# Supplementary material for: Impact of commonly used drugs on the composition and metabolic function of the gut microbiota
Source: Nat Commun. 2020 Jan 17;11:362. doi: 10.1038/s41467-019-14177-z (PMC6969170; doi:10.1038/s41467-019-14177-z)
Supplement: Supplementary file 3 — Supplementary Data 1 [file 41467_2019_14177_MOESM3_ESM.xlsx]

## Sheet: Sheet1
Supplementary table 1 - Summary descriptives general population, IBD and IBS cohorts
	General population	IBD	IBS			Medication classification according to ATC codes.
No of participants	n=1124	n=454	n=305			ATC-CODE	DRUG_groups
Mean age (SD)	44.8 (13.7)	42.8 (14.8)	45.4 (17.7)			C09AA02	ACE_inhibitor
Amount of females (%)	662 (58)	269 (59)	189 (65)			C09AA03	ACE_inhibitor
Mean BMI (SD)	25.3 (4.2)	25.5 (5.0)	24.6 (4.0)			C09AA04	ACE_inhibitor
ACE inhibitors (%)	44 (4)	24 (5)	7 (2)			C09AA05	ACE_inhibitor
Enalapril	15	1	2			C09AA09	ACE_inhibitor
Perindopril	13	14	2			C09BA01	ACE_inhibitor
Ramipril	3	2	0			C09BA03	ACE_inhibitor
Lisinopril	10	6	1			C09BA04	ACE_inhibitor
Quinapril	0	1	1			G04CA01	alpha_blockers
Captopril	1	0	1			G04CA02	alpha_blockers
Fosinopril	1	0	0			C09CA01	angII_receptor_antagonist
Enalapril + Perindopril	1	0	0			C09CA03	angII_receptor_antagonist
Alpha blockers (%)	10 (1)	2 (0)	7 (2)			C09CA04	angII_receptor_antagonist
Alfusozin	0	1	1			C09CA06	angII_receptor_antagonist
Tamsulosin	7	1	6			C09CA07	angII_receptor_antagonist
Solifenacine	3	0	0			C09DA01	angII_receptor_antagonist
Angiotensin-II-receptorantagonists (%)	33 (3)	10 (2)	17 (6)			C09DA04	angII_receptor_antagonist
Candesartan	10	1	2			C09DA06	angII_receptor_antagonist
Eprosartan	0	0	0			G03HB01	anti_androgen_oral_contraceptive
Losartan	11	4	1			N03AF01	anti_epileptics
Irbesartan	7	4	5			N03AG01	anti_epileptics
Valsartan	2	1	6			N03AX09	anti_epileptics
Olmesartan	0	0	2			N03AX11	anti_epileptics
Telmisartan	3	0	1			N07CA01	anti_histamine
Anti-androgen OAC (%)	14 (1)	2 (0)	6 (2)			N07CA02	anti_histamine
Anti-epileptics (%)	5 (0)	5 (1)	7 (2)			R06AA04	anti_histamine
Carbamazepine	2	2	0			R06AD02	anti_histamine
Gabapentine	0	1	0			R06AE07	anti_histamine
Lamotrigine	1	1	2			R06AE09	anti_histamine
Valproate	2	1	3			R06AX13	anti_histamine
Pregabaline	0	0	1			R06AX18	anti_histamine
Levetiracetam	0	0	1			R06AX22	anti_histamine
Antihistamines (%)	69 (6)	15 (3)	14 (4)			R06AX25	anti_histamine
Desloratadine	32	1	2			R06AX26	anti_histamine
Clemastine	1	3	0			R06AX27	anti_histamine
Levocetirizine	21	5	7			J01AA02	antibiotics_merged
Cetirizine	3	3	0			J01AA07	antibiotics_merged
Ketotifen	0	2	0			J01CA04	antibiotics_merged
Fexofenadine	3	1	3			J01CF05	antibiotics_merged
Mizolastine	0	0	1			J01FA10	antibiotics_merged
Cinnarizine	1	0	0			J01XE01	antibiotics_merged
Loratadine	3	0	0			N03AE01	benzodiazepine_derivatives_related
Acrivastine	2	0	0			N05BA01	benzodiazepine_derivatives_related
Levocabastine	3	0	0			N05BA04	benzodiazepine_derivatives_related
Hydroxyzine	0	0	1			N05BA05	benzodiazepine_derivatives_related
Ranitidine (%)	0 (0)	4 (1)	3 (1)			N05BA06	benzodiazepine_derivatives_related
TNF-antagonists (%)	1 (0)	113 (25)	0 (0)			N05CD06	benzodiazepine_derivatives_related
Infliximab	0	64	0			N05CD07	benzodiazepine_derivatives_related
Adalimumab	0	44	0			N05CD09	benzodiazepine_derivatives_related
Golimumab	0	2	0			N05CF01	benzodiazepine_derivatives_related
Certolizumab pegol	0	3	0			N05CF02	benzodiazepine_derivatives_related
Etanercept	1	0	0			C07AA05	beta_blockers
Antibiotics (%)	13 (1)	12 (3)	7 (2)			C07AA07	beta_blockers
Penicillins	4	2	1			C07AB02	beta_blockers
Tetracyclines	6	1	2			C07AB03	beta_blockers
Macrolides	2	1	0			C07AB07	beta_blockers
Sulphonamides/trimethoprim	1	0	1			C07AB12	beta_blockers
Nitrofurantoine	0	0	1			C07AG01	beta_blockers
Fluoroquinolones	0	6	0			C07BB02	beta_blockers
Rifaximin	0	1	0			C07CB03	beta_blockers
Hydroxychloroquine	0	1	0			R03AC02	beta_sympathomimetic_inhaler
Unknown subtype	0	0	2			R03AC03	beta_sympathomimetic_inhaler
Benzodiazepine agonists (%)	25 (2)	16 (4)	13 (4)			R03AC12	beta_sympathomimetic_inhaler
Clobazam	0	0	1			R03AC13	beta_sympathomimetic_inhaler
Fluoxapam	0	1	0			R03AK06	beta_sympathomimetic_inhaler
Oxazepam	5	3	4			R03AK07	beta_sympathomimetic_inhaler
Lorazepam	1	1	1			M05BA02	bisphosphonates
Diazepam	11	2	3			M05BA04	bisphosphonates
Temazepam	3	5	2			M05BA06	bisphosphonates
Bromazepam	0	1	0			M05BA07	bisphosphonates
Zoplicon	1	2	0			M05BB01	bisphosphonates
Lormetazepam	1	0	0			C08CA01	ca_channel_blocker
Alprazolam	0	1	2			C08CA02	ca_channel_blocker
Brotizolam	1	0	0			C08CA05	ca_channel_blocker
Zolpidem	2	0	0			C08CA13	ca_channel_blocker
Betablockers (%)	61 (5)	34 (7)	23 (8)			C08DA01	ca_channel_blocker
Propranolol	3	5	1			C08DB01	ca_channel_blocker
Metoprolol	41	13	18			A02AC01	calcium
Bisoprolol	7	8	1			A12AA	calcium
Atenolol	6	3	0			A12AA04	calcium
Sotalol	2	1	3			A12AA04	calcium
Labetalol	0	3	0			A12AX	calcium
Carvedilol	0	1	0			M05BB01	calcium
Nebivolol	2	0	0			B03BB01	folic_acid
Beta-sympathicomimetic inhalers (%)	64 (6)	16 (4)	16 (5)			B03AA02	iron supplements
Salbutamol	29	6	3			B03AA07	iron supplements
Formoterol	19	5	9			G02BA03	IUD_that_includes_hormones
Salmeterol	13	4	3			C03DA01	K_saving_diuretic
Terbutaline	3	1	1			C03DB02	K_saving_diuretic
Bisphosphonates (%)	10 (1)	13 (3)	4 (1)			C03EA01	K_saving_diuretic
Alendronic acid	7	7	4			A06AC01	laxatives
Risedronic acid	1	6	0			A06AD11	laxatives
Ibandronic acid	1	0	0			A06AD15	laxatives
Clodronic acid	1	0	0			A06AD65	laxatives
Ca-channelblockers (%)	21 (2)	10 (2)	14 (4)			H03AA01	levothyroxin
Diltiazem	2	0	1			H03AA02	levothyroxin
Verapamil	2	1	2			H03AA05	levothyroxin
Barnidipine	0	1	1			N05CH01	melatonine
Nifedipine	2	2	4			A07EA06	mesalazines
Nitrendipine	0	1	0			A07EC01	mesalazines
Amlodipine	11	4	5			A07EC02	mesalazines
Isradipine	0	1	0			A10BA02	metformin
Felodipine	0	0	1			N06BA04	methylphenidate
Lercanidipine	4	0	0			M01AB01	NSAID
Calcium (%)	14 (1)	76 (17)	8 (3)			M01AB05	NSAID
Iron preparations (%)	7 (1)	15 (3)	1 (0)			M01AB55	NSAID
Folic acid (%)	7 (1)	31 (7)	0 (0)			M01AC06	NSAID
Insulins (%)	4 (0)	11 (2)	0 (0)			M01AE01	NSAID
IUD that includes hormones (%)	60 (5)	5 (1)	1 (0)			M01AE02	NSAID
K-saving diuretics (%)	7 (1)	9 (2)	1 (0)			N02BA51	NSAID
Amiloride	2	0	0			N02AA59	opiat
Spironolactone	2	5	0			N02AB03	opiat
Triamterene	3	4	1			N02AX02	opiat
Laxatives (%)	21 (2)	30 (7)	27 (9)			N02AX52	opiat
Osmotic laxatives	14	27	20			N02BE51	opiat
Bulk-forming laxatives	6	3	7			N07BC51	opiat
Unknown subtype	1	0	0			R05DA04	opiat
Levothyroxin (%)	26 (2)	10 (2)	5 (2)			A10BB03	oral_anti_diabetics
Melatonin (%)	6 (1)	4 (1)	1 (0)			A10BB09	oral_anti_diabetics
Mesalazines (%)	0 (0)	162 (36)	2 (1)			A10BB12	oral_anti_diabetics
Metformin (%)	15 (1)	7 (2)	6 (2)			A10BG03	oral_anti_diabetics
Methylphenidate (%)	6 (1)	5 (1)	1 (0)			A10BH02	oral_anti_diabetics
NSAIDs (%)	42 (4)	21 (5)	22 (7)			G03AA03	oral_contraceptive
Ibuprofen	7	3	18			G03AA05	oral_contraceptive
Naproxen	8	2	1			G03AA07	oral_contraceptive
Diclofenac	22	7	3			G03AA09	oral_contraceptive
Celecoxib	2	4	0			G03AA12	oral_contraceptive
Etoricoxib	1	5	0			G03AB03	oral_contraceptive
Meloxicam	1	0	0			G03CX01	oral_contraceptive
Indomethacin	1	0	0			G03FA15	oral_contraceptive
Opiates (%)	13 (1)	22 (5)	7 (2)			H02AB06	oral_steroid
Tramadol	12	18	3			H02AB07	oral_steroid
Morfine	1	1	0			H02AB09	oral_steroid
Methadone	0	2	0			H02AB10	oral_steroid
Codeine	0	1	1			N06AX05	other_antidepressant
Pentazocine	0	0	2			N06AX11	other_antidepressant
Fentanyl	0	0	1			N06AX16	other_antidepressant
Oral antidiabetics (%)	8 (1)	8 (2)	4 (1)			N06AX21	other_antidepressant
Sulfonylureaderivatives	8	7	2			N07BA02	other_antidepressant
DPP4-inhibitors	0	1	1			N02AA59	paracetamol
Thiazolidinediones	0	0	1			N02BE01	paracetamol
Oral contraceptives (%)	113 (10)	55 (12)	32 (10)			N02BE51	paracetamol
Oral steroids (%)	5 (0)	79 (17)	4 (1)			N02BE51	paracetamol
Other antidepressants (%)	9 (1)	10 (2)	3 (1)			R03AK03	parasympatholytic_inhaler
Venlafaxine	4	5	1			R03BB01	parasympatholytic_inhaler
Duloxetine	0	1	0			R03BB04	parasympatholytic_inhaler
Trazodone	0	0	0			B01AC04	platelet_aggregation_inhibitor
Mirtazapine	5	4	1			B01AC06	platelet_aggregation_inhibitor
Buproprion	0	0	1			B01AC07	platelet_aggregation_inhibitor
Paracetamol (%)	11 (1)	42 (9)	42 (14)			B01AC08	platelet_aggregation_inhibitor
Platelet aggregation inhibitors (%)	32 (3)	27 (5)	18 (6)			A02BC01	PPI
Acetylsalicylic acid (aspirin)	28	23	7			A02BC02	PPI
CarbasalateCalcium	3	1	11			A02BC04	PPI
Clopidogrel	1	3	0			A02BC05	PPI
PPI (%)	93 (8)	108 (24)	48 (16)			N06AB03	SSRI_antidepressant
Omeprazole	75	70	34			N06AB04	SSRI_antidepressant
Esomeprazole	12	28	3			N06AB05	SSRI_antidepressant
Pantoprazole	6	9	10			N06AB06	SSRI_antidepressant
Rabeprazole	0	1	1			N06AB08	SSRI_antidepressant
SSRI antidepressants (%)	28 (2)	10 (2)	30 (10)			N06AB10	SSRI_antidepressant
Paroxetine	14	5	3			C10AA01	statin
Sertraline	2	3	5			C10AA03	statin
Citalopram	2	1	11			C10AA05	statin
Escitalopram	3	0	9			C10AA07	statin
Fluoxetine	3	1	2			R03AK06	steroid_inhaler
Fluvoxamine	4	0	0			R03AK07	steroid_inhaler
Statins (%)	55 (5)	28 (6)	26 (9)			R03BA01	steroid_inhaler
Simvastatin	28	17	9			R03BA02	steroid_inhaler
Atorvastatin	16	6	10			R03BA05	steroid_inhaler
Rosuvastatin	8	4	5			R03BA08	steroid_inhaler
Pravastatin	3	1	1			R01AD01	steroid_nose_spray
Fluvastatin	0	0	1			R01AD05	steroid_nose_spray
Steroid inhalers (%)	57 (5)	17 (4)	17 (6)			R01AD08	steroid_nose_spray
Nasal steroids (%)	55 (5)	6 (1)	7 (2)			R01AD09	steroid_nose_spray
Thiazidediuretics (%)	43 (4)	17 (4)	17 (6)			R01AD11	steroid_nose_spray
Hydrochloorthiazide	41	15	17			R01AD12	steroid_nose_spray
Indapamide	1	2	0			C03AA03	thiazide_diuretic
Epitizide	0	0	0			C03EA01	thiazide_diuretic
Thiopurines (%)	0 (0)	151 (35)	0 (0)			C07CB03	thiazide_diuretic
Azathioprine	1	124	0			C09BA01	thiazide_diuretic
6-mercaptopurine	0	24	0			C09BA03	thiazide_diuretic
6-thioguanine	0	3	0			C09BA04	thiazide_diuretic
Tricyclic antidepressants (%)	10 (1)	16 (4)	2 (1)			C09DA01	thiazide_diuretic
Amitriptyline	8	14	2			C09DA04	thiazide_diuretic
Maprotiline	0	1	0			C09DA06	thiazide_diuretic
Clomipramine	2	1	0			N06AA04	tricyclic_antidepressant
Triptans (%)	20 (2)	5 (1)	2 (1)			N06AA09	tricyclic_antidepressant
Sumatriptan	11	4	0			N02CC01	triptans
Eletriptan	2	1	0			N02CC03	triptans
Zolmitriptan	1	0	0			N02CC04	triptans
Rizatriptan	6	0	2			N02CC06	triptans
Vitamin D (%)	14 (1)	70 (15)	3 (1)			N02CC07	triptans
Vitamin K antagonists (%)	5 (0)	7 (2)	6 (2)			B03BA01	vitamin_B12
Acenocoumarol	5	7	5			B03BA03	vitamin_B12
Fenprocoumon	0	0	1			A11CC03	vitamin_D
						A11CC05	vitamin_D
						A12AA04	vitamin_D
						A12AX	vitamin_D
						B01AA07	vitamin_K_antagonist
