# Supplementary material for: Impact of commonly used drugs on the composition and metabolic function of the gut microbiota
Source: Nat Commun. 2020 Jan 17;11:362. doi: 10.1038/s41467-019-14177-z (PMC6969170; doi:10.1038/s41467-019-14177-z)
Supplement: Supplementary file 4 — Supplementary Data 2 [file 41467_2019_14177_MOESM4_ESM.xlsx]

## Sheet: Sheet1
Supplementary table 2 - Summary medication use characteristics: medication combinations
Combinations	Frequency combination	Number of drugs within combination
ACE_inhibitor	10	1
ACE_inhibitor+ alpha_blockers+ beta_blockers+ laxatives+ platelet_aggregation_inhibitor+ PPI	1	6
ACE_inhibitor+ alpha_blockers+ beta_blockers+ platelet_aggregation_inhibitor+ PPI	1	5
ACE_inhibitor+ alpha_blockers+ SSRI_antidepressant+ thiazide_diuretic	1	4
ACE_inhibitor+ anti_histamine+ oral_contraceptive+ thiazide_diuretic	1	4
ACE_inhibitor+ antibiotics_merged+ benzodiazepine_derivatives_related+ beta_blockers+ ca_channel_blocker+ calcium+ PPI+ SSRI_antidepressant	1	8
ACE_inhibitor+ antibiotics_merged+ benzodiazepine_derivatives_related+ beta_blockers+ mesalazines+ metformin+ oral_anti_diabetics+ paracetamol+ PPI+ statin+ vitamin_K_antagonist	1	11
ACE_inhibitor+ benzodiazepine_derivatives_related+ beta_blockers+ calcium+ K_saving_diuretic+ paracetamol+ platelet_aggregation_inhibitor+ PPI+ vitamin_D	1	9
ACE_inhibitor+ benzodiazepine_derivatives_related+ PPI+ statin+ thiazide_diuretic	1	5
ACE_inhibitor+ benzodiazepine_derivatives_related+ statin	1	3
ACE_inhibitor+ beta_blockers	1	2
ACE_inhibitor+ beta_blockers+ beta_sympathomimetic_inhaler+ statin+ vitamin_K_antagonist	1	5
ACE_inhibitor+ beta_blockers+ bisphosphonates+ calcium+ mesalazines+ oral_steroid+ paracetamol+ vitamin_D	1	8
ACE_inhibitor+ beta_blockers+ ca_channel_blocker+ folic_acid+ opiat+ PPI+ statin+ steroid_nose_spray	1	8
ACE_inhibitor+ beta_blockers+ ca_channel_blocker+ platelet_aggregation_inhibitor+ PPI+ statin	1	6
ACE_inhibitor+ beta_blockers+ ca_channel_blocker+ platelet_aggregation_inhibitor+ statin	1	5
ACE_inhibitor+ beta_blockers+ ca_channel_blocker+ PPI+ steroid_inhaler	1	5
ACE_inhibitor+ beta_blockers+ ca_channel_blocker+ SSRI_antidepressant+ statin	1	5
ACE_inhibitor+ beta_blockers+ ca_channel_blocker+ statin	1	4
ACE_inhibitor+ beta_blockers+ calcium+ mesalazines+ metformin+ PPI+ vitamin_D	1	7
ACE_inhibitor+ beta_blockers+ insulin+ K_saving_diuretic+ mesalazines+ metformin+ NSAID+ PPI+ SSRI_antidepressant+ statin	1	10
ACE_inhibitor+ beta_blockers+ IUD_that_includes_hormones+ NSAID	1	4
ACE_inhibitor+ beta_blockers+ K_saving_diuretic+ laxatives+ statin+ vitamin_K_antagonist	1	6
ACE_inhibitor+ beta_blockers+ mesalazines+ paracetamol	1	4
ACE_inhibitor+ beta_blockers+ platelet_aggregation_inhibitor	3	3
ACE_inhibitor+ beta_blockers+ platelet_aggregation_inhibitor+ PPI+ statin	1	5
ACE_inhibitor+ beta_blockers+ platelet_aggregation_inhibitor+ PPI+ thiazide_diuretic	1	5
ACE_inhibitor+ beta_blockers+ platelet_aggregation_inhibitor+ statin	3	4
ACE_inhibitor+ beta_blockers+ statin+ thiazide_diuretic	1	4
ACE_inhibitor+ beta_blockers+ thiazide_diuretic	2	3
ACE_inhibitor+ beta_sympathomimetic_inhaler+ bisphosphonates+ laxatives+ mesalazines+ oral_steroid+ steroid_inhaler+ thiazide_diuretic	1	8
ACE_inhibitor+ beta_sympathomimetic_inhaler+ platelet_aggregation_inhibitor+ PPI+ statin	1	5
ACE_inhibitor+ beta_sympathomimetic_inhaler+ SSRI_antidepressant+ steroid_inhaler+ steroid_nose_spray+ thyrax	1	6
ACE_inhibitor+ bisphosphonates+ calcium+ folic_acid+ K_saving_diuretic+ opiat+ PPI+ thiazide_diuretic+ vitamin_D	1	9
ACE_inhibitor+ bisphosphonates+ K_saving_diuretic+ laxatives+ metformin+ oral_anti_diabetics+ PPI+ statin+ thiazide_diuretic+ vitamin_D	1	10
ACE_inhibitor+ ca_channel_blocker+ K_saving_diuretic+ PPI+ statin+ vitamin_K_antagonist	1	6
ACE_inhibitor+ ca_channel_blocker+ laxatives+ mesalazines+ NSAID+ thiazide_diuretic	1	6
ACE_inhibitor+ ca_channel_blocker+ metformin+ platelet_aggregation_inhibitor+ statin+ steroid_nose_spray	1	6
ACE_inhibitor+ ca_channel_blocker+ opiat+ paracetamol+ PPI+ statin	1	6
ACE_inhibitor+ ca_channel_blocker+ platelet_aggregation_inhibitor	1	3
ACE_inhibitor+ calcium+ folic_acid+ metformin+ oral_steroid+ paracetamol+ PPI+ statin+ thiazide_diuretic+ tricyclic_antidepressant+ vitamin_D	1	11
ACE_inhibitor+ folic_acid+ laxatives+ oral_steroid+ platelet_aggregation_inhibitor+ PPI+ statin+ thiazide_diuretic	1	8
ACE_inhibitor+ insulin	1	2
ACE_inhibitor+ insulin+ mesalazines+ platelet_aggregation_inhibitor+ PPI+ thiazide_diuretic	1	6
ACE_inhibitor+ insulin+ statin+ thyrax	1	4
ACE_inhibitor+ mesalazines+ oral_anti_diabetics+ platelet_aggregation_inhibitor+ PPI+ statin+ thiazide_diuretic	1	7
ACE_inhibitor+ mesalazines+ platelet_aggregation_inhibitor+ SSRI_antidepressant+ statin+ thiazide_diuretic	1	6
ACE_inhibitor+ mesalazines+ platelet_aggregation_inhibitor+ statin+ thiazide_diuretic	1	5
ACE_inhibitor+ metformin+ oral_anti_diabetics+ PPI+ SSRI_antidepressant+ thiazide_diuretic	1	6
ACE_inhibitor+ metformin+ oral_anti_diabetics+ statin	2	4
ACE_inhibitor+ metformin+ PPI+ statin	1	4
ACE_inhibitor+ metformin+ statin	1	3
ACE_inhibitor+ oral_contraceptive	1	2
ACE_inhibitor+ oral_contraceptive+ PPI+ thiazide_diuretic	1	4
ACE_inhibitor+ paracetamol+ platelet_aggregation_inhibitor	1	3
ACE_inhibitor+ platelet_aggregation_inhibitor+ PPI+ statin	1	4
ACE_inhibitor+ PPI+ SSRI_antidepressant+ steroid_nose_spray+ thiazide_diuretic	1	5
ACE_inhibitor+ statin	1	2
ACE_inhibitor+ statin+ thiazide_diuretic	1	3
ACE_inhibitor+ thiazide_diuretic	1	2
alpha_blockers	4	1
alpha_blockers+ angII_receptor_antagonist	3	2
alpha_blockers+ angII_receptor_antagonist+ beta_blockers+ ca_channel_blocker+ thiazide_diuretic	1	5
alpha_blockers+ antibiotics_merged+ calcium+ vitamin_D	1	4
alpha_blockers+ beta_blockers+ platelet_aggregation_inhibitor+ PPI+ statin	1	5
alpha_blockers+ beta_blockers+ PPI	1	3
alpha_blockers+ ca_channel_blocker	1	2
alpha_blockers+ laxatives+ PPI+ statin	1	4
alpha_blockers+ oral_anti_diabetics+ PPI	1	3
alpha_blockers+ PPI	2	2
angII_receptor_antagonist	5	1
angII_receptor_antagonist+ anti_epileptics+ mesalazines+ statin+ thiazide_diuretic	1	5
angII_receptor_antagonist+ anti_histamine+ antibiotics_merged+ beta_blockers+ beta_sympathomimetic_inhaler+ folic_acid+ metformin+ platelet_aggregation_inhibitor+ PPI+ statin+ steroid_inhaler	1	11
angII_receptor_antagonist+ anti_histamine+ beta_sympathomimetic_inhaler+ ca_channel_blocker+ K_saving_diuretic+ metformin+ NSAID+ PPI+ statin+ steroid_inhaler+ steroid_nose_spray+ thiazide_diuretic	1	12
angII_receptor_antagonist+ anti_histamine+ bisphosphonates+ ca_channel_blocker+ oral_steroid+ PPI+ thiazide_diuretic	1	7
angII_receptor_antagonist+ anti_histamine+ laxatives+ metformin+ oral_anti_diabetics+ statin	1	6
angII_receptor_antagonist+ anti_histamine+ thiazide_diuretic	1	3
angII_receptor_antagonist+ benzodiazepine_derivatives_related+ beta_blockers	1	3
angII_receptor_antagonist+ benzodiazepine_derivatives_related+ beta_blockers+ beta_sympathomimetic_inhaler+ ca_channel_blocker+ laxatives+ opiat+ paracetamol+ platelet_aggregation_inhibitor+ PPI+ statin+ steroid_inhaler+ thiazide_diuretic	1	12
angII_receptor_antagonist+ benzodiazepine_derivatives_related+ beta_blockers+ PPI+ statin+ thiazide_diuretic	1	6
angII_receptor_antagonist+ benzodiazepine_derivatives_related+ ca_channel_blocker+ melatonine+ platelet_aggregation_inhibitor+ PPI	1	6
angII_receptor_antagonist+ benzodiazepine_derivatives_related+ ca_channel_blocker+ SSRI_antidepressant+ thiazide_diuretic	1	5
angII_receptor_antagonist+ beta_blockers	2	2
angII_receptor_antagonist+ beta_blockers+ beta_sympathomimetic_inhaler+ ca_channel_blocker+ PPI	1	5
angII_receptor_antagonist+ beta_blockers+ ca_channel_blocker+ calcium+ opiat+ platelet_aggregation_inhibitor+ PPI+ statin+ thiazide_diuretic+ vitamin_D	1	10
angII_receptor_antagonist+ beta_blockers+ ca_channel_blocker+ platelet_aggregation_inhibitor	1	4
angII_receptor_antagonist+ beta_blockers+ ca_channel_blocker+ PPI+ statin	1	5
angII_receptor_antagonist+ beta_blockers+ ca_channel_blocker+ thiazide_diuretic	1	4
angII_receptor_antagonist+ beta_blockers+ mesalazines+ platelet_aggregation_inhibitor+ PPI	1	5
angII_receptor_antagonist+ beta_blockers+ oral_contraceptive	1	3
angII_receptor_antagonist+ beta_blockers+ paracetamol+ platelet_aggregation_inhibitor+ PPI+ statin	1	6
angII_receptor_antagonist+ beta_blockers+ platelet_aggregation_inhibitor+ PPI+ SSRI_antidepressant+ statin+ thiazide_diuretic	1	7
angII_receptor_antagonist+ beta_blockers+ platelet_aggregation_inhibitor+ PPI+ statin	1	5
angII_receptor_antagonist+ beta_sympathomimetic_inhaler+ ca_channel_blocker+ paracetamol+ steroid_inhaler+ thiazide_diuretic	1	6
angII_receptor_antagonist+ beta_sympathomimetic_inhaler+ calcium+ other_antidepressant+ statin+ steroid_inhaler+ thiazide_diuretic+ vitamin_D	1	8
angII_receptor_antagonist+ beta_sympathomimetic_inhaler+ PPI+ steroid_inhaler	1	4
angII_receptor_antagonist+ beta_sympathomimetic_inhaler+ steroid_inhaler	1	3
angII_receptor_antagonist+ ca_channel_blocker+ laxatives+ oral_anti_diabetics+ platelet_aggregation_inhibitor+ PPI+ statin+ tricyclic_antidepressant	1	8
angII_receptor_antagonist+ ca_channel_blocker+ opiat+ thiazide_diuretic	1	4
angII_receptor_antagonist+ ca_channel_blocker+ paracetamol	1	3
angII_receptor_antagonist+ insulin+ K_saving_diuretic+ mesalazines+ steroid_inhaler	1	5
angII_receptor_antagonist+ K_saving_diuretic+ paracetamol	1	3
angII_receptor_antagonist+ K_saving_diuretic+ platelet_aggregation_inhibitor+ statin+ thiazide_diuretic	1	5
angII_receptor_antagonist+ laxatives+ thiazide_diuretic	1	3
angII_receptor_antagonist+ mesalazines	1	2
angII_receptor_antagonist+ mesalazines+ PPI+ thiazide_diuretic	1	4
angII_receptor_antagonist+ NSAID+ thiazide_diuretic	1	3
angII_receptor_antagonist+ oral_contraceptive	1	2
angII_receptor_antagonist+ oral_contraceptive+ thiazide_diuretic	1	3
angII_receptor_antagonist+ paracetamol+ PPI+ thiazide_diuretic	1	4
angII_receptor_antagonist+ platelet_aggregation_inhibitor+ statin+ thiazide_diuretic	1	4
angII_receptor_antagonist+ PPI	1	2
angII_receptor_antagonist+ PPI+ statin+ thiazide_diuretic	1	4
angII_receptor_antagonist+ PPI+ thiazide_diuretic	1	3
angII_receptor_antagonist+ statin	1	2
angII_receptor_antagonist+ statin+ thiazide_diuretic	1	3
angII_receptor_antagonist+ steroid_inhaler+ steroid_nose_spray+ thiazide_diuretic	1	4
angII_receptor_antagonist+ steroid_inhaler+ triptans	1	3
angII_receptor_antagonist+ thiazide_diuretic	1	2
angII_receptor_antagonist+ thiazide_diuretic+ vitamin_K_antagonist	1	3
angII_receptor_antagonist+ thyrax+ tricyclic_antidepressant	1	3
anti_androgen_oral_contraceptive	12	1
anti_androgen_oral_contraceptive+ anti_histamine+ laxatives+ paracetamol	1	4
anti_androgen_oral_contraceptive+ anti_histamine+ SSRI_antidepressant	1	3
anti_androgen_oral_contraceptive+ anti_histamine+ steroid_nose_spray	1	3
anti_androgen_oral_contraceptive+ beta_sympathomimetic_inhaler	1	2
anti_androgen_oral_contraceptive+ calcium+ ferrum+ folic_acid+ opiat+ oral_steroid+ vitamin_D	1	7
anti_androgen_oral_contraceptive+ laxatives+ mesalazines	1	3
anti_androgen_oral_contraceptive+ methylphenidate	1	2
anti_androgen_oral_contraceptive+ NSAID+ paracetamol	1	3
anti_androgen_oral_contraceptive+ oral_contraceptive	1	2
anti_androgen_oral_contraceptive+ triptans	1	2
anti_epileptics	5	1
anti_epileptics+ anti_histamine+ laxatives+ PPI+ SSRI_antidepressant	1	5
anti_epileptics+ antibiotics_merged+ benzodiazepine_derivatives_related+ opiat+ paracetamol+ PPI	1	6
anti_epileptics+ benzodiazepine_derivatives_related	1	2
anti_epileptics+ benzodiazepine_derivatives_related+ calcium+ platelet_aggregation_inhibitor+ vitamin_D	1	5
anti_epileptics+ beta_blockers+ mesalazines	1	3
anti_epileptics+ beta_sympathomimetic_inhaler+ PPI+ steroid_inhaler	1	4
anti_epileptics+ calcium+ mesalazines+ PPI	1	4
anti_epileptics+ insulin+ oral_steroid+ statin+ tricyclic_antidepressant	1	5
anti_epileptics+ laxatives+ mesalazines+ paracetamol	1	4
anti_epileptics+ mesalazines+ paracetamol	1	3
anti_epileptics+ oral_contraceptive	1	2
anti_histamine	22	1
anti_histamine+ antibiotics_merged+ beta_sympathomimetic_inhaler+ bisphosphonates+ calcium+ opiat+ paracetamol+ PPI+ SSRI_antidepressant+ steroid_inhaler+ steroid_nose_spray+ vitamin_D	1	12
anti_histamine+ antibiotics_merged+ NSAID+ PPI	1	4
anti_histamine+ benzodiazepine_derivatives_related	1	2
anti_histamine+ benzodiazepine_derivatives_related+ beta_blockers+ NSAID+ PPI+ SSRI_antidepressant+ steroid_inhaler	1	7
anti_histamine+ benzodiazepine_derivatives_related+ steroid_nose_spray+ thiazide_diuretic	1	4
anti_histamine+ beta_blockers+ beta_sympathomimetic_inhaler+ K_saving_diuretic+ PPI+ thiazide_diuretic	1	6
anti_histamine+ beta_blockers+ beta_sympathomimetic_inhaler+ opiat	1	4
anti_histamine+ beta_blockers+ platelet_aggregation_inhibitor+ PPI+ statin	1	5
anti_histamine+ beta_blockers+ tricyclic_antidepressant	1	3
anti_histamine+ beta_sympathomimetic_inhaler	2	2
anti_histamine+ beta_sympathomimetic_inhaler+ laxatives+ oral_contraceptive+ oral_steroid+ steroid_inhaler+ steroid_nose_spray	1	7
anti_histamine+ beta_sympathomimetic_inhaler+ NSAID+ steroid_nose_spray+ thiazide_diuretic	1	5
anti_histamine+ beta_sympathomimetic_inhaler+ oral_contraceptive	1	3
anti_histamine+ beta_sympathomimetic_inhaler+ oral_contraceptive+ PPI+ SSRI_antidepressant+ statin+ steroid_inhaler	1	7
anti_histamine+ beta_sympathomimetic_inhaler+ oral_contraceptive+ steroid_inhaler+ steroid_nose_spray	1	5
anti_histamine+ beta_sympathomimetic_inhaler+ oral_contraceptive+ steroid_inhaler+ steroid_nose_spray+ thyrax	1	6
anti_histamine+ beta_sympathomimetic_inhaler+ PPI+ steroid_inhaler	1	4
anti_histamine+ beta_sympathomimetic_inhaler+ steroid_inhaler	5	3
anti_histamine+ beta_sympathomimetic_inhaler+ steroid_inhaler+ steroid_nose_spray	1	4
anti_histamine+ beta_sympathomimetic_inhaler+ steroid_nose_spray	2	3
anti_histamine+ calcium+ folic_acid+ paracetamol+ vitamin_D	1	5
anti_histamine+ calcium+ insulin+ thiazide_diuretic+ thyrax+ vitamin_D	1	6
anti_histamine+ calcium+ IUD_that_includes_hormones+ vitamin_D	1	4
anti_histamine+ calcium+ laxatives+ oral_contraceptive+ steroid_nose_spray+ vitamin_D	1	6
anti_histamine+ calcium+ oral_contraceptive+ oral_steroid+ PPI+ vitamin_D+ vitamin_K_antagonist	1	7
anti_histamine+ calcium+ oral_steroid+ PPI+ tricyclic_antidepressant+ vitamin_D	1	6
anti_histamine+ calcium+ thyrax+ vitamin_D	1	4
anti_histamine+ IUD_that_includes_hormones	1	2
anti_histamine+ IUD_that_includes_hormones+ steroid_nose_spray	1	3
anti_histamine+ laxatives	1	2
anti_histamine+ melatonine+ NSAID+ PPI	1	4
anti_histamine+ melatonine+ oral_contraceptive	1	3
anti_histamine+ mesalazines+ oral_contraceptive+ oral_steroid	1	4
anti_histamine+ mesalazines+ oral_steroid	1	3
anti_histamine+ mesalazines+ steroid_nose_spray	1	3
anti_histamine+ NSAID+ other_antidepressant	1	3
anti_histamine+ NSAID+ paracetamol+ PPI+ steroid_nose_spray	1	5
anti_histamine+ oral_anti_diabetics	1	2
anti_histamine+ oral_contraceptive	5	2
anti_histamine+ oral_contraceptive+ PPI	1	3
anti_histamine+ oral_steroid	1	2
anti_histamine+ oral_steroid+ steroid_inhaler	1	3
anti_histamine+ oral_steroid+ steroid_nose_spray	1	3
anti_histamine+ paracetamol	1	2
anti_histamine+ PPI	2	2
anti_histamine+ PPI+ steroid_inhaler	1	3
anti_histamine+ PPI+ steroid_nose_spray	1	3
anti_histamine+ SSRI_antidepressant	1	2
anti_histamine+ steroid_nose_spray	6	2
anti_histamine+ thiazide_diuretic+ triptans	1	3
antibiotics_merged	6	1
antibiotics_merged+ benzodiazepine_derivatives_related+ opiat+ oral_steroid+ SSRI_antidepressant	1	5
antibiotics_merged+ beta_blockers+ bisphosphonates+ ca_channel_blocker+ calcium+ ferrum+ folic_acid+ NSAID+ opiat+ oral_steroid+ platelet_aggregation_inhibitor+ PPI	1	12
antibiotics_merged+ beta_blockers+ calcium+ folic_acid+ K_saving_diuretic+ PPI+ vitamin_D	1	7
antibiotics_merged+ beta_blockers+ K_saving_diuretic+ opiat+ oral_steroid+ platelet_aggregation_inhibitor+ PPI+ tricyclic_antidepressant	1	8
antibiotics_merged+ beta_blockers+ mesalazines	1	3
antibiotics_merged+ beta_blockers+ mesalazines+ platelet_aggregation_inhibitor	1	4
antibiotics_merged+ beta_sympathomimetic_inhaler+ metformin+ oral_anti_diabetics+ statin+ steroid_inhaler	1	6
antibiotics_merged+ beta_sympathomimetic_inhaler+ PPI+ steroid_inhaler+ steroid_nose_spray	1	5
antibiotics_merged+ calcium+ mesalazines+ vitamin_D	1	4
antibiotics_merged+ insulin+ oral_steroid	1	3
antibiotics_merged+ mesalazines	1	2
antibiotics_merged+ NSAID	1	2
antibiotics_merged+ oral_contraceptive	1	2
antibiotics_merged+ oral_contraceptive+ oral_steroid	1	3
antibiotics_merged+ oral_steroid	1	2
antibiotics_merged+ oral_steroid+ steroid_nose_spray	1	3
antibiotics_merged+ PPI	1	2
antibiotics_merged+ thiazide_diuretic	1	2
antibiotics_merged+ tricyclic_antidepressant	1	2
benzodiazepine_derivatives_related	7	1
benzodiazepine_derivatives_related+ beta_blockers	1	2
benzodiazepine_derivatives_related+ beta_blockers+ bisphosphonates+ oral_steroid+ PPI+ SSRI_antidepressant+ thiazide_diuretic	1	7
benzodiazepine_derivatives_related+ beta_blockers+ ca_channel_blocker	1	3
benzodiazepine_derivatives_related+ beta_blockers+ platelet_aggregation_inhibitor+ PPI	1	4
benzodiazepine_derivatives_related+ beta_sympathomimetic_inhaler+ opiat+ PPI+ steroid_inhaler	1	5
benzodiazepine_derivatives_related+ beta_sympathomimetic_inhaler+ steroid_inhaler+ tricyclic_antidepressant+ triptans	1	5
benzodiazepine_derivatives_related+ calcium+ laxatives+ opiat+ platelet_aggregation_inhibitor+ Ranitidine+ statin	1	7
benzodiazepine_derivatives_related+ calcium+ opiat+ paracetamol+ PPI+ vitamin_D	1	6
benzodiazepine_derivatives_related+ calcium+ PPI	1	3
benzodiazepine_derivatives_related+ calcium+ vitamin_D	1	3
benzodiazepine_derivatives_related+ ferrum+ mesalazines+ PPI	1	4
benzodiazepine_derivatives_related+ ferrum+ metformin+ oral_anti_diabetics+ PPI+ statin	1	6
benzodiazepine_derivatives_related+ folic_acid+ laxatives+ PPI+ tricyclic_antidepressant	1	5
benzodiazepine_derivatives_related+ folic_acid+ NSAID+ opiat+ paracetamol+ PPI+ triptans	1	7
benzodiazepine_derivatives_related+ folic_acid+ other_antidepressant	1	3
benzodiazepine_derivatives_related+ folic_acid+ paracetamol+ PPI	1	4
benzodiazepine_derivatives_related+ IUD_that_includes_hormones+ paracetamol	1	3
benzodiazepine_derivatives_related+ laxatives+ opiat+ paracetamol+ PPI+ SSRI_antidepressant	1	6
benzodiazepine_derivatives_related+ laxatives+ oral_contraceptive	1	3
benzodiazepine_derivatives_related+ mesalazines	1	2
benzodiazepine_derivatives_related+ NSAID	2	2
benzodiazepine_derivatives_related+ NSAID+ oral_contraceptive+ PPI	1	4
benzodiazepine_derivatives_related+ NSAID+ PPI	1	3
benzodiazepine_derivatives_related+ oral_contraceptive+ other_antidepressant	1	3
benzodiazepine_derivatives_related+ oral_contraceptive+ steroid_nose_spray	1	3
benzodiazepine_derivatives_related+ oral_steroid	1	2
benzodiazepine_derivatives_related+ oral_steroid+ PPI	1	3
benzodiazepine_derivatives_related+ other_antidepressant+ paracetamol+ platelet_aggregation_inhibitor+ PPI+ statin	1	6
benzodiazepine_derivatives_related+ paracetamol	1	2
beta_blockers	14	1
beta_blockers+ bisphosphonates+ calcium+ mesalazines+ PPI+ vitamin_D	1	6
beta_blockers+ ca_channel_blocker+ calcium+ K_saving_diuretic+ oral_anti_diabetics+ platelet_aggregation_inhibitor+ PPI+ vitamin_D	1	8
beta_blockers+ ca_channel_blocker+ laxatives+ paracetamol	1	4
beta_blockers+ ca_channel_blocker+ platelet_aggregation_inhibitor+ statin	1	4
beta_blockers+ ca_channel_blocker+ thiazide_diuretic	2	3
beta_blockers+ calcium+ ferrum+ folic_acid+ vitamin_D	1	5
beta_blockers+ calcium+ folic_acid+ laxatives+ oral_steroid+ vitamin_D	1	6
beta_blockers+ calcium+ laxatives+ opiat+ PPI+ statin	1	6
beta_blockers+ calcium+ laxatives+ oral_steroid+ platelet_aggregation_inhibitor+ PPI+ statin+ steroid_nose_spray+ vitamin_D	1	9
beta_blockers+ calcium+ oral_steroid+ vitamin_D	1	4
beta_blockers+ ferrum+ mesalazines+ oral_anti_diabetics+ PPI+ statin+ vitamin_K_antagonist	1	7
beta_blockers+ IUD_that_includes_hormones	1	2
beta_blockers+ IUD_that_includes_hormones+ thiazide_diuretic	1	3
beta_blockers+ K_saving_diuretic+ thiazide_diuretic+ vitamin_K_antagonist	1	4
beta_blockers+ mesalazines+ NSAID+ opiat+ paracetamol+ PPI+ tricyclic_antidepressant	1	7
beta_blockers+ metformin+ platelet_aggregation_inhibitor+ PPI+ statin+ steroid_inhaler	1	6
beta_blockers+ metformin+ statin+ thiazide_diuretic	1	4
beta_blockers+ NSAID	2	2
beta_blockers+ NSAID+ platelet_aggregation_inhibitor+ PPI+ vitamin_D	1	5
beta_blockers+ NSAID+ PPI	1	3
beta_blockers+ paracetamol+ platelet_aggregation_inhibitor+ PPI+ statin+ steroid_inhaler	1	6
beta_blockers+ platelet_aggregation_inhibitor	1	2
beta_blockers+ platelet_aggregation_inhibitor+ PPI	1	3
beta_blockers+ platelet_aggregation_inhibitor+ PPI+ statin	1	4
beta_blockers+ platelet_aggregation_inhibitor+ PPI+ thyrax	1	4
beta_blockers+ platelet_aggregation_inhibitor+ SSRI_antidepressant	1	3
beta_blockers+ platelet_aggregation_inhibitor+ statin	1	3
beta_blockers+ PPI	1	2
beta_blockers+ PPI+ SSRI_antidepressant+ thiazide_diuretic	1	4
beta_blockers+ PPI+ SSRI_antidepressant+ vitamin_K_antagonist	1	4
beta_blockers+ PPI+ steroid_nose_spray+ thiazide_diuretic+ thyrax	1	5
beta_blockers+ PPI+ thyrax	1	3
beta_blockers+ statin	1	2
beta_blockers+ statin+ vitamin_K_antagonist	1	3
beta_blockers+ thiazide_diuretic	2	2
beta_blockers+ triptans	1	2
beta_blockers+ vitamin_K_antagonist	1	2
beta_sympathomimetic_inhaler	5	1
beta_sympathomimetic_inhaler+ calcium+ laxatives+ statin+ steroid_inhaler+ steroid_nose_spray+ thyrax	1	7
beta_sympathomimetic_inhaler+ calcium+ steroid_inhaler+ vitamin_D	1	4
beta_sympathomimetic_inhaler+ ferrum+ PPI+ steroid_inhaler+ triptans+ vitamin_D	1	6
beta_sympathomimetic_inhaler+ folic_acid+ oral_steroid+ PPI+ steroid_inhaler+ steroid_nose_spray	1	6
beta_sympathomimetic_inhaler+ IUD_that_includes_hormones+ laxatives+ steroid_nose_spray	1	4
beta_sympathomimetic_inhaler+ laxatives+ mesalazines+ oral_contraceptive+ other_antidepressant+ paracetamol+ PPI+ steroid_inhaler+ vitamin_D	1	9
beta_sympathomimetic_inhaler+ laxatives+ PPI	1	3
beta_sympathomimetic_inhaler+ laxatives+ steroid_inhaler	1	3
beta_sympathomimetic_inhaler+ melatonine+ steroid_inhaler	1	3
beta_sympathomimetic_inhaler+ mesalazines+ oral_contraceptive+ oral_steroid+ paracetamol+ steroid_inhaler	1	6
beta_sympathomimetic_inhaler+ mesalazines+ oral_steroid+ PPI+ steroid_inhaler	1	5
beta_sympathomimetic_inhaler+ NSAID+ oral_contraceptive+ PPI+ steroid_inhaler	1	5
beta_sympathomimetic_inhaler+ NSAID+ paracetamol+ platelet_aggregation_inhibitor+ statin+ steroid_inhaler	1	6
beta_sympathomimetic_inhaler+ NSAID+ triptans	1	3
beta_sympathomimetic_inhaler+ oral_anti_diabetics+ paracetamol+ platelet_aggregation_inhibitor+ statin+ steroid_inhaler	1	6
beta_sympathomimetic_inhaler+ oral_contraceptive	1	2
beta_sympathomimetic_inhaler+ oral_contraceptive+ steroid_inhaler	4	3
beta_sympathomimetic_inhaler+ oral_contraceptive+ steroid_inhaler+ steroid_nose_spray	1	4
beta_sympathomimetic_inhaler+ oral_contraceptive+ steroid_inhaler+ steroid_nose_spray+ thyrax	1	5
beta_sympathomimetic_inhaler+ oral_steroid+ PPI	1	3
beta_sympathomimetic_inhaler+ platelet_aggregation_inhibitor+ steroid_inhaler+ thyrax	1	4
beta_sympathomimetic_inhaler+ PPI+ steroid_inhaler	1	3
beta_sympathomimetic_inhaler+ PPI+ steroid_inhaler+ steroid_nose_spray	1	4
beta_sympathomimetic_inhaler+ SSRI_antidepressant+ statin+ steroid_inhaler	1	4
beta_sympathomimetic_inhaler+ SSRI_antidepressant+ steroid_inhaler	1	3
beta_sympathomimetic_inhaler+ steroid_inhaler	18	2
beta_sympathomimetic_inhaler+ steroid_inhaler+ steroid_nose_spray	4	3
beta_sympathomimetic_inhaler+ steroid_inhaler+ thyrax+ tricyclic_antidepressant	1	4
beta_sympathomimetic_inhaler+ steroid_nose_spray	1	2
beta_sympathomimetic_inhaler+ thiazide_diuretic	1	2
bisphosphonates	2	1
bisphosphonates+ ca_channel_blocker+ calcium+ insulin+ mesalazines+ statin+ vitamin_D	1	7
bisphosphonates+ calcium	2	2
bisphosphonates+ calcium+ folic_acid+ NSAID+ opiat+ oral_steroid+ paracetamol+ PPI+ vitamin_D	1	9
bisphosphonates+ calcium+ mesalazines+ vitamin_D	1	4
bisphosphonates+ calcium+ NSAID+ oral_contraceptive+ paracetamol+ thyrax+ tricyclic_antidepressant+ vitamin_D	1	8
bisphosphonates+ calcium+ oral_steroid+ vitamin_D	2	4
bisphosphonates+ calcium+ platelet_aggregation_inhibitor+ vitamin_D	1	4
bisphosphonates+ calcium+ PPI+ vitamin_D	1	4
bisphosphonates+ calcium+ vitamin_D	3	3
bisphosphonates+ mesalazines	1	2
bisphosphonates+ NSAID	1	2
bisphosphonates+ vitamin_D	1	2
ca_channel_blocker	1	1
ca_channel_blocker+ laxatives+ opiat+ other_antidepressant+ paracetamol+ PPI+ thyrax	1	7
ca_channel_blocker+ laxatives+ paracetamol+ vitamin_K_antagonist	1	4
ca_channel_blocker+ mesalazines+ oral_anti_diabetics+ PPI+ statin	1	5
ca_channel_blocker+ mesalazines+ statin	1	3
ca_channel_blocker+ metformin	1	2
ca_channel_blocker+ NSAID+ opiat+ oral_steroid+ Ranitidine	1	5
ca_channel_blocker+ oral_contraceptive	1	2
ca_channel_blocker+ PPI	1	2
calcium	4	1
calcium+ ferrum+ folic_acid+ oral_steroid+ platelet_aggregation_inhibitor+ PPI+ vitamin_D	1	7
calcium+ ferrum+ mesalazines	1	3
calcium+ ferrum+ mesalazines+ PPI+ tricyclic_antidepressant+ vitamin_K_antagonist	1	6
calcium+ ferrum+ oral_contraceptive+ oral_steroid+ PPI+ vitamin_D	1	6
calcium+ ferrum+ PPI+ vitamin_D	1	4
calcium+ folic_acid+ opiat+ oral_steroid+ PPI+ tricyclic_antidepressant+ vitamin_D	1	7
calcium+ folic_acid+ oral_steroid+ vitamin_D	2	4
calcium+ folic_acid+ paracetamol+ vitamin_D	1	4
calcium+ insulin+ metformin+ PPI+ vitamin_D	1	5
calcium+ IUD_that_includes_hormones+ laxatives+ oral_steroid+ vitamin_D	1	5
calcium+ K_saving_diuretic+ mesalazines+ thiazide_diuretic	1	4
calcium+ laxatives+ oral_steroid+ PPI	1	4
calcium+ laxatives+ vitamin_D	1	3
calcium+ melatonine+ NSAID+ PPI+ vitamin_D	1	5
calcium+ mesalazines+ NSAID+ paracetamol+ vitamin_D	1	5
calcium+ mesalazines+ NSAID+ steroid_nose_spray+ vitamin_D	1	5
calcium+ mesalazines+ oral_contraceptive+ oral_steroid+ vitamin_D	1	5
calcium+ mesalazines+ oral_steroid	1	3
calcium+ mesalazines+ oral_steroid+ PPI+ SSRI_antidepressant	1	5
calcium+ mesalazines+ oral_steroid+ PPI+ vitamin_D	1	5
calcium+ mesalazines+ oral_steroid+ vitamin_D	1	4
calcium+ mesalazines+ thyrax+ vitamin_D	1	4
calcium+ mesalazines+ vitamin_D	2	3
calcium+ methylphenidate+ opiat+ PPI+ vitamin_D	1	5
calcium+ NSAID+ oral_steroid+ PPI+ tricyclic_antidepressant+ triptans+ vitamin_D	1	7
calcium+ NSAID+ oral_steroid+ triptans+ vitamin_D	1	5
calcium+ NSAID+ PPI+ vitamin_D	1	4
calcium+ NSAID+ vitamin_D	1	3
calcium+ oral_steroid+ PPI+ vitamin_D	1	4
calcium+ oral_steroid+ vitamin_D	4	3
calcium+ paracetamol	1	2
calcium+ paracetamol+ PPI+ vitamin_D	1	4
calcium+ platelet_aggregation_inhibitor+ PPI	1	3
calcium+ steroid_nose_spray	1	2
calcium+ thyrax+ vitamin_D	2	3
calcium+ tricyclic_antidepressant	1	2
calcium+ vitamin_D	3	2
ferrum	5	1
ferrum+ mesalazines+ oral_contraceptive+ PPI+ vitamin_K_antagonist	1	5
ferrum+ mesalazines+ oral_steroid	1	3
ferrum+ mesalazines+ PPI	1	3
ferrum+ NSAID+ PPI	1	3
ferrum+ oral_contraceptive	1	2
ferrum+ oral_steroid	1	2
folic_acid	7	1
folic_acid+ mesalazines	1	2
folic_acid+ mesalazines+ opiat+ other_antidepressant+ PPI	1	5
folic_acid+ mesalazines+ oral_steroid+ paracetamol+ PPI	1	5
folic_acid+ mesalazines+ paracetamol+ PPI	1	4
folic_acid+ oral_contraceptive	2	2
folic_acid+ oral_contraceptive+ oral_steroid	1	3
folic_acid+ oral_steroid	1	2
folic_acid+ other_antidepressant+ PPI+ SSRI_antidepressant	1	4
insulin	1	1
insulin+ mesalazines+ metformin	1	3
insulin+ metformin+ oral_anti_diabetics+ statin	1	4
insulin+ oral_anti_diabetics+ platelet_aggregation_inhibitor+ thiazide_diuretic	1	4
insulin+ PPI	1	2
IUD_that_includes_hormones	48	1
IUD_that_includes_hormones+ mesalazines	2	2
IUD_that_includes_hormones+ mesalazines+ oral_steroid	1	3
IUD_that_includes_hormones+ NSAID	2	2
IUD_that_includes_hormones+ PPI+ SSRI_antidepressant+ steroid_nose_spray	1	4
IUD_that_includes_hormones+ thyrax	1	2
IUD_that_includes_hormones+ triptans	1	2
IUD_that_includes_hormones+ vitamin_K_antagonist	1	2
K_saving_diuretic+ thiazide_diuretic	1	2
laxatives	18	1
laxatives+ melatonine+ tricyclic_antidepressant	1	3
laxatives+ mesalazines	1	2
laxatives+ mesalazines+ metformin+ statin+ tricyclic_antidepressant	1	5
laxatives+ mesalazines+ methylphenidate+ NSAID+ paracetamol+ PPI	1	6
laxatives+ mesalazines+ tricyclic_antidepressant	1	3
laxatives+ methylphenidate+ NSAID+ paracetamol	1	4
laxatives+ NSAID	1	2
laxatives+ NSAID+ oral_contraceptive+ oral_steroid+ PPI	1	5
laxatives+ NSAID+ oral_contraceptive+ paracetamol	1	4
laxatives+ NSAID+ other_antidepressant+ PPI+ SSRI_antidepressant	1	5
laxatives+ NSAID+ PPI	1	3
laxatives+ opiat	1	2
laxatives+ opiat+ paracetamol+ PPI	3	4
laxatives+ oral_contraceptive	2	2
laxatives+ oral_contraceptive+ oral_steroid	1	3
laxatives+ oral_steroid	1	2
laxatives+ other_antidepressant	1	2
laxatives+ paracetamol+ PPI	1	3
laxatives+ PPI+ Ranitidine	1	3
laxatives+ PPI+ thyrax	1	3
laxatives+ SSRI_antidepressant	1	2
melatonine	1	1
melatonine+ mesalazines+ PPI	1	3
melatonine+ mesalazines+ vitamin_D	1	3
melatonine+ methylphenidate	1	2
melatonine+ tricyclic_antidepressant	1	2
mesalazines	61	1
mesalazines+ NSAID+ paracetamol+ PPI	1	4
mesalazines+ opiat	1	2
mesalazines+ opiat+ paracetamol+ PPI	1	4
mesalazines+ oral_contraceptive	5	2
mesalazines+ oral_steroid	7	2
mesalazines+ oral_steroid+ platelet_aggregation_inhibitor+ PPI+ statin	1	5
mesalazines+ oral_steroid+ PPI	1	3
mesalazines+ oral_steroid+ steroid_inhaler	1	3
mesalazines+ oral_steroid+ thyrax	1	3
mesalazines+ paracetamol	1	2
mesalazines+ paracetamol+ platelet_aggregation_inhibitor+ PPI	1	4
mesalazines+ platelet_aggregation_inhibitor	1	2
mesalazines+ platelet_aggregation_inhibitor+ statin	1	3
mesalazines+ PPI	5	2
mesalazines+ PPI+ triptans	1	3
mesalazines+ SSRI_antidepressant	1	2
mesalazines+ statin	1	2
mesalazines+ steroid_inhaler	1	2
mesalazines+ thyrax+ vitamin_D	1	3
mesalazines+ vitamin_D	1	2
metformin+ NSAID+ PPI+ steroid_nose_spray	1	4
metformin+ oral_anti_diabetics	1	2
metformin+ oral_anti_diabetics+ statin	1	3
metformin+ statin	1	2
metformin+ statin+ thiazide_diuretic	1	3
methylphenidate	2	1
methylphenidate+ paracetamol	2	2
methylphenidate+ PPI+ triptans	1	3
methylphenidate+ SSRI_antidepressant	1	2
No medication	757	0
NSAID	16	1
NSAID+ opiat+ paracetamol	1	3
NSAID+ opiat+ PPI	1	3
NSAID+ oral_contraceptive+ paracetamol	1	3
NSAID+ oral_contraceptive+ paracetamol+ PPI	1	4
NSAID+ other_antidepressant+ paracetamol	1	3
NSAID+ paracetamol	5	2
NSAID+ paracetamol+ PPI+ vitamin_D	1	4
NSAID+ paracetamol+ steroid_nose_spray	1	3
NSAID+ PPI	3	2
NSAID+ PPI+ tricyclic_antidepressant	1	3
NSAID+ SSRI_antidepressant+ triptans	1	3
NSAID+ statin	1	2
NSAID+ triptans	1	2
opiat	2	1
opiat+ oral_contraceptive+ paracetamol+ SSRI_antidepressant	1	4
opiat+ oral_contraceptive+ PPI+ vitamin_K_antagonist	1	4
opiat+ paracetamol	1	2
opiat+ PPI	2	2
opiat+ tricyclic_antidepressant	1	2
oral_contraceptive	119	1
oral_contraceptive+ oral_steroid	1	2
oral_contraceptive+ oral_steroid+ other_antidepressant	1	3
oral_contraceptive+ oral_steroid+ PPI	2	3
oral_contraceptive+ oral_steroid+ PPI+ SSRI_antidepressant	1	4
oral_contraceptive+ oral_steroid+ steroid_nose_spray	1	3
oral_contraceptive+ other_antidepressant+ PPI	1	3
oral_contraceptive+ paracetamol	2	2
oral_contraceptive+ PPI	2	2
oral_contraceptive+ SSRI_antidepressant	3	2
oral_contraceptive+ steroid_inhaler	1	2
oral_contraceptive+ tricyclic_antidepressant	1	2
oral_contraceptive+ triptans	3	2
oral_steroid	5	1
oral_steroid+ other_antidepressant+ PPI	1	3
oral_steroid+ PPI+ vitamin_D	1	3
other_antidepressant	4	1
other_antidepressant+ paracetamol	1	2
other_antidepressant+ PPI	1	2
other_antidepressant+ SSRI_antidepressant	1	2
paracetamol	16	1
paracetamol+ platelet_aggregation_inhibitor+ statin	1	3
paracetamol+ PPI	1	2
paracetamol+ SSRI_antidepressant	2	2
platelet_aggregation_inhibitor	4	1
platelet_aggregation_inhibitor+ PPI	1	2
platelet_aggregation_inhibitor+ PPI+ statin+ steroid_inhaler	1	4
platelet_aggregation_inhibitor+ PPI+ statin+ thiazide_diuretic	1	4
platelet_aggregation_inhibitor+ statin	2	2
PPI	41	1
PPI+ SSRI_antidepressant	2	2
PPI+ statin+ thyrax	1	3
PPI+ statin+ tricyclic_antidepressant	1	3
PPI+ steroid_nose_spray+ triptans	1	3
PPI+ thyrax	4	2
PPI+ tricyclic_antidepressant	2	2
SSRI_antidepressant	21	1
SSRI_antidepressant+ statin+ vitamin_K_antagonist	1	3
SSRI_antidepressant+ steroid_inhaler	1	2
SSRI_antidepressant+ steroid_nose_spray	1	2
SSRI_antidepressant+ triptans	1	2
SSRI_antidepressant+ vitamin_D	1	2
statin	11	1
statin+ thyrax	2	2
steroid_inhaler	3	1
steroid_inhaler+ steroid_nose_spray	1	2
steroid_inhaler+ steroid_nose_spray+ thyrax	1	3
steroid_nose_spray	14	1
thiazide_diuretic	6	1
thyrax	10	1
thyrax+ triptans	1	2
tricyclic_antidepressant	1	1
triptans	6	1
vitamin_D	1	1
vitamin_K_antagonist	1	1
