# Supplementary material for: Impact of commonly used drugs on the composition and metabolic function of the gut microbiota
Source: Nat Commun. 2020 Jan 17;11:362. doi: 10.1038/s41467-019-14177-z (PMC6969170; doi:10.1038/s41467-019-14177-z)
Supplement: Supplementary file 5 — Supplementary Data 3 [file 41467_2019_14177_MOESM5_ESM.xlsx]

## Sheet: Sheet1
Supplementary table 3 - Correlation coefficients for medication users in general population cohort
Spearman correlation, red indicates correlation coefficients > 0.7
	ACE_inhibitor	alpha_blockers	angII_receptor_antagonist	anti_androgen_oral_contraceptive	anti_epileptics	anti_histamine	antibiotics_merged	benzodiazepine_derivatives_related	beta_blockers	beta_sympathomimetic_inhaler	bisphosphonates	ca_channel_blocker	calcium	folic_acid	iron_supplements	IUD_that_includes_hormones	K_saving_diuretic	laxatives	levothyroxine	melatonine	metformin	methylphenidate	NSAID	opiat	oral_anti_diabetics	oral_contraceptive	other_antidepressant	paracetamol	platelet_aggregation_inhibitor	PPI	SSRI_antidepressant	statin	steroid_inhaler	steroid_nose_spray	thiazide_diuretic	tricyclic_antidepressant	triptans	vitamin_D	vitamin_K_antagonist	NoDrugs
ACE_inhibitor	1	0.0304493	-0.034783	-0.0224603	-0.0133683	-0.0318241	-0.0207754	0.0346364	0.241412	-0.0291261	0.0304493	0.183607	-0.0224603	0.0431299	-0.0158318	-0.0268583	0.102092	0.00666203	0.0309406	-0.0146509	0.219285	-0.0133683	-0.0149455	0.069493	0.148603	-0.0360156	-0.0179678	0.0743578	0.272571	0.108321	0.120099	0.388893	-0.0250842	0.0406469	0.274496	-0.0189482	-0.0269182	0.0193636	0.0563336	-0.166711
alpha_blockers	0.0304493	1	0.207988	-0.0106692	-0.00635032	-0.0242974	-0.00986888	-0.0140328	0.0617423	-0.0233451	-0.0090009	0.0588835	-0.0106692	-0.00752055	-0.00752055	-0.0225611	-0.00752055	-0.0131086	-0.0146192	-0.00695955	-0.0110487	-0.00635032	-0.0187179	-0.00986888	0.104665	-0.0317652	-0.00853516	-0.00944448	0.0407086	0.0402568	0.0469766	0.0229636	-0.0219588	-0.0215499	0.0798468	-0.0090009	-0.0127869	-0.0106692	-0.00635032	0.00472573
angII_receptor_antagonist	-0.034783	0.207988	1	-0.0195854	-0.0116572	0.0432313	0.0331673	0.0836222	0.239958	0.0936222	-0.0165229	0.255604	0.0279368	0.0531896	-0.0138054	-0.0414153	0.120185	0.0148616	0.00822604	-0.0127756	0.117513	-0.0116572	-0.0065696	-0.0181162	0.047931	-0.0232525	0.0434692	0.0897424	0.128604	0.0815524	0.00706262	0.182639	0.103828	0.00930672	0.322435	0.0396048	-0.0234727	0.0279368	-0.0116572	-0.09596
anti_androgen_oral_contraceptive	-0.0224603	-0.0106692	-0.0195854	1	-0.00752737	0.00462127	-0.0116981	-0.0166338	-0.0267429	0.00694892	-0.0106692	-0.0151569	-0.0126468	-0.00891449	-0.00891449	-0.0267429	-0.00891449	-0.0155383	-0.0173289	-0.00824951	-0.0130966	0.113018	-0.0221873	-0.0116981	-0.00953427	-0.037653	-0.0101172	-0.011195	-0.0192775	-0.0338248	-0.017667	-0.0252991	-0.026029	0.0116442	-0.0224603	-0.0106692	0.045525	-0.0126468	-0.00752737	0.0478547
anti_epileptics	-0.0133683	-0.00635032	-0.0116572	-0.00752737	1	-0.0171423	-0.0069627	-0.00990046	-0.0159174	-0.0164704	-0.00635032	-0.00902141	-0.00752737	-0.0053059	-0.0053059	-0.0159174	-0.0053059	-0.00924839	-0.0103141	-0.00491011	-0.00779509	-0.00448029	-0.0132059	-0.0069627	-0.0056748	0.022054	-0.00602174	-0.00666328	-0.011474	-0.0201325	-0.0105154	-0.015058	-0.0154924	-0.0152039	-0.0133683	-0.00635032	-0.00902141	-0.00752737	-0.00448029	0.0304176
anti_histamine	-0.0318241	-0.0242974	0.0432313	0.00462127	-0.0171423	1	0.0815622	0.0390474	0.0215512	0.240929	0.0151771	-0.00647826	0.0714657	0.0268162	-0.0203013	-0.027921	0.0739336	0.0467416	0.00985489	0.0829527	0.0670853	-0.0171423	0.0862879	0.0454947	0.0223814	0.0498631	0.0185509	0.0498139	0.000676017	0.0979054	0.0323943	0.0290546	0.177257	0.319866	0.0841286	-0.0242974	-0.00647826	0.0714657	-0.0171423	-0.147939
antibiotics_merged	-0.0207754	-0.00986888	0.0331673	-0.0116981	-0.0069627	0.0815622	1	-0.0153861	0.0522908	0.123849	0.174515	0.0514649	0.144416	0.211838	0.101796	-0.0247368	-0.00824577	-0.0143727	-0.0160289	-0.00763068	0.138774	-0.0069627	0.0707714	0.15765	0.0941618	0.0227566	-0.00935823	0.0775858	0.0862781	0.125851	0.0401986	0.0575642	0.133758	0.0566357	-0.0207754	-0.00986888	-0.0140199	0.0663588	-0.0069627	-0.0509383
benzodiazepine_derivatives_related	0.0346364	-0.0140328	0.0836222	-0.0166338	-0.00990046	0.0390474	-0.0153861	1	0.0743537	-0.00983358	-0.0140328	0.026622	-0.0166338	-0.0117249	-0.0117249	-0.00779199	-0.0117249	0.070475	-0.022792	-0.0108503	-0.0172254	-0.00990046	0.133085	0.044502	-0.0125401	0.0323583	0.0557527	0.110321	0.011654	0.111919	0.0973577	0.0530704	0.0218723	0.0234672	0.0988139	0.0515122	0.026622	-0.0166338	-0.00990046	-0.0848991
beta_blockers	0.241412	0.0617423	0.239958	-0.0267429	-0.0159174	0.0215512	0.0522908	0.0743537	1	0.00981353	0.0195906	0.267357	0.00894613	0.132089	0.0314625	-0.0037229	0.0817755	-0.0328573	-0.0103119	-0.0174444	0.0412949	-0.0159174	0.078307	0.0908045	-0.0201612	-0.0664564	-0.0213937	0.0165352	0.435243	0.187121	0.0143439	0.261163	-0.0189585	-0.0173178	0.282684	-0.0225611	-0.00211001	0.00894613	0.103038	-0.172578
beta_sympathomimetic_inhaler	-0.0291261	-0.0233451	0.0936222	0.00694892	-0.0164704	0.240929	0.123849	-0.00983358	0.00981353	1	0.0175453	0.0539701	0.04157	0.0293019	0.0293019	-0.0414332	0.0781094	0.0227166	0.0642581	-0.0180506	0.0717304	-0.0164704	0.0324372	0.0491262	0.024814	0.0580882	0.0209457	0.0535144	-0.0190925	0.0793208	0.061654	0.0344215	0.783108	0.282306	0.0709671	0.0584357	0.0539701	0.076191	-0.0164704	-0.255323
bisphosphonates	0.0304493	-0.0090009	-0.0165229	-0.0106692	-0.00635032	0.0151771	0.174515	-0.0140328	0.0195906	0.0175453	1	0.0588835	0.672771	0.112916	0.112916	-0.0225611	0.112916	0.0568664	-0.0146192	-0.00695955	0.0715219	-0.00635032	0.0812	0.174515	0.104665	-0.0317652	-0.00853516	0.0868033	0.0976804	0.109049	0.0469766	0.0229636	0.0212269	0.0223727	0.0304493	-0.0090009	-0.0127869	0.501911	-0.00635032	-0.0720502
ca_channel_blocker	0.183607	0.0588835	0.255604	-0.0151569	-0.00902141	-0.00647826	0.0514649	0.026622	0.267357	0.0539701	0.0588835	1	0.045525	0.16041	0.0748633	-0.0320508	0.16041	0.0310816	0.0240034	-0.00988689	0.101606	-0.00902141	0.0443817	0.247919	-0.0114266	-0.0451264	0.063388	0.19168	0.179235	0.154918	0.066736	0.18998	0.0301554	0.0629819	0.218695	-0.0127869	-0.0181653	-0.0151569	0.0921086	-0.143257
calcium	-0.0224603	-0.0106692	0.0279368	-0.0126468	-0.00752737	0.0714657	0.144416	-0.0166338	0.00894613	0.04157	0.672771	0.045525	1	0.0930564	0.0930564	-0.0267429	-0.00891449	0.0437081	0.0894055	-0.00824951	-0.0130966	-0.00752737	0.0624112	0.144416	-0.00953427	-0.0109722	0.0798935	0.070296	0.0771962	0.0535429	0.0347265	0.0122145	0.0471	0.0488326	0.0193636	-0.0106692	-0.0151569	0.783004	-0.00752737	-0.0984058
folic_acid	0.0431299	-0.00752055	0.0531896	-0.00891449	-0.0053059	0.0268162	0.211838	-0.0117249	0.132089	0.0293019	0.112916	0.16041	0.0930564	1	0.137471	-0.0188506	-0.00628366	-0.0109527	-0.0122148	-0.00581493	0.0893262	-0.0053059	0.0439925	0.211838	-0.00672053	0.0110727	0.119762	-0.00789117	0.122417	0.140381	0.0614092	0.0879377	0.0331999	0.0344212	-0.0158318	-0.00752055	-0.0106838	-0.00891449	-0.0053059	-0.0922747
iron_supplements	-0.0158318	-0.00752055	-0.0138054	-0.00891449	-0.0053059	-0.0203013	0.101796	-0.0117249	0.0314625	0.0293019	0.112916	0.0748633	0.0930564	0.137471	1	-0.0188506	-0.00628366	-0.0109527	-0.0122148	-0.00581493	-0.00923155	-0.0053059	0.103624	0.101796	-0.00672053	0.0110727	-0.00713141	-0.00789117	0.0544142	0.0993253	-0.0124532	-0.0178329	0.0331999	-0.0180057	-0.0158318	-0.00752055	0.0748633	0.0930564	-0.0053059	-0.0922747
IUD_that_includes_hormones	-0.0268583	-0.0225611	-0.0414153	-0.0267429	-0.0159174	-0.027921	-0.0247368	-0.00779199	-0.0037229	-0.0414332	-0.0225611	-0.0320508	-0.0267429	-0.0188506	-0.0188506	1	-0.0188506	-0.00362473	-0.0103119	-0.0174444	-0.027694	-0.0159174	-0.00517578	-0.0247368	-0.0201612	-0.0796209	-0.0213937	0.0165352	-0.0407642	-0.0571566	-0.0115074	-0.0534974	-0.0550408	0.00103121	-0.0268583	-0.0225611	-0.00211001	-0.0267429	0.0435605	-0.276818
K_saving_diuretic	0.102092	-0.00752055	0.120185	-0.00891449	-0.0053059	0.0739336	-0.00824577	-0.0117249	0.0817755	0.0781094	0.112916	0.16041	-0.00891449	-0.00628366	-0.00628366	-0.0188506	1	0.0725707	-0.0122148	-0.00581493	0.187884	-0.0053059	0.0439925	-0.00824577	0.12781	-0.0265409	-0.00713141	-0.00789117	0.0544142	0.140381	-0.0124532	0.193708	0.0331999	0.0344212	0.337939	-0.00752055	-0.0106838	0.0930564	0.334575	-0.0922747
laxatives	0.00666203	-0.0131086	0.0148616	-0.0155383	-0.00924839	0.0467416	-0.0143727	0.070475	-0.0328573	0.0227166	0.0568664	0.0310816	0.0437081	-0.0109527	-0.0109527	-0.00362473	0.0725707	1	0.0224217	0.0800394	0.0984357	-0.00924839	0.0420337	0.113499	0.144614	0.0193001	0.135023	0.119742	-0.0236851	0.0538577	0.0641237	0.0303707	-0.00203048	0.0599975	0.00666203	0.0568664	-0.0186224	0.102954	-0.00924839	-0.160838
levothyroxine	0.0309406	-0.0146192	0.00822604	-0.0173289	-0.0103141	0.00985489	-0.0160289	-0.022792	-0.0103119	0.0642581	-0.0146192	0.0240034	0.0894055	-0.0122148	-0.0122148	-0.0103119	-0.0122148	0.0224217	1	-0.0113036	-0.0179452	-0.0103141	-0.0304014	0.0415622	-0.013064	-0.0122221	0.052548	0.0447852	-0.0264144	0.104061	0.0144487	0.0760463	0.0992228	0.102189	8.25817e-05	0.111443	0.0240034	0.0894055	-0.0103141	-0.179373
melatonine	-0.0146509	-0.00695955	-0.0127756	-0.00824951	-0.00491011	0.0829527	-0.00763068	-0.0108503	-0.0174444	-0.0180506	-0.00695955	-0.00988689	-0.00824951	-0.00581493	-0.00581493	-0.0174444	-0.00581493	0.0800394	-0.0113036	1	-0.00854292	0.178564	0.0499081	-0.00763068	-0.00621922	0.016048	-0.00659944	-0.00730252	-0.0125747	0.0222616	-0.0115242	-0.0165026	-0.0169787	-0.0166625	-0.0146509	0.253096	-0.00988689	-0.00824951	-0.00491011	-0.0853915
metformin	0.219285	-0.0110487	0.117513	-0.0130966	-0.00779509	0.0670853	0.138774	-0.0172254	0.0412949	0.0717304	0.0715219	0.101606	-0.0130966	0.0893262	-0.00923155	-0.027694	0.187884	0.0984357	-0.0179452	-0.00854292	1	-0.00779509	0.0587904	-0.0121141	0.635763	-0.0389921	-0.010477	-0.0115932	0.0732814	0.105711	-0.0182954	0.445155	0.0790672	0.0813783	0.0980128	-0.0110487	-0.015696	0.0568143	-0.00779509	-0.135564
methylphenidate	-0.0133683	-0.00635032	-0.0116572	0.113018	-0.00448029	-0.0171423	-0.0069627	-0.00990046	-0.0159174	-0.0164704	-0.00635032	-0.00902141	-0.00752737	-0.0053059	-0.0053059	-0.0159174	-0.0053059	-0.00924839	-0.0103141	0.178564	-0.00779509	1	-0.0132059	-0.0069627	-0.0056748	-0.022411	-0.00602174	-0.00666328	-0.011474	0.028402	-0.0105154	-0.015058	-0.0154924	-0.0152039	-0.0133683	-0.00635032	0.0921086	-0.00752737	-0.00448029	-0.0779165
NSAID	-0.0149455	-0.0187179	-0.0065696	-0.0221873	-0.0132059	0.0862879	0.0707714	0.133085	0.078307	0.0324372	0.0812	0.0443817	0.0624112	0.0439925	0.103624	-0.00517578	0.0439925	0.0420337	-0.0304014	0.0499081	0.0587904	-0.0132059	1	0.116419	-0.0167267	-0.0348521	0.087526	0.123326	0.0225971	0.23018	0.030284	-0.0224465	0.0184833	0.0421759	0.00951278	0.031241	0.0443817	0.0624112	-0.0132059	-0.229663
opiat	0.069493	-0.00986888	-0.0181162	-0.0116981	-0.0069627	0.0454947	0.15765	0.044502	0.0908045	0.0491262	0.174515	0.247919	0.144416	0.211838	0.101796	-0.0247368	-0.00824577	0.113499	0.0415622	-0.00763068	-0.0121141	-0.0069627	0.116419	1	-0.00881906	-0.0348284	0.0877767	0.42935	0.0342233	0.220133	0.096739	0.0575642	0.0153821	0.0566357	-0.0207754	-0.00986888	-0.0140199	0.0663588	-0.0069627	-0.121088
oral_anti_diabetics	0.148603	0.104665	0.047931	-0.00953427	-0.0056748	0.0223814	0.0941618	-0.0125401	-0.0201612	0.024814	0.104665	-0.0114266	-0.00953427	-0.00672053	-0.00672053	-0.0201612	0.12781	0.144614	-0.013064	-0.00621922	0.635763	-0.0056748	-0.0167267	-0.00881906	1	-0.0283861	-0.00762722	-0.0084398	-0.0145331	0.051343	-0.013319	0.277879	0.0286168	-0.0192575	0.0382459	-0.00804341	-0.0114266	0.0858936	-0.0056748	-0.0986901
oral_contraceptive	-0.0360156	-0.0317652	-0.0232525	-0.037653	0.022054	0.0498631	0.0227566	0.0323583	-0.0664564	0.0580882	-0.0317652	-0.0451264	-0.0109722	0.0110727	0.0110727	-0.0796209	-0.0265409	0.0193001	-0.0122221	0.016048	-0.0389921	-0.022411	-0.0348521	-0.0348284	-0.0283861	1	0.00308028	-0.0333307	-0.0573945	-0.0362517	-0.0332734	-0.0614848	0.0573786	0.0199706	-0.0205882	-0.000252997	-0.000359413	-0.0109722	-0.022411	-0.389749
other_antidepressant	-0.0179678	-0.00853516	0.0434692	-0.0101172	-0.00602174	0.0185509	-0.00935823	0.0557527	-0.0213937	0.0209457	-0.00853516	0.063388	0.0798935	0.119762	-0.00713141	-0.0213937	-0.00713141	0.135023	0.052548	-0.00659944	-0.010477	-0.00602174	0.087526	0.0877767	-0.00762722	0.00308028	1	0.0924527	-0.0154216	0.0816623	0.116265	0.0264436	0.0246787	-0.0204349	0.0340784	-0.00853516	-0.0121252	0.0798935	-0.00602174	-0.104724
paracetamol	0.0743578	-0.00944448	0.0897424	-0.011195	-0.00666328	0.0498139	0.0775858	0.110321	0.0165352	0.0535144	0.0868033	0.19168	0.070296	-0.00789117	-0.00789117	0.0165352	-0.00789117	0.119742	0.0447852	-0.00730252	-0.0115932	-0.00666328	0.123326	0.42935	-0.0084398	-0.0333307	0.0924527	1	0.0916252	0.16692	0.102417	0.0621327	0.059348	0.061183	0.0272379	-0.00944448	-0.013417	0.070296	-0.00666328	-0.115881
platelet_aggregation_inhibitor	0.272571	0.0407086	0.128604	-0.0192775	-0.011474	0.000676017	0.0862781	0.011654	0.435243	-0.0190925	0.0976804	0.179235	0.0771962	0.122417	0.0544142	-0.0407642	0.0544142	-0.0236851	-0.0264144	-0.0125747	0.0732814	-0.011474	0.0225971	0.0342233	-0.0145331	-0.0573945	-0.0154216	0.0916252	1	0.181497	0.00801039	0.361711	-0.0152918	-0.0141368	0.0494385	-0.0162631	-0.0231037	0.0771962	-0.011474	-0.199543
PPI	0.108321	0.0402568	0.0815524	-0.0338248	-0.0201325	0.0979054	0.125851	0.111919	0.187121	0.0793208	0.109049	0.154918	0.0535429	0.140381	0.0993253	-0.0571566	0.140381	0.0538577	0.104061	0.0222616	0.105711	0.028402	0.23018	0.220133	0.051343	-0.0362517	0.0816623	0.16692	0.181497	1	0.121507	0.189102	0.0776011	0.111356	0.091482	0.074653	0.0327576	0.111788	0.028402	-0.350124
SSRI_antidepressant	0.120099	0.0469766	0.00706262	-0.017667	-0.0105154	0.0323943	0.0401986	0.0973577	0.0143439	0.061654	0.0469766	0.066736	0.0347265	0.0614092	-0.0124532	-0.0115074	-0.0124532	0.0641237	0.0144487	-0.0115242	-0.0182954	-0.0105154	0.030284	0.096739	-0.013319	-0.0332734	0.116265	0.102417	0.00801039	0.121507	1	0.046177	0.122551	0.0990026	0.0898041	-0.0149045	0.0227812	0.0347265	-0.0105154	-0.182873
statin	0.388893	0.0229636	0.182639	-0.0252991	-0.015058	0.0290546	0.0575642	0.0530704	0.261163	0.0344215	0.0229636	0.18998	0.0122145	0.0879377	-0.0178329	-0.0534974	0.193708	0.0303707	0.0760463	-0.0165026	0.445155	-0.015058	-0.0224465	0.0575642	0.277879	-0.0614848	0.0264436	0.0621327	0.361711	0.189102	0.046177	1	0.0427482	0.00676166	0.193673	-0.0213431	-0.0303205	0.0497281	0.109979	-0.261873
steroid_inhaler	-0.0250842	-0.0219588	0.103828	-0.026029	-0.0154924	0.177257	0.133758	0.0218723	-0.0189585	0.783108	0.0212269	0.0301554	0.0471	0.0331999	0.0331999	-0.0550408	0.0331999	-0.00203048	0.0992228	-0.0169787	0.0790672	-0.0154924	0.0184833	0.0153821	0.0286168	0.0573786	0.0246787	0.059348	-0.0152918	0.0776011	0.122551	0.0427482	1	0.267011	0.038343	0.0644126	0.0301554	0.0836645	-0.0154924	-0.269428
steroid_nose_spray	0.0406469	-0.0215499	0.00930672	0.0116442	-0.0152039	0.319866	0.0566357	0.0234672	-0.0173178	0.282306	0.0223727	0.0629819	0.0488326	0.0344212	-0.0180057	0.00103121	0.0344212	0.0599975	0.102189	-0.0166625	0.0813783	-0.0152039	0.0421759	0.0566357	-0.0192575	0.0199706	-0.0204349	0.061183	-0.0141368	0.111356	0.0990026	0.00676166	0.267011	1	0.0836532	-0.0215499	0.000584454	0.0488326	-0.0152039	-0.264411
thiazide_diuretic	0.274496	0.0798468	0.322435	-0.0224603	-0.0133683	0.0841286	-0.0207754	0.0988139	0.282684	0.0709671	0.0304493	0.218695	0.0193636	-0.0158318	-0.0158318	-0.0268583	0.337939	0.00666203	8.25817e-05	-0.0146509	0.0980128	-0.0133683	0.00951278	-0.0207754	0.0382459	-0.0205882	0.0340784	0.0272379	0.0494385	0.091482	0.0898041	0.193673	0.038343	0.0836532	1	-0.0189482	0.00816936	0.0611875	0.0563336	-0.232488
tricyclic_antidepressant	-0.0189482	-0.0090009	0.0396048	-0.0106692	-0.00635032	-0.0242974	-0.00986888	0.0515122	-0.0225611	0.0584357	-0.0090009	-0.0127869	-0.0106692	-0.00752055	-0.00752055	-0.0225611	-0.00752055	0.0568664	0.111443	0.253096	-0.0110487	-0.00635032	0.031241	-0.00986888	-0.00804341	-0.000252997	-0.00853516	-0.00944448	-0.0162631	0.074653	-0.0149045	-0.0213431	0.0644126	-0.0215499	-0.0189482	1	0.0588835	-0.0106692	-0.00635032	-0.110438
triptans	-0.0269182	-0.0127869	-0.0234727	0.045525	-0.00902141	-0.00647826	-0.0140199	0.026622	-0.00211001	0.0539701	-0.0127869	-0.0181653	-0.0151569	-0.0106838	0.0748633	-0.00211001	-0.0106838	-0.0186224	0.0240034	-0.00988689	-0.015696	0.0921086	0.0443817	-0.0140199	-0.0114266	-0.000359413	-0.0121252	-0.013417	-0.0231037	0.0327576	0.0227812	-0.0303205	0.0301554	0.000584454	0.00816936	0.0588835	1	0.045525	-0.00902141	-0.156891
vitamin_D	0.0193636	-0.0106692	0.0279368	-0.0126468	-0.00752737	0.0714657	0.0663588	-0.0166338	0.00894613	0.076191	0.501911	-0.0151569	0.783004	-0.00891449	0.0930564	-0.0267429	0.0930564	0.102954	0.0894055	-0.00824951	0.0568143	-0.00752737	0.0624112	0.0663588	0.0858936	-0.0109722	0.0798935	0.070296	0.0771962	0.111788	0.0347265	0.0497281	0.0836645	0.0488326	0.0611875	-0.0106692	0.045525	1	-0.00752737	-0.130908
vitamin_K_antagonist	0.0563336	-0.00635032	-0.0116572	-0.00752737	-0.00448029	-0.0171423	-0.0069627	-0.00990046	0.103038	-0.0164704	-0.00635032	0.0921086	-0.00752737	-0.0053059	-0.0053059	0.0435605	0.334575	-0.00924839	-0.0103141	-0.00491011	-0.00779509	-0.00448029	-0.0132059	-0.0069627	-0.0056748	-0.022411	-0.00602174	-0.00666328	-0.011474	0.028402	-0.0105154	0.109979	-0.0154924	-0.0152039	0.0563336	-0.00635032	-0.00902141	-0.00752737	1	-0.0779165
NoDrugs	-0.166711	0.00472573	-0.09596	0.0478547	0.0304176	-0.147939	-0.0509383	-0.0848991	-0.172578	-0.255323	-0.0720502	-0.143257	-0.0984058	-0.0922747	-0.0922747	-0.276818	-0.0922747	-0.160838	-0.179373	-0.0853915	-0.135564	-0.0779165	-0.229663	-0.121088	-0.0986901	-0.389749	-0.104724	-0.115881	-0.199543	-0.350124	-0.182873	-0.261873	-0.269428	-0.264411	-0.232488	-0.110438	-0.156891	-0.130908	-0.0779165	1
