# Supplementary material for: Impact of commonly used drugs on the composition and metabolic function of the gut microbiota
Source: Nat Commun. 2020 Jan 17;11:362. doi: 10.1038/s41467-019-14177-z (PMC6969170; doi:10.1038/s41467-019-14177-z)
Supplement: Supplementary file 6 — Supplementary Data 4 [file 41467_2019_14177_MOESM6_ESM.xlsx]

## Sheet: Sheet1
Supplementary table 4 - Correlation coefficients for medication users in IBD cohort
Spearman correlation, red indicates correlation coefficients > 0.7
	ACE_inhibitor	angII_receptor_antagonist	anti_epileptics	anti_histamine	antibiotics_merged	benzodiazepine_derivatives_related	beta_blockers	beta_sympathomimetic_inhaler	bisphosphonates	ca_channel_blocker	calcium	folic_acid	insulin	iron_supplemets	IUD_that_includes_hormones	K_saving_diuretic	laxatives	levothyroxine	mesalazines	metformin	methylphenidate	NSAID	opiat	oral_anti_diabetics	oral_contraceptive	oral_steroid	other_antidepressant	paracetamol	platelet_aggregation_inhibitor	PPI	SSRI_antidepressant	statin	steroid_inhaler	steroid_nose_spray	thiazide_diuretic	tricyclic_antidepressant	triptans	vitamin_D	vitamin_K_antagonist	NoDrugs
ACE_inhibitor	1	-0.0354552	-0.0249306	-0.0436702	0.0224371	0.0616161	0.306765	0.0616161	0.136508	0.165753	0.0259025	0.0531248	0.090813	-0.0436702	-0.0249306	0.178256	0.0956593	-0.0354552	0.0295093	0.290011	-0.0249306	0.041705	-0.00747203	0.117994	-0.0575454	-0.00457531	-0.0354552	0.0944379	0.35681	0.191673	0.0316142	0.348628	0.0571038	-0.0273406	0.368205	0.00823116	-0.0249306	0.035424	0.0503296	-0.118287
angII_receptor_antagonist	-0.0354552	1	0.127962	-0.027741	-0.0247279	-0.0286835	0.0713334	0.0527058	-0.0257668	0.0797297	-0.0270943	-0.0406274	0.0739552	-0.027741	-0.0158369	0.193982	-0.0399196	-0.0225225	0.0448511	-0.0187804	-0.0158369	-0.0330502	0.0360223	-0.0200995	-0.055719	-0.0688821	-0.0225225	0.0556743	0.089173	0.0923859	-0.0225225	0.0862947	0.128499	-0.0173678	0.286598	-0.0286835	-0.0158369	-0.022518	-0.0187804	-0.0751408
anti_epileptics	-0.0249306	0.127962	1	-0.0195063	-0.0173877	-0.020169	0.0501587	-0.020169	-0.0181182	-0.0158369	0.00921448	-0.0285675	0.120633	-0.0195063	-0.0111359	-0.0150073	0.0568882	-0.0158369	0.0976205	-0.0132056	-0.0111359	-0.0232395	-0.0238139	-0.0141332	-0.0391793	0.0072346	-0.0158369	0.0391479	-0.0265357	-0.00938945	-0.0158369	0.148412	-0.0208135	-0.0122123	0.0903552	0.0942902	-0.0111359	-0.0450552	-0.0132056	-0.0528359
anti_histamine	-0.0436702	-0.027741	-0.0195063	1	-0.0304574	-0.0353294	-0.00577492	0.0983335	-0.031737	-0.027741	0.0821576	-0.00118376	0.0510178	-0.0341686	0.0985719	-0.0262878	-0.049169	0.0562217	-0.0605124	-0.0231318	-0.0195063	-0.0407079	-0.0417141	0.0689059	0.0446713	0.110187	-0.027741	-0.0164878	-0.0464816	-0.0164472	-0.027741	-0.0473901	0.093362	0.0865185	0.0284518	0.0983335	-0.0195063	0.0916996	0.0768856	-0.0925509
antibiotics_merged	0.0224371	-0.0247279	-0.0173877	-0.0304574	1	0.0429737	0.213951	-0.0314922	-0.0282899	-0.0247279	0.0364551	0.00983243	0.0633368	-0.0304574	-0.0173877	0.173575	-0.0438286	-0.0247279	0.020581	0.0908233	-0.0173877	-0.0362865	0.0267608	0.0822941	-0.0611751	0.033027	-0.0247279	-0.00521909	0.0746819	0.0369362	-0.0247279	0.0148353	-0.0324985	-0.0190685	-0.0324985	0.11744	-0.0173877	0.0437174	0.0908233	-0.0824987
benzodiazepine_derivatives_related	0.0616161	-0.0286835	-0.020169	-0.0353294	0.0429737	1	0.127153	0.0282534	0.0388103	0.0527058	0.0102897	0.137697	-0.0301174	0.0315021	-0.020169	0.0585145	-0.0027538	-0.0286835	-0.0675553	0.0730342	-0.020169	0.0147819	0.123757	0.0651941	-0.0709607	0.00680142	0.134095	0.18634	0.0529559	0.201822	0.0527058	0.0503126	0.0252237	-0.0221187	0.0252237	0.0282534	0.0942902	0.0176321	0.0730342	-0.0956952
beta_blockers	0.306765	0.0713334	0.0501587	-0.00577492	0.213951	0.127153	1	-0.0543798	0.101679	0.242383	0.141402	0.0225079	0.0095902	0.0410432	-0.0300246	0.259702	0.0590616	-0.0426996	-0.00230854	0.168151	-0.0300246	0.0170249	0.0916756	0.152704	-0.105635	0.00184752	-0.0426996	0.0824456	0.353052	0.253765	0.12835	0.274919	0.0320394	0.0403516	0.0320394	0.0817697	-0.0300246	0.133422	0.168151	-0.142456
beta_sympathomimetic_inhaler	0.0616161	0.0527058	-0.020169	0.0983335	-0.0314922	0.0282534	-0.0543798	1	0.0388103	-0.0286835	-0.0537038	-0.00438128	-0.0301174	-0.0353294	-0.020169	-0.0271809	0.0934174	-0.0286835	-0.0675553	-0.0239176	-0.020169	-0.0420909	0.0124983	0.0651941	0.0388671	0.0383101	0.0527058	0.0626583	0.0529559	0.117658	-0.0286835	0.0503126	0.654431	0.0824843	0.0252237	-0.0365297	-0.020169	-0.0154463	-0.0239176	-0.0956952
bisphosphonates	0.136508	-0.0257668	-0.0181182	-0.031737	-0.0282899	0.0388103	0.101679	0.0388103	1	0.0642189	0.276777	0.0582438	0.0588398	-0.031737	-0.0181182	0.0703295	0.00749455	0.0642189	0.0375274	-0.0214856	-0.0181182	0.0879486	0.0842648	-0.0229948	-0.0232692	0.130215	-0.0257668	0.0819268	-0.0431738	0.0281486	0.0642189	0.0108835	0.0357026	-0.0198696	0.174835	0.0388103	-0.0181182	0.292416	-0.0214856	-0.0859646
ca_channel_blocker	0.165753	0.0797297	-0.0158369	-0.027741	-0.0247279	0.0527058	0.242383	-0.0286835	0.0642189	1	0.0533031	-0.0406274	0.0739552	-0.027741	-0.0158369	0.0863194	0.0204921	-0.0225225	0.0135243	-0.0187804	-0.0158369	0.0384012	0.0360223	0.20803	-0.0097255	-0.0688821	-0.0225225	-0.0479164	0.152628	0.0923859	-0.0225225	0.27345	0.0494495	-0.0173678	0.128499	-0.0286835	-0.0158369	0.0605971	-0.0187804	-0.0751408
calcium	0.0259025	-0.0270943	0.00921448	0.0821576	0.0364551	0.0102897	0.141402	-0.0537038	0.276777	0.0533031	1	0.182699	0.0444565	0.148175	0.0657466	0.147859	0.0232267	0.0935017	-0.0876738	0.0875432	0.00921448	0.125971	0.118618	-0.0152109	-0.0941514	0.261063	-0.0672929	0.0604594	0.0119787	0.165179	-0.0270943	0.007671	-0.0573622	0.0514365	0.0669454	0.138277	0.0657466	0.837824	0.0396581	-0.224506
folic_acid	0.0531248	-0.0406274	-0.0285675	-0.00118376	0.00983243	0.137697	0.0225079	-0.00438128	0.0582438	-0.0406274	0.182699	1	-0.0426585	0.0965303	-0.0285675	0.0867957	0.0334495	-0.0406274	-0.128725	0.0369994	-0.0285675	0.0235358	0.182916	-0.0362567	-0.0469829	0.175193	0.0783716	0.154679	0.00577446	0.135887	-0.0406274	0.00319834	-0.00739617	0.0451408	0.0846	0.0903379	0.0551077	0.198782	-0.0338771	-0.135543
insulin	0.090813	0.0739552	0.120633	0.0510178	0.0633368	-0.0301174	0.0095902	-0.0301174	0.0588398	0.0739552	0.0444565	-0.0426585	1	-0.0291278	-0.0166286	0.183126	-0.0419153	0.0739552	0.032142	0.32908	-0.0166286	0.0335006	-0.0355602	0.0877749	-0.0585045	0.00324592	-0.0236485	-0.0503119	0.0815168	0.0128944	0.0739552	0.138248	0.044376	-0.0182361	0.195288	0.0475718	-0.0166286	0.051726	-0.0197192	-0.0788972
iron supplements	-0.0436702	-0.027741	-0.0195063	-0.0341686	-0.0304574	0.0315021	0.0410432	-0.0353294	-0.031737	-0.027741	0.148175	0.0965303	-0.0291278	1	-0.0195063	-0.0262878	-0.049169	-0.027741	0.0423813	-0.0231318	-0.0195063	-0.0407079	0.0156744	0.0689059	0.0069045	0.0776824	-0.027741	-0.0590187	0.0056237	0.128263	-0.027741	0.00383634	-0.0364584	-0.0213919	-0.0364584	0.0315021	-0.0195063	0.0916996	0.27692	-0.0925509
IUD_that_includes_hormones	-0.0249306	-0.0158369	-0.0111359	0.0985719	-0.0173877	-0.020169	-0.0300246	-0.020169	-0.0181182	-0.0158369	0.0657466	-0.0285675	-0.0166286	-0.0195063	1	-0.0150073	0.0568882	-0.0158369	0.0535651	-0.0132056	-0.0111359	-0.0232395	-0.0238139	-0.0141332	-0.0391793	0.0629043	-0.0158369	-0.0336929	-0.0265357	-0.058957	-0.0158369	-0.0270543	-0.0208135	-0.0122123	-0.0208135	-0.020169	-0.0111359	0.0718309	-0.0132056	-0.0528359
K_saving_diuretic	0.178256	0.193982	-0.0150073	-0.0262878	0.173575	0.0585145	0.259702	-0.0271809	0.0703295	0.0863194	0.147859	0.0867957	0.183126	-0.0262878	-0.0150073	1	-0.0378285	-0.0213427	-0.00697463	0.110452	-0.0150073	0.0439128	0.115081	0.101053	-0.0528003	-0.0235941	-0.0213427	0.0636651	0.164677	0.143213	0.0863194	0.0292258	0.0551823	-0.016458	0.138414	0.0585145	-0.0150073	0.114306	-0.0177966	-0.0712047
laxatives	0.0956593	-0.0399196	0.0568882	-0.049169	-0.0438286	-0.0027538	0.0590616	0.0934174	0.00749455	0.0204921	0.0232267	0.0334495	-0.0419153	-0.049169	0.0568882	-0.0378285	1	-0.0399196	-0.0315536	0.0386762	0.0568882	0.152492	0.105138	-0.035625	0.00993566	0.0883984	0.0204921	0.0986789	0.0455827	0.1221	-0.0399196	0.079236	0.0409425	0.0468589	0.0876457	0.0934174	-0.0280698	0.00919371	-0.0332869	-0.133182
levothyroxine	-0.0354552	-0.0225225	-0.0158369	0.0562217	-0.0247279	-0.0286835	-0.0426996	-0.0286835	0.0642189	-0.0225225	0.0935017	-0.0406274	0.0739552	-0.027741	-0.0158369	-0.0213427	-0.0399196	1	-0.0178024	-0.0187804	-0.0158369	0.0384012	-0.0338671	-0.0200995	-0.0097255	-0.0292967	-0.0225225	0.00387895	-0.0377378	-0.083846	-0.0225225	-0.0384754	-0.0296	-0.0173678	0.0494495	0.0527058	-0.0158369	0.143712	-0.0187804	-0.0751408
mesalazines	0.0295093	0.0448511	0.0976205	-0.0605124	0.020581	-0.0675553	-0.00230854	-0.0675553	0.0375274	0.0135243	-0.0876738	-0.128725	0.032142	0.0423813	0.0535651	-0.00697463	-0.0315536	-0.0178024	1	0.0933741	-0.0345456	-0.0108005	-0.0824402	0.040026	-0.135633	-0.050808	-0.0491292	0.000209715	-0.0123324	-0.0381985	-0.0178024	0.0575066	-0.00160032	-0.00567566	0.0468361	-0.0426202	-0.0345456	-0.0888427	0.0560574	-0.372935
metformin	0.290011	-0.0187804	-0.0132056	-0.0231318	0.0908233	0.0730342	0.168151	-0.0239176	-0.0214856	-0.0187804	0.0875432	0.0369994	0.32908	-0.0231318	-0.0132056	0.110452	0.0386762	-0.0187804	0.0933741	1	-0.0132056	0.0575549	-0.02824	0.119115	-0.0464612	-0.0102826	-0.0187804	0.0834435	-0.0314676	0.140015	0.103024	0.265172	-0.0246819	-0.0144821	0.0694827	0.169986	-0.0132056	0.0950822	0.129434	-0.062656
methylphenidate	-0.0249306	-0.0158369	-0.0111359	-0.0195063	-0.0173877	-0.020169	-0.0300246	-0.020169	-0.0181182	-0.0158369	0.00921448	-0.0285675	-0.0166286	-0.0195063	-0.0111359	-0.0150073	0.0568882	-0.0158369	-0.0345456	-0.0132056	1	0.0772438	0.0744727	-0.0141332	-0.0391793	-0.048435	-0.0158369	0.184829	-0.0265357	0.0401781	0.127962	-0.0270543	-0.0208135	-0.0122123	-0.0208135	-0.020169	-0.0111359	0.0133878	-0.0132056	-0.0528359
NSAID	0.041705	-0.0330502	-0.0232395	-0.0407079	-0.0362865	0.0147819	0.0170249	-0.0420909	0.0879486	0.0384012	0.125971	0.0235358	0.0335006	-0.0407079	-0.0232395	0.0439128	0.152492	0.0384012	-0.0108005	0.0575549	0.0772438	1	0.0968135	-0.0294947	0.0467929	0.0095657	0.0384012	0.327813	-0.0553775	0.197143	0.0384012	-0.0128667	-0.043436	0.0663446	0.0118019	0.128528	0.27821	0.167328	-0.0275588	-0.110264
opiat	-0.00747203	0.0360223	-0.0238139	-0.0417141	0.0267608	0.123757	0.0916756	0.0124983	0.0842648	0.0360223	0.118618	0.182916	-0.0355602	0.0156744	-0.0238139	0.115081	0.105138	-0.0338671	-0.0824402	-0.02824	0.0744727	0.0968135	1	-0.0302237	-0.0209115	0.00464849	0.0360223	0.211165	0.0299972	0.283466	0.0360223	0.0274249	0.00952076	-0.026116	0.0635511	0.179387	0.0744727	0.102482	0.055013	-0.112989
oral_anti_diabetics	0.117994	-0.0200995	-0.0141332	0.0689059	0.0822941	0.0651941	0.152704	0.0651941	-0.0229948	0.20803	-0.0152109	-0.0362567	0.0877749	0.0689059	-0.0141332	0.101053	-0.035625	-0.0200995	0.040026	0.119115	-0.0141332	-0.0294947	-0.0302237	1	-0.0497247	-0.0614717	-0.0200995	0.0727965	0.249466	0.121765	-0.0200995	0.313624	0.061766	-0.0154994	0.149948	-0.0255977	-0.0141332	-0.0108238	0.254991	-0.0670571
oral_contraceptive	-0.0575454	-0.055719	-0.0391793	0.0446713	-0.0611751	-0.0709607	-0.105635	0.0388671	-0.0232692	-0.0097255	-0.0941514	-0.0469829	-0.0585045	0.0069045	-0.0391793	-0.0528003	0.00993566	-0.0097255	-0.135633	-0.0464612	-0.0391793	0.0467929	-0.0209115	-0.0497247	1	0.0788706	0.0822615	0.0212451	-0.0933604	-0.0330349	0.036268	-0.0951851	0.0334422	0.016145	-0.0732282	-0.0343514	0.0255022	-0.0650541	0.117903	-0.185893
oral_steroid	-0.00457531	-0.0688821	0.0072346	0.110187	0.033027	0.00680142	0.00184752	0.0383101	0.130215	-0.0688821	0.261063	0.175193	0.00324592	0.0776824	0.0629043	-0.0235941	0.0883984	-0.0292967	-0.050808	-0.0102826	-0.048435	0.0095657	0.00464849	-0.0614717	0.0788706	1	0.0102887	-0.046287	0.00741303	0.125631	0.0498741	0.00308543	0.0624864	0.0995106	0.0318836	0.101327	0.0629043	0.254508	-0.0102826	-0.229808
other_antidepressant	-0.0354552	-0.0225225	-0.0158369	-0.027741	-0.0247279	0.134095	-0.0426996	0.0527058	-0.0257668	-0.0225225	-0.0672929	0.0783716	-0.0236485	-0.027741	-0.0158369	-0.0213427	0.0204921	-0.0225225	-0.0491292	-0.0187804	-0.0158369	0.0384012	0.0360223	-0.0200995	0.0822615	0.0102887	1	0.10747	0.0257176	0.127632	-0.0225225	0.0239097	0.0494495	-0.0173678	-0.0296	-0.0286835	-0.0158369	-0.022518	-0.0187804	-0.0751408
paracetamol	0.0944379	0.0556743	0.0391479	-0.0164878	-0.00521909	0.18634	0.0824456	0.0626583	0.0819268	-0.0479164	0.0604594	0.154679	-0.0503119	-0.0590187	-0.0336929	0.0636651	0.0986789	0.00387895	0.000209715	0.0834435	0.184829	0.327813	0.211165	0.0727965	0.0212451	-0.046287	0.10747	1	0.0804284	0.250112	0.00387895	0.0761483	0.0971948	-0.0369498	0.0171105	0.0626583	0.0391479	0.116289	0.0217442	-0.159861
platelet_aggregation_inhibitor	0.35681	0.089173	-0.0265357	-0.0464816	0.0746819	0.0529559	0.353052	0.0529559	-0.0431738	0.152628	0.0119787	0.00577446	0.0815168	0.0056237	-0.0265357	0.164677	0.0455827	-0.0377378	-0.0123324	-0.0314676	-0.0265357	-0.0553775	0.0299972	0.249466	-0.0933604	0.00741303	0.0257176	0.0804284	1	0.296973	-0.0377378	0.516253	0.048516	0.0524532	0.293798	0.00244754	-0.0265357	0.021586	-0.0314676	-0.125903
PPI	0.191673	0.0923859	-0.00938945	-0.0164472	0.0369362	0.201822	0.253765	0.117658	0.0281486	0.0923859	0.165179	0.135887	0.0128944	0.128263	-0.058957	0.143213	0.1221	-0.083846	-0.0381985	0.140015	0.0401781	0.197143	0.283466	0.121765	-0.0330349	0.125631	0.127632	0.250112	0.296973	1	0.0923859	0.222336	0.0805448	0.0259423	0.16229	0.117658	0.0897457	0.162559	0.223986	-0.279731
SSRI_antidepressant	0.0316142	-0.0225225	-0.0158369	-0.027741	-0.0247279	0.0527058	0.12835	-0.0286835	0.0642189	-0.0225225	-0.0270943	-0.0406274	0.0739552	-0.027741	-0.0158369	0.0863194	-0.0399196	-0.0225225	-0.0178024	0.103024	0.127962	0.0384012	0.0360223	-0.0200995	0.036268	0.0498741	-0.0225225	0.00387895	-0.0377378	0.0923859	1	0.0239097	-0.0296	-0.0173678	0.0494495	-0.0286835	-0.0158369	-0.022518	0.103024	-0.0751408
statin	0.348628	0.0862947	0.148412	-0.0473901	0.0148353	0.0503126	0.274919	0.0503126	0.0108835	0.27345	0.007671	0.00319834	0.138248	0.00383634	-0.0270543	0.0292258	0.079236	-0.0384754	0.0575066	0.265172	-0.0270543	-0.0128667	0.0274249	0.313624	-0.0951851	0.00308543	0.0239097	0.0761483	0.516253	0.222336	0.0239097	1	0.0458918	0.0505089	0.287036	0.099969	-0.0270543	-0.008042	0.116545	-0.128364
steroid_inhaler	0.0571038	0.128499	-0.0208135	0.093362	-0.0324985	0.0252237	0.0320394	0.654431	0.0357026	0.0494495	-0.0573622	-0.00739617	0.044376	-0.0364584	-0.0208135	0.0551823	0.0409425	-0.0296	-0.00160032	-0.0246819	-0.0208135	-0.043436	0.00952076	0.061766	0.0334422	0.0624864	0.0494495	0.0971948	0.048516	0.0805448	-0.0296	0.0458918	1	0.0787704	0.0222103	-0.037697	-0.0208135	-0.0199558	-0.0246819	-0.0987532
steroid_nose_spray	-0.0273406	-0.0173678	-0.0122123	0.0865185	-0.0190685	-0.0221187	0.0403516	0.0824843	-0.0198696	-0.0173678	0.0514365	0.0451408	-0.0182361	-0.0213919	-0.0122123	-0.016458	0.0468589	-0.0173678	-0.00567566	-0.0144821	-0.0122123	0.0663446	-0.026116	-0.0154994	0.016145	0.0995106	-0.0173678	-0.0369498	0.0524532	0.0259423	-0.0173678	0.0505089	0.0787704	1	-0.0228255	-0.0221187	-0.0122123	0.0574104	-0.0144821	-0.0579434
thiazide_diuretic	0.368205	0.286598	0.0903552	0.0284518	-0.0324985	0.0252237	0.0320394	0.0252237	0.174835	0.128499	0.0669454	0.0846	0.195288	-0.0364584	-0.0208135	0.138414	0.0876457	0.0494495	0.0468361	0.0694827	-0.0208135	0.0118019	0.0635511	0.149948	-0.0732282	0.0318836	-0.0296	0.0171105	0.293798	0.16229	0.0494495	0.287036	0.0222103	-0.0228255	1	0.0252237	-0.0208135	0.0442991	-0.0246819	-0.0987532
tricyclic_antidepressant	0.00823116	-0.0286835	0.0942902	0.0983335	0.11744	0.0282534	0.0817697	-0.0365297	0.0388103	-0.0286835	0.138277	0.0903379	0.0475718	0.0315021	-0.020169	0.0585145	0.0934174	0.0527058	-0.0426202	0.169986	-0.020169	0.128528	0.179387	-0.0255977	-0.0343514	0.101327	-0.0286835	0.0626583	0.00244754	0.117658	-0.0286835	0.099969	-0.037697	-0.0221187	0.0252237	1	0.0942902	0.0837888	0.0730342	-0.0956952
triptans	-0.0249306	-0.0158369	-0.0111359	-0.0195063	-0.0173877	0.0942902	-0.0300246	-0.020169	-0.0181182	-0.0158369	0.0657466	0.0551077	-0.0166286	-0.0195063	-0.0111359	-0.0150073	-0.0280698	-0.0158369	-0.0345456	-0.0132056	-0.0111359	0.27821	0.0744727	-0.0141332	0.0255022	0.0629043	-0.0158369	0.0391479	-0.0265357	0.0897457	-0.0158369	-0.0270543	-0.0208135	-0.0122123	-0.0208135	0.0942902	1	0.0718309	-0.0132056	-0.0528359
vitamin_D	0.035424	-0.022518	-0.0450552	0.0916996	0.0437174	0.0176321	0.133422	-0.0154463	0.292416	0.0605971	0.837824	0.198782	0.051726	0.0916996	0.0718309	0.114306	0.00919371	0.143712	-0.0888427	0.0950822	0.0133878	0.167328	0.102482	-0.0108238	-0.0650541	0.254508	-0.022518	0.116289	0.021586	0.162559	-0.022518	-0.008042	-0.0199558	0.0574104	0.0442991	0.0837888	0.0718309	1	-0.00392541	-0.213772
vitamin_K_antagonist	0.0503296	-0.0187804	-0.0132056	0.0768856	0.0908233	0.0730342	0.168151	-0.0239176	-0.0214856	-0.0187804	0.0396581	-0.0338771	-0.0197192	0.27692	-0.0132056	-0.0177966	-0.0332869	-0.0187804	0.0560574	0.129434	-0.0132056	-0.0275588	0.055013	0.254991	0.117903	-0.0102826	-0.0187804	0.0217442	-0.0314676	0.223986	0.103024	0.116545	-0.0246819	-0.0144821	-0.0246819	0.0730342	-0.0132056	-0.00392541	1	-0.062656
NoDrugs	-0.118287	-0.0751408	-0.0528359	-0.0925509	-0.0824987	-0.0956952	-0.142456	-0.0956952	-0.0859646	-0.0751408	-0.224506	-0.135543	-0.0788972	-0.0925509	-0.0528359	-0.0712047	-0.133182	-0.0751408	-0.372935	-0.062656	-0.0528359	-0.110264	-0.112989	-0.0670571	-0.185893	-0.229808	-0.0751408	-0.159861	-0.125903	-0.279731	-0.0751408	-0.128364	-0.0987532	-0.0579434	-0.0987532	-0.0956952	-0.0528359	-0.213772	-0.062656	1
