# Supplementary material for: Impact of commonly used drugs on the composition and metabolic function of the gut microbiota
Source: Nat Commun. 2020 Jan 17;11:362. doi: 10.1038/s41467-019-14177-z (PMC6969170; doi:10.1038/s41467-019-14177-z)
Supplement: Supplementary file 7 — Supplementary Data 5 [file 41467_2019_14177_MOESM7_ESM.xlsx]

## Sheet: Sheet1
Supplementary table 5 - Correlation coefficients for medication users in IBS cohort
Spearman correlation, red indicates correlation coefficients > 0.7
	ACE_inhibitor	alpha_blockers	angII_receptor_antagonist	anti_androgen_oral_contraceptive	anti_epileptics	anti_histamine	antibiotics_merged	benzodiazepine_derivatives_related	beta_blockers	beta_sympathomimetic_inhaler	ca_channel_blocker	calcium	laxatives	levothyroxine	metformin	NSAID	opiat	oral_contraceptive	paracetamol	platelet_aggregation_inhibitor	PPI	Ranitidine	SSRI_antidepressant	statin	steroid_inhaler	steroid_nose_spray	thiazide_diuretic	vitamin_K_antagonist	NoDrugs
ACE_inhibitor	1	0.121581	-0.0368634	-0.0229407	-0.0248227	-0.0327926	0.121581	0.0743987	0.379128	0.0602779	0.174115	0.110607	0.0341494	-0.020905	0.134913	-0.0441029	-0.0248227	-0.051604	-0.0640605	0.145661	0.118567	-0.0161362	0.0939645	0.191717	-0.039388	-0.0248227	0.0562686	0.292767	-0.108527
alpha_blockers	0.121581	1	-0.0368634	-0.0229407	-0.0248227	-0.0327926	-0.0248227	-0.0341933	0.124516	-0.038142	0.0692834	-0.0265838	0.0341494	-0.020905	-0.0229407	-0.0441029	-0.0248227	-0.051604	-0.0640605	0.0525283	0.242719	-0.0161362	-0.053621	0.0315834	-0.039388	-0.0248227	-0.039388	-0.0229407	-0.108527
angII_receptor_antagonist	-0.0368634	-0.0368634	1	-0.0340685	-0.0368634	0.02949	-0.0368634	0.0997359	0.109292	0.0115647	0.455771	-0.0394786	0.099165	-0.0310453	-0.0340685	-0.00540599	0.166061	-0.0766353	-0.00572352	0.262419	0.243684	-0.0239634	-0.0284901	0.260932	0.0740922	-0.0368634	0.604437	0.0753292	-0.16117
anti_androgen_oral_contraceptive	-0.0229407	-0.0229407	-0.0340685	1	-0.0229407	0.212986	-0.0229407	-0.0316009	-0.0417963	-0.0352502	-0.0328534	-0.0245683	0.0441236	-0.01932	-0.0212014	0.0527281	-0.0229407	0.0343492	0.0799009	-0.0375262	-0.0625308	-0.0149128	0.0300087	-0.0448075	-0.0364018	-0.0229407	-0.0364018	-0.0212014	-0.100299
anti_epileptics	-0.0248227	-0.0248227	-0.0368634	-0.0229407	1	0.0800294	0.121581	0.291583	-0.0452252	0.0602779	-0.0355486	0.110607	0.0341494	-0.020905	-0.0229407	-0.0441029	0.121581	-0.051604	0.0649534	0.0525283	0.118567	-0.0161362	0.0201717	-0.0484833	0.0562686	-0.0248227	-0.039388	-0.0229407	-0.108527
anti_histamine	-0.0327926	-0.0327926	0.02949	0.212986	0.0800294	1	-0.0327926	-0.0451718	-0.0597457	0.0254566	0.033824	-0.035119	0.0630723	-0.027617	-0.0303063	-0.058263	-0.0327926	0.0491005	0.0147928	-0.0536417	0.101965	-0.0213171	0.0997624	-0.0640499	0.021681	-0.0327926	0.021681	-0.0303063	-0.143372
antibiotics_merged	0.121581	-0.0248227	-0.0368634	-0.0229407	0.121581	-0.0327926	1	0.182991	0.0396454	-0.038142	0.0692834	0.110607	-0.0474141	-0.020905	-0.0229407	0.0426028	0.121581	-0.051604	0.000446415	-0.0406047	0.0564912	-0.0161362	0.0201717	-0.0484833	-0.039388	0.121581	0.0562686	-0.0229407	-0.108527
benzodiazepine_derivatives_related	0.0743987	-0.0341933	0.0997359	-0.0316009	0.291583	-0.0451718	0.182991	1	0.126556	0.0204606	0.184304	0.370417	0.0556835	-0.0287967	0.0854845	-0.0607518	0.291583	-0.0710847	0.0552971	0.220386	0.18306	0.142485	-0.0191287	0.111378	0.0166945	-0.0341933	0.0166945	-0.0316009	-0.149496
beta_blockers	0.379128	0.124516	0.109292	-0.0417963	-0.0452252	-0.0597457	0.0396454	0.126556	1	0.044617	0.239091	0.0310966	0.0554631	0.162045	0.0497123	-0.0300886	0.0396454	-0.0940187	-0.0419238	0.303948	0.236584	-0.0293991	0.0734183	0.236572	0.039143	-0.0452252	0.0945956	0.23273	-0.197728
beta_sympathomimetic_inhaler	0.0602779	-0.038142	0.0115647	-0.0352502	0.0602779	0.0254566	-0.038142	0.0204606	0.044617	1	0.0158505	0.0513791	0.0916383	0.19996	-0.0352502	-0.00947937	0.0602779	-0.0281421	-0.011704	0.125434	0.0212263	-0.0247946	-0.0327855	0.194627	0.775448	0.158698	0.00378267	0.0708675	-0.16676
ca_channel_blocker	0.174115	0.0692834	0.455771	-0.0328534	-0.0355486	0.033824	0.0692834	0.184304	0.239091	0.0158505	1	0.0601651	0.165712	-0.029938	0.0801779	-0.00107414	0.278947	-0.073902	0.0930197	0.208601	0.1698	0.135901	-0.0239514	0.159894	0.0120873	-0.0355486	0.149077	0.0801779	-0.155422
calcium	0.110607	-0.0265838	-0.0394786	-0.0245683	0.110607	-0.035119	0.110607	0.370417	0.0310966	0.0513791	0.0601651	1	0.102085	0.139366	-0.0245683	-0.0472318	0.110607	-0.0552651	-0.00815734	0.218333	0.102049	0.190811	0.0117243	0.0981345	0.0474553	0.247799	-0.0421825	-0.0245683	-0.116227
laxatives	0.0341494	0.0341494	0.099165	0.0441236	0.0341494	0.0630723	-0.0474141	0.0556835	0.0554631	0.0916383	0.165712	0.102085	1	0.152403	-0.0438193	-0.0842413	0.197276	-0.0561786	0.0932642	0.078098	0.147428	0.21661	-0.0201999	0.17503	0.0846399	0.0341494	0.0313481	0.132066	-0.207298
levothyroxine	-0.020905	-0.020905	-0.0310453	-0.01932	-0.020905	-0.027617	-0.020905	-0.0287967	0.162045	0.19996	-0.029938	0.139366	0.152403	1	-0.01932	-0.0371422	-0.020905	-0.0434595	-0.0539501	0.185419	0.162588	-0.0135895	-0.0451582	0.0535707	0.192395	0.151711	-0.0331716	-0.01932	-0.0913985
metformin	0.134913	-0.0229407	-0.0340685	-0.0212014	-0.0229407	-0.0303063	-0.0229407	0.0854845	0.0497123	-0.0352502	0.0801779	-0.0245683	-0.0438193	-0.01932	1	-0.0407591	-0.0229407	-0.0476915	-0.0592037	0.062891	0.138262	-0.0149128	0.0300087	0.300509	0.0667366	-0.0229407	0.169875	-0.0212014	-0.100299
NSAID	-0.0441029	-0.0441029	-0.00540599	0.0527281	-0.0441029	-0.058263	0.0426028	-0.0607518	-0.0300886	-0.00947937	-0.00107414	-0.0472318	-0.0842413	-0.0371422	-0.0407591	1	0.0426028	-0.0466224	0.191811	-0.016986	-0.0466861	0.102846	-0.0515664	0.00869615	-0.0133298	0.0426028	-0.0133298	-0.0407591	-0.192822
opiat	-0.0248227	-0.0248227	0.166061	-0.0229407	0.121581	-0.0327926	0.121581	0.291583	0.0396454	0.0602779	0.278947	0.110607	0.197276	-0.020905	-0.0229407	0.0426028	1	-0.051604	0.193967	0.145661	0.118567	0.427994	-0.053621	0.11165	0.0562686	-0.0248227	0.151925	-0.0229407	-0.108527
oral_contraceptive	-0.051604	-0.051604	-0.0766353	0.0343492	-0.051604	0.0491005	-0.051604	-0.0710847	-0.0940187	-0.0281421	-0.073902	-0.0552651	-0.0561786	-0.0434595	-0.0476915	-0.0466224	-0.051604	1	-0.0325979	-0.0844132	-0.108397	-0.0335457	0.00358306	-0.100792	-0.0321687	-0.051604	-0.0818839	-0.0476915	-0.225617
paracetamol	-0.0640605	-0.0640605	-0.00572352	0.0799009	0.0649534	0.0147928	0.000446415	0.0552971	-0.0419238	-0.011704	0.0930197	-0.00815734	0.0932642	-0.0539501	-0.0592037	0.191811	0.193967	-0.0325979	1	0.0183169	-0.0652079	-0.0416432	-0.0733532	-0.0192871	-0.0173548	0.000446415	-0.0595023	0.0103486	-0.280078
platelet_aggregation_inhibitor	0.145661	0.0525283	0.262419	-0.0375262	0.0525283	-0.0536417	-0.0406047	0.220386	0.303948	0.125434	0.208601	0.218333	0.078098	0.185419	0.062891	-0.016986	0.145661	-0.0844132	0.0183169	1	0.244722	0.114869	0.00617237	0.430028	0.239825	-0.0406047	0.118123	-0.0375262	-0.177527
PPI	0.118567	0.242719	0.243684	-0.0625308	0.118567	0.101965	0.0564912	0.18306	0.236584	0.0212263	0.1698	0.102049	0.147428	0.162588	0.138262	-0.0466861	0.118567	-0.108397	-0.0652079	0.244722	1	0.0501737	0.0728624	0.207334	0.135992	-0.0676606	0.176551	-0.0625308	-0.295818
Ranitidine	-0.0161362	-0.0161362	-0.0239634	-0.0149128	-0.0161362	-0.0213171	-0.0161362	0.142485	-0.0293991	-0.0247946	0.135901	0.190811	0.21661	-0.0135895	-0.0149128	0.102846	0.427994	-0.0335457	-0.0416432	0.114869	0.0501737	1	-0.0348569	0.0899287	-0.0256046	-0.0161362	-0.0256046	-0.0149128	-0.070549
SSRI_antidepressant	0.0939645	-0.053621	-0.0284901	0.0300087	0.0201717	0.0997624	0.0201717	-0.0191287	0.0734183	-0.0327855	-0.0239514	0.0117243	-0.0201999	-0.0451582	0.0300087	-0.0515664	-0.053621	0.00358306	-0.0733532	0.00617237	0.0728624	-0.0348569	1	0.0163382	-0.03687	-0.053621	0.0595592	0.0300087	-0.234436
statin	0.191717	0.0315834	0.260932	-0.0448075	-0.0484833	-0.0640499	-0.0484833	0.111378	0.236572	0.194627	0.159894	0.0981345	0.17503	0.0535707	0.300509	0.00869615	0.11165	-0.100792	-0.0192871	0.430028	0.207334	0.0899287	0.0163382	1	0.236951	0.0315834	0.184637	0.21418	-0.211973
steroid_inhaler	-0.039388	-0.039388	0.0740922	-0.0364018	0.0562686	0.021681	-0.039388	0.0166945	0.039143	0.775448	0.0120873	0.0474553	0.0846399	0.192395	0.0667366	-0.0133298	0.0562686	-0.0321687	-0.0173548	0.239825	0.135992	-0.0256046	-0.03687	0.236951	1	0.151925	0	-0.0364018	-0.172208
steroid_nose_spray	-0.0248227	-0.0248227	-0.0368634	-0.0229407	-0.0248227	-0.0327926	0.121581	-0.0341933	-0.0452252	0.158698	-0.0355486	0.247799	0.0341494	0.151711	-0.0229407	0.0426028	-0.0248227	-0.051604	0.000446415	-0.0406047	-0.0676606	-0.0161362	-0.053621	0.0315834	0.151925	1	-0.039388	-0.0229407	-0.108527
thiazide_diuretic	0.0562686	-0.039388	0.604437	-0.0364018	-0.039388	0.021681	0.0562686	0.0166945	0.0945956	0.00378267	0.149077	-0.0421825	0.0313481	-0.0331716	0.169875	-0.0133298	0.151925	-0.0818839	-0.0595023	0.118123	0.176551	-0.0256046	0.0595592	0.184637	0	-0.039388	1	0.0667366	-0.172208
vitamin_K_antagonist	0.292767	-0.0229407	0.0753292	-0.0212014	-0.0229407	-0.0303063	-0.0229407	-0.0316009	0.23273	0.0708675	0.0801779	-0.0245683	0.132066	-0.01932	-0.0212014	-0.0407591	-0.0229407	-0.0476915	0.0103486	-0.0375262	-0.0625308	-0.0149128	0.0300087	0.21418	-0.0364018	-0.0229407	0.0667366	1	-0.100299
NoDrugs	-0.108527	-0.108527	-0.16117	-0.100299	-0.108527	-0.143372	-0.108527	-0.149496	-0.197728	-0.16676	-0.155422	-0.116227	-0.207298	-0.0913985	-0.100299	-0.192822	-0.108527	-0.225617	-0.280078	-0.177527	-0.295818	-0.070549	-0.234436	-0.211973	-0.172208	-0.108527	-0.172208	-0.100299	1
