# Supplementary material for: Impact of commonly used drugs on the composition and metabolic function of the gut microbiota
Source: Nat Commun. 2020 Jan 17;11:362. doi: 10.1038/s41467-019-14177-z (PMC6969170; doi:10.1038/s41467-019-14177-z)
Supplement: Supplementary file 8 — Supplementary Data 6 [file 41467_2019_14177_MOESM8_ESM.xlsx]

## Sheet: Sheet1
Supplementary table 6 - Association between medication use and shannon index in general population, IBD and IBS cohort
General population								IBD								IBS
Drugs	MeanUsers	SDUsers	MeanNonUsers	SDNonUsers	pvalue	qval		Drugs	MeanUsers	SDUsers	MeanNonUsers	SDNonUsers	pvalue	qval		Drugs	MeanUsers	SDUsers	MeanNonUsers	SDNonUsers	pvalue	qval
ACE_inhibitor	2.27292	0.2962	2.25068	0.300122	0.549533	0.843926		ACE_inhibitor	2.08661	0.42606	2.10196	0.3408	0.905198	0.926751		ACE_inhibitor	2.00201	0.227774	2.0557	0.273924	0.517082	0.766047
alpha_blockers	2.38026	0.287023	2.2504	0.29986	0.348634	0.748472		alpha_blockers	2.07768	0.132537	2.10125	0.345987	0.663702	0.900159		alpha_blockers	2.19594	0.260409	2.05089	0.272493	0.301866	0.72545
angII_receptor_antagonist	2.2906	0.248755	2.25031	0.301363	0.730324	0.88992		angII_receptor_antagonist	2.05998	0.35326	2.10207	0.345451	0.589306	0.900159		angII_receptor_antagonist	1.99298	0.297251	2.05776	0.271469	0.660327	0.794985
anti_androgen_oral_contraceptive	2.32076	0.249333	2.25068	0.300441	0.426525	0.797416		anti_androgen_oral_contraceptive	1.96368	0.416377	2.10176	0.345369	0.536277	0.900159		anti_androgen_oral_contraceptive	1.92762	0.246451	2.05709	0.272976	0.235134	0.72545
anti_epileptics	2.23694	0.356565	2.25161	0.299786	0.972851	0.99573		anti_epileptics	2.03001	0.285987	2.10194	0.346068	0.510487	0.900159		anti_epileptics	1.94993	0.159408	2.05699	0.274574	0.153815	0.72545
anti_histamine	2.29117	0.264936	2.24891	0.301978	0.269881	0.748472		anti_histamine	2.08576	0.313241	2.10167	0.346638	0.816423	0.900159		anti_histamine	1.96965	0.315831	2.05807	0.270724	0.212309	0.72545
antibiotics_merged	2.2417	0.322482	2.25166	0.299755	0.953382	0.99573		antibiotics_merged	1.94659	0.567866	2.10534	0.337272	0.430541	0.900159		antibiotics_merged	1.92342	0.181521	2.05765	0.27399	0.10072	0.72545
benzodiazepine_derivatives_related	2.26246	0.322528	2.2513	0.299497	0.665431	0.88992		benzodiazepine_derivatives_related	1.97445	0.529853	2.10578	0.336659	0.578353	0.900159		benzodiazepine_derivatives_related	1.76504	0.379896	2.06803	0.259678	0.0033266	0.133064
beta_blockers	2.30624	0.259513	2.2484	0.301835	0.152535	0.748472		beta_blockers	2.10004	0.382786	2.10124	0.342569	0.95719	0.95719		beta_blockers	2.00495	0.23859	2.05847	0.275312	0.360531	0.72545
beta_sympathomimetic_inhaler	2.17724	0.348103	2.25596	0.296358	0.116864	0.748472		beta_sympathomimetic_inhaler	2.08813	0.294146	2.10162	0.347287	0.783699	0.900159		beta_sympathomimetic_inhaler	2.06483	0.325883	2.05379	0.269945	0.625661	0.794985
bisphosphonates	2.21521	0.346184	2.25186	0.299589	0.641584	0.88992		bisphosphonates	2.16732	0.327541	2.0992	0.345952	0.464542	0.900159		bisphosphonates	2.02878	0.182117	2.05476	0.273948	0.715487	0.794985
ca_channel_blocker	2.27302	0.232773	2.25114	0.301057	0.99573	0.99573		ca_channel_blocker	2.18705	0.328834	2.09921	0.345751	0.557775	0.900159		ca_channel_blocker	1.95314	0.322942	2.05956	0.269556	0.357787	0.72545
calcium	2.22792	0.303565	2.25184	0.299952	0.61975	0.888308		calcium	2.00414	0.449762	2.12065	0.317384	0.0591508	0.635871		calcium	1.98614	0.421672	2.05634	0.268146	0.552369	0.789098
folic_acid	2.28512	0.0787617	2.25134	0.300733	0.917455	0.99573		folic_acid	2.06918	0.286258	2.10349	0.349387	0.401151	0.900159		folic_acid	NA	NA	NA	NA	NA	NA
insulin	2.14298	0.269849	2.25193	0.300012	0.382939	0.748472		insulin	2.24065	0.181307	2.09768	0.347774	0.189488	0.814796		insulin	NA	NA	NA	NA	NA	NA
iron supplements	2.24652	0.550274	2.25157	0.29812	0.29309	0.748472		iron supplements	2.02356	0.31008	2.1038	0.346433	0.240095	0.818634		iron supplements	1.45981	NA	2.05646	0.270892	0.106919	0.72545
IUD_that_includes_hormones	2.27474	0.245387	2.25025	0.302656	0.830765	0.965484		IUD_that_includes_hormones	2.05784	0.380438	2.10163	0.345307	0.768174	0.900159		IUD_that_includes_hormones	1.93146	NA	2.05483	0.273068	0.468337	0.749338
K_saving_diuretic	2.34754	0.234976	2.25095	0.300217	0.376484	0.748472		K_saving_diuretic	1.79073	0.612424	2.10743	0.335985	0.0984109	0.81431		K_saving_diuretic	1.93784	NA	2.0548	0.273077	0.513583	0.766047
laxatives	2.28229	0.245595	2.25088	0.30099	0.72683	0.88992		laxatives	2.15418	0.297243	2.09739	0.348431	0.519336	0.900159		laxatives	2.08248	0.328819	2.05186	0.267622	0.641569	0.794985
levothyroxin	2.28231	0.296214	2.25082	0.300052	0.463899	0.831152		levothyroxin	2.03927	0.294046	2.10254	0.346505	0.247494	0.818634		levothyroxin	2.1388	0.3111	2.05291	0.272355	0.398214	0.72545
melatonine	2.14099	0.340253	2.25213	0.299707	0.323871	0.748472		melatonine	2.41009	0.0840022	2.0984	0.345509	0.0188567	0.363701		melatonine	1.28731	NA	2.05706	0.269372	0.08762	0.72545
mesalazines	2.44636	0.128074	2.2512	0.300002	0.293677	0.748472		mesalazines	2.15693	0.321685	2.0702	0.354462	0.0103108	0.363701		mesalazines	2.09458	0.428483	2.05412	0.272445	0.915478	0.915478
metformin	2.11212	0.379948	2.2534	0.298435	0.143291	0.748472		metformin	2.24434	0.0501312	2.0989	0.347463	0.239671	0.818634		metformin	1.95645	0.319309	2.05648	0.271893	0.329577	0.72545
methylphenidate	2.15202	0.347796	2.25207	0.29969	0.504763	0.841823		methylphenidate	2.29402	0.063557	2.099	0.346546	0.118876	0.81431		methylphenidate	NA	NA	NA	NA	NA	NA
NSAID	2.26785	0.294556	2.2509	0.300194	0.547466	0.843926		NSAID	2.19868	0.216058	2.09642	0.349813	0.163587	0.81431		NSAID	2.03661	0.267917	2.05579	0.273504	0.59604	0.794985
opiat	2.16491	0.276242	2.25254	0.300103	0.188246	0.748472		opiat	2.10379	0.332986	2.10101	0.346269	0.852648	0.916597		opiat	1.972	0.274905	2.05645	0.27281	0.426986	0.72545
oral_anti_diabetics	2.13872	0.385904	2.25234	0.299246	0.23099	0.748472		oral_anti_diabetics	2.04111	0.263141	2.10222	0.34671	0.462079	0.900159		oral_anti_diabetics	1.85792	0.417677	2.05716	0.270209	0.209058	0.72545
oral_contraceptive	2.21967	0.330104	2.25519	0.296177	0.319398	0.748472		oral_contraceptive	2.10726	0.302814	2.1003	0.351067	0.888405	0.926751		oral_contraceptive	2.11526	0.271096	2.04787	0.272569	0.294553	0.72545
oral_steroid	2.10777	0.238073	2.25218	0.300049	0.167885	0.748472		oral_steroid	2.12442	0.315448	2.09625	0.351441	0.59201	0.900159		oral_steroid	2.15522	0.252293	2.05298	0.273111	0.43527	0.72545
other_antidepressant	2.2282	0.233427	2.25173	0.300417	0.614142	0.888308		other_antidepressant	2.23131	0.278629	2.09822	0.346327	0.165883	0.81431		other_antidepressant	2.32488	0.178783	2.05156	0.272286	0.0704399	0.72545
paracetamol	2.1172	0.409408	2.25297	0.298415	0.354002	0.748472		paracetamol	2.09758	0.384733	2.10151	0.341519	0.778816	0.900159		paracetamol	2.04244	0.273993	2.05638	0.272979	0.86306	0.915478
platelet_aggregation_inhibitor	2.30004	0.271865	2.25014	0.300639	0.362063	0.748472		platelet_aggregation_inhibitor	2.09117	0.439586	2.10178	0.33908	0.80644	0.900159		platelet_aggregation_inhibitor	1.94956	0.332617	2.06136	0.267525	0.18753	0.72545
PPI	2.25053	0.336393	2.25164	0.296469	0.699757	0.88992		PPI	2.10273	0.335904	2.10065	0.348634	0.728934	0.900159		PPI	2.01062	0.311604	2.06247	0.264817	0.261422	0.72545
SSRI_antidepressant	2.27043	0.279604	2.25107	0.300469	0.745049	0.88992		SSRI_antidepressant	1.9805	0.430431	2.10386	0.343236	0.475917	0.900159		SSRI_antidepressant	2.02587	0.272321	2.0577	0.273066	0.37491	0.72545
statin	2.20481	0.318635	2.25396	0.29883	0.276118	0.748472		statin	2.24443	0.237037	2.09173	0.349375	0.0253745	0.363701		statin	2.03893	0.292853	2.05587	0.271251	0.913266	0.915478
steroid_inhaler	2.18534	0.317456	2.25503	0.298668	0.107631	0.748472		steroid_inhaler	2.0872	0.336868	2.10169	0.345971	0.763058	0.900159		steroid_inhaler	2.10549	0.315989	2.05121	0.270102	0.298558	0.72545
steroid_nose_spray	2.23985	0.339618	2.25214	0.297882	0.912084	0.99573		steroid_nose_spray	2.05943	0.3089	2.10171	0.346019	0.698871	0.900159		steroid_nose_spray	2.10461	0.400468	2.05315	0.269673	0.411173	0.72545
thiazide_diuretic	2.27442	0.20872	2.25065	0.302922	0.972126	0.99573		thiazide_diuretic	2.07198	0.308324	2.10228	0.346908	0.686792	0.900159		thiazide_diuretic	2.0789	0.22172	2.05287	0.275829	0.680834	0.794985
tricyclic_antidepressant	2.09473	0.485521	2.25293	0.297694	0.336857	0.748472		tricyclic_antidepressant	2.06342	0.439797	2.10253	0.341894	0.746695	0.900159		tricyclic_antidepressant	1.95245	0.410109	2.05511	0.272431	0.705557	0.794985
triptans	2.38443	0.275738	2.24917	0.299865	0.037845	0.748472		triptans	2.06154	0.149597	2.10159	0.34689	0.41661	0.900159		triptans	1.90045	0.218648	2.05547	0.27303	0.339483	0.72545
vitamin_D	2.20497	0.294537	2.25212	0.300023	0.509009	0.841823		vitamin_D	2.03284	0.458547	2.1136	0.319563	0.306436	0.900159		vitamin_D	1.93725	0.0910868	2.05563	0.273748	0.241934	0.72545
vitamin_K_antagonist	2.34894	0.459953	2.25111	0.29922	0.138934	0.748472		vitamin_K_antagonist	2.07261	0.176342	2.10159	0.347361	0.493241	0.900159		vitamin_K_antagonist	2.02769	0.143939	2.05497	0.27488	0.630294	0.794985
total_meds	2.26302	0.301267	2.24591	0.293552	0.234302	0.748472		total_meds	2.12996	0.29029	2.04768	0.379958	0.170437	0.81431		total_meds	2.0542	0.275314	2.0458	0.263795	0.872801	0.915478
