# Supplementary material for: Impact of commonly used drugs on the composition and metabolic function of the gut microbiota
Source: Nat Commun. 2020 Jan 17;11:362. doi: 10.1038/s41467-019-14177-z (PMC6969170; doi:10.1038/s41467-019-14177-z)
Supplement: Supplementary file 9 — Supplementary Data 7 [file 41467_2019_14177_MOESM9_ESM.xlsx]

## Sheet: Sheet1
Supplementary table 7 - PERMANOVA (adonis). Phenotype impact on microbiota compositon (Bray Curtis Distances) in the general population, IBD and IBS cohorts
General population										IBD										IBS
	DF	SumsOfSqs	MeanSqs	FModel	R2	pval	FDR	Significant			DF	SumsOfSqs	MeanSqs	FModel	R2	pval	FDR	Significant			DF	SumsOfSqs	MeanSqs	FModel	R2	pval	FDR	Significant
Meds	1	1.22611	1.22611	7.4319	0.00648829	0.000999001	0.00574426	Yes		Meds	1	1.57543	1.57543	6.52901	0.014239	9.999e-05	0.000574943	Yes		Meds	1	0.652896	0.652896	4.32312	0.0148396	0.000999001	0.0107393	Yes
Div.	1	11.6046	11.6046	74.4558	0.061409	0.000999001	0.00574426	Yes		Div.	1	5.30198	5.30198	22.7502	0.0479203	9.999e-05	0.000574943	Yes		Div.	1	3.9145	3.9145	28.0289	0.0889724	0.000999001	0.0107393	Yes
Meds2	6	2.01442	0.335737	2.03462	0.0106599	0.000999001	0.00574426	Yes		Meds2	6	3.45494	0.575824	2.40135	0.0312264	9.999e-05	0.000574943	Yes		Meds2	6	1.38653	0.231089	1.52937	0.0315144	0.00699301	0.0601399	No
ACE_inhibitor	1	0.445867	0.445867	2.69138	0.00235943	0.004995	0.0191475	Yes		ACE_inhibitor	1	0.48662	0.48662	1.99675	0.00439816	0.0260974	0.07503	No		ACE_inhibitor	1	0.175349	0.175349	1.14841	0.0039855	0.27972	0.44548	No
alpha_blockers	1	0.194454	0.194454	1.17221	0.001029	0.285714	0.386555	No		alpha_blockers	1	0.264332	0.264332	1.08245	0.00238908	0.322668	0.494757	No		alpha_blockers	1	0.0854875	0.0854875	0.558737	0.00194304	0.851149	0.896859	No
angII_receptor_antagonist	1	0.207237	0.207237	1.24936	0.00109665	0.245754	0.384482	No		angII_receptor_antagonist	1	0.160089	0.160089	0.654951	0.00144691	0.80292	0.878812	No		angII_receptor_antagonist	1	0.187939	0.187939	1.23122	0.00427165	0.252747	0.44548	No
anti_androgen_oral_contraceptive	1	0.33394	0.33394	2.01456	0.00176714	0.02997	0.0810954	No		anti_androgen_oral_contraceptive	1	0.24742	0.24742	1.01304	0.00223623	0.379162	0.562628	No		anti_androgen_oral_contraceptive	1	0.071033	0.071033	0.464111	0.0016145	0.912088	0.933804	No
anti_epileptics	1	0.121196	0.121196	0.730313	0.00064134	0.717283	0.733222	No		anti_epileptics	1	0.188291	0.188291	0.770529	0.00170181	0.674833	0.776057	No		anti_epileptics	1	0.251175	0.251175	1.64787	0.00570894	0.0849151	0.280873	No
anti_histamine	1	0.158872	0.158872	0.95754	0.000840716	0.435564	0.500899	No		anti_histamine	1	0.147573	0.147573	0.603679	0.00133379	0.868213	0.878812	No		anti_histamine	1	0.233791	0.233791	1.53321	0.00531382	0.127872	0.323441	No
antibiotics_merged	1	0.555096	0.555096	3.35266	0.00293745	0.001998	0.010212	Yes		antibiotics_merged	1	0.471392	0.471392	1.934	0.00426053	0.0260974	0.07503	No		antibiotics_merged	1	0.147494	0.147494	0.965367	0.00335237	0.470529	0.613114	No
benzodiazepine_derivatives_related	1	0.0923509	0.0923509	0.556413	0.0004887	0.855145	0.855145	No		benzodiazepine_derivatives_related	1	0.936375	0.936375	3.85799	0.00846313	9.999e-05	0.000574943	Yes		benzodiazepine_derivatives_related	1	0.368972	0.368972	2.42723	0.00838634	0.00999001	0.0715951	No
beta_blockers	1	0.58616	0.58616	3.54086	0.00310183	0.000999001	0.00574426	Yes		beta_blockers	1	0.689664	0.689664	2.83513	0.00623331	0.00139986	0.00643936	Yes		beta_blockers	1	0.220452	0.220452	1.4453	0.00501064	0.14985	0.339135	No
beta_sympathomimetic_inhaler	1	0.315874	0.315874	1.90539	0.00167154	0.044955	0.108839	No		beta_sympathomimetic_inhaler	1	0.205107	0.205107	0.839473	0.0018538	0.611039	0.739679	No		beta_sympathomimetic_inhaler	1	0.144347	0.144347	0.944703	0.00328085	0.490509	0.62035	No
bisphosphonates	1	0.170397	0.170397	1.02706	0.000901704	0.411588	0.485463	No		bisphosphonates	1	0.161616	0.161616	0.661208	0.00146071	0.80322	0.878812	No		bisphosphonates	1	0.0558538	0.0558538	0.364808	0.00126949	0.967033	0.967033	No
ca_channel_blocker	1	0.130543	0.130543	0.786677	0.000690803	0.64036	0.685036	No		ca_channel_blocker	1	0.148147	0.148147	0.60603	0.00133898	0.859014	0.878812	No		ca_channel_blocker	1	0.256237	0.256237	1.68128	0.00582399	0.0699301	0.261322	No
calcium	1	0.388111	0.388111	2.34203	0.00205379	0.00799201	0.0282794	Yes		calcium	1	0.886953	0.886953	3.65272	0.00801645	9.999e-05	0.000574943	Yes		calcium	1	0.153406	0.153406	1.0042	0.00348674	0.418581	0.586632	No
folic_acid	1	0.305452	0.305452	1.84242	0.00161639	0.0549451	0.126374	No		folic_acid	1	0.309186	0.309186	1.26664	0.00279448	0.213079	0.392065	No		ferrum	1	0.266244	0.266244	1.74733	0.00605143	0.0729271	0.261322	No
insulin	1	0.150691	0.150691	0.908194	0.000797425	0.513487	0.56239	No		insulin	1	0.15896	0.15896	0.650326	0.00143671	0.825417	0.878812	No		IUD_that_includes_hormones	1	0.0802635	0.0802635	0.524532	0.0018243	0.855145	0.896859	No
iron supplements	1	0.196481	0.196481	1.18445	0.00103973	0.282717	0.386555	No		iron supplements	1	0.200219	0.200219	0.81943	0.00180962	0.637136	0.751494	No		K_saving_diuretic	1	0.193436	0.193436	1.26739	0.00439658	0.225774	0.433306	No
IUD_that_includes_hormones	1	0.218972	0.218972	1.32019	0.00115875	0.204795	0.34891	No		IUD_that_includes_hormones	1	0.289027	0.289027	1.18384	0.00261228	0.257974	0.456416	No		laxatives	1	0.345452	0.345452	2.27128	0.00785174	0.01998	0.122734	No
K_saving_diuretic	1	0.162195	0.162195	0.977584	0.0008583	0.452547	0.507736	No		K_saving_diuretic	1	0.366827	0.366827	1.50357	0.00331545	0.10249	0.235726	No		melatonine	1	0.226543	0.226543	1.48544	0.00514908	0.13986	0.33411	No
laxatives	1	0.410678	0.410678	2.4785	0.00217321	0.004995	0.0191475	Yes		laxatives	1	0.285048	0.285048	1.1675	0.00257632	0.281372	0.464078	No		mesalazines	1	0.190746	0.190746	1.24969	0.00433545	0.231768	0.433306	No
levothyroxine	1	0.181431	0.181431	1.09363	0.00096009	0.367632	0.457056	No		levothyroxine	1	0.217349	0.217349	0.889675	0.00196444	0.556044	0.718295	No		metformin	1	0.242144	0.242144	1.58829	0.00550366	0.112887	0.323441	No
melatonine	1	0.246473	0.246473	1.48621	0.00130428	0.120879	0.222418	No		melatonine	1	0.21307	0.21307	0.872126	0.00192577	0.554945	0.718295	No		NSAID	1	0.187265	0.187265	1.22679	0.00425634	0.276723	0.44548	No
mesalazines	1	0.173404	0.173404	1.04521	0.000917615	0.382617	0.463168	No		mesalazines	1	2.26286	2.26286	9.43737	0.0204521	9.999e-05	0.000574943	Yes		opiat	1	0.214292	0.214292	1.40471	0.00487061	0.158841	0.341508	No
metformin	1	0.396698	0.396698	2.39396	0.00209924	0.010989	0.0361068	Yes		metformin	1	0.324707	0.324707	1.33042	0.00293476	0.175582	0.336533	No		oral_anti_diabetics	1	0.283224	0.283224	1.85949	0.00643736	0.0519481	0.223377	No
methylphenidate	1	0.266039	0.266039	1.60436	0.00140782	0.0919081	0.183816	No		methylphenidate	1	0.231802	0.231802	0.94896	0.00209507	0.481752	0.671533	No		oral_contraceptive	1	0.134474	0.134474	0.879891	0.00305645	0.536464	0.640776	No
NSAID	1	0.235734	0.235734	1.42137	0.00124745	0.140859	0.249212	No		NSAID	1	0.327966	0.327966	1.34381	0.00296422	0.168783	0.336533	No		oral_steroid	1	0.0984152	0.0984152	0.643421	0.00223687	0.786214	0.889663	No
opiat	1	0.249596	0.249596	1.50507	0.00132081	0.115884	0.222111	No		opiat	1	0.677911	0.677911	2.78652	0.00612709	0.00219978	0.00919908	Yes		other_antidepressant	1	0.0888421	0.0888421	0.580707	0.00201928	0.834166	0.896859	No
oral_anti_diabetics	1	0.18243	0.18243	1.09966	0.000965377	0.343656	0.439116	No		oral_anti_diabetics	1	0.281327	0.281327	1.15222	0.00254268	0.288471	0.464078	No		paracetamol	1	0.239892	0.239892	1.57344	0.00545248	0.103896	0.319109	No
oral_contraceptive	1	0.264097	0.264097	1.59263	0.00139754	0.0839161	0.175461	No		oral_contraceptive	1	0.377838	0.377838	1.54886	0.00341497	0.0920908	0.222957	No		platelet_aggregation_inhibitor	1	0.18538	0.18538	1.21438	0.00421348	0.267732	0.44548	No
oral_steroid	1	0.185382	0.185382	1.11747	0.000981	0.318681	0.418838	No		oral_steroid	1	0.344338	0.344338	1.4111	0.00311219	0.142986	0.29897	No		PPI	1	0.938707	0.938707	6.25687	0.0213358	0.000999001	0.0107393	Yes
other_antidepressant	1	0.283054	0.283054	1.70712	0.00149786	0.0579421	0.126921	No		other_antidepressant	1	0.280001	0.280001	1.14678	0.0025307	0.292571	0.464078	No		SSRI_antidepressant	1	0.227059	0.227059	1.48884	0.00516081	0.124875	0.323441	No
paracetamol	1	0.203804	0.203804	1.22864	0.00107849	0.273726	0.386555	No		paracetamol	1	0.412513	0.412513	1.69153	0.00372837	0.0553945	0.149891	No		statin	1	0.149274	0.149274	0.977057	0.00339283	0.424575	0.586632	No
platelet_aggregation_inhibitor	1	0.548296	0.548296	3.31147	0.00290146	0.000999001	0.00574426	Yes		platelet_aggregation_inhibitor	1	0.504774	0.504774	2.07159	0.00456224	0.0191981	0.0735926	No		steroid_inhaler	1	0.157913	0.157913	1.03381	0.00358919	0.390609	0.579179	No
PPI	1	1.29522	1.29522	7.85367	0.00685399	0.000999001	0.00574426	Yes		PPI	1	2.60325	2.60325	10.8912	0.0235286	9.999e-05	0.000574943	Yes		steroid_nose_spray	1	0.302844	0.302844	1.9892	0.0068833	0.041958	0.214785	No
SSRI_antidepressant	1	0.410402	0.410402	2.47684	0.00217175	0.003996	0.0183816	Yes		SSRI_antidepressant	1	0.1437	0.1437	0.587815	0.00129879	0.878812	0.878812	No		thiazide_diuretic	1	0.201789	0.201789	1.32237	0.00458645	0.197802	0.405024	No
statin	1	0.626593	0.626593	3.78592	0.00331579	0.000999001	0.00574426	Yes		statin	1	0.484098	0.484098	1.98636	0.00437537	0.0249975	0.07503	No		thyrax	1	0.303918	0.303918	1.9963	0.00690772	0.044955	0.214785	No
steroid_inhaler	1	0.2033	0.2033	1.2256	0.00107582	0.250749	0.384482	No		steroid_inhaler	1	0.47865	0.47865	1.96391	0.00432613	0.0258974	0.07503	No		tricyclic_antidepressant	1	0.0989574	0.0989574	0.646974	0.00224919	0.747253	0.868429	No
steroid_nose_spray	1	0.132712	0.132712	0.799759	0.000702282	0.66034	0.690355	No		steroid_nose_spray	1	0.214257	0.214257	0.876994	0.00193649	0.562144	0.718295	No		triptans	1	0.180005	0.180005	1.17903	0.00409132	0.295704	0.454117	No
thiazide_diuretic	1	0.194417	0.194417	1.17199	0.00102881	0.285714	0.386555	No		thiazide_diuretic	1	0.247905	0.247905	1.01503	0.00224061	0.405259	0.58256	No		vitamin_D	1	0.137146	0.137146	0.897429	0.00311718	0.511489	0.6284	No
tricyclic_antidepressant	1	0.399371	0.399371	2.41012	0.00211338	0.013986	0.0428904	Yes		tricyclic_antidepressant	1	0.378199	0.378199	1.55034	0.00341823	0.0893911	0.222957	No		vitamin_K_antagonist	1	0.148516	0.148516	0.972079	0.0033756	0.436563	0.586632	No
triptans	1	0.31576	0.31576	1.9047	0.00167093	0.042957	0.108839	No		triptans	1	0.343691	0.343691	1.40844	0.00310634	0.136486	0.29897	No		total_meds	1	0.652896	0.652896	4.32312	0.0148396	0.000999001	0.0107393	Yes
vitamin_D	1	0.395819	0.395819	2.38864	0.00209458	0.018981	0.0545704	No		vitamin_D	1	0.855424	0.855424	3.52186	0.00773148	0.00039996	0.00204424	Yes
vitamin_K_antagonist	1	0.211757	0.211757	1.27664	0.00112057	0.22977	0.37748	No		vitamin_K_antagonist	1	0.206157	0.206157	0.843777	0.00186328	0.60024	0.739679	No
total_meds	1	1.22611	1.22611	7.4319	0.00648829	0.000999001	0.00574426	Yes		total_meds	1	1.57543	1.57543	6.52901	0.014239	9.999e-05	0.000574943	Yes
