# Supplementary material for: Impact of commonly used drugs on the composition and metabolic function of the gut microbiota
Source: Nat Commun. 2020 Jan 17;11:362. doi: 10.1038/s41467-019-14177-z (PMC6969170; doi:10.1038/s41467-019-14177-z)
Supplement: Supplementary file 10 — Supplementary Data 8 [file 41467_2019_14177_MOESM10_ESM.xlsx]

## Sheet: Sheet1
Supplementary table 8 - Summary statistics of individual taxa, selected and coloured by statistically significant results of the univariate meta-analysis.
Bright red: increased in users with in FDR < 0.05, light red the FDR is <0.1
Bright blue: decreased in users with in FDR < 0.05, light blue the FDR is <0.1
Yellow: results with a heterogeneity P-value < 0.05
ACE inhibitors
Taxa	N.IBD	non-zeros.IBD	Users.IBD	Non-users.IBD	Coef.IBD	SE.IBD	Pval.IBD	Qval.IBD	coeff.correcting.all.IBD	SE.correcting_all.IBD	pval.correcting.all.IBD	qval.correcting.all.IBD	drug.IBD	N.MIBS	non-zeros.MIBS	Users.MIBS	Non-users.MIBS	Coef.MIBS	SE.MIBS	Pval.MIBS	Qval.MIBS	coeff.correcting.all.MIBS	SE.correcting_all.MIBS	pval.correcting.all.MIBS	qval.correcting.all.MIBS	drug.MIBS	N.LLD	non-zeros.LLD	Users.LLD	Non-users.LLD	Coef.LLD	SE.LLD	Pval.LLD	Qval.LLD	coeff.correcting.all.LLD	SE.correcting_all.LLD	pval.correcting.all.LLD	qval.correcting.all.LLD	drug.LLD	inverse_var.ibd	inverse_var.mibs	inverse_var.lld	se	beta	Z	P	FDR	Het.Q	Het.I2
k__Bacteria.p__Actinobacteria.c__Actinobacteria.o__Actinomycetales.f__Micrococcaceae.g__Rothia	454	162	24	430	0.00626355	0.00195487	0.00146029	0.0876172	0.00497684	0.00219789	0.0241275	0.513659	ACE_inhibitor	305	98	7	298	0.00165915	0.00278035	0.551154	0.909574	0.0028874	0.00334873	0.389383	0.89975	ACE_inhibitor	1124	355	44	1080	0.00374765	0.00106373	0.000444303	0.051317	0.000665519	0.00120342	0.580365	0.942803	ACE_inhibitor	261677	129361	883772	0.000885681	0.00405215	4.57518	4.75806e-06	0.000637579	2.1024	0.0487078
k__Bacteria.p__Actinobacteria.c__Actinobacteria.o__Actinomycetales	454	286	24	430	0.01038	0.00307444	0.000803959	0.0643168	0.00821089	0.00361014	0.0235066	0.513659	ACE_inhibitor	305	185	7	298	-0.0023058	0.00527711	0.662475	0.909574	-0.00471041	0.00623361	0.45055	0.928826	ACE_inhibitor	1124	769	44	1080	0.0065148	0.00214559	0.00245062	0.107487	0.00446937	0.00245714	0.069203	0.402447	ACE_inhibitor	105795	35909.4	217223	0.00166916	0.00677163	4.05692	4.97247e-05	0.00333155	4.35076	0.540311
k__Bacteria.p__Firmicutes.c__Clostridia.o__Clostridiales.f__Lachnospiraceae.g__Dorea.s__Dorea_longicatena.t__GCF_000154065	454	325	24	430	0.000230796	0.0198439	0.990726	0.992981	0.0192595	0.0243211	0.428904	0.75473	ACE_inhibitor	305	285	7	298	-0.0548919	0.0297124	0.0656779	0.79425	-0.0505044	0.0354247	0.155145	0.859224	ACE_inhibitor	1124	1074	44	1080	-0.0415268	0.0115489	0.000337613	0.051317	-0.0242967	0.0135854	0.0739875	0.402447	ACE_inhibitor	2539.49	1132.72	7497.56	0.00946189	-0.0333884	-3.52872	0.000417569	0.0186514	3.89061	0.485942
k__Bacteria.p__Actinobacteria.c__Actinobacteria.o__Bifidobacteriales.f__Bifidobacteriaceae	454	423	24	430	-0.0737956	0.0481848	0.126365	0.725189	-0.0920744	0.0601953	0.126913	0.650386	ACE_inhibitor	305	294	7	298	-0.0493968	0.0825594	0.550082	0.909574	0.0354719	0.097616	0.71661	0.992817	ACE_inhibitor	1124	1094	44	1080	-0.0846685	0.0303856	0.00541886	0.117611	-0.0935075	0.0355115	0.0085806	0.402447	ACE_inhibitor	430.704	146.713	1083.09	0.0245403	-0.0787319	-3.20827	0.00133537	0.0249849	0.174919	0
k__Bacteria.p__Actinobacteria.c__Actinobacteria.o__Bifidobacteriales.f__Bifidobacteriaceae.g__Bifidobacterium	454	413	24	430	-0.0733997	0.0485641	0.131408	0.725189	-0.0900615	0.0605849	0.137931	0.6601	ACE_inhibitor	305	293	7	298	-0.0495509	0.0827828	0.549917	0.909574	0.0355636	0.097865	0.716601	0.992817	ACE_inhibitor	1124	1088	44	1080	-0.0844334	0.030419	0.00560055	0.117611	-0.092519	0.035543	0.00936783	0.402447	ACE_inhibitor	424.003	145.922	1080.71	0.0246135	-0.0785155	-3.18993	0.00142307	0.0249849	0.171366	0
k__Bacteria.p__Actinobacteria.c__Actinobacteria.o__Bifidobacteriales.f__Bifidobacteriaceae.g__Bifidobacterium.s__Bifidobacterium_adolescentis.t__Bifidobacterium_adolescentis_unclassified	454	263	24	430	-0.0647636	0.0420123	0.123908	0.725189	-0.100283	0.0508741	0.0493957	0.650386	ACE_inhibitor	305	220	7	298	-0.0719045	0.0803087	0.371321	0.892474	-0.0544221	0.0959709	0.571149	0.939363	ACE_inhibitor	1124	937	44	1080	-0.0737998	0.0282442	0.00909784	0.14399	-0.088671	0.0331191	0.00753383	0.402447	ACE_inhibitor	566.561	155.051	1253.55	0.0225008	-0.0710591	-3.15806	0.00158822	0.0249849	0.0319818	0
k__Bacteria.p__Firmicutes	454	454	24	430	0.102064	0.0402683	0.0116053	0.274319	0.129505	0.0493404	0.00900653	0.513659	ACE_inhibitor	305	305	7	298	0.0450985	0.0717313	0.530018	0.909574	-0.00919448	0.0829899	0.911867	0.992817	ACE_inhibitor	1124	1124	44	1080	0.052754	0.0263849	0.0458068	0.271317	0.0599578	0.0310757	0.0539432	0.402447	ACE_inhibitor	616.698	194.349	1436.45	0.0210936	0.0656222	3.111	0.00186454	0.0249849	1.13868	0
k__Bacteria.p__Firmicutes.c__Clostridia.o__Clostridiales.f__Lachnospiraceae.g__Blautia.s__Ruminococcus_obeum	454	423	24	430	0.0207617	0.0148423	0.162576	0.796292	0.0178509	0.018229	0.328052	0.75473	ACE_inhibitor	305	305	7	298	0.0267594	0.022238	0.229818	0.79425	-0.00236028	0.0267783	0.929832	0.992817	ACE_inhibitor	1124	1121	44	1080	0.0210666	0.00832518	0.0115276	0.15664	0.018835	0.00969369	0.052275	0.402447	ACE_inhibitor	4539.42	2022.12	14428.2	0.00690234	0.0215491	3.122	0.00179629	0.0249849	0.0610682	0
k__Bacteria.p__Firmicutes.c__Clostridia.o__Clostridiales.f__Lachnospiraceae.g__Blautia.s__Ruminococcus_obeum.t__Ruminococcus_obeum_unclassified	454	421	24	430	0.00403887	0.0125194	0.747146	0.926836	0.00228401	0.0154918	0.882865	0.960115	ACE_inhibitor	305	298	7	298	0.0259516	0.0177988	0.145894	0.79425	-0.000645778	0.0214124	0.975963	0.992817	ACE_inhibitor	1124	1099	44	1080	0.0199101	0.00664457	0.00279186	0.107487	0.0165325	0.0078184	0.0346972	0.402447	ACE_inhibitor	6380.2	3156.58	22649.9	0.00557394	0.0173565	3.11387	0.00184652	0.0249849	1.51248	0
k__Bacteria.p__Firmicutes.c__Clostridia.o__Clostridiales.f__Oscillospiraceae.g__Oscillibacter.s__Oscillibacter_unclassified	454	357	24	430	0.00480515	0.00792409	0.544566	0.925952	0.001296	0.00978458	0.894693	0.960115	ACE_inhibitor	305	264	7	298	0.00706641	0.00995353	0.478297	0.909574	0.00925298	0.0119193	0.438264	0.919139	ACE_inhibitor	1124	1050	44	1080	0.0111522	0.00360119	0.00200545	0.107487	0.00924079	0.00425258	0.0300019	0.402447	ACE_inhibitor	15925.8	10093.6	77109.7	0.00311393	0.00977217	3.13821	0.00169984	0.0249849	0.613664	0
k__Bacteria.p__Actinobacteria.c__Actinobacteria.o__Actinomycetales.f__Actinomycetaceae	454	226	24	430	0.00359753	0.00216335	0.0970752	0.725189	0.00375906	0.00259828	0.148801	0.664645	ACE_inhibitor	305	157	7	298	0.000642821	0.00362623	0.859422	0.955668	-0.000695161	0.00445938	0.876247	0.992817	ACE_inhibitor	1124	613	44	1080	0.00428794	0.00164695	0.00934998	0.14399	0.00388202	0.00193305	0.0448721	0.402447	ACE_inhibitor	213671	76048.3	368673	0.00123242	0.00364285	2.95586	0.00311802	0.0320385	0.838309	0
k__Bacteria.p__Firmicutes.c__Bacilli.o__Lactobacillales.f__Streptococcaceae	454	447	24	430	0.0726573	0.0289723	0.0125136	0.274319	0.0260318	0.031959	0.415833	0.75473	ACE_inhibitor	305	297	7	298	0.0168123	0.0356352	0.637433	0.909574	0.038606	0.041289	0.35066	0.89975	ACE_inhibitor	1124	1107	44	1080	0.0321216	0.0157162	0.041203	0.271317	-0.00535515	0.0181846	0.768442	0.942803	ACE_inhibitor	1191.33	787.483	4048.62	0.0128805	0.0381334	2.96055	0.00307093	0.0320385	1.92426	0
k__Bacteria.p__Firmicutes.c__Bacilli.o__Lactobacillales.f__Streptococcaceae.g__Streptococcus	454	446	24	430	0.0727707	0.0290372	0.012573	0.274319	0.02572	0.0319726	0.421633	0.75473	ACE_inhibitor	305	296	7	298	0.0177251	0.0355985	0.61892	0.909574	0.0386722	0.0412742	0.349663	0.89975	ACE_inhibitor	1124	1105	44	1080	0.0314145	0.0156809	0.0453808	0.271317	-0.00518489	0.0181436	0.77511	0.942803	ACE_inhibitor	1186.02	789.107	4066.86	0.012865	0.0377447	2.9339	0.0033473	0.0320385	1.93426	0
k__Bacteria.p__Firmicutes.c__Clostridia.o__Clostridiales.f__Ruminococcaceae.g__Ruminococcus.s__Ruminococcus_sp_5_1_39BFAA.t__GCF_000159975	454	293	24	430	0.0271745	0.03094	0.380264	0.878478	-0.00308502	0.0382039	0.93568	0.968153	ACE_inhibitor	305	265	7	298	0.115506	0.0514597	0.0255302	0.699526	0.112187	0.0612757	0.0682532	0.859224	ACE_inhibitor	1124	1022	44	1080	0.0414421	0.0179908	0.0214336	0.213388	0.0393693	0.0212941	0.064757	0.402447	ACE_inhibitor	1044.63	377.629	3089.57	0.0148876	0.0443377	2.97817	0.00289977	0.0320385	2.2463	0.109648
k__Bacteria.p__Actinobacteria.c__Actinobacteria	454	452	24	430	-0.0708977	0.0440841	0.108504	0.725189	-0.0965206	0.0550684	0.0804185	0.650386	ACE_inhibitor	305	305	7	298	-0.0431105	0.0770555	0.576259	0.909574	0.0180638	0.0913855	0.843459	0.992817	ACE_inhibitor	1124	1124	44	1080	-0.0618735	0.0285327	0.0303304	0.241598	-0.0749566	0.0335094	0.0254982	0.402447	ACE_inhibitor	514.559	168.42	1228.33	0.0228736	-0.0626496	-2.73895	0.00616364	0.0470721	0.100045	0
k__Bacteria.p__Actinobacteria.c__Actinobacteria.o__Actinomycetales.f__Actinomycetaceae.g__Actinomyces	454	222	24	430	0.0036957	0.00214949	0.086292	0.725189	0.00405012	0.00258356	0.1178	0.650386	ACE_inhibitor	305	156	7	298	0.000735125	0.00358743	0.837783	0.955668	-0.000816807	0.00439035	0.852558	0.992817	ACE_inhibitor	1124	604	44	1080	0.003693	0.00164198	0.0247017	0.228244	0.00342438	0.00192197	0.0750833	0.402447	ACE_inhibitor	216435	77702.2	370907	0.00122624	0.00334829	2.73054	0.00632311	0.0470721	0.600796	0
k__Bacteria.p__Firmicutes.c__Clostridia.o__Clostridiales.f__Lachnospiraceae.g__Blautia.s__Ruminococcus_torques	454	446	24	430	0.0325645	0.0174777	0.0631092	0.688465	0.0172982	0.0216866	0.425557	0.75473	ACE_inhibitor	305	305	7	298	-0.00958283	0.0241041	0.691243	0.928435	-0.0093605	0.0283871	0.741859	0.992817	ACE_inhibitor	1124	1124	44	1080	0.0236288	0.00963653	0.0143608	0.184297	0.0228772	0.011358	0.0442413	0.402447	ACE_inhibitor	3273.64	1721.15	10768.6	0.00796481	0.0218582	2.74435	0.00606311	0.0470721	2.11042	0.0523232
k__Bacteria.p__Firmicutes.c__Clostridia.o__Clostridiales.f__Oscillospiraceae.g__Oscillibacter	454	369	24	430	0.00533142	0.00802295	0.506707	0.925952	-0.000932121	0.00984332	0.924604	0.968153	ACE_inhibitor	305	268	7	298	0.00751712	0.0100071	0.453146	0.909574	0.00297299	0.0122666	0.808689	0.992817	ACE_inhibitor	1124	1064	44	1080	0.00985428	0.00373111	0.00837999	0.14399	0.00836413	0.00441766	0.0585838	0.402447	ACE_inhibitor	15535.7	9985.73	71833.1	0.00320495	0.0088928	2.7747	0.00552519	0.0470721	0.282349	0
k__Bacteria.p__Firmicutes.c__Clostridia.o__Clostridiales.f__Lachnospiraceae.g__Blautia	454	449	24	430	-0.0134269	0.0309994	0.665132	0.925952	-0.0310679	0.0383926	0.418879	0.75473	ACE_inhibitor	305	305	7	298	-0.00906517	0.0291048	0.75567	0.955668	-0.0178727	0.0344362	0.604203	0.939363	ACE_inhibitor	1124	1124	44	1080	0.036133	0.0110151	0.00106943	0.0823458	0.0300251	0.0128876	0.0200065	0.402447	ACE_inhibitor	1040.63	1180.51	8241.89	0.00977623	0.0261044	2.67019	0.00758086	0.053465	3.9153	0.489183
k__Bacteria.p__Firmicutes.c__Clostridia.o__Clostridiales.f__Peptostreptococcaceae.g__Peptostreptococcaceae_noname	454	388	24	430	-0.011162	0.00988344	0.25937	0.878478	0.00428935	0.0120124	0.721228	0.862897	ACE_inhibitor	305	266	7	298	-0.0158832	0.0121295	0.191401	0.79425	0.000249705	0.0136396	0.985408	0.992817	ACE_inhibitor	1124	1040	44	1080	-0.0178029	0.00877996	0.0428309	0.271317	-0.00248522	0.0101515	0.806648	0.942803	ACE_inhibitor	10237.2	6796.92	12972.2	0.00577288	-0.0151024	-2.6161	0.00889412	0.0595906	0.257699	0
k__Bacteria.p__Firmicutes.c__Clostridia.o__Clostridiales.f__Peptostreptococcaceae	454	395	24	430	-0.0103171	0.010379	0.320764	0.878478	0.00698435	0.0126532	0.581277	0.780582	ACE_inhibitor	305	270	7	298	-0.0160199	0.0120437	0.184504	0.79425	-4.65594e-05	0.0135483	0.997261	0.997261	ACE_inhibitor	1124	1045	44	1080	-0.0181009	0.00876852	0.0392207	0.26647	-0.00280437	0.0101409	0.782185	0.942803	ACE_inhibitor	9283.05	6894.17	13006.1	0.00585373	-0.0151333	-2.58524	0.00973121	0.0620944	0.335288	0
k__Bacteria.p__Firmicutes.c__Clostridia.o__Clostridiales.f__Lachnospiraceae.g__Blautia.s__Ruminococcus_torques.t__Ruminococcus_torques_unclassified	454	418	24	430	0.0330694	0.0176523	0.0616926	0.688465	0.0195685	0.0219771	0.373799	0.75473	ACE_inhibitor	305	233	7	298	0.0422556	0.0280861	0.133526	0.79425	0.028537	0.0325475	0.381415	0.89975	ACE_inhibitor	1124	865	44	1080	0.0136378	0.0112078	0.223933	0.56167	0.00993947	0.0132867	0.454579	0.942803	ACE_inhibitor	3209.22	1267.7	7960.88	0.00896661	0.0215684	2.40541	0.0161542	0.0983939	1.4677	0
Alpha blockers
Taxa	N.IBD	non-zeros.IBD	Users.IBD	Non-users.IBD	Coef.IBD	SE.IBD	Pval.IBD	Qval.IBD	coeff.correcting.all.IBD	SE.correcting_all.IBD	pval.correcting.all.IBD	qval.correcting.all.IBD	drug.IBD	N.MIBS	non-zeros.MIBS	Users.MIBS	Non-users.MIBS	Coef.MIBS	SE.MIBS	Pval.MIBS	Qval.MIBS	coeff.correcting.all.MIBS	SE.correcting_all.MIBS	pval.correcting.all.MIBS	qval.correcting.all.MIBS	drug.MIBS	N.LLD	non-zeros.LLD	Users.LLD	Non-users.LLD	Coef.LLD	SE.LLD	Pval.LLD	Qval.LLD	coeff.correcting.all.LLD	SE.correcting_all.LLD	pval.correcting.all.LLD	qval.correcting.all.LLD	drug.LLD	inverse_var.mibs	inverse_var.lld	se	beta	Z	P	FDR	Het.Q	Het.I2	Het.Pval
k__Bacteria.p__Firmicutes.c__Erysipelotrichia.o__Erysipelotrichales.f__Erysipelotrichaceae.g__Turicibacter.s__Turicibacter_sanguinis.t__GCF_000178255	454	61	2	452	NA	NA	NA	NA	NA	NA	NA	NA	alpha_blockers	305	49	7	298	0.020065	0.0038849	4.40951e-07	6.48198e-05	0.0200947	0.00414943	2.18355e-06	0.000290413	alpha_blockers	1124	343	10	1114	0.00791533	0.00335377	0.0184527	0.278328	0.00778439	0.00348486	0.0257191	0.488663	alpha_blockers	66258.3	88906.4	0.00253865	0.0131035	5.16159	2.44864e-07	3.25669e-05	5.60418	0.821562	0.0606832
k__Bacteria.p__Firmicutes.c__Erysipelotrichia.o__Erysipelotrichales.f__Erysipelotrichaceae.g__Turicibacter	454	82	2	452	NA	NA	NA	NA	NA	NA	NA	NA	alpha_blockers	305	65	7	298	0.0217977	0.00599153	0.000323619	0.023786	0.0216624	0.00642732	0.000862926	0.0447186	alpha_blockers	1124	414	10	1114	0.00661768	0.00603967	0.273458	0.998132	0.00773317	0.00630446	0.220249	0.951203	alpha_blockers	27856.4	27414.1	0.00425357	0.0142684	3.35446	0.000795214	0.0528817	3.18382	0.685912	0.203537
Angiotensin II inhibitors
Taxa	N.IBD	non-zeros.IBD	Users.IBD	Non-users.IBD	Coef.IBD	SE.IBD	Pval.IBD	Qval.IBD	coeff.correcting.all.IBD	SE.correcting_all.IBD	pval.correcting.all.IBD	qval.correcting.all.IBD	drug.IBD	N.MIBS	non-zeros.MIBS	Users.MIBS	Non-users.MIBS	Coef.MIBS	SE.MIBS	Pval.MIBS	Qval.MIBS	coeff.correcting.all.MIBS	SE.correcting_all.MIBS	pval.correcting.all.MIBS	qval.correcting.all.MIBS	drug.MIBS	N.LLD	non-zeros.LLD	Users.LLD	Non-users.LLD	Coef.LLD	SE.LLD	Pval.LLD	Qval.LLD	coeff.correcting.all.LLD	SE.correcting_all.LLD	pval.correcting.all.LLD	qval.correcting.all.LLD	drug.LLD	inverse_var.ibd	inverse_var.mibs	inverse_var.lld	se	beta	Z	P	FDR	Het.Q	Het.I2
k__Bacteria.p__Firmicutes.c__Bacilli.o__Lactobacillales.f__Streptococcaceae.g__Streptococcus.s__Streptococcus_mutans.t__Streptococcus_mutans_unclassified	454	126	10	444	0.00820052	0.00845009	0.33235	0.947783	-0.00189777	0.00874435	0.828298	0.962814	angII_receptor_antagonist	305	73	17	288	0.00634182	0.004587	0.167834	0.831447	0.000343243	0.00634463	0.956897	0.970765	angII_receptor_antagonist	1124	266	33	1091	0.00780748	0.00235987	0.000968119	0.220731	0.0045649	0.00255819	0.0746363	0.916406	angII_receptor_antagonist	14004.8	47527.2	179565	0.00203659	0.00754139	3.70295	0.000213109	0.0298353	0.0871884	0
Antibiotics
Taxa	N.IBD	non-zeros.IBD	Users.IBD	Non-users.IBD	Coef.IBD	SE.IBD	Pval.IBD	Qval.IBD	coeff.correcting.all.IBD	SE.correcting_all.IBD	pval.correcting.all.IBD	qval.correcting.all.IBD	drug.IBD	N.MIBS	non-zeros.MIBS	Users.MIBS	Non-users.MIBS	Coef.MIBS	SE.MIBS	Pval.MIBS	Qval.MIBS	coeff.correcting.all.MIBS	SE.correcting_all.MIBS	pval.correcting.all.MIBS	qval.correcting.all.MIBS	drug.MIBS	N.LLD	non-zeros.LLD	Users.LLD	Non-users.LLD	Coef.LLD	SE.LLD	Pval.LLD	Qval.LLD	coeff.correcting.all.LLD	SE.correcting_all.LLD	pval.correcting.all.LLD	qval.correcting.all.LLD	drug.LLD	inverse_var.ibd	inverse_var.mibs	inverse_var.lld	se	beta	Z	P	FDR	Het.Q	Het.I2
k__Bacteria.p__Actinobacteria.c__Actinobacteria.o__Bifidobacteriales.f__Bifidobacteriaceae	454	423	12	442	0.0135962	0.0642489	0.832504	0.979432	0.00013125	0.0713334	0.998533	0.998533	antibiotics_merged	305	294	7	298	-0.206478	0.0806385	0.0109439	0.658764	-0.205646	0.0875271	0.0195351	0.712274	antibiotics_merged	1124	1094	13	1111	-0.219961	0.0539954	4.95426e-05	0.00468178	-0.279633	0.0605365	4.31655e-06	0.000228777	antibiotics_merged	242.252	153.785	342.994	0.0367848	-0.140596	-3.82211	0.000132312	0.00701256	8.58753	0.767104
k__Bacteria.p__Actinobacteria.c__Actinobacteria.o__Bifidobacteriales.f__Bifidobacteriaceae.g__Bifidobacterium	454	413	12	442	0.00501045	0.0647531	0.938358	0.991066	-0.00526176	0.0717951	0.941613	0.978539	antibiotics_merged	305	293	7	298	-0.20671	0.0808596	0.0110717	0.658764	-0.20512	0.0877504	0.0201587	0.712274	antibiotics_merged	1124	1088	13	1111	-0.223132	0.0540425	3.91758e-05	0.00468178	-0.282313	0.0605902	3.56836e-06	0.000228777	antibiotics_merged	238.495	152.946	342.397	0.0369148	-0.145564	-3.94324	8.03872e-05	0.00701256	8.0393	0.751222
k__Bacteria.p__Firmicutes.c__Clostridia.o__Clostridiales.f__Lachnospiraceae.g__Blautia.s__Ruminococcus_torques.t__Ruminococcus_torques_unclassified	454	418	12	442	0.0442608	0.0229769	0.054722	0.373593	0.0412889	0.02546	0.105672	0.777798	antibiotics_merged	305	233	7	298	0.0407033	0.0299062	0.174547	0.91816	0.0313296	0.031244	0.316919	0.992706	antibiotics_merged	1124	865	13	1111	0.0477444	0.0205009	0.020044	0.261532	0.0386859	0.0232071	0.0958109	0.507798	antibiotics_merged	1894.17	1118.09	2379.34	0.0136189	0.0450604	3.30867	0.000937411	0.0331218	0.0395779	0
Benzodiazepines derivates
Taxa	N.IBD	non-zeros.IBD	Users.IBD	Non-users.IBD	Coef.IBD	SE.IBD	Pval.IBD	Qval.IBD	coeff.correcting.all.IBD	SE.correcting_all.IBD	pval.correcting.all.IBD	qval.correcting.all.IBD	drug.IBD	N.MIBS	non-zeros.MIBS	Users.MIBS	Non-users.MIBS	Coef.MIBS	SE.MIBS	Pval.MIBS	Qval.MIBS	coeff.correcting.all.MIBS	SE.correcting_all.MIBS	pval.correcting.all.MIBS	qval.correcting.all.MIBS	drug.MIBS	N.LLD	non-zeros.LLD	Users.LLD	Non-users.LLD	Coef.LLD	SE.LLD	Pval.LLD	Qval.LLD	coeff.correcting.all.LLD	SE.correcting_all.LLD	pval.correcting.all.LLD	qval.correcting.all.LLD	drug.LLD	inverse_var.ibd	inverse_var.mibs	inverse_var.lld	se	beta	Z	P	FDR	Het.Q	Het.I2
k__Bacteria.p__Firmicutes.c__Bacilli.o__Lactobacillales.f__Streptococcaceae.g__Streptococcus.s__Streptococcus_mutans.t__Streptococcus_mutans_unclassified	454	126	16	438	0.0138698	0.00664232	0.037367	0.280858	0.00912468	0.00654548	0.164084	0.695939	benzodiazepine_derivatives_related	305	73	13	292	0.00620242	0.00523765	0.237278	0.563657	-0.000414125	0.00576372	0.942775	0.986625	benzodiazepine_derivatives_related	1124	266	25	1099	0.007413	0.00265604	0.00534398	0.292937	0.00284179	0.00260831	0.27617	0.945778	benzodiazepine_derivatives_related	22665.2	36452.5	141753	0.00223122	0.00792186	3.55047	0.000384546	0.0474462	0.946314	0
k__Bacteria.p__Firmicutes.c__Clostridia.o__Clostridiales.f__Peptostreptococcaceae.g__Peptostreptococcaceae_noname	454	388	16	438	-0.0240575	0.012148	0.0482968	0.319533	-0.00533643	0.0130084	0.681862	0.88511	benzodiazepine_derivatives_related	305	266	13	292	-0.021705	0.00901815	0.016711	0.247626	-0.0197095	0.0104642	0.0607513	0.52778	benzodiazepine_derivatives_related	1124	1040	25	1099	-0.0159868	0.0112145	0.15428	0.967516	-0.00867877	0.011493	0.450333	0.945778	benzodiazepine_derivatives_related	6776.22	12296	7951.28	0.00608316	-0.0206124	-3.38844	0.000702907	0.0474462	0.265231	0
k__Bacteria.p__Firmicutes.c__Clostridia.o__Clostridiales.f__Peptostreptococcaceae	454	395	16	438	-0.0213297	0.0127692	0.0955664	0.426722	-0.000367137	0.0137115	0.978652	0.987782	benzodiazepine_derivatives_related	305	270	13	292	-0.0218906	0.00895236	0.0150644	0.24555	-0.0198002	0.0103942	0.0578969	0.52778	benzodiazepine_derivatives_related	1124	1045	25	1099	-0.0162405	0.0112003	0.147341	0.967516	-0.0090786	0.0114809	0.429263	0.945778	benzodiazepine_derivatives_related	6133	12477.4	7971.47	0.00613348	-0.0200668	-3.27168	0.00106909	0.0481089	0.167994	0
k__Bacteria.p__Actinobacteria.c__Actinobacteria.o__Actinomycetales	454	286	16	438	0.00333908	0.00412534	0.418744	0.737276	-0.000554212	0.00417411	0.894444	0.981706	benzodiazepine_derivatives_related	305	185	13	292	0.00588914	0.00407081	0.149061	0.48319	0.00270578	0.00491273	0.582269	0.836238	benzodiazepine_derivatives_related	1124	769	25	1099	0.00739771	0.00271364	0.00650971	0.292937	0.00512213	0.00271318	0.0593157	0.940568	benzodiazepine_derivatives_related	58759.7	60344.7	135799	0.00198067	0.00610499	3.08228	0.00205421	0.0693294	0.679276	0
k__Bacteria.p__Firmicutes.c__Clostridia.o__Clostridiales.f__Peptostreptococcaceae.g__Peptostreptococcaceae_noname.s__Peptostreptococcaceae_noname_unclassified	454	248	16	438	-0.0137943	0.00879879	0.117683	0.453039	-0.00263637	0.00936632	0.778498	0.944219	benzodiazepine_derivatives_related	305	207	13	292	-0.014814	0.00826757	0.0741932	0.447907	-0.0118397	0.0100831	0.24139	0.606638	benzodiazepine_derivatives_related	1124	868	25	1099	-0.0178171	0.0101257	0.0787502	0.951154	-0.0136721	0.0104737	0.192044	0.945778	benzodiazepine_derivatives_related	12916.8	14630	9753.31	0.0051778	-0.0152462	-2.94452	0.00323451	0.0873318	0.0944286	0
Beta-blockers
Taxa	N.IBD	non-zeros.IBD	Users.IBD	Non-users.IBD	Coef.IBD	SE.IBD	Pval.IBD	Qval.IBD	coeff.correcting.all.IBD	SE.correcting_all.IBD	pval.correcting.all.IBD	qval.correcting.all.IBD	drug.IBD	N.MIBS	non-zeros.MIBS	Users.MIBS	Non-users.MIBS	Coef.MIBS	SE.MIBS	Pval.MIBS	Qval.MIBS	coeff.correcting.all.MIBS	SE.correcting_all.MIBS	pval.correcting.all.MIBS	qval.correcting.all.MIBS	drug.MIBS	N.LLD	non-zeros.LLD	Users.LLD	Non-users.LLD	Coef.LLD	SE.LLD	Pval.LLD	Qval.LLD	coeff.correcting.all.LLD	SE.correcting_all.LLD	pval.correcting.all.LLD	qval.correcting.all.LLD	drug.LLD	inverse_var.ibd	inverse_var.mibs	inverse_var.lld	se	beta	Z	P	FDR	Het.Q	Het.I2
k__Bacteria.p__Firmicutes.c__Bacilli.o__Lactobacillales.f__Streptococcaceae.g__Streptococcus	454	446	34	420	0.067561	0.0256411	0.00871946	0.208403	0.0271444	0.0279872	0.332704	0.745618	beta_blockers	305	296	23	282	-0.0032232	0.0212589	0.879595	0.98694	-0.0239525	0.0244299	0.327786	0.841856	beta_blockers	1124	1105	61	1063	0.0600514	0.0135469	1.02212e-05	0.00164475	0.049703	0.0157933	0.00169456	0.229322	beta_blockers	1520.99	2212.67	5449.04	0.0104355	0.0460485	4.41267	1.02105e-05	0.000898523	7.14405	0.720047
k__Bacteria.p__Firmicutes.c__Bacilli.o__Lactobacillales.f__Streptococcaceae.g__Streptococcus.s__Streptococcus_mutans.t__Streptococcus_mutans_unclassified	454	126	34	420	0.00978372	0.00510927	0.0561565	0.478273	0.00715634	0.0058193	0.219515	0.660437	beta_blockers	305	73	23	282	0.00856413	0.00400582	0.0333363	0.538936	0.00851257	0.00432937	0.0503188	0.764537	beta_blockers	1124	266	61	1063	0.00626566	0.00175861	0.000382321	0.0168044	0.00201783	0.00201197	0.31613	0.924843	beta_blockers	38307.4	62318.6	323341	0.0015358	0.00692139	4.50671	6.58415e-06	0.000898523	0.621053	0
k__Bacteria.p__Firmicutes.c__Bacilli.o__Lactobacillales.f__Streptococcaceae	454	447	34	420	0.0668666	0.0255874	0.00928109	0.208403	0.0269465	0.0279753	0.33603	0.745618	beta_blockers	305	297	23	282	-0.00424058	0.0212793	0.842182	0.98694	-0.0240075	0.0244387	0.326851	0.841856	beta_blockers	1124	1107	61	1063	0.0592128	0.0135823	1.42403e-05	0.00164475	0.0456744	0.015829	0.00398642	0.23387	beta_blockers	1527.39	2208.43	5420.71	0.0104504	0.0451854	4.32378	1.53377e-05	0.000899809	7.17966	0.721435
k__Bacteria.p__Firmicutes.c__Clostridia.o__Clostridiales.f__Lachnospiraceae.g__Blautia.s__Ruminococcus_obeum	454	423	34	420	0.0226865	0.0131882	0.0861018	0.528883	0.0449673	0.0161776	0.00570263	0.560081	beta_blockers	305	305	23	282	0.0231397	0.0127599	0.0707753	0.684448	0.0262996	0.0154294	0.0894753	0.764537	beta_blockers	1124	1121	61	1063	0.0186495	0.00713351	0.0090599	0.174403	0.0120951	0.00847959	0.154048	0.909145	beta_blockers	5749.52	6141.93	19651.4	0.00563053	0.0202597	3.59819	0.000320445	0.0140996	0.135755	0
k__Bacteria.p__Firmicutes.c__Bacilli	454	452	34	420	0.0904588	0.0319385	0.00483887	0.208403	0.0343871	0.0350519	0.327187	0.745618	beta_blockers	305	301	23	282	-0.0133951	0.0222526	0.547678	0.857349	-0.0237646	0.0252789	0.348062	0.841856	beta_blockers	1124	1115	61	1063	0.050342	0.0142262	0.000418818	0.0168044	0.0341203	0.0165401	0.0393659	0.554725	beta_blockers	980.328	2019.47	4941.07	0.0112219	0.0390853	3.48296	0.00049591	0.0148845	8.77542	0.772091
k__Bacteria.p__Firmicutes.c__Bacilli.o__Lactobacillales	454	451	34	420	0.0905085	0.0319349	0.00481115	0.208403	0.0342888	0.0350878	0.329064	0.745618	beta_blockers	305	301	23	282	-0.0133556	0.0222603	0.548997	0.857349	-0.0237267	0.0252866	0.348976	0.841856	beta_blockers	1124	1115	61	1063	0.05015	0.0142163	0.000436479	0.0168044	0.0339847	0.016528	0.0400073	0.554725	beta_blockers	980.546	2018.07	4947.94	0.0112179	0.0390024	3.47681	0.000507426	0.0148845	8.74841	0.771387
k__Bacteria.p__Actinobacteria.c__Actinobacteria.o__Actinomycetales	454	286	34	420	0.00245924	0.00289071	0.395403	0.80425	-0.00507466	0.0032783	0.122476	0.598771	beta_blockers	305	185	23	282	0.00224265	0.00304039	0.461339	0.857349	0.000948385	0.00356742	0.79057	0.983262	beta_blockers	1124	769	61	1063	0.00604348	0.00181191	0.000880034	0.0290411	0.00501369	0.00212103	0.0182673	0.46639	beta_blockers	119672	108179	304597	0.00137045	0.00446567	3.25855	0.00111982	0.0246361	1.77466	0
k__Bacteria.p__Actinobacteria.c__Actinobacteria.o__Bifidobacteriales.f__Bifidobacteriaceae.g__Bifidobacterium.s__Bifidobacterium_adolescentis.t__Bifidobacterium_adolescentis_unclassified	454	263	34	420	-0.092485	0.0372114	0.013313	0.251775	-0.0817846	0.045156	0.0708724	0.571308	beta_blockers	305	220	23	282	-0.0635024	0.0461242	0.169617	0.78347	-0.0710564	0.0553045	0.199981	0.804645	beta_blockers	1124	937	61	1063	-0.0469901	0.0242391	0.052801	0.421739	-0.031578	0.028971	0.275964	0.924843	beta_blockers	722.184	470.048	1702.03	0.0185879	-0.0610238	-3.28298	0.00102717	0.0246361	1.05292	0
k__Bacteria.p__Actinobacteria.c__Actinobacteria.o__Bifidobacteriales.f__Bifidobacteriaceae.g__Bifidobacterium	454	413	34	420	-0.0759633	0.0431599	0.0790984	0.528035	-0.0911089	0.0537753	0.0910019	0.571308	beta_blockers	305	293	23	282	-0.0830033	0.0474176	0.0810653	0.684448	-0.0924892	0.056396	0.102197	0.764537	beta_blockers	1124	1088	61	1063	-0.0558043	0.0261062	0.0327668	0.398375	-0.0395126	0.0310913	0.204054	0.910313	beta_blockers	536.833	444.756	1467.28	0.0202077	-0.0651633	-3.22467	0.00126117	0.0246628	0.332686	0
k__Bacteria.p__Actinobacteria.c__Actinobacteria.o__Bifidobacteriales.f__Bifidobacteriaceae	454	423	34	420	-0.0725621	0.0428369	0.0909919	0.528883	-0.0895904	0.0534295	0.0943698	0.571308	beta_blockers	305	294	23	282	-0.0827574	0.0472897	0.081146	0.684448	-0.091762	0.0562525	0.104029	0.764537	beta_blockers	1124	1094	61	1063	-0.0550629	0.0260796	0.0349647	0.403843	-0.0388963	0.0310638	0.210789	0.910313	beta_blockers	544.96	447.164	1470.28	0.0201521	-0.0639649	-3.1741	0.001503	0.0264528	0.314712	0
k__Bacteria.p__Actinobacteria.c__Actinobacteria.o__Actinomycetales.f__Micrococcaceae.g__Rothia	454	162	34	420	0.00348455	0.00178924	0.0521531	0.478273	0.000134579	0.00194675	0.944923	0.966458	beta_blockers	305	98	23	282	-0.000316199	0.0016637	0.849399	0.98694	-0.00322332	0.00198263	0.105255	0.764537	beta_blockers	1124	355	61	1063	0.0027227	0.000924928	0.0033126	0.0956512	0.00141244	0.00104541	0.176961	0.909145	beta_blockers	312366	361286	1.16892e+06	0.000736696	0.002256	3.06232	0.0021963	0.0351408	3.11641	0.358235
k__Bacteria.p__Firmicutes.c__Bacilli.o__Lactobacillales.f__Streptococcaceae.g__Streptococcus.s__Streptococcus_parasanguinis.t__Streptococcus_parasanguinis_unclassified	454	393	34	420	0.016514	0.0105178	0.117136	0.554812	-0.00240606	0.0111342	0.829027	0.941347	beta_blockers	305	245	23	282	0.00238215	0.00692112	0.730964	0.96358	-0.00896346	0.00780483	0.251893	0.815659	beta_blockers	1124	934	61	1063	0.00971173	0.00355638	0.0064212	0.14833	0.00792626	0.00407365	0.0519557	0.653158	beta_blockers	9039.6	20876	79065	0.00302918	0.00887192	2.92882	0.00340254	0.0499039	1.46293	0
k__Bacteria.p__Actinobacteria.c__Actinobacteria	454	452	34	420	-0.0710411	0.0391834	0.0705101	0.4976	-0.0870985	0.0488789	0.0755256	0.571308	beta_blockers	305	305	23	282	-0.0702635	0.0441729	0.112749	0.729111	-0.0639282	0.0526621	0.225859	0.804645	beta_blockers	1124	1124	61	1063	-0.0369181	0.0244797	0.13181	0.582506	-0.0286468	0.0293124	0.328645	0.924843	beta_blockers	651.321	512.494	1668.73	0.0187893	-0.0507976	-2.70353	0.00686066	0.0928828	0.782572	0
k__Bacteria.p__Firmicutes.c__Clostridia.o__Clostridiales.f__Lachnospiraceae.g__Blautia	454	449	34	420	0.00537869	0.0275814	0.845475	0.931048	0.0262904	0.034073	0.440819	0.829028	beta_blockers	305	305	23	282	0.026162	0.0166876	0.118028	0.73807	0.0358764	0.0198393	0.071725	0.764537	beta_blockers	1124	1124	61	1063	0.0209567	0.00933456	0.0249624	0.339195	0.0091085	0.0111836	0.415569	0.924843	beta_blockers	1314.52	3590.99	11476.6	0.00781296	0.0208477	2.66835	0.00762244	0.0958249	0.416105	0
Calcium
Taxa	N.IBD	non-zeros.IBD	Users.IBD	Non-users.IBD	Coef.IBD	SE.IBD	Pval.IBD	Qval.IBD	coeff.correcting.all.IBD	SE.correcting_all.IBD	pval.correcting.all.IBD	qval.correcting.all.IBD	drug.IBD	N.MIBS	non-zeros.MIBS	Users.MIBS	Non-users.MIBS	Coef.MIBS	SE.MIBS	Pval.MIBS	Qval.MIBS	coeff.correcting.all.MIBS	SE.correcting_all.MIBS	pval.correcting.all.MIBS	qval.correcting.all.MIBS	drug.MIBS	N.LLD	non-zeros.LLD	Users.LLD	Non-users.LLD	Coef.LLD	SE.LLD	Pval.LLD	Qval.LLD	coeff.correcting.all.LLD	SE.correcting_all.LLD	pval.correcting.all.LLD	qval.correcting.all.LLD	drug.LLD	inverse_var.ibd	inverse_var.mibs	inverse_var.lld	se	beta	Z	P	FDR	Het.Q	Het.I2
k__Bacteria.p__Actinobacteria.c__Actinobacteria.o__Coriobacteriales.f__Coriobacteriaceae.g__Collinsella	454	342	76	378	-0.0458761	0.0136495	0.000844638	0.0145421	-0.0217513	0.0254902	0.393997	0.96755	calcium	305	278	8	297	0.0405097	0.037123	0.276057	0.9825	0.0406811	0.0441133	0.357272	0.972576	calcium	1124	1052	14	1110	-0.0281178	0.0233261	0.228295	0.892613	0.0267594	0.0468105	0.567675	0.909753	calcium	5367.43	725.627	1837.88	0.0112289	-0.0338572	-3.01518	0.00256828	0.0781385	4.84892	0.587537
k__Bacteria.p__Firmicutes.c__Bacilli	454	452	76	378	0.0791462	0.0212667	0.000224245	0.0095678	0.00446286	0.0358118	0.900889	0.96755	calcium	305	301	8	297	-0.0105899	0.0342936	0.757697	0.9825	-0.0387638	0.0394901	0.327227	0.972576	calcium	1124	1115	14	1110	0.0222522	0.028141	0.429265	0.892613	-0.0501507	0.059188	0.397011	0.909753	calcium	2211.06	850.302	1262.76	0.0152073	0.0448858	2.9516	0.00316129	0.0781385	5.85902	0.658646
k__Bacteria.p__Firmicutes.c__Bacilli.o__Lactobacillales.f__Streptococcaceae.g__Streptococcus.s__Streptococcus_salivarius.t__Streptococcus_salivarius_unclassified	454	434	76	378	0.0243395	0.00984969	0.013864	0.108658	0.0067589	0.0161696	0.676182	0.96755	calcium	305	290	8	297	0.0129891	0.0157169	0.409265	0.9825	-0.00247331	0.0189229	0.896118	0.977278	calcium	1124	1068	14	1110	0.0222572	0.0132271	0.0927219	0.892613	-0.0431157	0.0256525	0.0931073	0.909753	calcium	10307.5	4048.25	5715.69	0.00705847	0.0214573	3.03993	0.00236632	0.0781385	0.379582	0
k__Bacteria.p__Firmicutes.c__Clostridia.o__Clostridiales.f__Eubacteriaceae.g__Eubacterium.s__Eubacterium_hallii.t__GCF_000173975	454	364	76	378	-0.0320696	0.00976119	0.00110012	0.0176019	-0.04122	0.0184503	0.0260317	0.951558	calcium	305	296	8	297	-0.00250711	0.0237349	0.915947	0.9825	0.00413657	0.0276268	0.881092	0.977278	calcium	1124	1105	14	1110	-0.00774281	0.0167394	0.643777	0.917475	0.0313104	0.0335916	0.3515	0.909753	calcium	10495.3	1775.11	3568.78	0.00794573	-0.0232754	-2.92929	0.00339733	0.0781385	2.43834	0.179769
k__Bacteria.p__Firmicutes.c__Negativicutes.o__Selenomonadales.f__Veillonellaceae.g__Veillonella.s__Veillonella_unclassified	454	223	76	378	0.00492218	0.00145939	0.000816934	0.0145421	-0.000321795	0.0027273	0.906141	0.96755	calcium	305	144	8	297	0.00252544	0.00340671	0.459101	0.9825	3.11197e-05	0.00380189	0.993475	0.999744	calcium	1124	539	14	1110	0.00232676	0.0024978	0.35179	0.892613	0.00992654	0.00494258	0.0448605	0.909753	calcium	469522	86164.7	160282	0.00118182	0.00405271	3.4292	0.000605369	0.0781385	1.0334	0
k__Bacteria.p__Verrucomicrobia.c__Verrucomicrobiae.o__Verrucomicrobiales.f__Verrucomicrobiaceae.g__Akkermansia.s__Akkermansia_muciniphila.t__GCF_000020225	454	150	76	378	-0.024974	0.00914644	0.00658959	0.0617217	-0.0170798	0.0172982	0.324085	0.96755	calcium	305	188	8	297	-0.00504901	0.0379098	0.894139	0.9825	0.0126393	0.0440956	0.774623	0.972576	calcium	1124	752	14	1110	-0.0515874	0.0318519	0.105601	0.892613	-0.0711049	0.0643558	0.269464	0.909753	calcium	11953.5	695.82	985.666	0.00856392	-0.025881	-3.0221	0.00251026	0.0781385	0.963149	0
k__Bacteria.p__Firmicutes.c__Bacilli.o__Lactobacillales	454	451	76	378	0.0770243	0.0212826	0.000330776	0.0103863	0.00349875	0.0358485	0.922302	0.96755	calcium	305	301	8	297	-0.0105234	0.0343054	0.75925	0.9825	-0.0387175	0.0395021	0.32795	0.972576	calcium	1124	1115	14	1110	0.0223651	0.0281204	0.42659	0.892613	-0.0498975	0.0591445	0.399051	0.909753	calcium	2207.75	849.716	1264.61	0.0152109	0.0438196	2.88081	0.00396654	0.0781975	5.52561	0.638049
k__Bacteria.p__Actinobacteria.c__Actinobacteria.o__Bifidobacteriales.f__Bifidobacteriaceae.g__Bifidobacterium.s__Bifidobacterium_adolescentis.t__Bifidobacterium_adolescentis_unclassified	454	263	76	378	-0.0289161	0.0247266	0.242865	0.562125	0.0311439	0.0452346	0.491542	0.96755	calcium	305	220	8	297	-0.133163	0.0750493	0.077029	0.9825	-0.080456	0.0894594	0.369282	0.972576	calcium	1124	937	14	1110	-0.135579	0.0486947	0.00545541	0.219964	-0.210045	0.0971624	0.0308538	0.909753	calcium	1635.58	177.544	421.732	0.0211532	-0.0573258	-2.71003	0.00672762	0.0928411	4.92371	0.593802
k__Bacteria.p__Firmicutes.c__Clostridia.o__Clostridiales.f__Ruminococcaceae.g__Subdoligranulum	454	426	76	378	-0.0507304	0.0146546	0.000589369	0.0125732	-0.0334503	0.0272064	0.219612	0.96755	calcium	305	305	8	297	0.0600022	0.0384237	0.119449	0.9825	0.0590789	0.0453803	0.194102	0.972576	calcium	1124	1122	14	1110	-0.0208776	0.027049	0.44037	0.892613	0.0159845	0.0533947	0.76472	0.909753	calcium	4656.45	677.332	1366.78	0.0122164	-0.0334475	-2.73791	0.00618302	0.0928411	7.52187	0.734109
k__Bacteria.p__Firmicutes.c__Clostridia.o__Clostridiales.f__Ruminococcaceae.g__Subdoligranulum.s__Subdoligranulum_unclassified	454	426	76	378	-0.0505743	0.014577	0.000573173	0.0125732	-0.0346155	0.0271198	0.202564	0.96755	calcium	305	305	8	297	0.0607273	0.0384205	0.115034	0.9825	0.0590402	0.0453701	0.194294	0.972576	calcium	1124	1122	14	1110	-0.021533	0.0270254	0.425755	0.892613	0.0147153	0.0533331	0.782668	0.912245	calcium	4706.11	677.445	1369.16	0.0121692	-0.03352	-2.7545	0.00587817	0.0928411	7.58295	0.73625
Laxatives
Taxa	N.IBD	non-zeros.IBD	Users.IBD	Non-users.IBD	Coef.IBD	SE.IBD	Pval.IBD	Qval.IBD	coeff.correcting.all.IBD	SE.correcting_all.IBD	pval.correcting.all.IBD	qval.correcting.all.IBD	drug.IBD	N.MIBS	non-zeros.MIBS	Users.MIBS	Non-users.MIBS	Coef.MIBS	SE.MIBS	Pval.MIBS	Qval.MIBS	coeff.correcting.all.MIBS	SE.correcting_all.MIBS	pval.correcting.all.MIBS	qval.correcting.all.MIBS	drug.MIBS	N.LLD	non-zeros.LLD	Users.LLD	Non-users.LLD	Coef.LLD	SE.LLD	Pval.LLD	Qval.LLD	coeff.correcting.all.LLD	SE.correcting_all.LLD	pval.correcting.all.LLD	qval.correcting.all.LLD	drug.LLD	inverse_var.ibd	inverse_var.mibs	inverse_var.lld	se	beta	Z	P	FDR	Het.Q	Het.I2
k__Bacteria.p__Bacteroidetes.c__Bacteroidia.o__Bacteroidales	454	438	30	424	0.0963764	0.0339729	0.00476739	0.170269	0.0903574	0.0367113	0.014268	0.411393	laxatives	305	300	27	278	0.0752498	0.0303495	0.0137135	0.301697	0.0935691	0.0326605	0.00450814	0.118932	laxatives	1124	1119	21	1103	0.135362	0.0307623	1.18483e-05	0.00259477	0.137526	0.0324914	2.50652e-05	0.00292019	laxatives	866.431	1085.67	1056.73	0.0182306	0.102446	5.61942	1.916e-08	3.31468e-06	1.97987	0
k__Bacteria.p__Firmicutes	454	454	30	424	-0.110376	0.0342255	0.00135425	0.112854	-0.121937	0.0370444	0.00108519	0.0938693	laxatives	305	305	27	278	-0.0975104	0.0383621	0.0115334	0.296459	-0.112929	0.0408682	0.00612544	0.118932	laxatives	1124	1124	21	1103	-0.130768	0.0371358	0.000446708	0.0138098	-0.124919	0.0389885	0.00139515	0.0416172	laxatives	853.692	679.508	725.127	0.0210429	-0.113052	-5.37246	7.76704e-08	6.71849e-06	0.397826	0
k__Bacteria.p__Actinobacteria.c__Actinobacteria.o__Bifidobacteriales.f__Bifidobacteriaceae.g__Bifidobacterium.s__Bifidobacterium_pseudocatenulatum.t__GCF_000173435	454	100	30	424	0.00717214	0.0139265	0.606813	0.93486	0.0109866	0.0146402	0.453435	0.832432	laxatives	305	54	27	278	0.031553	0.00835763	0.000192833	0.038181	0.030687	0.00921728	0.000994732	0.105294	laxatives	1124	246	21	1103	0.0474187	0.0112082	2.52025e-05	0.00275968	0.0458457	0.0116815	9.23696e-05	0.00532665	laxatives	5156.04	14316.4	7960.31	0.00603761	0.0315744	5.22962	1.69863e-07	9.79543e-06	5.06865	0.605417
k__Bacteria.p__Firmicutes.c__Clostridia.o__Clostridiales	454	453	30	424	-0.0931851	0.0385582	0.0160688	0.334767	-0.0953549	0.0416853	0.0226937	0.487893	laxatives	305	305	27	278	-0.10203	0.0357204	0.00458665	0.184316	-0.103017	0.0390156	0.00877389	0.151788	laxatives	1124	1124	21	1103	-0.124625	0.0357233	0.000504469	0.0138098	-0.113131	0.0374524	0.00258179	0.0535555	laxatives	672.617	783.731	783.602	0.0211291	-0.107278	-5.07728	3.82867e-07	1.6559e-05	0.390964	0
k__Bacteria.p__Bacteroidetes.c__Bacteroidia.o__Bacteroidales.f__Bacteroidaceae.g__Bacteroides	454	429	30	424	0.0562545	0.0309989	0.0702536	0.566561	0.0556875	0.0335917	0.0981566	0.683365	laxatives	305	298	27	278	0.0561782	0.0253949	0.0277148	0.326022	0.0698589	0.0273924	0.0113304	0.155812	laxatives	1124	1111	21	1103	0.089205	0.0235323	0.000158236	0.00717604	0.0921777	0.0245902	0.000187339	0.0081024	laxatives	1040.65	1550.62	1805.81	0.0150806	0.0697598	4.62581	3.73137e-06	0.000117722	1.15864	0
k__Bacteria.p__Firmicutes.c__Clostridia.o__Clostridiales.f__Lachnospiraceae	454	451	30	424	-0.0326774	0.0294116	0.267164	0.763229	-0.0271362	0.031983	0.396695	0.807391	laxatives	305	305	27	278	-0.0651226	0.0228363	0.00465445	0.184316	-0.0631427	0.0247404	0.0112724	0.155812	laxatives	1124	1124	21	1103	-0.0791658	0.021554	0.000251203	0.00916891	-0.0637143	0.0226451	0.00498839	0.0663839	laxatives	1156.01	1917.55	2152.5	0.0138329	-0.0637297	-4.60712	4.08284e-06	0.000117722	1.63128	0
k__Bacteria.p__Bacteroidetes.c__Bacteroidia.o__Bacteroidales.f__Bacteroidales_noname.g__Bacteroidales_noname.s__Bacteroidales_bacterium_ph8.t__GCF_000311925	454	213	30	424	0.00595837	0.00504645	0.238369	0.763229	0.00400037	0.00537435	0.457116	0.832432	laxatives	305	170	27	278	0.0111966	0.00515538	0.0306598	0.326022	0.0130499	0.00564366	0.0215333	0.191351	laxatives	1124	795	21	1103	0.0214265	0.00524723	4.75586e-05	0.00347178	0.023099	0.00554711	3.37594e-05	0.00292019	laxatives	39267.1	37625.2	36319.4	0.00297204	0.0126616	4.26024	2.04206e-05	0.00050468	4.63536	0.568534
k__Bacteria.p__Bacteroidetes.c__Bacteroidia.o__Bacteroidales.f__Rikenellaceae.g__Alistipes	454	362	30	424	0.043858	0.0162072	0.00707545	0.201741	0.039582	0.0176386	0.0253817	0.487893	laxatives	305	269	27	278	0.0315198	0.0149563	0.0359182	0.326022	0.0331252	0.0159548	0.0388515	0.216816	laxatives	1124	1073	21	1103	0.0341736	0.014637	0.0197344	0.1441	0.0424007	0.0153067	0.00570116	0.07045	laxatives	3807	4470.47	4667.61	0.00878917	0.0361052	4.10792	3.99238e-05	0.000863353	0.34023	0
k__Bacteria.p__Bacteroidetes.c__Bacteroidia.o__Bacteroidales.f__Rikenellaceae.g__Alistipes.s__Alistipes_shahii.t__GCF_000210575	454	195	30	424	0.0169691	0.00559447	0.00256497	0.141974	0.0182519	0.00604436	0.00269585	0.155461	laxatives	305	183	27	278	0.00853912	0.00561752	0.12956	0.506605	0.00966971	0.00598871	0.107593	0.396052	laxatives	1124	850	21	1103	0.0127056	0.00617198	0.0397649	0.217713	0.0136534	0.00648201	0.0354063	0.204176	laxatives	31950.9	31689.2	26251.3	0.00333535	0.0127522	3.82336	0.000131646	0.00253052	1.1307	0
k__Bacteria.p__Proteobacteria	454	434	30	424	-0.000405993	0.0132175	0.97551	0.998676	-0.00509827	0.0143403	0.722393	0.953879	laxatives	305	275	27	278	0.0224224	0.00665323	0.000854215	0.0563782	0.0216865	0.00716722	0.00273556	0.110913	laxatives	1124	1040	21	1103	0.0162203	0.00751182	0.0310475	0.179278	0.0143896	0.00783547	0.0665765	0.244874	laxatives	5724.04	22591	17721.9	0.00466066	0.0171965	3.68972	0.000224503	0.0038839	2.40742	0.169234
k__Bacteria.p__Bacteroidetes.c__Bacteroidia.o__Bacteroidales.f__Porphyromonadaceae	454	386	30	424	0.0344566	0.0152661	0.0244957	0.390075	0.0239745	0.016115	0.13762	0.705155	laxatives	305	274	27	278	0.0217337	0.0116716	0.0635871	0.367879	0.0265403	0.0126668	0.0371156	0.214033	laxatives	1124	1071	21	1103	0.0273932	0.0119925	0.0225467	0.149628	0.027084	0.0125883	0.0316578	0.1956	laxatives	4290.87	7340.69	6953.18	0.00733537	0.0267886	3.65198	0.00026023	0.00409271	0.442406	0
k__Bacteria.p__Firmicutes.c__Clostridia.o__Clostridiales.f__Clostridiaceae.g__Clostridium.s__Clostridium_leptum.t__GCF_000154345	454	255	30	424	0.00752187	0.00364207	0.0395002	0.472857	0.00551407	0.00384571	0.152432	0.705155	laxatives	305	252	27	278	0.00586144	0.0040688	0.150808	0.514827	0.00343273	0.00442139	0.438254	0.798083	laxatives	1124	918	21	1103	0.00913756	0.00371045	0.0139442	0.126867	0.00860618	0.00388745	0.0270533	0.173341	laxatives	75388.1	60404.3	72635.3	0.00219039	0.00760372	3.47139	0.000517768	0.00746449	0.354751	0
k__Bacteria.p__Firmicutes.c__Clostridia.o__Clostridiales.f__Lachnospiraceae.g__Coprococcus	454	341	30	424	0.0027386	0.0186558	0.88336	0.976166	-0.00817449	0.0199956	0.682897	0.953879	laxatives	305	287	27	278	-0.035399	0.0199402	0.0768801	0.380556	-0.0310135	0.0213575	0.147662	0.449685	laxatives	1124	1088	21	1103	-0.0697388	0.0184397	0.000163836	0.00717604	-0.0580297	0.0193604	0.00278613	0.0535555	laxatives	2873.25	2515.01	2940.98	0.0109571	-0.0343681	-3.1366	0.00170922	0.0227457	7.6383	0.738162
k__Bacteria.p__Bacteroidetes.c__Bacteroidia.o__Bacteroidales.f__Rikenellaceae.g__Alistipes.s__Alistipes_onderdonkii.t__GCF_000374505	454	238	30	424	0.0141255	0.00919185	0.125098	0.66676	0.0100034	0.00994436	0.315075	0.786642	laxatives	305	187	27	278	0.0140333	0.00649568	0.0315599	0.326022	0.0131868	0.00719794	0.0681096	0.287389	laxatives	1124	789	21	1103	0.0114506	0.00755096	0.129698	0.394497	0.0141292	0.00797051	0.0765702	0.250326	laxatives	11835.7	23700.1	17538.6	0.00434068	0.0132004	3.0411	0.00235719	0.0291281	0.0802715	0
k__Bacteria.p__Proteobacteria.c__Gammaproteobacteria	454	346	30	424	-0.0082382	0.0108614	0.448595	0.869404	-0.0129653	0.01182	0.2734	0.786642	laxatives	305	225	27	278	0.0151658	0.00599662	0.0119781	0.296459	0.0120285	0.00654682	0.0673525	0.287389	laxatives	1124	855	21	1103	0.0174682	0.00693821	0.0119588	0.124713	0.0170033	0.00715388	0.0176469	0.147325	laxatives	8476.72	27809.1	20773.3	0.00418637	0.0125271	2.99236	0.00276826	0.0319272	4.35594	0.540857
k__Bacteria.p__Bacteroidetes.c__Bacteroidia.o__Bacteroidales.f__Rikenellaceae.g__Alistipes.s__Alistipes_putredinis.t__GCF_000154465	454	223	30	424	0.0498053	0.0131597	0.000175333	0.0438333	0.048241	0.0141586	0.000723403	0.0938693	laxatives	305	203	27	278	0.0112796	0.0131111	0.39031	0.780621	0.0142452	0.0137784	0.302141	0.672138	laxatives	1124	904	21	1103	0.00704465	0.0122182	0.564345	0.818487	0.0118143	0.0128326	0.357442	0.666321	laxatives	5774.41	5817.32	6698.67	0.00739415	0.0218914	2.96064	0.00307001	0.0331945	6.63099	0.698386
k__Bacteria.p__Bacteroidetes.c__Bacteroidia.o__Bacteroidales.f__Rikenellaceae.g__Alistipes.s__Alistipes_indistinctus.t__GCF_000231275	454	92	30	424	0.00540744	0.00329978	0.101988	0.621878	0.00389824	0.00361939	0.282116	0.786642	laxatives	305	107	27	278	0.00429233	0.00257539	0.0966628	0.42789	0.00601977	0.00280372	0.0327313	0.204332	laxatives	1124	437	21	1103	0.00513349	0.00287269	0.0742161	0.287226	0.0054821	0.00307042	0.0744775	0.250326	laxatives	91839.5	150770	121178	0.00165797	0.00485403	2.9277	0.00341478	0.0347504	0.0851608	0
k__Bacteria.p__Proteobacteria.c__Betaproteobacteria.o__Burkholderiales	454	320	30	424	0.00981907	0.00574481	0.0881376	0.581807	0.0112262	0.00635675	0.0781794	0.683365	laxatives	305	152	27	278	0.00602138	0.00285793	0.035985	0.326022	0.00733379	0.00312603	0.0197373	0.191351	laxatives	1124	614	21	1103	0.00410765	0.0032579	0.20764	0.505257	0.004799	0.00345624	0.165278	0.420487	laxatives	30300.4	122432	94216	0.00201232	0.00575722	2.86099	0.0042232	0.0390087	0.764829	0
k__Bacteria.p__Proteobacteria.c__Gammaproteobacteria.o__Enterobacteriales.f__Enterobacteriaceae	454	310	30	424	-0.00926181	0.0108656	0.394486	0.866215	-0.012362	0.0119751	0.302595	0.786642	laxatives	305	200	27	278	0.010971	0.00584919	0.0617334	0.367879	0.00690858	0.00641967	0.282898	0.672138	laxatives	1124	773	21	1103	0.0193657	0.00643019	0.00265978	0.045121	0.020428	0.0066695	0.00224972	0.0535555	laxatives	8470.2	29228.7	24185.3	0.00401985	0.0114825	2.85644	0.00428419	0.0390087	5.15558	0.612071
k__Bacteria.p__Bacteroidetes.c__Bacteroidia.o__Bacteroidales.f__Bacteroidaceae.g__Bacteroides.s__Bacteroides_uniformis	454	353	30	424	-0.00689481	0.0202912	0.734175	0.936448	-0.0196124	0.0220883	0.375129	0.790151	laxatives	305	268	27	278	0.0281999	0.0132023	0.0335208	0.326022	0.0358877	0.014134	0.0117084	0.155812	laxatives	1124	1052	21	1103	0.0336138	0.014144	0.0176449	0.14312	0.0363764	0.0148972	0.0147748	0.134528	laxatives	2428.77	5737.22	4998.68	0.00871555	0.0237809	2.72856	0.00636119	0.0550243	2.88081	0.30575
k__Bacteria.p__Firmicutes.c__Clostridia.o__Clostridiales.f__Ruminococcaceae.g__Ruminococcus.s__Ruminococcus_sp_5_1_39BFAA.t__GCF_000159975	454	293	30	424	-0.0284594	0.0264026	0.281671	0.786293	-0.0504877	0.0286832	0.0791467	0.683365	laxatives	305	265	27	278	-0.0581049	0.027838	0.0377175	0.326022	-0.059317	0.0298918	0.0482513	0.228898	laxatives	1124	1022	21	1103	-0.0384138	0.0251525	0.126986	0.394497	-0.0388915	0.0265057	0.142592	0.385444	laxatives	1434.52	1290.4	1580.66	0.01524	-0.0409987	-2.69021	0.00714069	0.0561518	0.613717	0
k__Bacteria.p__Proteobacteria.c__Gammaproteobacteria.o__Enterobacteriales.f__Enterobacteriaceae.g__Escherichia	454	304	30	424	-0.00789293	0.0097051	0.416531	0.866215	-0.0098363	0.0107517	0.360862	0.790151	laxatives	305	193	27	278	0.00898266	0.00528408	0.0902396	0.425415	0.00588081	0.00574418	0.30693	0.672138	laxatives	1124	758	21	1103	0.0185314	0.00616079	0.00269184	0.045121	0.0203532	0.00637129	0.00144337	0.0416172	laxatives	10617	35814.7	26346.7	0.0037068	0.00997761	2.6917	0.00710878	0.0561518	5.35376	0.626431
k__Bacteria.p__Bacteroidetes.c__Bacteroidia.o__Bacteroidales.f__Porphyromonadaceae.g__Parabacteroides.s__Parabacteroides_distasonis.t__Parabacteroides_distasonis_unclassified	454	257	30	424	0.00513901	0.00588098	0.382698	0.866215	0.00273773	0.00645525	0.671723	0.953879	laxatives	305	195	27	278	0.0103141	0.00485825	0.0345972	0.326022	0.016066	0.00526194	0.00250155	0.110913	laxatives	1124	791	21	1103	0.00626772	0.00444644	0.158942	0.41103	0.00505656	0.00466664	0.278812	0.560865	laxatives	28913.5	42368.3	50579.5	0.00286462	0.00740675	2.58559	0.00972113	0.0700731	0.572438	0
k__Bacteria.p__Proteobacteria.c__Deltaproteobacteria.o__Desulfovibrionales.f__Desulfovibrionaceae	454	196	30	424	0.0080739	0.00376169	0.032399	0.449986	0.00719971	0.00413416	0.082375	0.683365	laxatives	305	197	27	278	0.0092504	0.00450059	0.0407139	0.326022	0.013096	0.00474514	0.00618721	0.118932	laxatives	1124	711	21	1103	0.00143644	0.00387938	0.711248	0.928535	0.00202756	0.00411065	0.62194	0.87991	laxatives	70669.7	49369.9	66447	0.00231567	0.00602037	2.59984	0.00932665	0.0700731	2.2093	0.0947374
k__Bacteria.p__Bacteroidetes.c__Bacteroidia.o__Bacteroidales.f__Bacteroidaceae.g__Bacteroides.s__Bacteroides_vulgatus.t__Bacteroides_vulgatus_unclassified	454	340	30	424	0.0460556	0.0170741	0.00726268	0.201741	0.0512286	0.0184849	0.00584922	0.252979	laxatives	305	244	27	278	0.00251106	0.0104535	0.810332	0.984159	0.0032798	0.0113755	0.773329	0.955146	laxatives	1124	939	21	1103	0.0200391	0.0100016	0.0453569	0.226805	0.0210603	0.0105833	0.0468515	0.233167	laxatives	3430.23	9151.24	9996.88	0.00665509	0.0168874	2.53751	0.0111645	0.0758379	4.90905	0.592589
k__Bacteria.p__Bacteroidetes.c__Bacteroidia.o__Bacteroidales.f__Porphyromonadaceae.g__Parabacteroides	454	353	30	424	0.0183182	0.0117119	0.118535	0.66676	0.00909265	0.0126197	0.47164	0.832588	laxatives	305	252	27	278	0.0111762	0.00956616	0.243629	0.658595	0.0173115	0.0102658	0.0929284	0.373875	laxatives	1124	1025	21	1103	0.0159115	0.00945082	0.0925379	0.307058	0.0150362	0.00996941	0.131789	0.361898	laxatives	7290.3	10927.6	11195.9	0.00583075	0.0147488	2.52948	0.011423	0.0758379	0.247497	0
k__Bacteria.p__Firmicutes.c__Clostridia.o__Clostridiales.f__Ruminococcaceae.g__Ruminococcus	454	374	30	424	-0.0282104	0.0339777	0.406844	0.866215	-0.0744721	0.0365625	0.0423284	0.66571	laxatives	305	298	27	278	-0.0646886	0.0326448	0.0484437	0.330754	-0.0493359	0.0357931	0.169258	0.478939	laxatives	1124	1113	21	1103	-0.047901	0.0314558	0.128091	0.394497	-0.0397682	0.0329977	0.228398	0.505763	laxatives	866.187	938.366	1010.64	0.0188471	-0.0474382	-2.517	0.011836	0.0758379	0.599691	0
k__Bacteria.p__Firmicutes.c__Clostridia.o__Clostridiales.f__Lachnospiraceae.g__Dorea.s__Dorea_formicigenerans.t__Dorea_formicigenerans_unclassified	454	330	30	424	-0.0017174	0.0111504	0.877664	0.976166	-0.00380169	0.0121743	0.754997	0.953879	laxatives	305	286	27	278	-0.013778	0.0102728	0.180873	0.537096	-0.0188618	0.0112959	0.096146	0.378029	laxatives	1124	1090	21	1103	-0.0237322	0.00910538	0.009272	0.101528	-0.0192624	0.00959787	0.045005	0.233167	laxatives	8043.01	9475.88	12061.6	0.0058143	-0.0145576	-2.50375	0.0122883	0.0759244	2.34708	0.147878
k__Bacteria.p__Firmicutes.c__Clostridia.o__Clostridiales.f__Lachnospiraceae.g__Dorea	454	418	30	424	-0.0046825	0.0171501	0.784959	0.976166	-0.00191445	0.0186696	0.918377	0.955622	laxatives	305	304	27	278	-0.013982	0.0159802	0.382303	0.78037	-0.0169815	0.0173368	0.328225	0.692475	laxatives	1124	1122	21	1103	-0.0448562	0.0152313	0.00329651	0.045121	-0.0335453	0.0159152	0.0352833	0.204176	laxatives	3399.92	3915.91	4310.49	0.00927425	-0.0227092	-2.44863	0.0143401	0.0855463	3.51734	0.431388
k__Bacteria.p__Bacteroidetes.c__Bacteroidia.o__Bacteroidales.f__Bacteroidaceae.g__Bacteroides.s__Bacteroides_thetaiotaomicron.t__Bacteroides_thetaiotaomicron_unclassified	454	246	30	424	0.0167347	0.00715749	0.0198424	0.354329	0.013487	0.00797648	0.0916683	0.683365	laxatives	305	206	27	278	0.00639532	0.00517138	0.217191	0.61434	0.00870444	0.00547379	0.113	0.398958	laxatives	1124	766	21	1103	0.00453367	0.00511251	0.375392	0.690847	0.00537115	0.00539603	0.319774	0.628647	laxatives	19519.9	37392.8	38258.8	0.0032415	0.00776757	2.39629	0.0165621	0.0955082	2.04012	0.0196637
k__Bacteria.p__Proteobacteria.c__Betaproteobacteria.o__Burkholderiales.f__Sutterellaceae	454	300	30	424	0.0104563	0.005591	0.0621405	0.542472	0.0118003	0.00619466	0.057534	0.683365	laxatives	305	134	27	278	0.00420073	0.00240043	0.081188	0.392079	0.00499597	0.00266839	0.0623217	0.276453	laxatives	1124	563	21	1103	0.00247438	0.00297828	0.406263	0.723346	0.00282879	0.00317007	0.372414	0.666321	laxatives	31990.5	173549	112738	0.00177254	0.00421799	2.37963	0.0173302	0.0967138	1.58774	0
Metformin
Taxa	N.IBD	non-zeros.IBD	Users.IBD	Non-users.IBD	Coef.IBD	SE.IBD	Pval.IBD	Qval.IBD	coeff.correcting.all.IBD	SE.correcting_all.IBD	pval.correcting.all.IBD	qval.correcting.all.IBD	drug.IBD	N.MIBS	non-zeros.MIBS	Users.MIBS	Non-users.MIBS	Coef.MIBS	SE.MIBS	Pval.MIBS	Qval.MIBS	coeff.correcting.all.MIBS	SE.correcting_all.MIBS	pval.correcting.all.MIBS	qval.correcting.all.MIBS	drug.MIBS	N.LLD	non-zeros.LLD	Users.LLD	Non-users.LLD	Coef.LLD	SE.LLD	Pval.LLD	Qval.LLD	coeff.correcting.all.LLD	SE.correcting_all.LLD	pval.correcting.all.LLD	qval.correcting.all.LLD	drug.LLD	inverse_var.ibd	inverse_var.mibs	inverse_var.lld	se	beta	Z	P	FDR	Het.Q	Het.I2
k__Bacteria.p__Proteobacteria.c__Gammaproteobacteria.o__Enterobacteriales.f__Enterobacteriaceae.g__Escherichia	454	304	7	447	0.017214	0.0224363	0.443381	0.897987	0.00642282	0.0270247	0.812273	0.975314	metformin	305	193	6	299	0.0294104	0.0111608	0.00887358	0.365394	0.0254333	0.0153613	0.0990465	0.423919	metformin	1124	758	15	1109	0.0352148	0.00831478	2.48048e-05	0.00136917	0.0328982	0.0117733	0.00529796	0.164263	metformin	1986.54	8028	14464.3	0.00639152	0.0318504	4.98323	6.25315e-07	3.34544e-05	0.637091	0
k__Bacteria.p__Proteobacteria.c__Gammaproteobacteria.o__Enterobacteriales.f__Enterobacteriaceae.g__Escherichia.s__Escherichia_coli.t__Escherichia_coli_unclassified	454	260	7	447	0.0147984	0.0225625	0.512263	0.924322	0.00141291	0.0272465	0.958671	0.983049	metformin	305	163	6	299	0.026943	0.0094252	0.00457692	0.365394	0.0258067	0.0136387	0.0596519	0.36532	metformin	1124	625	15	1109	0.0314976	0.00748311	2.78004e-05	0.00136917	0.0317506	0.0106518	0.00294328	0.164263	metformin	1964.38	11256.9	17858.1	0.00567236	0.0287925	5.07592	3.85615e-07	3.34544e-05	0.553874	0
k__Bacteria.p__Proteobacteria.c__Gammaproteobacteria.o__Enterobacteriales.f__Enterobacteriaceae	454	310	7	447	0.0266164	0.0251211	0.289978	0.810361	0.0109625	0.0301498	0.716363	0.975314	metformin	305	200	6	299	0.0269158	0.0124197	0.0310549	0.365394	0.0205152	0.0171673	0.233218	0.565367	metformin	1124	773	15	1109	0.0360169	0.0084755	2.33106e-05	0.00136917	0.0313262	0.0120065	0.00921101	0.164263	metformin	1584.61	6483.01	13921	0.00674375	0.0326561	4.84243	1.28262e-06	4.57466e-05	0.428663	0
k__Bacteria.p__Proteobacteria.c__Gammaproteobacteria	454	346	7	447	0.0235709	0.0251154	0.348534	0.834	0.00132015	0.0297876	0.964674	0.983049	metformin	305	225	6	299	0.0234275	0.0128267	0.0688295	0.39295	0.0199558	0.0175053	0.255382	0.569289	metformin	1124	855	15	1109	0.0362125	0.00914328	7.97469e-05	0.0022443	0.0338149	0.0128825	0.00879746	0.164263	metformin	1585.33	6078.15	11961.8	0.00713826	0.0312316	4.37525	1.21296e-05	0.000324466	0.759978	0
k__Bacteria.p__Firmicutes.c__Clostridia.o__Clostridiales.f__Lachnospiraceae.g__Coprococcus	454	341	7	447	-0.0117535	0.040281	0.770587	0.95054	-0.0460751	0.047659	0.334251	0.975314	metformin	305	287	6	299	-0.0512623	0.0395087	0.195468	0.678389	0.00615652	0.0577342	0.915159	0.975273	metformin	1124	1088	15	1109	-0.0964511	0.0219208	1.18632e-05	0.00136917	-0.083372	0.0315357	0.00831916	0.164263	metformin	616.311	640.64	2081.08	0.0173083	-0.0721404	-4.16796	3.07332e-05	0.000548076	3.75662	0.467606
k__Bacteria.p__Firmicutes.c__Clostridia.o__Clostridiales.f__Lachnospiraceae.g__Coprococcus.s__Coprococcus_comes.t__GCF_000155875	454	300	7	447	-0.0165005	0.0321472	0.608014	0.95054	-0.0488928	0.0378224	0.19687	0.935775	metformin	305	264	6	299	-0.0537433	0.0278625	0.0546961	0.369023	-0.0136768	0.0409473	0.738637	0.946667	metformin	1124	1047	15	1109	-0.062065	0.0158563	9.61852e-05	0.00236856	-0.0447536	0.022736	0.0492786	0.346639	metformin	967.639	1288.13	3977.36	0.0126662	-0.0532718	-4.20582	2.60141e-05	0.000548076	1.61619	0
k__Bacteria.p__Firmicutes.c__Bacilli.o__Lactobacillales.f__Streptococcaceae.g__Streptococcus	454	446	7	447	0.156806	0.0531546	0.00335047	0.0765822	0.0761834	0.0572951	0.184403	0.935775	metformin	305	296	6	299	0.0204906	0.0380038	0.590182	0.86772	-0.0057701	0.0547062	0.916082	0.975273	metformin	1124	1105	15	1109	0.0925161	0.0262931	0.000451303	0.00808242	0.0777445	0.0367792	0.0347619	0.30996	metformin	353.931	692.383	1446.49	0.0200288	0.0816388	4.07606	4.5805e-05	0.000574789	4.75978	0.579813
k__Bacteria.p__Firmicutes.c__Clostridia.o__Clostridiales.f__Lachnospiraceae.g__Dorea.s__Dorea_longicatena.t__GCF_000154065	454	325	7	447	-0.039313	0.0371111	0.290035	0.810361	-0.0136361	0.0441384	0.757531	0.975314	metformin	305	285	6	299	-0.0715898	0.0316587	0.0244638	0.365394	-0.0344353	0.0471781	0.4661	0.809045	metformin	1124	1074	15	1109	-0.0637977	0.0194589	0.00107547	0.0151334	-0.015998	0.0277614	0.564556	0.743998	metformin	726.093	997.734	2640.97	0.0151362	-0.0615058	-4.06348	4.83468e-05	0.000574789	0.472943	0
k__Bacteria.p__Proteobacteria	454	434	7	447	-0.0080503	0.0311059	0.795912	0.95054	-0.00673439	0.0373	0.856818	0.975314	metformin	305	275	6	299	0.03145	0.0130778	0.0168128	0.365394	0.0286904	0.0191217	0.134755	0.450587	metformin	1124	1040	15	1109	0.0338444	0.00948193	0.000373703	0.00736194	0.0261917	0.0141099	0.0637012	0.378668	metformin	1033.51	5846.97	11122.6	0.00745292	0.0306617	4.11405	3.88776e-05	0.000574789	1.66514	0
k__Bacteria.p__Firmicutes.c__Bacilli.o__Lactobacillales.f__Streptococcaceae	454	447	7	447	0.158148	0.0530248	0.0030207	0.0765822	0.078988	0.0572706	0.16862	0.935775	metformin	305	297	6	299	0.0197514	0.0380427	0.604025	0.86772	-0.0073411	0.0547258	0.893395	0.975273	metformin	1124	1107	15	1109	0.0903247	0.0263617	0.000634111	0.01041	0.0659792	0.0368623	0.0737557	0.413469	metformin	355.666	690.967	1438.97	0.0200578	0.080411	4.00896	6.09876e-05	0.000652567	4.83318	0.586194
k__Bacteria.p__Firmicutes.c__Clostridia.o__Clostridiales.f__Lachnospiraceae.g__Dorea	454	418	7	447	-0.000464122	0.0376416	0.990168	0.996603	0.00904637	0.0450711	0.841026	0.975314	metformin	305	304	6	299	-0.0695352	0.0313914	0.0275091	0.365394	-0.0497181	0.0468864	0.289934	0.608293	metformin	1124	1122	15	1109	-0.0571709	0.018137	0.00166381	0.0218514	-0.0157641	0.0259221	0.543226	0.735762	metformin	705.769	1014.79	3039.97	0.0144935	-0.0513996	-3.54639	0.000390541	0.00357856	2.26609	0.117421
k__Bacteria.p__Proteobacteria.c__Gammaproteobacteria.o__Enterobacteriales.f__Enterobacteriaceae.g__Escherichia.s__Escherichia_unclassified	454	198	7	447	0.00522633	0.0063262	0.409197	0.857748	0.00016638	0.0077069	0.982788	0.986078	metformin	305	130	6	299	0.0115484	0.00441398	0.00935229	0.365394	0.0209152	0.00653607	0.00154715	0.0731702	metformin	1124	516	15	1109	0.00832492	0.00347998	0.0169127	0.114889	0.000929402	0.00481896	0.847103	0.915555	metformin	24987	51326.3	82574.7	0.00250873	0.00887892	3.5392	0.000401334	0.00357856	0.72446	0
k__Bacteria.p__Firmicutes.c__Clostridia.o__Clostridiales.f__Lachnospiraceae.g__Blautia.s__Ruminococcus_torques.t__Ruminococcus_torques_unclassified	454	418	7	447	0.0838684	0.0322537	0.00963494	0.134147	0.0590531	0.0389814	0.130606	0.935775	metformin	305	233	6	299	0.0320503	0.030068	0.287331	0.792969	0.0409414	0.0433899	0.346266	0.68612	metformin	1124	865	15	1109	0.0250498	0.0192772	0.194061	0.558685	-0.00336609	0.0283661	0.905563	0.949953	metformin	961.261	1106.09	2690.98	0.0144968	0.0385594	2.65985	0.00781748	0.0630835	2.51138	0.203624
k__Bacteria.p__Firmicutes.c__Erysipelotrichia.o__Erysipelotrichales.f__Erysipelotrichaceae.g__Coprobacillus.s__Coprobacillus_unclassified	454	185	7	447	-0.00229673	0.008749	0.793055	0.95054	0.0027392	0.0104069	0.792532	0.975314	metformin	305	80	6	299	0.0277795	0.0120053	0.0213517	0.365394	0.0402163	0.0180478	0.0267013	0.259731	metformin	1124	192	15	1109	0.0107337	0.00447629	0.0166529	0.114889	0.00870963	0.00633524	0.169483	0.521403	metformin	13064.2	6938.28	49907.3	0.00378208	0.00999038	2.6415	0.00825392	0.0630835	4.19555	0.523304
k__Bacteria.p__Firmicutes.c__Clostridia.o__Clostridiales	454	453	7	447	-0.0245835	0.085171	0.772996	0.95054	-0.0277735	0.100879	0.783218	0.975314	metformin	305	305	6	299	-0.00892872	0.0716122	0.90086	0.937666	0.101638	0.105516	0.336304	0.68612	metformin	1124	1124	15	1109	-0.123704	0.042635	0.00378717	0.0373036	-0.0808391	0.061001	0.185383	0.521403	metformin	137.853	194.996	550.133	0.033653	-0.0828823	-2.46285	0.0137838	0.0983248	2.45173	0.184249
Opiat
Taxa	N.IBD	non-zeros.IBD	Users.IBD	Non-users.IBD	Coef.IBD	SE.IBD	Pval.IBD	Qval.IBD	coeff.correcting.all.IBD	SE.correcting_all.IBD	pval.correcting.all.IBD	qval.correcting.all.IBD	drug.IBD	N.MIBS	non-zeros.MIBS	Users.MIBS	Non-users.MIBS	Coef.MIBS	SE.MIBS	Pval.MIBS	Qval.MIBS	coeff.correcting.all.MIBS	SE.correcting_all.MIBS	pval.correcting.all.MIBS	qval.correcting.all.MIBS	drug.MIBS	N.LLD	non-zeros.LLD	Users.LLD	Non-users.LLD	Coef.LLD	SE.LLD	Pval.LLD	Qval.LLD	coeff.correcting.all.LLD	SE.correcting_all.LLD	pval.correcting.all.LLD	qval.correcting.all.LLD	drug.LLD	inverse_var.ibd	inverse_var.mibs	inverse_var.lld	se	beta	Z	P	FDR	Het.Q	Het.I2
k__Bacteria.p__Firmicutes.c__Bacilli	454	452	22	432	0.111152	0.0372504	0.0030079	0.0955043	0.036223	0.0367053	0.324324	0.791579	opiat	305	301	7	298	0.0237829	0.0387988	0.540372	0.864387	0.00789082	0.041447	0.849161	0.999852	opiat	1124	1115	13	1111	0.0456562	0.0290652	0.11651	0.621537	-0.0109353	0.0343482	0.750269	0.828181	opiat	720.674	664.299	1183.73	0.0197307	0.0583751	2.95859	0.00309052	0.0741724	2.9938	0.331953
k__Bacteria.p__Firmicutes.c__Bacilli.o__Lactobacillales	454	451	22	432	0.111479	0.0372443	0.00292012	0.0955043	0.035921	0.0367429	0.328863	0.791579	opiat	305	301	7	298	0.0238193	0.038812	0.539892	0.864387	0.00791833	0.0414595	0.848687	0.999852	opiat	1124	1115	13	1111	0.0457756	0.0290438	0.115291	0.621537	-0.010837	0.034323	0.752264	0.828181	opiat	720.907	663.846	1185.47	0.0197249	0.0585333	2.96749	0.00300245	0.0741724	3.01377	0.33638
k__Bacteria.p__Firmicutes.c__Bacilli.o__Lactobacillales.f__Streptococcaceae.g__Streptococcus.s__Streptococcus_salivarius.t__Streptococcus_salivarius_unclassified	454	434	22	432	0.041149	0.0174747	0.0189912	0.270624	0.00552094	0.0167894	0.742462	0.899954	opiat	305	290	7	298	0.0153423	0.0193742	0.429104	0.850541	0.00747495	0.0207893	0.719491	0.999852	opiat	1124	1068	13	1111	0.0319938	0.0142913	0.0253775	0.40133	-0.00148963	0.0158704	0.925236	0.973068	opiat	3274.76	2664.1	4896.18	0.00960693	0.0306666	3.19213	0.00141226	0.0741724	0.994082	0
k__Bacteria.p__Firmicutes.c__Clostridia.o__Clostridiales.f__Lachnospiraceae.g__Coprococcus.s__Coprococcus_catus.t__GCF_000210555	454	264	22	432	-0.0215564	0.00964088	0.0258586	0.305471	-0.0148979	0.0106276	0.161753	0.765879	opiat	305	259	7	298	0.00350102	0.0153512	0.819755	0.944054	0.0324154	0.0174441	0.0642476	0.972712	opiat	1124	1020	13	1111	-0.0289723	0.0102048	0.00460631	0.296339	-0.0163288	0.0123726	0.187199	0.563323	opiat	10758.9	4243.42	9602.65	0.00637513	-0.0201292	-3.15746	0.0015915	0.0741724	3.14233	0.363529
k__Bacteria.p__Firmicutes.c__Clostridia.o__Clostridiales.f__Ruminococcaceae.g__Faecalibacterium.s__Faecalibacterium_prausnitzii.t__Faecalibacterium_prausnitzii_unclassified	454	352	22	432	-0.0414602	0.0255862	0.105863	0.513549	-0.0256007	0.0280598	0.362133	0.791579	opiat	305	292	7	298	0.00171845	0.031354	0.956328	0.992894	0.0222632	0.0367137	0.54477	0.999852	opiat	1124	1093	13	1111	-0.065572	0.021437	0.00227503	0.296339	-0.0538326	0.0260353	0.038909	0.353814	opiat	1527.53	1017.22	2176.07	0.0145543	-0.0432706	-2.97305	0.00294858	0.0741724	3.14615	0.364301
Oral antidiabetics
Taxa	N.IBD	non-zeros.IBD	Users.IBD	Non-users.IBD	Coef.IBD	SE.IBD	Pval.IBD	Qval.IBD	coeff.correcting.all.IBD	SE.correcting_all.IBD	pval.correcting.all.IBD	qval.correcting.all.IBD	drug.IBD	N.MIBS	non-zeros.MIBS	Users.MIBS	Non-users.MIBS	Coef.MIBS	SE.MIBS	Pval.MIBS	Qval.MIBS	coeff.correcting.all.MIBS	SE.correcting_all.MIBS	pval.correcting.all.MIBS	qval.correcting.all.MIBS	drug.MIBS	N.LLD	non-zeros.LLD	Users.LLD	Non-users.LLD	Coef.LLD	SE.LLD	Pval.LLD	Qval.LLD	coeff.correcting.all.LLD	SE.correcting_all.LLD	pval.correcting.all.LLD	qval.correcting.all.LLD	drug.LLD	inverse_var.ibd	inverse_var.mibs	inverse_var.lld	se	beta	Z	P	FDR	Het.Q	Het.I2
k__Bacteria.p__Firmicutes.c__Clostridia.o__Clostridiales.f__Lachnospiraceae.g__Blautia.s__Ruminococcus_obeum.t__Ruminococcus_obeum_unclassified	454	421	8	446	-0.0070161	0.020558	0.733056	0.945269	0.00112399	0.0233182	0.961579	0.994661	oral_anti_diabetics	305	298	4	301	0.0391428	0.0231742	0.0922666	0.490071	0.0294245	0.0346928	0.397139	0.967941	oral_anti_diabetics	1124	1099	8	1116	0.0577184	0.0151361	0.00014463	0.0224176	0.0907312	0.0205155	1.07444e-05	0.000709132	oral_anti_diabetics	2366.12	1862.05	4364.88	0.0107876	0.0358684	3.32495	0.000884333	0.0487277	6.45536	0.69018
k__Bacteria.p__Firmicutes.c__Clostridia.o__Clostridiales.f__Lachnospiraceae.g__Roseburia	454	411	8	446	-0.0359012	0.0285669	0.209521	0.841109	-0.0547078	0.032645	0.0945622	0.708655	oral_anti_diabetics	305	302	4	301	-0.078124	0.0342902	0.0234152	0.453536	-0.141471	0.0508601	0.00579955	0.382771	oral_anti_diabetics	1124	1120	8	1116	-0.0419431	0.0200507	0.0366779	0.435587	-0.0276445	0.027425	0.31368	0.783465	oral_anti_diabetics	1225.39	850.473	2487.37	0.0148035	-0.0470639	-3.17924	0.0014766	0.0487277	1.03839	0
Oral contraceptives
Taxa	N.IBD	non-zeros.IBD	Users.IBD	Non-users.IBD	Coef.IBD	SE.IBD	Pval.IBD	Qval.IBD	coeff.correcting.all.IBD	SE.correcting_all.IBD	pval.correcting.all.IBD	qval.correcting.all.IBD	drug.IBD	N.MIBS	non-zeros.MIBS	Users.MIBS	Non-users.MIBS	Coef.MIBS	SE.MIBS	Pval.MIBS	Qval.MIBS	coeff.correcting.all.MIBS	SE.correcting_all.MIBS	pval.correcting.all.MIBS	qval.correcting.all.MIBS	drug.MIBS	N.LLD	non-zeros.LLD	Users.LLD	Non-users.LLD	Coef.LLD	SE.LLD	Pval.LLD	Qval.LLD	coeff.correcting.all.LLD	SE.correcting_all.LLD	pval.correcting.all.LLD	qval.correcting.all.LLD	drug.LLD	inverse_var.ibd	inverse_var.mibs	inverse_var.lld	se	beta	Z	P	FDR	Het.Q	Het.I2
k__Bacteria.p__Actinobacteria.c__Actinobacteria.o__Actinomycetales.f__Micrococcaceae.g__Rothia	454	162	55	399	0.000839384	0.00137395	0.541585	0.993035	0.000897151	0.00125911	0.476585	0.994387	oral_contraceptive	305	98	32	273	-0.00157625	0.00144136	0.275064	0.883219	-0.0015592	0.00143229	0.277377	0.934272	oral_contraceptive	1124	355	113	1011	0.00347362	0.000717872	1.49601e-06	0.000345578	0.00353716	0.000705856	6.35488e-07	0.000120107	oral_contraceptive	529733	481344	1.94046e+06	0.00058207	0.00217729	3.7406	0.000183579	0.0346965	10.9908	0.81803
Oral steroids
Taxa	N.IBD	non-zeros.IBD	Users.IBD	Non-users.IBD	Coef.IBD	SE.IBD	Pval.IBD	Qval.IBD	coeff.correcting.all.IBD	SE.correcting_all.IBD	pval.correcting.all.IBD	qval.correcting.all.IBD	drug.IBD	N.MIBS	non-zeros.MIBS	Users.MIBS	Non-users.MIBS	Coef.MIBS	SE.MIBS	Pval.MIBS	Qval.MIBS	coeff.correcting.all.MIBS	SE.correcting_all.MIBS	pval.correcting.all.MIBS	qval.correcting.all.MIBS	drug.MIBS	N.LLD	non-zeros.LLD	Users.LLD	Non-users.LLD	Coef.LLD	SE.LLD	Pval.LLD	Qval.LLD	coeff.correcting.all.LLD	SE.correcting_all.LLD	pval.correcting.all.LLD	qval.correcting.all.LLD	drug.LLD	inverse_var.ibd	inverse_var.mibs	inverse_var.lld	se	beta	Z	P	FDR	Het.Q	Het.I2
k__Bacteria	454	454	79	375	-0.047969	0.0126619	0.000172777	0.0264013	-0.0684771	0.0139504	1.34175e-06	0.000111365	oral_steroid	305	305	4	301	-0.080118	0.0456922	0.080567	0.842051	-0.0849129	0.0572376	0.139144	0.743403	oral_steroid	1124	1124	5	1119	0.0736687	0.0549146	0.180027	0.598327	0.0882345	0.0628374	0.160558	0.749086	oral_steroid	6237.38	478.979	331.607	0.0119115	-0.0444308	-3.73006	0.000191434	0.0158891	5.31319	0.623578
k__Bacteria.p__Firmicutes.c__Bacilli.o__Lactobacillales.f__Streptococcaceae	454	447	79	375	0.0407946	0.0159255	0.0107577	0.213715	0.0119388	0.0158973	0.453107	0.949783	oral_steroid	305	297	4	301	0.0470309	0.0460955	0.30844	0.877643	0.000169255	0.0571126	0.997638	0.997638	oral_steroid	1124	1107	5	1119	0.0733437	0.0448373	0.10217	0.524784	0.0699503	0.0498006	0.160428	0.749086	oral_steroid	3942.9	470.634	497.417	0.0142698	0.044689	3.13173	0.00173782	0.0360597	0.470807	0
k__Bacteria.p__Firmicutes.c__Bacilli.o__Lactobacillales.f__Streptococcaceae.g__Streptococcus	454	446	79	375	0.0416811	0.0159562	0.00930901	0.213715	0.012534	0.0159041	0.431118	0.949783	oral_steroid	305	296	4	301	0.0425023	0.046065	0.356953	0.877643	-0.00373381	0.0570922	0.947907	0.997638	oral_steroid	1124	1105	5	1119	0.0754337	0.04473	0.0919951	0.524784	0.0764919	0.0496883	0.123994	0.749086	oral_steroid	3927.73	471.256	499.807	0.0142875	0.0452038	3.16388	0.00155684	0.0360597	0.508927	0
k__Bacteria.p__Firmicutes.c__Bacilli.o__Lactobacillales.f__Streptococcaceae.g__Streptococcus.s__Streptococcus_salivarius.t__Streptococcus_salivarius_unclassified	454	434	79	375	0.0269499	0.00924725	0.00375379	0.160079	0.00921098	0.00901852	0.307741	0.949783	oral_steroid	305	290	4	301	0.0389037	0.0215411	0.0720039	0.842051	0.00312874	0.0272458	0.908672	0.997638	oral_steroid	1124	1068	5	1119	-0.00147141	0.0235723	0.950239	0.983651	0.00124733	0.0240316	0.958615	0.958615	oral_steroid	11694.3	2155.09	1799.69	0.00799384	0.0253275	3.16838	0.0015329	0.0360597	1.72049	0
Other antidepressants
Taxa	N.IBD	non-zeros.IBD	Users.IBD	Non-users.IBD	Coef.IBD	SE.IBD	Pval.IBD	Qval.IBD	coeff.correcting.all.IBD	SE.correcting_all.IBD	pval.correcting.all.IBD	qval.correcting.all.IBD	drug.IBD	N.MIBS	non-zeros.MIBS	Users.MIBS	Non-users.MIBS	Coef.MIBS	SE.MIBS	Pval.MIBS	Qval.MIBS	coeff.correcting.all.MIBS	SE.correcting_all.MIBS	pval.correcting.all.MIBS	qval.correcting.all.MIBS	drug.MIBS	N.LLD	non-zeros.LLD	Users.LLD	Non-users.LLD	Coef.LLD	SE.LLD	Pval.LLD	Qval.LLD	coeff.correcting.all.LLD	SE.correcting_all.LLD	pval.correcting.all.LLD	qval.correcting.all.LLD	drug.LLD	inverse_var.ibd	inverse_var.lld	se	beta	Z	P	FDR	Het.Q	Het.I2	Het.Pval
k__Bacteria.p__Firmicutes.c__Bacilli.o__Lactobacillales.f__Streptococcaceae.g__Streptococcus.s__Streptococcus_mutans.t__Streptococcus_mutans_unclassified	454	126	10	444	0.000544472	0.00831237	0.947805	0.975681	-0.00522498	0.00791883	0.509754	0.845225	other_antidepressant	305	73	3	302	NA	NA	NA	NA	NA	NA	NA	NA	other_antidepressant	1124	266	9	1115	0.0185431	0.0043638	2.32324e-05	0.00401921	0.0147691	0.00431377	0.000640976	0.0839679	other_antidepressant	14472.7	52513.3	0.00386374	0.0146544	3.79279	0.000148962	0.019514	3.67547	0.727926	0.159178
Platelet aggregation inhibitors
Taxa	N.IBD	non-zeros.IBD	Users.IBD	Non-users.IBD	Coef.IBD	SE.IBD	Pval.IBD	Qval.IBD	coeff.correcting.all.IBD	SE.correcting_all.IBD	pval.correcting.all.IBD	qval.correcting.all.IBD	drug.IBD	N.MIBS	non-zeros.MIBS	Users.MIBS	Non-users.MIBS	Coef.MIBS	SE.MIBS	Pval.MIBS	Qval.MIBS	coeff.correcting.all.MIBS	SE.correcting_all.MIBS	pval.correcting.all.MIBS	qval.correcting.all.MIBS	drug.MIBS	N.LLD	non-zeros.LLD	Users.LLD	Non-users.LLD	Coef.LLD	SE.LLD	Pval.LLD	Qval.LLD	coeff.correcting.all.LLD	SE.correcting_all.LLD	pval.correcting.all.LLD	qval.correcting.all.LLD	drug.LLD	inverse_var.ibd	inverse_var.mibs	inverse_var.lld	se	beta	Z	P	FDR	Het.Q	Het.I2
k__Bacteria.p__Firmicutes.c__Bacilli.o__Lactobacillales.f__Streptococcaceae.g__Streptococcus.s__Streptococcus_mutans.t__Streptococcus_mutans_unclassified	454	126	27	427	0.0182815	0.00552666	0.00101758	0.0618181	0.00840168	0.00701675	0.231875	0.994584	platelet_aggregation_inhibitor	305	73	18	287	0.00159313	0.00450987	0.724149	0.975695	-0.0102006	0.0050333	0.043706	0.518046	platelet_aggregation_inhibitor	1124	266	32	1092	0.0120412	0.00237037	4.42304e-07	0.000100403	0.00927822	0.00272971	0.000701184	0.12411	platelet_aggregation_inhibitor	32739.7	49166.8	177979	0.00196159	0.0108507	5.53158	3.1736e-08	5.61727e-06	6.27377	0.681212
k__Bacteria.p__Actinobacteria.c__Actinobacteria.o__Actinomycetales.f__Micrococcaceae.g__Rothia	454	162	27	427	0.00676624	0.00192041	0.000473895	0.0383855	0.00194392	0.00239996	0.41847	0.994584	platelet_aggregation_inhibitor	305	98	18	287	0.00218289	0.00183312	0.234726	0.975695	0.00258621	0.00235453	0.273087	0.888237	platelet_aggregation_inhibitor	1124	355	32	1092	0.0047338	0.00122691	0.000120922	0.011971	0.00185766	0.00138861	0.181262	0.819641	platelet_aggregation_inhibitor	271151	297589	664319	0.000900551	0.0045651	5.06923	3.99437e-07	3.53501e-05	3.02143	0.338062
k__Bacteria.p__Firmicutes.c__Bacilli.o__Lactobacillales.f__Streptococcaceae.g__Streptococcus.s__Streptococcus_parasanguinis.t__Streptococcus_parasanguinis_unclassified	454	393	27	427	0.0387564	0.0108005	0.000371461	0.0383855	0.0098372	0.0132658	0.458816	0.994584	platelet_aggregation_inhibitor	305	245	18	287	0.0152015	0.00759842	0.0463963	0.603152	0.0195307	0.00928918	0.0365199	0.518046	platelet_aggregation_inhibitor	1124	934	32	1092	0.0132173	0.00489554	0.0070452	0.069533	0.00394522	0.00560885	0.48197	0.892178	platelet_aggregation_inhibitor	8572.67	17320.2	41725.2	0.00384564	0.0169634	4.41108	1.02857e-05	0.000606859	4.71076	0.57544
k__Bacteria.p__Firmicutes.c__Bacilli.o__Lactobacillales.f__Streptococcaceae.g__Streptococcus.s__Streptococcus_salivarius.t__Streptococcus_salivarius_unclassified	454	434	27	427	0.0484337	0.0157298	0.00221188	0.0895813	-0.00384156	0.018822	0.838385	0.994584	platelet_aggregation_inhibitor	305	290	18	287	0.0160202	0.0113224	0.15822	0.928333	0.0288622	0.0141701	0.0427558	0.518046	platelet_aggregation_inhibitor	1124	1068	32	1092	0.0223994	0.00900465	0.0130119	0.106068	0.0018629	0.0101799	0.854835	0.952574	platelet_aggregation_inhibitor	4041.58	7800.54	12332.9	0.00643156	0.0246935	3.83942	0.000123325	0.00545713	2.92954	0.317298
k__Bacteria.p__Firmicutes.c__Bacilli.o__Lactobacillales.f__Streptococcaceae	454	447	27	427	0.063219	0.0280647	0.0247847	0.376369	-0.0106913	0.0339212	0.752793	0.994584	platelet_aggregation_inhibitor	305	297	18	287	0.000987444	0.0234927	0.966502	0.991936	-0.0149657	0.0281043	0.594838	0.927695	platelet_aggregation_inhibitor	1124	1107	32	1092	0.0605023	0.0187757	0.00130828	0.0329978	0.0119207	0.0216607	0.582203	0.918417	platelet_aggregation_inhibitor	1269.63	1811.89	2836.66	0.0129989	0.0428642	3.29753	0.000975377	0.0345284	4.58597	0.563888
k__Bacteria.p__Actinobacteria.c__Actinobacteria.o__Bifidobacteriales.f__Bifidobacteriaceae.g__Bifidobacterium	454	413	27	427	-0.0230765	0.047222	0.625313	0.995406	0.0194567	0.0648408	0.764282	0.994584	platelet_aggregation_inhibitor	305	293	18	287	-0.100815	0.0529411	0.0578359	0.626556	-0.122999	0.0655656	0.0617638	0.64307	platelet_aggregation_inhibitor	1124	1088	32	1092	-0.103426	0.0353283	0.0034855	0.0529268	-0.0426163	0.0421826	0.312588	0.819641	platelet_aggregation_inhibitor	448.447	356.791	801.225	0.0249497	-0.0804164	-3.22315	0.00126791	0.0374034	2.0471	0.023006
k__Bacteria.p__Actinobacteria.c__Actinobacteria.o__Bifidobacteriales.f__Bifidobacteriaceae	454	423	27	427	-0.0188403	0.0468606	0.687844	0.995406	0.0231817	0.0644239	0.719165	0.994584	platelet_aggregation_inhibitor	305	294	18	287	-0.101682	0.0527909	0.055039	0.626556	-0.124349	0.0653988	0.0583391	0.64307	platelet_aggregation_inhibitor	1124	1094	32	1092	-0.102998	0.0352913	0.00358746	0.0529268	-0.0430052	0.0421453	0.307766	0.819641	platelet_aggregation_inhibitor	455.391	358.825	802.904	0.0248673	-0.0790069	-3.17714	0.00148736	0.0376089	2.29517	0.128606
k__Bacteria.p__Actinobacteria.c__Actinobacteria.o__Actinomycetales	454	286	27	427	0.0079196	0.00305262	0.00981143	0.183398	0.00610059	0.0039466	0.123001	0.994584	platelet_aggregation_inhibitor	305	185	18	287	0.00100471	0.00339766	0.767665	0.975695	-0.00262214	0.00413816	0.526871	0.927695	platelet_aggregation_inhibitor	1124	769	32	1092	0.00566292	0.00244364	0.0206631	0.134015	-0.000690202	0.00284581	0.808414	0.935225	platelet_aggregation_inhibitor	107313	86624.4	167466	0.00166343	0.00521649	3.13599	0.00171276	0.0378949	2.35413	0.150431
k__Bacteria.p__Firmicutes.c__Bacilli.o__Lactobacillales.f__Streptococcaceae.g__Streptococcus	454	446	27	427	0.0644419	0.0281216	0.0224124	0.376369	-0.0102908	0.0339357	0.761865	0.994584	platelet_aggregation_inhibitor	305	296	18	287	0.00125681	0.0234695	0.95733	0.987721	-0.0147909	0.0280942	0.599015	0.927695	platelet_aggregation_inhibitor	1124	1105	32	1092	0.0521796	0.0187543	0.00548933	0.0634109	0.00126714	0.0216118	0.953256	0.964378	platelet_aggregation_inhibitor	1264.5	1815.48	2843.14	0.0129934	0.0391892	3.01608	0.0025607	0.0503604	3.89838	0.486967
k__Archaea.p__Euryarchaeota.c__Methanobacteria.o__Methanobacteriales.f__Methanobacteriaceae	454	75	27	427	-0.038119	0.0196541	0.0530827	0.436224	-0.0398005	0.0261162	0.12831	0.994584	platelet_aggregation_inhibitor	305	129	18	287	-0.0641819	0.0230968	0.00580573	0.169668	-0.0439332	0.0294569	0.137054	0.713485	platelet_aggregation_inhibitor	1124	597	32	1092	-0.00630102	0.0226931	0.781323	0.939799	0.0106884	0.02725	0.694961	0.935225	platelet_aggregation_inhibitor	2588.77	1874.54	1941.83	0.012495	-0.0361005	-2.8892	0.00386224	0.0650614	3.21312	0.377551
k__Archaea.p__Euryarchaeota.c__Methanobacteria.o__Methanobacteriales.f__Methanobacteriaceae.g__Methanobrevibacter	454	74	27	427	-0.035671	0.0191255	0.0628352	0.449087	-0.0389845	0.0254139	0.125831	0.994584	platelet_aggregation_inhibitor	305	128	18	287	-0.0631198	0.0228463	0.00609065	0.169668	-0.0439927	0.0290796	0.131531	0.713485	platelet_aggregation_inhibitor	1124	597	32	1092	-0.00544094	0.022182	0.80628	0.939799	0.0147765	0.0267246	0.580437	0.918417	platelet_aggregation_inhibitor	2733.86	1915.89	2032.35	0.0122333	-0.0343467	-2.80764	0.00499065	0.0650614	3.28906	0.391923
k__Archaea.p__Euryarchaeota.c__Methanobacteria.o__Methanobacteriales.f__Methanobacteriaceae.g__Methanobrevibacter.s__Methanobrevibacter_smithii.t__Methanobrevibacter_smithii_unclassified	454	69	27	427	-0.0343135	0.0177495	0.0538548	0.436224	-0.0383546	0.0235504	0.104186	0.994584	platelet_aggregation_inhibitor	305	127	18	287	-0.0526619	0.0197947	0.00823479	0.200723	-0.0390758	0.0252827	0.123433	0.713485	platelet_aggregation_inhibitor	1124	580	32	1092	-0.0056863	0.0208747	0.785364	0.939799	0.00715472	0.0250837	0.77552	0.935225	platelet_aggregation_inhibitor	3174.15	2552.11	2294.88	0.0111656	-0.0319611	-2.86246	0.00420361	0.0650614	2.69551	0.258027
k__Bacteria.p__Actinobacteria.c__Actinobacteria	454	452	27	427	-0.00893416	0.0428901	0.835089	0.995406	0.0467822	0.0589368	0.427805	0.994584	platelet_aggregation_inhibitor	305	305	18	287	-0.104824	0.0492003	0.0339436	0.509155	-0.142467	0.0612247	0.0207249	0.518046	platelet_aggregation_inhibitor	1124	1124	32	1092	-0.0798643	0.033134	0.0160984	0.114198	-0.0360084	0.0397692	0.365437	0.862432	platelet_aggregation_inhibitor	543.609	413.11	910.86	0.0231399	-0.0647394	-2.79774	0.0051461	0.0650614	2.56508	0.220296
k__Bacteria.p__Actinobacteria.c__Actinobacteria.o__Bifidobacteriales.f__Bifidobacteriaceae.g__Bifidobacterium.s__Bifidobacterium_adolescentis.t__Bifidobacterium_adolescentis_unclassified	454	263	27	427	0.00320414	0.0408664	0.937541	0.995406	0.0855231	0.0544479	0.117041	0.994584	platelet_aggregation_inhibitor	305	220	18	287	-0.0979899	0.0513963	0.0575396	0.626556	-0.0821785	0.0642967	0.202332	0.870742	platelet_aggregation_inhibitor	1124	937	32	1092	-0.0947023	0.0327931	0.00395338	0.0529268	-0.0404311	0.0393059	0.303887	0.819641	platelet_aggregation_inhibitor	598.78	378.562	929.896	0.022898	-0.064617	-2.82195	0.00477327	0.0650614	4.01751	0.502179
k__Bacteria.p__Firmicutes.c__Bacilli.o__Lactobacillales.f__Streptococcaceae.g__Streptococcus.s__Streptococcus_sanguinis.t__Streptococcus_sanguinis_unclassified	454	135	27	427	0.00223702	0.00110932	0.0444047	0.436224	4.18354e-05	0.00150612	0.977855	0.994584	platelet_aggregation_inhibitor	305	102	18	287	-0.00100668	0.00167655	0.548685	0.975695	-0.00229137	0.0020547	0.265833	0.888237	platelet_aggregation_inhibitor	1124	397	32	1092	0.00348634	0.00128839	0.00691712	0.069533	0.000539399	0.00153191	0.724827	0.935225	platelet_aggregation_inhibitor	812620	355767	602425	0.000751474	0.00201036	2.67522	0.00746805	0.088123	4.59252	0.564509
PPI
Taxa	N.IBD	non-zeros.IBD	Users.IBD	Non-users.IBD	Coef.IBD	SE.IBD	Pval.IBD	Qval.IBD	coeff.correcting.all.IBD	SE.correcting_all.IBD	pval.correcting.all.IBD	qval.correcting.all.IBD	drug.IBD	N.MIBS	non-zeros.MIBS	Users.MIBS	Non-users.MIBS	Coef.MIBS	SE.MIBS	Pval.MIBS	Qval.MIBS	coeff.correcting.all.MIBS	SE.correcting_all.MIBS	pval.correcting.all.MIBS	qval.correcting.all.MIBS	drug.MIBS	N.LLD	non-zeros.LLD	Users.LLD	Non-users.LLD	Coef.LLD	SE.LLD	Pval.LLD	Qval.LLD	coeff.correcting.all.LLD	SE.correcting_all.LLD	pval.correcting.all.LLD	qval.correcting.all.LLD	drug.LLD	inverse_var.ibd	inverse_var.mibs	inverse_var.lld	se	beta	Z	P	FDR	Het.Q	Het.I2
k__Bacteria.p__Firmicutes.c__Bacilli.o__Lactobacillales.f__Streptococcaceae.g__Streptococcus.s__Streptococcus_salivarius.t__Streptococcus_salivarius_unclassified	454	434	108	346	0.0915725	0.0080654	2.98178e-26	7.63335e-24	0.0992472	0.00953024	1.62679e-22	3.13971e-20	PPI	305	290	48	257	0.0315695	0.00817119	0.00013935	0.00217983	0.0336084	0.00949559	0.000480835	0.00773344	PPI	1124	1068	93	1031	0.0546624	0.00537158	2.6907e-23	6.21551e-21	0.0505221	0.00581406	1.38011e-17	2.66362e-15	PPI	15372.6	14977.2	34657.4	0.00392211	0.0580703	14.8059	1.34182e-49	2.58972e-47	28.175	0.929015
k__Bacteria.p__Firmicutes.c__Bacilli.o__Lactobacillales.f__Streptococcaceae.g__Streptococcus	454	446	108	346	0.1457	0.0137306	1.56322e-23	1.00046e-21	0.151157	0.0164329	2.20404e-18	1.06345e-16	PPI	305	296	48	257	0.0870979	0.0151459	2.25385e-08	3.32439e-06	0.0802217	0.0186048	2.31196e-05	0.000801767	PPI	1124	1105	93	1031	0.097864	0.0109098	1.23e-18	7.10325e-17	0.0889279	0.0120796	3.61056e-13	1.39367e-11	PPI	5304.24	4359.25	8401.62	0.00744011	0.109312	14.6922	7.2343e-49	6.9811e-47	10.2755	0.805362
k__Bacteria.p__Firmicutes.c__Bacilli.o__Lactobacillales.f__Streptococcaceae	454	447	108	346	0.144437	0.013723	3.24366e-23	1.66075e-21	0.150054	0.0164259	3.57212e-18	1.37884e-16	PPI	305	297	48	257	0.0864163	0.015176	3.03597e-08	3.32439e-06	0.0792329	0.0186115	2.90796e-05	0.000801767	PPI	1124	1107	93	1031	0.0964372	0.0109484	4.7945e-18	1.58218e-16	0.0861989	0.0121069	1.97877e-12	4.77379e-11	PPI	5310.09	4341.97	8342.51	0.00745468	0.108184	14.5122	1.01444e-47	6.5262e-46	10.1875	0.803681
k__Bacteria.p__Actinobacteria.c__Actinobacteria.o__Actinomycetales.f__Micrococcaceae.g__Rothia	454	162	108	346	0.0102487	0.000945251	2.88851e-24	2.46486e-22	0.0106867	0.001119	1.80466e-19	1.161e-17	PPI	305	98	48	257	0.00501362	0.00125265	8.00779e-05	0.00159428	0.00557213	0.00147989	0.000207476	0.00400428	PPI	1124	355	93	1031	0.00696966	0.000749855	7.90218e-20	6.08467e-18	0.00678433	0.000793794	4.46149e-17	4.30534e-15	PPI	1.1192e+06	637294	1.77847e+06	0.000531873	0.00765517	14.3929	5.73728e-47	2.76824e-45	12.8105	0.843878
k__Bacteria.p__Firmicutes.c__Bacilli.o__Lactobacillales.f__Streptococcaceae.g__Streptococcus.s__Streptococcus_parasanguinis.t__Streptococcus_parasanguinis_unclassified	454	393	108	346	0.0603044	0.00540657	1.62636e-25	2.08174e-23	0.0636662	0.00653814	3.58824e-20	3.46265e-18	PPI	305	245	48	257	0.0265618	0.00521111	6.34244e-07	2.31499e-05	0.0268215	0.00599086	1.15656e-05	0.000744056	PPI	1124	934	93	1031	0.0257915	0.00294888	8.33317e-18	2.4062e-16	0.0265048	0.00320086	3.74604e-16	2.40995e-14	PPI	34210.3	36824.7	114997	0.00231849	0.0322907	13.9275	4.31413e-44	1.66525e-42	32.9132	0.939234
k__Bacteria.p__Firmicutes.c__Bacilli.o__Lactobacillales	454	451	108	346	0.171265	0.017348	7.44328e-21	3.1758e-19	0.166419	0.020522	6.70907e-15	2.15809e-13	PPI	305	301	48	257	0.0854188	0.0158796	1.5509e-07	6.82265e-06	0.0879914	0.0189677	5.6098e-06	0.000541346	PPI	1124	1115	93	1031	0.101867	0.0114489	2.28227e-18	8.78672e-17	0.0913557	0.0126703	1.05695e-12	2.91415e-11	PPI	3322.76	3965.71	7629.07	0.0081875	0.112952	13.7957	2.70436e-43	8.69904e-42	15.2426	0.868789
k__Bacteria.p__Firmicutes.c__Bacilli	454	452	108	346	0.170844	0.0173598	9.56939e-21	3.49966e-19	0.165795	0.020501	7.83832e-15	2.16114e-13	PPI	305	301	48	257	0.0853771	0.0158744	1.55768e-07	6.82265e-06	0.0879776	0.0189619	5.59292e-06	0.000541346	PPI	1124	1115	93	1031	0.101991	0.0114569	2.19463e-18	8.78672e-17	0.0915194	0.0126797	1.00203e-12	2.91415e-11	PPI	3318.27	3968.3	7618.49	0.00819093	0.112897	13.7831	3.2206e-43	8.87966e-42	15.0539	0.867144
k__Bacteria.p__Firmicutes.c__Bacilli.o__Lactobacillales.f__Streptococcaceae.g__Streptococcus.s__Streptococcus_mutans.t__Streptococcus_mutans_unclassified	454	126	108	346	0.0193938	0.00291683	8.8094e-11	2.05019e-09	0.0186544	0.00338949	6.68735e-08	1.43407e-06	PPI	305	73	48	257	0.0156189	0.00285279	9.30167e-08	6.79022e-06	0.0137014	0.00319504	2.52697e-05	0.000801767	PPI	1124	266	93	1031	0.0137181	0.00139791	7.32391e-22	8.45911e-20	0.0120471	0.00152243	6.20754e-15	2.99514e-13	PPI	117538	122874	511733	0.00115305	0.0149156	12.9357	2.82883e-38	6.82455e-37	3.15176	0.365433
k__Bacteria.p__Actinobacteria.c__Actinobacteria.o__Actinomycetales	454	286	108	346	0.0115245	0.00164085	8.88046e-12	2.2734e-10	0.0113516	0.00190258	5.61528e-09	1.35469e-07	PPI	305	185	48	257	0.00920786	0.00226112	6.00189e-05	0.00146046	0.00932996	0.00271945	0.000700565	0.0104007	PPI	1124	769	93	1031	0.011354	0.00145755	1.53982e-14	3.55698e-13	0.0106065	0.0015906	4.15072e-11	8.90099e-10	PPI	371416	195593	470711	0.000981657	0.0110105	11.2162	3.39453e-29	7.27938e-28	0.789227	0
k__Bacteria.p__Actinobacteria.c__Actinobacteria.o__Bifidobacteriales.f__Bifidobacteriaceae.g__Bifidobacterium.s__Bifidobacterium_dentium.t__Bifidobacterium_dentium_unclassified	454	112	108	346	0.0197166	0.00370381	1.63076e-07	2.3193e-06	0.0183188	0.00442436	4.23668e-05	0.000628983	PPI	305	57	48	257	0.0162652	0.0040568	7.70114e-05	0.00159428	0.0129968	0.00455064	0.00463083	0.0558594	PPI	1124	136	93	1031	0.0121911	0.00209358	7.54446e-09	1.45231e-07	0.0108576	0.00228317	2.24835e-06	3.61609e-05	PPI	72895.9	60762.2	228150	0.0016625	0.0143915	8.65658	4.86122e-18	9.38215e-17	3.38501	0.409159
k__Bacteria.p__Firmicutes.c__Bacilli.o__Lactobacillales.f__Lactobacillaceae.g__Lactobacillus	454	270	108	346	0.0295896	0.00539842	7.53621e-08	1.31579e-06	0.0275581	0.0063059	1.63214e-05	0.000286366	PPI	305	158	48	257	0.0186166	0.00455055	5.64035e-05	0.00146046	0.0232315	0.00528258	1.63941e-05	0.000791014	PPI	1124	630	93	1031	0.0132088	0.00411365	0.00136186	0.0112353	0.0126393	0.00456616	0.00573936	0.0503499	PPI	34313.7	48291.8	59094.2	0.00265654	0.0190185	7.15914	8.11823e-13	1.42438e-11	5.83689	0.657352
k__Bacteria.p__Firmicutes.c__Bacilli.o__Lactobacillales.f__Streptococcaceae.g__Streptococcus.s__Streptococcus_sanguinis.t__Streptococcus_sanguinis_unclassified	454	135	108	346	0.00259541	0.000636669	5.51075e-05	0.000705376	0.00288674	0.000778064	0.000239755	0.00330519	PPI	305	102	48	257	0.00318451	0.00106421	0.00300965	0.0411946	0.00343217	0.00122781	0.00558343	0.0633883	PPI	1124	397	93	1031	0.00416573	0.000799893	2.28312e-07	3.516e-06	0.00394803	0.000881354	8.30291e-06	0.000123266	PPI	2.46702e+06	882968	1.56292e+06	0.00045116	0.00320085	7.09469	1.29637e-12	2.085e-11	2.35958	0.152391
k__Bacteria.p__Firmicutes.c__Bacilli.o__Lactobacillales.f__Lactobacillaceae	454	274	108	346	0.029888	0.00555043	1.24739e-07	1.99582e-06	0.0280078	0.00650616	2.16617e-05	0.000348392	PPI	305	159	48	257	0.0187981	0.00481918	0.000120354	0.00202751	0.0228492	0.00563623	6.77516e-05	0.00145289	PPI	1124	637	93	1031	0.0136786	0.00409568	0.000867068	0.00770357	0.0129448	0.00455052	0.00453249	0.0416558	PPI	32459.9	43058	59614	0.00272033	0.0192035	7.05928	1.67368e-12	2.48478e-11	5.53233	0.638489
k__Bacteria.p__Firmicutes.c__Negativicutes.o__Selenomonadales.f__Veillonellaceae.g__Veillonella.s__Veillonella_unclassified	454	223	108	346	0.00439491	0.00126298	0.00055712	0.00648285	0.00415998	0.00153187	0.00693596	0.0704548	PPI	305	144	48	257	0.00616054	0.00150949	5.79237e-05	0.00146046	0.00732453	0.00173741	3.45071e-05	0.000832484	PPI	1124	539	93	1031	0.00450441	0.00101614	1.02419e-05	0.000147868	0.00448559	0.00112924	7.60759e-05	0.00104876	PPI	626917	438875	968483	0.000701125	0.00482796	6.88602	5.73754e-12	7.90961e-11	0.998291	0
k__Bacteria.p__Actinobacteria.c__Actinobacteria.o__Actinomycetales.f__Actinomycetaceae	454	226	108	346	0.00319416	0.00116392	0.00632542	0.0593321	0.00377362	0.001366	0.00601725	0.0645183	PPI	305	157	48	257	0.00154002	0.00163442	0.346863	0.825902	0.000787071	0.00201317	0.696157	0.939569	PPI	1124	613	93	1031	0.00593228	0.00112717	1.70339e-07	2.8106e-06	0.00610658	0.00125195	1.23808e-06	2.17226e-05	PPI	738171	374348	787079	0.000725553	0.0040027	5.51675	3.45321e-08	4.16544e-07	5.68344	0.6481
k__Bacteria.p__Firmicutes.c__Negativicutes.o__Selenomonadales.f__Veillonellaceae.g__Veillonella	454	253	108	346	0.00581905	0.00233538	0.0131346	0.0988955	0.0061098	0.00277829	0.0285365	0.239458	PPI	305	150	48	257	0.00625444	0.00204347	0.00242261	0.0353701	0.00755003	0.00239729	0.00183835	0.0236534	PPI	1124	553	93	1031	0.00545612	0.00140792	0.000112909	0.00118555	0.00577617	0.0015619	0.000228529	0.00259447	PPI	183352	239476	504482	0.00103845	0.00573404	5.52171	3.3572e-08	4.16544e-07	0.105147	0
k__Bacteria.p__Actinobacteria.c__Actinobacteria.o__Actinomycetales.f__Actinomycetaceae.g__Actinomyces	454	222	108	346	0.00303085	0.00115339	0.00891004	0.0760323	0.00375903	0.00135781	0.00590954	0.0645183	PPI	305	156	48	257	0.0016042	0.00161668	0.3219	0.825902	0.000737947	0.00198201	0.709966	0.951551	PPI	1124	604	93	1031	0.00592615	0.00112291	1.57607e-07	2.80056e-06	0.00611722	0.00124495	1.03482e-06	1.9972e-05	PPI	751704	382604	793067	0.000720306	0.00393899	5.4685	4.53855e-08	5.15258e-07	5.83729	0.657375
k__Bacteria.p__Firmicutes.c__Negativicutes.o__Selenomonadales.f__Veillonellaceae.g__Veillonella.s__Veillonella_parvula.t__Veillonella_parvula_unclassified	454	165	108	346	0.00273379	0.00106271	0.0104818	0.0838541	0.00339539	0.00129202	0.00898603	0.0825859	PPI	305	102	48	257	0.00336725	0.00145715	0.0215574	0.198453	0.00461638	0.00175155	0.0089239	0.0782869	PPI	1124	293	93	1031	0.00288007	0.000691222	3.34299e-05	0.000386116	0.00296182	0.000771793	0.000131895	0.00168021	PPI	885457	470968	2.09298e+06	0.000538428	0.00290904	5.40283	6.55961e-08	7.03336e-07	0.127835	0
k__Bacteria.p__Proteobacteria.c__Gammaproteobacteria.o__Pasteurellales.f__Pasteurellaceae.g__Haemophilus.s__Haemophilus_parainfluenzae.t__Haemophilus_parainfluenzae_unclassified	454	106	108	346	0.00917251	0.00428592	0.0328945	0.215923	0.00824225	0.00503569	0.102472	0.531224	PPI	305	60	48	257	0.00412888	0.00213884	0.0545021	0.426284	0.00690729	0.00255523	0.00731318	0.0748389	PPI	1124	241	93	1031	0.00711144	0.00160938	1.08929e-05	0.000148015	0.00636273	0.00178017	0.000366846	0.0039334	PPI	54439.2	218597	386087	0.00123173	0.00629251	5.10866	3.24448e-07	3.29571e-06	1.73379	0
k__Bacteria.p__Proteobacteria.c__Gammaproteobacteria.o__Pasteurellales.f__Pasteurellaceae	454	111	108	346	0.00928358	0.00445812	0.037886	0.230924	0.00851786	0.00527679	0.107276	0.531224	PPI	305	60	48	257	0.00409208	0.00215925	0.0590421	0.431007	0.00687651	0.00257873	0.00813479	0.0748389	PPI	1124	243	93	1031	0.00701364	0.00161678	1.56768e-05	0.000190597	0.00630657	0.00178882	0.00044039	0.00424977	PPI	50314.8	214483	382558	0.00124288	0.00622209	5.0062	5.55153e-07	5.10212e-06	1.68438	0
k__Bacteria.p__Proteobacteria.c__Gammaproteobacteria.o__Pasteurellales.f__Pasteurellaceae.g__Haemophilus	454	108	108	346	0.00917511	0.0044495	0.039792	0.236901	0.0084941	0.00526312	0.107346	0.531224	PPI	305	60	48	257	0.00409189	0.00215432	0.058479	0.431007	0.00687477	0.00257216	0.00799139	0.0748389	PPI	1124	242	93	1031	0.00703124	0.00161559	1.47186e-05	0.000188888	0.00631981	0.00178762	0.000424612	0.00424977	PPI	50510	215466	383121	0.00124121	0.00622236	5.01314	5.35493e-07	5.10212e-06	1.66904	0
k__Bacteria.p__Firmicutes.c__Bacilli.o__Lactobacillales.f__Streptococcaceae.g__Streptococcus.s__Streptococcus_anginosus.t__Streptococcus_anginosus_unclassified	454	121	108	346	0.0157541	0.0027831	2.73117e-08	5.8265e-07	0.0147361	0.00335942	1.47765e-05	0.000285186	PPI	305	60	48	257	0.0103948	0.0026457	0.000106101	0.00193634	0.0109755	0.00305449	0.000389534	0.00683455	PPI	1124	268	93	1031	0.00153741	0.000444476	0.000564503	0.00554793	0.00181576	0.000474783	0.000139292	0.00168021	PPI	129105	142862	5.06179e+06	0.000432996	0.00211877	4.89328	9.91686e-07	8.69979e-06	35.4992	0.943661
k__Bacteria.p__Proteobacteria.c__Gammaproteobacteria	454	346	108	346	0.0129135	0.00672327	0.0554569	0.29577	0.0116986	0.00799075	0.144035	0.564611	PPI	305	225	48	257	0.011564	0.00472383	0.0149699	0.156114	0.0100577	0.00562168	0.0748092	0.439384	PPI	1124	855	93	1031	0.0112625	0.00343482	0.00107573	0.00920344	0.00661926	0.00374954	0.0778024	0.429025	PPI	22122.7	44813.8	84760.1	0.00256751	0.0115924	4.51503	6.3309e-06	5.31245e-05	0.0478707	0
k__Bacteria.p__Firmicutes.c__Clostridia.o__Clostridiales	454	453	108	346	-0.0570385	0.0240119	0.0179594	0.127711	-0.0385201	0.0287075	0.180425	0.647222	PPI	305	305	48	257	-0.0419317	0.0284899	0.142127	0.741093	-0.0472721	0.0336939	0.161795	0.60051	PPI	1124	1124	93	1031	-0.0465574	0.0179614	0.00966459	0.0676521	-0.0328022	0.019876	0.0991663	0.434979	PPI	1734.38	1232.02	3099.68	0.0128394	-0.0486146	-3.78635	0.000152874	0.00122936	0.191217	0
k__Bacteria.p__Firmicutes.c__Clostridia.o__Clostridiales.f__Lachnospiraceae.g__Dorea	454	418	108	346	-0.0144445	0.0106768	0.176791	0.493344	-0.0095678	0.0128757	0.457869	0.891228	PPI	305	304	48	257	-0.0106985	0.0126212	0.397307	0.825902	-0.0136243	0.014972	0.363659	0.893316	PPI	1124	1122	93	1031	-0.0256748	0.007602	0.000757031	0.00699497	-0.0189489	0.00839651	0.0242232	0.177297	PPI	8772.41	6277.71	17303.9	0.0055595	-0.019724	-3.5478	0.000388463	0.00299893	1.36867	0
k__Bacteria.p__Firmicutes.c__Clostridia.o__Clostridiales.f__Lachnospiraceae.g__Coprococcus.s__Coprococcus_catus.t__GCF_000210555	454	264	108	346	-0.00602767	0.00497995	0.226783	0.580564	-0.000637682	0.00601023	0.915557	0.992384	PPI	305	259	48	257	-0.00905706	0.00661015	0.171664	0.817269	-0.000857765	0.00770231	0.911412	0.972421	PPI	1124	1020	93	1031	-0.0120922	0.0040387	0.0028133	0.0224094	-0.0100636	0.00447748	0.0248032	0.177297	PPI	40322.7	22886.4	61307.9	0.00283391	-0.00957046	-3.37713	0.000732477	0.00543724	0.902014	0
k__Bacteria.p__Firmicutes.c__Clostridia.o__Clostridiales.f__Lachnospiraceae.g__Dorea.s__Dorea_longicatena.t__GCF_000154065	454	325	108	346	-0.00963976	0.0105518	0.361452	0.701502	-0.00316805	0.0126093	0.801754	0.941312	PPI	305	285	48	257	-0.00990503	0.0127364	0.437368	0.840208	-0.0108778	0.0150649	0.470897	0.916792	PPI	1124	1074	93	1031	-0.0281619	0.00815715	0.000576408	0.00554793	-0.0231018	0.0089923	0.0103314	0.0866942	PPI	8981.39	6164.62	15028.8	0.00575676	-0.018919	-3.2864	0.00101476	0.00725366	2.55813	0.21818
k__Bacteria.p__Firmicutes.c__Bacilli.o__Lactobacillales.f__Lactobacillaceae.g__Lactobacillus.s__Lactobacillus_sakei.t__Lactobacillus_sakei_unclassified	454	86	108	346	0.00526597	0.00340041	0.122194	0.455082	0.00518206	0.00423134	0.22142	0.676735	PPI	305	56	48	257	0.00916025	0.0036035	0.0115269	0.132923	0.00559573	0.0037817	0.140149	0.575505	PPI	1124	206	93	1031	0.00300427	0.00147025	0.0412496	0.21656	0.00376749	0.00164133	0.0219025	0.169088	PPI	86484.1	77010.8	462614	0.00126379	0.00407385	3.22352	0.00126625	0.00872809	2.64452	0.243719
k__Bacteria.p__Firmicutes.c__Bacilli.o__Lactobacillales.f__Lactobacillaceae.g__Lactobacillus.s__Lactobacillus_delbrueckii.t__Lactobacillus_delbrueckii_unclassified	454	76	108	346	0.00191292	0.00558978	0.732351	0.920259	0.00147294	0.00656863	0.822687	0.941312	PPI	305	31	48	257	0.00770039	0.0036661	0.0365311	0.320012	0.00351125	0.00400451	0.381379	0.893316	PPI	1124	279	93	1031	0.00756559	0.0031405	0.0161558	0.103666	0.00888485	0.0035041	0.0113674	0.0914129	PPI	32004.5	74403.2	101391	0.0021937	0.00674325	3.07391	0.00211273	0.0140606	0.883458	0
k__Bacteria.p__Firmicutes.c__Erysipelotrichia.o__Erysipelotrichales.f__Erysipelotrichaceae.g__Erysipelotrichaceae_noname	454	383	108	346	0.0150115	0.00756663	0.0479036	0.272518	0.0137344	0.00906277	0.130467	0.540713	PPI	305	268	48	257	0.00730206	0.0137795	0.596563	0.875471	-0.0114584	0.0161897	0.479719	0.916792	PPI	1124	931	93	1031	0.0228605	0.00934484	0.0145862	0.0962689	0.0197553	0.0103947	0.0576336	0.347603	PPI	17466.1	5266.6	11451.3	0.00540864	0.016453	3.04199	0.00235019	0.0151195	0.947463	0
k__Bacteria.p__Firmicutes.c__Clostridia.o__Clostridiales.f__Ruminococcaceae.g__Subdoligranulum.s__Subdoligranulum_unclassified	454	426	108	346	-0.00893624	0.0133301	0.502967	0.816343	0.00972004	0.0157687	0.537974	0.9395	PPI	305	305	48	257	-0.0443752	0.0173568	0.011066	0.132923	-0.0277117	0.0205165	0.177951	0.624447	PPI	1124	1122	93	1031	-0.0212651	0.0106638	0.0463794	0.238081	-0.0203649	0.011799	0.0846382	0.429873	PPI	5627.76	3319.41	8793.84	0.00750777	-0.0216781	-2.88743	0.00388405	0.0241814	2.62521	0.238156
k__Bacteria.p__Firmicutes.c__Bacilli.o__Lactobacillales.f__Streptococcaceae.g__Streptococcus.s__Streptococcus_australis.t__Streptococcus_australis_unclassified	454	122	108	346	0.00520804	0.0018694	0.00556898	0.0570264	0.00673401	0.00224249	0.00284328	0.0365835	PPI	305	103	48	257	0.0012119	0.00182193	0.506468	0.858865	0.00196998	0.00225984	0.384172	0.893316	PPI	1124	381	93	1031	0.00173874	0.000992644	0.0801197	0.319097	0.00150717	0.00109953	0.170751	0.549249	PPI	286150	301257	1.01488e+06	0.000790006	0.00225926	2.8598	0.00423902	0.0248547	3.09361	0.353507
k__Bacteria.p__Firmicutes.c__Clostridia.o__Clostridiales.f__Lachnospiraceae	454	451	108	346	-0.0268542	0.0182885	0.142725	0.468027	-0.0045426	0.0220379	0.836798	0.941312	PPI	305	305	48	257	-0.0447614	0.018101	0.0139647	0.152914	-0.0532314	0.0213718	0.0133679	0.112174	PPI	1124	1124	93	1031	-0.0150548	0.0108673	0.16623	0.469901	-0.0156629	0.0120173	0.192734	0.573977	PPI	2989.82	3052.09	8467.49	0.00830186	-0.023735	-2.859	0.00424976	0.0248547	2.01644	0.00815121
k__Bacteria.p__Firmicutes.c__Clostridia.o__Clostridiales.f__Ruminococcaceae.g__Subdoligranulum	454	426	108	346	-0.0078596	0.0134018	0.557869	0.848581	0.0106818	0.015819	0.499909	0.9395	PPI	305	305	48	257	-0.0441246	0.0173587	0.0115321	0.132923	-0.0277304	0.0205211	0.177757	0.624447	PPI	1124	1122	93	1031	-0.0211294	0.0106732	0.0479848	0.240967	-0.0201001	0.0118127	0.0891249	0.430028	PPI	5567.69	3318.69	8778.37	0.00752396	-0.0212671	-2.82658	0.00470473	0.0267063	2.73492	0.268718
k__Bacteria.p__Proteobacteria.c__Gammaproteobacteria.o__Enterobacteriales.f__Enterobacteriaceae	454	310	108	346	0.0037714	0.00674952	0.576624	0.85327	0.000621196	0.00808644	0.938808	0.992384	PPI	305	200	48	257	0.00840407	0.004606	0.069117	0.47302	0.0044935	0.00551284	0.415796	0.895039	PPI	1124	773	93	1031	0.00674044	0.00321483	0.0362598	0.204293	0.00405111	0.00350214	0.247645	0.666825	PPI	21951	47135.9	96757.1	0.00245556	0.0068203	2.77749	0.00547798	0.0302072	0.322901	0
k__Bacteria.p__Firmicutes.c__Clostridia.o__Clostridiales.f__Eubacteriaceae.g__Eubacterium.s__Eubacterium_hallii.t__GCF_000173975	454	364	108	346	-0.00961261	0.00890659	0.281062	0.620274	0.00220245	0.0107278	0.837441	0.941312	PPI	305	296	48	257	-0.00752854	0.0107846	0.485669	0.858865	-0.00719319	0.0126043	0.568691	0.916792	PPI	1124	1105	93	1031	-0.0169035	0.00683454	0.0135375	0.0919755	-0.0107129	0.00756392	0.156972	0.522337	PPI	12606	8597.91	21408.3	0.00484432	-0.012855	-2.65362	0.00796323	0.0426918	0.727344	0
k__Bacteria.p__Firmicutes.c__Clostridia.o__Clostridiales.f__Lachnospiraceae.g__Dorea.s__Dorea_formicigenerans	454	330	108	346	-0.00984813	0.00698124	0.159056	0.468027	-0.00623913	0.00845602	0.461052	0.891228	PPI	305	286	48	257	-0.0108048	0.00810736	0.183642	0.825902	-0.0113325	0.00975846	0.246568	0.78705	PPI	1124	1090	93	1031	-0.0081487	0.00453557	0.0726666	0.29975	-0.00267348	0.00504099	0.595979	0.85516	PPI	20518	15213.9	48611.1	0.0034433	-0.00904123	-2.62574	0.00864602	0.0450995	0.099403	0
k__Bacteria.p__Firmicutes	454	454	108	346	0.0476701	0.0214027	0.026435	0.182901	0.0524549	0.0255085	0.0403997	0.288783	PPI	305	305	48	257	0.0272902	0.0305817	0.372915	0.825902	0.0192355	0.0352937	0.586206	0.916792	PPI	1124	1124	93	1031	0.0243535	0.0187331	0.19386	0.508525	0.028809	0.0207161	0.164617	0.538492	PPI	2183.05	1069.24	2849.58	0.0128017	0.03321	2.59418	0.00948158	0.0469216	0.717448	0
k__Bacteria.p__Proteobacteria	454	434	108	346	0.00330758	0.00820067	0.686907	0.908683	0.00598694	0.00984318	0.543391	0.9395	PPI	305	275	48	257	0.00942919	0.00529996	0.0762808	0.49292	0.00995773	0.00611519	0.104693	0.518098	PPI	1124	1040	93	1031	0.00726789	0.00372702	0.0514299	0.247507	0.00219757	0.00411012	0.592991	0.85516	PPI	14869.7	35600.3	71990.8	0.0028576	0.00741532	2.59495	0.00946053	0.0469216	0.396852	0
k__Bacteria.p__Firmicutes.c__Negativicutes.o__Selenomonadales.f__Veillonellaceae.g__Dialister	454	242	108	346	-0.0336291	0.0127145	0.00846493	0.0747249	-0.0157998	0.0153121	0.302772	0.731481	PPI	305	160	48	257	-0.0132235	0.0193232	0.494298	0.858865	0.00669795	0.0227357	0.768531	0.972421	PPI	1124	478	93	1031	-0.011745	0.0136583	0.390019	0.738479	-0.012508	0.0152661	0.412782	0.790675	PPI	6185.87	2678.2	5360.51	0.00838456	-0.0215402	-2.56903	0.0101985	0.0492076	1.60358	0
k__Bacteria.p__Firmicutes.c__Clostridia.o__Clostridiales.f__Ruminococcaceae	454	436	108	346	-0.00447468	0.0223164	0.841174	0.920259	0.002602	0.0266014	0.922129	0.992384	PPI	305	305	48	257	-0.0156481	0.0238063	0.511488	0.858865	-0.013211	0.0280696	0.638279	0.917284	PPI	1124	1124	93	1031	-0.0375035	0.0134744	0.00547143	0.0407022	-0.027406	0.0148894	0.0659501	0.385708	PPI	2007.94	1764.48	5507.88	0.0103805	-0.0262018	-2.52413	0.0115986	0.0545981	1.84792	0
k__Bacteria.p__Actinobacteria.c__Actinobacteria.o__Bifidobacteriales.f__Bifidobacteriaceae.g__Bifidobacterium.s__Bifidobacterium_longum.t__Bifidobacterium_longum_unclassified	454	369	108	346	-0.0227401	0.0154092	0.140734	0.468027	-0.00812319	0.0188396	0.666576	0.941312	PPI	305	269	48	257	-0.0224535	0.0218492	0.304948	0.825902	-0.0144645	0.0262116	0.581533	0.916792	PPI	1124	1025	93	1031	-0.0229059	0.013051	0.0795163	0.319097	-0.00924578	0.0143867	0.520582	0.849796	PPI	4211.53	2094.74	5870.97	0.00906203	-0.0227707	-2.51276	0.0119789	0.0550461	0.000322012	0
k__Bacteria.p__Firmicutes.c__Erysipelotrichia.o__Erysipelotrichales.f__Erysipelotrichaceae.g__Turicibacter.s__Turicibacter_unclassified	454	78	108	346	-0.00310817	0.00193288	0.108544	0.441067	-0.00353694	0.00234129	0.131665	0.540713	PPI	305	60	48	257	-0.00158908	0.00196311	0.41889	0.825902	-0.000998955	0.00234622	0.670621	0.917774	PPI	1124	383	93	1031	-0.00286797	0.00155967	0.0662198	0.283274	-0.00177721	0.00173588	0.306168	0.720616	PPI	267665	259484	411089	0.00103239	-0.0025828	-2.50177	0.0123575	0.0554652	0.363546	0
k__Bacteria.p__Actinobacteria.c__Actinobacteria.o__Bifidobacteriales.f__Bifidobacteriaceae.g__Bifidobacterium	454	413	108	346	-0.0348404	0.0257828	0.177296	0.493344	-0.0170116	0.0313218	0.58735	0.941312	PPI	305	293	48	257	-0.0326226	0.0352878	0.355988	0.825902	-0.0260553	0.0416198	0.531835	0.916792	PPI	1124	1088	93	1031	-0.0400676	0.0215164	0.0628393	0.279151	-0.0188908	0.0235263	0.422172	0.790675	PPI	1504.32	803.066	2160.03	0.0149614	-0.0369691	-2.47097	0.0134748	0.0588596	0.0427254	0
k__Bacteria.p__Firmicutes.c__Clostridia.o__Clostridiales.f__Lachnospiraceae.g__Dorea.s__Dorea_formicigenerans.t__Dorea_formicigenerans_unclassified	454	330	108	346	-0.00837908	0.00691903	0.226541	0.580564	-0.00507586	0.00838312	0.545202	0.9395	PPI	305	286	48	257	-0.0125028	0.00810497	0.123988	0.678833	-0.0139114	0.00975512	0.155031	0.596468	PPI	1124	1090	93	1031	-0.00727168	0.00455913	0.111002	0.361507	-0.00209239	0.00506384	0.679541	0.859524	PPI	20888.6	15222.9	48110	0.00344579	-0.00849185	-2.46441	0.0137237	0.0588596	0.316791	0
k__Bacteria.p__Firmicutes.c__Clostridia.o__Clostridiales.f__Peptostreptococcaceae.g__Peptostreptococcaceae_noname	454	388	108	346	-0.0143959	0.00521795	0.00604549	0.0593321	-0.0101634	0.00623808	0.104067	0.531224	PPI	305	266	48	257	0.00231879	0.00527584	0.660615	0.887575	0.00209399	0.00590281	0.723069	0.96243	PPI	1124	1040	93	1031	-0.0117417	0.00612688	0.0555672	0.254754	-0.0111418	0.00670767	0.0969955	0.434979	PPI	36728.3	35926.7	26639.2	0.0031735	-0.00763611	-2.40621	0.0161188	0.0661901	5.68768	0.648363
k__Bacteria.p__Firmicutes.c__Clostridia.o__Clostridiales.f__Peptostreptococcaceae.g__Peptostreptococcaceae_noname.s__Peptostreptococcaceae_noname_unclassified	454	248	108	346	-0.00854092	0.00392112	0.0299403	0.201703	-0.00829878	0.00468303	0.0771696	0.465429	PPI	305	207	48	257	-0.00372145	0.00485475	0.443962	0.845458	-0.0010308	0.00570573	0.856775	0.972421	PPI	1124	868	93	1031	-0.00576312	0.00554064	0.298494	0.651363	-0.00510509	0.00612606	0.404839	0.790675	PPI	65039.7	42429.3	32574.7	0.0026722	-0.00643463	-2.40799	0.0160404	0.0661901	0.615572	0
k__Bacteria.p__Firmicutes.c__Negativicutes.o__Selenomonadales.f__Veillonellaceae.g__Dialister.s__Dialister_invisus.t__GCF_000160055	454	232	108	346	-0.0328432	0.0127589	0.0103775	0.0838541	-0.0163253	0.0153818	0.289183	0.731481	PPI	305	153	48	257	-0.0123448	0.0194006	0.525065	0.858865	0.0126527	0.0227159	0.578002	0.916792	PPI	1124	447	93	1031	-0.00897765	0.0136294	0.510226	0.808336	-0.00917008	0.0152162	0.546866	0.853637	PPI	6142.87	2656.87	5383.27	0.00839684	-0.0199449	-2.37529	0.0175352	0.070506	1.82293	0
k__Bacteria.p__Actinobacteria.c__Actinobacteria.o__Bifidobacteriales.f__Bifidobacteriaceae	454	423	108	346	-0.0317916	0.0255914	0.2148	0.564014	-0.0157706	0.0311204	0.612604	0.941312	PPI	305	294	48	257	-0.0317822	0.0351948	0.367236	0.825902	-0.0248617	0.0415139	0.549769	0.916792	PPI	1124	1094	93	1031	-0.0388277	0.0214954	0.0711359	0.298771	-0.0178832	0.0235054	0.446935	0.79869	PPI	1526.9	807.313	2164.27	0.0149096	-0.0351751	-2.35922	0.0183136	0.072133	0.0556482	0
k__Bacteria.p__Actinobacteria.c__Actinobacteria.o__Bifidobacteriales.f__Bifidobacteriaceae.g__Bifidobacterium.s__Bifidobacterium_longum	454	369	108	346	-0.0179472	0.0155566	0.249267	0.592767	-0.00134023	0.0189634	0.943693	0.992384	PPI	305	270	48	257	-0.0177141	0.0218269	0.417688	0.825902	-0.011418	0.0260806	0.661895	0.917284	PPI	1124	1026	93	1031	-0.0252177	0.0131952	0.0562443	0.254754	-0.0115717	0.0145503	0.426622	0.790675	PPI	4132.08	2099.02	5743.4	0.00913842	-0.0213935	-2.34105	0.0192294	0.0742253	0.161485	0
k__Bacteria.p__Firmicutes.c__Clostridia.o__Clostridiales.f__Eubacteriaceae.g__Eubacterium.s__Eubacterium_ramulus.t__GCF_000469345	454	237	108	346	-0.00579924	0.00586456	0.323282	0.67253	-0.00608895	0.00709954	0.391607	0.842713	PPI	305	231	48	257	-0.0044067	0.007284	0.545652	0.858865	0.00476072	0.00850389	0.576073	0.916792	PPI	1124	957	93	1031	-0.0087196	0.00421265	0.0386956	0.212482	-0.00710115	0.00465528	0.127454	0.502013	PPI	29075.7	18847.8	56349.3	0.00309681	-0.0071257	-2.30098	0.0213927	0.0809566	0.333655	0
k__Bacteria.p__Firmicutes.c__Clostridia.o__Clostridiales.f__Peptostreptococcaceae	454	395	108	346	-0.0139887	0.00548449	0.0110988	0.0861	-0.0100696	0.0065731	0.126346	0.540713	PPI	305	270	48	257	0.00204624	0.00523934	0.696411	0.898015	0.00176541	0.0058633	0.763584	0.972421	PPI	1124	1045	93	1031	-0.0117614	0.00611925	0.0548564	0.254754	-0.0111125	0.00670064	0.0975251	0.434979	PPI	33245.1	36428.9	26705.6	0.00322112	-0.00731077	-2.26963	0.0232299	0.0862186	5.20103	0.615461
k__Bacteria.p__Firmicutes.c__Erysipelotrichia.o__Erysipelotrichales.f__Erysipelotrichaceae.g__Erysipelotrichaceae_noname.s__Eubacterium_biforme.t__GCF_000156655	454	92	108	346	0.0115603	0.00696318	0.0976013	0.416432	0.0103354	0.00833894	0.215941	0.676735	PPI	305	117	48	257	0.00853375	0.0137624	0.535679	0.858865	0.00240065	0.0160302	0.88107	0.972421	PPI	1124	511	93	1031	0.0133958	0.00943881	0.156115	0.462724	0.0158786	0.010562	0.133036	0.50323	PPI	20624.6	5279.76	11224.5	0.00518973	0.0116848	2.25153	0.0243521	0.0886784	0.085601	0
SSRI
Taxa	N.IBD	non-zeros.IBD	Users.IBD	Non-users.IBD	Coef.IBD	SE.IBD	Pval.IBD	Qval.IBD	coeff.correcting.all.IBD	SE.correcting_all.IBD	pval.correcting.all.IBD	qval.correcting.all.IBD	drug.IBD	N.MIBS	non-zeros.MIBS	Users.MIBS	Non-users.MIBS	Coef.MIBS	SE.MIBS	Pval.MIBS	Qval.MIBS	coeff.correcting.all.MIBS	SE.correcting_all.MIBS	pval.correcting.all.MIBS	qval.correcting.all.MIBS	drug.MIBS	N.LLD	non-zeros.LLD	Users.LLD	Non-users.LLD	Coef.LLD	SE.LLD	Pval.LLD	Qval.LLD	coeff.correcting.all.LLD	SE.correcting_all.LLD	pval.correcting.all.LLD	qval.correcting.all.LLD	drug.LLD	inverse_var.ibd	inverse_var.mibs	inverse_var.lld	se	beta	Z	P	FDR	Het.Q	Het.I2
k__Bacteria.p__Firmicutes.c__Clostridia.o__Clostridiales.f__Peptostreptococcaceae	454	395	10	444	-0.0278556	0.0158068	0.0787351	0.743474	-0.0274217	0.0164628	0.0965809	0.897634	SSRI_antidepressant	305	270	30	275	-0.0156964	0.0060175	0.00956143	0.66921	-0.0133106	0.00600097	0.0274177	0.824581	SSRI_antidepressant	1124	1045	28	1096	-0.0323741	0.010741	0.00263608	0.143535	-0.0259528	0.0111585	0.0202134	0.316633	SSRI_antidepressant	4002.33	27616.5	8667.87	0.00498218	-0.0204927	-4.11319	3.90224e-05	0.00308277	2.07589	0.0365575
k__Bacteria.p__Firmicutes.c__Clostridia.o__Clostridiales.f__Peptostreptococcaceae.g__Peptostreptococcaceae_noname	454	388	10	444	-0.033146	0.0150267	0.0279232	0.733982	-0.0341279	0.0156286	0.0295799	0.564044	SSRI_antidepressant	305	266	30	275	-0.0157964	0.00605993	0.00960959	0.66921	-0.013418	0.00604141	0.0272156	0.824581	SSRI_antidepressant	1124	1040	28	1096	-0.0323795	0.0107544	0.00266418	0.143535	-0.025755	0.0111702	0.0213179	0.316633	SSRI_antidepressant	4428.68	27231.1	8646.31	0.00498098	-0.0212601	-4.26825	1.97011e-05	0.00308277	2.50759	0.202423
k__Bacteria.p__Firmicutes.c__Clostridia.o__Clostridiales.f__Peptostreptococcaceae.g__Peptostreptococcaceae_noname.s__Clostridium_bartlettii.t__GCF_000154445	454	328	10	444	-0.0192724	0.0112776	0.0881897	0.743474	-0.0234363	0.0118286	0.0482584	0.564044	SSRI_antidepressant	305	206	30	275	-0.00961249	0.0053827	0.0751496	0.896718	-0.00849562	0.00562347	0.132054	0.824581	SSRI_antidepressant	1124	850	28	1096	-0.0235016	0.00818552	0.00416782	0.156988	-0.0186745	0.00859709	0.0300601	0.316633	SSRI_antidepressant	7862.55	34514.4	14924.8	0.0041775	-0.0145555	-3.48426	0.000493491	0.0259905	2.2127	0.0961276
k__Bacteria.p__Firmicutes.c__Bacilli.o__Lactobacillales.f__Streptococcaceae.g__Streptococcus.s__Streptococcus_salivarius.t__Streptococcus_salivarius_unclassified	454	434	10	444	0.0377203	0.0264981	0.155327	0.793896	0.0247874	0.0238348	0.299016	0.95563	SSRI_antidepressant	305	290	30	275	0.0162531	0.00880317	0.065923	0.896718	0.0158914	0.00899703	0.0786068	0.824581	SSRI_antidepressant	1124	1068	28	1096	0.0216941	0.00917491	0.0182292	0.242342	0.0109909	0.00925728	0.23539	0.719644	SSRI_antidepressant	1424.2	12903.9	11879.4	0.00617713	0.019886	3.21929	0.00128507	0.0406084	0.662128	0
k__Bacteria.p__Firmicutes.c__Clostridia.o__Clostridiales.f__Lachnospiraceae.g__Anaerostipes	454	392	10	444	0.0321674	0.0104	0.00211041	0.0970788	0.0345095	0.0108861	0.00164483	0.129942	SSRI_antidepressant	305	293	30	275	0.00331393	0.00574681	0.564622	0.926643	0.003655	0.00614107	0.552258	0.950739	SSRI_antidepressant	1124	1074	28	1096	0.0156045	0.00588023	0.00807517	0.165908	0.0135575	0.00620768	0.0291815	0.316633	SSRI_antidepressant	9245.58	30279.4	28920.9	0.00382232	0.0124047	3.24532	0.00117317	0.0406084	6.40946	0.687961
k__Bacteria.p__Actinobacteria.c__Actinobacteria.o__Bifidobacteriales.f__Bifidobacteriaceae.g__Bifidobacterium.s__Bifidobacterium_longum	454	369	10	444	-0.0805254	0.0473023	0.0894013	0.743474	-0.0682806	0.050927	0.180771	0.95563	SSRI_antidepressant	305	270	30	275	-0.029296	0.0257213	0.255634	0.896718	-0.0111315	0.0272926	0.683711	0.950739	SSRI_antidepressant	1124	1026	28	1096	-0.0590161	0.0227754	0.0096886	0.182469	-0.0541478	0.02402	0.0243796	0.316633	SSRI_antidepressant	446.925	1511.52	1927.82	0.0160411	-0.0499304	-3.11266	0.00185411	0.0470208	1.22106	0
k__Bacteria.p__Actinobacteria.c__Actinobacteria.o__Bifidobacteriales.f__Bifidobacteriaceae.g__Bifidobacterium.s__Bifidobacterium_longum.t__Bifidobacterium_longum_unclassified	454	369	10	444	-0.0778615	0.046907	0.0976508	0.743474	-0.0635491	0.0505947	0.209843	0.95563	SSRI_antidepressant	305	269	30	275	-0.0273764	0.0257721	0.28899	0.896718	-0.00843495	0.0274296	0.758698	0.958994	SSRI_antidepressant	1124	1025	28	1096	-0.056776	0.0225245	0.0118531	0.191343	-0.0532375	0.02375	0.0251926	0.316633	SSRI_antidepressant	454.491	1505.56	1971.01	0.0159494	-0.047954	-3.00663	0.00264161	0.0470208	1.19744	0
k__Bacteria.p__Firmicutes.c__Clostridia.o__Clostridiales.f__Eubacteriaceae.g__Eubacterium.s__Eubacterium_ramulus.t__GCF_000469345	454	237	10	444	-0.00832998	0.0168296	0.62088	0.962917	-0.00173776	0.0177173	0.921917	0.992017	SSRI_antidepressant	305	231	30	275	0.0265735	0.00846562	0.00186579	0.393682	0.0267517	0.00891618	0.00295558	0.466981	SSRI_antidepressant	1124	957	28	1096	0.0125904	0.00728557	0.0842414	0.524043	0.0182096	0.00768312	0.0179606	0.316633	SSRI_antidepressant	3530.62	13953.5	18839.6	0.00524692	0.0159285	3.03578	0.00239916	0.0470208	3.86876	0.483039
k__Bacteria.p__Firmicutes.c__Clostridia.o__Clostridiales.f__Peptostreptococcaceae.g__Peptostreptococcaceae_noname.s__Peptostreptococcaceae_noname_unclassified	454	248	10	444	-0.0186934	0.0112759	0.0980902	0.743474	-0.0169344	0.011748	0.150266	0.95563	SSRI_antidepressant	305	207	30	275	-0.0105756	0.0055634	0.0582931	0.896718	-0.00748016	0.00583271	0.200831	0.824581	SSRI_antidepressant	1124	868	28	1096	-0.0173879	0.00956617	0.0693865	0.50585	-0.0119429	0.0100906	0.236845	0.719644	SSRI_antidepressant	7865.01	32308.7	10927.6	0.00442368	-0.0132818	-3.00242	0.0026784	0.0470208	0.651182	0
k__Bacteria.p__Actinobacteria.c__Actinobacteria.o__Bifidobacteriales.f__Bifidobacteriaceae	454	423	10	444	-0.0224423	0.0738016	0.761204	0.962917	0.00200565	0.0782974	0.979577	0.997603	SSRI_antidepressant	305	294	30	275	-0.0481305	0.0415126	0.247214	0.896718	-0.0349076	0.0435244	0.42326	0.950739	SSRI_antidepressant	1124	1094	28	1096	-0.109587	0.0370649	0.00317556	0.143535	-0.098203	0.0388037	0.0115231	0.316633	SSRI_antidepressant	183.598	580.283	727.905	0.0258909	-0.0749563	-2.89509	0.00379056	0.0510253	1.79688	0
k__Bacteria.p__Actinobacteria.c__Actinobacteria.o__Bifidobacteriales.f__Bifidobacteriaceae.g__Bifidobacterium	454	413	10	444	-0.0208087	0.0743786	0.779788	0.962917	0.00510825	0.0788042	0.948348	0.992017	SSRI_antidepressant	305	293	30	275	-0.0477693	0.0416268	0.252071	0.896718	-0.034197	0.0436354	0.433919	0.950739	SSRI_antidepressant	1124	1088	28	1096	-0.11005	0.0371037	0.00308089	0.143535	-0.0983131	0.0388381	0.0115037	0.316633	SSRI_antidepressant	180.761	577.103	726.384	0.0259565	-0.074966	-2.88813	0.00387534	0.0510253	1.85116	0
k__Bacteria.p__Firmicutes	454	454	10	444	0.0642174	0.0618919	0.300041	0.890432	0.0481937	0.0641782	0.453136	0.95563	SSRI_antidepressant	305	305	30	275	0.081459	0.0358422	0.0237556	0.66921	0.0682576	0.037003	0.0662085	0.824581	SSRI_antidepressant	1124	1124	28	1096	0.0510687	0.0322179	0.113226	0.581571	0.0500187	0.0339587	0.141064	0.614436	SSRI_antidepressant	261.055	778.413	963.396	0.0223447	0.0645937	2.89079	0.00384278	0.0510253	0.397677	0
k__Bacteria.p__Firmicutes.c__Clostridia.o__Clostridiales.f__Lachnospiraceae.g__Coprococcus.s__Coprococcus_catus.t__GCF_000210555	454	264	10	444	-0.0255556	0.0143096	0.0748067	0.743474	-0.0209842	0.0151215	0.166004	0.95563	SSRI_antidepressant	305	259	30	275	-0.00405078	0.00782465	0.605056	0.926643	-0.00465959	0.00807533	0.56442	0.950739	SSRI_antidepressant	1124	1020	28	1096	-0.0190089	0.00698591	0.00660909	0.165908	-0.0107069	0.00739181	0.147776	0.614436	SSRI_antidepressant	4883.65	16333.2	20490.6	0.00489659	-0.0139177	-2.84232	0.00447868	0.0544332	2.78269	0.281271
k__Bacteria.p__Firmicutes.c__Clostridia.o__Clostridiales.f__Lachnospiraceae.g__Anaerostipes.s__Anaerostipes_hadrus.t__GCF_000332875	454	345	10	444	0.0381837	0.0100118	0.000156639	0.0288215	0.0438377	0.010467	3.47441e-05	0.00548956	SSRI_antidepressant	305	282	30	275	-0.00306628	0.00575153	0.594359	0.926643	-0.00349705	0.00609847	0.56686	0.950739	SSRI_antidepressant	1124	1061	28	1096	0.0147757	0.00578106	0.0107248	0.186446	0.0136535	0.0061209	0.0259135	0.316633	SSRI_antidepressant	9976.38	30229.7	29921.7	0.0037762	0.0104147	2.75798	0.00581606	0.0656384	13.7559	0.854608
k__Bacteria.p__Firmicutes.c__Bacilli	454	452	10	444	0.070662	0.0544199	0.194826	0.890432	0.0216966	0.0510452	0.671038	0.969067	SSRI_antidepressant	305	301	30	275	0.0126787	0.0192721	0.511143	0.926643	0.0216266	0.0194089	0.266221	0.858427	SSRI_antidepressant	1124	1115	28	1096	0.0533892	0.0198493	0.00725861	0.165908	0.0384695	0.0205213	0.061119	0.45945	SSRI_antidepressant	337.664	2692.41	2538.11	0.0134012	0.0347517	2.59318	0.00950936	0.0883811	2.62885	0.239211
k__Bacteria.p__Firmicutes.c__Bacilli.o__Lactobacillales	454	451	10	444	0.0715634	0.0544117	0.189137	0.890432	0.0226504	0.0510975	0.657812	0.969067	SSRI_antidepressant	305	301	30	275	0.012756	0.0192786	0.508713	0.926643	0.0217034	0.0194148	0.264676	0.858427	SSRI_antidepressant	1124	1115	28	1096	0.0531864	0.0198352	0.00744027	0.165908	0.0383824	0.0205062	0.0615153	0.45945	SSRI_antidepressant	337.765	2690.61	2541.71	0.0133989	0.034771	2.59506	0.00945735	0.0883811	2.62322	0.237579
k__Bacteria.p__Firmicutes.c__Erysipelotrichia.o__Erysipelotrichales.f__Erysipelotrichaceae.g__Coprobacillus.s__Coprobacillus_unclassified	454	185	10	444	0.00891877	0.0071202	0.211051	0.890432	0.00822496	0.00745678	0.270723	0.95563	SSRI_antidepressant	305	80	30	275	0.00450037	0.00570345	0.430703	0.926643	0.00420676	0.0060422	0.486897	0.950739	SSRI_antidepressant	1124	192	28	1096	0.00712168	0.00324651	0.0284667	0.292431	0.00562704	0.00338764	0.0969951	0.501051	SSRI_antidepressant	19724.9	30741.5	94878.1	0.00262301	0.00681114	2.59668	0.00941282	0.0883811	0.26092	0
Statins
Taxa	N.IBD	non-zeros.IBD	Users.IBD	Non-users.IBD	Coef.IBD	SE.IBD	Pval.IBD	Qval.IBD	coeff.correcting.all.IBD	SE.correcting_all.IBD	pval.correcting.all.IBD	qval.correcting.all.IBD	drug.IBD	N.MIBS	non-zeros.MIBS	Users.MIBS	Non-users.MIBS	Coef.MIBS	SE.MIBS	Pval.MIBS	Qval.MIBS	coeff.correcting.all.MIBS	SE.correcting_all.MIBS	pval.correcting.all.MIBS	qval.correcting.all.MIBS	drug.MIBS	N.LLD	non-zeros.LLD	Users.LLD	Non-users.LLD	Coef.LLD	SE.LLD	Pval.LLD	Qval.LLD	coeff.correcting.all.LLD	SE.correcting_all.LLD	pval.correcting.all.LLD	qval.correcting.all.LLD	drug.LLD	inverse_var.ibd	inverse_var.mibs	inverse_var.lld	se	beta	Z	P	FDR	Het.Q	Het.I2
k__Bacteria.p__Firmicutes.c__Clostridia.o__Clostridiales.f__Lachnospiraceae.g__Dorea.s__Dorea_longicatena.t__GCF_000154065	454	325	28	426	0.0032171	0.019041	0.865909	0.991094	0.0197502	0.0249593	0.429245	0.967738	statin	305	285	26	279	-0.0268226	0.0165738	0.106643	0.655015	-0.0402658	0.0210803	0.057206	0.505578	statin	1124	1074	55	1069	-0.0545357	0.0104359	2.06839e-07	2.38899e-05	-0.0367543	0.0131604	0.00531818	0.380917	statin	2758.16	3640.46	9182.12	0.00801136	-0.0378369	-4.72291	2.32494e-06	0.000418489	7.65077	0.738588
k__Bacteria.p__Firmicutes.c__Clostridia.o__Clostridiales.f__Clostridiaceae.g__Clostridium.s__Clostridium_bolteae	454	212	28	426	0.00314955	0.00260964	0.228225	0.874644	0.00459246	0.00357991	0.200423	0.967738	statin	305	82	26	279	-0.00105657	0.00377591	0.779811	0.984536	-0.00494778	0.00471599	0.295069	0.65158	statin	1124	169	55	1069	0.011355	0.00214043	1.35792e-07	2.38899e-05	0.00940048	0.0025662	0.000261219	0.0470193	statin	146839	70138.7	218272	0.00151576	0.00658666	4.34545	1.38991e-05	0.00125092	10.7949	0.814728
k__Bacteria.p__Firmicutes.c__Clostridia.o__Clostridiales.f__Lachnospiraceae.g__Dorea	454	418	28	426	0.00805224	0.0192852	0.676493	0.991094	0.0191193	0.0254867	0.4536	0.967738	statin	305	304	26	279	-0.0179364	0.0164647	0.276863	0.912385	-0.0333642	0.0209496	0.112448	0.516581	statin	1124	1122	55	1069	-0.0451871	0.00974828	3.98284e-06	0.000306679	-0.0286152	0.0122884	0.0200637	0.541441	statin	2688.75	3688.87	10523.1	0.00769214	-0.0307693	-4.00009	6.33181e-05	0.00379909	6.84721	0.70791
k__Bacteria.p__Actinobacteria.c__Actinobacteria.o__Actinomycetales.f__Micrococcaceae.g__Rothia	454	162	28	426	0.00455751	0.00196848	0.0210904	0.43307	0.000672068	0.0022882	0.769143	0.967738	statin	305	98	26	279	-0.00140605	0.00163213	0.389699	0.984536	-0.00265709	0.00201268	0.187986	0.631594	statin	1124	355	55	1069	0.00386712	0.000962731	6.3068e-05	0.00242812	0.000710873	0.00113731	0.532078	0.927901	statin	258069	375396	1.07892e+06	0.000764186	0.00281516	3.68387	0.000229721	0.0103374	8.66644	0.769225
k__Bacteria.p__Firmicutes.c__Clostridia.o__Clostridiales.f__Lachnospiraceae.g__Lachnospiraceae_noname.s__Lachnospiraceae_bacterium_3_1_57FAA_CT1.t__GCF_000218405	454	87	28	426	-0.00140958	0.00328809	0.668357	0.991094	-0.00119549	0.00415843	0.773891	0.967738	statin	305	75	26	279	0.00515633	0.00287072	0.0734783	0.655015	0.00525916	0.0036946	0.155781	0.606577	statin	1124	211	55	1069	0.00942249	0.00237318	7.63343e-05	0.00251903	0.00692233	0.00295677	0.0194047	0.541441	statin	92493.6	121344	177558	0.00159842	0.00554005	3.46595	0.00052837	0.0190213	7.16145	0.720727
k__Bacteria.p__Bacteroidetes.c__Bacteroidia.o__Bacteroidales.f__Bacteroidaceae.g__Bacteroides.s__Bacteroides_eggerthii.t__Bacteroides_eggerthii_unclassified	454	60	28	426	0.0219683	0.0112045	0.0505512	0.607983	0.0130428	0.0148085	0.378979	0.967738	statin	305	52	26	279	0.0255757	0.010301	0.0135844	0.335614	0.0345756	0.0127467	0.00711619	0.320229	statin	1124	251	55	1069	0.00910647	0.00499356	0.0684731	0.274721	0.00438307	0.00622969	0.481848	0.910932	statin	7965.5	9424.1	40103.3	0.00417055	0.0135881	3.2581	0.00112161	0.0288415	2.71915	0.264477
k__Bacteria.p__Firmicutes.c__Clostridia.o__Clostridiales.f__Lachnospiraceae.g__Blautia.s__Ruminococcus_torques.t__Ruminococcus_torques_unclassified	454	418	28	426	0.0128236	0.0166674	0.442087	0.969544	8.0972e-05	0.0222078	0.997093	0.997093	statin	305	233	26	279	0.0419026	0.0155239	0.00735212	0.284972	0.0339581	0.0193709	0.0807725	0.505578	statin	1124	865	55	1069	0.0220909	0.0103373	0.0328156	0.199485	0.0234111	0.0130921	0.0740292	0.541441	statin	3599.68	4149.54	9358.08	0.00764556	0.0249464	3.26287	0.00110291	0.0288415	1.79836	0
k__Bacteria.p__Firmicutes.c__Bacilli.o__Lactobacillales.f__Streptococcaceae.g__Streptococcus.s__Streptococcus_mutans.t__Streptococcus_mutans_unclassified	454	126	28	426	0.0170116	0.00547513	0.0020125	0.123769	0.000766221	0.00672854	0.909393	0.990652	statin	305	73	26	279	-3.94534e-05	0.0039073	0.99195	0.999313	0.000413478	0.00447065	0.926381	0.959446	statin	1124	266	55	1069	0.00482846	0.00187102	0.00998811	0.121434	0.000742607	0.0022281	0.738979	0.942844	statin	33358.8	65500.9	285655	0.00161266	0.00505618	3.1353	0.0017168	0.0343359	6.4836	0.691529
k__Bacteria.p__Firmicutes.c__Bacilli.o__Lactobacillales.f__Streptococcaceae.g__Streptococcus.s__Streptococcus_sanguinis.t__Streptococcus_sanguinis_unclassified	454	135	28	426	0.00381829	0.00108546	0.000485037	0.0596595	0.00332746	0.00145226	0.0225262	0.746014	statin	305	102	26	279	-0.000123472	0.00138175	0.928859	0.984536	0.00058853	0.00174658	0.736427	0.94012	statin	1124	397	55	1069	0.00170755	0.00101461	0.0926684	0.319499	-0.000676126	0.00124625	0.587569	0.927901	statin	848738	523773	971417	0.000653172	0.00206269	3.15796	0.00158879	0.0343359	5.24173	0.618446
k__Bacteria.p__Firmicutes.c__Bacilli.o__Lactobacillales.f__Streptococcaceae	454	447	28	426	0.0742298	0.0272482	0.00670717	0.206245	0.00904057	0.0323557	0.780076	0.967738	statin	305	297	26	279	-0.0219292	0.0204494	0.284448	0.915568	-0.046257	0.0251943	0.0675164	0.505578	statin	1124	1107	55	1069	0.0490999	0.0144865	0.000725198	0.0167521	0.00912181	0.0176832	0.606069	0.932414	statin	1346.86	2391.34	4765.08	0.0108444	0.0331051	3.05273	0.00226769	0.0373023	10.7397	0.813776
k__Bacteria.p__Firmicutes.c__Clostridia.o__Clostridiales.f__Lachnospiraceae.g__Coprococcus.s__Coprococcus_comes.t__GCF_000155875	454	300	28	426	0.0286318	0.0164156	0.081831	0.684114	0.0588287	0.021392	0.00623218	0.746014	statin	305	264	26	279	-0.0342827	0.0144786	0.0185317	0.381753	-0.0439244	0.0182959	0.0170526	0.349827	statin	1124	1047	55	1069	-0.0291492	0.0085803	0.000704721	0.0167521	-0.0161251	0.0107781	0.134921	0.758931	statin	3710.95	4770.31	13583	0.00673218	-0.020541	-3.05116	0.00227958	0.0373023	10.8802	0.816181
k__Bacteria.p__Firmicutes.c__Bacilli.o__Lactobacillales.f__Streptococcaceae.g__Streptococcus	454	446	28	426	0.0752162	0.0273038	0.00612109	0.206245	0.00951525	0.0323695	0.768947	0.967738	statin	305	296	26	279	-0.0215157	0.0204306	0.293167	0.929113	-0.0453557	0.0251853	0.0728991	0.505578	statin	1124	1105	55	1069	0.0459811	0.0144618	0.00151619	0.0250171	0.00669014	0.0176433	0.704624	0.937677	statin	1341.39	2395.72	4781.37	0.0108347	0.031602	2.91673	0.00353724	0.0516884	10.2997	0.805819
k__Bacteria.p__Firmicutes.c__Clostridia.o__Clostridiales.f__Lachnospiraceae.g__Blautia	454	449	28	426	-0.00850592	0.029752	0.775096	0.991094	-0.00389541	0.039397	0.921287	0.990652	statin	305	305	26	279	-0.0113663	0.0162139	0.483852	0.984536	-0.0338801	0.0204847	0.0993693	0.516581	statin	1124	1124	55	1069	0.0408805	0.0100274	4.89402e-05	0.00226104	0.0330287	0.0125678	0.00871245	0.39206	statin	1129.71	3803.86	9945.33	0.00819812	0.0237736	2.89988	0.00373305	0.0516884	8.78463	0.77233
k__Bacteria.p__Firmicutes.c__Clostridia.o__Clostridiales.f__Lachnospiraceae.g__Blautia.s__Ruminococcus_obeum.t__Ruminococcus_obeum_unclassified	454	421	28	426	0.0186163	0.0119877	0.121165	0.726991	0.0314352	0.0159124	0.0489095	0.967738	statin	305	298	26	279	0.0126816	0.00993141	0.202639	0.834439	-0.00641918	0.0127399	0.614784	0.89892	statin	1124	1099	55	1069	0.0115795	0.00605693	0.0561608	0.264758	0.0056499	0.0075735	0.455824	0.910932	statin	6958.69	10138.6	27258	0.00474818	0.0129354	2.72428	0.00644417	0.0748488	0.275338	0
k__Bacteria.p__Firmicutes.c__Clostridia.o__Clostridiales.f__Oscillospiraceae.g__Oscillibacter	454	369	28	426	0.0125595	0.00768016	0.102701	0.70214	0.0057838	0.0101029	0.567316	0.967738	statin	305	268	26	279	0.00580723	0.00557003	0.297994	0.930103	0.00821662	0.00723334	0.257025	0.63376	statin	1124	1064	55	1069	0.00689632	0.00342538	0.0443253	0.232494	0.00774215	0.00428065	0.0707894	0.541441	statin	16953.5	32231.8	85227.9	0.00272759	0.00734946	2.69449	0.00704965	0.0748488	0.554366	0
k__Bacteria.p__Proteobacteria	454	434	28	426	-0.0100195	0.0149041	0.501781	0.991094	-0.0137857	0.0195399	0.480914	0.967738	statin	305	275	26	279	0.0187543	0.00703516	0.00811582	0.284972	0.0142813	0.00883413	0.107211	0.516581	statin	1124	1040	55	1069	0.00875086	0.00490328	0.0745935	0.274721	-0.000387769	0.0060918	0.949258	0.998927	statin	4501.82	20204.7	41593.6	0.00388367	0.0105249	2.71003	0.00672779	0.0748488	3.39932	0.411647
k__Bacteria.p__Proteobacteria.c__Gammaproteobacteria.o__Enterobacteriales.f__Enterobacteriaceae	454	310	28	426	-0.0108735	0.0122986	0.377144	0.969544	-0.0104154	0.016071	0.517327	0.967738	statin	305	200	26	279	0.0107702	0.00627698	0.0872899	0.655015	0.00543275	0.00801191	0.498348	0.828584	statin	1124	773	55	1069	0.0107149	0.00424108	0.0116672	0.12304	0.00411456	0.00519498	0.42853	0.886613	statin	6611.31	25380.4	55596.4	0.00337892	0.00910136	2.69357	0.00706905	0.0748488	2.85329	0.299056
k__Bacteria.p__Actinobacteria.c__Actinobacteria.o__Actinomycetales	454	286	28	426	0.00708322	0.00301367	0.0192214	0.43307	0.000921104	0.00371655	0.804395	0.967738	statin	305	185	26	279	-0.00123685	0.00299188	0.679615	0.984536	5.81844e-05	0.00370775	0.987492	0.987492	statin	1124	769	55	1069	0.00415856	0.00192825	0.0312484	0.195091	-0.00200135	0.00233532	0.391643	0.873957	statin	110105	111715	268950	0.00142745	0.00358655	2.51256	0.011986	0.0967386	4.0333	0.504128
k__Bacteria.p__Firmicutes.c__Clostridia.o__Clostridiales.f__Eubacteriaceae.g__Eubacterium.s__Eubacterium_ramulus.t__GCF_000469345	454	237	28	426	-0.00118819	0.0105786	0.910621	0.991094	-0.0178478	0.0139789	0.202441	0.967738	statin	305	231	26	279	-0.0114368	0.00949388	0.229299	0.836011	-0.00822039	0.0118993	0.490283	0.824776	statin	1124	957	55	1069	-0.0134943	0.00542194	0.0129618	0.130181	-0.00928311	0.00681124	0.173197	0.873957	statin	8936.09	11094.6	34016.6	0.00430143	-0.0110372	-2.56595	0.0102895	0.0967386	1.07396	0
k__Bacteria.p__Firmicutes.c__Clostridia.o__Clostridiales.f__Oscillospiraceae.g__Oscillibacter.s__Oscillibacter_unclassified	454	357	28	426	0.00807272	0.00759825	0.28862	0.934207	0.00406808	0.0100426	0.685636	0.967738	statin	305	264	26	279	0.00547973	0.00553952	0.323364	0.965406	0.00822976	0.00709279	0.246975	0.63286	statin	1124	1050	55	1069	0.00684668	0.00330965	0.0388065	0.224108	0.00787853	0.0041207	0.0561524	0.541441	statin	17321	32587.9	91292.4	0.00266122	0.0066816	2.51073	0.0120482	0.0967386	0.083081	0
k__Bacteria.p__Firmicutes.c__Clostridia.o__Clostridiales.f__Peptostreptococcaceae	454	395	28	426	-0.0091247	0.00997169	0.360671	0.969544	-0.00232239	0.0129861	0.858159	0.9715	statin	305	270	26	279	-0.00205086	0.00674221	0.761205	0.984536	0.0129528	0.0080632	0.109402	0.516581	statin	1124	1045	55	1069	-0.0259198	0.00793836	0.00112746	0.0200341	-0.0184912	0.00982494	0.0600974	0.541441	statin	10056.9	21998.6	15868.6	0.00456797	-0.0114388	-2.50413	0.0122752	0.0967386	5.32032	0.624083
k__Bacteria.p__Firmicutes.c__Erysipelotrichia.o__Erysipelotrichales.f__Erysipelotrichaceae.g__Coprobacillus.s__Coprobacillus_unclassified	454	185	28	426	0.00115105	0.00449101	0.797844	0.991094	0.000764458	0.00588392	0.896697	0.990652	statin	305	80	26	279	-0.00241554	0.00631238	0.70224	0.984536	-0.00373558	0.00806401	0.643573	0.89892	statin	1124	192	55	1069	0.00746335	0.00241411	0.00204046	0.031423	0.0050776	0.00300325	0.0911832	0.565965	statin	49580.6	25096.5	171588	0.00201511	0.00518574	2.57343	0.0100696	0.0967386	3.14728	0.364531
k__Bacteria.p__Proteobacteria.c__Gammaproteobacteria.o__Enterobacteriales.f__Enterobacteriaceae.g__Escherichia.s__Escherichia_unclassified	454	198	28	426	0.000933967	0.00326027	0.774661	0.991094	0.00562981	0.0043326	0.194601	0.967738	statin	305	130	26	279	0.00495428	0.00234913	0.0357999	0.519678	0.00359001	0.00296656	0.22733	0.631594	statin	1124	516	55	1069	0.00307498	0.00184905	0.0965945	0.324204	0.000399555	0.00231636	0.863083	0.998927	statin	94078.9	181212	292486	0.00132712	0.00332002	2.50167	0.012361	0.0967386	1.03716	0
Steroid nose spray
Taxa	N.IBD	non-zeros.IBD	Users.IBD	Non-users.IBD	Coef.IBD	SE.IBD	Pval.IBD	Qval.IBD	coeff.correcting.all.IBD	SE.correcting_all.IBD	pval.correcting.all.IBD	qval.correcting.all.IBD	drug.IBD	N.MIBS	non-zeros.MIBS	Users.MIBS	Non-users.MIBS	Coef.MIBS	SE.MIBS	Pval.MIBS	Qval.MIBS	coeff.correcting.all.MIBS	SE.correcting_all.MIBS	pval.correcting.all.MIBS	qval.correcting.all.MIBS	drug.MIBS	N.LLD	non-zeros.LLD	Users.LLD	Non-users.LLD	Coef.LLD	SE.LLD	Pval.LLD	Qval.LLD	coeff.correcting.all.LLD	SE.correcting_all.LLD	pval.correcting.all.LLD	qval.correcting.all.LLD	drug.LLD	inverse_var.ibd	inverse_var.mibs	inverse_var.lld	se	beta	Z	P	FDR	Het.Q	Het.I2
k__Bacteria.p__Proteobacteria	454	434	6	448	0.0116466	0.0281337	0.679101	0.939855	0.0207892	0.0288888	0.47219	0.864101	steroid_nose_spray	305	275	7	298	0.0280678	0.01208	0.0208513	0.261601	0.0369208	0.0132486	0.00572709	0.458167	steroid_nose_spray	1124	1040	55	1069	0.0118862	0.00454523	0.00904549	0.186407	0.01016	0.00510779	0.0469522	0.820126	steroid_nose_spray	1263.41	6852.78	48404.8	0.00420625	0.0138427	3.291	0.000998334	0.0500591	1.57806	0
k__Bacteria.p__Proteobacteria.c__Gammaproteobacteria	454	346	6	448	0.035348	0.0226704	0.119714	0.650306	0.035108	0.0230251	0.128168	0.726989	steroid_nose_spray	305	225	7	298	0.00291109	0.0127894	0.820107	0.932629	0.0122502	0.0149991	0.41486	0.721495	steroid_nose_spray	1124	855	55	1069	0.0129452	0.00419621	0.00208825	0.0964773	0.0114157	0.00465875	0.0144375	0.820126	steroid_nose_spray	1945.73	6113.68	56791.7	0.00392682	0.0126714	3.22688	0.00125148	0.0500591	1.58721	0
k__Bacteria.p__Actinobacteria.c__Actinobacteria.o__Coriobacteriales.f__Coriobacteriaceae.g__Collinsella	454	342	6	448	-0.0505331	0.0434168	0.245096	0.749669	-0.0563655	0.0442049	0.203021	0.726989	steroid_nose_spray	305	278	7	298	-0.0485302	0.0390142	0.214514	0.704038	-0.0676616	0.0438294	0.123851	0.494	steroid_nose_spray	1124	1052	55	1069	-0.0305968	0.0118949	0.010232	0.186407	-0.0243841	0.0132431	0.0658575	0.820126	steroid_nose_spray	530.499	656.983	7067.69	0.0110062	-0.0333052	-3.02604	0.00247777	0.066074	0.361584	0
Vitamin D
Taxa	N.IBD	non-zeros.IBD	Users.IBD	Non-users.IBD	Coef.IBD	SE.IBD	Pval.IBD	Qval.IBD	coeff.correcting.all.IBD	SE.correcting_all.IBD	pval.correcting.all.IBD	qval.correcting.all.IBD	drug.IBD	N.MIBS	non-zeros.MIBS	Users.MIBS	Non-users.MIBS	Coef.MIBS	SE.MIBS	Pval.MIBS	Qval.MIBS	coeff.correcting.all.MIBS	SE.correcting_all.MIBS	pval.correcting.all.MIBS	qval.correcting.all.MIBS	drug.MIBS	N.LLD	non-zeros.LLD	Users.LLD	Non-users.LLD	Coef.LLD	SE.LLD	Pval.LLD	Qval.LLD	coeff.correcting.all.LLD	SE.correcting_all.LLD	pval.correcting.all.LLD	qval.correcting.all.LLD	drug.LLD	inverse_var.ibd	inverse_var.lld	se	beta	Z	P	FDR	Het.Q	Het.I2	Het.Pval
k__Bacteria.p__Firmicutes.c__Bacilli	454	452	70	384	0.0864425	0.0219397	9.50608e-05	0.00486711	0.0801805	0.0371282	0.0314176	0.712319	vitamin_D	305	301	3	302	NA	NA	NA	NA	NA	NA	NA	NA	vitamin_D	1124	1115	14	1110	0.0444583	0.0290787	0.126576	0.77844	0.0466784	0.0531202	0.379745	0.928894	vitamin_D	2077.49	1182.63	0.0175139	0.0712125	4.06605	4.78158e-05	0.00631055	1.3284	0.247212	0.514686
k__Bacteria.p__Firmicutes.c__Bacilli.o__Lactobacillales	454	451	70	384	0.0839189	0.0219602	0.000152263	0.00649655	0.0776253	0.0371663	0.0373939	0.712319	vitamin_D	305	301	3	302	NA	NA	NA	NA	NA	NA	NA	NA	vitamin_D	1124	1115	14	1110	0.0445567	0.0290573	0.125461	0.77844	0.0465493	0.0530812	0.380714	0.928894	vitamin_D	2073.61	1184.37	0.0175197	0.0696096	3.97323	7.09051e-05	0.00631055	1.16795	0.143799	0.557677
k__Bacteria.p__Firmicutes.c__Bacilli.o__Lactobacillales.f__Streptococcaceae.g__Streptococcus.s__Streptococcus_salivarius.t__Streptococcus_salivarius_unclassified	454	434	70	384	0.0210424	0.0102702	0.0410927	0.220197	0.000412453	0.0170488	0.980712	0.998768	vitamin_D	305	290	3	302	NA	NA	NA	NA	NA	NA	NA	NA	vitamin_D	1124	1068	14	1110	0.0429009	0.0126902	0.000748874	0.0767596	0.0501379	0.0221362	0.0237179	0.713006	vitamin_D	9480.69	6209.58	0.00798334	0.0296931	3.71938	0.000199709	0.0110073	1.79273	0.442192	0.40805
k__Bacteria.p__Proteobacteria.c__Gammaproteobacteria.o__Pasteurellales.f__Pasteurellaceae.g__Haemophilus.s__Haemophilus_parainfluenzae.t__Haemophilus_parainfluenzae_unclassified	454	106	70	384	0.0208288	0.0048572	2.21738e-05	0.00431932	0.0235782	0.00902985	0.00936603	0.634693	vitamin_D	305	60	3	302	NA	NA	NA	NA	NA	NA	NA	NA	vitamin_D	1124	241	14	1110	0.00488099	0.00395969	0.217959	0.77844	-0.00130794	0.00672086	0.845735	0.947405	vitamin_D	42386.5	63778.8	0.00306908	0.0112481	3.66498	0.000247355	0.0110073	6.47623	0.845589	0.0392379
k__Bacteria.p__Actinobacteria.c__Actinobacteria.o__Coriobacteriales.f__Coriobacteriaceae.g__Collinsella	454	342	70	384	-0.0436838	0.0142076	0.00223915	0.0409445	-0.0204378	0.0265768	0.442346	0.963678	vitamin_D	305	278	3	302	NA	NA	NA	NA	NA	NA	NA	NA	vitamin_D	1124	1052	14	1110	-0.0363795	0.0232949	0.118644	0.77844	-0.0477148	0.0398736	0.231707	0.877527	vitamin_D	4954	1842.79	0.0121296	-0.0417034	-3.43814	0.000585718	0.0130322	0.0716613	0	0.964804
k__Bacteria.p__Bacteroidetes.c__Bacteroidia.o__Bacteroidales.f__Rikenellaceae.g__Alistipes	454	362	70	384	-0.0354932	0.0113864	0.00194687	0.0409445	0.00041981	0.0216589	0.984546	0.998768	vitamin_D	305	269	3	302	NA	NA	NA	NA	NA	NA	NA	NA	vitamin_D	1124	1073	14	1110	-0.0285286	0.0170378	0.0943275	0.77844	-0.0791161	0.0292172	0.00687961	0.612286	vitamin_D	7713.06	3444.87	0.00946691	-0.0333429	-3.52205	0.00042822	0.0130322	0.115507	0	0.943883
k__Bacteria.p__Proteobacteria.c__Gammaproteobacteria.o__Pasteurellales.f__Pasteurellaceae	454	111	70	384	0.0204976	0.00506203	6.07531e-05	0.00431932	0.0237533	0.00946219	0.0124583	0.634693	vitamin_D	305	60	3	302	NA	NA	NA	NA	NA	NA	NA	NA	vitamin_D	1124	243	14	1110	0.00479588	0.00397679	0.228086	0.77844	-0.00126499	0.00675352	0.851455	0.947405	vitamin_D	39025.8	63231.6	0.00312718	0.0107883	3.44986	0.00056087	0.0130322	5.9496	0.831921	0.0510578
k__Bacteria.p__Proteobacteria.c__Gammaproteobacteria.o__Pasteurellales.f__Pasteurellaceae.g__Haemophilus	454	108	70	384	0.0206276	0.00505016	5.25201e-05	0.00431932	0.0238835	0.00943768	0.0117704	0.634693	vitamin_D	305	60	3	302	NA	NA	NA	NA	NA	NA	NA	NA	vitamin_D	1124	242	14	1110	0.00481213	0.00397407	0.226196	0.77844	-0.00127173	0.006749	0.850574	0.947405	vitamin_D	39209.3	63318.4	0.00312305	0.0108604	3.47748	0.000506142	0.0130322	6.05676	0.834895	0.0483941
k__Archaea.p__Euryarchaeota.c__Methanobacteria.o__Methanobacteriales.f__Methanobacteriaceae.g__Methanobrevibacter.s__Methanobrevibacter_unclassified	454	65	70	384	-0.0110539	0.00436729	0.0117204	0.111127	-0.0136931	0.00810932	0.0920883	0.862722	vitamin_D	305	107	3	302	NA	NA	NA	NA	NA	NA	NA	NA	vitamin_D	1124	432	14	1110	-0.0233205	0.0107752	0.0306579	0.698318	-0.0274447	0.0183041	0.134075	0.822945	vitamin_D	52429.6	8612.97	0.00404747	-0.0127847	-3.15869	0.00158478	0.0216994	1.11313	0.101633	0.573174
k__Bacteria.p__Actinobacteria.c__Actinobacteria.o__Bifidobacteriales.f__Bifidobacteriaceae.g__Bifidobacterium.s__Bifidobacterium_pseudocatenulatum.t__GCF_000173435	454	100	70	384	0.018733	0.00992422	0.0597404	0.268308	0.0203299	0.0180772	0.261432	0.929495	vitamin_D	305	54	3	302	NA	NA	NA	NA	NA	NA	NA	NA	vitamin_D	1124	246	14	1110	0.0400217	0.0137275	0.00362268	0.160095	-0.0350457	0.0232673	0.132303	0.822945	vitamin_D	10153.3	5306.64	0.00804259	0.0260403	3.23781	0.00120453	0.0216994	1.5795	0.366888	0.453958
k__Bacteria.p__Firmicutes.c__Clostridia.o__Clostridiales.f__Ruminococcaceae.g__Subdoligranulum	454	426	70	384	-0.0441032	0.0152847	0.00410171	0.0539137	-0.00229516	0.0283662	0.935553	0.998768	vitamin_D	305	305	3	302	NA	NA	NA	NA	NA	NA	NA	NA	vitamin_D	1124	1122	14	1110	-0.0383452	0.0270155	0.156068	0.77844	-0.0387806	0.0447328	0.386169	0.928894	vitamin_D	4280.4	1370.17	0.0133031	-0.042707	-3.21029	0.00132599	0.0216994	0.0344116	0	0.982941
k__Bacteria.p__Firmicutes.c__Clostridia.o__Clostridiales.f__Ruminococcaceae.g__Subdoligranulum.s__Subdoligranulum_unclassified	454	426	70	384	-0.0435091	0.0152072	0.00442395	0.0539301	-0.000375758	0.0282759	0.989404	0.998768	vitamin_D	305	305	3	302	NA	NA	NA	NA	NA	NA	NA	NA	vitamin_D	1124	1122	14	1110	-0.0378587	0.026993	0.161033	0.77844	-0.0368323	0.0446812	0.409932	0.935068	vitamin_D	4324.18	1372.45	0.0132492	-0.0421478	-3.18115	0.00146693	0.0216994	0.0332612	0	0.983507
k__Bacteria.p__Firmicutes.c__Negativicutes.o__Selenomonadales.f__Veillonellaceae.g__Veillonella.s__Veillonella_unclassified	454	223	70	384	0.00548328	0.00152718	0.000371229	0.0118793	0.00541131	0.00290267	0.0631041	0.722749	vitamin_D	305	144	3	302	NA	NA	NA	NA	NA	NA	NA	NA	vitamin_D	1124	539	14	1110	0.000633827	0.00249729	0.799694	0.918576	-0.00427428	0.00414305	0.302463	0.928894	vitamin_D	428767	160347	0.00130287	0.00416334	3.19552	0.00139581	0.0216994	2.74453	0.635639	0.253532
k__Bacteria.p__Actinobacteria.c__Actinobacteria.o__Actinomycetales	454	286	70	384	0.0050156	0.00193491	0.00987317	0.101101	0.00200055	0.003414	0.558238	0.970182	vitamin_D	305	185	3	302	NA	NA	NA	NA	NA	NA	NA	NA	vitamin_D	1124	769	14	1110	0.00583952	0.00362822	0.107799	0.77844	0.0108035	0.00598936	0.0715483	0.713006	vitamin_D	267103	75964.9	0.0017073	0.00519804	3.0446	0.00232991	0.0296232	0.0401494	0	0.980125
k__Bacteria.p__Actinobacteria.c__Actinobacteria.o__Coriobacteriales.f__Coriobacteriaceae.g__Collinsella.s__Collinsella_aerofaciens.t__GCF_000169035	454	304	70	384	-0.0365567	0.0142218	0.0104853	0.10324	-0.0174579	0.0264501	0.509616	0.964801	vitamin_D	305	265	3	302	NA	NA	NA	NA	NA	NA	NA	NA	vitamin_D	1124	1013	14	1110	-0.0322073	0.0240893	0.181496	0.77844	-0.0463548	0.0412001	0.260792	0.910214	vitamin_D	4944.16	1723.26	0.0122468	-0.0354325	-2.89322	0.00381314	0.0360506	0.0241739	0	0.987986
k__Bacteria.p__Bacteroidetes.c__Bacteroidia.o__Bacteroidales.f__Rikenellaceae.g__Alistipes.s__Alistipes_putredinis.t__GCF_000154465	454	223	70	384	-0.023157	0.00950148	0.0151988	0.129696	0.00215765	0.0174825	0.901839	0.998768	vitamin_D	305	203	3	302	NA	NA	NA	NA	NA	NA	NA	NA	vitamin_D	1124	904	14	1110	-0.0239798	0.0148868	0.107503	0.77844	-0.0288227	0.0255594	0.259708	0.910214	vitamin_D	11076.9	4512.32	0.00800918	-0.0233951	-2.92104	0.00348866	0.0360506	0.00217087	0	0.998915
k__Bacteria.p__Firmicutes.c__Bacilli.o__Lactobacillales.f__Streptococcaceae.g__Streptococcus	454	446	70	384	0.0434316	0.0176746	0.0143909	0.127037	0.0549383	0.0298234	0.0662148	0.722749	vitamin_D	305	296	3	302	NA	NA	NA	NA	NA	NA	NA	NA	vitamin_D	1124	1105	14	1110	0.0428816	0.0270371	0.113017	0.77844	0.00579695	0.0449174	0.897336	0.947405	vitamin_D	3201.12	1367.98	0.014794	0.0432669	2.92463	0.00344861	0.0360506	0.000289853	0	0.999855
k__Bacteria.p__Firmicutes.c__Bacilli.o__Lactobacillales.f__Streptococcaceae.g__Streptococcus.s__Streptococcus_parasanguinis.t__Streptococcus_parasanguinis_unclassified	454	393	70	384	0.0141631	0.00691943	0.041287	0.220197	0.0122147	0.0113635	0.283094	0.929495	vitamin_D	305	245	3	302	NA	NA	NA	NA	NA	NA	NA	NA	vitamin_D	1124	934	14	1110	0.0140115	0.00686578	0.0415161	0.77844	0.0264329	0.0130788	0.0435303	0.713006	vitamin_D	20886.2	21213.9	0.0048737	0.0140867	2.89035	0.0038481	0.0360506	0.000241687	0	0.999879
k__Bacteria.p__Verrucomicrobia.c__Verrucomicrobiae.o__Verrucomicrobiales.f__Verrucomicrobiaceae.g__Akkermansia.s__Akkermansia_muciniphila.t__GCF_000020225	454	150	70	384	-0.025133	0.00951153	0.008539	0.0950428	-0.00502423	0.0180773	0.781217	0.998768	vitamin_D	305	188	3	302	NA	NA	NA	NA	NA	NA	NA	NA	vitamin_D	1124	752	14	1110	-0.0437009	0.0318337	0.170096	0.77844	-0.0157718	0.0548052	0.773572	0.947405	vitamin_D	11053.5	986.794	0.00911343	-0.0266548	-2.92478	0.00344702	0.0360506	0.31233	0	0.855418
k__Bacteria.p__Firmicutes.c__Bacilli.o__Lactobacillales.f__Streptococcaceae	454	447	70	384	0.0419441	0.017643	0.0178709	0.147579	0.0543528	0.0298107	0.0690266	0.722749	vitamin_D	305	297	3	302	NA	NA	NA	NA	NA	NA	NA	NA	vitamin_D	1124	1107	14	1110	0.0412027	0.0271024	0.12873	0.77844	-0.00264975	0.0450189	0.953076	0.973553	vitamin_D	3212.57	1361.39	0.0147861	0.0417234	2.8218	0.00477547	0.0425017	0.000525549	0	0.999737
k__Archaea.p__Euryarchaeota.c__Methanobacteria.o__Methanobacteriales.f__Methanobacteriaceae	454	75	70	384	-0.028869	0.0123481	0.0198403	0.152948	-0.0292812	0.0226219	0.196289	0.929495	vitamin_D	305	129	3	302	NA	NA	NA	NA	NA	NA	NA	NA	vitamin_D	1124	597	14	1110	-0.0560812	0.0348922	0.108278	0.77844	-0.0413179	0.0574794	0.472402	0.93608	vitamin_D	6558.4	821.38	0.0116407	-0.0318978	-2.7402	0.0061402	0.0520455	0.540536	0	0.763175
k__Archaea.p__Euryarchaeota.c__Methanobacteria.o__Methanobacteriales.f__Methanobacteriaceae.g__Methanobrevibacter	454	74	70	384	-0.0275945	0.0120148	0.0221057	0.152948	-0.029327	0.0220136	0.183552	0.929495	vitamin_D	305	128	3	302	NA	NA	NA	NA	NA	NA	NA	NA	vitamin_D	1124	597	14	1110	-0.0542533	0.0341067	0.111963	0.77844	-0.0366626	0.0562903	0.514984	0.93608	vitamin_D	6927.4	859.648	0.0113322	-0.0305375	-2.69476	0.0070439	0.0569915	0.543497	0	0.762046
k__Archaea.p__Euryarchaeota.c__Methanobacteria.o__Methanobacteriales.f__Methanobacteriaceae.g__Methanobrevibacter.s__Methanobrevibacter_smithii.t__Methanobrevibacter_smithii_unclassified	454	69	70	384	-0.0252513	0.0111555	0.0240891	0.162285	-0.0267534	0.0203994	0.190454	0.929495	vitamin_D	305	127	3	302	NA	NA	NA	NA	NA	NA	NA	NA	vitamin_D	1124	580	14	1110	-0.04819	0.0321009	0.133586	0.77844	-0.0350016	0.0529099	0.508413	0.93608	vitamin_D	8035.63	970.434	0.0105374	-0.027723	-2.63092	0.00851534	0.0631554	0.455603	0	0.796282
k__Bacteria.p__Actinobacteria.c__Actinobacteria.o__Bifidobacteriales.f__Bifidobacteriaceae.g__Bifidobacterium.s__Bifidobacterium_dentium.t__Bifidobacterium_dentium_unclassified	454	112	70	384	0.00935553	0.00437543	0.0330534	0.191151	0.00208307	0.00793364	0.793025	0.998768	vitamin_D	305	57	3	302	NA	NA	NA	NA	NA	NA	NA	NA	vitamin_D	1124	136	14	1110	0.0080128	0.0051815	0.122286	0.77844	0.0236513	0.00861987	0.00617397	0.612286	vitamin_D	52234.7	37246.7	0.00334298	0.00879662	2.63137	0.00850411	0.0631554	0.039201	0	0.98059
k__Bacteria.p__Proteobacteria.c__Gammaproteobacteria	454	346	70	384	0.0250219	0.00787089	0.00158916	0.0396314	0.0193669	0.0139908	0.16711	0.929495	vitamin_D	305	225	3	302	NA	NA	NA	NA	NA	NA	NA	NA	vitamin_D	1124	855	14	1110	0.00322595	0.008748	0.712377	0.869269	0.018769	0.0179162	0.295071	0.928894	vitamin_D	16141.8	13067.2	0.00585116	0.0152711	2.60992	0.00905622	0.0644803	3.43059	0.708505	0.17991
k__Bacteria.p__Actinobacteria.c__Actinobacteria.o__Bifidobacteriales.f__Bifidobacteriaceae.g__Bifidobacterium.s__Bifidobacterium_adolescentis.t__Bifidobacterium_adolescentis_unclassified	454	263	70	384	-0.0428717	0.0256432	0.0952674	0.348406	-0.0715469	0.0471629	0.130058	0.929495	vitamin_D	305	220	3	302	NA	NA	NA	NA	NA	NA	NA	NA	vitamin_D	1124	937	14	1110	-0.110196	0.0487082	0.0238659	0.614991	0.020337	0.0827639	0.805944	0.947405	vitamin_D	1520.74	421.498	0.0226907	-0.0574822	-2.53329	0.0112998	0.0772107	1.49587	0.331491	0.473344
k__Bacteria.p__Firmicutes.c__Clostridia.o__Clostridiales.f__Eubacteriaceae.g__Eubacterium.s__Eubacterium_hallii.t__GCF_000173975	454	364	70	384	-0.0203415	0.0102175	0.0471192	0.231972	0.0123556	0.0192368	0.521055	0.964801	vitamin_D	305	296	3	302	NA	NA	NA	NA	NA	NA	NA	NA	vitamin_D	1124	1105	14	1110	-0.026333	0.0167075	0.115283	0.77844	-0.0398439	0.0286442	0.164515	0.861286	vitamin_D	9578.75	3582.42	0.00871672	-0.0219723	-2.52071	0.0117117	0.0772107	0.0935973	0	0.95428
[truncated: 1 more columns]
