# Supplementary material for: Impact of commonly used drugs on the composition and metabolic function of the gut microbiota
Source: Nat Commun. 2020 Jan 17;11:362. doi: 10.1038/s41467-019-14177-z (PMC6969170; doi:10.1038/s41467-019-14177-z)
Supplement: Supplementary file 11 — Supplementary Data 9 [file 41467_2019_14177_MOESM11_ESM.xlsx]

## Sheet: Sheet1
Supplementary table 9 - Summary statistics of individual pathways, selected and coloured by statistically significant results of the univariate meta-analysis.
Bright red: increased in users with an FDR < 0.05, light red the FDR is <0.1
Bright blue: decreased in users with an FDR < 0.05, light blue the FDR is <0.1
Yellow: results with a heterogeneity P-value < 0.05
Angiotensin II inhibitors
Pathways	N.IBD	non-zeros.IBD	Users.IBD	Non-users.IBD	Coef.IBD_univariate	SE.IBD_univariate	Pval.IBD_univariate	Qval.IBD_univariate	coeff.correcting.all.IBD_multivariate	SE.correcting_all.IBD_multivariate	pval.correcting.all.IBD_multivariate	qval.correcting.all.IBD_multivariate	drug.IBD	N.MIBS	non-zeros.MIBS	Users.MIBS	Non-users.MIBS	Coef.MIBS_univariate	SE.MIBS_univariate	Pval.MIBS_univariate	Qval.MIBS_univariate	coeff.correcting.all.MIBS_multivariate	SE.correcting_all.MIBS_multivariate	pval.correcting.all.MIBS_multivariate	qval.correcting.all.MIBS_multivariate	drug.MIBS	N.LLD	non-zeros.LLD	Users.LLD	Non-users.LLD	Coef.LLD_univariate	SE.LLD_univariate	Pval.LLD_univariate	Qval.LLD_univariate	coeff.correcting.all.LLD_multivariate	SE.correcting_all.LLD_multivariate	pval.correcting.all.LLD_multivariate	qval.correcting.all.LLD_multivariate	drug.LLD	inverse_var.ibd_univariate	inverse_var.mibs_univariate	inverse_var.lld_univariate	se_univariate	beta_univariate	Z_univariate	P_univariate	FDR_univariate	Het.Q_univariate	Het.I2_univariate
PWY.5104	454	440	10	444	0.222348	0.323933	0.492834	0.982554	0.429391	0.349841	0.220428	0.961306	angII_receptor_antagonist	305	305	17	288	-0.58186	0.178254	0.00122634	0.196827	-0.19008	0.274221	0.488821	0.982089	angII_receptor_antagonist	1124	1123	33	1091	-0.334273	0.121206	0.00591258	0.968931	-0.320395	0.138293	0.0207032	0.85317	angII_receptor_antagonist	9.52991	31.4719	68.0697	0.0957512	-0.357079	-3.72924	0.000192061	0.0574263	4.8251	0.585501
Anti androgen oral contraceptives
Pathways	N.IBD	non-zeros.IBD	Users.IBD	Non-users.IBD	Coef.IBD_univariate	SE.IBD_univariate	Pval.IBD_univariate	Qval.IBD_univariate	coeff.correcting.all.IBD_multivariate	SE.correcting_all.IBD_multivariate	pval.correcting.all.IBD_multivariate	qval.correcting.all.IBD_multivariate	drug.IBD	N.MIBS	non-zeros.MIBS	Users.MIBS	Non-users.MIBS	Coef.MIBS_univariate	SE.MIBS_univariate	Pval.MIBS_univariate	Qval.MIBS_univariate	coeff.correcting.all.MIBS_multivariate	SE.correcting_all.MIBS_multivariate	pval.correcting.all.MIBS_multivariate	qval.correcting.all.MIBS_multivariate	drug.MIBS	N.LLD	non-zeros.LLD	Users.LLD	Non-users.LLD	Coef.LLD_univariate	SE.LLD_univariate	Pval.LLD_univariate	Qval.LLD_univariate	coeff.correcting.all.LLD_multivariate	SE.correcting_all.LLD_multivariate	pval.correcting.all.LLD_multivariate	qval.correcting.all.LLD_multivariate	drug.LLD	inverse_var.mibs_univariate	inverse_var.lld_univariate	se_univariate	beta_univariate	Z_univariate	P_univariate	FDR_univariate	Het.Q_univariate	Het.I2_univariate	Het.Pval_univariate
FERMENTATION.PWY	454	420	2	452	NA	NA	NA	NA	NA	NA	NA	NA	anti_androgen_oral_contraceptive	305	294	6	299	-0.548249	0.496366	0.27031	0.986718	-0.512929	0.519568	0.3245	0.977591	anti_androgen_oral_contraceptive	1124	1084	14	1110	-0.829388	0.265133	0.00180736	0.218489	-0.8394	0.272547	0.0021273	0.255276	anti_androgen_oral_contraceptive	4.05879	14.2257	0.233862	-0.76698	-3.27963	0.00103942	0.0966664	0.249591	0	0.882677
PWY.6147	454	436	2	452	NA	NA	NA	NA	NA	NA	NA	NA	anti_androgen_oral_contraceptive	305	301	6	299	-0.455225	0.356547	0.202715	0.986718	-0.344391	0.369067	0.351634	0.977591	anti_androgen_oral_contraceptive	1124	1114	14	1110	-0.629966	0.209687	0.00272261	0.218489	-0.607998	0.21275	0.00435017	0.26101	anti_androgen_oral_contraceptive	7.86623	22.7435	0.180747	-0.58506	-3.23691	0.00120833	0.0966664	0.178465	0	0.914633
PWY.7539	454	435	2	452	NA	NA	NA	NA	NA	NA	NA	NA	anti_androgen_oral_contraceptive	305	300	6	299	-0.235588	0.283599	0.406828	0.986718	-0.185825	0.285261	0.515367	0.977591	anti_androgen_oral_contraceptive	1124	1111	14	1110	-0.55196	0.162596	0.00071198	0.218489	-0.543925	0.165452	0.00104444	0.250667	anti_androgen_oral_contraceptive	12.4334	37.8249	0.141057	-0.473693	-3.35816	0.000784638	0.0966664	0.936605	0	0.626064
Antibiotics
Pathways	N.IBD	non-zeros.IBD	Users.IBD	Non-users.IBD	Coef.IBD_univariate	SE.IBD_univariate	Pval.IBD_univariate	Qval.IBD_univariate	coeff.correcting.all.IBD_multivariate	SE.correcting_all.IBD_multivariate	pval.correcting.all.IBD_multivariate	qval.correcting.all.IBD_multivariate	drug.IBD	N.MIBS	non-zeros.MIBS	Users.MIBS	Non-users.MIBS	Coef.MIBS_univariate	SE.MIBS_univariate	Pval.MIBS_univariate	Qval.MIBS_univariate	coeff.correcting.all.MIBS_multivariate	SE.correcting_all.MIBS_multivariate	pval.correcting.all.MIBS_multivariate	qval.correcting.all.MIBS_multivariate	drug.MIBS	N.LLD	non-zeros.LLD	Users.LLD	Non-users.LLD	Coef.LLD_univariate	SE.LLD_univariate	Pval.LLD_univariate	Qval.LLD_univariate	coeff.correcting.all.LLD_multivariate	SE.correcting_all.LLD_multivariate	pval.correcting.all.LLD_multivariate	qval.correcting.all.LLD_multivariate	drug.LLD	inverse_var.ibd_univariate	inverse_var.mibs_univariate	inverse_var.lld_univariate	se_univariate	beta_univariate	Z_univariate	P_univariate	FDR_univariate	Het.Q_univariate	Het.I2_univariate
PWY.7209	454	322	12	442	-1.9476	0.802987	0.0156927	0.338515	-1.70131	0.881535	0.0543267	0.392731	antibiotics_merged	305	240	7	298	-1.24128	0.962111	0.197995	0.727396	-0.6134	1.01147	0.544741	0.910299	antibiotics_merged	1124	965	13	1111	-2.63609	0.653397	5.8458e-05	0.013048	-2.7479	0.733947	0.000190702	0.0116038	antibiotics_merged	1.5509	1.08031	2.34231	0.448402	-2.11843	-4.72439	2.3081e-06	0.000526246	1.50411	0
P4.PWY	454	448	12	442	-0.152439	0.160514	0.342811	0.724957	-0.11944	0.179689	0.506641	0.780502	antibiotics_merged	305	302	7	298	-0.709333	0.230093	0.0022458	0.0822003	-0.546223	0.249251	0.0293094	0.371253	antibiotics_merged	1124	1118	13	1111	-0.64165	0.162159	8.07924e-05	0.013048	-0.754227	0.173835	1.57004e-05	0.00357968	antibiotics_merged	38.8126	18.8883	38.0293	0.102206	-0.45666	-4.46804	7.89386e-06	0.0008999	6.09943	0.672101
DAPLYSINESYN.PWY	454	452	12	442	-0.16158	0.190401	0.396557	0.768919	-0.265313	0.207132	0.200994	0.58752	antibiotics_merged	305	302	7	298	-0.945412	0.281339	0.00088111	0.0822003	-0.780038	0.301543	0.0102304	0.283706	antibiotics_merged	1124	1118	13	1111	-0.686232	0.20237	0.000721146	0.0651847	-0.856486	0.216711	8.2565e-05	0.0094124	antibiotics_merged	27.5844	12.634	24.418	0.124383	-0.51299	-4.12427	3.71906e-05	0.00275055	6.50162	0.692385
PWY0.781	454	446	12	442	-0.151466	0.171025	0.376316	0.768919	-0.0632668	0.191931	0.741858	0.886579	antibiotics_merged	305	302	7	298	-0.691752	0.226543	0.00246954	0.0822003	-0.523393	0.246451	0.0346414	0.415697	antibiotics_merged	1124	1117	13	1111	-0.543707	0.164916	0.00100905	0.0651847	-0.634506	0.175145	0.000305364	0.0116038	antibiotics_merged	34.1887	19.4849	36.7682	0.105151	-0.427327	-4.06392	4.82553e-05	0.00275055	4.46213	0.551783
PRPP.PWY	454	449	12	442	-0.395298	0.12403	0.00154206	0.110591	-0.335261	0.137846	0.0154612	0.392731	antibiotics_merged	305	304	7	298	-0.378723	0.244076	0.121834	0.674651	-0.175438	0.260901	0.501914	0.910299	antibiotics_merged	1124	1121	13	1111	-0.201295	0.113479	0.0763653	0.5291	-0.181217	0.129636	0.162441	0.739442	antibiotics_merged	65.0051	16.7861	77.6554	0.079194	-0.299068	-3.77639	0.000159117	0.00725575	1.45082	0
PWY.7211	454	446	12	442	-0.396137	0.1613	0.014455	0.338515	-0.389836	0.179759	0.0307267	0.392731	antibiotics_merged	305	304	7	298	-0.409795	0.284274	0.150497	0.687565	-0.181846	0.305317	0.551964	0.910299	antibiotics_merged	1124	1120	13	1111	-0.300082	0.131876	0.0230688	0.310468	-0.279469	0.148888	0.060788	0.433114	antibiotics_merged	38.4356	12.3745	57.5004	0.096087	-0.346703	-3.60822	0.000308307	0.0117157	0.268164	0
PWY.5103	454	454	12	442	-0.151224	0.0791994	0.0568674	0.486489	-0.170436	0.0882419	0.0541421	0.392731	antibiotics_merged	305	305	7	298	-0.0723566	0.0780888	0.354887	0.737527	-0.0787834	0.0871038	0.366567	0.910299	antibiotics_merged	1124	1124	13	1111	-0.120804	0.0429887	0.00503906	0.220504	-0.138717	0.0483575	0.00420417	0.0958551	antibiotics_merged	159.425	163.992	541.117	0.0340102	-0.117224	-3.44672	0.000567442	0.0184824	0.521355	0
BRANCHED.CHAIN.AA.SYN.PWY	454	454	12	442	-0.143054	0.0716318	0.0464449	0.45464	-0.156554	0.0799686	0.0509791	0.392731	antibiotics_merged	305	305	7	298	-0.065213	0.0702037	0.353692	0.737527	-0.0689034	0.0781067	0.378493	0.910299	antibiotics_merged	1124	1124	13	1111	-0.10182	0.0376642	0.00696886	0.220504	-0.113687	0.0423657	0.00739855	0.140573	antibiotics_merged	194.889	202.899	704.925	0.030114	-0.102372	-3.39948	0.000675153	0.0192419	0.60293	0
GLYCOLYSIS.E.D	454	426	12	442	-1.18532	0.502997	0.018887	0.380258	-1.23482	0.565212	0.029495	0.392731	antibiotics_merged	305	283	7	298	-0.701536	0.650322	0.281571	0.727396	-0.3482	0.71317	0.625783	0.911675	antibiotics_merged	1124	1065	13	1111	-0.827021	0.461127	0.0731671	0.5291	-0.386587	0.51646	0.454303	0.88587	antibiotics_merged	3.95247	2.36452	4.70282	0.30124	-0.928606	-3.08261	0.00205193	0.046784	0.430922	0
PWY.2942	454	454	12	442	0.106746	0.0513706	0.0383016	0.428411	0.101895	0.055659	0.0679037	0.418433	antibiotics_merged	305	305	7	298	0.0360242	0.0566592	0.525414	0.776722	0.0497404	0.0618949	0.422373	0.910299	antibiotics_merged	1124	1124	13	1111	0.0841901	0.0352135	0.0169756	0.261102	0.0814305	0.0395815	0.0399013	0.419	antibiotics_merged	378.94	311.501	806.46	0.0258466	0.0798769	3.09042	0.00199871	0.046784	0.887615	0
PENTOSE.P.PWY	454	452	12	442	0.236442	0.207842	0.255917	0.694582	0.115155	0.22856	0.614667	0.834191	antibiotics_merged	305	304	7	298	-1.02169	0.298658	0.000712428	0.0822003	-0.913914	0.320385	0.00468563	0.283706	antibiotics_merged	1124	1123	13	1111	-0.577385	0.174396	0.000960298	0.0651847	-0.703683	0.193998	0.000299936	0.0116038	antibiotics_merged	23.149	11.2112	32.8797	0.121951	-0.371287	-3.04455	0.00233031	0.0483009	14.689	0.863844
FUCCAT.PWY	454	397	12	442	-1.10875	0.618997	0.0739504	0.501454	-1.09965	0.676299	0.104746	0.478946	antibiotics_merged	305	293	7	298	-0.309021	0.34894	0.376586	0.737527	0.0252755	0.369337	0.945494	0.979876	antibiotics_merged	1124	1101	13	1111	-0.586772	0.237076	0.0134735	0.255996	-0.475753	0.267841	0.0759811	0.45248	antibiotics_merged	2.60989	8.21294	17.792	0.186941	-0.554661	-2.96704	0.00300683	0.0571297	1.31519	0
PWY0.1261	454	384	12	442	-2.33462	0.722397	0.00132315	0.110591	-2.26239	0.795126	0.00466654	0.354657	antibiotics_merged	305	208	7	298	0.638495	1.04841	0.54298	0.776722	0.944208	1.10622	0.394132	0.910299	antibiotics_merged	1124	779	13	1111	-1.32	0.845583	0.118794	0.54815	-2.07636	0.959383	0.0306635	0.367962	antibiotics_merged	1.91623	0.909783	1.39858	0.486528	-1.35845	-2.79213	0.00523618	0.0918346	5.45606	0.633435
PWY.3001	454	454	12	442	0.000420701	0.0589445	0.994309	0.997612	-0.0121696	0.0654116	0.852504	0.944571	antibiotics_merged	305	305	7	298	-0.0629664	0.0748769	0.40106	0.737527	-0.0567858	0.0833427	0.496246	0.910299	antibiotics_merged	1124	1124	13	1111	-0.128215	0.0399393	0.00136404	0.073431	-0.168502	0.0454054	0.000216985	0.0116038	antibiotics_merged	287.815	178.363	626.902	0.0302464	-0.0836975	-2.76719	0.00565422	0.092083	3.35561	0.403983
Benzodiazepines derivates
Pathways	N.IBD	non-zeros.IBD	Users.IBD	Non-users.IBD	Coef.IBD_univariate	SE.IBD_univariate	Pval.IBD_univariate	Qval.IBD_univariate	coeff.correcting.all.IBD_multivariate	SE.correcting_all.IBD_multivariate	pval.correcting.all.IBD_multivariate	qval.correcting.all.IBD_multivariate	drug.IBD	N.MIBS	non-zeros.MIBS	Users.MIBS	Non-users.MIBS	Coef.MIBS_univariate	SE.MIBS_univariate	Pval.MIBS_univariate	Qval.MIBS_univariate	coeff.correcting.all.MIBS_multivariate	SE.correcting_all.MIBS_multivariate	pval.correcting.all.MIBS_multivariate	qval.correcting.all.MIBS_multivariate	drug.MIBS	N.LLD	non-zeros.LLD	Users.LLD	Non-users.LLD	Coef.LLD_univariate	SE.LLD_univariate	Pval.LLD_univariate	Qval.LLD_univariate	coeff.correcting.all.LLD_multivariate	SE.correcting_all.LLD_multivariate	pval.correcting.all.LLD_multivariate	qval.correcting.all.LLD_multivariate	drug.LLD	inverse_var.ibd_univariate	inverse_var.mibs_univariate	inverse_var.lld_univariate	se_univariate	beta_univariate	Z_univariate	P_univariate	FDR_univariate	Het.Q_univariate	Het.I2_univariate
P461.PWY	454	453	16	438	0.308448	0.195189	0.114776	0.261794	0.160192	0.211974	0.450271	0.613961	benzodiazepine_derivatives_related	305	305	13	292	0.515192	0.217	0.0182247	0.197217	0.399601	0.268555	0.137957	0.635988	benzodiazepine_derivatives_related	1124	1123	25	1099	0.320724	0.151562	0.0345564	0.997426	0.31882	0.157265	0.0428814	0.99105	benzodiazepine_derivatives_related	26.2476	21.2364	43.5328	0.104819	0.362558	3.4589	0.000542388	0.081087	0.647784	0
PWY.6385	454	454	16	438	-0.104869	0.0770176	0.17403	0.325208	-0.0348343	0.0817215	0.670157	0.779676	benzodiazepine_derivatives_related	305	305	13	292	-0.278423	0.0919423	0.00268108	0.103866	-0.34302	0.108764	0.00180391	0.134842	benzodiazepine_derivatives_related	1124	1123	25	1099	-0.0967343	0.0456952	0.0344872	0.997426	-0.0946073	0.0472081	0.0453181	0.99105	benzodiazepine_derivatives_related	168.586	118.296	478.916	0.0361362	-0.126591	-3.50316	0.000459766	0.081087	3.23354	0.381483
Beta blockers
Pathways	N.IBD	non-zeros.IBD	Users.IBD	Non-users.IBD	Coef.IBD_univariate	SE.IBD_univariate	Pval.IBD_univariate	Qval.IBD_univariate	coeff.correcting.all.IBD_multivariate	SE.correcting_all.IBD_multivariate	pval.correcting.all.IBD_multivariate	qval.correcting.all.IBD_multivariate	drug.IBD	N.MIBS	non-zeros.MIBS	Users.MIBS	Non-users.MIBS	Coef.MIBS_univariate	SE.MIBS_univariate	Pval.MIBS_univariate	Qval.MIBS_univariate	coeff.correcting.all.MIBS_multivariate	SE.correcting_all.MIBS_multivariate	pval.correcting.all.MIBS_multivariate	qval.correcting.all.MIBS_multivariate	drug.MIBS	N.LLD	non-zeros.LLD	Users.LLD	Non-users.LLD	Coef.LLD_univariate	SE.LLD_univariate	Pval.LLD_univariate	Qval.LLD_univariate	coeff.correcting.all.LLD_multivariate	SE.correcting_all.LLD_multivariate	pval.correcting.all.LLD_multivariate	qval.correcting.all.LLD_multivariate	drug.LLD	inverse_var.ibd_univariate	inverse_var.mibs_univariate	inverse_var.lld_univariate	se_univariate	beta_univariate	Z_univariate	P_univariate	FDR_univariate	Het.Q_univariate	Het.I2_univariate
PWY.922	454	302	34	420	0.907744	0.463917	0.0510185	0.575552	-0.135187	0.52266	0.796038	0.971223	beta_blockers	305	183	23	282	-0.0489909	0.449501	0.913284	0.989025	-0.435774	0.520742	0.403443	0.981527	beta_blockers	1124	748	61	1063	1.13435	0.288247	8.82096e-05	0.0104015	0.741172	0.341729	0.0303097	0.862223	beta_blockers	4.64642	4.94924	12.0357	0.21501	0.814927	3.79019	0.000150534	0.0239349	4.96192	0.59693
NONMEVIPP.PWY	454	454	34	420	-0.0383091	0.0376441	0.309412	0.808451	0.040839	0.0447382	0.361893	0.874238	beta_blockers	305	305	23	282	-0.0159819	0.0319957	0.617808	0.989025	-0.0171099	0.0368603	0.642915	0.981527	beta_blockers	1124	1124	61	1063	-0.0666285	0.0170037	9.45587e-05	0.0104015	-0.056236	0.0201892	0.00543991	0.862223	beta_blockers	705.678	976.823	3458.71	0.0139466	-0.0531186	-3.80872	0.000139686	0.0239349	2.13321	0.0624455
PWY.7219	454	454	34	420	0.00312702	0.0268802	0.907443	0.987774	-0.00525844	0.0322328	0.870492	0.979291	beta_blockers	305	305	23	282	0.000275741	0.0243179	0.990961	0.997174	0.0172191	0.0286439	0.548291	0.981527	beta_blockers	1124	1124	61	1063	-0.0572173	0.0132574	1.73143e-05	0.00571372	-0.0544329	0.0158007	0.000593247	0.188652	beta_blockers	1384	1691.02	5689.61	0.0106815	-0.0365959	-3.4261	0.000612322	0.0457217	6.90226	0.71024
PWY.3841	454	454	34	420	0.21009	0.0565889	0.00023196	0.0285902	0.0950553	0.0700804	0.175761	0.874238	beta_blockers	305	305	23	282	0.0433173	0.0832512	0.603228	0.989025	-0.0281654	0.0961249	0.769747	0.981527	beta_blockers	1124	1124	61	1063	0.0618993	0.0430682	0.150931	0.44095	0.0512714	0.05171	0.321656	0.912119	beta_blockers	312.276	144.284	539.122	0.0316913	0.105684	3.33478	0.000853661	0.0457217	4.99873	0.599899
PWY0.1061	454	443	34	420	0.642226	0.244418	0.00890942	0.328659	0.300258	0.286474	0.295242	0.874238	beta_blockers	305	302	23	282	0.040456	0.232141	0.86177	0.989025	-0.113164	0.270256	0.675759	0.981527	beta_blockers	1124	1110	61	1063	0.332005	0.122424	0.00679319	0.239952	0.134953	0.142635	0.34429	0.912119	beta_blockers	16.7391	18.5565	66.7221	0.0990062	0.329875	3.33186	0.000862673	0.0457217	3.18778	0.372603
PWY.5910	454	180	34	420	1.07398	0.431049	0.0130874	0.434502	0.779016	0.521752	0.136211	0.874238	beta_blockers	305	119	23	282	0.108564	0.431352	0.80146	0.989025	0.0877009	0.522304	0.866782	0.981527	beta_blockers	1124	613	61	1063	0.856093	0.300181	0.00442558	0.239952	0.615918	0.359286	0.0867646	0.862223	beta_blockers	5.38205	5.37447	11.0977	0.21391	0.725918	3.39356	0.000689905	0.0457217	2.88844	0.307584
TEICHOICACID.PWY	454	93	34	420	0.254688	0.308526	0.409539	0.820369	0.275811	0.380001	0.468381	0.881098	beta_blockers	305	41	23	282	0.508291	0.243112	0.0373957	0.989025	0.663452	0.284548	0.0204744	0.981527	beta_blockers	1124	219	61	1063	0.508915	0.208335	0.0147292	0.269305	0.380282	0.246673	0.123454	0.912119	beta_blockers	10.5055	16.9195	23.0396	0.140769	0.455782	3.2378	0.00120454	0.0547207	0.536524	0
HEMESYN2.PWY	454	439	34	420	0.68871	0.286748	0.0167304	0.473286	0.486453	0.350361	0.165783	0.874238	beta_blockers	305	284	23	282	0.483555	0.327499	0.140864	0.989025	0.434385	0.394546	0.271911	0.981527	beta_blockers	1124	1057	61	1063	0.354834	0.205428	0.0843915	0.409365	0.361845	0.249304	0.146954	0.912119	beta_blockers	12.1619	9.3235	23.6964	0.148771	0.471268	3.16774	0.0015363	0.061068	0.897681	0
X1CMET2.PWY	454	454	34	420	0.204707	0.0567365	0.00034446	0.0285902	0.128322	0.0709679	0.0713445	0.874238	beta_blockers	305	305	23	282	0.0247792	0.0738456	0.737445	0.989025	-0.0311144	0.0857014	0.716856	0.981527	beta_blockers	1124	1124	61	1063	0.0523028	0.0360137	0.146699	0.44095	0.0411988	0.0434081	0.342781	0.912119	beta_blockers	310.652	183.379	771.02	0.0281155	0.0857381	3.04949	0.00229227	0.0809935	5.94021	0.663311
Beta sympathomimetic inhalers
Pathways	N.IBD	non-zeros.IBD	Users.IBD	Non-users.IBD	Coef.IBD_univariate	SE.IBD_univariate	Pval.IBD_univariate	Qval.IBD_univariate	coeff.correcting.all.IBD_multivariate	SE.correcting_all.IBD_multivariate	pval.correcting.all.IBD_multivariate	qval.correcting.all.IBD_multivariate	drug.IBD	N.MIBS	non-zeros.MIBS	Users.MIBS	Non-users.MIBS	Coef.MIBS_univariate	SE.MIBS_univariate	Pval.MIBS_univariate	Qval.MIBS_univariate	coeff.correcting.all.MIBS_multivariate	SE.correcting_all.MIBS_multivariate	pval.correcting.all.MIBS_multivariate	qval.correcting.all.MIBS_multivariate	drug.MIBS	N.LLD	non-zeros.LLD	Users.LLD	Non-users.LLD	Coef.LLD_univariate	SE.LLD_univariate	Pval.LLD_univariate	Qval.LLD_univariate	coeff.correcting.all.LLD_multivariate	SE.correcting_all.LLD_multivariate	pval.correcting.all.LLD_multivariate	qval.correcting.all.LLD_multivariate	drug.LLD	inverse_var.ibd_univariate	inverse_var.mibs_univariate	inverse_var.lld_univariate	se_univariate	beta_univariate	Z_univariate	P_univariate	FDR_univariate	Het.Q_univariate	Het.I2_univariate
TRNA.CHARGING.PWY	454	454	16	438	-0.0147866	0.0691705	0.830827	0.983262	0.064816	0.0934923	0.48855	0.993012	beta_sympathomimetic_inhaler	305	305	16	289	-0.0982605	0.0544251	0.0720306	0.906401	-0.129537	0.0961882	0.179249	0.990561	beta_sympathomimetic_inhaler	1124	1124	64	1060	-0.069138	0.0206134	0.00082331	0.135846	-0.0477665	0.0335894	0.155297	0.648377	beta_sympathomimetic_inhaler	209.005	337.6	2353.42	0.0185695	-0.0686111	-3.69484	0.000220029	0.0633683	0.902937	0
Calcium
Pathways	N.IBD	non-zeros.IBD	Users.IBD	Non-users.IBD	Coef.IBD_univariate	SE.IBD_univariate	Pval.IBD_univariate	Qval.IBD_univariate	coeff.correcting.all.IBD_multivariate	SE.correcting_all.IBD_multivariate	pval.correcting.all.IBD_multivariate	qval.correcting.all.IBD_multivariate	drug.IBD	N.MIBS	non-zeros.MIBS	Users.MIBS	Non-users.MIBS	Coef.MIBS_univariate	SE.MIBS_univariate	Pval.MIBS_univariate	Qval.MIBS_univariate	coeff.correcting.all.MIBS_multivariate	SE.correcting_all.MIBS_multivariate	pval.correcting.all.MIBS_multivariate	qval.correcting.all.MIBS_multivariate	drug.MIBS	N.LLD	non-zeros.LLD	Users.LLD	Non-users.LLD	Coef.LLD_univariate	SE.LLD_univariate	Pval.LLD_univariate	Qval.LLD_univariate	coeff.correcting.all.LLD_multivariate	SE.correcting_all.LLD_multivariate	pval.correcting.all.LLD_multivariate	qval.correcting.all.LLD_multivariate	drug.LLD	inverse_var.ibd_univariate	inverse_var.mibs_univariate	inverse_var.lld_univariate	se_univariate	beta_univariate	Z_univariate	P_univariate	FDR_univariate	Het.Q_univariate	Het.I2_univariate
FUCCAT.PWY	454	397	76	378	-0.317598	0.274208	0.247399	0.416305	-0.419427	0.507438	0.408984	0.999376	calcium	305	293	8	297	-0.566735	0.330953	0.0879119	0.987052	-0.299905	0.385577	0.43742	0.964621	calcium	1124	1101	14	1110	-0.788168	0.227972	0.000566676	0.166603	-0.974364	0.442297	0.0278142	0.714923	calcium	13.2996	9.12994	19.2413	0.154911	-0.589466	-3.80518	0.000141699	0.0374087	1.74741	0
PWY.7371	454	163	76	378	-1.08838	0.281015	0.000123888	0.0191851	-1.12824	0.516448	0.0295016	0.748165	calcium	305	135	8	297	0.356152	0.697551	0.610027	0.987052	1.20873	0.848475	0.155455	0.964621	calcium	1124	482	14	1110	-0.459366	0.567371	0.41832	0.802711	-1.83193	1.15499	0.113009	0.724173	calcium	12.6632	2.05517	3.10646	0.236858	-0.812207	-3.42909	0.00060561	0.0799405	4.15804	0.519004
Laxatives
Pathways	N.IBD	non-zeros.IBD	Users.IBD	Non-users.IBD	Coef.IBD_univariate	SE.IBD_univariate	Pval.IBD_univariate	Qval.IBD_univariate	coeff.correcting.all.IBD_multivariate	SE.correcting_all.IBD_multivariate	pval.correcting.all.IBD_multivariate	qval.correcting.all.IBD_multivariate	drug.IBD	N.MIBS	non-zeros.MIBS	Users.MIBS	Non-users.MIBS	Coef.MIBS_univariate	SE.MIBS_univariate	Pval.MIBS_univariate	Qval.MIBS_univariate	coeff.correcting.all.MIBS_multivariate	SE.correcting_all.MIBS_multivariate	pval.correcting.all.MIBS_multivariate	qval.correcting.all.MIBS_multivariate	drug.MIBS	N.LLD	non-zeros.LLD	Users.LLD	Non-users.LLD	Coef.LLD_univariate	SE.LLD_univariate	Pval.LLD_univariate	Qval.LLD_univariate	coeff.correcting.all.LLD_multivariate	SE.correcting_all.LLD_multivariate	pval.correcting.all.LLD_multivariate	qval.correcting.all.LLD_multivariate	drug.LLD	inverse_var.ibd_univariate	inverse_var.mibs_univariate	inverse_var.lld_univariate	se_univariate	beta_univariate	Z_univariate	P_univariate	FDR_univariate	Het.Q_univariate	Het.I2_univariate
PWY.6317	454	454	30	424	-0.155234	0.042031	0.000249647	0.0415662	-0.14093	0.0451672	0.00194117	0.305735	laxatives	305	305	27	278	-0.0798975	0.0466967	0.0881343	0.275636	-0.0929449	0.0515093	0.0723167	0.269209	laxatives	1124	1124	16	1108	-0.209589	0.0471563	9.69046e-06	0.00168427	-0.171807	0.0502685	0.00065513	0.0235472	laxatives	566.059	458.594	449.698	0.0260435	-0.14838	-5.69739	1.21658e-08	3.83223e-06	3.86216	0.482155
PWY.5188	454	453	30	424	-0.178543	0.0651166	0.00636042	0.211802	-0.204051	0.0704507	0.0039856	0.418488	laxatives	305	305	27	278	-0.184091	0.0606906	0.00263281	0.0731094	-0.19238	0.0647973	0.00326387	0.0621527	laxatives	1124	1124	16	1108	-0.227726	0.0617526	0.000237217	0.00703025	-0.227815	0.0652257	0.000497651	0.0235472	laxatives	235.84	271.492	262.234	0.0360477	-0.19726	-5.47219	4.44506e-08	5.39101e-06	0.373093	0
PWY66.422	454	454	30	424	-0.161318	0.0407925	8.96041e-05	0.0298382	-0.137932	0.0432763	0.0015521	0.305735	laxatives	305	305	27	278	-0.0814607	0.0465433	0.0811247	0.275636	-0.0956982	0.0513179	0.0633346	0.269209	laxatives	1124	1124	16	1108	-0.176674	0.0482745	0.000264344	0.00717983	-0.159168	0.0511847	0.00192259	0.0336422	laxatives	600.953	461.621	429.106	0.0258918	-0.141022	-5.4466	5.1343e-08	5.39101e-06	2.43057	0.177146
PWY0.1296	454	454	30	424	-0.136186	0.0492424	0.00592593	0.211802	-0.120561	0.0540216	0.0262027	0.515866	laxatives	305	305	27	278	-0.0980029	0.0550682	0.0761567	0.275517	-0.106662	0.0595705	0.0745253	0.269832	laxatives	1124	1124	16	1108	-0.246402	0.0556153	1.0333e-05	0.00168427	-0.243837	0.0593724	4.31569e-05	0.0135944	laxatives	412.404	329.761	323.304	0.0306358	-0.157812	-5.15124	2.58776e-07	2.03786e-05	3.90984	0.488471
PWY.5973	454	454	30	424	0.127812	0.0756038	0.0916396	0.586846	0.153733	0.0814288	0.0597701	0.70131	laxatives	305	305	27	278	0.409832	0.106882	0.000153587	0.0496087	0.395079	0.114705	0.000665734	0.0455723	laxatives	1124	1124	16	1108	0.445073	0.117316	0.000156343	0.00566308	0.378143	0.124194	0.00238527	0.0357791	laxatives	174.95	87.5367	72.658	0.0546241	0.270254	4.94753	7.516e-07	4.73508e-05	7.47561	0.732463
CALVIN.PWY	454	454	30	424	-0.0950555	0.040604	0.0196896	0.409789	-0.0985258	0.0436165	0.0244464	0.515866	laxatives	305	305	27	278	-0.0763723	0.0445871	0.0877856	0.275636	-0.078068	0.0491419	0.113356	0.357191	laxatives	1124	1124	16	1108	-0.180155	0.0420105	1.95697e-05	0.00212658	-0.150576	0.0441512	0.000672778	0.0235472	laxatives	606.543	503.015	566.61	0.0244254	-0.118216	-4.83987	1.29926e-06	6.29533e-05	3.37983	0.408254
PWY.6121	454	454	30	424	-0.0587912	0.0277526	0.0347101	0.479987	-0.0634448	0.0300503	0.0353801	0.577927	laxatives	305	305	27	278	-0.0532787	0.0226315	0.0192492	0.143254	-0.044108	0.0239982	0.0672621	0.269209	laxatives	1124	1124	16	1108	-0.100184	0.0255668	9.45358e-05	0.00440267	-0.100815	0.026592	0.000158309	0.0166224	laxatives	1298.35	1952.43	1529.84	0.014463	-0.0697861	-4.82515	1.39896e-06	6.29533e-05	2.10264	0.0488138
PWY.6527	454	454	30	424	-0.125283	0.0492154	0.0112613	0.312501	-0.113169	0.053125	0.0337876	0.577927	laxatives	305	305	27	278	-0.0741739	0.0552902	0.180767	0.408307	-0.074364	0.0607931	0.222333	0.521763	laxatives	1124	1124	16	1108	-0.21675	0.0548991	8.3717e-05	0.00440267	-0.181212	0.0583218	0.00193908	0.0336422	laxatives	412.855	327.117	331.795	0.0305457	-0.138	-4.51781	6.24816e-06	0.000246021	3.457	0.421463
PWY.7663	454	454	30	424	0.179323	0.0936635	0.0562147	0.479987	0.151944	0.10086	0.132756	0.794456	laxatives	305	303	27	278	0.453766	0.159276	0.00469644	0.0731094	0.528493	0.175692	0.00288699	0.0606268	laxatives	1124	1124	16	1108	0.615769	0.173258	0.000395242	0.00858993	0.527515	0.183247	0.00407233	0.0493378	laxatives	113.988	39.4183	33.3129	0.0731822	0.315128	4.30608	1.66176e-05	0.000456685	5.8709	0.659337
PWY.6386	454	454	30	424	-0.0484594	0.0244306	0.0479379	0.479987	-0.0409005	0.0258098	0.113845	0.779719	laxatives	305	305	27	278	-0.0692284	0.0250195	0.0060279	0.0751289	-0.0575067	0.0274136	0.0369282	0.211498	laxatives	1124	1124	16	1108	-0.0717848	0.0266872	0.00725581	0.053759	-0.0603797	0.0281402	0.0321243	0.138618	laxatives	1675.46	1597.51	1404.08	0.0146222	-0.0625558	-4.27813	1.88473e-05	0.000456685	0.523646	0
PWY.6387	454	454	30	424	-0.0505218	0.0242673	0.0379405	0.479987	-0.0443041	0.0256874	0.0853643	0.746938	laxatives	305	305	27	278	-0.0697153	0.0247744	0.00523353	0.0731094	-0.0578073	0.0270967	0.0338642	0.206129	laxatives	1124	1124	16	1108	-0.0666099	0.0258203	0.0100155	0.0604636	-0.0566985	0.0272268	0.0375394	0.151601	laxatives	1698.08	1629.27	1499.95	0.0143929	-0.0619987	-4.30759	1.6504e-05	0.000456685	0.352579	0
PWY.6545	454	452	30	424	0.226413	0.073384	0.00216559	0.143027	0.190693	0.0801105	0.0177795	0.515866	laxatives	305	305	27	278	0.316056	0.103279	0.00241377	0.0731094	0.370757	0.112778	0.00114847	0.0455723	laxatives	1124	1123	16	1108	0.124359	0.0998667	0.213303	0.373853	0.12017	0.10614	0.257812	0.448679	laxatives	185.694	93.7512	100.267	0.0513184	0.221597	4.31809	1.57387e-05	0.000456685	1.78884	0
PWY0.1479	454	162	30	424	0.75087	0.457401	0.101391	0.603574	0.869646	0.503545	0.0849369	0.746938	laxatives	305	67	27	278	1.18575	0.348713	0.000764795	0.0596064	1.12369	0.38196	0.00355159	0.0621527	laxatives	1124	220	16	1108	0.945348	0.43453	0.0297972	0.113572	0.853228	0.459748	0.0637469	0.220662	laxatives	4.77976	8.22363	5.29615	0.233765	1.00258	4.28885	1.79599e-05	0.000456685	0.596091	0
GOLPDLCAT.PWY	454	447	30	424	-0.135512	0.136719	0.322162	0.794666	-0.101291	0.149692	0.499026	0.861135	laxatives	305	304	27	278	-0.318015	0.115007	0.00604753	0.0751289	-0.382698	0.123662	0.00218437	0.0583766	laxatives	1124	1120	16	1108	-0.517321	0.14342	0.000323552	0.00753413	-0.475327	0.15365	0.00202921	0.0336422	laxatives	53.4983	75.6057	48.6163	0.0750121	-0.317598	-4.23396	2.29616e-05	0.000482193	3.71302	0.461355
PWY.7197	454	454	30	424	0.2587	0.0978945	0.00852165	0.257974	0.223304	0.106525	0.0366938	0.577927	laxatives	305	305	27	278	0.421101	0.129409	0.00126866	0.0596064	0.465589	0.14207	0.00118905	0.0455723	laxatives	1124	1123	16	1108	0.194337	0.135141	0.150706	0.299574	0.142812	0.143541	0.320001	0.487406	laxatives	104.348	59.7135	54.7552	0.0676021	0.286912	4.24414	2.19437e-05	0.000482193	1.62755	0
PWY.7237	454	449	30	424	-0.0853152	0.14726	0.562655	0.909534	0.0288275	0.158567	0.855834	0.964888	laxatives	305	305	27	278	-0.321292	0.125978	0.0112622	0.113677	-0.429032	0.128602	0.000972077	0.0455723	laxatives	1124	1124	16	1108	-0.617523	0.148183	3.32137e-05	0.00270692	-0.599872	0.157673	0.000150116	0.0166224	laxatives	46.114	63.0105	45.541	0.0804088	-0.33816	-4.20551	2.60496e-05	0.000512852	6.52021	0.693262
PWY.621	454	454	30	424	-0.125273	0.0877803	0.154261	0.667128	-0.0470254	0.0938985	0.616782	0.863495	laxatives	305	305	27	278	-0.13212	0.0717024	0.0663854	0.257629	-0.182907	0.0777505	0.0193889	0.168472	laxatives	1124	1124	16	1108	-0.315704	0.0822538	0.000130964	0.00533679	-0.315176	0.0881746	0.000366659	0.0235472	laxatives	129.78	194.506	147.805	0.0460243	-0.187715	-4.0786	4.53071e-05	0.00081806	3.5284	0.433172
PWY.6277	454	454	30	424	-0.0524209	0.0285955	0.0674656	0.522466	-0.0502138	0.0305648	0.101219	0.779719	laxatives	305	305	27	278	-0.0699253	0.0242581	0.00424708	0.0731094	-0.0603857	0.0261389	0.0216961	0.168472	laxatives	1124	1124	16	1108	-0.058811	0.0259454	0.0235985	0.0973812	-0.0622078	0.026829	0.0206	0.0989524	laxatives	1222.94	1699.36	1485.53	0.0150622	-0.061323	-4.07133	4.67463e-05	0.00081806	0.23204	0
PWY.7228	454	454	30	424	0.19158	0.0871199	0.0283985	0.479987	0.179295	0.0955354	0.0612894	0.70131	laxatives	305	305	27	278	0.369103	0.11366	0.00129746	0.0596064	0.41323	0.124328	0.00101407	0.0455723	laxatives	1124	1123	16	1108	0.174079	0.110109	0.11417	0.244864	0.141936	0.116674	0.224057	0.420107	laxatives	131.754	77.4075	82.4813	0.0585564	0.233748	3.99185	6.55593e-05	0.0010869	1.94613	0
PWY0.1319	454	454	30	424	-0.109565	0.0380676	0.00419937	0.177135	-0.0917933	0.0410395	0.0258718	0.515866	laxatives	305	305	27	278	-0.0412725	0.0414952	0.32073	0.561294	-0.0197903	0.044828	0.659237	0.883658	laxatives	1124	1124	16	1108	-0.119779	0.0414719	0.00395007	0.0382049	-0.112317	0.0434958	0.00994841	0.0732973	laxatives	690.064	580.77	581.422	0.0232354	-0.0913582	-3.93186	8.42917e-05	0.00127937	2.15529	0.0720519
PWY.5667	454	454	30	424	-0.109515	0.0381069	0.00425549	0.177135	-0.091835	0.0410808	0.0259531	0.515866	laxatives	305	305	27	278	-0.0412803	0.0414962	0.320651	0.561294	-0.0197952	0.0448287	0.659162	0.883658	laxatives	1124	1124	16	1108	-0.119777	0.0414719	0.00395084	0.0382049	-0.112316	0.0434955	0.00994858	0.0732973	laxatives	688.64	580.742	581.422	0.0232445	-0.0913281	-3.92902	8.52912e-05	0.00127937	2.15297	0.0710498
PWY0.166	454	454	30	424	0.141333	0.061385	0.0217829	0.426689	0.141388	0.0672454	0.0361355	0.577927	laxatives	305	305	27	278	0.277171	0.0866762	0.00153441	0.0596064	0.314119	0.0952127	0.00110376	0.0455723	laxatives	1124	1123	16	1108	0.116586	0.0832454	0.161642	0.308159	0.103346	0.0885544	0.243458	0.440742	laxatives	265.384	133.107	144.304	0.0429222	0.168065	3.91557	9.01925e-05	0.00129139	2.1566	0.0726142
PWY.7357	454	454	30	424	-0.0862444	0.0509291	0.0910995	0.586846	-0.0958594	0.0554528	0.0846622	0.746938	laxatives	305	305	27	278	-0.116758	0.0561723	0.0385187	0.20067	-0.106957	0.0627538	0.0894936	0.303124	laxatives	1124	1124	16	1108	-0.154098	0.0518495	0.00302207	0.0362034	-0.115153	0.0544376	0.0346332	0.145955	laxatives	385.539	316.925	371.972	0.0305077	-0.118736	-3.89199	9.94235e-05	0.00135384	0.87339	0
ARO.PWY	454	454	30	424	-0.0373397	0.0286738	0.193544	0.72416	-0.0321674	0.0314034	0.306324	0.839061	laxatives	305	305	27	278	-0.0472129	0.0276088	0.0883341	0.275636	-0.0518502	0.0295174	0.0801962	0.28384	laxatives	1124	1124	16	1108	-0.105256	0.028322	0.000212168	0.00691667	-0.0945864	0.0300191	0.0016732	0.0336199	laxatives	1216.27	1311.91	1246.68	0.0162761	-0.063201	-3.88306	0.00010315	0.00135384	3.35373	0.403648
PWY.1042	454	454	30	424	-0.0612501	0.050344	0.224408	0.738438	-0.0497634	0.0528505	0.346985	0.861135	laxatives	305	305	27	278	-0.0663329	0.0504647	0.189718	0.418119	-0.0769102	0.0557733	0.169082	0.447569	laxatives	1124	1124	16	1108	-0.200288	0.0491088	4.85764e-05	0.00316718	-0.162254	0.0515938	0.00170768	0.0336199	laxatives	394.553	392.667	414.649	0.0288451	-0.110879	-3.84396	0.000121066	0.00152543	5.06565	0.605184
PEPTIDOGLYCANSYN.PWY	454	454	30	424	-0.0363933	0.0243866	0.136335	0.65779	-0.0318765	0.0259292	0.21967	0.804605	laxatives	305	305	27	278	-0.0679392	0.0231441	0.00360253	0.0731094	-0.0544067	0.0250322	0.0306843	0.201366	laxatives	1124	1124	16	1108	-0.0513958	0.0244057	0.0354389	0.119066	-0.0373249	0.0256499	0.145918	0.348214	laxatives	1681.5	1866.89	1678.87	0.0138313	-0.0524782	-3.79416	0.000148142	0.00170602	0.883275	0
DAPLYSINESYN.PWY	454	452	30	424	0.23798	0.123766	0.055161	0.479987	0.272867	0.13384	0.0421482	0.603485	laxatives	305	302	27	278	0.365561	0.155661	0.0195144	0.143254	0.34921	0.16576	0.0361001	0.210584	laxatives	1124	1118	16	1108	0.413255	0.169168	0.0147272	0.0738624	0.475992	0.178241	0.00768987	0.068336	laxatives	65.2826	41.2705	34.9435	0.0840673	0.318477	3.78836	0.000151646	0.00170602	0.828402	0
NAGLIPASYN.PWY	454	343	30	424	0.374278	0.431926	0.386673	0.82441	0.31564	0.470287	0.502506	0.861135	laxatives	305	177	27	278	1.38647	0.42107	0.00111169	0.0596064	1.30504	0.461348	0.00503135	0.0792437	laxatives	1124	638	16	1108	1.50292	0.591074	0.0111342	0.0635186	1.46623	0.629103	0.0199551	0.0989524	laxatives	5.36019	5.64015	2.86231	0.268582	1.01913	3.7945	0.000147941	0.00170602	3.65995	0.453544
X1CMET2.PWY	454	454	30	424	0.060834	0.0551828	0.270895	0.755259	0.0501495	0.0606262	0.40863	0.861135	laxatives	305	305	27	278	0.205512	0.0683355	0.00286104	0.0731094	0.20419	0.0732725	0.00571384	0.0857077	laxatives	1124	1124	16	1108	0.177052	0.0672135	0.00855126	0.054661	0.165347	0.0713858	0.0207329	0.0989524	laxatives	328.392	214.145	221.354	0.0361813	0.135069	3.73311	0.00018913	0.00205434	3.2625	0.386973
COMPLETE.ARO.PWY	454	454	30	424	-0.04166	0.0274994	0.130528	0.65779	-0.0353235	0.0300623	0.240717	0.811892	laxatives	305	305	27	278	-0.0498519	0.0277174	0.073136	0.2724	-0.0569193	0.0295797	0.0554428	0.262815	laxatives	1124	1124	16	1108	-0.0897579	0.0284056	0.00162109	0.0238834	-0.0783611	0.0301314	0.00943334	0.0732973	laxatives	1322.37	1301.65	1239.34	0.0160885	-0.0598495	-3.72001	0.000199216	0.00209177	1.67623	0
PWY.7184	454	454	30	424	0.151153	0.0839658	0.0725228	0.536516	0.143247	0.0922557	0.12129	0.779719	laxatives	305	305	27	278	0.357506	0.109526	0.00122638	0.0596064	0.403181	0.119578	0.000859373	0.0455723	laxatives	1124	1123	16	1108	0.159155	0.108004	0.140872	0.285244	0.142163	0.114677	0.215365	0.418167	laxatives	141.839	83.3609	85.7272	0.0567115	0.208683	3.67974	0.000233472	0.00237237	2.52603	0.208243
PWY.5690	454	449	30	424	0.310691	0.149475	0.038253	0.479987	0.21546	0.162417	0.185428	0.794456	laxatives	305	301	27	278	0.459499	0.181891	0.0120545	0.117988	0.524771	0.198558	0.00871864	0.10563	laxatives	1124	1115	16	1108	0.361397	0.210613	0.0864553	0.208774	0.39613	0.225389	0.0791132	0.239622	laxatives	44.757	30.2257	22.5439	0.10126	0.368531	3.63945	0.000273224	0.00268955	0.401003	0
PWY66.399	454	425	30	424	0.485108	0.331988	0.144671	0.65779	0.149219	0.362702	0.680994	0.886719	laxatives	305	295	27	278	0.401313	0.175897	0.0232472	0.156434	0.432603	0.18648	0.0211431	0.168472	laxatives	1124	1116	16	1108	0.390403	0.168429	0.020637	0.0897021	0.394471	0.178667	0.0274681	0.124399	laxatives	9.0731	32.3209	35.2508	0.114224	0.406215	3.55629	0.000376132	0.00359035	0.0660625	0
PWY.6163	454	454	30	424	-0.0323681	0.0297223	0.276762	0.755259	-0.0246906	0.0323957	0.446433	0.861135	laxatives	305	305	27	278	-0.0529363	0.0299484	0.0781887	0.275636	-0.0633381	0.0323223	0.0511384	0.25448	laxatives	1124	1124	16	1108	-0.100165	0.0303601	0.00100027	0.0162694	-0.0862264	0.032202	0.00752691	0.068336	laxatives	1131.97	1114.95	1084.91	0.0173244	-0.0613269	-3.53991	0.000400262	0.00370831	2.66422	0.249311
ANAEROFRUCAT.PWY	454	454	30	424	0.198895	0.0993471	0.0459114	0.479987	0.111532	0.109719	0.310012	0.841844	laxatives	305	301	27	278	0.318398	0.167402	0.0581557	0.247162	0.46622	0.175429	0.00836111	0.10535	laxatives	1124	1122	16	1108	0.396128	0.161205	0.014152	0.073231	0.397476	0.171601	0.0207324	0.0989524	laxatives	101.319	35.6844	38.4807	0.0754886	0.266446	3.52962	0.000416164	0.00374548	1.20579	0
ARGININE.SYN4.PWY	454	422	30	424	0.617655	0.394556	0.118201	0.647125	0.348708	0.423262	0.410515	0.861135	laxatives	305	281	27	278	0.657855	0.417609	0.11625	0.307637	0.885072	0.446566	0.0485217	0.250563	laxatives	1124	1080	16	1108	1.26955	0.425019	0.00287841	0.0362034	1.26216	0.449959	0.00512132	0.0574206	laxatives	6.42367	5.73404	5.53584	0.237735	0.834643	3.51082	0.000446731	0.0039089	1.52872	0
PWY.7539	454	435	30	424	0.163602	0.162925	0.315893	0.794666	0.241293	0.177054	0.173761	0.794456	laxatives	305	300	27	278	0.356225	0.143627	0.013704	0.130188	0.414628	0.15531	0.00808386	0.10535	laxatives	1124	1111	16	1108	0.3922	0.156655	0.0124402	0.0664835	0.455068	0.166601	0.00641128	0.0672394	laxatives	37.6723	48.4763	40.7482	0.0887717	0.310592	3.49878	0.000467399	0.00397921	1.18628	0
PWY.5022	454	325	30	424	0.578794	0.429282	0.178264	0.690283	0.547319	0.474364	0.249278	0.811892	laxatives	305	211	27	278	0.892358	0.430941	0.0392459	0.201213	0.863595	0.468378	0.0663327	0.269209	laxatives	1124	899	16	1108	1.47739	0.533637	0.00572398	0.0485296	1.79513	0.56586	0.00155472	0.0336199	laxatives	5.42643	5.38473	3.51162	0.264233	0.916997	3.47042	0.000519653	0.00430765	1.72676	0
PWY.6151	454	454	30	424	-0.0762716	0.0313424	0.0153564	0.39336	-0.0537719	0.0337034	0.111417	0.779719	laxatives	305	305	27	278	-0.0340596	0.0361787	0.347256	0.58116	-0.0201268	0.0397268	0.612841	0.857978	laxatives	1124	1124	16	1108	-0.0919307	0.0362288	0.0113009	0.0635186	-0.0697692	0.038397	0.0694898	0.227172	laxatives	1017.97	764.003	761.89	0.0198268	-0.0682839	-3.44402	0.000573138	0.00461781	1.38586	0
PWY.5484	454	454	30	424	0.205878	0.152697	0.178271	0.690283	0.0466732	0.166597	0.779505	0.949467	laxatives	305	301	27	278	0.40861	0.20565	0.0478628	0.227348	0.567371	0.216004	0.00913615	0.106588	laxatives	1124	1122	16	1108	0.661086	0.220542	0.00278212	0.0362034	0.622441	0.234074	0.00795058	0.068336	laxatives	42.8885	23.6451	20.5597	0.107154	0.368377	3.43783	0.000586389	0.00461781	2.93232	0.317946
PWY.6737	454	454	30	424	-0.0792942	0.0406372	0.0516847	0.479987	-0.068887	0.0446911	0.124047	0.781495	laxatives	305	305	27	278	-0.0433851	0.040486	0.284787	0.533884	-0.0318504	0.0441945	0.47176	0.768555	laxatives	1124	1124	16	1108	-0.12718	0.0430888	0.00322776	0.0362844	-0.100333	0.0457508	0.0285191	0.126528	laxatives	605.553	610.086	538.607	0.0238756	-0.0815083	-3.41387	0.000640465	0.00492064	2.01315	0.0065343
NONMEVIPP.PWY	454	454	30	424	-0.0389793	0.0345212	0.259471	0.755259	-0.0230853	0.0363681	0.525956	0.861135	laxatives	305	305	27	278	-0.0878793	0.0299674	0.00363337	0.0731094	-0.0766121	0.0324879	0.0191264	0.168472	laxatives	1124	1124	16	1108	-0.0548351	0.0321976	0.0888328	0.212938	-0.0301428	0.0334071	0.367108	0.518561	laxatives	839.13	1113.53	964.612	0.0185145	-0.0628874	-3.39666	0.000682136	0.00499704	1.2377	0
PWY.5686	454	454	30	424	-0.0422623	0.0259857	0.104602	0.611097	-0.0395057	0.0279494	0.158315	0.794456	laxatives	305	305	27	278	-0.0557056	0.0238571	0.0202443	0.145309	-0.0420587	0.0257435	0.103573	0.339848	laxatives	1124	1124	16	1108	-0.0520075	0.0273146	0.0571662	0.160657	-0.0424903	0.0282246	0.132507	0.336611	laxatives	1480.92	1756.97	1340.32	0.0147792	-0.0502744	-3.40169	0.000669699	0.00499704	0.150917	0
PWY.7371	454	163	30	424	1.25259	0.410684	0.00242719	0.143027	0.808247	0.436086	0.0645651	0.70131	laxatives	305	135	27	278	0.593637	0.40036	0.139195	0.338046	0.69088	0.448242	0.124439	0.380723	laxatives	1124	482	16	1108	0.624738	0.530992	0.239626	0.398562	0.363235	0.565561	0.520844	0.658899	laxatives	5.92904	6.23877	3.5467	0.252261	0.849278	3.36667	0.000760822	0.00544679	1.55097	0
GLYCOGENSYNTH.PWY	454	454	30	424	-0.273174	0.114898	0.0178573	0.396431	-0.216092	0.12356	0.0810844	0.746938	laxatives	305	305	27	278	-0.0871751	0.0921693	0.345012	0.580411	-0.17275	0.100963	0.0882574	0.303124	laxatives	1124	1124	16	1108	-0.288274	0.106491	0.00689272	0.0535006	-0.228514	0.113986	0.0452404	0.175935	laxatives	75.7483	117.714	88.1809	0.0595869	-0.200163	-3.35918	0.000781744	0.00547221	2.59115	0.228143
PWY0.1298	454	453	30	424	-0.416272	0.137306	0.00257706	0.143027	-0.331072	0.148235	0.0260811	0.515866	laxatives	305	304	27	278	-0.0172714	0.147514	0.906874	0.971045	-0.0717772	0.158924	0.6519	0.883658	laxatives	1124	1124	16	1108	-0.449821	0.170402	0.00841178	0.054661	-0.483543	0.180543	0.00751313	0.068336	laxatives	53.0419	45.9551	34.4391	0.0865692	-0.287516	-3.32123	0.00089621	0.00600651	5.14277	0.611104
PWY.5154	454	454	30	424	0.168935	0.131072	0.198127	0.733071	0.211944	0.142279	0.13712	0.794456	laxatives	305	304	27	278	0.25038	0.136544	0.0677174	0.257629	0.278672	0.146527	0.0583046	0.262815	laxatives	1124	1122	16	1108	0.409544	0.14943	0.00622909	0.0495289	0.402201	0.158801	0.0114599	0.0784755	laxatives	58.2078	53.6357	44.7842	0.0799035	0.265622	3.32428	0.000886457	0.00600651	1.48424	0
PWY.3841	454	454	30	424	0.0465075	0.0551231	0.399302	0.82441	0.0485348	0.0598683	0.418034	0.861135	laxatives	305	305	27	278	0.244112	0.0769079	0.00166086	0.0596064	0.224906	0.08216	0.006615	0.0947148	laxatives	1124	1124	16	1108	0.17043	0.080466	0.0343937	0.118842	0.135347	0.0850408	0.111779	0.298393	laxatives	329.103	169.067	154.445	0.0391446	0.127026	3.24504	0.00117433	0.00770651	4.74235	0.578268
P42.PWY	454	445	30	424	0.288028	0.152793	0.0600919	0.488063	0.265276	0.164535	0.107714	0.779719	laxatives	305	299	27	278	0.223997	0.198039	0.258952	0.509998	0.381431	0.207419	0.0670735	0.269209	laxatives	1124	1115	16	1108	0.614573	0.222483	0.00583403	0.0485296	0.643195	0.236394	0.00661721	0.0672394	laxatives	42.8347	25.4977	20.2025	0.106278	0.3441	3.23774	0.0012048	0.00774516	1.9804	0
PWY.841	454	454	30	424	0.101964	0.057219	0.0754501	0.536516	0.0769677	0.0614675	0.211255	0.797142	laxatives	305	305	27	278	0.248995	0.0840182	0.00328687	0.0731094	0.274476	0.0910358	0.00282072	0.0606268	laxatives	1124	1123	16	1108	0.0810474	0.0775772	0.296374	0.448129	0.0716473	0.0826068	0.385957	0.54034	laxatives	305.435	141.662	166.162	0.0403811	0.130261	3.22579	0.00125627	0.00791448	2.64413	0.243607
GLYCOLYSIS	454	454	30	424	0.196522	0.157753	0.213524	0.738438	0.0315689	0.172017	0.854483	0.964888	laxatives	305	301	27	278	0.390456	0.212846	0.0676001	0.257629	0.549542	0.224403	0.0149926	0.147584	laxatives	1124	1122	16	1108	0.66818	0.231904	0.00403691	0.0382049	0.619283	0.246211	0.0120403	0.0790145	laxatives	40.1833	22.0735	18.5944	0.111213	0.357942	3.21852	0.00128854	0.00795864	2.86003	0.300707
PWY.5695	454	454	30	424	0.0704956	0.0611461	0.249578	0.755259	0.0527072	0.0658938	0.424258	0.861135	laxatives	305	305	27	278	0.171824	0.0702368	0.0150129	0.133948	0.230863	0.0747352	0.00222387	0.0583766	laxatives	1124	1124	16	1108	0.137503	0.0681138	0.0437544	0.137153	0.202069	0.0723028	0.00528634	0.0574206	laxatives	267.463	202.708	215.541	0.0381882	0.121513	3.18194	0.00146292	0.0084118	1.26435	0
PWY.6125	454	454	30	424	0.109288	0.0791926	0.168285	0.679237	0.117164	0.0868234	0.177964	0.794456	laxatives	305	305	27	278	0.316269	0.0988001	0.00151741	0.0596064	0.351565	0.108156	0.00130207	0.0455723	laxatives	1124	1123	16	1108	0.10433	0.0942238	0.268425	0.430405	0.0952871	0.0998277	0.340039	0.491356	laxatives	159.452	102.444	112.636	0.051672	0.164411	3.18182	0.00146352	0.0084118	3.25355	0.385286
GLUCONEO.PWY	454	422	30	424	0.428968	0.334621	0.200538	0.733837	0.288189	0.357918	0.421197	0.861135	laxatives	305	297	27	278	0.276711	0.168043	0.100709	0.284505	0.289975	0.17855	0.105596	0.342913	laxatives	1124	1109	16	1108	0.415741	0.166576	0.0127139	0.0668504	0.494062	0.175182	0.0048882	0.057029	laxatives	8.93085	35.4128	36.039	0.111537	0.35596	3.19141	0.00141578	0.0084118	0.398802	0
CENTFERM.PWY	454	266	30	424	0.947733	0.454605	0.0376717	0.479987	0.853239	0.490173	0.0825129	0.746938	laxatives	305	221	27	278	1.03069	0.430831	0.0173617	0.140195	0.99848	0.464538	0.0325113	0.204821	laxatives	1124	939	16	1108	0.467629	0.517895	0.366751	0.506614	0.862465	0.548531	0.116171	0.304948	laxatives	4.83873	5.38747	3.72836	0.267696	0.851486	3.18079	0.00146873	0.0084118	0.76719	0
PWY.6590	454	266	30	424	0.988104	0.474637	0.0379401	0.479987	0.885503	0.511517	0.0842055	0.746938	laxatives	305	221	27	278	1.06496	0.450586	0.0187447	0.143254	1.0275	0.485711	0.0353283	0.20997	laxatives	1124	939	16	1108	0.480008	0.537815	0.372309	0.50931	0.892759	0.569623	0.117343	0.305479	laxatives	4.43891	4.92544	3.45728	0.279273	0.880624	3.15328	0.00161449	0.00908152	0.773516	0
PWY4FS.8	454	433	30	424	0.139047	0.337347	0.68041	0.917393	0.0892461	0.36835	0.808684	0.964888	laxatives	305	268	27	278	1.20579	0.426608	0.0050248	0.0731094	1.04495	0.469666	0.0269342	0.188539	laxatives	1124	1013	16	1108	1.53429	0.533449	0.00410176	0.0382049	1.45486	0.567855	0.0105415	0.0737903	laxatives	8.78714	5.49467	3.5141	0.23705	0.74393	3.13828	0.00169941	0.00922954	6.58233	0.696156
PWY4FS.7	454	433	30	424	0.139031	0.337375	0.680469	0.917393	0.0889977	0.368366	0.809214	0.964888	laxatives	305	268	27	278	1.20579	0.426608	0.00502479	0.0731094	1.04496	0.469666	0.0269342	0.188539	laxatives	1124	1013	16	1108	1.53429	0.533449	0.00410173	0.0382049	1.45486	0.567855	0.0105415	0.0737903	laxatives	8.78568	5.49467	3.5141	0.23706	0.743972	3.13833	0.00169912	0.00922954	6.58197	0.69614
PWY66.400	454	453	30	424	0.265412	0.172454	0.124529	0.65779	0.11503	0.187947	0.54087	0.861135	laxatives	305	300	27	278	0.521928	0.214411	0.0155203	0.133948	0.545338	0.222509	0.0149135	0.147584	laxatives	1124	1118	16	1108	0.328607	0.226597	0.14729	0.296397	0.322565	0.23798	0.175567	0.38191	laxatives	33.6243	21.7523	19.4757	0.115584	0.356399	3.08347	0.00204605	0.0107417	0.889418	0
PHOSLIPSYN.PWY	454	432	30	424	0.190156	0.340764	0.577111	0.911928	0.182799	0.370187	0.62172	0.865604	laxatives	305	267	27	278	1.26603	0.450694	0.00529685	0.0731094	1.06762	0.49455	0.0317698	0.204235	laxatives	1124	1013	16	1108	1.45548	0.550738	0.00833768	0.054661	1.39395	0.586838	0.0177066	0.0961651	laxatives	8.61178	4.92307	3.29693	0.243745	0.752682	3.08799	0.00201512	0.0107417	5.6509	0.646074
PWY.7111	454	454	30	424	-0.0467589	0.0258532	0.0712163	0.536516	-0.036019	0.0281327	0.201206	0.797142	laxatives	305	305	27	278	-0.0458364	0.0273508	0.0948557	0.278531	-0.0453783	0.0302144	0.134381	0.389586	laxatives	1124	1124	16	1108	-0.0510322	0.0276382	0.0650955	0.173944	-0.0485054	0.0287455	0.0918176	0.258237	laxatives	1496.14	1336.78	1309.12	0.0155379	-0.0478118	-3.07711	0.0020902	0.0107937	0.0204519	0
PWY.6897	454	453	30	424	0.0790413	0.0968125	0.414705	0.82441	0.0613971	0.104939	0.558839	0.861135	laxatives	305	303	27	278	0.438807	0.180657	0.0157586	0.133948	0.615197	0.192455	0.00156827	0.0494005	laxatives	1124	1117	16	1108	0.617984	0.188059	0.00104803	0.0162694	0.609557	0.199207	0.00226998	0.0357523	laxatives	106.693	30.6403	28.2755	0.0777066	0.237621	3.05792	0.00222879	0.0111439	8.01405	0.750438
PWY.6168	454	454	30	424	0.0789991	0.0919437	0.390703	0.82441	0.0523005	0.0994763	0.599355	0.861135	laxatives	305	303	27	278	0.31283	0.135135	0.0213119	0.149647	0.427008	0.144487	0.00341337	0.0621527	laxatives	1124	1122	16	1108	0.414549	0.148939	0.00547176	0.0482107	0.4615	0.15696	0.00335049	0.0458872	laxatives	118.292	54.7601	45.0802	0.067708	0.207046	3.05793	0.00222872	0.0111439	4.49334	0.554897
P161.PWY	454	447	30	424	-0.38079	0.170605	0.0261281	0.479987	-0.474699	0.187951	0.0119435	0.515866	laxatives	305	302	27	278	-0.150571	0.153843	0.328517	0.569941	-0.121848	0.165215	0.461477	0.768555	laxatives	1124	1123	16	1108	-0.434652	0.195877	0.0266866	0.105223	-0.663603	0.20598	0.00131262	0.0336199	laxatives	34.3572	42.2519	26.0636	0.0986899	-0.299723	-3.03702	0.00238929	0.0117598	1.64026	0
VALSYN.PWY	454	454	30	424	-0.0481916	0.0276384	0.0819417	0.545732	-0.0374198	0.0300549	0.213871	0.797142	laxatives	305	305	27	278	-0.0453295	0.0274104	0.0992787	0.284505	-0.0449425	0.0302863	0.13908	0.394685	laxatives	1124	1124	16	1108	-0.0513893	0.0277332	0.0641495	0.172833	-0.0492901	0.0288544	0.0878835	0.253975	laxatives	1309.11	1330.97	1300.17	0.0159308	-0.04828	-3.0306	0.00244065	0.0118278	0.0241664	0
TCA	454	436	30	424	0.230454	0.15591	0.140134	0.65779	0.0723969	0.170801	0.671907	0.886719	laxatives	305	298	27	278	0.364056	0.198592	0.0677971	0.257629	0.481822	0.21388	0.0251177	0.188383	laxatives	1124	1106	16	1108	0.427843	0.207898	0.0398323	0.128937	0.433722	0.223241	0.0523022	0.191572	laxatives	41.139	25.3556	23.1365	0.105626	0.3192	3.02199	0.0025112	0.0119853	0.648111	0
NONOXIPENT.PWY	454	454	30	424	-0.0781535	0.0534234	0.14422	0.65779	-0.0604078	0.0577244	0.295982	0.828049	laxatives	305	305	27	278	-0.0635108	0.0601134	0.291587	0.533884	-0.0501189	0.066471	0.451523	0.768555	laxatives	1124	1124	16	1108	-0.153745	0.0574273	0.00753294	0.054572	-0.110651	0.0605377	0.067858	0.227172	laxatives	350.379	276.731	303.223	0.0327854	-0.0984356	-3.00242	0.00267842	0.0125926	1.40929	0
GLYCOLYSIS.E.D	454	426	30	424	0.572797	0.323785	0.0775789	0.538204	0.482583	0.358097	0.178545	0.794456	laxatives	305	283	27	278	0.670321	0.354576	0.0596629	0.250274	0.791272	0.39168	0.0443725	0.232955	laxatives	1124	1065	16	1108	0.625724	0.417556	0.134276	0.275308	0.623968	0.4383	0.154849	0.357263	laxatives	9.53862	7.95394	5.73549	0.207488	0.619261	2.98456	0.00283989	0.0131554	0.041569	0
PWY0.781	454	446	30	424	0.220451	0.10817	0.0421706	0.479987	0.275398	0.120535	0.0228728	0.515866	laxatives	305	302	27	278	0.261151	0.125248	0.0379283	0.20067	0.245092	0.135489	0.071618	0.269209	laxatives	1124	1117	16	1108	0.122	0.131869	0.355086	0.492587	0.171745	0.138847	0.216385	0.418167	laxatives	85.4648	63.7467	57.5058	0.0695523	0.205615	2.95626	0.00311397	0.014216	0.61747	0
SALVADEHYPOX.PWY	454	452	30	424	-0.0937195	0.085108	0.27143	0.755259	-0.0151024	0.0904691	0.867508	0.964888	laxatives	305	305	27	278	-0.088758	0.0695804	0.203094	0.440264	-0.10311	0.0764912	0.178829	0.461731	laxatives	1124	1124	16	1108	-0.194391	0.0731797	0.00801298	0.054661	-0.221394	0.0768744	0.00405724	0.0493378	laxatives	138.057	206.551	186.732	0.0433824	-0.127171	-2.93138	0.00337455	0.0151855	1.30303	0
COA.PWY	454	454	30	424	-0.0771332	0.0776447	0.321058	0.794666	-0.0442129	0.0838019	0.598081	0.861135	laxatives	305	305	27	278	-0.138729	0.0803641	0.0853401	0.275636	-0.158707	0.0883225	0.0734983	0.269209	laxatives	1124	1124	16	1108	-0.159954	0.0701157	0.0227196	0.0961896	-0.197251	0.0745233	0.0082437	0.068336	laxatives	165.873	154.838	203.408	0.0436802	-0.127473	-2.91831	0.00351932	0.0154369	0.654553	0
PWY.6969	454	432	30	424	0.227488	0.154446	0.141537	0.65779	0.0464498	0.167798	0.782073	0.949467	laxatives	305	295	27	278	0.357712	0.199052	0.0733709	0.2724	0.495353	0.214542	0.0217531	0.168472	laxatives	1124	1101	16	1108	0.405769	0.212118	0.0560172	0.160657	0.414385	0.227101	0.0683343	0.227172	laxatives	41.9226	25.2387	22.2252	0.10577	0.308586	2.9175	0.00352844	0.0154369	0.546537	0
PWY.6595	454	427	30	424	0.39622	0.318525	0.214194	0.738438	0.345004	0.341713	0.313288	0.843468	laxatives	305	299	27	278	-0.304761	0.134417	0.0241143	0.156974	-0.428259	0.141191	0.00267067	0.0606268	laxatives	1124	1117	16	1108	-0.397785	0.153973	0.00990902	0.0604636	-0.387805	0.161784	0.0166994	0.0956422	laxatives	9.85627	55.3468	42.1802	0.0965009	-0.27696	-2.87003	0.00410437	0.0176973	5.12513	0.609766
PWY.7211	454	446	30	424	0.106272	0.0998116	0.287608	0.755259	0.150826	0.108999	0.167251	0.794456	laxatives	305	304	27	278	0.292636	0.132212	0.0276415	0.159432	0.341145	0.142353	0.0172633	0.164786	laxatives	1124	1120	16	1108	0.21527	0.114908	0.0612759	0.169288	0.211871	0.122004	0.082752	0.243877	laxatives	100.378	57.208	75.736	0.065467	0.187347	2.86171	0.00421365	0.0176973	1.35305	0
CITRULBIO.PWY	454	423	30	424	0.363983	0.332293	0.273957	0.755259	0.246272	0.343021	0.47321	0.861135	laxatives	305	293	27	278	0.457507	0.172036	0.0082702	0.095206	0.428942	0.181158	0.0186507	0.168472	laxatives	1124	1096	16	1108	0.19404	0.203912	0.341519	0.48039	0.23564	0.215176	0.273724	0.465086	laxatives	9.05646	33.7879	24.0499	0.122266	0.350123	2.86362	0.00418834	0.0176973	0.977257	0
P4.PWY	454	448	30	424	0.175103	0.100038	0.0807766	0.545732	0.226665	0.110524	0.0409635	0.603485	laxatives	305	302	27	278	0.25938	0.12729	0.0424777	0.207883	0.247336	0.137028	0.0722359	0.269209	laxatives	1124	1118	16	1108	0.153983	0.136098	0.258129	0.421573	0.206865	0.142979	0.148243	0.348818	laxatives	99.9249	61.7176	53.9879	0.0680997	0.193937	2.84784	0.0044017	0.0181244	0.38595	0
PWY.1269	454	442	30	424	0.337405	0.205589	0.101502	0.603574	0.33877	0.222257	0.128273	0.792272	laxatives	305	290	27	278	0.280584	0.353591	0.428104	0.638882	0.24067	0.369595	0.515502	0.802793	laxatives	1124	1076	16	1108	1.22721	0.412657	0.00300337	0.0362034	1.27087	0.437973	0.00378695	0.0493378	laxatives	23.6592	7.99828	5.87247	0.163234	0.464527	2.84577	0.00443042	0.0181244	4.06888	0.508464
TRPSYN.PWY	454	454	30	424	-0.107376	0.0686514	0.118542	0.647125	-0.111105	0.0755699	0.14232	0.794456	laxatives	305	305	27	278	-0.108575	0.0774595	0.162057	0.371236	-0.100913	0.0845977	0.234006	0.530302	laxatives	1124	1124	16	1108	-0.13752	0.0719449	0.0562021	0.160657	-0.0993618	0.0771109	0.197831	0.402938	laxatives	212.179	166.667	193.197	0.0418105	-0.117906	-2.82001	0.00480227	0.0189089	0.112361	0
PWY.7219	454	454	30	424	-0.0143146	0.0254596	0.574238	0.911928	0.00232404	0.027094	0.931687	0.987164	laxatives	305	305	27	278	-0.0508773	0.0229311	0.0273005	0.159432	-0.0354931	0.0252767	0.161511	0.438586	laxatives	1124	1124	16	1108	-0.0514054	0.0251319	0.0410479	0.131192	-0.0369686	0.0261629	0.157941	0.360518	laxatives	1542.76	1901.73	1583.25	0.0141031	-0.0398244	-2.82381	0.00474566	0.0189089	1.44863	0
PYRIDOXSYN.PWY	454	449	30	424	0.273867	0.200688	0.173077	0.686125	0.127577	0.214572	0.552481	0.861135	laxatives	305	289	27	278	0.56616	0.372565	0.129665	0.324665	0.593617	0.395	0.134079	0.389586	laxatives	1124	1084	16	1108	1.1159	0.413969	0.00713124	0.053759	1.09534	0.439743	0.0128934	0.0812282	laxatives	24.829	7.20437	5.83533	0.162502	0.459227	2.82597	0.00471374	0.0189089	3.45179	0.420591
PWY.5920	454	116	30	424	0.12253	0.36694	0.738596	0.93875	0.346076	0.398563	0.38575	0.861135	laxatives	305	59	27	278	0.443838	0.275317	0.108006	0.299489	0.314926	0.290876	0.279945	0.583992	laxatives	1124	221	16	1108	1.32191	0.419863	0.00168503	0.0238834	1.4707	0.440202	0.000863582	0.0272028	laxatives	7.42692	13.1927	5.67264	0.195023	0.542523	2.78184	0.00540515	0.02102	4.88433	0.590527
PWY4LZ.257	454	434	30	424	-0.282863	0.148628	0.057707	0.480411	-0.317249	0.165365	0.0558051	0.70131	laxatives	305	300	27	278	-0.103052	0.150374	0.493694	0.693318	-0.119987	0.161838	0.459121	0.768555	laxatives	1124	1123	16	1108	-0.436818	0.184465	0.018053	0.086548	-0.637184	0.193898	0.00104838	0.0300219	laxatives	45.2686	44.2236	29.3881	0.091716	-0.254032	-2.76977	0.00560966	0.0215493	2.02759	0.0136055
PWY.7235	454	61	30	424	0.536637	0.265643	0.0439771	0.479987	0.337966	0.292335	0.248339	0.811892	laxatives	305	46	27	278	0.527817	0.242854	0.0305463	0.170111	0.55289	0.266603	0.039076	0.219802	laxatives	1124	140	16	1108	0.123177	0.307019	0.688346	0.781885	0.117462	0.327207	0.719679	0.806562	laxatives	14.171	16.9554	10.6089	0.154792	0.427955	2.76471	0.00569731	0.0216223	1.32193	0
PWY.4984	454	421	30	424	0.358449	0.333173	0.28258	0.755259	0.248305	0.342644	0.469079	0.861135	laxatives	305	293	27	278	0.463261	0.176586	0.00917201	0.098752	0.430102	0.186522	0.0219281	0.168472	laxatives	1124	1096	16	1108	0.170887	0.209387	0.414603	0.553937	0.219297	0.220734	0.3207	0.487406	laxatives	9.00864	32.0691	22.8088	0.125111	0.344098	2.75034	0.00595326	0.0223247	1.14154	0
THISYNARA.PWY	454	454	30	424	-0.100679	0.0702844	0.152741	0.667128	-0.112875	0.076356	0.140144	0.794456	laxatives	305	305	27	278	-0.122498	0.079654	0.125147	0.319383	-0.100455	0.0892837	0.261566	0.572175	laxatives	1124	1124	16	1108	-0.146453	0.0818544	0.0738562	0.191088	-0.0937132	0.0860338	0.276285	0.465086	laxatives	202.434	157.61	149.251	0.0443114	-0.120846	-2.72719	0.00638757	0.0236716	0.180631	0
PWY.6606	454	443	30	424	0.0574228	0.128535	0.655288	0.917393	0.0805791	0.139824	0.564762	0.861135	laxatives	305	303	27	278	-0.254818	0.0962417	0.00854791	0.095206	-0.34421	0.101329	0.000789932	0.0455723	laxatives	1124	1122	16	1108	-0.230654	0.11311	0.0416672	0.131879	-0.236016	0.120242	0.0499244	0.185014	laxatives	60.5277	107.963	78.1627	0.0636732	-0.170538	-2.67833	0.00739904	0.0264852	4.19473	0.523211
DENOVOPURINE2.PWY	454	454	30	424	0.0780126	0.0513396	0.129355	0.65779	0.0620781	0.0547723	0.257744	0.811892	laxatives	305	305	27	278	0.202438	0.0710307	0.00467883	0.0731094	0.225315	0.0775292	0.00397137	0.0658412	laxatives	1124	1123	16	1108	0.0298683	0.063701	0.639246	0.753252	0.0283731	0.0676576	0.675035	0.779734	laxatives	379.397	198.202	246.438	0.0348359	0.0935419	2.68522	0.00724822	0.0264852	3.44097	0.418768
GLUDEG.I.PWY	454	344	30	424	0.442207	0.410979	0.282526	0.755259	0.260009	0.449295	0.563117	0.861135	laxatives	305	244	27	278	0.445542	0.39427	0.259368	0.509998	0.466556	0.432733	0.281946	0.584295	laxatives	1124	956	16	1108	1.28837	0.487596	0.00834991	0.054661	1.37589	0.519002	0.00814233	0.068336	laxatives	5.92054	6.43297	4.2061	0.245739	0.658426	2.67936	0.0073762	0.0264852	2.23743	0.106117
UBISYN.PWY	454	150	30	424	0.0526088	0.396361	0.894468	0.963993	-0.0763915	0.429075	0.858784	0.964888	laxatives	305	76	27	278	0.66733	0.29793	0.0258478	0.157525	0.453998	0.317985	0.154573	0.423395	laxatives	1124	243	16	1108	0.95721	0.448604	0.0330805	0.117089	0.84338	0.47378	0.0753407	0.23599	laxatives	6.36529	11.2661	4.96905	0.21035	0.557932	2.6524	0.00799217	0.0279726	2.5524	0.216424
PWY.5676	454	409	30	424	0.232571	0.384656	0.545745	0.899668	0.546527	0.406935	0.180029	0.794456	laxatives	305	266	27	278	1.04815	0.424762	0.0141635	0.130709	0.73475	0.455406	0.107853	0.346672	laxatives	1124	1033	16	1108	0.808045	0.487794	0.0978958	0.226341	1.09132	0.517569	0.0352147	0.145955	laxatives	6.75857	5.54254	4.20268	0.246155	0.653014	2.65286	0.00798129	0.0279726	2.1611	0.0745457
PWY.6263	454	72	30	424	0.557891	0.282499	0.0489166	0.479987	0.333012	0.306844	0.278459	0.823073	laxatives	305	55	27	278	0.174856	0.283438	0.537767	0.724964	0.0645364	0.308649	0.834537	0.966468	laxatives	1124	237	16	1108	0.977567	0.42807	0.0225784	0.0961896	1.22052	0.452799	0.00713796	0.068336	laxatives	12.5304	12.4475	5.45721	0.181264	0.476486	2.62868	0.00857167	0.0296712	2.58573	0.226524
PWY.6700	454	454	30	424	0.128251	0.0537618	0.0174803	0.396431	0.145583	0.0584103	0.0130963	0.515866	laxatives	305	305	27	278	0.107154	0.0676341	0.114182	0.304799	0.138951	0.0751775	0.065677	0.269209	laxatives	1124	1124	16	1108	0.027939	0.0569491	0.623809	0.746916	0.0651556	0.0601475	0.278935	0.465086	laxatives	345.981	218.61	308.337	0.0338463	0.0875352	2.58626	0.00970245	0.0332203	1.75282	0
HEME.BIOSYNTHESIS.II	454	323	30	424	0.0860488	0.440352	0.845163	0.957277	0.222083	0.478059	0.642508	0.868626	laxatives	305	185	27	278	1.12075	0.392645	0.00461472	0.0731094	1.15854	0.430852	0.00762394	0.104415	laxatives	1124	747	16	1108	0.648531	0.540336	0.230302	0.388495	0.785143	0.57291	0.170833	0.379217	laxatives	5.15704	6.48634	3.42509	0.257612	0.659298	2.55927	0.0104892	0.0355279	3.07628	0.349863
PWY0.845	454	435	30	424	0.208189	0.213526	0.33012	0.805551	0.169933	0.23047	0.461378	0.861135	laxatives	305	284	27	278	0.669349	0.406261	0.100492	0.284505	0.684332	0.430832	0.113394	0.357191	laxatives	1124	1074	16	1108	1.15439	0.445999	0.00976958	0.0604636	1.1394	0.473534	0.0162892	0.0956422	laxatives	21.9331	6.05885	5.02727	0.174027	0.436872	2.51037	0.0120606	0.0404157	4.06267	0.507713
PWY.6703	454	454	30	424	0.122022	0.0597658	0.0417877	0.479987	0.151391	0.0663201	0.0229785	0.515866	laxatives	305	305	27	278	0.115935	0.0688817	0.0934039	0.277129	0.144168	0.0763853	0.0602054	0.267109	laxatives	1124	1124	16	1108	0.0377566	0.0602568	0.531053	0.668429	0.0417157	0.064176	0.515818	0.657825	laxatives	279.959	210.762	275.416	0.0361282	0.090055	2.49265	0.0126795	0.0420425	1.18053	0
P461.PWY	454	453	30	424	-0.125316	0.146618	0.39318	0.82441	-0.131552	0.161815	0.416722	0.861135	laxatives	305	305	27	278	-0.053049	0.158166	0.737559	0.883792	-0.141126	0.172418	0.413806	0.744851	laxatives	1124	1123	16	1108	-0.65621	0.188835	0.000530431	0.0101718	-0.688662	0.20057	0.000618567	0.0235472	laxatives	46.5185	39.9739	28.0437	0.0934392	-0.230082	-2.46237	0.0138022	0.0447424	6.85571	0.708273
SER.GLYSYN.PWY	454	454	30	424	-0.0616604	0.0736093	0.402677	0.82441	-0.0877373	0.0799038	0.272863	0.823073	laxatives	305	305	27	278	-0.0191127	0.0706918	0.787065	0.917769	0.00643123	0.079293	0.935418	0.991034	laxatives	1124	1124	16	1108	-0.186873	0.063065	0.00310949	0.0362034	-0.166817	0.066591	0.0123891	0.0796442	laxatives	184.559	200.107	251.433	0.0396495	-0.0977688	-2.46583	0.0136697	0.0447424	3.47492	0.424447
PANTOSYN.PWY	454	454	30	424	-0.0657509	0.0603778	0.276761	0.755259	-0.0451569	0.0647341	0.485854	0.861135	laxatives	305	305	27	278	-0.0760731	0.0634638	0.231609	0.47955	-0.0857976	0.0696715	0.219255	0.521338	laxatives	1124	1124	16	1108	-0.102425	0.0536101	0.0563172	0.160657	-0.114894	0.056897	0.0437	0.173395	laxatives	274.312	248.284	347.942	0.0338927	-0.0833532	-2.45933	0.0139198	0.0447424	0.224716	0
PWY.7323	454	381	30	424	0.237279	0.435659	0.586276	0.912289	0.228657	0.46699	0.624659	0.865604	laxatives	305	230	27	278	0.866218	0.465604	0.063811	0.257629	1.15475	0.500432	0.0218005	0.168472	laxatives	1124	837	16	1108	1.27918	0.610805	0.0364632	0.120071	1.15914	0.648623	0.0742054	0.23599	laxatives	5.26875	4.61283	2.68037	0.282144	0.690541	2.44747	0.0143861	0.0457741	2.15353	0.0712927
PWY.6588	454	429	30	424	0.0460352	0.301695	0.878793	0.963993	-0.0235961	0.316208	0.940553	0.987164	laxatives	305	302	27	278	-0.0250642	0.132867	0.850506	0.937588	-0.094889	0.143409	0.508774	0.801319	laxatives	1124	1115	16	1108	-0.478063	0.135613	0.000440705	0.00897936	-0.45604	0.143789	0.00155999	0.0336199	laxatives	10.9866	56.6452	54.375	0.0905332	-0.22055	-2.43613	0.0148455	0.0467632	6.55124	0.694714
URDEGR.PWY	454	110	30	424	0.363724	0.286218	0.204478	0.738438	0.103574	0.311858	0.739976	0.92497	laxatives	305	74	27	278	0.41547	0.290467	0.153663	0.362286	0.226947	0.310031	0.46481	0.768555	laxatives	1124	284	16	1108	0.662887	0.426019	0.119991	0.252368	0.605357	0.451087	0.17988	0.383575	laxatives	12.2069	11.8524	5.50987	0.183899	0.440211	2.39376	0.0166766	0.0520113	0.351873	0
PPGPPMET.PWY	454	440	30	424	-0.517034	0.169253	0.00239556	0.143027	-0.458635	0.181155	0.0117537	0.515866	laxatives	305	295	27	278	0.00476335	0.168519	0.97747	0.99017	-0.0991959	0.18448	0.591252	0.842185	laxatives	1124	1110	16	1108	-0.219608	0.226217	0.331868	0.48039	-0.181303	0.239962	0.450086	0.598216	laxatives	34.9082	35.2127	19.5412	0.105608	-0.247289	-2.34158	0.0192025	0.0593017	4.79206	0.582643
COLANSYN.PWY	454	389	30	424	0.12744	0.434554	0.769457	0.943013	0.0626853	0.463526	0.892494	0.970092	laxatives	305	232	27	278	0.854563	0.493386	0.0843013	0.275636	1.08094	0.532485	0.0433607	0.231502	laxatives	1124	853	16	1108	1.51413	0.64493	0.0190614	0.0877597	1.36688	0.685628	0.0464464	0.177143	laxatives	5.29558	4.10797	2.40423	0.291015	0.662758	2.2774	0.0227625	0.0696134	3.41131	0.413715
PWY.7221	454	454	30	424	-0.0194432	0.0236195	0.410857	0.82441	-0.00577808	0.0253342	0.819708	0.964888	laxatives	305	305	27	278	-0.0601496	0.0214687	0.00543228	0.0731094	-0.0513314	0.0230252	0.0266793	0.188539	laxatives	1124	1124	16	1108	-0.0045513	0.0224172	0.839152	0.891086	-0.00465081	0.0232576	0.841542	0.889864	laxatives	1792.49	2169.64	1989.92	0.0129618	-0.0293028	-2.2607	0.0237781	0.0720203	3.45782	0.421601
PWY.7187	454	454	30	424	0.0788686	0.0501929	0.116839	0.647125	0.087159	0.0543203	0.109399	0.779719	laxatives	305	305	27	278	0.124053	0.0636525	0.0522506	0.241099	0.137249	0.0702217	0.0517039	0.25448	laxatives	1124	1124	16	1108	0.0228536	0.0595014	0.700989	0.785301	0.0296654	0.0633873	0.639878	0.746524	laxatives	396.932	246.813	282.452	0.0328585	0.0738271	2.24682	0.0246518	0.0739554	1.36661	0
PWY0.1261	454	384	30	424	0.387308	0.468875	0.409233	0.82441	0.245328	0.503762	0.626533	0.865604	laxatives	305	208	27	278	1.37325	0.568744	0.0163579	0.135477	1.5734	0.607547	0.0101377	0.110116	laxatives	1124	779	16	1108	0.45763	0.766065	0.550377	0.687444	0.0479002	0.814191	0.953097	0.962262	laxatives	4.54869	3.09148	1.704	0.327137	0.726326	2.22025	0.0264017	0.078458	1.93963	0
PWY.6901	454	449	30	424	0.0598067	0.126982	0.637894	0.917393	-0.00621301	0.138054	0.964127	0.990785	laxatives	305	298	27	278	0.300774	0.173688	0.0843963	0.275636	0.312797	0.183472	0.0894359	0.303124	laxatives	1124	1116	16	1108	0.326071	0.169045	0.0540009	0.15923	0.267859	0.180225	0.137512	0.343779	laxatives	62.0174	33.1482	34.9942	0.087652	0.192761	2.19916	0.0278663	0.0820363	2.1049	0.0498359
PWY.5656	454	84	30	424	0.208668	0.276446	0.450763	0.833911	0.216289	0.296673	0.466403	0.861135	laxatives	305	41	27	278	0.457909	0.228536	0.0460109	0.221814	0.35903	0.246147	0.145864	0.403044	laxatives	1124	175	16	1108	0.263121	0.328957	0.42396	0.561833	0.306328	0.344091	0.373531	0.525278	laxatives	13.0851	19.1466	9.24107	0.155281	0.335867	2.16297	0.0305438	0.089086	0.545792	0
COBALSYN.PWY	454	444	30	424	-0.0849489	0.120974	0.48294	0.869292	0.0508477	0.129249	0.69424	0.896253	laxatives	305	304	27	278	-0.0307398	0.0848723	0.717473	0.867962	-0.0552994	0.0913072	0.545283	0.810541	laxatives	1124	1123	16	1108	-0.247854	0.0929825	0.00779659	0.054661	-0.188826	0.0987838	0.0562061	0.203505	laxatives	68.3305	138.825	115.664	0.0556571	-0.120005	-2.15614	0.0310725	0.0897966	3.08074	0.350806
PRPP.PWY	454	449	30	424	0.109138	0.0770213	0.157213	0.670023	0.134178	0.0830578	0.10702	0.779719	laxatives	305	304	27	278	0.179647	0.114314	0.11715	0.307637	0.220343	0.121748	0.0714957	0.269209	laxatives	1124	1121	16	1108	0.0739409	0.0905111	0.414149	0.553937	0.0707267	0.0962883	0.462789	0.602391	laxatives	168.569	76.5251	122.066	0.0521882	0.112132	2.14861	0.0316649	0.0906106	0.528379	0
P162.PWY	454	326	30	424	0.604414	0.456375	0.186067	0.704095	0.539789	0.49357	0.274775	0.823073	laxatives	305	203	27	278	0.600365	0.450162	0.183333	0.411225	0.626985	0.480341	0.19293	0.478527	laxatives	1124	904	16	1108	0.561082	0.541412	0.300272	0.4511	0.991639	0.571203	0.0828408	0.243877	laxatives	4.80128	4.93471	3.41149	0.27579	0.59165	2.14529	0.0319295	0.0906106	0.00434475	0
KDO.NAGLIPASYN.PWY	454	166	30	424	-0.0942253	0.393467	0.81085	0.943013	-0.265567	0.425381	0.532786	0.861135	laxatives	305	72	27	278	0.60477	0.294387	0.0408239	0.206033	0.406342	0.312474	0.19461	0.478922	laxatives	1124	285	16	1108	0.773278	0.446618	0.0836551	0.205049	0.586357	0.470065	0.212524	0.418167	laxatives	6.45927	11.5389	5.01335	0.208462	0.445275	2.136	0.0326796	0.0919113	2.71294	0.262791
PWY.6708	454	179	30	424	0.176279	0.414471	0.670819	0.917393	0.0738604	0.450774	0.869931	0.964888	laxatives	305	98	27	278	0.494389	0.359484	0.170079	0.38687	0.259976	0.389634	0.505207	0.799699	laxatives	1124	334	16	1108	0.95383	0.48518	0.0495542	0.151584	0.792792	0.513983	0.123259	0.316223	laxatives	5.82118	7.73823	4.24809	0.236973	0.500003	2.10996	0.0348619	0.0971813	1.48522	0
Metformin
Pathways	N.IBD	non-zeros.IBD	Users.IBD	Non-users.IBD	Coef.IBD_univariate	SE.IBD_univariate	Pval.IBD_univariate	Qval.IBD_univariate	coeff.correcting.all.IBD_multivariate	SE.correcting_all.IBD_multivariate	pval.correcting.all.IBD_multivariate	qval.correcting.all.IBD_multivariate	drug.IBD	N.MIBS	non-zeros.MIBS	Users.MIBS	Non-users.MIBS	Coef.MIBS_univariate	SE.MIBS_univariate	Pval.MIBS_univariate	Qval.MIBS_univariate	coeff.correcting.all.MIBS_multivariate	SE.correcting_all.MIBS_multivariate	pval.correcting.all.MIBS_multivariate	qval.correcting.all.MIBS_multivariate	drug.MIBS	N.LLD	non-zeros.LLD	Users.LLD	Non-users.LLD	Coef.LLD_univariate	SE.LLD_univariate	Pval.LLD_univariate	Qval.LLD_univariate	coeff.correcting.all.LLD_multivariate	SE.correcting_all.LLD_multivariate	pval.correcting.all.LLD_multivariate	qval.correcting.all.LLD_multivariate	drug.LLD	inverse_var.ibd_univariate	inverse_var.mibs_univariate	inverse_var.lld_univariate	se_univariate	beta_univariate	Z_univariate	P_univariate	FDR_univariate	Het.Q_univariate	Het.I2_univariate
PWY0.1338	454	175	7	447	0.784611	0.788027	0.319963	0.572661	0.767331	0.938727	0.414181	0.813845	metformin	305	93	6	299	1.47714	0.477554	0.00217214	0.207039	1.08132	0.697073	0.122072	0.936063	metformin	1124	331	15	1109	2.21673	0.411767	8.90446e-08	1.46924e-05	2.13141	0.591803	0.000330777	0.0137861	metformin	1.61034	4.38486	5.89788	0.28997	1.75014	6.0356	1.5837e-09	1.56786e-07	3.11206	0.35734
PWY.6891	454	195	7	447	3.15189	1.02443	0.00222405	0.125178	3.39359	1.23806	0.00640103	0.488241	metformin	305	104	6	299	1.41367	0.82816	0.0888641	0.515354	1.67362	1.23148	0.175296	0.936063	metformin	1124	347	15	1109	3.06867	0.588658	2.21239e-07	2.43363e-05	3.35626	0.846052	7.76125e-05	0.00858386	metformin	0.952877	1.45805	2.88585	0.434504	2.62807	6.04843	1.46265e-09	1.56786e-07	2.97197	0.327046
PWY.6895	454	195	7	447	4.07976	1.23426	0.0010263	0.125178	4.56375	1.49999	0.00250198	0.488241	metformin	305	104	6	299	1.97484	1.0625	0.0640579	0.47115	2.48328	1.5798	0.117173	0.936063	metformin	1124	347	15	1109	3.70916	0.739636	6.16916e-07	2.83428e-05	4.16077	1.06446	9.85585e-05	0.00858386	metformin	0.656427	0.885821	1.82795	0.544719	3.32549	6.10498	1.02816e-09	1.56786e-07	2.25849	0.114453
PWY0.41	454	98	7	447	2.47714	0.630879	0.000100092	0.0315291	2.14659	0.75256	0.00456618	0.488241	metformin	305	61	6	299	1.16673	0.47805	0.015253	0.244048	0.954128	0.701368	0.174887	0.936063	metformin	1124	211	15	1109	1.6163	0.39935	5.5376e-05	0.000537473	1.44252	0.572715	0.0119217	0.0875072	metformin	2.51251	4.37577	6.27036	0.275673	1.63117	5.91703	3.278e-09	2.43391e-07	2.74339	0.270974
PWY.6731	454	111	7	447	1.48132	0.748957	0.0485719	0.274704	1.0945	0.901619	0.225496	0.713422	metformin	305	72	6	299	1.71952	0.631822	0.00688046	0.224824	1.01194	0.946381	0.285925	0.936063	metformin	1124	297	15	1109	2.52608	0.505861	6.87099e-07	2.83428e-05	2.77449	0.72745	0.000144509	0.00858386	metformin	1.78273	2.50502	3.90785	0.349309	2.05229	5.87529	4.22095e-09	2.50725e-07	1.73578	0
METHGLYUT.PWY	454	179	7	447	0.518058	0.873549	0.553453	0.755137	0.4153	1.04124	0.690218	0.925891	metformin	305	76	6	299	1.76788	0.537903	0.00113733	0.207039	0.843253	0.790776	0.287253	0.936063	metformin	1124	277	15	1109	2.26975	0.446441	4.32816e-07	2.83428e-05	1.97296	0.636622	0.0019914	0.0354434	metformin	1.31047	3.45614	5.01732	0.319701	1.85785	5.81121	6.20238e-09	3.07018e-07	3.23157	0.381107
AST.PWY	454	163	7	447	1.61894	0.783476	0.0393821	0.26829	1.83871	0.936866	0.0503882	0.637977	metformin	305	85	6	299	1.583	0.517364	0.00241883	0.207039	0.562189	0.750572	0.454524	0.936063	metformin	1124	294	15	1109	1.80891	0.421662	1.94209e-05	0.000267038	1.87436	0.605891	0.00202875	0.0354434	metformin	1.6291	3.736	5.62433	0.301656	1.70395	5.64864	1.6172e-08	6.86155e-07	0.128382	0
PWY.6823	454	145	7	447	2.25179	0.817013	0.00609319	0.145372	2.54659	0.961756	0.00842332	0.500345	metformin	305	68	6	299	1.07471	0.502608	0.033322	0.386125	0.179767	0.749118	0.810543	0.976173	metformin	1124	234	15	1109	1.96835	0.428513	4.85614e-06	0.0001062	2.02727	0.61505	0.00101246	0.023255	metformin	1.49811	3.95859	5.44593	0.302855	1.68283	5.55655	2.75152e-08	1.0215e-06	2.39284	0.164174
PWY.6629	454	169	7	447	2.63011	1.17559	0.0257704	0.253678	2.49462	1.41329	0.0783143	0.637977	metformin	305	90	6	299	2.36586	0.980524	0.0164318	0.249764	1.81071	1.44476	0.211209	0.936063	metformin	1124	301	15	1109	2.95139	0.659899	8.52098e-06	0.000163824	3.40682	0.946095	0.000331548	0.0137861	metformin	0.723587	1.04012	2.29638	0.496286	2.74413	5.52933	3.21454e-08	1.0608e-06	0.256882	0
PWY.7269	454	203	7	447	2.15288	0.97648	0.0279921	0.261278	2.54065	1.16013	0.0291083	0.637977	metformin	305	100	6	299	1.19154	0.776363	0.125901	0.515354	0.827859	1.1372	0.467272	0.936063	metformin	1124	372	15	1109	2.78078	0.555002	6.30998e-07	2.83428e-05	2.84774	0.797464	0.000371342	0.0137861	metformin	1.04875	1.65909	3.24647	0.409811	2.22737	5.4351	5.47653e-08	1.62653e-06	2.78022	0.280633
PWY.7446	454	115	7	447	1.41084	0.773657	0.0688939	0.319141	1.58485	0.917152	0.0847637	0.649709	metformin	305	56	6	299	0.693396	0.497055	0.164052	0.515354	0.725764	0.753703	0.336464	0.936063	metformin	1124	232	15	1109	2.12908	0.393741	7.8272e-08	1.46924e-05	2.34401	0.569176	4.11125e-05	0.00858386	metformin	1.67072	4.04754	6.45029	0.286669	1.55293	5.41714	6.05586e-08	1.63508e-06	5.16523	0.612795
ECASYN.PWY	454	151	7	447	1.55478	0.844664	0.0663403	0.312923	1.784	1.00365	0.0762492	0.637977	metformin	305	58	6	299	1.07452	0.505275	0.034294	0.386125	0.346541	0.733386	0.636956	0.971169	metformin	1124	232	15	1109	2.16374	0.443535	1.2245e-06	3.79821e-05	2.24873	0.637604	0.000438267	0.0143676	metformin	1.40162	3.91691	5.08328	0.31006	1.67153	5.39099	7.00696e-08	1.70251e-06	2.64671	0.244346
GLYCOL.GLYOXDEG.PWY	454	200	7	447	1.65806	0.86144	0.0549069	0.298201	1.97514	1.03184	0.0563143	0.637977	metformin	305	95	6	299	1.61024	0.62078	0.00996151	0.224824	0.889878	0.921487	0.335086	0.936063	metformin	1124	370	15	1109	2.12355	0.486974	1.41614e-05	0.000222537	2.18476	0.700129	0.00185343	0.0354434	metformin	1.34757	2.59493	4.21686	0.350084	1.88342	5.37992	7.45207e-08	1.70251e-06	0.50524	0
KDO.NAGLIPASYN.PWY	454	166	7	447	1.42237	0.86093	0.0992243	0.363438	1.46341	1.02819	0.155436	0.708337	metformin	305	72	6	299	1.10286	0.582834	0.0594387	0.47115	0.55858	0.84567	0.509504	0.936063	metformin	1124	285	15	1109	2.24752	0.461345	1.26607e-06	3.79821e-05	1.97839	0.664139	0.00295796	0.0439256	metformin	1.34916	2.94382	4.69839	0.333493	1.74894	5.2443	1.56878e-07	3.10618e-06	2.54063	0.212795
PWY.561	454	202	7	447	1.97105	0.982052	0.0453557	0.272503	1.76811	1.1994	0.14123	0.708337	metformin	305	109	6	299	2.56243	0.863789	0.00325599	0.207039	1.63094	1.27427	0.201701	0.936063	metformin	1124	417	15	1109	2.44386	0.632316	0.000117519	0.000861805	2.23559	0.909956	0.0141745	0.096547	metformin	1.03689	1.34025	2.5011	0.452761	2.37594	5.24767	1.54035e-07	3.10618e-06	0.22813	0
PWY.7315	454	221	7	447	2.06871	1.02141	0.0434374	0.26829	1.91728	1.23013	0.119888	0.659386	metformin	305	116	6	299	2.38717	0.808588	0.00340525	0.207039	1.1068	1.20066	0.357459	0.936063	metformin	1124	453	15	1109	2.21482	0.587558	0.000172103	0.00113588	2.13643	0.844422	0.0115463	0.0875072	metformin	0.958523	1.52949	2.89667	0.430943	2.23777	5.19272	2.07243e-07	3.84695e-06	0.0630621	0
PWY.7409	454	165	7	447	1.18933	0.91065	0.192229	0.448534	1.28693	1.09766	0.241728	0.713422	metformin	305	78	6	299	1.57107	0.628009	0.0129006	0.240389	0.723168	0.940578	0.442672	0.936063	metformin	1124	281	15	1109	2.09456	0.470653	9.43231e-06	0.000163824	1.87999	0.674524	0.00541111	0.0575255	metformin	1.20586	2.53553	4.51439	0.348033	1.80156	5.17641	2.26195e-07	3.95175e-06	0.974228	0
P105.PWY	454	217	7	447	2.0815	1.10616	0.0605349	0.304683	1.83147	1.33765	0.171718	0.708337	metformin	305	109	6	299	2.68494	0.935033	0.00437828	0.215079	1.7042	1.37815	0.217339	0.936063	metformin	1124	420	15	1109	2.61493	0.673374	0.000109079	0.000818091	2.32737	0.969541	0.0165423	0.102723	metformin	0.81727	1.14379	2.2054	0.48991	2.52952	5.16323	2.42729e-07	4.00502e-06	0.207766	0
PWY.5705	454	182	7	447	2.5772	0.827016	0.00195204	0.125178	2.51662	0.997791	0.0120528	0.596615	metformin	305	85	6	299	1.03196	0.63037	0.102678	0.515354	0.44605	0.914271	0.626047	0.971169	metformin	1124	347	15	1109	1.96091	0.485774	5.79123e-05	0.00054603	2.10813	0.699321	0.00263403	0.041174	metformin	1.46208	2.51657	4.23772	0.348867	1.78605	5.11957	3.0623e-07	4.78686e-06	2.47577	0.19217
PWY.5862	454	156	7	447	2.88969	1.04638	0.0059934	0.145372	2.86839	1.25371	0.0226671	0.637977	metformin	305	65	6	299	1.30628	0.815189	0.110121	0.515354	-0.0255632	1.21162	0.983183	0.991897	metformin	1124	246	15	1109	2.37268	0.565822	2.96644e-05	0.000362565	2.71347	0.808628	0.000819435	0.0221247	metformin	0.913321	1.50482	3.12349	0.424797	2.16831	5.10434	3.31946e-07	4.9294e-06	1.72396	0
PWY.5896	454	156	7	447	3.06729	1.10158	0.00559433	0.145372	3.0476	1.32106	0.0215722	0.637977	metformin	305	65	6	299	1.40541	0.86647	0.105862	0.515354	-0.0144842	1.28751	0.991033	0.991897	metformin	1124	246	15	1109	2.48215	0.599672	3.74739e-05	0.000426427	2.82439	0.85729	0.0010179	0.023255	metformin	0.824072	1.33197	2.78082	0.450064	2.28932	5.08665	3.64437e-07	5.15418e-06	1.64283	0
PWY.6803	454	208	7	447	1.82379	1.01106	0.0719424	0.323115	2.18187	1.22499	0.0756563	0.637977	metformin	305	116	6	299	1.7206	0.81727	0.0361017	0.391962	0.462297	1.22797	0.706868	0.976173	metformin	1124	400	15	1109	2.47992	0.575264	1.76922e-05	0.000265384	2.5303	0.827905	0.00229639	0.0378905	metformin	0.978248	1.49716	3.02179	0.42651	2.15636	5.05582	4.28543e-07	5.78534e-06	0.708836	0
PWY.5723	454	217	7	447	2.73624	1.12599	0.0154969	0.197846	2.95462	1.35153	0.0293893	0.637977	metformin	305	120	6	299	1.50411	0.947462	0.113457	0.515354	0.617612	1.41455	0.662749	0.976173	metformin	1124	433	15	1109	2.84502	0.662404	1.89892e-05	0.000267038	2.70342	0.949246	0.00448367	0.0512173	metformin	0.788731	1.11398	2.27905	0.489013	2.46729	5.04546	4.52434e-07	5.8423e-06	1.41568	0
URDEGR.PWY	454	110	7	447	1.70824	0.624012	0.00644269	0.145372	1.48857	0.75379	0.0489854	0.637977	metformin	305	74	6	299	1.08491	0.573064	0.0593039	0.47115	0.779953	0.838464	0.353109	0.936063	metformin	1124	284	15	1109	1.69261	0.441709	0.000134213	0.000942346	1.51939	0.637325	0.0172979	0.102723	metformin	2.56811	3.04505	5.1254	0.30516	1.52403	4.99419	5.90821e-07	7.3114e-06	0.819975	0
PWY.7254	454	246	7	447	2.10551	0.997276	0.0353162	0.26829	1.63101	1.18397	0.16911	0.708337	metformin	305	137	6	299	1.70896	0.84634	0.0443575	0.421396	0.914123	1.25498	0.467015	0.936063	metformin	1124	528	15	1109	2.453	0.600556	4.73159e-05	0.000473159	2.17749	0.860728	0.0115537	0.0875072	metformin	1.00547	1.39608	2.77264	0.439621	2.18472	4.96954	6.71107e-07	7.97275e-06	0.521858	0
GLUCARDEG.PWY	454	188	7	447	1.96609	0.846504	0.0206579	0.224387	1.97458	1.01695	0.052884	0.637977	metformin	305	93	6	299	0.847629	0.620145	0.172711	0.515354	0.372066	0.929209	0.689177	0.976173	metformin	1124	325	15	1109	2.05618	0.464136	1.03441e-05	0.000170678	1.91437	0.667558	0.00421508	0.0512173	metformin	1.39554	2.60024	4.64204	0.34025	1.67781	4.93112	8.1758e-07	9.33928e-06	2.57263	0.222584
PWY.5861	454	199	7	447	2.54865	1.08585	0.0193625	0.217829	2.4806	1.30137	0.0573522	0.637977	metformin	305	93	6	299	1.59188	0.873088	0.0692643	0.47115	0.6269	1.30262	0.630729	0.971169	metformin	1124	359	15	1109	2.50956	0.625916	6.49081e-05	0.000580023	2.48789	0.900169	0.00581066	0.0575255	metformin	0.848123	1.31185	2.55252	0.460654	2.26113	4.90853	9.17625e-07	1.00939e-05	0.815227	0
PWY.5083	454	270	7	447	2.54782	1.01864	0.0127413	0.182432	2.2916	1.22812	0.0627871	0.637977	metformin	305	154	6	299	1.86024	0.851607	0.029713	0.371694	1.16311	1.25832	0.356157	0.936063	metformin	1124	563	15	1109	2.18082	0.608436	0.000352564	0.00219521	1.95904	0.876518	0.0256207	0.135881	metformin	0.963741	1.37886	2.70128	0.445264	2.1633	4.85848	1.18291e-06	1.18856e-05	0.269967	0
TCA.GLYOX.BYPASS	454	233	7	447	1.85074	1.05767	0.0808495	0.330748	1.60805	1.2774	0.208824	0.713422	metformin	305	130	6	299	2.32754	0.888218	0.00923114	0.224824	1.44091	1.32017	0.276066	0.936063	metformin	1124	493	15	1109	2.36649	0.634243	0.000200151	0.00129509	2.181	0.913721	0.0171612	0.102723	metformin	0.89392	1.26754	2.48593	0.463869	2.25666	4.86487	1.14532e-06	1.18856e-05	0.183652	0
PWY.5838	454	199	7	447	2.68883	1.14325	0.0191186	0.217829	2.60711	1.3703	0.0578174	0.637977	metformin	305	93	6	299	1.72257	0.930374	0.06509	0.47115	0.719393	1.38816	0.60473	0.957648	metformin	1124	359	15	1109	2.59673	0.663965	9.74829e-05	0.000758663	2.55515	0.955141	0.00758291	0.0682462	metformin	0.765101	1.15527	2.26834	0.488607	2.37245	4.85554	1.20057e-06	1.18856e-05	0.678608	0
PWY.7204	454	207	7	447	2.22157	1.08169	0.0405892	0.26829	2.08234	1.29444	0.108479	0.659386	metformin	305	113	6	299	2.03691	0.937365	0.0305669	0.371694	1.43343	1.3857	0.301874	0.936063	metformin	1124	429	15	1109	2.50664	0.657081	0.000143753	0.000988301	1.97024	0.944663	0.037245	0.178416	metformin	0.854657	1.1381	2.31612	0.481745	2.32603	4.82833	1.37682e-06	1.31908e-05	0.180014	0
PWY.2723	454	184	7	447	0.7803	0.933783	0.403817	0.608623	0.805932	1.12485	0.474115	0.841692	metformin	305	93	6	299	1.40504	0.681939	0.040238	0.394592	0.446683	1.01182	0.659239	0.976173	metformin	1124	346	15	1109	2.50627	0.541229	4.07181e-06	9.59785e-05	2.29268	0.780089	0.00336306	0.0475633	metformin	1.14685	2.15035	3.4138	0.386017	1.85846	4.81445	1.47603e-06	1.32843e-05	3.20786	0.376532
ENTBACSYN.PWY	454	165	7	447	1.43672	1.19665	0.230548	0.490692	1.01954	1.42943	0.476109	0.841692	metformin	305	74	6	299	1.3034	0.949023	0.170658	0.515354	0.452279	1.40793	0.748285	0.976173	metformin	1124	304	15	1109	3.41241	0.69696	1.12123e-06	3.79821e-05	3.52063	1.00581	0.000483759	0.0143676	metformin	0.698341	1.11032	2.05866	0.508505	2.45014	4.81833	1.44767e-06	1.32843e-05	4.08353	0.510228
TEICHOICACID.PWY	454	93	7	447	0.260897	0.650079	0.688372	0.837897	-0.154946	0.77829	0.842298	0.940461	metformin	305	41	6	299	1.10947	0.450203	0.0142897	0.241337	0.0465997	0.657618	0.943562	0.991897	metformin	1124	219	15	1109	1.89485	0.406355	3.49172e-06	9.13883e-05	2.216	0.576132	0.000126936	0.00858386	metformin	2.36629	4.93382	6.05604	0.273627	1.31524	4.80669	1.5345e-06	1.34043e-05	4.87388	0.58965
PWY0.1241	454	246	7	447	1.85428	0.928762	0.0464974	0.272503	1.46576	1.09745	0.182442	0.712965	metformin	305	133	6	299	1.16368	0.723613	0.108861	0.515354	1.03657	1.07311	0.334955	0.936063	metformin	1124	496	15	1109	2.25495	0.532504	2.47776e-05	0.000314484	2.19514	0.762635	0.0040765	0.0512173	metformin	1.15929	1.9098	3.52658	0.389377	1.86854	4.7988	1.5962e-06	1.35449e-05	1.47562	0
PWY.6708	454	179	7	447	1.27852	0.907785	0.159722	0.417905	1.35711	1.08956	0.213662	0.713422	metformin	305	98	6	299	1.67614	0.706657	0.0183306	0.265358	1.15903	1.05375	0.272374	0.936063	metformin	1124	334	15	1109	1.9856	0.503176	8.43782e-05	0.000679142	1.8413	0.726189	0.0113673	0.0875072	metformin	1.21348	2.00255	3.94967	0.373569	1.77938	4.76319	1.9056e-06	1.57212e-05	0.493726	0
GLYOXYLATE.BYPASS	454	252	7	447	1.90276	1.0277	0.0647738	0.312923	1.9592	1.23575	0.113664	0.659386	metformin	305	142	6	299	2.26724	0.879302	0.0104042	0.224824	1.42801	1.31023	0.276754	0.936063	metformin	1124	571	15	1109	2.19843	0.620987	0.000416262	0.00249757	2.24672	0.893847	0.0120977	0.0875072	metformin	0.946819	1.29337	2.5932	0.454856	2.15892	4.74638	2.07086e-06	1.61854e-05	0.0813486	0
GLYCOLYSIS.TCA.GLYOX.BYPASS	454	232	7	447	1.88581	1.13552	0.0974787	0.361244	1.66571	1.37575	0.226707	0.713422	metformin	305	128	6	299	2.74646	0.970061	0.00495248	0.215079	1.82239	1.44667	0.208884	0.936063	metformin	1124	483	15	1109	2.40283	0.691045	0.000526381	0.00310189	2.2942	0.996453	0.0215049	0.118526	metformin	0.775557	1.06268	2.09405	0.504287	2.39372	4.74675	2.06711e-06	1.61854e-05	0.332472	0
UBISYN.PWY	454	150	7	447	1.48748	0.867013	0.0869355	0.33523	1.33284	1.03711	0.199491	0.713422	metformin	305	76	6	299	1.13224	0.590467	0.0561426	0.47115	0.238762	0.860388	0.781614	0.976173	metformin	1124	243	15	1109	1.90754	0.46513	4.41011e-05	0.000457922	1.42885	0.669389	0.0330219	0.163182	metformin	1.3303	2.86819	4.62223	0.336704	1.59209	4.72846	2.26232e-06	1.6962e-05	1.08104	0
PWY.5173	454	294	7	447	1.60864	0.938234	0.0871374	0.33523	0.603371	1.08191	0.577369	0.87809	metformin	305	173	6	299	0.854006	0.731016	0.243642	0.583205	-0.713558	1.06548	0.50363	0.936063	metformin	1124	600	15	1109	2.39221	0.522209	5.1491e-06	0.0001062	2.04738	0.739017	0.0056949	0.0575255	metformin	1.136	1.87131	3.66701	0.387076	1.82757	4.72146	2.34156e-06	1.6962e-05	2.99722	0.332715
PWY.4041	454	247	7	447	2.68506	1.03321	0.00967202	0.179217	2.12211	1.23887	0.0875029	0.649709	metformin	305	131	6	299	1.25708	0.832138	0.131935	0.515354	-0.534561	1.24533	0.66809	0.976173	metformin	1124	508	15	1109	2.33371	0.607551	0.00012933	0.000927804	2.23723	0.877303	0.0109063	0.0875072	metformin	0.936741	1.44414	2.70916	0.44324	2.09291	4.72184	2.33716e-06	1.6962e-05	1.49446	0
GLUCARGALACTSUPER.PWY	454	181	7	447	2.30642	0.828496	0.0056042	0.145372	2.2257	0.994142	0.0257215	0.637977	metformin	305	91	6	299	0.65424	0.617625	0.290328	0.653776	0.302103	0.921952	0.743415	0.976173	metformin	1124	349	15	1109	1.90676	0.465121	4.44045e-05	0.000457922	1.9126	0.669991	0.00439096	0.0512173	metformin	1.45687	2.6215	4.6224	0.339017	1.5963	4.70862	2.49405e-06	1.76365e-05	3.5067	0.429663
PWY0.1061	454	443	7	447	1.19042	0.493745	0.0163302	0.197846	0.918996	0.564175	0.104146	0.658114	metformin	305	302	6	299	0.538271	0.414083	0.194646	0.523651	0.191454	0.603517	0.751322	0.976173	metformin	1124	1110	15	1109	0.949275	0.239511	7.86468e-05	0.000675526	0.766824	0.333169	0.0215501	0.118526	metformin	4.10199	5.83209	17.432	0.191158	0.89783	4.69679	2.64284e-06	1.8254e-05	1.15129	0
REDCITCYC	454	284	7	447	2.09236	0.984803	0.0341756	0.26829	1.69477	1.1687	0.147811	0.708337	metformin	305	172	6	299	1.79187	0.864241	0.0389988	0.394592	1.54562	1.28553	0.230318	0.936063	metformin	1124	646	15	1109	2.28349	0.626892	0.000282336	0.00179175	2.02265	0.900082	0.0248302	0.134083	metformin	1.0311	1.33884	2.54457	0.451086	2.10946	4.67639	2.91963e-06	1.97075e-05	0.212402	0
GLUCOSE1PMETAB.PWY	454	263	7	447	2.21324	1.03405	0.0328767	0.26829	2.1371	1.24471	0.0867706	0.649709	metformin	305	139	6	299	1.32388	0.900372	0.142516	0.515354	0.337226	1.35101	0.803083	0.976173	metformin	1124	537	15	1109	2.52965	0.630998	6.50329e-05	0.000580023	2.49362	0.910171	0.0062508	0.0598867	metformin	0.935231	1.23355	2.51156	0.462233	2.14863	4.64837	3.34561e-06	2.2081e-05	1.20759	0
P23.PWY	454	193	7	447	2.29105	0.93481	0.0146432	0.197846	2.17132	1.12244	0.053767	0.637977	metformin	305	124	6	299	2.1722	0.81997	0.00850037	0.224824	2.55844	1.20584	0.0347935	0.936063	metformin	1124	495	15	1109	1.81779	0.621193	0.00349979	0.015821	1.26802	0.889482	0.154282	0.415679	metformin	1.14433	1.48732	2.59147	0.437557	2.0224	4.62202	3.80025e-06	2.45364e-05	0.22446	0
PWY0.1533	454	168	7	447	1.26083	0.866753	0.146481	0.406433	1.2244	1.03396	0.237046	0.713422	metformin	305	88	6	299	0.742201	0.580682	0.2022	0.531907	-0.140248	0.855006	0.869833	0.976173	metformin	1124	321	15	1109	2.05661	0.461029	8.98554e-06	0.000163824	1.6621	0.662403	0.0122465	0.0875072	metformin	1.3311	2.96567	4.70483	0.333304	1.50589	4.51807	6.24058e-06	3.94352e-05	3.23654	0.382056
POLYISOPRENSYN.PWY	454	241	7	447	1.8812	1.00504	0.0619038	0.304683	2.54031	1.21668	0.0374438	0.637977	metformin	305	130	6	299	2.0146	0.865531	0.0206035	0.279238	1.74047	1.29965	0.181662	0.936063	metformin	1124	555	15	1109	2.14562	0.643965	0.000890842	0.00481931	2.56499	0.926508	0.00572901	0.0575255	metformin	0.990004	1.33486	2.41143	0.459495	2.05342	4.46887	7.86338e-06	4.86547e-05	0.0518728	0
KETOGLUCONMET.PWY	454	201	7	447	1.82042	0.989776	0.0665582	0.312923	2.43594	1.19291	0.041811	0.637977	metformin	305	115	6	299	0.737787	0.8179	0.367758	0.745324	-0.874618	1.21141	0.470943	0.936063	metformin	1124	450	15	1109	2.59469	0.607202	2.09112e-05	0.000276028	2.76714	0.876423	0.00163662	0.0347198	metformin	1.02077	1.49486	2.71228	0.437357	1.91255	4.37298	1.22564e-05	7.4289e-05	3.33374	0.400072
PWY.6630	454	293	7	447	2.38355	1.26266	0.0597249	0.304683	2.69145	1.4979	0.0731252	0.637977	metformin	305	196	6	299	2.81789	1.13321	0.0134428	0.240389	1.18918	1.63751	0.468353	0.936063	metformin	1124	635	15	1109	2.15407	0.796856	0.00697165	0.028403	2.75234	1.13861	0.0158027	0.102723	metformin	0.627226	0.778719	1.57485	0.579207	2.37577	4.10177	4.09999e-05	0.00024354	0.22966	0
NONMEVIPP.PWY	454	454	7	447	-0.155996	0.0754894	0.0393855	0.26829	-0.0834069	0.088201	0.344919	0.780344	metformin	305	305	6	299	-0.0742299	0.0566895	0.191442	0.51963	-0.0448676	0.0829754	0.589167	0.957648	metformin	1124	1124	15	1109	-0.110989	0.0334507	0.000936136	0.00498266	-0.0550229	0.047235	0.244329	0.497081	metformin	175.48	311.168	893.697	0.0269157	-0.108424	-4.02827	5.61886e-05	0.000326894	0.76684	0
PWY0.1415	454	191	7	447	1.83004	0.934917	0.0509313	0.281462	1.64901	1.12344	0.142945	0.708337	metformin	305	96	6	299	0.561228	0.688334	0.415527	0.789502	0.304096	1.00942	0.763454	0.976173	metformin	1124	352	15	1109	1.91951	0.506425	0.0001585	0.00106745	1.97478	0.727908	0.00677518	0.0628822	metformin	1.14407	2.11058	3.89914	0.37388	1.50447	4.02393	5.72339e-05	0.000326894	2.67071	0.251135
TRNA.CHARGING.PWY	454	454	7	447	-0.149981	0.112865	0.1846	0.437211	-0.187379	0.132238	0.157288	0.708337	metformin	305	305	6	299	-0.0430019	0.0870671	0.62175	0.868238	-0.0685267	0.131895	0.603815	0.957648	metformin	1124	1124	15	1109	-0.165465	0.0418688	8.23949e-05	0.000679142	-0.149421	0.0596369	0.0123748	0.0875072	metformin	78.5025	131.914	570.451	0.0357858	-0.14322	-4.00215	6.27704e-05	0.000351751	1.61077	0
PWY.7328	454	224	7	447	0.384914	1.0139	0.7044	0.843672	0.765022	1.2195	0.530806	0.856522	metformin	305	107	6	299	1.3381	0.804645	0.0973703	0.515354	0.619362	1.21046	0.609306	0.957648	metformin	1124	415	15	1109	2.34186	0.599323	9.88561e-05	0.000758663	2.11906	0.863671	0.0143033	0.096547	metformin	0.972765	1.54451	2.78406	0.434318	1.69033	3.89192	9.94522e-05	0.000546987	3.03113	0.34018
PWY.5837	454	305	7	447	1.07841	1.00077	0.281816	0.545515	0.335704	1.16247	0.772896	0.932215	metformin	305	173	6	299	1.46799	0.864841	0.0906633	0.515354	0.540394	1.30129	0.678278	0.976173	metformin	1124	656	15	1109	2.07784	0.612353	0.000714997	0.00413946	1.6662	0.879241	0.0583547	0.241057	metformin	0.998459	1.33699	2.66684	0.447111	1.71536	3.83653	0.000124784	0.000673834	0.837304	0
PWY.5863	454	294	7	447	1.17666	0.976107	0.228675	0.490692	0.253127	1.14828	0.825642	0.935808	metformin	305	171	6	299	1.50594	0.85481	0.0791421	0.501233	0.698367	1.28582	0.587498	0.957648	metformin	1124	652	15	1109	1.95151	0.61282	0.00149023	0.00780599	1.54229	0.880521	0.0801325	0.317325	metformin	1.04956	1.36855	2.66277	0.44364	1.67143	3.76755	0.000164858	0.000874338	0.503296	0
FUC.RHAMCAT.PWY	454	253	7	447	1.98135	1.12659	0.0793239	0.328777	2.38817	1.35246	0.078198	0.637977	metformin	305	155	6	299	1.4073	1.01208	0.165416	0.515354	1.61503	1.53446	0.293528	0.936063	metformin	1124	541	15	1109	2.25245	0.727937	0.0020219	0.0101095	2.4815	1.04406	0.0176393	0.102723	metformin	0.787897	0.976267	1.88717	0.523328	1.96798	3.76051	0.000169569	0.000883542	0.459761	0
PWY.5676	454	409	7	447	-1.67691	0.840758	0.0467147	0.272503	-1.78265	0.9836	0.0706837	0.637977	metformin	305	266	6	299	-1.65661	0.843258	0.0503967	0.464261	-0.882326	1.23162	0.474382	0.936063	metformin	1124	1033	15	1109	-1.25261	0.507765	0.0137778	0.048889	-0.122145	0.731256	0.867375	0.956779	metformin	1.41468	1.4063	3.8786	0.386346	-1.42701	-3.6936	0.000221101	0.001113	0.280452	0
PWY.5899	454	305	7	447	1.18763	1.14017	0.298163	0.55627	0.332979	1.32761	0.802091	0.932215	metformin	305	173	6	299	1.88715	1.03683	0.0697426	0.47115	0.876146	1.5583	0.574426	0.957648	metformin	1124	656	15	1109	2.27658	0.723272	0.00168967	0.00869046	1.70201	1.03948	0.101846	0.364437	metformin	0.769235	0.930227	1.9116	0.526239	1.94429	3.6947	0.000220149	0.001113	0.654532	0
PWY.5840	454	258	7	447	1.56413	1.16028	0.178335	0.437211	1.10961	1.38763	0.424395	0.813845	metformin	305	143	6	299	1.13698	1.0433	0.276684	0.637212	0.54746	1.56152	0.726173	0.976173	metformin	1124	582	15	1109	2.41481	0.72356	0.000873515	0.00480433	2.06921	1.04017	0.0469201	0.204931	metformin	0.742803	0.918713	1.91007	0.529138	1.9092	3.60813	0.000308413	0.00152665	1.12459	0
PWY.5686	454	454	7	447	-0.117932	0.0568856	0.0387521	0.26829	-0.119767	0.0678207	0.0781895	0.637977	metformin	305	305	6	299	-0.0820687	0.0447177	0.0675163	0.47115	-0.0412381	0.0659354	0.53226	0.957648	metformin	1124	1124	15	1109	-0.065784	0.0285019	0.0211792	0.0691994	-0.0361395	0.0393643	0.358785	0.620862	metformin	309.026	500.082	1230.98	0.0221399	-0.0776751	-3.50838	0.000450852	0.00219513	0.684535	0
PWY.7219	454	454	7	447	-0.0904756	0.0556902	0.104969	0.375741	-0.0716604	0.0655126	0.274695	0.713422	metformin	305	305	6	299	-0.0601522	0.0430447	0.163377	0.515354	-0.086106	0.0644841	0.182996	0.936063	metformin	1124	1124	15	1109	-0.0731712	0.026157	0.00524084	0.0216185	-0.0366056	0.0369488	0.322051	0.590426	metformin	322.435	539.711	1461.58	0.0207447	-0.0725485	-3.4972	0.000470161	0.00225222	0.187128	0
CALVIN.PWY	454	454	7	447	-0.228917	0.088871	0.0103351	0.180865	-0.175065	0.105772	0.0987139	0.658114	metformin	305	305	6	299	-0.0449889	0.0871102	0.60592	0.868238	0.123372	0.129996	0.343476	0.936063	metformin	1124	1124	15	1109	-0.114651	0.0440318	0.00934196	0.0359879	-0.0907022	0.0626014	0.147663	0.409919	metformin	126.614	131.784	515.783	0.0359401	-0.121481	-3.38009	0.000724614	0.00341604	2.25656	0.113695
NAGLIPASYN.PWY	454	343	7	447	1.28367	0.946788	0.175858	0.437211	1.20645	1.13673	0.289181	0.721738	metformin	305	177	6	299	0.929281	0.846164	0.272991	0.636458	1.07884	1.24769	0.388007	0.936063	metformin	1124	638	15	1109	1.85138	0.615483	0.00268859	0.0130476	2.23944	0.888839	0.0118957	0.0875072	metformin	1.11557	1.39666	2.63978	0.440567	1.47848	3.35585	0.000791206	0.00367169	0.830663	0
NONOXIPENT.PWY	454	454	7	447	-0.179016	0.117169	0.127281	0.398975	-0.117847	0.139562	0.398961	0.813845	metformin	305	305	6	299	-0.0921047	0.119005	0.439568	0.809871	0.197772	0.179768	0.272266	0.936063	metformin	1124	1124	15	1109	-0.174761	0.0598372	0.00356402	0.0158936	-0.0892433	0.0856523	0.297681	0.559566	metformin	72.8411	70.6111	279.291	0.0486364	-0.161688	-3.32442	0.000886012	0.00404839	0.41149	0
PWY0.862	454	348	7	447	1.42714	1.01591	0.160794	0.417905	1.27356	1.20616	0.291665	0.72187	metformin	305	195	6	299	1.43856	0.946624	0.129653	0.515354	1.09539	1.41719	0.440254	0.936063	metformin	1124	738	15	1109	1.71287	0.660675	0.00964967	0.0366022	1.79318	0.943831	0.0577135	0.241057	metformin	0.968919	1.11595	2.291	0.478044	1.57965	3.30439	0.000951817	0.00428318	0.085408	0
PANTOSYN.PWY	454	454	7	447	-0.267415	0.132026	0.0434286	0.26829	-0.179728	0.156721	0.252158	0.713422	metformin	305	305	6	299	-0.125601	0.137507	0.361768	0.738477	0.125113	0.188364	0.507139	0.936063	metformin	1124	1124	15	1109	-0.143037	0.0558174	0.0105199	0.0394496	-0.15533	0.0803927	0.0536044	0.230732	metformin	57.3697	52.8873	320.967	0.0481558	-0.157446	-3.26951	0.00107734	0.00477569	0.814055	0
PWY.6387	454	454	7	447	-0.0617777	0.0534136	0.248079	0.51075	-0.0292924	0.0621122	0.637472	0.918021	metformin	305	305	6	299	-0.0329515	0.046907	0.482949	0.829471	-0.00384081	0.0694331	0.95593	0.991897	metformin	1124	1124	15	1109	-0.0803112	0.0277989	0.00393993	0.0173357	-0.0567689	0.0404868	0.161159	0.419863	metformin	350.506	454.491	1294.04	0.0218268	-0.0669619	-3.06787	0.00215588	0.00941614	0.765734	0
PWY.6305	454	452	7	447	0.002014	0.249594	0.993566	0.993566	0.0633515	0.292561	0.828678	0.935808	metformin	305	305	6	299	-0.306113	0.161353	0.0587823	0.47115	0.0726331	0.240033	0.762438	0.976173	metformin	1124	1124	15	1109	-0.225667	0.0867125	0.00937866	0.0359879	-0.354758	0.123512	0.00415585	0.0512173	metformin	16.052	38.4103	132.995	0.0730379	-0.222654	-3.04847	0.00230009	0.00990038	1.07899	0
PWY.6628	454	393	7	447	1.68476	1.00516	0.0944301	0.358379	0.956257	1.18257	0.419214	0.813845	metformin	305	242	6	299	2.11837	1.0145	0.037639	0.394561	2.23503	1.48979	0.134749	0.936063	metformin	1124	907	15	1109	1.10837	0.672035	0.0993712	0.225856	1.33509	0.955791	0.162749	0.420318	metformin	0.989759	0.971611	2.2142	0.489376	1.48001	3.02429	0.00249217	0.0105739	0.743237	0
PWY.6386	454	454	7	447	-0.0502192	0.0537773	0.350911	0.586255	-0.0166238	0.0624083	0.790094	0.932215	metformin	305	305	6	299	-0.0326647	0.0473511	0.490856	0.832444	-0.00321165	0.0702453	0.963569	0.991897	metformin	1124	1124	15	1109	-0.0847092	0.028737	0.00326818	0.0151901	-0.0619681	0.0418473	0.138952	0.396814	metformin	345.781	446.005	1210.93	0.0223455	-0.067164	-3.0057	0.00264971	0.011084	1.00288	0
PWY.6700	454	454	7	447	-0.17637	0.118433	0.13716	0.402822	-0.104162	0.141271	0.461366	0.840648	metformin	305	305	6	299	-0.0467598	0.134312	0.727979	0.871179	0.12403	0.203314	0.542358	0.957648	metformin	1124	1124	15	1109	-0.158098	0.059188	0.00767	0.0308671	-0.103853	0.0850397	0.222266	0.489031	metformin	71.2941	55.4331	285.452	0.0492558	-0.146285	-2.96991	0.0029789	0.012288	0.653444	0
PWY.5104	454	440	7	447	-1.03389	0.411058	0.0122642	0.182432	-0.868888	0.476679	0.0691118	0.637977	metformin	305	305	6	299	-0.0392155	0.295542	0.894529	0.945142	0.369824	0.432482	0.393266	0.936063	metformin	1124	1123	15	1109	-0.438597	0.177655	0.0137055	0.048889	-0.408292	0.254014	0.10827	0.367223	metformin	5.91826	11.4488	31.6843	0.142782	-0.417205	-2.92196	0.00347832	0.0137742	3.90102	0.487313
PEPTIDOGLYCANSYN.PWY	454	454	7	447	-0.0538391	0.0535775	0.315514	0.571189	-0.0191253	0.0627032	0.760517	0.932215	metformin	305	305	6	299	-0.0297472	0.0438588	0.498166	0.832444	-0.00311239	0.0641274	0.961329	0.991897	metformin	1124	1124	15	1109	-0.073558	0.0262554	0.00517326	0.0216098	-0.0477187	0.0381416	0.211176	0.489031	metformin	348.365	519.86	1450.65	0.0207664	-0.0607738	-2.92654	0.00342751	0.0137742	0.754285	0
PWY.5505	454	230	7	447	2.37492	0.980175	0.0157993	0.197846	2.67994	1.17414	0.0229897	0.637977	metformin	305	159	6	299	0.848868	0.856466	0.322427	0.6949	0.754178	1.28327	0.557237	0.957648	metformin	1124	608	15	1109	1.12082	0.621459	0.0715746	0.185981	0.863396	0.897793	0.336423	0.606746	metformin	1.04086	1.36326	2.58926	0.44751	1.30799	2.92281	0.00346885	0.0137742	1.56293	0
PWY.7115	454	385	7	447	2.23339	0.89146	0.0125963	0.182432	1.02462	1.05516	0.332115	0.764636	metformin	305	287	6	299	1.05816	0.591162	0.0744749	0.48171	0.451838	0.867665	0.602976	0.957648	metformin	1124	1051	15	1109	0.555263	0.406178	0.171887	0.332577	-0.102466	0.578971	0.859558	0.956779	metformin	1.25833	2.86146	6.06132	0.313403	0.904012	2.88451	0.00392025	0.0153199	3.02898	0.339712
PWY.6892	454	341	7	447	1.71498	0.984368	0.0821731	0.331853	1.97687	1.18987	0.0974206	0.658114	metformin	305	221	6	299	1.13515	0.866095	0.190983	0.51963	1.45478	1.3162	0.270043	0.936063	metformin	1124	870	15	1109	1.12884	0.581726	0.0525706	0.143856	1.31962	0.844078	0.118255	0.371877	metformin	1.03201	1.33312	2.95504	0.433548	1.24412	2.86963	0.00410959	0.0158513	0.283908	0
PWY.6163	454	454	7	447	-0.0354834	0.0631224	0.574319	0.768647	-0.0484714	0.0765362	0.526905	0.856522	metformin	305	305	6	299	-0.0310849	0.0583875	0.594867	0.868238	0.0172998	0.0857245	0.840229	0.976173	metformin	1124	1124	15	1109	-0.0932179	0.031684	0.00332743	0.0152507	-0.0553424	0.0454805	0.223933	0.489031	metformin	250.976	293.333	996.137	0.0254787	-0.0719802	-2.82511	0.00472638	0.0179966	1.27418	0
PWY.5097	454	454	7	447	-0.0781088	0.0614157	0.204129	0.465948	-0.0326733	0.0726505	0.653154	0.924869	metformin	305	305	6	299	-0.0506248	0.0580674	0.384036	0.754034	-0.00219449	0.0847417	0.979361	0.991897	metformin	1124	1124	15	1109	-0.0751781	0.0319506	0.0187993	0.0653028	-0.0819896	0.0450049	0.0687668	0.275997	metformin	265.119	296.576	979.587	0.0254718	-0.0709577	-2.78574	0.00534059	0.0200779	0.153619	0
PWY.6519	454	322	7	447	1.57562	1.04335	0.131725	0.398975	1.69409	1.22287	0.166725	0.708337	metformin	305	181	6	299	0.583037	0.946455	0.538351	0.868238	0.440943	1.4116	0.755005	0.976173	metformin	1124	691	15	1109	1.56262	0.665975	0.0191317	0.0657651	1.38016	0.952615	0.147681	0.409919	metformin	0.918634	1.11635	2.25467	0.482824	1.31047	2.71419	0.00664387	0.0246654	0.798659	0
PWY.1042	454	454	7	447	-0.29274	0.109687	0.00789749	0.165847	-0.197852	0.128294	0.123839	0.664842	metformin	305	305	6	299	0.0395778	0.0984147	0.687862	0.868238	0.12908	0.147528	0.382405	0.936063	metformin	1124	1124	15	1109	-0.118336	0.0531805	0.0262701	0.0784142	-0.117786	0.0768553	0.125679	0.377946	metformin	83.1166	103.248	353.586	0.0430351	-0.114987	-2.67193	0.00754171	0.027653	5.09674	0.607593
BIOTIN.BIOSYNTHESIS.PWY	454	322	7	447	1.62121	1.07281	0.131465	0.398975	1.74279	1.25692	0.166356	0.708337	metformin	305	181	6	299	0.556892	0.981345	0.570816	0.868238	0.448773	1.46317	0.759304	0.976173	metformin	1124	691	15	1109	1.59143	0.688497	0.0209887	0.0691994	1.40587	0.984869	0.153735	0.415679	metformin	0.868865	1.03838	2.10958	0.498952	1.33044	2.66646	0.00766539	0.0277637	0.838501	0
PWY490.3	454	180	7	447	1.77742	0.857988	0.0388866	0.26829	2.20118	1.04615	0.0359995	0.637977	metformin	305	128	6	299	1.10417	0.754749	0.14453	0.515354	0.736254	1.11752	0.51058	0.936063	metformin	1124	483	15	1109	0.710768	0.546187	0.193415	0.354594	1.15696	0.786058	0.141355	0.399832	metformin	1.35843	1.75548	3.3521	0.393262	1.04166	2.64878	0.00807824	0.0289065	1.10925	0
HSERMETANA.PWY	454	447	7	447	-0.249403	0.282144	0.377222	0.603802	-0.180832	0.328374	0.582168	0.87809	metformin	305	305	6	299	-0.114395	0.17928	0.523925	0.851729	-0.0501177	0.268372	0.852007	0.976173	metformin	1124	1124	15	1109	-0.262293	0.106053	0.0135393	0.048889	-0.342454	0.155581	0.0279396	0.14558	metformin	12.562	31.1127	88.91	0.0868467	-0.226366	-2.6065	0.00914739	0.0323425	0.5115	0
PWY.6527	454	454	7	447	-0.10068	0.108653	0.354648	0.586255	-0.0972651	0.12922	0.452085	0.832631	metformin	305	305	6	299	0.0854929	0.10958	0.435898	0.808006	0.172966	0.164412	0.29375	0.936063	metformin	1124	1124	15	1109	-0.180434	0.0573931	0.00171176	0.00869046	-0.156763	0.0827493	0.058438	0.241057	metformin	84.7065	83.2801	303.585	0.0460496	-0.119145	-2.58732	0.00967243	0.0337966	4.65675	0.570516
PWY.5177	454	436	7	447	0.00581691	0.717208	0.993533	0.993566	-0.054958	0.830637	0.947281	0.970146	metformin	305	305	6	299	-0.248558	0.209032	0.235404	0.577119	-0.130581	0.276087	0.636649	0.971169	metformin	1124	1123	15	1109	-0.229871	0.0991558	0.0206166	0.0687221	-0.137555	0.144643	0.341823	0.611575	metformin	1.94406	22.8862	101.71	0.0888967	-0.22963	-2.58311	0.00979146	0.0338147	0.115975	0
PWY.5464	454	262	7	447	0.614709	1.06965	0.565801	0.768015	-0.471815	1.25754	0.70772	0.92775	metformin	305	161	6	299	-0.259403	0.890785	0.771095	0.881978	-1.36668	1.3216	0.30203	0.936063	metformin	1124	555	15	1109	2.15182	0.638281	0.000773821	0.00436664	1.87688	0.909314	0.0392515	0.182151	metformin	0.874013	1.26024	2.45457	0.46682	1.19685	2.56385	0.010352	0.0353395	5.20725	0.61592
PWYG.321	454	319	7	447	1.59752	1.08991	0.143438	0.40342	1.83363	1.29082	0.156242	0.708337	metformin	305	187	6	299	0.465913	0.981548	0.635369	0.868238	0.248204	1.47579	0.866568	0.976173	metformin	1124	708	15	1109	1.54863	0.68551	0.0240698	0.074422	1.56275	0.983925	0.112516	0.367223	metformin	0.841817	1.03795	2.128	0.499515	1.27849	2.55947	0.0104832	0.0353809	0.926313	0
HEMESYN2.PWY	454	439	7	447	0.653625	0.607159	0.282282	0.545515	0.108885	0.716325	0.87926	0.94812	metformin	305	284	6	299	-0.20545	0.610284	0.73662	0.871333	-0.309706	0.911835	0.734389	0.976173	metformin	1124	1057	15	1109	1.20608	0.402413	0.00278574	0.0133231	0.651863	0.582276	0.263173	0.517632	metformin	2.71266	2.68495	6.17528	0.293954	0.749103	2.54837	0.0108227	0.0357149	3.76073	0.468188
NAD.BIOSYNTHESIS.II	454	427	7	447	1.1257	0.757755	0.13811	0.402822	0.538856	0.861126	0.531833	0.856522	metformin	305	289	6	299	1.28391	0.701491	0.0682099	0.47115	0.748914	0.964258	0.438046	0.936063	metformin	1124	1081	15	1109	0.577633	0.422984	0.172335	0.332577	0.609544	0.603878	0.313018	0.58104	metformin	1.74158	2.03215	5.58922	0.326809	0.83287	2.54849	0.010819	0.0357149	0.926875	0
PYRIDNUCSYN.PWY	454	453	7	447	-0.126418	0.125736	0.315264	0.571189	0.105633	0.146209	0.47044	0.841692	metformin	305	305	6	299	0.0606249	0.112742	0.591163	0.868238	-0.0477025	0.167652	0.776225	0.976173	metformin	1124	1124	15	1109	-0.154632	0.0546962	0.00478116	0.0204598	-0.111839	0.0786561	0.155355	0.415679	metformin	63.2531	78.6739	334.261	0.0458259	-0.115321	-2.5165	0.0118528	0.038264	2.95985	0.324291
FASYN.ELONG.PWY	454	329	7	447	1.51553	1.085	0.163182	0.417905	1.47879	1.28319	0.249839	0.713422	metformin	305	187	6	299	0.477876	0.993071	0.63072	0.868238	0.267786	1.49338	0.857828	0.976173	metformin	1124	710	15	1109	1.55233	0.692637	0.0252094	0.0763219	1.63352	0.994113	0.100636	0.364437	metformin	0.84945	1.014	2.08443	0.503289	1.26844	2.52031	0.0117252	0.038264	0.853603	0
PWY.7560	454	449	7	447	0.421367	0.422223	0.318854	0.572661	0.12249	0.48665	0.801406	0.932215	metformin	305	299	6	299	0.650178	0.461933	0.160338	0.515354	0.587805	0.682625	0.389985	0.936063	metformin	1124	1118	15	1109	0.432972	0.231447	0.0616479	0.165397	0.0529151	0.329396	0.872405	0.956779	metformin	5.6094	4.68642	18.668	0.185811	0.465869	2.50722	0.0121686	0.0383103	0.190508	0
PWY4FS.8	454	433	7	447	0.820875	0.739487	0.267582	0.526817	-0.178934	0.890335	0.840822	0.940461	metformin	305	268	6	299	1.30477	0.851701	0.126593	0.515354	1.0871	1.27019	0.392853	0.936063	metformin	1124	1013	15	1109	0.94175	0.557461	0.0914302	0.215514	1.28267	0.802303	0.110173	0.367223	metformin	1.82868	1.37856	3.21789	0.394511	0.985236	2.49736	0.0125121	0.0383103	0.196242	0
PWY4FS.7	454	433	7	447	0.820931	0.739549	0.267589	0.526817	-0.180088	0.890374	0.839816	0.940461	metformin	305	268	6	299	1.30477	0.851701	0.126593	0.515354	1.0871	1.27019	0.392853	0.936063	metformin	1124	1013	15	1109	0.941751	0.557461	0.0914298	0.215514	1.28267	0.802303	0.110173	0.367223	metformin	1.82838	1.37856	3.21789	0.39452	0.985261	2.49736	0.012512	0.0383103	0.196199	0
PWY.7664	454	329	7	447	1.44692	1.06995	0.176967	0.437211	1.43906	1.26373	0.255501	0.713422	metformin	305	187	6	299	0.449157	0.974652	0.645251	0.868238	0.221708	1.46475	0.879806	0.976173	metformin	1124	708	15	1109	1.53847	0.681308	0.0241308	0.074422	1.55763	0.977624	0.11139	0.367223	metformin	0.873524	1.05269	2.15433	0.495041	1.23786	2.50051	0.0124013	0.0383103	0.887692	0
THISYN.PWY	454	340	7	447	1.99537	1.16427	0.0872661	0.33523	2.20295	1.40888	0.118703	0.659386	metformin	305	221	6	299	1.31957	1.05262	0.21097	0.543515	1.91038	1.60537	0.235118	0.936063	metformin	1124	869	15	1109	1.05315	0.707832	0.13707	0.282707	1.33997	1.02746	0.192458	0.472397	metformin	0.73772	0.902515	1.9959	0.524421	1.31044	2.49884	0.0124601	0.0383103	0.478283	0
ARO.PWY	454	454	7	447	-0.0204434	0.0609466	0.737465	0.860376	-0.0318622	0.0741919	0.667832	0.924869	metformin	305	305	6	299	-0.0405623	0.0537606	0.451168	0.8164	0.012807	0.078227	0.870086	0.976173	metformin	1124	1124	15	1109	-0.074136	0.029636	0.0125085	0.0458646	-0.0383727	0.0424405	0.366119	0.624926	metformin	269.216	345.996	1138.57	0.0238788	-0.0592703	-2.48213	0.0130598	0.0395793	0.778558	0
PWY.7013	454	117	7	447	2.58203	0.904001	0.00449099	0.145372	2.93967	1.076	0.00657564	0.488241	metformin	305	66	6	299	0.591261	0.625939	0.345637	0.729678	0.527681	0.940597	0.575274	0.957648	metformin	1124	221	15	1109	0.534236	0.453558	0.239098	0.39255	0.691776	0.652075	0.288983	0.550179	metformin	1.22366	2.55232	4.86109	0.340264	0.841211	2.47223	0.0134274	0.0401343	4.32581	0.537658
PWY.7388	454	329	7	447	1.28299	1.02297	0.210447	0.46603	1.3043	1.20831	0.281045	0.713422	metformin	305	187	6	299	0.421243	0.916849	0.646249	0.868238	0.200899	1.37734	0.884143	0.976173	metformin	1124	708	15	1109	1.4683	0.643279	0.0226455	0.0732649	1.46872	0.923321	0.111973	0.367223	metformin	0.955592	1.18961	2.41658	0.468201	1.15643	2.46995	0.0135132	0.0401343	0.893336	0
FASYN.INITIAL.PWY	454	329	7	447	1.29578	1.0357	0.211563	0.46603	1.30228	1.22284	0.287539	0.721738	metformin	305	187	6	299	0.426176	0.928634	0.64662	0.868238	0.203946	1.39512	0.883887	0.976173	metformin	1124	709	15	1109	1.47638	0.649796	0.0232717	0.0738428	1.54226	0.932644	0.0984911	0.361134	metformin	0.932244	1.15961	2.36835	0.473503	1.16559	2.46163	0.0138306	0.0406702	0.878559	0
PWY.6270	454	449	7	447	0.399833	0.410992	0.331176	0.578023	0.121528	0.474197	0.797869	0.932215	metformin	305	299	6	299	0.635406	0.453714	0.162439	0.515354	0.580314	0.670982	0.387912	0.936063	metformin	1124	1118	15	1109	0.411994	0.225635	0.0681303	0.179864	0.047165	0.32136	0.883344	0.956779	metformin	5.92015	4.85776	19.6421	0.181309	0.445304	2.45604	0.0140476	0.0409032	0.209588	0
PWY.6282	454	329	7	447	1.4286	1.07471	0.184442	0.437211	1.42174	1.2695	0.263427	0.713422	metformin	305	187	6	299	0.48613	0.998154	0.626596	0.868238	0.255909	1.50087	0.864742	0.976173	metformin	1124	708	15	1109	1.50338	0.695839	0.0309445	0.0887971	1.55938	0.998971	0.118821	0.371877	metformin	0.865806	1.0037	2.0653	0.504125	1.22744	2.43479	0.0149003	0.042965	0.743864	0
P162.PWY	454	326	7	447	-1.57585	1.00079	0.116071	0.389605	-1.50323	1.193	0.208396	0.713422	metformin	305	203	6	299	-0.814315	0.891808	0.361925	0.738477	0.440722	1.29906	0.734681	0.976173	metformin	1124	904	15	1109	-0.942692	0.563984	0.094906	0.22212	-0.490991	0.807034	0.543058	0.806441	metformin	0.998418	1.25735	3.14388	0.430345	-1.02987	-2.39313	0.0167054	0.0477069	0.379936	0
PWY.6277	454	454	7	447	-0.0836251	0.0628305	0.183907	0.437211	-0.0727663	0.0740276	0.326237	0.759373	metformin	305	305	6	299	-0.0872976	0.0456646	0.0569232	0.47115	-0.100524	0.0669392	0.134435	0.936063	metformin	1124	1124	15	1109	-0.0338238	0.0271367	0.212871	0.369659	-0.0176981	0.0374192	0.636332	0.858351	metformin	253.314	479.557	1357.96	0.0218696	-0.0521223	-2.38332	0.0171571	0.0485301	1.29944	0
PHOSLIPSYN.PWY	454	432	7	447	0.752409	0.747285	0.314559	0.571189	-0.384866	0.894775	0.667338	0.924869	metformin	305	267	6	299	1.41536	0.89945	0.116646	0.515354	1.15291	1.33749	0.389471	0.936063	metformin	1124	1013	15	1109	0.904992	0.575295	0.115981	0.250155	1.22935	0.829124	0.138444	0.396814	metformin	1.79072	1.23608	3.02147	0.406616	0.964119	2.37108	0.0177362	0.0496947	0.342508	0
PWY.6901	454	449	7	447	0.408213	0.27798	0.142711	0.40342	0.429416	0.333204	0.198264	0.713422	metformin	305	298	6	299	0.491129	0.343152	0.153446	0.515354	0.16101	0.497561	0.746506	0.976173	metformin	1124	1116	15	1109	0.238813	0.176396	0.176065	0.333916	-0.00365788	0.25366	0.988497	0.99758	metformin	12.9412	8.49231	32.1382	0.136626	0.319732	2.3402	0.0192732	0.0530013	0.561229	0
PWY.5384	454	377	7	447	1.10538	0.960843	0.250594	0.51258	0.258906	1.11971	0.817257	0.933559	metformin	305	248	6	299	1.12337	0.829458	0.176652	0.515354	1.65972	1.22626	0.177059	0.936063	metformin	1124	930	15	1109	0.873108	0.562277	0.120752	0.258755	0.440584	0.802664	0.583187	0.822402	metformin	1.08317	1.45349	3.16301	0.418866	0.98107	2.3422	0.0191703	0.0530013	0.0830393	0
GLYCOCAT.PWY	454	309	7	447	1.67366	1.11284	0.133312	0.399937	1.4647	1.31193	0.264906	0.713422	metformin	305	176	6	299	0.593258	1.00199	0.554246	0.868238	0.750403	1.45123	0.605533	0.957648	metformin	1124	694	15	1109	1.22537	0.68519	0.0739885	0.187332	0.923978	0.987866	0.34983	0.617223	metformin	0.80749	0.996031	2.12999	0.504208	1.15733	2.29535	0.0217129	0.0591627	0.54205	0
PWY.724	454	454	7	447	-0.020354	0.0577794	0.724808	0.858217	0.00202941	0.0688523	0.976501	0.986465	metformin	305	305	6	299	-0.0652786	0.0394835	0.0993799	0.515354	-0.0528329	0.0579743	0.363014	0.936063	metformin	1124	1124	15	1109	-0.0399313	0.0241415	0.0983989	0.225497	0.0252549	0.034917	0.469665	0.742901	metformin	299.54	641.459	1715.83	0.0194008	-0.0438439	-2.25991	0.0238271	0.0643332	0.486262	0
PWY.6385	454	454	7	447	-0.268044	0.124267	0.0315572	0.26829	-0.188364	0.148396	0.205077	0.713422	metformin	305	305	6	299	-0.211598	0.128082	0.0996074	0.515354	0.0952834	0.186267	0.609413	0.957648	metformin	1124	1123	15	1109	-0.0530198	0.0616469	0.389945	0.538417	-0.180389	0.0894813	0.044057	0.195297	metformin	64.7577	60.9569	263.134	0.0507119	-0.113688	-2.24185	0.0249712	0.066382	3.09575	0.353954
COMPLETE.ARO.PWY	454	454	7	447	-0.0227958	0.0584885	0.696917	0.837897	-0.0314458	0.0710234	0.658193	0.924869	metformin	305	305	6	299	-0.0257704	0.0540331	0.63377	0.868238	0.0196502	0.0783923	0.802277	0.976173	metformin	1124	1124	15	1109	-0.0694068	0.0296808	0.0195411	0.0658018	-0.0343964	0.0425542	0.419099	0.691514	metformin	292.321	342.515	1135.14	0.0237693	-0.0532645	-2.24089	0.0250329	0.066382	0.826076	0
PWY.2942	454	454	7	447	-0.060539	0.0698388	0.38651	0.605091	-0.000544401	0.0829383	0.994766	0.994766	metformin	305	305	6	299	0.000851183	0.06139	0.988947	0.988947	0.111481	0.0928479	0.231007	0.936063	metformin	1124	1124	15	1109	-0.0773197	0.0330367	0.0194391	0.0658018	-0.0911917	0.0483128	0.059361	0.24151	metformin	205.025	265.341	916.234	0.026855	-0.0598796	-2.22974	0.0257646	0.0677176	1.25741	0
PWY.5100	454	454	7	447	-0.216229	0.151924	0.155383	0.414793	-0.119346	0.177791	0.502449	0.847882	metformin	305	305	6	299	-0.0958653	0.134401	0.476233	0.822584	0.121387	0.198382	0.541141	0.957648	metformin	1124	1124	15	1109	-0.120485	0.0731727	0.0999243	0.225856	-0.166315	0.105092	0.113814	0.367422	metformin	43.326	55.3596	186.768	0.0591878	-0.130242	-2.20049	0.0277719	0.0723532	0.40354	0
PENTOSE.P.PWY	454	452	7	447	0.043672	0.281459	0.876765	0.945826	0.0807382	0.33343	0.808795	0.932215	metformin	305	304	6	299	0.206899	0.304799	0.497797	0.832444	0.0874486	0.446301	0.844809	0.976173	metformin	1124	1123	15	1109	0.370604	0.163993	0.0240221	0.074422	0.513857	0.236446	0.0299802	0.153519	metformin	12.6232	10.764	37.1833	0.12849	0.273378	2.12762	0.0333688	0.0854357	1.06513	0
PWY.7392	454	227	7	447	1.50639	1.18385	0.20389	0.465948	1.55712	1.42053	0.273677	0.713422	metformin	305	184	6	299	1.0945	1.0654	0.305107	0.67212	1.26965	1.61695	0.433033	0.936063	metformin	1124	808	15	1109	1.04109	0.741416	0.16054	0.319146	1.25456	1.06565	0.239347	0.497081	metformin	0.71352	0.881	1.81918	0.541237	1.15213	2.12869	0.0332796	0.0854357	0.114902	0
PWY.2941	454	454	7	447	0.385974	0.253544	0.12866	0.398975	0.155286	0.293274	0.596764	0.890647	metformin	305	305	6	299	-0.112177	0.218515	0.608083	0.868238	-0.280389	0.329944	0.39621	0.936063	metformin	1124	1124	15	1109	0.292608	0.131783	0.0265947	0.0784142	0.287874	0.187988	0.125982	0.377946	metformin	15.5558	20.9429	57.5809	0.103098	0.217938	2.11388	0.0345256	0.0876419	3.04256	0.342659
PWY.7234	454	454	7	447	0.176344	0.272635	0.518094	0.719385	0.0962653	0.327249	0.768786	0.932215	metformin	305	305	6	299	0.0479333	0.250244	0.848229	0.928387	-0.25813	0.353984	0.466523	0.936063	metformin	1124	1124	15	1109	0.317628	0.143207	0.0267588	0.0784142	0.256236	0.209192	0.220888	0.489031	metformin	13.4535	15.9689	48.7609	0.113095	0.238231	2.10647	0.0351635	0.0885047	0.937191	0
DTDPRHAMSYN.PWY	454	454	7	447	-0.135494	0.119376	0.257009	0.520002	-0.0856168	0.137961	0.535243	0.856522	metformin	305	305	6	299	0.050543	0.103957	0.627188	0.868238	0.118917	0.158312	0.453225	0.936063	metformin	1124	1124	15	1109	-0.120171	0.0527905	0.0230127	0.0737302	-0.100493	0.0757043	0.184644	0.460835	metformin	70.1728	92.5322	358.829	0.0437884	-0.0919444	-2.09975	0.0357512	0.0892279	2.29764	0.129542
PWY66.399	454	425	7	447	0.64531	0.729745	0.377022	0.603802	0.064172	0.876685	0.941685	0.970146	metformin	305	295	6	299	0.553575	0.348762	0.113552	0.515354	0.543758	0.502594	0.280322	0.936063	metformin	1124	1116	15	1109	0.246841	0.181714	0.174615	0.33308	-0.168413	0.265672	0.526275	0.789413	metformin	1.87784	8.22133	30.2847	0.157361	0.327814	2.0832	0.0372327	0.0921509	0.806884	0
PANTO.PWY	454	454	7	447	-0.193644	0.098014	0.0488362	0.274704	-0.133064	0.116412	0.25373	0.713422	metformin	305	305	6	299	-0.0237261	0.110202	0.829684	0.918831	0.112001	0.162699	0.491807	0.936063	metformin	1124	1124	15	1109	-0.0744	0.0538911	0.167692	0.329395	-0.131942	0.0769314	0.0866233	0.32722	metformin	104.094	82.3417	344.323	0.0434062	-0.0899249	-2.07171	0.0382929	0.0939916	1.56364	0
COA.PWY	454	454	7	447	-0.306633	0.169943	0.0718689	0.323115	-0.241535	0.202486	0.233644	0.713422	metformin	305	305	6	299	-0.133711	0.174742	0.444766	0.813139	0.0640228	0.238859	0.788882	0.976173	metformin	1124	1124	15	1109	-0.0950028	0.0732129	0.194685	0.354951	-0.113185	0.105298	0.282661	0.541616	metformin	34.6252	32.7494	186.563	0.0627533	-0.128851	-2.0533	0.0400437	0.0974833	1.30889	0
NSAID
Pathways	N.IBD	non-zeros.IBD	Users.IBD	Non-users.IBD	Coef.IBD_univariate	SE.IBD_univariate	Pval.IBD_univariate	Qval.IBD_univariate	coeff.correcting.all.IBD_multivariate	SE.correcting_all.IBD_multivariate	pval.correcting.all.IBD_multivariate	qval.correcting.all.IBD_multivariate	drug.IBD	N.MIBS	non-zeros.MIBS	Users.MIBS	Non-users.MIBS	Coef.MIBS_univariate	SE.MIBS_univariate	Pval.MIBS_univariate	Qval.MIBS_univariate	coeff.correcting.all.MIBS_multivariate	SE.correcting_all.MIBS_multivariate	pval.correcting.all.MIBS_multivariate	qval.correcting.all.MIBS_multivariate	drug.MIBS	N.LLD	non-zeros.LLD	Users.LLD	Non-users.LLD	Coef.LLD_univariate	SE.LLD_univariate	Pval.LLD_univariate	Qval.LLD_univariate	coeff.correcting.all.LLD_multivariate	SE.correcting_all.LLD_multivariate	pval.correcting.all.LLD_multivariate	qval.correcting.all.LLD_multivariate	drug.LLD	inverse_var.ibd_univariate	inverse_var.mibs_univariate	inverse_var.lld_univariate	se_univariate	beta_univariate	Z_univariate	P_univariate	FDR_univariate	Het.Q_univariate	Het.I2_univariate
PWY.6608	454	453	21	433	-0.225078	0.105526	0.0334924	0.998043	-0.030338	0.123165	0.805562	0.889475	NSAID	305	305	22	283	-0.0652968	0.0789097	0.408628	0.814314	-0.0407496	0.0852669	0.633116	0.883051	NSAID	1124	1124	42	1082	-0.127613	0.0413185	0.00206191	0.114823	-0.0865887	0.044039	0.049538	0.593195	NSAID	89.8005	160.597	585.748	0.0345827	-0.126112	-3.64667	0.00026566	0.0844799	1.47482	0
Opiats
Pathways	N.IBD	non-zeros.IBD	Users.IBD	Non-users.IBD	Coef.IBD_univariate	SE.IBD_univariate	Pval.IBD_univariate	Qval.IBD_univariate	coeff.correcting.all.IBD_multivariate	SE.correcting_all.IBD_multivariate	pval.correcting.all.IBD_multivariate	qval.correcting.all.IBD_multivariate	drug.IBD	N.MIBS	non-zeros.MIBS	Users.MIBS	Non-users.MIBS	Coef.MIBS_univariate	SE.MIBS_univariate	Pval.MIBS_univariate	Qval.MIBS_univariate	coeff.correcting.all.MIBS_multivariate	SE.correcting_all.MIBS_multivariate	pval.correcting.all.MIBS_multivariate	qval.correcting.all.MIBS_multivariate	drug.MIBS	N.LLD	non-zeros.LLD	Users.LLD	Non-users.LLD	Coef.LLD_univariate	SE.LLD_univariate	Pval.LLD_univariate	Qval.LLD_univariate	coeff.correcting.all.LLD_multivariate	SE.correcting_all.LLD_multivariate	pval.correcting.all.LLD_multivariate	qval.correcting.all.LLD_multivariate	drug.LLD	inverse_var.ibd_univariate	inverse_var.mibs_univariate	inverse_var.lld_univariate	se_univariate	beta_univariate	Z_univariate	P_univariate	FDR_univariate	Het.Q_univariate	Het.I2_univariate
POLYAMSYN.PWY	454	451	22	432	-0.508355	0.141974	0.000381711	0.0460762	-0.400222	0.156821	0.0110872	0.753931	opiat	305	302	7	298	-0.164194	0.22446	0.46506	0.984347	-0.0836318	0.261006	0.748911	0.993492	opiat	1124	1119	13	1111	-0.574793	0.144824	7.68938e-05	0.0246829	-0.434329	0.178091	0.0149	0.349298	opiat	49.6112	19.8482	47.6784	0.0923956	-0.477082	-5.16347	2.42418e-07	6.59378e-05	2.44684	0.182619
DTDPRHAMSYN.PWY	454	454	22	432	-0.294095	0.0659114	1.04248e-05	0.00341933	-0.19001	0.0709094	0.00768934	0.697167	opiat	305	305	7	298	0.0182542	0.0961321	0.849527	0.984347	0.0528744	0.114492	0.644592	0.993492	opiat	1124	1124	13	1111	-0.0768153	0.0559954	0.170398	0.643504	-0.0524708	0.0676065	0.437849	0.862644	opiat	230.186	108.209	318.929	0.0390041	-0.137253	-3.51895	0.000433266	0.0392688	9.44414	0.788228
PWY.6608	454	453	22	432	-0.150176	0.102872	0.145059	0.747033	-0.0452467	0.109552	0.67982	0.979657	opiat	305	305	7	298	-0.216131	0.134246	0.108471	0.984347	-0.182376	0.158748	0.251669	0.993492	opiat	1124	1124	13	1111	-0.228165	0.0833864	0.00631455	0.207014	-0.194265	0.0973158	0.0461635	0.603868	opiat	94.4947	55.4878	143.817	0.0583411	-0.200809	-3.44198	0.000577483	0.0392688	0.362912	0
TRNA.CHARGING.PWY	454	454	22	432	-0.131815	0.0633779	0.038133	0.702347	-0.0619002	0.0683949	0.366004	0.971465	opiat	305	305	7	298	-0.0279078	0.0805274	0.729168	0.984347	-0.0142077	0.0945888	0.880719	0.993492	opiat	1124	1124	13	1111	-0.140478	0.0444578	0.00162131	0.0867402	-0.124255	0.0532714	0.0198595	0.360119	opiat	248.957	154.21	505.946	0.0331658	-0.119011	-3.58836	0.000332766	0.0392688	1.55389	0
P164.PWY	454	421	22	432	0.298797	0.392003	0.446332	0.766477	0.306278	0.432369	0.47913	0.971465	opiat	305	302	7	298	-0.346513	0.191949	0.0720653	0.984347	-0.214287	0.224689	0.341122	0.993492	opiat	1124	1109	13	1111	-0.417406	0.128467	0.00119263	0.0867402	-0.469945	0.156013	0.00265513	0.180549	opiat	6.50762	27.141	60.5924	0.10301	-0.347533	-3.37378	0.000741445	0.0403346	3.01436	0.336509
ARG.POLYAMINE.SYN	454	440	22	432	-0.333469	0.164727	0.0435592	0.714371	-0.277641	0.182127	0.128228	0.971465	opiat	305	298	7	298	0.0194696	0.233031	0.933473	0.984347	0.0386474	0.283007	0.891488	0.993492	opiat	1124	1111	13	1111	-0.39109	0.140344	0.00541868	0.207014	-0.257538	0.172461	0.135657	0.777319	opiat	36.8528	18.415	50.7703	0.0971111	-0.299765	-3.08682	0.00202308	0.091713	2.34198	0.146023
Platelet aggregation inhibitors
Pathways	N.IBD	non-zeros.IBD	Users.IBD	Non-users.IBD	Coef.IBD_univariate	SE.IBD_univariate	Pval.IBD_univariate	Qval.IBD_univariate	coeff.correcting.all.IBD_multivariate	SE.correcting_all.IBD_multivariate	pval.correcting.all.IBD_multivariate	qval.correcting.all.IBD_multivariate	drug.IBD	N.MIBS	non-zeros.MIBS	Users.MIBS	Non-users.MIBS	Coef.MIBS_univariate	SE.MIBS_univariate	Pval.MIBS_univariate	Qval.MIBS_univariate	coeff.correcting.all.MIBS_multivariate	SE.correcting_all.MIBS_multivariate	pval.correcting.all.MIBS_multivariate	qval.correcting.all.MIBS_multivariate	drug.MIBS	N.LLD	non-zeros.LLD	Users.LLD	Non-users.LLD	Coef.LLD_univariate	SE.LLD_univariate	Pval.LLD_univariate	Qval.LLD_univariate	coeff.correcting.all.LLD_multivariate	SE.correcting_all.LLD_multivariate	pval.correcting.all.LLD_multivariate	qval.correcting.all.LLD_multivariate	drug.LLD	inverse_var.ibd_univariate	inverse_var.mibs_univariate	inverse_var.lld_univariate	se_univariate	beta_univariate	Z_univariate	P_univariate	FDR_univariate	Het.Q_univariate	Het.I2_univariate
PWY.922	454	302	27	427	1.3282	0.50416	0.00872544	0.679444	-0.0978908	0.63021	0.87664	0.99457	platelet_aggregation_inhibitor	305	183	18	287	0.271016	0.502095	0.589759	0.92497	0.175353	0.605411	0.772317	0.998282	platelet_aggregation_inhibitor	1124	748	32	1092	1.62233	0.39046	3.50246e-05	0.0115581	0.683584	0.463624	0.140657	0.995774	platelet_aggregation_inhibitor	3.93425	3.96669	6.55915	0.262975	1.17161	4.45521	8.3811e-06	0.0026149	4.64618	0.569539
PWY.5173	454	294	27	427	1.07163	0.484698	0.0275569	0.679444	0.295779	0.63806	0.643217	0.99457	platelet_aggregation_inhibitor	305	173	18	287	0.45119	0.440142	0.306147	0.875732	0.0243175	0.535988	0.963847	0.998282	platelet_aggregation_inhibitor	1124	600	32	1092	1.31036	0.361684	0.000304373	0.0502216	0.909699	0.429277	0.0343072	0.80751	platelet_aggregation_inhibitor	4.25654	5.16196	7.64438	0.242088	0.990883	4.09307	4.25707e-05	0.00664104	2.31148	0.134752
P185.PWY	454	447	27	427	0.368125	0.182513	0.0443228	0.735758	0.203132	0.252558	0.421719	0.99457	platelet_aggregation_inhibitor	305	300	18	287	0.295131	0.212834	0.166595	0.875732	0.0929195	0.254103	0.714905	0.998282	platelet_aggregation_inhibitor	1124	1115	32	1092	0.285993	0.125372	0.0227308	0.220622	0.207169	0.15071	0.16954	0.995774	platelet_aggregation_inhibitor	30.0201	22.0759	63.6206	0.0929613	0.309044	3.32443	0.000885985	0.0554212	0.142867	0
PWY.5464	454	262	27	427	0.497547	0.553506	0.369199	0.893451	-0.373336	0.741639	0.614967	0.99457	platelet_aggregation_inhibitor	305	161	18	287	0.618521	0.534934	0.248503	0.875732	0.118752	0.664827	0.858372	0.998282	platelet_aggregation_inhibitor	1124	555	32	1092	1.50705	0.44048	0.000645577	0.0710135	1.10963	0.528199	0.0358918	0.80751	platelet_aggregation_inhibitor	3.26404	3.49461	5.15404	0.289731	0.969797	3.34723	0.000816224	0.0554212	2.64683	0.24438
PWY.5840	454	258	27	427	0.45723	0.60158	0.447635	0.893451	0.129832	0.818363	0.874026	0.99457	platelet_aggregation_inhibitor	305	143	18	287	1.10789	0.625806	0.0776933	0.816438	1.19341	0.785522	0.129893	0.998282	platelet_aggregation_inhibitor	1124	582	32	1092	1.50026	0.499879	0.00274857	0.0907027	1.3323	0.604207	0.0276624	0.80751	platelet_aggregation_inhibitor	2.7632	2.55341	4.00193	0.327586	1.08346	3.30739	0.000941699	0.0554212	1.78036	0
PWY.5910	454	180	27	427	1.17861	0.470045	0.0125219	0.679444	0.4243	0.629114	0.500424	0.99457	platelet_aggregation_inhibitor	305	119	18	287	-0.0639142	0.482086	0.894616	0.979462	0.0321747	0.607228	0.957783	0.998282	platelet_aggregation_inhibitor	1124	613	32	1092	1.25082	0.406705	0.00215264	0.0887962	0.751885	0.487444	0.123245	0.995774	platelet_aggregation_inhibitor	4.52606	4.3028	6.04562	0.259286	0.848528	3.27256	0.00106579	0.0554212	5.05384	0.604261
DTDPRHAMSYN.PWY	454	454	27	427	-0.0820879	0.0629891	0.193213	0.893451	-0.0110266	0.0818008	0.892843	0.99457	platelet_aggregation_inhibitor	305	305	18	287	-0.0486734	0.0625205	0.436881	0.908397	-0.0558431	0.0796385	0.483791	0.998282	platelet_aggregation_inhibitor	1124	1124	32	1092	-0.104294	0.0363879	0.00423325	0.126998	-0.101337	0.0439459	0.0213041	0.80751	platelet_aggregation_inhibitor	252.04	255.832	755.241	0.0281371	-0.0885973	-3.14877	0.00163957	0.069167	0.604525	0
GLUCONEO.PWY	454	422	27	427	0.300378	0.380677	0.430501	0.893451	0.759064	0.510209	0.13761	0.99457	platelet_aggregation_inhibitor	305	297	18	287	0.257134	0.193968	0.185998	0.875732	0.0116356	0.23627	0.960761	0.998282	platelet_aggregation_inhibitor	1124	1109	32	1092	0.319212	0.121701	0.00883952	0.162058	0.295374	0.144657	0.0414108	0.80751	platelet_aggregation_inhibitor	6.90061	26.5791	67.5162	0.0995057	0.301588	3.03086	0.00243858	0.069167	0.0735042	0
HISTSYN.PWY	454	454	27	427	-0.018647	0.0678885	0.7837	0.937479	0.0529377	0.0939909	0.573604	0.99457	platelet_aggregation_inhibitor	305	305	18	287	-0.177758	0.0690038	0.0104751	0.553403	-0.185062	0.0867032	0.0337289	0.805443	platelet_aggregation_inhibitor	1124	1124	32	1092	-0.105974	0.0450448	0.0188141	0.21582	-0.0591923	0.0541911	0.274951	0.995774	platelet_aggregation_inhibitor	216.974	210.017	492.846	0.032972	-0.101764	-3.08639	0.00202602	0.069167	2.72053	0.26485
PWY.6628	454	393	27	427	1.06559	0.519596	0.0408798	0.714322	0.4684	0.697425	0.50222	0.99457	platelet_aggregation_inhibitor	305	242	18	287	0.405856	0.614509	0.509471	0.908397	0.344596	0.749437	0.646033	0.998282	platelet_aggregation_inhibitor	1124	907	32	1092	1.09579	0.463249	0.0181783	0.21582	0.226178	0.555196	0.683807	0.995774	platelet_aggregation_inhibitor	3.70398	2.64816	4.65984	0.301347	0.919719	3.05202	0.00227305	0.069167	0.92254	0
PWY0.1061	454	443	27	427	0.500315	0.260788	0.0557171	0.7771	0.323279	0.344397	0.348482	0.99457	platelet_aggregation_inhibitor	305	302	18	287	0.109685	0.249997	0.661168	0.926816	-0.150779	0.304005	0.620327	0.998282	platelet_aggregation_inhibitor	1124	1110	32	1092	0.439909	0.165961	0.00814824	0.158172	-0.0405954	0.193477	0.833848	0.99616	platelet_aggregation_inhibitor	14.7037	16.0004	36.3066	0.12216	0.374315	3.06414	0.00218296	0.069167	1.51014	0
PWY.3841	454	454	27	427	0.222951	0.0634382	0.000487076	0.161709	0.142607	0.0883206	0.107192	0.99457	platelet_aggregation_inhibitor	305	305	18	287	0.00820773	0.0930609	0.929779	0.991057	-0.0800437	0.111738	0.47441	0.998282	platelet_aggregation_inhibitor	1124	1124	32	1092	0.0618365	0.0579879	0.286488	0.596798	0.0413871	0.0705176	0.557392	0.995774	platelet_aggregation_inhibitor	248.484	115.469	297.389	0.0388854	0.113008	2.90618	0.00365872	0.0764286	5.05046	0.603996
PWY.5837	454	305	27	427	0.150458	0.518783	0.771938	0.937479	0.119318	0.685571	0.861922	0.99457	platelet_aggregation_inhibitor	305	173	18	287	0.594031	0.521821	0.255876	0.875732	0.398856	0.654613	0.542849	0.998282	platelet_aggregation_inhibitor	1124	656	32	1092	1.38109	0.422808	0.00112206	0.0851433	1.00665	0.51073	0.0489796	0.848979	platelet_aggregation_inhibitor	3.7156	3.67246	5.59387	0.277543	0.806217	2.90484	0.00367445	0.0764286	3.61181	0.44626
PWY.5863	454	294	27	427	0.198617	0.506125	0.694933	0.92214	-0.15393	0.677205	0.820305	0.99457	platelet_aggregation_inhibitor	305	171	18	287	0.633906	0.515774	0.220027	0.875732	0.463972	0.646829	0.473822	0.998282	platelet_aggregation_inhibitor	1124	652	32	1092	1.34228	0.422986	0.00154806	0.0851433	1.00923	0.511473	0.0487302	0.848979	platelet_aggregation_inhibitor	3.90377	3.75908	5.58917	0.2747	0.804443	2.92844	0.00340665	0.0764286	3.15889	0.366865
PWY.5899	454	305	27	427	0.229636	0.590949	0.69777	0.92214	0.170345	0.782966	0.82788	0.99457	platelet_aggregation_inhibitor	305	173	18	287	0.764459	0.625835	0.222861	0.875732	0.58825	0.783899	0.453673	0.998282	platelet_aggregation_inhibitor	1124	656	32	1092	1.58834	0.49916	0.00150277	0.0851433	1.13826	0.603807	0.0596811	0.980026	platelet_aggregation_inhibitor	2.86351	2.55318	4.01348	0.325642	0.952702	2.92561	0.00343778	0.0764286	3.2092	0.376791
Proton pump inhibitors
Pathways	N.IBD	non-zeros.IBD	Users.IBD	Non-users.IBD	Coef.IBD_univariate	SE.IBD_univariate	Pval.IBD_univariate	Qval.IBD_univariate	coeff.correcting.all.IBD_multivariate	SE.correcting_all.IBD_multivariate	pval.correcting.all.IBD_multivariate	qval.correcting.all.IBD_multivariate	drug.IBD	N.MIBS	non-zeros.MIBS	Users.MIBS	Non-users.MIBS	Coef.MIBS_univariate	SE.MIBS_univariate	Pval.MIBS_univariate	Qval.MIBS_univariate	coeff.correcting.all.MIBS_multivariate	SE.correcting_all.MIBS_multivariate	pval.correcting.all.MIBS_multivariate	qval.correcting.all.MIBS_multivariate	drug.MIBS	N.LLD	non-zeros.LLD	Users.LLD	Non-users.LLD	Coef.LLD_univariate	SE.LLD_univariate	Pval.LLD_univariate	Qval.LLD_univariate	coeff.correcting.all.LLD_multivariate	SE.correcting_all.LLD_multivariate	pval.correcting.all.LLD_multivariate	qval.correcting.all.LLD_multivariate	drug.LLD	inverse_var.ibd_univariate	inverse_var.mibs_univariate	inverse_var.lld_univariate	se_univariate	beta_univariate	Z_univariate	P_univariate	FDR_univariate	Het.Q_univariate	Het.I2_univariate
PWY.922	454	302	108	346	2.37773	0.253661	3.76645e-19	1.258e-16	2.46882	0.304427	6.38176e-15	2.04854e-12	PPI	305	183	48	257	1.76277	0.317264	6.11792e-08	1.98832e-05	1.88838	0.384303	1.5696e-06	0.000503841	PPI	1124	748	93	1031	1.89499	0.232273	9.06479e-16	1.49569e-13	1.63094	0.258569	4.13269e-10	6.63296e-08	PPI	15.5415	9.9348	18.5355	0.150735	2.03561	13.5045	1.47073e-41	4.72105e-39	2.92517	0.316279
PWY0.1061	454	443	108	346	0.923621	0.134114	2.05004e-11	3.42357e-09	0.805238	0.16177	9.71567e-07	3.89841e-05	PPI	305	302	48	257	0.80608	0.159306	7.38839e-07	8.00409e-05	0.881013	0.192885	7.61379e-06	0.00122201	PPI	1124	1110	93	1031	0.925485	0.0973055	1.13919e-20	3.75933e-18	0.818556	0.108002	7.56109e-14	2.42711e-11	PPI	55.597	39.4035	105.615	0.0706022	0.901516	12.769	2.444e-37	3.92263e-35	0.44673	0
PWY.5173	454	294	108	346	1.71392	0.253705	4.54388e-11	5.05885e-09	1.65155	0.308219	1.42654e-07	9.15836e-06	PPI	305	173	48	257	1.28651	0.282887	7.89598e-06	0.000513239	1.20746	0.340234	0.000457753	0.0183673	PPI	1124	600	93	1031	1.43503	0.216858	5.66176e-11	6.22794e-09	1.25926	0.239414	1.73973e-07	9.30754e-06	PPI	15.5361	12.4961	21.2642	0.142427	1.48528	10.4283	1.84066e-25	1.9695e-23	1.3596	0
PWY.7560	454	449	108	346	0.697078	0.115231	3.16315e-09	2.11298e-07	0.777695	0.139719	4.86002e-08	5.20022e-06	PPI	305	299	48	257	0.744414	0.180728	4.96017e-05	0.00268676	0.823625	0.217722	0.000192711	0.00985094	PPI	1124	1118	93	1031	0.603624	0.0960135	4.6569e-10	2.56129e-08	0.539149	0.107177	5.74139e-07	2.63284e-05	PPI	75.3119	30.616	108.476	0.0682941	0.656555	9.61364	7.00285e-22	5.61979e-20	0.663923	0
PWY.6270	454	449	108	346	0.665285	0.112343	6.51895e-09	2.72166e-07	0.74633	0.136144	7.58134e-08	6.08402e-06	PPI	305	299	48	257	0.724716	0.177596	5.79972e-05	0.00269273	0.803453	0.214009	0.000214818	0.00985094	PPI	1124	1118	93	1031	0.57965	0.0936451	8.47538e-10	3.99554e-08	0.518205	0.104562	8.37125e-07	3.27761e-05	PPI	79.2331	31.7053	114.033	0.0666709	0.630254	9.45321	3.28586e-21	2.10953e-19	0.672155	0
PWY.6628	454	393	108	346	1.40962	0.277513	5.61123e-07	1.10244e-05	1.45314	0.336896	2.03194e-05	0.000422263	PPI	305	242	48	257	1.59487	0.397414	7.58589e-05	0.00278277	1.5691	0.475728	0.00110633	0.0359282	PPI	1124	907	93	1031	1.75713	0.277261	3.38205e-10	2.23215e-08	1.46861	0.30964	2.38915e-06	7.66918e-05	PPI	12.9848	6.3316	13.0083	0.175887	1.58575	9.01578	1.95477e-19	1.0458e-17	0.785397	0
NAD.BIOSYNTHESIS.II	454	427	108	346	1.2801	0.206255	1.25831e-09	1.05069e-07	1.53999	0.245322	9.0292e-10	1.44919e-07	PPI	305	289	48	257	1.09993	0.274351	7.70614e-05	0.00278277	1.32114	0.307912	2.50247e-05	0.00267765	PPI	1124	1081	93	1031	0.917022	0.175419	2.04852e-07	3.75563e-06	0.818006	0.195634	3.13386e-05	0.000628731	PPI	23.5066	13.2858	32.4971	0.120134	1.07527	8.95056	3.5367e-19	1.62183e-17	1.80812	0
NONMEVIPP.PWY	454	454	108	346	-0.124704	0.0209502	5.50751e-09	2.62787e-07	-0.115355	0.0253432	7.13566e-06	0.000229055	PPI	305	305	48	257	-0.0785147	0.0229499	0.0007142	0.0154743	-0.0893983	0.0271191	0.00111926	0.0359282	PPI	1124	1124	93	1031	-0.0833034	0.0140166	3.73826e-09	1.02802e-07	-0.0674522	0.0154454	1.38118e-05	0.000341044	PPI	2278.38	1898.62	5089.95	0.010388	-0.092501	-8.90461	5.3576e-19	2.14974e-17	3.16472	0.368032
PWY66.400	454	453	108	346	0.479282	0.105385	7.04676e-06	9.05237e-05	0.425994	0.129543	0.00109871	0.00928123	PPI	305	300	48	257	0.834284	0.164042	6.54507e-07	8.00409e-05	0.768679	0.192437	8.45505e-05	0.00678518	PPI	1124	1118	93	1031	0.580663	0.0976516	3.67159e-09	1.02802e-07	0.429714	0.108983	8.57314e-05	0.00144841	PPI	90.0422	37.1611	104.868	0.0656432	0.581939	8.86519	7.63737e-19	2.724e-17	3.31542	0.396758
PWY66.409	454	448	108	346	0.415683	0.0833328	8.87509e-07	1.64682e-05	0.398908	0.100157	8.13602e-05	0.00108819	PPI	305	304	48	257	0.346606	0.11431	0.00264305	0.0373475	0.369781	0.134623	0.00643541	0.108724	PPI	1124	1120	93	1031	0.415098	0.0631404	7.54967e-11	6.22848e-09	0.369489	0.0699612	1.55673e-07	9.30754e-06	PPI	144.002	76.5299	250.833	0.0460597	0.404156	8.77461	1.71493e-18	5.50494e-17	0.302632	0
PWY.5464	454	262	108	346	1.56351	0.293682	1.62677e-07	4.93945e-06	1.78378	0.358253	9.5434e-07	3.89841e-05	PPI	305	161	48	257	1.32649	0.347314	0.000162853	0.0044106	1.21899	0.422019	0.00419224	0.0916483	PPI	1124	555	93	1031	1.5294	0.265141	1.03624e-08	2.63047e-07	1.45436	0.294583	9.18957e-07	3.27761e-05	PPI	11.5943	8.29002	14.2248	0.171224	1.49168	8.71185	2.98958e-18	8.72415e-17	0.306255	0
PWY0.1297	454	454	108	346	0.568899	0.109076	2.83155e-07	6.75526e-06	0.566672	0.129562	1.56243e-05	0.0003858	PPI	305	304	48	257	0.38269	0.137905	0.00586981	0.0578087	0.352223	0.162583	0.0311772	0.222397	PPI	1124	1124	93	1031	0.520885	0.0871964	3.11398e-09	1.02802e-07	0.442516	0.0963619	4.90273e-06	0.00014307	PPI	84.0503	52.5823	131.523	0.061067	0.508836	8.33243	7.9201e-17	2.11863e-15	1.15905	0
PWY.5910	454	180	108	346	1.31765	0.251173	2.42568e-07	6.23212e-06	1.25324	0.303898	4.53914e-05	0.000728531	PPI	305	119	48	257	0.920622	0.315386	0.0037788	0.047235	1.04992	0.385456	0.00688357	0.108813	PPI	1124	613	93	1031	1.40035	0.24462	1.33121e-08	3.13785e-07	1.2116	0.271854	9.18895e-06	0.000245804	PPI	15.8509	10.0535	16.7115	0.153184	1.25642	8.20202	2.36378e-16	5.83672e-15	1.53927	0
PWY.2941	454	454	108	346	0.413961	0.0693045	4.86022e-09	2.62787e-07	0.389887	0.0835748	4.23836e-06	0.000151168	PPI	305	305	48	257	0.214903	0.0876621	0.0148063	0.10461	0.164422	0.107361	0.12686	0.403189	PPI	1124	1124	93	1031	0.279505	0.0550419	4.46962e-07	7.76303e-06	0.26044	0.0612157	2.27921e-05	0.00052259	PPI	208.198	130.13	330.076	0.0386795	0.308809	7.9838	1.41895e-15	3.25346e-14	3.73301	0.46424
HEXITOLDEGSUPER.PWY	454	453	108	346	0.285839	0.0712148	7.04163e-05	0.000603053	0.216994	0.0880565	0.014158	0.0688593	PPI	305	301	48	257	0.480976	0.123186	0.00011734	0.00346686	0.43484	0.146786	0.00333735	0.0824068	PPI	1124	1121	93	1031	0.331258	0.0696928	2.26775e-06	3.11816e-05	0.279012	0.0780779	0.000368044	0.00513662	PPI	197.178	65.8989	205.885	0.0461776	0.3332	7.21562	5.36894e-13	1.14895e-11	1.88213	0
P185.PWY	454	447	108	346	0.301889	0.0985239	0.00232149	0.0114026	0.241756	0.120426	0.0453919	0.148682	PPI	305	300	48	257	0.651241	0.136644	2.96342e-06	0.000240778	0.61677	0.161383	0.000165971	0.00985094	PPI	1124	1115	93	1031	0.360987	0.0756209	2.05423e-06	2.94737e-05	0.264572	0.0841569	0.00171427	0.0168966	PPI	103.019	53.5577	174.87	0.0549279	0.38952	7.09147	1.32697e-12	2.59948e-11	4.60207	0.565413
PWY.6285	454	153	108	346	1.15256	0.306824	0.000195647	0.00155586	1.4162	0.367623	0.00013639	0.00162152	PPI	305	90	48	257	0.697922	0.36783	0.0587412	0.225965	1.03128	0.431001	0.0174219	0.159783	PPI	1124	307	93	1031	1.62578	0.267905	1.76601e-09	7.28479e-08	1.64142	0.299027	5.03453e-08	5.38695e-06	PPI	10.6223	7.39104	13.9328	0.176926	1.25376	7.08638	1.37667e-12	2.59948e-11	4.32051	0.537092
PWY.7219	454	454	108	346	-0.0564387	0.0156844	0.00035707	0.00245474	-0.0567676	0.0187421	0.00261662	0.0171415	PPI	305	305	48	257	-0.0495102	0.0178019	0.00577988	0.0578087	-0.0553934	0.0214764	0.0104758	0.111431	PPI	1124	1124	93	1031	-0.0584912	0.0110269	1.3634e-07	2.75689e-06	-0.0460538	0.0121801	0.000164801	0.00251911	PPI	4065.05	3155.49	8224.24	0.00804654	-0.0561161	-6.97394	3.08181e-12	5.4959e-11	0.184515	0
CALVIN.PWY	454	454	108	346	-0.124922	0.0251843	1.01789e-06	1.69987e-05	-0.119121	0.0301654	9.33044e-05	0.00119803	PPI	305	305	48	257	-0.0471138	0.0347388	0.176064	0.44016	-0.0595422	0.0415175	0.152727	0.45873	PPI	1124	1124	93	1031	-0.0935532	0.0186567	6.18824e-07	1.02106e-05	-0.0702941	0.0204962	0.000627509	0.00839293	PPI	1576.67	828.647	2872.96	0.0137643	-0.0956327	-6.94788	3.7082e-12	6.26491e-11	3.31568	0.396806
PWY.7115	454	385	108	346	0.956076	0.250123	0.000151289	0.00123245	1.06772	0.3006	0.0004283	0.00404365	PPI	305	287	48	257	0.684125	0.233965	0.00372014	0.047235	0.544901	0.277067	0.0502681	0.273493	PPI	1124	1051	93	1031	0.832499	0.168669	9.20052e-07	1.38008e-05	0.597681	0.187565	0.00148133	0.0165952	PPI	15.9842	18.2683	35.1504	0.120036	0.821905	6.84716	7.53299e-12	1.20904e-10	0.638484	0
PWY.6936	454	454	108	346	0.309428	0.0566987	8.12911e-08	2.71512e-06	0.308084	0.06928	1.13438e-05	0.000331032	PPI	305	305	48	257	0.17364	0.0692277	0.012668	0.103765	0.197265	0.083273	0.0185667	0.165553	PPI	1124	1124	93	1031	0.159252	0.0418651	0.000150153	0.000813939	0.142793	0.0463374	0.0021115	0.0193654	PPI	311.067	208.661	570.552	0.0302852	0.204852	6.7641	1.34145e-11	2.0505e-10	4.79151	0.582595
GLUTORN.PWY	454	454	108	346	0.38597	0.0807635	2.41011e-06	3.65898e-05	0.424137	0.0965573	1.43965e-05	0.000385106	PPI	305	305	48	257	0.223752	0.100506	0.0267472	0.158052	0.209974	0.118497	0.0775556	0.336091	PPI	1124	1124	93	1031	0.273203	0.0638785	2.05753e-05	0.000219027	0.287695	0.0712569	5.78814e-05	0.00109294	PPI	153.31	98.9958	245.07	0.0448392	0.298119	6.64863	2.95833e-11	4.31647e-10	1.88284	0
PWY.5686	454	454	108	346	-0.0734916	0.0159345	5.2623e-06	7.03044e-05	-0.0779332	0.0193492	6.7703e-05	0.000944898	PPI	305	305	48	257	-0.0478423	0.0184671	0.0100749	0.0900254	-0.0563323	0.0219216	0.0107612	0.111431	PPI	1124	1124	93	1031	-0.0470942	0.0117181	6.24037e-05	0.00040969	-0.04129	0.0129718	0.00149925	0.0165952	PPI	3938.45	2932.27	7282.56	0.00840565	-0.0545948	-6.49501	8.30254e-11	1.15875e-09	1.94978	0
ARGSYNBSUB.PWY	454	453	108	346	0.336238	0.0760549	1.24184e-05	0.000148134	0.377784	0.0911654	4.17913e-05	0.000728531	PPI	305	305	48	257	0.224248	0.0954818	0.0195	0.129337	0.208712	0.112549	0.0647991	0.315159	PPI	1124	1124	93	1031	0.255497	0.0603093	2.45851e-05	0.000225573	0.270443	0.0673411	6.33119e-05	0.00112906	PPI	172.88	109.688	274.935	0.0423522	0.274386	6.47867	9.25341e-11	1.23764e-09	1.03521	0
PWY.5097	454	454	108	346	-0.0814168	0.0171108	2.67158e-06	3.8796e-05	-0.0849223	0.0207902	5.36059e-05	0.000819404	PPI	305	305	48	257	-0.0665897	0.0237771	0.00545001	0.0571372	-0.0677306	0.0281502	0.0168501	0.159085	PPI	1124	1124	93	1031	-0.0469699	0.0127144	0.000231336	0.00117447	-0.0352503	0.0140159	0.012049	0.0552532	PPI	3415.53	1768.81	6185.97	0.00937808	-0.0603695	-6.4373	1.21615e-10	1.56154e-09	2.69216	0.257103
NONOXIPENT.PWY	454	454	108	346	-0.148464	0.0328325	7.92778e-06	9.80696e-05	-0.146978	0.0396526	0.000240328	0.00257151	PPI	305	305	48	257	-0.0501833	0.0474735	0.291331	0.555365	-0.0613891	0.0574043	0.285859	0.674711	PPI	1124	1124	93	1031	-0.119326	0.0252749	2.64431e-06	3.49049e-05	-0.0913273	0.0280235	0.00115341	0.0148097	PPI	927.67	443.707	1565.39	0.0184529	-0.118084	-6.39918	1.56209e-10	1.92858e-09	2.90434	0.311375
PWY.1042	454	454	108	346	-0.158136	0.0307433	4.09279e-07	9.11327e-06	-0.157834	0.0366548	2.10474e-05	0.000422263	PPI	305	305	48	257	-0.0297326	0.0393076	0.450007	0.661775	-0.0510058	0.0471172	0.280016	0.670784	PPI	1124	1124	93	1031	-0.0972406	0.0217628	8.69527e-06	0.000110363	-0.068558	0.0239369	0.00426354	0.0273719	PPI	1058.03	647.214	2111.4	0.0161867	-0.102674	-6.3431	2.25186e-10	2.67721e-09	6.76034	0.704157
PWY.6901	454	449	108	346	0.263062	0.0785589	0.000884768	0.00527701	0.201254	0.0950209	0.0348192	0.125584	PPI	305	298	48	257	0.434983	0.136756	0.00162891	0.0294108	0.436769	0.161099	0.00716001	0.108813	PPI	1124	1116	93	1031	0.322412	0.0737606	1.35371e-05	0.000165454	0.257678	0.0822063	0.00176875	0.0168966	PPI	162.035	53.4695	183.803	0.0500434	0.313402	6.26262	3.78564e-10	4.33997e-09	1.21592	0
PWY0.862	454	348	108	346	0.842125	0.285529	0.00335501	0.0160082	0.807446	0.343616	0.01927	0.0847354	PPI	305	195	48	257	0.825579	0.376393	0.0290511	0.165642	0.758732	0.452545	0.094807	0.361248	PPI	1124	738	93	1031	1.45392	0.274501	1.42022e-07	2.75689e-06	1.1929	0.305765	0.000101585	0.00163045	PPI	12.2659	7.05859	13.2713	0.175154	1.08763	6.20959	5.31231e-10	5.88018e-09	3.00463	0.33436
PWY.5484	454	454	108	346	0.313369	0.0941096	0.000943163	0.00533926	0.248308	0.11477	0.0311035	0.118092	PPI	305	301	48	257	0.558416	0.160418	0.000575583	0.0133617	0.518957	0.187154	0.00595974	0.106282	PPI	1124	1122	93	1031	0.396571	0.0961045	3.95939e-05	0.00032665	0.298126	0.107144	0.00548949	0.0320386	PPI	112.91	38.8591	108.271	0.0620126	0.38463	6.20245	5.55905e-10	5.94818e-09	1.76241	0
PWY.6386	454	454	108	346	-0.0632496	0.0149976	3.0135e-05	0.000296032	-0.0561573	0.0178891	0.00182277	0.0127197	PPI	305	305	48	257	-0.0404417	0.0194977	0.0389606	0.207577	-0.0507294	0.0233347	0.0306403	0.222397	PPI	1124	1124	93	1031	-0.0475947	0.0117964	5.84268e-05	0.000393487	-0.0322245	0.013014	0.0134354	0.0598993	PPI	4445.88	2630.47	7186.29	0.00837337	-0.0511553	-6.10929	1.00075e-09	1.03626e-08	1.04334	0
PWY.7391	454	77	108	346	0.561737	0.179402	0.00185805	0.00926249	0.632923	0.214699	0.00338823	0.0212778	PPI	305	73	48	257	0.303731	0.260476	0.244522	0.522826	0.585973	0.314447	0.0635016	0.3136	PPI	1124	385	93	1031	1.26169	0.212156	3.64879e-09	1.02802e-07	1.26628	0.235334	9.09742e-08	7.30068e-06	PPI	31.0703	14.7389	22.2172	0.121244	0.734438	6.0575	1.38251e-09	1.38683e-08	9.83705	0.796687
GLYCOLYSIS	454	454	108	346	0.314619	0.0972645	0.0013109	0.006736	0.245902	0.118505	0.0386327	0.133597	PPI	305	301	48	257	0.559789	0.166074	0.000850283	0.0162554	0.519948	0.194432	0.00796733	0.11038	PPI	1124	1122	93	1031	0.404618	0.10107	6.65985e-05	0.000422644	0.299926	0.112699	0.00790089	0.041718	PPI	105.704	36.2576	97.8943	0.0645691	0.388412	6.01545	1.79388e-09	1.74496e-08	1.6662	0
DTDPRHAMSYN.PWY	454	454	108	346	-0.186831	0.0332936	3.63068e-08	1.34739e-06	-0.145267	0.0396184	0.00028054	0.00290495	PPI	305	305	48	257	-0.0549796	0.0414008	0.1852	0.452556	-0.0656092	0.0505529	0.195478	0.560254	PPI	1124	1124	93	1031	-0.0755958	0.0223861	0.000758439	0.00333713	-0.0497326	0.0249522	0.0465027	0.141208	PPI	902.147	583.421	1995.46	0.0169491	-0.100968	-5.95715	2.56674e-09	2.4233e-08	9.16944	0.781884
PEPTIDOGLYCANSYN.PWY	454	454	108	346	-0.0587526	0.0149628	0.000100196	0.000836636	-0.0537255	0.0179673	0.00296345	0.0190254	PPI	305	305	48	257	-0.0348728	0.0181005	0.0550247	0.225965	-0.0476507	0.0213146	0.026262	0.210752	PPI	1124	1124	93	1031	-0.0443995	0.0108189	4.36173e-05	0.000342707	-0.0286663	0.0119392	0.0165202	0.0688699	PPI	4466.54	3052.25	8543.41	0.00789037	-0.0465804	-5.90345	3.55973e-09	3.26478e-08	1.12078	0
PWY.6387	454	454	108	346	-0.0604822	0.0149269	6.02433e-05	0.000543818	-0.0539508	0.0178042	0.00260614	0.0171415	PPI	305	305	48	257	-0.0392539	0.0193212	0.0431172	0.21411	-0.0506506	0.0230649	0.0290068	0.216539	PPI	1124	1124	93	1031	-0.0436248	0.0114696	0.000150455	0.000813939	-0.027089	0.0126733	0.0327862	0.113808	PPI	4488.09	2678.74	7601.6	0.00822873	-0.0479549	-5.82774	5.61826e-09	5.00962e-08	1.04966	0
ARGSYN.PWY	454	454	108	346	0.249961	0.0532803	3.63889e-06	5.06412e-05	0.280937	0.0647032	1.79814e-05	0.000412287	PPI	305	305	48	257	0.128359	0.0695204	0.0658391	0.240424	0.117972	0.0818495	0.150688	0.45873	PPI	1124	1124	93	1031	0.135001	0.0426932	0.00160872	0.00655405	0.151281	0.0474545	0.00147464	0.0165952	PPI	352.263	206.907	548.634	0.0300448	0.170316	5.66874	1.43852e-08	1.24801e-07	3.28295	0.390792
PWY.5384	454	377	108	346	0.809806	0.269757	0.00283573	0.0137266	0.698138	0.318987	0.0292073	0.115045	PPI	305	248	48	257	1.09965	0.326029	0.000842281	0.0162554	0.921477	0.391575	0.0193436	0.167819	PPI	1124	930	93	1031	0.813299	0.234822	0.000553462	0.00257243	0.586141	0.260033	0.0243902	0.0917224	PPI	13.7421	9.40778	18.1352	0.155634	0.877387	5.63752	1.72519e-08	1.45733e-07	0.601986	0
REDCITCYC	454	284	108	346	0.769982	0.277902	0.00583164	0.0256285	0.952988	0.332944	0.00442842	0.0258459	PPI	305	172	48	257	0.85686	0.343981	0.0132822	0.103765	0.907685	0.410502	0.027882	0.215076	PPI	1124	646	93	1031	1.12315	0.262339	2.01766e-05	0.000219027	0.877596	0.291592	0.00267627	0.0204273	PPI	12.9485	8.45144	14.5303	0.166828	0.933239	5.594	2.21893e-08	1.82635e-07	0.918467	0
PWY66.399	454	425	108	346	0.535696	0.205256	0.00936735	0.035962	0.498861	0.249754	0.046463	0.150653	PPI	305	295	48	257	0.410923	0.139282	0.0034354	0.046521	0.377959	0.16387	0.0218909	0.180179	PPI	1124	1116	93	1031	0.297889	0.0733469	5.22481e-05	0.000359206	0.194026	0.0818408	0.0179291	0.0710525	PPI	23.736	51.5479	185.882	0.0618788	0.341812	5.5239	3.31559e-08	2.66076e-07	1.49708	0
PWY.7357	454	454	108	346	-0.0726897	0.0319693	0.0234743	0.0699252	-0.0666222	0.0385742	0.08494	0.208135	PPI	305	305	48	257	-0.0142609	0.0447257	0.750063	0.8835	-0.0232346	0.0542389	0.66873	0.923396	PPI	1124	1124	93	1031	-0.123517	0.02257	5.47582e-08	1.20468e-06	-0.0906266	0.0251309	0.000325034	0.00474254	PPI	978.437	499.904	1963.08	0.0170463	-0.0931956	-5.46719	4.57218e-08	3.57969e-07	5.33102	0.624837
PWY.3841	454	454	108	346	0.135978	0.0337797	6.7131e-05	0.000590046	0.0827602	0.0410715	0.0445838	0.14754	PPI	305	305	48	257	0.173745	0.0609635	0.00467815	0.0524275	0.151468	0.0709499	0.0336971	0.2348	PPI	1124	1124	93	1031	0.0913784	0.0351692	0.00949397	0.0274826	0.0601921	0.0389613	0.122661	0.275345	PPI	876.371	269.067	808.489	0.0226228	0.122725	5.42482	5.80118e-08	4.43376e-07	1.64874	0
PWY.7197	454	454	108	346	0.196637	0.0606033	0.00126624	0.00671306	0.189011	0.0733541	0.0103362	0.0535147	PPI	305	305	48	257	0.205552	0.103315	0.0475514	0.21411	0.237018	0.122692	0.0544524	0.286545	PPI	1124	1123	93	1031	0.228791	0.059058	0.000113308	0.000679846	0.16944	0.0658286	0.0101875	0.0485862	PPI	272.275	93.6865	286.709	0.0391429	0.212041	5.41711	6.05692e-08	4.52156e-07	0.148992	0
DENOVOPURINE2.PWY	454	454	108	346	0.114142	0.0315388	0.000330479	0.00234851	0.120246	0.0377958	0.00158174	0.0116535	PPI	305	305	48	257	0.113556	0.0565139	0.0454082	0.21411	0.123142	0.0670814	0.0675342	0.32356	PPI	1124	1123	93	1031	0.09585	0.0279931	0.000639494	0.00289086	0.074802	0.0312377	0.0168099	0.0691792	PPI	1005.33	313.105	1276.14	0.0196321	0.105074	5.35217	8.69069e-08	6.19936e-07	0.213766	0
PWY.7400	454	454	108	346	0.214529	0.049129	1.58014e-05	0.000181989	0.24675	0.0596966	4.37366e-05	0.000728531	PPI	305	305	48	257	0.116838	0.0657601	0.0766402	0.266111	0.10613	0.0774398	0.171708	0.510356	PPI	1124	1124	93	1031	0.120499	0.0402238	0.00279888	0.0102626	0.136541	0.0447059	0.00231248	0.0195996	PPI	414.308	231.246	618.064	0.0281314	0.150659	5.35554	8.53003e-08	6.19936e-07	2.51687	0.205361
PWY.7254	454	246	108	346	0.636847	0.282223	0.0245291	0.070627	0.589805	0.337295	0.0811275	0.201875	PPI	305	137	48	257	0.830874	0.336799	0.0141882	0.103765	0.71222	0.400745	0.0766803	0.336091	PPI	1124	528	93	1031	1.06641	0.25174	2.4608e-05	0.000225573	0.814097	0.278843	0.00357839	0.0244397	PPI	12.555	8.81575	15.7796	0.164066	0.865348	5.27439	1.33198e-07	9.29491e-07	1.30393	0
PWY.7221	454	454	108	346	-0.0522853	0.0145817	0.000374506	0.00245474	-0.0480442	0.0175392	0.00643921	0.0356377	PPI	305	305	48	257	-0.0328598	0.0167644	0.0509623	0.220836	-0.0455772	0.0196057	0.0208897	0.176463	PPI	1124	1124	93	1031	-0.0338286	0.00966833	0.000485776	0.00239263	-0.0274883	0.010694	0.0102924	0.0485862	PPI	4703.07	3558.16	10697.9	0.00726258	-0.0382252	-5.26331	1.41483e-07	9.66302e-07	1.23896	0
ANAEROFRUCAT.PWY	454	454	108	346	0.167819	0.0608263	0.00604607	0.0262258	0.143334	0.0741764	0.0540446	0.162134	PPI	305	301	48	257	0.474379	0.130233	0.000319363	0.00798407	0.438096	0.152189	0.00432887	0.0916483	PPI	1124	1122	93	1031	0.232974	0.0704172	0.000968376	0.00420479	0.191307	0.0785925	0.0150903	0.0654592	PPI	270.282	58.9597	201.671	0.0433999	0.226613	5.22151	1.77466e-07	1.1868e-06	4.56184	0.561581
PWY.7237	454	449	108	346	-0.446457	0.0898191	9.6559e-07	1.69741e-05	-0.415745	0.109146	0.000162041	0.00180063	PPI	305	305	48	257	-0.0807816	0.100539	0.422339	0.638328	-0.120328	0.111087	0.279719	0.670784	PPI	1124	1124	93	1031	-0.201528	0.0639832	0.00167792	0.0067526	-0.18151	0.0704842	0.0101521	0.0485862	PPI	123.955	98.9298	244.269	0.0462669	-0.240947	-5.20776	1.91131e-07	1.2521e-06	8.15252	0.754677
UDPNAGSYN.PWY	454	454	108	346	0.4784	0.0939576	5.28635e-07	1.10244e-05	0.569731	0.112961	6.96996e-07	3.72893e-05	PPI	305	305	48	257	0.155763	0.139439	0.264866	0.53801	0.159575	0.160991	0.322495	0.709046	PPI	1124	1124	93	1031	0.196797	0.0805138	0.0146694	0.0387272	0.200852	0.0892188	0.0245736	0.0917224	PPI	113.276	51.4317	154.262	0.0559919	0.290186	5.18264	2.18765e-07	1.40447e-06	6.28746	0.681907
PWY.5667	454	454	108	346	-0.0999598	0.0236358	2.86771e-05	0.000296032	-0.0958337	0.0282796	0.000773748	0.00699511	PPI	305	305	48	257	-0.0616995	0.0326363	0.0596688	0.225965	-0.0934023	0.0387083	0.0165124	0.159085	PPI	1124	1124	93	1031	-0.050224	0.0179242	0.0051669	0.016974	-0.0402681	0.0198161	0.0423917	0.132599	PPI	1790.02	938.854	3112.59	0.013084	-0.067309	-5.1444	2.68381e-07	1.63445e-06	2.8464	0.297359
PWY0.1319	454	454	108	346	-0.0997482	0.0236132	2.92834e-05	0.000296032	-0.0956274	0.0282512	0.000784499	0.00699511	PPI	305	305	48	257	-0.0616679	0.0326357	0.0597939	0.225965	-0.0933621	0.0387077	0.0165569	0.159085	PPI	1124	1124	93	1031	-0.0501925	0.0179242	0.00519507	0.016974	-0.040238	0.0198162	0.0425473	0.132599	PPI	1793.45	938.889	3112.56	0.0130801	-0.0672416	-5.14075	2.73643e-07	1.63445e-06	2.82901	0.293039
PWY.841	454	454	108	346	0.124734	0.0347889	0.000374825	0.00245474	0.128461	0.0420095	0.00238177	0.016267	PPI	305	305	48	257	0.137287	0.0668537	0.0408947	0.210965	0.141815	0.0786187	0.0724025	0.332017	PPI	1124	1123	93	1031	0.105742	0.0341367	0.00200011	0.00785759	0.0794951	0.0381398	0.0373694	0.121167	PPI	826.261	223.743	858.136	0.0228926	0.117665	5.13985	2.74954e-07	1.63445e-06	0.249437	0
TEICHOICACID.PWY	454	93	108	346	0.280807	0.184167	0.128047	0.256094	0.521901	0.221487	0.0189422	0.0844507	PPI	305	41	48	257	0.412989	0.179991	0.0224572	0.14311	0.138933	0.209994	0.508801	0.832505	PPI	1124	219	93	1031	0.844093	0.170217	8.18759e-07	1.28662e-05	0.781856	0.186645	3.03126e-05	0.000628731	PPI	29.4832	30.8672	34.5138	0.102671	0.528753	5.14997	2.60532e-07	1.63445e-06	5.65823	0.646532
PYRIDNUCSAL.PWY	454	437	108	346	0.31787	0.0902892	0.000477859	0.00295564	0.382567	0.104651	0.000292843	0.00293758	PPI	305	291	48	257	0.443831	0.14614	0.00261128	0.0373475	0.357818	0.17153	0.0379897	0.241819	PPI	1124	1094	93	1031	0.205809	0.0812139	0.0114132	0.0313863	0.226587	0.0906039	0.0125437	0.0567119	PPI	122.667	46.823	151.614	0.0558055	0.283326	5.07703	3.83385e-07	2.19761e-06	2.26366	0.116476
PWY.6471	454	353	108	346	1.0849	0.327013	0.000983608	0.00547542	1.43903	0.394911	0.000304138	0.00295844	PPI	305	225	48	257	1.11946	0.40952	0.00663925	0.0630047	0.883634	0.500316	0.078526	0.336091	PPI	1124	917	93	1031	0.830348	0.2974	0.0053273	0.0170279	0.709825	0.33248	0.032991	0.113808	PPI	9.35126	5.96279	11.3062	0.193818	0.984529	5.07966	3.78106e-07	2.19761e-06	0.471548	0
TRNA.CHARGING.PWY	454	454	108	346	-0.0816469	0.0320607	0.0112244	0.041655	-0.0533935	0.0378529	0.159176	0.323389	PPI	305	305	48	257	-0.0423319	0.034964	0.226972	0.505246	-0.0250206	0.0419818	0.551703	0.853141	PPI	1124	1124	93	1031	-0.076024	0.0176949	1.88792e-05	0.000214833	-0.0625282	0.0195137	0.00139382	0.0165952	PPI	972.865	818.009	3193.78	0.0141639	-0.0715924	-5.05457	4.31367e-07	2.42928e-06	0.861431	0
PWY.7228	454	454	108	346	0.122721	0.0541293	0.0238667	0.0699252	0.111958	0.0657865	0.0895696	0.214824	PPI	305	305	48	257	0.171842	0.0907919	0.059367	0.225965	0.186959	0.10737	0.0828035	0.337284	PPI	1124	1123	93	1031	0.20119	0.0483097	3.36101e-05	0.000299183	0.154838	0.0538668	0.00412748	0.0270392	PPI	341.299	121.313	428.481	0.0334995	0.16714	4.98932	6.05921e-07	3.35346e-06	1.17285	0
PWY.6608	454	453	108	346	-0.187838	0.0525424	0.000389599	0.00250243	-0.129105	0.0623748	0.0391217	0.133597	PPI	305	305	48	257	-0.107234	0.0580136	0.0655378	0.240424	-0.121416	0.0701498	0.0846628	0.337284	PPI	1124	1124	93	1031	-0.0974999	0.0297223	0.00106924	0.00458245	-0.0840876	0.0326021	0.0100365	0.0485862	PPI	362.226	297.126	1131.97	0.0236273	-0.117382	-4.96807	6.76218e-07	3.67908e-06	2.27617	0.12133
PWY.724	454	454	108	346	-0.0105939	0.0164641	0.520271	0.695082	-0.0151741	0.0196936	0.441466	0.656067	PPI	305	305	48	257	-0.0498839	0.0162071	0.00228977	0.0354369	-0.0370549	0.0192767	0.0557189	0.28848	PPI	1124	1124	93	1031	-0.0418592	0.0098308	2.23728e-05	0.000225573	-0.0255145	0.010874	0.019139	0.0740194	PPI	3689.13	3807.07	10347.2	0.0074862	-0.0371072	-4.95675	7.16815e-07	3.83496e-06	3.44842	0.420025
P441.PWY	454	449	108	346	0.236163	0.0747754	0.00169851	0.00859547	0.198414	0.0916252	0.0309552	0.118092	PPI	305	300	48	257	0.109875	0.0980764	0.263506	0.53801	0.0495696	0.115921	0.669288	0.923396	PPI	1124	1117	93	1031	0.236941	0.0625411	0.00015969	0.000849964	0.207806	0.0700149	0.00306428	0.0218586	PPI	178.847	103.961	255.664	0.0430941	0.21215	4.92295	8.52478e-07	4.48599e-06	1.34771	0
COA.PWY.1	454	454	108	346	-0.0703037	0.0166169	2.8445e-05	0.000296032	-0.0747954	0.0196422	0.000162674	0.00180063	PPI	305	305	48	257	-0.0402988	0.0231658	0.0830119	0.28103	-0.0582967	0.0278453	0.0373	0.241819	PPI	1124	1124	93	1031	-0.0342056	0.0137876	0.0132532	0.0361451	-0.0197768	0.0152037	0.193613	0.357182	PPI	3621.6	1863.4	5260.41	0.00964692	-0.0474286	-4.91645	8.8126e-07	4.56265e-06	2.90957	0.312612
PWY.6125	454	454	108	346	0.104009	0.0490764	0.0346263	0.0910644	0.0939424	0.0597873	0.116917	0.257058	PPI	305	305	48	257	0.152861	0.078864	0.0535355	0.223065	0.16143	0.0934039	0.0851091	0.337284	PPI	1124	1123	93	1031	0.168755	0.0413302	4.76304e-05	0.000346716	0.127323	0.0460896	0.00583449	0.0328574	PPI	415.197	160.784	585.418	0.0293433	0.143408	4.88725	1.02255e-06	5.21013e-06	1.03499	0
PWY.5188	454	453	108	346	-0.135779	0.0396231	0.000668895	0.00406202	-0.102492	0.0474664	0.031434	0.118092	PPI	305	305	48	257	-0.10286	0.048298	0.0340197	0.190628	-0.148485	0.0559585	0.00845138	0.11038	PPI	1124	1124	93	1031	-0.0808803	0.0271653	0.00297059	0.0106554	-0.0837244	0.0300193	0.00538044	0.0319837	PPI	636.946	428.688	1355.1	0.0203248	-0.0992177	-4.8816	1.05226e-06	5.27775e-06	1.31278	0
PWY.6277	454	454	108	346	-0.0327181	0.0178968	0.0682197	0.158232	-0.0400803	0.0211547	0.0588832	0.167256	PPI	305	305	48	257	-0.0488024	0.0188817	0.010249	0.0900254	-0.0581284	0.0222793	0.00962817	0.11038	PPI	1124	1124	93	1031	-0.0410947	0.0111072	0.00022631	0.00116691	-0.029704	0.0122557	0.0155287	0.0655882	PPI	3122.1	2804.9	8105.71	0.00844169	-0.0407717	-4.8298	1.3667e-06	6.74941e-06	0.384239	0
PWY.7184	454	454	108	346	0.123381	0.0520471	0.0181936	0.0584929	0.113461	0.0635281	0.0748643	0.190726	PPI	305	305	48	257	0.154982	0.0875749	0.0778011	0.266162	0.165125	0.103268	0.111023	0.378915	PPI	1124	1123	93	1031	0.182453	0.0474329	0.000126613	0.000746115	0.137308	0.0529449	0.00963286	0.0483148	PPI	369.153	130.389	444.467	0.0325471	0.155559	4.7795	1.75728e-06	8.54677e-06	0.703736	0
GLUCONEO.PWY	454	422	108	346	0.128986	0.208279	0.536044	0.707663	0.066865	0.24646	0.7863	0.917826	PPI	305	297	48	257	0.266293	0.129314	0.0403602	0.210965	0.225154	0.150823	0.136711	0.421963	PPI	1124	1109	93	1031	0.316734	0.0728488	1.50311e-05	0.000177152	0.222944	0.0804774	0.00569962	0.032671	PPI	23.0521	59.8012	188.432	0.0607137	0.289661	4.77094	1.83368e-06	8.78523e-06	0.765887	0
PWY.6124	454	454	108	346	0.189929	0.0387897	1.38385e-06	2.20098e-05	0.181473	0.0465426	0.000113716	0.00140395	PPI	305	305	48	257	0.143179	0.050752	0.00510756	0.0553319	0.184022	0.0596052	0.00223554	0.0598007	PPI	1124	1124	93	1031	0.0387892	0.0260196	0.136306	0.215143	0.0366102	0.028842	0.204596	0.366901	PPI	664.609	388.234	1477.06	0.0198814	0.0945133	4.75384	1.99585e-06	9.42158e-06	11.5567	0.826941
PWY.6527	454	454	108	346	-0.0807817	0.0307639	0.00895497	0.0351878	-0.0718596	0.0366636	0.0507222	0.159386	PPI	305	305	48	257	-0.0529478	0.0436887	0.226498	0.505246	-0.0569941	0.0525009	0.278653	0.670784	PPI	1124	1124	93	1031	-0.09323	0.0243686	0.000137596	0.000796608	-0.0815396	0.0269566	0.00254704	0.0204273	PPI	1056.62	523.915	1683.99	0.0175021	-0.0827361	-4.72721	2.27622e-06	1.05894e-05	0.654372	0
PWY.5863	454	294	108	346	0.742386	0.274607	0.00712934	0.029039	0.745998	0.327128	0.0231106	0.0976119	PPI	305	171	48	257	0.863101	0.339408	0.0114975	0.0983336	0.854348	0.410594	0.0384199	0.241819	PPI	1124	652	93	1031	0.737885	0.257242	0.00420253	0.0142973	0.422903	0.285255	0.138489	0.294477	PPI	13.261	8.68071	15.1118	0.16428	0.768831	4.68	2.86876e-06	1.30434e-05	0.100889	0
PWY.6284	454	289	108	346	0.831416	0.318035	0.00925112	0.0359288	1.09603	0.379271	0.0040661	0.0246268	PPI	305	182	48	257	0.552337	0.403966	0.172567	0.434761	0.539908	0.484984	0.266614	0.667317	PPI	1124	699	93	1031	1.12342	0.294533	0.00014407	0.000811633	0.935944	0.3293	0.00456458	0.02873	PPI	9.88668	6.12787	11.5274	0.190547	0.89154	4.67884	2.88498e-06	1.30434e-05	1.36064	0
FASYN.ELONG.PWY	454	329	108	346	0.664066	0.306314	0.0307021	0.0833699	0.67445	0.365562	0.0657873	0.17471	PPI	305	187	48	257	0.523543	0.395494	0.186594	0.452561	0.395666	0.476874	0.407454	0.764027	PPI	1124	710	93	1031	1.22432	0.288839	2.43317e-05	0.000225573	0.980745	0.322055	0.00238127	0.0195996	PPI	10.6578	6.39321	11.9864	0.185576	0.864394	4.6579	3.19445e-06	1.42419e-05	2.72323	0.265578
PWY.5971	454	289	108	346	0.889965	0.328267	0.00696959	0.0287388	1.11478	0.391057	0.00459003	0.0263107	PPI	305	182	48	257	0.469136	0.406881	0.249832	0.530688	0.456122	0.488799	0.351596	0.739841	PPI	1124	699	93	1031	1.13035	0.296489	0.00014511	0.000811633	0.931928	0.33136	0.00500618	0.0309035	PPI	9.27997	6.0404	11.3758	0.193542	0.897181	4.63558	3.55934e-06	1.56514e-05	1.72571	0
X1CMET2.PWY	454	454	108	346	0.121857	0.0339557	0.000370206	0.00245474	0.0789369	0.0415898	0.05843	0.167256	PPI	305	305	48	257	0.126499	0.0543554	0.0206257	0.134067	0.108559	0.0633183	0.0876208	0.343003	PPI	1124	1124	93	1031	0.0662386	0.0294293	0.0245943	0.0560202	0.0502098	0.0327051	0.125023	0.278696	PPI	867.309	338.465	1154.62	0.0205829	0.0953162	4.63084	3.64191e-06	1.5798e-05	1.91632	0
PWY.5899	454	305	108	346	0.92039	0.320287	0.00425515	0.0200172	0.969892	0.378216	0.0107028	0.0545335	PPI	305	173	48	257	1.02227	0.412032	0.0136511	0.103765	1.00627	0.497604	0.0441598	0.267458	PPI	1124	656	93	1031	0.81174	0.303721	0.00763512	0.0231155	0.427607	0.336751	0.20443	0.366901	PPI	9.7481	5.8903	10.8405	0.194335	0.898573	4.62385	3.76688e-06	1.61223e-05	0.17651	0
PWY.7664	454	329	108	346	0.64598	0.302065	0.0330249	0.0875423	0.664051	0.360019	0.0658563	0.17471	PPI	305	187	48	257	0.521363	0.388113	0.180188	0.44703	0.402452	0.467733	0.390332	0.755687	PPI	1124	708	93	1031	1.18195	0.284208	3.44514e-05	0.000299183	0.967922	0.316713	0.00229729	0.0195996	PPI	10.9597	6.63871	12.3802	0.182639	0.839721	4.5977	4.27175e-06	1.80425e-05	2.53418	0.21079
PWY.6282	454	329	108	346	0.659849	0.303332	0.0301392	0.0829746	0.692597	0.361662	0.0562059	0.167056	PPI	305	187	48	257	0.54818	0.397423	0.168825	0.432033	0.429619	0.479265	0.37085	0.739841	PPI	1124	708	93	1031	1.18618	0.29029	4.69903e-05	0.000346716	0.976257	0.323629	0.00261636	0.0204273	PPI	10.8683	6.33132	11.8668	0.185483	0.850406	4.58482	4.5437e-06	1.89419e-05	2.31084	0.134513
PWY.5837	454	305	108	346	0.77308	0.281376	0.00625303	0.0264368	0.806984	0.331169	0.0152576	0.0727638	PPI	305	173	48	257	0.778344	0.344027	0.0243894	0.149558	0.759162	0.415535	0.0688365	0.324949	PPI	1124	656	93	1031	0.734118	0.257212	0.00439505	0.0147996	0.403832	0.284841	0.156555	0.328458	PPI	12.6306	8.44919	15.1154	0.166217	0.758038	4.56054	5.10212e-06	2.09972e-05	0.0149901	0
PWY.7663	454	454	108	346	0.124931	0.0582347	0.0324892	0.0868112	0.0725402	0.0694804	0.297118	0.510026	PPI	305	303	48	257	0.395775	0.125486	0.00177749	0.0304044	0.429163	0.152031	0.0051277	0.0968231	PPI	1124	1124	93	1031	0.237987	0.0758635	0.00175144	0.00696355	0.178836	0.0838794	0.0332291	0.113808	PPI	294.874	63.5055	173.754	0.0433501	0.194169	4.4791	7.4959e-06	3.0458e-05	4.32838	0.537933
PWY.6123	454	454	108	346	0.144303	0.0344089	3.33176e-05	0.000309114	0.131083	0.0412378	0.00159737	0.0116535	PPI	305	305	48	257	0.115079	0.0459859	0.0128698	0.103765	0.144074	0.0544624	0.00865106	0.11038	PPI	1124	1124	93	1031	0.0407523	0.0229222	0.0757005	0.135033	0.0438218	0.0255289	0.086349	0.223533	PPI	844.616	472.88	1903.21	0.0176207	0.0788211	4.4732	7.70591e-06	3.092e-05	7.0015	0.714347
PWY0.166	454	454	108	346	0.0877224	0.0381568	0.021977	0.0676859	0.0862234	0.0463203	0.0634217	0.172529	PPI	305	305	48	257	0.122907	0.069254	0.0769674	0.266111	0.139793	0.0822259	0.0902929	0.349205	PPI	1124	1123	93	1031	0.127212	0.0366015	0.000529399	0.00250612	0.0991853	0.0408848	0.0154323	0.0655882	PPI	686.842	208.502	746.454	0.0246797	0.110145	4.46298	8.08268e-06	3.20313e-05	0.596723	0
FASYN.INITIAL.PWY	454	329	108	346	0.581344	0.292515	0.0475007	0.119287	0.583157	0.348367	0.0949238	0.222554	PPI	305	187	48	257	0.411469	0.370138	0.267179	0.539337	0.288797	0.445498	0.517382	0.834572	PPI	1124	709	93	1031	1.1501	0.270984	2.37604e-05	0.000225573	0.92205	0.302141	0.00233114	0.0195996	PPI	11.687	7.29915	13.6179	0.175131	0.780871	4.45877	8.24301e-06	3.22684e-05	3.31787	0.397204
PWY.6113	454	281	108	346	0.748358	0.325998	0.0221711	0.0676859	1.11212	0.387593	0.00433351	0.0257603	PPI	305	182	48	257	0.494686	0.407376	0.225586	0.505246	0.47831	0.489155	0.329054	0.718547	PPI	1124	699	93	1031	1.12364	0.297338	0.000165783	0.000868385	0.929833	0.332371	0.00524057	0.03174	PPI	9.40957	6.02572	11.3109	0.193361	0.849913	4.39547	1.10532e-05	4.27477e-05	1.70489	0
PWY.7388	454	329	108	346	0.572121	0.288932	0.0483148	0.120426	0.576123	0.344228	0.0949839	0.222554	PPI	305	187	48	257	0.39918	0.365467	0.275608	0.542864	0.278421	0.43982	0.527259	0.84167	PPI	1124	708	93	1031	1.10175	0.26841	4.34242e-05	0.000342707	0.898218	0.299121	0.00273637	0.0204273	PPI	11.9787	7.48691	13.8804	0.173172	0.753752	4.35262	1.3452e-05	5.14059e-05	3.0174	0.337178
P23.PWY	454	193	108	346	0.627736	0.264851	0.0182134	0.0584929	0.747551	0.319767	0.0198937	0.0851452	PPI	305	124	48	257	0.416032	0.330342	0.208873	0.484883	0.365229	0.385054	0.343736	0.739841	PPI	1124	495	93	1031	0.954107	0.259969	0.000253928	0.00126964	0.676897	0.288158	0.0190017	0.0740194	PPI	14.2559	9.16371	14.7964	0.161762	0.703336	4.34796	1.3741e-05	5.18925e-05	1.76837	0
ARO.PWY	454	454	108	346	-0.043429	0.0173832	0.012854	0.0456728	-0.0383601	0.0211072	0.0699345	0.183151	PPI	305	305	48	257	-0.0360498	0.022331	0.107553	0.326679	-0.0573124	0.0259565	0.0281407	0.215076	PPI	1124	1124	93	1031	-0.0399668	0.012637	0.00160576	0.00655405	-0.0217088	0.0139651	0.12036	0.275345	PPI	3309.33	2005.32	6261.99	0.00929413	-0.040278	-4.3337	1.46624e-05	5.37209e-05	0.0693135	0
PWY0.1241	454	246	108	346	0.424521	0.263437	0.107797	0.222249	0.477882	0.312647	0.127184	0.272173	PPI	305	133	48	257	0.497975	0.288729	0.0856164	0.286859	0.527043	0.342672	0.125236	0.403189	PPI	1124	496	93	1031	0.871238	0.223609	0.000103499	0.000632494	0.662755	0.247065	0.00741905	0.0410606	PPI	14.4094	11.9955	19.9995	0.146798	0.636036	4.33273	1.47272e-05	5.37209e-05	1.97968	0
PWYG.321	454	319	108	346	0.558716	0.308262	0.0705973	0.162617	0.696546	0.367735	0.0589314	0.167256	PPI	305	187	48	257	0.497475	0.390989	0.20424	0.481	0.369914	0.471258	0.433187	0.764027	PPI	1124	708	93	1031	1.17136	0.286027	4.52088e-05	0.000346716	0.953572	0.318754	0.00283883	0.0207105	PPI	10.5235	6.54142	12.2232	0.18478	0.80072	4.33338	1.46838e-05	5.37209e-05	2.89699	0.309628
PWY.5177	454	436	108	346	-0.198713	0.202889	0.327915	0.504194	-0.177611	0.236636	0.453358	0.664606	PPI	305	305	48	257	-0.111426	0.0783632	0.156157	0.422282	-0.0263948	0.0911538	0.772392	0.933254	PPI	1124	1123	93	1031	-0.162971	0.0405844	6.33157e-05	0.00040969	-0.113756	0.0450023	0.0116229	0.0540718	PPI	24.2931	162.845	607.13	0.0354827	-0.153496	-4.32593	1.51888e-05	5.4782e-05	0.392392	0
PWY.5840	454	258	108	346	1.07724	0.325221	0.0010019	0.00548579	1.28522	0.395315	0.00124763	0.010269	PPI	305	143	48	257	0.46728	0.416508	0.262809	0.53801	0.592916	0.498634	0.235476	0.624693	PPI	1124	582	93	1031	0.847832	0.303922	0.00536638	0.0170279	0.539088	0.336974	0.109939	0.265341	PPI	9.45461	5.76439	10.8262	0.195946	0.846884	4.32203	1.54599e-05	5.51404e-05	1.33235	0
SER.GLYSYN.PWY	454	454	108	346	-0.0790821	0.0445537	0.0766028	0.172874	-0.0798329	0.0536299	0.137399	0.286397	PPI	305	305	48	257	-0.0304882	0.0558067	0.585256	0.751811	-0.037434	0.0684774	0.585073	0.869483	PPI	1124	1124	93	1031	-0.114621	0.0277247	3.82836e-05	0.000323938	-0.0956391	0.0305422	0.00178695	0.0168966	PPI	503.771	321.091	1300.97	0.0216888	-0.0934914	-4.31058	1.62825e-05	5.7436e-05	1.95995	0
PWY.7003	454	423	108	346	-0.0612346	0.202878	0.762926	0.884782	0.105663	0.233662	0.65137	0.84861	PPI	305	296	48	257	0.491078	0.124098	9.56514e-05	0.00310867	0.471127	0.14697	0.00152113	0.0443893	PPI	1124	1105	93	1031	0.211164	0.0707318	0.00289534	0.0104996	0.187647	0.0790664	0.0178104	0.0710525	PPI	24.2957	64.9341	199.881	0.0588123	0.251141	4.27021	1.95287e-05	6.8138e-05	6.42843	0.688882
METHGLYUT.PWY	454	179	108	346	0.297757	0.247076	0.228807	0.398514	0.338231	0.296634	0.254878	0.454532	PPI	305	76	48	257	0.522989	0.217018	0.0165739	0.114607	0.42216	0.253292	0.0967844	0.361248	PPI	1124	277	93	1031	0.656038	0.188376	0.000515795	0.00250312	0.423611	0.206241	0.0402213	0.128418	PPI	16.3809	21.2328	28.1804	0.123284	0.523899	4.24953	2.1422e-05	7.39404e-05	1.3298	0
PWY.2942	454	454	108	346	-0.0820051	0.0195139	3.20938e-05	0.000306266	-0.0960198	0.0236923	6.10476e-05	0.00089074	PPI	305	305	48	257	-0.0216431	0.0251531	0.390261	0.611124	-0.0405914	0.030337	0.182102	0.531406	PPI	1124	1124	93	1031	-0.0300502	0.0136095	0.0274462	0.0611977	-0.0241539	0.0150554	0.108936	0.265341	PPI	2626.11	1580.58	5399.04	0.0102032	-0.0428708	-4.20172	2.64898e-05	9.04598e-05	5.62153	0.644225
PWY.6545	454	452	108	346	0.0900504	0.0462867	0.0523714	0.128618	0.122263	0.0551767	0.027285	0.110867	PPI	305	305	48	257	0.140095	0.0824398	0.0902979	0.296433	0.169093	0.0973951	0.0837078	0.337284	PPI	1124	1123	93	1031	0.15016	0.0439089	0.000649455	0.00289622	0.10713	0.0490041	0.0290221	0.105865	PPI	466.754	147.138	518.674	0.0297145	0.12408	4.17574	2.97016e-05	0.00010036	0.931031	0
RHAMCAT.PWY	454	454	108	346	-0.12692	0.0511422	0.0134525	0.0468036	-0.118458	0.06106	0.0530918	0.162134	PPI	305	305	48	257	-0.148721	0.0744038	0.0465367	0.21411	-0.183366	0.0878449	0.0378166	0.241819	PPI	1124	1124	93	1031	-0.107701	0.0393642	0.00631756	0.019484	-0.113532	0.0436624	0.00944413	0.0481201	PPI	382.333	180.638	645.352	0.0287679	-0.119915	-4.16835	3.06808e-05	0.000102589	0.264928	0
COMPLETE.ARO.PWY	454	454	108	346	-0.0445264	0.0166656	0.00783493	0.0311532	-0.0384839	0.0202058	0.0575772	0.167256	PPI	305	305	48	257	-0.0276969	0.0224731	0.21879	0.500753	-0.0485546	0.0260114	0.0631043	0.3136	PPI	1124	1124	93	1031	-0.0379255	0.0126059	0.00268414	0.00995241	-0.0224353	0.0139374	0.107754	0.265341	PPI	3600.46	1980.05	6292.93	0.00917723	-0.0382214	-4.1648	3.11621e-05	0.000103124	0.362999	0
PWY.6630	454	293	108	346	1.0114	0.355767	0.00467982	0.0214118	0.768766	0.42673	0.0723782	0.185867	PPI	305	196	48	257	0.348772	0.456677	0.44564	0.658332	0.0349522	0.522898	0.946757	0.986718	PPI	1124	635	93	1031	1.06409	0.333787	0.00147268	0.00615172	0.983408	0.368868	0.00779062	0.041718	PPI	7.90076	4.79492	8.97556	0.214812	0.886613	4.1274	3.66893e-05	0.000120176	1.7928	0
BIOTIN.BIOSYNTHESIS.PWY	454	322	108	346	0.519214	0.303596	0.0879346	0.190104	0.679613	0.358077	0.0584275	0.167256	PPI	305	181	48	257	0.353022	0.391498	0.367933	0.610093	0.20038	0.467228	0.668368	0.923396	PPI	1124	691	93	1031	1.16912	0.287332	5.05586e-05	0.000354986	0.998947	0.31906	0.00178967	0.0168966	PPI	10.8495	6.52442	12.1125	0.184158	0.749412	4.06941	4.71333e-05	0.000152826	3.73376	0.464347
PWY.6519	454	322	108	346	0.506198	0.295252	0.0871509	0.190104	0.658604	0.348376	0.0594193	0.167256	PPI	305	181	48	257	0.328782	0.37765	0.384673	0.611124	0.183902	0.450759	0.683616	0.924832	PPI	1124	691	93	1031	1.13388	0.277942	4.83301e-05	0.000346716	0.967008	0.308611	0.00177455	0.0168966	PPI	11.4714	7.01166	12.9447	0.178379	0.725149	4.06521	4.79883e-05	0.000154042	3.81402	0.475619
PWY.6163	454	454	108	346	-0.0495124	0.0179802	0.00614449	0.026311	-0.0421381	0.0217742	0.0536938	0.162134	PPI	305	305	48	257	-0.020255	0.0240286	0.399953	0.616041	-0.0355865	0.0279649	0.204343	0.580479	PPI	1124	1124	93	1031	-0.0404037	0.0134049	0.00263575	0.00988407	-0.0301403	0.0148817	0.0430815	0.132973	PPI	3093.21	1731.98	5565.13	0.00981038	-0.0397568	-4.05252	5.06681e-05	0.000161034	0.95542	0
VALSYN.PWY	454	454	108	346	-0.044062	0.0172962	0.0112	0.041655	-0.0569369	0.0208275	0.00655115	0.0356427	PPI	305	305	48	257	-0.0421268	0.0216969	0.0531667	0.223065	-0.0512628	0.0262825	0.0522304	0.279433	PPI	1124	1124	93	1031	-0.0302133	0.0119049	0.0112886	0.0313863	-0.0249364	0.0131815	0.0587934	0.16411	PPI	3342.73	2124.25	7055.82	0.00893613	-0.0359309	-4.02086	5.79869e-05	0.000182488	0.533212	0
PWY.6151	454	454	108	346	-0.0486378	0.0195649	0.0132951	0.0467429	-0.039663	0.0233161	0.089716	0.214824	PPI	305	305	48	257	-0.0198959	0.0285891	0.487022	0.685233	-0.0379427	0.0342959	0.269601	0.667317	PPI	1124	1124	93	1031	-0.0497594	0.0155023	0.00136635	0.00578071	-0.0362058	0.017176	0.0352697	0.119174	PPI	2612.43	1223.49	4161.12	0.0111824	-0.0448241	-4.00844	6.11199e-05	0.00019048	0.899638	0
PWY.6385	454	454	108	346	-0.128209	0.0352704	0.000311516	0.00226188	-0.137917	0.0429378	0.0014275	0.0110439	PPI	305	305	48	257	-0.00243273	0.05275	0.963248	0.993627	-0.00684353	0.0605681	0.910128	0.986718	PPI	1124	1123	93	1031	-0.0648498	0.0251061	0.0099213	0.0284698	-0.0626261	0.0277673	0.0243114	0.0917224	PPI	803.856	359.381	1586.51	0.0190701	-0.0752144	-3.94409	8.01026e-05	0.00024724	4.3317	0.538287
PANTO.PWY	454	454	108	346	-0.120931	0.0277617	1.66128e-05	0.000184956	-0.111166	0.0329993	0.000831377	0.00721276	PPI	305	305	48	257	-0.0381506	0.0439481	0.386048	0.611124	-0.0607366	0.0519538	0.243437	0.636431	PPI	1124	1124	93	1031	-0.031926	0.021224	0.132804	0.214456	-0.0317319	0.0236473	0.179919	0.347679	PPI	1297.5	517.749	2219.97	0.0157422	-0.0613436	-3.89675	9.74905e-05	0.000298042	6.8066	0.706168
PWY.7111	454	454	108	346	-0.0372827	0.0162786	0.0224944	0.0676859	-0.0539909	0.0195911	0.00613307	0.0345389	PPI	305	305	48	257	-0.0426505	0.0216482	0.0497848	0.21865	-0.0518074	0.0262201	0.0492604	0.273493	PPI	1124	1124	93	1031	-0.0288931	0.0118668	0.0150575	0.0394364	-0.0232686	0.0131318	0.0766921	0.208629	PPI	3773.71	2133.8	7101.27	0.00876762	-0.0335834	-3.83039	0.00012794	0.000387441	0.383289	0
PWY.6121	454	454	108	346	-0.0212678	0.0174221	0.22285	0.393819	-0.0272571	0.0208003	0.190822	0.36679	PPI	305	305	48	257	-0.0421801	0.0175718	0.0170235	0.115264	-0.0551948	0.0204587	0.00745757	0.108813	PPI	1124	1124	93	1031	-0.0310809	0.0110233	0.0048943	0.0163143	-0.023709	0.0121472	0.0512224	0.150848	PPI	3294.56	3238.67	8229.6	0.00823029	-0.0313259	-3.80617	0.000141134	0.000423402	0.715346	0
FUC.RHAMCAT.PWY	454	253	108	346	0.337569	0.319764	0.291696	0.47758	0.48319	0.385294	0.210551	0.395244	PPI	305	155	48	257	0.516014	0.404297	0.202835	0.481	0.453574	0.489991	0.355459	0.739841	PPI	1124	541	93	1031	1.20498	0.304484	8.05378e-05	0.000501462	0.98154	0.338237	0.0037843	0.0253075	PPI	9.78004	6.11784	10.7863	0.193586	0.729105	3.76632	0.000165674	0.00049242	4.21968	0.52603
PWY.4984	454	421	108	346	-0.494747	0.206002	0.0167364	0.0556224	-0.570513	0.235942	0.0160546	0.074689	PPI	305	293	48	257	-0.224514	0.14254	0.116342	0.344622	-0.29798	0.163916	0.0702701	0.326909	PPI	1124	1096	93	1031	-0.245842	0.0912639	0.00717404	0.0219207	-0.297932	0.101656	0.00345449	0.0241063	PPI	23.5645	49.218	120.061	0.0720108	-0.270813	-3.76073	0.000169416	0.000498921	1.36204	0
PWY.5030	454	434	108	346	0.646184	0.175614	0.00026272	0.00199428	0.481839	0.218481	0.0279984	0.112344	PPI	305	294	48	257	0.17927	0.156233	0.252153	0.532142	0.222596	0.184457	0.228654	0.611648	PPI	1124	1102	93	1031	0.198359	0.0958177	0.0386714	0.0802614	0.223045	0.106708	0.0368365	0.121167	PPI	32.4253	40.9689	108.92	0.074061	0.273717	3.69583	0.000219172	0.000639585	5.48241	0.635197
LACTOSECAT.PWY	454	452	108	346	0.482533	0.132046	0.000289329	0.00214746	0.468704	0.159284	0.00344687	0.0212778	PPI	305	302	48	257	0.00517046	0.101982	0.959601	0.993217	-0.102238	0.12298	0.40658	0.764027	PPI	1124	1117	93	1031	0.221206	0.0765401	0.00392813	0.0137251	0.208955	0.0847692	0.0138616	0.0609532	PPI	57.3519	96.1508	170.696	0.0555386	0.203364	3.66167	0.000250574	0.000724632	8.30095	0.759064
PWY.6737	454	454	108	346	-0.0572254	0.0252836	0.0241208	0.0700551	-0.0615437	0.030517	0.0444258	0.14754	PPI	305	305	48	257	-0.0379026	0.0316628	0.232257	0.509016	-0.0463799	0.0373325	0.215245	0.595635	PPI	1124	1124	93	1031	-0.0482709	0.0190318	0.0113379	0.0313863	-0.0339556	0.0211332	0.108406	0.265341	PPI	1564.31	997.471	2760.84	0.0137068	-0.0489596	-3.57191	0.000354386	0.0010157	0.230136	0
PWY.5104	454	440	108	346	-0.38499	0.117058	0.00108953	0.00586942	-0.274075	0.135912	0.0444375	0.14754	PPI	305	305	48	257	-0.16514	0.117713	0.161693	0.423793	-0.0466917	0.138154	0.735658	0.924832	PPI	1124	1123	93	1031	-0.128764	0.075213	0.087176	0.152212	-0.154276	0.0827987	0.0626973	0.173499	PPI	72.9793	72.1691	176.772	0.0557347	-0.195005	-3.49881	0.000467334	0.00132756	3.47414	0.424318
PWY.6629	454	169	108	346	0.635682	0.333438	0.0572467	0.139431	0.424638	0.402626	0.292216	0.507035	PPI	305	90	48	257	0.414535	0.394568	0.294291	0.555365	0.580024	0.46135	0.209781	0.585561	PPI	1124	301	93	1031	0.776881	0.278267	0.00533008	0.0170279	0.509476	0.306499	0.0967546	0.246494	PPI	8.99433	6.42329	12.9144	0.187872	0.649907	3.45931	0.000541552	0.0015249	0.565884	0
CITRULBIO.PWY	454	423	108	346	-0.457672	0.205656	0.0265612	0.0758244	-0.516371	0.236202	0.0293884	0.115045	PPI	305	293	48	257	-0.204965	0.138986	0.14139	0.406651	-0.265992	0.159202	0.0960065	0.361248	PPI	1124	1096	93	1031	-0.21828	0.0889377	0.0142717	0.0380685	-0.262484	0.0990964	0.00819996	0.0424546	PPI	23.6438	51.7673	126.424	0.0703886	-0.242908	-3.45096	0.000558594	0.0015592	1.24175	0
PWY.5083	454	270	108	346	0.429893	0.289801	0.138684	0.274086	0.521734	0.349873	0.1367	0.286397	PPI	305	154	48	257	0.491032	0.341549	0.151579	0.421053	0.62134	0.401814	0.12322	0.403189	PPI	1124	563	93	1031	0.738461	0.255695	0.00395117	0.0137251	0.500613	0.283959	0.078188	0.21091	PPI	11.907	8.57226	15.2952	0.167191	0.57647	3.44796	0.00056483	0.00156302	0.719754	0
SALVADEHYPOX.PWY	454	452	108	346	-0.0982982	0.0531938	0.0652965	0.153585	-0.0470581	0.0627048	0.453423	0.664606	PPI	305	305	48	257	-0.0916171	0.0549696	0.096638	0.304926	-0.133903	0.0661519	0.0439714	0.267458	PPI	1124	1124	93	1031	-0.0743678	0.0307466	0.0157359	0.0405692	-0.0580299	0.0337684	0.0860025	0.223533	PPI	353.409	330.944	1057.8	0.0239583	-0.082499	-3.44344	0.000574374	0.00157585	0.18567	0
PWY.5121	454	436	108	346	0.248985	0.121458	0.0409884	0.104995	0.224645	0.143291	0.117773	0.257178	PPI	305	299	48	257	0.262225	0.157313	0.0966068	0.304926	0.292313	0.187869	0.120949	0.402697	PPI	1124	1116	93	1031	0.192591	0.0885322	0.0298123	0.064372	0.153344	0.0973354	0.115456	0.268561	PPI	67.787	40.4081	127.584	0.0651249	0.220738	3.38946	0.000700292	0.00189956	0.224714	0
HEMESYN2.PWY	454	439	108	346	0.402994	0.171093	0.0189421	0.0602539	0.283652	0.20407	0.165316	0.331665	PPI	305	284	48	257	0.485818	0.242083	0.0456712	0.21411	0.520014	0.291172	0.0752574	0.336091	PPI	1124	1057	93	1031	0.268889	0.169263	0.112436	0.186452	0.0895915	0.188635	0.634922	0.803658	PPI	34.1616	17.0637	34.9042	0.107752	0.365056	3.38794	0.0007042	0.00189956	0.620816	0
PWY.6588	454	429	108	346	-0.400677	0.18654	0.0322665	0.0868112	-0.225708	0.217739	0.300554	0.51318	PPI	305	302	48	257	-0.0645069	0.107155	0.547645	0.739667	-0.088011	0.125487	0.483714	0.812943	PPI	1124	1115	93	1031	-0.177822	0.0609344	0.00359221	0.0127465	-0.14669	0.0674855	0.0299544	0.108038	PPI	28.7379	87.0909	269.324	0.0509546	-0.168827	-3.31329	0.000922061	0.00246651	2.51436	0.20457
PWY.5973	454	454	108	346	0.050206	0.0471292	0.28734	0.472766	0.0240438	0.0562454	0.669264	0.852726	PPI	305	305	48	257	0.245638	0.0852869	0.00426326	0.0494842	0.258774	0.0990592	0.00950834	0.11038	PPI	1124	1124	93	1031	0.1204	0.051527	0.019635	0.049294	0.0658219	0.0568674	0.247341	0.422322	PPI	450.214	137.479	376.643	0.0322022	0.105483	3.27564	0.00105421	0.00279671	4.16	0.519231
OANTIGEN.PWY	454	454	108	346	0.238609	0.0642427	0.000230597	0.00179115	0.325741	0.0762517	2.43646e-05	0.000460061	PPI	305	305	48	257	0.0106165	0.0906854	0.906886	0.969533	0.0197803	0.109308	0.856543	0.975001	PPI	1124	1124	93	1031	0.0839995	0.0578802	0.14699	0.225613	0.101902	0.064119	0.112299	0.268451	PPI	242.299	121.598	298.497	0.0388545	0.127083	3.27075	0.00107265	0.00282229	5.21718	0.616651
ARGORNPROST.PWY	454	101	108	346	0.533777	0.222424	0.0168199	0.0556224	0.640114	0.268979	0.0177937	0.0809293	PPI	305	62	48	257	0.221955	0.290077	0.444785	0.658332	0.3608	0.339449	0.288803	0.676297	PPI	1124	238	93	1031	0.485759	0.215271	0.024232	0.05592	0.360391	0.239888	0.133305	0.287187	PPI	20.2133	11.8843	21.5789	0.136492	0.445434	3.26343	0.00110071	0.00287258	0.786379	0
POLYAMINSYN3.PWY	454	250	108	346	0.592714	0.295031	0.0451517	0.114247	0.585878	0.353583	0.0983143	0.227042	PPI	305	185	48	257	0.345742	0.366339	0.346049	0.592273	0.251118	0.444388	0.572494	0.866842	PPI	1124	713	93	1031	0.698735	0.282711	0.0136009	0.0367894	0.62497	0.315005	0.0475092	0.141208	PPI	11.4885	7.45131	12.5117	0.178311	0.576379	3.23243	0.00122744	0.00317747	0.586739	0
PWY.5659	454	453	108	346	0.162395	0.057051	0.00463214	0.0214118	0.153954	0.0693405	0.0269769	0.110867	PPI	305	305	48	257	0.12673	0.0680188	0.0634306	0.236953	0.134873	0.0823142	0.102515	0.365636	PPI	1124	1124	93	1031	0.046552	0.0395958	0.239974	0.327237	-0.00387199	0.0439476	0.92981	0.953575	PPI	307.236	216.144	637.826	0.0293458	0.0921261	3.13933	0.00169333	0.00434847	3.10061	0.354965
GLUCUROCAT.PWY	454	453	108	346	-0.0624163	0.0766415	0.415869	0.582287	-0.0776793	0.0938588	0.408391	0.618942	PPI	305	305	48	257	-0.175472	0.086951	0.0444939	0.21411	-0.0926124	0.102227	0.365803	0.739841	PPI	1124	1122	93	1031	-0.117892	0.0480528	0.0143045	0.0380685	-0.0934165	0.0534705	0.0809127	0.214653	PPI	170.244	132.267	433.074	0.0368709	-0.115406	-3.13001	0.00174799	0.00445322	0.957909	0
PWY.6353	454	450	108	346	0.105147	0.0573127	0.0672538	0.157082	0.172294	0.0679343	0.0115979	0.0581709	PPI	305	305	48	257	0.0799642	0.0784261	0.308745	0.56372	0.0533683	0.0955931	0.577126	0.867574	PPI	1124	1124	93	1031	0.100561	0.0441082	0.0228053	0.0545344	0.101838	0.048682	0.0366845	0.121167	PPI	304.437	162.584	513.998	0.0319272	0.0985706	3.08735	0.00201947	0.00510433	0.07149	0
PWY.7013	454	117	108	346	0.209736	0.258189	0.417041	0.582287	0.22335	0.306537	0.466661	0.67782	PPI	305	66	48	257	0.264025	0.250433	0.292619	0.555365	0.0761001	0.301224	0.800748	0.941539	PPI	1124	221	93	1031	0.59153	0.191299	0.00203672	0.00790726	0.368481	0.214124	0.085563	0.223533	PPI	15.0012	15.9447	27.3258	0.131	0.403628	3.08113	0.00206214	0.00517145	1.8395	0
POLYISOPRENSYN.PWY	454	241	108	346	0.503262	0.284745	0.0778555	0.174522	0.31776	0.346614	0.359829	0.563439	PPI	305	130	48	257	0.481649	0.347588	0.166878	0.43044	0.500908	0.415009	0.22852	0.611648	PPI	1124	555	93	1031	0.570757	0.270887	0.0353409	0.0748341	0.374773	0.300153	0.212081	0.376122	PPI	12.3335	8.27694	13.6277	0.170901	0.524902	3.07138	0.00213072	0.00530203	0.0499149	0
P122.PWY	454	158	108	346	0.732275	0.268478	0.00663801	0.0277137	0.676323	0.325106	0.0381375	0.133597	PPI	305	83	48	257	0.0520755	0.290695	0.857948	0.948574	0.222517	0.347655	0.522694	0.838924	PPI	1124	328	93	1031	0.497044	0.223017	0.0260305	0.0584358	0.346657	0.248431	0.163187	0.332926	PPI	13.8733	11.8338	20.1059	0.147742	0.45334	3.06845	0.00215174	0.00531315	3.02321	0.338453
NAGLIPASYN.PWY	454	343	108	346	0.445038	0.267846	0.0973204	0.204434	0.410376	0.323836	0.205814	0.390795	PPI	305	177	48	257	0.427655	0.337622	0.206263	0.482269	0.339085	0.39842	0.3955	0.755687	PPI	1124	638	93	1031	0.552123	0.258657	0.0330127	0.0707416	0.333881	0.28795	0.246506	0.422322	PPI	13.9389	8.77283	14.9469	0.162955	0.483491	2.96702	0.00300699	0.00736827	0.118367	0
ASPASN.PWY	454	454	108	346	0.0848123	0.0498953	0.0898855	0.191221	0.028026	0.0600553	0.640996	0.843277	PPI	305	305	48	257	0.150262	0.0828957	0.0709004	0.256029	0.193121	0.0973616	0.0483548	0.273493	PPI	1124	1124	93	1031	0.0748061	0.0418553	0.0741685	0.133746	0.064699	0.046516	0.164545	0.332926	PPI	401.681	145.524	570.82	0.0299071	0.0882226	2.94989	0.00317889	0.00773047	0.667526	0
HISTSYN.PWY	454	454	108	346	-0.0342189	0.0371343	0.357305	0.532768	-0.0369569	0.0452049	0.414112	0.621168	PPI	305	305	48	257	-0.055381	0.0461782	0.231369	0.509016	-0.0479288	0.0550374	0.384632	0.755687	PPI	1124	1124	93	1031	-0.0718918	0.0273552	0.00870443	0.025647	-0.0467134	0.0302231	0.12249	0.275345	PPI	725.187	468.949	1336.35	0.0198792	-0.0580357	-2.91942	0.00350678	0.00846373	0.671228	0
HISDEG.PWY	454	447	108	346	0.292423	0.116883	0.0127275	0.0456728	0.305001	0.141414	0.0316383	0.118092	PPI	305	300	48	257	0.136067	0.185834	0.464634	0.671138	0.234493	0.221502	0.290744	0.676297	PPI	1124	1113	93	1031	0.152985	0.103121	0.138213	0.215143	0.127455	0.116006	0.272152	0.445719	PPI	73.1983	28.9569	94.0392	0.0713932	0.202511	2.83656	0.00456018	0.010924	0.950251	0
GALACTUROCAT.PWY	454	453	108	346	-0.0838518	0.0897458	0.350658	0.527566	-0.131526	0.109204	0.229161	0.420347	PPI	305	304	48	257	-0.064959	0.0985112	0.510152	0.70254	-0.00806413	0.116195	0.944723	0.986718	PPI	1124	1122	93	1031	-0.13525	0.0511073	0.00825062	0.0247519	-0.0823758	0.056827	0.147467	0.311426	PPI	124.157	103.045	382.855	0.0404869	-0.112917	-2.78897	0.00528765	0.0125728	0.53284	0
PWY.7242	454	453	108	346	-0.0830426	0.0837744	0.32211	0.503237	-0.102479	0.102066	0.315977	0.528273	PPI	305	305	48	257	-0.130945	0.0903303	0.148216	0.418871	-0.0496846	0.107944	0.645695	0.923396	PPI	1124	1123	93	1031	-0.103999	0.0475002	0.0287714	0.0632972	-0.07178	0.052869	0.174846	0.3451	PPI	142.488	122.555	443.209	0.0375756	-0.104446	-2.77962	0.00544229	0.0128454	0.15142	0
PYRIDNUCSYN.PWY	454	453	108	346	-0.0607726	0.036016	0.0922632	0.195037	-0.0170929	0.0419813	0.68412	0.866329	PPI	305	305	48	257	-0.0077	0.0450338	0.864354	0.948574	0.00820633	0.0535354	0.878288	0.975554	PPI	1124	1124	93	1031	-0.0552636	0.0232699	0.0177229	0.0449888	-0.0419401	0.025696	0.102938	0.260182	PPI	770.918	493.086	1846.76	0.0179294	-0.0490895	-2.73793	0.0061827	0.0144865	1.02032	0
POLYAMSYN.PWY	454	451	108	346	-0.103844	0.0743332	0.163129	0.311343	-0.0747902	0.089098	0.40175	0.614103	PPI	305	302	48	257	-0.116702	0.0977213	0.233364	0.509016	-0.138991	0.114607	0.226336	0.611648	PPI	1124	1119	93	1031	-0.117806	0.0583236	0.0436395	0.0872791	-0.085109	0.064061	0.18428	0.350022	PPI	180.982	104.718	293.975	0.0415344	-0.113247	-2.7266	0.00639914	0.014885	0.0233627	0
PWY.6897	454	453	108	346	-0.149593	0.0604463	0.0137174	0.047233	-0.190978	0.0731846	0.00941833	0.049562	PPI	305	303	48	257	-0.0512225	0.141492	0.717607	0.857435	-0.0204003	0.162133	0.899971	0.982622	PPI	1124	1117	93	1031	-0.104204	0.0835096	0.212369	0.296957	-0.117359	0.0920325	0.202522	0.366901	PPI	273.691	49.9501	143.393	0.0462728	-0.125136	-2.70431	0.00684457	0.0158065	0.49942	0
GALACT.GLUCUROCAT.PWY	454	453	108	346	-0.0789986	0.0871006	0.364923	0.540045	-0.105588	0.106094	0.320239	0.532625	PPI	305	303	48	257	-0.108945	0.0961125	0.257933	0.53736	-0.0530621	0.112934	0.638861	0.923396	PPI	1124	1121	93	1031	-0.116957	0.0516849	0.0238354	0.0557851	-0.0866781	0.0575605	0.132399	0.287163	PPI	131.813	108.253	374.345	0.0403432	-0.107402	-2.66221	0.00776293	0.0177993	0.140778	0
GOLPDLCAT.PWY	454	447	108	346	-0.0491234	0.0835452	0.556852	0.727455	0.00408892	0.101106	0.967762	0.981222	PPI	305	304	48	257	0.0361284	0.0912547	0.692459	0.844512	-0.058582	0.105279	0.578383	0.867574	PPI	1124	1120	93	1031	-0.205614	0.0591777	0.0005316	0.00250612	-0.17439	0.0655561	0.00792771	0.041718	PPI	143.27	120.085	285.551	0.0426826	-0.111882	-2.62126	0.00876059	0.0198948	5.70379	0.649356
PWY.5723	454	217	108	346	0.29618	0.320708	0.356244	0.532768	0.177595	0.38503	0.644872	0.844914	PPI	305	120	48	257	0.210442	0.379692	0.579827	0.750773	0.0496726	0.451703	0.912519	0.986718	PPI	1124	433	93	1031	0.770479	0.279154	0.00587379	0.0184605	0.631048	0.30752	0.0404056	0.128418	PPI	9.72258	6.93644	12.8325	0.184141	0.482394	2.6197	0.00880082	0.0198948	1.91515	0
PWY.7196	454	442	108	346	0.0194855	0.0542746	0.719763	0.855519	0.0558093	0.0653988	0.393995	0.605131	PPI	305	305	48	257	0.101209	0.0693782	0.145678	0.41531	0.127855	0.0834827	0.126843	0.403189	PPI	1124	1121	93	1031	0.0893175	0.036763	0.0152763	0.0396944	0.0809983	0.0407611	0.0471625	0.141208	PPI	339.474	207.756	739.911	0.0278732	0.0728191	2.61251	0.00898791	0.0201757	1.33447	0
PWY.7234	454	454	108	346	0.190092	0.077043	0.0139949	0.0476969	0.226635	0.0931475	0.0154141	0.0727638	PPI	305	305	48	257	0.0950166	0.100718	0.346252	0.592273	0.226189	0.114803	0.0498635	0.273493	PPI	1124	1124	93	1031	0.0669855	0.0582529	0.250429	0.338695	0.0867622	0.0644295	0.178387	0.347043	PPI	168.474	98.5785	294.69	0.0421921	0.108826	2.5793	0.00990021	0.0220692	1.64732	0
THRESYN.PWY	454	454	108	346	0.0826847	0.0255346	0.0012946	0.006736	0.0762355	0.0308099	0.0137635	0.0679706	PPI	305	305	48	257	0.019972	0.0352634	0.571573	0.743045	0.0213098	0.0426694	0.617904	0.905695	PPI	1124	1124	93	1031	0.014869	0.0181053	0.41168	0.5146	0.0230302	0.0201198	0.252609	0.424541	PPI	1533.7	804.179	3050.63	0.0136228	0.0349325	2.56428	0.0103391	0.0228887	4.90527	0.592275
PWY.7198	454	298	108	346	0.419222	0.310926	0.178259	0.332617	-0.050762	0.373969	0.892097	0.974006	PPI	305	196	48	257	0.329422	0.372524	0.377249	0.611124	0.3433	0.432986	0.428568	0.764027	PPI	1124	711	93	1031	0.543654	0.269593	0.0439794	0.0874289	0.639201	0.299973	0.0333269	0.113808	PPI	10.3439	7.20594	13.7588	0.178718	0.453236	2.53605	0.0112112	0.0246493	0.234918	0
PWY.7210	454	298	108	346	0.456615	0.323338	0.158604	0.304448	-0.0187415	0.389245	0.961622	0.979975	PPI	305	196	48	257	0.323503	0.390643	0.408259	0.625869	0.346619	0.454373	0.446233	0.774275	PPI	1124	711	93	1031	0.560221	0.283183	0.0481398	0.0940007	0.658082	0.315176	0.0370342	0.121167	PPI	9.56503	6.55301	12.47	0.187028	0.471295	2.51991	0.0117384	0.0256328	0.243807	0
PWY.6317	454	454	108	346	-0.0424296	0.0265257	0.110425	0.224767	-0.0326347	0.0311293	0.295119	0.509318	PPI	305	305	48	257	-0.0105228	0.0367461	0.774799	0.89114	-0.0287797	0.0438376	0.512076	0.832505	PPI	1124	1124	93	1031	-0.0430972	0.0209717	0.0401113	0.0817082	-0.0293401	0.0233089	0.208394	0.371636	PPI	1421.24	740.589	2273.7	0.0150151	-0.0374444	-2.49379	0.0126389	0.0274127	0.644732	0
PWY0.1338	454	175	108	346	-0.0313689	0.223414	0.888403	0.959641	-0.0590821	0.267429	0.825263	0.929507	PPI	305	93	48	257	0.289469	0.193652	0.136049	0.394786	0.0738635	0.222967	0.740706	0.924832	PPI	1124	331	93	1031	0.46086	0.175264	0.00866824	0.025647	0.292477	0.192735	0.129432	0.284573	PPI	20.0345	26.6659	32.5548	0.112327	0.278766	2.48173	0.0130747	0.0281676	3.0095	0.335439
GLYCOLYSIS.E.D	454	426	108	346	0.118486	0.201884	0.55757	0.727455	-0.0207619	0.246583	0.932941	0.979975	PPI	305	283	48	257	0.244446	0.281339	0.38562	0.611124	0.120062	0.338255	0.722914	0.924832	PPI	1124	1065	93	1031	0.466585	0.182219	0.0105804	0.0298422	0.44264	0.200616	0.0275666	0.101711	PPI	24.5357	12.634	30.1171	0.121909	0.297944	2.44399	0.0145259	0.0310853	1.68286	0
AST.PWY	454	163	108	346	0.0234221	0.222954	0.916382	0.959641	0.0478067	0.266899	0.857936	0.945585	PPI	305	85	48	257	0.328424	0.209298	0.11768	0.344622	0.210644	0.240366	0.381646	0.755687	PPI	1124	294	93	1031	0.41614	0.178773	0.0201034	0.0495084	0.259201	0.197047	0.188646	0.352067	PPI	20.1173	22.8282	31.2893	0.116064	0.282741	2.43609	0.0148471	0.0315624	1.95726	0
PWY.7315	454	221	108	346	-0.0243327	0.290608	0.933309	0.959641	-0.100439	0.350445	0.774565	0.916039	PPI	305	116	48	257	0.300069	0.327069	0.35965	0.60985	0.0697112	0.383401	0.855861	0.975001	PPI	1124	453	93	1031	0.752347	0.246967	0.00237076	0.00899253	0.591401	0.273561	0.0308485	0.110026	PPI	11.8409	9.34805	16.3954	0.163116	0.395164	2.42259	0.0154102	0.0325439	4.25999	0.530515
UBISYN.PWY	454	150	108	346	0.272484	0.246014	0.268645	0.45317	0.218647	0.295458	0.45972	0.670773	PPI	305	76	48	257	0.425111	0.236567	0.0733659	0.262021	0.303387	0.275656	0.272091	0.667317	PPI	1124	243	93	1031	0.254576	0.196396	0.195161	0.28247	0.102692	0.216856	0.635917	0.803658	PPI	16.5226	17.8686	25.9259	0.12876	0.310002	2.4076	0.0160578	0.03369	0.339662	0
PWY.7383	454	427	108	346	0.180491	0.221445	0.415481	0.582287	0.220731	0.266927	0.408772	0.618942	PPI	305	302	48	257	-0.148284	0.105271	0.160044	0.42288	-0.101765	0.128503	0.429146	0.764027	PPI	1124	1123	93	1031	-0.116242	0.0520011	0.0255923	0.0578456	-0.110058	0.0578003	0.0571656	0.161228	PPI	20.3924	90.236	369.806	0.0456229	-0.109665	-2.40373	0.0162289	0.0338278	1.86742	0
P42.PWY	454	445	108	346	-0.242787	0.0947734	0.010754	0.0408162	-0.26943	0.113312	0.0179002	0.0809293	PPI	305	299	48	257	-0.215449	0.156705	0.170225	0.432212	-0.127011	0.179497	0.479835	0.810669	PPI	1124	1115	93	1031	-0.0243508	0.0981625	0.804129	0.873134	-0.0603003	0.108639	0.578975	0.755492	PPI	111.334	40.7224	103.779	0.0625201	-0.149828	-2.39647	0.0165538	0.0342071	2.7714	0.278342
P105.PWY	454	217	108	346	0.195548	0.314385	0.534264	0.707663	0.374217	0.381075	0.326696	0.537585	PPI	305	109	48	257	0.647576	0.376595	0.0865518	0.287034	0.413059	0.440077	0.348791	0.739841	PPI	1124	420	93	1031	0.522253	0.283891	0.0660882	0.122747	0.210938	0.314094	0.501998	0.680712	PPI	10.1176	7.051	12.4079	0.183877	0.44037	2.39492	0.016624	0.0342071	0.992344	0
PWY.6507	454	453	108	346	-0.0285706	0.0882395	0.746259	0.871505	-0.0613004	0.106659	0.565807	0.779502	PPI	305	305	48	257	-0.0752192	0.0944023	0.426207	0.638328	-0.0163128	0.11293	0.885255	0.975554	PPI	1124	1123	93	1031	-0.114049	0.0477028	0.0169766	0.0434285	-0.0911047	0.053311	0.0877544	0.225353	PPI	128.432	112.211	439.454	0.0383455	-0.0915	-2.3862	0.0170235	0.0348061	0.761784	0
KDO.NAGLIPASYN.PWY	454	166	108	346	0.0276028	0.244568	0.91019	0.959641	0.0693256	0.292914	0.813031	0.92817	PPI	305	72	48	257	0.377878	0.233471	0.106619	0.326679	0.243295	0.27082	0.369819	0.739841	PPI	1124	285	93	1031	0.427459	0.195119	0.0286754	0.0632972	0.240242	0.215156	0.264416	0.435269	PPI	16.7187	18.3457	26.2664	0.127691	0.303628	2.37783	0.0174149	0.035381	1.77771	0
BRANCHED.CHAIN.AA.SYN.PWY	454	454	108	346	-0.0040408	0.028852	0.888684	0.959641	0.00557343	0.0349547	0.873399	0.956864	PPI	305	305	48	257	-0.031108	0.0303584	0.306345	0.562498	-0.0145237	0.0370521	0.695392	0.924832	PPI	1124	1124	93	1031	-0.0327428	0.0144245	0.0234016	0.0555577	-0.0303241	0.0159317	0.0572587	0.161228	PPI	1201.29	1085.03	4806.18	0.0118741	-0.0276313	-2.32703	0.0199639	0.0400526	0.80722	0
GLUCOSE1PMETAB.PWY	454	263	108	346	0.405312	0.293729	0.168326	0.317632	0.47448	0.3546	0.181639	0.357552	PPI	305	139	48	257	0.356384	0.360201	0.323268	0.572987	0.0922631	0.431412	0.830819	0.96279	PPI	1124	537	93	1031	0.42649	0.266239	0.10946	0.183359	0.18289	0.294861	0.535218	0.715855	PPI	11.5906	7.70746	14.1077	0.173017	0.402967	2.32906	0.019856	0.0400526	0.0245946	0
PWY.5347	454	454	108	346	0.0970166	0.0383298	0.0117236	0.0430294	0.121269	0.046313	0.0091752	0.0490873	PPI	305	305	48	257	0.0316107	0.0455144	0.4879	0.685233	0.0516239	0.054921	0.3481	0.739841	PPI	1124	1124	93	1031	0.0243281	0.02144	0.256743	0.345489	0.031733	0.0237003	0.18088	0.347679	PPI	680.654	482.727	2175.45	0.0173062	0.0401993	2.32282	0.0201887	0.0402521	2.78088	0.280803
GLUCARDEG.PWY	454	188	108	346	0.0998918	0.241152	0.67891	0.827576	-0.0371073	0.289714	0.898148	0.974006	PPI	305	93	48	257	0.0844625	0.248331	0.734005	0.871026	-0.0138399	0.29672	0.962833	0.987806	PPI	1124	325	93	1031	0.562591	0.195644	0.00410933	0.0141258	0.515751	0.216263	0.0172595	0.0701305	PPI	17.1957	16.2158	26.1257	0.1296	0.298728	2.30499	0.0211669	0.0419419	3.24328	0.383339
PWY.5189	454	435	108	346	-0.169322	0.0890769	0.0580266	0.139431	-0.178995	0.105412	0.0903464	0.214824	PPI	305	301	48	257	-0.0983067	0.09416	0.297334	0.555365	-0.116726	0.106108	0.272332	0.667317	PPI	1124	1120	93	1031	-0.0702152	0.0588241	0.232875	0.321403	-0.103116	0.0651286	0.11366	0.268451	PPI	126.029	112.789	288.994	0.0435271	-0.0998823	-2.29471	0.0217496	0.0428321	0.862322	0
GLCMANNANAUT.PWY	454	453	108	346	-0.117374	0.0556936	0.0356497	0.0930235	-0.131208	0.0672141	0.0516391	0.159386	PPI	305	305	48	257	0.0140061	0.0655212	0.830879	0.931158	0.0204644	0.0770685	0.790809	0.940184	PPI	1124	1124	93	1031	-0.0696438	0.0399195	0.0813319	0.144299	-0.0411825	0.0441437	0.351073	0.526203	PPI	322.396	232.936	627.523	0.029076	-0.0661799	-2.2761	0.0228398	0.0447047	2.35019	0.149006
AEROBACTINSYN.PWY	454	76	108	346	0.411511	0.179461	0.0223187	0.0676859	0.323046	0.214797	0.133386	0.281691	PPI	305	50	48	257	0.208072	0.178036	0.243455	0.522826	0.0202071	0.207108	0.922349	0.986718	PPI	1124	184	93	1031	0.0940193	0.124312	0.449623	0.559907	0.0225486	0.135901	0.868252	0.925943	PPI	31.0499	31.5489	64.7101	0.0886279	0.199718	2.25344	0.0242315	0.0470396	2.11794	0.0556877
PWY0.1533	454	168	108	346	-0.0690435	0.246032	0.779128	0.894257	-0.0892379	0.294559	0.762084	0.912794	PPI	305	88	48	257	0.254016	0.232407	0.275293	0.542864	0.14756	0.27381	0.590404	0.873362	PPI	1124	321	93	1031	0.532847	0.194423	0.0062294	0.0193934	0.426978	0.214593	0.0468763	0.141208	PPI	16.5203	18.5141	26.4548	0.127526	0.287183	2.25194	0.0243258	0.0470396	3.71332	0.461398
PWY.4041	454	247	108	346	0.427752	0.294141	0.146595	0.288017	0.306244	0.352934	0.386078	0.595822	PPI	305	131	48	257	0.0368833	0.333509	0.912015	0.96988	-0.171934	0.397666	0.665834	0.923396	PPI	1124	508	93	1031	0.527805	0.256004	0.039467	0.0814008	0.302133	0.284213	0.287996	0.457657	PPI	11.5582	8.99051	15.2583	0.167115	0.372247	2.22748	0.025915	0.0498127	1.41598	0
ECASYN.PWY	454	151	108	346	0.0224067	0.240127	0.925698	0.959641	-0.0152796	0.285925	0.957409	0.979975	PPI	305	58	48	257	0.253226	0.203505	0.214382	0.494142	0.158019	0.234681	0.50134	0.832505	PPI	1124	232	93	1031	0.425072	0.187564	0.0236253	0.0556883	0.28019	0.206559	0.175238	0.3451	PPI	17.3427	24.1462	28.425	0.119596	0.265837	2.22278	0.0262304	0.0501188	1.75228	0
PWY.6305	454	452	108	346	-0.156911	0.0706558	0.0268813	0.0760876	-0.0904797	0.0837074	0.280402	0.491853	PPI	305	305	48	257	-0.18705	0.0649127	0.0042475	0.0494842	-0.223068	0.0779749	0.00456814	0.0916483	PPI	1124	1124	93	1031	0.000195238	0.0369624	0.995786	0.998813	-0.00413931	0.0402838	0.918178	0.944776	PPI	200.311	237.324	731.947	0.0292405	-0.0647065	-2.21291	0.0269042	0.050688	8.33836	0.760145
PWY.6823	454	145	108	346	0.147253	0.233267	0.528198	0.702861	0.100087	0.27399	0.715087	0.891481	PPI	305	68	48	257	0.28639	0.202187	0.157702	0.422282	0.188509	0.23961	0.432158	0.764027	PPI	1124	234	93	1031	0.305652	0.182095	0.0935235	0.161585	0.153865	0.200306	0.442567	0.623088	PPI	18.3778	24.4621	30.1582	0.117043	0.259319	2.21559	0.0267193	0.050688	0.313473	0
PWY.5838	454	199	108	346	0.157751	0.325715	0.6284	0.79258	0.172777	0.390376	0.658303	0.852077	PPI	305	93	48	257	0.453256	0.372675	0.224863	0.505246	0.219187	0.443276	0.621385	0.906658	PPI	1124	359	93	1031	0.567004	0.279861	0.0429999	0.0865243	0.271379	0.309429	0.380666	0.557962	PPI	9.42593	7.2001	12.7678	0.184447	0.407903	2.21149	0.027002	0.050688	0.927841	0
PWY.5861	454	199	108	346	0.1486	0.309356	0.631217	0.79258	0.159479	0.370739	0.667309	0.852726	PPI	305	93	48	257	0.398216	0.349775	0.25583	0.536417	0.182918	0.415959	0.660477	0.923396	PPI	1124	359	93	1031	0.542395	0.2639	0.0400813	0.0817082	0.260858	0.291621	0.371249	0.549174	PPI	10.4492	8.17375	14.3589	0.174125	0.381903	2.19327	0.0282883	0.0527938	0.940783	0
ENTBACSYN.PWY	454	165	108	346	0.331157	0.339075	0.329282	0.504194	0.397691	0.407222	0.329365	0.537585	PPI	305	74	48	257	0.328247	0.379636	0.387934	0.611124	0.105612	0.449588	0.814462	0.947255	PPI	1124	304	93	1031	0.540436	0.29499	0.0672105	0.123219	0.270943	0.325843	0.405868	0.585983	PPI	8.69779	6.93849	11.4917	0.191996	0.419066	2.18268	0.0290591	0.0539188	0.293726	0
COBALSYN.PWY	454	444	108	346	-0.143107	0.0763546	0.061592	0.146941	-0.123627	0.0902992	0.171787	0.342507	PPI	305	304	48	257	-0.0385958	0.0662688	0.560736	0.739667	-0.0253202	0.0786752	0.747839	0.924832	PPI	1124	1123	93	1031	-0.0597411	0.0413289	0.148598	0.227025	-0.00643101	0.0459425	0.888703	0.92923	PPI	171.526	227.71	585.454	0.0318677	-0.069373	-2.17691	0.0294873	0.054399	1.20255	0
PWY.5896	454	156	108	346	0.104628	0.314674	0.739674	0.866847	0.0929604	0.376349	0.805031	0.92817	PPI	305	65	48	257	0.302888	0.347034	0.383481	0.611124	-0.0163199	0.411133	0.968366	0.987806	PPI	1124	246	93	1031	0.581311	0.252833	0.021678	0.0529908	0.374419	0.277729	0.177896	0.347043	PPI	10.099	8.30338	15.6435	0.171383	0.372008	2.17062	0.0299596	0.0549544	1.44697	0
PWY.5862	454	156	108	346	0.102625	0.298859	0.73147	0.86025	0.087912	0.357163	0.805701	0.92817	PPI	305	65	48	257	0.260603	0.326529	0.425448	0.638328	-0.032008	0.386901	0.93413	0.986718	PPI	1124	246	93	1031	0.556795	0.238592	0.0197896	0.049294	0.356864	0.261965	0.173401	0.3451	PPI	11.1961	9.37897	17.5667	0.16192	0.350645	2.16555	0.0303456	0.0553301	1.5113	0
GLYCOLYSIS.TCA.GLYOX.BYPASS	454	232	108	346	0.15909	0.322496	0.622042	0.79258	0.346861	0.39193	0.376689	0.584141	PPI	305	128	48	257	0.409047	0.391773	0.297289	0.555365	0.0797892	0.461957	0.863004	0.975554	PPI	1124	483	93	1031	0.612636	0.290819	0.0353761	0.0748341	0.361932	0.322813	0.262461	0.434279	PPI	9.61506	6.51525	11.8237	0.189138	0.409184	2.16342	0.0305091	0.0553301	1.09081	0
TCA.GLYOX.BYPASS	454	233	108	346	0.166895	0.300468	0.57887	0.743626	0.343045	0.363911	0.346427	0.555556	PPI	305	130	48	257	0.357493	0.358102	0.318943	0.569542	0.0361744	0.421562	0.931682	0.986718	PPI	1124	493	93	1031	0.544741	0.267165	0.0416879	0.0843989	0.293679	0.296011	0.321361	0.495947	PPI	11.0765	7.79807	14.0101	0.174383	0.373069	2.13937	0.0324056	0.0584393	0.885623	0
PWY.7269	454	203	108	346	-0.0380499	0.27806	0.89122	0.959641	0.0690862	0.330504	0.83453	0.933394	PPI	305	100	48	257	0.11812	0.311124	0.704471	0.844846	-0.0521609	0.363137	0.885895	0.975554	PPI	1124	372	93	1031	0.714779	0.234402	0.00234714	0.00899253	0.502555	0.258348	0.0520037	0.151474	PPI	12.9337	10.3307	18.2003	0.155296	0.331302	2.13336	0.0328954	0.0589912	4.91037	0.592699
PWY.7392	454	227	108	346	0.414759	0.335296	0.216753	0.387141	0.498754	0.404688	0.218514	0.403121	PPI	305	184	48	257	0.286842	0.425808	0.501061	0.694377	0.154557	0.516332	0.764919	0.933254	PPI	1124	808	93	1031	0.513851	0.310853	0.098604	0.168597	0.376529	0.345231	0.275667	0.449183	PPI	8.89492	5.51534	10.3488	0.200971	0.427683	2.12809	0.0333299	0.0594383	0.187729	0
PWY.1269	454	442	108	346	-0.265877	0.128031	0.0384309	0.0995033	-0.328338	0.15295	0.0324415	0.119698	PPI	305	290	48	257	-0.555422	0.277681	0.0463837	0.21411	-0.627929	0.319182	0.0501945	0.273493	PPI	1124	1076	93	1031	0.0575805	0.181132	0.750626	0.842539	-0.0571174	0.200467	0.775759	0.883045	PPI	61.006	12.9691	30.4796	0.0978444	-0.207443	-2.12013	0.033995	0.0596796	3.91954	0.489736
P164.PWY	454	421	108	346	0.202419	0.20158	0.315855	0.499979	0.3754	0.244517	0.125514	0.272173	PPI	305	302	48	257	-0.162307	0.083693	0.0534231	0.223065	-0.144096	0.100518	0.15291	0.45873	PPI	1124	1109	93	1031	-0.0826204	0.0512829	0.107451	0.180912	-0.0247553	0.0569088	0.663651	0.817133	PPI	24.6097	142.765	380.238	0.042733	-0.0905854	-2.1198	0.0340229	0.0596796	2.87128	0.303446
PWY0.1261	454	384	108	346	0.335167	0.291211	0.250384	0.428862	0.652579	0.346886	0.0606697	0.167888	PPI	305	208	48	257	0.414959	0.452892	0.36028	0.60985	0.280037	0.524678	0.593977	0.874617	PPI	1124	779	93	1031	0.534142	0.334621	0.110714	0.184524	0.436254	0.372668	0.242008	0.419917	PPI	11.7919	4.87541	8.93086	0.197649	0.419784	2.12388	0.0336801	0.0596796	0.201338	0
PANTOSYN.PWY	454	454	108	346	-0.0498323	0.0376648	0.186515	0.341002	-0.0274513	0.0446362	0.538909	0.748874	PPI	305	305	48	257	-0.0487114	0.0504765	0.335316	0.579669	-0.039941	0.0603612	0.508745	0.832505	PPI	1124	1124	93	1031	-0.0329198	0.0234604	0.160832	0.24235	-0.0423909	0.0260426	0.103871	0.26049	PPI	704.902	392.484	1816.9	0.018524	-0.0391373	-2.11279	0.0346184	0.0598969	0.18684	0
PWY4FS.8	454	433	108	346	0.15953	0.209576	0.446946	0.609306	0.0771273	0.253643	0.761228	0.912794	PPI	305	268	48	257	0.673136	0.339159	0.0480925	0.21411	0.649635	0.405604	0.110429	0.378915	PPI	1124	1013	93	1031	0.295994	0.233936	0.206035	0.293068	0.112795	0.259916	0.664398	0.817133	PPI	22.7675	8.69346	18.2728	0.141799	0.299447	2.11176	0.0347066	0.0598969	1.65992	0
PWY4FS.7	454	433	108	346	0.159568	0.209594	0.446874	0.609306	0.0771187	0.253654	0.761264	0.912794	PPI	305	268	48	257	0.673137	0.339159	0.0480923	0.21411	0.649636	0.405604	0.110428	0.378915	PPI	1124	1013	93	1031	0.296	0.233936	0.206027	0.293068	0.112802	0.259916	0.664379	0.817133	PPI	22.7638	8.69345	18.2728	0.141805	0.299477	2.1119	0.0346951	0.0598969	1.6596	0
GLYOXYLATE.BYPASS	454	252	108	346	0.202609	0.292018	0.48816	0.657441	0.444995	0.352047	0.206963	0.390795	PPI	305	142	48	257	0.320689	0.354486	0.366376	0.610093	0.113651	0.418389	0.786111	0.940184	PPI	1124	571	93	1031	0.499962	0.261478	0.0561243	0.107058	0.304712	0.289573	0.292906	0.463166	PPI	11.7269	7.95798	14.6261	0.17072	0.356752	2.08969	0.0366452	0.0629044	0.588948	0
PWY0.41	454	98	108	346	0.162946	0.181613	0.370099	0.544551	0.201495	0.214393	0.347872	0.555556	PPI	305	61	48	257	0.164827	0.194227	0.396777	0.614059	0.140216	0.224564	0.532917	0.84167	PPI	1124	211	93	1031	0.301643	0.168474	0.0736535	0.133548	0.138745	0.185538	0.454745	0.632537	PPI	30.3183	26.5084	35.2318	0.104224	0.216568	2.07791	0.0377177	0.0644009	0.413142	0
PWY.7409	454	165	108	346	-0.14407	0.258303	0.577296	0.743626	-0.140708	0.312707	0.65298	0.84861	PPI	305	78	48	257	0.272485	0.253328	0.282974	0.550698	0.257063	0.301224	0.39422	0.755687	PPI	1124	281	93	1031	0.520361	0.19853	0.00888442	0.0259456	0.344618	0.21852	0.115077	0.268561	PPI	14.9879	15.5823	25.3716	0.1337	0.273302	2.04415	0.0409391	0.0695315	4.15953	0.519177
PWY.5103	454	454	108	346	0.00576041	0.0317871	0.85628	0.937697	0.0110441	0.0385131	0.774445	0.916039	PPI	305	305	48	257	-0.033196	0.0337531	0.326162	0.572987	-0.0153085	0.0413131	0.711271	0.924832	PPI	1124	1124	93	1031	-0.0341206	0.0163933	0.0376281	0.0785904	-0.0329185	0.0180884	0.0690583	0.189468	PPI	989.688	877.752	3721.06	0.0133768	-0.0269127	-2.01189	0.0442312	0.0747274	1.2845	0
PWY.6708	454	179	108	346	0.210267	0.257467	0.414559	0.582287	0.159876	0.3104	0.606794	0.82186	PPI	305	98	48	257	0.199557	0.284562	0.483676	0.685233	0.0967304	0.336488	0.773978	0.933254	PPI	1124	334	93	1031	0.377711	0.212203	0.0753554	0.135033	0.206443	0.235258	0.3804	0.557962	PPI	15.0854	12.3494	22.2074	0.14193	0.282509	1.99048	0.0465384	0.0782137	0.364981	0
P461.PWY	454	453	108	346	0.092092	0.0898277	0.305835	0.493473	0.0680037	0.109644	0.53547	0.747585	PPI	305	305	48	257	0.0424478	0.124966	0.734342	0.871026	0.0431321	0.148924	0.772332	0.933254	PPI	1124	1123	93	1031	0.15021	0.0829074	0.0702898	0.128153	0.161069	0.0918173	0.0796758	0.213133	PPI	123.931	64.0345	145.483	0.0547628	0.107915	1.97059	0.0487702	0.0815377	0.565725	0
PWY.621	454	454	108	346	-0.0529491	0.0549536	0.335818	0.509833	0.00534624	0.0649805	0.93447	0.979975	PPI	305	305	48	257	-0.0484197	0.0563775	0.391119	0.611124	-0.0596788	0.0661599	0.367865	0.739841	PPI	1124	1124	93	1031	-0.0543166	0.0367054	0.139212	0.21568	-0.0402441	0.0407672	0.323783	0.497294	PPI	331.136	314.621	742.232	0.0268415	-0.0526537	-1.96165	0.0498031	0.0828331	0.00772144	0
PWY.5695	454	454	108	346	-0.094712	0.0377923	0.012568	0.0456274	-0.0886833	0.045374	0.051344	0.159386	PPI	305	305	48	257	-0.00715105	0.0563986	0.899189	0.96767	-0.00510839	0.0646794	0.937109	0.986718	PPI	1124	1124	93	1031	-0.0195546	0.0299602	0.514094	0.623717	0.00154001	0.0330915	0.96289	0.978126	PPI	700.154	314.386	1114.06	0.0216747	-0.0424439	-1.95822	0.0502038	0.0830691	2.88806	0.307495
GLYCOL.GLYOXDEG.PWY	454	200	108	346	-0.0768881	0.244959	0.75376	0.877198	-0.0193022	0.293956	0.947679	0.979975	PPI	305	95	48	257	0.213094	0.250791	0.396184	0.614059	-0.0475321	0.29511	0.872166	0.975554	PPI	1124	370	93	1031	0.526761	0.205369	0.010449	0.0297256	0.29917	0.226815	0.187449	0.351878	PPI	16.6653	15.8993	23.7098	0.133304	0.259374	1.94572	0.051688	0.0846523	3.61359	0.446534
KETOGLUCONMET.PWY	454	201	108	346	-0.00426696	0.281382	0.987908	0.987908	0.0345442	0.339843	0.919088	0.979975	PPI	305	115	48	257	0.470473	0.325869	0.149861	0.419868	0.291919	0.386834	0.451139	0.778123	PPI	1124	450	93	1031	0.49362	0.256315	0.0543788	0.104331	0.340214	0.283928	0.231086	0.405348	PPI	12.6302	9.41702	15.2213	0.163806	0.319039	1.94767	0.051455	0.0846523	2.00006	3.22604e-05
PWY.6731	454	111	108	346	0.171364	0.21289	0.421289	0.583861	0.306441	0.256857	0.233567	0.423588	PPI	305	72	48	257	0.427005	0.254181	0.0940203	0.304926	0.317934	0.302203	0.293736	0.677654	PPI	1124	297	93	1031	0.20943	0.214427	0.328933	0.41667	0.0396353	0.235666	0.86647	0.925943	PPI	22.0643	15.4779	21.7491	0.129869	0.252062	1.9409	0.0522706	0.085172	0.656919	0
PWY.7204	454	207	108	346	0.386376	0.307249	0.209231	0.375716	0.423723	0.368765	0.251235	0.450539	PPI	305	113	48	257	0.157515	0.377103	0.67647	0.832776	-0.216735	0.442489	0.624676	0.907335	PPI	1124	429	93	1031	0.416368	0.277097	0.133223	0.214456	0.146121	0.306035	0.633127	0.803658	PPI	10.593	7.03201	13.0238	0.180632	0.346611	1.91888	0.0549989	0.089165	0.331571	0
PWY.561	454	202	108	346	0.0311485	0.279386	0.91128	0.959641	0.145987	0.341691	0.66943	0.852726	PPI	305	109	48	257	0.571049	0.348372	0.102228	0.319461	0.380272	0.406905	0.350875	0.739841	PPI	1124	417	93	1031	0.434289	0.266652	0.103664	0.176335	0.115861	0.294791	0.694376	0.834019	PPI	12.8112	8.23976	14.0641	0.168754	0.3193	1.89211	0.0584768	0.0943269	1.77191	0
Statin
Pathways	N.IBD	non-zeros.IBD	Users.IBD	Non-users.IBD	Coef.IBD_univariate	SE.IBD_univariate	Pval.IBD_univariate	Qval.IBD_univariate	coeff.correcting.all.IBD_multivariate	SE.correcting_all.IBD_multivariate	pval.correcting.all.IBD_multivariate	qval.correcting.all.IBD_multivariate	drug.IBD	N.MIBS	non-zeros.MIBS	Users.MIBS	Non-users.MIBS	Coef.MIBS_univariate	SE.MIBS_univariate	Pval.MIBS_univariate	Qval.MIBS_univariate	coeff.correcting.all.MIBS_multivariate	SE.correcting_all.MIBS_multivariate	pval.correcting.all.MIBS_multivariate	qval.correcting.all.MIBS_multivariate	drug.MIBS	N.LLD	non-zeros.LLD	Users.LLD	Non-users.LLD	Coef.LLD_univariate	SE.LLD_univariate	Pval.LLD_univariate	Qval.LLD_univariate	coeff.correcting.all.LLD_multivariate	SE.correcting_all.LLD_multivariate	pval.correcting.all.LLD_multivariate	qval.correcting.all.LLD_multivariate	drug.LLD	inverse_var.ibd_univariate	inverse_var.mibs_univariate	inverse_var.lld_univariate	se_univariate	beta_univariate	Z_univariate	P_univariate	FDR_univariate	Het.Q_univariate	Het.I2_univariate
HEMESYN2.PWY	454	439	28	426	0.567776	0.310203	0.0678792	0.863094	0.439155	0.405104	0.278998	0.998442	statin	305	284	26	279	0.722779	0.315413	0.0226304	0.615219	0.696599	0.407422	0.088483	0.755974	statin	1124	1057	55	1069	0.841757	0.216807	0.000109444	0.015736	0.532023	0.276047	0.0542069	0.981931	statin	10.3922	10.0517	21.2741	0.154824	0.74484	4.81088	1.50267e-06	0.000476347	0.530528	0
PWY0.1061	454	443	28	426	0.326637	0.254553	0.200126	0.863094	-0.20324	0.323725	0.530494	0.998442	statin	305	302	26	279	0.169668	0.219456	0.440064	0.921047	0.000185169	0.271786	0.999457	0.999457	statin	1124	1110	55	1069	0.606747	0.129063	2.91354e-06	0.000961468	0.329831	0.157907	0.0369658	0.981931	statin	15.4327	20.7636	60.034	0.10194	0.467517	4.5862	4.51376e-06	0.000715431	3.31208	0.39615
PWY.5173	454	294	28	426	0.813773	0.480587	0.0911113	0.863094	0.0630664	0.611852	0.917956	0.998442	statin	305	173	26	279	0.394046	0.381242	0.302169	0.812365	0.369413	0.476072	0.438467	0.837314	statin	1124	600	55	1069	0.990232	0.283202	0.000489813	0.0404096	-0.0491763	0.350356	0.888401	0.981931	statin	4.32968	6.88015	12.4683	0.205507	0.784732	3.81852	0.000134254	0.0141862	1.58034	0
PWY.5104	454	440	28	426	-0.279919	0.211959	0.187336	0.863094	0.0665553	0.277493	0.810579	0.998442	statin	305	305	26	279	-0.234157	0.153458	0.12811	0.615219	0.000358847	0.193222	0.99852	0.999457	statin	1124	1123	55	1069	-0.280802	0.0958828	0.0034743	0.0812908	-0.246699	0.120432	0.0407586	0.981931	statin	22.2585	42.4639	108.772	0.0759201	-0.269272	-3.54678	0.000389969	0.0254951	0.0693428	0
PWY0.1338	454	175	28	426	-0.18341	0.403975	0.650045	0.938325	-0.138586	0.530879	0.79419	0.998442	statin	305	93	26	279	0.596879	0.254907	0.0198759	0.615219	0.301626	0.316171	0.340977	0.788977	statin	1124	331	55	1069	0.739627	0.224252	0.00100381	0.0552098	0.307861	0.280648	0.272902	0.981931	statin	6.1276	15.3899	19.8851	0.155413	0.549956	3.53868	0.00040213	0.0254951	4.04483	0.505541
METHGLYUT.PWY	454	179	28	426	-0.330935	0.447317	0.459805	0.889524	-0.268475	0.588854	0.648691	0.998442	statin	305	76	26	279	0.420234	0.289128	0.147169	0.615219	0.230638	0.35946	0.521685	0.889109	statin	1124	277	55	1069	0.924921	0.242378	0.000143054	0.015736	0.279816	0.301812	0.354073	0.981931	statin	4.99769	11.9624	17.0221	0.171543	0.562565	3.27943	0.00104016	0.054955	6.46724	0.690749
PWY.6823	454	145	28	426	-0.0430791	0.422068	0.918751	0.996306	-0.285512	0.543903	0.599924	0.998442	statin	305	68	26	279	0.575678	0.266358	0.0314822	0.615219	0.511491	0.339749	0.133415	0.755974	statin	1124	234	55	1069	0.637979	0.232916	0.00625907	0.093886	0.29136	0.291673	0.318055	0.981931	statin	5.61352	14.0951	18.4332	0.161919	0.514722	3.17888	0.00147847	0.0585846	2.07902	0.0380067
UBISYN.PWY	454	150	28	426	0.0879502	0.445539	0.843605	0.994995	0.03309	0.58652	0.955038	0.998442	statin	305	76	26	279	0.688798	0.312471	0.0282761	0.615219	0.59352	0.391159	0.130401	0.755974	statin	1124	243	55	1069	0.650941	0.252409	0.0100382	0.106858	0.353174	0.317346	0.266	0.981931	statin	5.03766	10.2419	15.6961	0.179676	0.571897	3.18294	0.00145788	0.0585846	1.41788	0
PWY0.41	454	98	28	426	0.319908	0.328408	0.330535	0.863094	0.0469098	0.425596	0.91229	0.998442	statin	305	61	26	279	0.43154	0.254834	0.0914349	0.615219	0.298212	0.319524	0.35153	0.791077	statin	1124	211	55	1069	0.532247	0.21673	0.0142085	0.109797	0.175767	0.271514	0.517539	0.981931	statin	9.27199	15.3988	21.2892	0.147506	0.455668	3.08915	0.00200731	0.0618866	0.304701	0
PWY.561	454	202	28	426	0.116591	0.505267	0.817616	0.994995	-0.081918	0.678298	0.903934	0.998442	statin	305	109	26	279	0.995881	0.453206	0.0287605	0.615219	0.844179	0.569361	0.139353	0.755974	statin	1124	417	55	1069	0.863954	0.342896	0.0118881	0.109797	0.266482	0.431395	0.53689	0.981931	statin	3.91704	4.86865	8.50501	0.240488	0.731794	3.04295	0.00234271	0.0618866	1.9706	0
PWY.5464	454	262	28	426	0.562406	0.547403	0.304796	0.863094	0.0239702	0.711176	0.973129	0.998442	statin	305	161	26	279	0.486054	0.463547	0.295234	0.807101	0.750001	0.59051	0.20517	0.755974	statin	1124	555	55	1069	0.981209	0.345319	0.0045724	0.0836258	-0.0473734	0.431091	0.912516	0.981931	statin	3.33723	4.65384	8.38608	0.247105	0.755162	3.05604	0.00224281	0.0618866	0.889529	0
P105.PWY	454	217	28	426	-0.0533903	0.568835	0.925264	0.996306	-0.0767844	0.75648	0.919203	0.998442	statin	305	109	26	279	1.11054	0.489892	0.0241129	0.615219	0.98044	0.615777	0.112536	0.755974	statin	1124	420	55	1069	0.96565	0.365079	0.00828255	0.105125	0.330689	0.459643	0.472022	0.981931	statin	3.09049	4.16677	7.50287	0.260288	0.793184	3.04732	0.00230888	0.0618866	2.85773	0.300143
PWY.7219	454	454	28	426	-0.0434186	0.0285762	0.129391	0.863094	-0.0159496	0.0371476	0.667898	0.998442	statin	305	305	26	279	-0.00982869	0.0225382	0.663104	0.965068	0.0199361	0.0287638	0.488895	0.865808	statin	1124	1124	55	1069	-0.0399927	0.0142411	0.00506823	0.0836258	-0.00916845	0.0177744	0.606084	0.981931	statin	1224.59	1968.61	4930.75	0.0110947	-0.0331997	-2.99239	0.00276803	0.0661517	1.43067	0
ECASYN.PWY	454	151	28	426	-0.399258	0.433874	0.357966	0.863094	-0.418687	0.567596	0.461163	0.998442	statin	305	58	26	279	0.698698	0.266832	0.00929446	0.615219	0.578614	0.33264	0.0831516	0.755974	statin	1124	232	55	1069	0.599926	0.241481	0.0131242	0.109797	0.206639	0.302277	0.49437	0.981931	statin	5.31219	14.045	17.1488	0.165508	0.49253	2.97588	0.00292153	0.0661517	5.01949	0.601553
PWY.922	454	302	28	426	1.4402	0.497946	0.00401502	0.666493	0.940924	0.604324	0.120271	0.998442	statin	305	183	26	279	-0.672885	0.433381	0.12157	0.615219	-0.855026	0.537736	0.113021	0.755974	statin	1124	748	55	1069	1.01163	0.306474	0.000994344	0.0552098	0.400336	0.378388	0.290292	0.981931	statin	4.03307	5.32427	10.6467	0.223584	0.649684	2.90577	0.00366355	0.075994	13.2283	0.848809
NONMEVIPP.PWY	454	454	28	426	-0.0722271	0.0388725	0.0638483	0.863094	0.000105888	0.050036	0.998313	0.998442	statin	305	305	26	279	-0.0216499	0.0296395	0.465717	0.921047	-0.0107636	0.0370231	0.771498	0.959325	statin	1124	1124	55	1069	-0.0400243	0.0184019	0.02984	0.126119	0.0160778	0.0229842	0.484382	0.981931	statin	661.782	1138.31	2953.07	0.0145047	-0.0401075	-2.76514	0.00568986	0.075994	1.07056	0
PWY66.399	454	425	28	426	0.723498	0.372496	0.0527418	0.863094	0.622917	0.495792	0.209708	0.998442	statin	305	295	26	279	0.376286	0.18182	0.0393861	0.615219	0.200314	0.227067	0.378514	0.800524	statin	1124	1116	55	1069	0.168254	0.095725	0.079081	0.226928	0.0368595	0.119686	0.758167	0.981931	statin	7.20704	30.2494	109.131	0.0825945	0.238481	2.88737	0.00388473	0.075994	2.80805	0.287763
URDEGR.PWY	454	110	28	426	0.105033	0.322292	0.744661	0.973336	-0.000833117	0.426291	0.998442	0.998442	statin	305	74	26	279	0.575967	0.298652	0.0547354	0.615219	0.318187	0.374639	0.396474	0.800524	statin	1124	284	55	1069	0.568847	0.239581	0.0177488	0.110511	0.217291	0.302145	0.472197	0.981931	statin	9.62722	11.2117	17.4218	0.161668	0.454228	2.80964	0.00495974	0.075994	1.56896	0
PWY.7115	454	385	28	426	0.736038	0.458504	0.109147	0.863094	0.68206	0.596727	0.253726	0.998442	statin	305	287	26	279	0.24259	0.309485	0.433751	0.921047	-0.151392	0.387686	0.696481	0.951657	statin	1124	1051	55	1069	0.502193	0.219096	0.0220845	0.120081	0.196796	0.27448	0.473543	0.981931	statin	4.75679	10.4405	20.832	0.166599	0.457839	2.74815	0.00599322	0.075994	0.892862	0
KDO.NAGLIPASYN.PWY	454	166	28	426	-0.245631	0.44217	0.578828	0.915099	-0.0641635	0.581471	0.91219	0.998442	statin	305	72	26	279	0.531101	0.30902	0.0867249	0.615219	0.346526	0.384377	0.368139	0.793878	statin	1124	285	55	1069	0.732334	0.250908	0.00358506	0.0812908	0.315189	0.314857	0.317025	0.981931	statin	5.11472	10.472	15.8844	0.178256	0.506433	2.84104	0.00449662	0.075994	3.70985	0.460895
GLYCOL.GLYOXDEG.PWY	454	200	28	426	-0.392771	0.442679	0.375427	0.863094	-0.548176	0.583539	0.348097	0.998442	statin	305	95	26	279	0.578468	0.330494	0.0811002	0.615219	0.392947	0.418711	0.348869	0.791077	statin	1124	370	55	1069	0.812524	0.264189	0.00215226	0.0795861	0.328735	0.331919	0.322198	0.981931	statin	5.10295	9.15531	14.3275	0.187036	0.5224	2.79305	0.00522137	0.075994	5.50867	0.636936
PWY.7269	454	203	28	426	-0.235898	0.502778	0.639168	0.938325	-0.0532038	0.656091	0.93541	0.998442	statin	305	100	26	279	0.760432	0.403892	0.0607071	0.615219	0.830278	0.508119	0.103446	0.755974	statin	1124	372	55	1069	0.838666	0.302136	0.0055987	0.0879796	0.218614	0.378065	0.56322	0.981931	statin	3.95593	6.13012	10.9546	0.218007	0.61384	2.81569	0.0048673	0.075994	3.54184	0.435322
PWY.7315	454	221	28	426	0.0248042	0.52559	0.962381	0.996306	0.00974385	0.695676	0.988832	0.998442	statin	305	116	26	279	1.13546	0.422519	0.00760657	0.615219	1.17936	0.536473	0.0287915	0.755974	statin	1124	453	55	1069	0.586117	0.318944	0.066375	0.20221	0.0337395	0.400326	0.93285	0.981931	statin	3.61998	5.60154	9.83041	0.229103	0.640979	2.79778	0.00514555	0.075994	2.77364	0.278925
PWY.7254	454	246	28	426	0.402387	0.51302	0.433259	0.889524	0.0403429	0.669572	0.951985	0.998442	statin	305	137	26	279	0.631481	0.442667	0.15476	0.615219	0.389787	0.560742	0.487587	0.865808	statin	1124	528	55	1069	0.752181	0.326073	0.0212489	0.11885	0.0537218	0.408057	0.895284	0.981931	statin	3.79954	5.10325	9.40526	0.233711	0.645942	2.76385	0.00571234	0.075994	0.332606	0
REDCITCYC	454	284	28	426	0.465946	0.506503	0.358116	0.863094	0.230608	0.660934	0.72734	0.998442	statin	305	172	26	279	0.656971	0.452138	0.147267	0.615219	0.416892	0.574395	0.468608	0.853728	statin	1124	646	55	1069	0.750669	0.339927	0.0274242	0.126119	0.0103414	0.426714	0.98067	0.992453	statin	3.89795	4.89168	8.65425	0.23943	0.66077	2.75977	0.00578428	0.075994	0.217964	0
PWY.7663	454	454	28	426	0.265638	0.104985	0.0117547	0.863094	0.068622	0.139897	0.624044	0.998442	statin	305	303	26	279	0.144349	0.166115	0.385571	0.886813	0.00934882	0.212533	0.964948	0.999457	statin	1124	1124	55	1069	0.115128	0.0980841	0.240741	0.443824	0.050514	0.122743	0.680758	0.981931	statin	90.7295	36.2396	103.945	0.0658074	0.178851	2.7178	0.0065718	0.0771578	1.1486	0
PWY.5083	454	270	28	426	-0.0894172	0.525424	0.864946	0.996306	-0.19966	0.69454	0.773902	0.998442	statin	305	154	26	279	0.884962	0.444507	0.0474066	0.615219	0.811589	0.562237	0.150065	0.755974	statin	1124	563	55	1069	0.798494	0.329712	0.0156028	0.109797	0.162243	0.415543	0.696291	0.981931	statin	3.62226	5.06108	9.19876	0.236478	0.643108	2.71953	0.00653756	0.0771578	2.46182	0.187593
PWY0.1297	454	454	28	426	0.347263	0.202628	0.0872741	0.863094	0.0283035	0.257195	0.912428	0.998442	statin	305	304	26	279	-0.179976	0.18203	0.323608	0.814076	-0.267683	0.227499	0.240406	0.755974	statin	1124	1124	55	1069	0.356106	0.113595	0.00176412	0.0795861	0.271432	0.141015	0.054512	0.981931	statin	24.3556	30.1796	77.4963	0.0870284	0.231938	2.66508	0.00769689	0.0778198	6.63941	0.698768
AST.PWY	454	163	28	426	-0.0475578	0.403228	0.906167	0.996306	-0.0469548	0.529827	0.929426	0.998442	statin	305	85	26	279	0.517495	0.276698	0.0624392	0.615219	0.42769	0.341153	0.211087	0.755974	statin	1124	294	55	1069	0.524987	0.230863	0.0231542	0.12324	0.109799	0.291416	0.706413	0.981931	statin	6.15034	13.0613	18.7625	0.162277	0.42968	2.64783	0.00810111	0.0778198	1.67193	0
PWY0.1533	454	168	28	426	-0.0413245	0.445003	0.926054	0.996306	-0.105173	0.584736	0.857351	0.998442	statin	305	88	26	279	0.483838	0.307117	0.116231	0.615219	0.519692	0.38862	0.182297	0.755974	statin	1124	321	55	1069	0.639605	0.250538	0.0108142	0.109797	0.264474	0.314034	0.399873	0.981931	statin	5.0498	10.6021	15.9314	0.177939	0.478443	2.6888	0.00717084	0.0778198	1.77835	0
PWY.6708	454	179	28	426	-0.111554	0.465973	0.810908	0.994995	-0.385043	0.616181	0.532405	0.998442	statin	305	98	26	279	0.861522	0.368452	0.0200371	0.615219	0.906677	0.470831	0.0552161	0.755974	statin	1124	334	55	1069	0.570656	0.273183	0.0369414	0.140122	0.152673	0.344274	0.65752	0.981931	statin	4.60551	7.36611	13.3996	0.198531	0.531266	2.67598	0.00745112	0.0778198	2.72728	0.266669
PWY.4041	454	247	28	426	0.537791	0.532639	0.31321	0.863094	0.394134	0.700617	0.574058	0.998442	statin	305	131	26	279	0.716838	0.433438	0.0992125	0.615219	0.978923	0.556433	0.0796879	0.755974	statin	1124	508	55	1069	0.605283	0.329878	0.0667904	0.20221	-0.0310124	0.415915	0.940575	0.981931	statin	3.52479	5.32287	9.18955	0.235459	0.625014	2.65445	0.00794373	0.0778198	0.0752741	0
ENTBACSYN.PWY	454	165	28	426	0.205337	0.613832	0.73815	0.973336	0.0343935	0.808385	0.966085	0.998442	statin	305	74	26	279	0.929817	0.493325	0.0604302	0.615219	0.886989	0.629085	0.159727	0.755974	statin	1124	304	55	1069	0.793369	0.379793	0.0369378	0.140122	-0.102579	0.476836	0.829711	0.981931	statin	2.654	4.10899	6.93277	0.270213	0.720355	2.66588	0.00767881	0.0778198	0.921195	0
PWY.7560	454	449	28	426	0.410236	0.215809	0.0579811	0.863094	0.27474	0.274459	0.317438	0.998442	statin	305	299	26	279	0.0710742	0.244536	0.771526	0.970425	0.108843	0.305185	0.721649	0.959325	statin	1124	1118	55	1069	0.25383	0.125049	0.0426127	0.155716	0.1212	0.156069	0.437581	0.981931	statin	21.4714	16.723	63.9495	0.098945	0.256787	2.59525	0.00945234	0.0837108	1.0829	0
PWY.7204	454	207	28	426	0.0223711	0.556685	0.967963	0.996306	-0.0243214	0.732043	0.973513	0.998442	statin	305	113	26	279	0.896511	0.489726	0.0681531	0.615219	0.87383	0.619152	0.159324	0.755974	statin	1124	429	55	1069	0.807531	0.356458	0.0236772	0.124023	0.224632	0.447849	0.616066	0.981931	statin	3.22686	4.16959	7.87014	0.255935	0.665876	2.60174	0.00927514	0.0837108	1.71595	0
PWY.6628	454	393	28	426	0.909763	0.514642	0.0777971	0.863094	-0.108503	0.668779	0.871199	0.998442	statin	305	242	26	279	-0.0105289	0.53268	0.984243	0.992804	-0.225912	0.665661	0.734594	0.959325	statin	1124	907	55	1069	0.869515	0.362559	0.0166359	0.109797	0.420608	0.453124	0.353491	0.981931	statin	3.77564	3.52425	7.60751	0.259	0.671658	2.59328	0.00950659	0.0837108	2.15198	0.0706244
PWY.6270	454	449	28	426	0.401913	0.210045	0.0563534	0.863094	0.275591	0.267436	0.30342	0.998442	statin	305	299	26	279	0.067743	0.240179	0.778103	0.970425	0.105444	0.299979	0.725498	0.959325	statin	1124	1118	55	1069	0.239611	0.121914	0.0496179	0.168803	0.111429	0.152261	0.464434	0.981931	statin	22.6659	17.3352	67.2808	0.0965465	0.24613	2.54934	0.0107928	0.0877261	1.10456	0
PWY.7409	454	165	28	426	-0.152377	0.46727	0.744504	0.973336	0.00457266	0.620761	0.994126	0.998442	statin	305	78	26	279	0.380051	0.33508	0.257624	0.745076	0.346771	0.427386	0.417885	0.816382	statin	1124	281	55	1069	0.71962	0.255597	0.00495656	0.0836258	0.166482	0.31978	0.602742	0.981931	statin	4.57998	8.90642	15.3069	0.186361	0.47588	2.55355	0.0106632	0.0877261	2.79891	0.285437
TCA.GLYOX.BYPASS	454	233	28	426	0.00248478	0.543611	0.996355	0.998183	0.00212305	0.722407	0.997657	0.998442	statin	305	130	26	279	0.736911	0.466352	0.115131	0.615219	0.549536	0.589871	0.352384	0.791077	statin	1124	493	55	1069	0.826836	0.343873	0.0163576	0.109797	0.144485	0.43318	0.738788	0.981931	statin	3.38394	4.59804	8.45674	0.246641	0.631989	2.56238	0.0103958	0.0877261	1.71265	0
KETOGLUCONMET.PWY	454	201	28	426	-0.0974152	0.508879	0.848277	0.994995	-0.147367	0.674629	0.827197	0.998442	statin	305	115	26	279	0.710156	0.424938	0.0957323	0.615219	0.850887	0.541277	0.117148	0.755974	statin	1124	450	55	1069	0.799708	0.329829	0.0154824	0.109797	0.197353	0.415497	0.634897	0.981931	statin	3.86163	5.53795	9.19228	0.23192	0.586696	2.52973	0.011415	0.0904637	2.30878	0.133741
PWY.5705	454	182	28	426	-0.131411	0.428208	0.759077	0.975228	-0.147673	0.564281	0.793688	0.998442	statin	305	85	26	279	0.481315	0.333899	0.150501	0.615219	0.257851	0.415432	0.535349	0.889232	statin	1124	347	55	1069	0.68855	0.26353	0.00910107	0.106858	0.19248	0.331537	0.561653	0.981931	statin	5.4537	8.96954	14.3993	0.186266	0.468908	2.51741	0.0118221	0.0914053	2.66146	0.248531
PWY66.400	454	453	28	426	0.181668	0.194632	0.351138	0.863094	-0.0501886	0.258016	0.845872	0.998442	statin	305	300	26	279	0.266748	0.222859	0.232298	0.735303	-0.0549129	0.268986	0.838399	0.983622	statin	1124	1118	55	1069	0.254741	0.127535	0.0460236	0.163133	0.047246	0.159397	0.766979	0.981931	statin	26.3981	20.1345	61.4812	0.0962189	0.23912	2.48517	0.012949	0.0960908	0.117503	0
GLUCARDEG.PWY	454	188	28	426	0.0168668	0.436226	0.969175	0.996306	-0.0791463	0.575117	0.890612	0.998442	statin	305	93	26	279	0.329744	0.323709	0.309199	0.812365	0.514565	0.415185	0.216312	0.755974	statin	1124	325	55	1069	0.660787	0.252157	0.00889824	0.106858	0.27769	0.316478	0.380445	0.981931	statin	5.25506	9.54312	15.7274	0.180996	0.446442	2.46659	0.0136406	0.0960908	1.82228	0
PWY0.1415	454	191	28	426	0.0197844	0.480938	0.967205	0.996306	-0.0050891	0.635342	0.993613	0.998442	statin	305	96	26	279	0.180932	0.359052	0.614692	0.965068	0.291079	0.451023	0.519245	0.889109	statin	1124	352	55	1069	0.825995	0.274226	0.00265287	0.0795861	0.353162	0.345089	0.306352	0.981931	statin	4.32337	7.75685	13.2979	0.198504	0.491486	2.47595	0.0132883	0.0960908	3.19804	0.374618
PWY0.1241	454	246	28	426	-0.468935	0.47733	0.326439	0.863094	-0.509614	0.620641	0.412077	0.998442	statin	305	133	26	279	0.82045	0.375835	0.0298155	0.615219	0.687642	0.479483	0.152718	0.755974	statin	1124	496	55	1069	0.687303	0.289241	0.0176586	0.110511	0.0685241	0.361553	0.849715	0.981931	statin	4.38896	7.07956	11.9531	0.206629	0.510882	2.47245	0.0134189	0.0960908	5.26407	0.620066
PWY.7282	454	436	28	426	0.268139	0.178365	0.133519	0.863094	0.352479	0.238151	0.1397	0.998442	statin	305	288	26	279	0.530012	0.409859	0.196959	0.689355	0.483939	0.500574	0.334545	0.787934	statin	1124	1080	55	1069	0.225033	0.139585	0.107222	0.27218	0.248444	0.17845	0.164152	0.981931	statin	31.4328	5.95292	51.324	0.106173	0.260773	2.45611	0.0140449	0.096788	0.498789	0
PWY.5177	454	436	28	426	0.536306	0.366447	0.14404	0.863094	0.232261	0.469751	0.621273	0.998442	statin	305	305	26	279	-0.00284776	0.101607	0.97766	0.992804	0.13251	0.12495	0.289948	0.767593	statin	1124	1123	55	1069	-0.155665	0.0525816	0.0031377	0.0812908	-0.130997	0.0661155	0.0478111	0.981931	statin	7.44694	96.862	361.686	0.0463244	-0.112842	-2.43592	0.014854	0.0982623	4.97327	0.59785
PWY.5861	454	199	28	426	-0.151977	0.559594	0.78607	0.994995	-0.302631	0.735963	0.681145	0.998442	statin	305	93	26	279	0.524176	0.456634	0.251925	0.745076	0.284355	0.58203	0.625561	0.927431	statin	1124	359	55	1069	0.911945	0.339464	0.00732928	0.100778	0.287433	0.426755	0.500753	0.981931	statin	3.1934	4.79583	8.67784	0.244946	0.596521	2.43532	0.0148788	0.0982623	2.67758	0.253057
NAGLIPASYN.PWY	454	343	28	426	0.654578	0.484937	0.177771	0.863094	0.50269	0.642854	0.4347	0.998442	statin	305	177	26	279	0.752322	0.439814	0.0882057	0.615219	0.816321	0.557489	0.144307	0.755974	statin	1124	638	55	1069	0.414998	0.333612	0.213778	0.419865	-0.108584	0.421384	0.796699	0.981931	statin	4.25235	5.16967	8.98497	0.233082	0.565084	2.4244	0.0153338	0.0987905	0.417691	0
PWY.5863	454	294	28	426	0.256419	0.500624	0.60877	0.927117	0.264816	0.649389	0.683646	0.998442	statin	305	171	26	279	0.358871	0.447415	0.423135	0.921047	0.159206	0.574523	0.781912	0.959325	statin	1124	652	55	1069	0.81798	0.331658	0.0137996	0.109797	0.0568001	0.41744	0.891793	0.981931	statin	3.99003	4.99551	9.09116	0.235202	0.567153	2.41135	0.0158937	0.0987905	1.17393	0
PWY.5838	454	199	28	426	-0.133752	0.589204	0.820526	0.994995	-0.3103	0.774945	0.689065	0.998442	statin	305	93	26	279	0.536353	0.486763	0.271404	0.770115	0.267195	0.620253	0.666977	0.935539	statin	1124	359	55	1069	0.960827	0.359992	0.00771739	0.10187	0.309462	0.452817	0.494491	0.981931	statin	2.88051	4.22051	7.71641	0.259785	0.627136	2.41406	0.0157758	0.0987905	2.56168	0.219262
Steroid inhalers
Pathways	N.IBD	non-zeros.IBD	Users.IBD	Non-users.IBD	Coef.IBD_univariate	SE.IBD_univariate	Pval.IBD_univariate	Qval.IBD_univariate	coeff.correcting.all.IBD_multivariate	SE.correcting_all.IBD_multivariate	pval.correcting.all.IBD_multivariate	qval.correcting.all.IBD_multivariate	drug.IBD	N.MIBS	non-zeros.MIBS	Users.MIBS	Non-users.MIBS	Coef.MIBS_univariate	SE.MIBS_univariate	Pval.MIBS_univariate	Qval.MIBS_univariate	coeff.correcting.all.MIBS_multivariate	SE.correcting_all.MIBS_multivariate	pval.correcting.all.MIBS_multivariate	qval.correcting.all.MIBS_multivariate	drug.MIBS	N.LLD	non-zeros.LLD	Users.LLD	Non-users.LLD	Coef.LLD_univariate	SE.LLD_univariate	Pval.LLD_univariate	Qval.LLD_univariate	coeff.correcting.all.LLD_multivariate	SE.correcting_all.LLD_multivariate	pval.correcting.all.LLD_multivariate	qval.correcting.all.LLD_multivariate	drug.LLD	inverse_var.ibd_univariate	inverse_var.mibs_univariate	inverse_var.lld_univariate	se_univariate	beta_univariate	Z_univariate	P_univariate	FDR_univariate	Het.Q_univariate	Het.I2_univariate
FUCCAT.PWY	454	397	17	437	-0.538521	0.523828	0.304494	0.924239	-0.509557	0.715438	0.47674	0.932668	steroid_inhaler	305	293	17	288	-0.270983	0.230904	0.241552	0.942778	-0.392491	0.410831	0.340324	0.99601	steroid_inhaler	1124	1101	57	1067	-0.463029	0.111494	3.53862e-05	0.0116774	-0.5506	0.180503	0.00234308	0.456382	steroid_inhaler	3.64437	18.7558	80.4445	0.0986073	-0.43068	-4.36763	1.256e-05	0.00385594	0.604893	0
P125.PWY	454	102	17	437	-0.111459	0.425318	0.793399	0.971573	0.0967522	0.587631	0.869305	0.955648	steroid_inhaler	305	44	17	288	0.716258	0.251624	0.00473079	0.371367	0.543453	0.443322	0.221358	0.99601	steroid_inhaler	1124	249	57	1067	0.751772	0.217792	0.000577716	0.0635488	0.903605	0.359149	0.0120156	0.456382	steroid_inhaler	5.52806	15.7941	21.0822	0.153566	0.626009	4.07648	4.57217e-05	0.00701828	3.46857	0.423393
Vitamin D
Pathways	N.IBD	non-zeros.IBD	Users.IBD	Non-users.IBD	Coef.IBD_univariate	SE.IBD_univariate	Pval.IBD_univariate	Qval.IBD_univariate	coeff.correcting.all.IBD_multivariate	SE.correcting_all.IBD_multivariate	pval.correcting.all.IBD_multivariate	qval.correcting.all.IBD_multivariate	drug.IBD	N.MIBS	non-zeros.MIBS	Users.MIBS	Non-users.MIBS	Coef.MIBS_univariate	SE.MIBS_univariate	Pval.MIBS_univariate	Qval.MIBS_univariate	coeff.correcting.all.MIBS_multivariate	SE.correcting_all.MIBS_multivariate	pval.correcting.all.MIBS_multivariate	qval.correcting.all.MIBS_multivariate	drug.MIBS	N.LLD	non-zeros.LLD	Users.LLD	Non-users.LLD	Coef.LLD_univariate	SE.LLD_univariate	Pval.LLD_univariate	Qval.LLD_univariate	coeff.correcting.all.LLD_multivariate	SE.correcting_all.LLD_multivariate	pval.correcting.all.LLD_multivariate	qval.correcting.all.LLD_multivariate	drug.LLD	inverse_var.ibd_univariate	inverse_var.lld_univariate	se_univariate	beta_univariate	Z_univariate	P_univariate	FDR_univariate	Het.Q_univariate	Het.I2_univariate	Het.Pval_univariate
TRNA.CHARGING.PWY	454	454	70	384	-0.112249	0.0376227	0.00301155	0.0560048	-0.052382	0.0677015	0.439566	0.876333	vitamin_D	305	305	3	302	NA	NA	NA	NA	NA	NA	NA	NA	vitamin_D	1124	1124	14	1110	-0.0889027	0.043073	0.0392492	0.915629	-0.113979	0.0728153	0.117803	0.472723	vitamin_D	706.479	539.001	0.0283355	-0.102146	-3.60486	0.000312322	0.0207862	0.166647	0	0.920053
PYRIDNUCSYN.PWY	454	453	70	384	-0.107517	0.041947	0.0107146	0.0894666	-0.10274	0.0768406	0.181995	0.787018	vitamin_D	305	305	3	302	NA	NA	NA	NA	NA	NA	NA	NA	vitamin_D	1124	1124	14	1110	-0.143214	0.058047	0.0137668	0.915629	-0.123612	0.0967807	0.201794	0.61923	vitamin_D	568.326	296.784	0.0339989	-0.119763	-3.52257	0.000427379	0.0207862	0.248444	0	0.883184
PWY.5104	454	440	70	384	-0.468493	0.136248	0.000642592	0.031218	-0.394988	0.243667	0.105836	0.724797	vitamin_D	305	305	3	302	NA	NA	NA	NA	NA	NA	NA	NA	vitamin_D	1124	1123	14	1110	-0.213724	0.1888	0.257872	0.915629	-0.581007	0.312767	0.0634945	0.3258	vitamin_D	53.8693	28.0541	0.110483	-0.381249	-3.45074	0.000559048	0.0207862	1.19735	0.164823	0.549539
PWY.7371	454	163	70	384	-1.01989	0.292834	0.000546026	0.031218	-0.260058	0.538463	0.629388	0.938089	vitamin_D	305	135	3	302	NA	NA	NA	NA	NA	NA	NA	NA	vitamin_D	1124	482	14	1110	-0.417865	0.566892	0.461207	0.915629	0.327524	0.977213	0.737569	0.919757	vitamin_D	11.6616	3.11171	0.260173	-0.893085	-3.43266	0.000597686	0.0207862	0.890244	0	0.640746
PWY.5384	454	377	70	384	1.09133	0.309259	0.000461505	0.031218	1.12001	0.571998	0.0509216	0.669829	vitamin_D	305	248	3	302	NA	NA	NA	NA	NA	NA	NA	NA	vitamin_D	1124	930	14	1110	0.396161	0.576107	0.491814	0.915629	1.88653	0.981618	0.0548875	0.303714	vitamin_D	10.4558	3.01297	0.272481	0.93582	3.43444	0.000593782	0.0207862	1.13032	0.115299	0.568268
PWY.5899	454	305	70	384	1.27925	0.367002	0.000540365	0.031218	0.762225	0.678207	0.261742	0.788201	vitamin_D	305	173	3	302	NA	NA	NA	NA	NA	NA	NA	NA	vitamin_D	1124	656	14	1110	0.673422	0.743424	0.365217	0.915629	1.23409	1.27123	0.331873	0.748166	vitamin_D	7.42445	1.80937	0.329086	1.16054	3.52656	0.000420995	0.0207862	0.533969	0	0.765685
PWY0.1241	454	246	70	384	1.10197	0.299476	0.00026264	0.031218	1.19582	0.560629	0.0335376	0.669829	vitamin_D	305	133	3	302	NA	NA	NA	NA	NA	NA	NA	NA	vitamin_D	1124	496	14	1110	0.478035	0.549301	0.384345	0.915629	1.78934	0.932664	0.055309	0.303714	vitamin_D	11.15	3.3142	0.262938	0.959008	3.64728	0.00026503	0.0207862	0.994578	0	0.608177
PWY0.1061	454	443	70	384	0.531125	0.162117	0.00113803	0.0345549	0.359073	0.303323	0.237221	0.788201	vitamin_D	305	302	3	302	NA	NA	NA	NA	NA	NA	NA	NA	vitamin_D	1124	1110	14	1110	0.475483	0.246472	0.0539677	0.915629	0.857245	0.407568	0.0356725	0.278295	vitamin_D	38.049	16.4613	0.135444	0.514322	3.7973	0.000146282	0.0207862	0.0355745	0	0.98237
PWY.5837	454	305	70	384	1.22417	0.321316	0.000158924	0.031218	0.765385	0.593843	0.198195	0.788201	vitamin_D	305	173	3	302	NA	NA	NA	NA	NA	NA	NA	NA	vitamin_D	1124	656	14	1110	0.637097	0.629805	0.311959	0.915629	1.3185	1.07527	0.220389	0.633626	vitamin_D	9.6858	2.52109	0.286218	1.10292	3.85342	0.00011648	0.0207862	0.689443	0	0.708418
PWY.5863	454	294	70	384	1.03132	0.31482	0.00113693	0.0345549	1.23357	0.586596	0.0361007	0.669829	vitamin_D	305	171	3	302	NA	NA	NA	NA	NA	NA	NA	NA	vitamin_D	1124	652	14	1110	0.6642	0.629877	0.291886	0.915629	1.26257	1.07683	0.241264	0.662417	vitamin_D	10.0896	2.52051	0.281605	0.957941	3.40172	0.00066963	0.0209594	0.271806	0	0.872927
P122.PWY	454	158	70	384	0.915721	0.3085	0.00315877	0.0560048	0.911393	0.582971	0.118765	0.746552	vitamin_D	305	83	3	302	NA	NA	NA	NA	NA	NA	NA	NA	vitamin_D	1124	328	14	1110	0.795048	0.545035	0.144926	0.915629	0.739356	0.93782	0.43065	0.852826	vitamin_D	10.5073	3.36629	0.268477	0.886441	3.30174	0.000960863	0.0273409	0.0371255	0	0.981608
PWY.6167	454	65	70	384	-0.833067	0.296765	0.00522115	0.0597906	-0.652588	0.544535	0.231464	0.788201	vitamin_D	305	98	3	302	NA	NA	NA	NA	NA	NA	NA	NA	vitamin_D	1124	482	14	1110	-1.0974	0.89255	0.219141	0.915629	0.241667	1.5293	0.874467	0.953687	vitamin_D	11.3547	1.25526	0.281607	-0.85938	-3.0517	0.00227551	0.0544275	0.0789746	0	0.961282
PWY.5083	454	270	70	384	1.04829	0.330577	0.00162541	0.0432409	0.986385	0.627382	0.116695	0.746552	vitamin_D	305	154	3	302	NA	NA	NA	NA	NA	NA	NA	NA	vitamin_D	1124	563	14	1110	0.304499	0.626367	0.626967	0.922077	2.22759	1.07194	0.0379369	0.278295	vitamin_D	9.15072	2.54884	0.292358	0.886246	3.03137	0.00243446	0.0544275	1.10287	0.0932764	0.576122
PWY.5173	454	294	70	384	0.897709	0.303794	0.00329544	0.0560048	1.13569	0.552689	0.0405483	0.669829	vitamin_D	305	173	3	302	NA	NA	NA	NA	NA	NA	NA	NA	vitamin_D	1124	600	14	1110	0.509649	0.539373	0.344919	0.915629	1.1903	0.903781	0.18811	0.605113	vitamin_D	10.8353	3.43734	0.264696	0.804251	3.03839	0.00237845	0.0544275	0.392968	0	0.821614
P162.PWY	454	326	70	384	-0.94828	0.32394	0.0035969	0.0572078	-0.676721	0.609442	0.267501	0.788201	vitamin_D	305	203	3	302	NA	NA	NA	NA	NA	NA	NA	NA	vitamin_D	1124	904	14	1110	-0.500327	0.577884	0.38679	0.915629	-0.914823	0.986962	0.354182	0.776304	vitamin_D	9.52954	2.99446	0.282572	-0.841175	-2.97686	0.0029122	0.0607678	0.457207	0	0.795644
PWY.5198	454	67	70	384	-0.771693	0.275908	0.00538637	0.0597906	-0.642236	0.506125	0.20521	0.788201	vitamin_D	305	116	3	302	NA	NA	NA	NA	NA	NA	NA	NA	vitamin_D	1124	535	14	1110	-0.403714	0.808696	0.617726	0.922077	0.402186	1.38122	0.770968	0.927642	vitamin_D	13.1363	1.52908	0.261128	-0.733326	-2.8083	0.00498038	0.0750563	0.185463	0	0.911438
PWY.6588	454	429	70	384	-0.554745	0.214171	0.00991184	0.084886	-0.374907	0.390443	0.337533	0.800363	vitamin_D	305	302	3	302	NA	NA	NA	NA	NA	NA	NA	NA	vitamin_D	1124	1115	14	1110	-0.230774	0.145362	0.112671	0.915629	-0.161933	0.2485	0.514774	0.895593	vitamin_D	21.8011	47.3258	0.120275	-0.332948	-2.76821	0.00563648	0.0750563	1.56654	0.361651	0.456909
METHANOGENESIS.PWY	454	67	70	384	-0.81675	0.294478	0.00578161	0.0603456	-0.715328	0.540036	0.186068	0.787018	vitamin_D	305	116	3	302	NA	NA	NA	NA	NA	NA	NA	NA	vitamin_D	1124	533	14	1110	-0.334632	0.85237	0.694697	0.93953	0.610848	1.45805	0.675337	0.919757	vitamin_D	11.5317	1.3764	0.278335	-0.765342	-2.74971	0.00596477	0.0750563	0.285813	0	0.866835
FUCCAT.PWY	454	397	70	384	-0.308477	0.28489	0.279496	0.468298	-0.142267	0.529069	0.788146	0.997145	vitamin_D	305	293	3	302	NA	NA	NA	NA	NA	NA	NA	NA	vitamin_D	1124	1101	14	1110	-0.580353	0.228231	0.0111332	0.915629	0.142017	0.376783	0.70631	0.919757	vitamin_D	12.321	19.1978	0.178121	-0.474074	-2.66153	0.00777874	0.0750563	0.554714	0	0.757784
ARGININE.SYN4.PWY	454	422	70	384	-0.628984	0.28141	0.0259131	0.127272	-0.823743	0.522629	0.115787	0.746552	vitamin_D	305	281	3	302	NA	NA	NA	NA	NA	NA	NA	NA	vitamin_D	1124	1080	14	1110	-0.652889	0.454973	0.151565	0.915629	-1.4268	0.777469	0.0667532	0.32834	vitamin_D	12.6276	4.83091	0.23933	-0.635599	-2.65575	0.00791329	0.0750563	0.00199671	0	0.999002
PWY.6708	454	179	70	384	0.794291	0.294089	0.00718447	0.0685603	0.591065	0.5566	0.288917	0.788201	vitamin_D	305	98	3	302	NA	NA	NA	NA	NA	NA	NA	NA	vitamin_D	1124	334	14	1110	0.323062	0.518594	0.533439	0.922077	1.94247	0.888093	0.02894	0.274491	vitamin_D	11.5622	3.71831	0.255818	0.679624	2.65667	0.00789164	0.0750563	0.624758	0	0.731704
PWY66.409	454	448	70	384	0.306837	0.0977897	0.00182035	0.0434283	0.543195	0.177234	0.00233053	0.364728	vitamin_D	305	304	3	302	NA	NA	NA	NA	NA	NA	NA	NA	vitamin_D	1124	1120	14	1110	0.00217153	0.15454	0.988791	0.992924	0.0294024	0.260068	0.910007	0.96088	vitamin_D	104.572	41.8716	0.0826353	0.219726	2.65898	0.00783773	0.0750563	2.7753	0.639678	0.249662
PWY.922	454	302	70	384	0.839014	0.317343	0.00849056	0.0787735	0.900191	0.545889	0.0999313	0.710875	vitamin_D	305	183	3	302	NA	NA	NA	NA	NA	NA	NA	NA	vitamin_D	1124	748	14	1110	0.413291	0.583453	0.478874	0.915629	0.610814	0.976093	0.531596	0.895593	vitamin_D	9.92984	2.93757	0.278775	0.741824	2.66101	0.00779072	0.0750563	0.410861	0	0.814297
ARGSYN.PWY	454	454	70	384	0.148479	0.0626491	0.0182226	0.109538	0.217979	0.118389	0.0663409	0.669829	vitamin_D	305	305	3	302	NA	NA	NA	NA	NA	NA	NA	NA	vitamin_D	1124	1124	14	1110	0.136405	0.108446	0.208724	0.915629	0.0293445	0.179311	0.870037	0.953687	vitamin_D	254.783	85.0296	0.0542475	0.145458	2.68138	0.00733201	0.0750563	0.00929434	0	0.995364
PWY.5838	454	199	70	384	1.06294	0.371489	0.00442121	0.0596923	0.590614	0.700012	0.399334	0.850974	vitamin_D	305	93	3	302	NA	NA	NA	NA	NA	NA	NA	NA	vitamin_D	1124	359	14	1110	0.25053	0.684304	0.714353	0.93953	2.00186	1.16809	0.0868557	0.388369	vitamin_D	7.24615	2.13551	0.326483	0.878014	2.68931	0.00715995	0.0750563	1.08863	0.0814133	0.580239
PWY.4041	454	247	70	384	1.01637	0.335831	0.00262054	0.0547037	0.967086	0.632872	0.127286	0.746552	vitamin_D	305	131	3	302	NA	NA	NA	NA	NA	NA	NA	NA	vitamin_D	1124	508	14	1110	0.0298444	0.626049	0.961987	0.992924	2.16829	1.0729	0.0435303	0.291757	vitamin_D	8.86663	2.55143	0.29594	0.795923	2.68947	0.0071565	0.0750563	1.92825	0.481396	0.381316
PWY.6270	454	449	70	384	0.325352	0.134454	0.0159427	0.106497	0.629304	0.241983	0.0096604	0.604741	vitamin_D	305	299	3	302	NA	NA	NA	NA	NA	NA	NA	NA	vitamin_D	1124	1118	14	1110	0.281727	0.231152	0.223182	0.915629	0.48792	0.392686	0.21432	0.632849	vitamin_D	55.3163	18.7156	0.116223	0.314323	2.70449	0.00684085	0.0750563	0.0266141	0	0.986781
PWY.5861	454	199	70	384	1.01727	0.352779	0.00412548	0.0596923	0.600593	0.664799	0.366851	0.828817	vitamin_D	305	93	3	302	NA	NA	NA	NA	NA	NA	NA	NA	vitamin_D	1124	359	14	1110	0.266738	0.6453	0.679426	0.93953	2.00393	1.10086	0.0689865	0.32834	vitamin_D	8.03515	2.40147	0.309542	0.844572	2.72845	0.0063632	0.0750563	1.04147	0.0398212	0.594083
HEMESYN2.PWY	454	439	70	384	0.567163	0.196281	0.00404946	0.0596923	0.655205	0.365933	0.0741344	0.682472	vitamin_D	305	284	3	302	NA	NA	NA	NA	NA	NA	NA	NA	vitamin_D	1124	1057	14	1110	0.132956	0.413587	0.747914	0.954338	0.511665	0.712094	0.472583	0.88574	vitamin_D	25.9564	5.84609	0.177325	0.487345	2.74832	0.00599014	0.0750563	0.899585	0	0.63776
PWY.7560	454	449	70	384	0.342162	0.138091	0.0136024	0.100301	0.650111	0.248338	0.00919395	0.604741	vitamin_D	305	299	3	302	NA	NA	NA	NA	NA	NA	NA	NA	vitamin_D	1124	1118	14	1110	0.294353	0.237118	0.214729	0.915629	0.503477	0.402506	0.211262	0.632849	vitamin_D	52.4409	17.7857	0.11933	0.330054	2.7659	0.00567666	0.0750563	0.0303568	0	0.984936
PWY.6285	454	153	70	384	0.636775	0.357455	0.0755376	0.229034	0.540609	0.659211	0.412659	0.861083	vitamin_D	305	90	3	302	NA	NA	NA	NA	NA	NA	NA	NA	vitamin_D	1124	307	14	1110	1.72067	0.662604	0.00953233	0.915629	2.98513	1.12882	0.00830108	0.167374	vitamin_D	7.82632	2.27767	0.314596	0.881111	2.80077	0.00509811	0.0750563	2.07268	0.517534	0.35475
PWY.5896	454	156	70	384	1.00998	0.358955	0.00511858	0.0597906	1.1349	0.674857	0.0934158	0.69617	vitamin_D	305	65	3	302	NA	NA	NA	NA	NA	NA	NA	NA	vitamin_D	1124	246	14	1110	0.457636	0.618428	0.459455	0.915629	2.7617	1.04842	0.00855587	0.167374	vitamin_D	7.76106	2.6147	0.310449	0.870787	2.80493	0.00503279	0.0750563	0.596674	0	0.742051
PWY.5862	454	156	70	384	0.95454	0.340947	0.0053416	0.0597906	1.09293	0.640454	0.0886992	0.695176	vitamin_D	305	65	3	302	NA	NA	NA	NA	NA	NA	NA	NA	vitamin_D	1124	246	14	1110	0.464434	0.583613	0.426322	0.915629	2.6973	0.988911	0.00648464	0.167374	vitamin_D	8.60252	2.93596	0.294392	0.829833	2.8188	0.00482029	0.0750563	0.525782	0	0.768826
PWY.7286	454	72	70	384	-0.723805	0.278035	0.00954688	0.084886	-0.608823	0.510284	0.233541	0.788201	vitamin_D	305	111	3	302	NA	NA	NA	NA	NA	NA	NA	NA	vitamin_D	1124	520	14	1110	-0.411477	0.815755	0.614071	0.922077	0.233024	1.39546	0.867412	0.953687	vitamin_D	12.936	1.50273	0.263169	-0.691299	-2.62682	0.00861858	0.0756543	0.131333	0	0.936443
FASYN.INITIAL.PWY	454	329	70	384	0.837146	0.335778	0.0130295	0.099222	1.25082	0.624682	0.0459282	0.669829	vitamin_D	305	187	3	302	NA	NA	NA	NA	NA	NA	NA	NA	vitamin_D	1124	709	14	1110	0.560767	0.666526	0.400344	0.915629	1.57043	1.14058	0.168839	0.568242	vitamin_D	8.86945	2.25095	0.299875	0.781202	2.6051	0.00918487	0.0756543	0.137136	0	0.93373
PWY.7388	454	329	70	384	0.826487	0.331655	0.0130712	0.099222	1.24238	0.61726	0.0448173	0.669829	vitamin_D	305	187	3	302	NA	NA	NA	NA	NA	NA	NA	NA	vitamin_D	1124	708	14	1110	0.561321	0.65985	0.39513	0.915629	1.58944	1.12918	0.159535	0.548729	vitamin_D	9.0913	2.29673	0.29633	0.773009	2.60861	0.00909118	0.0756543	0.128921	0	0.937573
PWY66.400	454	453	70	384	0.235199	0.123398	0.0573119	0.201497	0.267404	0.235817	0.257512	0.788201	vitamin_D	305	300	3	302	NA	NA	NA	NA	NA	NA	NA	NA	vitamin_D	1124	1118	14	1110	0.510529	0.250644	0.0419003	0.915629	0.222298	0.412528	0.59009	0.899416	vitamin_D	65.6721	15.9179	0.110709	0.288915	2.60969	0.00906255	0.0756543	0.971262	0	0.615309
METHGLYUT.PWY	454	179	70	384	0.692933	0.282884	0.014695	0.102252	0.572766	0.531915	0.282224	0.788201	vitamin_D	305	76	3	302	NA	NA	NA	NA	NA	NA	NA	NA	vitamin_D	1124	277	14	1110	0.465557	0.462073	0.313893	0.915629	1.68138	0.778557	0.0310234	0.277438	vitamin_D	12.4963	4.68358	0.241262	0.630946	2.61519	0.00891786	0.0756543	0.176128	0	0.915702
PWY.6803	454	208	70	384	0.811795	0.328456	0.0138322	0.100301	0.244107	0.625784	0.696685	0.986707	vitamin_D	305	116	3	302	NA	NA	NA	NA	NA	NA	NA	NA	vitamin_D	1124	400	14	1110	0.498472	0.593595	0.401227	0.915629	2.38516	1.01249	0.018664	0.218778	vitamin_D	9.26927	2.83805	0.287393	0.738349	2.56913	0.0101954	0.0818249	0.213305	0	0.898838
UBISYN.PWY	454	150	70	384	0.672516	0.281692	0.0173903	0.109538	0.719454	0.529807	0.175249	0.787018	vitamin_D	305	76	3	302	NA	NA	NA	NA	NA	NA	NA	NA	vitamin_D	1124	243	14	1110	0.449505	0.47954	0.348773	0.915629	2.03134	0.818628	0.0132388	0.201812	vitamin_D	12.6024	4.3486	0.242886	0.615305	2.53331	0.0112993	0.0842064	0.160791	0	0.922751
PWY0.1297	454	454	70	384	0.349488	0.128286	0.00670197	0.065837	0.630666	0.232326	0.00692553	0.604741	vitamin_D	305	304	3	302	NA	NA	NA	NA	NA	NA	NA	NA	vitamin_D	1124	1124	14	1110	0.0818954	0.21619	0.7049	0.93953	0.182931	0.363764	0.615148	0.911099	vitamin_D	60.7632	21.3958	0.110325	0.279801	2.53617	0.0112074	0.0842064	1.13308	0.11745	0.567485
PWY0.862	454	348	70	384	0.797885	0.329647	0.0159083	0.106497	0.941632	0.616163	0.127254	0.746552	vitamin_D	305	195	3	302	NA	NA	NA	NA	NA	NA	NA	NA	vitamin_D	1124	738	14	1110	0.564388	0.67816	0.405454	0.915629	1.75402	1.15426	0.128904	0.492036	vitamin_D	9.20241	2.17438	0.296476	0.753258	2.5407	0.011063	0.0842064	0.0958913	0	0.953186
PWY.6595	454	427	70	384	-0.754971	0.225371	0.000878367	0.0325972	-0.313903	0.421936	0.457341	0.889117	vitamin_D	305	299	3	302	NA	NA	NA	NA	NA	NA	NA	NA	vitamin_D	1124	1117	14	1110	-0.106632	0.164781	0.517691	0.922077	0.051262	0.279566	0.854548	0.953687	vitamin_D	19.6881	36.8289	0.133018	-0.332486	-2.49955	0.0124351	0.088008	5.39283	0.814569	0.0674469
NONOXIPENT.PWY	454	454	70	384	-0.0730414	0.0385316	0.0586768	0.202208	-0.0665742	0.0722691	0.357515	0.82281	vitamin_D	305	305	3	302	NA	NA	NA	NA	NA	NA	NA	NA	vitamin_D	1124	1124	14	1110	-0.107074	0.0636151	0.0926271	0.915629	-0.0220741	0.105295	0.833988	0.952792	vitamin_D	673.544	247.104	0.0329574	-0.0821757	-2.49339	0.0126529	0.088008	0.209378	0	0.900604
PWY.7664	454	329	70	384	0.819305	0.347237	0.0187378	0.109797	1.25015	0.645575	0.0535174	0.669829	vitamin_D	305	187	3	302	NA	NA	NA	NA	NA	NA	NA	NA	vitamin_D	1124	708	14	1110	0.602026	0.698819	0.389153	0.915629	1.66416	1.19558	0.164234	0.558752	vitamin_D	8.29367	2.04772	0.310964	0.776281	2.49637	0.0125473	0.088008	0.0775304	0	0.961977
PWY.7383	454	427	70	384	-0.797071	0.252181	0.00168303	0.0432409	-0.68885	0.478646	0.150892	0.787018	vitamin_D	305	302	3	302	NA	NA	NA	NA	NA	NA	NA	NA	vitamin_D	1124	1123	14	1110	-0.15094	0.126381	0.232607	0.915629	-0.210147	0.216596	0.332155	0.748166	vitamin_D	15.7245	62.6093	0.112986	-0.280642	-2.48386	0.0129966	0.0884334	5.24695	0.809413	0.0725502
PWY.6282	454	329	70	384	0.807047	0.348842	0.0211572	0.11221	1.26468	0.648522	0.0518679	0.669829	vitamin_D	305	187	3	302	NA	NA	NA	NA	NA	NA	NA	NA	vitamin_D	1124	708	14	1110	0.612286	0.713588	0.391055	0.915629	1.64244	1.22169	0.179102	0.590094	vitamin_D	8.21757	1.96383	0.313398	0.76948	2.45528	0.0140774	0.0937496	0.0601231	0	0.970386
PWY.7400	454	454	70	384	0.120793	0.0576245	0.036644	0.156912	0.186714	0.109141	0.0879162	0.695176	vitamin_D	305	305	3	302	NA	NA	NA	NA	NA	NA	NA	NA	vitamin_D	1124	1124	14	1110	0.128955	0.102126	0.206962	0.915629	0.0230296	0.168925	0.891586	0.958991	vitamin_D	301.152	95.8792	0.0501866	0.122764	2.44615	0.0144392	0.0941557	0.00484542	0	0.99758
FASYN.ELONG.PWY	454	329	70	384	0.808701	0.352291	0.0221733	0.11221	1.23292	0.655516	0.0607251	0.669829	vitamin_D	305	187	3	302	NA	NA	NA	NA	NA	NA	NA	NA	vitamin_D	1124	710	14	1110	0.595823	0.710428	0.401827	0.915629	1.62273	1.21575	0.18224	0.594177	vitamin_D	8.05745	1.98135	0.315616	0.766686	2.42917	0.0151334	0.0966683	0.0720671	0	0.964608
PWY.5177	454	436	70	384	-0.791818	0.230665	0.00065427	0.031218	-0.759963	0.424328	0.0740583	0.682472	vitamin_D	305	305	3	302	NA	NA	NA	NA	NA	NA	NA	NA	vitamin_D	1124	1123	14	1110	-0.113515	0.101939	0.265714	0.915629	-0.0384206	0.168968	0.820169	0.950788	vitamin_D	18.7947	96.232	0.0932397	-0.224345	-2.40612	0.0161231	0.0973827	7.23443	0.861772	0.0268574
PWY.5840	454	258	70	384	0.767453	0.377156	0.0424685	0.169897	0.624163	0.708868	0.379117	0.83566	vitamin_D	305	143	3	302	NA	NA	NA	NA	NA	NA	NA	NA	vitamin_D	1124	582	14	1110	0.97041	0.743833	0.192295	0.915629	0.968918	1.27207	0.446414	0.873298	vitamin_D	7.03004	1.80738	0.336386	0.808961	2.40486	0.0161786	0.0973827	0.0592227	0	0.970823
HEME.BIOSYNTHESIS.II	454	323	70	384	0.731185	0.313049	0.0199582	0.110174	0.656068	0.59029	0.267054	0.788201	vitamin_D	305	185	3	302	NA	NA	NA	NA	NA	NA	NA	NA	vitamin_D	1124	747	14	1110	0.430922	0.576879	0.455228	0.915629	0.158965	0.989911	0.87245	0.953687	vitamin_D	10.2041	3.00491	0.275147	0.662878	2.40918	0.0159886	0.0973827	0.209286	0	0.900646
CRNFORCAT.PWY	454	169	70	384	-0.717299	0.337933	0.0343474	0.150682	-0.339929	0.633866	0.592066	0.929137	vitamin_D	305	148	3	302	NA	NA	NA	NA	NA	NA	NA	NA	vitamin_D	1124	619	14	1110	-0.862467	0.790975	0.275779	0.915629	-0.703497	1.35547	0.603863	0.904349	vitamin_D	8.75665	1.59836	0.31076	-0.739706	-2.38032	0.0172978	0.0992161	0.0284844	0	0.985859
NONMEVIPP.PWY	454	454	70	384	-0.0652677	0.0251733	0.00984777	0.084886	-0.0835159	0.0458447	0.0692703	0.67755	vitamin_D	305	305	3	302	NA	NA	NA	NA	NA	NA	NA	NA	vitamin_D	1124	1124	14	1110	-0.0156909	0.0357085	0.660445	0.936365	-0.0817868	0.0576971	0.156623	0.544699	vitamin_D	1578.04	784.256	0.0205747	-0.0488088	-2.37227	0.017679	0.0992161	1.28765	0.223393	0.525279
PWY4FS.7	454	433	70	384	0.569343	0.239829	0.0180292	0.109538	0.625511	0.454845	0.16984	0.787018	vitamin_D	305	268	3	302	NA	NA	NA	NA	NA	NA	NA	NA	vitamin_D	1124	1013	14	1110	0.268433	0.57135	0.638574	0.922077	1.10137	0.981176	0.261902	0.670733	vitamin_D	17.3858	3.06335	0.221137	0.524266	2.37077	0.0177511	0.0992161	0.235826	0	0.888774
PWY4FS.8	454	433	70	384	0.569389	0.239809	0.0180103	0.109538	0.627556	0.454825	0.168433	0.787018	vitamin_D	305	268	3	302	NA	NA	NA	NA	NA	NA	NA	NA	vitamin_D	1124	1013	14	1110	0.26843	0.571349	0.638577	0.922077	1.10136	0.981176	0.261905	0.670733	vitamin_D	17.3888	3.06335	0.221121	0.524311	2.37114	0.0177331	0.0992161	0.235907	0	0.888738
[truncated: 12 more columns]
