# Supplementary material for: Impact of commonly used drugs on the composition and metabolic function of the gut microbiota
Source: Nat Commun. 2020 Jan 17;11:362. doi: 10.1038/s41467-019-14177-z (PMC6969170; doi:10.1038/s41467-019-14177-z)
Supplement: Supplementary file 12 — Supplementary Data 10 [file 41467_2019_14177_MOESM12_ESM.xlsx]

## Sheet: Sheet1
Supplementary table 10 - Summary statistics of individual taxa, selected and coloured by statistically significant results of the multivariate meta-analysis.
Bright red: increased in users with in FDR < 0.05, light red the FDR is <0.1
Bright blue: decreased in users with in FDR < 0.05, light blue the FDR is <0.1
Yellow: results with a heterogeneity P-value < 0.05
Alpha blockers
Taxa	N.IBD	non-zeros.IBD	Users.IBD	Non-users.IBD	Coef.IBD_univariate	SE.IBD_univariate	Pval.IBD_univariate	Qval.IBD_univariate	coeff.correcting.all.IBD_multivariate	SE.correcting_all.IBD_multivariate	pval.correcting.all.IBD_multivariate	qval.correcting.all.IBD_multivariate	drug.IBD	N.MIBS	non-zeros.MIBS	Users.MIBS	Non-users.MIBS	Coef.MIBS_univariate	SE.MIBS_univariate	Pval.MIBS_univariate	Qval.MIBS_univariate	coeff.correcting.all.MIBS_multivariate	SE.correcting_all.MIBS_multivariate	pval.correcting.all.MIBS_multivariate	qval.correcting.all.MIBS_multivariate	drug.MIBS	N.LLD	non-zeros.LLD	Users.LLD	Non-users.LLD	Coef.LLD_univariate	SE.LLD_univariate	Pval.LLD_univariate	Qval.LLD_univariate	coeff.correcting.all.LLD_multivariate	SE.correcting_all.LLD_multivariate	pval.correcting.all.LLD_multivariate	qval.correcting.all.LLD_multivariate	drug.LLD	inverse_var.mibs_multivariate	inverse_var.lld_multivariate	se_multivariate	beta_multivariate	Z_multivariate	P_multivariate	FDR_multivariate	Het.Q_multivariate	Het.I2_multivariate	Het.Pval_multivariate
k__Bacteria.p__Firmicutes.c__Erysipelotrichia.o__Erysipelotrichales.f__Erysipelotrichaceae.g__Turicibacter.s__Turicibacter_sanguinis.t__GCF_000178255	454	61	2	452	NA	NA	NA	NA	NA	NA	NA	NA	alpha_blockers	305	49	7	298	0.020065	0.0038849	4.40951e-07	6.48198e-05	0.0200947	0.00414943	2.18355e-06	0.000290413	alpha_blockers	1124	343	10	1114	0.00791533	0.00335377	0.0184527	0.278328	0.00778439	0.00348486	0.0257191	0.488663	alpha_blockers	58079.6	82343.3	0.00266858	0.012876	4.82503	1.39982e-06	0.000186176	5.16124	0.806248	0.0757272
k__Bacteria.p__Firmicutes.c__Erysipelotrichia.o__Erysipelotrichales.f__Erysipelotrichaceae.g__Turicibacter	454	82	2	452	NA	NA	NA	NA	NA	NA	NA	NA	alpha_blockers	305	65	7	298	0.0217977	0.00599153	0.000323619	0.023786	0.0216624	0.00642732	0.000862926	0.0447186	alpha_blockers	1124	414	10	1114	0.00661768	0.00603967	0.273458	0.998132	0.00773317	0.00630446	0.220249	0.951203	alpha_blockers	24206.9	25159.6	0.00450074	0.0145634	3.23578	0.00121313	0.080673	2.39367	0.582231	0.302149
Antibiotics
Taxa	N.IBD	non-zeros.IBD	Users.IBD	Non-users.IBD	Coef.IBD_univariate	SE.IBD_univariate	Pval.IBD_univariate	Qval.IBD_univariate	coeff.correcting.all.IBD_multivariate	SE.correcting_all.IBD_multivariate	pval.correcting.all.IBD_multivariate	qval.correcting.all.IBD_multivariate	drug.IBD	N.MIBS	non-zeros.MIBS	Users.MIBS	Non-users.MIBS	Coef.MIBS_univariate	SE.MIBS_univariate	Pval.MIBS_univariate	Qval.MIBS_univariate	coeff.correcting.all.MIBS_multivariate	SE.correcting_all.MIBS_multivariate	pval.correcting.all.MIBS_multivariate	qval.correcting.all.MIBS_multivariate	drug.MIBS	N.LLD	non-zeros.LLD	Users.LLD	Non-users.LLD	Coef.LLD_univariate	SE.LLD_univariate	Pval.LLD_univariate	Qval.LLD_univariate	coeff.correcting.all.LLD_multivariate	SE.correcting_all.LLD_multivariate	pval.correcting.all.LLD_multivariate	qval.correcting.all.LLD_multivariate	drug.LLD	inverse_var.ibd_multivariate	inverse_var.mibs_multivariate	inverse_var.lld_multivariate	se_multivariate	beta_multivariate	Z_multivariate	P_multivariate	FDR_multivariate	Het.Q_multivariate	Het.I2_multivariate
k__Bacteria.p__Actinobacteria.c__Actinobacteria.o__Bifidobacteriales.f__Bifidobacteriaceae	454	423	12	442	0.0135962	0.0642489	0.832504	0.979432	0.00013125	0.0713334	0.998533	0.998533	antibiotics_merged	305	294	7	298	-0.206478	0.0806385	0.0109439	0.658764	-0.205646	0.0875271	0.0195351	0.712274	antibiotics_merged	1124	1094	13	1111	-0.219961	0.0539954	4.95426e-05	0.00468178	-0.279633	0.0605365	4.31655e-06	0.000228777	antibiotics_merged	196.523	130.531	272.876	0.0408272	-0.171891	-4.21021	2.55134e-05	0.00135221	9.13183	0.780986
k__Bacteria.p__Actinobacteria.c__Actinobacteria.o__Bifidobacteriales.f__Bifidobacteriaceae.g__Bifidobacterium	454	413	12	442	0.00501045	0.0647531	0.938358	0.991066	-0.00526176	0.0717951	0.941613	0.978539	antibiotics_merged	305	293	7	298	-0.20671	0.0808596	0.0110717	0.658764	-0.20512	0.0877504	0.0201587	0.712274	antibiotics_merged	1124	1088	13	1111	-0.223132	0.0540425	3.91758e-05	0.00468178	-0.282313	0.0605902	3.56836e-06	0.000228777	antibiotics_merged	194.004	129.868	272.392	0.0409525	-0.175357	-4.28196	1.85251e-05	0.00135221	8.8441	0.77386
k__Bacteria.p__Actinobacteria.c__Actinobacteria	454	452	12	442	0.0305252	0.0587821	0.603818	0.88593	0.015784	0.0652579	0.809005	0.960809	antibiotics_merged	305	305	7	298	-0.118217	0.0757716	0.119781	0.91816	-0.14065	0.0819406	0.087246	0.992706	antibiotics_merged	1124	1124	13	1111	-0.165708	0.0507669	0.00113142	0.0213837	-0.230402	0.0571236	5.88595e-05	0.0020797	antibiotics_merged	234.819	148.937	306.457	0.0380635	-0.127279	-3.34387	0.000826198	0.0291923	8.09164	0.752831
Laxatives
Taxa	N.IBD	non-zeros.IBD	Users.IBD	Non-users.IBD	Coef.IBD_univariate	SE.IBD_univariate	Pval.IBD_univariate	Qval.IBD_univariate	coeff.correcting.all.IBD_multivariate	SE.correcting_all.IBD_multivariate	pval.correcting.all.IBD_multivariate	qval.correcting.all.IBD_multivariate	drug.IBD	N.MIBS	non-zeros.MIBS	Users.MIBS	Non-users.MIBS	Coef.MIBS_univariate	SE.MIBS_univariate	Pval.MIBS_univariate	Qval.MIBS_univariate	coeff.correcting.all.MIBS_multivariate	SE.correcting_all.MIBS_multivariate	pval.correcting.all.MIBS_multivariate	qval.correcting.all.MIBS_multivariate	drug.MIBS	N.LLD	non-zeros.LLD	Users.LLD	Non-users.LLD	Coef.LLD_univariate	SE.LLD_univariate	Pval.LLD_univariate	Qval.LLD_univariate	coeff.correcting.all.LLD_multivariate	SE.correcting_all.LLD_multivariate	pval.correcting.all.LLD_multivariate	qval.correcting.all.LLD_multivariate	drug.LLD	inverse_var.ibd_multivariate	inverse_var.mibs_multivariate	inverse_var.lld_multivariate	se_multivariate	beta_multivariate	Z_multivariate	P_multivariate	FDR_multivariate	Het.Q_multivariate	Het.I2_multivariate
k__Bacteria.p__Bacteroidetes.c__Bacteroidia.o__Bacteroidales	454	438	30	424	0.0963764	0.0339729	0.00476739	0.170269	0.0903574	0.0367113	0.014268	0.411393	laxatives	305	300	27	278	0.0752498	0.0303495	0.0137135	0.301697	0.0935691	0.0326605	0.00450814	0.118932	laxatives	1124	1119	21	1103	0.135362	0.0307623	1.18483e-05	0.00259477	0.137526	0.0324914	2.50652e-05	0.00292019	laxatives	741.995	937.465	947.246	0.0195117	0.108514	5.56148	2.67503e-08	4.6278e-06	1.25128	0
k__Bacteria.p__Firmicutes	454	454	30	424	-0.110376	0.0342255	0.00135425	0.112854	-0.121937	0.0370444	0.00108519	0.0938693	laxatives	305	305	27	278	-0.0975104	0.0383621	0.0115334	0.296459	-0.112929	0.0408682	0.00612544	0.118932	laxatives	1124	1124	21	1103	-0.130768	0.0371358	0.000446708	0.0138098	-0.124919	0.0389885	0.00139515	0.0416172	laxatives	728.711	598.727	657.849	0.0224434	-0.120209	-5.35608	8.50459e-08	7.35647e-06	0.0485022	0
k__Bacteria.p__Actinobacteria.c__Actinobacteria.o__Bifidobacteriales.f__Bifidobacteriaceae.g__Bifidobacterium.s__Bifidobacterium_pseudocatenulatum.t__GCF_000173435	454	100	30	424	0.00717214	0.0139265	0.606813	0.93486	0.0109866	0.0146402	0.453435	0.832432	laxatives	305	54	27	278	0.031553	0.00835763	0.000192833	0.038181	0.030687	0.00921728	0.000994732	0.105294	laxatives	1124	246	21	1103	0.0474187	0.0112082	2.52025e-05	0.00275968	0.0458457	0.0116815	9.23696e-05	0.00532665	laxatives	4665.57	11770.5	7328.35	0.00648689	0.0314939	4.855	1.20386e-06	6.94223e-05	3.47921	0.425156
k__Bacteria.p__Bacteroidetes.c__Bacteroidia.o__Bacteroidales.f__Bacteroidaceae.g__Bacteroides	454	429	30	424	0.0562545	0.0309989	0.0702536	0.566561	0.0556875	0.0335917	0.0981566	0.683365	laxatives	305	298	27	278	0.0561782	0.0253949	0.0277148	0.326022	0.0698589	0.0273924	0.0113304	0.155812	laxatives	1124	1111	21	1103	0.089205	0.0235323	0.000158236	0.00717604	0.0921777	0.0245902	0.000187339	0.0081024	laxatives	886.211	1332.72	1653.77	0.0160692	0.0761468	4.7387	2.15098e-06	9.30298e-05	0.848649	0
k__Bacteria.p__Firmicutes.c__Clostridia.o__Clostridiales	454	453	30	424	-0.0931851	0.0385582	0.0160688	0.334767	-0.0953549	0.0416853	0.0226937	0.487893	laxatives	305	305	27	278	-0.10203	0.0357204	0.00458665	0.184316	-0.103017	0.0390156	0.00877389	0.151788	laxatives	1124	1124	21	1103	-0.124625	0.0357233	0.000504469	0.0138098	-0.113131	0.0374524	0.00258179	0.0535555	laxatives	575.484	656.935	712.92	0.0226726	-0.104457	-4.60718	4.08165e-06	0.000141225	0.102682	0
k__Bacteria.p__Bacteroidetes.c__Bacteroidia.o__Bacteroidales.f__Bacteroidales_noname.g__Bacteroidales_noname.s__Bacteroidales_bacterium_ph8.t__GCF_000311925	454	213	30	424	0.00595837	0.00504645	0.238369	0.763229	0.00400037	0.00537435	0.457116	0.832432	laxatives	305	170	27	278	0.0111966	0.00515538	0.0306598	0.326022	0.0130499	0.00564366	0.0215333	0.191351	laxatives	1124	795	21	1103	0.0214265	0.00524723	4.75586e-05	0.00347178	0.023099	0.00554711	3.37594e-05	0.00292019	laxatives	34621.6	31396.2	32498.8	0.003186	0.0131846	4.13831	3.49869e-05	0.00100634	6.11542	0.672958
k__Bacteria.p__Bacteroidetes.c__Bacteroidia.o__Bacteroidales.f__Rikenellaceae.g__Alistipes	454	362	30	424	0.043858	0.0162072	0.00707545	0.201741	0.039582	0.0176386	0.0253817	0.487893	laxatives	305	269	27	278	0.0315198	0.0149563	0.0359182	0.326022	0.0331252	0.0159548	0.0388515	0.216816	laxatives	1124	1073	21	1103	0.0341736	0.014637	0.0197344	0.1441	0.0424007	0.0153067	0.00570116	0.07045	laxatives	3214.2	3928.42	4268.12	0.00936145	0.0384134	4.10336	4.0719e-05	0.00100634	0.182106	0
k__Bacteria.p__Bacteroidetes.c__Bacteroidia.o__Bacteroidales.f__Rikenellaceae.g__Alistipes.s__Alistipes_shahii.t__GCF_000210575	454	195	30	424	0.0169691	0.00559447	0.00256497	0.141974	0.0182519	0.00604436	0.00269585	0.155461	laxatives	305	183	27	278	0.00853912	0.00561752	0.12956	0.506605	0.00966971	0.00598871	0.107593	0.396052	laxatives	1124	850	21	1103	0.0127056	0.00617198	0.0397649	0.217713	0.0136534	0.00648201	0.0354063	0.204176	laxatives	27371.6	27882.6	23800.2	0.00355662	0.0138405	3.89148	9.96363e-05	0.00215463	1.01852	0
k__Bacteria.p__Firmicutes.c__Clostridia.o__Clostridiales.f__Lachnospiraceae	454	451	30	424	-0.0326774	0.0294116	0.267164	0.763229	-0.0271362	0.031983	0.396695	0.807391	laxatives	305	305	27	278	-0.0651226	0.0228363	0.00465445	0.184316	-0.0631427	0.0247404	0.0112724	0.155812	laxatives	1124	1124	21	1103	-0.0791658	0.021554	0.000251203	0.00916891	-0.0637143	0.0226451	0.00498839	0.0663839	laxatives	977.603	1633.75	1950.08	0.0148064	-0.0556702	-3.75987	0.000169999	0.00326777	1.01336	0
k__Bacteria.p__Bacteroidetes.c__Bacteroidia.o__Bacteroidales.f__Porphyromonadaceae	454	386	30	424	0.0344566	0.0152661	0.0244957	0.390075	0.0239745	0.016115	0.13762	0.705155	laxatives	305	274	27	278	0.0217337	0.0116716	0.0635871	0.367879	0.0265403	0.0126668	0.0371156	0.214033	laxatives	1124	1071	21	1103	0.0273932	0.0119925	0.0225467	0.149628	0.027084	0.0125883	0.0316578	0.1956	laxatives	3850.69	6232.51	6310.49	0.00781019	0.0261469	3.34779	0.000814574	0.0140921	0.0246777	0
k__Bacteria.p__Proteobacteria	454	434	30	424	-0.000405993	0.0132175	0.97551	0.998676	-0.00509827	0.0143403	0.722393	0.953879	laxatives	305	275	27	278	0.0224224	0.00665323	0.000854215	0.0563782	0.0216865	0.00716722	0.00273556	0.110913	laxatives	1124	1040	21	1103	0.0162203	0.00751182	0.0310475	0.179278	0.0143896	0.00783547	0.0665765	0.244874	laxatives	4862.79	19467	16288.1	0.00496183	0.0155537	3.13467	0.00172046	0.0265424	2.82826	0.29285
k__Bacteria.p__Proteobacteria.c__Betaproteobacteria.o__Burkholderiales	454	320	30	424	0.00981907	0.00574481	0.0881376	0.581807	0.0112262	0.00635675	0.0781794	0.683365	laxatives	305	152	27	278	0.00602138	0.00285793	0.035985	0.326022	0.00733379	0.00312603	0.0197373	0.191351	laxatives	1124	614	21	1103	0.00410765	0.0032579	0.20764	0.505257	0.004799	0.00345624	0.165278	0.420487	laxatives	24747.4	102333	83712.6	0.00217807	0.00678412	3.11474	0.00184109	0.0265424	0.849125	0
k__Bacteria.p__Bacteroidetes.c__Bacteroidia.o__Bacteroidales.f__Rikenellaceae.g__Alistipes.s__Alistipes_putredinis.t__GCF_000154465	454	223	30	424	0.0498053	0.0131597	0.000175333	0.0438333	0.048241	0.0141586	0.000723403	0.0938693	laxatives	305	203	27	278	0.0112796	0.0131111	0.39031	0.780621	0.0142452	0.0137784	0.302141	0.672138	laxatives	1124	904	21	1103	0.00704465	0.0122182	0.564345	0.818487	0.0118143	0.0128326	0.357442	0.666321	laxatives	4988.41	5267.45	6072.55	0.00782579	0.023727	3.0319	0.0024302	0.0323403	4.33306	0.538433
k__Bacteria.p__Firmicutes.c__Clostridia.o__Clostridiales.f__Ruminococcaceae.g__Ruminococcus.s__Ruminococcus_sp_5_1_39BFAA.t__GCF_000159975	454	293	30	424	-0.0284594	0.0264026	0.281671	0.786293	-0.0504877	0.0286832	0.0791467	0.683365	laxatives	305	265	27	278	-0.0581049	0.027838	0.0377175	0.326022	-0.059317	0.0298918	0.0482513	0.228898	laxatives	1124	1022	21	1103	-0.0384138	0.0251525	0.126986	0.394497	-0.0388915	0.0265057	0.142592	0.385444	laxatives	1215.47	1119.17	1423.38	0.0163125	-0.048725	-2.98697	0.00281754	0.0348168	0.266976	0
k__Bacteria.p__Bacteroidetes.c__Bacteroidia.o__Bacteroidales.f__Rikenellaceae.g__Alistipes.s__Alistipes_indistinctus.t__GCF_000231275	454	92	30	424	0.00540744	0.00329978	0.101988	0.621878	0.00389824	0.00361939	0.282116	0.786642	laxatives	305	107	27	278	0.00429233	0.00257539	0.0966628	0.42789	0.00601977	0.00280372	0.0327313	0.204332	laxatives	1124	437	21	1103	0.00513349	0.00287269	0.0742161	0.287226	0.0054821	0.00307042	0.0744775	0.250326	laxatives	76335.9	127213	106073	0.00179715	0.00531251	2.95608	0.00311581	0.0359357	0.21937	0
k__Bacteria.p__Bacteroidetes.c__Bacteroidia.o__Bacteroidales.f__Bacteroidaceae.g__Bacteroides.s__Bacteroides_uniformis	454	353	30	424	-0.00689481	0.0202912	0.734175	0.936448	-0.0196124	0.0220883	0.375129	0.790151	laxatives	305	268	27	278	0.0281999	0.0132023	0.0335208	0.326022	0.0358877	0.014134	0.0117084	0.155812	laxatives	1124	1052	21	1103	0.0336138	0.014144	0.0176449	0.14312	0.0363764	0.0148972	0.0147748	0.134528	laxatives	2049.64	5005.78	4505.98	0.00930025	0.026239	2.82132	0.0047827	0.048671	5.23815	0.618186
k__Bacteria.p__Firmicutes.c__Clostridia.o__Clostridiales.f__Lachnospiraceae.g__Coprococcus	454	341	30	424	0.0027386	0.0186558	0.88336	0.976166	-0.00817449	0.0199956	0.682897	0.953879	laxatives	305	287	27	278	-0.035399	0.0199402	0.0768801	0.380556	-0.0310135	0.0213575	0.147662	0.449685	laxatives	1124	1088	21	1103	-0.0697388	0.0184397	0.000163836	0.00717604	-0.0580297	0.0193604	0.00278613	0.0535555	laxatives	2501.1	2192.29	2667.91	0.0116553	-0.0330449	-2.83519	0.00457986	0.048671	3.22148	0.379168
k__Bacteria.p__Proteobacteria.c__Deltaproteobacteria.o__Desulfovibrionales.f__Desulfovibrionaceae	454	196	30	424	0.0080739	0.00376169	0.032399	0.449986	0.00719971	0.00413416	0.082375	0.683365	laxatives	305	197	27	278	0.0092504	0.00450059	0.0407139	0.326022	0.013096	0.00474514	0.00618721	0.118932	laxatives	1124	711	21	1103	0.00143644	0.00387938	0.711248	0.928535	0.00202756	0.00411065	0.62194	0.87991	laxatives	58509.5	44412.2	59180.5	0.00248374	0.00692691	2.78891	0.00528865	0.0508298	3.11513	0.357973
k__Bacteria.p__Bacteroidetes.c__Bacteroidia.o__Bacteroidales.f__Rikenellaceae.g__Alistipes.s__Alistipes_onderdonkii.t__GCF_000374505	454	238	30	424	0.0141255	0.00919185	0.125098	0.66676	0.0100034	0.00994436	0.315075	0.786642	laxatives	305	187	27	278	0.0140333	0.00649568	0.0315599	0.326022	0.0131868	0.00719794	0.0681096	0.287389	laxatives	1124	789	21	1103	0.0114506	0.00755096	0.129698	0.394497	0.0141292	0.00797051	0.0765702	0.250326	laxatives	10112.2	19301.2	15740.8	0.00470599	0.0128024	2.72045	0.00651924	0.0593594	0.109786	0
k__Bacteria.p__Bacteroidetes.c__Bacteroidia.o__Bacteroidales.f__Porphyromonadaceae.g__Parabacteroides.s__Parabacteroides_distasonis.t__Parabacteroides_distasonis_unclassified	454	257	30	424	0.00513901	0.00588098	0.382698	0.866215	0.00273773	0.00645525	0.671723	0.953879	laxatives	305	195	27	278	0.0103141	0.00485825	0.0345972	0.326022	0.016066	0.00526194	0.00250155	0.110913	laxatives	1124	791	21	1103	0.00626772	0.00444644	0.158942	0.41103	0.00505656	0.00466664	0.278812	0.560865	laxatives	23998	36116.7	45918.9	0.00307099	0.00828174	2.69677	0.00700167	0.0605644	3.40372	0.412407
k__Bacteria.p__Firmicutes.c__Clostridia.o__Clostridiales.f__Ruminococcaceae.g__Ruminococcus	454	374	30	424	-0.0282104	0.0339777	0.406844	0.866215	-0.0744721	0.0365625	0.0423284	0.66571	laxatives	305	298	27	278	-0.0646886	0.0326448	0.0484437	0.330754	-0.0493359	0.0357931	0.169258	0.478939	laxatives	1124	1113	21	1103	-0.047901	0.0314558	0.128091	0.394497	-0.0397682	0.0329977	0.228398	0.505763	laxatives	748.047	780.55	918.401	0.0202154	-0.0534291	-2.64299	0.00821783	0.0676993	0.51571	0
k__Bacteria.p__Bacteroidetes.c__Bacteroidia.o__Bacteroidales.f__Bacteroidaceae.g__Bacteroides.s__Bacteroides_vulgatus.t__Bacteroides_vulgatus_unclassified	454	340	30	424	0.0460556	0.0170741	0.00726268	0.201741	0.0512286	0.0184849	0.00584922	0.252979	laxatives	305	244	27	278	0.00251106	0.0104535	0.810332	0.984159	0.0032798	0.0113755	0.773329	0.955146	laxatives	1124	939	21	1103	0.0200391	0.0100016	0.0453569	0.226805	0.0210603	0.0105833	0.0468515	0.233167	laxatives	2926.63	7727.86	8928.01	0.00714605	0.0185523	2.59616	0.00942733	0.0709099	4.98356	0.59868
k__Bacteria.p__Firmicutes.c__Clostridia.o__Clostridiales.f__Clostridiaceae.g__Clostridium.s__Clostridium_leptum.t__GCF_000154345	454	255	30	424	0.00752187	0.00364207	0.0395002	0.472857	0.00551407	0.00384571	0.152432	0.705155	laxatives	305	252	27	278	0.00586144	0.0040688	0.150808	0.514827	0.00343273	0.00442139	0.438254	0.798083	laxatives	1124	918	21	1103	0.00913756	0.00371045	0.0139442	0.126867	0.00860618	0.00388745	0.0270533	0.173341	laxatives	67615.7	51154.4	66171.6	0.00232532	0.00604473	2.59953	0.00933528	0.0709099	0.802196	0
k__Bacteria.p__Firmicutes.c__Clostridia.o__Clostridiales.f__Eubacteriaceae.g__Eubacterium.s__Eubacterium_ventriosum.t__GCF_000153885	454	188	30	424	-0.00291498	0.00693565	0.67448	0.93486	-0.00208624	0.00758445	0.783407	0.953879	laxatives	305	200	27	278	-0.0102822	0.00755827	0.17474	0.532284	-0.0187205	0.00819989	0.0232276	0.191351	laxatives	1124	844	21	1103	-0.0190048	0.00814042	0.0197397	0.1441	-0.0170639	0.00858763	0.0471726	0.233167	laxatives	17384.1	14872.5	13559.8	0.00467186	-0.0119187	-2.55117	0.0107363	0.0773911	2.72768	0.266776
k__Bacteria.p__Proteobacteria.c__Betaproteobacteria.o__Burkholderiales.f__Sutterellaceae	454	300	30	424	0.0104563	0.005591	0.0621405	0.542472	0.0118003	0.00619466	0.057534	0.683365	laxatives	305	134	27	278	0.00420073	0.00240043	0.081188	0.392079	0.00499597	0.00266839	0.0623217	0.276453	laxatives	1124	563	21	1103	0.00247438	0.00297828	0.406263	0.723346	0.00282879	0.00317007	0.372414	0.666321	laxatives	26059.4	140443	99509.2	0.00193887	0.00485185	2.50241	0.0123352	0.0853595	1.66836	0
Metformin
Taxa	N.IBD	non-zeros.IBD	Users.IBD	Non-users.IBD	Coef.IBD_univariate	SE.IBD_univariate	Pval.IBD_univariate	Qval.IBD_univariate	coeff.correcting.all.IBD_multivariate	SE.correcting_all.IBD_multivariate	pval.correcting.all.IBD_multivariate	qval.correcting.all.IBD_multivariate	drug.IBD	N.MIBS	non-zeros.MIBS	Users.MIBS	Non-users.MIBS	Coef.MIBS_univariate	SE.MIBS_univariate	Pval.MIBS_univariate	Qval.MIBS_univariate	coeff.correcting.all.MIBS_multivariate	SE.correcting_all.MIBS_multivariate	pval.correcting.all.MIBS_multivariate	qval.correcting.all.MIBS_multivariate	drug.MIBS	N.LLD	non-zeros.LLD	Users.LLD	Non-users.LLD	Coef.LLD_univariate	SE.LLD_univariate	Pval.LLD_univariate	Qval.LLD_univariate	coeff.correcting.all.LLD_multivariate	SE.correcting_all.LLD_multivariate	pval.correcting.all.LLD_multivariate	qval.correcting.all.LLD_multivariate	drug.LLD	inverse_var.ibd_multivariate	inverse_var.mibs_multivariate	inverse_var.lld_multivariate	se_multivariate	beta_multivariate	Z_multivariate	P_multivariate	FDR_multivariate	Het.Q_multivariate	Het.I2_multivariate
k__Bacteria.p__Proteobacteria.c__Gammaproteobacteria.o__Enterobacteriales.f__Enterobacteriaceae.g__Escherichia.s__Escherichia_coli.t__Escherichia_coli_unclassified	454	260	7	447	0.0147984	0.0225625	0.512263	0.924322	0.00141291	0.0272465	0.958671	0.983049	metformin	305	163	6	299	0.026943	0.0094252	0.00457692	0.365394	0.0258067	0.0136387	0.0596519	0.36532	metformin	1124	625	15	1109	0.0314976	0.00748311	2.78004e-05	0.00136917	0.0317506	0.0106518	0.00294328	0.164263	metformin	1347.03	5375.97	8813.68	0.0080227	0.0270636	3.37338	0.000742524	0.07945	1.0884	0
k__Bacteria.p__Proteobacteria.c__Gammaproteobacteria.o__Enterobacteriales.f__Enterobacteriaceae.g__Escherichia	454	304	7	447	0.017214	0.0224363	0.443381	0.897987	0.00642282	0.0270247	0.812273	0.975314	metformin	305	193	6	299	0.0294104	0.0111608	0.00887358	0.365394	0.0254333	0.0153613	0.0990465	0.423919	metformin	1124	758	15	1109	0.0352148	0.00831478	2.48048e-05	0.00136917	0.0328982	0.0117733	0.00529796	0.164263	metformin	1369.24	4237.85	7214.5	0.00883139	0.0276035	3.12562	0.00177433	0.0949267	0.83648	0
Oral antidiabetics
Taxa	N.IBD	non-zeros.IBD	Users.IBD	Non-users.IBD	Coef.IBD_univariate	SE.IBD_univariate	Pval.IBD_univariate	Qval.IBD_univariate	coeff.correcting.all.IBD_multivariate	SE.correcting_all.IBD_multivariate	pval.correcting.all.IBD_multivariate	qval.correcting.all.IBD_multivariate	drug.IBD	N.MIBS	non-zeros.MIBS	Users.MIBS	Non-users.MIBS	Coef.MIBS_univariate	SE.MIBS_univariate	Pval.MIBS_univariate	Qval.MIBS_univariate	coeff.correcting.all.MIBS_multivariate	SE.correcting_all.MIBS_multivariate	pval.correcting.all.MIBS_multivariate	qval.correcting.all.MIBS_multivariate	drug.MIBS	N.LLD	non-zeros.LLD	Users.LLD	Non-users.LLD	Coef.LLD_univariate	SE.LLD_univariate	Pval.LLD_univariate	Qval.LLD_univariate	coeff.correcting.all.LLD_multivariate	SE.correcting_all.LLD_multivariate	pval.correcting.all.LLD_multivariate	qval.correcting.all.LLD_multivariate	drug.LLD	inverse_var.ibd_multivariate	inverse_var.mibs_multivariate	inverse_var.lld_multivariate	se_multivariate	beta_multivariate	Z_multivariate	P_multivariate	FDR_multivariate	Het.Q_multivariate	Het.I2_multivariate
k__Bacteria.p__Firmicutes.c__Clostridia.o__Clostridiales.f__Lachnospiraceae.g__Blautia.s__Ruminococcus_obeum.t__Ruminococcus_obeum_unclassified	454	421	8	446	-0.0070161	0.020558	0.733056	0.945269	0.00112399	0.0233182	0.961579	0.994661	oral_anti_diabetics	305	298	4	301	0.0391428	0.0231742	0.0922666	0.490071	0.0294245	0.0346928	0.397139	0.967941	oral_anti_diabetics	1124	1099	8	1116	0.0577184	0.0151361	0.00014463	0.0224176	0.0907312	0.0205155	1.07444e-05	0.000709132	oral_anti_diabetics	1839.13	830.847	2375.94	0.0140776	0.0479767	3.408	0.000654397	0.0431902	8.66626	0.76922
Oral contraceptives
Taxa	N.IBD	non-zeros.IBD	Users.IBD	Non-users.IBD	Coef.IBD_univariate	SE.IBD_univariate	Pval.IBD_univariate	Qval.IBD_univariate	coeff.correcting.all.IBD_multivariate	SE.correcting_all.IBD_multivariate	pval.correcting.all.IBD_multivariate	qval.correcting.all.IBD_multivariate	drug.IBD	N.MIBS	non-zeros.MIBS	Users.MIBS	Non-users.MIBS	Coef.MIBS_univariate	SE.MIBS_univariate	Pval.MIBS_univariate	Qval.MIBS_univariate	coeff.correcting.all.MIBS_multivariate	SE.correcting_all.MIBS_multivariate	pval.correcting.all.MIBS_multivariate	qval.correcting.all.MIBS_multivariate	drug.MIBS	N.LLD	non-zeros.LLD	Users.LLD	Non-users.LLD	Coef.LLD_univariate	SE.LLD_univariate	Pval.LLD_univariate	Qval.LLD_univariate	coeff.correcting.all.LLD_multivariate	SE.correcting_all.LLD_multivariate	pval.correcting.all.LLD_multivariate	qval.correcting.all.LLD_multivariate	drug.LLD	inverse_var.ibd_multivariate	inverse_var.mibs_multivariate	inverse_var.lld_multivariate	se_multivariate	beta_multivariate	Z_multivariate	P_multivariate	FDR_multivariate	Het.Q_multivariate	Het.I2_multivariate
k__Bacteria.p__Actinobacteria.c__Actinobacteria.o__Actinomycetales.f__Micrococcaceae.g__Rothia	454	162	55	399	0.000839384	0.00137395	0.541585	0.993035	0.000897151	0.00125911	0.476585	0.994387	oral_contraceptive	305	98	32	273	-0.00157625	0.00144136	0.275064	0.883219	-0.0015592	0.00143229	0.277377	0.934272	oral_contraceptive	1124	355	113	1011	0.00347362	0.000717872	1.49601e-06	0.000345578	0.00353716	0.000705856	6.35488e-07	0.000120107	oral_contraceptive	630775	487456	2.00709e+06	0.000565656	0.00220946	3.90601	9.38332e-05	0.0177345	11.5476	0.826804
Oral steroids
Taxa	N.IBD	non-zeros.IBD	Users.IBD	Non-users.IBD	Coef.IBD_univariate	SE.IBD_univariate	Pval.IBD_univariate	Qval.IBD_univariate	coeff.correcting.all.IBD_multivariate	SE.correcting_all.IBD_multivariate	pval.correcting.all.IBD_multivariate	qval.correcting.all.IBD_multivariate	drug.IBD	N.MIBS	non-zeros.MIBS	Users.MIBS	Non-users.MIBS	Coef.MIBS_univariate	SE.MIBS_univariate	Pval.MIBS_univariate	Qval.MIBS_univariate	coeff.correcting.all.MIBS_multivariate	SE.correcting_all.MIBS_multivariate	pval.correcting.all.MIBS_multivariate	qval.correcting.all.MIBS_multivariate	drug.MIBS	N.LLD	non-zeros.LLD	Users.LLD	Non-users.LLD	Coef.LLD_univariate	SE.LLD_univariate	Pval.LLD_univariate	Qval.LLD_univariate	coeff.correcting.all.LLD_multivariate	SE.correcting_all.LLD_multivariate	pval.correcting.all.LLD_multivariate	qval.correcting.all.LLD_multivariate	drug.LLD	inverse_var.ibd_multivariate	inverse_var.mibs_multivariate	inverse_var.lld_multivariate	se_multivariate	beta_multivariate	Z_multivariate	P_multivariate	FDR_multivariate	Het.Q_multivariate	Het.I2_multivariate
k__Bacteria	454	454	79	375	-0.047969	0.0126619	0.000172777	0.0264013	-0.0684771	0.0139504	1.34175e-06	0.000111365	oral_steroid	305	305	4	301	-0.080118	0.0456922	0.080567	0.842051	-0.0849129	0.0572376	0.139144	0.743403	oral_steroid	1124	1124	5	1119	0.0736687	0.0549146	0.180027	0.598327	0.0882345	0.0628374	0.160558	0.749086	oral_steroid	5138.41	305.237	253.258	0.0132489	-0.062391	-4.70914	2.48762e-06	0.000206472	6.09108	0.671651
Paracetamol
Taxa	N.IBD	non-zeros.IBD	Users.IBD	Non-users.IBD	Coef.IBD_univariate	SE.IBD_univariate	Pval.IBD_univariate	Qval.IBD_univariate	coeff.correcting.all.IBD_multivariate	SE.correcting_all.IBD_multivariate	pval.correcting.all.IBD_multivariate	qval.correcting.all.IBD_multivariate	drug.IBD	N.MIBS	non-zeros.MIBS	Users.MIBS	Non-users.MIBS	Coef.MIBS_univariate	SE.MIBS_univariate	Pval.MIBS_univariate	Qval.MIBS_univariate	coeff.correcting.all.MIBS_multivariate	SE.correcting_all.MIBS_multivariate	pval.correcting.all.MIBS_multivariate	qval.correcting.all.MIBS_multivariate	drug.MIBS	N.LLD	non-zeros.LLD	Users.LLD	Non-users.LLD	Coef.LLD_univariate	SE.LLD_univariate	Pval.LLD_univariate	Qval.LLD_univariate	coeff.correcting.all.LLD_multivariate	SE.correcting_all.LLD_multivariate	pval.correcting.all.LLD_multivariate	qval.correcting.all.LLD_multivariate	drug.LLD	inverse_var.ibd_multivariate	inverse_var.mibs_multivariate	inverse_var.lld_multivariate	se_multivariate	beta_multivariate	Z_multivariate	P_multivariate	FDR_multivariate	Het.Q_multivariate	Het.I2_multivariate
k__Bacteria.p__Bacteroidetes.c__Bacteroidia.o__Bacteroidales.f__Bacteroidaceae.g__Bacteroides.s__Bacteroides_cellulosilyticus.t__Bacteroides_cellulosilyticus_unclassified	454	95	42	412	0.000703855	0.00559207	0.899895	0.998056	0.00875172	0.00647425	0.177217	0.922038	paracetamol	305	114	42	263	0.00444922	0.00271251	0.102137	0.826458	0.00767845	0.00299197	0.0109093	0.357827	paracetamol	1124	414	11	1113	0.0126888	0.00702849	0.0713011	0.638315	0.0196636	0.00810661	0.0154514	0.362004	paracetamol	23857.3	111709	15216.7	0.00257528	0.00905779	3.51721	0.000436113	0.0715225	1.92641	0
Proton pump inhibitors
Taxa	N.IBD	non-zeros.IBD	Users.IBD	Non-users.IBD	Coef.IBD_univariate	SE.IBD_univariate	Pval.IBD_univariate	Qval.IBD_univariate	coeff.correcting.all.IBD_multivariate	SE.correcting_all.IBD_multivariate	pval.correcting.all.IBD_multivariate	qval.correcting.all.IBD_multivariate	drug.IBD	N.MIBS	non-zeros.MIBS	Users.MIBS	Non-users.MIBS	Coef.MIBS_univariate	SE.MIBS_univariate	Pval.MIBS_univariate	Qval.MIBS_univariate	coeff.correcting.all.MIBS_multivariate	SE.correcting_all.MIBS_multivariate	pval.correcting.all.MIBS_multivariate	qval.correcting.all.MIBS_multivariate	drug.MIBS	N.LLD	non-zeros.LLD	Users.LLD	Non-users.LLD	Coef.LLD_univariate	SE.LLD_univariate	Pval.LLD_univariate	Qval.LLD_univariate	coeff.correcting.all.LLD_multivariate	SE.correcting_all.LLD_multivariate	pval.correcting.all.LLD_multivariate	qval.correcting.all.LLD_multivariate	drug.LLD	inverse_var.ibd_multivariate	inverse_var.mibs_multivariate	inverse_var.lld_multivariate	se_multivariate	beta_multivariate	Z_multivariate	P_multivariate	FDR_multivariate	Het.Q_multivariate	Het.I2_multivariate
k__Bacteria.p__Firmicutes.c__Bacilli.o__Lactobacillales.f__Streptococcaceae.g__Streptococcus.s__Streptococcus_salivarius.t__Streptococcus_salivarius_unclassified	454	434	108	346	0.0915725	0.0080654	2.98178e-26	7.63335e-24	0.0992472	0.00953024	1.62679e-22	3.13971e-20	PPI	305	290	48	257	0.0315695	0.00817119	0.00013935	0.00217983	0.0336084	0.00949559	0.000480835	0.00773344	PPI	1124	1068	93	1031	0.0546624	0.00537158	2.6907e-23	6.21551e-21	0.0505221	0.00581406	1.38011e-17	2.66362e-15	PPI	11010.1	11090.6	29582.9	0.00439869	0.0572725	13.0204	9.37282e-39	1.80895e-36	26.9571	0.925808
k__Bacteria.p__Actinobacteria.c__Actinobacteria.o__Actinomycetales.f__Micrococcaceae.g__Rothia	454	162	108	346	0.0102487	0.000945251	2.88851e-24	2.46486e-22	0.0106867	0.001119	1.80466e-19	1.161e-17	PPI	305	98	48	257	0.00501362	0.00125265	8.00779e-05	0.00159428	0.00557213	0.00147989	0.000207476	0.00400428	PPI	1124	355	93	1031	0.00696966	0.000749855	7.90218e-20	6.08467e-18	0.00678433	0.000793794	4.46149e-17	4.30534e-15	PPI	798622	456605	1.58703e+06	0.000593156	0.00768609	12.958	2.11781e-38	2.04369e-36	10.5216	0.809915
k__Bacteria.p__Firmicutes.c__Bacilli.o__Lactobacillales.f__Streptococcaceae.g__Streptococcus.s__Streptococcus_parasanguinis.t__Streptococcus_parasanguinis_unclassified	454	393	108	346	0.0603044	0.00540657	1.62636e-25	2.08174e-23	0.0636662	0.00653814	3.58824e-20	3.46265e-18	PPI	305	245	48	257	0.0265618	0.00521111	6.34244e-07	2.31499e-05	0.0268215	0.00599086	1.15656e-05	0.000744056	PPI	1124	934	93	1031	0.0257915	0.00294888	8.33317e-18	2.4062e-16	0.0265048	0.00320086	3.74604e-16	2.40995e-14	PPI	23393.3	27862.6	97603.8	0.00259186	0.032404	12.5022	7.26094e-36	4.6712e-34	27.1278	0.926275
k__Bacteria.p__Firmicutes.c__Bacilli.o__Lactobacillales.f__Streptococcaceae.g__Streptococcus	454	446	108	346	0.1457	0.0137306	1.56322e-23	1.00046e-21	0.151157	0.0164329	2.20404e-18	1.06345e-16	PPI	305	296	48	257	0.0870979	0.0151459	2.25385e-08	3.32439e-06	0.0802217	0.0186048	2.31196e-05	0.000801767	PPI	1124	1105	93	1031	0.097864	0.0109098	1.23e-18	7.10325e-17	0.0889279	0.0120796	3.61056e-13	1.39367e-11	PPI	3703.16	2889.01	6853.27	0.00862407	0.104196	12.082	1.31405e-33	6.34031e-32	11.4249	0.824944
k__Bacteria.p__Firmicutes.c__Bacilli.o__Lactobacillales.f__Streptococcaceae	454	447	108	346	0.144437	0.013723	3.24366e-23	1.66075e-21	0.150054	0.0164259	3.57212e-18	1.37884e-16	PPI	305	297	48	257	0.0864163	0.015176	3.03597e-08	3.32439e-06	0.0792329	0.0186115	2.90796e-05	0.000801767	PPI	1124	1107	93	1031	0.0964372	0.0109484	4.7945e-18	1.58218e-16	0.0861989	0.0121069	1.97877e-12	4.77379e-11	PPI	3706.32	2886.94	6822.4	0.00863364	0.102341	11.8537	2.05808e-32	7.94419e-31	11.7567	0.829884
k__Bacteria.p__Firmicutes.c__Bacilli	454	452	108	346	0.170844	0.0173598	9.56939e-21	3.49966e-19	0.165795	0.020501	7.83832e-15	2.16114e-13	PPI	305	301	48	257	0.0853771	0.0158744	1.55768e-07	6.82265e-06	0.0879776	0.0189619	5.59292e-06	0.000541346	PPI	1124	1115	93	1031	0.101991	0.0114569	2.19463e-18	8.78672e-17	0.0915194	0.0126797	1.00203e-12	2.91415e-11	PPI	2379.3	2781.22	6219.93	0.0093739	0.106183	11.3275	9.59253e-30	2.6448e-28	10.7144	0.813335
k__Bacteria.p__Firmicutes.c__Bacilli.o__Lactobacillales	454	451	108	346	0.171265	0.017348	7.44328e-21	3.1758e-19	0.166419	0.020522	6.70907e-15	2.15809e-13	PPI	305	301	48	257	0.0854188	0.0158796	1.5509e-07	6.82265e-06	0.0879914	0.0189677	5.6098e-06	0.000541346	PPI	1124	1115	93	1031	0.101867	0.0114489	2.28227e-18	8.78672e-17	0.0913557	0.0126703	1.05695e-12	2.91415e-11	PPI	2374.43	2779.53	6229.08	0.00937283	0.106192	11.3298	9.34534e-30	2.6448e-28	10.9047	0.816593
k__Bacteria.p__Firmicutes.c__Bacilli.o__Lactobacillales.f__Streptococcaceae.g__Streptococcus.s__Streptococcus_mutans.t__Streptococcus_mutans_unclassified	454	126	108	346	0.0193938	0.00291683	8.8094e-11	2.05019e-09	0.0186544	0.00338949	6.68735e-08	1.43407e-06	PPI	305	73	48	257	0.0156189	0.00285279	9.30167e-08	6.79022e-06	0.0137014	0.00319504	2.52697e-05	0.000801767	PPI	1124	266	93	1031	0.0137181	0.00139791	7.32391e-22	8.45911e-20	0.0120471	0.00152243	6.20754e-15	2.99514e-13	PPI	87042.7	97959.9	431446	0.00127365	0.0132429	10.3976	2.54268e-25	6.13421e-24	3.1865	0.372352
k__Bacteria.p__Actinobacteria.c__Actinobacteria.o__Actinomycetales	454	286	108	346	0.0115245	0.00164085	8.88046e-12	2.2734e-10	0.0113516	0.00190258	5.61528e-09	1.35469e-07	PPI	305	185	48	257	0.00920786	0.00226112	6.00189e-05	0.00146046	0.00932996	0.00271945	0.000700565	0.0104007	PPI	1124	769	93	1031	0.011354	0.00145755	1.53982e-14	3.55698e-13	0.0106065	0.0015906	4.15072e-11	8.90099e-10	PPI	276258	135219	395257	0.00111336	0.0106477	9.5636	1.13729e-21	2.43885e-20	0.372354	0
k__Bacteria.p__Actinobacteria.c__Actinobacteria.o__Bifidobacteriales.f__Bifidobacteriaceae.g__Bifidobacterium.s__Bifidobacterium_dentium.t__Bifidobacterium_dentium_unclassified	454	112	108	346	0.0197166	0.00370381	1.63076e-07	2.3193e-06	0.0183188	0.00442436	4.23668e-05	0.000628983	PPI	305	57	48	257	0.0162652	0.0040568	7.70114e-05	0.00159428	0.0129968	0.00455064	0.00463083	0.0558594	PPI	1124	136	93	1031	0.0121911	0.00209358	7.54446e-09	1.45231e-07	0.0108576	0.00228317	2.24835e-06	3.61609e-05	PPI	51085.6	48289.7	191834	0.00185309	0.0125212	6.75693	1.40944e-11	2.72022e-10	2.25888	0.114607
k__Bacteria.p__Firmicutes.c__Bacilli.o__Lactobacillales.f__Lactobacillaceae.g__Lactobacillus	454	270	108	346	0.0295896	0.00539842	7.53621e-08	1.31579e-06	0.0275581	0.0063059	1.63214e-05	0.000286366	PPI	305	158	48	257	0.0186166	0.00455055	5.64035e-05	0.00146046	0.0232315	0.00528258	1.63941e-05	0.000791014	PPI	1124	630	93	1031	0.0132088	0.00411365	0.00136186	0.0112353	0.0126393	0.00456616	0.00573936	0.0503499	PPI	25148.1	35835	47962	0.00302968	0.0195671	6.45849	1.05755e-10	1.85552e-09	4.38891	0.544306
k__Bacteria.p__Firmicutes.c__Bacilli.o__Lactobacillales.f__Streptococcaceae.g__Streptococcus.s__Streptococcus_sanguinis.t__Streptococcus_sanguinis_unclassified	454	135	108	346	0.00259541	0.000636669	5.51075e-05	0.000705376	0.00288674	0.000778064	0.000239755	0.00330519	PPI	305	102	48	257	0.00318451	0.00106421	0.00300965	0.0411946	0.00343217	0.00122781	0.00558343	0.0633883	PPI	1124	397	93	1031	0.00416573	0.000799893	2.28312e-07	3.516e-06	0.00394803	0.000881354	8.30291e-06	0.000123266	PPI	1.65184e+06	663338	1.28736e+06	0.00052686	0.00336642	6.38958	1.66339e-10	2.67528e-09	0.81842	0
k__Bacteria.p__Firmicutes.c__Bacilli.o__Lactobacillales.f__Lactobacillaceae	454	274	108	346	0.029888	0.00555043	1.24739e-07	1.99582e-06	0.0280078	0.00650616	2.16617e-05	0.000348392	PPI	305	159	48	257	0.0187981	0.00481918	0.000120354	0.00202751	0.0228492	0.00563623	6.77516e-05	0.00145289	PPI	1124	637	93	1031	0.0136786	0.00409568	0.000867068	0.00770357	0.0129448	0.00455052	0.00453249	0.0416558	PPI	23623.8	31479.1	48292.4	0.00310992	0.0194019	6.2387	4.41224e-10	6.55048e-09	4.13722	0.516584
k__Bacteria.p__Firmicutes.c__Negativicutes.o__Selenomonadales.f__Veillonellaceae.g__Veillonella.s__Veillonella_unclassified	454	223	108	346	0.00439491	0.00126298	0.00055712	0.00648285	0.00415998	0.00153187	0.00693596	0.0704548	PPI	305	144	48	257	0.00616054	0.00150949	5.79237e-05	0.00146046	0.00732453	0.00173741	3.45071e-05	0.000832484	PPI	1124	539	93	1031	0.00450441	0.00101614	1.02419e-05	0.000147868	0.00448559	0.00112924	7.60759e-05	0.00104876	PPI	426143	331278	784207	0.000805397	0.00500564	6.21512	5.12852e-10	7.07003e-09	2.29821	0.129757
k__Bacteria.p__Firmicutes.c__Negativicutes.o__Selenomonadales.f__Veillonellaceae.g__Veillonella	454	253	108	346	0.00581905	0.00233538	0.0131346	0.0988955	0.0061098	0.00277829	0.0285365	0.239458	PPI	305	150	48	257	0.00625444	0.00204347	0.00242261	0.0353701	0.00755003	0.00239729	0.00183835	0.0236534	PPI	1124	553	93	1031	0.00545612	0.00140792	0.000112909	0.00118555	0.00577617	0.0015619	0.000228529	0.00259447	PPI	129552	174004	409917	0.00118389	0.00626936	5.29556	1.1865e-07	1.52663e-06	0.388393	0
k__Bacteria.p__Firmicutes.c__Negativicutes.o__Selenomonadales.f__Veillonellaceae.g__Veillonella.s__Veillonella_parvula.t__Veillonella_parvula_unclassified	454	165	108	346	0.00273379	0.00106271	0.0104818	0.0838541	0.00339539	0.00129202	0.00898603	0.0825859	PPI	305	102	48	257	0.00336725	0.00145715	0.0215574	0.198453	0.00461638	0.00175155	0.0089239	0.0782869	PPI	1124	293	93	1031	0.00288007	0.000691222	3.34299e-05	0.000386116	0.00296182	0.000771793	0.000131895	0.00168021	PPI	599049	325954	1.6788e+06	0.000619721	0.0032687	5.27447	1.33142e-07	1.60603e-06	0.759725	0
k__Bacteria.p__Actinobacteria.c__Actinobacteria.o__Actinomycetales.f__Actinomycetaceae.g__Actinomyces	454	222	108	346	0.00303085	0.00115339	0.00891004	0.0760323	0.00375903	0.00135781	0.00590954	0.0645183	PPI	305	156	48	257	0.0016042	0.00161668	0.3219	0.825902	0.000737947	0.00198201	0.709966	0.951551	PPI	1124	604	93	1031	0.00592615	0.00112291	1.57607e-07	2.80056e-06	0.00611722	0.00124495	1.03482e-06	1.9972e-05	PPI	542405	254559	645206	0.000832706	0.00428079	5.14082	2.73538e-07	3.10546e-06	5.51874	0.637599
k__Bacteria.p__Actinobacteria.c__Actinobacteria.o__Actinomycetales.f__Actinomycetaceae	454	226	108	346	0.00319416	0.00116392	0.00632542	0.0593321	0.00377362	0.001366	0.00601725	0.0645183	PPI	305	157	48	257	0.00154002	0.00163442	0.346863	0.825902	0.000787071	0.00201317	0.696157	0.939569	PPI	1124	613	93	1031	0.00593228	0.00112717	1.70339e-07	2.8106e-06	0.00610658	0.00125195	1.23808e-06	2.17226e-05	PPI	535918	246739	638007	0.000838985	0.00430263	5.12838	2.92253e-07	3.13361e-06	5.2757	0.620903
k__Bacteria.p__Firmicutes.c__Bacilli.o__Lactobacillales.f__Streptococcaceae.g__Streptococcus.s__Streptococcus_anginosus.t__Streptococcus_anginosus_unclassified	454	121	108	346	0.0157541	0.0027831	2.73117e-08	5.8265e-07	0.0147361	0.00335942	1.47765e-05	0.000285186	PPI	305	60	48	257	0.0103948	0.0026457	0.000106101	0.00193634	0.0109755	0.00305449	0.000389534	0.00683455	PPI	1124	268	93	1031	0.00153741	0.000444476	0.000564503	0.00554793	0.00181576	0.000474783	0.000139292	0.00168021	PPI	88607.5	107182	4.43619e+06	0.00046464	0.00227487	4.89598	9.78155e-07	9.936e-06	22.8081	0.912312
k__Bacteria.p__Proteobacteria.c__Gammaproteobacteria.o__Pasteurellales.f__Pasteurellaceae.g__Haemophilus.s__Haemophilus_parainfluenzae.t__Haemophilus_parainfluenzae_unclassified	454	106	108	346	0.00917251	0.00428592	0.0328945	0.215923	0.00824225	0.00503569	0.102472	0.531224	PPI	305	60	48	257	0.00412888	0.00213884	0.0545021	0.426284	0.00690729	0.00255523	0.00731318	0.0748389	PPI	1124	241	93	1031	0.00711144	0.00160938	1.08929e-05	0.000148015	0.00636273	0.00178017	0.000366846	0.0039334	PPI	39435.1	153159	315556	0.00140283	0.00667272	4.75662	1.96857e-06	1.89967e-05	0.135896	0
k__Bacteria.p__Proteobacteria.c__Gammaproteobacteria.o__Pasteurellales.f__Pasteurellaceae.g__Haemophilus	454	108	108	346	0.00917511	0.0044495	0.039792	0.236901	0.0084941	0.00526312	0.107346	0.531224	PPI	305	60	48	257	0.00409189	0.00215432	0.058479	0.431007	0.00687477	0.00257216	0.00799139	0.0748389	PPI	1124	242	93	1031	0.00703124	0.00161559	1.47186e-05	0.000188888	0.00631981	0.00178762	0.000424612	0.00424977	PPI	36100.5	151149	312931	0.00141396	0.00664444	4.69917	2.61215e-06	2.40069e-05	0.164505	0
k__Bacteria.p__Proteobacteria.c__Gammaproteobacteria.o__Pasteurellales.f__Pasteurellaceae	454	111	108	346	0.00928358	0.00445812	0.037886	0.230924	0.00851786	0.00527679	0.107276	0.531224	PPI	305	60	48	257	0.00409208	0.00215925	0.0590421	0.431007	0.00687651	0.00257873	0.00813479	0.0748389	PPI	1124	243	93	1031	0.00701364	0.00161678	1.56768e-05	0.000190597	0.00630657	0.00178882	0.00044039	0.00424977	PPI	35913.7	150379	312512	0.00141591	0.00663761	4.68789	2.76042e-06	2.42164e-05	0.169796	0
k__Bacteria.p__Firmicutes.c__Bacilli.o__Lactobacillales.f__Lactobacillaceae.g__Lactobacillus.s__Lactobacillus_sakei.t__Lactobacillus_sakei_unclassified	454	86	108	346	0.00526597	0.00340041	0.122194	0.455082	0.00518206	0.00423134	0.22142	0.676735	PPI	305	56	48	257	0.00916025	0.0036035	0.0115269	0.132923	0.00559573	0.0037817	0.140149	0.575505	PPI	1124	206	93	1031	0.00300427	0.00147025	0.0412496	0.21656	0.00376749	0.00164133	0.0219025	0.169088	PPI	55852.8	69924	371201	0.00141851	0.0041837	2.94936	0.00318429	0.0267203	0.25939	0
k__Bacteria.p__Proteobacteria.c__Gammaproteobacteria	454	346	108	346	0.0129135	0.00672327	0.0554569	0.29577	0.0116986	0.00799075	0.144035	0.564611	PPI	305	225	48	257	0.011564	0.00472383	0.0149699	0.156114	0.0100577	0.00562168	0.0748092	0.439384	PPI	1124	855	93	1031	0.0112625	0.00343482	0.00107573	0.00920344	0.00661926	0.00374954	0.0778024	0.429025	PPI	15661.2	31642.3	71128.5	0.0029058	0.00820963	2.82526	0.00472426	0.0379909	0.478622	0
k__Bacteria.p__Firmicutes.c__Bacilli.o__Lactobacillales.f__Streptococcaceae.g__Streptococcus.s__Streptococcus_australis.t__Streptococcus_australis_unclassified	454	122	108	346	0.00520804	0.0018694	0.00556898	0.0570264	0.00673401	0.00224249	0.00284328	0.0365835	PPI	305	103	48	257	0.0012119	0.00182193	0.506468	0.858865	0.00196998	0.00225984	0.384172	0.893316	PPI	1124	381	93	1031	0.00173874	0.000992644	0.0801197	0.319097	0.00150717	0.00109953	0.170751	0.549249	PPI	198856	195815	827147	0.000904684	0.00243203	2.68826	0.00718244	0.0554485	4.42956	0.548488
k__Bacteria.p__Firmicutes.c__Clostridia.o__Clostridiales	454	453	108	346	-0.0570385	0.0240119	0.0179594	0.127711	-0.0385201	0.0287075	0.180425	0.647222	PPI	305	305	48	257	-0.0419317	0.0284899	0.142127	0.741093	-0.0472721	0.0336939	0.161795	0.60051	PPI	1124	1124	93	1031	-0.0465574	0.0179614	0.00966459	0.0676521	-0.0328022	0.019876	0.0991663	0.434979	PPI	1213.42	880.842	2531.28	0.0147034	-0.0370577	-2.52034	0.0117241	0.0870293	0.140337	0
k__Bacteria.p__Firmicutes.c__Clostridia.o__Clostridiales.f__Lachnospiraceae.g__Dorea	454	418	108	346	-0.0144445	0.0106768	0.176791	0.493344	-0.0095678	0.0128757	0.457869	0.891228	PPI	305	304	48	257	-0.0106985	0.0126212	0.397307	0.825902	-0.0136243	0.014972	0.363659	0.893316	PPI	1124	1122	93	1031	-0.0256748	0.007602	0.000757031	0.00699497	-0.0189489	0.00839651	0.0242232	0.177297	PPI	6031.95	4461.08	14184.1	0.00636579	-0.0156933	-2.46525	0.0136917	0.0978703	0.395763	0
SSRI antidepressant
Taxa	N.IBD	non-zeros.IBD	Users.IBD	Non-users.IBD	Coef.IBD_univariate	SE.IBD_univariate	Pval.IBD_univariate	Qval.IBD_univariate	coeff.correcting.all.IBD_multivariate	SE.correcting_all.IBD_multivariate	pval.correcting.all.IBD_multivariate	qval.correcting.all.IBD_multivariate	drug.IBD	N.MIBS	non-zeros.MIBS	Users.MIBS	Non-users.MIBS	Coef.MIBS_univariate	SE.MIBS_univariate	Pval.MIBS_univariate	Qval.MIBS_univariate	coeff.correcting.all.MIBS_multivariate	SE.correcting_all.MIBS_multivariate	pval.correcting.all.MIBS_multivariate	qval.correcting.all.MIBS_multivariate	drug.MIBS	N.LLD	non-zeros.LLD	Users.LLD	Non-users.LLD	Coef.LLD_univariate	SE.LLD_univariate	Pval.LLD_univariate	Qval.LLD_univariate	coeff.correcting.all.LLD_multivariate	SE.correcting_all.LLD_multivariate	pval.correcting.all.LLD_multivariate	qval.correcting.all.LLD_multivariate	drug.LLD	inverse_var.ibd_multivariate	inverse_var.mibs_multivariate	inverse_var.lld_multivariate	se_multivariate	beta_multivariate	Z_multivariate	P_multivariate	FDR_multivariate	Het.Q_multivariate	Het.I2_multivariate
k__Bacteria.p__Firmicutes.c__Clostridia.o__Clostridiales.f__Eubacteriaceae.g__Eubacterium.s__Eubacterium_ramulus.t__GCF_000469345	454	237	10	444	-0.00832998	0.0168296	0.62088	0.962917	-0.00173776	0.0177173	0.921917	0.992017	SSRI_antidepressant	305	231	30	275	0.0265735	0.00846562	0.00186579	0.393682	0.0267517	0.00891618	0.00295558	0.466981	SSRI_antidepressant	1124	957	28	1096	0.0125904	0.00728557	0.0842414	0.524043	0.0182096	0.00768312	0.0179606	0.316633	SSRI_antidepressant	3185.69	12578.9	16940.5	0.00552959	0.019552	3.53588	0.000406412	0.0321066	2.12648	0.0594788
k__Bacteria.p__Firmicutes.c__Clostridia.o__Clostridiales.f__Peptostreptococcaceae.g__Peptostreptococcaceae_noname	454	388	10	444	-0.033146	0.0150267	0.0279232	0.733982	-0.0341279	0.0156286	0.0295799	0.564044	SSRI_antidepressant	305	266	30	275	-0.0157964	0.00605993	0.00960959	0.66921	-0.013418	0.00604141	0.0272156	0.824581	SSRI_antidepressant	1124	1040	28	1096	-0.0323795	0.0107544	0.00266418	0.143535	-0.025755	0.0111702	0.0213179	0.316633	SSRI_antidepressant	4094.09	27398.3	8014.56	0.0050311	-0.0180669	-3.59105	0.000329354	0.0321066	2.12194	0.0574677
k__Bacteria.p__Firmicutes.c__Clostridia.o__Clostridiales.f__Peptostreptococcaceae	454	395	10	444	-0.0278556	0.0158068	0.0787351	0.743474	-0.0274217	0.0164628	0.0965809	0.897634	SSRI_antidepressant	305	270	30	275	-0.0156964	0.0060175	0.00956143	0.66921	-0.0133106	0.00600097	0.0274177	0.824581	SSRI_antidepressant	1124	1045	28	1096	-0.0323741	0.010741	0.00263608	0.143535	-0.0259528	0.0111585	0.0202134	0.316633	SSRI_antidepressant	3689.7	27768.8	8031.39	0.00503219	-0.0172002	-3.41803	0.000630758	0.0332199	1.42088	0
k__Bacteria.p__Firmicutes.c__Clostridia.o__Clostridiales.f__Lachnospiraceae.g__Anaerostipes	454	392	10	444	0.0321674	0.0104	0.00211041	0.0970788	0.0345095	0.0108861	0.00164483	0.129942	SSRI_antidepressant	305	293	30	275	0.00331393	0.00574681	0.564622	0.926643	0.003655	0.00614107	0.552258	0.950739	SSRI_antidepressant	1124	1074	28	1096	0.0156045	0.00588023	0.00807517	0.165908	0.0135575	0.00620768	0.0291815	0.316633	SSRI_antidepressant	8438.28	26516.2	25950.3	0.00405205	0.0121491	2.99826	0.00271525	0.085802	6.18365	0.676567
k__Bacteria.p__Firmicutes.c__Clostridia.o__Clostridiales.f__Peptostreptococcaceae.g__Peptostreptococcaceae_noname.s__Clostridium_bartlettii.t__GCF_000154445	454	328	10	444	-0.0192724	0.0112776	0.0881897	0.743474	-0.0234363	0.0118286	0.0482584	0.564044	SSRI_antidepressant	305	206	30	275	-0.00961249	0.0053827	0.0751496	0.896718	-0.00849562	0.00562347	0.132054	0.824581	SSRI_antidepressant	1124	850	28	1096	-0.0235016	0.00818552	0.00416782	0.156988	-0.0186745	0.00859709	0.0300601	0.316633	SSRI_antidepressant	7147.18	31622.1	13530	0.00437272	-0.0131707	-3.01201	0.0025952	0.085802	1.85418	0
Thiazide diuretics
Taxa	N.IBD	non-zeros.IBD	Users.IBD	Non-users.IBD	Coef.IBD_univariate	SE.IBD_univariate	Pval.IBD_univariate	Qval.IBD_univariate	coeff.correcting.all.IBD_multivariate	SE.correcting_all.IBD_multivariate	pval.correcting.all.IBD_multivariate	qval.correcting.all.IBD_multivariate	drug.IBD	N.MIBS	non-zeros.MIBS	Users.MIBS	Non-users.MIBS	Coef.MIBS_univariate	SE.MIBS_univariate	Pval.MIBS_univariate	Qval.MIBS_univariate	coeff.correcting.all.MIBS_multivariate	SE.correcting_all.MIBS_multivariate	pval.correcting.all.MIBS_multivariate	qval.correcting.all.MIBS_multivariate	drug.MIBS	N.LLD	non-zeros.LLD	Users.LLD	Non-users.LLD	Coef.LLD_univariate	SE.LLD_univariate	Pval.LLD_univariate	Qval.LLD_univariate	coeff.correcting.all.LLD_multivariate	SE.correcting_all.LLD_multivariate	pval.correcting.all.LLD_multivariate	qval.correcting.all.LLD_multivariate	drug.LLD	inverse_var.ibd_multivariate	inverse_var.mibs_multivariate	inverse_var.lld_multivariate	se_multivariate	beta_multivariate	Z_multivariate	P_multivariate	FDR_multivariate	Het.Q_multivariate	Het.I2_multivariate
k__Bacteria.p__Firmicutes.c__Bacilli.o__Lactobacillales.f__Lactobacillaceae.g__Lactobacillus.s__Lactobacillus_sakei.t__Lactobacillus_sakei_unclassified	454	86	17	437	0.00236707	0.00743632	0.7504	0.993987	0.00501662	0.00941986	0.594637	0.879436	thiazide_diuretic	305	56	17	288	0.0164565	0.00560885	0.00360593	0.228375	0.0150963	0.00659365	0.022839	0.601674	thiazide_diuretic	1124	206	43	1081	0.00385163	0.00213338	0.0712801	0.712801	0.00724662	0.00255955	0.00472363	0.37517	thiazide_diuretic	11269.7	23001.1	152641	0.00231303	0.00807813	3.49244	0.000478621	0.0770579	1.34407	0
Triptans
Taxa	N.IBD	non-zeros.IBD	Users.IBD	Non-users.IBD	Coef.IBD_univariate	SE.IBD_univariate	Pval.IBD_univariate	Qval.IBD_univariate	coeff.correcting.all.IBD_multivariate	SE.correcting_all.IBD_multivariate	pval.correcting.all.IBD_multivariate	qval.correcting.all.IBD_multivariate	drug.IBD	N.MIBS	non-zeros.MIBS	Users.MIBS	Non-users.MIBS	Coef.MIBS_univariate	SE.MIBS_univariate	Pval.MIBS_univariate	Qval.MIBS_univariate	coeff.correcting.all.MIBS_multivariate	SE.correcting_all.MIBS_multivariate	pval.correcting.all.MIBS_multivariate	qval.correcting.all.MIBS_multivariate	drug.MIBS	N.LLD	non-zeros.LLD	Users.LLD	Non-users.LLD	Coef.LLD_univariate	SE.LLD_univariate	Pval.LLD_univariate	Qval.LLD_univariate	coeff.correcting.all.LLD_multivariate	SE.correcting_all.LLD_multivariate	pval.correcting.all.LLD_multivariate	qval.correcting.all.LLD_multivariate	drug.LLD	inverse_var.ibd_multivariate	inverse_var.lld_multivariate	se_multivariate	beta_multivariate	Z_multivariate	P_multivariate	FDR_multivariate	Het.Q_multivariate	Het.I2_multivariate	Het.Pval_multivariate
k__Bacteria.p__Firmicutes.c__Clostridia.o__Clostridiales.f__Lachnospiraceae.g__Blautia	454	449	5	449	0.0939379	0.0627698	0.135237	0.470389	0.119431	0.0675669	0.0779021	0.553105	triptans	305	305	2	303	NA	NA	NA	NA	NA	NA	NA	NA	triptans	1124	1124	20	1104	0.0401664	0.0155707	0.0100204	0.512997	0.048217	0.0158	0.00233228	0.165592	triptans	219.044	4005.76	0.015385	0.0519092	3.37402	0.000740789	0.052596	1.05328	0.0505828	0.590587
[truncated: 1 more columns]
