# Supplementary material for: Impact of commonly used drugs on the composition and metabolic function of the gut microbiota
Source: Nat Commun. 2020 Jan 17;11:362. doi: 10.1038/s41467-019-14177-z (PMC6969170; doi:10.1038/s41467-019-14177-z)
Supplement: Supplementary file 13 — Supplementary Data 11 [file 41467_2019_14177_MOESM13_ESM.xlsx]

## Sheet: Sheet1
Supplementary table 11 - Summary statistics of individual pathways, selected and coloured by statistically significant results of the multivariate meta-analysis.
Bright red: increased in users with an FDR < 0.05, light red the FDR is <0.1
Bright blue: decreased in users with an FDR < 0.05, light blue the FDR is <0.1
Yellow: results with a heterogeneity P-value < 0.05
Antibiotics
Pathways	N.IBD	non-zeros.IBD	Users.IBD	Non-users.IBD	Coef.IBD_univariate	SE.IBD_univariate	Pval.IBD_univariate	Qval.IBD_univariate	coeff.correcting.all.IBD_multivariate	SE.correcting_all.IBD_multivariate	pval.correcting.all.IBD_multivariate	qval.correcting.all.IBD_multivariate	drug.IBD	N.MIBS	non-zeros.MIBS	Users.MIBS	Non-users.MIBS	Coef.MIBS_univariate	SE.MIBS_univariate	Pval.MIBS_univariate	Qval.MIBS_univariate	coeff.correcting.all.MIBS_multivariate	SE.correcting_all.MIBS_multivariate	pval.correcting.all.MIBS_multivariate	qval.correcting.all.MIBS_multivariate	drug.MIBS	N.LLD	non-zeros.LLD	Users.LLD	Non-users.LLD	Coef.LLD_univariate	SE.LLD_univariate	Pval.LLD_univariate	Qval.LLD_univariate	coeff.correcting.all.LLD_multivariate	SE.correcting_all.LLD_multivariate	pval.correcting.all.LLD_multivariate	qval.correcting.all.LLD_multivariate	drug.LLD	inverse_var.ibd_multivariate	inverse_var.mibs_multivariate	inverse_var.lld_multivariate	se_multivariate	beta_multivariate	Z_multivariate	P_multivariate	FDR_multivariate	Het.Q_multivariate	Het.I2_multivariate
DAPLYSINESYN.PWY	454	452	12	442	-0.16158	0.190401	0.396557	0.768919	-0.265313	0.207132	0.200994	0.58752	antibiotics_merged	305	302	7	298	-0.945412	0.281339	0.00088111	0.0822003	-0.780038	0.301543	0.0102304	0.283706	antibiotics_merged	1124	1118	13	1111	-0.686232	0.20237	0.000721146	0.0651847	-0.856486	0.216711	8.2565e-05	0.0094124	antibiotics_merged	23.3081	10.9977	21.2931	0.134112	-0.593533	-4.42566	9.61482e-06	0.00219218	4.36578	0.541891
P4.PWY	454	448	12	442	-0.152439	0.160514	0.342811	0.724957	-0.11944	0.179689	0.506641	0.780502	antibiotics_merged	305	302	7	298	-0.709333	0.230093	0.0022458	0.0822003	-0.546223	0.249251	0.0293094	0.371253	antibiotics_merged	1124	1118	13	1111	-0.64165	0.162159	8.07924e-05	0.013048	-0.754227	0.173835	1.57004e-05	0.00357968	antibiotics_merged	30.9711	16.0963	33.0923	0.111692	-0.467198	-4.18292	2.87794e-05	0.00328085	6.57238	0.695696
PWY.7209	454	322	12	442	-1.9476	0.802987	0.0156927	0.338515	-1.70131	0.881535	0.0543267	0.392731	antibiotics_merged	305	240	7	298	-1.24128	0.962111	0.197995	0.727396	-0.6134	1.01147	0.544741	0.910299	antibiotics_merged	1124	965	13	1111	-2.63609	0.653397	5.8458e-05	0.013048	-2.7479	0.733947	0.000190702	0.0116038	antibiotics_merged	1.28683	0.977448	1.85639	0.492624	-1.91475	-3.88683	0.000101563	0.00771876	3.00254	0.333897
PWY0.781	454	446	12	442	-0.151466	0.171025	0.376316	0.768919	-0.0632668	0.191931	0.741858	0.886579	antibiotics_merged	305	302	7	298	-0.691752	0.226543	0.00246954	0.0822003	-0.523393	0.246451	0.0346414	0.415697	antibiotics_merged	1124	1117	13	1111	-0.543707	0.164916	0.00100905	0.0651847	-0.634506	0.175145	0.000305364	0.0116038	antibiotics_merged	27.1463	16.4642	32.5989	0.11455	-0.407022	-3.55322	0.000380545	0.0216911	5.11773	0.609202
PWY.5103	454	454	12	442	-0.151224	0.0791994	0.0568674	0.486489	-0.170436	0.0882419	0.0541421	0.392731	antibiotics_merged	305	305	7	298	-0.0723566	0.0780888	0.354887	0.737527	-0.0787834	0.0871038	0.366567	0.910299	antibiotics_merged	1124	1124	13	1111	-0.120804	0.0429887	0.00503906	0.220504	-0.138717	0.0483575	0.00420417	0.0958551	antibiotics_merged	128.425	131.803	427.635	0.0381284	-0.133155	-3.49228	0.00047892	0.0218387	0.581374	0
PENTOSE.P.PWY	454	452	12	442	0.236442	0.207842	0.255917	0.694582	0.115155	0.22856	0.614667	0.834191	antibiotics_merged	305	304	7	298	-1.02169	0.298658	0.000712428	0.0822003	-0.913914	0.320385	0.00468563	0.283706	antibiotics_merged	1124	1123	13	1111	-0.577385	0.174396	0.000960298	0.0651847	-0.703683	0.193998	0.000299936	0.0116038	antibiotics_merged	19.1425	9.74216	26.571	0.134285	-0.457964	-3.41039	0.000648698	0.0246505	9.91724	0.798331
BRANCHED.CHAIN.AA.SYN.PWY	454	454	12	442	-0.143054	0.0716318	0.0464449	0.45464	-0.156554	0.0799686	0.0509791	0.392731	antibiotics_merged	305	305	7	298	-0.065213	0.0702037	0.353692	0.737527	-0.0689034	0.0781067	0.378493	0.910299	antibiotics_merged	1124	1124	13	1111	-0.10182	0.0376642	0.00696886	0.220504	-0.113687	0.0423657	0.00739855	0.140573	antibiotics_merged	156.373	163.917	557.148	0.0337592	-0.112961	-3.34607	0.000819666	0.0266977	0.615626	0
PWY.3001	454	454	12	442	0.000420701	0.0589445	0.994309	0.997612	-0.0121696	0.0654116	0.852504	0.944571	antibiotics_merged	305	305	7	298	-0.0629664	0.0748769	0.40106	0.737527	-0.0567858	0.0833427	0.496246	0.910299	antibiotics_merged	1124	1124	13	1111	-0.128215	0.0399393	0.00136404	0.073431	-0.168502	0.0454054	0.000216985	0.0116038	antibiotics_merged	233.717	143.967	485.048	0.0340457	-0.107508	-3.15777	0.00158981	0.0453096	4.29923	0.5348
PWY.7234	454	454	12	442	0.20202	0.19338	0.29675	0.72273	0.144877	0.213412	0.497625	0.773136	antibiotics_merged	305	305	7	298	-0.639855	0.228165	0.00537523	0.104369	-0.582847	0.238418	0.0151588	0.314202	antibiotics_merged	1124	1124	13	1111	-0.371523	0.146787	0.0115093	0.242975	-0.505414	0.165871	0.00236775	0.0674809	antibiotics_merged	21.9564	17.5923	36.346	0.114787	-0.335234	-2.92047	0.00349499	0.0885398	7.19233	0.721926
PWY.7211	454	446	12	442	-0.396137	0.1613	0.014455	0.338515	-0.389836	0.179759	0.0307267	0.392731	antibiotics_merged	305	304	7	298	-0.409795	0.284274	0.150497	0.687565	-0.181846	0.305317	0.551964	0.910299	antibiotics_merged	1124	1120	13	1111	-0.300082	0.131876	0.0230688	0.310468	-0.279469	0.148888	0.060788	0.433114	antibiotics_merged	30.947	10.7275	45.1107	0.107344	-0.306758	-2.85771	0.00426704	0.0972884	0.414569	0
Laxatives
Pathways	N.IBD	non-zeros.IBD	Users.IBD	Non-users.IBD	Coef.IBD_univariate	SE.IBD_univariate	Pval.IBD_univariate	Qval.IBD_univariate	coeff.correcting.all.IBD_multivariate	SE.correcting_all.IBD_multivariate	pval.correcting.all.IBD_multivariate	qval.correcting.all.IBD_multivariate	drug.IBD	N.MIBS	non-zeros.MIBS	Users.MIBS	Non-users.MIBS	Coef.MIBS_univariate	SE.MIBS_univariate	Pval.MIBS_univariate	Qval.MIBS_univariate	coeff.correcting.all.MIBS_multivariate	SE.correcting_all.MIBS_multivariate	pval.correcting.all.MIBS_multivariate	qval.correcting.all.MIBS_multivariate	drug.MIBS	N.LLD	non-zeros.LLD	Users.LLD	Non-users.LLD	Coef.LLD_univariate	SE.LLD_univariate	Pval.LLD_univariate	Qval.LLD_univariate	coeff.correcting.all.LLD_multivariate	SE.correcting_all.LLD_multivariate	pval.correcting.all.LLD_multivariate	qval.correcting.all.LLD_multivariate	drug.LLD	inverse_var.ibd_multivariate	inverse_var.mibs_multivariate	inverse_var.lld_multivariate	se_multivariate	beta_multivariate	Z_multivariate	P_multivariate	FDR_multivariate	Het.Q_multivariate	Het.I2_multivariate
PWY.5188	454	453	30	424	-0.178543	0.0651166	0.00636042	0.211802	-0.204051	0.0704507	0.0039856	0.418488	laxatives	305	305	27	278	-0.184091	0.0606906	0.00263281	0.0731094	-0.19238	0.0647973	0.00326387	0.0621527	laxatives	1124	1124	16	1108	-0.227726	0.0617526	0.000237217	0.00703025	-0.227815	0.0652257	0.000497651	0.0235472	laxatives	201.479	238.169	235.051	0.0384986	-0.20821	-5.40825	6.36438e-08	2.00478e-05	0.153509	0
PWY.6317	454	454	30	424	-0.155234	0.042031	0.000249647	0.0415662	-0.14093	0.0451672	0.00194117	0.305735	laxatives	305	305	27	278	-0.0798975	0.0466967	0.0881343	0.275636	-0.0929449	0.0515093	0.0723167	0.269209	laxatives	1124	1124	16	1108	-0.209589	0.0471563	9.69046e-06	0.00168427	-0.171807	0.0502685	0.00065513	0.0235472	laxatives	490.179	376.903	395.738	0.0281403	-0.136284	-4.84302	1.2788e-06	0.00020141	1.21789	0
PWY66.422	454	454	30	424	-0.161318	0.0407925	8.96041e-05	0.0298382	-0.137932	0.0432763	0.0015521	0.305735	laxatives	305	305	27	278	-0.0814607	0.0465433	0.0811247	0.275636	-0.0956982	0.0513179	0.0633346	0.269209	laxatives	1124	1124	16	1108	-0.176674	0.0482745	0.000264344	0.00717983	-0.159168	0.0511847	0.00192259	0.0336422	laxatives	533.95	379.719	381.698	0.0277846	-0.131809	-4.74398	2.0956e-06	0.000220038	0.800879	0
PWY0.1296	454	454	30	424	-0.136186	0.0492424	0.00592593	0.211802	-0.120561	0.0540216	0.0262027	0.515866	laxatives	305	305	27	278	-0.0980029	0.0550682	0.0761567	0.275517	-0.106662	0.0595705	0.0745253	0.269832	laxatives	1124	1124	16	1108	-0.246402	0.0556153	1.0333e-05	0.00168427	-0.243837	0.0593724	4.31569e-05	0.0135944	laxatives	342.661	281.798	283.681	0.0331836	-0.154757	-4.66365	3.10653e-06	0.000244639	3.30363	0.394606
PWY.5973	454	454	30	424	0.127812	0.0756038	0.0916396	0.586846	0.153733	0.0814288	0.0597701	0.70131	laxatives	305	305	27	278	0.409832	0.106882	0.000153587	0.0496087	0.395079	0.114705	0.000665734	0.0455723	laxatives	1124	1124	16	1108	0.445073	0.117316	0.000156343	0.00566308	0.378143	0.124194	0.00238527	0.0357791	laxatives	150.815	76.0038	64.8337	0.0585554	0.266513	4.55146	5.32741e-06	0.000335627	3.98246	0.497798
PWY.6121	454	454	30	424	-0.0587912	0.0277526	0.0347101	0.479987	-0.0634448	0.0300503	0.0353801	0.577927	laxatives	305	305	27	278	-0.0532787	0.0226315	0.0192492	0.143254	-0.044108	0.0239982	0.0672621	0.269209	laxatives	1124	1124	16	1108	-0.100184	0.0255668	9.45358e-05	0.00440267	-0.100815	0.026592	0.000158309	0.0166224	laxatives	1107.4	1736.38	1414.16	0.015325	-0.067971	-4.4353	9.19451e-06	0.000482712	2.53698	0.211661
CALVIN.PWY	454	454	30	424	-0.0950555	0.040604	0.0196896	0.409789	-0.0985258	0.0436165	0.0244464	0.515866	laxatives	305	305	27	278	-0.0763723	0.0445871	0.0877856	0.275636	-0.078068	0.0491419	0.113356	0.357191	laxatives	1124	1124	16	1108	-0.180155	0.0420105	1.95697e-05	0.00212658	-0.150576	0.0441512	0.000672778	0.0235472	laxatives	525.651	414.092	512.997	0.0262365	-0.111075	-4.23359	2.29989e-05	0.00103495	1.33437	0
PWY.7237	454	449	30	424	-0.0853152	0.14726	0.562655	0.909534	0.0288275	0.158567	0.855834	0.964888	laxatives	305	305	27	278	-0.321292	0.125978	0.0112622	0.113677	-0.429032	0.128602	0.000972077	0.0455723	laxatives	1124	1124	16	1108	-0.617523	0.148183	3.32137e-05	0.00270692	-0.599872	0.157673	0.000150116	0.0166224	laxatives	39.7717	60.4651	40.2238	0.0843768	-0.348312	-4.12805	3.65849e-05	0.00144053	8.59632	0.767342
GOLPDLCAT.PWY	454	447	30	424	-0.135512	0.136719	0.322162	0.794666	-0.101291	0.149692	0.499026	0.861135	laxatives	305	304	27	278	-0.318015	0.115007	0.00604753	0.0751289	-0.382698	0.123662	0.00218437	0.0583766	laxatives	1124	1120	16	1108	-0.517321	0.14342	0.000323552	0.00753413	-0.475327	0.15365	0.00202921	0.0336422	laxatives	44.6274	65.3927	42.358	0.08101	-0.32603	-4.02457	5.70803e-05	0.00199781	3.40816	0.413173
PWY.7539	454	435	30	424	0.163602	0.162925	0.315893	0.794666	0.241293	0.177054	0.173761	0.794456	laxatives	305	300	27	278	0.356225	0.143627	0.013704	0.130188	0.414628	0.15531	0.00808386	0.10535	laxatives	1124	1111	16	1108	0.3922	0.156655	0.0124402	0.0664835	0.455068	0.166601	0.00641128	0.0672394	laxatives	31.8998	41.4574	36.0284	0.0956136	0.377398	3.94712	7.90974e-05	0.00249157	0.865736	0
PWY.6545	454	452	30	424	0.226413	0.073384	0.00216559	0.143027	0.190693	0.0801105	0.0177795	0.515866	laxatives	305	305	27	278	0.316056	0.103279	0.00241377	0.0731094	0.370757	0.112778	0.00114847	0.0455723	laxatives	1124	1123	16	1108	0.124359	0.0998667	0.213303	0.373853	0.12017	0.10614	0.257812	0.448679	laxatives	155.819	78.6236	88.7645	0.0556236	0.215128	3.86756	0.000109931	0.00287145	2.79772	0.285132
DAPLYSINESYN.PWY	454	452	30	424	0.23798	0.123766	0.055161	0.479987	0.272867	0.13384	0.0421482	0.603485	laxatives	305	302	27	278	0.365561	0.155661	0.0195144	0.143254	0.34921	0.16576	0.0361001	0.210584	laxatives	1124	1118	16	1108	0.413255	0.169168	0.0147272	0.0738624	0.475992	0.178241	0.00768987	0.068336	laxatives	55.8249	36.395	31.4763	0.0899129	0.347018	3.85949	0.000113626	0.00287145	0.830708	0
PWY0.1479	454	162	30	424	0.75087	0.457401	0.101391	0.603574	0.869646	0.503545	0.0849369	0.746938	laxatives	305	67	27	278	1.18575	0.348713	0.000764795	0.0596064	1.12369	0.38196	0.00355159	0.0621527	laxatives	1124	220	16	1108	0.945348	0.43453	0.0297972	0.113572	0.853228	0.459748	0.0637469	0.220662	laxatives	3.94389	6.85431	4.73109	0.253761	0.976775	3.8492	0.000118504	0.00287145	0.26543	0
PWY.621	454	454	30	424	-0.125273	0.0877803	0.154261	0.667128	-0.0470254	0.0938985	0.616782	0.863495	laxatives	305	305	27	278	-0.13212	0.0717024	0.0663854	0.257629	-0.182907	0.0777505	0.0193889	0.168472	laxatives	1124	1124	16	1108	-0.315704	0.0822538	0.000130964	0.00533679	-0.315176	0.0881746	0.000366659	0.0235472	laxatives	113.418	165.422	128.621	0.0495401	-0.186836	-3.77142	0.000162322	0.00335503	4.33808	0.538967
PWY.6527	454	454	30	424	-0.125283	0.0492154	0.0112613	0.312501	-0.113169	0.053125	0.0337876	0.577927	laxatives	305	305	27	278	-0.0741739	0.0552902	0.180767	0.408307	-0.074364	0.0607931	0.222333	0.521763	laxatives	1124	1124	16	1108	-0.21675	0.0548991	8.3717e-05	0.00440267	-0.181212	0.0583218	0.00193908	0.0336422	laxatives	354.325	270.578	293.994	0.0329888	-0.123512	-3.74407	0.000181065	0.00335503	1.6703	0
PWY.5695	454	454	30	424	0.0704956	0.0611461	0.249578	0.755259	0.0527072	0.0658938	0.424258	0.861135	laxatives	305	305	27	278	0.171824	0.0702368	0.0150129	0.133948	0.230863	0.0747352	0.00222387	0.0583766	laxatives	1124	1124	16	1108	0.137503	0.0681138	0.0437544	0.137153	0.202069	0.0723028	0.00528634	0.0574206	laxatives	230.309	179.04	191.289	0.0408032	0.153381	3.75903	0.00017057	0.00335503	3.86254	0.482206
PWY.7663	454	454	30	424	0.179323	0.0936635	0.0562147	0.479987	0.151944	0.10086	0.132756	0.794456	laxatives	305	303	27	278	0.453766	0.159276	0.00469644	0.0731094	0.528493	0.175692	0.00288699	0.0606268	laxatives	1124	1124	16	1108	0.615769	0.173258	0.000395242	0.00858993	0.527515	0.183247	0.00407233	0.0493378	laxatives	98.3016	32.3965	29.7801	0.0789391	0.297655	3.77069	0.000162794	0.00335503	5.38684	0.628725
PWY0.166	454	454	30	424	0.141333	0.061385	0.0217829	0.426689	0.141388	0.0672454	0.0361355	0.577927	laxatives	305	305	27	278	0.277171	0.0866762	0.00153441	0.0596064	0.314119	0.0952127	0.00110376	0.0455723	laxatives	1124	1123	16	1108	0.116586	0.0832454	0.161642	0.308159	0.103346	0.0885544	0.243458	0.440742	laxatives	221.144	110.309	127.52	0.0466774	0.172332	3.69199	0.000222505	0.00389383	3.03623	0.341289
PWY.6277	454	454	30	424	-0.0524209	0.0285955	0.0674656	0.522466	-0.0502138	0.0305648	0.101219	0.779719	laxatives	305	305	27	278	-0.0699253	0.0242581	0.00424708	0.0731094	-0.0603857	0.0261389	0.0216961	0.168472	laxatives	1124	1124	16	1108	-0.058811	0.0259454	0.0235985	0.0973812	-0.0622078	0.026829	0.0206	0.0989524	laxatives	1070.43	1463.61	1389.29	0.0159651	-0.0582557	-3.64893	0.000263336	0.00428559	0.0975662	0
PWY.7197	454	454	30	424	0.2587	0.0978945	0.00852165	0.257974	0.223304	0.106525	0.0366938	0.577927	laxatives	305	305	27	278	0.421101	0.129409	0.00126866	0.0596064	0.465589	0.14207	0.00118905	0.0455723	laxatives	1124	1123	16	1108	0.194337	0.135141	0.150706	0.299574	0.142812	0.143541	0.320001	0.487406	laxatives	88.1244	49.5442	48.534	0.0732837	0.26679	3.64051	0.000272101	0.00428559	2.87068	0.303301
PWY.7228	454	454	30	424	0.19158	0.0871199	0.0283985	0.479987	0.179295	0.0955354	0.0612894	0.70131	laxatives	305	305	27	278	0.369103	0.11366	0.00129746	0.0596064	0.41323	0.124328	0.00101407	0.0455723	laxatives	1124	1123	16	1108	0.174079	0.110109	0.11417	0.244864	0.141936	0.116674	0.224057	0.420107	laxatives	109.565	64.6934	73.4603	0.0635361	0.22931	3.60912	0.000307232	0.00460848	3.02326	0.338462
P161.PWY	454	447	30	424	-0.38079	0.170605	0.0261281	0.479987	-0.474699	0.187951	0.0119435	0.515866	laxatives	305	302	27	278	-0.150571	0.153843	0.328517	0.569941	-0.121848	0.165215	0.461477	0.768555	laxatives	1124	1123	16	1108	-0.434652	0.195877	0.0266866	0.105223	-0.663603	0.20598	0.00131262	0.0336199	laxatives	28.3082	36.6355	23.5695	0.106291	-0.378956	-3.56527	0.000363476	0.00520431	4.59096	0.564362
ARO.PWY	454	454	30	424	-0.0373397	0.0286738	0.193544	0.72416	-0.0321674	0.0314034	0.306324	0.839061	laxatives	305	305	27	278	-0.0472129	0.0276088	0.0883341	0.275636	-0.0518502	0.0295174	0.0801962	0.28384	laxatives	1124	1124	16	1108	-0.105256	0.028322	0.000212168	0.00691667	-0.0945864	0.0300191	0.0016732	0.0336199	laxatives	1014.02	1147.74	1109.7	0.0174836	-0.0602457	-3.44585	0.000569266	0.00735652	2.18899	0.0863355
PWY.7184	454	454	30	424	0.151153	0.0839658	0.0725228	0.536516	0.143247	0.0922557	0.12129	0.779719	laxatives	305	305	27	278	0.357506	0.109526	0.00122638	0.0596064	0.403181	0.119578	0.000859373	0.0455723	laxatives	1124	1123	16	1108	0.159155	0.108004	0.140872	0.285244	0.142163	0.114677	0.215365	0.418167	laxatives	117.493	69.9351	76.0409	0.0616077	0.211931	3.44001	0.000581698	0.00735652	3.4824	0.425684
PWY.5022	454	325	30	424	0.578794	0.429282	0.178264	0.690283	0.547319	0.474364	0.249278	0.811892	laxatives	305	211	27	278	0.892358	0.430941	0.0392459	0.201213	0.863595	0.468378	0.0663327	0.269209	laxatives	1124	899	16	1108	1.47739	0.533637	0.00572398	0.0485296	1.79513	0.56586	0.00155472	0.0336199	laxatives	4.44403	4.55835	3.12308	0.287178	0.987607	3.43901	0.000583851	0.00735652	2.96811	0.32617
PWY.6387	454	454	30	424	-0.0505218	0.0242673	0.0379405	0.479987	-0.0443041	0.0256874	0.0853643	0.746938	laxatives	305	305	27	278	-0.0697153	0.0247744	0.00523353	0.0731094	-0.0578073	0.0270967	0.0338642	0.206129	laxatives	1124	1124	16	1108	-0.0666099	0.0258203	0.0100155	0.0604636	-0.0566985	0.0272268	0.0375394	0.151601	laxatives	1515.52	1361.97	1348.99	0.0153819	-0.0526114	-3.42034	0.000625428	0.00744354	0.163893	0
P42.PWY	454	445	30	424	0.288028	0.152793	0.0600919	0.488063	0.265276	0.164535	0.107714	0.779719	laxatives	305	299	27	278	0.223997	0.198039	0.258952	0.509998	0.381431	0.207419	0.0670735	0.269209	laxatives	1124	1115	16	1108	0.614573	0.222483	0.00583403	0.0485296	0.643195	0.236394	0.00661721	0.0672394	laxatives	36.9386	23.2436	17.8948	0.113172	0.386472	3.41492	0.000638018	0.00744354	1.72255	0
PWY.6595	454	427	30	424	0.39622	0.318525	0.214194	0.738438	0.345004	0.341713	0.313288	0.843468	laxatives	305	299	27	278	-0.304761	0.134417	0.0241143	0.156974	-0.428259	0.141191	0.00267067	0.0606268	laxatives	1124	1117	16	1108	-0.397785	0.153973	0.00990902	0.0604636	-0.387805	0.161784	0.0166994	0.0956422	laxatives	8.56398	50.1634	38.2057	0.10157	-0.343997	-3.38681	0.00070711	0.00778806	4.495	0.555061
PWY.5154	454	454	30	424	0.168935	0.131072	0.198127	0.733071	0.211944	0.142279	0.13712	0.794456	laxatives	305	304	27	278	0.25038	0.136544	0.0677174	0.257629	0.278672	0.146527	0.0583046	0.262815	laxatives	1124	1122	16	1108	0.409544	0.14943	0.00622909	0.0495289	0.402201	0.158801	0.0114599	0.0784755	laxatives	49.3993	46.5765	39.6545	0.0858661	0.290485	3.383	0.000716996	0.00778806	0.806131	0
PWY.6386	454	454	30	424	-0.0484594	0.0244306	0.0479379	0.479987	-0.0409005	0.0258098	0.113845	0.779719	laxatives	305	305	27	278	-0.0692284	0.0250195	0.0060279	0.0751289	-0.0575067	0.0274136	0.0369282	0.211498	laxatives	1124	1124	16	1108	-0.0717848	0.0266872	0.00725581	0.053759	-0.0603797	0.0281402	0.0321243	0.138618	laxatives	1501.17	1330.66	1262.83	0.0156276	-0.0523047	-3.34695	0.000817052	0.00857905	0.313587	0
PWY4LZ.257	454	434	30	424	-0.282863	0.148628	0.057707	0.480411	-0.317249	0.165365	0.0558051	0.70131	laxatives	305	300	27	278	-0.103052	0.150374	0.493694	0.693318	-0.119987	0.161838	0.459121	0.768555	laxatives	1124	1123	16	1108	-0.436818	0.184465	0.018053	0.086548	-0.637184	0.193898	0.00104838	0.0300219	laxatives	36.5691	38.1803	26.5982	0.0993329	-0.326901	-3.29096	0.000998457	0.00940268	4.19879	0.523673
COMPLETE.ARO.PWY	454	454	30	424	-0.04166	0.0274994	0.130528	0.65779	-0.0353235	0.0300623	0.240717	0.811892	laxatives	305	305	27	278	-0.0498519	0.0277174	0.073136	0.2724	-0.0569193	0.0295797	0.0554428	0.262815	laxatives	1124	1124	16	1108	-0.0897579	0.0284056	0.00162109	0.0238834	-0.0783611	0.0301314	0.00943334	0.0732973	laxatives	1106.51	1142.91	1101.44	0.0172752	-0.056836	-3.29004	0.00100172	0.00940268	1.02242	0
X1CMET2.PWY	454	454	30	424	0.060834	0.0551828	0.270895	0.755259	0.0501495	0.0606262	0.40863	0.861135	laxatives	305	305	27	278	0.205512	0.0683355	0.00286104	0.0731094	0.20419	0.0732725	0.00571384	0.0857077	laxatives	1124	1124	16	1108	0.177052	0.0672135	0.00855126	0.054661	0.165347	0.0713858	0.0207329	0.0989524	laxatives	272.07	186.259	196.235	0.0390862	0.128518	3.28806	0.00100879	0.00940268	3.00368	0.334151
NAGLIPASYN.PWY	454	343	30	424	0.374278	0.431926	0.386673	0.82441	0.31564	0.470287	0.502506	0.861135	laxatives	305	177	27	278	1.38647	0.42107	0.00111169	0.0596064	1.30504	0.461348	0.00503135	0.0792437	laxatives	1124	638	16	1108	1.50292	0.591074	0.0111342	0.0635186	1.46623	0.629103	0.0199551	0.0989524	laxatives	4.52141	4.69831	2.52671	0.291774	0.958877	3.28637	0.00101489	0.00940268	3.08415	0.351524
GLUCONEO.PWY	454	422	30	424	0.428968	0.334621	0.200538	0.733837	0.288189	0.357918	0.421197	0.861135	laxatives	305	297	27	278	0.276711	0.168043	0.100709	0.284505	0.289975	0.17855	0.105596	0.342913	laxatives	1124	1109	16	1108	0.415741	0.166576	0.0127139	0.0668504	0.494062	0.175182	0.0048882	0.057029	laxatives	7.80609	31.3674	32.5854	0.118049	0.382456	3.2398	0.00119612	0.0107651	0.743523	0
PWY.6168	454	454	30	424	0.0789991	0.0919437	0.390703	0.82441	0.0523005	0.0994763	0.599355	0.861135	laxatives	305	303	27	278	0.31283	0.135135	0.0213119	0.149647	0.427008	0.144487	0.00341337	0.0621527	laxatives	1124	1122	16	1108	0.414549	0.148939	0.00547176	0.0482107	0.4615	0.15696	0.00335049	0.0458872	laxatives	101.056	47.9005	40.5905	0.0726343	0.234621	3.23017	0.00123717	0.0108252	7.22145	0.723047
PWY.7357	454	454	30	424	-0.0862444	0.0509291	0.0910995	0.586846	-0.0958594	0.0554528	0.0846622	0.746938	laxatives	305	305	27	278	-0.116758	0.0561723	0.0385187	0.20067	-0.106957	0.0627538	0.0894936	0.303124	laxatives	1124	1124	16	1108	-0.154098	0.0518495	0.00302207	0.0362034	-0.115153	0.0544376	0.0346332	0.145955	laxatives	325.202	253.933	337.444	0.0330305	-0.106037	-3.21027	0.00132609	0.0109926	0.0619411	0
PWY.5690	454	449	30	424	0.310691	0.149475	0.038253	0.479987	0.21546	0.162417	0.185428	0.794456	laxatives	305	301	27	278	0.459499	0.181891	0.0120545	0.117988	0.524771	0.198558	0.00871864	0.10563	laxatives	1124	1115	16	1108	0.361397	0.210613	0.0864553	0.208774	0.39613	0.225389	0.0791132	0.239622	laxatives	37.9085	25.3644	19.685	0.109792	0.352903	3.21428	0.00130772	0.0109926	1.50213	0
ARGININE.SYN4.PWY	454	422	30	424	0.617655	0.394556	0.118201	0.647125	0.348708	0.423262	0.410515	0.861135	laxatives	305	281	27	278	0.657855	0.417609	0.11625	0.307637	0.885072	0.446566	0.0485217	0.250563	laxatives	1124	1080	16	1108	1.26955	0.425019	0.00287841	0.0362034	1.26216	0.449959	0.00512132	0.0574206	laxatives	5.58188	5.01451	4.93916	0.253709	0.812245	3.20148	0.00136725	0.0110431	2.22577	0.101436
PWY.1042	454	454	30	424	-0.0612501	0.050344	0.224408	0.738438	-0.0497634	0.0528505	0.346985	0.861135	laxatives	305	305	27	278	-0.0663329	0.0504647	0.189718	0.418119	-0.0769102	0.0557733	0.169082	0.447569	laxatives	1124	1124	16	1108	-0.200288	0.0491088	4.85764e-05	0.00316718	-0.162254	0.0515938	0.00170768	0.0336199	laxatives	358.016	321.475	375.668	0.0307851	-0.0980842	-3.18609	0.0014421	0.0113566	2.52697	0.208537
CENTFERM.PWY	454	266	30	424	0.947733	0.454605	0.0376717	0.479987	0.853239	0.490173	0.0825129	0.746938	laxatives	305	221	27	278	1.03069	0.430831	0.0173617	0.140195	0.99848	0.464538	0.0325113	0.204821	laxatives	1124	939	16	1108	0.467629	0.517895	0.366751	0.506614	0.862465	0.548531	0.116171	0.304948	laxatives	4.16199	4.63402	3.32352	0.287248	0.911303	3.17253	0.00151117	0.0116102	0.0571767	0
PWY.6897	454	453	30	424	0.0790413	0.0968125	0.414705	0.82441	0.0613971	0.104939	0.558839	0.861135	laxatives	305	303	27	278	0.438807	0.180657	0.0157586	0.133948	0.615197	0.192455	0.00156827	0.0494005	laxatives	1124	1117	16	1108	0.617984	0.188059	0.00104803	0.0162694	0.609557	0.199207	0.00226998	0.0357523	laxatives	90.8082	26.9987	25.1994	0.0836224	0.262543	3.13963	0.0016916	0.0118612	10.0662	0.801316
GLYCOGENSYNTH.PWY	454	454	30	424	-0.273174	0.114898	0.0178573	0.396431	-0.216092	0.12356	0.0810844	0.746938	laxatives	305	305	27	278	-0.0871751	0.0921693	0.345012	0.580411	-0.17275	0.100963	0.0882574	0.303124	laxatives	1124	1124	16	1108	-0.288274	0.106491	0.00689272	0.0535006	-0.228514	0.113986	0.0452404	0.175935	laxatives	65.5003	98.1009	76.9654	0.0644737	-0.202392	-3.13914	0.00169446	0.0118612	0.15101	0
PWY66.399	454	425	30	424	0.485108	0.331988	0.144671	0.65779	0.149219	0.362702	0.680994	0.886719	laxatives	305	295	27	278	0.401313	0.175897	0.0232472	0.156434	0.432603	0.18648	0.0211431	0.168472	laxatives	1124	1116	16	1108	0.390403	0.168429	0.020637	0.0897021	0.394471	0.178667	0.0274681	0.124399	laxatives	7.6015	28.7564	31.3266	0.12155	0.383128	3.15202	0.00162148	0.0118612	0.490323	0
PWY.6590	454	266	30	424	0.988104	0.474637	0.0379401	0.479987	0.885503	0.511517	0.0842055	0.746938	laxatives	305	221	27	278	1.06496	0.450586	0.0187447	0.143254	1.0275	0.485711	0.0353283	0.20997	laxatives	1124	939	16	1108	0.480008	0.537815	0.372309	0.50931	0.892759	0.569623	0.117343	0.305479	laxatives	3.8219	4.23881	3.08195	0.299575	0.941527	3.14287	0.00167298	0.0118612	0.0506548	0
PWY.6163	454	454	30	424	-0.0323681	0.0297223	0.276762	0.755259	-0.0246906	0.0323957	0.446433	0.861135	laxatives	305	305	27	278	-0.0529363	0.0299484	0.0781887	0.275636	-0.0633381	0.0323223	0.0511384	0.25448	laxatives	1124	1124	16	1108	-0.100165	0.0303601	0.00100027	0.0162694	-0.0862264	0.032202	0.00752691	0.068336	laxatives	952.851	957.187	964.351	0.0186521	-0.0582056	-3.12059	0.00180487	0.0120965	1.85268	0
PWY.6700	454	454	30	424	0.128251	0.0537618	0.0174803	0.396431	0.145583	0.0584103	0.0130963	0.515866	laxatives	305	305	27	278	0.107154	0.0676341	0.114182	0.304799	0.138951	0.0751775	0.065677	0.269209	laxatives	1124	1124	16	1108	0.027939	0.0569491	0.623809	0.746916	0.0651556	0.0601475	0.278935	0.465086	laxatives	293.104	176.939	276.417	0.0366013	0.114228	3.12088	0.0018031	0.0120965	1.06196	0
PWY.6606	454	443	30	424	0.0574228	0.128535	0.655288	0.917393	0.0805791	0.139824	0.564762	0.861135	laxatives	305	303	27	278	-0.254818	0.0962417	0.00854791	0.095206	-0.34421	0.101329	0.000789932	0.0455723	laxatives	1124	1122	16	1108	-0.230654	0.11311	0.0416672	0.131879	-0.236016	0.120242	0.0499244	0.185014	laxatives	51.1487	97.3931	69.1656	0.067774	-0.210036	-3.09906	0.00194135	0.01211	6.11989	0.673197
PWY.6125	454	454	30	424	0.109288	0.0791926	0.168285	0.679237	0.117164	0.0868234	0.177964	0.794456	laxatives	305	305	27	278	0.316269	0.0988001	0.00151741	0.0596064	0.351565	0.108156	0.00130207	0.0455723	laxatives	1124	1123	16	1108	0.10433	0.0942238	0.268425	0.430405	0.0952871	0.0998277	0.340039	0.491356	laxatives	132.656	85.4864	100.346	0.0560343	0.173187	3.09074	0.00199658	0.01211	3.74535	0.466005
PWY.7211	454	446	30	424	0.106272	0.0998116	0.287608	0.755259	0.150826	0.108999	0.167251	0.794456	laxatives	305	304	27	278	0.292636	0.132212	0.0276415	0.159432	0.341145	0.142353	0.0172633	0.164786	laxatives	1124	1120	16	1108	0.21527	0.114908	0.0612759	0.169288	0.211871	0.122004	0.082752	0.243877	laxatives	84.169	49.3479	67.1817	0.0705875	0.218056	3.08915	0.00200728	0.01211	1.13067	0
P4.PWY	454	448	30	424	0.175103	0.100038	0.0807766	0.545732	0.226665	0.110524	0.0409635	0.603485	laxatives	305	302	27	278	0.25938	0.12729	0.0424777	0.207883	0.247336	0.137028	0.0722359	0.269209	laxatives	1124	1118	16	1108	0.153983	0.136098	0.258129	0.421573	0.206865	0.142979	0.148243	0.348818	laxatives	81.8635	53.2575	48.9166	0.0737135	0.227384	3.0847	0.00203756	0.01211	0.0418382	0
PWY0.781	454	446	30	424	0.220451	0.10817	0.0421706	0.479987	0.275398	0.120535	0.0228728	0.515866	laxatives	305	302	27	278	0.261151	0.125248	0.0379283	0.20067	0.245092	0.135489	0.071618	0.269209	laxatives	1124	1117	16	1108	0.122	0.131869	0.355086	0.492587	0.171745	0.138847	0.216385	0.418167	laxatives	68.8289	54.4746	51.8714	0.0755552	0.235281	3.11403	0.00184552	0.01211	0.32541	0
ANAEROFRUCAT.PWY	454	454	30	424	0.198895	0.0993471	0.0459114	0.479987	0.111532	0.109719	0.310012	0.841844	laxatives	305	301	27	278	0.318398	0.167402	0.0581557	0.247162	0.46622	0.175429	0.00836111	0.10535	laxatives	1124	1122	16	1108	0.396128	0.161205	0.014152	0.073231	0.397476	0.171601	0.0207324	0.0989524	laxatives	83.0681	32.4936	33.9596	0.0817803	0.253556	3.10046	0.0019322	0.01211	3.84851	0.480318
PWY.5667	454	454	30	424	-0.109515	0.0381069	0.00425549	0.177135	-0.091835	0.0410808	0.0259531	0.515866	laxatives	305	305	27	278	-0.0412803	0.0414962	0.320651	0.561294	-0.0197952	0.0448287	0.659162	0.883658	laxatives	1124	1124	16	1108	-0.119777	0.0414719	0.00395084	0.0382049	-0.112316	0.0434955	0.00994858	0.0732973	laxatives	592.547	497.609	528.58	0.0248549	-0.0763774	-3.07293	0.00211967	0.0121399	2.41741	0.172668
PWY0.1319	454	454	30	424	-0.109565	0.0380676	0.00419937	0.177135	-0.0917933	0.0410395	0.0258718	0.515866	laxatives	305	305	27	278	-0.0412725	0.0414952	0.32073	0.561294	-0.0197903	0.044828	0.659237	0.883658	laxatives	1124	1124	16	1108	-0.119779	0.0414719	0.00395007	0.0382049	-0.112317	0.0434958	0.00994841	0.0732973	laxatives	593.738	497.624	528.574	0.0248457	-0.0763716	-3.07384	0.00211324	0.0121399	2.41728	0.172623
PWY0.1298	454	453	30	424	-0.416272	0.137306	0.00257706	0.143027	-0.331072	0.148235	0.0260811	0.515866	laxatives	305	304	27	278	-0.0172714	0.147514	0.906874	0.971045	-0.0717772	0.158924	0.6519	0.883658	laxatives	1124	1124	16	1108	-0.449821	0.170402	0.00841178	0.054661	-0.483543	0.180543	0.00751313	0.068336	laxatives	45.5093	39.5932	30.6787	0.0929353	-0.282803	-3.04301	0.00234228	0.0131753	3.10545	0.355971
COA.PWY	454	454	30	424	-0.0771332	0.0776447	0.321058	0.794666	-0.0442129	0.0838019	0.598081	0.861135	laxatives	305	305	27	278	-0.138729	0.0803641	0.0853401	0.275636	-0.158707	0.0883225	0.0734983	0.269209	laxatives	1124	1124	16	1108	-0.159954	0.0701157	0.0227196	0.0961896	-0.197251	0.0745233	0.0082437	0.068336	laxatives	142.394	128.191	180.059	0.0471067	-0.13793	-2.92803	0.00341116	0.0188512	1.9396	0
PWY.5484	454	454	30	424	0.205878	0.152697	0.178271	0.690283	0.0466732	0.166597	0.779505	0.949467	laxatives	305	301	27	278	0.40861	0.20565	0.0478628	0.227348	0.567371	0.216004	0.00913615	0.106588	laxatives	1124	1122	16	1108	0.661086	0.220542	0.00278212	0.0362034	0.622441	0.234074	0.00795058	0.068336	laxatives	36.0301	21.4327	18.2513	0.114924	0.332861	2.89636	0.00377525	0.0205035	5.66018	0.646654
PWY.5676	454	409	30	424	0.232571	0.384656	0.545745	0.899668	0.546527	0.406935	0.180029	0.794456	laxatives	305	266	27	278	1.04815	0.424762	0.0141635	0.130709	0.73475	0.455406	0.107853	0.346672	laxatives	1124	1033	16	1108	0.808045	0.487794	0.0978958	0.226341	1.09132	0.517569	0.0352147	0.145955	laxatives	6.03878	4.82172	3.73305	0.26177	0.748074	2.85775	0.0042665	0.0227788	0.68597	0
PEPTIDOGLYCANSYN.PWY	454	454	30	424	-0.0363933	0.0243866	0.136335	0.65779	-0.0318765	0.0259292	0.21967	0.804605	laxatives	305	305	27	278	-0.0679392	0.0231441	0.00360253	0.0731094	-0.0544067	0.0250322	0.0306843	0.201366	laxatives	1124	1124	16	1108	-0.0513958	0.0244057	0.0354389	0.119066	-0.0373249	0.0256499	0.145918	0.348214	laxatives	1487.37	1595.88	1519.95	0.0147391	-0.0414865	-2.81473	0.00488181	0.0256295	0.430088	0
PWY.5920	454	116	30	424	0.12253	0.36694	0.738596	0.93875	0.346076	0.398563	0.38575	0.861135	laxatives	305	59	27	278	0.443838	0.275317	0.108006	0.299489	0.314926	0.290876	0.279945	0.583992	laxatives	1124	221	16	1108	1.32191	0.419863	0.00168503	0.0238834	1.4707	0.440202	0.000863582	0.0272028	laxatives	6.29515	11.8191	5.16055	0.20728	0.579612	2.79628	0.00516951	0.026695	5.26899	0.620421
PWY.841	454	454	30	424	0.101964	0.057219	0.0754501	0.536516	0.0769677	0.0614675	0.211255	0.797142	laxatives	305	305	27	278	0.248995	0.0840182	0.00328687	0.0731094	0.274476	0.0910358	0.00282072	0.0606268	laxatives	1124	1123	16	1108	0.0810474	0.0775772	0.296374	0.448129	0.0716473	0.0826068	0.385957	0.54034	laxatives	264.672	120.663	146.544	0.0433604	0.120309	2.77463	0.00552646	0.028078	3.71207	0.461217
PWY.3841	454	454	30	424	0.0465075	0.0551231	0.399302	0.82441	0.0485348	0.0598683	0.418034	0.861135	laxatives	305	305	27	278	0.244112	0.0769079	0.00166086	0.0596064	0.224906	0.08216	0.006615	0.0947148	laxatives	1124	1124	16	1108	0.17043	0.080466	0.0343937	0.118842	0.135347	0.0850408	0.111779	0.298393	laxatives	279.001	148.142	138.275	0.0420547	0.115975	2.75772	0.00582065	0.0289576	3.07868	0.350371
GLYCOLYSIS.E.D	454	426	30	424	0.572797	0.323785	0.0775789	0.538204	0.482583	0.358097	0.178545	0.794456	laxatives	305	283	27	278	0.670321	0.354576	0.0596629	0.250274	0.791272	0.39168	0.0443725	0.232955	laxatives	1124	1065	16	1108	0.625724	0.417556	0.134276	0.275308	0.623968	0.4383	0.154849	0.357263	laxatives	7.79829	6.51834	5.20544	0.226327	0.623352	2.75421	0.00588345	0.0289576	0.338332	0
P461.PWY	454	453	30	424	-0.125316	0.146618	0.39318	0.82441	-0.131552	0.161815	0.416722	0.861135	laxatives	305	305	27	278	-0.053049	0.158166	0.737559	0.883792	-0.141126	0.172418	0.413806	0.744851	laxatives	1124	1123	16	1108	-0.65621	0.188835	0.000530431	0.0101718	-0.688662	0.20057	0.000618567	0.0235472	laxatives	38.1913	33.6382	24.8581	0.101699	-0.278114	-2.73469	0.00624387	0.0298333	5.64143	0.64548
PWY.6703	454	454	30	424	0.122022	0.0597658	0.0417877	0.479987	0.151391	0.0663201	0.0229785	0.515866	laxatives	305	305	27	278	0.115935	0.0688817	0.0934039	0.277129	0.144168	0.0763853	0.0602054	0.267109	laxatives	1124	1124	16	1108	0.0377566	0.0602568	0.531053	0.668429	0.0417157	0.064176	0.515818	0.657825	laxatives	227.357	171.388	242.804	0.0394807	0.107953	2.73433	0.00625078	0.0298333	1.71904	0
HEME.BIOSYNTHESIS.II	454	323	30	424	0.0860488	0.440352	0.845163	0.957277	0.222083	0.478059	0.642508	0.868626	laxatives	305	185	27	278	1.12075	0.392645	0.00461472	0.0731094	1.15854	0.430852	0.00762394	0.104415	laxatives	1124	747	16	1108	0.648531	0.540336	0.230302	0.388495	0.785143	0.57291	0.170833	0.379217	laxatives	4.3756	5.38696	3.04668	0.279408	0.749837	2.68366	0.00728201	0.0342363	2.12234	0.0576422
PWY.1269	454	442	30	424	0.337405	0.205589	0.101502	0.603574	0.33877	0.222257	0.128273	0.792272	laxatives	305	290	27	278	0.280584	0.353591	0.428104	0.638882	0.24067	0.369595	0.515502	0.802793	laxatives	1124	1076	16	1108	1.22721	0.412657	0.00300337	0.0362034	1.27087	0.437973	0.00378695	0.0493378	laxatives	20.2438	7.32063	5.21322	0.174667	0.465109	2.66283	0.00774872	0.0358948	4.07656	0.509391
SALVADEHYPOX.PWY	454	452	30	424	-0.0937195	0.085108	0.27143	0.755259	-0.0151024	0.0904691	0.867508	0.964888	laxatives	305	305	27	278	-0.088758	0.0695804	0.203094	0.440264	-0.10311	0.0764912	0.178829	0.461731	laxatives	1124	1124	16	1108	-0.194391	0.0731797	0.00801298	0.054661	-0.221394	0.0768744	0.00405724	0.0493378	laxatives	122.18	170.914	169.214	0.0465087	-0.123146	-2.6478	0.00810182	0.0364582	3.12825	0.360666
GLYCOLYSIS	454	454	30	424	0.196522	0.157753	0.213524	0.738438	0.0315689	0.172017	0.854483	0.964888	laxatives	305	301	27	278	0.390456	0.212846	0.0676001	0.257629	0.549542	0.224403	0.0149926	0.147584	laxatives	1124	1122	16	1108	0.66818	0.231904	0.00403691	0.0382049	0.619283	0.246211	0.0120403	0.0790145	laxatives	33.7953	19.8583	16.4963	0.119395	0.316404	2.65006	0.00804776	0.0364582	5.33451	0.625083
PWY.5686	454	454	30	424	-0.0422623	0.0259857	0.104602	0.611097	-0.0395057	0.0279494	0.158315	0.794456	laxatives	305	305	27	278	-0.0557056	0.0238571	0.0202443	0.145309	-0.0420587	0.0257435	0.103573	0.339848	laxatives	1124	1124	16	1108	-0.0520075	0.0273146	0.0571662	0.160657	-0.0424903	0.0282246	0.132507	0.336611	laxatives	1280.14	1508.92	1255.29	0.0157245	-0.0413846	-2.63186	0.00849194	0.0376755	0.00673983	0
PWY.6588	454	429	30	424	0.0460352	0.301695	0.878793	0.963993	-0.0235961	0.316208	0.940553	0.987164	laxatives	305	302	27	278	-0.0250642	0.132867	0.850506	0.937588	-0.094889	0.143409	0.508774	0.801319	laxatives	1124	1115	16	1108	-0.478063	0.135613	0.000440705	0.00897936	-0.45604	0.143789	0.00155999	0.0336199	laxatives	10.0012	48.6239	48.3671	0.0966772	-0.251487	-2.60131	0.00928686	0.0400734	3.73558	0.464607
CITRULBIO.PWY	454	423	30	424	0.363983	0.332293	0.273957	0.755259	0.246272	0.343021	0.47321	0.861135	laxatives	305	293	27	278	0.457507	0.172036	0.0082702	0.095206	0.428942	0.181158	0.0186507	0.168472	laxatives	1124	1096	16	1108	0.19404	0.203912	0.341519	0.48039	0.23564	0.215176	0.273724	0.465086	laxatives	8.49883	30.471	21.5979	0.128493	0.33438	2.60232	0.00925947	0.0400734	0.549018	0
PWY.6936	454	454	30	424	-0.0642224	0.0940617	0.495116	0.87788	-0.106726	0.100469	0.288761	0.826908	laxatives	305	305	27	278	-0.0277491	0.0893643	0.756387	0.893815	-0.0945718	0.0977385	0.334137	0.669348	laxatives	1124	1124	16	1108	-0.242267	0.0960935	0.0118356	0.0643066	-0.246805	0.101251	0.0149487	0.09233	laxatives	99.0687	104.681	97.544	0.0576109	-0.147854	-2.56642	0.0102756	0.0415643	1.41985	0
PWY.6737	454	454	30	424	-0.0792942	0.0406372	0.0516847	0.479987	-0.068887	0.0446911	0.124047	0.781495	laxatives	305	305	27	278	-0.0433851	0.040486	0.284787	0.533884	-0.0318504	0.0441945	0.47176	0.768555	laxatives	1124	1124	16	1108	-0.12718	0.0430888	0.00322776	0.0362844	-0.100333	0.0457508	0.0285191	0.126528	laxatives	500.677	511.992	477.753	0.0259027	-0.0662441	-2.55742	0.0105452	0.0415643	1.16433	0
VALSYN.PWY	454	454	30	424	-0.0481916	0.0276384	0.0819417	0.545732	-0.0374198	0.0300549	0.213871	0.797142	laxatives	305	305	27	278	-0.0453295	0.0274104	0.0992787	0.284505	-0.0449425	0.0302863	0.13908	0.394685	laxatives	1124	1124	16	1108	-0.0513893	0.0277332	0.0641495	0.172833	-0.0492901	0.0288544	0.0878835	0.253975	laxatives	1107.06	1090.2	1201.09	0.017154	-0.0440285	-2.56666	0.0102684	0.0415643	0.0825132	0
PWY.7111	454	454	30	424	-0.0467589	0.0258532	0.0712163	0.536516	-0.036019	0.0281327	0.201206	0.797142	laxatives	305	305	27	278	-0.0458364	0.0273508	0.0948557	0.278531	-0.0453783	0.0302144	0.134381	0.389586	laxatives	1124	1124	16	1108	-0.0510322	0.0276382	0.0650955	0.173944	-0.0485054	0.0287455	0.0918176	0.258237	laxatives	1263.5	1095.4	1210.21	0.0167386	-0.0431253	-2.57639	0.0099837	0.0415643	0.104397	0
PWY4FS.7	454	433	30	424	0.139031	0.337375	0.680469	0.917393	0.0889977	0.368366	0.809214	0.964888	laxatives	305	268	27	278	1.20579	0.426608	0.00502479	0.0731094	1.04496	0.469666	0.0269342	0.188539	laxatives	1124	1013	16	1108	1.53429	0.533449	0.00410173	0.0382049	1.45486	0.567855	0.0105415	0.0737903	laxatives	7.36955	4.53337	3.10117	0.258164	0.660141	2.55706	0.010556	0.0415643	5.03393	0.602696
PWY4FS.8	454	433	30	424	0.139047	0.337347	0.68041	0.917393	0.0892461	0.36835	0.808684	0.964888	laxatives	305	268	27	278	1.20579	0.426608	0.0050248	0.0731094	1.04495	0.469666	0.0269342	0.188539	laxatives	1124	1013	16	1108	1.53429	0.533449	0.00410176	0.0382049	1.45486	0.567855	0.0105415	0.0737903	laxatives	7.37019	4.53337	3.10117	0.258158	0.660238	2.5575	0.0105429	0.0415643	5.03205	0.602548
PHOSLIPSYN.PWY	454	432	30	424	0.190156	0.340764	0.577111	0.911928	0.182799	0.370187	0.62172	0.865604	laxatives	305	267	27	278	1.26603	0.450694	0.00529685	0.0731094	1.06762	0.49455	0.0317698	0.204235	laxatives	1124	1013	16	1108	1.45548	0.550738	0.00833768	0.054661	1.39395	0.586838	0.0177066	0.0961651	laxatives	7.29724	4.08865	2.90378	0.264539	0.682084	2.57839	0.0099262	0.0415643	3.89831	0.486957
PWY.7323	454	381	30	424	0.237279	0.435659	0.586276	0.912289	0.228657	0.46699	0.624659	0.865604	laxatives	305	230	27	278	0.866218	0.465604	0.063811	0.257629	1.15475	0.500432	0.0218005	0.168472	laxatives	1124	837	16	1108	1.27918	0.610805	0.0364632	0.120071	1.15914	0.648623	0.0742054	0.23599	laxatives	4.58549	3.9931	2.37692	0.302123	0.768082	2.54228	0.0110131	0.0428288	2.2948	0.128463
PWY.5101	454	442	30	424	0.043186	0.153794	0.778996	0.943013	0.0251501	0.16544	0.879251	0.968406	laxatives	305	305	27	278	-0.0393352	0.138521	0.776635	0.912193	0.094491	0.14937	0.52755	0.802793	laxatives	1124	1122	16	1108	0.533962	0.146735	0.000286312	0.00717983	0.550963	0.155397	0.000408791	0.0235472	laxatives	36.5359	44.8199	41.4108	0.0902527	0.227829	2.52435	0.0115913	0.0445277	6.62163	0.69796
PWY.4984	454	421	30	424	0.358449	0.333173	0.28258	0.755259	0.248305	0.342644	0.469079	0.861135	laxatives	305	293	27	278	0.463261	0.176586	0.00917201	0.098752	0.430102	0.186522	0.0219281	0.168472	laxatives	1124	1096	16	1108	0.170887	0.209387	0.414603	0.553937	0.219297	0.220734	0.3207	0.487406	laxatives	8.51751	28.7436	20.524	0.13155	0.328432	2.49663	0.0125381	0.0475845	0.596253	0
TCA	454	436	30	424	0.230454	0.15591	0.140134	0.65779	0.0723969	0.170801	0.671907	0.886719	laxatives	305	298	27	278	0.364056	0.198592	0.0677971	0.257629	0.481822	0.21388	0.0251177	0.188383	laxatives	1124	1106	16	1108	0.427843	0.207898	0.0398323	0.128937	0.433722	0.223241	0.0523022	0.191572	laxatives	34.2782	21.8604	20.0655	0.114554	0.284989	2.48781	0.0128532	0.0478785	2.84004	0.295786
PWY.6147	454	436	30	424	0.0966542	0.175102	0.581254	0.911928	0.188485	0.190235	0.322424	0.860709	laxatives	305	301	27	278	0.114323	0.18255	0.531642	0.724964	0.255628	0.200562	0.203631	0.497239	laxatives	1124	1114	16	1108	0.41542	0.201978	0.0399467	0.128937	0.452661	0.214237	0.0348453	0.145955	laxatives	27.6324	24.86	21.7876	0.116028	0.288444	2.48598	0.0129196	0.0478785	0.890423	0
PWY66.400	454	453	30	424	0.265412	0.172454	0.124529	0.65779	0.11503	0.187947	0.54087	0.861135	laxatives	305	300	27	278	0.521928	0.214411	0.0155203	0.133948	0.545338	0.222509	0.0149135	0.147584	laxatives	1124	1118	16	1108	0.328607	0.226597	0.14729	0.296397	0.322565	0.23798	0.175567	0.38191	laxatives	28.3094	20.1978	17.6571	0.122939	0.301773	2.45467	0.0141015	0.0516508	2.19307	0.0880373
PWY.7371	454	163	30	424	1.25259	0.410684	0.00242719	0.143027	0.808247	0.436086	0.0645651	0.70131	laxatives	305	135	27	278	0.593637	0.40036	0.139195	0.338046	0.69088	0.448242	0.124439	0.380723	laxatives	1124	482	16	1108	0.624738	0.530992	0.239626	0.398562	0.363235	0.565561	0.520844	0.658899	laxatives	5.25843	4.97708	3.12638	0.273568	0.660407	2.41405	0.0157765	0.0571217	0.395647	0
DENOVOPURINE2.PWY	454	454	30	424	0.0780126	0.0513396	0.129355	0.65779	0.0620781	0.0547723	0.257744	0.811892	laxatives	305	305	27	278	0.202438	0.0710307	0.00467883	0.0731094	0.225315	0.0775292	0.00397137	0.0658412	laxatives	1124	1123	16	1108	0.0298683	0.063701	0.639246	0.753252	0.0283731	0.0676576	0.675035	0.779734	laxatives	333.332	166.368	218.457	0.0373156	0.0896406	2.40223	0.0162955	0.0583304	4.13566	0.516401
GLUDEG.I.PWY	454	344	30	424	0.442207	0.410979	0.282526	0.755259	0.260009	0.449295	0.563117	0.861135	laxatives	305	244	27	278	0.445542	0.39427	0.259368	0.509998	0.466556	0.432733	0.281946	0.584295	laxatives	1124	956	16	1108	1.28837	0.487596	0.00834991	0.054661	1.37589	0.519002	0.00814233	0.068336	laxatives	4.95378	5.34024	3.71246	0.267199	0.634528	2.37474	0.0175615	0.062156	2.88597	0.306992
P162.PWY	454	326	30	424	0.604414	0.456375	0.186067	0.704095	0.539789	0.49357	0.274775	0.823073	laxatives	305	203	27	278	0.600365	0.450162	0.183333	0.411225	0.626985	0.480341	0.19293	0.478527	laxatives	1124	904	16	1108	0.561082	0.541412	0.300272	0.4511	0.991639	0.571203	0.0828408	0.243877	laxatives	4.1049	4.33412	3.06492	0.294833	0.693024	2.35056	0.0187452	0.0656081	0.38859	0
PRPP.PWY	454	449	30	424	0.109138	0.0770213	0.157213	0.670023	0.134178	0.0830578	0.10702	0.779719	laxatives	305	304	27	278	0.179647	0.114314	0.11715	0.307637	0.220343	0.121748	0.0714957	0.269209	laxatives	1124	1121	16	1108	0.0739409	0.0905111	0.414149	0.553937	0.0707267	0.0962883	0.462789	0.602391	laxatives	144.957	67.4643	107.858	0.0558773	0.13096	2.3437	0.0190933	0.0660921	0.93181	0
PWY.6969	454	432	30	424	0.227488	0.154446	0.141537	0.65779	0.0464498	0.167798	0.782073	0.949467	laxatives	305	295	27	278	0.357712	0.199052	0.0733709	0.2724	0.495353	0.214542	0.0217531	0.168472	laxatives	1124	1101	16	1108	0.405769	0.212118	0.0560172	0.160657	0.414385	0.227101	0.0683343	0.227172	laxatives	35.5162	21.7258	19.3894	0.114234	0.266814	2.33567	0.0195083	0.0667948	3.28166	0.390553
PANTOSYN.PWY	454	454	30	424	-0.0657509	0.0603778	0.276761	0.755259	-0.0451569	0.0647341	0.485854	0.861135	laxatives	305	305	27	278	-0.0760731	0.0634638	0.231609	0.47955	-0.0857976	0.0696715	0.219255	0.521338	laxatives	1124	1124	16	1108	-0.102425	0.0536101	0.0563172	0.160657	-0.114894	0.056897	0.0437	0.173395	laxatives	238.635	206.011	308.902	0.0364288	-0.0848551	-2.32934	0.0198409	0.0672032	0.654999	0
PWY.7187	454	454	30	424	0.0788686	0.0501929	0.116839	0.647125	0.087159	0.0543203	0.109399	0.779719	laxatives	305	305	27	278	0.124053	0.0636525	0.0522506	0.241099	0.137249	0.0702217	0.0517039	0.25448	laxatives	1124	1124	16	1108	0.0228536	0.0595014	0.700989	0.785301	0.0296654	0.0633873	0.639878	0.746524	laxatives	338.903	202.795	248.883	0.0355653	0.0819083	2.30304	0.0212767	0.0712997	1.30971	0
PWY.6151	454	454	30	424	-0.0762716	0.0313424	0.0153564	0.39336	-0.0537719	0.0337034	0.111417	0.779719	laxatives	305	305	27	278	-0.0340596	0.0361787	0.347256	0.58116	-0.0201268	0.0397268	0.612841	0.857978	laxatives	1124	1124	16	1108	-0.0919307	0.0362288	0.0113009	0.0635186	-0.0697692	0.038397	0.0694898	0.227172	laxatives	880.342	633.626	678.276	0.0213578	-0.048997	-2.29411	0.0217843	0.0714798	0.840856	0
NONMEVIPP.PWY	454	454	30	424	-0.0389793	0.0345212	0.259471	0.755259	-0.0230853	0.0363681	0.525956	0.861135	laxatives	305	305	27	278	-0.0878793	0.0299674	0.00363337	0.0731094	-0.0766121	0.0324879	0.0191264	0.168472	laxatives	1124	1124	16	1108	-0.0548351	0.0321976	0.0888328	0.212938	-0.0301428	0.0334071	0.367108	0.518561	laxatives	756.062	947.453	896.028	0.0196133	-0.0450268	-2.29572	0.0216917	0.0714798	1.5077	0
TRPSYN.PWY	454	454	30	424	-0.107376	0.0686514	0.118542	0.647125	-0.111105	0.0755699	0.14232	0.794456	laxatives	305	305	27	278	-0.108575	0.0774595	0.162057	0.371236	-0.100913	0.0845977	0.234006	0.530302	laxatives	1124	1124	16	1108	-0.13752	0.0719449	0.0562021	0.160657	-0.0993618	0.0771109	0.197831	0.402938	laxatives	175.106	139.728	168.178	0.045501	-0.104068	-2.28715	0.0221869	0.0720502	0.0137855	0
PPGPPMET.PWY	454	440	30	424	-0.517034	0.169253	0.00239556	0.143027	-0.458635	0.181155	0.0117537	0.515866	laxatives	305	295	27	278	0.00476335	0.168519	0.97747	0.99017	-0.0991959	0.18448	0.591252	0.842185	laxatives	1124	1110	16	1108	-0.219608	0.226217	0.331868	0.48039	-0.181303	0.239962	0.450086	0.598216	laxatives	30.4718	29.3834	17.3667	0.113797	-0.259496	-2.28035	0.0225872	0.0726016	2.06962	0.0336391
PWY0.845	454	435	30	424	0.208189	0.213526	0.33012	0.805551	0.169933	0.23047	0.461378	0.861135	laxatives	305	284	27	278	0.669349	0.406261	0.100492	0.284505	0.684332	0.430832	0.113394	0.357191	laxatives	1124	1074	16	1108	1.15439	0.445999	0.00976958	0.0604636	1.1394	0.473534	0.0162892	0.0956422	laxatives	18.8266	5.38745	4.45961	0.186749	0.417364	2.23489	0.0254246	0.0808963	3.86151	0.482068
COLANSYN.PWY	454	389	30	424	0.12744	0.434554	0.769457	0.943013	0.0626853	0.463526	0.892494	0.970092	laxatives	305	232	27	278	0.854563	0.493386	0.0843013	0.275636	1.08094	0.532485	0.0433607	0.231502	laxatives	1124	853	16	1108	1.51413	0.64493	0.0190614	0.0877597	1.36688	0.685628	0.0464464	0.177143	laxatives	4.65428	3.52683	2.12727	0.311462	0.6802	2.1839	0.0289699	0.0903518	3.34423	0.401955
PWY.6284	454	289	30	424	0.612173	0.514835	0.235058	0.738438	0.888739	0.550792	0.107416	0.779719	laxatives	305	182	27	278	0.734037	0.511358	0.152204	0.361483	0.627678	0.561584	0.264714	0.572649	laxatives	1124	699	16	1108	0.65381	0.67772	0.334894	0.48039	0.731121	0.719442	0.309747	0.487406	laxatives	3.29628	3.17081	1.93201	0.345051	0.753928	2.18497	0.0288908	0.0903518	0.111451	0
PWY.5971	454	289	30	424	0.594447	0.531806	0.26427	0.755259	0.889547	0.567908	0.118062	0.779719	laxatives	305	182	27	278	0.732126	0.514615	0.155878	0.364846	0.624961	0.566002	0.270526	0.575782	laxatives	1124	699	16	1108	0.691258	0.682188	0.311139	0.465281	0.784527	0.723943	0.278747	0.465086	laxatives	3.10059	3.1215	1.90806	0.350712	0.763314	2.17647	0.0295202	0.0911652	0.110016	0
SER.GLYSYN.PWY	454	454	30	424	-0.0616604	0.0736093	0.402677	0.82441	-0.0877373	0.0799038	0.272863	0.823073	laxatives	305	305	27	278	-0.0191127	0.0706918	0.787065	0.917769	0.00643123	0.079293	0.935418	0.991034	laxatives	1124	1124	16	1108	-0.186873	0.063065	0.00310949	0.0362034	-0.166817	0.066591	0.0123891	0.0796442	laxatives	156.626	159.049	225.511	0.0429859	-0.0930145	-2.16384	0.030477	0.09231	2.80559	0.287137
PWY.7235	454	61	30	424	0.536637	0.265643	0.0439771	0.479987	0.337966	0.292335	0.248339	0.811892	laxatives	305	46	27	278	0.527817	0.242854	0.0305463	0.170111	0.55289	0.266603	0.039076	0.219802	laxatives	1124	140	16	1108	0.123177	0.307019	0.688346	0.781885	0.117462	0.327207	0.719679	0.806562	laxatives	11.7014	14.0692	9.34016	0.168764	0.365429	2.16533	0.0303628	0.09231	1.07754	0
THISYNARA.PWY	454	454	30	424	-0.100679	0.0702844	0.152741	0.667128	-0.112875	0.076356	0.140144	0.794456	laxatives	305	305	27	278	-0.122498	0.079654	0.125147	0.319383	-0.100455	0.0892837	0.261566	0.572175	laxatives	1124	1124	16	1108	-0.146453	0.0818544	0.0738562	0.191088	-0.0937132	0.0860338	0.276285	0.465086	laxatives	171.519	125.446	135.102	0.0481088	-0.103277	-2.14675	0.0318133	0.0954399	0.0291574	0
Metformin
Pathways	N.IBD	non-zeros.IBD	Users.IBD	Non-users.IBD	Coef.IBD_univariate	SE.IBD_univariate	Pval.IBD_univariate	Qval.IBD_univariate	coeff.correcting.all.IBD_multivariate	SE.correcting_all.IBD_multivariate	pval.correcting.all.IBD_multivariate	qval.correcting.all.IBD_multivariate	drug.IBD	N.MIBS	non-zeros.MIBS	Users.MIBS	Non-users.MIBS	Coef.MIBS_univariate	SE.MIBS_univariate	Pval.MIBS_univariate	Qval.MIBS_univariate	coeff.correcting.all.MIBS_multivariate	SE.correcting_all.MIBS_multivariate	pval.correcting.all.MIBS_multivariate	qval.correcting.all.MIBS_multivariate	drug.MIBS	N.LLD	non-zeros.LLD	Users.LLD	Non-users.LLD	Coef.LLD_univariate	SE.LLD_univariate	Pval.LLD_univariate	Qval.LLD_univariate	coeff.correcting.all.LLD_multivariate	SE.correcting_all.LLD_multivariate	pval.correcting.all.LLD_multivariate	qval.correcting.all.LLD_multivariate	drug.LLD	inverse_var.ibd_multivariate	inverse_var.mibs_multivariate	inverse_var.lld_multivariate	se_multivariate	beta_multivariate	Z_multivariate	P_multivariate	FDR_multivariate	Het.Q_multivariate	Het.I2_multivariate
PWY.6895	454	195	7	447	4.07976	1.23426	0.0010263	0.125178	4.56375	1.49999	0.00250198	0.488241	metformin	305	104	6	299	1.97484	1.0625	0.0640579	0.47115	2.48328	1.5798	0.117173	0.936063	metformin	1124	347	15	1109	3.70916	0.739636	6.16916e-07	2.83428e-05	4.16077	1.06446	9.85585e-05	0.00858386	metformin	0.444449	0.400676	0.882546	0.760798	3.8754	5.09386	3.50848e-07	0.000104202	1.05897	0
PWY.6891	454	195	7	447	3.15189	1.02443	0.00222405	0.125178	3.39359	1.23806	0.00640103	0.488241	metformin	305	104	6	299	1.41367	0.82816	0.0888641	0.515354	1.67362	1.23148	0.175296	0.936063	metformin	1124	347	15	1109	3.06867	0.588658	2.21239e-07	2.43363e-05	3.35626	0.846052	7.76125e-05	0.00858386	metformin	0.652401	0.659398	1.39703	0.607588	2.95565	4.86457	1.14708e-06	0.000170342	1.43312	0
PWY.7446	454	115	7	447	1.41084	0.773657	0.0688939	0.319141	1.58485	0.917152	0.0847637	0.649709	metformin	305	56	6	299	0.693396	0.497055	0.164052	0.515354	0.725764	0.753703	0.336464	0.936063	metformin	1124	232	15	1109	2.12908	0.393741	7.8272e-08	1.46924e-05	2.34401	0.569176	4.11125e-05	0.00858386	metformin	1.18882	1.76035	3.08679	0.40703	1.72254	4.23197	2.31656e-05	0.00229339	2.96376	0.325182
PWY.6629	454	169	7	447	2.63011	1.17559	0.0257704	0.253678	2.49462	1.41329	0.0783143	0.637977	metformin	305	90	6	299	2.36586	0.980524	0.0164318	0.249764	1.81071	1.44476	0.211209	0.936063	metformin	1124	301	15	1109	2.95139	0.659899	8.52098e-06	0.000163824	3.40682	0.946095	0.000331548	0.0137861	metformin	0.500652	0.479078	1.1172	0.690571	2.82437	4.0899	4.31552e-05	0.00320427	0.9257	0
PWY.7269	454	203	7	447	2.15288	0.97648	0.0279921	0.261278	2.54065	1.16013	0.0291083	0.637977	metformin	305	100	6	299	1.19154	0.776363	0.125901	0.515354	0.827859	1.1372	0.467272	0.936063	metformin	1124	372	15	1109	2.78078	0.555002	6.30998e-07	2.83428e-05	2.84774	0.797464	0.000371342	0.0137861	metformin	0.742992	0.773259	1.57245	0.569	2.26819	3.98628	6.7118e-05	0.00398681	2.18747	0.0857036
PWY0.41	454	98	7	447	2.47714	0.630879	0.000100092	0.0315291	2.14659	0.75256	0.00456618	0.488241	metformin	305	61	6	299	1.16673	0.47805	0.015253	0.244048	0.954128	0.701368	0.174887	0.936063	metformin	1124	211	15	1109	1.6163	0.39935	5.5376e-05	0.000537473	1.44252	0.572715	0.0119217	0.0875072	metformin	1.7657	2.03286	3.04876	0.382155	1.47908	3.87037	0.000108671	0.00537922	1.35102	0
PWY0.1338	454	175	7	447	0.784611	0.788027	0.319963	0.572661	0.767331	0.938727	0.414181	0.813845	metformin	305	93	6	299	1.47714	0.477554	0.00217214	0.207039	1.08132	0.697073	0.122072	0.936063	metformin	1124	331	15	1109	2.21673	0.411767	8.90446e-08	1.46924e-05	2.13141	0.591803	0.000330777	0.0137861	metformin	1.1348	2.05799	2.85526	0.406623	1.51815	3.73356	0.000188793	0.00700895	2.10627	0.050453
PWY.6731	454	111	7	447	1.48132	0.748957	0.0485719	0.274704	1.0945	0.901619	0.225496	0.713422	metformin	305	72	6	299	1.71952	0.631822	0.00688046	0.224824	1.01194	0.946381	0.285925	0.936063	metformin	1124	297	15	1109	2.52608	0.505861	6.87099e-07	2.83428e-05	2.77449	0.72745	0.000144509	0.00858386	metformin	1.23014	1.11652	1.88971	0.485851	1.82213	3.75039	0.00017656	0.00700895	3.09814	0.354451
POLYISOPRENSYN.PWY	454	241	7	447	1.8812	1.00504	0.0619038	0.304683	2.54031	1.21668	0.0374438	0.637977	metformin	305	130	6	299	2.0146	0.865531	0.0206035	0.279238	1.74047	1.29965	0.181662	0.936063	metformin	1124	555	15	1109	2.14562	0.643965	0.000890842	0.00481931	2.56499	0.926508	0.00572901	0.0575255	metformin	0.675531	0.592039	1.16494	0.64117	2.35746	3.67681	0.000236168	0.00779354	0.298139	0
PWY.6823	454	145	7	447	2.25179	0.817013	0.00609319	0.145372	2.54659	0.961756	0.00842332	0.500345	metformin	305	68	6	299	1.07471	0.502608	0.033322	0.386125	0.179767	0.749118	0.810543	0.976173	metformin	1124	234	15	1109	1.96835	0.428513	4.85614e-06	0.0001062	2.02727	0.61505	0.00101246	0.023255	metformin	1.08111	1.78197	2.64349	0.426147	1.53136	3.5935	0.000326262	0.00857416	5.01968	0.601568
PWY.5705	454	182	7	447	2.5772	0.827016	0.00195204	0.125178	2.51662	0.997791	0.0120528	0.596615	metformin	305	85	6	299	1.03196	0.63037	0.102678	0.515354	0.44605	0.914271	0.626047	0.971169	metformin	1124	347	15	1109	1.96091	0.485774	5.79123e-05	0.00054603	2.10813	0.699321	0.00263403	0.041174	metformin	1.00443	1.19633	2.04478	0.485326	1.73642	3.57785	0.000346431	0.00857416	2.88589	0.306972
GLYCOL.GLYOXDEG.PWY	454	200	7	447	1.65806	0.86144	0.0549069	0.298201	1.97514	1.03184	0.0563143	0.637977	metformin	305	95	6	299	1.61024	0.62078	0.00996151	0.224824	0.889878	0.921487	0.335086	0.936063	metformin	1124	370	15	1109	2.12355	0.486974	1.41614e-05	0.000222537	2.18476	0.700129	0.00185343	0.0354434	metformin	0.939233	1.17767	2.04007	0.490469	1.77056	3.60993	0.000306279	0.00857416	1.30271	0
PWY.5862	454	156	7	447	2.88969	1.04638	0.0059934	0.145372	2.86839	1.25371	0.0226671	0.637977	metformin	305	65	6	299	1.30628	0.815189	0.110121	0.515354	-0.0255632	1.21162	0.983183	0.991897	metformin	1124	246	15	1109	2.37268	0.565822	2.96644e-05	0.000362565	2.71347	0.808628	0.000819435	0.0221247	metformin	0.636218	0.681187	1.52933	0.592688	2.09268	3.53083	0.000414256	0.00946416	4.02867	0.503558
PWY.5896	454	156	7	447	3.06729	1.10158	0.00559433	0.145372	3.0476	1.32106	0.0215722	0.637977	metformin	305	65	6	299	1.40541	0.86647	0.105862	0.515354	-0.0144842	1.28751	0.991033	0.991897	metformin	1124	246	15	1109	2.48215	0.599672	3.74739e-05	0.000426427	2.82439	0.85729	0.0010179	0.023255	metformin	0.573004	0.603256	1.36065	0.627838	2.19974	3.50368	0.000458879	0.00973479	3.90045	0.487239
AST.PWY	454	163	7	447	1.61894	0.783476	0.0393821	0.26829	1.83871	0.936866	0.0503882	0.637977	metformin	305	85	6	299	1.583	0.517364	0.00241883	0.207039	0.562189	0.750572	0.454524	0.936063	metformin	1124	294	15	1109	1.80891	0.421662	1.94209e-05	0.000267038	1.87436	0.605891	0.00202875	0.0354434	metformin	1.13932	1.77507	2.72403	0.421135	1.45407	3.45273	0.000554948	0.0104823	2.06173	0.0299431
ECASYN.PWY	454	151	7	447	1.55478	0.844664	0.0663403	0.312923	1.784	1.00365	0.0762492	0.637977	metformin	305	58	6	299	1.07452	0.505275	0.034294	0.386125	0.346541	0.733386	0.636956	0.971169	metformin	1124	232	15	1109	2.16374	0.443535	1.2245e-06	3.79821e-05	2.24873	0.637604	0.000438267	0.0143676	metformin	0.992738	1.85924	2.45979	0.433891	1.49607	3.44802	0.000564704	0.0104823	3.9326	0.49143
PWY.5723	454	217	7	447	2.73624	1.12599	0.0154969	0.197846	2.95462	1.35153	0.0293893	0.637977	metformin	305	120	6	299	1.50411	0.947462	0.113457	0.515354	0.617612	1.41455	0.662749	0.976173	metformin	1124	433	15	1109	2.84502	0.662404	1.89892e-05	0.000267038	2.70342	0.949246	0.00448367	0.0512173	metformin	0.547457	0.499759	1.10979	0.680885	2.28391	3.35433	0.000795573	0.0138991	1.82919	0
GLUCARGALACTSUPER.PWY	454	181	7	447	2.30642	0.828496	0.0056042	0.145372	2.2257	0.994142	0.0257215	0.637977	metformin	305	91	6	299	0.65424	0.617625	0.290328	0.653776	0.302103	0.921952	0.743415	0.976173	metformin	1124	349	15	1109	1.90676	0.465121	4.44045e-05	0.000457922	1.9126	0.669991	0.00439096	0.0512173	metformin	1.01182	1.17648	2.22772	0.475866	1.55528	3.26833	0.00108186	0.0171122	2.5868	0.226844
PWY.6803	454	208	7	447	1.82379	1.01106	0.0719424	0.323115	2.18187	1.22499	0.0756563	0.637977	metformin	305	116	6	299	1.7206	0.81727	0.0361017	0.391962	0.462297	1.22797	0.706868	0.976173	metformin	1124	400	15	1109	2.47992	0.575264	1.76922e-05	0.000265384	2.5303	0.827905	0.00229639	0.0378905	metformin	0.666397	0.663168	1.45894	0.598844	1.95521	3.26498	0.00109472	0.0171122	1.99481	0
URDEGR.PWY	454	110	7	447	1.70824	0.624012	0.00644269	0.145372	1.48857	0.75379	0.0489854	0.637977	metformin	305	74	6	299	1.08491	0.573064	0.0593039	0.47115	0.779953	0.838464	0.353109	0.936063	metformin	1124	284	15	1109	1.69261	0.441709	0.000134213	0.000942346	1.51939	0.637325	0.0172979	0.102723	metformin	1.75995	1.42243	2.46194	0.420915	1.32343	3.14418	0.00166552	0.0207317	0.562672	0
KDO.NAGLIPASYN.PWY	454	166	7	447	1.42237	0.86093	0.0992243	0.363438	1.46341	1.02819	0.155436	0.708337	metformin	305	72	6	299	1.10286	0.582834	0.0594387	0.47115	0.55858	0.84567	0.509504	0.936063	metformin	1124	285	15	1109	2.24752	0.461345	1.26607e-06	3.79821e-05	1.97839	0.664139	0.00295796	0.0439256	metformin	0.945926	1.39829	2.26716	0.465677	1.44223	3.09706	0.00195451	0.0207317	1.744	0
GLUCARDEG.PWY	454	188	7	447	1.96609	0.846504	0.0206579	0.224387	1.97458	1.01695	0.052884	0.637977	metformin	305	93	6	299	0.847629	0.620145	0.172711	0.515354	0.372066	0.929209	0.689177	0.976173	metformin	1124	325	15	1109	2.05618	0.464136	1.03441e-05	0.000170678	1.91437	0.667558	0.00421508	0.0512173	metformin	0.966941	1.15817	2.24399	0.478414	1.51886	3.17478	0.00149948	0.0207317	2.075	0.0361439
PWY0.1241	454	246	7	447	1.85428	0.928762	0.0464974	0.272503	1.46576	1.09745	0.182442	0.712965	metformin	305	133	6	299	1.16368	0.723613	0.108861	0.515354	1.03657	1.07311	0.334955	0.936063	metformin	1124	496	15	1109	2.25495	0.532504	2.47776e-05	0.000314484	2.19514	0.762635	0.0040765	0.0512173	metformin	0.830292	0.868379	1.71936	0.540894	1.72362	3.18661	0.00143949	0.0207317	0.847383	0
PWY.561	454	202	7	447	1.97105	0.982052	0.0453557	0.272503	1.76811	1.1994	0.14123	0.708337	metformin	305	109	6	299	2.56243	0.863789	0.00325599	0.207039	1.63094	1.27427	0.201701	0.936063	metformin	1124	417	15	1109	2.44386	0.632316	0.000117519	0.000861805	2.23559	0.909956	0.0141745	0.096547	metformin	0.695138	0.615858	1.2077	0.630104	1.95873	3.10858	0.00187989	0.0207317	0.184002	0
GLYOXYLATE.BYPASS	454	252	7	447	1.90276	1.0277	0.0647738	0.312923	1.9592	1.23575	0.113664	0.659386	metformin	305	142	6	299	2.26724	0.879302	0.0104042	0.224824	1.42801	1.31023	0.276754	0.936063	metformin	1124	571	15	1109	2.19843	0.620987	0.000416262	0.00249757	2.24672	0.893847	0.0120977	0.0875072	metformin	0.654844	0.582513	1.25162	0.633854	1.97947	3.12291	0.00179075	0.0207317	0.266812	0
PWY.5861	454	199	7	447	2.54865	1.08585	0.0193625	0.217829	2.4806	1.30137	0.0573522	0.637977	metformin	305	93	6	299	1.59188	0.873088	0.0692643	0.47115	0.6269	1.30262	0.630729	0.971169	metformin	1124	359	15	1109	2.50956	0.625916	6.49081e-05	0.000580023	2.48789	0.900169	0.00581066	0.0575255	metformin	0.590474	0.58934	1.2341	0.643634	2.03176	3.15671	0.00159562	0.0207317	1.53886	0
PWY.5838	454	199	7	447	2.68883	1.14325	0.0191186	0.217829	2.60711	1.3703	0.0578174	0.637977	metformin	305	93	6	299	1.72257	0.930374	0.06509	0.47115	0.719393	1.38816	0.60473	0.957648	metformin	1124	359	15	1109	2.59673	0.663965	9.74829e-05	0.000758663	2.55515	0.955141	0.00758291	0.0682462	metformin	0.532563	0.518941	1.09614	0.682369	2.12445	3.11335	0.00184976	0.0207317	1.35189	0
FUC.RHAMCAT.PWY	454	253	7	447	1.98135	1.12659	0.0793239	0.328777	2.38817	1.35246	0.078198	0.637977	metformin	305	155	6	299	1.4073	1.01208	0.165416	0.515354	1.61503	1.53446	0.293528	0.936063	metformin	1124	541	15	1109	2.25245	0.727937	0.0020219	0.0101095	2.4815	1.04406	0.0176393	0.102723	metformin	0.546706	0.424707	0.917373	0.727627	2.25965	3.10551	0.00189952	0.0207317	0.230658	0
P23.PWY	454	193	7	447	2.29105	0.93481	0.0146432	0.197846	2.17132	1.12244	0.053767	0.637977	metformin	305	124	6	299	2.1722	0.81997	0.00850037	0.224824	2.55844	1.20584	0.0347935	0.936063	metformin	1124	495	15	1109	1.81779	0.621193	0.00349979	0.015821	1.26802	0.889482	0.154282	0.415679	metformin	0.793726	0.687738	1.26394	0.603528	1.85243	3.06934	0.00214531	0.0219709	0.855194	0
PWY.7315	454	221	7	447	2.06871	1.02141	0.0434374	0.26829	1.91728	1.23013	0.119888	0.659386	metformin	305	116	6	299	2.38717	0.808588	0.00340525	0.207039	1.1068	1.20066	0.357459	0.936063	metformin	1124	453	15	1109	2.21482	0.587558	0.000172103	0.00113588	2.13643	0.844422	0.0115463	0.0875072	metformin	0.660842	0.693683	1.40243	0.602262	1.82483	3.02997	0.00244579	0.0242133	0.499453	0
PWY.6708	454	179	7	447	1.27852	0.907785	0.159722	0.417905	1.35711	1.08956	0.213662	0.713422	metformin	305	98	6	299	1.67614	0.706657	0.0183306	0.265358	1.15903	1.05375	0.272374	0.936063	metformin	1124	334	15	1109	1.9856	0.503176	8.43782e-05	0.000679142	1.8413	0.726189	0.0113673	0.0875072	metformin	0.842356	0.90059	1.89627	0.524199	1.56038	2.9767	0.00291365	0.0247244	0.32952	0
PWY.5083	454	270	7	447	2.54782	1.01864	0.0127413	0.182432	2.2916	1.22812	0.0627871	0.637977	metformin	305	154	6	299	1.86024	0.851607	0.029713	0.371694	1.16311	1.25832	0.356157	0.936063	metformin	1124	563	15	1109	2.18082	0.608436	0.000352564	0.00219521	1.95904	0.876518	0.0256207	0.135881	metformin	0.663007	0.631564	1.3016	0.620631	1.85034	2.98139	0.00286943	0.0247244	0.44275	0
P105.PWY	454	217	7	447	2.0815	1.10616	0.0605349	0.304683	1.83147	1.33765	0.171718	0.708337	metformin	305	109	6	299	2.68494	0.935033	0.00437828	0.215079	1.7042	1.37815	0.217339	0.936063	metformin	1124	420	15	1109	2.61493	0.673374	0.000109079	0.000818091	2.32737	0.969541	0.0165423	0.102723	metformin	0.558878	0.526513	1.06382	0.68212	2.04575	2.99911	0.00270768	0.0247244	0.171453	0
ENTBACSYN.PWY	454	165	7	447	1.43672	1.19665	0.230548	0.490692	1.01954	1.42943	0.476109	0.841692	metformin	305	74	6	299	1.3034	0.949023	0.170658	0.515354	0.452279	1.40793	0.748285	0.976173	metformin	1124	304	15	1109	3.41241	0.69696	1.12123e-06	3.79821e-05	3.52063	1.00581	0.000483759	0.0143676	metformin	0.489413	0.504472	0.988487	0.710244	2.12232	2.98816	0.00280659	0.0247244	3.93493	0.491732
PWY.6630	454	293	7	447	2.38355	1.26266	0.0597249	0.304683	2.69145	1.4979	0.0731252	0.637977	metformin	305	196	6	299	2.81789	1.13321	0.0134428	0.240389	1.18918	1.63751	0.468353	0.936063	metformin	1124	635	15	1109	2.15407	0.796856	0.00697165	0.028403	2.75234	1.13861	0.0158027	0.102723	metformin	0.44569	0.372935	0.771342	0.79306	2.36863	2.98669	0.00282014	0.0247244	0.678809	0
METHGLYUT.PWY	454	179	7	447	0.518058	0.873549	0.553453	0.755137	0.4153	1.04124	0.690218	0.925891	metformin	305	76	6	299	1.76788	0.537903	0.00113733	0.207039	0.843253	0.790776	0.287253	0.936063	metformin	1124	277	15	1109	2.26975	0.446441	4.32816e-07	2.83428e-05	1.97296	0.636622	0.0019914	0.0354434	metformin	0.922352	1.59916	2.46738	0.447711	1.32286	2.95472	0.00312956	0.0247573	2.17036	0.078493
PWY.7409	454	165	7	447	1.18933	0.91065	0.192229	0.448534	1.28693	1.09766	0.241728	0.713422	metformin	305	78	6	299	1.57107	0.628009	0.0129006	0.240389	0.723168	0.940578	0.442672	0.936063	metformin	1124	281	15	1109	2.09456	0.470653	9.43231e-06	0.000163824	1.87999	0.674524	0.00541111	0.0575255	metformin	0.829971	1.13034	2.19789	0.490396	1.44715	2.95099	0.00316761	0.0247573	1.02556	0
GLUCOSE1PMETAB.PWY	454	263	7	447	2.21324	1.03405	0.0328767	0.26829	2.1371	1.24471	0.0867706	0.649709	metformin	305	139	6	299	1.32388	0.900372	0.142516	0.515354	0.337226	1.35101	0.803083	0.976173	metformin	1124	537	15	1109	2.52965	0.630998	6.50329e-05	0.000580023	2.49362	0.910171	0.0062508	0.0598867	metformin	0.645447	0.547876	1.20713	0.645436	1.90558	2.95239	0.00315322	0.0247573	1.79963	0
REDCITCYC	454	284	7	447	2.09236	0.984803	0.0341756	0.26829	1.69477	1.1687	0.147811	0.708337	metformin	305	172	6	299	1.79187	0.864241	0.0389988	0.394592	1.54562	1.28553	0.230318	0.936063	metformin	1124	646	15	1109	2.28349	0.626892	0.000282336	0.00179175	2.02265	0.900082	0.0248302	0.134083	metformin	0.732143	0.605112	1.23434	0.623589	1.81705	2.91386	0.00356988	0.027186	0.107708	0
KETOGLUCONMET.PWY	454	201	7	447	1.82042	0.989776	0.0665582	0.312923	2.43594	1.19291	0.041811	0.637977	metformin	305	115	6	299	0.737787	0.8179	0.367758	0.745324	-0.874618	1.21141	0.470943	0.936063	metformin	1124	450	15	1109	2.59469	0.607202	2.09112e-05	0.000276028	2.76714	0.876423	0.00163662	0.0347198	metformin	0.70272	0.681424	1.30189	0.610161	1.7566	2.87892	0.00399043	0.0290165	6.37148	0.686101
PWY.6595	454	427	7	447	-0.648407	0.699623	0.354543	0.586255	-1.10869	0.825953	0.180261	0.712965	metformin	305	299	6	299	0.0123196	0.263504	0.962743	0.975579	-0.628584	0.374077	0.0941165	0.936063	metformin	1124	1117	15	1109	-0.321407	0.165936	0.0530075	0.143856	-0.489904	0.241795	0.0430024	0.193511	metformin	1.46585	7.14626	17.1044	0.197194	-0.563712	-2.85866	0.00425431	0.0290165	0.558608	0
TRNA.CHARGING.PWY	454	454	7	447	-0.149981	0.112865	0.1846	0.437211	-0.187379	0.132238	0.157288	0.708337	metformin	305	305	6	299	-0.0430019	0.0870671	0.62175	0.868238	-0.0685267	0.131895	0.603815	0.957648	metformin	1124	1124	15	1109	-0.165465	0.0418688	8.23949e-05	0.000679142	-0.149421	0.0596369	0.0123748	0.0875072	metformin	57.1858	57.4837	281.17	0.0502621	-0.143157	-2.84822	0.00439644	0.0290165	0.44303	0
PWY.7254	454	246	7	447	2.10551	0.997276	0.0353162	0.26829	1.63101	1.18397	0.16911	0.708337	metformin	305	137	6	299	1.70896	0.84634	0.0443575	0.421396	0.914123	1.25498	0.467015	0.936063	metformin	1124	528	15	1109	2.453	0.600556	4.73159e-05	0.000473159	2.17749	0.860728	0.0115537	0.0875072	metformin	0.713376	0.634935	1.3498	0.608794	1.7357	2.85104	0.00435758	0.0290165	0.699847	0
TCA.GLYOX.BYPASS	454	233	7	447	1.85074	1.05767	0.0808495	0.330748	1.60805	1.2774	0.208824	0.713422	metformin	305	130	6	299	2.32754	0.888218	0.00923114	0.224824	1.44091	1.32017	0.276066	0.936063	metformin	1124	493	15	1109	2.36649	0.634243	0.000200151	0.00129509	2.181	0.913721	0.0171612	0.102723	metformin	0.612842	0.573776	1.19777	0.647607	1.85564	2.86538	0.00416504	0.0290165	0.263051	0
GLYCOLYSIS.TCA.GLYOX.BYPASS	454	232	7	447	1.88581	1.13552	0.0974787	0.361244	1.66571	1.37575	0.226707	0.713422	metformin	305	128	6	299	2.74646	0.970061	0.00495248	0.215079	1.82239	1.44667	0.208884	0.936063	metformin	1124	483	15	1109	2.40283	0.691045	0.000526381	0.00310189	2.2942	0.996453	0.0215049	0.118526	metformin	0.528349	0.477819	1.00713	0.704767	2.01729	2.86235	0.00420518	0.0290165	0.160685	0
PWY.7204	454	207	7	447	2.22157	1.08169	0.0405892	0.26829	2.08234	1.29444	0.108479	0.659386	metformin	305	113	6	299	2.03691	0.937365	0.0305669	0.371694	1.43343	1.3857	0.301874	0.936063	metformin	1124	429	15	1109	2.50664	0.657081	0.000143753	0.000988301	1.97024	0.944663	0.037245	0.178416	metformin	0.596814	0.520789	1.12059	0.668423	1.87523	2.80545	0.00502464	0.0324417	0.137367	0
PWY0.1415	454	191	7	447	1.83004	0.934917	0.0509313	0.281462	1.64901	1.12344	0.142945	0.708337	metformin	305	96	6	299	0.561228	0.688334	0.415527	0.789502	0.304096	1.00942	0.763454	0.976173	metformin	1124	352	15	1109	1.91951	0.506425	0.0001585	0.00106745	1.97478	0.727908	0.00677518	0.0628822	metformin	0.792314	0.981428	1.88733	0.522632	1.45641	2.78669	0.00532492	0.0336489	1.83969	0
NAGLIPASYN.PWY	454	343	7	447	1.28367	0.946788	0.175858	0.437211	1.20645	1.13673	0.289181	0.721738	metformin	305	177	6	299	0.929281	0.846164	0.272991	0.636458	1.07884	1.24769	0.388007	0.936063	metformin	1124	638	15	1109	1.85138	0.615483	0.00268859	0.0130476	2.23944	0.888839	0.0118957	0.0875072	metformin	0.773906	0.642367	1.26577	0.610615	1.6634	2.72414	0.00644699	0.0398908	0.801109	0
PWY0.1061	454	443	7	447	1.19042	0.493745	0.0163302	0.197846	0.918996	0.564175	0.104146	0.658114	metformin	305	302	6	299	0.538271	0.414083	0.194646	0.523651	0.191454	0.603517	0.751322	0.976173	metformin	1124	1110	15	1109	0.949275	0.239511	7.86468e-05	0.000675526	0.766824	0.333169	0.0215501	0.118526	metformin	3.14175	2.7455	9.00889	0.259097	0.692873	2.67418	0.00749127	0.0454062	0.900186	0
PWY.2723	454	184	7	447	0.7803	0.933783	0.403817	0.608623	0.805932	1.12485	0.474115	0.841692	metformin	305	93	6	299	1.40504	0.681939	0.040238	0.394592	0.446683	1.01182	0.659239	0.976173	metformin	1124	346	15	1109	2.50627	0.541229	4.07181e-06	9.59785e-05	2.29268	0.780089	0.00336306	0.0475633	metformin	0.79034	0.97678	1.64328	0.541499	1.41942	2.62128	0.00876006	0.0520347	2.47484	0.191867
PWY.6892	454	341	7	447	1.71498	0.984368	0.0821731	0.331853	1.97687	1.18987	0.0974206	0.658114	metformin	305	221	6	299	1.13515	0.866095	0.190983	0.51963	1.45478	1.3162	0.270043	0.936063	metformin	1124	870	15	1109	1.12884	0.581726	0.0525706	0.143856	1.31962	0.844078	0.118255	0.371877	metformin	0.706314	0.577236	1.40357	0.610037	1.52142	2.49397	0.0126323	0.0735644	0.206232	0
TEICHOICACID.PWY	454	93	7	447	0.260897	0.650079	0.688372	0.837897	-0.154946	0.77829	0.842298	0.940461	metformin	305	41	6	299	1.10947	0.450203	0.0142897	0.241337	0.0465997	0.657618	0.943562	0.991897	metformin	1124	219	15	1109	1.89485	0.406355	3.49172e-06	9.13883e-05	2.216	0.576132	0.000126936	0.00858386	metformin	1.65089	2.31235	3.0127	0.378616	0.935803	2.47164	0.0134494	0.0768165	8.72999	0.770905
PWY.4041	454	247	7	447	2.68506	1.03321	0.00967202	0.179217	2.12211	1.23887	0.0875029	0.649709	metformin	305	131	6	299	1.25708	0.832138	0.131935	0.515354	-0.534561	1.24533	0.66809	0.976173	metformin	1124	508	15	1109	2.33371	0.607551	0.00012933	0.000927804	2.23723	0.877303	0.0109063	0.0875072	metformin	0.651554	0.644807	1.29927	0.620695	1.51977	2.44849	0.0143456	0.0789011	3.62645	0.448497
PWY490.3	454	180	7	447	1.77742	0.857988	0.0388866	0.26829	2.20118	1.04615	0.0359995	0.637977	metformin	305	128	6	299	1.10417	0.754749	0.14453	0.515354	0.736254	1.11752	0.51058	0.936063	metformin	1124	483	15	1109	0.710768	0.546187	0.193415	0.354594	1.15696	0.786058	0.141355	0.399832	metformin	0.913724	0.800737	1.61842	0.54776	1.34216	2.45027	0.0142749	0.0789011	1.02373	0
Proton pump inhibitors
Pathways	N.IBD	non-zeros.IBD	Users.IBD	Non-users.IBD	Coef.IBD_univariate	SE.IBD_univariate	Pval.IBD_univariate	Qval.IBD_univariate	coeff.correcting.all.IBD_multivariate	SE.correcting_all.IBD_multivariate	pval.correcting.all.IBD_multivariate	qval.correcting.all.IBD_multivariate	drug.IBD	N.MIBS	non-zeros.MIBS	Users.MIBS	Non-users.MIBS	Coef.MIBS_univariate	SE.MIBS_univariate	Pval.MIBS_univariate	Qval.MIBS_univariate	coeff.correcting.all.MIBS_multivariate	SE.correcting_all.MIBS_multivariate	pval.correcting.all.MIBS_multivariate	qval.correcting.all.MIBS_multivariate	drug.MIBS	N.LLD	non-zeros.LLD	Users.LLD	Non-users.LLD	Coef.LLD_univariate	SE.LLD_univariate	Pval.LLD_univariate	Qval.LLD_univariate	coeff.correcting.all.LLD_multivariate	SE.correcting_all.LLD_multivariate	pval.correcting.all.LLD_multivariate	qval.correcting.all.LLD_multivariate	drug.LLD	inverse_var.ibd_multivariate	inverse_var.mibs_multivariate	inverse_var.lld_multivariate	se_multivariate	beta_multivariate	Z_multivariate	P_multivariate	FDR_multivariate	Het.Q_multivariate	Het.I2_multivariate
PWY.922	454	302	108	346	2.37773	0.253661	3.76645e-19	1.258e-16	2.46882	0.304427	6.38176e-15	2.04854e-12	PPI	305	183	48	257	1.76277	0.317264	6.11792e-08	1.98832e-05	1.88838	0.384303	1.5696e-06	0.000503841	PPI	1124	748	93	1031	1.89499	0.232273	9.06479e-16	1.49569e-13	1.63094	0.258569	4.13269e-10	6.63296e-08	PPI	10.7903	6.77099	14.9571	0.175362	1.96257	11.1915	4.48578e-29	1.43993e-26	4.4477	0.550329
PWY0.1061	454	443	108	346	0.923621	0.134114	2.05004e-11	3.42357e-09	0.805238	0.16177	9.71567e-07	3.89841e-05	PPI	305	302	48	257	0.80608	0.159306	7.38839e-07	8.00409e-05	0.881013	0.192885	7.61379e-06	0.00122201	PPI	1124	1110	93	1031	0.925485	0.0973055	1.13919e-20	3.75933e-18	0.818556	0.108002	7.56109e-14	2.42711e-11	PPI	38.2125	26.8783	85.7308	0.0814269	0.826312	10.1479	3.38582e-24	5.43425e-22	0.102553	0
NAD.BIOSYNTHESIS.II	454	427	108	346	1.2801	0.206255	1.25831e-09	1.05069e-07	1.53999	0.245322	9.0292e-10	1.44919e-07	PPI	305	289	48	257	1.09993	0.274351	7.70614e-05	0.00278277	1.32114	0.307912	2.50247e-05	0.00267765	PPI	1124	1081	93	1031	0.917022	0.175419	2.04852e-07	3.75563e-06	0.818006	0.195634	3.13386e-05	0.000628731	PPI	16.6161	10.5475	26.1284	0.136984	1.1427	8.34183	7.3148e-17	7.82683e-15	5.71313	0.649929
PWY.7560	454	449	108	346	0.697078	0.115231	3.16315e-09	2.11298e-07	0.777695	0.139719	4.86002e-08	5.20022e-06	PPI	305	299	48	257	0.744414	0.180728	4.96017e-05	0.00268676	0.823625	0.217722	0.000192711	0.00985094	PPI	1124	1118	93	1031	0.603624	0.0960135	4.6569e-10	2.56129e-08	0.539149	0.107177	5.74139e-07	2.63284e-05	PPI	51.2257	21.0958	87.0555	0.0792113	0.653475	8.24977	1.587e-16	1.22283e-14	2.53904	0.212301
PWY.5173	454	294	108	346	1.71392	0.253705	4.54388e-11	5.05885e-09	1.65155	0.308219	1.42654e-07	9.15836e-06	PPI	305	173	48	257	1.28651	0.282887	7.89598e-06	0.000513239	1.20746	0.340234	0.000457753	0.0183673	PPI	1124	600	93	1031	1.43503	0.216858	5.66176e-11	6.22794e-09	1.25926	0.239414	1.73973e-07	9.30754e-06	PPI	10.5264	8.63861	17.4463	0.165269	1.35982	8.22793	1.90472e-16	1.22283e-14	1.27281	0
PWY.6270	454	449	108	346	0.665285	0.112343	6.51895e-09	2.72166e-07	0.74633	0.136144	7.58134e-08	6.08402e-06	PPI	305	299	48	257	0.724716	0.177596	5.79972e-05	0.00269273	0.803453	0.214009	0.000214818	0.00985094	PPI	1124	1118	93	1031	0.57965	0.0936451	8.47538e-10	3.99554e-08	0.518205	0.104562	8.37125e-07	3.27761e-05	PPI	53.9515	21.8342	91.4636	0.0773246	0.629033	8.13496	4.12078e-16	2.20462e-14	2.52997	0.209477
PWY.5464	454	262	108	346	1.56351	0.293682	1.62677e-07	4.93945e-06	1.78378	0.358253	9.5434e-07	3.89841e-05	PPI	305	161	48	257	1.32649	0.347314	0.000162853	0.0044106	1.21899	0.422019	0.00419224	0.0916483	PPI	1124	555	93	1031	1.5294	0.265141	1.03624e-08	2.63047e-07	1.45436	0.294583	9.18957e-07	3.27761e-05	PPI	7.79147	5.61482	11.5235	0.200281	1.5043	7.51095	5.87003e-14	2.69183e-12	1.0944	0
PWY.6628	454	393	108	346	1.40962	0.277513	5.61123e-07	1.10244e-05	1.45314	0.336896	2.03194e-05	0.000422263	PPI	305	242	48	257	1.59487	0.397414	7.58589e-05	0.00278277	1.5691	0.475728	0.00110633	0.0359282	PPI	1124	907	93	1031	1.75713	0.277261	3.38205e-10	2.23215e-08	1.46861	0.30964	2.38915e-06	7.66918e-05	PPI	8.81068	4.41859	10.43	0.205589	1.48162	7.20671	5.73207e-13	2.29999e-11	0.0427243	0
PWY66.409	454	448	108	346	0.415683	0.0833328	8.87509e-07	1.64682e-05	0.398908	0.100157	8.13602e-05	0.00108819	PPI	305	304	48	257	0.346606	0.11431	0.00264305	0.0373475	0.369781	0.134623	0.00643541	0.108724	PPI	1124	1120	93	1031	0.415098	0.0631404	7.54967e-11	6.22848e-09	0.369489	0.0699612	1.55673e-07	9.30754e-06	PPI	99.6869	55.1778	204.308	0.0527653	0.377699	7.1581	8.18055e-13	2.91773e-11	0.0620698	0
PWY.6285	454	153	108	346	1.15256	0.306824	0.000195647	0.00155586	1.4162	0.367623	0.00013639	0.00162152	PPI	305	90	48	257	0.697922	0.36783	0.0587412	0.225965	1.03128	0.431001	0.0174219	0.159783	PPI	1124	307	93	1031	1.62578	0.267905	1.76601e-09	7.28479e-08	1.64142	0.299027	5.03453e-08	5.38695e-06	PPI	7.39937	5.38323	11.1835	0.204268	1.43484	7.02427	2.15186e-12	6.90748e-11	1.35656	0
NONMEVIPP.PWY	454	454	108	346	-0.124704	0.0209502	5.50751e-09	2.62787e-07	-0.115355	0.0253432	7.13566e-06	0.000229055	PPI	305	305	48	257	-0.0785147	0.0229499	0.0007142	0.0154743	-0.0893983	0.0271191	0.00111926	0.0359282	PPI	1124	1124	93	1031	-0.0833034	0.0140166	3.73826e-09	1.02802e-07	-0.0674522	0.0154454	1.38118e-05	0.000341044	PPI	1556.96	1359.72	4191.81	0.0118607	-0.0821421	-6.92555	4.34285e-12	1.26732e-10	2.69361	0.257501
PWY.5910	454	180	108	346	1.31765	0.251173	2.42568e-07	6.23212e-06	1.25324	0.303898	4.53914e-05	0.000728531	PPI	305	119	48	257	0.920622	0.315386	0.0037788	0.047235	1.04992	0.385456	0.00688357	0.108813	PPI	1124	613	93	1031	1.40035	0.24462	1.33121e-08	3.13785e-07	1.2116	0.271854	9.18895e-06	0.000245804	PPI	10.8279	6.73054	13.531	0.179347	1.1911	6.64134	3.10842e-11	8.31503e-10	0.181659	0
PWY0.1297	454	454	108	346	0.568899	0.109076	2.83155e-07	6.75526e-06	0.566672	0.129562	1.56243e-05	0.0003858	PPI	305	304	48	257	0.38269	0.137905	0.00586981	0.0578087	0.352223	0.162583	0.0311772	0.222397	PPI	1124	1124	93	1031	0.520885	0.0871964	3.11398e-09	1.02802e-07	0.442516	0.0963619	4.90273e-06	0.00014307	PPI	59.5727	37.8313	107.694	0.0698264	0.461923	6.61531	3.70773e-11	9.15523e-10	1.14947	0
PWY66.400	454	453	108	346	0.479282	0.105385	7.04676e-06	9.05237e-05	0.425994	0.129543	0.00109871	0.00928123	PPI	305	300	48	257	0.834284	0.164042	6.54507e-07	8.00409e-05	0.768679	0.192437	8.45505e-05	0.00678518	PPI	1124	1118	93	1031	0.580663	0.0976516	3.67159e-09	1.02802e-07	0.429714	0.108983	8.57314e-05	0.00144841	PPI	59.5897	27.0037	84.194	0.0765195	0.482011	6.29919	2.99202e-10	6.86027e-09	2.63638	0.241383
PWY.2941	454	454	108	346	0.413961	0.0693045	4.86022e-09	2.62787e-07	0.389887	0.0835748	4.23836e-06	0.000151168	PPI	305	305	48	257	0.214903	0.0876621	0.0148063	0.10461	0.164422	0.107361	0.12686	0.403189	PPI	1124	1124	93	1031	0.279505	0.0550419	4.46962e-07	7.76303e-06	0.26044	0.0612157	2.27921e-05	0.00052259	PPI	143.169	86.7572	266.854	0.044866	0.280977	6.26258	3.78649e-10	8.10308e-09	2.98935	0.330958
GLUTORN.PWY	454	454	108	346	0.38597	0.0807635	2.41011e-06	3.65898e-05	0.424137	0.0965573	1.43965e-05	0.000385106	PPI	305	305	48	257	0.223752	0.100506	0.0267472	0.158052	0.209974	0.118497	0.0775556	0.336091	PPI	1124	1124	93	1031	0.273203	0.0638785	2.05753e-05	0.000219027	0.287695	0.0712569	5.78814e-05	0.00109294	PPI	107.258	71.2176	196.945	0.0516108	0.311933	6.04394	1.50394e-09	3.01728e-08	2.2064	0.0935467
PWY.7391	454	77	108	346	0.561737	0.179402	0.00185805	0.00926249	0.632923	0.214699	0.00338823	0.0212778	PPI	305	73	48	257	0.303731	0.260476	0.244522	0.522826	0.585973	0.314447	0.0635016	0.3136	PPI	1124	385	93	1031	1.26169	0.212156	3.64879e-09	1.02802e-07	1.26628	0.235334	9.09742e-08	7.30068e-06	PPI	21.6941	10.1136	18.0565	0.141614	0.852749	6.02164	1.72654e-09	3.26011e-08	4.85597	0.588135
ARGSYNBSUB.PWY	454	453	108	346	0.336238	0.0760549	1.24184e-05	0.000148134	0.377784	0.0911654	4.17913e-05	0.000728531	PPI	305	305	48	257	0.224248	0.0954818	0.0195	0.129337	0.208712	0.112549	0.0647991	0.315159	PPI	1124	1124	93	1031	0.255497	0.0603093	2.45851e-05	0.000225573	0.270443	0.0673411	6.33119e-05	0.00112906	PPI	120.321	78.944	220.516	0.0488078	0.289601	5.93349	2.96554e-09	5.28855e-08	1.53311	0
PWY.6936	454	454	108	346	0.309428	0.0566987	8.12911e-08	2.71512e-06	0.308084	0.06928	1.13438e-05	0.000331032	PPI	305	305	48	257	0.17364	0.0692277	0.012668	0.103765	0.197265	0.083273	0.0185667	0.165553	PPI	1124	1124	93	1031	0.159252	0.0418651	0.000150153	0.000813939	0.142793	0.0463374	0.0021115	0.0193654	PPI	208.346	144.209	465.732	0.0349581	0.194478	5.56317	2.64912e-08	4.47563e-07	3.93424	0.491642
PWY.5686	454	454	108	346	-0.0734916	0.0159345	5.2623e-06	7.03044e-05	-0.0779332	0.0193492	6.7703e-05	0.000944898	PPI	305	305	48	257	-0.0478423	0.0184671	0.0100749	0.0900254	-0.0563323	0.0219216	0.0107612	0.111431	PPI	1124	1124	93	1031	-0.0470942	0.0117181	6.24037e-05	0.00040969	-0.04129	0.0129718	0.00149925	0.0165952	PPI	2671.01	2080.91	5942.93	0.00966969	-0.0533684	-5.51914	3.40665e-08	5.46768e-07	2.49704	0.199053
PWY.7219	454	454	108	346	-0.0564387	0.0156844	0.00035707	0.00245474	-0.0567676	0.0187421	0.00261662	0.0171415	PPI	305	305	48	257	-0.0495102	0.0178019	0.00577988	0.0578087	-0.0553934	0.0214764	0.0104758	0.111431	PPI	1124	1124	93	1031	-0.0584912	0.0110269	1.3634e-07	2.75689e-06	-0.0460538	0.0121801	0.000164801	0.00251911	PPI	2846.86	2168.08	6740.55	0.00922316	-0.0503709	-5.46135	4.72534e-08	7.22302e-07	0.296804	0
ARGSYN.PWY	454	454	108	346	0.249961	0.0532803	3.63889e-06	5.06412e-05	0.280937	0.0647032	1.79814e-05	0.000412287	PPI	305	305	48	257	0.128359	0.0695204	0.0658391	0.240424	0.117972	0.0818495	0.150688	0.45873	PPI	1124	1124	93	1031	0.135001	0.0426932	0.00160872	0.00655405	0.151281	0.0474545	0.00147464	0.0165952	PPI	238.863	149.268	444.064	0.0346647	0.182521	5.26533	1.39935e-07	2.04179e-06	3.36888	0.40633
CALVIN.PWY	454	454	108	346	-0.124922	0.0251843	1.01789e-06	1.69987e-05	-0.119121	0.0301654	9.33044e-05	0.00119803	PPI	305	305	48	257	-0.0471138	0.0347388	0.176064	0.44016	-0.0595422	0.0415175	0.152727	0.45873	PPI	1124	1124	93	1031	-0.0935532	0.0186567	6.18824e-07	1.02106e-05	-0.0702941	0.0204962	0.000627509	0.00839293	PPI	1098.96	580.147	2380.43	0.015695	-0.0819755	-5.22303	1.76019e-07	2.45661e-06	2.13311	0.0624034
HEXITOLDEGSUPER.PWY	454	453	108	346	0.285839	0.0712148	7.04163e-05	0.000603053	0.216994	0.0880565	0.014158	0.0688593	PPI	305	301	48	257	0.480976	0.123186	0.00011734	0.00346686	0.43484	0.146786	0.00333735	0.0824068	PPI	1124	1121	93	1031	0.331258	0.0696928	2.26775e-06	3.11816e-05	0.279012	0.0780779	0.000368044	0.00513662	PPI	128.967	46.4119	164.038	0.0542793	0.276755	5.09873	3.4194e-07	4.57345e-06	1.62129	0
PWY.7400	454	454	108	346	0.214529	0.049129	1.58014e-05	0.000181989	0.24675	0.0596966	4.37366e-05	0.000728531	PPI	305	305	48	257	0.116838	0.0657601	0.0766402	0.266111	0.10613	0.0774398	0.171708	0.510356	PPI	1124	1124	93	1031	0.120499	0.0402238	0.00279888	0.0102626	0.136541	0.0447059	0.00231248	0.0195996	PPI	280.609	166.752	500.345	0.0324835	0.163822	5.04324	4.57714e-07	5.87705e-06	2.85715	0.300002
PWY.5097	454	454	108	346	-0.0814168	0.0171108	2.67158e-06	3.8796e-05	-0.0849223	0.0207902	5.36059e-05	0.000819404	PPI	305	305	48	257	-0.0665897	0.0237771	0.00545001	0.0571372	-0.0677306	0.0281502	0.0168501	0.159085	PPI	1124	1124	93	1031	-0.0469699	0.0127144	0.000231336	0.00117447	-0.0352503	0.0140159	0.012049	0.0552532	PPI	2313.57	1261.94	5090.45	0.0107422	-0.0532411	-4.95627	7.18597e-07	8.63106e-06	4.23468	0.527709
PWY.7115	454	385	108	346	0.956076	0.250123	0.000151289	0.00123245	1.06772	0.3006	0.0004283	0.00404365	PPI	305	287	48	257	0.684125	0.233965	0.00372014	0.047235	0.544901	0.277067	0.0502681	0.273493	PPI	1124	1051	93	1031	0.832499	0.168669	9.20052e-07	1.38008e-05	0.597681	0.187565	0.00148133	0.0165952	PPI	11.0668	13.0266	28.4249	0.137989	0.683637	4.95428	7.25977e-07	8.63106e-06	2.0933	0.0445726
P185.PWY	454	447	108	346	0.301889	0.0985239	0.00232149	0.0114026	0.241756	0.120426	0.0453919	0.148682	PPI	305	300	48	257	0.651241	0.136644	2.96342e-06	0.000240778	0.61677	0.161383	0.000165971	0.00985094	PPI	1124	1115	93	1031	0.360987	0.0756209	2.05423e-06	2.94737e-05	0.264572	0.0841569	0.00171427	0.0168966	PPI	68.9544	38.396	141.195	0.0634303	0.312651	4.92904	8.26336e-07	9.47335e-06	4.22414	0.526531
UDPNAGSYN.PWY	454	454	108	346	0.4784	0.0939576	5.28635e-07	1.10244e-05	0.569731	0.112961	6.96996e-07	3.72893e-05	PPI	305	305	48	257	0.155763	0.139439	0.264866	0.53801	0.159575	0.160991	0.322495	0.709046	PPI	1124	1124	93	1031	0.196797	0.0805138	0.0146694	0.0387272	0.200852	0.0892188	0.0245736	0.0917224	PPI	78.3689	38.5831	125.628	0.0642055	0.313458	4.88211	1.04959e-06	1.16179e-05	7.65357	0.738684
NONOXIPENT.PWY	454	454	108	346	-0.148464	0.0328325	7.92778e-06	9.80696e-05	-0.146978	0.0396526	0.000240328	0.00257151	PPI	305	305	48	257	-0.0501833	0.0474735	0.291331	0.555365	-0.0613891	0.0574043	0.285859	0.674711	PPI	1124	1124	93	1031	-0.119326	0.0252749	2.64431e-06	3.49049e-05	-0.0913273	0.0280235	0.00115341	0.0148097	PPI	635.999	303.467	1273.37	0.0212581	-0.103216	-4.85539	1.20153e-06	1.28563e-05	1.92892	0
PWY.1042	454	454	108	346	-0.158136	0.0307433	4.09279e-07	9.11327e-06	-0.157834	0.0366548	2.10474e-05	0.000422263	PPI	305	305	48	257	-0.0297326	0.0393076	0.450007	0.661775	-0.0510058	0.0471172	0.280016	0.670784	PPI	1124	1124	93	1031	-0.0972406	0.0217628	8.69527e-06	0.000110363	-0.068558	0.0239369	0.00426354	0.0273719	PPI	744.282	450.444	1745.28	0.0184428	-0.0884698	-4.79699	1.61068e-06	1.66783e-05	4.90526	0.592275
PYRIDNUCSAL.PWY	454	437	108	346	0.31787	0.0902892	0.000477859	0.00295564	0.382567	0.104651	0.000292843	0.00293758	PPI	305	291	48	257	0.443831	0.14614	0.00261128	0.0373475	0.357818	0.17153	0.0379897	0.241819	PPI	1124	1094	93	1031	0.205809	0.0812139	0.0114132	0.0313863	0.226587	0.0906039	0.0125437	0.0567119	PPI	91.3089	33.9874	121.816	0.063614	0.302271	4.75165	2.01766e-06	1.96263e-05	1.39135	0
PWY0.862	454	348	108	346	0.842125	0.285529	0.00335501	0.0160082	0.807446	0.343616	0.01927	0.0847354	PPI	305	195	48	257	0.825579	0.376393	0.0290511	0.165642	0.758732	0.452545	0.094807	0.361248	PPI	1124	738	93	1031	1.45392	0.274501	1.42022e-07	2.75689e-06	1.1929	0.305765	0.000101585	0.00163045	PPI	8.4694	4.88288	10.6961	0.203919	0.968996	4.75187	2.01546e-06	1.96263e-05	0.973154	0
REDCITCYC	454	284	108	346	0.769982	0.277902	0.00583164	0.0256285	0.952988	0.332944	0.00442842	0.0258459	PPI	305	172	48	257	0.85686	0.343981	0.0132822	0.103765	0.907685	0.410502	0.027882	0.215076	PPI	1124	646	93	1031	1.12315	0.262339	2.01766e-05	0.000219027	0.877596	0.291592	0.00267627	0.0204273	PPI	9.02106	5.9343	11.7611	0.193469	0.909736	4.70224	2.5732e-06	2.42941e-05	0.0290503	0
PWY.6901	454	449	108	346	0.263062	0.0785589	0.000884768	0.00527701	0.201254	0.0950209	0.0348192	0.125584	PPI	305	298	48	257	0.434983	0.136756	0.00162891	0.0294108	0.436769	0.161099	0.00716001	0.108813	PPI	1124	1116	93	1031	0.322412	0.0737606	1.35371e-05	0.000165454	0.257678	0.0822063	0.00176875	0.0168966	PPI	110.755	38.5312	147.975	0.0580004	0.259869	4.48047	7.44776e-06	6.83066e-05	1.58702	0
PWY.6386	454	454	108	346	-0.0632496	0.0149976	3.0135e-05	0.000296032	-0.0561573	0.0178891	0.00182277	0.0127197	PPI	305	305	48	257	-0.0404417	0.0194977	0.0389606	0.207577	-0.0507294	0.0233347	0.0306403	0.222397	PPI	1124	1124	93	1031	-0.0475947	0.0117964	5.84268e-05	0.000393487	-0.0322245	0.013014	0.0134354	0.0598993	PPI	3124.81	1836.53	5904.46	0.00959333	-0.0422348	-4.40252	1.07001e-05	9.54095e-05	1.32989	0
PWY.6471	454	353	108	346	1.0849	0.327013	0.000983608	0.00547542	1.43903	0.394911	0.000304138	0.00295844	PPI	305	225	48	257	1.11946	0.40952	0.00663925	0.0630047	0.883634	0.500316	0.078526	0.336091	PPI	1124	917	93	1031	0.830348	0.2974	0.0053273	0.0170279	0.709825	0.33248	0.032991	0.113808	PPI	6.41212	3.99495	9.04628	0.226727	0.985877	4.34831	1.37193e-05	0.000119025	2.04787	0.0233767
PWY.5484	454	454	108	346	0.313369	0.0941096	0.000943163	0.00533926	0.248308	0.11477	0.0311035	0.118092	PPI	305	301	48	257	0.558416	0.160418	0.000575583	0.0133617	0.518957	0.187154	0.00595974	0.106282	PPI	1124	1122	93	1031	0.396571	0.0961045	3.95939e-05	0.00032665	0.298126	0.107144	0.00548949	0.0320386	PPI	75.9171	28.5498	87.1092	0.0722486	0.311294	4.30865	1.64254e-05	0.000138751	1.54747	0
PWY.5188	454	453	108	346	-0.135779	0.0396231	0.000668895	0.00406202	-0.102492	0.0474664	0.031434	0.118092	PPI	305	305	48	257	-0.10286	0.048298	0.0340197	0.190628	-0.148485	0.0559585	0.00845138	0.11038	PPI	1124	1124	93	1031	-0.0808803	0.0271653	0.00297059	0.0106554	-0.0837244	0.0300193	0.00538044	0.0319837	PPI	443.84	319.351	1109.68	0.0231071	-0.0992146	-4.29368	1.75734e-05	0.000144642	1.04629	0
PWY.5667	454	454	108	346	-0.0999598	0.0236358	2.86771e-05	0.000296032	-0.0958337	0.0282796	0.000773748	0.00699511	PPI	305	305	48	257	-0.0616995	0.0326363	0.0596688	0.225965	-0.0934023	0.0387083	0.0165124	0.159085	PPI	1124	1124	93	1031	-0.050224	0.0179242	0.0051669	0.016974	-0.0402681	0.0198161	0.0423917	0.132599	PPI	1250.41	667.409	2546.63	0.0149664	-0.0637743	-4.26118	2.03351e-05	0.000147686	3.27816	0.389901
PWY0.1319	454	454	108	346	-0.0997482	0.0236132	2.92834e-05	0.000296032	-0.0956274	0.0282512	0.000784499	0.00699511	PPI	305	305	48	257	-0.0616679	0.0326357	0.0597939	0.225965	-0.0933621	0.0387077	0.0165569	0.159085	PPI	1124	1124	93	1031	-0.0501925	0.0179242	0.00519507	0.016974	-0.040238	0.0198162	0.0425473	0.132599	PPI	1252.93	667.429	2546.6	0.0149622	-0.0637116	-4.25818	2.06097e-05	0.000147686	3.26622	0.387672
PEPTIDOGLYCANSYN.PWY	454	454	108	346	-0.0587526	0.0149628	0.000100196	0.000836636	-0.0537255	0.0179673	0.00296345	0.0190254	PPI	305	305	48	257	-0.0348728	0.0181005	0.0550247	0.225965	-0.0476507	0.0213146	0.026262	0.210752	PPI	1124	1124	93	1031	-0.0443995	0.0108189	4.36173e-05	0.000342707	-0.0286663	0.0119392	0.0165202	0.0688699	PPI	3097.68	2201.13	7015.32	0.00901152	-0.0383635	-4.25716	2.07036e-05	0.000147686	1.58056	0
PWY.7221	454	454	108	346	-0.0522853	0.0145817	0.000374506	0.00245474	-0.0480442	0.0175392	0.00643921	0.0356377	PPI	305	305	48	257	-0.0328598	0.0167644	0.0509623	0.220836	-0.0455772	0.0196057	0.0208897	0.176463	PPI	1124	1124	93	1031	-0.0338286	0.00966833	0.000485776	0.00239263	-0.0274883	0.010694	0.0102924	0.0485862	PPI	3250.72	2601.58	8744.11	0.00827708	-0.0352903	-4.26362	2.0114e-05	0.000147686	1.33633	0
DENOVOPURINE2.PWY	454	454	108	346	0.114142	0.0315388	0.000330479	0.00234851	0.120246	0.0377958	0.00158174	0.0116535	PPI	305	305	48	257	0.113556	0.0565139	0.0454082	0.21411	0.123142	0.0670814	0.0675342	0.32356	PPI	1124	1123	93	1031	0.09585	0.0279931	0.000639494	0.00289086	0.074802	0.0312377	0.0168099	0.0691792	PPI	700.024	222.226	1024.81	0.0226627	0.0966577	4.26507	1.99844e-05	0.000147686	1.03489	0
TEICHOICACID.PWY	454	93	108	346	0.280807	0.184167	0.128047	0.256094	0.521901	0.221487	0.0189422	0.0844507	PPI	305	41	48	257	0.412989	0.179991	0.0224572	0.14311	0.138933	0.209994	0.508801	0.832505	PPI	1124	219	93	1031	0.844093	0.170217	8.18759e-07	1.28662e-05	0.781856	0.186645	3.03126e-05	0.000628731	PPI	20.3846	22.6771	28.7057	0.118042	0.504868	4.27702	1.89412e-05	0.000147686	5.24493	0.618679
PWY.7237	454	449	108	346	-0.446457	0.0898191	9.6559e-07	1.69741e-05	-0.415745	0.109146	0.000162041	0.00180063	PPI	305	305	48	257	-0.0807816	0.100539	0.422339	0.638328	-0.120328	0.111087	0.279719	0.670784	PPI	1124	1124	93	1031	-0.201528	0.0639832	0.00167792	0.0067526	-0.18151	0.0704842	0.0101521	0.0485862	PPI	83.9435	81.0345	201.287	0.0522519	-0.221657	-4.24209	2.21447e-05	0.000154531	4.31864	0.536891
GLYCOLYSIS	454	454	108	346	0.314619	0.0972645	0.0013109	0.006736	0.245902	0.118505	0.0386327	0.133597	PPI	305	301	48	257	0.559789	0.166074	0.000850283	0.0162554	0.519948	0.194432	0.00796733	0.11038	PPI	1124	1122	93	1031	0.404618	0.10107	6.65985e-05	0.000422644	0.299926	0.112699	0.00790089	0.041718	PPI	71.2082	26.4525	78.7329	0.0752937	0.311112	4.13198	3.59649e-05	0.000245632	1.46631	0
PWY.6284	454	289	108	346	0.831416	0.318035	0.00925112	0.0359288	1.09603	0.379271	0.0040661	0.0246268	PPI	305	182	48	257	0.552337	0.403966	0.172567	0.434761	0.539908	0.484984	0.266614	0.667317	PPI	1124	699	93	1031	1.12342	0.294533	0.00014407	0.000811633	0.935944	0.3293	0.00456458	0.02873	PPI	6.95184	4.25153	9.22184	0.221267	0.907994	4.10361	4.06751e-05	0.000272015	0.829024	0
PWY.6387	454	454	108	346	-0.0604822	0.0149269	6.02433e-05	0.000543818	-0.0539508	0.0178042	0.00260614	0.0171415	PPI	305	305	48	257	-0.0392539	0.0193212	0.0431172	0.21411	-0.0506506	0.0230649	0.0290068	0.216539	PPI	1124	1124	93	1031	-0.0436248	0.0114696	0.000150455	0.000813939	-0.027089	0.0126733	0.0327862	0.113808	PPI	3154.67	1879.74	6226.12	0.00942368	-0.0385476	-4.0905	4.30435e-05	0.000276339	1.84131	0
PWY.7197	454	454	108	346	0.196637	0.0606033	0.00126624	0.00671306	0.189011	0.0733541	0.0103362	0.0535147	PPI	305	305	48	257	0.205552	0.103315	0.0475514	0.21411	0.237018	0.122692	0.0544524	0.286545	PPI	1124	1123	93	1031	0.228791	0.059058	0.000113308	0.000679846	0.16944	0.0658286	0.0101875	0.0485862	PPI	185.845	66.4305	230.765	0.0454996	0.186264	4.09374	4.24468e-05	0.000276339	0.237841	0
PWY.6124	454	454	108	346	0.189929	0.0387897	1.38385e-06	2.20098e-05	0.181473	0.0465426	0.000113716	0.00140395	PPI	305	305	48	257	0.143179	0.050752	0.00510756	0.0553319	0.184022	0.0596052	0.00223554	0.0598007	PPI	1124	1124	93	1031	0.0387892	0.0260196	0.136306	0.215143	0.0366102	0.028842	0.204596	0.366901	PPI	461.634	281.47	1202.12	0.0226733	0.0923187	4.07169	4.66729e-05	0.000290321	9.76705	0.79523
PWY.4984	454	421	108	346	-0.494747	0.206002	0.0167364	0.0556224	-0.570513	0.235942	0.0160546	0.074689	PPI	305	293	48	257	-0.224514	0.14254	0.116342	0.344622	-0.29798	0.163916	0.0702701	0.326909	PPI	1124	1096	93	1031	-0.245842	0.0912639	0.00717404	0.0219207	-0.297932	0.101656	0.00345449	0.0241063	PPI	17.9634	37.2183	96.7687	0.081124	-0.330168	-4.06992	4.70302e-05	0.000290321	1.17679	0
PWY.841	454	454	108	346	0.124734	0.0347889	0.000374825	0.00245474	0.128461	0.0420095	0.00238177	0.016267	PPI	305	305	48	257	0.137287	0.0668537	0.0408947	0.210965	0.141815	0.0786187	0.0724025	0.332017	PPI	1124	1123	93	1031	0.105742	0.0341367	0.00200011	0.00785759	0.0794951	0.0381398	0.0373694	0.121167	PPI	566.637	161.789	687.454	0.0265758	0.106213	3.99658	6.42634e-05	0.000383542	0.976273	0
PWY.6113	454	281	108	346	0.748358	0.325998	0.0221711	0.0676859	1.11212	0.387593	0.00433351	0.0257603	PPI	305	182	48	257	0.494686	0.407376	0.225586	0.505246	0.47831	0.489155	0.329054	0.718547	PPI	1124	699	93	1031	1.12364	0.297338	0.000165783	0.000868385	0.929833	0.332371	0.00524057	0.03174	PPI	6.65654	4.17934	9.0522	0.224235	0.895962	3.99564	6.45211e-05	0.000383542	1.05044	0
PWY.5971	454	289	108	346	0.889965	0.328267	0.00696959	0.0287388	1.11478	0.391057	0.00459003	0.0263107	PPI	305	182	48	257	0.469136	0.406881	0.249832	0.530688	0.456122	0.488799	0.351596	0.739841	PPI	1124	699	93	1031	1.13035	0.296489	0.00014511	0.000811633	0.931928	0.33136	0.00500618	0.0309035	PPI	6.53913	4.18542	9.10753	0.224551	0.891804	3.97149	7.1424e-05	0.000416856	1.13426	0
COA.PWY.1	454	454	108	346	-0.0703037	0.0166169	2.8445e-05	0.000296032	-0.0747954	0.0196422	0.000162674	0.00180063	PPI	305	305	48	257	-0.0402988	0.0231658	0.0830119	0.28103	-0.0582967	0.0278453	0.0373	0.241819	PPI	1124	1124	93	1031	-0.0342056	0.0137876	0.0132532	0.0361451	-0.0197768	0.0152037	0.193613	0.357182	PPI	2591.91	1289.72	4326.14	0.0110379	-0.0432038	-3.91412	9.07341e-05	0.000520101	5.25489	0.619402
PWY.6123	454	454	108	346	0.144303	0.0344089	3.33176e-05	0.000309114	0.131083	0.0412378	0.00159737	0.0116535	PPI	305	305	48	257	0.115079	0.0459859	0.0128698	0.103765	0.144074	0.0544624	0.00865106	0.11038	PPI	1124	1124	93	1031	0.0407523	0.0229222	0.0757005	0.135033	0.0438218	0.0255289	0.086349	0.223533	PPI	588.043	337.137	1534.38	0.0201637	0.0784263	3.88947	0.000100461	0.000565757	4.9208	0.593562
PWY.6277	454	454	108	346	-0.0327181	0.0178968	0.0682197	0.158232	-0.0400803	0.0211547	0.0588832	0.167256	PPI	305	305	48	257	-0.0488024	0.0188817	0.010249	0.0900254	-0.0581284	0.0222793	0.00962817	0.11038	PPI	1124	1124	93	1031	-0.0410947	0.0111072	0.00022631	0.00116691	-0.029704	0.0122557	0.0155287	0.0655882	PPI	2234.52	2014.63	6657.69	0.00957525	-0.0370802	-3.8725	0.000107724	0.000596197	1.27488	0
DTDPRHAMSYN.PWY	454	454	108	346	-0.186831	0.0332936	3.63068e-08	1.34739e-06	-0.145267	0.0396184	0.00028054	0.00290495	PPI	305	305	48	257	-0.0549796	0.0414008	0.1852	0.452556	-0.0656092	0.0505529	0.195478	0.560254	PPI	1124	1124	93	1031	-0.0755958	0.0223861	0.000758439	0.00333713	-0.0497326	0.0249522	0.0465027	0.141208	PPI	637.099	391.298	1606.13	0.0194827	-0.0751936	-3.85951	0.000113615	0.000597875	4.20551	0.524434
ANAEROFRUCAT.PWY	454	454	108	346	0.167819	0.0608263	0.00604607	0.0262258	0.143334	0.0741764	0.0540446	0.162134	PPI	305	301	48	257	0.474379	0.130233	0.000319363	0.00798407	0.438096	0.152189	0.00432887	0.0916483	PPI	1124	1122	93	1031	0.232974	0.0704172	0.000968376	0.00420479	0.191307	0.0785925	0.0150903	0.0654592	PPI	181.747	43.1749	161.897	0.0508447	0.196312	3.86102	0.000112915	0.000597875	3.03814	0.341702
PWY.5384	454	377	108	346	0.809806	0.269757	0.00283573	0.0137266	0.698138	0.318987	0.0292073	0.115045	PPI	305	248	48	257	1.09965	0.326029	0.000842281	0.0162554	0.921477	0.391575	0.0193436	0.167819	PPI	1124	930	93	1031	0.813299	0.234822	0.000553462	0.00257243	0.586141	0.260033	0.0243902	0.0917224	PPI	9.82774	6.52183	14.7892	0.179205	0.691723	3.85996	0.000113407	0.000597875	0.509534	0
PWY.7357	454	454	108	346	-0.0726897	0.0319693	0.0234743	0.0699252	-0.0666222	0.0385742	0.08494	0.208135	PPI	305	305	48	257	-0.0142609	0.0447257	0.750063	0.8835	-0.0232346	0.0542389	0.66873	0.923396	PPI	1124	1124	93	1031	-0.123517	0.02257	5.47582e-08	1.20468e-06	-0.0906266	0.0251309	0.000325034	0.00474254	PPI	672.057	339.922	1583.38	0.0196291	-0.0755843	-3.85062	0.000117822	0.000610011	1.34381	0
PWY.7254	454	246	108	346	0.636847	0.282223	0.0245291	0.070627	0.589805	0.337295	0.0811275	0.201875	PPI	305	137	48	257	0.830874	0.336799	0.0141882	0.103765	0.71222	0.400745	0.0766803	0.336091	PPI	1124	528	93	1031	1.06641	0.25174	2.4608e-05	0.000225573	0.814097	0.278843	0.00357839	0.0244397	PPI	8.78982	6.22678	12.8612	0.189396	0.720623	3.80484	0.000141893	0.000722981	0.263236	0
RHAMCAT.PWY	454	454	108	346	-0.12692	0.0511422	0.0134525	0.0468036	-0.118458	0.06106	0.0530918	0.162134	PPI	305	305	48	257	-0.148721	0.0744038	0.0465367	0.21411	-0.183366	0.0878449	0.0378166	0.241819	PPI	1124	1124	93	1031	-0.107701	0.0393642	0.00631756	0.019484	-0.113532	0.0436624	0.00944413	0.0481201	PPI	268.217	129.588	524.546	0.032927	-0.124776	-3.78948	0.000150961	0.000757164	0.521864	0
PWY.2942	454	454	108	346	-0.0820051	0.0195139	3.20938e-05	0.000306266	-0.0960198	0.0236923	6.10476e-05	0.00089074	PPI	305	305	48	257	-0.0216431	0.0251531	0.390261	0.611124	-0.0405914	0.030337	0.182102	0.531406	PPI	1124	1124	93	1031	-0.0300502	0.0136095	0.0274462	0.0611977	-0.0241539	0.0150554	0.108936	0.265341	PPI	1781.5	1086.56	4411.8	0.0117203	-0.0441941	-3.77073	0.000162769	0.00080383	6.57086	0.695626
PWY.6527	454	454	108	346	-0.0807817	0.0307639	0.00895497	0.0351878	-0.0718596	0.0366636	0.0507222	0.159386	PPI	305	305	48	257	-0.0529478	0.0436887	0.226498	0.505246	-0.0569941	0.0525009	0.278653	0.670784	PPI	1124	1124	93	1031	-0.09323	0.0243686	0.000137596	0.000796608	-0.0815396	0.0269566	0.00254704	0.0204273	PPI	743.925	362.8	1376.16	0.0200688	-0.0750527	-3.73977	0.000184192	0.000895842	0.183807	0
PWY.7228	454	454	108	346	0.122721	0.0541293	0.0238667	0.0699252	0.111958	0.0657865	0.0895696	0.214824	PPI	305	305	48	257	0.171842	0.0907919	0.059367	0.225965	0.186959	0.10737	0.0828035	0.337284	PPI	1124	1123	93	1031	0.20119	0.0483097	3.36101e-05	0.000299183	0.154838	0.0538668	0.00412748	0.0270392	PPI	231.061	86.7431	344.634	0.0388533	0.144087	3.7085	0.000208493	0.000998901	0.437774	0
OANTIGEN.PWY	454	454	108	346	0.238609	0.0642427	0.000230597	0.00179115	0.325741	0.0762517	2.43646e-05	0.000460061	PPI	305	305	48	257	0.0106165	0.0906854	0.906886	0.969533	0.0197803	0.109308	0.856543	0.975001	PPI	1124	1124	93	1031	0.0839995	0.0578802	0.14699	0.225613	0.101902	0.064119	0.112299	0.268451	PPI	171.989	83.6942	243.235	0.0447698	0.165289	3.69197	0.000222528	0.00105046	7.17719	0.721339
CITRULBIO.PWY	454	423	108	346	-0.457672	0.205656	0.0265612	0.0758244	-0.516371	0.236202	0.0293884	0.115045	PPI	305	293	48	257	-0.204965	0.138986	0.14139	0.406651	-0.265992	0.159202	0.0960065	0.361248	PPI	1124	1096	93	1031	-0.21828	0.0889377	0.0142717	0.0380685	-0.262484	0.0990964	0.00819996	0.0424546	PPI	17.924	39.4551	101.832	0.0792526	-0.291936	-3.68361	0.00022995	0.00106977	1.01774	0
PWY.6608	454	453	108	346	-0.187838	0.0525424	0.000389599	0.00250243	-0.129105	0.0623748	0.0391217	0.133597	PPI	305	305	48	257	-0.107234	0.0580136	0.0655378	0.240424	-0.121416	0.0701498	0.0846628	0.337284	PPI	1124	1124	93	1031	-0.0974999	0.0297223	0.00106924	0.00458245	-0.0840876	0.0326021	0.0100365	0.0485862	PPI	257.029	203.211	940.826	0.026716	-0.0977602	-3.65924	0.00025296	0.00116	0.542123	0
PWY.7003	454	423	108	346	-0.0612346	0.202878	0.762926	0.884782	0.105663	0.233662	0.65137	0.84861	PPI	305	296	48	257	0.491078	0.124098	9.56514e-05	0.00310867	0.471127	0.14697	0.00152113	0.0443893	PPI	1124	1105	93	1031	0.211164	0.0707318	0.00289534	0.0104996	0.187647	0.0790664	0.0178104	0.0710525	PPI	18.3157	46.2958	159.962	0.06673	0.2394	3.5876	0.00033374	0.00149629	3.242	0.383096
PWY66.399	454	425	108	346	0.535696	0.205256	0.00936735	0.035962	0.498861	0.249754	0.046463	0.150653	PPI	305	295	48	257	0.410923	0.139282	0.0034354	0.046521	0.377959	0.16387	0.0218909	0.180179	PPI	1124	1116	93	1031	0.297889	0.0733469	5.22481e-05	0.000359206	0.194026	0.0818408	0.0179291	0.0710525	PPI	16.0315	37.2391	149.3	0.0702606	0.251964	3.58613	0.000335617	0.00149629	2.06958	0.0336183
VALSYN.PWY	454	454	108	346	-0.044062	0.0172962	0.0112	0.041655	-0.0569369	0.0208275	0.00655115	0.0356427	PPI	305	305	48	257	-0.0421268	0.0216969	0.0531667	0.223065	-0.0512628	0.0262825	0.0522304	0.279433	PPI	1124	1124	93	1031	-0.0302133	0.0119049	0.0112886	0.0313863	-0.0249364	0.0131815	0.0587934	0.16411	PPI	2305.28	1447.66	5755.29	0.0102553	-0.0367032	-3.57894	0.000344993	0.00151703	2.04753	0.0232152
PWY.6125	454	454	108	346	0.104009	0.0490764	0.0346263	0.0910644	0.0939424	0.0597873	0.116917	0.257058	PPI	305	305	48	257	0.152861	0.078864	0.0535355	0.223065	0.16143	0.0934039	0.0851091	0.337284	PPI	1124	1123	93	1031	0.168755	0.0413302	4.76304e-05	0.000346716	0.127323	0.0460896	0.00583449	0.0328574	PPI	279.757	114.622	470.755	0.0339984	0.121047	3.56038	0.000370312	0.00160635	0.410987	0
PWY.6282	454	329	108	346	0.659849	0.303332	0.0301392	0.0829746	0.692597	0.361662	0.0562059	0.167056	PPI	305	187	48	257	0.54818	0.397423	0.168825	0.432033	0.429619	0.479265	0.37085	0.739841	PPI	1124	708	93	1031	1.18618	0.29029	4.69903e-05	0.000346716	0.976257	0.323629	0.00261636	0.0204273	PPI	7.64529	4.35359	9.54785	0.215432	0.765158	3.55174	0.000382687	0.0016379	0.95589	0
PWY.7111	454	454	108	346	-0.0372827	0.0162786	0.0224944	0.0676859	-0.0539909	0.0195911	0.00613307	0.0345389	PPI	305	305	48	257	-0.0426505	0.0216482	0.0497848	0.21865	-0.0518074	0.0262201	0.0492604	0.273493	PPI	1124	1124	93	1031	-0.0288931	0.0118668	0.0150575	0.0394364	-0.0232686	0.0131318	0.0766921	0.208629	PPI	2605.44	1454.56	5798.96	0.0100713	-0.0355982	-3.53463	0.000408354	0.00172476	2.14511	0.0676486
PWY.6545	454	452	108	346	0.0900504	0.0462867	0.0523714	0.128618	0.122263	0.0551767	0.027285	0.110867	PPI	305	305	48	257	0.140095	0.0824398	0.0902979	0.296433	0.169093	0.0973951	0.0837078	0.337284	PPI	1124	1123	93	1031	0.15016	0.0439089	0.000649455	0.00289622	0.10713	0.0490041	0.0290221	0.105865	PPI	328.465	105.421	416.424	0.0342935	0.120658	3.51838	0.000434186	0.00178684	0.324369	0
PWY.7664	454	329	108	346	0.64598	0.302065	0.0330249	0.0875423	0.664051	0.360019	0.0658563	0.17471	PPI	305	187	48	257	0.521363	0.388113	0.180188	0.44703	0.402452	0.467733	0.390332	0.755687	PPI	1124	708	93	1031	1.18195	0.284208	3.44514e-05	0.000299183	0.967922	0.316713	0.00229729	0.0195996	PPI	7.71525	4.57092	9.96938	0.211973	0.746442	3.5214	0.000429277	0.00178684	1.08228	0
PWY.7184	454	454	108	346	0.123381	0.0520471	0.0181936	0.0584929	0.113461	0.0635281	0.0748643	0.190726	PPI	305	305	48	257	0.154982	0.0875749	0.0778011	0.266162	0.165125	0.103268	0.111023	0.378915	PPI	1124	1123	93	1031	0.182453	0.0474329	0.000126613	0.000746115	0.137308	0.0529449	0.00963286	0.0483148	PPI	247.781	93.7708	356.74	0.0378426	0.132581	3.50349	0.000459197	0.00183561	0.197863	0
FASYN.ELONG.PWY	454	329	108	346	0.664066	0.306314	0.0307021	0.0833699	0.67445	0.365562	0.0657873	0.17471	PPI	305	187	48	257	0.523543	0.395494	0.186594	0.452561	0.395666	0.476874	0.407454	0.764027	PPI	1124	710	93	1031	1.22432	0.288839	2.43317e-05	0.000225573	0.980745	0.322055	0.00238127	0.0195996	PPI	7.48302	4.39736	9.6414	0.215556	0.754703	3.50119	0.00046319	0.00183561	1.10767	0
PWY.5840	454	258	108	346	1.07724	0.325221	0.0010019	0.00548579	1.28522	0.395315	0.00124763	0.010269	PPI	305	143	48	257	0.46728	0.416508	0.262809	0.53801	0.592916	0.498634	0.235476	0.624693	PPI	1124	582	93	1031	0.847832	0.303922	0.00536638	0.0170279	0.539088	0.336974	0.109939	0.265341	PPI	6.399	4.02195	8.80657	0.228054	0.798663	3.50207	0.000461652	0.00183561	2.27852	0.122237
P441.PWY	454	449	108	346	0.236163	0.0747754	0.00169851	0.00859547	0.198414	0.0916252	0.0309552	0.118092	PPI	305	300	48	257	0.109875	0.0980764	0.263506	0.53801	0.0495696	0.115921	0.669288	0.923396	PPI	1124	1117	93	1031	0.236941	0.0625411	0.00015969	0.000849964	0.207806	0.0700149	0.00306428	0.0218586	PPI	119.116	74.4175	203.995	0.0501552	0.17537	3.49654	0.000471325	0.00184507	1.45559	0
PWYG.321	454	319	108	346	0.558716	0.308262	0.0705973	0.162617	0.696546	0.367735	0.0589314	0.167256	PPI	305	187	48	257	0.497475	0.390989	0.20424	0.481	0.369914	0.471258	0.433187	0.764027	PPI	1124	708	93	1031	1.17136	0.286027	4.52088e-05	0.000346716	0.953572	0.318754	0.00283883	0.0207105	PPI	7.39485	4.50279	9.84209	0.214473	0.745255	3.47482	0.000511199	0.00197705	1.07901	0
TRNA.CHARGING.PWY	454	454	108	346	-0.0816469	0.0320607	0.0112244	0.041655	-0.0533935	0.0378529	0.159176	0.323389	PPI	305	305	48	257	-0.0423319	0.034964	0.226972	0.505246	-0.0250206	0.0419818	0.551703	0.853141	PPI	1124	1124	93	1031	-0.076024	0.0176949	1.88792e-05	0.000214833	-0.0625282	0.0195137	0.00139382	0.0165952	PPI	697.914	567.385	2626.14	0.0160304	-0.0554212	-3.45725	0.000545714	0.00208541	0.659891	0
PWY0.166	454	454	108	346	0.0877224	0.0381568	0.021977	0.0676859	0.0862234	0.0463203	0.0634217	0.172529	PPI	305	305	48	257	0.122907	0.069254	0.0769674	0.266111	0.139793	0.0822259	0.0902929	0.349205	PPI	1124	1123	93	1031	0.127212	0.0366015	0.000529399	0.00250612	0.0991853	0.0408848	0.0154323	0.0655882	PPI	466.077	147.905	598.241	0.0287216	0.0991563	3.45232	0.000555781	0.00209889	0.322197	0
PWY.6385	454	454	108	346	-0.128209	0.0352704	0.000311516	0.00226188	-0.137917	0.0429378	0.0014275	0.0110439	PPI	305	305	48	257	-0.00243273	0.05275	0.963248	0.993627	-0.00684353	0.0605681	0.910128	0.986718	PPI	1124	1123	93	1031	-0.0648498	0.0251061	0.0099213	0.0284698	-0.0626261	0.0277673	0.0243114	0.0917224	PPI	542.402	272.592	1296.98	0.0217598	-0.0747626	-3.4358	0.000590799	0.00220519	3.61185	0.446267
SER.GLYSYN.PWY	454	454	108	346	-0.0790821	0.0445537	0.0766028	0.172874	-0.0798329	0.0536299	0.137399	0.286397	PPI	305	305	48	257	-0.0304882	0.0558067	0.585256	0.751811	-0.037434	0.0684774	0.585073	0.869483	PPI	1124	1124	93	1031	-0.114621	0.0277247	3.82836e-05	0.000323938	-0.0956391	0.0305422	0.00178695	0.0168966	PPI	347.685	213.258	1072.01	0.0247464	-0.0846723	-3.42159	0.00062255	0.002297	0.612952	0
PWY0.1241	454	246	108	346	0.424521	0.263437	0.107797	0.222249	0.477882	0.312647	0.127184	0.272173	PPI	305	133	48	257	0.497975	0.288729	0.0856164	0.286859	0.527043	0.342672	0.125236	0.403189	PPI	1124	496	93	1031	0.871238	0.223609	0.000103499	0.000632494	0.662755	0.247065	0.00741905	0.0410606	PPI	10.2304	8.51614	16.3824	0.16872	0.576015	3.41403	0.000640104	0.00233492	0.242203	0
BIOTIN.BIOSYNTHESIS.PWY	454	322	108	346	0.519214	0.303596	0.0879346	0.190104	0.679613	0.358077	0.0584275	0.167256	PPI	305	181	48	257	0.353022	0.391498	0.367933	0.610093	0.20038	0.467228	0.668368	0.923396	PPI	1124	691	93	1031	1.16912	0.287332	5.05586e-05	0.000354986	0.998947	0.31906	0.00178967	0.0168966	PPI	7.79914	4.58081	9.82324	0.212223	0.722022	3.40219	0.000668486	0.00241106	2.01383	0.00686859
PWY.6519	454	322	108	346	0.506198	0.295252	0.0871509	0.190104	0.658604	0.348376	0.0594193	0.167256	PPI	305	181	48	257	0.328782	0.37765	0.384673	0.611124	0.183902	0.450759	0.683616	0.924832	PPI	1124	691	93	1031	1.13388	0.277942	4.83301e-05	0.000346716	0.967008	0.308611	0.00177455	0.0168966	PPI	8.23956	4.92166	10.4997	0.205582	0.696719	3.38901	0.000701447	0.00250183	2.07334	0.0353714
P23.PWY	454	193	108	346	0.627736	0.264851	0.0182134	0.0584929	0.747551	0.319767	0.0198937	0.0851452	PPI	305	124	48	257	0.416032	0.330342	0.208873	0.484883	0.365229	0.385054	0.343736	0.739841	PPI	1124	495	93	1031	0.954107	0.259969	0.000253928	0.00126964	0.676897	0.288158	0.0190017	0.0740194	PPI	9.77985	6.74461	12.0431	0.187096	0.627502	3.35391	0.000796783	0.00281063	0.634272	0
FASYN.INITIAL.PWY	454	329	108	346	0.581344	0.292515	0.0475007	0.119287	0.583157	0.348367	0.0949238	0.222554	PPI	305	187	48	257	0.411469	0.370138	0.267179	0.539337	0.288797	0.445498	0.517382	0.834572	PPI	1124	709	93	1031	1.1501	0.270984	2.37604e-05	0.000225573	0.92205	0.302141	0.00233114	0.0195996	PPI	8.23996	5.03859	10.9542	0.203142	0.675146	3.32352	0.000888881	0.00310142	1.4896	0
PWY.6121	454	454	108	346	-0.0212678	0.0174221	0.22285	0.393819	-0.0272571	0.0208003	0.190822	0.36679	PPI	305	305	48	257	-0.0421801	0.0175718	0.0170235	0.115264	-0.0551948	0.0204587	0.00745757	0.108813	PPI	1124	1124	93	1031	-0.0310809	0.0110233	0.0048943	0.0163143	-0.023709	0.0121472	0.0512224	0.150848	PPI	2311.32	2389.16	6777.11	0.00933415	-0.0309776	-3.31873	0.000904264	0.00312117	1.79122	0
PWY.5863	454	294	108	346	0.742386	0.274607	0.00712934	0.029039	0.745998	0.327128	0.0231106	0.0976119	PPI	305	171	48	257	0.863101	0.339408	0.0114975	0.0983336	0.854348	0.410594	0.0384199	0.241819	PPI	1124	652	93	1031	0.737885	0.257242	0.00420253	0.0142973	0.422903	0.285255	0.138489	0.294477	PPI	9.34468	5.93164	12.2895	0.190465	0.62527	3.28286	0.00102759	0.00346466	0.950757	0
PWY.7388	454	329	108	346	0.572121	0.288932	0.0483148	0.120426	0.576123	0.344228	0.0949839	0.222554	PPI	305	187	48	257	0.39918	0.365467	0.275608	0.542864	0.278421	0.43982	0.527259	0.84167	PPI	1124	708	93	1031	1.10175	0.26841	4.34242e-05	0.000342707	0.898218	0.299121	0.00273637	0.0204273	PPI	8.4393	5.16952	11.1765	0.200864	0.659274	3.28219	0.00103005	0.00346466	1.4463	0
PWY.5899	454	305	108	346	0.92039	0.320287	0.00425515	0.0200172	0.969892	0.378216	0.0107028	0.0545335	PPI	305	173	48	257	1.02227	0.412032	0.0136511	0.103765	1.00627	0.497604	0.0441598	0.267458	PPI	1124	656	93	1031	0.81174	0.303721	0.00763512	0.0231155	0.427607	0.336751	0.20443	0.366901	PPI	6.99068	4.03862	8.81826	0.224464	0.736358	3.28052	0.00103616	0.00346466	1.51611	0
PANTO.PWY	454	454	108	346	-0.120931	0.0277617	1.66128e-05	0.000184956	-0.111166	0.0329993	0.000831377	0.00721276	PPI	305	305	48	257	-0.0381506	0.0439481	0.386048	0.611124	-0.0607366	0.0519538	0.243437	0.636431	PPI	1124	1124	93	1031	-0.031926	0.021224	0.132804	0.214456	-0.0317319	0.0236473	0.179919	0.347679	PPI	918.311	370.481	1788.28	0.0180273	-0.0589301	-3.26893	0.00107953	0.00357248	3.82976	0.477774
PWY.5837	454	305	108	346	0.77308	0.281376	0.00625303	0.0264368	0.806984	0.331169	0.0152576	0.0727638	PPI	305	173	48	257	0.778344	0.344027	0.0243894	0.149558	0.759162	0.415535	0.0688365	0.324949	PPI	1124	656	93	1031	0.734118	0.257212	0.00439505	0.0147996	0.403832	0.284841	0.156555	0.328458	PPI	9.11801	5.79141	12.3252	0.191619	0.614365	3.20618	0.00134512	0.00440594	1.00603	0
PWY.6353	454	450	108	346	0.105147	0.0573127	0.0672538	0.157082	0.172294	0.0679343	0.0115979	0.0581709	PPI	305	305	48	257	0.0799642	0.0784261	0.308745	0.56372	0.0533683	0.0955931	0.577126	0.867574	PPI	1124	1124	93	1031	0.100561	0.0441082	0.0228053	0.0545344	0.101838	0.048682	0.0366845	0.121167	PPI	216.681	109.433	421.952	0.036562	0.115155	3.14959	0.00163501	0.00530139	1.20005	0
PWY.3841	454	454	108	346	0.135978	0.0337797	6.7131e-05	0.000590046	0.0827602	0.0410715	0.0445838	0.14754	PPI	305	305	48	257	0.173745	0.0609635	0.00467815	0.0524275	0.151468	0.0709499	0.0336971	0.2348	PPI	1124	1124	93	1031	0.0913784	0.0351692	0.00949397	0.0274826	0.0601921	0.0389613	0.122661	0.275345	PPI	592.815	198.653	658.768	0.0262591	0.0819203	3.11969	0.00181044	0.00581152	1.2723	0
GLUCONEO.PWY	454	422	108	346	0.128986	0.208279	0.536044	0.707663	0.066865	0.24646	0.7863	0.917826	PPI	305	297	48	257	0.266293	0.129314	0.0403602	0.210965	0.225154	0.150823	0.136711	0.421963	PPI	1124	1109	93	1031	0.316734	0.0728488	1.50311e-05	0.000177152	0.222944	0.0804774	0.00569962	0.032671	PPI	16.463	43.961	154.402	0.0682271	0.211435	3.09899	0.00194183	0.00616225	0.372809	0
FUC.RHAMCAT.PWY	454	253	108	346	0.337569	0.319764	0.291696	0.47758	0.48319	0.385294	0.210551	0.395244	PPI	305	155	48	257	0.516014	0.404297	0.202835	0.481	0.453574	0.489991	0.355459	0.739841	PPI	1124	541	93	1031	1.20498	0.304484	8.05378e-05	0.000501462	0.98154	0.338237	0.0037843	0.0253075	PPI	6.73621	4.16508	8.74093	0.225634	0.698679	3.09652	0.0019581	0.00616225	1.26239	0
PWY.7234	454	454	108	346	0.190092	0.077043	0.0139949	0.0476969	0.226635	0.0931475	0.0154141	0.0727638	PPI	305	305	48	257	0.0950166	0.100718	0.346252	0.592273	0.226189	0.114803	0.0498635	0.273493	PPI	1124	1124	93	1031	0.0669855	0.0582529	0.250429	0.338695	0.0867622	0.0644295	0.178387	0.347043	PPI	115.254	75.8743	240.897	0.0481111	0.148564	3.08793	0.00201554	0.00628145	2.07977	0.0383566
PWY.5030	454	434	108	346	0.646184	0.175614	0.00026272	0.00199428	0.481839	0.218481	0.0279984	0.112344	PPI	305	294	48	257	0.17927	0.156233	0.252153	0.532142	0.222596	0.184457	0.228654	0.611648	PPI	1124	1102	93	1031	0.198359	0.0958177	0.0386714	0.0802614	0.223045	0.106708	0.0368365	0.121167	PPI	20.9494	29.3908	87.8224	0.0850756	0.26219	3.08185	0.00205717	0.00634952	1.19136	0
PWY.6163	454	454	108	346	-0.0495124	0.0179802	0.00614449	0.026311	-0.0421381	0.0217742	0.0536938	0.162134	PPI	305	305	48	257	-0.020255	0.0240286	0.399953	0.616041	-0.0355865	0.0279649	0.204343	0.580479	PPI	1124	1124	93	1031	-0.0404037	0.0134049	0.00263575	0.00988407	-0.0301403	0.0148817	0.0430815	0.132973	PPI	2109.2	1278.72	4515.38	0.0112485	-0.0342234	-3.04248	0.0023464	0.00717328	0.209778	0
PWY.724	454	454	108	346	-0.0105939	0.0164641	0.520271	0.695082	-0.0151741	0.0196936	0.441466	0.656067	PPI	305	305	48	257	-0.0498839	0.0162071	0.00228977	0.0354369	-0.0370549	0.0192767	0.0557189	0.28848	PPI	1124	1124	93	1031	-0.0418592	0.0098308	2.23728e-05	0.000225573	-0.0255145	0.010874	0.019139	0.0740194	PPI	2578.39	2691.12	8457.08	0.0085353	-0.0258346	-3.0268	0.00247157	0.00748465	0.632687	0
ARO.PWY	454	454	108	346	-0.043429	0.0173832	0.012854	0.0456728	-0.0383601	0.0211072	0.0699345	0.183151	PPI	305	305	48	257	-0.0360498	0.022331	0.107553	0.326679	-0.0573124	0.0259565	0.0281407	0.215076	PPI	1124	1124	93	1031	-0.0399668	0.012637	0.00160576	0.00655405	-0.0217088	0.0139651	0.12036	0.275345	PPI	2244.59	1484.25	5127.57	0.010626	-0.0318958	-3.00167	0.00268507	0.00805522	1.58473	0
PWY.7663	454	454	108	346	0.124931	0.0582347	0.0324892	0.0868112	0.0725402	0.0694804	0.297118	0.510026	PPI	305	303	48	257	0.395775	0.125486	0.00177749	0.0304044	0.429163	0.152031	0.0051277	0.0968231	PPI	1124	1124	93	1031	0.237987	0.0758635	0.00175144	0.00696355	0.178836	0.0838794	0.0332291	0.113808	PPI	207.145	43.2649	142.131	0.0504728	0.150334	2.97851	0.00289656	0.00860922	4.73273	0.577411
COMPLETE.ARO.PWY	454	454	108	346	-0.0445264	0.0166656	0.00783493	0.0311532	-0.0384839	0.0202058	0.0575772	0.167256	PPI	305	305	48	257	-0.0276969	0.0224731	0.21879	0.500753	-0.0485546	0.0260114	0.0631043	0.3136	PPI	1124	1124	93	1031	-0.0379255	0.0126059	0.00268414	0.00995241	-0.0224353	0.0139374	0.107754	0.265341	PPI	2449.34	1478	5147.98	0.0104971	-0.0310204	-2.95514	0.00312522	0.00920363	0.970275	0
PWY.6151	454	454	108	346	-0.0486378	0.0195649	0.0132951	0.0467429	-0.039663	0.0233161	0.089716	0.214824	PPI	305	305	48	257	-0.0198959	0.0285891	0.487022	0.685233	-0.0379427	0.0342959	0.269601	0.667317	PPI	1124	1124	93	1031	-0.0497594	0.0155023	0.00136635	0.00578071	-0.0362058	0.017176	0.0352697	0.119174	PPI	1839.45	850.188	3389.66	0.0128255	-0.0374948	-2.92346	0.00346163	0.0101017	0.0144495	0
ARGORNPROST.PWY	454	101	108	346	0.533777	0.222424	0.0168199	0.0556224	0.640114	0.268979	0.0177937	0.0809293	PPI	305	62	48	257	0.221955	0.290077	0.444785	0.658332	0.3608	0.339449	0.288803	0.676297	PPI	1124	238	93	1031	0.485759	0.215271	0.024232	0.05592	0.360391	0.239888	0.133305	0.287187	PPI	13.8218	8.67863	17.3774	0.158356	0.457433	2.88864	0.00386915	0.0111892	0.705954	0
METHGLYUT.PWY	454	179	108	346	0.297757	0.247076	0.228807	0.398514	0.338231	0.296634	0.254878	0.454532	PPI	305	76	48	257	0.522989	0.217018	0.0165739	0.114607	0.42216	0.253292	0.0967844	0.361248	PPI	1124	277	93	1031	0.656038	0.188376	0.000515795	0.00250312	0.423611	0.206241	0.0402213	0.128418	PPI	11.3647	15.5868	23.5097	0.140774	0.403934	2.86939	0.00411269	0.0117873	0.0633406	0
X1CMET2.PWY	454	454	108	346	0.121857	0.0339557	0.000370206	0.00245474	0.0789369	0.0415898	0.05843	0.167256	PPI	305	305	48	257	0.126499	0.0543554	0.0206257	0.134067	0.108559	0.0633183	0.0876208	0.343003	PPI	1124	1124	93	1031	0.0662386	0.0294293	0.0245943	0.0560202	0.0502098	0.0327051	0.125023	0.278696	PPI	578.132	249.426	934.909	0.0238199	0.0678906	2.85016	0.00436966	0.012304	0.775334	0
PWY.6630	454	293	108	346	1.0114	0.355767	0.00467982	0.0214118	0.768766	0.42673	0.0723782	0.185867	PPI	305	196	48	257	0.348772	0.456677	0.44564	0.658332	0.0349522	0.522898	0.946757	0.986718	PPI	1124	635	93	1031	1.06409	0.333787	0.00147268	0.00615172	0.983408	0.368868	0.00779062	0.041718	PPI	5.49154	3.65735	7.34951	0.246195	0.701711	2.85023	0.00436883	0.012304	2.23384	0.104679
PWY.5083	454	270	108	346	0.429893	0.289801	0.138684	0.274086	0.521734	0.349873	0.1367	0.286397	PPI	305	154	48	257	0.491032	0.341549	0.151579	0.421053	0.62134	0.401814	0.12322	0.403189	PPI	1124	563	93	1031	0.738461	0.255695	0.00395117	0.0137251	0.500613	0.283959	0.078188	0.21091	PPI	8.16921	6.19371	12.4019	0.193294	0.534997	2.7678	0.00564367	0.0157532	0.0622746	0
PWY.6737	454	454	108	346	-0.0572254	0.0252836	0.0241208	0.0700551	-0.0615437	0.030517	0.0444258	0.14754	PPI	305	305	48	257	-0.0379026	0.0316628	0.232257	0.509016	-0.0463799	0.0373325	0.215245	0.595635	PPI	1124	1124	93	1031	-0.0482709	0.0190318	0.0113379	0.0313863	-0.0339556	0.0211332	0.108406	0.265341	PPI	1073.78	717.506	2239.08	0.0157517	-0.0435175	-2.76272	0.00573222	0.0158624	0.559518	0
PWY.6897	454	453	108	346	-0.149593	0.0604463	0.0137174	0.047233	-0.190978	0.0731846	0.00941833	0.049562	PPI	305	303	48	257	-0.0512225	0.141492	0.717607	0.857435	-0.0204003	0.162133	0.899971	0.982622	PPI	1124	1117	93	1031	-0.104204	0.0835096	0.212369	0.296957	-0.117359	0.0920325	0.202522	0.366901	PPI	186.707	38.0412	118.064	0.0540097	-0.146695	-2.71608	0.00660596	0.018124	1.0745	0
PWY.5121	454	436	108	346	0.248985	0.121458	0.0409884	0.104995	0.224645	0.143291	0.117773	0.257178	PPI	305	299	48	257	0.262225	0.157313	0.0966068	0.304926	0.292313	0.187869	0.120949	0.402697	PPI	1124	1116	93	1031	0.192591	0.0885322	0.0298123	0.064372	0.153344	0.0973354	0.115456	0.268561	PPI	48.7036	28.3327	105.55	0.0740058	0.193928	2.62044	0.00878173	0.0238893	0.494051	0
LACTOSECAT.PWY	454	452	108	346	0.482533	0.132046	0.000289329	0.00214746	0.468704	0.159284	0.00344687	0.0212778	PPI	305	302	48	257	0.00517046	0.101982	0.959601	0.993217	-0.102238	0.12298	0.40658	0.764027	PPI	1124	1117	93	1031	0.221206	0.0765401	0.00392813	0.0137251	0.208955	0.0847692	0.0138616	0.0609532	PPI	39.4147	66.1198	139.163	0.0639272	0.166707	2.60776	0.00911365	0.0245839	8.62564	0.768133
PWY.5347	454	454	108	346	0.0970166	0.0383298	0.0117236	0.0430294	0.121269	0.046313	0.0091752	0.0490873	PPI	305	305	48	257	0.0316107	0.0455144	0.4879	0.685233	0.0516239	0.054921	0.3481	0.739841	PPI	1124	1124	93	1031	0.0243281	0.02144	0.256743	0.345489	0.031733	0.0237003	0.18088	0.347679	PPI	466.224	331.53	1780.29	0.0196949	0.0504829	2.56324	0.01037	0.0276705	2.96238	0.324867
PWY.7196	454	442	108	346	0.0194855	0.0542746	0.719763	0.855519	0.0558093	0.0653988	0.393995	0.605131	PPI	305	305	48	257	0.101209	0.0693782	0.145678	0.41531	0.127855	0.0834827	0.126843	0.403189	PPI	1124	1121	93	1031	0.0893175	0.036763	0.0152763	0.0396944	0.0809983	0.0407611	0.0471625	0.141208	PPI	233.809	143.485	601.879	0.0319573	0.0818499	2.56123	0.0104303	0.0276705	0.462672	0
POLYAMINSYN3.PWY	454	250	108	346	0.592714	0.295031	0.0451517	0.114247	0.585878	0.353583	0.0983143	0.227042	PPI	305	185	48	257	0.345742	0.366339	0.346049	0.592273	0.251118	0.444388	0.572494	0.866842	PPI	1124	713	93	1031	0.698735	0.282711	0.0136009	0.0367894	0.62497	0.315005	0.0475092	0.141208	PPI	7.99867	5.06378	10.0778	0.207882	0.529648	2.54784	0.0108394	0.02852	0.509703	0
SALVADEHYPOX.PWY	454	452	108	346	-0.0982982	0.0531938	0.0652965	0.153585	-0.0470581	0.0627048	0.453423	0.664606	PPI	305	305	48	257	-0.0916171	0.0549696	0.096638	0.304926	-0.133903	0.0661519	0.0439714	0.267458	PPI	1124	1124	93	1031	-0.0743678	0.0307466	0.0157359	0.0405692	-0.0580299	0.0337684	0.0860025	0.223533	PPI	254.33	228.515	876.96	0.0271182	-0.0687282	-2.53439	0.0112643	0.0293972	1.19047	0
PWY.5104	454	440	108	346	-0.38499	0.117058	0.00108953	0.00586942	-0.274075	0.135912	0.0444375	0.14754	PPI	305	305	48	257	-0.16514	0.117713	0.161693	0.423793	-0.0466917	0.138154	0.735658	0.924832	PPI	1124	1123	93	1031	-0.128764	0.075213	0.087176	0.152212	-0.154276	0.0827987	0.0626973	0.173499	PPI	54.1356	52.3928	145.865	0.0629449	-0.157639	-2.5044	0.0122661	0.0317533	1.3805	0
PWY.5189	454	435	108	346	-0.169322	0.0890769	0.0580266	0.139431	-0.178995	0.105412	0.0903464	0.214824	PPI	305	301	48	257	-0.0983067	0.09416	0.297334	0.555365	-0.116726	0.106108	0.272332	0.667317	PPI	1124	1120	93	1031	-0.0702152	0.0588241	0.232875	0.321403	-0.103116	0.0651286	0.11366	0.268451	PPI	89.9946	88.8183	235.752	0.0491138	-0.122504	-2.49429	0.0126209	0.0324104	0.378777	0
PWY.5177	454	436	108	346	-0.198713	0.202889	0.327915	0.504194	-0.177611	0.236636	0.453358	0.664606	PPI	305	305	48	257	-0.111426	0.0783632	0.156157	0.422282	-0.0263948	0.0911538	0.772392	0.933254	PPI	1124	1123	93	1031	-0.162971	0.0405844	6.33157e-05	0.00040969	-0.113756	0.0450023	0.0116229	0.0540718	PPI	17.8583	120.351	493.776	0.0397783	-0.098924	-2.48688	0.0128868	0.0328307	0.852304	0
PWY.1269	454	442	108	346	-0.265877	0.128031	0.0384309	0.0995033	-0.328338	0.15295	0.0324415	0.119698	PPI	305	290	48	257	-0.555422	0.277681	0.0463837	0.21411	-0.627929	0.319182	0.0501945	0.273493	PPI	1124	1076	93	1031	0.0575805	0.181132	0.750626	0.842539	-0.0571174	0.200467	0.775759	0.883045	PPI	42.7465	9.81575	24.8837	0.113632	-0.279165	-2.45674	0.0140203	0.035437	2.52421	0.207673
HISDEG.PWY	454	447	108	346	0.292423	0.116883	0.0127275	0.0456728	0.305001	0.141414	0.0316383	0.118092	PPI	305	300	48	257	0.136067	0.185834	0.464634	0.671138	0.234493	0.221502	0.290744	0.676297	PPI	1124	1113	93	1031	0.152985	0.103121	0.138213	0.215143	0.127455	0.116006	0.272152	0.445719	PPI	50.0054	20.3819	74.3089	0.0831326	0.20389	2.45259	0.0141832	0.0355688	0.964454	0
PWY.6588	454	429	108	346	-0.400677	0.18654	0.0322665	0.0868112	-0.225708	0.217739	0.300554	0.51318	PPI	305	302	48	257	-0.0645069	0.107155	0.547645	0.739667	-0.088011	0.125487	0.483714	0.812943	PPI	1124	1115	93	1031	-0.177822	0.0609344	0.00359221	0.0127465	-0.14669	0.0674855	0.0299544	0.108038	PPI	21.0925	63.5041	219.573	0.0573379	-0.139918	-2.44024	0.0146775	0.036523	0.336408	0
PWY0.845	454	435	108	346	-0.119561	0.134063	0.373	0.545225	-0.257819	0.159061	0.105878	0.242763	PPI	305	284	48	257	-0.375589	0.321561	0.243734	0.522826	-0.370217	0.372067	0.320633	0.709046	PPI	1124	1074	93	1031	-0.244798	0.195452	0.210661	0.295822	-0.327588	0.216744	0.130979	0.286015	PPI	39.5253	7.22369	21.2866	0.121236	-0.291582	-2.40507	0.0161692	0.0399254	0.11732	0
PYRIDOXSYN.PWY	454	449	108	346	-0.106932	0.125516	0.394722	0.565825	-0.245832	0.147921	0.0973336	0.226406	PPI	305	289	48	257	-0.325718	0.294762	0.270043	0.540364	-0.357531	0.341122	0.29555	0.677654	PPI	1124	1084	93	1031	-0.227672	0.181461	0.209864	0.295822	-0.280932	0.201277	0.163078	0.332926	PPI	45.7023	8.5937	24.6837	0.112523	-0.268956	-2.39023	0.0168379	0.0412593	0.0953997	0
P122.PWY	454	158	108	346	0.732275	0.268478	0.00663801	0.0277137	0.676323	0.325106	0.0381375	0.133597	PPI	305	83	48	257	0.0520755	0.290695	0.857948	0.948574	0.222517	0.347655	0.522694	0.838924	PPI	1124	328	93	1031	0.497044	0.223017	0.0260305	0.0584358	0.346657	0.248431	0.163187	0.332926	PPI	9.46127	8.27375	16.2028	0.171656	0.408298	2.37859	0.0173791	0.0422629	1.0268	0
THRESYN.PWY	454	454	108	346	0.0826847	0.0255346	0.0012946	0.006736	0.0762355	0.0308099	0.0137635	0.0679706	PPI	305	305	48	257	0.019972	0.0352634	0.571573	0.743045	0.0213098	0.0426694	0.617904	0.905695	PPI	1124	1124	93	1031	0.014869	0.0181053	0.41168	0.5146	0.0230302	0.0201198	0.252609	0.424541	PPI	1053.47	549.245	2470.31	0.015669	0.0365595	2.33324	0.0196357	0.0473915	2.23825	0.106445
PWY.6629	454	169	108	346	0.635682	0.333438	0.0572467	0.139431	0.424638	0.402626	0.292216	0.507035	PPI	305	90	48	257	0.414535	0.394568	0.294291	0.555365	0.580024	0.46135	0.209781	0.585561	PPI	1124	301	93	1031	0.776881	0.278267	0.00533008	0.0170279	0.509476	0.306499	0.0967546	0.246494	PPI	6.16875	4.69829	10.6449	0.215606	0.500556	2.32163	0.0202529	0.0485163	0.066071	0
PWY.7282	454	436	108	346	-0.130218	0.0984873	0.186836	0.341002	-0.243971	0.117788	0.039021	0.133597	PPI	305	288	48	257	-0.491927	0.313523	0.117702	0.344622	-0.436267	0.357745	0.223746	0.611648	PPI	1124	1080	93	1031	-0.0102128	0.109397	0.925639	0.951591	-0.0948585	0.121789	0.43623	0.616872	PPI	72.0767	7.81364	67.4196	0.0823918	-0.185926	-2.25661	0.0240324	0.0571436	1.29166	0
GOLPDLCAT.PWY	454	447	108	346	-0.0491234	0.0835452	0.556852	0.727455	0.00408892	0.101106	0.967762	0.981222	PPI	305	304	48	257	0.0361284	0.0912547	0.692459	0.844512	-0.058582	0.105279	0.578383	0.867574	PPI	1124	1120	93	1031	-0.205614	0.0591777	0.0005316	0.00250612	-0.17439	0.0655561	0.00792771	0.041718	PPI	97.8249	90.2229	232.688	0.0487523	-0.108058	-2.21647	0.0266593	0.0629239	2.475	0.191919
PWY0.1261	454	384	108	346	0.335167	0.291211	0.250384	0.428862	0.652579	0.346886	0.0606697	0.167888	PPI	305	208	48	257	0.414959	0.452892	0.36028	0.60985	0.280037	0.524678	0.593977	0.874617	PPI	1124	779	93	1031	0.534142	0.334621	0.110714	0.184524	0.436254	0.372668	0.242008	0.419917	PPI	8.31047	3.63258	7.2004	0.228555	0.500521	2.18994	0.0285285	0.066844	0.398483	0
P42.PWY	454	445	108	346	-0.242787	0.0947734	0.010754	0.0408162	-0.26943	0.113312	0.0179002	0.0809293	PPI	305	299	48	257	-0.215449	0.156705	0.170225	0.432212	-0.127011	0.179497	0.479835	0.810669	PPI	1124	1115	93	1031	-0.0243508	0.0981625	0.804129	0.873134	-0.0603003	0.108639	0.578975	0.755492	PPI	77.884	31.0374	84.7286	0.0718607	-0.155102	-2.15837	0.0308989	0.0718735	1.80398	0
PWY.6606	454	443	108	346	-0.107979	0.0808147	0.182228	0.338135	-0.0351008	0.097592	0.719294	0.891481	PPI	305	303	48	257	-0.0325848	0.0764111	0.670104	0.828075	-0.142757	0.0860034	0.0981597	0.361248	PPI	1124	1122	93	1031	-0.0679024	0.050232	0.176725	0.258782	-0.0858196	0.0554675	0.122111	0.275345	PPI	104.996	135.198	325.03	0.042062	-0.0900171	-2.1401	0.0323463	0.0746991	0.69842	0
PWY.6168	454	454	108	346	-0.163029	0.0575267	0.00481386	0.0214619	-0.218486	0.069454	0.00178394	0.0127197	PPI	305	303	48	257	0.193753	0.108633	0.0755366	0.266111	0.212797	0.128536	0.0990336	0.361248	PPI	1124	1122	93	1031	-0.0404068	0.0654394	0.537052	0.646815	-0.0688789	0.071884	0.338182	0.512059	PPI	207.303	60.5274	193.524	0.0465568	-0.0991482	-2.12962	0.0332029	0.0755897	9.01955	0.778259
GLUCUROCAT.PWY	454	453	108	346	-0.0624163	0.0766415	0.415869	0.582287	-0.0776793	0.0938588	0.408391	0.618942	PPI	305	305	48	257	-0.175472	0.086951	0.0444939	0.21411	-0.0926124	0.102227	0.365803	0.739841	PPI	1124	1122	93	1031	-0.117892	0.0480528	0.0143045	0.0380685	-0.0934165	0.0534705	0.0809127	0.214653	PPI	113.514	95.6901	349.761	0.0422968	-0.0900829	-2.12978	0.0331897	0.0755897	0.0219632	0
PWY.5973	454	454	108	346	0.050206	0.0471292	0.28734	0.472766	0.0240438	0.0562454	0.669264	0.852726	PPI	305	305	48	257	0.245638	0.0852869	0.00426326	0.0494842	0.258774	0.0990592	0.00950834	0.11038	PPI	1124	1124	93	1031	0.1204	0.051527	0.019635	0.049294	0.0658219	0.0568674	0.247341	0.422322	PPI	316.101	101.909	309.224	0.037082	0.0747013	2.01449	0.0439583	0.0993706	4.28849	0.533635
[truncated: 1 more columns]
