# Supplementary material for: Impact of commonly used drugs on the composition and metabolic function of the gut microbiota
Source: Nat Commun. 2020 Jan 17;11:362. doi: 10.1038/s41467-019-14177-z (PMC6969170; doi:10.1038/s41467-019-14177-z)
Supplement: Supplementary file 14 — Supplementary Data 12 [file 41467_2019_14177_MOESM14_ESM.xlsx]

## Sheet: Sheet1
Supplementary table 12 - Users of a subtype of drugs vs non-users of that druggroup for drugs-microbiome associations identified in the multivariate analyses of taxa and pathways.
For metformin and PPI users, dosage dependent effects are shown here.
P-values of a Wilcoxon test are shown.
Antibiotics - subtypes vs non-AB users												Laxatives - subtypes vs non-laxative users									PPIs - subtypes vs non-PPI users & dosages within PPI users														SSRI antidepressants - subtypes vs non-SSRI users
Microbial features	MedianNoAB	MedianFluoroquinolones	P-ValueFluoroquinolones	Q-ValueFluoroquinolones	MedianPenicillines	P-valuePenicillines	Q-valuePenicillines	MedianTetracyclines	P-valuesTetracyclines	Q-valuesTetracyclines		Microbial features	MedianNoLaxatives	MedianBulk	P-valueBulk forming	Q-valueBulk forming	MedianOsmotic	P-valueOsmotic	Q-valueOsmotic		Microbial features	MedianNoPPI	MedianEsomeprazole	P-ValueEsomeprazol	Q-ValueEsomeprazol	MedianOmeprazole	PValuesOmeprazole	QValuesOmeprazole	MedianPantoprazole	PValuesPantoprazole	QValuesPantoprazole	P-Values_Dosages	Q-Values_Dosages		Microbial features	MedianNoSSRI	MedianCitalopram	PValueCitalopram	QValueCitalopram	MedianEscitalopram	P-valueEscitalopram	Q-valueEscitalopram	MedianFluoxetine	P-ValueFluoxetine	Q-ValueFluoxetine	MedianParoxetine	P-ValueParoxetine	Q-ValueParoxetine	MedianSertraline
k__Bacteria.p__Actinobacteria.c__Actinobacteria.o__Bifidobacteriales.f__Bifidobacteriaceae.g__Bifidobacterium	0.350049	0.369786	0.720876	1	0.157175	0.139956	0.671787	0.0427951	5.33551e-05	0.0012816		k__Bacteria.p__Bacteroidetes.c__Bacteroidia.o__Bacteroidales	0.264299	0.351197	0.412637	1	0.411578	5.68093e-08	4.05714e-07		k__Bacteria.p__Firmicutes.c__Bacilli.o__Lactobacillales.f__Streptococcaceae.g__Streptococcus.s__Streptococcus_salivarius.t__Streptococcus_salivarius_unclassified	0.0479449	0.168263	6.69026e-12	3.93874e-10	0.140426	8.12726e-32	6.38205e-30	0.111164	2.47025e-05	0.000830979	0.958897	0.964758		k__Bacteria.p__Firmicutes.c__Clostridia.o__Clostridiales.f__Eubacteriaceae.g__Eubacterium.s__Eubacterium_ramulus.t__GCF_000469345	0.0448257	0.0384142	0.588773	1	0.0429613	0.387146	1	0.101977	0.185728	1	0.0811266	0.00305818	0.0544573	0.0538997
DAPLYSINESYN.PWY	7.65986	7.35048	0.560409	1	7.19776	0.0821309	0.525264	6.34219	0.00361681	0.0217009		k__Bacteria.p__Firmicutes	0.960463	0.895039	0.533535	1	0.828127	1.86866e-07	1.24667e-06		k__Bacteria.p__Actinobacteria.c__Actinobacteria.o__Actinomycetales.f__Micrococcaceae.g__Rothia	0	0.0147077	2.48612e-14	5.86395e-12	0.0143949	4.28809e-42	2.02059e-39	0.00863724	1.23989e-06	0.00017427	0.964758	0.964758		k__Bacteria.p__Firmicutes.c__Clostridia.o__Clostridiales.f__Peptostreptococcaceae.g__Peptostreptococcaceae_noname	0.0619136	0.00928224	0.00223988	0.0223988	0.0164591	0.000190124	0.00191445	0.0508	0.693604	1	0.025234	0.0081686	0.0544573	0.026463
P4.PWY	7.82882	7.49221	0.0513661	0.246558	7.3633	0.0636083	0.525264	6.78615	0.00343054	0.0217009		k__Bacteria.p__Actinobacteria.c__Actinobacteria.o__Bifidobacteriales.f__Bifidobacteriaceae.g__Bifidobacterium.s__Bifidobacterium_pseudocatenulatum.t__GCF_000173435	0	0	0.494351	1	0	2.05491e-05	0.000107895		k__Bacteria.p__Firmicutes.c__Bacilli.o__Lactobacillales.f__Streptococcaceae.g__Streptococcus.s__Streptococcus_parasanguinis.t__Streptococcus_parasanguinis_unclassified	0.0230129	0.0948448	6.71797e-15	3.16512e-12	0.0752468	6.00465e-33	8.74883e-31	0.0878752	1.48345e-06	0.00017427	0.87165	0.964758		k__Bacteria.p__Firmicutes.c__Clostridia.o__Clostridiales.f__Peptostreptococcaceae	0.0622737	0.00928224	0.00195219	0.0223988	0.0164591	0.000191444	0.00191445	0.0647565	0.911799	1	0.025234	0.00686811	0.0544573	0.026463
PWY.7209	6.19118	0	0.00195365	0.0468875	5.0085	0.087544	0.525264	0	0.0066633	0.0319838		k__Bacteria.p__Bacteroidetes.c__Bacteroidia.o__Bacteroidales.f__Bacteroidaceae.g__Bacteroides	0.178498	0.216949	0.286844	1	0.283078	5.29172e-07	3.30625e-06		k__Bacteria.p__Firmicutes.c__Bacilli.o__Lactobacillales.f__Streptococcaceae.g__Streptococcus	0.0880155	0.277906	4.43282e-11	1.73877e-09	0.218707	1.4901e-30	1.00256e-28	0.226717	1.04736e-05	0.0006123	0.931286	0.964758		k__Bacteria.p__Firmicutes.c__Clostridia.o__Clostridiales.f__Lachnospiraceae.g__Anaerostipes	0.0309888	0.0341612	0.683774	1	0.0487549	0.0599607	0.399738	0.0329606	0.83839	1	0.0468345	0.0361212	0.180606	0.0375535
PWY0.781	7.83787	7.3661	0.0202494	0.121496	7.19521	0.049739	0.525264	6.80855	0.00305605	0.0217009		k__Bacteria.p__Firmicutes.c__Clostridia.o__Clostridiales	0.869182	0.789325	0.420578	1	0.722353	3.61021e-09	3.43809e-08		k__Bacteria.p__Firmicutes.c__Bacilli.o__Lactobacillales.f__Streptococcaceae	0.0908733	0.277906	3.66799e-11	1.57143e-09	0.218707	9.38737e-30	5.52836e-28	0.226717	1.30792e-05	0.0006123	0.931286	0.964758
PWY.5103	9.2063	8.9582	0.0132112	0.106597	9.11622	0.837814	1	8.91299	0.0240376	0.0961506		k__Bacteria.p__Bacteroidetes.c__Bacteroidia.o__Bacteroidales.f__Bacteroidales_noname.g__Bacteroidales_noname.s__Bacteroidales_bacterium_ph8.t__GCF_000311925	0.0150521	0.0266591	0.122654	0.791319	0.0336947	0.00176231	0.00607692		k__Bacteria.p__Firmicutes.c__Bacilli	0.104383	0.294023	8.83808e-12	4.16364e-10	0.265973	7.42855e-33	8.74883e-31	0.22714	1.51008e-05	0.0006123	0.61881	0.809716
BRANCHED.CHAIN.AA.SYN.PWY	9.29624	9.03394	0.0133246	0.106597	9.17906	0.763657	1	9.04525	0.0382888	0.131276		k__Bacteria.p__Bacteroidetes.c__Bacteroidia.o__Bacteroidales.f__Rikenellaceae.g__Alistipes	0.0904409	0.109112	0.62065	1	0.141695	1.69017e-05	9.5e-05		k__Bacteria.p__Firmicutes.c__Bacilli.o__Lactobacillales	0.10425	0.294023	8.26772e-12	4.16364e-10	0.265973	5.86615e-33	8.74883e-31	0.227116	1.548e-05	0.0006123	0.620208	0.809716
PWY.3001	9.00693	8.85638	0.102774	0.411095	9.0492	0.769584	1	8.78032	0.0989565	0.296869		k__Bacteria.p__Bacteroidetes.c__Bacteroidia.o__Bacteroidales.f__Rikenellaceae.g__Alistipes.s__Alistipes_shahii.t__GCF_000210575	0.0199751	0.0324258	0.217378	1	0.0290713	0.287577	0.692956		k__Bacteria.p__Firmicutes.c__Bacilli.o__Lactobacillales.f__Streptococcaceae.g__Streptococcus.s__Streptococcus_mutans.t__Streptococcus_mutans_unclassified	0	0	6.1658e-07	1.32094e-05	0.0067157	7.28054e-29	3.80987e-27	0.00531039	1.74419e-07	7.8186e-05	0.545792	0.801632
												k__Bacteria.p__Firmicutes.c__Clostridia.o__Clostridiales.f__Lachnospiraceae	0.409153	0.356375	0.0119821	0.26331	0.350278	0.000393657	0.00167514		k__Bacteria.p__Actinobacteria.c__Actinobacteria.o__Actinomycetales	0.00754328	0.0211676	4.13314e-07	9.72615e-06	0.0220336	3.5451e-21	1.1147e-19	0.0205781	0.000723235	0.00756986	0.401487	0.705955
												k__Bacteria.p__Bacteroidetes.c__Bacteroidia.o__Bacteroidales.f__Porphyromonadaceae	0.0765981	0.104955	0.204115	1	0.114105	6.38505e-05	0.000327692		k__Bacteria.p__Actinobacteria.c__Actinobacteria.o__Bifidobacteriales.f__Bifidobacteriaceae.g__Bifidobacterium.s__Bifidobacterium_dentium.t__Bifidobacterium_dentium_unclassified	0	0	2.19987e-10	7.97077e-09	0	9.62942e-22	3.23981e-20	0	0.00313536	0.0254613	0.836573	0.964758
												k__Bacteria.p__Proteobacteria	0.0427418	0.0514729	0.0878038	0.6362	0.0666707	0.000716985	0.00275764		k__Bacteria.p__Firmicutes.c__Bacilli.o__Lactobacillales.f__Lactobacillaceae.g__Lactobacillus	0.00589487	0.0519117	2.06452e-06	3.34572e-05	0.0393739	1.55541e-18	4.32212e-17	0.0522128	0.00601577	0.044975	0.0616302	0.263329
												k__Bacteria.p__Proteobacteria.c__Betaproteobacteria.o__Burkholderiales	0.00832775	0.0123214	0.367164	1	0.0215284	0.000353551	0.00157134		k__Bacteria.p__Firmicutes.c__Bacilli.o__Lactobacillales.f__Streptococcaceae.g__Streptococcus.s__Streptococcus_sanguinis.t__Streptococcus_sanguinis_unclassified	0	0.00704279	2.60904e-07	6.74274e-06	0	4.41167e-09	3.0103e-08	0.00714849	0.00126543	0.0121636	0.514985	0.780783
												k__Bacteria.p__Bacteroidetes.c__Bacteroidia.o__Bacteroidales.f__Rikenellaceae.g__Alistipes.s__Alistipes_putredinis.t__GCF_000154465	0.0562839	0.0509328	0.991902	1	0.0890056	0.0763439	0.20373		k__Bacteria.p__Firmicutes.c__Bacilli.o__Lactobacillales.f__Lactobacillaceae	0.00677123	0.0534136	1.30156e-06	2.18679e-05	0.0393739	9.67196e-19	2.84661e-17	0.0522128	0.00726084	0.0534353	0.0410462	0.214352
												k__Bacteria.p__Firmicutes.c__Clostridia.o__Clostridiales.f__Ruminococcaceae.g__Ruminococcus.s__Ruminococcus_sp_5_1_39BFAA.t__GCF_000159975	0.207152	0.210077	0.595231	1	0.151377	0.000191809	0.000935655		k__Bacteria.p__Firmicutes.c__Negativicutes.o__Selenomonadales.f__Veillonellaceae.g__Veillonella.s__Veillonella_unclassified	0	0.0113537	4.26021e-05	0.00044588	0.00925216	2.57113e-09	1.83404e-08	0.00593299	0.21267	1	0.258815	0.579253
												k__Bacteria.p__Bacteroidetes.c__Bacteroidia.o__Bacteroidales.f__Rikenellaceae.g__Alistipes.s__Alistipes_indistinctus.t__GCF_000231275	0	0	0.304067	1	0	0.4071	0.946744		k__Bacteria.p__Firmicutes.c__Negativicutes.o__Selenomonadales.f__Veillonellaceae.g__Veillonella	0	0.0280001	2.37332e-06	3.7209e-05	0.0117391	1.42826e-10	1.18163e-09	0.0144884	0.0321061	0.216028	0.589029	0.809716
												k__Bacteria.p__Bacteroidetes.c__Bacteroidia.o__Bacteroidales.f__Bacteroidaceae.g__Bacteroides.s__Bacteroides_uniformis	0.0742484	0.0954491	0.447193	1	0.122464	0.0504367	0.144105		k__Bacteria.p__Firmicutes.c__Negativicutes.o__Selenomonadales.f__Veillonellaceae.g__Veillonella.s__Veillonella_parvula.t__Veillonella_parvula_unclassified	0	0.00993495	2.64582e-08	8.321e-07	0	1.46954e-09	1.06519e-08	0.0100052	0.000812128	0.00831549	0.338166	0.691034
												k__Bacteria.p__Firmicutes.c__Clostridia.o__Clostridiales.f__Lachnospiraceae.g__Coprococcus	0.172865	0.119264	0.00815081	0.26331	0.140408	0.000468487	0.00187395		k__Bacteria.p__Actinobacteria.c__Actinobacteria.o__Actinomycetales.f__Actinomycetaceae.g__Actinomyces	0	0.00839057	0.0141428	0.0679721	0.00932215	1.1598e-08	7.38324e-08	0.008922	0.00179484	0.0162571	0.151102	0.437884
												PWY.5188	8.65811	8.45864	0.104383	0.695889	8.18072	1.11004e-11	7.4e-10		k__Bacteria.p__Actinobacteria.c__Actinobacteria.o__Actinomycetales.f__Actinomycetaceae	0.0017459	0.00839057	0.0190846	0.0856081	0.0095238	6.726e-09	4.40254e-08	0.008922	0.0025074	0.021089	0.181696	0.449459
												PWY.6317	9.09979	8.83496	0.0248658	0.296158	8.75143	2.00137e-12	2e-10		k__Bacteria.p__Firmicutes.c__Bacilli.o__Lactobacillales.f__Streptococcaceae.g__Streptococcus.s__Streptococcus_anginosus.t__Streptococcus_anginosus_unclassified	0	0.00822201	2.21025e-12	1.73485e-10	0	7.04265e-22	2.55065e-20	0.00788044	3.32219e-07	7.8186e-05	0.910741	0.964758
												PWY66.422	9.09979	8.83496	0.0240177	0.296158	8.75143	1.65655e-12	2e-10		k__Bacteria.p__Proteobacteria.c__Gammaproteobacteria.o__Pasteurellales.f__Pasteurellaceae.g__Haemophilus.s__Haemophilus_parainfluenzae.t__Haemophilus_parainfluenzae_unclassified	0	0	0.0819578	0.311308	0	7.48305e-08	4.45959e-07	0	0.121341	0.63502	0.376568	0.705955
												PWY0.1296	9.24136	8.96923	0.00845288	0.26331	8.87992	6.43273e-11	2.572e-09		k__Bacteria.p__Proteobacteria.c__Gammaproteobacteria.o__Pasteurellales.f__Pasteurellaceae.g__Haemophilus	0	0	0.0832804	0.3138	0	1.07547e-07	6.3585e-07	0	0.127792	0.661427	0.380274	0.705955
												PWY.5973	8.31215	8.41791	0.542355	1	8.44941	0.0167584	0.0532014		k__Bacteria.p__Proteobacteria.c__Gammaproteobacteria.o__Pasteurellales.f__Pasteurellaceae	0	0	0.0888057	0.32935	0	1.63763e-07	9.19571e-07	0	0.110485	0.598904	0.405548	0.705955
												PWY.6121	9.58413	9.32432	0.00928318	0.26331	9.25417	1.31332e-10	3.71111e-09		k__Bacteria.p__Firmicutes.c__Bacilli.o__Lactobacillales.f__Lactobacillaceae.g__Lactobacillus.s__Lactobacillus_sakei.t__Lactobacillus_sakei_unclassified	0	0	0.0775309	0.29932	0	0.00272087	0.0101709	0	0.335563	1	0.0124163	0.0833667
												CALVIN.PWY	9.26052	9.08057	0.0775232	0.596333	8.91336	2.37147e-11	1.185e-09		k__Bacteria.p__Proteobacteria.c__Gammaproteobacteria	0.0211034	0.0341768	0.00449871	0.0252249	0.0365458	5.72787e-06	2.57031e-05	0.0262099	0.434414	1	0.145184	0.437884
												GOLPDLCAT.PWY	6.20724	6.01125	0.284049	1	5.71336	4.99673e-09	4.16667e-08		PWY.922	3.17715	5.54106	7.77961e-14	1.22146e-11	5.1096	5.68863e-32	5.35998e-30	4.70804	8.26375e-05	0.00176839	0.805607	0.876785
												PWY.7539	6.56871	6.47668	0.797348	1	6.75161	0.0763987	0.20373		PWY0.1061.1	5.21005	6.74729	4.84976e-13	4.5687e-11	6.16669	1.63983e-28	7.7244e-27	5.91549	0.000163356	0.00216632	0.550742	0.663338
												PWY.6545	7.71352	7.82319	0.519203	1	7.74117	0.312966	0.745157		NAD.BIOSYNTHESIS.II	5.55708	6.68163	1.22428e-06	2.12822e-05	6.61879	3.16602e-17	6.78668e-16	6.15623	0.0481774	0.302554	0.685938	0.784343
												DAPLYSINESYN.PWY.1	7.65649	7.6739	0.895763	1	7.5856	0.61437	1		PWY.7560	7.7393	8.48874	6.4633e-06	8.949e-05	8.3762	1.94202e-18	5.07633e-17	8.02532	0.0571638	0.349664	0.0161974	0.0493203
												PWY0.1479	0	0	0.0582443	0.465954	0	0.000109218	0.000546092		PWY.5173	1.69381	4.30153	4.6607e-12	3.13551e-10	3.77357	9.73137e-23	3.81902e-21	3.39483	0.00165424	0.0155829	0.0617824	0.130805
												PWY.621	8.71691	8.43168	0.0188742	0.296158	8.3398	1.48855e-10	3.71111e-09		PWY.6270	7.84636	8.54183	1.10373e-05	0.000129525	8.4321	1.32332e-17	3.1086e-16	8.11528	0.0728893	0.425773	0.0127861	0.0417474
												PWY.6527	8.82679	8.60115	0.0240177	0.296158	8.48779	2.17639e-10	4.36e-09		PWY.5464	0	5.08876	1.72838e-09	5.82021e-08	4.7735	2.46936e-18	6.123e-17	4.37802	0.00301747	0.0249338	0.540549	0.656901
												PWY.5695	8.559	8.64159	0.82715	1	8.55516	0.737404	1		PWY.6628	5.47111	7.34609	3.20303e-13	3.768e-11	6.97895	6.2935e-27	2.69326e-25	6.67491	0.000257741	0.00319463	0.718971	0.804335
												PWY.7663	7.94169	8.02209	0.429721	1	8.27313	0.000393296	0.00167514		PWY66.409	7.69214	8.14099	2.48312e-05	0.000272742	8.04925	2.2562e-12	3.13077e-11	7.78641	0.16668	0.817775	0.450708	0.568101
												PWY0.166	8.16321	8.28291	0.502332	1	8.09208	0.901507	1		PWY.6285	0	3.78376	2.48539e-05	0.000272742	3.20478	1.71967e-13	2.45491e-12	3.40811	0.00197509	0.0172272	0.465633	0.578837
												PWY.6277	9.62598	9.39253	0.00588399	0.26331	9.30438	8.00736e-10	1.00125e-08		NONMEVIPP.PWY	9.53408	9.30407	4.18056e-06	6.15244e-05	9.24657	3.14974e-17	6.78668e-16	9.19458	4.54722e-06	0.00042861	0.000945207	0.0055685
												PWY.7197	7.53908	7.92537	0.179787	1	7.67532	0.0375279	0.11547		PWY.5910	0	3.73753	0.0106976	0.0530376	3.98854	1.00817e-13	1.48659e-12	2.91087	0.174047	0.845115	0.363421	0.478093
												PWY.7228	8.0962	8.40052	0.304927	1	8.18795	0.0810613	0.210549		PWY0.1297	7.09478	7.9403	5.62579e-06	8.03555e-05	7.68159	1.87174e-14	3.14561e-13	7.26286	0.120447	0.63502	0.903758	0.92422
												P161.PWY	5.05301	4.99744	0.708439	1	4.55939	0.0002172	0.00103429		PWY66.400	6.73667	7.62059	6.69382e-07	1.37e-05	7.36789	7.65192e-17	1.56659e-15	7.13028	0.0250459	0.170965	0.180251	0.272894
												ARO.PWY	9.59995	9.34583	0.0129036	0.26331	9.2961	4.20552e-10	6.47692e-09		PWY.2941	8.15942	8.40041	0.00068394	0.00460194	8.41412	1.80267e-07	9.97412e-07	8.17423	0.263957	1	0.0298167	0.0769556
												PWY.7184	7.79357	8.01986	0.28063	1	7.89284	0.225289	0.556269		GLUTORN.PWY	7.46975	7.91628	0.000100195	0.000963104	7.70363	2.22537e-06	1.05033e-05	7.53043	0.745525	1	0.95258	0.96484
												PWY.5022	4.13482	4.1174	0.704345	1	4.50401	0.0570793	0.160787		PWY.7391	0	0	0.407706	1	0	4.93982e-06	2.25897e-05	0	0.305403	1	0.00408767	0.0187756
												PWY.6387	9.6264	9.41228	0.0275337	0.30593	9.3568	4.28921e-09	3.77391e-08		ARGSYNBSUB.PWY	7.94865	8.34053	0.000195671	0.00164574	8.18822	9.30062e-06	4.05583e-05	7.96202	0.957226	1	0.710879	0.802552
												P42.PWY	6.80729	6.55434	0.536676	1	6.83905	0.186579	0.466447		PWY.6936.1	8.22137	8.28272	0.275304	0.960503	8.33622	0.000975915	0.0037069	8.21495	0.856291	1	0.0676082	0.136313
												PWY.6595	6.40133	6.30468	0.898784	1	6.00121	1.70963e-05	9.5e-05		PWY.5686.1	9.70714	9.43418	5.60392e-05	0.0005495	9.471	9.62913e-14	1.46314e-12	9.41324	0.000133059	0.00194498	0.000205057	0.00241611
												PWY.5154	7.02424	6.77191	0.509658	1	7.29164	0.00987093	0.0329031		PWY.7219	10.0685	9.78171	7.43061e-06	9.99866e-05	9.81397	8.10517e-14	1.27327e-12	9.74147	1.39352e-05	0.0006123	5.30532e-05	0.00119812
												PWY.6386	9.6458	9.4278	0.0239284	0.296158	9.38051	4.3395e-09	3.77391e-08		ARGSYN.PWY	8.6717	8.83126	0.0211394	0.0930529	8.79155	0.0184014	0.0656595	8.54061	0.375996	1	0.185462	0.279223
												PWY4LZ.257	5.20364	5.26803	0.806389	1	4.76047	0.000277872	0.00129243		CALVIN.PWY.1	9.27894	8.91569	4.62656e-07	1.03844e-05	9.01436	6.50403e-16	1.27563e-14	8.95451	0.000142921	0.00197987	9.81712e-05	0.00166277
												COMPLETE.ARO.PWY	9.55904	9.279	0.00997696	0.26331	9.2703	7.7437e-10	1.00125e-08		HEXITOLDEGSUPER.PWY	6.958	7.21673	0.00269963	0.0165133	7.27029	3.06919e-09	2.15816e-08	7.05563	0.391847	1	0.804306	0.876785
												X1CMET2.PWY	8.57218	8.57411	0.827522	1	8.57829	0.71746	1		PWY.7400	8.76321	8.8847	0.0489272	0.198661	8.84349	0.0583331	0.197661	8.62519	0.274346	1	0.12644	0.208934
												NAGLIPASYN.PWY	3.30339	4.05412	0.0969816	0.668839	4.33224	0.000285267	0.00129667		PWY.5097	9.45998	9.20587	1.65176e-05	0.000189549	9.22318	2.76839e-12	3.52614e-11	9.17203	1.90735e-05	0.000692008	0.000191067	0.00241611
												GLUCONEO.PWY	6.16758	5.97571	0.790905	1	6.3254	0.351587	0.827264		PWY.7115	5.00258	5.99287	9.25746e-07	1.67749e-05	5.86618	7.31842e-16	1.37909e-14	5.69169	1.56239e-05	0.0006123	0.63844	0.750086
												PWY.6168	7.84705	8.02882	0.364869	1	8.00124	0.0136134	0.0441219		P185.PWY	6.11751	6.31722	0.063526	0.249339	6.44162	4.70595e-09	3.12452e-08	6.29703	0.076383	0.438736	0.966006	0.973116
												PWY.7357	8.92361	8.78276	0.371218	1	8.51994	1.67065e-10	3.71111e-09		UDPNAGSYN.PWY	7.91348	8.1469	0.00477254	0.026138	8.16436	0.000750813	0.00287506	7.80126	0.110626	0.598904	0.665651	0.767623
												PWY.5690	6.20192	6.20738	0.681989	1	6.47442	0.0326402	0.102001		NONOXIPENT.PWY	9.03345	8.77112	1.0045e-05	0.000123947	8.7776	9.5455e-15	1.66594e-13	8.71139	9.39524e-05	0.00184475	0.0020951	0.0115872
												ARGININE.SYN4.PWY	6.18957	6.65853	0.463165	1	7.01628	1.23425e-05	7.23529e-05		PWY.1042.1	9.47208	9.16619	2.71829e-07	6.74274e-06	9.23215	2.84231e-14	4.61255e-13	9.20835	0.00210884	0.0180594	0.00252018	0.0128862
												PWY.1042	9.45463	9.31088	0.28255	1	9.18603	8.32079e-11	2.77333e-09		PYRIDNUCSAL.PWY	7.30427	7.3349	0.270272	0.949985	7.45093	0.0510065	0.174088	7.00257	0.147213	0.745565	0.00543464	0.0241441
												CENTFERM.PWY	4.72112	4.81223	0.715013	1	4.78651	0.806026	1		PWY0.862	3.9328	4.99642	0.000874104	0.0057181	4.70962	8.21194e-11	7.73382e-10	4.63646	0.346507	1	0.655337	0.758958
												PWY.6897	7.9882	8.09886	0.881434	1	8.10425	0.0388314	0.117671		REDCITCYC.1	2.87421	4.31672	0.000102854	0.000968882	3.95149	1.48753e-07	8.55842e-07	3.62706	0.269419	1	0.118236	0.196577
												GLYCOGENSYNTH.PWY	8.59913	8.43438	0.288796	1	8.07937	4.63498e-10	6.61429e-09		PWY.6901	6.76118	7.09603	0.000711542	0.00472023	7.02784	1.27201e-07	7.38482e-07	6.85804	0.733139	1	0.85141	0.89431
												PWY66.399	6.62311	6.55703	0.834593	1	6.78153	0.0802211	0.210549		PWY.6386.1	9.65971	9.44679	0.000178371	0.00152751	9.45853	8.46217e-12	9.71868e-11	9.35427	4.6638e-05	0.00130572	0.000328417	0.0024238
												PWY.6590	4.96359	5.05217	0.712861	1	5.03106	0.825859	1		PWY.6471	5.50731	6.13748	0.174097	0.625951	6.3976	1.99243e-06	9.46758e-06	6.18816	0.0966486	0.541923	0.239941	0.34044
												PWY.6163	9.6088	9.32745	0.0131655	0.26331	9.31781	1.52071e-09	1.6e-08		PWY.5484.1	7.122	7.55327	0.012596	0.0611622	7.51553	1.6023e-08	9.91579e-08	7.08668	0.669854	1	0.760166	0.834029
												PWY.6700	8.9043	8.8655	0.613078	1	8.78728	0.0136778	0.0441219		PWY.5188.1	8.68163	8.43362	0.000220552	0.00179104	8.44105	4.54969e-10	3.45653e-09	8.38997	0.00576881	0.0444431	0.0155927	0.0485704
												PWY.6125	8.02893	8.27438	0.377119	1	8.08758	0.500717	1		PWY.5667.1	9.45644	9.27837	0.000391301	0.00302868	9.24261	2.65501e-12	3.48017e-11	9.19124	0.000434378	0.00487896	0.00681536	0.0279843
												PWY.7211	7.66699	7.67098	0.837204	1	7.64237	0.923339	1		PWY0.1319.1	9.45644	9.27837	0.000392249	0.00302868	9.24261	2.65216e-12	3.48017e-11	9.19124	0.000435067	0.00487896	0.00677479	0.0279843
												P4.PWY.1	7.82831	7.70629	0.725556	1	7.62879	0.135642	0.347801		PEPTIDOGLYCANSYN.PWY.1	9.62764	9.41049	0.000107131	0.000989382	9.39524	3.42504e-12	4.2514e-11	9.3099	4.9856e-05	0.00130572	0.000330925	0.0024238
												PWY0.781.1	7.83684	7.69259	0.652136	1	7.58788	0.0725142	0.198669		PWY.7221	9.65252	9.41636	5.55847e-05	0.0005495	9.4504	9.97671e-11	8.86902e-10	9.37887	5.77535e-05	0.00136119	0.000592134	0.00382067
												ANAEROFRUCAT.PWY	7.92541	7.51443	0.275345	1	8.13916	0.0411693	0.121086		DENOVOPURINE2.PWY	8.23313	8.12934	0.567846	1	8.25062	0.303176	0.971401	8.20038	0.611483	1	0.00236005	0.0125407
												PWY.5667	9.44285	9.16487	0.0508982	0.424152	9.14332	3.88653e-10	6.47692e-09		TEICHOICACID.PWY	0	0	0.407153	1	0	2.81993e-08	1.72496e-07	0	0.066078	0.393959	0.682335	0.783529
												PWY0.1319	9.44285	9.16487	0.0508416	0.424152	9.14332	3.89255e-10	6.47692e-09		PWY.7237	7.33551	7.02164	0.00013805	0.00122682	7.01759	7.33591e-11	7.05539e-10	6.78076	0.0186431	0.129131	0.028787	0.0757404
												PWY0.1298	6.66362	6.59704	0.609731	1	6.36127	1.99153e-05	0.000107568		GLYCOLYSIS.1	7.18139	7.64682	0.0210681	0.0930529	7.60098	2.88511e-08	1.74512e-07	7.10982	0.650657	1	0.832031	0.890582
												COA.PWY	8.26514	8.11272	0.133772	0.836073	7.87918	2.88493e-07	1.85806e-06		PWY.6284	4.02933	4.50423	0.0264775	0.112351	4.72053	8.89169e-05	0.000348932	3.7112	0.67189	1	0.64214	0.750086
												PWY.5484	7.16298	6.65191	0.294034	1	7.53679	0.00162885	0.00571527		PWY.6387.1	9.64121	9.42621	0.000152238	0.00132786	9.42427	6.72967e-12	7.92458e-11	9.33784	4.84394e-05	0.00130572	0.000279695	0.0024238
												PWY.5676	6.33014	6.12919	0.745957	1	6.1357	0.660962	1		PWY.7197.1	7.52198	7.62649	0.227902	0.813194	7.65917	0.00179154	0.00675051	7.62793	0.282931	1	0.822764	0.888323
												PEPTIDOGLYCANSYN.PWY	9.61355	9.38342	0.0405334	0.386032	9.33222	1.27702e-08	1.024e-07		PWY.6124	8.3805	8.34078	0.712633	1	8.39544	0.303105	0.971401	8.08651	0.0791461	0.44913	0.00302284	0.0146284
												PWY.5920	0	0	0.0251735	0.296158	0	0.0688115	0.191143		PWY.4984.1	5.81769	5.50135	0.0408834	0.170408	5.48956	2.15159e-07	1.16397e-06	5.32249	0.00585026	0.0444431	0.0877404	0.159581
												PWY.841	8.30121	8.41453	0.61509	1	8.1615	0.27703	0.675683		PWY.841.1	8.29597	8.21042	0.860587	1	8.3033	0.379752	1	8.34978	0.8672	1	0.0270928	0.0719818
												PWY.3841	8.59843	8.63787	0.932485	1	8.62042	0.50087	1		PWY.6113	4.02855	4.67077	0.0225721	0.0984396	4.67366	0.000668698	0.00258162	3.48241	0.596459	1	0.923617	0.940978
												GLYCOLYSIS.E.D	6.07331	6.03961	0.951471	1	6.45882	0.000499739	0.00195976		PWY.5971	4.01367	4.7431	0.00581286	0.0304206	4.70634	5.40357e-05	0.000215542	3.43816	0.596987	1	0.608248	0.729359
												P461.PWY	7.1881	7.22009	0.719477	1	6.88698	0.00111571	0.00405711		COA.PWY.1	9.49221	9.30304	0.000420202	0.00309243	9.27768	2.73634e-11	3.07271e-10	9.1889	6.11458e-05	0.00137039	0.00263812	0.0132395
												PWY.6703	8.54091	8.49796	0.637072	1	8.4767	0.138	0.349366		PWY.6123	8.51765	8.44773	0.427433	1	8.5309	0.523748	1	8.31907	0.0472463	0.300716	0.00112679	0.00649702
												HEME.BIOSYNTHESIS.II	3.3309	4.06999	0.146164	0.885841	3.88115	0.0491875	0.142573		PWY.6277.1	9.63618	9.40606	0.00108064	0.00687815	9.41505	6.94245e-11	6.80987e-10	9.28974	0.000136273	0.00194498	0.000239664	0.0024238
												PWY.1269	6.08825	6.25341	0.385409	1	6.55313	0.00045323	0.00187395		DTDPRHAMSYN.PWY	9.11682	8.82788	2.65891e-07	6.74274e-06	8.87466	1.61988e-15	2.93469e-14	8.77969	0.000398006	0.00468652	5.9698e-05	0.00124447
												SALVADEHYPOX.PWY	7.65998	7.32984	0.0162023	0.294587	7.32613	1.19477e-07	8.2069e-07		ANAEROFRUCAT.PWY.1	7.89929	8.17301	0.0934816	0.343983	8.18064	1.59118e-05	6.74676e-05	7.74971	0.669548	1	0.112341	0.190277
												GLYCOLYSIS	7.22445	6.74958	0.261719	1	7.65391	0.00323511	0.0109665		PWY.5384	4.25376	5.66016	9.24774e-06	0.00011775	5.09381	1.56959e-07	8.90928e-07	5.59537	0.000658134	0.00704503	0.367886	0.481629
												PWY.5686	9.69747	9.46107	0.0432235	0.392941	9.38602	1.42582e-09	1.58889e-08		PWY.7357.1	8.94765	8.65286	8.43353e-07	1.58821e-05	8.70826	1.0717e-10	9.16309e-10	8.64918	5.69338e-05	0.00136119	0.000112753	0.00169756
												PWY.6588	6.59116	6.49095	0.611068	1	6.05025	2.54616e-08	1.88889e-07		PWY.7254.1	0	3.83294	3.11502e-06	4.74039e-05	3.21535	1.96922e-07	1.07892e-06	3.29832	0.160054	0.793531	0.0120809	0.0404187
												CITRULBIO.PWY	5.929	5.77288	0.49974	1	5.85097	0.927461	1		RHAMCAT.PWY	7.68996	7.65596	0.158834	0.575466	7.5005	6.67907e-07	3.38218e-06	7.43476	0.00813972	0.0589817	0.894344	0.922543
												PWY.6936	8.24598	8.18552	0.500509	1	7.91147	5.76459e-06	3.49091e-05		PWY.2942	9.2983	9.07235	5.16486e-05	0.000528339	9.10288	7.92977e-09	5.11648e-08	9.07677	0.000165578	0.00216632	0.00066053	0.00406537
												PWY.6737	9.68555	9.44018	0.0350782	0.369244	9.39111	1.87727e-08	1.44615e-07		PWY.6527.1	8.8393	8.69359	0.00655525	0.0336643	8.65054	2.1343e-10	1.72971e-09	8.59656	0.000114241	0.00186591	0.00823443	0.0305689
												VALSYN.PWY	9.72143	9.48687	0.00551716	0.26331	9.40535	1.3941e-09	1.58889e-08		PWY.7228.1	8.08424	8.14301	0.38039	1	8.18123	0.00909953	0.0329683	8.18766	0.362982	1	0.728675	0.806003
												PWY.7111	9.7217	9.48687	0.00527123	0.26331	9.40535	1.74225e-09	1.74e-08		OANTIGEN.PWY	8.20426	8.24039	0.494476	1	8.26661	0.801639	1	7.82081	0.011651	0.0831458	0.0400161	0.0942988
												PWY4FS.7	5.83433	6.24347	0.308811	1	6.57321	0.000890131	0.00329678		CITRULBIO.PWY.1	5.96617	5.66573	0.0558773	0.221161	5.6729	6.42831e-07	3.29188e-06	5.39444	0.00567949	0.0444431	0.068566	0.136313
												PWY4FS.8	5.83433	6.24347	0.308811	1	6.57321	0.00088936	0.00329678		PWY.6608	7.75833	7.49393	0.00011602	0.00105088	7.47936	5.04918e-12	6.09885e-11	7.29199	8.8702e-05	0.00181642	0.0160226	0.0493203
												PHOSLIPSYN.PWY	6.2945	6.71813	0.258502	1	7.01407	0.00120311	0.00429681		PWY.7003	6.3582	6.51337	0.53292	1	6.44006	0.154319	0.504752	6.46069	0.485635	1	0.442969	0.56359
												PWY.7323	4.62693	5.47583	0.15669	0.921704	5.59713	0.000463082	0.00187395		PWY66.399.1	6.60176	6.82144	0.0496436	0.199847	6.86814	4.9684e-05	0.000201799	6.56756	0.797317	1	0.0463558	0.105567
												PWY.5101	7.04703	6.70167	0.0373715	0.373715	7.20411	0.573266	1		VALSYN.PWY.1	9.73017	9.50461	0.000389882	0.00302868	9.52307	4.7975e-11	5.024e-10	9.47913	0.000116623	0.00186591	2.44137e-05	0.000735124
												PWY.4984	5.77567	5.62533	0.504603	1	5.70501	0.825688	1		PWY.6125.1	8.02015	8.03812	0.394582	1	8.1304	0.021245	0.0746747	8.07987	0.692061	1	0.392918	0.509477
												TCA	6.66376	6.61523	0.604058	1	6.86692	0.0404309	0.120689		PWY.6282	4.11309	4.64603	0.0163169	0.0754132	4.84254	8.35571e-07	4.05934e-06	3.37203	0.862966	1	0.353134	0.466826
												PWY.6147	7.09498	6.611	0.089068	0.6362	7.02354	0.90581	1		PWY.7111.1	9.73039	9.50461	0.000399915	0.00303806	9.52627	8.93241e-11	8.24712e-10	9.47913	0.000110182	0.00186591	3.77164e-05	0.000929194
																					PWY.6545.1	7.70968	7.64301	0.476909	1	7.77111	0.214737	0.697526	7.75501	0.917745	1	0.0694139	0.136313
																					PWY.7664	3.90117	4.53844	0.0119469	0.0586144	4.64902	3.4058e-07	1.78457e-06	3.38332	0.818044	1	0.345964	0.460138
																					PWY.7184.1	7.78249	7.83947	0.403321	1	7.86979	0.0233317	0.0814017	7.89098	0.672922	1	0.45728	0.571073
																					FASYN.ELONG.PWY	4.01737	4.57817	0.015308	0.0721008	4.76605	2.53134e-07	1.33891e-06	3.27164	0.828153	1	0.250563	0.35366
																					PWY.5840	1.35359	5.03205	0.00351925	0.0209819	4.76241	6.55806e-06	2.91487e-05	4.53255	0.287162	1	0.216603	0.313901
																					P441.PWY	6.57306	6.87231	0.0233876	0.10106	6.75031	7.31994e-05	0.000289724	6.3158	0.104647	0.579867	0.201761	0.297035
																					PWYG.321	3.89806	4.44567	0.0371335	0.15616	4.62472	5.57453e-06	2.52257e-05	3.18129	0.78448	1	0.533984	0.651845
																					TRNA.CHARGING.PWY.1	9.26742	8.93253	1.04067e-05	0.0001256	9.04941	9.11233e-11	8.25156e-10	8.97555	0.000123629	0.00187837	4.76287e-06	0.000609162
																					PWY0.166.1	8.15985	8.15487	0.767548	1	8.19814	0.329682	1	8.10759	0.733773	1	0.053522	0.116971
																					PWY.6385	8.82891	8.65285	0.000203999	0.00168567	8.61118	3.84196e-09	2.65976e-08	8.53606	0.0140135	0.0985127	0.038878	0.0924204
																					SER.GLYSYN.PWY	8.71182	8.31567	1.24664e-07	3.67969e-06	8.47784	4.2906e-10	3.31244e-09	8.44333	0.00195651	0.0172272	0.00061866	0.003899
																					PWY0.1241.1	0	3.04973	0.00165867	0.0102794	2.68406	2.42018e-07	1.29525e-06	0	0.844526	1	0.175074	0.268052
																					BIOTIN.BIOSYNTHESIS.PWY	4.06952	4.4554	0.0423752	0.173554	4.66557	4.03895e-06	1.86553e-05	3.41268	0.886611	1	0.49724	0.615306
																					PWY.6519	3.83829	4.23989	0.0418107	0.172744	4.50704	3.33754e-06	1.55756e-05	3.18364	0.87601	1	0.449363	0.568101
																					P23.PWY.1	0	3.2955	0.00417466	0.0237588	2.71923	0.00012869	0.000500934	2.71526	0.459317	1	0.844574	0.890582
																					FASYN.INITIAL.PWY	3.55897	4.13524	0.0163315	0.0754132	4.31676	4.53122e-07	2.34465e-06	2.82765	0.825438	1	0.274253	0.383105
																					PWY.6121.1	9.59139	9.38798	0.00703836	0.0356459	9.39322	1.30472e-09	9.56719e-09	9.29552	0.000395475	0.00468652	0.000421291	0.00285425
																					PWY.5863	3.35148	4.05264	0.0041868	0.0237588	4.15909	1.20697e-06	5.81541e-06	3.59029	0.518697	1	0.0862453	0.158996
																					PWY.7388	3.49218	4.06851	0.0166112	0.0759602	4.24849	6.74511e-07	3.38218e-06	2.76295	0.826111	1	0.297477	0.405106
																					PWY.5899	4.32794	5.03698	0.00564865	0.0298934	5.11702	7.7466e-07	3.84237e-06	4.73439	0.362321	1	0.11439	0.192544
																					PANTO.PWY	9.04913	8.85166	0.00386475	0.0227537	8.85105	5.09495e-10	3.80538e-09	8.76922	0.00102975	0.0103194	0.00719042	0.0286559
																					PWY.5837	3.32589	4.10685	0.0051319	0.0274673	4.12452	7.89011e-07	3.87103e-06	3.7297	0.296764	1	0.100872	0.177509
																					PWY.6353	7.42738	7.43256	0.561377	1	7.44382	0.536111	1	7.0997	0.0451756	0.291476	0.0444339	0.10292
																					PWY.3841.1	8.59054	8.66157	0.08033	0.307605	8.62753	0.117751	0.390569	8.60645	0.555198	1	0.203869	0.297035
																					GLUCONEO.PWY.1	6.1592	6.08138	0.71501	1	6.32444	0.00888515	0.0326946	6.00836	0.569953	1	0.000277437	0.0024238
																					FUC.RHAMCAT.PWY.1	0	4.20466	0.00984518	0.0493306	4.48736	3.24285e-05	0.000135048	4.47141	0.0605875	0.365855	0.861839	0.898302
																					PWY.7234	7.9089	7.91082	0.85758	1	7.89839	0.93976	1	7.70418	0.316226	1	0.234308	0.337546
																					PWY.5030	5.56292	5.78568	0.0183344	0.0830336	5.77964	0.00323371	0.0119927	6.03278	0.0732221	0.425773	0.0908678	0.163081
																					PWY.6163.1	9.62274	9.36765	0.000469835	0.0034045	9.3959	3.0839e-11	3.37367e-10	9.28143	0.000106812	0.00186591	0.00020029	0.00241611
																					PWY.724	9.23466	8.9321	7.69036e-06	0.000100611	9.00413	2.95211e-10	2.31575e-09	8.89659	9.93895e-06	0.0006123	1.44373e-05	0.000652083
																					ARO.PWY.1	9.61317	9.36331	0.000499919	0.00351436	9.37975	6.82507e-11	6.80987e-10	9.28779	0.000113262	0.00186591	0.000241531	0.0024238
																					PWY.7663.1	7.9086	7.97592	0.231117	0.818466	8.18241	1.84859e-05	7.77991e-05	8.07099	0.820789	1	0.327472	0.439332
																					COMPLETE.ARO.PWY.1	9.56754	9.32564	0.000580422	0.00402028	9.33338	1.059e-10	9.16309e-10	9.24988	0.000118848	0.00186591	0.000321001	0.0024238
																					PWY.6151	9.57884	9.38216	0.00118626	0.0074497	9.37905	2.76345e-10	2.20332e-09	9.23366	3.17375e-05	0.00099538	0.000675062	0.00406537
																					ARGORNPROST.PWY	0	0	0.00324402	0.0195889	0	0.146772	0.483425	0	0.212661	1	0.648801	0.754614
																					METHGLYUT.PWY.1	0	2.37382	4.15402e-05	0.000444239	0	7.52886e-06	3.31461e-05	0	0.155481	0.779058	0.0526318	0.116912
																					X1CMET2.PWY.1	8.56846	8.58985	0.29869	1	8.59258	0.473383	1	8.59917	0.297511	1	0.104073	0.179641
																					PWY.6630.1	4.46161	5.3901	0.00047976	0.00342375	5.37389	1.05875e-05	4.58037e-05	5.44219	0.139925	0.716354	0.410397	0.527098
																					PWY.5083.1	1.53239	3.45052	0.00657561	0.0336643	2.9768	4.43499e-05	0.000181437	1.84323	0.779639	1	0.0815681	0.153513
																					PWY.6737.1	9.69844	9.50705	0.00486835	0.0263563	9.53346	5.57051e-11	5.7032e-10	9.40656	0.00122656	0.0120356	0.0075839	0.0293605
																					PWY.6897.1	8.00352	7.74742	0.051471	0.205448	7.91853	0.0201065	0.0712041	7.80118	0.116577	0.62395	0.236656	0.337546
																					PWY.5121	6.78038	6.68584	0.469038	1	7.01124	0.00907542	0.0329683	6.97089	0.965607	1	0.138152	0.224188
																					PWY.5347	8.52806	8.36891	0.0252308	0.108034	8.44758	0.0409062	0.140634	8.19839	0.00579114	0.0444431	2.35693e-05	0.000735124
																					PWY.7196	7.9189	7.81819	0.0865287	0.323452	7.82122	0.0629138	0.21166	7.76327	0.222567	1	0.024522	0.0678107
																					POLYAMINSYN3.PWY	3.11718	4.04347	0.852885	1	3.85114	0.0134785	0.0484608	3.26491	0.823194	1	0.100628	0.177509
																					SALVADEHYPOX.PWY.1	7.68069	7.40805	0.000667389	0.00455566	7.41179	4.61742e-09	3.1086e-08	7.32314	0.000213824	0.00272192	0.0239611	0.066943
																					PWY.5104	8.09843	7.95789	0.00458601	0.0254119	7.67657	1.35635e-08	8.5408e-08	7.74428	0.0427061	0.279369	0.00693824	0.0280636
																					PWY.5189	6.95025	6.51905	0.000419184	0.00309243	6.65983	4.01466e-05	0.000165676	6.80951	0.176837	0.849898	0.0893619	0.161447
																					PWY.5177	7.63952	7.10963	7.06695e-07	1.38749e-05	7.36299	3.8699e-11	4.14266e-10	7.1811	0.000549097	0.00601452	0.000341094	0.00243254
																					PWY.1269.1	6.12311	6.16659	0.994527	1	6.11913	0.945743	1	6.06714	0.406654	1	0.288902	0.395417
																					HISDEG.PWY	6.26191	6.52269	0.130277	0.475662	6.40941	0.0269136	0.0932083	6.41985	0.416491	1	0.0991047	0.176693
																					PWY.6588.1	6.61138	6.17113	0.000958378	0.00618351	6.21159	1.29871e-10	1.09339e-09	6.35474	0.0525429	0.325628	0.693231	0.786049
																					PWY0.845	6.85597	6.85925	0.793738	1	6.77699	0.361564	1	6.88367	0.553909	1	0.973116	0.973116
																					PYRIDOXSYN.PWY	6.56483	6.75972	0.487042	1	6.46934	0.484678	1	6.56422	0.583452	1	0.511727	0.630354
																					P122.PWY	0	0	0.0666289	0.259357	0	5.31597e-05	0.000214164	0	0.447049	1	0.899338	0.923184
																					THRESYN.PWY	8.82352	8.65115	0.0144891	0.0689331	8.75022	0.0652695	0.218028	8.59314	0.00173069	0.0159834	8.19322e-05	0.00158597
																					PWY.6629.1	0	0	0.00401011	0.023318	0	1.36662e-05	5.86609e-05	0	0.0386781	0.256583	0.0260642	0.070634
[truncated: 5 more columns]
