# Supplementary material for: Impact of commonly used drugs on the composition and metabolic function of the gut microbiota
Source: Nat Commun. 2020 Jan 17;11:362. doi: 10.1038/s41467-019-14177-z (PMC6969170; doi:10.1038/s41467-019-14177-z)
Supplement: Supplementary file 15 — Supplementary Data 13 [file 41467_2019_14177_MOESM15_ESM.xlsx]

## Sheet: Sheet1
Supplementary table 13 - Summary statistics taxa & pathways vs ACE inhibitors
Univariate (lm= taxa or pathways~Age+Sex+BMI+drug X) & multivariate (lm= taxa or pathways~Age+Sex+BMI+all drugs) & results from univariate meta-analysis & results from multivariate meta analysis
Taxa
Taxa	N.IBD	non-zeros.IBD	Users.IBD	Non-users.IBD	Coef.IBD_univariate	SE.IBD_univariate	Pval.IBD_univariate	Qval.IBD_univariate	coeff.correcting.all.IBD_multivariate	SE.correcting_all.IBD_multivariate	pval.correcting.all.IBD_multivariate	qval.correcting.all.IBD_multivariate	drug.IBD	N.MIBS	non-zeros.MIBS	Users.MIBS	Non-users.MIBS	Coef.MIBS_univariate	SE.MIBS_univariate	Pval.MIBS_univariate	Qval.MIBS_univariate	coeff.correcting.all.MIBS_multivariate	SE.correcting_all.MIBS_multivariate	pval.correcting.all.MIBS_multivariate	qval.correcting.all.MIBS_multivariate	drug.MIBS	N.LLD	non-zeros.LLD	Users.LLD	Non-users.LLD	Coef.LLD_univariate	SE.LLD_univariate	Pval.LLD_univariate	Qval.LLD_univariate	coeff.correcting.all.LLD_multivariate	SE.correcting_all.LLD_multivariate	pval.correcting.all.LLD_multivariate	qval.correcting.all.LLD_multivariate	drug.LLD	inverse_var.ibd_univariate	inverse_var.mibs_univariate	inverse_var.lld_univariate	se_univariate	beta_univariate	Z_univariate	P_univariate	FDR_univariate	Het.Q_univariate	Het.I2_univariate
k__Bacteria.p__Firmicutes.c__Clostridia.o__Clostridiales.f__Lachnospiraceae.g__Dorea.s__Dorea_longicatena.t__GCF_000154065	454	325	24	430	0.000230796	0.0198439	0.990726	0.992981	0.0192595	0.0243211	0.428904	0.75473	ACE_inhibitor	305	285	7	298	-0.0548919	0.0297124	0.0656779	0.79425	-0.0505044	0.0354247	0.155145	0.859224	ACE_inhibitor	1124	1074	44	1080	-0.0415268	0.0115489	0.000337613	0.051317	-0.0242967	0.0135854	0.0739875	0.402447	ACE_inhibitor	2539.49	1132.72	7497.56	0.00946189	-0.0333884	-3.52872	0.000417569	0.0186514	3.89061	0.485942
k__Bacteria.p__Firmicutes.c__Clostridia.o__Clostridiales.f__Lachnospiraceae.g__Blautia	454	449	24	430	-0.0134269	0.0309994	0.665132	0.925952	-0.0310679	0.0383926	0.418879	0.75473	ACE_inhibitor	305	305	7	298	-0.00906517	0.0291048	0.75567	0.955668	-0.0178727	0.0344362	0.604203	0.939363	ACE_inhibitor	1124	1124	44	1080	0.036133	0.0110151	0.00106943	0.0823458	0.0300251	0.0128876	0.0200065	0.402447	ACE_inhibitor	1040.63	1180.51	8241.89	0.00977623	0.0261044	2.67019	0.00758086	0.053465	3.9153	0.489183
k__Bacteria.p__Firmicutes.c__Clostridia.o__Clostridiales.f__Oscillospiraceae.g__Oscillibacter.s__Oscillibacter_unclassified	454	357	24	430	0.00480515	0.00792409	0.544566	0.925952	0.001296	0.00978458	0.894693	0.960115	ACE_inhibitor	305	264	7	298	0.00706641	0.00995353	0.478297	0.909574	0.00925298	0.0119193	0.438264	0.919139	ACE_inhibitor	1124	1050	44	1080	0.0111522	0.00360119	0.00200545	0.107487	0.00924079	0.00425258	0.0300019	0.402447	ACE_inhibitor	15925.8	10093.6	77109.7	0.00311393	0.00977217	3.13821	0.00169984	0.0249849	0.613664	0
k__Bacteria.p__Actinobacteria.c__Actinobacteria.o__Actinomycetales	454	286	24	430	0.01038	0.00307444	0.000803959	0.0643168	0.00821089	0.00361014	0.0235066	0.513659	ACE_inhibitor	305	185	7	298	-0.0023058	0.00527711	0.662475	0.909574	-0.00471041	0.00623361	0.45055	0.928826	ACE_inhibitor	1124	769	44	1080	0.0065148	0.00214559	0.00245062	0.107487	0.00446937	0.00245714	0.069203	0.402447	ACE_inhibitor	105795	35909.4	217223	0.00166916	0.00677163	4.05692	4.97247e-05	0.00333155	4.35076	0.540311
k__Bacteria.p__Firmicutes.c__Clostridia.o__Clostridiales.f__Lachnospiraceae.g__Blautia.s__Ruminococcus_obeum.t__Ruminococcus_obeum_unclassified	454	421	24	430	0.00403887	0.0125194	0.747146	0.926836	0.00228401	0.0154918	0.882865	0.960115	ACE_inhibitor	305	298	7	298	0.0259516	0.0177988	0.145894	0.79425	-0.000645778	0.0214124	0.975963	0.992817	ACE_inhibitor	1124	1099	44	1080	0.0199101	0.00664457	0.00279186	0.107487	0.0165325	0.0078184	0.0346972	0.402447	ACE_inhibitor	6380.2	3156.58	22649.9	0.00557394	0.0173565	3.11387	0.00184652	0.0249849	1.51248	0
k__Bacteria.p__Firmicutes.c__Clostridia.o__Clostridiales.f__Lachnospiraceae.g__Lachnospiraceae_noname	454	443	24	430	-0.034047	0.0209223	0.104411	0.725189	-0.0364917	0.0259779	0.16091	0.695547	ACE_inhibitor	305	305	7	298	0.00864348	0.017827	0.628143	0.909574	0.0150605	0.0213594	0.481382	0.939363	ACE_inhibitor	1124	1121	44	1080	0.0199708	0.00693486	0.0040566	0.117611	0.0200187	0.00813396	0.0140082	0.402447	ACE_inhibitor	2284.46	3146.62	20793.3	0.00617514	0.013906	2.25194	0.0243262	0.124788	NS	NS
k__Bacteria.p__Actinobacteria.c__Actinobacteria.o__Bifidobacteriales.f__Bifidobacteriaceae	454	423	24	430	-0.0737956	0.0481848	0.126365	0.725189	-0.0920744	0.0601953	0.126913	0.650386	ACE_inhibitor	305	294	7	298	-0.0493968	0.0825594	0.550082	0.909574	0.0354719	0.097616	0.71661	0.992817	ACE_inhibitor	1124	1094	44	1080	-0.0846685	0.0303856	0.00541886	0.117611	-0.0935075	0.0355115	0.0085806	0.402447	ACE_inhibitor	430.704	146.713	1083.09	0.0245403	-0.0787319	-3.20827	0.00133537	0.0249849	0.174919	0
k__Bacteria.p__Actinobacteria.c__Actinobacteria.o__Bifidobacteriales.f__Bifidobacteriaceae.g__Bifidobacterium	454	413	24	430	-0.0733997	0.0485641	0.131408	0.725189	-0.0900615	0.0605849	0.137931	0.6601	ACE_inhibitor	305	293	7	298	-0.0495509	0.0827828	0.549917	0.909574	0.0355636	0.097865	0.716601	0.992817	ACE_inhibitor	1124	1088	44	1080	-0.0844334	0.030419	0.00560055	0.117611	-0.092519	0.035543	0.00936783	0.402447	ACE_inhibitor	424.003	145.922	1080.71	0.0246135	-0.0785155	-3.18993	0.00142307	0.0249849	0.171366	0
k__Bacteria.p__Actinobacteria.c__Actinobacteria.o__Bifidobacteriales.f__Bifidobacteriaceae.g__Bifidobacterium.s__Bifidobacterium_adolescentis.t__Bifidobacterium_adolescentis_unclassified	454	263	24	430	-0.0647636	0.0420123	0.123908	0.725189	-0.100283	0.0508741	0.0493957	0.650386	ACE_inhibitor	305	220	7	298	-0.0719045	0.0803087	0.371321	0.892474	-0.0544221	0.0959709	0.571149	0.939363	ACE_inhibitor	1124	937	44	1080	-0.0737998	0.0282442	0.00909784	0.14399	-0.088671	0.0331191	0.00753383	0.402447	ACE_inhibitor	566.561	155.051	1253.55	0.0225008	-0.0710591	-3.15806	0.00158822	0.0249849	0.0319818	0
k__Bacteria.p__Firmicutes.c__Clostridia.o__Clostridiales.f__Oscillospiraceae.g__Oscillibacter	454	369	24	430	0.00533142	0.00802295	0.506707	0.925952	-0.000932121	0.00984332	0.924604	0.968153	ACE_inhibitor	305	268	7	298	0.00751712	0.0100071	0.453146	0.909574	0.00297299	0.0122666	0.808689	0.992817	ACE_inhibitor	1124	1064	44	1080	0.00985428	0.00373111	0.00837999	0.14399	0.00836413	0.00441766	0.0585838	0.402447	ACE_inhibitor	15535.7	9985.73	71833.1	0.00320495	0.0088928	2.7747	0.00552519	0.0470721	0.282349	0
k__Bacteria.p__Actinobacteria.c__Actinobacteria.o__Actinomycetales.f__Actinomycetaceae	454	226	24	430	0.00359753	0.00216335	0.0970752	0.725189	0.00375906	0.00259828	0.148801	0.664645	ACE_inhibitor	305	157	7	298	0.000642821	0.00362623	0.859422	0.955668	-0.000695161	0.00445938	0.876247	0.992817	ACE_inhibitor	1124	613	44	1080	0.00428794	0.00164695	0.00934998	0.14399	0.00388202	0.00193305	0.0448721	0.402447	ACE_inhibitor	213671	76048.3	368673	0.00123242	0.00364285	2.95586	0.00311802	0.0320385	0.838309	0
k__Bacteria.p__Firmicutes.c__Clostridia.o__Clostridiales.f__Lachnospiraceae.g__Blautia.s__Ruminococcus_obeum	454	423	24	430	0.0207617	0.0148423	0.162576	0.796292	0.0178509	0.018229	0.328052	0.75473	ACE_inhibitor	305	305	7	298	0.0267594	0.022238	0.229818	0.79425	-0.00236028	0.0267783	0.929832	0.992817	ACE_inhibitor	1124	1121	44	1080	0.0210666	0.00832518	0.0115276	0.15664	0.018835	0.00969369	0.052275	0.402447	ACE_inhibitor	4539.42	2022.12	14428.2	0.00690234	0.0215491	3.122	0.00179629	0.0249849	0.0610682	0
k__Bacteria.p__Firmicutes.c__Clostridia.o__Clostridiales.f__Lachnospiraceae.g__Blautia.s__Ruminococcus_torques	454	446	24	430	0.0325645	0.0174777	0.0631092	0.688465	0.0172982	0.0216866	0.425557	0.75473	ACE_inhibitor	305	305	7	298	-0.00958283	0.0241041	0.691243	0.928435	-0.0093605	0.0283871	0.741859	0.992817	ACE_inhibitor	1124	1124	44	1080	0.0236288	0.00963653	0.0143608	0.184297	0.0228772	0.011358	0.0442413	0.402447	ACE_inhibitor	3273.64	1721.15	10768.6	0.00796481	0.0218582	2.74435	0.00606311	0.0470721	2.11042	0.0523232
k__Bacteria.p__Firmicutes.c__Clostridia.o__Clostridiales.f__Ruminococcaceae.g__Ruminococcus.s__Ruminococcus_sp_5_1_39BFAA.t__GCF_000159975	454	293	24	430	0.0271745	0.03094	0.380264	0.878478	-0.00308502	0.0382039	0.93568	0.968153	ACE_inhibitor	305	265	7	298	0.115506	0.0514597	0.0255302	0.699526	0.112187	0.0612757	0.0682532	0.859224	ACE_inhibitor	1124	1022	44	1080	0.0414421	0.0179908	0.0214336	0.213388	0.0393693	0.0212941	0.064757	0.402447	ACE_inhibitor	1044.63	377.629	3089.57	0.0148876	0.0443377	2.97817	0.00289977	0.0320385	2.2463	0.109648
k__Bacteria.p__Actinobacteria.c__Actinobacteria.o__Actinomycetales.f__Actinomycetaceae.g__Actinomyces	454	222	24	430	0.0036957	0.00214949	0.086292	0.725189	0.00405012	0.00258356	0.1178	0.650386	ACE_inhibitor	305	156	7	298	0.000735125	0.00358743	0.837783	0.955668	-0.000816807	0.00439035	0.852558	0.992817	ACE_inhibitor	1124	604	44	1080	0.003693	0.00164198	0.0247017	0.228244	0.00342438	0.00192197	0.0750833	0.402447	ACE_inhibitor	216435	77702.2	370907	0.00122624	0.00334829	2.73054	0.00632311	0.0470721	0.600796	0
k__Bacteria.p__Firmicutes.c__Clostridia.o__Clostridiales.f__Lachnospiraceae.g__Lachnospiraceae_noname.s__Lachnospiraceae_bacterium_5_1_63FAA.t__GCF_000185525	454	368	24	430	-0.00350371	0.00703914	0.618917	0.925952	0.000397576	0.00877	0.963865	0.978469	ACE_inhibitor	305	290	7	298	0.0221084	0.0106313	0.0384351	0.752229	0.0149738	0.0127741	0.242196	0.89975	ACE_inhibitor	1124	1084	44	1080	0.00896479	0.00406553	0.0276567	0.241598	0.0104517	0.00491704	0.0337687	0.402447	ACE_inhibitor	20181.8	8847.64	60501.6	0.00334205	0.00745306	2.23008	0.0257419	0.124788	NS	NS
k__Bacteria.p__Actinobacteria.c__Actinobacteria.o__Bifidobacteriales.f__Bifidobacteriaceae.g__Bifidobacterium.s__Bifidobacterium_longum	454	369	24	430	-0.0288418	0.0298961	0.335212	0.878478	-0.0290148	0.0368517	0.431556	0.75473	ACE_inhibitor	305	270	7	298	-0.00779683	0.0511433	0.878935	0.955668	0.0597246	0.0612317	0.330268	0.89975	ACE_inhibitor	1124	1026	44	1080	-0.0405158	0.0186823	0.030318	0.241598	-0.0401545	0.0219829	0.068034	0.402447	ACE_inhibitor	1118.85	382.317	2865.11	0.0151337	-0.0346595	-2.29022	0.0220086	0.122881	NS	NS
k__Bacteria.p__Actinobacteria.c__Actinobacteria	454	452	24	430	-0.0708977	0.0440841	0.108504	0.725189	-0.0965206	0.0550684	0.0804185	0.650386	ACE_inhibitor	305	305	7	298	-0.0431105	0.0770555	0.576259	0.909574	0.0180638	0.0913855	0.843459	0.992817	ACE_inhibitor	1124	1124	44	1080	-0.0618735	0.0285327	0.0303304	0.241598	-0.0749566	0.0335094	0.0254982	0.402447	ACE_inhibitor	514.559	168.42	1228.33	0.0228736	-0.0626496	-2.73895	0.00616364	0.0470721	0.100045	0
k__Bacteria.p__Actinobacteria.c__Actinobacteria.o__Coriobacteriales.f__Coriobacteriaceae.g__Gordonibacter.s__Gordonibacter_pamelaeae.t__GCF_000210055	454	214	24	430	-0.00552386	0.00391379	0.158848	0.79424	-0.00201208	0.00489771	0.681428	0.830103	ACE_inhibitor	305	188	7	298	0.00601144	0.00795819	0.450621	0.909574	0.00737806	0.00951915	0.438992	0.919139	ACE_inhibitor	1124	606	44	1080	0.00635202	0.00297154	0.032766	0.252298	0.00717962	0.00352095	0.0416845	0.402447	ACE_inhibitor	65283.8	15789.6	113250	0.00226849	0.00233459	1.02914	0.303416	0.58941	NS	NS
k__Bacteria.p__Bacteroidetes.c__Bacteroidia.o__Bacteroidales.f__Rikenellaceae.g__Alistipes.s__Alistipes_onderdonkii.t__GCF_000374505	454	238	24	430	-0.000114478	0.0108116	0.991557	0.992981	-0.0163278	0.0132189	0.21751	0.738111	ACE_inhibitor	305	187	7	298	0.00263344	0.0123736	0.831611	0.955668	-0.000443395	0.014859	0.976218	0.992817	ACE_inhibitor	1124	789	44	1080	0.00987742	0.00468106	0.0350787	0.253224	0.0115162	0.00558156	0.0393334	0.402447	ACE_inhibitor	8555	6531.41	45636.4	0.00405811	0.00769053	1.8951	0.058079	0.194565	NS	NS
k__Bacteria.p__Firmicutes	454	454	24	430	0.102064	0.0402683	0.0116053	0.274319	0.129505	0.0493404	0.00900653	0.513659	ACE_inhibitor	305	305	7	298	0.0450985	0.0717313	0.530018	0.909574	-0.00919448	0.0829899	0.911867	0.992817	ACE_inhibitor	1124	1124	44	1080	0.052754	0.0263849	0.0458068	0.271317	0.0599578	0.0310757	0.0539432	0.402447	ACE_inhibitor	616.698	194.349	1436.45	0.0210936	0.0656222	3.111	0.00186454	0.0249849	1.13868	0
k__Bacteria.p__Firmicutes.c__Clostridia.o__Clostridiales.f__Lachnospiraceae	454	451	24	430	-0.0341806	0.0344718	0.321964	0.878478	-0.0389307	0.0425941	0.361277	0.75473	ACE_inhibitor	305	305	7	298	-0.0570524	0.0426787	0.182319	0.79425	-0.044595	0.0502034	0.375202	0.89975	ACE_inhibitor	1124	1124	44	1080	0.0271442	0.0153252	0.0767988	0.347853	0.0356586	0.0180476	0.0484325	0.402447	ACE_inhibitor	841.536	549.006	4257.82	0.0133057	0.00982388	0.738319	0.46032	0.739356	NS	NS
k__Bacteria.p__Bacteroidetes.c__Bacteroidia.o__Bacteroidales.f__Bacteroidaceae.g__Bacteroides.s__Bacteroides_ovatus.t__Bacteroides_ovatus_unclassified	454	301	24	430	-0.00948055	0.0101592	0.351257	0.878478	-0.00700516	0.0127835	0.584028	0.780582	ACE_inhibitor	305	213	7	298	0.00230616	0.011948	0.847081	0.955668	0.00124334	0.0144839	0.931658	0.992817	ACE_inhibitor	1124	864	44	1080	0.00752518	0.00424793	0.0767567	0.347853	0.00910259	0.00507575	0.0732034	0.402447	ACE_inhibitor	9689.02	7005.02	55417.2	0.0037239	0.00473327	1.27105	0.203711	0.456029	NS	NS
k__Bacteria.p__Bacteroidetes.c__Bacteroidia.o__Bacteroidales.f__Bacteroidaceae.g__Bacteroides.s__Bacteroides_ovatus	454	302	24	430	-0.0101863	0.0106229	0.338167	0.878478	-0.00633897	0.0133465	0.635096	0.804244	ACE_inhibitor	305	213	7	298	0.00216347	0.0120233	0.857326	0.955668	0.00127939	0.0145889	0.930187	0.992817	ACE_inhibitor	1124	865	44	1080	0.00752756	0.00424757	0.0766387	0.347853	0.00909251	0.00507551	0.0735082	0.402447	ACE_inhibitor	8861.56	6917.56	55426.7	0.00374751	0.00480196	1.28138	0.200062	0.456029	NS	NS
k__Bacteria.p__Firmicutes.c__Clostridia.o__Clostridiales.f__Ruminococcaceae	454	436	24	430	0.0791895	0.0418882	0.059351	0.688465	0.0797697	0.0514543	0.121866	0.650386	ACE_inhibitor	305	305	7	298	0.0724457	0.0556841	0.194259	0.79425	0.0220299	0.0660031	0.738817	0.992817	ACE_inhibitor	1124	1124	44	1080	0.0139218	0.0190736	0.465607	0.783565	0.0423554	0.0223612	0.0584744	0.402447	ACE_inhibitor	569.925	322.506	2748.74	0.0165722	0.0293212	1.7693	0.0768432	0.245166	NS	NS
k__Bacteria.p__Firmicutes.c__Erysipelotrichia.o__Erysipelotrichales.f__Erysipelotrichaceae.g__Holdemania	454	182	24	430	0.00072569	0.00190654	0.703662	0.925952	0.00307509	0.00237513	0.196183	0.738111	ACE_inhibitor	305	151	7	298	0.00829859	0.00341685	0.0157514	0.65403	0.00762402	0.0040995	0.0640509	0.859224	ACE_inhibitor	1124	529	44	1080	0.00152256	0.00114536	0.184014	0.508092	0.00239358	0.0013752	0.0820539	0.40723	ACE_inhibitor	275111	85654.2	762282	0.000943628	0.00184416	1.95433	0.0506628	0.174072	NS	NS
k__Bacteria.p__Firmicutes.c__Clostridia.o__Clostridiales	454	453	24	430	0.0430525	0.0463432	0.353406	0.878478	0.0692354	0.0563996	0.220332	0.738111	ACE_inhibitor	305	305	7	298	0.056751	0.0669414	0.397246	0.900901	0.00954758	0.079228	0.904173	0.992817	ACE_inhibitor	1124	1124	44	1080	0.020724	0.0254143	0.414991	0.783565	0.0519708	0.0298508	0.0819662	0.40723	ACE_inhibitor	465.616	223.157	1548.26	0.0211428	0.0289653	1.36998	0.170692	0.448486	NS	NS
k__Bacteria.p__Actinobacteria.c__Actinobacteria.o__Bifidobacteriales.f__Bifidobacteriaceae.g__Bifidobacterium.s__Bifidobacterium_longum.t__Bifidobacterium_longum_unclassified	454	369	24	430	-0.0262804	0.0296463	0.375857	0.878478	-0.026085	0.0366113	0.476585	0.75473	ACE_inhibitor	305	269	7	298	-0.0157657	0.0512236	0.758465	0.955668	0.0413045	0.0615392	0.502691	0.939363	ACE_inhibitor	1124	1025	44	1080	-0.0390285	0.0184754	0.0348696	0.253224	-0.0365904	0.0217358	0.0925859	0.438243	ACE_inhibitor	1137.78	381.119	2929.62	0.0149931	-0.0337749	-2.25269	0.0242785	0.124788	NS	NS
k__Bacteria.p__Actinobacteria.c__Actinobacteria.o__Coriobacteriales.f__Coriobacteriaceae.g__Adlercreutzia.s__Adlercreutzia_equolifaciens.t__GCF_000478885	454	210	24	430	0.00404159	0.00470626	0.390942	0.893094	0.00365383	0.00581513	0.530152	0.755749	ACE_inhibitor	305	218	7	298	0.00746163	0.00887417	0.401131	0.900901	0.00896778	0.010703	0.402873	0.89975	ACE_inhibitor	1124	889	44	1080	0.00734939	0.00410147	0.0734225	0.347853	0.00802464	0.00484723	0.0981141	0.438243	ACE_inhibitor	45149	12698.3	59445.7	0.00291987	0.00608829	2.08512	0.0370584	0.141881	NS	NS
k__Bacteria.p__Firmicutes.c__Clostridia.o__Clostridiales.f__Ruminococcaceae.g__Ruminococcus	454	374	24	430	0.0619329	0.0397204	0.119667	0.725189	0.0417309	0.0486985	0.392004	0.75473	ACE_inhibitor	305	298	7	298	0.0605066	0.0607254	0.319865	0.848513	-0.00994888	0.0726841	0.891231	0.992817	ACE_inhibitor	1124	1113	44	1080	0.0179944	0.0222808	0.419481	0.783565	0.0438402	0.0263008	0.0958304	0.438243	ACE_inhibitor	633.829	271.181	2014.36	0.0185078	0.031483	1.70106	0.0889314	0.277135	NS	NS
k__Bacteria.p__Verrucomicrobia.c__Verrucomicrobiae.o__Verrucomicrobiales.f__Verrucomicrobiaceae.g__Akkermansia.s__Akkermansia_muciniphila.t__GCF_000020225	454	150	24	430	0.00685033	0.0161165	0.671016	0.925952	0.0184203	0.0196028	0.34798	0.75473	ACE_inhibitor	305	188	7	298	-0.00507046	0.037947	0.893796	0.956641	-0.0216621	0.0453008	0.632924	0.952942	ACE_inhibitor	1124	752	44	1080	0.0279625	0.0184707	0.130339	0.450143	0.0343539	0.0219498	0.117852	0.509426	ACE_inhibitor	3849.99	694.456	2931.13	0.0115659	0.0140209	1.21227	0.22541	0.479445	NS	NS
k__Bacteria.p__Actinobacteria.c__Actinobacteria.o__Coriobacteriales.f__Coriobacteriaceae.g__Eggerthella.s__Eggerthella_unclassified	454	329	24	430	-0.0148175	0.00984159	0.132896	0.725189	-0.0233433	0.0119097	0.0506984	0.650386	ACE_inhibitor	305	216	7	298	-0.00313335	0.0136959	0.819199	0.955668	-0.00239974	0.0165414	0.884765	0.992817	ACE_inhibitor	1124	663	44	1080	0.00833626	0.00359647	0.0206387	0.213388	0.00632944	0.00426955	0.138517	0.555555	ACE_inhibitor	10324.5	5331.11	77312.2	0.0032797	0.00510722	1.55722	0.119418	0.363682	NS	NS
k__Bacteria.p__Bacteroidetes.c__Bacteroidia.o__Bacteroidales.f__Bacteroidales_noname.g__Bacteroidales_noname.s__Bacteroidales_bacterium_ph8.t__GCF_000311925	454	213	24	430	-0.00304191	0.00563745	0.589758	0.925952	0.000521699	0.00684119	0.939252	0.968153	ACE_inhibitor	305	170	7	298	0.00416902	0.00943448	0.658889	0.909574	0.0105479	0.011269	0.350129	0.89975	ACE_inhibitor	1124	795	44	1080	-0.00652734	0.00373697	0.0809666	0.358345	-0.00644683	0.00442141	0.145108	0.555555	ACE_inhibitor	31465.5	11234.8	71607.7	0.00295775	-0.00451662	-1.52704	0.12675	0.377433	NS	NS
k__Bacteria.p__Actinobacteria.c__Actinobacteria.o__Coriobacteriales.f__Coriobacteriaceae.g__Eggerthella.s__Eggerthella_lenta.t__GCF_000024265	454	212	24	430	-0.00468484	0.00356676	0.189732	0.878478	-0.00568857	0.0044485	0.201753	0.738111	ACE_inhibitor	305	162	7	298	0.002813	0.00526056	0.593244	0.909574	0.00150118	0.00632312	0.812527	0.992817	ACE_inhibitor	1124	464	44	1080	0.00167192	0.00120591	0.165901	0.495982	0.0020687	0.00140567	0.141413	0.555555	ACE_inhibitor	78605.6	36135.6	687656	0.00111636	0.00110058	0.98586	0.324202	0.599036	NS	NS
k__Bacteria.p__Firmicutes.c__Clostridia.o__Clostridiales.f__Clostridiaceae.g__Clostridium.s__Clostridium_bolteae	454	212	24	430	-0.00113625	0.00264261	0.667459	0.925952	-0.00498133	0.00329095	0.131048	0.650386	ACE_inhibitor	305	82	7	298	0.0028947	0.00677806	0.669637	0.909574	0.00489401	0.00792511	0.537416	0.939363	ACE_inhibitor	1124	169	44	1080	0.00201352	0.00238246	0.39821	0.774929	-0.00388621	0.00264906	0.142663	0.555555	ACE_inhibitor	143197	21766.5	176177	0.00171212	0.000747601	0.436653	0.662363	0.863308	NS	NS
k__Bacteria.p__Firmicutes.c__Clostridia.o__Clostridiales.f__Lachnospiraceae.g__Lachnospiraceae_noname.s__Lachnospiraceae_bacterium_7_1_58FAA.t__GCF_000242155	454	302	24	430	0.00134474	0.00281021	0.63252	0.925952	0.00224152	0.00346585	0.518173	0.75473	ACE_inhibitor	305	186	7	298	0.000504119	0.00355818	0.887432	0.956641	0.00171867	0.00408749	0.674496	0.970684	ACE_inhibitor	1124	826	44	1080	0.00254905	0.00170493	0.135175	0.452541	0.00273803	0.00200976	0.173372	0.64533	ACE_inhibitor	126626	78984.9	344024	0.00134885	0.00197773	1.46624	0.142584	0.406515	NS	NS
k__Bacteria.p__Firmicutes.c__Clostridia.o__Clostridiales.f__Lachnospiraceae.g__Dorea	454	418	24	430	0.0163916	0.0200864	0.414916	0.903444	0.0291619	0.024835	0.241013	0.75473	ACE_inhibitor	305	304	7	298	-0.0375541	0.0295394	0.204606	0.79425	-0.0468407	0.0352053	0.184501	0.882969	ACE_inhibitor	1124	1122	44	1080	-0.0303225	0.0107845	0.00501459	0.117611	-0.0167515	0.0126853	0.186935	0.659193	ACE_inhibitor	2478.54	1146.03	8598.08	0.00904518	-0.0215278	-2.38003	0.0173113	0.100857	NS	NS
k__Bacteria.p__Firmicutes.c__Clostridia.o__Clostridiales.f__Clostridiales_noname	454	312	24	430	-0.00115382	0.00335216	0.730863	0.925952	-0.00358033	0.00409562	0.382557	0.75473	ACE_inhibitor	305	120	7	298	0.002706	0.00379783	0.476722	0.909574	0.000381292	0.00471684	0.935635	0.992817	ACE_inhibitor	1124	393	44	1080	0.00145408	0.000988167	0.14146	0.460243	0.00157938	0.00118588	0.183226	0.659193	ACE_inhibitor	88991.9	69331.1	1.02409e+06	0.000919633	0.00133121	1.44754	0.147744	0.411195	NS	NS
k__Bacteria.p__Firmicutes.c__Clostridia.o__Clostridiales.f__Eubacteriaceae.g__Eubacterium.s__Eubacterium_siraeum	454	158	24	430	0.0109355	0.0116577	0.348738	0.878478	0.0136487	0.0143627	0.342544	0.75473	ACE_inhibitor	305	181	7	298	0.0133193	0.0183077	0.467491	0.909574	0.00529803	0.0214676	0.805267	0.992817	ACE_inhibitor	1124	759	44	1080	-0.0150031	0.00807328	0.0633876	0.340524	-0.0124401	0.00962035	0.196261	0.674331	ACE_inhibitor	7358.22	2983.53	15342.6	0.00623972	-0.00428213	-0.686269	0.492544	0.741583	NS	NS
k__Bacteria.p__Actinobacteria.c__Actinobacteria.o__Coriobacteriales.f__Coriobacteriaceae.g__Eggerthella	454	340	24	430	-0.014263	0.0105987	0.179091	0.859638	-0.0230932	0.0128361	0.0727725	0.650386	ACE_inhibitor	305	231	7	298	-0.00445091	0.0157181	0.777244	0.955668	-0.00137531	0.0189286	0.942134	0.992817	ACE_inhibitor	1124	733	44	1080	0.0082529	0.00395975	0.0373748	0.261623	0.00597172	0.0046865	0.202861	0.678134	ACE_inhibitor	8902.12	4047.64	63777.1	0.00361016	0.00497035	1.37677	0.168584	0.448486	NS	NS
k__Bacteria.p__Firmicutes.c__Clostridia.o__Clostridiales.f__Eubacteriaceae.g__Eubacterium.s__Eubacterium_siraeum.t__Eubacterium_siraeum_unclassified	454	156	24	430	0.0124876	0.0115449	0.280002	0.878478	0.0136864	0.0142362	0.336945	0.75473	ACE_inhibitor	305	181	7	298	-0.0110207	0.0183651	0.548919	0.909574	-0.0110354	0.020736	0.595061	0.939363	ACE_inhibitor	1124	756	44	1080	-0.0144619	0.00808706	0.0740091	0.347853	-0.0119979	0.00961878	0.21255	0.678134	ACE_inhibitor	7502.72	2964.91	15290.4	0.0062308	-0.00621603	-0.99763	0.318459	0.599036	NS	NS
k__Bacteria.p__Bacteroidetes.c__Bacteroidia.o__Bacteroidales.f__Rikenellaceae.g__Alistipes.s__Alistipes_finegoldii.t__GCF_000265365	454	193	24	430	0.00221353	0.00429879	0.606877	0.925952	0.00463678	0.00536305	0.387808	0.75473	ACE_inhibitor	305	145	7	298	0.0137162	0.00645958	0.034577	0.752229	0.0167215	0.00803047	0.0383238	0.74094	ACE_inhibitor	1124	611	44	1080	0.00399404	0.00263787	0.130282	0.450143	0.00393378	0.00313944	0.210474	0.678134	ACE_inhibitor	54113.8	23965.8	143713	0.00212338	0.00461015	2.17114	0.0299204	0.129333	NS	NS
k__Bacteria.p__Firmicutes.c__Clostridia.o__Clostridiales.f__Lachnospiraceae.g__Roseburia	454	411	24	430	0.00631565	0.0174269	0.717223	0.925952	-0.00307444	0.0216398	0.887095	0.960115	ACE_inhibitor	305	302	7	298	0.00097828	0.0265295	0.970609	0.981736	0.0171556	0.0313895	0.585156	0.939363	ACE_inhibitor	1124	1120	44	1080	0.011383	0.00879131	0.195656	0.508491	0.0128299	0.0104538	0.219981	0.678844	ACE_inhibitor	3292.75	1420.83	12938.8	0.0075266	0.00960031	1.27552	0.202126	0.456029	NS	NS
k__Bacteria.p__Firmicutes.c__Clostridia.o__Clostridiales.f__Lachnospiraceae.g__Lachnospiraceae_noname.s__Lachnospiraceae_bacterium_3_1_46FAA.t__GCF_000209405	454	247	24	430	0.00938487	0.00596721	0.11652	0.725189	0.00453453	0.00750092	0.545847	0.769931	ACE_inhibitor	305	222	7	298	-0.00236863	0.0100909	0.814583	0.955668	0.000235755	0.0116482	0.983868	0.992817	ACE_inhibitor	1124	841	44	1080	0.00258449	0.00435602	0.553091	0.788667	0.00635811	0.00521347	0.222904	0.678844	ACE_inhibitor	28083.9	9820.72	52701.2	0.00332217	0.00415545	1.25082	0.210999	0.456029	NS	NS
k__Bacteria.p__Bacteroidetes.c__Bacteroidia.o__Bacteroidales.f__Rikenellaceae.g__Alistipes	454	362	24	430	0.0119138	0.0191597	0.534387	0.925952	0.0158572	0.0234703	0.499673	0.75473	ACE_inhibitor	305	269	7	298	0.0305692	0.0273903	0.265302	0.79425	0.0307378	0.0322272	0.341072	0.89975	ACE_inhibitor	1124	1073	44	1080	0.00420739	0.00989914	0.6709	0.865798	0.0133991	0.0116576	0.250651	0.746383	ACE_inhibitor	2724.1	1332.93	10204.8	0.0083736	0.00814317	0.972482	0.330811	0.599036	NS	NS
k__Bacteria.p__Bacteroidetes.c__Bacteroidia.o__Bacteroidales.f__Porphyromonadaceae.g__Parabacteroides.s__Parabacteroides_merdae.t__Parabacteroides_merdae_unclassified	454	223	24	430	0.0200579	0.0103705	0.0537496	0.688465	0.00628486	0.0126769	0.620333	0.799276	ACE_inhibitor	305	177	7	298	0.0351793	0.0149279	0.0190958	0.65403	0.0397638	0.0178088	0.0264094	0.74094	ACE_inhibitor	1124	779	44	1080	-0.00511065	0.00591269	0.38758	0.774929	-0.00754569	0.00703008	0.283359	0.807874	ACE_inhibitor	9298.17	4487.51	28604.2	0.00485701	0.00467523	0.962575	0.335761	0.599893	NS	NS
k__Bacteria.p__Bacteroidetes.c__Bacteroidia.o__Bacteroidales.f__Rikenellaceae.g__Alistipes.s__Alistipes_putredinis.t__GCF_000154465	454	223	24	430	0.0297113	0.0156	0.0574904	0.688465	0.0452011	0.0188582	0.0169959	0.513659	ACE_inhibitor	305	203	7	298	0.0334955	0.0242228	0.167759	0.79425	0.0243372	0.0279795	0.385187	0.89975	ACE_inhibitor	1124	904	44	1080	0.000494647	0.00864925	0.954404	0.97944	0.011076	0.0102279	0.279087	0.807874	ACE_inhibitor	4109.16	1704.32	13367.3	0.0072205	0.00968614	1.34148	0.179765	0.454501	NS	NS
k__Bacteria.p__Bacteroidetes.c__Bacteroidia.o__Bacteroidales.f__Bacteroidaceae.g__Bacteroides.s__Bacteroides_uniformis.t__Bacteroides_uniformis_unclassified	454	353	24	430	-0.000910506	0.0233114	0.968862	0.992981	-0.0205487	0.0287779	0.475622	0.75473	ACE_inhibitor	305	268	7	298	0.0252051	0.0245531	0.30549	0.840978	0.0442762	0.0289367	0.12723	0.859224	ACE_inhibitor	1124	1050	44	1080	0.0132426	0.00992746	0.1825	0.508092	0.0119681	0.0117689	0.309421	0.846712	ACE_inhibitor	1840.19	1658.77	10146.7	0.00856058	0.0127881	1.49384	0.135218	0.393896	NS	NS
k__Bacteria.p__Firmicutes.c__Clostridia.o__Clostridiales.f__Clostridiaceae.g__Clostridium	454	405	24	430	-0.017253	0.017666	0.329314	0.878478	-0.000537261	0.0220297	0.980556	0.987928	ACE_inhibitor	305	277	7	298	0.0266487	0.0179807	0.139426	0.79425	0.0456314	0.0218689	0.0379344	0.74094	ACE_inhibitor	1124	1004	44	1080	0.00600832	0.00877414	0.49363	0.783565	0.0103345	0.0101873	0.310598	0.846712	ACE_inhibitor	3204.21	3093.04	12989.5	0.00720064	0.00545392	0.757422	0.448797	0.7334	NS	NS
k__Bacteria.p__Firmicutes.c__Clostridia.o__Clostridiales.f__Clostridiaceae	454	407	24	430	-0.018414	0.0176417	0.297183	0.878478	-0.000206238	0.0219759	0.992517	0.992517	ACE_inhibitor	305	278	7	298	0.0265581	0.0180054	0.141314	0.79425	0.0455059	0.0218966	0.0387058	0.74094	ACE_inhibitor	1124	1006	44	1080	0.00599102	0.00877531	0.494932	0.783565	0.0102231	0.0101893	0.315937	0.846712	ACE_inhibitor	3213.05	3084.58	12986	0.00720122	0.00521452	0.724116	0.468994	0.739356	NS	NS
k__Bacteria.p__Firmicutes.c__Clostridia.o__Clostridiales.f__Lachnospiraceae.g__Anaerostipes.s__Anaerostipes_hadrus.t__GCF_000332875	454	345	24	430	-0.00257485	0.00666363	0.699387	0.925952	0.0117339	0.00804511	0.145496	0.664645	ACE_inhibitor	305	282	7	298	-0.00517698	0.0110804	0.640696	0.909574	-0.00434043	0.0133604	0.745545	0.992817	ACE_inhibitor	1124	1061	44	1080	0.00614529	0.00474881	0.195912	0.508491	0.00527999	0.00560065	0.346025	0.909163	ACE_inhibitor	22520.5	8144.96	44343.5	0.00365126	0.00229774	0.629299	0.529154	0.760992	NS	NS
k__Bacteria.p__Firmicutes.c__Clostridia.o__Clostridiales.f__Peptostreptococcaceae.g__Peptostreptococcaceae_noname.s__Peptostreptococcaceae_noname_unclassified	454	248	24	430	0.00130616	0.0074161	0.86028	0.983177	0.0136978	0.00903444	0.130295	0.650386	ACE_inhibitor	305	207	7	298	-0.0129376	0.0110761	0.24373	0.79425	-0.00756766	0.0131753	0.566207	0.939363	ACE_inhibitor	1124	868	44	1080	-0.0190683	0.00791446	0.0161446	0.185053	-0.00851033	0.00927483	0.359049	0.913042	ACE_inhibitor	18182.3	8151.33	15964.6	0.00486227	-0.00912869	-1.87745	0.0604558	0.197587	NS	NS
k__Bacteria.p__Firmicutes.c__Clostridia.o__Clostridiales.f__Eubacteriaceae.g__Eubacterium.s__Eubacterium_hallii.t__GCF_000173975	454	364	24	430	-0.00014794	0.0168074	0.992981	0.992981	-0.0139161	0.0207505	0.502842	0.75473	ACE_inhibitor	305	296	7	298	-0.00980447	0.0252932	0.698564	0.929158	-0.0413993	0.0296377	0.163633	0.859224	ACE_inhibitor	1124	1105	44	1080	-0.00772001	0.00970383	0.426455	0.783565	-0.0104408	0.0114281	0.361129	0.913042	ACE_inhibitor	3539.98	1563.12	10619.7	0.00797507	-0.0062224	-0.780231	0.435255	0.720051	NS	NS
k__Bacteria.p__Firmicutes.c__Clostridia.o__Clostridiales.f__Ruminococcaceae.g__Faecalibacterium.s__Faecalibacterium_prausnitzii.t__Faecalibacterium_prausnitzii_unclassified	454	352	24	430	0.0231844	0.0248573	0.351489	0.878478	0.038851	0.0306943	0.206348	0.738111	ACE_inhibitor	305	292	7	298	0.0236177	0.0317133	0.457025	0.909574	0.0296419	0.0381178	0.437477	0.919139	ACE_inhibitor	1124	1093	44	1080	-0.00948101	0.0122129	0.437731	0.783565	-0.0130056	0.0144895	0.369606	0.917171	ACE_inhibitor	1618.43	994.3	6704.4	0.01036	-0.000274678	-0.0265134	0.978848	0.994668	NS	NS
k__Bacteria.p__Bacteroidetes.c__Bacteroidia.o__Bacteroidales.f__Bacteroidaceae.g__Bacteroides.s__Bacteroides_uniformis	454	353	24	430	-0.0020748	0.0233823	0.929334	0.989756	-0.0216393	0.0288887	0.454268	0.75473	ACE_inhibitor	305	268	7	298	0.0251529	0.0245753	0.306926	0.840978	0.0446211	0.0286448	0.120536	0.859224	ACE_inhibitor	1124	1052	44	1080	0.0119381	0.0100327	0.234331	0.575856	0.0102787	0.0118792	0.387085	0.92624	ACE_inhibitor	1829.05	1655.78	9934.93	0.00863232	0.0116587	1.35059	0.176827	0.454501	NS	NS
k__Bacteria.p__Bacteroidetes.c__Bacteroidia.o__Bacteroidales.f__Bacteroidaceae.g__Bacteroides.s__Bacteroides_vulgatus.t__Bacteroides_vulgatus_unclassified	454	340	24	430	-0.0125075	0.020159	0.535295	0.925952	-0.0335502	0.024616	0.173687	0.705273	ACE_inhibitor	305	244	7	298	0.0251333	0.0190168	0.187312	0.79425	0.0309463	0.0226554	0.173127	0.859224	ACE_inhibitor	1124	939	44	1080	0.00603043	0.00708971	0.395181	0.774929	0.00739381	0.00843694	0.381031	0.92624	ACE_inhibitor	2460.73	2765.2	19894.9	0.00630932	0.00631731	1.00127	0.316699	0.599036	NS	NS
k__Bacteria.p__Firmicutes.c__Clostridia.o__Clostridiales.f__Lachnospiraceae.g__Lachnospiraceae_noname.s__Lachnospiraceae_bacterium_1_1_57FAA.t__GCF_000218445	454	273	24	430	-0.0104943	0.0200956	0.601794	0.925952	-0.0187711	0.0250625	0.454341	0.75473	ACE_inhibitor	305	129	7	298	0.00483821	0.0113621	0.670562	0.909574	0.00774395	0.013129	0.555835	0.939363	ACE_inhibitor	1124	494	44	1080	0.00343482	0.00509691	0.500516	0.783565	0.00504465	0.00601993	0.402226	0.929282	ACE_inhibitor	2476.28	7746.06	38493.4	0.0045307	0.00294994	0.6511	0.514982	0.75649	NS	NS
k__Bacteria.p__Proteobacteria.c__Gammaproteobacteria.o__Enterobacteriales.f__Enterobacteriaceae.g__Escherichia	454	304	24	430	-0.00654225	0.0110329	0.553523	0.925952	-0.00653161	0.0137966	0.636193	0.804244	ACE_inhibitor	305	193	7	298	-0.0135327	0.00965001	0.161906	0.79425	-0.0134677	0.011702	0.250883	0.89975	ACE_inhibitor	1124	758	44	1080	0.00249802	0.00456428	0.584289	0.813077	-0.00447219	0.0053061	0.399515	0.929282	ACE_inhibitor	8215.28	10738.5	48001.6	0.00386463	-0.00118226	-0.305919	0.759666	0.917074	NS	NS
k__Bacteria.p__Actinobacteria.c__Actinobacteria.o__Actinomycetales.f__Micrococcaceae.g__Rothia	454	162	24	430	0.00626355	0.00195487	0.00146029	0.0876172	0.00497684	0.00219789	0.0241275	0.513659	ACE_inhibitor	305	98	7	298	0.00165915	0.00278035	0.551154	0.909574	0.0028874	0.00334873	0.389383	0.89975	ACE_inhibitor	1124	355	44	1080	0.00374765	0.00106373	0.000444303	0.051317	0.000665519	0.00120342	0.580365	0.942803	ACE_inhibitor	261677	129361	883772	0.000885681	0.00405215	4.57518	4.75806e-06	0.000637579	2.1024	0.0487078
k__Bacteria.p__Firmicutes.c__Clostridia.o__Clostridiales.f__Peptostreptococcaceae	454	395	24	430	-0.0103171	0.010379	0.320764	0.878478	0.00698435	0.0126532	0.581277	0.780582	ACE_inhibitor	305	270	7	298	-0.0160199	0.0120437	0.184504	0.79425	-4.65594e-05	0.0135483	0.997261	0.997261	ACE_inhibitor	1124	1045	44	1080	-0.0181009	0.00876852	0.0392207	0.26647	-0.00280437	0.0101409	0.782185	0.942803	ACE_inhibitor	9283.05	6894.17	13006.1	0.00585373	-0.0151333	-2.58524	0.00973121	0.0620944	0.335288	0
k__Bacteria.p__Firmicutes.c__Bacilli.o__Lactobacillales.f__Streptococcaceae	454	447	24	430	0.0726573	0.0289723	0.0125136	0.274319	0.0260318	0.031959	0.415833	0.75473	ACE_inhibitor	305	297	7	298	0.0168123	0.0356352	0.637433	0.909574	0.038606	0.041289	0.35066	0.89975	ACE_inhibitor	1124	1107	44	1080	0.0321216	0.0157162	0.041203	0.271317	-0.00535515	0.0181846	0.768442	0.942803	ACE_inhibitor	1191.33	787.483	4048.62	0.0128805	0.0381334	2.96055	0.00307093	0.0320385	1.92426	0
k__Bacteria.p__Firmicutes.c__Bacilli.o__Lactobacillales.f__Streptococcaceae.g__Streptococcus	454	446	24	430	0.0727707	0.0290372	0.012573	0.274319	0.02572	0.0319726	0.421633	0.75473	ACE_inhibitor	305	296	7	298	0.0177251	0.0355985	0.61892	0.909574	0.0386722	0.0412742	0.349663	0.89975	ACE_inhibitor	1124	1105	44	1080	0.0314145	0.0156809	0.0453808	0.271317	-0.00518489	0.0181436	0.77511	0.942803	ACE_inhibitor	1186.02	789.107	4066.86	0.012865	0.0377447	2.9339	0.0033473	0.0320385	1.93426	0
k__Bacteria.p__Firmicutes.c__Clostridia.o__Clostridiales.f__Lachnospiraceae.g__Coprococcus.s__Coprococcus_comes.t__GCF_000155875	454	300	24	430	0.00220784	0.0171623	0.897698	0.989756	0.0207729	0.0208418	0.319522	0.75473	ACE_inhibitor	305	264	7	298	-0.0316558	0.0261741	0.227455	0.79425	-0.0223795	0.0307458	0.467328	0.939363	ACE_inhibitor	1124	1047	44	1080	-0.0189418	0.00946712	0.0456559	0.271317	-0.00446132	0.0111261	0.688517	0.942803	ACE_inhibitor	3395.06	1459.68	11157.4	0.00790269	-0.0156164	-1.97609	0.0481443	0.169772	NS	NS
k__Bacteria.p__Firmicutes.c__Clostridia.o__Clostridiales.f__Peptostreptococcaceae.g__Peptostreptococcaceae_noname	454	388	24	430	-0.011162	0.00988344	0.25937	0.878478	0.00428935	0.0120124	0.721228	0.862897	ACE_inhibitor	305	266	7	298	-0.0158832	0.0121295	0.191401	0.79425	0.000249705	0.0136396	0.985408	0.992817	ACE_inhibitor	1124	1040	44	1080	-0.0178029	0.00877996	0.0428309	0.271317	-0.00248522	0.0101515	0.806648	0.942803	ACE_inhibitor	10237.2	6796.92	12972.2	0.00577288	-0.0151024	-2.6161	0.00889412	0.0595906	0.257699	0
k__Bacteria.p__Firmicutes.c__Clostridia.o__Clostridiales.f__Lachnospiraceae.g__Coprococcus.s__Coprococcus_catus.t__GCF_000210555	454	264	24	430	-0.00129307	0.00940054	0.890657	0.989756	0.0155924	0.0116254	0.180612	0.711822	ACE_inhibitor	305	259	7	298	-0.0183332	0.0155065	0.238033	0.79425	-0.0166294	0.0181113	0.359362	0.89975	ACE_inhibitor	1124	1020	44	1080	-0.0111491	0.00573367	0.0520859	0.300796	-0.00507225	0.00676453	0.453521	0.942803	ACE_inhibitor	11316	4158.84	30418.2	0.00466795	-0.00936991	-2.00729	0.0447192	0.161956	NS	NS
k__Archaea.p__Euryarchaeota.c__Methanobacteria.o__Methanobacteriales.f__Methanobacteriaceae.g__Methanobrevibacter.s__Methanobrevibacter_unclassified	454	65	24	430	-0.00503618	0.0071998	0.484618	0.925952	0.00624396	0.00874743	0.475767	0.75473	ACE_inhibitor	305	107	7	298	-0.0168589	0.0142826	0.238816	0.79425	-0.0115697	0.0172049	0.501896	0.939363	ACE_inhibitor	1124	432	44	1080	-0.0114318	0.00625841	0.0680269	0.347853	-0.00531497	0.00733758	0.469012	0.942803	ACE_inhibitor	19291.2	4902.12	25531.3	0.0044845	-0.0094856	-2.11519	0.0344134	0.135629	NS	NS
k__Archaea.p__Euryarchaeota.c__Methanobacteria.o__Methanobacteriales.f__Methanobacteriaceae	454	75	24	430	-0.0201367	0.0203239	0.322334	0.878478	0.0180673	0.024402	0.459492	0.75473	ACE_inhibitor	305	129	7	298	-0.0465927	0.0353684	0.188742	0.79425	-0.0373096	0.0416883	0.37163	0.89975	ACE_inhibitor	1124	597	44	1080	-0.0305607	0.0195119	0.117572	0.431097	-0.00999735	0.0229532	0.663248	0.942803	ACE_inhibitor	2420.96	799.41	2626.64	0.0130777	-0.0284365	-2.17442	0.0296734	0.129333	NS	NS
k__Bacteria.p__Firmicutes.c__Bacilli	454	452	24	430	0.101637	0.0361246	0.00512508	0.182763	0.0458067	0.0399176	0.251866	0.75473	ACE_inhibitor	305	301	7	298	-0.0227619	0.0392635	0.562556	0.909574	0.0238077	0.0465718	0.609653	0.939363	ACE_inhibitor	1124	1115	44	1080	0.0259004	0.0164613	0.11591	0.431097	-0.00785442	0.0191588	0.681915	0.942803	ACE_inhibitor	766.292	648.668	3690.37	0.0139955	0.0310853	2.22109	0.0263446	0.124788	NS	NS
k__Bacteria.p__Firmicutes.c__Bacilli.o__Lactobacillales	454	451	24	430	0.101169	0.036124	0.00533058	0.182763	0.0449613	0.0399585	0.261198	0.75473	ACE_inhibitor	305	301	7	298	-0.022717	0.039277	0.563461	0.909574	0.0237994	0.046586	0.609885	0.939363	ACE_inhibitor	1124	1115	44	1080	0.0257824	0.0164495	0.117315	0.431097	-0.00768671	0.0191447	0.688129	0.942803	ACE_inhibitor	766.317	648.22	3695.69	0.0139888	0.0309352	2.21143	0.0270063	0.124788	NS	NS
k__Archaea.p__Euryarchaeota.c__Methanobacteria.o__Methanobacteriales.f__Methanobacteriaceae.g__Methanobrevibacter	454	74	24	430	-0.0193563	0.0197714	0.328119	0.878478	0.0174462	0.0237458	0.462953	0.75473	ACE_inhibitor	305	128	7	298	-0.0456134	0.0349816	0.193276	0.79425	-0.0346934	0.0411543	0.399996	0.89975	ACE_inhibitor	1124	597	44	1080	-0.0288592	0.0190741	0.130561	0.450143	-0.00778707	0.0224737	0.729037	0.942803	ACE_inhibitor	2558.14	817.184	2748.61	0.0127786	-0.0271253	-2.12271	0.0337786	0.135629	NS	NS
k__Bacteria	454	454	24	430	0.0212761	0.0230386	0.356257	0.878478	-0.0174618	0.0277758	0.529928	0.755749	ACE_inhibitor	305	305	7	298	0.0506779	0.0353125	0.152311	0.79425	0.0458207	0.0415096	0.270671	0.89975	ACE_inhibitor	1124	1124	44	1080	0.0276403	0.0192586	0.151505	0.476397	0.0107351	0.0227172	0.636629	0.942803	ACE_inhibitor	1884.03	801.942	2696.2	0.0136308	0.0288451	2.11617	0.0343302	0.135629	NS	NS
k__Archaea.p__Euryarchaeota.c__Methanobacteria.o__Methanobacteriales.f__Methanobacteriaceae.g__Methanobrevibacter.s__Methanobrevibacter_smithii.t__Methanobrevibacter_smithii_unclassified	454	69	24	430	-0.0180629	0.0183541	0.325594	0.878478	0.0162413	0.0220046	0.460899	0.75473	ACE_inhibitor	305	127	7	298	-0.0383215	0.0302733	0.206571	0.79425	-0.0323789	0.0357779	0.366308	0.89975	ACE_inhibitor	1124	580	44	1080	-0.0255357	0.0179518	0.155173	0.477934	-0.00477499	0.0211284	0.821246	0.942803	ACE_inhibitor	2968.47	1091.14	3103.02	0.0118158	-0.0243864	-2.06388	0.039029	0.145275	NS	NS
k__Bacteria.p__Firmicutes.c__Clostridia.o__Clostridiales.f__Ruminococcaceae.g__Faecalibacterium.s__Faecalibacterium_prausnitzii.t__GCF_000162015	454	130	24	430	0.0153906	0.0161182	0.340183	0.878478	0.00265836	0.0201948	0.895339	0.960115	ACE_inhibitor	305	124	7	298	0.033407	0.0298618	0.26416	0.79425	0.0700784	0.0361002	0.053296	0.859224	ACE_inhibitor	1124	636	44	1080	-0.017012	0.0124123	0.170782	0.499376	-0.00500192	0.0147025	0.733766	0.942803	ACE_inhibitor	3849.15	1121.42	6490.78	0.00934076	-0.00119683	-0.12813	0.898046	0.973534	NS	NS
k__Bacteria.p__Firmicutes.c__Clostridia.o__Clostridiales.f__Eubacteriaceae.g__Eubacterium.s__Eubacterium_ventriosum.t__GCF_000153885	454	188	24	430	0.0057961	0.0081196	0.475707	0.925952	0.00806136	0.0100902	0.424809	0.75473	ACE_inhibitor	305	200	7	298	-0.015524	0.0139982	0.268325	0.79425	-0.00867007	0.0166363	0.602698	0.939363	ACE_inhibitor	1124	844	44	1080	-0.00737571	0.0057718	0.201555	0.517326	-0.0046556	0.00684457	0.496532	0.942803	ACE_inhibitor	15168.1	5103.37	30017.7	0.00445926	-0.00422976	-0.948533	0.342858	0.600735	NS	NS
k__Bacteria.p__Firmicutes.c__Bacilli.o__Lactobacillales.f__Streptococcaceae.g__Streptococcus.s__Streptococcus_parasanguinis.t__Streptococcus_parasanguinis_unclassified	454	393	24	430	0.0169276	0.0115603	0.143856	0.750551	0.00420292	0.01269	0.740675	0.878322	ACE_inhibitor	305	245	7	298	-0.00667639	0.0124321	0.591673	0.909574	-0.010292	0.014329	0.473274	0.939363	ACE_inhibitor	1124	934	44	1080	0.00504488	0.00401443	0.209139	0.530892	-0.00165929	0.00470092	0.724182	0.942803	ACE_inhibitor	7482.74	6470.1	62051.5	0.00362728	0.00521694	1.43825	0.150362	0.411195	NS	NS
k__Bacteria.p__Firmicutes.c__Clostridia.o__Clostridiales.f__Lachnospiraceae.g__Blautia.s__Ruminococcus_torques.t__Ruminococcus_torques_unclassified	454	418	24	430	0.0330694	0.0176523	0.0616926	0.688465	0.0195685	0.0219771	0.373799	0.75473	ACE_inhibitor	305	233	7	298	0.0422556	0.0280861	0.133526	0.79425	0.028537	0.0325475	0.381415	0.89975	ACE_inhibitor	1124	865	44	1080	0.0136378	0.0112078	0.223933	0.56167	0.00993947	0.0132867	0.454579	0.942803	ACE_inhibitor	3209.22	1267.7	7960.88	0.00896661	0.0215684	2.40541	0.0161542	0.0983939	1.4677	0
k__Bacteria.p__Proteobacteria.c__Gammaproteobacteria.o__Enterobacteriales.f__Enterobacteriaceae	454	310	24	430	-0.000689323	0.0123636	0.955565	0.989756	-0.00139262	0.0154194	0.928084	0.968153	ACE_inhibitor	305	200	7	298	-0.016565	0.0106886	0.122311	0.79425	-0.0165587	0.0130818	0.206773	0.89975	ACE_inhibitor	1124	773	44	1080	0.00542249	0.00465205	0.244034	0.587206	-0.00191837	0.00541539	0.723229	0.942803	ACE_inhibitor	6541.97	8753.06	46207.5	0.00403231	0.00164311	0.407487	0.68365	0.872468	NS	NS
k__Bacteria.p__Firmicutes.c__Clostridia.o__Clostridiales.f__Ruminococcaceae.g__Ruminococcus.s__Ruminococcus_bromii.t__GCF_000209875	454	208	24	430	0.0559002	0.0374239	0.135973	0.725189	0.0801379	0.0460191	0.0823872	0.650386	ACE_inhibitor	305	210	7	298	-0.0853952	0.072878	0.242231	0.79425	-0.144448	0.0889811	0.105706	0.859224	ACE_inhibitor	1124	898	44	1080	-0.0329157	0.0284818	0.248061	0.590744	-0.00766455	0.0337808	0.820552	0.942803	ACE_inhibitor	714.006	188.281	1232.72	0.0216421	-0.00784124	-0.362314	0.717117	0.898072	NS	NS
k__Bacteria.p__Firmicutes.c__Clostridia.o__Clostridiales.f__Ruminococcaceae.g__Faecalibacterium.s__Faecalibacterium_prausnitzii	454	357	24	430	0.0327582	0.0278785	0.240619	0.878478	0.0309765	0.0346452	0.371805	0.75473	ACE_inhibitor	305	293	7	298	0.0326681	0.0364621	0.371003	0.892474	0.0546755	0.0436751	0.211726	0.89975	ACE_inhibitor	1124	1116	44	1080	-0.0146389	0.0130643	0.262733	0.601272	-0.011901	0.0155616	0.444578	0.942803	ACE_inhibitor	1286.65	752.172	5859.02	0.0112524	-0.00241192	-0.214347	0.830277	0.923882	NS	NS
k__Bacteria.p__Firmicutes.c__Clostridia.o__Clostridiales.f__Lachnospiraceae.g__Blautia.s__Ruminococcus_gnavus.t__Ruminococcus_gnavus_unclassified	454	314	24	430	-0.0184937	0.0174623	0.290212	0.878478	-0.0356605	0.021705	0.101268	0.650386	ACE_inhibitor	305	158	7	298	-0.0133077	0.0113516	0.242095	0.79425	-0.00870762	0.0139607	0.533406	0.939363	ACE_inhibitor	1124	434	44	1080	0.00272206	0.00242995	0.262894	0.601272	0.000734837	0.00302695	0.80824	0.942803	ACE_inhibitor	3279.41	7760.4	169357	0.00235443	0.00164681	0.699453	0.484269	0.740024	NS	NS
k__Bacteria.p__Firmicutes.c__Clostridia.o__Clostridiales.f__Lachnospiraceae.g__Anaerostipes	454	392	24	430	-0.00832892	0.00687393	0.226305	0.878478	0.00114125	0.00836719	0.891579	0.960115	ACE_inhibitor	305	293	7	298	0.00117952	0.0110762	0.915267	0.96455	0.00423812	0.0134537	0.75301	0.992817	ACE_inhibitor	1124	1074	44	1080	0.00540162	0.00475047	0.255756	0.601272	0.00379631	0.0056161	0.499207	0.942803	ACE_inhibitor	21163.6	8151.12	44312.5	0.00368537	0.00098746	0.267941	0.788745	0.923882	NS	NS
k__Bacteria.p__Firmicutes.c__Clostridia.o__Clostridiales.f__Eubacteriaceae.g__Eubacterium.s__Eubacterium_ramulus.t__GCF_000469345	454	237	24	430	0.00267004	0.0110217	0.808698	0.945504	-0.000752713	0.0136195	0.955954	0.977846	ACE_inhibitor	305	231	7	298	-0.0177045	0.0170531	0.300021	0.840978	-0.0280919	0.0199975	0.161269	0.859224	ACE_inhibitor	1124	957	44	1080	-0.00594845	0.00597624	0.319782	0.710286	-0.00218317	0.00703145	0.756251	0.942803	ACE_inhibitor	8231.98	3438.69	27999.1	0.00502077	-0.00517906	-1.03153	0.302294	0.58941	NS	NS
k__Bacteria.p__Firmicutes.c__Bacilli.o__Lactobacillales.f__Lactobacillaceae	454	274	24	430	0.0139825	0.0111361	0.210003	0.878478	0.0321136	0.013852	0.0209998	0.513659	ACE_inhibitor	305	159	7	298	-0.000123593	0.0114594	0.991403	0.991403	0.000978203	0.0137121	0.943187	0.992817	ACE_inhibitor	1124	637	44	1080	0.00536345	0.00572458	0.349011	0.738232	0.00437496	0.00682151	0.521438	0.942803	ACE_inhibitor	8063.67	7615.06	30515	0.00465274	0.00596347	1.28171	0.199944	0.456029	NS	NS
k__Bacteria.p__Firmicutes.c__Clostridia.o__Clostridiales.f__Eubacteriaceae	454	418	24	430	0.0145816	0.0398217	0.714413	0.925952	0.025761	0.0490852	0.599999	0.780582	ACE_inhibitor	305	304	7	298	0.0439851	0.0573048	0.443356	0.909574	0.0280203	0.0680674	0.680927	0.970684	ACE_inhibitor	1124	1121	44	1080	-0.0192976	0.0217722	0.375624	0.761684	-0.0164462	0.0258631	0.524979	0.942803	ACE_inhibitor	630.609	304.522	2109.58	0.0181229	-0.00595134	-0.328388	0.742618	0.90569	NS	NS
k__Bacteria.p__Firmicutes.c__Clostridia.o__Clostridiales.f__Eubacteriaceae.g__Eubacterium	454	418	24	430	0.0146435	0.0398223	0.713259	0.925952	0.0257651	0.049088	0.599962	0.780582	ACE_inhibitor	305	304	7	298	0.0439866	0.057305	0.443342	0.909574	0.0280266	0.068068	0.680863	0.970684	ACE_inhibitor	1124	1121	44	1080	-0.0192869	0.0217725	0.375896	0.761684	-0.0164145	0.0258632	0.525781	0.942803	ACE_inhibitor	630.59	304.519	2109.52	0.0181231	-0.00593084	-0.327253	0.743477	0.90569	NS	NS
k__Bacteria.p__Bacteroidetes.c__Bacteroidia.o__Bacteroidales.f__Porphyromonadaceae.g__Parabacteroides.s__Parabacteroides_distasonis.t__Parabacteroides_distasonis_unclassified	454	257	24	430	0.00275322	0.00689182	0.689731	0.925952	0.00481783	0.00857796	0.574679	0.780582	ACE_inhibitor	305	195	7	298	-0.00578646	0.00890325	0.516252	0.909574	-0.00167642	0.0104701	0.872916	0.992817	ACE_inhibitor	1124	791	44	1080	-0.00269269	0.00300741	0.370798	0.761684	-0.00188737	0.00352502	0.592472	0.942803	ACE_inhibitor	21053.9	12615.4	110564	0.0026331	-0.00216834	-0.823494	0.410227	0.695828	NS	NS
k__Bacteria.p__Bacteroidetes.c__Bacteroidia.o__Bacteroidales.f__Bacteroidaceae.g__Bacteroides	454	429	24	430	-0.0643859	0.0363103	0.0768914	0.725189	-0.0994135	0.0447357	0.0268329	0.513659	ACE_inhibitor	305	298	7	298	0.0334202	0.0466508	0.474313	0.909574	0.0675092	0.0546986	0.218229	0.89975	ACE_inhibitor	1124	1111	44	1080	0.0143142	0.0167565	0.393153	0.774929	0.0102464	0.0195985	0.601211	0.942803	ACE_inhibitor	758.475	459.497	3561.5	0.0144647	0.00366176	0.253151	0.800151	0.923882	NS	NS
k__Bacteria.p__Bacteroidetes.c__Bacteroidia.o__Bacteroidales.f__Porphyromonadaceae.g__Parabacteroides	454	353	24	430	0.00429417	0.0137561	0.755066	0.926836	-0.00337569	0.016819	0.841032	0.960115	ACE_inhibitor	305	252	7	298	0.0255049	0.017148	0.137994	0.79425	0.0305481	0.0200745	0.129285	0.859224	ACE_inhibitor	1124	1025	44	1080	-0.00456412	0.00654436	0.48569	0.783565	-0.00341265	0.00774479	0.659564	0.942803	ACE_inhibitor	5284.59	3400.73	23348.9	0.00558719	8.93177e-05	0.0159862	0.987245	0.994668	NS	NS
k__Bacteria.p__Proteobacteria.c__Gammaproteobacteria	454	346	24	430	0.00167994	0.0123631	0.89198	0.989756	-0.00241254	0.0152167	0.874113	0.960115	ACE_inhibitor	305	225	7	298	-0.0147721	0.0110234	0.181294	0.79425	-0.0118231	0.0133407	0.376338	0.89975	ACE_inhibitor	1124	855	44	1080	0.00305376	0.00501531	0.542729	0.783565	-0.00289907	0.00580664	0.617698	0.942803	ACE_inhibitor	6542.48	8229.44	39756.2	0.00428242	0.00019863	0.0463826	0.963005	0.994668	NS	NS
k__Bacteria.p__Firmicutes.c__Erysipelotrichia.o__Erysipelotrichales.f__Erysipelotrichaceae.g__Erysipelotrichaceae_noname.s__Eubacterium_biforme.t__GCF_000156655	454	92	24	430	0.0255072	0.0130777	0.0517738	0.688465	0.0219663	0.016088	0.172922	0.705273	ACE_inhibitor	305	117	7	298	-0.0280615	0.0322386	0.384764	0.893436	-0.0227613	0.0376935	0.546461	0.939363	ACE_inhibitor	1124	511	44	1080	-0.00974064	0.0133746	0.466587	0.783565	-0.0040009	0.0159526	0.802018	0.942803	ACE_inhibitor	5847.04	962.162	5590.34	0.00898043	0.00545895	0.607872	0.543273	0.760992	NS	NS
k__Bacteria.p__Firmicutes.c__Clostridia.o__Clostridiales.f__Eubacteriaceae.g__Eubacterium.s__Eubacterium_rectale.t__Eubacterium_rectale_unclassified	454	343	24	430	0.0120199	0.042439	0.777137	0.927924	0.0439357	0.052444	0.402668	0.75473	ACE_inhibitor	305	285	7	298	0.0375309	0.0684688	0.584003	0.909574	0.0519167	0.0807175	0.520661	0.939363	ACE_inhibitor	1124	1093	44	1080	-0.0167448	0.0252496	0.507359	0.783565	-0.0127798	0.0299785	0.669977	0.942803	ACE_inhibitor	555.225	213.312	1568.52	0.0206855	-0.00495709	-0.239641	0.810608	0.923882	NS	NS
k__Bacteria.p__Proteobacteria.c__Gammaproteobacteria.o__Enterobacteriales.f__Enterobacteriaceae.g__Escherichia.s__Escherichia_unclassified	454	198	24	430	-0.001281	0.00339139	0.705828	0.925952	-0.00356467	0.00422976	0.399899	0.75473	ACE_inhibitor	305	130	7	298	-0.00147858	0.00417939	0.723761	0.953416	-0.00069806	0.00493433	0.887609	0.992817	ACE_inhibitor	1124	516	44	1080	0.00149749	0.00202387	0.45951	0.783565	-0.000969637	0.00237195	0.682774	0.942803	ACE_inhibitor	86945.2	57249.7	244138	0.00160471	0.000436656	0.272109	0.785539	0.923882	NS	NS
k__Bacteria.p__Proteobacteria.c__Deltaproteobacteria.o__Desulfovibrionales.f__Desulfovibrionaceae.g__Bilophila.s__Bilophila_unclassified	454	184	24	430	0.00644735	0.00409104	0.115763	0.725189	0.00798057	0.00511145	0.119257	0.650386	ACE_inhibitor	305	177	7	298	0.00195005	0.00723156	0.78761	0.955668	-0.011663	0.00835376	0.16385	0.859224	ACE_inhibitor	1124	618	44	1080	0.00135327	0.00242191	0.576436	0.80701	0.0010445	0.00287419	0.716372	0.942803	ACE_inhibitor	59749.4	19122.1	170484	0.00200258	0.00261966	1.30814	0.190826	0.456029	NS	NS
k__Bacteria.p__Actinobacteria.c__Actinobacteria.o__Coriobacteriales.f__Coriobacteriaceae.g__Collinsella.s__Collinsella_aerofaciens.t__GCF_000169035	454	304	24	430	0.0196025	0.0234453	0.403558	0.903444	-0.00631969	0.0285315	0.824818	0.952807	ACE_inhibitor	305	265	7	298	0.00383858	0.0414783	0.926328	0.968755	0.013684	0.049354	0.781797	0.992817	ACE_inhibitor	1124	1013	44	1080	-0.00750317	0.0139886	0.591804	0.818603	-0.00913986	0.0164868	0.579437	0.942803	ACE_inhibitor	1819.23	581.242	5110.38	0.0115387	-6.01137e-05	-0.00520976	0.995843	0.995843	NS	NS
k__Bacteria.p__Bacteroidetes.c__Bacteroidia.o__Bacteroidales.f__Porphyromonadaceae.g__Barnesiella.s__Barnesiella_intestinihominis.t__GCF_000296465	454	242	24	430	0.0116033	0.0129701	0.371481	0.878478	0.0107683	0.0157592	0.494816	0.75473	ACE_inhibitor	305	212	7	298	0.0133961	0.0148115	0.366502	0.892474	0.019447	0.0178037	0.275711	0.89975	ACE_inhibitor	1124	888	44	1080	0.00305126	0.00605029	0.614138	0.834506	0.00388078	0.00714916	0.58736	0.942803	ACE_inhibitor	5944.5	4558.28	27317.9	0.00514203	0.00564224	1.09728	0.27252	0.553298	NS	NS
k__Bacteria.p__Proteobacteria.c__Deltaproteobacteria.o__Desulfovibrionales.f__Desulfovibrionaceae.g__Bilophila	454	184	24	430	0.00672513	0.00416798	0.107361	0.725189	0.00811914	0.00520567	0.119646	0.650386	ACE_inhibitor	305	177	7	298	0.00136088	0.00771066	0.860026	0.955668	-0.0114582	0.00892929	0.200543	0.89975	ACE_inhibitor	1124	620	44	1080	0.00124905	0.00253074	0.621721	0.839869	0.00113474	0.00300757	0.706028	0.942803	ACE_inhibitor	57563.7	16819.7	156137	0.00208279	0.00262465	1.26016	0.207611	0.456029	NS	NS
k__Bacteria.p__Bacteroidetes.c__Bacteroidia.o__Bacteroidales	454	438	24	430	-0.0480402	0.0400919	0.231467	0.878478	-0.0768676	0.0488967	0.116738	0.650386	ACE_inhibitor	305	300	7	298	0.0615454	0.0558021	0.270953	0.79425	0.0714468	0.0652182	0.274298	0.89975	ACE_inhibitor	1124	1119	44	1080	0.0102013	0.0214769	0.634889	0.848811	0.0182577	0.0252463	0.469725	0.942803	ACE_inhibitor	622.139	321.144	2167.98	0.017928	0.00385483	0.215018	0.829754	0.923882	NS	NS
k__Bacteria.p__Firmicutes.c__Clostridia.o__Clostridiales.f__Lachnospiraceae.g__Roseburia.s__Roseburia_inulinivorans.t__GCF_000174195	454	325	24	430	-0.000560641	0.0103352	0.956765	0.989756	-0.0082703	0.0127713	0.517643	0.75473	ACE_inhibitor	305	259	7	298	-0.00231286	0.0190105	0.903248	0.959264	0.0208015	0.0231667	0.370055	0.89975	ACE_inhibitor	1124	1024	44	1080	-0.00293982	0.00708	0.678055	0.87017	0.00404052	0.00834985	0.628554	0.942803	ACE_inhibitor	9361.8	2767.03	19949.5	0.00558334	-0.0021914	-0.392489	0.694697	0.878202	NS	NS
k__Bacteria.p__Firmicutes.c__Clostridia.o__Clostridiales.f__Lachnospiraceae.g__Roseburia.s__Roseburia_hominis.t__GCF_000225345	454	280	24	430	0.00851814	0.00773889	0.271642	0.878478	0.0105009	0.00968083	0.278718	0.75473	ACE_inhibitor	305	247	7	298	0.00198031	0.0125652	0.874879	0.955668	-0.000797235	0.0154032	0.958762	0.992817	ACE_inhibitor	1124	989	44	1080	0.00234985	0.0058533	0.68816	0.873434	0.00188133	0.00693836	0.786329	0.942803	ACE_inhibitor	16697.2	6333.75	29187.6	0.0043761	0.00427737	0.977439	0.328352	0.599036	NS	NS
k__Bacteria.p__Bacteroidetes.c__Bacteroidia.o__Bacteroidales.f__Porphyromonadaceae.g__Odoribacter	454	184	24	430	-7.85952e-05	0.00483476	0.987037	0.992981	-0.001681	0.00604191	0.780988	0.918004	ACE_inhibitor	305	100	7	298	0.00247424	0.00362354	0.495296	0.909574	0.00257218	0.00446297	0.564927	0.939363	ACE_inhibitor	1124	398	44	1080	0.000944672	0.00241188	0.695375	0.877768	0.000638255	0.00285579	0.823193	0.942803	ACE_inhibitor	42780.9	76161.1	171905	0.00185425	0.00119469	0.644299	0.519381	0.75649	NS	NS
k__Bacteria.p__Firmicutes.c__Clostridia.o__Clostridiales.f__Lachnospiraceae.g__Dorea.s__Dorea_formicigenerans.t__Dorea_formicigenerans_unclassified	454	330	24	430	0.0185764	0.013031	0.154709	0.790002	0.0188484	0.0162152	0.245776	0.75473	ACE_inhibitor	305	286	7	298	-0.00492774	0.0190715	0.79629	0.955668	-0.0209465	0.0229382	0.361987	0.89975	ACE_inhibitor	1124	1090	44	1080	0.00236967	0.00646356	0.713972	0.890816	0.00599402	0.00765002	0.433489	0.942803	ACE_inhibitor	5889.05	2749.36	23936.3	0.00554064	0.00468371	0.845338	0.397922	0.68361	NS	NS
k__Bacteria.p__Firmicutes.c__Erysipelotrichia.o__Erysipelotrichales.f__Erysipelotrichaceae.g__Erysipelotrichaceae_noname	454	383	24	430	0.0104436	0.0142747	0.464805	0.925952	0.00926541	0.0174485	0.595713	0.780582	ACE_inhibitor	305	268	7	298	-0.00238428	0.0323137	0.941231	0.969538	-0.00194658	0.038832	0.960058	0.992817	ACE_inhibitor	1124	931	44	1080	-0.00445648	0.0132675	0.737015	0.903848	-0.00429679	0.0156997	0.784378	0.942803	ACE_inhibitor	4907.54	957.695	5680.93	0.00930639	0.00204847	0.220114	0.825782	0.923882	NS	NS
k__Bacteria.p__Actinobacteria.c__Actinobacteria.o__Coriobacteriales.f__Coriobacteriaceae.g__Collinsella	454	342	24	430	0.0190554	0.023498	0.417843	0.903444	-0.00500478	0.0286681	0.861502	0.960115	ACE_inhibitor	305	278	7	298	-0.00126482	0.0396441	0.97457	0.981736	0.00570298	0.047321	0.904166	0.992817	ACE_inhibitor	1124	1052	44	1080	-0.0045006	0.0135323	0.739512	0.903848	-0.00948233	0.015956	0.552449	0.942803	ACE_inhibitor	1811.08	636.272	5460.81	0.0112451	0.00115439	0.102658	0.918235	0.976535	NS	NS
k__Bacteria.p__Firmicutes.c__Clostridia.o__Clostridiales.f__Lachnospiraceae.g__Lachnospiraceae_noname.s__Lachnospiraceae_bacterium_1_4_56FAA.t__GCF_000218385	454	158	24	430	0.00591538	0.0034785	0.0897773	0.725189	0.00420661	0.0042907	0.327523	0.75473	ACE_inhibitor	305	105	7	298	0.00100904	0.00547974	0.854036	0.955668	-0.00121102	0.00672298	0.857197	0.992817	ACE_inhibitor	1124	234	44	1080	0.00074598	0.00229124	0.744804	0.905524	0.00192869	0.00273289	0.480508	0.942803	ACE_inhibitor	82644.9	33302.8	190485	0.00180648	0.00216876	1.20055	0.229928	0.481411	NS	NS
k__Bacteria.p__Bacteroidetes.c__Bacteroidia.o__Bacteroidales.f__Porphyromonadaceae	454	386	24	430	0.0025199	0.0179849	0.888636	0.989756	-0.0159164	0.021464	0.458806	0.75473	ACE_inhibitor	305	274	7	298	0.0232381	0.0210326	0.270123	0.79425	0.0369623	0.0247698	0.136851	0.859224	ACE_inhibitor	1124	1071	44	1080	-0.00259272	0.00850764	0.760612	0.915112	0.00233588	0.0100335	0.815955	0.942803	ACE_inhibitor	3091.59	2260.55	13816	0.00722288	0.00127819	0.176964	0.859536	0.944081	NS	NS
k__Bacteria.p__Bacteroidetes.c__Bacteroidia.o__Bacteroidales.f__Bacteroidaceae.g__Bacteroides.s__Bacteroides_thetaiotaomicron.t__Bacteroides_thetaiotaomicron_unclassified	454	246	24	430	0.00129656	0.00843622	0.877927	0.989756	-0.00138948	0.0105849	0.89563	0.960115	ACE_inhibitor	305	206	7	298	0.0257169	0.00933457	0.00623378	0.48188	0.0266705	0.0109186	0.0152428	0.680847	ACE_inhibitor	1124	766	44	1080	-0.00101154	0.00349319	0.772197	0.916504	0.00143824	0.00415392	0.729233	0.942803	ACE_inhibitor	14050.9	11476.6	81951.2	0.00305027	0.00214426	0.702974	0.482072	0.740024	NS	NS
k__Bacteria.p__Actinobacteria.c__Actinobacteria.o__Bifidobacteriales.f__Bifidobacteriaceae.g__Bifidobacterium.s__Bifidobacterium_bifidum.t__Bifidobacterium_bifidum_unclassified	454	187	24	430	-0.00191084	0.0234292	0.935036	0.989756	0.0125788	0.0294051	0.669046	0.830103	ACE_inhibitor	305	102	7	298	0.0458666	0.0356843	0.19967	0.79425	0.0576592	0.041715	0.168073	0.859224	ACE_inhibitor	1124	334	44	1080	-0.00329769	0.012241	0.787673	0.916504	-0.00756362	0.0143788	0.598979	0.942803	ACE_inhibitor	1821.73	785.319	6673.72	0.0103803	0.00113471	0.109315	0.912953	0.976535	NS	NS
k__Bacteria.p__Bacteroidetes.c__Bacteroidia.o__Bacteroidales.f__Rikenellaceae.g__Alistipes.s__Alistipes_indistinctus.t__GCF_000231275	454	92	24	430	0.00253239	0.00387508	0.513772	0.925952	0.00455456	0.00482076	0.345346	0.75473	ACE_inhibitor	305	107	7	298	0.00629183	0.00469899	0.181631	0.79425	0.00670573	0.0056268	0.234467	0.89975	ACE_inhibitor	1124	437	44	1080	-0.000550657	0.00196001	0.778805	0.916504	0.000964395	0.00232124	0.677886	0.942803	ACE_inhibitor	66594.4	45288.9	260307	0.00163915	0.000833589	0.508551	0.611067	0.81883	NS	NS
k__Bacteria.p__Bacteroidetes.c__Bacteroidia.o__Bacteroidales.f__Bacteroidaceae.g__Bacteroides.s__Bacteroides_xylanisolvens.t__Bacteroides_xylanisolvens_unclassified	454	186	24	430	-0.00117563	0.00389259	0.762787	0.926836	-0.00859534	0.00476178	0.0718558	0.650386	ACE_inhibitor	305	142	7	298	0.00747843	0.0039188	0.0573508	0.79425	0.0120357	0.0047079	0.0111628	0.680847	ACE_inhibitor	1124	556	44	1080	-0.000465744	0.0019744	0.813561	0.925776	-0.00122947	0.00236605	0.60343	0.942803	ACE_inhibitor	65996.9	65117	256526	0.00160615	0.000747884	0.465638	0.641475	0.851066	NS	NS
k__Bacteria.p__Firmicutes.c__Clostridia.o__Clostridiales.f__Lachnospiraceae.g__Dorea.s__Dorea_formicigenerans	454	330	24	430	0.0169631	0.0131615	0.198133	0.878478	0.0185449	0.0163563	0.257559	0.75473	ACE_inhibitor	305	286	7	298	-0.00538251	0.0190575	0.777806	0.955668	-0.0213117	0.0229461	0.353856	0.89975	ACE_inhibitor	1124	1090	44	1080	0.00141514	0.00643237	0.825909	0.926502	0.0055655	0.0076155	0.465053	0.942803	ACE_inhibitor	5772.8	2753.39	24169	0.00553042	0.00358791	0.648758	0.516495	0.75649	NS	NS
k__Bacteria.p__Firmicutes.c__Negativicutes.o__Selenomonadales	454	413	24	430	-0.0098822	0.0273784	0.718312	0.925952	-0.00873258	0.0342258	0.798743	0.930709	ACE_inhibitor	305	272	7	298	-0.0233844	0.0434088	0.590495	0.909574	0.0261833	0.0512412	0.609792	0.939363	ACE_inhibitor	1124	983	44	1080	-0.00388556	0.0179095	0.828283	0.926502	0.00481044	0.0213137	0.821479	0.942803	ACE_inhibitor	1334.09	530.693	3117.7	0.014167	-0.00756805	-0.534204	0.5932	0.811111	NS	NS
k__Bacteria.p__Bacteroidetes.c__Bacteroidia.o__Bacteroidales.f__Prevotellaceae.g__Prevotella	454	103	24	430	0.00646193	0.0218972	0.768055	0.926836	0.0115307	0.0270513	0.670153	0.830103	ACE_inhibitor	305	86	7	298	0.0541819	0.0339132	0.111178	0.79425	0.0709145	0.0411429	0.085948	0.859224	ACE_inhibitor	1124	488	44	1080	0.00124241	0.00911768	0.891639	0.953559	0.00480774	0.0108235	0.656999	0.942803	ACE_inhibitor	2085.57	869.487	12029.1	0.0081693	0.00504082	0.617045	0.537205	0.760992	NS	NS
k__Bacteria.p__Proteobacteria.c__Betaproteobacteria.o__Burkholderiales.f__Sutterellaceae	454	300	24	430	-0.00367182	0.00659482	0.577974	0.925952	-0.00654472	0.00824838	0.428	0.75473	ACE_inhibitor	305	134	7	298	0.00263934	0.00432558	0.542231	0.909574	0.00515702	0.0052548	0.327337	0.89975	ACE_inhibitor	1124	563	44	1080	0.000258941	0.00210891	0.902301	0.956108	0.00173397	0.00251867	0.491324	0.942803	ACE_inhibitor	22992.9	53445.6	224846	0.00182185	0.000381226	0.209252	0.834251	0.923882	NS	NS
k__Bacteria.p__Bacteroidetes.c__Bacteroidia.o__Bacteroidales.f__Bacteroidaceae.g__Bacteroides.s__Bacteroides_fragilis	454	227	24	430	-0.00536178	0.00998016	0.59138	0.925952	-0.0151154	0.0122533	0.218114	0.738111	ACE_inhibitor	305	107	7	298	0.00576923	0.00748586	0.441528	0.909574	0.00229509	0.00901247	0.799195	0.992817	ACE_inhibitor	1124	377	44	1080	0.000285727	0.00230456	0.901352	0.956108	0.0014754	0.00272746	0.588666	0.942803	ACE_inhibitor	10039.8	17845	188289	0.00215079	0.000476099	0.22136	0.824812	0.923882	NS	NS
k__Bacteria.p__Bacteroidetes.c__Bacteroidia.o__Bacteroidales.f__Bacteroidaceae.g__Bacteroides.s__Bacteroides_fragilis.t__Bacteroides_fragilis_unclassified	454	224	24	430	0.00159655	0.00788839	0.83971	0.96426	-0.00107956	0.0100032	0.914116	0.968153	ACE_inhibitor	305	107	7	298	0.00630553	0.00722153	0.38331	0.893436	0.00486393	0.00878554	0.580323	0.939363	ACE_inhibitor	1124	374	44	1080	0.000248837	0.00228784	0.913409	0.963459	0.00122782	0.00270464	0.649949	0.942803	ACE_inhibitor	16070.3	19175.3	191051	0.00210214	0.000857758	0.408041	0.683243	0.872468	NS	NS
k__Bacteria.p__Firmicutes.c__Clostridia.o__Clostridiales.f__Lachnospiraceae.g__Roseburia.s__Roseburia_intestinalis.t__Roseburia_intestinalis_unclassified	454	276	24	430	-0.0151847	0.0153358	0.322658	0.878478	-0.020691	0.0191878	0.281551	0.75473	ACE_inhibitor	305	205	7	298	-0.01004	0.022286	0.65268	0.909574	0.0281078	0.0269775	0.298439	0.89975	ACE_inhibitor	1124	829	44	1080	-0.000395181	0.00743727	0.957634	0.97944	0.00612464	0.00889277	0.491149	0.942803	ACE_inhibitor	4251.94	2013.43	18078.9	0.00640916	-0.00377599	-0.589155	0.555757	0.767747	NS	NS
k__Bacteria.p__Actinobacteria.c__Actinobacteria.o__Coriobacteriales.f__Coriobacteriaceae	454	436	24	430	0.0013289	0.019423	0.945483	0.989756	-0.0208743	0.0238337	0.381651	0.75473	ACE_inhibitor	305	305	7	298	-0.00652644	0.0312681	0.834807	0.955668	0.0175083	0.0365997	0.632785	0.952942	ACE_inhibitor	1124	1123	44	1080	0.000770488	0.0115127	0.946653	0.97944	-0.00827505	0.0136529	0.544574	0.942803	ACE_inhibitor	2650.74	1022.81	7544.73	0.00944141	0.000237145	0.0251176	0.979961	0.994668	NS	NS
k__Bacteria.p__Firmicutes.c__Clostridia.o__Clostridiales.f__Ruminococcaceae.g__Subdoligranulum.s__Subdoligranulum_unclassified	454	426	24	430	0.0177	0.0251201	0.481424	0.925952	0.0502473	0.0305009	0.100267	0.650386	ACE_inhibitor	305	305	7	298	-0.0118384	0.0411171	0.773609	0.955668	-0.0133912	0.0482192	0.781449	0.992817	ACE_inhibitor	1124	1122	44	1080	-0.0112433	0.0151279	0.457506	0.783565	-0.00380165	0.0178257	0.831158	0.943858	ACE_inhibitor	1584.74	591.499	4369.62	0.0123599	-0.00428997	-0.347087	0.728526	0.903912	NS	NS
k__Bacteria.p__Firmicutes.c__Bacilli.o__Lactobacillales.f__Lactobacillaceae.g__Lactobacillus	454	270	24	430	0.0138802	0.0108444	0.201316	0.878478	0.0321387	0.0134159	0.0171123	0.513659	ACE_inhibitor	305	158	7	298	-0.000848425	0.0108515	0.937737	0.969538	0.00137363	0.0128549	0.914991	0.992817	ACE_inhibitor	1124	630	44	1080	0.00536156	0.00574767	0.35112	0.738232	0.00115048	0.00676541	0.865001	0.950083	ACE_inhibitor	8503.28	8492.23	30270.2	0.00459967	0.00577835	1.25625	0.209025	0.456029	NS	NS
k__Bacteria.p__Firmicutes.c__Clostridia.o__Clostridiales.f__Ruminococcaceae.g__Subdoligranulum	454	426	24	430	0.0175614	0.0252525	0.487155	0.925952	0.0504649	0.0305983	0.0998827	0.650386	ACE_inhibitor	305	305	7	298	-0.0125117	0.0411158	0.76111	0.955668	-0.0158246	0.04823	0.743092	0.992817	ACE_inhibitor	1124	1122	44	1080	-0.0094882	0.0151419	0.531037	0.783565	-0.00346005	0.0178463	0.846306	0.950083	ACE_inhibitor	1568.16	591.538	4361.54	0.0123833	-0.00325786	-0.263086	0.792484	0.923882	NS	NS
k__Bacteria.p__Proteobacteria.c__Betaproteobacteria.o__Burkholderiales	454	320	24	430	-0.0030116	0.00677304	0.656801	0.925952	-0.00762516	0.00846431	0.368223	0.75473	ACE_inhibitor	305	152	7	298	0.00492169	0.00515829	0.340811	0.880965	0.00889437	0.00614999	0.149333	0.859224	ACE_inhibitor	1124	614	44	1080	-0.000833758	0.00230793	0.717976	0.890816	0.000501737	0.00274645	0.85508	0.950083	ACE_inhibitor	21798.8	37582.7	187739	0.00201162	-0.000150565	-0.0748479	0.940336	0.991386	NS	NS
k__Bacteria.p__Firmicutes.c__Clostridia.o__Clostridiales.f__Clostridiaceae.g__Clostridium.s__Clostridium_leptum.t__GCF_000154345	454	255	24	430	0.00124278	0.00429332	0.772363	0.926836	0.00379198	0.00512691	0.459978	0.75473	ACE_inhibitor	305	252	7	298	0.00557112	0.00704445	0.429692	0.909574	0.00244868	0.00836908	0.770082	0.992817	ACE_inhibitor	1124	918	44	1080	0.000142689	0.0027244	0.95824	0.97944	0.000545992	0.00319096	0.864174	0.950083	ACE_inhibitor	54251.6	20151.4	134728	0.00218671	0.000951143	0.434965	0.663588	0.863308	NS	NS
k__Bacteria.p__Firmicutes.c__Negativicutes.o__Selenomonadales.f__Veillonellaceae.g__Dialister	454	242	24	430	-0.0212091	0.0241063	0.379443	0.878478	-0.0194823	0.0296087	0.510926	0.75473	ACE_inhibitor	305	160	7	298	-0.0300004	0.0452325	0.507685	0.909574	0.0314567	0.0533911	0.55625	0.939363	ACE_inhibitor	1124	478	44	1080	0.00542302	0.0193503	0.779334	0.916504	-0.00343925	0.0230631	0.881484	0.960316	ACE_inhibitor	1720.84	488.764	2670.69	0.0143145	-0.00751539	-0.525019	0.59957	0.81154	NS	NS
k__Bacteria.p__Bacteroidetes.c__Bacteroidia.o__Bacteroidales.f__Bacteroidaceae.g__Bacteroides.s__Bacteroides_dorei.t__Bacteroides_dorei_unclassified	454	257	24	430	-0.0123332	0.0132493	0.352459	0.878478	0.008932	0.0164953	0.588486	0.780582	ACE_inhibitor	305	187	7	298	-0.00771818	0.0169389	0.648982	0.909574	-0.00581823	0.0200521	0.771931	0.992817	ACE_inhibitor	1124	808	44	1080	-0.00315981	0.00673804	0.639197	0.848811	-0.00105162	0.00800113	0.895457	0.966636	ACE_inhibitor	5696.57	3485.23	22025.8	0.00566069	-0.00534338	-0.943944	0.345198	0.600735	NS	NS
k__Bacteria.p__Firmicutes.c__Clostridia.o__Clostridiales.f__Lachnospiraceae.g__Blautia.s__Ruminococcus_obeum.t__GCF_000153905	454	56	24	430	0.0225115	0.0133323	0.0920295	0.725189	0.0273551	0.0164439	0.096994	0.650386	ACE_inhibitor	305	76	7	298	0.0130226	0.0263819	0.62194	0.909574	0.0257393	0.0316121	0.416254	0.914395	ACE_inhibitor	1124	370	44	1080	-0.0019249	0.0107803	0.858318	0.926502	-0.0015753	0.0127526	0.901712	0.966636	ACE_inhibitor	5625.84	1436.77	8604.75	0.00798918	0.00822048	1.02895	0.303502	0.58941	NS	NS
k__Bacteria.p__Proteobacteria	454	434	24	430	-0.00700592	0.0152422	0.646009	0.925952	-0.010511	0.0189498	0.579437	0.780582	ACE_inhibitor	305	275	7	298	-0.0135657	0.0123383	0.27248	0.79425	-0.02426	0.0144439	0.0942686	0.859224	ACE_inhibitor	1124	1040	44	1080	0.00700231	0.00529461	0.186272	0.508092	0.000635221	0.00627016	0.919325	0.96809	ACE_inhibitor	4304.31	6568.83	35672.3	0.00463512	0.00280418	0.604986	0.545188	0.760992	NS	NS
k__Bacteria.p__Firmicutes.c__Erysipelotrichia.o__Erysipelotrichales.f__Erysipelotrichaceae	454	419	24	430	0.00753409	0.0171615	0.660872	0.925952	0.00843497	0.0214092	0.693804	0.837565	ACE_inhibitor	305	291	7	298	-0.0104706	0.035786	0.770042	0.955668	-0.0434236	0.0414965	0.296318	0.89975	ACE_inhibitor	1124	1069	44	1080	-0.00410309	0.0143096	0.774368	0.916504	-0.00159781	0.016911	0.924743	0.96809	ACE_inhibitor	3395.39	780.859	4883.63	0.010506	-0.000290601	-0.0276604	0.977933	0.994668	NS	NS
k__Bacteria.p__Firmicutes.c__Bacilli.o__Lactobacillales.f__Streptococcaceae.g__Streptococcus.s__Streptococcus_salivarius.t__Streptococcus_salivarius_unclassified	454	434	24	430	0.0435912	0.0169482	0.0104518	0.274319	0.0281025	0.0180039	0.119375	0.650386	ACE_inhibitor	305	290	7	298	-0.0178332	0.0179769	0.322063	0.848513	-0.00923523	0.0218291	0.67262	0.970684	ACE_inhibitor	1124	1068	44	1080	0.00154425	0.00792671	0.845574	0.926502	-0.000872283	0.00895864	0.922453	0.96809	ACE_inhibitor	3481.38	3094.37	15915.3	0.006668	0.0053867	0.807843	0.419181	0.702128	NS	NS
k__Bacteria.p__Firmicutes.c__Negativicutes.o__Selenomonadales.f__Veillonellaceae	454	376	24	430	-0.0287074	0.0277403	0.301304	0.878478	-0.0238238	0.0347385	0.493237	0.75473	ACE_inhibitor	305	244	7	298	-0.0394319	0.043811	0.368825	0.892474	0.0221262	0.0515642	0.668202	0.970684	ACE_inhibitor	1124	856	44	1080	0.00366251	0.0188082	0.84564	0.926502	0.0016651	0.0223969	0.94075	0.977213	ACE_inhibitor	1299.5	520.994	2826.88	0.0146689	-0.0102199	-0.696707	0.485986	0.740024	NS	NS
k__Bacteria.p__Firmicutes.c__Clostridia.o__Clostridiales.f__Lachnospiraceae.g__Coprococcus	454	341	24	430	0.00784246	0.0214976	0.715432	0.925952	0.0304355	0.0262642	0.247228	0.75473	ACE_inhibitor	305	287	7	298	-0.0646941	0.0368953	0.0805564	0.79425	-0.0676943	0.0433493	0.119585	0.859224	ACE_inhibitor	1124	1088	44	1080	-0.0135218	0.0131292	0.303277	0.680164	0.000654237	0.0154317	0.966191	0.984195	ACE_inhibitor	2163.81	734.611	5801.3	0.0107213	-0.0125291	-1.16862	0.242558	0.500043	NS	NS
k__Bacteria.p__Proteobacteria.c__Deltaproteobacteria.o__Desulfovibrionales.f__Desulfovibrionaceae	454	196	24	430	0.0073221	0.0044148	0.0979322	0.725189	0.00906767	0.0055207	0.101289	0.650386	ACE_inhibitor	305	197	7	298	-0.00129779	0.00838966	0.877171	0.955668	-0.0154635	0.00963582	0.109734	0.859224	ACE_inhibitor	1124	711	44	1080	0.00153916	0.0027453	0.575148	0.80701	0.00012513	0.00327248	0.969506	0.984195	ACE_inhibitor	51307.1	14207.3	132684	0.00224621	0.00283281	1.26115	0.207253	0.456029	NS	NS
k__Bacteria.p__Bacteroidetes.c__Bacteroidia.o__Bacteroidales.f__Bacteroidaceae.g__Bacteroides.s__Bacteroides_caccae.t__Bacteroides_caccae_unclassified	454	202	24	430	0.00460078	0.0104447	0.659807	0.925952	0.00533673	0.0129437	0.680347	0.830103	ACE_inhibitor	305	177	7	298	0.00940058	0.0142125	0.508857	0.909574	0.0146131	0.0172268	0.397065	0.89975	ACE_inhibitor	1124	778	44	1080	-0.00274544	0.00604346	0.649715	0.85271	-0.000320788	0.00716677	0.964307	0.984195	ACE_inhibitor	9166.53	4950.59	27379.7	0.004909	0.000326349	0.0664798	0.946996	0.991386	NS	NS
k__Bacteria.p__Bacteroidetes.c__Bacteroidia.o__Bacteroidales.f__Rikenellaceae.g__Alistipes.s__Alistipes_shahii.t__GCF_000210575	454	195	24	430	0.00374046	0.00676339	0.580517	0.925952	0.00569655	0.00808287	0.481372	0.75473	ACE_inhibitor	305	183	7	298	0.0116617	0.010259	0.256574	0.79425	0.0170039	0.0119539	0.156089	0.859224	ACE_inhibitor	1124	850	44	1080	-0.00299977	0.0043771	0.493277	0.783565	-0.000147589	0.00516421	0.977205	0.984553	ACE_inhibitor	21861.1	9501.52	52194.7	0.00345946	0.000430865	0.124547	0.900882	0.973534	NS	NS
k__Bacteria.p__Firmicutes.c__Clostridia.o__Clostridiales.f__Eubacteriaceae.g__Eubacterium.s__Eubacterium_eligens.t__GCF_000146185	454	232	24	430	0.000327649	0.00942455	0.972283	0.992981	0.0110504	0.0116299	0.342616	0.75473	ACE_inhibitor	305	195	7	298	0.0368761	0.0135864	0.00703474	0.48188	0.0440655	0.0161254	0.00671134	0.680847	ACE_inhibitor	1124	887	44	1080	-0.00155111	0.00581007	0.789543	0.916504	5.10011e-06	0.00693572	0.999413	0.999413	ACE_inhibitor	11258.4	5417.43	29623.5	0.00464742	0.00340205	0.732029	0.464151	0.739356	NS	NS
Pathways
Pathways	N.IBD	non-zeros.IBD	Users.IBD	Non-users.IBD	Coef.IBD_univariate	SE.IBD_univariate	Pval.IBD_univariate	Qval.IBD_univariate	coeff.correcting.all.IBD_multivariate	SE.correcting_all.IBD_multivariate	pval.correcting.all.IBD_multivariate	qval.correcting.all.IBD_multivariate	drug.IBD	N.MIBS	non-zeros.MIBS	Users.MIBS	Non-users.MIBS	Coef.MIBS_univariate	SE.MIBS_univariate	Pval.MIBS_univariate	Qval.MIBS_univariate	coeff.correcting.all.MIBS_multivariate	SE.correcting_all.MIBS_multivariate	pval.correcting.all.MIBS_multivariate	qval.correcting.all.MIBS_multivariate	drug.MIBS	N.LLD	non-zeros.LLD	Users.LLD	Non-users.LLD	Coef.LLD_univariate	SE.LLD_univariate	Pval.LLD_univariate	Qval.LLD_univariate	coeff.correcting.all.LLD_multivariate	SE.correcting_all.LLD_multivariate	pval.correcting.all.LLD_multivariate	qval.correcting.all.LLD_multivariate	drug.LLD	inverse_var.ibd_univariate	inverse_var.mibs_univariate	inverse_var.lld_univariate	se_univariate	beta_univariate	Z_univariate	P_univariate	FDR_univariate	Het.Q_univariate	Het.I2_univariate
LACTOSECAT.PWY	454	452	24	430	0.402061	0.251849	0.111116	0.899253	0.104964	0.308106	0.733529	0.947431	ACE_inhibitor	305	302	7	298	-0.114874	0.235547	0.626148	0.936086	0.00216608	0.286604	0.993976	0.999828	ACE_inhibitor	1124	1117	44	1080	-0.300507	0.108584	0.00574477	0.418438	-0.530428	0.128282	3.83645e-05	0.0093993	ACE_inhibitor	15.766	18.0237	84.8137	0.091823	-0.178905	-1.94836	0.0513714	0.599333	NS	NS
RHAMCAT.PWY	454	454	24	430	-0.265448	0.09518	0.00552136	0.899253	-0.374943	0.117426	0.00152143	0.223962	ACE_inhibitor	305	305	7	298	0.0436804	0.175366	0.803471	0.958192	0.113026	0.206703	0.584979	0.970528	ACE_inhibitor	1124	1124	44	1080	0.13515	0.0557657	0.015529	0.418438	0.18446	0.0660474	0.0053175	0.539459	ACE_inhibitor	110.385	32.5168	321.563	0.0464006	0.0335401	0.722838	0.46978	0.971969	NS	NS
PWY.7208	454	454	24	430	-0.0939696	0.0810933	0.247177	0.899253	-0.0523889	0.100733	0.6033	0.916887	ACE_inhibitor	305	305	7	298	-0.0476252	0.137758	0.7298	0.943526	-0.159122	0.165367	0.336812	0.970528	ACE_inhibitor	1124	1124	44	1080	0.115682	0.0494392	0.0194649	0.451771	0.160918	0.0591306	0.00660562	0.539459	ACE_inhibitor	152.065	52.6946	409.127	0.0403604	0.0497317	1.23219	0.217879	0.834067	NS	NS
PWY.7234	454	454	24	430	0.0716672	0.145552	0.622697	0.949828	0.00935075	0.180204	0.958643	0.978615	ACE_inhibitor	305	305	7	298	-0.198133	0.233951	0.397734	0.877381	0.172077	0.265814	0.517968	0.970528	ACE_inhibitor	1124	1124	44	1080	-0.178594	0.0833143	0.0322798	0.490326	-0.243612	0.0981991	0.0132613	0.812255	ACE_inhibitor	47.2024	18.2705	144.066	0.0690825	-0.123922	-1.79382	0.0728413	0.690541	NS	NS
PWY.6606	454	443	24	430	0.0085073	0.150492	0.954946	0.982945	0.0643027	0.185314	0.728789	0.947431	ACE_inhibitor	305	303	7	298	-0.128754	0.177233	0.468137	0.903099	-0.253048	0.203323	0.214432	0.970528	ACE_inhibitor	1124	1122	44	1080	0.17455	0.0717007	0.0150734	0.418438	0.174151	0.0840855	0.0385886	0.834657	ACE_inhibitor	44.1544	31.8356	194.515	0.0608012	0.111751	1.83797	0.0660662	0.690541	NS	NS
OANTIGEN.PWY	454	454	24	430	-0.0146998	0.122416	0.904475	0.982945	-0.134383	0.147441	0.362624	0.850147	ACE_inhibitor	305	305	7	298	-0.281519	0.211048	0.183279	0.877381	-0.00430831	0.258367	0.986709	0.999828	ACE_inhibitor	1124	1124	44	1080	-0.12097	0.0828528	0.144559	0.637543	-0.212278	0.0977272	0.0300651	0.834657	ACE_inhibitor	66.7309	22.4512	145.675	0.0652527	-0.106123	-1.62633	0.103879	0.690541	NS	NS
FUCCAT.PWY	454	397	24	430	0.0634853	0.467139	0.891961	0.982945	0.0876706	0.570701	0.877988	0.973039	ACE_inhibitor	305	293	7	298	-0.960998	0.349667	0.00637508	0.223128	-1.11833	0.416735	0.00777303	0.952196	ACE_inhibitor	1124	1101	44	1080	0.151227	0.132968	0.255656	0.68207	0.334359	0.153893	0.030028	0.834657	ACE_inhibitor	4.58255	8.17881	56.5591	0.120107	0.0142005	0.118232	0.905884	0.989638	NS	NS
PWY.7198	454	298	24	430	0.561774	0.586562	0.338722	0.899253	0.040489	0.723359	0.955391	0.978615	ACE_inhibitor	305	196	7	298	0.729308	0.873315	0.404328	0.877381	1.49276	1.01813	0.143787	0.970528	ACE_inhibitor	1124	711	44	1080	-0.421507	0.382346	0.270515	0.68207	-0.927738	0.453174	0.0408811	0.834657	ACE_inhibitor	2.90651	1.31117	6.84049	0.300717	-0.0266108	-0.0884911	0.929486	0.989638	NS	NS
PWY.7210	454	298	24	430	0.560191	0.610151	0.359062	0.899253	0.0497287	0.752906	0.947372	0.978615	ACE_inhibitor	305	196	7	298	0.782359	0.915592	0.393523	0.877381	1.55758	1.06841	0.146073	0.970528	ACE_inhibitor	1124	711	44	1080	-0.44609	0.401588	0.266886	0.68207	-0.975728	0.476142	0.0406809	0.834657	ACE_inhibitor	2.68612	1.19288	6.20068	0.314976	-0.0325471	-0.103332	0.917699	0.989638	NS	NS
POLYAMSYN.PWY	454	451	24	430	-0.0460534	0.139631	0.741694	0.982945	-0.00929167	0.171373	0.956788	0.978615	ACE_inhibitor	305	302	7	298	-0.013447	0.244852	0.956241	0.987501	-0.137911	0.283756	0.627369	0.970528	ACE_inhibitor	1124	1119	44	1080	0.0769299	0.0827622	0.352819	0.701398	0.210466	0.0975419	0.0311761	0.834657	ACE_inhibitor	51.2906	16.6798	145.994	0.0683642	0.0404035	0.591004	0.554518	0.971969	NS	NS
ARG.POLYAMINE.SYN	454	440	24	430	-0.133278	0.160447	0.406631	0.899253	-0.10703	0.20217	0.596832	0.916887	ACE_inhibitor	305	298	7	298	-0.265667	0.25356	0.29564	0.877381	-0.422575	0.305171	0.167365	0.970528	ACE_inhibitor	1124	1111	44	1080	0.060703	0.0799448	0.447832	0.737268	0.205549	0.0945771	0.0299781	0.834657	ACE_inhibitor	38.8452	15.5539	156.466	0.0688649	0.0008944	0.0129877	0.989638	0.989638	NS	NS
PWY.6305	454	452	24	430	-0.191814	0.132894	0.149641	0.899253	-0.000151811	0.161055	0.999248	0.999248	ACE_inhibitor	305	305	7	298	-0.0320607	0.151953	0.83304	0.958192	-0.0402535	0.180254	0.823464	0.970528	ACE_inhibitor	1124	1124	44	1080	0.0374304	0.051664	0.468913	0.740388	0.126038	0.06057	0.0376835	0.834657	ACE_inhibitor	56.6224	43.3093	374.649	0.0459034	0.00373758	0.0814226	0.935106	0.989638	NS	NS
P4.PWY	454	448	24	430	-0.158183	0.117904	0.180436	0.899253	-0.124696	0.147704	0.39907	0.850147	ACE_inhibitor	305	302	7	298	-0.116456	0.254781	0.64795	0.937662	0.0523264	0.287291	0.855618	0.970528	ACE_inhibitor	1124	1118	44	1080	-0.181194	0.0851902	0.0336476	0.490326	-0.193576	0.0993327	0.0515883	0.856878	ACE_inhibitor	71.9352	15.4052	137.791	0.0666472	-0.169412	-2.54192	0.0110247	0.310371	NS	NS
PWY0.781	454	446	24	430	-0.126534	0.125754	0.314892	0.899253	-0.0527272	0.157753	0.738383	0.947431	ACE_inhibitor	305	302	7	298	-0.110217	0.250782	0.660629	0.937662	0.0406503	0.284063	0.88632	0.972195	ACE_inhibitor	1124	1117	44	1080	-0.182895	0.0825262	0.0268822	0.490326	-0.188081	0.096855	0.052417	0.856878	ACE_inhibitor	63.2351	15.9003	146.831	0.066524	-0.162009	-2.43534	0.0148778	0.310371	NS	NS
DAPLYSINESYN.PWY	454	452	24	430	-0.331375	0.142385	0.0204105	0.899253	-0.36881	0.174918	0.035627	0.623473	ACE_inhibitor	305	302	7	298	-0.0122139	0.312492	0.968849	0.98937	0.203155	0.347604	0.559429	0.970528	ACE_inhibitor	1124	1118	44	1080	-0.212344	0.106129	0.0456592	0.50075	-0.236764	0.123832	0.0561473	0.856878	ACE_inhibitor	49.3258	10.2405	88.7827	0.0821027	-0.238106	-2.9001	0.00373042	0.310371	NS	NS
PENTOSE.P.PWY	454	452	24	430	-0.254662	0.156374	0.104138	0.899253	-0.428015	0.192262	0.0265699	0.623473	ACE_inhibitor	305	304	7	298	-0.250738	0.285146	0.379938	0.877381	-0.12735	0.334923	0.70408	0.970528	ACE_inhibitor	1124	1123	44	1080	-0.184442	0.095449	0.0535691	0.508098	-0.194194	0.111046	0.080618	0.856878	ACE_inhibitor	40.8953	12.2989	109.763	0.0783363	-0.207068	-2.64332	0.00820982	0.310371	NS	NS
FOLSYN.PWY	454	411	24	430	0.465074	0.462669	0.315357	0.899253	0.590721	0.571163	0.301653	0.830393	ACE_inhibitor	305	291	7	298	-0.223561	0.265322	0.400166	0.877381	-0.420117	0.313824	0.181893	0.970528	ACE_inhibitor	1124	1099	44	1080	0.160684	0.0955912	0.0930611	0.582846	0.198891	0.112916	0.0784633	0.856878	ACE_inhibitor	4.67152	14.2054	109.437	0.0882802	0.129227	1.46383	0.14324	0.690541	NS	NS
PWY.7282	454	436	24	430	-0.0500294	0.191213	0.793728	0.982945	-0.0574758	0.239556	0.810519	0.958913	ACE_inhibitor	305	288	7	298	-0.403248	0.737552	0.584968	0.924434	-0.373597	0.841203	0.657318	0.970528	ACE_inhibitor	1124	1080	44	1080	0.250747	0.15169	0.0986176	0.582846	0.32143	0.182105	0.0778463	0.856878	ACE_inhibitor	27.3504	1.83829	43.4599	0.117324	0.120964	1.03102	0.302529	0.927276	NS	NS
BRANCHED.CHAIN.AA.SYN.PWY	454	454	24	430	0.0330004	0.0541184	0.542328	0.920566	0.0757305	0.0676154	0.263395	0.786974	ACE_inhibitor	305	305	7	298	-0.0161428	0.0712393	0.820891	0.958192	0.0112738	0.0871075	0.897122	0.972195	ACE_inhibitor	1124	1124	44	1080	-0.032317	0.0205974	0.116937	0.601132	-0.0419787	0.0243933	0.0855553	0.856878	ACE_inhibitor	341.436	197.043	2357.07	0.0185838	-0.0235143	-1.26531	0.20576	0.817687	NS	NS
PWY.5103	454	454	24	430	0.0402556	0.0597722	0.500997	0.904809	0.0723461	0.0744644	0.331869	0.850147	ACE_inhibitor	305	305	7	298	-0.0284786	0.0792279	0.719512	0.937662	0.00305442	0.0971438	0.974941	0.999828	ACE_inhibitor	1124	1124	44	1080	-0.0365688	0.0235166	0.120226	0.601132	-0.0509911	0.0278411	0.0673026	0.856878	ACE_inhibitor	279.899	159.31	1808.21	0.0210939	-0.0264274	-1.25284	0.210262	0.817687	NS	NS
PWY.6700	454	454	24	430	-0.087658	0.0632358	0.166392	0.899253	-0.0622375	0.0778187	0.424321	0.850147	ACE_inhibitor	305	305	7	298	0.0272268	0.125715	0.828688	0.958192	0.040569	0.152661	0.790642	0.970528	ACE_inhibitor	1124	1124	44	1080	0.0393418	0.0356756	0.270367	0.68207	0.0745746	0.0425122	0.0796827	0.856878	ACE_inhibitor	250.077	63.2736	785.701	0.0301641	0.00974694	0.32313	0.746597	0.982062	NS	NS
UDPNAGSYN.PWY	454	454	24	430	0.103605	0.182164	0.569822	0.933289	-0.0704099	0.218507	0.747447	0.947431	ACE_inhibitor	305	305	7	298	-0.296263	0.327077	0.365779	0.877381	0.184707	0.378555	0.626008	0.970528	ACE_inhibitor	1124	1124	44	1080	-0.119552	0.115536	0.301008	0.698185	-0.255614	0.135993	0.0604327	0.856878	ACE_inhibitor	30.1353	9.34761	74.9146	0.0934957	-0.0752057	-0.804376	0.42118	0.971969	NS	NS
PWY.2942	454	454	24	430	-0.0287617	0.0373118	0.441218	0.899253	-0.0205589	0.0456728	0.652863	0.923581	ACE_inhibitor	305	305	7	298	0.0335289	0.0574277	0.559786	0.920173	0.0270186	0.069346	0.697148	0.970528	ACE_inhibitor	1124	1124	44	1080	0.0171315	0.019263	0.37401	0.701398	0.0424454	0.022682	0.0615731	0.856878	ACE_inhibitor	718.304	303.22	2694.95	0.0164034	0.0095993	0.585201	0.558413	0.971969	NS	NS
NONOXIPENT.PWY	454	454	24	430	0.0352471	0.0639766	0.581962	0.933289	0.0832286	0.0778362	0.285604	0.799221	ACE_inhibitor	305	305	7	298	0.103909	0.111323	0.351368	0.877381	0.0599217	0.134981	0.657458	0.970528	ACE_inhibitor	1124	1124	44	1080	0.0278793	0.035676	0.434699	0.737268	0.0761961	0.0419183	0.0693846	0.856878	ACE_inhibitor	244.319	80.6919	785.685	0.0300056	0.0350235	1.16723	0.243116	0.875934	NS	NS
P185.PWY	454	447	24	430	0.052557	0.1859	0.777531	0.982945	-0.0508224	0.232205	0.826868	0.960107	ACE_inhibitor	305	300	7	298	0.340813	0.331338	0.304518	0.877381	0.563216	0.379522	0.139021	0.970528	ACE_inhibitor	1124	1115	44	1080	-0.065695	0.108156	0.543704	0.77883	-0.217323	0.12704	0.0874365	0.856878	ACE_inhibitor	28.9362	9.10871	85.487	0.0899727	-0.00802141	-0.0891539	0.92896	0.989638	NS	NS
MET.SAM.PWY	454	454	24	430	0.0545423	0.0785304	0.487721	0.904809	0.108768	0.0970504	0.26309	0.786974	ACE_inhibitor	305	305	7	298	-0.336984	0.121131	0.00574989	0.223128	-0.323665	0.148695	0.0303962	0.970528	ACE_inhibitor	1124	1124	44	1080	-0.0931256	0.0372669	0.012602	0.418438	-0.0608972	0.0440408	0.167031	0.907238	ACE_inhibitor	162.153	68.1533	720.035	0.0324385	-0.0854178	-2.63323	0.00845778	0.310371	NS	NS
HEMESYN2.PWY	454	439	24	430	-0.0767645	0.32445	0.813079	0.982945	-0.572348	0.394727	0.147853	0.728689	ACE_inhibitor	305	284	7	298	-0.267621	0.571049	0.639664	0.937662	-0.1538	0.684663	0.822436	0.970528	ACE_inhibitor	1124	1057	44	1080	0.71784	0.239056	0.00273449	0.418438	0.419394	0.284975	0.141397	0.907238	ACE_inhibitor	9.49956	3.06657	17.4985	0.182378	0.366252	2.0082	0.0446217	0.578899	NS	NS
PWY.5347	454	454	24	430	0.0619648	0.0722142	0.391329	0.899253	0.119904	0.0889219	0.178301	0.728689	ACE_inhibitor	305	305	7	298	-0.296498	0.10513	0.00512212	0.223128	-0.267782	0.128957	0.03882	0.970528	ACE_inhibitor	1124	1124	44	1080	-0.0631057	0.0301952	0.0368516	0.490326	-0.0464116	0.0358132	0.195278	0.907238	ACE_inhibitor	191.758	90.478	1096.79	0.0269286	-0.0610271	-2.26626	0.0234356	0.358857	NS	NS
PWY.6147	454	436	24	430	-0.258192	0.205154	0.208908	0.899253	-0.360287	0.257237	0.162161	0.728689	ACE_inhibitor	305	301	7	298	-0.170445	0.331841	0.607902	0.924434	-0.163108	0.407335	0.689178	0.970528	ACE_inhibitor	1124	1114	44	1080	-0.258644	0.122685	0.0352421	0.490326	-0.202684	0.145188	0.163005	0.907238	ACE_inhibitor	23.7597	9.08115	66.4379	0.100363	-0.250468	-2.49563	0.0125733	0.310371	NS	NS
PWY.7209	454	322	24	430	-0.666078	0.607004	0.273104	0.899253	-0.80733	0.74389	0.278456	0.799221	ACE_inhibitor	305	240	7	298	-1.25521	0.974965	0.19894	0.877381	-1.04319	1.12806	0.355934	0.970528	ACE_inhibitor	1124	965	44	1080	-0.753164	0.368231	0.0410534	0.492474	-0.680152	0.430703	0.114592	0.907238	ACE_inhibitor	2.71405	1.05201	7.37496	0.299597	-0.779356	-2.60135	0.00928583	0.310371	NS	NS
COA.PWY	454	454	24	430	0.0783895	0.0909783	0.389364	0.899253	0.1969	0.111551	0.0783154	0.630107	ACE_inhibitor	305	305	7	298	0.0649021	0.149421	0.664345	0.937662	0.0242061	0.181054	0.893746	0.972195	ACE_inhibitor	1124	1124	44	1080	0.076802	0.0439135	0.0805768	0.578051	0.0773014	0.0523732	0.140244	0.907238	ACE_inhibitor	120.816	44.7894	518.567	0.0382312	0.0763033	1.99584	0.0459513	0.578899	NS	NS
PWY.6703	454	454	24	430	-0.0152703	0.0690969	0.825198	0.982945	0.019455	0.0863827	0.821926	0.958913	ACE_inhibitor	305	305	7	298	-0.0260649	0.128105	0.83891	0.960434	-0.0129572	0.155113	0.93349	0.990066	ACE_inhibitor	1124	1124	44	1080	0.0634075	0.0377331	0.0931562	0.582846	0.0591226	0.0461889	0.200816	0.907238	ACE_inhibitor	209.451	60.9356	702.353	0.0320628	0.0408617	1.27443	0.202513	0.817687	NS	NS
PWY.5188	454	453	24	430	-0.0141732	0.0755888	0.851353	0.982945	0.0423837	0.0917652	0.644429	0.922868	ACE_inhibitor	305	305	7	298	0.0653193	0.11401	0.567127	0.920173	-0.0489851	0.131581	0.709982	0.970528	ACE_inhibitor	1124	1124	44	1080	0.0612949	0.0384453	0.111144	0.601132	0.0705524	0.0457555	0.123383	0.907238	ACE_inhibitor	175.019	76.9338	676.572	0.0328173	0.0474033	1.44446	0.14861	0.690541	NS	NS
PWY66.422	454	454	24	430	0.0533581	0.0485963	0.272823	0.899253	0.0424593	0.0578652	0.463535	0.873584	ACE_inhibitor	305	305	7	298	0.0721218	0.0851815	0.39786	0.877381	0.0823575	0.102413	0.422032	0.970528	ACE_inhibitor	1124	1124	44	1080	0.0390587	0.0294626	0.185211	0.661271	0.045063	0.0348523	0.196301	0.907238	ACE_inhibitor	423.441	137.819	1152.01	0.0241594	0.0452525	1.87308	0.0610574	0.679957	NS	NS
PANTOSYN.PWY	454	454	24	430	0.0395021	0.0722318	0.584742	0.933289	0.115705	0.0875536	0.18709	0.728689	ACE_inhibitor	305	305	7	298	0.100333	0.117527	0.393958	0.877381	0.086629	0.142784	0.544568	0.970528	ACE_inhibitor	1124	1124	44	1080	0.0439385	0.0335729	0.190889	0.661271	0.057597	0.0399859	0.150036	0.907238	ACE_inhibitor	191.665	72.3982	887.201	0.0294722	0.0467464	1.58612	0.112713	0.690541	NS	NS
RUMP.PWY	454	173	24	430	0.9698	0.512776	0.0592472	0.899253	0.736171	0.640663	0.251216	0.779089	ACE_inhibitor	305	200	7	298	0.489903	0.846809	0.563344	0.920173	0.604924	1.0173	0.552597	0.970528	ACE_inhibitor	1124	835	44	1080	0.474129	0.360583	0.188814	0.661271	0.543133	0.427944	0.204655	0.907238	ACE_inhibitor	3.80317	1.39453	7.69113	0.278544	0.622096	2.23339	0.0255235	0.367838	NS	NS
PWY.6612	454	411	24	430	0.422976	0.448693	0.346363	0.899253	0.547282	0.553508	0.323387	0.850147	ACE_inhibitor	305	291	7	298	-0.289792	0.289242	0.317249	0.877381	-0.518636	0.341168	0.12974	0.970528	ACE_inhibitor	1124	1099	44	1080	0.137326	0.107161	0.200294	0.667648	0.192772	0.127177	0.129878	0.907238	ACE_inhibitor	4.96707	11.953	87.0818	0.0980572	0.101879	1.03898	0.298815	0.927276	NS	NS
PWY.7187	454	454	24	430	0.00567583	0.0589705	0.923368	0.982945	0.0180513	0.0725061	0.803519	0.958913	ACE_inhibitor	305	305	7	298	-0.150265	0.118182	0.204562	0.877381	-0.0689843	0.143278	0.630583	0.970528	ACE_inhibitor	1124	1124	44	1080	-0.0421749	0.0372624	0.257947	0.68207	-0.0653479	0.0442333	0.139877	0.907238	ACE_inhibitor	287.562	71.5968	720.208	0.030438	-0.0365965	-1.20233	0.229235	0.838248	NS	NS
P108.PWY	454	242	24	430	0.614294	0.560743	0.2739	0.899253	0.911384	0.693769	0.189716	0.728689	ACE_inhibitor	305	212	7	298	0.631389	0.907756	0.487253	0.912686	0.812427	1.08375	0.454135	0.970528	ACE_inhibitor	1124	843	44	1080	0.48088	0.389641	0.217403	0.68207	0.636581	0.460713	0.167341	0.907238	ACE_inhibitor	3.18033	1.21356	6.58673	0.301777	0.536155	1.77666	0.0756248	0.690541	NS	NS
PWY.1042	454	454	24	430	-0.0236877	0.0590621	0.688572	0.975283	0.0715339	0.0709167	0.313741	0.844686	ACE_inhibitor	305	305	7	298	0.0731071	0.0920315	0.427619	0.884576	0.00170485	0.110737	0.987728	0.999828	ACE_inhibitor	1124	1124	44	1080	0.0355675	0.0309873	0.251295	0.68207	0.0466501	0.0361448	0.197106	0.907238	ACE_inhibitor	286.67	118.066	1041.44	0.026296	0.0268863	1.02245	0.306569	0.927276	NS	NS
PWY.5690	454	449	24	430	-0.279607	0.175596	0.112046	0.899253	-0.335545	0.21668	0.122299	0.728689	ACE_inhibitor	305	301	7	298	-0.266642	0.339801	0.433262	0.884576	-0.0911923	0.403214	0.821252	0.970528	ACE_inhibitor	1124	1115	44	1080	0.142042	0.132081	0.282425	0.695524	0.199627	0.157304	0.2047	0.907238	ACE_inhibitor	32.4319	8.66065	57.3216	0.100802	-0.0328756	-0.326139	0.744319	0.982062	NS	NS
PWY.5667	454	454	24	430	-0.0529431	0.0459487	0.24987	0.899253	-0.0271402	0.0555239	0.625257	0.916887	ACE_inhibitor	305	305	7	298	0.092013	0.0766688	0.231049	0.877381	0.129954	0.0909446	0.154218	0.970528	ACE_inhibitor	1124	1124	44	1080	0.0255525	0.0252604	0.311969	0.698185	0.0379108	0.0296129	0.200749	0.907238	ACE_inhibitor	473.645	170.123	1567.18	0.0212672	0.0138504	0.651257	0.514881	0.971969	NS	NS
PWY0.1319	454	454	24	430	-0.0529833	0.0459024	0.249035	0.899253	-0.0269828	0.0554682	0.626918	0.916887	ACE_inhibitor	305	305	7	298	0.0919967	0.076667	0.231121	0.877381	0.129943	0.0909433	0.154248	0.970528	ACE_inhibitor	1124	1124	44	1080	0.0255704	0.0252604	0.31163	0.698185	0.0379124	0.0296131	0.200732	0.907238	ACE_inhibitor	474.602	170.131	1567.18	0.0212626	0.0138247	0.650187	0.515572	0.971969	NS	NS
CALVIN.PWY	454	454	24	430	0.0126834	0.0488355	0.795207	0.982945	0.076095	0.059057	0.198343	0.728689	ACE_inhibitor	305	305	7	298	0.0843103	0.0814166	0.301264	0.877381	0.048823	0.097575	0.617241	0.970528	ACE_inhibitor	1124	1124	44	1080	0.0272905	0.0262299	0.298365	0.698185	0.0461875	0.0306887	0.132611	0.907238	ACE_inhibitor	419.305	150.86	1453.47	0.0222297	0.0285146	1.28273	0.199588	0.817687	NS	NS
PWY.5022	454	325	24	430	-0.549727	0.503189	0.27522	0.899253	-0.351381	0.631818	0.578426	0.916887	ACE_inhibitor	305	211	7	298	-0.114438	0.803418	0.886829	0.965658	0.182317	0.951122	0.848135	0.970528	ACE_inhibitor	1124	899	44	1080	-0.334961	0.331467	0.312455	0.698185	-0.491476	0.39128	0.209362	0.907238	ACE_inhibitor	3.94946	1.54923	9.10166	0.261709	-0.369656	-1.41247	0.157811	0.690541	NS	NS
PWY.7003	454	423	24	430	0.117332	0.382336	0.75908	0.982945	0.6717	0.451966	0.138027	0.728689	ACE_inhibitor	305	296	7	298	0.254182	0.314573	0.419748	0.884576	0.53268	0.369165	0.150277	0.970528	ACE_inhibitor	1124	1105	44	1080	-0.0866682	0.0995803	0.384309	0.701398	-0.179774	0.118386	0.129179	0.907238	ACE_inhibitor	6.84083	10.1055	100.845	0.0921391	-0.0455788	-0.494674	0.62083	0.971969	NS	NS
PWY.6595	454	427	24	430	0.0637077	0.373745	0.864729	0.982945	0.272413	0.455137	0.549827	0.916887	ACE_inhibitor	305	299	7	298	-0.0845761	0.246449	0.731714	0.943526	-0.161736	0.280493	0.564712	0.970528	ACE_inhibitor	1124	1117	44	1080	0.0832774	0.0956619	0.384195	0.701398	0.147727	0.112197	0.188232	0.907238	ACE_inhibitor	7.15895	16.4644	109.275	0.086744	0.0614283	0.708156	0.478848	0.971969	NS	NS
CITRULBIO.PWY	454	423	24	430	0.0904795	0.389734	0.816524	0.982945	0.0840145	0.456878	0.854195	0.971746	ACE_inhibitor	305	293	7	298	0.0380192	0.339882	0.911013	0.970427	0.0105294	0.400399	0.979041	0.999828	ACE_inhibitor	1124	1096	44	1080	-0.117744	0.126961	0.353923	0.701398	-0.198821	0.152136	0.191547	0.907238	ACE_inhibitor	6.5836	8.65651	62.0385	0.113755	-0.0825565	-0.72574	0.467998	0.971969	NS	NS
PWY.4984	454	421	24	430	0.114595	0.390734	0.769446	0.982945	0.191461	0.456377	0.675061	0.936373	ACE_inhibitor	305	293	7	298	0.03198	0.348761	0.927004	0.978948	0.0101942	0.412255	0.980292	0.999828	ACE_inhibitor	1124	1096	44	1080	-0.124424	0.130352	0.340029	0.701398	-0.219136	0.156066	0.160579	0.907238	ACE_inhibitor	6.54995	8.22137	58.8527	0.116544	-0.0856947	-0.735299	0.462158	0.971969	NS	NS
PWY.6126	454	454	24	430	0.00268181	0.0648776	0.967047	0.985897	0.01915	0.0794152	0.809573	0.958913	ACE_inhibitor	305	305	7	298	-0.156518	0.127013	0.218812	0.877381	-0.0581898	0.153786	0.705451	0.970528	ACE_inhibitor	1124	1124	44	1080	-0.0293116	0.0363885	0.420692	0.730675	-0.0609144	0.0430443	0.157313	0.907238	ACE_inhibitor	237.58	61.9872	755.216	0.0307906	-0.029581	-0.960716	0.336695	0.957766	NS	NS
PWY.7222	454	454	24	430	-0.0110519	0.0780267	0.887427	0.982945	0.00936581	0.0955204	0.921942	0.977817	ACE_inhibitor	305	305	7	298	-0.183205	0.14175	0.197206	0.877381	-0.0773802	0.171359	0.651953	0.970528	ACE_inhibitor	1124	1124	44	1080	-0.0330704	0.0425064	0.436729	0.737268	-0.0758872	0.050254	0.131319	0.907238	ACE_inhibitor	164.253	49.7684	553.465	0.0360965	-0.0380937	-1.05533	0.291274	0.927276	NS	NS
PWY.7221	454	454	24	430	3.88636e-05	0.0282542	0.998903	0.998903	0.00264568	0.0342544	0.938475	0.978615	ACE_inhibitor	305	305	7	298	0.0679014	0.0378481	0.0738684	0.877381	0.062871	0.0440551	0.1548	0.970528	ACE_inhibitor	1124	1124	44	1080	0.00766161	0.0135791	0.572718	0.78422	0.0203475	0.0159291	0.201747	0.907238	ACE_inhibitor	1252.66	698.092	5423.24	0.0116452	0.0120696	1.03644	0.299998	0.927276	NS	NS
PWY.6270	454	449	24	430	0.414635	0.223427	0.0641664	0.899253	0.314798	0.270141	0.244607	0.778295	ACE_inhibitor	305	299	7	298	-0.384015	0.456377	0.400789	0.877381	-0.547087	0.529087	0.302095	0.970528	ACE_inhibitor	1124	1118	44	1080	-0.0729704	0.134273	0.586932	0.800362	-0.250893	0.157218	0.110826	0.907238	ACE_inhibitor	20.0323	4.80123	55.4652	0.111595	0.0300753	0.269504	0.787542	0.982062	NS	NS
PWY.7560	454	449	24	430	0.434118	0.22951	0.059229	0.899253	0.328468	0.277235	0.23682	0.768584	ACE_inhibitor	305	299	7	298	-0.384832	0.464678	0.408251	0.877381	-0.549354	0.538268	0.308402	0.970528	ACE_inhibitor	1124	1118	44	1080	-0.0736936	0.137743	0.592752	0.801673	-0.260128	0.16115	0.10678	0.907238	ACE_inhibitor	18.9844	4.63122	52.7062	0.114466	0.0337405	0.294765	0.768173	0.982062	NS	NS
PWY.5918	454	313	24	430	-0.048661	0.570462	0.932061	0.982945	0.0436949	0.701698	0.950379	0.978615	ACE_inhibitor	305	182	7	298	0.373966	0.867445	0.666699	0.937662	1.2732	1.03914	0.221576	0.970528	ACE_inhibitor	1124	745	44	1080	-0.109682	0.389024	0.778042	0.893077	-0.576963	0.461065	0.211072	0.907238	ACE_inhibitor	3.07289	1.32897	6.60764	0.301381	-0.0342683	-0.113704	0.909472	0.989638	NS	NS
HEME.BIOSYNTHESIS.II	454	323	24	430	0.0619831	0.515812	0.904407	0.982945	-0.0771656	0.636739	0.903603	0.973039	ACE_inhibitor	305	185	7	298	0.31656	0.736477	0.66763	0.937662	1.0678	0.87492	0.223382	0.970528	ACE_inhibitor	1124	747	44	1080	-0.0506627	0.334847	0.879765	0.936524	-0.529696	0.396155	0.181475	0.907238	ACE_inhibitor	3.75852	1.84367	8.91882	0.262423	0.0251183	0.095717	0.923745	0.989638	NS	NS
PWY.5384	454	377	24	430	0.644385	0.512655	0.209439	0.899253	0.337302	0.617008	0.58491	0.916887	ACE_inhibitor	305	248	7	298	-1.20924	0.7755	0.119986	0.877381	-0.861956	0.920752	0.350055	0.970528	ACE_inhibitor	1124	930	44	1080	-0.0358557	0.334388	0.914628	0.958896	-0.495126	0.392836	0.207803	0.907238	ACE_inhibitor	3.80495	1.66279	8.94333	0.263422	0.00836014	0.0317367	0.974682	0.989638	NS	NS
HOMOSER.METSYN.PWY	454	454	24	430	0.103099	0.100458	0.305326	0.899253	0.186087	0.124225	0.13494	0.728689	ACE_inhibitor	305	305	7	298	-0.408059	0.144909	0.00518978	0.223128	-0.420971	0.177981	0.0187464	0.970528	ACE_inhibitor	1124	1124	44	1080	-0.107362	0.0470339	0.0226386	0.466922	-0.068952	0.0556936	0.215965	0.912268	ACE_inhibitor	99.0906	47.622	452.042	0.0408673	-0.096448	-2.36003	0.0182735	0.344385	NS	NS
PWY.5695	454	454	24	430	-0.148126	0.0713809	0.0385563	0.899253	-0.187081	0.0877657	0.0336538	0.623473	ACE_inhibitor	305	305	7	298	-0.0239482	0.131236	0.855329	0.965658	-0.00707045	0.151698	0.96286	0.999828	ACE_inhibitor	1124	1124	44	1080	-0.0706921	0.0422133	0.0942856	0.582846	-0.060733	0.050007	0.224827	0.918045	ACE_inhibitor	196.262	58.0623	561.178	0.0350177	-0.0859995	-2.45589	0.0140537	0.310371	NS	NS
PWY.5484	454	454	24	430	-0.126161	0.179206	0.481812	0.904809	-0.42434	0.2255	0.0606058	0.630107	ACE_inhibitor	305	301	7	298	-0.326387	0.382196	0.393814	0.877381	-0.207754	0.441405	0.638276	0.970528	ACE_inhibitor	1124	1122	44	1080	-0.101273	0.137125	0.460342	0.737268	-0.197481	0.161865	0.22272	0.918045	ACE_inhibitor	31.1382	6.84587	53.1821	0.104733	-0.126678	-1.20953	0.226459	0.838248	NS	NS
PWY.6897	454	453	24	430	-0.241606	0.115559	0.0371395	0.899253	-0.255654	0.148182	0.0852786	0.630107	ACE_inhibitor	305	303	7	298	0.377504	0.344384	0.273926	0.877381	0.457308	0.400369	0.254448	0.970528	ACE_inhibitor	1124	1117	44	1080	0.0373112	0.118418	0.752761	0.886235	0.167286	0.139162	0.229597	0.922151	ACE_inhibitor	74.8843	8.43168	71.3119	0.0804185	-0.0792145	-0.985027	0.324611	0.935642	NS	NS
PWY.6628	454	393	24	430	0.733757	0.537032	0.17254	0.899253	0.272114	0.651648	0.676481	0.936373	ACE_inhibitor	305	242	7	298	-1.56417	0.952071	0.101455	0.877381	-0.733042	1.11863	0.512843	0.970528	ACE_inhibitor	1124	907	44	1080	0.772227	0.39905	0.0532224	0.508098	0.544425	0.467778	0.244742	0.967124	ACE_inhibitor	3.46737	1.10322	6.27979	0.303583	0.522379	1.72071	0.0853033	0.690541	NS	NS
GLYCOCAT.PWY	454	309	24	430	-0.960816	0.593684	0.106297	0.899253	-1.83283	0.722931	0.0116189	0.623473	ACE_inhibitor	305	176	7	298	0.169402	0.938241	0.856841	0.965658	1.33989	1.08967	0.219933	0.970528	ACE_inhibitor	1124	694	44	1080	0.614848	0.407214	0.131355	0.635479	0.552837	0.483477	0.253102	0.984284	ACE_inhibitor	2.8372	1.13598	6.0305	0.31617	0.117382	0.371263	0.710442	0.982062	NS	NS
PWY0.1061	454	443	24	430	0.228348	0.26529	0.389859	0.899253	-0.226862	0.315314	0.472281	0.883274	ACE_inhibitor	305	302	7	298	-0.159969	0.418136	0.702309	0.937662	-0.160381	0.471053	0.733775	0.970528	ACE_inhibitor	1124	1110	44	1080	0.343286	0.142935	0.0164839	0.418438	0.0286713	0.16302	0.860425	0.993192	ACE_inhibitor	14.2089	5.71958	48.9467	0.120495	0.277783	2.30535	0.0211471	0.345402	NS	NS
PWY.5173	454	294	24	430	0.42347	0.502009	0.399381	0.899253	-0.265821	0.596179	0.655931	0.923581	ACE_inhibitor	305	173	7	298	0.107492	0.685679	0.875534	0.965658	0.204999	0.800029	0.797965	0.970528	ACE_inhibitor	1124	600	44	1080	0.778388	0.312259	0.0128194	0.418438	0.17707	0.361686	0.62454	0.993192	ACE_inhibitor	3.96805	2.12696	10.2558	0.247304	0.604984	2.44632	0.0144323	0.310371	NS	NS
METSYN.PWY	454	454	24	430	0.0787143	0.0784531	0.316262	0.899253	0.141525	0.0969034	0.14496	0.728689	ACE_inhibitor	305	305	7	298	-0.354747	0.111458	0.00161447	0.223128	-0.418391	0.137096	0.00250935	0.61479	ACE_inhibitor	1124	1124	44	1080	-0.0763192	0.0344099	0.0267604	0.490326	-0.0427147	0.040772	0.295038	0.993192	ACE_inhibitor	162.473	80.4959	844.566	0.0303234	-0.0737662	-2.43265	0.0149889	0.310371	NS	NS
PWY.7219	454	454	24	430	0.0254817	0.0298075	0.393092	0.899253	0.0392923	0.0361102	0.277209	0.799221	ACE_inhibitor	305	305	7	298	0.0227857	0.040416	0.573351	0.924152	0.0361809	0.0482609	0.454147	0.970528	ACE_inhibitor	1124	1124	44	1080	-0.0317298	0.0155691	0.0417857	0.492474	-0.00664216	0.0180776	0.713376	0.993192	ACE_inhibitor	1125.51	612.199	4125.49	0.0130597	-0.0150553	-1.1528	0.248991	0.884099	NS	NS
PWY.5464	454	262	24	430	0.223736	0.57099	0.695368	0.975283	-0.121428	0.69296	0.860987	0.971746	ACE_inhibitor	305	161	7	298	-0.669833	0.832882	0.421902	0.884576	-0.487714	0.992338	0.623495	0.970528	ACE_inhibitor	1124	555	44	1080	0.741753	0.380458	0.0514701	0.508098	0.243781	0.445032	0.583954	0.993192	ACE_inhibitor	3.06721	1.44156	6.90854	0.29595	0.424362	1.4339	0.151601	0.690541	NS	NS
GLCMANNANAUT.PWY	454	453	24	430	-0.145742	0.105133	0.16638	0.899253	-0.153597	0.130085	0.238418	0.768584	ACE_inhibitor	305	305	7	298	-0.115101	0.151213	0.447157	0.890679	0.0980232	0.181698	0.590016	0.970528	ACE_inhibitor	1124	1124	44	1080	-0.105475	0.0563322	0.0614192	0.511666	-0.0460725	0.0666599	0.489617	0.993192	ACE_inhibitor	90.4739	43.7344	315.128	0.0471753	-0.11452	-2.42753	0.0152018	0.310371	NS	NS
PWY0.1297	454	454	24	430	0.238896	0.211541	0.259384	0.899253	0.0722743	0.250608	0.773194	0.951089	ACE_inhibitor	305	304	7	298	-0.308342	0.326792	0.346171	0.877381	-0.183797	0.382225	0.631014	0.970528	ACE_inhibitor	1124	1124	44	1080	0.221756	0.125289	0.0770078	0.564724	0.0239793	0.145576	0.869195	0.993192	ACE_inhibitor	22.3465	9.36389	63.7049	0.102374	0.173747	1.69718	0.089663	0.690541	NS	NS
PWY.724	454	454	24	430	0.0221903	0.0308438	0.472259	0.904809	0.0220625	0.037947	0.561305	0.916887	ACE_inhibitor	305	305	7	298	-0.0332524	0.0370855	0.370675	0.877381	-0.0247299	0.043302	0.568447	0.970528	ACE_inhibitor	1124	1124	44	1080	-0.022967	0.0140464	0.102315	0.586928	-0.00342054	0.016388	0.834705	0.993192	ACE_inhibitor	1051.15	727.097	5068.37	0.0120854	-0.0171264	-1.41711	0.156451	0.690541	NS	NS
PWY.7115	454	385	24	430	0.679325	0.478071	0.156037	0.899253	0.546912	0.581442	0.347475	0.850147	ACE_inhibitor	305	287	7	298	-0.485863	0.555509	0.382482	0.877381	-0.0747483	0.651497	0.908744	0.976501	ACE_inhibitor	1124	1051	44	1080	0.376876	0.241235	0.118506	0.601132	0.150699	0.283357	0.594949	0.993192	ACE_inhibitor	4.37537	3.24054	17.1838	0.200806	0.317504	1.58115	0.113844	0.690541	NS	NS
P23.PWY	454	193	24	430	-0.104385	0.502296	0.83547	0.982945	-0.625099	0.618517	0.312804	0.844686	ACE_inhibitor	305	124	7	298	-0.725168	0.775238	0.350333	0.877381	-0.121436	0.905418	0.893409	0.972195	ACE_inhibitor	1124	495	44	1080	0.569772	0.370049	0.123911	0.61031	0.443407	0.435326	0.308639	0.993192	ACE_inhibitor	3.96352	1.66391	7.30268	0.278099	0.196481	0.706515	0.479868	0.971969	NS	NS
FAO.PWY	454	389	24	430	-0.00354767	0.472966	0.994019	0.997031	0.405505	0.578819	0.48398	0.898296	ACE_inhibitor	305	288	7	298	-0.870052	0.589234	0.140844	0.877381	-1.07348	0.716356	0.135192	0.970528	ACE_inhibitor	1124	1088	44	1080	-0.193309	0.132507	0.144896	0.637543	-0.0392285	0.159058	0.805243	0.993192	ACE_inhibitor	4.47034	2.88021	56.9534	0.124704	-0.210429	-1.68742	0.0915217	0.690541	NS	NS
PWY.7539	454	435	24	430	-0.19059	0.191165	0.319351	0.899253	-0.332926	0.239394	0.165146	0.728689	ACE_inhibitor	305	300	7	298	0.0964198	0.263683	0.714884	0.937662	-0.0781955	0.318418	0.80621	0.970528	ACE_inhibitor	1124	1111	44	1080	-0.139151	0.0964094	0.149216	0.64791	-0.102441	0.113477	0.366867	0.993192	ACE_inhibitor	27.3643	14.3826	107.587	0.0818315	-0.125888	-1.53839	0.123954	0.690541	NS	NS
PWY.6859	454	279	24	430	-0.930519	0.571627	0.104277	0.899253	-1.25326	0.715465	0.0806016	0.630107	ACE_inhibitor	305	187	7	298	-1.47539	0.937044	0.116429	0.877381	-1.05048	1.14705	0.360601	0.970528	ACE_inhibitor	1124	818	44	1080	-0.587626	0.419266	0.161325	0.661271	-0.486439	0.496023	0.326972	0.993192	ACE_inhibitor	3.06037	1.13888	5.68879	0.318013	-0.796003	-2.50305	0.0123127	0.310371	NS	NS
PWY.7392	454	227	24	430	-0.554849	0.632436	0.380794	0.899253	-1.39333	0.782777	0.0758444	0.630107	ACE_inhibitor	305	184	7	298	-1.49103	0.995106	0.135098	0.877381	-1.03879	1.21411	0.392995	0.970528	ACE_inhibitor	1124	808	44	1080	-0.571791	0.440506	0.194545	0.661271	-0.402669	0.521546	0.440244	0.993192	ACE_inhibitor	2.50015	1.00986	5.15342	0.339746	-0.674053	-1.98399	0.0472571	0.578899	NS	NS
PWY.5136	454	389	24	430	-0.0588903	0.459877	0.898163	0.982945	0.34403	0.562186	0.54092	0.916887	ACE_inhibitor	305	288	7	298	-0.795208	0.574569	0.167392	0.877381	-1.01107	0.697514	0.148378	0.970528	ACE_inhibitor	1124	1088	44	1080	-0.184422	0.130829	0.158932	0.661271	-0.0530626	0.157059	0.735544	0.993192	ACE_inhibitor	4.72843	3.02912	58.4245	0.122922	-0.203409	-1.65478	0.0979693	0.690541	NS	NS
PWY.5676	454	409	24	430	-0.0381348	0.450745	0.932615	0.982945	0.183012	0.542008	0.735801	0.947431	ACE_inhibitor	305	266	7	298	-1.0974	0.791733	0.16676	0.877381	-0.703493	0.924781	0.447507	0.970528	ACE_inhibitor	1124	1033	44	1080	-0.412969	0.302214	0.172063	0.661271	-0.0866352	0.357888	0.808769	0.993192	ACE_inhibitor	4.92197	1.5953	10.9489	0.239277	-0.369854	-1.54572	0.122173	0.690541	NS	NS
GOLPDLCAT.PWY	454	447	24	430	0.0924206	0.155535	0.552686	0.929608	0.257816	0.193624	0.1838	0.728689	ACE_inhibitor	305	304	7	298	0.166825	0.212111	0.432206	0.884576	-0.0596788	0.246824	0.809135	0.970528	ACE_inhibitor	1124	1120	44	1080	0.11561	0.0854363	0.176279	0.661271	0.0982548	0.100413	0.328044	0.993192	ACE_inhibitor	41.3372	22.2267	136.998	0.0706115	0.116506	1.64996	0.0989517	0.690541	NS	NS
NONMEVIPP.PWY	454	454	24	430	-0.068256	0.0412544	0.0987563	0.899253	-0.0738349	0.0503358	0.14323	0.728689	ACE_inhibitor	305	305	7	298	0.0377334	0.0531826	0.478586	0.908942	0.0497541	0.0621194	0.423916	0.970528	ACE_inhibitor	1124	1124	44	1080	-0.027521	0.0199605	0.168242	0.661271	0.0034373	0.023072	0.881596	0.993192	ACE_inhibitor	587.569	353.559	2509.91	0.0170226	-0.0277712	-1.63143	0.102799	0.690541	NS	NS
PWY.922	454	302	24	430	0.717866	0.522675	0.170316	0.899253	0.464906	0.588845	0.430278	0.850147	ACE_inhibitor	305	183	7	298	-0.469964	0.780757	0.547676	0.920173	-0.311185	0.903653	0.730847	0.970528	ACE_inhibitor	1124	748	44	1080	0.437626	0.338405	0.196208	0.661271	-0.2017	0.390625	0.605714	0.993192	ACE_inhibitor	3.66046	1.64047	8.73228	0.266945	0.404628	1.51577	0.129576	0.690541	NS	NS
PWY.5505	454	230	24	430	-0.0341001	0.526614	0.9484	0.982945	-0.900148	0.647003	0.164926	0.728689	ACE_inhibitor	305	159	7	298	0.326183	0.802646	0.684752	0.937662	0.909059	0.963562	0.346321	0.970528	ACE_inhibitor	1124	608	44	1080	0.490811	0.369433	0.184267	0.661271	0.462001	0.439393	0.293287	0.993192	ACE_inhibitor	3.60591	1.55222	7.32705	0.283011	0.318741	1.12625	0.260059	0.884922	NS	NS
PWY.6353	454	450	24	430	0.116858	0.112184	0.298157	0.899253	0.113576	0.137616	0.409705	0.850147	ACE_inhibitor	305	305	7	298	-0.0440306	0.184094	0.811135	0.958192	0.0562355	0.224674	0.802553	0.970528	ACE_inhibitor	1124	1124	44	1080	0.0826747	0.0620781	0.183205	0.661271	0.0424357	0.0727206	0.55965	0.993192	ACE_inhibitor	79.4579	29.5068	259.491	0.0520963	0.0798994	1.53369	0.125107	0.690541	NS	NS
PWY.6151	454	454	24	430	0.00148272	0.0369688	0.968026	0.985897	-0.0127691	0.0449285	0.776399	0.951089	ACE_inhibitor	305	305	7	298	0.008113	0.0670214	0.903733	0.970427	0.0599389	0.0806207	0.457867	0.970528	ACE_inhibitor	1124	1124	44	1080	-0.0301426	0.0218252	0.167528	0.661271	-0.0197748	0.0256129	0.440249	0.993192	ACE_inhibitor	731.694	222.624	2099.35	0.0180963	-0.0197758	-1.09281	0.274476	0.917296	NS	NS
PWY0.1298	454	453	24	430	-0.178458	0.162295	0.272119	0.899253	-0.152737	0.197714	0.440274	0.862936	ACE_inhibitor	305	304	7	298	0.110136	0.272854	0.686767	0.937662	0.000223296	0.325723	0.999454	0.999828	ACE_inhibitor	1124	1124	44	1080	0.137236	0.10578	0.194772	0.661271	0.134785	0.124842	0.280542	0.993192	ACE_inhibitor	37.9654	13.432	89.3698	0.0842848	0.0495063	0.58737	0.556955	0.971969	NS	NS
PYRIDNUCSYN.PWY	454	453	24	430	0.0554076	0.0671918	0.410049	0.899253	0.0974949	0.0803703	0.225847	0.768506	ACE_inhibitor	305	305	7	298	-0.149684	0.105207	0.155852	0.877381	-0.253698	0.125883	0.0448823	0.970528	ACE_inhibitor	1124	1124	44	1080	-0.0365416	0.0325898	0.262421	0.68207	0.0148022	0.0386269	0.701641	0.993192	ACE_inhibitor	221.497	90.3464	941.533	0.0282461	-0.0284479	-1.00714	0.313867	0.928365	NS	NS
PWY.5101	454	442	24	430	-0.318615	0.179398	0.0764434	0.899253	-0.0908361	0.220401	0.680466	0.936596	ACE_inhibitor	305	305	7	298	-0.458523	0.254797	0.0729478	0.877381	-0.353104	0.302877	0.244743	0.970528	ACE_inhibitor	1124	1122	44	1080	-0.107988	0.0924502	0.243031	0.68207	0.0381857	0.107553	0.722629	0.993192	ACE_inhibitor	31.0715	15.4032	117	0.0782123	-0.181051	-2.31486	0.0206205	0.345402	NS	NS
PWY.5005	454	354	24	430	0.064492	0.540682	0.905109	0.982945	0.0672507	0.666679	0.919701	0.977817	ACE_inhibitor	305	200	7	298	-1.13902	0.977915	0.245053	0.877381	0.367715	1.16183	0.751877	0.970528	ACE_inhibitor	1124	720	44	1080	0.487796	0.442703	0.270761	0.68207	0.269668	0.527132	0.609052	0.993192	ACE_inhibitor	3.4207	1.04568	5.1024	0.323275	0.158692	0.490888	0.623506	0.971969	NS	NS
PWY0.1296	454	454	24	430	0.0406743	0.0593601	0.493579	0.904809	0.0623323	0.0735748	0.397407	0.850147	ACE_inhibitor	305	305	7	298	0.0796307	0.102311	0.437	0.884835	0.0819336	0.120907	0.498587	0.970528	ACE_inhibitor	1124	1124	44	1080	0.0405086	0.0355096	0.254208	0.68207	0.0234738	0.0416973	0.573583	0.993192	ACE_inhibitor	283.799	95.5341	793.064	0.0292054	0.0437366	1.49755	0.134249	0.690541	NS	NS
PWY.5177	454	436	24	430	0.0676478	0.382763	0.859798	0.982945	0.209196	0.457718	0.647891	0.922868	ACE_inhibitor	305	305	7	298	0.144964	0.192744	0.452614	0.894278	0.276408	0.221527	0.213303	0.970528	ACE_inhibitor	1124	1123	44	1080	-0.0652894	0.0577984	0.258888	0.68207	0.0326369	0.0679119	0.630917	0.993192	ACE_inhibitor	6.8256	26.9178	299.343	0.0547926	-0.045574	-0.831754	0.405548	0.971969	NS	NS
DTDPRHAMSYN.PWY	454	454	24	430	-0.0460559	0.0651399	0.479937	0.904809	0.0990869	0.0770594	0.199274	0.728689	ACE_inhibitor	305	305	7	298	0.0722089	0.0972397	0.458317	0.898301	0.108471	0.11887	0.362328	0.970528	ACE_inhibitor	1124	1124	44	1080	-0.038253	0.0314174	0.223645	0.68207	-0.0046491	0.0370243	0.900097	0.993192	ACE_inhibitor	235.671	105.758	1013.12	0.0271709	-0.0309861	-1.14042	0.254113	0.884922	NS	NS
COA.PWY.1	454	454	24	430	-0.00577603	0.0317728	0.855831	0.982945	-0.0407585	0.037855	0.282278	0.799221	ACE_inhibitor	305	305	7	298	0.0319623	0.0531607	0.548159	0.920173	0.05885	0.0636919	0.356384	0.970528	ACE_inhibitor	1124	1124	44	1080	-0.0227152	0.0192867	0.239142	0.68207	-0.00749064	0.0226637	0.741077	0.993192	ACE_inhibitor	990.579	353.849	2688.35	0.015747	-0.0137568	-0.873616	0.382328	0.971969	NS	NS
TRNA.CHARGING.PWY	454	454	24	430	0.039421	0.0616238	0.522705	0.915426	0.103265	0.0738816	0.162997	0.728689	ACE_inhibitor	305	305	7	298	-0.0311804	0.0815215	0.702381	0.937662	-0.0530906	0.0985089	0.590388	0.970528	ACE_inhibitor	1124	1124	44	1080	-0.0301487	0.0250339	0.228725	0.68207	0.00524443	0.0291765	0.857384	0.993192	ACE_inhibitor	263.331	150.472	1595.67	0.0223079	-0.0211092	-0.946264	0.344014	0.957766	NS	NS
PWY.1269	454	442	24	430	-0.322528	0.246767	0.191912	0.899253	-0.246407	0.309994	0.427175	0.850147	ACE_inhibitor	305	290	7	298	0.188601	0.655143	0.77364	0.958192	0.242565	0.750526	0.746804	0.970528	ACE_inhibitor	1124	1076	44	1080	0.286325	0.256429	0.264412	0.68207	0.174911	0.302849	0.563688	0.993192	ACE_inhibitor	16.422	2.32985	15.2078	0.1716	-0.0148055	-0.0862787	0.931245	0.989638	NS	NS
COLANSYN.PWY	454	389	24	430	-1.09585	0.506357	0.0309892	0.899253	-1.45238	0.617382	0.0191357	0.623473	ACE_inhibitor	305	232	7	298	0.0792546	0.917894	0.931251	0.979212	0.836939	1.0813	0.439617	0.970528	ACE_inhibitor	1124	853	44	1080	0.458404	0.40016	0.252226	0.68207	0.0594272	0.474097	0.900271	0.993192	ACE_inhibitor	3.9002	1.1869	6.24501	0.29706	-0.11624	-0.391301	0.695575	0.982062	NS	NS
CENTFERM.PWY	454	266	24	430	0.291162	0.534948	0.586525	0.933289	0.414597	0.652874	0.525772	0.916887	ACE_inhibitor	305	221	7	298	-0.0535568	0.80514	0.94701	0.983124	0.37959	0.943324	0.687718	0.970528	ACE_inhibitor	1124	939	44	1080	-0.360638	0.320672	0.260986	0.68207	-0.131124	0.379297	0.729633	0.993192	ACE_inhibitor	3.49443	1.54262	9.72473	0.260274	-0.174253	-0.669498	0.503178	0.971969	NS	NS
PWY.6590	454	266	24	430	0.316867	0.558497	0.570763	0.933289	0.442274	0.681303	0.516611	0.916887	ACE_inhibitor	305	221	7	298	-0.0593597	0.841866	0.943835	0.983124	0.382769	0.986321	0.698271	0.970528	ACE_inhibitor	1124	939	44	1080	-0.381305	0.332997	0.252425	0.68207	-0.148315	0.393882	0.706584	0.993192	ACE_inhibitor	3.20597	1.41096	9.01819	0.270814	-0.183832	-0.678814	0.497256	0.971969	NS	NS
PWY.7323	454	381	24	430	-1.01636	0.508159	0.0461088	0.899253	-1.34477	0.621996	0.0312135	0.623473	ACE_inhibitor	305	230	7	298	0.04429	0.866878	0.959287	0.987501	0.706086	1.01621	0.487779	0.970528	ACE_inhibitor	1124	837	44	1080	0.467233	0.378761	0.217618	0.68207	0.0863856	0.448509	0.847304	0.993192	ACE_inhibitor	3.87259	1.33071	6.97059	0.286606	-0.0509373	-0.177726	0.858938	0.989638	NS	NS
PWY66.409	454	448	24	430	0.255495	0.163973	0.119936	0.899253	0.118218	0.197635	0.550081	0.916887	ACE_inhibitor	305	304	7	298	-0.185946	0.292006	0.524755	0.920173	-0.0409954	0.328457	0.900768	0.972195	ACE_inhibitor	1124	1120	44	1080	0.103639	0.0907642	0.253766	0.68207	-0.00357335	0.10525	0.972923	0.993192	ACE_inhibitor	37.1926	11.7278	121.387	0.0766273	0.116861	1.52505	0.127247	0.690541	NS	NS
PWY0.845	454	435	24	430	-0.0180379	0.261086	0.944953	0.982945	-0.0944126	0.326937	0.772909	0.951089	ACE_inhibitor	305	284	7	298	-0.0917248	0.755439	0.903441	0.970427	-0.132049	0.874879	0.880143	0.972195	ACE_inhibitor	1124	1074	44	1080	0.313201	0.27688	0.258222	0.68207	0.241146	0.327439	0.461611	0.993192	ACE_inhibitor	14.6701	1.75227	13.0442	0.184219	0.124213	0.674264	0.500143	0.971969	NS	NS
P124.PWY	454	290	24	430	0.753686	0.56231	0.18083	0.899253	0.623731	0.69737	0.371647	0.850147	ACE_inhibitor	305	195	7	298	-0.635445	0.890176	0.475883	0.908942	-0.0002342	1.08309	0.999828	0.999828	ACE_inhibitor	1124	804	44	1080	-0.449342	0.38805	0.247132	0.68207	-0.342762	0.457539	0.453934	0.993192	ACE_inhibitor	3.16263	1.26197	6.64087	0.300618	-0.126728	-0.421558	0.673348	0.982062	NS	NS
PWY.7228	454	454	24	430	-0.0115288	0.102611	0.910594	0.982945	-0.062974	0.127249	0.620953	0.916887	ACE_inhibitor	305	305	7	298	-0.0579641	0.214064	0.786748	0.958192	0.131052	0.25247	0.604141	0.970528	ACE_inhibitor	1124	1123	44	1080	0.0743036	0.0690382	0.282041	0.695524	0.0433607	0.0814212	0.594457	0.993192	ACE_inhibitor	94.9764	21.823	209.808	0.0553334	0.0405061	0.732037	0.464146	0.971969	NS	NS
HISTSYN.PWY	454	454	24	430	-0.0648111	0.0699064	0.354382	0.899253	-0.0482084	0.0876876	0.582786	0.916887	ACE_inhibitor	305	305	7	298	-0.171928	0.108044	0.112607	0.877381	-0.185148	0.129415	0.153713	0.970528	ACE_inhibitor	1124	1124	44	1080	-0.0414239	0.0388465	0.286497	0.696242	-0.0289063	0.0456585	0.526804	0.993192	ACE_inhibitor	204.628	85.6644	662.669	0.0323938	-0.0581772	-1.79593	0.0725051	0.690541	NS	NS
PWY.5941	454	366	24	430	-0.100152	0.606264	0.868866	0.982945	-0.175192	0.745456	0.81432	0.958913	ACE_inhibitor	305	284	7	298	-1.24056	0.701578	0.0780446	0.877381	-1.06793	0.830165	0.19943	0.970528	ACE_inhibitor	1124	1043	44	1080	-0.321453	0.302856	0.288735	0.696242	-0.36454	0.360118	0.311632	0.993192	ACE_inhibitor	2.72067	2.03165	10.9026	0.252741	-0.402271	-1.59164	0.111466	0.690541	NS	NS
PWY.5121	454	436	24	430	0.3369	0.241202	0.163226	0.899253	0.124068	0.293484	0.672723	0.936373	ACE_inhibitor	305	299	7	298	-1.04425	0.363777	0.00439665	0.223128	-0.700557	0.440392	0.112889	0.970528	ACE_inhibitor	1124	1116	44	1080	-0.128842	0.126495	0.308637	0.698185	-0.151594	0.148397	0.307228	0.993192	ACE_inhibitor	17.1885	7.55666	62.4962	0.107063	-0.116372	-1.08695	0.277061	0.917296	NS	NS
HSERMETANA.PWY	454	447	24	430	0.117689	0.154131	0.445552	0.899253	0.229573	0.186463	0.219007	0.766524	ACE_inhibitor	305	305	7	298	-0.43375	0.166016	0.00945291	0.289495	-0.468936	0.201503	0.0207387	0.970528	ACE_inhibitor	1124	1124	44	1080	-0.0609104	0.0618436	0.324883	0.698185	0.026548	0.0732965	0.717274	0.993192	ACE_inhibitor	42.094	36.2827	261.463	0.0542454	-0.0785942	-1.44886	0.147375	0.690541	NS	NS
PWY0.1241	454	246	24	430	-0.418755	0.497532	0.400434	0.899253	-0.695963	0.604744	0.250491	0.779089	ACE_inhibitor	305	133	7	298	-0.63102	0.679163	0.353582	0.877381	-0.353659	0.805761	0.661084	0.970528	ACE_inhibitor	1124	496	44	1080	0.319275	0.318728	0.316698	0.698185	-0.157201	0.373245	0.673713	0.993192	ACE_inhibitor	4.03979	2.16796	9.84371	0.249599	0.00517969	0.0207521	0.983443	0.989638	NS	NS
PWY.7357	454	454	24	430	0.058923	0.0609939	0.334564	0.899253	0.06167	0.0751038	0.412075	0.850147	ACE_inhibitor	305	305	7	298	-0.0713671	0.104568	0.495458	0.912686	-0.117277	0.127367	0.358012	0.970528	ACE_inhibitor	1124	1124	44	1080	-0.0319025	0.0322325	0.322506	0.698185	0.0150002	0.0377212	0.69096	0.993192	ACE_inhibitor	268.799	91.4548	962.527	0.0274952	-0.0161746	-0.588271	0.556351	0.971969	NS	NS
PWY.6531	454	310	24	430	-0.188223	0.560844	0.737328	0.982945	-0.79077	0.69575	0.256403	0.785235	ACE_inhibitor	305	197	7	298	0.263534	0.831651	0.751556	0.949131	0.858968	0.993352	0.38798	0.970528	ACE_inhibitor	1124	747	44	1080	0.350403	0.346381	0.311943	0.698185	0.358448	0.411956	0.384433	0.993192	ACE_inhibitor	3.17919	1.44583	8.33475	0.27778	0.20858	0.750882	0.452724	0.971969	NS	NS
PWY.7197	454	454	24	430	0.0188657	0.115579	0.870415	0.982945	-0.0320968	0.141886	0.821151	0.958913	ACE_inhibitor	305	305	7	298	-0.079042	0.243728	0.745935	0.949131	0.0871702	0.288499	0.762775	0.970528	ACE_inhibitor	1124	1123	44	1080	0.0852442	0.0847124	0.314501	0.698185	0.0478821	0.100164	0.632722	0.993192	ACE_inhibitor	74.8586	16.8341	139.35	0.0657891	0.0517672	0.786865	0.431361	0.971969	NS	NS
PWY66.399	454	425	24	430	0.525546	0.389005	0.177393	0.899253	0.251336	0.483093	0.60317	0.916887	ACE_inhibitor	305	295	7	298	-0.047644	0.327787	0.884536	0.965658	0.124623	0.378125	0.741987	0.970528	ACE_inhibitor	1124	1116	44	1080	0.104449	0.105771	0.323614	0.698185	0.0245175	0.12486	0.844366	0.993192	ACE_inhibitor	6.60829	9.30715	89.3854	0.0974505	0.117433	1.20505	0.228184	0.838248	NS	NS
PRPP.PWY	454	449	24	430	0.0246437	0.0944354	0.79425	0.982945	-0.0916008	0.114115	0.422635	0.850147	ACE_inhibitor	305	304	7	298	0.0497854	0.228061	0.82735	0.958192	0.0270239	0.263026	0.918248	0.978134	ACE_inhibitor	1124	1121	44	1080	-0.0565748	0.0572812	0.323534	0.698185	-0.0599919	0.0677371	0.376004	0.993192	ACE_inhibitor	112.132	19.2263	304.772	0.0478841	-0.0310042	-0.647484	0.517319	0.971969	NS	NS
PWY.5189	454	435	24	430	-0.166428	0.173593	0.338264	0.899253	0.0581003	0.209893	0.782082	0.953284	ACE_inhibitor	305	301	7	298	-0.312263	0.217791	0.152711	0.877381	-0.539506	0.245292	0.0287369	0.970528	ACE_inhibitor	1124	1120	44	1080	0.0755954	0.0826888	0.360805	0.701398	0.0444454	0.0981526	0.650772	0.993192	ACE_inhibitor	33.1844	21.0823	146.254	0.0706189	-0.00523618	-0.0741471	0.940893	0.989638	NS	NS
PWY.3001	454	454	24	430	0.0315293	0.0443181	0.477199	0.904809	0.0553733	0.0553171	0.317436	0.845346	ACE_inhibitor	305	305	7	298	-0.0636073	0.075877	0.402537	0.877381	-0.0250091	0.0929493	0.788092	0.970528	ACE_inhibitor	1124	1124	44	1080	-0.020054	0.0224831	0.372606	0.701398	-0.0290172	0.0266449	0.276384	0.993192	ACE_inhibitor	509.14	173.692	1978.29	0.0193851	-0.0130275	-0.67204	0.501558	0.971969	NS	NS
PWY.6163	454	454	24	430	-0.00228728	0.0344377	0.947076	0.982945	0.00239653	0.0424346	0.954992	0.978615	ACE_inhibitor	305	305	7	298	0.0506596	0.0546062	0.354326	0.877381	0.0541538	0.0642316	0.399964	0.970528	ACE_inhibitor	1124	1124	44	1080	-0.0171184	0.0188915	0.365056	0.701398	-0.00565448	0.022251	0.79945	0.993192	ACE_inhibitor	843.203	335.364	2801.99	0.01585	-0.00826641	-0.521542	0.60199	0.971969	NS	NS
P461.PWY	454	453	24	430	-0.0617111	0.169204	0.715502	0.982945	-0.0765425	0.212926	0.71943	0.947431	ACE_inhibitor	305	305	7	298	-0.19978	0.292517	0.495159	0.912686	-0.256004	0.350046	0.46522	0.970528	ACE_inhibitor	1124	1123	44	1080	0.105677	0.117562	0.368899	0.701398	0.0429416	0.1387	0.756925	0.993192	ACE_inhibitor	34.9283	11.6868	72.3543	0.0916816	0.0265272	0.28934	0.772321	0.982062	NS	NS
PWY.5989	454	440	24	430	-0.22144	0.222166	0.319462	0.899253	-0.109261	0.281282	0.697908	0.939491	ACE_inhibitor	305	299	7	298	-0.199392	0.300343	0.507301	0.920173	0.0584446	0.360935	0.871494	0.970528	ACE_inhibitor	1124	1115	44	1080	-0.0942225	0.0981718	0.337383	0.701398	-0.0160704	0.116555	0.890363	0.993192	ACE_inhibitor	20.2603	11.0858	103.759	0.0860327	-0.121929	-1.41725	0.156411	0.690541	NS	NS
PWY.6277	454	454	24	430	0.0194959	0.0342918	0.569972	0.933289	0.0356976	0.0413111	0.388056	0.850147	ACE_inhibitor	305	305	7	298	-0.0267891	0.0429884	0.533674	0.920173	-0.01661	0.0499979	0.740007	0.970528	ACE_inhibitor	1124	1124	44	1080	-0.0136934	0.0157468	0.384706	0.701398	-0.00747256	0.0183744	0.684322	0.993192	ACE_inhibitor	850.392	541.125	4032.88	0.0135776	-0.00979668	-0.721531	0.470583	0.971969	NS	NS
ANAEROFRUCAT.PWY	454	454	24	430	-0.021292	0.117649	0.85647	0.982945	-0.189374	0.151195	0.211137	0.749689	ACE_inhibitor	305	301	7	298	-0.19269	0.310938	0.535934	0.920173	-0.07566	0.358622	0.833074	0.970528	ACE_inhibitor	1124	1122	44	1080	0.0947003	0.103691	0.361288	0.701398	0.11318	0.124424	0.363225	0.993192	ACE_inhibitor	72.2472	10.3431	93.0073	0.0754641	0.0300489	0.398188	0.690492	0.982062	NS	NS
PEPTIDOGLYCANSYN.PWY	454	454	24	430	-0.0105275	0.028637	0.713336	0.982945	-0.031681	0.0346088	0.360542	0.850147	ACE_inhibitor	305	305	7	298	0.0250528	0.0410593	0.542243	0.920173	0.0414886	0.0478952	0.387191	0.970528	ACE_inhibitor	1124	1124	44	1080	-0.013402	0.0153287	0.38214	0.701398	-0.00169425	0.0178818	0.924533	0.993192	ACE_inhibitor	1219.4	593.168	4255.88	0.0128369	-0.00906561	-0.706213	0.480056	0.971969	NS	NS
PWY.5104	454	440	24	430	-0.246986	0.225258	0.273499	0.899253	0.32035	0.266588	0.230233	0.768584	ACE_inhibitor	305	305	7	298	-0.14593	0.276464	0.598003	0.924434	-0.203935	0.324701	0.530506	0.970528	ACE_inhibitor	1124	1123	44	1080	-0.0970986	0.105783	0.358868	0.701398	-0.00482614	0.124351	0.969048	0.993192	ACE_inhibitor	19.7079	13.0834	89.3651	0.0904778	-0.12651	-1.39825	0.162038	0.690541	NS	NS
PWY.7199	454	453	24	430	0.0268917	0.0881383	0.760431	0.982945	0.0876495	0.107537	0.41553	0.850147	ACE_inhibitor	305	305	7	298	-0.0639803	0.125742	0.611258	0.924434	-0.0924089	0.151399	0.54215	0.970528	ACE_inhibitor	1124	1124	44	1080	0.0431999	0.0454005	0.341542	0.701398	0.025757	0.0536238	0.631092	0.993192	ACE_inhibitor	128.727	63.2466	485.152	0.0384295	0.0300885	0.782952	0.433655	0.971969	NS	NS
PWY4FS.7	454	433	24	430	-0.0202441	0.395253	0.959175	0.982945	-0.285927	0.490636	0.56038	0.916887	ACE_inhibitor	305	268	7	298	0.439605	0.799816	0.582983	0.924434	0.195414	0.953739	0.837814	0.970528	ACE_inhibitor	1124	1013	44	1080	0.291781	0.331476	0.378915	0.701398	-0.0226556	0.392659	0.954	0.993192	ACE_inhibitor	6.40102	1.56322	9.10114	0.242071	0.188285	0.77781	0.436681	0.971969	NS	NS
PWY4FS.8	454	433	24	430	-0.0202361	0.39522	0.959188	0.982945	-0.286244	0.490615	0.559928	0.916887	ACE_inhibitor	305	268	7	298	0.439605	0.799816	0.582983	0.924434	0.195414	0.953739	0.837814	0.970528	ACE_inhibitor	1124	1013	44	1080	0.29178	0.331476	0.378916	0.701398	-0.0226562	0.392659	0.953999	0.993192	ACE_inhibitor	6.40208	1.56322	9.10115	0.242063	0.188275	0.777791	0.436692	0.971969	NS	NS
POLYISOPRENSYN.PWY	454	241	24	430	-0.270686	0.538377	0.61537	0.946764	-0.872688	0.670447	0.19379	0.728689	ACE_inhibitor	305	130	7	298	-0.297723	0.81718	0.71587	0.937662	0.162183	0.975855	0.86813	0.970528	ACE_inhibitor	1124	555	44	1080	0.348935	0.384312	0.364103	0.701398	0.106292	0.453447	0.814712	0.993192	ACE_inhibitor	3.45007	1.49749	6.77067	0.292125	0.0838692	0.2871	0.774036	0.982062	NS	NS
PYRIDOXSYN.PWY	454	449	24	430	-0.112502	0.245839	0.647452	0.951759	-0.118113	0.30199	0.695927	0.939491	ACE_inhibitor	305	289	7	298	-0.178914	0.692254	0.796237	0.958192	-0.180607	0.802117	0.822027	0.970528	ACE_inhibitor	1124	1084	44	1080	0.224575	0.257119	0.382618	0.701398	0.159117	0.304073	0.600884	0.993192	ACE_inhibitor	16.5462	2.08674	15.1263	0.172109	0.0344246	0.200016	0.841468	0.989638	NS	NS
PWY66.400	454	453	24	430	-0.00271238	0.202717	0.989331	0.997031	-0.33023	0.254405	0.195036	0.728689	ACE_inhibitor	305	300	7	298	0.0935163	0.400439	0.81551	0.958192	0.422778	0.452551	0.351066	0.970528	ACE_inhibitor	1124	1118	44	1080	0.126541	0.140437	0.367756	0.701398	-0.0239265	0.164608	0.884458	0.993192	ACE_inhibitor	24.3345	6.2363	50.7034	0.110924	0.0853071	0.769062	0.441857	0.971969	NS	NS
PWY.4702	454	286	24	430	0.133635	0.527562	0.800149	0.982945	0.209215	0.642166	0.744751	0.947431	ACE_inhibitor	305	216	7	298	0.167313	0.894207	0.851703	0.965658	0.030912	1.062	0.976801	0.999828	ACE_inhibitor	1124	834	44	1080	0.343236	0.390879	0.380072	0.701398	0.214235	0.46496	0.645064	0.993192	ACE_inhibitor	3.59297	1.25062	6.54507	0.296322	0.257791	0.86997	0.384317	0.971969	NS	NS
PWY.2941	454	454	24	430	0.225174	0.135266	0.0967003	0.899253	0.119736	0.161611	0.459205	0.873584	ACE_inhibitor	305	305	7	298	-0.157243	0.204374	0.442278	0.888182	-0.107298	0.247618	0.665139	0.970528	ACE_inhibitor	1124	1124	44	1080	0.067773	0.0784449	0.387798	0.702015	-0.00934129	0.0920323	0.919172	0.993192	ACE_inhibitor	54.6542	23.9413	162.507	0.064402	0.0811095	1.25943	0.207877	0.817687	NS	NS
P161.PWY	454	447	24	430	-0.0241176	0.204763	0.906295	0.982945	-0.301472	0.252543	0.233304	0.768584	ACE_inhibitor	305	302	7	298	-0.164744	0.284807	0.56341	0.920173	-0.225202	0.337418	0.505092	0.970528	ACE_inhibitor	1124	1123	44	1080	0.103409	0.122959	0.400524	0.714449	-0.0694121	0.143743	0.629272	0.993192	ACE_inhibitor	23.8504	12.3282	66.1421	0.0988595	0.041375	0.418523	0.675565	0.982062	NS	NS
PWY.6387	454	454	24	430	-0.00589889	0.0285704	0.836522	0.982945	-0.0213121	0.0342837	0.534541	0.916887	ACE_inhibitor	305	305	7	298	0.0431351	0.0438656	0.326271	0.877381	0.0655299	0.0518631	0.207576	0.970528	ACE_inhibitor	1124	1124	44	1080	-0.0135346	0.0162338	0.404611	0.717551	-0.003394	0.0189813	0.858122	0.993192	ACE_inhibitor	1225.09	519.699	3794.56	0.013436	-0.00652918	-0.485946	0.627006	0.971969	NS	NS
PWY4LZ.257	454	434	24	430	-0.0363898	0.181871	0.841511	0.982945	-0.179885	0.227047	0.428695	0.850147	ACE_inhibitor	305	300	7	298	-0.170075	0.277941	0.541072	0.920173	-0.245664	0.329002	0.455924	0.970528	ACE_inhibitor	1124	1123	44	1080	0.0961619	0.115832	0.406612	0.717551	-0.0704691	0.135312	0.60262	0.993192	ACE_inhibitor	30.2325	12.9448	74.5321	0.092171	0.0328386	0.356279	0.721632	0.982062	NS	NS
P164.PWY	454	421	24	430	-0.0326323	0.380324	0.931664	0.982945	0.0590884	0.472963	0.90064	0.973039	ACE_inhibitor	305	302	7	298	-0.430071	0.193779	0.0272259	0.741151	-0.379725	0.232478	0.103604	0.970528	ACE_inhibitor	1124	1109	44	1080	-0.0596804	0.0732433	0.415349	0.725213	0.0354487	0.0874725	0.685372	0.993192	ACE_inhibitor	6.9134	26.631	186.408	0.0674273	-0.103676	-1.53759	0.124148	0.690541	NS	NS
PWY.6317	454	454	24	430	0.0611327	0.0499277	0.221458	0.899253	0.0577955	0.0601584	0.337284	0.850147	ACE_inhibitor	305	305	7	298	0.0539728	0.0855128	0.528421	0.920173	0.0627374	0.102825	0.5423	0.970528	ACE_inhibitor	1124	1124	44	1080	0.024088	0.0294644	0.413802	0.725213	0.0334661	0.0347992	0.336423	0.993192	ACE_inhibitor	401.159	136.753	1151.87	0.0243268	0.035301	1.45112	0.146746	0.690541	NS	NS
CRNFORCAT.PWY	454	169	24	430	0.766572	0.555019	0.167933	0.899253	1.22726	0.683744	0.0734286	0.630107	ACE_inhibitor	305	148	7	298	0.438369	1.02461	0.669077	0.937662	0.323186	1.22695	0.792443	0.970528	ACE_inhibitor	1124	619	44	1080	-0.366946	0.459121	0.424324	0.732959	0.0240723	0.542448	0.964612	0.993192	ACE_inhibitor	3.24627	0.952541	4.74401	0.334397	0.130303	0.389664	0.696785	0.982062	NS	NS
PPGPPMET.PWY	454	440	24	430	-0.111328	0.197632	0.573526	0.933289	-0.0515531	0.246312	0.834326	0.964198	ACE_inhibitor	305	295	7	298	-0.000838003	0.334655	0.998004	0.998004	-0.348263	0.408476	0.394692	0.970528	ACE_inhibitor	1124	1110	44	1080	0.10702	0.134518	0.426449	0.732959	0.0697893	0.160357	0.663498	0.993192	ACE_inhibitor	25.6027	8.92903	55.2632	0.10553	0.0340386	0.322551	0.747036	0.982062	NS	NS
PWYG.321	454	319	24	430	-0.637965	0.582317	0.273872	0.899253	-1.50362	0.7113	0.0351464	0.623473	ACE_inhibitor	305	187	7	298	-1.07858	0.916831	0.240367	0.877381	-0.405454	1.10812	0.714737	0.970528	ACE_inhibitor	1124	708	44	1080	0.302476	0.408067	0.458703	0.737268	-0.155001	0.481548	0.747606	0.993192	ACE_inhibitor	2.94904	1.18966	6.00534	0.313975	-0.132891	-0.423253	0.67211	0.982062	NS	NS
PWY.7664	454	329	24	430	-0.488283	0.57175	0.393563	0.899253	-1.30977	0.696375	0.0607252	0.630107	ACE_inhibitor	305	187	7	298	-1.05711	0.910424	0.246522	0.877381	-0.394941	1.09983	0.719813	0.970528	ACE_inhibitor	1124	708	44	1080	0.298825	0.405566	0.461393	0.737268	-0.158797	0.478464	0.740037	0.993192	ACE_inhibitor	3.05906	1.20646	6.07963	0.310908	-0.0920532	-0.296079	0.76717	0.982062	NS	NS
PWY0.862	454	348	24	430	-0.243136	0.543292	0.654717	0.951759	-1.08531	0.664648	0.10328	0.683881	ACE_inhibitor	305	195	7	298	-0.945821	0.887662	0.287503	0.877381	-0.361211	1.06412	0.734543	0.970528	ACE_inhibitor	1124	738	44	1080	0.300079	0.393561	0.445939	0.737268	-0.227378	0.461925	0.622651	0.993192	ACE_inhibitor	3.38793	1.26913	6.4562	0.299971	-0.00780377	-0.0260151	0.979245	0.989638	NS	NS
ARO.PWY	454	454	24	430	0.00966613	0.0332395	0.771344	0.982945	0.0130873	0.0411348	0.750538	0.947431	ACE_inhibitor	305	305	7	298	0.0544651	0.0502748	0.279563	0.877381	0.0698936	0.0586115	0.234187	0.970528	ACE_inhibitor	1124	1124	44	1080	-0.0134389	0.0176616	0.446873	0.737268	-0.00440383	0.0207391	0.831879	0.993192	ACE_inhibitor	905.086	395.64	3205.81	0.0148963	-0.00283708	-0.190455	0.848953	0.989638	NS	NS
PWY0.162	454	453	24	430	-0.10218	0.0816096	0.21123	0.899253	-0.0979991	0.103125	0.342554	0.850147	ACE_inhibitor	305	305	7	298	-0.0685727	0.1408	0.626605	0.936086	-0.135828	0.169938	0.424854	0.970528	ACE_inhibitor	1124	1124	44	1080	0.0343883	0.0467435	0.46208	0.737268	0.0326212	0.0557474	0.558563	0.993192	ACE_inhibitor	150.147	50.4422	457.676	0.0389762	-0.00465204	-0.119356	0.904993	0.989638	NS	NS
GLUDEG.I.PWY	454	344	24	430	-0.536603	0.481346	0.265549	0.899253	-0.338522	0.598428	0.571928	0.916887	ACE_inhibitor	305	244	7	298	0.271545	0.731237	0.710641	0.937662	0.568022	0.878738	0.518578	0.970528	ACE_inhibitor	1124	956	44	1080	-0.222601	0.302841	0.462468	0.737268	-0.243401	0.358879	0.497773	0.993192	ACE_inhibitor	4.31603	1.87018	10.9036	0.241898	-0.247827	-1.02451	0.305594	0.927276	NS	NS
PWY.7196	454	442	24	430	-0.0130922	0.101568	0.897498	0.982945	-0.0297363	0.127479	0.815683	0.958913	ACE_inhibitor	305	305	7	298	-0.0781014	0.163145	0.632488	0.937662	-0.0324763	0.196312	0.868731	0.970528	ACE_inhibitor	1124	1121	44	1080	0.0386928	0.051542	0.452991	0.737268	0.0189087	0.0612366	0.757549	0.993192	ACE_inhibitor	96.9354	37.5709	376.424	0.0442404	0.0202796	0.458395	0.646668	0.982062	NS	NS
GLYCOLYSIS.E.D	454	426	24	430	-0.0442953	0.380607	0.907404	0.982945	-0.0075709	0.476958	0.987343	0.998728	ACE_inhibitor	305	283	7	298	0.109885	0.660258	0.867933	0.965658	0.204685	0.795374	0.797114	0.970528	ACE_inhibitor	1124	1065	44	1080	-0.194994	0.25879	0.451318	0.737268	0.0152816	0.303075	0.959796	0.993192	ACE_inhibitor	6.90314	2.29389	14.9315	0.20358	-0.122895	-0.603669	0.546064	0.971969	NS	NS
FASYN.ELONG.PWY	454	329	24	430	-0.483183	0.579899	0.405175	0.899253	-1.33715	0.707098	0.0593469	0.630107	ACE_inhibitor	305	187	7	298	-1.07123	0.927681	0.249124	0.877381	-0.393744	1.12132	0.725762	0.970528	ACE_inhibitor	1124	710	44	1080	0.299505	0.412299	0.467729	0.740388	-0.178894	0.486534	0.713176	0.993192	ACE_inhibitor	2.97369	1.16199	5.88269	0.315938	-0.0918009	-0.290567	0.771383	0.982062	NS	NS
PWY.6282	454	329	24	430	-0.462391	0.574305	0.42118	0.899253	-1.26107	0.699553	0.0721972	0.630107	ACE_inhibitor	305	187	7	298	-1.09756	0.932357	0.240061	0.877381	-0.419206	1.12695	0.710203	0.970528	ACE_inhibitor	1124	708	44	1080	0.29812	0.414141	0.471766	0.741347	-0.148561	0.488912	0.761293	0.993192	ACE_inhibitor	3.0319	1.15037	5.83048	0.316027	-0.092515	-0.292745	0.769717	0.982062	NS	NS
FASYN.INITIAL.PWY	454	329	24	430	-0.510423	0.553208	0.356692	0.899253	-1.24799	0.673838	0.0647599	0.630107	ACE_inhibitor	305	187	7	298	-1.08041	0.86714	0.213761	0.877381	-0.441316	1.04755	0.673889	0.970528	ACE_inhibitor	1124	709	44	1080	0.270539	0.386828	0.484462	0.742047	-0.189724	0.45645	0.677748	0.993192	ACE_inhibitor	3.26756	1.32991	6.6829	0.297741	-0.114952	-0.386082	0.699436	0.982062	NS	NS
PWY.7388	454	329	24	430	-0.503501	0.546414	0.357315	0.899253	-1.23597	0.665832	0.0641537	0.630107	ACE_inhibitor	305	187	7	298	-1.07536	0.856099	0.210058	0.877381	-0.448535	1.0342	0.664857	0.970528	ACE_inhibitor	1124	708	44	1080	0.267741	0.382956	0.484608	0.742047	-0.174712	0.451887	0.699108	0.993192	ACE_inhibitor	3.34932	1.36443	6.81871	0.294469	-0.115152	-0.391051	0.695759	0.982062	NS	NS
PWY.6386	454	454	24	430	-0.0071306	0.0287489	0.804229	0.982945	-0.0232661	0.0344472	0.499812	0.910658	ACE_inhibitor	305	305	7	298	0.0394662	0.044293	0.373667	0.877381	0.0628994	0.0524698	0.231746	0.970528	ACE_inhibitor	1124	1124	44	1080	-0.0118496	0.0167856	0.480375	0.742047	-0.00144916	0.019619	0.941131	0.993192	ACE_inhibitor	1209.92	509.718	3549.19	0.0137766	-0.00580151	-0.421112	0.673673	0.982062	NS	NS
PWY.6123	454	454	24	430	0.112527	0.0668078	0.0928407	0.899253	0.127467	0.0811034	0.11684	0.728689	ACE_inhibitor	305	305	7	298	0.0406574	0.108768	0.708821	0.937662	0.15327	0.127939	0.231997	0.970528	ACE_inhibitor	1124	1124	44	1080	-0.0226696	0.0325063	0.485704	0.742047	-0.0297496	0.038567	0.440654	0.993192	ACE_inhibitor	224.05	84.527	946.381	0.0282283	0.00573268	0.203082	0.839071	0.989638	NS	NS
GLUCONEO.PWY	454	422	24	430	0.405575	0.392209	0.30167	0.899253	0.526666	0.47672	0.269928	0.796777	ACE_inhibitor	305	297	7	298	0.121726	0.302308	0.687499	0.937662	0.180567	0.35281	0.609235	0.970528	ACE_inhibitor	1124	1109	44	1080	-0.0725579	0.103473	0.48331	0.742047	-0.0921518	0.121788	0.449425	0.993192	ACE_inhibitor	6.50077	10.9421	93.4005	0.0949829	-0.0253371	-0.266755	0.789658	0.982062	NS	NS
HEXITOLDEGSUPER.PWY	454	453	24	430	-0.0928709	0.136364	0.496202	0.904809	-0.29648	0.173109	0.0875625	0.630107	ACE_inhibitor	305	301	7	298	-0.114125	0.295181	0.699314	0.937662	0.0560916	0.34589	0.871302	0.970528	ACE_inhibitor	1124	1121	44	1080	0.0719004	0.102011	0.481066	0.742047	-0.00646413	0.121316	0.957516	0.993192	ACE_inhibitor	53.7778	11.4769	96.0955	0.0787255	0.0037503	0.0476377	0.962005	0.989638	NS	NS
BIOTIN.BIOSYNTHESIS.PWY	454	322	24	430	-0.531503	0.573492	0.35455	0.899253	-1.26777	0.692619	0.0679395	0.630107	ACE_inhibitor	305	181	7	298	-1.30379	0.915806	0.155595	0.877381	-0.606523	1.09864	0.58137	0.970528	ACE_inhibitor	1124	691	44	1080	0.275016	0.409907	0.502408	0.748463	-0.137397	0.48201	0.775661	0.993192	ACE_inhibitor	3.0405	1.19232	5.95155	0.313352	-0.150603	-0.480618	0.630788	0.971969	NS	NS
HISDEG.PWY	454	447	24	430	0.0919083	0.221393	0.67825	0.971865	-0.0536923	0.273294	0.844351	0.971202	ACE_inhibitor	305	300	7	298	0.396521	0.428674	0.35573	0.877381	0.258404	0.510139	0.612912	0.970528	ACE_inhibitor	1124	1113	44	1080	-0.0977825	0.146119	0.503512	0.748463	-0.10614	0.174384	0.542884	0.993192	ACE_inhibitor	20.402	5.44184	46.8364	0.117298	-0.00752423	-0.0641461	0.948854	0.989638	NS	NS
PWY.5367	454	400	24	430	0.459629	0.572861	0.422791	0.899253	0.942876	0.707883	0.183635	0.728689	ACE_inhibitor	305	296	7	298	0.00932107	0.391003	0.980998	0.993679	0.332692	0.476232	0.485454	0.970528	ACE_inhibitor	1124	1107	44	1080	-0.0982813	0.14335	0.49311	0.748463	-0.0632045	0.170945	0.711655	0.993192	ACE_inhibitor	3.0472	6.54093	48.6635	0.131023	-0.057014	-0.435146	0.663456	0.982062	NS	NS
PWY.5659	454	453	24	430	0.0130403	0.10821	0.904136	0.982945	-0.0763927	0.133827	0.568444	0.916887	ACE_inhibitor	305	305	7	298	0.00302625	0.159397	0.984865	0.993679	-0.136495	0.194827	0.484177	0.970528	ACE_inhibitor	1124	1124	44	1080	-0.0383029	0.056106	0.494946	0.748463	-0.0414719	0.0663941	0.532345	0.993192	ACE_inhibitor	85.4022	39.3584	317.674	0.0475418	-0.0247156	-0.519872	0.603153	0.971969	NS	NS
THRESYN.PWY	454	454	24	430	0.0503097	0.048635	0.301504	0.899253	0.0755491	0.0595947	0.205643	0.740918	ACE_inhibitor	305	305	7	298	-0.0868866	0.0825217	0.293246	0.877381	-0.0505831	0.100296	0.614448	0.970528	ACE_inhibitor	1124	1124	44	1080	-0.0169693	0.0256394	0.508207	0.749994	-0.0314883	0.0303914	0.300393	0.993192	ACE_inhibitor	422.769	146.847	1521.19	0.0218697	-0.00827586	-0.378417	0.705121	0.982062	NS	NS
PWY.6519	454	322	24	430	-0.52022	0.557732	0.351467	0.899253	-1.22575	0.673854	0.0696618	0.630107	ACE_inhibitor	305	181	7	298	-1.23871	0.883421	0.161905	0.877381	-0.585212	1.05992	0.581326	0.970528	ACE_inhibitor	1124	691	44	1080	0.257266	0.396532	0.516608	0.757692	-0.153933	0.466224	0.741336	0.993192	ACE_inhibitor	3.21476	1.28134	6.3598	0.303506	-0.149544	-0.492721	0.62221	0.971969	NS	NS
PWY.5030	454	434	24	430	0.566558	0.33494	0.0914484	0.899253	0.347762	0.422603	0.411055	0.850147	ACE_inhibitor	305	294	7	298	0.400563	0.358703	0.26506	0.877381	0.426209	0.423369	0.315041	0.970528	ACE_inhibitor	1124	1102	44	1080	0.0880378	0.138124	0.524009	0.759655	0.0757445	0.162842	0.641927	0.993192	ACE_inhibitor	8.91388	7.77197	52.4158	0.120297	0.184915	1.53715	0.124256	0.690541	NS	NS
GLYCOLYSIS	454	454	24	430	-0.12502	0.185092	0.499753	0.904809	-0.40538	0.232837	0.082458	0.630107	ACE_inhibitor	305	301	7	298	-0.361398	0.395107	0.361109	0.877381	-0.242283	0.45857	0.597712	0.970528	ACE_inhibitor	1124	1122	44	1080	-0.0916948	0.144155	0.524852	0.759655	-0.18259	0.170258	0.283767	0.993192	ACE_inhibitor	29.1893	6.40575	48.1217	0.109293	-0.123951	-1.13411	0.256747	0.884922	NS	NS
GALACTUROCAT.PWY	454	453	24	430	-0.10499	0.167719	0.531656	0.920566	-0.172955	0.210749	0.412335	0.850147	ACE_inhibitor	305	304	7	298	0.374001	0.244194	0.126707	0.877381	0.575086	0.290321	0.0486649	0.970528	ACE_inhibitor	1124	1122	44	1080	-0.0467614	0.0734213	0.524327	0.759655	-0.00364892	0.0866127	0.966404	0.993192	ACE_inhibitor	35.5495	16.7699	185.505	0.0648443	-0.0257957	-0.39781	0.69077	0.982062	NS	NS
TRPSYN.PWY	454	454	24	430	0.134958	0.0820175	0.100612	0.899253	0.142521	0.102824	0.166531	0.728689	ACE_inhibitor	305	305	7	298	-0.20971	0.15414	0.174707	0.877381	-0.29148	0.185755	0.117822	0.970528	ACE_inhibitor	1124	1124	44	1080	0.0267433	0.0451545	0.553795	0.77883	0.0462427	0.0542646	0.39431	0.993192	ACE_inhibitor	148.657	42.0888	490.454	0.0383144	0.0357492	0.933048	0.350795	0.965672	NS	NS
THISYN.PWY	454	340	24	430	-0.31869	0.623269	0.609384	0.946764	-0.827602	0.776355	0.287067	0.799221	ACE_inhibitor	305	221	7	298	0.630714	0.987045	0.523319	0.920173	0.551987	1.20541	0.647384	0.970528	ACE_inhibitor	1124	869	44	1080	-0.247788	0.42085	0.556128	0.77883	-0.326713	0.502854	0.516013	0.993192	ACE_inhibitor	2.57424	1.02642	5.64607	0.328856	-0.17001	-0.516973	0.605175	0.971969	NS	NS
PWY0.1261	454	384	24	430	-0.796204	0.548318	0.147194	0.899253	-0.628015	0.670973	0.349854	0.850147	ACE_inhibitor	305	208	7	298	-0.495959	1.06268	0.641051	0.937662	-0.634685	1.23373	0.607372	0.970528	ACE_inhibitor	1124	779	44	1080	0.278734	0.474433	0.556981	0.77883	0.282371	0.562995	0.616086	0.993192	ACE_inhibitor	3.3261	0.885517	4.44273	0.339925	-0.213661	-0.628554	0.529641	0.971969	NS	NS
P162.PWY	454	326	24	430	0.100489	0.535614	0.851266	0.982945	0.202738	0.657399	0.757944	0.947431	ACE_inhibitor	305	203	7	298	0.352896	0.83554	0.673069	0.937662	1.03822	0.975415	0.288126	0.970528	ACE_inhibitor	1124	904	44	1080	-0.200572	0.335409	0.549966	0.77883	-0.0655369	0.394975	0.868246	0.993192	ACE_inhibitor	3.48575	1.4324	8.88897	0.269122	-0.0671473	-0.249505	0.80297	0.986075	NS	NS
P42.PWY	454	445	24	430	-0.289704	0.17922	0.106726	0.899253	0.0714148	0.2195	0.745089	0.947431	ACE_inhibitor	305	299	7	298	-0.00664569	0.367073	0.985568	0.993679	-0.0198085	0.421686	0.96257	0.999828	ACE_inhibitor	1124	1115	44	1080	-0.0845357	0.139842	0.54563	0.77883	0.0133855	0.164962	0.935344	0.993192	ACE_inhibitor	31.1333	7.42155	51.1356	0.105591	-0.149309	-1.41403	0.157354	0.690541	NS	NS
PWY.7211	454	446	24	430	0.0020921	0.122247	0.986354	0.997031	-0.196462	0.148313	0.186082	0.728689	ACE_inhibitor	305	304	7	298	0.0972544	0.265418	0.714316	0.937662	-0.0516504	0.307935	0.866926	0.970528	ACE_inhibitor	1124	1120	44	1080	-0.0422849	0.0728257	0.561608	0.781986	-0.0669756	0.085989	0.436222	0.993192	ACE_inhibitor	66.9145	14.1951	188.552	0.0608963	-0.0239276	-0.392924	0.694375	0.982062	NS	NS
PWY0.1586	454	454	24	430	-0.195506	0.148522	0.188748	0.899253	-0.152957	0.180466	0.397192	0.850147	ACE_inhibitor	305	305	7	298	0.424982	0.310664	0.172356	0.877381	0.272943	0.351095	0.437621	0.970528	ACE_inhibitor	1124	1123	44	1080	0.0595475	0.103679	0.565852	0.78422	0.0416223	0.123465	0.736094	0.993192	ACE_inhibitor	45.3335	10.3614	93.0285	0.0819993	0.0072622	0.0885641	0.929428	0.989638	NS	NS
PWY.6121	454	454	24	430	0.0287797	0.0333126	0.388105	0.899253	0.0326937	0.040631	0.421511	0.850147	ACE_inhibitor	305	305	7	298	0.0104508	0.0399226	0.793685	0.958192	0.0126849	0.0458919	0.782465	0.970528	ACE_inhibitor	1124	1124	44	1080	0.00885353	0.0155906	0.570235	0.78422	0.0112098	0.0182117	0.538338	0.993192	ACE_inhibitor	901.12	627.427	4114.08	0.0133125	0.0122133	0.917433	0.358916	0.971969	NS	NS
PWY.6125	454	454	24	430	-0.00639354	0.0929647	0.945201	0.982945	-0.0341511	0.115644	0.767911	0.951089	ACE_inhibitor	305	305	7	298	-0.0594898	0.185995	0.74931	0.949131	0.123474	0.219642	0.574487	0.970528	ACE_inhibitor	1124	1123	44	1080	0.0317555	0.05907	0.590967	0.801673	-0.00902814	0.069666	0.896914	0.993192	ACE_inhibitor	115.708	28.9066	286.593	0.0481567	0.015402	0.319832	0.749096	0.982062	NS	NS
ARGSYN.PWY	454	454	24	430	0.141921	0.103983	0.173006	0.899253	0.116508	0.124865	0.351352	0.850147	ACE_inhibitor	305	305	7	298	-0.285144	0.162842	0.0809739	0.877381	-0.143475	0.1923	0.456275	0.970528	ACE_inhibitor	1124	1124	44	1080	0.0324334	0.0621483	0.601865	0.810675	0.0181684	0.073653	0.805206	0.993192	ACE_inhibitor	92.4863	37.7109	258.905	0.0506953	0.0276788	0.545982	0.585078	0.971969	NS	NS
PWY.6385	454	454	24	430	0.00378366	0.0681228	0.955733	0.982945	0.0495026	0.0835855	0.554034	0.916887	ACE_inhibitor	305	305	7	298	0.0671932	0.129777	0.605022	0.924434	0.0833359	0.149729	0.578303	0.970528	ACE_inhibitor	1124	1123	44	1080	-0.0184972	0.0358699	0.606184	0.813174	0.0215475	0.0420239	0.608238	0.993192	ACE_inhibitor	215.484	59.3749	777.214	0.0308303	-0.00909765	-0.295088	0.767926	0.982062	NS	NS
PWY.3841	454	454	24	430	0.104777	0.0644231	0.104595	0.899253	0.0110845	0.0789426	0.888406	0.973039	ACE_inhibitor	305	305	7	298	0.204887	0.144221	0.156468	0.877381	0.343801	0.166784	0.0402513	0.970528	ACE_inhibitor	1124	1124	44	1080	0.0255922	0.051037	0.616158	0.813328	-0.0095695	0.0596547	0.872585	0.993192	ACE_inhibitor	240.944	48.0778	383.911	0.0385491	0.0667541	1.73166	0.0833333	0.690541	NS	NS
PANTO.PWY	454	454	24	430	-0.0368475	0.0536813	0.492827	0.904809	-0.0104152	0.0642475	0.871304	0.971746	ACE_inhibitor	305	305	7	298	0.11588	0.102925	0.261128	0.877381	0.081782	0.122164	0.503798	0.970528	ACE_inhibitor	1124	1124	44	1080	0.0152638	0.0299646	0.610576	0.813328	0.0316506	0.03614	0.381348	0.993192	ACE_inhibitor	347.02	94.3967	1113.74	0.0253579	0.00974294	0.384217	0.700817	0.982062	NS	NS
COBALSYN.PWY	454	444	24	430	-0.0146389	0.147704	0.921099	0.982945	-0.0299462	0.176854	0.86563	0.971746	ACE_inhibitor	305	304	7	298	0.130821	0.154412	0.397562	0.877381	0.19311	0.183188	0.292792	0.970528	ACE_inhibitor	1124	1123	44	1080	-0.0289939	0.0577607	0.615791	0.813328	0.0084898	0.0685041	0.901393	0.993192	ACE_inhibitor	45.8368	41.9412	299.733	0.0507993	-0.00999884	-0.19683	0.84396	0.989638	NS	NS
PWY.7456	454	333	24	430	0.678834	0.664493	0.307543	0.899253	0.493309	0.800051	0.537855	0.916887	ACE_inhibitor	305	265	7	298	-0.118186	0.889235	0.894356	0.969545	-0.99173	1.02707	0.335134	0.970528	ACE_inhibitor	1124	1045	44	1080	0.160169	0.316406	0.612807	0.813328	0.342463	0.371558	0.356895	0.993192	ACE_inhibitor	2.26474	1.26464	9.98874	0.271983	0.221022	0.812633	0.416429	0.971969	NS	NS
PWY.7400	454	454	24	430	0.215613	0.0972812	0.0271836	0.899253	0.205653	0.118498	0.0834374	0.630107	ACE_inhibitor	305	305	7	298	-0.270584	0.153963	0.0798741	0.877381	-0.136047	0.181939	0.455274	0.970528	ACE_inhibitor	1124	1124	44	1080	0.0290556	0.0585275	0.619679	0.814718	0.0171734	0.0693871	0.804567	0.993192	ACE_inhibitor	105.668	42.1857	291.931	0.0476848	0.0451377	0.946584	0.343851	0.957766	NS	NS
PWY.6936	454	454	24	430	0.148131	0.110056	0.179014	0.899253	0.0918661	0.134821	0.496022	0.910658	ACE_inhibitor	305	305	7	298	-0.25781	0.16232	0.113291	0.877381	-0.213415	0.195562	0.276148	0.970528	ACE_inhibitor	1124	1124	44	1080	-0.0290759	0.059677	0.626197	0.816143	-0.00265186	0.0699974	0.969786	0.993192	ACE_inhibitor	82.5612	37.9536	280.793	0.0499185	-0.0142515	-0.285496	0.775264	0.982062	NS	NS
PWY.6113	454	281	24	430	-0.345418	0.61783	0.576391	0.933289	-1.26399	0.749711	0.0925872	0.630107	ACE_inhibitor	305	182	7	298	-1.39498	0.953825	0.144655	0.877381	-0.90124	1.1502	0.434007	0.970528	ACE_inhibitor	1124	699	44	1080	0.204921	0.423797	0.62881	0.816143	-0.170661	0.502118	0.734011	0.993192	ACE_inhibitor	2.61977	1.09916	5.5678	0.328147	-0.13969	-0.425694	0.670331	0.982062	NS	NS
PWY.5971	454	289	24	430	-0.245641	0.623699	0.693886	0.975283	-1.12293	0.756411	0.138456	0.728689	ACE_inhibitor	305	182	7	298	-1.40275	0.952386	0.141839	0.877381	-0.91001	1.14937	0.429217	0.970528	ACE_inhibitor	1124	699	44	1080	0.204328	0.422635	0.628862	0.816143	-0.181398	0.500591	0.717149	0.993192	ACE_inhibitor	2.57069	1.10249	5.59847	0.328414	-0.111529	-0.339599	0.734159	0.982062	NS	NS
PWY.6284	454	289	24	430	-0.101721	0.603996	0.866336	0.982945	-0.9858	0.733614	0.179794	0.728689	ACE_inhibitor	305	182	7	298	-1.35165	0.946623	0.154378	0.877381	-0.863242	1.14039	0.449744	0.970528	ACE_inhibitor	1124	699	44	1080	0.201921	0.419849	0.630656	0.816143	-0.162346	0.497479	0.744233	0.993192	ACE_inhibitor	2.74114	1.11595	5.67301	0.32393	-0.0673349	-0.207869	0.835331	0.989638	NS	NS
PWY.621	454	454	24	430	-0.00901616	0.103056	0.930324	0.982945	0.0393518	0.125265	0.753574	0.947431	ACE_inhibitor	305	305	7	298	-0.0308629	0.131514	0.814624	0.958192	5.94814e-05	0.155244	0.999695	0.999828	ACE_inhibitor	1124	1124	44	1080	0.0240409	0.0512964	0.639401	0.821021	0.0365458	0.0610783	0.549739	0.993192	ACE_inhibitor	94.1575	57.8173	380.037	0.043355	0.0122235	0.281941	0.777989	0.982062	NS	NS
PWY.6168	454	454	24	430	-0.0949202	0.107719	0.378711	0.899253	-0.118728	0.132872	0.372114	0.850147	ACE_inhibitor	305	303	7	298	0.321436	0.251386	0.202037	0.877381	0.148401	0.297159	0.617927	0.970528	ACE_inhibitor	1124	1122	44	1080	-0.0414799	0.093648	0.6579	0.840509	-0.0120327	0.109699	0.912678	0.993192	ACE_inhibitor	86.1816	15.8241	114.026	0.0680364	-0.0362157	-0.532298	0.59452	0.971969	NS	NS
TCA	454	436	24	430	-0.299631	0.182729	0.101813	0.899253	-0.332664	0.227875	0.145169	0.728689	ACE_inhibitor	305	298	7	298	-0.247883	0.362829	0.495027	0.912686	-0.149566	0.426518	0.726125	0.970528	ACE_inhibitor	1124	1106	44	1080	0.0574995	0.130537	0.659672	0.840509	0.135924	0.155984	0.383736	0.993192	ACE_inhibitor	29.9493	7.59619	58.6861	0.101939	-0.077753	-0.762739	0.445619	0.971969	NS	NS
ASPASN.PWY	454	454	24	430	-0.103416	0.0937286	0.270484	0.899253	-0.153419	0.115419	0.184543	0.728689	ACE_inhibitor	305	305	7	298	0.279051	0.208024	0.180811	0.877381	0.321611	0.241584	0.184266	0.970528	ACE_inhibitor	1124	1124	44	1080	-0.0252996	0.0597804	0.672225	0.844197	-0.0547536	0.070896	0.440102	0.993192	ACE_inhibitor	113.83	23.1086	279.822	0.0489843	-0.0297599	-0.60754	0.543492	0.971969	NS	NS
X1CMET2.PWY	454	454	24	430	0.0983405	0.0645556	0.1284	0.899253	-0.000691111	0.0799382	0.993106	0.998728	ACE_inhibitor	305	305	7	298	0.131383	0.128076	0.305814	0.877381	0.266029	0.148699	0.0747629	0.970528	ACE_inhibitor	1124	1124	44	1080	0.0183079	0.0426801	0.668039	0.844197	-0.0018166	0.0500761	0.971068	0.993192	ACE_inhibitor	239.957	60.9625	548.97	0.034302	0.0490151	1.42893	0.153025	0.690541	NS	NS
PWY.6507	454	453	24	430	0.00225128	0.167038	0.989253	0.997031	0.0172316	0.207035	0.933711	0.978615	ACE_inhibitor	305	305	7	298	0.429184	0.235778	0.0697212	0.877381	0.671871	0.280623	0.0173569	0.970528	ACE_inhibitor	1124	1123	44	1080	-0.0285108	0.0681938	0.675966	0.844197	-0.00565141	0.0810706	0.944438	0.993192	ACE_inhibitor	35.8399	17.9885	215.035	0.0609865	0.00621217	0.101861	0.918867	0.989638	NS	NS
THISYNARA.PWY	454	454	24	430	0.0499699	0.0842192	0.553271	0.929608	-0.0321417	0.103463	0.756227	0.947431	ACE_inhibitor	305	305	7	298	-0.000417102	0.148019	0.997754	0.998004	-0.124079	0.18301	0.498377	0.970528	ACE_inhibitor	1124	1124	44	1080	-0.0204874	0.0492579	0.677549	0.844197	0.0326112	0.0582878	0.575947	0.993192	ACE_inhibitor	140.986	45.6422	412.143	0.0408667	-0.00236764	-0.0579356	0.9538	0.989638	NS	NS
PWY.6124	454	454	24	430	0.142241	0.0754068	0.0599259	0.899253	0.180298	0.0910612	0.0484118	0.630107	ACE_inhibitor	305	305	7	298	0.0761049	0.120324	0.527547	0.920173	0.194607	0.14002	0.165748	0.970528	ACE_inhibitor	1124	1124	44	1080	-0.0150242	0.0368874	0.683868	0.848407	-0.0215539	0.0435515	0.620767	0.993192	ACE_inhibitor	175.865	69.071	734.925	0.0319461	0.0196255	0.61433	0.538997	0.971969	NS	NS
PWY.6545	454	452	24	430	0.077025	0.0886486	0.385401	0.899253	0.0336204	0.107589	0.754837	0.947431	ACE_inhibitor	305	305	7	298	-0.0154602	0.194179	0.936594	0.980622	0.17281	0.229027	0.451201	0.970528	ACE_inhibitor	1124	1123	44	1080	0.025285	0.0626203	0.68645	0.848422	-0.0202096	0.0740714	0.78503	0.993192	ACE_inhibitor	127.25	26.5214	255.017	0.0494596	0.0387474	0.783415	0.433383	0.971969	NS	NS
GALACT.GLUCUROCAT.PWY	454	453	24	430	-0.0504292	0.165838	0.761208	0.982945	-0.112349	0.207383	0.588302	0.916887	ACE_inhibitor	305	303	7	298	0.309423	0.238261	0.195085	0.877381	0.561334	0.281684	0.0473432	0.970528	ACE_inhibitor	1124	1121	44	1080	-0.0284575	0.0738847	0.700192	0.861486	-0.00559106	0.0878178	0.949248	0.993192	ACE_inhibitor	36.3607	17.6154	183.185	0.0649349	-0.00672969	-0.103638	0.917457	0.989638	NS	NS
PWY.6901	454	449	24	430	-0.200111	0.148558	0.178693	0.899253	-0.510284	0.186555	0.00652202	0.532631	ACE_inhibitor	305	298	7	298	0.076786	0.322378	0.811905	0.958192	0.201795	0.374651	0.590617	0.970528	ACE_inhibitor	1124	1116	44	1080	-0.0401152	0.104905	0.702242	0.861486	-0.116698	0.124318	0.348097	0.993192	ACE_inhibitor	45.3114	9.62211	90.8675	0.0828171	-0.0821231	-0.991621	0.321383	0.935642	NS	NS
PWY.7184	454	454	24	430	-0.01275	0.0987165	0.897292	0.982945	-0.0587778	0.12288	0.632676	0.917193	ACE_inhibitor	305	305	7	298	-0.0554276	0.206335	0.788401	0.958192	0.146633	0.242838	0.546476	0.970528	ACE_inhibitor	1124	1123	44	1080	0.0251119	0.0677397	0.710923	0.868906	-0.0245768	0.0800276	0.758824	0.993192	ACE_inhibitor	102.617	23.4885	217.928	0.0539137	0.00831984	0.154318	0.877359	0.989638	NS	NS
PWY.6549	454	323	24	430	-0.383341	0.571834	0.502975	0.904809	-0.276543	0.703195	0.694334	0.939491	ACE_inhibitor	305	236	7	298	-0.9395	0.860205	0.275635	0.877381	-0.527732	1.03531	0.610664	0.970528	ACE_inhibitor	1124	892	44	1080	-0.135398	0.392369	0.7301	0.885783	0.256745	0.464385	0.580467	0.993192	ACE_inhibitor	3.05816	1.35144	6.49548	0.302821	-0.30458	-1.00581	0.314507	0.928365	NS	NS
SO4ASSIM.PWY	454	401	24	430	-0.679548	0.474527	0.152842	0.899253	-1.09929	0.586494	0.0616186	0.630107	ACE_inhibitor	305	262	7	298	-0.886128	0.811875	0.275953	0.877381	-0.82957	0.974585	0.395428	0.970528	ACE_inhibitor	1124	1012	44	1080	0.107419	0.327186	0.742737	0.885829	0.0791085	0.391647	0.839963	0.993192	ACE_inhibitor	4.44097	1.51713	9.3414	0.255659	-0.219535	-0.858703	0.390504	0.971969	NS	NS
PWY.6471	454	353	24	430	0.499464	0.623517	0.423541	0.899253	0.569882	0.763866	0.456079	0.873584	ACE_inhibitor	305	225	7	298	-0.872362	0.970554	0.36947	0.877381	-0.583548	1.17644	0.620288	0.970528	ACE_inhibitor	1124	917	44	1080	-0.135318	0.422694	0.748928	0.885829	-0.559854	0.502283	0.265262	0.993192	ACE_inhibitor	2.57219	1.0616	5.59691	0.329142	-0.0431971	-0.131242	0.895584	0.989638	NS	NS
SALVADEHYPOX.PWY	454	452	24	430	0.045467	0.101797	0.655356	0.951759	0.188806	0.122936	0.125394	0.728689	ACE_inhibitor	305	305	7	298	-0.166466	0.128675	0.196784	0.877381	-0.119625	0.155229	0.441623	0.970528	ACE_inhibitor	1124	1124	44	1080	-0.0145302	0.042682	0.733598	0.885829	-0.00803971	0.0503669	0.873208	0.993192	ACE_inhibitor	96.5003	60.3965	548.923	0.0376403	-0.0193283	-0.513501	0.607601	0.971969	NS	NS
PWY.5345	454	385	24	430	-0.575406	0.515423	0.264873	0.899253	-0.951786	0.635825	0.135206	0.728689	ACE_inhibitor	305	253	7	298	-0.539197	0.898273	0.548789	0.920173	-0.754971	1.07331	0.482423	0.970528	ACE_inhibitor	1124	1002	44	1080	0.113474	0.347781	0.744274	0.885829	0.239588	0.415446	0.564262	0.993192	ACE_inhibitor	3.76419	1.23932	8.26777	0.274501	-0.142865	-0.520454	0.602747	0.971969	NS	NS
PWY.6892	454	341	24	430	-0.42667	0.526784	0.418407	0.899253	-0.795797	0.655674	0.225581	0.768506	ACE_inhibitor	305	221	7	298	0.272765	0.812738	0.737399	0.945879	0.162784	0.988289	0.869296	0.970528	ACE_inhibitor	1124	870	44	1080	-0.111327	0.346149	0.747805	0.885829	-0.241873	0.413104	0.558334	0.993192	ACE_inhibitor	3.60359	1.5139	8.3459	0.272535	-0.152541	-0.559712	0.575676	0.971969	NS	NS
PWY.6527	454	454	24	430	-0.0494682	0.0592289	0.404073	0.899253	-0.0450169	0.0722205	0.533441	0.916887	ACE_inhibitor	305	305	7	298	-0.015494	0.102654	0.88013	0.965658	0.0232958	0.123451	0.850469	0.970528	ACE_inhibitor	1124	1124	44	1080	0.0115707	0.0342538	0.735582	0.885829	0.035611	0.0404014	0.378283	0.993192	ACE_inhibitor	285.058	94.8964	852.281	0.0284874	-0.00463393	-0.162666	0.870782	0.989638	NS	NS
PWY.5154	454	454	24	430	-0.295302	0.153178	0.0545272	0.899253	-0.41728	0.189407	0.0281684	0.623473	ACE_inhibitor	305	304	7	298	0.113543	0.297343	0.702844	0.937662	0.0490548	0.350754	0.888884	0.972195	ACE_inhibitor	1124	1122	44	1080	0.0293712	0.0939574	0.754643	0.886235	0.118294	0.111246	0.287862	0.993192	ACE_inhibitor	42.6195	11.3106	113.276	0.0773346	-0.0476918	-0.616694	0.537437	0.971969	NS	NS
SULFATE.CYS.PWY	454	401	24	430	-0.632404	0.488399	0.196054	0.899253	-1.02267	0.603884	0.0911469	0.630107	ACE_inhibitor	305	262	7	298	-0.852781	0.855095	0.319431	0.877381	-0.790056	1.02713	0.442469	0.970528	ACE_inhibitor	1124	1012	44	1080	0.101326	0.339719	0.765557	0.886434	0.106403	0.406286	0.793454	0.993192	ACE_inhibitor	4.19228	1.36764	8.66483	0.265142	-0.20665	-0.779393	0.435748	0.971969	NS	NS
GLUTORN.PWY	454	454	24	430	0.0832007	0.155964	0.593986	0.933289	0.0872441	0.185908	0.639122	0.921088	ACE_inhibitor	305	305	7	298	-0.38316	0.236221	0.105856	0.877381	-0.184698	0.278363	0.507583	0.970528	ACE_inhibitor	1124	1124	44	1080	0.0276316	0.0922452	0.76458	0.886434	-0.0498695	0.108578	0.646115	0.993192	ACE_inhibitor	41.1102	17.921	117.52	0.0752601	-0.00112679	-0.0149719	0.988055	0.989638	NS	NS
COMPLETE.ARO.PWY	454	454	24	430	0.00497367	0.0319026	0.876185	0.982945	0.00907179	0.039378	0.817921	0.958913	ACE_inhibitor	305	305	7	298	0.0555792	0.0504962	0.271967	0.877381	0.0679232	0.0587353	0.248597	0.970528	ACE_inhibitor	1124	1124	44	1080	-0.00539181	0.0176853	0.760518	0.886434	0.00163385	0.0208288	0.937491	0.993192	ACE_inhibitor	982.532	392.177	3197.25	0.0147893	0.00206578	0.13968	0.888913	0.989638	NS	NS
PWY.821	454	287	24	430	-0.0872135	0.564296	0.877245	0.982945	-0.336507	0.695405	0.628723	0.916887	ACE_inhibitor	305	207	7	298	-0.479338	0.892323	0.591544	0.924434	0.291058	1.07923	0.787609	0.970528	ACE_inhibitor	1124	837	44	1080	0.108535	0.387414	0.779413	0.893077	-0.0694753	0.462235	0.880554	0.993192	ACE_inhibitor	3.1404	1.2559	6.66269	0.300706	-0.0138126	-0.0459339	0.963363	0.989638	NS	NS
PWY.6609	454	454	24	430	0.0818011	0.0507612	0.107804	0.899253	0.193124	0.061538	0.00182827	0.223962	ACE_inhibitor	305	305	7	298	-0.0950354	0.0853847	0.2666	0.877381	-0.105957	0.104383	0.311003	0.970528	ACE_inhibitor	1124	1124	44	1080	-0.00723607	0.0276432	0.793549	0.899901	-0.00769729	0.0326436	0.813634	0.993192	ACE_inhibitor	388.093	137.164	1308.65	0.0233513	0.00503921	0.2158	0.829144	0.989638	NS	NS
PWY.5686	454	454	24	430	0.00412468	0.0311749	0.894803	0.982945	0.0304517	0.0378422	0.421483	0.850147	ACE_inhibitor	305	305	7	298	0.049783	0.0420036	0.236929	0.877381	0.0630167	0.0492443	0.20185	0.970528	ACE_inhibitor	1124	1124	44	1080	0.00438331	0.0165712	0.791433	0.899901	0.019374	0.019329	0.316412	0.993192	ACE_inhibitor	1028.94	566.797	3641.61	0.013818	0.00924575	0.669111	0.503425	0.971969	NS	NS
PWY0.166	454	454	24	430	-0.0128975	0.0723363	0.858571	0.982945	-0.0148517	0.0895993	0.868433	0.971746	ACE_inhibitor	305	305	7	298	-0.0963511	0.163098	0.555133	0.920173	0.0635332	0.193357	0.742734	0.970528	ACE_inhibitor	1124	1123	44	1080	0.0137921	0.05221	0.791701	0.899901	-0.0139901	0.0617988	0.820948	0.993192	ACE_inhibitor	191.112	37.5926	366.854	0.0409768	-0.00172486	-0.0420937	0.966424	0.989638	NS	NS
PWY.7371	454	163	24	430	0.472208	0.485605	0.331383	0.899253	-0.0135765	0.580834	0.981364	0.997652	ACE_inhibitor	305	135	7	298	0.695142	0.742755	0.350084	0.877381	0.295708	0.910233	0.745536	0.970528	ACE_inhibitor	1124	482	44	1080	0.0811165	0.329042	0.805323	0.910125	0.206216	0.391073	0.598088	0.993192	ACE_inhibitor	4.24066	1.81263	9.23626	0.255742	0.262383	1.02597	0.304907	0.927276	NS	NS
PWY.6737	454	454	24	430	-0.0225988	0.0470115	0.630973	0.951759	-0.043205	0.0588425	0.463248	0.873584	ACE_inhibitor	305	305	7	298	0.127095	0.0733198	0.0840812	0.877381	0.132737	0.0875103	0.130548	0.970528	ACE_inhibitor	1124	1124	44	1080	0.00613799	0.0267981	0.818876	0.919146	0.00532784	0.031595	0.86612	0.993192	ACE_inhibitor	452.472	186.019	1392.49	0.0221895	0.0108144	0.487367	0.625998	0.971969	NS	NS
RIBOSYN2.PWY	454	427	24	430	-0.433291	0.425622	0.309231	0.899253	-0.42019	0.523388	0.422555	0.850147	ACE_inhibitor	305	279	7	298	-1.65217	0.793479	0.0381788	0.850346	-0.330413	0.91947	0.71962	0.970528	ACE_inhibitor	1124	1045	44	1080	-0.0693266	0.325176	0.831212	0.919357	-0.143804	0.385438	0.709153	0.993192	ACE_inhibitor	5.52017	1.58829	9.45723	0.245694	-0.34237	-1.39348	0.163475	0.690541	NS	NS
PWY.1861	454	252	24	430	1.18835	0.636047	0.0623831	0.899253	1.12226	0.781945	0.152012	0.728689	ACE_inhibitor	305	245	7	298	1.04435	0.917517	0.255935	0.877381	0.626088	1.09081	0.56648	0.970528	ACE_inhibitor	1124	982	44	1080	0.0749667	0.35111	0.830965	0.919357	-0.104563	0.416735	0.801932	0.993192	ACE_inhibitor	2.47185	1.18788	8.11174	0.291464	0.406584	1.39497	0.163024	0.690541	NS	NS
ARGININE.SYN4.PWY	454	422	24	430	-0.316861	0.4632	0.494293	0.904809	-0.483125	0.563754	0.391974	0.850147	ACE_inhibitor	305	281	7	298	0.778112	0.774949	0.316154	0.877381	1.25943	0.906829	0.166057	0.970528	ACE_inhibitor	1124	1080	44	1080	0.0547931	0.264262	0.835779	0.919357	0.146238	0.311137	0.638442	0.993192	ACE_inhibitor	4.66083	1.66515	14.3196	0.220083	0.0292293	0.132811	0.894343	0.989638	NS	NS
PWY.4242	454	454	24	430	0.0546258	0.11795	0.643507	0.951759	0.0718341	0.1453	0.621313	0.916887	ACE_inhibitor	305	304	7	298	0.196429	0.202975	0.333974	0.877381	0.221575	0.246681	0.369906	0.970528	ACE_inhibitor	1124	1123	44	1080	0.0140168	0.0653479	0.830201	0.919357	0.0268921	0.0772589	0.727851	0.993192	ACE_inhibitor	71.8797	24.2724	234.173	0.0550211	0.0362571	0.658968	0.509917	0.971969	NS	NS
SER.GLYSYN.PWY	454	454	24	430	0.151395	0.0833997	0.0701713	0.899253	0.25071	0.103262	0.015636	0.623473	ACE_inhibitor	305	305	7	298	-0.020105	0.13087	0.878009	0.965658	-0.0411162	0.161018	0.79865	0.970528	ACE_inhibitor	1124	1124	44	1080	-0.00826677	0.0396908	0.835049	0.919357	0.0417902	0.0463482	0.367441	0.993192	ACE_inhibitor	143.771	58.3872	634.774	0.0345665	0.0183345	0.530412	0.595826	0.971969	NS	NS
POLYAMINSYN3.PWY	454	250	24	430	0.449675	0.558149	0.420879	0.899253	-0.3724	0.683926	0.586401	0.916887	ACE_inhibitor	305	185	7	298	-0.754497	0.858865	0.38039	0.877381	-0.734738	1.04494	0.482587	0.970528	ACE_inhibitor	1124	713	44	1080	0.0766108	0.401526	0.848718	0.927427	0.388095	0.475883	0.414951	0.993192	ACE_inhibitor	3.20997	1.35566	6.20258	0.304739	0.083188	0.272981	0.784868	0.982062	NS	NS
DENOVOPURINE2.PWY	454	454	24	430	0.0286876	0.0602664	0.634304	0.951759	0.0440453	0.0729935	0.546582	0.916887	ACE_inhibitor	305	305	7	298	-0.0283842	0.133217	0.831421	0.958192	0.0796292	0.158213	0.615174	0.970528	ACE_inhibitor	1124	1123	44	1080	0.00761657	0.0399242	0.848736	0.927427	-0.0124828	0.0472165	0.791542	0.993192	ACE_inhibitor	275.327	56.3481	627.376	0.0322908	0.0115505	0.357703	0.720566	0.982062	NS	NS
ARGSYNBSUB.PWY	454	453	24	430	0.097121	0.146328	0.507219	0.907055	0.133538	0.175482	0.447123	0.869407	ACE_inhibitor	305	305	7	298	-0.314969	0.224872	0.16236	0.877381	-0.0718638	0.26439	0.785982	0.970528	ACE_inhibitor	1124	1124	44	1080	0.0151531	0.0870801	0.861887	0.934978	-0.0532691	0.102612	0.603775	0.993192	ACE_inhibitor	46.7033	19.7756	131.875	0.0710035	0.00154012	0.0216908	0.982695	0.989638	NS	NS
VALSYN.PWY	454	454	24	430	0.020213	0.0331357	0.542182	0.920566	0.0629551	0.0407314	0.123019	0.728689	ACE_inhibitor	305	305	7	298	0.0621176	0.0488937	0.204952	0.877381	0.0538589	0.0591564	0.363456	0.970528	ACE_inhibitor	1124	1124	44	1080	0.0029823	0.0168311	0.859392	0.934978	0.00415042	0.0197648	0.833715	0.993192	ACE_inhibitor	910.77	418.306	3529.99	0.0143458	0.0113028	0.787885	0.430764	0.971969	NS	NS
PWY.6969	454	432	24	430	-0.161732	0.185251	0.383149	0.899253	-0.0920034	0.228627	0.68761	0.939491	ACE_inhibitor	305	295	7	298	-0.187468	0.363513	0.606452	0.924434	-0.0959372	0.428416	0.822988	0.970528	ACE_inhibitor	1124	1101	44	1080	0.0223075	0.13315	0.866979	0.934978	0.136	0.158675	0.391587	0.993192	ACE_inhibitor	29.1394	7.56763	56.4049	0.103633	-0.0523371	-0.505025	0.613542	0.971969	NS	NS
PWY.7383	454	427	24	430	0.611942	0.41662	0.142598	0.899253	0.498557	0.51631	0.334824	0.850147	ACE_inhibitor	305	302	7	298	0.0728398	0.25926	0.778949	0.958192	0.0333819	0.306964	0.913489	0.977313	ACE_inhibitor	1124	1123	44	1080	-0.0125314	0.0742573	0.866019	0.934978	0.0411107	0.0875025	0.638578	0.993192	ACE_inhibitor	5.76129	14.8775	181.352	0.0703614	0.0115682	0.164411	0.869407	0.989638	NS	NS
PWY.241	454	353	24	430	0.409413	0.521608	0.432934	0.899253	0.530688	0.636625	0.40501	0.850147	ACE_inhibitor	305	281	7	298	0.602985	0.620272	0.331774	0.877381	0.43243	0.750764	0.565115	0.970528	ACE_inhibitor	1124	1046	44	1080	0.0411723	0.260608	0.874497	0.936524	0.259662	0.308997	0.400906	0.993192	ACE_inhibitor	3.67545	2.59917	14.724	0.218225	0.175167	0.802689	0.422155	0.971969	NS	NS
PWY.7111	454	454	24	430	0.0186365	0.0304097	0.540306	0.920566	0.0653451	0.037606	0.0830813	0.630107	ACE_inhibitor	305	305	7	298	0.0617508	0.0487945	0.206713	0.877381	0.0534813	0.0590159	0.365686	0.970528	ACE_inhibitor	1124	1124	44	1080	0.00259706	0.0167734	0.876982	0.936524	0.00334546	0.0196902	0.865117	0.993192	ACE_inhibitor	1081.37	420.008	3554.34	0.014064	0.010942	0.778015	0.43656	0.971969	NS	NS
PWY.5097	454	454	24	430	-0.0174958	0.032881	0.594936	0.933289	-0.00524014	0.0400307	0.89592	0.973039	ACE_inhibitor	305	305	7	298	0.057932	0.0543115	0.287028	0.877381	0.0630607	0.0632979	0.320087	0.970528	ACE_inhibitor	1124	1124	44	1080	-0.00292836	0.0181571	0.871903	0.936524	0.0221022	0.0212015	0.297424	0.993192	ACE_inhibitor	924.932	339.013	3033.24	0.0152548	-0.00126248	-0.0827593	0.934043	0.989638	NS	NS
PWY.6588	454	429	24	430	-0.249898	0.353193	0.479607	0.904809	0.350576	0.421166	0.405687	0.850147	ACE_inhibitor	305	302	7	298	0.219399	0.263863	0.406377	0.877381	-0.237742	0.317773	0.45505	0.970528	ACE_inhibitor	1124	1115	44	1080	-0.0117439	0.0865578	0.892102	0.9441	0.00450571	0.102197	0.964842	0.993192	ACE_inhibitor	8.01636	14.3629	133.471	0.0801025	-0.00269188	-0.0336055	0.973192	0.989638	NS	NS
GLUCUROCAT.PWY	454	453	24	430	-0.0416041	0.145899	0.775661	0.982945	-0.0241673	0.183467	0.895269	0.973039	ACE_inhibitor	305	305	7	298	0.0580111	0.204394	0.776749	0.958192	0.360902	0.239612	0.133231	0.970528	ACE_inhibitor	1124	1122	44	1080	-0.00928115	0.0687282	0.892604	0.9441	0.0176672	0.0815093	0.828444	0.993192	ACE_inhibitor	46.978	23.9366	211.704	0.0594839	-0.00895465	-0.150539	0.880339	0.989638	NS	NS
PWY.7663	454	454	24	430	-0.0598261	0.110131	0.587256	0.933289	-0.285197	0.134847	0.03507	0.623473	ACE_inhibitor	305	303	7	298	0.382689	0.29773	0.199679	0.877381	0.490088	0.356744	0.170693	0.970528	ACE_inhibitor	1124	1124	44	1080	-0.0110349	0.107919	0.918576	0.958896	-0.0493166	0.126713	0.697207	0.993192	ACE_inhibitor	82.4482	11.2812	85.8624	0.0746203	-0.0087022	-0.11662	0.907161	0.989638	NS	NS
PWY.5913	454	416	24	430	0.358733	0.579698	0.536351	0.920566	0.00480142	0.715796	0.994651	0.998728	ACE_inhibitor	305	292	7	298	0.0954519	0.83082	0.908611	0.970427	0.651356	1.0018	0.516136	0.970528	ACE_inhibitor	1124	1078	44	1080	-0.0332958	0.332955	0.920361	0.958896	-0.0806014	0.394034	0.837959	0.993192	ACE_inhibitor	2.97575	1.44873	9.02049	0.272722	0.0673442	0.246934	0.80496	0.986075	NS	NS
NAD.BIOSYNTHESIS.II	454	427	24	430	0.192134	0.40533	0.635722	0.951759	0.0563562	0.474519	0.905522	0.973039	ACE_inhibitor	305	289	7	298	-1.94647	0.65049	0.00300022	0.223128	-1.37751	0.724025	0.0581839	0.970528	ACE_inhibitor	1124	1081	44	1080	0.0229606	0.251489	0.927272	0.959247	-0.112128	0.295547	0.704473	0.993192	ACE_inhibitor	6.08671	2.3633	15.8111	0.203023	-0.126441	-0.622793	0.53342	0.971969	NS	NS
PWY.4981	454	454	24	430	0.0729544	0.145799	0.617067	0.946764	-0.093407	0.178093	0.600241	0.916887	ACE_inhibitor	305	305	7	298	-0.116698	0.219001	0.594525	0.924434	0.064945	0.267889	0.808634	0.970528	ACE_inhibitor	1124	1124	44	1080	-0.00741429	0.0785652	0.924831	0.959247	-0.0561223	0.0931257	0.546869	0.993192	ACE_inhibitor	47.0423	20.8502	162.009	0.0659522	-0.000880432	-0.0133495	0.989349	0.989638	NS	NS
PWY.5973	454	454	24	430	0.0242817	0.0888412	0.784741	0.982945	-0.0727909	0.108639	0.503236	0.910658	ACE_inhibitor	305	305	7	298	0.328433	0.201779	0.104649	0.877381	0.255812	0.232928	0.273099	0.970528	ACE_inhibitor	1124	1124	44	1080	-0.00611581	0.0739801	0.93413	0.960243	-0.0241973	0.0866704	0.780154	0.993192	ACE_inhibitor	126.698	24.561	182.713	0.0547198	0.0300194	0.548602	0.583279	0.971969	NS	NS
PWY.6608	454	453	24	430	-0.0706573	0.0999296	0.479902	0.904809	0.0640042	0.119898	0.593768	0.916887	ACE_inhibitor	305	305	7	298	-0.122413	0.136298	0.369848	0.877381	-0.0126966	0.164742	0.938627	0.991223	ACE_inhibitor	1124	1124	44	1080	-0.00330852	0.0418253	0.936965	0.960243	0.0173965	0.0491539	0.72347	0.993192	ACE_inhibitor	100.141	53.8294	571.638	0.0371235	-0.0214391	-0.577508	0.563597	0.971969	NS	NS
PWY.7117	454	384	24	430	0.768975	0.685193	0.26236	0.899253	0.418871	0.843192	0.619627	0.916887	ACE_inhibitor	305	286	7	298	0.265063	0.867622	0.760194	0.952939	0.794127	1.04899	0.449702	0.970528	ACE_inhibitor	1124	1054	44	1080	0.0261462	0.356635	0.94157	0.961975	0.0439228	0.423122	0.917342	0.993192	ACE_inhibitor	2.12998	1.32843	7.86234	0.297209	0.193944	0.652549	0.514047	0.971969	NS	NS
PWY.7229	454	454	24	430	0.00694639	0.0586543	0.905782	0.982945	0.0183805	0.0718457	0.798213	0.958913	ACE_inhibitor	305	305	7	298	-0.148434	0.115175	0.19848	0.877381	-0.0506173	0.139798	0.717587	0.970528	ACE_inhibitor	1124	1124	44	1080	-0.00194471	0.0323958	0.952143	0.969775	-0.0217558	0.0382033	0.569153	0.993192	ACE_inhibitor	290.67	75.3854	952.843	0.0275356	-0.0083582	-0.303542	0.761477	0.982062	NS	NS
PWY.7242	454	453	24	430	-0.122918	0.156558	0.43281	0.899253	-0.098889	0.197201	0.616328	0.916887	ACE_inhibitor	305	305	7	298	0.155676	0.212287	0.463935	0.902096	0.440162	0.253821	0.0840601	0.970528	ACE_inhibitor	1124	1123	44	1080	0.00346981	0.0681808	0.959421	0.970802	0.0287063	0.0805809	0.721729	0.993192	ACE_inhibitor	40.7989	22.1899	215.118	0.0599645	-0.00292716	-0.0488148	0.961067	0.989638	NS	NS
GLYCOGENSYNTH.PWY	454	454	24	430	0.0431801	0.135434	0.750009	0.982945	0.059855	0.164573	0.716277	0.947431	ACE_inhibitor	305	305	7	298	-0.0273536	0.168329	0.871022	0.965658	0.00187454	0.201609	0.992589	0.999828	ACE_inhibitor	1124	1124	44	1080	0.00341617	0.0668401	0.959247	0.970802	0.00921301	0.0791777	0.90739	0.993192	ACE_inhibitor	54.5185	35.2926	223.834	0.0564652	0.00686569	0.121592	0.903222	0.989638	NS	NS
ANAGLYCOLYSIS.PWY	454	454	24	430	0.0400654	0.0524245	0.445136	0.899253	0.0107961	0.0651244	0.868418	0.971746	ACE_inhibitor	305	305	7	298	0.0863913	0.108993	0.428634	0.884576	0.104998	0.130098	0.420366	0.970528	ACE_inhibitor	1124	1124	44	1080	-0.00143278	0.036034	0.96829	0.974194	-0.0197139	0.0423844	0.641939	0.993192	ACE_inhibitor	363.857	84.1789	770.148	0.0286512	0.017031	0.594426	0.552227	0.971969	NS	NS
PYRIDNUCSAL.PWY	454	437	24	430	0.027912	0.177072	0.874824	0.982945	0.0337985	0.210608	0.872588	0.971746	ACE_inhibitor	305	291	7	298	0.929178	0.443178	0.0369112	0.850346	0.964068	0.510601	0.0601702	0.970528	ACE_inhibitor	1124	1094	44	1080	0.00286954	0.116499	0.980354	0.983333	-0.114109	0.139877	0.414815	0.993192	ACE_inhibitor	31.8933	5.09148	73.6805	0.0950592	0.0527042	0.554436	0.579281	0.971969	NS	NS
PWY.7237	454	449	24	430	-0.228123	0.172229	0.186029	0.899253	0.141604	0.21247	0.505508	0.910658	ACE_inhibitor	305	305	7	298	0.0344825	0.235663	0.883767	0.965658	-0.129142	0.261094	0.621282	0.970528	ACE_inhibitor	1124	1124	44	1080	-0.00111114	0.0897617	0.990126	0.990126	0.021099	0.105749	0.841894	0.993192	ACE_inhibitor	33.7123	18.006	124.113	0.075414	-0.0409914	-0.543551	0.58675	0.971969	NS	NS
PWY.5100	454	454	24	430	0.118284	0.0811393	0.14563	0.899253	0.236763	0.098048	0.0162058	0.623473	ACE_inhibitor	305	305	7	298	-0.0553759	0.12585	0.660244	0.937662	-0.107193	0.148957	0.472396	0.970528	ACE_inhibitor	1124	1124	44	1080	-0.0427638	0.0435033	0.325819	0.698185	0.00140284	0.0514337	0.978246	0.994482	ACE_inhibitor	151.893	63.1387	528.391	0.036676	-0.0109304	-0.298027	0.765682	0.982062	NS	NS
PWY.841	454	454	24	430	0.00448394	0.0661727	0.946007	0.982945	-0.00746579	0.0808927	0.926513	0.978429	ACE_inhibitor	305	305	7	298	-0.00610284	0.157817	0.969179	0.98937	0.147317	0.184874	0.426258	0.970528	ACE_inhibitor	1124	1123	44	1080	0.0142681	0.048639	0.769313	0.887668	-0.00108121	0.0576492	0.98504	0.997251	ACE_inhibitor	228.371	40.1506	422.699	0.0380357	0.00985222	0.259025	0.795616	0.984474	NS	NS
PHOSLIPSYN.PWY	454	432	24	430	0.0478767	0.399283	0.904612	0.982945	-0.0516289	0.493061	0.916658	0.977817	ACE_inhibitor	305	267	7	298	0.503158	0.844763	0.551881	0.920173	0.169634	1.00427	0.865995	0.970528	ACE_inhibitor	1124	1013	44	1080	0.310378	0.342015	0.364339	0.701398	0.00310753	0.405786	0.993891	0.999373	ACE_inhibitor	6.27246	1.4013	8.54888	0.248279	0.225534	0.908392	0.363671	0.971969	NS	NS
FERMENTATION.PWY	454	420	24	430	0.409597	0.504438	0.41724	0.899253	0.0929801	0.626778	0.882145	0.973039	ACE_inhibitor	305	294	7	298	0.0443822	0.462096	0.923553	0.978948	-0.280859	0.56419	0.619061	0.970528	ACE_inhibitor	1124	1084	44	1080	-0.0462165	0.153703	0.763713	0.886434	-0.000143266	0.182159	0.999373	0.999373	ACE_inhibitor	3.92993	4.68312	42.3288	0.140108	-0.00272373	-0.0194402	0.98449	0.989638	NS	NS
P441.PWY	454	449	24	430	-0.172692	0.14099	0.221298	0.899253	-0.312597	0.17513	0.0750468	0.630107	ACE_inhibitor	305	300	7	298	-0.069484	0.229565	0.762352	0.952939	0.078597	0.272704	0.773414	0.970528	ACE_inhibitor	1124	1117	44	1080	0.0199877	0.0897467	0.8238	0.919357	-0.000121382	0.106113	0.999088	0.999373	ACE_inhibitor	50.3066	18.9753	124.155	0.0719003	-0.0388989	-0.541011	0.5885	0.971969	NS	NS
[truncated: 12 more columns]
