# Supplementary material for: Impact of commonly used drugs on the composition and metabolic function of the gut microbiota
Source: Nat Commun. 2020 Jan 17;11:362. doi: 10.1038/s41467-019-14177-z (PMC6969170; doi:10.1038/s41467-019-14177-z)
Supplement: Supplementary file 16 — Supplementary Data 14 [file 41467_2019_14177_MOESM16_ESM.xlsx]

## Sheet: Sheet1
Supplementary table 14 - Summary statistics taxa & pathways vs alpha blockers
Univariate (lm= taxa or pathways~Age+Sex+BMI+drug X) & multivariate (lm= taxa or pathways~Age+Sex+BMI+all drugs) & results from univariate meta-analysis & results from multivariate meta analysis
Taxa
Taxa	N.IBD	non-zeros.IBD	Users.IBD	Non-users.IBD	Coef.IBD_univariate	SE.IBD_univariate	Pval.IBD_univariate	Qval.IBD_univariate	coeff.correcting.all.IBD_multivariate	SE.correcting_all.IBD_multivariate	pval.correcting.all.IBD_multivariate	qval.correcting.all.IBD_multivariate	drug.IBD	N.MIBS	non-zeros.MIBS	Users.MIBS	Non-users.MIBS	Coef.MIBS_univariate	SE.MIBS_univariate	Pval.MIBS_univariate	Qval.MIBS_univariate	coeff.correcting.all.MIBS_multivariate	SE.correcting_all.MIBS_multivariate	pval.correcting.all.MIBS_multivariate	qval.correcting.all.MIBS_multivariate	drug.MIBS	N.LLD	non-zeros.LLD	Users.LLD	Non-users.LLD	Coef.LLD_univariate	SE.LLD_univariate	Pval.LLD_univariate	Qval.LLD_univariate	coeff.correcting.all.LLD_multivariate	SE.correcting_all.LLD_multivariate	pval.correcting.all.LLD_multivariate	qval.correcting.all.LLD_multivariate	drug.LLD	inverse_var.mibs_univariate	inverse_var.lld_univariate	se_univariate	beta_univariate	Z_univariate	P_univariate	FDR_univariate	Het.Q_univariate	Het.I2_univariate	Het.Pval_univariate
k__Bacteria.p__Firmicutes.c__Negativicutes.o__Selenomonadales.f__Veillonellaceae.g__Dialister	454	242	2	452	NA	NA	NA	NA	NA	NA	NA	NA	alpha_blockers	305	160	7	298	-0.0061777	0.0460841	0.893452	0.948766	-0.0252143	0.0485066	0.603632	0.961907	alpha_blockers	1124	478	10	1114	0.133437	0.0396325	0.00078621	0.0474347	0.137255	0.0415776	0.000994507	0.0810789	alpha_blockers	470.867	636.644	0.0300487	0.0740789	2.4653	0.01369	0.2283	NS	NS	NA
k__Bacteria.p__Firmicutes.c__Bacilli.o__Lactobacillales.f__Lactobacillaceae.g__Lactobacillus	454	270	2	452	NA	NA	NA	NA	NA	NA	NA	NA	alpha_blockers	305	158	7	298	0.00518767	0.0110036	0.637689	0.929578	-0.0078363	0.0111514	0.482904	0.961907	alpha_blockers	1124	630	10	1114	0.0354313	0.0115242	0.00216121	0.0651964	0.0386331	0.0119118	0.00121923	0.0810789	alpha_blockers	8259.09	7529.77	0.00795838	0.019611	2.46419	0.0137323	0.2283	NS	NS	NA
k__Bacteria.p__Firmicutes.c__Bacilli.o__Lactobacillales.f__Lactobacillaceae	454	274	2	452	NA	NA	NA	NA	NA	NA	NA	NA	alpha_blockers	305	159	7	298	0.00652506	0.0116156	0.57474	0.929578	-0.00555364	0.0118898	0.640851	0.961907	alpha_blockers	1124	637	10	1114	0.0353806	0.0114765	0.00210199	0.0651964	0.036322	0.0118851	0.00229946	0.101943	alpha_blockers	7411.64	7592.45	0.00816385	0.0211267	2.58784	0.00965811	0.214088	NS	NS	NA
k__Bacteria.p__Firmicutes.c__Negativicutes.o__Selenomonadales.f__Veillonellaceae	454	376	2	452	NA	NA	NA	NA	NA	NA	NA	NA	alpha_blockers	305	244	7	298	-0.0108052	0.0446606	0.808993	0.929578	-0.0318821	0.0468469	0.496749	0.961907	alpha_blockers	1124	856	10	1114	0.115363	0.0385622	0.00283619	0.0733357	0.114662	0.0403767	0.00459928	0.152926	alpha_blockers	501.362	672.474	0.0291875	0.0614747	2.1062	0.0351867	0.29249	NS	NS	NA
k__Bacteria.p__Firmicutes.c__Negativicutes.o__Selenomonadales	454	413	2	452	NA	NA	NA	NA	NA	NA	NA	NA	alpha_blockers	305	272	7	298	0.0098209	0.0442127	0.824366	0.929578	-0.0126935	0.0465553	0.785332	0.961907	alpha_blockers	1124	983	10	1114	0.0923204	0.0367631	0.0121718	0.235848	0.0865145	0.0384238	0.02455	0.488663	alpha_blockers	511.571	739.905	0.0282676	0.0585967	2.07293	0.0381788	0.298693	NS	NS	NA
k__Bacteria.p__Firmicutes.c__Erysipelotrichia.o__Erysipelotrichales.f__Erysipelotrichaceae.g__Turicibacter.s__Turicibacter_sanguinis.t__GCF_000178255	454	61	2	452	NA	NA	NA	NA	NA	NA	NA	NA	alpha_blockers	305	49	7	298	0.020065	0.0038849	4.40951e-07	6.48198e-05	0.0200947	0.00414943	2.18355e-06	0.000290413	alpha_blockers	1124	343	10	1114	0.00791533	0.00335377	0.0184527	0.278328	0.00778439	0.00348486	0.0257191	0.488663	alpha_blockers	66258.3	88906.4	0.00253865	0.0131035	5.16159	2.44864e-07	3.25669e-05	5.60418	0.821562	0.0606832
k__Bacteria.p__Firmicutes.c__Clostridia.o__Clostridiales.f__Oscillospiraceae.g__Oscillibacter.s__Oscillibacter_unclassified	454	357	2	452	NA	NA	NA	NA	NA	NA	NA	NA	alpha_blockers	305	264	7	298	0.00489926	0.0101383	0.62928	0.929578	0.00577627	0.0108293	0.59421	0.961907	alpha_blockers	1124	1050	10	1114	0.0131001	0.00743322	0.0782828	0.745746	0.0175598	0.00766086	0.0220916	0.488663	alpha_blockers	9728.94	18098.7	0.00599463	0.010233	1.70702	0.0878176	0.40275	NS	NS	NA
k__Bacteria.p__Firmicutes.c__Clostridia.o__Clostridiales.f__Lachnospiraceae.g__Blautia.s__Ruminococcus_gnavus.t__Ruminococcus_gnavus_unclassified	454	314	2	452	NA	NA	NA	NA	NA	NA	NA	NA	alpha_blockers	305	158	7	298	0.0114865	0.0123667	0.353803	0.9205	0.0137084	0.0136884	0.317621	0.961907	alpha_blockers	1124	434	10	1114	0.0104039	0.0047533	0.028845	0.372925	0.010181	0.00493479	0.0393731	0.523662	alpha_blockers	6538.71	44259.9	0.00443684	0.0105433	2.3763	0.0174872	0.23258	NS	NS	NA
k__Bacteria.p__Bacteroidetes.c__Bacteroidia.o__Bacteroidales.f__Rikenellaceae.g__Alistipes	454	362	2	452	NA	NA	NA	NA	NA	NA	NA	NA	alpha_blockers	305	269	7	298	0.0359868	0.0278659	0.197563	0.773189	0.0277807	0.0287404	0.334632	0.961907	alpha_blockers	1124	1073	10	1114	0.0408164	0.0203401	0.0450236	0.543285	0.0436711	0.0210673	0.0384171	0.523662	alpha_blockers	1287.81	2417.1	0.016429	0.0391376	2.38223	0.0172082	0.23258	NS	NS	NA
k__Bacteria.p__Firmicutes.c__Clostridia.o__Clostridiales.f__Oscillospiraceae.g__Oscillibacter	454	369	2	452	NA	NA	NA	NA	NA	NA	NA	NA	alpha_blockers	305	268	7	298	0.0041004	0.010192	0.687745	0.929578	0.00492183	0.0109253	0.652726	0.961907	alpha_blockers	1124	1064	10	1114	0.0116359	0.00769518	0.130795	0.828733	0.0164196	0.0079582	0.0393326	0.523662	alpha_blockers	9626.69	16887.4	0.00614132	0.00889989	1.44918	0.147287	0.544143	NS	NS	NA
k__Bacteria.p__Firmicutes.c__Clostridia.o__Clostridiales.f__Lachnospiraceae.g__Lachnospiraceae_noname.s__Lachnospiraceae_bacterium_7_1_58FAA.t__GCF_000242155	454	302	2	452	NA	NA	NA	NA	NA	NA	NA	NA	alpha_blockers	305	186	7	298	0.0035031	0.00335944	0.297929	0.858738	0.00577723	0.00357455	0.107285	0.594539	alpha_blockers	1124	826	10	1114	0.00582126	0.00343984	0.0908717	0.783227	0.00694897	0.00356756	0.0517011	0.625113	alpha_blockers	88606.6	84513.1	0.0024034	0.00463477	1.92842	0.0538028	0.368344	NS	NS	NA
k__Bacteria.p__Bacteroidetes.c__Bacteroidia.o__Bacteroidales.f__Rikenellaceae.g__Alistipes.s__Alistipes_shahii.t__GCF_000210575	454	195	2	452	NA	NA	NA	NA	NA	NA	NA	NA	alpha_blockers	305	183	7	298	0.00803171	0.0112174	0.474554	0.929578	0.0116256	0.0115669	0.315792	0.961907	alpha_blockers	1124	850	10	1114	0.0153375	0.00899866	0.0885814	0.783227	0.0155561	0.00930911	0.095002	0.733068	alpha_blockers	7947.26	12349.4	0.00701921	0.0124769	1.77753	0.0754804	0.374871	NS	NS	NA
k__Bacteria.p__Bacteroidetes.c__Bacteroidia.o__Bacteroidales.f__Bacteroidaceae.g__Bacteroides.s__Bacteroides_dorei.t__Bacteroides_dorei_unclassified	454	257	2	452	NA	NA	NA	NA	NA	NA	NA	NA	alpha_blockers	305	187	7	298	-0.00851358	0.0172505	0.622013	0.929578	-0.00861226	0.0182365	0.637147	0.961907	alpha_blockers	1124	808	10	1114	0.0227031	0.0138506	0.10147	0.798527	0.0242364	0.0143135	0.0907013	0.733068	alpha_blockers	3360.45	5212.67	0.0108002	0.0104669	0.969146	0.332472	0.818867	NS	NS	NA
k__Bacteria.p__Bacteroidetes.c__Bacteroidia.o__Bacteroidales.f__Rikenellaceae.g__Alistipes.s__Alistipes_putredinis.t__GCF_000154465	454	223	2	452	NA	NA	NA	NA	NA	NA	NA	NA	alpha_blockers	305	203	7	298	0.0385267	0.0246395	0.11897	0.603053	0.036019	0.0254208	0.157688	0.74902	alpha_blockers	1124	904	10	1114	0.0284243	0.0177833	0.110244	0.828733	0.0301596	0.0184382	0.102192	0.733068	alpha_blockers	1647.16	3162.09	0.0144199	0.0318843	2.21114	0.0270262	0.29249	NS	NS	NA
k__Bacteria.p__Firmicutes.c__Bacilli.o__Lactobacillales.f__Streptococcaceae.g__Streptococcus.s__Streptococcus_sanguinis.t__Streptococcus_sanguinis_unclassified	454	135	2	452	NA	NA	NA	NA	NA	NA	NA	NA	alpha_blockers	305	102	7	298	0.00449416	0.00291059	0.123677	0.606017	0.00395562	0.00299957	0.188457	0.80854	alpha_blockers	1124	397	10	1114	0.00347989	0.0023319	0.135911	0.828733	0.00388565	0.00237071	0.101508	0.733068	alpha_blockers	118042	183899	0.00181986	0.00387642	2.13006	0.0331669	0.29249	NS	NS	NA
k__Bacteria.p__Bacteroidetes.c__Bacteroidia.o__Bacteroidales.f__Porphyromonadaceae.g__Barnesiella.s__Barnesiella_intestinihominis.t__GCF_000296465	454	242	2	452	NA	NA	NA	NA	NA	NA	NA	NA	alpha_blockers	305	212	7	298	0.0226772	0.015043	0.132758	0.628866	0.0171143	0.0162232	0.292436	0.961907	alpha_blockers	1124	888	10	1114	0.0184991	0.0124425	0.137359	0.828733	0.0210753	0.0128882	0.102292	0.733068	alpha_blockers	4419.09	6459.27	0.00958778	0.0201964	2.10647	0.0351636	0.29249	NS	NS	NA
k__Bacteria.p__Bacteroidetes.c__Bacteroidia.o__Bacteroidales.f__Rikenellaceae.g__Alistipes.s__Alistipes_onderdonkii.t__GCF_000374505	454	238	2	452	NA	NA	NA	NA	NA	NA	NA	NA	alpha_blockers	305	187	7	298	0.00318035	0.0117661	0.787123	0.929578	0.00315672	0.0126659	0.803383	0.961907	alpha_blockers	1124	789	10	1114	0.0147375	0.0101415	0.146461	0.855141	0.0174512	0.0104886	0.0964458	0.733068	alpha_blockers	7223.33	9722.88	0.00768181	0.00981124	1.2772	0.20153	0.604829	NS	NS	NA
k__Bacteria.p__Firmicutes.c__Clostridia.o__Clostridiales.f__Clostridiaceae	454	407	2	452	NA	NA	NA	NA	NA	NA	NA	NA	alpha_blockers	305	278	7	298	0.0167508	0.0183921	0.363191	0.9205	0.0152636	0.0200396	0.446971	0.961907	alpha_blockers	1124	1006	10	1114	0.0228698	0.0187598	0.223072	0.998132	0.0315539	0.0193892	0.103951	0.733068	alpha_blockers	2956.24	2841.48	0.0131332	0.0197497	1.5038	0.132633	0.504005	NS	NS	NA
k__Bacteria.p__Firmicutes.c__Clostridia.o__Clostridiales.f__Clostridiaceae.g__Clostridium	454	405	2	452	NA	NA	NA	NA	NA	NA	NA	NA	alpha_blockers	305	277	7	298	0.0168366	0.0183672	0.360093	0.9205	0.0156081	0.0200142	0.436212	0.961907	alpha_blockers	1124	1004	10	1114	0.0228448	0.0187573	0.223518	0.998132	0.0314773	0.0193854	0.104724	0.733068	alpha_blockers	2964.24	2842.23	0.0131233	0.0197776	1.50705	0.131797	0.504005	NS	NS	NA
k__Bacteria.p__Proteobacteria.c__Deltaproteobacteria.o__Desulfovibrionales.f__Desulfovibrionaceae.g__Bilophila.s__Bilophila_unclassified	454	184	2	452	NA	NA	NA	NA	NA	NA	NA	NA	alpha_blockers	305	177	7	298	0.00795139	0.00734959	0.280182	0.843102	0.00657639	0.00759555	0.387377	0.961907	alpha_blockers	1124	618	10	1114	0.00762329	0.00498051	0.126147	0.828733	0.00715677	0.00518127	0.167482	0.900832	alpha_blockers	18512.9	40313.6	0.004123	0.00772654	1.87401	0.0609291	0.368344	NS	NS	NA
k__Bacteria.p__Proteobacteria.c__Deltaproteobacteria.o__Desulfovibrionales.f__Desulfovibrionaceae.g__Bilophila	454	184	2	452	NA	NA	NA	NA	NA	NA	NA	NA	alpha_blockers	305	177	7	298	0.0070333	0.00784011	0.370394	0.922846	0.00509231	0.00811273	0.530747	0.961907	alpha_blockers	1124	620	10	1114	0.00798082	0.00520433	0.125438	0.828733	0.00749308	0.00542172	0.167246	0.900832	alpha_blockers	16268.8	36920.8	0.00433597	0.00769101	1.77377	0.0761017	0.374871	NS	NS	NA
k__Bacteria.p__Bacteroidetes.c__Bacteroidia.o__Bacteroidales.f__Bacteroidaceae.g__Bacteroides.s__Bacteroides_caccae.t__Bacteroides_caccae_unclassified	454	202	2	452	NA	NA	NA	NA	NA	NA	NA	NA	alpha_blockers	305	177	7	298	0.00410919	0.0144868	0.776878	0.929578	0.00262583	0.0154693	0.865343	0.961907	alpha_blockers	1124	778	10	1114	0.0172771	0.0122873	0.159979	0.904882	0.0179248	0.0127894	0.161348	0.900832	alpha_blockers	4764.93	6623.47	0.00937063	0.0117676	1.2558	0.209189	0.604829	NS	NS	NA
k__Bacteria.p__Firmicutes.c__Clostridia.o__Clostridiales.f__Eubacteriaceae.g__Eubacterium.s__Eubacterium_hallii.t__GCF_000173975	454	364	2	452	NA	NA	NA	NA	NA	NA	NA	NA	alpha_blockers	305	296	7	298	-0.0475224	0.0256101	0.0644965	0.430954	-0.0287352	0.0269274	0.286886	0.961907	alpha_blockers	1124	1105	10	1114	-0.0185659	0.0199724	0.352792	0.998132	-0.0283289	0.0205985	0.169329	0.900832	alpha_blockers	1524.67	2506.9	0.0157493	-0.0295167	-1.87416	0.0609088	0.368344	NS	NS	NA
k__Bacteria.p__Firmicutes.c__Clostridia.o__Clostridiales.f__Lachnospiraceae.g__Coprococcus	454	341	2	452	NA	NA	NA	NA	NA	NA	NA	NA	alpha_blockers	305	287	7	298	0.0134076	0.0377527	0.722735	0.929578	0.0157676	0.0393859	0.689234	0.961907	alpha_blockers	1124	1088	10	1114	-0.0278284	0.027026	0.303379	0.998132	-0.0384349	0.0278193	0.167384	0.900832	alpha_blockers	701.625	1369.1	0.0219755	-0.0138564	-0.630541	0.528341	0.964497	NS	NS	NA
k__Bacteria.p__Firmicutes.c__Clostridia.o__Clostridiales.f__Lachnospiraceae.g__Lachnospiraceae_noname.s__Lachnospiraceae_bacterium_3_1_46FAA.t__GCF_000209405	454	247	2	452	NA	NA	NA	NA	NA	NA	NA	NA	alpha_blockers	305	222	7	298	-0.00334962	0.00954593	0.725921	0.929578	-0.00172895	0.0101867	0.865359	0.961907	alpha_blockers	1124	841	10	1114	0.00807366	0.00886379	0.362568	0.998132	0.0126964	0.00921961	0.168768	0.900832	alpha_blockers	10974	12728	0.00649542	0.00278471	0.428719	0.668127	0.964497	NS	NS	NA
k__Bacteria.p__Firmicutes.c__Erysipelotrichia.o__Erysipelotrichales.f__Erysipelotrichaceae.g__Turicibacter	454	82	2	452	NA	NA	NA	NA	NA	NA	NA	NA	alpha_blockers	305	65	7	298	0.0217977	0.00599153	0.000323619	0.023786	0.0216624	0.00642732	0.000862926	0.0447186	alpha_blockers	1124	414	10	1114	0.00661768	0.00603967	0.273458	0.998132	0.00773317	0.00630446	0.220249	0.951203	alpha_blockers	27856.4	27414.1	0.00425357	0.0142684	3.35446	0.000795214	0.0528817	3.18382	0.685912	0.203537
k__Bacteria.p__Firmicutes.c__Clostridia.o__Clostridiales.f__Eubacteriaceae	454	418	2	452	NA	NA	NA	NA	NA	NA	NA	NA	alpha_blockers	305	304	7	298	-0.139936	0.0578405	0.0161496	0.237436	-0.158451	0.0618539	0.0109744	0.132727	alpha_blockers	1124	1121	10	1114	-0.0354807	0.0448175	0.428721	0.998132	-0.0558699	0.0466237	0.231059	0.951203	alpha_blockers	298.907	497.857	0.0354271	-0.0746671	-2.10763	0.0350633	0.29249	NS	NS	NA
k__Bacteria.p__Firmicutes.c__Clostridia.o__Clostridiales.f__Eubacteriaceae.g__Eubacterium	454	418	2	452	NA	NA	NA	NA	NA	NA	NA	NA	alpha_blockers	305	304	7	298	-0.139933	0.0578408	0.0161521	0.237436	-0.158446	0.0618545	0.0109774	0.132727	alpha_blockers	1124	1121	10	1114	-0.0355038	0.0448181	0.428427	0.998132	-0.0558903	0.0466239	0.230891	0.951203	alpha_blockers	298.904	497.843	0.0354274	-0.0746809	-2.108	0.0350313	0.29249	NS	NS	NA
k__Bacteria.p__Firmicutes.c__Clostridia.o__Clostridiales.f__Eubacteriaceae.g__Eubacterium.s__Eubacterium_rectale.t__Eubacterium_rectale_unclassified	454	343	2	452	NA	NA	NA	NA	NA	NA	NA	NA	alpha_blockers	305	285	7	298	-0.140413	0.0692752	0.0435673	0.362917	-0.171123	0.0733494	0.020403	0.226133	alpha_blockers	1124	1093	10	1114	-0.0437952	0.0519657	0.399537	0.998132	-0.0629744	0.0540427	0.244168	0.951203	alpha_blockers	208.374	370.311	0.0415699	-0.0785855	-1.89044	0.0586986	0.368344	NS	NS	NA
k__Bacteria.p__Firmicutes.c__Erysipelotrichia.o__Erysipelotrichales.f__Erysipelotrichaceae.g__Holdemania	454	182	2	452	NA	NA	NA	NA	NA	NA	NA	NA	alpha_blockers	305	151	7	298	0.00522069	0.00350024	0.136896	0.628866	0.00588065	0.0037272	0.115835	0.61624	alpha_blockers	1124	529	10	1114	0.00279638	0.00242002	0.248128	0.998132	0.0028335	0.00253869	0.26462	0.951203	alpha_blockers	81621.6	170751	0.00199058	0.00358044	1.79869	0.072067	0.374871	NS	NS	NA
k__Bacteria.p__Firmicutes.c__Bacilli.o__Lactobacillales.f__Streptococcaceae.g__Streptococcus.s__Streptococcus_salivarius.t__Streptococcus_salivarius_unclassified	454	434	2	452	NA	NA	NA	NA	NA	NA	NA	NA	alpha_blockers	305	290	7	298	-0.00974081	0.0182604	0.594159	0.929578	-0.0253404	0.0189029	0.181322	0.80854	alpha_blockers	1124	1068	10	1114	-0.00683782	0.0152387	0.653726	0.998132	-0.0190513	0.0149695	0.203417	0.951203	alpha_blockers	2999.03	4306.32	0.0116998	-0.00802957	-0.686298	0.492525	0.964497	NS	NS	NA
k__Bacteria.p__Firmicutes.c__Clostridia.o__Clostridiales.f__Lachnospiraceae.g__Blautia.s__Ruminococcus_torques	454	446	2	452	NA	NA	NA	NA	NA	NA	NA	NA	alpha_blockers	305	305	7	298	0.00641809	0.024555	0.793986	0.929578	0.0321318	0.0257966	0.214042	0.862656	alpha_blockers	1124	1124	10	1114	0.0207884	0.0196768	0.290974	0.998132	0.0238155	0.0203837	0.242925	0.951203	alpha_blockers	1658.51	2582.81	0.015355	0.0151691	0.987893	0.323205	0.811062	NS	NS	NA
k__Bacteria.p__Bacteroidetes.c__Bacteroidia.o__Bacteroidales.f__Porphyromonadaceae	454	386	2	452	NA	NA	NA	NA	NA	NA	NA	NA	alpha_blockers	305	274	7	298	0.0232342	0.0229835	0.312893	0.868108	0.0205898	0.0239709	0.391158	0.961907	alpha_blockers	1124	1071	10	1114	0.0161718	0.0175065	0.355813	0.998132	0.0220933	0.0180878	0.222184	0.951203	alpha_blockers	1893.07	3262.87	0.0139266	0.0187648	1.34741	0.17785	0.604829	NS	NS	NA
k__Bacteria.p__Bacteroidetes.c__Bacteroidia.o__Bacteroidales.f__Bacteroidaceae.g__Bacteroides	454	429	2	452	NA	NA	NA	NA	NA	NA	NA	NA	alpha_blockers	305	298	7	298	0.0212963	0.050978	0.676429	0.929578	0.0166516	0.0529229	0.753286	0.961907	alpha_blockers	1124	1111	10	1114	0.0443662	0.0344778	0.19843	0.998132	0.0453705	0.035331	0.199364	0.951203	alpha_blockers	384.799	841.243	0.0285593	0.0371256	1.29995	0.193619	0.604829	NS	NS	NA
k__Bacteria.p__Firmicutes.c__Clostridia.o__Clostridiales.f__Ruminococcaceae.g__Faecalibacterium.s__Faecalibacterium_prausnitzii.t__Faecalibacterium_prausnitzii_unclassified	454	352	2	452	NA	NA	NA	NA	NA	NA	NA	NA	alpha_blockers	305	292	7	298	0.0268003	0.0322802	0.407068	0.929578	-0.00575509	0.034632	0.868144	0.961907	alpha_blockers	1124	1093	10	1114	-0.0149813	0.0248464	0.54666	0.998132	-0.0290777	0.0256609	0.257402	0.951203	alpha_blockers	959.681	1619.84	0.0196893	0.000563058	0.0285971	0.977186	0.989343	NS	NS	NA
k__Bacteria.p__Firmicutes.c__Clostridia.o__Clostridiales.f__Lachnospiraceae.g__Lachnospiraceae_noname	454	443	2	452	NA	NA	NA	NA	NA	NA	NA	NA	alpha_blockers	305	305	7	298	-0.0139647	0.0181389	0.441993	0.929578	-0.00494686	0.0194163	0.799096	0.961907	alpha_blockers	1124	1121	10	1114	0.0134798	0.0140036	0.335962	0.998132	0.0166613	0.014425	0.248341	0.951203	alpha_blockers	3039.33	5099.4	0.0110846	0.00323092	0.291477	0.770686	0.964497	NS	NS	NA
k__Bacteria.p__Firmicutes.c__Negativicutes.o__Selenomonadales.f__Veillonellaceae.g__Veillonella.s__Veillonella_unclassified	454	223	2	452	NA	NA	NA	NA	NA	NA	NA	NA	alpha_blockers	305	144	7	298	0.00121416	0.00370022	0.743048	0.929578	-0.00204494	0.00370997	0.581974	0.961907	alpha_blockers	1124	539	10	1114	0.00309889	0.00287853	0.281919	0.998132	0.00336309	0.00297251	0.258148	0.951203	alpha_blockers	73037.2	120686	0.002272	0.00238832	1.05119	0.293169	0.764539	NS	NS	NA
k__Bacteria.p__Firmicutes.c__Erysipelotrichia.o__Erysipelotrichales.f__Erysipelotrichaceae.g__Turicibacter.s__Turicibacter_unclassified	454	78	2	452	NA	NA	NA	NA	NA	NA	NA	NA	alpha_blockers	305	60	7	298	0.00809522	0.00466646	0.083816	0.492838	0.00811925	0.0050124	0.106462	0.594539	alpha_blockers	1124	383	10	1114	0.0036522	0.00432862	0.399009	0.998132	0.00486871	0.00450534	0.280106	0.980372	alpha_blockers	45922.5	53370.4	0.00317352	0.00570708	1.79834	0.0721226	0.374871	NS	NS	NA
k__Bacteria.p__Firmicutes.c__Clostridia.o__Clostridiales.f__Peptostreptococcaceae	454	395	2	452	NA	NA	NA	NA	NA	NA	NA	NA	alpha_blockers	305	270	7	298	0.0402699	0.0120763	0.000964015	0.0362944	0.0398232	0.0122712	0.00132783	0.0447186	alpha_blockers	1124	1045	10	1114	-0.00321159	0.0178699	0.857405	0.998132	0.00159039	0.0182485	0.930568	0.996589	alpha_blockers	6857.02	3131.52	0.0100057	0.026638	2.66227	0.00776153	0.207784	NS	NS	NA
k__Bacteria.p__Firmicutes.c__Clostridia.o__Clostridiales.f__Peptostreptococcaceae.g__Peptostreptococcaceae_noname	454	388	2	452	NA	NA	NA	NA	NA	NA	NA	NA	alpha_blockers	305	266	7	298	0.0404714	0.0121622	0.000987603	0.0362944	0.0400447	0.0123539	0.00134492	0.0447186	alpha_blockers	1124	1040	10	1114	-0.00292576	0.0178921	0.870137	0.998132	0.00207407	0.0182677	0.909625	0.996589	alpha_blockers	6760.51	3123.77	0.0100584	0.0267564	2.66011	0.00781143	0.207784	NS	NS	NA
k__Bacteria.p__Firmicutes.c__Bacilli.o__Lactobacillales.f__Streptococcaceae.g__Streptococcus.s__Streptococcus_thermophilus.t__Streptococcus_thermophilus_unclassified	454	291	2	452	NA	NA	NA	NA	NA	NA	NA	NA	alpha_blockers	305	168	7	298	0.0317159	0.0157169	0.0445426	0.362917	0.0500823	0.0164808	0.00262906	0.0699329	alpha_blockers	1124	868	10	1114	0.0155009	0.0282981	0.583959	0.998132	0.0145025	0.0293781	0.621654	0.996589	alpha_blockers	4048.26	1248.78	0.0137399	0.0278932	2.03009	0.0423473	0.3129	NS	NS	NA
k__Bacteria.p__Firmicutes.c__Clostridia.o__Clostridiales.f__Peptostreptococcaceae.g__Peptostreptococcaceae_noname.s__Peptostreptococcaceae_noname_unclassified	454	248	2	452	NA	NA	NA	NA	NA	NA	NA	NA	alpha_blockers	305	207	7	298	0.0340203	0.0111307	0.00244624	0.0605618	0.0336603	0.0119002	0.0050417	0.0994546	alpha_blockers	1124	868	10	1114	0.0063363	0.0161599	0.695059	0.998132	0.00608647	0.0166491	0.714755	0.996589	alpha_blockers	8071.56	3829.32	0.00916665	0.0251125	2.73955	0.00615241	0.207784	NS	NS	NA
k__Bacteria.p__Bacteroidetes.c__Bacteroidia.o__Bacteroidales.f__Prevotellaceae.g__Paraprevotella.s__Paraprevotella_unclassified	454	104	2	452	NA	NA	NA	NA	NA	NA	NA	NA	alpha_blockers	305	95	7	298	0.0240225	0.00848829	0.00497656	0.104508	0.0259876	0.00925726	0.00537793	0.0994546	alpha_blockers	1124	507	10	1114	-0.00117274	0.00721705	0.870946	0.998132	0.000194992	0.00749643	0.979253	0.996589	alpha_blockers	13879	19199.1	0.00549832	0.00939876	1.70939	0.0873788	0.40275	NS	NS	NA
k__Bacteria.p__Firmicutes.c__Clostridia.o__Clostridiales.f__Lachnospiraceae.g__Blautia.s__Ruminococcus_torques.t__Ruminococcus_torques_unclassified	454	418	2	452	NA	NA	NA	NA	NA	NA	NA	NA	alpha_blockers	305	233	7	298	0.056292	0.0285242	0.0493765	0.362917	0.0819736	0.0295769	0.00598223	0.0994546	alpha_blockers	1124	865	10	1114	0.00825058	0.0228493	0.718103	0.998132	0.00944589	0.023845	0.692084	0.996589	alpha_blockers	1229.06	1915.38	0.0178331	0.0270284	1.51563	0.129613	0.504005	NS	NS	NA
k__Bacteria.p__Bacteroidetes.c__Bacteroidia.o__Bacteroidales.f__Prevotellaceae.g__Paraprevotella	454	104	2	452	NA	NA	NA	NA	NA	NA	NA	NA	alpha_blockers	305	95	7	298	0.0298694	0.0108229	0.00614644	0.112941	0.0313538	0.0117817	0.00827022	0.122215	alpha_blockers	1124	507	10	1114	-0.00189874	0.00912125	0.835137	0.998132	-0.00041732	0.00949302	0.964944	0.996589	alpha_blockers	8537.07	12019.6	0.00697467	0.0112944	1.61934	0.105374	0.452087	NS	NS	NA
k__Bacteria.p__Bacteroidetes.c__Bacteroidia.o__Bacteroidales.f__Prevotellaceae.g__Paraprevotella.s__Paraprevotella_clara.t__GCF_000233955	454	97	2	452	NA	NA	NA	NA	NA	NA	NA	NA	alpha_blockers	305	79	7	298	0.0101168	0.0043274	0.0200874	0.268441	0.0106012	0.00477216	0.0272117	0.265869	alpha_blockers	1124	409	10	1114	-0.000869348	0.00493486	0.860197	0.998132	-0.000228238	0.00513553	0.96456	0.996589	alpha_blockers	53400.5	41062.9	0.00325363	0.00534115	1.6416	0.100673	0.446319	NS	NS	NA
k__Bacteria.p__Firmicutes.c__Clostridia.o__Clostridiales.f__Eubacteriaceae.g__Eubacterium.s__Eubacterium_eligens.t__GCF_000146185	454	232	2	452	NA	NA	NA	NA	NA	NA	NA	NA	alpha_blockers	305	195	7	298	0.0311131	0.0138879	0.0258154	0.316238	0.0313593	0.0146861	0.0336676	0.265869	alpha_blockers	1124	887	10	1114	-0.00256792	0.0118448	0.828406	0.998132	-0.00463849	0.0122994	0.706152	0.996589	alpha_blockers	5184.75	7127.65	0.00901215	0.0116152	1.28883	0.197456	0.604829	NS	NS	NA
k__Bacteria.p__Proteobacteria.c__Gammaproteobacteria.o__Enterobacteriales.f__Enterobacteriaceae.g__Escherichia.s__Escherichia_unclassified	454	198	2	452	NA	NA	NA	NA	NA	NA	NA	NA	alpha_blockers	305	130	7	298	0.00923517	0.00422266	0.0295347	0.333969	0.00954305	0.00445463	0.0331109	0.265869	alpha_blockers	1124	516	10	1114	0.000310777	0.00412509	0.939959	0.998132	-0.00231621	0.00424733	0.585639	0.996589	alpha_blockers	56082.6	58767	0.00295077	0.00466868	1.58219	0.113606	0.472176	NS	NS	NA
k__Bacteria.p__Bacteroidetes.c__Bacteroidia.o__Bacteroidales.f__Bacteroidaceae.g__Bacteroides.s__Bacteroides_uniformis	454	353	2	452	NA	NA	NA	NA	NA	NA	NA	NA	alpha_blockers	305	268	7	298	0.0502897	0.0249304	0.0445988	0.362917	0.0556624	0.0261111	0.0339833	0.265869	alpha_blockers	1124	1052	10	1114	0.000300199	0.0206621	0.988411	0.998132	-0.00194502	0.0214085	0.927627	0.996589	alpha_blockers	1608.94	2342.34	0.0159086	0.0206557	1.2984	0.19415	0.604829	NS	NS	NA
k__Bacteria.p__Bacteroidetes.c__Bacteroidia.o__Bacteroidales.f__Bacteroidaceae.g__Bacteroides.s__Bacteroides_xylanisolvens.t__Bacteroides_xylanisolvens_unclassified	454	186	2	452	NA	NA	NA	NA	NA	NA	NA	NA	alpha_blockers	305	142	7	298	0.00773541	0.00399103	0.0535864	0.375105	0.00917965	0.00426518	0.0323329	0.265869	alpha_blockers	1124	556	10	1114	0.00248914	0.00423309	0.55664	0.998132	0.00211358	0.00444454	0.634497	0.996589	alpha_blockers	62781.3	55806.6	0.00290389	0.00526656	1.81362	0.069736	0.374871	NS	NS	NA
k__Bacteria.p__Bacteroidetes.c__Bacteroidia.o__Bacteroidales.f__Bacteroidaceae.g__Bacteroides.s__Bacteroides_uniformis.t__Bacteroides_uniformis_unclassified	454	353	2	452	NA	NA	NA	NA	NA	NA	NA	NA	alpha_blockers	305	268	7	298	0.0494874	0.0249135	0.0479365	0.362917	0.0533313	0.0263772	0.0442337	0.326838	alpha_blockers	1124	1050	10	1114	0.00153188	0.0204487	0.940297	0.998132	-0.000342471	0.0212097	0.98712	0.996589	alpha_blockers	1611.13	2391.49	0.0158062	0.0208349	1.31815	0.187455	0.604829	NS	NS	NA
k__Bacteria.p__Bacteroidetes.c__Bacteroidia.o__Bacteroidales.f__Prevotellaceae	454	167	2	452	NA	NA	NA	NA	NA	NA	NA	NA	alpha_blockers	305	135	7	298	0.0348757	0.0174517	0.0466671	0.362917	0.035524	0.0184868	0.0558521	0.371417	alpha_blockers	1124	699	10	1114	-0.0172284	0.0226971	0.447985	0.998132	-0.0116317	0.023616	0.622446	0.996589	alpha_blockers	3283.4	1941.15	0.0138349	0.0155168	1.12157	0.262045	0.726084	NS	NS	NA
k__Bacteria.p__Firmicutes.c__Bacilli.o__Lactobacillales.f__Streptococcaceae.g__Streptococcus.s__Streptococcus_parasanguinis.t__Streptococcus_parasanguinis_unclassified	454	393	2	452	NA	NA	NA	NA	NA	NA	NA	NA	alpha_blockers	305	245	7	298	-0.0137907	0.0136437	0.312991	0.868108	-0.0259932	0.0135168	0.055626	0.371417	alpha_blockers	1124	934	10	1114	0.00612664	0.00789467	0.437891	0.998132	0.00478519	0.00798226	0.548985	0.996589	alpha_blockers	5372.03	16044.7	0.00683319	0.00113069	0.165471	0.868573	0.970758	NS	NS	NA
k__Bacteria.p__Firmicutes.c__Clostridia.o__Clostridiales.f__Lachnospiraceae.g__Anaerostipes.s__Anaerostipes_hadrus.t__GCF_000332875	454	345	2	452	NA	NA	NA	NA	NA	NA	NA	NA	alpha_blockers	305	282	7	298	-0.0232269	0.0111998	0.0389796	0.362917	-0.0224685	0.0120572	0.0635474	0.402467	alpha_blockers	1124	1061	10	1114	0.0120125	0.00977333	0.219293	0.998132	0.00844348	0.0100951	0.403121	0.996589	alpha_blockers	7972.26	10469.2	0.0073638	-0.00322152	-0.43748	0.661763	0.964497	NS	NS	NA
k__Bacteria.p__Firmicutes.c__Clostridia.o__Clostridiales.f__Lachnospiraceae.g__Dorea.s__Dorea_longicatena.t__GCF_000154065	454	325	2	452	NA	NA	NA	NA	NA	NA	NA	NA	alpha_blockers	305	285	7	298	0.0345588	0.0303579	0.255879	0.820939	0.0558616	0.0321842	0.0837905	0.506551	alpha_blockers	1124	1074	10	1114	-0.00815423	0.0239085	0.733122	0.998132	-0.00424761	0.0244908	0.862341	0.996589	alpha_blockers	1085.07	1749.43	0.0187829	0.00819666	0.436391	0.662553	0.964497	NS	NS	NA
k__Bacteria.p__Bacteroidetes.c__Bacteroidia.o__Bacteroidales.f__Porphyromonadaceae.g__Parabacteroides.s__Parabacteroides_merdae.t__Parabacteroides_merdae_unclassified	454	223	2	452	NA	NA	NA	NA	NA	NA	NA	NA	alpha_blockers	305	177	7	298	0.0270552	0.0152626	0.0773194	0.492838	0.0233732	0.0161615	0.149313	0.74902	alpha_blockers	1124	779	10	1114	0.00285194	0.0121733	0.814813	0.998132	0.00556229	0.0126737	0.660833	0.996589	alpha_blockers	4292.81	6748.09	0.00951695	0.0122624	1.28848	0.197579	0.604829	NS	NS	NA
k__Bacteria.p__Actinobacteria.c__Actinobacteria.o__Actinomycetales	454	286	2	452	NA	NA	NA	NA	NA	NA	NA	NA	alpha_blockers	305	185	7	298	-0.00415932	0.005737	0.469033	0.929578	-0.00849124	0.00594414	0.154356	0.74902	alpha_blockers	1124	769	10	1114	-0.000328153	0.00433948	0.939735	0.998132	-0.00184233	0.00432406	0.670147	0.996589	alpha_blockers	30383	53103.6	0.00346092	-0.00172242	-0.497676	0.618713	0.964497	NS	NS	NA
k__Bacteria.p__Firmicutes.c__Clostridia.o__Clostridiales.f__Peptostreptococcaceae.g__Peptostreptococcaceae_noname.s__Clostridium_bartlettii.t__GCF_000154445	454	328	2	452	NA	NA	NA	NA	NA	NA	NA	NA	alpha_blockers	305	206	7	298	0.017442	0.0108949	0.110457	0.579897	0.0152832	0.0114641	0.183642	0.80854	alpha_blockers	1124	850	10	1114	-0.00884137	0.0136087	0.516031	0.998132	-0.00376895	0.0140659	0.78879	0.996589	alpha_blockers	8424.64	5399.64	0.00850509	0.00717593	0.843722	0.398825	0.930592	NS	NS	NA
k__Bacteria.p__Bacteroidetes.c__Bacteroidia.o__Bacteroidales.f__Bacteroidaceae.g__Bacteroides.s__Bacteroides_vulgatus.t__Bacteroides_vulgatus_unclassified	454	340	2	452	NA	NA	NA	NA	NA	NA	NA	NA	alpha_blockers	305	244	7	298	0.02316	0.0193732	0.232866	0.807247	0.0264581	0.020653	0.201303	0.836665	alpha_blockers	1124	939	10	1114	0.0067877	0.0145962	0.642	0.998132	0.00575249	0.0152073	0.705304	0.996589	alpha_blockers	2664.38	4693.76	0.0116578	0.0127161	1.09078	0.275369	0.747431	NS	NS	NA
k__Bacteria.p__Bacteroidetes.c__Bacteroidia.o__Bacteroidales.f__Bacteroidaceae.g__Bacteroides.s__Bacteroides_thetaiotaomicron.t__Bacteroides_thetaiotaomicron_unclassified	454	246	2	452	NA	NA	NA	NA	NA	NA	NA	NA	alpha_blockers	305	206	7	298	0.0173764	0.0102787	0.0919843	0.520065	0.0127893	0.0105727	0.227508	0.889956	alpha_blockers	1124	766	10	1114	-0.00376443	0.00710043	0.596101	0.998132	-0.00280131	0.00742774	0.706144	0.996589	alpha_blockers	9465.02	19834.9	0.00584207	0.00306488	0.524623	0.599845	0.964497	NS	NS	NA
k__Bacteria.p__Firmicutes.c__Clostridia.o__Clostridiales.f__Lachnospiraceae.g__Roseburia	454	411	2	452	NA	NA	NA	NA	NA	NA	NA	NA	alpha_blockers	305	302	7	298	-0.0349123	0.0269341	0.195904	0.773189	-0.0330988	0.0285191	0.246858	0.938062	alpha_blockers	1124	1120	10	1114	-0.006153	0.0181084	0.734081	0.998132	-0.00565813	0.018843	0.764024	0.996589	alpha_blockers	1378.47	3049.59	0.0150277	-0.0151059	-1.0052	0.314801	0.805164	NS	NS	NA
k__Bacteria.p__Firmicutes.c__Erysipelotrichia.o__Erysipelotrichales.f__Erysipelotrichaceae	454	419	2	452	NA	NA	NA	NA	NA	NA	NA	NA	alpha_blockers	305	291	7	298	0.00466182	0.0364382	0.898285	0.948766	0.0425405	0.0377018	0.260204	0.96131	alpha_blockers	1124	1069	10	1114	-0.0174691	0.0291083	0.548533	0.998132	-0.00274091	0.0302459	0.927811	0.996589	alpha_blockers	753.16	1180.23	0.0227426	-0.00884792	-0.389046	0.697242	0.964497	NS	NS	NA
k__Bacteria.p__Verrucomicrobia.c__Verrucomicrobiae.o__Verrucomicrobiales.f__Verrucomicrobiaceae.g__Akkermansia.s__Akkermansia_muciniphila.t__GCF_000020225	454	150	2	452	NA	NA	NA	NA	NA	NA	NA	NA	alpha_blockers	305	188	7	298	0.0514436	0.0385171	0.182718	0.773189	0.039115	0.0411443	0.342657	0.961907	alpha_blockers	1124	752	10	1114	0.0169804	0.0380522	0.655512	0.998132	0.0122628	0.0395583	0.756626	0.996589	alpha_blockers	674.051	690.623	0.0270698	0.0340027	1.25611	0.209075	0.604829	NS	NS	NA
k__Bacteria.p__Firmicutes.c__Clostridia.o__Clostridiales.f__Lachnospiraceae.g__Dorea.s__Dorea_formicigenerans	454	330	2	452	NA	NA	NA	NA	NA	NA	NA	NA	alpha_blockers	305	286	7	298	-0.0254332	0.0193492	0.189712	0.773189	-0.0124355	0.0208477	0.551359	0.961907	alpha_blockers	1124	1090	10	1114	0.00551243	0.0132398	0.677232	0.998132	0.00297511	0.0137288	0.828478	0.996589	alpha_blockers	2671.01	5704.75	0.0109267	-0.00435604	-0.398661	0.690143	0.964497	NS	NS	NA
k__Bacteria.p__Firmicutes.c__Clostridia.o__Clostridiales.f__Lachnospiraceae.g__Dorea.s__Dorea_formicigenerans.t__Dorea_formicigenerans_unclassified	454	330	2	452	NA	NA	NA	NA	NA	NA	NA	NA	alpha_blockers	305	286	7	298	-0.0250513	0.0193647	0.196785	0.773189	-0.0105388	0.0208406	0.6135	0.961907	alpha_blockers	1124	1090	10	1114	0.00668887	0.013304	0.615226	0.998132	0.00485507	0.013791	0.724872	0.996589	alpha_blockers	2666.73	5649.79	0.0109655	-0.00348875	-0.318156	0.750366	0.964497	NS	NS	NA
k__Bacteria.p__Firmicutes	454	454	2	452	NA	NA	NA	NA	NA	NA	NA	NA	alpha_blockers	305	305	7	298	-0.0908449	0.0728888	0.213615	0.805164	-0.067081	0.0754007	0.374458	0.961907	alpha_blockers	1124	1124	10	1114	0.00475461	0.0544054	0.930375	0.998132	0.0124782	0.056025	0.823791	0.996589	alpha_blockers	188.225	337.844	0.0435992	-0.0294505	-0.675483	0.499369	0.964497	NS	NS	NA
k__Bacteria.p__Bacteroidetes.c__Bacteroidia.o__Bacteroidales.f__Porphyromonadaceae.g__Parabacteroides	454	353	2	452	NA	NA	NA	NA	NA	NA	NA	NA	alpha_blockers	305	252	7	298	0.0222653	0.0187556	0.236134	0.807247	0.0131559	0.019424	0.498815	0.961907	alpha_blockers	1124	1025	10	1114	-0.00123051	0.0134737	0.927249	0.998132	0.00402786	0.0139552	0.772923	0.996589	alpha_blockers	2842.73	5508.42	0.0109428	0.00676746	0.618442	0.536284	0.964497	NS	NS	NA
k__Bacteria.p__Firmicutes.c__Clostridia.o__Clostridiales	454	453	2	452	NA	NA	NA	NA	NA	NA	NA	NA	alpha_blockers	305	305	7	298	-0.0822985	0.0680689	0.227603	0.807247	-0.045081	0.0719828	0.531676	0.961907	alpha_blockers	1124	1124	10	1114	-0.00106622	0.0523282	0.983747	0.998132	-0.00322335	0.0538141	0.952248	0.996589	alpha_blockers	215.826	365.198	0.0414861	-0.0312405	-0.753036	0.451429	0.964497	NS	NS	NA
k__Bacteria.p__Firmicutes.c__Clostridia.o__Clostridiales.f__Lachnospiraceae.g__Anaerostipes	454	392	2	452	NA	NA	NA	NA	NA	NA	NA	NA	alpha_blockers	305	293	7	298	-0.0135848	0.0112463	0.228064	0.807247	-0.0114348	0.0121415	0.34719	0.961907	alpha_blockers	1124	1074	10	1114	0.0115886	0.00977483	0.236052	0.998132	0.00876805	0.0101199	0.386457	0.996589	alpha_blockers	7906.4	10466	0.00737763	0.000755476	0.102401	0.918439	0.985139	NS	NS	NA
k__Bacteria.p__Firmicutes.c__Clostridia.o__Clostridiales.f__Lachnospiraceae.g__Roseburia.s__Roseburia_inulinivorans.t__GCF_000174195	454	325	2	452	NA	NA	NA	NA	NA	NA	NA	NA	alpha_blockers	305	259	7	298	-0.021939	0.0193134	0.256893	0.820939	-0.0191003	0.0210482	0.364993	0.961907	alpha_blockers	1124	1024	10	1114	-0.0115096	0.0144192	0.424916	0.998132	-0.0111127	0.0149973	0.458868	0.996589	alpha_blockers	2680.91	4809.68	0.0115543	-0.0152423	-1.3192	0.187104	0.604829	NS	NS	NA
k__Bacteria.p__Actinobacteria.c__Actinobacteria.o__Coriobacteriales.f__Coriobacteriaceae.g__Eggerthella.s__Eggerthella_lenta.t__GCF_000024265	454	212	2	452	NA	NA	NA	NA	NA	NA	NA	NA	alpha_blockers	305	162	7	298	0.00595349	0.00534911	0.266636	0.833945	0.00628435	0.00575751	0.276077	0.961907	alpha_blockers	1124	464	10	1114	-0.000433989	0.00238028	0.85536	0.998132	-0.000819641	0.00246633	0.739706	0.996589	alpha_blockers	34949.2	176500	0.00217469	0.00062176	0.285908	0.774949	0.964497	NS	NS	NA
k__Bacteria.p__Actinobacteria.c__Actinobacteria.o__Bifidobacteriales.f__Bifidobacteriaceae.g__Bifidobacterium.s__Bifidobacterium_adolescentis.t__Bifidobacterium_adolescentis_unclassified	454	263	2	452	NA	NA	NA	NA	NA	NA	NA	NA	alpha_blockers	305	220	7	298	0.0882466	0.081713	0.281034	0.843102	0.0536295	0.0871946	0.539048	0.961907	alpha_blockers	1124	937	10	1114	-0.0389334	0.0583049	0.504428	0.998132	-0.0294869	0.059705	0.621494	0.996589	alpha_blockers	149.768	294.165	0.0474615	0.00397283	0.0837064	0.93329	0.985139	NS	NS	NA
k__Bacteria.p__Proteobacteria.c__Gammaproteobacteria.o__Enterobacteriales.f__Enterobacteriaceae.g__Escherichia.s__Escherichia_coli.t__Escherichia_coli_unclassified	454	260	2	452	NA	NA	NA	NA	NA	NA	NA	NA	alpha_blockers	305	163	7	298	0.00878517	0.00835843	0.294146	0.858738	0.00803918	0.0088599	0.365109	0.961907	alpha_blockers	1124	625	10	1114	-0.000648664	0.00833902	0.938012	0.998132	0.00150705	0.00855196	0.860154	0.996589	alpha_blockers	14313.6	14380.4	0.00590343	0.00405729	0.687276	0.491909	0.964497	NS	NS	NA
k__Bacteria.p__Firmicutes.c__Clostridia.o__Clostridiales.f__Ruminococcaceae.g__Subdoligranulum.s__Subdoligranulum_unclassified	454	426	2	452	NA	NA	NA	NA	NA	NA	NA	NA	alpha_blockers	305	305	7	298	-0.00989405	0.041869	0.813355	0.929578	0.00949362	0.043804	0.828587	0.961907	alpha_blockers	1124	1122	10	1114	0.0310956	0.0311328	0.318106	0.998132	0.0334504	0.0321319	0.298093	0.996589	alpha_blockers	570.447	1031.72	0.024983	0.0165014	0.660503	0.508931	0.964497	NS	NS	NA
k__Bacteria.p__Firmicutes.c__Clostridia.o__Clostridiales.f__Ruminococcaceae.g__Subdoligranulum	454	426	2	452	NA	NA	NA	NA	NA	NA	NA	NA	alpha_blockers	305	305	7	298	-0.0104535	0.0418678	0.803008	0.929578	0.00919073	0.0438138	0.834011	0.961907	alpha_blockers	1124	1122	10	1114	0.0307279	0.0311598	0.324279	0.998132	0.0330074	0.032169	0.305092	0.996589	alpha_blockers	570.478	1029.94	0.0249967	0.0160485	0.642024	0.520857	0.964497	NS	NS	NA
k__Bacteria.p__Actinobacteria.c__Actinobacteria.o__Coriobacteriales.f__Coriobacteriaceae.g__Gordonibacter.s__Gordonibacter_pamelaeae.t__GCF_000210055	454	214	2	452	NA	NA	NA	NA	NA	NA	NA	NA	alpha_blockers	305	188	7	298	-0.0059742	0.00810343	0.461556	0.929578	-0.00427178	0.00864782	0.621738	0.961907	alpha_blockers	1124	606	10	1114	-0.00530068	0.00612697	0.38715	0.998132	-0.00460073	0.00634708	0.468699	0.996589	alpha_blockers	15228.7	26638.5	0.00488724	-0.00554566	-1.13472	0.256491	0.725815	NS	NS	NA
k__Bacteria.p__Proteobacteria.c__Deltaproteobacteria.o__Desulfovibrionales.f__Desulfovibrionaceae	454	196	2	452	NA	NA	NA	NA	NA	NA	NA	NA	alpha_blockers	305	197	7	298	0.00482434	0.00853734	0.57244	0.929578	0.00320465	0.00875465	0.71462	0.961907	alpha_blockers	1124	711	10	1114	0.00513922	0.00564963	0.363202	0.998132	0.00400494	0.00589925	0.497354	0.996589	alpha_blockers	13720	31329.9	0.00471143	0.00504332	1.07044	0.28442	0.756557	NS	NS	NA
k__Archaea.p__Euryarchaeota.c__Methanobacteria.o__Methanobacteriales.f__Methanobacteriaceae.g__Methanobrevibacter.s__Methanobrevibacter_smithii.t__Methanobrevibacter_smithii_unclassified	454	69	2	452	NA	NA	NA	NA	NA	NA	NA	NA	alpha_blockers	305	127	7	298	0.0209708	0.0308969	0.497841	0.929578	0.0277033	0.0325454	0.395433	0.961907	alpha_blockers	1124	580	10	1114	0.0147122	0.0369803	0.690824	0.998132	0.00938851	0.0381074	0.805443	0.996589	alpha_blockers	1047.54	731.238	0.0237104	0.018398	0.775945	0.437782	0.964497	NS	NS	NA
k__Archaea.p__Euryarchaeota.c__Methanobacteria.o__Methanobacteriales.f__Methanobacteriaceae	454	75	2	452	NA	NA	NA	NA	NA	NA	NA	NA	alpha_blockers	305	129	7	298	0.0161205	0.0361155	0.655664	0.929578	0.0231746	0.0379118	0.541548	0.961907	alpha_blockers	1124	597	10	1114	0.0113435	0.0402032	0.777877	0.998132	0.00464192	0.0413986	0.910743	0.996589	alpha_blockers	766.678	618.697	0.0268668	0.0139872	0.520611	0.602638	0.964497	NS	NS	NA
k__Archaea.p__Euryarchaeota.c__Methanobacteria.o__Methanobacteriales.f__Methanobacteriaceae.g__Methanobrevibacter	454	74	2	452	NA	NA	NA	NA	NA	NA	NA	NA	alpha_blockers	305	128	7	298	0.0169895	0.0357168	0.63466	0.929578	0.024697	0.0374262	0.50991	0.961907	alpha_blockers	1124	597	10	1114	0.0128881	0.0392962	0.742993	0.998132	0.00598317	0.0405305	0.882669	0.996589	alpha_blockers	783.889	647.589	0.0264306	0.0151341	0.572596	0.566919	0.964497	NS	NS	NA
k__Bacteria.p__Actinobacteria.c__Actinobacteria.o__Bifidobacteriales.f__Bifidobacteriaceae.g__Bifidobacterium.s__Bifidobacterium_longum	454	369	2	452	NA	NA	NA	NA	NA	NA	NA	NA	alpha_blockers	305	270	7	298	0.0116349	0.0520781	0.823369	0.929578	0.006711	0.0556162	0.904048	0.961907	alpha_blockers	1124	1026	10	1114	0.0147609	0.0385316	0.701729	0.998132	0.0237107	0.0396299	0.549763	0.996589	alpha_blockers	368.713	673.545	0.0309751	0.013655	0.440839	0.65933	0.964497	NS	NS	NA
k__Bacteria.p__Actinobacteria.c__Actinobacteria.o__Bifidobacteriales.f__Bifidobacteriaceae.g__Bifidobacterium.s__Bifidobacterium_longum.t__Bifidobacterium_longum_unclassified	454	369	2	452	NA	NA	NA	NA	NA	NA	NA	NA	alpha_blockers	305	269	7	298	0.0118663	0.052166	0.820213	0.929578	0.00761911	0.0558955	0.891681	0.961907	alpha_blockers	1124	1025	10	1114	0.017614	0.0380998	0.643948	0.998132	0.0242156	0.0391844	0.536713	0.996589	alpha_blockers	367.472	688.899	0.0307675	0.0156146	0.507503	0.611802	0.964497	NS	NS	NA
k__Bacteria.p__Actinobacteria.c__Actinobacteria.o__Coriobacteriales.f__Coriobacteriaceae.g__Adlercreutzia.s__Adlercreutzia_equolifaciens.t__GCF_000478885	454	210	2	452	NA	NA	NA	NA	NA	NA	NA	NA	alpha_blockers	305	218	7	298	-0.00478611	0.00904383	0.597059	0.929578	-0.00145694	0.00973016	0.881091	0.961907	alpha_blockers	1124	889	10	1114	0.00911282	0.00835897	0.275869	0.998132	0.00882884	0.00864716	0.30748	0.996589	alpha_blockers	12226.3	14311.8	0.00613854	0.00270948	0.441388	0.658932	0.964497	NS	NS	NA
k__Bacteria.p__Firmicutes.c__Bacilli	454	452	2	452	NA	NA	NA	NA	NA	NA	NA	NA	alpha_blockers	305	301	7	298	0.0198668	0.0372243	0.593957	0.929578	-0.0173635	0.0382013	0.649838	0.961907	alpha_blockers	1124	1115	10	1114	-0.00188992	0.0335929	0.955145	0.998132	-0.0119068	0.0339051	0.725523	0.996589	alpha_blockers	721.685	886.148	0.024939	0.0078757	0.315798	0.752156	0.964497	NS	NS	NA
k__Bacteria.p__Firmicutes.c__Bacilli.o__Lactobacillales	454	451	2	452	NA	NA	NA	NA	NA	NA	NA	NA	alpha_blockers	305	301	7	298	0.0199141	0.0372369	0.593204	0.929578	-0.0172813	0.0382129	0.651485	0.961907	alpha_blockers	1124	1115	10	1114	-0.00176023	0.0335684	0.95819	0.998132	-0.0118296	0.0338801	0.727037	0.996589	alpha_blockers	721.194	887.44	0.0249328	0.00795698	0.319137	0.749623	0.964497	NS	NS	NA
k__Bacteria.p__Firmicutes.c__Clostridia.o__Clostridiales.f__Lachnospiraceae	454	451	2	452	NA	NA	NA	NA	NA	NA	NA	NA	alpha_blockers	305	305	7	298	-0.0177899	0.0435661	0.683317	0.929578	0.0304295	0.0456275	0.505416	0.961907	alpha_blockers	1124	1124	10	1114	-0.000330803	0.0315888	0.991646	0.998132	0.00606675	0.0325356	0.852115	0.996589	alpha_blockers	526.87	1002.15	0.0255737	-0.00634686	-0.248179	0.803996	0.964497	NS	NS	NA
k__Bacteria.p__Firmicutes.c__Clostridia.o__Clostridiales.f__Lachnospiraceae.g__Coprococcus.s__Coprococcus_comes.t__GCF_000155875	454	300	2	452	NA	NA	NA	NA	NA	NA	NA	NA	alpha_blockers	305	264	7	298	0.00791627	0.0267094	0.767142	0.929578	0.00846793	0.0279342	0.762023	0.961907	alpha_blockers	1124	1047	10	1114	-0.0108134	0.0195197	0.57971	0.998132	-0.0201572	0.0200575	0.315138	0.996589	alpha_blockers	1401.76	2624.53	0.0157597	-0.00429263	-0.27238	0.78533	0.964497	NS	NS	NA
k__Bacteria.p__Firmicutes.c__Clostridia.o__Clostridiales.f__Lachnospiraceae.g__Dorea	454	418	2	452	NA	NA	NA	NA	NA	NA	NA	NA	alpha_blockers	305	304	7	298	0.0121215	0.0301476	0.687919	0.929578	0.0350858	0.0319858	0.273678	0.961907	alpha_blockers	1124	1122	10	1114	0.000542969	0.0222774	0.980559	0.998132	0.002354	0.0228681	0.918031	0.996589	alpha_blockers	1100.26	2014.98	0.0179166	0.00463235	0.258552	0.795981	0.964497	NS	NS	NA
k__Bacteria.p__Proteobacteria.c__Gammaproteobacteria.o__Enterobacteriales.f__Enterobacteriaceae.g__Escherichia	454	304	2	452	NA	NA	NA	NA	NA	NA	NA	NA	alpha_blockers	305	193	7	298	0.00782465	0.0098689	0.428524	0.929578	0.00919595	0.0104877	0.381422	0.961907	alpha_blockers	1124	758	10	1114	-0.000808195	0.00926509	0.930505	0.998132	-0.000844223	0.00945729	0.928887	0.996589	alpha_blockers	10267.4	11649.3	0.00675479	0.00323607	0.479078	0.631883	0.964497	NS	NS	NA
k__Bacteria.p__Firmicutes.c__Bacilli.o__Lactobacillales.f__Streptococcaceae.g__Streptococcus	454	446	2	452	NA	NA	NA	NA	NA	NA	NA	NA	alpha_blockers	305	296	7	298	0.0214811	0.0362508	0.553931	0.929578	-0.00658488	0.0375282	0.860853	0.961907	alpha_blockers	1124	1105	10	1114	-0.00978916	0.0323299	0.762107	0.998132	-0.01808	0.0323928	0.57686	0.996589	alpha_blockers	760.966	956.731	0.0241283	0.00406403	0.168434	0.866242	0.970758	NS	NS	NA
k__Bacteria.p__Firmicutes.c__Bacilli.o__Lactobacillales.f__Streptococcaceae	454	447	2	452	NA	NA	NA	NA	NA	NA	NA	NA	alpha_blockers	305	297	7	298	0.0211753	0.0362872	0.559979	0.929578	-0.00575868	0.0375416	0.878208	0.961907	alpha_blockers	1124	1107	10	1114	-0.0101235	0.032405	0.75479	0.998132	-0.0198059	0.032466	0.541959	0.996589	alpha_blockers	759.437	952.306	0.0241702	0.0037626	0.155671	0.876292	0.971224	NS	NS	NA
k__Bacteria.p__Bacteroidetes.c__Bacteroidia.o__Bacteroidales.f__Porphyromonadaceae.g__Parabacteroides.s__Parabacteroides_distasonis.t__Parabacteroides_distasonis_unclassified	454	257	2	452	NA	NA	NA	NA	NA	NA	NA	NA	alpha_blockers	305	195	7	298	0.00210038	0.00973201	0.829278	0.929578	-0.00137413	0.0101414	0.892325	0.961907	alpha_blockers	1124	791	10	1114	0.00248033	0.0061902	0.68873	0.998132	0.00417115	0.00635004	0.511409	0.996589	alpha_blockers	10558.3	26097	0.00522314	0.00237089	0.45392	0.649886	0.964497	NS	NS	NA
k__Bacteria.p__Firmicutes.c__Clostridia.o__Clostridiales.f__Eubacteriaceae.g__Eubacterium.s__Eubacterium_ramulus.t__GCF_000469345	454	237	2	452	NA	NA	NA	NA	NA	NA	NA	NA	alpha_blockers	305	231	7	298	-0.0104587	0.0173834	0.547868	0.929578	-0.00560501	0.0181673	0.757929	0.961907	alpha_blockers	1124	957	10	1114	-0.00323165	0.0123061	0.792903	0.998132	-0.00491894	0.0126762	0.69806	0.996589	alpha_blockers	3309.27	6603.3	0.010044	-0.00564435	-0.561962	0.574142	0.964497	NS	NS	NA
k__Bacteria.p__Firmicutes.c__Clostridia.o__Clostridiales.f__Ruminococcaceae	454	436	2	452	NA	NA	NA	NA	NA	NA	NA	NA	alpha_blockers	305	305	7	298	0.0156291	0.0568459	0.783554	0.929578	0.0209201	0.0599673	0.727474	0.961907	alpha_blockers	1124	1124	10	1114	0.014776	0.0392679	0.706775	0.998132	0.0140053	0.0403126	0.728346	0.996589	alpha_blockers	309.458	648.523	0.0323089	0.0150516	0.465866	0.641312	0.964497	NS	NS	NA
k__Bacteria.p__Firmicutes.c__Clostridia.o__Clostridiales.f__Eubacteriaceae.g__Eubacterium.s__Eubacterium_siraeum	454	158	2	452	NA	NA	NA	NA	NA	NA	NA	NA	alpha_blockers	305	181	7	298	-0.00410281	0.0186628	0.826151	0.929578	-0.00234474	0.0194037	0.903913	0.961907	alpha_blockers	1124	759	10	1114	0.014866	0.016295	0.36181	0.998132	0.0109592	0.0168417	0.515371	0.996589	alpha_blockers	2871.1	3766.1	0.0122746	0.00666055	0.542628	0.587386	0.964497	NS	NS	NA
k__Bacteria.p__Firmicutes.c__Erysipelotrichia.o__Erysipelotrichales.f__Erysipelotrichaceae.g__Erysipelotrichaceae_noname.s__Eubacterium_biforme.t__GCF_000156655	454	92	2	452	NA	NA	NA	NA	NA	NA	NA	NA	alpha_blockers	305	117	7	298	-0.0220496	0.0328392	0.50246	0.929578	-0.00907373	0.0342465	0.791252	0.961907	alpha_blockers	1124	511	10	1114	-0.0134568	0.0275322	0.625103	0.998132	-0.00698396	0.0287558	0.808152	0.996589	alpha_blockers	927.289	1319.22	0.0210982	-0.0170036	-0.805928	0.420284	0.963756	NS	NS	NA
k__Bacteria	454	454	2	452	NA	NA	NA	NA	NA	NA	NA	NA	alpha_blockers	305	305	7	298	-0.0153324	0.0360793	0.671173	0.929578	-0.0250592	0.0377493	0.507384	0.961907	alpha_blockers	1124	1124	10	1114	0.000674384	0.0396741	0.986441	0.998132	0.00672307	0.0409698	0.869685	0.996589	alpha_blockers	768.218	635.31	0.0266925	-0.00808688	-0.302965	0.761917	0.964497	NS	NS	NA
k__Bacteria.p__Actinobacteria.c__Actinobacteria.o__Actinomycetales.f__Actinomycetaceae	454	226	2	452	NA	NA	NA	NA	NA	NA	NA	NA	alpha_blockers	305	157	7	298	-0.00125199	0.00394556	0.751234	0.929578	-0.00304154	0.00425703	0.475595	0.961907	alpha_blockers	1124	613	10	1114	-0.000438108	0.00332351	0.89515	0.998132	0.000411604	0.00340459	0.903796	0.996589	alpha_blockers	64236.7	90532.6	0.00254189	-0.000775909	-0.305249	0.760177	0.964497	NS	NS	NA
k__Bacteria.p__Firmicutes.c__Clostridia.o__Clostridiales.f__Lachnospiraceae.g__Roseburia.s__Roseburia_intestinalis.t__Roseburia_intestinalis_unclassified	454	276	2	452	NA	NA	NA	NA	NA	NA	NA	NA	alpha_blockers	305	205	7	298	-0.0169206	0.0209168	0.419206	0.929578	-0.0121882	0.0215493	0.572162	0.961907	alpha_blockers	1124	829	10	1114	-0.00265871	0.0151438	0.860668	0.998132	-0.00122881	0.015751	0.937831	0.996589	alpha_blockers	2285.64	4360.45	0.0122664	-0.00756349	-0.616603	0.537497	0.964497	NS	NS	NA
k__Bacteria.p__Actinobacteria.c__Actinobacteria.o__Bifidobacteriales.f__Bifidobacteriaceae	454	423	2	452	NA	NA	NA	NA	NA	NA	NA	NA	alpha_blockers	305	294	7	298	0.0621412	0.0840277	0.460166	0.929578	0.0441206	0.0886892	0.619269	0.961907	alpha_blockers	1124	1094	10	1114	-0.0205241	0.0627611	0.743714	0.998132	0.000872109	0.0640179	0.989133	0.996589	alpha_blockers	141.63	253.875	0.0502833	0.00907829	0.180543	0.856727	0.970758	NS	NS	NA
k__Bacteria.p__Actinobacteria.c__Actinobacteria.o__Bifidobacteriales.f__Bifidobacteriaceae.g__Bifidobacterium	454	413	2	452	NA	NA	NA	NA	NA	NA	NA	NA	alpha_blockers	305	293	7	298	0.0620943	0.0842556	0.461717	0.929578	0.044849	0.0889155	0.614401	0.961907	alpha_blockers	1124	1088	10	1114	-0.0201145	0.0628284	0.748915	0.998132	0.00168454	0.0640746	0.979031	0.996589	alpha_blockers	140.865	253.331	0.0503668	0.00926262	0.183903	0.854089	0.970758	NS	NS	NA
k__Bacteria.p__Actinobacteria.c__Actinobacteria.o__Actinomycetales.f__Actinomycetaceae.g__Actinomyces	454	222	2	452	NA	NA	NA	NA	NA	NA	NA	NA	alpha_blockers	305	156	7	298	-0.00120173	0.00390345	0.758411	0.929578	-0.00296556	0.00419113	0.479861	0.961907	alpha_blockers	1124	604	10	1114	-0.00017407	0.00331107	0.958082	0.998132	0.000789639	0.00338584	0.815637	0.996589	alpha_blockers	65630	91214.2	0.00252503	-0.000604084	-0.239239	0.810921	0.964497	NS	NS	NA
k__Bacteria.p__Firmicutes.c__Clostridia.o__Clostridiales.f__Lachnospiraceae.g__Blautia.s__Ruminococcus_obeum.t__Ruminococcus_obeum_unclassified	454	421	2	452	NA	NA	NA	NA	NA	NA	NA	NA	alpha_blockers	305	298	7	298	-0.0141531	0.0181747	0.436768	0.929578	-0.00729701	0.0194891	0.7084	0.961907	alpha_blockers	1124	1099	10	1114	0.012693	0.0137276	0.355355	0.998132	-0.000459871	0.0140958	0.97398	0.996589	alpha_blockers	3027.36	5306.55	0.0109541	0.00294095	0.26848	0.78833	0.964497	NS	NS	NA
k__Bacteria.p__Firmicutes.c__Clostridia.o__Clostridiales.f__Ruminococcaceae.g__Ruminococcus.s__Ruminococcus_sp_5_1_39BFAA.t__GCF_000159975	454	293	2	452	NA	NA	NA	NA	NA	NA	NA	NA	alpha_blockers	305	265	7	298	-0.0128943	0.0528246	0.807325	0.929578	0.0137493	0.0550475	0.80296	0.961907	alpha_blockers	1124	1022	10	1114	-0.00403855	0.0366849	0.91236	0.998132	-0.016058	0.0380715	0.673267	0.996589	alpha_blockers	358.367	743.064	0.0301315	-0.00691989	-0.229656	0.818359	0.964497	NS	NS	NA
k__Bacteria.p__Firmicutes.c__Clostridia.o__Clostridiales.f__Ruminococcaceae.g__Faecalibacterium.s__Faecalibacterium_prausnitzii	454	357	2	452	NA	NA	NA	NA	NA	NA	NA	NA	alpha_blockers	305	293	7	298	0.0187023	0.0371565	0.615097	0.929578	-0.0137694	0.0396811	0.728868	0.961907	alpha_blockers	1124	1116	10	1114	0.0188154	0.0265843	0.47924	0.998132	0.0051284	0.0275592	0.852412	0.996589	alpha_blockers	724.321	1414.98	0.0216204	0.0187771	0.86849	0.385126	0.914675	NS	NS	NA
k__Archaea.p__Euryarchaeota.c__Methanobacteria.o__Methanobacteriales.f__Methanobacteriaceae.g__Methanobrevibacter.s__Methanobrevibacter_unclassified	454	65	2	452	NA	NA	NA	NA	NA	NA	NA	NA	alpha_blockers	305	107	7	298	0.00880174	0.0145766	0.546429	0.929578	0.00859059	0.0156011	0.582361	0.961907	alpha_blockers	1124	432	10	1114	-0.00191865	0.0128988	0.881781	0.998132	-0.00917452	0.0132024	0.487264	0.996589	alpha_blockers	4706.42	6010.41	0.00965977	0.00278933	0.288758	0.772767	0.964497	NS	NS	NA
k__Bacteria.p__Actinobacteria.c__Actinobacteria.o__Coriobacteriales.f__Coriobacteriaceae.g__Collinsella	454	342	2	452	NA	NA	NA	NA	NA	NA	NA	NA	alpha_blockers	305	278	7	298	-0.0123349	0.0403552	0.760078	0.929578	0.0203069	0.0429939	0.637089	0.961907	alpha_blockers	1124	1052	10	1114	0.0187906	0.0278512	0.50002	0.998132	-0.00499354	0.0287644	0.862211	0.996589	alpha_blockers	614.045	1289.18	0.0229221	0.00874841	0.381658	0.702715	0.964497	NS	NS	NA
k__Bacteria.p__Firmicutes.c__Clostridia.o__Clostridiales.f__Lachnospiraceae.g__Blautia.s__Ruminococcus_obeum	454	423	2	452	NA	NA	NA	NA	NA	NA	NA	NA	alpha_blockers	305	305	7	298	-0.0160436	0.0226792	0.479865	0.929578	-0.00493157	0.0243436	0.83962	0.961907	alpha_blockers	1124	1121	10	1114	0.01598	0.0171793	0.352473	0.998132	0.00394804	0.0174752	0.821305	0.996589	alpha_blockers	1944.22	3388.35	0.013694	0.00430441	0.314327	0.753272	0.964497	NS	NS	NA
k__Bacteria.p__Firmicutes.c__Clostridia.o__Clostridiales.f__Lachnospiraceae.g__Coprococcus.s__Coprococcus_catus.t__GCF_000210555	454	264	2	452	NA	NA	NA	NA	NA	NA	NA	NA	alpha_blockers	305	259	7	298	-0.00347963	0.015823	0.826092	0.929578	0.00238902	0.016455	0.884676	0.961907	alpha_blockers	1124	1020	10	1114	0.00531006	0.0118213	0.653378	0.998132	5.21415e-05	0.0121946	0.996589	0.996589	alpha_blockers	3994.14	7156.03	0.0094702	0.00216147	0.228239	0.81946	0.964497	NS	NS	NA
k__Bacteria.p__Firmicutes.c__Clostridia.o__Clostridiales.f__Lachnospiraceae.g__Lachnospiraceae_noname.s__Lachnospiraceae_bacterium_5_1_63FAA.t__GCF_000185525	454	368	2	452	NA	NA	NA	NA	NA	NA	NA	NA	alpha_blockers	305	290	7	298	-0.00739536	0.0108962	0.497859	0.929578	-0.00797031	0.0116179	0.493304	0.961907	alpha_blockers	1124	1084	10	1114	0.00857289	0.00871812	0.325657	0.998132	0.00467738	0.00914151	0.608994	0.996589	alpha_blockers	8422.6	13156.9	0.00680736	0.0023404	0.343804	0.730994	0.964497	NS	NS	NA
k__Bacteria.p__Firmicutes.c__Erysipelotrichia.o__Erysipelotrichales.f__Erysipelotrichaceae.g__Erysipelotrichaceae_noname	454	383	2	452	NA	NA	NA	NA	NA	NA	NA	NA	alpha_blockers	305	268	7	298	-0.0145787	0.0328883	0.657886	0.929578	0.00906894	0.0346227	0.793576	0.961907	alpha_blockers	1124	931	10	1114	-0.0128954	0.0273066	0.636846	0.998132	-0.00209073	0.0283004	0.941123	0.996589	alpha_blockers	924.524	1341.11	0.021009	-0.0135823	-0.646499	0.517956	0.964497	NS	NS	NA
k__Bacteria.p__Proteobacteria	454	434	2	452	NA	NA	NA	NA	NA	NA	NA	NA	alpha_blockers	305	275	7	298	0.00558619	0.0125978	0.657792	0.929578	0.00260435	0.0130283	0.84172	0.961907	alpha_blockers	1124	1040	10	1114	0.000610396	0.0110109	0.955802	0.998132	0.000574538	0.0113298	0.959566	0.996589	alpha_blockers	6301.03	8248.06	0.00829053	0.00276535	0.333555	0.738715	0.964497	NS	NS	NA
k__Bacteria.p__Bacteroidetes.c__Bacteroidia.o__Bacteroidales.f__Bacteroidales_noname.g__Bacteroidales_noname.s__Bacteroidales_bacterium_ph8.t__GCF_000311925	454	213	2	452	NA	NA	NA	NA	NA	NA	NA	NA	alpha_blockers	305	170	7	298	-0.00333054	0.00960636	0.729061	0.929578	-0.00828512	0.0102388	0.419137	0.961907	alpha_blockers	1124	795	10	1114	0.00389117	0.00770121	0.613471	0.998132	0.00421022	0.00797002	0.59743	0.996589	alpha_blockers	10836.3	16860.9	0.00600871	0.00106574	0.177365	0.859222	0.970758	NS	NS	NA
k__Bacteria.p__Actinobacteria.c__Actinobacteria	454	452	2	452	NA	NA	NA	NA	NA	NA	NA	NA	alpha_blockers	305	305	7	298	0.0337897	0.0784675	0.667056	0.929578	0.0323685	0.0830286	0.696963	0.961907	alpha_blockers	1124	1124	10	1114	-0.0117589	0.0588554	0.841678	0.998132	-0.00620872	0.0604087	0.918158	0.996589	alpha_blockers	162.413	288.687	0.0470829	0.00464027	0.0985551	0.921491	0.985139	NS	NS	NA
k__Bacteria.p__Proteobacteria.c__Gammaproteobacteria.o__Enterobacteriales.f__Enterobacteriaceae	454	310	2	452	NA	NA	NA	NA	NA	NA	NA	NA	alpha_blockers	305	200	7	298	0.0038843	0.0109459	0.722957	0.929578	0.00267562	0.0117035	0.819354	0.961907	alpha_blockers	1124	773	10	1114	-0.00145874	0.00944623	0.877303	0.998132	-0.00163871	0.00964249	0.865086	0.996589	alpha_blockers	8346.31	11206.8	0.00715141	0.000821947	0.114935	0.908497	0.985139	NS	NS	NA
k__Bacteria.p__Actinobacteria.c__Actinobacteria.o__Coriobacteriales.f__Coriobacteriaceae	454	436	2	452	NA	NA	NA	NA	NA	NA	NA	NA	alpha_blockers	305	305	7	298	-0.0200446	0.0318213	0.52924	0.929578	0.0134471	0.033076	0.684669	0.961907	alpha_blockers	1124	1123	10	1114	0.0117849	0.0236957	0.619046	0.998132	-0.00803061	0.0246125	0.744275	0.996589	alpha_blockers	987.561	1780.99	0.0190053	0.000431064	0.0226813	0.981905	0.989343	NS	NS	NA
k__Bacteria.p__Firmicutes.c__Clostridia.o__Clostridiales.f__Ruminococcaceae.g__Ruminococcus	454	374	2	452	NA	NA	NA	NA	NA	NA	NA	NA	alpha_blockers	305	298	7	298	0.0256849	0.06191	0.678532	0.929578	0.0363643	0.0660374	0.582331	0.961907	alpha_blockers	1124	1113	10	1114	-0.0142815	0.0458752	0.755622	0.998132	-0.0186476	0.0474135	0.694177	0.996589	alpha_blockers	260.903	475.164	0.0368588	-0.000115203	-0.00312553	0.997506	0.997506	NS	NS	NA
k__Bacteria.p__Actinobacteria.c__Actinobacteria.o__Coriobacteriales.f__Coriobacteriaceae.g__Collinsella.s__Collinsella_aerofaciens.t__GCF_000169035	454	304	2	452	NA	NA	NA	NA	NA	NA	NA	NA	alpha_blockers	305	265	7	298	-0.00800432	0.042227	0.849788	0.932233	0.0237938	0.0448409	0.596126	0.961907	alpha_blockers	1124	1013	10	1114	0.0216464	0.0287911	0.452303	0.998132	-0.00169604	0.0297213	0.954504	0.996589	alpha_blockers	560.815	1206.38	0.023788	0.0122368	0.514411	0.606964	0.964497	NS	NS	NA
k__Bacteria.p__Firmicutes.c__Clostridia.o__Clostridiales.f__Lachnospiraceae.g__Blautia	454	449	2	452	NA	NA	NA	NA	NA	NA	NA	NA	alpha_blockers	305	305	7	298	-0.00334635	0.0296493	0.910216	0.948766	0.0311467	0.0313154	0.320863	0.961907	alpha_blockers	1124	1124	10	1114	0.0225564	0.0222732	0.31142	0.998132	0.0215857	0.0229347	0.346828	0.996589	alpha_blockers	1137.55	2015.73	0.0178081	0.013212	0.741906	0.458144	0.964497	NS	NS	NA
k__Bacteria.p__Actinobacteria.c__Actinobacteria.o__Coriobacteriales.f__Coriobacteriaceae.g__Eggerthella	454	340	2	452	NA	NA	NA	NA	NA	NA	NA	NA	alpha_blockers	305	231	7	298	-0.00204305	0.0160084	0.898534	0.948766	-0.00401826	0.0172344	0.815826	0.961907	alpha_blockers	1124	733	10	1114	-0.00476901	0.00807715	0.555024	0.998132	-0.00477951	0.00831539	0.565564	0.996589	alpha_blockers	3902.16	15327.9	0.00721123	-0.00421586	-0.584624	0.5588	0.964497	NS	NS	NA
k__Bacteria.p__Actinobacteria.c__Actinobacteria.o__Coriobacteriales.f__Coriobacteriaceae.g__Eggerthella.s__Eggerthella_unclassified	454	329	2	452	NA	NA	NA	NA	NA	NA	NA	NA	alpha_blockers	305	216	7	298	-0.00146523	0.0139495	0.916417	0.948766	-0.00458478	0.0150642	0.761106	0.961907	alpha_blockers	1124	663	10	1114	-0.00366219	0.00733908	0.61788	0.998132	-0.00477685	0.00757418	0.52839	0.996589	alpha_blockers	5139.08	18566	0.00649501	-0.00318591	-0.490516	0.623769	0.964497	NS	NS	NA
k__Bacteria.p__Bacteroidetes.c__Bacteroidia.o__Bacteroidales.f__Rikenellaceae.g__Alistipes.s__Alistipes_finegoldii.t__GCF_000265365	454	193	2	452	NA	NA	NA	NA	NA	NA	NA	NA	alpha_blockers	305	145	7	298	-0.00103736	0.00711247	0.884141	0.948766	-0.0056519	0.00767894	0.462397	0.961907	alpha_blockers	1124	611	10	1114	0.00112182	0.00570567	0.844165	0.998132	0.00124481	0.00590161	0.832985	0.996589	alpha_blockers	19767.8	30717.6	0.00445058	0.00027638	0.0620997	0.950483	0.987612	NS	NS	NA
k__Bacteria.p__Firmicutes.c__Bacilli.o__Lactobacillales.f__Streptococcaceae.g__Streptococcus.s__Streptococcus_australis.t__Streptococcus_australis_unclassified	454	122	2	452	NA	NA	NA	NA	NA	NA	NA	NA	alpha_blockers	305	103	7	298	-0.000443226	0.00422355	0.916495	0.948766	-0.00186061	0.00460609	0.686592	0.961907	alpha_blockers	1124	381	10	1114	0.000423017	0.0028142	0.880544	0.998132	-0.000198506	0.00292341	0.945876	0.996589	alpha_blockers	56058.9	126267	0.00234194	0.000156677	0.0669005	0.946661	0.987612	NS	NS	NA
k__Bacteria.p__Firmicutes.c__Clostridia.o__Clostridiales.f__Ruminococcaceae.g__Ruminococcus.s__Ruminococcus_bromii.t__GCF_000209875	454	208	2	452	NA	NA	NA	NA	NA	NA	NA	NA	alpha_blockers	305	210	7	298	0.00644797	0.0743673	0.930965	0.957006	-0.019591	0.080844	0.808712	0.961907	alpha_blockers	1124	898	10	1114	-0.0108743	0.0586623	0.852972	0.998132	-0.0133219	0.0608979	0.82688	0.996589	alpha_blockers	180.815	290.591	0.0460577	-0.00423006	-0.0918427	0.926823	0.985139	NS	NS	NA
k__Bacteria.p__Firmicutes.c__Clostridia.o__Clostridiales.f__Clostridiaceae.g__Clostridium.s__Clostridium_leptum.t__GCF_000154345	454	255	2	452	NA	NA	NA	NA	NA	NA	NA	NA	alpha_blockers	305	252	7	298	-0.00032382	0.00718462	0.964082	0.964082	-0.000913509	0.00754537	0.903734	0.961907	alpha_blockers	1124	918	10	1114	0.000409097	0.00570344	0.942831	0.998132	-0.00171408	0.00583236	0.768898	0.996589	alpha_blockers	19372.8	30741.6	0.00446703	0.000125772	0.0281557	0.977538	0.989343	NS	NS	NA
k__Bacteria.p__Firmicutes.c__Clostridia.o__Clostridiales.f__Eubacteriaceae.g__Eubacterium.s__Eubacterium_ventriosum.t__GCF_000153885	454	188	2	452	NA	NA	NA	NA	NA	NA	NA	NA	alpha_blockers	305	200	7	298	0.00320606	0.0142842	0.822563	0.929578	-0.00154241	0.015115	0.918799	0.968449	alpha_blockers	1124	844	10	1114	-0.0114926	0.0118844	0.333737	0.998132	-0.0094942	0.0123391	0.441802	0.996589	alpha_blockers	4901.03	7080.25	0.00913584	-0.00547998	-0.599833	0.548617	0.964497	NS	NS	NA
k__Bacteria.p__Firmicutes.c__Clostridia.o__Clostridiales.f__Eubacteriaceae.g__Eubacterium.s__Eubacterium_siraeum.t__Eubacterium_siraeum_unclassified	454	156	2	452	NA	NA	NA	NA	NA	NA	NA	NA	alpha_blockers	305	181	7	298	-0.0011366	0.0173907	0.947935	0.964082	0.00171396	0.0181308	0.92476	0.968449	alpha_blockers	1124	756	10	1114	0.0156853	0.0163211	0.336745	0.998132	0.0116149	0.016879	0.491525	0.996589	alpha_blockers	3306.48	3754.04	0.0119009	0.00780749	0.65604	0.511799	0.964497	NS	NS	NA
k__Bacteria.p__Bacteroidetes.c__Bacteroidia.o__Bacteroidales.f__Bacteroidaceae.g__Bacteroides.s__Bacteroides_ovatus.t__Bacteroides_ovatus_unclassified	454	301	2	452	NA	NA	NA	NA	NA	NA	NA	NA	alpha_blockers	305	213	7	298	0.00254226	0.0121735	0.834723	0.929578	-0.000787653	0.0131718	0.952363	0.976161	alpha_blockers	1124	864	10	1114	0.00546873	0.00875341	0.532262	0.998132	0.00867425	0.00905969	0.338557	0.996589	alpha_blockers	6747.96	13051	0.00710687	0.00447132	0.629155	0.529248	0.964497	NS	NS	NA
k__Bacteria.p__Proteobacteria.c__Gammaproteobacteria	454	346	2	452	NA	NA	NA	NA	NA	NA	NA	NA	alpha_blockers	305	225	7	298	0.00486608	0.011273	0.666317	0.929578	0.000686991	0.0119345	0.954142	0.976161	alpha_blockers	1124	855	10	1114	-0.00265448	0.0101804	0.794341	0.998132	-0.00214257	0.0103465	0.835988	0.996589	alpha_blockers	7869.06	9648.71	0.00755545	0.00072379	0.095797	0.923682	0.985139	NS	NS	NA
k__Bacteria.p__Bacteroidetes.c__Bacteroidia.o__Bacteroidales.f__Bacteroidaceae.g__Bacteroides.s__Bacteroides_ovatus	454	302	2	452	NA	NA	NA	NA	NA	NA	NA	NA	alpha_blockers	305	213	7	298	0.00203579	0.0122504	0.86813	0.945297	-0.000930538	0.0132673	0.944139	0.976161	alpha_blockers	1124	865	10	1114	0.00551473	0.00875276	0.528789	0.998132	0.00869093	0.00905927	0.337607	0.996589	alpha_blockers	6663.45	13053	0.00712174	0.00433898	0.609258	0.542353	0.964497	NS	NS	NA
k__Bacteria.p__Bacteroidetes.c__Bacteroidia.o__Bacteroidales	454	438	2	452	NA	NA	NA	NA	NA	NA	NA	NA	alpha_blockers	305	300	7	298	0.0115748	0.0610645	0.849791	0.932233	-0.00272095	0.063101	0.965638	0.980381	alpha_blockers	1124	1119	10	1114	0.0437524	0.0441937	0.322383	0.998132	0.0407576	0.0455126	0.370708	0.996589	alpha_blockers	268.178	512.01	0.0358014	0.0326918	0.913143	0.361167	0.873368	NS	NS	NA
k__Bacteria.p__Bacteroidetes.c__Bacteroidia.o__Bacteroidales.f__Rikenellaceae.g__Alistipes.s__Alistipes_indistinctus.t__GCF_000231275	454	92	2	452	NA	NA	NA	NA	NA	NA	NA	NA	alpha_blockers	305	107	7	298	-0.0002887	0.00480002	0.952081	0.964082	3.01398e-05	0.00511329	0.995302	0.995302	alpha_blockers	1124	437	10	1114	0.0012637	0.00399125	0.751595	0.998132	0.000559404	0.0041676	0.893249	0.996589	alpha_blockers	43402.3	62774.4	0.00306892	0.000629117	0.204996	0.837575	0.970758	NS	NS	NA
k__Bacteria.p__Firmicutes.c__Clostridia.o__Clostridiales.f__Lachnospiraceae.g__Roseburia.s__Roseburia_hominis.t__GCF_000225345	454	280	2	452	NA	NA	NA	NA	NA	NA	NA	NA	alpha_blockers	305	247	7	298	-0.000612815	0.0128017	0.961853	0.964082	-0.000128455	0.0139346	0.992652	0.995302	alpha_blockers	1124	989	10	1114	4.04292e-05	0.0119258	0.997296	0.998132	0.0014426	0.0124205	0.907558	0.996589	alpha_blockers	6101.9	7031.09	0.00872606	-0.000263084	-0.0301492	0.975948	0.989343	NS	NS	NA
Pathways
Pathways	N.IBD	non-zeros.IBD	Users.IBD	Non-users.IBD	Coef.IBD_univariate	SE.IBD_univariate	Pval.IBD_univariate	Qval.IBD_univariate	coeff.correcting.all.IBD_multivariate	SE.correcting_all.IBD_multivariate	pval.correcting.all.IBD_multivariate	qval.correcting.all.IBD_multivariate	drug.IBD	N.MIBS	non-zeros.MIBS	Users.MIBS	Non-users.MIBS	Coef.MIBS_univariate	SE.MIBS_univariate	Pval.MIBS_univariate	Qval.MIBS_univariate	coeff.correcting.all.MIBS_multivariate	SE.correcting_all.MIBS_multivariate	pval.correcting.all.MIBS_multivariate	qval.correcting.all.MIBS_multivariate	drug.MIBS	N.LLD	non-zeros.LLD	Users.LLD	Non-users.LLD	Coef.LLD_univariate	SE.LLD_univariate	Pval.LLD_univariate	Qval.LLD_univariate	coeff.correcting.all.LLD_multivariate	SE.correcting_all.LLD_multivariate	pval.correcting.all.LLD_multivariate	qval.correcting.all.LLD_multivariate	drug.LLD	inverse_var.mibs_univariate	inverse_var.lld_univariate	se_univariate	beta_univariate	Z_univariate	P_univariate	FDR_univariate	Het.Q_univariate	Het.I2_univariate	Het.Pval_univariate
PPGPPMET.PWY	454	440	2	452	NA	NA	NA	NA	NA	NA	NA	NA	alpha_blockers	305	295	7	298	-1.08747	0.334203	0.00127434	0.359363	-1.02993	0.362411	0.00485043	0.998899	alpha_blockers	1124	1110	10	1114	0.33194	0.270641	0.220276	0.999531	0.404409	0.281789	0.15154	0.997528	alpha_blockers	8.95324	13.6525	0.210325	-0.230232	-1.09465	0.27367	0.974189	NS	NS	NS
GLYCOGENSYNTH.PWY	454	454	2	452	NA	NA	NA	NA	NA	NA	NA	NA	alpha_blockers	305	305	7	298	-0.534174	0.181214	0.00345491	0.487142	-0.496768	0.195064	0.0114454	0.998899	alpha_blockers	1124	1124	10	1114	-0.128299	0.136164	0.346277	0.999531	-0.138356	0.141943	0.329912	0.997528	alpha_blockers	30.4519	53.9355	0.108858	-0.274762	-2.52404	0.0116015	0.974189	NS	NS	NS
P461.PWY	454	453	2	452	NA	NA	NA	NA	NA	NA	NA	NA	alpha_blockers	305	305	7	298	-0.757084	0.294883	0.0107358	0.642637	-0.668685	0.318179	0.0365398	0.998899	alpha_blockers	1124	1123	10	1114	0.375045	0.241792	0.12116	0.999531	0.381912	0.250073	0.127006	0.997528	alpha_blockers	11.5001	17.1047	0.186974	-0.0801074	-0.428442	0.668329	0.974189	NS	NS	NS
PWY.5030	454	434	2	452	NA	NA	NA	NA	NA	NA	NA	NA	alpha_blockers	305	294	7	298	0.913596	0.3622	0.0122001	0.642637	0.712184	0.385259	0.0656891	0.998899	alpha_blockers	1124	1102	10	1114	0.0397717	0.278081	0.886299	0.999531	0.0194557	0.289922	0.946509	0.997528	alpha_blockers	7.6226	12.9318	0.220571	0.36383	1.64949	0.0990465	0.974189	NS	NS	NS
PWY.5189	454	435	2	452	NA	NA	NA	NA	NA	NA	NA	NA	alpha_blockers	305	301	7	298	-0.595434	0.219736	0.00713236	0.642637	-0.409115	0.22337	0.0681748	0.998899	alpha_blockers	1124	1120	10	1114	-0.0540714	0.16817	0.747871	0.999531	-0.0597153	0.175458	0.733668	0.997528	alpha_blockers	20.7109	35.3593	0.133547	-0.254037	-1.90223	0.0571414	0.974189	NS	NS	NS
PWY0.1298	454	453	2	452	NA	NA	NA	NA	NA	NA	NA	NA	alpha_blockers	305	304	7	298	-0.682137	0.274987	0.0136731	0.642637	-0.635851	0.292593	0.0306678	0.998899	alpha_blockers	1124	1124	10	1114	0.281404	0.217744	0.196498	0.999531	0.341741	0.225094	0.129254	0.997528	alpha_blockers	13.2244	21.0915	0.170707	-0.0899175	-0.526735	0.598377	0.974189	NS	NS	NS
PWY0.1296	454	454	2	452	NA	NA	NA	NA	NA	NA	NA	NA	alpha_blockers	305	305	7	298	-0.243833	0.10336	0.0189702	0.670857	-0.198808	0.10992	0.0716496	0.998899	alpha_blockers	1124	1124	10	1114	0.000343868	0.0715409	0.996166	0.999531	-0.0139482	0.0740319	0.850592	0.997528	alpha_blockers	93.6048	195.385	0.0588246	-0.0787458	-1.33866	0.180683	0.974189	NS	NS	NS
SALVADEHYPOX.PWY	454	452	2	452	NA	NA	NA	NA	NA	NA	NA	NA	alpha_blockers	305	305	7	298	-0.306994	0.130198	0.0190314	0.670857	-0.204562	0.141189	0.14858	0.998899	alpha_blockers	1124	1124	10	1114	0.0889868	0.0877936	0.311	0.999531	0.0775565	0.0903438	0.390832	0.997528	alpha_blockers	58.9915	129.74	0.072791	-0.0347842	-0.477865	0.632747	0.974189	NS	NS	NS
PWY.7237	454	449	2	452	NA	NA	NA	NA	NA	NA	NA	NA	alpha_blockers	305	305	7	298	-0.53996	0.237946	0.0239699	0.751056	-0.373986	0.237341	0.116289	0.998899	alpha_blockers	1124	1124	10	1114	0.107606	0.184709	0.560299	0.999531	0.137857	0.189911	0.468057	0.997528	alpha_blockers	17.6622	29.3105	0.145907	-0.135884	-0.931306	0.351695	0.974189	NS	NS	NS
PWY.7198	454	298	2	452	NA	NA	NA	NA	NA	NA	NA	NA	alpha_blockers	305	196	7	298	1.90075	0.883331	0.0322163	0.83009	1.53316	0.92502	0.0986191	0.998899	alpha_blockers	1124	711	10	1114	0.47337	0.787338	0.54781	0.999531	0.534317	0.817089	0.513298	0.997528	alpha_blockers	1.2816	1.61316	0.587751	1.10532	1.88059	0.0600283	0.974189	NS	NS	NS
PWY.7210	454	298	2	452	NA	NA	NA	NA	NA	NA	NA	NA	alpha_blockers	305	196	7	298	1.99101	0.926158	0.0323794	0.83009	1.60587	0.970711	0.0992498	0.998899	alpha_blockers	1124	711	10	1114	0.477808	0.826978	0.563532	0.999531	0.556726	0.8585	0.516808	0.997528	alpha_blockers	1.16582	1.46222	0.616857	1.14908	1.86279	0.0624914	0.974189	NS	NS	NS
ANAEROFRUCAT.PWY	454	454	2	452	NA	NA	NA	NA	NA	NA	NA	NA	alpha_blockers	305	301	7	298	0.350512	0.316246	0.268622	0.963682	-0.0393204	0.323535	0.903363	0.998899	alpha_blockers	1124	1122	10	1114	0.106049	0.206042	0.606868	0.999531	0.0660803	0.214414	0.757999	0.997528	alpha_blockers	9.99884	23.5552	0.172634	0.178897	1.03628	0.300073	0.974189	NS	NS	NS
ARGININE.SYN4.PWY	454	422	2	452	NA	NA	NA	NA	NA	NA	NA	NA	alpha_blockers	305	281	7	298	1.36849	0.786329	0.0828297	0.963682	1.03004	0.823902	0.212334	0.998899	alpha_blockers	1124	1080	10	1114	0.416873	0.543836	0.443515	0.999531	0.476114	0.560991	0.396236	0.997528	alpha_blockers	1.6173	3.38115	0.447283	0.724778	1.6204	0.105146	0.974189	NS	NS	NS
ARO.PWY	454	454	2	452	NA	NA	NA	NA	NA	NA	NA	NA	alpha_blockers	305	305	7	298	-0.0503882	0.0512343	0.326197	0.963682	-0.00184991	0.0532454	0.972312	0.998899	alpha_blockers	1124	1124	10	1114	-0.0451677	0.0363199	0.213908	0.999531	-0.0475466	0.0373636	0.203459	0.997528	alpha_blockers	380.959	758.073	0.02963	-0.0469137	-1.58332	0.113349	0.974189	NS	NS	NS
CALVIN.PWY	454	454	2	452	NA	NA	NA	NA	NA	NA	NA	NA	alpha_blockers	305	305	7	298	-0.107973	0.0828309	0.193409	0.963682	-0.0772425	0.0887363	0.384842	0.998899	alpha_blockers	1124	1124	10	1114	0.0828785	0.0539441	0.124731	0.999531	0.0703854	0.0550478	0.201308	0.997528	alpha_blockers	145.752	343.647	0.0452031	0.0260394	0.576053	0.56458	0.974189	NS	NS	NS
COA.PWY	454	454	2	452	NA	NA	NA	NA	NA	NA	NA	NA	alpha_blockers	305	305	7	298	-0.200477	0.151718	0.187392	0.963682	-0.181	0.162651	0.266807	0.998899	alpha_blockers	1124	1124	10	1114	0.0897822	0.0895571	0.316313	0.999531	0.0518933	0.0929197	0.576637	0.997528	alpha_blockers	43.4436	124.681	0.0771231	0.0147788	0.191626	0.848035	0.974189	NS	NS	NS
COBALSYN.PWY	454	444	2	452	NA	NA	NA	NA	NA	NA	NA	NA	alpha_blockers	305	304	7	298	-0.277836	0.156539	0.076958	0.963682	-0.327888	0.166468	0.0499413	0.998899	alpha_blockers	1124	1123	10	1114	0.0245855	0.118886	0.836205	0.999531	-0.0257278	0.123223	0.834651	0.997528	alpha_blockers	40.8089	70.7518	0.094677	-0.0860403	-0.908778	0.363468	0.974189	NS	NS	NS
FERMENTATION.PWY	454	420	2	452	NA	NA	NA	NA	NA	NA	NA	NA	alpha_blockers	305	294	7	298	-0.507602	0.469949	0.281015	0.963682	-0.31	0.510051	0.54389	0.998899	alpha_blockers	1124	1084	10	1114	0.0893079	0.305311	0.769951	0.999531	0.045957	0.319733	0.885738	0.997528	alpha_blockers	4.52791	10.7279	0.256025	-0.0878539	-0.343146	0.731488	0.974189	NS	NS	NS
GLYCOLYSIS	454	454	2	452	NA	NA	NA	NA	NA	NA	NA	NA	alpha_blockers	305	301	7	298	0.453192	0.402013	0.260536	0.963682	0.00855596	0.413924	0.983525	0.998899	alpha_blockers	1124	1122	10	1114	0.0654018	0.296757	0.825609	0.999531	0.0170811	0.306981	0.955637	0.997528	alpha_blockers	6.18756	11.3553	0.238754	0.20218	0.846812	0.3971	0.974189	NS	NS	NS
GLYCOLYSIS.E.D	454	426	2	452	NA	NA	NA	NA	NA	NA	NA	NA	alpha_blockers	305	283	7	298	0.778314	0.670731	0.246816	0.963682	0.623662	0.722639	0.388903	0.998899	alpha_blockers	1124	1065	10	1114	0.498688	0.532631	0.349335	0.999531	0.34793	0.546454	0.524452	0.997528	alpha_blockers	2.22282	3.5249	0.417112	0.606828	1.45483	0.145715	0.974189	NS	NS	NS
GOLPDLCAT.PWY	454	447	2	452	NA	NA	NA	NA	NA	NA	NA	NA	alpha_blockers	305	304	7	298	-0.266022	0.231453	0.25134	0.963682	-0.24901	0.239031	0.298493	0.998899	alpha_blockers	1124	1120	10	1114	0.0397137	0.172656	0.818122	0.999531	0.0542523	0.177746	0.760255	0.997528	alpha_blockers	18.667	33.5455	0.138393	-0.0695927	-0.502865	0.615059	0.974189	NS	NS	NS
HISDEG.PWY	454	447	2	452	NA	NA	NA	NA	NA	NA	NA	NA	alpha_blockers	305	300	7	298	0.521806	0.436216	0.232581	0.963682	0.238976	0.463788	0.606804	0.998899	alpha_blockers	1124	1113	10	1114	0.230596	0.316432	0.466317	0.999531	0.310044	0.332584	0.351432	0.997528	alpha_blockers	5.2553	9.98711	0.256137	0.331	1.29227	0.196262	0.974189	NS	NS	NS
LACTOSECAT.PWY	454	452	2	452	NA	NA	NA	NA	NA	NA	NA	NA	alpha_blockers	305	302	7	298	-0.250911	0.239538	0.295771	0.963682	-0.0886636	0.255512	0.728882	0.998899	alpha_blockers	1124	1117	10	1114	-0.0529892	0.221624	0.811077	0.999531	-0.155271	0.22809	0.496185	0.997528	alpha_blockers	17.4282	20.3595	0.162676	-0.144274	-0.886874	0.375147	0.974189	NS	NS	NS
METHANOGENESIS.PWY	454	67	2	452	NA	NA	NA	NA	NA	NA	NA	NA	alpha_blockers	305	116	7	298	1.11077	1.01966	0.276879	0.963682	1.12824	1.08962	0.301409	0.998899	alpha_blockers	1124	533	10	1114	0.311856	1.01821	0.759449	0.999531	0.0882986	1.05207	0.933129	0.997528	alpha_blockers	0.961817	0.964556	0.720493	0.710743	0.986467	0.323904	0.974189	NS	NS	NS
P161.PWY	454	447	2	452	NA	NA	NA	NA	NA	NA	NA	NA	alpha_blockers	305	302	7	298	0.31664	0.289732	0.275344	0.963682	0.239645	0.305634	0.4337	0.998899	alpha_blockers	1124	1123	10	1114	-0.129821	0.250216	0.603977	0.999531	-0.0250748	0.257121	0.92233	0.997528	alpha_blockers	11.9126	15.9724	0.189371	0.0609097	0.321641	0.747724	0.974189	NS	NS	NS
P42.PWY	454	445	2	452	NA	NA	NA	NA	NA	NA	NA	NA	alpha_blockers	305	299	7	298	0.38868	0.373325	0.298676	0.963682	0.237794	0.383063	0.535298	0.998899	alpha_blockers	1124	1115	10	1114	0.0727067	0.284535	0.798363	0.999531	0.0826652	0.295051	0.779399	0.997528	alpha_blockers	7.17508	12.3517	0.2263	0.18881	0.834337	0.404091	0.974189	NS	NS	NS
PANTOSYN.PWY	454	454	2	452	NA	NA	NA	NA	NA	NA	NA	NA	alpha_blockers	305	305	7	298	-0.147275	0.119475	0.21867	0.963682	-0.111405	0.128308	0.386047	0.998899	alpha_blockers	1124	1124	10	1114	0.0319092	0.0684515	0.641194	0.999531	0.0128417	0.0709423	0.85639	0.997528	alpha_blockers	70.0563	213.419	0.0593939	-0.0123733	-0.208326	0.834974	0.974189	NS	NS	NS
PHOSLIPSYN.PWY	454	432	2	452	NA	NA	NA	NA	NA	NA	NA	NA	alpha_blockers	305	267	7	298	1.03721	0.858471	0.227927	0.963682	0.512493	0.912432	0.574812	0.998899	alpha_blockers	1124	1013	10	1114	0.203248	0.704252	0.77294	0.999531	0.409772	0.731646	0.575549	0.997528	alpha_blockers	1.3569	2.01625	0.54448	0.538721	0.989423	0.322456	0.974189	NS	NS	NS
PWY.1042	454	454	2	452	NA	NA	NA	NA	NA	NA	NA	NA	alpha_blockers	305	305	7	298	-0.170784	0.0932952	0.0681722	0.963682	-0.118582	0.100677	0.23993	0.998899	alpha_blockers	1124	1124	10	1114	0.119026	0.0629716	0.0589978	0.999531	0.10431	0.0644253	0.105723	0.997528	alpha_blockers	114.89	252.18	0.0521946	0.0283178	0.542542	0.587445	0.974189	NS	NS	NS
PWY.1269	454	442	2	452	NA	NA	NA	NA	NA	NA	NA	NA	alpha_blockers	305	290	7	298	0.941343	0.664866	0.157867	0.963682	0.75452	0.681892	0.269513	0.998899	alpha_blockers	1124	1076	10	1114	0.521224	0.527908	0.323691	0.999531	0.383728	0.546046	0.48237	0.997528	alpha_blockers	2.26221	3.58825	0.413433	0.683672	1.65365	0.0981991	0.974189	NS	NS	NS
PWY.5198	454	67	2	452	NA	NA	NA	NA	NA	NA	NA	NA	alpha_blockers	305	116	7	298	1.12652	0.954408	0.23881	0.963682	1.23253	1.02353	0.229591	0.998899	alpha_blockers	1124	535	10	1114	0.360525	0.966058	0.709076	0.999531	0.152155	0.996633	0.878688	0.997528	alpha_blockers	1.09782	1.0715	0.67895	0.748167	1.10195	0.270484	0.974189	NS	NS	NS
PWY.5345	454	385	2	452	NA	NA	NA	NA	NA	NA	NA	NA	alpha_blockers	305	253	7	298	1.18314	0.912521	0.195785	0.963682	1.19481	0.975157	0.221575	0.998899	alpha_blockers	1124	1002	10	1114	0.454796	0.715792	0.525314	0.999531	0.342118	0.749063	0.647958	0.997528	alpha_blockers	1.20092	1.95176	0.563196	0.732237	1.30015	0.193551	0.974189	NS	NS	NS
PWY.5367	454	400	2	452	NA	NA	NA	NA	NA	NA	NA	NA	alpha_blockers	305	296	7	298	-0.472604	0.431213	0.27401	0.963682	-0.490395	0.452388	0.279398	0.998899	alpha_blockers	1124	1107	10	1114	-0.0483677	0.303532	0.873423	0.999531	-0.0468091	0.321031	0.8841	0.997528	alpha_blockers	5.37794	10.854	0.248207	-0.188925	-0.761157	0.446563	0.974189	NS	NS	NS
PWY.5464	454	262	2	452	NA	NA	NA	NA	NA	NA	NA	NA	alpha_blockers	305	161	7	298	1.09237	0.846521	0.197904	0.963682	0.577101	0.901591	0.522668	0.998899	alpha_blockers	1124	555	10	1114	0.231837	0.784452	0.767637	0.999531	0.132023	0.802408	0.869342	0.997528	alpha_blockers	1.39548	1.62505	0.575384	0.629402	1.09388	0.274007	0.974189	NS	NS	NS
PWY.5484	454	454	2	452	NA	NA	NA	NA	NA	NA	NA	NA	alpha_blockers	305	301	7	298	0.47197	0.38867	0.225603	0.963682	0.0319665	0.398431	0.936115	0.998899	alpha_blockers	1124	1122	10	1114	0.0850908	0.282298	0.763149	0.999531	0.0389878	0.291849	0.893753	0.997528	alpha_blockers	6.61968	12.5483	0.228408	0.2187	0.957496	0.338317	0.974189	NS	NS	NS
PWY.5659	454	453	2	452	NA	NA	NA	NA	NA	NA	NA	NA	alpha_blockers	305	305	7	298	-0.206582	0.161847	0.202814	0.963682	-0.256155	0.174998	0.144458	0.998899	alpha_blockers	1124	1124	10	1114	-0.0457328	0.115497	0.692207	0.999531	-0.076612	0.119778	0.522558	0.997528	alpha_blockers	38.1758	74.965	0.0940135	-0.100006	-1.06374	0.287445	0.974189	NS	NS	NS
PWY.5667	454	454	2	452	NA	NA	NA	NA	NA	NA	NA	NA	alpha_blockers	305	305	7	298	-0.0758357	0.0781655	0.332744	0.963682	-0.0230545	0.0826829	0.780595	0.998899	alpha_blockers	1124	1124	10	1114	0.0203843	0.0514936	0.692285	0.999531	0.00853618	0.0530264	0.87214	0.997528	alpha_blockers	163.67	377.131	0.0430012	-0.0087361	-0.203159	0.839011	0.974189	NS	NS	NS
PWY.5676	454	409	2	452	NA	NA	NA	NA	NA	NA	NA	NA	alpha_blockers	305	266	7	298	1.16554	0.805839	0.149124	0.963682	1.14682	0.840212	0.17344	0.998899	alpha_blockers	1124	1033	10	1114	0.205379	0.622579	0.741549	0.999531	0.307431	0.645284	0.633866	0.997528	alpha_blockers	1.53994	2.57995	0.492671	0.564271	1.14533	0.252073	0.974189	NS	NS	NS
PWY.5695	454	454	2	452	NA	NA	NA	NA	NA	NA	NA	NA	alpha_blockers	305	305	7	298	0.170666	0.144071	0.237126	0.963682	0.189082	0.147653	0.201473	0.998899	alpha_blockers	1124	1124	10	1114	0.0634377	0.086973	0.465913	0.999531	0.0555456	0.0901376	0.537873	0.997528	alpha_blockers	48.1781	132.2	0.0744575	0.0920779	1.23665	0.216217	0.974189	NS	NS	NS
PWY.5910	454	180	2	452	NA	NA	NA	NA	NA	NA	NA	NA	alpha_blockers	305	119	7	298	1.02638	0.76101	0.178455	0.963682	0.515239	0.823479	0.532062	0.998899	alpha_blockers	1124	613	10	1114	0.402648	0.723509	0.577966	0.999531	0.327293	0.740495	0.658584	0.997528	alpha_blockers	1.72671	1.91035	0.524354	0.698768	1.33263	0.182655	0.974189	NS	NS	NS
PWY.5941	454	366	2	452	NA	NA	NA	NA	NA	NA	NA	NA	alpha_blockers	305	284	7	298	-1.39122	0.713481	0.0521245	0.963682	-1.47093	0.754249	0.0522108	0.998899	alpha_blockers	1124	1043	10	1114	0.834057	0.623226	0.181074	0.999531	0.951637	0.649305	0.143043	0.997528	alpha_blockers	1.96442	2.5746	0.469374	-0.129012	-0.27486	0.783424	0.974189	NS	NS	NS
PWY.5971	454	289	2	452	NA	NA	NA	NA	NA	NA	NA	NA	alpha_blockers	305	182	7	298	-0.944198	0.971616	0.331948	0.963682	-1.352	1.04426	0.196555	0.998899	alpha_blockers	1124	699	10	1114	0.17073	0.870046	0.844465	0.999531	0.393933	0.902582	0.662597	0.997528	alpha_blockers	1.05928	1.32104	0.64816	-0.325431	-0.502084	0.615608	0.974189	NS	NS	NS
PWY.6113	454	281	2	452	NA	NA	NA	NA	NA	NA	NA	NA	alpha_blockers	305	182	7	298	-0.939835	0.973053	0.334896	0.963682	-1.34963	1.04502	0.197665	0.998899	alpha_blockers	1124	699	10	1114	0.144344	0.872443	0.868621	0.999531	0.363091	0.905336	0.688458	0.997528	alpha_blockers	1.05615	1.31379	0.649578	-0.338815	-0.521592	0.601954	0.974189	NS	NS	NS
PWY.6121	454	454	2	452	NA	NA	NA	NA	NA	NA	NA	NA	alpha_blockers	305	305	7	298	-0.046361	0.0405882	0.254328	0.963682	0.000899307	0.041772	0.982841	0.998899	alpha_blockers	1124	1124	10	1114	-0.00915172	0.0318022	0.773577	0.999531	-0.00913358	0.0326849	0.779959	0.997528	alpha_blockers	607.017	988.746	0.0250332	-0.0233059	-0.931	0.351854	0.974189	NS	NS	NS
PWY.6123	454	454	2	452	NA	NA	NA	NA	NA	NA	NA	NA	alpha_blockers	305	305	7	298	0.112305	0.110562	0.310566	0.963682	-0.000292188	0.116273	0.997997	0.998899	alpha_blockers	1124	1124	10	1114	0.0512718	0.0669093	0.443667	0.999531	0.0417777	0.0695381	0.548108	0.997528	alpha_blockers	81.8072	223.371	0.0572431	0.0676326	1.1815	0.237405	0.974189	NS	NS	NS
PWY.6163	454	454	2	452	NA	NA	NA	NA	NA	NA	NA	NA	alpha_blockers	305	305	7	298	-0.0559235	0.055614	0.31547	0.963682	-0.0181022	0.0582862	0.756379	0.998899	alpha_blockers	1124	1124	10	1114	-0.0430008	0.0388735	0.268891	0.999531	-0.0395569	0.0400686	0.323752	0.997528	alpha_blockers	323.319	661.748	0.0318616	-0.0472423	-1.48274	0.138144	0.974189	NS	NS	NS
PWY.6167	454	65	2	452	NA	NA	NA	NA	NA	NA	NA	NA	alpha_blockers	305	98	7	298	1.54373	1.03662	0.137494	0.963682	1.57537	1.09861	0.152766	0.998899	alpha_blockers	1124	482	10	1114	0.537917	1.06678	0.614189	0.999531	0.226928	1.10348	0.837106	0.997528	alpha_blockers	0.930594	0.878725	0.743434	1.05524	1.41941	0.155779	0.974189	NS	NS	NS
PWY.6284	454	289	2	452	NA	NA	NA	NA	NA	NA	NA	NA	alpha_blockers	305	182	7	298	-0.944513	0.965506	0.328741	0.963682	-1.37855	1.03611	0.184498	0.998899	alpha_blockers	1124	699	10	1114	0.063007	0.864322	0.941901	0.999531	0.277307	0.896971	0.75726	0.997528	alpha_blockers	1.07273	1.33859	0.64398	-0.38521	-0.598171	0.549726	0.974189	NS	NS	NS
PWY.6317	454	454	2	452	NA	NA	NA	NA	NA	NA	NA	NA	alpha_blockers	305	305	7	298	-0.126071	0.0931912	0.177149	0.963682	-0.123679	0.0995757	0.215331	0.998899	alpha_blockers	1124	1124	10	1114	0.0219462	0.0606527	0.717545	0.999531	-0.00497367	0.0627366	0.936826	0.997528	alpha_blockers	115.146	271.832	0.0508343	-0.0220967	-0.434681	0.663794	0.974189	NS	NS	NS
PWY.6353	454	450	2	452	NA	NA	NA	NA	NA	NA	NA	NA	alpha_blockers	305	305	7	298	-0.185765	0.187174	0.321778	0.963682	-0.229237	0.20415	0.262514	0.998899	alpha_blockers	1124	1124	10	1114	0.122663	0.126307	0.331689	0.999531	0.11938	0.130082	0.35897	0.997528	alpha_blockers	28.5436	62.6819	0.104699	0.0261587	0.249847	0.802705	0.974189	NS	NS	NS
PWY.6385	454	454	2	452	NA	NA	NA	NA	NA	NA	NA	NA	alpha_blockers	305	305	7	298	0.185988	0.122347	0.129559	0.963682	0.130176	0.127495	0.308207	0.998899	alpha_blockers	1124	1123	10	1114	0.100532	0.0729144	0.168246	0.999531	0.0502126	0.0751412	0.504123	0.997528	alpha_blockers	66.8054	188.093	0.0626349	0.122929	1.96262	0.0496899	0.974189	NS	NS	NS
PWY.6471	454	353	2	452	NA	NA	NA	NA	NA	NA	NA	NA	alpha_blockers	305	225	7	298	1.36802	0.986288	0.166466	0.963682	1.1049	1.06886	0.302213	0.998899	alpha_blockers	1124	917	10	1114	0.134068	0.870122	0.877575	0.999531	0.491364	0.905633	0.587542	0.997528	alpha_blockers	1.028	1.32081	0.652494	0.67413	1.03316	0.301529	0.974189	NS	NS	NS
PWY.6527	454	454	2	452	NA	NA	NA	NA	NA	NA	NA	NA	alpha_blockers	305	305	7	298	-0.154747	0.104131	0.138318	0.963682	-0.0993611	0.112162	0.376491	0.998899	alpha_blockers	1124	1124	10	1114	-0.0270825	0.0704847	0.700879	0.999531	-0.0488528	0.0727838	0.502235	0.997528	alpha_blockers	92.2224	201.285	0.0583701	-0.0671957	-1.1512	0.24965	0.974189	NS	NS	NS
PWY.6545	454	452	2	452	NA	NA	NA	NA	NA	NA	NA	NA	alpha_blockers	305	305	7	298	0.214487	0.197299	0.277866	0.963682	0.0329006	0.208075	0.874484	0.998899	alpha_blockers	1124	1123	10	1114	0.0844212	0.127375	0.50761	0.999531	0.0955432	0.132499	0.471015	0.997528	alpha_blockers	25.6893	61.6361	0.107011	0.122684	1.14646	0.251606	0.974189	NS	NS	NS
PWY.6549	454	323	2	452	NA	NA	NA	NA	NA	NA	NA	NA	alpha_blockers	305	236	7	298	1.61859	0.872508	0.0645685	0.963682	1.77227	0.940635	0.0606469	0.998899	alpha_blockers	1124	892	10	1114	0.0395186	0.80771	0.960986	0.999531	-0.209261	0.837303	0.802695	0.997528	alpha_blockers	1.31359	1.53281	0.592723	0.76825	1.29614	0.194928	0.974189	NS	NS	NS
PWY.6588	454	429	2	452	NA	NA	NA	NA	NA	NA	NA	NA	alpha_blockers	305	302	7	298	-0.267367	0.268081	0.319426	0.963682	-0.136039	0.281948	0.629862	0.998899	alpha_blockers	1124	1115	10	1114	0.165919	0.173777	0.339902	0.999531	0.176499	0.179665	0.326139	0.997528	alpha_blockers	13.9145	33.1142	0.14582	0.0377208	0.25868	0.795883	0.974189	NS	NS	NS
PWY.6595	454	427	2	452	NA	NA	NA	NA	NA	NA	NA	NA	alpha_blockers	305	299	7	298	-0.431164	0.249848	0.0854724	0.963682	-0.273365	0.254102	0.283034	0.998899	alpha_blockers	1124	1117	10	1114	0.0211461	0.196899	0.914495	0.999531	-0.0606195	0.201889	0.764037	0.997528	alpha_blockers	16.0195	25.7936	0.154648	-0.152144	-0.983809	0.325209	0.974189	NS	NS	NS
PWY.6606	454	443	2	452	NA	NA	NA	NA	NA	NA	NA	NA	alpha_blockers	305	303	7	298	-0.220611	0.180277	0.222047	0.963682	-0.112669	0.183403	0.539547	0.998899	alpha_blockers	1124	1122	10	1114	0.0480551	0.144457	0.739454	0.999531	0.0309989	0.150204	0.836535	0.997528	alpha_blockers	30.7694	47.9208	0.11273	-0.0569984	-0.505619	0.613124	0.974189	NS	NS	NS
PWY.6630	454	293	2	452	NA	NA	NA	NA	NA	NA	NA	NA	alpha_blockers	305	196	7	298	1.20582	1.08865	0.268917	0.963682	1.39649	1.11711	0.212371	0.998899	alpha_blockers	1124	635	10	1114	-0.491164	0.977507	0.615438	0.999531	-0.223394	1.00475	0.824093	0.997528	alpha_blockers	0.843763	1.04655	0.727333	0.266303	0.366137	0.714263	0.974189	NS	NS	NS
PWY.6737	454	454	2	452	NA	NA	NA	NA	NA	NA	NA	NA	alpha_blockers	305	305	7	298	-0.140656	0.0746089	0.0603959	0.963682	-0.11955	0.0793676	0.133227	0.998899	alpha_blockers	1124	1124	10	1114	0.000765815	0.055151	0.988924	0.999531	-0.0141538	0.0569283	0.803698	0.997528	alpha_blockers	179.646	328.77	0.0443496	-0.049205	-1.10948	0.267224	0.974189	NS	NS	NS
PWY.6859	454	279	2	452	NA	NA	NA	NA	NA	NA	NA	NA	alpha_blockers	305	187	7	298	1.22452	0.955341	0.200922	0.963682	1.1742	1.04215	0.26089	0.998899	alpha_blockers	1124	818	10	1114	-0.0410075	0.863793	0.962144	0.999531	0.0286048	0.894346	0.974491	0.997528	alpha_blockers	1.09568	1.34023	0.640722	0.528231	0.824431	0.409695	0.974189	NS	NS	NS
PWY.6901	454	449	2	452	NA	NA	NA	NA	NA	NA	NA	NA	alpha_blockers	305	298	7	298	0.347479	0.327725	0.289904	0.963682	-0.0579108	0.338925	0.864465	0.998899	alpha_blockers	1124	1116	10	1114	-0.0086785	0.215892	0.967942	0.999531	-0.0438661	0.224016	0.844791	0.997528	alpha_blockers	9.31069	21.4549	0.180288	0.0991065	0.549711	0.582517	0.974189	NS	NS	NS
PWY.7111	454	454	2	452	NA	NA	NA	NA	NA	NA	NA	NA	alpha_blockers	305	305	7	298	-0.0681226	0.0496831	0.171406	0.963682	-0.0405993	0.0536149	0.449614	0.998899	alpha_blockers	1124	1124	10	1114	-0.0298208	0.034193	0.383324	0.999531	-0.0264168	0.0353411	0.454938	0.997528	alpha_blockers	405.119	855.316	0.0281669	-0.0421315	-1.49578	0.134712	0.974189	NS	NS	NS
PWY.7184	454	454	2	452	NA	NA	NA	NA	NA	NA	NA	NA	alpha_blockers	305	305	7	298	0.203001	0.20976	0.333942	0.963682	0.0176943	0.220622	0.936138	0.998899	alpha_blockers	1124	1123	10	1114	0.0911809	0.13779	0.508275	0.999531	0.095456	0.143154	0.50504	0.997528	alpha_blockers	22.7277	52.6705	0.115165	0.124888	1.08443	0.278176	0.974189	NS	NS	NS
PWY.7196	454	442	2	452	NA	NA	NA	NA	NA	NA	NA	NA	alpha_blockers	305	305	7	298	-0.238813	0.165579	0.150275	0.963682	-0.345143	0.178352	0.0540406	0.998899	alpha_blockers	1124	1121	10	1114	0.149383	0.104761	0.154168	0.999531	0.108341	0.109066	0.320762	0.997528	alpha_blockers	36.4743	91.1172	0.0885297	0.0384105	0.433871	0.664382	0.974189	NS	NS	NS
PWY.7197	454	454	2	452	NA	NA	NA	NA	NA	NA	NA	NA	alpha_blockers	305	305	7	298	0.245262	0.247778	0.323052	0.963682	0.0280478	0.262116	0.914866	0.998899	alpha_blockers	1124	1123	10	1114	0.148196	0.172372	0.390115	0.999531	0.129785	0.179172	0.469004	0.997528	alpha_blockers	16.2883	33.6562	0.1415	0.179852	1.27104	0.203715	0.974189	NS	NS	NS
PWY.7199	454	453	2	452	NA	NA	NA	NA	NA	NA	NA	NA	alpha_blockers	305	305	7	298	-0.153392	0.127786	0.230954	0.963682	-0.115345	0.137655	0.402837	0.998899	alpha_blockers	1124	1124	10	1114	-0.0205246	0.0925509	0.824537	0.999531	-0.0331241	0.0961467	0.730525	0.997528	alpha_blockers	61.2395	116.745	0.0749564	-0.0662406	-0.883722	0.376846	0.974189	NS	NS	NS
PWY.7208	454	454	2	452	NA	NA	NA	NA	NA	NA	NA	NA	alpha_blockers	305	305	7	298	-0.154728	0.139994	0.269945	0.963682	-0.0607516	0.150244	0.686281	0.998899	alpha_blockers	1124	1124	10	1114	0.164277	0.100696	0.103086	0.999531	0.135337	0.104737	0.196578	0.997528	alpha_blockers	51.0249	98.6216	0.0817461	0.0555063	0.679009	0.497132	0.974189	NS	NS	NS
PWY.7228	454	454	2	452	NA	NA	NA	NA	NA	NA	NA	NA	alpha_blockers	305	305	7	298	0.2421	0.217515	0.266594	0.963682	0.0556931	0.229382	0.808352	0.998899	alpha_blockers	1124	1123	10	1114	0.0847262	0.1405	0.54661	0.999531	0.0757282	0.145647	0.603211	0.997528	alpha_blockers	21.136	50.6578	0.11802	0.131057	1.11046	0.266801	0.974189	NS	NS	NS
PWY.724	454	454	2	452	NA	NA	NA	NA	NA	NA	NA	NA	alpha_blockers	305	305	7	298	0.0431388	0.0377577	0.254209	0.963682	0.0628207	0.0393825	0.111954	0.998899	alpha_blockers	1124	1124	10	1114	0.00379642	0.028607	0.894447	0.999531	0.00316436	0.0292816	0.913963	0.997528	alpha_blockers	701.438	1221.95	0.0228016	0.0181441	0.795737	0.426185	0.974189	NS	NS	NS
PWY.7286	454	72	2	452	NA	NA	NA	NA	NA	NA	NA	NA	alpha_blockers	305	111	7	298	1.12064	0.946103	0.237166	0.963682	1.31859	1.0134	0.194339	0.998899	alpha_blockers	1124	520	10	1114	0.414657	0.974475	0.670541	0.999531	0.185563	1.00691	0.853822	0.997528	alpha_blockers	1.11718	1.05307	0.678804	0.778076	1.14625	0.251694	0.974189	NS	NS	NS
PWY.7357	454	454	2	452	NA	NA	NA	NA	NA	NA	NA	NA	alpha_blockers	305	305	7	298	-0.212309	0.105852	0.045796	0.963682	-0.160459	0.11581	0.167067	0.998899	alpha_blockers	1124	1124	10	1114	0.0123105	0.0663646	0.852872	0.999531	-0.00679596	0.0678757	0.920265	0.997528	alpha_blockers	89.2491	227.053	0.0562275	-0.0510691	-0.908258	0.363742	0.974189	NS	NS	NS
PWY.7392	454	227	2	452	NA	NA	NA	NA	NA	NA	NA	NA	alpha_blockers	305	184	7	298	1.70851	1.01211	0.0924428	0.963682	1.61856	1.10308	0.143482	0.998899	alpha_blockers	1124	808	10	1114	0.0288003	0.90744	0.974687	0.999531	0.147075	0.940365	0.875745	0.997528	alpha_blockers	0.976222	1.21441	0.67564	0.777339	1.15052	0.249929	0.974189	NS	NS	NS
PWY.7456	454	333	2	452	NA	NA	NA	NA	NA	NA	NA	NA	alpha_blockers	305	265	7	298	0.911804	0.903821	0.313874	0.963682	0.718676	0.93315	0.441893	0.998899	alpha_blockers	1124	1045	10	1114	0.481238	0.651219	0.460075	0.999531	0.406986	0.669932	0.543645	0.997528	alpha_blockers	1.22415	2.35801	0.528357	0.628377	1.1893	0.23432	0.974189	NS	NS	NS
PWY.7663	454	454	2	452	NA	NA	NA	NA	NA	NA	NA	NA	alpha_blockers	305	303	7	298	0.411275	0.303125	0.175891	0.963682	0.0930205	0.323933	0.774219	0.998899	alpha_blockers	1124	1124	10	1114	0.0399266	0.222124	0.857382	0.999531	-0.0170296	0.228466	0.940595	0.997528	alpha_blockers	10.8832	20.2679	0.179169	0.169664	0.946949	0.343665	0.974189	NS	NS	NS
PWY.821	454	287	2	452	NA	NA	NA	NA	NA	NA	NA	NA	alpha_blockers	305	207	7	298	1.59514	0.904211	0.0787349	0.963682	1.54732	0.980537	0.115756	0.998899	alpha_blockers	1124	837	10	1114	0.534519	0.797337	0.502754	0.999531	0.747624	0.833424	0.369893	0.997528	alpha_blockers	1.2231	1.57295	0.598036	0.998476	1.66959	0.0950005	0.974189	NS	NS	NS
PWY.841	454	454	2	452	NA	NA	NA	NA	NA	NA	NA	NA	alpha_blockers	305	305	7	298	0.157037	0.160411	0.328395	0.963682	-0.00199028	0.167961	0.990555	0.998899	alpha_blockers	1124	1123	10	1114	0.0740158	0.0989229	0.454488	0.999531	0.0726041	0.103124	0.481556	0.997528	alpha_blockers	38.8623	102.19	0.0841997	0.0968896	1.15071	0.249851	0.974189	NS	NS	NS
PWY0.1261	454	384	2	452	NA	NA	NA	NA	NA	NA	NA	NA	alpha_blockers	305	208	7	298	1.31347	1.07964	0.224723	0.963682	1.00523	1.12091	0.370644	0.998899	alpha_blockers	1124	779	10	1114	0.17637	0.97673	0.856736	0.999531	0.437313	1.0151	0.666694	0.997528	alpha_blockers	0.857916	1.04822	0.724309	0.68816	0.950093	0.342065	0.974189	NS	NS	NS
PWY0.1319	454	454	2	452	NA	NA	NA	NA	NA	NA	NA	NA	alpha_blockers	305	305	7	298	-0.0758521	0.0781635	0.332628	0.963682	-0.0230914	0.0826817	0.78025	0.998899	alpha_blockers	1124	1124	10	1114	0.0203776	0.0514937	0.69238	0.999531	0.00853301	0.0530267	0.872188	0.997528	alpha_blockers	163.678	377.131	0.0430009	-0.00874673	-0.203408	0.838816	0.974189	NS	NS	NS
PWY0.166	454	454	2	452	NA	NA	NA	NA	NA	NA	NA	NA	alpha_blockers	305	305	7	298	0.160861	0.165881	0.332966	0.963682	0.0231482	0.175667	0.895265	0.998899	alpha_blockers	1124	1123	10	1114	0.0737492	0.106193	0.487523	0.999531	0.0747447	0.110546	0.499097	0.997528	alpha_blockers	36.3417	88.6772	0.089436	0.0990718	1.10774	0.267974	0.974189	NS	NS	NS
PWY0.845	454	435	2	452	NA	NA	NA	NA	NA	NA	NA	NA	alpha_blockers	305	284	7	298	1.17517	0.766118	0.126109	0.963682	1.06696	0.794874	0.180653	0.998899	alpha_blockers	1124	1074	10	1114	0.344066	0.570174	0.546339	0.999531	0.332935	0.590383	0.572919	0.997528	alpha_blockers	1.70376	3.07599	0.457401	0.640315	1.3999	0.161544	0.974189	NS	NS	NS
PWY4FS.7	454	433	2	452	NA	NA	NA	NA	NA	NA	NA	NA	alpha_blockers	305	268	7	298	0.908095	0.81301	0.264914	0.963682	0.454639	0.866522	0.600252	0.998899	alpha_blockers	1124	1013	10	1114	0.22087	0.682529	0.746297	0.999531	0.450097	0.707978	0.525074	0.997528	alpha_blockers	1.51289	2.14663	0.522742	0.504977	0.966015	0.334037	0.974189	NS	NS	NS
PWY4FS.8	454	433	2	452	NA	NA	NA	NA	NA	NA	NA	NA	alpha_blockers	305	268	7	298	0.908095	0.81301	0.264914	0.963682	0.45464	0.866522	0.600251	0.998899	alpha_blockers	1124	1013	10	1114	0.220871	0.682529	0.746296	0.999531	0.450098	0.707978	0.525073	0.997528	alpha_blockers	1.51289	2.14663	0.522742	0.504978	0.966016	0.334036	0.974189	NS	NS	NS
PWY66.399	454	425	2	452	NA	NA	NA	NA	NA	NA	NA	NA	alpha_blockers	305	295	7	298	0.44125	0.333007	0.186206	0.963682	0.185671	0.344523	0.590413	0.998899	alpha_blockers	1124	1116	10	1114	-0.0145847	0.215244	0.94599	0.999531	-0.0114169	0.223258	0.959226	0.997528	alpha_blockers	9.01765	21.5844	0.180769	0.119738	0.662381	0.507727	0.974189	NS	NS	NS
PWY66.422	454	454	2	452	NA	NA	NA	NA	NA	NA	NA	NA	alpha_blockers	305	305	7	298	-0.116582	0.0929381	0.21069	0.963682	-0.116914	0.0991961	0.239628	0.998899	alpha_blockers	1124	1124	10	1114	0.0163319	0.0600815	0.785804	0.999531	-0.0150512	0.0624039	0.809454	0.997528	alpha_blockers	115.774	277.024	0.0504563	-0.0228435	-0.452739	0.650737	0.974189	NS	NS	NS
PYRIDNUCSAL.PWY	454	437	2	452	NA	NA	NA	NA	NA	NA	NA	NA	alpha_blockers	305	291	7	298	0.486577	0.374103	0.194432	0.963682	0.400322	0.390388	0.306143	0.998899	alpha_blockers	1124	1094	10	1114	-0.278107	0.233761	0.234425	0.999531	-0.309757	0.244851	0.206127	0.997528	alpha_blockers	7.14525	18.3002	0.198242	-0.0633787	-0.319704	0.749193	0.974189	NS	NS	NS
PYRIDOXSYN.PWY	454	449	2	452	NA	NA	NA	NA	NA	NA	NA	NA	alpha_blockers	305	289	7	298	1.07033	0.702135	0.128473	0.963682	0.931562	0.728765	0.202275	0.998899	alpha_blockers	1124	1084	10	1114	0.285336	0.529377	0.589992	0.999531	0.284056	0.548254	0.604488	0.997528	alpha_blockers	2.02842	3.56837	0.422698	0.569836	1.34809	0.177629	0.974189	NS	NS	NS
RHAMCAT.PWY	454	454	2	452	NA	NA	NA	NA	NA	NA	NA	NA	alpha_blockers	305	305	7	298	0.183311	0.178237	0.304566	0.963682	0.273774	0.187634	0.145734	0.998899	alpha_blockers	1124	1124	10	1114	0.121666	0.115031	0.29043	0.999531	0.134776	0.118996	0.257632	0.997528	alpha_blockers	31.4778	75.5742	0.0966501	0.139792	1.44637	0.148073	0.974189	NS	NS	NS
THISYNARA.PWY	454	454	2	452	NA	NA	NA	NA	NA	NA	NA	NA	alpha_blockers	305	305	7	298	-0.186487	0.150317	0.215728	0.963682	-0.22317	0.164499	0.176056	0.998899	alpha_blockers	1124	1124	10	1114	0.0470389	0.101377	0.64274	0.999531	0.0435383	0.104881	0.678137	0.997528	alpha_blockers	44.257	97.3011	0.084049	-0.0259711	-0.308999	0.757322	0.974189	NS	NS	NS
VALSYN.PWY	454	454	2	452	NA	NA	NA	NA	NA	NA	NA	NA	alpha_blockers	305	305	7	298	-0.0675677	0.0497885	0.175821	0.963682	-0.0400751	0.0537425	0.456552	0.998899	alpha_blockers	1124	1124	10	1114	-0.0298176	0.0343109	0.385013	0.999531	-0.0258076	0.0354749	0.467086	0.997528	alpha_blockers	403.406	849.447	0.028252	-0.0419727	-1.48565	0.137371	0.974189	NS	NS	NS
PWY.5188	454	453	2	452	NA	NA	NA	NA	NA	NA	NA	NA	alpha_blockers	305	305	7	298	-0.160285	0.115764	0.167219	0.963682	-0.0578416	0.119548	0.628906	0.998899	alpha_blockers	1124	1124	10	1114	0.0562231	0.0791934	0.477886	0.999531	0.02669	0.0812653	0.74265	0.997528	alpha_blockers	74.6198	159.449	0.0653624	-0.0127984	-0.195806	0.844762	0.974189	NS	NS	NS
DTDPRHAMSYN.PWY	454	454	2	452	NA	NA	NA	NA	NA	NA	NA	NA	alpha_blockers	305	305	7	298	-0.147599	0.0987224	0.135949	0.963682	-0.0987684	0.108	0.361277	0.998899	alpha_blockers	1124	1124	10	1114	0.0738914	0.0646624	0.253399	0.999531	0.0559136	0.0666772	0.401897	0.997528	alpha_blockers	102.605	239.164	0.054092	0.00739619	0.136733	0.891241	0.99722	NS	NS	NS
PWY.6608	454	453	2	452	NA	NA	NA	NA	NA	NA	NA	NA	alpha_blockers	305	305	7	298	-0.245902	0.138203	0.0762203	0.963682	-0.187195	0.149759	0.212426	0.998899	alpha_blockers	1124	1124	10	1114	0.102682	0.0850174	0.227394	0.999531	0.108049	0.0874498	0.216899	0.997528	alpha_blockers	52.3556	138.352	0.072413	0.00698361	0.0964414	0.92317	0.99722	NS	NS	NS
PWY.7282	454	436	2	452	NA	NA	NA	NA	NA	NA	NA	NA	alpha_blockers	305	288	7	298	0.829292	0.749746	0.269577	0.963682	0.74478	0.764277	0.330706	0.998899	alpha_blockers	1124	1080	10	1114	-0.108961	0.30576	0.721639	0.999531	-0.127159	0.319814	0.691005	0.997528	alpha_blockers	1.77898	10.6965	0.283121	0.0248324	0.0877095	0.930108	0.99722	NS	NS	NS
PWY0.1297	454	454	2	452	NA	NA	NA	NA	NA	NA	NA	NA	alpha_blockers	305	304	7	298	-0.343987	0.332613	0.301887	0.963682	-0.417984	0.347216	0.229744	0.998899	alpha_blockers	1124	1124	10	1114	0.194795	0.258196	0.45074	0.999531	0.290781	0.262478	0.268182	0.997528	alpha_blockers	9.03901	15.0003	0.203957	-0.00779168	-0.0382026	0.969526	0.99722	NS	NS	NS
PWY.7209	454	322	2	452	NA	NA	NA	NA	NA	NA	NA	NA	alpha_blockers	305	240	7	298	0.950583	0.993851	0.339613	0.967383	0.31124	1.0249	0.761612	0.998899	alpha_blockers	1124	965	10	1114	-0.0748706	0.759397	0.92148	0.999531	-0.172948	0.776572	0.823806	0.997528	alpha_blockers	1.01241	1.73405	0.603411	0.303136	0.50237	0.615407	0.974189	NS	NS	NS
PWY4LZ.257	454	434	2	452	NA	NA	NA	NA	NA	NA	NA	NA	alpha_blockers	305	300	7	298	0.267673	0.282806	0.344679	0.971994	0.147435	0.298542	0.621831	0.998899	alpha_blockers	1124	1123	10	1114	-0.09832	0.235721	0.676683	0.999531	-0.0222327	0.24204	0.92683	0.997528	alpha_blockers	12.5032	17.9972	0.18107	0.0517137	0.2856	0.775184	0.974189	NS	NS	NS
ANAGLYCOLYSIS.PWY	454	454	2	452	NA	NA	NA	NA	NA	NA	NA	NA	alpha_blockers	305	305	7	298	0.046282	0.111037	0.677119	0.993987	-0.0331751	0.117692	0.77826	0.998899	alpha_blockers	1124	1124	10	1114	0.115054	0.0732214	0.116394	0.999531	0.149946	0.0757084	0.0478952	0.997528	alpha_blockers	81.1076	186.52	0.0611272	0.0942118	1.54124	0.123258	0.974189	NS	NS	NS
ARG.POLYAMINE.SYN	454	440	2	452	NA	NA	NA	NA	NA	NA	NA	NA	alpha_blockers	305	298	7	298	-0.0828621	0.240223	0.730394	0.993987	-0.126195	0.261869	0.630295	0.998899	alpha_blockers	1124	1111	10	1114	0.261522	0.162442	0.107702	0.999531	0.292918	0.168398	0.0822525	0.997528	alpha_blockers	17.3289	37.8968	0.134564	0.15346	1.14042	0.25411	0.974189	NS	NS	NS
ARGSYN.PWY	454	454	2	452	NA	NA	NA	NA	NA	NA	NA	NA	alpha_blockers	305	305	7	298	-0.127543	0.166454	0.444146	0.993987	-0.139728	0.174769	0.424726	0.998899	alpha_blockers	1124	1124	10	1114	-0.0188394	0.124907	0.88014	0.999531	-0.0371706	0.12961	0.77433	0.997528	alpha_blockers	36.0922	64.0948	0.0999066	-0.0579997	-0.580539	0.561551	0.974189	NS	NS	NS
ARGSYNBSUB.PWY	454	453	2	452	NA	NA	NA	NA	NA	NA	NA	NA	alpha_blockers	305	305	7	298	-0.121133	0.22957	0.598135	0.993987	-0.169083	0.240284	0.482253	0.998899	alpha_blockers	1124	1124	10	1114	0.00680604	0.177167	0.969363	0.999531	0.0346969	0.183654	0.850187	0.997528	alpha_blockers	18.9745	31.859	0.140257	-0.0409495	-0.29196	0.770317	0.974189	NS	NS	NS
ASPASN.PWY	454	454	2	452	NA	NA	NA	NA	NA	NA	NA	NA	alpha_blockers	305	305	7	298	0.0506943	0.197148	0.797252	0.993987	-0.13818	0.207423	0.505888	0.998899	alpha_blockers	1124	1124	10	1114	-0.0620998	0.121614	0.609711	0.999531	-0.0555492	0.126771	0.661342	0.997528	alpha_blockers	25.7285	67.6136	0.103505	-0.0310096	-0.299595	0.764486	0.974189	NS	NS	NS
BIOTIN.BIOSYNTHESIS.PWY	454	322	2	452	NA	NA	NA	NA	NA	NA	NA	NA	alpha_blockers	305	181	7	298	0.376066	0.9353	0.687913	0.993987	0.0410613	0.998175	0.967218	0.998899	alpha_blockers	1124	691	10	1114	0.363515	0.843869	0.666717	0.999531	0.646949	0.86908	0.456793	0.997528	alpha_blockers	1.14314	1.40427	0.626543	0.369147	0.589181	0.55574	0.974189	NS	NS	NS
BRANCHED.CHAIN.AA.SYN.PWY	454	454	2	452	NA	NA	NA	NA	NA	NA	NA	NA	alpha_blockers	305	305	7	298	-0.034211	0.0725109	0.637414	0.993987	-0.0469956	0.0791423	0.553151	0.998899	alpha_blockers	1124	1124	10	1114	-0.0424702	0.0419229	0.311254	0.999531	-0.0524128	0.0431438	0.224695	0.997528	alpha_blockers	190.193	568.981	0.0362935	-0.040401	-1.11317	0.265634	0.974189	NS	NS	NS
CITRULBIO.PWY	454	423	2	452	NA	NA	NA	NA	NA	NA	NA	NA	alpha_blockers	305	293	7	298	0.121807	0.322413	0.705861	0.993987	0.256004	0.33111	0.440148	0.998899	alpha_blockers	1124	1096	10	1114	-0.266503	0.25215	0.290783	0.999531	-0.292287	0.262579	0.265903	0.997528	alpha_blockers	9.61999	15.7283	0.198621	-0.119134	-0.599806	0.548635	0.974189	NS	NS	NS
COLANSYN.PWY	454	389	2	452	NA	NA	NA	NA	NA	NA	NA	NA	alpha_blockers	305	232	7	298	-0.436923	0.934183	0.640337	0.993987	-0.775495	0.982421	0.430603	0.998899	alpha_blockers	1124	853	10	1114	1.26	0.823327	0.126207	0.999531	1.50873	0.854813	0.0778499	0.997528	alpha_blockers	1.14587	1.47522	0.617674	0.518148	0.83887	0.401542	0.974189	NS	NS	NS
COMPLETE.ARO.PWY	454	454	2	452	NA	NA	NA	NA	NA	NA	NA	NA	alpha_blockers	305	305	7	298	-0.0418149	0.0514909	0.417416	0.993987	-0.00094282	0.0533578	0.985916	0.998899	alpha_blockers	1124	1124	10	1114	-0.0423407	0.0363675	0.244575	0.999531	-0.0412753	0.0375046	0.271345	0.997528	alpha_blockers	377.172	756.088	0.0297054	-0.0421657	-1.41946	0.155764	0.974189	NS	NS	NS
CRNFORCAT.PWY	454	169	2	452	NA	NA	NA	NA	NA	NA	NA	NA	alpha_blockers	305	148	7	298	-0.535182	1.04302	0.608256	0.993987	-0.592641	1.11475	0.595424	0.998899	alpha_blockers	1124	619	10	1114	-0.567153	0.945192	0.548602	0.999531	-0.621835	0.978052	0.525049	0.997528	alpha_blockers	0.919208	1.11933	0.70039	-0.552737	-0.789184	0.430005	0.974189	NS	NS	NS
DENOVOPURINE2.PWY	454	454	2	452	NA	NA	NA	NA	NA	NA	NA	NA	alpha_blockers	305	305	7	298	0.104968	0.135485	0.439101	0.993987	-0.0289975	0.143007	0.839472	0.998899	alpha_blockers	1124	1123	10	1114	0.0539313	0.0812011	0.50672	0.999531	0.0647202	0.0844616	0.443687	0.997528	alpha_blockers	54.4778	151.662	0.0696497	0.067419	0.967973	0.333058	0.974189	NS	NS	NS
FASYN.ELONG.PWY	454	329	2	452	NA	NA	NA	NA	NA	NA	NA	NA	alpha_blockers	305	187	7	298	0.255002	0.946474	0.78779	0.993987	-0.169631	1.01878	0.867888	0.998899	alpha_blockers	1124	710	10	1114	0.136153	0.848884	0.872602	0.999531	0.4408	0.877237	0.615428	0.997528	alpha_blockers	1.1163	1.38773	0.631946	0.189136	0.299292	0.764717	0.974189	NS	NS	NS
FASYN.INITIAL.PWY	454	329	2	452	NA	NA	NA	NA	NA	NA	NA	NA	alpha_blockers	305	187	7	298	0.170953	0.885082	0.846974	0.993987	-0.178716	0.95175	0.851196	0.998899	alpha_blockers	1124	709	10	1114	0.0965485	0.796431	0.903533	0.999531	0.390939	0.822995	0.634869	0.997528	alpha_blockers	1.27654	1.57653	0.59203	0.129839	0.219311	0.826407	0.974189	NS	NS	NS
FOLSYN.PWY	454	411	2	452	NA	NA	NA	NA	NA	NA	NA	NA	alpha_blockers	305	291	7	298	-0.0311071	0.270772	0.908619	0.993987	-0.0316715	0.281008	0.910354	0.998899	alpha_blockers	1124	1099	10	1114	0.202369	0.188129	0.282303	0.999531	0.16062	0.19615	0.413052	0.997528	alpha_blockers	13.6394	28.2547	0.154498	0.126357	0.817852	0.413442	0.974189	NS	NS	NS
FUC.RHAMCAT.PWY	454	253	2	452	NA	NA	NA	NA	NA	NA	NA	NA	alpha_blockers	305	155	7	298	0.50975	0.967009	0.598488	0.993987	0.31791	1.04681	0.761599	0.998899	alpha_blockers	1124	541	10	1114	0.539381	0.893819	0.546328	0.999531	0.947222	0.921315	0.304125	0.997528	alpha_blockers	1.0694	1.2517	0.656377	0.525729	0.800957	0.423157	0.974189	NS	NS	NS
FUCCAT.PWY	454	397	2	452	NA	NA	NA	NA	NA	NA	NA	NA	alpha_blockers	305	293	7	298	-0.256123	0.360648	0.47818	0.993987	-0.0849618	0.375627	0.821242	0.998899	alpha_blockers	1124	1101	10	1114	0.27736	0.263896	0.293481	0.999531	0.279975	0.270166	0.300297	0.997528	alpha_blockers	7.68834	14.3594	0.21297	0.0913274	0.428828	0.668048	0.974189	NS	NS	NS
GALACT.GLUCUROCAT.PWY	454	453	2	452	NA	NA	NA	NA	NA	NA	NA	NA	alpha_blockers	305	303	7	298	-0.0445759	0.225901	0.843711	0.993987	-0.167872	0.239278	0.483578	0.998899	alpha_blockers	1124	1121	10	1114	0.0889718	0.150271	0.553921	0.999531	0.0460546	0.156965	0.769268	0.997528	alpha_blockers	19.5959	44.2842	0.125117	0.0480047	0.383678	0.701217	0.974189	NS	NS	NS
GALACTUROCAT.PWY	454	453	2	452	NA	NA	NA	NA	NA	NA	NA	NA	alpha_blockers	305	304	7	298	0.0414772	0.231778	0.858099	0.993987	-0.1008	0.246505	0.682938	0.998899	alpha_blockers	1124	1122	10	1114	0.112865	0.149361	0.45002	0.999531	0.0492131	0.154926	0.750809	0.997528	alpha_blockers	18.6147	44.8253	0.12555	0.0919181	0.732121	0.464095	0.974189	NS	NS	NS
GLUCONEO.PWY	454	422	2	452	NA	NA	NA	NA	NA	NA	NA	NA	alpha_blockers	305	297	7	298	0.226593	0.307685	0.462054	0.993987	-0.037367	0.319597	0.907016	0.998899	alpha_blockers	1124	1109	10	1114	0.10897	0.212938	0.608933	0.999531	0.0501132	0.218616	0.818735	0.997528	alpha_blockers	10.563	22.0542	0.175096	0.147062	0.839894	0.400968	0.974189	NS	NS	NS
GLUCOSE1PMETAB.PWY	454	263	2	452	NA	NA	NA	NA	NA	NA	NA	NA	alpha_blockers	305	139	7	298	0.350051	0.860764	0.684539	0.993987	0.30946	0.921658	0.737315	0.998899	alpha_blockers	1124	537	10	1114	-0.0128697	0.777147	0.98679	0.999531	0.354623	0.803164	0.658916	0.997528	alpha_blockers	1.34968	1.65574	0.576829	0.150111	0.260235	0.794682	0.974189	NS	NS	NS
GLUCUROCAT.PWY	454	453	2	452	NA	NA	NA	NA	NA	NA	NA	NA	alpha_blockers	305	305	7	298	0.0048386	0.208109	0.981466	0.993987	-0.0797848	0.217882	0.714525	0.998899	alpha_blockers	1124	1122	10	1114	0.0836884	0.139794	0.549526	0.999531	0.0644499	0.145752	0.658442	0.997528	alpha_blockers	23.0897	51.1707	0.116044	0.0591717	0.509909	0.610115	0.974189	NS	NS	NS
GLUTORN.PWY	454	454	2	452	NA	NA	NA	NA	NA	NA	NA	NA	alpha_blockers	305	305	7	298	-0.168663	0.241341	0.485187	0.993987	-0.201183	0.252982	0.427187	0.998899	alpha_blockers	1124	1124	10	1114	-0.027523	0.187679	0.883435	0.999531	0.00584793	0.194333	0.975999	0.997528	alpha_blockers	17.1688	28.3901	0.148154	-0.0807113	-0.54478	0.585905	0.974189	NS	NS	NS
GLYCOCAT.PWY	454	309	2	452	NA	NA	NA	NA	NA	NA	NA	NA	alpha_blockers	305	176	7	298	0.277209	0.955147	0.771845	0.993987	0.333248	0.990027	0.736682	0.998899	alpha_blockers	1124	694	10	1114	1.01191	0.838536	0.227782	0.999531	0.867828	0.871724	0.319702	0.997528	alpha_blockers	1.09612	1.42219	0.630152	0.692121	1.09834	0.272056	0.974189	NS	NS	NS
HEME.BIOSYNTHESIS.II	454	323	2	452	NA	NA	NA	NA	NA	NA	NA	NA	alpha_blockers	305	185	7	298	0.447241	0.749597	0.551199	0.993987	0.274459	0.79491	0.730166	0.998899	alpha_blockers	1124	747	10	1114	0.672025	0.688977	0.329575	0.999531	0.725387	0.714281	0.310072	0.997528	alpha_blockers	1.77969	2.10664	0.507259	0.569089	1.12189	0.26191	0.974189	NS	NS	NS
HEXITOLDEGSUPER.PWY	454	453	2	452	NA	NA	NA	NA	NA	NA	NA	NA	alpha_blockers	305	301	7	298	0.146609	0.300608	0.626123	0.993987	-0.182823	0.312048	0.558469	0.998899	alpha_blockers	1124	1121	10	1114	0.178131	0.204973	0.385011	0.999531	0.147985	0.213082	0.487521	0.997528	alpha_blockers	11.0662	23.8016	0.169351	0.168127	0.99277	0.320822	0.974189	NS	NS	NS
HISTSYN.PWY	454	454	2	452	NA	NA	NA	NA	NA	NA	NA	NA	alpha_blockers	305	305	7	298	-0.0462914	0.110434	0.675388	0.993987	-0.0509648	0.117581	0.665045	0.998899	alpha_blockers	1124	1124	10	1114	-0.0669962	0.0799788	0.402393	0.999531	-0.0779462	0.0823238	0.343941	0.997528	alpha_blockers	81.9964	156.333	0.0647756	-0.0598728	-0.924311	0.355325	0.974189	NS	NS	NS
KETOGLUCONMET.PWY	454	201	2	452	NA	NA	NA	NA	NA	NA	NA	NA	alpha_blockers	305	115	7	298	-0.117355	0.780348	0.88056	0.993987	-0.33436	0.826422	0.686109	0.998899	alpha_blockers	1124	450	10	1114	-0.225937	0.74853	0.762829	0.999531	0.0571055	0.773383	0.941153	0.997528	alpha_blockers	1.64219	1.78477	0.540189	-0.173905	-0.321933	0.747503	0.974189	NS	NS	NS
METSYN.PWY	454	454	2	452	NA	NA	NA	NA	NA	NA	NA	NA	alpha_blockers	305	305	7	298	-0.0699824	0.115346	0.544505	0.993987	-0.0842942	0.123259	0.494658	0.998899	alpha_blockers	1124	1124	10	1114	-0.000763846	0.0709782	0.991416	0.999531	0.00692814	0.0734989	0.924919	0.997528	alpha_blockers	75.1616	198.495	0.0604501	-0.0197752	-0.327132	0.743568	0.974189	NS	NS	NS
NAD.BIOSYNTHESIS.II	454	427	2	452	NA	NA	NA	NA	NA	NA	NA	NA	alpha_blockers	305	289	7	298	0.241307	0.671999	0.719783	0.993987	-0.485295	0.657815	0.461329	0.998899	alpha_blockers	1124	1081	10	1114	0.247658	0.517625	0.632423	0.999531	0.192053	0.532881	0.718615	0.997528	alpha_blockers	2.21444	3.73224	0.410074	0.245293	0.598167	0.549728	0.974189	NS	NS	NS
NAGLIPASYN.PWY	454	343	2	452	NA	NA	NA	NA	NA	NA	NA	NA	alpha_blockers	305	177	7	298	-0.275245	0.807718	0.733517	0.993987	-0.524943	0.851175	0.537946	0.998899	alpha_blockers	1124	638	10	1114	-0.105484	0.755679	0.889011	0.999531	0.248552	0.78434	0.751386	0.997528	alpha_blockers	1.53278	1.75116	0.551826	-0.18472	-0.334743	0.737819	0.974189	NS	NS	NS
NONOXIPENT.PWY	454	454	2	452	NA	NA	NA	NA	NA	NA	NA	NA	alpha_blockers	305	305	7	298	0.0193396	0.113499	0.864815	0.993987	0.0331077	0.122637	0.787398	0.998899	alpha_blockers	1124	1124	10	1114	0.117199	0.0733594	0.110417	0.999531	0.0931223	0.0754621	0.217463	0.997528	alpha_blockers	77.6278	185.819	0.0616104	0.0883633	1.43423	0.151508	0.974189	NS	NS	NS
OANTIGEN.PWY	454	454	2	452	NA	NA	NA	NA	NA	NA	NA	NA	alpha_blockers	305	305	7	298	0.00322718	0.215565	0.988066	0.993987	-0.0358401	0.232756	0.877746	0.998899	alpha_blockers	1124	1124	10	1114	-0.283992	0.168465	0.092123	0.999531	-0.207202	0.174903	0.236413	0.997528	alpha_blockers	21.52	35.2356	0.132738	-0.175087	-1.31904	0.187154	0.974189	NS	NS	NS
P105.PWY	454	217	2	452	NA	NA	NA	NA	NA	NA	NA	NA	alpha_blockers	305	109	7	298	-0.0691709	0.903155	0.939003	0.993987	-0.167373	0.940169	0.85884	0.998899	alpha_blockers	1124	420	10	1114	-0.188885	0.828955	0.819797	0.999531	-0.0331207	0.855554	0.969127	0.997528	alpha_blockers	1.22596	1.45525	0.610709	-0.134147	-0.219657	0.826138	0.974189	NS	NS	NS
P108.PWY	454	242	2	452	NA	NA	NA	NA	NA	NA	NA	NA	alpha_blockers	305	212	7	298	0.116732	0.924917	0.899652	0.993987	-0.155787	0.984641	0.874407	0.998899	alpha_blockers	1124	843	10	1114	1.06133	0.801973	0.185972	0.999531	0.812586	0.830681	0.328187	0.997528	alpha_blockers	1.16895	1.55482	0.60592	0.655944	1.08256	0.279004	0.974189	NS	NS	NS
P162.PWY	454	326	2	452	NA	NA	NA	NA	NA	NA	NA	NA	alpha_blockers	305	203	7	298	0.279085	0.85077	0.743114	0.993987	-0.072613	0.886215	0.93476	0.998899	alpha_blockers	1124	904	10	1114	0.563524	0.690324	0.414493	0.999531	0.826488	0.712152	0.246082	0.997528	alpha_blockers	1.38158	2.09843	0.536056	0.4506	0.840584	0.400581	0.974189	NS	NS	NS
P164.PWY	454	421	2	452	NA	NA	NA	NA	NA	NA	NA	NA	alpha_blockers	305	302	7	298	-0.0441505	0.199049	0.824619	0.993987	-0.0169231	0.211426	0.936265	0.998899	alpha_blockers	1124	1109	10	1114	0.123232	0.148985	0.408334	0.999531	0.109452	0.154229	0.478066	0.997528	alpha_blockers	25.2394	45.0521	0.119275	0.0631307	0.529288	0.596606	0.974189	NS	NS	NS
P23.PWY	454	193	2	452	NA	NA	NA	NA	NA	NA	NA	NA	alpha_blockers	305	124	7	298	-0.00717015	0.790433	0.992768	0.993987	-0.156243	0.82262	0.849507	0.998899	alpha_blockers	1124	495	10	1114	0.467269	0.762404	0.540075	0.999531	0.476555	0.784907	0.543881	0.997528	alpha_blockers	1.60055	1.7204	0.548742	0.23861	0.434831	0.663685	0.974189	NS	NS	NS
PANTO.PWY	454	454	2	452	NA	NA	NA	NA	NA	NA	NA	NA	alpha_blockers	305	305	7	298	-0.0240764	0.105002	0.818798	0.993987	0.0118214	0.110993	0.915262	0.998899	alpha_blockers	1124	1124	10	1114	-0.0498128	0.0616518	0.419281	0.999531	-0.056961	0.0640726	0.374199	0.997528	alpha_blockers	90.6992	263.093	0.053165	-0.0432149	-0.812845	0.416307	0.974189	NS	NS	NS
PENTOSE.P.PWY	454	452	2	452	NA	NA	NA	NA	NA	NA	NA	NA	alpha_blockers	305	304	7	298	0.141642	0.29059	0.626319	0.993987	0.0437824	0.304292	0.885704	0.998899	alpha_blockers	1124	1123	10	1114	-0.165486	0.194429	0.394874	0.999531	-0.108417	0.198545	0.585141	0.997528	alpha_blockers	11.8424	26.4533	0.161594	-0.0705116	-0.436351	0.662582	0.974189	NS	NS	NS
POLYAMINSYN3.PWY	454	250	2	452	NA	NA	NA	NA	NA	NA	NA	NA	alpha_blockers	305	185	7	298	0.665332	0.874699	0.447473	0.993987	0.788229	0.94938	0.407144	0.998899	alpha_blockers	1124	713	10	1114	-1.91564	0.824542	0.0203431	0.999531	-2.34229	0.858033	0.00643996	0.997528	alpha_blockers	1.30702	1.47087	0.599988	-0.701271	-1.16881	0.242481	0.974189	NS	NS	NS
POLYAMSYN.PWY	454	451	2	452	NA	NA	NA	NA	NA	NA	NA	NA	alpha_blockers	305	302	7	298	0.103645	0.231375	0.654521	0.993987	0.0451256	0.243661	0.85322	0.998899	alpha_blockers	1124	1119	10	1114	0.274675	0.168201	0.102754	0.999531	0.275398	0.173722	0.113203	0.997528	alpha_blockers	18.6797	35.346	0.13605	0.21554	1.58427	0.113133	0.974189	NS	NS	NS
POLYISOPRENSYN.PWY	454	241	2	452	NA	NA	NA	NA	NA	NA	NA	NA	alpha_blockers	305	130	7	298	-0.582013	0.831479	0.48449	0.993987	-0.906949	0.886616	0.307276	0.998899	alpha_blockers	1124	555	10	1114	-0.0177444	0.791376	0.982115	0.999531	0.196048	0.81758	0.810538	0.997528	alpha_blockers	1.44643	1.59674	0.57324	-0.285944	-0.49882	0.617906	0.974189	NS	NS	NS
PRPP.PWY	454	449	2	452	NA	NA	NA	NA	NA	NA	NA	NA	alpha_blockers	305	304	7	298	0.00210087	0.21557	0.992231	0.993987	-0.156167	0.225072	0.488403	0.998899	alpha_blockers	1124	1121	10	1114	-0.0836024	0.121312	0.490873	0.999531	-0.0793409	0.126158	0.529551	0.997528	alpha_blockers	21.5191	67.9509	0.105721	-0.0629892	-0.595806	0.551305	0.974189	NS	NS	NS
PWY.1861	454	252	2	452	NA	NA	NA	NA	NA	NA	NA	NA	alpha_blockers	305	245	7	298	0.611815	0.935487	0.513611	0.993987	1.12357	0.991059	0.257947	0.998899	alpha_blockers	1124	982	10	1114	0.257821	0.722713	0.721353	0.999531	-0.0886545	0.751386	0.906099	0.997528	alpha_blockers	1.14268	1.91456	0.57192	0.390131	0.682142	0.495149	0.974189	NS	NS	NS
PWY.241	454	353	2	452	NA	NA	NA	NA	NA	NA	NA	NA	alpha_blockers	305	281	7	298	0.0239301	0.632502	0.969845	0.993987	0.124742	0.682108	0.855034	0.998899	alpha_blockers	1124	1046	10	1114	0.41134	0.536311	0.443255	0.999531	0.33142	0.557132	0.552057	0.997528	alpha_blockers	2.49963	3.4767	0.409056	0.249304	0.609462	0.542218	0.974189	NS	NS	NS
PWY.2941	454	454	2	452	NA	NA	NA	NA	NA	NA	NA	NA	alpha_blockers	305	305	7	298	0.0127624	0.208344	0.951196	0.993987	0.0576975	0.225204	0.797997	0.998899	alpha_blockers	1124	1124	10	1114	-0.1101	0.161468	0.495467	0.999531	-0.180115	0.165922	0.277928	0.997528	alpha_blockers	23.0377	38.3552	0.127626	-0.0639955	-0.501428	0.61607	0.974189	NS	NS	NS
PWY.2942	454	454	2	452	NA	NA	NA	NA	NA	NA	NA	NA	alpha_blockers	305	305	7	298	0.043204	0.0584692	0.460564	0.993987	0.0768565	0.0629139	0.223	0.998899	alpha_blockers	1124	1124	10	1114	-0.00606629	0.0391941	0.877026	0.999531	-0.0199715	0.0405137	0.622144	0.997528	alpha_blockers	292.513	650.965	0.0325562	0.00920933	0.282875	0.777273	0.974189	NS	NS	NS
PWY.3841	454	454	2	452	NA	NA	NA	NA	NA	NA	NA	NA	alpha_blockers	305	305	7	298	0.110471	0.147189	0.453522	0.993987	-0.0163183	0.15157	0.914346	0.998899	alpha_blockers	1124	1124	10	1114	0.0105586	0.102786	0.918201	0.999531	0.00394892	0.106162	0.970335	0.997528	alpha_blockers	46.1583	94.6521	0.0842719	0.0433105	0.513938	0.607296	0.974189	NS	NS	NS
PWY.4242	454	454	2	452	NA	NA	NA	NA	NA	NA	NA	NA	alpha_blockers	305	304	7	298	0.0236698	0.192231	0.902088	0.993987	-0.0891497	0.206837	0.66682	0.998899	alpha_blockers	1124	1123	10	1114	0.0202591	0.13294	0.878905	0.999531	0.0134622	0.138195	0.922416	0.997528	alpha_blockers	27.0615	56.5834	0.10934	0.0213626	0.195377	0.845098	0.974189	NS	NS	NS
PWY.4702	454	286	2	452	NA	NA	NA	NA	NA	NA	NA	NA	alpha_blockers	305	216	7	298	0.644961	0.909685	0.478883	0.993987	0.501195	0.964886	0.603893	0.998899	alpha_blockers	1124	834	10	1114	0.720051	0.804592	0.371019	0.999531	0.659302	0.838338	0.431783	0.997528	alpha_blockers	1.20842	1.54472	0.602679	0.687092	1.14006	0.25426	0.974189	NS	NS	NS
PWY.4981	454	454	2	452	NA	NA	NA	NA	NA	NA	NA	NA	alpha_blockers	305	305	7	298	-0.0695753	0.22305	0.755315	0.993987	0.0624215	0.243628	0.797984	0.998899	alpha_blockers	1124	1124	10	1114	0.103764	0.159819	0.516304	0.999531	0.0474406	0.166584	0.775864	0.997528	alpha_blockers	20.0999	39.1512	0.129913	0.0449617	0.346091	0.729274	0.974189	NS	NS	NS
PWY.4984	454	421	2	452	NA	NA	NA	NA	NA	NA	NA	NA	alpha_blockers	305	293	7	298	0.128462	0.330829	0.698081	0.993987	0.292178	0.340915	0.392237	0.998899	alpha_blockers	1124	1096	10	1114	-0.269254	0.258895	0.298566	0.999531	-0.290045	0.269361	0.281821	0.997528	alpha_blockers	9.1368	14.9194	0.203886	-0.118197	-0.579724	0.562101	0.974189	NS	NS	NS
PWY.5005	454	354	2	452	NA	NA	NA	NA	NA	NA	NA	NA	alpha_blockers	305	200	7	298	-0.863333	0.996632	0.38705	0.993987	-1.00073	1.05559	0.343979	0.998899	alpha_blockers	1124	720	10	1114	2.08921	0.909629	0.0218162	0.999531	2.10627	0.950436	0.0268925	0.997528	alpha_blockers	1.00677	1.20857	0.671862	0.747414	1.11245	0.265944	0.974189	NS	NS	NS
PWY.5022	454	325	2	452	NA	NA	NA	NA	NA	NA	NA	NA	alpha_blockers	305	211	7	298	0.589129	0.817281	0.471573	0.993987	0.58736	0.864144	0.497289	0.998899	alpha_blockers	1124	899	10	1114	-0.170259	0.682598	0.803076	0.999531	0.0348628	0.70549	0.960597	0.997528	alpha_blockers	1.49712	2.1462	0.523903	0.14179	0.270642	0.786666	0.974189	NS	NS	NS
PWY.5097	454	454	2	452	NA	NA	NA	NA	NA	NA	NA	NA	alpha_blockers	305	305	7	298	0.00097293	0.0554447	0.986012	0.993987	0.0327394	0.0575606	0.570013	0.998899	alpha_blockers	1124	1124	10	1114	-0.0403389	0.0365731	0.270281	0.999531	-0.0490726	0.037745	0.193844	0.997528	alpha_blockers	325.297	747.613	0.0305294	-0.0278135	-0.91104	0.362274	0.974189	NS	NS	NS
PWY.5100	454	454	2	452	NA	NA	NA	NA	NA	NA	NA	NA	alpha_blockers	305	305	7	298	-0.113953	0.128	0.374044	0.993987	-0.0647622	0.135336	0.632669	0.998899	alpha_blockers	1124	1124	10	1114	0.00434499	0.0895877	0.961327	0.999531	-0.00739478	0.0927367	0.936459	0.997528	alpha_blockers	61.0352	124.596	0.0733964	-0.0345513	-0.47075	0.63782	0.974189	NS	NS	NS
PWY.5101	454	442	2	452	NA	NA	NA	NA	NA	NA	NA	NA	alpha_blockers	305	305	7	298	0.141982	0.260682	0.586402	0.993987	0.196168	0.275256	0.476681	0.998899	alpha_blockers	1124	1122	10	1114	-0.175161	0.188085	0.351906	0.999531	-0.227435	0.19372	0.24064	0.997528	alpha_blockers	14.7155	28.2679	0.152528	-0.0665861	-0.43655	0.662437	0.974189	NS	NS	NS
PWY.5103	454	454	2	452	NA	NA	NA	NA	NA	NA	NA	NA	alpha_blockers	305	305	7	298	-0.0321208	0.0806585	0.690745	0.993987	-0.048704	0.0882603	0.581537	0.998899	alpha_blockers	1124	1124	10	1114	-0.0461961	0.0478641	0.334678	0.999531	-0.0581675	0.0492411	0.237754	0.997528	alpha_blockers	153.709	436.497	0.0411622	-0.0425304	-1.03324	0.301491	0.974189	NS	NS	NS
PWY.5104	454	440	2	452	NA	NA	NA	NA	NA	NA	NA	NA	alpha_blockers	305	305	7	298	0.128187	0.281494	0.64917	0.993987	0.137486	0.294994	0.641558	0.998899	alpha_blockers	1124	1123	10	1114	0.0555022	0.217799	0.7989	0.999531	0.125323	0.224148	0.576204	0.997528	alpha_blockers	12.6201	21.0808	0.172258	0.0827206	0.480213	0.631076	0.974189	NS	NS	NS
PWY.5121	454	436	2	452	NA	NA	NA	NA	NA	NA	NA	NA	alpha_blockers	305	299	7	298	0.065391	0.375478	0.861865	0.993987	0.022815	0.398771	0.95442	0.998899	alpha_blockers	1124	1116	10	1114	0.175186	0.257374	0.496225	0.999531	0.0774924	0.265638	0.770556	0.997528	alpha_blockers	7.09302	15.0963	0.212289	0.140089	0.659896	0.509321	0.974189	NS	NS	NS
PWY.5154	454	454	2	452	NA	NA	NA	NA	NA	NA	NA	NA	alpha_blockers	305	304	7	298	-0.0823818	0.258165	0.749875	0.993987	-0.0227313	0.270722	0.933149	0.998899	alpha_blockers	1124	1122	10	1114	0.197832	0.191051	0.300664	0.999531	0.215497	0.198156	0.277056	0.997528	alpha_blockers	15.0039	27.3969	0.153572	0.0986759	0.642537	0.520525	0.974189	NS	NS	NS
PWY.5177	454	436	2	452	NA	NA	NA	NA	NA	NA	NA	NA	alpha_blockers	305	305	7	298	-0.0269448	0.182467	0.882709	0.993987	-0.112508	0.188458	0.551057	0.998899	alpha_blockers	1124	1123	10	1114	0.0412395	0.117618	0.725938	0.999531	-0.00608542	0.121273	0.959989	0.997528	alpha_blockers	30.0354	72.2861	0.0988591	0.0212247	0.214697	0.830004	0.974189	NS	NS	NS
PWY.5347	454	454	2	452	NA	NA	NA	NA	NA	NA	NA	NA	alpha_blockers	305	305	7	298	-0.0491213	0.108442	0.650901	0.993987	-0.0803226	0.117259	0.493947	0.998899	alpha_blockers	1124	1124	10	1114	-0.0170245	0.0622691	0.784595	0.999531	-0.00634183	0.064566	0.921774	0.997528	alpha_blockers	85.0359	257.902	0.0539998	-0.0249833	-0.462656	0.643611	0.974189	NS	NS	NS
PWY.5384	454	377	2	452	NA	NA	NA	NA	NA	NA	NA	NA	alpha_blockers	305	248	7	298	-0.540674	0.792137	0.495421	0.993987	-0.744776	0.836552	0.374119	0.998899	alpha_blockers	1124	930	10	1114	0.129057	0.688311	0.851304	0.999531	0.253762	0.708297	0.720211	0.997528	alpha_blockers	1.59367	2.11072	0.519567	-0.159069	-0.306157	0.759485	0.974189	NS	NS	NS
PWY.5505	454	230	2	452	NA	NA	NA	NA	NA	NA	NA	NA	alpha_blockers	305	159	7	298	0.719661	0.816342	0.378721	0.993987	0.342265	0.875447	0.696142	0.998899	alpha_blockers	1124	608	10	1114	0.443873	0.760941	0.559795	0.999531	0.316668	0.792241	0.689449	0.997528	alpha_blockers	1.50057	1.72702	0.556622	0.572092	1.02779	0.304048	0.974189	NS	NS	NS
PWY.5686	454	454	2	452	NA	NA	NA	NA	NA	NA	NA	NA	alpha_blockers	305	305	7	298	-0.0373132	0.0428531	0.384643	0.993987	0.00107413	0.0448049	0.980893	0.998899	alpha_blockers	1124	1124	10	1114	-0.0143403	0.0337947	0.671403	0.999531	-0.00786915	0.0346905	0.820592	0.997528	alpha_blockers	544.547	875.593	0.0265359	-0.0231492	-0.872371	0.383006	0.974189	NS	NS	NS
PWY.5690	454	449	2	452	NA	NA	NA	NA	NA	NA	NA	NA	alpha_blockers	305	301	7	298	0.291779	0.346121	0.399915	0.993987	0.160195	0.366859	0.662716	0.998899	alpha_blockers	1124	1115	10	1114	-0.05938	0.268823	0.82522	0.999531	-0.0508665	0.281368	0.856572	0.997528	alpha_blockers	8.34727	13.8378	0.21231	0.0727459	0.342641	0.731869	0.974189	NS	NS	NS
PWY.5723	454	217	2	452	NA	NA	NA	NA	NA	NA	NA	NA	alpha_blockers	305	120	7	298	-0.306771	0.9064	0.735263	0.993987	-0.439348	0.965007	0.649282	0.998899	alpha_blockers	1124	433	10	1114	-0.103885	0.816675	0.898801	0.999531	0.231841	0.837645	0.782005	0.997528	alpha_blockers	1.2172	1.49934	0.606725	-0.194792	-0.321054	0.748169	0.974189	NS	NS	NS
PWY.5837	454	305	2	452	NA	NA	NA	NA	NA	NA	NA	NA	alpha_blockers	305	173	7	298	0.292682	0.827842	0.723928	0.993987	0.00397033	0.88774	0.996435	0.998899	alpha_blockers	1124	656	10	1114	0.311798	0.752607	0.678741	0.999531	0.538088	0.77587	0.488128	0.997528	alpha_blockers	1.45917	1.76548	0.556876	0.303148	0.544372	0.586186	0.974189	NS	NS	NS
PWY.5838	454	199	2	452	NA	NA	NA	NA	NA	NA	NA	NA	alpha_blockers	305	93	7	298	-0.231938	0.891466	0.794908	0.993987	-0.315518	0.947004	0.739266	0.998899	alpha_blockers	1124	359	10	1114	-0.219299	0.817444	0.788538	0.999531	0.132969	0.842847	0.874674	0.997528	alpha_blockers	1.25832	1.49653	0.602492	-0.225072	-0.373568	0.708726	0.974189	NS	NS	NS
PWY.5840	454	258	2	452	NA	NA	NA	NA	NA	NA	NA	NA	alpha_blockers	305	143	7	298	0.566643	0.995521	0.569654	0.993987	0.538649	1.06527	0.613527	0.998899	alpha_blockers	1124	582	10	1114	0.72448	0.888942	0.415251	0.999531	0.958209	0.917875	0.296746	0.997528	alpha_blockers	1.00902	1.26547	0.663067	0.65446	0.987018	0.323634	0.974189	NS	NS	NS
PWY.5861	454	199	2	452	NA	NA	NA	NA	NA	NA	NA	NA	alpha_blockers	305	93	7	298	-0.273122	0.836377	0.744234	0.993987	-0.351067	0.888644	0.693118	0.998899	alpha_blockers	1124	359	10	1114	-0.216239	0.770861	0.779133	0.999531	0.12855	0.794338	0.871468	0.997528	alpha_blockers	1.42954	1.68286	0.56683	-0.242366	-0.427582	0.668956	0.974189	NS	NS	NS
PWY.5863	454	294	2	452	NA	NA	NA	NA	NA	NA	NA	NA	alpha_blockers	305	171	7	298	0.350012	0.818463	0.669218	0.993987	0.0446134	0.877183	0.959476	0.998899	alpha_blockers	1124	652	10	1114	0.356974	0.752705	0.635411	0.999531	0.566114	0.776999	0.466411	0.997528	alpha_blockers	1.4928	1.76502	0.554034	0.353784	0.63856	0.523109	0.974189	NS	NS	NS
PWY.5899	454	305	2	452	NA	NA	NA	NA	NA	NA	NA	NA	alpha_blockers	305	173	7	298	0.565157	0.992849	0.56963	0.993987	0.202984	1.06307	0.848718	0.998899	alpha_blockers	1124	656	10	1114	0.456891	0.888262	0.607098	0.999531	0.670719	0.917267	0.464807	0.997528	alpha_blockers	1.01446	1.26741	0.661995	0.505023	0.762881	0.445534	0.974189	NS	NS	NS
PWY.5913	454	416	2	452	NA	NA	NA	NA	NA	NA	NA	NA	alpha_blockers	305	292	7	298	-0.30186	0.845701	0.721393	0.993987	0.155764	0.910185	0.864249	0.998899	alpha_blockers	1124	1078	10	1114	0.53413	0.685184	0.435826	0.999531	0.486928	0.710457	0.493256	0.997528	alpha_blockers	1.39819	2.13003	0.532381	0.202837	0.380999	0.703204	0.974189	NS	NS	NS
PWY.5918	454	313	2	452	NA	NA	NA	NA	NA	NA	NA	NA	alpha_blockers	305	182	7	298	0.518233	0.882917	0.557678	0.993987	0.42427	0.944114	0.653523	0.998899	alpha_blockers	1124	745	10	1114	0.804974	0.80045	0.314801	0.999531	0.784394	0.831316	0.345608	0.997528	alpha_blockers	1.2828	1.56074	0.593021	0.675617	1.13928	0.254586	0.974189	NS	NS	NS
PWY.5973	454	454	2	452	NA	NA	NA	NA	NA	NA	NA	NA	alpha_blockers	305	305	7	298	-0.0909318	0.206277	0.65966	0.993987	-0.266789	0.211628	0.208546	0.998899	alpha_blockers	1124	1124	10	1114	0.0931233	0.150488	0.536168	0.999531	0.0563529	0.15503	0.716306	0.997528	alpha_blockers	23.5017	44.1567	0.121574	0.0291904	0.240105	0.810249	0.974189	NS	NS	NS
PWY.5989	454	440	2	452	NA	NA	NA	NA	NA	NA	NA	NA	alpha_blockers	305	299	7	298	-0.0401287	0.305608	0.895624	0.993987	-0.177594	0.319842	0.579212	0.998899	alpha_blockers	1124	1115	10	1114	-0.122412	0.209956	0.55999	0.999531	-0.173312	0.220281	0.43159	0.997528	alpha_blockers	10.7071	22.6852	0.173052	-0.0960282	-0.554909	0.578957	0.974189	NS	NS	NS
PWY.6124	454	454	2	452	NA	NA	NA	NA	NA	NA	NA	NA	alpha_blockers	305	305	7	298	0.0436184	0.122548	0.722146	0.993987	-0.0986032	0.127253	0.439118	0.998899	alpha_blockers	1124	1124	10	1114	0.0735794	0.0759026	0.33256	0.999531	0.0397002	0.0784639	0.612983	0.997528	alpha_blockers	66.5872	173.575	0.064528	0.0652724	1.01154	0.31176	0.974189	NS	NS	NS
PWY.6125	454	454	2	452	NA	NA	NA	NA	NA	NA	NA	NA	alpha_blockers	305	305	7	298	0.145025	0.189203	0.443983	0.993987	-0.0167504	0.199548	0.933167	0.998899	alpha_blockers	1124	1123	10	1114	0.0714945	0.120164	0.551983	0.999531	0.0728529	0.124619	0.558936	0.997528	alpha_blockers	27.9348	69.2547	0.101436	0.0926292	0.913182	0.361147	0.974189	NS	NS	NS
PWY.6126	454	454	2	452	NA	NA	NA	NA	NA	NA	NA	NA	alpha_blockers	305	305	7	298	0.00706152	0.129671	0.956608	0.993987	-0.0226961	0.138326	0.869796	0.998899	alpha_blockers	1124	1124	10	1114	-0.0372001	0.0749172	0.619604	0.999531	-0.008593	0.0776104	0.911859	0.997528	alpha_blockers	59.4719	178.171	0.064869	-0.0261233	-0.402709	0.687162	0.974189	NS	NS	NS
PWY.6151	454	454	2	452	NA	NA	NA	NA	NA	NA	NA	NA	alpha_blockers	305	305	7	298	-0.0133692	0.0682431	0.844819	0.993987	0.0125216	0.0732632	0.864425	0.998899	alpha_blockers	1124	1124	10	1114	-0.029688	0.0449439	0.509034	0.999531	-0.0296481	0.0461796	0.520999	0.997528	alpha_blockers	214.725	495.06	0.037535	-0.0247512	-0.659417	0.509628	0.974189	NS	NS	NS
PWY.6168	454	454	2	452	NA	NA	NA	NA	NA	NA	NA	NA	alpha_blockers	305	303	7	298	0.123096	0.256444	0.63158	0.993987	-0.0793574	0.26621	0.765867	0.998899	alpha_blockers	1124	1122	10	1114	0.278044	0.19034	0.144361	0.999531	0.340147	0.196068	0.0830587	0.997528	alpha_blockers	15.206	27.6021	0.15284	0.223004	1.45907	0.144546	0.974189	NS	NS	NS
PWY.621	454	454	2	452	NA	NA	NA	NA	NA	NA	NA	NA	alpha_blockers	305	305	7	298	-0.0486747	0.143627	0.734927	0.993987	-0.021396	0.150272	0.886888	0.998899	alpha_blockers	1124	1124	10	1114	-0.0244816	0.105567	0.816653	0.999531	-0.0868078	0.110036	0.430342	0.997528	alpha_blockers	48.4762	89.7321	0.0850615	-0.0329673	-0.38757	0.698334	0.974189	NS	NS	NS
PWY.6277	454	454	2	452	NA	NA	NA	NA	NA	NA	NA	NA	alpha_blockers	305	305	7	298	-0.0261201	0.0437913	0.551339	0.993987	0.0212527	0.0454842	0.640726	0.998899	alpha_blockers	1124	1124	10	1114	-0.0188347	0.0321225	0.557768	0.999531	-0.0114252	0.0329763	0.72906	0.997528	alpha_blockers	521.465	969.126	0.0259013	-0.0213834	-0.825573	0.409046	0.974189	NS	NS	NS
PWY.6282	454	329	2	452	NA	NA	NA	NA	NA	NA	NA	NA	alpha_blockers	305	187	7	298	0.178886	0.951387	0.850984	0.993987	-0.252484	1.02389	0.805415	0.998899	alpha_blockers	1124	708	10	1114	0.118803	0.852675	0.889215	0.999531	0.393467	0.881524	0.655435	0.997528	alpha_blockers	1.1048	1.37541	0.634973	0.145567	0.229249	0.818676	0.974189	NS	NS	NS
PWY.6305	454	452	2	452	NA	NA	NA	NA	NA	NA	NA	NA	alpha_blockers	305	305	7	298	-0.0839005	0.154664	0.587905	0.993987	0.0178612	0.164073	0.913396	0.998899	alpha_blockers	1124	1124	10	1114	0.00388297	0.106343	0.970879	0.999531	-0.0626196	0.108799	0.56504	0.997528	alpha_blockers	41.8043	88.4261	0.0876282	-0.0242958	-0.27726	0.781581	0.974189	NS	NS	NS
PWY.6386	454	454	2	452	NA	NA	NA	NA	NA	NA	NA	NA	alpha_blockers	305	305	7	298	-0.00338472	0.0451895	0.940346	0.993987	0.0339338	0.047714	0.477625	0.998899	alpha_blockers	1124	1124	10	1114	-0.00917659	0.0341418	0.78815	0.999531	-0.0106953	0.0350634	0.760404	0.997528	alpha_blockers	489.694	857.884	0.027241	-0.00707189	-0.259605	0.795169	0.974189	NS	NS	NS
PWY.6387	454	454	2	452	NA	NA	NA	NA	NA	NA	NA	NA	alpha_blockers	305	305	7	298	0.00141983	0.0447674	0.974721	0.993987	0.0377039	0.0471623	0.424786	0.998899	alpha_blockers	1124	1124	10	1114	-0.011932	0.0330211	0.717911	0.999531	-0.0121963	0.0339243	0.71928	0.997528	alpha_blockers	498.972	917.101	0.026574	-0.00722729	-0.271968	0.785646	0.974189	NS	NS	NS
PWY.6507	454	453	2	452	NA	NA	NA	NA	NA	NA	NA	NA	alpha_blockers	305	305	7	298	0.0190157	0.224056	0.932422	0.993987	-0.0824542	0.240869	0.732383	0.998899	alpha_blockers	1124	1123	10	1114	0.117212	0.138696	0.39824	0.999531	0.0634014	0.144915	0.661832	0.997528	alpha_blockers	19.9199	51.984	0.11793	0.0900079	0.763232	0.445325	0.974189	NS	NS	NS
PWY.6519	454	322	2	452	NA	NA	NA	NA	NA	NA	NA	NA	alpha_blockers	305	181	7	298	0.331733	0.902175	0.713356	0.993987	0.012868	0.962991	0.989349	0.998899	alpha_blockers	1124	691	10	1114	0.336439	0.81633	0.680319	0.999531	0.621547	0.840618	0.459829	0.997528	alpha_blockers	1.22862	1.50061	0.605312	0.33432	0.55231	0.580736	0.974189	NS	NS	NS
PWY.6531	454	310	2	452	NA	NA	NA	NA	NA	NA	NA	NA	alpha_blockers	305	197	7	298	0.506708	0.846344	0.549826	0.993987	0.201203	0.902513	0.823757	0.998899	alpha_blockers	1124	747	10	1114	1.01254	0.712688	0.155674	0.999531	1.20541	0.74277	0.104913	0.997528	alpha_blockers	1.39607	1.9688	0.54515	0.802671	1.47239	0.140917	0.974189	NS	NS	NS
PWY.6609	454	454	2	452	NA	NA	NA	NA	NA	NA	NA	NA	alpha_blockers	305	305	7	298	-0.0624185	0.0870448	0.473887	0.993987	-0.0505727	0.0950254	0.595037	0.998899	alpha_blockers	1124	1124	10	1114	0.00962519	0.0563399	0.864379	0.999531	0.00517582	0.0584716	0.929481	0.997528	alpha_blockers	131.982	315.042	0.0472971	-0.0116454	-0.246218	0.805513	0.974189	NS	NS	NS
PWY.6612	454	411	2	452	NA	NA	NA	NA	NA	NA	NA	NA	alpha_blockers	305	291	7	298	-0.0648619	0.295317	0.826314	0.993987	-0.0485663	0.305493	0.873816	0.998899	alpha_blockers	1124	1099	10	1114	0.221498	0.21333	0.299366	0.999531	0.167542	0.222206	0.451024	0.997528	alpha_blockers	11.4663	21.9734	0.172929	0.123307	0.713047	0.475817	0.974189	NS	NS	NS
PWY.6628	454	393	2	452	NA	NA	NA	NA	NA	NA	NA	NA	alpha_blockers	305	242	7	298	0.510562	0.973241	0.600251	0.993987	0.0382603	1.01633	0.969999	0.998899	alpha_blockers	1124	907	10	1114	0.610231	0.822595	0.458342	0.999531	0.795111	0.84342	0.346035	0.997528	alpha_blockers	1.05575	1.47784	0.628249	0.568699	0.905213	0.365353	0.974189	NS	NS	NS
PWY.6629	454	169	2	452	NA	NA	NA	NA	NA	NA	NA	NA	alpha_blockers	305	90	7	298	-0.285577	0.943203	0.762274	0.993987	-0.649757	0.985616	0.510317	0.998899	alpha_blockers	1124	301	10	1114	0.623229	0.813938	0.444019	0.999531	1.001	0.834864	0.230791	0.997528	alpha_blockers	1.12406	1.50945	0.616216	0.235323	0.381884	0.702547	0.974189	NS	NS	NS
PWY.6700	454	454	2	452	NA	NA	NA	NA	NA	NA	NA	NA	alpha_blockers	305	305	7	298	0.0930057	0.127888	0.467649	0.993987	0.0647046	0.138701	0.641238	0.998899	alpha_blockers	1124	1124	10	1114	0.00792056	0.0726081	0.913154	0.999531	0.0100814	0.0749855	0.893076	0.997528	alpha_blockers	61.1417	189.684	0.0631414	0.0286611	0.453919	0.649887	0.974189	NS	NS	NS
PWY.6703	454	454	2	452	NA	NA	NA	NA	NA	NA	NA	NA	alpha_blockers	305	305	7	298	0.0865642	0.130337	0.507102	0.993987	0.0969179	0.140929	0.49224	0.998899	alpha_blockers	1124	1124	10	1114	0.0801942	0.0768025	0.296638	0.999531	0.0829344	0.0800021	0.300132	0.997528	alpha_blockers	58.8663	169.531	0.066169	0.081836	1.23677	0.216172	0.974189	NS	NS	NS
PWY.6731	454	111	2	452	NA	NA	NA	NA	NA	NA	NA	NA	alpha_blockers	305	72	7	298	0.342608	0.609127	0.574227	0.993987	0.139043	0.64562	0.82965	0.998899	alpha_blockers	1124	297	10	1114	0.228588	0.625421	0.714811	0.999531	0.656859	0.641924	0.306412	0.997528	alpha_blockers	2.69516	2.55656	0.436365	0.287103	0.657942	0.510575	0.974189	NS	NS	NS
PWY.6897	454	453	2	452	NA	NA	NA	NA	NA	NA	NA	NA	alpha_blockers	305	303	7	298	0.0508788	0.326275	0.876192	0.993987	-0.178531	0.338965	0.59887	0.998899	alpha_blockers	1124	1117	10	1114	0.352539	0.240657	0.143235	0.999531	0.371282	0.248934	0.136133	0.997528	alpha_blockers	9.3936	17.2664	0.193673	0.24625	1.27147	0.203562	0.974189	NS	NS	NS
PWY.6936	454	454	2	452	NA	NA	NA	NA	NA	NA	NA	NA	alpha_blockers	305	305	7	298	-0.0895235	0.177967	0.615314	0.993987	-0.112891	0.188934	0.550678	0.998899	alpha_blockers	1124	1124	10	1114	-0.0185978	0.122854	0.879703	0.999531	-0.0103132	0.1262	0.934884	0.997528	alpha_blockers	31.5734	66.2553	0.101104	-0.0414884	-0.410355	0.681545	0.974189	NS	NS	NS
PWY.6969	454	432	2	452	NA	NA	NA	NA	NA	NA	NA	NA	alpha_blockers	305	295	7	298	0.267558	0.370318	0.470568	0.993987	0.0179066	0.390789	0.963489	0.998899	alpha_blockers	1124	1101	10	1114	-0.00200628	0.27082	0.994091	0.999531	0.0356179	0.28348	0.900037	0.997528	alpha_blockers	7.29208	13.6345	0.218601	0.0919261	0.420521	0.674105	0.974189	NS	NS	NS
PWY.7003	454	423	2	452	NA	NA	NA	NA	NA	NA	NA	NA	alpha_blockers	305	296	7	298	-0.0319084	0.320327	0.920722	0.993987	-0.215502	0.330476	0.514932	0.998899	alpha_blockers	1124	1105	10	1114	0.0764769	0.204941	0.709099	0.999531	0.0504567	0.2132	0.812964	0.997528	alpha_blockers	9.74568	23.809	0.172633	0.0449973	0.260653	0.79436	0.974189	NS	NS	NS
PWY.7115	454	385	2	452	NA	NA	NA	NA	NA	NA	NA	NA	alpha_blockers	305	287	7	298	0.114114	0.566254	0.840427	0.993987	0.0214954	0.59192	0.971059	0.998899	alpha_blockers	1124	1051	10	1114	0.284084	0.497037	0.567739	0.999531	0.238295	0.510902	0.64101	0.997528	alpha_blockers	3.11872	4.04783	0.373547	0.210117	0.562491	0.573782	0.974189	NS	NS	NS
PWY.7117	454	384	2	452	NA	NA	NA	NA	NA	NA	NA	NA	alpha_blockers	305	286	7	298	-0.185	0.883405	0.834266	0.993987	0.235441	0.953063	0.805073	0.998899	alpha_blockers	1124	1054	10	1114	0.344887	0.734042	0.638557	0.999531	0.304034	0.762903	0.690324	0.997528	alpha_blockers	1.28139	1.85591	0.564575	0.128462	0.227537	0.820006	0.974189	NS	NS	NS
PWY.7187	454	454	2	452	NA	NA	NA	NA	NA	NA	NA	NA	alpha_blockers	305	305	7	298	-0.00237243	0.120635	0.984323	0.993987	-0.0609233	0.1295	0.638425	0.998899	alpha_blockers	1124	1124	10	1114	0.0366998	0.0758472	0.628577	0.999531	0.0663144	0.0791244	0.402159	0.997528	alpha_blockers	68.7158	173.828	0.0642103	0.0256302	0.39916	0.689776	0.974189	NS	NS	NS
PWY.7204	454	207	2	452	NA	NA	NA	NA	NA	NA	NA	NA	alpha_blockers	305	113	7	298	0.641732	0.899425	0.4761	0.993987	0.814065	0.945322	0.389936	0.998899	alpha_blockers	1124	429	10	1114	-0.0550579	0.808727	0.945734	0.999531	0.209821	0.833601	0.801317	0.997528	alpha_blockers	1.23615	1.52896	0.601373	0.256444	0.426431	0.669794	0.974189	NS	NS	NS
PWY.7219	454	454	2	452	NA	NA	NA	NA	NA	NA	NA	NA	alpha_blockers	305	305	7	298	-0.0280553	0.0411574	0.496012	0.993987	-0.00277499	0.0438372	0.949577	0.998899	alpha_blockers	1124	1124	10	1114	-0.0316422	0.032088	0.324296	0.999531	-0.0332152	0.0325581	0.307872	0.997528	alpha_blockers	590.344	971.212	0.0253059	-0.0302862	-1.1968	0.231383	0.974189	NS	NS	NS
PWY.7221	454	454	2	452	NA	NA	NA	NA	NA	NA	NA	NA	alpha_blockers	305	305	7	298	0.0073947	0.0387721	0.84888	0.993987	0.0353187	0.0400625	0.378845	0.998899	alpha_blockers	1124	1124	10	1114	-0.0294747	0.02768	0.287183	0.999531	-0.0201026	0.0285846	0.482043	0.997528	alpha_blockers	665.213	1305.17	0.0225281	-0.0170274	-0.755829	0.449752	0.974189	NS	NS	NS
PWY.7222	454	454	2	452	NA	NA	NA	NA	NA	NA	NA	NA	alpha_blockers	305	305	7	298	0.011808	0.144753	0.935041	0.993987	-0.0243231	0.154133	0.87473	0.998899	alpha_blockers	1124	1124	10	1114	-0.0456813	0.0875101	0.601766	0.999531	-0.0110197	0.0906097	0.903225	0.997528	alpha_blockers	47.7252	130.582	0.0748886	-0.0302939	-0.40452	0.685831	0.974189	NS	NS	NS
PWY.7229	454	454	2	452	NA	NA	NA	NA	NA	NA	NA	NA	alpha_blockers	305	305	7	298	0.0271874	0.117603	0.817335	0.993987	-0.0030119	0.125744	0.980909	0.998899	alpha_blockers	1124	1124	10	1114	-0.0363555	0.0666762	0.585688	0.999531	-0.0153024	0.0688818	0.824236	0.997528	alpha_blockers	72.3042	224.936	0.0580025	-0.0208985	-0.360304	0.71862	0.974189	NS	NS	NS
PWY.7242	454	453	2	452	NA	NA	NA	NA	NA	NA	NA	NA	alpha_blockers	305	305	7	298	-0.0478585	0.216308	0.825048	0.993987	-0.145094	0.23061	0.529778	0.998899	alpha_blockers	1124	1123	10	1114	0.0732301	0.138684	0.597581	0.999531	-0.0170699	0.144219	0.905804	0.997528	alpha_blockers	21.3726	51.9931	0.116749	0.0379551	0.3251	0.745106	0.974189	NS	NS	NS
PWY.7254	454	246	2	452	NA	NA	NA	NA	NA	NA	NA	NA	alpha_blockers	305	137	7	298	-0.122845	0.81188	0.879834	0.993987	-0.373292	0.856142	0.663182	0.998899	alpha_blockers	1124	528	10	1114	-0.351149	0.739779	0.635116	0.999531	-0.263224	0.759534	0.72899	0.997528	alpha_blockers	1.51711	1.82724	0.546819	-0.247583	-0.45277	0.650715	0.974189	NS	NS	NS
PWY.7315	454	221	2	452	NA	NA	NA	NA	NA	NA	NA	NA	alpha_blockers	305	116	7	298	-0.129664	0.781592	0.86835	0.993987	-0.0591053	0.819088	0.942529	0.998899	alpha_blockers	1124	453	10	1114	-0.312173	0.72299	0.665984	0.999531	-0.0270723	0.745144	0.971025	0.997528	alpha_blockers	1.63697	1.91309	0.530741	-0.228016	-0.429619	0.667473	0.974189	NS	NS	NS
PWY.7323	454	381	2	452	NA	NA	NA	NA	NA	NA	NA	NA	alpha_blockers	305	230	7	298	-0.370598	0.882317	0.674768	0.993987	-0.780554	0.923283	0.398647	0.998899	alpha_blockers	1124	837	10	1114	1.2299	0.77932	0.114808	0.999531	1.51564	0.808676	0.0611697	0.997528	alpha_blockers	1.28455	1.64652	0.584099	0.528481	0.90478	0.365582	0.974189	NS	NS	NS
PWY.7328	454	224	2	452	NA	NA	NA	NA	NA	NA	NA	NA	alpha_blockers	305	107	7	298	-0.30192	0.770036	0.695275	0.993987	-0.181346	0.825772	0.826346	0.998899	alpha_blockers	1124	415	10	1114	-0.165736	0.737857	0.822317	0.999531	0.22397	0.762131	0.768911	0.997528	alpha_blockers	1.68647	1.83677	0.532756	-0.230923	-0.43345	0.664688	0.974189	NS	NS	NS
PWY.7371	454	163	2	452	NA	NA	NA	NA	NA	NA	NA	NA	alpha_blockers	305	135	7	298	0.544746	0.756657	0.472128	0.993987	0.371988	0.826994	0.653219	0.998899	alpha_blockers	1124	482	10	1114	-0.144186	0.67732	0.831461	0.999531	-0.160375	0.705118	0.820122	0.997528	alpha_blockers	1.74664	2.17978	0.504663	0.16228	0.32156	0.747786	0.974189	NS	NS	NS
PWY.7388	454	329	2	452	NA	NA	NA	NA	NA	NA	NA	NA	alpha_blockers	305	187	7	298	0.165255	0.873852	0.850135	0.993987	-0.177604	0.939621	0.850225	0.998899	alpha_blockers	1124	708	10	1114	0.0951581	0.78846	0.903959	0.999531	0.367461	0.814768	0.652079	0.997528	alpha_blockers	1.30956	1.60857	0.585394	0.126615	0.21629	0.828761	0.974189	NS	NS	NS
PWY.7391	454	77	2	452	NA	NA	NA	NA	NA	NA	NA	NA	alpha_blockers	305	73	7	298	0.425036	0.622537	0.495296	0.993987	0.208228	0.671777	0.756831	0.998899	alpha_blockers	1124	385	10	1114	0.272627	0.628232	0.664402	0.999531	0.186813	0.641019	0.770778	0.997528	alpha_blockers	2.5803	2.53372	0.4422	0.349526	0.790424	0.42928	0.974189	NS	NS	NS
PWY.7400	454	454	2	452	NA	NA	NA	NA	NA	NA	NA	NA	alpha_blockers	305	305	7	298	-0.121596	0.157381	0.440365	0.993987	-0.130252	0.165353	0.431574	0.998899	alpha_blockers	1124	1124	10	1114	-0.0163027	0.117629	0.889796	0.999531	-0.0346823	0.122103	0.776434	0.997528	alpha_blockers	40.3732	72.2722	0.0942201	-0.0540408	-0.573559	0.566266	0.974189	NS	NS	NS
PWY.7539	454	435	2	452	NA	NA	NA	NA	NA	NA	NA	NA	alpha_blockers	305	300	7	298	-0.154098	0.268306	0.566191	0.993987	0.0618821	0.279918	0.825215	0.998899	alpha_blockers	1124	1111	10	1114	0.162834	0.194021	0.401509	0.999531	0.165171	0.200639	0.410569	0.997528	alpha_blockers	13.8911	26.5645	0.157221	0.0540099	0.343529	0.731201	0.974189	NS	NS	NS
PWY.7664	454	329	2	452	NA	NA	NA	NA	NA	NA	NA	NA	alpha_blockers	305	187	7	298	0.210697	0.928923	0.82072	0.993987	-0.218886	0.999254	0.826781	0.998899	alpha_blockers	1124	708	10	1114	0.131183	0.835027	0.875194	0.999531	0.404271	0.862687	0.639437	0.997528	alpha_blockers	1.15889	1.43416	0.621004	0.166719	0.268467	0.78834	0.974189	NS	NS	NS
PWY.922	454	302	2	452	NA	NA	NA	NA	NA	NA	NA	NA	alpha_blockers	305	183	7	298	0.484921	0.794881	0.542291	0.993987	-0.27656	0.821016	0.736497	0.998899	alpha_blockers	1124	748	10	1114	0.437408	0.696985	0.530413	0.999531	0.377132	0.70431	0.59244	0.997528	alpha_blockers	1.58269	2.05851	0.524056	0.45806	0.874067	0.382082	0.974189	NS	NS	NS
PWY0.1061	454	443	2	452	NA	NA	NA	NA	NA	NA	NA	NA	alpha_blockers	305	302	7	298	-0.0422567	0.395643	0.915016	0.993987	-0.438312	0.412013	0.288389	0.998899	alpha_blockers	1124	1110	10	1114	0.121346	0.294945	0.680845	0.999531	0.16217	0.293932	0.581253	0.997528	alpha_blockers	6.3884	11.4952	0.236468	0.0629039	0.266014	0.790228	0.974189	NS	NS	NS
PWY0.162	454	453	2	452	NA	NA	NA	NA	NA	NA	NA	NA	alpha_blockers	305	305	7	298	0.0373689	0.143407	0.794599	0.993987	-0.0456825	0.153659	0.766476	0.998899	alpha_blockers	1124	1124	10	1114	0.0655646	0.095089	0.490648	0.999531	0.0422604	0.0992768	0.670425	0.997528	alpha_blockers	48.6249	110.596	0.0792501	0.0569539	0.71866	0.472351	0.974189	NS	NS	NS
PWY66.409	454	448	2	452	NA	NA	NA	NA	NA	NA	NA	NA	alpha_blockers	305	304	7	298	-0.1759	0.276207	0.524719	0.993987	-0.375026	0.287661	0.193477	0.998899	alpha_blockers	1124	1120	10	1114	0.196231	0.184578	0.287956	0.999531	0.207703	0.188468	0.270689	0.997528	alpha_blockers	13.1079	29.3522	0.153465	0.0813498	0.530087	0.596052	0.974189	NS	NS	NS
PWYG.321	454	319	2	452	NA	NA	NA	NA	NA	NA	NA	NA	alpha_blockers	305	187	7	298	0.232302	0.9355	0.804059	0.993987	-0.174049	1.00678	0.862881	0.998899	alpha_blockers	1124	708	10	1114	0.137967	0.840179	0.869595	0.999531	0.414947	0.868247	0.632809	0.997528	alpha_blockers	1.14265	1.41663	0.625088	0.180085	0.288095	0.773274	0.974189	NS	NS	NS
PYRIDNUCSYN.PWY	454	453	2	452	NA	NA	NA	NA	NA	NA	NA	NA	alpha_blockers	305	305	7	298	-0.0929252	0.10734	0.387347	0.993987	-0.0924853	0.114372	0.419452	0.998899	alpha_blockers	1124	1124	10	1114	-0.0107615	0.0671109	0.872632	0.999531	-0.00954813	0.0693464	0.890513	0.997528	alpha_blockers	86.791	222.031	0.0569044	-0.0338526	-0.594904	0.551908	0.974189	NS	NS	NS
REDCITCYC	454	284	2	452	NA	NA	NA	NA	NA	NA	NA	NA	alpha_blockers	305	172	7	298	-0.61382	0.828625	0.459416	0.993987	-0.861436	0.876987	0.326867	0.998899	alpha_blockers	1124	646	10	1114	0.19613	0.771112	0.799275	0.999531	0.283512	0.79426	0.721199	0.997528	alpha_blockers	1.45641	1.68176	0.564497	-0.179764	-0.31845	0.750144	0.974189	NS	NS	NS
RIBOSYN2.PWY	454	427	2	452	NA	NA	NA	NA	NA	NA	NA	NA	alpha_blockers	305	279	7	298	-0.429464	0.813321	0.597867	0.993987	-0.667203	0.835387	0.425197	0.998899	alpha_blockers	1124	1045	10	1114	1.15129	0.668482	0.0853033	0.999531	1.31732	0.694958	0.0582898	0.997528	alpha_blockers	1.51174	2.23779	0.51643	0.513959	0.995215	0.319632	0.974189	NS	NS	NS
RUMP.PWY	454	173	2	452	NA	NA	NA	NA	NA	NA	NA	NA	alpha_blockers	305	200	7	298	0.321834	0.862425	0.709285	0.993987	0.852992	0.924274	0.356913	0.998899	alpha_blockers	1124	835	10	1114	0.493285	0.742666	0.506695	0.999531	0.040597	0.771598	0.958049	0.997528	alpha_blockers	1.34449	1.81306	0.562762	0.420281	0.746818	0.455174	0.974189	NS	NS	NS
SER.GLYSYN.PWY	454	454	2	452	NA	NA	NA	NA	NA	NA	NA	NA	alpha_blockers	305	305	7	298	-0.110752	0.133091	0.405987	0.993987	-0.0912347	0.146293	0.533401	0.998899	alpha_blockers	1124	1124	10	1114	0.127359	0.0806187	0.114443	0.999531	0.111203	0.0829594	0.180381	0.997528	alpha_blockers	56.4553	153.861	0.0689546	0.0634429	0.920067	0.357538	0.974189	NS	NS	NS
SO4ASSIM.PWY	454	401	2	452	NA	NA	NA	NA	NA	NA	NA	NA	alpha_blockers	305	262	7	298	0.752221	0.827079	0.363826	0.993987	0.826151	0.885462	0.351664	0.998899	alpha_blockers	1124	1012	10	1114	0.146251	0.673511	0.828134	0.999531	0.0522135	0.706153	0.941071	0.997528	alpha_blockers	1.46186	2.2045	0.522254	0.387865	0.742674	0.457679	0.974189	NS	NS	NS
SULFATE.CYS.PWY	454	401	2	452	NA	NA	NA	NA	NA	NA	NA	NA	alpha_blockers	305	262	7	298	0.787371	0.870836	0.366644	0.993987	0.902787	0.9332	0.334225	0.998899	alpha_blockers	1124	1012	10	1114	0.233383	0.699285	0.738634	0.999531	0.0949565	0.732548	0.896887	0.997528	alpha_blockers	1.31864	2.04499	0.54525	0.450563	0.826341	0.408611	0.974189	NS	NS	NS
TCA	454	436	2	452	NA	NA	NA	NA	NA	NA	NA	NA	alpha_blockers	305	298	7	298	0.252658	0.369606	0.49478	0.993987	0.00584657	0.389372	0.988032	0.998899	alpha_blockers	1124	1106	10	1114	-0.0152692	0.265527	0.954153	0.999531	0.0325747	0.278675	0.906968	0.997528	alpha_blockers	7.32017	14.1835	0.215647	0.0759374	0.352137	0.724736	0.974189	NS	NS	NS
TCA.GLYOX.BYPASS	454	233	2	452	NA	NA	NA	NA	NA	NA	NA	NA	alpha_blockers	305	130	7	298	0.0297285	0.856009	0.972319	0.993987	0.109148	0.900616	0.903631	0.998899	alpha_blockers	1124	493	10	1114	-0.330932	0.780339	0.671584	0.999531	-0.177955	0.806297	0.825363	0.997528	alpha_blockers	1.36472	1.64223	0.576683	-0.167244	-0.290011	0.771808	0.974189	NS	NS	NS
THISYN.PWY	454	340	2	452	NA	NA	NA	NA	NA	NA	NA	NA	alpha_blockers	305	221	7	298	0.330251	1.00542	0.742788	0.993987	0.240908	1.09518	0.826064	0.998899	alpha_blockers	1124	869	10	1114	0.108071	0.866423	0.900758	0.999531	0.423752	0.906662	0.640325	0.997528	alpha_blockers	0.989241	1.33211	0.656341	0.202753	0.308914	0.757387	0.974189	NS	NS	NS
THRESYN.PWY	454	454	2	452	NA	NA	NA	NA	NA	NA	NA	NA	alpha_blockers	305	305	7	298	0.0595397	0.0841019	0.479533	0.993987	0.0487554	0.0911054	0.592996	0.998899	alpha_blockers	1124	1124	10	1114	-0.00170512	0.0527852	0.974236	0.999531	0.00613568	0.0547963	0.910866	0.997528	alpha_blockers	141.38	358.902	0.0447088	0.0156027	0.348986	0.7271	0.974189	NS	NS	NS
TRNA.CHARGING.PWY	454	454	2	452	NA	NA	NA	NA	NA	NA	NA	NA	alpha_blockers	305	305	7	298	-0.0681294	0.0829094	0.411895	0.993987	-0.0656071	0.0892445	0.462918	0.998899	alpha_blockers	1124	1124	10	1114	0.00565153	0.0515579	0.912734	0.999531	0.00584945	0.052541	0.911375	0.997528	alpha_blockers	145.476	376.193	0.0437827	-0.0149235	-0.340854	0.733213	0.974189	NS	NS	NS
TRPSYN.PWY	454	454	2	452	NA	NA	NA	NA	NA	NA	NA	NA	alpha_blockers	305	305	7	298	-0.0449951	0.157173	0.774867	0.993987	-0.0132475	0.167287	0.936942	0.998899	alpha_blockers	1124	1124	10	1114	0.0517036	0.0918495	0.573605	0.999531	0.0281526	0.096054	0.769509	0.997528	alpha_blockers	40.4802	118.535	0.0793014	0.0270872	0.341573	0.732672	0.974189	NS	NS	NS
UDPNAGSYN.PWY	454	454	2	452	NA	NA	NA	NA	NA	NA	NA	NA	alpha_blockers	305	305	7	298	0.238527	0.333171	0.474596	0.993987	-0.000474913	0.343937	0.998899	0.998899	alpha_blockers	1124	1124	10	1114	-0.397818	0.23483	0.0905329	0.999531	-0.294106	0.243386	0.227163	0.997528	alpha_blockers	9.00879	18.134	0.191943	-0.186613	-0.972228	0.330937	0.974189	NS	NS	NS
X1CMET2.PWY	454	454	2	452	NA	NA	NA	NA	NA	NA	NA	NA	alpha_blockers	305	305	7	298	0.0744145	0.130541	0.569079	0.993987	-0.0301882	0.135175	0.823456	0.998899	alpha_blockers	1124	1124	10	1114	0.0133171	0.0859537	0.876902	0.999531	0.0114155	0.0891146	0.898094	0.997528	alpha_blockers	58.6818	135.354	0.0717892	0.0317947	0.442889	0.657846	0.974189	NS	NS	NS
GLCMANNANAUT.PWY	454	453	2	452	NA	NA	NA	NA	NA	NA	NA	NA	alpha_blockers	305	305	7	298	-0.0538894	0.165286	0.744628	0.993987	-0.115654	0.173935	0.506688	0.998899	alpha_blockers	1124	1124	10	1114	0.00180416	0.114759	0.98746	0.999531	0.0154849	0.119181	0.896648	0.997528	alpha_blockers	36.6041	75.9323	0.0942656	-0.016311	-0.173032	0.862626	0.986214	NS	NS	NS
PWY0.1241	454	246	2	452	NA	NA	NA	NA	NA	NA	NA	NA	alpha_blockers	305	133	7	298	-0.179651	0.692383	0.795454	0.993987	-0.588927	0.732076	0.421854	0.998899	alpha_blockers	1124	496	10	1114	0.00837238	0.656378	0.989825	0.999531	0.161895	0.672973	0.809937	0.997528	alpha_blockers	2.08596	2.32109	0.47635	-0.0806236	-0.169253	0.865598	0.986214	NS	NS	NS
CENTFERM.PWY	454	266	2	452	NA	NA	NA	NA	NA	NA	NA	NA	alpha_blockers	305	221	7	298	0.0336315	0.819722	0.967301	0.993987	0.223398	0.85706	0.794561	0.998899	alpha_blockers	1124	939	10	1114	-0.0142598	0.660459	0.982778	0.999531	-0.0252374	0.683885	0.970569	0.997528	alpha_blockers	1.48822	2.2925	0.514296	0.00459184	0.0089284	0.992876	0.99722	NS	NS	NS
COA.PWY.1	454	454	2	452	NA	NA	NA	NA	NA	NA	NA	NA	alpha_blockers	305	305	7	298	0.0321493	0.0541503	0.553181	0.993987	0.0567033	0.0577836	0.327387	0.998899	alpha_blockers	1124	1124	10	1114	-0.0143928	0.0397121	0.7171	0.999531	-0.00633581	0.0407927	0.876601	0.997528	alpha_blockers	341.034	634.095	0.0320235	0.00188445	0.0588457	0.953075	0.99722	NS	NS	NS
DAPLYSINESYN.PWY	454	452	2	452	NA	NA	NA	NA	NA	NA	NA	NA	alpha_blockers	305	302	7	298	-0.00222941	0.295574	0.993987	0.993987	0.0103424	0.304841	0.972961	0.998899	alpha_blockers	1124	1118	10	1114	-0.00766558	0.216249	0.971729	0.999531	0.0650917	0.221414	0.76883	0.997528	alpha_blockers	11.4464	21.3841	0.174526	-0.00577026	-0.0330624	0.973625	0.99722	NS	NS	NS
FAO.PWY	454	389	2	452	NA	NA	NA	NA	NA	NA	NA	NA	alpha_blockers	305	288	7	298	-0.319494	0.601809	0.595891	0.993987	-0.325537	0.650847	0.617369	0.998899	alpha_blockers	1124	1088	10	1114	0.0316919	0.263359	0.904239	0.999531	0.0507526	0.273897	0.853032	0.997528	alpha_blockers	2.7611	14.4179	0.241269	-0.0247526	-0.102593	0.918286	0.99722	NS	NS	NS
GLUDEG.I.PWY	454	344	2	452	NA	NA	NA	NA	NA	NA	NA	NA	alpha_blockers	305	244	7	298	0.488419	0.744112	0.512088	0.993987	0.354143	0.79838	0.657712	0.998899	alpha_blockers	1124	956	10	1114	-0.345873	0.623446	0.579159	0.999531	-0.251484	0.64707	0.697612	0.997528	alpha_blockers	1.80602	2.57277	0.477884	-0.00177164	-0.00370725	0.997042	0.99722	NS	NS	NS
GLYCOL.GLYOXDEG.PWY	454	200	2	452	NA	NA	NA	NA	NA	NA	NA	NA	alpha_blockers	305	95	7	298	0.0945864	0.598624	0.874559	0.993987	0.0779345	0.628045	0.901339	0.998899	alpha_blockers	1124	370	10	1114	-0.0630999	0.60054	0.916338	0.999531	0.267094	0.617816	0.665596	0.997528	alpha_blockers	2.79057	2.77278	0.423967	0.0159953	0.0377277	0.969905	0.99722	NS	NS	NS
GLYCOLYSIS.TCA.GLYOX.BYPASS	454	232	2	452	NA	NA	NA	NA	NA	NA	NA	NA	alpha_blockers	305	128	7	298	0.175059	0.936591	0.851857	0.993987	0.24047	0.986913	0.807685	0.998899	alpha_blockers	1124	483	10	1114	-0.308106	0.849555	0.716922	0.999531	-0.232358	0.879302	0.791636	0.997528	alpha_blockers	1.13999	1.38553	0.629252	-0.0900115	-0.143045	0.886254	0.99722	NS	NS	NS
HEMESYN2.PWY	454	439	2	452	NA	NA	NA	NA	NA	NA	NA	NA	alpha_blockers	305	284	7	298	0.0439401	0.581598	0.939827	0.993987	-0.450623	0.622053	0.469453	0.998899	alpha_blockers	1124	1057	10	1114	0.0208536	0.494064	0.96634	0.999531	0.24572	0.513819	0.632589	0.997528	alpha_blockers	2.95634	4.09669	0.376541	0.0305305	0.0810816	0.935377	0.99722	NS	NS	NS
MET.SAM.PWY	454	454	2	452	NA	NA	NA	NA	NA	NA	NA	NA	alpha_blockers	305	305	7	298	-0.0667046	0.124886	0.593658	0.993987	-0.0930259	0.135207	0.492044	0.998899	alpha_blockers	1124	1124	10	1114	0.0146582	0.0769168	0.848895	0.999531	0.0213795	0.0793919	0.787758	0.997528	alpha_blockers	64.1166	169.028	0.0654919	-0.00771722	-0.117835	0.906199	0.99722	NS	NS	NS
NONMEVIPP.PWY	454	454	2	452	NA	NA	NA	NA	NA	NA	NA	NA	alpha_blockers	305	305	7	298	0.00807863	0.05421	0.881639	0.993987	0.0530945	0.0562801	0.346378	0.998899	alpha_blockers	1124	1124	10	1114	-0.00915481	0.0411091	0.823813	0.999531	0.00367838	0.0415763	0.929517	0.997528	alpha_blockers	340.283	591.731	0.0327558	-0.00286279	-0.0873979	0.930355	0.99722	NS	NS	NS
P185.PWY	454	447	2	452	NA	NA	NA	NA	NA	NA	NA	NA	alpha_blockers	305	300	7	298	-0.00560284	0.33805	0.986788	0.993987	-0.401618	0.344334	0.244541	0.998899	alpha_blockers	1124	1115	10	1114	0.0275628	0.222602	0.90148	0.999531	0.0136084	0.229006	0.952626	0.997528	alpha_blockers	8.75059	20.1809	0.185915	0.0175315	0.0942986	0.924872	0.99722	NS	NS	NS
P4.PWY	454	448	2	452	NA	NA	NA	NA	NA	NA	NA	NA	alpha_blockers	305	302	7	298	-0.0145546	0.241142	0.951913	0.993987	-0.0296426	0.25208	0.906482	0.998899	alpha_blockers	1124	1118	10	1114	0.0109544	0.17361	0.9497	0.999531	0.0686192	0.177611	0.699319	0.997528	alpha_blockers	17.197	33.1781	0.140894	0.00224614	0.0159421	0.987281	0.99722	NS	NS	NS
P441.PWY	454	449	2	452	NA	NA	NA	NA	NA	NA	NA	NA	alpha_blockers	305	300	7	298	0.193528	0.233585	0.408058	0.993987	0.0580377	0.246155	0.813792	0.998899	alpha_blockers	1124	1117	10	1114	-0.115179	0.182532	0.528165	0.999531	-0.037523	0.189815	0.843331	0.997528	alpha_blockers	18.3277	30.014	0.143827	0.00186066	0.0129368	0.989678	0.99722	NS	NS	NS
PEPTIDOGLYCANSYN.PWY	454	454	2	452	NA	NA	NA	NA	NA	NA	NA	NA	alpha_blockers	305	305	7	298	0.0148576	0.0418462	0.722814	0.993987	0.0543052	0.0435546	0.213626	0.998899	alpha_blockers	1124	1124	10	1114	-0.0134105	0.03118	0.667206	0.999531	-0.0106084	0.0319592	0.740003	0.997528	alpha_blockers	571.068	1028.61	0.0250026	-0.00331908	-0.13275	0.894391	0.99722	NS	NS	NS
PWY.2723	454	184	2	452	NA	NA	NA	NA	NA	NA	NA	NA	alpha_blockers	305	93	7	298	-0.112462	0.654893	0.863771	0.993987	-0.216883	0.68961	0.753391	0.998899	alpha_blockers	1124	346	10	1114	0.0456698	0.668162	0.945518	0.999531	0.332667	0.688375	0.629007	0.997528	alpha_blockers	2.33163	2.23994	0.4677	-0.0349817	-0.0747952	0.940378	0.99722	NS	NS	NS
PWY.3001	454	454	2	452	NA	NA	NA	NA	NA	NA	NA	NA	alpha_blockers	305	305	7	298	0.0298678	0.0773225	0.699568	0.993987	0.0209816	0.0844493	0.803978	0.998899	alpha_blockers	1124	1124	10	1114	-0.0105191	0.0462955	0.820298	0.999531	-0.00502073	0.0480419	0.916786	0.997528	alpha_blockers	167.258	466.576	0.0397203	0.00013837	0.00348361	0.99722	0.99722	NS	NS	NS
PWY.5136	454	389	2	452	NA	NA	NA	NA	NA	NA	NA	NA	alpha_blockers	305	288	7	298	-0.263079	0.586651	0.65416	0.993987	-0.267964	0.633728	0.672759	0.998899	alpha_blockers	1124	1088	10	1114	0.0850864	0.259994	0.743533	0.999531	0.097197	0.270456	0.719383	0.997528	alpha_blockers	2.90563	14.7935	0.237697	0.027929	0.117498	0.906465	0.99722	NS	NS	NS
PWY.5173	454	294	2	452	NA	NA	NA	NA	NA	NA	NA	NA	alpha_blockers	305	173	7	298	0.528522	0.697451	0.449176	0.993987	-0.0567741	0.726868	0.937801	0.998899	alpha_blockers	1124	600	10	1114	-0.405303	0.644439	0.529528	0.999531	-0.473735	0.652132	0.467727	0.997528	alpha_blockers	2.05576	2.40789	0.47332	0.0247754	0.0523439	0.958255	0.99722	NS	NS	NS
PWY.6147	454	436	2	452	NA	NA	NA	NA	NA	NA	NA	NA	alpha_blockers	305	301	7	298	-0.0996639	0.337909	0.76825	0.993987	0.0617567	0.362156	0.864733	0.998899	alpha_blockers	1124	1114	10	1114	0.0650913	0.249989	0.794623	0.999531	-0.0426971	0.258037	0.868607	0.997528	alpha_blockers	8.75791	16.0014	0.20097	0.00681368	0.033904	0.972954	0.99722	NS	NS	NS
PWY.6270	454	449	2	452	NA	NA	NA	NA	NA	NA	NA	NA	alpha_blockers	305	299	7	298	-0.016223	0.434055	0.970211	0.993987	-0.253613	0.454192	0.577067	0.998899	alpha_blockers	1124	1118	10	1114	0.0293706	0.276356	0.915381	0.999531	-0.0529433	0.283691	0.851992	0.997528	alpha_blockers	5.30774	13.0937	0.233117	0.0162195	0.0695767	0.944531	0.99722	NS	NS	NS
PWY.6803	454	208	2	452	NA	NA	NA	NA	NA	NA	NA	NA	alpha_blockers	305	116	7	298	-0.348831	0.784224	0.656779	0.993987	-0.421321	0.83772	0.615428	0.998899	alpha_blockers	1124	400	10	1114	0.172075	0.709271	0.808353	0.999531	0.455563	0.73057	0.53304	0.997528	alpha_blockers	1.626	1.98781	0.526038	-0.0623015	-0.118435	0.905723	0.99722	NS	NS	NS
PWY.6892	454	341	2	452	NA	NA	NA	NA	NA	NA	NA	NA	alpha_blockers	305	221	7	298	-0.0440503	0.827607	0.957587	0.993987	-0.0284628	0.897912	0.974736	0.998899	alpha_blockers	1124	870	10	1114	0.0677063	0.712558	0.924317	0.999531	0.355786	0.744841	0.632984	0.997528	alpha_blockers	1.46	1.96951	0.539988	0.0201297	0.0372781	0.970263	0.99722	NS	NS	NS
PWY.7211	454	446	2	452	NA	NA	NA	NA	NA	NA	NA	NA	alpha_blockers	305	304	7	298	-0.0357766	0.250873	0.886698	0.993987	-0.193103	0.263346	0.464059	0.998899	alpha_blockers	1124	1120	10	1114	0.0213334	0.154242	0.89002	0.999531	-0.00602709	0.160396	0.970033	0.997528	alpha_blockers	15.8888	42.0337	0.131394	0.00566746	0.0431332	0.965595	0.99722	NS	NS	NS
PWY.7234	454	454	2	452	NA	NA	NA	NA	NA	NA	NA	NA	alpha_blockers	305	305	7	298	0.11845	0.238345	0.619581	0.993987	-0.149761	0.241989	0.536537	0.998899	alpha_blockers	1124	1124	10	1114	-0.0588267	0.169839	0.729133	0.999531	-0.00579411	0.175651	0.973691	0.997528	alpha_blockers	17.603	34.6676	0.138316	0.000874104	0.00631963	0.994958	0.99722	NS	NS	NS
PWY.7383	454	427	2	452	NA	NA	NA	NA	NA	NA	NA	NA	alpha_blockers	305	302	7	298	0.11845	0.245058	0.629213	0.993987	0.109813	0.264893	0.678818	0.998899	alpha_blockers	1124	1123	10	1114	-0.0553358	0.151056	0.714192	0.999531	-0.0676954	0.156499	0.665422	0.997528	alpha_blockers	16.6518	43.8252	0.128589	-0.00748532	-0.058211	0.953581	0.99722	NS	NS	NS
PWY.7560	454	449	2	452	NA	NA	NA	NA	NA	NA	NA	NA	alpha_blockers	305	299	7	298	-0.0191282	0.441933	0.965506	0.993987	-0.264812	0.462073	0.567079	0.998899	alpha_blockers	1124	1118	10	1114	0.0230879	0.283496	0.935107	0.999531	-0.0609566	0.290785	0.833999	0.997528	alpha_blockers	5.12019	12.4425	0.238619	0.0107803	0.0451779	0.963966	0.99722	NS	NS	NS
PWY0.781	454	446	2	452	NA	NA	NA	NA	NA	NA	NA	NA	alpha_blockers	305	302	7	298	-0.0063504	0.237352	0.978673	0.993987	-0.0167585	0.249248	0.946446	0.998899	alpha_blockers	1124	1117	10	1114	0.0143	0.168191	0.932259	0.999531	0.0667872	0.172419	0.698573	0.997528	alpha_blockers	17.7506	35.3505	0.13723	0.00739702	0.0539024	0.957013	0.99722	NS	NS	NS
PWY0.862	454	348	2	452	NA	NA	NA	NA	NA	NA	NA	NA	alpha_blockers	305	195	7	298	-0.0677472	0.905446	0.940407	0.993987	-0.606401	0.966807	0.531057	0.998899	alpha_blockers	1124	738	10	1114	0.191284	0.810312	0.813427	0.999531	0.462535	0.832866	0.578769	0.997528	alpha_blockers	1.21976	1.52298	0.60382	0.0760871	0.12601	0.899724	0.99722	NS	NS	NS
PWY66.400	454	453	2	452	NA	NA	NA	NA	NA	NA	NA	NA	alpha_blockers	305	300	7	298	0.37372	0.407269	0.35957	0.993987	-0.0952135	0.410592	0.816804	0.998899	alpha_blockers	1124	1118	10	1114	-0.156405	0.28911	0.588623	0.999531	-0.219379	0.296706	0.459838	0.997528	alpha_blockers	6.02889	11.9639	0.235749	0.0212248	0.0900313	0.928262	0.99722	NS	NS	NS
HSERMETANA.PWY	454	447	2	452	NA	NA	NA	NA	NA	NA	NA	NA	alpha_blockers	305	305	7	298	-0.0865002	0.171087	0.613528	0.993987	-0.0793971	0.183724	0.665995	0.998899	alpha_blockers	1124	1124	10	1114	-2.89659e-05	0.125853	0.999816	0.999816	-0.0583504	0.130531	0.654948	0.997528	alpha_blockers	34.1639	63.1358	0.101378	-0.0303908	-0.299776	0.764348	0.974189	NS	NS	NS
HOMOSER.METSYN.PWY	454	454	2	452	NA	NA	NA	NA	NA	NA	NA	NA	alpha_blockers	305	305	7	298	-0.0768867	0.149453	0.607319	0.993987	-0.105049	0.161836	0.516837	0.998899	alpha_blockers	1124	1124	10	1114	-0.0150199	0.0970309	0.877011	0.999531	-0.00200552	0.100398	0.984067	0.998432	alpha_blockers	44.7702	106.214	0.0813832	-0.0333649	-0.409972	0.681826	0.974189	NS	NS	NS
PWY.6590	454	266	2	452	NA	NA	NA	NA	NA	NA	NA	NA	alpha_blockers	305	221	7	298	0.0235579	0.857116	0.978091	0.993987	0.235251	0.896124	0.793125	0.998899	alpha_blockers	1124	939	10	1114	-0.00588873	0.685857	0.993151	0.999531	-0.0167244	0.710182	0.981216	0.998432	alpha_blockers	1.3612	2.12585	0.535514	0.005606	0.0104684	0.991648	0.99722	NS	NS	NS
P124.PWY	454	290	2	452	NA	NA	NA	NA	NA	NA	NA	NA	alpha_blockers	305	195	7	298	0.897231	0.905578	0.322596	0.963682	0.827405	0.984043	0.401209	0.998899	alpha_blockers	1124	804	10	1114	-0.0108004	0.799258	0.989221	0.999531	0.00243264	0.824958	0.997648	0.999402	alpha_blockers	1.21941	1.5654	0.599242	0.386806	0.645492	0.518608	0.974189	NS	NS	NS
PWY0.1586	454	454	2	452	NA	NA	NA	NA	NA	NA	NA	NA	alpha_blockers	305	305	7	298	0.43036	0.293545	0.143688	0.963682	0.137712	0.301493	0.648217	0.998899	alpha_blockers	1124	1123	10	1114	-0.0134506	0.210944	0.94917	0.999531	0.00262116	0.220876	0.990534	0.999402	alpha_blockers	11.6051	22.4733	0.171301	0.137686	0.803765	0.421533	0.974189	NS	NS	NS
GLYOXYLATE.BYPASS	454	252	2	452	NA	NA	NA	NA	NA	NA	NA	NA	alpha_blockers	305	142	7	298	-0.170228	0.847057	0.840863	0.993987	-0.135332	0.893836	0.879771	0.998899	alpha_blockers	1124	571	10	1114	-0.217361	0.763594	0.775961	0.999531	-0.00114276	0.788759	0.998844	0.999402	alpha_blockers	1.39372	1.71504	0.567161	-0.196231	-0.345987	0.729352	0.974189	NS	NS	NS
PWY.561	454	202	2	452	NA	NA	NA	NA	NA	NA	NA	NA	alpha_blockers	305	109	7	298	-0.0884	0.835087	0.915767	0.993987	-0.186515	0.869302	0.830278	0.998899	alpha_blockers	1124	417	10	1114	-0.135598	0.77837	0.861734	0.999531	-0.000602036	0.802974	0.999402	0.999402	alpha_blockers	1.43396	1.65055	0.569387	-0.113656	-0.199611	0.841784	0.974189	NS	NS	NS
[truncated: 10 more columns]
