# Supplementary material for: Impact of commonly used drugs on the composition and metabolic function of the gut microbiota
Source: Nat Commun. 2020 Jan 17;11:362. doi: 10.1038/s41467-019-14177-z (PMC6969170; doi:10.1038/s41467-019-14177-z)
Supplement: Supplementary file 17 — Supplementary Data 15 [file 41467_2019_14177_MOESM17_ESM.xlsx]

## Sheet: Sheet1
Supplementary table 15 - Summary statistics taxa & pathways vs angiotensin II inhibitors
Univariate (lm= taxa or pathways~Age+Sex+BMI+drug X) & multivariate (lm= taxa or pathways~Age+Sex+BMI+all drugs) & results from univariate meta-analysis & results from multivariate meta analysis
Taxa
Taxa	N.IBD	non-zeros.IBD	Users.IBD	Non-users.IBD	Coef.IBD_univariate	SE.IBD_univariate	Pval.IBD_univariate	Qval.IBD_univariate	coeff.correcting.all.IBD_multivariate	SE.correcting_all.IBD_multivariate	pval.correcting.all.IBD_multivariate	qval.correcting.all.IBD_multivariate	drug.IBD	N.MIBS	non-zeros.MIBS	Users.MIBS	Non-users.MIBS	Coef.MIBS_univariate	SE.MIBS_univariate	Pval.MIBS_univariate	Qval.MIBS_univariate	coeff.correcting.all.MIBS_multivariate	SE.correcting_all.MIBS_multivariate	pval.correcting.all.MIBS_multivariate	qval.correcting.all.MIBS_multivariate	drug.MIBS	N.LLD	non-zeros.LLD	Users.LLD	Non-users.LLD	Coef.LLD_univariate	SE.LLD_univariate	Pval.LLD_univariate	Qval.LLD_univariate	coeff.correcting.all.LLD_multivariate	SE.correcting_all.LLD_multivariate	pval.correcting.all.LLD_multivariate	qval.correcting.all.LLD_multivariate	drug.LLD	inverse_var.ibd_univariate	inverse_var.mibs_univariate	inverse_var.lld_univariate	se_univariate	beta_univariate	Z_univariate	P_univariate	FDR_univariate	Het.Q_univariate	Het.I2_univariate
k__Bacteria.p__Firmicutes.c__Bacilli.o__Lactobacillales.f__Streptococcaceae.g__Streptococcus.s__Streptococcus_salivarius.t__Streptococcus_salivarius_unclassified	454	434	10	444	0.0132901	0.0239844	0.579795	0.947783	0.00756158	0.0233985	0.746748	0.962814	angII_receptor_antagonist	305	290	17	288	-0.001068	0.0119856	0.929061	0.997591	-0.0255193	0.0168277	0.130696	0.66851	angII_receptor_antagonist	1124	1068	33	1091	0.0225087	0.00871669	0.00994553	0.507397	0.0276698	0.00937777	0.00324242	0.453939	angII_receptor_antagonist	1738.36	6961.18	13161.2	0.00676343	0.0142681	2.10959	0.0348939	0.520634	NS	NS
k__Bacteria.p__Firmicutes.c__Negativicutes.o__Selenomonadales.f__Acidaminococcaceae	454	113	10	444	0.0187291	0.0165918	0.259619	0.947783	0.0280697	0.0182823	0.125534	0.942295	angII_receptor_antagonist	305	75	17	288	-0.0132549	0.0162566	0.415521	0.992683	-0.0116392	0.0251484	0.643873	0.85969	angII_receptor_antagonist	1124	349	33	1091	0.011411	0.0102173	0.264305	0.860144	0.0301972	0.0116273	0.00953119	0.667183	angII_receptor_antagonist	3632.58	3783.92	9579.25	0.00767061	0.00748356	0.975615	0.329256	0.845099	NS	NS
k__Bacteria.p__Actinobacteria.c__Actinobacteria.o__Coriobacteriales.f__Coriobacteriaceae.g__Collinsella.s__Collinsella_aerofaciens.t__GCF_000169035	454	304	10	444	0.00194339	0.0344132	0.954992	0.993637	0.00674682	0.038054	0.859366	0.962814	angII_receptor_antagonist	305	265	17	288	-0.00309495	0.0272077	0.909511	0.997591	-0.0177255	0.0416802	0.670984	0.85969	angII_receptor_antagonist	1124	1013	33	1091	0.0453325	0.0160197	0.00474117	0.506061	0.0448215	0.0183371	0.0146729	0.684737	angII_receptor_antagonist	844.401	1350.88	3896.65	0.0128122	0.0285796	2.23066	0.0257036	0.460936	NS	NS
k__Bacteria.p__Actinobacteria.c__Actinobacteria.o__Coriobacteriales.f__Coriobacteriaceae.g__Collinsella	454	342	10	444	-0.00703385	0.0344874	0.838484	0.97317	-0.00809795	0.0382363	0.832382	0.962814	angII_receptor_antagonist	305	278	17	288	0.00936541	0.0259991	0.718938	0.997591	-0.00891036	0.0399633	0.823737	0.910306	angII_receptor_antagonist	1124	1052	33	1091	0.0421378	0.0155002	0.0066587	0.506061	0.038978	0.0177467	0.0282796	0.865423	angII_receptor_antagonist	840.773	1479.39	4162.23	0.0124203	0.028281	2.277	0.0227865	0.460936	NS	NS
k__Bacteria.p__Actinobacteria.c__Actinobacteria.o__Actinomycetales	454	286	10	444	0.000703951	0.00477122	0.882776	0.976736	0.00303173	0.0048482	0.532134	0.942295	angII_receptor_antagonist	305	185	17	288	-5.69776e-05	0.00346469	0.98689	0.997591	-0.00439219	0.00520848	0.399854	0.799709	angII_receptor_antagonist	1124	769	33	1091	0.00596058	0.00244629	0.014984	0.569394	0.00587438	0.0027182	0.030908	0.865423	angII_receptor_antagonist	43928	83305	167103	0.00184322	0.00347292	1.88416	0.0595439	0.530447	NS	NS
k__Bacteria.p__Firmicutes.c__Bacilli.o__Lactobacillales.f__Streptococcaceae.g__Streptococcus.s__Streptococcus_mutans.t__Streptococcus_mutans_unclassified	454	126	10	444	0.00820052	0.00845009	0.33235	0.947783	-0.00189777	0.00874435	0.828298	0.962814	angII_receptor_antagonist	305	73	17	288	0.00634182	0.004587	0.167834	0.831447	0.000343243	0.00634463	0.956897	0.970765	angII_receptor_antagonist	1124	266	33	1091	0.00780748	0.00235987	0.000968119	0.220731	0.0045649	0.00255819	0.0746363	0.916406	angII_receptor_antagonist	14004.8	47527.2	179565	0.00203659	0.00754139	3.70295	0.000213109	0.0298353	0.0871884	0
k__Bacteria.p__Actinobacteria.c__Actinobacteria.o__Coriobacteriales.f__Coriobacteriaceae	454	436	10	444	-0.0301715	0.0284503	0.289502	0.947783	-0.0401387	0.0317883	0.207443	0.942295	angII_receptor_antagonist	305	305	17	288	0.00114332	0.0205151	0.955594	0.997591	0.0131803	0.031052	0.67158	0.85969	angII_receptor_antagonist	1124	1123	33	1091	0.0335455	0.0131917	0.0111271	0.507397	0.026077	0.0151852	0.0862175	0.916406	angII_receptor_antagonist	1235.46	2376.03	5746.41	0.0103374	0.0169063	1.63545	0.101955	0.657198	NS	NS
k__Bacteria.p__Firmicutes.c__Clostridia.o__Clostridiales.f__Lachnospiraceae.g__Anaerostipes.s__Anaerostipes_hadrus.t__GCF_000332875	454	345	10	444	-0.00711477	0.00976468	0.466625	0.947783	0.00284755	0.0107308	0.790869	0.962814	angII_receptor_antagonist	305	282	17	288	-0.00674792	0.00747013	0.367111	0.992683	-0.0307932	0.0114045	0.00739788	0.258926	angII_receptor_antagonist	1124	1061	33	1091	-0.00792994	0.00545625	0.146406	0.860144	-0.00986978	0.00623207	0.113558	0.916406	angII_receptor_antagonist	10487.8	17920.2	33590.1	0.00401616	-0.00745039	-1.8551	0.0635815	0.530447	NS	NS
k__Bacteria.p__Firmicutes.c__Clostridia.o__Clostridiales.f__Lachnospiraceae.g__Anaerostipes	454	392	10	444	-0.00513196	0.0100906	0.611302	0.947783	-0.000259801	0.0111615	0.981442	0.988502	angII_receptor_antagonist	305	293	17	288	-0.00784382	0.00746089	0.293991	0.96685	-0.0259475	0.0114842	0.0247056	0.526073	angII_receptor_antagonist	1124	1074	33	1091	-0.00707844	0.00545808	0.194945	0.860144	-0.00915376	0.00624745	0.143163	0.916406	angII_receptor_antagonist	9821.24	17964.6	33567.6	0.0040372	-0.00699096	-1.73164	0.0833384	0.614072	NS	NS
k__Bacteria.p__Bacteroidetes.c__Bacteroidia.o__Bacteroidales.f__Porphyromonadaceae.g__Parabacteroides	454	353	10	444	-0.0100348	0.0201601	0.618911	0.947783	-0.00554364	0.0223698	0.804405	0.962814	angII_receptor_antagonist	305	252	17	288	-0.00030013	0.0112957	0.97882	0.997591	0.0310448	0.0169515	0.0681821	0.632157	angII_receptor_antagonist	1124	1025	33	1091	-0.00979428	0.00751664	0.19284	0.860144	-0.0120826	0.00861058	0.160839	0.916406	angII_receptor_antagonist	2460.45	7837.46	17699.2	0.00597646	-0.00715764	-1.19764	0.231057	0.845099	NS	NS
k__Bacteria.p__Actinobacteria.c__Actinobacteria.o__Bifidobacteriales.f__Bifidobacteriaceae	454	423	10	444	-0.0265745	0.0708475	0.707772	0.954824	-0.0382468	0.0802858	0.634063	0.944349	angII_receptor_antagonist	305	294	17	288	-0.089785	0.0539384	0.0970465	0.639047	-0.119843	0.0824373	0.147203	0.66851	angII_receptor_antagonist	1124	1094	33	1091	-0.0568952	0.0349974	0.104296	0.860144	-0.0630741	0.039497	0.110574	0.916406	angII_receptor_antagonist	199.228	343.72	816.45	0.0271223	-0.0607676	-2.2405	0.0250584	0.460936	NS	NS
k__Bacteria.p__Actinobacteria.c__Actinobacteria.o__Bifidobacteriales.f__Bifidobacteriaceae.g__Bifidobacterium	454	413	10	444	-0.0265701	0.0714005	0.709978	0.954824	-0.0367153	0.0808054	0.649813	0.950643	angII_receptor_antagonist	305	293	17	288	-0.089774	0.0540858	0.0979976	0.639047	-0.119904	0.0826476	0.148027	0.66851	angII_receptor_antagonist	1124	1088	33	1091	-0.0576758	0.0350338	0.099985	0.860144	-0.0632235	0.039532	0.110048	0.916406	angII_receptor_antagonist	196.154	341.849	814.753	0.0271888	-0.0612768	-2.25375	0.024212	0.460936	NS	NS
k__Bacteria.p__Bacteroidetes.c__Bacteroidia.o__Bacteroidales.f__Bacteroidaceae.g__Bacteroides.s__Bacteroides_dorei.t__Bacteroides_dorei_unclassified	454	257	10	444	0.00619786	0.0204314	0.761772	0.97317	0.0304051	0.0232307	0.191378	0.942295	angII_receptor_antagonist	305	187	17	288	0.00948929	0.0111077	0.393641	0.992683	0.0260327	0.0169266	0.125285	0.66851	angII_receptor_antagonist	1124	808	33	1091	-0.0114861	0.00773673	0.137931	0.860144	-0.0147244	0.00887015	0.0972118	0.916406	angII_receptor_antagonist	2395.55	8105.03	16706.5	0.0060626	-0.00368044	-0.607072	0.543803	0.924507	NS	NS
k__Bacteria.p__Firmicutes.c__Clostridia.o__Clostridiales.f__Lachnospiraceae.g__Blautia.s__Blautia_hydrogenotrophica.t__GCF_000157975	454	87	10	444	0.00529671	0.00994847	0.594709	0.947783	0.00167275	0.0109995	0.879205	0.962814	angII_receptor_antagonist	305	80	17	288	0.0152095	0.00637838	0.0177262	0.450956	0.0113611	0.0098667	0.250586	0.68862	angII_receptor_antagonist	1124	182	33	1091	0.00437944	0.00337661	0.194901	0.860144	0.00658744	0.00384671	0.0870948	0.916406	angII_receptor_antagonist	10103.9	24579.8	87707.9	0.00285841	0.00663016	2.31953	0.0203665	0.460936	NS	NS
k__Bacteria.p__Firmicutes.c__Clostridia.o__Clostridiales.f__Oscillospiraceae.g__Oscillibacter.s__Oscillibacter_unclassified	454	357	10	444	-0.00959047	0.011618	0.409549	0.947783	-0.00528338	0.0130509	0.685821	0.950643	angII_receptor_antagonist	305	264	17	288	0.00864675	0.00651546	0.185487	0.852358	0.00724324	0.0100659	0.472419	0.826734	angII_receptor_antagonist	1124	1050	33	1091	-0.00573657	0.00420908	0.173191	0.860144	-0.00864448	0.00476403	0.0698778	0.916406	angII_receptor_antagonist	7408.56	23556.5	56445.1	0.00338236	-0.002187	-0.64659	0.517897	0.924507	NS	NS
k__Bacteria.p__Firmicutes.c__Clostridia.o__Clostridiales.f__Oscillospiraceae.g__Oscillibacter	454	369	10	444	-0.0126875	0.0117575	0.281137	0.947783	-0.00757974	0.0131292	0.564052	0.942295	angII_receptor_antagonist	305	268	17	288	0.00562204	0.00673811	0.404751	0.992683	0.00423421	0.010375	0.683523	0.85969	angII_receptor_antagonist	1124	1064	33	1091	-0.00699156	0.00435439	0.10864	0.860144	-0.0100396	0.00494895	0.0427452	0.916406	angII_receptor_antagonist	7233.86	22025.4	52740.6	0.00349215	-0.004106	-1.17578	0.239683	0.845099	NS	NS
k__Bacteria.p__Firmicutes.c__Negativicutes.o__Selenomonadales	454	413	10	444	0.0655544	0.0400373	0.102281	0.947783	0.0576256	0.0456493	0.207564	0.942295	angII_receptor_antagonist	305	272	17	288	0.00535551	0.0284868	0.851005	0.997591	0.0240488	0.0432735	0.578859	0.85969	angII_receptor_antagonist	1124	983	33	1091	0.0313806	0.0205597	0.127214	0.860144	0.0366185	0.0237056	0.12271	0.916406	angII_receptor_antagonist	623.835	1232.29	2365.74	0.0153903	0.028834	1.87351	0.0609977	0.530447	NS	NS
k__Bacteria.p__Firmicutes.c__Clostridia.o__Clostridiales.f__Lachnospiraceae.g__Blautia.s__Ruminococcus_gnavus.t__Ruminococcus_gnavus_unclassified	454	314	10	444	0.0216754	0.0255658	0.397043	0.947783	-0.000847474	0.0291676	0.976837	0.988502	angII_receptor_antagonist	305	158	17	288	-0.000598701	0.00767538	0.937883	0.997591	0.00487633	0.0121182	0.687752	0.85969	angII_receptor_antagonist	1124	434	33	1091	-0.00285429	0.00250269	0.254357	0.860144	-0.0050446	0.00294931	0.0875119	0.916406	angII_receptor_antagonist	1529.96	16974.6	159657	0.00236915	-0.00242874	-1.02515	0.305293	0.845099	NS	NS
k__Bacteria.p__Firmicutes.c__Bacilli.o__Lactobacillales.f__Streptococcaceae.g__Streptococcus.s__Streptococcus_australis.t__Streptococcus_australis_unclassified	454	122	10	444	-0.00119689	0.00521227	0.818488	0.97317	0.00145328	0.00578529	0.801787	0.962814	angII_receptor_antagonist	305	103	17	288	-0.000936741	0.00272239	0.731031	0.997591	-0.00150187	0.00425347	0.724311	0.886874	angII_receptor_antagonist	1124	381	33	1091	0.00191929	0.00159408	0.228845	0.860144	0.003365	0.0018323	0.0665677	0.916406	angII_receptor_antagonist	36808.3	134927	393533	0.00133006	0.00103465	0.777897	0.43663	0.898692	NS	NS
k__Bacteria.p__Actinobacteria.c__Actinobacteria.o__Actinomycetales.f__Micrococcaceae.g__Rothia	454	162	10	444	0.000851585	0.00290844	0.769824	0.97317	-7.75394e-05	0.00285247	0.978328	0.988502	angII_receptor_antagonist	305	98	17	288	-0.00134728	0.00193155	0.486053	0.992683	-0.000849082	0.00283527	0.764829	0.899799	angII_receptor_antagonist	1124	355	33	1091	0.00265939	0.00127408	0.0370948	0.860144	0.00193449	0.00135256	0.152949	0.916406	angII_receptor_antagonist	118217	268032	616037	0.000998859	0.00137469	1.37626	0.16874	0.819053	NS	NS
k__Bacteria.p__Bacteroidetes.c__Bacteroidia.o__Bacteroidales.f__Porphyromonadaceae.g__Parabacteroides.s__Parabacteroides_merdae.t__Parabacteroides_merdae_unclassified	454	223	10	444	0.00588397	0.0152714	0.70021	0.954824	0.000497793	0.0169101	0.97653	0.988502	angII_receptor_antagonist	305	177	17	288	0.00849493	0.00987492	0.390348	0.992683	0.0298513	0.0150128	0.0478124	0.632157	angII_receptor_antagonist	1124	779	33	1091	-0.00706573	0.00679384	0.298556	0.867819	-0.0107685	0.00781914	0.16874	0.916406	angII_receptor_antagonist	4287.85	10254.9	21665.6	0.00525528	-0.00112511	-0.214092	0.830475	0.930132	NS	NS
k__Bacteria.p__Firmicutes.c__Clostridia.o__Clostridiales.f__Lachnospiraceae.g__Coprococcus.s__Coprococcus_comes.t__GCF_000155875	454	300	10	444	-0.023338	0.0251456	0.353861	0.947783	0.015178	0.0277996	0.585388	0.942295	angII_receptor_antagonist	305	264	17	288	0.00574925	0.0172081	0.738539	0.997591	0.0118465	0.0259651	0.648587	0.85969	angII_receptor_antagonist	1124	1047	33	1091	0.00836215	0.0108957	0.442964	0.912894	0.0207582	0.0123749	0.0937453	0.916406	angII_receptor_antagonist	1581.52	3377.01	8423.39	0.00864452	0.00395634	0.45767	0.64719	0.924507	NS	NS
k__Bacteria.p__Firmicutes.c__Clostridia.o__Clostridiales.f__Lachnospiraceae.g__Lachnospiraceae_noname.s__Lachnospiraceae_bacterium_2_1_58FAA.t__GCF_000218465	454	144	10	444	-0.00189266	0.0035947	0.598822	0.947783	-0.00283921	0.00404225	0.482893	0.942295	angII_receptor_antagonist	305	87	17	288	0.00167277	0.00683035	0.806701	0.997591	0.00119415	0.0104804	0.909372	0.951308	angII_receptor_antagonist	1124	218	33	1091	-0.00276307	0.00304335	0.364124	0.912894	-0.00475753	0.00346629	0.17019	0.916406	angII_receptor_antagonist	77388	21434.5	107968	0.00219905	-0.00197755	-0.899274	0.368507	0.859849	NS	NS
k__Bacteria.p__Firmicutes.c__Bacilli.o__Lactobacillales.f__Lactobacillaceae.g__Lactobacillus	454	270	10	444	0.00906525	0.014968	0.5451	0.947783	0.0146539	0.0165031	0.375169	0.942295	angII_receptor_antagonist	305	158	17	288	-0.00646307	0.00679625	0.342448	0.992683	-0.0144125	0.0097012	0.138675	0.66851	angII_receptor_antagonist	1124	630	33	1091	-0.00364806	0.00654345	0.577292	0.948556	-0.0110734	0.00748611	0.139392	0.916406	angII_receptor_antagonist	4463.45	21650.2	23355.4	0.00449607	-0.00373297	-0.830272	0.406385	0.898692	NS	NS
k__Bacteria.p__Firmicutes.c__Clostridia.o__Clostridiales.f__Peptostreptococcaceae	454	395	10	444	0.0254031	0.0151839	0.0950466	0.947783	0.0340766	0.0169036	0.044492	0.831393	angII_receptor_antagonist	305	270	17	288	-0.00302593	0.00792867	0.703002	0.997591	-0.000696908	0.0114993	0.951721	0.970765	angII_receptor_antagonist	1124	1045	33	1091	0.00306138	0.00997505	0.758974	0.979042	0.0164319	0.0112721	0.145203	0.916406	angII_receptor_antagonist	4337.44	15907.4	10050.1	0.00574533	0.00306378	0.533265	0.59385	0.924507	NS	NS
k__Bacteria.p__Firmicutes.c__Clostridia.o__Clostridiales.f__Peptostreptococcaceae.g__Peptostreptococcaceae_noname	454	388	10	444	0.0273813	0.0144509	0.0587892	0.947783	0.034436	0.0160477	0.0324998	0.831393	angII_receptor_antagonist	305	266	17	288	-0.00283673	0.00798471	0.722642	0.997591	-0.000650767	0.0115768	0.955215	0.970765	angII_receptor_antagonist	1124	1040	33	1091	0.00207563	0.00998762	0.835407	0.979042	0.0158151	0.0112839	0.161337	0.916406	angII_receptor_antagonist	4788.59	15684.9	10024.8	0.00572614	0.00352256	0.615171	0.538442	0.924507	NS	NS
k__Bacteria.p__Bacteroidetes.c__Bacteroidia.o__Bacteroidales.f__Bacteroidaceae.g__Bacteroides.s__Bacteroides_uniformis	454	353	10	444	-0.0161154	0.0342832	0.638543	0.947783	-0.0324558	0.0385361	0.400175	0.942295	angII_receptor_antagonist	305	268	17	288	0.0282573	0.0160728	0.0797929	0.616001	0.0525154	0.0241663	0.0306948	0.537158	angII_receptor_antagonist	1124	1052	33	1091	-0.0156471	0.0115252	0.174855	0.860144	-0.0175961	0.0132085	0.183084	0.936736	angII_receptor_antagonist	850.819	3870.93	7528.39	0.00903503	-0.00180624	-0.199915	0.841547	0.93338	NS	NS
k__Bacteria.p__Bacteroidetes.c__Bacteroidia.o__Bacteroidales.f__Porphyromonadaceae.g__Odoribacter	454	184	10	444	-0.00447786	0.00696175	0.52043	0.947783	-0.00682035	0.00799154	0.393936	0.942295	angII_receptor_antagonist	305	100	17	288	-3.88131e-05	0.00244714	0.987357	0.997591	-9.26363e-05	0.0040182	0.981626	0.987706	angII_receptor_antagonist	1124	398	33	1091	-0.00372033	0.00277855	0.180866	0.860144	-0.00420788	0.00318942	0.187347	0.936736	angII_receptor_antagonist	20633.1	166987	129528	0.0017757	-0.0018312	-1.03126	0.302421	0.845099	NS	NS
k__Bacteria.p__Bacteroidetes.c__Bacteroidia.o__Bacteroidales.f__Bacteroidaceae.g__Bacteroides.s__Bacteroides_uniformis.t__Bacteroides_uniformis_unclassified	454	353	10	444	-0.0144468	0.0341807	0.672752	0.947783	-0.0330516	0.0383883	0.389772	0.942295	angII_receptor_antagonist	305	268	17	288	0.0294358	0.0160511	0.0676993	0.616001	0.0545548	0.0244126	0.0263037	0.526073	angII_receptor_antagonist	1124	1050	33	1091	-0.0158518	0.0114057	0.164866	0.860144	-0.0162125	0.0130858	0.215641	0.943428	angII_receptor_antagonist	855.93	3881.44	7686.93	0.00897148	-0.00160684	-0.179106	0.857855	0.938279	NS	NS
k__Bacteria.p__Firmicutes.c__Clostridia.o__Clostridiales.f__Lachnospiraceae.g__Lachnospiraceae_noname.s__Lachnospiraceae_bacterium_1_4_56FAA.t__GCF_000218385	454	158	10	444	0.00980257	0.0049819	0.0497772	0.947783	0.0083573	0.0055635	0.133901	0.942295	angII_receptor_antagonist	305	105	17	288	0.00252413	0.00353846	0.476225	0.992683	-0.00113742	0.00541182	0.833705	0.910306	angII_receptor_antagonist	1124	234	33	1091	0.00377944	0.00263067	0.151087	0.860144	0.0038908	0.00303961	0.20081	0.943428	angII_receptor_antagonist	40291.1	79867.7	144500	0.00194382	0.00431757	2.22117	0.0263392	0.460936	NS	NS
k__Bacteria.p__Firmicutes.c__Clostridia.o__Clostridiales.f__Clostridiaceae.g__Clostridium.s__Clostridium_leptum.t__GCF_000154345	454	255	10	444	-0.00413089	0.00628281	0.51122	0.947783	-0.00197537	0.00682794	0.772502	0.962814	angII_receptor_antagonist	305	252	17	288	-0.00298419	0.00462707	0.519487	0.992683	-0.0131374	0.00709657	0.0653207	0.632157	angII_receptor_antagonist	1124	918	33	1091	0.00266364	0.00307197	0.386088	0.912894	0.0043505	0.0034897	0.212795	0.943428	angII_receptor_antagonist	25333.3	46707.7	105966	0.00237018	0.000214718	0.0905913	0.927817	0.962181	NS	NS
k__Bacteria.p__Bacteroidetes.c__Bacteroidia.o__Bacteroidales.f__Bacteroidaceae.g__Bacteroides	454	429	10	444	-0.0291785	0.0534268	0.585249	0.947783	-0.0523521	0.0596527	0.380686	0.942295	angII_receptor_antagonist	305	298	17	288	0.0275902	0.030593	0.36787	0.992683	0.0882596	0.0461831	0.0570814	0.632157	angII_receptor_antagonist	1124	1111	33	1091	-0.0133883	0.019259	0.487093	0.93521	-0.027534	0.0217985	0.206822	0.943428	angII_receptor_antagonist	350.333	1068.45	2696.07	0.0155892	-0.00409232	-0.262511	0.792928	0.930132	NS	NS
k__Bacteria.p__Bacteroidetes.c__Bacteroidia.o__Bacteroidales.f__Rikenellaceae.g__Alistipes.s__Alistipes_indistinctus.t__GCF_000231275	454	92	10	444	0.00258505	0.00568479	0.649528	0.947783	0.00270985	0.00642971	0.673649	0.950643	angII_receptor_antagonist	305	107	17	288	0.00593101	0.00307309	0.0545873	0.616001	0.0116569	0.00474748	0.0147417	0.412768	angII_receptor_antagonist	1124	437	33	1091	0.00250126	0.00222784	0.261801	0.860144	0.00308085	0.00257127	0.231117	0.951962	angII_receptor_antagonist	30943.6	105889	201480	0.00171926	0.0035824	2.08369	0.0371881	0.520634	NS	NS
k__Bacteria.p__Actinobacteria.c__Actinobacteria.o__Bifidobacteriales.f__Bifidobacteriaceae.g__Bifidobacterium.s__Bifidobacterium_adolescentis.t__Bifidobacterium_adolescentis_unclassified	454	263	10	444	-0.086852	0.0616445	0.159569	0.947783	-0.0713245	0.0678536	0.293828	0.942295	angII_receptor_antagonist	305	220	17	288	-0.0699422	0.0525946	0.18459	0.852358	-0.118255	0.0810481	0.145734	0.66851	angII_receptor_antagonist	1124	937	33	1091	-0.0447236	0.0325283	0.169434	0.860144	-0.0416544	0.0368361	0.25839	0.951962	angII_receptor_antagonist	263.155	361.507	945.098	0.0252397	-0.0575937	-2.28187	0.0224968	0.460936	NS	NS
k__Bacteria.p__Bacteroidetes.c__Bacteroidia.o__Bacteroidales.f__Porphyromonadaceae	454	386	10	444	-0.0306893	0.0263373	0.244556	0.947783	-0.0332601	0.0286277	0.246008	0.942295	angII_receptor_antagonist	305	274	17	288	-0.00416665	0.0138288	0.763396	0.997591	0.032302	0.0209163	0.12372	0.66851	angII_receptor_antagonist	1124	1071	33	1091	-0.0108823	0.00977153	0.26566	0.860144	-0.0126391	0.0111596	0.257645	0.951962	angII_receptor_antagonist	1441.64	5229.18	10473.1	0.00763739	-0.0104995	-1.37475	0.16921	0.819053	NS	NS
k__Bacteria.p__Bacteroidetes.c__Bacteroidia.o__Bacteroidales.f__Bacteroidales_noname.g__Bacteroidales_noname.s__Bacteroidales_bacterium_ph8.t__GCF_000311925	454	213	10	444	0.000136396	0.00812679	0.986617	0.993637	0.00374083	0.00907728	0.680485	0.950643	angII_receptor_antagonist	305	170	17	288	0.000508274	0.00619057	0.934619	0.997591	0.00719522	0.00951679	0.450293	0.826734	angII_receptor_antagonist	1124	795	33	1091	-0.00468269	0.0042975	0.276111	0.860144	-0.00570233	0.004917	0.246421	0.951962	angII_receptor_antagonist	15141.3	26093.9	54146.3	0.00323793	-0.00249757	-0.771348	0.440501	0.898692	NS	NS
k__Bacteria.p__Firmicutes.c__Clostridia.o__Clostridiales.f__Lachnospiraceae.g__Dorea.s__Dorea_formicigenerans.t__Dorea_formicigenerans_unclassified	454	330	10	444	-0.0086737	0.0191516	0.650847	0.947783	0.00433473	0.0216272	0.841247	0.962814	angII_receptor_antagonist	305	286	17	288	0.0101178	0.0124979	0.418836	0.992683	-0.00626942	0.0193715	0.746466	0.886874	angII_receptor_antagonist	1124	1090	33	1091	-0.0106716	0.00742151	0.150733	0.860144	-0.00965807	0.00850857	0.256587	0.951962	angII_receptor_antagonist	2726.4	6402.16	18155.8	0.00605401	-0.00559383	-0.923987	0.355493	0.845099	NS	NS
k__Bacteria.p__Firmicutes.c__Clostridia.o__Clostridiales.f__Lachnospiraceae.g__Blautia.s__Ruminococcus_obeum	454	423	10	444	0.00292457	0.0218141	0.893411	0.976736	0.0119352	0.0243483	0.624276	0.944349	angII_receptor_antagonist	305	305	17	288	0.0108895	0.0146102	0.456664	0.992683	0.00254383	0.0226181	0.910538	0.951308	angII_receptor_antagonist	1124	1121	33	1091	0.0112959	0.0095883	0.239011	0.860144	0.0126579	0.0107816	0.240647	0.951962	angII_receptor_antagonist	2101.49	4684.76	10877.2	0.00752423	0.0101921	1.35457	0.175553	0.819249	NS	NS
k__Bacteria.p__Firmicutes.c__Clostridia.o__Clostridiales.f__Clostridiaceae.g__Clostridium.s__Clostridium_bolteae	454	212	10	444	-0.00196633	0.00397221	0.620871	0.947783	-0.0056418	0.004596	0.220469	0.942295	angII_receptor_antagonist	305	82	17	288	0.0121759	0.00439125	0.00590849	0.299216	0.0182035	0.00669281	0.00696456	0.258926	angII_receptor_antagonist	1124	169	33	1091	0.00327943	0.00273691	0.231085	0.860144	-0.00132891	0.00294637	0.652057	0.997202	angII_receptor_antagonist	63377.5	51859	133499	0.00200508	0.00379764	1.89401	0.0582233	0.530447	NS	NS
k__Bacteria.p__Firmicutes.c__Clostridia.o__Clostridiales.f__Lachnospiraceae.g__Lachnospiraceae_noname.s__Lachnospiraceae_bacterium_5_1_63FAA.t__GCF_000185525	454	368	10	444	0.00761443	0.010835	0.482585	0.947783	0.00656173	0.0124708	0.599072	0.942295	angII_receptor_antagonist	305	290	17	288	-0.0103639	0.00700297	0.139967	0.750378	-0.0191231	0.0107882	0.07747	0.637988	angII_receptor_antagonist	1124	1084	33	1091	0.00508998	0.00462999	0.271858	0.860144	0.00344465	0.00536727	0.52115	0.997202	angII_receptor_antagonist	8518.07	20390.8	46648.7	0.00363798	0.00120402	0.330958	0.740676	0.924507	NS	NS
k__Bacteria.p__Firmicutes.c__Clostridia.o__Clostridiales.f__Lachnospiraceae.g__Dorea.s__Dorea_longicatena.t__GCF_000154065	454	325	10	444	-0.00518357	0.0290948	0.858679	0.97317	0.0235147	0.0324672	0.469336	0.942295	angII_receptor_antagonist	305	285	17	288	0.0229119	0.0195581	0.242346	0.899475	0.0365249	0.0299163	0.223216	0.68862	angII_receptor_antagonist	1124	1074	33	1091	-0.0154777	0.0133398	0.246189	0.860144	-0.00650635	0.01511	0.666847	0.997202	angII_receptor_antagonist	1181.32	2614.25	5619.54	0.0103059	-0.00352665	-0.342196	0.732203	0.924507	NS	NS
k__Bacteria.p__Actinobacteria.c__Actinobacteria.o__Actinomycetales.f__Actinomycetaceae	454	226	10	444	-0.000191271	0.00325106	0.953113	0.993637	0.0014286	0.00351161	0.684371	0.950643	angII_receptor_antagonist	305	157	17	288	-0.00290541	0.00244254	0.235228	0.899475	-0.00471802	0.00375914	0.210613	0.68862	angII_receptor_antagonist	1124	613	33	1091	0.00209656	0.00187753	0.264384	0.860144	0.00181195	0.0021442	0.398277	0.997202	angII_receptor_antagonist	94612.8	167617	283679	0.00135344	0.000164236	0.121347	0.903416	0.958169	NS	NS
k__Bacteria.p__Actinobacteria.c__Actinobacteria.o__Actinomycetales.f__Actinomycetaceae.g__Actinomyces	454	222	10	444	-0.000292395	0.00323057	0.927926	0.979798	0.00191145	0.00349321	0.584571	0.942295	angII_receptor_antagonist	305	156	17	288	-0.00273175	0.00241703	0.259334	0.944367	-0.00468321	0.00370096	0.206895	0.68862	angII_receptor_antagonist	1124	604	33	1091	0.00223666	0.00187037	0.232016	0.860144	0.00180115	0.00213203	0.398409	0.997202	angII_receptor_antagonist	95816.9	171174	285855	0.00134493	0.00026	0.193319	0.846709	0.93338	NS	NS
k__Bacteria.p__Bacteroidetes.c__Bacteroidia.o__Bacteroidales.f__Rikenellaceae.g__Alistipes	454	362	10	444	-0.0185604	0.0276147	0.501862	0.947783	-0.0162633	0.0311461	0.601851	0.942295	angII_receptor_antagonist	305	269	17	288	0.00409344	0.0180045	0.820304	0.997591	0.0294384	0.0266995	0.27122	0.68862	angII_receptor_antagonist	1124	1073	33	1091	-0.012511	0.0115313	0.278171	0.860144	-0.0092492	0.0132033	0.483754	0.997202	angII_receptor_antagonist	1311.36	3084.87	7520.49	0.00916055	-0.00887835	-0.969194	0.332449	0.845099	NS	NS
k__Bacteria.p__Firmicutes.c__Clostridia.o__Clostridiales.f__Lachnospiraceae	454	451	10	444	-0.0230905	0.0505881	0.6483	0.947783	-0.0196347	0.0568144	0.729832	0.962814	angII_receptor_antagonist	305	305	17	288	0.0147765	0.0280704	0.598999	0.997591	0.0590051	0.0424227	0.165441	0.68862	angII_receptor_antagonist	1124	1124	33	1091	-0.0202678	0.0176274	0.250478	0.860144	-0.0099497	0.0200734	0.620231	0.997202	angII_receptor_antagonist	390.754	1269.12	3218.27	0.0143177	-0.0113766	-0.794585	0.426855	0.898692	NS	NS
k__Bacteria.p__Firmicutes.c__Clostridia.o__Clostridiales.f__Lachnospiraceae.g__Dorea	454	418	10	444	-0.0129195	0.0294675	0.66129	0.947783	0.0127995	0.0331533	0.699653	0.958506	angII_receptor_antagonist	305	304	17	288	0.025127	0.0193747	0.19567	0.85828	0.0253752	0.0297311	0.394161	0.799709	angII_receptor_antagonist	1124	1122	33	1091	-0.0173089	0.0124258	0.163904	0.860144	-0.0100887	0.0141089	0.474727	0.997202	angII_receptor_antagonist	1151.63	2663.97	6476.65	0.009857	-0.00583394	-0.591858	0.553946	0.924507	NS	NS
k__Bacteria.p__Firmicutes.c__Bacilli	454	452	10	444	-0.0568051	0.0547604	0.300161	0.947783	-0.109118	0.0539021	0.0436145	0.831393	angII_receptor_antagonist	305	301	17	288	-0.00674933	0.0253381	0.790144	0.997591	-0.0270872	0.0358374	0.450447	0.826734	angII_receptor_antagonist	1124	1115	33	1091	0.0330556	0.0187309	0.0778802	0.860144	0.013601	0.0209374	0.516088	0.997202	angII_receptor_antagonist	333.478	1557.58	2850.23	0.0145228	0.0136588	0.940503	0.34696	0.845099	NS	NS
k__Bacteria.p__Firmicutes.c__Bacilli.o__Lactobacillales	454	451	10	444	-0.0562029	0.0547564	0.305272	0.947783	-0.108913	0.0539574	0.0442257	0.831393	angII_receptor_antagonist	305	301	17	288	-0.00674274	0.0253468	0.790415	0.997591	-0.0270298	0.0358483	0.451545	0.826734	angII_receptor_antagonist	1124	1115	33	1091	0.0331453	0.0187171	0.0768599	0.860144	0.0136932	0.020922	0.512939	0.997202	angII_receptor_antagonist	333.527	1556.52	2854.45	0.0145179	0.0137783	0.949055	0.342592	0.845099	NS	NS
k__Bacteria.p__Firmicutes.c__Negativicutes.o__Selenomonadales.f__Veillonellaceae	454	376	10	444	0.0599837	0.0406339	0.140609	0.947783	0.0442914	0.0463327	0.339683	0.942295	angII_receptor_antagonist	305	244	17	288	0.0204254	0.0287504	0.47799	0.992683	0.029452	0.0435605	0.49956	0.852907	angII_receptor_antagonist	1124	856	33	1091	0.0257426	0.0216001	0.233601	0.860144	0.0168305	0.0249105	0.499414	0.997202	angII_receptor_antagonist	605.651	1209.79	2143.33	0.0158935	0.0293562	1.84706	0.064739	0.530447	NS	NS
k__Bacteria.p__Firmicutes.c__Clostridia.o__Clostridiales.f__Eubacteriaceae.g__Eubacterium.s__Eubacterium_siraeum	454	158	10	444	-0.00578205	0.0171126	0.735614	0.961957	-0.00376568	0.0191564	0.84426	0.962814	angII_receptor_antagonist	305	181	17	288	-0.0266324	0.0122518	0.0305292	0.616001	-0.0079735	0.0190065	0.675191	0.85969	angII_receptor_antagonist	1124	759	33	1091	0.0106598	0.00910142	0.241766	0.860144	0.00677618	0.010421	0.515677	0.997202	angII_receptor_antagonist	3414.8	6661.98	12072.1	0.00671931	-0.00309194	-0.460158	0.645403	0.924507	NS	NS
k__Bacteria.p__Firmicutes.c__Clostridia.o__Clostridiales.f__Eubacteriaceae.g__Eubacterium.s__Eubacterium_siraeum.t__Eubacterium_siraeum_unclassified	454	156	10	444	-0.00423694	0.0169537	0.802772	0.97317	-0.00408728	0.0189876	0.829675	0.962814	angII_receptor_antagonist	305	181	17	288	-0.0238099	0.0114319	0.0381521	0.616001	-0.00852719	0.0177347	0.631057	0.85969	angII_receptor_antagonist	1124	756	33	1091	0.0107269	0.00911506	0.239518	0.860144	0.00718423	0.0104202	0.490691	0.997202	angII_receptor_antagonist	3479.15	7651.82	12036	0.00657	-0.00292748	-0.445583	0.655899	0.924507	NS	NS
k__Bacteria.p__Firmicutes.c__Bacilli.o__Lactobacillales.f__Streptococcaceae	454	447	10	444	0.00798634	0.0419223	0.849004	0.97317	-0.00689359	0.0419765	0.869639	0.962814	angII_receptor_antagonist	305	297	17	288	0.00601168	0.0247051	0.807916	0.997591	-0.021891	0.0351082	0.533492	0.85969	angII_receptor_antagonist	1124	1107	33	1091	0.0297656	0.0180709	0.0998085	0.860144	0.00929665	0.0200771	0.643425	0.997202	angII_receptor_antagonist	568.998	1638.43	3062.25	0.0137755	0.0200285	1.45392	0.145969	0.785986	NS	NS
k__Bacteria.p__Firmicutes.c__Bacilli.o__Lactobacillales.f__Streptococcaceae.g__Streptococcus	454	446	10	444	0.00926991	0.0420151	0.825483	0.97317	-0.00627851	0.0419944	0.88123	0.962814	angII_receptor_antagonist	305	296	17	288	0.00639747	0.0246804	0.795655	0.997591	-0.0222814	0.0350956	0.526076	0.85969	angII_receptor_antagonist	1124	1105	33	1091	0.025053	0.0180353	0.165078	0.860144	0.00525989	0.0200319	0.792928	0.997202	angII_receptor_antagonist	566.487	1641.71	3074.34	0.0137587	0.0175627	1.27648	0.201788	0.83089	NS	NS
k__Bacteria.p__Firmicutes.c__Clostridia.o__Clostridiales.f__Lachnospiraceae.g__Dorea.s__Dorea_formicigenerans	454	330	10	444	-0.00990859	0.0193341	0.608563	0.947783	0.00315958	0.0218152	0.884916	0.962814	angII_receptor_antagonist	305	286	17	288	0.00988143	0.0124896	0.429474	0.992683	-0.00688294	0.0193781	0.72273	0.886874	angII_receptor_antagonist	1124	1090	33	1091	-0.0104479	0.00738564	0.157457	0.860144	-0.00864612	0.00847018	0.307592	0.997202	angII_receptor_antagonist	2675.19	6410.64	18332.6	0.00603919	-0.00564214	-0.934254	0.350173	0.845099	NS	NS
k__Bacteria.p__Firmicutes.c__Bacilli.o__Lactobacillales.f__Streptococcaceae.g__Streptococcus.s__Streptococcus_sanguinis.t__Streptococcus_sanguinis_unclassified	454	135	10	444	0.00135923	0.00165167	0.411026	0.947783	0.00176798	0.00187098	0.345318	0.942295	angII_receptor_antagonist	305	102	17	288	-0.00107141	0.00161764	0.508293	0.992683	-0.000470336	0.00241508	0.845746	0.910306	angII_receptor_antagonist	1124	397	33	1091	0.00207337	0.00133203	0.119868	0.860144	0.00121763	0.00150403	0.418367	0.997202	angII_receptor_antagonist	366569	382151	563602	0.000872931	0.000958124	1.09759	0.272382	0.845099	NS	NS
k__Bacteria.p__Firmicutes.c__Clostridia.o__Clostridiales.f__Lachnospiraceae.g__Roseburia.s__Roseburia_unclassified	454	140	10	444	0.00547601	0.00652819	0.402058	0.947783	0.00493746	0.00754658	0.51335	0.942295	angII_receptor_antagonist	305	100	17	288	0.00539253	0.00620304	0.385372	0.992683	-0.0025527	0.00974754	0.793621	0.910306	angII_receptor_antagonist	1124	332	33	1091	0.00535412	0.00374238	0.152812	0.860144	0.00158637	0.00430405	0.712519	0.997202	angII_receptor_antagonist	23464.6	25989.1	71401.1	0.00287652	0.00538604	1.87241	0.0611493	0.530447	NS	NS
k__Bacteria.p__Firmicutes.c__Negativicutes.o__Selenomonadales.f__Veillonellaceae.g__Veillonella	454	253	10	444	0.00672114	0.00707803	0.342924	0.947783	0.00450923	0.00793097	0.570027	0.942295	angII_receptor_antagonist	305	150	17	288	-0.000306959	0.00307981	0.920679	0.997591	-0.00912126	0.00441004	0.0396574	0.616893	angII_receptor_antagonist	1124	553	33	1091	0.00227578	0.00220753	0.30281	0.867819	8.74025e-05	0.00251566	0.972291	0.997202	angII_receptor_antagonist	19960.7	105427	205205	0.00173922	0.00172054	0.989264	0.322534	0.845099	NS	NS
k__Bacteria.p__Firmicutes.c__Clostridia.o__Clostridiales.f__Lachnospiraceae.g__Roseburia	454	411	10	444	0.011706	0.0268935	0.663582	0.947783	0.0273115	0.0298496	0.360768	0.942295	angII_receptor_antagonist	305	302	17	288	0.0178185	0.0173718	0.305857	0.967508	0.050314	0.0265087	0.0587844	0.632157	angII_receptor_antagonist	1124	1120	33	1091	-0.0103812	0.0101052	0.304498	0.867819	-0.0103923	0.0116241	0.371508	0.997202	angII_receptor_antagonist	1382.63	3313.68	9792.85	0.00830765	-0.00182421	-0.219582	0.826196	0.930132	NS	NS
k__Bacteria.p__Firmicutes.c__Clostridia.o__Clostridiales.f__Lachnospiraceae.g__Lachnospiraceae_noname.s__Lachnospiraceae_bacterium_3_1_46FAA.t__GCF_000209405	454	247	10	444	-0.00879784	0.00860639	0.307244	0.947783	-0.00993062	0.00962656	0.302912	0.942295	angII_receptor_antagonist	305	222	17	288	-0.00222283	0.00632119	0.725357	0.997591	-0.00480555	0.0100626	0.633365	0.85969	angII_receptor_antagonist	1124	841	33	1091	-0.0052018	0.00494747	0.293302	0.867819	-0.00546754	0.00569302	0.337074	0.997202	angII_receptor_antagonist	13500.7	25026.7	40854	0.00354928	-0.00487421	-1.37329	0.169661	0.819053	NS	NS
k__Bacteria.p__Firmicutes.c__Clostridia.o__Clostridiales.f__Lachnospiraceae.g__Blautia.s__Ruminococcus_torques	454	446	10	444	-0.0331998	0.0256725	0.196629	0.947783	-0.0402436	0.0289579	0.165398	0.942295	angII_receptor_antagonist	305	305	17	288	0.0262666	0.0157388	0.0962045	0.639047	0.0236741	0.0239979	0.324803	0.710507	angII_receptor_antagonist	1124	1124	33	1091	-0.0104919	0.0111357	0.346306	0.897247	-0.00884764	0.0126909	0.485852	0.997202	angII_receptor_antagonist	1517.27	4036.97	8064.25	0.00856911	-0.00212539	-0.24803	0.804111	0.930132	NS	NS
k__Bacteria.p__Actinobacteria.c__Actinobacteria	454	452	10	444	-0.025676	0.0648347	0.692282	0.954824	-0.0462034	0.0734477	0.529669	0.942295	angII_receptor_antagonist	305	305	17	288	-0.0821534	0.0503478	0.103795	0.639047	-0.128551	0.0771757	0.0969607	0.646405	angII_receptor_antagonist	1124	1124	33	1091	-0.0260272	0.032848	0.428324	0.912894	-0.0360709	0.0372702	0.333351	0.997202	angII_receptor_antagonist	237.895	394.492	926.79	0.0253252	-0.0401743	-1.58634	0.112662	0.657198	NS	NS
k__Bacteria.p__Actinobacteria.c__Actinobacteria.o__Bifidobacteriales.f__Bifidobacteriaceae.g__Bifidobacterium.s__Bifidobacterium_dentium.t__Bifidobacterium_dentium_unclassified	454	112	10	444	0.0111687	0.0105498	0.290336	0.947783	0.00841593	0.0114142	0.461362	0.942295	angII_receptor_antagonist	305	57	17	288	0.0123181	0.00636376	0.0538553	0.616001	0.00997522	0.00903656	0.270654	0.68862	angII_receptor_antagonist	1124	136	33	1091	0.00283942	0.00345799	0.411753	0.912894	0.00105321	0.00383648	0.783734	0.997202	angII_receptor_antagonist	8984.92	24692.9	83628.4	0.00291971	0.00547264	1.87438	0.0608781	0.530447	NS	NS
k__Bacteria.p__Firmicutes.c__Bacilli.o__Lactobacillales.f__Streptococcaceae.g__Streptococcus.s__Streptococcus_anginosus.t__Streptococcus_anginosus_unclassified	454	121	10	444	0.00481448	0.00796553	0.545881	0.947783	0.000281037	0.0086668	0.974148	0.988502	angII_receptor_antagonist	305	60	17	288	0.00673546	0.0041537	0.105956	0.639047	0.00726392	0.00606554	0.232158	0.68862	angII_receptor_antagonist	1124	268	33	1091	0.000515776	0.000669748	0.441414	0.912894	-0.000450685	0.000756277	0.551361	0.997202	angII_receptor_antagonist	15760.5	57960.1	2.22934e+06	0.000658942	0.000701721	1.06492	0.286911	0.845099	NS	NS
k__Bacteria.p__Firmicutes.c__Clostridia.o__Clostridiales	454	453	10	444	-0.0061931	0.0666684	0.92603	0.979798	0.0409583	0.0741197	0.580851	0.942295	angII_receptor_antagonist	305	305	17	288	0.0539166	0.043853	0.219861	0.899475	0.0723759	0.0669086	0.280367	0.68862	angII_receptor_antagonist	1124	1124	33	1091	-0.026292	0.0292066	0.368205	0.912894	-0.00419512	0.0332015	0.899476	0.997202	angII_receptor_antagonist	224.988	519.997	1172.29	0.022838	-0.00217959	-0.0954373	0.923968	0.962181	NS	NS
k__Bacteria.p__Firmicutes.c__Clostridia.o__Clostridiales.f__Lachnospiraceae.g__Roseburia.s__Roseburia_hominis.t__GCF_000225345	454	280	10	444	-0.00362315	0.0111732	0.745888	0.967947	0.00543932	0.012742	0.6697	0.950643	angII_receptor_antagonist	305	247	17	288	0.00480286	0.00824776	0.5608	0.997591	0.0156202	0.0129161	0.227638	0.68862	angII_receptor_antagonist	1124	989	33	1091	-0.00553842	0.00665689	0.405598	0.912894	-0.00226055	0.00768546	0.768713	0.997202	angII_receptor_antagonist	8010.27	14700.4	22566.2	0.00469961	-0.00184199	-0.391946	0.695098	0.924507	NS	NS
k__Bacteria.p__Bacteroidetes.c__Bacteroidia.o__Bacteroidales.f__Porphyromonadaceae.g__Barnesiella.s__Barnesiella_intestinihominis.t__GCF_000296465	454	242	10	444	-0.0121873	0.0190294	0.522219	0.947783	-0.00673044	0.0210222	0.749017	0.962814	angII_receptor_antagonist	305	212	17	288	-0.00415366	0.00972978	0.669764	0.997591	0.0175518	0.0150364	0.244163	0.68862	angII_receptor_antagonist	1124	888	33	1091	-0.0052386	0.00695191	0.451279	0.912894	-0.00722683	0.00795164	0.363635	0.997202	angII_receptor_antagonist	2761.52	10563.2	20691.5	0.00542197	-0.00546581	-1.00808	0.313414	0.845099	NS	NS
k__Bacteria.p__Firmicutes.c__Clostridia.o__Clostridiales.f__Clostridiales_noname	454	312	10	444	-0.00186707	0.0049152	0.70424	0.954824	-0.00356829	0.00546815	0.514427	0.942295	angII_receptor_antagonist	305	120	17	288	0.00186983	0.00249169	0.453606	0.992683	0.00289191	0.00400815	0.471256	0.826734	angII_receptor_antagonist	1124	393	33	1091	-0.000950383	0.00112299	0.397581	0.912894	-0.000607346	0.00130308	0.641257	0.997202	angII_receptor_antagonist	41392.1	161069	792957	0.0010023	-0.000532161	-0.530941	0.59546	0.924507	NS	NS
k__Bacteria.p__Bacteroidetes.c__Bacteroidia.o__Bacteroidales.f__Prevotellaceae	454	167	10	444	-0.00213285	0.00748809	0.775932	0.97317	-0.0100482	0.00911968	0.27135	0.942295	angII_receptor_antagonist	305	135	17	288	-0.012506	0.0119331	0.295566	0.96685	-0.00959735	0.0184774	0.603958	0.85969	angII_receptor_antagonist	1124	699	33	1091	-0.0101866	0.0130654	0.435762	0.912894	-0.0066657	0.0150029	0.656922	0.997202	angII_receptor_antagonist	17834.4	7022.55	5858.09	0.00570591	-0.00604055	-1.05865	0.28976	0.845099	NS	NS
k__Bacteria.p__Actinobacteria.c__Actinobacteria.o__Coriobacteriales.f__Coriobacteriaceae.g__Gordonibacter.s__Gordonibacter_pamelaeae.t__GCF_000210055	454	214	10	444	0.00845156	0.00573557	0.141331	0.947783	0.00348978	0.00649911	0.591597	0.942295	angII_receptor_antagonist	305	188	17	288	0.00263878	0.00522396	0.613842	0.997591	0.00479457	0.00803428	0.551178	0.85969	angII_receptor_antagonist	1124	606	33	1091	-0.00268605	0.00342071	0.432486	0.912894	-0.0018817	0.00391562	0.630926	0.997202	angII_receptor_antagonist	30398.2	36643.8	85460.9	0.00256071	0.000813459	0.317669	0.750736	0.924507	NS	NS
k__Bacteria.p__Firmicutes.c__Clostridia.o__Clostridiales.f__Ruminococcaceae.g__Ruminococcus.s__Ruminococcus_lactaris.t__Ruminococcus_lactaris_unclassified	454	169	10	444	0.00562902	0.0201641	0.780255	0.97317	0.00147361	0.0228524	0.948618	0.988502	angII_receptor_antagonist	305	142	17	288	0.00010853	0.0153742	0.994372	0.997591	0.0149706	0.0238161	0.530163	0.85969	angII_receptor_antagonist	1124	668	33	1091	-0.0101413	0.0117236	0.387204	0.912894	0.00326497	0.0133934	0.807452	0.997202	angII_receptor_antagonist	2459.48	4230.72	7275.78	0.00846183	-0.0042591	-0.503331	0.614732	0.924507	NS	NS
k__Bacteria.p__Firmicutes.c__Clostridia.o__Clostridiales.f__Lachnospiraceae.g__Blautia.s__Ruminococcus_obeum.t__Ruminococcus_obeum_unclassified	454	421	10	444	0.00426775	0.0183598	0.816297	0.97317	0.0159033	0.0205589	0.439664	0.942295	angII_receptor_antagonist	305	298	17	288	0.0172783	0.0116752	0.139966	0.750378	0.00582797	0.0180842	0.747508	0.886874	angII_receptor_antagonist	1124	1099	33	1091	0.00685258	0.00766367	0.371426	0.912894	0.00685417	0.00869566	0.430737	0.997202	angII_receptor_antagonist	2966.65	7336.19	17026.6	0.00604902	0.00937064	1.54912	0.121353	0.679579	NS	NS
k__Bacteria.p__Firmicutes.c__Clostridia.o__Clostridiales.f__Lachnospiraceae.g__Roseburia.s__Roseburia_intestinalis.t__Roseburia_intestinalis_unclassified	454	276	10	444	0.0179967	0.0232071	0.438481	0.947783	0.0182157	0.0259007	0.482295	0.942295	angII_receptor_antagonist	305	205	17	288	0.0233344	0.0138191	0.0923747	0.639047	0.0715588	0.0207738	0.000667561	0.0934585	angII_receptor_antagonist	1124	829	33	1091	-0.00542582	0.00845487	0.521175	0.93521	-0.0020014	0.00972823	0.83704	0.997202	angII_receptor_antagonist	1856.78	5236.48	13989	0.00688718	0.00378063	0.548937	0.583048	0.924507	NS	NS
k__Bacteria.p__Firmicutes.c__Clostridia.o__Clostridiales.f__Ruminococcaceae.g__Faecalibacterium.s__Faecalibacterium_prausnitzii.t__Faecalibacterium_prausnitzii_unclassified	454	352	10	444	-0.00975956	0.0364899	0.789242	0.97317	0.0335934	0.0409386	0.412379	0.942295	angII_receptor_antagonist	305	292	17	288	-0.028684	0.0207557	0.168013	0.831447	-0.0627097	0.0321907	0.0524664	0.632157	angII_receptor_antagonist	1124	1093	33	1091	0.00880829	0.0138706	0.525536	0.93521	0.00524904	0.0158486	0.740559	0.997202	angII_receptor_antagonist	751.024	2321.26	5197.71	0.0109963	-0.00340142	-0.309324	0.757075	0.924507	NS	NS
k__Bacteria.p__Bacteroidetes.c__Bacteroidia.o__Bacteroidales.f__Porphyromonadaceae.g__Parabacteroides.s__Parabacteroides_distasonis.t__Parabacteroides_distasonis_unclassified	454	257	10	444	-0.0157013	0.0100755	0.119887	0.947783	-0.0115657	0.0114489	0.313031	0.942295	angII_receptor_antagonist	305	195	17	288	-0.00048294	0.00584585	0.934216	0.997591	0.0133999	0.00884358	0.130948	0.66851	angII_receptor_antagonist	1124	791	33	1091	-0.00239126	0.00350946	0.495778	0.93521	-0.0029187	0.00398774	0.464382	0.997202	angII_receptor_antagonist	9850.71	29262.1	81193.3	0.00288308	-0.00301693	-1.04643	0.295363	0.845099	NS	NS
k__Bacteria.p__Firmicutes.c__Negativicutes.o__Selenomonadales.f__Veillonellaceae.g__Dialister.s__Dialister_invisus.t__GCF_000160055	454	232	10	444	0.00860253	0.0354895	0.808587	0.97317	-0.015021	0.0396749	0.705186	0.958506	angII_receptor_antagonist	305	153	17	288	0.0291474	0.0297577	0.328135	0.989533	0.0456463	0.0450645	0.312035	0.693411	angII_receptor_antagonist	1124	447	33	1091	0.0142338	0.0221831	0.521232	0.93521	-8.97553e-05	0.0255674	0.9972	0.997202	angII_receptor_antagonist	793.961	1129.28	2032.15	0.0159003	0.0173613	1.09189	0.274883	0.845099	NS	NS
k__Bacteria.p__Bacteroidetes.c__Bacteroidia.o__Bacteroidales.f__Porphyromonadaceae.g__Parabacteroides.s__Parabacteroides_unclassified	454	164	10	444	0.00498144	0.00965377	0.606122	0.947783	0.0129332	0.0109332	0.237589	0.942295	angII_receptor_antagonist	305	105	17	288	-0.00274597	0.00548487	0.617002	0.997591	0.00735772	0.0084533	0.384903	0.792447	angII_receptor_antagonist	1124	359	33	1091	0.00218039	0.00337087	0.517877	0.93521	0.00290572	0.00387445	0.453441	0.997202	angII_receptor_antagonist	10730.2	33240.5	88006.7	0.00275265	0.00116734	0.424081	0.671507	0.924507	NS	NS
k__Bacteria.p__Firmicutes.c__Erysipelotrichia.o__Erysipelotrichales.f__Erysipelotrichaceae.g__Holdemania	454	182	10	444	-0.00211116	0.0027946	0.450394	0.947783	0.00230748	0.00317109	0.467254	0.942295	angII_receptor_antagonist	305	151	17	288	9.40415e-05	0.00232434	0.967754	0.997591	0.00246303	0.00356942	0.490787	0.848274	angII_receptor_antagonist	1124	529	33	1091	-0.000900908	0.00130296	0.489439	0.93521	-0.000492989	0.00150684	0.743605	0.997202	angII_receptor_antagonist	128045	185097	589030	0.00105282	-0.000868546	-0.824968	0.409389	0.898692	NS	NS
k__Bacteria.p__Proteobacteria.c__Betaproteobacteria.o__Burkholderiales	454	320	10	444	-0.00421399	0.00973165	0.665219	0.947783	-0.0105532	0.0110647	0.340794	0.942295	angII_receptor_antagonist	305	152	17	288	-0.00138343	0.00339197	0.683682	0.997591	0.00110253	0.00528102	0.834793	0.910306	angII_receptor_antagonist	1124	614	33	1091	-0.00166991	0.0026518	0.529005	0.93521	-0.000324606	0.00305595	0.915427	0.997202	angII_receptor_antagonist	10559.1	86915.3	142206	0.0020426	-0.0016781	-0.821551	0.411332	0.898692	NS	NS
k__Bacteria.p__Firmicutes.c__Clostridia.o__Clostridiales.f__Ruminococcaceae.g__Ruminococcus.s__Ruminococcus_sp_5_1_39BFAA.t__GCF_000159975	454	293	10	444	-0.0222807	0.0454053	0.62388	0.947783	-0.0299002	0.0509546	0.557671	0.942295	angII_receptor_antagonist	305	265	17	288	0.0493811	0.0339262	0.146574	0.764564	0.0797101	0.051214	0.120813	0.66851	angII_receptor_antagonist	1124	1022	33	1091	-0.0124947	0.0204836	0.541998	0.943324	-0.00813295	0.0234589	0.728892	0.997202	angII_receptor_antagonist	485.05	868.821	2383.34	0.0163578	0.00061999	0.0379017	0.969766	0.991002	NS	NS
k__Bacteria.p__Bacteroidetes.c__Bacteroidia.o__Bacteroidales.f__Rikenellaceae.g__Alistipes.s__Alistipes_onderdonkii.t__GCF_000374505	454	238	10	444	-0.00282539	0.0155726	0.856114	0.97317	-0.0153114	0.0175293	0.382946	0.942295	angII_receptor_antagonist	305	187	17	288	0.000561761	0.00757723	0.940952	0.997591	0.00654302	0.011843	0.581102	0.85969	angII_receptor_antagonist	1124	789	33	1091	-0.00329515	0.00546318	0.546531	0.944007	-0.00245616	0.00631739	0.697507	0.997202	angII_receptor_antagonist	4123.61	17417.2	33504.9	0.00426224	-0.00203958	-0.478523	0.632278	0.924507	NS	NS
k__Bacteria.p__Firmicutes.c__Clostridia.o__Clostridiales.f__Ruminococcaceae.g__Faecalibacterium.s__Faecalibacterium_prausnitzii	454	357	10	444	-0.00524795	0.0409515	0.898089	0.976736	0.0234239	0.0462081	0.612492	0.942295	angII_receptor_antagonist	305	293	17	288	-0.0280161	0.023895	0.241946	0.899475	-0.0387079	0.0368839	0.29493	0.693411	angII_receptor_antagonist	1124	1116	33	1091	0.00871546	0.014844	0.557232	0.948126	0.00791891	0.0170215	0.641862	0.997202	angII_receptor_antagonist	596.295	1751.4	4538.32	0.0120508	-0.00183607	-0.152361	0.878902	0.94651	NS	NS
k__Bacteria.p__Firmicutes.c__Bacilli.o__Lactobacillales.f__Lactobacillaceae	454	274	10	444	0.00799659	0.0153718	0.603208	0.947783	0.0129866	0.0170175	0.445893	0.942295	angII_receptor_antagonist	305	159	17	288	-0.0060788	0.00717982	0.397918	0.992683	-0.012977	0.0103461	0.210939	0.68862	angII_receptor_antagonist	1124	637	33	1091	-0.003662	0.00651688	0.574284	0.948556	-0.00800986	0.00752381	0.287303	0.997202	angII_receptor_antagonist	4232.05	19398.7	23546.2	0.004604	-0.00360992	-0.784083	0.432991	0.898692	NS	NS
k__Bacteria.p__Bacteroidetes.c__Bacteroidia.o__Bacteroidales	454	438	10	444	-0.0465647	0.0588547	0.429267	0.947783	-0.0489194	0.0652162	0.453632	0.942295	angII_receptor_antagonist	305	300	17	288	0.0168513	0.0366747	0.646226	0.997591	0.0993825	0.055065	0.0722465	0.632157	angII_receptor_antagonist	1124	1119	33	1091	-0.0119698	0.0246805	0.62778	0.95499	-0.0130599	0.028081	0.641969	0.997202	angII_receptor_antagonist	288.694	743.475	1641.69	0.0193388	-0.00769117	-0.397705	0.690847	0.924507	NS	NS
k__Bacteria.p__Firmicutes.c__Clostridia.o__Clostridiales.f__Lachnospiraceae.g__Blautia	454	449	10	444	-0.0355288	0.0454402	0.43471	0.947783	-0.0477253	0.051204	0.351876	0.942295	angII_receptor_antagonist	305	305	17	288	0.0242564	0.0190419	0.203741	0.869918	0.0316057	0.0291193	0.278771	0.68862	angII_receptor_antagonist	1124	1124	33	1091	0.00642493	0.0124491	0.605892	0.95499	0.00805101	0.0141735	0.570134	0.997202	angII_receptor_antagonist	484.306	2757.89	6452.43	0.0101563	0.0094017	0.925704	0.3546	0.845099	NS	NS
k__Bacteria.p__Firmicutes.c__Clostridia.o__Clostridiales.f__Lachnospiraceae.g__Roseburia.s__Roseburia_inulinivorans.t__GCF_000174195	454	325	10	444	0.00934732	0.0151449	0.537432	0.947783	0.0142287	0.0170364	0.404117	0.942295	angII_receptor_antagonist	305	259	17	288	0.00824068	0.0124614	0.508932	0.992683	0.0243571	0.0195645	0.214249	0.68862	angII_receptor_antagonist	1124	1024	33	1091	-0.00357984	0.00805169	0.65669	0.95499	0.00291038	0.00925696	0.753279	0.997202	angII_receptor_antagonist	4359.83	6439.74	15425	0.00617512	0.00147196	0.238369	0.811595	0.930132	NS	NS
k__Bacteria.p__Bacteroidetes.c__Bacteroidia.o__Bacteroidales.f__Bacteroidaceae.g__Bacteroides.s__Bacteroides_fragilis.t__Bacteroides_fragilis_unclassified	454	224	10	444	-0.00238965	0.0115479	0.836163	0.97317	-0.00822513	0.0131913	0.533321	0.942295	angII_receptor_antagonist	305	107	17	288	0.00234071	0.0047483	0.622421	0.997591	0.00849253	0.00735376	0.249243	0.68862	angII_receptor_antagonist	1124	374	33	1091	0.00124495	0.00257419	0.628751	0.95499	0.00113943	0.0029581	0.700178	0.997202	angII_receptor_antagonist	7498.9	44353.1	150910	0.00222079	0.00135022	0.60799	0.543194	0.924507	NS	NS
k__Bacteria.p__Firmicutes.c__Negativicutes.o__Selenomonadales.f__Veillonellaceae.g__Dialister	454	242	10	444	0.012851	0.0353778	0.716593	0.954824	-0.00897826	0.0394951	0.820288	0.962814	angII_receptor_antagonist	305	160	17	288	0.024283	0.0296565	0.413553	0.992683	0.0363931	0.0451038	0.420468	0.817577	angII_receptor_antagonist	1124	478	33	1091	0.00997625	0.0222353	0.653758	0.95499	-0.00695427	0.0256514	0.786361	0.997202	angII_receptor_antagonist	798.986	1137	2022.63	0.0158938	0.0146657	0.922728	0.356149	0.845099	NS	NS
k__Bacteria.p__Firmicutes.c__Bacilli.o__Lactobacillales.f__Streptococcaceae.g__Streptococcus.s__Streptococcus_parasanguinis.t__Streptococcus_parasanguinis_unclassified	454	393	10	444	0.0222835	0.0162516	0.171049	0.947783	0.0149214	0.0162699	0.359657	0.942295	angII_receptor_antagonist	305	245	17	288	0.0128414	0.00777275	0.0996311	0.639047	-0.00654467	0.0110496	0.554192	0.85969	angII_receptor_antagonist	1124	934	33	1091	0.00255006	0.00473629	0.590406	0.95499	0.00235055	0.00523058	0.653247	0.997202	angII_receptor_antagonist	3786.25	16552	44578.2	0.00392484	0.00632502	1.61154	0.107063	0.657198	NS	NS
k__Bacteria.p__Actinobacteria.c__Actinobacteria.o__Bifidobacteriales.f__Bifidobacteriaceae.g__Bifidobacterium.s__Bifidobacterium_pseudocatenulatum.t__GCF_000173435	454	100	10	444	0.058264	0.0237695	0.0146274	0.693981	0.0796675	0.0260078	0.00233898	0.327458	angII_receptor_antagonist	305	54	17	288	0.00011906	0.0103883	0.990863	0.997591	-0.0074204	0.0158069	0.639142	0.85969	angII_receptor_antagonist	1124	246	33	1091	-0.00461096	0.00918801	0.615875	0.95499	-0.00361597	0.0103557	0.727024	0.997202	angII_receptor_antagonist	1769.95	9266.37	11845.6	0.00661079	0.002168	0.327948	0.742951	0.924507	NS	NS
k__Bacteria.p__Firmicutes.c__Clostridia.o__Clostridiales.f__Clostridiaceae	454	407	10	444	0.0274043	0.0258606	0.289887	0.947783	0.030874	0.0293754	0.293912	0.942295	angII_receptor_antagonist	305	278	17	288	-0.00710085	0.0121835	0.560472	0.997591	-0.010287	0.0186276	0.581272	0.85969	angII_receptor_antagonist	1124	1006	33	1091	-0.00430828	0.00996361	0.665535	0.95499	-0.00211679	0.0113473	0.852053	0.997202	angII_receptor_antagonist	1495.28	6736.83	10073.2	0.00739114	-0.00274556	-0.371466	0.71029	0.924507	NS	NS
k__Bacteria.p__Firmicutes.c__Clostridia.o__Clostridiales.f__Clostridiaceae.g__Clostridium	454	405	10	444	0.0250502	0.0258979	0.33396	0.947783	0.0285415	0.0294473	0.333035	0.942295	angII_receptor_antagonist	305	277	17	288	-0.00688845	0.0121677	0.571753	0.997591	-0.0103407	0.018604	0.578821	0.85969	angII_receptor_antagonist	1124	1004	33	1091	-0.0044167	0.00996224	0.657604	0.95499	-0.00220609	0.0113451	0.845858	0.997202	angII_receptor_antagonist	1490.98	6754.37	10075.9	0.00738792	-0.00292993	-0.396585	0.691674	0.924507	NS	NS
k__Bacteria.p__Firmicutes.c__Clostridia.o__Clostridiales.f__Ruminococcaceae.g__Ruminococcus	454	374	10	444	-0.061779	0.0583425	0.290228	0.947783	-0.0608474	0.0649519	0.349427	0.942295	angII_receptor_antagonist	305	298	17	288	0.0183057	0.0398859	0.646604	0.997591	0.0296388	0.0613822	0.629598	0.85969	angII_receptor_antagonist	1124	1113	33	1091	-0.011665	0.0256091	0.648837	0.95499	0.00660676	0.0292526	0.821359	0.997202	angII_receptor_antagonist	293.785	628.58	1524.8	0.0202148	-0.00998296	-0.493845	0.621416	0.924507	NS	NS
k__Bacteria.p__Firmicutes.c__Clostridia.o__Clostridiales.f__Ruminococcaceae.g__Ruminococcus.s__Ruminococcus_callidus.t__GCF_000468015	454	126	10	444	-0.00238212	0.0117913	0.839992	0.97317	-0.0120913	0.0131739	0.35927	0.942295	angII_receptor_antagonist	305	126	17	288	-0.00124362	0.00468421	0.790838	0.997591	0.00375296	0.00755049	0.61963	0.85969	angII_receptor_antagonist	1124	559	33	1091	0.00306862	0.00621438	0.62155	0.95499	0.00523311	0.00717938	0.466218	0.997202	angII_receptor_antagonist	7192.43	45575	25894.3	0.00356548	7.1809e-05	0.0201401	0.983932	0.99101	NS	NS
k__Bacteria.p__Firmicutes.c__Clostridia.o__Clostridiales.f__Lachnospiraceae.g__Lachnospiraceae_noname.s__Lachnospiraceae_bacterium_3_1_57FAA_CT1.t__GCF_000218405	454	87	10	444	5.06596e-05	0.00502614	0.991963	0.993637	-0.0019888	0.00540426	0.713065	0.959896	angII_receptor_antagonist	305	75	17	288	0.000962179	0.00339869	0.777294	0.997591	-0.0021407	0.00524329	0.683403	0.85969	angII_receptor_antagonist	1124	211	33	1091	0.00160924	0.00301963	0.594191	0.95499	0.000744552	0.0033948	0.826441	0.997202	angII_receptor_antagonist	39585.1	86572.1	109671	0.00205922	0.00111009	0.539083	0.58983	0.924507	NS	NS
k__Bacteria.p__Proteobacteria.c__Betaproteobacteria.o__Burkholderiales.f__Sutterellaceae	454	300	10	444	-0.00144427	0.00947862	0.878966	0.976736	-0.00599975	0.0107826	0.578239	0.942295	angII_receptor_antagonist	305	134	17	288	-0.000458252	0.00284052	0.87195	0.997591	0.000690875	0.00458074	0.880236	0.933584	angII_receptor_antagonist	1124	563	33	1091	-0.00104636	0.0024233	0.66598	0.95499	0.000137578	0.00280252	0.960856	0.997202	angII_receptor_antagonist	11130.4	123938	170288	0.00180966	-0.000822161	-0.454318	0.6496	0.924507	NS	NS
k__Bacteria.p__Bacteroidetes.c__Bacteroidia.o__Bacteroidales.f__Bacteroidaceae.g__Bacteroides.s__Bacteroides_cellulosilyticus.t__Bacteroides_cellulosilyticus_unclassified	454	95	10	444	0.0136143	0.0109664	0.215102	0.947783	0.0012044	0.0121314	0.920966	0.984238	angII_receptor_antagonist	305	114	17	288	0.000659306	0.00399892	0.869171	0.997591	0.000353473	0.00643299	0.956228	0.970765	angII_receptor_antagonist	1124	414	33	1091	0.0019675	0.00418257	0.638161	0.95499	1.68003e-05	0.00478985	0.997202	0.997202	angII_receptor_antagonist	8315.14	62533.8	57162.9	0.00279496	0.00208498	0.745979	0.45568	0.91136	NS	NS
k__Bacteria.p__Actinobacteria.c__Actinobacteria.o__Coriobacteriales.f__Coriobacteriaceae.g__Eggerthella.s__Eggerthella_lenta.t__GCF_000024265	454	212	10	444	-0.00265145	0.00523581	0.612834	0.947783	-0.00302968	0.00590824	0.608394	0.942295	angII_receptor_antagonist	305	162	17	288	0.0011947	0.00345269	0.729579	0.997591	0.00546089	0.00534022	0.307465	0.693411	angII_receptor_antagonist	1124	464	33	1091	-0.000506783	0.00134753	0.70693	0.970964	-0.000870322	0.00154306	0.57286	0.997202	angII_receptor_antagonist	36478.1	83885.3	550709	0.00122072	-0.000410675	-0.336421	0.736554	0.924507	NS	NS
k__Bacteria.p__Firmicutes.c__Clostridia.o__Clostridiales.f__Lachnospiraceae.g__Coprococcus	454	341	10	444	-0.0301315	0.0315005	0.339328	0.947783	0.00664394	0.0350237	0.849643	0.962814	angII_receptor_antagonist	305	287	17	288	-0.0158313	0.0243126	0.515449	0.992683	0.010168	0.0366212	0.781496	0.907539	angII_receptor_antagonist	1124	1088	33	1091	-0.00568142	0.0150931	0.706672	0.970964	0.0118615	0.0171635	0.489659	0.997202	angII_receptor_antagonist	1007.78	1691.76	4389.8	0.0118767	-0.0115792	-0.974948	0.329586	0.845099	NS	NS
k__Bacteria.p__Firmicutes.c__Clostridia.o__Clostridiales.f__Eubacteriaceae.g__Eubacterium.s__Eubacterium_eligens.t__GCF_000146185	454	232	10	444	-0.0109545	0.0145238	0.451115	0.947783	-0.00375423	0.0160146	0.814778	0.962814	angII_receptor_antagonist	305	195	17	288	-0.00547315	0.00902095	0.544507	0.997591	0.00269065	0.0136244	0.8436	0.910306	angII_receptor_antagonist	1124	887	33	1091	-0.00250733	0.00661405	0.704693	0.970964	-0.00426639	0.00761988	0.575663	0.997202	angII_receptor_antagonist	4740.68	12288.4	22859.4	0.00500699	-0.00442494	-0.883753	0.376829	0.864854	NS	NS
k__Bacteria.p__Bacteroidetes.c__Bacteroidia.o__Bacteroidales.f__Bacteroidaceae.g__Bacteroides.s__Bacteroides_thetaiotaomicron.t__Bacteroides_thetaiotaomicron_unclassified	454	246	10	444	-0.00953053	0.0123573	0.440985	0.947783	-0.00728073	0.014121	0.60643	0.942295	angII_receptor_antagonist	305	206	17	288	0.00667535	0.00619085	0.281798	0.96685	0.0262145	0.00922733	0.00485239	0.258926	angII_receptor_antagonist	1124	766	33	1091	-0.00109928	0.00402113	0.784616	0.979042	-0.000451506	0.004653	0.922717	0.997202	angII_receptor_antagonist	6548.68	26091.5	61844.8	0.00325326	0.000463282	0.142406	0.88676	0.947682	NS	NS
k__Bacteria.p__Bacteroidetes.c__Bacteroidia.o__Bacteroidales.f__Bacteroidaceae.g__Bacteroides.s__Bacteroides_vulgatus.t__Bacteroides_vulgatus_unclassified	454	340	10	444	-0.0231594	0.0295436	0.433525	0.947783	-0.0199587	0.0328404	0.543707	0.942295	angII_receptor_antagonist	305	244	17	288	0.0074084	0.0125051	0.554015	0.997591	0.0319544	0.0191548	0.0964718	0.646405	angII_receptor_antagonist	1124	939	33	1091	0.00239123	0.00815039	0.76928	0.979042	-0.000418401	0.0093828	0.964441	0.997202	angII_receptor_antagonist	1145.71	6394.83	15053.7	0.00665275	0.00251561	0.378131	0.705333	0.924507	NS	NS
k__Bacteria.p__Bacteroidetes.c__Bacteroidia.o__Bacteroidales.f__Rikenellaceae.g__Alistipes.s__Alistipes_putredinis.t__GCF_000154465	454	223	10	444	-0.0201799	0.0229539	0.379803	0.947783	-0.000897881	0.0251522	0.971541	0.988502	angII_receptor_antagonist	305	203	17	288	0.00902396	0.0159316	0.571536	0.997591	0.0404366	0.0236289	0.0881962	0.646405	angII_receptor_antagonist	1124	904	33	1091	-0.00254895	0.00993863	0.797636	0.979042	0.000258719	0.0113757	0.981859	0.997202	angII_receptor_antagonist	1897.97	3939.85	10123.9	0.00791518	-0.00178884	-0.226002	0.8212	0.930132	NS	NS
k__Bacteria.p__Firmicutes.c__Clostridia.o__Clostridiales.f__Lachnospiraceae.g__Lachnospiraceae_noname.s__Lachnospiraceae_bacterium_1_1_57FAA.t__GCF_000218445	454	273	10	444	-0.0185198	0.0294278	0.529477	0.947783	-0.0339579	0.0332758	0.308146	0.942295	angII_receptor_antagonist	305	129	17	288	0.0219801	0.0075641	0.00395098	0.299216	0.0159784	0.0109718	0.146561	0.66851	angII_receptor_antagonist	1124	494	33	1091	0.00127743	0.00580988	0.826012	0.979042	0.00407268	0.00667877	0.54213	0.997202	angII_receptor_antagonist	1154.74	17477.7	29625.5	0.00455214	0.00830165	1.82368	0.0682003	0.530447	NS	NS
k__Bacteria.p__Firmicutes	454	454	10	444	0.0488499	0.059445	0.411657	0.947783	0.0597228	0.0658079	0.364676	0.942295	angII_receptor_antagonist	305	305	17	288	0.0892021	0.0468	0.0576086	0.616001	0.082201	0.0700855	0.241906	0.68862	angII_receptor_antagonist	1124	1124	33	1091	-0.00612162	0.0303725	0.840304	0.979042	0.00759416	0.0345634	0.826133	0.997202	angII_receptor_antagonist	282.989	456.571	1084.03	0.0234173	0.0262752	1.12204	0.261845	0.845099	NS	NS
k__Bacteria.p__Firmicutes.c__Clostridia.o__Clostridiales.f__Ruminococcaceae.g__Ruminococcus.s__Ruminococcus_bromii.t__GCF_000209875	454	208	10	444	-0.0312844	0.0550068	0.569826	0.947783	-0.0116887	0.0613782	0.849064	0.962814	angII_receptor_antagonist	305	210	17	288	-0.0319152	0.0478797	0.505562	0.992683	-0.0835596	0.0751452	0.26716	0.68862	angII_receptor_antagonist	1124	898	33	1091	-0.00646569	0.0327488	0.843525	0.979042	0.000729168	0.0375721	0.98452	0.997202	angII_receptor_antagonist	330.497	436.212	932.416	0.0242598	-0.0178268	-0.734827	0.462445	0.911863	NS	NS
k__Bacteria.p__Bacteroidetes.c__Bacteroidia.o__Bacteroidales.f__Bacteroidaceae.g__Bacteroides.s__Bacteroides_fragilis	454	227	10	444	-0.0104645	0.014617	0.474439	0.947783	-0.0165369	0.016303	0.311055	0.942295	angII_receptor_antagonist	305	107	17	288	0.00172418	0.00492081	0.726307	0.997591	0.00855265	0.00758424	0.260521	0.68862	angII_receptor_antagonist	1124	377	33	1091	0.000742065	0.00262953	0.777841	0.979042	0.00106092	0.00303728	0.726937	0.997202	angII_receptor_antagonist	4680.42	41297.7	144626	0.00229052	0.000679673	0.296733	0.76667	0.924507	NS	NS
k__Bacteria.p__Bacteroidetes.c__Bacteroidia.o__Bacteroidales.f__Bacteroidaceae.g__Bacteroides.s__Bacteroides_xylanisolvens.t__Bacteroides_xylanisolvens_unclassified	454	186	10	444	-0.000608347	0.00570541	0.915136	0.978447	-0.00412414	0.00636289	0.517276	0.942295	angII_receptor_antagonist	305	142	17	288	0.000196065	0.00275142	0.943241	0.997591	0.00621543	0.00439472	0.158514	0.68862	angII_receptor_antagonist	1124	556	33	1091	-0.000718963	0.00227915	0.752479	0.979042	-0.00255748	0.00261194	0.327731	0.997202	angII_receptor_antagonist	30720.4	132095	192510	0.00167759	-0.000369231	-0.220096	0.825797	0.930132	NS	NS
k__Bacteria.p__Firmicutes.c__Clostridia.o__Clostridiales.f__Lachnospiraceae.g__Blautia.s__Ruminococcus_torques.t__Ruminococcus_torques_unclassified	454	418	10	444	-0.0343098	0.0253938	0.177369	0.947783	-0.0382062	0.0287006	0.183901	0.942295	angII_receptor_antagonist	305	233	17	288	0.0205277	0.0184544	0.266898	0.953915	0.026272	0.0275166	0.340582	0.711663	angII_receptor_antagonist	1124	865	33	1091	0.00445903	0.0129301	0.730267	0.979042	0.00256421	0.0148461	0.862904	0.997202	angII_receptor_antagonist	1550.76	2936.3	5981.33	0.00977372	0.00322303	0.329764	0.741578	0.924507	NS	NS
k__Bacteria.p__Firmicutes.c__Erysipelotrichia.o__Erysipelotrichales.f__Erysipelotrichaceae.g__Erysipelotrichaceae_noname	454	383	10	444	-0.0220334	0.0219603	0.316269	0.947783	-0.02035	0.0239744	0.396503	0.942295	angII_receptor_antagonist	305	268	17	288	0.0139342	0.0211829	0.511173	0.992683	-0.0310616	0.0321481	0.334829	0.711663	angII_receptor_antagonist	1124	931	33	1091	0.00463054	0.0152481	0.761429	0.979042	0.00616354	0.0174612	0.724169	0.997202	angII_receptor_antagonist	2073.58	2228.58	4300.97	0.0107813	0.000613876	0.0569389	0.954594	0.98267	NS	NS
k__Bacteria.p__Bacteroidetes.c__Bacteroidia.o__Bacteroidales.f__Rikenellaceae.g__Alistipes.s__Alistipes_shahii.t__GCF_000210575	454	195	10	444	0.00454405	0.00955779	0.63472	0.947783	0.00758201	0.0106726	0.477866	0.942295	angII_receptor_antagonist	305	183	17	288	0.00404385	0.006743	0.54916	0.997591	0.00973785	0.0100932	0.335541	0.711663	angII_receptor_antagonist	1124	850	33	1091	-0.00130578	0.00502994	0.795219	0.979042	-0.00251984	0.00574394	0.66097	0.997202	angII_receptor_antagonist	10946.8	21993.4	39525.2	0.00371479	0.00120153	0.323445	0.746358	0.924507	NS	NS
k__Bacteria.p__Firmicutes.c__Clostridia.o__Clostridiales.f__Peptostreptococcaceae.g__Peptostreptococcaceae_noname.s__Peptostreptococcaceae_noname_unclassified	454	248	10	444	0.00523921	0.0108628	0.629836	0.947783	0.00629141	0.0120524	0.601967	0.942295	angII_receptor_antagonist	305	207	17	288	-0.00516498	0.00728209	0.478719	0.992683	0.0056937	0.0111727	0.61076	0.85969	angII_receptor_antagonist	1124	868	33	1091	0.00281942	0.00902149	0.754702	0.979042	0.00779239	0.0102741	0.448347	0.997202	angII_receptor_antagonist	8474.49	18857.7	12286.9	0.00502398	-0.000463358	-0.0922294	0.926516	0.962181	NS	NS
k__Bacteria.p__Firmicutes.c__Erysipelotrichia.o__Erysipelotrichales.f__Erysipelotrichaceae	454	419	10	444	-0.0258769	0.0264027	0.32759	0.947783	-0.0198797	0.029405	0.499396	0.942295	angII_receptor_antagonist	305	291	17	288	0.00331357	0.0234769	0.887854	0.997591	-0.0205628	0.0350448	0.55787	0.85969	angII_receptor_antagonist	1124	1069	33	1091	0.00342639	0.0162571	0.833111	0.979042	0.00397429	0.0186361	0.831166	0.997202	angII_receptor_antagonist	1434.51	1814.34	3783.66	0.0119246	-0.00258008	-0.216366	0.828703	0.930132	NS	NS
k__Bacteria.p__Bacteroidetes.c__Bacteroidia.o__Bacteroidales.f__Bacteroidaceae.g__Bacteroides.s__Bacteroides_caccae.t__Bacteroides_caccae_unclassified	454	202	10	444	-0.00389304	0.0149551	0.794746	0.97317	0.00439156	0.0171425	0.797948	0.962814	angII_receptor_antagonist	305	177	17	288	-0.000705892	0.00959828	0.941424	0.997591	-0.00758119	0.0143821	0.598557	0.85969	angII_receptor_antagonist	1124	778	33	1091	-0.00247052	0.00698605	0.723679	0.979042	-0.000783434	0.00797704	0.921783	0.997202	angII_receptor_antagonist	4471.19	10854.6	20489.7	0.00528402	-0.0021133	-0.399942	0.689199	0.924507	NS	NS
k__Bacteria.p__Bacteroidetes.c__Bacteroidia.o__Bacteroidales.f__Prevotellaceae.g__Prevotella	454	103	10	444	-0.0111137	0.0321141	0.729456	0.961299	-0.000411205	0.0360798	0.990912	0.990912	angII_receptor_antagonist	305	86	17	288	-0.00207452	0.0223406	0.926078	0.997591	0.0117995	0.0347454	0.734428	0.886874	angII_receptor_antagonist	1124	488	33	1091	-0.00232968	0.0105742	0.825667	0.979042	0.00115665	0.0122351	0.924703	0.997202	angII_receptor_antagonist	969.633	2003.6	8943.43	0.00916057	-0.00300152	-0.327657	0.743171	0.924507	NS	NS
k__Bacteria.p__Firmicutes.c__Clostridia.o__Clostridiales.f__Ruminococcaceae	454	436	10	444	-0.0856491	0.0615492	0.164763	0.947783	-0.0726564	0.0686274	0.290377	0.942295	angII_receptor_antagonist	305	305	17	288	-0.00416772	0.0366296	0.909489	0.997591	0.0152674	0.05574	0.784373	0.907539	angII_receptor_antagonist	1124	1124	33	1091	-0.00493652	0.0219264	0.821911	0.979042	0.0106882	0.0248712	0.667469	0.997202	angII_receptor_antagonist	263.97	745.308	2080	0.0179917	-0.0116477	-0.647395	0.517377	0.924507	NS	NS
k__Bacteria.p__Firmicutes.c__Clostridia.o__Clostridiales.f__Eubacteriaceae.g__Eubacterium.s__Eubacterium_hallii.t__GCF_000173975	454	364	10	444	-0.0196141	0.0246326	0.426309	0.947783	-0.016476	0.0276761	0.551971	0.942295	angII_receptor_antagonist	305	296	17	288	5.01533e-05	0.0165956	0.997591	0.997591	-0.00480434	0.0250292	0.84793	0.910306	angII_receptor_antagonist	1124	1105	33	1091	-0.00296652	0.0111539	0.790318	0.979042	-0.00362319	0.0127086	0.775624	0.997202	angII_receptor_antagonist	1648.09	3630.89	8037.92	0.0086656	-0.0042043	-0.485172	0.627554	0.924507	NS	NS
k__Bacteria.p__Firmicutes.c__Clostridia.o__Clostridiales.f__Ruminococcaceae.g__Subdoligranulum	454	426	10	444	-0.0411682	0.0370046	0.266527	0.947783	-0.0366758	0.0408106	0.369366	0.942295	angII_receptor_antagonist	305	305	17	288	-0.0140115	0.0269754	0.603856	0.997591	0.00763429	0.04082	0.851787	0.910306	angII_receptor_antagonist	1124	1122	33	1091	0.00505798	0.017402	0.771369	0.979042	0.00869743	0.0198506	0.661369	0.997202	angII_receptor_antagonist	730.277	1374.24	3302.19	0.0135998	-0.00603269	-0.443586	0.657342	0.924507	NS	NS
k__Bacteria.p__Firmicutes.c__Clostridia.o__Clostridiales.f__Ruminococcaceae.g__Subdoligranulum.s__Subdoligranulum_unclassified	454	426	10	444	-0.0390815	0.0368157	0.289028	0.947783	-0.0344552	0.0406807	0.397524	0.942295	angII_receptor_antagonist	305	305	17	288	-0.0151784	0.0269737	0.574057	0.997591	0.00842851	0.0408109	0.83654	0.910306	angII_receptor_antagonist	1124	1122	33	1091	0.0049147	0.0173872	0.777488	0.979042	0.00851559	0.0198277	0.66766	0.997202	angII_receptor_antagonist	737.792	1374.41	3307.82	0.0135831	-0.00616942	-0.454198	0.649686	0.924507	NS	NS
k__Bacteria	454	454	10	444	-0.014212	0.0338155	0.674487	0.947783	-0.0418322	0.0370461	0.259499	0.942295	angII_receptor_antagonist	305	305	17	288	0.0631148	0.0229629	0.00635489	0.299216	0.0360018	0.0351142	0.306182	0.693411	angII_receptor_antagonist	1124	1124	33	1091	0.00419524	0.0224548	0.851828	0.980893	-0.00186025	0.0254621	0.941772	0.997202	angII_receptor_antagonist	874.517	1896.46	1983.26	0.014503	0.0243123	1.67636	0.093668	0.655676	NS	NS
k__Bacteria.p__Firmicutes.c__Clostridia.o__Clostridiales.f__Ruminococcaceae.g__Faecalibacterium.s__Faecalibacterium_prausnitzii.t__GCF_000162015	454	130	10	444	0.0359953	0.0235971	0.127885	0.947783	0.0305998	0.02717	0.260753	0.942295	angII_receptor_antagonist	305	124	17	288	0.0107116	0.0196196	0.585497	0.997591	0.0377936	0.0304869	0.216199	0.68862	angII_receptor_antagonist	1124	636	33	1091	0.00253635	0.0142753	0.859011	0.982328	0.00830713	0.0163526	0.611557	0.997202	angII_receptor_antagonist	1795.91	2597.89	4907.13	0.010369	0.0112804	1.08789	0.276642	0.845099	NS	NS
k__Bacteria.p__Proteobacteria	454	434	10	444	0.0304803	0.0222787	0.171987	0.947783	0.0341838	0.0250976	0.173981	0.942295	angII_receptor_antagonist	305	275	17	288	0.00831749	0.00832673	0.318689	0.976301	-0.000201312	0.0130516	0.987706	0.987706	angII_receptor_antagonist	1124	1040	33	1091	0.00103315	0.00592868	0.861691	0.982328	-0.00490724	0.00681655	0.471749	0.997202	angII_receptor_antagonist	2014.75	14422.9	28450.1	0.00471994	0.00469539	0.9948	0.319833	0.845099	NS	NS
k__Bacteria.p__Firmicutes.c__Negativicutes.o__Selenomonadales.f__Veillonellaceae.g__Veillonella.s__Veillonella_unclassified	454	223	10	444	0.00362888	0.00347343	0.29677	0.947783	0.00330111	0.00384912	0.391672	0.942295	angII_receptor_antagonist	305	144	17	288	0.000336011	0.00238414	0.888018	0.997591	-0.0057441	0.00344614	0.0967682	0.646405	angII_receptor_antagonist	1124	539	33	1091	1.17656e-05	0.00162965	0.994241	0.994241	-0.00161876	0.00184416	0.380267	0.997202	angII_receptor_antagonist	82886.2	175929	376541	0.00125456	0.000573424	0.457072	0.647619	0.924507	NS	NS
k__Bacteria.p__Firmicutes.c__Clostridia.o__Clostridiales.f__Lachnospiraceae.g__Lachnospiraceae_noname.s__Lachnospiraceae_bacterium_7_1_58FAA.t__GCF_000242155	454	302	10	444	-0.007431	0.00410666	0.0710616	0.947783	-0.00768635	0.00462033	0.0969872	0.942295	angII_receptor_antagonist	305	186	17	288	0.00255086	0.00216834	0.240398	0.899475	0.00363569	0.00332665	0.275469	0.68862	angII_receptor_antagonist	1124	826	33	1091	6.28889e-05	0.00192353	0.973924	0.994241	-0.000341821	0.00220208	0.876673	0.997202	angII_receptor_antagonist	59295.7	212690	270274	0.00135799	0.00021929	0.161481	0.871714	0.946046	NS	NS
k__Bacteria.p__Firmicutes.c__Clostridia.o__Clostridiales.f__Eubacteriaceae.g__Eubacterium.s__Eubacterium_ventriosum.t__GCF_000153885	454	188	10	444	0.0104684	0.0119049	0.379704	0.947783	0.00591947	0.0134554	0.660226	0.950643	angII_receptor_antagonist	305	200	17	288	0.00711834	0.0091922	0.439316	0.992683	-0.0190615	0.014052	0.176105	0.68862	angII_receptor_antagonist	1124	844	33	1091	-7.21631e-05	0.00663754	0.991328	0.994241	0.00379826	0.00761395	0.617983	0.997202	angII_receptor_antagonist	7055.8	11834.8	22697.9	0.00490358	0.00376232	0.76726	0.442927	0.898692	NS	NS
k__Bacteria.p__Bacteroidetes.c__Bacteroidia.o__Bacteroidales.f__Bacteroidaceae.g__Bacteroides.s__Bacteroides_ovatus	454	302	10	444	-0.0129875	0.0163695	0.427996	0.947783	-0.00269276	0.0189645	0.887164	0.962814	angII_receptor_antagonist	305	213	17	288	0.00617834	0.00787706	0.433478	0.992683	0.0151632	0.0122752	0.217864	0.68862	angII_receptor_antagonist	1124	865	33	1091	0.000573147	0.00488762	0.906671	0.994241	0.000258139	0.00562174	0.963384	0.997202	angII_receptor_antagonist	3731.89	16116.5	41860.6	0.00402556	0.00121696	0.302309	0.762416	0.924507	NS	NS
k__Bacteria.p__Bacteroidetes.c__Bacteroidia.o__Bacteroidales.f__Bacteroidaceae.g__Bacteroides.s__Bacteroides_ovatus.t__Bacteroides_ovatus_unclassified	454	301	10	444	-0.0121562	0.0156555	0.437905	0.947783	-0.00400462	0.0181649	0.825632	0.962814	angII_receptor_antagonist	305	213	17	288	0.00606083	0.00782801	0.439414	0.992683	0.0150849	0.0121869	0.216926	0.68862	angII_receptor_antagonist	1124	864	33	1091	0.00054436	0.00488796	0.911345	0.994241	0.000227184	0.00562193	0.967774	0.997202	angII_receptor_antagonist	4080.04	16319.1	41854.8	0.0040079	0.00115806	0.288945	0.772624	0.924507	NS	NS
k__Bacteria.p__Bacteroidetes.c__Bacteroidia.o__Bacteroidales.f__Rikenellaceae.g__Alistipes.s__Alistipes_finegoldii.t__GCF_000265365	454	193	10	444	0.00373824	0.00629841	0.553148	0.947783	0.00820144	0.00710788	0.249277	0.942295	angII_receptor_antagonist	305	145	17	288	0.00137512	0.00427237	0.747791	0.997591	0.00898965	0.00665969	0.178267	0.68862	angII_receptor_antagonist	1124	611	33	1091	-0.000121321	0.00307275	0.968513	0.994241	0.000587855	0.00352497	0.867584	0.997202	angII_receptor_antagonist	25208	54785	105912	0.00231929	0.00084301	0.363478	0.716248	0.924507	NS	NS
k__Bacteria.p__Firmicutes.c__Clostridia.o__Clostridiales.f__Peptostreptococcaceae.g__Peptostreptococcaceae_noname.s__Clostridium_bartlettii.t__GCF_000154445	454	328	10	444	0.00960159	0.0114288	0.401308	0.947783	0.0076305	0.0129833	0.557063	0.942295	angII_receptor_antagonist	305	206	17	288	-0.00254263	0.007049	0.718574	0.997591	-0.0130534	0.010651	0.221465	0.68862	angII_receptor_antagonist	1124	850	33	1091	-0.00105131	0.00773221	0.891874	0.994241	0.00739532	0.00884585	0.403329	0.997202	angII_receptor_antagonist	7655.89	20125.4	16726	0.00474006	0.000106792	0.0225297	0.982025	0.99101	NS	NS
k__Bacteria.p__Firmicutes.c__Clostridia.o__Clostridiales.f__Lachnospiraceae.g__Lachnospiraceae_noname	454	443	10	444	-0.0178454	0.0307557	0.562065	0.947783	-0.0289145	0.0345191	0.402754	0.942295	angII_receptor_antagonist	305	305	17	288	0.0183722	0.0116605	0.1162	0.679592	0.0192572	0.018118	0.288827	0.693411	angII_receptor_antagonist	1124	1121	33	1091	-0.00043376	0.00782144	0.955784	0.994241	-0.000664525	0.0089006	0.940499	0.997202	angII_receptor_antagonist	1057.18	7354.7	16346.6	0.00635533	0.00440922	0.693782	0.487819	0.924507	NS	NS
k__Bacteria.p__Firmicutes.c__Clostridia.o__Clostridiales.f__Lachnospiraceae.g__Lachnospiraceae_noname.s__Lachnospiraceae_bacterium_8_1_57FAA.t__GCF_000185545	454	158	10	444	0.000373972	0.00889399	0.96648	0.993637	0.00129282	0.0101257	0.89847	0.967583	angII_receptor_antagonist	305	125	17	288	-0.000597038	0.00794834	0.940175	0.997591	-0.012617	0.0123448	0.307716	0.693411	angII_receptor_antagonist	1124	484	33	1091	0.000270498	0.00650071	0.966817	0.994241	0.00663284	0.00742127	0.37165	0.997202	angII_receptor_antagonist	12641.7	15828.8	23663.5	0.00437965	3.21902e-05	0.00734994	0.994136	0.994136	NS	NS
k__Bacteria.p__Firmicutes.c__Clostridia.o__Clostridiales.f__Eubacteriaceae.g__Eubacterium.s__Eubacterium_rectale.t__Eubacterium_rectale_unclassified	454	343	10	444	0.0970378	0.0620757	0.118724	0.947783	0.131227	0.0699475	0.0613775	0.942295	angII_receptor_antagonist	305	285	17	288	0.0932888	0.0446027	0.0373278	0.616001	0.0559673	0.0681614	0.412333	0.813051	angII_receptor_antagonist	1124	1093	33	1091	-0.0014222	0.0290189	0.960921	0.994241	0.010482	0.0333496	0.753349	0.997202	angII_receptor_antagonist	259.512	502.665	1187.51	0.0226474	0.0361015	1.59407	0.11092	0.657198	NS	NS
k__Bacteria.p__Actinobacteria.c__Actinobacteria.o__Bifidobacteriales.f__Bifidobacteriaceae.g__Bifidobacterium.s__Bifidobacterium_longum.t__Bifidobacterium_longum_unclassified	454	369	10	444	-0.00542792	0.0426275	0.898735	0.976736	-0.0231046	0.0484595	0.633781	0.944349	angII_receptor_antagonist	305	269	17	288	-0.0694024	0.0333665	0.0383852	0.616001	-0.0408287	0.051966	0.432765	0.826734	angII_receptor_antagonist	1124	1025	33	1091	-0.00063613	0.0212709	0.976147	0.994241	-0.00452525	0.0241744	0.851545	0.997202	angII_receptor_antagonist	550.328	898.214	2210.18	0.0165324	-0.018239	-1.10323	0.269928	0.845099	NS	NS
k__Bacteria.p__Actinobacteria.c__Actinobacteria.o__Bifidobacteriales.f__Bifidobacteriaceae.g__Bifidobacterium.s__Bifidobacterium_longum	454	369	10	444	-0.00112648	0.0429945	0.979109	0.993637	-0.0151024	0.0487778	0.757016	0.962814	angII_receptor_antagonist	305	270	17	288	-0.0662097	0.0333313	0.0479092	0.616001	-0.0379077	0.0517064	0.464132	0.826734	angII_receptor_antagonist	1124	1026	33	1091	-0.00249078	0.0215112	0.90784	0.994241	-0.00786621	0.0244492	0.747714	0.997202	angII_receptor_antagonist	540.972	900.112	2161.08	0.0166617	-0.0182081	-1.09281	0.274477	0.845099	NS	NS
k__Bacteria.p__Firmicutes.c__Bacilli.o__Lactobacillales.f__Streptococcaceae.g__Streptococcus.s__Streptococcus_thermophilus.t__Streptococcus_thermophilus_unclassified	454	291	10	444	-0.0162216	0.023624	0.49267	0.947783	-0.0018458	0.0267466	0.945017	0.988502	angII_receptor_antagonist	305	168	17	288	0.00927082	0.0101823	0.363343	0.992683	0.0112183	0.0155109	0.470207	0.826734	angII_receptor_antagonist	1124	868	33	1091	0.00116198	0.0158003	0.941389	0.994241	-0.0121265	0.0181248	0.503605	0.997202	angII_receptor_antagonist	1791.82	9645.21	4005.6	0.0080471	0.0042096	0.52312	0.600891	0.924507	NS	NS
k__Bacteria.p__Firmicutes.c__Clostridia.o__Clostridiales.f__Eubacteriaceae	454	418	10	444	0.0611025	0.0583401	0.295516	0.947783	0.0865095	0.0654677	0.187127	0.942295	angII_receptor_antagonist	305	304	17	288	0.0670866	0.0374203	0.0740247	0.616001	0.0287438	0.0574791	0.617441	0.85969	angII_receptor_antagonist	1124	1121	33	1091	-0.000394384	0.0250263	0.98743	0.994241	0.00816906	0.0287714	0.776519	0.997202	angII_receptor_antagonist	293.809	714.142	1596.64	0.0195943	0.0250451	1.27818	0.201186	0.83089	NS	NS
k__Bacteria.p__Firmicutes.c__Clostridia.o__Clostridiales.f__Eubacteriaceae.g__Eubacterium	454	418	10	444	0.0611411	0.058341	0.295219	0.947783	0.0865172	0.0654714	0.187112	0.942295	angII_receptor_antagonist	305	304	17	288	0.0670779	0.0374205	0.0740637	0.616001	0.0287348	0.0574796	0.617554	0.85969	angII_receptor_antagonist	1124	1121	33	1091	-0.000423215	0.0250266	0.986511	0.994241	0.00815576	0.0287715	0.776873	0.997202	angII_receptor_antagonist	293.8	714.135	1596.59	0.0195946	0.0250296	1.27737	0.201471	0.83089	NS	NS
k__Bacteria.p__Firmicutes.c__Clostridia.o__Clostridiales.f__Lachnospiraceae.g__Coprococcus.s__Coprococcus_catus.t__GCF_000210555	454	264	10	444	-0.00496452	0.0137855	0.718926	0.954824	0.0113912	0.0155055	0.462983	0.942295	angII_receptor_antagonist	305	259	17	288	-0.0128494	0.0101683	0.207338	0.869918	-0.00727369	0.0152951	0.634783	0.85969	angII_receptor_antagonist	1124	1020	33	1091	0.000466674	0.00659997	0.943642	0.994241	0.00100286	0.00752367	0.893986	0.997202	angII_receptor_antagonist	5262.06	9671.64	22957.1	0.00513728	-0.00368651	-0.717599	0.473004	0.919731	NS	NS
k__Bacteria.p__Actinobacteria.c__Actinobacteria.o__Coriobacteriales.f__Coriobacteriaceae.g__Eggerthella	454	340	10	444	-0.027544	0.0155223	0.0766857	0.947783	-0.0420656	0.0171139	0.0144028	0.67213	angII_receptor_antagonist	305	231	17	288	-0.00259022	0.0103112	0.80183	0.997591	0.00666344	0.0159998	0.677408	0.85969	angII_receptor_antagonist	1124	733	33	1091	-0.000378778	0.00457159	0.933982	0.994241	-0.00435875	0.00522556	0.404402	0.997202	angII_receptor_antagonist	4150.36	9405.53	47848.2	0.00403554	-0.00255364	-0.632787	0.526872	0.924507	NS	NS
k__Bacteria.p__Actinobacteria.c__Actinobacteria.o__Coriobacteriales.f__Coriobacteriaceae.g__Adlercreutzia.s__Adlercreutzia_equolifaciens.t__GCF_000478885	454	210	10	444	0.0159673	0.00686101	0.0204112	0.693981	0.0154269	0.00776014	0.0475081	0.831393	angII_receptor_antagonist	305	218	17	288	0.0013328	0.00598756	0.824006	0.997591	0.00303892	0.00923269	0.74231	0.886874	angII_receptor_antagonist	1124	889	33	1091	0.000529166	0.00466986	0.909801	0.994241	0.000479178	0.00533444	0.928441	0.997202	angII_receptor_antagonist	21243.4	27893.3	45855.6	0.00324456	0.00421761	1.2999	0.193634	0.83089	NS	NS
k__Bacteria.p__Actinobacteria.c__Actinobacteria.o__Coriobacteriales.f__Coriobacteriaceae.g__Eggerthella.s__Eggerthella_unclassified	454	329	10	444	-0.0276511	0.0144111	0.0556725	0.947783	-0.0445252	0.0158768	0.00529101	0.370371	angII_receptor_antagonist	305	216	17	288	-0.000897519	0.00898611	0.920509	0.997591	0.00318336	0.0139817	0.820074	0.910306	angII_receptor_antagonist	1124	663	33	1091	0.00038364	0.00415361	0.926427	0.994241	-0.00321017	0.00476371	0.500535	0.997202	angII_receptor_antagonist	4815.13	12383.9	57962.7	0.00364755	-0.00162346	-0.445081	0.656261	0.924507	NS	NS
Pathways
Pathways	N.IBD	non-zeros.IBD	Users.IBD	Non-users.IBD	Coef.IBD_univariate	SE.IBD_univariate	Pval.IBD_univariate	Qval.IBD_univariate	coeff.correcting.all.IBD_multivariate	SE.correcting_all.IBD_multivariate	pval.correcting.all.IBD_multivariate	qval.correcting.all.IBD_multivariate	drug.IBD	N.MIBS	non-zeros.MIBS	Users.MIBS	Non-users.MIBS	Coef.MIBS_univariate	SE.MIBS_univariate	Pval.MIBS_univariate	Qval.MIBS_univariate	coeff.correcting.all.MIBS_multivariate	SE.correcting_all.MIBS_multivariate	pval.correcting.all.MIBS_multivariate	qval.correcting.all.MIBS_multivariate	drug.MIBS	N.LLD	non-zeros.LLD	Users.LLD	Non-users.LLD	Coef.LLD_univariate	SE.LLD_univariate	Pval.LLD_univariate	Qval.LLD_univariate	coeff.correcting.all.LLD_multivariate	SE.correcting_all.LLD_multivariate	pval.correcting.all.LLD_multivariate	qval.correcting.all.LLD_multivariate	drug.LLD	inverse_var.ibd_univariate	inverse_var.mibs_univariate	inverse_var.lld_univariate	se_univariate	beta_univariate	Z_univariate	P_univariate	FDR_univariate	Het.Q_univariate	Het.I2_univariate
PWY.2942	454	454	10	444	-0.100169	0.0545181	0.066844	0.982554	-0.101509	0.0610567	0.0972032	0.953572	angII_receptor_antagonist	305	305	17	288	0.0905401	0.0385477	0.019518	0.340484	0.191618	0.0629943	0.0026008	0.198695	angII_receptor_antagonist	1124	1124	33	1091	0.0234496	0.021877	0.284005	0.968931	0.0347788	0.0249657	0.16389	0.85317	angII_receptor_antagonist	336.448	672.982	2089.42	0.0179639	0.0245983	1.36932	0.170899	0.903179	NS	NS
PWY.5384	454	377	10	444	0.459853	0.752917	0.541674	0.982554	0.389918	0.822938	0.635895	0.992805	angII_receptor_antagonist	305	248	17	288	1.66304	0.501604	0.00102808	0.196827	1.76733	0.777581	0.0238393	0.496602	angII_receptor_antagonist	1124	930	33	1091	-0.21728	0.384208	0.571829	0.968931	-0.562857	0.436995	0.198017	0.85317	angII_receptor_antagonist	1.76403	3.97446	6.77434	0.282698	0.475429	1.68176	0.0926156	0.903179	NS	NS
PWY.6527	454	454	10	444	0.0113704	0.085125	0.893804	0.982554	0.0153064	0.0948528	0.871886	0.992805	angII_receptor_antagonist	305	305	17	288	0.155171	0.0667372	0.0207378	0.340484	0.22716	0.104255	0.0302242	0.496602	angII_receptor_antagonist	1124	1124	33	1091	0.021026	0.0406094	0.604728	0.968931	0.0468258	0.0456822	0.305579	0.85317	angII_receptor_antagonist	138.002	224.524	606.382	0.0321262	0.0507361	1.57928	0.114273	0.903179	NS	NS
PWY.6121	454	454	10	444	-0.0719434	0.0477713	0.132797	0.982554	-0.123188	0.0536317	0.0221494	0.662266	angII_receptor_antagonist	305	305	17	288	0.048619	0.0268919	0.0716804	0.471353	0.0924848	0.041725	0.0275629	0.496602	angII_receptor_antagonist	1124	1124	33	1091	0.00789376	0.0177517	0.65664	0.968931	0.0161069	0.0201669	0.424654	0.85317	angII_receptor_antagonist	438.193	1382.79	3173.38	0.0141501	0.0121647	0.859689	0.38996	0.94434	NS	NS
PWY.5918	454	313	10	444	0.00226281	0.83667	0.997843	0.999934	0.150516	0.935893	0.872312	0.992805	angII_receptor_antagonist	305	182	17	288	0.892515	0.566838	0.116421	0.528276	1.88479	0.877561	0.0326434	0.496602	angII_receptor_antagonist	1124	745	33	1091	0.335243	0.44695	0.453371	0.968931	-0.367755	0.512894	0.473517	0.85317	angII_receptor_antagonist	1.42854	3.1123	5.0059	0.323648	0.467092	1.44321	0.148961	0.903179	NS	NS
PWY66.422	454	454	10	444	0.0108209	0.0713102	0.87946	0.982554	-0.0391195	0.0773349	0.613251	0.992805	angII_receptor_antagonist	305	305	17	288	0.125643	0.0554894	0.024286	0.340484	0.168614	0.0864726	0.052262	0.530683	angII_receptor_antagonist	1124	1124	33	1091	0.0328301	0.034604	0.342961	0.968931	0.034389	0.0391885	0.380397	0.85317	angII_receptor_antagonist	196.651	324.773	835.116	0.0271509	0.0518601	1.91007	0.056124	0.903179	NS	NS
PWY.6317	454	454	10	444	0.00158276	0.0733153	0.982786	0.994938	-0.0213018	0.0802556	0.790822	0.992805	angII_receptor_antagonist	305	305	17	288	0.127238	0.0556697	0.0229877	0.340484	0.172629	0.0868193	0.047815	0.530683	angII_receptor_antagonist	1124	1124	33	1091	0.0356965	0.0349301	0.307032	0.968931	0.0381807	0.0393807	0.332501	0.85317	angII_receptor_antagonist	186.042	322.673	819.597	0.0274378	0.0531558	1.93732	0.0527067	0.903179	NS	NS
PWY.6703	454	454	10	444	-0.0488607	0.101314	0.629856	0.982554	-0.0485315	0.115306	0.674064	0.992805	angII_receptor_antagonist	305	305	17	288	0.148519	0.0835963	0.0766508	0.482449	0.25246	0.130994	0.0550207	0.530683	angII_receptor_antagonist	1124	1124	33	1091	-0.020556	0.0429003	0.631921	0.968931	-0.0419413	0.0495514	0.397507	0.85317	angII_receptor_antagonist	97.4236	143.095	543.349	0.0357173	0.00679081	0.190127	0.84921	0.990845	NS	NS
PWY.7209	454	322	10	444	-0.373879	0.891302	0.675074	0.982554	0.0168979	0.992167	0.98642	0.998798	angII_receptor_antagonist	305	240	17	288	-1.09796	0.638157	0.0863774	0.498325	-1.83983	0.952652	0.05452	0.530683	angII_receptor_antagonist	1124	965	33	1091	0.341552	0.42382	0.420479	0.968931	0.509564	0.479118	0.287773	0.85317	angII_receptor_antagonist	1.25878	2.45552	5.5672	0.328239	-0.136315	-0.415292	0.677928	0.971007	NS	NS
HEME.BIOSYNTHESIS.II	454	323	10	444	0.0562689	0.75652	0.940743	0.982554	-0.0411447	0.849254	0.961384	0.992805	angII_receptor_antagonist	305	185	17	288	0.694138	0.481577	0.150526	0.555388	1.5023	0.738875	0.0430295	0.530683	angII_receptor_antagonist	1124	747	33	1091	0.191464	0.38475	0.618842	0.968931	-0.441383	0.440687	0.316771	0.85317	angII_receptor_antagonist	1.74727	4.3119	6.75527	0.279351	0.342173	1.22489	0.220618	0.903179	NS	NS
SALVADEHYPOX.PWY	454	452	10	444	0.307137	0.145557	0.035426	0.982554	0.411518	0.161481	0.0112033	0.558298	angII_receptor_antagonist	305	305	17	288	0.167877	0.0840815	0.0467871	0.445753	0.247272	0.131146	0.0604767	0.547956	angII_receptor_antagonist	1124	1124	33	1091	-0.0287819	0.0490528	0.557489	0.968931	-0.0403819	0.0559441	0.470561	0.85317	angII_receptor_antagonist	47.1991	141.449	415.597	0.0406812	0.0434939	1.06914	0.285007	0.903179	NS	NS
PWY.6895	454	195	10	444	-0.058432	0.978091	0.952389	0.982554	-0.502202	1.10243	0.64897	0.992805	angII_receptor_antagonist	305	104	17	288	1.54308	0.649921	0.0182174	0.340484	1.83064	1.00177	0.0687665	0.587462	angII_receptor_antagonist	1124	347	33	1091	-0.475259	0.510381	0.351959	0.968931	-0.661668	0.579527	0.253817	0.85317	angII_receptor_antagonist	1.0453	2.36744	3.83894	0.371348	0.243748	0.656389	0.511574	0.94434	NS	NS
PWY.6891	454	195	10	444	0.176769	0.810448	0.827443	0.982554	-0.0600646	0.909925	0.947403	0.992805	angII_receptor_antagonist	305	104	17	288	1.14601	0.506558	0.0243961	0.340484	1.3955	0.78089	0.0750742	0.604137	angII_receptor_antagonist	1124	347	33	1091	-0.422049	0.406521	0.299403	0.968931	-0.599149	0.460616	0.193621	0.85317	angII_receptor_antagonist	1.52247	3.8971	6.05109	0.295261	0.190171	0.644077	0.519526	0.94434	NS	NS
PWY.6608	454	453	10	444	0.316324	0.145844	0.0306304	0.982554	0.444371	0.160009	0.00574621	0.429529	angII_receptor_antagonist	305	305	17	288	0.132554	0.0892118	0.138387	0.550698	0.247293	0.139188	0.0767799	0.604137	angII_receptor_antagonist	1124	1124	33	1091	-0.0361033	0.0475174	0.447542	0.968931	-0.0402809	0.0540883	0.456603	0.85317	angII_receptor_antagonist	47.0138	125.648	442.89	0.0403058	0.0252408	0.626231	0.531163	0.94434	NS	NS
GLCMANNANAUT.PWY	454	453	10	444	0.193393	0.154204	0.210468	0.982554	0.290985	0.173436	0.0941896	0.953572	angII_receptor_antagonist	305	305	17	288	0.125479	0.0990609	0.206273	0.593419	0.257028	0.151811	0.091643	0.685031	angII_receptor_antagonist	1124	1124	33	1091	0.030998	0.0649687	0.63337	0.968931	0.0668003	0.0741039	0.367558	0.85317	angII_receptor_antagonist	42.0543	101.905	236.914	0.0512401	0.0742079	1.44824	0.14755	0.903179	NS	NS
PWY.7229	454	454	10	444	-0.0692744	0.0859479	0.420679	0.982554	-0.119089	0.0958828	0.214964	0.961306	angII_receptor_antagonist	305	305	17	288	0.089879	0.0755842	0.235341	0.614334	0.19278	0.117103	0.100907	0.701657	angII_receptor_antagonist	1124	1124	33	1091	0.0292572	0.0372174	0.431965	0.968931	0.0328894	0.0424977	0.439155	0.85317	angII_receptor_antagonist	135.372	175.04	721.952	0.0311231	0.0266155	0.855168	0.392458	0.94434	NS	NS
PWY66.400	454	453	10	444	-0.0626353	0.297048	0.833096	0.982554	-0.256958	0.342321	0.453325	0.992805	angII_receptor_antagonist	305	300	17	288	0.365277	0.261887	0.164136	0.565878	0.620636	0.381293	0.104802	0.712174	angII_receptor_antagonist	1124	1118	33	1091	0.2427	0.161267	0.13262	0.968931	0.158061	0.183085	0.388155	0.85317	angII_receptor_antagonist	11.3331	14.5805	38.4512	0.124645	0.216705	1.73857	0.0821101	0.903179	NS	NS
GLUCONEO.PWY	454	422	10	444	-0.708028	0.574938	0.218802	0.982554	-0.258154	0.635828	0.684952	0.992805	angII_receptor_antagonist	305	297	17	288	0.184044	0.198132	0.353716	0.734629	0.477736	0.296649	0.108534	0.721149	angII_receptor_antagonist	1124	1109	33	1091	0.245796	0.120332	0.0413256	0.968931	0.242162	0.137776	0.0790974	0.85317	angII_receptor_antagonist	3.02523	25.4735	69.0623	0.101242	0.200096	1.97641	0.0481087	0.903179	NS	NS
PWY.5973	454	454	10	444	0.0531004	0.130264	0.683742	0.982554	0.0984419	0.14472	0.496765	0.992805	angII_receptor_antagonist	305	305	17	288	0.264894	0.132059	0.0457722	0.445753	0.284332	0.19671	0.14952	0.726377	angII_receptor_antagonist	1124	1124	33	1091	0.133119	0.083957	0.113122	0.968931	0.111169	0.0955251	0.244777	0.85317	angII_receptor_antagonist	58.9318	57.3411	141.869	0.0622402	0.144123	2.31559	0.0205807	0.903179	NS	NS
THISYN.PWY	454	340	10	444	1.30248	0.912266	0.15408	0.982554	0.671483	1.03547	0.517048	0.992805	angII_receptor_antagonist	305	221	17	288	1.26082	0.64378	0.0511079	0.448695	1.48154	1.01798	0.146755	0.726377	angII_receptor_antagonist	1124	869	33	1091	-0.40637	0.483541	0.400861	0.968931	-0.40067	0.55938	0.473976	0.85317	angII_receptor_antagonist	1.20159	2.41282	4.27695	0.355979	0.363582	1.02136	0.307085	0.903179	NS	NS
COLANSYN.PWY	454	389	10	444	0.180565	0.746554	0.808998	0.982554	0.236027	0.823436	0.77454	0.992805	angII_receptor_antagonist	305	232	17	288	1.14839	0.598427	0.0559378	0.450629	1.43183	0.913168	0.118084	0.726377	angII_receptor_antagonist	1124	853	33	1091	-0.153362	0.46009	0.738948	0.968931	-0.708977	0.52739	0.179131	0.85317	angII_receptor_antagonist	1.79423	2.7924	4.72405	0.327725	0.301401	0.919677	0.357742	0.939132	NS	NS
PWY.7357	454	454	10	444	0.0054235	0.0877481	0.950745	0.982554	0.0146013	0.0990646	0.882899	0.992805	angII_receptor_antagonist	305	305	17	288	0.125426	0.0682647	0.0671613	0.470743	0.140781	0.107606	0.191919	0.726377	angII_receptor_antagonist	1124	1124	33	1091	0.0224278	0.037045	0.545023	0.968931	0.045838	0.0419096	0.274318	0.85317	angII_receptor_antagonist	129.875	214.589	728.685	0.030526	0.0409656	1.34199	0.179599	0.903179	NS	NS
P164.PWY	454	421	10	444	-0.479646	0.557334	0.389924	0.982554	-0.0907152	0.630816	0.885727	0.992805	angII_receptor_antagonist	305	302	17	288	0.214796	0.127595	0.0933604	0.498325	0.296951	0.200968	0.140728	0.726377	angII_receptor_antagonist	1124	1109	33	1091	0.0576029	0.084358	0.494853	0.968931	0.109684	0.0957607	0.252306	0.85317	angII_receptor_antagonist	3.21936	61.4228	140.523	0.0698149	0.0962334	1.37841	0.168078	0.903179	NS	NS
PWY.7323	454	381	10	444	0.267714	0.748574	0.720791	0.982554	0.390108	0.82959	0.638441	0.992805	angII_receptor_antagonist	305	230	17	288	0.901134	0.566243	0.112574	0.528276	1.33447	0.858199	0.121151	0.726377	angII_receptor_antagonist	1124	837	33	1091	-0.201022	0.435507	0.644472	0.968931	-0.73474	0.498926	0.141139	0.85317	angII_receptor_antagonist	1.78456	3.11885	5.27241	0.313484	0.218988	0.698562	0.484826	0.94434	NS	NS
PWY.6590	454	266	10	444	-0.0454744	0.819413	0.955768	0.982554	-0.110648	0.908691	0.903146	0.992805	angII_receptor_antagonist	305	221	17	288	0.722641	0.55065	0.190415	0.582126	1.23693	0.832954	0.138738	0.726377	angII_receptor_antagonist	1124	939	33	1091	0.469379	0.38263	0.220187	0.968931	0.742937	0.438158	0.0902524	0.85317	angII_receptor_antagonist	1.48934	3.29798	6.83034	0.293387	0.475272	1.61995	0.105243	0.903179	NS	NS
CENTFERM.PWY	454	266	10	444	-0.0518961	0.784839	0.94731	0.982554	-0.122126	0.870774	0.888534	0.992805	angII_receptor_antagonist	305	221	17	288	0.684516	0.526657	0.194695	0.584887	1.17912	0.796644	0.140035	0.726377	angII_receptor_antagonist	1124	939	33	1091	0.456508	0.368455	0.215614	0.968931	0.72639	0.421934	0.0854342	0.85317	angII_receptor_antagonist	1.62345	3.60533	7.36598	0.281777	0.456244	1.61917	0.105411	0.903179	NS	NS
PWY.5188	454	453	10	444	-0.00602137	0.110829	0.956697	0.982554	-0.0310339	0.122478	0.800104	0.992805	angII_receptor_antagonist	305	305	17	288	0.0958951	0.0746193	0.19975	0.593419	0.156343	0.111122	0.160621	0.726377	angII_receptor_antagonist	1124	1124	33	1091	0.0533306	0.0441976	0.227827	0.968931	0.05173	0.0501796	0.302822	0.85317	angII_receptor_antagonist	81.4124	179.597	511.921	0.0359691	0.0569693	1.58384	0.113231	0.903179	NS	NS
COA.PWY.1	454	454	10	444	-0.0432927	0.0465306	0.352676	0.982554	-0.0793992	0.0506003	0.117423	0.953572	angII_receptor_antagonist	305	305	17	288	0.0362606	0.0359636	0.314186	0.695392	0.0833743	0.0578569	0.150819	0.726377	angII_receptor_antagonist	1124	1124	33	1091	-0.035482	0.0221464	0.109406	0.968931	-0.0225094	0.0251732	0.371427	0.85317	angII_receptor_antagonist	461.873	773.167	2038.88	0.017477	-0.0196413	-1.12384	0.261082	0.903179	NS	NS
PWY.4981	454	454	10	444	-0.025347	0.209513	0.903763	0.982554	-0.105062	0.234055	0.653768	0.992805	angII_receptor_antagonist	305	305	17	288	0.148912	0.143474	0.300163	0.695392	0.303089	0.22644	0.181891	0.726377	angII_receptor_antagonist	1124	1124	33	1091	0.204304	0.0890447	0.0219534	0.968931	0.163916	0.102638	0.110555	0.85317	angII_receptor_antagonist	22.7812	48.5792	126.12	0.0711603	0.164185	2.30726	0.0210405	0.903179	NS	NS
PYRIDOXSYN.PWY	454	449	10	444	0.106582	0.345552	0.757896	0.982554	0.14854	0.383819	0.698963	0.992805	angII_receptor_antagonist	305	289	17	288	0.417862	0.4535	0.357579	0.735787	0.915029	0.677393	0.177913	0.726377	angII_receptor_antagonist	1124	1084	33	1091	-0.098151	0.295554	0.739883	0.968931	-0.290243	0.338254	0.391049	0.85317	angII_receptor_antagonist	8.37476	4.86235	11.4479	0.201272	0.0729499	0.362444	0.71702	0.971007	NS	NS
P441.PWY	454	449	10	444	0.155573	0.206964	0.452647	0.982554	0.172012	0.233835	0.462408	0.992805	angII_receptor_antagonist	305	300	17	288	0.132561	0.150462	0.379027	0.741876	0.318034	0.233363	0.174125	0.726377	angII_receptor_antagonist	1124	1117	33	1091	-0.164203	0.10183	0.107133	0.968931	-0.1347	0.116992	0.24984	0.85317	angII_receptor_antagonist	23.3459	44.172	96.439	0.0780971	-0.0387177	-0.495764	0.620061	0.971007	NS	NS
PWY.7663	454	454	10	444	-0.0194832	0.169733	0.908667	0.982554	-0.15006	0.187859	0.4249	0.992805	angII_receptor_antagonist	305	303	17	288	0.137147	0.195662	0.483897	0.802167	0.402735	0.301196	0.182352	0.726377	angII_receptor_antagonist	1124	1124	33	1091	0.199684	0.123872	0.107243	0.968931	0.157831	0.140958	0.263089	0.85317	angII_receptor_antagonist	34.7111	26.1208	65.1706	0.0890862	0.126344	1.41822	0.156127	0.903179	NS	NS
PWY.7219	454	454	10	444	-0.0609815	0.0436321	0.162938	0.982554	-0.0940255	0.0482674	0.052125	0.953572	angII_receptor_antagonist	305	305	17	288	0.0180148	0.0273722	0.510981	0.808736	0.0642217	0.043794	0.143788	0.726377	angII_receptor_antagonist	1124	1124	33	1091	-0.00928206	0.0179204	0.604589	0.968931	0.0146565	0.0200878	0.465782	0.85317	angII_receptor_antagonist	525.277	1334.69	3113.9	0.0141792	-0.00741703	-0.523091	0.600911	0.960811	NS	NS
PWY.6531	454	310	10	444	-0.431126	0.822405	0.600386	0.982554	-0.30372	0.92796	0.743615	0.992805	angII_receptor_antagonist	305	197	17	288	0.194766	0.545509	0.721319	0.938054	1.09919	0.838893	0.191239	0.726377	angII_receptor_antagonist	1124	747	33	1091	-0.305208	0.39812	0.443468	0.968931	-0.547958	0.458264	0.232067	0.85317	angII_receptor_antagonist	1.47852	3.36044	6.30915	0.299502	-0.171198	-0.571611	0.567586	0.94434	NS	NS
PWY.5138	454	124	10	444	0.41926	0.504587	0.406484	0.982554	0.156037	0.566089	0.782968	0.992805	angII_receptor_antagonist	305	58	17	288	0.0544683	0.278258	0.844942	0.968665	-0.551993	0.420806	0.190743	0.726377	angII_receptor_antagonist	1124	235	33	1091	-0.212985	0.234672	0.364295	0.968931	-0.449564	0.26749	0.093119	0.85317	angII_receptor_antagonist	3.9276	12.9153	18.1584	0.169028	-0.0433501	-0.256468	0.79759	0.990845	NS	NS
HOMOSER.METSYN.PWY	454	454	10	444	-0.204598	0.147181	0.165209	0.982554	-0.114607	0.166219	0.490918	0.992805	angII_receptor_antagonist	305	305	17	288	-0.00971228	0.0963324	0.919761	0.99435	-0.203002	0.150367	0.178168	0.726377	angII_receptor_antagonist	1124	1124	33	1091	-0.0234457	0.0541726	0.665247	0.968931	-0.0495007	0.0619408	0.424374	0.85317	angII_receptor_antagonist	46.163	107.759	340.754	0.0449614	-0.0373591	-0.830915	0.406021	0.94434	NS	NS
PWY.5101	454	442	10	444	-0.188124	0.2638	0.476155	0.982554	0.143402	0.294564	0.626659	0.992805	angII_receptor_antagonist	305	305	17	288	-0.00842885	0.168067	0.960035	0.99435	0.38175	0.255874	0.136916	0.726377	angII_receptor_antagonist	1124	1122	33	1091	0.085252	0.105034	0.417162	0.968931	0.129882	0.119531	0.277459	0.85317	angII_receptor_antagonist	14.3698	35.4025	90.6435	0.0843902	0.033656	0.398815	0.69003	0.971007	NS	NS
RUMP.PWY	454	173	10	444	-0.48294	0.754771	0.522605	0.982554	-0.111099	0.854488	0.896617	0.992805	angII_receptor_antagonist	305	200	17	288	0.66013	0.554472	0.234775	0.614334	1.09954	0.85912	0.201725	0.752845	angII_receptor_antagonist	1124	835	33	1091	0.321986	0.414572	0.437516	0.968931	0.398182	0.476049	0.403099	0.85317	angII_receptor_antagonist	1.75538	3.25268	5.81837	0.303919	0.293069	0.9643	0.334896	0.939132	NS	NS
ARGININE.SYN4.PWY	454	422	10	444	-0.570262	0.679165	0.401562	0.982554	-0.774108	0.75191	0.303861	0.989612	angII_receptor_antagonist	305	281	17	288	0.365699	0.508758	0.472823	0.794639	0.96759	0.765823	0.207537	0.752845	angII_receptor_antagonist	1124	1080	33	1091	-0.455291	0.303376	0.133704	0.968931	-0.558159	0.346112	0.107113	0.85317	angII_receptor_antagonist	2.16795	3.86347	10.8652	0.243277	-0.28232	-1.16049	0.24585	0.903179	NS	NS
PWY.6125	454	454	10	444	-0.0368602	0.136333	0.787004	0.982554	-0.0869004	0.15424	0.573474	0.992805	angII_receptor_antagonist	305	305	17	288	0.0269117	0.122012	0.825582	0.965025	0.23151	0.185481	0.213083	0.752845	angII_receptor_antagonist	1124	1123	33	1091	0.0878353	0.0670649	0.190566	0.968931	0.0704332	0.0768322	0.359499	0.85317	angII_receptor_antagonist	53.8022	67.1725	222.336	0.0539705	0.0563732	1.04452	0.296246	0.903179	NS	NS
PWY0.845	454	435	10	444	-0.0507349	0.366732	0.890036	0.982554	-0.0629951	0.413242	0.878921	0.992805	angII_receptor_antagonist	305	284	17	288	0.503026	0.494696	0.310055	0.695392	0.834934	0.738841	0.259477	0.795128	angII_receptor_antagonist	1124	1074	33	1091	-0.110469	0.318341	0.728645	0.968931	-0.305574	0.364246	0.401699	0.85317	angII_receptor_antagonist	7.43536	4.08623	9.86768	0.216223	0.0274984	0.127176	0.898801	0.990845	NS	NS
PWY.6168	454	454	10	444	-0.0494157	0.15803	0.754661	0.982554	-0.0551098	0.176852	0.7555	0.992805	angII_receptor_antagonist	305	303	17	288	-0.0407908	0.165417	0.805397	0.965025	0.293943	0.252318	0.24511	0.795128	angII_receptor_antagonist	1124	1122	33	1091	-0.167415	0.107605	0.120035	0.968931	-0.260025	0.123119	0.0349203	0.85317	angII_receptor_antagonist	40.0425	36.5459	86.3648	0.0783373	-0.110021	-1.40445	0.160185	0.903179	NS	NS
MET.SAM.PWY	454	454	10	444	-0.188574	0.114852	0.101345	0.982554	-0.109991	0.129761	0.397157	0.992805	angII_receptor_antagonist	305	305	17	288	-0.0202987	0.0804929	0.801077	0.965025	-0.146595	0.125625	0.244302	0.795128	angII_receptor_antagonist	1124	1124	33	1091	-0.0164693	0.0429438	0.701416	0.968931	-0.0420603	0.0489808	0.390693	0.85317	angII_receptor_antagonist	75.8089	154.342	542.249	0.0359815	-0.0341261	-0.948437	0.342907	0.939132	NS	NS
ANAGLYCOLYSIS.PWY	454	454	10	444	-0.00945246	0.076932	0.902269	0.982554	-0.0250307	0.0871397	0.774075	0.992805	angII_receptor_antagonist	305	305	17	288	-0.00280248	0.0735047	0.969613	0.99435	0.129831	0.113466	0.253586	0.795128	angII_receptor_antagonist	1124	1124	33	1091	-0.0719208	0.0414911	0.0833017	0.968931	-0.110857	0.0476008	0.0200505	0.85317	angII_receptor_antagonist	168.961	185.084	580.884	0.0327047	-0.0469484	-1.43552	0.151138	0.903179	NS	NS
PWY.7184	454	454	10	444	0.0123991	0.144781	0.931792	0.982554	-0.0247549	0.16389	0.880017	0.992805	angII_receptor_antagonist	305	305	17	288	-0.00328565	0.135359	0.980651	0.99435	0.233477	0.205069	0.255936	0.795128	angII_receptor_antagonist	1124	1123	33	1091	0.0895705	0.0769166	0.244466	0.968931	0.0635988	0.0882603	0.471325	0.85317	angII_receptor_antagonist	47.7066	54.5787	169.029	0.0607105	0.0573217	0.94418	0.345078	0.939132	NS	NS
PWY.5676	454	409	10	444	0.410026	0.660796	0.53525	0.982554	-0.119775	0.722906	0.868489	0.992805	angII_receptor_antagonist	305	266	17	288	0.360167	0.520602	0.489585	0.802167	0.840131	0.780984	0.283028	0.807101	angII_receptor_antagonist	1124	1033	33	1091	0.324301	0.347443	0.350819	0.968931	0.619923	0.398118	0.119733	0.85317	angII_receptor_antagonist	2.29015	3.68967	8.28386	0.264779	0.347342	1.31182	0.189581	0.903179	NS	NS
P162.PWY	454	326	10	444	-0.100495	0.785571	0.898266	0.982554	-0.464307	0.876808	0.596726	0.992805	angII_receptor_antagonist	305	203	17	288	0.378054	0.547812	0.490658	0.802167	0.889083	0.823744	0.28143	0.807101	angII_receptor_antagonist	1124	904	33	1091	-0.588439	0.385094	0.126785	0.968931	-0.330945	0.439374	0.451483	0.85317	angII_receptor_antagonist	1.62042	3.33225	6.74321	0.292404	-0.245475	-0.839505	0.401186	0.94434	NS	NS
PWY.6305	454	452	10	444	0.242945	0.195024	0.213539	0.982554	0.513884	0.21471	0.0171623	0.662266	angII_receptor_antagonist	305	305	17	288	0.0382864	0.0996832	0.701195	0.938054	0.162714	0.152234	0.286129	0.807101	angII_receptor_antagonist	1124	1124	33	1091	0.0370208	0.060191	0.538645	0.968931	0.108908	0.0676618	0.10778	0.85317	angII_receptor_antagonist	26.2921	100.637	276.017	0.0498169	0.0507734	1.0192	0.308108	0.903179	NS	NS
PWY.7228	454	454	10	444	-0.0249071	0.150488	0.86862	0.982554	-0.0572297	0.169717	0.736139	0.992805	angII_receptor_antagonist	305	305	17	288	-0.00452089	0.140435	0.97434	0.99435	0.228635	0.213213	0.284549	0.807101	angII_receptor_antagonist	1124	1123	33	1091	0.091827	0.0784265	0.241904	0.968931	0.0877606	0.0897972	0.328632	0.85317	angII_receptor_antagonist	44.1568	50.7046	162.583	0.0623244	0.0528287	0.84764	0.396639	0.94434	NS	NS
PWY.841	454	454	10	444	0.00855664	0.0970168	0.92976	0.982554	-0.0373828	0.107764	0.728857	0.992805	angII_receptor_antagonist	305	305	17	288	-0.0141653	0.103515	0.891248	0.983129	0.162543	0.15612	0.298766	0.827141	angII_receptor_antagonist	1124	1123	33	1091	0.0628933	0.055228	0.255035	0.968931	0.0590262	0.0635797	0.35342	0.85317	angII_receptor_antagonist	106.244	93.3235	327.855	0.0435432	0.0383128	0.879879	0.378925	0.939132	NS	NS
POLYAMINSYN3.PWY	454	250	10	444	0.176242	0.819168	0.829752	0.982554	0.733473	0.912189	0.421832	0.992805	angII_receptor_antagonist	305	185	17	288	0.268792	0.563899	0.633949	0.908471	0.900621	0.882456	0.308386	0.838248	angII_receptor_antagonist	1124	713	33	1091	0.770014	0.460845	0.0950266	0.968931	1.1941	0.529377	0.024292	0.85317	angII_receptor_antagonist	1.49023	3.14483	4.70858	0.327146	0.506614	1.54859	0.121481	0.903179	NS	NS
PWY0.166	454	454	10	444	-0.0251989	0.106092	0.812366	0.982554	-0.0300495	0.119449	0.801505	0.992805	angII_receptor_antagonist	305	305	17	288	-0.0119411	0.107043	0.911252	0.99435	0.161845	0.163284	0.322504	0.868727	angII_receptor_antagonist	1124	1123	33	1091	0.0686394	0.0592806	0.247165	0.968931	0.0548334	0.0681558	0.42127	0.85317	angII_receptor_antagonist	88.8448	87.2739	284.561	0.0465908	0.0352765	0.757155	0.448957	0.94434	NS	NS
ENTBACSYN.PWY	454	165	10	444	0.193088	0.938173	0.837033	0.982554	-0.353567	1.05057	0.736636	0.992805	angII_receptor_antagonist	305	74	17	288	1.41111	0.578705	0.0153369	0.340484	0.869355	0.892782	0.331067	0.87601	angII_receptor_antagonist	1124	304	33	1091	-0.247204	0.480815	0.607259	0.968931	-0.533624	0.547592	0.330031	0.85317	angII_receptor_antagonist	1.13615	2.98597	4.32558	0.344057	0.398168	1.15727	0.247161	0.903179	NS	NS
P161.PWY	454	447	10	444	-0.0878614	0.294702	0.765743	0.982554	-0.270567	0.333477	0.41766	0.992805	angII_receptor_antagonist	305	302	17	288	-0.0619869	0.192294	0.747413	0.938054	-0.266097	0.287161	0.354969	0.899454	angII_receptor_antagonist	1124	1123	33	1091	-0.0349973	0.139731	0.802276	0.968931	-0.132398	0.158428	0.403511	0.85317	angII_receptor_antagonist	11.5142	27.0439	51.2172	0.105541	-0.0499078	-0.472875	0.636302	0.971007	NS	NS
FUC.RHAMCAT.PWY	454	253	10	444	-0.475392	0.884656	0.591282	0.982554	-0.827524	0.993999	0.405616	0.992805	angII_receptor_antagonist	305	155	17	288	1.27316	0.618954	0.0405605	0.445753	0.848141	0.973013	0.384183	0.934506	angII_receptor_antagonist	1124	541	33	1091	-0.145824	0.499047	0.770185	0.968931	-0.673544	0.56842	0.236303	0.85317	angII_receptor_antagonist	1.27777	2.61026	4.0153	0.355709	0.269547	0.757773	0.448587	0.94434	NS	NS
UBISYN.PWY	454	150	10	444	0.374871	0.680697	0.582109	0.982554	0.240078	0.762236	0.752953	0.992805	angII_receptor_antagonist	305	76	17	288	0.354954	0.374296	0.343746	0.734629	-0.506029	0.578937	0.382891	0.934506	angII_receptor_antagonist	1124	243	33	1091	-0.451967	0.319626	0.157626	0.968931	-0.600918	0.364435	0.0994596	0.85317	angII_receptor_antagonist	2.1582	7.1379	9.78852	0.228907	-0.056664	-0.247542	0.804489	0.990845	NS	NS
PWY.6385	454	454	10	444	0.0737524	0.0977676	0.451042	0.982554	0.137678	0.109246	0.208331	0.961306	angII_receptor_antagonist	305	305	17	288	0.0610449	0.0789888	0.440252	0.773406	0.102255	0.11814	0.387554	0.934506	angII_receptor_antagonist	1124	1123	33	1091	0.0569876	0.0407174	0.161918	0.968931	0.0621292	0.0462988	0.179909	0.85317	angII_receptor_antagonist	104.619	160.276	603.17	0.0339409	0.0597572	1.76062	0.0783022	0.903179	NS	NS
PWY.7234	454	454	10	444	-0.0462189	0.213501	0.828714	0.982554	-0.197317	0.240396	0.412257	0.992805	angII_receptor_antagonist	305	305	17	288	-0.283375	0.152774	0.0646111	0.470743	-0.19016	0.224603	0.397963	0.934759	angII_receptor_antagonist	1124	1124	33	1091	-0.0640672	0.0948293	0.499431	0.968931	-0.110494	0.108231	0.30753	0.85317	angII_receptor_antagonist	21.9381	42.8448	111.203	0.0753809	-0.115234	-1.52869	0.126341	0.903179	NS	NS
PWY.7237	454	449	10	444	-0.180107	0.25271	0.476416	0.982554	0.0527347	0.281805	0.851655	0.992805	angII_receptor_antagonist	305	305	17	288	0.032889	0.154586	0.831664	0.965025	-0.185826	0.220503	0.400141	0.934759	angII_receptor_antagonist	1124	1124	33	1091	-0.0957732	0.104537	0.359777	0.968931	-0.136243	0.118108	0.248945	0.85317	angII_receptor_antagonist	15.6587	41.8467	91.5088	0.0819193	-0.0685038	-0.836235	0.403023	0.94434	NS	NS
HSERMETANA.PWY	454	447	10	444	-0.0938823	0.221179	0.671444	0.982554	0.102849	0.241328	0.670217	0.992805	angII_receptor_antagonist	305	305	17	288	-0.00700951	0.110222	0.949337	0.99435	-0.141149	0.170242	0.407819	0.945255	angII_receptor_antagonist	1124	1124	33	1091	0.100903	0.0702162	0.15099	0.968931	0.117779	0.0805317	0.143894	0.85317	angII_receptor_antagonist	20.4415	82.3118	202.827	0.0572055	0.0588055	1.02797	0.303964	0.903179	NS	NS
PWY.5862	454	156	10	444	0.217839	0.826088	0.792136	0.982554	-0.0113769	0.921425	0.990155	0.998798	angII_receptor_antagonist	305	65	17	288	0.599554	0.501397	0.232738	0.614334	0.61509	0.7683	0.424091	0.967963	angII_receptor_antagonist	1124	246	33	1091	-0.477841	0.389035	0.219604	0.968931	-0.774443	0.440242	0.0788392	0.85317	angII_receptor_antagonist	1.46537	3.97774	6.60728	0.288071	-0.0376039	-0.130537	0.896142	0.990845	NS	NS
PWY.7208	454	454	10	444	0.010029	0.119117	0.93294	0.982554	0.0125455	0.134374	0.925663	0.992805	angII_receptor_antagonist	305	305	17	288	0.0212485	0.0903742	0.814279	0.965025	0.112258	0.139653	0.422216	0.967963	angII_receptor_antagonist	1124	1124	33	1091	0.0543838	0.0562583	0.333914	0.968931	0.0546108	0.0646871	0.398729	0.85317	angII_receptor_antagonist	70.478	122.437	315.956	0.0443299	0.0402682	0.908376	0.363679	0.939132	NS	NS
PWY.5896	454	156	10	444	0.182319	0.869821	0.834074	0.982554	-0.0530337	0.970921	0.956467	0.992805	angII_receptor_antagonist	305	65	17	288	0.628624	0.533029	0.239202	0.61856	0.618826	0.816419	0.449141	0.977638	angII_receptor_antagonist	1124	246	33	1091	-0.497089	0.412237	0.228137	0.968931	-0.814242	0.466734	0.0813485	0.85317	angII_receptor_antagonist	1.32172	3.51964	5.88446	0.305341	-0.0439683	-0.143997	0.885502	0.990845	NS	NS
PWY490.3	454	180	10	444	-0.493609	0.674462	0.464648	0.982554	-0.261359	0.768875	0.734093	0.992805	angII_receptor_antagonist	305	128	17	288	0.391372	0.46445	0.400096	0.749986	-0.522457	0.708629	0.461607	0.977638	angII_receptor_antagonist	1124	483	33	1091	-0.0953282	0.373137	0.798401	0.968931	-0.391304	0.427953	0.360732	0.85317	angII_receptor_antagonist	2.19829	4.63576	7.18231	0.267105	0.0031775	0.0118961	0.990509	0.990845	NS	NS
POLYAMSYN.PWY	454	451	10	444	-0.0421545	0.204781	0.837004	0.982554	0.0741959	0.228525	0.745602	0.992805	angII_receptor_antagonist	305	302	17	288	0.109613	0.149061	0.462718	0.781751	0.169477	0.231245	0.464296	0.977638	angII_receptor_antagonist	1124	1119	33	1091	0.0187164	0.094048	0.842293	0.968931	0.101389	0.107252	0.344706	0.85317	angII_receptor_antagonist	23.8462	45.0059	113.058	0.0741433	0.0332254	0.448124	0.654063	0.971007	NS	NS
PWY.6823	454	145	10	444	0.455902	0.644672	0.479828	0.982554	0.166058	0.706851	0.814387	0.992805	angII_receptor_antagonist	305	68	17	288	0.193634	0.319416	0.544844	0.834749	-0.374426	0.510224	0.463707	0.977638	angII_receptor_antagonist	1124	234	33	1091	-0.293981	0.295168	0.319476	0.968931	-0.515155	0.334813	0.124188	0.85317	angII_receptor_antagonist	2.40615	9.80134	11.4779	0.205475	-0.0160202	-0.0779664	0.937855	0.990845	NS	NS
PWY.5347	454	454	10	444	-0.165756	0.105677	0.11749	0.982554	-0.0921418	0.118987	0.439168	0.992805	angII_receptor_antagonist	305	305	17	288	0.015544	0.0698865	0.824142	0.965025	-0.0805051	0.108949	0.460614	0.977638	angII_receptor_antagonist	1124	1124	33	1091	-0.0157585	0.0347644	0.650425	0.968931	-0.043206	0.0398286	0.278255	0.85317	angII_receptor_antagonist	89.5446	204.745	827.427	0.0298578	-0.022019	-0.737461	0.460842	0.94434	NS	NS
RIBOSYN2.PWY	454	427	10	444	0.019457	0.624973	0.975178	0.994812	-0.139111	0.698072	0.842147	0.992805	angII_receptor_antagonist	305	279	17	288	-0.0735192	0.524249	0.888567	0.983129	0.584058	0.776499	0.45262	0.977638	angII_receptor_antagonist	1124	1045	33	1091	-0.12175	0.373665	0.744616	0.968931	-0.58335	0.428766	0.173946	0.85317	angII_receptor_antagonist	2.56023	3.63851	7.16202	0.27358	-0.0815571	-0.298111	0.765619	0.977591	NS	NS
GALACT.GLUCUROCAT.PWY	454	453	10	444	0.324295	0.237795	0.173355	0.982554	0.397905	0.27257	0.14514	0.961306	angII_receptor_antagonist	305	303	17	288	-0.0113269	0.145604	0.938046	0.99435	0.17051	0.22199	0.443134	0.977638	angII_receptor_antagonist	1124	1121	33	1091	0.0637937	0.0850628	0.453438	0.968931	0.116463	0.0974059	0.232099	0.85317	angII_receptor_antagonist	17.6845	47.1688	138.204	0.0701763	0.0690311	0.983681	0.325273	0.939132	NS	NS
PWY.5104	454	440	10	444	0.222348	0.323933	0.492834	0.982554	0.429391	0.349841	0.220428	0.961306	angII_receptor_antagonist	305	305	17	288	-0.58186	0.178254	0.00122634	0.196827	-0.19008	0.274221	0.488821	0.982089	angII_receptor_antagonist	1124	1123	33	1091	-0.334273	0.121206	0.00591258	0.968931	-0.320395	0.138293	0.0207032	0.85317	angII_receptor_antagonist	9.52991	31.4719	68.0697	0.0957512	-0.357079	-3.72924	0.000192061	0.0574263	4.8251	0.585501
ECASYN.PWY	454	151	10	444	0.378676	0.663468	0.568461	0.982554	0.204312	0.737642	0.78194	0.992805	angII_receptor_antagonist	305	58	17	288	0.745562	0.318314	0.0198435	0.340484	0.198959	0.499517	0.690739	0.982089	angII_receptor_antagonist	1124	232	33	1091	-0.304977	0.30586	0.318927	0.968931	-0.449219	0.347131	0.195912	0.85317	angII_receptor_antagonist	2.27175	9.86933	10.6894	0.209287	0.217185	1.03774	0.299393	0.903179	NS	NS
PWY0.1338	454	175	10	444	0.368527	0.617276	0.550801	0.982554	0.18622	0.689926	0.787367	0.992805	angII_receptor_antagonist	305	93	17	288	0.613035	0.304134	0.04475	0.445753	0.213212	0.474785	0.653758	0.982089	angII_receptor_antagonist	1124	331	33	1091	-0.145225	0.284709	0.610095	0.968931	-0.37998	0.322158	0.238466	0.85317	angII_receptor_antagonist	2.62447	10.8111	12.3367	0.196981	0.225171	1.14311	0.252991	0.903179	NS	NS
PWY0.1297	454	454	10	444	-0.104307	0.310667	0.737219	0.982554	-0.168974	0.334249	0.613465	0.992805	angII_receptor_antagonist	305	304	17	288	0.416709	0.213332	0.0517188	0.448695	0.174835	0.322736	0.588464	0.982089	angII_receptor_antagonist	1124	1124	33	1091	-0.14942	0.144108	0.300026	0.968931	-0.207018	0.16194	0.201397	0.85317	angII_receptor_antagonist	10.3612	21.9729	48.1529	0.111465	0.0109403	0.0981507	0.921813	0.990845	NS	NS
PWY0.1533	454	168	10	444	0.278844	0.679959	0.681941	0.982554	-0.128346	0.759918	0.865965	0.992805	angII_receptor_antagonist	305	88	17	288	0.704066	0.364986	0.0546872	0.450629	-0.0746939	0.575394	0.896814	0.982089	angII_receptor_antagonist	1124	321	33	1091	-0.29926	0.317395	0.345956	0.968931	-0.548846	0.360632	0.128328	0.85317	angII_receptor_antagonist	2.16289	7.50668	9.92657	0.225899	0.148891	0.659102	0.50983	0.94434	NS	NS
PWY.7204	454	207	10	444	-0.420696	0.850527	0.621109	0.982554	-1.04828	0.951357	0.271181	0.989612	angII_receptor_antagonist	305	113	17	288	1.06809	0.576683	0.0649953	0.470743	0.597956	0.878684	0.496776	0.982089	angII_receptor_antagonist	1124	429	33	1091	-0.295812	0.451395	0.512391	0.968931	-0.468837	0.514303	0.362186	0.85317	angII_receptor_antagonist	1.38237	3.00695	4.90779	0.327964	0.126745	0.386459	0.699156	0.971007	NS	NS
PWY.7315	454	221	10	444	-0.153656	0.80321	0.848378	0.982554	-0.40674	0.904095	0.653038	0.992805	angII_receptor_antagonist	305	116	17	288	0.879888	0.501015	0.08008	0.49434	0.466339	0.761348	0.540723	0.982089	angII_receptor_antagonist	1124	453	33	1091	-0.422494	0.403453	0.295237	0.968931	-0.624167	0.459729	0.174848	0.85317	angII_receptor_antagonist	1.55004	3.9838	6.14348	0.292636	0.0575087	0.196519	0.844204	0.990845	NS	NS
DAPLYSINESYN.PWY	454	452	10	444	0.0467446	0.210079	0.824023	0.982554	0.016075	0.23338	0.945121	0.992805	angII_receptor_antagonist	305	302	17	288	-0.315178	0.189765	0.097802	0.498325	-0.112958	0.282855	0.689964	0.982089	angII_receptor_antagonist	1124	1118	33	1091	-0.18664	0.122537	0.128012	0.968931	-0.215998	0.136906	0.114931	0.85317	angII_receptor_antagonist	22.6586	27.7695	66.5991	0.0924393	-0.171953	-1.86018	0.0628606	0.903179	NS	NS
P4.PWY	454	448	10	444	0.0326526	0.169651	0.847467	0.982554	0.14474	0.192442	0.45244	0.992805	angII_receptor_antagonist	305	302	17	288	-0.246955	0.15484	0.111813	0.528276	-0.133433	0.233783	0.568659	0.982089	angII_receptor_antagonist	1124	1118	33	1091	-0.173435	0.0983444	0.0780854	0.968931	-0.196003	0.109822	0.0745898	0.85317	angII_receptor_antagonist	34.7446	41.7093	103.395	0.0745668	-0.150672	-2.02063	0.0433184	0.903179	NS	NS
GLYOXYLATE.BYPASS	454	252	10	444	-0.569834	0.807117	0.480557	0.982554	-1.15112	0.908226	0.205741	0.961306	angII_receptor_antagonist	305	142	17	288	0.816184	0.543743	0.134402	0.547237	0.245927	0.830828	0.767461	0.982089	angII_receptor_antagonist	1124	571	33	1091	-0.0988438	0.42629	0.816682	0.968931	-0.360002	0.486637	0.459598	0.85317	angII_receptor_antagonist	1.53506	3.3823	5.50288	0.309785	0.128781	0.415709	0.677623	0.971007	NS	NS
PWY.6803	454	208	10	444	-0.25176	0.79425	0.751412	0.982554	-0.467781	0.900319	0.603651	0.992805	angII_receptor_antagonist	305	116	17	288	0.767938	0.503481	0.128255	0.547237	0.444171	0.778667	0.568875	0.982089	angII_receptor_antagonist	1124	400	33	1091	-0.144211	0.395945	0.715763	0.968931	-0.326325	0.450737	0.469235	0.85317	angII_receptor_antagonist	1.58521	3.94489	6.37867	0.289779	0.143631	0.495656	0.620137	0.971007	NS	NS
PWY0.781	454	446	10	444	0.0590273	0.180733	0.744132	0.982554	0.21278	0.205549	0.301241	0.989612	angII_receptor_antagonist	305	302	17	288	-0.220917	0.152521	0.148565	0.555388	-0.123822	0.231157	0.592651	0.982089	angII_receptor_antagonist	1124	1117	33	1091	-0.176818	0.0952679	0.0637207	0.968931	-0.185896	0.106741	0.0818767	0.85317	angII_receptor_antagonist	30.6144	42.9873	110.181	0.0737646	-0.147846	-2.00429	0.0450386	0.903179	NS	NS
PWY.6124	454	454	10	444	-0.0658958	0.108728	0.544793	0.982554	-0.142812	0.120013	0.234781	0.974506	angII_receptor_antagonist	305	305	17	288	-0.110207	0.0787307	0.162618	0.565878	-0.0381065	0.118292	0.747603	0.982089	angII_receptor_antagonist	1124	1124	33	1091	0.0722097	0.0423368	0.0883604	0.968931	0.0488372	0.0484413	0.313599	0.85317	angII_receptor_antagonist	84.5903	161.329	557.911	0.035271	0.0210652	0.597239	0.550348	0.94434	NS	NS
NAGLIPASYN.PWY	454	343	10	444	0.138179	0.742624	0.852477	0.982554	0.0916123	0.835447	0.912737	0.992805	angII_receptor_antagonist	305	177	17	288	0.72884	0.518798	0.161103	0.565878	0.300364	0.791174	0.704516	0.982089	angII_receptor_antagonist	1124	638	33	1091	-0.249666	0.421804	0.554037	0.968931	-0.403476	0.483911	0.404589	0.85317	angII_receptor_antagonist	1.81327	3.71539	5.62056	0.299487	0.139491	0.465767	0.641382	0.971007	NS	NS
GLUCOSE1PMETAB.PWY	454	263	10	444	-0.464469	0.813322	0.568241	0.982554	-0.885755	0.914814	0.333516	0.992805	angII_receptor_antagonist	305	139	17	288	0.778535	0.552907	0.160151	0.565878	0.214911	0.856688	0.802115	0.982089	angII_receptor_antagonist	1124	537	33	1091	-0.19765	0.433811	0.648757	0.968931	-0.412852	0.495525	0.404938	0.85317	angII_receptor_antagonist	1.51173	3.27112	5.31373	0.314712	0.0786674	0.249967	0.802613	0.990845	NS	NS
METHGLYUT.PWY	454	179	10	444	0.0136681	0.684046	0.984067	0.994938	-0.611493	0.76527	0.424736	0.992805	angII_receptor_antagonist	305	76	17	288	0.472092	0.344392	0.171486	0.565878	-0.219498	0.532187	0.680355	0.982089	angII_receptor_antagonist	1124	277	33	1091	-0.0781097	0.308269	0.80002	0.968931	-0.331137	0.346596	0.339592	0.85317	angII_receptor_antagonist	2.13712	8.4313	10.523	0.217744	0.151133	0.694084	0.487629	0.94434	NS	NS
AST.PWY	454	163	10	444	0.363609	0.616004	0.555314	0.982554	0.169493	0.688558	0.805689	0.992805	angII_receptor_antagonist	305	85	17	288	0.436157	0.330493	0.187954	0.581065	-0.139426	0.505113	0.782744	0.982089	angII_receptor_antagonist	1124	294	33	1091	-0.411648	0.289976	0.156006	0.968931	-0.594544	0.329406	0.0713703	0.85317	angII_receptor_antagonist	2.63532	9.15533	11.8926	0.205485	0.00235776	0.0114741	0.990845	0.990845	NS	NS
PWY.5723	454	217	10	444	-0.348662	0.887138	0.694497	0.982554	-0.88297	0.993318	0.37459	0.992805	angII_receptor_antagonist	305	120	17	288	0.737147	0.582541	0.206717	0.593419	0.188169	0.896981	0.834001	0.982089	angII_receptor_antagonist	1124	433	33	1091	-0.440195	0.455731	0.334298	0.968931	-0.662442	0.516798	0.200182	0.85317	angII_receptor_antagonist	1.27063	2.94677	4.81485	0.332738	-0.0432105	-0.129864	0.896674	0.990845	NS	NS
PWY.7328	454	224	10	444	-0.250933	0.793674	0.752027	0.982554	-0.661059	0.896279	0.461218	0.992805	angII_receptor_antagonist	305	107	17	288	0.632904	0.494905	0.201948	0.593419	0.419571	0.767562	0.585096	0.982089	angII_receptor_antagonist	1124	415	33	1091	-0.37929	0.41177	0.357185	0.968931	-0.685644	0.470209	0.145086	0.85317	angII_receptor_antagonist	1.58751	4.08279	5.89781	0.294015	-0.00443711	-0.0150915	0.987959	0.990845	NS	NS
PWY.5177	454	436	10	444	0.383946	0.561096	0.494161	0.982554	1.01212	0.610484	0.098129	0.953572	angII_receptor_antagonist	305	305	17	288	-0.147678	0.120491	0.221358	0.597107	0.0375483	0.178916	0.833945	0.982089	angII_receptor_antagonist	1124	1123	33	1091	0.0192706	0.0656967	0.769327	0.968931	0.116542	0.074731	0.11918	0.85317	angII_receptor_antagonist	3.17633	68.8801	231.693	0.0573776	-0.0147742	-0.257491	0.7968	0.990845	NS	NS
PWY.5838	454	199	10	444	-0.299803	0.900399	0.739319	0.982554	-0.580094	1.00711	0.564943	0.992805	angII_receptor_antagonist	305	93	17	288	0.704092	0.572986	0.220111	0.597107	0.320431	0.880247	0.716132	0.982089	angII_receptor_antagonist	1124	359	33	1091	-0.25778	0.456296	0.572228	0.968931	-0.758425	0.520008	0.144998	0.85317	angII_receptor_antagonist	1.23347	3.04588	4.80293	0.33182	0.0590911	0.178082	0.858659	0.990845	NS	NS
PWY.5861	454	199	10	444	-0.230726	0.85521	0.787449	0.982554	-0.485402	0.956451	0.612084	0.992805	angII_receptor_antagonist	305	93	17	288	0.662934	0.537603	0.218499	0.597107	0.333255	0.826001	0.686939	0.982089	angII_receptor_antagonist	1124	359	33	1091	-0.262965	0.430285	0.541231	0.968931	-0.730367	0.490079	0.136437	0.85317	angII_receptor_antagonist	1.36727	3.46	5.40116	0.312677	0.0545511	0.174465	0.8615	0.990845	NS	NS
KETOGLUCONMET.PWY	454	201	10	444	-0.0932777	0.777723	0.904588	0.982554	-0.567924	0.876742	0.517511	0.992805	angII_receptor_antagonist	305	115	17	288	0.596396	0.501608	0.235399	0.614334	0.468176	0.768166	0.542736	0.982089	angII_receptor_antagonist	1124	450	33	1091	-0.122285	0.417876	0.769856	0.968931	-0.41036	0.477151	0.389969	0.85317	angII_receptor_antagonist	1.6533	3.9744	5.7267	0.296769	0.1335	0.449844	0.652823	0.971007	NS	NS
PWY.6588	454	429	10	444	0.660669	0.517341	0.202262	0.982554	0.913395	0.561732	0.104736	0.953572	angII_receptor_antagonist	305	302	17	288	-0.182052	0.160838	0.258607	0.643511	-0.033305	0.246507	0.892632	0.982089	angII_receptor_antagonist	1124	1115	33	1091	-0.254115	0.100349	0.011471	0.968931	-0.270777	0.114557	0.0182759	0.85317	angII_receptor_antagonist	3.73634	38.6563	99.305	0.0840076	-0.210334	-2.50375	0.0122885	0.903179	NS	NS
PWY.5659	454	453	10	444	0.125091	0.158537	0.430527	0.982554	0.0698112	0.178508	0.695951	0.992805	angII_receptor_antagonist	305	305	17	288	0.118261	0.104402	0.258239	0.643511	0.0361196	0.163184	0.824998	0.982089	angII_receptor_antagonist	1124	1124	33	1091	0.084707	0.0653232	0.19499	0.968931	0.118416	0.074414	0.111833	0.85317	angII_receptor_antagonist	39.7869	91.7445	234.35	0.0522793	0.097512	1.86521	0.0621515	0.903179	NS	NS
PWY.4242	454	454	10	444	0.308033	0.172263	0.0744541	0.982554	0.251774	0.193853	0.194784	0.961306	angII_receptor_antagonist	305	304	17	288	-0.139044	0.127011	0.274537	0.662911	-0.0335495	0.196745	0.864733	0.982089	angII_receptor_antagonist	1124	1123	33	1091	0.0779594	0.0742008	0.293647	0.968931	0.140198	0.0851551	0.0999787	0.85317	angII_receptor_antagonist	33.6988	61.9891	181.628	0.0600499	0.0574101	0.956038	0.339053	0.939132	NS	NS
GLYCOL.GLYOXDEG.PWY	454	200	10	444	0.0769911	0.67713	0.909526	0.982554	-0.216911	0.758362	0.775007	0.992805	angII_receptor_antagonist	305	95	17	288	0.432681	0.395122	0.274381	0.662911	-0.10479	0.620158	0.865948	0.982089	angII_receptor_antagonist	1124	370	33	1091	-0.230816	0.335189	0.491208	0.968931	-0.516625	0.381171	0.175586	0.85317	angII_receptor_antagonist	2.181	6.40529	8.90065	0.239135	0.0506064	0.211623	0.832401	0.990845	NS	NS
PWY.6708	454	179	10	444	0.191414	0.712119	0.788214	0.982554	0.0507369	0.800784	0.949512	0.992805	angII_receptor_antagonist	305	98	17	288	0.48245	0.437002	0.270484	0.662911	0.122855	0.66819	0.854262	0.982089	angII_receptor_antagonist	1124	334	33	1091	-0.361963	0.345719	0.295333	0.968931	-0.745431	0.395359	0.0596382	0.85317	angII_receptor_antagonist	1.97194	5.2364	8.36668	0.253388	-0.00800405	-0.0315882	0.9748	0.990845	NS	NS
FERMENTATION.PWY	454	420	10	444	0.316856	0.740232	0.668825	0.982554	0.174514	0.835968	0.834746	0.992805	angII_receptor_antagonist	305	294	17	288	0.334898	0.31127	0.28289	0.672649	0.29234	0.478717	0.541977	0.982089	angII_receptor_antagonist	1124	1084	33	1091	0.198301	0.175501	0.258771	0.968931	0.225865	0.20188	0.263489	0.85317	angII_receptor_antagonist	1.82501	10.3211	32.467	0.149716	0.234752	1.56798	0.116886	0.903179	NS	NS
BIOTIN.BIOSYNTHESIS.PWY	454	322	10	444	-0.390619	0.841725	0.642828	0.982554	-0.331124	0.923784	0.720202	0.992805	angII_receptor_antagonist	305	181	17	288	0.604053	0.60176	0.316284	0.695392	0.416616	0.927811	0.653777	0.982089	angII_receptor_antagonist	1124	691	33	1091	-0.211177	0.471096	0.654048	0.968931	-0.666723	0.536193	0.213977	0.85317	angII_receptor_antagonist	1.41143	2.76156	4.50589	0.339444	0.019041	0.0560948	0.955266	0.990845	NS	NS
PWY.6519	454	322	10	444	-0.363572	0.818621	0.657169	0.982554	-0.316404	0.898756	0.72499	0.992805	angII_receptor_antagonist	305	181	17	288	0.589537	0.580398	0.310574	0.695392	0.440407	0.895107	0.623117	0.982089	angII_receptor_antagonist	1124	691	33	1091	-0.224636	0.45571	0.622155	0.968931	-0.672175	0.518632	0.195235	0.85317	angII_receptor_antagonist	1.49222	2.96858	4.81529	0.328335	0.0135689	0.0413265	0.967036	0.990845	NS	NS
PWY.241	454	353	10	444	-0.218825	0.765479	0.775115	0.982554	0.000876979	0.849101	0.999176	0.999176	angII_receptor_antagonist	305	281	17	288	0.417684	0.406802	0.305372	0.695392	0.109586	0.634025	0.862908	0.982089	angII_receptor_antagonist	1124	1046	33	1091	0.232573	0.299399	0.437442	0.968931	0.336137	0.343731	0.32834	0.85317	angII_receptor_antagonist	1.7066	6.04273	11.1557	0.229991	0.250992	1.09131	0.275135	0.903179	NS	NS
FASYN.INITIAL.PWY	454	329	10	444	-0.469325	0.811836	0.563492	0.982554	-0.50492	0.898734	0.574561	0.992805	angII_receptor_antagonist	305	187	17	288	0.530805	0.569463	0.352032	0.734629	0.503153	0.884659	0.570007	0.982089	angII_receptor_antagonist	1124	709	33	1091	-0.212633	0.444574	0.632541	0.968931	-0.588674	0.50776	0.246568	0.85317	angII_receptor_antagonist	1.51727	3.08368	5.05955	0.321736	-0.01564	-0.0486111	0.961229	0.990845	NS	NS
PWY.7388	454	329	10	444	-0.454228	0.801876	0.571374	0.982554	-0.492146	0.888056	0.579766	0.992805	angII_receptor_antagonist	305	187	17	288	0.525061	0.562234	0.35112	0.734629	0.506764	0.873385	0.562254	0.982089	angII_receptor_antagonist	1124	708	33	1091	-0.20821	0.440125	0.636256	0.968931	-0.550955	0.502684	0.273312	0.85317	angII_receptor_antagonist	1.5552	3.16349	5.16235	0.318126	-0.0121688	-0.0382517	0.969487	0.990845	NS	NS
TRPSYN.PWY	454	454	10	444	0.0347243	0.118151	0.768979	0.982554	0.0133198	0.135572	0.921785	0.992805	angII_receptor_antagonist	305	305	17	288	0.0832269	0.0941728	0.377541	0.741876	0.0681936	0.145832	0.640449	0.982089	angII_receptor_antagonist	1124	1124	33	1091	0.0522061	0.0519569	0.315213	0.968931	0.0474199	0.0597933	0.427917	0.85317	angII_receptor_antagonist	71.6349	112.759	370.437	0.0424541	0.0562534	1.32504	0.185158	0.903179	NS	NS
PWY.7664	454	329	10	444	-0.523099	0.838878	0.533235	0.982554	-0.588605	0.928793	0.526621	0.992805	angII_receptor_antagonist	305	187	17	288	0.527909	0.597774	0.377881	0.741876	0.436309	0.928814	0.638922	0.982089	angII_receptor_antagonist	1124	708	33	1091	-0.179717	0.466137	0.699907	0.968931	-0.533927	0.532248	0.316012	0.85317	angII_receptor_antagonist	1.42103	2.79851	4.60227	0.336683	-0.010552	-0.0313411	0.974998	0.990845	NS	NS
PWY0.1415	454	191	10	444	0.236433	0.734916	0.747822	0.982554	-0.172598	0.825685	0.834527	0.992805	angII_receptor_antagonist	305	96	17	288	0.364715	0.422514	0.388721	0.747182	0.236915	0.64008	0.711579	0.982089	angII_receptor_antagonist	1124	352	33	1091	-0.244123	0.34786	0.48296	0.968931	-0.514698	0.396295	0.1943	0.85317	angII_receptor_antagonist	1.85151	5.60168	8.26399	0.252239	0.0294799	0.116873	0.906961	0.990845	NS	NS
PWYG.321	454	319	10	444	-0.361603	0.855046	0.672572	0.982554	-0.243772	0.9487	0.797348	0.992805	angII_receptor_antagonist	305	187	17	288	0.524464	0.602037	0.384375	0.747182	0.437121	0.935814	0.640812	0.982089	angII_receptor_antagonist	1124	708	33	1091	-0.184433	0.469012	0.69422	0.968931	-0.542651	0.535679	0.31128	0.85317	angII_receptor_antagonist	1.3678	2.75901	4.54603	0.339562	0.0131403	0.0386978	0.969131	0.990845	NS	NS
PWY.724	454	454	10	444	-0.0690138	0.0451214	0.126872	0.982554	-0.0792121	0.0507205	0.119163	0.953572	angII_receptor_antagonist	305	305	17	288	-0.0211258	0.0251218	0.401096	0.749986	0.00772575	0.039353	0.844521	0.982089	angII_receptor_antagonist	1124	1124	33	1091	0.0160394	0.0159671	0.315341	0.968931	0.0243981	0.0180432	0.176596	0.85317	angII_receptor_antagonist	491.174	1584.52	3922.38	0.012912	-0.00074347	-0.0575797	0.954083	0.990845	NS	NS
PWY.1269	454	442	10	444	0.229296	0.372041	0.538013	0.982554	0.336097	0.414988	0.4185	0.992805	angII_receptor_antagonist	305	290	17	288	0.355067	0.429318	0.408871	0.749986	0.37614	0.633824	0.553391	0.982089	angII_receptor_antagonist	1124	1076	33	1091	0.376675	0.294624	0.201341	0.968931	0.281811	0.336892	0.403058	0.85317	angII_receptor_antagonist	7.22467	5.42553	11.5203	0.203403	0.327772	1.61144	0.107083	0.903179	NS	NS
FASYN.ELONG.PWY	454	329	10	444	-0.554657	0.850765	0.514775	0.982554	-0.61687	0.943095	0.513432	0.992805	angII_receptor_antagonist	305	187	17	288	0.52117	0.609138	0.392914	0.749986	0.4196	0.946966	0.658057	0.982089	angII_receptor_antagonist	1124	710	33	1091	-0.193879	0.473869	0.682515	0.968931	-0.588246	0.541225	0.277334	0.85317	angII_receptor_antagonist	1.38159	2.69506	4.45332	0.342394	-0.026393	-0.0770837	0.938557	0.990845	NS	NS
PWY.2723	454	184	10	444	0.209334	0.731434	0.774863	0.982554	-0.0941449	0.826715	0.909392	0.992805	angII_receptor_antagonist	305	93	17	288	0.359844	0.432635	0.406221	0.749986	-0.176415	0.68095	0.795783	0.982089	angII_receptor_antagonist	1124	346	33	1091	-0.270012	0.372922	0.469191	0.968931	-0.492471	0.424704	0.246484	0.85317	angII_receptor_antagonist	1.86917	5.34265	7.19057	0.263501	0.0258472	0.0980915	0.92186	0.990845	NS	NS
PWY.6282	454	329	10	444	-0.50429	0.842579	0.54981	0.982554	-0.566188	0.933033	0.544314	0.992805	angII_receptor_antagonist	305	187	17	288	0.514357	0.612289	0.401551	0.749986	0.361068	0.951714	0.704705	0.982089	angII_receptor_antagonist	1124	708	33	1091	-0.188612	0.475986	0.691993	0.968931	-0.538691	0.54387	0.322164	0.85317	angII_receptor_antagonist	1.40857	2.66739	4.41379	0.343204	-0.0201218	-0.0586293	0.953247	0.990845	NS	NS
PWY.5173	454	294	10	444	0.0986289	0.73685	0.893581	0.982554	-0.169649	0.795157	0.831162	0.992805	angII_receptor_antagonist	305	173	17	288	0.344755	0.449356	0.443559	0.773406	-0.16168	0.67563	0.811057	0.982089	angII_receptor_antagonist	1124	600	33	1091	0.451914	0.359575	0.209088	0.968931	0.314006	0.402343	0.435301	0.85317	angII_receptor_antagonist	1.8418	4.95243	7.73431	0.262355	0.3706	1.41259	0.157777	0.903179	NS	NS
PWY0.862	454	348	10	444	-0.0654981	0.796991	0.93454	0.982554	-0.0637008	0.886477	0.942751	0.992805	angII_receptor_antagonist	305	195	17	288	0.449247	0.582802	0.441413	0.773406	0.292821	0.898654	0.744801	0.982089	angII_receptor_antagonist	1124	738	33	1091	-0.284323	0.452297	0.529727	0.968931	-0.72017	0.51385	0.161348	0.85317	angII_receptor_antagonist	1.57432	2.94413	4.88824	0.326048	-0.018105	-0.0555287	0.955717	0.990845	NS	NS
PWY.7371	454	163	10	444	-0.26258	0.712868	0.712796	0.982554	-0.208553	0.77469	0.78791	0.992805	angII_receptor_antagonist	305	135	17	288	-0.368704	0.487469	0.450029	0.773406	-0.261148	0.768698	0.734331	0.982089	angII_receptor_antagonist	1124	482	33	1091	0.32782	0.378002	0.385994	0.968931	0.516749	0.435034	0.23516	0.85317	angII_receptor_antagonist	1.96781	4.20829	6.99863	0.275505	0.0171518	0.0622561	0.950359	0.990845	NS	NS
PWY0.1298	454	453	10	444	0.459253	0.237337	0.0536355	0.982554	0.451736	0.263323	0.0870358	0.953572	angII_receptor_antagonist	305	304	17	288	-0.118977	0.178924	0.506595	0.808736	-0.12221	0.272255	0.65389	0.982089	angII_receptor_antagonist	1124	1124	33	1091	-0.207148	0.121491	0.0884621	0.968931	-0.291692	0.138875	0.0359271	0.85317	angII_receptor_antagonist	17.7528	31.2366	67.7507	0.0925529	-0.0822156	-0.88831	0.374374	0.939132	NS	NS
PWY.5464	454	262	10	444	0.692273	0.836932	0.408599	0.982554	0.739011	0.924238	0.424427	0.992805	angII_receptor_antagonist	305	161	17	288	0.360977	0.546534	0.509453	0.808736	-0.185408	0.838036	0.825076	0.982089	angII_receptor_antagonist	1124	555	33	1091	0.588176	0.437592	0.179183	0.968931	0.386694	0.495058	0.434911	0.85317	angII_receptor_antagonist	1.42764	3.34785	5.22229	0.316263	0.526961	1.66621	0.095671	0.903179	NS	NS
PWY.2941	454	454	10	444	0.119794	0.198911	0.547324	0.982554	0.0693793	0.215612	0.747792	0.992805	angII_receptor_antagonist	305	305	17	288	0.0853707	0.134122	0.524935	0.814118	0.0323073	0.209304	0.877448	0.982089	angII_receptor_antagonist	1124	1124	33	1091	0.227403	0.0899154	0.011574	0.968931	0.188032	0.10237	0.0665194	0.85317	angII_receptor_antagonist	25.2746	55.5901	123.689	0.0699191	0.175508	2.51015	0.0120679	0.903179	NS	NS
GLUCARGALACTSUPER.PWY	454	181	10	444	0.00691066	0.654219	0.991577	0.998143	-0.241951	0.730654	0.740711	0.992805	angII_receptor_antagonist	305	91	17	288	0.229422	0.379642	0.546097	0.834749	-0.108891	0.584618	0.852384	0.982089	angII_receptor_antagonist	1124	349	33	1091	-0.302728	0.319776	0.344001	0.968931	-0.533901	0.364764	0.143571	0.85317	angII_receptor_antagonist	2.33644	6.93826	9.77934	0.22909	-0.0709849	-0.309856	0.756671	0.971007	NS	NS
PWY.5345	454	385	10	444	0.0549536	0.757012	0.942163	0.982554	-0.0267653	0.848035	0.974838	0.9948	angII_receptor_antagonist	305	253	17	288	0.32822	0.589285	0.577959	0.8576	0.206921	0.906416	0.819602	0.982089	angII_receptor_antagonist	1124	1002	33	1091	0.49208	0.3994	0.21819	0.968931	0.599279	0.462146	0.195002	0.85317	angII_receptor_antagonist	1.745	2.87971	6.2688	0.302981	0.378742	1.25005	0.211282	0.903179	NS	NS
SULFATE.CYS.PWY	454	401	10	444	0.203629	0.717611	0.776729	0.982554	0.0728439	0.805434	0.927983	0.992805	angII_receptor_antagonist	305	262	17	288	0.290464	0.561596	0.605392	0.883322	0.331342	0.867417	0.702779	0.982089	angII_receptor_antagonist	1124	1012	33	1091	0.390074	0.390229	0.317719	0.968931	0.438041	0.451957	0.332658	0.85317	angII_receptor_antagonist	1.94188	3.17068	6.56692	0.292609	0.332033	1.13473	0.256488	0.903179	NS	NS
GLUDEG.I.PWY	454	344	10	444	-0.45082	0.706636	0.523819	0.982554	-0.821307	0.798156	0.304104	0.989612	angII_receptor_antagonist	305	244	17	288	0.235014	0.479584	0.624467	0.902946	0.467403	0.7421	0.529345	0.982089	angII_receptor_antagonist	1124	956	33	1091	-0.349903	0.347936	0.3148	0.968931	-0.544566	0.39922	0.17283	0.85317	angII_receptor_antagonist	2.00267	4.34782	8.26039	0.261615	-0.189679	-0.725033	0.468432	0.94434	NS	NS
PWY.5941	454	366	10	444	-0.288643	0.889094	0.745603	0.982554	0.32105	0.994255	0.746937	0.992805	angII_receptor_antagonist	305	284	17	288	0.215049	0.462451	0.642256	0.908877	-0.0827768	0.70108	0.906102	0.982089	angII_receptor_antagonist	1124	1043	33	1091	-0.597076	0.347743	0.0862556	0.968931	-0.759329	0.400599	0.0582959	0.85317	angII_receptor_antagonist	1.26504	4.67594	8.26958	0.265274	-0.302392	-1.13992	0.254319	0.903179	NS	NS
SO4ASSIM.PWY	454	401	10	444	0.227897	0.697504	0.744026	0.982554	0.144133	0.782239	0.853906	0.992805	angII_receptor_antagonist	305	262	17	288	0.239874	0.533444	0.653275	0.908877	0.391028	0.823044	0.635108	0.982089	angII_receptor_antagonist	1124	1012	33	1091	0.328852	0.375874	0.381817	0.968931	0.364336	0.435672	0.403194	0.85317	angII_receptor_antagonist	2.05545	3.51417	7.07808	0.281186	0.287723	1.02325	0.306192	0.903179	NS	NS
GLUCARDEG.PWY	454	188	10	444	0.0324479	0.666668	0.961203	0.983858	-0.212793	0.747417	0.776019	0.992805	angII_receptor_antagonist	305	93	17	288	0.173892	0.381768	0.649087	0.908877	-0.107215	0.58922	0.855753	0.982089	angII_receptor_antagonist	1124	325	33	1091	-0.155465	0.319589	0.626742	0.968931	-0.327916	0.363439	0.367122	0.85317	angII_receptor_antagonist	2.24999	6.86122	9.79074	0.23001	-0.0135435	-0.0588821	0.953046	0.990845	NS	NS
PWY.5121	454	436	10	444	0.622623	0.330262	0.0600874	0.982554	0.582476	0.363927	0.110314	0.953572	angII_receptor_antagonist	305	299	17	288	0.0787702	0.249882	0.752813	0.938054	-0.0983551	0.400496	0.8062	0.982089	angII_receptor_antagonist	1124	1116	33	1091	0.15501	0.14576	0.287805	0.968931	0.160472	0.16552	0.332516	0.85317	angII_receptor_antagonist	9.16819	16.0151	47.0676	0.117646	0.197448	1.67832	0.0932848	0.903179	NS	NS
PWY.6507	454	453	10	444	0.219703	0.239574	0.35963	0.982554	0.348826	0.274114	0.203938	0.961306	angII_receptor_antagonist	305	305	17	288	-0.0507043	0.144373	0.725685	0.938054	0.119391	0.223446	0.593573	0.982089	angII_receptor_antagonist	1124	1123	33	1091	0.100959	0.0784853	0.198593	0.968931	0.144553	0.0899435	0.108315	0.85317	angII_receptor_antagonist	17.4228	47.9762	162.339	0.0662647	0.0780931	1.1785	0.238596	0.903179	NS	NS
GALACTUROCAT.PWY	454	453	10	444	0.260943	0.245691	0.288793	0.982554	0.385992	0.279789	0.168504	0.961306	angII_receptor_antagonist	305	304	17	288	-0.0488498	0.149355	0.743847	0.938054	0.0993844	0.228732	0.664286	0.982089	angII_receptor_antagonist	1124	1122	33	1091	0.0492854	0.0834102	0.554721	0.968931	0.120371	0.0954569	0.207584	0.85317	angII_receptor_antagonist	16.5661	44.8291	143.735	0.0698209	0.0449322	0.643536	0.519877	0.94434	NS	NS
PPGPPMET.PWY	454	440	10	444	0.156944	0.289359	0.58784	0.982554	0.0721984	0.319248	0.821206	0.992805	angII_receptor_antagonist	305	295	17	288	-0.067943	0.204241	0.739633	0.938054	-0.152868	0.316706	0.629739	0.982089	angII_receptor_antagonist	1124	1110	33	1091	-0.359789	0.150936	0.0173079	0.968931	-0.482436	0.174251	0.00572775	0.85317	angII_receptor_antagonist	11.9434	23.9725	43.8948	0.111936	-0.194801	-1.74029	0.0818083	0.903179	NS	NS
PWY.6471	454	353	10	444	-0.0872326	0.915136	0.924103	0.982554	0.597799	1.01881	0.557697	0.992805	angII_receptor_antagonist	305	225	17	288	0.230103	0.637373	0.718342	0.938054	-0.132463	0.993516	0.894036	0.982089	angII_receptor_antagonist	1124	917	33	1091	-0.798462	0.485172	0.100101	0.968931	-0.931453	0.558744	0.0957961	0.85317	angII_receptor_antagonist	1.19407	2.46158	4.24823	0.355697	-0.370679	-1.04212	0.297356	0.903179	NS	NS
PWY.1042	454	454	10	444	-0.0766241	0.0864832	0.376111	0.982554	-0.0157792	0.0941501	0.866987	0.992805	angII_receptor_antagonist	305	305	17	288	0.0218061	0.0604201	0.718427	0.938054	0.0513316	0.0935438	0.583651	0.982089	angII_receptor_antagonist	1124	1124	33	1091	-0.0294398	0.0357002	0.409754	0.968931	-0.0427928	0.0400227	0.285215	0.85317	angII_receptor_antagonist	133.702	273.928	784.618	0.0289612	-0.022957	-0.792681	0.427964	0.94434	NS	NS
PWY.5899	454	305	10	444	-0.476535	0.893287	0.593984	0.982554	-0.382494	0.97574	0.695266	0.992805	angII_receptor_antagonist	305	173	17	288	0.214743	0.639918	0.737425	0.938054	-0.478509	0.98813	0.628605	0.982089	angII_receptor_antagonist	1124	656	33	1091	0.141309	0.495923	0.775742	0.968931	-0.576681	0.565922	0.308427	0.85317	angII_receptor_antagonist	1.25319	2.44203	4.06604	0.35895	0.0646527	0.180116	0.857061	0.990845	NS	NS
PWY4LZ.257	454	434	10	444	-0.156235	0.256063	0.542099	0.982554	-0.227911	0.29453	0.439527	0.992805	angII_receptor_antagonist	305	300	17	288	0.0578743	0.182481	0.751354	0.938054	-0.16832	0.277219	0.544267	0.982089	angII_receptor_antagonist	1124	1123	33	1091	-0.029313	0.131631	0.823817	0.968931	-0.113661	0.149136	0.446148	0.85317	angII_receptor_antagonist	15.2513	30.0307	57.7142	0.0985347	-0.0226859	-0.230232	0.817911	0.990845	NS	NS
OANTIGEN.PWY	454	454	10	444	0.101258	0.179479	0.572926	0.982554	-0.0477322	0.196732	0.808423	0.992805	angII_receptor_antagonist	305	305	17	288	-0.0408492	0.142617	0.774756	0.956526	-0.0255026	0.233495	0.913113	0.982089	angII_receptor_antagonist	1124	1124	33	1091	-0.177371	0.0953307	0.0630684	0.968931	-0.169209	0.10957	0.122814	0.85317	angII_receptor_antagonist	31.0436	49.1654	110.036	0.0725009	-0.0966234	-1.33272	0.182624	0.903179	NS	NS
PWY.7197	454	454	10	444	-0.0359975	0.169506	0.83192	0.982554	-0.0413048	0.18924	0.827334	0.992805	angII_receptor_antagonist	305	305	17	288	-0.0401322	0.159888	0.801986	0.965025	0.173657	0.243639	0.476622	0.982089	angII_receptor_antagonist	1124	1123	33	1091	0.142824	0.0961924	0.137888	0.968931	0.120828	0.110474	0.27432	0.85317	angII_receptor_antagonist	34.8039	39.1172	108.073	0.0741261	0.0693027	0.93493	0.349824	0.939132	NS	NS
P461.PWY	454	453	10	444	-0.0462527	0.248054	0.852169	0.982554	-0.220096	0.283755	0.438417	0.992805	angII_receptor_antagonist	305	305	17	288	0.0502335	0.192006	0.793792	0.965025	-0.0484894	0.295625	0.869839	0.982089	angII_receptor_antagonist	1124	1123	33	1091	-0.151354	0.135061	0.262683	0.968931	-0.283804	0.15431	0.0661647	0.85317	angII_receptor_antagonist	16.252	27.1252	54.8203	0.100914	-0.0782749	-0.775662	0.437948	0.94434	NS	NS
PWY.7242	454	453	10	444	0.280349	0.22931	0.222155	0.982554	0.435687	0.261764	0.096826	0.953572	angII_receptor_antagonist	305	305	17	288	-0.0275646	0.139369	0.843351	0.968665	0.0659698	0.214354	0.758506	0.982089	angII_receptor_antagonist	1124	1123	33	1091	0.144616	0.0783981	0.0653561	0.968931	0.209505	0.0894797	0.019396	0.85317	angII_receptor_antagonist	19.0175	51.4835	162.7	0.0654839	0.117673	1.79698	0.0723393	0.903179	NS	NS
PENTOSE.P.PWY	454	452	10	444	0.0457176	0.220306	0.835703	0.982554	0.0291726	0.246369	0.905803	0.992805	angII_receptor_antagonist	305	304	17	288	0.0258276	0.187362	0.890454	0.983129	0.0583519	0.283352	0.837003	0.982089	angII_receptor_antagonist	1124	1123	33	1091	-0.152223	0.108528	0.161012	0.968931	-0.139298	0.122326	0.255064	0.85317	angII_receptor_antagonist	20.6039	28.4864	84.9017	0.0863895	-0.0839325	-0.97156	0.33127	0.939132	NS	NS
THISYNARA.PWY	454	454	10	444	0.134376	0.120799	0.266588	0.982554	0.179109	0.136868	0.191435	0.961306	angII_receptor_antagonist	305	305	17	288	0.00419349	0.0971409	0.965596	0.99435	-0.0339326	0.152958	0.824609	0.982089	angII_receptor_antagonist	1124	1124	33	1091	-0.0768911	0.0565598	0.174275	0.968931	-0.0550897	0.0648811	0.396023	0.85317	angII_receptor_antagonist	68.5292	105.973	312.597	0.0453097	-0.0295275	-0.651682	0.514606	0.94434	NS	NS
PWY.621	454	454	10	444	0.0804434	0.151099	0.594728	0.982554	0.168606	0.166973	0.313217	0.989612	angII_receptor_antagonist	305	305	17	288	-0.0070795	0.0863217	0.934692	0.99435	0.051353	0.131075	0.695537	0.982089	angII_receptor_antagonist	1124	1124	33	1091	0.034854	0.0608212	0.566722	0.968931	0.0526193	0.0690658	0.446305	0.85317	angII_receptor_antagonist	43.8002	134.202	270.327	0.0472282	0.0267556	0.566519	0.571041	0.94434	NS	NS
ARGSYN.PWY	454	454	10	444	0.106453	0.150118	0.478623	0.982554	0.174764	0.165843	0.292624	0.989612	angII_receptor_antagonist	305	305	17	288	0.00165206	0.107414	0.987739	0.99435	-0.0487601	0.162717	0.764672	0.982089	angII_receptor_antagonist	1124	1124	33	1091	0.0244301	0.0730114	0.737985	0.968931	0.0625205	0.0826868	0.449749	0.85317	angII_receptor_antagonist	44.3747	86.6724	187.594	0.0560208	0.029657	0.529394	0.596532	0.960811	NS	NS
PWY.7400	454	454	10	444	0.0820085	0.137845	0.552199	0.982554	0.163369	0.152869	0.285869	0.989612	angII_receptor_antagonist	305	305	17	288	0.00166704	0.101561	0.986915	0.99435	-0.0435428	0.153951	0.777526	0.982089	angII_receptor_antagonist	1124	1124	33	1091	0.0225512	0.068757	0.742986	0.968931	0.0595865	0.0778976	0.44448	0.85317	angII_receptor_antagonist	52.6283	96.9497	211.527	0.0526239	0.0256096	0.486654	0.626504	0.971007	NS	NS
ARG.POLYAMINE.SYN	454	440	10	444	0.162611	0.235201	0.489713	0.982554	0.275417	0.270049	0.308431	0.989612	angII_receptor_antagonist	305	298	17	288	0.0139342	0.154926	0.928397	0.99435	-0.113086	0.248991	0.650093	0.982089	angII_receptor_antagonist	1124	1111	33	1091	-0.0375002	0.0908557	0.679876	0.968931	0.0757661	0.103972	0.466338	0.85317	angII_receptor_antagonist	18.0768	41.663	121.142	0.0743537	-0.00565467	-0.076051	0.939379	0.990845	NS	NS
PWY0.1479	454	162	10	444	0.348945	0.788018	0.65812	0.982554	0.0823016	0.894528	0.92674	0.992805	angII_receptor_antagonist	305	67	17	288	0.0130174	0.431569	0.975957	0.99435	0.374809	0.65503	0.567673	0.982089	angII_receptor_antagonist	1124	220	33	1091	-0.359745	0.309734	0.245701	0.968931	-0.498039	0.353644	0.159329	0.85317	angII_receptor_antagonist	1.61038	5.36907	10.4237	0.23971	-0.179166	-0.747428	0.454805	0.94434	NS	NS
PWY.7003	454	423	10	444	0.706198	0.559795	0.20779	0.982554	1.26092	0.602812	0.037098	0.853253	angII_receptor_antagonist	305	296	17	288	0.00168243	0.192288	0.993025	0.996128	0.0334233	0.29397	0.909569	0.982089	angII_receptor_antagonist	1124	1105	33	1091	-0.0737226	0.116032	0.525324	0.968931	-0.136822	0.134321	0.308619	0.85317	angII_receptor_antagonist	3.19111	27.0457	74.2755	0.0978174	-0.0303957	-0.310739	0.755999	0.971007	NS	NS
UDPNAGSYN.PWY	454	454	10	444	0.21245	0.267075	0.426773	0.982554	-0.046274	0.291419	0.873917	0.992805	angII_receptor_antagonist	305	305	17	288	-0.173532	0.214611	0.419397	0.758957	0.0311396	0.319692	0.922479	0.988606	angII_receptor_antagonist	1124	1124	33	1091	-0.207534	0.132937	0.118774	0.968931	-0.202345	0.152477	0.184776	0.85317	angII_receptor_antagonist	14.0195	21.7119	56.5858	0.104078	-0.135757	-1.30438	0.192103	0.903179	NS	NS
KDO.NAGLIPASYN.PWY	454	166	10	444	0.326523	0.675812	0.629225	0.982554	-0.00430462	0.755674	0.995458	0.998798	angII_receptor_antagonist	305	72	17	288	0.668223	0.367797	0.0702588	0.471353	0.0158275	0.569111	0.977834	0.991931	angII_receptor_antagonist	1124	285	33	1091	-0.371663	0.31808	0.242871	0.968931	-0.59862	0.361577	0.0980984	0.85317	angII_receptor_antagonist	2.18952	7.39235	9.8839	0.226654	0.101778	0.449046	0.653399	0.971007	NS	NS
PWY.4041	454	247	10	444	-0.50252	0.814608	0.537631	0.982554	-0.857928	0.910516	0.346641	0.992805	angII_receptor_antagonist	305	131	17	288	0.781489	0.510802	0.127096	0.547237	-0.00882972	0.789676	0.991087	0.991931	angII_receptor_antagonist	1124	508	33	1091	-0.13305	0.417468	0.750008	0.968931	-0.361167	0.47763	0.449716	0.85317	angII_receptor_antagonist	1.50696	3.83261	5.73792	0.300455	0.133102	0.443	0.657766	0.971007	NS	NS
PWY.6284	454	289	10	444	-0.714592	0.885217	0.419961	0.982554	-1.07421	0.978462	0.272931	0.989612	angII_receptor_antagonist	305	182	17	288	0.409299	0.622621	0.511444	0.808736	0.0233502	0.96307	0.980675	0.991931	angII_receptor_antagonist	1124	699	33	1091	-0.294045	0.482438	0.542319	0.968931	-0.575103	0.5534	0.298937	0.85317	angII_receptor_antagonist	1.27615	2.5796	4.29651	0.350236	-0.137319	-0.392077	0.695001	0.971007	NS	NS
PWY.6113	454	281	10	444	-0.661301	0.905908	0.465788	0.982554	-0.824329	0.99993	0.410215	0.992805	angII_receptor_antagonist	305	182	17	288	0.399347	0.627491	0.524992	0.814118	0.0227469	0.971353	0.981335	0.991931	angII_receptor_antagonist	1124	699	33	1091	-0.301922	0.486973	0.535387	0.968931	-0.601756	0.558562	0.281574	0.85317	angII_receptor_antagonist	1.21852	2.53972	4.21687	0.354105	-0.133508	-0.377031	0.706151	0.971007	NS	NS
PWY.5971	454	289	10	444	-0.865007	0.913972	0.344453	0.982554	-1.22068	1.00887	0.227019	0.961306	angII_receptor_antagonist	305	182	17	288	0.385979	0.626603	0.538373	0.830855	0.0190422	0.970647	0.984363	0.991931	angII_receptor_antagonist	1124	699	33	1091	-0.303988	0.485636	0.53147	0.968931	-0.61218	0.556862	0.271867	0.85317	angII_receptor_antagonist	1.19711	2.54692	4.24012	0.353904	-0.168007	-0.474726	0.634982	0.971007	NS	NS
PWY.4702	454	286	10	444	0.284815	0.773681	0.712955	0.982554	-0.204807	0.856492	0.811133	0.992805	angII_receptor_antagonist	305	216	17	288	0.330463	0.58629	0.573416	0.8576	-0.0390263	0.896869	0.965325	0.991931	angII_receptor_antagonist	1124	834	33	1091	0.254272	0.449269	0.571528	0.968931	0.382015	0.517226	0.460321	0.85317	angII_receptor_antagonist	1.67061	2.90921	4.95436	0.323861	0.282872	0.873438	0.382424	0.939132	NS	NS
PWY.6147	454	436	10	444	0.366876	0.300347	0.222587	0.982554	0.352299	0.34546	0.308484	0.989612	angII_receptor_antagonist	305	301	17	288	-0.100402	0.223808	0.654052	0.908877	0.0281916	0.338486	0.933689	0.991931	angII_receptor_antagonist	1124	1114	33	1091	0.251694	0.139459	0.0713836	0.968931	0.278192	0.15963	0.0816748	0.85317	angII_receptor_antagonist	11.0855	19.9641	51.4172	0.110119	0.181939	1.65221	0.0984914	0.903179	NS	NS
PWY.561	454	202	10	444	-0.163513	0.772191	0.832399	0.982554	-0.511987	0.88151	0.561701	0.992805	angII_receptor_antagonist	305	109	17	288	0.613669	0.53688	0.253944	0.64186	0.0114986	0.808023	0.988657	0.991931	angII_receptor_antagonist	1124	417	33	1091	0.0697852	0.434535	0.872439	0.982988	-0.353327	0.495407	0.475874	0.85317	angII_receptor_antagonist	1.67707	3.46933	5.29604	0.309456	0.213014	0.688349	0.491233	0.94434	NS	NS
PWY.7210	454	298	10	444	0.741561	0.895034	0.407822	0.982554	1.26463	1.00419	0.208645	0.961306	angII_receptor_antagonist	305	196	17	288	0.410715	0.600861	0.494794	0.802167	1.20977	0.902283	0.181141	0.726377	angII_receptor_antagonist	1124	711	33	1091	-0.0722119	0.461734	0.875752	0.983352	-0.642823	0.529665	0.225151	0.85317	angII_receptor_antagonist	1.24831	2.76982	4.69048	0.338864	0.198033	0.584404	0.558949	0.94434	NS	NS
PWY.5097	454	454	10	444	-0.0503541	0.0503828	0.318148	0.982554	-0.0477281	0.0549743	0.385826	0.992805	angII_receptor_antagonist	305	305	17	288	0.0618099	0.0366762	0.0930274	0.498325	0.12716	0.0575272	0.0279771	0.496602	angII_receptor_antagonist	1124	1124	33	1091	-0.00173984	0.0204337	0.932161	0.983399	0.0173087	0.0232602	0.456959	0.85317	angII_receptor_antagonist	393.945	743.417	2394.99	0.0168255	0.00621311	0.369267	0.711928	0.971007	NS	NS
PWY.7198	454	298	10	444	0.710339	0.860508	0.409544	0.982554	1.18461	0.964783	0.22023	0.961306	angII_receptor_antagonist	305	196	17	288	0.439094	0.572969	0.444075	0.773406	1.21125	0.859813	0.160089	0.726377	angII_receptor_antagonist	1124	711	33	1091	-0.0511323	0.439608	0.907425	0.983399	-0.606771	0.504116	0.228996	0.85317	angII_receptor_antagonist	1.35049	3.04605	5.17449	0.323237	0.212331	0.656889	0.511252	0.94434	NS	NS
PWY0.1277	454	121	10	444	0.523824	0.633943	0.409086	0.982554	0.233703	0.704948	0.740428	0.992805	angII_receptor_antagonist	305	50	17	288	0.551286	0.266003	0.0391134	0.445753	0.407732	0.423366	0.33643	0.882392	angII_receptor_antagonist	1124	165	33	1091	0.00800624	0.25776	0.975227	0.983399	-0.258449	0.293426	0.378626	0.85317	angII_receptor_antagonist	2.48828	14.1328	15.0512	0.177689	0.290953	1.63743	0.101542	0.903179	NS	NS
GLUCUROCAT.PWY	454	453	10	444	0.278169	0.209224	0.184377	0.982554	0.381209	0.241135	0.114711	0.953572	angII_receptor_antagonist	305	305	17	288	-0.00966888	0.134136	0.942585	0.99435	0.170619	0.202464	0.400164	0.934759	angII_receptor_antagonist	1124	1122	33	1091	0.0034126	0.0780754	0.965144	0.983399	0.0639654	0.0898186	0.47652	0.85317	angII_receptor_antagonist	22.8442	55.579	164.048	0.0642199	0.0262999	0.409529	0.682152	0.971007	NS	NS
PWY.5705	454	182	10	444	0.145634	0.654449	0.824006	0.982554	0.166026	0.733335	0.821008	0.992805	angII_receptor_antagonist	305	85	17	288	0.857724	0.396216	0.0312031	0.400648	0.309681	0.615302	0.615177	0.982089	angII_receptor_antagonist	1124	347	33	1091	0.0268299	0.334032	0.935996	0.983399	-0.330109	0.380732	0.386114	0.85317	angII_receptor_antagonist	2.33479	6.36994	8.9624	0.237912	0.342112	1.43797	0.150441	0.903179	NS	NS
PWY.5837	454	305	10	444	-0.259919	0.784295	0.740497	0.982554	-0.189882	0.854366	0.824234	0.992805	angII_receptor_antagonist	305	173	17	288	0.21676	0.533342	0.684726	0.937043	-0.217	0.825161	0.792772	0.982089	angII_receptor_antagonist	1124	656	33	1091	0.0525516	0.42018	0.900491	0.983399	-0.552039	0.478686	0.249069	0.85317	angII_receptor_antagonist	1.6257	3.51552	5.66407	0.304216	0.0589646	0.193825	0.846313	0.990845	NS	NS
PWY.5863	454	294	10	444	-0.181973	0.765267	0.812155	0.982554	-0.293212	0.84394	0.728451	0.992805	angII_receptor_antagonist	305	171	17	288	0.21206	0.527353	0.687884	0.937043	-0.220571	0.815348	0.786969	0.982089	angII_receptor_antagonist	1124	652	33	1091	0.0418808	0.420246	0.920634	0.983399	-0.556648	0.479382	0.245827	0.85317	angII_receptor_antagonist	1.70755	3.59581	5.66229	0.301983	0.0628269	0.208048	0.835192	0.990845	NS	NS
PWY4FS.7	454	433	10	444	-0.239953	0.579584	0.67907	0.982554	-0.263396	0.654389	0.687528	0.992805	angII_receptor_antagonist	305	268	17	288	0.210286	0.524775	0.688916	0.937043	-0.0998102	0.805439	0.901473	0.982089	angII_receptor_antagonist	1124	1013	33	1091	-0.0135245	0.381047	0.971693	0.983399	-0.427539	0.436798	0.327897	0.85317	angII_receptor_antagonist	2.97692	3.63122	6.88721	0.272212	-0.00325086	-0.0119424	0.990472	0.990845	NS	NS
PWY4FS.8	454	433	10	444	-0.240019	0.579535	0.678962	0.982554	-0.263825	0.65436	0.687033	0.992805	angII_receptor_antagonist	305	268	17	288	0.210286	0.524775	0.688916	0.937043	-0.0998098	0.805439	0.901473	0.982089	angII_receptor_antagonist	1124	1013	33	1091	-0.013523	0.381047	0.971696	0.983399	-0.427539	0.436798	0.327898	0.85317	angII_receptor_antagonist	2.97742	3.63122	6.88721	0.272207	-0.00327333	-0.0120251	0.990406	0.990845	NS	NS
PHOSLIPSYN.PWY	454	432	10	444	-0.231641	0.585511	0.692576	0.982554	-0.0768201	0.657623	0.907066	0.992805	angII_receptor_antagonist	305	267	17	288	0.190732	0.554354	0.731043	0.938054	-0.288411	0.848112	0.73408	0.982089	angII_receptor_antagonist	1124	1013	33	1091	0.0389731	0.393169	0.921056	0.983399	-0.394455	0.4514	0.382396	0.85317	angII_receptor_antagonist	2.91696	3.25406	6.46905	0.281271	0.0155919	0.0554338	0.955793	0.990845	NS	NS
PWY.5840	454	258	10	444	-0.469404	0.909818	0.606162	0.982554	-0.844539	1.01985	0.408112	0.992805	angII_receptor_antagonist	305	143	17	288	0.202003	0.641655	0.753122	0.938054	0.286922	0.990176	0.772221	0.982089	angII_receptor_antagonist	1124	582	33	1091	0.0409886	0.496408	0.934208	0.983399	-0.719851	0.566298	0.203949	0.85317	angII_receptor_antagonist	1.20807	2.42883	4.0581	0.360492	0.0116823	0.0324066	0.974148	0.990845	NS	NS
PWY.7383	454	427	10	444	-1.10539	0.610254	0.07077	0.982554	-1.22571	0.68863	0.0758543	0.953572	angII_receptor_antagonist	305	302	17	288	0.00439505	0.158205	0.977856	0.99435	0.00379743	0.244493	0.98762	0.991931	angII_receptor_antagonist	1124	1123	33	1091	0.00392633	0.0843589	0.962886	0.983399	0.0714971	0.0964216	0.458551	0.85317	angII_receptor_antagonist	2.68521	39.9541	140.52	0.07389	-0.0122346	-0.165578	0.868489	0.990845	NS	NS
PWY.5667	454	454	10	444	-0.0450485	0.066028	0.495439	0.982554	-0.00321257	0.0729126	0.964879	0.992805	angII_receptor_antagonist	305	305	17	288	0.122337	0.0499068	0.014814	0.340484	0.265791	0.0768237	0.000631331	0.0944387	angII_receptor_antagonist	1124	1124	33	1091	0.00813275	0.0296737	0.78408	0.968931	0.0226227	0.0332944	0.496984	0.868198	angII_receptor_antagonist	229.374	401.495	1135.68	0.0237923	0.0271834	1.14253	0.253235	0.903179	NS	NS
PWY0.1319	454	454	10	444	-0.0451091	0.0659615	0.494426	0.982554	-0.00318621	0.0728394	0.965132	0.992805	angII_receptor_antagonist	305	305	17	288	0.122343	0.0499055	0.0148066	0.340484	0.265775	0.0768225	0.000631697	0.0944387	angII_receptor_antagonist	1124	1124	33	1091	0.00813123	0.0296737	0.784119	0.968931	0.0226209	0.0332946	0.497022	0.868198	angII_receptor_antagonist	229.836	401.516	1135.68	0.0237891	0.0271582	1.14162	0.253611	0.903179	NS	NS
COMPLETE.ARO.PWY	454	454	10	444	-0.0254319	0.0479369	0.596021	0.982554	-0.0122751	0.0534381	0.818441	0.992805	angII_receptor_antagonist	305	305	17	288	0.0548015	0.0341244	0.109389	0.528276	0.117124	0.0532868	0.0288557	0.496602	angII_receptor_antagonist	1124	1124	33	1091	-0.025128	0.0203021	0.216088	0.968931	-0.0132689	0.0231364	0.566421	0.868198	angII_receptor_antagonist	435.172	858.754	2426.16	0.0163955	-0.0067124	-0.409406	0.682242	0.971007	NS	NS
NAD.BIOSYNTHESIS.II	454	427	10	444	0.954256	0.592876	0.108219	0.982554	0.907722	0.632892	0.15229	0.961306	angII_receptor_antagonist	305	289	17	288	-0.651718	0.431413	0.131935	0.547237	-1.25986	0.611444	0.0403342	0.530683	angII_receptor_antagonist	1124	1081	33	1091	0.196885	0.288939	0.495756	0.968931	0.197122	0.32877	0.548917	0.868198	angII_receptor_antagonist	2.84493	5.37297	11.9781	0.222519	0.0778093	0.349674	0.726583	0.971007	NS	NS
PWY.6353	454	450	10	444	0.160538	0.157539	0.308761	0.982554	0.304053	0.177039	0.0866988	0.953572	angII_receptor_antagonist	305	305	17	288	0.283392	0.119724	0.0185738	0.340484	0.338178	0.190156	0.0764933	0.604137	angII_receptor_antagonist	1124	1124	33	1091	-0.0349296	0.0705671	0.620709	0.968931	-0.0510082	0.0801767	0.524784	0.868198	angII_receptor_antagonist	40.2925	69.7654	200.815	0.0567164	0.0618422	1.09038	0.275548	0.903179	NS	NS
PWY.5136	454	389	10	444	0.0647638	0.674481	0.923548	0.982554	0.777353	0.749818	0.300496	0.989612	angII_receptor_antagonist	305	288	17	288	-0.554983	0.376737	0.141771	0.552289	-0.974659	0.589056	0.0991912	0.701657	angII_receptor_antagonist	1124	1088	33	1091	-0.125614	0.145209	0.387201	0.968931	-0.0962916	0.167331	0.565109	0.868198	angII_receptor_antagonist	2.19817	7.04569	47.4255	0.132839	-0.171613	-1.29188	0.196397	0.903179	NS	NS
PWY.6892	454	341	10	444	1.24574	0.770887	0.106819	0.982554	0.754032	0.874509	0.389079	0.992805	angII_receptor_antagonist	305	221	17	288	1.28461	0.52801	0.0155654	0.340484	1.31443	0.834616	0.116478	0.726377	angII_receptor_antagonist	1124	870	33	1091	-0.274496	0.39771	0.490218	0.968931	-0.309786	0.459542	0.50038	0.868198	angII_receptor_antagonist	1.68275	3.58687	6.32217	0.293714	0.428629	1.45934	0.144471	0.903179	NS	NS
PWY.5022	454	325	10	444	0.169225	0.73896	0.818972	0.982554	-0.298662	0.84269	0.723216	0.992805	angII_receptor_antagonist	305	211	17	288	0.649937	0.525686	0.217298	0.597107	1.20907	0.803229	0.133452	0.726377	angII_receptor_antagonist	1124	899	33	1091	-0.119599	0.381061	0.753688	0.968931	-0.276133	0.435263	0.525952	0.868198	angII_receptor_antagonist	1.8313	3.61866	6.88668	0.284709	0.149	0.523342	0.600736	0.960811	NS	NS
NONMEVIPP.PWY	454	454	10	444	-0.0343292	0.0621765	0.58115	0.982554	-0.0138194	0.0669878	0.836667	0.992805	angII_receptor_antagonist	305	305	17	288	0.00869096	0.0360553	0.809692	0.965025	0.0820839	0.0563414	0.146383	0.726377	angII_receptor_antagonist	1124	1124	33	1091	-0.0356095	0.0232428	0.125791	0.968931	-0.0145989	0.0258274	0.572024	0.868198	angII_receptor_antagonist	258.671	769.242	1851.08	0.0186372	-0.0236577	-1.26938	0.204304	0.903179	NS	NS
METSYN.PWY	454	454	10	444	-0.194991	0.114786	0.0900895	0.982554	-0.129718	0.129667	0.317735	0.989612	angII_receptor_antagonist	305	305	17	288	-0.0129265	0.0743781	0.862146	0.981379	-0.142367	0.11463	0.215364	0.752845	angII_receptor_antagonist	1124	1124	33	1091	-0.010278	0.0396283	0.795406	0.968931	-0.0273642	0.0453444	0.546321	0.868198	angII_receptor_antagonist	75.896	180.763	636.78	0.0334555	-0.0265048	-0.792241	0.42822	0.94434	NS	NS
PWY.7254	454	246	10	444	-0.676263	0.783916	0.388789	0.982554	-1.35148	0.870169	0.12119	0.953572	angII_receptor_antagonist	305	137	17	288	1.25548	0.518033	0.0159647	0.340484	0.897149	0.795791	0.260611	0.795128	angII_receptor_antagonist	1124	528	33	1091	-0.102318	0.41302	0.804388	0.968931	-0.302455	0.468606	0.518782	0.868198	angII_receptor_antagonist	1.62727	3.72637	5.86217	0.298596	0.265529	0.889256	0.373865	0.939132	NS	NS
PWY.5690	454	449	10	444	-0.0679569	0.258015	0.792381	0.982554	0.0609052	0.288204	0.832743	0.992805	angII_receptor_antagonist	305	301	17	288	0.174285	0.228815	0.44686	0.773406	0.389126	0.347093	0.26328	0.79516	angII_receptor_antagonist	1124	1115	33	1091	0.0569719	0.150144	0.704429	0.968931	0.101393	0.173365	0.558768	0.868198	angII_receptor_antagonist	15.0214	19.0998	44.359	0.112881	0.0616106	0.545802	0.585202	0.950953	NS	NS
PWY.6545	454	452	10	444	-0.0746436	0.127345	0.558083	0.982554	-0.101958	0.142679	0.475291	0.992805	angII_receptor_antagonist	305	305	17	288	-0.00312148	0.127371	0.980465	0.99435	0.20817	0.193407	0.282765	0.807101	angII_receptor_antagonist	1124	1123	33	1091	0.0640319	0.0711207	0.368142	0.968931	0.0474325	0.0816907	0.561609	0.868198	angII_receptor_antagonist	61.6646	61.6399	197.701	0.0558141	0.0244976	0.438915	0.660723	0.971007	NS	NS
PWY.5005	454	354	10	444	0.564336	0.792542	0.476808	0.982554	0.311012	0.889186	0.726696	0.992805	angII_receptor_antagonist	305	200	17	288	0.873554	0.640942	0.173936	0.565878	0.919492	0.981175	0.349546	0.896292	angII_receptor_antagonist	1124	720	33	1091	0.170817	0.508983	0.737232	0.968931	-0.36024	0.586387	0.539121	0.868198	angII_receptor_antagonist	1.59204	2.43424	3.86006	0.356092	0.467168	1.31193	0.189543	0.903179	NS	NS
PWY.6630	454	293	10	444	0.407454	0.992175	0.681517	0.982554	0.508801	1.1009	0.644213	0.992805	angII_receptor_antagonist	305	196	17	288	0.767669	0.701452	0.274664	0.662911	0.142215	1.03836	0.891165	0.982089	angII_receptor_antagonist	1124	635	33	1091	-0.142733	0.545749	0.793727	0.968931	-0.355467	0.619896	0.566473	0.868198	angII_receptor_antagonist	1.01584	2.03237	3.35749	0.395109	0.233366	0.590637	0.554764	0.94434	NS	NS
HEMESYN2.PWY	454	439	10	444	0.297761	0.47567	0.531653	0.982554	0.119948	0.52647	0.819892	0.992805	angII_receptor_antagonist	305	284	17	288	0.405649	0.373989	0.278951	0.668233	0.209474	0.578203	0.717429	0.982089	angII_receptor_antagonist	1124	1057	33	1091	-0.0950432	0.275802	0.730455	0.968931	-0.217895	0.317009	0.492013	0.868198	angII_receptor_antagonist	4.41965	7.14962	13.1463	0.201147	0.120036	0.596758	0.550669	0.94434	NS	NS
FUCCAT.PWY	454	397	10	444	0.509145	0.684708	0.457521	0.982554	0.692704	0.761175	0.36335	0.992805	angII_receptor_antagonist	305	293	17	288	0.243278	0.238775	0.30914	0.695392	-0.0746936	0.363305	0.837276	0.982089	angII_receptor_antagonist	1124	1101	33	1091	-0.0601272	0.147496	0.683609	0.968931	0.108116	0.166782	0.516966	0.868198	angII_receptor_antagonist	2.13299	17.5398	45.9663	0.12343	0.0394462	0.319585	0.749283	0.971007	NS	NS
PWY.6629	454	169	10	444	0.326934	0.925304	0.724014	0.982554	0.359766	1.03871	0.729257	0.992805	angII_receptor_antagonist	305	90	17	288	0.54505	0.606977	0.369925	0.741876	-0.110763	0.916138	0.90386	0.982089	angII_receptor_antagonist	1124	301	33	1091	-0.122423	0.454494	0.787701	0.968931	-0.326515	0.515082	0.526276	0.868198	angII_receptor_antagonist	1.16797	2.71428	4.84109	0.338578	0.145426	0.429521	0.667544	0.971007	NS	NS
PWY.5103	454	454	10	444	-0.0989148	0.0875767	0.259324	0.982554	-0.0522596	0.0993294	0.599098	0.992805	angII_receptor_antagonist	305	305	17	288	-0.0387591	0.0519335	0.456061	0.77458	-0.0112795	0.0820386	0.890749	0.982089	angII_receptor_antagonist	1124	1124	33	1091	0.0297791	0.0267184	0.265281	0.968931	0.0206298	0.030455	0.498307	0.868198	angII_receptor_antagonist	130.384	370.77	1400.81	0.0229297	0.00759603	0.331275	0.740437	0.971007	NS	NS
BRANCHED.CHAIN.AA.SYN.PWY	454	454	10	444	-0.0972994	0.0792488	0.220203	0.982554	-0.0475318	0.0905207	0.599817	0.992805	angII_receptor_antagonist	305	305	17	288	-0.021821	0.0467181	0.640787	0.908877	0.0159507	0.0735785	0.828545	0.982089	angII_receptor_antagonist	1124	1124	33	1091	0.0229895	0.0234054	0.3262	0.968931	0.0177269	0.0266789	0.506543	0.868198	angII_receptor_antagonist	159.226	458.174	1825.44	0.0202326	0.00674442	0.333344	0.738875	0.971007	NS	NS
ANAEROFRUCAT.PWY	454	454	10	444	-1.39408e-05	0.168879	0.999934	0.999934	-0.0924494	0.196266	0.637875	0.992805	angII_receptor_antagonist	305	301	17	288	-0.065295	0.204127	0.749292	0.938054	0.0435428	0.306723	0.887221	0.982089	angII_receptor_antagonist	1124	1122	33	1091	0.0637637	0.116664	0.584792	0.968931	0.0767584	0.135057	0.569923	0.868198	angII_receptor_antagonist	35.0631	23.9993	73.4729	0.0868629	0.0235211	0.270785	0.786557	0.990845	NS	NS
SER.GLYSYN.PWY	454	454	10	444	0.101403	0.122638	0.408779	0.982554	0.166144	0.137683	0.22827	0.961306	angII_receptor_antagonist	305	305	17	288	-0.0199329	0.0858419	0.816538	0.965025	-0.0354878	0.135981	0.794314	0.982089	angII_receptor_antagonist	1124	1124	33	1091	-0.0318752	0.0450516	0.479388	0.968931	-0.0297116	0.0512312	0.562069	0.868198	angII_receptor_antagonist	66.4885	135.707	492.696	0.0379351	-0.0167906	-0.442614	0.658045	0.971007	NS	NS
PWY.7539	454	435	10	444	0.314924	0.27973	0.260895	0.982554	0.314202	0.321501	0.329056	0.992805	angII_receptor_antagonist	305	300	17	288	0.0165827	0.177885	0.925793	0.99435	0.176797	0.261889	0.500237	0.982089	angII_receptor_antagonist	1124	1111	33	1091	0.12443	0.108385	0.251208	0.968931	0.0718296	0.124116	0.562895	0.868198	angII_receptor_antagonist	12.7798	31.6025	85.1254	0.0878724	0.116911	1.33046	0.183366	0.903179	NS	NS
GLUTORN.PWY	454	454	10	444	0.222239	0.228566	0.33143	0.982554	0.291222	0.248103	0.241182	0.974506	angII_receptor_antagonist	305	305	17	288	0.0346411	0.155641	0.824023	0.965025	-0.017889	0.235167	0.939422	0.991931	angII_receptor_antagonist	1124	1124	33	1091	-0.0816778	0.106599	0.443711	0.968931	-0.076924	0.12099	0.525051	0.868198	angII_receptor_antagonist	19.1416	41.2809	88.0022	0.0820818	-0.0101317	-0.123435	0.901763	0.990845	NS	NS
PWY.7282	454	436	10	444	-0.0797358	0.268345	0.766509	0.982554	-0.0568559	0.303312	0.85141	0.992805	angII_receptor_antagonist	305	288	17	288	0.567519	0.482933	0.240872	0.61856	0.789257	0.710402	0.267579	0.800061	angII_receptor_antagonist	1124	1080	33	1091	-0.0107098	0.17584	0.951445	0.983399	0.12973	0.203837	0.524631	0.868198	angII_receptor_antagonist	13.8872	4.28772	32.3419	0.140696	0.0193932	0.137838	0.890369	0.990845	NS	NS
ORNARGDEG.PWY	454	90	10	444	0.827731	0.569728	0.146981	0.982554	0.506895	0.633083	0.423798	0.992805	angII_receptor_antagonist	305	35	17	288	0.0612751	0.280491	0.827223	0.965025	-0.380633	0.428759	0.375481	0.934506	angII_receptor_antagonist	1124	139	33	1091	0.0260438	0.247253	0.916131	0.983399	-0.162525	0.283501	0.566576	0.868198	angII_receptor_antagonist	3.0808	12.7105	16.3575	0.176367	0.116798	0.662246	0.507814	0.94434	NS	NS
TCA.GLYOX.BYPASS	454	233	10	444	-0.439709	0.830517	0.596769	0.982554	-0.989887	0.938834	0.29235	0.989612	angII_receptor_antagonist	305	130	17	288	1.02738	0.548306	0.0619457	0.470743	0.577419	0.837129	0.49095	0.982089	angII_receptor_antagonist	1124	493	33	1091	0.0123334	0.435668	0.977421	0.983399	-0.309151	0.497458	0.534427	0.868198	angII_receptor_antagonist	1.44978	3.32624	5.26852	0.315526	0.283219	0.897611	0.369393	0.939132	NS	NS
P105.PWY	454	217	10	444	-0.401799	0.869129	0.644095	0.982554	-0.990668	0.983115	0.314221	0.989612	angII_receptor_antagonist	305	109	17	288	0.765174	0.580216	0.188258	0.581065	0.198612	0.873895	0.820388	0.982089	angII_receptor_antagonist	1124	420	33	1091	0.0666583	0.46278	0.885496	0.983399	-0.341462	0.527847	0.517838	0.868198	angII_receptor_antagonist	1.32383	2.97043	4.66929	0.33401	0.228953	0.685466	0.49305	0.94434	NS	NS
PWY.7409	454	165	10	444	0.182334	0.714147	0.798598	0.982554	-0.0501148	0.806736	0.950498	0.992805	angII_receptor_antagonist	305	78	17	288	0.204815	0.400043	0.609045	0.884631	-0.139663	0.633006	0.825549	0.982089	angII_receptor_antagonist	1124	281	33	1091	-0.0234815	0.324135	0.942262	0.983399	-0.228606	0.367231	0.533737	0.868198	angII_receptor_antagonist	1.96076	6.24864	9.51803	0.237507	0.079754	0.335796	0.737025	0.971007	NS	NS
HEXITOLDEGSUPER.PWY	454	453	10	444	0.081651	0.199968	0.68324	0.982554	-0.143251	0.232846	0.538766	0.992805	angII_receptor_antagonist	305	301	17	288	0.0140995	0.193737	0.942034	0.99435	0.0793736	0.295834	0.788679	0.982089	angII_receptor_antagonist	1124	1121	33	1091	-0.00359156	0.116092	0.975325	0.983399	-0.0791113	0.134107	0.555376	0.868198	angII_receptor_antagonist	25.008	26.6424	74.198	0.0891407	0.0170927	0.19175	0.847938	0.990845	NS	NS
P124.PWY	454	290	10	444	-0.855572	0.825385	0.300507	0.982554	-0.825219	0.93012	0.375499	0.992805	angII_receptor_antagonist	305	195	17	288	1.04536	0.581277	0.073127	0.471353	0.455662	0.914676	0.618781	0.982089	angII_receptor_antagonist	1124	804	33	1091	0.47456	0.445968	0.287508	0.968931	0.282258	0.508971	0.579306	0.870764	angII_receptor_antagonist	1.46787	2.9596	5.02796	0.325207	0.446734	1.37369	0.169537	0.903179	NS	NS
ARGSYNBSUB.PWY	454	453	10	444	0.2177	0.214456	0.310609	0.982554	0.317301	0.234187	0.176222	0.961306	angII_receptor_antagonist	305	305	17	288	0.00219926	0.14801	0.988155	0.99435	-0.0284336	0.223363	0.898802	0.982089	angII_receptor_antagonist	1124	1124	33	1091	-0.0707819	0.100632	0.481969	0.968931	-0.0633711	0.114341	0.579539	0.870764	angII_receptor_antagonist	21.7431	45.6473	98.7484	0.0775826	-0.0129754	-0.167247	0.867176	0.990845	NS	NS
PWY.6163	454	454	10	444	-0.0270763	0.0517452	0.601064	0.982554	-0.0101911	0.057586	0.859623	0.992805	angII_receptor_antagonist	305	305	17	288	0.0553528	0.0368989	0.134678	0.547237	0.112379	0.0582399	0.0547717	0.530683	angII_receptor_antagonist	1124	1124	33	1091	-0.0226926	0.0217067	0.296057	0.968931	-0.013249	0.0247257	0.592182	0.872108	angII_receptor_antagonist	373.473	734.469	2122.32	0.0175947	-0.00545416	-0.30999	0.756569	0.971007	NS	NS
GLYCOGENSYNTH.PWY	454	454	10	444	0.351452	0.197945	0.07651	0.982554	0.42224	0.2195	0.0551135	0.953572	angII_receptor_antagonist	305	305	17	288	0.227583	0.109656	0.0388085	0.445753	0.214796	0.170223	0.208118	0.752845	angII_receptor_antagonist	1124	1124	33	1091	-0.103648	0.0759836	0.172817	0.968931	-0.0465259	0.0874976	0.595017	0.872108	angII_receptor_antagonist	25.5217	83.1634	173.205	0.0595608	0.0352757	0.592264	0.553674	0.94434	NS	NS
PWY.7269	454	203	10	444	0.0675754	0.768564	0.929977	0.982554	-0.252762	0.85265	0.767047	0.992805	angII_receptor_antagonist	305	100	17	288	0.941329	0.475374	0.0486024	0.445753	0.6864	0.72111	0.342036	0.889293	angII_receptor_antagonist	1124	372	33	1091	-0.0765779	0.38311	0.841607	0.968931	-0.236886	0.434164	0.585444	0.872108	angII_receptor_antagonist	1.69293	4.42516	6.81324	0.278086	0.290626	1.0451	0.295978	0.903179	NS	NS
PWY.7199	454	453	10	444	0.0578505	0.129226	0.654615	0.982554	0.0648781	0.14324	0.650849	0.992805	angII_receptor_antagonist	305	305	17	288	-0.00361944	0.0825923	0.965075	0.99435	0.119839	0.128189	0.350723	0.896292	angII_receptor_antagonist	1124	1124	33	1091	-0.0354104	0.0523717	0.499095	0.968931	-0.0320824	0.0596779	0.59097	0.872108	angII_receptor_antagonist	59.8827	146.596	364.591	0.0418461	-0.0174702	-0.417486	0.676323	0.971007	NS	NS
DENOVOPURINE2.PWY	454	454	10	444	-0.0207607	0.0884127	0.814462	0.982554	-0.0404399	0.0972728	0.677829	0.992805	angII_receptor_antagonist	305	305	17	288	-0.00624385	0.0873954	0.943093	0.99435	0.0568337	0.135643	0.675563	0.982089	angII_receptor_antagonist	1124	1123	33	1091	0.0333752	0.045347	0.461889	0.968931	0.0277519	0.0520738	0.594191	0.872108	angII_receptor_antagonist	127.929	130.925	486.298	0.0366334	0.0171199	0.46733	0.640264	0.971007	NS	NS
PANTO.PWY	454	454	10	444	0.022633	0.080699	0.77926	0.982554	0.0722997	0.0868097	0.405444	0.992805	angII_receptor_antagonist	305	305	17	288	0.113781	0.0673369	0.0921272	0.498325	0.220849	0.103169	0.0332175	0.496602	angII_receptor_antagonist	1124	1124	33	1091	-0.0179127	0.0349115	0.607991	0.968931	-0.020437	0.0398601	0.608254	0.887161	angII_receptor_antagonist	153.555	220.543	820.471	0.0289331	0.0116126	0.401362	0.688154	0.971007	NS	NS
PWY.5989	454	440	10	444	0.46118	0.324938	0.15655	0.982554	0.504329	0.377293	0.182112	0.961306	angII_receptor_antagonist	305	299	17	288	0.230057	0.1831	0.209974	0.596475	0.479663	0.281178	0.0892578	0.68431	angII_receptor_antagonist	1124	1115	33	1091	-0.0388794	0.116816	0.739328	0.968931	0.0666456	0.13337	0.617389	0.891784	angII_receptor_antagonist	9.47107	29.8281	73.2823	0.0942468	0.0744428	0.789871	0.429603	0.94434	NS	NS
PWY.7187	454	454	10	444	-0.0995988	0.0863068	0.249132	0.982554	-0.13781	0.0969114	0.155813	0.961306	angII_receptor_antagonist	305	305	17	288	-0.0959928	0.0775383	0.216695	0.597107	-0.170261	0.122854	0.166963	0.726377	angII_receptor_antagonist	1124	1124	33	1091	-0.00283393	0.0423604	0.946673	0.983399	-0.0244113	0.0487547	0.616688	0.891784	angII_receptor_antagonist	134.249	166.329	557.289	0.0341421	-0.0360391	-1.05556	0.291169	0.903179	NS	NS
GLYCOLYSIS.TCA.GLYOX.BYPASS	454	232	10	444	-0.584303	0.891184	0.512395	0.982554	-1.19086	1.01112	0.239595	0.974506	angII_receptor_antagonist	305	128	17	288	0.809304	0.601656	0.179607	0.57083	0.444329	0.917343	0.628528	0.982089	angII_receptor_antagonist	1124	483	33	1091	0.0954256	0.474293	0.840582	0.968931	-0.264166	0.542499	0.626398	0.898025	angII_receptor_antagonist	1.25911	2.76251	4.44536	0.343665	0.22726	0.661283	0.508431	0.94434	NS	NS
PWY.821	454	287	10	444	-1.98624	0.822184	0.0161088	0.982554	-1.60731	0.927499	0.0838809	0.953572	angII_receptor_antagonist	305	207	17	288	0.758547	0.583965	0.194962	0.584887	0.596309	0.911417	0.51351	0.982089	angII_receptor_antagonist	1124	837	33	1091	-0.200415	0.445171	0.652656	0.968931	-0.249427	0.514194	0.627717	0.898025	angII_receptor_antagonist	1.47932	2.93242	5.04598	0.325167	-0.18241	-0.560974	0.574815	0.94434	NS	NS
GLYCOLYSIS.E.D	454	426	10	444	0.550196	0.557604	0.324327	0.982554	0.897396	0.636146	0.159123	0.961306	angII_receptor_antagonist	305	283	17	288	0.401445	0.432501	0.354058	0.734629	0.83325	0.671699	0.215888	0.752845	angII_receptor_antagonist	1124	1065	33	1091	0.0622374	0.297458	0.834306	0.968931	0.160924	0.337143	0.633233	0.899176	angII_receptor_antagonist	3.21624	5.34595	11.3018	0.224371	0.232534	1.03638	0.300023	0.903179	NS	NS
PWY.6612	454	411	10	444	0.917905	0.657278	0.163264	0.982554	1.14773	0.738244	0.12082	0.953572	angII_receptor_antagonist	305	291	17	288	0.0865145	0.190281	0.649698	0.908877	0.0682546	0.290201	0.814249	0.982089	angII_receptor_antagonist	1124	1099	33	1091	0.0533899	0.121134	0.65948	0.968931	0.0667744	0.140432	0.634536	0.899176	angII_receptor_antagonist	2.31474	27.6192	68.1507	0.100972	0.0831193	0.823194	0.410397	0.94434	NS	NS
PEPTIDOGLYCANSYN.PWY	454	454	10	444	-0.102971	0.0417005	0.013922	0.982554	-0.128989	0.0462752	0.00557073	0.429529	angII_receptor_antagonist	305	305	17	288	0.0401371	0.0277258	0.148819	0.555388	0.120362	0.0435294	0.00611535	0.365698	angII_receptor_antagonist	1124	1124	33	1091	-0.0192976	0.0176448	0.274339	0.968931	-0.00840452	0.019826	0.671715	0.904697	angII_receptor_antagonist	575.065	1300.87	3211.93	0.0140195	-0.0135586	-0.967124	0.333482	0.939132	NS	NS
PWY0.1296	454	454	10	444	-0.0563741	0.0852885	0.508978	0.982554	-0.00800449	0.0968516	0.934175	0.992805	angII_receptor_antagonist	305	305	17	288	0.172883	0.0664213	0.00971154	0.340484	0.258876	0.102111	0.0118196	0.386752	angII_receptor_antagonist	1124	1124	33	1091	0.014123	0.0404977	0.727353	0.968931	0.0203871	0.0458987	0.657005	0.904697	angII_receptor_antagonist	137.474	226.665	609.734	0.0320442	0.0411224	1.2833	0.199386	0.903179	NS	NS
GLYCOCAT.PWY	454	309	10	444	0.347657	0.873163	0.690707	0.982554	0.252217	0.964213	0.793782	0.992805	angII_receptor_antagonist	305	176	17	288	1.24436	0.611251	0.0426596	0.445753	2.40838	0.920238	0.00937872	0.386752	angII_receptor_antagonist	1124	694	33	1091	0.331122	0.468322	0.479689	0.968931	0.235487	0.537824	0.661582	0.904697	angII_receptor_antagonist	1.31162	2.67646	4.55943	0.342043	0.619618	1.81152	0.07006	0.903179	NS	NS
PWY0.1241	454	246	10	444	-0.150432	0.730256	0.836887	0.982554	-0.475069	0.80658	0.556201	0.992805	angII_receptor_antagonist	305	133	17	288	0.814232	0.443652	0.0674585	0.470743	0.711425	0.68047	0.296753	0.827141	angII_receptor_antagonist	1124	496	33	1091	0.104327	0.366417	0.77591	0.968931	-0.183261	0.415202	0.659028	0.904697	angII_receptor_antagonist	1.87521	5.08061	7.44815	0.263487	0.32156	1.2204	0.222312	0.903179	NS	NS
POLYISOPRENSYN.PWY	454	241	10	444	-0.298877	0.789705	0.705267	0.982554	-0.461955	0.894212	0.605719	0.992805	angII_receptor_antagonist	305	130	17	288	0.707103	0.534594	0.186952	0.581065	0.350131	0.824116	0.671287	0.982089	angII_receptor_antagonist	1124	555	33	1091	0.33154	0.441683	0.453035	0.968931	0.219222	0.504419	0.663937	0.904697	angII_receptor_antagonist	1.6035	3.49907	5.126	0.312675	0.361187	1.15515	0.248028	0.903179	NS	NS
PWY.6901	454	449	10	444	0.195325	0.217928	0.370609	0.982554	0.0763972	0.251104	0.761106	0.992805	angII_receptor_antagonist	305	298	17	288	0.140993	0.211392	0.505321	0.808736	0.0819248	0.320678	0.798563	0.982089	angII_receptor_antagonist	1124	1116	33	1091	0.086495	0.122169	0.4791	0.968931	0.0625427	0.14103	0.657516	0.904697	angII_receptor_antagonist	21.056	22.3781	67.0001	0.0951587	0.118288	1.24307	0.213844	0.903179	NS	NS
FOLSYN.PWY	454	411	10	444	0.925319	0.677913	0.172969	0.982554	1.16907	0.761792	0.125672	0.957029	angII_receptor_antagonist	305	291	17	288	0.103207	0.17441	0.554492	0.843564	0.0898094	0.266942	0.736825	0.982089	angII_receptor_antagonist	1124	1099	33	1091	0.0485376	0.106889	0.649852	0.968931	0.0547269	0.12417	0.659491	0.904697	angII_receptor_antagonist	2.17597	32.8743	87.5256	0.0903228	0.0787643	0.872032	0.383191	0.939132	NS	NS
COBALSYN.PWY	454	444	10	444	0.34681	0.206856	0.0943704	0.982554	0.427108	0.231899	0.06629	0.953572	angII_receptor_antagonist	305	304	17	288	0.168691	0.101005	0.0959615	0.498325	0.15968	0.15469	0.302913	0.830928	angII_receptor_antagonist	1124	1123	33	1091	-0.0121848	0.0664021	0.854439	0.971029	0.0326639	0.0760642	0.6677	0.904697	angII_receptor_antagonist	23.3703	98.0202	226.797	0.0535912	0.0628304	1.1724	0.241036	0.903179	NS	NS
TRNA.CHARGING.PWY	454	454	10	444	-0.0528896	0.0926727	0.568492	0.982554	-0.0463767	0.100141	0.643543	0.992805	angII_receptor_antagonist	305	305	17	288	-0.00523283	0.055238	0.924592	0.99435	0.00516069	0.089624	0.954126	0.991931	angII_receptor_antagonist	1124	1124	33	1091	-0.00544375	0.0287872	0.850046	0.971029	0.0149245	0.032422	0.645381	0.904697	angII_receptor_antagonist	116.438	327.737	1206.71	0.0246117	-0.00874828	-0.355452	0.722251	0.971007	NS	NS
PWY.6549	454	323	10	444	0.280272	0.839	0.738498	0.982554	-0.332842	0.93789	0.722865	0.992805	angII_receptor_antagonist	305	236	17	288	-0.0595518	0.565382	0.916185	0.99435	0.507089	0.874327	0.562426	0.982089	angII_receptor_antagonist	1124	892	33	1091	0.0357921	0.450912	0.936747	0.983399	0.219575	0.516587	0.670885	0.904697	angII_receptor_antagonist	1.42061	3.12836	4.91831	0.325003	0.0409722	0.126067	0.899679	0.990845	NS	NS
GOLPDLCAT.PWY	454	447	10	444	0.408745	0.227099	0.0725878	0.982554	0.420936	0.258641	0.104447	0.953572	angII_receptor_antagonist	305	304	17	288	0.029445	0.139308	0.832747	0.965025	0.00721521	0.208411	0.972409	0.991931	angII_receptor_antagonist	1124	1120	33	1091	-0.00934915	0.0964065	0.922763	0.983399	-0.0485221	0.109618	0.65811	0.904697	angII_receptor_antagonist	19.3897	51.5286	107.594	0.0748456	0.0472616	0.631455	0.527743	0.94434	NS	NS
PWY.5695	454	454	10	444	0.0740399	0.105144	0.481698	0.982554	0.0461752	0.117058	0.69345	0.992805	angII_receptor_antagonist	305	305	17	288	0.132126	0.0857609	0.124475	0.547237	0.388395	0.128025	0.00265813	0.198695	angII_receptor_antagonist	1124	1124	33	1091	0.0369868	0.0485558	0.446378	0.968931	0.0184328	0.0556127	0.740369	0.912645	angII_receptor_antagonist	90.4544	135.963	424.148	0.0392062	0.062022	1.58194	0.113662	0.903179	NS	NS
PWY.6387	454	454	10	444	-0.102761	0.0415909	0.0138674	0.982554	-0.127958	0.0458467	0.00551212	0.429529	angII_receptor_antagonist	305	305	17	288	0.0415185	0.0296587	0.162638	0.565878	0.120261	0.0471349	0.0113224	0.386752	angII_receptor_antagonist	1124	1124	33	1091	-0.017286	0.0186891	0.355208	0.968931	-0.00862372	0.0210451	0.682055	0.912645	angII_receptor_antagonist	578.1	1136.83	2863	0.0147797	-0.013477	-0.911857	0.361844	0.939132	NS	NS
PWY.5686	454	454	10	444	-0.0291733	0.0468402	0.533727	0.982554	-0.0382063	0.051292	0.456795	0.992805	angII_receptor_antagonist	305	305	17	288	0.0385371	0.0284267	0.176286	0.565878	0.0988395	0.0447565	0.028129	0.496602	angII_receptor_antagonist	1124	1124	33	1091	-0.00854018	0.018868	0.650905	0.968931	0.00714268	0.0214045	0.738671	0.912645	angII_receptor_antagonist	455.788	1237.51	2808.98	0.0149034	0.00231082	0.155054	0.876779	0.990845	NS	NS
PWY.6700	454	454	10	444	-0.0782727	0.0928649	0.399765	0.982554	-0.0549842	0.103756	0.596453	0.992805	angII_receptor_antagonist	305	305	17	288	0.111476	0.0822182	0.176173	0.565878	0.257295	0.128923	0.0469916	0.530683	angII_receptor_antagonist	1124	1124	33	1091	-0.0298468	0.040526	0.461591	0.968931	-0.0163141	0.0463653	0.725013	0.912645	angII_receptor_antagonist	115.957	147.933	608.882	0.0338493	-0.0123269	-0.364169	0.715732	0.971007	NS	NS
FAO.PWY	454	389	10	444	0.0449501	0.693669	0.948362	0.982554	0.783169	0.772002	0.310979	0.989612	angII_receptor_antagonist	305	288	17	288	-0.560622	0.386566	0.148038	0.555388	-0.915056	0.604968	0.131585	0.726377	angII_receptor_antagonist	1124	1088	33	1091	-0.106915	0.147097	0.467488	0.968931	-0.0689683	0.16946	0.684101	0.912645	angII_receptor_antagonist	2.07824	6.69194	46.2158	0.134857	-0.156392	-1.15969	0.246176	0.903179	NS	NS
PWY.5154	454	454	10	444	0.18583	0.225417	0.410173	0.982554	0.134937	0.252698	0.593653	0.992805	angII_receptor_antagonist	305	304	17	288	0.176282	0.166046	0.289272	0.682767	0.331844	0.251223	0.187701	0.726377	angII_receptor_antagonist	1124	1122	33	1091	-0.100015	0.106714	0.348847	0.968931	-0.045775	0.122246	0.708144	0.912645	angII_receptor_antagonist	19.6802	36.2698	87.8121	0.0834023	0.00882244	0.105782	0.915756	0.990845	NS	NS
CALVIN.PWY	454	454	10	444	0.00823512	0.0733946	0.910715	0.982554	0.0190521	0.0798712	0.811593	0.992805	angII_receptor_antagonist	305	305	17	288	0.0497761	0.0534251	0.352254	0.734629	0.0950967	0.0824272	0.249676	0.795128	angII_receptor_antagonist	1124	1124	33	1091	-0.0141167	0.0305681	0.644306	0.968931	-0.0117658	0.0342379	0.731178	0.912645	angII_receptor_antagonist	185.64	350.356	1070.2	0.0249518	0.00240347	0.0963247	0.923263	0.990845	NS	NS
PWY0.162	454	453	10	444	-0.0264728	0.119839	0.825273	0.982554	0.0227477	0.136212	0.867455	0.992805	angII_receptor_antagonist	305	305	17	288	-0.0714197	0.0923057	0.43971	0.773406	-0.142159	0.145719	0.330181	0.87601	angII_receptor_antagonist	1124	1124	33	1091	-0.0231375	0.0531178	0.66322	0.968931	-0.0230788	0.0612504	0.706401	0.912645	angII_receptor_antagonist	69.6308	117.366	354.421	0.0429767	-0.0340328	-0.791889	0.428425	0.94434	NS	NS
PWY.7196	454	442	10	444	0.0840737	0.1457	0.564226	0.982554	0.181097	0.16646	0.277318	0.989612	angII_receptor_antagonist	305	305	17	288	0.0251321	0.107045	0.81454	0.965025	0.129836	0.165779	0.434224	0.976189	angII_receptor_antagonist	1124	1121	33	1091	0.0299461	0.0585597	0.609189	0.968931	0.0253269	0.0673111	0.706794	0.912645	angII_receptor_antagonist	47.1068	87.2711	291.61	0.0484509	0.0349455	0.721256	0.470752	0.94434	NS	NS
PWY.5083	454	270	10	444	-0.486726	0.802678	0.544578	0.982554	-0.572123	0.902618	0.526545	0.992805	angII_receptor_antagonist	305	154	17	288	0.778967	0.525038	0.138961	0.550698	-0.181693	0.797912	0.820047	0.982089	angII_receptor_antagonist	1124	563	33	1091	0.436477	0.417538	0.296084	0.968931	0.155392	0.477203	0.744767	0.912645	angII_receptor_antagonist	1.55209	3.6276	5.73597	0.302674	0.419027	1.38442	0.166231	0.903179	NS	NS
PWY.5505	454	230	10	444	-0.524459	0.771952	0.497248	0.982554	-1.15165	0.862943	0.182784	0.961306	angII_receptor_antagonist	305	159	17	288	0.612563	0.525457	0.244638	0.623245	0.459441	0.813734	0.57282	0.982089	angII_receptor_antagonist	1124	608	33	1091	0.0926004	0.424859	0.827504	0.968931	0.167254	0.488786	0.732281	0.912645	angII_receptor_antagonist	1.67811	3.62182	5.54	0.303729	0.170804	0.562355	0.573874	0.94434	NS	NS
PWY.6609	454	454	10	444	-0.0174164	0.0785878	0.824717	0.982554	0.0806968	0.0848672	0.342263	0.992805	angII_receptor_antagonist	305	305	17	288	0.0423639	0.0560742	0.450551	0.773406	0.00985999	0.0881886	0.911063	0.982089	angII_receptor_antagonist	1124	1124	33	1091	0.0200491	0.0314468	0.523894	0.968931	0.0118132	0.036067	0.743328	0.912645	angII_receptor_antagonist	161.916	318.034	1011.22	0.0258962	0.0207402	0.800899	0.42319	0.94434	NS	NS
COA.PWY	454	454	10	444	0.251871	0.13299	0.0588978	0.982554	0.203149	0.148825	0.173024	0.961306	angII_receptor_antagonist	305	305	17	288	-0.0733704	0.0979714	0.454512	0.77458	-0.0697191	0.151324	0.645375	0.982089	angII_receptor_antagonist	1124	1124	33	1091	0.0242718	0.0500139	0.627557	0.968931	0.020218	0.0573676	0.724586	0.912645	angII_receptor_antagonist	56.5406	104.184	399.778	0.0422387	0.0290815	0.688502	0.491137	0.94434	NS	NS
PWY.1861	454	252	10	444	-1.32169	0.934432	0.157946	0.982554	-0.61831	1.04292	0.55361	0.992805	angII_receptor_antagonist	305	245	17	288	0.348746	0.602827	0.563352	0.852999	-0.128498	0.921197	0.889169	0.982089	angII_receptor_antagonist	1124	982	33	1091	0.255823	0.403413	0.526115	0.968931	0.181943	0.46358	0.694786	0.912645	angII_receptor_antagonist	1.14526	2.75179	6.1447	0.31557	0.101372	0.321234	0.748033	0.971007	NS	NS
PWY.5484	454	454	10	444	-0.0168968	0.262849	0.948774	0.982554	-0.332392	0.303412	0.273963	0.989612	angII_receptor_antagonist	305	301	17	288	-0.0386156	0.251088	0.877879	0.983129	0.103345	0.377644	0.784566	0.982089	angII_receptor_antagonist	1124	1122	33	1091	0.0502539	0.157603	0.74989	0.968931	-0.0640236	0.180056	0.722228	0.912645	angII_receptor_antagonist	14.4739	15.8616	40.2598	0.119018	0.0165187	0.138792	0.889615	0.990845	NS	NS
PWY.7115	454	385	10	444	0.604403	0.702181	0.389846	0.982554	0.521826	0.775501	0.501409	0.992805	angII_receptor_antagonist	305	287	17	288	0.564516	0.363393	0.121375	0.541131	0.0316608	0.550194	0.954155	0.991931	angII_receptor_antagonist	1124	1051	33	1091	0.243066	0.277422	0.381131	0.968931	0.112425	0.315209	0.72141	0.912645	angII_receptor_antagonist	2.02816	7.57262	12.9933	0.210379	0.383239	1.82166	0.0685071	0.903179	NS	NS
PWY.5913	454	416	10	444	0.45624	0.850302	0.591842	0.982554	0.403301	0.954696	0.672933	0.992805	angII_receptor_antagonist	305	292	17	288	0.387138	0.544539	0.477674	0.798611	-0.0512806	0.846024	0.951713	0.991931	angII_receptor_antagonist	1124	1078	33	1091	0.302675	0.382509	0.428943	0.968931	0.143732	0.438328	0.743043	0.912645	angII_receptor_antagonist	1.3831	3.37242	6.83467	0.293734	0.345577	1.17649	0.239398	0.903179	NS	NS
PWY.5910	454	180	10	444	-0.109807	0.715698	0.878132	0.982554	-0.448371	0.784009	0.567717	0.992805	angII_receptor_antagonist	305	119	17	288	0.320556	0.491461	0.514742	0.809587	0.0200252	0.765431	0.979148	0.991931	angII_receptor_antagonist	1124	613	33	1091	0.32091	0.403848	0.426998	0.968931	0.157895	0.45686	0.729704	0.912645	angII_receptor_antagonist	1.95227	4.1402	6.13145	0.286019	0.252	0.881062	0.378284	0.939132	NS	NS
PWY.6277	454	454	10	444	-0.0843782	0.0491113	0.0864983	0.982554	-0.127231	0.0545236	0.0201307	0.662266	angII_receptor_antagonist	305	305	17	288	0.0258849	0.0290988	0.374462	0.741876	0.0614143	0.0454572	0.17791	0.726377	angII_receptor_antagonist	1124	1124	33	1091	-0.00143831	0.0179343	0.936093	0.983399	0.00764286	0.0203469	0.707268	0.912645	angII_receptor_antagonist	414.607	1181	3109.09	0.0145792	-0.00188867	-0.129545	0.896926	0.990845	NS	NS
PWY66.409	454	448	10	444	-0.0706307	0.235743	0.764621	0.982554	-0.0687315	0.25478	0.787483	0.992805	angII_receptor_antagonist	305	304	17	288	0.279094	0.177457	0.116846	0.528276	0.0743084	0.267317	0.781248	0.982089	angII_receptor_antagonist	1124	1120	33	1091	0.0103063	0.108254	0.92417	0.983399	-0.0393132	0.120418	0.744132	0.912645	angII_receptor_antagonist	17.9938	31.7552	85.3314	0.0860407	0.0627125	0.728871	0.466081	0.94434	NS	NS
TCA	454	436	10	444	-0.113072	0.268367	0.67373	0.982554	-0.0608504	0.303089	0.840989	0.992805	angII_receptor_antagonist	305	298	17	288	0.202195	0.244253	0.408458	0.749986	0.241543	0.367467	0.511563	0.982089	angII_receptor_antagonist	1124	1106	33	1091	0.0106449	0.148334	0.942804	0.983399	0.0680564	0.172168	0.692709	0.912645	angII_receptor_antagonist	13.8849	16.7618	45.4483	0.114636	0.0302641	0.264001	0.791779	0.990845	NS	NS
PWY.7211	454	446	10	444	-0.0570755	0.171531	0.739494	0.982554	-0.0990067	0.192762	0.607814	0.992805	angII_receptor_antagonist	305	304	17	288	0.0697097	0.166012	0.674861	0.933752	0.00889353	0.253738	0.972067	0.991931	angII_receptor_antagonist	1124	1120	33	1091	0.010101	0.0819661	0.901945	0.983399	0.0361024	0.0940744	0.701231	0.912645	angII_receptor_antagonist	33.9873	36.2843	148.844	0.0675559	0.00955202	0.141394	0.887558	0.990845	NS	NS
PWY.6737	454	454	10	444	-0.078554	0.0687309	0.253718	0.982554	-0.105573	0.0782586	0.178129	0.961306	angII_receptor_antagonist	305	305	17	288	0.0610281	0.0497955	0.221353	0.597107	0.171995	0.0796226	0.0316913	0.496602	angII_receptor_antagonist	1124	1124	33	1091	0.0063484	0.0312183	0.838895	0.968931	0.010715	0.0353697	0.761992	0.915003	angII_receptor_antagonist	211.688	403.293	1026.08	0.0246853	0.00883405	0.357868	0.720442	0.971007	NS	NS
PWY.6126	454	454	10	444	-0.0824696	0.0950544	0.386089	0.982554	-0.135812	0.105985	0.200796	0.961306	angII_receptor_antagonist	305	305	17	288	0.0816476	0.0833973	0.328367	0.712202	0.19557	0.12882	0.130172	0.726377	angII_receptor_antagonist	1124	1124	33	1091	0.0238548	0.0418219	0.568527	0.968931	0.0145902	0.047883	0.76065	0.915003	angII_receptor_antagonist	110.676	143.779	571.733	0.0347905	0.0196691	0.565359	0.57183	0.94434	NS	NS
PWY.4984	454	421	10	444	-1.3542	0.569459	0.0178324	0.982554	-1.10036	0.608695	0.0714033	0.953572	angII_receptor_antagonist	305	293	17	288	0.0685227	0.218409	0.75395	0.938054	0.448636	0.317566	0.158968	0.726377	angII_receptor_antagonist	1124	1096	33	1091	-0.0494182	0.146643	0.736184	0.968931	-0.0510253	0.166969	0.759972	0.915003	angII_receptor_antagonist	3.08372	20.9633	46.5026	0.119056	-0.0714051	-0.599759	0.548667	0.94434	NS	NS
PYRIDNUCSAL.PWY	454	437	10	444	0.299782	0.248323	0.228026	0.982554	0.61668	0.266708	0.0213038	0.662266	angII_receptor_antagonist	305	291	17	288	0.184679	0.23121	0.425104	0.762337	0.436064	0.351971	0.216537	0.752845	angII_receptor_antagonist	1124	1094	33	1091	-0.0572265	0.138609	0.67979	0.968931	-0.0478826	0.156709	0.760008	0.915003	angII_receptor_antagonist	16.2168	18.7062	52.0492	0.107228	0.0613709	0.572338	0.567093	0.94434	NS	NS
PWY.6285	454	153	10	444	-0.340853	0.861457	0.692541	0.982554	-1.28144	0.94841	0.177418	0.961306	angII_receptor_antagonist	305	90	17	288	0.560105	0.568045	0.324922	0.709523	-0.313905	0.855873	0.714088	0.982089	angII_receptor_antagonist	1124	307	33	1091	0.513824	0.442928	0.246272	0.968931	0.153879	0.502526	0.759504	0.915003	angII_receptor_antagonist	1.34751	3.09909	5.09721	0.323697	0.408179	1.26099	0.207312	0.903179	NS	NS
PWY66.399	454	425	10	444	-0.788188	0.570477	0.16779	0.982554	-0.780344	0.644327	0.226578	0.961306	angII_receptor_antagonist	305	295	17	288	0.215723	0.214768	0.316007	0.695392	0.36005	0.318549	0.259423	0.795128	angII_receptor_antagonist	1124	1116	33	1091	0.0691715	0.121836	0.570324	0.968931	0.0412371	0.140352	0.76896	0.916012	angII_receptor_antagonist	3.07272	21.68	67.3677	0.104189	0.075064	0.720459	0.471242	0.94434	NS	NS
GLYCOLYSIS	454	454	10	444	-0.0155394	0.27147	0.954379	0.982554	-0.323017	0.313284	0.303142	0.989612	angII_receptor_antagonist	305	301	17	288	-0.0375291	0.25962	0.885162	0.983129	0.0977342	0.392329	0.803471	0.982089	angII_receptor_antagonist	1124	1122	33	1091	0.0534113	0.165672	0.747216	0.968931	-0.055867	0.189392	0.768066	0.916012	angII_receptor_antagonist	13.5692	14.8363	36.4337	0.124188	0.018173	0.146334	0.883658	0.990845	NS	NS
PWY.6151	454	454	10	444	-0.0908691	0.0540165	0.0932406	0.982554	-0.114355	0.06005	0.0575963	0.953572	angII_receptor_antagonist	305	305	17	288	0.0993112	0.0435951	0.0234397	0.340484	0.173359	0.0682064	0.0116109	0.386752	angII_receptor_antagonist	1124	1124	33	1091	-0.0103312	0.0258981	0.69003	0.968931	0.00644222	0.0289905	0.824186	0.917239	angII_receptor_antagonist	342.726	526.167	1490.96	0.0205853	0.00241868	0.117495	0.906467	0.990845	NS	NS
PWY.7221	454	454	10	444	-0.0578364	0.0404908	0.153903	0.982554	-0.0973692	0.0452196	0.0319082	0.853253	angII_receptor_antagonist	305	305	17	288	0.0413096	0.0256627	0.108571	0.528276	0.0834315	0.0400393	0.0381999	0.530683	angII_receptor_antagonist	1124	1124	33	1091	-0.0211694	0.0154489	0.170877	0.968931	-0.00386533	0.017639	0.826587	0.917239	angII_receptor_antagonist	609.94	1518.43	4189.91	0.0125806	-0.00969389	-0.770544	0.440977	0.94434	NS	NS
RHAMCAT.PWY	454	454	10	444	0.0447538	0.140785	0.750723	0.982554	-0.0118581	0.155899	0.939408	0.992805	angII_receptor_antagonist	305	305	17	288	0.119832	0.114858	0.297658	0.695392	0.356052	0.174417	0.0422104	0.530683	angII_receptor_antagonist	1124	1124	33	1091	-0.0716415	0.0650083	0.270684	0.968931	-0.0188761	0.0748235	0.800877	0.917239	angII_receptor_antagonist	50.4531	75.8008	236.626	0.0524951	-0.0154622	-0.294546	0.768341	0.977591	NS	NS
PWY.7222	454	454	10	444	-0.0869413	0.114345	0.447461	0.982554	-0.147863	0.127478	0.246786	0.983855	angII_receptor_antagonist	305	305	17	288	0.0806571	0.0931298	0.387149	0.747182	0.196355	0.14354	0.172496	0.726377	angII_receptor_antagonist	1124	1124	33	1091	0.0284275	0.048852	0.560745	0.968931	0.0130633	0.0559031	0.81528	0.917239	angII_receptor_antagonist	76.4831	115.298	419.02	0.0404622	0.0238404	0.589202	0.555726	0.94434	NS	NS
CITRULBIO.PWY	454	423	10	444	-1.26145	0.568449	0.026991	0.982554	-1.08399	0.609364	0.0760244	0.953572	angII_receptor_antagonist	305	293	17	288	0.0631208	0.212854	0.767029	0.950642	0.443617	0.308433	0.151591	0.726377	angII_receptor_antagonist	1124	1096	33	1091	-0.056794	0.142822	0.690962	0.968931	-0.0437967	0.162765	0.787922	0.917239	angII_receptor_antagonist	3.09469	22.0717	49.0242	0.116098	-0.0713688	-0.614728	0.538735	0.94434	NS	NS
HISDEG.PWY	454	447	10	444	-0.264188	0.324317	0.415757	0.982554	-0.525852	0.364266	0.149665	0.961306	angII_receptor_antagonist	305	300	17	288	0.154281	0.281477	0.584033	0.8576	0.509433	0.431133	0.238443	0.795128	angII_receptor_antagonist	1124	1113	33	1091	-0.0771146	0.167924	0.646166	0.968931	-0.0536666	0.194502	0.782665	0.917239	angII_receptor_antagonist	9.50736	12.6216	35.4628	0.131771	-0.0572854	-0.434734	0.663755	0.971007	NS	NS
PWY.6897	454	453	10	444	-0.0251564	0.166537	0.880003	0.982554	-0.00736784	0.187559	0.968685	0.992805	angII_receptor_antagonist	305	303	17	288	0.0423578	0.215573	0.844367	0.968665	0.358946	0.314977	0.255537	0.795128	angII_receptor_antagonist	1124	1117	33	1091	-0.0865204	0.13652	0.526373	0.968931	-0.0401853	0.156234	0.797066	0.917239	angII_receptor_antagonist	36.0561	21.5185	53.6545	0.094818	-0.0416957	-0.439745	0.660122	0.971007	NS	NS
LACTOSECAT.PWY	454	452	10	444	0.104922	0.370431	0.777125	0.982554	-0.0312089	0.411066	0.93952	0.992805	angII_receptor_antagonist	305	302	17	288	0.225721	0.15843	0.155334	0.565878	-0.126944	0.242086	0.600482	0.982089	angII_receptor_antagonist	1124	1117	33	1091	0.167252	0.123652	0.176462	0.968931	0.0346638	0.141168	0.806079	0.917239	angII_receptor_antagonist	7.28761	39.8407	65.4033	0.0942677	0.183916	1.951	0.0510572	0.903179	NS	NS
ASPASN.PWY	454	454	10	444	0.237562	0.137181	0.0840303	0.982554	0.252214	0.153982	0.102237	0.953572	angII_receptor_antagonist	305	305	17	288	0.0698957	0.127059	0.582665	0.8576	0.116426	0.192419	0.545661	0.982089	angII_receptor_antagonist	1124	1124	33	1091	-0.0164605	0.0679208	0.808554	0.968931	-0.0177865	0.0781161	0.819928	0.917239	angII_receptor_antagonist	53.1392	61.9424	216.768	0.0548946	0.0403354	0.734779	0.462474	0.94434	NS	NS
PWY.6690	454	128	10	444	0.563201	0.578522	0.330834	0.982554	0.272123	0.643705	0.67271	0.992805	angII_receptor_antagonist	305	54	17	288	0.158931	0.290786	0.585092	0.8576	-0.129318	0.453268	0.775637	0.982089	angII_receptor_antagonist	1124	178	33	1091	0.164115	0.189047	0.385523	0.968931	-0.0561204	0.215979	0.795037	0.917239	angII_receptor_antagonist	2.98786	11.8264	27.9807	0.152863	0.190546	1.24651	0.212576	0.903179	NS	NS
PWY.6270	454	449	10	444	0.25935	0.321825	0.420761	0.982554	0.276716	0.348408	0.427545	0.992805	angII_receptor_antagonist	305	299	17	288	-0.0480216	0.288811	0.868057	0.983129	-0.158777	0.455736	0.727826	0.982089	angII_receptor_antagonist	1124	1118	33	1091	0.167319	0.156437	0.285052	0.968931	0.0492674	0.177092	0.780911	0.917239	angII_receptor_antagonist	9.65518	11.9887	40.862	0.126485	0.140232	1.10868	0.267566	0.903179	NS	NS
PWY.7560	454	449	10	444	0.263703	0.330643	0.425575	0.982554	0.273623	0.357557	0.444582	0.992805	angII_receptor_antagonist	305	299	17	288	-0.0457277	0.294055	0.876529	0.983129	-0.16017	0.463644	0.73003	0.982089	angII_receptor_antagonist	1124	1118	33	1091	0.17458	0.160476	0.276882	0.968931	0.0504228	0.18152	0.781235	0.917239	angII_receptor_antagonist	9.14704	11.5649	38.8311	0.129594	0.145481	1.12259	0.26161	0.903179	NS	NS
PWY.3001	454	454	10	444	-0.032481	0.0650137	0.617609	0.982554	0.000699298	0.0740415	0.992469	0.998798	angII_receptor_antagonist	305	305	17	288	-0.00755498	0.0498293	0.879591	0.983129	0.0305496	0.0784963	0.697453	0.982089	angII_receptor_antagonist	1124	1124	33	1091	0.0171574	0.0258421	0.506871	0.968931	0.00793107	0.0296405	0.789078	0.917239	angII_receptor_antagonist	236.587	402.744	1497.42	0.0216333	0.0070034	0.323732	0.746141	0.971007	NS	NS
PWY.7392	454	227	10	444	-0.549148	0.928002	0.554321	0.982554	-1.41666	1.04403	0.175579	0.961306	angII_receptor_antagonist	305	184	17	288	0.0799619	0.655192	0.902947	0.989235	0.18275	1.02532	0.858674	0.982089	angII_receptor_antagonist	1124	808	33	1091	-0.265529	0.506526	0.600233	0.968931	-0.13621	0.580173	0.814428	0.917239	angII_receptor_antagonist	1.16119	2.3295	3.89759	0.367899	-0.201172	-0.546813	0.584507	0.950953	NS	NS
PANTOSYN.PWY	454	454	10	444	0.137236	0.103629	0.186095	0.982554	0.115352	0.115056	0.316683	0.989612	angII_receptor_antagonist	305	305	17	288	-0.0016143	0.0772105	0.983333	0.99435	0.0628056	0.119384	0.599276	0.982089	angII_receptor_antagonist	1124	1124	33	1091	-0.0110499	0.0382164	0.772528	0.968931	-0.0125288	0.043799	0.774893	0.917239	angII_receptor_antagonist	93.1195	167.744	684.701	0.0325203	0.0052273	0.16074	0.872299	0.990845	NS	NS
PWY.6936	454	454	10	444	-0.0800426	0.161662	0.620763	0.982554	-0.157445	0.17947	0.380872	0.992805	angII_receptor_antagonist	305	305	17	288	0.191169	0.106406	0.0734195	0.471353	0.0107283	0.164778	0.948138	0.991931	angII_receptor_antagonist	1124	1124	33	1091	0.034872	0.0685778	0.611202	0.968931	0.0189499	0.077859	0.807751	0.917239	angII_receptor_antagonist	38.2635	88.321	212.634	0.054295	0.0626042	1.15304	0.248895	0.903179	NS	NS
PWY.6969	454	432	10	444	-0.0316472	0.265855	0.905303	0.982554	0.0518992	0.29787	0.861777	0.992805	angII_receptor_antagonist	305	295	17	288	0.168202	0.244776	0.492529	0.802167	0.281096	0.368373	0.446126	0.977638	angII_receptor_antagonist	1124	1101	33	1091	-0.0197606	0.151302	0.896113	0.983399	0.0438122	0.175139	0.802515	0.917239	angII_receptor_antagonist	14.1485	16.6902	43.6826	0.11584	0.0200799	0.173342	0.862383	0.990845	NS	NS
PWY.6628	454	393	10	444	0.887022	0.788172	0.261029	0.982554	0.961246	0.869139	0.269407	0.989612	angII_receptor_antagonist	305	242	17	288	0.632209	0.626277	0.313567	0.695392	0.310929	0.944689	0.742315	0.982089	angII_receptor_antagonist	1124	907	33	1091	0.0233842	0.459335	0.959407	0.983399	0.120274	0.520361	0.817253	0.917239	angII_receptor_antagonist	1.60975	2.54957	4.73959	0.335221	0.354041	1.05614	0.290904	0.903179	NS	NS
PWY.7456	454	333	10	444	-0.547772	0.975384	0.574679	0.982554	-0.648949	1.06707	0.54343	0.992805	angII_receptor_antagonist	305	265	17	288	-0.320827	0.583028	0.582542	0.8576	-0.220266	0.86737	0.799734	0.982089	angII_receptor_antagonist	1124	1045	33	1091	-0.0321184	0.363638	0.929634	0.983399	-0.0896775	0.413325	0.828276	0.917239	angII_receptor_antagonist	1.05111	2.94185	7.56244	0.294176	-0.152525	-0.518482	0.604122	0.960811	NS	NS
PWY.5030	454	434	10	444	-0.39849	0.492471	0.418859	0.982554	-0.3375	0.563648	0.549662	0.992805	angII_receptor_antagonist	305	294	17	288	0.189923	0.235607	0.420855	0.758957	0.515336	0.358002	0.151256	0.726377	angII_receptor_antagonist	1124	1102	33	1091	0.0873578	0.159664	0.584397	0.968931	0.0360586	0.18262	0.843513	0.927244	angII_receptor_antagonist	4.12324	18.0145	39.2272	0.127656	0.0848221	0.66446	0.506396	0.94434	NS	NS
PWY.6595	454	427	10	444	0.377578	0.547871	0.49108	0.982554	0.451436	0.607041	0.457518	0.992805	angII_receptor_antagonist	305	299	17	288	0.395352	0.160258	0.0142079	0.340484	0.257956	0.236575	0.276581	0.807101	angII_receptor_antagonist	1124	1117	33	1091	-0.0303299	0.10997	0.782752	0.968931	-0.024734	0.124637	0.842732	0.927244	angII_receptor_antagonist	3.33152	38.937	82.6899	0.0894576	0.113188	1.26527	0.205776	0.903179	NS	NS
PYRIDNUCSYN.PWY	454	453	10	444	0.0518295	0.0984949	0.599013	0.982554	0.00408991	0.107115	0.969562	0.992805	angII_receptor_antagonist	305	305	17	288	0.023242	0.069233	0.737328	0.938054	-0.0664509	0.106309	0.532464	0.982089	angII_receptor_antagonist	1124	1124	33	1091	-0.0313522	0.0374682	0.402903	0.968931	-0.00811558	0.0428363	0.849772	0.930702	angII_receptor_antagonist	103.08	208.629	712.317	0.0312496	-0.0118563	-0.379407	0.704385	0.971007	NS	NS
P23.PWY	454	193	10	444	-0.496569	0.736343	0.50043	0.982554	-1.06501	0.82495	0.197457	0.961306	angII_receptor_antagonist	305	124	17	288	0.642242	0.507914	0.20705	0.593419	1.07958	0.764632	0.159158	0.726377	angII_receptor_antagonist	1124	495	33	1091	0.28319	0.425608	0.505946	0.968931	0.0887031	0.484261	0.854698	0.932681	angII_receptor_antagonist	1.84434	3.87632	5.52054	0.298259	0.279068	0.935656	0.34945	0.939132	NS	NS
PWY.6386	454	454	10	444	-0.105349	0.0418404	0.0121674	0.982554	-0.128642	0.0460653	0.00548533	0.429529	angII_receptor_antagonist	305	305	17	288	0.041099	0.0299425	0.170957	0.565878	0.11938	0.0476862	0.0129348	0.386752	angII_receptor_antagonist	1124	1124	33	1091	-0.0135872	0.019325	0.482149	0.968931	-0.00354313	0.0217522	0.870639	0.936996	angII_receptor_antagonist	571.226	1115.38	2677.71	0.0151371	-0.0116213	-0.76774	0.442641	0.94434	NS	NS
PRPP.PWY	454	449	10	444	-0.0228479	0.132568	0.863245	0.982554	-0.0556593	0.148295	0.707622	0.992805	angII_receptor_antagonist	305	304	17	288	0.0254917	0.142802	0.858446	0.980645	-0.0152335	0.216881	0.944058	0.991931	angII_receptor_antagonist	1124	1121	33	1091	-0.0578442	0.0644777	0.369853	0.968931	-0.0120161	0.0740863	0.871187	0.936996	angII_receptor_antagonist	56.9012	49.0377	240.537	0.0537234	-0.040302	-0.750176	0.453149	0.94434	NS	NS
PWY.7111	454	454	10	444	0.0581758	0.0526248	0.269578	0.982554	0.0955513	0.058402	0.102641	0.953572	angII_receptor_antagonist	305	305	17	288	0.0301536	0.033097	0.363028	0.736189	0.0465664	0.0535425	0.385288	0.934506	angII_receptor_antagonist	1124	1124	33	1091	-0.00349645	0.0190934	0.854735	0.971029	0.00359569	0.0218012	0.86903	0.936996	angII_receptor_antagonist	361.092	912.9	2743.05	0.0157778	0.00969447	0.614437	0.538927	0.94434	NS	NS
VALSYN.PWY	454	454	10	444	-0.0143223	0.052777	0.786234	0.982554	0.0349701	0.0592794	0.555591	0.992805	angII_receptor_antagonist	305	305	17	288	0.0301133	0.0331653	0.364654	0.736189	0.0466827	0.05367	0.385232	0.934506	angII_receptor_antagonist	1124	1124	33	1091	-0.00347951	0.0191592	0.855922	0.971029	0.00379358	0.0218838	0.862408	0.936996	angII_receptor_antagonist	359.014	909.144	2724.23	0.0158264	0.00319519	0.201889	0.840003	0.990845	NS	NS
P185.PWY	454	447	10	444	0.441489	0.271473	0.104629	0.982554	0.41177	0.310777	0.185965	0.961306	angII_receptor_antagonist	305	300	17	288	0.0504304	0.217765	0.817025	0.965025	0.152579	0.319763	0.633649	0.982089	angII_receptor_antagonist	1124	1115	33	1091	0.0687585	0.125973	0.585301	0.968931	-0.0224484	0.144224	0.876339	0.939159	angII_receptor_antagonist	13.569	21.0874	63.0152	0.101185	0.116583	1.15218	0.249249	0.903179	NS	NS
PWY.3841	454	454	10	444	0.0234374	0.0947755	0.804798	0.982554	0.013023	0.105214	0.901555	0.992805	angII_receptor_antagonist	305	305	17	288	0.193454	0.0942645	0.041022	0.445753	0.267674	0.14086	0.0584885	0.546502	angII_receptor_antagonist	1124	1124	33	1091	0.0391508	0.0573875	0.495243	0.968931	0.00953844	0.0654612	0.884177	0.943291	angII_receptor_antagonist	111.329	112.539	303.645	0.0435395	0.0687535	1.57911	0.114312	0.903179	NS	NS
P42.PWY	454	445	10	444	0.1719	0.263402	0.514354	0.982554	0.368559	0.292382	0.208229	0.961306	angII_receptor_antagonist	305	299	17	288	-0.406913	0.239655	0.0905904	0.498325	-0.0937663	0.355393	0.792115	0.982089	angII_receptor_antagonist	1124	1115	33	1091	-0.0778224	0.158913	0.624432	0.968931	-0.0259733	0.181933	0.886504	0.943291	angII_receptor_antagonist	14.4133	17.4111	39.5986	0.118326	-0.107652	-0.909788	0.362934	0.939132	NS	NS
X1CMET2.PWY	454	454	10	444	-0.0125738	0.0949434	0.894702	0.982554	-0.0370017	0.106545	0.728561	0.992805	angII_receptor_antagonist	305	305	17	288	0.165722	0.0836242	0.048432	0.445753	0.20723	0.125633	0.100247	0.701657	angII_receptor_antagonist	1124	1124	33	1091	0.0369638	0.047985	0.441274	0.968931	0.00724702	0.0549498	0.895101	0.945707	angII_receptor_antagonist	110.936	143	434.299	0.0381181	0.0557321	1.46209	0.143717	0.903179	NS	NS
REDCITCYC	454	284	10	444	-1.22937	0.772588	0.112277	0.982554	-1.79975	0.858944	0.0367768	0.853253	angII_receptor_antagonist	305	172	17	288	0.890651	0.531877	0.0950729	0.498325	0.549977	0.815166	0.500469	0.982089	angII_receptor_antagonist	1124	646	33	1091	0.21259	0.430447	0.621487	0.968931	-0.0664424	0.490032	0.892172	0.945707	angII_receptor_antagonist	1.67534	3.53491	5.39709	0.307041	0.210808	0.686578	0.492349	0.94434	NS	NS
PWY.922	454	302	10	444	0.53513	0.767801	0.486195	0.982554	0.591974	0.785374	0.451447	0.992805	angII_receptor_antagonist	305	183	17	288	0.235766	0.512278	0.645686	0.908877	-0.586117	0.763141	0.443154	0.977638	angII_receptor_antagonist	1124	748	33	1091	0.324899	0.389047	0.403831	0.968931	0.0533919	0.434535	0.902232	0.946919	angII_receptor_antagonist	1.6963	3.81055	6.60688	0.287317	0.3263	1.13568	0.256091	0.903179	NS	NS
NONOXIPENT.PWY	454	454	10	444	0.0127926	0.0919574	0.889425	0.982554	0.08104	0.102328	0.428861	0.992805	angII_receptor_antagonist	305	305	17	288	0.0176014	0.0731236	0.809947	0.965025	0.0572882	0.113992	0.615691	0.982089	angII_receptor_antagonist	1124	1124	33	1091	-0.0246376	0.0410041	0.548058	0.968931	0.00570109	0.0465663	0.902582	0.946919	angII_receptor_antagonist	118.257	187.019	594.764	0.0333326	-0.0109428	-0.328292	0.742691	0.971007	NS	NS
PWY.5100	454	454	10	444	0.0840401	0.119153	0.480998	0.982554	-0.021341	0.131012	0.870686	0.992805	angII_receptor_antagonist	305	305	17	288	-0.0670418	0.0824884	0.417015	0.758957	-0.0814526	0.125796	0.517871	0.982089	angII_receptor_antagonist	1124	1124	33	1091	-0.0168879	0.0500108	0.735664	0.968931	-0.00642489	0.0572154	0.910612	0.948686	angII_receptor_antagonist	70.435	146.965	399.827	0.0402511	-0.0173124	-0.43011	0.667116	0.971007	NS	NS
PWY.6859	454	279	10	444	0.258724	0.840814	0.758452	0.982554	-0.195566	0.954255	0.837723	0.992805	angII_receptor_antagonist	305	187	17	288	-0.141713	0.617165	0.818545	0.965025	0.0098062	0.968691	0.991931	0.991931	angII_receptor_antagonist	1124	818	33	1091	-0.0429915	0.482221	0.928976	0.983399	-0.0634262	0.551781	0.908508	0.948686	angII_receptor_antagonist	1.41449	2.62541	4.30039	0.346266	-0.0228977	-0.0661274	0.947276	0.990845	NS	NS
PWY0.1261	454	384	10	444	0.887116	0.805004	0.271066	0.982554	0.78828	0.894914	0.378935	0.992805	angII_receptor_antagonist	305	208	17	288	0.958872	0.695118	0.168794	0.565878	0.816526	1.04189	0.433922	0.976189	angII_receptor_antagonist	1124	779	33	1091	-0.12766	0.545265	0.814931	0.968931	0.0639886	0.626282	0.918639	0.950426	angII_receptor_antagonist	1.54313	2.06958	3.36345	0.37861	0.419145	1.10706	0.268266	0.903179	NS	NS
PWY.7117	454	384	10	444	0.472085	1.00612	0.639152	0.982554	0.189112	1.12461	0.866545	0.992805	angII_receptor_antagonist	305	286	17	288	0.3977	0.568752	0.484941	0.802167	-0.0445899	0.885879	0.959894	0.991931	angII_receptor_antagonist	1124	1054	33	1091	0.0984444	0.409817	0.810207	0.968931	0.0483235	0.470685	0.918247	0.950426	angII_receptor_antagonist	0.987864	3.09139	5.95415	0.315701	0.227436	0.720416	0.471269	0.94434	NS	NS
ARO.PWY	454	454	10	444	-0.0271563	0.0499484	0.586941	0.982554	-0.0123191	0.0558222	0.825455	0.992805	angII_receptor_antagonist	305	305	17	288	0.0541838	0.0339746	0.11185	0.528276	0.124431	0.0531745	0.0200592	0.496602	angII_receptor_antagonist	1124	1124	33	1091	-0.0144866	0.0205695	0.481408	0.968931	-0.002274	0.0232095	0.921969	0.950582	angII_receptor_antagonist	400.827	866.345	2363.49	0.0165961	0.000500724	0.0301711	0.975931	0.990845	NS	NS
PWY.6606	454	443	10	444	0.189533	0.22039	0.390284	0.982554	0.39584	0.246338	0.108907	0.953572	angII_receptor_antagonist	305	303	17	288	0.221953	0.11575	0.0561531	0.450629	0.194633	0.172438	0.260075	0.795128	angII_receptor_antagonist	1124	1122	33	1091	0.00383967	0.0817852	0.962563	0.983399	-0.00796194	0.0932193	0.931951	0.957571	angII_receptor_antagonist	20.5881	74.6381	149.503	0.063923	0.085982	1.34509	0.178597	0.903179	NS	NS
PWY.5189	454	435	10	444	0.313385	0.238341	0.189295	0.982554	0.407614	0.267225	0.128031	0.957029	angII_receptor_antagonist	305	301	17	288	0.238014	0.142745	0.0965096	0.498325	0.150497	0.207354	0.468625	0.979852	angII_receptor_antagonist	1124	1120	33	1091	0.0339064	0.0939441	0.718228	0.968931	-0.00838166	0.108537	0.93846	0.960957	angII_receptor_antagonist	17.6036	49.0769	113.308	0.0745379	0.116894	1.56825	0.116823	0.903179	NS	NS
THRESYN.PWY	454	454	10	444	-0.00133279	0.0714171	0.985119	0.994938	0.0255264	0.0794847	0.748267	0.992805	angII_receptor_antagonist	305	305	17	288	-0.00709972	0.0542308	0.89593	0.984909	0.0247709	0.0847135	0.770206	0.982089	angII_receptor_antagonist	1124	1124	33	1091	0.0163871	0.0294677	0.578252	0.968931	0.00232148	0.0338129	0.945276	0.964633	angII_receptor_antagonist	196.063	340.023	1151.61	0.0243418	0.00959665	0.394246	0.6934	0.971007	NS	NS
DTDPRHAMSYN.PWY	454	454	10	444	0.143424	0.09772	0.142928	0.982554	0.271912	0.103904	0.00922432	0.551614	angII_receptor_antagonist	305	305	17	288	0.108451	0.0635349	0.0888725	0.498325	0.184886	0.100387	0.0666359	0.586004	angII_receptor_antagonist	1124	1124	33	1091	0.0101608	0.0361286	0.778578	0.968931	0.00203576	0.0411453	0.960548	0.976429	angII_receptor_antagonist	104.721	247.728	766.123	0.0298998	0.0444051	1.48513	0.137509	0.903179	NS	NS
PWY.6123	454	454	10	444	-0.086826	0.0962267	0.367398	0.982554	-0.159709	0.10693	0.136093	0.961306	angII_receptor_antagonist	305	305	17	288	-0.106918	0.0711025	0.133719	0.547237	-0.0208628	0.108086	0.847091	0.982089	angII_receptor_antagonist	1124	1124	33	1091	0.014198	0.0373602	0.703996	0.968931	0.00179517	0.0429024	0.966632	0.976429	angII_receptor_antagonist	107.996	197.802	716.444	0.0312769	-0.0199105	-0.636588	0.524393	0.94434	NS	NS
PWY0.1586	454	454	10	444	0.252712	0.217902	0.246784	0.982554	0.267707	0.240668	0.266664	0.989612	angII_receptor_antagonist	305	305	17	288	0.071001	0.189764	0.708557	0.938054	-0.0547805	0.279566	0.844802	0.982089	angII_receptor_antagonist	1124	1123	33	1091	-0.00167616	0.117798	0.98865	0.991664	0.00607299	0.136168	0.964435	0.976429	angII_receptor_antagonist	21.0609	27.7699	72.0648	0.0909484	0.0593342	0.652394	0.514147	0.94434	NS	NS
HISTSYN.PWY	454	454	10	444	-0.0252488	0.102617	0.80576	0.982554	-0.00148792	0.1173	0.989886	0.998798	angII_receptor_antagonist	305	305	17	288	-0.0278488	0.0711551	0.695795	0.938054	-0.125007	0.109292	0.253747	0.795128	angII_receptor_antagonist	1124	1124	33	1091	0.00600756	0.0446627	0.893024	0.983399	0.00159416	0.050791	0.974967	0.981532	angII_receptor_antagonist	94.9652	197.509	501.314	0.0354934	-0.0061559	-0.173438	0.862307	0.990845	NS	NS
PWY.5367	454	400	10	444	0.81531	0.839897	0.33222	0.982554	1.14829	0.944142	0.224622	0.961306	angII_receptor_antagonist	305	296	17	288	0.530136	0.243297	0.0301535	0.400648	0.75098	0.378533	0.048354	0.530683	angII_receptor_antagonist	1124	1107	33	1091	-0.0423367	0.168791	0.801998	0.968931	0.00243439	0.192062	0.98989	0.992273	angII_receptor_antagonist	1.41758	16.8937	35.0996	0.136831	0.161497	1.18027	0.237894	0.903179	NS	NS
PWY0.1061	454	443	10	444	0.137605	0.388938	0.723666	0.982554	-0.0213903	0.421618	0.959564	0.992805	angII_receptor_antagonist	305	302	17	288	0.373472	0.254175	0.142804	0.552289	0.322784	0.382704	0.399761	0.934759	angII_receptor_antagonist	1124	1110	33	1091	0.130696	0.164645	0.427481	0.968931	0.00175669	0.181352	0.992273	0.992273	angII_receptor_antagonist	6.61058	15.4787	36.8895	0.130212	0.195185	1.49898	0.133879	0.903179	NS	NS
[truncated: 12 more columns]
