# Supplementary material for: Impact of commonly used drugs on the composition and metabolic function of the gut microbiota
Source: Nat Commun. 2020 Jan 17;11:362. doi: 10.1038/s41467-019-14177-z (PMC6969170; doi:10.1038/s41467-019-14177-z)
Supplement: Supplementary file 18 — Supplementary Data 16 [file 41467_2019_14177_MOESM18_ESM.xlsx]

## Sheet: Sheet1
Supplementary table 16 - Summary statistics taxa & pathways vs anti androgen contraceptives
Univariate (lm= taxa or pathways~Age+Sex+BMI+drug X) & multivariate (lm= taxa or pathways~Age+Sex+BMI+all drugs) & results from univariate meta-analysis & results from multivariate meta analysis
Taxa
Taxa	N.IBD	non-zeros.IBD	Users.IBD	Non-users.IBD	Coef.IBD_univariate	SE.IBD_univariate	Pval.IBD_univariate	Qval.IBD_univariate	coeff.correcting.all.IBD_multivariate	SE.correcting_all.IBD_multivariate	pval.correcting.all.IBD_multivariate	qval.correcting.all.IBD_multivariate	drug.IBD	N.MIBS	non-zeros.MIBS	Users.MIBS	Non-users.MIBS	Coef.MIBS_univariate	SE.MIBS_univariate	Pval.MIBS_univariate	Qval.MIBS_univariate	coeff.correcting.all.MIBS_multivariate	SE.correcting_all.MIBS_multivariate	pval.correcting.all.MIBS_multivariate	qval.correcting.all.MIBS_multivariate	drug.MIBS	N.LLD	non-zeros.LLD	Users.LLD	Non-users.LLD	Coef.LLD_univariate	SE.LLD_univariate	Pval.LLD_univariate	Qval.LLD_univariate	coeff.correcting.all.LLD_multivariate	SE.correcting_all.LLD_multivariate	pval.correcting.all.LLD_multivariate	qval.correcting.all.LLD_multivariate	drug.LLD	inverse_var.mibs_univariate	inverse_var.lld_univariate	se_univariate	beta_univariate	Z_univariate	P_univariate	FDR_univariate	Het.Q_univariate	Het.I2_univariate	Het.Pval_univariate
k__Bacteria.p__Actinobacteria.c__Actinobacteria.o__Coriobacteriales.f__Coriobacteriaceae.g__Eggerthella	454	340	2	452	NA	NA	NA	NA	NA	NA	NA	NA	anti_androgen_oral_contraceptive	305	231	6	299	0.0035256	0.0169142	0.835029	0.986393	-0.00259126	0.0175455	0.882703	0.99548	anti_androgen_oral_contraceptive	1124	733	14	1110	0.0244125	0.0072941	0.000845195	0.0414146	0.0254168	0.00739792	0.000614282	0.0623597	anti_androgen_oral_contraceptive	3495.4	18795.6	0.00669785	0.0211373	3.15583	0.00160043	0.189288	NS	NS	NS
k__Bacteria.p__Firmicutes.c__Bacilli.o__Lactobacillales.f__Streptococcaceae.g__Streptococcus.s__Streptococcus_salivarius.t__Streptococcus_salivarius_unclassified	454	434	2	452	NA	NA	NA	NA	NA	NA	NA	NA	anti_androgen_oral_contraceptive	305	290	6	299	0.0119556	0.0179788	0.506617	0.986393	0.0142622	0.0178635	0.425423	0.992094	anti_androgen_oral_contraceptive	1124	1068	14	1110	0.0399134	0.0127711	0.00182336	0.0714758	0.0404407	0.0123051	0.00104806	0.0623597	anti_androgen_oral_contraceptive	3093.7	6131.15	0.0104117	0.0305373	2.93299	0.00335716	0.189288	NS	NS	NS
k__Bacteria.p__Proteobacteria.c__Gammaproteobacteria	454	346	2	452	NA	NA	NA	NA	NA	NA	NA	NA	anti_androgen_oral_contraceptive	305	225	6	299	-0.00385534	0.0118784	0.745748	0.986393	0.000193365	0.0120768	0.987238	0.99548	anti_androgen_oral_contraceptive	1124	855	14	1110	0.0246893	0.00810287	0.00236841	0.0773681	0.0246003	0.00814931	0.00260148	0.103192	anti_androgen_oral_contraceptive	7087.32	15230.8	0.00669378	0.0156247	2.33422	0.0195844	0.25895	NS	NS	NS
k__Bacteria.p__Firmicutes.c__Clostridia.o__Clostridiales.f__Lachnospiraceae	454	451	2	452	NA	NA	NA	NA	NA	NA	NA	NA	anti_androgen_oral_contraceptive	305	305	6	299	-0.0064379	0.0460887	0.889004	0.986393	0.0043484	0.0465387	0.925629	0.99548	anti_androgen_oral_contraceptive	1124	1124	14	1110	0.0776191	0.0264977	0.00346678	0.0849361	0.0704919	0.0268706	0.00882966	0.136573	anti_androgen_oral_contraceptive	470.772	1424.24	0.0229718	0.056737	2.46986	0.0135166	0.229783	NS	NS	NS
k__Bacteria.p__Bacteroidetes.c__Bacteroidia.o__Bacteroidales.f__Bacteroidaceae.g__Bacteroides	454	429	2	452	NA	NA	NA	NA	NA	NA	NA	NA	anti_androgen_oral_contraceptive	305	298	6	299	0.0174593	0.0502245	0.728369	0.986393	0.0130887	0.0505931	0.796065	0.992094	anti_androgen_oral_contraceptive	1124	1111	14	1110	0.0809644	0.0289524	0.00525527	0.114448	0.0761534	0.029178	0.00918136	0.136573	anti_androgen_oral_contraceptive	396.431	1192.97	0.0250832	0.0651249	2.59636	0.00942186	0.22424	NS	NS	NS
k__Bacteria.p__Proteobacteria.c__Gammaproteobacteria.o__Enterobacteriales.f__Enterobacteriaceae.g__Escherichia	454	304	2	452	NA	NA	NA	NA	NA	NA	NA	NA	anti_androgen_oral_contraceptive	305	193	6	299	0.000181933	0.0104079	0.986066	0.992189	0.000789431	0.0105931	0.940654	0.99548	anti_androgen_oral_contraceptive	1124	758	14	1110	0.0205065	0.00764544	0.00742729	0.126974	0.0216031	0.00767405	0.00496989	0.135421	anti_androgen_oral_contraceptive	9231.5	17107.8	0.00616166	0.0133831	2.17199	0.0298561	0.276623	NS	NS	NS
k__Bacteria.p__Firmicutes.c__Clostridia.o__Clostridiales.f__Clostridiaceae	454	407	2	452	NA	NA	NA	NA	NA	NA	NA	NA	anti_androgen_oral_contraceptive	305	278	6	299	0.0203045	0.0194177	0.296599	0.986393	0.024678	0.0203763	0.226991	0.992094	anti_androgen_oral_contraceptive	1124	1006	14	1110	0.0395455	0.0149825	0.00842175	0.126974	0.0364962	0.0151563	0.0162111	0.175374	anti_androgen_oral_contraceptive	2652.2	4454.82	0.011862	0.0323651	2.72848	0.00636263	0.189288	NS	NS	NS
k__Bacteria.p__Firmicutes.c__Clostridia.o__Clostridiales.f__Clostridiaceae.g__Clostridium	454	405	2	452	NA	NA	NA	NA	NA	NA	NA	NA	anti_androgen_oral_contraceptive	305	277	6	299	0.0205214	0.0193909	0.290814	0.986393	0.0250651	0.0203505	0.219225	0.992094	anti_androgen_oral_contraceptive	1124	1004	14	1110	0.0398168	0.0149799	0.00797421	0.126974	0.0366419	0.0151533	0.0157706	0.175374	anti_androgen_oral_contraceptive	2659.53	4456.4	0.0118545	0.0326053	2.75045	0.00595135	0.189288	NS	NS	NS
k__Bacteria.p__Proteobacteria.c__Gammaproteobacteria.o__Enterobacteriales.f__Enterobacteriaceae	454	310	2	452	NA	NA	NA	NA	NA	NA	NA	NA	anti_androgen_oral_contraceptive	305	200	6	299	-0.00187996	0.0115353	0.870655	0.986393	0.000213281	0.0118439	0.985647	0.99548	anti_androgen_oral_contraceptive	1124	773	14	1110	0.019805	0.00779564	0.0112107	0.15695	0.0207681	0.00782395	0.00806831	0.136573	anti_androgen_oral_contraceptive	7515.19	16454.9	0.00645899	0.0130063	2.01367	0.0440446	0.327582	NS	NS	NS
k__Bacteria.p__Actinobacteria.c__Actinobacteria.o__Coriobacteriales.f__Coriobacteriaceae.g__Eggerthella.s__Eggerthella_unclassified	454	329	2	452	NA	NA	NA	NA	NA	NA	NA	NA	anti_androgen_oral_contraceptive	305	216	6	299	0.00307975	0.014735	0.834587	0.986393	-0.00172864	0.0153349	0.910335	0.99548	anti_androgen_oral_contraceptive	1124	663	14	1110	0.0160212	0.00663682	0.0159425	0.202367	0.0185357	0.0066896	0.00568997	0.135421	anti_androgen_oral_contraceptive	4605.72	22702.9	0.00605133	0.0138386	2.28687	0.0222035	0.264222	NS	NS	NS
k__Bacteria.p__Proteobacteria	454	434	2	452	NA	NA	NA	NA	NA	NA	NA	NA	anti_androgen_oral_contraceptive	305	275	6	299	-0.00965573	0.0132852	0.467937	0.986393	-0.00668084	0.0132285	0.613973	0.992094	anti_androgen_oral_contraceptive	1124	1040	14	1110	0.0203577	0.00877968	0.0205973	0.212477	0.0207032	0.00893372	0.0206759	0.205036	anti_androgen_oral_contraceptive	5665.87	12973.1	0.00732469	0.0112342	1.53374	0.125093	0.596673	NS	NS	NS
k__Bacteria.p__Verrucomicrobia.c__Verrucomicrobiae.o__Verrucomicrobiales.f__Verrucomicrobiaceae.g__Akkermansia.s__Akkermansia_muciniphila.t__GCF_000020225	454	150	2	452	NA	NA	NA	NA	NA	NA	NA	NA	anti_androgen_oral_contraceptive	305	188	6	299	-0.0284753	0.0408157	0.485947	0.986393	-0.0476022	0.0419226	0.257228	0.992094	anti_androgen_oral_contraceptive	1124	752	14	1110	-0.0719563	0.0319716	0.0246037	0.241116	-0.069584	0.0326483	0.0332905	0.282969	anti_androgen_oral_contraceptive	600.269	978.301	0.0251691	-0.0554222	-2.20199	0.027666	0.276623	NS	NS	NS
k__Bacteria.p__Proteobacteria.c__Gammaproteobacteria.o__Enterobacteriales.f__Enterobacteriaceae.g__Escherichia.s__Escherichia_unclassified	454	198	2	452	NA	NA	NA	NA	NA	NA	NA	NA	anti_androgen_oral_contraceptive	305	130	6	299	-0.000140856	0.004497	0.975034	0.99156	3.20539e-05	0.00452601	0.994355	0.99548	anti_androgen_oral_contraceptive	1124	516	14	1110	0.0075877	0.00346512	0.0287523	0.250526	0.00888753	0.00350337	0.0113276	0.149776	anti_androgen_oral_contraceptive	49448.7	83284.2	0.0027448	0.00470848	1.71542	0.0862687	0.540315	NS	NS	NS
k__Bacteria.p__Firmicutes.c__Clostridia.o__Clostridiales.f__Lachnospiraceae.g__Blautia.s__Ruminococcus_obeum	454	423	2	452	NA	NA	NA	NA	NA	NA	NA	NA	anti_androgen_oral_contraceptive	305	305	6	299	0.0189187	0.0239755	0.430696	0.986393	0.0204514	0.0248383	0.411043	0.992094	anti_androgen_oral_contraceptive	1124	1121	14	1110	0.0296781	0.0144439	0.040138	0.267887	0.0321313	0.0144313	0.0261871	0.239712	anti_androgen_oral_contraceptive	1739.67	4793.28	0.0123722	0.026813	2.1672	0.0302193	0.276623	NS	NS	NS
k__Bacteria.p__Bacteroidetes.c__Bacteroidia.o__Bacteroidales.f__Bacteroidaceae.g__Bacteroides.s__Bacteroides_fragilis.t__Bacteroides_fragilis_unclassified	454	224	2	452	NA	NA	NA	NA	NA	NA	NA	NA	anti_androgen_oral_contraceptive	305	107	6	299	0.0110185	0.00774959	0.156169	0.986393	0.012744	0.00807447	0.115748	0.992094	anti_androgen_oral_contraceptive	1124	374	14	1110	0.00820997	0.00401344	0.0410398	0.267887	0.00852972	0.0040822	0.0369101	0.29282	anti_androgen_oral_contraceptive	16651.1	62082.1	0.00356386	0.00880394	2.47033	0.0134987	0.229783	NS	NS	NS
k__Bacteria.p__Bacteroidetes.c__Bacteroidia.o__Bacteroidales.f__Bacteroidaceae.g__Bacteroides.s__Bacteroides_fragilis	454	227	2	452	NA	NA	NA	NA	NA	NA	NA	NA	anti_androgen_oral_contraceptive	305	107	6	299	0.0106987	0.00803478	0.184065	0.986393	0.0124336	0.00832661	0.136621	0.992094	anti_androgen_oral_contraceptive	1124	377	14	1110	0.00808355	0.00404223	0.0457797	0.267887	0.00839006	0.00411522	0.0417293	0.301263	anti_androgen_oral_contraceptive	15490	61201	0.003611	0.00861176	2.38487	0.0170853	0.254144	NS	NS	NS
k__Bacteria.p__Bacteroidetes.c__Bacteroidia.o__Bacteroidales.f__Bacteroidaceae.g__Bacteroides.s__Bacteroides_ovatus	454	302	2	452	NA	NA	NA	NA	NA	NA	NA	NA	anti_androgen_oral_contraceptive	305	213	6	299	0.00964728	0.0129321	0.456275	0.986393	0.0182648	0.0134745	0.176449	0.992094	anti_androgen_oral_contraceptive	1124	865	14	1110	0.0152676	0.00763289	0.0457212	0.267887	0.0143774	0.00775848	0.0641438	0.401742	anti_androgen_oral_contraceptive	5979.46	17164.1	0.00657332	0.0138155	2.10176	0.0355746	0.282225	NS	NS	NS
k__Bacteria.p__Bacteroidetes.c__Bacteroidia.o__Bacteroidales.f__Bacteroidaceae.g__Bacteroides.s__Bacteroides_ovatus.t__Bacteroides_ovatus_unclassified	454	301	2	452	NA	NA	NA	NA	NA	NA	NA	NA	anti_androgen_oral_contraceptive	305	213	6	299	0.00980888	0.0128506	0.445906	0.986393	0.0187539	0.0133775	0.162155	0.992094	anti_androgen_oral_contraceptive	1124	864	14	1110	0.0153301	0.0076332	0.044852	0.267887	0.0143789	0.00775886	0.0641289	0.401742	anti_androgen_oral_contraceptive	6055.5	17162.7	0.00656274	0.0138901	2.11651	0.0343016	0.282225	NS	NS	NS
k__Bacteria.p__Firmicutes.c__Clostridia.o__Clostridiales.f__Eubacteriaceae.g__Eubacterium.s__Eubacterium_rectale.t__Eubacterium_rectale_unclassified	454	343	2	452	NA	NA	NA	NA	NA	NA	NA	NA	anti_androgen_oral_contraceptive	305	285	6	299	0.0183486	0.0737315	0.803643	0.986393	0.0201023	0.0747576	0.788217	0.992094	anti_androgen_oral_contraceptive	1124	1093	14	1110	-0.0910069	0.0436828	0.0374458	0.267887	-0.0715182	0.0446289	0.109337	0.54213	anti_androgen_oral_contraceptive	183.948	524.058	0.0375822	-0.0625951	-1.66555	0.0958022	0.565281	NS	NS	NS
k__Bacteria.p__Firmicutes.c__Clostridia.o__Clostridiales.f__Lachnospiraceae.g__Blautia.s__Ruminococcus_obeum.t__Ruminococcus_obeum_unclassified	454	421	2	452	NA	NA	NA	NA	NA	NA	NA	NA	anti_androgen_oral_contraceptive	305	298	6	299	-0.00219296	0.0192307	0.909289	0.986393	0.000945395	0.0198617	0.962072	0.99548	anti_androgen_oral_contraceptive	1124	1099	14	1110	0.0211519	0.0115464	0.0672313	0.356889	0.0235806	0.0116404	0.0430375	0.301263	anti_androgen_oral_contraceptive	2704.01	7500.84	0.00989913	0.0149661	1.51186	0.130568	0.597601	NS	NS	NS
k__Bacteria.p__Actinobacteria.c__Actinobacteria.o__Coriobacteriales.f__Coriobacteriaceae.g__Collinsella.s__Collinsella_aerofaciens.t__GCF_000169035	454	304	2	452	NA	NA	NA	NA	NA	NA	NA	NA	anti_androgen_oral_contraceptive	305	265	6	299	-0.024394	0.0446256	0.585039	0.986393	-0.0129255	0.0457077	0.777563	0.992094	anti_androgen_oral_contraceptive	1124	1013	14	1110	-0.0416457	0.0242172	0.0857683	0.43104	-0.0442948	0.0245444	0.0714034	0.42485	anti_androgen_oral_contraceptive	502.147	1705.12	0.021285	-0.037721	-1.77219	0.0763634	0.504847	NS	NS	NS
k__Bacteria.p__Bacteroidetes.c__Bacteroidia.o__Bacteroidales	454	438	2	452	NA	NA	NA	NA	NA	NA	NA	NA	anti_androgen_oral_contraceptive	305	300	6	299	-0.0163176	0.0601527	0.786372	0.986393	-0.0137783	0.0603232	0.819507	0.992094	anti_androgen_oral_contraceptive	1124	1119	14	1110	0.0634145	0.0371813	0.0883708	0.433017	0.0574309	0.0376582	0.127539	0.583738	anti_androgen_oral_contraceptive	276.37	723.354	0.0316272	0.0413729	1.30814	0.190825	0.709629	NS	NS	NS
k__Bacteria.p__Actinobacteria.c__Actinobacteria.o__Actinomycetales	454	286	2	452	NA	NA	NA	NA	NA	NA	NA	NA	anti_androgen_oral_contraceptive	305	185	6	299	0.0014177	0.00567608	0.802943	0.986393	0.00443699	0.00570347	0.437314	0.992094	anti_androgen_oral_contraceptive	1124	769	14	1110	0.00545645	0.00365021	0.135244	0.502362	0.00618176	0.0035624	0.0829804	0.470222	anti_androgen_oral_contraceptive	31038.6	75052.5	0.00307016	0.00427485	1.39239	0.163805	0.672166	NS	NS	NS
k__Bacteria	454	454	2	452	NA	NA	NA	NA	NA	NA	NA	NA	anti_androgen_oral_contraceptive	305	305	6	299	0.0160557	0.0381139	0.673875	0.986393	0.0274488	0.0384256	0.475657	0.992094	anti_androgen_oral_contraceptive	1124	1124	14	1110	0.0508951	0.0333708	0.127509	0.502362	0.0561376	0.0338141	0.0971701	0.525602	anti_androgen_oral_contraceptive	688.386	897.978	0.0251072	0.0357769	1.42496	0.154167	0.672166	NS	NS	NS
k__Bacteria.p__Proteobacteria.c__Gammaproteobacteria.o__Enterobacteriales.f__Enterobacteriaceae.g__Escherichia.s__Escherichia_coli.t__Escherichia_coli_unclassified	454	260	2	452	NA	NA	NA	NA	NA	NA	NA	NA	anti_androgen_oral_contraceptive	305	163	6	299	-0.000922679	0.00880589	0.916626	0.986393	-0.000580238	0.00893684	0.948286	0.99548	anti_androgen_oral_contraceptive	1124	625	14	1110	0.0113723	0.00716638	0.112833	0.502362	0.0115886	0.00720882	0.108241	0.54213	anti_androgen_oral_contraceptive	12895.9	19471.6	0.00555834	0.00647373	1.16469	0.244146	0.854511	NS	NS	NS
k__Bacteria.p__Firmicutes.c__Bacilli.o__Lactobacillales.f__Streptococcaceae.g__Streptococcus.s__Streptococcus_sanguinis.t__Streptococcus_sanguinis_unclassified	454	135	2	452	NA	NA	NA	NA	NA	NA	NA	NA	anti_androgen_oral_contraceptive	305	102	6	299	-0.00147995	0.00286967	0.606447	0.986393	-0.00165691	0.00280624	0.555426	0.992094	anti_androgen_oral_contraceptive	1124	397	14	1110	0.002932	0.00186702	0.116607	0.502362	0.00285898	0.00186503	0.125591	0.583738	anti_androgen_oral_contraceptive	121433	286883	0.00156496	0.00161989	1.0351	0.300621	0.899364	NS	NS	NS
k__Bacteria.p__Firmicutes.c__Clostridia.o__Clostridiales.f__Lachnospiraceae.g__Lachnospiraceae_noname.s__Lachnospiraceae_bacterium_3_1_46FAA.t__GCF_000209405	454	247	2	452	NA	NA	NA	NA	NA	NA	NA	NA	anti_androgen_oral_contraceptive	305	222	6	299	0.00558271	0.0100821	0.580192	0.986393	0.00959403	0.0103756	0.356003	0.992094	anti_androgen_oral_contraceptive	1124	841	14	1110	-0.0107591	0.00745955	0.149493	0.514047	-0.0104234	0.00761468	0.171333	0.728167	anti_androgen_oral_contraceptive	9837.82	17971.1	0.00599664	-0.00497794	-0.830122	0.40647	0.899364	NS	NS	NS
k__Bacteria.p__Bacteroidetes.c__Bacteroidia.o__Bacteroidales.f__Rikenellaceae.g__Alistipes.s__Alistipes_finegoldii.t__GCF_000265365	454	193	2	452	NA	NA	NA	NA	NA	NA	NA	NA	anti_androgen_oral_contraceptive	305	145	6	299	0.00348047	0.00700907	0.619875	0.986393	0.00406001	0.0073178	0.579513	0.992094	anti_androgen_oral_contraceptive	1124	611	14	1110	-0.00639362	0.00473911	0.177576	0.552458	-0.00646688	0.00484037	0.181826	0.746114	anti_androgen_oral_contraceptive	20355.4	44525.3	0.00392593	-0.00329577	-0.839488	0.401196	0.899364	NS	NS	NS
k__Bacteria.p__Firmicutes.c__Clostridia.o__Clostridiales.f__Eubacteriaceae	454	418	2	452	NA	NA	NA	NA	NA	NA	NA	NA	anti_androgen_oral_contraceptive	305	304	6	299	0.0358208	0.0617108	0.562043	0.986393	0.0384001	0.0630415	0.542968	0.992094	anti_androgen_oral_contraceptive	1124	1121	14	1110	-0.0512563	0.0377146	0.174402	0.552458	-0.0360899	0.0385023	0.348791	0.898404	anti_androgen_oral_contraceptive	262.59	703.043	0.0321806	-0.027577	-0.856946	0.391475	0.899364	NS	NS	NS
k__Bacteria.p__Firmicutes.c__Clostridia.o__Clostridiales.f__Eubacteriaceae.g__Eubacterium	454	418	2	452	NA	NA	NA	NA	NA	NA	NA	NA	anti_androgen_oral_contraceptive	305	304	6	299	0.0358203	0.061711	0.56205	0.986393	0.0384023	0.0630421	0.542948	0.992094	anti_androgen_oral_contraceptive	1124	1121	14	1110	-0.0515606	0.0377147	0.171862	0.552458	-0.0364019	0.0385024	0.344645	0.898404	anti_androgen_oral_contraceptive	262.588	703.038	0.0321807	-0.0277987	-0.86383	0.387681	0.899364	NS	NS	NS
k__Bacteria.p__Proteobacteria.c__Deltaproteobacteria.o__Desulfovibrionales.f__Desulfovibrionaceae	454	196	2	452	NA	NA	NA	NA	NA	NA	NA	NA	anti_androgen_oral_contraceptive	305	197	6	299	0.00168603	0.0090295	0.852004	0.986393	0.00105467	0.00892341	0.906006	0.99548	anti_androgen_oral_contraceptive	1124	711	14	1110	0.00604277	0.00475618	0.204169	0.588488	0.00636419	0.00487249	0.191783	0.748161	anti_androgen_oral_contraceptive	12265.1	44206.3	0.0042081	0.00509652	1.21112	0.225849	0.814424	NS	NS	NS
k__Bacteria.p__Bacteroidetes.c__Bacteroidia.o__Bacteroidales.f__Porphyromonadaceae	454	386	2	452	NA	NA	NA	NA	NA	NA	NA	NA	anti_androgen_oral_contraceptive	305	274	6	299	-0.00767184	0.0226752	0.735352	0.986393	-0.0066178	0.0229161	0.772976	0.992094	anti_androgen_oral_contraceptive	1124	1071	14	1110	0.0180791	0.0147368	0.220157	0.607757	0.0153015	0.0149372	0.305882	0.895745	anti_androgen_oral_contraceptive	1944.9	4604.63	0.0123565	0.0104323	0.844275	0.398516	0.899364	NS	NS	NS
k__Bacteria.p__Actinobacteria.c__Actinobacteria.o__Coriobacteriales.f__Coriobacteriaceae.g__Eggerthella.s__Eggerthella_lenta.t__GCF_000024265	454	212	2	452	NA	NA	NA	NA	NA	NA	NA	NA	anti_androgen_oral_contraceptive	305	162	6	299	0.00610167	0.00565077	0.28113	0.986393	0.003679	0.00585483	0.530322	0.992094	anti_androgen_oral_contraceptive	1124	464	14	1110	0.00284925	0.00235363	0.226324	0.613573	0.00301934	0.00239014	0.206785	0.768981	anti_androgen_oral_contraceptive	31317.4	180519	0.0021727	0.00333008	1.53269	0.125352	0.596673	NS	NS	NS
k__Bacteria.p__Firmicutes.c__Bacilli.o__Lactobacillales.f__Streptococcaceae	454	447	2	452	NA	NA	NA	NA	NA	NA	NA	NA	anti_androgen_oral_contraceptive	305	297	6	299	-0.0280378	0.0415643	0.50049	0.986393	-0.0193119	0.0404242	0.633249	0.992094	anti_androgen_oral_contraceptive	1124	1107	14	1110	0.0309655	0.0272711	0.256424	0.661303	0.0319004	0.0268126	0.234407	0.820037	anti_androgen_oral_contraceptive	578.841	1344.61	0.0228013	0.0132091	0.579313	0.562378	0.899364	NS	NS	NS
k__Bacteria.p__Actinobacteria.c__Actinobacteria.o__Coriobacteriales.f__Coriobacteriaceae.g__Gordonibacter.s__Gordonibacter_pamelaeae.t__GCF_000210055	454	214	2	452	NA	NA	NA	NA	NA	NA	NA	NA	anti_androgen_oral_contraceptive	305	188	6	299	0.00916069	0.0085557	0.285168	0.986393	0.00566922	0.00881116	0.520516	0.992094	anti_androgen_oral_contraceptive	1124	606	14	1110	0.00612212	0.00534556	0.252343	0.661303	0.00581652	0.00543198	0.284506	0.890953	anti_androgen_oral_contraceptive	13661.2	34995.6	0.00453344	0.00697525	1.53862	0.123897	0.596673	NS	NS	NS
k__Bacteria.p__Firmicutes.c__Erysipelotrichia.o__Erysipelotrichales.f__Erysipelotrichaceae.g__Holdemania	454	182	2	452	NA	NA	NA	NA	NA	NA	NA	NA	anti_androgen_oral_contraceptive	305	151	6	299	0.00274172	0.00371143	0.460665	0.986393	0.00100412	0.003795	0.791534	0.992094	anti_androgen_oral_contraceptive	1124	529	14	1110	0.00223405	0.00200899	0.266369	0.669336	0.00265372	0.00204598	0.194899	0.748161	anti_androgen_oral_contraceptive	72596.8	247768	0.00176676	0.00234909	1.3296	0.183649	0.709629	NS	NS	NS
k__Bacteria.p__Firmicutes.c__Clostridia.o__Clostridiales.f__Lachnospiraceae.g__Coprococcus.s__Coprococcus_comes.t__GCF_000155875	454	300	2	452	NA	NA	NA	NA	NA	NA	NA	NA	anti_androgen_oral_contraceptive	305	264	6	299	0.0397939	0.0281456	0.158446	0.986393	0.0466473	0.0284727	0.102546	0.992094	anti_androgen_oral_contraceptive	1124	1047	14	1110	-0.0183051	0.0164294	0.265446	0.669336	-0.0195645	0.0165638	0.237802	0.820037	anti_androgen_oral_contraceptive	1262.35	3704.73	0.0141889	-0.00353964	-0.249465	0.803001	0.932111	NS	NS	NS
k__Bacteria.p__Firmicutes.c__Clostridia.o__Clostridiales.f__Eubacteriaceae.g__Eubacterium.s__Eubacterium_ramulus.t__GCF_000469345	454	237	2	452	NA	NA	NA	NA	NA	NA	NA	NA	anti_androgen_oral_contraceptive	305	231	6	299	0.0325841	0.018291	0.0758639	0.986393	0.0385068	0.018518	0.0385467	0.992094	anti_androgen_oral_contraceptive	1124	957	14	1110	0.0113585	0.010727	0.28989	0.69735	0.0126439	0.0107821	0.241187	0.820037	anti_androgen_oral_contraceptive	2989	8690.47	0.00925313	0.0167905	1.81458	0.0695888	0.487121	NS	NS	NS
k__Bacteria.p__Firmicutes.c__Bacilli.o__Lactobacillales.f__Streptococcaceae.g__Streptococcus	454	446	2	452	NA	NA	NA	NA	NA	NA	NA	NA	anti_androgen_oral_contraceptive	305	296	6	299	-0.0281728	0.0415229	0.498003	0.986393	-0.019492	0.0404098	0.629963	0.992094	anti_androgen_oral_contraceptive	1124	1105	14	1110	0.0292766	0.0272095	0.282174	0.69735	0.0305366	0.0267522	0.253933	0.83939	anti_androgen_oral_contraceptive	579.995	1350.7	0.0227585	0.0120184	0.528085	0.59744	0.899364	NS	NS	NS
k__Bacteria.p__Bacteroidetes.c__Bacteroidia.o__Bacteroidales.f__Bacteroidaceae.g__Bacteroides.s__Bacteroides_uniformis.t__Bacteroides_uniformis_unclassified	454	353	2	452	NA	NA	NA	NA	NA	NA	NA	NA	anti_androgen_oral_contraceptive	305	268	6	299	0.00856332	0.0264417	0.74628	0.986393	0.00951347	0.0267144	0.722046	0.992094	anti_androgen_oral_contraceptive	1124	1050	14	1110	0.0182665	0.0172084	0.288698	0.69735	0.0180065	0.0175122	0.304076	0.895745	anti_androgen_oral_contraceptive	1430.29	3376.92	0.0144229	0.0153795	1.06632	0.286277	0.899364	NS	NS	NS
k__Bacteria.p__Bacteroidetes.c__Bacteroidia.o__Bacteroidales.f__Bacteroidaceae.g__Bacteroides.s__Bacteroides_uniformis	454	353	2	452	NA	NA	NA	NA	NA	NA	NA	NA	anti_androgen_oral_contraceptive	305	268	6	299	0.0119264	0.0264607	0.652527	0.986393	0.0130231	0.0264448	0.622815	0.992094	anti_androgen_oral_contraceptive	1124	1052	14	1110	0.016982	0.0173893	0.328992	0.758617	0.0180053	0.0176763	0.308618	0.895745	anti_androgen_oral_contraceptive	1428.23	3307.02	0.0145321	0.0154571	1.06365	0.287486	0.899364	NS	NS	NS
k__Bacteria.p__Firmicutes.c__Clostridia.o__Clostridiales.f__Eubacteriaceae.g__Eubacterium.s__Eubacterium_eligens.t__GCF_000146185	454	232	2	452	NA	NA	NA	NA	NA	NA	NA	NA	anti_androgen_oral_contraceptive	305	195	6	299	0.0082932	0.0147992	0.575644	0.986393	0.0102713	0.0149336	0.492191	0.992094	anti_androgen_oral_contraceptive	1124	887	14	1110	-0.00981202	0.00996832	0.325173	0.758617	-0.00886025	0.0101581	0.383275	0.91465	anti_androgen_oral_contraceptive	4565.88	10063.7	0.0082677	-0.00416139	-0.503331	0.614732	0.899364	NS	NS	NS
k__Bacteria.p__Firmicutes.c__Clostridia.o__Clostridiales.f__Ruminococcaceae	454	436	2	452	NA	NA	NA	NA	NA	NA	NA	NA	anti_androgen_oral_contraceptive	305	305	6	299	0.119908	0.0596991	0.0454881	0.986393	0.103088	0.0611232	0.0928678	0.992094	anti_androgen_oral_contraceptive	1124	1124	14	1110	-0.0323375	0.0330536	0.328121	0.758617	-0.0265279	0.0332899	0.425699	0.94245	anti_androgen_oral_contraceptive	280.585	915.297	0.0289172	0.00338324	0.116997	0.906862	0.988695	NS	NS	NS
k__Bacteria.p__Firmicutes.c__Clostridia.o__Clostridiales.f__Clostridiaceae.g__Clostridium.s__Clostridium_leptum.t__GCF_000154345	454	255	2	452	NA	NA	NA	NA	NA	NA	NA	NA	anti_androgen_oral_contraceptive	305	252	6	299	0.00886094	0.00757591	0.243138	0.986393	0.00962855	0.00769623	0.212082	0.992094	anti_androgen_oral_contraceptive	1124	918	14	1110	0.00434535	0.00473393	0.358865	0.775542	0.00665272	0.00477795	0.164101	0.723262	anti_androgen_oral_contraceptive	17423.3	44622.7	0.00401461	0.00561339	1.39824	0.162041	0.672166	NS	NS	NS
k__Bacteria.p__Firmicutes.c__Clostridia.o__Clostridiales.f__Peptostreptococcaceae.g__Peptostreptococcaceae_noname.s__Peptostreptococcaceae_noname_unclassified	454	248	2	452	NA	NA	NA	NA	NA	NA	NA	NA	anti_androgen_oral_contraceptive	305	207	6	299	-0.000508612	0.0119424	0.966058	0.99156	-0.00462658	0.0121047	0.702617	0.992094	anti_androgen_oral_contraceptive	1124	868	14	1110	-0.0113933	0.0136025	0.402442	0.775542	-0.0150529	0.0137467	0.273756	0.880458	anti_androgen_oral_contraceptive	7011.64	5404.58	0.0089744	-0.00524654	-0.584612	0.558809	0.899364	NS	NS	NS
k__Bacteria.p__Actinobacteria.c__Actinobacteria.o__Coriobacteriales.f__Coriobacteriaceae.g__Collinsella	454	342	2	452	NA	NA	NA	NA	NA	NA	NA	NA	anti_androgen_oral_contraceptive	305	278	6	299	-0.0187333	0.0426593	0.660881	0.986393	-0.00785431	0.0438249	0.857903	0.992094	anti_androgen_oral_contraceptive	1124	1052	14	1110	-0.0201966	0.0234486	0.38925	0.775542	-0.0219882	0.0237541	0.354832	0.898404	anti_androgen_oral_contraceptive	549.506	1818.72	0.0205489	-0.0198571	-0.966334	0.333877	0.899364	NS	NS	NS
k__Bacteria.p__Firmicutes.c__Clostridia.o__Clostridiales.f__Ruminococcaceae.g__Subdoligranulum	454	426	2	452	NA	NA	NA	NA	NA	NA	NA	NA	anti_androgen_oral_contraceptive	305	305	6	299	0.0792241	0.044015	0.0728854	0.986393	0.075265	0.0446794	0.0932608	0.992094	anti_androgen_oral_contraceptive	1124	1122	14	1110	-0.0219247	0.0262404	0.403599	0.775542	-0.0252886	0.0265657	0.341347	0.898404	anti_androgen_oral_contraceptive	516.178	1452.31	0.022539	0.00459869	0.204033	0.838328	0.932346	NS	NS	NS
k__Bacteria.p__Firmicutes.c__Bacilli	454	452	2	452	NA	NA	NA	NA	NA	NA	NA	NA	anti_androgen_oral_contraceptive	305	301	6	299	-0.0308828	0.0425931	0.469	0.986393	-0.0189997	0.0410919	0.644212	0.992094	anti_androgen_oral_contraceptive	1124	1115	14	1110	0.0251116	0.0282736	0.374647	0.775542	0.0243266	0.0279504	0.384307	0.91465	anti_androgen_oral_contraceptive	551.217	1250.94	0.0235561	0.00798484	0.338971	0.734631	0.932111	NS	NS	NS
k__Bacteria.p__Firmicutes.c__Bacilli.o__Lactobacillales	454	451	2	452	NA	NA	NA	NA	NA	NA	NA	NA	anti_androgen_oral_contraceptive	305	301	6	299	-0.0308001	0.0426079	0.470345	0.986393	-0.0189297	0.0411044	0.645531	0.992094	anti_androgen_oral_contraceptive	1124	1115	14	1110	0.0252195	0.0282529	0.372248	0.775542	0.0244278	0.0279299	0.381984	0.91465	anti_androgen_oral_contraceptive	550.834	1252.77	0.0235466	0.00811074	0.344454	0.730505	0.932111	NS	NS	NS
k__Bacteria.p__Actinobacteria.c__Actinobacteria.o__Actinomycetales.f__Actinomycetaceae	454	226	2	452	NA	NA	NA	NA	NA	NA	NA	NA	anti_androgen_oral_contraceptive	305	157	6	299	0.000423195	0.00389779	0.913617	0.986393	0.000815719	0.0040497	0.840527	0.992094	anti_androgen_oral_contraceptive	1124	613	14	1110	0.00251243	0.00289791	0.386142	0.775542	0.00185646	0.00289444	0.521408	0.94245	anti_androgen_oral_contraceptive	65820.6	119078	0.00232559	0.0017687	0.760537	0.446933	0.899364	NS	NS	NS
k__Bacteria.p__Firmicutes.c__Clostridia.o__Clostridiales.f__Lachnospiraceae.g__Lachnospiraceae_noname.s__Lachnospiraceae_bacterium_5_1_63FAA.t__GCF_000185525	454	368	2	452	NA	NA	NA	NA	NA	NA	NA	NA	anti_androgen_oral_contraceptive	305	290	6	299	-0.00455073	0.0115209	0.693133	0.986393	-0.0035162	0.0118299	0.766529	0.992094	anti_androgen_oral_contraceptive	1124	1084	14	1110	-0.00594971	0.00698228	0.394337	0.775542	-0.0047265	0.00712138	0.507024	0.94245	anti_androgen_oral_contraceptive	7534	20511.9	0.00597125	-0.0055739	-0.933455	0.350585	0.899364	NS	NS	NS
k__Bacteria.p__Firmicutes.c__Clostridia.o__Clostridiales.f__Peptostreptococcaceae.g__Peptostreptococcaceae_noname.s__Clostridium_bartlettii.t__GCF_000154445	454	328	2	452	NA	NA	NA	NA	NA	NA	NA	NA	anti_androgen_oral_contraceptive	305	206	6	299	-0.00456049	0.0115617	0.693532	0.986393	-0.00713867	0.0116807	0.541626	0.992094	anti_androgen_oral_contraceptive	1124	850	14	1110	0.0100935	0.0114568	0.378505	0.775542	0.0063706	0.0116066	0.583205	0.94245	anti_androgen_oral_contraceptive	7481.01	7618.53	0.00813801	0.00283325	0.34815	0.727727	0.932111	NS	NS	NS
k__Bacteria.p__Actinobacteria.c__Actinobacteria.o__Actinomycetales.f__Actinomycetaceae.g__Actinomyces	454	222	2	452	NA	NA	NA	NA	NA	NA	NA	NA	anti_androgen_oral_contraceptive	305	156	6	299	0.000343732	0.00385618	0.929035	0.986586	0.000837401	0.00398702	0.833812	0.992094	anti_androgen_oral_contraceptive	1124	604	14	1110	0.0024992	0.00288692	0.386843	0.775542	0.00186648	0.00287839	0.516838	0.94245	anti_androgen_oral_contraceptive	67248.8	119986	0.00231104	0.00172503	0.74643	0.455407	0.899364	NS	NS	NS
k__Bacteria.p__Firmicutes.c__Clostridia.o__Clostridiales.f__Ruminococcaceae.g__Ruminococcus.s__Ruminococcus_bromii.t__GCF_000209875	454	208	2	452	NA	NA	NA	NA	NA	NA	NA	NA	anti_androgen_oral_contraceptive	305	210	6	299	0.000770297	0.0786179	0.992189	0.992189	-0.0245274	0.0824024	0.766202	0.992094	anti_androgen_oral_contraceptive	1124	898	14	1110	-0.0412923	0.0493809	0.403221	0.775542	-0.0374532	0.0502904	0.456593	0.94245	anti_androgen_oral_contraceptive	161.792	410.093	0.0418163	-0.0293924	-0.702893	0.482122	0.899364	NS	NS	NS
k__Bacteria.p__Firmicutes.c__Clostridia.o__Clostridiales.f__Ruminococcaceae.g__Subdoligranulum.s__Subdoligranulum_unclassified	454	426	2	452	NA	NA	NA	NA	NA	NA	NA	NA	anti_androgen_oral_contraceptive	305	305	6	299	0.079516	0.0440139	0.0718351	0.986393	0.0758677	0.0446694	0.0906102	0.992094	anti_androgen_oral_contraceptive	1124	1122	14	1110	-0.0214801	0.0262183	0.412802	0.785526	-0.0247754	0.026535	0.350675	0.898404	anti_androgen_oral_contraceptive	516.202	1454.75	0.0225248	0.00497119	0.220698	0.825327	0.932111	NS	NS	NS
k__Bacteria.p__Firmicutes.c__Clostridia.o__Clostridiales.f__Lachnospiraceae.g__Coprococcus	454	341	2	452	NA	NA	NA	NA	NA	NA	NA	NA	anti_androgen_oral_contraceptive	305	287	6	299	0.0196719	0.0398922	0.622287	0.986393	0.0413338	0.0401451	0.304139	0.992094	anti_androgen_oral_contraceptive	1124	1088	14	1110	-0.0172167	0.0227613	0.449568	0.847264	-0.0228206	0.0229751	0.3208	0.898404	anti_androgen_oral_contraceptive	628.383	1930.21	0.0197697	-0.00815696	-0.4126	0.6799	0.932111	NS	NS	NS
k__Bacteria.p__Firmicutes.c__Clostridia.o__Clostridiales.f__Lachnospiraceae.g__Blautia	454	449	2	452	NA	NA	NA	NA	NA	NA	NA	NA	anti_androgen_oral_contraceptive	305	305	6	299	-0.00434648	0.0313478	0.88982	0.986393	-0.00651234	0.0320334	0.839063	0.992094	anti_androgen_oral_contraceptive	1124	1124	14	1110	0.0157529	0.0210878	0.455214	0.849733	0.00911783	0.0211236	0.66609	0.94245	anti_androgen_oral_contraceptive	1017.62	2248.74	0.0174972	0.00949102	0.542431	0.587522	0.899364	NS	NS	NS
k__Bacteria.p__Proteobacteria.c__Deltaproteobacteria.o__Desulfovibrionales.f__Desulfovibrionaceae.g__Bilophila.s__Bilophila_unclassified	454	184	2	452	NA	NA	NA	NA	NA	NA	NA	NA	anti_androgen_oral_contraceptive	305	177	6	299	0.00203629	0.00778111	0.793737	0.986393	0.0024243	0.00773548	0.754225	0.992094	anti_androgen_oral_contraceptive	1124	618	14	1110	0.00315253	0.00435048	0.468826	0.866886	0.00307918	0.0044344	0.487591	0.94245	anti_androgen_oral_contraceptive	16516.5	52835.5	0.00379726	0.00288669	0.760203	0.447133	0.899364	NS	NS	NS
k__Bacteria.p__Firmicutes.c__Bacilli.o__Lactobacillales.f__Streptococcaceae.g__Streptococcus.s__Streptococcus_parasanguinis.t__Streptococcus_parasanguinis_unclassified	454	393	2	452	NA	NA	NA	NA	NA	NA	NA	NA	anti_androgen_oral_contraceptive	305	245	6	299	-0.00147515	0.0124289	0.905607	0.986393	0.00271867	0.011976	0.820604	0.992094	anti_androgen_oral_contraceptive	1124	934	14	1110	0.00472134	0.00688131	0.492791	0.870677	0.00448113	0.00672699	0.505468	0.94245	anti_androgen_oral_contraceptive	6473.47	21118.2	0.0060202	0.00326754	0.542763	0.587293	0.899364	NS	NS	NS
k__Bacteria.p__Firmicutes.c__Clostridia.o__Clostridiales.f__Lachnospiraceae.g__Anaerostipes.s__Anaerostipes_hadrus.t__GCF_000332875	454	345	2	452	NA	NA	NA	NA	NA	NA	NA	NA	anti_androgen_oral_contraceptive	305	282	6	299	-0.00489778	0.0119173	0.681391	0.986393	-0.00458591	0.0122799	0.709125	0.992094	anti_androgen_oral_contraceptive	1124	1061	14	1110	-0.00557096	0.00823347	0.498787	0.870677	-0.00527506	0.00834034	0.527212	0.94245	anti_androgen_oral_contraceptive	7041.21	14751.4	0.006774	-0.00535345	-0.790295	0.429356	0.899364	NS	NS	NS
k__Bacteria.p__Bacteroidetes.c__Bacteroidia.o__Bacteroidales.f__Porphyromonadaceae.g__Barnesiella.s__Barnesiella_intestinihominis.t__GCF_000296465	454	242	2	452	NA	NA	NA	NA	NA	NA	NA	NA	anti_androgen_oral_contraceptive	305	212	6	299	0.0103911	0.015953	0.515324	0.986393	0.0127577	0.0165423	0.44128	0.992094	anti_androgen_oral_contraceptive	1124	888	14	1110	-0.00730096	0.010485	0.48637	0.870677	-0.00812018	0.0106437	0.445684	0.94245	anti_androgen_oral_contraceptive	3929.29	9096.3	0.00876196	-0.00196398	-0.224148	0.822642	0.932111	NS	NS	NS
k__Bacteria.p__Firmicutes.c__Clostridia.o__Clostridiales.f__Ruminococcaceae.g__Ruminococcus	454	374	2	452	NA	NA	NA	NA	NA	NA	NA	NA	anti_androgen_oral_contraceptive	305	298	6	299	0.0481269	0.0654072	0.462428	0.986393	0.0194182	0.0673103	0.773199	0.992094	anti_androgen_oral_contraceptive	1124	1113	14	1110	-0.0272577	0.0386215	0.480481	0.870677	-0.0143996	0.0391548	0.713124	0.94245	anti_androgen_oral_contraceptive	233.748	670.412	0.0332566	-0.00776886	-0.233604	0.815293	0.932111	NS	NS	NS
k__Bacteria.p__Firmicutes.c__Clostridia.o__Clostridiales.f__Eubacteriaceae.g__Eubacterium.s__Eubacterium_hallii.t__GCF_000173975	454	364	2	452	NA	NA	NA	NA	NA	NA	NA	NA	anti_androgen_oral_contraceptive	305	296	6	299	0.0281127	0.0271808	0.301842	0.986393	0.0317558	0.0274465	0.248314	0.992094	anti_androgen_oral_contraceptive	1124	1105	14	1110	-0.0117473	0.0174335	0.500556	0.870677	-0.00952744	0.0176283	0.588991	0.94245	anti_androgen_oral_contraceptive	1353.56	3290.27	0.0146745	-0.000129136	-0.00880008	0.992979	0.992979	NS	NS	NS
k__Bacteria.p__Firmicutes.c__Clostridia.o__Clostridiales.f__Lachnospiraceae.g__Dorea	454	418	2	452	NA	NA	NA	NA	NA	NA	NA	NA	anti_androgen_oral_contraceptive	305	304	6	299	0.0071533	0.0318762	0.822593	0.986393	0.0231192	0.0326024	0.478871	0.992094	anti_androgen_oral_contraceptive	1124	1122	14	1110	0.0120757	0.0187548	0.519791	0.885905	0.010529	0.0188849	0.577278	0.94245	anti_androgen_oral_contraceptive	984.16	2842.98	0.0161645	0.0108099	0.668742	0.50366	0.899364	NS	NS	NS
k__Bacteria.p__Proteobacteria.c__Deltaproteobacteria.o__Desulfovibrionales.f__Desulfovibrionaceae.g__Bilophila	454	184	2	452	NA	NA	NA	NA	NA	NA	NA	NA	anti_androgen_oral_contraceptive	305	177	6	299	0.00156161	0.0082988	0.850869	0.986393	0.00156764	0.00826911	0.849785	0.992094	anti_androgen_oral_contraceptive	1124	620	14	1110	0.00295688	0.00454628	0.515571	0.885905	0.00286845	0.00464023	0.536595	0.94245	anti_androgen_oral_contraceptive	14520.1	48382.4	0.00398718	0.0026348	0.660818	0.508729	0.899364	NS	NS	NS
k__Bacteria.p__Firmicutes.c__Clostridia.o__Clostridiales.f__Lachnospiraceae.g__Blautia.s__Ruminococcus_torques.t__Ruminococcus_torques_unclassified	454	418	2	452	NA	NA	NA	NA	NA	NA	NA	NA	anti_androgen_oral_contraceptive	305	233	6	299	0.024426	0.0303104	0.420974	0.986393	0.00327535	0.0302119	0.913752	0.99548	anti_androgen_oral_contraceptive	1124	865	14	1110	0.0135202	0.0216255	0.53197	0.891164	0.0107599	0.0219836	0.624625	0.94245	anti_androgen_oral_contraceptive	1088.47	2138.3	0.0176042	0.017199	0.976983	0.328577	0.899364	NS	NS	NS
k__Bacteria.p__Firmicutes.c__Clostridia.o__Clostridiales.f__Lachnospiraceae.g__Blautia.s__Ruminococcus_obeum.t__GCF_000153905	454	56	2	452	NA	NA	NA	NA	NA	NA	NA	NA	anti_androgen_oral_contraceptive	305	76	6	299	0.044593	0.0282866	0.115982	0.986393	0.0415664	0.029274	0.156819	0.992094	anti_androgen_oral_contraceptive	1124	370	14	1110	0.0102217	0.0186825	0.584401	0.91105	0.0122512	0.0189855	0.518875	0.94245	anti_androgen_oral_contraceptive	1249.79	2865.04	0.0155892	0.0206612	1.32536	0.185053	0.709629	NS	NS	NS
k__Bacteria.p__Bacteroidetes.c__Bacteroidia.o__Bacteroidales.f__Porphyromonadaceae.g__Odoribacter	454	184	2	452	NA	NA	NA	NA	NA	NA	NA	NA	anti_androgen_oral_contraceptive	305	100	6	299	0.00232273	0.0038997	0.551923	0.986393	0.00324285	0.00415587	0.435979	0.992094	anti_androgen_oral_contraceptive	1124	398	14	1110	0.00217679	0.00413906	0.599054	0.91105	0.00244635	0.00422215	0.562437	0.94245	anti_androgen_oral_contraceptive	65756.2	58370.9	0.00283836	0.0022541	0.794157	0.427104	0.899364	NS	NS	NS
k__Bacteria.p__Firmicutes.c__Clostridia.o__Clostridiales.f__Lachnospiraceae.g__Roseburia.s__Roseburia_hominis.t__GCF_000225345	454	280	2	452	NA	NA	NA	NA	NA	NA	NA	NA	anti_androgen_oral_contraceptive	305	247	6	299	-0.00832372	0.0135139	0.538417	0.986393	-0.00469901	0.0141505	0.740104	0.992094	anti_androgen_oral_contraceptive	1124	989	14	1110	-0.00591872	0.0100398	0.55563	0.91105	-0.00331523	0.0102574	0.746604	0.94245	anti_androgen_oral_contraceptive	5475.7	9920.84	0.00805914	-0.00677404	-0.840542	0.400604	0.899364	NS	NS	NS
k__Bacteria.p__Firmicutes.c__Clostridia.o__Clostridiales.f__Eubacteriaceae.g__Eubacterium.s__Eubacterium_ventriosum.t__GCF_000153885	454	188	2	452	NA	NA	NA	NA	NA	NA	NA	NA	anti_androgen_oral_contraceptive	305	200	6	299	0.00487312	0.0150936	0.747027	0.986393	0.00302838	0.0154363	0.844616	0.992094	anti_androgen_oral_contraceptive	1124	844	14	1110	0.0052309	0.01001	0.601379	0.91105	0.00314574	0.0101905	0.757614	0.94245	anti_androgen_oral_contraceptive	4389.52	9980.02	0.00834216	0.00512161	0.613943	0.539253	0.899364	NS	NS	NS
k__Bacteria.p__Firmicutes.c__Bacilli.o__Lactobacillales.f__Lactobacillaceae	454	274	2	452	NA	NA	NA	NA	NA	NA	NA	NA	anti_androgen_oral_contraceptive	305	159	6	299	0.00266554	0.0114432	0.815982	0.986393	0.00334603	0.0113072	0.767543	0.992094	anti_androgen_oral_contraceptive	1124	637	14	1110	-0.00532431	0.00969561	0.583018	0.91105	-0.00686965	0.00977203	0.482218	0.94245	anti_androgen_oral_contraceptive	7636.68	10637.8	0.00739738	-0.00198544	-0.268398	0.788393	0.932111	NS	NS	NS
k__Bacteria.p__Firmicutes.c__Clostridia.o__Clostridiales.f__Oscillospiraceae.g__Oscillibacter.s__Oscillibacter_unclassified	454	357	2	452	NA	NA	NA	NA	NA	NA	NA	NA	anti_androgen_oral_contraceptive	305	264	6	299	-0.0164061	0.0106797	0.12555	0.986393	-0.0200056	0.011038	0.071056	0.992094	anti_androgen_oral_contraceptive	1124	1050	14	1110	0.00364579	0.00626764	0.560898	0.91105	0.0042855	0.00632804	0.498411	0.94245	anti_androgen_oral_contraceptive	8767.66	25456.1	0.0054055	-0.00149123	-0.275874	0.782645	0.932111	NS	NS	NS
k__Bacteria.p__Firmicutes.c__Clostridia.o__Clostridiales.f__Lachnospiraceae.g__Blautia.s__Ruminococcus_gnavus.t__Ruminococcus_gnavus_unclassified	454	314	2	452	NA	NA	NA	NA	NA	NA	NA	NA	anti_androgen_oral_contraceptive	305	158	6	299	-0.00716419	0.0122368	0.558722	0.986393	-0.0109084	0.0128677	0.397437	0.992094	anti_androgen_oral_contraceptive	1124	434	14	1110	0.00234907	0.00446625	0.599033	0.91105	0.0027894	0.00452375	0.537638	0.94245	anti_androgen_oral_contraceptive	6678.27	50131.9	0.00419553	0.00123075	0.293347	0.769257	0.932111	NS	NS	NS
k__Bacteria.p__Bacteroidetes.c__Bacteroidia.o__Bacteroidales.f__Bacteroidales_noname.g__Bacteroidales_noname.s__Bacteroidales_bacterium_ph8.t__GCF_000311925	454	213	2	452	NA	NA	NA	NA	NA	NA	NA	NA	anti_androgen_oral_contraceptive	305	170	6	299	0.00987723	0.0101424	0.330923	0.986393	0.0108684	0.0104688	0.300142	0.992094	anti_androgen_oral_contraceptive	1124	795	14	1110	-0.00347055	0.006485	0.592642	0.91105	-0.00225117	0.00658215	0.732409	0.94245	anti_androgen_oral_contraceptive	9721.08	23778.3	0.00546364	0.000402803	0.0737243	0.94123	0.990844	NS	NS	NS
k__Bacteria.p__Firmicutes.c__Bacilli.o__Lactobacillales.f__Lactobacillaceae.g__Lactobacillus	454	270	2	452	NA	NA	NA	NA	NA	NA	NA	NA	anti_androgen_oral_contraceptive	305	158	6	299	0.00496444	0.0108355	0.647195	0.986393	0.00524782	0.0105997	0.620986	0.992094	anti_androgen_oral_contraceptive	1124	630	14	1110	-0.00513761	0.00973607	0.597824	0.91105	-0.00645405	0.00980615	0.510578	0.94245	anti_androgen_oral_contraceptive	8517.26	10549.5	0.00724205	-0.000624954	-0.0862953	0.931232	0.989434	NS	NS	NS
k__Bacteria.p__Actinobacteria.c__Actinobacteria.o__Coriobacteriales.f__Coriobacteriaceae	454	436	2	452	NA	NA	NA	NA	NA	NA	NA	NA	anti_androgen_oral_contraceptive	305	305	6	299	-0.0136849	0.0336365	0.684417	0.986393	0.000190793	0.0336456	0.99548	0.99548	anti_androgen_oral_contraceptive	1124	1123	14	1110	0.0111454	0.019952	0.576539	0.91105	0.0121712	0.0203254	0.549421	0.94245	anti_androgen_oral_contraceptive	883.848	2512.05	0.0171602	0.00468283	0.272889	0.784939	0.932111	NS	NS	NS
k__Bacteria.p__Actinobacteria.c__Actinobacteria.o__Coriobacteriales.f__Coriobacteriaceae.g__Adlercreutzia.s__Adlercreutzia_equolifaciens.t__GCF_000478885	454	210	2	452	NA	NA	NA	NA	NA	NA	NA	NA	anti_androgen_oral_contraceptive	305	218	6	299	0.000555104	0.00955565	0.953715	0.99156	-0.0008301	0.00989584	0.933214	0.99548	anti_androgen_oral_contraceptive	1124	889	14	1110	0.00385159	0.0070401	0.584424	0.91105	0.00378181	0.00713997	0.596452	0.94245	anti_androgen_oral_contraceptive	10951.6	20176.3	0.00566793	0.0026918	0.474918	0.634845	0.899364	NS	NS	NS
k__Bacteria.p__Firmicutes	454	454	2	452	NA	NA	NA	NA	NA	NA	NA	NA	anti_androgen_oral_contraceptive	305	305	6	299	0.0981623	0.0770449	0.203623	0.986393	0.104086	0.0768541	0.176789	0.992094	anti_androgen_oral_contraceptive	1124	1124	14	1110	0.0141678	0.0458079	0.757161	0.935443	0.021854	0.0462634	0.63675	0.94245	anti_androgen_oral_contraceptive	168.466	476.562	0.0393741	0.0361052	0.916977	0.359155	0.899364	NS	NS	NS
k__Bacteria.p__Actinobacteria.c__Actinobacteria.o__Bifidobacteriales.f__Bifidobacteriaceae	454	423	2	452	NA	NA	NA	NA	NA	NA	NA	NA	anti_androgen_oral_contraceptive	305	294	6	299	-0.0493388	0.0888648	0.579166	0.986393	-0.0510336	0.0903988	0.572867	0.992094	anti_androgen_oral_contraceptive	1124	1094	14	1110	-0.0233716	0.0528448	0.65838	0.935443	-0.0247566	0.052867	0.639679	0.94245	anti_androgen_oral_contraceptive	126.631	358.093	0.0454206	-0.0301554	-0.663914	0.506745	0.899364	NS	NS	NS
k__Bacteria.p__Actinobacteria.c__Actinobacteria.o__Bifidobacteriales.f__Bifidobacteriaceae.g__Bifidobacterium	454	413	2	452	NA	NA	NA	NA	NA	NA	NA	NA	anti_androgen_oral_contraceptive	305	293	6	299	-0.0489509	0.0891062	0.583173	0.986393	-0.0513392	0.0906294	0.571553	0.992094	anti_androgen_oral_contraceptive	1124	1088	14	1110	-0.0232114	0.0529015	0.660915	0.935443	-0.0247206	0.0529139	0.640462	0.94245	anti_androgen_oral_contraceptive	125.946	357.326	0.0454888	-0.0299194	-0.657732	0.510711	0.899364	NS	NS	NS
k__Bacteria.p__Actinobacteria.c__Actinobacteria.o__Bifidobacteriales.f__Bifidobacteriaceae.g__Bifidobacterium.s__Bifidobacterium_longum	454	369	2	452	NA	NA	NA	NA	NA	NA	NA	NA	anti_androgen_oral_contraceptive	305	270	6	299	-0.0403337	0.0549933	0.463877	0.986393	-0.0576184	0.0566872	0.310363	0.992094	anti_androgen_oral_contraceptive	1124	1026	14	1110	-0.00947273	0.0324438	0.770361	0.935443	-0.0126865	0.0327256	0.698342	0.94245	anti_androgen_oral_contraceptive	330.659	950.026	0.0279434	-0.0174407	-0.624145	0.532533	0.899364	NS	NS	NS
k__Bacteria.p__Bacteroidetes.c__Bacteroidia.o__Bacteroidales.f__Rikenellaceae.g__Alistipes.s__Alistipes_putredinis.t__GCF_000154465	454	223	2	452	NA	NA	NA	NA	NA	NA	NA	NA	anti_androgen_oral_contraceptive	305	203	6	299	-0.0174108	0.0261347	0.505801	0.986393	-0.017436	0.0259108	0.501586	0.992094	anti_androgen_oral_contraceptive	1124	904	14	1110	-0.00429961	0.0149925	0.77433	0.935443	-0.0083678	0.0152269	0.582749	0.94245	anti_androgen_oral_contraceptive	1464.08	4448.91	0.0130046	-0.00754601	-0.580257	0.561741	0.899364	NS	NS	NS
k__Bacteria.p__Firmicutes.c__Clostridia.o__Clostridiales.f__Lachnospiraceae.g__Dorea.s__Dorea_longicatena.t__GCF_000154065	454	325	2	452	NA	NA	NA	NA	NA	NA	NA	NA	anti_androgen_oral_contraceptive	305	285	6	299	0.0163126	0.0321483	0.612237	0.986393	0.0309717	0.0328052	0.345979	0.992094	anti_androgen_oral_contraceptive	1124	1074	14	1110	0.00925789	0.0201308	0.645687	0.935443	0.00684835	0.0202249	0.73497	0.94245	anti_androgen_oral_contraceptive	967.576	2467.61	0.0170618	0.011245	0.659073	0.509849	0.899364	NS	NS	NS
k__Bacteria.p__Firmicutes.c__Clostridia.o__Clostridiales.f__Lachnospiraceae.g__Roseburia.s__Roseburia_unclassified	454	140	2	452	NA	NA	NA	NA	NA	NA	NA	NA	anti_androgen_oral_contraceptive	305	100	6	299	0.0232286	0.0100936	0.0220726	0.986393	0.0256418	0.0106761	0.0170173	0.992094	anti_androgen_oral_contraceptive	1124	332	14	1110	-0.00218568	0.00584819	0.708674	0.935443	-0.00351596	0.00590331	0.551578	0.94245	anti_androgen_oral_contraceptive	9815.43	29238.6	0.00506019	0.00420168	0.83034	0.406347	0.899364	NS	NS	NS
k__Bacteria.p__Firmicutes.c__Clostridia.o__Clostridiales.f__Ruminococcaceae.g__Faecalibacterium.s__Faecalibacterium_prausnitzii.t__Faecalibacterium_prausnitzii_unclassified	454	352	2	452	NA	NA	NA	NA	NA	NA	NA	NA	anti_androgen_oral_contraceptive	305	292	6	299	0.0287455	0.0341237	0.400244	0.986393	0.0434486	0.0352995	0.219473	0.992094	anti_androgen_oral_contraceptive	1124	1093	14	1110	0.00973527	0.0209231	0.641817	0.935443	0.0082523	0.0211928	0.697063	0.94245	anti_androgen_oral_contraceptive	858.794	2284.27	0.0178371	0.0149295	0.836994	0.402596	0.899364	NS	NS	NS
k__Bacteria.p__Firmicutes.c__Clostridia.o__Clostridiales.f__Oscillospiraceae.g__Oscillibacter	454	369	2	452	NA	NA	NA	NA	NA	NA	NA	NA	anti_androgen_oral_contraceptive	305	268	6	299	-0.017244	0.0107282	0.109046	0.986393	-0.0202069	0.0111166	0.0702525	0.992094	anti_androgen_oral_contraceptive	1124	1064	14	1110	0.00211125	0.00648668	0.744884	0.935443	0.00239275	0.00657332	0.715923	0.94245	anti_androgen_oral_contraceptive	8688.58	23765.9	0.00555089	-0.00307046	-0.553147	0.580163	0.899364	NS	NS	NS
k__Bacteria.p__Firmicutes.c__Erysipelotrichia.o__Erysipelotrichales.f__Erysipelotrichaceae	454	419	2	452	NA	NA	NA	NA	NA	NA	NA	NA	anti_androgen_oral_contraceptive	305	291	6	299	-0.0429198	0.0384435	0.265137	0.986393	-0.0371156	0.0384297	0.335029	0.992094	anti_androgen_oral_contraceptive	1124	1069	14	1110	0.0102199	0.024511	0.676794	0.935443	0.00843808	0.0249464	0.735243	0.94245	anti_androgen_oral_contraceptive	676.635	1664.48	0.0206675	-0.00513867	-0.248635	0.803643	0.932111	NS	NS	NS
k__Bacteria.p__Firmicutes.c__Erysipelotrichia.o__Erysipelotrichales.f__Erysipelotrichaceae.g__Erysipelotrichaceae_noname	454	383	2	452	NA	NA	NA	NA	NA	NA	NA	NA	anti_androgen_oral_contraceptive	305	268	6	299	-0.0313562	0.0347314	0.367353	0.986393	-0.0237523	0.0352529	0.501049	0.992094	anti_androgen_oral_contraceptive	1124	931	14	1110	0.00749676	0.0229931	0.744453	0.935443	0.00775066	0.0233714	0.740233	0.94245	anti_androgen_oral_contraceptive	829	1891.49	0.0191724	-0.00434269	-0.226507	0.820807	0.932111	NS	NS	NS
k__Bacteria.p__Firmicutes.c__Negativicutes.o__Selenomonadales.f__Veillonellaceae.g__Veillonella	454	253	2	452	NA	NA	NA	NA	NA	NA	NA	NA	anti_androgen_oral_contraceptive	305	150	6	299	0.000175876	0.00491707	0.971493	0.99156	-0.000582307	0.00481507	0.903842	0.99548	anti_androgen_oral_contraceptive	1124	553	14	1110	0.00131238	0.00340042	0.699612	0.935443	0.00127001	0.00343579	0.711725	0.94245	anti_androgen_oral_contraceptive	41360.6	86483.8	0.00279679	0.000944696	0.337779	0.73553	0.932111	NS	NS	NS
k__Bacteria.p__Actinobacteria.c__Actinobacteria	454	452	2	452	NA	NA	NA	NA	NA	NA	NA	NA	anti_androgen_oral_contraceptive	305	305	6	299	-0.064193	0.0828938	0.439308	0.986393	-0.0596589	0.084629	0.481465	0.992094	anti_androgen_oral_contraceptive	1124	1124	14	1110	-0.0142871	0.0495572	0.773174	0.935443	-0.0127796	0.0498864	0.797866	0.94946	anti_androgen_oral_contraceptive	145.531	407.18	0.0425355	-0.0274276	-0.644817	0.519046	0.899364	NS	NS	NS
k__Bacteria.p__Firmicutes.c__Clostridia.o__Clostridiales.f__Lachnospiraceae.g__Coprococcus.s__Coprococcus_catus.t__GCF_000210555	454	264	2	452	NA	NA	NA	NA	NA	NA	NA	NA	anti_androgen_oral_contraceptive	305	259	6	299	0.0243251	0.016669	0.145536	0.986393	0.0270835	0.0167722	0.107552	0.992094	anti_androgen_oral_contraceptive	1124	1020	14	1110	0.00324798	0.00995502	0.744285	0.935443	0.00158752	0.0100717	0.874784	0.963883	anti_androgen_oral_contraceptive	3598.97	10090.6	0.00854684	0.00878914	1.02835	0.303785	0.899364	NS	NS	NS
k__Bacteria.p__Firmicutes.c__Clostridia.o__Clostridiales.f__Peptostreptococcaceae	454	395	2	452	NA	NA	NA	NA	NA	NA	NA	NA	anti_androgen_oral_contraceptive	305	270	6	299	-0.00443766	0.0129911	0.732903	0.986393	-0.0125215	0.0124524	0.31557	0.992094	anti_androgen_oral_contraceptive	1124	1045	14	1110	0.00529746	0.0150437	0.724802	0.935443	-0.000772989	0.0150671	0.959094	0.984149	anti_androgen_oral_contraceptive	5925.25	4418.64	0.00983237	-0.000279071	-0.0283828	0.977357	0.992979	NS	NS	NS
k__Bacteria.p__Firmicutes.c__Clostridia.o__Clostridiales.f__Peptostreptococcaceae.g__Peptostreptococcaceae_noname	454	388	2	452	NA	NA	NA	NA	NA	NA	NA	NA	anti_androgen_oral_contraceptive	305	266	6	299	-0.00416158	0.0130829	0.750641	0.986393	-0.0122059	0.0125363	0.331141	0.992094	anti_androgen_oral_contraceptive	1124	1040	14	1110	0.00523988	0.0150624	0.727997	0.935443	-0.000874715	0.0150829	0.953764	0.984149	anti_androgen_oral_contraceptive	5842.44	4407.72	0.00987722	-0.000118808	-0.0120285	0.990403	0.992979	NS	NS	NS
k__Bacteria.p__Firmicutes.c__Negativicutes.o__Selenomonadales	454	413	2	452	NA	NA	NA	NA	NA	NA	NA	NA	anti_androgen_oral_contraceptive	305	272	6	299	-0.0223638	0.0467251	0.632556	0.986393	-0.0166877	0.0474527	0.725367	0.992094	anti_androgen_oral_contraceptive	1124	983	14	1110	-0.00797276	0.0310441	0.797364	0.938578	-0.00902674	0.0317362	0.776135	0.94245	anti_androgen_oral_contraceptive	458.037	1037.63	0.0258573	-0.0123799	-0.478779	0.632096	0.899364	NS	NS	NS
k__Bacteria.p__Firmicutes.c__Clostridia.o__Clostridiales.f__Lachnospiraceae.g__Roseburia	454	411	2	452	NA	NA	NA	NA	NA	NA	NA	NA	anti_androgen_oral_contraceptive	305	302	6	299	0.0160142	0.0285382	0.575119	0.986393	0.0183963	0.0290688	0.527376	0.992094	anti_androgen_oral_contraceptive	1124	1120	14	1110	0.00395025	0.0157949	0.802559	0.938578	0.00358153	0.0161135	0.824147	0.956319	anti_androgen_oral_contraceptive	1227.85	4008.34	0.0138195	0.00677915	0.49055	0.623745	0.899364	NS	NS	NS
k__Bacteria.p__Firmicutes.c__Clostridia.o__Clostridiales.f__Lachnospiraceae.g__Anaerostipes	454	392	2	452	NA	NA	NA	NA	NA	NA	NA	NA	anti_androgen_oral_contraceptive	305	293	6	299	-0.00778055	0.0119031	0.513856	0.986393	-0.00910536	0.0123656	0.462201	0.992094	anti_androgen_oral_contraceptive	1124	1074	14	1110	0.002039	0.00823531	0.804496	0.938578	0.00150343	0.00836058	0.857325	0.962469	anti_androgen_oral_contraceptive	7057.92	14744.9	0.00677242	-0.00113975	-0.168293	0.866353	0.954593	NS	NS	NS
k__Bacteria.p__Firmicutes.c__Negativicutes.o__Selenomonadales.f__Veillonellaceae.g__Dialister.s__Dialister_invisus.t__GCF_000160055	454	232	2	452	NA	NA	NA	NA	NA	NA	NA	NA	anti_androgen_oral_contraceptive	305	153	6	299	0.0134561	0.0488911	0.783335	0.986393	0.0120953	0.0494075	0.806796	0.992094	anti_androgen_oral_contraceptive	1124	447	14	1110	0.00861596	0.0334665	0.796879	0.938578	0.00566142	0.0342286	0.86866	0.963883	anti_androgen_oral_contraceptive	418.35	892.851	0.0276163	0.0101602	0.367907	0.712942	0.932111	NS	NS	NS
k__Bacteria.p__Firmicutes.c__Bacilli.o__Lactobacillales.f__Streptococcaceae.g__Streptococcus.s__Streptococcus_thermophilus.t__Streptococcus_thermophilus_unclassified	454	291	2	452	NA	NA	NA	NA	NA	NA	NA	NA	anti_androgen_oral_contraceptive	305	168	6	299	-0.00232715	0.0181424	0.898025	0.986393	-0.00318104	0.0178499	0.858704	0.992094	anti_androgen_oral_contraceptive	1124	868	14	1110	0.00593941	0.0238324	0.80324	0.938578	0.000828912	0.0242655	0.972756	0.984149	anti_androgen_oral_contraceptive	3038.17	1760.61	0.0144356	0.000705743	0.0488892	0.961008	0.992979	NS	NS	NS
k__Bacteria.p__Firmicutes.c__Clostridia.o__Clostridiales.f__Ruminococcaceae.g__Ruminococcus.s__Ruminococcus_sp_5_1_39BFAA.t__GCF_000159975	454	293	2	452	NA	NA	NA	NA	NA	NA	NA	NA	anti_androgen_oral_contraceptive	305	265	6	299	0.0756796	0.0556599	0.174963	0.986393	0.0609648	0.0561085	0.278229	0.992094	anti_androgen_oral_contraceptive	1124	1022	14	1110	0.00570917	0.0308879	0.853392	0.941916	0.0211834	0.0314047	0.500121	0.94245	anti_androgen_oral_contraceptive	322.786	1048.15	0.0270079	0.0221837	0.821376	0.411432	0.899364	NS	NS	NS
k__Bacteria.p__Actinobacteria.c__Actinobacteria.o__Bifidobacteriales.f__Bifidobacteriaceae.g__Bifidobacterium.s__Bifidobacterium_longum.t__Bifidobacterium_longum_unclassified	454	369	2	452	NA	NA	NA	NA	NA	NA	NA	NA	anti_androgen_oral_contraceptive	305	269	6	299	-0.0349888	0.0550988	0.525906	0.986393	-0.0507878	0.0569719	0.373504	0.992094	anti_androgen_oral_contraceptive	1124	1025	14	1110	-0.00708909	0.0320817	0.825157	0.941916	-0.00980518	0.0323577	0.76193	0.94245	anti_androgen_oral_contraceptive	329.394	971.592	0.0277245	-0.014153	-0.510486	0.609711	0.899364	NS	NS	NS
k__Bacteria.p__Firmicutes.c__Clostridia.o__Clostridiales	454	453	2	452	NA	NA	NA	NA	NA	NA	NA	NA	anti_androgen_oral_contraceptive	305	305	6	299	0.0921444	0.0719371	0.201224	0.986393	0.0833595	0.0733703	0.256925	0.992094	anti_androgen_oral_contraceptive	1124	1124	14	1110	0.00905084	0.0440611	0.837285	0.941916	0.0178885	0.0444402	0.687374	0.94245	anti_androgen_oral_contraceptive	193.239	515.097	0.0375734	0.0317193	0.844197	0.398559	0.899364	NS	NS	NS
k__Bacteria.p__Firmicutes.c__Clostridia.o__Clostridiales.f__Lachnospiraceae.g__Roseburia.s__Roseburia_intestinalis.t__Roseburia_intestinalis_unclassified	454	276	2	452	NA	NA	NA	NA	NA	NA	NA	NA	anti_androgen_oral_contraceptive	305	205	6	299	0.0281404	0.022072	0.203349	0.986393	0.0215227	0.0219241	0.327175	0.992094	anti_androgen_oral_contraceptive	1124	829	14	1110	0.00313816	0.0132087	0.812248	0.941916	0.00544778	0.0134684	0.685936	0.94245	anti_androgen_oral_contraceptive	2052.65	5731.68	0.0113342	0.00973102	0.858556	0.390585	0.899364	NS	NS	NS
k__Bacteria.p__Firmicutes.c__Clostridia.o__Clostridiales.f__Lachnospiraceae.g__Dorea.s__Dorea_formicigenerans	454	330	2	452	NA	NA	NA	NA	NA	NA	NA	NA	anti_androgen_oral_contraceptive	305	286	6	299	-0.00235012	0.0205136	0.908868	0.986393	0.00416018	0.0212496	0.844935	0.992094	anti_androgen_oral_contraceptive	1124	1090	14	1110	0.00179151	0.0111495	0.872374	0.941916	0.0032747	0.0113375	0.772762	0.94245	anti_androgen_oral_contraceptive	2376.38	8044.38	0.00979604	0.000847038	0.0864674	0.931095	0.989434	NS	NS	NS
k__Bacteria.p__Bacteroidetes.c__Bacteroidia.o__Bacteroidales.f__Rikenellaceae.g__Alistipes	454	362	2	452	NA	NA	NA	NA	NA	NA	NA	NA	anti_androgen_oral_contraceptive	305	269	6	299	-0.0196525	0.0295247	0.506167	0.986393	-0.025432	0.0292628	0.385593	0.992094	anti_androgen_oral_contraceptive	1124	1073	14	1110	-0.00295495	0.0171579	0.863295	0.941916	-0.00377661	0.0173512	0.827738	0.956319	anti_androgen_oral_contraceptive	1147.18	3396.81	0.0148348	-0.00717041	-0.483351	0.628847	0.899364	NS	NS	NS
k__Bacteria.p__Firmicutes.c__Clostridia.o__Clostridiales.f__Lachnospiraceae.g__Lachnospiraceae_noname.s__Lachnospiraceae_bacterium_8_1_57FAA.t__GCF_000185545	454	158	2	452	NA	NA	NA	NA	NA	NA	NA	NA	anti_androgen_oral_contraceptive	305	125	6	299	0.0094589	0.0123114	0.442926	0.986393	0.0133645	0.0127464	0.295391	0.992094	anti_androgen_oral_contraceptive	1124	484	14	1110	-0.00184942	0.00980497	0.850424	0.941916	0.000870676	0.00993341	0.93017	0.984149	anti_androgen_oral_contraceptive	6597.63	10401.8	0.00766978	0.00253945	0.331098	0.740571	0.932111	NS	NS	NS
k__Bacteria.p__Actinobacteria.c__Actinobacteria.o__Bifidobacteriales.f__Bifidobacteriaceae.g__Bifidobacterium.s__Bifidobacterium_adolescentis.t__Bifidobacterium_adolescentis_unclassified	454	263	2	452	NA	NA	NA	NA	NA	NA	NA	NA	anti_androgen_oral_contraceptive	305	220	6	299	-0.038084	0.086523	0.66014	0.986393	-0.0173834	0.0888754	0.84508	0.992094	anti_androgen_oral_contraceptive	1124	937	14	1110	-0.007749	0.0491039	0.874636	0.941916	-0.00554918	0.0493053	0.91041	0.984149	anti_androgen_oral_contraceptive	133.578	414.733	0.0427057	-0.0151392	-0.354499	0.722965	0.932111	NS	NS	NS
k__Bacteria.p__Firmicutes.c__Negativicutes.o__Selenomonadales.f__Veillonellaceae.g__Dialister	454	242	2	452	NA	NA	NA	NA	NA	NA	NA	NA	anti_androgen_oral_contraceptive	305	160	6	299	0.0106598	0.0487035	0.8269	0.986393	0.00939681	0.0494506	0.849437	0.992094	anti_androgen_oral_contraceptive	1124	478	14	1110	0.0061128	0.0335426	0.855427	0.941916	0.0017134	0.034341	0.960216	0.984149	anti_androgen_oral_contraceptive	421.579	888.807	0.0276249	0.00757568	0.274234	0.783905	0.932111	NS	NS	NS
k__Bacteria.p__Firmicutes.c__Clostridia.o__Clostridiales.f__Lachnospiraceae.g__Dorea.s__Dorea_formicigenerans.t__Dorea_formicigenerans_unclassified	454	330	2	452	NA	NA	NA	NA	NA	NA	NA	NA	anti_androgen_oral_contraceptive	305	286	6	299	-0.00204709	0.0205283	0.920634	0.986393	0.00425694	0.0212423	0.841323	0.992094	anti_androgen_oral_contraceptive	1124	1090	14	1110	-0.00212602	0.0112039	0.849534	0.941916	-0.000829953	0.0113889	0.94192	0.984149	anti_androgen_oral_contraceptive	2372.98	7966.39	0.00983451	-0.0021079	-0.214337	0.830284	0.932111	NS	NS	NS
k__Bacteria.p__Firmicutes.c__Clostridia.o__Clostridiales.f__Lachnospiraceae.g__Blautia.s__Ruminococcus_torques	454	446	2	452	NA	NA	NA	NA	NA	NA	NA	NA	anti_androgen_oral_contraceptive	305	305	6	299	-0.00815422	0.0259434	0.753511	0.986393	-0.0122283	0.0263496	0.642981	0.992094	anti_androgen_oral_contraceptive	1124	1124	14	1110	0.00274544	0.0186343	0.882897	0.945616	-0.00485175	0.0187943	0.796341	0.94946	anti_androgen_oral_contraceptive	1485.75	2879.87	0.0151348	-0.000964042	-0.063697	0.949211	0.990844	NS	NS	NS
k__Bacteria.p__Bacteroidetes.c__Bacteroidia.o__Bacteroidales.f__Rikenellaceae.g__Alistipes.s__Alistipes_onderdonkii.t__GCF_000374505	454	238	2	452	NA	NA	NA	NA	NA	NA	NA	NA	anti_androgen_oral_contraceptive	305	187	6	299	0.0028364	0.0124077	0.819341	0.986393	0.00161926	0.0128107	0.899516	0.99548	anti_androgen_oral_contraceptive	1124	789	14	1110	0.000997949	0.00812771	0.902301	0.95334	0.00268784	0.00830125	0.746164	0.94245	anti_androgen_oral_contraceptive	6495.59	15137.8	0.00679888	0.00154996	0.227972	0.819668	0.932111	NS	NS	NS
k__Bacteria.p__Firmicutes.c__Negativicutes.o__Selenomonadales.f__Veillonellaceae.g__Veillonella.s__Veillonella_unclassified	454	223	2	452	NA	NA	NA	NA	NA	NA	NA	NA	anti_androgen_oral_contraceptive	305	144	6	299	0.00159391	0.00391072	0.683886	0.986393	0.00113138	0.00378001	0.764949	0.992094	anti_androgen_oral_contraceptive	1124	539	14	1110	-0.000304155	0.00242417	0.900176	0.95334	-0.000443621	0.00245179	0.856451	0.962469	anti_androgen_oral_contraceptive	65386.4	170166	0.00206042	0.000222722	0.108095	0.91392	0.988695	NS	NS	NS
k__Bacteria.p__Bacteroidetes.c__Bacteroidia.o__Bacteroidales.f__Bacteroidaceae.g__Bacteroides.s__Bacteroides_stercoris	454	135	2	452	NA	NA	NA	NA	NA	NA	NA	NA	anti_androgen_oral_contraceptive	305	102	6	299	0.011833	0.00606104	0.0519349	0.986393	0.0130852	0.00623514	0.036914	0.992094	anti_androgen_oral_contraceptive	1124	479	14	1110	0.000634188	0.00874772	0.94222	0.966885	0.00288687	0.00890005	0.745727	0.94245	anti_androgen_oral_contraceptive	27221.1	13068	0.00498203	0.00820061	1.64604	0.0997555	0.565281	NS	NS	NS
k__Bacteria.p__Firmicutes.c__Clostridia.o__Clostridiales.f__Lachnospiraceae.g__Lachnospiraceae_noname	454	443	2	452	NA	NA	NA	NA	NA	NA	NA	NA	anti_androgen_oral_contraceptive	305	305	6	299	0.00548844	0.0191905	0.775081	0.986393	0.00525774	0.0197792	0.790588	0.992094	anti_androgen_oral_contraceptive	1124	1121	14	1110	0.0010289	0.012232	0.93298	0.966885	0.00301257	0.0123535	0.807384	0.951274	anti_androgen_oral_contraceptive	2715.37	6683.5	0.0103148	0.00231728	0.224655	0.822248	0.932111	NS	NS	NS
k__Bacteria.p__Firmicutes.c__Clostridia.o__Clostridiales.f__Ruminococcaceae.g__Faecalibacterium.s__Faecalibacterium_prausnitzii	454	357	2	452	NA	NA	NA	NA	NA	NA	NA	NA	anti_androgen_oral_contraceptive	305	293	6	299	0.0562274	0.0391612	0.15211	0.986393	0.0720004	0.040446	0.0761999	0.992094	anti_androgen_oral_contraceptive	1124	1116	14	1110	-0.00165792	0.0223907	0.940988	0.966885	0.000254818	0.0227624	0.99107	0.99107	anti_androgen_oral_contraceptive	652.062	1994.65	0.0194378	0.0126031	0.648382	0.516738	0.899364	NS	NS	NS
k__Bacteria.p__Bacteroidetes.c__Bacteroidia.o__Bacteroidales.f__Bacteroidaceae.g__Bacteroides.s__Bacteroides_stercoris.t__Bacteroides_stercoris_unclassified	454	135	2	452	NA	NA	NA	NA	NA	NA	NA	NA	anti_androgen_oral_contraceptive	305	102	6	299	0.0115358	0.00614655	0.0616202	0.986393	0.0130788	0.0063494	0.0405054	0.992094	anti_androgen_oral_contraceptive	1124	479	14	1110	0.000366806	0.008725	0.966474	0.97143	0.00269903	0.00889509	0.761624	0.94245	anti_androgen_oral_contraceptive	26469	13136.2	0.00502486	0.0078313	1.55851	0.119112	0.596673	NS	NS	NS
k__Bacteria.p__Firmicutes.c__Bacilli.o__Lactobacillales.f__Streptococcaceae.g__Streptococcus.s__Streptococcus_australis.t__Streptococcus_australis_unclassified	454	122	2	452	NA	NA	NA	NA	NA	NA	NA	NA	anti_androgen_oral_contraceptive	305	103	6	299	0.0053598	0.00445303	0.229718	0.986393	0.00417796	0.00466149	0.370953	0.992094	anti_androgen_oral_contraceptive	1124	381	14	1110	0.000122862	0.00236907	0.958649	0.97143	0.000295526	0.00240951	0.902408	0.984149	anti_androgen_oral_contraceptive	50429.9	178175	0.0020915	0.00127812	0.611105	0.54113	0.899364	NS	NS	NS
k__Bacteria.p__Firmicutes.c__Clostridia.o__Clostridiales.f__Lachnospiraceae.g__Roseburia.s__Roseburia_inulinivorans.t__GCF_000174195	454	325	2	452	NA	NA	NA	NA	NA	NA	NA	NA	anti_androgen_oral_contraceptive	305	259	6	299	0.0228218	0.0204184	0.264592	0.986393	0.0228654	0.0214539	0.287492	0.992094	anti_androgen_oral_contraceptive	1124	1024	14	1110	-0.000576743	0.012145	0.962133	0.97143	-0.000374475	0.012382	0.975879	0.984149	anti_androgen_oral_contraceptive	2398.59	6779.63	0.0104381	0.00553812	0.530569	0.595718	0.899364	NS	NS	NS
k__Bacteria.p__Firmicutes.c__Negativicutes.o__Selenomonadales.f__Veillonellaceae	454	376	2	452	NA	NA	NA	NA	NA	NA	NA	NA	anti_androgen_oral_contraceptive	305	244	6	299	-0.0024864	0.0472059	0.958029	0.99156	-0.000956148	0.0477585	0.984042	0.99548	anti_androgen_oral_contraceptive	1124	856	14	1110	0.00168288	0.0326026	0.958842	0.97143	-0.00329567	0.0333492	0.921297	0.984149	anti_androgen_oral_contraceptive	448.752	940.794	0.0268265	0.000336415	0.0125404	0.989994	0.992979	NS	NS	NS
k__Bacteria.p__Firmicutes.c__Clostridia.o__Clostridiales.f__Ruminococcaceae.g__Faecalibacterium.s__Faecalibacterium_prausnitzii.t__GCF_000162015	454	130	2	452	NA	NA	NA	NA	NA	NA	NA	NA	anti_androgen_oral_contraceptive	305	124	6	299	0.0438249	0.032107	0.173293	0.986393	0.0509375	0.0334312	0.128793	0.992094	anti_androgen_oral_contraceptive	1124	636	14	1110	0.000144216	0.021532	0.994657	0.994657	0.00394497	0.0218881	0.857003	0.962469	anti_androgen_oral_contraceptive	970.065	2156.91	0.0178829	0.0136951	0.765819	0.443784	0.899364	NS	NS	NS
Pathways
Pathways	N.IBD	non-zeros.IBD	Users.IBD	Non-users.IBD	Coef.IBD_univariate	SE.IBD_univariate	Pval.IBD_univariate	Qval.IBD_univariate	coeff.correcting.all.IBD_multivariate	SE.correcting_all.IBD_multivariate	pval.correcting.all.IBD_multivariate	qval.correcting.all.IBD_multivariate	drug.IBD	N.MIBS	non-zeros.MIBS	Users.MIBS	Non-users.MIBS	Coef.MIBS_univariate	SE.MIBS_univariate	Pval.MIBS_univariate	Qval.MIBS_univariate	coeff.correcting.all.MIBS_multivariate	SE.correcting_all.MIBS_multivariate	pval.correcting.all.MIBS_multivariate	qval.correcting.all.MIBS_multivariate	drug.MIBS	N.LLD	non-zeros.LLD	Users.LLD	Non-users.LLD	Coef.LLD_univariate	SE.LLD_univariate	Pval.LLD_univariate	Qval.LLD_univariate	coeff.correcting.all.LLD_multivariate	SE.correcting_all.LLD_multivariate	pval.correcting.all.LLD_multivariate	qval.correcting.all.LLD_multivariate	drug.LLD	inverse_var.mibs_univariate	inverse_var.lld_univariate	se_univariate	beta_univariate	Z_univariate	P_univariate	FDR_univariate	Het.Q_univariate	Het.I2_univariate	Het.Pval_univariate
PWY.7539	454	435	2	452	NA	NA	NA	NA	NA	NA	NA	NA	anti_androgen_oral_contraceptive	305	300	6	299	-0.235588	0.283599	0.406828	0.986718	-0.185825	0.285261	0.515367	0.977591	anti_androgen_oral_contraceptive	1124	1111	14	1110	-0.55196	0.162596	0.00071198	0.218489	-0.543925	0.165452	0.00104444	0.250667	anti_androgen_oral_contraceptive	12.4334	37.8249	0.141057	-0.473693	-3.35816	0.000784638	0.0966664	0.936605	0	0.626064
FERMENTATION.PWY	454	420	2	452	NA	NA	NA	NA	NA	NA	NA	NA	anti_androgen_oral_contraceptive	305	294	6	299	-0.548249	0.496366	0.27031	0.986718	-0.512929	0.519568	0.3245	0.977591	anti_androgen_oral_contraceptive	1124	1084	14	1110	-0.829388	0.265133	0.00180736	0.218489	-0.8394	0.272547	0.0021273	0.255276	anti_androgen_oral_contraceptive	4.05879	14.2257	0.233862	-0.76698	-3.27963	0.00103942	0.0966664	0.249591	0	0.882677
PWY.6147	454	436	2	452	NA	NA	NA	NA	NA	NA	NA	NA	anti_androgen_oral_contraceptive	305	301	6	299	-0.455225	0.356547	0.202715	0.986718	-0.344391	0.369067	0.351634	0.977591	anti_androgen_oral_contraceptive	1124	1114	14	1110	-0.629966	0.209687	0.00272261	0.218489	-0.607998	0.21275	0.00435017	0.26101	anti_androgen_oral_contraceptive	7.86623	22.7435	0.180747	-0.58506	-3.23691	0.00120833	0.0966664	0.178465	0	0.914633
PWY.7383	454	427	2	452	NA	NA	NA	NA	NA	NA	NA	NA	anti_androgen_oral_contraceptive	305	302	6	299	0.0609194	0.280764	0.828381	0.986718	0.107118	0.285672	0.708	0.977591	anti_androgen_oral_contraceptive	1124	1123	14	1110	-0.381888	0.126705	0.00263715	0.218489	-0.368923	0.129084	0.00434624	0.26101	anti_androgen_oral_contraceptive	12.6858	62.2893	0.115489	-0.306965	-2.65795	0.00786167	0.4717	NS	NS	NA
FUCCAT.PWY	454	397	2	452	NA	NA	NA	NA	NA	NA	NA	NA	anti_androgen_oral_contraceptive	305	293	6	299	-0.348115	0.380448	0.360964	0.986718	-0.437571	0.381698	0.252738	0.977591	anti_androgen_oral_contraceptive	1124	1101	14	1110	-0.495147	0.22187	0.0258377	0.358087	-0.550076	0.222902	0.0137536	0.54215	anti_androgen_oral_contraceptive	6.9089	20.3143	0.191659	-0.457832	-2.38878	0.0169045	0.780158	NS	NS	NA
P108.PWY	454	242	2	452	NA	NA	NA	NA	NA	NA	NA	NA	anti_androgen_oral_contraceptive	305	212	6	299	-1.04155	0.975933	0.286727	0.986718	-1.38128	1.00362	0.169896	0.977591	anti_androgen_oral_contraceptive	1124	843	14	1110	-1.39777	0.674521	0.0384726	0.358087	-1.46424	0.685822	0.032985	0.648759	anti_androgen_oral_contraceptive	1.04993	2.1979	0.554885	-1.28261	-2.31149	0.0208056	0.780158	NS	NS	NA
PWY.5154	454	454	2	452	NA	NA	NA	NA	NA	NA	NA	NA	anti_androgen_oral_contraceptive	305	304	6	299	0.249226	0.272182	0.360601	0.986718	0.249664	0.274996	0.364788	0.977591	anti_androgen_oral_contraceptive	1124	1122	14	1110	0.338004	0.160634	0.0355863	0.358087	0.330456	0.163419	0.04341	0.744171	anti_androgen_oral_contraceptive	13.4983	38.755	0.138339	0.31507	2.27753	0.0227546	0.780158	NS	NS	NA
REDCITCYC	454	284	2	452	NA	NA	NA	NA	NA	NA	NA	NA	anti_androgen_oral_contraceptive	305	172	6	299	0.241597	0.87667	0.783058	0.986718	0.539173	0.893891	0.54691	0.977591	anti_androgen_oral_contraceptive	1124	646	14	1110	1.60747	0.647537	0.0131949	0.358087	1.58784	0.655752	0.0156252	0.54215	anti_androgen_oral_contraceptive	1.30115	2.3849	0.520858	1.12532	2.16052	0.0307323	0.819528	NS	NS	NA
PWY.5104	454	440	2	452	NA	NA	NA	NA	NA	NA	NA	NA	anti_androgen_oral_contraceptive	305	305	6	299	-0.637787	0.29554	0.0317285	0.986718	-0.605268	0.300761	0.0451951	0.977591	anti_androgen_oral_contraceptive	1124	1123	14	1110	-0.233042	0.18982	0.21982	0.616835	-0.276109	0.190634	0.147804	0.991466	anti_androgen_oral_contraceptive	11.449	27.7533	0.159714	-0.351248	-2.19922	0.027862	0.819528	NS	NS	NA
PWY.7254	454	246	2	452	NA	NA	NA	NA	NA	NA	NA	NA	anti_androgen_oral_contraceptive	305	137	6	299	0.194979	0.858232	0.820434	0.986718	0.405131	0.872645	0.642847	0.977591	anti_androgen_oral_contraceptive	1124	528	14	1110	1.28907	0.621786	0.0383843	0.358087	1.44695	0.627081	0.0212198	0.54215	anti_androgen_oral_contraceptive	1.35766	2.58654	0.503525	0.912468	1.81216	0.0699614	0.986169	NS	NS	NA
PWY.6595	454	427	2	452	NA	NA	NA	NA	NA	NA	NA	NA	anti_androgen_oral_contraceptive	305	299	6	299	-0.232998	0.26498	0.379969	0.986718	-0.239424	0.259401	0.35689	0.977591	anti_androgen_oral_contraceptive	1124	1117	14	1110	0.384382	0.165356	0.0202756	0.358087	0.38039	0.166572	0.0225896	0.54215	anti_androgen_oral_contraceptive	14.2421	36.5729	0.140283	0.211347	1.50658	0.131919	0.986169	NS	NS	NA
PWY.7117	454	384	2	452	NA	NA	NA	NA	NA	NA	NA	NA	anti_androgen_oral_contraceptive	305	286	6	299	-0.122287	0.933927	0.895912	0.986718	-0.0943506	0.971434	0.922701	0.981903	anti_androgen_oral_contraceptive	1124	1054	14	1110	-1.23046	0.617052	0.0463844	0.372235	-1.4712	0.629863	0.0196879	0.54215	anti_androgen_oral_contraceptive	1.1465	2.62638	0.51483	-0.893709	-1.73593	0.0825761	0.986169	NS	NS	NA
PWY.5913	454	416	2	452	NA	NA	NA	NA	NA	NA	NA	NA	anti_androgen_oral_contraceptive	305	292	6	299	-0.269721	0.894082	0.763111	0.986718	-0.251548	0.927729	0.786492	0.977591	anti_androgen_oral_contraceptive	1124	1078	14	1110	-1.11683	0.576137	0.0528163	0.392821	-1.38054	0.586563	0.0187713	0.54215	anti_androgen_oral_contraceptive	1.25097	3.01265	0.484296	-0.868284	-1.79288	0.0729923	0.986169	NS	NS	NA
PWY.5464	454	262	2	452	NA	NA	NA	NA	NA	NA	NA	NA	anti_androgen_oral_contraceptive	305	161	6	299	0.301031	0.897221	0.737473	0.986718	0.286687	0.91897	0.755313	0.977591	anti_androgen_oral_contraceptive	1124	555	14	1110	1.42993	0.659173	0.0302717	0.358087	1.44846	0.662479	0.0289991	0.632708	anti_androgen_oral_contraceptive	1.24223	2.30145	0.531218	1.0342	1.94684	0.0515538	0.986169	NS	NS	NA
PWY.5173	454	294	2	452	NA	NA	NA	NA	NA	NA	NA	NA	anti_androgen_oral_contraceptive	305	173	6	299	0.185171	0.737938	0.802041	0.986718	0.18526	0.740879	0.80274	0.977591	anti_androgen_oral_contraceptive	1124	600	14	1110	1.08409	0.541765	0.0456303	0.372235	1.13572	0.538409	0.0351411	0.648759	anti_androgen_oral_contraceptive	1.83637	3.40705	0.43671	0.769267	1.76151	0.0781526	0.986169	NS	NS	NA
PWY.7237	454	449	2	452	NA	NA	NA	NA	NA	NA	NA	NA	anti_androgen_oral_contraceptive	305	305	6	299	-0.237748	0.253216	0.348537	0.986718	-0.205997	0.241792	0.395011	0.977591	anti_androgen_oral_contraceptive	1124	1124	14	1110	0.276839	0.155323	0.0749662	0.401759	0.31226	0.15669	0.0465307	0.744492	anti_androgen_oral_contraceptive	15.5962	41.4503	0.132399	0.136154	1.02836	0.303781	0.986169	NS	NS	NA
HSERMETANA.PWY	454	447	2	452	NA	NA	NA	NA	NA	NA	NA	NA	anti_androgen_oral_contraceptive	305	305	6	299	0.0546775	0.180653	0.762362	0.986718	0.047825	0.186776	0.798115	0.977591	anti_androgen_oral_contraceptive	1124	1124	14	1110	-0.191149	0.105811	0.0711095	0.401759	-0.204937	0.107679	0.0572809	0.808672	anti_androgen_oral_contraceptive	30.6416	89.3173	0.0913027	-0.128357	-1.40584	0.159772	0.986169	NS	NS	NA
PWY.6737	454	454	2	452	NA	NA	NA	NA	NA	NA	NA	NA	anti_androgen_oral_contraceptive	305	305	6	299	0.0251315	0.0792906	0.751507	0.986718	0.00711188	0.0809548	0.930065	0.981903	anti_androgen_oral_contraceptive	1124	1124	14	1110	0.0822483	0.0463648	0.0763468	0.401759	0.0905139	0.0469687	0.0542302	0.808672	anti_androgen_oral_contraceptive	159.058	465.182	0.0400243	0.0676948	1.69134	0.0907716	0.986169	NS	NS	NA
RHAMCAT.PWY	454	454	2	452	NA	NA	NA	NA	NA	NA	NA	NA	anti_androgen_oral_contraceptive	305	305	6	299	-0.0096043	0.188736	0.959449	0.986718	-0.0298614	0.191267	0.876055	0.977591	anti_androgen_oral_contraceptive	1124	1124	14	1110	0.20031	0.0967252	0.0385965	0.358087	0.167123	0.0981794	0.0890036	0.9545	anti_androgen_oral_contraceptive	28.0731	106.886	0.0860793	0.156645	1.81978	0.068793	0.986169	NS	NS	NA
GOLPDLCAT.PWY	454	447	2	452	NA	NA	NA	NA	NA	NA	NA	NA	anti_androgen_oral_contraceptive	305	304	6	299	-0.015824	0.228352	0.944801	0.986718	0.0287596	0.2283	0.899851	0.977591	anti_androgen_oral_contraceptive	1124	1120	14	1110	0.268642	0.145139	0.0644455	0.401759	0.257408	0.146623	0.0794495	0.9545	anti_androgen_oral_contraceptive	19.1774	47.4717	0.122491	0.186791	1.52494	0.127274	0.986169	NS	NS	NA
HEMESYN2.PWY	454	439	2	452	NA	NA	NA	NA	NA	NA	NA	NA	anti_androgen_oral_contraceptive	305	284	6	299	-0.644161	0.613705	0.29474	0.986718	-0.497052	0.634043	0.433778	0.977591	anti_androgen_oral_contraceptive	1124	1057	14	1110	0.750338	0.415413	0.0711488	0.401759	0.700048	0.424216	0.0991909	0.9545	anti_androgen_oral_contraceptive	2.6551	5.79483	0.344012	0.312164	0.907423	0.364183	0.986169	NS	NS	NA
PWY.6531	454	310	2	452	NA	NA	NA	NA	NA	NA	NA	NA	anti_androgen_oral_contraceptive	305	197	6	299	-0.500364	0.894775	0.576441	0.986718	-0.183392	0.919909	0.842136	0.977591	anti_androgen_oral_contraceptive	1124	747	14	1110	1.05544	0.599818	0.0787505	0.407724	1.03185	0.613241	0.0927404	0.9545	anti_androgen_oral_contraceptive	1.24903	2.77947	0.498229	0.573062	1.1502	0.250062	0.986169	NS	NS	NA
PWY.6606	454	443	2	452	NA	NA	NA	NA	NA	NA	NA	NA	anti_androgen_oral_contraceptive	305	303	6	299	-0.163378	0.190586	0.39202	0.986718	-0.202889	0.186528	0.277744	0.977591	anti_androgen_oral_contraceptive	1124	1122	14	1110	0.208634	0.121469	0.0861534	0.425465	0.217225	0.123701	0.0793683	0.9545	anti_androgen_oral_contraceptive	27.5307	67.7744	0.102433	0.101171	0.987676	0.323311	0.986169	NS	NS	NA
CITRULBIO.PWY	454	423	2	452	NA	NA	NA	NA	NA	NA	NA	NA	anti_androgen_oral_contraceptive	305	293	6	299	-0.438175	0.339286	0.197586	0.986718	-0.428574	0.337293	0.205032	0.977591	anti_androgen_oral_contraceptive	1124	1096	14	1110	0.341487	0.212111	0.107699	0.508402	0.352671	0.216009	0.10284	0.9545	anti_androgen_oral_contraceptive	8.68699	22.2267	0.179856	0.122396	0.680525	0.496172	0.986169	NS	NS	NA
PWY.4984	454	421	2	452	NA	NA	NA	NA	NA	NA	NA	NA	anti_androgen_oral_contraceptive	305	293	6	299	-0.443885	0.348172	0.203379	0.986718	-0.437483	0.347281	0.208928	0.977591	anti_androgen_oral_contraceptive	1124	1096	14	1110	0.346515	0.217787	0.111884	0.513415	0.361186	0.221588	0.103404	0.9545	anti_androgen_oral_contraceptive	8.24921	21.0832	0.18464	0.124229	0.672817	0.501064	0.986169	NS	NS	NA
PWY0.1296	454	454	2	452	NA	NA	NA	NA	NA	NA	NA	NA	anti_androgen_oral_contraceptive	305	305	6	299	0.0875969	0.11009	0.426854	0.986718	0.0637883	0.111968	0.56937	0.977591	anti_androgen_oral_contraceptive	1124	1124	14	1110	0.0895889	0.0601656	0.136761	0.541979	0.101481	0.0609603	0.096264	0.9545	anti_androgen_oral_contraceptive	82.5092	276.251	0.0527956	0.0891308	1.68822	0.0913685	0.986169	NS	NS	NA
PWY.241	454	353	2	452	NA	NA	NA	NA	NA	NA	NA	NA	anti_androgen_oral_contraceptive	305	281	6	299	-0.145084	0.668594	0.828358	0.986718	-0.10498	0.695257	0.880095	0.977591	anti_androgen_oral_contraceptive	1124	1046	14	1110	-0.657672	0.451281	0.145303	0.548731	-0.782585	0.459976	0.0891643	0.9545	anti_androgen_oral_contraceptive	2.23705	4.91027	0.374049	-0.497237	-1.32934	0.183737	0.986169	NS	NS	NA
PWY.6901	454	449	2	452	NA	NA	NA	NA	NA	NA	NA	NA	anti_androgen_oral_contraceptive	305	298	6	299	-0.525164	0.345482	0.129582	0.986718	-0.497259	0.344481	0.150107	0.977591	anti_androgen_oral_contraceptive	1124	1116	14	1110	0.26158	0.181603	0.150041	0.560037	0.295173	0.184795	0.110498	0.982205	anti_androgen_oral_contraceptive	8.37816	30.3216	0.160748	0.0912572	0.567703	0.570237	0.986169	NS	NS	NA
PWY.4242	454	454	2	452	NA	NA	NA	NA	NA	NA	NA	NA	anti_androgen_oral_contraceptive	305	304	6	299	-0.160329	0.202674	0.42955	0.986718	-0.143733	0.210033	0.494379	0.977591	anti_androgen_oral_contraceptive	1124	1123	14	1110	-0.194492	0.111802	0.0822038	0.412303	-0.179149	0.113988	0.11633	0.991466	anti_androgen_oral_contraceptive	24.3446	80.0026	0.0978948	-0.186522	-1.90533	0.0567374	0.986169	NS	NS	NA
PWY.6703	454	454	2	452	NA	NA	NA	NA	NA	NA	NA	NA	anti_androgen_oral_contraceptive	305	305	6	299	-0.108325	0.137744	0.432242	0.986718	-0.104529	0.143645	0.467447	0.977591	anti_androgen_oral_contraceptive	1124	1124	14	1110	0.112794	0.0646018	0.0810883	0.412303	0.0972936	0.0659699	0.140556	0.991466	anti_androgen_oral_contraceptive	52.7056	239.613	0.0584886	0.072926	1.24684	0.212456	0.986169	NS	NS	NA
PWY.7211	454	446	2	452	NA	NA	NA	NA	NA	NA	NA	NA	anti_androgen_oral_contraceptive	305	304	6	299	-0.0467295	0.265294	0.860304	0.986718	-0.0845425	0.267241	0.75199	0.977591	anti_androgen_oral_contraceptive	1124	1120	14	1110	-0.206044	0.123415	0.0952986	0.463498	-0.190757	0.125408	0.128535	0.991466	anti_androgen_oral_contraceptive	14.2084	65.6544	0.111899	-0.177701	-1.58804	0.112277	0.986169	NS	NS	NA
P441.PWY	454	449	2	452	NA	NA	NA	NA	NA	NA	NA	NA	anti_androgen_oral_contraceptive	305	300	6	299	-0.345725	0.246272	0.161431	0.986718	-0.313255	0.25128	0.213662	0.977591	anti_androgen_oral_contraceptive	1124	1117	14	1110	0.244268	0.153559	0.11196	0.513415	0.23275	0.156548	0.137373	0.991466	anti_androgen_oral_contraceptive	16.4881	42.4084	0.130303	0.0790992	0.607039	0.543825	0.986169	NS	NS	NA
GLUDEG.I.PWY	454	344	2	452	NA	NA	NA	NA	NA	NA	NA	NA	anti_androgen_oral_contraceptive	305	244	6	299	-0.100221	0.78718	0.898775	0.986718	-0.192327	0.81377	0.813351	0.977591	anti_androgen_oral_contraceptive	1124	956	14	1110	0.790936	0.524501	0.131843	0.529861	0.799894	0.53423	0.134613	0.991466	anti_androgen_oral_contraceptive	1.61381	3.63502	0.436484	0.51694	1.18433	0.236284	0.986169	NS	NS	NA
PWY.6353	454	450	2	452	NA	NA	NA	NA	NA	NA	NA	NA	anti_androgen_oral_contraceptive	305	305	6	299	-0.129125	0.197968	0.514745	0.986718	-0.104287	0.208129	0.616744	0.977591	anti_androgen_oral_contraceptive	1124	1124	14	1110	0.169109	0.110136	0.124959	0.529861	0.162022	0.111152	0.14523	0.991466	anti_androgen_oral_contraceptive	25.5159	82.44	0.0962447	0.09862	1.02468	0.305514	0.986169	NS	NS	NA
PRPP.PWY	454	449	2	452	NA	NA	NA	NA	NA	NA	NA	NA	anti_androgen_oral_contraceptive	305	304	6	299	0.0172314	0.227951	0.939795	0.986718	-0.0155246	0.228495	0.945884	0.982737	anti_androgen_oral_contraceptive	1124	1121	14	1110	-0.14854	0.0971032	0.126378	0.529861	-0.139616	0.0985819	0.157002	0.991466	anti_androgen_oral_contraceptive	19.2449	106.055	0.0893355	-0.123079	-1.37772	0.168291	0.986169	NS	NS	NA
ARGININE.SYN4.PWY	454	422	2	452	NA	NA	NA	NA	NA	NA	NA	NA	anti_androgen_oral_contraceptive	305	281	6	299	-0.107841	0.835452	0.897381	0.986718	-0.0409095	0.839784	0.961184	0.994328	anti_androgen_oral_contraceptive	1124	1080	14	1110	0.705611	0.457561	0.123329	0.529861	0.627821	0.463162	0.175539	0.991466	anti_androgen_oral_contraceptive	1.43271	4.77641	0.401315	0.517913	1.29054	0.196863	0.986169	NS	NS	NA
GLYCOLYSIS.E.D	454	426	2	452	NA	NA	NA	NA	NA	NA	NA	NA	anti_androgen_oral_contraceptive	305	283	6	299	0.125552	0.710621	0.859881	0.986718	0.292607	0.736569	0.691499	0.977591	anti_androgen_oral_contraceptive	1124	1065	14	1110	0.658614	0.448236	0.14202	0.548084	0.683743	0.45116	0.129934	0.991466	anti_androgen_oral_contraceptive	1.98027	4.97722	0.379118	0.506892	1.33703	0.181213	0.986169	NS	NS	NA
PWY.6168	454	454	2	452	NA	NA	NA	NA	NA	NA	NA	NA	anti_androgen_oral_contraceptive	305	303	6	299	-0.0635124	0.271174	0.814984	0.986718	-0.118614	0.27092	0.661885	0.977591	anti_androgen_oral_contraceptive	1124	1122	14	1110	0.223661	0.160294	0.163201	0.585692	0.177348	0.161616	0.272742	0.991466	anti_androgen_oral_contraceptive	13.5989	38.9193	0.137989	0.149301	1.08198	0.279263	0.986169	NS	NS	NA
HISDEG.PWY	454	447	2	452	NA	NA	NA	NA	NA	NA	NA	NA	anti_androgen_oral_contraceptive	305	300	6	299	-0.158075	0.462047	0.732507	0.986718	-0.0941965	0.472851	0.842255	0.977591	anti_androgen_oral_contraceptive	1124	1113	14	1110	-0.32689	0.253084	0.196758	0.616835	-0.36044	0.259636	0.165354	0.991466	anti_androgen_oral_contraceptive	4.68412	15.6124	0.221967	-0.28793	-1.29717	0.194571	0.986169	NS	NS	NA
HISTSYN.PWY	454	454	2	452	NA	NA	NA	NA	NA	NA	NA	NA	anti_androgen_oral_contraceptive	305	305	6	299	-0.0613614	0.116725	0.599492	0.986718	-0.0858853	0.119847	0.47424	0.977591	anti_androgen_oral_contraceptive	1124	1124	14	1110	-0.089049	0.0673132	0.186138	0.616835	-0.0741965	0.0679677	0.275234	0.991466	anti_androgen_oral_contraceptive	73.3963	220.698	0.0583118	-0.0821391	-1.40862	0.158948	0.986169	NS	NS	NA
P161.PWY	454	447	2	452	NA	NA	NA	NA	NA	NA	NA	NA	anti_androgen_oral_contraceptive	305	302	6	299	0.114099	0.306591	0.710047	0.986718	0.0440709	0.310156	0.887117	0.977591	anti_androgen_oral_contraceptive	1124	1123	14	1110	0.270151	0.210565	0.199766	0.616835	0.256654	0.21203	0.226369	0.991466	anti_androgen_oral_contraceptive	10.6385	22.5541	0.173572	0.220135	1.26826	0.204704	0.986169	NS	NS	NA
P185.PWY	454	447	2	452	NA	NA	NA	NA	NA	NA	NA	NA	anti_androgen_oral_contraceptive	305	300	6	299	-0.513378	0.355985	0.150333	0.986718	-0.465303	0.350769	0.185835	0.977591	anti_androgen_oral_contraceptive	1124	1115	14	1110	0.237535	0.187286	0.204959	0.616835	0.267894	0.188874	0.156376	0.991466	anti_androgen_oral_contraceptive	7.89106	28.5096	0.165747	0.0747495	0.450986	0.652	0.986169	NS	NS	NA
PHOSLIPSYN.PWY	454	432	2	452	NA	NA	NA	NA	NA	NA	NA	NA	anti_androgen_oral_contraceptive	305	267	6	299	0.546269	0.909196	0.548413	0.986718	0.735601	0.930019	0.429682	0.977591	anti_androgen_oral_contraceptive	1124	1013	14	1110	0.722723	0.592631	0.222906	0.616835	0.526912	0.604057	0.383246	0.991466	anti_androgen_oral_contraceptive	1.20972	2.84729	0.496475	0.670107	1.34973	0.177102	0.986169	NS	NS	NA
PWY.2941	454	454	2	452	NA	NA	NA	NA	NA	NA	NA	NA	anti_androgen_oral_contraceptive	305	305	6	299	-0.147423	0.239507	0.538681	0.986718	-0.126741	0.251799	0.615149	0.977591	anti_androgen_oral_contraceptive	1124	1124	14	1110	-0.16739	0.135888	0.218276	0.616835	-0.18098	0.136989	0.186743	0.991466	anti_androgen_oral_contraceptive	17.4327	54.1547	0.11819	-0.162528	-1.37514	0.169089	0.986169	NS	NS	NA
PWY.4702	454	286	2	452	NA	NA	NA	NA	NA	NA	NA	NA	anti_androgen_oral_contraceptive	305	216	6	299	-0.896736	0.961075	0.351547	0.986718	-1.29808	0.983485	0.18802	0.977591	anti_androgen_oral_contraceptive	1124	834	14	1110	-0.90726	0.677192	0.180603	0.616835	-0.816777	0.692144	0.238234	0.991466	anti_androgen_oral_contraceptive	1.08264	2.1806	0.553573	-0.903769	-1.63261	0.102551	0.986169	NS	NS	NA
PWY.5022	454	325	2	452	NA	NA	NA	NA	NA	NA	NA	NA	anti_androgen_oral_contraceptive	305	211	6	299	0.527139	0.864197	0.542343	0.986718	0.181398	0.880801	0.836991	0.977591	anti_androgen_oral_contraceptive	1124	899	14	1110	0.716005	0.574386	0.212821	0.616835	0.730521	0.582463	0.210044	0.991466	anti_androgen_oral_contraceptive	1.33898	3.03104	0.478364	0.658136	1.37581	0.168881	0.986169	NS	NS	NA
PWY.5177	454	436	2	452	NA	NA	NA	NA	NA	NA	NA	NA	anti_androgen_oral_contraceptive	305	305	6	299	0.4246	0.207492	0.0416497	0.986718	0.419569	0.204284	0.041039	0.977591	anti_androgen_oral_contraceptive	1124	1123	14	1110	-0.130084	0.102597	0.205099	0.616835	-0.121336	0.103679	0.242145	0.991466	anti_androgen_oral_contraceptive	23.2273	95.0013	0.0919684	-0.0211102	-0.229537	0.818451	0.986169	NS	NS	NA
PWY.5973	454	454	2	452	NA	NA	NA	NA	NA	NA	NA	NA	anti_androgen_oral_contraceptive	305	305	6	299	0.0434101	0.218121	0.842384	0.986718	0.0312929	0.215707	0.884765	0.977591	anti_androgen_oral_contraceptive	1124	1124	14	1110	-0.154691	0.126655	0.22221	0.616835	-0.160738	0.127855	0.208957	0.991466	anti_androgen_oral_contraceptive	21.0187	62.3382	0.109529	-0.104739	-0.956268	0.338937	0.986169	NS	NS	NA
PWY.6549	454	323	2	452	NA	NA	NA	NA	NA	NA	NA	NA	anti_androgen_oral_contraceptive	305	236	6	299	-0.218444	0.92759	0.813985	0.986718	-0.64754	0.958766	0.50002	0.977591	anti_androgen_oral_contraceptive	1124	892	14	1110	0.897964	0.679589	0.186661	0.616835	0.693156	0.691289	0.31623	0.991466	anti_androgen_oral_contraceptive	1.16222	2.16525	0.548205	0.508024	0.926705	0.35408	0.986169	NS	NS	NA
PWY.6897	454	453	2	452	NA	NA	NA	NA	NA	NA	NA	NA	anti_androgen_oral_contraceptive	305	303	6	299	-0.543995	0.372116	0.144867	0.986718	-0.416155	0.367522	0.258572	0.977591	anti_androgen_oral_contraceptive	1124	1117	14	1110	0.258661	0.210003	0.218324	0.616835	0.206958	0.212421	0.330138	0.991466	anti_androgen_oral_contraceptive	7.22178	22.6751	0.182889	0.0647749	0.354176	0.723207	0.986169	NS	NS	NA
PWY.7234	454	454	2	452	NA	NA	NA	NA	NA	NA	NA	NA	anti_androgen_oral_contraceptive	305	305	6	299	-0.182544	0.251934	0.469287	0.986718	-0.149757	0.246401	0.543861	0.977591	anti_androgen_oral_contraceptive	1124	1124	14	1110	-0.182828	0.142921	0.201085	0.616835	-0.184608	0.144863	0.202813	0.991466	anti_androgen_oral_contraceptive	15.7553	48.9564	0.124311	-0.182759	-1.47018	0.141514	0.986169	NS	NS	NA
PWY.7323	454	381	2	452	NA	NA	NA	NA	NA	NA	NA	NA	anti_androgen_oral_contraceptive	305	230	6	299	-0.169458	0.93296	0.855993	0.986718	0.27364	0.94108	0.771454	0.977591	anti_androgen_oral_contraceptive	1124	837	14	1110	0.847183	0.656455	0.19713	0.616835	0.829198	0.667654	0.214523	0.991466	anti_androgen_oral_contraceptive	1.14888	2.32054	0.536873	0.510528	0.95093	0.34164	0.986169	NS	NS	NA
PWY0.1586	454	454	2	452	NA	NA	NA	NA	NA	NA	NA	NA	anti_androgen_oral_contraceptive	305	305	6	299	-0.0801188	0.311203	0.797011	0.986718	-0.121864	0.306559	0.691305	0.977591	anti_androgen_oral_contraceptive	1124	1123	14	1110	-0.217277	0.177488	0.221143	0.616835	-0.209636	0.182118	0.249947	0.991466	anti_androgen_oral_contraceptive	10.3255	31.7441	0.154176	-0.183613	-1.19094	0.233679	0.986169	NS	NS	NA
PWY4FS.7	454	433	2	452	NA	NA	NA	NA	NA	NA	NA	NA	anti_androgen_oral_contraceptive	305	268	6	299	0.403521	0.860948	0.639631	0.986718	0.557608	0.883225	0.52837	0.977591	anti_androgen_oral_contraceptive	1124	1013	14	1110	0.701786	0.574355	0.222015	0.616835	0.488532	0.584516	0.403459	0.991466	anti_androgen_oral_contraceptive	1.34911	3.03137	0.477793	0.609926	1.27655	0.201761	0.986169	NS	NS	NA
PWY4FS.8	454	433	2	452	NA	NA	NA	NA	NA	NA	NA	NA	anti_androgen_oral_contraceptive	305	268	6	299	0.403521	0.860948	0.639631	0.986718	0.557608	0.883225	0.528369	0.977591	anti_androgen_oral_contraceptive	1124	1013	14	1110	0.701786	0.574355	0.222015	0.616835	0.488533	0.584516	0.403459	0.991466	anti_androgen_oral_contraceptive	1.34911	3.03137	0.477792	0.609926	1.27655	0.201761	0.986169	NS	NS	NA
PWY.5101	454	442	2	452	NA	NA	NA	NA	NA	NA	NA	NA	anti_androgen_oral_contraceptive	305	305	6	299	0.0894638	0.275754	0.745839	0.986718	0.0222521	0.280806	0.936899	0.981903	anti_androgen_oral_contraceptive	1124	1122	14	1110	-0.21219	0.158332	0.180468	0.616835	-0.185701	0.159978	0.245987	0.991466	anti_androgen_oral_contraceptive	13.1509	39.89	0.137307	-0.137398	-1.00066	0.316992	0.986169	NS	NS	NA
PYRIDNUCSYN.PWY	454	453	2	452	NA	NA	NA	NA	NA	NA	NA	NA	anti_androgen_oral_contraceptive	305	305	6	299	-0.210981	0.112957	0.062772	0.986718	-0.219357	0.116576	0.060982	0.977591	anti_androgen_oral_contraceptive	1124	1124	14	1110	-0.0673141	0.0564714	0.233514	0.635017	-0.0780266	0.0572625	0.173291	0.991466	anti_androgen_oral_contraceptive	78.3739	313.576	0.0505108	-0.0960416	-1.90141	0.0572489	0.986169	NS	NS	NA
PWY.6121	454	454	2	452	NA	NA	NA	NA	NA	NA	NA	NA	anti_androgen_oral_contraceptive	305	305	6	299	0.0523128	0.0429082	0.223795	0.986718	0.0426976	0.0426464	0.317705	0.977591	anti_androgen_oral_contraceptive	1124	1124	14	1110	0.0310198	0.0267542	0.246527	0.643854	0.0358906	0.0269781	0.183683	0.991466	anti_androgen_oral_contraceptive	543.149	1397.07	0.0227026	0.0369807	1.62892	0.10333	0.986169	NS	NS	NA
PWY.724	454	454	2	452	NA	NA	NA	NA	NA	NA	NA	NA	anti_androgen_oral_contraceptive	305	305	6	299	-0.00478863	0.0400118	0.904822	0.986718	-0.0110333	0.0402027	0.783973	0.977591	anti_androgen_oral_contraceptive	1124	1124	14	1110	-0.0282517	0.0240695	0.240744	0.643854	-0.0266153	0.0241448	0.270571	0.991466	anti_androgen_oral_contraceptive	624.632	1726.1	0.0206252	-0.0220172	-1.06749	0.285751	0.986169	NS	NS	NA
PWY.7456	454	333	2	452	NA	NA	NA	NA	NA	NA	NA	NA	anti_androgen_oral_contraceptive	305	265	6	299	-0.726658	0.956172	0.447876	0.986718	-0.639184	0.951137	0.502158	0.977591	anti_androgen_oral_contraceptive	1124	1045	14	1110	-0.638999	0.548149	0.243969	0.643854	-0.709545	0.553105	0.199825	0.991466	anti_androgen_oral_contraceptive	1.09377	3.32815	0.475548	-0.660681	-1.38931	0.16474	0.986169	NS	NS	NA
PWY.7222	454	454	2	452	NA	NA	NA	NA	NA	NA	NA	NA	anti_androgen_oral_contraceptive	305	305	6	299	0.20601	0.152487	0.177724	0.986718	0.171541	0.157051	0.275717	0.977591	anti_androgen_oral_contraceptive	1124	1124	14	1110	0.083743	0.0736528	0.255783	0.656852	0.0662372	0.0748087	0.376127	0.991466	anti_androgen_oral_contraceptive	43.0063	184.341	0.0663216	0.106872	1.61142	0.107089	0.986169	NS	NS	NA
PWY.5667	454	454	2	452	NA	NA	NA	NA	NA	NA	NA	NA	anti_androgen_oral_contraceptive	305	305	6	299	-0.0393958	0.0826797	0.63408	0.986718	-0.0741233	0.0842202	0.379607	0.977591	anti_androgen_oral_contraceptive	1124	1124	14	1110	0.047906	0.0433326	0.269166	0.669785	0.0569502	0.043677	0.192551	0.991466	anti_androgen_oral_contraceptive	146.286	532.562	0.0383808	0.0290932	0.758015	0.448442	0.986169	NS	NS	NA
PWY.6126	454	454	2	452	NA	NA	NA	NA	NA	NA	NA	NA	anti_androgen_oral_contraceptive	305	305	6	299	0.17652	0.136635	0.197393	0.986718	0.143936	0.140945	0.308087	0.977591	anti_androgen_oral_contraceptive	1124	1124	14	1110	0.0697412	0.0630552	0.268949	0.669785	0.0541195	0.0640762	0.398516	0.991466	anti_androgen_oral_contraceptive	53.5642	251.512	0.0572527	0.0884891	1.54559	0.122204	0.986169	NS	NS	NA
PWY0.1319	454	454	2	452	NA	NA	NA	NA	NA	NA	NA	NA	anti_androgen_oral_contraceptive	305	305	6	299	-0.0394106	0.0826777	0.633944	0.986718	-0.0741264	0.084219	0.379581	0.977591	anti_androgen_oral_contraceptive	1124	1124	14	1110	0.047906	0.0433326	0.269166	0.669785	0.0569509	0.0436772	0.192548	0.991466	anti_androgen_oral_contraceptive	146.293	532.562	0.0383806	0.0290893	0.757916	0.448501	0.986169	NS	NS	NA
COLANSYN.PWY	454	389	2	452	NA	NA	NA	NA	NA	NA	NA	NA	anti_androgen_oral_contraceptive	305	232	6	299	-0.230439	0.987837	0.815707	0.986718	0.322229	1.00136	0.747865	0.977591	anti_androgen_oral_contraceptive	1124	853	14	1110	0.75139	0.693631	0.278922	0.683465	0.706609	0.705745	0.316943	0.991466	anti_androgen_oral_contraceptive	1.02478	2.07847	0.567665	0.427163	0.752491	0.451756	0.986169	NS	NS	NA
PWY66.422	454	454	2	452	NA	NA	NA	NA	NA	NA	NA	NA	anti_androgen_oral_contraceptive	305	305	6	299	0.0448912	0.0916941	0.624799	0.986718	0.0167345	0.0947359	0.859926	0.977591	anti_androgen_oral_contraceptive	1124	1124	14	1110	0.0547807	0.0505544	0.278779	0.683465	0.0656076	0.0513971	0.202063	0.991466	anti_androgen_oral_contraceptive	118.937	391.275	0.0442715	0.0524753	1.18531	0.235897	0.986169	NS	NS	NA
PWY.6317	454	454	2	452	NA	NA	NA	NA	NA	NA	NA	NA	anti_androgen_oral_contraceptive	305	305	6	299	0.0523352	0.0919902	0.569842	0.986718	0.0266392	0.0951165	0.779646	0.977591	anti_androgen_oral_contraceptive	1124	1124	14	1110	0.0547609	0.0510409	0.283557	0.684375	0.064735	0.0517232	0.211002	0.991466	anti_androgen_oral_contraceptive	118.173	383.852	0.0446311	0.0541899	1.21417	0.224682	0.986169	NS	NS	NA
PANTO.PWY	454	454	2	452	NA	NA	NA	NA	NA	NA	NA	NA	anti_androgen_oral_contraceptive	305	305	6	299	0.00164995	0.111012	0.988152	0.988152	-0.0244187	0.113132	0.829278	0.977591	anti_androgen_oral_contraceptive	1124	1124	14	1110	0.0552666	0.0518914	0.287088	0.687726	0.0618356	0.0528013	0.24182	0.991466	anti_androgen_oral_contraceptive	81.1446	371.371	0.0470092	0.0456521	0.971131	0.331483	0.986169	NS	NS	NA
PWY4LZ.257	454	434	2	452	NA	NA	NA	NA	NA	NA	NA	NA	anti_androgen_oral_contraceptive	305	300	6	299	0.116	0.299216	0.698534	0.986718	0.0507481	0.304087	0.867589	0.977591	anti_androgen_oral_contraceptive	1124	1123	14	1110	0.209086	0.198406	0.29219	0.694764	0.204523	0.199594	0.305736	0.991466	anti_androgen_oral_contraceptive	11.1694	25.4033	0.165357	0.180657	1.09253	0.2746	0.986169	NS	NS	NA
SALVADEHYPOX.PWY	454	452	2	452	NA	NA	NA	NA	NA	NA	NA	NA	anti_androgen_oral_contraceptive	305	305	6	299	0.0552042	0.138829	0.691182	0.986718	0.0698462	0.14391	0.627839	0.977591	anti_androgen_oral_contraceptive	1124	1124	14	1110	0.07594	0.0739234	0.304515	0.718744	0.0769696	0.0746043	0.302445	0.991466	anti_androgen_oral_contraceptive	51.8849	182.994	0.0652497	0.0713594	1.09364	0.274115	0.986169	NS	NS	NA
PWY.5505	454	230	2	452	NA	NA	NA	NA	NA	NA	NA	NA	anti_androgen_oral_contraceptive	305	159	6	299	0.442449	0.863735	0.608855	0.986718	0.499991	0.892322	0.575732	0.977591	anti_androgen_oral_contraceptive	1124	608	14	1110	0.64342	0.640546	0.315362	0.738913	0.624164	0.654085	0.340169	0.991466	anti_androgen_oral_contraceptive	1.34042	2.43725	0.514503	0.57211	1.11196	0.266153	0.986169	NS	NS	NA
RIBOSYN2.PWY	454	427	2	452	NA	NA	NA	NA	NA	NA	NA	NA	anti_androgen_oral_contraceptive	305	279	6	299	0.211152	0.860112	0.806243	0.986718	-0.106889	0.85149	0.900198	0.977591	anti_androgen_oral_contraceptive	1124	1045	14	1110	0.560902	0.563381	0.319661	0.743558	0.433895	0.573767	0.449682	0.991466	anti_androgen_oral_contraceptive	1.35173	3.15062	0.471282	0.455897	0.967356	0.333366	0.986169	NS	NS	NA
GLCMANNANAUT.PWY	454	453	2	452	NA	NA	NA	NA	NA	NA	NA	NA	anti_androgen_oral_contraceptive	305	305	6	299	0.301003	0.175706	0.0877506	0.986718	0.329633	0.177303	0.0641396	0.977591	anti_androgen_oral_contraceptive	1124	1124	14	1110	0.0930265	0.0965865	0.335687	0.754247	0.0719964	0.0982256	0.463738	0.991466	anti_androgen_oral_contraceptive	32.3912	107.193	0.0846411	0.141288	1.66926	0.0950651	0.986169	NS	NS	NA
PWY.1861	454	252	2	452	NA	NA	NA	NA	NA	NA	NA	NA	anti_androgen_oral_contraceptive	305	245	6	299	1.43294	0.986166	0.147264	0.986718	1.89818	1.01016	0.0613346	0.977591	anti_androgen_oral_contraceptive	1124	982	14	1110	-0.58463	0.608331	0.336741	0.754247	-0.49157	0.620355	0.428301	0.991466	anti_androgen_oral_contraceptive	1.02825	2.70221	0.517748	-0.028513	-0.0550712	0.956082	0.986169	NS	NS	NA
PWY.5188	454	453	2	452	NA	NA	NA	NA	NA	NA	NA	NA	anti_androgen_oral_contraceptive	305	305	6	299	0.0244349	0.12278	0.842388	0.986718	-0.0341977	0.121859	0.779212	0.977591	anti_androgen_oral_contraceptive	1124	1124	14	1110	0.0643285	0.0666604	0.334745	0.754247	0.0757754	0.0670567	0.258721	0.991466	anti_androgen_oral_contraceptive	66.3353	225.043	0.058583	0.0552463	0.943043	0.345659	0.986169	NS	NS	NA
PWY.6609	454	454	2	452	NA	NA	NA	NA	NA	NA	NA	NA	anti_androgen_oral_contraceptive	305	305	6	299	0.0168134	0.0920893	0.855255	0.986718	-0.0137801	0.0966868	0.886776	0.977591	anti_androgen_oral_contraceptive	1124	1124	14	1110	0.0459889	0.0474173	0.332319	0.754247	0.0444445	0.0482359	0.357049	0.991466	anti_androgen_oral_contraceptive	117.918	444.76	0.042157	0.0398747	0.945861	0.34422	0.986169	NS	NS	NA
PWY.7219	454	454	2	452	NA	NA	NA	NA	NA	NA	NA	NA	anti_androgen_oral_contraceptive	305	305	6	299	-0.0141363	0.043549	0.745718	0.986718	-0.0226951	0.0447092	0.612173	0.977591	anti_androgen_oral_contraceptive	1124	1124	14	1110	-0.0258752	0.0270142	0.338354	0.754247	-0.0207564	0.0268772	0.440126	0.991466	anti_androgen_oral_contraceptive	527.282	1370.3	0.0229562	-0.0226133	-0.985064	0.324593	0.986169	NS	NS	NA
LACTOSECAT.PWY	454	452	2	452	NA	NA	NA	NA	NA	NA	NA	NA	anti_androgen_oral_contraceptive	305	302	6	299	0.0112672	0.253634	0.964599	0.986718	0.00561948	0.259171	0.982719	0.997605	anti_androgen_oral_contraceptive	1124	1117	14	1110	0.181648	0.193276	0.34751	0.764076	0.240809	0.195146	0.217482	0.991466	anti_androgen_oral_contraceptive	15.5448	26.7698	0.153729	0.119056	0.774457	0.43866	0.986169	NS	NS	NA
PWY0.862	454	348	2	452	NA	NA	NA	NA	NA	NA	NA	NA	anti_androgen_oral_contraceptive	305	195	6	299	0.459643	0.956825	0.631307	0.986718	0.468535	0.985443	0.634855	0.977591	anti_androgen_oral_contraceptive	1124	738	14	1110	0.626684	0.682069	0.358399	0.782627	0.606354	0.687626	0.378078	0.991466	anti_androgen_oral_contraceptive	1.09228	2.14953	0.5554	0.570402	1.02701	0.304416	0.986169	NS	NS	NA
TRNA.CHARGING.PWY	454	454	2	452	NA	NA	NA	NA	NA	NA	NA	NA	anti_androgen_oral_contraceptive	305	305	6	299	0.0386677	0.0877223	0.659684	0.986718	0.0369914	0.0911287	0.685131	0.977591	anti_androgen_oral_contraceptive	1124	1124	14	1110	-0.0391346	0.0433913	0.367306	0.796656	-0.0424443	0.0433772	0.328051	0.991466	anti_androgen_oral_contraceptive	129.951	531.123	0.0388933	-0.0238405	-0.612973	0.539894	0.986169	NS	NS	NA
PWY.5005	454	354	2	452	NA	NA	NA	NA	NA	NA	NA	NA	anti_androgen_oral_contraceptive	305	200	6	299	0.622691	1.05429	0.555219	0.986718	0.833914	1.07593	0.438997	0.977591	anti_androgen_oral_contraceptive	1124	720	14	1110	0.683322	0.767472	0.373467	0.802127	0.578975	0.784693	0.460775	0.991466	anti_androgen_oral_contraceptive	0.899661	1.69775	0.620482	0.662321	1.06743	0.285778	0.986169	NS	NS	NA
PWY.621	454	454	2	452	NA	NA	NA	NA	NA	NA	NA	NA	anti_androgen_oral_contraceptive	305	305	6	299	-0.0282194	0.141485	0.842047	0.986718	-0.0266198	0.143606	0.853085	0.977591	anti_androgen_oral_contraceptive	1124	1124	14	1110	0.077584	0.088853	0.382759	0.802127	0.0858668	0.0907407	0.344216	0.991466	anti_androgen_oral_contraceptive	49.9547	126.665	0.0752456	0.0476587	0.633376	0.526488	0.986169	NS	NS	NA
PWY.7229	454	454	2	452	NA	NA	NA	NA	NA	NA	NA	NA	anti_androgen_oral_contraceptive	305	305	6	299	0.13493	0.12403	0.277531	0.986718	0.111917	0.128126	0.383188	0.977591	anti_androgen_oral_contraceptive	1124	1124	14	1110	0.0488032	0.0561321	0.384796	0.802127	0.0345512	0.0568698	0.543614	0.991466	anti_androgen_oral_contraceptive	65.0049	317.379	0.0511388	0.0634446	1.24064	0.21474	0.986169	NS	NS	NA
PWY490.3	454	180	2	452	NA	NA	NA	NA	NA	NA	NA	NA	anti_androgen_oral_contraceptive	305	128	6	299	0.758481	0.761696	0.320165	0.986718	0.599505	0.777065	0.441101	0.977591	anti_androgen_oral_contraceptive	1124	483	14	1110	0.493864	0.56263	0.380253	0.802127	0.526134	0.572681	0.358447	0.991466	anti_androgen_oral_contraceptive	1.7236	3.15903	0.452556	0.587275	1.29768	0.194396	0.986169	NS	NS	NA
PWY66.400	454	453	2	452	NA	NA	NA	NA	NA	NA	NA	NA	anti_androgen_oral_contraceptive	305	300	6	299	-0.726889	0.428916	0.0911929	0.986718	-0.606063	0.418265	0.14855	0.977591	anti_androgen_oral_contraceptive	1124	1118	14	1110	0.206202	0.2434	0.397082	0.817073	0.210242	0.244985	0.390985	0.991466	anti_androgen_oral_contraceptive	5.43569	16.8795	0.21169	-0.0210875	-0.0996151	0.92065	0.986169	NS	NS	NA
PWY.6471	454	353	2	452	NA	NA	NA	NA	NA	NA	NA	NA	anti_androgen_oral_contraceptive	305	225	6	299	0.553436	1.04552	0.596962	0.986718	0.843211	1.08947	0.439642	0.977591	anti_androgen_oral_contraceptive	1124	917	14	1110	0.588939	0.732467	0.42154	0.861876	0.645955	0.747703	0.387825	0.991466	anti_androgen_oral_contraceptive	0.914826	1.86391	0.599897	0.57725	0.962249	0.335925	0.986169	NS	NS	NA
PWY.5100	454	454	2	452	NA	NA	NA	NA	NA	NA	NA	NA	anti_androgen_oral_contraceptive	305	305	6	299	0.0658233	0.13544	0.627328	0.986718	0.0698756	0.137944	0.612894	0.977591	anti_androgen_oral_contraceptive	1124	1124	14	1110	-0.0597425	0.0754147	0.42842	0.86539	-0.0676179	0.0765647	0.377354	0.991466	anti_androgen_oral_contraceptive	54.5134	175.828	0.0658891	-0.0300256	-0.455699	0.648606	0.986169	NS	NS	NA
FAO.PWY	454	389	2	452	NA	NA	NA	NA	NA	NA	NA	NA	anti_androgen_oral_contraceptive	305	288	6	299	0.392684	0.636093	0.537483	0.986718	0.327991	0.663393	0.621425	0.977591	anti_androgen_oral_contraceptive	1124	1088	14	1110	-0.166529	0.221692	0.452713	0.88517	-0.191662	0.226016	0.396633	0.991466	anti_androgen_oral_contraceptive	2.47149	20.347	0.209342	-0.10596	-0.506156	0.612747	0.986169	NS	NS	NA
P461.PWY	454	453	2	452	NA	NA	NA	NA	NA	NA	NA	NA	anti_androgen_oral_contraceptive	305	305	6	299	-0.181281	0.314853	0.565211	0.986718	-0.159864	0.324166	0.622314	0.977591	anti_androgen_oral_contraceptive	1124	1123	14	1110	0.154863	0.203752	0.447383	0.88517	0.169869	0.206478	0.410862	0.991466	anti_androgen_oral_contraceptive	10.0875	24.0878	0.171058	0.0556431	0.325288	0.744963	0.986169	NS	NS	NA
PWY.5676	454	409	2	452	NA	NA	NA	NA	NA	NA	NA	NA	anti_androgen_oral_contraceptive	305	266	6	299	0.376836	0.854593	0.659567	0.986718	0.113208	0.856408	0.894935	0.977591	anti_androgen_oral_contraceptive	1124	1033	14	1110	0.396347	0.524123	0.449683	0.88517	0.401923	0.532755	0.45076	0.991466	anti_androgen_oral_contraceptive	1.36924	3.64027	0.446789	0.391014	0.875165	0.381484	0.986169	NS	NS	NA
PWY.6527	454	454	2	452	NA	NA	NA	NA	NA	NA	NA	NA	anti_androgen_oral_contraceptive	305	305	6	299	-0.0597197	0.110435	0.589071	0.986718	-0.0615485	0.114324	0.590775	0.977591	anti_androgen_oral_contraceptive	1124	1124	14	1110	0.0440374	0.0593285	0.458085	0.88517	0.0383276	0.0600133	0.523186	0.991466	anti_androgen_oral_contraceptive	81.9952	284.101	0.052264	0.0207987	0.397956	0.690663	0.986169	NS	NS	NA
PWY.6608	454	453	2	452	NA	NA	NA	NA	NA	NA	NA	NA	anti_androgen_oral_contraceptive	305	305	6	299	-0.0482662	0.14688	0.742683	0.986718	-0.0432709	0.152718	0.777141	0.977591	anti_androgen_oral_contraceptive	1124	1124	14	1110	0.0526037	0.0716228	0.462828	0.88517	0.0499729	0.0721386	0.488628	0.991466	anti_androgen_oral_contraceptive	46.3528	194.939	0.0643767	0.0332263	0.516123	0.605769	0.986169	NS	NS	NA
PWY0.1061	454	443	2	452	NA	NA	NA	NA	NA	NA	NA	NA	anti_androgen_oral_contraceptive	305	302	6	299	-0.158643	0.418089	0.704627	0.986718	0.0616128	0.419347	0.883304	0.977591	anti_androgen_oral_contraceptive	1124	1110	14	1110	0.187146	0.248332	0.451243	0.88517	0.252679	0.24269	0.29804	0.991466	anti_androgen_oral_contraceptive	5.72089	16.2156	0.213509	0.0969667	0.454158	0.649715	0.986169	NS	NS	NA
PWY.6700	454	454	2	452	NA	NA	NA	NA	NA	NA	NA	NA	anti_androgen_oral_contraceptive	305	305	6	299	-0.094023	0.135207	0.487345	0.986718	-0.0962595	0.141374	0.496541	0.977591	anti_androgen_oral_contraceptive	1124	1124	14	1110	0.0448489	0.0611244	0.463266	0.88517	0.0217836	0.0619148	0.725034	0.991466	anti_androgen_oral_contraceptive	54.7021	267.652	0.0556972	0.021283	0.382119	0.702373	0.986169	NS	NS	NA
ANAGLYCOLYSIS.PWY	454	454	2	452	NA	NA	NA	NA	NA	NA	NA	NA	anti_androgen_oral_contraceptive	305	305	6	299	-0.151998	0.128126	0.236459	0.986718	-0.173293	0.129443	0.181823	0.977591	anti_androgen_oral_contraceptive	1124	1124	14	1110	0.0458859	0.0617024	0.457237	0.88517	0.0398601	0.0623643	0.522862	0.991466	anti_androgen_oral_contraceptive	60.9152	262.661	0.0555919	0.00863309	0.155294	0.87659	0.986169	NS	NS	NA
NAD.BIOSYNTHESIS.II	454	427	2	452	NA	NA	NA	NA	NA	NA	NA	NA	anti_androgen_oral_contraceptive	305	289	6	299	-0.101925	0.710528	0.886032	0.986718	0.0604499	0.670495	0.928231	0.981903	anti_androgen_oral_contraceptive	1124	1081	14	1110	0.329677	0.43579	0.449507	0.88517	0.312425	0.439954	0.477777	0.991466	anti_androgen_oral_contraceptive	1.98079	5.26557	0.371484	0.211699	0.569873	0.568764	0.986169	NS	NS	NA
PWY.6123	454	454	2	452	NA	NA	NA	NA	NA	NA	NA	NA	anti_androgen_oral_contraceptive	305	305	6	299	0.102239	0.116976	0.382813	0.986718	0.113628	0.118601	0.338906	0.977591	anti_androgen_oral_contraceptive	1124	1124	14	1110	-0.0409131	0.0563423	0.467897	0.888728	-0.0575201	0.0574146	0.316648	0.991466	anti_androgen_oral_contraceptive	73.0816	315.015	0.050761	-0.0139564	-0.274944	0.783359	0.986169	NS	NS	NA
PWY.5097	454	454	2	452	NA	NA	NA	NA	NA	NA	NA	NA	anti_androgen_oral_contraceptive	305	305	6	299	0.0403704	0.0585817	0.491302	0.986718	0.0145479	0.0587445	0.804609	0.977591	anti_androgen_oral_contraceptive	1124	1124	14	1110	-0.0218155	0.0307954	0.478845	0.898884	-0.0198059	0.0311238	0.52468	0.991466	anti_androgen_oral_contraceptive	291.391	1054.45	0.0272585	-0.00835156	-0.306383	0.759313	0.986169	NS	NS	NA
ARO.PWY	454	454	2	452	NA	NA	NA	NA	NA	NA	NA	NA	anti_androgen_oral_contraceptive	305	305	6	299	0.0394504	0.054172	0.467058	0.986718	0.00889578	0.054015	0.869319	0.977591	anti_androgen_oral_contraceptive	1124	1124	14	1110	0.0208399	0.0305818	0.495732	0.900949	0.0294047	0.0308235	0.340315	0.991466	anti_androgen_oral_contraceptive	340.761	1069.24	0.0266312	0.0253376	0.951425	0.341389	0.986169	NS	NS	NA
PWY.5030	454	434	2	452	NA	NA	NA	NA	NA	NA	NA	NA	anti_androgen_oral_contraceptive	305	294	6	299	-0.533376	0.386202	0.168332	0.986718	-0.363899	0.393277	0.355695	0.977591	anti_androgen_oral_contraceptive	1124	1102	14	1110	0.158497	0.234047	0.498423	0.900949	0.160742	0.238129	0.49981	0.991466	anti_androgen_oral_contraceptive	6.70458	18.2555	0.20016	-0.0273492	-0.136637	0.891318	0.986169	NS	NS	NA
PWY.7003	454	423	2	452	NA	NA	NA	NA	NA	NA	NA	NA	anti_androgen_oral_contraceptive	305	296	6	299	-0.448212	0.313877	0.154383	0.986718	-0.378197	0.313712	0.229116	0.977591	anti_androgen_oral_contraceptive	1124	1105	14	1110	0.118004	0.172531	0.494146	0.900949	0.148713	0.175891	0.398031	0.991466	anti_androgen_oral_contraceptive	10.1503	33.5944	0.151195	-0.0133784	-0.0884847	0.929491	0.986169	NS	NS	NA
PWY66.399	454	425	2	452	NA	NA	NA	NA	NA	NA	NA	NA	anti_androgen_oral_contraceptive	305	295	6	299	-0.644995	0.350576	0.0668242	0.986718	-0.593661	0.349321	0.0904547	0.977591	anti_androgen_oral_contraceptive	1124	1116	14	1110	0.122498	0.181205	0.499173	0.900949	0.137043	0.183926	0.456377	0.991466	anti_androgen_oral_contraceptive	8.13647	30.4549	0.160974	-0.0393177	-0.24425	0.807038	0.986169	NS	NS	NA
SER.GLYSYN.PWY	454	454	2	452	NA	NA	NA	NA	NA	NA	NA	NA	anti_androgen_oral_contraceptive	305	305	6	299	-0.0236448	0.140853	0.8668	0.986718	-0.0538639	0.149113	0.718218	0.977591	anti_androgen_oral_contraceptive	1124	1124	14	1110	-0.045887	0.0679452	0.499591	0.900949	-0.0429085	0.0685088	0.531238	0.991466	anti_androgen_oral_contraceptive	50.4046	216.612	0.0611971	-0.0416884	-0.681215	0.495736	0.986169	NS	NS	NA
ARGSYN.PWY	454	454	2	452	NA	NA	NA	NA	NA	NA	NA	NA	anti_androgen_oral_contraceptive	305	305	6	299	-0.00664722	0.176204	0.969933	0.986718	-0.0362003	0.178245	0.83922	0.977591	anti_androgen_oral_contraceptive	1124	1124	14	1110	0.058805	0.105149	0.576101	0.903824	0.0712495	0.106613	0.504085	0.991466	anti_androgen_oral_contraceptive	32.2083	90.4464	0.0902938	0.0416177	0.460914	0.64486	0.986169	NS	NS	NA
FASYN.ELONG.PWY	454	329	2	452	NA	NA	NA	NA	NA	NA	NA	NA	anti_androgen_oral_contraceptive	305	187	6	299	-0.184564	1.00062	0.853787	0.986718	-0.235906	1.03842	0.820461	0.977591	anti_androgen_oral_contraceptive	1124	710	14	1110	0.426378	0.714682	0.550897	0.903824	0.343601	0.724259	0.635299	0.991466	anti_androgen_oral_contraceptive	0.998755	1.95782	0.581574	0.219997	0.378279	0.705224	0.986169	NS	NS	NA
FASYN.INITIAL.PWY	454	329	2	452	NA	NA	NA	NA	NA	NA	NA	NA	anti_androgen_oral_contraceptive	305	187	6	299	-0.205392	0.935641	0.826395	0.986718	-0.258174	0.970096	0.790345	0.977591	anti_androgen_oral_contraceptive	1124	709	14	1110	0.387264	0.670526	0.563683	0.903824	0.32124	0.679476	0.636469	0.991466	anti_androgen_oral_contraceptive	1.1423	2.22418	0.54502	0.186165	0.341576	0.73267	0.986169	NS	NS	NA
GALACT.GLUCUROCAT.PWY	454	453	2	452	NA	NA	NA	NA	NA	NA	NA	NA	anti_androgen_oral_contraceptive	305	303	6	299	0.509445	0.257013	0.0484004	0.986718	0.531058	0.259476	0.0417088	0.977591	anti_androgen_oral_contraceptive	1124	1121	14	1110	0.0766832	0.126523	0.544584	0.903824	0.0853541	0.129388	0.509605	0.991466	anti_androgen_oral_contraceptive	15.1387	62.4689	0.113514	0.161101	1.41922	0.155835	0.986169	NS	NS	NA
HOMOSER.METSYN.PWY	454	454	2	452	NA	NA	NA	NA	NA	NA	NA	NA	anti_androgen_oral_contraceptive	305	305	6	299	-0.119913	0.157893	0.448186	0.986718	-0.116509	0.164992	0.480721	0.977591	anti_androgen_oral_contraceptive	1124	1124	14	1110	-0.05331	0.0816928	0.51417	0.903824	-0.0484704	0.0829063	0.558912	0.991466	anti_androgen_oral_contraceptive	40.1118	149.842	0.0725565	-0.0673743	-0.928576	0.353109	0.986169	NS	NS	NA
MET.SAM.PWY	454	454	2	452	NA	NA	NA	NA	NA	NA	NA	NA	anti_androgen_oral_contraceptive	305	305	6	299	-0.0889084	0.131971	0.50103	0.986718	-0.0933424	0.137844	0.498902	0.977591	anti_androgen_oral_contraceptive	1124	1124	14	1110	-0.041521	0.064759	0.521549	0.903824	-0.0383868	0.0655597	0.558318	0.991466	anti_androgen_oral_contraceptive	57.4174	238.452	0.0581367	-0.0507172	-0.872378	0.383002	0.986169	NS	NS	NA
NONOXIPENT.PWY	454	454	2	452	NA	NA	NA	NA	NA	NA	NA	NA	anti_androgen_oral_contraceptive	305	305	6	299	-0.00666486	0.11999	0.955741	0.986718	-0.0530251	0.125001	0.671767	0.977591	anti_androgen_oral_contraceptive	1124	1124	14	1110	-0.0402561	0.0618254	0.5151	0.903824	-0.0358757	0.0623092	0.564892	0.991466	anti_androgen_oral_contraceptive	69.4564	261.617	0.0549589	-0.033209	-0.604251	0.545677	0.986169	NS	NS	NA
P42.PWY	454	445	2	452	NA	NA	NA	NA	NA	NA	NA	NA	anti_androgen_oral_contraceptive	305	299	6	299	-0.126285	0.394705	0.749237	0.986718	-0.215498	0.389701	0.580753	0.977591	anti_androgen_oral_contraceptive	1124	1115	14	1110	-0.136099	0.239608	0.570144	0.903824	-0.176297	0.243356	0.468954	0.991466	anti_androgen_oral_contraceptive	6.41882	17.418	0.204822	-0.133456	-0.651574	0.514676	0.986169	NS	NS	NA
PENTOSE.P.PWY	454	452	2	452	NA	NA	NA	NA	NA	NA	NA	NA	anti_androgen_oral_contraceptive	305	304	6	299	-0.213037	0.306938	0.488187	0.986718	-0.25163	0.310168	0.417952	0.977591	anti_androgen_oral_contraceptive	1124	1123	14	1110	0.106291	0.163738	0.516373	0.903824	0.144449	0.163744	0.377885	0.991466	anti_androgen_oral_contraceptive	10.6145	37.2992	0.144468	0.0355497	0.246074	0.805625	0.986169	NS	NS	NA
PWY.5136	454	389	2	452	NA	NA	NA	NA	NA	NA	NA	NA	anti_androgen_oral_contraceptive	305	288	6	299	0.394994	0.619962	0.524532	0.986718	0.337558	0.645944	0.601705	0.977591	anti_androgen_oral_contraceptive	1124	1088	14	1110	-0.119682	0.218896	0.584661	0.903824	-0.149161	0.223176	0.504055	0.991466	anti_androgen_oral_contraceptive	2.60178	20.8701	0.206408	-0.0626322	-0.30344	0.761555	0.986169	NS	NS	NA
PWY.5347	454	454	2	452	NA	NA	NA	NA	NA	NA	NA	NA	anti_androgen_oral_contraceptive	305	305	6	299	-0.0790579	0.114574	0.490726	0.986718	-0.0719444	0.119546	0.547817	0.977591	anti_androgen_oral_contraceptive	1124	1124	14	1110	-0.0312143	0.0524288	0.55172	0.903824	-0.0291099	0.0533154	0.585184	0.991466	anti_androgen_oral_contraceptive	76.1773	363.798	0.0476744	-0.039498	-0.828494	0.407391	0.986169	NS	NS	NA
PWY.5367	454	400	2	452	NA	NA	NA	NA	NA	NA	NA	NA	anti_androgen_oral_contraceptive	305	296	6	299	0.170712	0.390642	0.66244	0.986718	0.0923515	0.400778	0.817945	0.977591	anti_androgen_oral_contraceptive	1124	1107	14	1110	-0.154066	0.261715	0.556198	0.903824	-0.120145	0.267637	0.653589	0.991466	anti_androgen_oral_contraceptive	6.55304	14.5997	0.217429	-0.053451	-0.245832	0.805812	0.986169	NS	NS	NA
PWY.5941	454	366	2	452	NA	NA	NA	NA	NA	NA	NA	NA	anti_androgen_oral_contraceptive	305	284	6	299	0.670964	0.758053	0.376808	0.986718	0.837827	0.768788	0.276794	0.977591	anti_androgen_oral_contraceptive	1124	1043	14	1110	0.323767	0.525108	0.537642	0.903824	0.289032	0.536075	0.589886	0.991466	anti_androgen_oral_contraceptive	1.74021	3.62663	0.431659	0.436346	1.01086	0.312084	0.986169	NS	NS	NA
PWY.6163	454	454	2	452	NA	NA	NA	NA	NA	NA	NA	NA	anti_androgen_oral_contraceptive	305	305	6	299	0.04437	0.0587928	0.451056	0.986718	0.0139138	0.0592001	0.814374	0.977591	anti_androgen_oral_contraceptive	1124	1124	14	1110	0.0176975	0.0327416	0.588947	0.903824	0.0244247	0.0330803	0.460465	0.991466	anti_androgen_oral_contraceptive	289.302	932.823	0.028605	0.0240114	0.839412	0.401238	0.986169	NS	NS	NA
PWY.6270	454	449	2	452	NA	NA	NA	NA	NA	NA	NA	NA	anti_androgen_oral_contraceptive	305	299	6	299	-0.402421	0.458052	0.380368	0.986718	-0.313634	0.46252	0.498317	0.977591	anti_androgen_oral_contraceptive	1124	1118	14	1110	0.126358	0.232627	0.587116	0.903824	0.135636	0.234	0.56228	0.991466	anti_androgen_oral_contraceptive	4.76619	18.4791	0.207411	0.0179377	0.0864837	0.931082	0.986169	NS	NS	NA
PWY.6282	454	329	2	452	NA	NA	NA	NA	NA	NA	NA	NA	anti_androgen_oral_contraceptive	305	187	6	299	-0.168501	1.00576	0.867062	0.986718	-0.21295	1.04363	0.838473	0.977591	anti_androgen_oral_contraceptive	1124	708	14	1110	0.391359	0.717891	0.585758	0.903824	0.300232	0.727798	0.68004	0.991466	anti_androgen_oral_contraceptive	0.98857	1.94036	0.584313	0.202396	0.346383	0.729055	0.986169	NS	NS	NA
PWY.6630	454	293	2	452	NA	NA	NA	NA	NA	NA	NA	NA	anti_androgen_oral_contraceptive	305	196	6	299	-0.558818	1.15277	0.628203	0.986718	-0.339084	1.13864	0.766092	0.977591	anti_androgen_oral_contraceptive	1124	635	14	1110	0.480442	0.82306	0.559522	0.903824	0.443563	0.829535	0.592959	0.991466	anti_androgen_oral_contraceptive	0.752508	1.47617	0.669848	0.129539	0.193385	0.846657	0.986169	NS	NS	NA
PWY.6892	454	341	2	452	NA	NA	NA	NA	NA	NA	NA	NA	anti_androgen_oral_contraceptive	305	221	6	299	0.504938	0.874414	0.564066	0.986718	0.635445	0.91522	0.4881	0.977591	anti_androgen_oral_contraceptive	1124	870	14	1110	0.33827	0.599915	0.57296	0.903824	0.409689	0.614951	0.505417	0.991466	anti_androgen_oral_contraceptive	1.30787	2.77857	0.494683	0.391613	0.791643	0.428569	0.986169	NS	NS	NA
PWY.7111	454	454	2	452	NA	NA	NA	NA	NA	NA	NA	NA	anti_androgen_oral_contraceptive	305	305	6	299	0.0618416	0.0525447	0.240201	0.986718	0.043203	0.0545969	0.429508	0.977591	anti_androgen_oral_contraceptive	1124	1124	14	1110	0.0159037	0.0287829	0.58069	0.903824	0.0249052	0.029169	0.393393	0.991466	anti_androgen_oral_contraceptive	362.195	1207.07	0.0252437	0.0265064	1.05002	0.293707	0.986169	NS	NS	NA
PWY.7187	454	454	2	452	NA	NA	NA	NA	NA	NA	NA	NA	anti_androgen_oral_contraceptive	305	305	6	299	-0.0629614	0.127557	0.621959	0.986718	-0.0819311	0.132041	0.53547	0.977591	anti_androgen_oral_contraceptive	1124	1124	14	1110	-0.034723	0.0638636	0.586753	0.903824	-0.0320332	0.0652484	0.623568	0.991466	anti_androgen_oral_contraceptive	61.4597	245.185	0.0571061	-0.0403827	-0.707153	0.479472	0.986169	NS	NS	NA
PWY.7388	454	329	2	452	NA	NA	NA	NA	NA	NA	NA	NA	anti_androgen_oral_contraceptive	305	187	6	299	-0.205791	0.923766	0.823864	0.986718	-0.258892	0.957733	0.787127	0.977591	anti_androgen_oral_contraceptive	1124	708	14	1110	0.3883	0.663812	0.558697	0.903824	0.314623	0.672684	0.640084	0.991466	anti_androgen_oral_contraceptive	1.17186	2.26939	0.539066	0.185992	0.345027	0.730074	0.986169	NS	NS	NA
PWY.7400	454	454	2	452	NA	NA	NA	NA	NA	NA	NA	NA	anti_androgen_oral_contraceptive	305	305	6	299	-0.00793066	0.166603	0.962065	0.986718	-0.0374799	0.168642	0.824296	0.977591	anti_androgen_oral_contraceptive	1124	1124	14	1110	0.0561697	0.0990211	0.570659	0.903824	0.0685243	0.100438	0.495224	0.991466	anti_androgen_oral_contraceptive	36.0275	101.987	0.0851212	0.0394368	0.463302	0.643148	0.986169	NS	NS	NA
PWY.7664	454	329	2	452	NA	NA	NA	NA	NA	NA	NA	NA	anti_androgen_oral_contraceptive	305	187	6	299	-0.19236	0.982026	0.844837	0.986718	-0.239222	1.01852	0.814489	0.977591	anti_androgen_oral_contraceptive	1124	708	14	1110	0.430548	0.70301	0.540375	0.903824	0.345186	0.712246	0.628028	0.991466	anti_androgen_oral_contraceptive	1.03694	2.02338	0.571632	0.219485	0.383962	0.701006	0.986169	NS	NS	NA
PWY0.1297	454	454	2	452	NA	NA	NA	NA	NA	NA	NA	NA	anti_androgen_oral_contraceptive	305	304	6	299	-0.0100988	0.352293	0.97715	0.986718	0.0770085	0.353987	0.827951	0.977591	anti_androgen_oral_contraceptive	1124	1124	14	1110	0.139691	0.217425	0.520694	0.903824	0.153906	0.216705	0.477729	0.991466	anti_androgen_oral_contraceptive	8.05736	21.1535	0.185024	0.0983737	0.53168	0.594947	0.986169	NS	NS	NA
PWY0.845	454	435	2	452	NA	NA	NA	NA	NA	NA	NA	NA	anti_androgen_oral_contraceptive	305	284	6	299	0.0756378	0.813076	0.925945	0.986718	-0.200858	0.810196	0.804395	0.977591	anti_androgen_oral_contraceptive	1124	1074	14	1110	0.283055	0.480109	0.555603	0.903824	0.240021	0.487429	0.622521	0.991466	anti_androgen_oral_contraceptive	1.51265	4.3383	0.413416	0.229431	0.554965	0.578919	0.986169	NS	NS	NA
PWYG.321	454	319	2	452	NA	NA	NA	NA	NA	NA	NA	NA	anti_androgen_oral_contraceptive	305	187	6	299	-0.19099	0.988997	0.847	0.986718	-0.242522	1.02619	0.813358	0.977591	anti_androgen_oral_contraceptive	1124	708	14	1110	0.424475	0.707353	0.548568	0.903824	0.337177	0.716837	0.638188	0.991466	anti_androgen_oral_contraceptive	1.02237	1.99861	0.575342	0.216187	0.375753	0.7071	0.986169	NS	NS	NA
THISYN.PWY	454	340	2	452	NA	NA	NA	NA	NA	NA	NA	NA	anti_androgen_oral_contraceptive	305	221	6	299	0.559045	1.06258	0.599194	0.986718	0.611483	1.11629	0.584305	0.977591	anti_androgen_oral_contraceptive	1124	869	14	1110	0.391817	0.729468	0.591287	0.903824	0.470839	0.748553	0.529484	0.991466	anti_androgen_oral_contraceptive	0.885687	1.87926	0.60139	0.445384	0.740592	0.458941	0.986169	NS	NS	NA
THRESYN.PWY	454	454	2	452	NA	NA	NA	NA	NA	NA	NA	NA	anti_androgen_oral_contraceptive	305	305	6	299	-0.0618472	0.0889218	0.487272	0.986718	-0.0531352	0.0929335	0.567976	0.977591	anti_androgen_oral_contraceptive	1124	1124	14	1110	0.0266892	0.0444421	0.54827	0.903824	0.0239565	0.0452519	0.596635	0.991466	anti_androgen_oral_contraceptive	126.469	506.303	0.0397536	0.00899388	0.226241	0.821014	0.986169	NS	NS	NA
X1CMET2.PWY	454	454	2	452	NA	NA	NA	NA	NA	NA	NA	NA	anti_androgen_oral_contraceptive	305	305	6	299	-0.0414302	0.138081	0.764355	0.986718	-0.0972264	0.137845	0.481232	0.977591	anti_androgen_oral_contraceptive	1124	1124	14	1110	-0.0460466	0.0723598	0.524674	0.903824	-0.035426	0.0734827	0.629833	0.991466	anti_androgen_oral_contraceptive	52.4486	190.988	0.0640925	-0.045052	-0.702922	0.482104	0.986169	NS	NS	NA
ARGSYNBSUB.PWY	454	453	2	452	NA	NA	NA	NA	NA	NA	NA	NA	anti_androgen_oral_contraceptive	305	305	6	299	0.00930377	0.242892	0.969471	0.986718	-0.0239831	0.245093	0.922124	0.981903	anti_androgen_oral_contraceptive	1124	1124	14	1110	0.0809345	0.149168	0.587532	0.903824	0.0932028	0.151331	0.538101	0.991466	anti_androgen_oral_contraceptive	16.9501	44.9416	0.127111	0.0613172	0.48239	0.629529	0.986169	NS	NS	NA
PWY.6628	454	393	2	452	NA	NA	NA	NA	NA	NA	NA	NA	anti_androgen_oral_contraceptive	305	242	6	299	-0.155771	1.02929	0.879811	0.986718	0.0141716	1.03592	0.989095	0.997605	anti_androgen_oral_contraceptive	1124	907	14	1110	-0.39358	0.692723	0.570038	0.903824	-0.451763	0.696339	0.516626	0.991466	anti_androgen_oral_contraceptive	0.943897	2.08392	0.574692	-0.319445	-0.555855	0.57831	0.986169	NS	NS	NA
PWY.821	454	287	2	452	NA	NA	NA	NA	NA	NA	NA	NA	anti_androgen_oral_contraceptive	305	207	6	299	-0.32338	0.960676	0.736643	0.986718	-0.351674	0.999438	0.725215	0.977591	anti_androgen_oral_contraceptive	1124	837	14	1110	0.352255	0.671437	0.599945	0.908408	0.384984	0.688087	0.575938	0.991466	anti_androgen_oral_contraceptive	1.08354	2.21815	0.550341	0.130526	0.237174	0.812522	0.986169	NS	NS	NA
PYRIDOXSYN.PWY	454	449	2	452	NA	NA	NA	NA	NA	NA	NA	NA	anti_androgen_oral_contraceptive	305	289	6	299	-0.112072	0.745118	0.880544	0.986718	-0.343627	0.742813	0.644031	0.977591	anti_androgen_oral_contraceptive	1124	1084	14	1110	0.234915	0.445755	0.598296	0.908408	0.185965	0.452646	0.681271	0.991466	anti_androgen_oral_contraceptive	1.80115	5.03277	0.38253	0.143463	0.375037	0.707633	0.986169	NS	NS	NA
PWY.7560	454	449	2	452	NA	NA	NA	NA	NA	NA	NA	NA	anti_androgen_oral_contraceptive	305	299	6	299	-0.409578	0.466366	0.380539	0.986718	-0.318099	0.470546	0.499632	0.977591	anti_androgen_oral_contraceptive	1124	1118	14	1110	0.123869	0.238639	0.603819	0.909981	0.133638	0.239851	0.577528	0.991466	anti_androgen_oral_contraceptive	4.59776	17.5596	0.212442	0.0131767	0.0620247	0.950543	0.986169	NS	NS	NA
METSYN.PWY	454	454	2	452	NA	NA	NA	NA	NA	NA	NA	NA	anti_androgen_oral_contraceptive	305	305	6	299	-0.0838284	0.121867	0.492077	0.986718	-0.0815621	0.125663	0.516873	0.977591	anti_androgen_oral_contraceptive	1124	1124	14	1110	-0.0306348	0.0597609	0.608317	0.912476	-0.0309537	0.0606924	0.61015	0.991466	anti_androgen_oral_contraceptive	67.3327	280.005	0.0536567	-0.0409466	-0.763121	0.445391	0.986169	NS	NS	NA
GALACTUROCAT.PWY	454	453	2	452	NA	NA	NA	NA	NA	NA	NA	NA	anti_androgen_oral_contraceptive	305	304	6	299	0.570792	0.263444	0.0310671	0.986718	0.609441	0.267363	0.023454	0.977591	anti_androgen_oral_contraceptive	1124	1122	14	1110	0.0638341	0.125792	0.611934	0.913632	0.055041	0.127773	0.66672	0.991466	anti_androgen_oral_contraceptive	14.4086	63.1968	0.113515	0.157959	1.39152	0.164068	0.986169	NS	NS	NA
GLYCOGENSYNTH.PWY	454	454	2	452	NA	NA	NA	NA	NA	NA	NA	NA	anti_androgen_oral_contraceptive	305	305	6	299	-0.0974873	0.181024	0.590613	0.986718	-0.0740153	0.186477	0.691753	0.977591	anti_androgen_oral_contraceptive	1124	1124	14	1110	-0.0567256	0.114672	0.620926	0.922289	-0.0479366	0.117073	0.682284	0.991466	anti_androgen_oral_contraceptive	30.516	76.0472	0.0968716	-0.0683984	-0.706072	0.480143	0.986169	NS	NS	NA
COMPLETE.ARO.PWY	454	454	2	452	NA	NA	NA	NA	NA	NA	NA	NA	anti_androgen_oral_contraceptive	305	305	6	299	0.0336322	0.0544283	0.53712	0.986718	-0.000872164	0.0541291	0.987157	0.997605	anti_androgen_oral_contraceptive	1124	1124	14	1110	0.0150387	0.0306247	0.623479	0.922289	0.0217355	0.0309605	0.482806	0.991466	anti_androgen_oral_contraceptive	337.56	1066.24	0.0266899	0.0195097	0.730976	0.464794	0.986169	NS	NS	NA
P164.PWY	454	421	2	452	NA	NA	NA	NA	NA	NA	NA	NA	anti_androgen_oral_contraceptive	305	302	6	299	0.0541694	0.210303	0.796913	0.986718	0.0688675	0.215153	0.749161	0.977591	anti_androgen_oral_contraceptive	1124	1109	14	1110	0.062404	0.13014	0.631668	0.925869	0.0759002	0.13176	0.564706	0.991466	anti_androgen_oral_contraceptive	22.6105	59.0444	0.110665	0.0601238	0.543298	0.586925	0.986169	NS	NS	NA
GLUTORN.PWY	454	454	2	452	NA	NA	NA	NA	NA	NA	NA	NA	anti_androgen_oral_contraceptive	305	305	6	299	0.0302783	0.255431	0.905721	0.986718	0.00346667	0.258046	0.989291	0.997605	anti_androgen_oral_contraceptive	1124	1124	14	1110	0.076076	0.158024	0.630313	0.925869	0.089675	0.160131	0.57559	0.991466	anti_androgen_oral_contraceptive	15.3269	40.0453	0.134386	0.0633993	0.47177	0.637091	0.986169	NS	NS	NA
PWY.6125	454	454	2	452	NA	NA	NA	NA	NA	NA	NA	NA	anti_androgen_oral_contraceptive	305	305	6	299	-0.0852841	0.200177	0.670384	0.986718	-0.1445	0.203405	0.478082	0.977591	anti_androgen_oral_contraceptive	1124	1123	14	1110	0.0477987	0.101189	0.636756	0.929085	0.0369403	0.102763	0.719313	0.991466	anti_androgen_oral_contraceptive	24.9558	97.6633	0.0903069	0.0207133	0.229365	0.818585	0.986169	NS	NS	NA
CALVIN.PWY	454	454	2	452	NA	NA	NA	NA	NA	NA	NA	NA	anti_androgen_oral_contraceptive	305	305	6	299	-0.0127723	0.0877772	0.884409	0.986718	-0.0533285	0.0903599	0.555582	0.977591	anti_androgen_oral_contraceptive	1124	1124	14	1110	-0.0211406	0.0454598	0.641994	0.930519	-0.0143566	0.0454252	0.752026	0.991466	anti_androgen_oral_contraceptive	129.789	483.889	0.0403673	-0.0193708	-0.479863	0.631325	0.986169	NS	NS	NA
PWY.7221	454	454	2	452	NA	NA	NA	NA	NA	NA	NA	NA	anti_androgen_oral_contraceptive	305	305	6	299	0.0248524	0.040982	0.54472	0.986718	0.00536359	0.0408973	0.895764	0.977591	anti_androgen_oral_contraceptive	1124	1124	14	1110	0.0107887	0.0233074	0.643537	0.930519	0.00740255	0.0235979	0.753815	0.991466	anti_androgen_oral_contraceptive	595.405	1840.83	0.0202601	0.0142258	0.70216	0.48258	0.986169	NS	NS	NA
DTDPRHAMSYN.PWY	454	454	2	452	NA	NA	NA	NA	NA	NA	NA	NA	anti_androgen_oral_contraceptive	305	305	6	299	0.0117066	0.104752	0.911093	0.986718	-0.0140349	0.110082	0.898645	0.977591	anti_androgen_oral_contraceptive	1124	1124	14	1110	0.0243681	0.054468	0.654685	0.937385	0.0454131	0.0550495	0.409583	0.991466	anti_androgen_oral_contraceptive	91.1327	337.068	0.0483255	0.0216734	0.448487	0.653801	0.986169	NS	NS	NA
PWY.5690	454	449	2	452	NA	NA	NA	NA	NA	NA	NA	NA	anti_androgen_oral_contraceptive	305	301	6	299	0.264578	0.365635	0.469879	0.986718	0.245586	0.372711	0.510531	0.977591	anti_androgen_oral_contraceptive	1124	1115	14	1110	0.102175	0.22636	0.651803	0.937385	0.0803328	0.232054	0.729274	0.991466	anti_androgen_oral_contraceptive	7.48006	19.5165	0.192462	0.147173	0.764682	0.444461	0.986169	NS	NS	NA
PWY.7392	454	227	2	452	NA	NA	NA	NA	NA	NA	NA	NA	anti_androgen_oral_contraceptive	305	184	6	299	0.0517318	1.07504	0.961652	0.986718	-0.144674	1.12434	0.897713	0.977591	anti_androgen_oral_contraceptive	1124	808	14	1110	0.339316	0.764027	0.657045	0.937385	0.261649	0.776378	0.736173	0.991466	anti_androgen_oral_contraceptive	0.865269	1.7131	0.62277	0.242806	0.389881	0.696625	0.986169	NS	NS	NA
POLYAMSYN.PWY	454	451	2	452	NA	NA	NA	NA	NA	NA	NA	NA	anti_androgen_oral_contraceptive	305	302	6	299	-0.101475	0.29616	0.73212	0.986718	-0.0114729	0.293805	0.968881	0.997605	anti_androgen_oral_contraceptive	1124	1119	14	1110	0.0620864	0.141797	0.661577	0.939674	0.0194948	0.143299	0.891813	0.991466	anti_androgen_oral_contraceptive	11.4011	49.7357	0.127894	0.0315846	0.24696	0.804939	0.986169	NS	NS	NA
PWY.6277	454	454	2	452	NA	NA	NA	NA	NA	NA	NA	NA	anti_androgen_oral_contraceptive	305	305	6	299	0.0177623	0.0463504	0.701846	0.986718	0.00747185	0.0464615	0.872367	0.977591	anti_androgen_oral_contraceptive	1124	1124	14	1110	0.0112511	0.0270416	0.677441	0.953766	0.0139091	0.027219	0.609452	0.991466	anti_androgen_oral_contraceptive	465.472	1367.52	0.0233571	0.0129046	0.55249	0.580613	0.986169	NS	NS	NA
VALSYN.PWY	454	454	2	452	NA	NA	NA	NA	NA	NA	NA	NA	anti_androgen_oral_contraceptive	305	305	6	299	0.0625507	0.0526502	0.235802	0.986718	0.0437933	0.0547269	0.424339	0.977591	anti_androgen_oral_contraceptive	1124	1124	14	1110	0.0113153	0.0288841	0.695319	0.962058	0.0188971	0.0292794	0.518804	0.991466	anti_androgen_oral_contraceptive	360.745	1198.62	0.0253236	0.0231681	0.914883	0.360253	0.986169	NS	NS	NA
P162.PWY	454	326	2	452	NA	NA	NA	NA	NA	NA	NA	NA	anti_androgen_oral_contraceptive	305	203	6	299	0.121568	0.899521	0.892586	0.986718	-0.0038533	0.903298	0.9966	0.997763	anti_androgen_oral_contraceptive	1124	904	14	1110	0.231603	0.581408	0.69045	0.962058	0.0655031	0.587963	0.911315	0.991466	anti_androgen_oral_contraceptive	1.23588	2.95827	0.48829	0.199179	0.407912	0.683338	0.986169	NS	NS	NA
DAPLYSINESYN.PWY	454	452	2	452	NA	NA	NA	NA	NA	NA	NA	NA	anti_androgen_oral_contraceptive	305	302	6	299	0.0202867	0.312702	0.948317	0.986718	-0.121925	0.310199	0.694601	0.977591	anti_androgen_oral_contraceptive	1124	1118	14	1110	-0.0659164	0.182072	0.717396	0.963531	-0.0775551	0.182483	0.670924	0.991466	anti_androgen_oral_contraceptive	10.2268	30.1657	0.157344	-0.044091	-0.280221	0.779308	0.986169	NS	NS	NA
GLUCONEO.PWY	454	422	2	452	NA	NA	NA	NA	NA	NA	NA	NA	anti_androgen_oral_contraceptive	305	297	6	299	-0.645321	0.323314	0.0468731	0.986718	-0.614198	0.325501	0.0603012	0.977591	anti_androgen_oral_contraceptive	1124	1109	14	1110	0.0672556	0.179311	0.707676	0.963531	0.0695757	0.180353	0.699741	0.991466	anti_androgen_oral_contraceptive	9.56648	31.1018	0.156809	-0.100366	-0.640048	0.522142	0.986169	NS	NS	NA
PWY.5910	454	180	2	452	NA	NA	NA	NA	NA	NA	NA	NA	anti_androgen_oral_contraceptive	305	119	6	299	0.700796	0.805927	0.385244	0.986718	0.887394	0.839353	0.29137	0.977591	anti_androgen_oral_contraceptive	1124	613	14	1110	0.22079	0.609267	0.717132	0.963531	0.0703516	0.611363	0.908408	0.991466	anti_androgen_oral_contraceptive	1.5396	2.69392	0.486014	0.395354	0.813461	0.415954	0.986169	NS	NS	NA
PWY.7663	454	454	2	452	NA	NA	NA	NA	NA	NA	NA	NA	anti_androgen_oral_contraceptive	305	303	6	299	0.0755148	0.321342	0.814374	0.986718	0.130512	0.330213	0.692993	0.977591	anti_androgen_oral_contraceptive	1124	1124	14	1110	0.0699537	0.187022	0.708446	0.963531	0.0294272	0.188625	0.876055	0.991466	anti_androgen_oral_contraceptive	9.68421	28.5901	0.161639	0.0713608	0.441482	0.658864	0.986169	NS	NS	NA
SULFATE.CYS.PWY	454	401	2	452	NA	NA	NA	NA	NA	NA	NA	NA	anti_androgen_oral_contraceptive	305	262	6	299	-0.76615	0.920792	0.406044	0.986718	-1.12598	0.951189	0.237573	0.977591	anti_androgen_oral_contraceptive	1124	1012	14	1110	0.223242	0.588813	0.704657	0.963531	0.238971	0.604802	0.692831	0.991466	anti_androgen_oral_contraceptive	1.17944	2.88433	0.496061	-0.0639125	-0.12884	0.897484	0.986169	NS	NS	NA
THISYNARA.PWY	454	454	2	452	NA	NA	NA	NA	NA	NA	NA	NA	anti_androgen_oral_contraceptive	305	305	6	299	-0.187982	0.158863	0.23764	0.986718	-0.137967	0.167593	0.411127	0.977591	anti_androgen_oral_contraceptive	1124	1124	14	1110	-0.0317363	0.085362	0.710124	0.963531	-0.0183063	0.086587	0.832599	0.991466	anti_androgen_oral_contraceptive	39.6237	137.237	0.0751942	-0.0667416	-0.88759	0.374762	0.986169	NS	NS	NA
PWY.6588	454	429	2	452	NA	NA	NA	NA	NA	NA	NA	NA	anti_androgen_oral_contraceptive	305	302	6	299	-0.211079	0.264045	0.424705	0.986718	-0.178537	0.267823	0.50561	0.977591	anti_androgen_oral_contraceptive	1124	1115	14	1110	0.0539125	0.151603	0.722196	0.965937	0.00360085	0.152478	0.981164	0.991466	anti_androgen_oral_contraceptive	14.3431	43.5098	0.131473	-0.0117853	-0.0896401	0.928573	0.986169	NS	NS	NA
FOLSYN.PWY	454	411	2	452	NA	NA	NA	NA	NA	NA	NA	NA	anti_androgen_oral_contraceptive	305	291	6	299	-0.255735	0.285603	0.371327	0.986718	-0.0549502	0.285813	0.847697	0.977591	anti_androgen_oral_contraceptive	1124	1099	14	1110	0.0568308	0.164251	0.72941	0.966689	0.108637	0.167551	0.51688	0.991466	anti_androgen_oral_contraceptive	12.2595	37.0667	0.142384	-0.0208541	-0.146464	0.883555	0.986169	NS	NS	NA
PWY.7199	454	453	2	452	NA	NA	NA	NA	NA	NA	NA	NA	anti_androgen_oral_contraceptive	305	305	6	299	-0.119847	0.135225	0.376189	0.986718	-0.0780679	0.140411	0.57869	0.977591	anti_androgen_oral_contraceptive	1124	1124	14	1110	0.0273031	0.0779125	0.726081	0.966689	0.0257197	0.0792599	0.745624	0.991466	anti_androgen_oral_contraceptive	54.6872	164.735	0.0675087	-0.0093716	-0.138821	0.889592	0.986169	NS	NS	NA
PWY0.1298	454	453	2	452	NA	NA	NA	NA	NA	NA	NA	NA	anti_androgen_oral_contraceptive	305	304	6	299	-0.236534	0.293466	0.420892	0.986718	-0.227381	0.298334	0.446647	0.977591	anti_androgen_oral_contraceptive	1124	1124	14	1110	0.0629003	0.183475	0.731792	0.966689	0.0932083	0.185841	0.616087	0.991466	anti_androgen_oral_contraceptive	11.6114	29.7062	0.155572	-0.0212491	-0.136586	0.891358	0.986169	NS	NS	NA
ASPASN.PWY	454	454	2	452	NA	NA	NA	NA	NA	NA	NA	NA	anti_androgen_oral_contraceptive	305	305	6	299	-0.156842	0.208286	0.452044	0.986718	-0.0876854	0.211171	0.678312	0.977591	anti_androgen_oral_contraceptive	1124	1124	14	1110	0.0321136	0.10242	0.753923	0.971771	0.0723334	0.104569	0.489258	0.991466	anti_androgen_oral_contraceptive	23.0504	95.3305	0.0919092	-0.00467862	-0.0509048	0.959401	0.986169	NS	NS	NA
HEXITOLDEGSUPER.PWY	454	453	2	452	NA	NA	NA	NA	NA	NA	NA	NA	anti_androgen_oral_contraceptive	305	301	6	299	-0.47242	0.316572	0.136701	0.986718	-0.352161	0.317919	0.26902	0.977591	anti_androgen_oral_contraceptive	1124	1121	14	1110	0.0537953	0.172638	0.755398	0.971771	0.0487675	0.175541	0.781211	0.991466	anti_androgen_oral_contraceptive	9.97826	33.5527	0.151566	-0.066825	-0.440898	0.659287	0.986169	NS	NS	NA
PWY.1269	454	442	2	452	NA	NA	NA	NA	NA	NA	NA	NA	anti_androgen_oral_contraceptive	305	290	6	299	-0.471868	0.704688	0.503624	0.986718	-0.601983	0.695036	0.387213	0.977591	anti_androgen_oral_contraceptive	1124	1076	14	1110	0.14444	0.444689	0.745385	0.971771	0.110323	0.450823	0.806724	0.991466	anti_androgen_oral_contraceptive	2.01375	5.05693	0.376071	-0.0310867	-0.0826619	0.93412	0.986169	NS	NS	NA
PWY.6305	454	452	2	452	NA	NA	NA	NA	NA	NA	NA	NA	anti_androgen_oral_contraceptive	305	305	6	299	0.137227	0.163315	0.401445	0.986718	0.103725	0.166866	0.534744	0.977591	anti_androgen_oral_contraceptive	1124	1124	14	1110	-0.0289713	0.0895285	0.746303	0.971771	-0.0202095	0.0897778	0.82194	0.991466	anti_androgen_oral_contraceptive	37.4927	124.761	0.0785061	0.0094329	0.120155	0.90436	0.986169	NS	NS	NA
PWY.6612	454	411	2	452	NA	NA	NA	NA	NA	NA	NA	NA	anti_androgen_oral_contraceptive	305	291	6	299	-0.311701	0.311402	0.317705	0.986718	-0.0909624	0.310717	0.769958	0.977591	anti_androgen_oral_contraceptive	1124	1099	14	1110	0.0587563	0.186254	0.752471	0.971771	0.119477	0.189797	0.52916	0.991466	anti_androgen_oral_contraceptive	10.3123	28.8262	0.159844	-0.0388526	-0.243065	0.807955	0.986169	NS	NS	NA
PWY.7208	454	454	2	452	NA	NA	NA	NA	NA	NA	NA	NA	anti_androgen_oral_contraceptive	305	305	6	299	-0.136384	0.148086	0.357808	0.986718	-0.152367	0.15314	0.32067	0.977591	anti_androgen_oral_contraceptive	1124	1124	14	1110	-0.0262916	0.084888	0.756831	0.971771	-0.0193632	0.0864785	0.822872	0.991466	anti_androgen_oral_contraceptive	45.6008	138.774	0.0736461	-0.0535203	-0.726723	0.467395	0.986169	NS	NS	NA
P124.PWY	454	290	2	452	NA	NA	NA	NA	NA	NA	NA	NA	anti_androgen_oral_contraceptive	305	195	6	299	0.60285	0.958265	0.529762	0.986718	0.593271	1.00301	0.554698	0.977591	anti_androgen_oral_contraceptive	1124	804	14	1110	-0.218009	0.67297	0.746036	0.971771	-0.267973	0.681097	0.694071	0.991466	anti_androgen_oral_contraceptive	1.089	2.20805	0.550728	0.0531173	0.0964492	0.923164	0.986169	NS	NS	NA
PWY.6386	454	454	2	452	NA	NA	NA	NA	NA	NA	NA	NA	anti_androgen_oral_contraceptive	305	305	6	299	-0.00136351	0.0477864	0.977257	0.986718	-0.00997184	0.0486953	0.83791	0.977591	anti_androgen_oral_contraceptive	1124	1124	14	1110	0.00854085	0.0287375	0.766368	0.976206	0.0142326	0.0288933	0.622402	0.991466	anti_androgen_oral_contraceptive	437.916	1210.89	0.0246272	0.00591029	0.23999	0.810338	0.986169	NS	NS	NA
PWY.7242	454	453	2	452	NA	NA	NA	NA	NA	NA	NA	NA	anti_androgen_oral_contraceptive	305	305	6	299	0.21992	0.228332	0.336248	0.986718	0.275396	0.235055	0.242405	0.977591	anti_androgen_oral_contraceptive	1124	1123	14	1110	-0.0347938	0.116786	0.765813	0.976206	-0.0143802	0.118863	0.903728	0.991466	anti_androgen_oral_contraceptive	19.1808	73.3199	0.103975	0.0180233	0.173343	0.862382	0.986169	NS	NS	NA
GLYCOLYSIS	454	454	2	452	NA	NA	NA	NA	NA	NA	NA	NA	anti_androgen_oral_contraceptive	305	301	6	299	-0.691174	0.423939	0.104099	0.986718	-0.56306	0.421716	0.182995	0.977591	anti_androgen_oral_contraceptive	1124	1122	14	1110	-0.0682411	0.249889	0.784838	0.983025	-0.074612	0.253449	0.76852	0.991466	anti_androgen_oral_contraceptive	5.56409	16.0142	0.215274	-0.228868	-1.06315	0.287715	0.986169	NS	NS	NA
NONMEVIPP.PWY	454	454	2	452	NA	NA	NA	NA	NA	NA	NA	NA	anti_androgen_oral_contraceptive	305	305	6	299	-0.065821	0.0571787	0.25063	0.986718	-0.0811127	0.0574939	0.15953	0.977591	anti_androgen_oral_contraceptive	1124	1124	14	1110	0.00910417	0.0346055	0.792534	0.983025	0.0133224	0.0342996	0.697788	0.991466	anti_androgen_oral_contraceptive	305.866	835.045	0.0296056	-0.0109825	-0.370959	0.710668	0.986169	NS	NS	NA
PWY.3841	454	454	2	452	NA	NA	NA	NA	NA	NA	NA	NA	anti_androgen_oral_contraceptive	305	305	6	299	-0.0139597	0.155715	0.928626	0.986718	-0.0593527	0.154452	0.701082	0.977591	anti_androgen_oral_contraceptive	1124	1124	14	1110	-0.0233525	0.0865425	0.787335	0.983025	-0.0117482	0.0875365	0.893263	0.991466	anti_androgen_oral_contraceptive	41.242	133.518	0.0756447	-0.0211359	-0.27941	0.77993	0.986169	NS	NS	NA
PWY.7184	454	454	2	452	NA	NA	NA	NA	NA	NA	NA	NA	anti_androgen_oral_contraceptive	305	305	6	299	-0.156837	0.221938	0.480324	0.986718	-0.215776	0.224886	0.338194	0.977591	anti_androgen_oral_contraceptive	1124	1123	14	1110	0.0323637	0.116045	0.780382	0.983025	0.0211641	0.118049	0.857749	0.991466	anti_androgen_oral_contraceptive	20.302	74.2583	0.102836	-0.00825751	-0.0802978	0.936	0.986169	NS	NS	NA
PWY.7371	454	163	2	452	NA	NA	NA	NA	NA	NA	NA	NA	anti_androgen_oral_contraceptive	305	135	6	299	-0.148809	0.800543	0.852661	0.986718	-0.338006	0.842935	0.688754	0.977591	anti_androgen_oral_contraceptive	1124	482	14	1110	-0.153099	0.570319	0.788406	0.983025	-0.141107	0.582155	0.808526	0.991466	anti_androgen_oral_contraceptive	1.56038	3.07443	0.464498	-0.151655	-0.326492	0.744052	0.986169	NS	NS	NA
PWY0.781	454	446	2	452	NA	NA	NA	NA	NA	NA	NA	NA	anti_androgen_oral_contraceptive	305	302	6	299	-0.0183527	0.250985	0.941758	0.986718	-0.124837	0.253497	0.622812	0.977591	anti_androgen_oral_contraceptive	1124	1117	14	1110	-0.0378426	0.141599	0.789325	0.983025	-0.0459305	0.142116	0.746614	0.991466	anti_androgen_oral_contraceptive	15.8747	49.8748	0.123326	-0.0331369	-0.268694	0.788165	0.986169	NS	NS	NA
CENTFERM.PWY	454	266	2	452	NA	NA	NA	NA	NA	NA	NA	NA	anti_androgen_oral_contraceptive	305	221	6	299	0.481741	0.866116	0.578486	0.986718	0.420479	0.87358	0.630682	0.977591	anti_androgen_oral_contraceptive	1124	939	14	1110	0.0951273	0.556121	0.864211	0.986417	0.0677969	0.564625	0.904447	0.991466	anti_androgen_oral_contraceptive	1.33305	3.23342	0.467961	0.207988	0.444456	0.656713	0.986169	NS	NS	NA
COA.PWY	454	454	2	452	NA	NA	NA	NA	NA	NA	NA	NA	anti_androgen_oral_contraceptive	305	305	6	299	-0.0720318	0.160758	0.654426	0.986718	-0.0393931	0.165786	0.812365	0.977591	anti_androgen_oral_contraceptive	1124	1124	14	1110	-0.0177359	0.0754385	0.814171	0.986417	-0.00809779	0.0767114	0.91595	0.991466	anti_androgen_oral_contraceptive	38.6948	175.717	0.0682929	-0.0275346	-0.403185	0.686812	0.986169	NS	NS	NA
P122.PWY	454	158	2	452	NA	NA	NA	NA	NA	NA	NA	NA	anti_androgen_oral_contraceptive	305	83	6	299	0.576619	0.732643	0.431884	0.986718	0.525094	0.757039	0.488533	0.977591	anti_androgen_oral_contraceptive	1124	328	14	1110	0.0970372	0.548728	0.859666	0.986417	0.0912787	0.558688	0.87025	0.991466	anti_androgen_oral_contraceptive	1.86301	3.32113	0.439199	0.269383	0.613351	0.539644	0.986169	NS	NS	NA
P4.PWY	454	448	2	452	NA	NA	NA	NA	NA	NA	NA	NA	anti_androgen_oral_contraceptive	305	302	6	299	-0.0452208	0.254982	0.859357	0.986718	-0.150791	0.256378	0.556937	0.977591	anti_androgen_oral_contraceptive	1124	1118	14	1110	-0.0310167	0.146172	0.831996	0.986417	-0.0414217	0.146378	0.77725	0.991466	anti_androgen_oral_contraceptive	15.3809	46.8028	0.126812	-0.03453	-0.272292	0.785397	0.986169	NS	NS	NA
PEPTIDOGLYCANSYN.PWY	454	454	2	452	NA	NA	NA	NA	NA	NA	NA	NA	anti_androgen_oral_contraceptive	305	305	6	299	-0.00990138	0.0442631	0.823156	0.986718	-0.0169215	0.0444621	0.703837	0.977591	anti_androgen_oral_contraceptive	1124	1124	14	1110	0.00524846	0.0262469	0.841545	0.986417	0.0086315	0.0263362	0.743171	0.991466	anti_androgen_oral_contraceptive	510.408	1451.59	0.0225762	0.00130727	0.0579048	0.953824	0.986169	NS	NS	NA
PPGPPMET.PWY	454	440	2	452	NA	NA	NA	NA	NA	NA	NA	NA	anti_androgen_oral_contraceptive	305	295	6	299	-0.166568	0.334766	0.619171	0.986718	-0.174429	0.344962	0.613544	0.977591	anti_androgen_oral_contraceptive	1124	1110	14	1110	-0.036882	0.227999	0.871522	0.986417	-0.0380293	0.232364	0.870028	0.991466	anti_androgen_oral_contraceptive	8.92311	19.2368	0.188445	-0.0779761	-0.413787	0.67903	0.986169	NS	NS	NA
PWY.4981	454	454	2	452	NA	NA	NA	NA	NA	NA	NA	NA	anti_androgen_oral_contraceptive	305	305	6	299	-0.406816	0.23466	0.0840195	0.986718	-0.382525	0.248343	0.124687	0.977591	anti_androgen_oral_contraceptive	1124	1124	14	1110	0.0215699	0.134606	0.872718	0.986417	0.0351613	0.137387	0.798056	0.991466	anti_androgen_oral_contraceptive	18.1603	55.191	0.116761	-0.0844897	-0.723615	0.469302	0.986169	NS	NS	NA
PWY.5484	454	454	2	452	NA	NA	NA	NA	NA	NA	NA	NA	anti_androgen_oral_contraceptive	305	301	6	299	-0.671313	0.409994	0.102626	0.986718	-0.543219	0.405931	0.182003	0.977591	anti_androgen_oral_contraceptive	1124	1122	14	1110	-0.0499587	0.237722	0.833584	0.986417	-0.0528626	0.240956	0.82639	0.991466	anti_androgen_oral_contraceptive	5.94901	17.6955	0.205653	-0.206293	-1.00311	0.315807	0.986169	NS	NS	NA
PWY.5695	454	454	2	452	NA	NA	NA	NA	NA	NA	NA	NA	anti_androgen_oral_contraceptive	305	305	6	299	-0.0477267	0.141192	0.735583	0.986718	-0.0984815	0.140412	0.483691	0.977591	anti_androgen_oral_contraceptive	1124	1124	14	1110	-0.0160324	0.0732461	0.826781	0.986417	-0.0182935	0.0744252	0.805887	0.991466	anti_androgen_oral_contraceptive	50.1624	186.393	0.0650179	-0.0227532	-0.349953	0.726374	0.986169	NS	NS	NA
PWY.6124	454	454	2	452	NA	NA	NA	NA	NA	NA	NA	NA	anti_androgen_oral_contraceptive	305	305	6	299	0.179125	0.129209	0.166691	0.986718	0.195416	0.1298	0.133391	0.977591	anti_androgen_oral_contraceptive	1124	1124	14	1110	-0.0137732	0.0639385	0.829485	0.986417	-0.0330626	0.0647885	0.609935	0.991466	anti_androgen_oral_contraceptive	59.8982	244.611	0.057306	0.0241706	0.421782	0.673184	0.986169	NS	NS	NA
PWY.6151	454	454	2	452	NA	NA	NA	NA	NA	NA	NA	NA	anti_androgen_oral_contraceptive	305	305	6	299	-0.0434528	0.0720911	0.547139	0.986718	-0.0692026	0.0746519	0.354781	0.977591	anti_androgen_oral_contraceptive	1124	1124	14	1110	0.00638442	0.0378454	0.866066	0.986417	0.0113398	0.0380718	0.765873	0.991466	anti_androgen_oral_contraceptive	192.414	698.189	0.0335087	-0.00438286	-0.130798	0.895935	0.986169	NS	NS	NA
PWY.6385	454	454	2	452	NA	NA	NA	NA	NA	NA	NA	NA	anti_androgen_oral_contraceptive	305	305	6	299	-0.0731698	0.129494	0.572481	0.986718	-0.0954809	0.129245	0.460729	0.977591	anti_androgen_oral_contraceptive	1124	1123	14	1110	0.0100745	0.0614514	0.869807	0.986417	-0.00209334	0.0619621	0.973056	0.991466	anti_androgen_oral_contraceptive	59.635	264.811	0.0555174	-0.00522628	-0.0941377	0.925	0.986169	NS	NS	NA
PWY.6387	454	454	2	452	NA	NA	NA	NA	NA	NA	NA	NA	anti_androgen_oral_contraceptive	305	305	6	299	0.00103192	0.0473397	0.982624	0.986718	-0.00630903	0.0481323	0.89582	0.977591	anti_androgen_oral_contraceptive	1124	1124	14	1110	0.00563375	0.0277958	0.83942	0.986417	0.0112104	0.0279546	0.688484	0.991466	anti_androgen_oral_contraceptive	446.22	1294.32	0.0239694	0.00445398	0.185819	0.852586	0.986169	NS	NS	NA
PWY.6545	454	452	2	452	NA	NA	NA	NA	NA	NA	NA	NA	anti_androgen_oral_contraceptive	305	305	6	299	-0.174963	0.208768	0.402662	0.986718	-0.225163	0.212097	0.289389	0.977591	anti_androgen_oral_contraceptive	1124	1123	14	1110	0.017812	0.107274	0.868155	0.986417	0.00662837	0.109261	0.951637	0.991466	anti_androgen_oral_contraceptive	22.9442	86.8975	0.0954149	-0.0224557	-0.235348	0.813939	0.986169	NS	NS	NA
PWY.6590	454	266	2	452	NA	NA	NA	NA	NA	NA	NA	NA	anti_androgen_oral_contraceptive	305	221	6	299	0.498563	0.905635	0.582381	0.986718	0.428881	0.913398	0.639068	0.977591	anti_androgen_oral_contraceptive	1124	939	14	1110	0.11042	0.577505	0.848402	0.986417	0.0824728	0.586336	0.888167	0.991466	anti_androgen_oral_contraceptive	1.21925	2.99839	0.486928	0.222626	0.457205	0.647524	0.986169	NS	NS	NA
PWY.7198	454	298	2	452	NA	NA	NA	NA	NA	NA	NA	NA	anti_androgen_oral_contraceptive	305	196	6	299	0.0741543	0.941024	0.937243	0.986718	0.161834	0.942851	0.863849	0.977591	anti_androgen_oral_contraceptive	1124	711	14	1110	0.136834	0.663059	0.836541	0.986417	0.0431857	0.6746	0.948969	0.991466	anti_androgen_oral_contraceptive	1.12927	2.27455	0.542022	0.116039	0.214086	0.83048	0.986169	NS	NS	NA
PWY.7209	454	322	2	452	NA	NA	NA	NA	NA	NA	NA	NA	anti_androgen_oral_contraceptive	305	240	6	299	0.312504	1.0521	0.766651	0.986718	0.361206	1.04466	0.729794	0.977591	anti_androgen_oral_contraceptive	1124	965	14	1110	0.109205	0.639432	0.864424	0.986417	0.0997614	0.641148	0.876379	0.991466	anti_androgen_oral_contraceptive	0.903414	2.44575	0.546427	0.164044	0.300212	0.764016	0.986169	NS	NS	NA
PWY.7210	454	298	2	452	NA	NA	NA	NA	NA	NA	NA	NA	anti_androgen_oral_contraceptive	305	196	6	299	0.0472558	0.986641	0.961832	0.986718	0.145415	0.989422	0.883268	0.977591	anti_androgen_oral_contraceptive	1124	711	14	1110	0.14891	0.696433	0.830728	0.986417	0.0560519	0.708789	0.936983	0.991466	anti_androgen_oral_contraceptive	1.02726	2.06178	0.568968	0.115104	0.202304	0.839679	0.986169	NS	NS	NA
PWY.7228	454	454	2	452	NA	NA	NA	NA	NA	NA	NA	NA	anti_androgen_oral_contraceptive	305	305	6	299	-0.123555	0.230311	0.592033	0.986718	-0.198005	0.233804	0.397826	0.977591	anti_androgen_oral_contraceptive	1124	1123	14	1110	0.0225596	0.118326	0.84883	0.986417	0.0103465	0.120104	0.931367	0.991466	anti_androgen_oral_contraceptive	18.8526	71.4229	0.105248	-0.00795412	-0.0755749	0.939757	0.986169	NS	NS	NA
PWY.922	454	302	2	452	NA	NA	NA	NA	NA	NA	NA	NA	anti_androgen_oral_contraceptive	305	183	6	299	-0.0963521	0.840809	0.908844	0.986718	0.222504	0.836842	0.790535	0.977591	anti_androgen_oral_contraceptive	1124	748	14	1110	0.096819	0.586981	0.869018	0.986417	0.0886515	0.581488	0.878856	0.991466	anti_androgen_oral_contraceptive	1.41451	2.90237	0.481299	0.0335228	0.0696506	0.944472	0.986169	NS	NS	NA
PWY0.162	454	453	2	452	NA	NA	NA	NA	NA	NA	NA	NA	anti_androgen_oral_contraceptive	305	305	6	299	-0.269409	0.150838	0.0751138	0.986718	-0.282106	0.156611	0.0728076	0.977591	anti_androgen_oral_contraceptive	1124	1124	14	1110	-0.0128543	0.0800819	0.872505	0.986417	-0.00662355	0.0818819	0.935543	0.991466	anti_androgen_oral_contraceptive	43.9519	155.93	0.0707315	-0.0692678	-0.979306	0.327429	0.986169	NS	NS	NA
SO4ASSIM.PWY	454	401	2	452	NA	NA	NA	NA	NA	NA	NA	NA	anti_androgen_oral_contraceptive	305	262	6	299	-0.78614	0.874368	0.369328	0.986718	-1.14753	0.90253	0.204686	0.977591	anti_androgen_oral_contraceptive	1124	1012	14	1110	0.140749	0.567115	0.804037	0.986417	0.154155	0.58301	0.791513	0.991466	anti_androgen_oral_contraceptive	1.30801	3.10927	0.475798	-0.133715	-0.281032	0.778686	0.986169	NS	NS	NA
PWY.5189	454	435	2	452	NA	NA	NA	NA	NA	NA	NA	NA	anti_androgen_oral_contraceptive	305	301	6	299	-0.148402	0.235164	0.528498	0.986718	-0.160238	0.227491	0.481841	0.977591	anti_androgen_oral_contraceptive	1124	1120	14	1110	0.0332883	0.141602	0.814188	0.986417	0.0679419	0.144858	0.63915	0.991466	anti_androgen_oral_contraceptive	18.0826	49.8725	0.121308	-0.0150587	-0.124136	0.901207	0.986169	NS	NS	NA
COBALSYN.PWY	454	444	2	452	NA	NA	NA	NA	NA	NA	NA	NA	anti_androgen_oral_contraceptive	305	304	6	299	0.0148683	0.166359	0.928845	0.986718	-0.0170456	0.169696	0.920067	0.981903	anti_androgen_oral_contraceptive	1124	1123	14	1110	0.0191088	0.100101	0.848643	0.986417	0.0560335	0.101658	0.581614	0.991466	anti_androgen_oral_contraceptive	36.1332	99.7984	0.0857709	0.0179816	0.209647	0.833943	0.986169	NS	NS	NA
ANAEROFRUCAT.PWY	454	454	2	452	NA	NA	NA	NA	NA	NA	NA	NA	anti_androgen_oral_contraceptive	305	301	6	299	-0.5652	0.333237	0.0909349	0.986718	-0.439329	0.329621	0.183763	0.977591	anti_androgen_oral_contraceptive	1124	1122	14	1110	-0.0118932	0.173519	0.945367	0.997526	-0.0432282	0.176657	0.806735	0.991466	anti_androgen_oral_contraceptive	9.0052	33.2129	0.153904	-0.129915	-0.844126	0.398599	0.986169	NS	NS	NA
COA.PWY.1	454	454	2	452	NA	NA	NA	NA	NA	NA	NA	NA	anti_androgen_oral_contraceptive	305	305	6	299	-0.0630445	0.057194	0.271264	0.986718	-0.0791344	0.0591144	0.181891	0.977591	anti_androgen_oral_contraceptive	1124	1124	14	1110	0.000181546	0.0334329	0.995668	0.997526	0.00499472	0.0336754	0.882119	0.991466	anti_androgen_oral_contraceptive	305.703	894.646	0.0288633	-0.0159208	-0.551592	0.581228	0.986169	NS	NS	NA
GLUCUROCAT.PWY	454	453	2	452	NA	NA	NA	NA	NA	NA	NA	NA	anti_androgen_oral_contraceptive	305	305	6	299	0.422706	0.237409	0.0760273	0.986718	0.443122	0.236888	0.0625241	0.977591	anti_androgen_oral_contraceptive	1124	1122	14	1110	0.00461038	0.117736	0.968771	0.997526	0.0166778	0.120216	0.889688	0.991466	anti_androgen_oral_contraceptive	17.7421	72.1415	0.105478	0.0871382	0.826131	0.40873	0.986169	NS	NS	NA
OANTIGEN.PWY	454	454	2	452	NA	NA	NA	NA	NA	NA	NA	NA	anti_androgen_oral_contraceptive	305	305	6	299	-0.34841	0.226904	0.125752	0.986718	-0.314942	0.235872	0.182988	0.977591	anti_androgen_oral_contraceptive	1124	1124	14	1110	0.00643712	0.142009	0.963853	0.997526	0.0204892	0.144097	0.886957	0.991466	anti_androgen_oral_contraceptive	19.423	49.5869	0.120377	-0.0934355	-0.77619	0.437637	0.986169	NS	NS	NA
PWY.2942	454	454	2	452	NA	NA	NA	NA	NA	NA	NA	NA	anti_androgen_oral_contraceptive	305	305	6	299	0.019231	0.0618984	0.756266	0.986718	0.0121264	0.0643761	0.85074	0.977591	anti_androgen_oral_contraceptive	1124	1124	14	1110	-0.000800623	0.0329973	0.980647	0.997526	0.00492789	0.0334756	0.882995	0.991466	anti_androgen_oral_contraceptive	261	918.425	0.0291182	0.00363226	0.124742	0.900728	0.986169	NS	NS	NA
PWY.3001	454	454	2	452	NA	NA	NA	NA	NA	NA	NA	NA	anti_androgen_oral_contraceptive	305	305	6	299	-0.0443076	0.0817211	0.5881	0.986718	-0.0458559	0.0860771	0.594669	0.977591	anti_androgen_oral_contraceptive	1124	1124	14	1110	0.0047315	0.038984	0.90342	0.997526	0.0041505	0.03967	0.916692	0.991466	anti_androgen_oral_contraceptive	149.738	658.001	0.0351856	-0.00435931	-0.123895	0.901399	0.986169	NS	NS	NA
PWY.5121	454	436	2	452	NA	NA	NA	NA	NA	NA	NA	NA	anti_androgen_oral_contraceptive	305	299	6	299	-0.230533	0.397017	0.561915	0.986718	-0.195651	0.406711	0.630884	0.977591	anti_androgen_oral_contraceptive	1124	1116	14	1110	-0.0115225	0.216746	0.957613	0.997526	-0.0520408	0.21886	0.812096	0.991466	anti_androgen_oral_contraceptive	6.34429	21.2862	0.190242	-0.0618098	-0.324902	0.745256	0.986169	NS	NS	NA
PWY.5345	454	385	2	452	NA	NA	NA	NA	NA	NA	NA	NA	anti_androgen_oral_contraceptive	305	253	6	299	-0.564718	0.966829	0.559599	0.986718	-0.764683	0.993954	0.442382	0.977591	anti_androgen_oral_contraceptive	1124	1002	14	1110	-0.021545	0.602829	0.971496	0.997526	-0.0482712	0.618437	0.9378	0.991466	anti_androgen_oral_contraceptive	1.0698	2.75177	0.51154	-0.173599	-0.339366	0.734334	0.986169	NS	NS	NA
PWY.5971	454	289	2	452	NA	NA	NA	NA	NA	NA	NA	NA	anti_androgen_oral_contraceptive	305	182	6	299	-0.196763	1.0287	0.848442	0.986718	-0.214417	1.06439	0.840504	0.977591	anti_androgen_oral_contraceptive	1124	699	14	1110	0.00227249	0.73262	0.997526	0.997526	-0.0820759	0.745184	0.912318	0.991466	anti_androgen_oral_contraceptive	0.94498	1.86313	0.596751	-0.0647066	-0.108432	0.913653	0.986169	NS	NS	NA
PWY.5989	454	440	2	452	NA	NA	NA	NA	NA	NA	NA	NA	anti_androgen_oral_contraceptive	305	299	6	299	0.231682	0.300313	0.441065	0.986718	0.217561	0.304236	0.475205	0.977591	anti_androgen_oral_contraceptive	1124	1115	14	1110	-0.00621374	0.174244	0.971559	0.997526	-0.00823302	0.176831	0.962874	0.991466	anti_androgen_oral_contraceptive	11.088	32.9372	0.150713	0.0537017	0.356319	0.721602	0.986169	NS	NS	NA
PWY.6113	454	281	2	452	NA	NA	NA	NA	NA	NA	NA	NA	anti_androgen_oral_contraceptive	305	182	6	299	-0.180975	1.03021	0.860674	0.986718	-0.188719	1.06516	0.859508	0.977591	anti_androgen_oral_contraceptive	1124	699	14	1110	-0.00849814	0.734635	0.990772	0.997526	-0.0929898	0.747458	0.901015	0.991466	anti_androgen_oral_contraceptive	0.942208	1.85292	0.598135	-0.0666383	-0.11141	0.911291	0.986169	NS	NS	NA
PWY.6284	454	289	2	452	NA	NA	NA	NA	NA	NA	NA	NA	anti_androgen_oral_contraceptive	305	182	6	299	-0.16235	1.02227	0.873924	0.986718	-0.153548	1.05608	0.884511	0.977591	anti_androgen_oral_contraceptive	1124	699	14	1110	-0.0269176	0.727789	0.970503	0.997526	-0.107567	0.740551	0.884539	0.991466	anti_androgen_oral_contraceptive	0.956901	1.88794	0.592886	-0.0724721	-0.122236	0.902712	0.986169	NS	NS	NA
PWY.6507	454	453	2	452	NA	NA	NA	NA	NA	NA	NA	NA	anti_androgen_oral_contraceptive	305	305	6	299	0.21022	0.236507	0.374802	0.986718	0.265178	0.245028	0.28014	0.977591	anti_androgen_oral_contraceptive	1124	1123	14	1110	0.006979	0.11683	0.952376	0.997526	0.0104314	0.119437	0.930419	0.991466	anti_androgen_oral_contraceptive	17.8778	73.2644	0.104747	0.0468452	0.447223	0.654714	0.986169	NS	NS	NA
PWY.6859	454	279	2	452	NA	NA	NA	NA	NA	NA	NA	NA	anti_androgen_oral_contraceptive	305	187	6	299	-0.259207	1.0126	0.798142	0.986718	-0.494307	1.06224	0.642069	0.977591	anti_androgen_oral_contraceptive	1124	818	14	1110	-0.0225624	0.727343	0.975259	0.997526	-0.12444	0.738384	0.866198	0.991466	anti_androgen_oral_contraceptive	0.975266	1.89026	0.590742	-0.103103	-0.174532	0.861448	0.986169	NS	NS	NA
PWY.6936	454	454	2	452	NA	NA	NA	NA	NA	NA	NA	NA	anti_androgen_oral_contraceptive	305	305	6	299	0.132628	0.175202	0.449653	0.986718	0.224857	0.180506	0.213986	0.977591	anti_androgen_oral_contraceptive	1124	1124	14	1110	0.00408988	0.103453	0.968472	0.997526	0.00219406	0.104194	0.983204	0.991466	anti_androgen_oral_contraceptive	32.5778	93.4351	0.0890825	0.0373204	0.418942	0.675259	0.986169	NS	NS	NA
PWY.7115	454	385	2	452	NA	NA	NA	NA	NA	NA	NA	NA	anti_androgen_oral_contraceptive	305	287	6	299	0.156353	0.598584	0.794115	0.986718	0.251222	0.603329	0.677461	0.977591	anti_androgen_oral_contraceptive	1124	1051	14	1110	0.0117338	0.418583	0.977642	0.997526	-0.0661437	0.421808	0.875424	0.991466	anti_androgen_oral_contraceptive	2.79093	5.70738	0.343031	0.0592283	0.172661	0.862918	0.986169	NS	NS	NA
PWY.7196	454	442	2	452	NA	NA	NA	NA	NA	NA	NA	NA	anti_androgen_oral_contraceptive	305	305	6	299	-0.172226	0.175391	0.326921	0.986718	-0.197666	0.1818	0.277912	0.977591	anti_androgen_oral_contraceptive	1124	1121	14	1110	-0.00458153	0.0882855	0.958622	0.997526	0.00240985	0.089944	0.97863	0.991466	anti_androgen_oral_contraceptive	32.5075	128.298	0.0788586	-0.0384716	-0.487855	0.625653	0.986169	NS	NS	NA
PWY.7197	454	454	2	452	NA	NA	NA	NA	NA	NA	NA	NA	anti_androgen_oral_contraceptive	305	305	6	299	-0.174463	0.262172	0.506277	0.986718	-0.256903	0.267169	0.337142	0.977591	anti_androgen_oral_contraceptive	1124	1123	14	1110	-0.00929934	0.145201	0.948946	0.997526	-0.0258143	0.147757	0.861343	0.991466	anti_androgen_oral_contraceptive	14.5488	47.4312	0.127021	-0.0480688	-0.378433	0.705109	0.986169	NS	NS	NA
PWY.841	454	454	2	452	NA	NA	NA	NA	NA	NA	NA	NA	anti_androgen_oral_contraceptive	305	305	6	299	-0.110981	0.169751	0.513756	0.986718	-0.151291	0.171207	0.377681	0.977591	anti_androgen_oral_contraceptive	1124	1123	14	1110	-0.00129533	0.0833155	0.987598	0.997526	-0.0130243	0.0850358	0.878299	0.991466	anti_androgen_oral_contraceptive	34.7036	144.062	0.0747926	-0.0225885	-0.302015	0.762641	0.986169	NS	NS	NA
PWY0.166	454	454	2	452	NA	NA	NA	NA	NA	NA	NA	NA	anti_androgen_oral_contraceptive	305	305	6	299	-0.155675	0.175428	0.375581	0.986718	-0.200772	0.179063	0.26321	0.977591	anti_androgen_oral_contraceptive	1124	1123	14	1110	-0.00663695	0.0894377	0.940859	0.997526	-0.0133564	0.0911581	0.88354	0.991466	anti_androgen_oral_contraceptive	32.4939	125.014	0.0796799	-0.0373835	-0.469171	0.638947	0.986169	NS	NS	NA
RUMP.PWY	454	173	2	452	NA	NA	NA	NA	NA	NA	NA	NA	anti_androgen_oral_contraceptive	305	200	6	299	0.655505	0.911128	0.472432	0.986718	0.816626	0.94209	0.386826	0.977591	anti_androgen_oral_contraceptive	1124	835	14	1110	0.0487145	0.625471	0.937934	0.997526	0.153748	0.637042	0.809333	0.991466	anti_androgen_oral_contraceptive	1.20459	2.55614	0.51566	0.243074	0.471385	0.637366	0.986169	NS	NS	NA
TCA	454	436	2	452	NA	NA	NA	NA	NA	NA	NA	NA	anti_androgen_oral_contraceptive	305	298	6	299	-0.0254784	0.390672	0.948046	0.986718	0.103133	0.394302	0.79387	0.977591	anti_androgen_oral_contraceptive	1124	1106	14	1110	0.0234748	0.232056	0.919442	0.997526	0.00697959	0.238631	0.976672	0.991466	anti_androgen_oral_contraceptive	6.55201	18.5701	0.199513	0.0107075	0.053668	0.9572	0.986169	NS	NS	NA
TRPSYN.PWY	454	454	2	452	NA	NA	NA	NA	NA	NA	NA	NA	anti_androgen_oral_contraceptive	305	305	6	299	-0.0712177	0.154631	0.645449	0.986718	-0.149642	0.159176	0.348035	0.977591	anti_androgen_oral_contraceptive	1124	1124	14	1110	0.0062165	0.0773542	0.935962	0.997526	0.0108952	0.079304	0.890752	0.991466	anti_androgen_oral_contraceptive	41.8224	167.121	0.0691808	-0.0092828	-0.134182	0.893259	0.986169	NS	NS	NA
PWY.5659	454	453	2	452	NA	NA	NA	NA	NA	NA	NA	NA	anti_androgen_oral_contraceptive	305	305	6	299	-0.111986	0.171353	0.513913	0.986718	-0.0771325	0.178455	0.665934	0.977591	anti_androgen_oral_contraceptive	1124	1124	14	1110	-0.00270735	0.0972538	0.977796	0.997526	0.0155401	0.0988271	0.875081	0.991466	anti_androgen_oral_contraceptive	34.058	105.727	0.0845803	-0.0293326	-0.346802	0.72874	0.986169	NS	NS	NA
PANTOSYN.PWY	454	454	2	452	NA	NA	NA	NA	NA	NA	NA	NA	anti_androgen_oral_contraceptive	305	305	6	299	-0.069754	0.126572	0.581981	0.986718	-0.0687072	0.130876	0.600042	0.977591	anti_androgen_oral_contraceptive	1124	1124	14	1110	0.00364962	0.0576411	0.949526	0.997526	0.00975585	0.0585676	0.867736	0.991466	anti_androgen_oral_contraceptive	62.4199	300.978	0.0524576	-0.00895872	-0.17078	0.864397	0.986169	NS	NS	NA
PWY.7282	454	436	2	452	NA	NA	NA	NA	NA	NA	NA	NA	anti_androgen_oral_contraceptive	305	288	6	299	0.44645	0.793793	0.574248	0.986718	0.144727	0.779009	0.852757	0.977591	anti_androgen_oral_contraceptive	1124	1080	14	1110	0.0315256	0.257329	0.902517	0.997526	-0.00631589	0.262924	0.98084	0.991466	anti_androgen_oral_contraceptive	1.58703	15.1016	0.244788	0.0709834	0.28998	0.771832	0.986169	NS	NS	NA
PWY.5103	454	454	2	452	NA	NA	NA	NA	NA	NA	NA	NA	anti_androgen_oral_contraceptive	305	305	6	299	0.011091	0.0852879	0.896621	0.986718	0.00758902	0.0899616	0.932835	0.981903	anti_androgen_oral_contraceptive	1124	1124	14	1110	-0.000415184	0.041757	0.992069	0.997526	-0.00621666	0.0418604	0.881969	0.991466	anti_androgen_oral_contraceptive	137.476	573.509	0.0375033	0.00180964	0.0482528	0.961515	0.986169	NS	NS	NA
PWY.5686	454	454	2	452	NA	NA	NA	NA	NA	NA	NA	NA	anti_androgen_oral_contraceptive	305	305	6	299	0.00192322	0.0453596	0.96621	0.986718	-0.00419256	0.0457145	0.927001	0.981903	anti_androgen_oral_contraceptive	1124	1124	14	1110	0.0029831	0.0284487	0.916507	0.997526	0.00232743	0.0286337	0.935232	0.991466	anti_androgen_oral_contraceptive	486.027	1235.59	0.0241008	0.00268388	0.111361	0.91133	0.986169	NS	NS	NA
BRANCHED.CHAIN.AA.SYN.PWY	454	454	2	452	NA	NA	NA	NA	NA	NA	NA	NA	anti_androgen_oral_contraceptive	305	305	6	299	0.0176582	0.0766806	0.818032	0.986718	0.00585598	0.0806759	0.942191	0.982737	anti_androgen_oral_contraceptive	1124	1124	14	1110	-0.000931248	0.0365762	0.979692	0.997526	-0.00474962	0.0366766	0.896986	0.991466	anti_androgen_oral_contraceptive	170.07	747.485	0.0330129	0.00251433	0.0761621	0.93929	0.986169	NS	NS	NA
PWY66.409	454	448	2	452	NA	NA	NA	NA	NA	NA	NA	NA	anti_androgen_oral_contraceptive	305	304	6	299	-0.00741302	0.292195	0.979777	0.986718	0.00082225	0.292973	0.997763	0.997763	anti_androgen_oral_contraceptive	1124	1120	14	1110	0.0205469	0.155463	0.894877	0.997526	0.0181935	0.154898	0.906522	0.991466	anti_androgen_oral_contraceptive	11.7126	41.3757	0.137246	0.0143783	0.104762	0.916564	0.986169	NS	NS	NA
PWY.7357	454	454	2	452	NA	NA	NA	NA	NA	NA	NA	NA	anti_androgen_oral_contraceptive	305	305	6	299	-0.0410166	0.112621	0.715968	0.986718	-0.0513797	0.118071	0.663804	0.977591	anti_androgen_oral_contraceptive	1124	1124	14	1110	0.00324945	0.0558768	0.953637	0.997526	0.000346436	0.0560436	0.995069	0.995069	anti_androgen_oral_contraceptive	78.8432	320.286	0.0500545	-0.00549479	-0.109776	0.912587	0.986169	NS	NS	NA
UDPNAGSYN.PWY	454	454	2	452	NA	NA	NA	NA	NA	NA	NA	NA	anti_androgen_oral_contraceptive	305	305	6	299	-0.363189	0.351883	0.302849	0.986718	-0.303632	0.350567	0.387213	0.977591	anti_androgen_oral_contraceptive	1124	1124	14	1110	-0.00407049	0.197965	0.983599	0.997526	-0.00218842	0.200489	0.991293	0.995069	anti_androgen_oral_contraceptive	8.07611	25.5166	0.172535	-0.0904071	-0.523993	0.600284	0.986169	NS	NS	NA
DENOVOPURINE2.PWY	454	454	2	452	NA	NA	NA	NA	NA	NA	NA	NA	anti_androgen_oral_contraceptive	305	305	6	299	-0.0754415	0.143348	0.599085	0.986718	-0.0979055	0.145774	0.502414	0.977591	anti_androgen_oral_contraceptive	1124	1123	14	1110	0.0143346	0.0683847	0.834006	0.986417	0.0015433	0.0696471	0.982325	0.991466	anti_androgen_oral_contraceptive	48.6652	213.836	0.0617211	-0.00230904	-0.0374108	0.970157	0.990799	NS	NS	NA
PWY.5384	454	377	2	452	NA	NA	NA	NA	NA	NA	NA	NA	anti_androgen_oral_contraceptive	305	248	6	299	0.936578	0.836298	0.263655	0.986718	1.34819	0.852677	0.115045	0.977591	anti_androgen_oral_contraceptive	1124	930	14	1110	-0.458785	0.579427	0.428651	0.86539	-0.533575	0.58478	0.361743	0.991466	anti_androgen_oral_contraceptive	1.42981	2.97854	0.47628	-0.00621131	-0.0130413	0.989595	0.993347	NS	NS	NA
ARG.POLYAMINE.SYN	454	440	2	452	NA	NA	NA	NA	NA	NA	NA	NA	anti_androgen_oral_contraceptive	305	298	6	299	-0.376787	0.306434	0.219863	0.986718	-0.302571	0.31574	0.338834	0.977591	anti_androgen_oral_contraceptive	1124	1111	14	1110	0.0764849	0.13693	0.57657	0.903824	0.0495503	0.138789	0.72115	0.991466	anti_androgen_oral_contraceptive	10.6494	53.3341	0.125016	0.00104239	0.00833807	0.993347	0.993347	NS	NS	NA
PWY.1042	454	454	2	452	NA	NA	NA	NA	NA	NA	NA	NA	anti_androgen_oral_contraceptive	305	305	6	299	-0.0798967	0.0990559	0.420557	0.986718	-0.103695	0.102549	0.312866	0.977591	anti_androgen_oral_contraceptive	1124	1124	14	1110	0.0213932	0.0531022	0.687122	0.962058	0.0200306	0.0530908	0.706033	0.991466	anti_androgen_oral_contraceptive	101.915	354.629	0.0468014	-0.00121793	-0.0260233	0.979239	0.993347	NS	NS	NA
PWY.6969	454	432	2	452	NA	NA	NA	NA	NA	NA	NA	NA	anti_androgen_oral_contraceptive	305	295	6	299	-0.021419	0.391096	0.956362	0.986718	0.108626	0.395226	0.783658	0.977591	anti_androgen_oral_contraceptive	1124	1101	14	1110	0.00228486	0.236718	0.992301	0.997526	-0.0166401	0.24278	0.945369	0.991466	anti_androgen_oral_contraceptive	6.53781	17.8458	0.202512	-0.00407068	-0.0201009	0.983963	0.993347	NS	NS	NA
PYRIDNUCSAL.PWY	454	437	2	452	NA	NA	NA	NA	NA	NA	NA	NA	anti_androgen_oral_contraceptive	305	291	6	299	-0.0870125	0.368856	0.813681	0.986718	0.00676869	0.370447	0.985437	0.997605	anti_androgen_oral_contraceptive	1124	1094	14	1110	0.0280295	0.1969	0.886827	0.997526	0.0226103	0.201072	0.910489	0.991466	anti_androgen_oral_contraceptive	7.34999	25.7934	0.173701	0.0025174	0.0144927	0.988437	0.993347	NS	NS	NA
[truncated: 10 more columns]
