# Supplementary material for: Impact of commonly used drugs on the composition and metabolic function of the gut microbiota
Source: Nat Commun. 2020 Jan 17;11:362. doi: 10.1038/s41467-019-14177-z (PMC6969170; doi:10.1038/s41467-019-14177-z)
Supplement: Supplementary file 19 — Supplementary Data 17 [file 41467_2019_14177_MOESM19_ESM.xlsx]

## Sheet: Sheet1
Supplementary table 17 - Summary statistics taxa & pathways vs anti epileptics
Univariate (lm= taxa or pathways~Age+Sex+BMI+drug X) & multivariate (lm= taxa or pathways~Age+Sex+BMI+all drugs) & results from univariate meta-analysis & results from multivariate meta analysis
Taxa
Taxa	N.IBD	non-zeros.IBD	Users.IBD	Non-users.IBD	Coef.IBD_univariate	SE.IBD_univariate	Pval.IBD_univariate	Qval.IBD_univariate	coeff.correcting.all.IBD_multivariate	SE.correcting_all.IBD_multivariate	pval.correcting.all.IBD_multivariate	qval.correcting.all.IBD_multivariate	drug.IBD	N.MIBS	non-zeros.MIBS	Users.MIBS	Non-users.MIBS	Coef.MIBS_univariate	SE.MIBS_univariate	Pval.MIBS_univariate	Qval.MIBS_univariate	coeff.correcting.all.MIBS_multivariate	SE.correcting_all.MIBS_multivariate	pval.correcting.all.MIBS_multivariate	qval.correcting.all.MIBS_multivariate	drug.MIBS	N.LLD	non-zeros.LLD	Users.LLD	Non-users.LLD	Coef.LLD_univariate	SE.LLD_univariate	Pval.LLD_univariate	Qval.LLD_univariate	coeff.correcting.all.LLD_multivariate	SE.correcting_all.LLD_multivariate	pval.correcting.all.LLD_multivariate	qval.correcting.all.LLD_multivariate	drug.LLD	inverse_var.ibd_univariate	inverse_var.mibs_univariate	inverse_var.lld_univariate	se_univariate	beta_univariate	Z_univariate	P_univariate	FDR_univariate	Het.Q_univariate	Het.I2_univariate
k__Bacteria.p__Firmicutes.c__Clostridia.o__Clostridiales.f__Lachnospiraceae.g__Lachnospiraceae_noname	454	443	5	449	-0.00382036	0.0427998	0.928916	0.968445	-0.0315015	0.0457636	0.491646	0.716093	anti_epileptics	305	305	7	298	0.0290265	0.0176151	0.100462	0.619041	0.0211971	0.0204007	0.299756	0.830414	anti_epileptics	1124	1121	5	1119	-0.0419382	0.0193723	0.0306125	0.541992	-0.0406073	0.0192657	0.035286	0.949878	anti_epileptics	545.903	3222.77	2664.64	0.0124676	-0.00315389	-0.252967	0.800294	0.954442	NS	NS
k__Bacteria.p__Proteobacteria.c__Deltaproteobacteria.o__Desulfovibrionales.f__Desulfovibrionaceae	454	196	5	449	0.00686735	0.00902895	0.447313	0.739695	0.0105173	0.00971157	0.279488	0.586751	anti_epileptics	305	197	7	298	-0.00387133	0.00831835	0.641988	0.97487	-6.18824e-06	0.00920287	0.999464	0.999743	anti_epileptics	1124	711	5	1119	0.0171064	0.00781582	0.0288269	0.541992	0.0170245	0.00787991	0.030956	0.949878	anti_epileptics	12266.6	14451.9	16370.1	0.00481746	0.00715559	1.48534	0.137453	0.801218	NS	NS
k__Bacteria.p__Firmicutes.c__Negativicutes.o__Selenomonadales.f__Veillonellaceae.g__Dialister.s__Dialister_invisus.t__GCF_000160055	454	232	5	449	0.0385802	0.0493442	0.43472	0.739695	0.013197	0.0524919	0.801627	0.911092	anti_epileptics	305	153	7	298	-0.0349268	0.0450093	0.438371	0.940009	-0.00462772	0.0509456	0.927692	0.973931	anti_epileptics	1124	447	5	1119	0.108343	0.0549849	0.0490387	0.691991	0.107202	0.0553589	0.0530691	0.949878	anti_epileptics	410.704	493.623	330.761	0.0284545	0.0278845	0.979968	0.327102	0.801218	NS	NS
k__Bacteria.p__Firmicutes.c__Negativicutes.o__Selenomonadales.f__Veillonellaceae.g__Dialister	454	242	5	449	0.0363466	0.0491965	0.460423	0.739695	0.013348	0.052254	0.798513	0.911092	anti_epileptics	305	160	7	298	-0.00386411	0.0448793	0.931445	0.991809	0.0318346	0.05099	0.532952	0.830414	anti_epileptics	1124	478	5	1119	0.105234	0.0551148	0.0564718	0.717192	0.104255	0.0555408	0.0607772	0.949878	anti_epileptics	413.172	496.486	329.202	0.0284111	0.0385372	1.35641	0.174968	0.801218	NS	NS
k__Bacteria.p__Firmicutes.c__Clostridia.o__Clostridiales.f__Eubacteriaceae.g__Eubacterium.s__Eubacterium_rectale.t__Eubacterium_rectale_unclassified	454	343	5	449	-0.185977	0.0861553	0.0314217	0.49999	-0.20535	0.0925556	0.0270744	0.440335	anti_epileptics	305	285	7	298	0.157353	0.0673181	0.0200797	0.375694	0.175465	0.0770863	0.0236371	0.527894	anti_epileptics	1124	1093	5	1119	0.0603201	0.0720135	0.402423	0.893681	0.0540423	0.0721867	0.454234	0.949878	anti_epileptics	134.721	220.666	192.829	0.0427095	0.0388513	0.909664	0.363	0.801218	NS	NS
k__Bacteria.p__Firmicutes.c__Clostridia.o__Clostridiales.f__Eubacteriaceae	454	418	5	449	-0.179728	0.0808208	0.0266723	0.49999	-0.196059	0.0866279	0.0241607	0.440335	anti_epileptics	305	304	7	298	0.117792	0.0564731	0.0378492	0.375694	0.11409	0.0650052	0.080408	0.827966	anti_epileptics	1124	1121	5	1119	0.0516618	0.0621056	0.405679	0.893681	0.0431759	0.0622769	0.488278	0.949878	anti_epileptics	153.092	313.557	259.262	0.0371158	0.0314274	0.846739	0.397141	0.801218	NS	NS
k__Bacteria.p__Firmicutes.c__Clostridia.o__Clostridiales.f__Eubacteriaceae.g__Eubacterium	454	418	5	449	-0.179733	0.0808221	0.0266704	0.49999	-0.196108	0.0866328	0.0241337	0.440335	anti_epileptics	305	304	7	298	0.117792	0.0564733	0.0378502	0.375694	0.11409	0.0650058	0.0804114	0.827966	anti_epileptics	1124	1121	5	1119	0.0516716	0.0621065	0.405596	0.893681	0.0431801	0.0622772	0.488237	0.949878	anti_epileptics	153.087	313.554	259.254	0.0371161	0.0314307	0.84682	0.397095	0.801218	NS	NS
k__Bacteria.p__Firmicutes.c__Clostridia.o__Clostridiales.f__Ruminococcaceae	454	436	5	449	0.0271592	0.0858186	0.751795	0.887138	0.0145688	0.0908089	0.872621	0.958453	anti_epileptics	305	305	7	298	-0.087849	0.055151	0.112247	0.657444	-0.0957449	0.0630374	0.129995	0.827966	anti_epileptics	1124	1124	5	1119	0.0497859	0.0544043	0.360332	0.893681	0.0430569	0.0538512	0.424147	0.949878	anti_epileptics	135.781	328.771	337.857	0.0353022	-0.0104361	-0.295621	0.767519	0.954442	NS	NS
k__Bacteria.p__Bacteroidetes.c__Bacteroidia.o__Bacteroidales.f__Bacteroidaceae.g__Bacteroides.s__Bacteroides_uniformis	454	353	5	449	-0.0171667	0.0477063	0.719141	0.887138	-0.0455485	0.0509678	0.372041	0.623169	anti_epileptics	305	268	7	298	-0.0540592	0.0241834	0.026156	0.375694	-0.02673	0.0273153	0.32872	0.830414	anti_epileptics	1124	1052	5	1119	0.0304197	0.0286138	0.287962	0.893681	0.031886	0.0285912	0.265	0.949878	anti_epileptics	439.388	1709.88	1221.38	0.0172244	-0.0186384	-1.08209	0.27921	0.801218	NS	NS
k__Bacteria.p__Bacteroidetes.c__Bacteroidia.o__Bacteroidales.f__Bacteroidaceae.g__Bacteroides.s__Bacteroides_uniformis.t__Bacteroides_uniformis_unclassified	454	353	5	449	-0.0145135	0.0475634	0.760404	0.887138	-0.0426717	0.0507723	0.401164	0.625069	anti_epileptics	305	268	7	298	-0.0521703	0.0241759	0.0317557	0.375694	-0.0265224	0.0275937	0.337375	0.830414	anti_epileptics	1124	1050	5	1119	0.0316717	0.0283167	0.263604	0.893681	0.0329034	0.0283257	0.245655	0.949878	anti_epileptics	442.033	1710.94	1247.14	0.0171496	-0.0165221	-0.963408	0.335343	0.801218	NS	NS
k__Bacteria.p__Firmicutes.c__Clostridia.o__Clostridiales.f__Lachnospiraceae.g__Coprococcus	454	341	5	449	-0.0377595	0.0438377	0.389519	0.739695	-0.0594316	0.0463498	0.200508	0.572219	anti_epileptics	305	287	7	298	-0.0520845	0.0366588	0.156427	0.740019	-0.0441952	0.0414162	0.286906	0.830414	anti_epileptics	1124	1088	5	1119	-0.042412	0.0374496	0.257664	0.893681	-0.047821	0.0371609	0.198419	0.949878	anti_epileptics	520.36	744.121	713.025	0.0224875	-0.0448274	-1.99344	0.0462135	0.801218	NS	NS
k__Bacteria.p__Firmicutes.c__Bacilli	454	452	5	449	0.0647259	0.0814176	0.42706	0.739695	0.076702	0.0789822	0.332087	0.618051	anti_epileptics	305	301	7	298	0.0572743	0.0388703	0.141716	0.740019	0.047993	0.0445528	0.282406	0.830414	anti_epileptics	1124	1115	5	1119	-0.0671728	0.0465037	0.148892	0.893681	-0.0526588	0.0452067	0.244342	0.949878	anti_epileptics	150.856	661.856	462.408	0.0280043	0.0130265	0.465162	0.641815	0.954442	NS	NS
k__Bacteria.p__Firmicutes.c__Bacilli.o__Lactobacillales	454	451	5	449	0.0657842	0.0814075	0.419488	0.739695	0.078061	0.0790632	0.324097	0.618051	anti_epileptics	305	301	7	298	0.0573196	0.0388835	0.141537	0.740019	0.0479552	0.0445663	0.28293	0.830414	anti_epileptics	1124	1115	5	1119	-0.0670197	0.0464699	0.149524	0.893681	-0.0525411	0.0451735	0.245051	0.949878	anti_epileptics	150.894	661.408	463.08	0.0280014	0.0131746	0.470497	0.638	0.954442	NS	NS
k__Bacteria.p__Firmicutes.c__Clostridia.o__Clostridiales.f__Peptostreptococcaceae	454	395	5	449	-0.0194624	0.0211709	0.358453	0.739695	-0.0336996	0.0223316	0.132096	0.553151	anti_epileptics	305	270	7	298	-0.015462	0.0119443	0.196512	0.772254	-0.0106178	0.0134829	0.431708	0.830414	anti_epileptics	1124	1045	5	1119	-0.0244229	0.024751	0.323983	0.893681	-0.0268035	0.0243726	0.271693	0.949878	anti_epileptics	2231.11	7009.32	1632.36	0.00959024	-0.0176282	-1.83814	0.0660422	0.801218	NS	NS
k__Bacteria.p__Firmicutes.c__Clostridia.o__Clostridiales.f__Peptostreptococcaceae.g__Peptostreptococcaceae_noname	454	388	5	449	-0.0155505	0.0201723	0.441199	0.739695	-0.0308216	0.0211993	0.146777	0.572219	anti_epileptics	305	266	7	298	-0.01525	0.0120298	0.205916	0.772254	-0.0106688	0.0135738	0.432594	0.830414	anti_epileptics	1124	1040	5	1119	-0.0241844	0.0247818	0.32933	0.893681	-0.0266791	0.0243982	0.274425	0.949878	anti_epileptics	2457.47	6910.11	1628.3	0.00953641	-0.0166402	-1.74491	0.0810006	0.801218	NS	NS
k__Bacteria	454	454	5	449	-0.037598	0.0470259	0.424424	0.739695	-0.0465782	0.04902	0.342595	0.620133	anti_epileptics	305	305	7	298	0.0434255	0.0350513	0.216363	0.782725	0.0539548	0.0396325	0.174569	0.830414	anti_epileptics	1124	1124	5	1119	0.0486291	0.0549612	0.376462	0.893681	0.0480635	0.0546913	0.379699	0.949878	anti_epileptics	452.195	813.939	331.045	0.0250221	0.0215646	0.861821	0.388786	0.801218	NS	NS
k__Bacteria.p__Firmicutes.c__Erysipelotrichia.o__Erysipelotrichales.f__Erysipelotrichaceae	454	419	5	449	0.00666368	0.0389584	0.864267	0.928151	0.0081225	0.0415284	0.845033	0.94362	anti_epileptics	305	291	7	298	0.0380439	0.0354307	0.283804	0.847466	0.0345663	0.039632	0.383904	0.830414	anti_epileptics	1124	1069	5	1119	-0.0412724	0.0403258	0.306305	0.893681	-0.0379665	0.0403483	0.346933	0.949878	anti_epileptics	658.867	796.599	614.943	0.0219772	0.00449961	0.20474	0.837775	0.954442	NS	NS
k__Bacteria.p__Firmicutes.c__Clostridia.o__Clostridiales.f__Lachnospiraceae.g__Roseburia.s__Roseburia_hominis.t__GCF_000225345	454	280	5	449	-0.012634	0.0155346	0.416507	0.739695	-0.0195415	0.016879	0.247677	0.572219	anti_epileptics	305	247	7	298	-0.0112981	0.012441	0.364561	0.879234	-0.0145256	0.0145825	0.320139	0.830414	anti_epileptics	1124	989	5	1119	-0.0157198	0.0165187	0.34149	0.893681	-0.0157858	0.0165877	0.341488	0.949878	anti_epileptics	4143.79	6460.84	3664.77	0.00837138	-0.0128216	-1.5316	0.125621	0.801218	NS	NS
k__Bacteria.p__Firmicutes.c__Clostridia.o__Clostridiales.f__Lachnospiraceae.g__Blautia.s__Ruminococcus_obeum	454	423	5	449	-0.0142303	0.0303462	0.639352	0.887138	-0.0291459	0.032166	0.365431	0.623169	anti_epileptics	305	305	7	298	-0.0210173	0.0220762	0.341861	0.879234	-0.0290081	0.0255722	0.257685	0.830414	anti_epileptics	1124	1121	5	1119	0.0369033	0.0237924	0.121171	0.893681	0.0382478	0.0233442	0.101624	0.949878	anti_epileptics	1085.9	2051.87	1766.55	0.0142794	0.0013486	0.0944437	0.924757	0.954442	NS	NS
k__Bacteria.p__Firmicutes.c__Clostridia.o__Clostridiales.f__Ruminococcaceae.g__Ruminococcus	454	374	5	449	-0.0198996	0.0812757	0.806695	0.898364	-0.0064486	0.0859453	0.940227	0.984301	anti_epileptics	305	298	7	298	-0.0553477	0.0602437	0.35898	0.879234	-0.0766413	0.0694183	0.270577	0.830414	anti_epileptics	1124	1113	5	1119	0.0584394	0.063557	0.358043	0.893681	0.0498513	0.0633371	0.43141	0.949878	anti_epileptics	151.383	275.535	247.556	0.038505	-0.00562758	-0.146152	0.883802	0.954442	NS	NS
k__Bacteria.p__Actinobacteria.c__Actinobacteria.o__Bifidobacteriales.f__Bifidobacteriaceae.g__Bifidobacterium	454	413	5	449	-0.176961	0.0990015	0.074555	0.49999	-0.170411	0.106923	0.111782	0.553151	anti_epileptics	305	293	7	298	-0.0527012	0.0820983	0.521413	0.957221	-0.0760537	0.0934677	0.416556	0.830414	anti_epileptics	1124	1088	5	1119	0.0788151	0.0870457	0.365425	0.893681	0.0641388	0.0855939	0.453817	0.949878	anti_epileptics	102.027	148.365	131.979	0.0511396	-0.0404631	-0.791228	0.428811	0.801218	NS	NS
k__Bacteria.p__Actinobacteria.c__Actinobacteria.o__Bifidobacteriales.f__Bifidobacteriaceae	454	423	5	449	-0.178793	0.0982219	0.0693954	0.49999	-0.171222	0.106235	0.107818	0.553151	anti_epileptics	305	294	7	298	-0.0466747	0.0818886	0.569122	0.959462	-0.0680671	0.0932299	0.465976	0.830414	anti_epileptics	1124	1094	5	1119	0.078799	0.0869525	0.36501	0.893681	0.0643693	0.0855181	0.451796	0.949878	anti_epileptics	103.653	149.126	132.262	0.050962	-0.0391408	-0.768039	0.442464	0.801218	NS	NS
k__Bacteria.p__Firmicutes.c__Clostridia.o__Clostridiales.f__Lachnospiraceae	454	451	5	449	-0.0743343	0.0702996	0.290917	0.739695	-0.0837183	0.0752014	0.266275	0.586751	anti_epileptics	305	305	7	298	0.0198558	0.0424425	0.640251	0.97487	0.0324566	0.0479514	0.499089	0.830414	anti_epileptics	1124	1124	5	1119	-0.050827	0.0437526	0.245609	0.893681	-0.0501736	0.043463	0.248594	0.949878	anti_epileptics	202.346	555.135	522.388	0.0279523	-0.0238852	-0.854501	0.392828	0.801218	NS	NS
k__Bacteria.p__Firmicutes.c__Negativicutes.o__Selenomonadales	454	413	5	449	-0.0203849	0.0558698	0.71539	0.887138	-0.0168278	0.0604031	0.780703	0.911092	anti_epileptics	305	272	7	298	0.0184133	0.0430615	0.669248	0.991777	0.0424957	0.0489388	0.385996	0.830414	anti_epileptics	1124	983	5	1119	0.0635428	0.0510581	0.21357	0.893681	0.0620289	0.0513279	0.227127	0.949878	anti_epileptics	320.365	539.288	383.593	0.028361	0.02234	0.7877	0.430872	0.801218	NS	NS
k__Bacteria.p__Firmicutes.c__Negativicutes.o__Selenomonadales.f__Veillonellaceae	454	376	5	449	0.0107179	0.056676	0.850096	0.928151	0.0153597	0.0613081	0.802305	0.911092	anti_epileptics	305	244	7	298	-0.00848681	0.0434938	0.845427	0.991809	0.0233019	0.0492452	0.636476	0.940871	anti_epileptics	1124	856	5	1119	0.0893971	0.0535903	0.0955653	0.893681	0.0896015	0.0539366	0.0969576	0.949878	anti_epileptics	311.316	528.622	348.199	0.0290113	0.0252313	0.869708	0.38446	0.801218	NS	NS
k__Bacteria.p__Firmicutes.c__Clostridia.o__Clostridiales.f__Oscillospiraceae.g__Oscillibacter.s__Oscillibacter_unclassified	454	357	5	449	0.0102728	0.0161703	0.525574	0.792403	0.00504891	0.0172703	0.770174	0.911092	anti_epileptics	305	264	7	298	-0.0142206	0.00984606	0.149706	0.740019	-0.00398692	0.0113837	0.726445	0.973931	anti_epileptics	1124	1050	5	1119	0.0148784	0.0103064	0.149132	0.893681	0.0161143	0.0102326	0.1156	0.949878	anti_epileptics	3824.42	10315.1	9414.3	0.00651582	0.001387	0.212867	0.831431	0.954442	NS	NS
k__Bacteria.p__Firmicutes.c__Clostridia.o__Clostridiales.f__Lachnospiraceae.g__Blautia.s__Ruminococcus_torques	454	446	5	449	-0.00179916	0.0357769	0.959916	0.979914	-0.00495481	0.0382623	0.897032	0.96322	anti_epileptics	305	305	7	298	-0.0369075	0.0256949	0.151963	0.740019	-0.00837425	0.0285977	0.769887	0.973931	anti_epileptics	1124	1124	5	1119	-0.0271721	0.0272685	0.319243	0.893681	-0.0260972	0.0272205	0.337911	0.949878	anti_epileptics	781.26	1514.62	1344.86	0.0165731	-0.0257775	-1.55538	0.119856	0.801218	NS	NS
k__Bacteria.p__Firmicutes.c__Clostridia.o__Clostridiales.f__Oscillospiraceae.g__Oscillibacter	454	369	5	449	0.00817273	0.0163763	0.617989	0.877723	0.00205919	0.0173739	0.905715	0.96322	anti_epileptics	305	268	7	298	-0.0131149	0.0099075	0.186615	0.772254	-0.000943304	0.0115188	0.934795	0.973931	anti_epileptics	1124	1064	5	1119	0.0138383	0.0106676	0.194822	0.893681	0.0152193	0.0106298	0.152505	0.949878	anti_epileptics	3728.8	10187.6	8787.56	0.00663665	0.000813512	0.122579	0.902441	0.954442	NS	NS
k__Bacteria.p__Firmicutes.c__Bacilli.o__Lactobacillales.f__Streptococcaceae.g__Streptococcus	454	446	5	449	0.0731735	0.0583399	0.210425	0.709737	0.0780123	0.0555847	0.161266	0.572219	anti_epileptics	305	296	7	298	0.0323937	0.0379751	0.39435	0.915189	0.0144562	0.0437861	0.741554	0.973931	anti_epileptics	1124	1105	5	1119	-0.0587497	0.0447707	0.189711	0.893681	-0.0448775	0.0432682	0.299879	0.949878	anti_epileptics	293.811	693.43	498.9	0.02594	0.00985891	0.380066	0.703896	0.954442	NS	NS
k__Bacteria.p__Firmicutes.c__Bacilli.o__Lactobacillales.f__Streptococcaceae	454	447	5	449	0.0719303	0.0582133	0.217266	0.709737	0.077484	0.0555609	0.163935	0.572219	anti_epileptics	305	297	7	298	0.0313021	0.0380158	0.410959	0.926032	0.0131999	0.0438018	0.763388	0.973931	anti_epileptics	1124	1107	5	1119	-0.059582	0.0448739	0.184528	0.893681	-0.0455428	0.0433659	0.293865	0.949878	anti_epileptics	295.091	691.945	496.607	0.0259618	0.00896201	0.3452	0.729944	0.954442	NS	NS
k__Bacteria.p__Firmicutes.c__Clostridia.o__Clostridiales.f__Lachnospiraceae.g__Roseburia.s__Roseburia_intestinalis.t__Roseburia_intestinalis_unclassified	454	276	5	449	-0.0390149	0.0306269	0.203394	0.709737	-0.0358613	0.0331654	0.280239	0.586751	anti_epileptics	305	205	7	298	0.015047	0.0203857	0.461038	0.945129	-0.0085988	0.022611	0.704042	0.973931	anti_epileptics	1124	829	5	1119	0.0289398	0.0209688	0.167823	0.893681	0.0276811	0.0210355	0.188483	0.949878	anti_epileptics	1066.09	2406.31	2274.34	0.0131914	0.0105161	0.797193	0.425339	0.801218	NS	NS
k__Bacteria.p__Firmicutes.c__Bacilli.o__Lactobacillales.f__Streptococcaceae.g__Streptococcus.s__Streptococcus_parasanguinis.t__Streptococcus_parasanguinis_unclassified	454	393	5	449	0.0369046	0.022569	0.10275	0.49999	0.0288204	0.0212416	0.175645	0.572219	anti_epileptics	305	245	7	298	0.0112764	0.012316	0.360667	0.879234	-4.4508e-06	0.0137982	0.999743	0.999743	anti_epileptics	1124	934	5	1119	-0.0123526	0.0109274	0.258549	0.893681	-0.0103128	0.0105585	0.328929	0.949878	anti_epileptics	1963.25	6592.67	8374.66	0.00768536	0.0025602	0.333127	0.739038	0.954442	NS	NS
k__Bacteria.p__Actinobacteria.c__Actinobacteria	454	452	5	449	-0.143173	0.0899671	0.112243	0.49999	-0.128907	0.0971872	0.185478	0.572219	anti_epileptics	305	305	7	298	-0.00490867	0.0764649	0.948858	0.991809	-0.0401393	0.0872794	0.645971	0.940871	anti_epileptics	1124	1124	5	1119	0.0624238	0.0815475	0.444142	0.900222	0.0531345	0.0806967	0.510392	0.949878	anti_epileptics	123.547	171.032	150.376	0.047407	-0.0205439	-0.433353	0.664759	0.954442	NS	NS
k__Bacteria.p__Firmicutes.c__Erysipelotrichia.o__Erysipelotrichales.f__Erysipelotrichaceae.g__Erysipelotrichaceae_noname	454	383	5	449	0.0241395	0.0323782	0.456348	0.739695	0.015758	0.0338445	0.641763	0.895795	anti_epileptics	305	268	7	298	0.0121892	0.0320468	0.703952	0.991809	0.0241478	0.0363617	0.507208	0.830414	anti_epileptics	1124	931	5	1119	-0.0269525	0.0378365	0.476402	0.909789	-0.0240636	0.0378036	0.524559	0.949878	anti_epileptics	953.884	973.713	698.52	0.0195139	0.00611864	0.313554	0.75386	0.954442	NS	NS
k__Bacteria.p__Bacteroidetes.c__Bacteroidia.o__Bacteroidales.f__Rikenellaceae.g__Alistipes	454	362	5	449	-0.0124531	0.0384297	0.746057	0.887138	-0.0103541	0.0411769	0.801594	0.911092	anti_epileptics	305	269	7	298	-0.0763791	0.0268625	0.00477513	0.293671	-0.0495601	0.0301787	0.101745	0.827966	anti_epileptics	1124	1073	5	1119	0.0181461	0.0282343	0.520553	0.918197	0.0182192	0.0280677	0.516402	0.949878	anti_epileptics	677.12	1385.82	1254.43	0.0173621	-0.0275872	-1.58893	0.112076	0.801218	NS	NS
k__Bacteria.p__Firmicutes.c__Clostridia.o__Clostridiales.f__Lachnospiraceae.g__Roseburia.s__Roseburia_inulinivorans.t__GCF_000174195	454	325	5	449	-0.0214757	0.02106	0.308422	0.739695	-0.0264573	0.0225391	0.241174	0.572219	anti_epileptics	305	259	7	298	0.0059681	0.0188523	0.75179	0.991809	0.0147756	0.0221258	0.504844	0.830414	anti_epileptics	1124	1024	5	1119	-0.0130179	0.0199841	0.514914	0.918197	-0.0169921	0.0200289	0.396418	0.949878	anti_epileptics	2254.68	2813.66	2503.98	0.0114917	-0.00848158	-0.738059	0.460478	0.811896	NS	NS
k__Bacteria.p__Proteobacteria	454	434	5	449	0.0124736	0.0310496	0.688083	0.887138	0.000459384	0.0330857	0.988929	0.988929	anti_epileptics	305	275	7	298	-0.00645294	0.0122478	0.598693	0.959462	-0.00115135	0.013644	0.932817	0.973931	anti_epileptics	1124	1040	5	1119	0.0104835	0.0161777	0.517111	0.918197	0.012614	0.016131	0.434412	0.949878	anti_epileptics	1037.26	6666.32	3820.9	0.00931514	0.000865753	0.0929405	0.925951	0.954442	NS	NS
k__Bacteria.p__Actinobacteria.c__Actinobacteria.o__Coriobacteriales.f__Coriobacteriaceae.g__Collinsella	454	342	5	449	-0.033081	0.0479619	0.490726	0.76783	-0.0162681	0.0505948	0.747972	0.911092	anti_epileptics	305	278	7	298	-0.0262751	0.0392917	0.504195	0.946055	-0.0574699	0.0451946	0.204635	0.830414	anti_epileptics	1124	1052	5	1119	-0.0208794	0.0386016	0.588689	0.935793	-0.0225898	0.0384248	0.556726	0.956427	anti_epileptics	434.718	647.736	671.102	0.0238803	-0.0258973	-1.08446	0.27816	0.801218	NS	NS
k__Bacteria.p__Firmicutes.c__Clostridia.o__Clostridiales.f__Lachnospiraceae.g__Blautia.s__Ruminococcus_obeum.t__Ruminococcus_obeum_unclassified	454	421	5	449	-0.0387492	0.0254774	0.129006	0.549678	-0.0565628	0.0272005	0.0382215	0.440335	anti_epileptics	305	298	7	298	0.00287542	0.017713	0.871155	0.991809	-0.00591354	0.0204583	0.772771	0.973931	anti_epileptics	1124	1099	5	1119	0.0108112	0.0190285	0.57004	0.935793	0.0112296	0.0188273	0.550998	0.956427	anti_epileptics	1540.61	3187.24	2761.8	0.011555	-0.00276036	-0.238889	0.811192	0.954442	NS	NS
k__Bacteria.p__Proteobacteria.c__Gammaproteobacteria.o__Enterobacteriales.f__Enterobacteriaceae.g__Escherichia	454	304	5	449	0.0171226	0.0223842	0.444746	0.739695	0.018712	0.024078	0.437573	0.666304	anti_epileptics	305	193	7	298	0.00288514	0.00958446	0.763618	0.991809	0.00993122	0.0109383	0.364791	0.830414	anti_epileptics	1124	758	5	1119	-0.0089745	0.0121792	0.461363	0.901432	-0.00674812	0.0120414	0.575321	0.963526	anti_epileptics	1995.8	10885.9	6741.6	0.00713862	0.000258784	0.0362512	0.971082	0.9843	NS	NS
k__Bacteria.p__Actinobacteria.c__Actinobacteria.o__Bifidobacteriales.f__Bifidobacteriaceae.g__Bifidobacterium.s__Bifidobacterium_longum.t__Bifidobacterium_longum_unclassified	454	369	5	449	-0.0810805	0.0591759	0.171342	0.645826	-0.113556	0.0640878	0.0771852	0.517141	anti_epileptics	305	269	7	298	-0.108406	0.0504225	0.0323688	0.375694	-0.145907	0.0588816	0.0138441	0.463779	anti_epileptics	1124	1025	5	1119	0.030736	0.0527967	0.560579	0.935793	0.0258423	0.0523428	0.62161	0.963526	anti_epileptics	285.568	393.325	358.745	0.0310439	-0.0527799	-1.70017	0.0890994	0.801218	NS	NS
k__Bacteria.p__Firmicutes.c__Clostridia.o__Clostridiales.f__Ruminococcaceae.g__Subdoligranulum.s__Subdoligranulum_unclassified	454	426	5	449	0.00129209	0.051291	0.979914	0.990016	-0.00173567	0.0538294	0.974294	0.988929	anti_epileptics	305	305	7	298	-0.0812402	0.0405087	0.0458164	0.375694	-0.0697474	0.0460961	0.131458	0.827966	anti_epileptics	1124	1122	5	1119	0.0222254	0.0431607	0.606693	0.935793	0.0215799	0.0429231	0.615239	0.963526	anti_epileptics	380.117	609.402	536.814	0.0255962	-0.0242974	-0.949258	0.34249	0.801218	NS	NS
k__Bacteria.p__Firmicutes.c__Clostridia.o__Clostridiales.f__Ruminococcaceae.g__Subdoligranulum	454	426	5	449	-0.000333787	0.0515608	0.994838	0.994838	-0.00188173	0.0540012	0.97222	0.988929	anti_epileptics	305	305	7	298	-0.0819627	0.0405031	0.0439052	0.375694	-0.0692943	0.0461064	0.134059	0.827966	anti_epileptics	1124	1122	5	1119	0.0219001	0.0431977	0.612273	0.935793	0.0215404	0.0429727	0.616292	0.963526	anti_epileptics	376.15	609.569	535.894	0.0256359	-0.0252044	-0.98317	0.325524	0.801218	NS	NS
k__Bacteria.p__Firmicutes.c__Clostridia.o__Clostridiales.f__Lachnospiraceae.g__Roseburia	454	411	5	449	-0.0603474	0.0354334	0.0892601	0.49999	-0.0717726	0.0382404	0.0612734	0.465567	anti_epileptics	305	302	7	298	-0.000270339	0.0263125	0.991809	0.991809	-0.00369668	0.0299792	0.901957	0.973931	anti_epileptics	1124	1120	5	1119	-0.00987869	0.0250956	0.69392	0.938467	-0.011612	0.0251683	0.644622	0.963526	anti_epileptics	796.478	1444.36	1587.84	0.0161613	-0.0167529	-1.03661	0.299918	0.801218	NS	NS
k__Bacteria.p__Firmicutes.c__Clostridia.o__Clostridiales.f__Ruminococcaceae.g__Faecalibacterium.s__Faecalibacterium_prausnitzii.t__Faecalibacterium_prausnitzii_unclassified	454	352	5	449	0.039568	0.0507409	0.435926	0.739695	0.014241	0.0541706	0.792771	0.911092	anti_epileptics	305	292	7	298	0.00275351	0.0314827	0.930364	0.991809	0.00834865	0.036405	0.818793	0.973931	anti_epileptics	1124	1093	5	1119	-0.0146378	0.0344375	0.670879	0.938467	-0.0156951	0.034279	0.647144	0.963526	anti_epileptics	388.404	1008.92	843.211	0.0211264	0.00259031	0.122611	0.902416	0.954442	NS	NS
k__Bacteria.p__Actinobacteria.c__Actinobacteria.o__Bifidobacteriales.f__Bifidobacteriaceae.g__Bifidobacterium.s__Bifidobacterium_longum	454	369	5	449	-0.0839178	0.0596775	0.160381	0.628692	-0.120485	0.0645087	0.0625388	0.465567	anti_epileptics	305	270	7	298	-0.112626	0.0503047	0.0259076	0.375694	-0.151001	0.0585874	0.0105031	0.463779	anti_epileptics	1124	1026	5	1119	0.0286077	0.0533947	0.592219	0.935793	0.0231061	0.0529378	0.662579	0.965061	anti_epileptics	280.788	395.169	350.754	0.0312087	-0.0565251	-1.81119	0.0701107	0.801218	NS	NS
k__Bacteria.p__Actinobacteria.c__Actinobacteria.o__Coriobacteriales.f__Coriobacteriaceae	454	436	5	449	0.0229399	0.0396212	0.562899	0.811985	0.0392176	0.0420628	0.351717	0.620133	anti_epileptics	305	305	7	298	-0.00213082	0.0310072	0.945259	0.991809	-0.0406408	0.0347067	0.242676	0.830414	anti_epileptics	1124	1123	5	1119	-0.0144529	0.0328406	0.659955	0.938467	-0.013011	0.0328786	0.692383	0.969164	anti_epileptics	637.008	1040.1	927.21	0.0195954	-0.000385609	-0.0196786	0.9843	0.9843	NS	NS
k__Bacteria.p__Firmicutes.c__Clostridia.o__Clostridiales.f__Lachnospiraceae.g__Blautia	454	449	5	449	0.0253461	0.0632613	0.688869	0.887138	0.0262082	0.0677506	0.699088	0.911092	anti_epileptics	305	305	7	298	-0.00301982	0.0311346	0.922799	0.991809	0.0287892	0.0346722	0.407127	0.830414	anti_epileptics	1124	1124	5	1119	0.00742082	0.0308756	0.810107	0.938467	0.011137	0.0305881	0.715861	0.969164	anti_epileptics	249.875	1031.6	1048.99	0.0207147	0.00472114	0.227912	0.819714	0.954442	NS	NS
k__Bacteria.p__Firmicutes.c__Clostridia.o__Clostridiales.f__Ruminococcaceae.g__Faecalibacterium.s__Faecalibacterium_prausnitzii	454	357	5	449	0.0147664	0.0569764	0.795628	0.896224	-0.0197345	0.0611433	0.747048	0.911092	anti_epileptics	305	293	7	298	-0.00729405	0.0362101	0.840494	0.991809	0.00677867	0.0417127	0.87103	0.973931	anti_epileptics	1124	1116	5	1119	-0.0100835	0.0368505	0.784419	0.938467	-0.0126019	0.0368155	0.732192	0.969164	anti_epileptics	308.042	762.679	736.399	0.0235237	-0.00467029	-0.198535	0.842626	0.954442	NS	NS
k__Bacteria.p__Bacteroidetes.c__Bacteroidia.o__Bacteroidales.f__Bacteroidaceae.g__Bacteroides	454	429	5	449	0.0201448	0.0743592	0.786586	0.896224	-0.0330074	0.0789236	0.676014	0.911092	anti_epileptics	305	298	7	298	-0.0806523	0.0460555	0.0809443	0.585656	-0.0138463	0.0521776	0.790933	0.973931	anti_epileptics	1124	1111	5	1119	0.00873477	0.0478171	0.85509	0.944317	0.0160743	0.0471977	0.733491	0.969164	anti_epileptics	180.855	471.451	437.355	0.0302938	-0.0280455	-0.925783	0.354559	0.801218	NS	NS
k__Bacteria.p__Firmicutes.c__Clostridia.o__Clostridiales.f__Lachnospiraceae.g__Coprococcus.s__Coprococcus_comes.t__GCF_000155875	454	300	5	449	-0.0350068	0.034982	0.317521	0.739695	-0.0563931	0.0367853	0.126066	0.553151	anti_epileptics	305	264	7	298	-0.0349552	0.0259447	0.178909	0.772254	-0.0378239	0.0293644	0.198844	0.830414	anti_epileptics	1124	1047	5	1119	-0.00383226	0.0270558	0.887388	0.971057	-0.00897478	0.0267938	0.737722	0.969164	anti_epileptics	817.169	1485.6	1366.09	0.0165095	-0.0233781	-1.41604	0.156764	0.801218	NS	NS
k__Bacteria.p__Firmicutes.c__Bacilli.o__Lactobacillales.f__Streptococcaceae.g__Streptococcus.s__Streptococcus_salivarius.t__Streptococcus_salivarius_unclassified	454	434	5	449	0.0547543	0.033254	0.100395	0.49999	0.0497352	0.0307733	0.106884	0.553151	anti_epileptics	305	290	7	298	0.0136063	0.0195347	0.486688	0.946055	-0.00454118	0.0219952	0.836603	0.973931	anti_epileptics	1124	1068	5	1119	-0.0103213	0.021105	0.624909	0.935793	-0.00510012	0.0199003	0.797782	0.972606	anti_epileptics	904.298	2620.53	2245.06	0.0131649	0.0107451	0.816196	0.414388	0.801218	NS	NS
k__Bacteria.p__Bacteroidetes.c__Bacteroidia.o__Bacteroidales.f__Porphyromonadaceae	454	386	5	449	-0.0709533	0.0365454	0.0528371	0.49999	-0.0790887	0.0378807	0.0374494	0.440335	anti_epileptics	305	274	7	298	-0.0185924	0.0208688	0.373701	0.883947	0.0175646	0.0236337	0.45803	0.830414	anti_epileptics	1124	1071	5	1119	0.00542371	0.024271	0.823215	0.938467	0.00677145	0.0241626	0.779343	0.972606	anti_epileptics	748.746	2296.18	1697.56	0.014521	-0.0182627	-1.25767	0.208511	0.801218	NS	NS
k__Bacteria.p__Bacteroidetes.c__Bacteroidia.o__Bacteroidales.f__Bacteroidaceae.g__Bacteroides.s__Bacteroides_ovatus	454	302	5	449	-0.0223178	0.0216191	0.302519	0.739695	-0.0278653	0.0233436	0.233344	0.572219	anti_epileptics	305	213	7	298	-0.0032723	0.0119222	0.783918	0.991809	0.00944154	0.0138857	0.497151	0.830414	anti_epileptics	1124	865	5	1119	0.00252673	0.0121288	0.835014	0.938467	0.00309589	0.0120967	0.798056	0.972606	anti_epileptics	2139.56	7035.37	6797.76	0.00791245	-0.00335549	-0.424077	0.67151	0.954442	NS	NS
k__Bacteria.p__Bacteroidetes.c__Bacteroidia.o__Bacteroidales.f__Bacteroidaceae.g__Bacteroides.s__Bacteroides_ovatus.t__Bacteroides_ovatus_unclassified	454	301	5	449	-0.0210268	0.0206769	0.309776	0.739695	-0.0265127	0.0223641	0.236566	0.572219	anti_epileptics	305	213	7	298	-0.00355722	0.0118473	0.764198	0.991809	0.00897185	0.0137857	0.515754	0.830414	anti_epileptics	1124	864	5	1119	0.00255253	0.0121298	0.833367	0.938467	0.00309053	0.0120973	0.798408	0.972606	anti_epileptics	2339.01	7124.56	6796.66	0.00784218	-0.00351636	-0.448391	0.653871	0.954442	NS	NS
k__Bacteria.p__Firmicutes.c__Clostridia.o__Clostridiales.f__Lachnospiraceae.g__Blautia.s__Ruminococcus_torques.t__Ruminococcus_torques_unclassified	454	418	5	449	-0.0204565	0.0353786	0.563418	0.811985	-0.028324	0.0379163	0.455504	0.678195	anti_epileptics	305	233	7	298	-0.0494301	0.0300149	0.100657	0.619041	-0.0319713	0.0327885	0.330429	0.830414	anti_epileptics	1124	865	5	1119	-0.0088987	0.0316647	0.778741	0.938467	-0.00614366	0.0318433	0.847047	0.982271	anti_epileptics	798.951	1110.01	997.354	0.0185494	-0.0275561	-1.48556	0.137396	0.801218	NS	NS
k__Bacteria.p__Firmicutes.c__Clostridia.o__Clostridiales	454	453	5	449	-0.137018	0.0925224	0.139348	0.569005	-0.151171	0.0980238	0.123826	0.553151	anti_epileptics	305	305	7	298	0.0414259	0.0664305	0.533369	0.959462	0.0479998	0.0756681	0.526404	0.830414	anti_epileptics	1124	1124	5	1119	0.0205187	0.0725185	0.777272	0.938467	0.0103081	0.0718863	0.886005	0.982271	anti_epileptics	116.817	226.602	190.153	0.0432916	-0.00509248	-0.117632	0.906359	0.954442	NS	NS
k__Bacteria.p__Firmicutes.c__Clostridia.o__Clostridiales.f__Lachnospiraceae.g__Dorea	454	418	5	449	-0.0672354	0.0408661	0.100637	0.49999	-0.0541356	0.0438218	0.217432	0.572219	anti_epileptics	305	304	7	298	0.0176686	0.0293593	0.54776	0.959462	0.00723025	0.0336234	0.829905	0.973931	anti_epileptics	1124	1122	5	1119	0.00733728	0.0308733	0.81219	0.938467	0.00236562	0.0305483	0.938289	0.982271	anti_epileptics	598.788	1160.13	1049.14	0.0188711	-0.00429619	-0.22766	0.819911	0.954442	NS	NS
k__Bacteria.p__Firmicutes	454	454	5	449	0.0653876	0.0827162	0.429661	0.739695	0.0737153	0.0870781	0.39776	0.625069	anti_epileptics	305	305	7	298	0.124561	0.0708251	0.0796533	0.585656	0.118548	0.079261	0.135935	0.827966	anti_epileptics	1124	1124	5	1119	-0.00642824	0.0753984	0.932072	0.986443	-0.00725401	0.0748364	0.922799	0.982271	anti_epileptics	146.157	199.354	175.904	0.0437934	0.0637837	1.45647	0.145263	0.801218	NS	NS
k__Bacteria.p__Firmicutes.c__Clostridia.o__Clostridiales.f__Clostridiaceae	454	407	5	449	0.0403275	0.0359607	0.262737	0.739695	0.0406055	0.0387882	0.295827	0.600618	anti_epileptics	305	278	7	298	0.00442562	0.0179032	0.804933	0.991809	0.0216892	0.0209441	0.301398	0.830414	anti_epileptics	1124	1006	5	1119	0.000375367	0.0247322	0.987894	0.987894	0.00278008	0.0245076	0.909705	0.982271	anti_epileptics	773.293	3119.9	1634.84	0.0134498	0.00824998	0.613392	0.539617	0.927035	NS	NS
k__Bacteria.p__Firmicutes.c__Clostridia.o__Clostridiales.f__Clostridiaceae.g__Clostridium	454	405	5	449	0.0246924	0.0360378	0.493605	0.76783	0.0230416	0.0388832	0.553808	0.789471	anti_epileptics	305	277	7	298	0.000384445	0.0178812	0.982862	0.991809	0.0167214	0.0209176	0.424819	0.830414	anti_epileptics	1124	1004	5	1119	0.000708152	0.0247289	0.97716	0.987894	0.00324703	0.0245027	0.894601	0.982271	anti_epileptics	769.985	3127.56	1635.27	0.0134439	0.00386298	0.287339	0.773852	0.954442	NS	NS
k__Bacteria.p__Actinobacteria.c__Actinobacteria.o__Coriobacteriales.f__Coriobacteriaceae.g__Eggerthella.s__Eggerthella_unclassified	454	329	5	449	0.0348906	0.0200636	0.0827439	0.49999	0.0403668	0.0210167	0.0554932	0.465567	anti_epileptics	305	216	7	298	0.0185652	0.0145851	0.204067	0.772254	0.0066831	0.0175887	0.704282	0.973931	anti_epileptics	1124	663	5	1119	-0.000166679	0.0101663	0.986922	0.987894	0.000920655	0.0101011	0.927396	0.982271	anti_epileptics	2484.18	4700.9	9675.56	0.00770128	0.0102211	1.3272	0.184443	0.801218	NS	NS
k__Bacteria.p__Firmicutes.c__Clostridia.o__Clostridiales.f__Lachnospiraceae.g__Dorea.s__Dorea_formicigenerans	454	330	5	449	-0.0274206	0.0268775	0.308193	0.739695	-0.037429	0.0288663	0.19551	0.572219	anti_epileptics	305	286	7	298	0.000528758	0.0189041	0.977704	0.991809	-0.00227918	0.0219151	0.917248	0.973931	anti_epileptics	1124	1090	5	1119	-0.00098936	0.0183506	0.957013	0.987894	-0.00311015	0.0183394	0.865366	0.982271	anti_epileptics	1384.28	2798.25	2969.61	0.0118245	-0.0055111	-0.466076	0.641161	0.954442	NS	NS
k__Bacteria.p__Firmicutes.c__Clostridia.o__Clostridiales.f__Lachnospiraceae.g__Dorea.s__Dorea_formicigenerans.t__Dorea_formicigenerans_unclassified	454	330	5	449	-0.0261034	0.0266245	0.327416	0.739695	-0.0360697	0.0286174	0.208262	0.572219	anti_epileptics	305	286	7	298	0.00100785	0.0189175	0.957548	0.991809	-0.00151666	0.0219076	0.944859	0.973931	anti_epileptics	1124	1090	5	1119	-0.00029422	0.0184403	0.987273	0.987894	-0.00256216	0.0184225	0.889415	0.982271	anti_epileptics	1410.71	2794.29	2940.79	0.0118297	-0.00488026	-0.412542	0.679942	0.954442	NS	NS
k__Bacteria.p__Actinobacteria.c__Actinobacteria.o__Coriobacteriales.f__Coriobacteriaceae.g__Eggerthella	454	340	5	449	0.0421513	0.0215786	0.0514164	0.49999	0.0468122	0.0226525	0.039433	0.440335	anti_epileptics	305	231	7	298	0.0152276	0.0167627	0.364398	0.879234	0.00221676	0.0201277	0.912387	0.973931	anti_epileptics	1124	733	5	1119	-0.000681178	0.0111888	0.951466	0.987894	0.000589141	0.0110899	0.957643	0.987109	anti_epileptics	2147.6	3558.87	7987.94	0.00854532	0.0101703	1.19016	0.233985	0.801218	NS	NS
k__Bacteria.p__Firmicutes.c__Clostridia.o__Clostridiales.f__Eubacteriaceae.g__Eubacterium.s__Eubacterium_hallii.t__GCF_000173975	454	364	5	449	-0.0384556	0.0342492	0.262131	0.739695	-0.036379	0.0366214	0.32113	0.618051	anti_epileptics	305	296	7	298	-0.0273622	0.0250425	0.275438	0.847466	-0.0603965	0.028306	0.0337894	0.565972	anti_epileptics	1124	1105	5	1119	0.00366947	0.0276895	0.894596	0.971057	0.000223509	0.027517	0.993521	0.993521	anti_epileptics	852.509	1594.57	1304.27	0.016327	-0.0190941	-1.16948	0.242209	0.801218	NS	NS
k__Bacteria.p__Bacteroidetes.c__Bacteroidia.o__Bacteroidales	454	438	5	449	-0.027259	0.0819383	0.739537	0.887138	-0.0747261	0.0862951	0.387048	0.625069	anti_epileptics	305	300	7	298	-0.111816	0.0550582	0.043159	0.375694	-0.0311161	0.0622124	0.617382	0.940104	anti_epileptics	1124	1119	5	1119	-0.00609951	0.0612746	0.920724	0.982622	-0.00102374	0.0607986	0.986569	0.993521	anti_epileptics	148.945	329.88	266.342	0.0366331	-0.0571288	-1.55949	0.118881	0.801218	NS	NS
Pathways
Pathways	N.IBD	non-zeros.IBD	Users.IBD	Non-users.IBD	Coef.IBD_univariate	SE.IBD_univariate	Pval.IBD_univariate	Qval.IBD_univariate	coeff.correcting.all.IBD_multivariate	SE.correcting_all.IBD_multivariate	pval.correcting.all.IBD_multivariate	qval.correcting.all.IBD_multivariate	drug.IBD	N.MIBS	non-zeros.MIBS	Users.MIBS	Non-users.MIBS	Coef.MIBS_univariate	SE.MIBS_univariate	Pval.MIBS_univariate	Qval.MIBS_univariate	coeff.correcting.all.MIBS_multivariate	SE.correcting_all.MIBS_multivariate	pval.correcting.all.MIBS_multivariate	qval.correcting.all.MIBS_multivariate	drug.MIBS	N.LLD	non-zeros.LLD	Users.LLD	Non-users.LLD	Coef.LLD_univariate	SE.LLD_univariate	Pval.LLD_univariate	Qval.LLD_univariate	coeff.correcting.all.LLD_multivariate	SE.correcting_all.LLD_multivariate	pval.correcting.all.LLD_multivariate	qval.correcting.all.LLD_multivariate	drug.LLD	inverse_var.ibd_univariate	inverse_var.mibs_univariate	inverse_var.lld_univariate	se_univariate	beta_univariate	Z_univariate	P_univariate	FDR_univariate	Het.Q_univariate	Het.I2_univariate
PYRIDNUCSAL.PWY	454	437	5	449	-1.47735	0.338303	1.58968e-05	0.0045147	-1.55682	0.351784	1.26055e-05	0.00262195	anti_epileptics	305	291	7	298	0.399382	0.36593	0.276015	0.908989	0.39204	0.405143	0.33415	0.891242	anti_epileptics	1124	1094	5	1119	0.00106097	0.323929	0.997387	0.997387	0.0186549	0.324953	0.954231	0.989348	anti_epileptics	8.73752	7.468	9.53016	0.197121	-0.38529	-1.95459	0.0506318	0.847892	NS	NS
SALVADEHYPOX.PWY	454	452	5	449	-0.629108	0.201284	0.00189493	0.179387	-0.714992	0.21372	0.000900913	0.0624633	anti_epileptics	305	305	7	298	0.0585429	0.127881	0.647439	0.998125	0.120899	0.148272	0.415596	0.939253	anti_epileptics	1124	1124	5	1119	0.001219	0.12171	0.992011	0.997387	-0.024515	0.120626	0.838993	0.975781	anti_epileptics	24.682	61.1487	67.5069	0.0807561	-0.0773819	-0.958217	0.337954	0.89672	NS	NS
PWY.6588	454	429	5	449	-1.72595	0.716434	0.0164041	0.355683	-2.70937	0.743293	0.00030284	0.0314954	anti_epileptics	305	302	7	298	-0.250672	0.243047	0.30322	0.908989	-0.557135	0.277498	0.0457167	0.732839	anti_epileptics	1124	1115	5	1119	-0.0982372	0.240851	0.683445	0.929654	-0.131123	0.2393	0.583845	0.909272	anti_epileptics	1.94827	16.9285	17.2387	0.1664	-0.257496	-1.54745	0.121754	0.89672	NS	NS
PWY.7539	454	435	5	449	-1.13261	0.428777	0.00856707	0.355683	-1.41361	0.472655	0.00296737	0.123443	anti_epileptics	305	300	7	298	-0.313399	0.260992	0.230819	0.908989	-0.383561	0.294976	0.194677	0.891242	anti_epileptics	1124	1111	5	1119	-0.147542	0.268824	0.583228	0.886703	-0.121093	0.267366	0.650708	0.909272	anti_epileptics	5.43922	14.6807	13.8377	0.171606	-0.37703	-2.19707	0.0280153	0.847892	NS	NS
GLYCOGENSYNTH.PWY	454	454	5	449	-0.709811	0.274321	0.00998798	0.355683	-0.847549	0.290446	0.00372207	0.129032	anti_epileptics	305	305	7	298	0.234543	0.166344	0.159591	0.858008	0.209011	0.192317	0.278119	0.891242	anti_epileptics	1124	1124	5	1119	0.113094	0.188728	0.549132	0.886703	0.0878384	0.189394	0.642895	0.909272	anti_epileptics	13.2887	36.1397	28.0756	0.113589	0.028631	0.252057	0.800997	0.949007	NS	NS
PWY.6147	454	436	5	449	-1.13878	0.461007	0.0139049	0.355683	-1.40566	0.507908	0.00592879	0.145833	anti_epileptics	305	301	7	298	-0.47531	0.328176	0.14861	0.858008	-0.480204	0.380101	0.207619	0.891242	anti_epileptics	1124	1114	5	1119	-0.323753	0.346216	0.349935	0.886703	-0.322804	0.343913	0.348142	0.909252	anti_epileptics	4.70528	9.2851	8.34267	0.211605	-0.558479	-2.63925	0.00830891	0.847892	NS	NS
NONMEVIPP.PWY	454	454	5	449	-0.214297	0.0819435	0.00923293	0.355683	-0.241719	0.0855615	0.00497161	0.145833	anti_epileptics	305	305	7	298	0.0323859	0.052765	0.53985	0.998125	0.041109	0.0589775	0.486425	0.939253	anti_epileptics	1124	1124	5	1119	0.0920415	0.0568871	0.105954	0.790745	0.0780101	0.0554765	0.159961	0.909252	anti_epileptics	148.926	359.176	309.01	0.0349832	0.00998577	0.285445	0.775303	0.949007	NS	NS
PWY.7199	454	453	5	449	0.425973	0.178645	0.0175337	0.355683	0.484192	0.189386	0.0109447	0.175115	anti_epileptics	305	305	7	298	0.0385215	0.124722	0.757646	0.998125	-0.00184823	0.144739	0.989822	0.997244	anti_epileptics	1124	1124	5	1119	-0.306627	0.127911	0.016685	0.609002	-0.295419	0.128198	0.021391	0.905515	anti_epileptics	31.3342	64.2858	61.1205	0.0798747	-0.0186124	-0.23302	0.815746	0.949007	NS	NS
PRPP.PWY	454	449	5	449	-0.453361	0.183069	0.0136544	0.355683	-0.48366	0.195646	0.0138597	0.192188	anti_epileptics	305	304	7	298	-0.573171	0.207363	0.00607351	0.544591	-0.43116	0.23799	0.0712079	0.732839	anti_epileptics	1124	1121	5	1119	0.122416	0.159877	0.444025	0.886703	0.104436	0.159393	0.512475	0.909272	anti_epileptics	29.838	23.2562	39.1227	0.104135	-0.239304	-2.29803	0.0215601	0.847892	NS	NS
PPGPPMET.PWY	454	440	5	449	-0.964441	0.399503	0.0162008	0.355683	-1.04807	0.420069	0.0130205	0.192188	anti_epileptics	305	295	7	298	-0.0137398	0.308353	0.96449	0.998125	-0.34249	0.356574	0.337719	0.891242	anti_epileptics	1124	1110	5	1119	0.0934788	0.375208	0.8033	0.966917	0.105886	0.375682	0.778114	0.957472	anti_epileptics	6.26556	10.5173	7.10323	0.20461	-0.231234	-1.13012	0.258426	0.89672	NS	NS
PWY.6151	454	454	5	449	-0.185497	0.0748629	0.0135981	0.355683	-0.180671	0.0790906	0.0228828	0.234932	anti_epileptics	305	305	7	298	0.0723255	0.066358	0.276633	0.908989	0.058822	0.0769998	0.445602	0.939253	anti_epileptics	1124	1124	5	1119	0.0178579	0.06228	0.774368	0.95518	0.00757612	0.0615756	0.9021	0.978974	anti_epileptics	178.429	227.098	257.812	0.0388268	-0.0181945	-0.468607	0.63935	0.949007	NS	NS
PWY0.1298	454	453	5	449	-0.767392	0.329583	0.0203498	0.385289	-0.837012	0.348328	0.0167255	0.215986	anti_epileptics	305	304	7	298	0.0631802	0.27067	0.815596	0.998125	-0.359825	0.308805	0.244995	0.891242	anti_epileptics	1124	1124	5	1119	-0.0381053	0.301994	0.899613	0.997387	-0.0355437	0.300642	0.905911	0.978974	anti_epileptics	9.206	13.6496	10.9649	0.171953	-0.195741	-1.13834	0.25498	0.89672	NS	NS
PWY.841	454	454	5	449	0.308297	0.13417	0.0220485	0.391361	0.287124	0.142516	0.0446208	0.343746	anti_epileptics	305	305	7	298	-0.0232803	0.156526	0.881866	0.998125	0.0314881	0.176561	0.858592	0.986977	anti_epileptics	1124	1123	5	1119	-0.0862176	0.137095	0.52955	0.886703	-0.0663417	0.137539	0.629657	0.909272	anti_epileptics	55.5509	40.8159	53.2058	0.0817662	0.0774786	0.947562	0.343353	0.89672	NS	NS
PWY.7209	454	322	5	449	-2.73869	1.23348	0.0269096	0.449549	-2.80785	1.31285	0.033066	0.264528	anti_epileptics	305	240	7	298	-1.29159	0.966786	0.18258	0.900512	-1.64954	1.07737	0.126948	0.856977	anti_epileptics	1124	965	5	1119	1.28905	1.05174	0.220597	0.886703	1.14534	1.03721	0.269733	0.909252	anti_epileptics	0.657258	1.06989	0.904026	0.616489	-0.76641	-1.24319	0.2138	0.89672	NS	NS
CITRULBIO.PWY	454	423	5	449	-1.56034	0.791869	0.0494165	0.539781	-2.21402	0.80632	0.00631008	0.145833	anti_epileptics	305	293	7	298	-0.0417258	0.313448	0.894193	0.998125	0.721445	0.351221	0.0409973	0.732839	anti_epileptics	1124	1096	5	1119	0.0762206	0.34937	0.827341	0.974127	0.0578214	0.349255	0.868538	0.978974	anti_epileptics	1.59475	10.1781	8.19273	0.223799	-0.114626	-0.512184	0.608522	0.949007	NS	NS
PWY.5100	454	454	5	449	0.337672	0.165023	0.0413431	0.539781	0.450592	0.172476	0.00933668	0.175115	anti_epileptics	305	305	7	298	-0.233575	0.124126	0.0608421	0.746655	-0.359214	0.142264	0.0121571	0.732839	anti_epileptics	1124	1124	5	1119	-0.330382	0.123765	0.00770825	0.585191	-0.339031	0.123862	0.00629917	0.905515	anti_epileptics	36.7208	64.9049	65.2834	0.0774034	-0.145763	-1.88315	0.0596794	0.847892	NS	NS
PWY.6608	454	453	5	449	-0.469577	0.227156	0.039308	0.539781	-0.617454	0.240504	0.0106175	0.175115	anti_epileptics	305	305	7	298	-0.0807429	0.135288	0.551082	0.998125	0.0401514	0.157348	0.798788	0.986977	anti_epileptics	1124	1124	5	1119	0.0334953	0.117883	0.776356	0.95518	0.00676729	0.116614	0.953735	0.989348	anti_epileptics	19.3799	54.6364	71.9611	0.082767	-0.0760493	-0.918835	0.358182	0.89672	NS	NS
GOLPDLCAT.PWY	454	447	5	449	-0.658295	0.315493	0.0375191	0.539781	-0.784581	0.340409	0.0217054	0.234932	anti_epileptics	305	304	7	298	0.293557	0.209737	0.162671	0.858008	0.156816	0.235472	0.506022	0.939253	anti_epileptics	1124	1120	5	1119	0.241942	0.239097	0.311807	0.886703	0.220619	0.237146	0.352423	0.909252	anti_epileptics	10.0467	22.7327	17.4925	0.141038	0.0853729	0.605317	0.544968	0.949007	NS	NS
COBALSYN.PWY	454	444	5	449	-0.58538	0.287141	0.042112	0.539781	-0.698974	0.302859	0.0215428	0.234932	anti_epileptics	305	304	7	298	0.171873	0.152981	0.262148	0.908989	0.208134	0.176331	0.238939	0.891242	anti_epileptics	1124	1123	5	1119	0.277645	0.164545	0.0918176	0.790745	0.248579	0.164444	0.130922	0.909252	anti_epileptics	12.1286	42.7291	36.9343	0.104375	0.114376	1.09581	0.273162	0.89672	NS	NS
P108.PWY	454	242	5	449	2.25489	1.14079	0.0487125	0.539781	2.40438	1.2244	0.050259	0.351746	anti_epileptics	305	212	7	298	-2.22164	0.891823	0.0132779	0.694407	-2.10078	1.03505	0.0433964	0.732839	anti_epileptics	1124	843	5	1119	0.00961428	1.11232	0.993105	0.997387	0.0584729	1.10948	0.957978	0.989348	anti_epileptics	0.768405	1.25731	0.808237	0.594024	-0.371514	-0.62542	0.531695	0.949007	NS	NS
DENOVOPURINE2.PWY	454	454	5	449	0.246899	0.122452	0.0443856	0.539781	0.250467	0.128634	0.0522312	0.351746	anti_epileptics	305	305	7	298	-0.0305605	0.132131	0.81725	0.998125	-0.00252703	0.150441	0.986611	0.997244	anti_epileptics	1124	1123	5	1119	-0.1008	0.112508	0.370481	0.886703	-0.0857307	0.112649	0.446799	0.909252	anti_epileptics	66.6907	57.2783	79.0014	0.0701914	0.0332663	0.473938	0.635544	0.949007	NS	NS
PWY.6545	454	452	5	449	0.351501	0.176419	0.0469611	0.539781	0.224014	0.18788	0.233867	0.655006	anti_epileptics	305	305	7	298	-0.0821892	0.192539	0.669784	0.998125	-0.0291065	0.218728	0.894239	0.986977	anti_epileptics	1124	1123	5	1119	-0.133879	0.176507	0.448319	0.886703	-0.104843	0.176721	0.553127	0.909272	anti_epileptics	32.1299	26.975	32.0979	0.104712	0.0524044	0.500462	0.61675	0.949007	NS	NS
PWY.7003	454	423	5	449	-1.50212	0.777002	0.0538528	0.566452	-2.51596	0.797651	0.0017318	0.0900537	anti_epileptics	305	296	7	298	-0.128142	0.290011	0.65893	0.998125	-0.0445359	0.323962	0.890767	0.986977	anti_epileptics	1124	1105	5	1119	-0.176412	0.283882	0.534448	0.886703	-0.15697	0.284357	0.581055	0.909272	anti_epileptics	1.65636	11.8897	12.4087	0.196287	-0.238903	-1.21711	0.223562	0.89672	NS	NS
PWY.4984	454	421	5	449	-1.50573	0.794189	0.0586267	0.574137	-2.10279	0.805435	0.0093763	0.175115	anti_epileptics	305	293	7	298	-0.0157145	0.321643	0.961067	0.998125	0.744171	0.361621	0.040631	0.732839	anti_epileptics	1124	1096	5	1119	0.0872027	0.358708	0.807972	0.966917	0.0676325	0.358276	0.850308	0.978664	anti_epileptics	1.58545	9.66613	7.77174	0.229275	-0.0978505	-0.426782	0.669538	0.949007	NS	NS
PWY0.1061	454	443	5	449	0.993668	0.538976	0.0659311	0.615363	1.06524	0.547501	0.0524237	0.351746	anti_epileptics	305	302	7	298	0.507079	0.384286	0.188013	0.900512	0.667271	0.432544	0.124123	0.856977	anti_epileptics	1124	1110	5	1119	-0.122245	0.408697	0.764913	0.95518	-0.00137202	0.392541	0.997212	0.998361	anti_epileptics	3.4424	6.7716	5.98683	0.248446	0.377911	1.5211	0.128234	0.89672	NS	NS
PWY.6353	454	450	5	449	-0.401114	0.218568	0.06717	0.615363	-0.382125	0.229643	0.0969212	0.530516	anti_epileptics	305	305	7	298	-0.173056	0.182284	0.343203	0.923217	0.0313835	0.21478	0.88394	0.986977	anti_epileptics	1124	1124	5	1119	-0.092237	0.175048	0.598352	0.886703	-0.0869595	0.173462	0.616252	0.909272	anti_epileptics	20.9327	30.0957	32.6351	0.109328	-0.198591	-1.81647	0.0692989	0.847892	NS	NS
COA.PWY.1	454	454	5	449	-0.116043	0.0645516	0.0729258	0.627604	-0.104168	0.0667004	0.119161	0.617422	anti_epileptics	305	305	7	298	0.0535375	0.0526615	0.31019	0.916935	0.0659346	0.0605981	0.27761	0.891242	anti_epileptics	1124	1124	5	1119	0.0846635	0.0549631	0.123756	0.821289	0.0744258	0.0544708	0.17212	0.909252	anti_epileptics	239.986	360.59	331.023	0.0327631	0.0209123	0.638287	0.523287	0.949007	NS	NS
PWY66.409	454	448	5	449	0.573814	0.326769	0.0797999	0.634392	0.80474	0.337696	0.0176527	0.215986	anti_epileptics	305	304	7	298	-0.154391	0.269143	0.566647	0.998125	-0.0516369	0.302126	0.864425	0.986977	anti_epileptics	1124	1120	5	1119	-0.589447	0.255173	0.0210735	0.647682	-0.53625	0.250393	0.0324511	0.909252	anti_epileptics	9.36522	13.805	15.3579	0.161106	-0.150802	-0.936045	0.34925	0.89672	NS	NS
PWY0.1297	454	454	5	449	0.652153	0.431191	0.131142	0.634392	1.00416	0.442283	0.023719	0.234932	anti_epileptics	305	304	7	298	0.29177	0.324169	0.36882	0.929637	0.378747	0.365005	0.300386	0.891242	anti_epileptics	1124	1124	5	1119	-0.779985	0.357163	0.0291817	0.647682	-0.704549	0.350573	0.0447111	0.909252	anti_epileptics	5.37849	9.51605	7.83913	0.209732	0.00746442	0.0355903	0.971609	0.981889	NS	NS
PWY.6606	454	443	5	449	-0.52516	0.305745	0.0865982	0.634392	-0.72245	0.324935	0.0267786	0.246442	anti_epileptics	305	303	7	298	0.116462	0.175742	0.508056	0.998125	0.395428	0.192388	0.0408579	0.732839	anti_epileptics	1124	1122	5	1119	0.127929	0.200121	0.522787	0.886703	0.126407	0.199996	0.527492	0.909272	anti_epileptics	10.6974	32.3779	24.9698	0.121228	0.0198001	0.16333	0.870259	0.949007	NS	NS
ASPASN.PWY	454	454	5	449	-0.276231	0.191087	0.149019	0.634392	-0.451421	0.20369	0.0272508	0.246442	anti_epileptics	305	305	7	298	-0.0432938	0.192108	0.821854	0.998125	0.185735	0.219531	0.398298	0.939253	anti_epileptics	1124	1124	5	1119	-0.141128	0.168503	0.402468	0.886703	-0.134729	0.169097	0.42577	0.909252	anti_epileptics	27.3866	27.0962	35.2196	0.105584	-0.152823	-1.44741	0.147783	0.89672	NS	NS
PWY.5154	454	454	5	449	-0.490916	0.313008	0.117521	0.634392	-0.716595	0.334301	0.0326811	0.264528	anti_epileptics	305	304	7	298	-0.330438	0.250441	0.188061	0.900512	0.022505	0.285955	0.937331	0.996905	anti_epileptics	1124	1122	5	1119	0.0859021	0.264868	0.745757	0.945539	0.102068	0.264302	0.69944	0.909272	anti_epileptics	10.2068	15.9437	14.2541	0.15732	-0.224099	-1.42447	0.154309	0.89672	NS	NS
DAPLYSINESYN.PWY	454	452	5	449	-0.500864	0.291317	0.0862761	0.634392	-0.668186	0.308455	0.0308984	0.264528	anti_epileptics	305	302	7	298	-0.218553	0.310425	0.481963	0.997292	-0.112771	0.339279	0.739867	0.981687	anti_epileptics	1124	1118	5	1119	0.482808	0.299266	0.106964	0.790745	0.440764	0.295122	0.135604	0.909252	anti_epileptics	11.7833	10.3773	11.1657	0.173223	-0.0833859	-0.481378	0.630248	0.949007	NS	NS
PWY.5695	454	454	5	449	-0.183419	0.146117	0.210045	0.634392	-0.30803	0.154893	0.0474243	0.351746	anti_epileptics	305	305	7	298	-0.0827651	0.130077	0.525088	0.998125	0.00167958	0.144835	0.990756	0.997244	anti_epileptics	1124	1124	5	1119	0.0956162	0.120524	0.427752	0.886703	0.0911938	0.120389	0.448919	0.909252	anti_epileptics	46.8378	59.1012	68.8414	0.0756404	-0.0394787	-0.521926	0.601722	0.949007	NS	NS
PWY.5189	454	435	5	449	-0.520789	0.367648	0.157379	0.634392	-0.748936	0.39523	0.0588864	0.382761	anti_epileptics	305	301	7	298	0.232473	0.216358	0.283497	0.908989	0.222271	0.234382	0.343853	0.891242	anti_epileptics	1124	1120	5	1119	-0.0722827	0.232972	0.756419	0.952045	-0.0675345	0.234099	0.773031	0.957472	anti_epileptics	7.39838	21.3626	18.4244	0.145578	-0.00463164	-0.0318155	0.974619	0.981889	NS	NS
PWY0.781	454	446	5	449	-0.398622	0.250693	0.112564	0.634392	-0.495157	0.271545	0.0690118	0.434983	anti_epileptics	305	302	7	298	-0.224308	0.24902	0.368454	0.929637	-0.215411	0.277264	0.437917	0.939253	anti_epileptics	1124	1117	5	1119	0.376651	0.232735	0.105871	0.790745	0.336182	0.229815	0.143809	0.909252	anti_epileptics	15.9116	16.1262	18.4619	0.14072	-0.0595307	-0.423044	0.672263	0.949007	NS	NS
P4.PWY	454	448	5	449	-0.395021	0.235246	0.0938527	0.634392	-0.4574	0.254223	0.0727731	0.4452	anti_epileptics	305	302	7	298	-0.206226	0.25306	0.415777	0.935161	-0.177573	0.280415	0.527129	0.939253	anti_epileptics	1124	1118	5	1119	0.373742	0.24027	0.120113	0.821289	0.329453	0.236736	0.164321	0.909252	anti_epileptics	18.0699	15.6153	17.3221	0.140018	-0.0761515	-0.543869	0.586531	0.949007	NS	NS
PWY.7196	454	442	5	449	-0.31831	0.22626	0.160219	0.634392	-0.385971	0.241185	0.110365	0.588615	anti_epileptics	305	305	7	298	0.00484212	0.161878	0.976157	0.998427	0.0162636	0.187484	0.930939	0.996905	anti_epileptics	1124	1121	5	1119	-0.0471695	0.145289	0.7455	0.945539	-0.0364543	0.14545	0.802148	0.964432	anti_epileptics	19.5336	38.1614	47.3735	0.0975582	-0.0786872	-0.806567	0.419916	0.89672	NS	NS
PWY.5345	454	385	5	449	1.35409	1.05132	0.198429	0.634392	1.27273	1.12213	0.257393	0.655006	anti_epileptics	305	253	7	298	-2.51843	0.879446	0.00448507	0.544591	-2.51861	1.02508	0.0146546	0.732839	anti_epileptics	1124	1002	5	1119	-0.412864	0.992116	0.677384	0.92717	-0.422308	1.00047	0.673029	0.909272	anti_epileptics	0.904753	1.29295	1.01596	0.557828	-0.762538	-1.36698	0.171632	0.89672	NS	NS
PWY.4242	454	454	5	449	0.316971	0.239999	0.187296	0.634392	0.326177	0.256651	0.204522	0.655006	anti_epileptics	305	304	7	298	-0.425804	0.185392	0.0223419	0.694407	-0.358122	0.219347	0.103763	0.799356	anti_epileptics	1124	1123	5	1119	-0.223537	0.184114	0.224961	0.886703	-0.22093	0.18432	0.230942	0.909252	anti_epileptics	17.3613	29.0949	29.5002	0.114741	-0.177471	-1.54672	0.121932	0.89672	NS	NS
PWY.6163	454	454	5	449	-0.0968597	0.0767627	0.207709	0.634392	-0.0967734	0.0843649	0.25206	0.655006	anti_epileptics	305	305	7	298	0.0834523	0.0540108	0.123419	0.858008	0.0556045	0.0609235	0.362269	0.907855	anti_epileptics	1124	1124	5	1119	0.076953	0.0538444	0.153235	0.882933	0.0689381	0.0535124	0.197932	0.909252	anti_epileptics	169.707	342.798	344.92	0.0341509	0.0451494	1.32206	0.18615	0.89672	NS	NS
COMPLETE.ARO.PWY	454	454	5	449	-0.101263	0.0710773	0.154981	0.634392	-0.0940814	0.0782881	0.230206	0.655006	anti_epileptics	305	305	7	298	0.0717649	0.0500043	0.152326	0.858008	0.0489543	0.0557144	0.380417	0.930902	anti_epileptics	1124	1124	5	1119	0.0717984	0.0503593	0.154229	0.882933	0.0623041	0.0500711	0.213657	0.909252	anti_epileptics	197.942	399.931	394.313	0.0317471	0.0372591	1.17362	0.240546	0.89672	NS	NS
HISDEG.PWY	454	447	5	449	0.6758	0.450419	0.134254	0.634392	0.669308	0.481781	0.165561	0.655006	anti_epileptics	305	300	7	298	-0.599428	0.424409	0.158899	0.858008	-0.301813	0.489095	0.537721	0.939253	anti_epileptics	1124	1113	5	1119	-0.0434968	0.416696	0.916883	0.997387	-0.0279985	0.419824	0.94684	0.989348	anti_epileptics	4.92909	5.55176	5.75919	0.248145	-0.0152279	-0.061367	0.951067	0.980916	NS	NS
PENTOSE.P.PWY	454	452	5	449	-0.385841	0.305975	0.207982	0.634392	-0.431991	0.324217	0.1835	0.655006	anti_epileptics	305	304	7	298	-0.396563	0.282116	0.160876	0.858008	-0.134625	0.319986	0.674306	0.981687	anti_epileptics	1124	1123	5	1119	0.504905	0.269111	0.0608906	0.784414	0.475913	0.264809	0.0725863	0.909252	anti_epileptics	10.6814	12.5645	13.8082	0.164279	-0.0575407	-0.350262	0.726142	0.949007	NS	NS
PWY.6386	454	454	5	449	-0.0982576	0.0584358	0.0933957	0.634392	-0.0712948	0.0606525	0.240524	0.655006	anti_epileptics	305	305	7	298	0.0570818	0.0438608	0.194162	0.900512	0.0481927	0.0499164	0.335239	0.891242	anti_epileptics	1124	1124	5	1119	0.0591523	0.0472635	0.211	0.886703	0.0503027	0.0467221	0.281886	0.909252	anti_epileptics	292.848	519.812	447.661	0.0281682	0.0217226	0.771173	0.440604	0.907383	NS	NS
COA.PWY	454	454	5	449	0.251486	0.185388	0.175628	0.634392	0.254905	0.196887	0.196185	0.655006	anti_epileptics	305	305	7	298	-0.185628	0.147846	0.210267	0.908989	-0.36073	0.171657	0.0365524	0.732839	anti_epileptics	1124	1124	5	1119	-0.12661	0.124107	0.307873	0.886703	-0.125307	0.124096	0.312839	0.909252	anti_epileptics	29.0963	45.7487	64.9238	0.0845853	-0.0672176	-0.794672	0.426804	0.89672	NS	NS
TRNA.CHARGING.PWY	454	454	5	449	0.177868	0.122829	0.14832	0.634392	0.145152	0.128197	0.258223	0.655006	anti_epileptics	305	305	7	298	-0.0846042	0.0807252	0.295476	0.908989	-0.104618	0.0937841	0.265657	0.891242	anti_epileptics	1124	1124	5	1119	0.00275507	0.0714395	0.969244	0.997387	-0.0106018	0.070169	0.879934	0.978974	anti_epileptics	66.2824	153.455	195.94	0.049048	-0.00157245	-0.0320593	0.974425	0.981889	NS	NS
PWY.7357	454	454	5	449	-0.183791	0.121706	0.131746	0.634392	-0.192574	0.130796	0.141743	0.655006	anti_epileptics	305	305	7	298	0.115701	0.10356	0.264801	0.908989	0.0793672	0.121654	0.514715	0.939253	anti_epileptics	1124	1124	5	1119	0.156304	0.0918464	0.0890717	0.790745	0.12944	0.0906496	0.153609	0.909252	anti_epileptics	67.5113	93.2424	118.543	0.0598366	0.0605415	1.01178	0.311643	0.89672	NS	NS
PWY.6628	454	393	5	449	1.67644	1.09532	0.126603	0.634392	1.64691	1.15006	0.152923	0.655006	anti_epileptics	305	242	7	298	0.931716	0.947014	0.325989	0.923217	0.811051	1.06837	0.44844	0.939253	anti_epileptics	1124	907	5	1119	0.783335	1.14007	0.492167	0.886703	1.03593	1.1265	0.357985	0.909252	anti_epileptics	0.833528	1.11503	0.769371	0.60657	1.1181	1.84332	0.0652823	0.847892	NS	NS
CALVIN.PWY	454	454	5	449	-0.119413	0.0972994	0.220395	0.634392	-0.120228	0.10292	0.24346	0.655006	anti_epileptics	305	305	7	298	-0.0447486	0.0808455	0.580336	0.998125	-0.0919514	0.0931997	0.32475	0.891242	anti_epileptics	1124	1124	5	1119	0.141998	0.0747027	0.0575825	0.784414	0.129353	0.0734661	0.0785732	0.909252	anti_epileptics	105.628	152.999	179.196	0.0477915	0.013671	0.286056	0.774836	0.949007	NS	NS
GLYCOLYSIS	454	454	5	449	0.462814	0.37696	0.220205	0.634392	0.571454	0.403994	0.158004	0.655006	anti_epileptics	305	301	7	298	0.046917	0.3923	0.904886	0.998125	0.410473	0.435164	0.346426	0.891242	anti_epileptics	1124	1122	5	1119	-0.683928	0.410722	0.0961581	0.790745	-0.598291	0.409987	0.144779	0.909252	anti_epileptics	7.03734	6.49777	5.92793	0.22667	-0.0253016	-0.111623	0.911122	0.961997	NS	NS
PWY.5484	454	454	5	449	0.455725	0.364968	0.212458	0.634392	0.538502	0.391264	0.169509	0.655006	anti_epileptics	305	301	7	298	0.0449009	0.379411	0.905876	0.998125	0.404461	0.418875	0.335151	0.891242	anti_epileptics	1124	1122	5	1119	-0.639909	0.390734	0.101766	0.790745	-0.558247	0.389777	0.152373	0.909252	anti_epileptics	7.50742	6.94674	6.54994	0.218197	-0.0218114	-0.0999622	0.920374	0.966858	NS	NS
PWY.1042	454	454	5	449	-0.150864	0.120185	0.210061	0.634392	-0.158991	0.124684	0.203014	0.655006	anti_epileptics	305	305	7	298	-0.0416051	0.0913491	0.649119	0.998125	-0.143536	0.105777	0.175962	0.891242	anti_epileptics	1124	1124	5	1119	0.0964427	0.0873546	0.269816	0.886703	0.0832317	0.0858601	0.332571	0.909252	anti_epileptics	69.2308	119.837	131.048	0.0558916	-0.00872095	-0.156033	0.876007	0.949007	NS	NS
PWY.5667	454	454	5	449	-0.132442	0.091663	0.149219	0.634392	-0.137977	0.0964251	0.153254	0.655006	anti_epileptics	305	305	7	298	0.0421009	0.0761767	0.580905	0.998125	0.0699806	0.0868763	0.421252	0.939253	anti_epileptics	1124	1124	5	1119	0.0675011	0.0713171	0.344104	0.886703	0.0623077	0.0706357	0.377922	0.909252	anti_epileptics	119.018	172.328	196.613	0.0452698	0.00976264	0.215655	0.829257	0.949007	NS	NS
PWY0.1319	454	454	5	449	-0.132538	0.0915702	0.148516	0.634392	-0.137953	0.0963283	0.152914	0.655006	anti_epileptics	305	305	7	298	0.0421108	0.0761749	0.580807	0.998125	0.0699814	0.086875	0.421241	0.939253	anti_epileptics	1124	1124	5	1119	0.0674902	0.0713172	0.344182	0.886703	0.0623014	0.0706361	0.377973	0.909252	anti_epileptics	119.259	172.336	196.613	0.0452582	0.00966862	0.213632	0.830834	0.949007	NS	NS
PWY.7197	454	454	5	449	0.38935	0.235123	0.0984519	0.634392	0.311138	0.250407	0.214776	0.655006	anti_epileptics	305	305	7	298	-0.120415	0.241676	0.618676	0.998125	-0.0896591	0.275536	0.745137	0.981687	anti_epileptics	1124	1123	5	1119	-0.144564	0.23893	0.54527	0.886703	-0.0991736	0.238989	0.678246	0.909272	anti_epileptics	18.0887	17.1211	17.5169	0.137716	0.0464449	0.337251	0.735928	0.949007	NS	NS
THISYNARA.PWY	454	454	5	449	-0.233359	0.167911	0.165316	0.634392	-0.267068	0.180401	0.139572	0.655006	anti_epileptics	305	305	7	298	-0.0304206	0.146772	0.835946	0.998125	-0.0715044	0.173514	0.680607	0.981687	anti_epileptics	1124	1124	5	1119	0.120991	0.140457	0.389196	0.886703	0.0958837	0.140052	0.493727	0.909272	anti_epileptics	35.4683	46.4207	50.6892	0.0868488	-0.0268223	-0.308838	0.757444	0.949007	NS	NS
PWY0.1261	454	384	5	449	1.45733	1.11947	0.193666	0.634392	1.59706	1.18416	0.178207	0.655006	anti_epileptics	305	208	7	298	-0.338948	1.05419	0.748038	0.998125	0.453706	1.1783	0.700508	0.981687	anti_epileptics	1124	779	5	1119	-0.226637	1.35365	0.867065	0.997387	-0.211945	1.3558	0.875806	0.978974	anti_epileptics	0.797953	0.899837	0.545742	0.667627	0.327251	0.490171	0.624013	0.949007	NS	NS
PWY.6125	454	454	5	449	0.281991	0.189226	0.136885	0.634392	0.237986	0.204094	0.244292	0.655006	anti_epileptics	305	305	7	298	-0.0531268	0.184486	0.773568	0.998125	0.00928518	0.209765	0.964727	0.997244	anti_epileptics	1124	1123	5	1119	-0.171103	0.166473	0.304263	0.886703	-0.139816	0.166211	0.400425	0.909252	anti_epileptics	27.9278	29.3816	36.0838	0.103477	0.00150343	0.0145291	0.988408	0.988408	NS	NS
PWY.7228	454	454	5	449	0.343548	0.208746	0.100531	0.634392	0.279683	0.224574	0.213723	0.655006	anti_epileptics	305	305	7	298	-0.0779311	0.212291	0.713808	0.998125	-0.00853661	0.241126	0.971785	0.997244	anti_epileptics	1124	1123	5	1119	-0.17347	0.194673	0.373077	0.886703	-0.137221	0.194259	0.480104	0.909272	anti_epileptics	22.9489	22.189	26.3869	0.118242	0.0220554	0.186527	0.852031	0.949007	NS	NS
PWY0.166	454	454	5	449	0.19969	0.147321	0.175968	0.634392	0.172846	0.158037	0.27475	0.668925	anti_epileptics	305	305	7	298	-0.0534102	0.161834	0.74161	0.998125	-0.0129409	0.184662	0.944184	0.996905	anti_epileptics	1124	1123	5	1119	-0.0855051	0.147173	0.56137	0.886703	-0.0638001	0.147441	0.665309	0.909272	anti_epileptics	46.0758	38.182	46.1682	0.0875624	0.0246418	0.28142	0.778389	0.949007	NS	NS
PWY.6387	454	454	5	449	-0.0923515	0.0580918	0.112622	0.634392	-0.0646193	0.0603647	0.285063	0.676539	anti_epileptics	305	305	7	298	0.059496	0.0434369	0.171855	0.889021	0.0516949	0.0493393	0.295765	0.891242	anti_epileptics	1124	1124	5	1119	0.0578745	0.0457128	0.205763	0.886703	0.0491171	0.0452037	0.277472	0.909252	anti_epileptics	296.326	530.007	478.548	0.0276831	0.0244182	0.882062	0.377743	0.89672	NS	NS
PWY.7184	454	454	5	449	0.300708	0.200932	0.135229	0.634392	0.229776	0.216864	0.29	0.677753	anti_epileptics	305	305	7	298	-0.0593792	0.204649	0.771903	0.998125	0.0301039	0.231918	0.896821	0.986977	anti_epileptics	1124	1123	5	1119	-0.148764	0.19094	0.436079	0.886703	-0.114099	0.190934	0.550246	0.909272	anti_epileptics	24.7685	23.877	27.4288	0.114652	0.0256313	0.223557	0.823102	0.949007	NS	NS
ARO.PWY	454	454	5	449	-0.0912986	0.0741054	0.218625	0.634392	-0.0821967	0.0817808	0.315487	0.716007	anti_epileptics	305	305	7	298	0.0770743	0.0497525	0.122446	0.858008	0.0520379	0.055597	0.350174	0.891242	anti_epileptics	1124	1124	5	1119	0.0736737	0.0502901	0.143212	0.871207	0.0646632	0.0498444	0.194808	0.909252	anti_epileptics	182.096	403.99	395.398	0.0319197	0.0444659	1.39306	0.163602	0.89672	NS	NS
MET.SAM.PWY	454	454	5	449	-0.218593	0.159893	0.172302	0.634392	-0.132423	0.171177	0.439634	0.781572	anti_epileptics	305	305	7	298	-0.172193	0.121261	0.156656	0.858008	-0.180091	0.142025	0.205914	0.891242	anti_epileptics	1124	1124	5	1119	0.0982882	0.106553	0.3565	0.886703	0.0827101	0.106024	0.435501	0.909252	anti_epileptics	39.1147	68.0074	88.0788	0.0715746	-0.0594436	-0.830513	0.406249	0.89672	NS	NS
PWY.621	454	454	5	449	-0.254053	0.209955	0.226919	0.637971	-0.289175	0.220764	0.190995	0.655006	anti_epileptics	305	305	7	298	0.216104	0.129782	0.0969434	0.852296	0.20142	0.148092	0.174968	0.891242	anti_epileptics	1124	1124	5	1119	0.0870582	0.14625	0.551786	0.886703	0.0800891	0.146727	0.585293	0.909272	anti_epileptics	22.6854	59.371	46.7525	0.0881104	0.0864628	0.981302	0.326444	0.89672	NS	NS
PEPTIDOGLYCANSYN.PWY	454	454	5	449	-0.0702427	0.0583173	0.229056	0.637971	-0.0473055	0.0609389	0.438052	0.781572	anti_epileptics	305	305	7	298	0.047585	0.0406515	0.242757	0.908989	0.0321704	0.0455647	0.480822	0.939253	anti_epileptics	1124	1124	5	1119	0.0610846	0.0431573	0.157235	0.882933	0.0525663	0.0425854	0.217337	0.909252	anti_epileptics	294.039	605.127	536.898	0.0263884	0.0285064	1.08026	0.280025	0.89672	NS	NS
PWY.7208	454	454	5	449	0.198267	0.165468	0.231479	0.638254	0.168036	0.177778	0.345132	0.732525	anti_epileptics	305	305	7	298	-0.11646	0.136492	0.394213	0.929637	-0.26938	0.157936	0.0892543	0.732839	anti_epileptics	1124	1124	5	1119	-0.0912871	0.139695	0.513584	0.886703	-0.0779425	0.139889	0.577526	0.909272	anti_epileptics	36.5236	53.6766	51.2436	0.084083	-0.0260714	-0.310068	0.75651	0.949007	NS	NS
PWY.6897	454	453	5	449	-0.271329	0.231297	0.241418	0.657632	-0.430456	0.246098	0.0810628	0.481744	anti_epileptics	305	303	7	298	-0.413193	0.341641	0.227493	0.908989	-0.164196	0.378531	0.664825	0.981687	anti_epileptics	1124	1117	5	1119	0.0360019	0.333796	0.91413	0.997387	0.0375195	0.33165	0.909949	0.978974	anti_epileptics	18.6922	8.56764	8.97504	0.166126	-0.228749	-1.37697	0.168523	0.89672	NS	NS
PWY.5347	454	454	5	449	-0.172007	0.147169	0.243139	0.657632	-0.129018	0.156979	0.411641	0.766542	anti_epileptics	305	305	7	298	-0.117619	0.105417	0.265432	0.908989	-0.138942	0.123172	0.260338	0.891242	anti_epileptics	1124	1124	5	1119	0.0204719	0.0862871	0.812504	0.967056	0.0174391	0.0862114	0.839734	0.975781	anti_epileptics	46.1709	89.987	134.31	0.0608054	-0.0583298	-0.959286	0.337415	0.89672	NS	NS
PWY.6527	454	454	5	449	-0.135504	0.118214	0.252333	0.66326	-0.194982	0.125706	0.121703	0.617422	anti_epileptics	305	305	7	298	0.132481	0.101528	0.192945	0.900512	0.150151	0.117904	0.203961	0.891242	anti_epileptics	1124	1124	5	1119	0.0897644	0.0976312	0.358074	0.886703	0.0799584	0.0970539	0.410205	0.909252	anti_epileptics	71.5582	97.0118	104.911	0.0604695	0.0459742	0.760288	0.447082	0.911697	NS	NS
PWY66.400	454	453	5	449	0.442914	0.412572	0.283627	0.695705	0.515523	0.441381	0.243527	0.655006	anti_epileptics	305	300	7	298	0.219782	0.396863	0.580139	0.998125	0.538319	0.431298	0.213109	0.891242	anti_epileptics	1124	1118	5	1119	-0.455491	0.400453	0.255601	0.886703	-0.355662	0.396258	0.369627	0.909252	anti_epileptics	5.8749	6.34919	6.23586	0.232747	0.0626837	0.269321	0.787683	0.949007	NS	NS
PWY.7229	454	454	5	449	0.129658	0.119518	0.27859	0.695705	0.148278	0.1268	0.242954	0.655006	anti_epileptics	305	305	7	298	-0.0392029	0.114499	0.732303	0.998125	0.0128037	0.132135	0.92288	0.996905	anti_epileptics	1124	1124	5	1119	-0.200911	0.0922229	0.0295745	0.647682	-0.191979	0.0920005	0.0371485	0.909252	anti_epileptics	70.0061	76.2774	117.577	0.061562	-0.0664592	-1.07955	0.280343	0.89672	NS	NS
PWY.5188	454	453	5	449	0.189359	0.172274	0.272301	0.695705	0.202189	0.18403	0.27258	0.668925	anti_epileptics	305	305	7	298	-0.10516	0.112979	0.352716	0.929637	-0.163366	0.125668	0.194745	0.891242	anti_epileptics	1124	1124	5	1119	0.145826	0.10967	0.183895	0.886703	0.14442	0.108475	0.183351	0.909252	anti_epileptics	33.6946	78.3441	83.1429	0.0715782	0.0525979	0.734832	0.462442	0.925192	NS	NS
PWY.5022	454	325	5	449	1.12592	1.02684	0.273468	0.695705	1.02009	1.11506	0.360836	0.743109	anti_epileptics	305	211	7	298	-1.49544	0.792151	0.0600208	0.746655	-0.953788	0.908386	0.294687	0.891242	anti_epileptics	1124	899	5	1119	0.734512	0.945781	0.437547	0.886703	0.842845	0.942273	0.371265	0.909252	anti_epileptics	0.94841	1.59362	1.11794	0.522711	-0.135026	-0.258319	0.796161	0.949007	NS	NS
HOMOSER.METSYN.PWY	454	454	5	449	-0.219734	0.20491	0.284161	0.695705	-0.15508	0.219332	0.479953	0.789933	anti_epileptics	305	305	7	298	-0.159461	0.145308	0.27336	0.908989	-0.200939	0.169997	0.238271	0.891242	anti_epileptics	1124	1124	5	1119	0.179288	0.13436	0.182349	0.886703	0.164564	0.134077	0.21995	0.909252	anti_epileptics	23.8162	47.3608	55.3938	0.088886	-0.0225484	-0.253678	0.799744	0.949007	NS	NS
PWY.5690	454	449	5	449	-0.379188	0.358568	0.290875	0.706057	-0.462503	0.380961	0.22547	0.655006	anti_epileptics	305	301	7	298	-0.414766	0.336348	0.218507	0.908989	-0.143025	0.3844	0.710141	0.981687	anti_epileptics	1124	1115	5	1119	-0.240475	0.372459	0.518645	0.886703	-0.202319	0.375264	0.589905	0.909272	anti_epileptics	7.77782	8.83937	7.20846	0.20487	-0.35042	-1.71045	0.0871822	0.89672	NS	NS
PANTOSYN.PWY	454	454	5	449	-0.146477	0.144275	0.310544	0.725534	-0.175846	0.152065	0.248222	0.655006	anti_epileptics	305	305	7	298	-0.121495	0.116491	0.297818	0.908989	-0.240832	0.135375	0.0763996	0.732839	anti_epileptics	1124	1124	5	1119	-0.120779	0.0948013	0.20292	0.886703	-0.124847	0.0947451	0.187879	0.909252	anti_epileptics	48.0419	73.6916	111.268	0.0655119	-0.126304	-1.92796	0.0538607	0.847892	NS	NS
HEXITOLDEGSUPER.PWY	454	453	5	449	0.286715	0.277861	0.302713	0.725534	0.247933	0.300168	0.409318	0.766542	anti_epileptics	305	301	7	298	-0.0441069	0.292745	0.880343	0.998125	0.132071	0.328754	0.688214	0.981687	anti_epileptics	1124	1121	5	1119	-0.384253	0.283866	0.176128	0.886703	-0.329703	0.283889	0.245748	0.909252	anti_epileptics	12.9522	11.6686	12.41	0.16433	-0.0423883	-0.257946	0.796449	0.949007	NS	NS
METSYN.PWY	454	454	5	449	-0.164322	0.15999	0.304959	0.725534	-0.0928278	0.171069	0.587689	0.839436	anti_epileptics	305	305	7	298	-0.169167	0.111965	0.131887	0.858008	-0.224213	0.129987	0.0857322	0.732839	anti_epileptics	1124	1124	5	1119	0.0776293	0.0983325	0.430013	0.886703	0.0666763	0.0981528	0.497088	0.909272	anti_epileptics	39.0672	79.7695	103.42	0.0670768	-0.0534763	-0.79724	0.425312	0.89672	NS	NS
PWY.6121	454	454	5	449	0.0625885	0.0665547	0.347534	0.731893	0.119641	0.0705373	0.0906529	0.509616	anti_epileptics	305	305	7	298	0.00809005	0.0395875	0.838221	0.998125	-0.0202754	0.043661	0.642781	0.981687	anti_epileptics	1124	1124	5	1119	0.0423926	0.0440366	0.335924	0.886703	0.0381788	0.0436391	0.381838	0.909252	anti_epileptics	225.758	638.093	515.67	0.0269238	0.0298311	1.10798	0.267869	0.89672	NS	NS
PWY.7221	454	454	5	449	0.0557697	0.0563843	0.323167	0.731893	0.0866067	0.0594648	0.146073	0.655006	anti_epileptics	305	305	7	298	0.0647228	0.0375541	0.0858946	0.823044	0.0734122	0.0419115	0.0810686	0.732839	anti_epileptics	1124	1124	5	1119	0.0394723	0.0383422	0.303482	0.886703	0.0344381	0.0381631	0.367054	0.909252	anti_epileptics	314.545	709.063	680.216	0.0242263	0.0529892	2.18726	0.0287237	0.847892	NS	NS
PWY.7117	454	384	5	449	-1.34382	1.39879	0.337234	0.731893	-1.7659	1.4881	0.236063	0.655006	anti_epileptics	305	286	7	298	0.118407	0.860633	0.890664	0.998125	0.325251	1.00186	0.745704	0.981687	anti_epileptics	1124	1054	5	1119	-1.93632	1.01576	0.0568703	0.784414	-1.93337	1.01896	0.0580421	0.909252	anti_epileptics	0.511084	1.3501	0.969217	0.594397	-0.849229	-1.42872	0.153084	0.89672	NS	NS
PWY.2941	454	454	5	449	0.269895	0.276546	0.329634	0.731893	0.346243	0.285183	0.225437	0.655006	anti_epileptics	305	305	7	298	0.0692611	0.20289	0.733067	0.998125	0.00494428	0.237006	0.983372	0.997244	anti_epileptics	1124	1124	5	1119	-0.553012	0.22317	0.0133605	0.585191	-0.509064	0.221547	0.0217672	0.905515	anti_epileptics	13.0757	24.2928	20.0784	0.131937	-0.102564	-0.77737	0.436941	0.907383	NS	NS
PWY.241	454	353	5	449	-1.01435	1.06408	0.340981	0.731893	-1.29428	1.12354	0.250029	0.655006	anti_epileptics	305	281	7	298	0.000798694	0.616173	0.998967	0.999554	0.474815	0.71703	0.508423	0.939253	anti_epileptics	1124	1046	5	1119	-1.19343	0.742609	0.108321	0.790745	-1.1671	0.744121	0.117075	0.909252	anti_epileptics	0.883184	2.63387	1.81334	0.433132	-0.573662	-1.32445	0.185353	0.89672	NS	NS
PWY.6126	454	454	5	449	0.125429	0.132239	0.343398	0.731893	0.134435	0.14016	0.338068	0.72493	anti_epileptics	305	305	7	298	-0.0415053	0.12624	0.742553	0.998125	0.0261939	0.145356	0.85713	0.986977	anti_epileptics	1124	1124	5	1119	-0.183551	0.103694	0.0769778	0.790745	-0.174185	0.103659	0.0931753	0.909252	anti_epileptics	57.1851	62.7486	93.0029	0.0685291	-0.0587148	-0.856787	0.391562	0.89672	NS	NS
NONOXIPENT.PWY	454	454	5	449	-0.121776	0.127782	0.341123	0.731893	-0.124345	0.135413	0.359047	0.743109	anti_epileptics	305	305	7	298	-0.0762293	0.110486	0.490764	0.998125	-0.0979585	0.128916	0.448014	0.939253	anti_epileptics	1124	1124	5	1119	0.195773	0.101603	0.0542539	0.784414	0.172488	0.100783	0.0872835	0.909252	anti_epileptics	61.2433	81.9198	96.8698	0.0645453	0.021921	0.339622	0.734141	0.949007	NS	NS
SULFATE.CYS.PWY	454	401	5	449	0.948774	0.997542	0.342073	0.731893	0.944645	1.06576	0.375962	0.765328	anti_epileptics	305	262	7	298	-1.83566	0.842834	0.030193	0.694407	-2.05517	0.980978	0.037122	0.732839	anti_epileptics	1124	1012	5	1119	-0.238889	0.969159	0.805347	0.966917	-0.248507	0.978412	0.799552	0.964432	anti_epileptics	1.00493	1.40772	1.06466	0.536264	-0.542077	-1.01084	0.312092	0.89672	NS	NS
GLUCONEO.PWY	454	422	5	449	-0.760904	0.800524	0.342379	0.731893	-0.620914	0.841337	0.460945	0.789933	anti_epileptics	305	297	7	298	-0.15178	0.299703	0.612937	0.998125	0.198276	0.335628	0.555202	0.939253	anti_epileptics	1124	1109	5	1119	0.00844604	0.295065	0.977169	0.997387	0.0617633	0.291623	0.832311	0.975781	anti_epileptics	1.56046	11.1331	11.4859	0.203365	-0.114979	-0.565381	0.571815	0.949007	NS	NS
PWY.7663	454	454	5	449	0.211096	0.224645	0.347907	0.731893	0.157155	0.23787	0.509213	0.789933	anti_epileptics	305	303	7	298	-0.174565	0.295949	0.555745	0.998125	0.0277442	0.341284	0.935271	0.996905	anti_epileptics	1124	1124	5	1119	-0.479514	0.3075	0.119187	0.821289	-0.437528	0.305144	0.151909	0.909252	anti_epileptics	19.8156	11.4174	10.5757	0.154656	-0.0689161	-0.445609	0.65588	0.949007	NS	NS
RIBOSYN2.PWY	454	427	5	449	0.805989	0.868732	0.354034	0.739307	0.338432	0.923699	0.714271	0.909905	anti_epileptics	305	279	7	298	-0.715624	0.791608	0.366719	0.929637	-0.312156	0.878157	0.722524	0.981687	anti_epileptics	1124	1045	5	1119	0.801304	0.927366	0.387738	0.886703	0.890213	0.928206	0.33774	0.909252	anti_epileptics	1.32504	1.5958	1.16278	0.494854	0.210037	0.424442	0.671243	0.949007	NS	NS
PWY0.1586	454	454	5	449	0.27939	0.303359	0.357565	0.740925	0.205039	0.318461	0.520049	0.789933	anti_epileptics	305	305	7	298	-0.351457	0.286143	0.220327	0.908989	-0.125068	0.31906	0.695385	0.981687	anti_epileptics	1124	1123	5	1119	0.203522	0.29225	0.486325	0.886703	0.196061	0.294568	0.505817	0.909272	anti_epileptics	10.8664	12.2133	11.7082	0.169545	0.0323789	0.190975	0.848545	0.949007	NS	NS
SO4ASSIM.PWY	454	401	5	449	0.855318	0.969761	0.378267	0.752311	0.888494	1.03507	0.391196	0.766542	anti_epileptics	305	262	7	298	-1.78309	0.800203	0.0266067	0.694407	-1.96561	0.930795	0.0356468	0.732839	anti_epileptics	1124	1012	5	1119	-0.0999635	0.933431	0.914735	0.997387	-0.102972	0.943158	0.913082	0.978974	anti_epileptics	1.06334	1.56171	1.14772	0.514838	-0.52744	-1.02448	0.30561	0.89672	NS	NS
PWY.7222	454	454	5	449	0.141716	0.159063	0.37345	0.752311	0.141929	0.168584	0.40036	0.766542	anti_epileptics	305	305	7	298	-0.0497578	0.140919	0.724268	0.998125	0.0231652	0.161966	0.88638	0.986977	anti_epileptics	1124	1124	5	1119	-0.210355	0.121131	0.0827363	0.790745	-0.197219	0.121021	0.103473	0.909252	anti_epileptics	39.5241	50.3569	68.1533	0.0795471	-0.071129	-0.894174	0.371229	0.89672	NS	NS
PWY.5659	454	453	5	449	0.190387	0.220538	0.388462	0.76085	0.187548	0.236085	0.427442	0.773112	anti_epileptics	305	305	7	298	-0.00847338	0.158067	0.957285	0.998125	-0.124638	0.184876	0.500798	0.939253	anti_epileptics	1124	1124	5	1119	0.0356243	0.160064	0.823916	0.974127	0.0459496	0.159865	0.773841	0.957472	anti_epileptics	20.5605	40.0237	39.0312	0.100193	0.0498494	0.497535	0.618812	0.949007	NS	NS
PWY.5676	454	409	5	449	0.781391	0.919075	0.395682	0.769683	1.0612	0.95656	0.267932	0.668925	anti_epileptics	305	266	7	298	-1.10348	0.785186	0.160951	0.858008	-0.521609	0.883229	0.555313	0.939253	anti_epileptics	1124	1033	5	1119	-0.619556	0.862673	0.472795	0.886703	-0.569943	0.861859	0.508565	0.909272	anti_epileptics	1.18385	1.62201	1.34372	0.490905	-0.409034	-0.833224	0.404719	0.89672	NS	NS
P185.PWY	454	447	5	449	-0.316731	0.378254	0.402865	0.778323	-0.392873	0.406234	0.334095	0.723872	anti_epileptics	305	300	7	298	0.0531302	0.329099	0.871857	0.998125	0.248411	0.361699	0.49283	0.939253	anti_epileptics	1124	1115	5	1119	-0.170122	0.308354	0.581258	0.886703	-0.107619	0.305436	0.72465	0.924706	anti_epileptics	6.98929	9.2331	10.5172	0.193385	-0.131355	-0.679241	0.496985	0.949007	NS	NS
RHAMCAT.PWY	454	454	5	449	-0.161717	0.195702	0.409061	0.779172	-0.351158	0.206478	0.0897902	0.509616	anti_epileptics	305	305	7	298	0.147382	0.173741	0.396961	0.929637	0.393668	0.197245	0.0469827	0.732839	anti_epileptics	1124	1124	5	1119	0.0257186	0.159498	0.871928	0.997387	0.0253557	0.158812	0.87318	0.978974	anti_epileptics	26.1102	33.1279	39.3089	0.100735	0.0169559	0.168323	0.866329	0.949007	NS	NS
PWY.7211	454	446	5	449	-0.221647	0.266798	0.406574	0.779172	-0.228132	0.278374	0.413004	0.766542	anti_epileptics	305	304	7	298	-0.437095	0.243127	0.0732371	0.788032	-0.317874	0.278525	0.25481	0.891242	anti_epileptics	1124	1120	5	1119	0.126126	0.203267	0.535061	0.886703	0.11314	0.202765	0.576972	0.909272	anti_epileptics	14.0487	16.9174	24.2028	0.134633	-0.135144	-1.00379	0.315477	0.89672	NS	NS
PWY4FS.7	454	433	5	449	0.648081	0.805993	0.421788	0.788078	0.232074	0.865897	0.788826	0.909905	anti_epileptics	305	268	7	298	0.589448	0.792941	0.457844	0.958154	1.03887	0.910885	0.255108	0.891242	anti_epileptics	1124	1013	5	1119	-0.932319	0.945547	0.324342	0.886703	-0.80554	0.945596	0.394467	0.909252	anti_epileptics	1.53935	1.59044	1.11849	0.485169	0.210041	0.432923	0.66507	0.949007	NS	NS
PWY4FS.8	454	433	5	449	0.648255	0.805926	0.421625	0.788078	0.233165	0.865859	0.787848	0.909905	anti_epileptics	305	268	7	298	0.589448	0.792941	0.457844	0.958154	1.03887	0.910885	0.255108	0.891242	anti_epileptics	1124	1013	5	1119	-0.932318	0.945547	0.324342	0.886703	-0.805539	0.945595	0.394467	0.909252	anti_epileptics	1.53961	1.59044	1.11849	0.485154	0.210131	0.433121	0.664927	0.949007	NS	NS
NAD.BIOSYNTHESIS.II	454	427	5	449	0.657781	0.826764	0.42669	0.789142	0.588051	0.837452	0.482972	0.789933	anti_epileptics	305	289	7	298	0.487837	0.65418	0.456423	0.958154	0.388689	0.691493	0.574524	0.940953	anti_epileptics	1124	1081	5	1119	0.121996	0.717438	0.865006	0.997387	0.242407	0.711732	0.733481	0.930268	anti_epileptics	1.46298	2.33671	1.94281	0.417301	0.40736	0.976179	0.328976	0.89672	NS	NS
PWY.5913	454	416	5	449	-0.926795	1.18267	0.433669	0.794594	-1.25324	1.26327	0.32177	0.716007	anti_epileptics	305	292	7	298	0.0616597	0.824035	0.940403	0.998125	0.179803	0.956784	0.85108	0.986977	anti_epileptics	1124	1078	5	1119	-1.98395	0.947996	0.0365939	0.728551	-1.94838	0.948906	0.0402857	0.909252	anti_epileptics	0.714951	1.47268	1.11272	0.550452	-0.842149	-1.52992	0.126036	0.89672	NS	NS
PWY.2942	454	454	5	449	0.0584015	0.0760697	0.443062	0.802323	0.0789599	0.08046	0.327022	0.716007	anti_epileptics	305	305	7	298	-0.0133242	0.0569818	0.815283	0.998125	0.0158642	0.0659774	0.810178	0.986977	anti_epileptics	1124	1124	5	1119	0.00246647	0.0543028	0.96378	0.997387	0.00264912	0.0540284	0.960903	0.989348	anti_epileptics	172.813	307.983	339.122	0.0349232	0.00832442	0.238363	0.811599	0.949007	NS	NS
GLCMANNANAUT.PWY	454	453	5	449	0.164714	0.214769	0.443538	0.802323	0.0498355	0.229356	0.828099	0.916195	anti_epileptics	305	305	7	298	0.0190731	0.150037	0.89893	0.998125	0.186673	0.172066	0.27898	0.891242	anti_epileptics	1124	1124	5	1119	-0.0532572	0.159016	0.737751	0.945539	-0.0702816	0.158829	0.658219	0.909272	anti_epileptics	21.6798	44.4227	39.5474	0.0972893	0.0218842	0.22494	0.822026	0.949007	NS	NS
PYRIDOXSYN.PWY	454	449	5	449	0.34815	0.480547	0.469159	0.837995	-0.0084044	0.504064	0.986706	0.991472	anti_epileptics	305	289	7	298	-1.25703	0.682797	0.0666161	0.746655	-0.112295	0.766076	0.883571	0.986977	anti_epileptics	1124	1084	5	1119	0.214043	0.733729	0.770556	0.95518	0.242841	0.732263	0.740232	0.933141	anti_epileptics	4.33041	2.14495	1.8575	0.34642	-0.0949299	-0.274031	0.784061	0.949007	NS	NS
PWY.5136	454	389	5	449	-0.665585	0.93794	0.478315	0.839783	-1.27268	0.99217	0.200336	0.655006	anti_epileptics	305	288	7	298	-0.117932	0.571657	0.836699	0.998125	-0.286799	0.666174	0.667171	0.981687	anti_epileptics	1124	1088	5	1119	-0.165102	0.360107	0.646701	0.913858	-0.194699	0.360576	0.589337	0.909272	anti_epileptics	1.13671	3.06005	7.71145	0.289786	-0.200755	-0.69277	0.488454	0.949007	NS	NS
PWY.7234	454	454	5	449	-0.210343	0.296896	0.479031	0.839783	-0.0866561	0.31794	0.785338	0.909905	anti_epileptics	305	305	7	298	-0.289722	0.231714	0.212162	0.908989	-0.291598	0.253928	0.251872	0.891242	anti_epileptics	1124	1124	5	1119	0.116971	0.23536	0.619296	0.891819	0.118806	0.234292	0.612198	0.909272	anti_epileptics	11.3446	18.6249	18.0524	0.144305	-0.118086	-0.818308	0.413182	0.89672	NS	NS
PWY.7560	454	449	5	449	0.319455	0.460114	0.487872	0.844852	0.470416	0.47196	0.319516	0.716007	anti_epileptics	305	299	7	298	0.374738	0.429579	0.383741	0.929637	0.279838	0.485003	0.564455	0.939253	anti_epileptics	1124	1118	5	1119	-0.992663	0.391632	0.0113922	0.585191	-0.905422	0.387902	0.0197733	0.905515	anti_epileptics	4.72355	5.41894	6.51993	0.24498	-0.175992	-0.718393	0.472515	0.927199	NS	NS
PWY.6703	454	454	5	449	0.11009	0.157665	0.485394	0.844852	0.152595	0.173254	0.378985	0.765328	anti_epileptics	305	305	7	298	-0.281498	0.126015	0.0262349	0.694407	-0.322271	0.148144	0.030488	0.732839	anti_epileptics	1124	1124	5	1119	-0.158711	0.10636	0.13593	0.850531	-0.147015	0.106713	0.168595	0.909252	anti_epileptics	40.2281	62.9733	88.3981	0.0722442	-0.14263	-1.97428	0.0483498	0.847892	NS	NS
ANAGLYCOLYSIS.PWY	454	454	5	449	-0.0730203	0.106956	0.495154	0.847132	-0.145063	0.115052	0.208115	0.655006	anti_epileptics	305	305	7	298	-0.104083	0.108044	0.336172	0.923217	-0.0621568	0.123534	0.615284	0.981687	anti_epileptics	1124	1124	5	1119	0.109459	0.101526	0.281206	0.886703	0.102884	0.100861	0.307932	0.909252	anti_epileptics	87.4153	85.6641	97.0164	0.0608473	-0.0173269	-0.28476	0.775828	0.949007	NS	NS
PWY.6270	454	449	5	449	0.306433	0.447857	0.494204	0.847132	0.451375	0.459883	0.326957	0.716007	anti_epileptics	305	299	7	298	0.366947	0.421924	0.385179	0.929637	0.269487	0.47673	0.572373	0.940953	anti_epileptics	1124	1118	5	1119	-0.966094	0.381773	0.0115266	0.585191	-0.882595	0.378439	0.0198761	0.905515	anti_epileptics	4.98564	5.61735	6.86104	0.239292	-0.174036	-0.727297	0.467044	0.925192	NS	NS
PWY.7383	454	427	5	449	0.570019	0.851844	0.503746	0.851571	0.29022	0.911207	0.750272	0.909905	anti_epileptics	305	302	7	298	-0.299849	0.255788	0.24207	0.908989	-0.113274	0.311011	0.716005	0.981687	anti_epileptics	1124	1123	5	1119	-0.177469	0.20928	0.396623	0.886703	-0.200063	0.20872	0.338016	0.909252	anti_epileptics	1.3781	15.2841	22.8321	0.159123	-0.198747	-1.24901	0.21166	0.89672	NS	NS
GALACT.GLUCUROCAT.PWY	454	453	5	449	-0.21959	0.331302	0.507807	0.853356	-0.498097	0.360519	0.167879	0.655006	anti_epileptics	305	303	7	298	-0.201735	0.219604	0.359049	0.929637	0.0425456	0.253949	0.86708	0.986977	anti_epileptics	1124	1121	5	1119	0.107772	0.208235	0.604876	0.886703	0.0893227	0.209215	0.669508	0.909272	anti_epileptics	9.11068	20.7358	23.0618	0.13748	-0.0699008	-0.508445	0.611141	0.949007	NS	NS
GALACTUROCAT.PWY	454	453	5	449	-0.206871	0.34208	0.545666	0.854782	-0.463646	0.37016	0.211116	0.655006	anti_epileptics	305	304	7	298	-0.187306	0.225439	0.406736	0.935146	0.0190991	0.261736	0.941886	0.996905	anti_epileptics	1124	1122	5	1119	0.119278	0.207014	0.564607	0.886703	0.0857999	0.206645	0.678076	0.909272	anti_epileptics	8.54565	19.6762	23.3346	0.13927	-0.0517877	-0.371851	0.710004	0.949007	NS	NS
ARGININE.SYN4.PWY	454	422	5	449	-0.55369	0.945377	0.558391	0.854782	-1.30213	0.994939	0.191375	0.655006	anti_epileptics	305	281	7	298	-0.471202	0.769426	0.540735	0.998125	0.80859	0.866084	0.351355	0.891242	anti_epileptics	1124	1080	5	1119	0.526624	0.753733	0.484893	0.886703	0.565902	0.749275	0.450254	0.909252	anti_epileptics	1.1189	1.68914	1.76021	0.46787	-0.106929	-0.228545	0.819223	0.949007	NS	NS
FAO.PWY	454	389	5	449	-0.607191	0.964736	0.529425	0.854782	-1.23101	1.02153	0.228895	0.655006	anti_epileptics	305	288	7	298	-0.101797	0.586519	0.862328	0.998125	-0.258466	0.684169	0.705897	0.981687	anti_epileptics	1124	1088	5	1119	-0.167184	0.364752	0.646794	0.913858	-0.187819	0.365164	0.607123	0.909272	anti_epileptics	1.07444	2.90694	7.51629	0.294914	-0.19177	-0.650259	0.515525	0.949007	NS	NS
PWY.7219	454	454	5	449	0.0349434	0.0608107	0.565842	0.854782	0.067883	0.0635677	0.286228	0.676539	anti_epileptics	305	305	7	298	0.0314822	0.0400623	0.432624	0.951402	0.0323884	0.0458181	0.480296	0.939253	anti_epileptics	1124	1124	5	1119	0.0198033	0.0444737	0.656203	0.917027	0.00927381	0.0434755	0.831125	0.975781	anti_epileptics	270.421	623.057	505.583	0.0267351	0.0279308	1.04472	0.296151	0.89672	NS	NS
PWY.5384	454	377	5	449	0.618558	1.04763	0.555205	0.854782	0.916899	1.08892	0.400282	0.766542	anti_epileptics	305	248	7	298	1.03985	0.769935	0.17786	0.900512	0.958506	0.879381	0.276717	0.891242	anti_epileptics	1124	930	5	1119	-1.07163	0.953403	0.261251	0.886703	-0.949195	0.946021	0.315915	0.909252	anti_epileptics	0.911131	1.68691	1.10014	0.520003	0.307927	0.592164	0.553741	0.949007	NS	NS
PWY.6700	454	454	5	449	-0.0767463	0.129251	0.552967	0.854782	-0.113013	0.137216	0.410654	0.766542	anti_epileptics	305	305	7	298	-0.111571	0.124529	0.371006	0.929637	-0.177074	0.145802	0.225649	0.891242	anti_epileptics	1124	1124	5	1119	-0.220837	0.100408	0.0280542	0.647682	-0.222881	0.100152	0.0262595	0.909252	anti_epileptics	59.8598	64.4846	99.1892	0.066885	-0.15073	-2.25358	0.0242228	0.847892	NS	NS
PWY66.422	454	454	5	449	-0.0609115	0.0991487	0.539312	0.854782	-0.0659909	0.101722	0.516888	0.789933	anti_epileptics	305	305	7	298	0.0750861	0.0844202	0.374498	0.929637	0.0484632	0.0977107	0.620323	0.981687	anti_epileptics	1124	1124	5	1119	0.0960949	0.0831913	0.248296	0.886703	0.0943182	0.0831277	0.256791	0.909252	anti_epileptics	101.725	140.316	144.492	0.0508636	0.0471487	0.926964	0.353945	0.89672	NS	NS
ARG.POLYAMINE.SYN	454	440	5	449	0.206204	0.327371	0.529114	0.854782	0.256218	0.350657	0.465421	0.789933	anti_epileptics	305	298	7	298	-0.20139	0.233558	0.389263	0.929637	-0.103826	0.277202	0.708309	0.981687	anti_epileptics	1124	1111	5	1119	0.160666	0.2515	0.523067	0.886703	0.146933	0.250441	0.557535	0.909272	anti_epileptics	9.33084	18.332	15.8098	0.151667	0.0177647	0.117129	0.906758	0.961997	NS	NS
PWY.5941	454	366	5	449	0.730667	1.23674	0.554958	0.854782	0.855313	1.31561	0.515988	0.789933	anti_epileptics	305	284	7	298	-0.0673511	0.69947	0.923356	0.998125	0.0154104	0.792864	0.984508	0.997244	anti_epileptics	1124	1043	5	1119	-0.462127	0.864308	0.592978	0.886703	-0.537996	0.86723	0.535151	0.909272	anti_epileptics	0.6538	2.04391	1.33864	0.497743	-0.0690153	-0.138656	0.889722	0.953928	NS	NS
PWY.6124	454	454	5	449	0.0967179	0.151203	0.522737	0.854782	0.0916852	0.158301	0.562801	0.812935	anti_epileptics	305	305	7	298	-0.0383257	0.119402	0.74845	0.998125	-0.148372	0.133733	0.268241	0.891242	anti_epileptics	1124	1124	5	1119	-0.072322	0.105215	0.491992	0.886703	-0.0590589	0.104799	0.573181	0.909272	anti_epileptics	43.74	70.1423	90.3318	0.0699773	-0.024439	-0.349242	0.726908	0.949007	NS	NS
PWY.6317	454	454	5	449	-0.0595044	0.101954	0.559766	0.854782	-0.0573668	0.106154	0.58922	0.839436	anti_epileptics	305	305	7	298	0.0805855	0.0846858	0.342088	0.923217	0.0501805	0.0980931	0.609392	0.981687	anti_epileptics	1124	1124	5	1119	0.098988	0.0839899	0.238822	0.886703	0.094027	0.0836566	0.261281	0.909252	anti_epileptics	96.2037	139.437	141.757	0.0514754	0.0517871	1.00605	0.31439	0.89672	NS	NS
UDPNAGSYN.PWY	454	454	5	449	0.218631	0.371734	0.556744	0.854782	0.2059	0.385614	0.593673	0.840028	anti_epileptics	305	305	7	298	-0.0138647	0.324847	0.965985	0.998125	0.0685311	0.361546	0.849807	0.986977	anti_epileptics	1124	1124	5	1119	0.0587093	0.325818	0.857036	0.997387	0.0606705	0.324286	0.851626	0.978664	anti_epileptics	7.23661	9.47639	9.41998	0.195617	0.0766771	0.391977	0.695076	0.949007	NS	NS
GLYCOLYSIS.E.D	454	426	5	449	0.475524	0.776376	0.54053	0.854782	0.352044	0.841758	0.676009	0.902748	anti_epileptics	305	283	7	298	-1.21084	0.651121	0.0639247	0.746655	-0.758621	0.759636	0.318872	0.891242	anti_epileptics	1124	1065	5	1119	0.0518471	0.73846	0.944039	0.997387	0.107843	0.72986	0.882561	0.978974	anti_epileptics	1.65903	2.35872	1.83378	0.413395	-0.337013	-0.815232	0.414939	0.89672	NS	NS
PWY.6737	454	454	5	449	-0.0680758	0.107035	0.525113	0.854782	-0.0401903	0.117197	0.731841	0.909905	anti_epileptics	305	305	7	298	0.0121471	0.0730855	0.868113	0.998125	0.012819	0.0833319	0.877864	0.986977	anti_epileptics	1124	1124	5	1119	0.0432224	0.076404	0.571706	0.886703	0.0383248	0.075972	0.614042	0.909272	anti_epileptics	87.2861	187.214	171.304	0.0473618	0.00838084	0.176954	0.859545	0.949007	NS	NS
PWY.6609	454	454	5	449	0.0587283	0.103812	0.57188	0.859333	0.0673861	0.108664	0.535533	0.804123	anti_epileptics	305	305	7	298	-0.0134012	0.0848662	0.874636	0.998125	-0.0586062	0.0996913	0.557122	0.939253	anti_epileptics	1124	1124	5	1119	-0.00216749	0.0780757	0.977857	0.997387	-0.00336909	0.078024	0.965566	0.989348	anti_epileptics	92.7904	138.845	164.047	0.050272	0.00817111	0.162538	0.870882	0.949007	NS	NS
PWY.6277	454	454	5	449	0.0366826	0.0685278	0.592722	0.867481	0.102068	0.071712	0.155451	0.655006	anti_epileptics	305	305	7	298	0.0146353	0.0426571	0.731783	0.998125	-0.0147152	0.0475651	0.7573	0.98668	anti_epileptics	1124	1124	5	1119	0.0505442	0.0444794	0.256055	0.886703	0.0440506	0.044029	0.317299	0.909252	anti_epileptics	212.944	549.562	505.454	0.0280832	0.0326526	1.16271	0.244948	0.89672	NS	NS
PWY.7187	454	454	5	449	0.06405	0.120201	0.594406	0.867481	0.109985	0.12757	0.389126	0.766542	anti_epileptics	305	305	7	298	-0.0994878	0.117397	0.397428	0.929637	-0.108708	0.136235	0.425627	0.939253	anti_epileptics	1124	1124	5	1119	-0.11266	0.10507	0.283848	0.886703	-0.108899	0.105541	0.302391	0.909252	anti_epileptics	69.2118	72.5587	90.5818	0.0656034	-0.055909	-0.852227	0.394088	0.89672	NS	NS
PWY.6859	454	279	5	449	0.624263	1.16965	0.593808	0.867481	0.815141	1.26269	0.518937	0.789933	anti_epileptics	305	187	7	298	-0.479577	0.932824	0.607554	0.998125	-0.425603	1.09551	0.697961	0.981687	anti_epileptics	1124	818	5	1119	-0.439461	1.19706	0.713601	0.941027	-0.329767	1.19451	0.782549	0.957472	anti_epileptics	0.730949	1.14921	0.697863	0.622811	-0.155745	-0.250068	0.802535	0.949007	NS	NS
PWY.6901	454	449	5	449	0.161044	0.303229	0.59563	0.867481	0.0854453	0.323573	0.79187	0.909905	anti_epileptics	305	298	7	298	-0.555033	0.317932	0.0819153	0.823044	-0.232305	0.355663	0.514241	0.939253	anti_epileptics	1124	1116	5	1119	-0.15838	0.29907	0.596515	0.886703	-0.11159	0.298811	0.70889	0.913063	anti_epileptics	10.8758	9.89307	11.1803	0.176917	-0.172469	-0.974858	0.329631	0.89672	NS	NS
PWY.6936	454	454	5	449	0.114684	0.224849	0.610277	0.879791	0.258125	0.236909	0.276575	0.668925	anti_epileptics	305	305	7	298	0.0056465	0.161605	0.972151	0.998125	-0.0642557	0.186174	0.730267	0.981687	anti_epileptics	1124	1124	5	1119	-0.0958929	0.170232	0.57334	0.886703	-0.0781799	0.168551	0.64286	0.909272	anti_epileptics	19.7796	38.2903	34.5077	0.103931	-0.00890547	-0.085686	0.931716	0.969315	NS	NS
PWY.5030	454	434	5	449	0.351645	0.685528	0.608241	0.879791	0.488309	0.745828	0.513027	0.789933	anti_epileptics	305	294	7	298	-0.355129	0.355952	0.319274	0.923217	-0.221932	0.405898	0.585022	0.950661	anti_epileptics	1124	1102	5	1119	0.268696	0.38515	0.485551	0.886703	0.304683	0.385167	0.429098	0.909252	anti_epileptics	2.12789	7.89254	6.74124	0.244254	-0.0145128	-0.0594169	0.95262	0.980916	NS	NS
PWY.6123	454	454	5	449	0.0662483	0.13392	0.621075	0.890835	0.0433679	0.141041	0.758639	0.909905	anti_epileptics	305	305	7	298	0.00208603	0.107906	0.984589	0.999451	-0.0893151	0.122194	0.465474	0.939253	anti_epileptics	1124	1124	5	1119	0.0547851	0.0927392	0.554812	0.886703	0.0604743	0.0928767	0.515105	0.909272	anti_epileptics	55.758	85.8836	116.272	0.0622678	0.0397148	0.637807	0.523599	0.949007	NS	NS
PWY0.845	454	435	5	449	0.24665	0.510065	0.628947	0.897593	-0.083985	0.542621	0.87708	0.960061	anti_epileptics	305	284	7	298	-1.47028	0.744422	0.0491837	0.746655	-0.237668	0.835569	0.776298	0.986977	anti_epileptics	1124	1074	5	1119	0.285908	0.790285	0.717587	0.941027	0.31984	0.788533	0.685107	0.909272	anti_epileptics	3.8437	1.80452	1.60115	0.371407	-0.172059	-0.463263	0.643176	0.949007	NS	NS
PYRIDNUCSYN.PWY	454	453	5	449	0.0789747	0.175473	0.65289	0.908926	0.259412	0.190397	0.173845	0.655006	anti_epileptics	305	305	7	298	-0.0662735	0.10463	0.526953	0.998125	-0.0589377	0.120227	0.624386	0.981687	anti_epileptics	1124	1124	5	1119	0.116568	0.0929377	0.21001	0.886703	0.101481	0.0926194	0.273468	0.909252	anti_epileptics	32.4774	91.3458	115.775	0.0646038	0.0417649	0.646478	0.51797	0.949007	NS	NS
HEMESYN2.PWY	454	439	5	449	-0.303335	0.661983	0.647021	0.908926	-0.639765	0.696633	0.358984	0.743109	anti_epileptics	305	284	7	298	-0.174499	0.566497	0.758273	0.998125	0.0801558	0.6539	0.902532	0.988035	anti_epileptics	1124	1057	5	1119	0.352246	0.684641	0.607006	0.886703	0.476285	0.686271	0.487821	0.909272	anti_epileptics	2.28195	3.11605	2.13341	0.364386	-0.0643252	-0.17653	0.859877	0.949007	NS	NS
PWY.5101	454	442	5	449	-0.161768	0.367051	0.659638	0.91384	-0.250183	0.388794	0.520292	0.789933	anti_epileptics	305	305	7	298	-0.471932	0.25262	0.0627292	0.746655	-0.555663	0.28927	0.0558271	0.732839	anti_epileptics	1124	1122	5	1119	-0.138081	0.260719	0.596483	0.886703	-0.125496	0.258721	0.627731	0.909272	anti_epileptics	7.42243	15.6698	14.7115	0.162642	-0.281114	-1.72843	0.083912	0.89672	NS	NS
GLUCUROCAT.PWY	454	453	5	449	-0.117489	0.291559	0.687171	0.91749	-0.320338	0.318941	0.315817	0.716007	anti_epileptics	305	305	7	298	-0.0389789	0.202753	0.84768	0.998125	0.206087	0.228938	0.368852	0.913349	anti_epileptics	1124	1122	5	1119	0.112811	0.19373	0.560473	0.886703	0.0879891	0.194398	0.650911	0.909272	anti_epileptics	11.7638	24.3258	26.6445	0.126255	0.0107678	0.0852861	0.932034	0.969315	NS	NS
FERMENTATION.PWY	454	420	5	449	-0.413719	1.02998	0.688118	0.91749	-0.783709	1.10617	0.479056	0.789933	anti_epileptics	305	294	7	298	-0.0781426	0.45819	0.864703	0.998125	-0.346483	0.539782	0.521537	0.939253	anti_epileptics	1124	1084	5	1119	0.592359	0.544876	0.277223	0.886703	0.588362	0.547757	0.283022	0.909252	anti_epileptics	0.942632	4.76331	3.36825	0.331968	0.135881	0.409319	0.682305	0.949007	NS	NS
PWY0.162	454	453	5	449	0.0676547	0.166685	0.685029	0.91749	0.0790997	0.18033	0.661167	0.902748	anti_epileptics	305	305	7	298	-0.0215891	0.139676	0.877269	0.998125	0.100844	0.161592	0.53313	0.939253	anti_epileptics	1124	1124	5	1119	0.0677426	0.131786	0.607331	0.886703	0.0747297	0.132421	0.572646	0.909272	anti_epileptics	35.9922	51.2574	57.5784	0.0830948	0.0361045	0.434498	0.663927	0.949007	NS	NS
P124.PWY	454	290	5	449	0.484727	1.14961	0.673492	0.91749	0.364961	1.23075	0.766976	0.909905	anti_epileptics	305	195	7	298	-1.04784	0.881562	0.235535	0.908989	-1.75144	1.03442	0.0916049	0.732839	anti_epileptics	1124	804	5	1119	-0.572957	1.10756	0.605037	0.886703	-0.649582	1.10184	0.55562	0.909272	anti_epileptics	0.756654	1.28675	0.815209	0.591456	-0.506757	-0.856796	0.391558	0.89672	NS	NS
FUCCAT.PWY	454	397	5	449	0.39222	0.953117	0.680898	0.91749	0.243241	1.0072	0.809291	0.909905	anti_epileptics	305	293	7	298	-0.0353304	0.413392	0.931953	0.998125	0.191104	0.457788	0.676709	0.981687	anti_epileptics	1124	1101	5	1119	0.2008	0.408403	0.623051	0.891819	0.170872	0.402194	0.671034	0.909272	anti_epileptics	1.1008	5.85161	5.99545	0.277908	0.110358	0.397103	0.691292	0.949007	NS	NS
PWY.7392	454	227	5	449	0.506927	1.29151	0.694873	0.917879	0.429927	1.38148	0.755806	0.909905	anti_epileptics	305	184	7	298	-0.266241	0.990557	0.788286	0.998125	-0.386163	1.15955	0.739378	0.981687	anti_epileptics	1124	808	5	1119	0.0700121	1.25762	0.955614	0.997387	0.154684	1.25598	0.902005	0.978974	anti_epileptics	0.599525	1.01916	0.632271	0.666526	0.034137	0.0512163	0.959153	0.981889	NS	NS
P162.PWY	454	326	5	449	0.43224	1.09287	0.692659	0.917879	0.254833	1.16021	0.826261	0.916195	anti_epileptics	305	203	7	298	-1.42038	0.824861	0.0861135	0.823044	-0.705833	0.931587	0.449326	0.939253	anti_epileptics	1124	904	5	1119	-0.110312	0.956998	0.908253	0.997387	-0.116787	0.951171	0.902302	0.978974	anti_epileptics	0.837272	1.46973	1.09189	0.542414	-0.543156	-1.00137	0.31665	0.89672	NS	NS
PWY.5121	454	436	5	449	-0.169088	0.461216	0.714091	0.918671	-0.547401	0.478537	0.253385	0.655006	anti_epileptics	305	299	7	298	0.15504	0.365794	0.671991	0.998125	0.125379	0.418951	0.764975	0.986977	anti_epileptics	1124	1116	5	1119	-0.695015	0.356094	0.0512164	0.784414	-0.656172	0.353926	0.0640178	0.909252	anti_epileptics	4.70102	7.47355	7.88626	0.223267	-0.255087	-1.14252	0.253239	0.89672	NS	NS
PWY4LZ.257	454	434	5	449	0.134075	0.356204	0.706811	0.918671	0.277006	0.389519	0.477431	0.789933	anti_epileptics	305	300	7	298	-0.131407	0.275675	0.63395	0.998125	-0.123787	0.313542	0.693314	0.981687	anti_epileptics	1124	1123	5	1119	-0.279233	0.326605	0.392758	0.886703	-0.266313	0.322851	0.409623	0.909252	anti_epileptics	7.88137	13.1584	9.37462	0.181326	-0.108176	-0.596585	0.550785	0.949007	NS	NS
P161.PWY	454	447	5	449	0.151167	0.40997	0.712512	0.918671	0.329549	0.44047	0.454805	0.789933	anti_epileptics	305	302	7	298	-0.116902	0.282436	0.679245	0.998125	-0.0556001	0.320002	0.862198	0.986977	anti_epileptics	1124	1123	5	1119	-0.295814	0.346705	0.393723	0.886703	-0.278341	0.342968	0.41722	0.909252	anti_epileptics	5.9497	12.5361	8.31917	0.193149	-0.112928	-0.584665	0.558773	0.949007	NS	NS
TCA	454	436	5	449	0.154624	0.414517	0.709322	0.918671	-0.0491606	0.455387	0.91409	0.960061	anti_epileptics	305	298	7	298	-0.594304	0.358259	0.09822	0.852296	-0.329129	0.40695	0.419396	0.939253	anti_epileptics	1124	1106	5	1119	-0.154122	0.367882	0.675338	0.92717	-0.137665	0.371634	0.711135	0.913063	anti_epileptics	5.8199	7.79122	7.38897	0.218217	-0.231869	-1.06256	0.287983	0.89672	NS	NS
THRESYN.PWY	454	454	5	449	0.0335314	0.0993566	0.735913	0.934192	0.0763048	0.105175	0.468573	0.789933	anti_epileptics	305	305	7	298	0.0438923	0.0819612	0.592687	0.998125	0.0382867	0.0957689	0.689641	0.981687	anti_epileptics	1124	1124	5	1119	0.0659865	0.0731264	0.36706	0.886703	0.0686918	0.0731879	0.348165	0.909252	anti_epileptics	101.299	148.862	187.004	0.0478274	0.0509426	1.06513	0.286815	0.89672	NS	NS
PWY.5177	454	436	5	449	0.259229	0.781026	0.740117	0.934192	-0.33668	0.807802	0.677061	0.902748	anti_epileptics	305	305	7	298	-0.262324	0.176895	0.139209	0.858008	-0.192829	0.199824	0.335489	0.891242	anti_epileptics	1124	1123	5	1119	0.00229244	0.16296	0.988779	0.997387	-0.0341297	0.161713	0.832888	0.975781	anti_epileptics	1.63934	31.9572	37.6565	0.118467	-0.110477	-0.932554	0.35105	0.89672	NS	NS
BRANCHED.CHAIN.AA.SYN.PWY	454	454	5	449	0.0351303	0.110401	0.750484	0.942897	0.0586628	0.119473	0.623692	0.871094	anti_epileptics	305	305	7	298	-0.00498248	0.0706643	0.943836	0.998125	-0.0113869	0.083196	0.89124	0.986977	anti_epileptics	1124	1124	5	1119	0.0610871	0.0580923	0.293234	0.886703	0.0604066	0.0575979	0.294523	0.909252	anti_epileptics	82.0448	200.262	296.321	0.0415719	0.03454	0.83085	0.406058	0.89672	NS	NS
PWY.6385	454	454	5	449	0.0427185	0.136035	0.753654	0.942897	-0.0268727	0.144081	0.852142	0.937807	anti_epileptics	305	305	7	298	-0.142852	0.1191	0.231343	0.908989	-0.0249333	0.134462	0.853039	0.986977	anti_epileptics	1124	1123	5	1119	-0.0925246	0.101087	0.360235	0.886703	-0.10079	0.100204	0.314717	0.909252	anti_epileptics	54.0377	70.4974	97.8613	0.0670558	-0.0756166	-1.12767	0.259461	0.89672	NS	NS
PWY.5097	454	454	5	449	-0.019761	0.066976	0.768101	0.948438	-0.00994888	0.0705577	0.88794	0.960061	anti_epileptics	305	305	7	298	0.0430205	0.0539134	0.425561	0.946082	0.0740065	0.0602176	0.220228	0.891242	anti_epileptics	1124	1124	5	1119	0.0906244	0.050617	0.0736638	0.790745	0.0846482	0.0503297	0.0928861	0.909252	anti_epileptics	222.926	344.038	390.308	0.0323208	0.0478096	1.47922	0.139081	0.89672	NS	NS
PWY.5973	454	454	5	449	0.0537591	0.181297	0.766971	0.948438	-0.00529148	0.191556	0.977976	0.987471	anti_epileptics	305	305	7	298	0.170476	0.200774	0.39651	0.929637	0.237496	0.222462	0.286686	0.891242	anti_epileptics	1124	1124	5	1119	-0.179115	0.208524	0.390545	0.886703	-0.159994	0.206789	0.439275	0.909252	anti_epileptics	30.4241	24.8076	22.9978	0.113062	0.0223117	0.197341	0.843561	0.949007	NS	NS
PWY0.1296	454	454	5	449	0.0249524	0.118657	0.833541	0.953148	0.111483	0.128158	0.384897	0.766542	anti_epileptics	305	305	7	298	0.12851	0.101288	0.205521	0.908989	0.119054	0.115493	0.303571	0.891242	anti_epileptics	1124	1124	5	1119	0.00279217	0.0991163	0.977531	0.997387	-0.000202556	0.0985849	0.998361	0.998361	anti_epileptics	71.0254	97.4738	101.791	0.0608254	0.0539526	0.887008	0.375075	0.89672	NS	NS
PWY.7115	454	385	5	449	-0.191835	0.977794	0.844551	0.953148	-0.828435	1.02616	0.419966	0.766542	anti_epileptics	305	287	7	298	0.528013	0.550824	0.338544	0.923217	0.854922	0.622224	0.170614	0.891242	anti_epileptics	1124	1051	5	1119	-1.23287	0.687955	0.0733899	0.790745	-1.13526	0.682376	0.0964663	0.909252	anti_epileptics	1.04594	3.29591	2.11291	0.393605	-0.165043	-0.419312	0.674988	0.949007	NS	NS
PWY.1269	454	442	5	449	-0.137508	0.492965	0.780426	0.953148	-0.358339	0.523638	0.494182	0.789933	anti_epileptics	305	290	7	298	-2.08721	0.638528	0.00120654	0.324558	-0.708984	0.716803	0.323524	0.891242	anti_epileptics	1124	1076	5	1119	0.0266667	0.731945	0.970944	0.997387	0.105923	0.729315	0.884552	0.978974	anti_epileptics	4.11498	2.45268	1.86656	0.344332	-0.66815	-1.94042	0.0523285	0.847892	NS	NS
PWY.6595	454	427	5	449	-0.174593	0.762673	0.819036	0.953148	-0.567594	0.803247	0.480214	0.789933	anti_epileptics	305	299	7	298	0.342921	0.24362	0.160327	0.858008	0.556261	0.267605	0.0386521	0.732839	anti_epileptics	1124	1117	5	1119	0.11682	0.272782	0.66855	0.92666	0.105161	0.269367	0.696319	0.909272	anti_epileptics	1.71919	16.849	13.4391	0.176757	0.220189	1.24572	0.212867	0.89672	NS	NS
DTDPRHAMSYN.PWY	454	454	5	449	-0.0314797	0.130089	0.808908	0.953148	-0.0896998	0.133902	0.503332	0.789933	anti_epileptics	305	305	7	298	0.0515472	0.0964873	0.593575	0.998125	0.0656907	0.113529	0.563337	0.939253	anti_epileptics	1124	1124	5	1119	0.0797795	0.0896186	0.373545	0.886703	0.0719477	0.0890431	0.419265	0.909252	anti_epileptics	59.0909	107.414	124.51	0.0586196	0.0467676	0.797815	0.424978	0.89672	NS	NS
PWY.4981	454	454	5	449	0.050493	0.291437	0.862532	0.953148	0.201723	0.309463	0.514883	0.789933	anti_epileptics	305	305	7	298	-0.0250531	0.21733	0.908304	0.998125	-0.171488	0.256406	0.504201	0.939253	anti_epileptics	1124	1124	5	1119	-0.0591399	0.221519	0.789538	0.965972	-0.0489843	0.222194	0.825557	0.975781	anti_epileptics	11.7736	21.172	20.3787	0.136942	-0.0213999	-0.156269	0.875821	0.949007	NS	NS
PWY.5005	454	354	5	449	0.252473	1.10331	0.819106	0.953148	0.70901	1.17659	0.547119	0.807098	anti_epileptics	305	200	7	298	0.0202521	0.972121	0.983393	0.999451	0.924269	1.10963	0.405624	0.939253	anti_epileptics	1124	720	5	1119	1.92479	1.26231	0.127588	0.821818	1.96007	1.26943	0.12287	0.909252	anti_epileptics	0.821492	1.05818	0.627576	0.631541	0.573054	0.907391	0.3642	0.89672	NS	NS
P164.PWY	454	421	5	449	-0.166421	0.776086	0.830307	0.953148	-0.490934	0.834706	0.556765	0.80984	anti_epileptics	305	302	7	298	-0.369531	0.192621	0.0560275	0.746655	-0.214469	0.222394	0.335763	0.891242	anti_epileptics	1124	1109	5	1119	-0.18002	0.206412	0.383323	0.886703	-0.192677	0.205431	0.348501	0.909252	anti_epileptics	1.66028	26.9521	23.471	0.138564	-0.277655	-2.0038	0.0450916	0.847892	NS	NS
PWY.5989	454	440	5	449	-0.0820587	0.453204	0.856404	0.953148	-0.290085	0.491505	0.555407	0.80984	anti_epileptics	305	299	7	298	0.0732332	0.277047	0.791712	0.998125	0.50605	0.315618	0.110108	0.817944	anti_epileptics	1124	1115	5	1119	0.0167222	0.276624	0.951808	0.997387	-0.0186487	0.275824	0.946108	0.989348	anti_epileptics	4.86869	13.0284	13.0683	0.179705	0.0249674	0.138935	0.889501	0.953928	NS	NS
POLYAMSYN.PWY	454	451	5	449	0.0702103	0.28492	0.805473	0.953148	0.143576	0.302161	0.634935	0.880443	anti_epileptics	305	302	7	298	-0.184666	0.225226	0.412937	0.935161	-0.0792182	0.25792	0.758984	0.98668	anti_epileptics	1124	1119	5	1119	0.295859	0.233162	0.204747	0.886703	0.270684	0.231688	0.242945	0.909252	anti_epileptics	12.3184	19.7135	18.3943	0.140822	0.0528811	0.375516	0.707277	0.949007	NS	NS
PWY.6612	454	411	5	449	-0.16047	0.916536	0.861095	0.953148	-0.435853	0.976856	0.655711	0.902748	anti_epileptics	305	291	7	298	-0.665518	0.30694	0.0309772	0.694407	-0.512731	0.356278	0.151375	0.891242	anti_epileptics	1124	1099	5	1119	-0.03917	0.295639	0.894619	0.997387	-0.0298613	0.296049	0.919676	0.980988	anti_epileptics	1.19042	10.6143	11.4414	0.207408	-0.331376	-1.5977	0.110109	0.89672	NS	NS
PWY.6168	454	454	5	449	0.0560766	0.219843	0.798787	0.953148	-0.0992259	0.23375	0.671439	0.902748	anti_epileptics	305	303	7	298	-0.281481	0.267796	0.294084	0.908989	-0.173426	0.294319	0.556214	0.939253	anti_epileptics	1124	1122	5	1119	0.0984244	0.263995	0.709349	0.941027	0.116956	0.261312	0.654552	0.909272	anti_epileptics	20.6906	13.9442	14.3485	0.142881	-0.0276117	-0.193249	0.846764	0.949007	NS	NS
P42.PWY	454	445	5	449	0.0867129	0.366679	0.813172	0.953148	-0.128718	0.38662	0.739365	0.909905	anti_epileptics	305	299	7	298	-0.955966	0.35948	0.00826258	0.555658	-0.754268	0.401958	0.0617176	0.732839	anti_epileptics	1124	1115	5	1119	-0.286948	0.394257	0.466878	0.886703	-0.270532	0.393574	0.491996	0.909272	anti_epileptics	7.43751	7.73837	6.43342	0.215119	-0.397919	-1.84976	0.0643485	0.847892	NS	NS
PWY.7282	454	436	5	449	0.0669355	0.373111	0.857712	0.953148	-0.145704	0.398564	0.71489	0.909905	anti_epileptics	305	288	7	298	-1.44053	0.727113	0.0484918	0.746655	-0.1647	0.803406	0.837729	0.986977	anti_epileptics	1124	1080	5	1119	0.0798682	0.423385	0.850409	0.995934	0.10659	0.424874	0.801961	0.964432	anti_epileptics	7.18331	1.89145	5.57864	0.261235	-0.122724	-0.469784	0.638509	0.949007	NS	NS
PWY.6305	454	452	5	449	0.0701462	0.271817	0.796479	0.953148	-0.0762769	0.284001	0.788394	0.909905	anti_epileptics	305	305	7	298	-0.154589	0.161591	0.339519	0.923217	-0.136851	0.190657	0.47353	0.939253	anti_epileptics	1124	1124	5	1119	-0.00421791	0.14736	0.97717	0.997387	-0.00843123	0.145207	0.953709	0.989348	anti_epileptics	13.5347	38.2969	46.0515	0.101076	-0.0527682	-0.522067	0.601624	0.949007	NS	NS
X1CMET2.PWY	454	454	5	449	0.0290573	0.132075	0.82597	0.953148	0.0375357	0.14091	0.790086	0.909905	anti_epileptics	305	305	7	298	0.0688076	0.127193	0.588936	0.998125	0.158705	0.142025	0.264826	0.891242	anti_epileptics	1124	1124	5	1119	0.112981	0.119067	0.342885	0.886703	0.123784	0.118861	0.297915	0.909252	anti_epileptics	57.3265	61.812	70.5372	0.0726096	0.0732209	1.00842	0.313254	0.89672	NS	NS
P461.PWY	454	453	5	449	-0.0923927	0.345034	0.788997	0.953148	-0.091286	0.374598	0.807597	0.909905	anti_epileptics	305	305	7	298	-0.0149841	0.290304	0.95887	0.998125	-0.426303	0.334336	0.203408	0.891242	anti_epileptics	1124	1123	5	1119	-0.023571	0.335427	0.94399	0.997387	-0.00424233	0.333991	0.989868	0.998361	anti_epileptics	8.39992	11.8657	8.888	0.185205	-0.0399054	-0.215466	0.829404	0.949007	NS	NS
PWY.5103	454	454	5	449	0.0304748	0.122013	0.802885	0.953148	0.0518793	0.131402	0.693194	0.909905	anti_epileptics	305	305	7	298	-0.00899288	0.0785952	0.908982	0.998125	-0.0144826	0.092779	0.876075	0.986977	anti_epileptics	1124	1124	5	1119	0.0663107	0.0663243	0.317627	0.886703	0.0658044	0.0657388	0.317054	0.909252	anti_epileptics	67.1724	161.885	227.329	0.0468095	0.0343252	0.733297	0.463377	0.925192	NS	NS
PWY.7111	454	454	5	449	0.01138	0.0619088	0.854243	0.953148	0.0171757	0.066218	0.79548	0.909905	anti_epileptics	305	305	7	298	0.00198446	0.0485264	0.967409	0.998125	0.011378	0.0560422	0.839279	0.986977	anti_epileptics	1124	1124	5	1119	0.0394297	0.0473571	0.405249	0.886703	0.0383861	0.0471759	0.41601	0.909252	anti_epileptics	260.913	424.662	445.891	0.0297289	0.0189076	0.635999	0.524777	0.949007	NS	NS
HISTSYN.PWY	454	454	5	449	-0.0312811	0.142728	0.826623	0.953148	-0.0393177	0.154816	0.799656	0.909905	anti_epileptics	305	305	7	298	-0.000929972	0.107614	0.993111	0.999554	-0.029351	0.1236	0.812479	0.986977	anti_epileptics	1124	1124	5	1119	0.114831	0.110824	0.300351	0.886703	0.104254	0.109954	0.34326	0.909252	anti_epileptics	49.089	86.3494	81.4204	0.0679065	0.0356626	0.525173	0.599463	0.949007	NS	NS
PWY66.399	454	425	5	449	0.216688	0.79542	0.785427	0.953148	-0.0932706	0.852584	0.912942	0.960061	anti_epileptics	305	295	7	298	-0.514795	0.323504	0.112637	0.858008	-0.271649	0.360352	0.451642	0.939253	anti_epileptics	1124	1116	5	1119	-0.362411	0.298034	0.224244	0.886703	-0.298458	0.297429	0.315869	0.909252	anti_epileptics	1.58055	9.55521	11.2582	0.211317	-0.386559	-1.82928	0.0673573	0.847892	NS	NS
PWY.5367	454	400	5	449	0.226233	1.16983	0.846744	0.953148	0.112546	1.2493	0.928263	0.960061	anti_epileptics	305	296	7	298	0.418396	0.359369	0.245295	0.908989	0.717551	0.414452	0.0846222	0.732839	anti_epileptics	1124	1107	5	1119	0.357352	0.399661	0.371445	0.886703	0.333808	0.401699	0.406168	0.909252	anti_epileptics	0.73072	7.74319	6.26059	0.260515	0.382929	1.4699	0.14159	0.89672	NS	NS
ANAEROFRUCAT.PWY	454	454	5	449	-0.0610239	0.234879	0.795135	0.953148	-0.0235738	0.25257	0.925685	0.960061	anti_epileptics	305	301	7	298	0.0353571	0.308501	0.908834	0.998125	0.264443	0.340855	0.438564	0.939253	anti_epileptics	1124	1122	5	1119	-0.465922	0.285196	0.10261	0.790745	-0.419021	0.285672	0.14273	0.909252	anti_epileptics	18.1264	10.5072	12.2945	0.156311	-0.157909	-1.01023	0.312386	0.89672	NS	NS
HSERMETANA.PWY	454	447	5	449	-0.0568961	0.307574	0.853331	0.953148	0.0241336	0.317939	0.939533	0.960061	anti_epileptics	305	305	7	298	0.059271	0.178736	0.740423	0.998125	0.0822681	0.213162	0.699862	0.981687	anti_epileptics	1124	1124	5	1119	0.138255	0.174343	0.427944	0.886703	0.129666	0.174099	0.456566	0.909272	anti_epileptics	10.5706	31.3021	32.8997	0.115646	0.0776011	0.671025	0.502205	0.949007	NS	NS
NAGLIPASYN.PWY	454	343	5	449	0.267642	1.03325	0.795733	0.953148	0.0982481	1.10548	0.929227	0.960061	anti_epileptics	305	177	7	298	-0.208813	0.786924	0.790921	0.998125	0.316653	0.894753	0.723696	0.981687	anti_epileptics	1124	638	5	1119	0.600445	1.04715	0.566483	0.886703	0.718942	1.04759	0.492682	0.909272	anti_epileptics	0.936684	1.61486	0.911977	0.53733	0.133126	0.247755	0.804324	0.949007	NS	NS
P441.PWY	454	449	5	449	-0.0590992	0.319874	0.853506	0.953148	-0.0105861	0.348715	0.975797	0.987471	anti_epileptics	305	300	7	298	-0.250389	0.227165	0.271268	0.908989	0.0456018	0.25892	0.860335	0.986977	anti_epileptics	1124	1117	5	1119	-0.271807	0.252829	0.282581	0.886703	-0.238179	0.253149	0.346987	0.909252	anti_epileptics	9.77331	19.3783	15.6439	0.149411	-0.216134	-1.44657	0.148016	0.89672	NS	NS
PWY.724	454	454	5	449	0.00895038	0.0629299	0.886967	0.953411	0.0539057	0.0667925	0.420124	0.766542	anti_epileptics	305	305	7	298	-0.038942	0.0367633	0.290387	0.908989	0.00349019	0.0411971	0.932553	0.996905	anti_epileptics	1124	1124	5	1119	0.0535934	0.039604	0.176257	0.886703	0.0482187	0.0390498	0.217175	0.909252	anti_epileptics	252.514	739.897	637.56	0.0247691	0.00467253	0.188644	0.850372	0.949007	NS	NS
PWY.6969	454	432	5	449	-0.0592418	0.410572	0.885342	0.953411	-0.271605	0.447383	0.54416	0.807098	anti_epileptics	305	295	7	298	-0.519342	0.359103	0.149203	0.858008	-0.253326	0.407979	0.535202	0.939253	anti_epileptics	1124	1101	5	1119	-0.148704	0.375214	0.691948	0.929823	-0.147571	0.378056	0.696364	0.909272	anti_epileptics	5.93229	7.75465	7.10299	0.219318	-0.261425	-1.19199	0.233265	0.89672	NS	NS
PHOSLIPSYN.PWY	454	432	5	449	0.119206	0.814802	0.883751	0.953411	-0.426879	0.870177	0.624005	0.871094	anti_epileptics	305	267	7	298	0.566	0.837711	0.499786	0.998125	0.956829	0.959145	0.319394	0.891242	anti_epileptics	1124	1013	5	1119	-0.992929	0.975604	0.309013	0.886703	-0.860281	0.977207	0.378868	0.909252	anti_epileptics	1.50624	1.42499	1.05064	0.501137	-0.0143423	-0.0286195	0.977168	0.981889	NS	NS
VALSYN.PWY	454	454	5	449	0.00918511	0.0661465	0.889626	0.953411	0.02974	0.0705717	0.673687	0.902748	anti_epileptics	305	305	7	298	0.00190206	0.0486261	0.968825	0.998125	0.010828	0.0561756	0.847309	0.986977	anti_epileptics	1124	1124	5	1119	0.0392142	0.0475206	0.409434	0.886703	0.0382037	0.0473545	0.419985	0.909252	anti_epileptics	228.553	422.923	442.829	0.0302295	0.0185222	0.612718	0.540063	0.949007	NS	NS
PWY.3001	454	454	5	449	0.0131104	0.090461	0.884835	0.953411	0.0311778	0.097741	0.749909	0.909905	anti_epileptics	305	305	7	298	0.0274634	0.0753282	0.715681	0.998125	0.0249154	0.0887729	0.779188	0.986977	anti_epileptics	1124	1124	5	1119	0.0662755	0.0641311	0.301624	0.886703	0.0669996	0.0641658	0.296645	0.909252	anti_epileptics	122.202	176.232	243.143	0.0429705	0.0416496	0.969262	0.332415	0.89672	NS	NS
LACTOSECAT.PWY	454	452	5	449	-0.082328	0.515416	0.873167	0.953411	-0.119569	0.543694	0.826047	0.916195	anti_epileptics	305	302	7	298	0.341846	0.232977	0.143406	0.858008	0.479226	0.269859	0.0769806	0.732839	anti_epileptics	1124	1117	5	1119	0.11349	0.3069	0.711608	0.941027	0.137347	0.304433	0.651971	0.909272	anti_epileptics	3.7643	18.4236	10.6171	0.174594	0.219267	1.25587	0.209165	0.89672	NS	NS
PWY.3841	454	454	5	449	0.0201233	0.131854	0.87877	0.953411	0.0175711	0.139146	0.899576	0.960061	anti_epileptics	305	305	7	298	0.141906	0.143289	0.322811	0.923217	0.243393	0.159292	0.127723	0.856977	anti_epileptics	1124	1124	5	1119	0.108349	0.142401	0.446892	0.886703	0.122011	0.141597	0.38906	0.909252	anti_epileptics	57.5197	48.7049	49.3148	0.0801825	0.0862304	1.07543	0.282184	0.89672	NS	NS
PWY.7237	454	449	5	449	0.0422739	0.351685	0.904378	0.955998	0.105528	0.373404	0.777624	0.909905	anti_epileptics	305	305	7	298	0.469455	0.232094	0.0440012	0.746655	0.43644	0.249373	0.081259	0.732839	anti_epileptics	1124	1124	5	1119	0.26215	0.255884	0.305828	0.886703	0.243031	0.253463	0.337855	0.909252	anti_epileptics	8.08521	18.564	15.2727	0.154447	0.311543	2.01715	0.0436799	0.847892	NS	NS
PANTO.PWY	454	454	5	449	-0.0155424	0.119896	0.896918	0.955998	-0.0334928	0.127304	0.792619	0.909905	anti_epileptics	305	305	7	298	-0.0301859	0.102285	0.768112	0.998125	-0.0676134	0.116675	0.562746	0.939253	anti_epileptics	1124	1124	5	1119	-0.0980833	0.0853947	0.250974	0.886703	-0.0992973	0.0854035	0.245217	0.909252	anti_epileptics	69.565	95.5815	137.132	0.057517	-0.0576183	-1.00176	0.316459	0.89672	NS	NS
PWY.6471	454	353	5	449	-0.151242	1.27331	0.905505	0.955998	-0.148093	1.3481	0.912581	0.960061	anti_epileptics	305	225	7	298	0.661289	0.963159	0.492879	0.998125	0.807041	1.12358	0.473224	0.939253	anti_epileptics	1124	917	5	1119	-0.0775451	1.20591	0.948739	0.997387	0.0155942	1.20959	0.989716	0.998361	anti_epileptics	0.616783	1.07796	0.687656	0.647877	0.237675	0.366852	0.713729	0.949007	NS	NS
PWY.7400	454	454	5	449	-0.0213395	0.191756	0.911442	0.958702	0.0148067	0.201979	0.941598	0.960061	anti_epileptics	305	305	7	298	0.116932	0.153386	0.446466	0.958154	0.0014595	0.173748	0.993304	0.997244	anti_epileptics	1124	1124	5	1119	0.115228	0.162958	0.479652	0.886703	0.131211	0.162417	0.419349	0.909252	anti_epileptics	27.1957	42.504	37.6571	0.0965129	0.0813071	0.842449	0.399537	0.89672	NS	NS
GLUTORN.PWY	454	454	5	449	0.0290998	0.318358	0.927212	0.971691	0.0841442	0.328047	0.797697	0.909905	anti_epileptics	305	305	7	298	0.211318	0.235009	0.369278	0.929637	0.0433823	0.265864	0.870506	0.986977	anti_epileptics	1124	1124	5	1119	0.103039	0.260091	0.69206	0.929823	0.129776	0.258988	0.616412	0.909272	anti_epileptics	9.8666	18.1063	14.7826	0.152934	0.131831	0.862012	0.388681	0.89672	NS	NS
PWY.6507	454	453	5	449	0.027005	0.333506	0.935501	0.972551	-0.146428	0.360776	0.685064	0.9076	anti_epileptics	305	305	7	298	-0.047642	0.218263	0.827362	0.998125	0.10039	0.255002	0.694133	0.981687	anti_epileptics	1124	1123	5	1119	0.0969532	0.19224	0.614126	0.890687	0.0770882	0.193155	0.689899	0.909272	anti_epileptics	8.99067	20.9914	27.059	0.132406	0.0327165	0.247093	0.804836	0.949007	NS	NS
FOLSYN.PWY	454	411	5	449	-0.0796101	0.945241	0.932918	0.972551	-0.35744	1.00801	0.723079	0.909905	anti_epileptics	305	291	7	298	-0.626112	0.281287	0.0268125	0.694407	-0.458772	0.327723	0.1628	0.891242	anti_epileptics	1124	1099	5	1119	-0.013681	0.260711	0.958159	0.997387	-0.00128067	0.261335	0.996091	0.998361	anti_epileptics	1.11922	12.6386	14.7123	0.187415	-0.288146	-1.53748	0.124177	0.89672	NS	NS
OANTIGEN.PWY	454	454	5	449	0.0193445	0.249788	0.938307	0.972551	0.0204301	0.260402	0.937506	0.960061	anti_epileptics	305	305	7	298	0.291149	0.225834	0.19835	0.904342	0.185159	0.258382	0.474269	0.939253	anti_epileptics	1124	1124	5	1119	0.0797047	0.233712	0.73314	0.945539	0.0748073	0.233027	0.748256	0.937573	anti_epileptics	16.0272	19.6074	18.3078	0.136155	0.138628	1.01816	0.308601	0.89672	NS	NS
PWY.7242	454	453	5	449	-0.0201356	0.319537	0.949784	0.980868	-0.213881	0.346458	0.537371	0.804123	anti_epileptics	305	305	7	298	-0.00140593	0.21074	0.994681	0.999554	0.227981	0.242416	0.347845	0.891242	anti_epileptics	1124	1123	5	1119	0.132338	0.192169	0.491184	0.886703	0.110111	0.19223	0.566895	0.909272	anti_epileptics	9.79392	22.5167	27.0791	0.129761	0.0564867	0.435313	0.663335	0.949007	NS	NS
TRPSYN.PWY	454	454	5	449	0.00750788	0.164305	0.963575	0.986238	0.124197	0.179203	0.488696	0.789933	anti_epileptics	305	305	7	298	0.0490446	0.142477	0.73092	0.998125	-0.00631169	0.164005	0.969331	0.997244	anti_epileptics	1124	1124	5	1119	-0.0120385	0.127312	0.924682	0.997387	-0.0141788	0.128276	0.912007	0.978974	anti_epileptics	37.0425	49.2617	61.697	0.0821992	0.013185	0.160403	0.872564	0.949007	NS	NS
ARGSYN.PWY	454	454	5	449	-0.00983389	0.208908	0.962477	0.986238	0.0531946	0.218929	0.80815	0.909905	anti_epileptics	305	305	7	298	0.123701	0.162225	0.446351	0.958154	0.00405148	0.183641	0.982415	0.997244	anti_epileptics	1124	1124	5	1119	0.113885	0.173047	0.510599	0.886703	0.131655	0.172403	0.445245	0.909252	anti_epileptics	22.9134	37.9983	33.3942	0.102975	0.0877805	0.852448	0.393966	0.89672	NS	NS
PWY.7456	454	333	5	449	-0.0530051	1.35763	0.968874	0.986238	-0.426049	1.41197	0.763007	0.909905	anti_epileptics	305	265	7	298	-0.125482	0.881958	0.886957	0.998125	0.43337	0.980925	0.658998	0.981687	anti_epileptics	1124	1045	5	1119	0.313955	0.902694	0.728058	0.945539	0.395527	0.89478	0.658551	0.909272	anti_epileptics	0.542546	1.2856	1.22721	0.572097	0.0638916	0.11168	0.911077	0.961997	NS	NS
SER.GLYSYN.PWY	454	454	5	449	0.00685969	0.170739	0.967971	0.986238	-0.0157275	0.183347	0.931685	0.960061	anti_epileptics	305	305	7	298	-0.0763849	0.12973	0.556441	0.998125	-0.183847	0.153783	0.232966	0.891242	anti_epileptics	1124	1124	5	1119	0.120073	0.111793	0.283025	0.886703	0.101702	0.110801	0.358891	0.909252	anti_epileptics	34.3031	59.4186	80.0147	0.0758673	0.0305306	0.402421	0.687374	0.949007	NS	NS
PWY.5104	454	440	5	449	-0.0148489	0.450801	0.973739	0.987649	-0.148431	0.46309	0.748746	0.909905	anti_epileptics	305	305	7	298	-0.296346	0.273795	0.279972	0.908989	-0.594946	0.310088	0.056117	0.732839	anti_epileptics	1124	1123	5	1119	-0.577158	0.301349	0.0557164	0.784414	-0.574634	0.299371	0.0551899	0.909252	anti_epileptics	4.92073	13.3398	11.0119	0.184829	-0.354664	-1.91887	0.0550007	0.847892	NS	NS
PWY.5686	454	454	5	449	-0.00144029	0.0622335	0.981547	0.992026	0.0004638	0.0657155	0.994372	0.994372	anti_epileptics	305	305	7	298	0.0338879	0.0417067	0.417172	0.935161	0.00834169	0.046851	0.858831	0.986977	anti_epileptics	1124	1124	5	1119	0.0387259	0.046805	0.408195	0.886703	0.0324633	0.0463168	0.48352	0.909272	anti_epileptics	258.198	574.893	456.474	0.027847	0.028527	1.02442	0.305638	0.89672	NS	NS
PWY.821	454	287	5	449	0.0213461	1.15158	0.985219	0.992207	0.307252	1.22728	0.802445	0.909905	anti_epileptics	305	207	7	298	-1.83707	0.879035	0.0374772	0.746655	-1.86516	1.03074	0.0715044	0.732839	anti_epileptics	1124	837	5	1119	0.61973	1.10509	0.57505	0.886703	0.643699	1.11315	0.563203	0.909272	anti_epileptics	0.754071	1.29416	0.818846	0.590582	-0.646616	-1.09488	0.27357	0.89672	NS	NS
ARGSYNBSUB.PWY	454	453	5	449	0.00175286	0.298749	0.995321	0.995321	0.0243495	0.309673	0.937367	0.960061	anti_epileptics	305	305	7	298	0.174738	0.223542	0.435028	0.951402	0.000873167	0.252519	0.997244	0.997244	anti_epileptics	1124	1124	5	1119	0.131715	0.245507	0.591719	0.886703	0.15613	0.244756	0.523674	0.909272	anti_epileptics	11.2044	20.0115	16.591	0.144629	0.119265	0.824629	0.409582	0.89672	NS	NS
GLUDEG.I.PWY	454	344	5	449	0.00685661	0.983666	0.994442	0.995321	-0.0933804	1.05613	0.92959	0.960061	anti_epileptics	305	244	7	298	0.196496	0.725335	0.786653	0.998125	1.2253	0.839255	0.145483	0.891242	anti_epileptics	1124	956	5	1119	0.383311	0.864075	0.657412	0.917027	0.45242	0.864246	0.600744	0.909272	anti_epileptics	1.03349	1.90074	1.33936	0.483731	0.209184	0.432438	0.665423	0.949007	NS	NS
[truncated: 12 more columns]
