# Supplementary material for: Impact of commonly used drugs on the composition and metabolic function of the gut microbiota
Source: Nat Commun. 2020 Jan 17;11:362. doi: 10.1038/s41467-019-14177-z (PMC6969170; doi:10.1038/s41467-019-14177-z)
Supplement: Supplementary file 20 — Supplementary Data 18 [file 41467_2019_14177_MOESM20_ESM.xlsx]

## Sheet: Sheet1
Supplementary table 18 - Summary statistics taxa & pathways vs anti histamines
Univariate (lm= taxa or pathways~Age+Sex+BMI+drug X) & multivariate (lm= taxa or pathways~Age+Sex+BMI+all drugs) & results from univariate meta-analysis & results from multivariate meta analysis
Taxa
Taxa	N.IBD	non-zeros.IBD	Users.IBD	Non-users.IBD	Coef.IBD_univariate	SE.IBD_univariate	Pval.IBD_univariate	Qval.IBD_univariate	coeff.correcting.all.IBD_multivariate	SE.correcting_all.IBD_multivariate	pval.correcting.all.IBD_multivariate	qval.correcting.all.IBD_multivariate	drug.IBD	N.MIBS	non-zeros.MIBS	Users.MIBS	Non-users.MIBS	Coef.MIBS_univariate	SE.MIBS_univariate	Pval.MIBS_univariate	Qval.MIBS_univariate	coeff.correcting.all.MIBS_multivariate	SE.correcting_all.MIBS_multivariate	pval.correcting.all.MIBS_multivariate	qval.correcting.all.MIBS_multivariate	drug.MIBS	N.LLD	non-zeros.LLD	Users.LLD	Non-users.LLD	Coef.LLD_univariate	SE.LLD_univariate	Pval.LLD_univariate	Qval.LLD_univariate	coeff.correcting.all.LLD_multivariate	SE.correcting_all.LLD_multivariate	pval.correcting.all.LLD_multivariate	qval.correcting.all.LLD_multivariate	drug.LLD	inverse_var.ibd_univariate	inverse_var.mibs_univariate	inverse_var.lld_univariate	se_univariate	beta_univariate	Z_univariate	P_univariate	FDR_univariate	Het.Q_univariate	Het.I2_univariate
k__Bacteria.p__Firmicutes.c__Clostridia.o__Clostridiales.f__Clostridiaceae.g__Clostridium.s__Clostridium_bolteae	454	212	15	439	-0.000174702	0.00316846	0.956058	0.988151	-0.00116152	0.00336994	0.730557	0.996137	anti_histamine	305	82	14	291	-0.00185694	0.00478773	0.698401	0.943136	-0.00022512	0.00502482	0.964299	0.977157	anti_histamine	1124	169	69	1055	0.00756698	0.00187613	5.87397e-05	0.0135689	0.0061534	0.00194001	0.00155761	0.11441	anti_histamine	99610.1	43625.4	284101	0.00152973	0.00480037	3.13805	0.00170075	0.169183	NS	NS
k__Bacteria.p__Bacteroidetes.c__Bacteroidia.o__Bacteroidales.f__Porphyromonadaceae.g__Barnesiella.s__Barnesiella_intestinihominis.t__GCF_000296465	454	242	15	439	0.0102497	0.0154707	0.507984	0.988151	0.0115009	0.0161171	0.475907	0.996137	anti_histamine	305	212	14	291	-0.0136954	0.0108363	0.207287	0.880767	-0.0151178	0.0118236	0.202175	0.788924	anti_histamine	1124	888	69	1055	0.0150177	0.00481103	0.00184559	0.165987	0.015705	0.00528178	0.0030108	0.11441	anti_histamine	4178.12	8516.11	43204	0.00422962	0.0102868	2.4321	0.0150116	0.253528	NS	NS
k__Bacteria.p__Bacteroidetes.c__Bacteroidia.o__Bacteroidales.f__Porphyromonadaceae	454	386	15	439	0.00885257	0.021438	0.679854	0.988151	0.00503657	0.0219515	0.818644	0.996137	anti_histamine	305	274	14	291	-0.00295996	0.0148833	0.842496	0.989733	-0.00857174	0.0157167	0.585953	0.966781	anti_histamine	1124	1071	69	1055	0.0205512	0.00671823	0.00227351	0.165987	0.0219687	0.00734795	0.00285537	0.11441	anti_histamine	2175.87	4514.43	22155.9	0.00588783	0.0159893	2.71565	0.00661457	0.169183	NS	NS
k__Bacteria.p__Bacteroidetes.c__Bacteroidia.o__Bacteroidales.f__Bacteroidaceae.g__Bacteroides.s__Bacteroides_dorei.t__Bacteroides_dorei_unclassified	454	257	15	439	0.0114045	0.0162947	0.484384	0.988151	0.022759	0.0171513	0.185317	0.961951	anti_histamine	305	187	14	291	0.00617977	0.0124398	0.619724	0.943136	0.0041381	0.0132664	0.755352	0.973735	anti_histamine	1124	808	69	1055	0.0142325	0.00532704	0.00765719	0.196535	0.0185145	0.00581952	0.00150801	0.11441	anti_histamine	3766.21	6462.09	35239.4	0.00468974	0.0128537	2.74082	0.00612856	0.169183	NS	NS
k__Bacteria.p__Bacteroidetes.c__Bacteroidia.o__Bacteroidales.f__Rikenellaceae.g__Alistipes.s__Alistipes_putredinis.t__GCF_000154465	454	223	15	439	-0.00948295	0.0186696	0.611755	0.988151	0.00337197	0.0192864	0.861298	0.996137	anti_histamine	305	203	14	291	-0.00767481	0.0171581	0.654983	0.943136	0.00385741	0.01774	0.828033	0.973735	anti_histamine	1124	904	69	1055	0.0185201	0.00683619	0.00684942	0.196535	0.0205733	0.0074905	0.00612267	0.186129	anti_histamine	2868.98	3396.74	21398	0.00601236	0.0123995	2.06234	0.0391756	0.372168	NS	NS
k__Bacteria.p__Bacteroidetes.c__Bacteroidia.o__Bacteroidales.f__Rikenellaceae.g__Alistipes	454	362	15	439	-0.0171674	0.0224373	0.444611	0.988151	-0.00146041	0.0238641	0.951233	0.996137	anti_histamine	305	269	14	291	0.00175082	0.0193906	0.928116	0.993151	0.014537	0.0200677	0.469466	0.966781	anti_histamine	1124	1073	69	1055	0.0181499	0.00788643	0.0215523	0.311161	0.022898	0.00860949	0.00793933	0.20113	anti_histamine	1986.36	2659.62	16078.3	0.00694642	0.0126603	1.82257	0.0683688	0.501304	NS	NS
k__Bacteria.p__Bacteroidetes.c__Bacteroidia.o__Bacteroidales.f__Rikenellaceae.g__Alistipes.s__Alistipes_shahii.t__GCF_000210575	454	195	15	439	-0.000751089	0.00776837	0.923021	0.988151	0.00353206	0.00817229	0.665834	0.996137	anti_histamine	305	183	14	291	-0.00293783	0.00725702	0.685899	0.943136	-0.00127005	0.00757548	0.866987	0.973735	anti_histamine	1124	850	69	1055	0.00776101	0.00346252	0.0251947	0.323331	0.00974407	0.00378677	0.0102103	0.221709	anti_histamine	16570.7	18988.2	83409.3	0.00289924	0.00486778	1.67898	0.0931557	0.592989	NS	NS
k__Bacteria.p__Firmicutes.c__Clostridia.o__Clostridiales.f__Eubacteriaceae.g__Eubacterium.s__Eubacterium_ramulus.t__GCF_000469345	454	237	15	439	-0.00310553	0.0131392	0.813268	0.988151	-0.00351927	0.0139363	0.800766	0.996137	anti_histamine	305	231	14	291	-0.00224323	0.0120689	0.852675	0.989733	-0.00765963	0.0126805	0.546332	0.966781	anti_histamine	1124	957	69	1055	-0.0136115	0.00475581	0.00428733	0.196535	-0.0130774	0.00519371	0.0119495	0.227041	anti_histamine	5792.46	6865.37	44213.2	0.00419329	-0.0111691	-2.66357	0.0077316	0.169183	NS	NS
k__Bacteria.p__Firmicutes.c__Clostridia.o__Clostridiales.f__Oscillospiraceae.g__Oscillibacter.s__Oscillibacter_unclassified	454	357	15	439	0.00574154	0.00944986	0.543782	0.988151	0.00467297	0.0100091	0.640846	0.996137	anti_histamine	305	264	14	291	0.000536698	0.00703624	0.93925	0.993151	0.00406705	0.00755726	0.590917	0.966781	anti_histamine	1124	1050	69	1055	0.00796665	0.0028756	0.00569208	0.196535	0.00684257	0.00312998	0.0290232	0.401047	anti_histamine	11198.2	20198.5	120933	0.00256217	0.00681789	2.66098	0.00779134	0.169183	NS	NS
k__Bacteria.p__Bacteroidetes.c__Bacteroidia.o__Bacteroidales.f__Bacteroidaceae.g__Bacteroides	454	429	15	439	0.0387419	0.043405	0.372582	0.988151	0.0533785	0.0457421	0.243936	0.975826	anti_histamine	305	298	14	291	0.0310624	0.0329198	0.346152	0.943136	0.018518	0.0346636	0.593641	0.966781	anti_histamine	1124	1111	69	1055	0.0322062	0.0132565	0.0152783	0.271484	0.0314442	0.0143527	0.0286795	0.401047	anti_histamine	530.787	922.755	5690.4	0.0118313	0.032544	2.75068	0.00594717	0.169183	NS	NS
k__Bacteria.p__Bacteroidetes.c__Bacteroidia.o__Bacteroidales	454	438	15	439	0.0628574	0.0477816	0.189025	0.988151	0.0894884	0.0500072	0.0742947	0.847962	anti_histamine	305	300	14	291	0.0117052	0.0394773	0.767052	0.978798	-0.00369636	0.0413301	0.928804	0.973735	anti_histamine	1124	1119	69	1055	0.0363539	0.0169971	0.0326664	0.397154	0.0406702	0.0184904	0.0280529	0.401047	anti_histamine	438.005	641.662	3461.37	0.0148396	0.0354274	2.38735	0.0169701	0.257946	NS	NS
k__Bacteria.p__Firmicutes.c__Clostridia.o__Clostridiales.f__Clostridiaceae	454	407	15	439	0.00165637	0.021062	0.937354	0.988151	0.00642343	0.0226439	0.776815	0.996137	anti_histamine	305	278	14	291	-0.00943064	0.0131747	0.474692	0.943136	-0.0203985	0.0144962	0.160618	0.733772	anti_histamine	1124	1006	69	1055	-0.004207	0.00696966	0.546224	0.935432	-0.0155599	0.00755879	0.0397848	0.489168	anti_histamine	2254.24	5761.28	20586.2	0.00591295	-0.00479708	-0.811284	0.417202	0.829738	NS	NS
k__Bacteria.p__Firmicutes.c__Clostridia.o__Clostridiales.f__Clostridiaceae.g__Clostridium	454	405	15	439	0.00186001	0.0210876	0.929756	0.988151	0.00560699	0.0226993	0.805032	0.996137	anti_histamine	305	277	14	291	-0.0108212	0.0131534	0.411368	0.943136	-0.021294	0.0144779	0.142598	0.733772	anti_histamine	1124	1004	69	1055	-0.00406187	0.00696882	0.560105	0.935432	-0.0153988	0.00755729	0.0418368	0.489168	anti_histamine	2248.76	5779.98	20591.2	0.00591106	-0.00496167	-0.839387	0.401252	0.829738	NS	NS
k__Bacteria.p__Firmicutes.c__Clostridia.o__Clostridiales.f__Lachnospiraceae.g__Anaerostipes	454	392	15	439	0.0231994	0.00813372	0.00455047	0.469978	0.0263913	0.00857679	0.00223846	0.337075	anti_histamine	305	293	14	291	-0.00098599	0.00781928	0.899743	0.993151	-0.000480089	0.0084722	0.954856	0.977157	anti_histamine	1124	1074	69	1055	-0.0088662	0.00381302	0.0202396	0.311161	-0.00833433	0.00415748	0.0452528	0.490913	anti_histamine	15115.5	16355.6	68779.8	0.00315832	-0.00274584	-0.869399	0.384629	0.829738	NS	NS
k__Bacteria.p__Bacteroidetes.c__Bacteroidia.o__Bacteroidales.f__Porphyromonadaceae.g__Parabacteroides.s__Parabacteroides_distasonis.t__Parabacteroides_distasonis_unclassified	454	257	15	439	0.00600324	0.0082145	0.465296	0.988151	0.0056413	0.0088177	0.522702	0.996137	anti_histamine	305	195	14	291	-0.000425437	0.00629494	0.946163	0.993151	-0.00582858	0.00663793	0.380725	0.966781	anti_histamine	1124	791	69	1055	0.00543039	0.00241334	0.0246381	0.323331	0.00516196	0.00261919	0.0490065	0.490913	anti_histamine	14819.6	25235.8	171697	0.00217313	0.0047726	2.19619	0.0280785	0.348506	NS	NS
k__Bacteria.p__Bacteroidetes.c__Bacteroidia.o__Bacteroidales.f__Bacteroidales_noname.g__Bacteroidales_noname.s__Bacteroidales_bacterium_ph8.t__GCF_000311925	454	213	15	439	-0.00299572	0.00660342	0.6503	0.988151	-0.00229767	0.00695918	0.741453	0.996137	anti_histamine	305	170	14	291	-0.00364686	0.00692585	0.598894	0.943136	-0.00619539	0.00745478	0.406692	0.966781	anti_histamine	1124	795	69	1055	0.00541373	0.00296272	0.0679254	0.62763	0.0063069	0.00323762	0.0516751	0.490913	anti_histamine	22933.1	20847.5	113925	0.00251812	0.0029931	1.18862	0.234588	0.760904	NS	NS
k__Bacteria.p__Actinobacteria.c__Actinobacteria.o__Coriobacteriales.f__Coriobacteriaceae.g__Collinsella.s__Collinsella_aerofaciens.t__GCF_000169035	454	304	15	439	-0.00655616	0.0279721	0.814798	0.988151	-0.000577833	0.0291794	0.984211	0.996137	anti_histamine	305	265	14	291	-0.0280953	0.029259	0.337722	0.943136	-0.023857	0.0312992	0.446609	0.966781	anti_histamine	1124	1013	69	1055	-0.029996	0.0110571	0.0067738	0.196535	-0.0226413	0.0120739	0.061033	0.501139	anti_histamine	1278.05	1168.11	8179.28	0.00970122	-0.0269677	-2.77982	0.00543888	0.169183	NS	NS
k__Bacteria.p__Firmicutes.c__Clostridia.o__Clostridiales.f__Oscillospiraceae.g__Oscillibacter	454	369	15	439	0.00363072	0.00957103	0.704616	0.988151	0.00218989	0.0100691	0.827943	0.996137	anti_histamine	305	268	14	291	-0.000417166	0.00707277	0.953006	0.993151	0.00239192	0.00761645	0.753737	0.973735	anti_histamine	1124	1064	69	1055	0.00745413	0.00297765	0.0124456	0.261357	0.00600113	0.00325144	0.0652158	0.501139	anti_histamine	10916.5	19990.4	112785	0.00263806	0.00606861	2.30041	0.0214251	0.296056	NS	NS
k__Bacteria.p__Bacteroidetes.c__Bacteroidia.o__Bacteroidales.f__Bacteroidaceae.g__Bacteroides.s__Bacteroides_ovatus	454	302	15	439	-0.002672	0.0126598	0.832942	0.988151	0.00322885	0.0135659	0.812001	0.996137	anti_histamine	305	213	14	291	-0.0244829	0.00837216	0.00372445	0.231751	-0.026867	0.00922303	0.00389548	0.296057	anti_histamine	1124	865	69	1055	0.0069393	0.00343445	0.0435747	0.437642	0.00692523	0.00376218	0.0659394	0.501139	anti_histamine	6239.47	14266.8	84778.5	0.00308189	0.0021118	0.685229	0.493199	0.829738	NS	NS
k__Bacteria.p__Bacteroidetes.c__Bacteroidia.o__Bacteroidales.f__Bacteroidaceae.g__Bacteroides.s__Bacteroides_ovatus.t__Bacteroides_ovatus_unclassified	454	301	15	439	-0.00125778	0.0121068	0.917306	0.988151	0.00243123	0.0129959	0.851701	0.996137	anti_histamine	305	213	14	291	-0.0243204	0.00831989	0.00373792	0.231751	-0.0266887	0.00915663	0.00387554	0.296057	anti_histamine	1124	864	69	1055	0.00696366	0.00343462	0.0428539	0.437642	0.0069339	0.00376235	0.065614	0.501139	anti_histamine	6822.46	14446.6	84770	0.00307091	0.00217262	0.707484	0.479266	0.829738	NS	NS
k__Bacteria.p__Firmicutes.c__Clostridia.o__Clostridiales.f__Lachnospiraceae.g__Anaerostipes.s__Anaerostipes_hadrus.t__GCF_000332875	454	345	15	439	0.0171787	0.007901	0.0302262	0.988151	0.0224714	0.00823656	0.0066528	0.337075	anti_histamine	305	282	14	291	-0.00136115	0.00782485	0.862025	0.989733	-0.000615869	0.00841342	0.941704	0.973735	anti_histamine	1124	1061	69	1055	-0.00932536	0.00378411	0.0138778	0.267148	-0.00719202	0.00414008	0.0826474	0.59821	anti_histamine	16019	16332.3	69834.9	0.00312827	-0.00389759	-1.24593	0.212792	0.760904	NS	NS
k__Bacteria.p__Actinobacteria.c__Actinobacteria.o__Coriobacteriales.f__Coriobacteriaceae.g__Collinsella	454	342	15	439	-0.0138966	0.0280275	0.62027	0.988151	-0.00458183	0.0293192	0.875897	0.996137	anti_histamine	305	278	14	291	-0.026723	0.0279651	0.340061	0.943136	-0.0231954	0.0300099	0.44026	0.966781	anti_histamine	1124	1052	69	1055	-0.0254345	0.0107038	0.0176591	0.291374	-0.0185351	0.0116852	0.112986	0.727739	anti_histamine	1273.01	1278.69	8728.22	0.00941558	-0.0242784	-2.57854	0.00992191	0.188516	NS	NS
k__Bacteria.p__Bacteroidetes.c__Bacteroidia.o__Bacteroidales.f__Porphyromonadaceae.g__Parabacteroides	454	353	15	439	0.0149266	0.0163814	0.362704	0.988151	0.0169179	0.0172069	0.326116	0.996137	anti_histamine	305	252	14	291	-0.00743038	0.0121459	0.541168	0.943136	-0.0162758	0.0127364	0.202421	0.788924	anti_histamine	1124	1025	69	1055	0.0106029	0.00521626	0.0423248	0.437642	0.00912264	0.00571183	0.110528	0.727739	anti_histamine	3726.47	6778.61	36752	0.00460009	0.0083571	1.81673	0.0692592	0.501304	NS	NS
k__Bacteria.p__Actinobacteria.c__Actinobacteria.o__Coriobacteriales.f__Coriobacteriaceae	454	436	15	439	-0.0103999	0.0231509	0.653493	0.988151	-0.00735868	0.024375	0.76289	0.996137	anti_histamine	305	305	14	291	-0.0277394	0.0220246	0.208855	0.880767	-0.0234251	0.0230484	0.310407	0.943638	anti_histamine	1124	1123	69	1055	-0.0143833	0.00911874	0.115003	0.810174	-0.0157756	0.00999853	0.114906	0.727739	anti_histamine	1865.79	2061.5	12026.2	0.0079172	-0.0156433	-1.97586	0.0481706	0.406774	NS	NS
k__Bacteria.p__Bacteroidetes.c__Bacteroidia.o__Bacteroidales.f__Bacteroidaceae.g__Bacteroides.s__Bacteroides_uniformis	454	353	15	439	0.0178186	0.0278653	0.522863	0.988151	0.0154139	0.02954	0.602104	0.996137	anti_histamine	305	268	14	291	-0.0092411	0.0179745	0.60756	0.943136	-0.0125128	0.0188462	0.507327	0.966781	anti_histamine	1124	1052	69	1055	0.0142113	0.00794726	0.0740161	0.633249	0.0132551	0.0086952	0.127701	0.776425	anti_histamine	1287.87	3095.17	15833.1	0.00703317	0.0108505	1.54275	0.12289	0.691827	NS	NS
k__Bacteria.p__Actinobacteria.c__Actinobacteria	454	452	15	439	-0.00131522	0.0527121	0.980105	0.988151	-0.00827846	0.0563191	0.883213	0.996137	anti_histamine	305	305	14	291	-0.0379655	0.0544099	0.485866	0.943136	-0.0319788	0.0579419	0.581476	0.966781	anti_histamine	1124	1124	69	1055	-0.035765	0.022647	0.114564	0.810174	-0.0340935	0.0245402	0.165032	0.908199	anti_histamine	359.898	337.787	1949.75	0.0194351	-0.0313626	-1.61371	0.106591	0.64807	NS	NS
k__Bacteria.p__Bacteroidetes.c__Bacteroidia.o__Bacteroidales.f__Bacteroidaceae.g__Bacteroides.s__Bacteroides_uniformis.t__Bacteroides_uniformis_unclassified	454	353	15	439	0.0197845	0.0277775	0.476692	0.988151	0.0178091	0.0294268	0.545393	0.996137	anti_histamine	305	268	14	291	-0.00764359	0.0179611	0.670743	0.943136	-0.0106708	0.0190383	0.575636	0.966781	anti_histamine	1124	1050	69	1055	0.012168	0.00786804	0.122268	0.830702	0.0116599	0.00861445	0.176175	0.908199	anti_histamine	1296.02	3099.8	16153.5	0.00697592	0.00965983	1.38474	0.166132	0.760904	NS	NS
k__Bacteria.p__Bacteroidetes.c__Bacteroidia.o__Bacteroidales.f__Bacteroidaceae.g__Bacteroides.s__Bacteroides_thetaiotaomicron.t__Bacteroides_thetaiotaomicron_unclassified	454	246	15	439	-0.00686943	0.0100471	0.494521	0.988151	-0.00321669	0.0108196	0.766396	0.996137	anti_histamine	305	206	14	291	0.00392079	0.00690882	0.570802	0.943136	0.00539457	0.0071841	0.453387	0.966781	anti_histamine	1124	766	69	1055	0.00271781	0.00275447	0.32401	0.935432	0.00408702	0.0030355	0.178459	0.908199	anti_histamine	9906.39	20950.4	131803	0.00247948	0.00228887	0.923125	0.355942	0.829738	NS	NS
k__Bacteria.p__Proteobacteria.c__Deltaproteobacteria.o__Desulfovibrionales.f__Desulfovibrionaceae.g__Bilophila	454	184	15	439	0.00173494	0.00498439	0.727954	0.988151	0.00545982	0.00530862	0.304359	0.996137	anti_histamine	305	177	14	291	0.00250604	0.00544454	0.645647	0.943136	0.00164314	0.0056615	0.771868	0.973735	anti_histamine	1124	620	69	1055	0.00108667	0.00202111	0.590922	0.935432	0.0029872	0.00222271	0.17925	0.908199	anti_histamine	40250.9	33734.8	244804	0.00177112	0.00131872	0.744567	0.456533	0.829738	NS	NS
k__Bacteria.p__Firmicutes.c__Bacilli.o__Lactobacillales.f__Lactobacillaceae.g__Lactobacillus	454	270	15	439	-0.000589923	0.0119858	0.96077	0.988151	-0.00220304	0.0121487	0.856205	0.996137	anti_histamine	305	158	14	291	0.00678472	0.00736145	0.357513	0.943136	-0.0017015	0.00767672	0.824778	0.973735	anti_histamine	1124	630	69	1055	-0.00391813	0.004486	0.382632	0.935432	-0.00687865	0.00489038	0.159854	0.908199	anti_histamine	6960.89	18453.3	49691.4	0.00364892	-0.00098	-0.268573	0.788259	0.894777	NS	NS
k__Bacteria.p__Actinobacteria.c__Actinobacteria.o__Bifidobacteriales.f__Bifidobacteriaceae.g__Bifidobacterium.s__Bifidobacterium_bifidum.t__Bifidobacterium_bifidum_unclassified	454	187	15	439	-0.0104861	0.0279247	0.707461	0.988151	-0.00594509	0.0300729	0.84339	0.996137	anti_histamine	305	102	14	291	-0.0428666	0.025152	0.0893664	0.842768	-0.0652646	0.0264489	0.014238	0.44903	anti_histamine	1124	334	69	1055	-0.0160898	0.00969468	0.0972656	0.748945	-0.0112182	0.0105291	0.286911	0.945616	anti_histamine	1282.4	1580.72	10639.8	0.0086057	-0.0186922	-2.17208	0.02985	0.348506	NS	NS
k__Bacteria.p__Actinobacteria.c__Actinobacteria.o__Coriobacteriales.f__Coriobacteriaceae.g__Adlercreutzia.s__Adlercreutzia_equolifaciens.t__GCF_000478885	454	210	15	439	-0.00523181	0.0056058	0.351192	0.988151	-0.0039769	0.0059445	0.503884	0.996137	anti_histamine	305	218	14	291	-0.00598863	0.00626243	0.33972	0.943136	-0.00317079	0.00678695	0.640758	0.966781	anti_histamine	1124	889	69	1055	0.0048097	0.00324178	0.138183	0.912005	0.00440643	0.00353205	0.212466	0.945616	anti_histamine	31821.8	25498.5	95155.5	0.00256094	0.000908228	0.354646	0.722855	0.878905	NS	NS
k__Bacteria.p__Actinobacteria.c__Actinobacteria.o__Actinomycetales.f__Micrococcaceae.g__Rothia	454	162	15	439	0.00365679	0.00224767	0.104519	0.988151	0.00451151	0.00213183	0.0349882	0.759745	anti_histamine	305	98	14	291	0.00188104	0.0019554	0.336881	0.943136	0.00078543	0.00204525	0.701285	0.966781	anti_histamine	1124	355	69	1055	0.00117555	0.000836551	0.160239	0.922105	0.000897393	0.000851802	0.292346	0.945616	anti_histamine	197940	261534	1.42894e+06	0.000727697	0.00153333	2.1071	0.0351086	0.355767	NS	NS
k__Bacteria.p__Actinobacteria.c__Actinobacteria.o__Bifidobacteriales.f__Bifidobacteriaceae.g__Bifidobacterium.s__Bifidobacterium_adolescentis.t__Bifidobacterium_adolescentis_unclassified	454	263	15	439	0.0498628	0.0501663	0.320796	0.988151	0.0724608	0.0520295	0.164494	0.926039	anti_histamine	305	220	14	291	-0.0524259	0.0567186	0.356069	0.943136	-0.0549459	0.0608492	0.367356	0.966781	anti_histamine	1124	937	69	1055	-0.0312828	0.0224447	0.163664	0.922105	-0.0221052	0.0242544	0.362294	0.945616	anti_histamine	397.352	310.849	1985.05	0.0192691	-0.0217512	-1.12881	0.258977	0.771854	NS	NS
k__Bacteria.p__Actinobacteria.c__Actinobacteria.o__Bifidobacteriales.f__Bifidobacteriaceae	454	423	15	439	0.00573907	0.057599	0.920677	0.988151	-0.00145239	0.0615624	0.98119	0.996137	anti_histamine	305	294	14	291	-0.0333397	0.0583163	0.567953	0.943136	-0.027948	0.0618922	0.651957	0.966781	anti_histamine	1124	1094	69	1055	-0.0338097	0.0241563	0.161905	0.922105	-0.0265305	0.0260064	0.307887	0.945616	anti_histamine	301.419	294.049	1713.71	0.0208099	-0.0285875	-1.37374	0.169522	0.760904	NS	NS
k__Bacteria.p__Actinobacteria.c__Actinobacteria.o__Bifidobacteriales.f__Bifidobacteriaceae.g__Bifidobacterium	454	413	15	439	0.00748278	0.0580479	0.89749	0.988151	0.000733195	0.0619608	0.990565	0.996137	anti_histamine	305	293	14	291	-0.0334697	0.0584741	0.567493	0.943136	-0.0274165	0.0620501	0.658963	0.966781	anti_histamine	1124	1088	69	1055	-0.0339436	0.0241821	0.160695	0.922105	-0.0262545	0.0260295	0.313373	0.945616	anti_histamine	296.774	292.465	1710.07	0.0208546	-0.0285364	-1.36835	0.171202	0.760904	NS	NS
k__Bacteria.p__Firmicutes.c__Bacilli.o__Lactobacillales.f__Streptococcaceae.g__Streptococcus.s__Streptococcus_salivarius.t__Streptococcus_salivarius_unclassified	454	434	15	439	0.024444	0.0194572	0.209703	0.988151	0.030881	0.0178878	0.0850908	0.847962	anti_histamine	305	290	14	291	0.016804	0.0121941	0.169306	0.880767	0.00262783	0.0129227	0.839032	0.973735	anti_histamine	1124	1068	69	1055	0.00842626	0.00594783	0.156859	0.922105	0.00318639	0.00614732	0.604332	0.945616	anti_histamine	2641.44	6725.17	28267.2	0.00515479	0.0110476	2.14317	0.0320992	0.348506	NS	NS
k__Bacteria.p__Bacteroidetes.c__Bacteroidia.o__Bacteroidales.f__Rikenellaceae.g__Alistipes.s__Alistipes_unclassified	454	81	15	439	0.00339307	0.00763045	0.656774	0.988151	0.00323662	0.00801115	0.68642	0.996137	anti_histamine	305	50	14	291	0.0173457	0.00694974	0.0131049	0.406251	0.0197771	0.00749075	0.00877896	0.444801	anti_histamine	1124	133	69	1055	-0.00288151	0.00242507	0.234999	0.935432	-0.00260909	0.00266239	0.327316	0.945616	anti_histamine	17175.1	20704.4	170040	0.00219307	-0.000349002	-0.159139	0.87356	0.920961	NS	NS
k__Bacteria.p__Firmicutes.c__Clostridia.o__Clostridiales.f__Eubacteriaceae.g__Eubacterium.s__Eubacterium_siraeum	454	158	15	439	-0.0121146	0.0139003	0.383937	0.988151	-0.00457394	0.0146889	0.75567	0.996137	anti_histamine	305	181	14	291	0.02016	0.0128787	0.118581	0.842768	0.0314112	0.0134918	0.020679	0.44903	anti_histamine	1124	759	69	1055	0.0040799	0.00628058	0.516084	0.935432	0.0036367	0.00686131	0.596204	0.945616	anti_histamine	5175.52	6029.17	25351.3	0.00523023	0.0044392	0.848759	0.396015	0.829738	NS	NS
k__Bacteria.p__Verrucomicrobia.c__Verrucomicrobiae.o__Verrucomicrobiales.f__Verrucomicrobiaceae.g__Akkermansia.s__Akkermansia_muciniphila.t__GCF_000020225	454	150	15	439	0.0352486	0.0191051	0.0657414	0.988151	0.0328591	0.0206067	0.111635	0.847962	anti_histamine	305	188	14	291	0.0444449	0.0266874	0.0969073	0.842768	0.065065	0.0287271	0.0243463	0.449577	anti_histamine	1124	752	69	1055	-0.0136709	0.0147558	0.3544	0.935432	-0.0112634	0.0160808	0.483815	0.945616	anti_histamine	2739.68	1404.07	4592.78	0.0106987	0.0110096	1.02906	0.30345	0.829738	NS	NS
k__Bacteria.p__Firmicutes.c__Clostridia.o__Clostridiales.f__Ruminococcaceae.g__Ruminococcus.s__Ruminococcus_bromii.t__GCF_000209875	454	208	15	439	-0.0692754	0.0446077	0.121147	0.988151	-0.0607304	0.0470643	0.197673	0.961951	anti_histamine	305	210	14	291	0.10273	0.0512492	0.0459198	0.778277	0.0986305	0.0564174	0.0815866	0.547416	anti_histamine	1124	898	69	1055	-0.00693267	0.0225968	0.759054	0.935432	0.0129033	0.024739	0.602073	0.945616	anti_histamine	502.552	380.738	1958.42	0.018759	-0.00326512	-0.174056	0.861822	0.920961	NS	NS
k__Bacteria.p__Firmicutes.c__Clostridia.o__Clostridiales.f__Peptostreptococcaceae	454	395	15	439	-0.00198822	0.0123819	0.872504	0.988151	-0.0101932	0.0129606	0.432067	0.996137	anti_histamine	305	270	14	291	0.0141336	0.00848678	0.0969093	0.842768	0.0171455	0.00853969	0.0457089	0.547416	anti_histamine	1124	1045	69	1055	0.0024794	0.00688234	0.718724	0.935432	0.0062247	0.00741181	0.401188	0.945616	anti_histamine	6522.67	13884	21111.9	0.00490771	0.00567473	1.15629	0.247563	0.760904	NS	NS
k__Bacteria.p__Firmicutes.c__Clostridia.o__Clostridiales.f__Peptostreptococcaceae.g__Peptostreptococcaceae_noname	454	388	15	439	-0.00161681	0.0117943	0.891028	0.988151	-0.00859767	0.0122962	0.484834	0.996137	anti_histamine	305	266	14	291	0.0144073	0.00854549	0.0928705	0.842768	0.0172167	0.00859724	0.0462645	0.547416	anti_histamine	1124	1040	69	1055	0.00246598	0.00689086	0.720514	0.935432	0.00646433	0.00741959	0.383812	0.945616	anti_histamine	7188.79	13693.9	21059.7	0.00488285	0.00566493	1.16017	0.24598	0.760904	NS	NS
k__Bacteria.p__Bacteroidetes.c__Bacteroidia.o__Bacteroidales.f__Prevotellaceae.g__Prevotella	454	103	15	439	0.0464356	0.026014	0.0749495	0.988151	0.0515554	0.0276656	0.0631279	0.847962	anti_histamine	305	86	14	291	-0.02989	0.0239935	0.213833	0.880767	-0.0455038	0.0260861	0.0822586	0.547416	anti_histamine	1124	488	69	1055	0.00219891	0.00723282	0.761174	0.935432	0.00697046	0.0080112	0.38446	0.945616	anti_histamine	1477.7	1737.05	19115.5	0.00669196	0.00263009	0.393022	0.694303	0.858	NS	NS
k__Bacteria.p__Firmicutes.c__Clostridia.o__Clostridiales.f__Lachnospiraceae.g__Dorea.s__Dorea_longicatena.t__GCF_000154065	454	325	15	439	0.0264503	0.0236128	0.263258	0.988151	0.0423282	0.0248787	0.0896588	0.847962	anti_histamine	305	285	14	291	-0.0329431	0.0210203	0.118132	0.842768	-0.0380004	0.0224603	0.091851	0.548864	anti_histamine	1124	1074	69	1055	0.00202472	0.00921041	0.826044	0.935432	0.0077727	0.00994923	0.434835	0.945616	anti_histamine	1793.51	2263.2	11788.1	0.00794432	-0.000205131	-0.025821	0.9794	0.984361	NS	NS
k__Bacteria.p__Firmicutes.c__Negativicutes.o__Selenomonadales.f__Veillonellaceae.g__Dialister.s__Dialister_invisus.t__GCF_000160055	454	232	15	439	0.0464681	0.0287635	0.106918	0.988151	0.0462438	0.0304194	0.129257	0.847962	anti_histamine	305	153	14	291	-0.0394243	0.0320058	0.219004	0.880767	-0.0568805	0.0338305	0.0938846	0.548864	anti_histamine	1124	447	69	1055	0.00381542	0.0153101	0.803244	0.935432	0.00936585	0.016835	0.5781	0.945616	anti_histamine	1208.7	976.21	4266.25	0.0124503	0.00526372	0.422777	0.672458	0.837816	NS	NS
k__Bacteria.p__Firmicutes.c__Clostridia.o__Clostridiales.f__Lachnospiraceae.g__Dorea	454	418	15	439	0.0228893	0.0239289	0.339324	0.988151	0.0370941	0.0254044	0.145046	0.847962	anti_histamine	305	304	14	291	-0.0322346	0.0208373	0.122933	0.842768	-0.0318827	0.0223215	0.154376	0.733772	anti_histamine	1124	1122	69	1055	-0.00192837	0.00858162	0.822246	0.935432	0.00463093	0.00929003	0.618245	0.945616	anti_histamine	1746.44	2303.13	13578.8	0.00753171	-0.00342917	-0.455297	0.648896	0.829738	NS	NS
k__Bacteria	454	454	15	439	0.0358259	0.0274401	0.192372	0.988151	0.0343105	0.0284066	0.22783	0.961951	anti_histamine	305	305	14	291	-0.0323563	0.024949	0.19568	0.880767	-0.0367104	0.0263114	0.164133	0.733772	anti_histamine	1124	1124	69	1055	-0.00510185	0.0152821	0.73856	0.935432	-0.0140501	0.0166862	0.399964	0.945616	anti_histamine	1328.1	1606.55	4281.86	0.0117716	-0.0036371	-0.308971	0.757343	0.894777	NS	NS
k__Bacteria.p__Firmicutes.c__Clostridia.o__Clostridiales.f__Lachnospiraceae.g__Lachnospiraceae_noname.s__Lachnospiraceae_bacterium_2_1_58FAA.t__GCF_000218465	454	144	15	439	0.000172489	0.00302446	0.954548	0.988151	-0.000226863	0.00324521	0.944306	0.996137	anti_histamine	305	87	14	291	0.00892963	0.00733721	0.224554	0.880767	0.0110646	0.00786849	0.160845	0.733772	anti_histamine	1124	218	69	1055	0.00234397	0.00209958	0.264493	0.935432	0.00206638	0.00228235	0.36547	0.945616	anti_histamine	109321	18575.4	226847	0.00167897	0.00201963	1.2029	0.229016	0.760904	NS	NS
k__Bacteria.p__Bacteroidetes.c__Bacteroidia.o__Bacteroidales.f__Bacteroidaceae.g__Bacteroides.s__Bacteroides_stercoris	454	135	15	439	0.0337191	0.022834	0.140474	0.988151	0.0365599	0.0248973	0.142779	0.847962	anti_histamine	305	102	14	291	-0.00402813	0.00400089	0.314928	0.943136	-0.00624774	0.00427941	0.145632	0.733772	anti_histamine	1124	479	69	1055	0.00399639	0.00368878	0.278879	0.935432	0.00236941	0.00401763	0.555486	0.945616	anti_histamine	1917.94	62472.3	73491	0.00269307	0.000774025	0.287414	0.773795	0.894777	NS	NS
k__Bacteria.p__Bacteroidetes.c__Bacteroidia.o__Bacteroidales.f__Bacteroidaceae.g__Bacteroides.s__Bacteroides_stercoris.t__Bacteroides_stercoris_unclassified	454	135	15	439	0.0339896	0.0227489	0.135863	0.988151	0.0367179	0.0248031	0.139567	0.847962	anti_histamine	305	102	14	291	-0.00417289	0.00405502	0.304366	0.943136	-0.00658252	0.00435646	0.132126	0.733772	anti_histamine	1124	479	69	1055	0.00385883	0.00367873	0.294435	0.935432	0.00231415	0.00401511	0.564498	0.945616	anti_histamine	1932.32	60815.4	73893.2	0.00270526	0.000710217	0.262532	0.792912	0.894777	NS	NS
k__Bacteria.p__Firmicutes.c__Clostridia.o__Clostridiales.f__Lachnospiraceae.g__Coprococcus	454	341	15	439	-0.0217741	0.0256137	0.395738	0.988151	-0.00811977	0.0268596	0.762579	0.996137	anti_histamine	305	287	14	291	-0.0370569	0.0261021	0.156746	0.880767	-0.0371163	0.0275436	0.178964	0.755624	anti_histamine	1124	1088	69	1055	-0.00509703	0.0104148	0.624652	0.935432	0.0088937	0.0113227	0.432348	0.945616	anti_histamine	1524.25	1467.74	9219.33	0.00904937	-0.0110201	-1.21778	0.223308	0.760904	NS	NS
k__Bacteria.p__Firmicutes.c__Clostridia.o__Clostridiales.f__Clostridiales_noname	454	312	15	439	-0.00115049	0.00399661	0.773588	0.988151	-0.00011873	0.00421595	0.977547	0.996137	anti_histamine	305	120	14	291	0.00291924	0.00276502	0.29195	0.924439	0.00407932	0.00302336	0.178443	0.755624	anti_histamine	1124	393	69	1055	0.000479445	0.00078071	0.539275	0.935432	0.000509338	0.000851226	0.549736	0.945616	anti_histamine	62606.1	130799	1.64067e+06	0.000738401	0.000597804	0.809592	0.418174	0.829738	NS	NS
k__Bacteria.p__Firmicutes.c__Clostridia.o__Clostridiales.f__Lachnospiraceae.g__Blautia.s__Ruminococcus_gnavus.t__Ruminococcus_gnavus_unclassified	454	314	15	439	0.0104198	0.0214751	0.627799	0.988151	0.00506658	0.0229605	0.825479	0.996137	anti_histamine	305	158	14	291	0.00881256	0.00829542	0.289023	0.924439	0.0110503	0.00913812	0.227765	0.805122	anti_histamine	1124	434	69	1055	0.00102634	0.00179409	0.567405	0.935432	0.00159958	0.00193614	0.408915	0.945616	anti_histamine	2168.35	14531.9	310680	0.00174773	0.00143418	0.820594	0.411878	0.829738	NS	NS
k__Bacteria.p__Firmicutes.c__Clostridia.o__Clostridiales.f__Ruminococcaceae	454	436	15	439	-0.0226849	0.0501307	0.651122	0.988151	0.00528938	0.0526229	0.919986	0.996137	anti_histamine	305	305	14	291	0.0420327	0.0393671	0.286514	0.924439	0.0444052	0.0418484	0.289616	0.938145	anti_histamine	1124	1124	69	1055	0.00706373	0.0151268	0.640615	0.935432	0.0209481	0.0163763	0.201113	0.945616	anti_histamine	397.916	645.259	4370.23	0.0135914	0.00904521	0.665509	0.505725	0.829738	NS	NS
k__Bacteria.p__Firmicutes.c__Clostridia.o__Clostridiales.f__Ruminococcaceae.g__Ruminococcus.s__Ruminococcus_sp_5_1_39BFAA.t__GCF_000159975	454	293	15	439	-0.0326863	0.0368861	0.376027	0.988151	-0.00724125	0.0390716	0.853063	0.996137	anti_histamine	305	265	14	291	0.0318143	0.0365943	0.385342	0.943136	0.0397056	0.0384272	0.302428	0.938145	anti_histamine	1124	1022	69	1055	-0.0125048	0.0143327	0.383142	0.935432	-0.0118111	0.0156312	0.450048	0.945616	anti_histamine	734.979	746.744	4867.9	0.0125495	-0.00962873	-0.767261	0.442926	0.829738	NS	NS
k__Bacteria.p__Bacteroidetes.c__Bacteroidia.o__Bacteroidales.f__Porphyromonadaceae.g__Parabacteroides.s__Parabacteroides_merdae.t__Parabacteroides_merdae_unclassified	454	223	15	439	0.00251839	0.0124179	0.839384	0.988151	0.00194596	0.0129988	0.881075	0.996137	anti_histamine	305	177	14	291	-0.0074326	0.010633	0.485096	0.943136	-0.0116689	0.0112913	0.302353	0.938145	anti_histamine	1124	779	69	1055	0.00395381	0.00468856	0.399249	0.935432	0.00302629	0.00514896	0.556825	0.945616	anti_histamine	6484.88	8844.76	45490.5	0.00405486	0.00214489	0.528967	0.596828	0.829738	NS	NS
k__Bacteria.p__Firmicutes.c__Clostridia.o__Clostridiales.f__Ruminococcaceae.g__Faecalibacterium.s__Faecalibacterium_prausnitzii.t__GCF_000166035	454	95	15	439	-0.00533129	0.0127714	0.676565	0.988151	-0.00709463	0.0138705	0.609298	0.996137	anti_histamine	305	92	14	291	-0.00292204	0.0155119	0.850711	0.989733	-0.0164013	0.0166012	0.324078	0.947305	anti_histamine	1124	363	69	1055	0.00740311	0.00694976	0.287001	0.935432	0.00839919	0.00763837	0.271751	0.945616	anti_histamine	6130.89	4155.97	20704.3	0.00568043	0.00349928	0.616024	0.537879	0.829738	NS	NS
k__Bacteria.p__Bacteroidetes.c__Bacteroidia.o__Bacteroidales.f__Bacteroidaceae.g__Bacteroides.s__Bacteroides_vulgatus.t__Bacteroides_vulgatus_unclassified	454	340	15	439	0.0204856	0.0240287	0.394383	0.988151	0.0275728	0.0251845	0.274266	0.992581	anti_histamine	305	244	14	291	-0.0164995	0.0139175	0.236765	0.880767	-0.0119799	0.0149371	0.423267	0.966781	anti_histamine	1124	939	69	1055	0.00617315	0.00566134	0.275772	0.935432	0.00410426	0.00621773	0.509339	0.945616	anti_histamine	1731.97	5162.73	31200.5	0.00512348	0.00375123	0.732164	0.464068	0.829738	NS	NS
k__Bacteria.p__Firmicutes.c__Clostridia.o__Clostridiales.f__Ruminococcaceae.g__Subdoligranulum.s__Subdoligranulum_unclassified	454	426	15	439	0.00598892	0.0299638	0.841673	0.988151	0.0129163	0.0311936	0.679047	0.996137	anti_histamine	305	305	14	291	-0.0318076	0.0289867	0.273392	0.924439	-0.0287475	0.0306888	0.349751	0.966781	anti_histamine	1124	1122	69	1055	0.00260551	0.0120889	0.829394	0.935432	0.00907917	0.0131506	0.490092	0.945616	anti_histamine	1113.8	1190.15	6842.67	0.0104561	-0.0014603	-0.13966	0.888929	0.92546	NS	NS
k__Bacteria.p__Firmicutes.c__Clostridia.o__Clostridiales.f__Ruminococcaceae.g__Subdoligranulum	454	426	15	439	0.00527427	0.0301217	0.861083	0.988151	0.013072	0.0312932	0.676373	0.996137	anti_histamine	305	305	14	291	-0.0305249	0.0289909	0.293236	0.924439	-0.0282216	0.0306957	0.35873	0.966781	anti_histamine	1124	1122	69	1055	0.00292488	0.0120992	0.809025	0.935432	0.0091599	0.0131658	0.486746	0.945616	anti_histamine	1102.15	1189.81	6831.06	0.0104696	-0.00115376	-0.110201	0.91225	0.930618	NS	NS
k__Bacteria.p__Firmicutes.c__Clostridia.o__Clostridiales.f__Lachnospiraceae.g__Lachnospiraceae_noname.s__Lachnospiraceae_bacterium_1_1_57FAA.t__GCF_000218445	454	273	15	439	-0.0324009	0.0246775	0.189913	0.988151	-0.0455607	0.0263118	0.0841679	0.847962	anti_histamine	305	129	14	291	0.00314445	0.00833516	0.706268	0.943136	0.00607826	0.00827913	0.463536	0.966781	anti_histamine	1124	494	69	1055	0.00221485	0.00406282	0.585761	0.935432	0.00334086	0.00449106	0.457109	0.945616	anti_histamine	1642.09	14393.7	60582.1	0.00361273	0.0016476	0.456054	0.648351	0.829738	NS	NS
k__Bacteria.p__Firmicutes.c__Clostridia.o__Clostridiales.f__Lachnospiraceae.g__Lachnospiraceae_noname.s__Lachnospiraceae_bacterium_7_1_58FAA.t__GCF_000242155	454	302	15	439	-0.00597893	0.00344811	0.0836301	0.988151	-0.00606777	0.00363201	0.0955856	0.847962	anti_histamine	305	186	14	291	0.00197291	0.00242082	0.415759	0.943136	0.00223252	0.00261183	0.393479	0.966781	anti_histamine	1124	826	69	1055	0.00111419	0.0013356	0.404336	0.935432	0.00112241	0.00145635	0.441057	0.945616	anti_histamine	84108	170637	560594	0.00110747	0.0005622	0.507645	0.611702	0.829738	NS	NS
k__Bacteria.p__Firmicutes.c__Bacilli	454	452	15	439	-0.0232317	0.0425395	0.585266	0.988151	-0.0503398	0.0402821	0.212167	0.961951	anti_histamine	305	301	14	291	0.0133674	0.0266876	0.616836	0.943136	-0.0225418	0.0271267	0.406766	0.966781	anti_histamine	1124	1115	69	1055	0.0102574	0.0130307	0.431352	0.935432	-0.0114262	0.013905	0.411412	0.945616	anti_histamine	552.606	1404.05	5889.29	0.0112896	0.0084552	0.748939	0.453894	0.829738	NS	NS
k__Bacteria.p__Firmicutes.c__Bacilli.o__Lactobacillales	454	451	15	439	-0.0230481	0.0425355	0.588199	0.988151	-0.0491431	0.0403234	0.223687	0.961951	anti_histamine	305	301	14	291	0.0134276	0.0266966	0.615368	0.943136	-0.0224927	0.027135	0.407928	0.966781	anti_histamine	1124	1115	69	1055	0.0102388	0.0130212	0.431852	0.935432	-0.0114628	0.0138948	0.409573	0.945616	anti_histamine	552.709	1403.1	5897.87	0.011284	0.00846589	0.750256	0.453101	0.829738	NS	NS
k__Bacteria.p__Bacteroidetes.c__Bacteroidia.o__Bacteroidales.f__Bacteroidaceae.g__Bacteroides.s__Bacteroides_caccae.t__Bacteroides_caccae_unclassified	454	202	15	439	0.00361344	0.0125299	0.773193	0.988151	0.0117981	0.0133969	0.379053	0.996137	anti_histamine	305	177	14	291	0.00446785	0.0104508	0.66932	0.943136	0.00653868	0.0110695	0.555243	0.966781	anti_histamine	1124	778	69	1055	0.00473449	0.00477053	0.321199	0.935432	0.00414045	0.0052318	0.428887	0.945616	anti_histamine	6369.44	9155.87	43940.6	0.00410078	0.00457336	1.11524	0.264746	0.773874	NS	NS
k__Bacteria.p__Firmicutes.c__Bacilli.o__Lactobacillales.f__Streptococcaceae	454	447	15	439	-0.0121366	0.0340725	0.721865	0.988151	-0.0214037	0.0322208	0.506901	0.996137	anti_histamine	305	297	14	291	0.0117758	0.0260412	0.651464	0.943136	-0.0146715	0.0266586	0.58256	0.966781	anti_histamine	1124	1107	69	1055	0.0124273	0.012569	0.323014	0.935432	-0.0109439	0.0133004	0.410792	0.945616	anti_histamine	861.374	1474.61	6329.93	0.0107422	0.00987481	0.919255	0.357962	0.829738	NS	NS
k__Bacteria.p__Firmicutes.c__Bacilli.o__Lactobacillales.f__Streptococcaceae.g__Streptococcus	454	446	15	439	-0.0106552	0.0341496	0.75518	0.988151	-0.0207758	0.0322345	0.519617	0.996137	anti_histamine	305	296	14	291	0.0134273	0.0260128	0.606123	0.943136	-0.012954	0.0266491	0.627316	0.966781	anti_histamine	1124	1105	69	1055	0.010772	0.0125412	0.390565	0.935432	-0.0121257	0.0132704	0.36106	0.945616	anti_histamine	857.489	1477.84	6358.01	0.0107252	0.00910987	0.849387	0.395666	0.829738	NS	NS
k__Bacteria.p__Proteobacteria.c__Deltaproteobacteria.o__Desulfovibrionales.f__Desulfovibrionaceae	454	196	15	439	0.00189474	0.00528016	0.719888	0.988151	0.00605814	0.00562999	0.282566	0.996137	anti_histamine	305	197	14	291	0.00438577	0.00592057	0.459417	0.943136	0.00298585	0.00610947	0.625442	0.966781	anti_histamine	1124	711	69	1055	0.00101494	0.00219258	0.643528	0.935432	0.00276556	0.00241819	0.253024	0.945616	anti_histamine	35867.9	28528.1	208012	0.00191598	0.0014838	0.774434	0.438674	0.829738	NS	NS
k__Bacteria.p__Firmicutes.c__Bacilli.o__Lactobacillales.f__Lactobacillaceae	454	274	15	439	0.000378004	0.0127888	0.976435	0.988151	6.34842e-05	0.013103	0.996137	0.996137	anti_histamine	305	159	14	291	0.00520032	0.00777725	0.504268	0.943136	-0.00340807	0.00818386	0.677456	0.966781	anti_histamine	1124	637	69	1055	-0.00316347	0.004468	0.479081	0.935432	-0.00562796	0.00487612	0.248688	0.945616	anti_histamine	6114.23	16532.9	50092.5	0.00370778	-0.000964796	-0.260208	0.794703	0.894777	NS	NS
k__Bacteria.p__Proteobacteria.c__Gammaproteobacteria	454	346	15	439	0.00387793	0.0151573	0.798198	0.988151	-0.000508485	0.0156708	0.974132	0.996137	anti_histamine	305	225	14	291	-0.00304729	0.00779466	0.696131	0.943136	-0.00569221	0.00827489	0.49216	0.966781	anti_histamine	1124	855	69	1055	0.00426438	0.00374687	0.255328	0.935432	-0.00260896	0.00405365	0.519974	0.945616	anti_histamine	4352.68	16459.1	71229.9	0.00329616	0.00293862	0.891528	0.372646	0.829738	NS	NS
k__Bacteria.p__Bacteroidetes.c__Bacteroidia.o__Bacteroidales.f__Prevotellaceae	454	167	15	439	0.00455285	0.0061372	0.458653	0.988151	0.0014199	0.00663389	0.83065	0.996137	anti_histamine	305	135	14	291	-0.00729549	0.0121541	0.548841	0.943136	-0.00472428	0.0128081	0.712566	0.966781	anti_histamine	1124	699	69	1055	0.00397335	0.00881341	0.652203	0.935432	0.00961591	0.00964568	0.31904	0.945616	anti_histamine	26549.7	6769.43	12873.9	0.00465277	0.00265502	0.570631	0.56825	0.829738	NS	NS
k__Bacteria.p__Firmicutes.c__Clostridia.o__Clostridiales.f__Eubacteriaceae.g__Eubacterium.s__Eubacterium_eligens.t__GCF_000146185	454	232	15	439	0.00392048	0.011592	0.735374	0.988151	0.00138128	0.0123194	0.910784	0.996137	anti_histamine	305	195	14	291	-0.00423045	0.00971635	0.663594	0.943136	-0.0045273	0.0102509	0.659108	0.966781	anti_histamine	1124	887	69	1055	0.00303252	0.00456274	0.506428	0.935432	0.00459654	0.0049962	0.357778	0.945616	anti_histamine	7441.84	10592.4	48033.9	0.00389049	0.0019681	0.505876	0.612944	0.829738	NS	NS
k__Bacteria.p__Firmicutes.c__Clostridia.o__Clostridiales.f__Lachnospiraceae.g__Lachnospiraceae_noname.s__Lachnospiraceae_bacterium_3_1_57FAA_CT1.t__GCF_000218405	454	87	15	439	0.00170444	0.00408482	0.676692	0.988151	-0.000149917	0.00414394	0.971159	0.996137	anti_histamine	305	75	14	291	0.00145911	0.0036591	0.690354	0.943136	0.00190755	0.00393655	0.628381	0.966781	anti_histamine	1124	211	69	1055	0.00120296	0.00208357	0.563817	0.935432	0.00112241	0.00223528	0.615677	0.945616	anti_histamine	59931.2	74688.2	230348	0.00165528	0.00133772	0.808153	0.419002	0.829738	NS	NS
k__Bacteria.p__Firmicutes.c__Clostridia.o__Clostridiales.f__Lachnospiraceae.g__Roseburia.s__Roseburia_hominis.t__GCF_000225345	454	280	15	439	-0.000585493	0.00940086	0.950368	0.988151	0.000857305	0.0100776	0.932249	0.996137	anti_histamine	305	247	14	291	-0.00510616	0.00886905	0.565244	0.943136	-0.00355595	0.00968742	0.71387	0.966781	anti_histamine	1124	989	69	1055	-0.00237331	0.00459391	0.605524	0.935432	-0.00321864	0.0050455	0.523661	0.945616	anti_histamine	11315.3	12712.9	47384.3	0.00374208	-0.00257654	-0.688531	0.491118	0.829738	NS	NS
k__Bacteria.p__Proteobacteria.c__Gammaproteobacteria.o__Enterobacteriales.f__Enterobacteriaceae	454	310	15	439	0.00266451	0.0151658	0.860622	0.988151	-0.00220289	0.0158717	0.889688	0.996137	anti_histamine	305	200	14	291	-0.00281017	0.00756866	0.710699	0.943136	-0.00337732	0.00811681	0.677703	0.966781	anti_histamine	1124	773	69	1055	0.0032439	0.00350184	0.35448	0.935432	-0.00200395	0.003796	0.597676	0.945616	anti_histamine	4347.79	17456.7	81547	0.00311058	0.00219695	0.706284	0.480012	0.829738	NS	NS
k__Bacteria.p__Proteobacteria.c__Betaproteobacteria.o__Burkholderiales	454	320	15	439	0.00165356	0.00791406	0.834595	0.988151	0.00211461	0.00847898	0.803188	0.996137	anti_histamine	305	152	14	291	-0.0017954	0.00365088	0.623252	0.943136	-0.00213273	0.00387276	0.582319	0.966781	anti_histamine	1124	614	69	1055	0.00104081	0.00191053	0.586019	0.935432	0.00148719	0.00210874	0.480809	0.945616	anti_histamine	15966.2	75025	273964	0.00165531	0.000484566	0.292734	0.769725	0.894777	NS	NS
k__Bacteria.p__Proteobacteria.c__Betaproteobacteria.o__Burkholderiales.f__Sutterellaceae	454	300	15	439	0.00375614	0.00770657	0.626228	0.988151	0.00502141	0.00826376	0.543782	0.996137	anti_histamine	305	134	14	291	-0.00226384	0.00305643	0.459492	0.943136	-0.00245631	0.00330304	0.457778	0.966781	anti_histamine	1124	563	69	1055	0.000586115	0.00174598	0.737166	0.935432	0.001306	0.00193592	0.500069	0.945616	anti_histamine	16837.5	107046	328038	0.00148754	2.91578e-05	0.0196014	0.984361	0.984361	NS	NS
k__Bacteria.p__Firmicutes.c__Clostridia.o__Clostridiales	454	453	15	439	-0.028203	0.0541724	0.602899	0.988151	-0.0176598	0.0567809	0.755951	0.996137	anti_histamine	305	305	14	291	0.0114917	0.0473343	0.808345	0.978798	0.0238553	0.0502335	0.63526	0.966781	anti_histamine	1124	1124	69	1055	0.00535961	0.0201576	0.790377	0.935432	0.013307	0.0218614	0.542852	0.945616	anti_histamine	340.756	446.322	2461.06	0.0175462	0.00268122	0.152809	0.878549	0.920961	NS	NS
k__Bacteria.p__Firmicutes.c__Clostridia.o__Clostridiales.f__Ruminococcaceae.g__Ruminococcus.s__Ruminococcus_lactaris.t__Ruminococcus_lactaris_unclassified	454	169	15	439	0.0482117	0.0162314	0.00314121	0.469978	0.0440082	0.0175357	0.0124889	0.347129	anti_histamine	305	142	14	291	-0.00332132	0.0165547	0.841128	0.989733	0.00657067	0.0177869	0.71212	0.966781	anti_histamine	1124	668	69	1055	0.00229987	0.00809244	0.77631	0.935432	0.00475384	0.008819	0.589967	0.945616	anti_histamine	3795.68	3648.88	15270.1	0.0066351	0.00906887	1.3668	0.171687	0.760904	NS	NS
k__Bacteria.p__Proteobacteria.c__Deltaproteobacteria.o__Desulfovibrionales.f__Desulfovibrionaceae.g__Bilophila.s__Bilophila_unclassified	454	184	15	439	0.00171112	0.00489154	0.726649	0.988151	0.00524864	0.00521267	0.314604	0.996137	anti_histamine	305	177	14	291	0.00267172	0.00510461	0.601091	0.943136	0.000784385	0.00530359	0.882537	0.973735	anti_histamine	1124	618	69	1055	0.00100826	0.00193426	0.602286	0.935432	0.00268321	0.00212414	0.206792	0.945616	anti_histamine	41793.6	38377.3	267282	0.00169649	0.00127654	0.752459	0.451775	0.829738	NS	NS
k__Bacteria.p__Proteobacteria.c__Gammaproteobacteria.o__Pasteurellales.f__Pasteurellaceae	454	111	15	439	-0.000520261	0.0100659	0.958803	0.988151	-0.00695407	0.0104386	0.505676	0.996137	anti_histamine	305	60	14	291	0.00172278	0.00359496	0.632132	0.943136	-0.000351482	0.00384458	0.927226	0.973735	anti_histamine	1124	243	69	1055	0.000759809	0.00183096	0.678237	0.935432	-0.00232657	0.00197915	0.240039	0.945616	anti_histamine	9869.55	77377.1	298292	0.00161052	0.000920308	0.571436	0.567704	0.829738	NS	NS
k__Bacteria.p__Proteobacteria.c__Gammaproteobacteria.o__Pasteurellales.f__Pasteurellaceae.g__Haemophilus	454	108	15	439	-0.000417251	0.0100455	0.966887	0.988151	-0.00693185	0.0104115	0.505934	0.996137	anti_histamine	305	60	14	291	0.00172835	0.00358682	0.630258	0.943136	-0.000346575	0.00383478	0.928056	0.973735	anti_histamine	1124	242	69	1055	0.000766362	0.00182971	0.675411	0.935432	-0.00232199	0.00197783	0.24065	0.945616	anti_histamine	9909.7	77728.5	298700	0.00160885	0.000929547	0.57777	0.563419	0.829738	NS	NS
k__Bacteria.p__Firmicutes.c__Bacilli.o__Lactobacillales.f__Streptococcaceae.g__Streptococcus.s__Streptococcus_australis.t__Streptococcus_australis_unclassified	454	122	15	439	-0.00316437	0.0042345	0.455293	0.988151	-0.00151989	0.00443611	0.732067	0.996137	anti_histamine	305	103	14	291	0.00214957	0.00292616	0.463176	0.943136	0.000390237	0.00319435	0.902865	0.973735	anti_histamine	1124	381	69	1055	-0.000695179	0.00109907	0.527183	0.935432	-0.00109018	0.00120699	0.366617	0.945616	anti_histamine	55769.5	116790	827842	0.0009998	-0.000500726	-0.500826	0.616494	0.829738	NS	NS
k__Bacteria.p__Proteobacteria.c__Gammaproteobacteria.o__Enterobacteriales.f__Enterobacteriaceae.g__Escherichia.s__Escherichia_unclassified	454	198	15	439	0.00430951	0.0041574	0.300529	0.988151	0.00311341	0.00442294	0.481916	0.996137	anti_histamine	305	130	14	291	0.00115571	0.00295055	0.695572	0.943136	0.000907007	0.00310094	0.770145	0.973735	anti_histamine	1124	516	69	1055	0.000492723	0.00159919	0.758058	0.935432	-0.0016061	0.0017268	0.35253	0.945616	anti_histamine	57857	114867	391020	0.00133186	0.00101953	0.76549	0.44398	0.829738	NS	NS
k__Bacteria.p__Proteobacteria.c__Gammaproteobacteria.o__Pasteurellales.f__Pasteurellaceae.g__Haemophilus.s__Haemophilus_parainfluenzae.t__Haemophilus_parainfluenzae_unclassified	454	106	15	439	-9.82148e-05	0.00967976	0.991909	0.991909	-0.00675383	0.00996161	0.498176	0.996137	anti_histamine	305	60	14	291	0.00175933	0.00356167	0.621697	0.943136	-0.00029006	0.00380953	0.939365	0.973735	anti_histamine	1124	241	69	1055	0.000818459	0.00182312	0.653566	0.935432	-0.00230306	0.00196958	0.242537	0.945616	anti_histamine	10672.6	78830	300864	0.00160053	0.000983395	0.614419	0.538939	0.829738	NS	NS
k__Bacteria.p__Firmicutes.c__Clostridia.o__Clostridiales.f__Lachnospiraceae.g__Lachnospiraceae_noname.s__Lachnospiraceae_bacterium_5_1_63FAA.t__GCF_000185525	454	368	15	439	0.00764938	0.00865231	0.377146	0.988151	0.00894922	0.00927662	0.335293	0.996137	anti_histamine	305	290	14	291	-0.00250562	0.00756377	0.74068	0.968393	-0.000662767	0.00810584	0.934897	0.973735	anti_histamine	1124	1084	69	1055	0.00143982	0.00321828	0.654683	0.935432	0.00237036	0.00352062	0.500918	0.945616	anti_histamine	13357.8	17479.3	96550.1	0.0028018	0.00154959	0.553069	0.580216	0.829738	NS	NS
k__Bacteria.p__Bacteroidetes.c__Bacteroidia.o__Bacteroidales.f__Rikenellaceae.g__Alistipes.s__Alistipes_onderdonkii.t__GCF_000374505	454	238	15	439	-0.00946882	0.0126484	0.454499	0.988151	-0.00546651	0.0134305	0.684217	0.996137	anti_histamine	305	187	14	291	-0.00232525	0.00814338	0.775435	0.978798	-0.000655543	0.00879069	0.940613	0.973735	anti_histamine	1124	789	69	1055	0.00373023	0.0037718	0.322893	0.935432	0.00530849	0.0041566	0.201842	0.945616	anti_histamine	6250.72	15079.6	70291.6	0.0033037	0.00183311	0.554866	0.578986	0.829738	NS	NS
k__Bacteria.p__Firmicutes.c__Clostridia.o__Clostridiales.f__Lachnospiraceae.g__Lachnospiraceae_noname	454	443	15	439	-0.029242	0.0257991	0.257663	0.988151	-0.0483884	0.0272564	0.0766378	0.847962	anti_histamine	305	305	14	291	-0.000501637	0.0125993	0.968268	0.993151	0.00367341	0.0135417	0.786402	0.973735	anti_histamine	1124	1121	69	1055	0.00444707	0.00547268	0.416626	0.935432	0.00529331	0.00597114	0.375559	0.945616	anti_histamine	1502.41	6299.53	33388.7	0.00492721	0.00246144	0.499561	0.617385	0.829738	NS	NS
k__Bacteria.p__Actinobacteria.c__Actinobacteria.o__Bifidobacteriales.f__Bifidobacteriaceae.g__Bifidobacterium.s__Bifidobacterium_longum.t__Bifidobacterium_longum_unclassified	454	369	15	439	-0.00275161	0.034646	0.936734	0.988151	-0.00998837	0.0371239	0.788028	0.996137	anti_histamine	305	269	14	291	-0.00493651	0.0361856	0.89158	0.993151	0.00430353	0.0390173	0.912257	0.973735	anti_histamine	1124	1025	69	1055	-0.0100724	0.0146741	0.492598	0.935432	-0.00854892	0.0159174	0.591323	0.945616	anti_histamine	833.094	763.71	4644.04	0.0126584	-0.00846667	-0.668859	0.503585	0.829738	NS	NS
k__Bacteria.p__Firmicutes.c__Erysipelotrichia.o__Erysipelotrichales.f__Erysipelotrichaceae.g__Turicibacter	454	82	15	439	-0.00032075	0.00545434	0.953133	0.988151	-0.000618556	0.00578415	0.914891	0.996137	anti_histamine	305	65	14	291	0.000189587	0.00424796	0.964432	0.993151	0.000851858	0.00448534	0.849517	0.973735	anti_histamine	1124	414	69	1055	0.00138992	0.00235895	0.555846	0.935432	0.00224902	0.00260163	0.387536	0.945616	anti_histamine	33613.6	55416.4	179705	0.00192902	0.000928424	0.481292	0.630309	0.829738	NS	NS
k__Bacteria.p__Proteobacteria.c__Gammaproteobacteria.o__Enterobacteriales.f__Enterobacteriaceae.g__Escherichia.s__Escherichia_coli.t__Escherichia_coli_unclassified	454	260	15	439	0.00729553	0.0136062	0.592115	0.988151	0.00248943	0.0144162	0.862994	0.996137	anti_histamine	305	163	14	291	0.000225328	0.00577875	0.968924	0.993151	0.00156041	0.00613872	0.799561	0.973735	anti_histamine	1124	625	69	1055	0.0011384	0.00307136	0.710972	0.935432	-0.00255054	0.00334667	0.446168	0.945616	anti_histamine	5401.65	29945.5	106008	0.00265977	0.00118025	0.443743	0.657228	0.829738	NS	NS
k__Bacteria.p__Proteobacteria.c__Gammaproteobacteria.o__Enterobacteriales.f__Enterobacteriaceae.g__Escherichia	454	304	15	439	0.00953471	0.013529	0.481359	0.988151	0.00436666	0.0142773	0.759895	0.996137	anti_histamine	305	193	14	291	-0.00031221	0.00682969	0.963571	0.993151	-0.000333875	0.00726318	0.963372	0.977157	anti_histamine	1124	758	69	1055	0.00255658	0.0033892	0.450817	0.935432	-0.00272751	0.00367364	0.457983	0.945616	anti_histamine	5463.48	21438.6	87057.3	0.00296227	0.00235144	0.793796	0.427314	0.829738	NS	NS
k__Bacteria.p__Actinobacteria.c__Actinobacteria.o__Bifidobacteriales.f__Bifidobacteriaceae.g__Bifidobacterium.s__Bifidobacterium_pseudocatenulatum.t__GCF_000173435	454	100	15	439	-0.00197344	0.0194535	0.919245	0.988151	-0.00575049	0.0199426	0.773227	0.996137	anti_histamine	305	54	14	291	0.00970797	0.0111716	0.385555	0.943136	0.0086734	0.0118675	0.465515	0.966781	anti_histamine	1124	246	69	1055	-0.00106348	0.00634056	0.866829	0.937331	-0.00589584	0.00681859	0.387412	0.945616	anti_histamine	2642.43	8012.49	24873.9	0.00530529	0.00129803	0.244667	0.806714	0.901622	NS	NS
k__Bacteria.p__Firmicutes.c__Clostridia.o__Clostridiales.f__Lachnospiraceae.g__Coprococcus.s__Coprococcus_comes.t__GCF_000155875	454	300	15	439	-0.0113526	0.0204528	0.579135	0.988151	0.000435666	0.0213151	0.983703	0.996137	anti_histamine	305	264	14	291	0.00229914	0.0185321	0.901349	0.993151	-0.0108578	0.019494	0.578011	0.966781	anti_histamine	1124	1047	69	1055	-0.00122833	0.00752019	0.870282	0.937331	0.00448587	0.00814811	0.582062	0.945616	anti_histamine	2390.53	2911.73	17682.5	0.006596	-0.00183444	-0.278115	0.780924	0.894777	NS	NS
k__Bacteria.p__Firmicutes.c__Clostridia.o__Clostridiales.f__Lachnospiraceae.g__Lachnospiraceae_noname.s__Lachnospiraceae_bacterium_8_1_57FAA.t__GCF_000185545	454	158	15	439	0.00110528	0.00723064	0.878579	0.988151	0.00426933	0.00775792	0.582415	0.996137	anti_histamine	305	125	14	291	-0.00896606	0.00807031	0.267485	0.924439	-0.0110306	0.00874447	0.208288	0.791496	anti_histamine	1124	484	69	1055	-0.000688538	0.00448559	0.878032	0.939006	-0.00240901	0.00488647	0.622116	0.945616	anti_histamine	19127	15353.9	49700.5	0.00344661	-0.00179071	-0.519556	0.603373	0.829738	NS	NS
k__Bacteria.p__Bacteroidetes.c__Bacteroidia.o__Bacteroidales.f__Porphyromonadaceae.g__Parabacteroides.s__Parabacteroides_unclassified	454	164	15	439	0.0211489	0.00806814	0.0090817	0.469978	0.0240601	0.00865861	0.00573213	0.337075	anti_histamine	305	105	14	291	0.013406	0.00585066	0.0226617	0.602154	0.0152462	0.00635145	0.017093	0.44903	anti_histamine	1124	359	69	1055	-0.00029452	0.00237701	0.901415	0.950807	-0.00156965	0.00263206	0.551065	0.945616	anti_histamine	15362.2	29214	176986	0.00212448	0.00299876	1.41153	0.15809	0.760904	NS	NS
k__Bacteria.p__Firmicutes.c__Negativicutes.o__Selenomonadales.f__Veillonellaceae.g__Veillonella.s__Veillonella_parvula.t__Veillonella_parvula_unclassified	454	165	15	439	-0.000730241	0.00229032	0.750027	0.988151	-0.00214257	0.00245439	0.383314	0.996137	anti_histamine	305	102	14	291	0.00316167	0.00236	0.181417	0.880767	0.00277583	0.00251825	0.271398	0.916721	anti_histamine	1124	293	69	1055	-9.50304e-05	0.00076104	0.900651	0.950807	-0.000707903	0.000824107	0.390546	0.945616	anti_histamine	190637	179546	1.72657e+06	0.000690599	0.000126089	0.182579	0.855129	0.920961	NS	NS
k__Bacteria.p__Firmicutes.c__Clostridia.o__Clostridiales.f__Ruminococcaceae.g__Ruminococcus	454	374	15	439	-0.0400002	0.0474475	0.399666	0.988151	-0.0205201	0.0498045	0.680552	0.996137	anti_histamine	305	298	14	291	0.083171	0.0426919	0.0523335	0.778277	0.0998355	0.0460845	0.0311787	0.473916	anti_histamine	1124	1113	69	1055	0.000481669	0.0176725	0.978261	0.997083	0.0117353	0.0192611	0.54247	0.945616	anti_histamine	444.195	548.667	3201.89	0.01544	0.00701057	0.454052	0.649791	0.829738	NS	NS
k__Bacteria.p__Firmicutes.c__Clostridia.o__Clostridiales.f__Lachnospiraceae.g__Roseburia.s__Roseburia_unclassified	454	140	15	439	-0.00333014	0.00548317	0.543963	0.988151	-0.00294868	0.00594653	0.620286	0.996137	anti_histamine	305	100	14	291	-0.00270974	0.00668288	0.685423	0.943136	-0.00353783	0.007312	0.628907	0.966781	anti_histamine	1124	332	69	1055	2.94468e-05	0.00262015	0.991035	0.997083	0.00159197	0.00285662	0.577449	0.945616	anti_histamine	33261.1	22391	145662	0.00222876	-0.000830287	-0.372534	0.709496	0.869704	NS	NS
k__Bacteria.p__Actinobacteria.c__Actinobacteria.o__Bifidobacteriales.f__Bifidobacteriaceae.g__Bifidobacterium.s__Bifidobacterium_longum	454	369	15	439	-0.00525978	0.034943	0.88042	0.988151	-0.0118458	0.0373677	0.751407	0.996137	anti_histamine	305	270	14	291	-0.00120294	0.0361256	0.973459	0.993151	0.00944872	0.0388223	0.807899	0.973735	anti_histamine	1124	1026	69	1055	-0.00958488	0.0148403	0.518498	0.935432	-0.00770193	0.0160983	0.632441	0.951793	anti_histamine	818.991	766.249	4540.59	0.0127767	-0.00795819	-0.622869	0.533371	0.829738	NS	NS
k__Bacteria.p__Firmicutes.c__Clostridia.o__Clostridiales.f__Eubacteriaceae	454	418	15	439	0.0450088	0.047434	0.343209	0.988151	0.0617282	0.0502	0.219558	0.961951	anti_histamine	305	304	14	291	0.030347	0.0404865	0.454114	0.943136	0.0268607	0.0431639	0.534286	0.966781	anti_histamine	1124	1121	69	1055	-0.00106799	0.0172678	0.950694	0.980698	-0.00831107	0.01894	0.660887	0.976001	anti_histamine	444.447	610.071	3353.72	0.0150615	0.00792519	0.526189	0.598757	0.829738	NS	NS
k__Bacteria.p__Firmicutes.c__Clostridia.o__Clostridiales.f__Eubacteriaceae.g__Eubacterium	454	418	15	439	0.0445416	0.0474358	0.348255	0.988151	0.061219	0.0502029	0.223404	0.961951	anti_histamine	305	304	14	291	0.0303356	0.0404867	0.454285	0.943136	0.026848	0.0431643	0.534484	0.966781	anti_histamine	1124	1121	69	1055	-0.00106181	0.017268	0.95098	0.980698	-0.00829851	0.0189401	0.661369	0.976001	anti_histamine	444.413	610.065	3353.63	0.0150617	0.00788109	0.523254	0.600798	0.829738	NS	NS
k__Bacteria.p__Firmicutes.c__Clostridia.o__Clostridiales.f__Peptostreptococcaceae.g__Peptostreptococcaceae_noname.s__Peptostreptococcaceae_noname_unclassified	454	248	15	439	-0.0011779	0.00882983	0.89394	0.988151	-0.00438108	0.00924922	0.636004	0.996137	anti_histamine	305	207	14	291	0.00471948	0.0081193	0.561508	0.943136	0.0107899	0.00869949	0.215989	0.80074	anti_histamine	1124	868	69	1055	0.00242457	0.0062689	0.699007	0.935432	0.00286612	0.00682347	0.674541	0.976479	anti_histamine	12826.1	15169.2	25445.9	0.00432575	0.00221137	0.51121	0.609204	0.829738	NS	NS
k__Bacteria.p__Firmicutes.c__Clostridia.o__Clostridiales.f__Lachnospiraceae.g__Dorea.s__Dorea_formicigenerans.t__Dorea_formicigenerans_unclassified	454	330	15	439	0.0130878	0.015559	0.400709	0.988151	0.0171151	0.0165835	0.302675	0.996137	anti_histamine	305	286	14	291	-0.00949472	0.0134608	0.481138	0.943136	-0.0054271	0.0145437	0.70933	0.966781	anti_histamine	1124	1090	69	1055	-0.00675716	0.00512172	0.187335	0.935432	-0.00239124	0.00560239	0.669593	0.976479	anti_histamine	4130.82	5518.94	38121.3	0.00457528	-0.0053574	-1.17095	0.241621	0.760904	NS	NS
k__Bacteria.p__Firmicutes.c__Clostridia.o__Clostridiales.f__Eubacteriaceae.g__Eubacterium.s__Eubacterium_hallii.t__GCF_000173975	454	364	15	439	0.0282601	0.0199922	0.158202	0.988151	0.0382708	0.0212217	0.0720871	0.847962	anti_histamine	305	296	14	291	-0.00429043	0.0178678	0.810402	0.978798	-0.00296755	0.0187914	0.87464	0.973735	anti_histamine	1124	1105	69	1055	-0.00202819	0.00769687	0.792208	0.935432	-0.00342626	0.00837669	0.682604	0.978828	anti_histamine	2501.95	3132.25	16880	0.00666457	0.00102296	0.153492	0.878011	0.920961	NS	NS
k__Bacteria.p__Proteobacteria	454	434	15	439	-0.00552105	0.0187509	0.768563	0.988151	-0.004987	0.0196652	0.799943	0.996137	anti_histamine	305	275	14	291	-0.00237157	0.00872814	0.786036	0.978798	-0.00274364	0.00906523	0.762401	0.973735	anti_histamine	1124	1040	69	1055	0.00642268	0.00408	0.115739	0.810174	0.000807972	0.00448308	0.85701	0.98196	anti_histamine	2844.18	13126.7	60073.1	0.00362633	0.0044579	1.22931	0.218954	0.760904	NS	NS
k__Bacteria.p__Firmicutes.c__Clostridia.o__Clostridiales.f__Lachnospiraceae.g__Blautia.s__Ruminococcus_torques.t__Ruminococcus_torques_unclassified	454	418	15	439	0.0121782	0.0206731	0.556113	0.988151	0.00801015	0.0219702	0.715614	0.996137	anti_histamine	305	233	14	291	0.0355305	0.0205307	0.0845706	0.842768	0.0506164	0.0214566	0.0190637	0.44903	anti_histamine	1124	865	69	1055	0.01067	0.00885194	0.228313	0.935432	0.00334137	0.00975159	0.73193	0.98196	anti_histamine	2339.86	2372.44	12762.1	0.00756482	0.0142472	1.88334	0.0596538	0.47723	NS	NS
k__Bacteria.p__Firmicutes.c__Negativicutes.o__Selenomonadales.f__Veillonellaceae.g__Veillonella	454	253	15	439	0.00894825	0.00484419	0.0654855	0.988151	0.00429624	0.00508797	0.399039	0.996137	anti_histamine	305	150	14	291	0.00630321	0.00331906	0.05858	0.778277	0.00604409	0.00344453	0.0805572	0.547416	anti_histamine	1124	553	69	1055	0.000839384	0.00153474	0.584546	0.935432	-0.000154307	0.00167408	0.926577	0.98196	anti_histamine	42614.5	90775.5	424549	0.00133877	0.00234768	1.75361	0.0794979	0.549258	NS	NS
k__Bacteria.p__Actinobacteria.c__Actinobacteria.o__Coriobacteriales.f__Coriobacteriaceae.g__Eggerthella.s__Eggerthella_unclassified	454	329	15	439	0.0137844	0.0117467	0.241252	0.988151	0.0117605	0.0121849	0.335056	0.996137	anti_histamine	305	216	14	291	0.0185694	0.00961075	0.0543051	0.778277	0.0188966	0.0105473	0.0743627	0.547416	anti_histamine	1124	663	69	1055	0.00235749	0.00286746	0.41117	0.935432	-0.000943674	0.00309951	0.760839	0.98196	anti_histamine	7247.17	10826.4	121620	0.00267554	0.00420675	1.5723	0.115882	0.677463	NS	NS
k__Bacteria.p__Actinobacteria.c__Actinobacteria.o__Coriobacteriales.f__Coriobacteriaceae.g__Eggerthella	454	340	15	439	0.0158892	0.0126407	0.209435	0.988151	0.0126674	0.0131318	0.33532	0.996137	anti_histamine	305	231	14	291	0.0181253	0.0110513	0.102049	0.842768	0.0209371	0.0120679	0.0839313	0.547416	anti_histamine	1124	733	69	1055	0.00319054	0.00315621	0.3123	0.935432	-0.000515903	0.00339429	0.879223	0.98196	anti_histamine	6258.28	8187.88	100385	0.00295101	0.00494752	1.67655	0.0936299	0.592989	NS	NS
k__Bacteria.p__Firmicutes.c__Negativicutes.o__Selenomonadales	454	413	15	439	0.0205544	0.0326328	0.529108	0.988151	0.0138913	0.0350046	0.691698	0.996137	anti_histamine	305	272	14	291	-0.0455921	0.0305615	0.136806	0.848194	-0.060835	0.0324889	0.0622444	0.547416	anti_histamine	1124	983	69	1055	-0.0133979	0.0141966	0.345507	0.935432	-0.00529841	0.0156091	0.734342	0.98196	anti_histamine	939.058	1070.66	4961.73	0.0119767	-0.0137688	-1.14963	0.250297	0.760904	NS	NS
k__Bacteria.p__Firmicutes.c__Negativicutes.o__Selenomonadales.f__Veillonellaceae	454	376	15	439	0.0241448	0.0330924	0.466013	0.988151	0.0196172	0.0355275	0.581142	0.996137	anti_histamine	305	244	14	291	-0.0385244	0.0308969	0.213427	0.880767	-0.0571647	0.0327014	0.0816168	0.547416	anti_histamine	1124	856	69	1055	-0.00377756	0.0149144	0.800097	0.935432	0.00140334	0.0164025	0.931835	0.98196	anti_histamine	913.154	1047.54	4495.6	0.0124454	-0.00546604	-0.439202	0.660515	0.829738	NS	NS
k__Bacteria.p__Firmicutes.c__Clostridia.o__Clostridiales.f__Eubacteriaceae.g__Eubacterium.s__Eubacterium_siraeum.t__Eubacterium_siraeum_unclassified	454	156	15	439	-0.0118808	0.0137705	0.388734	0.988151	-0.0030323	0.0145595	0.835125	0.996137	anti_histamine	305	181	14	291	0.0139036	0.0120211	0.248389	0.88847	0.0229885	0.0125918	0.0690681	0.547416	anti_histamine	1124	756	69	1055	0.00238914	0.00629085	0.704183	0.935432	0.000793377	0.00686258	0.907984	0.98196	anti_histamine	5273.49	6920.13	25268.6	0.00516658	0.00250736	0.485304	0.627461	0.829738	NS	NS
k__Bacteria.p__Firmicutes.c__Erysipelotrichia.o__Erysipelotrichales.f__Erysipelotrichaceae.g__Holdemania	454	182	15	439	0.00231218	0.00234526	0.324735	0.988151	0.00392194	0.00250279	0.117914	0.847962	anti_histamine	305	151	14	291	0.00192869	0.00243557	0.429068	0.943136	0.00389626	0.00260038	0.135256	0.733772	anti_histamine	1124	529	69	1055	0.000360841	0.000898323	0.687995	0.935432	0.000133131	0.000980663	0.892039	0.98196	anti_histamine	181810	168577	1.23918e+06	0.00079316	0.000750302	0.945965	0.344166	0.829738	NS	NS
k__Bacteria.p__Firmicutes.c__Clostridia.o__Clostridiales.f__Clostridiaceae.g__Clostridium.s__Clostridium_leptum.t__GCF_000154345	454	255	15	439	-0.00444555	0.00510337	0.384188	0.988151	-0.00711942	0.00524209	0.175217	0.951177	anti_histamine	305	252	14	291	-0.00622458	0.00515113	0.227905	0.880767	-0.00734002	0.0055431	0.18666	0.766819	anti_histamine	1124	918	69	1055	0.000690281	0.00210444	0.742966	0.935432	-0.000743542	0.00229754	0.746286	0.98196	anti_histamine	38396	37687.3	225801	0.00182004	-0.000826189	-0.453941	0.649871	0.829738	NS	NS
k__Bacteria.p__Firmicutes.c__Bacilli.o__Lactobacillales.f__Streptococcaceae.g__Streptococcus.s__Streptococcus_anginosus.t__Streptococcus_anginosus_unclassified	454	121	15	439	0.0045391	0.00647407	0.4836	0.988151	0.00299973	0.00664562	0.651959	0.996137	anti_histamine	305	60	14	291	0.00779878	0.00446947	0.0820332	0.842768	0.00550785	0.00455388	0.227558	0.805122	anti_histamine	1124	268	69	1055	0.000215401	0.000454055	0.63532	0.935432	-9.08559e-05	0.000487177	0.852095	0.98196	anti_histamine	23858.6	50059.6	4.85046e+06	0.000450635	0.000313439	0.695551	0.48671	0.829738	NS	NS
k__Bacteria.p__Firmicutes.c__Clostridia.o__Clostridiales.f__Ruminococcaceae.g__Faecalibacterium.s__Faecalibacterium_prausnitzii	454	357	15	439	-0.00381343	0.0332887	0.908849	0.988151	0.0105222	0.035432	0.766646	0.996137	anti_histamine	305	293	14	291	-0.0152019	0.0257735	0.555753	0.943136	-0.0326333	0.0276917	0.239677	0.827976	anti_histamine	1124	1116	69	1055	-0.00750438	0.0102415	0.463868	0.935432	-0.00178404	0.0111958	0.873424	0.98196	anti_histamine	902.417	1505.41	9534	0.00915092	-0.00819583	-0.895629	0.370451	0.829738	NS	NS
k__Bacteria.p__Firmicutes.c__Bacilli.o__Lactobacillales.f__Streptococcaceae.g__Streptococcus.s__Streptococcus_thermophilus.t__Streptococcus_thermophilus_unclassified	454	291	15	439	-0.0138128	0.019206	0.472417	0.988151	-0.0236068	0.020507	0.250376	0.975826	anti_histamine	305	168	14	291	0.00415378	0.0113624	0.714958	0.943136	0.00523849	0.0117032	0.654824	0.966781	anti_histamine	1124	868	69	1055	0.00838026	0.0109008	0.442188	0.935432	-0.00156797	0.0119669	0.895779	0.98196	anti_histamine	2710.97	7745.71	8415.64	0.00727926	0.00345762	0.474996	0.63479	0.829738	NS	NS
k__Bacteria.p__Firmicutes.c__Erysipelotrichia.o__Erysipelotrichales.f__Erysipelotrichaceae.g__Erysipelotrichaceae_noname	454	383	15	439	-0.0192936	0.0169828	0.256564	0.988151	-0.0198718	0.01785	0.266285	0.987202	anti_histamine	305	268	14	291	-0.0133815	0.0228116	0.557912	0.943136	-0.0105153	0.0241431	0.663528	0.966781	anti_histamine	1124	931	69	1055	0.00389725	0.0105203	0.711117	0.935432	0.00283102	0.0114969	0.805541	0.98196	anti_histamine	3467.22	1921.72	9035.31	0.00832632	-0.00397924	-0.477911	0.632714	0.829738	NS	NS
k__Bacteria.p__Firmicutes.c__Erysipelotrichia.o__Erysipelotrichales.f__Erysipelotrichaceae.g__Coprobacillus	454	189	15	439	0.00386916	0.00567124	0.495465	0.988151	0.00285374	0.00596495	0.632632	0.996137	anti_histamine	305	82	14	291	0.00646126	0.00816891	0.429598	0.943136	0.00588797	0.00882286	0.505129	0.966781	anti_histamine	1124	201	69	1055	0.00211577	0.00234128	0.366358	0.935432	0.000581803	0.00252723	0.81797	0.98196	anti_histamine	31091.7	14985.5	182429	0.00209195	0.00263933	1.26166	0.207071	0.760904	NS	NS
k__Bacteria.p__Firmicutes.c__Erysipelotrichia.o__Erysipelotrichales.f__Erysipelotrichaceae.g__Coprobacillus.s__Coprobacillus_unclassified	454	185	15	439	0.00414271	0.00557172	0.457582	0.988151	0.00327906	0.00587268	0.576931	0.996137	anti_histamine	305	80	14	291	0.00673342	0.00799734	0.400487	0.943136	0.00605803	0.00859209	0.481388	0.966781	anti_histamine	1124	192	69	1055	0.00221631	0.00211297	0.294447	0.935432	0.000584372	0.00227042	0.79693	0.98196	anti_histamine	32212.3	15635.4	223983	0.00191801	0.00270441	1.41001	0.158537	0.760904	NS	NS
k__Bacteria.p__Actinobacteria.c__Actinobacteria.o__Coriobacteriales.f__Coriobacteriaceae.g__Gordonibacter.s__Gordonibacter_pamelaeae.t__GCF_000210055	454	214	15	439	0.00290341	0.00467146	0.534584	0.988151	0.00111707	0.00498652	0.82286	0.996137	anti_histamine	305	188	14	291	0.00293688	0.00562312	0.601861	0.943136	0.00330897	0.00603187	0.583759	0.966781	anti_histamine	1124	606	69	1055	0.00165606	0.00239475	0.489374	0.935432	0.000650268	0.00259659	0.802302	0.98196	anti_histamine	45824.1	31626.1	174373	0.00199275	0.00204389	1.02567	0.305049	0.829738	NS	NS
k__Bacteria.p__Firmicutes.c__Clostridia.o__Clostridiales.f__Lachnospiraceae.g__Blautia.s__Ruminococcus_obeum.t__Ruminococcus_obeum_unclassified	454	421	15	439	-0.00472174	0.0149234	0.751853	0.988151	-0.00243416	0.0157668	0.877385	0.996137	anti_histamine	305	298	14	291	-0.0119629	0.0125999	0.343174	0.943136	-0.0049033	0.0135993	0.718725	0.966781	anti_histamine	1124	1099	69	1055	-0.00265607	0.00528943	0.615663	0.935432	-0.000835961	0.00572764	0.883986	0.98196	anti_histamine	4490.17	6298.92	35742.3	0.00463583	-0.00411526	-0.887709	0.374697	0.829738	NS	NS
k__Bacteria.p__Firmicutes.c__Clostridia.o__Clostridiales.f__Ruminococcaceae.g__Faecalibacterium.s__Faecalibacterium_prausnitzii.t__Faecalibacterium_prausnitzii_unclassified	454	352	15	439	0.00673673	0.0296625	0.820442	0.988151	0.026558	0.0313914	0.398047	0.996137	anti_histamine	305	292	14	291	-0.0146966	0.0224044	0.51235	0.943136	-0.0232199	0.0241681	0.337548	0.966781	anti_histamine	1124	1093	69	1055	-0.00363896	0.0095723	0.703903	0.935432	0.00336667	0.0104245	0.746791	0.98196	anti_histamine	1136.54	1992.21	10913.6	0.0084388	-0.00436795	-0.517603	0.604735	0.829738	NS	NS
k__Bacteria.p__Firmicutes.c__Clostridia.o__Clostridiales.f__Lachnospiraceae.g__Dorea.s__Dorea_formicigenerans	454	330	15	439	0.0125474	0.0157095	0.424889	0.988151	0.0171769	0.0167277	0.305114	0.996137	anti_histamine	305	286	14	291	-0.00960275	0.013451	0.475844	0.943136	-0.0054235	0.0145487	0.709609	0.966781	anti_histamine	1124	1090	69	1055	-0.00615518	0.00509746	0.227496	0.935432	-0.00151307	0.00557711	0.786213	0.98196	anti_histamine	4052.06	5527.02	38485.1	0.00456131	-0.0049749	-1.09067	0.275416	0.789873	NS	NS
k__Bacteria.p__Firmicutes.c__Clostridia.o__Clostridiales.f__Lachnospiraceae.g__Blautia.s__Ruminococcus_torques	454	446	15	439	0.0118665	0.0208965	0.570416	0.988151	0.0164186	0.0221795	0.459585	0.996137	anti_histamine	305	305	14	291	-0.0128358	0.017629	0.467129	0.943136	-0.00769655	0.0187129	0.681195	0.966781	anti_histamine	1124	1124	69	1055	-0.00181628	0.00768723	0.813265	0.935432	-0.00127961	0.00835499	0.878305	0.98196	anti_histamine	2290.1	3217.7	16922.3	0.00667704	-0.00200008	-0.299545	0.764524	0.894777	NS	NS
k__Bacteria.p__Firmicutes.c__Clostridia.o__Clostridiales.f__Eubacteriaceae.g__Eubacterium.s__Eubacterium_ventriosum.t__GCF_000153885	454	188	15	439	0.000328525	0.00968586	0.972958	0.988151	0.00164064	0.0103258	0.873838	0.996137	anti_histamine	305	200	14	291	0.0102732	0.0102505	0.317056	0.943136	0.00562737	0.0109661	0.60827	0.966781	anti_histamine	1124	844	69	1055	-0.00459647	0.00457822	0.315603	0.935432	-0.00150949	0.00501412	0.763437	0.98196	anti_histamine	10659.2	9517.28	47709.7	0.00383804	-0.00173853	-0.452974	0.650568	0.829738	NS	NS
k__Bacteria.p__Actinobacteria.c__Actinobacteria.o__Actinomycetales	454	286	15	439	0.00558726	0.00369221	0.130973	0.988151	0.00743989	0.00363052	0.0411318	0.781504	anti_histamine	305	185	14	291	-0.000153259	0.00372434	0.967204	0.993151	-0.00238062	0.00391082	0.543242	0.966781	anti_histamine	1124	769	69	1055	0.00130914	0.00168291	0.436795	0.935432	0.000614249	0.00177305	0.729083	0.98196	anti_histamine	73354.7	72094.3	353082	0.0014163	0.00172715	1.21948	0.222662	0.760904	NS	NS
k__Bacteria.p__Firmicutes.c__Bacilli.o__Lactobacillales.f__Streptococcaceae.g__Streptococcus.s__Streptococcus_parasanguinis.t__Streptococcus_parasanguinis_unclassified	454	393	15	439	0.00831886	0.0132168	0.529416	0.988151	0.00586404	0.0123771	0.635925	0.996137	anti_histamine	305	245	14	291	0.00971659	0.00813547	0.233349	0.880767	0.0010767	0.00825472	0.896329	0.973735	anti_histamine	1124	934	69	1055	0.00153602	0.00312685	0.623359	0.935432	-0.000540247	0.00332853	0.871095	0.98196	anti_histamine	5724.6	15109	102279	0.00285003	0.00285538	1.00188	0.316403	0.829738	NS	NS
k__Bacteria.p__Actinobacteria.c__Actinobacteria.o__Actinomycetales.f__Actinomycetaceae	454	226	15	439	0.00391575	0.00251491	0.120226	0.988151	0.00404282	0.00261593	0.123076	0.847962	anti_histamine	305	157	14	291	0.00107468	0.00255626	0.6745	0.943136	0.000638501	0.00278074	0.818577	0.973735	anti_histamine	1124	613	69	1055	0.000862384	0.00128914	0.50366	0.935432	0.000174441	0.0013945	0.900475	0.98196	anti_histamine	158108	153035	601731	0.00104663	0.00142681	1.36324	0.172807	0.760904	NS	NS
k__Bacteria.p__Actinobacteria.c__Actinobacteria.o__Actinomycetales.f__Actinomycetaceae.g__Actinomyces	454	222	15	439	0.00362448	0.00249963	0.147804	0.988151	0.0039545	0.00260222	0.129431	0.847962	anti_histamine	305	156	14	291	0.00114477	0.00252883	0.651118	0.943136	0.000751814	0.0027377	0.783836	0.973735	anti_histamine	1124	604	69	1055	0.00086724	0.00128423	0.499626	0.935432	0.000192499	0.00138683	0.889631	0.98196	anti_histamine	160048	156373	606339	0.00104101	0.0013925	1.33764	0.181014	0.760904	NS	NS
k__Bacteria.p__Bacteroidetes.c__Bacteroidia.o__Bacteroidales.f__Rikenellaceae.g__Alistipes.s__Alistipes_finegoldii.t__GCF_000265365	454	193	15	439	-0.000447586	0.00511615	0.930327	0.988151	0.00259665	0.00539243	0.630408	0.996137	anti_histamine	305	145	14	291	-0.00313171	0.0047788	0.512778	0.943136	-0.00143182	0.00522082	0.784116	0.973735	anti_histamine	1124	611	69	1055	0.000873485	0.00210759	0.678627	0.935432	0.000644012	0.00230982	0.780441	0.98196	anti_histamine	38204.5	43788.6	225128	0.00180445	0.000138098	0.0765316	0.938996	0.951516	NS	NS
k__Bacteria.p__Firmicutes.c__Clostridia.o__Clostridiales.f__Lachnospiraceae.g__Coprococcus.s__Coprococcus_catus.t__GCF_000210555	454	264	15	439	0.00467887	0.0112053	0.676476	0.988151	0.00298169	0.0118894	0.80211	0.996137	anti_histamine	305	259	14	291	-0.00424213	0.0109754	0.699394	0.943136	-0.00204763	0.0114832	0.858612	0.973735	anti_histamine	1124	1020	69	1055	-0.00444778	0.00455233	0.328764	0.935432	-0.00044046	0.00495391	0.929169	0.98196	anti_histamine	7964.34	8301.48	48254	0.00393689	-0.00329473	-0.836885	0.402657	0.829738	NS	NS
k__Bacteria.p__Firmicutes.c__Clostridia.o__Clostridiales.f__Lachnospiraceae.g__Roseburia	454	411	15	439	0.0253553	0.0207313	0.221976	0.988151	0.0282758	0.0221172	0.201843	0.961951	anti_histamine	305	302	14	291	0.00333045	0.0187373	0.859045	0.989733	0.0056062	0.0199022	0.778403	0.973735	anti_histamine	1124	1120	69	1055	-0.00468575	0.00697519	0.501867	0.935432	-0.00230464	0.00765408	0.763396	0.98196	anti_histamine	2326.72	2848.3	20553.6	0.00623436	-0.0010816	-0.17349	0.862266	0.920961	NS	NS
k__Bacteria.p__Firmicutes.c__Clostridia.o__Clostridiales.f__Lachnospiraceae.g__Lachnospiraceae_noname.s__Lachnospiraceae_bacterium_1_4_56FAA.t__GCF_000218385	454	158	15	439	0.0109482	0.00403296	0.00691119	0.469978	0.0105523	0.00426059	0.0137025	0.347129	anti_histamine	305	105	14	291	-0.000261042	0.00386394	0.946185	0.993151	0.000638157	0.00415731	0.878127	0.973735	anti_histamine	1124	234	69	1055	0.00075577	0.00181675	0.67749	0.935432	-0.000185128	0.00200141	0.926319	0.98196	anti_histamine	61482.6	66979	302976	0.00152244	0.00205041	1.34679	0.178049	0.760904	NS	NS
k__Bacteria.p__Firmicutes	454	454	15	439	-0.0658279	0.0482564	0.173227	0.988151	-0.0813579	0.0504609	0.107692	0.847962	anti_histamine	305	305	14	291	0.00388417	0.0506983	0.938982	0.993151	-0.0101144	0.0526187	0.847718	0.973735	anti_histamine	1124	1124	69	1055	0.00449661	0.0209568	0.830145	0.935432	0.00162193	0.0227584	0.943198	0.98196	anti_histamine	429.428	389.057	2276.93	0.0179738	-0.00533651	-0.296905	0.766539	0.894777	NS	NS
k__Bacteria.p__Firmicutes.c__Clostridia.o__Clostridiales.f__Lachnospiraceae.g__Roseburia.s__Roseburia_inulinivorans.t__GCF_000174195	454	325	15	439	-0.00296556	0.0123176	0.809858	0.988151	-0.000211754	0.0130711	0.987083	0.996137	anti_histamine	305	259	14	291	0.000202841	0.0134278	0.987958	0.993298	-0.00238284	0.0146886	0.871254	0.973735	anti_histamine	1124	1024	69	1055	-0.00170371	0.00559333	0.76073	0.935432	0.00195411	0.00610489	0.748963	0.98196	anti_histamine	6590.9	5546.14	31963.9	0.00476185	-0.00165253	-0.347034	0.728566	0.878905	NS	NS
k__Bacteria.p__Firmicutes.c__Clostridia.o__Clostridiales.f__Lachnospiraceae.g__Blautia.s__Ruminococcus_obeum	454	423	15	439	-0.0102795	0.0177259	0.56227	0.988151	-0.00705584	0.0186546	0.705458	0.996137	anti_histamine	305	305	14	291	-0.00415337	0.0157451	0.792127	0.978798	-0.000150235	0.0169859	0.99295	0.99295	anti_histamine	1124	1121	69	1055	-0.00678179	0.00661713	0.30564	0.935432	-0.000708428	0.00709907	0.920528	0.98196	anti_histamine	3182.62	4033.76	22838.1	0.00576827	-0.00679941	-1.17876	0.238493	0.760904	NS	NS
k__Bacteria.p__Firmicutes.c__Clostridia.o__Clostridiales.f__Eubacteriaceae.g__Eubacterium.s__Eubacterium_rectale.t__Eubacterium_rectale_unclassified	454	343	15	439	0.0297787	0.0505805	0.556341	0.988151	0.0438159	0.0536351	0.414461	0.996137	anti_histamine	305	285	14	291	0.027253	0.0483703	0.573571	0.943136	0.0185217	0.0511858	0.717753	0.966781	anti_histamine	1124	1093	69	1055	0.00356075	0.0200224	0.858882	0.937331	-0.00596812	0.0219538	0.785791	0.98196	anti_histamine	390.871	427.407	2494.41	0.0173744	0.00971107	0.55893	0.57621	0.829738	NS	NS
k__Bacteria.p__Firmicutes.c__Clostridia.o__Clostridiales.f__Peptostreptococcaceae.g__Peptostreptococcaceae_noname.s__Clostridium_bartlettii.t__GCF_000154445	454	328	15	439	0.0011873	0.00883245	0.89313	0.988151	-0.00256137	0.00930403	0.783235	0.996137	anti_histamine	305	206	14	291	0.00357599	0.00758649	0.637728	0.943136	0.00207503	0.00799714	0.795474	0.973735	anti_histamine	1124	850	69	1055	-0.000980393	0.00524336	0.851712	0.937331	0.00101284	0.00571014	0.859247	0.98196	anti_histamine	12818.5	17374.7	36373.1	0.0038759	0.000626312	0.161591	0.871628	0.920961	NS	NS
k__Bacteria.p__Firmicutes.c__Clostridia.o__Clostridiales.f__Lachnospiraceae.g__Blautia	454	449	15	439	-0.0177515	0.0369714	0.631369	0.988151	-0.0327307	0.0392749	0.405138	0.996137	anti_histamine	305	305	14	291	-0.00988095	0.0213113	0.643247	0.943136	-0.000225304	0.0226957	0.992087	0.99295	anti_histamine	1124	1124	69	1055	0.0014611	0.00864809	0.865867	0.937331	0.00111055	0.00936763	0.905653	0.98196	anti_histamine	731.59	2201.82	13370.9	0.00783158	-0.00093268	-0.119092	0.905202	0.929667	NS	NS
k__Bacteria.p__Actinobacteria.c__Actinobacteria.o__Coriobacteriales.f__Coriobacteriaceae.g__Eggerthella.s__Eggerthella_lenta.t__GCF_000024265	454	212	15	439	0.00220942	0.00454828	0.62738	0.988151	-0.000272223	0.00489113	0.955644	0.996137	anti_histamine	305	162	14	291	0.007343	0.00369058	0.0475675	0.778277	0.00766036	0.00401316	0.0574045	0.547416	anti_histamine	1124	464	69	1055	-1.10735e-05	0.000936416	0.990567	0.997083	-0.000236354	0.00101201	0.815381	0.98196	anti_histamine	48339.9	73419.2	1.14041e+06	0.000890104	0.000501748	0.563696	0.572961	0.829738	NS	NS
k__Bacteria.p__Firmicutes.c__Negativicutes.o__Selenomonadales.f__Veillonellaceae.g__Dialister	454	242	15	439	0.0454391	0.0286785	0.113819	0.988151	0.0452095	0.0302816	0.136241	0.847962	anti_histamine	305	160	14	291	-0.0422139	0.0318688	0.186318	0.880767	-0.061083	0.03386	0.0723776	0.547416	anti_histamine	1124	478	69	1055	0.000275641	0.0153451	0.985672	0.997083	0.00618267	0.0168903	0.714401	0.98196	anti_histamine	1215.87	984.62	4246.81	0.0124541	0.00230391	0.184992	0.853235	0.920961	NS	NS
k__Bacteria.p__Firmicutes.c__Erysipelotrichia.o__Erysipelotrichales.f__Erysipelotrichaceae	454	419	15	439	-0.0234764	0.0204175	0.250851	0.988151	-0.0202947	0.0219013	0.354681	0.996137	anti_histamine	305	291	14	291	-0.0192457	0.0252594	0.446711	0.943136	-0.0104413	0.0263143	0.691843	0.966781	anti_histamine	1124	1069	69	1055	0.000341429	0.011216	0.975721	0.997083	-0.00094635	0.0122704	0.938539	0.98196	anti_histamine	2398.81	1567.3	7949.23	0.00916108	-0.00703004	-0.767381	0.442855	0.829738	NS	NS
k__Bacteria.p__Firmicutes.c__Bacilli.o__Lactobacillales.f__Lactobacillaceae.g__Lactobacillus.s__Lactobacillus_sakei.t__Lactobacillus_sakei_unclassified	454	86	15	439	-0.00493518	0.00765726	0.519582	0.988151	-0.00587082	0.00837044	0.48348	0.996137	anti_histamine	305	56	14	291	-0.00063625	0.00603018	0.916041	0.993151	-0.00250045	0.00563805	0.65777	0.966781	anti_histamine	1124	206	69	1055	-6.04967e-06	0.00165438	0.997083	0.997083	-0.000717576	0.00181597	0.692812	0.98196	anti_histamine	17055.1	27500.4	365369	0.00156188	-0.000253406	-0.162244	0.871114	0.920961	NS	NS
k__Bacteria.p__Bacteroidetes.c__Bacteroidia.o__Bacteroidales.f__Porphyromonadaceae.g__Odoribacter	454	184	15	439	0.00441031	0.00565803	0.436126	0.988151	0.0068488	0.00611729	0.263582	0.987202	anti_histamine	305	100	14	291	-0.00168231	0.0027699	0.544118	0.943136	-0.00231402	0.00312031	0.459056	0.966781	anti_histamine	1124	398	69	1055	0.000614912	0.00192053	0.748894	0.935432	0.000115867	0.00212224	0.95647	0.982321	anti_histamine	31237.1	130339	271118	0.00152023	0.000196926	0.129537	0.896933	0.927441	NS	NS
k__Bacteria.p__Firmicutes.c__Clostridia.o__Clostridiales.f__Lachnospiraceae.g__Lachnospiraceae_noname.s__Lachnospiraceae_bacterium_3_1_46FAA.t__GCF_000209405	454	247	15	439	-0.000530413	0.00700226	0.939654	0.988151	0.000242464	0.00737917	0.973805	0.996137	anti_histamine	305	222	14	291	-0.0131447	0.00657676	0.0465747	0.778277	-0.0138376	0.00710836	0.0526638	0.547416	anti_histamine	1124	841	69	1055	-0.000491815	0.00343906	0.886309	0.943491	0.000208096	0.00377721	0.956075	0.982321	anti_histamine	20395	23119.4	84551.5	0.00279437	-0.00278216	-0.995632	0.319429	0.829738	NS	NS
k__Bacteria.p__Firmicutes.c__Clostridia.o__Clostridiales.f__Lachnospiraceae.g__Roseburia.s__Roseburia_intestinalis.t__Roseburia_intestinalis_unclassified	454	276	15	439	0.0402325	0.0178247	0.0245016	0.988151	0.0479747	0.0192202	0.0129716	0.347129	anti_histamine	305	205	14	291	0.0277547	0.0144363	0.0555114	0.778277	0.0258311	0.0150084	0.0864341	0.547416	anti_histamine	1124	829	69	1055	-0.000675197	0.00583557	0.907908	0.953304	-0.000219736	0.00639812	0.972609	0.992192	anti_histamine	3147.43	4798.3	29365.3	0.00517704	0.0064318	1.24237	0.2141	0.760904	NS	NS
k__Bacteria.p__Firmicutes.c__Bacilli.o__Lactobacillales.f__Streptococcaceae.g__Streptococcus.s__Streptococcus_sanguinis.t__Streptococcus_sanguinis_unclassified	454	135	15	439	-0.000988378	0.00138699	0.476502	0.988151	8.44138e-06	0.00147011	0.995422	0.996137	anti_histamine	305	102	14	291	0.00237257	0.00179281	0.186766	0.880767	0.00192678	0.00184222	0.296609	0.938145	anti_histamine	1124	397	69	1055	0.00114594	0.000860474	0.183218	0.935432	1.98845e-05	0.000921877	0.982795	0.995899	anti_histamine	519822	311123	1.35059e+06	0.000677047	0.00081231	1.19978	0.230223	0.760904	NS	NS
k__Bacteria.p__Firmicutes.c__Clostridia.o__Clostridiales.f__Lachnospiraceae	454	451	15	439	-0.00998638	0.0411213	0.808234	0.988151	-0.0237544	0.0435714	0.585934	0.996137	anti_histamine	305	305	14	291	-0.0413604	0.0301446	0.171082	0.880767	-0.0316855	0.0318457	0.32067	0.947305	anti_histamine	1124	1124	69	1055	-0.00578043	0.012168	0.634844	0.935432	-0.000173424	0.0132173	0.989534	0.996087	anti_histamine	591.38	1100.48	6753.96	0.0108813	-0.0107109	-0.984348	0.324945	0.829738	NS	NS
k__Bacteria.p__Firmicutes.c__Negativicutes.o__Selenomonadales.f__Veillonellaceae.g__Veillonella.s__Veillonella_unclassified	454	223	15	439	0.00434063	0.0026886	0.10722	0.988151	0.00327063	0.00281697	0.246398	0.975826	anti_histamine	305	144	14	291	0.00656111	0.00253866	0.0102397	0.381764	0.00577347	0.00258914	0.0266197	0.449577	anti_histamine	1124	539	69	1055	0.000577331	0.00112534	0.608037	0.935432	-3.8333e-06	0.00122574	0.997505	0.997505	anti_histamine	138339	155164	789643	0.000960852	0.00191517	1.9932	0.0462391	0.406774	NS	NS
Pathways
Pathways	N.IBD	non-zeros.IBD	Users.IBD	Non-users.IBD	Coef.IBD_univariate	SE.IBD_univariate	Pval.IBD_univariate	Qval.IBD_univariate	coeff.correcting.all.IBD_multivariate	SE.correcting_all.IBD_multivariate	pval.correcting.all.IBD_multivariate	qval.correcting.all.IBD_multivariate	drug.IBD	N.MIBS	non-zeros.MIBS	Users.MIBS	Non-users.MIBS	Coef.MIBS_univariate	SE.MIBS_univariate	Pval.MIBS_univariate	Qval.MIBS_univariate	coeff.correcting.all.MIBS_multivariate	SE.correcting_all.MIBS_multivariate	pval.correcting.all.MIBS_multivariate	qval.correcting.all.MIBS_multivariate	drug.MIBS	N.LLD	non-zeros.LLD	Users.LLD	Non-users.LLD	Coef.LLD_univariate	SE.LLD_univariate	Pval.LLD_univariate	Qval.LLD_univariate	coeff.correcting.all.LLD_multivariate	SE.correcting_all.LLD_multivariate	pval.correcting.all.LLD_multivariate	qval.correcting.all.LLD_multivariate	drug.LLD	inverse_var.ibd_univariate	inverse_var.mibs_univariate	inverse_var.lld_univariate	se_univariate	beta_univariate	Z_univariate	P_univariate	FDR_univariate	Het.Q_univariate	Het.I2_univariate
PWY.1861	454	252	15	439	0.199973	0.761252	0.792913	0.99897	0.2409	0.799703	0.763392	0.980797	anti_histamine	305	245	14	291	-1.38259	0.64451	0.0327466	0.852395	-1.39477	0.691615	0.0447403	0.888975	anti_histamine	1124	982	69	1055	-0.286839	0.278282	0.302881	0.970144	-0.241282	0.305231	0.429416	0.935949	anti_histamine	1.72561	2.40736	12.9131	0.242207	-0.392307	-1.61971	0.105294	0.998581	NS	NS
PWY.5101	454	442	15	439	0.116521	0.214518	0.587292	0.99897	0.200002	0.225495	0.375663	0.980797	anti_histamine	305	305	14	291	0.328269	0.179954	0.0691326	0.970277	0.36827	0.192124	0.0563463	0.888975	anti_histamine	1124	1122	69	1055	0.159649	0.0728546	0.0286344	0.970144	0.176948	0.0789227	0.0251628	0.935949	anti_histamine	21.7306	30.8799	188.402	0.064414	0.177365	2.75352	0.00589582	0.748849	NS	NS
PANTO.PWY	454	454	15	439	0.0842846	0.0625018	0.178209	0.99897	0.117821	0.0648284	0.069929	0.980797	anti_histamine	305	305	14	291	0.0752633	0.0727219	0.301533	0.970277	0.135675	0.0774568	0.0810004	0.888975	anti_histamine	1124	1124	69	1055	0.0331543	0.0237326	0.162694	0.970144	0.029975	0.0260623	0.250348	0.935949	anti_histamine	255.985	189.09	1775.46	0.0212213	0.0426345	2.00904	0.0445324	0.949391	NS	NS
PWY.5188	454	453	15	439	0.00673617	0.0900872	0.940429	0.99897	0.0322427	0.0938366	0.731327	0.980797	anti_histamine	305	305	14	291	0.0776097	0.0804649	0.335572	0.970277	0.176648	0.0834453	0.0352048	0.888975	anti_histamine	1124	1124	69	1055	0.0172041	0.0305056	0.572892	0.970144	0.0376202	0.0329978	0.254507	0.935949	anti_histamine	123.218	154.45	1074.58	0.0271939	0.0231496	0.851278	0.394615	0.998581	NS	NS
SULFATE.CYS.PWY	454	401	15	439	0.0211762	0.583383	0.97106	0.99897	-0.111567	0.617599	0.856738	0.980797	anti_histamine	305	262	14	291	0.676941	0.603705	0.263059	0.970277	1.08944	0.651238	0.0955368	0.888975	anti_histamine	1124	1012	69	1055	-0.486399	0.268993	0.0708412	0.970144	-0.549341	0.297579	0.0651616	0.935949	anti_histamine	2.93828	2.74378	13.8203	0.226442	-0.246256	-1.0875	0.276815	0.998581	NS	NS
SO4ASSIM.PWY	454	401	15	439	0.147379	0.567011	0.795045	0.99897	0.0963223	0.599814	0.872501	0.980797	anti_histamine	305	262	14	291	0.708442	0.57312	0.21739	0.970277	1.11786	0.617924	0.0715789	0.888975	anti_histamine	1124	1012	69	1055	-0.404061	0.259168	0.119264	0.970144	-0.474658	0.286856	0.0982796	0.935949	anti_histamine	3.11041	3.04445	14.888	0.217996	-0.161595	-0.741278	0.458525	0.998581	NS	NS
PWY.4702	454	286	15	439	0.446001	0.628645	0.478414	0.99897	0.159057	0.65675	0.80876	0.980797	anti_histamine	305	216	14	291	0.583746	0.630727	0.355448	0.970277	1.16023	0.67335	0.0860464	0.888975	anti_histamine	1124	834	69	1055	-0.23858	0.309968	0.441644	0.970144	-0.34592	0.340553	0.309973	0.935949	anti_histamine	2.5304	2.51372	10.408	0.254394	0.00729957	0.028694	0.977109	0.998581	NS	NS
PWY.6126	454	454	15	439	-0.0124216	0.0773256	0.872451	0.99897	-0.0385095	0.0813214	0.636085	0.980797	anti_histamine	305	305	14	291	0.120564	0.0896522	0.179717	0.970277	0.066478	0.0964961	0.491481	0.989322	anti_histamine	1124	1124	69	1055	0.0671909	0.0287921	0.0197904	0.970144	0.0560163	0.0315272	0.07589	0.935949	anti_histamine	167.245	124.417	1206.29	0.0258375	0.0627353	2.42807	0.0151794	0.748849	NS	NS
PWY.7222	454	454	15	439	-0.0181534	0.0929983	0.845327	0.99897	-0.0505227	0.0978132	0.605779	0.980797	anti_histamine	305	305	14	291	0.131203	0.100095	0.190942	0.970277	0.0694218	0.107523	0.519072	0.989322	anti_histamine	1124	1124	69	1055	0.0790712	0.033631	0.0188889	0.970144	0.0630931	0.0368079	0.0867948	0.935949	anti_histamine	115.624	99.8108	884.14	0.030157	0.0735798	2.43989	0.0146916	0.748849	NS	NS
PWY.7229	454	454	15	439	-0.0151394	0.0699076	0.82865	0.99897	-0.0366944	0.0735702	0.618221	0.980797	anti_histamine	305	305	14	291	0.097879	0.0813644	0.229946	0.970277	0.0452199	0.0877193	0.606632	0.989322	anti_histamine	1124	1124	69	1055	0.0588333	0.0256275	0.0218772	0.970144	0.0452237	0.0279815	0.106344	0.935949	anti_histamine	204.622	151.053	1522.6	0.0230739	0.0539148	2.33662	0.0194591	0.822842	NS	NS
PWY.6125	454	454	15	439	0.000576981	0.11083	0.995849	0.99897	-0.0500763	0.118269	0.672225	0.980797	anti_histamine	305	305	14	291	0.193764	0.130955	0.140033	0.970277	0.137489	0.139302	0.324556	0.989322	anti_histamine	1124	1123	69	1055	0.0722631	0.0462607	0.118553	0.970144	0.0475453	0.0505681	0.347316	0.935949	anti_histamine	81.4118	58.312	467.279	0.0405886	0.0743205	1.83107	0.0670907	0.949391	NS	NS
PWY.6147	454	436	15	439	0.106112	0.252346	0.674336	0.99897	0.0610487	0.268213	0.820072	0.980797	anti_histamine	305	301	14	291	-0.373231	0.233543	0.111112	0.970277	-0.297346	0.252759	0.240537	0.989322	anti_histamine	1124	1114	69	1055	-0.169826	0.0975241	0.0818999	0.970144	-0.106763	0.106079	0.314432	0.935949	anti_histamine	15.7039	18.3343	105.142	0.084764	-0.165486	-1.95232	0.0509004	0.949391	NS	NS
PWY.7228	454	454	15	439	0.0125517	0.122329	0.918323	0.99897	-0.0375734	0.130136	0.772944	0.980797	anti_histamine	305	305	14	291	0.21682	0.150693	0.151253	0.970277	0.162915	0.160076	0.309733	0.989322	anti_histamine	1124	1123	69	1055	0.0814659	0.054093	0.132343	0.970144	0.0545641	0.0591009	0.356092	0.935949	anti_histamine	66.8254	44.0364	341.757	0.0470039	0.0844602	1.79688	0.0723551	0.949391	NS	NS
PWY.7282	454	436	15	439	0.163658	0.225904	0.469196	0.99897	0.161772	0.239902	0.500522	0.980797	anti_histamine	305	288	14	291	0.83053	0.518983	0.110591	0.970277	0.813716	0.533354	0.128292	0.989322	anti_histamine	1124	1080	69	1055	0.157654	0.120247	0.190109	0.970144	0.125496	0.131986	0.341914	0.935949	anti_histamine	19.5952	3.71273	69.1595	0.103993	0.185944	1.78804	0.0737703	0.949391	NS	NS
PWY0.845	454	435	15	439	0.419358	0.308262	0.174438	0.99897	0.461795	0.326608	0.158213	0.980797	anti_histamine	305	284	14	291	0.705226	0.532028	0.186007	0.970277	0.781798	0.554706	0.159897	0.989322	anti_histamine	1124	1074	69	1055	0.251057	0.219546	0.253063	0.970144	0.247836	0.239828	0.301654	0.935949	anti_histamine	10.5235	3.53289	20.7468	0.169508	0.34805	2.05329	0.0400443	0.949391	NS	NS
PYRIDOXSYN.PWY	454	449	15	439	0.374045	0.290393	0.198415	0.99897	0.40083	0.303799	0.187812	0.980797	anti_histamine	305	289	14	291	0.565091	0.48791	0.247715	0.970277	0.708016	0.508572	0.165044	0.989322	anti_histamine	1124	1084	69	1055	0.213455	0.203849	0.295268	0.970144	0.21034	0.222714	0.345158	0.935949	anti_histamine	11.8585	4.20068	24.0648	0.157869	0.297731	1.88593	0.0593045	0.949391	NS	NS
ARGSYN.PWY	454	454	15	439	-0.0697278	0.122016	0.56798	0.99897	-0.0664277	0.126955	0.601104	0.980797	anti_histamine	305	305	14	291	0.114871	0.115421	0.320435	0.970277	0.0640869	0.122	0.599816	0.989322	anti_histamine	1124	1124	69	1055	-0.0294199	0.0481108	0.540992	0.970144	-0.09248	0.052602	0.0790153	0.935949	anti_histamine	67.1687	75.0635	432.03	0.0417297	-0.0152738	-0.366019	0.714351	0.998581	NS	NS
FERMENTATION.PWY	454	420	15	439	-0.622681	0.601108	0.300825	0.99897	-0.819295	0.641013	0.201952	0.980797	anti_histamine	305	294	14	291	0.35124	0.349576	0.315877	0.970277	0.324337	0.385816	0.401356	0.989322	anti_histamine	1124	1084	69	1055	-0.192587	0.123622	0.119565	0.970144	-0.165182	0.134636	0.220155	0.935949	anti_histamine	2.76755	8.18308	65.4352	0.114418	-0.14991	-1.3102	0.190127	0.998581	NS	NS
GLUCARGALACTSUPER.PWY	454	181	15	439	0.0589421	0.531792	0.911797	0.99897	-0.0794131	0.560259	0.887354	0.980797	anti_histamine	305	91	14	291	-0.459249	0.40817	0.261434	0.970277	-0.481727	0.438919	0.273409	0.989322	anti_histamine	1124	349	69	1055	-0.170207	0.220682	0.440705	0.970144	-0.375313	0.240169	0.118416	0.935949	anti_histamine	3.53603	6.00231	20.5337	0.182355	-0.200955	-1.10199	0.270464	0.998581	NS	NS
HISTSYN.PWY	454	454	15	439	-0.0602929	0.0859343	0.483294	0.99897	-0.0887628	0.091614	0.333201	0.980797	anti_histamine	305	305	14	291	0.0761144	0.07651	0.320627	0.970277	0.098467	0.0820542	0.231206	0.989322	anti_histamine	1124	1124	69	1055	-0.0555293	0.0307737	0.0714313	0.970144	-0.0511496	0.0334419	0.126433	0.935949	anti_histamine	135.415	170.83	1055.94	0.0270945	-0.0394937	-1.45763	0.144944	0.998581	NS	NS
PWY.5138	454	124	15	439	0.00321488	0.410491	0.993755	0.99897	-0.219827	0.434072	0.612837	0.980797	anti_histamine	305	58	14	291	0.340573	0.298988	0.255582	0.970277	0.309732	0.315932	0.327799	0.989322	anti_histamine	1124	235	69	1055	-0.255803	0.161769	0.114098	0.970144	-0.38108	0.176028	0.0306179	0.935949	anti_histamine	5.93462	11.1865	38.213	0.134432	-0.107458	-0.799348	0.424089	0.998581	NS	NS
PWY.6123	454	454	15	439	-0.10323	0.080577	0.200836	0.99897	-0.153598	0.0835679	0.0668215	0.980797	anti_histamine	305	305	14	291	0.086602	0.076684	0.259668	0.970277	0.0397331	0.0811563	0.624834	0.989322	anti_histamine	1124	1124	69	1055	-0.0129424	0.0257788	0.615728	0.970144	-0.030607	0.0282482	0.278829	0.935949	anti_histamine	154.02	170.055	1504.79	0.0233835	-0.01129	-0.48282	0.629224	0.998581	NS	NS
PWY.6168	454	454	15	439	-0.0643554	0.128446	0.616606	0.99897	-0.0872053	0.135741	0.520966	0.980797	anti_histamine	305	303	14	291	0.270222	0.177221	0.128401	0.970277	0.202023	0.185811	0.277945	0.989322	anti_histamine	1124	1122	69	1055	0.0862611	0.0733854	0.240067	0.970144	0.110005	0.0795285	0.16689	0.935949	anti_histamine	60.6118	31.8397	185.687	0.0599611	0.0744976	1.24243	0.214077	0.998581	NS	NS
PWY.7197	454	454	15	439	0.0155688	0.137791	0.910092	0.99897	-0.0391948	0.145106	0.787215	0.980797	anti_histamine	305	305	14	291	0.241831	0.171609	0.15982	0.970277	0.188489	0.182919	0.303743	0.989322	anti_histamine	1124	1123	69	1055	0.093516	0.0663805	0.159177	0.970144	0.0661516	0.0727045	0.363096	0.935949	anti_histamine	52.6691	33.9562	226.944	0.056472	0.0964844	1.70854	0.0875371	0.998581	NS	NS
PWY.7211	454	446	15	439	0.173457	0.139182	0.213361	0.99897	0.253778	0.147821	0.0868287	0.980797	anti_histamine	305	304	14	291	0.18125	0.173756	0.297749	0.970277	0.247893	0.18296	0.17663	0.989322	anti_histamine	1124	1120	69	1055	0.0314541	0.0577791	0.586287	0.970144	0.0776489	0.0629972	0.218008	0.935949	anti_histamine	51.622	33.1223	299.543	0.051012	0.0634406	1.24364	0.213632	0.998581	NS	NS
PWY.7400	454	454	15	439	-0.0723867	0.111997	0.51841	0.99897	-0.0699618	0.117029	0.550309	0.980797	anti_histamine	305	305	14	291	0.111166	0.109124	0.309171	0.970277	0.0660532	0.115427	0.567643	0.989322	anti_histamine	1124	1124	69	1055	-0.0277017	0.0453073	0.541048	0.970144	-0.0859933	0.0495553	0.0829759	0.935949	anti_histamine	79.7235	83.9776	487.151	0.0391976	-0.0152576	-0.389248	0.697093	0.998581	NS	NS
PWY0.1261	454	384	15	439	0.753101	0.654288	0.25035	0.99897	0.658741	0.686212	0.337655	0.980797	anti_histamine	305	208	14	291	-0.792169	0.74946	0.291374	0.970277	-0.922637	0.782231	0.239263	0.989322	anti_histamine	1124	779	69	1055	-0.224011	0.376195	0.551652	0.970144	-0.513419	0.412358	0.213373	0.935949	anti_histamine	2.33594	1.78034	7.06602	0.299043	-0.110353	-0.369019	0.712114	0.998581	NS	NS
PWY.5989	454	440	15	439	0.111018	0.264698	0.675127	0.99897	0.199468	0.284719	0.483991	0.980797	anti_histamine	305	299	14	291	0.271996	0.196712	0.167832	0.970277	0.131626	0.208975	0.529355	0.989322	anti_histamine	1124	1115	69	1055	-0.0907625	0.0780126	0.244908	0.970144	-0.12141	0.0853819	0.155333	0.935949	anti_histamine	14.2725	25.8427	164.312	0.0699407	-0.0308168	-0.440613	0.659493	0.998581	NS	NS
PWY.6545	454	452	15	439	-0.0176461	0.103592	0.864822	0.99897	-0.0419523	0.109139	0.700899	0.980797	anti_histamine	305	305	14	291	0.161629	0.136876	0.238612	0.970277	0.112888	0.145254	0.437752	0.989322	anti_histamine	1124	1123	69	1055	0.0673486	0.0490506	0.170016	0.970144	0.0432584	0.0537658	0.421246	0.935949	anti_histamine	93.1846	53.3756	415.635	0.0421751	0.0622117	1.47508	0.140191	0.998581	NS	NS
PWY.7184	454	454	15	439	-0.0108737	0.117687	0.926427	0.99897	-0.0738513	0.125669	0.557091	0.980797	anti_histamine	305	305	14	291	0.18479	0.145408	0.20478	0.970277	0.132765	0.154013	0.389454	0.989322	anti_histamine	1124	1123	69	1055	0.0757715	0.0530567	0.153537	0.970144	0.0514759	0.0580894	0.375737	0.935949	anti_histamine	72.2005	47.2961	355.238	0.045896	0.0734551	1.60047	0.109494	0.998581	NS	NS
PWY.7371	454	163	15	439	-1.11466	0.577112	0.0540731	0.99897	-0.928171	0.594025	0.118964	0.980797	anti_histamine	305	135	14	291	0.649853	0.524042	0.215922	0.970277	0.712132	0.577122	0.218324	0.989322	anti_histamine	1124	482	69	1055	0.192979	0.260853	0.459577	0.970144	0.31138	0.286436	0.277243	0.935949	anti_histamine	3.00248	3.64139	14.6963	0.216472	0.0869584	0.401708	0.687899	0.998581	NS	NS
PWY0.166	454	454	15	439	-0.00942162	0.0862448	0.91306	0.99897	-0.0471096	0.091586	0.607277	0.980797	anti_histamine	305	305	14	291	0.136575	0.115031	0.236064	0.970277	0.0976173	0.122631	0.426735	0.989322	anti_histamine	1124	1123	69	1055	0.0522542	0.0408991	0.201645	0.970144	0.0432096	0.0448576	0.335634	0.935949	anti_histamine	134.442	75.5736	597.824	0.0351834	0.0498782	1.41766	0.156289	0.998581	NS	NS
TCA	454	436	15	439	0.0323992	0.225962	0.886057	0.99897	-0.0407657	0.241377	0.865976	0.980797	anti_histamine	305	298	14	291	-0.246286	0.256096	0.337001	0.970277	-0.26189	0.270614	0.334072	0.989322	anti_histamine	1124	1106	69	1055	0.103249	0.10371	0.319687	0.970144	0.134221	0.11429	0.240502	0.935949	anti_histamine	19.5853	15.2474	92.9739	0.0884552	0.0506918	0.573079	0.566591	0.998581	NS	NS
PWY.6151	454	454	15	439	0.0370001	0.0440122	0.400991	0.99897	0.0220869	0.0459271	0.630847	0.980797	anti_histamine	305	305	14	291	0.0575776	0.0472243	0.223728	0.970277	0.0737294	0.0511245	0.150458	0.989322	anti_histamine	1124	1124	69	1055	-0.0260438	0.0172965	0.132422	0.970144	-0.0182092	0.0187901	0.332724	0.935949	anti_histamine	516.243	448.403	3342.6	0.015237	-0.00978236	-0.642013	0.520865	0.998581	NS	NS
PWY.6969	454	432	15	439	-0.0516594	0.223792	0.817556	0.99897	-0.124827	0.236999	0.598719	0.980797	anti_histamine	305	295	14	291	-0.269593	0.256319	0.293779	0.970277	-0.290475	0.27124	0.285225	0.989322	anti_histamine	1124	1101	69	1055	0.0844375	0.10581	0.425039	0.970144	0.12239	0.116318	0.29295	0.935949	anti_histamine	19.967	15.2208	89.3192	0.0896196	0.0193321	0.215712	0.829212	0.998581	NS	NS
GLUCARDEG.PWY	454	188	15	439	0.102559	0.541899	0.849978	0.99897	-0.038155	0.573113	0.946954	0.9924	anti_histamine	305	93	14	291	-0.421592	0.410491	0.305233	0.970277	-0.472063	0.442374	0.286896	0.989322	anti_histamine	1124	325	69	1055	-0.192951	0.220471	0.381668	0.970144	-0.409803	0.239296	0.0870862	0.935949	anti_histamine	3.40536	5.93462	20.5729	0.18284	-0.204671	-1.1194	0.26297	0.998581	NS	NS
P42.PWY	454	445	15	439	-0.127242	0.221946	0.56674	0.99897	0.003905	0.233139	0.986645	0.9924	anti_histamine	305	299	14	291	0.235991	0.258806	0.362603	0.972291	0.311563	0.266873	0.244102	0.989322	anti_histamine	1124	1115	69	1055	0.106281	0.110343	0.335662	0.970144	0.202775	0.120565	0.0928865	0.935949	anti_histamine	20.3005	14.9297	82.1318	0.0923074	0.0823885	0.892545	0.372101	0.998581	NS	NS
SALVADEHYPOX.PWY	454	452	15	439	0.067125	0.118879	0.572603	0.99897	0.0698817	0.123417	0.571565	0.980797	anti_histamine	305	305	14	291	-0.0702959	0.091026	0.440578	0.996791	-0.0519162	0.0984722	0.598491	0.989322	anti_histamine	1124	1124	69	1055	-0.0887577	0.0339802	0.00912258	0.970144	-0.0681876	0.0368643	0.0646356	0.935949	anti_histamine	70.7608	120.689	866.061	0.0307509	-0.0762202	-2.47864	0.0131886	0.748849	NS	NS
ARGININE.SYN4.PWY	454	422	15	439	0.266181	0.552376	0.630129	0.99897	0.390499	0.576558	0.498614	0.980797	anti_histamine	305	281	14	291	-0.137353	0.548229	0.802342	0.996791	-0.389474	0.574964	0.498753	0.989322	anti_histamine	1124	1080	69	1055	0.445175	0.209124	0.0334921	0.970144	0.419884	0.227888	0.0656765	0.935949	anti_histamine	3.27741	3.32718	22.8662	0.184206	0.359503	1.95163	0.0509816	0.949391	NS	NS
GLCMANNANAUT.PWY	454	453	15	439	-0.114943	0.125443	0.360019	0.99897	-0.115034	0.132962	0.387478	0.980797	anti_histamine	305	305	14	291	-0.0388884	0.110564	0.725295	0.996791	-0.113875	0.116179	0.327916	0.989322	anti_histamine	1124	1124	69	1055	-0.0766962	0.0444719	0.0848797	0.970144	-0.0781251	0.0487054	0.109004	0.935949	anti_histamine	63.5489	81.8039	505.624	0.0391938	-0.0756789	-1.93089	0.0534966	0.949391	NS	NS
PWY.5913	454	416	15	439	-0.44519	0.691091	0.519793	0.99897	-0.566991	0.732052	0.439083	0.980797	anti_histamine	305	292	14	291	-0.311457	0.58656	0.595821	0.996791	-0.384437	0.635176	0.545536	0.989322	anti_histamine	1124	1078	69	1055	-0.437051	0.263689	0.0977102	0.970144	-0.491481	0.288605	0.0888649	0.935949	anti_histamine	2.09377	2.90654	14.3819	0.227143	-0.419096	-1.84508	0.0650262	0.949391	NS	NS
PWY.6595	454	427	15	439	-0.680857	0.444405	0.126229	0.99897	-0.566399	0.465474	0.224395	0.980797	anti_histamine	305	299	14	291	-0.00759083	0.180231	0.966434	0.996791	0.0799297	0.186533	0.668649	0.989322	anti_histamine	1124	1117	69	1055	-0.149532	0.0757207	0.0485409	0.970144	-0.145271	0.0821011	0.0771112	0.935949	anti_histamine	5.0634	30.7851	174.41	0.0689641	-0.141545	-2.05245	0.0401263	0.949391	NS	NS
PWY.6608	454	453	15	439	0.125541	0.119058	0.292263	0.99897	0.134189	0.122701	0.274788	0.980797	anti_histamine	305	305	14	291	-0.0758587	0.0962876	0.431424	0.996791	-0.0561147	0.104502	0.591742	0.989322	anti_histamine	1124	1124	69	1055	-0.0791707	0.0329338	0.0163841	0.970144	-0.0459575	0.0356398	0.197505	0.935949	anti_histamine	70.548	107.86	921.97	0.030146	-0.0657215	-2.18011	0.0292493	0.949391	NS	NS
PWY.7117	454	384	15	439	-0.683838	0.817408	0.403277	0.99897	-0.668469	0.862341	0.438695	0.980797	anti_histamine	305	286	14	291	-0.257187	0.612733	0.674979	0.996791	-0.405809	0.665099	0.542289	0.989322	anti_histamine	1124	1054	69	1055	-0.48495	0.282418	0.086231	0.970144	-0.539106	0.30991	0.0822227	0.935949	anti_histamine	1.49666	2.66353	12.5377	0.24472	-0.466446	-1.90604	0.0566455	0.949391	NS	NS
PWY.7199	454	453	15	439	-0.0438149	0.105062	0.676856	0.99897	-0.0231443	0.10982	0.833195	0.980797	anti_histamine	305	305	14	291	-0.0728119	0.0887484	0.412633	0.996791	-0.0685251	0.096418	0.477899	0.989322	anti_histamine	1124	1124	69	1055	-0.0587673	0.0358592	0.101531	0.970144	-0.0502264	0.0392116	0.200504	0.935949	anti_histamine	90.5965	126.964	777.675	0.0316984	-0.0591978	-1.86753	0.061827	0.949391	NS	NS
PWY.922	454	302	15	439	0.412161	0.624164	0.509383	0.99897	0.35578	0.602218	0.555002	0.980797	anti_histamine	305	183	14	291	0.312424	0.551502	0.571483	0.996791	-0.293865	0.57295	0.608451	0.989322	anti_histamine	1124	748	69	1055	0.543008	0.268043	0.0430199	0.970144	0.320058	0.286108	0.263534	0.935949	anti_histamine	2.56686	3.2878	13.9185	0.224886	0.487681	2.16857	0.0301151	0.949391	NS	NS
CENTFERM.PWY	454	266	15	439	-0.216173	0.637898	0.73486	0.99897	-0.199253	0.667702	0.765541	0.980797	anti_histamine	305	221	14	291	-0.049353	0.568683	0.930901	0.996791	-0.020005	0.598103	0.973343	0.989322	anti_histamine	1124	939	69	1055	-0.374911	0.254169	0.140483	0.970144	-0.286275	0.277811	0.303022	0.935949	anti_histamine	2.45752	3.09215	15.4794	0.218067	-0.30849	-1.41465	0.15717	0.998581	NS	NS
GLUCOSE1PMETAB.PWY	454	263	15	439	-0.0744695	0.661368	0.9104	0.99897	-0.42826	0.701471	0.541869	0.980797	anti_histamine	305	139	14	291	-0.403862	0.596869	0.499163	0.996791	-0.280714	0.643183	0.66287	0.989322	anti_histamine	1124	537	69	1055	-0.235987	0.299284	0.430567	0.970144	-0.502396	0.326265	0.123893	0.935949	anti_histamine	2.2862	2.807	11.1644	0.248012	-0.242259	-0.976805	0.328666	0.998581	NS	NS
P124.PWY	454	290	15	439	-0.150874	0.671721	0.822388	0.99897	-0.104543	0.713208	0.883537	0.980797	anti_histamine	305	195	14	291	0.111013	0.629253	0.860083	0.996791	0.143571	0.686719	0.834556	0.989322	anti_histamine	1124	804	69	1055	0.155651	0.307849	0.613231	0.970144	0.488054	0.335118	0.145583	0.935949	anti_histamine	2.21626	2.52551	10.5518	0.255709	0.10386	0.406163	0.684623	0.998581	NS	NS
P164.PWY	454	421	15	439	0.117638	0.453392	0.795401	0.99897	0.276898	0.483704	0.56734	0.980797	anti_histamine	305	302	14	291	0.00945383	0.138051	0.94545	0.996791	0.0113029	0.147355	0.938917	0.989322	anti_histamine	1124	1109	69	1055	0.0407215	0.0578233	0.481432	0.970144	0.0651357	0.0635071	0.305293	0.935949	anti_histamine	4.86465	52.4715	299.084	0.0529686	0.0371682	0.701702	0.482865	0.998581	NS	NS
P185.PWY	454	447	15	439	-0.148866	0.221169	0.501257	0.99897	-0.175508	0.235711	0.456974	0.980797	anti_histamine	305	300	14	291	0.127469	0.234426	0.587028	0.996791	-0.036248	0.24014	0.880136	0.989322	anti_histamine	1124	1115	69	1055	0.0834086	0.0863458	0.334266	0.970144	-0.0834917	0.0933363	0.371245	0.935949	anti_histamine	20.4433	18.1965	134.127	0.0760798	0.0605645	0.796065	0.425994	0.998581	NS	NS
PWY.1269	454	442	15	439	0.295508	0.298093	0.322088	0.99897	0.448753	0.313659	0.153327	0.980797	anti_histamine	305	290	14	291	-0.151274	0.462721	0.743956	0.996791	0.210454	0.475862	0.658663	0.989322	anti_histamine	1124	1076	69	1055	0.19476	0.203362	0.338422	0.970144	0.198415	0.221817	0.371257	0.935949	anti_histamine	11.2537	4.67047	24.1802	0.157908	0.182732	1.15721	0.247188	0.998581	NS	NS
PWY.3001	454	454	15	439	-0.032124	0.0545014	0.55589	0.99897	-0.0544157	0.0579088	0.347961	0.980797	anti_histamine	305	305	14	291	0.0418763	0.0536017	0.435275	0.996791	0.0387102	0.0589333	0.511852	0.989322	anti_histamine	1124	1124	69	1055	-0.0212353	0.0178243	0.233763	0.970144	-0.0231247	0.019527	0.23658	0.935949	anti_histamine	336.655	348.052	3147.55	0.0161537	-0.01646	-1.01896	0.308222	0.998581	NS	NS
PWY.4981	454	454	15	439	-0.127446	0.170191	0.454364	0.99897	-0.202467	0.179713	0.2606	0.980797	anti_histamine	305	305	14	291	-0.102014	0.160146	0.524613	0.996791	-0.048845	0.176365	0.782033	0.989322	anti_histamine	1124	1124	69	1055	-0.0725194	0.0615549	0.238998	0.970144	-0.0825237	0.067586	0.222348	0.935949	anti_histamine	34.5243	38.9913	263.921	0.0544382	-0.0815472	-1.49798	0.134139	0.998581	NS	NS
PWY.5104	454	440	15	439	-0.128033	0.2637	0.627555	0.99897	0.0521913	0.267862	0.845618	0.980797	anti_histamine	305	305	14	291	-0.0987442	0.19531	0.61353	0.996791	0.0648928	0.205912	0.752899	0.989322	anti_histamine	1124	1123	69	1055	0.0944876	0.0844588	0.263492	0.970144	0.168794	0.0912978	0.0647581	0.935949	anti_histamine	14.3807	26.215	140.188	0.0743739	0.0487667	0.655696	0.51202	0.998581	NS	NS
PWY.5189	454	435	15	439	-0.35769	0.193155	0.0647726	0.99897	-0.326582	0.201422	0.105793	0.980797	anti_histamine	305	301	14	291	-0.012499	0.154388	0.935531	0.996791	0.062289	0.155851	0.689732	0.989322	anti_histamine	1124	1120	69	1055	-0.0654605	0.0661187	0.322371	0.970144	-0.0613017	0.072706	0.399339	0.935949	anti_histamine	26.8033	41.9539	228.745	0.0579769	-0.0843202	-1.45437	0.145843	0.998581	NS	NS
PWY.5345	454	385	15	439	-0.351947	0.615132	0.567515	0.99897	-0.460333	0.650266	0.479413	0.980797	anti_histamine	305	253	14	291	0.27387	0.634653	0.666397	0.996791	0.582436	0.680518	0.392845	0.989322	anti_histamine	1124	1002	69	1055	-0.461875	0.275435	0.0938439	0.970144	-0.551221	0.304288	0.0703402	0.935949	anti_histamine	2.64279	2.48272	13.1814	0.233718	-0.346226	-1.48138	0.138505	0.998581	NS	NS
PWY.5690	454	449	15	439	0.0473417	0.217229	0.827584	0.99897	0.0348624	0.229754	0.879473	0.980797	anti_histamine	305	301	14	291	0.0145343	0.24029	0.951809	0.996791	0.0361847	0.255266	0.887385	0.989322	anti_histamine	1124	1115	69	1055	0.117348	0.104224	0.260443	0.970144	0.122327	0.114937	0.287438	0.935949	anti_histamine	21.1916	17.3193	92.0585	0.0875144	0.0923483	1.05524	0.291318	0.998581	NS	NS
PWY.621	454	454	15	439	-0.0780816	0.122808	0.525237	0.99897	-0.043329	0.127922	0.735004	0.980797	anti_histamine	305	305	14	291	-0.0132238	0.09286	0.886856	0.996791	0.0187684	0.0983913	0.848867	0.989322	anti_histamine	1124	1124	69	1055	-0.0560964	0.0412011	0.173624	0.970144	-0.0591936	0.0453457	0.192043	0.935949	anti_histamine	66.3052	115.969	589.09	0.0360056	-0.0515406	-1.43146	0.152298	0.998581	NS	NS
PWY.6285	454	153	15	439	0.362003	0.700171	0.605402	0.99897	0.232509	0.727233	0.749351	0.980797	anti_histamine	305	90	14	291	0.44335	0.612109	0.469451	0.996791	0.182979	0.642571	0.77605	0.989322	anti_histamine	1124	307	69	1055	-0.202642	0.305754	0.507621	0.970144	-0.575997	0.330875	0.0819989	0.935949	anti_histamine	2.03982	2.66896	10.6968	0.254777	-0.0159627	-0.0626537	0.950042	0.998581	NS	NS
PWY.6703	454	454	15	439	0.0282164	0.0823798	0.732128	0.99897	0.0901304	0.0884064	0.308591	0.980797	anti_histamine	305	305	14	291	0.00843323	0.0904877	0.925809	0.996791	0.0183077	0.0983478	0.852468	0.989322	anti_histamine	1124	1124	69	1055	0.0385937	0.0295728	0.192149	0.970144	0.0327879	0.0325429	0.313908	0.935949	anti_histamine	147.353	122.13	1143.44	0.0266036	0.0349045	1.31202	0.189513	0.998581	NS	NS
PWY.6823	454	145	15	439	0.478433	0.52384	0.361577	0.99897	0.326572	0.542007	0.54717	0.980797	anti_histamine	305	68	14	291	-0.00559369	0.334724	0.986678	0.996791	-0.0132221	0.355756	0.970381	0.989322	anti_histamine	1124	234	69	1055	-0.250772	0.203611	0.218349	0.970144	-0.446583	0.22044	0.0430246	0.935949	anti_histamine	3.6442	8.92539	24.1212	0.16509	-0.118704	-0.719025	0.472125	0.998581	NS	NS
PWY.7328	454	224	15	439	-0.0145027	0.645233	0.982078	0.99897	-0.219539	0.687259	0.74956	0.980797	anti_histamine	305	107	14	291	-0.152702	0.534283	0.775224	0.996791	0.127739	0.576269	0.824745	0.989322	anti_histamine	1124	415	69	1055	-0.203605	0.284173	0.473842	0.970144	-0.382269	0.309596	0.217199	0.935949	anti_histamine	2.40196	3.50314	12.3833	0.233837	-0.169018	-0.722805	0.4698	0.998581	NS	NS
PWY.7456	454	333	15	439	0.57652	0.792675	0.467425	0.99897	1.09598	0.818221	0.181185	0.980797	anti_histamine	305	265	14	291	0.00509794	0.628102	0.99353	0.996791	0.0418027	0.651203	0.948865	0.989322	anti_histamine	1124	1045	69	1055	0.241616	0.250815	0.335593	0.970144	0.301179	0.272143	0.268673	0.935949	anti_histamine	1.59151	2.53477	15.8962	0.223481	0.238294	1.06628	0.286296	0.998581	NS	NS
PWY0.1338	454	175	15	439	0.354369	0.501689	0.480344	0.99897	0.0680718	0.529029	0.897681	0.980797	anti_histamine	305	93	14	291	-0.0379316	0.320748	0.905943	0.996791	0.0279797	0.331056	0.932711	0.989322	anti_histamine	1124	331	69	1055	-0.213358	0.196361	0.277466	0.970144	-0.433629	0.212107	0.0411593	0.935949	anti_histamine	3.97312	9.72016	25.9352	0.158853	-0.113409	-0.713925	0.475274	0.998581	NS	NS
PWY0.1479	454	162	15	439	-0.673775	0.639897	0.292948	0.99897	-0.690454	0.685916	0.314733	0.980797	anti_histamine	305	67	14	291	0.372181	0.464198	0.423324	0.996791	0.192168	0.491783	0.696291	0.989322	anti_histamine	1124	220	69	1055	0.381141	0.213549	0.0745664	0.970144	0.515677	0.232848	0.0269928	0.935949	anti_histamine	2.44219	4.6408	21.9282	0.185659	0.290904	1.56687	0.117145	0.998581	NS	NS
PWY490.3	454	180	15	439	-0.171584	0.548529	0.754576	0.99897	-0.150716	0.589566	0.798362	0.980797	anti_histamine	305	128	14	291	0.335504	0.500322	0.50301	0.996791	0.410866	0.532023	0.440645	0.989322	anti_histamine	1124	483	69	1055	-0.240488	0.25738	0.350314	0.970144	-0.522213	0.281774	0.0641125	0.935949	anti_histamine	3.32354	3.99486	15.0957	0.211222	-0.127612	-0.60416	0.545737	0.998581	NS	NS
PYRIDNUCSAL.PWY	454	437	15	439	-0.174305	0.202053	0.388813	0.99897	-0.0936682	0.204111	0.646563	0.980797	anti_histamine	305	291	14	291	0.183316	0.251605	0.466854	0.996791	-0.007418	0.264803	0.977674	0.989322	anti_histamine	1124	1094	69	1055	-0.0816308	0.0919878	0.375058	0.970144	-0.107058	0.100617	0.287572	0.935949	anti_histamine	24.4946	15.7965	118.179	0.0794377	-0.069545	-0.875466	0.38132	0.998581	NS	NS
THRESYN.PWY	454	454	15	439	-0.0927466	0.057884	0.109814	0.99897	-0.125525	0.0609481	0.0400943	0.980797	anti_histamine	305	305	14	291	0.0478308	0.0583376	0.412932	0.996791	0.0450084	0.0635936	0.479727	0.989322	anti_histamine	1124	1124	69	1055	-0.0234802	0.0203252	0.248247	0.970144	-0.0271799	0.0222788	0.222739	0.935949	anti_histamine	298.457	293.835	2420.64	0.0182182	-0.023387	-1.28372	0.19924	0.998581	NS	NS
URDEGR.PWY	454	110	15	439	0.179671	0.400338	0.653799	0.99897	0.290898	0.424805	0.493882	0.980797	anti_histamine	305	74	14	291	-0.162407	0.380967	0.670195	0.996791	-0.145448	0.399172	0.715869	0.989322	anti_histamine	1124	284	69	1055	-0.169058	0.209372	0.419579	0.970144	-0.330829	0.228459	0.147883	0.935949	anti_histamine	6.23945	6.8901	22.8119	0.166802	-0.107243	-0.642937	0.520265	0.998581	NS	NS
PWY.6606	454	443	15	439	-0.1316	0.192254	0.494032	0.99897	-0.16749	0.203284	0.410502	0.980797	anti_histamine	305	303	14	291	0.0333935	0.125225	0.789914	0.996791	0.103221	0.128119	0.421183	0.989322	anti_histamine	1124	1122	69	1055	-0.0604872	0.0563718	0.283504	0.970144	-0.0765134	0.0616189	0.214614	0.935949	anti_histamine	27.055	63.7703	314.685	0.0496591	-0.050468	-1.01629	0.309491	0.998581	NS	NS
PWY.7208	454	454	15	439	-0.0772755	0.0967722	0.424997	0.99897	-0.04644	0.103095	0.652628	0.980797	anti_histamine	305	305	14	291	-0.0509361	0.0972759	0.600929	0.996791	0.0270512	0.104849	0.796606	0.989322	anti_histamine	1124	1124	69	1055	0.0319081	0.0388248	0.411338	0.970144	0.0392735	0.0425471	0.356183	0.935949	anti_histamine	106.782	105.679	663.409	0.0337894	0.00860129	0.254556	0.799066	0.998581	NS	NS
PWY66.400	454	453	15	439	0.146245	0.241288	0.544766	0.99897	0.109218	0.255464	0.66923	0.980797	anti_histamine	305	300	14	291	-0.00541558	0.282975	0.984744	0.996791	-0.264392	0.286348	0.356698	0.989322	anti_histamine	1124	1118	69	1055	0.0783516	0.111376	0.481899	0.970144	-0.102594	0.120726	0.395622	0.935949	anti_histamine	17.1762	12.4883	80.6154	0.0952252	0.0794402	0.834235	0.404149	0.998581	NS	NS
PWY.5103	454	454	15	439	0.00905911	0.0713146	0.898975	0.99897	0.01754	0.0761722	0.818003	0.980797	anti_histamine	305	305	14	291	0.0312781	0.055943	0.576509	0.996791	0.0296522	0.0615928	0.630615	0.989322	anti_histamine	1124	1124	69	1055	-0.0154417	0.0184395	0.402532	0.970144	-0.0167147	0.0200231	0.404033	0.935949	anti_histamine	196.627	319.527	2941.06	0.0170074	-0.00973025	-0.57212	0.567241	0.998581	NS	NS
ASPASN.PWY	454	454	15	439	-0.105981	0.1118	0.343682	0.99897	-0.14613	0.118247	0.217271	0.980797	anti_histamine	305	305	14	291	0.0460838	0.136764	0.736388	0.996791	-0.0109779	0.144545	0.939519	0.989322	anti_histamine	1124	1124	69	1055	0.0393892	0.0471861	0.40403	0.970144	0.0607973	0.0515672	0.238663	0.935949	anti_histamine	80.0045	53.4635	449.13	0.0414301	0.0200407	0.483724	0.628582	0.998581	NS	NS
HISDEG.PWY	454	447	15	439	-0.432178	0.271764	0.112514	0.99897	-0.333283	0.289405	0.250192	0.980797	anti_histamine	305	300	14	291	-0.0445472	0.31415	0.887333	0.996791	0.0503918	0.335892	0.880863	0.989322	anti_histamine	1124	1113	69	1055	0.11879	0.115855	0.305431	0.970144	0.137929	0.128136	0.281984	0.935949	anti_histamine	13.54	10.1327	74.5031	0.100925	0.0259447	0.25707	0.797125	0.998581	NS	NS
PWY.5030	454	434	15	439	-0.356245	0.400256	0.373931	0.99897	-0.257644	0.4322	0.551434	0.980797	anti_histamine	305	294	14	291	-0.226512	0.26286	0.389563	0.996791	-0.139425	0.279042	0.617753	0.989322	anti_histamine	1124	1102	69	1055	0.154845	0.107058	0.148361	0.970144	0.112421	0.117653	0.33953	0.935949	anti_histamine	6.24201	14.4728	87.2491	0.0962411	0.0741746	0.770716	0.440875	0.998581	NS	NS
PWY.6387	454	454	15	439	0.0259424	0.034016	0.446087	0.99897	0.0312938	0.0350009	0.371826	0.980797	anti_histamine	305	305	14	291	-0.0113772	0.0335905	0.735084	0.996791	0.00342065	0.0359434	0.924258	0.989322	anti_histamine	1124	1124	69	1055	-0.0207393	0.0127945	0.105312	0.970144	-0.0115029	0.0138273	0.405655	0.935949	anti_histamine	864.237	886.269	6108.78	0.01128	-0.0145503	-1.28992	0.197079	0.998581	NS	NS
PWY.7187	454	454	15	439	-0.0403433	0.0702314	0.565972	0.99897	-0.0698113	0.0739378	0.345653	0.980797	anti_histamine	305	305	14	291	0.0315497	0.0836835	0.706435	0.996791	0.0236326	0.0904034	0.79398	0.989322	anti_histamine	1124	1124	69	1055	0.0217595	0.0292175	0.456585	0.970144	0.0251735	0.0320999	0.433083	0.935949	anti_histamine	202.739	142.798	1171.42	0.0256752	0.0143812	0.560119	0.575398	0.998581	NS	NS
PEPTIDOGLYCANSYN.PWY	454	454	15	439	0.0241974	0.034112	0.478489	0.99897	0.0302553	0.035336	0.392399	0.980797	anti_histamine	305	305	14	291	-0.0094034	0.0314062	0.764845	0.996791	0.00675051	0.0331949	0.839019	0.989322	anti_histamine	1124	1124	69	1055	-0.0186041	0.012083	0.123921	0.970144	-0.01057	0.0130264	0.417301	0.935949	anti_histamine	859.379	1013.84	6849.36	0.0107072	-0.0133178	-1.24381	0.21357	0.998581	NS	NS
POLYAMINSYN3.PWY	454	250	15	439	0.677276	0.665132	0.309117	0.99897	0.572464	0.699458	0.413598	0.980797	anti_histamine	305	185	14	291	-0.0230153	0.607416	0.9698	0.996791	0.0455091	0.662529	0.945288	0.989322	anti_histamine	1124	713	69	1055	-0.165306	0.318352	0.603686	0.970144	-0.279231	0.348554	0.423242	0.935949	anti_histamine	2.2604	2.71036	9.867	0.259607	-0.0109544	-0.0421961	0.966342	0.998581	NS	NS
PWY.5837	454	305	15	439	0.983501	0.635882	0.122664	0.99897	0.89775	0.65512	0.171349	0.980797	anti_histamine	305	173	14	291	-0.204912	0.57432	0.721501	0.996791	-0.187611	0.619513	0.762253	0.989322	anti_histamine	1124	656	69	1055	0.199982	0.289874	0.490405	0.970144	-0.28924	0.315177	0.358979	0.935949	anti_histamine	2.47313	3.03175	11.9009	0.239692	0.240785	1.00456	0.315108	0.998581	NS	NS
PWY.5840	454	258	15	439	0.718129	0.739	0.331707	0.99897	0.621311	0.782014	0.427378	0.980797	anti_histamine	305	143	14	291	0.0767609	0.691011	0.911624	0.996791	0.317903	0.743403	0.669267	0.989322	anti_histamine	1124	582	69	1055	0.218067	0.342471	0.524421	0.970144	-0.345943	0.372863	0.353718	0.935949	anti_histamine	1.8311	2.09426	8.52613	0.283393	0.267839	0.945113	0.344601	0.998581	NS	NS
PWY.5863	454	294	15	439	1.13268	0.61975	0.0682824	0.99897	0.982218	0.647125	0.129856	0.980797	anti_histamine	305	171	14	291	-0.10114	0.567959	0.858784	0.996791	-0.128254	0.612146	0.834207	0.989322	anti_histamine	1124	652	69	1055	0.214172	0.28991	0.460212	0.970144	-0.284441	0.315636	0.367701	0.935949	anti_histamine	2.60356	3.10003	11.898	0.238355	0.294501	1.23556	0.216623	0.998581	NS	NS
PWY.5899	454	305	15	439	1.28716	0.72376	0.0760256	0.99897	1.26268	0.748189	0.0922637	0.980797	anti_histamine	305	173	14	291	-0.120963	0.689135	0.860783	0.996791	-0.106324	0.741867	0.886147	0.989322	anti_histamine	1124	656	69	1055	0.252686	0.342127	0.460321	0.970144	-0.324758	0.372616	0.383642	0.935949	anti_histamine	1.90902	2.10567	8.54332	0.282189	0.347291	1.23071	0.218433	0.998581	NS	NS
METHGLYUT.PWY	454	179	15	439	0.205361	0.55596	0.712023	0.99897	-0.0669459	0.586802	0.909227	0.982231	anti_histamine	305	76	14	291	-0.0762221	0.361977	0.833368	0.996791	-0.129284	0.376189	0.731375	0.989322	anti_histamine	1124	277	69	1055	-0.170274	0.212657	0.423478	0.970144	-0.376346	0.228207	0.0994104	0.935949	anti_histamine	3.23529	7.63199	22.1126	0.174131	-0.11166	-0.64124	0.521367	0.998581	NS	NS
PWY.7409	454	165	15	439	0.219803	0.580462	0.705118	0.99897	-0.0475409	0.618598	0.938779	0.988892	anti_histamine	305	78	14	291	-0.180592	0.419291	0.666993	0.996791	-0.211017	0.447333	0.637517	0.989322	anti_histamine	1124	281	69	1055	-0.285759	0.223498	0.201311	0.970144	-0.510239	0.241793	0.0350689	0.935949	anti_histamine	2.96792	5.68813	20.0196	0.186743	-0.212573	-1.13832	0.254987	0.998581	NS	NS
PWY0.1061	454	443	15	439	0.0608434	0.316175	0.847492	0.99897	-0.026242	0.316713	0.934008	0.988892	anti_histamine	305	302	14	291	-0.0600411	0.274492	0.827007	0.996791	-0.367748	0.287203	0.201525	0.989322	anti_histamine	1124	1110	69	1055	0.0669167	0.113652	0.556124	0.970144	-0.113007	0.119548	0.344728	0.935949	anti_histamine	10.0033	13.2721	77.4191	0.0996545	0.0495796	0.497515	0.618826	0.998581	NS	NS
CITRULBIO.PWY	454	423	15	439	0.212747	0.464559	0.647211	0.99897	-0.0225647	0.467254	0.961508	0.9924	anti_histamine	305	293	14	291	-0.0313753	0.23139	0.892237	0.996791	-0.138585	0.239555	0.563435	0.989322	anti_histamine	1124	1096	69	1055	0.188181	0.0970326	0.0527155	0.970144	0.229046	0.106579	0.0318574	0.935949	anti_histamine	4.6336	18.6771	106.21	0.087868	0.1574	1.79132	0.073242	0.949391	NS	NS
PWY.4984	454	421	15	439	0.234343	0.465745	0.615107	0.99897	0.00709979	0.466742	0.987871	0.9924	anti_histamine	305	293	14	291	-0.0385659	0.23743	0.871081	0.996791	-0.144555	0.246648	0.558348	0.989322	anti_histamine	1124	1096	69	1055	0.190596	0.0996312	0.0560082	0.970144	0.231801	0.109332	0.0342273	0.935949	anti_histamine	4.61004	17.739	100.742	0.0901337	0.159209	1.76637	0.0773342	0.953789	NS	NS
PWY.6590	454	266	15	439	-0.224563	0.665999	0.73614	0.99897	-0.208263	0.696776	0.765176	0.980797	anti_histamine	305	221	14	291	-0.041105	0.594627	0.944935	0.996791	-0.00633162	0.625364	0.991929	0.994041	anti_histamine	1124	939	69	1055	-0.38318	0.263952	0.146865	0.970144	-0.291326	0.288493	0.312809	0.935949	anti_histamine	2.25452	2.82821	14.3533	0.226828	-0.315004	-1.38873	0.164913	0.998581	NS	NS
PWY.5659	454	453	15	439	-0.152913	0.128801	0.235802	0.99897	-0.0846823	0.137325	0.537822	0.980797	anti_histamine	305	305	14	291	0.0535236	0.1125	0.634594	0.996791	0.11269	0.122638	0.359002	0.989322	anti_histamine	1124	1124	69	1055	0.0574853	0.0444591	0.196281	0.970144	0.0365949	0.048776	0.45326	0.947036	anti_histamine	60.2783	79.0118	505.916	0.0393687	0.0373437	0.948563	0.342843	0.998581	NS	NS
PWY.6901	454	449	15	439	0.00777965	0.177308	0.965023	0.99897	-0.0321481	0.187743	0.86413	0.980797	anti_histamine	305	298	14	291	0.0476705	0.227675	0.834299	0.996791	-0.0210528	0.235934	0.928968	0.989322	anti_histamine	1124	1116	69	1055	0.0421691	0.0843834	0.617364	0.970144	-0.0667679	0.0915049	0.465757	0.947036	anti_histamine	31.8086	19.2917	140.438	0.0722557	0.0370122	0.512239	0.608484	0.998581	NS	NS
PWY.6386	454	454	15	439	0.0200691	0.0342387	0.558079	0.99897	0.0249778	0.0351677	0.477974	0.980797	anti_histamine	305	305	14	291	-0.010075	0.0339091	0.766592	0.996791	0.00422289	0.0363638	0.907643	0.989322	anti_histamine	1124	1124	69	1055	-0.0206581	0.0132293	0.118681	0.970144	-0.0107403	0.0142916	0.452512	0.947036	anti_histamine	853.034	869.695	5713.84	0.0115961	-0.0147487	-1.27186	0.203422	0.998581	NS	NS
FUC.RHAMCAT.PWY	454	253	15	439	0.511669	0.718939	0.477029	0.99897	0.391494	0.76219	0.607787	0.980797	anti_histamine	305	155	14	291	0.399629	0.670783	0.551785	0.996791	0.409326	0.730518	0.575734	0.989322	anti_histamine	1124	541	69	1055	0.220166	0.344303	0.522659	0.970144	-0.276534	0.374261	0.460141	0.947036	anti_histamine	1.93471	2.22247	8.43563	0.281798	0.296624	1.05261	0.292519	0.998581	NS	NS
PWY0.1241	454	246	15	439	0.28949	0.593476	0.625945	0.99897	0.00219356	0.618478	0.997172	0.997172	anti_histamine	305	133	14	291	0.14944	0.480322	0.755923	0.996791	0.021602	0.510883	0.966305	0.989322	anti_histamine	1124	496	69	1055	0.167489	0.252795	0.507756	0.970144	-0.199051	0.273378	0.466702	0.947036	anti_histamine	2.83918	4.33445	15.6481	0.209327	0.179239	0.856263	0.391852	0.998581	NS	NS
X1CMET2.PWY	454	454	15	439	0.0367973	0.0771799	0.633764	0.99897	0.0266475	0.0816745	0.744397	0.980797	anti_histamine	305	305	14	291	0.202898	0.0898408	0.0246474	0.829795	0.179879	0.0943252	0.0576133	0.888975	anti_histamine	1124	1124	69	1055	0.0649758	0.0330566	0.0495939	0.970144	0.0245062	0.0361563	0.498054	0.95402	anti_histamine	167.877	123.895	915.13	0.0287848	0.0752147	2.613	0.00897522	0.748849	NS	NS
COMPLETE.ARO.PWY	454	454	15	439	0.0333686	0.0371733	0.36988	0.99897	0.0352237	0.0396414	0.374796	0.980797	anti_histamine	305	305	14	291	0.0532683	0.0369365	0.150348	0.970277	0.0810819	0.0387571	0.0374307	0.888975	anti_histamine	1124	1124	69	1055	-0.0170993	0.0141022	0.225571	0.970144	-0.0104642	0.0152685	0.493271	0.95402	anti_histamine	723.664	732.975	5028.33	0.0124178	-0.00351409	-0.282987	0.777186	0.998581	NS	NS
PWY.821	454	287	15	439	-0.0106601	0.672773	0.987365	0.99897	-0.0853054	0.711198	0.904587	0.980797	anti_histamine	305	207	14	291	-0.109017	0.630539	0.862851	0.996791	-0.141837	0.684272	0.83595	0.989322	anti_histamine	1124	837	69	1055	-0.27223	0.307098	0.375561	0.970144	-0.242377	0.338557	0.474201	0.95402	anti_histamine	2.20934	2.51522	10.6034	0.255422	-0.207746	-0.813345	0.416021	0.998581	NS	NS
P122.PWY	454	158	15	439	-0.168659	0.608261	0.781696	0.99897	-0.402791	0.643126	0.531477	0.980797	anti_histamine	305	83	14	291	0.0789336	0.48128	0.869836	0.996791	-0.190658	0.518312	0.713284	0.989322	anti_histamine	1124	328	69	1055	0.355337	0.25081	0.156833	0.970144	0.190146	0.27489	0.489263	0.95402	anti_histamine	2.70284	4.31723	15.8968	0.208892	0.241466	1.15593	0.247708	0.998581	NS	NS
PPGPPMET.PWY	454	440	15	439	0.244594	0.234667	0.297872	0.99897	0.211197	0.243263	0.385843	0.980797	anti_histamine	305	295	14	291	-0.00410998	0.219695	0.985087	0.996791	0.112734	0.236689	0.634273	0.989322	anti_histamine	1124	1110	69	1055	-0.0976109	0.10508	0.353135	0.970144	-0.0775935	0.114642	0.498662	0.95402	anti_histamine	18.1591	20.7187	90.5648	0.0878945	-0.0346382	-0.394089	0.693516	0.998581	NS	NS
PWY.7242	454	453	15	439	0.212803	0.18644	0.254333	0.99897	0.267028	0.200174	0.182984	0.980797	anti_histamine	305	305	14	291	-0.0613168	0.150035	0.683066	0.996791	-0.0840967	0.160932	0.601718	0.989322	anti_histamine	1124	1123	69	1055	-0.0709266	0.0533953	0.184342	0.970144	-0.0387253	0.0586522	0.509233	0.960083	anti_histamine	28.769	44.4235	350.747	0.0485678	-0.0506654	-1.04319	0.29686	0.998581	NS	NS
COLANSYN.PWY	454	389	15	439	0.438779	0.606536	0.46981	0.99897	0.308537	0.631403	0.625357	0.980797	anti_histamine	305	232	14	291	-1.99626	0.637938	0.0019262	0.361765	-2.13798	0.685587	0.00201925	0.46901	anti_histamine	1124	853	69	1055	0.23743	0.317409	0.454602	0.970144	-0.107272	0.347246	0.75744	0.983826	anti_histamine	2.71824	2.45722	9.92573	0.257332	-0.0897858	-0.34891	0.727157	0.998581	NS	NS
PWY.7323	454	381	15	439	0.549085	0.608022	0.366987	0.99897	0.517971	0.636122	0.415982	0.980797	anti_histamine	305	230	14	291	-1.77186	0.603631	0.00359115	0.361765	-1.91891	0.644317	0.00316899	0.46901	anti_histamine	1124	837	69	1055	0.253286	0.300443	0.399384	0.970144	-0.0342634	0.328504	0.91695	0.983826	anti_histamine	2.70496	2.74446	11.0784	0.245976	-0.0345805	-0.140585	0.888198	0.998581	NS	NS
FOLSYN.PWY	454	411	15	439	-0.0201418	0.55223	0.970921	0.99897	-0.0830925	0.584135	0.886956	0.980797	anti_histamine	305	291	14	291	-0.545111	0.191646	0.00477577	0.361765	-0.496108	0.204395	0.0159289	0.785828	anti_histamine	1124	1099	69	1055	-0.0407953	0.0730555	0.576677	0.970144	-0.0225312	0.0798554	0.777885	0.983826	anti_histamine	3.27914	27.2271	187.368	0.0677481	-0.103507	-1.52783	0.126556	0.998581	NS	NS
PWY.6612	454	411	15	439	-0.0298128	0.535473	0.955626	0.99897	-0.0965018	0.566079	0.864724	0.980797	anti_histamine	305	291	14	291	-0.61023	0.208871	0.00376456	0.361765	-0.542917	0.222205	0.0152511	0.785828	anti_histamine	1124	1099	69	1055	-0.0492054	0.0828178	0.552543	0.970144	-0.0154951	0.0904469	0.864008	0.983826	anti_histamine	3.48758	22.9215	145.798	0.0762034	-0.123487	-1.6205	0.105126	0.998581	NS	NS
TRPSYN.PWY	454	454	15	439	-0.135849	0.0988094	0.1699	0.99897	-0.145201	0.105775	0.170636	0.980797	anti_histamine	305	305	14	291	0.238773	0.100541	0.018194	0.78754	0.27279	0.108928	0.0128792	0.785828	anti_histamine	1124	1124	69	1055	-0.018488	0.0355995	0.603633	0.970144	-0.00728099	0.0393208	0.853132	0.983826	anti_histamine	102.424	98.9263	789.062	0.0317755	-0.0049287	-0.15511	0.876734	0.998581	NS	NS
CALVIN.PWY	454	454	15	439	-0.0125666	0.0569587	0.825488	0.99897	-0.00470603	0.0594119	0.936906	0.988892	anti_histamine	305	305	14	291	0.0922986	0.0573596	0.108659	0.970277	0.152807	0.0618984	0.0142025	0.785828	anti_histamine	1124	1124	69	1055	-0.0106844	0.0209482	0.610126	0.970144	0.00970327	0.0224746	0.666015	0.983826	anti_histamine	308.234	303.94	2278.81	0.0185985	-5.80726e-05	-0.00312244	0.997509	0.998581	NS	NS
PWY.6531	454	310	15	439	0.166177	0.668678	0.803852	0.99897	0.494189	0.711551	0.48776	0.980797	anti_histamine	305	197	14	291	-1.41279	0.581782	0.0157577	0.78754	-1.39891	0.629823	0.0271919	0.888975	anti_histamine	1124	747	69	1055	0.146794	0.274749	0.593251	0.970144	0.068197	0.301731	0.821229	0.983826	anti_histamine	2.23649	2.95447	13.2473	0.232884	-0.100756	-0.432645	0.665273	0.998581	NS	NS
PWY.3841	454	454	15	439	0.0426459	0.0770468	0.580202	0.99897	0.0170765	0.0806556	0.832434	0.980797	anti_histamine	305	305	14	291	0.215211	0.101425	0.0346762	0.852395	0.179139	0.105747	0.0914423	0.888975	anti_histamine	1124	1124	69	1055	0.0770666	0.0395323	0.0514916	0.970144	0.0213356	0.043072	0.620457	0.983826	anti_histamine	168.458	97.2095	639.877	0.0332311	0.085493	2.57268	0.0100915	0.748849	NS	NS
HEME.BIOSYNTHESIS.II	454	323	15	439	-0.0897382	0.614947	0.884045	0.99897	-0.368568	0.6512	0.571726	0.980797	anti_histamine	305	185	14	291	-1.08672	0.516527	0.0362249	0.852395	-1.12798	0.554732	0.0430143	0.888975	anti_histamine	1124	747	69	1055	0.463544	0.265153	0.080702	0.970144	0.173513	0.290158	0.549969	0.983826	anti_histamine	2.64438	3.74813	14.2235	0.220241	0.110727	0.502755	0.615136	0.998581	NS	NS
POLYAMSYN.PWY	454	451	15	439	-0.0047688	0.172445	0.977951	0.99897	-0.0329475	0.183051	0.857253	0.980797	anti_histamine	305	302	14	291	0.359924	0.171373	0.0365714	0.852395	0.357677	0.179062	0.0468284	0.888975	anti_histamine	1124	1119	69	1055	-0.0859323	0.0653194	0.188593	0.970144	-0.0212252	0.0710864	0.765317	0.983826	anti_histamine	33.6278	34.0499	234.377	0.0575383	-0.0266362	-0.46293	0.643415	0.998581	NS	NS
PWY.5918	454	313	15	439	0.041058	0.680108	0.951889	0.99897	-0.218383	0.717634	0.761052	0.980797	anti_histamine	305	182	14	291	-1.23255	0.608711	0.0437735	0.947384	-1.21671	0.658854	0.0659098	0.888975	anti_histamine	1124	745	69	1055	0.492433	0.308131	0.110297	0.970144	0.153966	0.337701	0.648536	0.983826	anti_histamine	2.16194	2.69884	10.5325	0.25488	0.126603	0.496717	0.619389	0.998581	NS	NS
ARO.PWY	454	454	15	439	0.0314425	0.0387405	0.417464	0.99897	0.0359301	0.04141	0.386117	0.980797	anti_histamine	305	305	14	291	0.0415674	0.0368234	0.259911	0.970277	0.0667763	0.0386754	0.0854634	0.888975	anti_histamine	1124	1124	69	1055	-0.0125241	0.0141891	0.377611	0.970144	-0.0078898	0.0153514	0.607395	0.983826	anti_histamine	666.299	737.484	4966.98	0.0125286	-0.00166412	-0.132825	0.894332	0.998581	NS	NS
NONOXIPENT.PWY	454	454	15	439	-0.00540883	0.0747614	0.942359	0.99897	0.0137459	0.0785597	0.86119	0.980797	anti_histamine	305	305	14	291	0.0975898	0.0785413	0.215018	0.970277	0.155239	0.0855829	0.0708275	0.888975	anti_histamine	1124	1124	69	1055	-0.050848	0.028453	0.0741958	0.970144	-0.0106688	0.0307337	0.728556	0.983826	anti_histamine	178.914	162.108	1235.22	0.0251877	-0.0304243	-1.2079	0.227085	0.998581	NS	NS
PWY.6609	454	454	15	439	-0.159639	0.0601917	0.00829199	0.99897	-0.163371	0.0629025	0.00975292	0.980797	anti_histamine	305	305	14	291	0.111144	0.0600883	0.0653555	0.970277	0.108614	0.0662097	0.102112	0.888975	anti_histamine	1124	1124	69	1055	0.0123681	0.0218479	0.571441	0.970144	0.00377475	0.0237633	0.873818	0.983826	anti_histamine	276.011	276.962	2094.98	0.0194332	0.00477034	0.245473	0.80609	0.998581	NS	NS
PWY.5022	454	325	15	439	-0.385814	0.600437	0.520848	0.99897	-0.442072	0.646167	0.494283	0.980797	anti_histamine	305	211	14	291	0.57483	0.566511	0.31108	0.970277	0.696957	0.603047	0.248838	0.989322	anti_histamine	1124	899	69	1055	0.204751	0.262881	0.436219	0.970144	0.17202	0.286587	0.548476	0.983826	anti_histamine	2.77374	3.11589	14.4704	0.221621	0.180933	0.816406	0.414268	0.998581	NS	NS
PWY.7237	454	449	15	439	-0.139137	0.205443	0.498608	0.99897	-0.0337823	0.216413	0.876034	0.980797	anti_histamine	305	305	14	291	-0.249592	0.165801	0.133292	0.970277	-0.193617	0.16555	0.243246	0.989322	anti_histamine	1124	1124	69	1055	-0.0410471	0.0716288	0.566724	0.970144	-0.0327301	0.0779388	0.674609	0.983826	anti_histamine	23.6929	36.377	194.906	0.0626254	-0.0799147	-1.27607	0.20193	0.998581	NS	NS
PWY.6630	454	293	15	439	0.0702488	0.806665	0.930643	0.99897	-0.234705	0.844158	0.781131	0.980797	anti_histamine	305	196	14	291	-0.70028	0.755727	0.354868	0.970277	-0.496709	0.779578	0.524578	0.989322	anti_histamine	1124	635	69	1055	0.232453	0.376526	0.537122	0.970144	-0.125504	0.408153	0.758528	0.983826	anti_histamine	1.53679	1.75094	7.05358	0.310966	0.0504229	0.162149	0.871188	0.998581	NS	NS
PWY0.781	454	446	15	439	-0.0113543	0.152223	0.940577	0.99897	0.0704355	0.164756	0.669245	0.980797	anti_histamine	305	302	14	291	0.152617	0.164415	0.354045	0.970277	0.187277	0.173459	0.281297	0.989322	anti_histamine	1124	1117	69	1055	-0.0354691	0.0657327	0.589585	0.970144	0.00853661	0.0709564	0.904262	0.983826	anti_histamine	43.1556	36.9929	231.439	0.0566513	-0.00979883	-0.172967	0.862677	0.998581	NS	NS
HEMESYN2.PWY	454	439	15	439	-0.0492054	0.386828	0.898839	0.99897	-0.279323	0.403692	0.489391	0.980797	anti_histamine	305	284	14	291	-0.423755	0.402744	0.293575	0.970277	-0.415924	0.434102	0.338877	0.989322	anti_histamine	1124	1057	69	1055	0.211264	0.190215	0.266954	0.970144	0.0703084	0.208726	0.736299	0.983826	anti_histamine	6.6829	6.16511	27.6383	0.157161	0.0715709	0.455397	0.648824	0.998581	NS	NS
NONMEVIPP.PWY	454	454	15	439	0.0303205	0.0482195	0.529814	0.99897	0.0411701	0.0495496	0.40655	0.980797	anti_histamine	305	305	14	291	-0.0385724	0.0406253	0.343182	0.970277	0.0101668	0.0429444	0.813048	0.989322	anti_histamine	1124	1124	69	1055	-0.01208	0.0158281	0.445505	0.970144	0.00282542	0.0169287	0.867479	0.983826	anti_histamine	430.085	605.909	3991.57	0.0141033	-0.0116456	-0.825737	0.408953	0.998581	NS	NS
PWY.5177	454	436	15	439	-0.198132	0.456248	0.664311	0.99897	0.0974632	0.468113	0.835176	0.980797	anti_histamine	305	305	14	291	0.193884	0.135508	0.153596	0.970277	0.194342	0.139077	0.163551	0.989322	anti_histamine	1124	1123	69	1055	-0.0662652	0.0456021	0.146477	0.970144	-0.00518082	0.0494246	0.916536	0.983826	anti_histamine	4.80394	54.4589	480.873	0.0430278	-0.0412085	-0.95772	0.338204	0.998581	NS	NS
PWY.5973	454	454	15	439	0.0702508	0.105872	0.507335	0.99897	0.084044	0.11099	0.449373	0.980797	anti_histamine	305	305	14	291	0.207518	0.142647	0.146786	0.970277	0.118861	0.147685	0.421646	0.989322	anti_histamine	1124	1124	69	1055	0.0571551	0.0579667	0.324348	0.970144	-0.0110361	0.0629312	0.860824	0.983826	anti_histamine	89.2147	49.1443	297.607	0.0478932	0.0767846	1.60325	0.10888	0.998581	NS	NS
PWY.7539	454	435	15	439	0.1921	0.234827	0.413799	0.99897	0.129097	0.249601	0.605313	0.980797	anti_histamine	305	300	14	291	-0.184675	0.185963	0.321511	0.970277	-0.114962	0.195435	0.5569	0.989322	anti_histamine	1124	1111	69	1055	-0.0508894	0.0763669	0.50531	0.970144	-0.0406794	0.082744	0.623085	0.983826	anti_histamine	18.1344	28.9167	171.471	0.0676477	-0.0484281	-0.715887	0.474061	0.998581	NS	NS
FUCCAT.PWY	454	397	15	439	0.0588916	0.556928	0.915834	0.99897	0.512211	0.583662	0.380702	0.980797	anti_histamine	305	293	14	291	0.267784	0.268116	0.318763	0.970277	0.357234	0.277537	0.199235	0.989322	anti_histamine	1124	1101	69	1055	-0.155474	0.103846	0.134642	0.970144	-0.0530793	0.112359	0.636734	0.983826	anti_histamine	3.22405	13.9109	92.7299	0.0954049	-0.0955912	-1.00195	0.316367	0.998581	NS	NS
PWY.6270	454	449	15	439	-0.155646	0.261758	0.552413	0.99897	-0.102838	0.266491	0.699784	0.980797	anti_histamine	305	299	14	291	0.392659	0.300098	0.191754	0.970277	0.128574	0.316495	0.684901	0.989322	anti_histamine	1124	1118	69	1055	0.0909576	0.106428	0.392937	0.970144	-0.0227457	0.115246	0.843579	0.983826	anti_histamine	14.5948	11.1039	88.2848	0.0936654	0.0887724	0.947762	0.343251	0.998581	NS	NS
PWY.7560	454	449	15	439	-0.168113	0.268915	0.532203	0.99897	-0.120726	0.273489	0.659148	0.980797	anti_histamine	305	299	14	291	0.397908	0.305553	0.193856	0.970277	0.127807	0.321987	0.691747	0.989322	anti_histamine	1124	1118	69	1055	0.0933526	0.109178	0.392708	0.970144	-0.0249899	0.118128	0.832499	0.983826	anti_histamine	13.8283	10.7109	83.894	0.0960326	0.0900919	0.938139	0.348173	0.998581	NS	NS
TEICHOICACID.PWY	454	93	15	439	-0.118531	0.413696	0.774617	0.99897	-0.240868	0.438548	0.583151	0.980797	anti_histamine	305	41	14	291	0.442844	0.299518	0.140324	0.970277	0.425922	0.313075	0.17485	0.989322	anti_histamine	1124	219	69	1055	0.221799	0.193156	0.251096	0.970144	-0.0747115	0.206523	0.717604	0.983826	anti_histamine	5.84302	11.1469	26.8029	0.151112	0.232655	1.53962	0.123653	0.998581	NS	NS
PWY.841	454	454	15	439	-0.0212285	0.0788475	0.787877	0.99897	-0.0678074	0.0826198	0.412306	0.980797	anti_histamine	305	305	14	291	0.164267	0.111097	0.14031	0.970277	0.13862	0.117251	0.238175	0.989322	anti_histamine	1124	1123	69	1055	0.01959	0.0381244	0.607463	0.970144	0.00631462	0.0418452	0.88008	0.983826	anti_histamine	160.851	81.0207	688.008	0.0327934	0.0251349	0.766463	0.443401	0.998581	NS	NS
DENOVOPURINE2.PWY	454	454	15	439	-0.0474186	0.0718445	0.509593	0.99897	-0.10658	0.0745605	0.15367	0.980797	anti_histamine	305	305	14	291	0.12332	0.0938535	0.189875	0.970277	0.102946	0.0998664	0.303568	0.989322	anti_histamine	1124	1123	69	1055	0.0229218	0.031289	0.463968	0.970144	0.0112768	0.0342726	0.742195	0.983826	anti_histamine	193.737	113.527	1021.45	0.0274337	0.0212438	0.774367	0.438714	0.998581	NS	NS
DTDPRHAMSYN.PWY	454	454	15	439	-0.0184822	0.0760397	0.808076	0.99897	0.0019844	0.0777782	0.979659	0.9924	anti_histamine	305	305	14	291	0.0707682	0.0686234	0.303258	0.970277	0.095823	0.0753683	0.204707	0.989322	anti_histamine	1124	1124	69	1055	-0.0183833	0.0249158	0.460781	0.970144	-0.00644416	0.0271367	0.812337	0.983826	anti_histamine	172.95	212.351	1610.83	0.0223823	-0.00890782	-0.397985	0.690641	0.998581	NS	NS
PWY.5464	454	262	15	439	-0.00818829	0.680854	0.99041	0.99897	-0.026562	0.708698	0.970121	0.9924	anti_histamine	305	161	14	291	0.753912	0.587297	0.200245	0.970277	0.287348	0.629179	0.64826	0.989322	anti_histamine	1124	555	69	1055	0.357542	0.302003	0.236703	0.970144	-0.157515	0.325958	0.629025	0.983826	anti_histamine	2.15721	2.89924	10.9642	0.249839	0.380027	1.52109	0.128238	0.998581	NS	NS
NAD.BIOSYNTHESIS.II	454	427	15	439	0.00461768	0.483359	0.992382	0.99897	0.0155931	0.485296	0.974384	0.9924	anti_histamine	305	289	14	291	0.516577	0.465344	0.267852	0.970277	0.0857137	0.459059	0.852027	0.989322	anti_histamine	1124	1081	69	1055	0.128395	0.199379	0.519722	0.970144	0.0148508	0.216469	0.945317	0.983826	anti_histamine	4.28016	4.61798	25.156	0.171362	0.165478	0.965664	0.334212	0.998581	NS	NS
COA.PWY.1	454	454	15	439	0.0507844	0.0377741	0.179517	0.99897	0.0436149	0.0387031	0.260472	0.980797	anti_histamine	305	305	14	291	-0.0182025	0.0406687	0.654796	0.996791	0.00655715	0.0441275	0.881992	0.989322	anti_histamine	1124	1124	69	1055	-0.00846658	0.015395	0.582461	0.970144	0.0054302	0.0166924	0.74501	0.983826	anti_histamine	700.829	604.614	4219.28	0.0134538	-0.0020159	-0.149838	0.880892	0.998581	NS	NS
NAGLIPASYN.PWY	454	343	15	439	0.919325	0.602086	0.127508	0.99897	0.792652	0.640613	0.216695	0.980797	anti_histamine	305	177	14	291	0.486731	0.55976	0.385254	0.996791	0.460295	0.593996	0.439085	0.989322	anti_histamine	1124	638	69	1055	0.177173	0.291051	0.542823	0.970144	-0.0363773	0.318618	0.909123	0.983826	anti_histamine	2.75856	3.19151	11.8049	0.237323	0.348124	1.46688	0.142409	0.998581	NS	NS
PWY.241	454	353	15	439	-0.503042	0.621835	0.418975	0.99897	-0.423563	0.651083	0.515712	0.980797	anti_histamine	305	281	14	291	-0.0790283	0.43878	0.857189	0.996791	-0.0306783	0.476012	0.948662	0.989322	anti_histamine	1124	1046	69	1055	-0.107495	0.206623	0.602993	0.970144	-0.131846	0.226321	0.56031	0.983826	anti_histamine	2.58613	5.19404	23.423	0.17902	-0.13554	-0.757123	0.448976	0.998581	NS	NS
PWY.6471	454	353	15	439	-1.21863	0.741619	0.101059	0.99897	-1.28536	0.781214	0.100691	0.980797	anti_histamine	305	225	14	291	-0.457363	0.685939	0.505436	0.996791	-0.903204	0.74591	0.227026	0.989322	anti_histamine	1124	917	69	1055	0.43221	0.334936	0.197169	0.970144	0.174263	0.36789	0.635822	0.983826	anti_histamine	1.81818	2.12535	8.91409	0.278881	0.0517218	0.185461	0.852867	0.998581	NS	NS
PWY.7221	454	454	15	439	0.0242364	0.0329666	0.462627	0.99897	0.0256127	0.0345273	0.458648	0.980797	anti_histamine	305	305	14	291	0.0180303	0.0290794	0.535731	0.996791	0.0292333	0.0305335	0.33928	0.989322	anti_histamine	1124	1124	69	1055	-0.00546295	0.0107398	0.611091	0.970144	0.00328159	0.0116393	0.778044	0.983826	anti_histamine	920.134	1182.58	8669.69	0.00963482	-0.0003471	-0.0360256	0.971262	0.998581	NS	NS
VALSYN.PWY	454	454	15	439	0.00450512	0.0386627	0.907292	0.99897	0.0141616	0.0409773	0.729835	0.980797	anti_histamine	305	305	14	291	0.00581397	0.0374696	0.876801	0.996791	0.0224572	0.0409249	0.583668	0.989322	anti_histamine	1124	1124	69	1055	0.00797228	0.0132121	0.54636	0.970144	0.00727352	0.0144075	0.613772	0.983826	anti_histamine	668.984	712.264	5728.73	0.0118595	0.00742983	0.626489	0.530994	0.998581	NS	NS
PWY.7111	454	454	15	439	-0.000407849	0.036183	0.991012	0.99897	0.00564061	0.038343	0.883123	0.980797	anti_histamine	305	305	14	291	0.00557313	0.037393	0.881625	0.996791	0.0224575	0.0408277	0.582768	0.989322	anti_histamine	1124	1124	69	1055	0.00774835	0.0131668	0.556332	0.970144	0.00740824	0.0143531	0.605863	0.983826	anti_histamine	763.819	715.188	5768.2	0.0117467	0.00667407	0.568167	0.569922	0.998581	NS	NS
PWY.7357	454	454	15	439	-0.0849234	0.0734172	0.248028	0.99897	-0.0963887	0.0776642	0.215318	0.980797	anti_histamine	305	305	14	291	0.0526982	0.0738498	0.476045	0.996791	0.0729569	0.0807958	0.367366	0.989322	anti_histamine	1124	1124	69	1055	-0.0394714	0.0257118	0.125032	0.970144	-0.0143927	0.0276078	0.602245	0.983826	anti_histamine	185.526	183.359	1512.64	0.023054	-0.034971	-1.51692	0.129287	0.998581	NS	NS
PWY0.862	454	348	15	439	0.160654	0.647816	0.804255	0.99897	0.216958	0.679743	0.74976	0.980797	anti_histamine	305	195	14	291	0.400041	0.627738	0.524436	0.996791	0.141219	0.674691	0.834368	0.989322	anti_histamine	1124	738	69	1055	0.510091	0.311777	0.102105	0.970144	0.147031	0.33833	0.663956	0.983826	anti_histamine	2.38285	2.53771	10.2876	0.256426	0.436977	1.7041	0.0883615	0.998581	NS	NS
PWY.4041	454	247	15	439	-0.414657	0.662168	0.531502	0.99897	-0.740885	0.698176	0.289256	0.980797	anti_histamine	305	131	14	291	-0.106484	0.552135	0.847201	0.996791	-0.156538	0.592872	0.79196	0.989322	anti_histamine	1124	508	69	1055	0.153652	0.288038	0.593834	0.970144	-0.0198419	0.314483	0.949703	0.983826	anti_histamine	2.28068	3.28027	12.0531	0.23827	0.0316218	0.132714	0.89442	0.998581	NS	NS
GOLPDLCAT.PWY	454	447	15	439	-0.130458	0.185177	0.481502	0.99897	-0.0793336	0.197523	0.688169	0.980797	anti_histamine	305	304	14	291	-0.125232	0.149711	0.403555	0.996791	-0.0360732	0.156428	0.817802	0.989322	anti_histamine	1124	1120	69	1055	-0.0532874	0.0669576	0.426297	0.970144	-0.0245889	0.0727955	0.735595	0.983826	anti_histamine	29.1625	44.6161	223.049	0.0580427	-0.0716832	-1.23501	0.216828	0.998581	NS	NS
PWY.7663	454	454	15	439	0.100864	0.131287	0.442751	0.99897	0.0832791	0.137028	0.543707	0.980797	anti_histamine	305	303	14	291	0.101302	0.210877	0.631312	0.996791	-0.0930025	0.226151	0.681235	0.989322	anti_histamine	1124	1124	69	1055	0.103721	0.0861212	0.228704	0.970144	0.0244703	0.0936218	0.793854	0.983826	anti_histamine	58.0169	22.4875	134.828	0.0681468	0.102699	1.50702	0.131804	0.998581	NS	NS
PWY66.409	454	448	15	439	-0.070852	0.191551	0.71165	0.99897	-0.168505	0.196014	0.390509	0.980797	anti_histamine	305	304	14	291	0.135571	0.191624	0.479822	0.996791	-0.0269545	0.200561	0.893193	0.989322	anti_histamine	1124	1120	69	1055	0.0548777	0.0721107	0.446809	0.970144	-0.0151774	0.0768937	0.843567	0.983826	anti_histamine	27.2541	27.2332	192.309	0.0636547	0.0498975	0.783877	0.433112	0.998581	NS	NS
BRANCHED.CHAIN.AA.SYN.PWY	454	454	15	439	0.0135997	0.0665477	0.838168	0.99897	0.026909	0.0707848	0.704039	0.980797	anti_histamine	305	305	14	291	0.0445571	0.0502607	0.376057	0.996791	0.0446894	0.055229	0.419154	0.989322	anti_histamine	1124	1124	69	1055	-0.0111516	0.0161525	0.49009	0.970144	-0.0102567	0.017538	0.558787	0.983826	anti_histamine	225.806	395.862	3832.86	0.014983	-0.00494622	-0.330121	0.741308	0.998581	NS	NS
COA.PWY	454	454	15	439	0.0778651	0.108482	0.473281	0.99897	0.163894	0.114085	0.151621	0.980797	anti_histamine	305	305	14	291	-0.0472578	0.105499	0.65452	0.996791	0.0562775	0.113543	0.620555	0.989322	anti_histamine	1124	1124	69	1055	-0.0290728	0.0345024	0.399614	0.970144	-0.012082	0.0377442	0.748953	0.983826	anti_histamine	84.9743	89.8464	840.045	0.0313903	-0.0217289	-0.692216	0.488802	0.998581	NS	NS
COBALSYN.PWY	454	444	15	439	0.0338875	0.174772	0.846352	0.99897	0.141196	0.183032	0.440934	0.980797	anti_histamine	305	304	14	291	0.0785864	0.109059	0.471741	0.996791	0.144459	0.116195	0.214901	0.989322	anti_histamine	1124	1123	69	1055	-0.0512866	0.0460792	0.265945	0.970144	-0.0222752	0.0504938	0.659195	0.983826	anti_histamine	32.7381	84.0762	470.966	0.041247	-0.0279656	-0.678003	0.49777	0.998581	NS	NS
DAPLYSINESYN.PWY	454	452	15	439	-0.162345	0.170673	0.342034	0.99897	-0.175583	0.17912	0.32757	0.980797	anti_histamine	305	302	14	291	0.123134	0.205006	0.548545	0.996791	0.170054	0.212251	0.423752	0.989322	anti_histamine	1124	1118	69	1055	-0.0530161	0.0838921	0.527547	0.970144	-0.00801993	0.0909133	0.929722	0.983826	anti_histamine	34.3296	23.794	142.088	0.0706733	-0.050828	-0.719197	0.47202	0.998581	NS	NS
PWY.5384	454	377	15	439	1.08902	0.610075	0.0749428	0.99897	0.565182	0.631021	0.370976	0.980797	anti_histamine	305	248	14	291	-0.404074	0.549482	0.462691	0.996791	-0.72831	0.583791	0.2133	0.989322	anti_histamine	1124	930	69	1055	0.205012	0.265079	0.43945	0.970144	-0.0458799	0.287727	0.873339	0.983826	anti_histamine	2.68679	3.31202	14.2315	0.222331	0.222701	1.00166	0.316506	0.998581	NS	NS
PWY.5971	454	289	15	439	-0.582891	0.743185	0.43328	0.99897	-0.438192	0.77359	0.571415	0.980797	anti_histamine	305	182	14	291	0.536174	0.674418	0.427236	0.996791	0.278598	0.728741	0.702546	0.989322	anti_histamine	1124	699	69	1055	0.183325	0.335113	0.584451	0.970144	-0.118095	0.366651	0.747446	0.983826	anti_histamine	1.81053	2.19858	8.90464	0.278275	0.135973	0.488629	0.625105	0.998581	NS	NS
PWY.6113	454	281	15	439	-0.496349	0.736459	0.500688	0.99897	-0.404172	0.766737	0.598396	0.980797	anti_histamine	305	182	14	291	0.547409	0.675375	0.418284	0.996791	0.281422	0.729271	0.699885	0.989322	anti_histamine	1124	699	69	1055	0.184338	0.336035	0.583412	0.970144	-0.112447	0.36777	0.759851	0.983826	anti_histamine	1.84376	2.19235	8.85588	0.27851	0.148731	0.534025	0.593324	0.998581	NS	NS
PWY.6277	454	454	15	439	-0.00625975	0.0400581	0.875896	0.99897	-0.0153728	0.041672	0.712403	0.980797	anti_histamine	305	305	14	291	0.000669903	0.032888	0.983763	0.996791	0.0163389	0.0346674	0.637836	0.989322	anti_histamine	1124	1124	69	1055	-0.0141099	0.012364	0.254032	0.970144	-0.0044558	0.0133957	0.73948	0.983826	anti_histamine	623.19	924.538	6541.52	0.0111185	-0.0118159	-1.06272	0.287908	0.998581	NS	NS
PWY.6284	454	289	15	439	-0.574013	0.719586	0.425477	0.99897	-0.399328	0.750275	0.594856	0.980797	anti_histamine	305	182	14	291	0.564544	0.670104	0.400199	0.996791	0.288852	0.723052	0.689855	0.989322	anti_histamine	1124	699	69	1055	0.184731	0.332903	0.579066	0.970144	-0.108585	0.364371	0.765757	0.983826	anti_histamine	1.93123	2.22697	9.0233	0.275434	0.137735	0.500067	0.617028	0.998581	NS	NS
PWY.6305	454	452	15	439	-0.159077	0.158654	0.316581	0.99897	-0.0930786	0.165004	0.573008	0.980797	anti_histamine	305	305	14	291	0.0450244	0.107269	0.674987	0.996791	0.118014	0.114489	0.303597	0.989322	anti_histamine	1124	1124	69	1055	-0.0469776	0.0412355	0.254844	0.970144	0.00236673	0.0444201	0.957518	0.983826	anti_histamine	39.7279	86.9059	588.107	0.0374047	-0.0420219	-1.12344	0.26125	0.998581	NS	NS
PWY.6353	454	450	15	439	0.0298839	0.128191	0.81578	0.99897	0.0427456	0.132723	0.747577	0.980797	anti_histamine	305	305	14	291	-0.0121253	0.13002	0.925763	0.996791	-0.0589973	0.143016	0.680294	0.989322	anti_histamine	1124	1124	69	1055	-0.0282775	0.0493681	0.566905	0.970144	-0.0125713	0.0533927	0.813905	0.983826	anti_histamine	60.8533	59.1532	410.306	0.0434244	-0.0198018	-0.456005	0.648386	0.998581	NS	NS
PWY4FS.7	454	433	15	439	0.514543	0.470581	0.27481	0.99897	0.382989	0.501779	0.44576	0.980797	anti_histamine	305	268	14	291	-0.285657	0.564969	0.6135	0.996791	-0.487343	0.604706	0.421016	0.989322	anti_histamine	1124	1013	69	1055	0.221051	0.262848	0.400536	0.970144	-0.0964512	0.287598	0.737413	0.983826	anti_histamine	4.51576	3.13293	14.4741	0.212608	0.209202	0.983978	0.325126	0.998581	NS	NS
PWY4FS.8	454	433	15	439	0.51456	0.470542	0.274755	0.99897	0.38354	0.501757	0.445087	0.980797	anti_histamine	305	268	14	291	-0.285657	0.564969	0.613501	0.996791	-0.487343	0.604706	0.421016	0.989322	anti_histamine	1124	1013	69	1055	0.221051	0.262848	0.400535	0.970144	-0.0964509	0.287598	0.737413	0.983826	anti_histamine	4.51651	3.13293	14.4741	0.212605	0.209216	0.984061	0.325086	0.998581	NS	NS
PWYG.321	454	319	15	439	-0.282543	0.695058	0.684572	0.99897	-0.373176	0.727455	0.608245	0.980797	anti_histamine	305	187	14	291	0.438362	0.64858	0.499641	0.996791	0.197716	0.702589	0.778616	0.989322	anti_histamine	1124	708	69	1055	0.298253	0.323528	0.356791	0.970144	-0.074166	0.352703	0.83349	0.983826	anti_histamine	2.06994	2.37724	9.5538	0.267252	0.236176	0.883721	0.376847	0.998581	NS	NS
THISYNARA.PWY	454	454	15	439	-0.169621	0.0980179	0.0842564	0.99897	-0.129452	0.10424	0.215037	0.980797	anti_histamine	305	305	14	291	0.0168493	0.104497	0.872013	0.996791	0.044829	0.114781	0.696438	0.989322	anti_histamine	1124	1124	69	1055	-0.0197869	0.0395887	0.617307	0.970144	0.0261833	0.0429801	0.542524	0.983826	anti_histamine	104.085	91.5783	638.054	0.034633	-0.0344687	-0.995254	0.319613	0.998581	NS	NS
PWY66.399	454	425	15	439	0.0147194	0.464737	0.974748	0.99897	0.17286	0.494064	0.72662	0.980797	anti_histamine	305	295	14	291	-0.0305914	0.23153	0.894976	0.996791	-0.119345	0.23926	0.618346	0.989322	anti_histamine	1124	1116	69	1055	0.0816386	0.0829077	0.324992	0.970144	-0.00648122	0.0906234	0.942999	0.983826	anti_histamine	4.63004	18.6546	145.482	0.0769761	0.0673974	0.875562	0.381268	0.998581	NS	NS
CRNFORCAT.PWY	454	169	15	439	-0.195649	0.663067	0.768083	0.99897	0.183411	0.699273	0.793235	0.980797	anti_histamine	305	148	14	291	-0.160708	0.723863	0.824455	0.996791	-0.462326	0.777931	0.552819	0.989322	anti_histamine	1124	619	69	1055	-0.198864	0.36411	0.585061	0.970144	-0.0221483	0.397308	0.955555	0.983826	anti_histamine	2.27449	1.90848	7.54284	0.292031	-0.19203	-0.657569	0.510815	0.998581	NS	NS
FAO.PWY	454	389	15	439	0.37357	0.563588	0.50778	0.99897	0.443482	0.591964	0.454198	0.980797	anti_histamine	305	288	14	291	0.176687	0.417582	0.672513	0.996791	0.26943	0.454197	0.553554	0.989322	anti_histamine	1124	1088	69	1055	-0.0641758	0.103718	0.53621	0.970144	-0.0143441	0.112248	0.89834	0.983826	anti_histamine	3.1483	5.73478	92.9592	0.0990914	-0.0370804	-0.374204	0.708252	0.998581	NS	NS
GLUCONEO.PWY	454	422	15	439	-0.46548	0.467634	0.320094	0.99897	-0.35392	0.487547	0.468316	0.980797	anti_histamine	305	297	14	291	-0.0182413	0.213734	0.932045	0.996791	-0.0199031	0.223131	0.928993	0.989322	anti_histamine	1124	1109	69	1055	0.104101	0.0820216	0.204645	0.970144	0.0300989	0.0888745	0.734928	0.983826	anti_histamine	4.57286	21.8904	148.643	0.0755701	0.0739319	0.978322	0.327915	0.998581	NS	NS
THISYN.PWY	454	340	15	439	-0.0275101	0.743283	0.970493	0.99897	-0.259529	0.793987	0.74394	0.980797	anti_histamine	305	221	14	291	-0.443718	0.697173	0.524969	0.996791	-0.374307	0.764277	0.624716	0.989322	anti_histamine	1124	869	69	1055	0.358168	0.333587	0.283195	0.970144	0.210456	0.368308	0.567839	0.983826	anti_histamine	1.81005	2.0574	8.98631	0.278923	0.175506	0.629225	0.529202	0.998581	NS	NS
ARG.POLYAMINE.SYN	454	440	15	439	-0.26339	0.190913	0.168427	0.99897	-0.337336	0.203777	0.0986613	0.980797	anti_histamine	305	298	14	291	0.110539	0.179067	0.537525	0.996791	0.0725812	0.192946	0.707105	0.989322	anti_histamine	1124	1111	69	1055	-0.0388424	0.0640106	0.544103	0.970144	0.0227937	0.0698341	0.744189	0.983826	anti_histamine	27.4366	31.1866	244.059	0.0574786	-0.0438052	-0.762112	0.445993	0.998581	NS	NS
FASYN.ELONG.PWY	454	329	15	439	0.0811025	0.691893	0.906741	0.99897	0.114414	0.723157	0.874368	0.980797	anti_histamine	305	187	14	291	0.450929	0.656184	0.492492	0.996791	0.204752	0.710962	0.773578	0.989322	anti_histamine	1124	710	69	1055	0.298327	0.326882	0.361627	0.970144	-0.0722481	0.356355	0.839375	0.983826	anti_histamine	2.08892	2.32246	9.35873	0.269483	0.291112	1.08026	0.280025	0.998581	NS	NS
FASYN.INITIAL.PWY	454	329	15	439	0.0929326	0.66016	0.888114	0.99897	0.107488	0.689141	0.876133	0.980797	anti_histamine	305	187	14	291	0.39675	0.61364	0.51842	0.996791	0.178554	0.664183	0.788269	0.989322	anti_histamine	1124	709	69	1055	0.263521	0.306696	0.390401	0.970144	-0.0945026	0.33432	0.777484	0.983826	anti_histamine	2.29457	2.65566	10.6312	0.253335	0.261107	1.03068	0.302693	0.998581	NS	NS
GALACTUROCAT.PWY	454	453	15	439	0.0952315	0.199936	0.634094	0.99897	0.183834	0.213879	0.390578	0.980797	anti_histamine	305	304	14	291	0.070469	0.166251	0.671971	0.996791	0.0249059	0.17517	0.887047	0.989322	anti_histamine	1124	1122	69	1055	-0.0766333	0.0575217	0.183051	0.970144	-0.0143464	0.0628561	0.819501	0.983826	anti_histamine	25.0161	36.1803	302.229	0.0524557	-0.0501586	-0.956209	0.338967	0.998581	NS	NS
GLYCOGENSYNTH.PWY	454	454	15	439	-0.0728541	0.161446	0.652025	0.99897	-0.023356	0.168311	0.889704	0.980797	anti_histamine	305	305	14	291	0.00960541	0.118863	0.935647	0.996791	0.048361	0.127764	0.705351	0.989322	anti_histamine	1124	1124	69	1055	-0.0322406	0.0524618	0.538976	0.970144	-0.00406601	0.0577282	0.943862	0.983826	anti_histamine	38.366	70.7796	363.34	0.0460051	-0.0292698	-0.636229	0.524627	0.998581	NS	NS
PHOSLIPSYN.PWY	454	432	15	439	0.528423	0.475364	0.266912	0.99897	0.41433	0.504259	0.411763	0.980797	anti_histamine	305	267	14	291	-0.24076	0.596865	0.686962	0.996791	-0.424065	0.636744	0.506	0.989322	anti_histamine	1124	1013	69	1055	0.267952	0.271178	0.323316	0.970144	-0.0566254	0.297212	0.848936	0.983826	anti_histamine	4.42536	2.80704	13.5985	0.219102	0.254736	1.16264	0.244977	0.998581	NS	NS
PWY.4242	454	454	15	439	0.0758418	0.140486	0.589576	0.99897	0.116844	0.148447	0.431696	0.980797	anti_histamine	305	304	14	291	0.0171942	0.133191	0.897372	0.996791	0.0871842	0.143918	0.545188	0.989322	anti_histamine	1124	1123	69	1055	-0.0421614	0.0512163	0.41057	0.970144	-0.0251938	0.0560847	0.653371	0.983826	anti_histamine	50.6684	56.3704	381.227	0.0452556	-0.0230634	-0.509625	0.610314	0.998581	NS	NS
PWY.5136	454	389	15	439	0.371302	0.547989	0.498401	0.99897	0.438463	0.574953	0.446151	0.980797	anti_histamine	305	288	14	291	0.124539	0.407067	0.759861	0.996791	0.214893	0.44225	0.627436	0.989322	anti_histamine	1124	1088	69	1055	-0.0889581	0.102379	0.385092	0.970144	-0.0388593	0.110838	0.725963	0.983826	anti_histamine	3.33009	6.03487	95.4059	0.0976967	-0.0620313	-0.634938	0.525469	0.998581	NS	NS
PWY.6282	454	329	15	439	0.045875	0.68519	0.94665	0.99897	0.088754	0.715441	0.901335	0.980797	anti_histamine	305	187	14	291	0.464489	0.659522	0.481808	0.996791	0.208432	0.714527	0.77074	0.989322	anti_histamine	1124	708	69	1055	0.305994	0.328336	0.351563	0.970144	-0.0658301	0.358096	0.854179	0.983826	anti_histamine	2.12999	2.29901	9.27603	0.270122	0.292154	1.08156	0.279446	0.998581	NS	NS
PWY.6588	454	429	15	439	0.379009	0.420928	0.368395	0.99897	0.445619	0.430731	0.301503	0.980797	anti_histamine	305	302	14	291	-0.07853	0.173346	0.650868	0.996791	0.0767662	0.184114	0.677062	0.989322	anti_histamine	1124	1115	69	1055	-0.0608859	0.0674192	0.366675	0.970144	-0.0204735	0.0735401	0.780761	0.983826	anti_histamine	5.64397	33.279	220.005	0.0621456	-0.053565	-0.861928	0.388727	0.998581	NS	NS
PWY.6892	454	341	15	439	-0.00365572	0.628502	0.995362	0.99897	-0.210339	0.670565	0.753934	0.980797	anti_histamine	305	221	14	291	-0.471524	0.573511	0.411637	0.996791	-0.418183	0.626612	0.505117	0.989322	anti_histamine	1124	870	69	1055	0.253387	0.274383	0.355956	0.970144	0.109327	0.302573	0.717928	0.983826	anti_histamine	2.53155	3.0403	13.2827	0.230299	0.101983	0.442828	0.65789	0.998581	NS	NS
PWY.6895	454	195	15	439	-0.135384	0.795046	0.864865	0.99897	-0.305404	0.845335	0.718081	0.980797	anti_histamine	305	104	14	291	0.399208	0.706021	0.572204	0.996791	0.560939	0.752106	0.456437	0.989322	anti_histamine	1124	347	69	1055	0.24226	0.352236	0.491735	0.970144	-0.132441	0.381574	0.72859	0.983826	anti_histamine	1.58203	2.00616	8.05995	0.293003	0.218001	0.744022	0.456863	0.998581	NS	NS
PWY.6936	454	454	15	439	0.101107	0.135413	0.455675	0.99897	0.0561044	0.140303	0.689461	0.980797	anti_histamine	305	305	14	291	-0.0292188	0.115088	0.799762	0.996791	-0.0823425	0.123665	0.50609	0.989322	anti_histamine	1124	1124	69	1055	0.0311855	0.0476404	0.512858	0.970144	0.00845027	0.051716	0.870236	0.983826	anti_histamine	54.5358	75.4988	440.605	0.0418619	0.029876	0.713681	0.475424	0.998581	NS	NS
PWY.7388	454	329	15	439	0.0953112	0.65205	0.883853	0.99897	0.109962	0.680954	0.871796	0.980797	anti_histamine	305	187	14	291	0.391175	0.605855	0.518997	0.996791	0.177822	0.655719	0.786459	0.989322	anti_histamine	1124	708	69	1055	0.260387	0.303627	0.391303	0.970144	-0.0962263	0.330979	0.771312	0.983826	anti_histamine	2.352	2.72435	10.8473	0.250599	0.258381	1.03105	0.302515	0.998581	NS	NS
PWY.7664	454	329	15	439	0.0874562	0.682195	0.898051	0.99897	0.114288	0.71219	0.872589	0.980797	anti_histamine	305	187	14	291	0.449898	0.643976	0.48533	0.996791	0.207881	0.697334	0.765855	0.989322	anti_histamine	1124	708	69	1055	0.296646	0.321544	0.356431	0.970144	-0.0739871	0.350444	0.832831	0.983826	anti_histamine	2.14873	2.41135	9.67206	0.265073	0.291029	1.09792	0.272239	0.998581	NS	NS
P4.PWY	454	448	15	439	-0.0358906	0.142868	0.80177	0.99897	0.0141434	0.154231	0.926982	0.988892	anti_histamine	305	302	14	291	0.134535	0.167101	0.42141	0.996791	0.175119	0.17543	0.3191	0.989322	anti_histamine	1124	1118	69	1055	-0.0579292	0.0673417	0.389852	0.970144	-0.00330293	0.0729269	0.963884	0.983826	anti_histamine	48.9924	35.8129	220.512	0.0572301	-0.0318172	-0.555953	0.578243	0.998581	NS	NS
PWY.7013	454	117	15	439	-0.222872	0.580434	0.701183	0.99897	0.0152104	0.606392	0.980001	0.9924	anti_histamine	305	66	14	291	0.160205	0.414135	0.699152	0.996791	0.121056	0.447393	0.786928	0.989322	anti_histamine	1124	221	69	1055	0.280242	0.21506	0.192817	0.970144	0.0390972	0.235921	0.868407	0.983826	anti_histamine	2.96821	5.83063	21.6212	0.181309	0.208143	1.148	0.250969	0.998581	NS	NS
BIOTIN.BIOSYNTHESIS.PWY	454	322	15	439	0.024265	0.684387	0.971733	0.99897	0.163888	0.708349	0.81715	0.980797	anti_histamine	305	181	14	291	0.131741	0.649003	0.839281	0.996791	-0.00520726	0.696581	0.994041	0.994041	anti_histamine	1124	691	69	1055	0.344626	0.324932	0.289097	0.970144	0.0294663	0.353041	0.933498	0.983826	anti_histamine	2.13499	2.37414	9.4714	0.267447	0.259551	0.970477	0.331809	0.998581	NS	NS
PWY.6519	454	322	15	439	0.0223749	0.665588	0.973198	0.99897	0.151908	0.689158	0.825653	0.980797	anti_histamine	305	181	14	291	0.121179	0.625993	0.846637	0.996791	-0.0081546	0.672027	0.990328	0.994041	anti_histamine	1124	691	69	1055	0.325919	0.314333	0.300026	0.970144	0.0170363	0.341479	0.960219	0.983826	anti_histamine	2.2573	2.55188	10.1209	0.258803	0.245031	0.946788	0.343747	0.998581	NS	NS
PWY.7209	454	322	15	439	0.119223	0.724642	0.869393	0.99897	0.213643	0.760785	0.778996	0.980797	anti_histamine	305	240	14	291	0.56714	0.689767	0.41161	0.996791	0.494393	0.715231	0.490025	0.989322	anti_histamine	1124	965	69	1055	-0.241552	0.292441	0.408989	0.970144	0.00057516	0.315462	0.998546	0.998546	anti_histamine	1.90437	2.10182	11.6929	0.252384	-0.0895199	-0.354697	0.722817	0.998581	NS	NS
PWY.6507	454	453	15	439	0.0356527	0.194947	0.854975	0.99897	0.157717	0.208284	0.449377	0.980797	anti_histamine	305	305	14	291	-0.0883376	0.155336	0.569998	0.996791	-0.146921	0.167765	0.381963	0.989322	anti_histamine	1124	1123	69	1055	-0.0261362	0.0537737	0.627034	0.980669	0.00847507	0.0592703	0.886325	0.983826	anti_histamine	26.3129	41.4435	345.828	0.049172	-0.028438	-0.578338	0.563036	0.998581	NS	NS
GLUTORN.PWY	454	454	15	439	-0.0765837	0.185964	0.680672	0.99897	-0.0932988	0.190097	0.623842	0.980797	anti_histamine	305	305	14	291	0.155389	0.167354	0.353901	0.970277	0.0405141	0.176576	0.818703	0.989322	anti_histamine	1124	1124	69	1055	-0.0341015	0.0723013	0.637264	0.98731	-0.119612	0.0787717	0.129193	0.935949	anti_histamine	28.9164	35.7049	191.297	0.06251	-0.0124645	-0.1994	0.84195	0.998581	NS	NS
PWY.5705	454	182	15	439	0.16925	0.531956	0.750511	0.99897	0.0693037	0.562315	0.901974	0.980797	anti_histamine	305	85	14	291	-0.20602	0.418328	0.622743	0.996791	-0.200235	0.434821	0.64554	0.989322	anti_histamine	1124	347	69	1055	-0.109625	0.230467	0.634406	0.98731	-0.326212	0.250682	0.193436	0.935949	anti_histamine	3.53386	5.71433	18.8271	0.188729	-0.0941426	-0.498825	0.617903	0.998581	NS	NS
PWY.5695	454	454	15	439	-0.0222682	0.0855111	0.794668	0.99897	-0.0509083	0.0897589	0.570921	0.980797	anti_histamine	305	305	14	291	0.161891	0.092187	0.0801031	0.970277	0.157835	0.0961111	0.101746	0.888975	anti_histamine	1124	1124	69	1055	0.00996683	0.0337502	0.76781	0.99091	0.033825	0.0367106	0.35705	0.935949	anti_histamine	136.759	117.669	877.906	0.0297175	0.0218611	0.735629	0.461956	0.998581	NS	NS
PYRIDNUCSYN.PWY	454	453	15	439	-0.0645219	0.08003	0.420565	0.99897	-0.0365698	0.081783	0.655014	0.980797	anti_histamine	305	305	14	291	0.0774829	0.0744265	0.298688	0.970277	0.134649	0.0798148	0.0927814	0.888975	anti_histamine	1124	1124	69	1055	-0.00399326	0.026041	0.878154	0.99091	0.0237962	0.0283045	0.400691	0.935949	anti_histamine	156.133	180.528	1474.64	0.0234966	-0.00109022	-0.0463992	0.962992	0.998581	NS	NS
ARGSYNBSUB.PWY	454	453	15	439	-0.038577	0.174535	0.825175	0.99897	-0.0541729	0.179553	0.763032	0.980797	anti_histamine	305	305	14	291	0.169268	0.159063	0.288123	0.970277	0.0597685	0.167713	0.721846	0.989322	anti_histamine	1124	1124	69	1055	-0.0178594	0.0682559	0.793636	0.99091	-0.0873252	0.0744429	0.241036	0.935949	anti_histamine	32.8274	39.5239	214.645	0.0590286	0.00554129	0.0938747	0.925209	0.998581	NS	NS
HSERMETANA.PWY	454	447	15	439	-0.0650887	0.185609	0.726005	0.99897	0.0982328	0.191275	0.607851	0.980797	anti_histamine	305	305	14	291	0.172977	0.118136	0.144222	0.970277	0.139368	0.128072	0.277534	0.989322	anti_histamine	1124	1124	69	1055	0.00265698	0.0488351	0.956621	0.99091	0.0542609	0.053103	0.307105	0.935949	anti_histamine	29.0271	71.6531	419.31	0.0438533	0.0223448	0.509534	0.610378	0.998581	NS	NS
PRPP.PWY	454	449	15	439	0.0788004	0.107682	0.464698	0.99897	0.0972799	0.113123	0.390351	0.980797	anti_histamine	305	304	14	291	0.154026	0.149273	0.303006	0.970277	0.207296	0.156674	0.186983	0.989322	anti_histamine	1124	1121	69	1055	0.00759467	0.045464	0.867363	0.99091	0.0455047	0.049711	0.3602	0.935949	anti_histamine	86.2406	44.8785	483.799	0.0403266	0.0282681	0.700978	0.483316	0.998581	NS	NS
PWY.5173	454	294	15	439	-0.429442	0.59863	0.473525	0.99897	-0.642613	0.609719	0.292547	0.980797	anti_histamine	305	173	14	291	0.706386	0.482596	0.144325	0.970277	0.3102	0.507248	0.541372	0.989322	anti_histamine	1124	600	69	1055	0.017123	0.248289	0.945031	0.99091	-0.470779	0.264912	0.0758318	0.935949	anti_histamine	2.79051	4.2937	16.2212	0.207144	0.09064	0.437571	0.661697	0.998581	NS	NS
PWY.5505	454	230	15	439	0.814945	0.626625	0.194103	0.99897	0.733587	0.661697	0.268254	0.980797	anti_histamine	305	159	14	291	-0.556074	0.566166	0.32681	0.970277	-0.674304	0.610934	0.270717	0.989322	anti_histamine	1124	608	69	1055	-0.0780873	0.293159	0.790007	0.99091	-0.419853	0.321827	0.192311	0.935949	anti_histamine	2.54674	3.1197	11.6357	0.240409	-0.0328243	-0.136535	0.891398	0.998581	NS	NS
PWY.6124	454	454	15	439	-0.113055	0.0910033	0.214795	0.99897	-0.154243	0.0938272	0.101005	0.980797	anti_histamine	305	305	14	291	0.111846	0.0848023	0.188217	0.970277	0.0535	0.0888198	0.547464	0.989322	anti_histamine	1124	1124	69	1055	0.00636901	0.0294521	0.828833	0.99091	-0.0250166	0.0319164	0.433321	0.935949	anti_histamine	120.75	139.055	1152.83	0.0266063	0.00654358	0.245941	0.805728	0.998581	NS	NS
PWY.6859	454	279	15	439	-0.859536	0.682318	0.208438	0.99897	-1.26063	0.731714	0.085695	0.980797	anti_histamine	305	187	14	291	0.724218	0.663274	0.275766	0.970277	0.739614	0.727272	0.310099	0.989322	anti_histamine	1124	818	69	1055	-0.120492	0.332725	0.717317	0.99091	-0.399534	0.363305	0.2717	0.935949	anti_histamine	2.14796	2.27307	9.03295	0.272631	-0.095767	-0.35127	0.725386	0.998581	NS	NS
PWY.7392	454	227	15	439	-0.70842	0.753894	0.347899	0.99897	-1.13447	0.800555	0.157238	0.980797	anti_histamine	305	184	14	291	0.935901	0.703419	0.18437	0.970277	0.866056	0.769789	0.261587	0.989322	anti_histamine	1124	808	69	1055	-0.115102	0.34954	0.741994	0.99091	-0.499457	0.381999	0.191329	0.935949	anti_histamine	1.75946	2.02103	8.18475	0.289094	-0.024825	-0.0858716	0.931568	0.998581	NS	NS
SER.GLYSYN.PWY	454	454	15	439	-0.167316	0.0994937	0.0933531	0.99897	-0.169976	0.105631	0.108391	0.980797	anti_histamine	305	305	14	291	0.119786	0.0921791	0.194781	0.970277	0.145863	0.102091	0.15426	0.989322	anti_histamine	1124	1124	69	1055	-0.00842879	0.0315324	0.789283	0.99091	0.0320282	0.0338343	0.344045	0.935949	anti_histamine	101.02	117.689	1005.74	0.0285779	-0.00921398	-0.322417	0.747137	0.998581	NS	NS
PWY.5367	454	400	15	439	-0.29455	0.683322	0.666639	0.99897	0.237892	0.72396	0.742632	0.980797	anti_histamine	305	296	14	291	0.248561	0.256055	0.332505	0.970277	0.26334	0.275254	0.339631	0.989322	anti_histamine	1124	1107	69	1055	-0.04336	0.112642	0.700359	0.99091	-0.154945	0.124561	0.213806	0.935949	anti_histamine	2.14165	15.2522	78.8137	0.101952	-0.00267223	-0.0262107	0.979089	0.998581	NS	NS
GLYOXYLATE.BYPASS	454	252	15	439	-0.340524	0.65626	0.604102	0.99897	-0.66832	0.69642	0.337815	0.980797	anti_histamine	305	142	14	291	-0.175955	0.587604	0.764809	0.996791	-0.0849373	0.623768	0.891792	0.989322	anti_histamine	1124	571	69	1055	0.0135302	0.294156	0.963321	0.99091	-0.285884	0.320413	0.372467	0.935949	anti_histamine	2.32193	2.89621	11.557	0.244156	-0.0681908	-0.279292	0.780021	0.998581	NS	NS
KETOGLUCONMET.PWY	454	201	15	439	-0.173957	0.632149	0.783305	0.99897	-0.380686	0.672278	0.571535	0.980797	anti_histamine	305	115	14	291	-0.163359	0.54131	0.763027	0.996791	-0.0414303	0.576722	0.942786	0.989322	anti_histamine	1124	450	69	1055	-0.0706562	0.288347	0.806471	0.99091	-0.359118	0.314167	0.25326	0.935949	anti_histamine	2.50242	3.41277	12.0273	0.23608	-0.102696	-0.435007	0.663558	0.998581	NS	NS
OANTIGEN.PWY	454	454	15	439	-0.078908	0.145937	0.588994	0.99897	-0.0602767	0.150999	0.689975	0.980797	anti_histamine	305	305	14	291	0.00109568	0.149547	0.994159	0.996791	-0.00456009	0.161561	0.977505	0.989322	anti_histamine	1124	1124	69	1055	-0.0270469	0.0649835	0.677336	0.99091	-0.0772405	0.0709815	0.276763	0.935949	anti_histamine	46.9537	44.7141	236.806	0.0551759	-0.0306292	-0.555119	0.578813	0.998581	NS	NS
PWY.5686	454	454	15	439	0.0225751	0.0363482	0.534876	0.99897	0.0204986	0.0380682	0.590559	0.980797	anti_histamine	305	305	14	291	-0.0218837	0.0321626	0.496802	0.996791	-0.00279196	0.034131	0.93487	0.989322	anti_histamine	1124	1124	69	1055	0.00248015	0.0130143	0.848896	0.99091	0.0135183	0.0140916	0.337615	0.935949	anti_histamine	756.893	966.716	5904.15	0.0114499	0.00138636	0.12108	0.903627	0.998581	NS	NS
PWY.5838	454	199	15	439	0.16202	0.731966	0.824924	0.99897	-0.204925	0.772244	0.790868	0.980797	anti_histamine	305	93	14	291	-0.44077	0.618004	0.476271	0.996791	-0.35035	0.660871	0.596465	0.989322	anti_histamine	1124	359	69	1055	-0.116578	0.31488	0.711281	0.99091	-0.514764	0.342385	0.133012	0.935949	anti_histamine	1.86646	2.61829	10.0858	0.261977	-0.139147	-0.531142	0.595321	0.998581	NS	NS
PWY.5861	454	199	15	439	0.1648	0.695195	0.812724	0.99897	-0.181683	0.733398	0.804473	0.980797	anti_histamine	305	93	14	291	-0.430042	0.579812	0.458858	0.996791	-0.350202	0.620144	0.57275	0.989322	anti_histamine	1124	359	69	1055	-0.113906	0.296936	0.701344	0.99091	-0.487866	0.322679	0.130847	0.935949	anti_histamine	2.06913	2.97458	11.3416	0.247043	-0.136103	-0.550926	0.581684	0.998581	NS	NS
PWY.5910	454	180	15	439	-0.248928	0.581669	0.668895	0.99897	-0.466542	0.601171	0.438179	0.980797	anti_histamine	305	119	14	291	0.197869	0.529442	0.708869	0.996791	-0.22898	0.574669	0.690616	0.989322	anti_histamine	1124	613	69	1055	0.0820829	0.278732	0.768441	0.99091	-0.254106	0.300807	0.39844	0.935949	anti_histamine	2.95562	3.5675	12.8714	0.22707	0.0529369	0.23313	0.815661	0.998581	NS	NS
PWY.7003	454	423	15	439	0.422932	0.455423	0.353578	0.99897	0.530631	0.462231	0.251669	0.980797	anti_histamine	305	296	14	291	0.0541937	0.206803	0.793467	0.996791	-0.0505852	0.215679	0.814756	0.989322	anti_histamine	1124	1105	69	1055	0.00680541	0.0795637	0.931853	0.99091	-0.115465	0.0870122	0.184801	0.935949	anti_histamine	4.82137	23.3822	157.968	0.0732897	0.0235337	0.321106	0.74813	0.998581	NS	NS
PWY.7115	454	385	15	439	-0.590602	0.570572	0.301191	0.99897	-0.546508	0.594647	0.35863	0.980797	anti_histamine	305	287	14	291	-0.0487472	0.39286	0.901333	0.996791	-0.392186	0.413074	0.343269	0.989322	anti_histamine	1124	1051	69	1055	-0.0167575	0.191492	0.930282	0.99091	-0.19937	0.207541	0.336953	0.935949	anti_histamine	3.0717	6.47925	27.2708	0.164797	-0.0702571	-0.426326	0.66987	0.998581	NS	NS
PWY.7254	454	246	15	439	0.0492433	0.637765	0.93849	0.99897	-0.245471	0.667238	0.71315	0.980797	anti_histamine	305	137	14	291	-0.214778	0.563132	0.703179	0.996791	-0.323036	0.597463	0.589184	0.989322	anti_histamine	1124	528	69	1055	-0.0486715	0.284997	0.864428	0.99091	-0.416324	0.308541	0.177515	0.935949	anti_histamine	2.45855	3.15341	12.3117	0.236203	-0.0644647	-0.27292	0.784915	0.998581	NS	NS
PWY.7269	454	203	15	439	0.197798	0.624683	0.751669	0.99897	-0.0848308	0.653805	0.89683	0.980797	anti_histamine	305	100	14	291	-0.378231	0.514756	0.463053	0.996791	-0.327099	0.541394	0.546243	0.989322	anti_histamine	1124	372	69	1055	-0.0351029	0.264357	0.894387	0.99091	-0.306242	0.285863	0.28428	0.935949	anti_histamine	2.5626	3.77395	14.3093	0.220081	-0.0689168	-0.313142	0.754173	0.998581	NS	NS
PWY.7315	454	221	15	439	-0.140068	0.652904	0.830233	0.99897	-0.434421	0.693252	0.531254	0.980797	anti_histamine	305	116	14	291	0.189902	0.542148	0.726379	0.996791	0.372481	0.571604	0.515199	0.989322	anti_histamine	1124	453	69	1055	-0.102652	0.278511	0.712514	0.99091	-0.444117	0.302696	0.142613	0.935949	anti_histamine	2.34585	3.40223	12.8918	0.231621	-0.0539631	-0.23298	0.815777	0.998581	NS	NS
PWY0.1533	454	168	15	439	0.0730281	0.552819	0.894965	0.99897	-0.306551	0.582698	0.59912	0.980797	anti_histamine	305	88	14	291	-0.201408	0.384606	0.600898	0.996791	-0.279573	0.40672	0.492452	0.989322	anti_histamine	1124	321	69	1055	-0.0341775	0.219094	0.876066	0.99091	-0.356315	0.237448	0.133752	0.935949	anti_histamine	3.27216	6.76033	20.8323	0.179998	-0.0594406	-0.330229	0.741227	0.998581	NS	NS
TCA.GLYOX.BYPASS	454	233	15	439	-0.16096	0.675281	0.811714	0.99897	-0.449491	0.719889	0.532731	0.980797	anti_histamine	305	130	14	291	-0.0611088	0.593854	0.91811	0.996791	0.0396929	0.628499	0.949691	0.989322	anti_histamine	1124	493	69	1055	0.0333457	0.300619	0.911697	0.99091	-0.339897	0.327537	0.299626	0.935949	anti_histamine	2.19296	2.83558	11.0654	0.249269	-0.00977222	-0.0392034	0.968728	0.998581	NS	NS
TRNA.CHARGING.PWY	454	454	15	439	-0.00874948	0.0719596	0.903281	0.99897	0.0129523	0.0743221	0.861742	0.980797	anti_histamine	305	305	14	291	-0.0145091	0.0597212	0.808215	0.996791	0.00730214	0.06517	0.910872	0.989322	anti_histamine	1124	1124	69	1055	-0.00127199	0.0198584	0.94894	0.99091	0.0331489	0.021342	0.120666	0.935949	anti_histamine	193.118	280.378	2535.77	0.0182293	-0.00298518	-0.163757	0.869922	0.998581	NS	NS
UDPNAGSYN.PWY	454	454	15	439	-0.129486	0.2172	0.551377	0.99897	-0.177343	0.223477	0.427924	0.980797	anti_histamine	305	305	14	291	0.0546669	0.231317	0.81334	0.996791	-0.00740419	0.240018	0.975414	0.989322	anti_histamine	1124	1124	69	1055	-0.0243526	0.0905837	0.788102	0.99091	-0.0992966	0.098634	0.314298	0.935949	anti_histamine	21.1973	18.689	121.871	0.0786264	-0.029	-0.368833	0.712252	0.998581	NS	NS
GLYCOLYSIS.TCA.GLYOX.BYPASS	454	232	15	439	-0.272498	0.724663	0.707074	0.99897	-0.565477	0.775317	0.466218	0.980797	anti_histamine	305	128	14	291	-0.0443612	0.6498	0.945617	0.996791	0.0477939	0.688722	0.944728	0.989322	anti_histamine	1124	483	69	1055	0.0544183	0.327274	0.867969	0.99091	-0.301599	0.357194	0.398657	0.935949	anti_histamine	1.90427	2.36832	9.33632	0.271074	-0.00851679	-0.0314186	0.974936	0.998581	NS	NS
AST.PWY	454	163	15	439	0.371431	0.500621	0.45852	0.99897	0.27534	0.52798	0.602311	0.980797	anti_histamine	305	85	14	291	-0.174699	0.347116	0.615139	0.996791	-0.180523	0.357042	0.61356	0.989322	anti_histamine	1124	294	69	1055	-0.0244224	0.200249	0.902953	0.99091	-0.201386	0.216842	0.353242	0.935949	anti_histamine	3.99008	8.29948	24.9379	0.163896	-0.0154968	-0.0945529	0.92467	0.998581	NS	NS
KDO.NAGLIPASYN.PWY	454	166	15	439	0.329166	0.549273	0.549299	0.99897	0.0963192	0.579444	0.868063	0.980797	anti_histamine	305	72	14	291	-0.101199	0.387431	0.794117	0.996791	-0.0947845	0.402279	0.813913	0.989322	anti_histamine	1124	285	69	1055	-0.0502291	0.219611	0.81913	0.99091	-0.218818	0.238071	0.358233	0.935949	anti_histamine	3.31454	6.6621	20.7344	0.180448	-0.020339	-0.112714	0.910257	0.998581	NS	NS
P162.PWY	454	326	15	439	-0.674792	0.637771	0.290617	0.99897	-0.524603	0.672329	0.435692	0.980797	anti_histamine	305	203	14	291	0.250332	0.590157	0.671741	0.996791	0.338184	0.618449	0.584961	0.989322	anti_histamine	1124	904	69	1055	0.0470574	0.265997	0.859612	0.99091	0.288737	0.289294	0.318466	0.935949	anti_histamine	2.4585	2.87121	14.1334	0.22667	-0.0141365	-0.0623661	0.950271	0.998581	NS	NS
POLYISOPRENSYN.PWY	454	241	15	439	-0.323881	0.641852	0.614091	0.99897	-0.58913	0.685673	0.390749	0.980797	anti_histamine	305	130	14	291	0.317122	0.577026	0.583019	0.996791	0.337857	0.618729	0.585493	0.989322	anti_histamine	1124	555	69	1055	0.0528005	0.304844	0.862522	0.99091	-0.275272	0.332121	0.407383	0.935949	anti_histamine	2.42734	3.00337	10.7608	0.248517	0.0453598	0.182522	0.855173	0.998581	NS	NS
PWY.561	454	202	15	439	-0.243152	0.627621	0.698635	0.99897	-0.384056	0.675934	0.57023	0.980797	anti_histamine	305	109	14	291	-0.0261624	0.579357	0.964012	0.996791	0.0394756	0.606646	0.948166	0.989322	anti_histamine	1124	417	69	1055	0.0935764	0.299829	0.755023	0.99091	-0.253987	0.326187	0.436355	0.935949	anti_histamine	2.53866	2.97925	11.1238	0.245133	0.0207731	0.0847425	0.932466	0.998581	NS	NS
PWY.7204	454	207	15	439	0.438391	0.691251	0.526282	0.99897	0.355818	0.729492	0.625989	0.980797	anti_histamine	305	113	14	291	0.28067	0.624304	0.653346	0.996791	0.411995	0.659697	0.532825	0.989322	anti_histamine	1124	429	69	1055	-0.0377603	0.31153	0.903547	0.99091	-0.484174	0.338629	0.153063	0.935949	anti_histamine	2.09281	2.56571	10.3038	0.258523	0.0834433	0.322769	0.74687	0.998581	NS	NS
REDCITCYC	454	284	15	439	0.3008	0.629669	0.633094	0.99897	0.200266	0.658631	0.761238	0.980797	anti_histamine	305	172	14	291	-0.115943	0.575355	0.840433	0.996791	-0.292573	0.612009	0.633008	0.989322	anti_histamine	1124	646	69	1055	0.0451199	0.297048	0.879298	0.99091	-0.292413	0.322648	0.364985	0.935949	anti_histamine	2.52218	3.02084	11.3331	0.243424	0.0545015	0.223895	0.822839	0.998581	NS	NS
UBISYN.PWY	454	150	15	439	0.215973	0.553419	0.69654	0.99897	0.103361	0.584476	0.859721	0.980797	anti_histamine	305	76	14	291	-0.00158018	0.392573	0.996791	0.996791	0.0157302	0.409334	0.969375	0.989322	anti_histamine	1124	243	69	1055	-0.0422201	0.220742	0.848354	0.99091	-0.226249	0.239953	0.345949	0.935949	anti_histamine	3.26507	6.48872	20.5224	0.181739	-0.00566604	-0.0311767	0.975129	0.998581	NS	NS
PWY.724	454	454	15	439	0.00918715	0.036779	0.802866	0.99897	0.0146134	0.0387695	0.706431	0.980797	anti_histamine	305	305	14	291	-0.0149859	0.0283784	0.597863	0.996791	-0.0118351	0.0300099	0.693645	0.989322	anti_histamine	1124	1124	69	1055	-0.00149249	0.0110194	0.892287	0.99091	0.00940473	0.0118777	0.428655	0.935949	anti_histamine	739.267	1241.72	8235.4	0.00989353	-0.00235972	-0.238512	0.811484	0.998581	NS	NS
PWY.5083	454	270	15	439	0.0249633	0.652752	0.969511	0.99897	-0.0626693	0.692119	0.927898	0.988892	anti_histamine	305	154	14	291	0.0138487	0.567425	0.980545	0.996791	-0.0155622	0.599056	0.979295	0.989322	anti_histamine	1124	563	69	1055	0.0526906	0.288247	0.854991	0.99091	-0.253635	0.314201	0.419708	0.935949	anti_histamine	2.34695	3.10587	12.0356	0.239125	0.0420714	0.175939	0.860342	0.998581	NS	NS
P105.PWY	454	217	15	439	-0.0923369	0.706654	0.896098	0.99897	-0.465073	0.753844	0.537631	0.980797	anti_histamine	305	109	14	291	0.0217286	0.626575	0.972359	0.996791	0.0790604	0.656101	0.904179	0.989322	anti_histamine	1124	420	69	1055	0.104019	0.319316	0.744671	0.99091	-0.264473	0.347547	0.446841	0.947036	anti_histamine	2.00256	2.54714	9.8075	0.263916	0.0620316	0.235043	0.814175	0.998581	NS	NS
PWY.6708	454	179	15	439	0.268232	0.578772	0.643272	0.99897	0.168944	0.614034	0.783353	0.980797	anti_histamine	305	98	14	291	-0.0384059	0.471504	0.935136	0.996791	0.0629854	0.501663	0.900181	0.989322	anti_histamine	1124	334	69	1055	0.0110341	0.238671	0.963134	0.99091	-0.189361	0.260314	0.467119	0.947036	anti_histamine	2.98528	4.4981	17.555	0.199846	0.0328175	0.164213	0.869563	0.998581	NS	NS
GLYCOL.GLYOXDEG.PWY	454	200	15	439	0.216137	0.550335	0.694704	0.99897	-0.0279461	0.581505	0.961694	0.9924	anti_histamine	305	95	14	291	0.140655	0.414836	0.734804	0.996791	0.179221	0.438253	0.682915	0.989322	anti_histamine	1124	370	69	1055	0.0838764	0.231323	0.716977	0.99091	-0.183106	0.250972	0.4658	0.947036	anti_histamine	3.30176	5.81095	18.688	0.189658	0.111452	0.587648	0.556769	0.998581	NS	NS
GLYCOLYSIS.E.D	454	426	15	439	-0.618672	0.452803	0.172541	0.99897	-0.752149	0.487791	0.123882	0.980797	anti_histamine	305	283	14	291	-0.728582	0.464461	0.117788	0.970277	-0.912846	0.504297	0.0714119	0.888975	anti_histamine	1124	1065	69	1055	0.0665344	0.205247	0.745872	0.99091	0.148801	0.221983	0.502794	0.95402	anti_histamine	4.87732	4.63556	23.7381	0.173419	-0.144821	-0.835091	0.403667	0.998581	NS	NS
RIBOSYN2.PWY	454	427	15	439	0.681445	0.506982	0.179606	0.99897	0.685586	0.535275	0.201008	0.980797	anti_histamine	305	279	14	291	0.633386	0.563318	0.261754	0.970277	0.482629	0.582979	0.408494	0.989322	anti_histamine	1124	1045	69	1055	-0.109162	0.257829	0.672092	0.99091	-0.196131	0.282309	0.48737	0.95402	anti_histamine	3.89058	3.15132	15.0431	0.21279	0.136069	0.639451	0.52253	0.998581	NS	NS
PANTOSYN.PWY	454	454	15	439	0.0906335	0.0842879	0.282843	0.99897	0.179901	0.0880786	0.0417663	0.980797	anti_histamine	305	305	14	291	0.00357801	0.083089	0.965681	0.996791	0.0846504	0.0895851	0.345572	0.989322	anti_histamine	1124	1124	69	1055	0.00681821	0.0263696	0.79602	0.99091	0.0193532	0.0288169	0.501987	0.95402	anti_histamine	140.757	144.848	1438.11	0.0240861	0.0133902	0.55593	0.578259	0.998581	NS	NS
PWY.5097	454	454	15	439	0.00876279	0.0391362	0.822938	0.99897	0.0231123	0.0408884	0.572226	0.980797	anti_histamine	305	305	14	291	0.00640394	0.0416087	0.877791	0.996791	0.0308741	0.0438681	0.482214	0.989322	anti_histamine	1124	1124	69	1055	0.000774065	0.0141947	0.956521	0.99091	0.010296	0.0153504	0.502537	0.95402	anti_histamine	652.894	577.607	4963.03	0.0127066	0.00214124	0.168513	0.866179	0.998581	NS	NS
PWY.7219	454	454	15	439	0.0214955	0.0355266	0.54546	0.99897	0.0262276	0.0368878	0.477499	0.980797	anti_histamine	305	305	14	291	-0.0233201	0.0308755	0.4507	0.996791	-0.00621322	0.0333834	0.852505	0.989322	anti_histamine	1124	1124	69	1055	-0.00311092	0.0123631	0.801375	0.99091	0.00891435	0.0132234	0.500372	0.95402	anti_histamine	792.305	1048.99	6542.49	0.0109214	-0.00331411	-0.30345	0.761547	0.998581	NS	NS
GLYCOCAT.PWY	454	309	15	439	-0.247033	0.709805	0.727985	0.99897	-0.784566	0.73935	0.289264	0.980797	anti_histamine	305	176	14	291	-1.58929	0.656308	0.0160507	0.78754	-1.42703	0.690895	0.0398529	0.888975	anti_histamine	1124	694	69	1055	-0.0146384	0.323225	0.963885	0.99091	0.0385209	0.354116	0.913397	0.983826	anti_histamine	1.98482	2.32158	9.57174	0.268432	-0.311289	-1.15966	0.246189	0.998581	NS	NS
PWY.5676	454	409	15	439	-1.63465	0.531676	0.00224025	0.716881	-1.68962	0.554317	0.00245698	0.727265	anti_histamine	305	266	14	291	0.97768	0.55815	0.0808635	0.970277	1.08074	0.586346	0.0664243	0.888975	anti_histamine	1124	1033	69	1055	-0.0251777	0.239836	0.916411	0.99091	-0.0222028	0.26213	0.932514	0.983826	anti_histamine	3.53757	3.20995	17.3849	0.203563	-0.127716	-0.627402	0.530396	0.998581	NS	NS
PWY.6163	454	454	15	439	0.0257796	0.0401448	0.521111	0.99897	0.0320306	0.0427184	0.453828	0.980797	anti_histamine	305	305	14	291	0.0551192	0.0399272	0.168505	0.970277	0.080426	0.0423744	0.0588316	0.888975	anti_histamine	1124	1124	69	1055	-0.00370434	0.014981	0.804746	0.99091	-0.00121315	0.0162761	0.940598	0.983826	anti_histamine	620.501	627.282	4455.71	0.0132413	0.00597285	0.451078	0.651933	0.998581	NS	NS
PWY.6317	454	454	15	439	-0.0582018	0.059526	0.328742	0.99897	-0.0591706	0.0615559	0.337019	0.980797	anti_histamine	305	305	14	291	0.0898654	0.0601831	0.136454	0.970277	0.109802	0.0651707	0.0932152	0.888975	anti_histamine	1124	1124	69	1055	-0.0084287	0.0235269	0.720218	0.99091	0.00631094	0.0257004	0.806071	0.983826	anti_histamine	282.219	276.09	1806.64	0.0205631	-0.00289323	-0.1407	0.888107	0.998581	NS	NS
PWY66.422	454	454	15	439	-0.0544524	0.0578957	0.347475	0.99897	-0.051341	0.0589788	0.384563	0.980797	anti_histamine	305	305	14	291	0.0850587	0.0600065	0.157398	0.970277	0.107034	0.0649115	0.100373	0.888975	anti_histamine	1124	1124	69	1055	-0.00905024	0.0233027	0.697811	0.99091	0.00508009	0.0255399	0.842373	0.983826	anti_histamine	298.338	277.718	1841.57	0.0203379	-0.00384241	-0.188929	0.850149	0.998581	NS	NS
PWY.6385	454	454	15	439	0.0121752	0.0795198	0.878384	0.99897	0.0349129	0.0835702	0.676347	0.980797	anti_histamine	305	305	14	291	0.1173	0.0847668	0.167486	0.970277	0.139606	0.0884634	0.115771	0.979094	anti_histamine	1124	1123	69	1055	-0.00750451	0.0283179	0.791052	0.99091	0.00876635	0.0307756	0.775816	0.983826	anti_histamine	158.143	139.171	1247.03	0.0254465	0.00575765	0.226265	0.820995	0.998581	NS	NS
PWY.5667	454	454	15	439	0.0431811	0.0536413	0.421266	0.99897	0.044928	0.0559423	0.422399	0.980797	anti_histamine	305	305	14	291	0.0557197	0.0541892	0.304678	0.970277	0.0833874	0.0576654	0.149361	0.989322	anti_histamine	1124	1124	69	1055	-0.00380584	0.0198358	0.847882	0.99091	0.00415343	0.0215552	0.84724	0.983826	anti_histamine	347.538	340.544	2541.56	0.0175964	0.00752695	0.427756	0.668829	0.998581	NS	NS
PWY0.1319	454	454	15	439	0.0432641	0.0535872	0.419906	0.99897	0.0451862	0.0558861	0.419273	0.980797	anti_histamine	305	305	14	291	0.0557096	0.0541879	0.304754	0.970277	0.0833706	0.0576646	0.149437	0.989322	anti_histamine	1124	1124	69	1055	-0.00380738	0.0198358	0.847821	0.99091	0.00414995	0.0215553	0.847367	0.983826	anti_histamine	348.239	340.561	2541.55	0.0175944	0.00754162	0.428637	0.668187	0.998581	NS	NS
METSYN.PWY	454	454	15	439	-0.0425461	0.0964914	0.659483	0.99897	-0.0558626	0.101308	0.581666	0.980797	anti_histamine	305	305	14	291	0.095526	0.0798355	0.232448	0.970277	0.127382	0.0860195	0.139853	0.989322	anti_histamine	1124	1124	69	1055	-0.00477104	0.0275417	0.862502	0.99091	0.0101056	0.0299927	0.736233	0.983826	anti_histamine	107.405	156.895	1318.31	0.025137	0.00260843	0.103769	0.917353	0.998581	NS	NS
HOMOSER.METSYN.PWY	454	454	15	439	-0.0570473	0.123588	0.644603	0.99897	-0.0791155	0.129883	0.542793	0.980797	anti_histamine	305	305	14	291	0.110229	0.103506	0.287767	0.970277	0.14092	0.112905	0.213097	0.989322	anti_histamine	1124	1124	69	1055	-0.00884891	0.0376512	0.814234	0.99091	0.00763071	0.04097	0.852283	0.983826	anti_histamine	65.4712	93.3398	705.413	0.0340163	0.000360602	0.0106009	0.991542	0.998581	NS	NS
MET.SAM.PWY	454	454	15	439	-0.0693314	0.0965224	0.472966	0.99897	-0.0808327	0.1014	0.425843	0.980797	anti_histamine	305	305	14	291	0.102773	0.0864544	0.235488	0.970277	0.123704	0.094327	0.190858	0.989322	anti_histamine	1124	1124	69	1055	-0.0103685	0.0298455	0.728353	0.99091	0.0100981	0.0323978	0.755335	0.983826	anti_histamine	107.336	133.791	1122.64	0.0270788	-0.00390954	-0.144376	0.885203	0.998581	NS	NS
PWY0.1296	454	454	15	439	-0.0318073	0.0714657	0.656493	0.99897	-0.0257704	0.0754868	0.732994	0.980797	anti_histamine	305	305	14	291	0.080312	0.0721828	0.266775	0.970277	0.10313	0.076664	0.179717	0.989322	anti_histamine	1124	1124	69	1055	-0.00372828	0.0277536	0.893162	0.99091	0.00241468	0.0301563	0.936195	0.983826	anti_histamine	195.797	191.925	1298.26	0.0243542	0.00257767	0.105841	0.915709	0.998581	NS	NS
PWY.6549	454	323	15	439	-0.0803338	0.682081	0.906298	0.99897	-0.250288	0.719166	0.728006	0.980797	anti_histamine	305	236	14	291	0.590438	0.607833	0.332145	0.970277	0.386021	0.656426	0.556992	0.989322	anti_histamine	1124	892	69	1055	-0.0593075	0.311135	0.848861	0.99091	-0.104947	0.340133	0.757726	0.983826	anti_histamine	2.14946	2.70665	10.33	0.256612	0.0535217	0.208571	0.834783	0.998581	NS	NS
PWY.5347	454	454	15	439	-0.0274125	0.0888006	0.757701	0.99897	-0.0323468	0.0929642	0.728065	0.980797	anti_histamine	305	305	14	291	0.0897388	0.0750586	0.232816	0.970277	0.100392	0.0818054	0.220847	0.989322	anti_histamine	1124	1124	69	1055	-0.00558311	0.0241628	0.817309	0.99091	-0.00599187	0.0263544	0.820189	0.983826	anti_histamine	126.814	177.5	1712.79	0.0222657	0.00143258	0.0643405	0.948699	0.998581	NS	NS
PWY0.1586	454	454	15	439	-0.125793	0.177298	0.47839	0.99897	-0.122333	0.184541	0.507777	0.980797	anti_histamine	305	305	14	291	0.225179	0.203851	0.27022	0.970277	0.315426	0.209899	0.134108	0.989322	anti_histamine	1124	1123	69	1055	-0.0307052	0.0818356	0.707578	0.99091	-0.0328085	0.0904509	0.716884	0.983826	anti_histamine	31.8122	24.0643	149.319	0.0698097	-0.0154383	-0.221149	0.824977	0.998581	NS	NS
RUMP.PWY	454	173	15	439	-0.0930568	0.613807	0.879568	0.99897	-0.0568655	0.655213	0.930883	0.988892	anti_histamine	305	200	14	291	-0.827336	0.596531	0.166505	0.970277	-0.829204	0.645009	0.199719	0.989322	anti_histamine	1124	835	69	1055	-0.0562743	0.286136	0.844122	0.99091	0.0479931	0.313442	0.878335	0.983826	anti_histamine	2.65422	2.81018	12.2139	0.237837	-0.184366	-0.775178	0.438235	0.998581	NS	NS
ANAGLYCOLYSIS.PWY	454	454	15	439	0.0195092	0.0644802	0.762369	0.99897	0.000936004	0.0681435	0.989048	0.9924	anti_histamine	305	305	14	291	0.0968559	0.0795647	0.224461	0.970277	0.0588544	0.083821	0.48322	0.989322	anti_histamine	1124	1124	69	1055	0.00999923	0.0284411	0.725222	0.99091	0.00878875	0.0307645	0.77518	0.983826	anti_histamine	240.518	157.964	1236.26	0.0247329	0.0197914	0.800202	0.423594	0.998581	NS	NS
PWY.6700	454	454	15	439	0.0589148	0.0754944	0.435587	0.99897	0.10917	0.0795176	0.17056	0.980797	anti_histamine	305	305	14	291	0.0377783	0.0887753	0.670743	0.996791	0.0250535	0.0967928	0.795963	0.989322	anti_histamine	1124	1124	69	1055	0.00698847	0.0279707	0.80275	0.99091	0.0172999	0.0304669	0.570273	0.983826	anti_histamine	175.457	126.887	1278.18	0.0251535	0.0152248	0.605272	0.544998	0.998581	NS	NS
PWY.2941	454	454	15	439	-0.168255	0.161623	0.298441	0.99897	-0.234606	0.165318	0.156658	0.980797	anti_histamine	305	305	14	291	0.0753779	0.149641	0.614831	0.996791	-0.00715632	0.164129	0.965255	0.989322	anti_histamine	1124	1124	69	1055	-0.0141962	0.0622134	0.819543	0.99091	-0.0341477	0.0673906	0.612461	0.983826	anti_histamine	38.2819	44.6578	258.364	0.0541289	-0.0197558	-0.364976	0.715129	0.998581	NS	NS
ANAEROFRUCAT.PWY	454	454	15	439	-0.0292749	0.137283	0.831237	0.99897	-0.0972248	0.146193	0.506418	0.980797	anti_histamine	305	301	14	291	-0.031625	0.219853	0.885721	0.996791	-0.165069	0.225741	0.4653	0.989322	anti_histamine	1124	1122	69	1055	0.0164029	0.0799368	0.837455	0.99091	-0.0165404	0.087279	0.849728	0.983826	anti_histamine	53.06	20.6889	156.497	0.0659028	0.00156092	0.0236853	0.981104	0.998581	NS	NS
P441.PWY	454	449	15	439	-0.100237	0.168224	0.551587	0.99897	-0.198096	0.178493	0.267758	0.980797	anti_histamine	305	300	14	291	-0.0649117	0.168048	0.699579	0.996791	-0.154743	0.178526	0.386868	0.989322	anti_histamine	1124	1117	69	1055	0.0129993	0.0708482	0.854454	0.99091	-0.0157352	0.0772689	0.838672	0.983826	anti_histamine	35.3363	35.4104	199.224	0.0608613	-0.0120412	-0.197846	0.843165	0.998581	NS	NS
PENTOSE.P.PWY	454	452	15	439	0.184169	0.178877	0.303781	0.99897	0.162928	0.188098	0.38692	0.980797	anti_histamine	305	304	14	291	0.0685213	0.20152	0.734082	0.996791	0.17373	0.213014	0.415487	0.989322	anti_histamine	1124	1123	69	1055	-0.016427	0.0754782	0.82775	0.99091	0.0153986	0.0807527	0.848806	0.983826	anti_histamine	31.2529	24.6244	175.532	0.0657369	0.0197037	0.299736	0.764378	0.998581	NS	NS
PWY.5484	454	454	15	439	0.0138135	0.213643	0.948477	0.99897	-0.140936	0.226474	0.534101	0.980797	anti_histamine	305	301	14	291	-0.0165469	0.270368	0.951241	0.996791	-0.196996	0.277998	0.479196	0.989322	anti_histamine	1124	1122	69	1055	0.0363287	0.108754	0.738408	0.99091	-0.0375434	0.118556	0.751555	0.983826	anti_histamine	21.909	13.6801	84.5494	0.0912345	0.0262019	0.287192	0.773965	0.998581	NS	NS
RHAMCAT.PWY	454	454	15	439	0.0216746	0.114407	0.849828	0.99897	0.10614	0.119302	0.374185	0.980797	anti_histamine	305	305	14	291	0.0401545	0.123841	0.745982	0.996791	0.0341139	0.130966	0.794699	0.989322	anti_histamine	1124	1124	69	1055	0.0161815	0.0443391	0.715218	0.99091	0.0241325	0.0483031	0.617455	0.983826	anti_histamine	76.3997	65.204	508.659	0.0392153	0.0192308	0.490389	0.623859	0.998581	NS	NS
PWY.6527	454	454	15	439	-0.0364503	0.0691707	0.598496	0.99897	-0.0313958	0.0724897	0.66518	0.980797	anti_histamine	305	305	14	291	0.037922	0.0724759	0.601199	0.996791	0.0612539	0.0782725	0.434579	0.989322	anti_histamine	1124	1124	69	1055	0.00404116	0.0275308	0.883327	0.99091	0.0189438	0.0299324	0.526944	0.983826	anti_histamine	209.004	190.376	1319.36	0.024121	0.00287009	0.118987	0.905286	0.998581	NS	NS
GLUCUROCAT.PWY	454	453	15	439	0.146498	0.170258	0.390019	0.99897	0.190791	0.184059	0.300575	0.980797	anti_histamine	305	305	14	291	0.0615791	0.149417	0.680545	0.996791	0.0368578	0.155171	0.812433	0.989322	anti_histamine	1124	1122	69	1055	-0.0249712	0.0546495	0.647809	0.99091	0.0169224	0.0594497	0.775967	0.983826	anti_histamine	34.4973	44.792	334.832	0.0491401	-0.00132594	-0.0269828	0.978473	0.998581	NS	NS
PWY.5723	454	217	15	439	0.0571183	0.721257	0.936915	0.99897	-0.186717	0.761667	0.806473	0.980797	anti_histamine	305	120	14	291	0.0447245	0.628937	0.943357	0.996791	-0.0208659	0.673434	0.975305	0.989322	anti_histamine	1124	433	69	1055	0.0594236	0.314591	0.850212	0.99091	-0.200657	0.340272	0.555518	0.983826	anti_histamine	1.92229	2.52805	10.1043	0.262119	0.056566	0.215803	0.829142	0.998581	NS	NS
PWY0.162	454	453	15	439	0.0965538	0.0973362	0.321774	0.99897	0.144335	0.104494	0.167984	0.980797	anti_histamine	305	305	14	291	0.0597384	0.099418	0.54838	0.996791	0.125216	0.107228	0.243969	0.989322	anti_histamine	1124	1124	69	1055	-0.00985451	0.0369097	0.789527	0.99091	-0.0118666	0.0403996	0.76902	0.983826	anti_histamine	105.548	101.174	734.038	0.0326032	0.00956832	0.293478	0.769157	0.998581	NS	NS
GALACT.GLUCUROCAT.PWY	454	453	15	439	0.16727	0.193527	0.387888	0.99897	0.228415	0.208053	0.272938	0.980797	anti_histamine	305	303	14	291	0.0881178	0.161949	0.586783	0.996791	0.0480416	0.169979	0.777686	0.989322	anti_histamine	1124	1121	69	1055	-0.0264819	0.0587441	0.652222	0.99091	0.00304304	0.0641537	0.962177	0.983826	anti_histamine	26.7004	38.1281	289.782	0.0531036	0.000428577	0.00807058	0.993561	0.998581	NS	NS
PWY.2942	454	454	15	439	0.0426871	0.0444279	0.33718	0.99897	0.0521632	0.0466969	0.264653	0.980797	anti_histamine	305	305	14	291	-0.017126	0.043916	0.696848	0.996791	-0.0120016	0.0480348	0.802907	0.989322	anti_histamine	1124	1124	69	1055	0.00275672	0.0152069	0.85618	0.99091	0.00330576	0.0164784	0.84104	0.983826	anti_histamine	506.628	518.506	4324.34	0.0136724	0.0046112	0.337263	0.735918	0.998581	NS	NS
PWY.6121	454	454	15	439	0.000516589	0.038931	0.989419	0.99897	-0.00607735	0.0409542	0.882108	0.980797	anti_histamine	305	305	14	291	0.00367434	0.0305194	0.904257	0.996791	0.0145759	0.0318217	0.647318	0.989322	anti_histamine	1124	1124	69	1055	-0.00447903	0.0122456	0.714609	0.99091	0.00507154	0.0132771	0.702555	0.983826	anti_histamine	659.795	1073.62	6668.69	0.0109095	-0.00304491	-0.279105	0.780164	0.998581	NS	NS
PWY.6737	454	454	15	439	0.0225939	0.0559151	0.686362	0.99897	0.0200963	0.0596283	0.736282	0.980797	anti_histamine	305	305	14	291	0.0129779	0.0539791	0.810171	0.996791	0.0357855	0.0579311	0.537305	0.989322	anti_histamine	1124	1124	69	1055	-0.00185866	0.0212418	0.93029	0.99091	0.00177847	0.0231823	0.938863	0.983826	anti_histamine	319.847	343.201	2216.25	0.0186362	0.0026261	0.140914	0.887938	0.998581	NS	NS
PWY.7198	454	298	15	439	-0.209052	0.699961	0.765339	0.99897	-0.459523	0.739787	0.534853	0.980797	anti_histamine	305	196	14	291	-0.484379	0.616923	0.432988	0.996791	-0.539375	0.64553	0.404161	0.989322	anti_histamine	1124	711	69	1055	0.0182441	0.303341	0.952052	0.99091	0.0212649	0.331921	0.94893	0.983826	anti_histamine	2.04105	2.62748	10.8677	0.253704	-0.0966197	-0.380836	0.703325	0.998581	NS	NS
PWY.7234	454	454	15	439	-0.216372	0.173268	0.21242	0.99897	-0.282879	0.184268	0.125547	0.980797	anti_histamine	305	305	14	291	-0.0391454	0.165424	0.813102	0.996791	-0.0597308	0.168607	0.723428	0.989322	anti_histamine	1124	1124	69	1055	0.0162734	0.0654416	0.803661	0.99091	0.0157796	0.0712614	0.824798	0.983826	anti_histamine	33.309	36.5429	233.503	0.0574149	-0.0159474	-0.277758	0.781198	0.998581	NS	NS
PWY4LZ.257	454	434	15	439	-0.048501	0.208439	0.816119	0.99897	-0.0646836	0.225913	0.77479	0.980797	anti_histamine	305	300	14	291	0.122419	0.196365	0.533489	0.996791	0.176536	0.208172	0.397205	0.989322	anti_histamine	1124	1123	69	1055	-0.00868581	0.0908208	0.923826	0.99091	0.0193607	0.0981943	0.843734	0.983826	anti_histamine	23.0166	25.9342	121.235	0.0766545	0.00590815	0.077075	0.938564	0.998581	NS	NS
P161.PWY	454	447	15	439	-0.113858	0.239477	0.634713	0.99897	-0.257253	0.255774	0.315144	0.980797	anti_histamine	305	302	14	291	0.143871	0.20114	0.475006	0.996791	0.184149	0.212256	0.386422	0.989322	anti_histamine	1124	1123	69	1055	0.00825803	0.0964099	0.931756	0.99091	0.0333482	0.104313	0.749262	0.983826	anti_histamine	17.437	24.7173	107.586	0.0817204	0.0164232	0.200968	0.840723	0.998581	NS	NS
PWY.5154	454	454	15	439	-0.0916806	0.183364	0.617333	0.99897	-0.0636878	0.193724	0.742515	0.980797	anti_histamine	305	304	14	291	0.0528836	0.178869	0.767704	0.996791	-0.0233566	0.188471	0.901469	0.989322	anti_histamine	1124	1122	69	1055	0.00558899	0.0736546	0.939527	0.99091	-0.00549994	0.0806382	0.945635	0.983826	anti_histamine	29.7422	31.2557	184.332	0.0638447	-0.000177911	-0.00278662	0.997777	0.998581	NS	NS
PWY.6628	454	393	15	439	0.338558	0.641409	0.597881	0.99897	0.205624	0.666448	0.757835	0.980797	anti_histamine	305	242	14	291	0.119929	0.675469	0.859198	0.996791	-0.251772	0.709252	0.722886	0.989322	anti_histamine	1124	907	69	1055	0.101932	0.316937	0.747805	0.99091	-0.105881	0.342618	0.757355	0.983826	anti_histamine	2.43069	2.19174	9.95528	0.261912	0.144093	0.550157	0.582212	0.998581	NS	NS
PWY.6891	454	195	15	439	-0.0662711	0.658824	0.919922	0.99897	-0.269644	0.697723	0.699361	0.980797	anti_histamine	305	104	14	291	0.246395	0.549923	0.65444	0.996791	0.371505	0.586275	0.526845	0.989322	anti_histamine	1124	347	69	1055	0.115135	0.280623	0.681678	0.99091	-0.17679	0.30328	0.560064	0.983826	anti_histamine	2.30389	3.30671	12.6985	0.233704	0.116014	0.496415	0.619602	0.998581	NS	NS
PWY.6897	454	453	15	439	0.0183135	0.135349	0.892433	0.99897	0.0244651	0.142726	0.863989	0.980797	anti_histamine	305	303	14	291	-0.100164	0.233891	0.66879	0.996791	-0.125232	0.240827	0.603515	0.989322	anti_histamine	1124	1117	69	1055	0.014943	0.0928677	0.872197	0.99091	0.0564975	0.101026	0.576118	0.983826	anti_histamine	54.5874	18.2798	115.95	0.0727745	0.00477361	0.0655945	0.947701	0.998581	NS	NS
GLUDEG.I.PWY	454	344	15	439	0.226578	0.574573	0.693521	0.99897	0.179237	0.612019	0.769781	0.980797	anti_histamine	305	244	14	291	0.181207	0.5165	0.725959	0.996791	0.0951101	0.557153	0.864585	0.989322	anti_histamine	1124	956	69	1055	0.0884038	0.240178	0.712886	0.99091	-0.034089	0.262856	0.896838	0.983826	anti_histamine	3.02907	3.74852	17.3354	0.203645	0.120188	0.590183	0.555068	0.998581	NS	NS
PWY.5941	454	366	15	439	-0.309956	0.72266	0.6682	0.99897	-0.108616	0.762386	0.886783	0.980797	anti_histamine	305	284	14	291	-0.301643	0.497824	0.545027	0.996791	-0.114606	0.526356	0.827804	0.989322	anti_histamine	1124	1043	69	1055	-0.0746726	0.240256	0.756008	0.99091	0.0544368	0.263763	0.836529	0.983826	anti_histamine	1.91484	4.03504	17.3241	0.207284	-0.133381	-0.643469	0.51992	0.998581	NS	NS
GLYCOLYSIS	454	454	15	439	-3.50382e-05	0.220651	0.999873	0.999873	-0.16418	0.233842	0.483035	0.980797	anti_histamine	305	301	14	291	-0.00509288	0.279555	0.985477	0.996791	-0.177783	0.288809	0.538717	0.989322	anti_histamine	1124	1122	69	1055	0.0311145	0.114324	0.785549	0.99091	-0.0398161	0.124704	0.749572	0.983826	anti_histamine	20.5394	12.7958	76.5115	0.0954128	0.0210724	0.220855	0.825205	0.998581	NS	NS
LACTOSECAT.PWY	454	452	15	439	0.0168055	0.301237	0.955536	0.99897	0.0310956	0.315164	0.921454	0.988892	anti_histamine	305	302	14	291	0.0289049	0.166416	0.862233	0.996791	0.0127917	0.178144	0.942814	0.989322	anti_histamine	1124	1117	69	1055	-0.00688503	0.0871562	0.93705	0.99091	-0.0144659	0.0940412	0.877777	0.983826	anti_histamine	11.02	36.1084	131.645	0.0747909	0.00180413	0.0241223	0.980755	0.998581	NS	NS
HEXITOLDEGSUPER.PWY	454	453	15	439	0.0545557	0.162547	0.737312	0.99897	-0.00771271	0.173746	0.964616	0.9924	anti_histamine	305	301	14	291	-0.13182	0.208492	0.527717	0.996791	-0.26094	0.217726	0.231832	0.989322	anti_histamine	1124	1121	69	1055	0.00620506	0.079005	0.937413	0.99091	-0.0312719	0.0863687	0.717369	0.983826	anti_histamine	37.8481	23.0049	160.21	0.0672576	0.000119627	0.00177863	0.998581	0.998581	NS	NS
P461.PWY	454	453	15	439	-0.00804505	0.201611	0.968188	0.99897	0.00421773	0.216775	0.984487	0.9924	anti_histamine	305	305	14	291	-0.0598962	0.206723	0.772216	0.996791	0.0461565	0.221949	0.835421	0.989322	anti_histamine	1124	1123	69	1055	0.0386723	0.0932386	0.678392	0.99091	0.021393	0.101712	0.833452	0.983826	anti_histamine	24.6022	23.4004	115.029	0.0783184	0.0174746	0.223123	0.82344	0.998581	NS	NS
PWY.5121	454	436	15	439	-0.341479	0.269225	0.205366	0.99897	-0.36416	0.277926	0.190895	0.980797	anti_histamine	305	299	14	291	0.315541	0.259892	0.225681	0.970277	0.230676	0.278162	0.407708	0.989322	anti_histamine	1124	1116	69	1055	0.0421404	0.0998838	0.673184	0.99091	-0.00304905	0.108037	0.97749	0.994286	anti_histamine	13.7965	14.8052	100.233	0.0881016	0.032478	0.368643	0.712394	0.998581	NS	NS
P108.PWY	454	242	15	439	1.02631	0.667636	0.124957	0.99897	1.1147	0.709526	0.116967	0.980797	anti_histamine	305	212	14	291	0.661496	0.64054	0.302574	0.970277	1.15123	0.687136	0.09504	0.888975	anti_histamine	1124	843	69	1055	-0.0297855	0.309171	0.923268	0.99091	-0.00440048	0.337443	0.989598	0.99633	anti_histamine	2.24347	2.43729	10.4617	0.256981	0.23795	0.925944	0.354475	0.998581	NS	NS
PWY0.1298	454	453	15	439	0.149671	0.193612	0.439914	0.99897	0.110089	0.201903	0.585884	0.980797	anti_histamine	305	304	14	291	-0.0396857	0.192735	0.837004	0.996791	0.0762848	0.204284	0.709135	0.989322	anti_histamine	1124	1124	69	1055	-0.0191726	0.0839383	0.819367	0.99091	0.00151639	0.0914386	0.986772	0.99633	anti_histamine	26.6769	26.9203	141.932	0.0715146	0.00103935	0.0145334	0.988404	0.998581	NS	NS
PWY.7196	454	442	15	439	0.0425877	0.118427	0.719319	0.99897	0.0639685	0.128439	0.618741	0.980797	anti_histamine	305	305	14	291	0.145444	0.115005	0.206977	0.970277	0.15139	0.124505	0.2251	0.989322	anti_histamine	1124	1121	69	1055	-0.0110054	0.0406968	0.786884	0.99091	8.88213e-05	0.0443752	0.998403	0.998546	anti_histamine	71.3017	75.6083	603.781	0.036498	0.00984226	0.269666	0.787418	0.998581	NS	NS
PWY.1042	454	454	15	439	-0.0399195	0.0703268	0.570582	0.99897	0.00110343	0.0721012	0.987797	0.9924	anti_histamine	305	305	14	291	0.0593935	0.0649908	0.361529	0.972291	0.126056	0.0702474	0.0738971	0.888975	anti_histamine	1124	1124	69	1055	1.57344e-05	0.0243011	0.999484	0.999484	0.0268711	0.0262038	0.305375	0.935949	anti_histamine	202.189	236.753	1693.35	0.0216559	0.00282182	0.130302	0.896327	0.998581	NS	NS
PWY.5100	454	454	15	439	-0.103147	0.0968576	0.287503	0.99897	-0.0684247	0.100023	0.494327	0.980797	anti_histamine	305	305	14	291	0.0842443	0.0887849	0.343462	0.970277	0.124295	0.0944446	0.189295	0.989322	anti_histamine	1124	1124	69	1055	-0.000494364	0.0345103	0.988573	0.999484	0.02972	0.0376719	0.430334	0.935949	anti_histamine	106.594	126.859	839.658	0.0305266	-0.000673552	-0.0220645	0.982397	0.998581	NS	NS
PWY.6803	454	208	15	439	-0.055982	0.645697	0.930949	0.99897	-0.245354	0.690357	0.722477	0.980797	anti_histamine	305	116	14	291	-0.450188	0.543617	0.408256	0.996791	-0.323185	0.584607	0.580852	0.989322	anti_histamine	1124	400	69	1055	0.00319745	0.273227	0.990665	0.999484	-0.283992	0.296775	0.33882	0.935949	anti_histamine	2.39852	3.38388	13.3953	0.22835	-0.0842033	-0.368746	0.712317	0.998581	NS	NS
PWY0.1297	454	454	15	439	-0.213401	0.252361	0.398228	0.99897	-0.236726	0.256299	0.356238	0.980797	anti_histamine	305	304	14	291	-0.00373195	0.231229	0.987134	0.996791	-0.221624	0.242304	0.361212	0.989322	anti_histamine	1124	1124	69	1055	0.00113078	0.0994857	0.990933	0.999484	-0.134688	0.106625	0.206794	0.935949	anti_histamine	15.7021	18.7031	101.037	0.0859258	-0.0244118	-0.284103	0.776331	0.998581	NS	NS
ENTBACSYN.PWY	454	165	15	439	0.186074	0.762605	0.807347	0.99897	-0.119054	0.805568	0.882584	0.980797	anti_histamine	305	74	14	291	0.441781	0.628794	0.482863	0.996791	0.57345	0.670281	0.39303	0.989322	anti_histamine	1124	304	69	1055	-0.00330996	0.331812	0.992043	0.999484	-0.348006	0.360547	0.334653	0.935949	anti_histamine	1.71949	2.5292	9.08271	0.273881	0.105559	0.385417	0.699928	0.998581	NS	NS
P23.PWY	454	193	15	439	-0.119609	0.59884	0.841781	0.99897	-0.0389837	0.632564	0.95089	0.9924	anti_histamine	305	124	14	291	-0.228617	0.548209	0.676961	0.996791	-0.330402	0.574069	0.565414	0.989322	anti_histamine	1124	495	69	1055	-0.00285505	0.293737	0.992247	0.999484	-0.256103	0.318848	0.422029	0.935949	anti_histamine	2.78855	3.32742	11.59	0.237651	-0.0636694	-0.267911	0.788768	0.998581	NS	NS
PWY.5005	454	354	15	439	0.403763	0.644324	0.531218	0.99897	0.357427	0.68182	0.600415	0.980797	anti_histamine	305	200	14	291	-0.985276	0.689934	0.154318	0.970277	-1.49955	0.736646	0.0427847	0.888975	anti_histamine	1124	720	69	1055	0.00505972	0.351227	0.988509	0.999484	-0.0387688	0.38609	0.920035	0.983826	anti_histamine	2.40875	2.1008	8.10633	0.281541	-0.0837269	-0.297388	0.76617	0.998581	NS	NS
PWY.7383	454	427	15	439	-0.136628	0.497874	0.783888	0.99897	0.0677889	0.528036	0.897914	0.980797	anti_histamine	305	302	14	291	-0.0504949	0.17587	0.774233	0.996791	-0.0167423	0.187624	0.928967	0.989322	anti_histamine	1124	1123	69	1055	-0.000231733	0.0582178	0.996825	0.999484	0.0174642	0.0636957	0.783998	0.983826	anti_histamine	4.03424	32.3307	295.045	0.0549309	-0.0067955	-0.12371	0.901545	0.998581	NS	NS
PWY.7210	454	298	15	439	-0.215617	0.72805	0.76725	0.99897	-0.468037	0.770005	0.543643	0.980797	anti_histamine	305	196	14	291	-0.540003	0.646736	0.404405	0.996791	-0.586846	0.677415	0.387111	0.989322	anti_histamine	1124	711	69	1055	-0.00102385	0.31861	0.997437	0.999484	0.00763537	0.348743	0.982537	0.995996	anti_histamine	1.88659	2.39081	9.85102	0.266044	-0.120885	-0.45438	0.649555	0.998581	NS	NS
[truncated: 12 more columns]
