# Supplementary material for: Impact of commonly used drugs on the composition and metabolic function of the gut microbiota
Source: Nat Commun. 2020 Jan 17;11:362. doi: 10.1038/s41467-019-14177-z (PMC6969170; doi:10.1038/s41467-019-14177-z)
Supplement: Supplementary file 21 — Supplementary Data 19 [file 41467_2019_14177_MOESM21_ESM.xlsx]

## Sheet: Sheet1
Supplementary table 19 - Summary statistics taxa & pathways vs antibiotics
Univariate (lm= taxa or pathways~Age+Sex+BMI+drug X) & multivariate (lm= taxa or pathways~Age+Sex+BMI+all drugs) & results from univariate meta-analysis & results from multivariate meta analysis
Taxa
Taxa	N.IBD	non-zeros.IBD	Users.IBD	Non-users.IBD	Coef.IBD_univariate	SE.IBD_univariate	Pval.IBD_univariate	Qval.IBD_univariate	coeff.correcting.all.IBD_multivariate	SE.correcting_all.IBD_multivariate	pval.correcting.all.IBD_multivariate	qval.correcting.all.IBD_multivariate	drug.IBD	N.MIBS	non-zeros.MIBS	Users.MIBS	Non-users.MIBS	Coef.MIBS_univariate	SE.MIBS_univariate	Pval.MIBS_univariate	Qval.MIBS_univariate	coeff.correcting.all.MIBS_multivariate	SE.correcting_all.MIBS_multivariate	pval.correcting.all.MIBS_multivariate	qval.correcting.all.MIBS_multivariate	drug.MIBS	N.LLD	non-zeros.LLD	Users.LLD	Non-users.LLD	Coef.LLD_univariate	SE.LLD_univariate	Pval.LLD_univariate	Qval.LLD_univariate	coeff.correcting.all.LLD_multivariate	SE.correcting_all.LLD_multivariate	pval.correcting.all.LLD_multivariate	qval.correcting.all.LLD_multivariate	drug.LLD	inverse_var.ibd_univariate	inverse_var.mibs_univariate	inverse_var.lld_univariate	se_univariate	beta_univariate	Z_univariate	P_univariate	FDR_univariate	Het.Q_univariate	Het.I2_univariate
k__Bacteria.p__Actinobacteria.c__Actinobacteria.o__Bifidobacteriales.f__Bifidobacteriaceae.g__Bifidobacterium	454	413	12	442	0.00501045	0.0647531	0.938358	0.991066	-0.00526176	0.0717951	0.941613	0.978539	antibiotics_merged	305	293	7	298	-0.20671	0.0808596	0.0110717	0.658764	-0.20512	0.0877504	0.0201587	0.712274	antibiotics_merged	1124	1088	13	1111	-0.223132	0.0540425	3.91758e-05	0.00468178	-0.282313	0.0605902	3.56836e-06	0.000228777	antibiotics_merged	238.495	152.946	342.397	0.0369148	-0.145564	-3.94324	8.03872e-05	0.00701256	8.0393	0.751222
k__Bacteria.p__Actinobacteria.c__Actinobacteria.o__Bifidobacteriales.f__Bifidobacteriaceae	454	423	12	442	0.0135962	0.0642489	0.832504	0.979432	0.00013125	0.0713334	0.998533	0.998533	antibiotics_merged	305	294	7	298	-0.206478	0.0806385	0.0109439	0.658764	-0.205646	0.0875271	0.0195351	0.712274	antibiotics_merged	1124	1094	13	1111	-0.219961	0.0539954	4.95426e-05	0.00468178	-0.279633	0.0605365	4.31655e-06	0.000228777	antibiotics_merged	242.252	153.785	342.994	0.0367848	-0.140596	-3.82211	0.000132312	0.00701256	8.58753	0.767104
k__Bacteria.p__Actinobacteria.c__Actinobacteria	454	452	12	442	0.0305252	0.0587821	0.603818	0.88593	0.015784	0.0652579	0.809005	0.960809	antibiotics_merged	305	305	7	298	-0.118217	0.0757716	0.119781	0.91816	-0.14065	0.0819406	0.087246	0.992706	antibiotics_merged	1124	1124	13	1111	-0.165708	0.0507669	0.00113142	0.0213837	-0.230402	0.0571236	5.88595e-05	0.0020797	antibiotics_merged	289.407	174.176	388.006	0.0342677	-0.089306	-2.60613	0.00915721	0.199941	NS	NS
k__Bacteria.p__Actinobacteria.c__Actinobacteria.o__Bifidobacteriales.f__Bifidobacteriaceae.g__Bifidobacterium.s__Bifidobacterium_longum	454	369	12	442	0.0240849	0.0389673	0.536845	0.835611	0.0267431	0.0433277	0.537439	0.86962	antibiotics_merged	305	270	7	298	-0.0503857	0.0503865	0.318136	0.91816	-0.029518	0.0549923	0.591885	0.992706	antibiotics_merged	1124	1026	13	1111	-0.111635	0.0332263	0.000806277	0.0185104	-0.140405	0.037473	0.000188612	0.00461006	antibiotics_merged	658.566	393.886	905.807	0.0225977	-0.0536725	-2.37513	0.017543	0.206306	NS	NS
k__Bacteria.p__Actinobacteria.c__Actinobacteria.o__Bifidobacteriales.f__Bifidobacteriaceae.g__Bifidobacterium.s__Bifidobacterium_longum.t__Bifidobacterium_longum_unclassified	454	369	12	442	0.0260462	0.0386322	0.500534	0.835611	0.0268921	0.043045	0.5325	0.86962	antibiotics_merged	305	269	7	298	-0.0459863	0.0504862	0.363105	0.91816	-0.0225651	0.0552685	0.6834	0.992706	antibiotics_merged	1124	1025	13	1111	-0.109625	0.0328572	0.00087664	0.0185104	-0.137481	0.0370518	0.000217456	0.00461006	antibiotics_merged	670.042	392.333	926.271	0.0224244	-0.0513579	-2.29027	0.0220059	0.206306	NS	NS
k__Bacteria.p__Firmicutes.c__Clostridia.o__Clostridiales.f__Ruminococcaceae	454	436	12	442	-0.101777	0.055722	0.0684526	0.376369	-0.0871175	0.0609751	0.153865	0.777798	antibiotics_merged	305	305	7	298	0.0299922	0.055079	0.586484	0.91816	0.0266816	0.0591815	0.652473	0.992706	antibiotics_merged	1124	1124	13	1111	0.0646059	0.0339794	0.057517	0.418104	0.111972	0.0381205	0.00338143	0.0597385	antibiotics_merged	322.068	329.631	866.1	0.0256681	0.0217831	0.848647	0.396078	0.856821	NS	NS
k__Bacteria.p__Firmicutes	454	454	12	442	-0.0446035	0.0539019	0.408408	0.80455	-0.0231067	0.05847	0.692915	0.953883	antibiotics_merged	305	305	7	298	0.100583	0.0705933	0.155254	0.91816	0.0946891	0.0744127	0.20432	0.992706	antibiotics_merged	1124	1124	13	1111	0.101925	0.0470516	0.0305037	0.303432	0.140733	0.0529776	0.00801353	0.121348	antibiotics_merged	344.184	200.666	451.701	0.0316774	0.0510476	1.61148	0.107075	0.368025	NS	NS
k__Bacteria.p__Firmicutes.c__Clostridia.o__Clostridiales	454	453	12	442	-0.140173	0.0600882	0.0201123	0.25715	-0.105146	0.0662035	0.113033	0.777798	antibiotics_merged	305	305	7	298	0.120868	0.0657676	0.0670856	0.91816	0.123286	0.0710396	0.083827	0.992706	antibiotics_merged	1124	1124	13	1111	0.0684532	0.045305	0.131086	0.527786	0.123907	0.0508887	0.0150591	0.186393	antibiotics_merged	276.963	231.194	487.201	0.0316964	0.0225766	0.712274	0.476295	0.876665	NS	NS
k__Bacteria.p__Firmicutes.c__Clostridia.o__Clostridiales.f__Ruminococcaceae.g__Ruminococcus	454	374	12	442	-0.0787757	0.0528366	0.136699	0.569051	-0.0660614	0.0577093	0.253012	0.788802	antibiotics_merged	305	298	7	298	0.00341242	0.0600249	0.954703	0.966818	0.015838	0.0651721	0.80818	0.992706	antibiotics_merged	1124	1113	13	1111	0.0650558	0.0397122	0.101666	0.492728	0.108355	0.0448351	0.0158258	0.186393	antibiotics_merged	358.204	277.547	634.091	0.0280624	0.0110097	0.39233	0.694814	0.961148	NS	NS
k__Bacteria.p__Firmicutes.c__Clostridia.o__Clostridiales.f__Lachnospiraceae.g__Blautia	454	449	12	442	0.0553955	0.0411476	0.178918	0.589302	0.0682814	0.0454901	0.134152	0.777798	antibiotics_merged	305	305	7	298	-0.000637398	0.0309786	0.983598	0.983598	-0.00333054	0.0330737	0.919867	0.992706	antibiotics_merged	1124	1124	13	1111	0.0436991	0.0192678	0.023524	0.261532	0.0459608	0.0216778	0.0342234	0.340837	antibiotics_merged	590.624	1042.02	2693.61	0.0152035	0.034617	2.27691	0.0227918	0.206306	NS	NS
k__Bacteria.p__Firmicutes.c__Clostridia.o__Clostridiales.f__Lachnospiraceae.g__Lachnospiraceae_noname.s__Lachnospiraceae_bacterium_7_1_58FAA.t__GCF_000242155	454	302	12	442	0.00254108	0.00389557	0.514552	0.835611	0.00204652	0.00417107	0.62395	0.918593	antibiotics_merged	305	186	7	298	0.00356012	0.00325773	0.275382	0.91816	0.00177862	0.00352643	0.614438	0.992706	antibiotics_merged	1124	826	13	1111	0.00604629	0.00297848	0.0425986	0.370956	0.00710791	0.00337378	0.0353699	0.340837	antibiotics_merged	65895.9	94225.8	112722	0.00191444	0.00434114	2.26757	0.0233554	0.206306	NS	NS
k__Bacteria.p__Firmicutes.c__Clostridia.o__Clostridiales.f__Lachnospiraceae.g__Blautia.s__Ruminococcus_torques	454	446	12	442	0.0311174	0.0232724	0.181893	0.589302	0.0401571	0.0256997	0.118963	0.777798	antibiotics_merged	305	305	7	298	-0.00289371	0.0256529	0.910265	0.941926	-0.00582465	0.0272486	0.830903	0.992706	antibiotics_merged	1124	1124	13	1111	0.0296854	0.017683	0.093483	0.492728	0.0414728	0.0202122	0.0404273	0.357108	antibiotics_merged	1846.36	1519.59	3198.08	0.0123428	0.0225461	1.82665	0.067752	0.355246	NS	NS
k__Bacteria.p__Actinobacteria.c__Actinobacteria.o__Coriobacteriales.f__Coriobacteriaceae.g__Collinsella	454	342	12	442	0.0350961	0.0312284	0.261692	0.720659	0.0442084	0.0339727	0.193913	0.777798	antibiotics_merged	305	278	7	298	0.026724	0.0390906	0.494733	0.91816	0.0096832	0.0424297	0.819655	0.992706	antibiotics_merged	1124	1052	13	1111	-0.0546727	0.0240869	0.023409	0.261532	-0.0533108	0.0272002	0.0502603	0.409815	antibiotics_merged	1025.42	654.419	1723.61	0.0171412	-0.0119754	-0.698631	0.484782	0.876665	NS	NS
k__Bacteria.p__Firmicutes.c__Clostridia.o__Clostridiales.f__Eubacteriaceae.g__Eubacterium.s__Eubacterium_hallii.t__GCF_000173975	454	364	12	442	-0.0447623	0.0222495	0.0448496	0.349047	-0.0344307	0.02459	0.162237	0.777798	antibiotics_merged	305	296	7	298	0.0591329	0.0247302	0.0174173	0.690885	0.0632007	0.0265746	0.0181077	0.712274	antibiotics_merged	1124	1105	13	1111	-0.0338177	0.0179795	0.0602453	0.419288	-0.0330429	0.0197956	0.0953682	0.507798	antibiotics_merged	2020.04	1635.1	3093.46	0.0121729	-0.0145729	-1.19716	0.231243	0.680881	NS	NS
k__Bacteria.p__Firmicutes.c__Clostridia.o__Clostridiales.f__Lachnospiraceae.g__Blautia.s__Ruminococcus_torques.t__Ruminococcus_torques_unclassified	454	418	12	442	0.0442608	0.0229769	0.054722	0.373593	0.0412889	0.02546	0.105672	0.777798	antibiotics_merged	305	233	7	298	0.0407033	0.0299062	0.174547	0.91816	0.0313296	0.031244	0.316919	0.992706	antibiotics_merged	1124	865	13	1111	0.0477444	0.0205009	0.020044	0.261532	0.0386859	0.0232071	0.0958109	0.507798	antibiotics_merged	1894.17	1118.09	2379.34	0.0136189	0.0450604	3.30867	0.000937411	0.0331218	0.0395779	0
k__Bacteria.p__Actinobacteria.c__Actinobacteria.o__Coriobacteriales.f__Coriobacteriaceae.g__Collinsella.s__Collinsella_aerofaciens.t__GCF_000169035	454	304	12	442	0.0252834	0.0311814	0.417893	0.80455	0.0419505	0.0338107	0.215433	0.777798	antibiotics_merged	305	265	7	298	0.0347829	0.0408821	0.395561	0.91816	0.0147178	0.0442526	0.739711	0.992706	antibiotics_merged	1124	1013	13	1111	-0.0502909	0.024913	0.043761	0.370956	-0.0487058	0.0281051	0.0833839	0.507798	antibiotics_merged	1028.51	598.32	1611.2	0.0175736	-0.010566	-0.601243	0.547678	0.906216	NS	NS
k__Bacteria.p__Firmicutes.c__Erysipelotrichia.o__Erysipelotrichales.f__Erysipelotrichaceae	454	419	12	442	0.0133659	0.0228004	0.558038	0.846515	0.0127949	0.0253715	0.614333	0.917173	antibiotics_merged	305	291	7	298	0.00427053	0.0353189	0.903841	0.941926	-0.00727301	0.0372076	0.845175	0.992706	antibiotics_merged	1124	1069	13	1111	0.0270276	0.0252176	0.284052	0.783084	0.0518357	0.0285758	0.0699616	0.507798	antibiotics_merged	1923.6	801.653	1572.51	0.0152538	0.016668	1.09271	0.27452	0.728383	NS	NS
k__Bacteria.p__Proteobacteria.c__Deltaproteobacteria.o__Desulfovibrionales.f__Desulfovibrionaceae.g__Bilophila.s__Bilophila_unclassified	454	184	12	442	-0.00543446	0.00545024	0.319271	0.80455	-0.00309924	0.00604584	0.608503	0.917173	antibiotics_merged	305	177	7	298	-0.00292214	0.00713402	0.68239	0.91816	0.000512073	0.0074911	0.945553	0.992706	antibiotics_merged	1124	618	13	1111	0.00204111	0.00432051	0.636718	0.975379	0.00816861	0.00489954	0.0957638	0.507798	antibiotics_merged	33664.2	19648.6	53571.1	0.00305875	-0.0012258	-0.400752	0.688603	0.961148	NS	NS
k__Bacteria.p__Actinobacteria.c__Actinobacteria.o__Coriobacteriales.f__Coriobacteriaceae.g__Eggerthella.s__Eggerthella_unclassified	454	329	12	442	0.000971178	0.0131225	0.941038	0.991066	0.00215617	0.0141232	0.878738	0.960809	antibiotics_merged	305	216	7	298	0.0146203	0.0134846	0.27916	0.91816	0.00336164	0.0148553	0.821153	0.992706	antibiotics_merged	1124	663	13	1111	0.0112019	0.00689009	0.104281	0.492728	0.0128273	0.00751165	0.087995	0.507798	antibiotics_merged	5807.17	5499.49	21064.4	0.00555804	0.00994732	1.78972	0.0734992	0.355246	NS	NS
k__Bacteria.p__Firmicutes.c__Bacilli.o__Lactobacillales.f__Streptococcaceae.g__Streptococcus.s__Streptococcus_mutans.t__Streptococcus_mutans_unclassified	454	126	12	442	-0.000769999	0.00767037	0.920084	0.991066	0.000830947	0.00776931	0.914881	0.978539	antibiotics_merged	305	73	7	298	0.00494382	0.00691681	0.47532	0.91816	0.00345979	0.00673636	0.607962	0.992706	antibiotics_merged	1124	266	13	1111	0.000150459	0.00368143	0.967407	0.979008	-0.00687811	0.0039209	0.0796781	0.507798	antibiotics_merged	16996.8	20902	73784.7	0.0029923	0.000907474	0.30327	0.761684	0.984616	NS	NS
k__Bacteria.p__Firmicutes.c__Clostridia.o__Clostridiales.f__Lachnospiraceae.g__Anaerostipes.s__Anaerostipes_hadrus.t__GCF_000332875	454	345	12	442	-0.0127338	0.00883875	0.150398	0.577427	-0.00656936	0.00953439	0.491219	0.86962	antibiotics_merged	305	282	7	298	-0.00530616	0.0117625	0.65225	0.91816	-0.00933306	0.0130132	0.473911	0.992706	antibiotics_merged	1124	1061	13	1111	-0.0128998	0.00846676	0.1279	0.527786	-0.0151124	0.00954575	0.113684	0.529911	antibiotics_merged	12800.2	7227.73	13949.7	0.00542504	-0.0112219	-2.06854	0.038589	0.272696	NS	NS
k__Bacteria.p__Firmicutes.c__Clostridia.o__Clostridiales.f__Lachnospiraceae.g__Anaerostipes	454	392	12	442	-0.0110916	0.00913705	0.225445	0.66155	-0.0063518	0.0099159	0.522181	0.86962	antibiotics_merged	305	293	7	298	-0.00825834	0.0117479	0.482647	0.91816	-0.0135763	0.0131041	0.301172	0.992706	antibiotics_merged	1124	1074	13	1111	-0.0119179	0.00880467	0.176145	0.620809	-0.0155232	0.00989349	0.116939	0.529911	antibiotics_merged	11978.1	7245.69	12899.5	0.00557943	-0.0107844	-1.93288	0.0532513	0.352249	NS	NS
k__Bacteria.p__Proteobacteria.c__Deltaproteobacteria.o__Desulfovibrionales.f__Desulfovibrionaceae.g__Bilophila	454	184	12	442	-0.00529719	0.00555399	0.340737	0.80455	-0.00273367	0.00615723	0.657305	0.941545	antibiotics_merged	305	177	7	298	-0.00321019	0.00760721	0.673334	0.91816	0.00142547	0.00800642	0.858827	0.992706	antibiotics_merged	1124	620	13	1111	0.00173233	0.00451489	0.70128	0.975379	0.00810879	0.00512697	0.114037	0.529911	antibiotics_merged	32418.2	17280.2	49057.4	0.00318213	-0.00144006	-0.452546	0.650876	0.961148	NS	NS
k__Bacteria.p__Bacteroidetes.c__Bacteroidia.o__Bacteroidales.f__Bacteroidaceae.g__Bacteroides	454	429	12	442	-0.00781077	0.0507068	0.877651	0.991066	-0.000363493	0.0559523	0.99482	0.998533	antibiotics_merged	305	298	7	298	-0.00238782	0.0460637	0.958693	0.966818	0.0144074	0.0489966	0.768952	0.992706	antibiotics_merged	1124	1111	13	1111	0.0470744	0.0298691	0.115303	0.516965	0.0519884	0.0334095	0.11998	0.529911	antibiotics_merged	388.927	471.283	1120.87	0.0224672	0.0245327	1.09194	0.274862	0.728383	NS	NS
k__Bacteria.p__Actinobacteria.c__Actinobacteria.o__Actinomycetales.f__Micrococcaceae.g__Rothia	454	162	12	442	0.000204937	0.00275554	0.94075	0.991066	0.00131325	0.00259319	0.612861	0.917173	antibiotics_merged	305	98	7	298	0.00195473	0.00273626	0.475579	0.91816	0.00190775	0.00289818	0.510979	0.992706	antibiotics_merged	1124	355	13	1111	-0.000603922	0.0019997	0.762706	0.975379	-0.00307486	0.00204544	0.133073	0.564227	antibiotics_merged	131700	133563	250074	0.00139301	0.000265931	0.190904	0.848601	0.988368	NS	NS
k__Bacteria.p__Actinobacteria.c__Actinobacteria.o__Actinomycetales.f__Actinomycetaceae	454	226	12	442	0.0010498	0.00293587	0.72084	0.921906	0.00263592	0.003097	0.395245	0.86962	antibiotics_merged	305	157	7	298	0.00437727	0.00383698	0.254902	0.91816	6.94527e-05	0.00429299	0.987105	0.992706	antibiotics_merged	1124	613	13	1111	-0.00305112	0.00287902	0.28948	0.783084	-0.00468629	0.00321823	0.145642	0.571781	antibiotics_merged	116018	67923.7	120645	0.00181194	0.00016749	0.0924366	0.926351	0.988368	NS	NS
k__Bacteria.p__Firmicutes.c__Clostridia.o__Clostridiales.f__Ruminococcaceae.g__Ruminococcus.s__Ruminococcus_sp_5_1_39BFAA.t__GCF_000159975	454	293	12	442	-0.0259168	0.0411646	0.529292	0.835611	-0.0109681	0.0452729	0.808699	0.960809	antibiotics_merged	305	265	7	298	-0.0223583	0.0511848	0.662563	0.91816	-0.0142404	0.05434	0.79348	0.992706	antibiotics_merged	1124	1022	13	1111	0.0340836	0.0330377	0.302458	0.783084	0.0545715	0.0371926	0.142597	0.571781	antibiotics_merged	590.137	381.697	916.177	0.0230143	0.00391843	0.170261	0.864805	0.988368	NS	NS
k__Bacteria.p__Actinobacteria.c__Actinobacteria.o__Coriobacteriales.f__Coriobacteriaceae.g__Eggerthella	454	340	12	442	0.00049532	0.0141257	0.972044	0.99901	0.000435043	0.0152217	0.977214	0.996006	antibiotics_merged	305	231	7	298	0.0123276	0.0154916	0.426814	0.91816	-0.000155505	0.0169951	0.992706	0.992706	antibiotics_merged	1124	733	13	1111	0.0132492	0.00758322	0.080889	0.492728	0.0118136	0.0082485	0.152383	0.576877	antibiotics_merged	5011.62	4166.83	17389.7	0.00613507	0.0106989	1.74389	0.0811788	0.368025	NS	NS
k__Bacteria.p__Firmicutes.c__Clostridia.o__Clostridiales.f__Peptostreptococcaceae.g__Peptostreptococcaceae_noname.s__Clostridium_bartlettii.t__GCF_000154445	454	328	12	442	-0.0201721	0.0102364	0.0494079	0.353761	-0.0144478	0.0112693	0.200589	0.777798	antibiotics_merged	305	206	7	298	0.00234304	0.0106022	0.825248	0.940593	0.00107079	0.0113087	0.924635	0.992706	antibiotics_merged	1124	850	13	1111	-0.0229246	0.0117759	0.0518173	0.391739	-0.0187645	0.013292	0.158325	0.578706	antibiotics_merged	9543.45	8896.22	7211.31	0.00624379	-0.0131373	-2.10405	0.0353739	0.267831	NS	NS
k__Bacteria.p__Firmicutes.c__Clostridia.o__Clostridiales.f__Lachnospiraceae.g__Lachnospiraceae_noname.s__Lachnospiraceae_bacterium_3_1_46FAA.t__GCF_000209405	454	247	12	442	-0.0137504	0.00777892	0.0778332	0.409769	-0.0104054	0.00856235	0.225014	0.777798	antibiotics_merged	305	222	7	298	0.0208886	0.00916865	0.0234356	0.69721	0.0204537	0.0100688	0.0432434	0.992706	antibiotics_merged	1124	841	13	1111	0.00729673	0.00768056	0.342307	0.799821	0.0120134	0.00871722	0.168456	0.588933	antibiotics_merged	16525.7	11895.7	16951.7	0.00469462	0.00319441	0.68044	0.496226	0.876665	NS	NS
k__Bacteria.p__Bacteroidetes.c__Bacteroidia.o__Bacteroidales	454	438	12	442	0.00436579	0.053405	0.934884	0.991066	0.0149424	0.0579442	0.796637	0.960809	antibiotics_merged	305	300	7	298	-0.0205404	0.0551524	0.709838	0.91816	0.0123807	0.0584196	0.832328	0.992706	antibiotics_merged	1124	1119	13	1111	0.0638983	0.0382692	0.0952583	0.492728	0.0588018	0.0430477	0.172235	0.588933	antibiotics_merged	350.62	328.755	682.811	0.0270945	0.0281962	1.04066	0.298033	0.770525	NS	NS
k__Bacteria.p__Actinobacteria.c__Actinobacteria.o__Actinomycetales.f__Actinomycetaceae.g__Actinomyces	454	222	12	442	0.000631614	0.0029181	0.828745	0.979432	0.00212962	0.00308084	0.489835	0.86962	antibiotics_merged	305	156	7	298	0.00444271	0.00379554	0.242771	0.91816	0.000105861	0.00422654	0.980038	0.992706	antibiotics_merged	1124	604	13	1111	-0.00299698	0.00286825	0.296308	0.783084	-0.00430076	0.00320042	0.179296	0.593919	antibiotics_merged	117435	69414.9	121553	0.0018007	5.92514e-05	0.0329047	0.973751	0.988368	NS	NS
k__Bacteria.p__Firmicutes.c__Clostridia.o__Clostridiales.f__Peptostreptococcaceae	454	395	12	442	-0.0238506	0.0137675	0.0839208	0.417273	-0.0179648	0.0150002	0.231786	0.777798	antibiotics_merged	305	270	7	298	-0.00792073	0.0119063	0.50641	0.91816	-0.00701631	0.0120643	0.561357	0.992706	antibiotics_merged	1124	1045	13	1111	-0.03615	0.0154463	0.0194408	0.261532	-0.021852	0.0172526	0.205577	0.646505	antibiotics_merged	5275.79	7054.2	4191.33	0.00777996	-0.0201692	-2.59246	0.00952936	0.199941	NS	NS
k__Bacteria.p__Firmicutes.c__Clostridia.o__Clostridiales.f__Peptostreptococcaceae.g__Peptostreptococcaceae_noname	454	388	12	442	-0.0215525	0.0131193	0.10115	0.474434	-0.0173592	0.0142415	0.223609	0.777798	antibiotics_merged	305	266	7	298	-0.00766921	0.0119907	0.522935	0.91816	-0.00673108	0.0121456	0.57992	0.992706	antibiotics_merged	1124	1040	13	1111	-0.0361509	0.0154655	0.0195889	0.261532	-0.0216973	0.0172707	0.20928	0.646505	antibiotics_merged	5810.02	6955.19	4180.93	0.00768183	-0.0194561	-2.53274	0.0113174	0.199941	NS	NS
k__Bacteria.p__Bacteroidetes.c__Bacteroidia.o__Bacteroidales.f__Rikenellaceae.g__Alistipes.s__Alistipes_shahii.t__GCF_000210575	454	195	12	442	-0.00807313	0.00865615	0.351521	0.80455	-0.00441026	0.00973122	0.650649	0.941545	antibiotics_merged	305	183	7	298	-0.0075821	0.0101338	0.454936	0.91816	-0.00110078	0.0107092	0.91821	0.992706	antibiotics_merged	1124	850	13	1111	0.00495455	0.00780602	0.525749	0.975379	0.010956	0.00880127	0.213469	0.646505	antibiotics_merged	13346	9737.69	16411.2	0.00503187	-0.00253871	-0.504525	0.613892	0.95695	NS	NS
k__Bacteria.p__Bacteroidetes.c__Bacteroidia.o__Bacteroidales.f__Porphyromonadaceae	454	386	12	442	-0.0311018	0.0238724	0.193317	0.596615	-0.0353441	0.0254356	0.165443	0.777798	antibiotics_merged	305	274	7	298	-0.00439626	0.0207896	0.832671	0.940593	-0.00362008	0.0221931	0.870553	0.992706	antibiotics_merged	1124	1071	13	1111	0.0172922	0.0151692	0.254548	0.76038	0.018381	0.0171042	0.282772	0.661172	antibiotics_merged	1754.71	2313.7	4345.87	0.0109016	0.00123638	0.113413	0.909703	0.988368	NS	NS
k__Bacteria.p__Bacteroidetes.c__Bacteroidia.o__Bacteroidales.f__Porphyromonadaceae.g__Barnesiella.s__Barnesiella_intestinihominis.t__GCF_000296465	454	242	12	442	-0.03246	0.0171932	0.0596939	0.376369	-0.0299676	0.0186791	0.109437	0.777798	antibiotics_merged	305	212	7	298	0.00697094	0.0146317	0.634124	0.91816	0.00834268	0.0159763	0.601983	0.992706	antibiotics_merged	1124	888	13	1111	-0.0053967	0.0107928	0.617155	0.975379	-0.0139876	0.0121872	0.251338	0.661172	antibiotics_merged	3382.88	4670.99	8584.79	0.00775248	-0.00742709	-0.958027	0.338049	0.814391	NS	NS
k__Bacteria.p__Firmicutes.c__Clostridia.o__Clostridiales.f__Lachnospiraceae.g__Roseburia.s__Roseburia_inulinivorans.t__GCF_000174195	454	325	12	442	-0.0120527	0.0137244	0.380323	0.80455	-0.00924888	0.0151338	0.541462	0.86962	antibiotics_merged	305	259	7	298	-0.0142954	0.0187422	0.446224	0.91816	-0.0120875	0.0207724	0.561128	0.992706	antibiotics_merged	1124	1024	13	1111	-0.0272391	0.0124729	0.0291807	0.303432	-0.0151089	0.014179	0.286852	0.661172	antibiotics_merged	5309.03	2846.8	6427.82	0.0082807	-0.019184	-2.31671	0.0205194	0.206306	NS	NS
k__Bacteria.p__Proteobacteria.c__Gammaproteobacteria.o__Enterobacteriales.f__Enterobacteriaceae.g__Escherichia.s__Escherichia_coli.t__Escherichia_coli_unclassified	454	260	12	442	-0.0144068	0.0152771	0.346215	0.80455	-0.016323	0.0167715	0.331059	0.86962	antibiotics_merged	305	163	7	298	-0.00811911	0.0080547	0.314333	0.91816	-0.0120002	0.00873748	0.170883	0.992706	antibiotics_merged	1124	625	13	1111	0.0106496	0.00685058	0.120352	0.516965	0.00871235	0.0077599	0.261812	0.661172	antibiotics_merged	4284.7	15413.5	21308.2	0.00493826	0.000976666	0.197775	0.843221	0.988368	NS	NS
k__Bacteria.p__Bacteroidetes.c__Bacteroidia.o__Bacteroidales.f__Bacteroidaceae.g__Bacteroides.s__Bacteroides_uniformis.t__Bacteroides_uniformis_unclassified	454	353	12	442	-0.0112825	0.0324264	0.728053	0.921906	-0.0291078	0.0359895	0.419125	0.86962	antibiotics_merged	305	268	7	298	-0.040565	0.0261078	0.121338	0.91816	-0.0151792	0.0275686	0.582391	0.992706	antibiotics_merged	1124	1050	13	1111	0.0250578	0.0177017	0.157185	0.58251	0.0221092	0.0200519	0.270452	0.661172	antibiotics_merged	951.046	1467.1	3191.32	0.0133518	0.00173357	0.129838	0.896694	0.988368	NS	NS
k__Bacteria.p__Bacteroidetes.c__Bacteroidia.o__Bacteroidales.f__Bacteroidaceae.g__Bacteroides.s__Bacteroides_uniformis	454	353	12	442	-0.0112585	0.0325253	0.729401	0.921906	-0.0272645	0.036128	0.450901	0.86962	antibiotics_merged	305	268	7	298	-0.0420882	0.0261229	0.108237	0.91816	-0.0161212	0.0272904	0.555227	0.992706	antibiotics_merged	1124	1052	13	1111	0.0239214	0.0178881	0.181407	0.620809	0.0215641	0.0202399	0.286924	0.661172	antibiotics_merged	945.273	1465.4	3125.14	0.0134403	0.000440621	0.0327835	0.973847	0.988368	NS	NS
k__Bacteria.p__Actinobacteria.c__Actinobacteria.o__Actinomycetales	454	286	12	442	0.000658153	0.00430811	0.878653	0.991066	0.00339142	0.00425969	0.426439	0.86962	antibiotics_merged	305	185	7	298	0.00578477	0.00519432	0.266336	0.91816	0.00232511	0.00552448	0.674198	0.992706	antibiotics_merged	1124	769	13	1111	-0.00162565	0.00376052	0.665612	0.975379	-0.00453811	0.00408838	0.267249	0.661172	antibiotics_merged	53879.9	37063.2	70713.7	0.00248716	0.00083453	0.335536	0.737221	0.964758	NS	NS
k__Bacteria.p__Proteobacteria.c__Deltaproteobacteria.o__Desulfovibrionales.f__Desulfovibrionaceae	454	196	12	442	-0.0068402	0.00588094	0.245423	0.697313	-0.00387805	0.00652986	0.552924	0.874775	antibiotics_merged	305	197	7	298	-0.00212476	0.00827857	0.79762	0.93977	0.000655238	0.00863994	0.939605	0.992706	antibiotics_merged	1124	711	13	1111	0.000192559	0.00489816	0.968648	0.979008	0.00632158	0.0055781	0.257348	0.661172	antibiotics_merged	28913.8	14591.2	41680.6	0.00342623	-0.00259144	-0.756352	0.449438	0.876665	NS	NS
k__Bacteria.p__Firmicutes.c__Erysipelotrichia.o__Erysipelotrichales.f__Erysipelotrichaceae.g__Holdemania	454	182	12	442	0.000961434	0.00253521	0.704701	0.921906	0.000585556	0.00281768	0.835481	0.960809	antibiotics_merged	305	151	7	298	0.00193966	0.00340384	0.569217	0.91816	0.000227616	0.00367456	0.950655	0.992706	antibiotics_merged	1124	529	13	1111	0.00343489	0.00206812	0.0970222	0.492728	0.00250546	0.00232554	0.281562	0.661172	antibiotics_merged	155586	86310.3	233802	0.00144989	0.00235461	1.62399	0.104377	0.368025	NS	NS
k__Bacteria.p__Verrucomicrobia.c__Verrucomicrobiae.o__Verrucomicrobiales.f__Verrucomicrobiaceae.g__Akkermansia.s__Akkermansia_muciniphila.t__GCF_000020225	454	150	12	442	-0.013079	0.0206605	0.527048	0.835611	-0.00359078	0.0236163	0.879231	0.960809	antibiotics_merged	305	188	7	298	-0.00434393	0.0374458	0.907728	0.941926	0.0116774	0.0406537	0.774159	0.992706	antibiotics_merged	1124	752	13	1111	-0.0552028	0.0329399	0.0940463	0.492728	-0.0426908	0.0373767	0.253637	0.661172	antibiotics_merged	2342.72	713.173	921.628	0.015856	-0.0212733	-1.34165	0.179709	0.577247	NS	NS
k__Bacteria.p__Bacteroidetes.c__Bacteroidia.o__Bacteroidales.f__Porphyromonadaceae.g__Parabacteroides.s__Parabacteroides_distasonis.t__Parabacteroides_distasonis_unclassified	454	257	12	442	0.000353944	0.00916184	0.969202	0.99901	-0.00215844	0.0101625	0.831912	0.960809	antibiotics_merged	305	195	7	298	-0.00188228	0.00879042	0.830596	0.940593	0.00140253	0.0093815	0.881277	0.992706	antibiotics_merged	1124	791	13	1111	0.000959409	0.00536536	0.858116	0.975379	0.00653954	0.00601009	0.276803	0.661172	antibiotics_merged	11913.4	12941.4	34737.9	0.00409641	0.000221254	0.0540116	0.956926	0.988368	NS	NS
k__Bacteria.p__Firmicutes.c__Erysipelotrichia.o__Erysipelotrichales.f__Erysipelotrichaceae.g__Erysipelotrichaceae_noname	454	383	12	442	0.0153413	0.0189507	0.418655	0.80455	0.0136232	0.0206764	0.510367	0.86962	antibiotics_merged	305	268	7	298	-0.00927973	0.031884	0.771219	0.931062	-0.0268449	0.0341441	0.432444	0.992706	antibiotics_merged	1124	931	13	1111	0.00831841	0.0246493	0.735826	0.975379	0.0292507	0.0282283	0.300332	0.677346	antibiotics_merged	2784.53	983.68	1645.85	0.0135906	0.00873295	0.642573	0.520501	0.889889	NS	NS
k__Bacteria.p__Proteobacteria.c__Gammaproteobacteria.o__Enterobacteriales.f__Enterobacteriaceae.g__Escherichia	454	304	12	442	-0.0107026	0.0152038	0.481868	0.835611	-0.0118658	0.0166121	0.475502	0.86962	antibiotics_merged	305	193	7	298	-0.00670832	0.00952828	0.481985	0.91816	-0.00660909	0.010309	0.522047	0.992706	antibiotics_merged	1124	758	13	1111	0.0105688	0.00761398	0.165403	0.601176	0.00872718	0.0085816	0.309411	0.677405	antibiotics_merged	4326.1	11014.7	17249.5	0.00553932	0.00190598	0.344082	0.730785	0.964758	NS	NS
k__Bacteria.p__Bacteroidetes.c__Bacteroidia.o__Bacteroidales.f__Porphyromonadaceae.g__Parabacteroides	454	353	12	442	-0.00755782	0.0182859	0.679583	0.921906	-0.00696154	0.0199279	0.727026	0.960809	antibiotics_merged	305	252	7	298	-0.00214213	0.0169794	0.899691	0.941926	-0.0032695	0.0179862	0.855898	0.992706	antibiotics_merged	1124	1025	13	1111	0.00505063	0.0121402	0.677473	0.975379	0.0140309	0.0139039	0.31314	0.677405	antibiotics_merged	2990.65	3468.6	6784.94	0.00868935	0.00031978	0.0368014	0.970643	0.988368	NS	NS
k__Bacteria.p__Firmicutes.c__Clostridia.o__Clostridiales.f__Lachnospiraceae.g__Coprococcus.s__Coprococcus_catus.t__GCF_000210555	454	264	12	442	-0.0104515	0.012492	0.403244	0.80455	-0.0121696	0.0137765	0.377576	0.86962	antibiotics_merged	305	259	7	298	-0.0116228	0.0153233	0.448749	0.91816	0.000197637	0.0162394	0.990299	0.992706	antibiotics_merged	1124	1020	13	1111	-0.0205123	0.0102276	0.0451428	0.370956	-0.0113859	0.0115314	0.323676	0.679798	antibiotics_merged	6408.16	4258.88	9559.81	0.0070313	-0.0154531	-2.19776	0.0279659	0.22803	NS	NS
k__Bacteria.p__Actinobacteria.c__Actinobacteria.o__Coriobacteriales.f__Coriobacteriaceae	454	436	12	442	0.0154553	0.0258202	0.549766	0.845361	0.0195266	0.0282437	0.489742	0.86962	antibiotics_merged	305	305	7	298	0.0410027	0.0307567	0.183518	0.91816	0.017125	0.0325757	0.599543	0.992706	antibiotics_merged	1124	1123	13	1111	-0.0106109	0.0205359	0.605468	0.975379	-0.0228196	0.0232741	0.327073	0.679798	antibiotics_merged	1499.97	1057.11	2371.22	0.0142446	0.00839356	0.589243	0.555698	0.906216	NS	NS
k__Bacteria.p__Bacteroidetes.c__Bacteroidia.o__Bacteroidales.f__Rikenellaceae.g__Alistipes	454	362	12	442	-0.0345372	0.0249945	0.167744	0.577427	-0.0143397	0.028416	0.614097	0.917173	antibiotics_merged	305	269	7	298	-0.0089418	0.0270812	0.741494	0.931062	0.0130864	0.0283368	0.644597	0.992706	antibiotics_merged	1124	1073	13	1111	0.0171854	0.0176527	0.330502	0.790695	0.0190389	0.0199065	0.339077	0.691196	antibiotics_merged	1600.7	1363.53	3209.06	0.0127275	-0.00199683	-0.156892	0.87533	0.988368	NS	NS
k__Bacteria.p__Firmicutes.c__Clostridia.o__Clostridiales.f__Eubacteriaceae.g__Eubacterium.s__Eubacterium_siraeum.t__Eubacterium_siraeum_unclassified	454	156	12	442	-0.0122148	0.015363	0.426996	0.80455	-0.0134467	0.0168703	0.42589	0.86962	antibiotics_merged	305	181	7	298	0.012615	0.0168195	0.453853	0.91816	0.0142477	0.0178116	0.424505	0.992706	antibiotics_merged	1124	756	13	1111	0.00519764	0.014147	0.713391	0.975379	0.0150404	0.0159612	0.346252	0.692504	antibiotics_merged	4236.92	3534.86	4996.54	0.00884979	0.00147311	0.166457	0.867797	0.988368	NS	NS
k__Bacteria.p__Firmicutes.c__Clostridia.o__Clostridiales.f__Ruminococcaceae.g__Faecalibacterium.s__Faecalibacterium_prausnitzii	454	357	12	442	-0.0673429	0.0369943	0.0693865	0.376369	-0.0753315	0.0410557	0.067274	0.777798	antibiotics_merged	305	293	7	298	-0.0213662	0.0360089	0.553392	0.91816	-0.0288023	0.0391612	0.462699	0.992706	antibiotics_merged	1124	1116	13	1111	0.00341787	0.0230454	0.882125	0.975379	0.0232519	0.026061	0.372481	0.694219	antibiotics_merged	730.686	771.222	1882.92	0.0171882	-0.0175043	-1.01839	0.308494	0.778581	NS	NS
k__Bacteria.p__Bacteroidetes.c__Bacteroidia.o__Bacteroidales.f__Bacteroidaceae.g__Bacteroides.s__Bacteroides_vulgatus.t__Bacteroides_vulgatus_unclassified	454	340	12	442	0.0340686	0.0267694	0.203822	0.618376	0.034977	0.0291798	0.231384	0.777798	antibiotics_merged	305	244	7	298	0.00284105	0.0188214	0.88012	0.941926	0.00581257	0.0203166	0.775029	0.992706	antibiotics_merged	1124	939	13	1111	0.00334237	0.0126528	0.791705	0.975379	0.0125441	0.0143834	0.383337	0.694219	antibiotics_merged	1395.47	2822.91	6246.35	0.00977543	0.00730448	0.747229	0.454926	0.876665	NS	NS
k__Bacteria.p__Firmicutes.c__Clostridia.o__Clostridiales.f__Eubacteriaceae.g__Eubacterium.s__Eubacterium_siraeum	454	158	12	442	-0.0133904	0.0155059	0.3883	0.80455	-0.0137961	0.0170203	0.418102	0.86962	antibiotics_merged	305	181	7	298	0.00975165	0.0180576	0.58959	0.91816	0.0119117	0.0190759	0.532896	0.992706	antibiotics_merged	1124	759	13	1111	0.00575154	0.0141226	0.6839	0.975379	0.0140691	0.0159294	0.377323	0.694219	antibiotics_merged	4159.14	3066.75	5013.82	0.00903888	0.000249227	0.0275727	0.978003	0.988368	NS	NS
k__Bacteria.p__Proteobacteria.c__Gammaproteobacteria.o__Enterobacteriales.f__Enterobacteriaceae.g__Escherichia.s__Escherichia_unclassified	454	198	12	442	0.0031703	0.00468335	0.498826	0.835611	0.000954856	0.00526527	0.856191	0.960809	antibiotics_merged	305	130	7	298	0.00173632	0.00412133	0.673845	0.91816	0.0022131	0.00438127	0.613901	0.992706	antibiotics_merged	1124	516	13	1111	0.00628904	0.00356837	0.0782717	0.492728	0.00349203	0.00401473	0.384603	0.694219	antibiotics_merged	45591.7	58874.4	78534.5	0.00233762	0.00404737	1.73141	0.0833794	0.368025	NS	NS
k__Bacteria.p__Proteobacteria.c__Gammaproteobacteria.o__Enterobacteriales.f__Enterobacteriaceae	454	310	12	442	-0.00614293	0.0170378	0.718622	0.921906	-0.00340558	0.0185616	0.854525	0.960809	antibiotics_merged	305	200	7	298	-0.00891589	0.010559	0.399167	0.91816	-0.00874644	0.0115244	0.448599	0.992706	antibiotics_merged	1124	773	13	1111	0.0103196	0.00776159	0.183943	0.620809	0.00758225	0.00875015	0.386405	0.694219	antibiotics_merged	3444.87	8969.18	16599.6	0.00587082	0.0024186	0.411971	0.680361	0.961148	NS	NS
k__Bacteria.p__Firmicutes.c__Clostridia.o__Clostridiales.f__Lachnospiraceae.g__Lachnospiraceae_noname.s__Lachnospiraceae_bacterium_5_1_63FAA.t__GCF_000185525	454	368	12	442	-0.0075449	0.00935297	0.420295	0.80455	-0.00376965	0.0103738	0.716517	0.960809	antibiotics_merged	305	290	7	298	0.0107803	0.0105483	0.30763	0.91816	0.00536582	0.0114564	0.639916	0.992706	antibiotics_merged	1124	1084	13	1111	-0.00460015	0.00747215	0.538261	0.975379	-0.00778607	0.00859272	0.365078	0.694219	antibiotics_merged	11431.4	8987.37	17910.6	0.0051078	-0.00187204	-0.366507	0.713987	0.964758	NS	NS
k__Bacteria.p__Firmicutes.c__Clostridia.o__Clostridiales.f__Eubacteriaceae.g__Eubacterium.s__Eubacterium_ventriosum.t__GCF_000153885	454	188	12	442	-0.00695268	0.0108011	0.520106	0.835611	-0.0020172	0.0119666	0.866222	0.960809	antibiotics_merged	305	200	7	298	-0.00575534	0.0138375	0.677767	0.91816	-0.0141825	0.0149169	0.342596	0.992706	antibiotics_merged	1124	844	13	1111	0.00201518	0.0103039	0.844978	0.975379	0.00972037	0.0116698	0.40506	0.715605	antibiotics_merged	8571.69	5222.57	9418.86	0.00656347	-0.00304454	-0.463861	0.642747	0.961148	NS	NS
k__Bacteria.p__Firmicutes.c__Bacilli.o__Lactobacillales.f__Streptococcaceae.g__Streptococcus.s__Streptococcus_salivarius.t__Streptococcus_salivarius_unclassified	454	434	12	442	-0.0112459	0.0227224	0.620912	0.896317	0.000944732	0.0217441	0.965367	0.993485	antibiotics_merged	305	290	7	298	-0.0112924	0.0177883	0.526073	0.91816	-0.0195393	0.0185833	0.294104	0.992706	antibiotics_merged	1124	1068	13	1111	0.00437339	0.0137448	0.750406	0.975379	-0.0113251	0.0141994	0.425299	0.739044	antibiotics_merged	1936.82	3160.32	5293.24	0.00981035	-0.00330298	-0.336684	0.736355	0.964758	NS	NS
k__Bacteria.p__Firmicutes.c__Clostridia.o__Clostridiales.f__Lachnospiraceae	454	451	12	442	0.00641762	0.0458693	0.888795	0.991066	0.0344592	0.0504772	0.495215	0.86962	antibiotics_merged	305	305	7	298	0.0636696	0.0420887	0.13141	0.91816	0.0661547	0.0450269	0.142971	0.992706	antibiotics_merged	1124	1124	13	1111	0.00271545	0.0273772	0.921008	0.977924	0.0238403	0.0307671	0.438591	0.740832	antibiotics_merged	475.287	564.507	1334.2	0.0205239	0.0179508	0.874629	0.381776	0.843089	NS	NS
k__Bacteria.p__Bacteroidetes.c__Bacteroidia.o__Bacteroidales.f__Bacteroidaceae.g__Bacteroides.s__Bacteroides_thetaiotaomicron.t__Bacteroides_thetaiotaomicron_unclassified	454	246	12	442	-0.00232304	0.0117324	0.843137	0.979432	0.000987875	0.0132335	0.940532	0.978539	antibiotics_merged	305	206	7	298	-0.00879064	0.00931314	0.345995	0.91816	-0.00686078	0.00978064	0.483638	0.992706	antibiotics_merged	1124	766	13	1111	0.00367206	0.00639878	0.566173	0.975379	0.00570193	0.00738622	0.440306	0.740832	antibiotics_merged	7264.86	11529.4	24423.4	0.00481027	-0.000660458	-0.137302	0.890792	0.988368	NS	NS
k__Bacteria.p__Firmicutes.c__Bacilli.o__Lactobacillales.f__Streptococcaceae.g__Streptococcus.s__Streptococcus_parasanguinis.t__Streptococcus_parasanguinis_unclassified	454	393	12	442	0.00763944	0.016148	0.636393	0.900049	0.0181176	0.0152257	0.234807	0.777798	antibiotics_merged	305	245	7	298	0.00360055	0.0113968	0.752293	0.931062	0.00083212	0.0117249	0.943479	0.992706	antibiotics_merged	1124	934	13	1111	0.00206311	0.0074327	0.781394	0.975379	-0.00543721	0.0076451	0.477119	0.775365	antibiotics_merged	3834.98	7698.99	18101.2	0.00580894	0.00318414	0.548145	0.583593	0.923296	NS	NS
k__Bacteria	454	454	12	442	0.0218826	0.030651	0.475651	0.834721	0.0286113	0.0329153	0.385241	0.86962	antibiotics_merged	305	305	7	298	-0.0247384	0.0349267	0.479321	0.91816	-0.0299714	0.037213	0.421322	0.992706	antibiotics_merged	1124	1124	13	1111	0.00807695	0.0343812	0.814312	0.975379	-0.027544	0.0387172	0.476983	0.775365	antibiotics_merged	1064.41	819.757	845.974	0.0191385	0.00360625	0.18843	0.85054	0.988368	NS	NS
k__Bacteria.p__Bacteroidetes.c__Bacteroidia.o__Bacteroidales.f__Rikenellaceae.g__Alistipes.s__Alistipes_putredinis.t__GCF_000154465	454	223	12	442	-0.0185698	0.0208132	0.372768	0.80455	-0.00186733	0.0223475	0.933449	0.978539	antibiotics_merged	305	203	7	298	-0.00316941	0.0239796	0.894938	0.941926	0.0127861	0.0250877	0.610718	0.992706	antibiotics_merged	1124	904	13	1111	0.0129956	0.0154248	0.39968	0.858404	0.0122413	0.0174355	0.482775	0.775365	antibiotics_merged	2308.47	1739.07	4203.01	0.0110093	0.000756459	0.0687111	0.94522	0.988368	NS	NS
k__Bacteria.p__Firmicutes.c__Clostridia.o__Clostridiales.f__Lachnospiraceae.g__Coprococcus.s__Coprococcus_comes.t__GCF_000155875	454	300	12	442	-0.0262205	0.022793	0.250619	0.70095	-0.0314606	0.0247025	0.203559	0.777798	antibiotics_merged	305	264	7	298	-0.00747281	0.025889	0.773051	0.931062	0.0147595	0.0275682	0.592837	0.992706	antibiotics_merged	1124	1047	13	1111	-0.00923148	0.016917	0.585387	0.975379	0.0128046	0.0189668	0.499753	0.790654	antibiotics_merged	1924.85	1492	3494.24	0.0120289	-0.0135835	-1.12924	0.258797	0.721908	NS	NS
k__Bacteria.p__Firmicutes.c__Bacilli.o__Lactobacillales.f__Streptococcaceae.g__Streptococcus	454	446	12	442	0.0239988	0.0380855	0.528943	0.835611	0.0277987	0.037504	0.459006	0.86962	antibiotics_merged	305	296	7	298	0.036671	0.0350731	0.296636	0.91816	0.00488057	0.0367496	0.894451	0.992706	antibiotics_merged	1124	1105	13	1111	0.0404265	0.0279917	0.148955	0.563051	-0.019166	0.0306377	0.531729	0.79701	antibiotics_merged	689.414	812.926	1276.27	0.0189708	0.0352518	1.85821	0.0631389	0.352249	NS	NS
k__Bacteria.p__Firmicutes.c__Clostridia.o__Clostridiales.f__Lachnospiraceae.g__Roseburia.s__Roseburia_hominis.t__GCF_000225345	454	280	12	442	-0.00510315	0.0101311	0.614721	0.894594	-0.00922016	0.0113485	0.417022	0.86962	antibiotics_merged	305	247	7	298	0.00737962	0.0123861	0.551773	0.91816	0.0115139	0.0136952	0.401286	0.992706	antibiotics_merged	1124	989	13	1111	-0.0138022	0.0103267	0.181642	0.620809	-0.007568	0.0117551	0.519841	0.79701	antibiotics_merged	9742.83	6518.25	9377.27	0.00624533	-0.00511125	-0.818413	0.413122	0.875818	NS	NS
k__Bacteria.p__Firmicutes.c__Clostridia.o__Clostridiales.f__Lachnospiraceae.g__Lachnospiraceae_noname	454	443	12	442	-0.0199293	0.0290376	0.492879	0.835611	-0.0200371	0.0323981	0.536635	0.86962	antibiotics_merged	305	305	7	298	0.0303236	0.0175128	0.0844132	0.91816	0.0185304	0.0191544	0.334235	0.992706	antibiotics_merged	1124	1121	13	1111	0.0140441	0.012134	0.247352	0.76038	0.00850713	0.0136694	0.533847	0.79701	antibiotics_merged	1185.99	3260.55	6791.89	0.00943294	0.015182	1.60946	0.107515	0.368025	NS	NS
k__Bacteria.p__Firmicutes.c__Clostridia.o__Clostridiales.f__Oscillospiraceae.g__Oscillibacter	454	369	12	442	-0.00128265	0.010675	0.904416	0.991066	-0.00907421	0.0116655	0.437112	0.86962	antibiotics_merged	305	268	7	298	-0.00377047	0.009879	0.702985	0.91816	-0.00517574	0.0107822	0.631609	0.992706	antibiotics_merged	1124	1064	13	1111	0.00784185	0.00692456	0.257683	0.76038	0.00492532	0.00774451	0.524929	0.79701	antibiotics_merged	8775.27	10246.5	20855.2	0.00500771	0.00285012	0.569146	0.569257	0.914261	NS	NS
k__Bacteria.p__Firmicutes.c__Clostridia.o__Clostridiales.f__Lachnospiraceae.g__Roseburia	454	411	12	442	-0.0289268	0.0231231	0.211609	0.631301	-0.0312256	0.0256237	0.223717	0.777798	antibiotics_merged	305	302	7	298	-0.0282859	0.0261287	0.27988	0.91816	-0.0203516	0.0281454	0.470266	0.992706	antibiotics_merged	1124	1120	13	1111	-0.0258719	0.0156755	0.0991298	0.492728	-0.0106169	0.0178176	0.55139	0.811152	antibiotics_merged	1870.29	1464.75	4069.64	0.0116211	-0.027121	-2.33378	0.0196074	0.206306	NS	NS
k__Bacteria.p__Firmicutes.c__Clostridia.o__Clostridiales.f__Clostridiales_noname	454	312	12	442	0.00338079	0.00445527	0.448371	0.817471	0.00453892	0.00486481	0.351395	0.86962	antibiotics_merged	305	120	7	298	-0.00197716	0.0037444	0.597882	0.91816	-0.00262855	0.00412114	0.52416	0.992706	antibiotics_merged	1124	393	13	1111	0.00323464	0.00173209	0.0621167	0.419288	0.00117219	0.00200346	0.558624	0.811152	antibiotics_merged	50379.3	71324	333317	0.00148247	0.00243388	1.64178	0.100636	0.368025	NS	NS
k__Bacteria.p__Firmicutes.c__Clostridia.o__Clostridiales.f__Lachnospiraceae.g__Blautia.s__Ruminococcus_obeum	454	423	12	442	-0.0168417	0.019766	0.394651	0.80455	-0.026462	0.0216014	0.221301	0.777798	antibiotics_merged	305	305	7	298	0.010479	0.0219918	0.634075	0.91816	0.0135906	0.024042	0.572366	0.992706	antibiotics_merged	1124	1121	13	1111	-0.0146233	0.0148879	0.326202	0.790695	0.00903817	0.0165249	0.584531	0.837301	antibiotics_merged	2559.55	2067.65	4511.6	0.0104606	-0.00956524	-0.914409	0.360502	0.83415	NS	NS
k__Bacteria.p__Proteobacteria	454	434	12	442	-0.0357531	0.0209997	0.0893788	0.4324	-0.0344804	0.0229331	0.133523	0.777798	antibiotics_merged	305	275	7	298	-0.00931092	0.0121787	0.445181	0.91816	-0.00480029	0.0128142	0.708267	0.992706	antibiotics_merged	1124	1040	13	1111	0.00887422	0.0090528	0.327172	0.790695	0.00496768	0.0102686	0.62865	0.851006	antibiotics_merged	2267.65	6742.19	12202.1	0.0068661	-0.00167677	-0.24421	0.807068	0.988368	NS	NS
k__Bacteria.p__Firmicutes.c__Clostridia.o__Clostridiales.f__Clostridiaceae	454	407	12	442	0.0232078	0.0234561	0.323024	0.80455	0.0377659	0.0260555	0.14803	0.777798	antibiotics_merged	305	278	7	298	-0.00823361	0.0178141	0.644294	0.91816	-0.01514	0.0196622	0.442021	0.992706	antibiotics_merged	1124	1006	13	1111	-0.003184	0.015468	0.836951	0.975379	-0.00881105	0.0173515	0.611701	0.851006	antibiotics_merged	1817.56	3151.16	4179.55	0.0104552	0.000320103	0.0306168	0.975575	0.988368	NS	NS
k__Bacteria.p__Firmicutes.c__Clostridia.o__Clostridiales.f__Clostridiaceae.g__Clostridium	454	405	12	442	0.0238112	0.0234833	0.311179	0.80455	0.0370217	0.0261193	0.157174	0.777798	antibiotics_merged	305	277	7	298	-0.00797345	0.0177908	0.654365	0.91816	-0.0145372	0.0196373	0.459819	0.992706	antibiotics_merged	1124	1004	13	1111	-0.00323155	0.015466	0.834529	0.975379	-0.00886865	0.0173481	0.609305	0.851006	antibiotics_merged	1813.35	3159.43	4180.66	0.0104522	0.00048903	0.0467872	0.962683	0.988368	NS	NS
k__Bacteria.p__Firmicutes.c__Clostridia.o__Clostridiales.f__Eubacteriaceae.g__Eubacterium.s__Eubacterium_rectale.t__Eubacterium_rectale_unclassified	454	343	12	442	-0.117705	0.0561638	0.0366775	0.317065	-0.096196	0.0621479	0.122454	0.777798	antibiotics_merged	305	285	7	298	0.0237637	0.0675791	0.725355	0.928142	0.0447303	0.0723727	0.537073	0.992706	antibiotics_merged	1124	1093	13	1111	0.00229639	0.045047	0.959352	0.979008	0.0222306	0.0510996	0.663617	0.851006	antibiotics_merged	317.02	218.965	492.797	0.0311773	-0.0301132	-0.96587	0.334109	0.814391	NS	NS
k__Bacteria.p__Bacteroidetes.c__Bacteroidia.o__Bacteroidales.f__Bacteroidaceae.g__Bacteroides.s__Bacteroides_dorei.t__Bacteroides_dorei_unclassified	454	257	12	442	0.0160644	0.0175894	0.361603	0.80455	0.0220421	0.0191098	0.249447	0.788802	antibiotics_merged	305	187	7	298	-0.00809829	0.0167124	0.628349	0.91816	0.00450466	0.0180289	0.802897	0.992706	antibiotics_merged	1124	808	13	1111	-0.0105371	0.012493	0.399166	0.858404	-0.00704017	0.0142544	0.621483	0.851006	antibiotics_merged	3232.21	3580.3	6407.16	0.0086974	-0.00337252	-0.387761	0.698193	0.961148	NS	NS
k__Bacteria.p__Actinobacteria.c__Actinobacteria.o__Coriobacteriales.f__Coriobacteriaceae.g__Gordonibacter.s__Gordonibacter_pamelaeae.t__GCF_000210055	454	214	12	442	-0.00414583	0.00521028	0.42664	0.80455	-0.00619028	0.00577674	0.284564	0.861821	antibiotics_merged	305	188	7	298	0.00133234	0.00786002	0.865513	0.941926	0.00350943	0.00855534	0.681991	0.992706	antibiotics_merged	1124	606	13	1111	-0.00143152	0.00552294	0.795532	0.975379	0.00257198	0.0061548	0.676117	0.851006	antibiotics_merged	36836.5	16186.5	32783.8	0.00341381	-0.00207539	-0.607941	0.543226	0.906216	NS	NS
k__Bacteria.p__Firmicutes.c__Bacilli.o__Lactobacillales.f__Streptococcaceae	454	447	12	442	0.0256019	0.0379983	0.500822	0.835611	0.0298932	0.037488	0.425698	0.86962	antibiotics_merged	305	297	7	298	0.0352963	0.0351127	0.315625	0.91816	0.00375466	0.0367627	0.918732	0.992706	antibiotics_merged	1124	1107	13	1111	0.0423706	0.0280542	0.131248	0.527786	-0.0145819	0.0307069	0.634974	0.851006	antibiotics_merged	692.582	811.092	1270.58	0.0189857	0.0361161	1.90228	0.0571346	0.352249	NS	NS
k__Bacteria.p__Proteobacteria.c__Gammaproteobacteria	454	346	12	442	-0.00794457	0.017029	0.641081	0.900049	-0.00727452	0.0183158	0.69147	0.953883	antibiotics_merged	305	225	7	298	-0.0126677	0.0108662	0.244677	0.91816	-0.00853441	0.0117524	0.468406	0.992706	antibiotics_merged	1124	855	13	1111	0.0078727	0.00836794	0.347012	0.799821	0.00374343	0.00937733	0.689829	0.851006	antibiotics_merged	3448.45	8469.29	14281.1	0.00617815	-0.000849345	-0.137475	0.890655	0.988368	NS	NS
k__Bacteria.p__Firmicutes.c__Bacilli	454	452	12	442	0.0225979	0.0495596	0.648638	0.900049	-0.0106882	0.0492702	0.828376	0.960809	antibiotics_merged	305	301	7	298	0.0301029	0.0360166	0.403956	0.91816	-0.00600178	0.0375809	0.873242	0.992706	antibiotics_merged	1124	1115	13	1111	0.0380665	0.0290868	0.190899	0.622068	-0.012861	0.0320802	0.688574	0.851006	antibiotics_merged	407.141	770.893	1181.98	0.0205846	0.0327967	1.59326	0.111102	0.368025	NS	NS
k__Bacteria.p__Firmicutes.c__Bacilli.o__Lactobacillales	454	451	12	442	0.0229068	0.0495543	0.644131	0.900049	-0.010185	0.0493207	0.836505	0.960809	antibiotics_merged	305	301	7	298	0.0301427	0.0360289	0.403497	0.91816	-0.00596428	0.0375922	0.874065	0.992706	antibiotics_merged	1124	1115	13	1111	0.0381431	0.0290654	0.189685	0.622068	-0.0127703	0.0320567	0.690439	0.851006	antibiotics_merged	407.227	770.369	1183.71	0.020579	0.0329054	1.59898	0.109825	0.368025	NS	NS
k__Bacteria.p__Firmicutes.c__Clostridia.o__Clostridiales.f__Clostridiaceae.g__Clostridium.s__Clostridium_leptum.t__GCF_000154345	454	255	12	442	0.0022797	0.00570064	0.689429	0.921906	-0.00182705	0.00610494	0.764891	0.960809	antibiotics_merged	305	252	7	298	0.00819279	0.00694088	0.238845	0.91816	0.0111468	0.0074259	0.134605	0.992706	antibiotics_merged	1124	918	13	1111	-0.000825392	0.0046991	0.860602	0.975379	-0.00237006	0.00528016	0.653624	0.851006	antibiotics_merged	30771.8	20757.3	45286.8	0.00321386	0.00209502	0.651871	0.514484	0.889889	NS	NS
k__Bacteria.p__Firmicutes.c__Bacilli.o__Lactobacillales.f__Lactobacillaceae.g__Lactobacillus	454	270	12	442	0.00382149	0.0141966	0.787928	0.95945	0.00359722	0.0155134	0.816766	0.960809	antibiotics_merged	305	158	7	298	-0.00953881	0.0107057	0.373704	0.91816	-0.0071944	0.0110753	0.516574	0.992706	antibiotics_merged	1124	630	13	1111	-0.0047112	0.0100218	0.638383	0.975379	-0.00498381	0.0112689	0.658392	0.851006	antibiotics_merged	4961.74	8725.08	9956.45	0.00650349	-0.00470208	-0.723009	0.469675	0.876665	NS	NS
k__Bacteria.p__Firmicutes.c__Bacilli.o__Lactobacillales.f__Streptococcaceae.g__Streptococcus.s__Streptococcus_thermophilus.t__Streptococcus_thermophilus_unclassified	454	291	12	442	-0.0304547	0.0213838	0.15512	0.577427	-0.0198196	0.0237522	0.404554	0.86962	antibiotics_merged	305	168	7	298	0.0173226	0.0164969	0.294593	0.91816	0.0202593	0.0173512	0.244089	0.992706	antibiotics_merged	1124	868	13	1111	-0.0106364	0.0245251	0.664594	0.975379	-0.00968487	0.0277797	0.727435	0.8863	antibiotics_merged	2186.9	3674.49	1662.57	0.0115286	-0.00274236	-0.237875	0.811978	0.988368	NS	NS
k__Bacteria.p__Firmicutes.c__Clostridia.o__Clostridiales.f__Lachnospiraceae.g__Dorea	454	418	12	442	-0.0685186	0.0265036	0.0100543	0.146428	-0.0564395	0.0294141	0.0557313	0.777798	antibiotics_merged	305	304	7	298	0.0479436	0.029097	0.100465	0.91816	0.0469215	0.0315667	0.138361	0.992706	antibiotics_merged	1124	1122	13	1111	-0.0196677	0.0192979	0.308346	0.783084	0.00656559	0.0216245	0.761478	0.891672	antibiotics_merged	1423.61	1181.14	2685.22	0.0137491	-0.0177179	-1.28867	0.197514	0.598186	NS	NS
k__Bacteria.p__Firmicutes.c__Clostridia.o__Clostridiales.f__Lachnospiraceae.g__Dorea.s__Dorea_longicatena.t__GCF_000154065	454	325	12	442	-0.0502331	0.0262534	0.0563521	0.373593	-0.0268862	0.0288054	0.351198	0.86962	antibiotics_merged	305	285	7	298	0.0367871	0.0294151	0.212058	0.91816	0.0415441	0.0317668	0.192089	0.992706	antibiotics_merged	1124	1074	13	1111	-0.0267882	0.020706	0.196022	0.627936	0.00690953	0.0231589	0.765492	0.891672	antibiotics_merged	1450.87	1155.74	2332.43	0.0142291	-0.0187986	-1.32114	0.186456	0.581305	NS	NS
k__Bacteria.p__Firmicutes.c__Bacilli.o__Lactobacillales.f__Lactobacillaceae	454	274	12	442	0.00320426	0.0145796	0.826159	0.979432	0.00283325	0.0160282	0.859793	0.960809	antibiotics_merged	305	159	7	298	-0.00985107	0.0113065	0.384357	0.91816	-0.00784822	0.0118156	0.507174	0.992706	antibiotics_merged	1124	637	13	1111	-0.00468553	0.00998054	0.638831	0.975379	-0.00336857	0.0112406	0.764481	0.891672	antibiotics_merged	4704.44	7822.44	10039	0.00665692	-0.00483133	-0.72576	0.467986	0.876665	NS	NS
k__Bacteria.p__Bacteroidetes.c__Bacteroidia.o__Bacteroidales.f__Rikenellaceae.g__Alistipes.s__Alistipes_onderdonkii.t__GCF_000374505	454	238	12	442	-0.00518781	0.0141207	0.713509	0.921906	0.00196576	0.0159944	0.902248	0.975901	antibiotics_merged	305	187	7	298	0.0026747	0.0113778	0.814313	0.940593	0.00820162	0.0124388	0.510258	0.992706	antibiotics_merged	1124	789	13	1111	-0.00459014	0.00869407	0.597633	0.975379	-0.00332979	0.0100585	0.740679	0.891672	antibiotics_merged	5015.21	7724.69	13229.8	0.00620535	-0.00254463	-0.410071	0.681754	0.961148	NS	NS
k__Bacteria.p__Firmicutes.c__Clostridia.o__Clostridiales.f__Eubacteriaceae.g__Eubacterium.s__Eubacterium_ramulus.t__GCF_000469345	454	237	12	442	-0.0213101	0.014615	0.145538	0.577427	-0.0215473	0.0161409	0.182668	0.777798	antibiotics_merged	305	231	7	298	0.0238749	0.0168031	0.156406	0.91816	0.0279917	0.0179308	0.119705	0.992706	antibiotics_merged	1124	957	13	1111	0.00133995	0.0106645	0.900035	0.975524	0.00342492	0.0119862	0.775134	0.893089	antibiotics_merged	4681.71	3541.77	8792.63	0.00766602	-0.000201372	-0.0262682	0.979043	0.988368	NS	NS
k__Bacteria.p__Firmicutes.c__Clostridia.o__Clostridiales.f__Ruminococcaceae.g__Faecalibacterium.s__Faecalibacterium_prausnitzii.t__Faecalibacterium_prausnitzii_unclassified	454	352	12	442	-0.0904502	0.032807	0.00607644	0.120854	-0.0835681	0.0363737	0.0221105	0.593629	antibiotics_merged	305	292	7	298	-0.0148546	0.0313128	0.635568	0.91816	-0.0191675	0.0341782	0.575402	0.992706	antibiotics_merged	1124	1093	13	1111	-0.00980764	0.0215351	0.648892	0.975379	0.00598261	0.0242658	0.805307	0.904721	antibiotics_merged	929.111	1019.9	2156.28	0.0156073	-0.0293125	-1.87813	0.0603636	0.352249	NS	NS
k__Bacteria.p__Firmicutes.c__Clostridia.o__Clostridiales.f__Eubacteriaceae	454	418	12	442	-0.145963	0.0525057	0.00567094	0.120854	-0.128285	0.0581677	0.0279957	0.593629	antibiotics_merged	305	304	7	298	0.05526	0.0565085	0.328917	0.91816	0.0725241	0.0610303	0.235776	0.992706	antibiotics_merged	1124	1121	13	1111	0.00421669	0.0388489	0.913586	0.975524	0.0105542	0.0440846	0.810834	0.904721	antibiotics_merged	362.733	313.164	662.585	0.0273334	-0.0245399	-0.897801	0.369292	0.83415	NS	NS
k__Bacteria.p__Firmicutes.c__Clostridia.o__Clostridiales.f__Eubacteriaceae.g__Eubacterium	454	418	12	442	-0.145892	0.052507	0.00569547	0.120854	-0.128288	0.058171	0.0280014	0.593629	antibiotics_merged	305	304	7	298	0.0552598	0.0565087	0.32892	0.91816	0.0725211	0.0610309	0.235799	0.992706	antibiotics_merged	1124	1121	13	1111	0.00423348	0.0388495	0.913245	0.975524	0.0105839	0.0440848	0.810314	0.904721	antibiotics_merged	362.715	313.162	662.567	0.0273338	-0.0245112	-0.896737	0.369859	0.83415	NS	NS
k__Bacteria.p__Firmicutes.c__Clostridia.o__Clostridiales.f__Lachnospiraceae.g__Coprococcus	454	341	12	442	-0.0453482	0.0285108	0.112432	0.503133	-0.0474096	0.0311175	0.128416	0.777798	antibiotics_merged	305	287	7	298	0.0103501	0.036589	0.77747	0.931062	0.0473589	0.0388706	0.224174	0.992706	antibiotics_merged	1124	1088	13	1111	-0.0340927	0.0234106	0.145593	0.561571	-0.00486976	0.0263066	0.853174	0.923962	antibiotics_merged	1230.21	746.962	1824.63	0.0162183	-0.0290029	-1.78828	0.0737303	0.355246	NS	NS
k__Bacteria.p__Bacteroidetes.c__Bacteroidia.o__Bacteroidales.f__Porphyromonadaceae.g__Parabacteroides.s__Parabacteroides_merdae.t__Parabacteroides_merdae_unclassified	454	223	12	442	-0.0108861	0.0138409	0.431995	0.80549	-0.0146181	0.0150386	0.331631	0.86962	antibiotics_merged	305	177	7	298	0.00562523	0.0148645	0.705381	0.91816	0.000352609	0.0159411	0.98237	0.992706	antibiotics_merged	1124	779	13	1111	-0.00287336	0.01055	0.785398	0.975379	0.00206956	0.0119858	0.862945	0.923962	antibiotics_merged	5220.03	4525.85	8984.59	0.00730677	-0.00305293	-0.417821	0.676078	0.961148	NS	NS
k__Bacteria.p__Firmicutes.c__Clostridia.o__Clostridiales.f__Oscillospiraceae.g__Oscillibacter.s__Oscillibacter_unclassified	454	357	12	442	-0.00388883	0.0105412	0.712367	0.921906	-0.0103152	0.0115959	0.374246	0.86962	antibiotics_merged	305	264	7	298	-0.00427884	0.00982759	0.663594	0.91816	-0.00712654	0.0106874	0.505471	0.992706	antibiotics_merged	1124	1050	13	1111	0.00365151	0.00669438	0.585548	0.975379	0.00130581	0.0074552	0.860991	0.923962	antibiotics_merged	8999.62	10353.9	22314.1	0.00489892	5.23003e-05	0.0106759	0.991482	0.991482	NS	NS
k__Bacteria.p__Firmicutes.c__Negativicutes.o__Selenomonadales.f__Veillonellaceae.g__Dialister	454	242	12	442	0.0273641	0.0320576	0.393799	0.80455	0.00876544	0.0350893	0.802869	0.960809	antibiotics_merged	305	160	7	298	-0.0457341	0.0445797	0.305776	0.91816	-0.0377427	0.047875	0.431196	0.992706	antibiotics_merged	1124	478	13	1111	-0.00804387	0.034521	0.815794	0.975379	0.00795576	0.0393161	0.839678	0.923962	antibiotics_merged	973.056	503.182	839.136	0.0207821	-0.00135427	-0.0651653	0.948042	0.988368	NS	NS
k__Bacteria.p__Firmicutes.c__Negativicutes.o__Selenomonadales	454	413	12	442	-0.000945998	0.0364168	0.979288	0.99901	-0.0105337	0.0405605	0.795227	0.960809	antibiotics_merged	305	272	7	298	-0.065444	0.0426899	0.126334	0.91816	-0.0555673	0.0459453	0.227583	0.992706	antibiotics_merged	1124	983	13	1111	-0.0183483	0.0319462	0.565847	0.975379	0.00396293	0.0363339	0.913167	0.967957	antibiotics_merged	754.044	548.719	979.856	0.0209307	-0.0239209	-1.14287	0.253095	0.721908	NS	NS
k__Bacteria.p__Firmicutes.c__Clostridia.o__Clostridiales.f__Lachnospiraceae.g__Dorea.s__Dorea_formicigenerans.t__Dorea_formicigenerans_unclassified	454	330	12	442	-0.0377295	0.0172762	0.0294998	0.317065	-0.0442202	0.0192156	0.021894	0.593629	antibiotics_merged	305	286	7	298	0.0317829	0.0187321	0.0907962	0.91816	0.0298089	0.0205675	0.148435	0.992706	antibiotics_merged	1124	1090	13	1111	-0.00586095	0.0115301	0.611332	0.975379	0.00106031	0.0130414	0.935216	0.970963	antibiotics_merged	3350.44	2849.88	7521.97	0.00853663	-0.00582401	-0.682237	0.495089	0.876665	NS	NS
k__Bacteria.p__Firmicutes.c__Clostridia.o__Clostridiales.f__Ruminococcaceae.g__Subdoligranulum.s__Subdoligranulum_unclassified	454	426	12	442	-0.0467782	0.0333512	0.161446	0.577427	-0.0274161	0.0361446	0.448594	0.86962	antibiotics_merged	305	305	7	298	-0.0248463	0.0438507	0.571407	0.91816	0.0103654	0.046148	0.822456	0.992706	antibiotics_merged	1124	1122	13	1111	-0.0244882	0.0269834	0.364323	0.819995	0.00215463	0.0303857	0.943483	0.970963	antibiotics_merged	899.035	520.052	1373.43	0.0189235	-0.031731	-1.6768	0.0935811	0.368025	NS	NS
k__Bacteria.p__Firmicutes.c__Negativicutes.o__Selenomonadales.f__Veillonellaceae	454	376	12	442	-0.00707836	0.0369353	0.848111	0.979432	-0.012552	0.0411663	0.760595	0.960809	antibiotics_merged	305	244	7	298	-0.0413842	0.0432155	0.339031	0.91816	-0.0291881	0.0462368	0.528409	0.992706	antibiotics_merged	1124	856	13	1111	-0.00558535	0.0335536	0.867825	0.975379	0.00334716	0.0381805	0.930158	0.970963	antibiotics_merged	733.021	535.453	888.221	0.0215331	-0.0149808	-0.695709	0.486611	0.876665	NS	NS
k__Bacteria.p__Firmicutes.c__Clostridia.o__Clostridiales.f__Lachnospiraceae.g__Dorea.s__Dorea_formicigenerans	454	330	12	442	-0.0390256	0.0174372	0.0257188	0.30691	-0.0461637	0.0193827	0.0177037	0.593629	antibiotics_merged	305	286	7	298	0.0314835	0.0187204	0.0936593	0.91816	0.0293665	0.0205746	0.154669	0.992706	antibiotics_merged	1124	1090	13	1111	-0.00666568	0.0114737	0.561388	0.975379	0.000736088	0.0129826	0.954796	0.973158	antibiotics_merged	3288.86	2853.46	7596.21	0.00853159	-0.00648882	-0.760564	0.446918	0.876665	NS	NS
k__Bacteria.p__Firmicutes.c__Clostridia.o__Clostridiales.f__Ruminococcaceae.g__Subdoligranulum	454	426	12	442	-0.0464949	0.0335283	0.166227	0.577427	-0.0279136	0.03626	0.441866	0.86962	antibiotics_merged	305	305	7	298	-0.0254364	0.0438489	0.562292	0.91816	0.0099335	0.0461583	0.829774	0.992706	antibiotics_merged	1124	1122	13	1111	-0.0244468	0.0270065	0.365544	0.819995	0.000609652	0.0304208	0.984015	0.984015	antibiotics_merged	889.564	520.096	1371.08	0.0189635	-0.0316851	-1.67084	0.0947525	0.368025	NS	NS
k__Bacteria.p__Firmicutes.c__Clostridia.o__Clostridiales.f__Lachnospiraceae.g__Blautia.s__Ruminococcus_obeum.t__Ruminococcus_obeum_unclassified	454	421	12	442	-0.00632028	0.0166497	0.704425	0.921906	-0.00777394	0.0183313	0.67174	0.949393	antibiotics_merged	305	298	7	298	0.00347676	0.0176267	0.843773	0.940593	0.00759131	0.0192287	0.693322	0.992706	antibiotics_merged	1124	1099	13	1111	-0.00612439	0.0118997	0.606886	0.975379	-0.000357821	0.0133303	0.97859	0.984015	antibiotics_merged	3607.36	3218.52	7062.04	0.00848558	-0.00395021	-0.46552	0.641559	0.961148	NS	NS
Pathways
Pathways	N.IBD	non-zeros.IBD	Users.IBD	Non-users.IBD	Coef.IBD_univariate	SE.IBD_univariate	Pval.IBD_univariate	Qval.IBD_univariate	coeff.correcting.all.IBD_multivariate	SE.correcting_all.IBD_multivariate	pval.correcting.all.IBD_multivariate	qval.correcting.all.IBD_multivariate	drug.IBD	N.MIBS	non-zeros.MIBS	Users.MIBS	Non-users.MIBS	Coef.MIBS_univariate	SE.MIBS_univariate	Pval.MIBS_univariate	Qval.MIBS_univariate	coeff.correcting.all.MIBS_multivariate	SE.correcting_all.MIBS_multivariate	pval.correcting.all.MIBS_multivariate	qval.correcting.all.MIBS_multivariate	drug.MIBS	N.LLD	non-zeros.LLD	Users.LLD	Non-users.LLD	Coef.LLD_univariate	SE.LLD_univariate	Pval.LLD_univariate	Qval.LLD_univariate	coeff.correcting.all.LLD_multivariate	SE.correcting_all.LLD_multivariate	pval.correcting.all.LLD_multivariate	qval.correcting.all.LLD_multivariate	drug.LLD	inverse_var.ibd_univariate	inverse_var.mibs_univariate	inverse_var.lld_univariate	se_univariate	beta_univariate	Z_univariate	P_univariate	FDR_univariate	Het.Q_univariate	Het.I2_univariate
P4.PWY	454	448	12	442	-0.152439	0.160514	0.342811	0.724957	-0.11944	0.179689	0.506641	0.780502	antibiotics_merged	305	302	7	298	-0.709333	0.230093	0.0022458	0.0822003	-0.546223	0.249251	0.0293094	0.371253	antibiotics_merged	1124	1118	13	1111	-0.64165	0.162159	8.07924e-05	0.013048	-0.754227	0.173835	1.57004e-05	0.00357968	antibiotics_merged	38.8126	18.8883	38.0293	0.102206	-0.45666	-4.46804	7.89386e-06	0.0008999	6.09943	0.672101
DAPLYSINESYN.PWY	454	452	12	442	-0.16158	0.190401	0.396557	0.768919	-0.265313	0.207132	0.200994	0.58752	antibiotics_merged	305	302	7	298	-0.945412	0.281339	0.00088111	0.0822003	-0.780038	0.301543	0.0102304	0.283706	antibiotics_merged	1124	1118	13	1111	-0.686232	0.20237	0.000721146	0.0651847	-0.856486	0.216711	8.2565e-05	0.0094124	antibiotics_merged	27.5844	12.634	24.418	0.124383	-0.51299	-4.12427	3.71906e-05	0.00275055	6.50162	0.692385
PWY.7209	454	322	12	442	-1.9476	0.802987	0.0156927	0.338515	-1.70131	0.881535	0.0543267	0.392731	antibiotics_merged	305	240	7	298	-1.24128	0.962111	0.197995	0.727396	-0.6134	1.01147	0.544741	0.910299	antibiotics_merged	1124	965	13	1111	-2.63609	0.653397	5.8458e-05	0.013048	-2.7479	0.733947	0.000190702	0.0116038	antibiotics_merged	1.5509	1.08031	2.34231	0.448402	-2.11843	-4.72439	2.3081e-06	0.000526246	1.50411	0
PENTOSE.P.PWY	454	452	12	442	0.236442	0.207842	0.255917	0.694582	0.115155	0.22856	0.614667	0.834191	antibiotics_merged	305	304	7	298	-1.02169	0.298658	0.000712428	0.0822003	-0.913914	0.320385	0.00468563	0.283706	antibiotics_merged	1124	1123	13	1111	-0.577385	0.174396	0.000960298	0.0651847	-0.703683	0.193998	0.000299936	0.0116038	antibiotics_merged	23.149	11.2112	32.8797	0.121951	-0.371287	-3.04455	0.00233031	0.0483009	14.689	0.863844
PWY0.781	454	446	12	442	-0.151466	0.171025	0.376316	0.768919	-0.0632668	0.191931	0.741858	0.886579	antibiotics_merged	305	302	7	298	-0.691752	0.226543	0.00246954	0.0822003	-0.523393	0.246451	0.0346414	0.415697	antibiotics_merged	1124	1117	13	1111	-0.543707	0.164916	0.00100905	0.0651847	-0.634506	0.175145	0.000305364	0.0116038	antibiotics_merged	34.1887	19.4849	36.7682	0.105151	-0.427327	-4.06392	4.82553e-05	0.00275055	4.46213	0.551783
PWY.3001	454	454	12	442	0.000420701	0.0589445	0.994309	0.997612	-0.0121696	0.0654116	0.852504	0.944571	antibiotics_merged	305	305	7	298	-0.0629664	0.0748769	0.40106	0.737527	-0.0567858	0.0833427	0.496246	0.910299	antibiotics_merged	1124	1124	13	1111	-0.128215	0.0399393	0.00136404	0.073431	-0.168502	0.0454054	0.000216985	0.0116038	antibiotics_merged	287.815	178.363	626.902	0.0302464	-0.0836975	-2.76719	0.00565422	0.092083	3.35561	0.403983
THRESYN.PWY	454	454	12	442	0.0930104	0.0646058	0.150678	0.606729	0.0782453	0.0706217	0.268554	0.658391	antibiotics_merged	305	305	7	298	-0.061134	0.0815122	0.45385	0.76077	-0.0524594	0.089911	0.560084	0.910299	antibiotics_merged	1124	1124	13	1111	-0.122127	0.0455993	0.00750942	0.220504	-0.16716	0.051792	0.00128652	0.0419038	antibiotics_merged	239.584	150.506	480.932	0.0338833	-0.0524123	-1.54685	0.1219	0.442778	NS	NS
PWY.7234	454	454	12	442	0.20202	0.19338	0.29675	0.72273	0.144877	0.213412	0.497625	0.773136	antibiotics_merged	305	305	7	298	-0.639855	0.228165	0.00537523	0.104369	-0.582847	0.238418	0.0151588	0.314202	antibiotics_merged	1124	1124	13	1111	-0.371523	0.146787	0.0115093	0.242975	-0.505414	0.165871	0.00236775	0.0674809	antibiotics_merged	26.7411	19.2089	46.4117	0.104053	-0.261274	-2.51097	0.01204	0.147509	NS	NS
OANTIGEN.PWY	454	454	12	442	0.137052	0.162646	0.399895	0.768919	0.162081	0.174865	0.354554	0.691963	antibiotics_merged	305	305	7	298	-0.395352	0.223464	0.0779114	0.550102	-0.352967	0.249714	0.158728	0.806718	antibiotics_merged	1124	1124	13	1111	-0.391227	0.145704	0.00735979	0.220504	-0.478462	0.164974	0.00380552	0.0958551	antibiotics_merged	37.8019	20.0256	47.1039	0.0976219	-0.2017	-2.06613	0.0388159	0.275385	NS	NS
PWY.5103	454	454	12	442	-0.151224	0.0791994	0.0568674	0.486489	-0.170436	0.0882419	0.0541421	0.392731	antibiotics_merged	305	305	7	298	-0.0723566	0.0780888	0.354887	0.737527	-0.0787834	0.0871038	0.366567	0.910299	antibiotics_merged	1124	1124	13	1111	-0.120804	0.0429887	0.00503906	0.220504	-0.138717	0.0483575	0.00420417	0.0958551	antibiotics_merged	159.425	163.992	541.117	0.0340102	-0.117224	-3.44672	0.000567442	0.0184824	0.521355	0
UDPNAGSYN.PWY	454	454	12	442	0.368131	0.241709	0.128473	0.546462	0.335723	0.258928	0.195528	0.578965	antibiotics_merged	305	305	7	298	-0.838423	0.319542	0.00914262	0.152159	-0.775005	0.339431	0.0232106	0.371253	antibiotics_merged	1124	1124	13	1111	-0.473301	0.203275	0.0200711	0.294681	-0.644643	0.229583	0.00507746	0.105242	antibiotics_merged	17.1165	9.79362	24.2008	0.139876	-0.261477	-1.86935	0.0615739	0.318624	NS	NS
BRANCHED.CHAIN.AA.SYN.PWY	454	454	12	442	-0.143054	0.0716318	0.0464449	0.45464	-0.156554	0.0799686	0.0509791	0.392731	antibiotics_merged	305	305	7	298	-0.065213	0.0702037	0.353692	0.737527	-0.0689034	0.0781067	0.378493	0.910299	antibiotics_merged	1124	1124	13	1111	-0.10182	0.0376642	0.00696886	0.220504	-0.113687	0.0423657	0.00739855	0.140573	antibiotics_merged	194.889	202.899	704.925	0.030114	-0.102372	-3.39948	0.000675153	0.0192419	0.60293	0
HISTSYN.PWY	454	454	12	442	0.0196203	0.0970966	0.839957	0.925792	0.0295454	0.109135	0.786746	0.909441	antibiotics_merged	305	305	7	298	-0.0757727	0.106983	0.479331	0.776722	-0.087205	0.11604	0.453016	0.910299	antibiotics_merged	1124	1124	13	1111	-0.176924	0.0691337	0.0106235	0.242975	-0.20533	0.0778053	0.00843465	0.145755	antibiotics_merged	106.07	87.3723	209.228	0.0498339	-0.103203	-2.07094	0.0383646	0.275385	NS	NS
ARGSYN.PWY	454	454	12	442	0.0533308	0.136093	0.695345	0.89776	0.139485	0.151081	0.356442	0.691963	antibiotics_merged	305	305	7	298	-0.131793	0.161373	0.414758	0.737527	-0.110424	0.172453	0.522527	0.910299	antibiotics_merged	1124	1124	13	1111	-0.129813	0.108171	0.230366	0.72241	-0.319002	0.122062	0.00908954	0.145755	antibiotics_merged	53.9921	38.4008	85.4631	0.0749835	-0.0746433	-0.995463	0.319511	0.659688	NS	NS
PWY.7400	454	454	12	442	0.025452	0.124941	0.838674	0.925792	0.0851738	0.139455	0.54171	0.812566	antibiotics_merged	305	305	7	298	-0.123064	0.152584	0.420583	0.737527	-0.10351	0.163162	0.526374	0.910299	antibiotics_merged	1124	1124	13	1111	-0.121397	0.101869	0.233633	0.725519	-0.298403	0.114992	0.00958916	0.145755	antibiotics_merged	64.0608	42.9518	96.3651	0.070121	-0.0754939	-1.07662	0.281649	0.65199	NS	NS
GLUTORN.PWY	454	454	12	442	0.247123	0.207155	0.23354	0.676487	0.494795	0.220263	0.0252301	0.392731	antibiotics_merged	305	305	7	298	-0.194162	0.233911	0.407167	0.737527	-0.16148	0.249664	0.518333	0.910299	antibiotics_merged	1124	1124	13	1111	-0.177289	0.162578	0.275735	0.774457	-0.466305	0.183357	0.0111252	0.158534	antibiotics_merged	23.3028	18.2768	37.8334	0.112216	-0.0566334	-0.504683	0.613782	0.76975	NS	NS
ARGSYNBSUB.PWY	454	453	12	442	0.136316	0.194595	0.483983	0.812016	0.39711	0.207899	0.0568427	0.392731	antibiotics_merged	305	305	7	298	-0.200719	0.222377	0.367464	0.737527	-0.193489	0.237132	0.415264	0.910299	antibiotics_merged	1124	1124	13	1111	-0.166077	0.153472	0.279427	0.778059	-0.423514	0.173281	0.0146821	0.196912	antibiotics_merged	26.4079	20.2219	42.4562	0.105949	-0.0843019	-0.795687	0.426214	0.691398	NS	NS
PWY0.1261	454	384	12	442	-2.33462	0.722397	0.00132315	0.110591	-2.26239	0.795126	0.00466654	0.354657	antibiotics_merged	305	208	7	298	0.638495	1.04841	0.54298	0.776722	0.944208	1.10622	0.394132	0.910299	antibiotics_merged	1124	779	13	1111	-1.32	0.845583	0.118794	0.54815	-2.07636	0.959383	0.0306635	0.367962	antibiotics_merged	1.91623	0.909783	1.39858	0.486528	-1.35845	-2.79213	0.00523618	0.0918346	5.45606	0.633435
PYRIDNUCSAL.PWY	454	437	12	442	-0.407803	0.234796	0.0831509	0.501454	-0.304716	0.250819	0.225169	0.618537	antibiotics_merged	305	291	7	298	0.123297	0.365838	0.736345	0.912598	-0.0167372	0.383449	0.965219	0.992684	antibiotics_merged	1124	1094	13	1111	-0.311196	0.21041	0.139433	0.577396	-0.52031	0.238152	0.0291292	0.367962	antibiotics_merged	18.1392	7.47176	22.5875	0.14404	-0.280198	-1.94528	0.0517415	0.30123	NS	NS
PWY.2942	454	454	12	442	0.106746	0.0513706	0.0383016	0.428411	0.101895	0.055659	0.0679037	0.418433	antibiotics_merged	305	305	7	298	0.0360242	0.0566592	0.525414	0.776722	0.0497404	0.0618949	0.422373	0.910299	antibiotics_merged	1124	1124	13	1111	0.0841901	0.0352135	0.0169756	0.261102	0.0814305	0.0395815	0.0399013	0.419	antibiotics_merged	378.94	311.501	806.46	0.0258466	0.0798769	3.09042	0.00199871	0.046784	0.887615	0
PWY.5667	454	454	12	442	0.0321453	0.0625602	0.607635	0.862322	0.0787855	0.0685974	0.25146	0.658391	antibiotics_merged	305	305	7	298	0.0447665	0.075785	0.555171	0.776722	0.0373987	0.0815513	0.646909	0.911675	antibiotics_merged	1124	1124	13	1111	0.0970068	0.0445219	0.029553	0.353518	0.0961338	0.0500349	0.0549563	0.419	antibiotics_merged	255.508	174.114	504.489	0.0327191	0.0695279	2.125	0.033587	0.275385	NS	NS
PWY0.1319	454	454	12	442	0.0320631	0.0624975	0.608194	0.862322	0.078785	0.0685286	0.250988	0.658391	antibiotics_merged	305	305	7	298	0.0447523	0.0757832	0.555287	0.776722	0.0373816	0.0815501	0.647055	0.911675	antibiotics_merged	1124	1124	13	1111	0.0970176	0.0445219	0.029535	0.353518	0.0961371	0.0500352	0.0549492	0.419	antibiotics_merged	256.021	174.122	504.489	0.0327099	0.0694878	2.12436	0.0336398	0.275385	NS	NS
PWY.6125	454	454	12	442	0.0836001	0.123566	0.49904	0.828325	0.0529935	0.137043	0.699192	0.886579	antibiotics_merged	305	305	7	298	-0.213713	0.18315	0.244196	0.727396	-0.155479	0.196934	0.430533	0.910299	antibiotics_merged	1124	1123	13	1111	0.182584	0.104017	0.0794787	0.5291	0.232699	0.117811	0.0485027	0.419	antibiotics_merged	65.4944	29.8117	92.4259	0.0729846	0.0851195	1.16627	0.243506	0.610103	NS	NS
PWY.7228	454	454	12	442	0.0799681	0.136406	0.558009	0.862322	0.0156822	0.150794	0.917224	0.954464	antibiotics_merged	305	305	7	298	-0.238319	0.210818	0.259198	0.727396	-0.156103	0.226377	0.491069	0.910299	antibiotics_merged	1124	1123	13	1111	0.206765	0.121633	0.0894275	0.5291	0.263458	0.137691	0.0559645	0.419	antibiotics_merged	53.7445	22.5	67.5924	0.0833806	0.0897644	1.07656	0.281676	0.65199	NS	NS
PWY.6545	454	452	12	442	-0.0651001	0.126782	0.607881	0.862322	-0.0981464	0.141504	0.488352	0.7688	antibiotics_merged	305	305	7	298	-0.188359	0.191303	0.325616	0.737527	-0.137877	0.205349	0.502536	0.910299	antibiotics_merged	1124	1123	13	1111	0.178734	0.110285	0.105375	0.5291	0.241077	0.12526	0.0545442	0.419	antibiotics_merged	62.2134	27.3247	82.2183	0.0763034	0.0320121	0.419537	0.674824	0.797201	NS	NS
PWY.5384	454	377	12	442	-0.344228	0.68281	0.61442	0.867079	-0.0110743	0.731175	0.987923	0.993799	antibiotics_merged	305	248	7	298	-0.518856	0.767812	0.499718	0.776722	-0.375199	0.82559	0.64987	0.911675	antibiotics_merged	1124	930	13	1111	0.994918	0.595797	0.0952202	0.5291	1.33483	0.66942	0.0464038	0.419	antibiotics_merged	2.14487	1.69625	2.81711	0.387544	0.177879	0.458991	0.64624	0.779592	NS	NS
PWY.7229	454	454	12	442	0.139453	0.0777144	0.073437	0.501454	0.136954	0.0851346	0.108486	0.478946	antibiotics_merged	305	305	7	298	-0.0946529	0.113821	0.406307	0.737527	-0.0415511	0.124065	0.737956	0.943426	antibiotics_merged	1124	1124	13	1111	0.106924	0.0577046	0.0641529	0.5291	0.126074	0.065101	0.053057	0.419	antibiotics_merged	165.576	77.1888	300.316	0.0429109	0.0881911	2.05521	0.0398583	0.275385	NS	NS
PWY0.162	454	453	12	442	-0.190435	0.11814	0.107706	0.507527	-0.0966123	0.132542	0.46649	0.759987	antibiotics_merged	305	305	7	298	-0.0929428	0.149381	0.534301	0.776722	-0.0172192	0.16499	0.91696	0.963018	antibiotics_merged	1124	1124	13	1111	-0.142089	0.0855869	0.0971622	0.5291	-0.187073	0.0970286	0.0541168	0.419	antibiotics_merged	71.6489	44.8133	136.517	0.0628721	-0.147076	-2.33928	0.0193207	0.200233	NS	NS
PWY.5695	454	454	12	442	-0.102118	0.0952699	0.284365	0.703042	-0.116983	0.104005	0.261363	0.658391	antibiotics_merged	305	305	7	298	0.0352353	0.129484	0.785719	0.930858	0.138404	0.135937	0.309547	0.910299	antibiotics_merged	1124	1124	13	1111	0.120918	0.0782938	0.122772	0.55077	0.168876	0.0881406	0.0556328	0.419	antibiotics_merged	110.176	59.6442	163.134	0.0548034	0.0317656	0.579628	0.562166	0.764291	NS	NS
PWY.7003	454	423	12	442	-1.72153	0.501826	0.000659498	0.110591	-1.41826	0.535595	0.00841958	0.392731	antibiotics_merged	305	296	7	298	0.095586	0.340043	0.778836	0.930858	0.104552	0.35618	0.769354	0.948176	antibiotics_merged	1124	1105	13	1111	-0.260021	0.177404	0.143019	0.57744	-0.423389	0.204657	0.0388126	0.419	antibiotics_merged	3.97095	8.64834	31.774	0.150086	-0.321476	-2.14194	0.0321983	0.275385	NS	NS
SER.GLYSYN.PWY	454	454	12	442	-0.345094	0.110052	0.00183098	0.110591	-0.388575	0.122336	0.00160972	0.354657	antibiotics_merged	305	305	7	298	0.179234	0.128733	0.164872	0.711394	0.211088	0.144376	0.144912	0.806718	antibiotics_merged	1124	1124	13	1111	0.031756	0.0727115	0.662385	0.9386	0.154586	0.0811223	0.0569693	0.419	antibiotics_merged	82.5671	60.3416	189.145	0.0548777	-0.0351498	-0.640512	0.52184	0.740494	NS	NS
PWY.7211	454	446	12	442	-0.396137	0.1613	0.014455	0.338515	-0.389836	0.179759	0.0307267	0.392731	antibiotics_merged	305	304	7	298	-0.409795	0.284274	0.150497	0.687565	-0.181846	0.305317	0.551964	0.910299	antibiotics_merged	1124	1120	13	1111	-0.300082	0.131876	0.0230688	0.310468	-0.279469	0.148888	0.060788	0.433114	antibiotics_merged	38.4356	12.3745	57.5004	0.096087	-0.346703	-3.60822	0.000308307	0.0117157	0.268164	0
PWY.5659	454	453	12	442	-0.184177	0.156969	0.241313	0.676487	-0.180788	0.176044	0.305083	0.663639	antibiotics_merged	305	305	7	298	0.29616	0.169161	0.0810234	0.555249	0.304219	0.18439	0.100169	0.736726	antibiotics_merged	1124	1124	13	1111	0.216357	0.0998875	0.030522	0.353518	0.206386	0.11313	0.06838	0.445447	antibiotics_merged	40.5854	34.9462	100.225	0.0754299	0.139734	1.8525	0.0639539	0.318624	NS	NS
PWY.7184	454	454	12	442	0.071916	0.131236	0.583979	0.862322	0.0212055	0.145618	0.884292	0.949227	antibiotics_merged	305	305	7	298	-0.223798	0.203219	0.271672	0.727396	-0.156727	0.217732	0.472276	0.910299	antibiotics_merged	1124	1123	13	1111	0.189869	0.11931	0.111805	0.5291	0.248549	0.135335	0.066554	0.445447	antibiotics_merged	58.062	24.2142	70.2505	0.0809705	0.0792966	0.979326	0.327419	0.659688	NS	NS
COBALSYN.PWY	454	444	12	442	-0.101345	0.229144	0.658517	0.886605	-0.034591	0.249739	0.889912	0.949227	antibiotics_merged	305	304	7	298	-0.0279264	0.15257	0.854893	0.953063	-0.0239616	0.164455	0.884269	0.961782	antibiotics_merged	1124	1123	13	1111	0.126972	0.107053	0.23585	0.725519	0.223717	0.122525	0.0681451	0.445447	antibiotics_merged	19.045	42.9597	87.2567	0.0818514	0.053258	0.650667	0.515262	0.740494	NS	NS
PWY.6629	454	169	12	442	-0.590567	0.838676	0.481704	0.812016	-0.728229	0.92289	0.43054	0.73256	antibiotics_merged	305	90	7	298	0.332461	0.914163	0.716357	0.902222	0.22539	0.972701	0.816939	0.960114	antibiotics_merged	1124	301	13	1111	1.29104	0.704533	0.0671473	0.5291	1.42776	0.78904	0.0706544	0.447478	antibiotics_merged	1.42171	1.19661	2.01464	0.464591	0.466048	1.00314	0.315795	0.659688	NS	NS
FUCCAT.PWY	454	397	12	442	-1.10875	0.618997	0.0739504	0.501454	-1.09965	0.676299	0.104746	0.478946	antibiotics_merged	305	293	7	298	-0.309021	0.34894	0.376586	0.737527	0.0252755	0.369337	0.945494	0.979876	antibiotics_merged	1124	1101	13	1111	-0.586772	0.237076	0.0134735	0.255996	-0.475753	0.267841	0.0759811	0.45248	antibiotics_merged	2.60989	8.21294	17.792	0.186941	-0.554661	-2.96704	0.00300683	0.0571297	1.31519	0
PANTO.PWY	454	454	12	442	0.0317531	0.0763728	0.677792	0.89776	0.0900554	0.0842308	0.285672	0.663639	antibiotics_merged	305	305	7	298	0.0861648	0.101663	0.397366	0.737527	0.129806	0.109538	0.237074	0.908202	antibiotics_merged	1124	1124	13	1111	0.110521	0.0533316	0.038464	0.40077	0.107938	0.0605505	0.0749337	0.45248	antibiotics_merged	171.444	96.7557	351.585	0.0401679	0.0849303	2.11438	0.0344829	0.275385	NS	NS
PWY.6126	454	454	12	442	0.137635	0.0860234	0.11033	0.507527	0.141613	0.0941042	0.133162	0.523464	antibiotics_merged	305	305	7	298	-0.101268	0.125499	0.420358	0.737527	-0.0350061	0.136478	0.797768	0.95669	antibiotics_merged	1124	1124	13	1111	0.103798	0.0648605	0.109809	0.5291	0.12966	0.0733505	0.0773978	0.45248	antibiotics_merged	135.135	63.4917	237.706	0.0478731	0.0844378	1.76378	0.0777682	0.326929	NS	NS
PWY.6588	454	429	12	442	-1.18122	0.466577	0.0117004	0.338515	-1.19383	0.499096	0.0172218	0.392731	antibiotics_merged	305	302	7	298	0.611747	0.259542	0.0190821	0.261537	0.617097	0.27679	0.0266436	0.371253	antibiotics_merged	1124	1115	13	1111	-0.374016	0.156223	0.0168288	0.261102	-0.307566	0.178384	0.0849703	0.461267	antibiotics_merged	4.59361	14.8451	40.974	0.128658	-0.193163	-1.50137	0.133259	0.442778	NS	NS
PWY.7222	454	454	12	442	0.17134	0.103439	0.0983529	0.501454	0.179414	0.113188	0.113745	0.484605	antibiotics_merged	305	305	7	298	-0.112275	0.140098	0.42354	0.737527	-0.0328686	0.152074	0.829049	0.961782	antibiotics_merged	1124	1124	13	1111	0.122542	0.075762	0.106061	0.5291	0.149115	0.0856364	0.0819252	0.461267	antibiotics_merged	93.4615	50.9489	174.22	0.0560217	0.0993083	1.77268	0.0762825	0.326929	NS	NS
THISYNARA.PWY	454	454	12	442	0.014955	0.114555	0.896194	0.95196	0.0465461	0.128067	0.716465	0.886579	antibiotics_merged	305	305	7	298	0.179231	0.145651	0.219468	0.727396	0.24311	0.162295	0.13535	0.806718	antibiotics_merged	1124	1124	13	1111	0.0324297	0.0913474	0.722646	0.971791	0.179777	0.104257	0.0849313	0.461267	antibiotics_merged	76.2025	47.1382	119.842	0.064126	0.0554098	0.864076	0.387546	0.691398	NS	NS
PWY.5097	454	454	12	442	0.0530433	0.0453624	0.242922	0.676487	0.0685481	0.0487179	0.160213	0.530302	antibiotics_merged	305	305	7	298	-0.0125904	0.0536906	0.814766	0.93196	0.000809656	0.0564846	0.988575	0.992684	antibiotics_merged	1124	1124	13	1111	0.0497291	0.0329215	0.131192	0.569306	0.0630383	0.0368735	0.087634	0.464664	antibiotics_merged	485.968	346.899	922.658	0.0238669	0.038332	1.60607	0.108259	0.411382	NS	NS
PWY.841	454	454	12	442	0.00990814	0.0918368	0.914134	0.95196	-0.0241662	0.10082	0.810692	0.924189	antibiotics_merged	305	305	7	298	-0.146024	0.155502	0.348467	0.737527	-0.111945	0.16576	0.500053	0.910299	antibiotics_merged	1124	1123	13	1111	0.0999607	0.0857016	0.243712	0.728878	0.16426	0.0974876	0.0922936	0.478248	antibiotics_merged	118.568	41.3552	136.151	0.0581165	0.0295389	0.508271	0.611264	0.76975	NS	NS
GOLPDLCAT.PWY	454	447	12	442	-0.2396	0.214832	0.265353	0.69762	-0.225815	0.23532	0.337853	0.691963	antibiotics_merged	305	304	7	298	0.605355	0.206422	0.00362469	0.101374	0.49439	0.221139	0.0262203	0.371253	antibiotics_merged	1124	1120	13	1111	-0.237225	0.149415	0.112642	0.5291	-0.276178	0.16809	0.100671	0.498977	antibiotics_merged	21.6671	23.4686	44.7931	0.105451	-0.0179103	-0.169845	0.865132	0.907517	NS	NS
PWY.7456	454	333	12	442	-0.971037	0.883543	0.27236	0.69762	-0.872259	0.948088	0.358121	0.691963	antibiotics_merged	305	265	7	298	-0.401028	0.87724	0.647898	0.857729	0.11184	0.920923	0.903432	0.962542	antibiotics_merged	1124	1045	13	1111	-0.0479866	0.564521	0.932273	0.989717	1.04315	0.633161	0.0997421	0.498977	antibiotics_merged	1.28099	1.29946	3.13791	0.418181	-0.334989	-0.801061	0.423097	0.691398	NS	NS
PWY.5686	454	454	12	442	0.0734224	0.0441018	0.0966714	0.501454	0.0850427	0.0480558	0.077564	0.441383	antibiotics_merged	305	305	7	298	0.0308302	0.0415016	0.458178	0.762539	0.014496	0.0439528	0.741823	0.943426	antibiotics_merged	1124	1124	13	1111	0.0404357	0.029253	0.167166	0.658469	0.0523618	0.0327884	0.11057	0.53638	antibiotics_merged	514.148	580.591	1168.58	0.0210197	0.0454651	2.16297	0.0305433	0.275385	NS	NS
PWY.5101	454	442	12	442	0.452345	0.260058	0.0826869	0.501454	0.28394	0.283681	0.317498	0.664737	antibiotics_merged	305	305	7	298	0.342839	0.252069	0.174833	0.727396	0.503411	0.271662	0.0649952	0.617454	antibiotics_merged	1124	1122	13	1111	0.13143	0.169484	0.438225	0.897702	0.291498	0.189444	0.124172	0.577779	antibiotics_merged	14.7863	15.7385	34.8132	0.123714	0.254978	2.06104	0.0392994	0.275385	NS	NS
PWY.4981	454	454	12	442	0.183664	0.18989	0.33398	0.724957	0.105994	0.209162	0.612613	0.834191	antibiotics_merged	305	305	7	298	0.013905	0.216228	0.948769	0.998447	-0.0382493	0.240209	0.873607	0.961782	antibiotics_merged	1124	1124	13	1111	-0.0856987	0.138521	0.53626	0.901261	-0.242815	0.157311	0.122996	0.577779	antibiotics_merged	27.7329	21.3883	52.116	0.0993871	0.00913379	0.0919012	0.926777	0.939134	NS	NS
PRPP.PWY	454	449	12	442	-0.395298	0.12403	0.00154206	0.110591	-0.335261	0.137846	0.0154612	0.392731	antibiotics_merged	305	304	7	298	-0.378723	0.244076	0.121834	0.674651	-0.175438	0.260901	0.501914	0.910299	antibiotics_merged	1124	1121	13	1111	-0.201295	0.113479	0.0763653	0.5291	-0.181217	0.129636	0.162441	0.739442	antibiotics_merged	65.0051	16.7861	77.6554	0.079194	-0.299068	-3.77639	0.000159117	0.00725575	1.45082	0
PWY.6277	454	454	12	442	0.15255	0.0482697	0.00168703	0.110591	0.154362	0.0527347	0.00362183	0.354657	antibiotics_merged	305	305	7	298	0.0103011	0.0424503	0.808443	0.93196	-0.0173458	0.0446349	0.697893	0.930524	antibiotics_merged	1124	1124	13	1111	-0.0451576	0.0277978	0.104552	0.5291	-0.0432631	0.0311676	0.165402	0.739442	antibiotics_merged	429.192	554.931	1294.14	0.0209507	0.00559619	0.267112	0.789383	0.875749	NS	NS
ARG.POLYAMINE.SYN	454	440	12	442	0.0616225	0.222799	0.782235	0.905297	0.0346673	0.249132	0.889403	0.949227	antibiotics_merged	305	298	7	298	-0.0269248	0.274573	0.921953	0.98539	0.0784345	0.294259	0.790034	0.95669	antibiotics_merged	1124	1111	13	1111	-0.34315	0.14053	0.0147718	0.261102	-0.21147	0.159017	0.183855	0.749391	antibiotics_merged	20.1454	13.2643	50.6365	0.109079	-0.196221	-1.79889	0.0720354	0.326929	NS	NS
PWY.724	454	454	12	442	0.0519509	0.0426134	0.223466	0.676487	0.0524428	0.0462555	0.257592	0.658391	antibiotics_merged	305	305	7	298	-0.0046882	0.0366428	0.898285	0.968984	-0.00935555	0.0386462	0.808917	0.958362	antibiotics_merged	1124	1124	13	1111	-0.0393413	0.0247591	0.112353	0.5291	-0.0369445	0.0276489	0.181766	0.749391	antibiotics_merged	550.691	744.769	1631.29	0.0184845	-0.0133458	-0.721999	0.470295	0.719646	NS	NS
PWY.7187	454	454	12	442	0.0839938	0.0853639	0.325688	0.724957	0.0441684	0.0932991	0.636186	0.853238	antibiotics_merged	305	305	7	298	-0.12731	0.125563	0.31145	0.737527	-0.126458	0.139101	0.36413	0.910299	antibiotics_merged	1124	1124	13	1111	-0.0897943	0.0656868	0.171899	0.660993	-0.0993176	0.0747192	0.184061	0.749391	antibiotics_merged	137.231	63.4276	231.763	0.0480891	-0.0401447	-0.834798	0.403831	0.691398	NS	NS
DENOVOPURINE2.PWY	454	454	12	442	-0.0165325	0.0836991	0.843511	0.926328	-0.0490792	0.0910196	0.590043	0.827245	antibiotics_merged	305	305	7	298	0.00387624	0.141402	0.978149	0.998447	0.0367229	0.153613	0.811245	0.958362	antibiotics_merged	1124	1123	13	1111	0.0663585	0.0703595	0.345818	0.833628	0.108778	0.0798455	0.173375	0.749391	antibiotics_merged	142.744	50.0138	202.001	0.0503308	0.0284691	0.56564	0.571639	0.764291	NS	NS
NONMEVIPP.PWY	454	454	12	442	0.00162086	0.0586799	0.977977	0.98567	0.0187234	0.0624868	0.764615	0.90798	antibiotics_merged	305	305	7	298	-0.0167667	0.0525118	0.749736	0.921572	-0.0229764	0.0553147	0.678218	0.914992	antibiotics_merged	1124	1124	13	1111	0.0305196	0.0356043	0.391526	0.879677	0.0529076	0.0392616	0.178083	0.749391	antibiotics_merged	290.416	362.649	788.85	0.0263348	0.0128063	0.48629	0.626762	0.76975	NS	NS
PWY.6901	454	449	12	442	0.159992	0.227096	0.481501	0.812016	0.0270887	0.244189	0.911727	0.95355	antibiotics_merged	305	298	7	298	-1.03472	0.336498	0.00230664	0.0822003	-0.844989	0.3631	0.0207408	0.371253	antibiotics_merged	1124	1116	13	1111	-0.121546	0.194426	0.532	0.901261	-0.293774	0.222889	0.18778	0.751118	antibiotics_merged	19.3901	8.83153	26.4541	0.135239	-0.169202	-1.25113	0.210885	0.5793	NS	NS
PWY0.166	454	454	12	442	0.0540847	0.0961653	0.574123	0.862322	0.0192778	0.106135	0.855963	0.944571	antibiotics_merged	305	305	7	298	-0.206612	0.160591	0.199244	0.727396	-0.157985	0.173366	0.362982	0.910299	antibiotics_merged	1124	1123	13	1111	0.0925895	0.0920134	0.31451	0.806243	0.136456	0.104507	0.191929	0.751314	antibiotics_merged	108.134	38.7756	118.113	0.0614269	0.0331025	0.538892	0.589961	0.76975	NS	NS
PWY.2941	454	454	12	442	0.324027	0.179773	0.0721746	0.501454	0.331733	0.19155	0.0840903	0.445874	antibiotics_merged	305	305	7	298	0.231163	0.201511	0.252249	0.727396	0.142404	0.222116	0.522004	0.910299	antibiotics_merged	1124	1124	13	1111	-0.0863304	0.139924	0.537374	0.901261	-0.203568	0.15678	0.194419	0.751314	antibiotics_merged	30.9421	24.6266	51.0759	0.0968346	0.106048	1.09514	0.273454	0.649452	NS	NS
PWY.7383	454	427	12	442	-0.847626	0.553946	0.126699	0.546462	-1.06926	0.611844	0.0813075	0.441383	antibiotics_merged	305	302	7	298	0.199952	0.25513	0.433848	0.737527	0.245889	0.27943	0.379717	0.910299	antibiotics_merged	1124	1123	13	1111	-0.282767	0.130643	0.0306455	0.353518	-0.182273	0.147824	0.217833	0.76671	antibiotics_merged	3.25886	15.3631	58.5905	0.113804	-0.21056	-1.85021	0.0642838	0.318624	NS	NS
PWY66.400	454	453	12	442	0.283275	0.293518	0.335032	0.724957	0.282242	0.314691	0.370332	0.697816	antibiotics_merged	305	300	7	298	-0.533068	0.39386	0.176957	0.727396	-0.473954	0.40501	0.242984	0.908202	antibiotics_merged	1124	1118	13	1111	0.421587	0.250248	0.0923313	0.5291	0.345126	0.280412	0.218676	0.76671	antibiotics_merged	11.6073	6.44639	15.9684	0.171443	0.193515	1.12874	0.259008	0.628231	NS	NS
GLUCONEO.PWY	454	422	12	442	-1.09181	0.519622	0.0361973	0.428411	-0.852599	0.564929	0.132039	0.523464	antibiotics_merged	305	297	7	298	-0.392221	0.297436	0.188318	0.727396	-0.358113	0.31508	0.256777	0.910299	antibiotics_merged	1124	1109	13	1111	0.246547	0.184395	0.18148	0.663828	0.257738	0.206401	0.212043	0.76671	antibiotics_merged	3.70361	11.3035	29.4106	0.150045	-0.0276021	-0.183959	0.854046	0.901493	NS	NS
COA.PWY	454	454	12	442	-0.135032	0.120903	0.264668	0.69762	-0.0769518	0.132197	0.560831	0.818657	antibiotics_merged	305	305	7	298	0.217435	0.146932	0.139976	0.674651	0.246277	0.160561	0.126267	0.806718	antibiotics_merged	1124	1124	13	1111	-0.0884712	0.0776021	0.254506	0.754178	-0.107322	0.0878184	0.221942	0.76671	antibiotics_merged	68.4111	46.3201	166.055	0.0596777	-0.0493512	-0.826962	0.408259	0.691398	NS	NS
PWY.7197	454	454	12	442	0.064042	0.153678	0.677081	0.89776	-0.00745258	0.168141	0.964669	0.981895	antibiotics_merged	305	305	7	298	-0.240382	0.240156	0.317669	0.737527	-0.146773	0.258682	0.570933	0.910299	antibiotics_merged	1124	1123	13	1111	0.166352	0.149366	0.265641	0.76799	0.214703	0.169392	0.205257	0.76671	antibiotics_merged	42.3426	17.3385	44.8223	0.0978216	0.0574156	0.586942	0.557243	0.764291	NS	NS
PWY.6936	454	454	12	442	-0.0063947	0.146553	0.965216	0.978408	-0.0734774	0.159011	0.644271	0.859028	antibiotics_merged	305	305	7	298	-0.00690389	0.160806	0.965784	0.998447	0.0178367	0.1748	0.918802	0.963018	antibiotics_merged	1124	1124	13	1111	0.0842604	0.110783	0.447064	0.897702	0.155892	0.125786	0.215489	0.76671	antibiotics_merged	46.56	38.6718	81.4802	0.0774492	0.0377947	0.487994	0.625554	0.76975	NS	NS
PWY.7539	454	435	12	442	0.207741	0.264728	0.433058	0.787853	0.0969265	0.295041	0.742704	0.886579	antibiotics_merged	305	300	7	298	0.530415	0.258406	0.041014	0.394308	0.532239	0.276021	0.0549418	0.569397	antibiotics_merged	1124	1111	13	1111	0.0793172	0.182462	0.663863	0.9386	0.253657	0.204549	0.215225	0.76671	antibiotics_merged	14.2692	14.9759	30.0369	0.129879	0.224186	1.72612	0.0843263	0.337305	NS	NS
PWY.5464	454	262	12	442	0.107853	0.759474	0.887137	0.951406	0.358873	0.82118	0.662334	0.867886	antibiotics_merged	305	161	7	298	-0.483859	0.822324	0.556707	0.776722	-0.753939	0.889777	0.397576	0.910299	antibiotics_merged	1124	555	13	1111	1.74397	0.677873	0.0102189	0.242975	0.906788	0.758366	0.232072	0.772081	antibiotics_merged	1.7337	1.47881	2.17622	0.430781	0.606211	1.40724	0.159357	0.511739	NS	NS
PWY.5973	454	454	12	442	0.0874585	0.122997	0.477429	0.812016	0.116413	0.134911	0.388726	0.71084	antibiotics_merged	305	305	7	298	0.000774114	0.200005	0.996914	0.998447	0.181318	0.208855	0.386099	0.910299	antibiotics_merged	1124	1124	13	1111	0.274039	0.130189	0.0355207	0.394822	0.176103	0.146401	0.229287	0.772081	antibiotics_merged	66.101	24.9988	59.0001	0.0816225	0.146361	1.79314	0.0729499	0.326929	NS	NS
PWY.5104	454	440	12	442	-0.58088	0.305583	0.0579921	0.486489	-0.648843	0.331462	0.0510104	0.392731	antibiotics_merged	305	305	7	298	0.61462	0.270621	0.0238558	0.264686	0.732655	0.291116	0.0124433	0.283706	antibiotics_merged	1124	1123	13	1111	-0.329039	0.195989	0.0934587	0.5291	-0.258161	0.219193	0.239146	0.772081	antibiotics_merged	10.7088	13.6546	26.0337	0.140863	-0.126878	-0.900719	0.367738	0.679643	NS	NS
RHAMCAT.PWY	454	454	12	442	0.189351	0.127374	0.137853	0.570296	0.254889	0.139116	0.0676779	0.418433	antibiotics_merged	305	305	7	298	-0.104767	0.172968	0.545175	0.776722	-0.0467552	0.185727	0.801438	0.95669	antibiotics_merged	1124	1124	13	1111	0.0880105	0.099715	0.377632	0.859002	0.132002	0.112384	0.240429	0.772081	antibiotics_merged	61.637	33.4247	100.573	0.0714953	0.0870022	1.21689	0.223645	0.58629	NS	NS
PYRIDNUCSYN.PWY	454	453	12	442	-0.245151	0.092555	0.00838036	0.338515	-0.219259	0.100394	0.0295669	0.392731	antibiotics_merged	305	305	7	298	0.117661	0.10395	0.258586	0.727396	0.14556	0.112873	0.198321	0.827592	antibiotics_merged	1124	1124	13	1111	0.00280742	0.0604659	0.962976	0.989717	0.0798055	0.0678236	0.239592	0.772081	antibiotics_merged	116.735	92.5447	273.514	0.0455113	-0.0351306	-0.771909	0.440168	0.691398	NS	NS
P42.PWY	454	445	12	442	-0.496745	0.248354	0.0461126	0.45464	-0.535124	0.273384	0.0510144	0.392731	antibiotics_merged	305	299	7	298	0.0234825	0.361952	0.948316	0.998447	0.335563	0.37738	0.37473	0.910299	antibiotics_merged	1124	1115	13	1111	-0.506389	0.24616	0.0399056	0.402797	-0.325084	0.279297	0.24471	0.774914	antibiotics_merged	16.2128	7.63304	16.503	0.157429	-0.402275	-2.55528	0.0106102	0.147509	NS	NS
TRNA.CHARGING.PWY	454	454	12	442	0.0701213	0.0874577	0.423127	0.783952	0.0494356	0.0938872	0.598811	0.827448	antibiotics_merged	305	305	7	298	0.0185687	0.080453	0.817629	0.93196	0.0107887	0.0880341	0.902557	0.962542	antibiotics_merged	1124	1124	13	1111	-0.121761	0.0445251	0.00634389	0.220504	-0.055206	0.04966	0.266526	0.813419	antibiotics_merged	130.738	154.495	504.417	0.0355863	-0.0625362	-1.75731	0.0788644	0.326929	NS	NS
REDCITCYC	454	284	12	442	-0.698289	0.701784	0.320276	0.724957	-0.787337	0.763167	0.302854	0.663639	antibiotics_merged	305	172	7	298	-1.26106	0.80058	0.116276	0.674651	-1.11713	0.865495	0.197924	0.827592	antibiotics_merged	1124	646	13	1111	1.18119	0.667375	0.0770159	0.5291	0.833867	0.750665	0.266887	0.813419	antibiotics_merged	2.03045	1.56024	2.24522	0.413948	-0.125662	-0.30357	0.761456	0.859465	NS	NS
FOLSYN.PWY	454	411	12	442	-1.03705	0.614016	0.0919379	0.501454	-0.897586	0.676847	0.18556	0.567039	antibiotics_merged	305	291	7	298	0.221218	0.283049	0.435132	0.737527	0.298257	0.295418	0.313666	0.910299	antibiotics_merged	1124	1099	13	1111	-0.234294	0.169457	0.167067	0.658469	-0.21628	0.194976	0.267572	0.813419	antibiotics_merged	2.65241	12.4818	34.8243	0.14148	-0.163108	-1.15287	0.248964	0.610365	NS	NS
PWY.1269	454	442	12	442	-0.0425081	0.351174	0.903712	0.95196	0.0218933	0.375872	0.953582	0.974963	antibiotics_merged	305	290	7	298	-1.188	0.64293	0.0656225	0.527577	-0.725461	0.672957	0.282009	0.910299	antibiotics_merged	1124	1076	13	1111	-0.955637	0.456822	0.0366708	0.394822	-0.494264	0.516075	0.33841	0.832222	antibiotics_merged	8.10879	2.41921	4.79188	0.255489	-0.509013	-1.99231	0.0463374	0.290731	NS	NS
PWY.5022	454	325	12	442	-0.863455	0.66883	0.197387	0.669785	-0.932548	0.748725	0.213677	0.598999	antibiotics_merged	305	211	7	298	-0.24294	0.792737	0.759471	0.921649	0.534694	0.852821	0.53122	0.910299	antibiotics_merged	1124	899	13	1111	-1.16587	0.590566	0.0486096	0.444766	-0.628832	0.666768	0.345839	0.832222	antibiotics_merged	2.23547	1.59126	2.86723	0.386508	-0.845483	-2.18749	0.0287066	0.275385	NS	NS
P108.PWY	454	242	12	442	-1.02714	0.745138	0.168765	0.621548	-0.750484	0.82214	0.36188	0.693349	antibiotics_merged	305	212	7	298	-1.13442	0.894113	0.205514	0.727396	-0.839294	0.971739	0.388535	0.910299	antibiotics_merged	1124	843	13	1111	-1.2019	0.694651	0.0838674	0.5291	-0.825369	0.785087	0.293353	0.832222	antibiotics_merged	1.80106	1.25088	2.07237	0.441756	-1.12401	-2.5444	0.0109465	0.147509	NS	NS
THISYN.PWY	454	340	12	442	-0.482995	0.82881	0.560357	0.862322	-0.776241	0.920007	0.399327	0.71084	antibiotics_merged	305	221	7	298	-0.543439	0.974202	0.577379	0.793286	-0.00992028	1.08083	0.992684	0.992684	antibiotics_merged	1124	869	13	1111	1.23201	0.749993	0.100728	0.5291	0.86439	0.856898	0.313324	0.832222	antibiotics_merged	1.45576	1.05366	1.77781	0.48296	0.21332	0.441692	0.658712	0.787761	NS	NS
PWY.5676	454	409	12	442	-0.848452	0.598076	0.156717	0.611219	-0.677637	0.642297	0.292058	0.663639	antibiotics_merged	305	266	7	298	-0.322256	0.783596	0.681182	0.877969	0.255082	0.829203	0.758612	0.943426	antibiotics_merged	1124	1033	13	1111	-0.836294	0.539009	0.121056	0.550719	-0.634927	0.609865	0.298066	0.832222	antibiotics_merged	2.79567	1.62861	3.44197	0.356546	-0.73419	-2.05917	0.0394779	0.275385	NS	NS
PWY.5913	454	416	12	442	1.23007	0.769033	0.110429	0.507527	1.36792	0.848242	0.107613	0.478946	antibiotics_merged	305	292	7	298	-2.59196	0.806028	0.00144422	0.0822003	-2.5933	0.898258	0.00421075	0.283706	antibiotics_merged	1124	1078	13	1111	-0.882324	0.593396	0.137322	0.577396	-0.661894	0.671461	0.324477	0.832222	antibiotics_merged	1.69087	1.53922	2.83995	0.405886	-0.727416	-1.79217	0.073106	0.326929	NS	NS
PWY.6612	454	411	12	442	-0.998427	0.595413	0.0942822	0.501454	-0.866466	0.655925	0.187268	0.567039	antibiotics_merged	305	291	7	298	0.240403	0.308729	0.436818	0.737527	0.318209	0.321158	0.32274	0.910299	antibiotics_merged	1124	1099	13	1111	-0.236491	0.192169	0.218725	0.699488	-0.203238	0.220881	0.35772	0.832222	antibiotics_merged	2.82074	10.4917	27.0789	0.157346	-0.165828	-1.0539	0.291927	0.659003	NS	NS
COA.PWY.1	454	454	12	442	0.0398755	0.0439071	0.36429	0.75353	0.0227678	0.0461436	0.621999	0.839146	antibiotics_merged	305	305	7	298	-0.0412247	0.0524295	0.432352	0.737527	-0.0635237	0.0568407	0.264818	0.910299	antibiotics_merged	1124	1124	13	1111	0.0448861	0.0357472	0.209507	0.699488	0.0366145	0.0405491	0.366747	0.832222	antibiotics_merged	518.718	363.788	782.555	0.0245067	0.0245114	1.00019	0.317219	0.659688	NS	NS
PWY.7663	454	454	12	442	0.125643	0.15993	0.432529	0.787853	0.14775	0.17677	0.403764	0.71084	antibiotics_merged	305	303	7	298	-0.186663	0.29439	0.52653	0.776722	-0.161362	0.320361	0.614906	0.911675	antibiotics_merged	1124	1124	13	1111	0.233745	0.192385	0.22463	0.711327	0.232326	0.215929	0.282197	0.832222	antibiotics_merged	39.0966	11.5386	27.0181	0.11348	0.116849	1.02969	0.303156	0.659688	NS	NS
PWY.6737	454	454	12	442	-0.0119758	0.0680844	0.86046	0.934744	-0.0133608	0.0752218	0.859117	0.944571	antibiotics_merged	305	305	7	298	0.0796868	0.0725577	0.273004	0.727396	0.0632101	0.0782198	0.419778	0.910299	antibiotics_merged	1124	1124	13	1111	0.0524996	0.0477601	0.271903	0.770392	0.0572089	0.0537682	0.287573	0.832222	antibiotics_merged	215.727	189.947	438.399	0.0344199	0.0421392	1.22427	0.220851	0.58629	NS	NS
PWY.6595	454	427	12	442	-0.987129	0.494816	0.0466684	0.45464	-0.779969	0.539353	0.148932	0.525222	antibiotics_merged	305	299	7	298	0.0190535	0.263004	0.942297	0.998447	-0.292014	0.267435	0.275908	0.910299	antibiotics_merged	1124	1117	13	1111	-0.182366	0.170524	0.285104	0.783604	-0.171945	0.190753	0.367581	0.832222	antibiotics_merged	4.08426	14.4569	34.3896	0.13745	-0.18945	-1.37832	0.168106	0.517948	NS	NS
PWY66.399	454	425	12	442	-1.14603	0.515514	0.0267192	0.423333	-1.28243	0.572481	0.0256355	0.392731	antibiotics_merged	305	295	7	298	-0.737042	0.320326	0.0221106	0.264686	-0.606088	0.33856	0.0746136	0.63007	antibiotics_merged	1124	1116	13	1111	0.170856	0.186438	0.359646	0.847925	0.193608	0.210575	0.358083	0.832222	antibiotics_merged	3.76288	9.74578	28.7693	0.153795	-0.155637	-1.01198	0.311549	0.659688	NS	NS
PWY0.1298	454	453	12	442	-0.319079	0.225139	0.157124	0.611219	-0.26387	0.246359	0.28479	0.663639	antibiotics_merged	305	304	7	298	0.419111	0.268194	0.119191	0.674651	0.399754	0.288837	0.167538	0.81039	antibiotics_merged	1124	1124	13	1111	-0.144009	0.188801	0.44577	0.897702	-0.203474	0.212739	0.339061	0.832222	antibiotics_merged	19.7287	13.9028	28.0536	0.127324	-0.073084	-0.574001	0.565967	0.764291	NS	NS
P441.PWY	454	449	12	442	-0.175355	0.205039	0.392899	0.768919	-0.24697	0.222124	0.266885	0.658391	antibiotics_merged	305	300	7	298	-0.302856	0.242977	0.213602	0.727396	-0.218183	0.264319	0.409876	0.910299	antibiotics_merged	1124	1117	13	1111	-0.125876	0.158148	0.426239	0.897702	-0.162722	0.182315	0.37231	0.832222	antibiotics_merged	23.7864	16.9383	39.9829	0.111312	-0.177602	-1.59553	0.110594	0.413368	NS	NS
PWY.6630	454	293	12	442	-0.29842	0.899728	0.740291	0.899867	-0.81853	0.97814	0.403196	0.71084	antibiotics_merged	305	196	7	298	-1.66291	1.05298	0.115342	0.674651	-2.02015	1.10247	0.0680205	0.620347	antibiotics_merged	1124	635	13	1111	-0.47422	0.847142	0.575736	0.901261	-0.993787	0.949601	0.295551	0.832222	antibiotics_merged	1.23532	0.901904	1.39344	0.532197	-0.71636	-1.34604	0.178288	0.534865	NS	NS
SULFATE.CYS.PWY	454	401	12	442	-0.615758	0.650097	0.34407	0.724957	-1.02701	0.715623	0.152038	0.525222	antibiotics_merged	305	262	7	298	-0.937134	0.843493	0.267457	0.727396	-0.693135	0.920972	0.452354	0.910299	antibiotics_merged	1124	1012	13	1111	0.432077	0.605934	0.475948	0.901261	0.628446	0.69234	0.364233	0.832222	antibiotics_merged	2.36616	1.40552	2.72364	0.392374	-0.245919	-0.626746	0.530825	0.745702	NS	NS
PWY.5005	454	354	12	442	-0.300541	0.71892	0.676119	0.89776	-0.329817	0.790037	0.67656	0.876453	antibiotics_merged	305	200	7	298	-1.09469	0.965147	0.257615	0.727396	-0.919911	1.04175	0.378018	0.910299	antibiotics_merged	1124	720	13	1111	-0.534187	0.790036	0.499082	0.901261	-0.903057	0.898269	0.314964	0.832222	antibiotics_merged	1.93481	1.07353	1.60216	0.465721	-0.566646	-1.21671	0.223716	0.58629	NS	NS
PWY.7357	454	454	12	442	-0.130202	0.0792871	0.101287	0.501454	-0.105135	0.0879503	0.232664	0.631516	antibiotics_merged	305	305	7	298	0.105739	0.103091	0.30588	0.737527	0.119342	0.114243	0.297156	0.910299	antibiotics_merged	1124	1124	13	1111	-0.0326952	0.0575037	0.569759	0.901261	0.0573707	0.0641489	0.371343	0.832222	antibiotics_merged	159.072	94.0926	302.419	0.0424253	-0.0371681	-0.876083	0.380985	0.69058	NS	NS
PWY.5188	454	453	12	442	-0.0881515	0.104859	0.400997	0.768919	-0.0666538	0.114516	0.560866	0.818657	antibiotics_merged	305	305	7	298	0.0930625	0.112439	0.40852	0.737527	0.0750937	0.11798	0.525007	0.910299	antibiotics_merged	1124	1124	13	1111	0.0409774	0.0686253	0.55055	0.901261	0.0790446	0.0768493	0.303916	0.832222	antibiotics_merged	90.9468	79.0988	212.34	0.0511386	0.0210394	0.411419	0.680766	0.799988	NS	NS
PWY.7219	454	454	12	442	0.0480645	0.0411998	0.244005	0.676487	0.0406241	0.0440141	0.356584	0.691963	antibiotics_merged	305	305	7	298	-0.00965312	0.0398934	0.808976	0.93196	-0.0303032	0.0429834	0.48147	0.910299	antibiotics_merged	1124	1124	13	1111	0.0183204	0.0278078	0.510147	0.901261	0.0277204	0.030768	0.367818	0.832222	antibiotics_merged	589.128	628.346	1293.2	0.0199574	0.0182989	0.916896	0.359197	0.671765	NS	NS
PWY.6317	454	454	12	442	0.0125298	0.0664806	0.850594	0.927363	0.0593931	0.0712928	0.405304	0.71084	antibiotics_merged	305	305	7	298	0.0552782	0.0843359	0.512687	0.776722	0.048744	0.0921127	0.597132	0.911675	antibiotics_merged	1124	1124	13	1111	0.0289909	0.0525496	0.581273	0.901261	0.0557544	0.059208	0.346574	0.832222	antibiotics_merged	226.261	140.597	362.128	0.0370374	0.0289517	0.781688	0.434398	0.691398	NS	NS
PWY.6897	454	453	12	442	-0.0772743	0.157462	0.623856	0.872242	-0.109027	0.173959	0.531198	0.805756	antibiotics_merged	305	303	7	298	-0.0985283	0.371493	0.791029	0.930858	-0.20709	0.386486	0.59255	0.911675	antibiotics_merged	1124	1117	13	1111	0.143991	0.208733	0.490444	0.901261	0.228999	0.235154	0.330367	0.832222	antibiotics_merged	40.3319	7.246	22.9519	0.119073	-0.00745331	-0.0625944	0.95009	0.954459	NS	NS
PWY.6123	454	454	12	442	0.0316985	0.0911283	0.728127	0.899867	0.0112167	0.0999604	0.910714	0.95355	antibiotics_merged	305	305	7	298	0.0244582	0.107371	0.819964	0.93196	0.0354236	0.114748	0.757789	0.943426	antibiotics_merged	1124	1124	13	1111	-0.0324397	0.057995	0.576033	0.901261	-0.0664065	0.0657213	0.312519	0.832222	antibiotics_merged	120.419	86.7419	297.317	0.0445225	-0.00734667	-0.16501	0.868936	0.907517	NS	NS
PWY.7196	454	442	12	442	-0.167797	0.143873	0.244162	0.676487	-0.169186	0.162392	0.298152	0.663639	antibiotics_merged	305	305	7	298	-0.15195	0.16081	0.345476	0.737527	-0.0822166	0.176016	0.640816	0.911675	antibiotics_merged	1124	1121	13	1111	0.0257412	0.0944665	0.785296	0.976952	0.103623	0.106644	0.331438	0.832222	antibiotics_merged	48.3102	38.6698	112.058	0.0708813	-0.0557566	-0.78662	0.431504	0.691398	NS	NS
HSERMETANA.PWY	454	447	12	442	-0.170105	0.229592	0.459162	0.812016	-0.0643155	0.243654	0.791951	0.909441	antibiotics_merged	305	305	7	298	-0.11992	0.165501	0.469291	0.775495	-0.0554628	0.181101	0.759661	0.943426	antibiotics_merged	1124	1124	13	1111	0.0324627	0.113377	0.774683	0.976952	0.137461	0.127555	0.281429	0.832222	antibiotics_merged	18.9709	36.509	77.7944	0.0866217	-0.0381153	-0.44002	0.659922	0.787761	NS	NS
PWY.241	454	353	12	442	0.0321696	0.694171	0.963058	0.978408	0.454013	0.754421	0.547649	0.816104	antibiotics_merged	305	281	7	298	-1.75264	0.604606	0.00402399	0.101374	-1.74773	0.67317	0.00995219	0.283706	antibiotics_merged	1124	1046	13	1111	0.0937606	0.464912	0.840209	0.982771	0.512809	0.526552	0.330325	0.832222	antibiotics_merged	2.07523	2.73561	4.62656	0.325517	-0.454998	-1.39777	0.162182	0.513577	NS	NS
DTDPRHAMSYN.PWY	454	454	12	442	-0.0426055	0.0885799	0.630777	0.877208	0.0334681	0.0949902	0.724783	0.886579	antibiotics_merged	305	305	7	298	0.0256896	0.096036	0.789269	0.930858	0.0330757	0.106585	0.756561	0.943426	antibiotics_merged	1124	1124	13	1111	-0.00760123	0.0560637	0.892176	0.984391	0.0631511	0.0630241	0.316562	0.832222	antibiotics_merged	127.447	108.426	318.154	0.0424849	-0.00913836	-0.215096	0.829692	0.888121	NS	NS
PWY.4702	454	286	12	442	-0.767902	0.700694	0.273717	0.69762	-0.944454	0.760988	0.215306	0.598999	antibiotics_merged	305	216	7	298	-0.93908	0.880802	0.287212	0.727396	-0.710453	0.952242	0.45628	0.910299	antibiotics_merged	1124	834	13	1111	-0.935915	0.696994	0.179614	0.663828	-0.6994	0.792324	0.377585	0.8338	antibiotics_merged	2.03678	1.28897	2.05845	0.430962	-0.873116	-2.02597	0.0427681	0.278604	NS	NS
PWY0.1061	454	443	12	442	0.364783	0.367111	0.320952	0.724957	0.212342	0.3838	0.580405	0.827245	antibiotics_merged	305	302	7	298	-0.367427	0.38289	0.338035	0.737527	-0.389295	0.406273	0.338844	0.910299	antibiotics_merged	1124	1110	13	1111	0.271092	0.255494	0.288898	0.784151	-0.24393	0.277935	0.38033	0.8338	antibiotics_merged	7.42002	6.82105	15.3193	0.183927	0.147272	0.800708	0.423301	0.691398	NS	NS
PWY.5941	454	366	12	442	0.127022	0.806272	0.874889	0.947013	-0.0255793	0.88339	0.976914	0.98994	antibiotics_merged	305	284	7	298	-0.216357	0.695846	0.756073	0.921649	0.0164359	0.744366	0.9824	0.992684	antibiotics_merged	1124	1043	13	1111	-0.726602	0.54012	0.178814	0.663828	-0.525192	0.613666	0.392284	0.850994	antibiotics_merged	1.53829	2.06526	3.42784	0.37712	-0.389982	-1.0341	0.301087	0.659688	NS	NS
PWY.5484	454	454	12	442	-0.0738142	0.260016	0.776636	0.905297	-0.233799	0.27894	0.402445	0.71084	antibiotics_merged	305	301	7	298	0.254433	0.40579	0.531144	0.776722	0.343094	0.427833	0.423327	0.910299	antibiotics_merged	1124	1122	13	1111	0.150141	0.244602	0.539461	0.901261	0.234382	0.275814	0.395638	0.850994	antibiotics_merged	14.791	6.07291	16.714	0.16313	0.0788447	0.483325	0.628865	0.76975	NS	NS
PWY.5690	454	449	12	442	-0.248351	0.255331	0.331268	0.724957	-0.311831	0.280832	0.267523	0.658391	antibiotics_merged	305	301	7	298	-0.359039	0.334886	0.284545	0.727396	-0.150202	0.360944	0.677653	0.914992	antibiotics_merged	1124	1115	13	1111	0.302539	0.232802	0.194025	0.688681	0.218697	0.265952	0.41108	0.852058	antibiotics_merged	15.3389	8.91673	18.4513	0.153021	-0.0334524	-0.218613	0.826951	0.888121	NS	NS
FERMENTATION.PWY	454	420	12	442	0.302422	0.671199	0.652522	0.885889	0.194304	0.742753	0.793766	0.909441	antibiotics_merged	305	294	7	298	0.556454	0.601324	0.355562	0.737527	0.647245	0.680574	0.34252	0.910299	antibiotics_merged	1124	1084	13	1111	-0.269348	0.286799	0.347869	0.833628	-0.267505	0.319962	0.403324	0.852058	antibiotics_merged	2.21971	2.76556	12.1575	0.241523	-0.0620905	-0.257079	0.797118	0.875749	NS	NS
GLYCOLYSIS	454	454	12	442	-0.0576356	0.268555	0.830169	0.925792	-0.218176	0.288015	0.449195	0.755264	antibiotics_merged	305	301	7	298	0.273651	0.419552	0.514754	0.776722	0.371735	0.44447	0.403726	0.910299	antibiotics_merged	1124	1122	13	1111	0.143288	0.257133	0.577466	0.901261	0.240578	0.290115	0.407148	0.852058	antibiotics_merged	13.8654	5.68104	15.1247	0.169831	0.0842969	0.496359	0.619641	0.76975	NS	NS
LACTOSECAT.PWY	454	452	12	442	0.214441	0.335737	0.523342	0.845962	0.213215	0.365062	0.559519	0.818657	antibiotics_merged	305	302	7	298	-0.47411	0.249881	0.0588002	0.52694	-0.695234	0.268616	0.0102147	0.283706	antibiotics_merged	1124	1117	13	1111	-0.0595802	0.199782	0.765587	0.976952	-0.191555	0.231556	0.408282	0.852058	antibiotics_merged	8.87159	16.0153	25.0546	0.141504	-0.143835	-1.01647	0.309405	0.659688	NS	NS
PWY66.409	454	448	12	442	0.179626	0.222469	0.419873	0.782726	0.344815	0.235615	0.144151	0.525222	antibiotics_merged	305	304	7	298	-0.596712	0.265731	0.0254704	0.269755	-0.536865	0.28392	0.0597407	0.592212	antibiotics_merged	1124	1120	13	1111	0.290645	0.159735	0.0691017	0.5291	0.143273	0.177331	0.419307	0.861279	antibiotics_merged	20.2051	14.1618	39.192	0.116596	0.0893139	0.766014	0.443668	0.691398	NS	NS
PWY.6163	454	454	12	442	0.0158677	0.0488787	0.745617	0.899867	0.0373336	0.0538975	0.48893	0.7688	antibiotics_merged	305	305	7	298	-0.00115717	0.0539497	0.982902	0.998447	-0.0123037	0.057182	0.82981	0.961782	antibiotics_merged	1124	1124	13	1111	0.0284927	0.0336916	0.397906	0.879677	0.0298751	0.0378712	0.430367	0.876105	antibiotics_merged	418.562	343.575	880.963	0.0246699	0.0190768	0.773281	0.439356	0.691398	NS	NS
COMPLETE.ARO.PWY	454	454	12	442	0.0270593	0.0452683	0.550321	0.862322	0.0460224	0.0500153	0.358062	0.691963	antibiotics_merged	305	305	7	298	0.000271372	0.0499202	0.995666	0.998447	-0.00751345	0.0522857	0.885852	0.961782	antibiotics_merged	1124	1124	13	1111	-0.0256322	0.0327597	0.434129	0.897702	-0.0281761	0.036661	0.442326	0.880425	antibiotics_merged	487.99	401.28	931.793	0.0234335	-0.00580446	-0.247699	0.804367	0.875749	NS	NS
SO4ASSIM.PWY	454	401	12	442	-0.644115	0.631799	0.308531	0.724957	-1.03674	0.695015	0.136576	0.525222	antibiotics_merged	305	262	7	298	-0.891234	0.801118	0.266825	0.727396	-0.598222	0.87386	0.494213	0.910299	antibiotics_merged	1124	1012	13	1111	0.33487	0.583631	0.566238	0.901261	0.510966	0.667394	0.444074	0.880425	antibiotics_merged	2.5052	1.55814	2.93578	0.377988	-0.288493	-0.763233	0.445324	0.691398	NS	NS
PWY66.422	454	454	12	442	0.0784122	0.0671691	0.243701	0.676487	0.14051	0.0703425	0.0464644	0.392731	antibiotics_merged	305	305	7	298	0.0505649	0.084061	0.547953	0.776722	0.0414534	0.0917455	0.651768	0.911675	antibiotics_merged	1124	1124	13	1111	0.0281805	0.0520484	0.588321	0.901261	0.0451649	0.0588864	0.443261	0.880425	antibiotics_merged	221.646	141.518	369.135	0.0369535	0.04771	1.29108	0.196675	0.560524	NS	NS
P124.PWY	454	290	12	442	-0.246123	0.749254	0.742698	0.899867	-0.514859	0.826407	0.533636	0.805756	antibiotics_merged	305	195	7	298	-0.583506	0.878551	0.507095	0.776722	-0.863379	0.971149	0.374797	0.910299	antibiotics_merged	1124	804	13	1111	-1.35947	0.691488	0.0495446	0.444766	-0.49539	0.779678	0.525318	0.88587	antibiotics_merged	1.78132	1.29559	2.09137	0.439873	-0.781222	-1.77602	0.0757302	0.326929	NS	NS
CENTFERM.PWY	454	266	12	442	-0.994642	0.710078	0.161997	0.611219	-0.784113	0.773678	0.311445	0.663639	antibiotics_merged	305	221	7	298	-0.65218	0.793641	0.411872	0.737527	0.0139731	0.84583	0.986832	0.992684	antibiotics_merged	1124	939	13	1111	-1.12326	0.571405	0.0495715	0.444766	-0.426119	0.646348	0.509862	0.88587	antibiotics_merged	1.9833	1.58764	3.06275	0.38826	-0.972061	-2.50364	0.0122924	0.147509	NS	NS
PWY.6590	454	266	12	442	-1.04137	0.741348	0.160819	0.611219	-0.823578	0.807367	0.308312	0.663639	antibiotics_merged	305	221	7	298	-0.678253	0.829854	0.414401	0.737527	0.0257525	0.884382	0.976792	0.992684	antibiotics_merged	1124	939	13	1111	-1.18261	0.59335	0.0464922	0.444766	-0.456807	0.671202	0.496283	0.88587	antibiotics_merged	1.81952	1.4521	2.84039	0.40449	-1.02074	-2.52352	0.0116186	0.147509	NS	NS
PWY.5100	454	454	12	442	-0.249892	0.117233	0.0336071	0.428411	-0.246793	0.126058	0.0509701	0.392731	antibiotics_merged	305	305	7	298	0.273998	0.123214	0.0269146	0.272657	0.339316	0.133562	0.0116426	0.283706	antibiotics_merged	1124	1124	13	1111	-0.135123	0.0775367	0.081662	0.5291	-0.0549285	0.0876466	0.530986	0.88587	antibiotics_merged	72.7612	65.8687	166.336	0.0572631	-0.0741408	-1.29474	0.19541	0.560524	NS	NS
GLYCOLYSIS.E.D	454	426	12	442	-1.18532	0.502997	0.018887	0.380258	-1.23482	0.565212	0.029495	0.392731	antibiotics_merged	305	283	7	298	-0.701536	0.650322	0.281571	0.727396	-0.3482	0.71317	0.625783	0.911675	antibiotics_merged	1124	1065	13	1111	-0.827021	0.461127	0.0731671	0.5291	-0.386587	0.51646	0.454303	0.88587	antibiotics_merged	3.95247	2.36452	4.70282	0.30124	-0.928606	-3.08261	0.00205193	0.046784	0.430922	0
PYRIDOXSYN.PWY	454	449	12	442	0.321508	0.34282	0.348855	0.726582	0.207246	0.37731	0.583133	0.827245	antibiotics_merged	305	289	7	298	-0.828772	0.681523	0.224925	0.727396	-0.260212	0.719216	0.717791	0.93518	antibiotics_merged	1124	1084	13	1111	-0.726906	0.458333	0.113027	0.5291	-0.312379	0.518161	0.546728	0.88587	antibiotics_merged	8.50881	2.15297	4.76034	0.254641	-0.162688	-0.638893	0.522892	0.740494	NS	NS
PWY.4242	454	454	12	442	0.0150726	0.163595	0.926635	0.955098	-0.0248346	0.181006	0.890941	0.949227	antibiotics_merged	305	304	7	298	-0.187701	0.19976	0.348185	0.737527	-0.196506	0.21801	0.368239	0.910299	antibiotics_merged	1124	1123	13	1111	-0.15478	0.11513	0.179097	0.663828	-0.0778844	0.13051	0.550789	0.88587	antibiotics_merged	37.3646	25.0601	75.4435	0.0851663	-0.114731	-1.34714	0.177934	0.534865	NS	NS
PWY.6892	454	341	12	442	-0.331855	0.700913	0.636121	0.877208	-0.586876	0.776996	0.450508	0.755264	antibiotics_merged	305	221	7	298	-0.214424	0.802088	0.789398	0.930858	0.118455	0.886147	0.893762	0.962542	antibiotics_merged	1124	870	13	1111	0.796629	0.617087	0.196988	0.6916	0.419111	0.703959	0.551726	0.88587	antibiotics_merged	2.0355	1.55438	2.62607	0.401094	0.174264	0.434472	0.663946	0.788435	NS	NS
PWY.7117	454	384	12	442	0.786705	0.91177	0.388702	0.768919	0.801046	0.99921	0.423218	0.731013	antibiotics_merged	305	286	7	298	-2.58991	0.843082	0.00232302	0.0822003	-2.63547	0.940575	0.00545524	0.283706	antibiotics_merged	1124	1054	13	1111	-0.678413	0.635903	0.28627	0.783604	-0.447948	0.721029	0.534559	0.88587	antibiotics_merged	1.2029	1.40689	2.47296	0.443558	-0.86077	-1.9406	0.0523066	0.30123	NS	NS
PWY4LZ.257	454	434	12	442	-0.0235125	0.242571	0.922828	0.954432	-0.122432	0.279785	0.661933	0.867886	antibiotics_merged	305	300	7	298	-0.341709	0.273676	0.212811	0.727396	-0.373464	0.294487	0.205871	0.838189	antibiotics_merged	1124	1123	13	1111	-0.183434	0.204241	0.369313	0.856393	-0.150048	0.228568	0.511663	0.88587	antibiotics_merged	16.9951	13.3514	23.9724	0.135683	-0.172302	-1.26989	0.204124	0.569267	NS	NS
ASPASN.PWY	454	454	12	442	0.197674	0.124451	0.112934	0.507527	0.150164	0.136797	0.273003	0.662177	antibiotics_merged	305	305	7	298	-0.160085	0.205344	0.436254	0.737527	-0.12959	0.218906	0.55437	0.910299	antibiotics_merged	1124	1124	13	1111	0.0917715	0.109556	0.402399	0.879677	0.0903415	0.123875	0.465982	0.88587	antibiotics_merged	64.5657	23.7156	83.3155	0.0763388	0.0968107	1.26817	0.204737	0.569267	NS	NS
PWY.7208	454	454	12	442	0.0918093	0.107922	0.395403	0.768919	0.107463	0.119372	0.368545	0.697816	antibiotics_merged	305	305	7	298	0.331961	0.134604	0.014218	0.20705	0.39934	0.148276	0.00752936	0.283706	antibiotics_merged	1124	1124	13	1111	-0.0699253	0.0873492	0.423577	0.897702	-0.0659732	0.0989893	0.505255	0.88587	antibiotics_merged	85.8572	55.193	131.064	0.0606212	0.0626201	1.03297	0.301617	0.659688	NS	NS
PWY0.1296	454	454	12	442	0.0546001	0.0807289	0.499189	0.828325	0.0665626	0.0913516	0.466659	0.759987	antibiotics_merged	305	305	7	298	0.0383118	0.101024	0.704784	0.892471	0.0208934	0.108421	0.847338	0.961782	antibiotics_merged	1124	1124	13	1111	0.0481172	0.0644252	0.4553	0.897702	0.0481278	0.072317	0.505867	0.88587	antibiotics_merged	153.441	97.9839	240.929	0.0450673	0.0481862	1.06921	0.284977	0.65199	NS	NS
PWY.7199	454	453	12	442	-0.200935	0.121969	0.100197	0.501454	-0.166181	0.133933	0.215429	0.598999	antibiotics_merged	305	305	7	298	0.196347	0.133742	0.143141	0.674651	0.195936	0.144918	0.177531	0.815278	antibiotics_merged	1124	1124	13	1111	-0.0558467	0.0833546	0.503004	0.901261	-0.0675909	0.0939758	0.472151	0.88587	antibiotics_merged	67.22	55.9071	143.926	0.0611929	-0.0395706	-0.646654	0.517856	0.740494	NS	NS
ARGININE.SYN4.PWY	454	422	12	442	-0.389391	0.616056	0.52767	0.847641	-0.251513	0.668067	0.706763	0.886579	antibiotics_merged	305	281	7	298	-0.841685	0.76448	0.271789	0.727396	-0.529417	0.813106	0.515546	0.910299	antibiotics_merged	1124	1080	13	1111	0.279161	0.47137	0.553815	0.901261	0.337444	0.530199	0.52462	0.88587	antibiotics_merged	2.63487	1.71107	4.50066	0.336211	-0.13675	-0.406738	0.684201	0.799988	NS	NS
PWY.7210	454	298	12	442	-0.959564	0.810924	0.237333	0.676487	-1.24867	0.892219	0.162439	0.530302	antibiotics_merged	305	196	7	298	-0.998462	0.902787	0.269628	0.727396	-0.49963	0.957991	0.602428	0.911675	antibiotics_merged	1124	711	13	1111	0.422516	0.716704	0.555627	0.901261	0.485507	0.811379	0.549717	0.88587	antibiotics_merged	1.52069	1.22696	1.9468	0.461539	-0.396578	-0.859253	0.390201	0.691398	NS	NS
PWY.7198	454	298	12	442	-0.883894	0.779741	0.257594	0.694582	-1.17744	0.857205	0.170346	0.539429	antibiotics_merged	305	196	7	298	-0.925932	0.86115	0.283143	0.727396	-0.432602	0.9129	0.635979	0.911675	antibiotics_merged	1124	711	13	1111	0.42473	0.682345	0.533769	0.901261	0.480955	0.772241	0.533545	0.88587	antibiotics_merged	1.64475	1.34847	2.14779	0.441038	-0.348209	-0.789522	0.429807	0.691398	NS	NS
HEXITOLDEGSUPER.PWY	454	453	12	442	-0.0450022	0.208385	0.829123	0.925792	-0.147301	0.226514	0.515883	0.789404	antibiotics_merged	305	301	7	298	0.0925857	0.313252	0.767774	0.926898	0.0625531	0.335887	0.852409	0.961782	antibiotics_merged	1124	1121	13	1111	0.0976367	0.177656	0.582717	0.901261	0.119801	0.201006	0.551298	0.88587	antibiotics_merged	23.0286	10.1909	31.6839	0.124127	0.0462335	0.372469	0.709544	0.812944	NS	NS
ARO.PWY	454	454	12	442	0.0184026	0.04718	0.696695	0.89776	0.0365988	0.0522466	0.484038	0.7688	antibiotics_merged	305	305	7	298	-0.000648906	0.0496979	0.989591	0.998447	-0.0100312	0.0521754	0.847694	0.961782	antibiotics_merged	1124	1124	13	1111	-0.0206271	0.0327201	0.528556	0.901261	-0.0222662	0.0364971	0.541937	0.88587	antibiotics_merged	449.245	404.877	934.052	0.023648	-0.00629817	-0.26633	0.789985	0.875749	NS	NS
PWY.6124	454	454	12	442	-0.0314922	0.102918	0.759759	0.901021	-0.0302041	0.112204	0.787926	0.909441	antibiotics_merged	305	305	7	298	0.0711599	0.118768	0.549531	0.776722	0.0772	0.125584	0.539266	0.910299	antibiotics_merged	1124	1124	13	1111	-0.0313945	0.0658039	0.633391	0.921555	-0.0537135	0.0741581	0.469033	0.88587	antibiotics_merged	94.409	70.8921	230.939	0.0502367	-0.0130695	-0.260159	0.794741	0.875749	NS	NS
HEME.BIOSYNTHESIS.II	454	323	12	442	0.220594	0.685908	0.747903	0.899867	-0.318217	0.754557	0.673453	0.876453	antibiotics_merged	305	185	7	298	-0.91697	0.725057	0.206972	0.727396	-0.624954	0.784495	0.42638	0.910299	antibiotics_merged	1124	747	13	1111	-0.278657	0.597304	0.640931	0.9242	-0.4447	0.675075	0.510203	0.88587	antibiotics_merged	2.12554	1.9022	2.80291	0.382621	-0.301059	-0.786833	0.43138	0.691398	NS	NS
PWY.5918	454	313	12	442	0.0198455	0.758661	0.979143	0.98567	-0.576577	0.831535	0.488471	0.7688	antibiotics_merged	305	182	7	298	-0.938946	0.854557	0.272763	0.727396	-0.660557	0.931743	0.478982	0.910299	antibiotics_merged	1124	745	13	1111	-0.299857	0.693973	0.665762	0.9386	-0.550227	0.785687	0.483883	0.88587	antibiotics_merged	1.73742	1.36936	2.07642	0.439239	-0.361535	-0.823093	0.410455	0.691398	NS	NS
PWY.5345	454	385	12	442	-1.08512	0.684474	0.113613	0.507527	-1.60626	0.753474	0.033636	0.392731	antibiotics_merged	305	253	7	298	-0.872524	0.885535	0.325272	0.737527	-0.640504	0.962379	0.506285	0.910299	antibiotics_merged	1124	1002	13	1111	0.266728	0.620408	0.667334	0.9386	0.516952	0.707949	0.46542	0.88587	antibiotics_merged	2.13445	1.27523	2.59804	0.407986	-0.455385	-1.11618	0.264345	0.634429	NS	NS
PWY.5083	454	270	12	442	0.102238	0.728128	0.888399	0.951406	0.0642921	0.801971	0.936144	0.963471	antibiotics_merged	305	154	7	298	-0.76565	0.791532	0.334178	0.737527	-0.269751	0.847177	0.750424	0.943426	antibiotics_merged	1124	563	13	1111	-0.234097	0.648477	0.718171	0.970583	-0.533534	0.731014	0.465638	0.88587	antibiotics_merged	1.88619	1.59611	2.378	0.413086	-0.270618	-0.655115	0.512394	0.740494	NS	NS
TRPSYN.PWY	454	454	12	442	-0.0167254	0.11188	0.881235	0.950475	0.0485097	0.127791	0.704451	0.886579	antibiotics_merged	305	305	7	298	0.262825	0.140992	0.0632997	0.527577	0.298927	0.154121	0.053511	0.569397	antibiotics_merged	1124	1124	13	1111	0.0182103	0.08262	0.825592	0.976952	0.0576237	0.0934041	0.537412	0.88587	antibiotics_merged	79.8902	50.3047	146.497	0.0601176	0.052596	0.874885	0.381636	0.69058	NS	NS
PWY.6305	454	452	12	442	-0.0624099	0.18495	0.735946	0.899867	0.00266048	0.200888	0.98944	0.993799	antibiotics_merged	305	305	7	298	0.0367612	0.149905	0.806449	0.93196	0.0734726	0.161895	0.650328	0.911675	antibiotics_merged	1124	1124	13	1111	-0.0290425	0.0957999	0.761826	0.976952	0.0635564	0.106331	0.550152	0.88587	antibiotics_merged	29.2343	44.5005	108.961	0.0739837	-0.0183535	-0.248075	0.804076	0.875749	NS	NS
PWY.6168	454	454	12	442	0.0194083	0.149277	0.896615	0.95196	0.0279296	0.165229	0.865856	0.944571	antibiotics_merged	305	303	7	298	0.0391884	0.267346	0.883563	0.965249	0.179864	0.285907	0.529842	0.910299	antibiotics_merged	1124	1122	13	1111	-0.00339767	0.165139	0.983589	0.989717	0.123152	0.185021	0.505804	0.88587	antibiotics_merged	44.876	13.9911	36.6689	0.10231	0.0135516	0.132457	0.894623	0.918802	NS	NS
PWY.6353	454	450	12	442	0.209991	0.155804	0.178436	0.633974	0.292127	0.171408	0.0891297	0.461854	antibiotics_merged	305	305	7	298	-0.289981	0.195675	0.139417	0.674651	-0.23649	0.215026	0.272421	0.910299	antibiotics_merged	1124	1124	13	1111	-0.044674	0.109483	0.683318	0.943829	-0.0720117	0.122828	0.55781	0.889375	antibiotics_merged	41.1949	26.1174	83.4276	0.081449	-0.01758	-0.215841	0.829112	0.888121	NS	NS
SALVADEHYPOX.PWY	454	452	12	442	0.179425	0.138315	0.195248	0.669785	0.157595	0.152925	0.303395	0.663639	antibiotics_merged	305	305	7	298	-0.179193	0.126887	0.158938	0.702396	-0.172178	0.139249	0.217395	0.869579	antibiotics_merged	1124	1124	13	1111	-0.0726855	0.0791	0.358346	0.847925	-0.0504451	0.0883838	0.56829	0.899792	antibiotics_merged	52.271	62.1106	159.826	0.0603894	-0.0487516	-0.807289	0.4195	0.691398	NS	NS
POLYAMSYN.PWY	454	451	12	442	-0.210501	0.193623	0.277568	0.69762	-0.217419	0.213697	0.309583	0.663639	antibiotics_merged	305	302	7	298	-0.0331931	0.241293	0.890681	0.965249	0.0686435	0.25725	0.78981	0.95669	antibiotics_merged	1124	1119	13	1111	-0.353095	0.145543	0.0154248	0.261102	-0.0893318	0.164097	0.586292	0.915579	antibiotics_merged	26.6738	17.1756	47.2079	0.104796	-0.250983	-2.39498	0.0166212	0.181438	NS	NS
PWY0.845	454	435	12	442	0.653272	0.381706	0.0877391	0.501454	0.570825	0.433796	0.189013	0.567039	antibiotics_merged	305	284	7	298	-1.10856	0.742735	0.136615	0.674651	-0.425808	0.784458	0.587722	0.911675	antibiotics_merged	1124	1074	13	1111	-0.743855	0.493726	0.132192	0.569306	-0.304024	0.557978	0.585958	0.915579	antibiotics_merged	6.86345	1.81272	4.10231	0.279744	-0.0451808	-0.161508	0.871693	0.907517	NS	NS
PWY.6700	454	454	12	442	0.0229171	0.0879839	0.794625	0.905297	0.101339	0.0970511	0.297042	0.663639	antibiotics_merged	305	305	7	298	0.0791282	0.123985	0.523827	0.776722	0.122914	0.136883	0.370032	0.910299	antibiotics_merged	1124	1124	13	1111	0.016585	0.0629239	0.792158	0.976952	0.03797	0.0708783	0.592272	0.918626	antibiotics_merged	129.179	65.0526	252.563	0.0473092	0.027522	0.581746	0.560738	0.764291	NS	NS
X1CMET2.PWY	454	454	12	442	0.0221023	0.0860359	0.79738	0.905297	-0.0110751	0.0945273	0.906791	0.95355	antibiotics_merged	305	305	7	298	0.00251256	0.126622	0.984182	0.998447	0.0493096	0.133378	0.711905	0.93518	antibiotics_merged	1124	1124	13	1111	0.0824167	0.0744497	0.268528	0.76799	0.0440259	0.0841703	0.601042	0.92593	antibiotics_merged	135.095	62.3711	180.416	0.0514425	0.0476654	0.926577	0.354146	0.671765	NS	NS
PWY.6471	454	353	12	442	-0.476321	0.829508	0.566113	0.862322	-0.371996	0.905206	0.68133	0.877646	antibiotics_merged	305	225	7	298	1.00502	0.957298	0.294635	0.73032	0.949582	1.05486	0.368834	0.910299	antibiotics_merged	1124	917	13	1111	0.406953	0.754008	0.589498	0.901261	-0.442053	0.855924	0.605638	0.926747	antibiotics_merged	1.45331	1.0912	1.75893	0.48205	0.260314	0.540014	0.589188	0.76975	NS	NS
PWY.6151	454	454	12	442	0.0879174	0.0509562	0.0851758	0.501454	0.0926669	0.0547488	0.0913271	0.462724	antibiotics_merged	305	305	7	298	-0.0145754	0.066132	0.825714	0.933258	-0.0112576	0.07228	0.87635	0.961782	antibiotics_merged	1124	1124	13	1111	0.0343636	0.0389344	0.377642	0.859002	0.0221743	0.0436133	0.611258	0.929112	antibiotics_merged	385.129	228.653	659.68	0.0280225	0.0417726	1.49068	0.136045	0.443119	NS	NS
RUMP.PWY	454	173	12	442	-0.0706164	0.684709	0.917904	0.952602	0.0940193	0.759207	0.901506	0.95355	antibiotics_merged	305	200	7	298	0.264972	0.835983	0.751496	0.921572	0.386962	0.912163	0.671748	0.914992	antibiotics_merged	1124	835	13	1111	-0.951915	0.643135	0.139124	0.577396	-0.357486	0.729246	0.624083	0.930739	antibiotics_merged	2.13298	1.43089	2.41766	0.408878	-0.346548	-0.847558	0.396684	0.691398	NS	NS
HEMESYN2.PWY	454	439	12	442	-0.31903	0.431244	0.459824	0.812016	-0.771686	0.467765	0.0997891	0.478946	antibiotics_merged	305	284	7	298	-0.600589	0.56266	0.286651	0.727396	-0.334204	0.613902	0.58663	0.911675	antibiotics_merged	1124	1057	13	1111	0.530205	0.427892	0.215565	0.699488	0.237718	0.485617	0.624575	0.930739	antibiotics_merged	5.37718	3.15869	5.46176	0.267284	-0.0512021	-0.191564	0.848083	0.901493	NS	NS
P461.PWY	454	453	12	442	0.047063	0.245851	0.848279	0.927363	0.0414376	0.2698	0.878014	0.949227	antibiotics_merged	305	305	7	298	0.432206	0.287758	0.134166	0.674651	0.4498	0.31389	0.153049	0.806718	antibiotics_merged	1124	1123	13	1111	-0.0235093	0.209756	0.910781	0.989717	-0.117509	0.236369	0.619189	0.930739	antibiotics_merged	16.5446	12.0766	22.7286	0.13955	0.106405	0.762486	0.44577	0.691398	NS	NS
PWY.6527	454	454	12	442	-0.0973892	0.077075	0.207079	0.676487	-0.0689693	0.0853206	0.419387	0.729925	antibiotics_merged	305	305	7	298	0.0625809	0.101241	0.536955	0.776722	0.0647382	0.110692	0.559148	0.910299	antibiotics_merged	1124	1124	13	1111	-0.0495445	0.0662286	0.454569	0.897702	0.0358628	0.075008	0.632663	0.934164	antibiotics_merged	168.335	97.5642	227.986	0.0449974	-0.043702	-0.971213	0.331442	0.659688	NS	NS
GALACT.GLUCUROCAT.PWY	454	453	12	442	-0.416726	0.224823	0.064482	0.501023	-0.416792	0.257969	0.106974	0.478946	antibiotics_merged	305	303	7	298	-0.267982	0.234771	0.254618	0.727396	-0.195088	0.252505	0.440464	0.910299	antibiotics_merged	1124	1121	13	1111	0.0755254	0.135381	0.577043	0.901261	0.0732308	0.156142	0.639165	0.934164	antibiotics_merged	19.7841	18.143	54.5616	0.103981	-0.0971553	-0.934353	0.350122	0.671765	NS	NS
CALVIN.PWY	454	454	12	442	-0.103246	0.0634314	0.10433	0.507527	-0.0698363	0.0698152	0.317791	0.664737	antibiotics_merged	305	305	7	298	0.118699	0.0801813	0.139838	0.674651	0.128161	0.087503	0.14422	0.806718	antibiotics_merged	1124	1124	13	1111	-0.00654705	0.048645	0.892962	0.984391	0.0253158	0.0537976	0.63804	0.934164	antibiotics_merged	248.537	155.544	422.594	0.0347802	-0.0120535	-0.346561	0.728921	0.83097	NS	NS
FAO.PWY	454	389	12	442	-0.616051	0.628307	0.327383	0.724957	-0.364008	0.68592	0.595933	0.827448	antibiotics_merged	305	288	7	298	-0.235452	0.583436	0.686824	0.877969	0.317387	0.642319	0.621628	0.911675	antibiotics_merged	1124	1088	13	1111	-0.128672	0.237207	0.587625	0.901261	0.125974	0.272693	0.644206	0.935535	antibiotics_merged	2.53312	2.93774	17.7723	0.207421	-0.195284	-0.941488	0.346455	0.671765	NS	NS
PWY.6628	454	393	12	442	-0.287115	0.715586	0.688446	0.89776	-0.414865	0.772225	0.591408	0.827245	antibiotics_merged	305	242	7	298	-0.577319	0.943182	0.540941	0.776722	-0.604786	1.00302	0.547048	0.910299	antibiotics_merged	1124	907	13	1111	1.21507	0.712157	0.0882521	0.5291	0.299016	0.797127	0.707647	0.969759	antibiotics_merged	1.95288	1.12411	1.97173	0.44505	0.234935	0.527884	0.59758	0.76975	NS	NS
P162.PWY	454	326	12	442	-1.27795	0.709718	0.0724476	0.501454	-1.08931	0.779039	0.162812	0.530302	antibiotics_merged	305	203	7	298	-0.504521	0.824263	0.540946	0.776722	-0.162339	0.874603	0.852889	0.961782	antibiotics_merged	1124	904	13	1111	-0.966735	0.597755	0.106101	0.5291	-0.142665	0.673064	0.832176	0.969759	antibiotics_merged	1.98531	1.47187	2.79869	0.399813	-0.95675	-2.393	0.0167114	0.181438	NS	NS
PWY0.1297	454	454	12	442	0.379145	0.281154	0.178185	0.633974	0.572436	0.296978	0.0546261	0.392731	antibiotics_merged	305	304	7	298	0.0172258	0.323001	0.957505	0.998447	-0.0586308	0.342804	0.864329	0.961782	antibiotics_merged	1124	1124	13	1111	0.380921	0.223535	0.088644	0.5291	0.07248	0.248071	0.770209	0.969759	antibiotics_merged	12.6506	9.58501	20.0129	0.153849	0.297877	1.93617	0.0528473	0.30123	NS	NS
PWY.6147	454	436	12	442	0.165621	0.284406	0.560654	0.862322	0.106781	0.317037	0.736449	0.886579	antibiotics_merged	305	301	7	298	0.399406	0.32687	0.222741	0.727396	0.331045	0.357027	0.354688	0.910299	antibiotics_merged	1124	1114	13	1111	-0.330844	0.225036	0.1418	0.57744	-0.0513597	0.253312	0.839367	0.969759	antibiotics_merged	12.3629	9.35944	19.7468	0.155288	-0.0180219	-0.116055	0.907609	0.927959	NS	NS
PWY.5173	454	294	12	442	0.722494	0.66727	0.27951	0.69762	0.524872	0.706492	0.457965	0.759074	antibiotics_merged	305	173	7	298	-0.571218	0.675865	0.398696	0.737527	-0.753336	0.717344	0.294598	0.910299	antibiotics_merged	1124	600	13	1111	0.734797	0.558175	0.188301	0.67579	-0.127806	0.616338	0.835765	0.969759	antibiotics_merged	2.24593	2.18917	3.20966	0.361674	0.357189	0.987598	0.323349	0.659688	NS	NS
PWY.3841	454	454	12	442	0.166914	0.0855231	0.0516207	0.472407	0.14755	0.0933501	0.114775	0.484605	antibiotics_merged	305	305	7	298	-0.0206257	0.142782	0.885239	0.965249	0.0181616	0.149556	0.903438	0.962542	antibiotics_merged	1124	1124	13	1111	0.0909793	0.0890343	0.307076	0.793485	0.0194446	0.100269	0.846271	0.969759	antibiotics_merged	136.72	49.0514	126.149	0.056621	0.106712	1.88467	0.059474	0.315715	NS	NS
PWY.6608	454	453	12	442	0.106107	0.138735	0.444796	0.799574	0.118448	0.149603	0.428984	0.73256	antibiotics_merged	305	305	7	298	-0.357185	0.133085	0.00768699	0.137775	-0.326511	0.147768	0.0279964	0.371253	antibiotics_merged	1124	1124	13	1111	-0.0726407	0.0766175	0.343289	0.833628	-0.0340041	0.0854907	0.690893	0.969759	antibiotics_merged	51.9554	56.4601	170.351	0.0598935	-0.0969567	-1.61882	0.105486	0.407643	NS	NS
PWY.1861	454	252	12	442	0.00174369	0.849241	0.998363	0.998363	0.306729	0.926631	0.740807	0.886579	antibiotics_merged	305	245	7	298	0.565198	0.906806	0.533574	0.776722	0.723851	0.978073	0.45991	0.910299	antibiotics_merged	1124	982	13	1111	-0.602715	0.626122	0.335948	0.833628	-0.18074	0.710145	0.799149	0.969759	antibiotics_merged	1.38656	1.21611	2.55084	0.440503	-0.164484	-0.373401	0.70885	0.812944	NS	NS
PWY.6270	454	449	12	442	-0.206525	0.291908	0.479638	0.812016	-0.178379	0.308713	0.563724	0.818657	antibiotics_merged	305	299	7	298	0.23691	0.420298	0.57341	0.793286	0.120039	0.448344	0.789115	0.95669	antibiotics_merged	1124	1118	13	1111	0.227163	0.239348	0.342781	0.833628	0.0617922	0.267799	0.81756	0.969759	antibiotics_merged	11.7357	5.66089	17.4558	0.169388	0.0827128	0.488303	0.625336	0.76975	NS	NS
PWY.7560	454	449	12	442	-0.196392	0.299927	0.512947	0.84423	-0.172967	0.31682	0.585415	0.827245	antibiotics_merged	305	299	7	298	0.237229	0.427934	0.579759	0.793286	0.117023	0.456123	0.797723	0.95669	antibiotics_merged	1124	1118	13	1111	0.232823	0.245532	0.343215	0.833628	0.061565	0.274495	0.822579	0.969759	antibiotics_merged	11.1165	5.46067	16.5877	0.173644	0.0896796	0.516455	0.605536	0.76975	NS	NS
P185.PWY	454	447	12	442	0.212364	0.268906	0.430123	0.787853	0.0489641	0.289659	0.865853	0.944571	antibiotics_merged	305	300	7	298	-0.38869	0.326682	0.235085	0.727396	-0.466705	0.339652	0.170608	0.81039	antibiotics_merged	1124	1115	13	1111	0.161627	0.192788	0.402009	0.879677	-0.0607426	0.219779	0.78231	0.969759	antibiotics_merged	13.8292	9.37019	26.9055	0.141273	0.0727149	0.514711	0.606755	0.76975	NS	NS
NONOXIPENT.PWY	454	454	12	442	-0.101453	0.0832712	0.223758	0.676487	-0.0247165	0.0914595	0.787114	0.909441	antibiotics_merged	305	305	7	298	0.0760293	0.109929	0.489713	0.776722	0.110883	0.12103	0.360418	0.910299	antibiotics_merged	1124	1124	13	1111	-0.0539619	0.0661446	0.41478	0.893308	0.0141393	0.0737912	0.848082	0.969759	antibiotics_merged	144.215	82.7515	228.566	0.0468533	-0.0453828	-0.968615	0.332737	0.659688	NS	NS
PWY.5189	454	435	12	442	0.46364	0.235426	0.0495867	0.467975	0.487996	0.262511	0.0638332	0.418433	antibiotics_merged	305	301	7	298	0.24113	0.215231	0.263495	0.727396	0.108637	0.220107	0.622036	0.911675	antibiotics_merged	1124	1120	13	1111	-0.123541	0.151454	0.414849	0.893308	-0.0336673	0.171944	0.844801	0.969759	antibiotics_merged	18.0423	21.587	43.5953	0.109616	0.0983438	0.897166	0.36963	0.679643	NS	NS
PPGPPMET.PWY	454	440	12	442	-0.368303	0.300555	0.221107	0.676487	-0.455352	0.321157	0.157056	0.530302	antibiotics_merged	305	295	7	298	0.609614	0.329919	0.0656641	0.527577	0.50303	0.355951	0.158825	0.806718	antibiotics_merged	1124	1110	13	1111	-0.18158	0.243927	0.456791	0.897702	-0.0475715	0.275365	0.862875	0.969759	antibiotics_merged	11.0701	9.18727	16.8067	0.164257	-0.0412317	-0.25102	0.801799	0.875749	NS	NS
RIBOSYN2.PWY	454	427	12	442	-0.0245621	0.566701	0.965449	0.978408	-0.522414	0.620233	0.400134	0.71084	antibiotics_merged	305	279	7	298	-2.21297	0.778214	0.00476831	0.101374	-1.66263	0.824441	0.0447412	0.51005	antibiotics_merged	1124	1045	13	1111	-0.380612	0.580003	0.511815	0.901261	0.0869418	0.656814	0.894717	0.969759	antibiotics_merged	3.11381	1.65121	2.97262	0.359497	-0.628355	-1.74787	0.0804866	0.327695	NS	NS
PWY.4984	454	421	12	442	0.338522	0.519435	0.514929	0.84423	0.196151	0.540822	0.717029	0.886579	antibiotics_merged	305	293	7	298	-0.723408	0.317286	0.0233446	0.264686	-0.60596	0.338214	0.0743893	0.63007	antibiotics_merged	1124	1096	13	1111	-0.143903	0.224312	0.521314	0.901261	0.0533995	0.254344	0.833747	0.969759	antibiotics_merged	3.70627	9.93341	19.8744	0.172737	-0.262315	-1.51858	0.128869	0.442778	NS	NS
CITRULBIO.PWY	454	423	12	442	0.330532	0.518097	0.523824	0.845962	0.209134	0.541416	0.699502	0.886579	antibiotics_merged	305	293	7	298	-0.711158	0.309161	0.0221522	0.264686	-0.581314	0.328487	0.077991	0.63507	antibiotics_merged	1124	1096	13	1111	-0.139084	0.218473	0.524506	0.901261	0.0448537	0.24794	0.856477	0.969759	antibiotics_merged	3.72544	10.4624	20.9511	0.168697	-0.259626	-1.53901	0.123801	0.442778	NS	NS
GLCMANNANAUT.PWY	454	453	12	442	-0.127905	0.14612	0.381874	0.768919	-0.0578959	0.162242	0.721397	0.886579	antibiotics_merged	305	305	7	298	-0.209743	0.148815	0.159773	0.702396	-0.18947	0.160969	0.240255	0.908202	antibiotics_merged	1124	1124	13	1111	-0.0571987	0.0994356	0.56525	0.901261	-0.0288138	0.112476	0.797864	0.969759	antibiotics_merged	46.8358	45.1549	101.138	0.0719575	-0.110012	-1.52884	0.126304	0.442778	NS	NS
PWY.7111	454	454	12	442	-0.0118126	0.0440223	0.788573	0.905297	-0.0170822	0.0481959	0.72321	0.886579	antibiotics_merged	305	305	7	298	-0.0453618	0.0481957	0.347396	0.737527	-0.0519158	0.0525646	0.324268	0.910299	antibiotics_merged	1124	1124	13	1111	0.0164377	0.0296188	0.579025	0.901261	0.00915367	0.0333941	0.784053	0.969759	antibiotics_merged	516.007	430.511	1139.89	0.0218927	-0.00330088	-0.150775	0.880153	0.908031	NS	NS
VALSYN.PWY	454	454	12	442	-0.00525536	0.0470484	0.911113	0.95196	-0.00975443	0.0516512	0.850308	0.944571	antibiotics_merged	305	305	7	298	-0.0452045	0.0482955	0.350064	0.737527	-0.0517642	0.0526897	0.326828	0.910299	antibiotics_merged	1124	1124	13	1111	0.0167453	0.0297208	0.573264	0.901261	0.00901673	0.0335206	0.787989	0.969759	antibiotics_merged	451.762	428.733	1132.08	0.0222907	-0.00139015	-0.0623648	0.950272	0.954459	NS	NS
PWY.5136	454	389	12	442	-0.614364	0.610896	0.315126	0.724957	-0.358859	0.666209	0.590424	0.827245	antibiotics_merged	305	288	7	298	-0.345191	0.568468	0.54416	0.776722	0.200677	0.625425	0.748567	0.943426	antibiotics_merged	1124	1088	13	1111	-0.16144	0.234167	0.490707	0.901261	0.071489	0.269267	0.790681	0.969759	antibiotics_merged	2.67958	3.09448	18.2368	0.204078	-0.235667	-1.15479	0.248177	0.610365	NS	NS
PWY.6385	454	454	12	442	-0.110278	0.092416	0.233417	0.676487	-0.118965	0.101824	0.243384	0.652843	antibiotics_merged	305	305	7	298	-0.0563557	0.127698	0.659309	0.863029	-0.0285368	0.134099	0.831649	0.961782	antibiotics_merged	1124	1123	13	1111	-0.0418415	0.0632336	0.508304	0.901261	-0.00916799	0.0709747	0.897245	0.969759	antibiotics_merged	117.086	61.3244	250.094	0.0483083	-0.0626185	-1.29623	0.194898	0.560524	NS	NS
GALACTUROCAT.PWY	454	453	12	442	-0.381816	0.232263	0.100925	0.501454	-0.363061	0.262687	0.167728	0.53862	antibiotics_merged	305	304	7	298	-0.211617	0.241116	0.38085	0.737527	-0.152704	0.260217	0.557828	0.910299	antibiotics_merged	1124	1122	13	1111	-0.0674822	0.129463	0.602298	0.909075	0.0228626	0.146296	0.875845	0.969759	antibiotics_merged	18.537	17.2008	59.6638	0.102382	-0.154546	-1.50951	0.131168	0.442778	NS	NS
PWY.821	454	287	12	442	-0.930885	0.749158	0.214689	0.676487	-0.86218	0.824078	0.296088	0.663639	antibiotics_merged	305	207	7	298	-1.47411	0.876847	0.0937828	0.624325	-1.33822	0.967689	0.167865	0.81039	antibiotics_merged	1124	837	13	1111	-0.349322	0.691079	0.613327	0.91642	-0.270186	0.78768	0.731654	0.969759	antibiotics_merged	1.78178	1.30063	2.09384	0.439534	-0.832131	-1.89321	0.0583297	0.315715	NS	NS
P161.PWY	454	447	12	442	-0.0933755	0.279001	0.738031	0.899867	-0.271903	0.312706	0.3851	0.71084	antibiotics_merged	305	302	7	298	-0.13009	0.280994	0.643732	0.857084	-0.238046	0.300342	0.428744	0.910299	antibiotics_merged	1124	1123	13	1111	-0.106751	0.216865	0.622642	0.918326	-0.0881422	0.24281	0.716669	0.969759	antibiotics_merged	12.8466	12.6651	21.2628	0.146216	-0.109397	-0.748186	0.454348	0.699941	NS	NS
PWY.5030	454	434	12	442	-0.269257	0.446703	0.546976	0.862322	-0.219593	0.500798	0.661273	0.867886	antibiotics_merged	305	294	7	298	0.305448	0.354394	0.389472	0.737527	0.537513	0.380709	0.159221	0.806718	antibiotics_merged	1124	1102	13	1111	0.122167	0.250302	0.625592	0.918483	0.112052	0.286852	0.696151	0.969759	antibiotics_merged	5.01144	7.96208	15.9614	0.185904	0.104807	0.563771	0.57291	0.764291	NS	NS
PWY.5989	454	440	12	442	-0.625804	0.306154	0.0415627	0.448283	-0.494411	0.343495	0.150867	0.525222	antibiotics_merged	305	299	7	298	-0.391318	0.297167	0.18895	0.727396	-0.133838	0.314505	0.670798	0.914992	antibiotics_merged	1124	1115	13	1111	-0.0840086	0.179849	0.640517	0.9242	0.0421553	0.202275	0.834953	0.969759	antibiotics_merged	10.6689	11.324	30.9162	0.137479	-0.259032	-1.88416	0.0595427	0.315715	NS	NS
PWY.6121	454	454	12	442	0.0802218	0.0450298	0.075527	0.501454	0.0726992	0.0489615	0.138395	0.525222	antibiotics_merged	305	305	7	298	0.035671	0.0393398	0.365318	0.737527	0.017041	0.0409752	0.677854	0.914992	antibiotics_merged	1124	1124	13	1111	-0.0118297	0.027547	0.667688	0.9386	-0.00537347	0.030892	0.861943	0.969759	antibiotics_merged	493.174	646.155	1317.81	0.0201737	0.0191373	0.948628	0.34281	0.671765	NS	NS
GLUDEG.I.PWY	454	344	12	442	-0.195259	0.640981	0.760796	0.901021	-0.155237	0.709157	0.826838	0.937906	antibiotics_merged	305	244	7	298	-0.244782	0.721633	0.734693	0.912598	-0.0840084	0.787919	0.915171	0.963018	antibiotics_merged	1124	956	13	1111	-0.231551	0.540345	0.668353	0.9386	0.165002	0.611554	0.78736	0.969759	antibiotics_merged	2.43394	1.92029	3.42497	0.358536	-0.223462	-0.623264	0.533111	0.745702	NS	NS
ANAGLYCOLYSIS.PWY	454	454	12	442	0.0212243	0.0727971	0.770767	0.905297	-0.000397637	0.0811195	0.996091	0.996091	antibiotics_merged	305	305	7	298	-0.0024293	0.115808	0.983278	0.998447	0.0107982	0.126129	0.93184	0.970135	antibiotics_merged	1124	1124	13	1111	-0.0269058	0.0660365	0.683765	0.943829	-0.0272398	0.0739158	0.712555	0.969759	antibiotics_merged	188.7	74.5623	229.315	0.0450571	-0.00476272	-0.105704	0.915817	0.932171	NS	NS
PWY.6969	454	432	12	442	-0.538646	0.250372	0.0320297	0.428411	-0.640948	0.278965	0.022144	0.392731	antibiotics_merged	305	295	7	298	-0.441621	0.357686	0.217963	0.727396	-0.22037	0.382898	0.565442	0.910299	antibiotics_merged	1124	1101	13	1111	0.0808159	0.234687	0.730645	0.9752	0.0432031	0.268335	0.872121	0.969759	antibiotics_merged	15.9525	7.8162	18.156	0.154442	-0.252291	-1.63357	0.102349	0.402339	NS	NS
PWY.6387	454	454	12	442	0.0855293	0.0392999	0.0300722	0.428411	0.0900568	0.0417628	0.0316624	0.392731	antibiotics_merged	305	305	7	298	0.000189492	0.0433554	0.996516	0.998447	-0.0180186	0.0462806	0.69736	0.930524	antibiotics_merged	1124	1124	13	1111	-0.010111	0.0297396	0.733932	0.975556	-0.00968473	0.033116	0.770001	0.969759	antibiotics_merged	647.466	532.003	1130.66	0.0208057	0.0190665	0.916408	0.359453	0.671765	NS	NS
PWY.7115	454	385	12	442	0.461995	0.636867	0.468583	0.812016	0.71994	0.689028	0.296722	0.663639	antibiotics_merged	305	287	7	298	-1.53948	0.541602	0.00478588	0.101374	-1.50789	0.584164	0.0103837	0.283706	antibiotics_merged	1124	1051	13	1111	0.0980539	0.430815	0.819998	0.976952	-0.153789	0.48286	0.750171	0.969759	antibiotics_merged	2.46548	3.4091	5.38789	0.297977	-0.317949	-1.06702	0.285961	0.65199	NS	NS
PWY.5347	454	454	12	442	-0.219803	0.0997196	0.0280353	0.423333	-0.179793	0.11066	0.105024	0.478946	antibiotics_merged	305	305	7	298	0.123591	0.104885	0.239604	0.727396	0.182356	0.115676	0.116132	0.802367	antibiotics_merged	1124	1124	13	1111	-0.0127268	0.0561018	0.820581	0.976952	-0.016911	0.0631433	0.78889	0.969759	antibiotics_merged	100.563	90.9027	317.722	0.0443161	-0.0292876	-0.66088	0.508689	0.740494	NS	NS
PWY.5154	454	454	12	442	0.0422442	0.204508	0.836446	0.925792	0.166193	0.224433	0.45944	0.759074	antibiotics_merged	305	304	7	298	0.231209	0.268449	0.389793	0.737527	0.409572	0.285335	0.152383	0.806718	antibiotics_merged	1124	1122	13	1111	0.0435534	0.17212	0.800283	0.976952	-0.0214975	0.19635	0.912838	0.969759	antibiotics_merged	23.91	13.8764	33.7551	0.118228	0.079514	0.672546	0.501236	0.740494	NS	NS
TCA	454	436	12	442	-0.526795	0.252829	0.0378078	0.428411	-0.625003	0.284181	0.0284671	0.392731	antibiotics_merged	305	298	7	298	-0.558657	0.356711	0.118405	0.674651	-0.332264	0.381961	0.385173	0.910299	antibiotics_merged	1124	1106	13	1111	0.0610481	0.230112	0.790831	0.976952	-0.0493571	0.263779	0.851607	0.969759	antibiotics_merged	15.6439	7.85897	18.8852	0.153595	-0.270801	-1.76308	0.0778874	0.326929	NS	NS
PWY.6609	454	454	12	442	0.0753374	0.0705731	0.286338	0.703042	0.173794	0.0767116	0.0240251	0.392731	antibiotics_merged	305	305	7	298	0.0779638	0.0843162	0.355896	0.737527	0.10106	0.093604	0.281287	0.910299	antibiotics_merged	1124	1124	13	1111	0.0145943	0.0488227	0.765053	0.976952	0.0213415	0.055261	0.699429	0.969759	antibiotics_merged	200.781	140.663	419.524	0.0362507	0.042335	1.16784	0.242872	0.610103	NS	NS
GLYCOGENSYNTH.PWY	454	454	12	442	-0.217373	0.179835	0.227415	0.676487	-0.132133	0.195024	0.49847	0.773136	antibiotics_merged	305	305	7	298	0.106427	0.16596	0.521836	0.776722	0.141433	0.180592	0.434238	0.910299	antibiotics_merged	1124	1124	13	1111	-0.0385872	0.118035	0.743795	0.976952	0.0423711	0.134152	0.752183	0.969759	antibiotics_merged	30.921	36.307	71.7759	0.0848177	-0.0404807	-0.477267	0.633172	0.76975	NS	NS
PWY.6386	454	454	12	442	0.0898317	0.0395269	0.0235362	0.412154	0.0950377	0.0419619	0.0240681	0.392731	antibiotics_merged	305	305	7	298	-0.00623695	0.043763	0.886773	0.965249	-0.0253326	0.046822	0.58896	0.911675	antibiotics_merged	1124	1124	13	1111	-0.0100297	0.0307483	0.744344	0.976952	-0.0077167	0.0342278	0.821672	0.969759	antibiotics_merged	640.052	522.14	1057.69	0.0212244	0.0196552	0.926065	0.354412	0.671765	NS	NS
HISDEG.PWY	454	447	12	442	0.250984	0.307133	0.414278	0.777093	0.388334	0.340986	0.255468	0.658391	antibiotics_merged	305	300	7	298	0.0808042	0.423606	0.848851	0.950876	0.139336	0.458322	0.761361	0.943426	antibiotics_merged	1124	1113	13	1111	0.0576459	0.260604	0.824977	0.976952	0.0815711	0.297423	0.783939	0.969759	antibiotics_merged	10.601	5.57284	14.7245	0.179901	0.128156	0.712371	0.476235	0.723877	NS	NS
PWY.6703	454	454	12	442	-0.0297042	0.0959359	0.756994	0.901021	-0.00837367	0.107787	0.938116	0.963471	antibiotics_merged	305	305	7	298	0.131179	0.126197	0.299426	0.734381	0.220354	0.139082	0.114312	0.802367	antibiotics_merged	1124	1124	13	1111	0.011655	0.0665774	0.861065	0.982771	0.0192789	0.0756667	0.798936	0.969759	antibiotics_merged	108.652	62.7914	225.604	0.0501856	0.0192393	0.383362	0.701451	0.811832	NS	NS
PWY.7242	454	453	12	442	-0.186911	0.217354	0.390298	0.768919	-0.0244104	0.245895	0.920974	0.954464	antibiotics_merged	305	305	7	298	-0.307269	0.208922	0.142419	0.674651	-0.321976	0.227588	0.158325	0.806718	antibiotics_merged	1124	1123	13	1111	-0.0223673	0.120199	0.852412	0.982771	0.0147572	0.136099	0.913675	0.969759	antibiotics_merged	21.1673	22.9103	69.2141	0.0939509	-0.110724	-1.17853	0.238584	0.610103	NS	NS
PWY.5121	454	436	12	442	-0.413679	0.313483	0.18768	0.659061	-0.758735	0.33877	0.0256914	0.392731	antibiotics_merged	305	299	7	298	-0.000709344	0.364151	0.998447	0.998447	0.0670664	0.393728	0.864879	0.961782	antibiotics_merged	1124	1116	13	1111	-0.040989	0.231921	0.859747	0.982771	0.0692275	0.259272	0.789515	0.969759	antibiotics_merged	10.1759	7.54114	18.5918	0.165956	-0.137073	-0.825959	0.408828	0.691398	NS	NS
PWY.6606	454	443	12	442	-0.341326	0.217405	0.117166	0.512815	-0.219198	0.23789	0.357413	0.691963	antibiotics_merged	305	303	7	298	-0.0212819	0.189198	0.910517	0.977652	-0.187437	0.192574	0.331311	0.910299	antibiotics_merged	1124	1122	13	1111	0.0176593	0.135522	0.896348	0.984764	-0.0582785	0.15106	0.699723	0.969759	antibiotics_merged	21.1573	27.9362	54.4481	0.0982749	-0.0662011	-0.673631	0.500546	0.740494	NS	NS
PANTOSYN.PWY	454	454	12	442	-0.221925	0.0977356	0.0236556	0.412154	-0.173616	0.108153	0.109233	0.478946	antibiotics_merged	305	305	7	298	0.184544	0.115624	0.11154	0.674651	0.218149	0.126656	0.0861827	0.677574	antibiotics_merged	1124	1124	13	1111	-0.00383289	0.0593274	0.948499	0.989717	-0.0088871	0.0670475	0.894575	0.969759	antibiotics_merged	104.687	74.8005	284.112	0.0464439	-0.022687	-0.488482	0.625208	0.76975	NS	NS
METSYN.PWY	454	454	12	442	-0.262716	0.108241	0.0156255	0.338515	-0.234231	0.120593	0.0528131	0.392731	antibiotics_merged	305	305	7	298	0.142923	0.111532	0.20104	0.727396	0.20276	0.121625	0.096696	0.73489	antibiotics_merged	1124	1124	13	1111	0.00535944	0.0639504	0.933226	0.989717	0.0238417	0.0718758	0.740176	0.969759	antibiotics_merged	85.3526	80.3899	244.519	0.0493707	-0.0234567	-0.475113	0.634706	0.76975	NS	NS
HOMOSER.METSYN.PWY	454	454	12	442	-0.313063	0.138767	0.0245654	0.412154	-0.279186	0.154602	0.0717093	0.430256	antibiotics_merged	305	305	7	298	0.170139	0.144565	0.24018	0.727396	0.242556	0.159652	0.129899	0.806718	antibiotics_merged	1124	1124	13	1111	-0.00334568	0.0874264	0.96948	0.989717	0.0146717	0.0981826	0.88124	0.969759	antibiotics_merged	51.9313	47.8488	130.832	0.0658505	-0.0370948	-0.563318	0.573218	0.764291	NS	NS
PHOSLIPSYN.PWY	454	432	12	442	-0.987856	0.528912	0.0624697	0.501023	-0.89261	0.584294	0.12739	0.518659	antibiotics_merged	305	267	7	298	-1.48188	0.829702	0.0751096	0.546892	-1.15783	0.900476	0.199638	0.827592	antibiotics_merged	1124	1013	13	1111	0.0133835	0.610369	0.98251	0.989717	0.137282	0.691487	0.842666	0.969759	antibiotics_merged	3.57464	1.45263	2.6842	0.360107	-0.732406	-2.03386	0.0419658	0.278604	NS	NS
PWY4FS.7	454	433	12	442	0.137566	0.525607	0.793655	0.905297	0.157181	0.58142	0.787039	0.909441	antibiotics_merged	305	268	7	298	-1.4043	0.785479	0.0748201	0.546892	-1.10056	0.855167	0.199237	0.827592	antibiotics_merged	1124	1013	13	1111	-0.0434546	0.591546	0.941454	0.989717	0.0939646	0.669119	0.888346	0.969759	antibiotics_merged	3.61975	1.62081	2.85774	0.351401	-0.234905	-0.66848	0.503827	0.740494	NS	NS
PWY4FS.8	454	433	12	442	0.137656	0.525563	0.793506	0.905297	0.157453	0.581395	0.78667	0.909441	antibiotics_merged	305	268	7	298	-1.4043	0.785479	0.0748201	0.546892	-1.10056	0.855167	0.199237	0.827592	antibiotics_merged	1124	1013	13	1111	-0.0434539	0.591546	0.941455	0.989717	0.0939661	0.669119	0.888344	0.969759	antibiotics_merged	3.62035	1.62081	2.85774	0.351388	-0.234836	-0.66831	0.503936	0.740494	NS	NS
GLUCUROCAT.PWY	454	453	12	442	-0.103505	0.198513	0.602355	0.862322	-0.041936	0.228219	0.854302	0.944571	antibiotics_merged	305	305	7	298	-0.318412	0.200961	0.114167	0.674651	-0.254977	0.214944	0.236607	0.908202	antibiotics_merged	1124	1122	13	1111	-0.0036747	0.125971	0.976733	0.989717	-0.0324549	0.145098	0.823052	0.969759	antibiotics_merged	25.376	24.7615	63.0171	0.0940078	-0.0949361	-1.00987	0.312555	0.659688	NS	NS
PWY.7282	454	436	12	442	0.09542	0.265886	0.719871	0.899867	0.0607981	0.298738	0.838842	0.944571	antibiotics_merged	305	288	7	298	-1.47473	0.723173	0.0423077	0.394308	-0.667952	0.754263	0.376655	0.910299	antibiotics_merged	1124	1080	13	1111	-0.0163542	0.287332	0.954621	0.989717	-0.040292	0.31564	0.898449	0.969759	antibiotics_merged	14.1452	1.91212	12.1125	0.188412	-0.0592199	-0.314311	0.753285	0.854473	NS	NS
PWY.7323	454	381	12	442	-1.16047	0.67661	0.087029	0.501454	-1.06386	0.737086	0.149717	0.525222	antibiotics_merged	305	230	7	298	-1.24629	0.852411	0.144775	0.674651	-0.694325	0.911185	0.446739	0.910299	antibiotics_merged	1124	837	13	1111	-0.0357131	0.676157	0.957887	0.989717	0.0821095	0.76429	0.914466	0.969759	antibiotics_merged	2.18436	1.37626	2.18729	0.417105	-0.753008	-1.80532	0.0710244	0.326929	NS	NS
ANAEROFRUCAT.PWY	454	454	12	442	-0.143886	0.166925	0.389179	0.768919	-0.225655	0.180089	0.210955	0.598999	antibiotics_merged	305	301	7	298	0.230054	0.329881	0.486118	0.776722	0.223802	0.348251	0.521025	0.910299	antibiotics_merged	1124	1122	13	1111	-0.0132617	0.178591	0.940819	0.989717	0.0795525	0.202246	0.694143	0.969759	antibiotics_merged	35.8889	9.18936	31.353	0.114384	-0.0453433	-0.396414	0.6918	0.804747	NS	NS
PWY.7392	454	227	12	442	-0.490296	0.841488	0.560426	0.862322	-1.63077	0.927617	0.0795141	0.441383	antibiotics_merged	305	184	7	298	0.212915	0.985612	0.829117	0.933258	0.533235	1.08863	0.624665	0.911675	antibiotics_merged	1124	808	13	1111	0.0579504	0.786439	0.941273	0.989717	0.118861	0.888751	0.893634	0.969759	antibiotics_merged	1.41223	1.02941	1.61685	0.496384	-0.0935166	-0.188396	0.850567	0.901493	NS	NS
PWY.6859	454	279	12	442	-0.313402	0.762355	0.681202	0.89776	-1.15315	0.84785	0.174573	0.545243	antibiotics_merged	305	187	7	298	0.129742	0.928509	0.888966	0.965249	0.42907	1.0285	0.676885	0.914992	antibiotics_merged	1124	818	13	1111	-0.0784441	0.748611	0.916564	0.989717	0.10431	0.845257	0.901808	0.969759	antibiotics_merged	1.72062	1.15992	1.78438	0.462997	-0.113342	-0.2448	0.806611	0.875749	NS	NS
PEPTIDOGLYCANSYN.PWY	454	454	12	442	0.0986657	0.0393335	0.0124903	0.338515	0.101297	0.042153	0.0167207	0.392731	antibiotics_merged	305	305	7	298	0.0162071	0.0405291	0.68954	0.877969	-0.00110033	0.0427454	0.979484	0.992684	antibiotics_merged	1124	1124	13	1111	0.00128584	0.0280838	0.963489	0.989717	-0.00468047	0.0311981	0.880774	0.969759	antibiotics_merged	646.36	608.787	1267.91	0.0199084	0.0298331	1.49852	0.133999	0.442778	NS	NS
P164.PWY	454	421	12	442	0.056488	0.505789	0.911126	0.95196	0.284232	0.560477	0.612348	0.834191	antibiotics_merged	305	302	7	298	-0.02716	0.192829	0.888085	0.965249	0.119708	0.209015	0.567326	0.910299	antibiotics_merged	1124	1109	13	1111	0.000628417	0.129138	0.996118	0.996118	0.0520421	0.145635	0.720904	0.969759	antibiotics_merged	3.90896	26.8939	59.9639	0.104963	-0.00519956	-0.0495371	0.960491	0.960491	NS	NS
PWY.7221	454	454	12	442	0.0706357	0.0381395	0.0647016	0.501023	0.084572	0.0412718	0.0411129	0.392731	antibiotics_merged	305	305	7	298	-0.000399832	0.0375565	0.991513	0.998447	-0.0280229	0.0393182	0.476683	0.910299	antibiotics_merged	1124	1124	13	1111	0.0119588	0.0249366	0.631629	0.921555	0.00281295	0.027945	0.919839	0.970941	antibiotics_merged	687.463	708.975	1608.15	0.0182435	0.0224681	1.23157	0.218109	0.58629	NS	NS
PWY.922	454	302	12	442	1.15559	0.694408	0.0967993	0.501454	1.23384	0.6978	0.0777982	0.441383	antibiotics_merged	305	183	7	298	-0.629629	0.770077	0.414229	0.737527	-1.09229	0.810258	0.178789	0.815278	antibiotics_merged	1124	748	13	1111	0.621515	0.603868	0.303598	0.791119	-0.0463718	0.665652	0.944474	0.978819	antibiotics_merged	2.07382	1.68629	2.7423	0.39216	0.467387	1.19183	0.233329	0.604534	NS	NS
PWY.1042	454	454	12	442	-0.113809	0.0783581	0.147109	0.600364	-0.059783	0.0840245	0.477202	0.7688	antibiotics_merged	305	305	7	298	0.226514	0.0899518	0.0123259	0.191463	0.225106	0.0993006	0.0242137	0.371253	antibiotics_merged	1124	1124	13	1111	-0.0396845	0.0546476	0.467876	0.901261	-0.00489394	0.0608443	0.935907	0.978819	antibiotics_merged	162.867	123.589	334.856	0.0401185	-0.00616389	-0.153642	0.877892	0.908031	NS	NS
COLANSYN.PWY	454	389	12	442	-1.41452	0.673611	0.0363088	0.428411	-1.39768	0.731618	0.0568019	0.392731	antibiotics_merged	305	232	7	298	-0.95178	0.904134	0.293333	0.73032	-0.498763	0.969548	0.607383	0.911675	antibiotics_merged	1124	853	13	1111	-0.165719	0.714274	0.816572	0.976952	-0.0635417	0.807894	0.937325	0.978819	antibiotics_merged	2.20385	1.2233	1.96006	0.430842	-0.855083	-1.98468	0.04718	0.290731	NS	NS
MET.SAM.PWY	454	454	12	442	-0.26371	0.108268	0.0152677	0.338515	-0.245074	0.120647	0.0429011	0.392731	antibiotics_merged	305	305	7	298	0.131678	0.120846	0.276762	0.727396	0.191764	0.133382	0.151713	0.806718	antibiotics_merged	1124	1124	13	1111	-0.0116572	0.0693028	0.866452	0.984391	-0.00571865	0.0776397	0.941298	0.978819	antibiotics_merged	85.3101	68.4752	208.209	0.0525593	-0.0439443	-0.83609	0.403104	0.691398	NS	NS
PWY.5177	454	436	12	442	-1.30389	0.505226	0.0101811	0.338515	-0.994771	0.542411	0.0674054	0.418433	antibiotics_merged	305	305	7	298	-0.065498	0.189936	0.73047	0.912598	-0.0292717	0.198511	0.882892	0.961782	antibiotics_merged	1124	1123	13	1111	-0.111446	0.105903	0.292871	0.78831	0.00726783	0.118487	0.951101	0.981226	antibiotics_merged	3.91767	27.7196	89.1634	0.0909841	-0.139575	-1.53406	0.125015	0.442778	NS	NS
PWY0.1586	454	454	12	442	-0.202594	0.19766	0.305949	0.724957	-0.201536	0.21387	0.346598	0.691963	antibiotics_merged	305	305	7	298	-0.155473	0.30677	0.612668	0.825154	-0.0481386	0.318161	0.879853	0.961782	antibiotics_merged	1124	1123	13	1111	-0.129047	0.182777	0.480313	0.901261	-0.00925498	0.208792	0.964653	0.982861	antibiotics_merged	25.5954	10.6261	29.9334	0.122947	-0.161747	-1.31558	0.188315	0.557607	NS	NS
PWY.7237	454	449	12	442	0.090123	0.229365	0.69457	0.89776	0.245988	0.251896	0.329401	0.682759	antibiotics_merged	305	305	7	298	0.197773	0.232242	0.395134	0.737527	-0.0233076	0.234139	0.920781	0.963018	antibiotics_merged	1124	1124	13	1111	-0.0232018	0.166444	0.889162	0.984391	0.00864914	0.188776	0.963465	0.982861	antibiotics_merged	19.0084	18.5403	36.0962	0.116527	0.0616794	0.529312	0.596589	0.76975	NS	NS
PWY.6507	454	453	12	442	-0.165291	0.227029	0.466974	0.812016	-0.086037	0.256193	0.737181	0.886579	antibiotics_merged	305	305	7	298	-0.128553	0.2334	0.582197	0.793286	-0.129819	0.254271	0.610091	0.911675	antibiotics_merged	1124	1123	13	1111	-0.00709444	0.120237	0.95296	0.989717	0.00589996	0.136841	0.965618	0.982861	antibiotics_merged	19.4015	18.3568	69.171	0.0967056	-0.0566492	-0.58579	0.558017	0.764291	NS	NS
PWY.621	454	454	12	442	0.192493	0.136751	0.159958	0.611219	0.215568	0.148216	0.146623	0.525222	antibiotics_merged	305	305	7	298	0.0524021	0.129707	0.686501	0.877969	0.0227613	0.139061	0.870111	0.961782	antibiotics_merged	1124	1124	13	1111	0.00776521	0.0992145	0.93763	0.989717	-0.00421112	0.113405	0.970386	0.983324	antibiotics_merged	53.4732	59.4396	101.59	0.0682785	0.0661849	0.969337	0.332377	0.659688	NS	NS
NAD.BIOSYNTHESIS.II	454	427	12	442	-0.804857	0.537812	0.135233	0.567229	-1.11422	0.562321	0.0482291	0.392731	antibiotics_merged	305	289	7	298	0.152333	0.651434	0.815268	0.93196	0.0175676	0.649196	0.978432	0.992684	antibiotics_merged	1124	1081	13	1111	0.170377	0.448621	0.704181	0.959706	-0.0153717	0.503633	0.975657	0.984291	antibiotics_merged	3.45731	2.35646	4.96868	0.304538	-0.146268	-0.480295	0.631018	0.76975	NS	NS
NAGLIPASYN.PWY	454	343	12	442	-1.10526	0.671337	0.100407	0.501454	-1.15862	0.74229	0.11935	0.494759	antibiotics_merged	305	177	7	298	-0.779944	0.78175	0.319239	0.737527	-0.310523	0.840022	0.711932	0.93518	antibiotics_merged	1124	638	13	1111	0.119703	0.654912	0.855006	0.982771	-0.00625588	0.741289	0.993268	0.997644	antibiotics_merged	2.21881	1.6363	2.33149	0.402044	-0.557575	-1.38685	0.165487	0.516864	NS	NS
PWY.5367	454	400	12	442	-0.255431	0.762308	0.737728	0.899867	0.708437	0.838865	0.398889	0.71084	antibiotics_merged	305	296	7	298	0.194331	0.387326	0.616249	0.825207	0.151316	0.413879	0.714968	0.93518	antibiotics_merged	1124	1107	13	1111	0.150419	0.259455	0.562204	0.901261	-0.000417681	0.292904	0.998862	0.998862	antibiotics_merged	1.72083	6.6657	14.8551	0.207428	0.132963	0.641011	0.521516	0.740494	NS	NS
[truncated: 12 more columns]
