# Supplementary material for: Impact of commonly used drugs on the composition and metabolic function of the gut microbiota
Source: Nat Commun. 2020 Jan 17;11:362. doi: 10.1038/s41467-019-14177-z (PMC6969170; doi:10.1038/s41467-019-14177-z)
Supplement: Supplementary file 22 — Supplementary Data 20 [file 41467_2019_14177_MOESM22_ESM.xlsx]

## Sheet: Sheet1
Supplementary table 20 - Summary statistics taxa vs & pathways benzodiazepines derivates
Univariate (lm= taxa or pathways~Age+Sex+BMI+drug X) & multivariate (lm= taxa or pathways~Age+Sex+BMI+all drugs) & results from univariate meta-analysis & results from multivariate meta analysis
Taxa
Taxa	N.IBD	non-zeros.IBD	Users.IBD	Non-users.IBD	Coef.IBD_univariate	SE.IBD_univariate	Pval.IBD_univariate	Qval.IBD_univariate	coeff.correcting.all.IBD_multivariate	SE.correcting_all.IBD_multivariate	pval.correcting.all.IBD_multivariate	qval.correcting.all.IBD_multivariate	drug.IBD	N.MIBS	non-zeros.MIBS	Users.MIBS	Non-users.MIBS	Coef.MIBS_univariate	SE.MIBS_univariate	Pval.MIBS_univariate	Qval.MIBS_univariate	coeff.correcting.all.MIBS_multivariate	SE.correcting_all.MIBS_multivariate	pval.correcting.all.MIBS_multivariate	qval.correcting.all.MIBS_multivariate	drug.MIBS	N.LLD	non-zeros.LLD	Users.LLD	Non-users.LLD	Coef.LLD_univariate	SE.LLD_univariate	Pval.LLD_univariate	Qval.LLD_univariate	coeff.correcting.all.LLD_multivariate	SE.correcting_all.LLD_multivariate	pval.correcting.all.LLD_multivariate	qval.correcting.all.LLD_multivariate	drug.LLD	inverse_var.ibd_univariate	inverse_var.mibs_univariate	inverse_var.lld_univariate	se_univariate	beta_univariate	Z_univariate	P_univariate	FDR_univariate	Het.Q_univariate	Het.I2_univariate
k__Bacteria.p__Actinobacteria.c__Actinobacteria.o__Actinomycetales	454	286	16	438	0.00333908	0.00412534	0.418744	0.737276	-0.000554212	0.00417411	0.894444	0.981706	benzodiazepine_derivatives_related	305	185	13	292	0.00588914	0.00407081	0.149061	0.48319	0.00270578	0.00491273	0.582269	0.836238	benzodiazepine_derivatives_related	1124	769	25	1099	0.00739771	0.00271364	0.00650971	0.292937	0.00512213	0.00271318	0.0593157	0.940568	benzodiazepine_derivatives_related	58759.7	60344.7	135799	0.00198067	0.00610499	3.08228	0.00205421	0.0693294	0.679276	0
k__Bacteria.p__Firmicutes.c__Bacilli.o__Lactobacillales.f__Streptococcaceae.g__Streptococcus.s__Streptococcus_salivarius.t__Streptococcus_salivarius_unclassified	454	434	16	438	0.00367413	0.0208653	0.860309	0.95439	-0.0206864	0.0196048	0.292016	0.695939	benzodiazepine_derivatives_related	305	290	13	292	0.018792	0.0135036	0.165155	0.489589	0.00898292	0.0157176	0.568178	0.836238	benzodiazepine_derivatives_related	1124	1068	25	1099	0.0247822	0.00991531	0.0125872	0.472019	0.0176503	0.00971985	0.0696717	0.940568	benzodiazepine_derivatives_related	2296.94	5484.06	10171.6	0.0074634	0.0202517	2.71346	0.00665837	0.149813	NS	NS
k__Bacteria.p__Firmicutes.c__Clostridia.o__Clostridiales.f__Lachnospiraceae.g__Roseburia.s__Roseburia_hominis.t__GCF_000225345	454	280	16	438	-0.00764212	0.00880949	0.386156	0.703965	-0.0099502	0.0095389	0.297537	0.695939	benzodiazepine_derivatives_related	305	247	13	292	-0.0066574	0.00939576	0.479169	0.788935	-0.00686298	0.0122173	0.574781	0.836238	benzodiazepine_derivatives_related	1124	989	25	1099	0.0148183	0.00746998	0.0475352	0.822725	0.0145696	0.00781521	0.0625604	0.940568	benzodiazepine_derivatives_related	12885.4	11327.5	17921	0.00487174	0.00217577	0.44661	0.655157	0.867119	NS	NS
k__Bacteria.p__Firmicutes.c__Bacilli.o__Lactobacillales.f__Streptococcaceae.g__Streptococcus.s__Streptococcus_thermophilus.t__Streptococcus_thermophilus_unclassified	454	291	16	438	-0.017772	0.0186347	0.340772	0.668562	-0.0194353	0.0200333	0.332579	0.695939	benzodiazepine_derivatives_related	305	168	13	292	-0.00742557	0.0120679	0.538842	0.78918	0.00848191	0.0139677	0.54424	0.836238	benzodiazepine_derivatives_related	1124	868	25	1099	-0.0340437	0.0177278	0.0550684	0.885028	-0.0366201	0.0184812	0.0477936	0.940568	benzodiazepine_derivatives_related	2879.75	6866.52	3181.92	0.0087949	-0.0162816	-1.85125	0.0641336	0.347865	NS	NS
k__Bacteria.p__Firmicutes.c__Clostridia.o__Clostridiales.f__Lachnospiraceae.g__Lachnospiraceae_noname	454	443	16	438	-0.0346712	0.0249125	0.164734	0.508496	-0.0341692	0.0266782	0.201038	0.695939	benzodiazepine_derivatives_related	305	305	13	292	0.0333604	0.0132124	0.0120997	0.228311	0.0346782	0.0163885	0.0352985	0.52778	benzodiazepine_derivatives_related	1124	1121	25	1099	0.0161496	0.00877696	0.0660371	0.928646	0.020514	0.00907967	0.0240647	0.940568	benzodiazepine_derivatives_related	1611.26	5728.47	12981.1	0.00701502	0.0169717	2.41934	0.0155489	0.233233	NS	NS
k__Bacteria.p__Firmicutes.c__Clostridia.o__Clostridiales.f__Lachnospiraceae.g__Dorea.s__Dorea_formicigenerans.t__Dorea_formicigenerans_unclassified	454	330	16	438	-0.0185713	0.0150904	0.219106	0.52664	-0.0169275	0.0161887	0.296365	0.695939	benzodiazepine_derivatives_related	305	286	13	292	0.0113999	0.0142589	0.424642	0.744265	0.00599063	0.0175979	0.733812	0.921679	benzodiazepine_derivatives_related	1124	1090	25	1099	0.0145936	0.00833718	0.0803197	0.951154	0.0167879	0.00867546	0.0532395	0.940568	benzodiazepine_derivatives_related	4391.36	4918.43	14386.7	0.00649618	0.00778471	1.19835	0.23078	0.53716	NS	NS
k__Bacteria.p__Firmicutes.c__Clostridia.o__Clostridiales.f__Lachnospiraceae.g__Dorea	454	418	16	438	-0.0375186	0.0231782	0.106234	0.437682	-0.0338188	0.0247919	0.173311	0.695939	benzodiazepine_derivatives_related	305	304	13	292	0.0424624	0.0220295	0.0548649	0.403145	0.0339556	0.0270089	0.209792	0.586819	benzodiazepine_derivatives_related	1124	1122	25	1099	0.0184567	0.0139669	0.186618	0.967516	0.027891	0.0143853	0.052781	0.940568	benzodiazepine_derivatives_related	1861.41	2060.58	5126.25	0.0105128	0.0124083	1.18031	0.237878	0.544298	NS	NS
k__Bacteria.p__Firmicutes.c__Clostridia.o__Clostridiales.f__Lachnospiraceae.g__Coprococcus.s__Coprococcus_comes.t__GCF_000155875	454	300	16	438	-0.0272641	0.0198225	0.169709	0.508496	-0.018522	0.0208085	0.373943	0.695939	benzodiazepine_derivatives_related	305	264	13	292	-0.0307878	0.0195549	0.116449	0.475619	-0.0170296	0.0235877	0.470952	0.821037	benzodiazepine_derivatives_related	1124	1047	25	1099	0.0186424	0.0122365	0.127914	0.967516	0.0245655	0.0126173	0.051798	0.940568	benzodiazepine_derivatives_related	2544.98	2615.12	6678.62	0.00919068	-0.00214503	-0.233392	0.815457	0.932938	NS	NS
k__Bacteria.p__Firmicutes.c__Clostridia.o__Clostridiales.f__Lachnospiraceae.g__Dorea.s__Dorea_formicigenerans	454	330	16	438	-0.0199746	0.0152316	0.190413	0.508496	-0.0176605	0.0163295	0.280127	0.695939	benzodiazepine_derivatives_related	305	286	13	292	0.0107721	0.0142504	0.450299	0.772452	0.00547474	0.0176039	0.756049	0.921679	benzodiazepine_derivatives_related	1124	1090	25	1099	0.0138445	0.00829767	0.0955	0.967516	0.015929	0.00863632	0.0653967	0.940568	benzodiazepine_derivatives_related	4310.32	4924.31	14524	0.00648767	0.00707224	1.0901	0.275668	0.563865	NS	NS
k__Bacteria.p__Firmicutes.c__Clostridia.o__Clostridiales.f__Lachnospiraceae	454	451	16	438	-0.0645539	0.0398081	0.105605	0.437682	-0.0694719	0.0425255	0.103126	0.580086	benzodiazepine_derivatives_related	305	305	13	292	0.00691399	0.0320456	0.829328	0.949039	0.00948769	0.0385154	0.805616	0.921679	benzodiazepine_derivatives_related	1124	1124	25	1099	0.0247304	0.019807	0.212085	0.967516	0.0379388	0.0204668	0.0640597	0.940568	benzodiazepine_derivatives_related	631.04	973.783	2548.97	0.0155159	0.00698965	0.450482	0.652363	0.867119	NS	NS
k__Bacteria.p__Firmicutes.c__Bacilli.o__Lactobacillales.f__Streptococcaceae.g__Streptococcus.s__Streptococcus_mutans.t__Streptococcus_mutans_unclassified	454	126	16	438	0.0138698	0.00664232	0.037367	0.280858	0.00912468	0.00654548	0.164084	0.695939	benzodiazepine_derivatives_related	305	73	13	292	0.00620242	0.00523765	0.237278	0.563657	-0.000414125	0.00576372	0.942775	0.986625	benzodiazepine_derivatives_related	1124	266	25	1099	0.007413	0.00265604	0.00534398	0.292937	0.00284179	0.00260831	0.27617	0.945778	benzodiazepine_derivatives_related	22665.2	36452.5	141753	0.00223122	0.00792186	3.55047	0.000384546	0.0474462	0.946314	0
k__Bacteria.p__Firmicutes.c__Clostridia.o__Clostridiales.f__Lachnospiraceae.g__Lachnospiraceae_noname.s__Lachnospiraceae_bacterium_1_1_57FAA.t__GCF_000218445	454	273	16	438	-0.00735121	0.0238957	0.758512	0.911946	-0.00220143	0.0257516	0.93192	0.987782	benzodiazepine_derivatives_related	305	129	13	292	0.0227553	0.00906344	0.0126061	0.228311	0.0122968	0.0103481	0.235836	0.606638	benzodiazepine_derivatives_related	1124	494	25	1099	-0.0147129	0.0066867	0.027993	0.699824	-0.0113556	0.00694742	0.102453	0.945778	benzodiazepine_derivatives_related	1751.3	12173.5	22365.4	0.00524935	-0.00178902	-0.340808	0.733248	0.883826	NS	NS
k__Bacteria.p__Proteobacteria	454	434	16	438	0.0308785	0.0187005	0.0994304	0.426722	0.0436676	0.0202191	0.0314093	0.517199	benzodiazepine_derivatives_related	305	275	13	292	0.000562605	0.00925711	0.95158	0.975393	0.00390235	0.0109916	0.722864	0.921679	benzodiazepine_derivatives_related	1124	1040	25	1099	0.0132906	0.00654818	0.0426368	0.813845	0.0112819	0.00680978	0.0978795	0.945778	benzodiazepine_derivatives_related	2859.51	11669.4	23321.6	0.00514001	0.0106953	2.08079	0.0374532	0.337079	NS	NS
k__Bacteria.p__Firmicutes.c__Clostridia.o__Clostridiales.f__Peptostreptococcaceae.g__Peptostreptococcaceae_noname.s__Peptostreptococcaceae_noname_unclassified	454	248	16	438	-0.0137943	0.00879879	0.117683	0.453039	-0.00263637	0.00936632	0.778498	0.944219	benzodiazepine_derivatives_related	305	207	13	292	-0.014814	0.00826757	0.0741932	0.447907	-0.0118397	0.0100831	0.24139	0.606638	benzodiazepine_derivatives_related	1124	868	25	1099	-0.0178171	0.0101257	0.0787502	0.951154	-0.0136721	0.0104737	0.192044	0.945778	benzodiazepine_derivatives_related	12916.8	14630	9753.31	0.0051778	-0.0152462	-2.94452	0.00323451	0.0873318	0.0944286	0
k__Bacteria.p__Actinobacteria.c__Actinobacteria.o__Coriobacteriales.f__Coriobacteriaceae	454	436	16	438	-0.00777208	0.0224764	0.729668	0.89556	-0.0231618	0.0237947	0.330946	0.695939	benzodiazepine_derivatives_related	305	305	13	292	0.0800343	0.0229363	0.000557945	0.090945	0.0877526	0.0279249	0.00186868	0.252272	benzodiazepine_derivatives_related	1124	1123	25	1099	0.00719254	0.0148678	0.628646	0.967516	0.0038637	0.0154827	0.802983	0.945778	benzodiazepine_derivatives_related	1979.46	1900.87	4523.84	0.0109082	0.0201434	1.84663	0.064801	0.347865	NS	NS
k__Bacteria.p__Bacteroidetes.c__Bacteroidia.o__Bacteroidales.f__Porphyromonadaceae.g__Parabacteroides	454	353	16	438	-0.0402598	0.0162543	0.0136367	0.156065	-0.0457869	0.0172526	0.00828205	0.279519	benzodiazepine_derivatives_related	305	252	13	292	-0.0361782	0.0127051	0.00471538	0.197046	-0.0372363	0.0153871	0.016205	0.52778	benzodiazepine_derivatives_related	1124	1025	25	1099	0.00237646	0.00845417	0.778686	0.967516	0.00446677	0.00878513	0.611245	0.945778	benzodiazepine_derivatives_related	3784.97	6195.03	13991.3	0.00645883	-0.0143195	-2.21704	0.0266202	0.315199	NS	NS
k__Bacteria.p__Actinobacteria.c__Actinobacteria.o__Coriobacteriales.f__Coriobacteriaceae.g__Collinsella	454	342	16	438	-0.000315185	0.027216	0.990765	0.995598	-0.0167847	0.0286213	0.557913	0.792824	benzodiazepine_derivatives_related	305	278	13	292	0.0792147	0.0293141	0.00728293	0.197853	0.0917608	0.0363049	0.0120741	0.52778	benzodiazepine_derivatives_related	1124	1052	25	1099	0.00587207	0.0174777	0.736953	0.967516	0.0063012	0.0180944	0.727728	0.945778	benzodiazepine_derivatives_related	1350.05	1163.71	3273.65	0.0131449	0.0191762	1.45883	0.144611	0.430976	NS	NS
k__Bacteria.p__Firmicutes.c__Clostridia.o__Clostridiales.f__Peptostreptococcaceae	454	395	16	438	-0.0213297	0.0127692	0.0955664	0.426722	-0.000367137	0.0137115	0.978652	0.987782	benzodiazepine_derivatives_related	305	270	13	292	-0.0218906	0.00895236	0.0150644	0.24555	-0.0198002	0.0103942	0.0578969	0.52778	benzodiazepine_derivatives_related	1124	1045	25	1099	-0.0162405	0.0112003	0.147341	0.967516	-0.0090786	0.0114809	0.429263	0.945778	benzodiazepine_derivatives_related	6133	12477.4	7971.47	0.00613348	-0.0200668	-3.27168	0.00106909	0.0481089	0.167994	0
k__Bacteria.p__Firmicutes.c__Clostridia.o__Clostridiales.f__Peptostreptococcaceae.g__Peptostreptococcaceae_noname	454	388	16	438	-0.0240575	0.012148	0.0482968	0.319533	-0.00533643	0.0130084	0.681862	0.88511	benzodiazepine_derivatives_related	305	266	13	292	-0.021705	0.00901815	0.016711	0.247626	-0.0197095	0.0104642	0.0607513	0.52778	benzodiazepine_derivatives_related	1124	1040	25	1099	-0.0159868	0.0112145	0.15428	0.967516	-0.00867877	0.011493	0.450333	0.945778	benzodiazepine_derivatives_related	6776.22	12296	7951.28	0.00608316	-0.0206124	-3.38844	0.000702907	0.0474462	0.265231	0
k__Bacteria.p__Bacteroidetes.c__Bacteroidia.o__Bacteroidales.f__Porphyromonadaceae.g__Parabacteroides.s__Parabacteroides_merdae.t__Parabacteroides_merdae_unclassified	454	223	16	438	-0.021868	0.0120082	0.0692826	0.331912	-0.0234696	0.0126886	0.0651158	0.517199	benzodiazepine_derivatives_related	305	177	13	292	-0.0264642	0.0111735	0.0185052	0.251362	-0.0287699	0.0136548	0.036077	0.52778	benzodiazepine_derivatives_related	1124	779	25	1099	-0.00105155	0.00763846	0.89053	0.967516	0.00281154	0.00797444	0.724481	0.945778	benzodiazepine_derivatives_related	6935.01	8009.86	17139.1	0.00558285	-0.0118954	-2.13071	0.0331134	0.319308	NS	NS
k__Bacteria.p__Firmicutes.c__Negativicutes.o__Selenomonadales.f__Veillonellaceae	454	376	16	438	0.0229805	0.032126	0.474789	0.762286	0.0437897	0.0346818	0.207468	0.695939	benzodiazepine_derivatives_related	305	244	13	292	-0.0713351	0.0325652	0.0292631	0.340706	-0.0667631	0.0395575	0.0926453	0.52778	benzodiazepine_derivatives_related	1124	856	25	1099	-0.0284951	0.0242775	0.240756	0.967516	-0.0263032	0.0253984	0.300611	0.945778	benzodiazepine_derivatives_related	968.92	942.957	1696.65	0.016647	-0.0258681	-1.55392	0.120203	0.430976	NS	NS
k__Bacteria.p__Firmicutes.c__Clostridia.o__Clostridiales.f__Oscillospiraceae.g__Oscillibacter	454	369	16	438	0.0014657	0.00928985	0.874707	0.95439	-0.00327352	0.00982809	0.739252	0.9415	benzodiazepine_derivatives_related	305	268	13	292	-0.015735	0.00768138	0.0414002	0.396954	-0.0175138	0.00974398	0.0734279	0.52778	benzodiazepine_derivatives_related	1124	1064	25	1099	-0.0042877	0.00483243	0.375123	0.967516	-0.00672488	0.00500654	0.179488	0.945778	benzodiazepine_derivatives_related	11587.3	16948.1	42822.3	0.00374351	-0.00607228	-1.62208	0.104787	0.416064	NS	NS
k__Bacteria.p__Firmicutes.c__Clostridia.o__Clostridiales.f__Ruminococcaceae.g__Faecalibacterium.s__Faecalibacterium_prausnitzii	454	357	16	438	-0.0629129	0.0321761	0.0511873	0.319533	-0.0676498	0.0345885	0.0511842	0.517199	benzodiazepine_derivatives_related	305	293	13	292	-0.0526182	0.0271535	0.0535911	0.403145	-0.0624261	0.0335068	0.0635609	0.52778	benzodiazepine_derivatives_related	1124	1116	25	1099	0.00500211	0.0166838	0.764372	0.967516	0.014956	0.0173362	0.388496	0.945778	benzodiazepine_derivatives_related	965.901	1356.28	3592.6	0.0130026	-0.0193012	-1.48441	0.137701	0.430976	NS	NS
k__Bacteria.p__Firmicutes.c__Clostridia.o__Clostridiales.f__Lachnospiraceae.g__Roseburia	454	411	16	438	-0.0184002	0.0201419	0.361471	0.679662	-0.0222055	0.0215882	0.304302	0.695939	benzodiazepine_derivatives_related	305	302	13	292	-0.0395281	0.0197215	0.0459414	0.403145	-0.0447629	0.0240816	0.0641678	0.52778	benzodiazepine_derivatives_related	1124	1120	25	1099	0.0058895	0.0113613	0.604295	0.967516	0.0101358	0.0118555	0.39277	0.945778	benzodiazepine_derivatives_related	2464.9	2571.1	7747.14	0.00884466	-0.00792907	-0.896481	0.369996	0.640378	NS	NS
k__Bacteria.p__Bacteroidetes.c__Bacteroidia.o__Bacteroidales.f__Bacteroidaceae.g__Bacteroides.s__Bacteroides_thetaiotaomicron.t__Bacteroides_thetaiotaomicron_unclassified	454	246	16	438	-0.00483824	0.0097593	0.62032	0.818622	-0.00675276	0.0105989	0.524422	0.78634	benzodiazepine_derivatives_related	305	206	13	292	-0.0128451	0.00703378	0.0688304	0.431514	-0.014499	0.00836826	0.0843438	0.52778	benzodiazepine_derivatives_related	1124	766	25	1099	-0.00232301	0.00445549	0.602205	0.967516	-0.00256673	0.0046635	0.582169	0.945778	benzodiazepine_derivatives_related	10499.3	20212.6	50374.4	0.00351177	-0.00527156	-1.50111	0.133326	0.430976	NS	NS
k__Bacteria.p__Firmicutes.c__Clostridia.o__Clostridiales.f__Peptostreptococcaceae.g__Peptostreptococcaceae_noname.s__Clostridium_bartlettii.t__GCF_000154445	454	328	16	438	-0.0135402	0.00884378	0.126493	0.457151	-0.00916479	0.00945148	0.332815	0.695939	benzodiazepine_derivatives_related	305	206	13	292	-0.0133166	0.00800396	0.0972161	0.465203	-0.0167755	0.00967585	0.0841343	0.52778	benzodiazepine_derivatives_related	1124	850	25	1099	-0.0109839	0.0087037	0.207219	0.967516	-0.00616726	0.00904521	0.495496	0.945778	benzodiazepine_derivatives_related	12785.7	15609.6	13200.5	0.00490315	-0.0126451	-2.57897	0.00990959	0.191114	NS	NS
k__Bacteria.p__Bacteroidetes.c__Bacteroidia.o__Bacteroidales.f__Bacteroidaceae.g__Bacteroides.s__Bacteroides_ovatus.t__Bacteroides_ovatus_unclassified	454	301	16	438	-0.00809463	0.0120835	0.503297	0.762286	-0.00994335	0.0131011	0.448345	0.729236	benzodiazepine_derivatives_related	305	213	13	292	-0.0146935	0.00890142	0.0998844	0.465203	-0.0202415	0.0110783	0.0688437	0.52778	benzodiazepine_derivatives_related	1124	864	25	1099	0.000494859	0.00549224	0.928223	0.967516	0.00353414	0.00570929	0.536039	0.945778	benzodiazepine_derivatives_related	6848.79	12620.7	33151.3	0.00435935	-0.00426589	-0.978562	0.327796	0.596308	NS	NS
k__Bacteria.p__Bacteroidetes.c__Bacteroidia.o__Bacteroidales.f__Bacteroidaceae.g__Bacteroides.s__Bacteroides_ovatus	454	302	16	438	-0.00941269	0.0126339	0.456668	0.747925	-0.0124319	0.0136811	0.364091	0.695939	benzodiazepine_derivatives_related	305	213	13	292	-0.0144961	0.00895907	0.106741	0.475619	-0.0201655	0.0111586	0.0719088	0.52778	benzodiazepine_derivatives_related	1124	865	25	1099	0.000471997	0.00549183	0.931526	0.967516	0.00351931	0.00570903	0.537733	0.945778	benzodiazepine_derivatives_related	6265.1	12458.7	33156.3	0.00439035	-0.0043162	-0.98311	0.325553	0.596308	NS	NS
k__Bacteria.p__Firmicutes.c__Negativicutes.o__Selenomonadales.f__Veillonellaceae.g__Veillonella.s__Veillonella_unclassified	454	223	16	438	0.000954883	0.00312237	0.759901	0.911946	0.00104429	0.00330842	0.752456	0.944219	benzodiazepine_derivatives_related	305	144	13	292	-0.00427583	0.00270742	0.115354	0.475619	-0.00498819	0.00313005	0.112245	0.52778	benzodiazepine_derivatives_related	1124	539	25	1099	0.0014802	0.00192014	0.440943	0.967516	0.000787624	0.00199369	0.692881	0.945778	benzodiazepine_derivatives_related	102572	136423	271229	0.00139997	-0.000164444	-0.117462	0.906494	0.948656	NS	NS
k__Bacteria.p__Firmicutes.c__Clostridia.o__Clostridiales.f__Ruminococcaceae.g__Subdoligranulum	454	426	16	438	-0.0403429	0.0291787	0.167488	0.508496	-0.0318904	0.0305483	0.297151	0.695939	benzodiazepine_derivatives_related	305	305	13	292	-0.0450215	0.0306599	0.143049	0.48319	-0.0581547	0.0370075	0.117285	0.52778	benzodiazepine_derivatives_related	1124	1122	25	1099	0.00227885	0.0195594	0.90727	0.967516	0.0116909	0.0202382	0.563609	0.945778	benzodiazepine_derivatives_related	1174.54	1063.79	2613.89	0.0143559	-0.0184083	-1.28228	0.199743	0.494077	NS	NS
k__Bacteria.p__Firmicutes.c__Clostridia.o__Clostridiales.f__Ruminococcaceae.g__Subdoligranulum.s__Subdoligranulum_unclassified	454	426	16	438	-0.0391343	0.0290292	0.178323	0.508496	-0.028554	0.0304511	0.348968	0.695939	benzodiazepine_derivatives_related	305	305	13	292	-0.0448803	0.0306611	0.144319	0.48319	-0.0585379	0.0369992	0.114819	0.52778	benzodiazepine_derivatives_related	1124	1122	25	1099	0.00263848	0.0195427	0.892627	0.967516	0.0122856	0.0202148	0.543481	0.945778	benzodiazepine_derivatives_related	1186.67	1063.71	2618.37	0.0143315	-0.0179246	-1.25072	0.211038	0.508752	NS	NS
k__Bacteria.p__Firmicutes.c__Negativicutes.o__Selenomonadales.f__Veillonellaceae.g__Veillonella	454	253	16	438	-0.00409086	0.00589754	0.488318	0.762286	-0.0017619	0.00611979	0.773596	0.944219	benzodiazepine_derivatives_related	305	150	13	292	-0.00484995	0.00340447	0.155391	0.487091	-0.00637901	0.0040259	0.114366	0.52778	benzodiazepine_derivatives_related	1124	553	25	1099	0.00212124	0.00260063	0.414874	0.967516	0.00086384	0.00271315	0.750253	0.945778	benzodiazepine_derivatives_related	28751.3	86278.3	147857	0.00195036	-0.00084608	-0.433806	0.664429	0.870353	NS	NS
k__Bacteria.p__Firmicutes.c__Clostridia.o__Clostridiales.f__Eubacteriaceae.g__Eubacterium.s__Eubacterium_hallii.t__GCF_000173975	454	364	16	438	-0.00836444	0.019448	0.66734	0.844842	-0.00377488	0.0207166	0.855507	0.964382	benzodiazepine_derivatives_related	305	296	13	292	0.0263633	0.0188719	0.163464	0.489589	0.0371763	0.0227376	0.103238	0.52778	benzodiazepine_derivatives_related	1124	1105	25	1099	0.013861	0.0125297	0.268856	0.967516	0.0206081	0.0129741	0.11249	0.945778	benzodiazepine_derivatives_related	2643.92	2807.83	6369.7	0.00919739	0.0118597	1.28947	0.197236	0.494077	NS	NS
k__Bacteria.p__Actinobacteria.c__Actinobacteria	454	452	16	438	-0.0789814	0.0510322	0.122422	0.453039	-0.0707702	0.0549784	0.198762	0.695939	benzodiazepine_derivatives_related	305	305	13	292	0.0647503	0.0575746	0.261649	0.563657	0.132698	0.0701095	0.0594884	0.52778	benzodiazepine_derivatives_related	1124	1124	25	1099	-0.0241987	0.0369219	0.512344	0.967516	-0.00877388	0.0380004	0.817445	0.945778	benzodiazepine_derivatives_related	383.983	301.674	733.552	0.0265446	-0.0201133	-0.757718	0.44862	0.738582	NS	NS
k__Bacteria.p__Actinobacteria.c__Actinobacteria.o__Bifidobacteriales.f__Bifidobacteriaceae.g__Bifidobacterium.s__Bifidobacterium_pseudocatenulatum.t__GCF_000173435	454	100	16	438	0.000261567	0.0188852	0.988956	0.995598	0.0125292	0.0194678	0.520217	0.78634	benzodiazepine_derivatives_related	305	54	13	292	0.00960316	0.0118387	0.417918	0.744265	0.0244929	0.0143596	0.089243	0.52778	benzodiazepine_derivatives_related	1124	246	25	1099	0.0133401	0.0103201	0.196403	0.967516	0.0123259	0.0105585	0.243314	0.945778	benzodiazepine_derivatives_related	2803.87	7134.95	9389.35	0.00719291	0.0100634	1.39907	0.161793	0.460927	NS	NS
k__Bacteria.p__Firmicutes.c__Clostridia.o__Clostridiales.f__Eubacteriaceae.g__Eubacterium.s__Eubacterium_rectale.t__Eubacterium_rectale_unclassified	454	343	16	438	-0.0892395	0.0489362	0.0688956	0.331912	-0.0804727	0.0523583	0.125099	0.649555	benzodiazepine_derivatives_related	305	285	13	292	-0.0382432	0.051212	0.455798	0.772452	-0.119607	0.0619206	0.0544818	0.52778	benzodiazepine_derivatives_related	1124	1093	25	1099	-0.0137272	0.0326113	0.673883	0.967516	-0.0222886	0.0340096	0.512375	0.945778	benzodiazepine_derivatives_related	417.58	381.291	940.297	0.0239789	-0.0372328	-1.55273	0.120487	0.430976	NS	NS
k__Bacteria.p__Firmicutes.c__Clostridia.o__Clostridiales.f__Eubacteriaceae	454	418	16	438	-0.0599135	0.046006	0.1935	0.508496	-0.0523205	0.049005	0.286325	0.695939	benzodiazepine_derivatives_related	305	304	13	292	-0.0243862	0.0428995	0.570159	0.78918	-0.0822255	0.0522163	0.116526	0.52778	benzodiazepine_derivatives_related	1124	1121	25	1099	-0.00951315	0.0281251	0.735243	0.967516	-0.0139816	0.0293408	0.633797	0.945778	benzodiazepine_derivatives_related	472.466	543.37	1264.19	0.0209426	-0.0235016	-1.12219	0.261781	0.5526	NS	NS
k__Bacteria.p__Firmicutes.c__Clostridia.o__Clostridiales.f__Eubacteriaceae.g__Eubacterium	454	418	16	438	-0.0599048	0.0460068	0.193572	0.508496	-0.052375	0.0490078	0.285851	0.695939	benzodiazepine_derivatives_related	305	304	13	292	-0.0243863	0.0428997	0.57016	0.78918	-0.0822216	0.0522168	0.116547	0.52778	benzodiazepine_derivatives_related	1124	1121	25	1099	-0.00949988	0.0281255	0.735602	0.967516	-0.0139759	0.0293409	0.633937	0.945778	benzodiazepine_derivatives_related	472.45	543.366	1264.15	0.0209429	-0.0234924	-1.12174	0.261973	0.5526	NS	NS
k__Bacteria.p__Bacteroidetes.c__Bacteroidia.o__Bacteroidales.f__Rikenellaceae.g__Alistipes	454	362	16	438	-0.0109408	0.0224779	0.62669	0.818622	-0.0100797	0.0239539	0.674132	0.883571	benzodiazepine_derivatives_related	305	269	13	292	-0.0437962	0.0203854	0.0324928	0.353089	-0.0370989	0.0242574	0.127376	0.535414	benzodiazepine_derivatives_related	1124	1073	25	1099	-0.0102455	0.0127818	0.422973	0.967516	-0.0076522	0.013224	0.56294	0.945778	benzodiazepine_derivatives_related	1979.2	2406.36	6120.87	0.00975602	-0.0180608	-1.85125	0.0641335	0.347865	NS	NS
k__Bacteria.p__Firmicutes.c__Clostridia.o__Clostridiales.f__Ruminococcaceae.g__Faecalibacterium.s__Faecalibacterium_prausnitzii.t__Faecalibacterium_prausnitzii_unclassified	454	352	16	438	-0.0572689	0.028667	0.046364	0.318366	-0.053705	0.0306441	0.0804532	0.517199	benzodiazepine_derivatives_related	305	292	13	292	-0.0360739	0.0236634	0.128454	0.48319	-0.0445287	0.0292433	0.129032	0.535414	benzodiazepine_derivatives_related	1124	1093	25	1099	-0.00496107	0.0155918	0.750404	0.967516	0.00639395	0.0161421	0.692107	0.945778	benzodiazepine_derivatives_related	1216.85	1785.85	4113.47	0.0118543	-0.0217136	-1.8317	0.0669961	0.347865	NS	NS
k__Bacteria.p__Firmicutes.c__Erysipelotrichia.o__Erysipelotrichales.f__Erysipelotrichaceae.g__Erysipelotrichaceae_noname	454	383	16	438	0.00284893	0.0165119	0.863096	0.95439	0.00313521	0.0174156	0.857228	0.964382	benzodiazepine_derivatives_related	305	268	13	292	0.0206383	0.0241568	0.393601	0.737437	0.0442854	0.0292241	0.130879	0.535414	benzodiazepine_derivatives_related	1124	931	25	1099	-0.00243519	0.0171343	0.887008	0.967516	-0.00919082	0.0178016	0.605757	0.945778	benzodiazepine_derivatives_related	3667.78	1713.65	3406.16	0.0106676	0.00426981	0.400261	0.688964	0.877454	NS	NS
k__Bacteria.p__Bacteroidetes.c__Bacteroidia.o__Bacteroidales.f__Rikenellaceae.g__Alistipes.s__Alistipes_onderdonkii.t__GCF_000374505	454	238	16	438	0.0114252	0.0126647	0.367494	0.682015	0.0126716	0.0134816	0.347848	0.695939	benzodiazepine_derivatives_related	305	187	13	292	-0.00647968	0.0086294	0.453331	0.772452	-0.0156002	0.0106486	0.14415	0.537697	benzodiazepine_derivatives_related	1124	789	25	1099	0.00172804	0.00617475	0.779641	0.967516	0.00291968	0.00639833	0.648255	0.945778	benzodiazepine_derivatives_related	6234.67	13428.8	26227.8	0.00466804	0.000643707	0.137897	0.890322	0.945232	NS	NS
k__Bacteria.p__Actinobacteria.c__Actinobacteria.o__Bifidobacteriales.f__Bifidobacteriaceae.g__Bifidobacterium	454	413	16	438	-0.106067	0.0561241	0.059435	0.330179	-0.0836892	0.0604859	0.167253	0.695939	benzodiazepine_derivatives_related	305	293	13	292	0.00905628	0.0619875	0.883942	0.953757	0.110961	0.0750804	0.140629	0.537697	benzodiazepine_derivatives_related	1124	1088	25	1099	-0.0354664	0.0394087	0.368334	0.967516	-0.0108218	0.0403065	0.788375	0.945778	benzodiazepine_derivatives_related	317.469	260.251	643.895	0.028611	-0.0443289	-1.54937	0.121294	0.430976	NS	NS
k__Bacteria.p__Actinobacteria.c__Actinobacteria.o__Bifidobacteriales.f__Bifidobacteriaceae	454	423	16	438	-0.0976961	0.055721	0.0802486	0.36736	-0.0762316	0.0600969	0.205371	0.695939	benzodiazepine_derivatives_related	305	294	13	292	0.00849147	0.0618205	0.890841	0.953757	0.108826	0.0748894	0.147369	0.537697	benzodiazepine_derivatives_related	1124	1094	25	1099	-0.0342844	0.0393675	0.384006	0.967516	-0.00989948	0.0402708	0.805866	0.945778	benzodiazepine_derivatives_related	322.079	261.659	645.245	0.0285251	-0.0417954	-1.46521	0.142862	0.430976	NS	NS
k__Bacteria.p__Firmicutes.c__Negativicutes.o__Selenomonadales.f__Veillonellaceae.g__Dialister	454	242	16	438	-0.0342554	0.0278757	0.219785	0.52664	-0.0281734	0.0295614	0.341148	0.695939	benzodiazepine_derivatives_related	305	160	13	292	-0.066171	0.0336529	0.0501974	0.403145	-0.0581861	0.040959	0.15662	0.542145	benzodiazepine_derivatives_related	1124	478	25	1099	-0.0321632	0.0249746	0.19807	0.967516	-0.029401	0.0261538	0.261197	0.945778	benzodiazepine_derivatives_related	1286.91	882.988	1603.26	0.0162798	-0.0408353	-2.50835	0.0121298	0.20469	NS	NS
k__Bacteria.p__Bacteroidetes.c__Bacteroidia.o__Bacteroidales.f__Rikenellaceae.g__Alistipes.s__Alistipes_shahii.t__GCF_000210575	454	195	16	438	-0.0111354	0.00752426	0.139618	0.484252	-0.0110492	0.00798049	0.166984	0.695939	benzodiazepine_derivatives_related	305	183	13	292	-0.012846	0.00766079	0.0946322	0.465203	-0.0130277	0.00916635	0.156438	0.542145	benzodiazepine_derivatives_related	1124	850	25	1099	-0.00222237	0.00565238	0.694266	0.967516	-0.00151839	0.00585554	0.795448	0.945778	benzodiazepine_derivatives_related	17663.3	17039.3	31299.5	0.00389243	-0.00735027	-1.88835	0.0589792	0.347865	NS	NS
k__Bacteria.p__Actinobacteria.c__Actinobacteria.o__Coriobacteriales.f__Coriobacteriaceae.g__Eggerthella.s__Eggerthella_unclassified	454	329	16	438	-0.00291674	0.0114184	0.798502	0.939951	-0.00767611	0.0118965	0.519149	0.78634	benzodiazepine_derivatives_related	305	216	13	292	0.0191023	0.010193	0.0619179	0.420526	0.0178483	0.0128451	0.165872	0.554507	benzodiazepine_derivatives_related	1124	663	25	1099	-0.001608	0.00479567	0.737461	0.967516	-0.00432783	0.00498153	0.385169	0.945778	benzodiazepine_derivatives_related	7669.94	9624.85	43481.3	0.00405633	0.00150664	0.371429	0.710318	0.879752	NS	NS
k__Bacteria.p__Proteobacteria.c__Deltaproteobacteria.o__Desulfovibrionales.f__Desulfovibrionaceae.g__Bilophila	454	184	16	438	-0.00386471	0.00497222	0.437431	0.745397	-0.00479542	0.005343	0.369997	0.695939	benzodiazepine_derivatives_related	305	177	13	292	-0.00835713	0.00575042	0.147191	0.48319	-0.00946133	0.0068504	0.168406	0.554507	benzodiazepine_derivatives_related	1124	620	25	1099	0.000203735	0.00326893	0.950316	0.967516	0.000777722	0.00341076	0.819674	0.945778	benzodiazepine_derivatives_related	40448.3	30241.3	93581.3	0.00246729	-0.00237404	-0.962207	0.335946	0.596746	NS	NS
k__Bacteria.p__Bacteroidetes.c__Bacteroidia.o__Bacteroidales.f__Porphyromonadaceae.g__Parabacteroides.s__Parabacteroides_distasonis.t__Parabacteroides_distasonis_unclassified	454	257	16	438	0.00105071	0.00797454	0.895238	0.95439	0.00538467	0.00856756	0.530052	0.78634	benzodiazepine_derivatives_related	305	195	13	292	-0.0122181	0.00663056	0.0663905	0.431514	-0.0104594	0.0080315	0.193982	0.586819	benzodiazepine_derivatives_related	1124	791	25	1099	-0.00103708	0.00396186	0.793552	0.967516	-0.00100745	0.00407288	0.80468	0.945778	benzodiazepine_derivatives_related	15724.9	22745.7	63709	0.00312837	-0.00320473	-1.02441	0.305642	0.596308	NS	NS
k__Bacteria.p__Firmicutes.c__Clostridia.o__Clostridiales.f__Lachnospiraceae.g__Coprococcus	454	341	16	438	-0.0511286	0.0247629	0.0395383	0.280858	-0.0512352	0.0262194	0.0513934	0.517199	benzodiazepine_derivatives_related	305	287	13	292	-0.0434919	0.0276439	0.116716	0.475619	-0.0436098	0.0332598	0.190938	0.586819	benzodiazepine_derivatives_related	1124	1088	25	1099	0.00948013	0.0169623	0.576346	0.967516	0.0173094	0.0174992	0.322813	0.945778	benzodiazepine_derivatives_related	1630.79	1308.59	3475.6	0.0124854	-0.0167333	-1.34023	0.180172	0.476925	NS	NS
k__Bacteria.p__Firmicutes.c__Erysipelotrichia.o__Erysipelotrichales.f__Erysipelotrichaceae	454	419	16	438	0.0165447	0.019839	0.40477	0.725066	0.0175072	0.0213724	0.413199	0.704012	benzodiazepine_derivatives_related	305	291	13	292	0.0312227	0.0267259	0.24364	0.563657	0.0402579	0.0318359	0.207154	0.586819	benzodiazepine_derivatives_related	1124	1069	25	1099	-0.014119	0.0182616	0.439596	0.967516	-0.0181663	0.0190008	0.339245	0.945778	benzodiazepine_derivatives_related	2540.73	1400.02	2998.61	0.0120044	0.00625571	0.521118	0.602284	0.829677	NS	NS
k__Bacteria.p__Firmicutes.c__Bacilli.o__Lactobacillales.f__Lactobacillaceae.g__Lactobacillus	454	270	16	438	0.0103865	0.0134578	0.440705	0.745397	0.010964	0.0136507	0.422407	0.704012	benzodiazepine_derivatives_related	305	158	13	292	-0.00555391	0.00850229	0.514155	0.78918	-0.0123695	0.00990619	0.212994	0.586819	benzodiazepine_derivatives_related	1124	630	25	1099	0.00829225	0.00725392	0.253233	0.967516	0.00422471	0.00748338	0.572504	0.945778	benzodiazepine_derivatives_related	5521.44	13833.4	19004.4	0.00510582	0.00360039	0.705155	0.480714	0.747783	NS	NS
k__Bacteria.p__Firmicutes.c__Bacilli.o__Lactobacillales.f__Lactobacillaceae	454	274	16	438	0.00971044	0.0138225	0.482776	0.762286	0.0107605	0.0140721	0.444977	0.729236	benzodiazepine_derivatives_related	305	159	13	292	-0.00593747	0.00897903	0.508993	0.78918	-0.0134337	0.0105677	0.204869	0.586819	benzodiazepine_derivatives_related	1124	637	25	1099	0.00832363	0.0072242	0.249498	0.967516	0.00429184	0.00745838	0.565119	0.945778	benzodiazepine_derivatives_related	5233.89	12403.4	19161.1	0.00521297	0.00371398	0.712449	0.476187	0.747783	NS	NS
k__Bacteria.p__Firmicutes.c__Clostridia.o__Clostridiales	454	453	16	438	-0.0681969	0.054024	0.207498	0.52664	-0.068815	0.0572271	0.229893	0.695939	benzodiazepine_derivatives_related	305	305	13	292	-0.0124928	0.0501524	0.803458	0.949039	-0.0776124	0.0607824	0.202763	0.586819	benzodiazepine_derivatives_related	1124	1124	25	1099	0.0391266	0.0328123	0.233343	0.967516	0.0556646	0.033852	0.100396	0.945778	benzodiazepine_derivatives_related	342.631	397.573	928.808	0.0244777	0.00479803	0.196016	0.844597	0.945232	NS	NS
k__Bacteria.p__Firmicutes.c__Negativicutes.o__Selenomonadales	454	413	16	438	0.00898777	0.0316895	0.776836	0.925019	0.0316238	0.0341706	0.355287	0.695939	benzodiazepine_derivatives_related	305	272	13	292	-0.0543228	0.0323492	0.0941487	0.465203	-0.0485689	0.0393114	0.217746	0.587914	benzodiazepine_derivatives_related	1124	983	25	1099	-0.0217391	0.0231227	0.347338	0.967516	-0.0183611	0.02417	0.447621	0.945778	benzodiazepine_derivatives_related	995.791	955.594	1870.36	0.0161759	-0.0218802	-1.35264	0.176171	0.475663	NS	NS
k__Bacteria.p__Firmicutes.c__Clostridia.o__Clostridiales.f__Lachnospiraceae.g__Roseburia.s__Roseburia_inulinivorans.t__GCF_000174195	454	325	16	438	-0.0147974	0.0119339	0.215669	0.52664	-0.0139385	0.0127527	0.275072	0.695939	benzodiazepine_derivatives_related	305	259	13	292	-0.0194976	0.0141824	0.170233	0.489589	-0.0213308	0.0177731	0.23115	0.606638	benzodiazepine_derivatives_related	1124	1024	25	1099	0.00214542	0.00904946	0.81264	0.967516	0.00836804	0.00943634	0.375391	0.945778	benzodiazepine_derivatives_related	7021.54	4971.65	12211.1	0.00642768	-0.00721518	-1.12252	0.261642	0.5526	NS	NS
k__Bacteria.p__Proteobacteria.c__Deltaproteobacteria.o__Desulfovibrionales.f__Desulfovibrionaceae.g__Bilophila.s__Bilophila_unclassified	454	184	16	438	-0.00387287	0.00487971	0.427824	0.740602	-0.00477287	0.00524668	0.363543	0.695939	benzodiazepine_derivatives_related	305	177	13	292	-0.00722419	0.00539771	0.181796	0.502251	-0.00745114	0.00642405	0.247149	0.606638	benzodiazepine_derivatives_related	1124	618	25	1099	0.000286389	0.00312833	0.927074	0.967516	0.000798501	0.00325948	0.80652	0.945778	benzodiazepine_derivatives_related	41996.3	34322.7	102182	0.0023669	-0.00213632	-0.902583	0.366747	0.640378	NS	NS
k__Bacteria.p__Firmicutes	454	454	16	438	0.0723193	0.0468181	0.123144	0.453039	0.0474786	0.0492597	0.335712	0.695939	benzodiazepine_derivatives_related	305	305	13	292	0.0120288	0.0537129	0.822952	0.949039	-0.0741218	0.0636685	0.245401	0.606638	benzodiazepine_derivatives_related	1124	1124	25	1099	0.0337568	0.0341216	0.322727	0.967516	0.0389669	0.0352429	0.269118	0.945778	benzodiazepine_derivatives_related	456.219	346.611	858.897	0.0245313	0.0398118	1.6229	0.104611	0.416064	NS	NS
k__Bacteria.p__Firmicutes.c__Clostridia.o__Clostridiales.f__Lachnospiraceae.g__Coprococcus.s__Coprococcus_catus.t__GCF_000210555	454	264	16	438	-0.0158474	0.0108536	0.144979	0.4896	-0.011618	0.0116064	0.317438	0.695939	benzodiazepine_derivatives_related	305	259	13	292	-0.0173889	0.0115882	0.134525	0.48319	-0.0154901	0.0138947	0.265941	0.641108	benzodiazepine_derivatives_related	1124	1020	25	1099	-0.000822235	0.00741781	0.911758	0.967516	0.00704489	0.00767116	0.358636	0.945778	benzodiazepine_derivatives_related	8488.86	7446.83	18173.9	0.00541454	-0.00817839	-1.51045	0.130929	0.430976	NS	NS
k__Bacteria.p__Bacteroidetes.c__Bacteroidia.o__Bacteroidales.f__Bacteroidaceae.g__Bacteroides.s__Bacteroides_dorei.t__Bacteroides_dorei_unclassified	454	257	16	438	-0.0204409	0.0152944	0.182106	0.508496	-0.0139215	0.0161292	0.388612	0.704012	benzodiazepine_derivatives_related	305	187	13	292	-0.0212431	0.0126231	0.09347	0.465203	-0.0159706	0.0154182	0.301255	0.677825	benzodiazepine_derivatives_related	1124	808	25	1099	0.00741774	0.00869833	0.393969	0.967516	0.00900947	0.00900392	0.31724	0.945778	benzodiazepine_derivatives_related	4275	6275.83	13216.8	0.00648644	-0.00516096	-0.795653	0.426234	0.71039	NS	NS
k__Bacteria.p__Firmicutes.c__Clostridia.o__Clostridiales.f__Lachnospiraceae.g__Lachnospiraceae_noname.s__Lachnospiraceae_bacterium_1_4_56FAA.t__GCF_000218385	454	158	16	438	0.00174276	0.00395234	0.659485	0.844842	0.000701202	0.00417404	0.866681	0.966958	benzodiazepine_derivatives_related	305	105	13	292	-0.00366452	0.00426014	0.390416	0.737437	-0.00545981	0.00518359	0.293235	0.677825	benzodiazepine_derivatives_related	1124	234	25	1099	0.00140729	0.0029591	0.634466	0.967516	0.00166295	0.00309916	0.591668	0.945778	benzodiazepine_derivatives_related	64016.3	55100.1	114204	0.00207025	0.000301592	0.145679	0.884175	0.945232	NS	NS
k__Bacteria.p__Bacteroidetes.c__Bacteroidia.o__Bacteroidales.f__Porphyromonadaceae.g__Parabacteroides.s__Parabacteroides_unclassified	454	164	16	438	-0.00494147	0.00762172	0.517124	0.762286	-0.00163666	0.00819916	0.841892	0.964382	benzodiazepine_derivatives_related	305	105	13	292	0.000272012	0.00625389	0.965337	0.975393	-0.00802617	0.00767441	0.296627	0.677825	benzodiazepine_derivatives_related	1124	359	25	1099	-0.000866697	0.00389376	0.8239	0.967516	-0.00119651	0.00409351	0.77012	0.945778	benzodiazepine_derivatives_related	17214.5	25568.2	65957	0.00303254	-0.00124402	-0.410225	0.681641	0.876395	NS	NS
k__Bacteria.p__Firmicutes.c__Clostridia.o__Clostridiales.f__Lachnospiraceae.g__Dorea.s__Dorea_longicatena.t__GCF_000154065	454	325	16	438	-0.0282624	0.0229096	0.217997	0.52664	-0.0203144	0.0242789	0.403262	0.704012	benzodiazepine_derivatives_related	305	285	13	292	0.0330785	0.0222836	0.138754	0.48319	0.0275464	0.0271764	0.311698	0.689824	benzodiazepine_derivatives_related	1124	1074	25	1099	0.0110353	0.0149984	0.462029	0.967516	0.0220482	0.0154061	0.152681	0.945778	benzodiazepine_derivatives_related	1905.31	2013.87	4445.42	0.010934	0.00739106	0.675973	0.499058	0.7656	NS	NS
k__Bacteria.p__Firmicutes.c__Clostridia.o__Clostridiales.f__Eubacteriaceae.g__Eubacterium.s__Eubacterium_ramulus.t__GCF_000469345	454	237	16	438	-0.0173583	0.0131111	0.186221	0.508496	-0.0131603	0.0141224	0.351975	0.695939	benzodiazepine_derivatives_related	305	231	13	292	-0.0111137	0.0127693	0.384815	0.737437	-0.0151402	0.0153406	0.324579	0.706744	benzodiazepine_derivatives_related	1124	957	25	1099	0.00863517	0.00771671	0.263372	0.967516	0.0104585	0.0079738	0.189932	0.945778	benzodiazepine_derivatives_related	5817.34	6132.9	16793.3	0.00589834	-0.000839324	-0.142298	0.886844	0.945232	NS	NS
k__Bacteria.p__Firmicutes.c__Negativicutes.o__Selenomonadales.f__Acidaminococcaceae	454	113	16	438	-0.00166656	0.0130956	0.898794	0.95439	-0.00088723	0.0136559	0.948232	0.987782	benzodiazepine_derivatives_related	305	75	13	292	0.0223339	0.0185223	0.228856	0.563657	0.0222934	0.0228458	0.330046	0.707241	benzodiazepine_derivatives_related	1124	349	25	1099	0.00708134	0.0114857	0.537669	0.967516	0.00565613	0.0118549	0.633378	0.945778	benzodiazepine_derivatives_related	5831.13	2914.81	7580.24	0.00782632	0.00668004	0.853535	0.393362	0.672202	NS	NS
k__Bacteria.p__Firmicutes.c__Bacilli	454	452	16	438	0.0986166	0.0436473	0.0243584	0.231198	0.0457718	0.0420039	0.276518	0.695939	benzodiazepine_derivatives_related	305	301	13	292	0.0351045	0.0283161	0.216083	0.548419	0.0301926	0.0333667	0.366391	0.749436	benzodiazepine_derivatives_related	1124	1115	25	1099	0.01119	0.0214793	0.602495	0.967516	-0.0116551	0.0216721	0.590832	0.945778	benzodiazepine_derivatives_related	524.911	1247.19	2167.49	0.0159322	0.0304095	1.90869	0.0563022	0.347865	NS	NS
k__Bacteria.p__Firmicutes.c__Bacilli.o__Lactobacillales	454	451	16	438	0.0987323	0.0436423	0.0241767	0.231198	0.0446432	0.0420469	0.289009	0.695939	benzodiazepine_derivatives_related	305	301	13	292	0.0351627	0.0283256	0.215477	0.548419	0.0302292	0.0333768	0.365956	0.749436	benzodiazepine_derivatives_related	1124	1115	25	1099	0.0112745	0.0214637	0.599492	0.967516	-0.0115275	0.0216562	0.594631	0.945778	benzodiazepine_derivatives_related	525.031	1246.35	2170.66	0.0159272	0.0304755	1.91342	0.0556937	0.347865	NS	NS
k__Bacteria.p__Firmicutes.c__Bacilli.o__Lactobacillales.f__Streptococcaceae	454	447	16	438	0.0425935	0.0363057	0.241366	0.552461	-0.0176416	0.0353686	0.618205	0.828643	benzodiazepine_derivatives_related	305	297	13	292	0.0312655	0.0276171	0.258524	0.563657	0.0272158	0.032753	0.406781	0.807581	benzodiazepine_derivatives_related	1124	1107	25	1099	0.0124891	0.0207212	0.546817	0.967516	-0.00653658	0.0207863	0.753228	0.945778	benzodiazepine_derivatives_related	758.665	1311.12	2329.01	0.0150776	0.0232778	1.54387	0.122621	0.430976	NS	NS
k__Bacteria.p__Firmicutes.c__Clostridia.o__Clostridiales.f__Oscillospiraceae.g__Oscillibacter.s__Oscillibacter_unclassified	454	357	16	438	-0.00570591	0.00917081	0.534146	0.76947	-0.00884825	0.00976944	0.365642	0.695939	benzodiazepine_derivatives_related	305	264	13	292	-0.0101938	0.00743184	0.171206	0.489589	-0.00748767	0.00914427	0.413618	0.809252	benzodiazepine_derivatives_related	1124	1050	25	1099	-0.00320896	0.00467034	0.492168	0.967516	-0.00645615	0.00481947	0.180662	0.945778	benzodiazepine_derivatives_related	11890.1	18105.4	45846.1	0.00363117	-0.0052679	-1.45074	0.146851	0.430976	NS	NS
k__Bacteria.p__Firmicutes.c__Clostridia.o__Clostridiales.f__Lachnospiraceae.g__Lachnospiraceae_noname.s__Lachnospiraceae_bacterium_5_1_63FAA.t__GCF_000185525	454	368	16	438	-0.00923338	0.00813359	0.256918	0.563034	-0.0125925	0.00874501	0.150685	0.695939	benzodiazepine_derivatives_related	305	290	13	292	0.0117852	0.0079879	0.141183	0.48319	0.00673508	0.0098019	0.492622	0.821037	benzodiazepine_derivatives_related	1124	1084	25	1099	0.00831884	0.0051981	0.109808	0.967516	0.00800228	0.00542384	0.140407	0.945778	benzodiazepine_derivatives_related	15116	15672.4	37009.3	0.00384054	0.00520675	1.35573	0.175184	0.475663	NS	NS
k__Bacteria.p__Actinobacteria.c__Actinobacteria.o__Coriobacteriales.f__Coriobacteriaceae.g__Adlercreutzia.s__Adlercreutzia_equolifaciens.t__GCF_000478885	454	210	16	438	-0.00385214	0.00561708	0.493211	0.762286	0.000307233	0.00596473	0.958947	0.987782	benzodiazepine_derivatives_related	305	218	13	292	-0.00650361	0.00664386	0.328441	0.652877	-0.00570011	0.00821836	0.488565	0.821037	benzodiazepine_derivatives_related	1124	889	25	1099	0.00207015	0.00524687	0.693251	0.967516	0.00284978	0.00544565	0.600865	0.945778	benzodiazepine_derivatives_related	31694.2	22654.7	36324.5	0.00332093	-0.00214209	-0.645028	0.518909	0.778364	NS	NS
k__Bacteria.p__Firmicutes.c__Clostridia.o__Clostridiales.f__Ruminococcaceae.g__Ruminococcus.s__Ruminococcus_lactaris.t__Ruminococcus_lactaris_unclassified	454	169	16	438	0.0145598	0.0159005	0.360344	0.679662	0.0143688	0.0171192	0.401793	0.704012	benzodiazepine_derivatives_related	305	142	13	292	-0.0142385	0.0175187	0.417008	0.744265	-0.0155395	0.0215304	0.471094	0.821037	benzodiazepine_derivatives_related	1124	668	25	1099	-0.00609217	0.0131797	0.644	0.967516	0.00430827	0.0136557	0.75245	0.945778	benzodiazepine_derivatives_related	3955.31	3258.34	5756.92	0.00878053	-0.00184091	-0.209658	0.833935	0.945232	NS	NS
k__Bacteria.p__Firmicutes.c__Clostridia.o__Clostridiales.f__Lachnospiraceae.g__Anaerostipes.s__Anaerostipes_hadrus.t__GCF_000332875	454	345	16	438	-0.00803324	0.00770162	0.297502	0.612854	-0.00984225	0.00803786	0.221502	0.695939	benzodiazepine_derivatives_related	305	282	13	292	0.00473052	0.00856104	0.580991	0.78918	0.00741489	0.0106346	0.486288	0.821037	benzodiazepine_derivatives_related	1124	1061	25	1099	0.00276483	0.00625975	0.658805	0.967516	0.00378724	0.00649769	0.560111	0.945778	benzodiazepine_derivatives_related	16859.2	13644.2	25520.3	0.00422488	-5.89941e-06	-0.00139635	0.998886	0.998886	NS	NS
k__Bacteria.p__Firmicutes.c__Clostridia.o__Clostridiales.f__Lachnospiraceae.g__Anaerostipes	454	392	16	438	-0.00473313	0.00821548	0.564834	0.794454	-0.00323036	0.00852847	0.705063	0.906509	benzodiazepine_derivatives_related	305	293	13	292	0.00314195	0.00855726	0.713764	0.89495	0.00737971	0.0107089	0.491375	0.821037	benzodiazepine_derivatives_related	1124	1074	25	1099	0.00185355	0.00626066	0.767238	0.967516	0.00298898	0.00652324	0.646899	0.945778	benzodiazepine_derivatives_related	14816.1	13656.2	25512.9	0.0043039	0.000371771	0.0863799	0.931164	0.959597	NS	NS
k__Bacteria.p__Bacteroidetes.c__Bacteroidia.o__Bacteroidales.f__Prevotellaceae.g__Paraprevotella.s__Paraprevotella_unclassified	454	104	16	438	-0.00296782	0.00433828	0.494292	0.762286	-0.00133557	0.00467454	0.775256	0.944219	benzodiazepine_derivatives_related	305	95	13	292	0.00217138	0.00631606	0.731254	0.909881	0.0061407	0.00793658	0.439804	0.821037	benzodiazepine_derivatives_related	1124	507	25	1099	0.00406748	0.00452613	0.369027	0.967516	0.00679219	0.00471642	0.150129	0.945778	benzodiazepine_derivatives_related	53132.9	25067.3	48814.1	0.00280591	0.000750246	0.267381	0.789176	0.918438	NS	NS
k__Bacteria.p__Actinobacteria.c__Actinobacteria.o__Coriobacteriales.f__Coriobacteriaceae.g__Gordonibacter.s__Gordonibacter_pamelaeae.t__GCF_000210055	454	214	16	438	-0.00551834	0.00453037	0.223856	0.52664	-0.00590936	0.00486363	0.225091	0.695939	benzodiazepine_derivatives_related	305	188	13	292	-0.00181452	0.00619004	0.769624	0.943223	-0.00532034	0.00748271	0.477703	0.821037	benzodiazepine_derivatives_related	1124	606	25	1099	-0.00246186	0.00384443	0.522065	0.967516	-0.00208908	0.00401207	0.602684	0.945778	benzodiazepine_derivatives_related	48722.9	26098.4	67660.5	0.00264923	-0.00338848	-1.27904	0.200883	0.494077	NS	NS
k__Bacteria.p__Firmicutes.c__Clostridia.o__Clostridiales.f__Lachnospiraceae.g__Lachnospiraceae_noname.s__Lachnospiraceae_bacterium_3_1_46FAA.t__GCF_000209405	454	247	16	438	-0.00505137	0.00679224	0.457469	0.747925	-0.00768862	0.00720676	0.286701	0.695939	benzodiazepine_derivatives_related	305	222	13	292	-0.000538778	0.00724446	0.940766	0.970537	0.00698279	0.00909322	0.443245	0.821037	benzodiazepine_derivatives_related	1124	841	25	1099	0.0023132	0.00556247	0.677594	0.967516	0.00472057	0.00580089	0.415961	0.945778	benzodiazepine_derivatives_related	21675.7	19054.1	32319.5	0.00369992	-0.000615973	-0.166483	0.867777	0.945232	NS	NS
k__Bacteria.p__Proteobacteria.c__Gammaproteobacteria.o__Enterobacteriales.f__Enterobacteriaceae	454	310	16	438	0.0284266	0.0157165	0.0712218	0.333448	0.0304379	0.0170301	0.0746998	0.517199	benzodiazepine_derivatives_related	305	200	13	292	0.00758471	0.00801856	0.34501	0.677549	0.0066004	0.00993787	0.507199	0.826148	benzodiazepine_derivatives_related	1124	773	25	1099	-0.000364712	0.00573419	0.949298	0.967516	-0.00331082	0.0059166	0.575889	0.945778	benzodiazepine_derivatives_related	4048.42	15552.7	30412.8	0.00447151	0.00443784	0.99247	0.320968	0.596308	NS	NS
k__Bacteria.p__Bacteroidetes.c__Bacteroidia.o__Bacteroidales.f__Prevotellaceae.g__Paraprevotella	454	104	16	438	-0.00333309	0.00498796	0.504362	0.762286	-0.00103768	0.00540848	0.847955	0.964382	benzodiazepine_derivatives_related	305	95	13	292	0.00243741	0.00804724	0.762189	0.941188	0.00670155	0.0101082	0.507928	0.826148	benzodiazepine_derivatives_related	1124	507	25	1099	0.00463963	0.00572136	0.417579	0.967516	0.00782009	0.00597279	0.190719	0.945778	benzodiazepine_derivatives_related	40193.3	15442.1	30549.3	0.00340632	0.00052687	0.154674	0.877078	0.945232	NS	NS
k__Bacteria.p__Firmicutes.c__Bacilli.o__Lactobacillales.f__Streptococcaceae.g__Streptococcus.s__Streptococcus_parasanguinis.t__Streptococcus_parasanguinis_unclassified	454	393	16	438	0.0122019	0.0147765	0.409402	0.727042	-0.00921361	0.0139486	0.509303	0.78634	benzodiazepine_derivatives_related	305	245	13	292	0.0188617	0.0089317	0.0355889	0.362561	0.00578493	0.0104444	0.580164	0.836238	benzodiazepine_derivatives_related	1124	934	25	1099	0.00591627	0.00551162	0.283324	0.967516	0.00344977	0.00548264	0.529345	0.945778	benzodiazepine_derivatives_related	4579.91	12535.2	32918.6	0.00447063	0.00973492	2.17753	0.0294412	0.315199	NS	NS
k__Bacteria.p__Bacteroidetes.c__Bacteroidia.o__Bacteroidales.f__Bacteroidaceae.g__Bacteroides.s__Bacteroides_uniformis	454	353	16	438	-0.0145225	0.0270514	0.591647	0.811693	-0.0237782	0.0288365	0.410103	0.704012	benzodiazepine_derivatives_related	305	268	13	292	-0.0323077	0.0183215	0.0788932	0.459271	-0.0133242	0.0223491	0.551581	0.836238	benzodiazepine_derivatives_related	1124	1052	25	1099	-0.00820979	0.0129595	0.526542	0.967516	-0.00752666	0.0134681	0.57638	0.945778	benzodiazepine_derivatives_related	1366.54	2979.06	5954.17	0.0098534	-0.0160173	-1.62556	0.104043	0.416064	NS	NS
k__Bacteria.p__Bacteroidetes.c__Bacteroidia.o__Bacteroidales.f__Bacteroidaceae.g__Bacteroides.s__Bacteroides_uniformis.t__Bacteroides_uniformis_unclassified	454	353	16	438	-0.0138927	0.0269699	0.60673	0.811693	-0.023823	0.0287259	0.407424	0.704012	benzodiazepine_derivatives_related	305	268	13	292	-0.030967	0.018313	0.0919178	0.465203	-0.0142285	0.0225769	0.529112	0.836238	benzodiazepine_derivatives_related	1124	1050	25	1099	-0.00698975	0.0128263	0.585894	0.967516	-0.00531145	0.013343	0.690658	0.945778	benzodiazepine_derivatives_related	1374.81	2981.82	6078.5	0.00978929	-0.0147507	-1.50682	0.131858	0.430976	NS	NS
k__Bacteria.p__Proteobacteria.c__Gammaproteobacteria	454	346	16	438	0.017662	0.0163287	0.280038	0.600915	0.0172088	0.0176424	0.329986	0.695939	benzodiazepine_derivatives_related	305	225	13	292	0.00556032	0.0082681	0.50181	0.78918	0.00634312	0.0101347	0.531963	0.836238	benzodiazepine_derivatives_related	1124	855	25	1099	0.00796688	0.00617471	0.197246	0.967516	0.00495252	0.00634738	0.435426	0.945778	benzodiazepine_derivatives_related	3750.59	14628.1	26228.1	0.00473477	0.00799286	1.68812	0.0913884	0.411248	NS	NS
k__Bacteria.p__Firmicutes.c__Bacilli.o__Lactobacillales.f__Streptococcaceae.g__Streptococcus.s__Streptococcus_anginosus.t__Streptococcus_anginosus_unclassified	454	121	16	438	0.00723616	0.00627887	0.24976	0.563034	0.00157563	0.00648742	0.808229	0.945728	benzodiazepine_derivatives_related	305	60	13	292	0.00273458	0.00475708	0.565831	0.78918	-0.00317287	0.00551018	0.565228	0.836238	benzodiazepine_derivatives_related	1124	268	25	1099	-0.000639144	0.00078882	0.417982	0.967516	-0.000927426	0.000813284	0.254417	0.945778	benzodiazepine_derivatives_related	25365.1	44189.5	1.6071e+06	0.000772285	-0.000431087	-0.558196	0.57671	0.819536	NS	NS
k__Bacteria.p__Actinobacteria.c__Actinobacteria.o__Actinomycetales.f__Micrococcaceae.g__Rothia	454	162	16	438	0.00319339	0.00262779	0.224972	0.52664	-0.000657114	0.00250096	0.792893	0.945069	benzodiazepine_derivatives_related	305	98	13	292	0.000604613	0.00232703	0.79519	0.949039	0.0016237	0.00280271	0.562886	0.836238	benzodiazepine_derivatives_related	1124	355	25	1099	0.000167842	0.0014866	0.910128	0.967516	-0.00144319	0.00142899	0.312761	0.945778	benzodiazepine_derivatives_related	144816	184669	452491	0.00113085	0.000831298	0.735112	0.462271	0.747783	NS	NS
k__Bacteria.p__Firmicutes.c__Erysipelotrichia.o__Erysipelotrichales.f__Erysipelotrichaceae.g__Coprobacillus.s__Coprobacillus_unclassified	454	185	16	438	-0.00701151	0.00576842	0.224862	0.52664	-0.0111997	0.00609363	0.0668587	0.517199	benzodiazepine_derivatives_related	305	80	13	292	-0.00100318	0.00848338	0.905947	0.953757	0.00528814	0.0103964	0.611422	0.859498	benzodiazepine_derivatives_related	1124	192	25	1099	0.00222136	0.0034427	0.518905	0.967516	0.0012073	0.00351573	0.731364	0.945778	benzodiazepine_derivatives_related	30052.9	13895.1	84372.7	0.00279159	-0.000290159	-0.10394	0.917217	0.952494	NS	NS
k__Bacteria.p__Firmicutes.c__Clostridia.o__Clostridiales.f__Ruminococcaceae	454	436	16	438	-0.16117	0.0480639	0.000868093	0.016257	-0.184599	0.0513702	0.000367266	0.0480854	benzodiazepine_derivatives_related	305	305	13	292	-0.00201231	0.0417906	0.961627	0.975393	-0.0253129	0.0506365	0.617566	0.859498	benzodiazepine_derivatives_related	1124	1124	25	1099	0.0260272	0.0246279	0.290823	0.967516	0.0396058	0.0253586	0.118624	0.945778	benzodiazepine_derivatives_related	432.874	572.59	1648.72	0.0194104	-0.010552	-0.543626	0.586699	0.825045	NS	NS
k__Bacteria.p__Proteobacteria.c__Gammaproteobacteria.o__Enterobacteriales.f__Enterobacteriaceae.g__Escherichia.s__Escherichia_unclassified	454	198	16	438	-0.000133481	0.00417058	0.974483	0.995598	-0.00107668	0.00453899	0.812625	0.945728	benzodiazepine_derivatives_related	305	130	13	292	-0.00276421	0.00312612	0.377301	0.732144	-0.0018259	0.00375956	0.627615	0.864572	benzodiazepine_derivatives_related	1124	516	25	1099	-0.000476296	0.0025873	0.853977	0.967516	-0.0013028	0.00266884	0.625543	0.945778	benzodiazepine_derivatives_related	57492	102327	149384	0.00179837	-0.00116971	-0.65043	0.515415	0.778364	NS	NS
k__Bacteria.p__Firmicutes.c__Clostridia.o__Clostridiales.f__Lachnospiraceae.g__Blautia.s__Ruminococcus_obeum.t__Ruminococcus_obeum_unclassified	454	421	16	438	-0.0322293	0.0144093	0.0258133	0.231198	-0.0281151	0.0153932	0.0685393	0.517199	benzodiazepine_derivatives_related	305	298	13	292	0.0147959	0.0133425	0.268369	0.563657	0.00722708	0.0164383	0.660556	0.900758	benzodiazepine_derivatives_related	1124	1099	25	1099	0.00176553	0.00861593	0.837676	0.967516	0.00430751	0.0088659	0.627172	0.945778	benzodiazepine_derivatives_related	4816.29	5617.24	13470.9	0.00646787	-0.00202182	-0.312595	0.754588	0.901499	NS	NS
k__Bacteria.p__Bacteroidetes.c__Bacteroidia.o__Bacteroidales.f__Bacteroidaceae.g__Bacteroides.s__Bacteroides_massiliensis.t__Bacteroides_massiliensis_unclassified	454	85	16	438	-0.00410789	0.0121146	0.734707	0.89556	-0.000299732	0.0130106	0.981632	0.987782	benzodiazepine_derivatives_related	305	90	13	292	0.00075064	0.00421856	0.858904	0.949039	0.00223937	0.00547005	0.682623	0.921541	benzodiazepine_derivatives_related	1124	411	25	1099	-0.00428384	0.00651785	0.511161	0.967516	-0.00423688	0.0068504	0.536388	0.945778	benzodiazepine_derivatives_related	6813.72	56191.7	23539.1	0.00339923	-0.0010012	-0.294536	0.768348	0.907491	NS	NS
k__Bacteria.p__Bacteroidetes.c__Bacteroidia.o__Bacteroidales.f__Porphyromonadaceae.g__Barnesiella.s__Barnesiella_intestinihominis.t__GCF_000296465	454	242	16	438	-0.0312154	0.0149491	0.0373667	0.280858	-0.0328645	0.0157341	0.0373694	0.517199	benzodiazepine_derivatives_related	305	212	13	292	-0.0153519	0.0110733	0.166681	0.489589	-0.00343013	0.0136949	0.802423	0.921679	benzodiazepine_derivatives_related	1124	888	25	1099	-0.00409843	0.00781391	0.600032	0.967516	-0.00312978	0.00810739	0.699543	0.945778	benzodiazepine_derivatives_related	4474.74	8155.37	16378.1	0.00587137	-0.0114452	-1.94933	0.0512564	0.347865	NS	NS
k__Bacteria.p__Actinobacteria.c__Actinobacteria.o__Bifidobacteriales.f__Bifidobacteriaceae.g__Bifidobacterium.s__Bifidobacterium_adolescentis.t__Bifidobacterium_adolescentis_unclassified	454	263	16	438	-0.00651512	0.048754	0.893755	0.95439	0.00224722	0.0507909	0.964732	0.987782	benzodiazepine_derivatives_related	305	220	13	292	-0.0696436	0.0600464	0.247046	0.563657	-0.0210038	0.0736273	0.775659	0.921679	benzodiazepine_derivatives_related	1124	937	25	1099	-0.0251211	0.0365825	0.492416	0.967516	-0.0104824	0.0375578	0.780222	0.945778	benzodiazepine_derivatives_related	420.706	277.349	747.227	0.0263041	-0.028249	-1.07394	0.282851	0.569924	NS	NS
k__Bacteria.p__Bacteroidetes.c__Bacteroidia.o__Bacteroidales.f__Bacteroidales_noname.g__Bacteroidales_noname.s__Bacteroidales_bacterium_ph8.t__GCF_000311925	454	213	16	438	0.000125544	0.00641428	0.984393	0.995598	0.000454555	0.00679809	0.946723	0.987782	benzodiazepine_derivatives_related	305	170	13	292	-0.00719927	0.00705161	0.308114	0.620031	-0.00277186	0.00864518	0.748749	0.921679	benzodiazepine_derivatives_related	1124	795	25	1099	-0.00449055	0.00483076	0.352793	0.967516	-0.00664562	0.0050138	0.185298	0.945778	benzodiazepine_derivatives_related	24305.5	20110.6	42851.9	0.00338511	-0.00382911	-1.13116	0.257987	0.5526	NS	NS
k__Bacteria.p__Firmicutes.c__Clostridia.o__Clostridiales.f__Ruminococcaceae.g__Ruminococcus	454	374	16	438	-0.132454	0.0456616	0.0039099	0.0473788	-0.16117	0.0486189	0.00100082	0.0480854	benzodiazepine_derivatives_related	305	298	13	292	0.0274694	0.0454932	0.546426	0.78918	0.0148522	0.0557621	0.790179	0.921679	benzodiazepine_derivatives_related	1124	1113	25	1099	0.0325696	0.0287688	0.257829	0.967516	0.0370903	0.0298257	0.21393	0.945778	benzodiazepine_derivatives_related	479.62	483.179	1208.25	0.0214618	-0.00502191	-0.233994	0.81499	0.932938	NS	NS
k__Bacteria.p__Actinobacteria.c__Actinobacteria.o__Actinomycetales.f__Actinomycetaceae	454	226	16	438	0.00184635	0.0026035	0.47861	0.762286	0.00153873	0.00278637	0.581115	0.817193	benzodiazepine_derivatives_related	305	157	13	292	0.00176106	0.00280433	0.53052	0.78918	0.000930186	0.00351514	0.791516	0.921679	benzodiazepine_derivatives_related	1124	613	25	1099	0.00307375	0.00208341	0.140407	0.967516	0.00192536	0.0021398	0.368439	0.945778	benzodiazepine_derivatives_related	147532	127157	230382	0.0014071	0.00238474	1.69479	0.0901144	0.411248	NS	NS
k__Bacteria.p__Actinobacteria.c__Actinobacteria.o__Actinomycetales.f__Actinomycetaceae.g__Actinomyces	454	222	16	438	-0.000524806	0.00258879	0.83945	0.95439	-0.00138952	0.00275836	0.614731	0.828643	benzodiazepine_derivatives_related	305	156	13	292	0.00191204	0.00277399	0.49121	0.78918	0.00102719	0.00346073	0.766853	0.921679	benzodiazepine_derivatives_related	1124	604	25	1099	0.00320301	0.00207542	0.123044	0.967516	0.00182709	0.0021279	0.390736	0.945778	benzodiazepine_derivatives_related	149213	129954	232159	0.00139846	0.00178707	1.27788	0.201291	0.494077	NS	NS
k__Bacteria.p__Bacteroidetes.c__Bacteroidia.o__Bacteroidales.f__Prevotellaceae	454	167	16	438	-0.00294054	0.00567757	0.604823	0.811693	-0.00170103	0.00618154	0.783352	0.944219	benzodiazepine_derivatives_related	305	135	13	292	0.00815545	0.012886	0.527335	0.78918	-0.00390172	0.015472	0.801121	0.921679	benzodiazepine_derivatives_related	1124	699	25	1099	-0.00981796	0.014826	0.507978	0.967516	-0.0076318	0.0153944	0.620175	0.945778	benzodiazepine_derivatives_related	31022.4	6022.35	4549.36	0.00490325	-0.00208619	-0.42547	0.670494	0.870353	NS	NS
k__Bacteria.p__Firmicutes.c__Clostridia.o__Clostridiales.f__Clostridiaceae.g__Clostridium	454	405	16	438	0.0134533	0.0218625	0.538648	0.770566	0.0161586	0.0234216	0.490672	0.779303	benzodiazepine_derivatives_related	305	277	13	292	-0.00559033	0.0135002	0.679118	0.864814	0.00442584	0.0167866	0.792264	0.921679	benzodiazepine_derivatives_related	1124	1004	25	1099	-0.00877308	0.0114263	0.442771	0.967516	-0.00521245	0.0117763	0.658131	0.945778	benzodiazepine_derivatives_related	2092.18	5486.81	7659.36	0.00810086	-0.00457547	-0.564813	0.572201	0.819536	NS	NS
k__Bacteria.p__Bacteroidetes.c__Bacteroidia.o__Bacteroidales.f__Prevotellaceae.g__Prevotella	454	103	16	438	-0.0050257	0.0253442	0.842904	0.95439	0.00104959	0.0270071	0.969019	0.987782	benzodiazepine_derivatives_related	305	86	13	292	-0.00557803	0.0254862	0.826905	0.949039	-0.0115275	0.0315641	0.715248	0.921679	benzodiazepine_derivatives_related	1124	488	25	1099	-0.00658894	0.0119897	0.582746	0.967516	-0.00573349	0.0125574	0.648071	0.945778	benzodiazepine_derivatives_related	1556.83	1539.54	6956.38	0.00997373	-0.00619203	-0.620834	0.534709	0.79325	NS	NS
k__Bacteria.p__Bacteroidetes.c__Bacteroidia.o__Bacteroidales.f__Prevotellaceae.g__Prevotella.s__Prevotella_copri.t__GCF_000157935	454	64	16	438	-0.00258826	0.0247361	0.916713	0.968425	0.00309588	0.0263383	0.906489	0.986904	benzodiazepine_derivatives_related	305	76	13	292	-0.00270528	0.0246827	0.912799	0.953757	-0.0118838	0.0306965	0.698965	0.921679	benzodiazepine_derivatives_related	1124	407	25	1099	-0.00498435	0.0111203	0.654088	0.967516	-0.00469432	0.011628	0.686514	0.945778	benzodiazepine_derivatives_related	1634.33	1641.4	8086.59	0.00938138	-0.00431047	-0.459471	0.645896	0.867119	NS	NS
k__Bacteria.p__Bacteroidetes.c__Bacteroidia.o__Bacteroidales.f__Bacteroidaceae.g__Bacteroides.s__Bacteroides_caccae.t__Bacteroides_caccae_unclassified	454	202	16	438	-0.012997	0.012141	0.284999	0.603196	-0.00785911	0.0130708	0.548013	0.792824	benzodiazepine_derivatives_related	305	177	13	292	-0.000912459	0.0106459	0.931755	0.967364	0.00364036	0.0131742	0.78252	0.921679	benzodiazepine_derivatives_related	1124	778	25	1099	-0.00752269	0.00771302	0.329615	0.967516	-0.00500607	0.00804171	0.533738	0.945778	benzodiazepine_derivatives_related	6784.06	8823.43	16809.3	0.00555411	-0.00686911	-1.23676	0.216176	0.511996	NS	NS
k__Bacteria.p__Actinobacteria.c__Actinobacteria.o__Coriobacteriales.f__Coriobacteriaceae.g__Eggerthella.s__Eggerthella_lenta.t__GCF_000024265	454	212	16	438	-0.00418172	0.00412825	0.31166	0.629431	-0.00508052	0.00441659	0.250725	0.695939	benzodiazepine_derivatives_related	305	162	13	292	-0.00015705	0.00409165	0.969409	0.975393	0.00180405	0.00497231	0.717039	0.921679	benzodiazepine_derivatives_related	1124	464	25	1099	-0.00138731	0.00155505	0.372524	0.967516	-0.00189253	0.00162037	0.243094	0.945778	benzodiazepine_derivatives_related	58676.9	59731.5	413535	0.00137109	-0.0015574	-1.13588	0.256005	0.5526	NS	NS
k__Bacteria.p__Firmicutes.c__Clostridia.o__Clostridiales.f__Lachnospiraceae.g__Lachnospiraceae_noname.s__Lachnospiraceae_bacterium_3_1_57FAA_CT1.t__GCF_000218405	454	87	16	438	0.012151	0.0039235	0.00208076	0.0285758	0.0133337	0.00404529	0.00106856	0.0480854	benzodiazepine_derivatives_related	305	75	13	292	-0.00188933	0.00387646	0.626344	0.843752	-0.00103285	0.00476321	0.828501	0.93553	benzodiazepine_derivatives_related	1124	211	25	1099	-0.00239143	0.00339351	0.481139	0.967516	-0.00247736	0.00346131	0.474315	0.945778	benzodiazepine_derivatives_related	64960.9	66547.3	86836.3	0.00214007	0.00208819	0.975755	0.329186	0.596308	NS	NS
k__Bacteria.p__Firmicutes.c__Clostridia.o__Clostridiales.f__Clostridiaceae	454	407	16	438	0.0124105	0.0218373	0.570121	0.794454	0.0153997	0.0233644	0.510219	0.78634	benzodiazepine_derivatives_related	305	278	13	292	-0.00579098	0.0135179	0.668689	0.858238	0.00342896	0.0168079	0.838512	0.93553	benzodiazepine_derivatives_related	1124	1006	25	1099	-0.00905916	0.0114276	0.428097	0.967516	-0.00552924	0.0117787	0.638861	0.945778	benzodiazepine_derivatives_related	2097.01	5472.43	7657.59	0.00810387	-0.00492789	-0.608091	0.543127	0.79698	NS	NS
k__Bacteria.p__Firmicutes.c__Clostridia.o__Clostridiales.f__Ruminococcaceae.g__Ruminococcus.s__Ruminococcus_bromii.t__GCF_000209875	454	208	16	438	-0.0971828	0.043174	0.0248835	0.231198	-0.101544	0.0459439	0.0276627	0.517199	benzodiazepine_derivatives_related	305	210	13	292	-0.006732	0.0546641	0.90207	0.953757	-0.0143793	0.0682649	0.833331	0.93553	benzodiazepine_derivatives_related	1124	898	25	1099	0.0140925	0.0368053	0.701873	0.967516	0.0258903	0.0383082	0.499285	0.945778	benzodiazepine_derivatives_related	536.482	334.654	738.207	0.0249273	-0.027332	-1.09647	0.272874	0.563865	NS	NS
k__Bacteria.p__Actinobacteria.c__Actinobacteria.o__Bifidobacteriales.f__Bifidobacteriaceae.g__Bifidobacterium.s__Bifidobacterium_bifidum.t__Bifidobacterium_bifidum_unclassified	454	187	16	438	-0.0370047	0.0270577	0.172134	0.508496	-0.0274303	0.0293576	0.350694	0.695939	benzodiazepine_derivatives_related	305	102	13	292	0.0185245	0.0267576	0.489283	0.78918	0.00606973	0.0320031	0.849721	0.940265	benzodiazepine_derivatives_related	1124	334	25	1099	-0.0137993	0.015805	0.382796	0.967516	-0.0110489	0.0163042	0.498127	0.945778	benzodiazepine_derivatives_related	1365.89	1396.71	4003.24	0.0121574	-0.0118113	-0.971534	0.331282	0.596308	NS	NS
k__Bacteria.p__Firmicutes.c__Clostridia.o__Clostridiales.f__Clostridiaceae.g__Clostridium.s__Clostridium_leptum.t__GCF_000154345	454	255	16	438	-0.00542456	0.00510536	0.2886	0.603196	-0.00472748	0.00524837	0.368282	0.695939	benzodiazepine_derivatives_related	305	252	13	292	-0.00423905	0.00527923	0.422668	0.744265	-0.000835857	0.0063758	0.895803	0.966999	benzodiazepine_derivatives_related	1124	918	25	1099	0.00248996	0.00346884	0.47303	0.967516	0.0013381	0.00357975	0.708632	0.945778	benzodiazepine_derivatives_related	38366	35880.5	83105.6	0.00252095	-0.000974175	-0.386432	0.699177	0.879752	NS	NS
k__Bacteria.p__Firmicutes.c__Clostridia.o__Clostridiales.f__Lachnospiraceae.g__Blautia.s__Ruminococcus_obeum	454	423	16	438	-0.0418564	0.0170991	0.0147633	0.160065	-0.0382908	0.0181983	0.0360028	0.517199	benzodiazepine_derivatives_related	305	305	13	292	0.0122665	0.0166746	0.462534	0.772452	0.00255626	0.0205566	0.901132	0.966999	benzodiazepine_derivatives_related	1124	1121	25	1099	0.0124288	0.0107768	0.249035	0.967516	0.0184784	0.0109929	0.0930633	0.945778	benzodiazepine_derivatives_related	3420.23	3596.58	8610.36	0.00799944	0.000510365	0.0638001	0.949129	0.970701	NS	NS
k__Bacteria.p__Proteobacteria.c__Deltaproteobacteria.o__Desulfovibrionales.f__Desulfovibrionaceae	454	196	16	438	-0.00534377	0.00526505	0.310695	0.629431	-0.00614943	0.00566635	0.278475	0.695939	benzodiazepine_derivatives_related	305	197	13	292	-0.00105589	0.00627856	0.86656	0.949039	-0.00100733	0.00739245	0.891716	0.966999	benzodiazepine_derivatives_related	1124	711	25	1099	-0.00194829	0.00354572	0.582789	0.967516	-0.00223299	0.00371072	0.547458	0.945778	benzodiazepine_derivatives_related	36074.1	25367.6	79540.8	0.00266328	-0.00265654	-0.997468	0.318538	0.596308	NS	NS
k__Bacteria.p__Firmicutes.c__Clostridia.o__Clostridiales.f__Lachnospiraceae.g__Roseburia.s__Roseburia_intestinalis.t__Roseburia_intestinalis_unclassified	454	276	16	438	-0.0178691	0.0179687	0.320561	0.641122	-0.0211988	0.0195503	0.278895	0.695939	benzodiazepine_derivatives_related	305	205	13	292	-0.0166015	0.0153722	0.281051	0.579889	-0.00202429	0.0182115	0.911581	0.969003	benzodiazepine_derivatives_related	1124	829	25	1099	-0.01153	0.00949715	0.224989	0.967516	-0.00810371	0.00991513	0.413936	0.945778	benzodiazepine_derivatives_related	3097.17	4231.82	11087	0.0073689	-0.0137615	-1.86751	0.0618307	0.347865	NS	NS
k__Bacteria.p__Firmicutes.c__Clostridia.o__Clostridiales.f__Lachnospiraceae.g__Blautia.s__Ruminococcus_torques	454	446	16	438	0.00984425	0.0202947	0.627875	0.818622	0.00169514	0.0216543	0.937643	0.987782	benzodiazepine_derivatives_related	305	305	13	292	-0.0153211	0.0186995	0.413265	0.744265	-0.00161377	0.0219417	0.941427	0.986625	benzodiazepine_derivatives_related	1124	1124	25	1099	0.00924432	0.0123493	0.454275	0.967516	0.0114215	0.0128372	0.373818	0.945778	benzodiazepine_derivatives_related	2427.92	2859.82	6557.19	0.00918827	0.00343626	0.373983	0.708417	0.879752	NS	NS
k__Bacteria.p__Firmicutes.c__Clostridia.o__Clostridiales.f__Lachnospiraceae.g__Blautia	454	449	16	438	-0.020727	0.0358721	0.563695	0.794454	-0.0229895	0.0383244	0.548941	0.792824	benzodiazepine_derivatives_related	305	305	13	292	-0.00568806	0.0226103	0.801552	0.949039	0.00163989	0.0266322	0.950949	0.987524	benzodiazepine_derivatives_related	1124	1124	25	1099	0.00321467	0.0142543	0.821614	0.967516	0.00379812	0.0147075	0.796268	0.945778	benzodiazepine_derivatives_related	777.118	1956.08	4921.62	0.0114296	-0.00149086	-0.130438	0.89622	0.945232	NS	NS
k__Bacteria	454	454	16	438	0.0166492	0.026678	0.532901	0.76947	0.0070999	0.0277304	0.798058	0.945069	benzodiazepine_derivatives_related	305	305	13	292	0.0302231	0.0264614	0.254315	0.563657	0.000696918	0.0318375	0.982553	0.989885	benzodiazepine_derivatives_related	1124	1124	25	1099	0.0162817	0.0248883	0.513126	0.967516	0.0167562	0.025782	0.515885	0.945778	benzodiazepine_derivatives_related	1405.05	1428.15	1614.39	0.0149947	0.0208744	1.39212	0.163885	0.460927	NS	NS
k__Bacteria.p__Firmicutes.c__Clostridia.o__Clostridiales.f__Clostridiaceae.g__Clostridium.s__Clostridium_bolteae	454	212	16	438	-7.34306e-06	0.0034123	0.998284	0.998284	-0.00108683	0.00371893	0.77028	0.944219	benzodiazepine_derivatives_related	305	82	13	292	-0.00371359	0.00506952	0.464419	0.772452	0.000204104	0.00608002	0.973246	0.989885	benzodiazepine_derivatives_related	1124	169	25	1099	0.0016022	0.00307768	0.602758	0.967516	-0.000770945	0.00300409	0.797512	0.945778	benzodiazepine_derivatives_related	85882.9	38910.5	105573	0.00208349	0.000104271	0.0500465	0.960085	0.974523	NS	NS
k__Bacteria.p__Firmicutes.c__Clostridia.o__Clostridiales.f__Ruminococcaceae.g__Ruminococcus.s__Ruminococcus_sp_5_1_39BFAA.t__GCF_000159975	454	293	16	438	-0.0668465	0.0356975	0.0617923	0.330179	-0.0952725	0.0381415	0.0128979	0.348244	benzodiazepine_derivatives_related	305	265	13	292	0.0186814	0.0401284	0.641886	0.857601	-0.00202505	0.0483041	0.966592	0.989885	benzodiazepine_derivatives_related	1124	1022	25	1099	0.0264029	0.0230052	0.251343	0.967516	0.0222747	0.0239526	0.352607	0.945778	benzodiazepine_derivatives_related	784.737	621.008	1889.5	0.0174203	0.00274114	0.157353	0.874967	0.945232	NS	NS
k__Bacteria.p__Firmicutes.c__Clostridia.o__Clostridiales.f__Lachnospiraceae.g__Blautia.s__Ruminococcus_gnavus.t__Ruminococcus_gnavus_unclassified	454	314	16	438	-0.0109577	0.0215102	0.61074	0.811693	-0.0186265	0.0229611	0.41778	0.704012	benzodiazepine_derivatives_related	305	158	13	292	0.00380559	0.00884727	0.667432	0.858238	-0.000284637	0.0107978	0.978992	0.989885	benzodiazepine_derivatives_related	1124	434	25	1099	0.00127718	0.00279769	0.648122	0.967516	0.000865967	0.00294454	0.768752	0.945778	benzodiazepine_derivatives_related	2161.28	12775.6	127761	0.00264722	0.00131824	0.49797	0.618505	0.843416	NS	NS
k__Bacteria.p__Proteobacteria.c__Gammaproteobacteria.o__Enterobacteriales.f__Enterobacteriaceae.g__Escherichia	454	304	16	438	0.0218168	0.0140454	0.121122	0.453039	0.0309604	0.0152811	0.0434779	0.517199	benzodiazepine_derivatives_related	305	193	13	292	0.0041518	0.00723794	0.566683	0.78918	0.00299003	0.00888838	0.736854	0.921679	benzodiazepine_derivatives_related	1124	758	25	1099	0.000212928	0.00562497	0.969811	0.978509	-0.0018457	0.00580367	0.750533	0.945778	benzodiazepine_derivatives_related	5069.1	19088.4	31605.3	0.00423475	0.00352515	0.832435	0.405163	0.683713	NS	NS
k__Bacteria.p__Firmicutes.c__Bacilli.o__Lactobacillales.f__Streptococcaceae.g__Streptococcus	454	446	16	438	0.0433335	0.0363849	0.234317	0.542352	-0.0172541	0.0353837	0.626085	0.828643	benzodiazepine_derivatives_related	305	296	13	292	0.032939	0.027583	0.233384	0.563657	0.0286477	0.0327413	0.38241	0.770527	benzodiazepine_derivatives_related	1124	1105	25	1099	0.0143717	0.020672	0.487061	0.967516	-0.00443397	0.0207394	0.830748	0.950432	benzodiazepine_derivatives_related	755.368	1314.37	2340.1	0.0150588	0.0248667	1.65131	0.0986754	0.416064	NS	NS
k__Bacteria.p__Firmicutes.c__Erysipelotrichia.o__Erysipelotrichales.f__Erysipelotrichaceae.g__Erysipelotrichaceae_noname.s__Eubacterium_biforme.t__GCF_000156655	454	92	16	438	-0.00276957	0.0151851	0.855364	0.95439	-0.000246107	0.0160607	0.987782	0.987782	benzodiazepine_derivatives_related	305	117	13	292	0.00347853	0.0241563	0.885597	0.953757	0.0204724	0.0289178	0.4796	0.821037	benzodiazepine_derivatives_related	1124	511	25	1099	-0.0031364	0.0172759	0.855971	0.967516	-0.0032902	0.0180886	0.8557	0.970753	benzodiazepine_derivatives_related	4336.78	1713.71	3350.56	0.0103136	-0.00176135	-0.170778	0.864398	0.945232	NS	NS
k__Bacteria.p__Firmicutes.c__Clostridia.o__Clostridiales.f__Lachnospiraceae.g__Blautia.s__Ruminococcus_torques.t__Ruminococcus_torques_unclassified	454	418	16	438	-0.00432831	0.0200842	0.829473	0.95439	-0.0110012	0.0214869	0.608944	0.828643	benzodiazepine_derivatives_related	305	233	13	292	0.0225565	0.0218539	0.30285	0.617057	0.0399628	0.0251587	0.113405	0.52778	benzodiazepine_derivatives_related	1124	865	25	1099	-0.00174377	0.0143374	0.903219	0.967516	-0.00242402	0.0150038	0.871683	0.980644	benzodiazepine_derivatives_related	2479.07	2093.84	4864.75	0.0102936	0.00296858	0.28839	0.773048	0.907491	NS	NS
k__Bacteria.p__Bacteroidetes.c__Bacteroidia.o__Bacteroidales.f__Porphyromonadaceae	454	386	16	438	-0.0399323	0.0207278	0.0546877	0.330179	-0.0442119	0.0214289	0.0397446	0.517199	benzodiazepine_derivatives_related	305	274	13	292	-0.0438866	0.0155601	0.00512168	0.197046	-0.0371143	0.0189872	0.0516901	0.52778	benzodiazepine_derivatives_related	1124	1071	25	1099	-0.00163918	0.0109884	0.881444	0.967516	0.00132981	0.0113782	0.906983	0.987441	benzodiazepine_derivatives_related	2327.51	4130.25	8281.87	0.00823676	-0.0195243	-2.37038	0.0177696	0.23989	NS	NS
k__Bacteria.p__Bacteroidetes.c__Bacteroidia.o__Bacteroidales.f__Bacteroidaceae.g__Bacteroides	454	429	16	438	-0.0821215	0.0419965	0.0511702	0.319533	-0.07885	0.0446489	0.0781677	0.517199	benzodiazepine_derivatives_related	305	298	13	292	-0.0890011	0.0345485	0.0104747	0.228311	-0.0796071	0.0419227	0.0586718	0.52778	benzodiazepine_derivatives_related	1124	1111	25	1099	0.00275261	0.0216488	0.898846	0.967516	0.00269212	0.0222251	0.903611	0.987441	benzodiazepine_derivatives_related	566.987	837.803	2133.69	0.0168109	-0.0325716	-1.93753	0.052681	0.347865	NS	NS
k__Bacteria.p__Actinobacteria.c__Actinobacteria.o__Coriobacteriales.f__Coriobacteriaceae.g__Eggerthella	454	340	16	438	-0.0057073	0.0122896	0.642593	0.832541	-0.00958743	0.0128228	0.455098	0.731407	benzodiazepine_derivatives_related	305	231	13	292	0.0180974	0.0117177	0.123551	0.48319	0.0158985	0.0146981	0.280396	0.664096	benzodiazepine_derivatives_related	1124	733	25	1099	0.00177048	0.00517263	0.732208	0.967516	-0.00073657	0.00535755	0.890676	0.987441	benzodiazepine_derivatives_related	6621.05	7283.1	37374.7	0.00441602	0.00312386	0.707392	0.479323	0.747783	NS	NS
k__Bacteria.p__Verrucomicrobia.c__Verrucomicrobiae.o__Verrucomicrobiales.f__Verrucomicrobiaceae.g__Akkermansia.s__Akkermansia_muciniphila.t__GCF_000020225	454	150	16	438	-0.00807532	0.0185613	0.663739	0.844842	-0.00109725	0.0196485	0.955495	0.987782	benzodiazepine_derivatives_related	305	188	13	292	-0.0173709	0.0292972	0.553694	0.78918	-0.00428597	0.0349635	0.902532	0.966999	benzodiazepine_derivatives_related	1124	752	25	1099	0.00953401	0.0238776	0.689759	0.967516	0.00299893	0.0248782	0.904074	0.987441	benzodiazepine_derivatives_related	2902.59	1165.06	1753.95	0.0131063	-0.00463021	-0.353282	0.723877	0.881039	NS	NS
k__Bacteria.p__Actinobacteria.c__Actinobacteria.o__Coriobacteriales.f__Coriobacteriaceae.g__Collinsella.s__Collinsella_aerofaciens.t__GCF_000169035	454	304	16	438	-0.00347385	0.0271558	0.898269	0.95439	-0.0141742	0.0284848	0.619038	0.828643	benzodiazepine_derivatives_related	305	265	13	292	0.0847638	0.0306535	0.00604435	0.197046	0.103378	0.0378647	0.00675714	0.456107	benzodiazepine_derivatives_related	1124	1013	25	1099	-0.00274958	0.0180691	0.879081	0.967516	-0.0001222	0.0186964	0.994786	0.99847	benzodiazepine_derivatives_related	1356.05	1064.24	3062.84	0.0135047	0.0140571	1.0409	0.29792	0.591459	NS	NS
k__Bacteria.p__Bacteroidetes.c__Bacteroidia.o__Bacteroidales	454	438	16	438	-0.0858256	0.0462953	0.0644297	0.330179	-0.0814382	0.0488168	0.0960561	0.563807	benzodiazepine_derivatives_related	305	300	13	292	-0.119144	0.0412591	0.00416588	0.197046	-0.111348	0.0499853	0.0267519	0.52778	benzodiazepine_derivatives_related	1124	1119	25	1099	0.00383396	0.027741	0.890103	0.967516	5.49281e-05	0.0286324	0.99847	0.99847	benzodiazepine_derivatives_related	466.579	587.437	1299.44	0.0206133	-0.0446372	-2.16546	0.0303525	0.315199	NS	NS
k__Bacteria.p__Bacteroidetes.c__Bacteroidia.o__Bacteroidales.f__Bacteroidaceae.g__Bacteroides.s__Bacteroides_vulgatus.t__Bacteroides_vulgatus_unclassified	454	340	16	438	-0.0480735	0.0232221	0.0390323	0.280858	-0.0381796	0.024584	0.121228	0.649555	benzodiazepine_derivatives_related	305	244	13	292	-0.0271206	0.0141868	0.0568855	0.403145	-0.0254653	0.0173822	0.144118	0.537697	benzodiazepine_derivatives_related	1124	939	25	1099	-0.00348672	0.00915926	0.703516	0.967516	-0.000534032	0.00956793	0.9555	0.99847	benzodiazepine_derivatives_related	1854.37	4968.6	11920.1	0.00730432	-0.0141631	-1.939	0.0525012	0.347865	NS	NS
k__Bacteria.p__Firmicutes.c__Clostridia.o__Clostridiales.f__Lachnospiraceae.g__Lachnospiraceae_noname.s__Lachnospiraceae_bacterium_7_1_58FAA.t__GCF_000242155	454	302	16	438	0.00405322	0.00324686	0.212574	0.52664	0.00445879	0.00345267	0.197319	0.695939	benzodiazepine_derivatives_related	305	186	13	292	-0.00355451	0.00246982	0.151182	0.48319	-0.00384583	0.00305891	0.209811	0.586819	benzodiazepine_derivatives_related	1124	826	25	1099	-0.000206579	0.00216084	0.923855	0.967516	-0.000144323	0.0022455	0.948766	0.99847	benzodiazepine_derivatives_related	94857.5	163934	214169	0.00145408	-0.000512667	-0.352572	0.724409	0.881039	NS	NS
k__Bacteria.p__Proteobacteria.c__Gammaproteobacteria.o__Enterobacteriales.f__Enterobacteriaceae.g__Escherichia.s__Escherichia_coli.t__Escherichia_coli_unclassified	454	260	16	438	0.0208298	0.0141244	0.141044	0.484252	0.0290858	0.0154024	0.0597511	0.517199	benzodiazepine_derivatives_related	305	163	13	292	0.00881853	0.00611157	0.150168	0.48319	0.00734762	0.0076211	0.335943	0.708629	benzodiazepine_derivatives_related	1124	625	25	1099	0.00120844	0.00506205	0.811364	0.967516	-0.000116497	0.00524948	0.982299	0.99847	benzodiazepine_derivatives_related	5012.57	26772.9	39025.4	0.00375794	0.0054747	1.45683	0.145162	0.430976	NS	NS
k__Bacteria.p__Actinobacteria.c__Actinobacteria.o__Bifidobacteriales.f__Bifidobacteriaceae.g__Bifidobacterium.s__Bifidobacterium_longum	454	369	16	438	-0.071916	0.0337574	0.0336995	0.280858	-0.06574	0.0364865	0.0723449	0.517199	benzodiazepine_derivatives_related	305	270	13	292	-0.0256939	0.040243	0.523662	0.78918	0.0359722	0.0508003	0.479506	0.821037	benzodiazepine_derivatives_related	1124	1026	25	1099	-0.0135522	0.0241742	0.57518	0.967516	-0.000912423	0.0249287	0.97081	0.99847	benzodiazepine_derivatives_related	877.531	617.474	1711.19	0.0176606	-0.0318646	-1.80428	0.0711876	0.355938	NS	NS
k__Bacteria.p__Actinobacteria.c__Actinobacteria.o__Bifidobacteriales.f__Bifidobacteriaceae.g__Bifidobacterium.s__Bifidobacterium_longum.t__Bifidobacterium_longum_unclassified	454	369	16	438	-0.0693878	0.033479	0.0387989	0.280858	-0.0626537	0.0362484	0.0846884	0.519679	benzodiazepine_derivatives_related	305	269	13	292	-0.0228068	0.0403171	0.572036	0.78918	0.0369397	0.0510554	0.470005	0.821037	benzodiazepine_derivatives_related	1124	1025	25	1099	-0.0117926	0.0239047	0.621886	0.967516	0.000348225	0.0246485	0.988731	0.99847	benzodiazepine_derivatives_related	892.184	615.209	1749.98	0.0175213	-0.029648	-1.69211	0.0906252	0.411248	NS	NS
k__Bacteria.p__Bacteroidetes.c__Bacteroidia.o__Bacteroidales.f__Rikenellaceae.g__Alistipes.s__Alistipes_finegoldii.t__GCF_000265365	454	193	16	438	-0.000992401	0.00510851	0.846062	0.95439	-0.000777978	0.00543673	0.886289	0.980729	benzodiazepine_derivatives_related	305	145	13	292	-0.00304561	0.00486877	0.532114	0.78918	-0.00363234	0.00605476	0.5491	0.836238	benzodiazepine_derivatives_related	1124	611	25	1099	-0.000576921	0.00340879	0.865635	0.967516	-0.000316018	0.00355732	0.929229	0.99847	benzodiazepine_derivatives_related	38318.8	42185.3	86059.9	0.00245025	-0.00129774	-0.529638	0.596363	0.829677	NS	NS
k__Bacteria.p__Bacteroidetes.c__Bacteroidia.o__Bacteroidales.f__Bacteroidaceae.g__Bacteroides.s__Bacteroides_xylanisolvens.t__Bacteroides_xylanisolvens_unclassified	454	186	16	438	-0.00076233	0.00450156	0.865604	0.95439	-0.00282703	0.00475411	0.552431	0.792824	benzodiazepine_derivatives_related	305	142	13	292	-0.00354738	0.00306073	0.247427	0.563657	-0.00191805	0.00368266	0.602943	0.856813	benzodiazepine_derivatives_related	1124	556	25	1099	0.000177899	0.00257642	0.944963	0.967516	-6.00351e-06	0.00269348	0.998222	0.99847	benzodiazepine_derivatives_related	49348.6	106746	150649	0.00180556	-0.00126975	-0.703243	0.481905	0.747783	NS	NS
k__Bacteria.p__Firmicutes.c__Erysipelotrichia.o__Erysipelotrichales.f__Erysipelotrichaceae.g__Coprobacillus	454	189	16	438	-0.0017881	0.00588576	0.761431	0.911946	-0.00548409	0.0061915	0.376323	0.695939	benzodiazepine_derivatives_related	305	82	13	292	-0.00213129	0.0086635	0.805845	0.949039	0.00295874	0.0106756	0.781883	0.921679	benzodiazepine_derivatives_related	1124	201	25	1099	0.00123677	0.00381474	0.745841	0.967516	2.06987e-05	0.0039134	0.995781	0.99847	benzodiazepine_derivatives_related	28866.6	13323.4	68718.1	0.00300275	4.48671e-05	0.014942	0.988078	0.995452	NS	NS
k__Bacteria.p__Firmicutes.c__Clostridia.o__Clostridiales.f__Lachnospiraceae.g__Roseburia.s__Roseburia_unclassified	454	140	16	438	0.00340271	0.00514846	0.509037	0.762286	0.00277794	0.00562199	0.621517	0.828643	benzodiazepine_derivatives_related	305	100	13	292	0.000197887	0.00708472	0.977736	0.977736	9.12806e-05	0.00889388	0.991819	0.991819	benzodiazepine_derivatives_related	1124	332	25	1099	0.00102378	0.00437824	0.815158	0.967516	-0.000242478	0.00455149	0.957524	0.99847	benzodiazepine_derivatives_related	37726.4	19923	52167.7	0.00301762	0.0016912	0.560442	0.575178	0.819536	NS	NS
Pathways
Pathways	N.IBD	non-zeros.IBD	Users.IBD	Non-users.IBD	Coef.IBD_univariate	SE.IBD_univariate	Pval.IBD_univariate	Qval.IBD_univariate	coeff.correcting.all.IBD_multivariate	SE.correcting_all.IBD_multivariate	pval.correcting.all.IBD_multivariate	qval.correcting.all.IBD_multivariate	drug.IBD	N.MIBS	non-zeros.MIBS	Users.MIBS	Non-users.MIBS	Coef.MIBS_univariate	SE.MIBS_univariate	Pval.MIBS_univariate	Qval.MIBS_univariate	coeff.correcting.all.MIBS_multivariate	SE.correcting_all.MIBS_multivariate	pval.correcting.all.MIBS_multivariate	qval.correcting.all.MIBS_multivariate	drug.MIBS	N.LLD	non-zeros.LLD	Users.LLD	Non-users.LLD	Coef.LLD_univariate	SE.LLD_univariate	Pval.LLD_univariate	Qval.LLD_univariate	coeff.correcting.all.LLD_multivariate	SE.correcting_all.LLD_multivariate	pval.correcting.all.LLD_multivariate	qval.correcting.all.LLD_multivariate	drug.LLD	inverse_var.ibd_univariate	inverse_var.mibs_univariate	inverse_var.lld_univariate	se_univariate	beta_univariate	Z_univariate	P_univariate	FDR_univariate	Het.Q_univariate	Het.I2_univariate
PWY.7282	454	436	16	438	-0.103606	0.226024	0.646917	0.778211	-0.0495001	0.242284	0.838226	0.888757	benzodiazepine_derivatives_related	305	288	13	292	-2.56218	0.531923	2.32515e-06	0.000704521	-2.66986	0.645357	4.73371e-05	0.0141538	benzodiazepine_derivatives_related	1124	1080	25	1099	0.167666	0.199657	0.401225	0.997426	0.171049	0.2081	0.411292	0.99105	benzodiazepine_derivatives_related	19.5746	3.5343	25.086	0.144046	-0.142702	-0.990671	0.321846	0.721114	NS	NS
PWY0.845	454	435	16	438	-0.269932	0.298339	0.366102	0.516664	-0.223816	0.316015	0.479231	0.630056	benzodiazepine_derivatives_related	305	284	13	292	-2.1894	0.550956	8.87871e-05	0.0134512	-2.29958	0.671193	0.000709912	0.106132	benzodiazepine_derivatives_related	1124	1074	25	1099	-0.207007	0.357756	0.562959	0.997426	-0.0973316	0.371292	0.793261	0.99105	benzodiazepine_derivatives_related	11.2351	3.29432	7.81313	0.21156	-0.530944	-2.50966	0.0120846	0.244053	NS	NS
GLUCUROCAT.PWY	454	453	16	438	-0.217339	0.169917	0.201553	0.340447	-0.138445	0.185474	0.455851	0.613961	benzodiazepine_derivatives_related	305	305	13	292	-0.520944	0.150117	0.000597904	0.036233	-0.583656	0.18386	0.00168195	0.134842	benzodiazepine_derivatives_related	1124	1122	25	1099	-0.0406355	0.0877203	0.643284	0.997426	0.0188214	0.0917796	0.837555	0.99105	benzodiazepine_derivatives_related	34.6358	44.3749	129.957	0.0691768	-0.171919	-2.48521	0.0129476	0.244053	NS	NS
GALACT.GLUCUROCAT.PWY	454	453	16	438	-0.207003	0.19325	0.284693	0.425553	-0.130801	0.209652	0.533061	0.681134	benzodiazepine_derivatives_related	305	303	13	292	-0.530079	0.175755	0.00278732	0.103866	-0.654194	0.212028	0.00225488	0.134842	benzodiazepine_derivatives_related	1124	1121	25	1099	-0.0601293	0.0942831	0.523767	0.997426	-0.00863915	0.0988698	0.930387	0.99105	benzodiazepine_derivatives_related	26.777	32.3731	112.495	0.0763282	-0.171677	-2.24919	0.0245001	0.289759	NS	NS
PWY.6385	454	454	16	438	-0.104869	0.0770176	0.17403	0.325208	-0.0348343	0.0817215	0.670157	0.779676	benzodiazepine_derivatives_related	305	305	13	292	-0.278423	0.0919423	0.00268108	0.103866	-0.34302	0.108764	0.00180391	0.134842	benzodiazepine_derivatives_related	1124	1123	25	1099	-0.0967343	0.0456952	0.0344872	0.997426	-0.0946073	0.0472081	0.0453181	0.99105	benzodiazepine_derivatives_related	168.586	118.296	478.916	0.0361362	-0.126591	-3.50316	0.000459766	0.081087	3.23354	0.381483
PYRIDOXSYN.PWY	454	449	16	438	4.9998e-05	0.281133	0.999858	0.999858	0.0386915	0.29441	0.895511	0.920132	benzodiazepine_derivatives_related	305	289	13	292	-1.76608	0.507922	0.000582403	0.036233	-1.80224	0.615371	0.00370101	0.159907	benzodiazepine_derivatives_related	1124	1084	25	1099	-0.27614	0.332094	0.405863	0.997426	-0.151503	0.344797	0.660462	0.99105	benzodiazepine_derivatives_related	12.6525	3.87619	9.06731	0.197658	-0.365248	-1.84788	0.0646197	0.430967	NS	NS
PWY.5177	454	436	16	438	-1.22508	0.439125	0.00550395	0.087178	-1.22951	0.45697	0.00743413	0.0932369	benzodiazepine_derivatives_related	305	305	13	292	-0.414954	0.142062	0.00377174	0.103866	-0.488305	0.166844	0.00374364	0.159907	benzodiazepine_derivatives_related	1124	1123	25	1099	-0.0433234	0.0737816	0.557201	0.997426	0.0171565	0.0762971	0.822128	0.99105	benzodiazepine_derivatives_related	5.1859	49.5504	183.698	0.0647614	-0.146257	-2.2584	0.0239206	0.289759	NS	NS
PWY.7237	454	449	16	438	-0.142503	0.205486	0.488374	0.634303	0.01917	0.217186	0.929711	0.94875	benzodiazepine_derivatives_related	305	305	13	292	0.643078	0.172342	0.00022811	0.0230392	0.574347	0.200308	0.00447497	0.167252	benzodiazepine_derivatives_related	1124	1124	25	1099	0.0996811	0.115873	0.389831	0.997426	0.10314	0.119515	0.38834	0.99105	benzodiazepine_derivatives_related	23.683	33.668	74.479	0.0870949	0.194951	2.23838	0.0251965	0.289759	NS	NS
GALACTUROCAT.PWY	454	453	16	438	-0.328082	0.193566	0.0908084	0.244321	-0.280205	0.209226	0.18127	0.351947	benzodiazepine_derivatives_related	305	304	13	292	-0.452309	0.181181	0.0130937	0.167011	-0.590285	0.218545	0.00736973	0.244839	benzodiazepine_derivatives_related	1124	1122	25	1099	-0.0475156	0.0937302	0.612298	0.997426	0.0385109	0.0973031	0.692344	0.99105	benzodiazepine_derivatives_related	26.6896	30.4632	113.826	0.0764767	-0.163434	-2.13704	0.032595	0.336065	NS	NS
ARGININE.SYN4.PWY	454	422	16	438	-1.6359	0.530648	0.00217988	0.0813514	-1.69527	0.562833	0.0027612	0.0932369	benzodiazepine_derivatives_related	305	281	13	292	-1.64233	0.573089	0.00445631	0.103866	-1.81845	0.695705	0.00946748	0.246409	benzodiazepine_derivatives_related	1124	1080	25	1099	-0.140713	0.341289	0.6802	0.997426	-0.0578952	0.352807	0.869684	0.99105	benzodiazepine_derivatives_related	3.5513	3.04478	8.58528	0.256652	-0.79164	-3.08449	0.00203904	0.173906	NS	NS
PWY.7242	454	453	16	438	-0.274523	0.180852	0.129758	0.272117	-0.192056	0.195849	0.327378	0.507458	benzodiazepine_derivatives_related	305	305	13	292	-0.438663	0.15697	0.00553387	0.119769	-0.506	0.194727	0.00988931	0.246409	benzodiazepine_derivatives_related	1124	1123	25	1099	-0.0680593	0.0870033	0.434228	0.997426	-0.0345337	0.0905889	0.703121	0.99105	benzodiazepine_derivatives_related	30.5741	40.5853	132.108	0.0701401	-0.173111	-2.46807	0.0135844	0.244053	NS	NS
GLUDEG.I.PWY	454	344	16	438	-0.915876	0.55616	0.10032	0.250784	-0.614233	0.59745	0.304533	0.489444	benzodiazepine_derivatives_related	305	244	13	292	-1.26402	0.542446	0.0204616	0.213789	-1.758	0.674154	0.0096338	0.246409	benzodiazepine_derivatives_related	1124	956	25	1099	-0.185076	0.391192	0.636228	0.997426	-0.00675143	0.406943	0.986766	0.99105	benzodiazepine_derivatives_related	3.23296	3.3985	6.53463	0.275595	-0.643028	-2.33323	0.0196358	0.266869	NS	NS
PWY.5154	454	454	16	438	0.056097	0.177993	0.752788	0.845321	0.141246	0.189151	0.455671	0.613961	benzodiazepine_derivatives_related	305	304	13	292	-0.521627	0.194054	0.0075997	0.143505	-0.569474	0.231257	0.0144507	0.3155	benzodiazepine_derivatives_related	1124	1122	25	1099	-0.214534	0.119762	0.0735132	0.997426	-0.209236	0.124476	0.0930661	0.99105	benzodiazepine_derivatives_related	31.5643	26.5555	69.7203	0.0884436	-0.211504	-2.3914	0.0167841	0.244053	NS	NS
PWY.5973	454	454	16	438	-0.0825802	0.102744	0.421984	0.575593	-0.127098	0.108277	0.241178	0.433645	benzodiazepine_derivatives_related	305	305	13	292	-0.298472	0.150688	0.0485405	0.313488	-0.438534	0.178699	0.0147726	0.3155	benzodiazepine_derivatives_related	1124	1124	25	1099	0.0317894	0.094437	0.736467	0.997426	-0.0221682	0.0973791	0.819963	0.99105	benzodiazepine_derivatives_related	94.7296	44.0397	112.129	0.0631323	-0.0693626	-1.09869	0.271905	0.688092	NS	NS
POLYAMSYN.PWY	454	451	16	438	-0.0715407	0.161583	0.658168	0.788834	0.0443729	0.171122	0.795536	0.868121	benzodiazepine_derivatives_related	305	302	13	292	-0.399005	0.17485	0.0232148	0.226906	-0.498579	0.208303	0.0174079	0.346997	benzodiazepine_derivatives_related	1124	1119	25	1099	-0.120079	0.105596	0.255721	0.997426	-0.0645404	0.109269	0.554877	0.99105	benzodiazepine_derivatives_related	38.301	32.7091	89.6825	0.0788864	-0.165285	-2.09523	0.0361503	0.358481	NS	NS
CITRULBIO.PWY	454	423	16	438	-1.30737	0.446743	0.00360697	0.0813514	-1.2963	0.456132	0.00471526	0.0932369	benzodiazepine_derivatives_related	305	293	13	292	-0.720965	0.250783	0.00434564	0.103866	-0.698368	0.297862	0.0198244	0.348676	benzodiazepine_derivatives_related	1124	1096	25	1099	-0.103797	0.161501	0.520554	0.997426	-0.0536743	0.168855	0.750645	0.99105	benzodiazepine_derivatives_related	5.01054	15.9002	38.3398	0.129913	-0.371198	-2.85727	0.00427298	0.244053	NS	NS
PWY.7456	454	333	16	438	-0.893149	0.768789	0.245965	0.387365	-0.694844	0.798744	0.384869	0.553344	benzodiazepine_derivatives_related	305	265	13	292	-1.11243	0.662373	0.0941098	0.406301	-1.86081	0.787954	0.0189243	0.348676	benzodiazepine_derivatives_related	1124	1045	25	1099	0.274304	0.40862	0.502173	0.997426	0.423772	0.42132	0.314728	0.99105	benzodiazepine_derivatives_related	1.69194	2.27926	5.98909	0.316857	-0.241344	-0.761679	0.446252	0.801952	NS	NS
PWY.5189	454	435	16	438	0.198341	0.215172	0.357189	0.506276	0.287789	0.225492	0.202668	0.38353	benzodiazepine_derivatives_related	305	301	13	292	0.478826	0.161356	0.00325154	0.103866	0.418696	0.188259	0.0270145	0.44129	benzodiazepine_derivatives_related	1124	1120	25	1099	0.1138	0.107572	0.290336	0.997426	0.0895652	0.113156	0.428821	0.99105	benzodiazepine_derivatives_related	21.5988	38.4087	86.4177	0.0826404	0.22202	2.68658	0.00721871	0.244053	NS	NS
PWY.5989	454	440	16	438	0.0682385	0.257086	0.790807	0.879874	0.259901	0.276693	0.348161	0.525759	benzodiazepine_derivatives_related	305	299	13	292	-0.440962	0.226838	0.0528815	0.327002	-0.630119	0.285191	0.0280418	0.44129	benzodiazepine_derivatives_related	1124	1115	25	1099	-0.180902	0.125166	0.148662	0.997426	-0.18422	0.130228	0.157486	0.99105	benzodiazepine_derivatives_related	15.1301	19.4343	63.8308	0.100812	-0.193957	-1.92394	0.0543617	0.405997	NS	NS
ASPASN.PWY	454	454	16	438	0.133666	0.108433	0.218352	0.356669	0.177008	0.115328	0.125633	0.282437	benzodiazepine_derivatives_related	305	305	13	292	-0.430595	0.148161	0.0039348	0.103866	-0.384179	0.177477	0.0313196	0.449634	benzodiazepine_derivatives_related	1124	1124	25	1099	-0.0267082	0.0763129	0.726418	0.997426	-0.0234708	0.0797542	0.768594	0.99105	benzodiazepine_derivatives_related	85.0513	45.5546	171.713	0.0575131	-0.0424494	-0.738082	0.460464	0.807891	NS	NS
PWY.5022	454	325	16	438	0.349804	0.582923	0.54876	0.685015	0.470951	0.630785	0.45574	0.613961	benzodiazepine_derivatives_related	305	211	13	292	-1.5853	0.594224	0.00805141	0.143505	-1.53807	0.729685	0.0359866	0.449634	benzodiazepine_derivatives_related	1124	899	25	1099	0.130995	0.428285	0.759768	0.997426	0.394969	0.443683	0.373554	0.99105	benzodiazepine_derivatives_related	2.94291	2.83204	5.45174	0.298452	-0.2446	-0.819563	0.412465	0.761278	NS	NS
PWY.4984	454	421	16	438	-1.39498	0.447324	0.00193769	0.0813514	-1.36169	0.455631	0.00297688	0.0932369	benzodiazepine_derivatives_related	305	293	13	292	-0.682869	0.257882	0.0085466	0.143868	-0.640942	0.306682	0.0376275	0.449634	benzodiazepine_derivatives_related	1124	1096	25	1099	-0.102064	0.165821	0.538349	0.997426	-0.0495361	0.173216	0.774951	0.99105	benzodiazepine_derivatives_related	4.99752	15.0369	36.3681	0.133153	-0.371464	-2.78976	0.00527476	0.244053	NS	NS
PWY.6507	454	453	16	438	-0.410362	0.188315	0.0298672	0.175759	-0.429718	0.204962	0.0366798	0.189091	benzodiazepine_derivatives_related	305	305	13	292	-0.372837	0.169243	0.0283647	0.239417	-0.427057	0.206151	0.0392804	0.449634	benzodiazepine_derivatives_related	1124	1123	25	1099	-0.0534778	0.0870363	0.539056	0.997426	-0.0119715	0.0911064	0.895482	0.99105	benzodiazepine_derivatives_related	28.1988	34.9123	132.008	0.0715897	-0.162197	-2.26565	0.0234726	0.289759	NS	NS
PWY.5005	454	354	16	438	1.05835	0.623727	0.0904429	0.244321	1.13836	0.665589	0.0879917	0.241554	benzodiazepine_derivatives_related	305	200	13	292	-1.21598	0.730121	0.0968739	0.407678	-1.83409	0.891339	0.0406024	0.449634	benzodiazepine_derivatives_related	1124	720	25	1099	-0.564054	0.571837	0.324156	0.997426	-0.612559	0.597729	0.305683	0.99105	benzodiazepine_derivatives_related	2.57046	1.8759	3.05812	0.365039	-0.171307	-0.469283	0.638868	0.861992	NS	NS
PWY0.162	454	453	16	438	0.0380145	0.0946088	0.688025	0.801058	0.109353	0.101908	0.283913	0.474245	benzodiazepine_derivatives_related	305	305	13	292	-0.162375	0.105044	0.12323	0.45535	-0.275195	0.129933	0.0351222	0.449634	benzodiazepine_derivatives_related	1124	1124	25	1099	-0.0133364	0.0596777	0.823208	0.997426	-0.0273192	0.0624605	0.661922	0.99105	benzodiazepine_derivatives_related	111.722	90.6266	280.786	0.0454952	-0.0294186	-0.646631	0.517871	0.808622	NS	NS
COBALSYN.PWY	454	444	16	438	-0.383699	0.172777	0.0269004	0.171952	-0.320333	0.183201	0.0811833	0.240335	benzodiazepine_derivatives_related	305	304	13	292	-0.150358	0.119146	0.207965	0.592644	-0.295039	0.141444	0.0379652	0.449634	benzodiazepine_derivatives_related	1124	1123	25	1099	-0.0745536	0.0745649	0.317601	0.997426	-0.0588423	0.0774672	0.447675	0.99105	benzodiazepine_derivatives_related	33.4986	70.4436	179.859	0.0593599	-0.12986	-2.18766	0.028694	0.316678	NS	NS
PWY0.1586	454	454	16	438	-0.0948539	0.172163	0.581947	0.721349	0.0437415	0.180171	0.808303	0.875662	benzodiazepine_derivatives_related	305	305	13	292	-0.261215	0.223721	0.24391	0.631664	-0.540543	0.257922	0.0370626	0.449634	benzodiazepine_derivatives_related	1124	1123	25	1099	-0.205556	0.132211	0.120288	0.997426	-0.179867	0.138847	0.19545	0.99105	benzodiazepine_derivatives_related	33.738	19.9797	57.2089	0.0949472	-0.181912	-1.91592	0.0553749	0.405997	NS	NS
GOLPDLCAT.PWY	454	447	16	438	-0.0757314	0.179974	0.674119	0.793367	-0.0831803	0.193383	0.667339	0.779432	benzodiazepine_derivatives_related	305	304	13	292	0.47559	0.156366	0.00256536	0.103866	0.36573	0.189179	0.0542868	0.488722	benzodiazepine_derivatives_related	1124	1120	25	1099	0.200274	0.108146	0.0643081	0.997426	0.250186	0.111694	0.0253017	0.99105	benzodiazepine_derivatives_related	30.8732	40.8993	85.5028	0.0797388	0.21769	2.73004	0.00633271	0.244053	NS	NS
PWY.1269	454	442	16	438	0.585428	0.27807	0.0358481	0.182262	0.789994	0.295178	0.00776124	0.0932369	benzodiazepine_derivatives_related	305	290	13	292	-1.21427	0.485289	0.0128797	0.167011	-1.08532	0.575791	0.0605389	0.488722	benzodiazepine_derivatives_related	1124	1076	25	1099	-0.42764	0.33113	0.196812	0.997426	-0.381023	0.343408	0.267449	0.99105	benzodiazepine_derivatives_related	12.9327	4.24619	9.12019	0.194998	-0.0564655	-0.28957	0.772145	0.930933	NS	NS
PWY.5188	454	453	16	438	-0.1802	0.0870433	0.0390202	0.183675	-0.165516	0.0915791	0.0714697	0.225943	benzodiazepine_derivatives_related	305	305	13	292	0.210619	0.0845002	0.0132286	0.167011	0.187744	0.100949	0.0640327	0.488722	benzodiazepine_derivatives_related	1124	1124	25	1099	0.0827666	0.0496331	0.0956831	0.997426	0.066505	0.0510784	0.193191	0.99105	benzodiazepine_derivatives_related	131.986	140.051	405.935	0.0384056	0.0579836	1.50977	0.131102	0.568591	NS	NS
PWY.7222	454	454	16	438	0.168886	0.0899375	0.0610742	0.212414	0.182712	0.0953512	0.0560616	0.210264	benzodiazepine_derivatives_related	305	305	13	292	-0.257323	0.105305	0.015124	0.183303	-0.23063	0.130136	0.0775144	0.488722	benzodiazepine_derivatives_related	1124	1124	25	1099	0.0349639	0.0549043	0.524375	0.997426	0.0390876	0.0569845	0.492902	0.99105	benzodiazepine_derivatives_related	123.628	90.1775	331.732	0.0428142	0.0169978	0.397014	0.691357	0.894873	NS	NS
PWY.6126	454	454	16	438	0.121439	0.0748558	0.105462	0.252315	0.13342	0.0792745	0.0931635	0.246512	benzodiazepine_derivatives_related	305	305	13	292	-0.227345	0.0943594	0.0165893	0.193329	-0.204916	0.11679	0.0804966	0.488722	benzodiazepine_derivatives_related	1124	1124	25	1099	0.0290599	0.0470034	0.536535	0.997426	0.034783	0.0488092	0.476227	0.99105	benzodiazepine_derivatives_related	178.463	112.313	452.629	0.0366764	0.0124992	0.340797	0.733256	0.920975	NS	NS
RHAMCAT.PWY	454	454	16	438	-0.294219	0.110256	0.00790429	0.0920285	-0.274308	0.116546	0.0190818	0.140115	benzodiazepine_derivatives_related	305	305	13	292	-0.283981	0.130253	0.0300259	0.239417	-0.278917	0.159889	0.0822508	0.488722	benzodiazepine_derivatives_related	1124	1124	25	1099	0.0234378	0.0722102	0.745562	0.997426	0.0546833	0.0747847	0.464811	0.99105	benzodiazepine_derivatives_related	82.2613	58.9416	191.78	0.0548011	-0.109454	-1.9973	0.045793	0.402709	NS	NS
PWY.7210	454	298	16	438	1.08335	0.704945	0.125069	0.266486	0.793668	0.751675	0.291672	0.481823	benzodiazepine_derivatives_related	305	196	13	292	-1.49517	0.680555	0.0287916	0.239417	-1.55003	0.81967	0.0597134	0.488722	benzodiazepine_derivatives_related	1124	711	25	1099	-0.145139	0.518941	0.779772	0.997426	-0.0127885	0.539911	0.981107	0.99105	benzodiazepine_derivatives_related	2.01229	2.1591	3.71334	0.356128	-0.201296	-0.565234	0.571915	0.822128	NS	NS
PWY.7198	454	298	16	438	1.07066	0.677644	0.114836	0.261794	0.790596	0.722177	0.274294	0.465379	benzodiazepine_derivatives_related	305	196	13	292	-1.40775	0.649229	0.0309243	0.240258	-1.44722	0.781089	0.0650242	0.488722	benzodiazepine_derivatives_related	1124	711	25	1099	-0.137511	0.494072	0.780817	0.997426	-0.0221567	0.513867	0.965616	0.99105	benzodiazepine_derivatives_related	2.17769	2.37249	4.09656	0.340074	-0.181759	-0.534469	0.593017	0.833853	NS	NS
PEPTIDOGLYCANSYN.PWY	454	454	16	438	-0.0586922	0.0330209	0.0761987	0.21983	-0.0674013	0.0345501	0.0517875	0.202408	benzodiazepine_derivatives_related	305	305	13	292	0.0650546	0.0305392	0.0340149	0.257663	0.0632795	0.0365932	0.0849951	0.488722	benzodiazepine_derivatives_related	1124	1124	25	1099	0.00317711	0.0195608	0.871003	0.997426	0.0113326	0.0201112	0.573217	0.99105	benzodiazepine_derivatives_related	917.109	1072.22	2613.54	0.0147396	0.0052639	0.357127	0.720997	0.917354	NS	NS
PWY.7184	454	454	16	438	0.146842	0.114033	0.198525	0.338844	0.153258	0.122688	0.212343	0.393302	benzodiazepine_derivatives_related	305	305	13	292	-0.31265	0.153396	0.0424173	0.306011	-0.32464	0.186314	0.0826014	0.488722	benzodiazepine_derivatives_related	1124	1123	25	1099	-0.0547827	0.0864619	0.526469	0.997426	-0.0928223	0.0899988	0.3026	0.99105	benzodiazepine_derivatives_related	76.9029	42.4981	133.767	0.0628486	-0.0368237	-0.585912	0.557935	0.808622	NS	NS
PWY.6121	454	454	16	438	0.0121645	0.0388862	0.754566	0.845321	-0.00889033	0.0412364	0.829416	0.885561	benzodiazepine_derivatives_related	305	305	13	292	0.0602525	0.0297043	0.0434582	0.306212	0.064256	0.0350622	0.0680562	0.488722	benzodiazepine_derivatives_related	1124	1124	25	1099	0.00381971	0.0199467	0.848172	0.997426	0.00837265	0.0205601	0.683922	0.99105	benzodiazepine_derivatives_related	661.315	1133.34	2513.37	0.0152356	0.0199469	1.30922	0.190459	0.639856	NS	NS
PWY.5484	454	454	16	438	0.281643	0.207009	0.174366	0.325208	0.276581	0.221775	0.213094	0.393302	benzodiazepine_derivatives_related	305	301	13	292	-0.543692	0.284706	0.0571533	0.343173	-0.673708	0.33686	0.0465488	0.488722	benzodiazepine_derivatives_related	1124	1122	25	1099	-0.0194167	0.177121	0.912728	0.997426	-0.0541323	0.183536	0.768097	0.99105	benzodiazepine_derivatives_related	23.3358	12.3369	31.8756	0.121673	-0.0111628	-0.0917445	0.926901	0.971497	NS	NS
PWY.5840	454	258	16	438	1.3137	0.715426	0.0669981	0.214803	1.56267	0.763398	0.0413173	0.200914	benzodiazepine_derivatives_related	305	143	13	292	-1.30282	0.72827	0.0746431	0.360614	-1.78292	0.899515	0.0485056	0.488722	benzodiazepine_derivatives_related	1124	582	25	1099	0.704046	0.557528	0.206924	0.997426	0.79859	0.577252	0.166818	0.99105	benzodiazepine_derivatives_related	1.95376	1.88545	3.21712	0.376453	0.336614	0.894172	0.37123	0.733266	NS	NS
PWY.7208	454	454	16	438	0.1877	0.0935681	0.0454689	0.199638	0.187449	0.100568	0.0630757	0.216051	benzodiazepine_derivatives_related	305	305	13	292	0.187441	0.102542	0.0685584	0.360614	0.223178	0.126867	0.0797092	0.488722	benzodiazepine_derivatives_related	1124	1124	25	1099	0.0181872	0.0632551	0.773767	0.997426	-0.00918335	0.0658689	0.889146	0.99105	benzodiazepine_derivatives_related	114.221	95.1035	249.924	0.0466634	0.095397	2.04437	0.0409175	0.382323	NS	NS
GLYCOLYSIS	454	454	16	438	0.315698	0.213717	0.140354	0.284194	0.326379	0.22899	0.154865	0.320654	benzodiazepine_derivatives_related	305	301	13	292	-0.545915	0.294482	0.0647709	0.360614	-0.67918	0.34996	0.0533752	0.488722	benzodiazepine_derivatives_related	1124	1122	25	1099	-0.00887534	0.18619	0.961989	0.997426	-0.0470738	0.193053	0.807402	0.99105	benzodiazepine_derivatives_related	21.8939	11.5314	28.846	0.126723	0.0057918	0.0457043	0.963546	0.979933	NS	NS
DENOVOPURINE2.PWY	454	454	16	438	0.0811921	0.0719942	0.260045	0.400957	0.0769238	0.0758298	0.311003	0.489444	benzodiazepine_derivatives_related	305	305	13	292	-0.179488	0.0992148	0.0714524	0.360614	-0.210155	0.120965	0.0835069	0.488722	benzodiazepine_derivatives_related	1124	1123	25	1099	-0.0125553	0.0509598	0.805437	0.997426	-0.0198057	0.0530984	0.709222	0.99105	benzodiazepine_derivatives_related	192.933	101.589	385.074	0.0383597	-0.0108949	-0.28402	0.776395	0.932298	NS	NS
PWY.6277	454	454	16	438	0.000198645	0.0400163	0.996042	0.999858	-0.0126746	0.0419442	0.762677	0.844595	benzodiazepine_derivatives_related	305	305	13	292	0.0580235	0.032058	0.071364	0.360614	0.0706214	0.0381991	0.0656762	0.488722	benzodiazepine_derivatives_related	1124	1124	25	1099	0.00156342	0.0201509	0.938172	0.997426	0.0120573	0.0207438	0.561195	0.99105	benzodiazepine_derivatives_related	624.491	973.03	2462.69	0.0156937	0.0148842	0.948416	0.342918	0.721114	NS	NS
PWY.3841	454	454	16	438	0.111452	0.0745649	0.135721	0.281816	0.0416825	0.0786861	0.596598	0.725133	benzodiazepine_derivatives_related	305	305	13	292	-0.187707	0.107781	0.0826205	0.379303	-0.247987	0.127977	0.0537246	0.488722	benzodiazepine_derivatives_related	1124	1124	25	1099	0.0351355	0.0644824	0.585941	0.997426	0.00650296	0.0666753	0.922322	0.99105	benzodiazepine_derivatives_related	179.859	86.0831	240.501	0.044436	0.0243608	0.548223	0.583539	0.82962	NS	NS
PWY.7383	454	427	16	438	-0.540733	0.482673	0.263205	0.400957	-0.889501	0.515466	0.085193	0.240686	benzodiazepine_derivatives_related	305	302	13	292	-0.322481	0.196614	0.102068	0.416756	-0.437815	0.247198	0.0777507	0.488722	benzodiazepine_derivatives_related	1124	1123	25	1099	-0.0698818	0.0947631	0.461014	0.997426	-0.0633766	0.0983035	0.519259	0.99105	benzodiazepine_derivatives_related	4.29233	25.8685	111.358	0.0840607	-0.130336	-1.5505	0.121021	0.568591	NS	NS
PWY.6897	454	453	16	438	-0.152614	0.135609	0.261052	0.400957	-0.0907487	0.143653	0.527941	0.677486	benzodiazepine_derivatives_related	305	303	13	292	-0.484764	0.302914	0.110628	0.418045	-0.603985	0.346286	0.0823469	0.488722	benzodiazepine_derivatives_related	1124	1117	25	1099	-0.106628	0.151114	0.480581	0.997426	-0.0759845	0.156341	0.627056	0.99105	benzodiazepine_derivatives_related	54.378	10.8984	43.7915	0.0957528	-0.167339	-1.74762	0.0805301	0.503001	NS	NS
PWY.7539	454	435	16	438	-0.039623	0.220939	0.857759	0.90495	0.0390531	0.235215	0.868222	0.907687	benzodiazepine_derivatives_related	305	300	13	292	0.274392	0.203753	0.179142	0.583658	0.456612	0.245815	0.0643953	0.488722	benzodiazepine_derivatives_related	1124	1111	25	1099	0.0862347	0.126825	0.49668	0.997426	0.117735	0.13177	0.371803	0.99105	benzodiazepine_derivatives_related	20.4859	24.0876	62.1717	0.096789	0.104539	1.08008	0.280108	0.688092	NS	NS
ARG.POLYAMINE.SYN	454	440	16	438	0.136621	0.185625	0.462134	0.605042	0.264238	0.198153	0.183161	0.353323	benzodiazepine_derivatives_related	305	298	13	292	-0.237177	0.182421	0.194591	0.589612	-0.416722	0.223805	0.0637694	0.488722	benzodiazepine_derivatives_related	1124	1111	25	1099	-0.0826182	0.101997	0.418116	0.997426	-0.0451781	0.105831	0.669548	0.99105	benzodiazepine_derivatives_related	29.0221	30.0504	96.1217	0.0802716	-0.0715467	-0.891308	0.372764	0.733266	NS	NS
PWY.5097	454	454	16	438	-0.0779834	0.0389558	0.0459289	0.199638	-0.074695	0.0414509	0.0723175	0.225943	benzodiazepine_derivatives_related	305	305	13	292	-0.049572	0.0406493	0.223661	0.596787	-0.0869835	0.048347	0.073196	0.488722	benzodiazepine_derivatives_related	1124	1124	25	1099	0.00217025	0.0229532	0.924688	0.997426	0.00413855	0.0237469	0.86168	0.99105	benzodiazepine_derivatives_related	658.956	605.193	1898.07	0.0177829	-0.024435	-1.37407	0.16942	0.610319	NS	NS
PWY.5367	454	400	16	438	-0.698845	0.662651	0.292181	0.429059	-0.680808	0.706726	0.33597	0.515154	benzodiazepine_derivatives_related	305	296	13	292	-0.343617	0.280431	0.221468	0.596787	-0.630652	0.345206	0.0689041	0.488722	benzodiazepine_derivatives_related	1124	1107	25	1099	-0.190695	0.180983	0.292271	0.997426	-0.231476	0.189327	0.221746	0.99105	benzodiazepine_derivatives_related	2.27735	12.7159	30.5299	0.148212	-0.258831	-1.74635	0.0807494	0.503001	NS	NS
PWY.6629	454	169	16	438	2.02276	0.723856	0.00542742	0.087178	2.13289	0.777515	0.00635979	0.0932369	benzodiazepine_derivatives_related	305	90	13	292	-0.684247	0.692288	0.323767	0.720257	-1.58	0.832256	0.0587263	0.488722	benzodiazepine_derivatives_related	1124	301	25	1099	0.304322	0.510752	0.551409	0.997426	0.473108	0.525046	0.367748	0.99105	benzodiazepine_derivatives_related	1.90852	2.08654	3.83336	0.357407	0.45978	1.28643	0.198293	0.644359	NS	NS
PWY.7228	454	454	16	438	0.188907	0.118411	0.111355	0.259298	0.198875	0.12705	0.118305	0.277956	benzodiazepine_derivatives_related	305	305	13	292	-0.329463	0.159079	0.0392127	0.289792	-0.329954	0.193691	0.0896504	0.499583	benzodiazepine_derivatives_related	1124	1123	25	1099	-0.0588125	0.0881581	0.504831	0.997426	-0.108051	0.091566	0.23825	0.99105	benzodiazepine_derivatives_related	71.3213	39.5163	128.67	0.0646161	-0.0297003	-0.459642	0.645773	0.861992	NS	NS
PWY.841	454	454	16	438	0.0588918	0.076493	0.44178	0.59104	0.0433001	0.0806417	0.591611	0.722006	benzodiazepine_derivatives_related	305	305	13	292	-0.211687	0.11749	0.0725995	0.360614	-0.241197	0.141842	0.0902258	0.499583	benzodiazepine_derivatives_related	1124	1123	25	1099	-0.025636	0.0620819	0.679732	0.997426	-0.0418586	0.0648306	0.518638	0.99105	benzodiazepine_derivatives_related	170.906	72.4435	259.46	0.0445963	-0.0237106	-0.531672	0.594953	0.833853	NS	NS
PWY.6545	454	452	16	438	-0.126791	0.103368	0.220649	0.356669	-0.122403	0.109463	0.264174	0.457837	benzodiazepine_derivatives_related	305	305	13	292	-0.275196	0.144469	0.0577617	0.343173	-0.297219	0.175718	0.0919351	0.499793	benzodiazepine_derivatives_related	1124	1123	25	1099	-0.0435734	0.0799299	0.585763	0.997426	-0.0784211	0.0832995	0.346695	0.99105	benzodiazepine_derivatives_related	93.5899	47.9126	156.524	0.0579258	-0.106943	-1.84621	0.0648613	0.430967	NS	NS
PWY.6588	454	429	16	438	-0.529496	0.40822	0.195285	0.336841	-0.436655	0.420478	0.299682	0.489444	benzodiazepine_derivatives_related	305	302	13	292	0.413678	0.188445	0.0289348	0.239417	0.384647	0.230793	0.0968003	0.516845	benzodiazepine_derivatives_related	1124	1115	25	1099	0.0946001	0.111217	0.395182	0.997426	0.136167	0.115407	0.23831	0.99105	benzodiazepine_derivatives_related	6.00082	28.1598	80.8462	0.0932477	0.140164	1.50313	0.132805	0.568591	NS	NS
PWY.7323	454	381	16	438	0.0450005	0.590797	0.939319	0.958648	0.257162	0.620979	0.679008	0.783874	benzodiazepine_derivatives_related	305	230	13	292	-1.48001	0.643062	0.0220531	0.222736	-1.28359	0.779622	0.100866	0.529103	benzodiazepine_derivatives_related	1124	837	25	1099	-0.148801	0.489503	0.761196	0.997426	-0.141785	0.508577	0.780461	0.99105	benzodiazepine_derivatives_related	2.86499	2.41821	4.17339	0.325187	-0.430499	-1.32385	0.185552	0.639856	NS	NS
P162.PWY	454	326	16	438	-0.62625	0.619199	0.31239	0.456462	-0.475942	0.656324	0.46878	0.6202	benzodiazepine_derivatives_related	305	203	13	292	-1.67122	0.617947	0.00723477	0.143505	-1.22118	0.748322	0.103894	0.535593	benzodiazepine_derivatives_related	1124	904	25	1099	-0.346242	0.433144	0.424246	0.997426	-0.0310207	0.447873	0.944794	0.99105	benzodiazepine_derivatives_related	2.60819	2.61877	5.3301	0.307772	-0.744092	-2.41768	0.01562	0.244053	NS	NS
PWY.6125	454	454	16	438	0.174774	0.107265	0.103957	0.252315	0.174715	0.115464	0.131038	0.29239	benzodiazepine_derivatives_related	305	305	13	292	-0.258527	0.138435	0.0628176	0.360614	-0.273254	0.168517	0.106104	0.537714	benzodiazepine_derivatives_related	1124	1123	25	1099	-0.0312186	0.0754067	0.678952	0.997426	-0.0679064	0.0783454	0.38627	0.99105	benzodiazepine_derivatives_related	86.9128	52.1802	175.865	0.0563473	-0.012034	-0.213568	0.830884	0.934827	NS	NS
PWY66.400	454	453	16	438	0.540331	0.233018	0.0208697	0.151631	0.469877	0.250247	0.0611729	0.216051	benzodiazepine_derivatives_related	305	300	13	292	-0.259349	0.299294	0.386905	0.769812	-0.542451	0.346562	0.118749	0.591765	benzodiazepine_derivatives_related	1124	1118	25	1099	0.0449143	0.181409	0.804501	0.997426	-0.0372113	0.186599	0.841973	0.99105	benzodiazepine_derivatives_related	18.4171	11.1636	30.3866	0.129135	0.140424	1.08742	0.276851	0.688092	NS	NS
PWY.7229	454	454	16	438	0.123481	0.0676222	0.0685277	0.214803	0.136864	0.0717184	0.0570697	0.210264	benzodiazepine_derivatives_related	305	305	13	292	-0.187115	0.0857323	0.0298524	0.239417	-0.164414	0.106167	0.122671	0.60129	benzodiazepine_derivatives_related	1124	1124	25	1099	0.0175642	0.0418378	0.6747	0.997426	0.0211796	0.0433198	0.625003	0.99105	benzodiazepine_derivatives_related	218.686	136.054	571.299	0.0328614	0.0125052	0.380544	0.703542	0.906719	NS	NS
P461.PWY	454	453	16	438	0.308448	0.195189	0.114776	0.261794	0.160192	0.211974	0.450271	0.613961	benzodiazepine_derivatives_related	305	305	13	292	0.515192	0.217	0.0182247	0.197217	0.399601	0.268555	0.137957	0.635988	benzodiazepine_derivatives_related	1124	1123	25	1099	0.320724	0.151562	0.0345564	0.997426	0.31882	0.157265	0.0428814	0.99105	benzodiazepine_derivatives_related	26.2476	21.2364	43.5328	0.104819	0.362558	3.4589	0.000542388	0.081087	0.647784	0
PWY.5676	454	409	16	438	0.197666	0.521591	0.704896	0.812	0.0711122	0.541122	0.895513	0.920132	benzodiazepine_derivatives_related	305	266	13	292	-1.30364	0.589603	0.0277916	0.239417	-1.05616	0.709477	0.137774	0.635988	benzodiazepine_derivatives_related	1124	1033	25	1099	-0.332424	0.390525	0.394827	0.997426	-0.173713	0.405819	0.668696	0.99105	benzodiazepine_derivatives_related	3.67569	2.87661	6.55696	0.276192	-0.39691	-1.43708	0.150695	0.568591	NS	NS
PWY.7013	454	117	16	438	1.54587	0.558703	0.00589892	0.087178	1.61351	0.591957	0.00669994	0.0932369	benzodiazepine_derivatives_related	305	66	13	292	0.578014	0.437823	0.187792	0.586609	0.805336	0.541634	0.138258	0.635988	benzodiazepine_derivatives_related	1124	221	25	1099	0.110454	0.348161	0.751115	0.997426	-0.0812403	0.361953	0.82245	0.99105	benzodiazepine_derivatives_related	3.2036	5.21678	8.24974	0.244924	0.532626	2.17466	0.0296555	0.316678	NS	NS
HISDEG.PWY	454	447	16	438	0.346225	0.255644	0.176348	0.326645	0.278093	0.27258	0.308261	0.489444	benzodiazepine_derivatives_related	305	300	13	292	-0.407633	0.337309	0.227835	0.598949	-0.634242	0.423398	0.135356	0.635988	benzodiazepine_derivatives_related	1124	1113	25	1099	-0.0384372	0.18868	0.838613	0.997426	-0.038239	0.197993	0.846892	0.99105	benzodiazepine_derivatives_related	15.3013	8.78909	28.0897	0.138435	0.0121751	0.0879479	0.929918	0.971497	NS	NS
PWY.6901	454	449	16	438	0.410862	0.170996	0.0167005	0.129627	0.364071	0.183629	0.0481221	0.202408	benzodiazepine_derivatives_related	305	298	13	292	-0.474431	0.239906	0.0489271	0.313488	-0.418912	0.286312	0.144663	0.636076	benzodiazepine_derivatives_related	1124	1116	25	1099	-0.072235	0.135421	0.593858	0.997426	-0.0924748	0.141102	0.512368	0.99105	benzodiazepine_derivatives_related	34.2003	17.3747	54.529	0.0970809	0.0176206	0.181505	0.855972	0.944411	NS	NS
PWY.7197	454	454	16	438	0.247201	0.133242	0.0642299	0.213884	0.246159	0.141665	0.0830555	0.240686	benzodiazepine_derivatives_related	305	305	13	292	-0.3191	0.181493	0.0797404	0.371713	-0.322094	0.221331	0.146787	0.636076	benzodiazepine_derivatives_related	1124	1123	25	1099	-0.0644158	0.108179	0.55166	0.997426	-0.128944	0.11264	0.252571	0.99105	benzodiazepine_derivatives_related	56.327	30.3585	85.4503	0.0762192	-0.00736437	-0.096621	0.923027	0.971497	NS	NS
X1CMET2.PWY	454	454	16	438	0.0627014	0.0748231	0.402495	0.558355	-0.0153203	0.0796832	0.847633	0.895556	benzodiazepine_derivatives_related	305	305	13	292	-0.163973	0.0956108	0.0873914	0.383762	-0.168282	0.114102	0.141456	0.636076	benzodiazepine_derivatives_related	1124	1124	25	1099	0.0095079	0.0539306	0.860091	0.997426	-0.0118975	0.0559699	0.831703	0.99105	benzodiazepine_derivatives_related	178.619	109.392	343.818	0.0397832	-0.00548986	-0.137994	0.890245	0.962965	NS	NS
PWY.7003	454	423	16	438	-0.698681	0.441287	0.114079	0.261794	-0.666252	0.451228	0.140594	0.305127	benzodiazepine_derivatives_related	305	296	13	292	-0.20806	0.21874	0.342316	0.731658	-0.37985	0.260369	0.145835	0.636076	benzodiazepine_derivatives_related	1124	1105	25	1099	0.00191694	0.131136	0.98834	0.997426	-0.0270386	0.13722	0.84383	0.99105	benzodiazepine_derivatives_related	5.13521	20.8998	58.1512	0.108988	-0.0929466	-0.852814	0.393763	0.749905	NS	NS
COLANSYN.PWY	454	389	16	438	-0.13587	0.589125	0.81771	0.890744	0.106654	0.616373	0.862713	0.905532	benzodiazepine_derivatives_related	305	232	13	292	-1.21377	0.683329	0.0767104	0.363176	-1.18422	0.829558	0.15461	0.660405	benzodiazepine_derivatives_related	1124	853	25	1099	-0.204633	0.517095	0.692376	0.997426	-0.186061	0.537592	0.729334	0.99105	benzodiazepine_derivatives_related	2.88128	2.14161	3.73989	0.337815	-0.428654	-1.2689	0.204476	0.644359	NS	NS
PWY0.1298	454	453	16	438	0.0230211	0.188082	0.902639	0.925347	0.0291226	0.197003	0.882554	0.916263	benzodiazepine_derivatives_related	305	304	13	292	0.499268	0.209186	0.01763	0.197217	0.354017	0.256787	0.169186	0.664064	benzodiazepine_derivatives_related	1124	1124	25	1099	0.230022	0.13655	0.092361	0.997426	0.248986	0.141562	0.0788872	0.99105	benzodiazepine_derivatives_related	28.2687	22.8525	53.6307	0.0977055	0.232898	2.38367	0.0171409	0.244053	NS	NS
PWY0.166	454	454	16	438	0.0514169	0.0836818	0.53925	0.676136	0.0579936	0.0894169	0.51699	0.666293	benzodiazepine_derivatives_related	305	305	13	292	-0.218435	0.121495	0.07321	0.360614	-0.208968	0.14835	0.16013	0.664064	benzodiazepine_derivatives_related	1124	1123	25	1099	-0.0524854	0.0666294	0.431028	0.997426	-0.0808802	0.069498	0.244774	0.99105	benzodiazepine_derivatives_related	142.803	67.7458	225.252	0.0479023	-0.0442358	-0.923459	0.355768	0.723637	NS	NS
PWY66.399	454	425	16	438	-0.0703789	0.451143	0.876104	0.909585	-0.403657	0.482303	0.403132	0.568568	benzodiazepine_derivatives_related	305	295	13	292	-0.390222	0.244235	0.1112	0.418045	-0.396202	0.289509	0.172355	0.664064	benzodiazepine_derivatives_related	1124	1116	25	1099	-0.0681586	0.135027	0.613816	0.997426	-0.0848888	0.140081	0.544645	0.99105	benzodiazepine_derivatives_related	4.91329	16.7642	54.848	0.114313	-0.138854	-1.21468	0.224487	0.684915	NS	NS
PWY.5030	454	434	16	438	0.60914	0.387819	0.116978	0.262785	0.322737	0.421912	0.444762	0.613961	benzodiazepine_derivatives_related	305	294	13	292	-0.392867	0.282695	0.165695	0.565659	-0.48942	0.351659	0.165226	0.664064	benzodiazepine_derivatives_related	1124	1102	25	1099	0.0732824	0.177858	0.680401	0.997426	0.111569	0.184707	0.545953	0.99105	benzodiazepine_derivatives_related	6.6488	12.513	31.612	0.14034	0.0285717	0.20359	0.838674	0.937429	NS	NS
PWY.5505	454	230	16	438	-0.403598	0.609179	0.507981	0.646883	-0.210721	0.645945	0.744429	0.833648	benzodiazepine_derivatives_related	305	159	13	292	-0.827832	0.598929	0.16795	0.565659	-1.0226	0.739229	0.167732	0.664064	benzodiazepine_derivatives_related	1124	608	25	1099	0.325462	0.47742	0.495564	0.997426	0.348797	0.49824	0.484043	0.99105	benzodiazepine_derivatives_related	2.6947	2.78772	4.38732	0.318308	-0.19934	-0.62625	0.531151	0.808622	NS	NS
HEMESYN2.PWY	454	439	16	438	0.796517	0.373595	0.0335602	0.181897	0.732582	0.394082	0.0637728	0.216051	benzodiazepine_derivatives_related	305	284	13	292	-0.455215	0.426702	0.286916	0.67392	-0.732123	0.525263	0.164543	0.664064	benzodiazepine_derivatives_related	1124	1057	25	1099	0.200892	0.309939	0.51701	0.997426	0.17636	0.323141	0.585337	0.99105	benzodiazepine_derivatives_related	7.16468	5.49225	10.4099	0.208212	0.229676	1.10309	0.269989	0.688092	NS	NS
PWY.7196	454	442	16	438	0.0223963	0.137068	0.870286	0.909337	-0.0186392	0.150433	0.901458	0.923068	benzodiazepine_derivatives_related	305	305	13	292	-0.0917024	0.122049	0.453034	0.804452	-0.205682	0.150618	0.173234	0.664064	benzodiazepine_derivatives_related	1124	1121	25	1099	0.00513169	0.0657958	0.937847	0.997426	-0.0244876	0.0686901	0.721542	0.99105	benzodiazepine_derivatives_related	53.2269	67.132	230.995	0.0533491	-0.0107546	-0.20159	0.840238	0.937429	NS	NS
PWY.6147	454	436	16	438	-0.00326195	0.237279	0.989038	0.998224	0.0901013	0.252756	0.721686	0.820472	benzodiazepine_derivatives_related	305	301	13	292	0.164435	0.248817	0.509226	0.825062	0.420234	0.306107	0.171015	0.664064	benzodiazepine_derivatives_related	1124	1114	25	1099	-0.0457584	0.163392	0.77949	0.997426	-0.0224359	0.169229	0.894553	0.99105	benzodiazepine_derivatives_related	17.7616	16.1525	37.4575	0.118369	0.0123873	0.10465	0.916653	0.971497	NS	NS
HSERMETANA.PWY	454	447	16	438	-0.22895	0.174202	0.189464	0.330296	-0.26643	0.180678	0.141142	0.305127	benzodiazepine_derivatives_related	305	305	13	292	-0.144635	0.125439	0.249851	0.641568	-0.211115	0.155865	0.176785	0.6691	benzodiazepine_derivatives_related	1124	1124	25	1099	0.00474113	0.078962	0.952132	0.997426	-0.0156305	0.0821273	0.849094	0.99105	benzodiazepine_derivatives_related	32.953	63.553	160.385	0.0623915	-0.0621903	-0.996775	0.318874	0.721114	NS	NS
PWY.6386	454	454	16	438	-0.0636931	0.0331231	0.0551471	0.202	-0.0754721	0.0343904	0.0287823	0.165498	benzodiazepine_derivatives_related	305	305	13	292	0.0542149	0.0330618	0.102148	0.416756	0.0535769	0.0400765	0.182477	0.682007	benzodiazepine_derivatives_related	1124	1124	25	1099	0.00231197	0.0214175	0.914057	0.997426	0.00949064	0.0220644	0.667186	0.99105	benzodiazepine_derivatives_related	911.46	914.847	2180.04	0.0157989	-0.000852458	-0.0539569	0.956969	0.979933	NS	NS
FAO.PWY	454	389	16	438	-0.992449	0.545333	0.0694573	0.214803	-0.818273	0.577873	0.157557	0.320654	benzodiazepine_derivatives_related	305	288	13	292	-0.702952	0.440701	0.111755	0.418045	-0.729378	0.549577	0.185601	0.685121	benzodiazepine_derivatives_related	1124	1088	25	1099	-0.168256	0.168373	0.317872	0.997426	-0.0988392	0.17614	0.574823	0.99105	benzodiazepine_derivatives_related	3.36261	5.14888	35.2738	0.151125	-0.294429	-1.94825	0.0513847	0.405997	NS	NS
P441.PWY	454	449	16	438	0.271469	0.162852	0.0962484	0.249877	0.284241	0.174514	0.104171	0.261742	benzodiazepine_derivatives_related	305	300	13	292	-0.315754	0.170875	0.0656327	0.360614	-0.273225	0.208257	0.190699	0.695352	benzodiazepine_derivatives_related	1124	1117	25	1099	-0.0140757	0.114538	0.902216	0.997426	0.0165206	0.119352	0.889936	0.99105	benzodiazepine_derivatives_related	37.7062	34.2486	76.2262	0.0821493	-0.0111421	-0.135633	0.892112	0.962965	NS	NS
PWY.6595	454	427	16	438	-0.529818	0.431829	0.220514	0.356669	-0.621712	0.454393	0.172016	0.339579	benzodiazepine_derivatives_related	305	299	13	292	0.472631	0.182427	0.0100629	0.160476	0.279093	0.214514	0.194421	0.700384	benzodiazepine_derivatives_related	1124	1117	25	1099	0.211548	0.123372	0.0866782	0.997426	0.171045	0.12693	0.17809	0.99105	benzodiazepine_derivatives_related	5.3626	30.0485	65.7002	0.0994489	0.249818	2.51202	0.0120042	0.244053	NS	NS
PWY.7204	454	207	16	438	1.4202	0.667918	0.0340359	0.181897	1.53659	0.712127	0.0315466	0.172059	benzodiazepine_derivatives_related	305	113	13	292	-0.739786	0.660311	0.263462	0.659744	-1.03021	0.798232	0.197966	0.704664	benzodiazepine_derivatives_related	1124	429	25	1099	-0.0223717	0.50743	0.964842	0.997426	0.129218	0.524251	0.805357	0.99105	benzodiazepine_derivatives_related	2.24158	2.29353	3.88371	0.344647	0.166281	0.482468	0.629473	0.859418	NS	NS
PWY.6531	454	310	16	438	-0.484374	0.648768	0.455702	0.602961	-0.851701	0.694613	0.220869	0.402681	benzodiazepine_derivatives_related	305	197	13	292	-1.21895	0.618474	0.0496614	0.313488	-0.972517	0.762084	0.203032	0.705889	benzodiazepine_derivatives_related	1124	747	25	1099	-0.077885	0.447568	0.861883	0.997426	0.0674785	0.467128	0.885169	0.99105	benzodiazepine_derivatives_related	2.37586	2.61431	4.99208	0.316509	-0.473472	-1.49592	0.134674	0.568591	NS	NS
PWY.6387	454	454	16	438	-0.0567242	0.0329445	0.0858199	0.241184	-0.0668447	0.0342273	0.0515365	0.202408	benzodiazepine_derivatives_related	305	305	13	292	0.0531695	0.0327557	0.105649	0.418045	0.0507174	0.0396131	0.201615	0.705889	benzodiazepine_derivatives_related	1124	1124	25	1099	-0.00011205	0.0207153	0.995685	0.997426	0.00632181	0.0213478	0.767185	0.99105	benzodiazepine_derivatives_related	921.369	932.02	2330.32	0.0154603	-0.000709887	-0.0459166	0.963377	0.979933	NS	NS
PWY.4981	454	454	16	438	0.137622	0.170007	0.418668	0.57347	0.0407467	0.180702	0.821715	0.883787	benzodiazepine_derivatives_related	305	305	13	292	0.208824	0.163537	0.202626	0.589864	0.258543	0.205518	0.209507	0.720028	benzodiazepine_derivatives_related	1124	1124	25	1099	-0.0345073	0.100294	0.730866	0.997426	-0.079807	0.104626	0.445763	0.99105	benzodiazepine_derivatives_related	34.5994	37.391	99.4142	0.0763816	0.05332	0.698074	0.485131	0.808622	NS	NS
FUCCAT.PWY	454	397	16	438	0.442029	0.540246	0.413688	0.56904	0.939484	0.569768	0.0999614	0.259274	benzodiazepine_derivatives_related	305	293	13	292	-0.361266	0.27349	0.187585	0.586609	-0.41056	0.331989	0.217375	0.738582	benzodiazepine_derivatives_related	1124	1101	25	1099	0.0070142	0.172426	0.967559	0.997426	0.00688865	0.177066	0.968974	0.99105	benzodiazepine_derivatives_related	3.42624	13.3696	33.6352	0.140816	-0.0610648	-0.433651	0.664542	0.879195	NS	NS
PWY.5136	454	389	16	438	-1.02704	0.529985	0.0532807	0.20121	-0.863149	0.561267	0.12488	0.282437	benzodiazepine_derivatives_related	305	288	13	292	-0.637896	0.429787	0.138808	0.497288	-0.651659	0.535122	0.224396	0.745494	benzodiazepine_derivatives_related	1124	1088	25	1099	-0.168392	0.166227	0.311276	0.997426	-0.0986793	0.173927	0.570592	0.99105	benzodiazepine_derivatives_related	3.56019	5.4137	36.1906	0.148799	-0.292355	-1.96476	0.0494422	0.405997	NS	NS
FERMENTATION.PWY	454	420	16	438	-0.119888	0.584226	0.837505	0.892244	-0.292552	0.625754	0.640384	0.762848	benzodiazepine_derivatives_related	305	294	13	292	0.495481	0.358481	0.168017	0.565659	0.53981	0.443162	0.224353	0.745494	benzodiazepine_derivatives_related	1124	1084	25	1099	0.126387	0.195484	0.518076	0.997426	0.0983556	0.206367	0.633746	0.99105	benzodiazepine_derivatives_related	2.9298	7.78159	26.1685	0.164667	0.1847	1.12166	0.262006	0.688092	NS	NS
PWY0.1415	454	191	16	438	0.890812	0.578442	0.124277	0.266486	1.07197	0.618056	0.0836182	0.240686	benzodiazepine_derivatives_related	305	96	13	292	-0.601433	0.481379	0.2125	0.592644	-0.703013	0.581475	0.227738	0.74828	benzodiazepine_derivatives_related	1124	352	25	1099	-0.259717	0.390977	0.506651	0.997426	-0.134473	0.403961	0.739286	0.99105	benzodiazepine_derivatives_related	2.98869	4.31545	6.54179	0.268744	-0.117876	-0.438619	0.660937	0.878312	NS	NS
THISYN.PWY	454	340	16	438	0.713559	0.720755	0.322713	0.465506	0.955954	0.775087	0.218175	0.40021	benzodiazepine_derivatives_related	305	221	13	292	-0.754595	0.737891	0.307309	0.705414	-1.07322	0.924773	0.246883	0.802371	benzodiazepine_derivatives_related	1124	869	25	1099	0.340336	0.543539	0.531346	0.997426	0.501534	0.5702	0.379286	0.99105	benzodiazepine_derivatives_related	1.92497	1.8366	3.38484	0.374073	0.159475	0.426321	0.669874	0.881031	NS	NS
RIBOSYN2.PWY	454	427	16	438	0.258194	0.493025	0.600756	0.736265	0.52631	0.522533	0.314438	0.492236	benzodiazepine_derivatives_related	305	279	13	292	-1.49049	0.591859	0.0123156	0.167011	-0.774126	0.705403	0.273456	0.816404	benzodiazepine_derivatives_related	1124	1045	25	1099	-0.584612	0.419626	0.163845	0.997426	-0.492408	0.437059	0.260146	0.99105	benzodiazepine_derivatives_related	4.11398	2.85472	5.67904	0.281186	-0.514934	-1.83129	0.0670567	0.435869	NS	NS
PRPP.PWY	454	449	16	438	-0.0653119	0.104584	0.532638	0.670425	-0.0377456	0.110661	0.733218	0.828356	benzodiazepine_derivatives_related	305	304	13	292	-0.407295	0.162673	0.0128373	0.167011	-0.215925	0.19223	0.262379	0.816404	benzodiazepine_derivatives_related	1124	1121	25	1099	-0.083412	0.0723829	0.249421	0.997426	-0.0710707	0.0752721	0.345293	0.99105	benzodiazepine_derivatives_related	91.4251	37.7893	190.866	0.0558947	-0.11648	-2.08393	0.037167	0.358481	NS	NS
PWY.7211	454	446	16	438	-0.0358239	0.149302	0.810491	0.88963	-0.0693653	0.158567	0.662033	0.776915	benzodiazepine_derivatives_related	305	304	13	292	-0.327028	0.190246	0.086674	0.383762	-0.251204	0.225035	0.265333	0.816404	benzodiazepine_derivatives_related	1124	1120	25	1099	-0.0972266	0.0920184	0.290927	0.997426	-0.102941	0.095732	0.282484	0.99105	benzodiazepine_derivatives_related	44.8612	27.6294	118.1	0.0724351	-0.116087	-1.60264	0.109014	0.568591	NS	NS
PWY.621	454	454	16	438	-0.325565	0.118257	0.0061506	0.087178	-0.357632	0.124916	0.00441963	0.0932369	benzodiazepine_derivatives_related	305	305	13	292	0.163921	0.0979272	0.0952059	0.406301	0.129045	0.118985	0.279119	0.816404	benzodiazepine_derivatives_related	1124	1124	25	1099	0.0377445	0.0662262	0.568839	0.997426	0.0205056	0.0693135	0.76741	0.99105	benzodiazepine_derivatives_related	71.5069	104.278	228.003	0.0497649	0.00599088	0.120384	0.904179	0.968101	NS	NS
COA.PWY	454	454	16	438	0.13961	0.105157	0.184994	0.330296	0.12677	0.111419	0.255901	0.452748	benzodiazepine_derivatives_related	305	305	13	292	0.184287	0.115126	0.110498	0.418045	0.160643	0.142726	0.261391	0.816404	benzodiazepine_derivatives_related	1124	1124	25	1099	0.0815973	0.0561625	0.146539	0.997426	0.054173	0.0584327	0.354082	0.99105	benzodiazepine_derivatives_related	90.4317	75.4485	317.035	0.0455056	0.108505	2.38443	0.0171058	0.244053	NS	NS
GLYCOLYSIS.E.D	454	426	16	438	0.369923	0.44015	0.401117	0.558355	0.55505	0.476179	0.244463	0.435085	benzodiazepine_derivatives_related	305	283	13	292	-0.636951	0.492763	0.197148	0.589864	-0.660965	0.610198	0.279709	0.816404	benzodiazepine_derivatives_related	1124	1065	25	1099	-0.0810062	0.334318	0.80859	0.997426	0.0115921	0.343665	0.973098	0.99105	benzodiazepine_derivatives_related	5.16176	4.11835	8.94707	0.234229	-0.0789206	-0.336938	0.736164	0.920975	NS	NS
NONOXIPENT.PWY	454	454	16	438	-0.138699	0.076882	0.0719203	0.214803	-0.120988	0.0817663	0.139763	0.305127	benzodiazepine_derivatives_related	305	305	13	292	-0.0834217	0.083293	0.317375	0.717647	-0.11297	0.103555	0.276306	0.816404	benzodiazepine_derivatives_related	1124	1124	25	1099	-0.00991335	0.0460786	0.829698	0.997426	0.0125731	0.0475382	0.791457	0.99105	benzodiazepine_derivatives_related	169.181	144.14	470.978	0.0357075	-0.0512031	-1.43396	0.151584	0.568591	NS	NS
P185.PWY	454	447	16	438	0.231021	0.229006	0.313643	0.456462	0.1401	0.248729	0.573583	0.711624	benzodiazepine_derivatives_related	305	300	13	292	-0.154975	0.248223	0.532892	0.836612	-0.317123	0.290636	0.276228	0.816404	benzodiazepine_derivatives_related	1124	1115	25	1099	-0.00273745	0.139641	0.984363	0.997426	-0.0948851	0.144037	0.510196	0.99105	benzodiazepine_derivatives_related	19.068	16.2299	51.2832	0.10747	0.0202064	0.188018	0.850862	0.944411	NS	NS
PWY.7392	454	227	16	438	-0.46786	0.732257	0.523203	0.661102	-0.461049	0.781498	0.555556	0.706857	benzodiazepine_derivatives_related	305	184	13	292	0.355191	0.747228	0.634889	0.916054	1.02024	0.931443	0.274369	0.816404	benzodiazepine_derivatives_related	1124	808	25	1099	0.0625242	0.569364	0.912576	0.997426	0.209117	0.591396	0.723708	0.99105	benzodiazepine_derivatives_related	1.86498	1.79099	3.08475	0.385165	-0.00645793	-0.0167667	0.986623	0.995872	NS	NS
PWY.821	454	287	16	438	0.390025	0.652845	0.550533	0.685015	0.233382	0.694268	0.736932	0.828356	benzodiazepine_derivatives_related	305	207	13	292	0.318363	0.667861	0.633931	0.916054	0.894004	0.827968	0.281236	0.816404	benzodiazepine_derivatives_related	1124	837	25	1099	-0.57101	0.500092	0.253778	0.997426	-0.463803	0.524141	0.376418	0.99105	benzodiazepine_derivatives_related	2.34628	2.24196	3.99853	0.34126	-0.0762022	-0.223297	0.823305	0.934827	NS	NS
PWY.5913	454	416	16	438	-0.134657	0.67118	0.841083	0.893029	-0.410061	0.714626	0.56642	0.710255	benzodiazepine_derivatives_related	305	292	13	292	0.272752	0.621577	0.66112	0.920842	0.832103	0.768562	0.27994	0.816404	benzodiazepine_derivatives_related	1124	1078	25	1099	0.175113	0.429999	0.68391	0.997426	0.199182	0.446806	0.655837	0.99105	benzodiazepine_derivatives_related	2.21984	2.58827	5.40836	0.31286	0.132542	0.423647	0.671823	0.881031	NS	NS
LACTOSECAT.PWY	454	452	16	438	0.429562	0.291579	0.141412	0.28457	0.330247	0.307569	0.283599	0.474245	benzodiazepine_derivatives_related	305	302	13	292	0.15086	0.182128	0.408189	0.785859	0.231413	0.216184	0.285456	0.820687	benzodiazepine_derivatives_related	1124	1117	25	1099	-0.0135472	0.144865	0.925511	0.997426	-0.0858693	0.150292	0.567884	0.99105	benzodiazepine_derivatives_related	11.7622	30.1473	47.6513	0.105667	0.0999884	0.946256	0.344018	0.721114	NS	NS
PPGPPMET.PWY	454	440	16	438	-0.0498468	0.236156	0.832931	0.892244	-0.0518873	0.244794	0.83225	0.885561	benzodiazepine_derivatives_related	305	295	13	292	0.482415	0.238994	0.0444664	0.306212	0.313216	0.2966	0.291965	0.831406	benzodiazepine_derivatives_related	1124	1110	25	1099	0.244219	0.169768	0.150564	0.997426	0.290551	0.17736	0.101678	0.99105	benzodiazepine_derivatives_related	17.9309	17.5076	34.6968	0.119407	0.228498	1.9136	0.0556719	0.405997	NS	NS
ARO.PWY	454	454	16	438	-0.0532411	0.039914	0.182951	0.330296	-0.0687476	0.0430214	0.110867	0.268306	benzodiazepine_derivatives_related	305	305	13	292	0.0605826	0.0375656	0.107906	0.418045	0.0464017	0.0446918	0.30014	0.838709	benzodiazepine_derivatives_related	1124	1124	25	1099	0.0133471	0.0227914	0.558252	0.997426	0.014301	0.0235393	0.543623	0.99105	benzodiazepine_derivatives_related	627.695	708.628	1925.11	0.0175104	0.0107946	0.61647	0.537584	0.808622	NS	NS
PANTO.PWY	454	454	16	438	-0.156787	0.0641152	0.0148732	0.123762	-0.181889	0.0680004	0.00779573	0.0932369	benzodiazepine_derivatives_related	305	305	13	292	0.100247	0.0769715	0.193786	0.589612	0.0975017	0.0937226	0.299142	0.838709	benzodiazepine_derivatives_related	1124	1124	25	1099	0.0210764	0.0386842	0.585979	0.997426	0.0146437	0.0402455	0.716035	0.99105	benzodiazepine_derivatives_related	243.264	168.788	668.239	0.0304249	-0.00660571	-0.217115	0.828119	0.934827	NS	NS
PWY.5686	454	454	16	438	-0.0835705	0.0372658	0.0254334	0.170767	-0.0780719	0.03995	0.051387	0.202408	benzodiazepine_derivatives_related	305	305	13	292	0.0465593	0.0314205	0.139503	0.497288	0.0375352	0.0376244	0.319429	0.844505	benzodiazepine_derivatives_related	1124	1124	25	1099	-0.0119498	0.0211959	0.573019	0.997426	-0.00539314	0.0218218	0.804844	0.99105	benzodiazepine_derivatives_related	720.076	1012.92	2225.85	0.0158934	-0.0100067	-0.629615	0.528946	0.808622	NS	NS
PWY.6353	454	450	16	438	0.055301	0.128007	0.665947	0.78945	0.0177178	0.133773	0.894699	0.920132	benzodiazepine_derivatives_related	305	305	13	292	-0.191188	0.137301	0.164826	0.565659	-0.176109	0.172391	0.307929	0.844505	benzodiazepine_derivatives_related	1124	1124	25	1099	-0.0256908	0.0792726	0.745937	0.997426	-0.0554828	0.0818405	0.497958	0.99105	benzodiazepine_derivatives_related	61.0286	53.0458	159.131	0.0605	-0.0397318	-0.656724	0.511358	0.808622	NS	NS
SALVADEHYPOX.PWY	454	452	16	438	-0.126762	0.118653	0.28596	0.425553	-0.0541902	0.124097	0.662587	0.776915	benzodiazepine_derivatives_related	305	305	13	292	0.122931	0.0963081	0.202805	0.589864	0.119091	0.119095	0.318253	0.844505	benzodiazepine_derivatives_related	1124	1124	25	1099	-0.0297041	0.0551048	0.589963	0.997426	0.00388826	0.0569442	0.945574	0.99105	benzodiazepine_derivatives_related	71.0304	107.814	329.323	0.0443605	-0.0108872	-0.245426	0.806127	0.934827	NS	NS
PWY.6700	454	454	16	438	-0.105601	0.0731728	0.14969	0.292209	-0.0821933	0.077636	0.290383	0.481823	benzodiazepine_derivatives_related	305	305	13	292	0.116021	0.0938493	0.217342	0.596787	0.119065	0.117119	0.310269	0.844505	benzodiazepine_derivatives_related	1124	1124	25	1099	0.0236009	0.0455525	0.604489	0.997426	0.0375685	0.0471637	0.425886	0.99105	benzodiazepine_derivatives_related	186.767	113.537	481.92	0.0357548	0.00616653	0.172467	0.86307	0.945267	NS	NS
PWY.6609	454	454	16	438	-0.0190226	0.0629618	0.762699	0.851507	-0.0610304	0.0652903	0.350492	0.526618	benzodiazepine_derivatives_related	305	305	13	292	0.0601133	0.0639678	0.348116	0.731658	0.0811713	0.0801007	0.31182	0.844505	benzodiazepine_derivatives_related	1124	1124	25	1099	-0.0243319	0.0353415	0.491295	0.997426	-0.0188131	0.0367514	0.608824	0.99105	benzodiazepine_derivatives_related	252.259	244.386	800.626	0.0277642	-0.00739125	-0.266216	0.790073	0.934827	NS	NS
FUC.RHAMCAT.PWY	454	253	16	438	0.764877	0.697373	0.273332	0.414448	0.813	0.744046	0.275199	0.465379	benzodiazepine_derivatives_related	305	155	13	292	-0.574015	0.710367	0.419704	0.785859	-0.871958	0.883925	0.32481	0.844505	benzodiazepine_derivatives_related	1124	541	25	1099	0.968925	0.560162	0.0839561	0.997426	0.98911	0.579415	0.0880949	0.99105	benzodiazepine_derivatives_related	2.05622	1.98168	3.18693	0.372037	0.487643	1.31074	0.189947	0.639856	NS	NS
PWY.6703	454	454	16	438	-0.015774	0.0799683	0.843721	0.893029	-0.0054152	0.0862123	0.949948	0.962828	benzodiazepine_derivatives_related	305	305	13	292	0.0681256	0.0957955	0.477544	0.80901	0.117631	0.119001	0.323819	0.844505	benzodiazepine_derivatives_related	1124	1124	25	1099	0.0113985	0.0482047	0.813119	0.997426	0.0127422	0.0502522	0.79988	0.99105	benzodiazepine_derivatives_related	156.374	108.971	430.35	0.0379132	0.0141763	0.373915	0.708468	0.90915	NS	NS
HISTSYN.PWY	454	454	16	438	-0.144936	0.0806453	0.072997	0.214803	-0.125696	0.087321	0.15081	0.317552	benzodiazepine_derivatives_related	305	305	13	292	0.0464907	0.0811553	0.567171	0.875751	0.098911	0.0992854	0.320051	0.844505	benzodiazepine_derivatives_related	1124	1124	25	1099	-0.03069	0.0501895	0.541005	0.997426	-0.0259801	0.0517735	0.615909	0.99105	benzodiazepine_derivatives_related	153.76	151.833	396.986	0.037727	-0.0390134	-1.0341	0.301091	0.713664	NS	NS
PWY.7117	454	384	16	438	0.0534957	0.794148	0.946324	0.961064	-0.493659	0.841813	0.557925	0.706862	benzodiazepine_derivatives_related	305	286	13	292	0.229582	0.649271	0.723889	0.922203	0.787015	0.804769	0.329	0.848025	benzodiazepine_derivatives_related	1124	1054	25	1099	0.291548	0.460532	0.526819	0.997426	0.32501	0.47979	0.498298	0.99105	benzodiazepine_derivatives_related	1.58561	2.37218	4.71498	0.339564	0.231077	0.680511	0.496181	0.808622	NS	NS
PWY.6305	454	452	16	438	-0.280556	0.153595	0.0684463	0.214803	-0.139761	0.16068	0.384935	0.553344	benzodiazepine_derivatives_related	305	305	13	292	-0.144292	0.113446	0.204408	0.589864	-0.134642	0.13942	0.335073	0.856298	benzodiazepine_derivatives_related	1124	1124	25	1099	0.0139969	0.0667221	0.833879	0.997426	0.0127024	0.0685529	0.853034	0.99105	benzodiazepine_derivatives_related	42.3885	77.7004	224.626	0.0538604	-0.0579025	-1.07505	0.282354	0.688092	NS	NS
GLYCOCAT.PWY	454	309	16	438	1.67131	0.684513	0.0150168	0.123762	2.01366	0.72175	0.00552532	0.0932369	benzodiazepine_derivatives_related	305	176	13	292	-0.717777	0.700962	0.306671	0.705414	-0.797366	0.835981	0.341053	0.864194	benzodiazepine_derivatives_related	1124	694	25	1099	-0.466123	0.526291	0.375983	0.997426	-0.427244	0.548228	0.435963	0.99105	benzodiazepine_derivatives_related	2.13421	2.03522	3.61034	0.358523	0.0544019	0.151739	0.879393	0.95614	NS	NS
PANTOSYN.PWY	454	454	16	438	-0.0453391	0.0842627	0.590805	0.726801	-0.0436257	0.0888355	0.62364	0.748619	benzodiazepine_derivatives_related	305	305	13	292	0.139261	0.090695	0.125732	0.458999	0.106629	0.112562	0.344364	0.86525	benzodiazepine_derivatives_related	1124	1124	25	1099	0.0688839	0.0429028	0.108649	0.997426	0.0509041	0.0446121	0.254109	0.99105	benzodiazepine_derivatives_related	140.841	121.572	543.287	0.0352301	0.0595362	1.68993	0.0910421	0.536013	NS	NS
PWY.5695	454	454	16	438	-0.134057	0.0827709	0.106034	0.252315	-0.0690482	0.0876222	0.431154	0.599605	benzodiazepine_derivatives_related	305	305	13	292	-0.167964	0.0978137	0.0869919	0.383762	-0.107684	0.11634	0.355509	0.88581	benzodiazepine_derivatives_related	1124	1124	25	1099	-0.0769383	0.0545351	0.158581	0.997426	-0.055447	0.056778	0.329009	0.99105	benzodiazepine_derivatives_related	145.964	104.52	336.239	0.0412841	-0.107364	-2.6006	0.00930599	0.244053	NS	NS
PWY.5837	454	305	16	438	1.19155	0.616357	0.0538537	0.20121	1.32428	0.639525	0.0390307	0.1978	benzodiazepine_derivatives_related	305	173	13	292	-0.526297	0.607881	0.387302	0.769812	-0.675979	0.749609	0.367998	0.909351	benzodiazepine_derivatives_related	1124	656	25	1099	0.654835	0.471847	0.165471	0.997426	0.603225	0.487945	0.216633	0.99105	benzodiazepine_derivatives_related	2.6323	2.70622	4.49156	0.318949	0.473392	1.48422	0.13775	0.568591	NS	NS
P42.PWY	454	445	16	438	0.0842454	0.207924	0.685551	0.801058	0.28994	0.218714	0.18573	0.355983	benzodiazepine_derivatives_related	305	299	13	292	-0.612584	0.272327	0.0252291	0.238888	-0.283722	0.322927	0.38044	0.9146	benzodiazepine_derivatives_related	1124	1115	25	1099	-0.154318	0.178494	0.38747	0.997426	-0.100805	0.18554	0.587032	0.99105	benzodiazepine_derivatives_related	23.1308	13.484	31.3871	0.121266	-0.16404	-1.35273	0.176142	0.626983	NS	NS
PWY.6168	454	454	16	438	-0.202138	0.124331	0.104723	0.252315	-0.211083	0.132535	0.112049	0.268306	benzodiazepine_derivatives_related	305	303	13	292	-0.347146	0.194263	0.0749791	0.360614	-0.2097	0.235136	0.373321	0.9146	benzodiazepine_derivatives_related	1124	1122	25	1099	0.0509728	0.119538	0.669889	0.997426	0.137719	0.123062	0.263349	0.99105	benzodiazepine_derivatives_related	64.6911	26.4985	69.9821	0.0787691	-0.116076	-1.47363	0.140582	0.568591	NS	NS
PWY.7221	454	454	16	438	-0.0514757	0.0328603	0.117962	0.262785	-0.0505593	0.0347644	0.146652	0.313207	benzodiazepine_derivatives_related	305	305	13	292	0.0384687	0.0284249	0.177023	0.583658	0.0292826	0.0336593	0.385151	0.9146	benzodiazepine_derivatives_related	1124	1124	25	1099	-0.00805768	0.0173688	0.642799	0.997426	0.00137091	0.0180079	0.939331	0.99105	benzodiazepine_derivatives_related	926.096	1237.66	3314.82	0.0135103	-0.00488633	-0.361673	0.717596	0.916928	NS	NS
PWY.6317	454	454	16	438	-0.0713656	0.0577628	0.217316	0.356669	-0.107893	0.0600833	0.0733086	0.225943	benzodiazepine_derivatives_related	305	305	13	292	0.0848459	0.0638104	0.184659	0.586609	0.0685194	0.0788105	0.385417	0.9146	benzodiazepine_derivatives_related	1124	1124	25	1099	0.0550467	0.0380171	0.147915	0.997426	0.0608819	0.0394315	0.122887	0.99105	benzodiazepine_derivatives_related	299.712	245.594	691.897	0.0284302	0.0303387	1.06713	0.285913	0.688092	NS	NS
GLCMANNANAUT.PWY	454	453	16	438	-0.0287387	0.121899	0.813732	0.89019	0.0510146	0.129788	0.694488	0.797038	benzodiazepine_derivatives_related	305	305	13	292	-0.126971	0.11687	0.278182	0.668961	-0.125692	0.143132	0.380672	0.9146	benzodiazepine_derivatives_related	1124	1124	25	1099	0.0030251	0.0720088	0.966498	0.997426	0.0465516	0.075004	0.534959	0.99105	benzodiazepine_derivatives_related	67.2976	73.214	192.854	0.0547696	-0.031937	-0.583115	0.559816	0.808622	NS	NS
PWY.1042	454	454	16	438	-0.217382	0.0696146	0.00191275	0.0813514	-0.21644	0.0724689	0.002998	0.0932369	benzodiazepine_derivatives_related	305	305	13	292	0.137197	0.0684899	0.0460742	0.310233	0.0722961	0.0849599	0.395581	0.916888	benzodiazepine_derivatives_related	1124	1124	25	1099	0.0549613	0.0395404	0.164807	0.997426	0.0779039	0.0404794	0.0545531	0.99105	benzodiazepine_derivatives_related	206.348	213.18	639.613	0.0307272	0.0184538	0.600568	0.548128	0.808622	NS	NS
NAGLIPASYN.PWY	454	343	16	438	0.73299	0.584996	0.21088	0.349119	1.01148	0.625364	0.106582	0.264058	benzodiazepine_derivatives_related	305	177	13	292	-0.54279	0.593007	0.360765	0.743617	-0.6162	0.718734	0.392034	0.916888	benzodiazepine_derivatives_related	1124	638	25	1099	0.576136	0.473836	0.224281	0.997426	0.697959	0.493272	0.15737	0.99105	benzodiazepine_derivatives_related	2.9221	2.84367	4.45394	0.31281	0.30964	0.989865	0.32224	0.721114	NS	NS
PWY0.1277	454	121	16	438	0.593345	0.499844	0.235847	0.376893	0.745018	0.52768	0.158771	0.320654	benzodiazepine_derivatives_related	305	50	13	292	0.203951	0.305059	0.504311	0.825062	0.32335	0.379342	0.3948	0.916888	benzodiazepine_derivatives_related	1124	165	25	1099	0.171957	0.289482	0.552622	0.997426	0.250837	0.299169	0.401969	0.99105	benzodiazepine_derivatives_related	4.0025	10.7456	11.9332	0.193596	0.248056	1.28131	0.200086	0.644359	NS	NS
PWY66.422	454	454	16	438	-0.080291	0.0561596	0.153529	0.29792	-0.135791	0.0577145	0.0191286	0.140115	benzodiazepine_derivatives_related	305	305	13	292	0.08186	0.0636091	0.199133	0.589864	0.0659618	0.0784984	0.401515	0.917607	benzodiazepine_derivatives_related	1124	1124	25	1099	0.0527383	0.0376579	0.161657	0.997426	0.0553934	0.0391977	0.157895	0.99105	benzodiazepine_derivatives_related	317.068	247.151	705.16	0.0280676	0.02518	0.897122	0.369654	0.733266	NS	NS
PWY.5863	454	294	16	438	1.18006	0.601288	0.0503299	0.200797	1.24513	0.631721	0.0494169	0.202408	benzodiazepine_derivatives_related	305	171	13	292	-0.434143	0.601282	0.470843	0.80602	-0.621708	0.740695	0.402029	0.917607	benzodiazepine_derivatives_related	1124	652	25	1099	0.667323	0.471904	0.15761	0.997426	0.600644	0.488655	0.219274	0.99105	benzodiazepine_derivatives_related	2.76589	2.76595	4.49047	0.315876	0.504844	1.59824	0.10999	0.568591	NS	NS
REDCITCYC	454	284	16	438	0.765905	0.610329	0.210183	0.349119	0.662808	0.642952	0.303224	0.489444	benzodiazepine_derivatives_related	305	172	13	292	0.571338	0.608755	0.34873	0.731658	0.614319	0.740529	0.407533	0.923123	benzodiazepine_derivatives_related	1124	646	25	1099	0.378732	0.48371	0.433809	0.997426	0.278914	0.49951	0.576705	0.99105	benzodiazepine_derivatives_related	2.68455	2.69846	4.27396	0.321795	0.540183	1.67865	0.0932196	0.536013	NS	NS
PWY.7328	454	224	16	438	1.00305	0.62454	0.108982	0.256238	1.341	0.670899	0.0463102	0.202408	benzodiazepine_derivatives_related	305	107	13	292	-0.313671	0.56588	0.579785	0.878374	-0.57002	0.697284	0.414387	0.931593	benzodiazepine_derivatives_related	1124	415	25	1099	-0.184954	0.46294	0.689587	0.997426	-0.0193967	0.479304	0.967727	0.99105	benzodiazepine_derivatives_related	2.56378	3.12285	4.66606	0.310795	0.0704194	0.226579	0.820751	0.934827	NS	NS
ECASYN.PWY	454	151	16	438	0.893135	0.52201	0.0877974	0.244321	1.19068	0.552153	0.0316497	0.172059	benzodiazepine_derivatives_related	305	58	13	292	-0.110589	0.356627	0.756708	0.947449	-0.342595	0.422163	0.417817	0.932292	benzodiazepine_derivatives_related	1124	232	25	1099	-0.0250511	0.343916	0.941946	0.997426	0.123144	0.353846	0.727897	0.99105	benzodiazepine_derivatives_related	3.66981	7.86268	8.45466	0.223679	0.109886	0.491267	0.623238	0.854808	NS	NS
COMPLETE.ARO.PWY	454	454	16	438	-0.055458	0.0382917	0.148268	0.291178	-0.0698967	0.0411841	0.090471	0.243701	benzodiazepine_derivatives_related	305	305	13	292	0.0527774	0.037776	0.163458	0.565659	0.0350531	0.0447862	0.434549	0.93519	benzodiazepine_derivatives_related	1124	1124	25	1099	0.0190327	0.0228168	0.404375	0.997426	0.0212551	0.0236221	0.36843	0.99105	benzodiazepine_derivatives_related	682.009	700.759	1920.83	0.0173983	0.0108125	0.621468	0.534292	0.808622	NS	NS
PWY.5121	454	436	16	438	0.363458	0.277771	0.191426	0.331941	0.260384	0.28866	0.367607	0.542625	benzodiazepine_derivatives_related	305	299	13	292	-0.238348	0.276111	0.388717	0.769812	-0.266036	0.336887	0.430435	0.93519	benzodiazepine_derivatives_related	1124	1116	25	1099	-0.316217	0.161242	0.0501128	0.997426	-0.331109	0.167049	0.047723	0.99105	benzodiazepine_derivatives_related	12.9606	13.117	38.4632	0.124475	-0.163904	-1.31676	0.187918	0.639856	NS	NS
PWY.6151	454	454	16	438	-0.0923233	0.042546	0.0305516	0.175759	-0.115754	0.0448747	0.0102569	0.109529	benzodiazepine_derivatives_related	305	305	13	292	0.0368298	0.0501302	0.463117	0.804452	0.0483816	0.0618462	0.434754	0.93519	benzodiazepine_derivatives_related	1124	1124	25	1099	0.0197766	0.0281944	0.483178	0.997426	0.0287502	0.0290337	0.322285	0.99105	benzodiazepine_derivatives_related	552.436	397.925	1257.98	0.0212798	-0.00519335	-0.244051	0.807191	0.934827	NS	NS
SULFATE.CYS.PWY	454	401	16	438	0.443836	0.565936	0.433317	0.586147	0.673916	0.602897	0.26433	0.457837	benzodiazepine_derivatives_related	305	262	13	292	-0.116032	0.640963	0.856469	0.993301	0.620424	0.787996	0.431787	0.93519	benzodiazepine_derivatives_related	1124	1012	25	1099	-0.783262	0.438157	0.074107	0.997426	-0.784073	0.460699	0.0890592	0.99105	benzodiazepine_derivatives_related	3.12223	2.43407	5.20884	0.304783	-0.276499	-0.907202	0.3643	0.733266	NS	NS
PWY.5345	454	385	16	438	0.769426	0.596245	0.197574	0.338844	1.04816	0.634786	0.0994895	0.259274	benzodiazepine_derivatives_related	305	253	13	292	0.00470882	0.672651	0.994419	0.999504	0.660927	0.823425	0.422895	0.93519	benzodiazepine_derivatives_related	1124	1002	25	1099	-0.814073	0.448539	0.0698005	0.997426	-0.759669	0.471086	0.107126	0.99105	benzodiazepine_derivatives_related	2.81288	2.21014	4.9705	0.31633	-0.187286	-0.592058	0.553812	0.808622	NS	NS
GLUCONEO.PWY	454	422	16	438	-0.359305	0.454155	0.429285	0.583112	-0.519731	0.475941	0.275492	0.465379	benzodiazepine_derivatives_related	305	297	13	292	-0.096794	0.226264	0.669119	0.920842	-0.209232	0.269966	0.439037	0.937659	benzodiazepine_derivatives_related	1124	1109	25	1099	-0.067764	0.133601	0.612109	0.997426	-0.0912137	0.137357	0.506794	0.99105	benzodiazepine_derivatives_related	4.84832	19.5331	56.0246	0.111521	-0.0923956	-0.828506	0.407384	0.756681	NS	NS
OANTIGEN.PWY	454	454	16	438	-0.276934	0.141024	0.0502024	0.200797	-0.429767	0.147291	0.0037286	0.0932369	benzodiazepine_derivatives_related	305	305	13	292	0.0117455	0.16555	0.943488	0.999504	0.151248	0.196665	0.442562	0.938482	benzodiazepine_derivatives_related	1124	1124	25	1099	-0.000348429	0.107979	0.997426	0.997426	0.0147856	0.112261	0.895241	0.99105	benzodiazepine_derivatives_related	50.2819	36.4874	85.7673	0.0761306	-0.0783954	-1.02975	0.303128	0.713664	NS	NS
PWY.6731	454	111	16	438	0.113005	0.46465	0.80796	0.88963	0.368223	0.49602	0.458311	0.614507	benzodiazepine_derivatives_related	305	72	13	292	-0.0803529	0.447961	0.857766	0.993301	-0.416153	0.545163	0.445932	0.938971	benzodiazepine_derivatives_related	1124	297	25	1099	-0.0208972	0.392438	0.957543	0.997426	0.189216	0.403706	0.639382	0.99105	benzodiazepine_derivatives_related	4.63179	4.98332	6.49317	0.249158	-0.000788229	-0.00316357	0.997476	0.997476	NS	NS
PWY.6163	454	454	16	438	-0.0687804	0.0413009	0.0965782	0.249877	-0.0812859	0.0443808	0.0677902	0.220318	benzodiazepine_derivatives_related	305	305	13	292	0.0550095	0.0408349	0.179001	0.583658	0.0353543	0.048963	0.470921	0.939222	benzodiazepine_derivatives_related	1124	1124	25	1099	0.0190332	0.0243944	0.435422	0.997426	0.0169754	0.0252034	0.50075	0.99105	benzodiazepine_derivatives_related	586.248	599.704	1680.43	0.0186781	0.00860005	0.460434	0.645205	0.861992	NS	NS
PWY.5659	454	453	16	438	-0.0928269	0.12516	0.458695	0.602961	-0.137068	0.133401	0.30483	0.489444	benzodiazepine_derivatives_related	305	305	13	292	0.16326	0.122921	0.185146	0.586609	0.110487	0.153613	0.472623	0.939222	benzodiazepine_derivatives_related	1124	1124	25	1099	0.0803604	0.0724307	0.267462	0.997426	0.0274033	0.0753361	0.716118	0.99105	benzodiazepine_derivatives_related	63.8365	66.1829	190.614	0.0558465	0.0629912	1.12794	0.259347	0.688092	NS	NS
TRPSYN.PWY	454	454	16	438	-0.20391	0.0987006	0.0394395	0.183675	-0.259331	0.10586	0.0147416	0.140115	benzodiazepine_derivatives_related	305	305	13	292	0.118744	0.107357	0.269602	0.664141	0.0984613	0.131752	0.455542	0.939222	benzodiazepine_derivatives_related	1124	1124	25	1099	0.0651297	0.0576102	0.258499	0.997426	0.0473318	0.0604018	0.433439	0.99105	benzodiazepine_derivatives_related	102.65	86.7632	301.302	0.0451425	0.0183302	0.406051	0.684705	0.890116	NS	NS
PWY.2941	454	454	16	438	0.380542	0.155969	0.0150931	0.123762	0.239183	0.161381	0.139117	0.305127	benzodiazepine_derivatives_related	305	305	13	292	0.169627	0.15284	0.267975	0.664141	0.136883	0.190009	0.471919	0.939222	benzodiazepine_derivatives_related	1124	1124	25	1099	-0.101069	0.101279	0.318532	0.997426	-0.190059	0.104406	0.0689804	0.99105	benzodiazepine_derivatives_related	41.1079	42.8081	97.4897	0.0742463	0.0719463	0.969023	0.332534	0.721114	NS	NS
PWY.5723	454	217	16	438	1.5952	0.696021	0.0223859	0.158648	1.79126	0.743536	0.0164461	0.140115	benzodiazepine_derivatives_related	305	120	13	292	-0.627246	0.665399	0.346618	0.731658	-0.612388	0.814854	0.453002	0.939222	benzodiazepine_derivatives_related	1124	433	25	1099	-0.269816	0.512357	0.598564	0.997426	-0.176393	0.526795	0.73781	0.99105	benzodiazepine_derivatives_related	2.06422	2.25858	3.80938	0.350668	0.104317	0.297479	0.766101	0.928201	NS	NS
ANAEROFRUCAT.PWY	454	454	16	438	-0.0224796	0.13329	0.86615	0.908328	-0.0448936	0.143154	0.75399	0.841205	benzodiazepine_derivatives_related	305	301	13	292	-0.205064	0.244724	0.402751	0.782266	-0.216691	0.296111	0.46496	0.939222	benzodiazepine_derivatives_related	1124	1122	25	1099	-0.0519718	0.129295	0.68779	0.997426	-0.043548	0.134535	0.746234	0.99105	benzodiazepine_derivatives_related	56.2864	16.6973	59.8182	0.0867757	-0.0587203	-0.676691	0.498602	0.808622	NS	NS
PWY.5899	454	305	16	438	1.09198	0.703207	0.121179	0.262785	1.19206	0.730378	0.103449	0.261742	benzodiazepine_derivatives_related	305	173	13	292	-0.510946	0.729605	0.484283	0.81521	-0.648746	0.897657	0.470498	0.939222	benzodiazepine_derivatives_related	1124	656	25	1099	0.799404	0.556886	0.151427	0.997426	0.726825	0.576869	0.207962	0.99105	benzodiazepine_derivatives_related	2.02225	1.87856	3.22454	0.374625	0.536974	1.43336	0.151754	0.568591	NS	NS
RUMP.PWY	454	173	16	438	-0.147631	0.595841	0.80443	0.888963	-0.313272	0.639616	0.624559	0.748619	benzodiazepine_derivatives_related	305	200	13	292	-0.25512	0.633914	0.687639	0.920842	-0.55919	0.780459	0.474323	0.939222	benzodiazepine_derivatives_related	1124	835	25	1099	0.0145562	0.466072	0.97509	0.997426	-0.0260963	0.485258	0.957122	0.99105	benzodiazepine_derivatives_related	2.81669	2.48851	4.60356	0.31768	-0.0992747	-0.312499	0.754661	0.928201	NS	NS
PWY.6859	454	279	16	438	0.915282	0.662133	0.167577	0.317616	1.1544	0.714296	0.10686	0.264058	benzodiazepine_derivatives_related	305	187	13	292	-0.00286893	0.704171	0.996752	0.999504	0.64795	0.879997	0.462196	0.939222	benzodiazepine_derivatives_related	1124	818	25	1099	0.150811	0.541963	0.780858	0.997426	0.285784	0.562454	0.611486	0.99105	benzodiazepine_derivatives_related	2.28092	2.01671	3.40456	0.360324	0.336962	0.935164	0.349704	0.721114	NS	NS
P164.PWY	454	421	16	438	-0.187298	0.440084	0.670611	0.792098	-0.404113	0.47219	0.392609	0.559001	benzodiazepine_derivatives_related	305	302	13	292	-0.27662	0.153016	0.0716656	0.360614	-0.113125	0.192877	0.558041	0.958179	benzodiazepine_derivatives_related	1124	1109	25	1099	0.14051	0.095358	0.140904	0.997426	0.17967	0.0990005	0.0698317	0.99105	benzodiazepine_derivatives_related	5.16332	42.7097	109.973	0.0795946	0.0169205	0.212583	0.831652	0.934827	NS	NS
PWY.724	454	454	16	438	-0.0749478	0.035527	0.0354701	0.182262	-0.0906396	0.0378838	0.0172045	0.140115	benzodiazepine_derivatives_related	305	305	13	292	-0.045284	0.0276961	0.103157	0.416756	-0.0193709	0.0330845	0.558745	0.958179	benzodiazepine_derivatives_related	1124	1124	25	1099	-0.00703569	0.0179454	0.695088	0.997426	-0.0012429	0.0183929	0.946137	0.99105	benzodiazepine_derivatives_related	792.287	1303.66	3105.24	0.0138659	-0.0269674	-1.94487	0.0517905	0.405997	NS	NS
PWY.7199	454	453	16	438	-0.0264468	0.101982	0.795506	0.882092	-0.0608756	0.107158	0.570299	0.710498	benzodiazepine_derivatives_related	305	305	13	292	0.123043	0.0938825	0.191011	0.589612	0.0693672	0.116174	0.55096	0.958179	benzodiazepine_derivatives_related	1124	1124	25	1099	0.0565056	0.0580401	0.330485	0.997426	0.0516205	0.0605149	0.393838	0.99105	benzodiazepine_derivatives_related	96.1505	113.457	296.855	0.0444351	0.0556629	1.25268	0.210323	0.65507	NS	NS
PWY.7234	454	454	16	438	-0.0546569	0.16848	0.745782	0.841262	-0.0832432	0.180201	0.644374	0.763211	benzodiazepine_derivatives_related	305	305	13	292	-0.21825	0.174948	0.213195	0.592644	0.120928	0.203956	0.553751	0.958179	benzodiazepine_derivatives_related	1124	1124	25	1099	-0.101591	0.10653	0.340472	0.997426	-0.0849091	0.110323	0.441682	0.99105	benzodiazepine_derivatives_related	35.2293	32.6725	88.1169	0.0800593	-0.115423	-1.44172	0.149381	0.568591	NS	NS
GLYCOGENSYNTH.PWY	454	454	16	438	-0.457252	0.155234	0.00339544	0.0813514	-0.475897	0.164304	0.00398306	0.0932369	benzodiazepine_derivatives_related	305	305	13	292	0.152997	0.125629	0.224249	0.596787	0.0640959	0.154519	0.678621	0.958179	benzodiazepine_derivatives_related	1124	1124	25	1099	0.000942756	0.0854617	0.9912	0.997426	0.00662559	0.0891861	0.940794	0.99105	benzodiazepine_derivatives_related	41.498	63.3607	136.917	0.0643123	-0.0378532	-0.588585	0.55614	0.808622	NS	NS
PWY0.1296	454	454	16	438	0.128276	0.0712133	0.0723566	0.214803	0.101308	0.0766587	0.187097	0.356319	benzodiazepine_derivatives_related	305	305	13	292	0.087693	0.0764635	0.252365	0.642576	0.0366504	0.092764	0.693096	0.958179	benzodiazepine_derivatives_related	1124	1124	25	1099	0.0185033	0.0448789	0.680203	0.997426	0.0193287	0.0465466	0.678039	0.99105	benzodiazepine_derivatives_related	197.187	171.038	496.495	0.0340065	0.0572209	1.68264	0.0924441	0.536013	NS	NS
PWY.7209	454	322	16	438	-1.02038	0.701794	0.146676	0.289795	-1.00818	0.742674	0.175394	0.342764	benzodiazepine_derivatives_related	305	240	13	292	-0.785055	0.730251	0.283223	0.670444	0.374962	0.865428	0.665174	0.958179	benzodiazepine_derivatives_related	1124	965	25	1099	-0.249281	0.476421	0.600914	0.997426	-0.0718232	0.488386	0.88311	0.99105	benzodiazepine_derivatives_related	2.0304	1.87524	4.40572	0.346868	-0.558536	-1.61023	0.107348	0.568591	NS	NS
PWY.6936	454	454	16	438	0.251782	0.126997	0.0480426	0.200797	0.121175	0.133654	0.365156	0.542625	benzodiazepine_derivatives_related	305	305	13	292	0.12555	0.121727	0.303191	0.705414	0.076625	0.149582	0.608899	0.958179	benzodiazepine_derivatives_related	1124	1124	25	1099	0.108308	0.0770131	0.159895	0.997426	0.0714778	0.079366	0.367998	0.99105	benzodiazepine_derivatives_related	62.0033	67.4877	168.605	0.0579191	0.142054	2.45263	0.0141817	0.244053	NS	NS
P105.PWY	454	217	16	438	0.839349	0.684841	0.221004	0.356669	1.14174	0.735899	0.121581	0.279418	benzodiazepine_derivatives_related	305	109	13	292	0.668124	0.662755	0.314224	0.715863	0.504722	0.793881	0.52548	0.958179	benzodiazepine_derivatives_related	1124	420	25	1099	-0.0644263	0.52013	0.901444	0.997426	-0.0262445	0.538058	0.961107	0.99105	benzodiazepine_derivatives_related	2.13216	2.27664	3.69637	0.351252	0.379086	1.07924	0.280479	0.688092	NS	NS
MET.SAM.PWY	454	454	16	438	-0.0793366	0.0908002	0.382742	0.53551	-0.08526	0.0965544	0.377768	0.552502	benzodiazepine_derivatives_related	305	305	13	292	-0.0912794	0.0916922	0.320307	0.718912	-0.0487033	0.114079	0.669785	0.958179	benzodiazepine_derivatives_related	1124	1124	25	1099	0.0122214	0.0482619	0.800137	0.997426	0.0107868	0.0500096	0.829266	0.99105	benzodiazepine_derivatives_related	121.291	118.942	429.33	0.038646	-0.0227503	-0.588684	0.556073	0.808622	NS	NS
PWY.561	454	202	16	438	0.580356	0.608751	0.340936	0.487479	0.826094	0.659844	0.211324	0.393302	benzodiazepine_derivatives_related	305	109	13	292	0.603369	0.612859	0.325661	0.720257	0.473109	0.73404	0.519793	0.958179	benzodiazepine_derivatives_related	1124	417	25	1099	-0.00279807	0.488389	0.99543	0.997426	0.0284297	0.50499	0.955115	0.99105	benzodiazepine_derivatives_related	2.69849	2.66244	4.19245	0.323535	0.330855	1.02262	0.306485	0.715931	NS	NS
PWY66.409	454	448	16	438	0.315189	0.185444	0.0899246	0.244321	0.193685	0.190933	0.311018	0.489444	benzodiazepine_derivatives_related	305	304	13	292	-0.189968	0.202999	0.350133	0.731658	-0.139621	0.242876	0.565875	0.958179	benzodiazepine_derivatives_related	1124	1120	25	1099	0.0750377	0.11582	0.517196	0.997426	-0.0365543	0.118222	0.75723	0.99105	benzodiazepine_derivatives_related	29.0787	24.2668	74.5478	0.0884252	0.079357	0.897448	0.36948	0.733266	NS	NS
PWY.7371	454	163	16	438	0.873151	0.561076	0.120381	0.262785	0.725931	0.579885	0.211361	0.393302	benzodiazepine_derivatives_related	305	135	13	292	-0.482664	0.555972	0.386015	0.769812	-0.480569	0.698316	0.491942	0.958179	benzodiazepine_derivatives_related	1124	482	25	1099	-0.615683	0.424588	0.14732	0.997426	-0.697508	0.443449	0.116032	0.99105	benzodiazepine_derivatives_related	3.17655	3.23514	5.54707	0.289172	-0.184226	-0.63708	0.524073	0.808622	NS	NS
COA.PWY.1	454	454	16	438	-0.0685077	0.0366221	0.0620671	0.212414	-0.0704832	0.037785	0.0628774	0.216051	benzodiazepine_derivatives_related	305	305	13	292	0.0312387	0.0397967	0.43313	0.785859	0.0325487	0.048653	0.504112	0.958179	benzodiazepine_derivatives_related	1124	1124	25	1099	-0.0120969	0.0249103	0.627333	0.997426	-0.00579969	0.0256762	0.82134	0.99105	benzodiazepine_derivatives_related	745.614	631.403	1611.54	0.0182923	-0.0170152	-0.93018	0.352278	0.721445	NS	NS
PWY.5667	454	454	16	438	-0.0440013	0.0572261	0.442373	0.59104	-0.0459371	0.060937	0.451398	0.613961	benzodiazepine_derivatives_related	305	305	13	292	0.0466574	0.057444	0.417318	0.785859	0.031049	0.0697748	0.656697	0.958179	benzodiazepine_derivatives_related	1124	1124	25	1099	0.0249025	0.0322969	0.440842	0.997426	0.028167	0.0333071	0.397924	0.99105	benzodiazepine_derivatives_related	305.36	303.048	958.69	0.0252611	0.0156831	0.620842	0.534704	0.808622	NS	NS
PWY0.1319	454	454	16	438	-0.0425661	0.0571711	0.456957	0.602961	-0.0443529	0.0608758	0.466697	0.620188	benzodiazepine_derivatives_related	305	305	13	292	0.0466647	0.0574426	0.417233	0.785859	0.0310523	0.0697738	0.656658	0.958179	benzodiazepine_derivatives_related	1124	1124	25	1099	0.0249389	0.0322969	0.440175	0.997426	0.0281977	0.0333073	0.397412	0.99105	benzodiazepine_derivatives_related	305.947	303.063	958.691	0.0252562	0.0159648	0.632113	0.527313	0.808622	NS	NS
PYRIDNUCSAL.PWY	454	437	16	438	-0.0154231	0.208274	0.941004	0.958648	-0.142835	0.212179	0.501244	0.651617	benzodiazepine_derivatives_related	305	291	13	292	0.213715	0.267929	0.425737	0.785859	0.13153	0.307911	0.669624	0.958179	benzodiazepine_derivatives_related	1124	1094	25	1099	0.144905	0.149534	0.332742	0.997426	0.109631	0.156336	0.483304	0.99105	benzodiazepine_derivatives_related	23.0531	13.9303	44.722	0.11063	0.1114	1.00696	0.313955	0.721114	NS	NS
HOMOSER.METSYN.PWY	454	454	16	438	-0.0253573	0.116353	0.827583	0.892244	-0.0521944	0.123727	0.673364	0.780372	benzodiazepine_derivatives_related	305	305	13	292	-0.0865464	0.109794	0.431174	0.785859	-0.0686509	0.136547	0.615553	0.958179	benzodiazepine_derivatives_related	1124	1124	25	1099	0.0262373	0.060879	0.66657	0.997426	0.0184421	0.0632418	0.770639	0.99105	benzodiazepine_derivatives_related	73.8657	82.9551	269.815	0.0484141	-0.00462522	-0.0955346	0.92389	0.971497	NS	NS
P23.PWY	454	193	16	438	0.25238	0.58124	0.66435	0.78945	0.18859	0.617506	0.760217	0.844595	benzodiazepine_derivatives_related	305	124	13	292	0.440892	0.580458	0.448118	0.803431	0.403331	0.694622	0.561973	0.958179	benzodiazepine_derivatives_related	1124	495	25	1099	0.321067	0.478349	0.502233	0.997426	0.428202	0.493628	0.385885	0.99105	benzodiazepine_derivatives_related	2.95999	2.96796	4.3703	0.311615	0.335858	1.0778	0.281124	0.688092	NS	NS
DAPLYSINESYN.PWY	454	452	16	438	0.057934	0.165793	0.726933	0.824767	0.129303	0.175442	0.461558	0.616098	benzodiazepine_derivatives_related	305	302	13	292	-0.166631	0.22688	0.463261	0.804452	0.138654	0.2581	0.591581	0.958179	benzodiazepine_derivatives_related	1124	1118	25	1099	-0.153724	0.141206	0.276545	0.997426	-0.0649339	0.144462	0.653172	0.99105	benzodiazepine_derivatives_related	36.3805	19.4272	50.1529	0.0971467	-0.0834197	-0.858698	0.390507	0.749905	NS	NS
PWY490.3	454	180	16	438	-0.259153	0.532413	0.626678	0.759626	-0.264724	0.575532	0.645794	0.763211	benzodiazepine_derivatives_related	305	128	13	292	0.391554	0.530026	0.460643	0.804452	0.292234	0.643747	0.650232	0.958179	benzodiazepine_derivatives_related	1124	483	25	1099	0.779912	0.41874	0.0627919	0.997426	0.733743	0.436232	0.0928581	0.99105	benzodiazepine_derivatives_related	3.52779	3.55964	5.70311	0.279612	0.385244	1.37778	0.168271	0.610319	NS	NS
PWY.5101	454	442	16	438	-0.361788	0.222014	0.103931	0.252315	-0.136469	0.234117	0.560296	0.706872	benzodiazepine_derivatives_related	305	305	13	292	-0.136173	0.191648	0.47793	0.80901	0.110425	0.232375	0.63504	0.958179	benzodiazepine_derivatives_related	1124	1122	25	1099	0.108742	0.118015	0.357026	0.997426	0.0998164	0.122049	0.413632	0.99105	benzodiazepine_derivatives_related	20.288	27.2266	71.8002	0.0915488	-0.027153	-0.296596	0.766775	0.928201	NS	NS
PWY.6285	454	153	16	438	1.08795	0.677925	0.109255	0.256238	1.00573	0.709921	0.157362	0.320654	benzodiazepine_derivatives_related	305	90	13	292	-0.439662	0.648625	0.498402	0.825062	-0.386877	0.777509	0.61919	0.958179	benzodiazepine_derivatives_related	1124	307	25	1099	0.516917	0.497877	0.299382	0.997426	0.371551	0.512247	0.468404	0.99105	benzodiazepine_derivatives_related	2.17589	2.37691	4.03418	0.341256	0.396828	1.16285	0.244892	0.688092	NS	NS
PWY.6270	454	449	16	438	0.0943951	0.2621	0.718912	0.822335	-0.10464	0.267371	0.695742	0.797038	benzodiazepine_derivatives_related	305	299	13	292	0.209335	0.318833	0.511975	0.825062	0.172582	0.383142	0.652772	0.958179	benzodiazepine_derivatives_related	1124	1118	25	1099	-0.0315254	0.173367	0.85574	0.997426	-0.149928	0.178421	0.400927	0.99105	benzodiazepine_derivatives_related	14.5568	9.83727	33.2712	0.131687	0.0413505	0.314006	0.753516	0.928201	NS	NS
UDPNAGSYN.PWY	454	454	16	438	0.224455	0.210633	0.287183	0.425553	0.0330075	0.218136	0.879803	0.916263	benzodiazepine_derivatives_related	305	305	13	292	-0.164068	0.244928	0.503465	0.825062	0.116145	0.290421	0.689539	0.958179	benzodiazepine_derivatives_related	1124	1124	25	1099	-0.000920146	0.150517	0.995123	0.997426	-0.00845896	0.156222	0.956828	0.99105	benzodiazepine_derivatives_related	22.5397	16.6695	44.1398	0.109534	0.0273981	0.250133	0.802485	0.934827	NS	NS
PWY.7560	454	449	16	438	0.117271	0.269259	0.663394	0.78945	-0.0929647	0.274393	0.734942	0.828356	benzodiazepine_derivatives_related	305	299	13	292	0.206138	0.324635	0.525937	0.829994	0.165892	0.38979	0.670759	0.958179	benzodiazepine_derivatives_related	1124	1118	25	1099	-0.032519	0.177846	0.854949	0.997426	-0.156999	0.182882	0.390826	0.99105	benzodiazepine_derivatives_related	13.7931	9.48875	31.6165	0.134965	0.0463653	0.343536	0.731195	0.920975	NS	NS
PYRIDNUCSYN.PWY	454	453	16	438	-0.203934	0.079443	0.0105974	0.114941	-0.170696	0.0828096	0.0399451	0.19906	benzodiazepine_derivatives_related	305	305	13	292	0.046126	0.078956	0.559529	0.873903	0.0485274	0.0965757	0.615749	0.958179	benzodiazepine_derivatives_related	1124	1124	25	1099	-0.0123864	0.0421078	0.768691	0.997426	-0.00888342	0.0436865	0.838904	0.99105	benzodiazepine_derivatives_related	158.449	160.409	563.994	0.0336555	-0.0361327	-1.07361	0.283	0.688092	NS	NS
PWY.5861	454	199	16	438	1.11251	0.672823	0.0989464	0.250784	1.58991	0.715939	0.026933	0.165498	benzodiazepine_derivatives_related	305	93	13	292	-0.352277	0.614562	0.566931	0.875751	-0.466062	0.750373	0.535065	0.958179	benzodiazepine_derivatives_related	1124	359	25	1099	0.173444	0.48366	0.719957	0.997426	0.221391	0.499559	0.65773	0.99105	benzodiazepine_derivatives_related	2.20901	2.64769	4.27483	0.330924	0.248181	0.749963	0.453277	0.801952	NS	NS
CRNFORCAT.PWY	454	169	16	438	-0.487153	0.643331	0.449316	0.597865	-0.450317	0.682627	0.50984	0.659923	benzodiazepine_derivatives_related	305	148	13	292	-0.436656	0.766609	0.569382	0.875751	0.514093	0.941294	0.58542	0.958179	benzodiazepine_derivatives_related	1124	619	25	1099	0.608284	0.59287	0.305115	0.997426	0.690435	0.615097	0.261908	0.99105	benzodiazepine_derivatives_related	2.41619	1.70158	2.84499	0.378974	-0.0272157	-0.0718142	0.94275	0.975371	NS	NS
PWY.5838	454	199	16	438	1.10039	0.708666	0.1212	0.262785	1.59936	0.753861	0.034494	0.182358	benzodiazepine_derivatives_related	305	93	13	292	-0.343371	0.655058	0.60054	0.90081	-0.454023	0.799652	0.57067	0.958179	benzodiazepine_derivatives_related	1124	359	25	1099	0.200956	0.51288	0.695266	0.997426	0.247819	0.530066	0.640219	0.99105	benzodiazepine_derivatives_related	1.99121	2.33046	3.80162	0.35086	0.26527	0.756057	0.449615	0.801952	NS	NS
PWY0.862	454	348	16	438	1.59558	0.624289	0.01093	0.114941	1.60931	0.663562	0.0157424	0.140115	benzodiazepine_derivatives_related	305	195	13	292	0.343461	0.66527	0.606047	0.904593	0.475389	0.816374	0.560849	0.958179	benzodiazepine_derivatives_related	1124	738	25	1099	0.57625	0.508145	0.257026	0.997426	0.311235	0.52379	0.552504	0.99105	benzodiazepine_derivatives_related	2.56584	2.25946	3.8728	0.339069	0.81647	2.40798	0.0160413	0.244053	NS	NS
NONMEVIPP.PWY	454	454	16	438	-0.0614349	0.0536336	0.252661	0.395997	-0.0521588	0.0561448	0.353466	0.528432	benzodiazepine_derivatives_related	305	305	13	292	0.0203052	0.0398637	0.610888	0.907348	0.0184076	0.047368	0.697893	0.958179	benzodiazepine_derivatives_related	1124	1124	25	1099	-0.00790903	0.0257869	0.759124	0.997426	0.00707174	0.0261542	0.786915	0.99105	benzodiazepine_derivatives_related	347.637	629.281	1503.84	0.0200774	-0.00825283	-0.41105	0.681036	0.889213	NS	NS
GLYCOL.GLYOXDEG.PWY	454	200	16	438	0.829844	0.532871	0.12012	0.262785	1.08278	0.567662	0.0571855	0.210264	benzodiazepine_derivatives_related	305	95	13	292	-0.218411	0.439515	0.619602	0.911357	-0.346442	0.530518	0.514312	0.958179	benzodiazepine_derivatives_related	1124	370	25	1099	-0.151611	0.376779	0.687476	0.997426	-0.0964047	0.388544	0.804091	0.99105	benzodiazepine_derivatives_related	3.52172	5.17669	7.04412	0.252036	0.0459817	0.182441	0.855237	0.944411	NS	NS
PWY4FS.7	454	433	16	438	0.986376	0.455016	0.0307132	0.175759	0.997846	0.489834	0.042302	0.200914	benzodiazepine_derivatives_related	305	268	13	292	-0.287442	0.598633	0.631463	0.916054	-0.452107	0.731693	0.53718	0.958179	benzodiazepine_derivatives_related	1124	1013	25	1099	-0.0807433	0.428261	0.85049	0.997426	-0.00527683	0.445247	0.990546	0.99105	benzodiazepine_derivatives_related	4.82999	2.79047	5.45234	0.276577	0.269402	0.974061	0.330026	0.721114	NS	NS
PWY4FS.8	454	433	16	438	0.98619	0.454979	0.0307309	0.175759	0.997652	0.489813	0.042333	0.200914	benzodiazepine_derivatives_related	305	268	13	292	-0.287442	0.598633	0.631463	0.916054	-0.452106	0.731693	0.53718	0.958179	benzodiazepine_derivatives_related	1124	1013	25	1099	-0.0807431	0.428261	0.85049	0.997426	-0.00527665	0.445247	0.990547	0.99105	benzodiazepine_derivatives_related	4.83078	2.79047	5.45234	0.276568	0.269377	0.973998	0.330057	0.721114	NS	NS
UBISYN.PWY	454	150	16	438	1.34694	0.533469	0.0119262	0.121498	1.62291	0.570562	0.00467972	0.0932369	benzodiazepine_derivatives_related	305	76	13	292	-0.163261	0.415969	0.694986	0.920842	-0.235352	0.495472	0.635182	0.958179	benzodiazepine_derivatives_related	1124	243	25	1099	0.274022	0.359462	0.446036	0.997426	0.392048	0.371485	0.2915	0.99105	benzodiazepine_derivatives_related	3.51383	5.77935	7.73914	0.242305	0.346992	1.43204	0.152131	0.568591	NS	NS
PHOSLIPSYN.PWY	454	432	16	438	1.02665	0.45951	0.0259724	0.170767	1.08754	0.492255	0.0277246	0.165498	benzodiazepine_derivatives_related	305	267	13	292	-0.248886	0.632411	0.694194	0.920842	-0.428844	0.770459	0.578267	0.958179	benzodiazepine_derivatives_related	1124	1013	25	1099	-0.0246716	0.441894	0.955486	0.997426	0.0417758	0.460132	0.927676	0.99105	benzodiazepine_derivatives_related	4.73598	2.50035	5.12112	0.284469	0.332879	1.17017	0.241931	0.688092	NS	NS
PWY.7254	454	246	16	438	1.24355	0.616272	0.0442154	0.199638	1.27374	0.651355	0.0512229	0.202408	benzodiazepine_derivatives_related	305	137	13	292	0.272538	0.596598	0.648133	0.920842	0.446744	0.722929	0.537131	0.958179	benzodiazepine_derivatives_related	1124	528	25	1099	0.18251	0.464183	0.694258	0.997426	-0.0230981	0.477671	0.961442	0.99105	benzodiazepine_derivatives_related	2.63303	2.80955	4.6411	0.314913	0.48465	1.539	0.123805	0.568591	NS	NS
VALSYN.PWY	454	454	16	438	-0.0718703	0.0384896	0.0625512	0.212414	-0.0725882	0.0412089	0.0789531	0.23607	benzodiazepine_derivatives_related	305	305	13	292	-0.0152697	0.0367224	0.677859	0.920842	-0.018019	0.0451066	0.689881	0.958179	benzodiazepine_derivatives_related	1124	1124	25	1099	-0.0038942	0.0215241	0.856461	0.997426	0.000250333	0.0223113	0.99105	0.99105	benzodiazepine_derivatives_related	675.015	741.544	2158.5	0.0167247	-0.0190884	-1.14133	0.253732	0.688092	NS	NS
PWY0.1241	454	246	16	438	0.871426	0.574781	0.130216	0.272117	0.993686	0.603756	0.100588	0.259274	benzodiazepine_derivatives_related	305	133	13	292	-0.232768	0.508825	0.647673	0.920842	-0.327242	0.618167	0.596991	0.958179	benzodiazepine_derivatives_related	1124	496	25	1099	0.0979507	0.411829	0.812047	0.997426	0.129769	0.423233	0.759197	0.99105	benzodiazepine_derivatives_related	3.02688	3.86245	5.89611	0.279668	0.181157	0.647759	0.517141	0.808622	NS	NS
PWY.6803	454	208	16	438	0.733782	0.625849	0.241651	0.382418	1.05294	0.673923	0.118991	0.277956	benzodiazepine_derivatives_related	305	116	13	292	-0.242413	0.576476	0.674417	0.920842	-0.441448	0.707373	0.533123	0.958179	benzodiazepine_derivatives_related	1124	400	25	1099	-0.280435	0.444959	0.528661	0.997426	-0.119929	0.459455	0.794124	0.99105	benzodiazepine_derivatives_related	2.55306	3.00911	5.05079	0.30696	-0.0256742	-0.0836403	0.933342	0.971497	NS	NS
HEXITOLDEGSUPER.PWY	454	453	16	438	0.332573	0.15704	0.0347649	0.182262	0.24056	0.170148	0.158205	0.320654	benzodiazepine_derivatives_related	305	301	13	292	-0.105067	0.232427	0.651575	0.920842	-0.110708	0.285598	0.698605	0.958179	benzodiazepine_derivatives_related	1124	1121	25	1099	0.0461546	0.12864	0.719822	0.997426	0.0279468	0.133693	0.83446	0.99105	benzodiazepine_derivatives_related	40.5489	18.5108	60.4291	0.0914821	0.119925	1.31091	0.189889	0.639856	NS	NS
PWY.7111	454	454	16	438	-0.035288	0.0361681	0.329786	0.473613	-0.0369077	0.0384763	0.338047	0.515695	benzodiazepine_derivatives_related	305	305	13	292	-0.0154432	0.0366469	0.673776	0.920842	-0.0181858	0.0449995	0.686457	0.958179	benzodiazepine_derivatives_related	1124	1124	25	1099	-0.00397131	0.0214501	0.853152	0.997426	-0.000330223	0.0222272	0.988149	0.99105	benzodiazepine_derivatives_related	764.45	744.604	2173.41	0.016479	-0.0127921	-0.776264	0.437593	0.792972	NS	NS
PWY.7663	454	454	16	438	-0.0264473	0.127469	0.835732	0.892244	-0.117658	0.133798	0.379745	0.552502	benzodiazepine_derivatives_related	305	303	13	292	-0.105008	0.235007	0.655328	0.920842	-0.131712	0.29598	0.656689	0.958179	benzodiazepine_derivatives_related	1124	1124	25	1099	0.134569	0.139316	0.334291	0.997426	0.103192	0.143682	0.472791	0.99105	benzodiazepine_derivatives_related	61.5452	18.1067	51.5229	0.0873122	0.0259525	0.297238	0.766285	0.928201	NS	NS
PWY.5464	454	262	16	438	0.545443	0.660442	0.409324	0.565422	0.0329735	0.691827	0.96201	0.971354	benzodiazepine_derivatives_related	305	161	13	292	0.27356	0.623782	0.661305	0.920842	0.308237	0.761306	0.685894	0.958179	benzodiazepine_derivatives_related	1124	555	25	1099	0.579198	0.491912	0.23927	0.997426	0.40853	0.504634	0.418374	0.99105	benzodiazepine_derivatives_related	2.29262	2.57001	4.13261	0.333422	0.483272	1.44943	0.147217	0.568591	NS	NS
PWY.5384	454	377	16	438	1.30524	0.591114	0.0277544	0.172718	1.1397	0.616	0.0650321	0.216051	benzodiazepine_derivatives_related	305	248	13	292	0.212174	0.582597	0.715978	0.922203	-0.46736	0.706386	0.508791	0.958179	benzodiazepine_derivatives_related	1124	930	25	1099	-0.310417	0.431782	0.472341	0.997426	-0.429023	0.445448	0.335699	0.99105	benzodiazepine_derivatives_related	2.86192	2.94621	5.36377	0.299183	0.241284	0.806476	0.419968	0.765674	NS	NS
PWY.7187	454	454	16	438	0.0481214	0.0704702	0.495058	0.637901	0.0532503	0.0753974	0.480444	0.630056	benzodiazepine_derivatives_related	305	305	13	292	-0.0324808	0.0887276	0.714572	0.922203	0.0527419	0.109549	0.6306	0.958179	benzodiazepine_derivatives_related	1124	1124	25	1099	-0.0571814	0.047565	0.229552	0.997426	-0.0606999	0.0496962	0.222195	0.99105	benzodiazepine_derivatives_related	201.368	127.023	442.002	0.0360283	-0.0255843	-0.710118	0.477631	0.808622	NS	NS
PWY.6471	454	353	16	438	1.49316	0.718627	0.0383101	0.183663	1.21413	0.762617	0.112168	0.268306	benzodiazepine_derivatives_related	305	225	13	292	-0.216026	0.727214	0.766628	0.952001	-0.364371	0.90255	0.686751	0.958179	benzodiazepine_derivatives_related	1124	917	25	1099	0.112573	0.545947	0.836675	0.997426	-0.0673989	0.569552	0.905823	0.99105	benzodiazepine_derivatives_related	1.93639	1.89093	3.35505	0.373135	0.398272	1.06737	0.285806	0.688092	NS	NS
HEME.BIOSYNTHESIS.II	454	323	16	438	1.22038	0.594135	0.0405634	0.186249	1.40433	0.635699	0.0277367	0.165498	benzodiazepine_derivatives_related	305	185	13	292	-0.159917	0.551253	0.771944	0.95469	-0.272038	0.671224	0.685595	0.958179	benzodiazepine_derivatives_related	1124	747	25	1099	0.460183	0.432258	0.287286	0.997426	0.512427	0.449211	0.254237	0.99105	benzodiazepine_derivatives_related	2.83289	3.29077	5.35197	0.295197	0.470027	1.59225	0.111329	0.568591	NS	NS
SER.GLYSYN.PWY	454	454	16	438	-0.229901	0.0962358	0.0173247	0.131345	-0.185386	0.103276	0.0734157	0.225943	benzodiazepine_derivatives_related	305	305	13	292	-0.0265648	0.0979318	0.786381	0.964669	-0.0625869	0.12353	0.612822	0.958179	benzodiazepine_derivatives_related	1124	1124	25	1099	0.000823013	0.0506418	0.987037	0.997426	0.0144295	0.0523295	0.782799	0.99105	benzodiazepine_derivatives_related	107.976	104.268	389.925	0.0407512	-0.0452907	-1.1114	0.266398	0.688092	NS	NS
PWY.2723	454	184	16	438	1.04	0.575101	0.0712334	0.214803	1.38252	0.618828	0.0260335	0.165498	benzodiazepine_derivatives_related	305	93	13	292	-0.121275	0.480981	0.801107	0.974841	-0.400159	0.582522	0.492727	0.958179	benzodiazepine_derivatives_related	1124	346	25	1099	-0.0807472	0.419227	0.8473	0.997426	0.0718778	0.432919	0.868164	0.99105	benzodiazepine_derivatives_related	3.02351	4.32259	5.68985	0.276967	0.165756	0.598469	0.549527	0.808622	NS	NS
THRESYN.PWY	454	454	16	438	0.0711723	0.0562541	0.206474	0.346962	0.0535769	0.0594973	0.368404	0.542625	benzodiazepine_derivatives_related	305	305	13	292	0.0158059	0.0618669	0.798528	0.974841	0.0301127	0.0769451	0.695853	0.958179	benzodiazepine_derivatives_related	1124	1124	25	1099	-0.0193795	0.0331149	0.558519	0.997426	-0.0259574	0.0344638	0.451508	0.99105	benzodiazepine_derivatives_related	316.004	261.266	911.915	0.0259135	0.00600856	0.23187	0.816639	0.934827	NS	NS
SO4ASSIM.PWY	454	401	16	438	0.617366	0.549691	0.262004	0.400957	0.83541	0.585536	0.154439	0.320654	benzodiazepine_derivatives_related	305	262	13	292	-0.141376	0.608744	0.81651	0.985668	0.494268	0.747686	0.509148	0.958179	benzodiazepine_derivatives_related	1124	1012	25	1099	-0.679445	0.422109	0.107758	0.997426	-0.698239	0.4441	0.116185	0.99105	benzodiazepine_derivatives_related	3.30951	2.69855	5.61243	0.293351	-0.185161	-0.631194	0.527914	0.808622	NS	NS
PWY.241	454	353	16	438	-1.06153	0.601979	0.07853	0.222616	-1.38181	0.635584	0.0302896	0.170879	benzodiazepine_derivatives_related	305	281	13	292	0.0985541	0.464896	0.832258	0.9923	0.225808	0.575974	0.695341	0.958179	benzodiazepine_derivatives_related	1124	1046	25	1099	0.223106	0.336527	0.507488	0.997426	0.270991	0.35038	0.439445	0.99105	benzodiazepine_derivatives_related	2.75955	4.62688	8.83001	0.248326	-0.0310371	-0.124985	0.900535	0.968101	NS	NS
NAD.BIOSYNTHESIS.II	454	427	16	438	0.303885	0.469007	0.517368	0.656273	0.115708	0.473743	0.807169	0.875662	benzodiazepine_derivatives_related	305	289	13	292	-0.102928	0.494033	0.835104	0.9923	-0.333749	0.555461	0.548455	0.958179	benzodiazepine_derivatives_related	1124	1081	25	1099	0.201216	0.324757	0.535654	0.997426	0.0939433	0.335129	0.779286	0.99105	benzodiazepine_derivatives_related	4.54612	4.0972	9.48162	0.234889	0.158215	0.673574	0.500582	0.808622	NS	NS
THISYNARA.PWY	454	454	16	438	-0.175189	0.098158	0.0750049	0.218318	-0.175269	0.104089	0.0930148	0.246512	benzodiazepine_derivatives_related	305	305	13	292	-0.020464	0.114479	0.858251	0.993301	-0.077018	0.144268	0.593896	0.958179	benzodiazepine_derivatives_related	1124	1124	25	1099	0.0203841	0.0636136	0.748697	0.997426	0.0231972	0.0660193	0.72538	0.99105	benzodiazepine_derivatives_related	103.788	76.3035	247.116	0.0483816	-0.0344253	-0.711537	0.476751	0.808622	NS	NS
ENTBACSYN.PWY	454	165	16	438	1.21685	0.738081	0.0999315	0.250784	1.48087	0.786392	0.0604142	0.216051	benzodiazepine_derivatives_related	305	74	13	292	-0.114451	0.666751	0.863826	0.995206	-0.502338	0.811039	0.536203	0.958179	benzodiazepine_derivatives_related	1124	304	25	1099	-0.20585	0.540428	0.703348	0.997426	-0.211753	0.558184	0.704494	0.99105	benzodiazepine_derivatives_related	1.83566	2.24943	3.42393	0.364929	0.169325	0.463995	0.642652	0.861992	NS	NS
P124.PWY	454	290	16	438	-1.61545	0.647543	0.0129721	0.123762	-1.97606	0.69623	0.00476947	0.0932369	benzodiazepine_derivatives_related	305	195	13	292	0.00409239	0.666754	0.995107	0.999504	0.565571	0.830928	0.49669	0.958179	benzodiazepine_derivatives_related	1124	804	25	1099	0.738137	0.501002	0.140946	0.997426	1.00558	0.518816	0.0528572	0.99105	benzodiazepine_derivatives_related	2.38486	2.24941	3.98402	0.340635	-0.10474	-0.307483	0.758476	0.928201	NS	NS
PWY0.1061	454	443	16	438	1.07262	0.311497	0.000631115	0.0813514	0.823325	0.318766	0.010166	0.109529	benzodiazepine_derivatives_related	305	302	13	292	-0.0145327	0.291017	0.960206	0.999504	-0.199315	0.34767	0.566944	0.958179	benzodiazepine_derivatives_related	1124	1110	25	1099	0.373711	0.184715	0.0432963	0.997426	0.188573	0.184903	0.308032	0.99105	benzodiazepine_derivatives_related	10.306	11.8076	29.3086	0.139452	0.424636	3.04504	0.0023265	0.173906	NS	NS
CALVIN.PWY	454	454	16	438	-0.147062	0.0605213	0.015513	0.123762	-0.125161	0.0642473	0.0521251	0.202408	benzodiazepine_derivatives_related	305	305	13	292	0.00937036	0.061034	0.878088	0.999504	-0.0367849	0.0748601	0.623569	0.958179	benzodiazepine_derivatives_related	1124	1124	25	1099	0.0218657	0.0338741	0.518737	0.997426	0.0371086	0.0346889	0.284971	0.99105	benzodiazepine_derivatives_related	273.014	268.446	871.496	0.0266033	-0.0131489	-0.494256	0.621125	0.854808	NS	NS
PWY.6892	454	341	16	438	0.853073	0.60877	0.161831	0.310335	1.1262	0.654603	0.0861318	0.240686	benzodiazepine_derivatives_related	305	221	13	292	-0.038912	0.608343	0.949042	0.999504	-0.296494	0.758199	0.696076	0.958179	benzodiazepine_derivatives_related	1124	870	25	1099	0.309442	0.446995	0.488911	0.997426	0.457608	0.468431	0.328841	0.99105	benzodiazepine_derivatives_related	2.69832	2.70211	5.00488	0.310008	0.359955	1.16111	0.245595	0.688092	NS	NS
PWY0.1533	454	168	16	438	0.639145	0.535803	0.233565	0.375084	0.971275	0.568827	0.08851	0.241554	benzodiazepine_derivatives_related	305	88	13	292	-0.0568086	0.407689	0.889274	0.999504	-0.193867	0.492261	0.694028	0.958179	benzodiazepine_derivatives_related	1124	321	25	1099	0.010405	0.35687	0.976745	0.997426	0.131363	0.367608	0.720904	0.99105	benzodiazepine_derivatives_related	3.48329	6.01646	7.85201	0.240065	0.113317	0.472025	0.636909	0.861992	NS	NS
PWY.6628	454	393	16	438	1.29339	0.619787	0.0374811	0.182752	1.06628	0.650583	0.102015	0.260705	benzodiazepine_derivatives_related	305	242	13	292	0.0272556	0.715723	0.969648	0.999504	-0.341879	0.858194	0.690679	0.958179	benzodiazepine_derivatives_related	1124	907	25	1099	1.07634	0.515253	0.0369385	0.997426	0.723933	0.530427	0.172597	0.99105	benzodiazepine_derivatives_related	2.60324	1.95213	3.76669	0.346645	0.898147	2.59097	0.00957051	0.244053	NS	NS
POLYAMINSYN3.PWY	454	250	16	438	-0.877238	0.645096	0.174575	0.325208	-0.932897	0.682808	0.172629	0.339579	benzodiazepine_derivatives_related	305	185	13	292	0.000400598	0.643584	0.999504	0.999504	-0.351461	0.801659	0.661443	0.958179	benzodiazepine_derivatives_related	1124	713	25	1099	0.61278	0.518277	0.237322	0.997426	0.50383	0.539617	0.350678	0.99105	benzodiazepine_derivatives_related	2.40299	2.41429	3.72285	0.34219	0.0204055	0.0596319	0.952449	0.979933	NS	NS
PWY.2942	454	454	16	438	-0.0568678	0.0431065	0.187786	0.330296	-0.0553736	0.0455844	0.225193	0.408076	benzodiazepine_derivatives_related	305	305	13	292	-0.00244377	0.0430479	0.954769	0.999504	-0.023409	0.0529861	0.659018	0.958179	benzodiazepine_derivatives_related	1124	1124	25	1099	0.0093391	0.0245869	0.704136	0.997426	0.00648871	0.025489	0.799105	0.99105	benzodiazepine_derivatives_related	538.163	539.63	1654.22	0.0191319	-0.00602995	-0.315178	0.752627	0.928201	NS	NS
PWY0.41	454	98	16	438	0.196064	0.396373	0.621099	0.758345	0.405843	0.414017	0.327556	0.507458	benzodiazepine_derivatives_related	305	61	13	292	0.0190288	0.33842	0.955198	0.999504	-0.206803	0.40382	0.609005	0.958179	benzodiazepine_derivatives_related	1124	211	25	1099	0.120227	0.308626	0.69694	0.997426	0.14291	0.317834	0.653063	0.99105	benzodiazepine_derivatives_related	6.36489	8.73146	10.4987	0.197662	0.104563	0.529002	0.596804	0.833853	NS	NS
METSYN.PWY	454	454	16	438	-0.0334927	0.0908356	0.712519	0.817891	-0.0535916	0.0965033	0.578983	0.715355	benzodiazepine_derivatives_related	305	305	13	292	-0.0081094	0.087697	0.926387	0.999504	0.0604045	0.108078	0.57671	0.958179	benzodiazepine_derivatives_related	1124	1124	25	1099	0.0236166	0.0445299	0.595972	0.997426	0.0185478	0.0462969	0.688774	0.99105	benzodiazepine_derivatives_related	121.196	130.026	504.308	0.036381	0.00899561	0.247261	0.804706	0.934827	NS	NS
PWY.5173	454	294	16	438	1.72943	0.575574	0.00281099	0.0813514	1.16661	0.595205	0.0506942	0.202408	benzodiazepine_derivatives_related	305	173	13	292	-0.0598074	0.513154	0.907296	0.999504	-0.234748	0.613769	0.70242	0.959012	benzodiazepine_derivatives_related	1124	600	25	1099	0.377911	0.404262	0.350085	0.997426	0.221612	0.410126	0.589067	0.99105	benzodiazepine_derivatives_related	3.01855	3.79756	6.11891	0.278046	0.564795	2.0313	0.0422243	0.382578	NS	NS
GLUCARGALACTSUPER.PWY	454	181	16	438	1.24535	0.512817	0.0155652	0.123762	1.47121	0.546922	0.00744723	0.0932369	benzodiazepine_derivatives_related	305	91	13	292	0.380209	0.43283	0.380421	0.769812	0.195167	0.531091	0.713553	0.961047	benzodiazepine_derivatives_related	1124	349	25	1099	-0.441564	0.359304	0.219353	0.997426	-0.364403	0.371819	0.32728	0.99105	benzodiazepine_derivatives_related	3.80256	5.33783	7.74595	0.24335	0.19807	0.813928	0.415686	0.762517	NS	NS
PWY.6527	454	454	16	438	-0.129304	0.0710186	0.069355	0.214803	-0.149415	0.0760604	0.0502018	0.202408	benzodiazepine_derivatives_related	305	305	13	292	0.0645733	0.0767353	0.400739	0.782266	0.0351417	0.0947095	0.7109	0.961047	benzodiazepine_derivatives_related	1124	1124	25	1099	0.0159202	0.0442229	0.718917	0.997426	0.0227099	0.0458475	0.620465	0.99105	benzodiazepine_derivatives_related	198.27	169.828	511.336	0.0337208	-0.00742534	-0.2202	0.825715	0.934827	NS	NS
GLYCOLYSIS.TCA.GLYOX.BYPASS	454	232	16	438	1.06867	0.701741	0.128509	0.272039	1.37915	0.756861	0.0691765	0.222406	benzodiazepine_derivatives_related	305	128	13	292	0.387573	0.688129	0.573704	0.877135	0.306901	0.833352	0.712965	0.961047	benzodiazepine_derivatives_related	1124	483	25	1099	-0.299467	0.533003	0.574332	0.997426	-0.280326	0.552993	0.612312	0.99105	benzodiazepine_derivatives_related	2.0307	2.11184	3.51998	0.361255	0.252466	0.698857	0.484642	0.808622	NS	NS
PWY.5347	454	454	16	438	-0.0140578	0.0835964	0.866534	0.908328	-0.0337925	0.0885548	0.702965	0.802239	benzodiazepine_derivatives_related	305	305	13	292	-0.0610679	0.0796623	0.443939	0.800676	-0.0348814	0.0989356	0.724697	0.971678	benzodiazepine_derivatives_related	1124	1124	25	1099	0.0296311	0.0390601	0.448251	0.997426	0.0180674	0.0406647	0.656913	0.99105	benzodiazepine_derivatives_related	143.095	157.578	655.441	0.0323404	0.00814433	0.251832	0.801171	0.934827	NS	NS
BRANCHED.CHAIN.AA.SYN.PWY	454	454	16	438	-0.106482	0.0624284	0.0887907	0.244321	-0.107932	0.0673793	0.109996	0.268306	benzodiazepine_derivatives_related	305	305	13	292	-0.0388768	0.0532742	0.46612	0.804452	-0.0228809	0.0668297	0.732342	0.977097	benzodiazepine_derivatives_related	1124	1124	25	1099	-0.00188809	0.0263143	0.942813	0.997426	0.00620452	0.027124	0.81911	0.99105	benzodiazepine_derivatives_related	256.588	352.344	1444.16	0.0220696	-0.0213077	-0.965474	0.334307	0.721114	NS	NS
PWY.3001	454	454	16	438	0.00743991	0.0513003	0.884757	0.915654	-0.000542204	0.0551192	0.992156	0.992156	benzodiazepine_derivatives_related	305	305	13	292	0.00178741	0.0568512	0.97494	0.999504	0.0241365	0.0713092	0.735273	0.977097	benzodiazepine_derivatives_related	1124	1124	25	1099	-0.0148213	0.0290452	0.609953	0.997426	-0.0159502	0.0302156	0.597692	0.99105	benzodiazepine_derivatives_related	379.979	309.4	1185.36	0.0230956	-0.00756829	-0.327694	0.743143	0.925832	NS	NS
PWY.6612	454	411	16	438	0.87648	0.518135	0.091433	0.244321	0.562885	0.552603	0.30901	0.489444	benzodiazepine_derivatives_related	305	291	13	292	0.233021	0.216732	0.283224	0.670444	0.0836391	0.260011	0.74797	0.985868	benzodiazepine_derivatives_related	1124	1099	25	1099	0.0389831	0.136524	0.775284	0.997426	0.0130329	0.142502	0.927147	0.99105	benzodiazepine_derivatives_related	3.72489	21.2889	53.6517	0.112748	0.131151	1.16323	0.244738	0.688092	NS	NS
GLUCARDEG.PWY	454	188	16	438	1.40846	0.521761	0.0072146	0.0909192	1.60308	0.55947	0.004387	0.0932369	benzodiazepine_derivatives_related	305	93	13	292	0.349869	0.43523	0.422111	0.785859	0.171819	0.535271	0.748468	0.985868	benzodiazepine_derivatives_related	1124	325	25	1099	-0.389785	0.359042	0.27788	0.997426	-0.348399	0.370469	0.347209	0.99105	benzodiazepine_derivatives_related	3.67331	5.27914	7.75726	0.244633	0.239205	0.97781	0.328168	0.721114	NS	NS
GLYOXYLATE.BYPASS	454	252	16	438	0.854054	0.635967	0.179993	0.329581	1.21441	0.679842	0.0748105	0.225943	benzodiazepine_derivatives_related	305	142	13	292	0.411682	0.622227	0.508721	0.825062	0.237722	0.754757	0.753037	0.987536	benzodiazepine_derivatives_related	1124	571	25	1099	-0.541924	0.478854	0.258	0.997426	-0.483186	0.496051	0.330243	0.99105	benzodiazepine_derivatives_related	2.47247	2.58287	4.36107	0.32588	0.0861871	0.264475	0.791414	0.934827	NS	NS
PENTOSE.P.PWY	454	452	16	438	0.32131	0.173225	0.0642965	0.213884	0.328757	0.183684	0.0742605	0.225943	benzodiazepine_derivatives_related	305	304	13	292	-0.38542	0.212644	0.0709265	0.360614	-0.0488753	0.25695	0.849291	0.989269	benzodiazepine_derivatives_related	1124	1123	25	1099	-0.170202	0.121943	0.163068	0.997426	-0.0950077	0.12494	0.447168	0.99105	benzodiazepine_derivatives_related	33.3255	22.1154	67.2493	0.0902807	-0.0754899	-0.836168	0.40306	0.756681	NS	NS
PWY.6606	454	443	16	438	-0.248298	0.179542	0.167412	0.317616	-0.15151	0.191837	0.430146	0.599605	benzodiazepine_derivatives_related	305	303	13	292	0.165703	0.132442	0.211892	0.592644	0.0378245	0.154801	0.807161	0.989269	benzodiazepine_derivatives_related	1124	1122	25	1099	0.0698707	0.0906199	0.440854	0.997426	0.0532031	0.0943556	0.57297	0.99105	benzodiazepine_derivatives_related	31.0218	57.0098	121.773	0.0690386	0.0488665	0.707814	0.479061	0.808622	NS	NS
PWY.6549	454	323	16	438	-1.38328	0.658849	0.0363406	0.182262	-1.39999	0.702046	0.0468184	0.202408	benzodiazepine_derivatives_related	305	236	13	292	-0.703817	0.643753	0.275144	0.668961	-0.187677	0.794274	0.813393	0.989269	benzodiazepine_derivatives_related	1124	892	25	1099	0.0678935	0.506788	0.893452	0.997426	0.202651	0.52658	0.700429	0.99105	benzodiazepine_derivatives_related	2.30371	2.41303	3.89356	0.340793	-0.536644	-1.57469	0.115328	0.568591	NS	NS
PWY.5690	454	449	16	438	0.281115	0.209031	0.179386	0.329581	0.412016	0.222249	0.0645189	0.216051	benzodiazepine_derivatives_related	305	301	13	292	-0.276659	0.253986	0.276926	0.668961	-0.0701818	0.309004	0.820507	0.989269	benzodiazepine_derivatives_related	1124	1115	25	1099	-0.103397	0.16865	0.539946	0.997426	-0.0228216	0.17672	0.897271	0.99105	benzodiazepine_derivatives_related	22.8864	15.5018	35.1582	0.116606	-0.0202629	-0.173773	0.862044	0.945267	NS	NS
ANAGLYCOLYSIS.PWY	454	454	16	438	-0.134635	0.0603469	0.0261912	0.170767	-0.154675	0.0648964	0.0176281	0.140115	benzodiazepine_derivatives_related	305	305	13	292	-0.076874	0.0816227	0.34706	0.731658	-0.023063	0.0993426	0.8166	0.989269	benzodiazepine_derivatives_related	1124	1124	25	1099	-0.0165187	0.0459905	0.719532	0.997426	0.0221276	0.0475956	0.642092	0.99105	benzodiazepine_derivatives_related	274.593	150.099	472.785	0.0333802	-0.0627519	-1.87992	0.0601195	0.427994	NS	NS
P4.PWY	454	448	16	438	0.0475737	0.133906	0.722558	0.823615	0.110478	0.144767	0.44585	0.613961	benzodiazepine_derivatives_related	305	302	13	292	-0.150906	0.184978	0.415273	0.785859	0.0575552	0.213317	0.78752	0.989269	benzodiazepine_derivatives_related	1124	1118	25	1099	-0.0980528	0.113387	0.387358	0.997426	-0.0317266	0.115883	0.784305	0.99105	benzodiazepine_derivatives_related	55.7702	29.2253	77.7809	0.0783798	-0.057648	-0.735495	0.462038	0.807891	NS	NS
PWY.6737	454	454	16	438	-0.00012276	0.0597748	0.998362	0.999858	-0.044295	0.0652322	0.497527	0.649609	benzodiazepine_derivatives_related	305	305	13	292	0.0434217	0.05514	0.431643	0.785859	0.0127508	0.0669314	0.849063	0.989269	benzodiazepine_derivatives_related	1124	1124	25	1099	0.0313013	0.034586	0.365647	0.997426	0.0356596	0.0358149	0.319639	0.99105	benzodiazepine_derivatives_related	279.875	328.902	835.987	0.0263088	0.0279731	1.06326	0.287664	0.688092	NS	NS
PWY0.781	454	446	16	438	-0.0224322	0.142678	0.875144	0.909585	0.0267527	0.155084	0.863133	0.905532	benzodiazepine_derivatives_related	305	302	13	292	-0.143287	0.182085	0.43196	0.785859	0.0533053	0.21092	0.800679	0.989269	benzodiazepine_derivatives_related	1124	1117	25	1099	-0.0992197	0.109843	0.366574	0.997426	-0.0412785	0.112621	0.714047	0.99105	benzodiazepine_derivatives_related	49.1234	30.1616	82.8805	0.0785273	-0.0841554	-1.07167	0.283868	0.688092	NS	NS
PWY.4702	454	286	16	438	0.24693	0.610508	0.686067	0.801058	0.554535	0.641117	0.387588	0.554491	benzodiazepine_derivatives_related	305	216	13	292	-0.439554	0.668756	0.511514	0.825062	-0.177337	0.814752	0.827864	0.989269	benzodiazepine_derivatives_related	1124	834	25	1099	-0.179125	0.504988	0.722873	0.997426	-0.155418	0.527231	0.768218	0.99105	benzodiazepine_derivatives_related	2.68298	2.23596	3.92137	0.33633	-0.11569	-0.343976	0.730864	0.920975	NS	NS
P108.PWY	454	242	16	438	-0.452122	0.64951	0.486737	0.634303	-0.396103	0.692636	0.567729	0.710255	benzodiazepine_derivatives_related	305	212	13	292	-0.433628	0.679428	0.523817	0.829994	-0.201828	0.831433	0.80839	0.989269	benzodiazepine_derivatives_related	1124	843	25	1099	-0.101758	0.503577	0.839899	0.997426	-0.0461974	0.522415	0.929551	0.99105	benzodiazepine_derivatives_related	2.37044	2.16627	3.94338	0.3434	-0.284473	-0.828401	0.407443	0.756681	NS	NS
PWY0.1338	454	175	16	438	0.936282	0.485246	0.0543143	0.20121	1.20066	0.516435	0.0205814	0.14652	benzodiazepine_derivatives_related	305	93	13	292	0.190192	0.339774	0.576072	0.877135	0.0902287	0.401243	0.822256	0.989269	benzodiazepine_derivatives_related	1124	331	25	1099	-0.0153972	0.320002	0.961633	0.997426	0.0568467	0.328415	0.86261	0.99105	benzodiazepine_derivatives_related	4.24695	8.66204	9.76549	0.210006	0.241392	1.14945	0.25037	0.688092	NS	NS
ARGORNPROST.PWY	454	101	16	438	-0.0309387	0.48831	0.94951	0.961305	-0.261729	0.519428	0.614626	0.744021	benzodiazepine_derivatives_related	305	62	13	292	0.20178	0.508477	0.691776	0.920842	0.161152	0.610502	0.792013	0.989269	benzodiazepine_derivatives_related	1124	238	25	1099	-0.229985	0.394652	0.560177	0.997426	-0.249833	0.410938	0.543344	0.99105	benzodiazepine_derivatives_related	4.19381	3.86774	6.42055	0.262775	-0.0570321	-0.217038	0.828179	0.934827	NS	NS
PWY4LZ.257	454	434	16	438	0.0474337	0.207979	0.819703	0.890744	0.0515034	0.226426	0.820188	0.883787	benzodiazepine_derivatives_related	305	300	13	292	-0.0865885	0.208167	0.677746	0.920842	-0.0684159	0.252002	0.786231	0.989269	benzodiazepine_derivatives_related	1124	1123	25	1099	0.0662633	0.147906	0.654233	0.997426	0.116079	0.152022	0.445294	0.99105	benzodiazepine_derivatives_related	23.1186	23.0769	45.7119	0.10431	0.0231475	0.221911	0.824383	0.934827	NS	NS
AST.PWY	454	163	16	438	0.915092	0.484325	0.0594963	0.210824	1.21907	0.515412	0.0184987	0.140115	benzodiazepine_derivatives_related	305	85	13	292	0.135999	0.367863	0.711871	0.922203	0.0886271	0.432134	0.837661	0.989269	benzodiazepine_derivatives_related	1124	294	25	1099	0.103969	0.32616	0.749963	0.997426	0.205302	0.335743	0.541007	0.99105	benzodiazepine_derivatives_related	4.26311	7.38971	9.40022	0.217943	0.279459	1.28226	0.199752	0.644359	NS	NS
PWY.6895	454	195	16	438	1.41232	0.768879	0.0669088	0.214803	1.81396	0.825212	0.0285134	0.165498	benzodiazepine_derivatives_related	305	104	13	292	-0.247704	0.748322	0.740868	0.931464	-0.253311	0.910046	0.780961	0.989269	benzodiazepine_derivatives_related	1124	347	25	1099	-0.0631763	0.573848	0.912356	0.997426	0.236939	0.590737	0.688434	0.99105	benzodiazepine_derivatives_related	1.69155	1.78576	3.03673	0.39181	0.26939	0.687552	0.491735	0.808622	NS	NS
PWY.5910	454	180	16	438	0.742185	0.563672	0.188629	0.330296	0.320175	0.58686	0.585666	0.720634	benzodiazepine_derivatives_related	305	119	13	292	0.132847	0.561044	0.812987	0.98534	0.158722	0.695348	0.819619	0.989269	benzodiazepine_derivatives_related	1124	613	25	1099	0.711524	0.453524	0.116959	0.997426	0.590844	0.465697	0.204812	0.99105	benzodiazepine_derivatives_related	3.14736	3.17692	4.86184	0.298993	0.555803	1.85892	0.0630383	0.430967	NS	NS
DTDPRHAMSYN.PWY	454	454	16	438	-0.203787	0.0837981	0.0154347	0.123762	-0.137115	0.0867178	0.114667	0.272107	benzodiazepine_derivatives_related	305	305	13	292	-0.0163403	0.0728328	0.822636	0.988198	-0.022394	0.0911955	0.806213	0.989269	benzodiazepine_derivatives_related	1124	1124	25	1099	-0.00859888	0.0405907	0.832268	0.997426	0.00699384	0.0419403	0.867593	0.99105	benzodiazepine_derivatives_related	142.407	188.515	606.941	0.0326535	-0.0397928	-1.21863	0.222983	0.684915	NS	NS
PWY.6123	454	454	16	438	0.0170483	0.0808172	0.833027	0.892244	-0.0452217	0.0837888	0.589705	0.722006	benzodiazepine_derivatives_related	305	305	13	292	-0.0180109	0.0814426	0.825129	0.988198	-0.0243805	0.0981541	0.804026	0.989269	benzodiazepine_derivatives_related	1124	1124	25	1099	0.0351594	0.04198	0.402475	0.997426	0.0503698	0.0437323	0.24967	0.99105	benzodiazepine_derivatives_related	153.106	150.764	567.435	0.0338778	0.0227767	0.672321	0.50138	0.808622	NS	NS
PWY.7315	454	221	16	438	1.13706	0.631523	0.0724697	0.214803	1.49026	0.676749	0.0282339	0.165498	benzodiazepine_derivatives_related	305	116	13	292	0.103483	0.574516	0.857179	0.993301	0.150181	0.691639	0.828269	0.989269	benzodiazepine_derivatives_related	1124	453	25	1099	-0.0274808	0.453672	0.951709	0.997426	0.0910522	0.468621	0.845979	0.99105	benzodiazepine_derivatives_related	2.50739	3.02968	4.85866	0.310151	0.291566	0.94008	0.347176	0.721114	NS	NS
PWY.6708	454	179	16	438	1.09875	0.559537	0.0502004	0.200797	1.45083	0.599417	0.015951	0.140115	benzodiazepine_derivatives_related	305	98	13	292	-0.0727323	0.499566	0.884343	0.999504	-0.117863	0.607011	0.846193	0.989269	benzodiazepine_derivatives_related	1124	334	25	1099	0.0537171	0.388749	0.890124	0.997426	0.147902	0.403007	0.713693	0.99105	benzodiazepine_derivatives_related	3.19406	4.00696	6.617	0.269015	0.258609	0.961319	0.336392	0.721114	NS	NS
PWY.6823	454	145	16	438	0.993845	0.506794	0.0505073	0.200797	1.26712	0.529105	0.0170903	0.140115	benzodiazepine_derivatives_related	305	68	13	292	0.0430741	0.354794	0.903453	0.999504	-0.0851394	0.431197	0.843631	0.989269	benzodiazepine_derivatives_related	1124	234	25	1099	-0.0336397	0.331866	0.919279	0.997426	0.0851949	0.341316	0.802939	0.99105	benzodiazepine_derivatives_related	3.89347	7.94414	9.07978	0.218648	0.186746	0.854095	0.393052	0.749905	NS	NS
PWY.7269	454	203	16	438	0.994361	0.604631	0.100775	0.250784	1.46172	0.638241	0.0225319	0.153115	benzodiazepine_derivatives_related	305	100	13	292	-0.0263548	0.545897	0.961527	0.999504	0.132955	0.655085	0.839325	0.989269	benzodiazepine_derivatives_related	1124	372	25	1099	-0.10564	0.430582	0.806236	0.997426	-0.090831	0.442562	0.837424	0.99105	benzodiazepine_derivatives_related	2.73539	3.35566	5.39372	0.295079	0.179519	0.608374	0.542939	0.808622	NS	NS
PWY.5083	454	270	16	438	1.22952	0.630946	0.0519711	0.20121	1.31648	0.675643	0.0520606	0.202408	benzodiazepine_derivatives_related	305	154	13	292	-0.0198695	0.60121	0.973657	0.999504	0.184459	0.724856	0.799326	0.989269	benzodiazepine_derivatives_related	1124	563	25	1099	0.207115	0.46947	0.659177	0.997426	0.228111	0.486434	0.639203	0.99105	benzodiazepine_derivatives_related	2.51197	2.76661	4.53717	0.319182	0.404784	1.26819	0.20473	0.644359	NS	NS
PWY.5918	454	313	16	438	1.02096	0.658429	0.121719	0.262785	1.20615	0.700551	0.0858994	0.240686	benzodiazepine_derivatives_related	305	182	13	292	-0.010027	0.649376	0.987691	0.999504	-0.222526	0.797212	0.780363	0.989269	benzodiazepine_derivatives_related	1124	745	25	1099	0.519537	0.502223	0.301138	0.997426	0.569056	0.522815	0.276642	0.99105	benzodiazepine_derivatives_related	2.30665	2.37141	3.96466	0.340153	0.508059	1.49362	0.135276	0.568591	NS	NS
PWY.5104	454	440	16	438	-0.588891	0.261548	0.0248603	0.170767	-0.417247	0.268965	0.121652	0.279418	benzodiazepine_derivatives_related	305	305	13	292	-0.00186958	0.207058	0.992802	0.999504	0.0673462	0.249149	0.787139	0.989269	benzodiazepine_derivatives_related	1124	1123	25	1099	0.0418472	0.136657	0.759493	0.997426	0.0740043	0.141192	0.600291	0.99105	benzodiazepine_derivatives_related	14.6183	23.3246	53.5475	0.104547	-0.070077	-0.67029	0.502673	0.808622	NS	NS
PWY.6690	454	128	16	438	0.518481	0.456345	0.256511	0.400107	0.669348	0.481837	0.165564	0.330023	benzodiazepine_derivatives_related	305	54	13	292	-0.00522148	0.331916	0.987459	0.999504	0.121652	0.411767	0.767892	0.989269	benzodiazepine_derivatives_related	1124	178	25	1099	0.0802898	0.213281	0.706656	0.997426	0.0209355	0.220725	0.924453	0.99105	benzodiazepine_derivatives_related	4.80191	9.077	21.9835	0.166986	0.117319	0.702569	0.482324	0.808622	NS	NS
GLUTORN.PWY	454	454	16	438	0.328946	0.185549	0.0769549	0.220064	0.212982	0.190765	0.264902	0.457837	benzodiazepine_derivatives_related	305	305	13	292	0.0265714	0.177624	0.881187	0.999504	0.046724	0.213559	0.826986	0.989269	benzodiazepine_derivatives_related	1124	1124	25	1099	-0.0477595	0.117759	0.685136	0.997426	-0.105699	0.121951	0.386281	0.99105	benzodiazepine_derivatives_related	29.0457	31.6955	72.113	0.0867586	0.0523323	0.603195	0.546379	0.808622	NS	NS
PWY.6124	454	454	16	438	0.0356714	0.0912533	0.696061	0.806805	-0.045878	0.0940425	0.625936	0.748619	benzodiazepine_derivatives_related	305	305	13	292	-0.00105644	0.0901421	0.990657	0.999504	-0.0253643	0.107423	0.813526	0.989269	benzodiazepine_derivatives_related	1124	1124	25	1099	0.0470478	0.0476251	0.323426	0.997426	0.0442386	0.0493626	0.370349	0.99105	benzodiazepine_derivatives_related	120.089	123.068	440.889	0.0382347	0.0363961	0.951913	0.341141	0.721114	NS	NS
PWY.7400	454	454	16	438	0.060869	0.112131	0.587522	0.7255	-0.0312607	0.117643	0.790591	0.865886	benzodiazepine_derivatives_related	305	305	13	292	0.0133882	0.115903	0.908117	0.999504	0.0263661	0.139568	0.850308	0.989269	benzodiazepine_derivatives_related	1124	1124	25	1099	-0.0266013	0.0738027	0.718589	0.997426	-0.0736387	0.0765568	0.336326	0.99105	benzodiazepine_derivatives_related	79.5328	74.4414	183.593	0.0544277	0.00282587	0.0519196	0.958593	0.979933	NS	NS
PWY.5103	454	454	16	438	-0.098117	0.0690553	0.156078	0.301073	-0.104698	0.0743363	0.159791	0.320654	benzodiazepine_derivatives_related	305	305	13	292	-0.0386108	0.0592628	0.515214	0.825062	-0.0117131	0.0745272	0.875235	0.991549	benzodiazepine_derivatives_related	1124	1124	25	1099	-0.00281162	0.0300423	0.925453	0.997426	0.00583886	0.0309576	0.850435	0.99105	benzodiazepine_derivatives_related	209.704	284.731	1107.99	0.0249811	-0.021645	-0.866455	0.38624	0.749905	NS	NS
TCA.GLYOX.BYPASS	454	233	16	438	1.08955	0.653518	0.0961882	0.249877	1.38965	0.702752	0.0486837	0.202408	benzodiazepine_derivatives_related	305	130	13	292	0.345582	0.628905	0.583076	0.878965	0.13423	0.760482	0.860031	0.991549	benzodiazepine_derivatives_related	1124	493	25	1099	-0.297642	0.489576	0.543339	0.997426	-0.285379	0.50708	0.573695	0.99105	benzodiazepine_derivatives_related	2.34145	2.52831	4.17214	0.33256	0.241438	0.725999	0.467839	0.808578	NS	NS
POLYISOPRENSYN.PWY	454	241	16	438	1.29372	0.620201	0.0375595	0.182752	1.47087	0.669351	0.0285653	0.165498	benzodiazepine_derivatives_related	305	130	13	292	-0.286137	0.611468	0.640162	0.919284	-0.129822	0.748661	0.862465	0.991549	benzodiazepine_derivatives_related	1124	555	25	1099	-0.0754409	0.496538	0.879267	0.997426	0.0383026	0.514176	0.940632	0.99105	benzodiazepine_derivatives_related	2.59977	2.67456	4.05597	0.32738	0.245662	0.750387	0.453022	0.801952	NS	NS
P161.PWY	454	447	16	438	0.248676	0.232318	0.285033	0.425553	0.210702	0.24925	0.398437	0.56461	benzodiazepine_derivatives_related	305	302	13	292	-0.0825086	0.213166	0.698989	0.920842	0.042172	0.258368	0.870469	0.991549	benzodiazepine_derivatives_related	1124	1123	25	1099	0.0455598	0.157016	0.771748	0.997426	0.0803439	0.161494	0.618936	0.99105	benzodiazepine_derivatives_related	18.5283	22.0072	40.5613	0.111045	0.057212	0.515215	0.606403	0.843323	NS	NS
KETOGLUCONMET.PWY	454	201	16	438	0.42169	0.613396	0.492152	0.636673	0.673846	0.656274	0.305152	0.489444	benzodiazepine_derivatives_related	305	115	13	292	-0.157963	0.573555	0.783192	0.964663	-0.107737	0.697833	0.877421	0.991549	benzodiazepine_derivatives_related	1124	450	25	1099	-0.0844329	0.469672	0.857366	0.997426	0.00611493	0.486381	0.989971	0.99105	benzodiazepine_derivatives_related	2.65777	3.03983	4.53326	0.312639	0.0252001	0.0806044	0.935757	0.971497	NS	NS
PWY.6630	454	293	16	438	1.40151	0.780228	0.0731383	0.214803	1.56882	0.824063	0.0576643	0.210264	benzodiazepine_derivatives_related	305	196	13	292	-0.133251	0.801839	0.868127	0.996373	-0.145547	0.943287	0.877493	0.991549	benzodiazepine_derivatives_related	1124	635	25	1099	0.186747	0.613373	0.760835	0.997426	0.164673	0.631887	0.794447	0.99105	benzodiazepine_derivatives_related	1.6427	1.55534	2.65797	0.413237	0.442516	1.07085	0.284236	0.688092	NS	NS
PWY0.1297	454	454	16	438	0.609448	0.243449	0.0126642	0.123762	0.387305	0.250198	0.12242	0.279418	benzodiazepine_derivatives_related	305	304	13	292	0.0331346	0.244923	0.892478	0.999504	-0.0447648	0.293267	0.878798	0.991549	benzodiazepine_derivatives_related	1124	1124	25	1099	0.141764	0.161989	0.381684	0.997426	-0.0033757	0.165072	0.983688	0.99105	benzodiazepine_derivatives_related	16.8726	16.6702	38.1091	0.118137	0.226621	1.91829	0.0550745	0.405997	NS	NS
ARGSYN.PWY	454	454	16	438	0.0939326	0.122102	0.442134	0.59104	0.00561875	0.127446	0.964857	0.971354	benzodiazepine_derivatives_related	305	305	13	292	0.011383	0.122583	0.926078	0.999504	0.0267919	0.147515	0.85602	0.991549	benzodiazepine_derivatives_related	1124	1124	25	1099	-0.0309385	0.0783686	0.69308	0.997426	-0.0813369	0.0812636	0.317101	0.99105	benzodiazepine_derivatives_related	67.0742	66.549	162.823	0.05808	0.00681568	0.11735	0.906583	0.968101	NS	NS
CENTFERM.PWY	454	266	16	438	0.661325	0.618529	0.285573	0.425553	0.723466	0.651807	0.267697	0.460008	benzodiazepine_derivatives_related	305	221	13	292	-0.731541	0.601058	0.224534	0.596787	-0.0663272	0.723703	0.927046	0.996325	benzodiazepine_derivatives_related	1124	939	25	1099	0.037097	0.414398	0.928685	0.997426	0.301186	0.430095	0.483905	0.99105	benzodiazepine_derivatives_related	2.61384	2.768	5.82323	0.298739	-0.00716489	-0.0239837	0.980866	0.994165	NS	NS
PWY.6590	454	266	16	438	0.72651	0.645685	0.261131	0.400957	0.796668	0.68019	0.242203	0.433645	benzodiazepine_derivatives_related	305	221	13	292	-0.757122	0.628508	0.2293	0.598949	-0.0709012	0.756689	0.925419	0.996325	benzodiazepine_derivatives_related	1124	939	25	1099	0.0397857	0.430334	0.926355	0.997426	0.315536	0.446633	0.480045	0.99105	benzodiazepine_derivatives_related	2.3986	2.5315	5.39993	0.311135	0.00394872	0.0126913	0.989874	0.995872	NS	NS
PWY.6969	454	432	16	438	0.336882	0.215198	0.11825	0.262785	0.46147	0.228864	0.044487	0.202408	benzodiazepine_derivatives_related	305	295	13	292	-0.259605	0.271771	0.340261	0.731658	-0.0468651	0.32794	0.886477	0.996325	benzodiazepine_derivatives_related	1124	1101	25	1099	0.0677911	0.173235	0.695634	0.997426	0.148602	0.181903	0.414155	0.99105	benzodiazepine_derivatives_related	21.5934	13.5392	33.3219	0.120865	0.0879198	0.727425	0.466966	0.808578	NS	NS
TCA	454	436	16	438	0.288603	0.217424	0.185115	0.330296	0.397603	0.233082	0.0888659	0.241554	benzodiazepine_derivatives_related	305	298	13	292	-0.25141	0.271374	0.354987	0.736721	-0.00370731	0.327083	0.990965	0.996325	benzodiazepine_derivatives_related	1124	1106	25	1099	0.0431475	0.169858	0.799527	0.997426	0.0957851	0.178807	0.592286	0.99105	benzodiazepine_derivatives_related	21.1536	13.5789	34.6598	0.120045	0.0603324	0.502581	0.615259	0.851678	NS	NS
FOLSYN.PWY	454	411	16	438	0.885915	0.534417	0.0980899	0.250784	0.549726	0.57023	0.335611	0.515154	benzodiazepine_derivatives_related	305	291	13	292	0.169662	0.198856	0.394278	0.775756	0.0178239	0.239172	0.940654	0.996325	benzodiazepine_derivatives_related	1124	1099	25	1099	0.141057	0.122862	0.251182	0.997426	0.103493	0.128532	0.420894	0.99105	benzodiazepine_derivatives_related	3.50138	25.2884	66.2471	0.102578	0.176111	1.71685	0.0860064	0.524815	NS	NS
PWY.922	454	302	16	438	1.61443	0.601295	0.00753012	0.0909192	1.01564	0.587882	0.0848322	0.240686	benzodiazepine_derivatives_related	305	183	13	292	0.425167	0.584135	0.467272	0.804452	0.0632246	0.693268	0.927404	0.996325	benzodiazepine_derivatives_related	1124	748	25	1099	0.433589	0.437203	0.321542	0.997426	0.0631271	0.44294	0.886697	0.99105	benzodiazepine_derivatives_related	2.76582	2.93072	5.2316	0.302501	0.730191	2.41385	0.0157851	0.244053	NS	NS
PWY.7357	454	454	16	438	-0.21257	0.0729239	0.00374316	0.0813514	-0.20194	0.0776415	0.00965156	0.109529	benzodiazepine_derivatives_related	305	305	13	292	0.0507392	0.0782785	0.517365	0.825062	-0.0132172	0.0977173	0.89251	0.996325	benzodiazepine_derivatives_related	1124	1124	25	1099	0.0232972	0.0416343	0.575886	0.997426	0.0297923	0.0427053	0.485562	0.99105	benzodiazepine_derivatives_related	188.045	163.198	576.897	0.0328241	-0.0196652	-0.599108	0.549101	0.808622	NS	NS
PWY0.1261	454	384	16	438	-0.29489	0.635969	0.643104	0.776488	0.0448414	0.669877	0.946663	0.962763	benzodiazepine_derivatives_related	305	208	13	292	-0.516894	0.795008	0.51608	0.825062	0.0568392	0.946498	0.95216	0.996325	benzodiazepine_derivatives_related	1124	779	25	1099	-0.226146	0.612814	0.712176	0.997426	-0.0134981	0.638396	0.983135	0.99105	benzodiazepine_derivatives_related	2.47245	1.58219	2.66283	0.385831	-0.319929	-0.829194	0.406995	0.756681	NS	NS
PWY.4242	454	454	16	438	0.250355	0.135843	0.0660186	0.214803	0.267242	0.144906	0.0659053	0.216546	benzodiazepine_derivatives_related	305	304	13	292	-0.0754609	0.151696	0.619248	0.911357	0.00968642	0.183301	0.957897	0.996325	benzodiazepine_derivatives_related	1124	1123	25	1099	0.0560814	0.0834042	0.501466	0.997426	0.0449425	0.0868245	0.604827	0.99105	benzodiazepine_derivatives_related	54.191	43.4564	143.755	0.0643619	0.076013	1.18103	0.237593	0.688092	NS	NS
PWY.7388	454	329	16	438	1.75477	0.627431	0.00538908	0.087178	1.96179	0.664744	0.0033532	0.0932369	benzodiazepine_derivatives_related	305	187	13	292	-0.250241	0.642213	0.697071	0.920842	-0.0263822	0.793418	0.973499	0.996325	benzodiazepine_derivatives_related	1124	708	25	1099	0.214177	0.494675	0.665124	0.997426	0.040345	0.512408	0.937257	0.99105	benzodiazepine_derivatives_related	2.5402	2.42461	4.08658	0.332386	0.522129	1.57085	0.116217	0.568591	NS	NS
PWY.6519	454	322	16	438	1.77105	0.64057	0.00593622	0.087178	2.023	0.672753	0.00280571	0.0932369	benzodiazepine_derivatives_related	305	181	13	292	-0.279188	0.66311	0.674038	0.920842	-0.101697	0.813151	0.900567	0.996325	benzodiazepine_derivatives_related	1124	691	25	1099	-0.0834838	0.512233	0.870564	0.997426	-0.174599	0.528665	0.741265	0.99105	benzodiazepine_derivatives_related	2.43706	2.2742	3.81123	0.342544	0.394609	1.15199	0.249323	0.688092	NS	NS
PWY.5100	454	454	16	438	0.0634983	0.0940474	0.499929	0.639447	0.0212597	0.0979504	0.828286	0.885561	benzodiazepine_derivatives_related	305	305	13	292	-0.0365253	0.0941895	0.698452	0.920842	-0.0106014	0.114278	0.926158	0.996325	benzodiazepine_derivatives_related	1124	1124	25	1099	-0.0103625	0.0562103	0.85377	0.997426	-0.0176381	0.0583221	0.762387	0.99105	benzodiazepine_derivatives_related	113.059	112.718	316.496	0.0429428	-0.000401456	-0.00934862	0.992541	0.995872	NS	NS
BIOTIN.BIOSYNTHESIS.PWY	454	322	16	438	1.81474	0.658703	0.00611337	0.087178	2.06436	0.691487	0.00300752	0.0932369	benzodiazepine_derivatives_related	305	181	13	292	-0.2626	0.687524	0.70277	0.921815	-0.0636994	0.842861	0.939814	0.996325	benzodiazepine_derivatives_related	1124	691	25	1099	-0.080742	0.529518	0.878834	0.997426	-0.175301	0.546564	0.748476	0.99105	benzodiazepine_derivatives_related	2.30473	2.11555	3.56647	0.353846	0.418066	1.18149	0.237408	0.688092	NS	NS
FASYN.INITIAL.PWY	454	329	16	438	1.81846	0.634963	0.00438594	0.087178	2.03011	0.672736	0.00271118	0.0932369	benzodiazepine_derivatives_related	305	187	13	292	-0.24496	0.650478	0.70675	0.922203	-0.015379	0.80366	0.984747	0.996325	benzodiazepine_derivatives_related	1124	709	25	1099	0.213154	0.499678	0.669765	0.997426	0.0278265	0.517581	0.957134	0.99105	benzodiazepine_derivatives_related	2.48029	2.36338	4.00516	0.336168	0.540759	1.60859	0.107705	0.568591	NS	NS
FASYN.ELONG.PWY	454	329	16	438	1.79575	0.666179	0.0072968	0.0909192	1.93947	0.705942	0.00628155	0.0932369	benzodiazepine_derivatives_related	305	187	13	292	-0.244408	0.69566	0.725587	0.922203	-0.0225693	0.860262	0.979089	0.996325	benzodiazepine_derivatives_related	1124	710	25	1099	0.211086	0.532594	0.691933	0.997426	0.0161185	0.551694	0.976697	0.99105	benzodiazepine_derivatives_related	2.2533	2.06636	3.52539	0.357028	0.546266	1.53004	0.126007	0.568591	NS	NS
PWY.6608	454	453	16	438	-0.215434	0.115255	0.0622674	0.212414	-0.0995826	0.119658	0.405787	0.569626	benzodiazepine_derivatives_related	305	305	13	292	-0.0360051	0.102189	0.724835	0.922203	0.0146977	0.126413	0.907529	0.996325	benzodiazepine_derivatives_related	1124	1124	25	1099	-0.0452347	0.0533638	0.396808	0.997426	-0.00310366	0.0550496	0.95505	0.99105	benzodiazepine_derivatives_related	75.2807	95.7613	351.162	0.0437603	-0.0680781	-1.55571	0.119778	0.568591	NS	NS
PWYG.321	454	319	16	438	0.0848186	0.674859	0.90004	0.925347	0.190152	0.710138	0.789017	0.865886	benzodiazepine_derivatives_related	305	187	13	292	-0.239895	0.687584	0.727414	0.922203	-0.0103324	0.850131	0.990312	0.996325	benzodiazepine_derivatives_related	1124	708	25	1099	0.219211	0.527129	0.677594	0.997426	0.0359715	0.546041	0.947488	0.99105	benzodiazepine_derivatives_related	2.1957	2.11519	3.59887	0.355565	0.0591326	0.166306	0.867916	0.947105	NS	NS
PWY.7664	454	329	16	438	1.77226	0.656833	0.0072413	0.0909192	1.93909	0.695236	0.00553991	0.0932369	benzodiazepine_derivatives_related	305	187	13	292	-0.228512	0.682749	0.738092	0.931464	-0.0241972	0.843772	0.977144	0.996325	benzodiazepine_derivatives_related	1124	708	25	1099	0.219801	0.523896	0.674895	0.997426	0.0352409	0.542544	0.948222	0.99105	benzodiazepine_derivatives_related	2.31787	2.14525	3.64342	0.351222	0.54505	1.55187	0.120694	0.568591	NS	NS
PWY.6282	454	329	16	438	1.73454	0.659985	0.00888668	0.0998985	1.89144	0.69841	0.00705715	0.0932369	benzodiazepine_derivatives_related	305	187	13	292	-0.210837	0.699266	0.763234	0.951687	0.0150459	0.864576	0.986129	0.996325	benzodiazepine_derivatives_related	1124	708	25	1099	0.211367	0.534972	0.692845	0.997426	0.0222358	0.55439	0.968014	0.99105	benzodiazepine_derivatives_related	2.29579	2.0451	3.49412	0.357256	0.547477	1.53245	0.125412	0.568591	NS	NS
PWY.5971	454	289	16	438	1.41186	0.718812	0.0501439	0.200797	1.44328	0.755175	0.0567001	0.210264	benzodiazepine_derivatives_related	305	182	13	292	-0.127276	0.715293	0.858894	0.993301	-0.052835	0.881775	0.952266	0.996325	benzodiazepine_derivatives_related	1124	699	25	1099	0.284398	0.545847	0.602456	0.997426	0.0442383	0.567634	0.937895	0.99105	benzodiazepine_derivatives_related	1.93539	1.95448	3.35628	0.371489	0.474495	1.27728	0.201504	0.644359	NS	NS
PWY.7219	454	454	16	438	-0.0502524	0.0344388	0.14524	0.288708	-0.0521835	0.0360563	0.148616	0.315151	benzodiazepine_derivatives_related	305	305	13	292	0.00588062	0.0303103	0.846304	0.993301	0.0043791	0.0368141	0.90541	0.996325	benzodiazepine_derivatives_related	1124	1124	25	1099	-0.0269249	0.0201217	0.181136	0.997426	-0.0171249	0.0204775	0.403185	0.99105	benzodiazepine_derivatives_related	843.146	1088.48	2469.86	0.015073	-0.0232808	-1.54453	0.12246	0.568591	NS	NS
PWY.7115	454	385	16	438	-0.116416	0.554546	0.83382	0.892244	-0.50948	0.580492	0.380653	0.552502	benzodiazepine_derivatives_related	305	287	13	292	-0.0752986	0.416239	0.856567	0.993301	-0.0621486	0.499818	0.901139	0.996325	benzodiazepine_derivatives_related	1124	1051	25	1099	0.537039	0.311494	0.0849706	0.997426	0.403732	0.321306	0.209196	0.99105	benzodiazepine_derivatives_related	3.25181	5.77184	10.3063	0.22745	0.244269	1.07395	0.282846	0.688092	NS	NS
PWY.4041	454	247	16	438	1.98921	0.63604	0.00188058	0.0813514	2.29113	0.681556	0.000850036	0.0932369	benzodiazepine_derivatives_related	305	131	13	292	0.0103347	0.585046	0.985918	0.999504	0.0525649	0.717373	0.941644	0.996325	benzodiazepine_derivatives_related	1124	508	25	1099	-0.0693199	0.469218	0.882579	0.997426	-0.0161597	0.486869	0.973528	0.99105	benzodiazepine_derivatives_related	2.4719	2.9216	4.54203	0.317252	0.466254	1.46966	0.141653	0.568591	NS	NS
TRNA.CHARGING.PWY	454	454	16	438	-0.218486	0.073699	0.0031996	0.0813514	-0.183942	0.0782346	0.0192131	0.140115	benzodiazepine_derivatives_related	305	305	13	292	0.00402374	0.0610764	0.947518	0.999504	-0.00219382	0.0753375	0.976791	0.996325	benzodiazepine_derivatives_related	1124	1124	25	1099	-0.0163231	0.032341	0.613856	0.997426	0.00560826	0.0330481	0.865278	0.99105	benzodiazepine_derivatives_related	184.11	268.073	956.077	0.0266476	-0.0388799	-1.45904	0.144555	0.568591	NS	NS
GLUCOSE1PMETAB.PWY	454	263	16	438	1.37859	0.63866	0.0314269	0.175767	1.65181	0.684773	0.0163093	0.140115	benzodiazepine_derivatives_related	305	139	13	292	0.0136318	0.632892	0.98283	0.999504	-0.0621377	0.77825	0.936423	0.996325	benzodiazepine_derivatives_related	1124	537	25	1099	0.19481	0.48758	0.689568	0.997426	0.335913	0.50511	0.506174	0.99105	benzodiazepine_derivatives_related	2.45166	2.49655	4.20637	0.330507	0.462425	1.39914	0.161772	0.597158	NS	NS
PWY.5941	454	366	16	438	-1.03906	0.699928	0.13839	0.281969	-1.70646	0.744238	0.0223762	0.153115	benzodiazepine_derivatives_related	305	284	13	292	0.023006	0.527788	0.965261	0.999504	0.00904659	0.636889	0.988678	0.996325	benzodiazepine_derivatives_related	1124	1043	25	1099	0.42876	0.391141	0.273237	0.997426	0.544143	0.408348	0.182962	0.99105	benzodiazepine_derivatives_related	2.04124	3.58988	6.53631	0.286682	0.0628016	0.219064	0.826601	0.934827	NS	NS
PWY.5705	454	182	16	438	0.994607	0.514277	0.053758	0.20121	1.16284	0.548929	0.034764	0.182358	benzodiazepine_derivatives_related	305	85	13	292	-0.013495	0.443495	0.975746	0.999504	-0.0150428	0.526363	0.977222	0.996325	benzodiazepine_derivatives_related	1124	347	25	1099	0.0356661	0.375426	0.924331	0.997426	0.171537	0.388096	0.658581	0.99105	benzodiazepine_derivatives_related	3.78099	5.0842	7.09499	0.250312	0.24718	0.98749	0.323402	0.721114	NS	NS
PWY.5138	454	124	16	438	0.526075	0.3977	0.186594	0.330296	0.794464	0.423739	0.0615418	0.216051	benzodiazepine_derivatives_related	305	58	13	292	-0.0291652	0.317474	0.926866	0.999504	-0.00989047	0.382277	0.979379	0.996325	benzodiazepine_derivatives_related	1124	235	25	1099	0.125381	0.263742	0.6346	0.997426	0.119029	0.272765	0.66265	0.99105	benzodiazepine_derivatives_related	6.3225	9.92164	14.3761	0.180716	0.15804	0.874526	0.381832	0.746195	NS	NS
PWY.6284	454	289	16	438	1.03723	0.697304	0.137605	0.281969	1.07802	0.732415	0.141848	0.305127	benzodiazepine_derivatives_related	305	182	13	292	-0.0406564	0.710844	0.954429	0.999504	0.0357561	0.874891	0.967431	0.996325	benzodiazepine_derivatives_related	1124	699	25	1099	0.296807	0.542241	0.584233	0.997426	0.050879	0.564105	0.92815	0.99105	benzodiazepine_derivatives_related	2.05663	1.97902	3.40107	0.366699	0.411768	1.12291	0.261478	0.688092	NS	NS
ARGSYNBSUB.PWY	454	453	16	438	0.293738	0.17417	0.092415	0.244937	0.202508	0.180118	0.261564	0.457837	benzodiazepine_derivatives_related	305	305	13	292	0.0138369	0.168905	0.934765	0.999504	0.0258465	0.202839	0.898703	0.996325	benzodiazepine_derivatives_related	1124	1124	25	1099	-0.0433911	0.111163	0.696361	0.997426	-0.0923338	0.115249	0.423212	0.99105	benzodiazepine_derivatives_related	32.9648	35.052	80.9247	0.0819393	0.0446929	0.54544	0.585451	0.82962	NS	NS
PWY.1861	454	252	16	438	-0.661486	0.738385	0.370822	0.521069	-0.737148	0.780667	0.345614	0.524562	benzodiazepine_derivatives_related	305	245	13	292	-0.0346855	0.688134	0.959833	0.999504	-0.0760005	0.836852	0.927707	0.996325	benzodiazepine_derivatives_related	1124	982	25	1099	-0.140771	0.453467	0.75629	0.997426	-0.214778	0.472547	0.649553	0.99105	benzodiazepine_derivatives_related	1.83415	2.11181	4.86305	0.336928	-0.223758	-0.664114	0.506617	0.808622	NS	NS
PWY.6113	454	281	16	438	-0.2483	0.715207	0.728629	0.824767	-0.22076	0.748485	0.768192	0.847563	benzodiazepine_derivatives_related	305	182	13	292	-0.0934532	0.716355	0.896293	0.999504	-0.00775751	0.882416	0.992992	0.996325	benzodiazepine_derivatives_related	1124	699	25	1099	0.279298	0.547351	0.609962	0.997426	0.0399263	0.569366	0.944108	0.99105	benzodiazepine_derivatives_related	1.95496	1.94869	3.33786	0.371608	0.0365575	0.0983764	0.921633	0.971497	NS	NS
URDEGR.PWY	454	110	16	438	-0.189091	0.388622	0.626808	0.759626	-0.00553317	0.414693	0.989361	0.992156	benzodiazepine_derivatives_related	305	74	13	292	0.0626601	0.403757	0.876774	0.999504	0.0534932	0.482997	0.911897	0.996325	benzodiazepine_derivatives_related	1124	284	25	1099	-0.195854	0.341079	0.565935	0.997426	-0.104926	0.353691	0.766784	0.99105	benzodiazepine_derivatives_related	6.62134	6.13423	8.59587	0.216415	-0.119486	-0.552117	0.580868	0.82962	NS	NS
PWY.6891	454	195	16	438	1.3702	0.636216	0.0318106	0.175767	1.73082	0.681114	0.011428	0.117827	benzodiazepine_derivatives_related	305	104	13	292	-0.0156705	0.582861	0.978569	0.999504	0.0008106	0.709392	0.999089	0.999089	benzodiazepine_derivatives_related	1124	347	25	1099	-0.0732221	0.457114	0.872766	0.997426	0.172613	0.469526	0.71322	0.99105	benzodiazepine_derivatives_related	2.47053	2.94354	4.78576	0.313115	0.293003	0.935769	0.349392	0.721114	NS	NS
[truncated: 12 more columns]
