# Supplementary material for: Impact of commonly used drugs on the composition and metabolic function of the gut microbiota
Source: Nat Commun. 2020 Jan 17;11:362. doi: 10.1038/s41467-019-14177-z (PMC6969170; doi:10.1038/s41467-019-14177-z)
Supplement: Supplementary file 23 — Supplementary Data 21 [file 41467_2019_14177_MOESM23_ESM.xlsx]

## Sheet: Sheet1
Supplementary table 21 - Summary statistics taxa vs & pathways beta blockers
Univariate (lm= taxa or pathways~Age+Sex+BMI+drug X) & multivariate (lm= taxa or pathways~Age+Sex+BMI+all drugs) & results from univariate meta-analysis & results from multivariate meta analysis
Taxa
Taxa	N.IBD	non-zeros.IBD	Users.IBD	Non-users.IBD	Coef.IBD_univariate	SE.IBD_univariate	Pval.IBD_univariate	Qval.IBD_univariate	coeff.correcting.all.IBD_multivariate	SE.correcting_all.IBD_multivariate	pval.correcting.all.IBD_multivariate	qval.correcting.all.IBD_multivariate	drug.IBD	N.MIBS	non-zeros.MIBS	Users.MIBS	Non-users.MIBS	Coef.MIBS_univariate	SE.MIBS_univariate	Pval.MIBS_univariate	Qval.MIBS_univariate	coeff.correcting.all.MIBS_multivariate	SE.correcting_all.MIBS_multivariate	pval.correcting.all.MIBS_multivariate	qval.correcting.all.MIBS_multivariate	drug.MIBS	N.LLD	non-zeros.LLD	Users.LLD	Non-users.LLD	Coef.LLD_univariate	SE.LLD_univariate	Pval.LLD_univariate	Qval.LLD_univariate	coeff.correcting.all.LLD_multivariate	SE.correcting_all.LLD_multivariate	pval.correcting.all.LLD_multivariate	qval.correcting.all.LLD_multivariate	drug.LLD	inverse_var.ibd_univariate	inverse_var.mibs_univariate	inverse_var.lld_univariate	se_univariate	beta_univariate	Z_univariate	P_univariate	FDR_univariate	Het.Q_univariate	Het.I2_univariate
k__Bacteria.p__Firmicutes.c__Bacilli.o__Lactobacillales.f__Streptococcaceae.g__Streptococcus	454	446	34	420	0.067561	0.0256411	0.00871946	0.208403	0.0271444	0.0279872	0.332704	0.745618	beta_blockers	305	296	23	282	-0.0032232	0.0212589	0.879595	0.98694	-0.0239525	0.0244299	0.327786	0.841856	beta_blockers	1124	1105	61	1063	0.0600514	0.0135469	1.02212e-05	0.00164475	0.049703	0.0157933	0.00169456	0.229322	beta_blockers	1520.99	2212.67	5449.04	0.0104355	0.0460485	4.41267	1.02105e-05	0.000898523	7.14405	0.720047
k__Bacteria.p__Actinobacteria.c__Actinobacteria.o__Coriobacteriales.f__Coriobacteriaceae.g__Adlercreutzia.s__Adlercreutzia_equolifaciens.t__GCF_000478885	454	210	34	420	-0.00142817	0.00419059	0.733416	0.888009	0.000984294	0.00515795	0.848757	0.947979	beta_blockers	305	218	23	282	-0.000160733	0.00512265	0.97499	0.999358	-0.000877453	0.00615844	0.886812	0.983262	beta_blockers	1124	889	61	1063	0.00829871	0.0035001	0.0179101	0.295517	0.0126909	0.00420526	0.00260593	0.229322	beta_blockers	56944.3	38107.5	81628.2	0.00237906	0.00333913	1.40355	0.160454	0.456627	NS	NS
k__Bacteria.p__Firmicutes.c__Bacilli.o__Lactobacillales.f__Streptococcaceae	454	447	34	420	0.0668666	0.0255874	0.00928109	0.208403	0.0269465	0.0279753	0.33603	0.745618	beta_blockers	305	297	23	282	-0.00424058	0.0212793	0.842182	0.98694	-0.0240075	0.0244387	0.326851	0.841856	beta_blockers	1124	1107	61	1063	0.0592128	0.0135823	1.42403e-05	0.00164475	0.0456744	0.015829	0.00398642	0.23387	beta_blockers	1527.39	2208.43	5420.71	0.0104504	0.0451854	4.32378	1.53377e-05	0.000899809	7.17966	0.721435
k__Bacteria.p__Actinobacteria.c__Actinobacteria.o__Actinomycetales	454	286	34	420	0.00245924	0.00289071	0.395403	0.80425	-0.00507466	0.0032783	0.122476	0.598771	beta_blockers	305	185	23	282	0.00224265	0.00304039	0.461339	0.857349	0.000948385	0.00356742	0.79057	0.983262	beta_blockers	1124	769	61	1063	0.00604348	0.00181191	0.000880034	0.0290411	0.00501369	0.00212103	0.0182673	0.46639	beta_blockers	119672	108179	304597	0.00137045	0.00446567	3.25855	0.00111982	0.0246361	1.77466	0
k__Bacteria.p__Firmicutes.c__Bacilli.o__Lactobacillales.f__Streptococcaceae.g__Streptococcus.s__Streptococcus_thermophilus.t__Streptococcus_thermophilus_unclassified	454	291	34	420	-0.0223456	0.0143066	0.119049	0.554812	-0.0123527	0.0178611	0.489604	0.855649	beta_blockers	305	168	23	282	-0.0203347	0.00922353	0.0282861	0.498865	-0.0109503	0.0112045	0.329367	0.841856	beta_blockers	1124	868	61	1063	0.0267408	0.0117564	0.0231207	0.339195	0.0331524	0.0142548	0.0202208	0.46639	beta_blockers	4885.69	11754.5	7235.26	0.00647178	-0.00648035	-1.00132	0.31667	0.633341	NS	NS
k__Bacteria.p__Actinobacteria.c__Actinobacteria.o__Coriobacteriales.f__Coriobacteriaceae.g__Gordonibacter.s__Gordonibacter_pamelaeae.t__GCF_000210055	454	214	34	420	-0.00080041	0.00352935	0.820696	0.930283	0.00241502	0.00436233	0.580161	0.866114	beta_blockers	305	188	23	282	0.00313846	0.00458219	0.493925	0.857349	0.00537707	0.00548584	0.327901	0.841856	beta_blockers	1124	606	61	1063	0.00576933	0.00254611	0.0236474	0.339195	0.00757348	0.00307913	0.0140663	0.46639	beta_blockers	80280.4	47627	154257	0.00188256	0.00345606	1.83583	0.0663825	0.298382	NS	NS
k__Bacteria.p__Firmicutes.c__Clostridia.o__Clostridiales.f__Ruminococcaceae.g__Ruminococcus.s__Ruminococcus_sp_5_1_39BFAA.t__GCF_000159975	454	293	34	420	0.0250521	0.0275205	0.363163	0.788493	0.0365258	0.0339099	0.28207	0.730064	beta_blockers	305	265	23	282	0.008927	0.0298695	0.765251	0.976702	-0.0271392	0.0349169	0.43771	0.885234	beta_blockers	1124	1022	61	1063	0.0261565	0.0152602	0.0868008	0.516592	0.0428892	0.0184614	0.0203558	0.46639	beta_blockers	1320.34	1120.84	4294.17	0.0121848	0.0230728	1.89357	0.0582824	0.298382	NS	NS
k__Bacteria.p__Bacteroidetes.c__Bacteroidia.o__Bacteroidales.f__Prevotellaceae.g__Paraprevotella.s__Paraprevotella_unclassified	454	104	34	420	-0.00072993	0.0034291	0.831538	0.930283	-0.00103673	0.00434931	0.811726	0.933383	beta_blockers	305	95	23	282	0.000981353	0.00496077	0.843321	0.98694	-0.00242002	0.00605696	0.689823	0.946704	beta_blockers	1124	507	61	1063	-0.00513662	0.00302723	0.0900155	0.516592	-0.00850249	0.00368418	0.0211996	0.46639	beta_blockers	85043.1	40635.1	109121	0.00206372	-0.00248174	-1.20256	0.229148	0.536692	NS	NS
k__Bacteria.p__Firmicutes.c__Bacilli	454	452	34	420	0.0904588	0.0319385	0.00483887	0.208403	0.0343871	0.0350519	0.327187	0.745618	beta_blockers	305	301	23	282	-0.0133951	0.0222526	0.547678	0.857349	-0.0237646	0.0252789	0.348062	0.841856	beta_blockers	1124	1115	61	1063	0.050342	0.0142262	0.000418818	0.0168044	0.0341203	0.0165401	0.0393659	0.554725	beta_blockers	980.328	2019.47	4941.07	0.0112219	0.0390853	3.48296	0.00049591	0.0148845	8.77542	0.772091
k__Bacteria.p__Firmicutes.c__Bacilli.o__Lactobacillales	454	451	34	420	0.0905085	0.0319349	0.00481115	0.208403	0.0342888	0.0350878	0.329064	0.745618	beta_blockers	305	301	23	282	-0.0133556	0.0222603	0.548997	0.857349	-0.0237267	0.0252866	0.348976	0.841856	beta_blockers	1124	1115	61	1063	0.05015	0.0142163	0.000436479	0.0168044	0.0339847	0.016528	0.0400073	0.554725	beta_blockers	980.546	2018.07	4947.94	0.0112179	0.0390024	3.47681	0.000507426	0.0148845	8.74841	0.771387
k__Bacteria.p__Bacteroidetes.c__Bacteroidia.o__Bacteroidales.f__Bacteroidaceae.g__Bacteroides.s__Bacteroides_stercoris.t__Bacteroides_stercoris_unclassified	454	135	34	420	-0.00766601	0.0170129	0.652502	0.858929	-0.0138677	0.0215264	0.519805	0.866114	beta_blockers	305	102	23	282	-0.00345171	0.00330645	0.297447	0.8486	-0.00518798	0.0040121	0.197241	0.804645	beta_blockers	1124	479	61	1063	-0.0076394	0.00388421	0.0494668	0.421739	-0.010137	0.00470005	0.0312542	0.554725	beta_blockers	3454.95	91469.3	66281.7	0.00249063	-0.00526385	-2.11346	0.0345615	0.262218	NS	NS
k__Bacteria.p__Bacteroidetes.c__Bacteroidia.o__Bacteroidales.f__Bacteroidaceae.g__Bacteroides.s__Bacteroides_stercoris	454	135	34	420	-0.00785239	0.0170754	0.645842	0.858929	-0.0137278	0.0216082	0.525596	0.866114	beta_blockers	305	102	23	282	-0.00329369	0.00326266	0.313634	0.853437	-0.00459099	0.00394453	0.245644	0.815659	beta_blockers	1124	479	61	1063	-0.00766653	0.00389473	0.0492759	0.421739	-0.0100845	0.00470273	0.0322364	0.554725	beta_blockers	3429.7	93941	65924.3	0.00247465	-0.00515481	-2.08305	0.0372468	0.262218	NS	NS
k__Bacteria.p__Firmicutes.c__Negativicutes.o__Selenomonadales.f__Acidaminococcaceae	454	113	34	420	0.00813244	0.0102163	0.426467	0.823235	0.00882338	0.0124531	0.479053	0.851651	beta_blockers	305	75	23	282	0.00237921	0.0142749	0.867742	0.98694	-0.00634762	0.0171604	0.711755	0.949006	beta_blockers	1124	349	61	1063	-0.0101774	0.00761917	0.181902	0.608976	-0.0187129	0.00914487	0.040974	0.554725	beta_blockers	9581.05	4907.45	17226	0.00561527	-0.00270295	-0.481356	0.630263	0.866612	NS	NS
k__Bacteria.p__Firmicutes.c__Bacilli.o__Lactobacillales.f__Streptococcaceae.g__Streptococcus.s__Streptococcus_parasanguinis.t__Streptococcus_parasanguinis_unclassified	454	393	34	420	0.016514	0.0105178	0.117136	0.554812	-0.00240606	0.0111342	0.829027	0.941347	beta_blockers	305	245	23	282	0.00238215	0.00692112	0.730964	0.96358	-0.00896346	0.00780483	0.251893	0.815659	beta_blockers	1124	934	61	1063	0.00971173	0.00355638	0.0064212	0.14833	0.00792626	0.00407365	0.0519557	0.653158	beta_blockers	9039.6	20876	79065	0.00302918	0.00887192	2.92882	0.00340254	0.0499039	1.46293	0
k__Bacteria.p__Firmicutes.c__Clostridia.o__Clostridiales.f__Clostridiaceae	454	407	34	420	-0.0195371	0.0156957	0.213913	0.676817	-0.0127182	0.0195225	0.515138	0.866114	beta_blockers	305	278	23	282	0.00263852	0.0104151	0.800192	0.984106	-0.00254897	0.0126855	0.840912	0.983262	beta_blockers	1124	1006	61	1063	-0.0127534	0.0074235	0.0860818	0.516592	-0.0169262	0.00894863	0.0588324	0.676241	beta_blockers	4059.17	9218.69	18146.1	0.00564118	-0.00911424	-1.61566	0.106167	0.359335	NS	NS
k__Bacteria.p__Firmicutes.c__Clostridia.o__Clostridiales.f__Clostridiaceae.g__Clostridium	454	405	34	420	-0.0186	0.0157176	0.237317	0.706233	-0.0105889	0.0195703	0.588772	0.866114	beta_blockers	305	277	23	282	0.00242998	0.0104014	0.815448	0.98694	-0.00293977	0.0126694	0.816699	0.983262	beta_blockers	1124	1004	61	1063	-0.0126522	0.00742267	0.0885641	0.516592	-0.0167489	0.00894685	0.0614764	0.676241	beta_blockers	4047.88	9242.99	18150.1	0.00563964	-0.0089841	-1.59303	0.111154	0.369116	NS	NS
k__Bacteria.p__Firmicutes.c__Clostridia.o__Clostridiales.f__Lachnospiraceae.g__Roseburia.s__Roseburia_inulinivorans.t__GCF_000174195	454	325	34	420	0.0219818	0.0091298	0.0164718	0.271236	0.0211602	0.011337	0.0627245	0.571308	beta_blockers	305	259	23	282	-0.00769698	0.0109296	0.481836	0.857349	-0.0113942	0.0133501	0.394161	0.856449	beta_blockers	1124	1024	61	1063	-0.0171762	0.00602491	0.0044406	0.113976	-0.0131029	0.00731895	0.073693	0.722423	beta_blockers	11997.1	8371.34	27548.5	0.00456831	-0.00571602	-1.25123	0.210849	0.531741	NS	NS
k__Bacteria.p__Actinobacteria.c__Actinobacteria.o__Coriobacteriales.f__Coriobacteriaceae.g__Eggerthella.s__Eggerthella_unclassified	454	329	34	420	0.00682723	0.00877348	0.436895	0.823235	0.00485824	0.0105681	0.64598	0.866114	beta_blockers	305	216	23	282	0.000112075	0.0078885	0.988674	0.999358	0.00382863	0.00953409	0.688329	0.946704	beta_blockers	1124	663	61	1063	0.00555992	0.00309658	0.0728501	0.490968	0.00666394	0.00372471	0.0738842	0.722423	beta_blockers	12991.4	16069.8	104288	0.00273845	0.00502687	1.83566	0.0664074	0.298382	NS	NS
k__Bacteria.p__Firmicutes.c__Bacilli.o__Lactobacillales.f__Streptococcaceae.g__Streptococcus.s__Streptococcus_salivarius.t__Streptococcus_salivarius_unclassified	454	434	34	420	0.0302981	0.0152199	0.047159	0.478273	-0.000944857	0.0157922	0.952322	0.966458	beta_blockers	305	290	23	282	-0.0150626	0.0103919	0.148345	0.78347	-0.0251211	0.0121639	0.0399671	0.703421	beta_blockers	1124	1068	61	1063	0.017501	0.00662992	0.00841644	0.174403	0.0124344	0.00746044	0.09587	0.799675	beta_blockers	4316.97	9260.03	22750.1	0.00524668	0.0107211	2.04341	0.0410121	0.27762	NS	NS
k__Bacteria.p__Actinobacteria.c__Actinobacteria.o__Bifidobacteriales.f__Bifidobacteriaceae.g__Bifidobacterium.s__Bifidobacterium_bifidum.t__Bifidobacterium_bifidum_unclassified	454	187	34	420	-0.0159206	0.0208307	0.44511	0.823235	-0.00793408	0.0261005	0.761301	0.917733	beta_blockers	305	102	23	282	-0.00279425	0.0205885	0.892135	0.98694	-0.0179073	0.0240388	0.456975	0.89364	beta_blockers	1124	334	61	1063	-0.0166958	0.0105684	0.114439	0.552879	-0.0213796	0.0127411	0.093638	0.799675	beta_blockers	2304.59	2359.13	8953.25	0.00856959	-0.0141562	-1.65191	0.0985527	0.350192	NS	NS
k__Bacteria.p__Actinobacteria.c__Actinobacteria.o__Coriobacteriales.f__Coriobacteriaceae.g__Eggerthella.s__Eggerthella_lenta.t__GCF_000024265	454	212	34	420	0.000517287	0.00327773	0.874675	0.94204	0.00408421	0.00408474	0.318003	0.745618	beta_blockers	305	162	23	282	0.00515068	0.00301626	0.0887741	0.701578	0.00514202	0.00364573	0.159629	0.804645	beta_blockers	1124	464	61	1063	0.00151655	0.00101314	0.134717	0.582506	0.00202353	0.00122896	0.0999594	0.799675	beta_blockers	93079.2	109916	974233	0.000921658	0.00177686	1.92789	0.0538684	0.297351	NS	NS
k__Bacteria.p__Firmicutes.c__Negativicutes.o__Selenomonadales.f__Acidaminococcaceae.g__Phascolarctobacterium.s__Phascolarctobacterium_succinatutens.t__GCF_000188175	454	70	34	420	0.0109104	0.00974523	0.263512	0.719838	0.0186687	0.0119738	0.119764	0.598771	beta_blockers	305	57	23	282	0.00511605	0.0139906	0.714864	0.956439	-0.00363307	0.0168897	0.829851	0.983262	beta_blockers	1124	287	61	1063	-0.00615354	0.00737684	0.404365	0.809546	-0.0147589	0.00886578	0.0962649	0.799675	beta_blockers	10529.7	5108.93	18376.3	0.00542207	0.000821446	0.1515	0.879581	0.970364	NS	NS
k__Bacteria.p__Firmicutes.c__Clostridia.o__Clostridiales.f__Lachnospiraceae.g__Lachnospiraceae_noname	454	443	34	420	-0.0172541	0.018904	0.361905	0.788493	0.00319375	0.0233494	0.891276	0.956404	beta_blockers	305	305	23	282	-0.0054205	0.0102697	0.598028	0.879028	-0.0075532	0.0123507	0.541364	0.920547	beta_blockers	1124	1121	61	1063	0.0104793	0.00586781	0.0743891	0.490968	0.011064	0.00702428	0.115528	0.813316	beta_blockers	2798.29	9481.61	29043.5	0.00491929	0.00495311	1.00688	0.313994	0.633341	NS	NS
k__Bacteria.p__Actinobacteria.c__Actinobacteria.o__Coriobacteriales.f__Coriobacteriaceae.g__Eggerthella	454	340	34	420	0.0103378	0.00943826	0.273991	0.719838	0.00943115	0.0113892	0.408129	0.818563	beta_blockers	305	231	23	282	0.000380223	0.00904894	0.966512	0.999358	0.00486415	0.0109081	0.656026	0.944122	beta_blockers	1124	733	61	1063	0.00559484	0.00340863	0.101008	0.518509	0.00645076	0.00409265	0.115286	0.813316	beta_blockers	11225.8	12212.5	86067.9	0.0030219	0.0054995	1.81988	0.0687777	0.298382	NS	NS
k__Bacteria.p__Bacteroidetes.c__Bacteroidia.o__Bacteroidales.f__Prevotellaceae.g__Paraprevotella	454	104	34	420	-0.00268987	0.00399545	0.501176	0.823235	-0.00433208	0.00507569	0.393934	0.806191	beta_blockers	305	95	23	282	-0.000225054	0.00631909	0.971614	0.999358	-0.00438047	0.00770383	0.570112	0.920547	beta_blockers	1124	507	61	1063	-0.00453879	0.00379593	0.232069	0.679957	-0.00727676	0.00460555	0.114403	0.813316	beta_blockers	62642.4	25043.3	69400.7	0.00252308	-0.00311377	-1.23412	0.21716	0.53249	NS	NS
k__Bacteria.p__Actinobacteria.c__Actinobacteria.o__Bifidobacteriales.f__Bifidobacteriaceae.g__Bifidobacterium.s__Bifidobacterium_longum.t__Bifidobacterium_longum_unclassified	454	369	34	420	-0.0168679	0.0258561	0.514503	0.823235	-0.00902766	0.0323014	0.780021	0.921368	beta_blockers	305	269	23	282	-0.037761	0.0294066	0.200112	0.827744	-0.0411032	0.0354845	0.247779	0.815659	beta_blockers	1124	1025	61	1063	-0.023038	0.01585	0.146366	0.582942	-0.029001	0.0190129	0.127471	0.862883	beta_blockers	1495.8	1156.41	3980.53	0.0122787	-0.0242134	-1.97198	0.0486117	0.297351	NS	NS
k__Bacteria.p__Bacteroidetes.c__Bacteroidia.o__Bacteroidales.f__Porphyromonadaceae.g__Barnesiella.s__Barnesiella_intestinihominis.t__GCF_000296465	454	242	34	420	-0.00260965	0.0115466	0.821298	0.930283	0.0136582	0.0139927	0.329613	0.745618	beta_blockers	305	212	23	282	0.00819758	0.00852895	0.337267	0.853437	0.00995722	0.0102629	0.332842	0.841856	beta_blockers	1124	888	61	1063	-0.0061143	0.0051831	0.238387	0.679957	-0.0093979	0.006254	0.13321	0.868333	beta_blockers	7500.57	13747	37223.8	0.0041355	-0.00229991	-0.556137	0.578117	0.840898	NS	NS
k__Bacteria.p__Bacteroidetes.c__Bacteroidia.o__Bacteroidales.f__Prevotellaceae	454	167	34	420	0.00250667	0.00449627	0.577525	0.829352	0.00335509	0.00582273	0.564871	0.866114	beta_blockers	305	135	23	282	-0.00253924	0.0103114	0.805669	0.984106	-0.00395814	0.012343	0.748736	0.983262	beta_blockers	1124	699	61	1063	-0.016516	0.00959684	0.0855413	0.516592	-0.0170624	0.0116189	0.14227	0.894271	beta_blockers	49464.6	9405.21	10857.8	0.00378702	-0.00113612	-0.300005	0.764174	0.932317	NS	NS
k__Bacteria.p__Actinobacteria.c__Actinobacteria.o__Actinomycetales.f__Micrococcaceae.g__Rothia	454	162	34	420	0.00348455	0.00178924	0.0521531	0.478273	0.000134579	0.00194675	0.944923	0.966458	beta_blockers	305	98	23	282	-0.000316199	0.0016637	0.849399	0.98694	-0.00322332	0.00198263	0.105255	0.764537	beta_blockers	1124	355	61	1063	0.0027227	0.000924928	0.0033126	0.0956512	0.00141244	0.00104541	0.176961	0.909145	beta_blockers	312366	361286	1.16892e+06	0.000736696	0.002256	3.06232	0.0021963	0.0351408	3.11641	0.358235
k__Bacteria.p__Firmicutes.c__Clostridia.o__Clostridiales.f__Lachnospiraceae.g__Blautia.s__Ruminococcus_obeum	454	423	34	420	0.0226865	0.0131882	0.0861018	0.528883	0.0449673	0.0161776	0.00570263	0.560081	beta_blockers	305	305	23	282	0.0231397	0.0127599	0.0707753	0.684448	0.0262996	0.0154294	0.0894753	0.764537	beta_blockers	1124	1121	61	1063	0.0186495	0.00713351	0.0090599	0.174403	0.0120951	0.00847959	0.154048	0.909145	beta_blockers	5749.52	6141.93	19651.4	0.00563053	0.0202597	3.59819	0.000320445	0.0140996	0.135755	0
k__Bacteria.p__Firmicutes.c__Clostridia.o__Clostridiales.f__Lachnospiraceae.g__Coprococcus.s__Coprococcus_comes.t__GCF_000155875	454	300	34	420	0.00919595	0.0152665	0.547245	0.825935	0.0241803	0.018501	0.19198	0.644936	beta_blockers	305	264	23	282	-0.0242675	0.0150315	0.10749	0.729111	-0.0253347	0.0177177	0.153925	0.804645	beta_blockers	1124	1047	61	1063	-0.0124754	0.0081195	0.124707	0.582506	-0.0130337	0.00973263	0.180796	0.909145	beta_blockers	4290.66	4425.82	15168.4	0.0064705	-0.0107674	-1.66408	0.096097	0.350192	NS	NS
k__Bacteria.p__Firmicutes.c__Clostridia.o__Clostridiales.f__Eubacteriaceae.g__Eubacterium.s__Eubacterium_ventriosum.t__GCF_000153885	454	188	34	420	-0.0045943	0.00722454	0.525155	0.823235	-0.00389641	0.00895353	0.663668	0.871683	beta_blockers	305	200	23	282	-0.00525217	0.00806667	0.515488	0.857349	-0.0125323	0.00958702	0.192279	0.804645	beta_blockers	1124	844	61	1063	-0.00732852	0.0049454	0.138653	0.582506	-0.00808831	0.00598737	0.177013	0.909145	beta_blockers	19159.3	15367.8	40888.1	0.00364142	-0.00621078	-1.70559	0.0880837	0.337016	NS	NS
k__Bacteria.p__Firmicutes.c__Clostridia.o__Clostridiales.f__Peptostreptococcaceae.g__Peptostreptococcaceae_noname.s__Clostridium_bartlettii.t__GCF_000154445	454	328	34	420	-0.00276396	0.00660308	0.675727	0.863266	0.0108445	0.00808125	0.180399	0.644936	beta_blockers	305	206	23	282	-0.00892124	0.00616249	0.148765	0.78347	-0.00954444	0.00726851	0.190287	0.804645	beta_blockers	1124	850	61	1063	-0.00826443	0.00576233	0.151791	0.584397	-0.00967552	0.00694191	0.163672	0.909145	beta_blockers	22935.4	26332.2	30116.4	0.00354922	-0.00689312	-1.94215	0.0521191	0.297351	NS	NS
k__Bacteria.p__Firmicutes.c__Clostridia.o__Clostridiales.f__Lachnospiraceae.g__Coprococcus	454	341	34	420	0.00821529	0.0191213	0.667669	0.858929	0.0277352	0.0233145	0.234912	0.666848	beta_blockers	305	287	23	282	-0.0296253	0.0212787	0.164888	0.78347	-0.0229672	0.0249815	0.358745	0.841856	beta_blockers	1124	1088	61	1063	-0.0144669	0.0112488	0.198679	0.633837	-0.0184058	0.0134991	0.173017	0.909145	beta_blockers	2735.04	2208.56	7902.99	0.00882279	-0.0122439	-1.38775	0.165212	0.460464	NS	NS
k__Bacteria.p__Bacteroidetes.c__Bacteroidia.o__Bacteroidales.f__Bacteroidaceae.g__Bacteroides.s__Bacteroides_fragilis.t__Bacteroides_fragilis_unclassified	454	224	34	420	-0.0036521	0.00748964	0.626078	0.858929	-0.00318119	0.00976521	0.744783	0.91029	beta_blockers	305	107	23	282	0.00714772	0.00434906	0.101377	0.729111	0.0118382	0.00530016	0.0263905	0.51608	beta_blockers	1124	374	61	1063	0.000959461	0.00193519	0.62014	0.930739	0.00316183	0.00233621	0.176226	0.909145	beta_blockers	17827	52870	267026	0.00172076	0.0016848	0.979103	0.327529	0.633568	NS	NS
k__Bacteria.p__Actinobacteria.c__Actinobacteria.o__Bifidobacteriales.f__Bifidobacteriaceae.g__Bifidobacterium	454	413	34	420	-0.0759633	0.0431599	0.0790984	0.528035	-0.0911089	0.0537753	0.0910019	0.571308	beta_blockers	305	293	23	282	-0.0830033	0.0474176	0.0810653	0.684448	-0.0924892	0.056396	0.102197	0.764537	beta_blockers	1124	1088	61	1063	-0.0558043	0.0261062	0.0327668	0.398375	-0.0395126	0.0310913	0.204054	0.910313	beta_blockers	536.833	444.756	1467.28	0.0202077	-0.0651633	-3.22467	0.00126117	0.0246628	0.332686	0
k__Bacteria.p__Actinobacteria.c__Actinobacteria.o__Bifidobacteriales.f__Bifidobacteriaceae	454	423	34	420	-0.0725621	0.0428369	0.0909919	0.528883	-0.0895904	0.0534295	0.0943698	0.571308	beta_blockers	305	294	23	282	-0.0827574	0.0472897	0.081146	0.684448	-0.091762	0.0562525	0.104029	0.764537	beta_blockers	1124	1094	61	1063	-0.0550629	0.0260796	0.0349647	0.403843	-0.0388963	0.0310638	0.210789	0.910313	beta_blockers	544.96	447.164	1470.28	0.0201521	-0.0639649	-3.1741	0.001503	0.0264528	0.314712	0
k__Bacteria.p__Firmicutes.c__Clostridia.o__Clostridiales.f__Lachnospiraceae.g__Blautia.s__Ruminococcus_obeum.t__GCF_000153905	454	56	34	420	0.0134449	0.0118808	0.258401	0.719838	0.0189713	0.0145957	0.194429	0.644936	beta_blockers	305	76	23	282	-0.0127213	0.0151696	0.402365	0.857349	-0.00831855	0.0182212	0.648385	0.944122	beta_blockers	1124	370	61	1063	0.0178704	0.00922377	0.0529455	0.421739	0.0140786	0.0111556	0.207217	0.910313	beta_blockers	7084.46	4345.64	11753.9	0.00656758	0.0107839	1.64199	0.100591	0.350192	NS	NS
k__Bacteria.p__Bacteroidetes.c__Bacteroidia.o__Bacteroidales.f__Bacteroidaceae.g__Bacteroides.s__Bacteroides_cellulosilyticus.t__Bacteroides_cellulosilyticus_unclassified	454	95	34	420	-0.0037532	0.00666058	0.573386	0.829352	-0.0027614	0.00807334	0.732502	0.901541	beta_blockers	305	114	23	282	-0.00419588	0.00360144	0.245044	0.841807	-0.0052098	0.0041585	0.211542	0.804645	beta_blockers	1124	414	61	1063	0.00577011	0.00316846	0.0688667	0.490968	0.00490378	0.00383502	0.201294	0.910313	beta_blockers	22541.2	77098.8	99610.3	0.00224027	0.000836458	0.373373	0.708871	0.904668	NS	NS
k__Bacteria.p__Firmicutes.c__Clostridia.o__Clostridiales.f__Lachnospiraceae.g__Lachnospiraceae_noname.s__Lachnospiraceae_bacterium_7_1_58FAA.t__GCF_000242155	454	302	34	420	-0.000536234	0.00253174	0.832358	0.930283	0.000306831	0.00307164	0.920481	0.966458	beta_blockers	305	186	23	282	-0.00180477	0.00197254	0.360982	0.853437	0.000197608	0.00234752	0.932982	0.983262	beta_blockers	1124	826	61	1063	0.00211178	0.00144462	0.144077	0.582942	0.00211238	0.00174869	0.227325	0.910313	beta_blockers	156014	257009	479171	0.00105869	0.000520518	0.49166	0.62296	0.866612	NS	NS
k__Bacteria.p__Firmicutes.c__Erysipelotrichia.o__Erysipelotrichales.f__Erysipelotrichaceae.g__Holdemania	454	182	34	420	0.00136959	0.00169501	0.419526	0.823235	0.00103052	0.002119	0.627011	0.866114	beta_blockers	305	151	23	282	0.00506281	0.00196497	0.0104675	0.464846	0.0053394	0.00236855	0.0250105	0.51608	beta_blockers	1124	529	61	1063	-0.0013397	0.000979452	0.17165	0.608615	-0.00141514	0.00117034	0.226863	0.910313	beta_blockers	348059	258993	1.0424e+06	0.000778629	0.000237308	0.304777	0.760536	0.932317	NS	NS
k__Bacteria.p__Firmicutes.c__Clostridia.o__Clostridiales.f__Lachnospiraceae.g__Blautia.s__Blautia_hydrogenotrophica.t__GCF_000157975	454	87	34	420	0.00416124	0.00603257	0.490687	0.823235	0.001027	0.0073201	0.888495	0.956404	beta_blockers	305	80	23	282	-4.41451e-05	0.00564799	0.993769	0.999358	0.00415052	0.00673271	0.538115	0.920547	beta_blockers	1124	182	61	1063	0.00342626	0.00251805	0.17389	0.608615	0.0036536	0.00302537	0.227447	0.910313	beta_blockers	27478.7	31348.2	157714	0.00214897	0.00301712	1.40399	0.160323	0.456627	NS	NS
k__Bacteria.p__Actinobacteria.c__Actinobacteria.o__Bifidobacteriales.f__Bifidobacteriaceae.g__Bifidobacterium.s__Bifidobacterium_longum	454	369	34	420	-0.0153507	0.0260806	0.556444	0.825935	-0.00776381	0.0325136	0.811395	0.933383	beta_blockers	305	270	23	282	-0.0413465	0.0293404	0.159825	0.78347	-0.0476528	0.0353072	0.178289	0.804645	beta_blockers	1124	1026	61	1063	-0.0196303	0.0160336	0.221089	0.663267	-0.0232155	0.0192291	0.227578	0.910313	beta_blockers	1470.16	1161.63	3889.91	0.0123828	-0.0225336	-1.81975	0.0687976	0.298382	NS	NS
k__Bacteria.p__Firmicutes.c__Clostridia.o__Clostridiales.f__Lachnospiraceae.g__Blautia.s__Ruminococcus_gnavus.t__Ruminococcus_gnavus_unclassified	454	314	34	420	0.00996435	0.015753	0.527399	0.823235	-0.00452226	0.0194968	0.81671	0.933383	beta_blockers	305	158	23	282	-0.000720308	0.00680813	0.915818	0.987297	0.00521765	0.00837686	0.53397	0.920547	beta_blockers	1124	434	61	1063	-0.0011894	0.00194958	0.541948	0.885707	-0.00289556	0.00235401	0.218981	0.910313	beta_blockers	4029.7	21574.6	263097	0.00186113	-0.000998664	-0.536592	0.59155	0.849731	NS	NS
k__Bacteria.p__Firmicutes.c__Bacilli.o__Lactobacillales.f__Streptococcaceae.g__Streptococcus.s__Streptococcus_mutans.t__Streptococcus_mutans_unclassified	454	126	34	420	0.00978372	0.00510927	0.0561565	0.478273	0.00715634	0.0058193	0.219515	0.660437	beta_blockers	305	73	23	282	0.00856413	0.00400582	0.0333363	0.538936	0.00851257	0.00432937	0.0503188	0.764537	beta_blockers	1124	266	61	1063	0.00626566	0.00175861	0.000382321	0.0168044	0.00201783	0.00201197	0.31613	0.924843	beta_blockers	38307.4	62318.6	323341	0.0015358	0.00692139	4.50671	6.58415e-06	0.000898523	0.621053	0
k__Bacteria.p__Firmicutes.c__Clostridia.o__Clostridiales.f__Lachnospiraceae.g__Blautia	454	449	34	420	0.00537869	0.0275814	0.845475	0.931048	0.0262904	0.034073	0.440819	0.829028	beta_blockers	305	305	23	282	0.026162	0.0166876	0.118028	0.73807	0.0358764	0.0198393	0.071725	0.764537	beta_blockers	1124	1124	61	1063	0.0209567	0.00933456	0.0249624	0.339195	0.0091085	0.0111836	0.415569	0.924843	beta_blockers	1314.52	3590.99	11476.6	0.00781296	0.0208477	2.66835	0.00762244	0.0958249	0.416105	0
k__Bacteria.p__Firmicutes.c__Clostridia.o__Clostridiales.f__Ruminococcaceae.g__Ruminococcus.s__Ruminococcus_lactaris.t__Ruminococcus_lactaris_unclassified	454	169	34	420	0.00917182	0.0124084	0.460209	0.823235	0.0174704	0.0156282	0.264308	0.704822	beta_blockers	305	142	23	282	0.00601224	0.0137684	0.66267	0.920471	0.0240692	0.0162007	0.138564	0.804645	beta_blockers	1124	668	61	1063	-0.0179858	0.00872969	0.0396014	0.407018	-0.0081924	0.0105337	0.436896	0.924843	beta_blockers	6494.88	5275.1	13122.1	0.00633826	-0.00581414	-0.917309	0.358981	0.658132	NS	NS
k__Bacteria.p__Actinobacteria.c__Actinobacteria.o__Bifidobacteriales.f__Bifidobacteriaceae.g__Bifidobacterium.s__Bifidobacterium_adolescentis.t__Bifidobacterium_adolescentis_unclassified	454	263	34	420	-0.092485	0.0372114	0.013313	0.251775	-0.0817846	0.045156	0.0708724	0.571308	beta_blockers	305	220	23	282	-0.0635024	0.0461242	0.169617	0.78347	-0.0710564	0.0553045	0.199981	0.804645	beta_blockers	1124	937	61	1063	-0.0469901	0.0242391	0.052801	0.421739	-0.031578	0.028971	0.275964	0.924843	beta_blockers	722.184	470.048	1702.03	0.0185879	-0.0610238	-3.28298	0.00102717	0.0246361	1.05292	0
k__Bacteria.p__Proteobacteria.c__Gammaproteobacteria.o__Enterobacteriales.f__Enterobacteriaceae.g__Escherichia.s__Escherichia_unclassified	454	198	34	420	0.00195046	0.00304446	0.522095	0.823235	0.00551563	0.00385275	0.153087	0.644936	beta_blockers	305	130	23	282	-0.00109571	0.00249563	0.660949	0.920471	-0.0017384	0.00291051	0.550844	0.920547	beta_blockers	1124	516	61	1063	0.00306646	0.00171532	0.0741006	0.490968	0.00184404	0.00205939	0.370759	0.924843	beta_blockers	107890	160561	339867	0.00128214	0.00176995	1.38047	0.167442	0.460464	NS	NS
k__Bacteria.p__Firmicutes.c__Clostridia.o__Clostridiales.f__Ruminococcaceae.g__Ruminococcus.s__Ruminococcus_bromii.t__GCF_000209875	454	208	34	420	-0.0498412	0.0332897	0.135062	0.577099	-0.0496222	0.0408467	0.225149	0.660437	beta_blockers	305	210	23	282	-0.02721	0.0419999	0.517575	0.857349	0.00824669	0.0512766	0.872352	0.983262	beta_blockers	1124	898	61	1063	-0.0410071	0.0243933	0.0930273	0.516592	-0.0298628	0.0295498	0.31244	0.924843	beta_blockers	902.363	566.895	1680.57	0.0178179	-0.0410547	-2.30413	0.0212154	0.207439	NS	NS
k__Bacteria.p__Proteobacteria	454	434	34	420	-0.00804488	0.0137336	0.558332	0.825935	-0.000750371	0.0168288	0.964458	0.966458	beta_blockers	305	275	23	282	0.00475296	0.00738485	0.520343	0.857349	0.0069569	0.00851031	0.414431	0.858116	beta_blockers	1124	1040	61	1063	0.00702867	0.00445445	0.114884	0.552879	0.00436188	0.00542166	0.421277	0.924843	beta_blockers	5301.9	18336.5	50397.9	0.00367517	0.0053856	1.4654	0.142812	0.426015	NS	NS
k__Bacteria.p__Actinobacteria.c__Actinobacteria	454	452	34	420	-0.0710411	0.0391834	0.0705101	0.4976	-0.0870985	0.0488789	0.0755256	0.571308	beta_blockers	305	305	23	282	-0.0702635	0.0441729	0.112749	0.729111	-0.0639282	0.0526621	0.225859	0.804645	beta_blockers	1124	1124	61	1063	-0.0369181	0.0244797	0.13181	0.582506	-0.0286468	0.0293124	0.328645	0.924843	beta_blockers	651.321	512.494	1668.73	0.0187893	-0.0507976	-2.70353	0.00686066	0.0928828	0.782572	0
k__Bacteria.p__Proteobacteria.c__Gammaproteobacteria.o__Enterobacteriales.f__Enterobacteriaceae.g__Escherichia	454	304	34	420	-0.0106749	0.00995491	0.284203	0.719838	-0.0068491	0.012207	0.575082	0.866114	beta_blockers	305	193	23	282	-0.00165556	0.00578632	0.774998	0.982678	1.93495e-05	0.00684567	0.997747	0.998822	beta_blockers	1124	758	61	1063	0.00561001	0.00381017	0.141214	0.582506	0.00416945	0.00454788	0.359468	0.924843	beta_blockers	10090.8	29867.2	68883	0.00303113	0.00210646	0.694942	0.487092	0.772325	NS	NS
k__Bacteria.p__Firmicutes.c__Negativicutes.o__Selenomonadales.f__Veillonellaceae.g__Veillonella.s__Veillonella_parvula.t__Veillonella_parvula_unclassified	454	165	34	420	0.00342956	0.00188625	0.069832	0.4976	0.00441366	0.0023569	0.0619897	0.571308	beta_blockers	305	102	23	282	-0.00128051	0.0018666	0.493264	0.857349	-0.0027703	0.00220215	0.209566	0.804645	beta_blockers	1124	293	61	1063	0.00117745	0.000819824	0.151234	0.584397	0.000777012	0.000976384	0.426331	0.924843	beta_blockers	281063	287011	1.48785e+06	0.000697424	0.0011422	1.63774	0.101476	0.350192	NS	NS
k__Bacteria.p__Proteobacteria.c__Deltaproteobacteria.o__Desulfovibrionales.f__Desulfovibrionaceae.g__Bilophila.s__Bilophila_unclassified	454	184	34	420	-0.000908776	0.00369858	0.806024	0.930283	-0.00222583	0.00457364	0.626768	0.866114	beta_blockers	305	177	23	282	0.0113915	0.00411163	0.0059489	0.464846	0.0134477	0.00481423	0.00560036	0.30364	beta_blockers	1124	618	61	1063	0.00295392	0.0020741	0.154672	0.585724	0.00260834	0.0025142	0.299763	0.924843	beta_blockers	73102.1	59152.5	232456	0.00165587	0.00354817	2.14279	0.0321303	0.257042	NS	NS
k__Bacteria.p__Proteobacteria.c__Deltaproteobacteria.o__Desulfovibrionales.f__Desulfovibrionaceae.g__Bilophila	454	184	34	420	-0.000825926	0.00376855	0.826627	0.930283	-0.00269176	0.00465764	0.563648	0.866114	beta_blockers	305	177	23	282	0.0110161	0.00439071	0.0126394	0.464846	0.0136169	0.00514562	0.00862614	0.30364	beta_blockers	1124	620	61	1063	0.00282783	0.00216755	0.192292	0.625627	0.00257201	0.00263089	0.328484	0.924843	beta_blockers	70412.7	51871.7	212845	0.0017274	0.00332754	1.92633	0.0540637	0.297351	NS	NS
k__Bacteria.p__Firmicutes.c__Clostridia.o__Clostridiales.f__Lachnospiraceae.g__Coprococcus.s__Coprococcus_catus.t__GCF_000210555	454	264	34	420	-0.0055038	0.00835819	0.510568	0.823235	0.00571164	0.0103188	0.580219	0.866114	beta_blockers	305	259	23	282	-0.0106658	0.00892177	0.232851	0.841807	-0.0104488	0.0104369	0.317673	0.841856	beta_blockers	1124	1020	61	1063	-0.00627359	0.0049186	0.202403	0.633837	-0.00631922	0.00591724	0.28579	0.924843	beta_blockers	14314.5	12563.1	41334.9	0.00382885	-0.00692099	-1.80759	0.0706702	0.298382	NS	NS
k__Bacteria.p__Proteobacteria.c__Deltaproteobacteria.o__Desulfovibrionales.f__Desulfovibrionaceae	454	196	34	420	-0.000412347	0.00399266	0.917792	0.96057	-0.00186202	0.00493951	0.706403	0.889258	beta_blockers	305	197	23	282	0.010607	0.00478823	0.0275001	0.498865	0.0151382	0.00555277	0.00683481	0.30364	beta_blockers	1124	711	61	1063	0.002882	0.00235161	0.22063	0.663267	0.0025739	0.00286279	0.368809	0.924843	beta_blockers	62729.9	43616.4	180830	0.00186606	0.00333567	1.78755	0.073849	0.302266	NS	NS
k__Bacteria.p__Firmicutes	454	454	34	420	0.05761	0.0359769	0.11003	0.554641	0.0476036	0.0437947	0.277709	0.729504	beta_blockers	305	305	23	282	0.0745902	0.0410739	0.0703755	0.684448	0.0714927	0.0478241	0.136132	0.804645	beta_blockers	1124	1124	61	1063	0.0266704	0.0226394	0.239027	0.679957	0.0296614	0.0271862	0.275497	0.924843	beta_blockers	772.597	592.744	1951.06	0.0173647	0.0424429	2.44421	0.0145169	0.159686	NS	NS
k__Bacteria.p__Firmicutes.c__Clostridia.o__Clostridiales.f__Clostridiales_noname	454	312	34	420	-0.00221797	0.0030393	0.465933	0.823235	-0.00108316	0.00373815	0.772157	0.921368	beta_blockers	305	120	23	282	0.00235822	0.00218651	0.281693	0.841807	0.00222836	0.00269267	0.408688	0.858116	beta_blockers	1124	393	61	1063	0.000917861	0.000841114	0.275418	0.733643	0.00111676	0.00102174	0.274655	0.924843	beta_blockers	108256	209169	1.41348e+06	0.000760086	0.000895795	1.17854	0.23858	0.536692	NS	NS
k__Bacteria.p__Bacteroidetes.c__Bacteroidia.o__Bacteroidales.f__Porphyromonadaceae	454	386	34	420	0.0126012	0.0159873	0.431006	0.823235	0.0409343	0.0190515	0.0322694	0.571308	beta_blockers	305	274	23	282	0.0120073	0.0121213	0.3227	0.853437	0.0109936	0.0142968	0.442617	0.885234	beta_blockers	1124	1071	61	1063	-0.0079155	0.00728771	0.27765	0.733643	-0.00998227	0.00877686	0.25565	0.924843	beta_blockers	3912.44	6806.11	18828.6	0.00581758	-0.00060964	-0.104793	0.91654	0.976065	NS	NS
k__Bacteria.p__Firmicutes.c__Clostridia.o__Clostridiales.f__Eubacteriaceae.g__Eubacterium.s__Eubacterium_hallii.t__GCF_000173975	454	364	34	420	-0.00875223	0.014945	0.558426	0.825935	0.0135403	0.0184182	0.462676	0.839494	beta_blockers	305	296	23	282	0.0109791	0.0145431	0.450884	0.857349	0.018744	0.0170791	0.273431	0.815659	beta_blockers	1124	1105	61	1063	0.00866453	0.00831506	0.297624	0.748408	0.00980494	0.00999511	0.326826	0.924843	beta_blockers	4477.23	4728.07	14463.4	0.0065	0.0058323	0.897277	0.369571	0.66372	NS	NS
k__Bacteria.p__Firmicutes.c__Negativicutes.o__Selenomonadales.f__Veillonellaceae.g__Veillonella	454	253	34	420	0.0121808	0.00393406	0.00210376	0.208403	0.0106521	0.00470455	0.0241847	0.560081	beta_blockers	305	150	23	282	-0.00238196	0.00263324	0.366469	0.853437	-0.00509283	0.00300932	0.0918448	0.764537	beta_blockers	1124	553	61	1063	0.00171935	0.00168137	0.306731	0.753775	0.00170652	0.00201556	0.397372	0.924843	beta_blockers	64612.8	144218	353731	0.00133326	0.00186949	1.40219	0.160857	0.456627	NS	NS
k__Bacteria.p__Bacteroidetes.c__Bacteroidia.o__Bacteroidales.f__Bacteroidaceae.g__Bacteroides.s__Bacteroides_uniformis	454	353	34	420	0.0257274	0.0207627	0.21597	0.676817	0.061094	0.025701	0.0179245	0.560081	beta_blockers	305	268	23	282	0.00967203	0.0141732	0.495523	0.857349	0.00063713	0.0164848	0.9692	0.996697	beta_blockers	1124	1052	61	1063	0.00865941	0.00866456	0.317816	0.76793	0.0113793	0.0105226	0.279758	0.924843	beta_blockers	2319.69	4978.07	13320.1	0.00696431	0.0108242	1.55424	0.120127	0.379392	NS	NS
k__Bacteria.p__Bacteroidetes.c__Bacteroidia.o__Bacteroidales.f__Bacteroidaceae.g__Bacteroides.s__Bacteroides_uniformis.t__Bacteroides_uniformis_unclassified	454	353	34	420	0.0264505	0.0206974	0.201941	0.676817	0.0627672	0.0256025	0.0146542	0.560081	beta_blockers	305	268	23	282	0.0106404	0.0141582	0.452941	0.857349	0.00270255	0.0166528	0.871207	0.983262	beta_blockers	1124	1050	61	1063	0.00796666	0.00857561	0.353096	0.784281	0.00960923	0.0104249	0.356863	0.924843	beta_blockers	2334.37	4988.65	13597.8	0.00691369	0.0106667	1.54283	0.122871	0.379392	NS	NS
k__Bacteria.p__Firmicutes.c__Negativicutes.o__Selenomonadales.f__Veillonellaceae.g__Dialister	454	242	34	420	-0.0149475	0.021455	0.486367	0.823235	0.013135	0.026282	0.617512	0.866114	beta_blockers	305	160	23	282	-0.0208917	0.0260164	0.422605	0.857349	0.00701904	0.030766	0.819712	0.983262	beta_blockers	1124	478	61	1063	0.0151768	0.0165784	0.36015	0.790853	0.0155026	0.0201746	0.442404	0.924843	beta_blockers	2172.42	1477.43	3638.44	0.0117135	-0.00111388	-0.095094	0.92424	0.976065	NS	NS
k__Bacteria.p__Firmicutes.c__Clostridia.o__Clostridiales.f__Eubacteriaceae.g__Eubacterium.s__Eubacterium_eligens.t__GCF_000146185	454	232	34	420	0.00575715	0.00838181	0.492539	0.823235	0.0188478	0.0103274	0.0687625	0.571308	beta_blockers	305	195	23	282	0.00567808	0.00791213	0.473546	0.857349	-0.00514467	0.00931139	0.581069	0.929711	beta_blockers	1124	887	61	1063	0.00451443	0.00500566	0.367325	0.79301	0.0050101	0.00598689	0.402868	0.924843	beta_blockers	14233.9	15974	39909.7	0.00377647	0.0050318	1.33241	0.182726	0.494767	NS	NS
k__Bacteria.p__Bacteroidetes.c__Bacteroidia.o__Bacteroidales.f__Porphyromonadaceae.g__Parabacteroides.s__Parabacteroides_johnsonii.t__Parabacteroides_johnsonii_unclassified	454	49	34	420	0.0106272	0.00488005	0.0299619	0.389505	0.0102149	0.00599924	0.0894068	0.571308	beta_blockers	305	38	23	282	0.00422395	0.00333988	0.206967	0.83649	0.00518969	0.00401905	0.197739	0.804645	beta_blockers	1124	143	61	1063	-0.0017302	0.00211416	0.413311	0.809546	-0.00241274	0.00254606	0.343527	0.924843	beta_blockers	41990.6	89647.4	223731	0.00167749	0.00123199	0.734425	0.46269	0.761059	NS	NS
k__Bacteria.p__Firmicutes.c__Clostridia.o__Clostridiales.f__Lachnospiraceae.g__Lachnospiraceae_noname.s__Lachnospiraceae_bacterium_8_1_57FAA.t__GCF_000185545	454	158	34	420	-0.000342716	0.00559115	0.951152	0.970804	-0.00365981	0.00699352	0.601052	0.866114	beta_blockers	305	125	23	282	-5.32022e-06	0.00660763	0.999358	0.999358	0.00112687	0.00812205	0.889762	0.983262	beta_blockers	1124	484	61	1063	0.00411241	0.00484661	0.396335	0.809546	0.00645414	0.00583671	0.269067	0.924843	beta_blockers	31988.8	22903.9	42571.9	0.00320314	0.00168254	0.525278	0.59939	0.849731	NS	NS
k__Bacteria.p__Firmicutes.c__Clostridia.o__Clostridiales.f__Ruminococcaceae	454	436	34	420	0.015148	0.0374059	0.685702	0.863266	0.0535951	0.045671	0.241298	0.674101	beta_blockers	305	305	23	282	0.0192649	0.0321114	0.549001	0.857349	0.0303702	0.0380352	0.425311	0.870404	beta_blockers	1124	1124	61	1063	-0.0104755	0.0163499	0.521845	0.875141	0.0154113	0.0195628	0.430997	0.924843	beta_blockers	714.693	969.801	3740.85	0.0135764	-0.00178383	-0.131391	0.895466	0.970364	NS	NS
k__Bacteria.p__Firmicutes.c__Bacilli.o__Lactobacillales.f__Streptococcaceae.g__Streptococcus.s__Streptococcus_australis.t__Streptococcus_australis_unclassified	454	122	34	420	-0.00210601	0.0031599	0.505455	0.823235	-0.00307438	0.00385006	0.425042	0.829028	beta_blockers	305	103	23	282	-0.00381331	0.00238038	0.110253	0.729111	-0.00543315	0.0029099	0.0630318	0.764537	beta_blockers	1124	381	61	1063	0.000733474	0.00119037	0.537907	0.885707	0.00113386	0.00143556	0.4298	0.924843	beta_blockers	100150	176485	705729	0.00100894	-0.000372851	-0.369549	0.711718	0.904668	NS	NS
k__Archaea.p__Euryarchaeota.c__Methanobacteria.o__Methanobacteriales.f__Methanobacteriaceae.g__Methanobrevibacter.s__Methanobrevibacter_smithii.t__Methanobrevibacter_smithii_unclassified	454	69	34	420	-0.0313447	0.016276	0.0547737	0.478273	-0.0259892	0.0195313	0.184071	0.644936	beta_blockers	305	127	23	282	-0.0295808	0.0174123	0.0904095	0.701578	-0.00911654	0.0206874	0.659812	0.944122	beta_blockers	1124	580	61	1063	0.00863994	0.0153975	0.574825	0.909484	0.0171151	0.0185072	0.355288	0.924843	beta_blockers	3774.89	3298.29	4217.91	0.00941092	-0.0158927	-1.68875	0.0912665	0.341764	NS	NS
k__Bacteria.p__Bacteroidetes.c__Bacteroidia.o__Bacteroidales.f__Bacteroidaceae.g__Bacteroides.s__Bacteroides_caccae.t__Bacteroides_caccae_unclassified	454	202	34	420	-0.0050034	0.00919766	0.586735	0.837709	-0.00745954	0.0115165	0.517548	0.866114	beta_blockers	305	177	23	282	-0.00687708	0.00817758	0.401052	0.857349	-0.0101582	0.00984407	0.303074	0.841856	beta_blockers	1124	778	61	1063	0.00256308	0.00516635	0.619916	0.930739	0.00544058	0.00620812	0.38103	0.924843	beta_blockers	11820.8	14953.8	37465.5	0.00394545	-0.0010267	-0.260223	0.794691	0.938937	NS	NS
k__Bacteria.p__Firmicutes.c__Bacilli.o__Lactobacillales.f__Lactobacillaceae	454	274	34	420	-0.00697001	0.0100359	0.487774	0.823235	-0.0275511	0.0121466	0.0239176	0.560081	beta_blockers	305	159	23	282	0.00372379	0.00663016	0.574811	0.867284	0.00107289	0.00773784	0.889837	0.983262	beta_blockers	1124	637	61	1063	-0.00233424	0.00487349	0.632059	0.941972	-0.00541685	0.00585793	0.355335	0.924843	beta_blockers	9928.49	22748.5	42103.7	0.00365683	-0.00110685	-0.302681	0.762133	0.932317	NS	NS
k__Archaea.p__Euryarchaeota.c__Methanobacteria.o__Methanobacteriales.f__Methanobacteriaceae	454	75	34	420	-0.0352423	0.0180206	0.0511399	0.478273	-0.0295701	0.0216593	0.172951	0.644936	beta_blockers	305	129	23	282	-0.0385117	0.0202977	0.0587589	0.670543	-0.0137559	0.0240934	0.56853	0.920547	beta_blockers	1124	597	61	1063	0.00753457	0.0167397	0.652725	0.942381	0.0153059	0.0201055	0.446657	0.924843	beta_blockers	3079.36	2427.21	3568.65	0.0104972	-0.0192956	-1.83817	0.0660371	0.298382	NS	NS
k__Bacteria.p__Firmicutes.c__Clostridia.o__Clostridiales.f__Lachnospiraceae.g__Lachnospiraceae_noname.s__Lachnospiraceae_bacterium_2_1_58FAA.t__GCF_000218465	454	144	34	420	-0.000420271	0.0022195	0.849911	0.931048	0.00157166	0.00271761	0.563406	0.866114	beta_blockers	305	87	23	282	0.0083965	0.00597215	0.160783	0.78347	0.0114929	0.00715151	0.109238	0.764537	beta_blockers	1124	218	61	1063	-0.000991448	0.00227035	0.662417	0.950425	-0.00233371	0.00272618	0.392169	0.924843	beta_blockers	202997	28037.5	194006	0.00153386	-9.93886e-05	-0.0647966	0.948336	0.976065	NS	NS
k__Bacteria.p__Bacteroidetes.c__Bacteroidia.o__Bacteroidales.f__Porphyromonadaceae.g__Parabacteroides.s__Parabacteroides_merdae.t__Parabacteroides_merdae_unclassified	454	223	34	420	0.0126045	0.00941565	0.181377	0.676817	0.0224011	0.0115807	0.0537892	0.571308	beta_blockers	305	177	23	282	0.0132458	0.00864409	0.126506	0.743705	0.0113976	0.0103394	0.271325	0.815659	beta_blockers	1124	779	61	1063	-0.00208549	0.00506924	0.680858	0.957736	-0.00520664	0.00615058	0.397446	0.924843	beta_blockers	11279.8	13383.3	38914.8	0.00396595	0.00374804	0.945053	0.344632	0.645268	NS	NS
k__Bacteria.p__Bacteroidetes.c__Bacteroidia.o__Bacteroidales.f__Bacteroidaceae.g__Bacteroides.s__Bacteroides_fragilis	454	227	34	420	0.00542058	0.00914276	0.553576	0.825935	0.00444882	0.0113469	0.695221	0.889258	beta_blockers	305	107	23	282	0.00978415	0.00439992	0.0269462	0.498865	0.0147413	0.00534894	0.00627819	0.30364	beta_blockers	1124	377	61	1063	0.000666208	0.00196297	0.734385	0.972564	0.00272175	0.00238462	0.253982	0.924843	beta_blockers	11963.1	51654.8	259521	0.00175916	0.00229975	1.3073	0.19111	0.502021	NS	NS
k__Viruses.p__Viruses_noname.c__Viruses_noname.o__Caudovirales	454	87	34	420	0.00476574	0.010937	0.663235	0.858929	-0.00639061	0.0135019	0.63625	0.866114	beta_blockers	305	48	23	282	-0.00314088	0.00465896	0.500733	0.857349	0.000559595	0.00575357	0.922593	0.983262	beta_blockers	1124	266	61	1063	0.00161069	0.00495559	0.745224	0.976933	-0.00540353	0.00596056	0.364849	0.924843	beta_blockers	8360.02	46070.4	40720.1	0.00324186	-0.000412743	-0.127317	0.89869	0.970364	NS	NS
k__Viruses.p__Viruses_noname.c__Viruses_noname	454	92	34	420	0.00446833	0.0110721	0.686728	0.863266	-0.00687956	0.0136715	0.615099	0.866114	beta_blockers	305	49	23	282	-0.00325248	0.00465957	0.485709	0.857349	0.000541002	0.00575782	0.925213	0.983262	beta_blockers	1124	286	61	1063	0.00156543	0.00528945	0.767321	0.979602	-0.00498759	0.00638416	0.434831	0.924843	beta_blockers	8157.22	46058.3	35742	0.00333412	-0.00063811	-0.191388	0.848222	0.963142	NS	NS
k__Bacteria.p__Firmicutes.c__Bacilli.o__Lactobacillales.f__Lactobacillaceae.g__Lactobacillus.s__Lactobacillus_sakei.t__Lactobacillus_sakei_unclassified	454	86	34	420	-0.00273928	0.00571453	0.631927	0.858929	-0.00136526	0.00726464	0.851026	0.947979	beta_blockers	305	56	23	282	0.0067669	0.00489677	0.168034	0.78347	0.00300168	0.00512431	0.558529	0.920547	beta_blockers	1124	206	61	1063	-0.000194416	0.00178808	0.913437	0.990611	-0.00215587	0.00216911	0.320497	0.924843	beta_blockers	30622.3	41704.2	312772	0.00161144	0.000357096	0.221601	0.824625	0.948588	NS	NS
k__Bacteria.p__Firmicutes.c__Clostridia.o__Clostridiales.f__Ruminococcaceae.g__Subdoligranulum.s__Subdoligranulum_unclassified	454	426	34	420	-0.0419855	0.0222678	0.0600262	0.478273	-0.0240843	0.0270727	0.374211	0.784866	beta_blockers	305	305	23	282	-0.0101881	0.0236651	0.667135	0.920471	0.00517906	0.0277963	0.852336	0.983262	beta_blockers	1124	1122	61	1063	-0.00223573	0.0129679	0.86315	0.990611	0.0136413	0.0155917	0.38182	0.924843	beta_blockers	2016.72	1785.6	5946.5	0.010128	-0.0119153	-1.17647	0.239408	0.536692	NS	NS
k__Bacteria.p__Firmicutes.c__Clostridia.o__Clostridiales.f__Ruminococcaceae.g__Subdoligranulum	454	426	34	420	-0.0425766	0.0223833	0.0578057	0.478273	-0.0239169	0.0271591	0.379055	0.784866	beta_blockers	305	305	23	282	-0.00931459	0.0236659	0.694168	0.935199	0.00610812	0.0278025	0.826278	0.983262	beta_blockers	1124	1122	61	1063	-0.00235747	0.012979	0.8559	0.990611	0.0128428	0.0156097	0.410836	0.924843	beta_blockers	1995.96	1785.48	5936.37	0.0101442	-0.0118964	-1.17274	0.240901	0.536692	NS	NS
k__Bacteria.p__Actinobacteria.c__Actinobacteria.o__Coriobacteriales.f__Coriobacteriaceae.g__Collinsella	454	342	34	420	-0.0145403	0.0209066	0.487118	0.823235	-0.00107069	0.0254459	0.966458	0.966458	beta_blockers	305	278	23	282	-0.00226018	0.0228107	0.921138	0.987297	0.00677631	0.0272694	0.803946	0.983262	beta_blockers	1124	1052	61	1063	0.00163254	0.011598	0.888084	0.990611	-0.0108868	0.0139575	0.435567	0.924843	beta_blockers	2287.89	1921.87	7434.22	0.00926722	-0.00218771	-0.23607	0.813379	0.941807	NS	NS
k__Bacteria.p__Firmicutes.c__Clostridia.o__Clostridiales.f__Lachnospiraceae.g__Roseburia.s__Roseburia_intestinalis.t__Roseburia_intestinalis_unclassified	454	276	34	420	-0.00207073	0.0135718	0.878805	0.94204	0.000814428	0.0169574	0.961719	0.966458	beta_blockers	305	205	23	282	-0.0101138	0.0123194	0.412337	0.857349	-0.00734428	0.0144815	0.612485	0.944122	beta_blockers	1124	829	61	1063	0.000450149	0.00635296	0.943525	0.990762	0.00603541	0.00773799	0.435581	0.924843	beta_blockers	5429.04	6589.06	24776.9	0.00521321	-0.00181354	-0.347874	0.727935	0.914709	NS	NS
k__Bacteria.p__Firmicutes.c__Clostridia.o__Clostridiales.f__Ruminococcaceae.g__Faecalibacterium.s__Faecalibacterium_prausnitzii.t__GCF_000166035	454	95	34	420	-0.0020807	0.00967052	0.829745	0.930283	0.00850225	0.012334	0.491026	0.855649	beta_blockers	305	92	23	282	0.00866522	0.0126271	0.493097	0.857349	0.0177166	0.0150885	0.241382	0.815659	beta_blockers	1124	363	61	1063	-0.00661269	0.00751258	0.378932	0.794921	-0.0067639	0.00911482	0.458203	0.926101	beta_blockers	10693	6271.76	17718.3	0.00536959	-0.00245274	-0.456783	0.647827	0.877059	NS	NS
k__Bacteria.p__Verrucomicrobia.c__Verrucomicrobiae.o__Verrucomicrobiales.f__Verrucomicrobiaceae.g__Akkermansia.s__Akkermansia_muciniphila.t__GCF_000020225	454	150	34	420	-0.0225052	0.0143272	0.116977	0.554812	-0.0227389	0.0178039	0.202315	0.647408	beta_blockers	305	188	23	282	0.00740268	0.0218581	0.735102	0.96358	0.000687106	0.026132	0.979043	0.996697	beta_blockers	1124	752	61	1063	0.00729736	0.0161275	0.651012	0.942381	0.0145253	0.019485	0.456157	0.926101	beta_blockers	4871.69	2093.03	3844.74	0.0096183	-0.0061139	-0.635653	0.525002	0.794804	NS	NS
k__Bacteria.p__Firmicutes.c__Clostridia.o__Clostridiales.f__Lachnospiraceae.g__Lachnospiraceae_noname.s__Lachnospiraceae_bacterium_1_4_56FAA.t__GCF_000218385	454	158	34	420	0.00392969	0.00312328	0.209031	0.676817	0.00171416	0.00374939	0.647806	0.866114	beta_blockers	305	105	23	282	0.00415667	0.00310956	0.182384	0.804148	0.00387769	0.00378591	0.306719	0.841856	beta_blockers	1124	234	61	1063	-0.000752753	0.00196361	0.701532	0.958389	-0.00175424	0.00239061	0.463228	0.926101	beta_blockers	102513	103420	259352	0.00146602	0.00137012	0.934586	0.350002	0.648424	NS	NS
k__Bacteria.p__Bacteroidetes.c__Bacteroidia.o__Bacteroidales.f__Rikenellaceae.g__Alistipes.s__Alistipes_shahii.t__GCF_000210575	454	195	34	420	-0.00660462	0.00586751	0.260946	0.719838	-0.00925636	0.00717658	0.197878	0.644936	beta_blockers	305	183	23	282	-0.00426893	0.0059156	0.471088	0.857349	-0.00406599	0.00690041	0.556211	0.920547	beta_blockers	1124	850	61	1063	0.00112071	0.00377912	0.766862	0.979602	0.00331781	0.00457323	0.468313	0.926101	beta_blockers	29046.4	28576.1	70019.6	0.002799	-0.00184389	-0.658767	0.510045	0.794407	NS	NS
k__Bacteria.p__Actinobacteria.c__Actinobacteria.o__Coriobacteriales.f__Coriobacteriaceae.g__Collinsella.s__Collinsella_aerofaciens.t__GCF_000169035	454	304	34	420	-0.0237006	0.0208415	0.256084	0.719838	-0.00951364	0.0253246	0.707365	0.889258	beta_blockers	305	265	23	282	-0.00361083	0.0238659	0.879844	0.98694	0.00241729	0.028441	0.932332	0.983262	beta_blockers	1124	1013	61	1063	0.000919591	0.0119901	0.938879	0.990762	-0.010147	0.0144219	0.481843	0.942271	beta_blockers	2302.2	1755.68	6955.96	0.00952863	-0.00494889	-0.519371	0.603502	0.849731	NS	NS
k__Bacteria.p__Bacteroidetes.c__Bacteroidia.o__Bacteroidales.f__Rikenellaceae.g__Alistipes.s__Alistipes_onderdonkii.t__GCF_000374505	454	238	34	420	-0.0104333	0.0095688	0.276176	0.719838	-0.0154581	0.0117606	0.189492	0.644936	beta_blockers	305	187	23	282	0.00714506	0.00704361	0.311236	0.853437	0.00932547	0.0084257	0.269424	0.815659	beta_blockers	1124	789	61	1063	0.0029625	0.00401982	0.461297	0.839051	0.00338536	0.00487699	0.487742	0.943325	beta_blockers	10921.6	20156.2	61885.1	0.00327978	0.00229559	0.69992	0.483977	0.772325	NS	NS
k__Bacteria.p__Actinobacteria.c__Actinobacteria.o__Actinomycetales.f__Actinomycetaceae.g__Actinomyces	454	222	34	420	-0.00112574	0.00195563	0.565168	0.826015	-0.00329328	0.0023419	0.160473	0.644936	beta_blockers	305	156	23	282	0.00325978	0.00210023	0.121744	0.73807	0.00425772	0.00254787	0.0959451	0.764537	beta_blockers	1124	604	61	1063	0.002833	0.00138694	0.0413265	0.407018	0.00102934	0.00166386	0.536282	0.946131	beta_blockers	261473	226707	519858	0.000996005	0.00190213	1.90976	0.0561636	0.298382	NS	NS
k__Bacteria.p__Proteobacteria.c__Gammaproteobacteria.o__Enterobacteriales.f__Enterobacteriaceae.g__Escherichia.s__Escherichia_coli.t__Escherichia_coli_unclassified	454	260	34	420	-0.0119225	0.010001	0.233894	0.704535	-0.00759585	0.0123243	0.538052	0.866114	beta_blockers	305	163	23	282	0.00311927	0.00490379	0.525239	0.857349	0.00220057	0.00579866	0.704649	0.946704	beta_blockers	1124	625	61	1063	0.00411452	0.00345753	0.234306	0.679957	0.00243638	0.0041529	0.557556	0.946131	beta_blockers	9997.98	41585	83650.4	0.00271931	0.00262284	0.964524	0.334783	0.633568	NS	NS
k__Bacteria.p__Firmicutes.c__Negativicutes.o__Selenomonadales.f__Veillonellaceae.g__Veillonella.s__Veillonella_unclassified	454	223	34	420	0.00258557	0.00216767	0.233661	0.704535	0.000202012	0.00260065	0.938128	0.966458	beta_blockers	305	144	23	282	-0.00289675	0.00208527	0.16585	0.78347	-0.00537935	0.00235052	0.0229159	0.51608	beta_blockers	1124	539	61	1063	0.00140531	0.00121857	0.249064	0.693178	0.000833189	0.00146014	0.568379	0.946131	beta_blockers	212821	229971	673439	0.000946505	0.000744006	0.786056	0.431835	0.722934	NS	NS
k__Bacteria.p__Bacteroidetes.c__Bacteroidia.o__Bacteroidales.f__Bacteroidaceae.g__Bacteroides.s__Bacteroides_xylanisolvens.t__Bacteroides_xylanisolvens_unclassified	454	186	34	420	0.00592219	0.00349386	0.0908101	0.528883	0.00792364	0.00425223	0.0631759	0.571308	beta_blockers	305	142	23	282	0.00143762	0.00227749	0.528396	0.857349	-0.000674451	0.00270083	0.803008	0.983262	beta_blockers	1124	556	61	1063	0.00177931	0.00169963	0.295385	0.748408	0.00115601	0.00205884	0.574587	0.946131	beta_blockers	81919.6	192791	346173	0.0012691	0.00221983	1.74914	0.0802674	0.321069	NS	NS
k__Bacteria.p__Bacteroidetes.c__Bacteroidia.o__Bacteroidales.f__Porphyromonadaceae.g__Parabacteroides	454	353	34	420	0.00108039	0.0126414	0.931932	0.965646	0.0138699	0.0154812	0.37085	0.784866	beta_blockers	305	252	23	282	0.0161608	0.00987105	0.102656	0.729111	0.0131947	0.0115868	0.255845	0.815659	beta_blockers	1124	1025	61	1063	-0.00490526	0.00560851	0.381975	0.794921	-0.0036295	0.00677766	0.592409	0.946131	beta_blockers	6257.64	10263	31791.1	0.0045496	0.00034516	0.0758659	0.939526	0.976065	NS	NS
k__Bacteria.p__Firmicutes.c__Clostridia.o__Clostridiales.f__Lachnospiraceae.g__Lachnospiraceae_noname.s__Lachnospiraceae_bacterium_5_1_63FAA.t__GCF_000185525	454	368	34	420	0.00051574	0.0062645	0.934425	0.965646	0.00325256	0.00776791	0.675655	0.880854	beta_blockers	305	290	23	282	0.00703009	0.00615314	0.25417	0.841807	0.00204943	0.00736451	0.781016	0.983262	beta_blockers	1124	1084	61	1063	0.00310678	0.00353284	0.379379	0.794921	0.00242925	0.00430843	0.572986	0.946131	beta_blockers	25481.6	26412.4	80122	0.00275224	0.00339159	1.2323	0.217837	0.53249	NS	NS
k__Bacteria.p__Bacteroidetes.c__Bacteroidia.o__Bacteroidales.f__Prevotellaceae.g__Prevotella	454	103	34	420	-0.027928	0.0194346	0.151425	0.619273	-0.0248538	0.0240108	0.301249	0.745618	beta_blockers	305	86	23	282	-0.00262599	0.019596	0.893488	0.98694	-0.0163553	0.0237091	0.490907	0.920547	beta_blockers	1124	488	61	1063	-0.00626843	0.00777682	0.420403	0.809546	-0.00502511	0.00949371	0.596707	0.946131	beta_blockers	2647.58	2604.15	16534.7	0.00677496	-0.00846521	-1.24948	0.211488	0.531741	NS	NS
k__Bacteria.p__Firmicutes.c__Negativicutes.o__Selenomonadales.f__Veillonellaceae.g__Dialister.s__Dialister_invisus.t__GCF_000160055	454	232	34	420	-0.0139985	0.0215225	0.515767	0.823235	0.0122175	0.0264016	0.643792	0.866114	beta_blockers	305	153	23	282	-0.0168704	0.0261279	0.518982	0.857349	0.0154836	0.0307392	0.614889	0.944122	beta_blockers	1124	447	61	1063	0.013396	0.0165424	0.41823	0.809546	0.0123782	0.0201085	0.53831	0.946131	beta_blockers	2158.81	1464.85	3654.3	0.0117218	-0.000821646	-0.0700954	0.944118	0.976065	NS	NS
k__Bacteria.p__Firmicutes.c__Clostridia.o__Clostridiales.f__Lachnospiraceae.g__Roseburia.s__Roseburia_hominis.t__GCF_000225345	454	280	34	420	0.000986636	0.00701095	0.88815	0.94204	0.00698292	0.00880782	0.428369	0.829028	beta_blockers	305	247	23	282	0.00186546	0.00737485	0.800486	0.984106	0.00141243	0.00911072	0.87692	0.983262	beta_blockers	1124	989	61	1063	-0.00401168	0.00503616	0.425869	0.809546	-0.0036081	0.00607353	0.552592	0.946131	beta_blockers	20344.5	18386.3	39427.7	0.00357694	-0.00132807	-0.371286	0.710425	0.904668	NS	NS
k__Bacteria.p__Firmicutes.c__Negativicutes.o__Selenomonadales.f__Veillonellaceae	454	376	34	420	-0.0113689	0.0247003	0.645548	0.858929	-0.0135206	0.030834	0.661265	0.871683	beta_blockers	305	244	23	282	-0.0228334	0.0252071	0.365759	0.853437	0.00692498	0.0297132	0.815896	0.983262	beta_blockers	1124	856	61	1063	0.0123178	0.0161154	0.44482	0.8317	0.0128518	0.0195919	0.511981	0.946131	beta_blockers	1639.06	1573.82	3850.49	0.0118985	-0.00101088	-0.0849586	0.932294	0.976065	NS	NS
k__Bacteria.p__Firmicutes.c__Clostridia.o__Clostridiales.f__Lachnospiraceae.g__Lachnospiraceae_noname.s__Lachnospiraceae_bacterium_1_1_57FAA.t__GCF_000218445	454	273	34	420	-0.0237629	0.0183111	0.195095	0.676817	-0.00840878	0.0229959	0.714821	0.892259	beta_blockers	305	129	23	282	-0.000467851	0.00656209	0.943212	0.996417	-1.09598e-05	0.0074176	0.998822	0.998822	beta_blockers	1124	494	61	1063	0.00303561	0.00434237	0.484658	0.861201	0.00291769	0.00525924	0.579167	0.946131	beta_blockers	2982.43	23222.8	53033.1	0.00355248	0.00100017	0.281541	0.778296	0.93584	NS	NS
k__Bacteria.p__Bacteroidetes.c__Bacteroidia.o__Bacteroidales.f__Rikenellaceae.g__Alistipes.s__Alistipes_putredinis.t__GCF_000154465	454	223	34	420	-0.0208453	0.0138985	0.13438	0.577099	-0.0248226	0.0167386	0.138878	0.644936	beta_blockers	305	203	23	282	0.0153806	0.0139537	0.271237	0.841807	0.0105292	0.0161235	0.514304	0.920547	beta_blockers	1124	904	61	1063	-0.00494557	0.00741103	0.504702	0.875141	-0.00548963	0.00894709	0.539632	0.946131	beta_blockers	5176.85	5135.95	18207.2	0.00592141	-0.00417124	-0.704434	0.481162	0.772325	NS	NS
k__Bacteria.p__Firmicutes.c__Clostridia.o__Clostridiales.f__Ruminococcaceae.g__Ruminococcus	454	374	34	420	-0.00028125	0.0354308	0.99367	0.99367	0.016484	0.0432249	0.703145	0.889258	beta_blockers	305	298	23	282	0.0140656	0.0349893	0.687974	0.933335	0.0204688	0.0418852	0.625469	0.944122	beta_blockers	1124	1113	61	1063	-0.0123254	0.0190972	0.518799	0.875141	0.0135767	0.0230067	0.555235	0.946131	beta_blockers	796.595	816.828	2741.95	0.0151526	-0.00517302	-0.341395	0.732806	0.914709	NS	NS
k__Bacteria.p__Bacteroidetes.c__Bacteroidia.o__Bacteroidales.f__Prevotellaceae.g__Prevotella.s__Prevotella_copri.t__GCF_000157935	454	64	34	420	-0.0306029	0.0189559	0.107156	0.551409	-0.0312294	0.0234162	0.183078	0.644936	beta_blockers	305	76	23	282	-9.71372e-05	0.0189777	0.995919	0.999358	-0.00613182	0.0230574	0.790495	0.983262	beta_blockers	1124	407	61	1063	-0.00425371	0.00721497	0.555609	0.893147	-0.00512636	0.00879145	0.559953	0.946131	beta_blockers	2782.98	2776.61	19210.1	0.00635389	-0.00674821	-1.06206	0.288209	0.607518	NS	NS
k__Bacteria.p__Firmicutes.c__Clostridia.o__Clostridiales.f__Eubacteriaceae.g__Eubacterium.s__Eubacterium_siraeum.t__Eubacterium_siraeum_unclassified	454	156	34	420	-0.0153393	0.0102572	0.135513	0.577099	-0.00718074	0.0126361	0.570171	0.866114	beta_blockers	305	181	23	282	-0.00548452	0.00999139	0.583481	0.870733	0.00573604	0.0115028	0.618445	0.944122	beta_blockers	1124	756	61	1063	-0.00312094	0.00690851	0.651537	0.942381	-0.00479043	0.00829048	0.563508	0.946131	beta_blockers	9504.76	10017.2	20952.3	0.00497062	-0.00657521	-1.32282	0.185897	0.495724	NS	NS
k__Bacteria.p__Firmicutes.c__Clostridia.o__Clostridiales.f__Eubacteriaceae.g__Eubacterium.s__Eubacterium_siraeum	454	158	34	420	-0.0170521	0.0103484	0.100111	0.537554	-0.0105306	0.0127484	0.409281	0.818563	beta_blockers	305	181	23	282	0.000382198	0.0105512	0.971129	0.999358	0.00768744	0.0123047	0.532685	0.920547	beta_blockers	1124	759	61	1063	-0.00262915	0.00695056	0.705308	0.958389	-0.00526496	0.00834361	0.528168	0.946131	beta_blockers	9338.01	8982.53	20699.6	0.00506239	-0.00538752	-1.06422	0.287228	0.607518	NS	NS
k__Bacteria.p__Firmicutes.c__Clostridia.o__Clostridiales.f__Peptostreptococcaceae.g__Peptostreptococcaceae_noname	454	388	34	420	-0.0215196	0.00874657	0.0142707	0.251775	-0.00637119	0.0106815	0.551205	0.866114	beta_blockers	305	266	23	282	-0.00832396	0.00711398	0.242918	0.841807	-0.00420357	0.00802867	0.601025	0.944122	beta_blockers	1124	1040	61	1063	-0.0028289	0.007449	0.704189	0.958389	-0.00480022	0.00891244	0.590276	0.946131	beta_blockers	13071.5	19759.4	18022.1	0.00443447	-0.0097684	-2.20283	0.0276065	0.242937	NS	NS
k__Bacteria.p__Firmicutes.c__Clostridia.o__Clostridiales.f__Peptostreptococcaceae.g__Peptostreptococcaceae_noname.s__Peptostreptococcaceae_noname_unclassified	454	248	34	420	-0.0184225	0.00654253	0.00509141	0.208403	-0.0163465	0.00802945	0.0424522	0.571308	beta_blockers	305	207	23	282	-0.00232255	0.0065075	0.721421	0.9586	0.00332293	0.00774093	0.668085	0.946704	beta_blockers	1124	868	61	1063	-0.00214316	0.00672887	0.750163	0.976933	-0.00446142	0.00807999	0.580956	0.946131	beta_blockers	23361.9	23614.1	22085.9	0.00380523	-0.00771139	-2.02653	0.042711	0.278412	NS	NS
k__Bacteria.p__Bacteroidetes.c__Bacteroidia.o__Bacteroidales	454	438	34	420	0.0134772	0.0357159	0.7061	0.874676	0.0598191	0.0434009	0.168889	0.644936	beta_blockers	305	300	23	282	0.0165238	0.032179	0.607984	0.880216	0.00270986	0.0376425	0.942665	0.987554	beta_blockers	1124	1119	61	1063	-0.00400872	0.0184085	0.827652	0.990611	-0.0132225	0.0220843	0.54948	0.946131	beta_blockers	783.929	965.731	2950.95	0.0145855	0.00312581	0.214309	0.830306	0.948922	NS	NS
k__Bacteria.p__Actinobacteria.c__Actinobacteria.o__Bifidobacteriales.f__Bifidobacteriaceae.g__Bifidobacterium.s__Bifidobacterium_pseudocatenulatum.t__GCF_000173435	454	100	34	420	0.00749728	0.0145106	0.605644	0.849966	0.00913793	0.017308	0.597822	0.866114	beta_blockers	305	54	23	282	-0.00833403	0.00909943	0.360468	0.853437	-0.0147188	0.0107861	0.173537	0.804645	beta_blockers	1124	246	61	1063	0.00051326	0.00685309	0.940312	0.990762	0.00503196	0.00814456	0.536817	0.946131	beta_blockers	4749.27	12077.4	21292.5	0.00512187	-0.0014197	-0.277184	0.781639	0.93584	NS	NS
k__Bacteria.p__Actinobacteria.c__Actinobacteria.o__Bifidobacteriales.f__Bifidobacteriaceae.g__Bifidobacterium.s__Bifidobacterium_dentium.t__Bifidobacterium_dentium_unclassified	454	112	34	420	0.0145266	0.00636905	0.0230393	0.355669	0.0124611	0.00759604	0.101699	0.571308	beta_blockers	305	57	23	282	0.0112518	0.00557908	0.0446143	0.618227	0.0114845	0.00616625	0.0636463	0.764537	beta_blockers	1124	136	61	1063	0.00174297	0.00257918	0.499318	0.875141	-0.00150083	0.00301733	0.619007	0.957112	beta_blockers	24651.9	32127.4	150326	0.00219737	0.00473968	2.15697	0.0310078	0.257042	NS	NS
k__Bacteria.p__Firmicutes.c__Clostridia.o__Clostridiales.f__Peptostreptococcaceae	454	395	34	420	-0.0246903	0.00916926	0.00736317	0.208403	-0.0108596	0.0112505	0.335016	0.745618	beta_blockers	305	270	23	282	-0.00803724	0.00706518	0.256224	0.841807	-0.00391965	0.00797492	0.623491	0.944122	beta_blockers	1124	1045	61	1063	-0.00250122	0.0074399	0.736791	0.972564	-0.00444178	0.0089031	0.61795	0.957112	beta_blockers	11894.1	20033.3	18066.2	0.00447242	-0.00999867	-2.23563	0.0253761	0.235063	NS	NS
k__Bacteria.p__Bacteroidetes.c__Bacteroidia.o__Bacteroidales.f__Rikenellaceae.g__Alistipes.s__Alistipes_unclassified	454	81	34	420	0.00627315	0.00568672	0.270579	0.719838	0.0147552	0.00695282	0.0344399	0.571308	beta_blockers	305	50	23	282	-0.00606828	0.0057095	0.288716	0.841807	-0.00629311	0.00680819	0.356151	0.841856	beta_blockers	1124	133	61	1063	0.000239505	0.00262271	0.927255	0.990762	-0.00157756	0.00318013	0.619947	0.957112	beta_blockers	30922.6	30676.3	145378	0.00219806	0.000206054	0.0937439	0.925313	0.976065	NS	NS
k__Bacteria.p__Firmicutes.c__Clostridia.o__Clostridiales.f__Lachnospiraceae.g__Roseburia.s__Roseburia_unclassified	454	140	34	420	0.00533924	0.00408066	0.191464	0.676817	0.00917952	0.00520688	0.0787373	0.571308	beta_blockers	305	100	23	282	0.000695601	0.00555621	0.900456	0.98694	0.00262549	0.00677719	0.698776	0.946704	beta_blockers	1124	332	61	1063	0.00455641	0.00283482	0.108279	0.543748	-0.00074898	0.00337719	0.824531	0.962589	beta_blockers	60053.7	32392.4	124437	0.00214727	0.00419655	1.95436	0.0506584	0.297351	NS	NS
k__Bacteria.p__Proteobacteria.c__Gammaproteobacteria	454	346	34	420	0.00137536	0.0111576	0.901956	0.948013	0.00636308	0.0134891	0.637405	0.866114	beta_blockers	305	225	23	282	-0.00387045	0.00660871	0.55857	0.857349	-0.0063919	0.00780133	0.413375	0.858116	beta_blockers	1124	855	61	1063	0.00581114	0.00415492	0.162219	0.604397	0.00160311	0.00498038	0.747605	0.962589	beta_blockers	8032.65	22896.3	57926.2	0.00335474	0.00291537	0.869031	0.38483	0.664021	NS	NS
k__Bacteria.p__Firmicutes.c__Clostridia.o__Clostridiales.f__Clostridiaceae.g__Clostridium.s__Clostridium_bolteae	454	212	34	420	-0.000498443	0.00247815	0.840701	0.931048	-0.00193065	0.00313036	0.537813	0.866114	beta_blockers	305	82	23	282	0.00878908	0.00386784	0.0237776	0.498865	0.0106059	0.00456695	0.0209764	0.51608	beta_blockers	1124	169	61	1063	0.00280653	0.00204075	0.169331	0.608615	-0.000888008	0.00231727	0.701638	0.962589	beta_blockers	162833	66844.3	240115	0.00145897	0.00251223	1.72192	0.0850843	0.332774	NS	NS
k__Bacteria.p__Proteobacteria.c__Gammaproteobacteria.o__Enterobacteriales.f__Enterobacteriaceae	454	310	34	420	-0.00624083	0.0111547	0.576137	0.829352	-0.00261647	0.0136498	0.848093	0.947979	beta_blockers	305	200	23	282	-0.00143192	0.00641763	0.823601	0.98694	-0.00166986	0.00764984	0.827385	0.983262	beta_blockers	1124	773	61	1063	0.00533572	0.00388647	0.170075	0.608615	0.00219864	0.00465177	0.636568	0.962589	beta_blockers	8036.78	24280.1	66204.9	0.00318591	0.00272353	0.854868	0.392624	0.670892	NS	NS
k__Bacteria.p__Firmicutes.c__Clostridia.o__Clostridiales.f__Lachnospiraceae.g__Dorea.s__Dorea_longicatena.t__GCF_000154065	454	325	34	420	-0.0319189	0.01758	0.0701119	0.4976	-0.0286035	0.0215785	0.185754	0.644936	beta_blockers	305	285	23	282	-0.0302123	0.0171065	0.078401	0.684448	-0.0203466	0.0204145	0.31984	0.841856	beta_blockers	1124	1074	61	1063	-0.0109996	0.0099493	0.269153	0.731464	0.00315567	0.0118838	0.790641	0.962589	beta_blockers	3235.67	3417.27	10102.2	0.0077255	-0.0189579	-2.45395	0.0141298	0.159686	NS	NS
k__Bacteria.p__Firmicutes.c__Clostridia.o__Clostridiales.f__Eubacteriaceae.g__Eubacterium.s__Eubacterium_ramulus.t__GCF_000469345	454	237	34	420	0.0102175	0.00979286	0.297362	0.719838	0.0148453	0.0120949	0.220407	0.660437	beta_blockers	305	231	23	282	-0.00653921	0.00982354	0.506141	0.857349	-0.0095532	0.0115258	0.40794	0.858116	beta_blockers	1124	957	61	1063	-0.00554103	0.00512106	0.279483	0.733643	0.00115885	0.00615052	0.850587	0.962589	beta_blockers	10427.5	10362.5	38131.2	0.00411969	-0.00292772	-0.710666	0.477291	0.772325	NS	NS
k__Bacteria.p__Actinobacteria.c__Actinobacteria.o__Coriobacteriales.f__Coriobacteriaceae	454	436	34	420	-0.011392	0.0172691	0.509808	0.823235	-0.00275267	0.0211548	0.896537	0.956404	beta_blockers	305	305	23	282	-0.0217764	0.0182712	0.234281	0.841807	-0.0160919	0.0214546	0.453905	0.89364	beta_blockers	1124	1123	61	1063	0.0101022	0.00986207	0.305894	0.753775	0.00225637	0.0119429	0.850183	0.962589	beta_blockers	3353.23	2995.48	10281.7	0.00775441	2.62457e-05	0.00338462	0.997299	0.997299	NS	NS
k__Bacteria.p__Bacteroidetes.c__Bacteroidia.o__Bacteroidales.f__Bacteroidaceae.g__Bacteroides.s__Bacteroides_massiliensis.t__Bacteroides_massiliensis_unclassified	454	85	34	420	-0.00258988	0.0093116	0.78104	0.918652	0.00284097	0.0115671	0.806113	0.933383	beta_blockers	305	90	23	282	-0.000433144	0.00338448	0.89826	0.98694	-0.00252192	0.00429766	0.557886	0.920547	beta_blockers	1124	411	61	1063	0.00422321	0.00423727	0.31914	0.76793	0.00096359	0.00520643	0.853204	0.962589	beta_blockers	11533.2	87300.2	55696.4	0.00254386	0.00108415	0.426184	0.669974	0.879966	NS	NS
k__Bacteria.p__Firmicutes.c__Clostridia.o__Clostridiales.f__Lachnospiraceae.g__Dorea	454	418	34	420	-0.0112316	0.0178675	0.529937	0.823235	0.00286459	0.0220345	0.896629	0.956404	beta_blockers	305	304	23	282	-0.0180042	0.0170107	0.290727	0.841807	-0.0127631	0.0202875	0.52982	0.920547	beta_blockers	1124	1122	61	1063	-0.00871231	0.00927149	0.347581	0.784281	0.00284814	0.0110964	0.797481	0.962589	beta_blockers	3132.37	3455.86	11633.3	0.00740812	-0.0109077	-1.4724	0.140914	0.426015	NS	NS
k__Bacteria.p__Firmicutes.c__Clostridia.o__Clostridiales.f__Ruminococcaceae.g__Faecalibacterium.s__Faecalibacterium_prausnitzii.t__GCF_000162015	454	130	34	420	0.0169181	0.0145474	0.245483	0.719838	0.0321662	0.0181456	0.0770575	0.571308	beta_blockers	305	124	23	282	-0.000456448	0.0172181	0.978868	0.999358	-0.0100669	0.0208032	0.62885	0.944122	beta_blockers	1124	636	61	1063	-0.0100883	0.0106423	0.343364	0.784281	0.00529837	0.0128611	0.680444	0.962589	beta_blockers	4725.28	3373.1	8829.38	0.007686	-0.000630325	-0.0820095	0.934639	0.976065	NS	NS
k__Bacteria.p__Bacteroidetes.c__Bacteroidia.o__Bacteroidales.f__Bacteroidaceae.g__Bacteroides	454	429	34	420	0.0209502	0.0324041	0.518276	0.823235	0.0666332	0.0397989	0.0948738	0.571308	beta_blockers	305	298	23	282	-0.00675271	0.0268791	0.801813	0.984106	-0.0129515	0.0315708	0.681966	0.946704	beta_blockers	1124	1111	61	1063	0.0130718	0.0143611	0.362902	0.790853	0.00759948	0.0171443	0.657664	0.962589	beta_blockers	952.358	1384.11	4848.67	0.0117973	0.0102972	0.87284	0.38275	0.664021	NS	NS
k__Bacteria.p__Firmicutes.c__Clostridia.o__Clostridiales.f__Ruminococcaceae.g__Faecalibacterium.s__Faecalibacterium_prausnitzii.t__Faecalibacterium_prausnitzii_unclassified	454	352	34	420	0.00495808	0.0221322	0.822845	0.930283	0.0249792	0.0272443	0.359773	0.781729	beta_blockers	305	292	23	282	0.0169337	0.018238	0.353907	0.853437	0.0147099	0.0219659	0.503652	0.920547	beta_blockers	1124	1093	61	1063	0.00857546	0.0103434	0.407238	0.809546	-0.0034462	0.0124543	0.782057	0.962589	beta_blockers	2041.5	3006.39	9347.05	0.0083348	0.00980807	1.17676	0.239291	0.536692	NS	NS
k__Bacteria.p__Firmicutes.c__Erysipelotrichia.o__Erysipelotrichales.f__Erysipelotrichaceae.g__Coprobacillus.s__Coprobacillus_unclassified	454	185	34	420	0.00275736	0.00416069	0.507877	0.823235	0.000887815	0.00509998	0.861894	0.948084	beta_blockers	305	80	23	282	0.000667889	0.00652248	0.91851	0.987297	-0.000729044	0.00780917	0.92569	0.983262	beta_blockers	1124	192	61	1063	0.00172598	0.00228428	0.450054	0.8317	0.000512729	0.00271193	0.850078	0.962589	beta_blockers	57765.6	23505.8	191647	0.00191419	0.00185315	0.968115	0.332987	0.633568	NS	NS
k__Bacteria.p__Firmicutes.c__Clostridia.o__Clostridiales.f__Lachnospiraceae.g__Lachnospiraceae_noname.s__Lachnospiraceae_bacterium_3_1_57FAA_CT1.t__GCF_000218405	454	87	34	420	-0.0015551	0.00304752	0.61011	0.851397	-0.00111251	0.00359649	0.757231	0.917733	beta_blockers	305	75	23	282	0.00208086	0.00297916	0.485426	0.857349	0.00393491	0.00357784	0.272422	0.815659	beta_blockers	1124	211	61	1063	0.00167451	0.00225174	0.457245	0.838283	-0.000546294	0.00266996	0.837917	0.962589	beta_blockers	107673	112671	197225	0.00154752	0.000951377	0.614776	0.538703	0.803489	NS	NS
k__Bacteria.p__Firmicutes.c__Clostridia.o__Clostridiales.f__Lachnospiraceae	454	451	34	420	0.000663443	0.0306966	0.982767	0.99367	0.0455016	0.037813	0.229566	0.662355	beta_blockers	305	305	23	282	-0.0128334	0.0246238	0.602633	0.879028	0.000962478	0.0289298	0.973485	0.996697	beta_blockers	1124	1124	61	1063	0.00946238	0.0131516	0.471992	0.851798	0.00651549	0.0157895	0.679947	0.962589	beta_blockers	1061.26	1649.26	5781.55	0.0108516	0.00403268	0.371621	0.710175	0.904668	NS	NS
k__Bacteria.p__Bacteroidetes.c__Bacteroidia.o__Bacteroidales.f__Porphyromonadaceae.g__Parabacteroides.s__Parabacteroides_unclassified	454	164	34	420	-0.00624242	0.00599194	0.29811	0.719838	-0.0073219	0.00753945	0.332103	0.745618	beta_blockers	305	105	23	282	0.0059823	0.00480774	0.214395	0.841807	0.00744395	0.00577789	0.198791	0.804645	beta_blockers	1124	359	61	1063	-0.00162881	0.00249866	0.514622	0.875141	-0.000819957	0.00303418	0.787029	0.962589	beta_blockers	27852.6	43263.2	160171	0.00207934	-0.00076071	-0.365843	0.714482	0.904668	NS	NS
k__Bacteria.p__Firmicutes.c__Clostridia.o__Clostridiales.f__Oscillospiraceae.g__Oscillibacter.s__Oscillibacter_unclassified	454	357	34	420	0.0017281	0.00705128	0.806513	0.930283	0.00996397	0.00868488	0.251959	0.689489	beta_blockers	305	264	23	282	0.00341219	0.00572856	0.551864	0.857349	0.00593663	0.00686864	0.388202	0.856449	beta_blockers	1124	1050	61	1063	0.00204287	0.00312184	0.513004	0.875141	-0.0010184	0.0037201	0.784326	0.962589	beta_blockers	20112.4	30472.6	102608	0.00255494	0.00227392	0.890009	0.373461	0.663931	NS	NS
k__Bacteria.p__Firmicutes.c__Clostridia.o__Clostridiales.f__Eubacteriaceae.g__Eubacterium.s__Eubacterium_rectale.t__Eubacterium_rectale_unclassified	454	343	34	420	-0.015142	0.0377477	0.688515	0.863266	0.0081435	0.0465495	0.861214	0.948084	beta_blockers	305	285	23	282	0.019823	0.039395	0.615206	0.882053	0.00205518	0.046513	0.96479	0.996697	beta_blockers	1124	1093	61	1063	-0.0138321	0.021639	0.522811	0.875141	-0.0119328	0.0262213	0.649143	0.962589	beta_blockers	701.808	644.345	2135.63	0.0169472	-0.00786783	-0.464254	0.642466	0.876542	NS	NS
k__Bacteria.p__Firmicutes.c__Clostridia.o__Clostridiales.f__Lachnospiraceae.g__Blautia.s__Ruminococcus_torques.t__Ruminococcus_torques_unclassified	454	418	34	420	0.0152765	0.0156678	0.330096	0.761996	0.0148828	0.0191587	0.437737	0.829028	beta_blockers	305	233	23	282	0.0217663	0.0161764	0.179482	0.804148	0.023748	0.0187648	0.206805	0.804645	beta_blockers	1124	865	61	1063	0.00609786	0.00965385	0.527746	0.877046	0.00335289	0.0116387	0.77334	0.962589	beta_blockers	4073.65	3821.51	10730	0.00732741	0.0113202	1.54492	0.122366	0.379392	NS	NS
k__Bacteria.p__Bacteroidetes.c__Bacteroidia.o__Bacteroidales.f__Rikenellaceae.g__Alistipes	454	362	34	420	-0.0251344	0.0169368	0.138527	0.579937	-0.0210873	0.0208921	0.313427	0.745618	beta_blockers	305	269	23	282	0.013252	0.0161599	0.412845	0.857349	0.00864977	0.0186471	0.643128	0.944122	beta_blockers	1124	1073	61	1063	-0.0044225	0.00848474	0.602311	0.930739	-0.00201463	0.0102018	0.84349	0.962589	beta_blockers	3486.1	3829.35	13890.7	0.00686704	-0.00463574	-0.675071	0.499631	0.785134	NS	NS
k__Bacteria.p__Bacteroidetes.c__Bacteroidia.o__Bacteroidales.f__Porphyromonadaceae.g__Parabacteroides.s__Parabacteroides_distasonis.t__Parabacteroides_distasonis_unclassified	454	257	34	420	0.00158676	0.00613332	0.795983	0.927395	0.00548122	0.00761363	0.472009	0.84769	beta_blockers	305	195	23	282	0.0056506	0.00511981	0.270647	0.841807	0.0092976	0.00605058	0.12561	0.804645	beta_blockers	1124	791	61	1063	-0.000931425	0.00259939	0.720169	0.972564	-0.000581234	0.00311399	0.851969	0.962589	beta_blockers	26583.3	38149.8	147999	0.00216812	0.000563622	0.259959	0.794896	0.938937	NS	NS
k__Bacteria.p__Firmicutes.c__Erysipelotrichia.o__Erysipelotrichales.f__Erysipelotrichaceae	454	419	34	420	-0.00118304	0.0152696	0.93828	0.965646	-0.00277903	0.0190055	0.883821	0.956404	beta_blockers	305	291	23	282	0.0127285	0.0205809	0.536744	0.857349	0.0155481	0.0239134	0.516141	0.920547	beta_blockers	1124	1069	61	1063	0.00381949	0.0121237	0.752788	0.976933	0.00391003	0.0146573	0.789703	0.962589	beta_blockers	4288.86	2360.87	6803.43	0.0086216	0.00378811	0.439374	0.66039	0.879966	NS	NS
k__Bacteria.p__Proteobacteria.c__Gammaproteobacteria.o__Pasteurellales.f__Pasteurellaceae	454	111	34	420	0.00703533	0.00750296	0.348929	0.788493	0.00461232	0.00905955	0.610957	0.866114	beta_blockers	305	60	23	282	-0.00315796	0.00292396	0.281003	0.841807	-0.00575247	0.00349426	0.100899	0.764537	beta_blockers	1124	243	61	1063	-0.000585058	0.00197902	0.767567	0.979602	-0.000857297	0.00236403	0.716943	0.962589	beta_blockers	17763.7	116965	255329	0.00160116	-0.00100954	-0.630506	0.528364	0.794804	NS	NS
k__Bacteria.p__Proteobacteria.c__Gammaproteobacteria.o__Pasteurellales.f__Pasteurellaceae.g__Haemophilus	454	108	34	420	0.00640823	0.00748899	0.392639	0.80425	0.00414358	0.00903608	0.646801	0.866114	beta_blockers	305	60	23	282	-0.00315537	0.00291734	0.280309	0.841807	-0.00574559	0.00348535	0.10044	0.764537	beta_blockers	1124	242	61	1063	-0.000562529	0.00197768	0.776126	0.985083	-0.000849017	0.00236245	0.719381	0.962589	beta_blockers	17830.1	117497	255676	0.00159923	-0.00102381	-0.640189	0.522049	0.794804	NS	NS
k__Bacteria.p__Firmicutes.c__Erysipelotrichia.o__Erysipelotrichales.f__Erysipelotrichaceae.g__Coprobacillus	454	189	34	420	0.00208509	0.00424288	0.62338	0.858929	0.000534011	0.00518646	0.918048	0.966458	beta_blockers	305	82	23	282	0.00214386	0.00666044	0.74777	0.967115	0.0011306	0.00801891	0.887984	0.983262	beta_blockers	1124	201	61	1063	0.000694022	0.00253134	0.784003	0.989644	-0.000803066	0.00301869	0.790266	0.962589	beta_blockers	55549.4	22542.1	156063	0.00206657	0.00116361	0.563063	0.573392	0.840898	NS	NS
k__Bacteria.p__Bacteroidetes.c__Bacteroidia.o__Bacteroidales.f__Bacteroidaceae.g__Bacteroides.s__Bacteroides_thetaiotaomicron.t__Bacteroides_thetaiotaomicron_unclassified	454	246	34	420	-0.00271592	0.00750797	0.717726	0.881982	-0.000847334	0.00943152	0.92846	0.966458	beta_blockers	305	206	23	282	0.0163276	0.00535922	0.00252336	0.464846	0.0168525	0.00630644	0.00800841	0.30364	beta_blockers	1124	766	61	1063	-0.000474545	0.00295814	0.87258	0.990611	0.00123429	0.00360226	0.731936	0.962589	beta_blockers	17740	34817.5	114278	0.00244825	0.00279363	1.14107	0.25384	0.551553	NS	NS
k__Bacteria.p__Proteobacteria.c__Gammaproteobacteria.o__Pasteurellales.f__Pasteurellaceae.g__Haemophilus.s__Haemophilus_parainfluenzae.t__Haemophilus_parainfluenzae_unclassified	454	106	34	420	0.00652158	0.00721565	0.366593	0.788493	0.0040772	0.0086456	0.637477	0.866114	beta_blockers	305	60	23	282	-0.00310005	0.00289706	0.285455	0.841807	-0.00569353	0.00346241	0.101287	0.764537	beta_blockers	1124	241	61	1063	-0.000482478	0.00197059	0.806626	0.990611	-0.000797993	0.0023526	0.734528	0.962589	beta_blockers	19206.5	119147	257518	0.00158936	-0.000930485	-0.585446	0.558248	0.825644	NS	NS
k__Bacteria.p__Firmicutes.c__Bacilli.o__Lactobacillales.f__Streptococcaceae.g__Streptococcus.s__Streptococcus_anginosus.t__Streptococcus_anginosus_unclassified	454	121	34	420	0.0125966	0.0047956	0.00892376	0.208403	0.00988632	0.00576768	0.087293	0.571308	beta_blockers	305	60	23	282	0.00482054	0.00364883	0.187476	0.808228	0.00607248	0.00413892	0.143522	0.804645	beta_blockers	1124	268	61	1063	-0.000127986	0.000534635	0.810851	0.990611	-0.000147209	0.000626648	0.814323	0.962589	beta_blockers	43482.5	75109	3.49853e+06	0.000525797	0.000127736	0.242937	0.808054	0.941807	NS	NS
k__Bacteria.p__Firmicutes.c__Clostridia.o__Clostridiales.f__Oscillospiraceae.g__Oscillibacter	454	369	34	420	0.00553851	0.00713543	0.438052	0.823235	0.0120218	0.00873702	0.169612	0.644936	beta_blockers	305	268	23	282	0.00712481	0.00589022	0.227401	0.841807	0.010045	0.00708775	0.157606	0.804645	beta_blockers	1124	1064	61	1063	0.000856795	0.00323117	0.790932	0.990611	-0.00139292	0.00386449	0.718588	0.962589	beta_blockers	19640.8	28822.9	95781.1	0.00263299	0.00274674	1.0432	0.296855	0.607518	NS	NS
k__Bacteria.p__Bacteroidetes.c__Bacteroidia.o__Bacteroidales.f__Bacteroidaceae.g__Bacteroides.s__Bacteroides_dorei.t__Bacteroides_dorei_unclassified	454	257	34	420	-0.0189263	0.0119388	0.113651	0.554812	-0.0167667	0.0146965	0.254641	0.689489	beta_blockers	305	187	23	282	0.00968467	0.00974361	0.321073	0.853437	0.0139963	0.0115579	0.227017	0.804645	beta_blockers	1124	808	61	1063	0.00137275	0.00582115	0.813616	0.990611	0.00139761	0.00695092	0.840684	0.962589	beta_blockers	7015.84	10533.2	29510.9	0.00460972	0.000206927	0.0448893	0.964196	0.986619	NS	NS
k__Bacteria.p__Firmicutes.c__Clostridia.o__Clostridiales.f__Lachnospiraceae.g__Anaerostipes	454	392	34	420	-0.00799295	0.00611245	0.191691	0.676817	0.00254302	0.00742699	0.732233	0.901541	beta_blockers	305	293	23	282	-0.00324293	0.00650232	0.618347	0.882053	-0.00755815	0.0079843	0.344729	0.841856	beta_blockers	1124	1074	61	1063	-0.000588545	0.00410303	0.885968	0.990611	0.00176337	0.00497458	0.723053	0.962589	beta_blockers	26765.1	23651.8	59400.5	0.00301762	-0.00296486	-0.982516	0.325846	0.633568	NS	NS
k__Bacteria.p__Bacteroidetes.c__Bacteroidia.o__Bacteroidales.f__Rikenellaceae.g__Alistipes.s__Alistipes_finegoldii.t__GCF_000265365	454	193	34	420	-0.00600823	0.00390552	0.124694	0.57036	-0.00791768	0.0047889	0.0990763	0.571308	beta_blockers	305	145	23	282	0.0044682	0.00383358	0.244767	0.841807	0.00298022	0.0046685	0.523812	0.920547	beta_blockers	1124	611	61	1063	-0.000276852	0.00226295	0.902651	0.990611	-0.00109865	0.00274445	0.689003	0.962589	beta_blockers	65560.6	68044.1	195277	0.00174373	-0.000437639	-0.250978	0.801831	0.940815	NS	NS
k__Bacteria.p__Bacteroidetes.c__Bacteroidia.o__Bacteroidales.f__Bacteroidales_noname.g__Bacteroidales_noname.s__Bacteroidales_bacterium_ph8.t__GCF_000311925	454	213	34	420	-0.00912099	0.00497722	0.0675583	0.4976	-0.00604973	0.00609188	0.321285	0.745618	beta_blockers	305	170	23	282	-0.00235024	0.00542844	0.665365	0.920471	-0.00375566	0.00649633	0.563678	0.920547	beta_blockers	1124	795	61	1063	-0.000345538	0.00320696	0.914216	0.990611	0.0014867	0.00386715	0.700727	0.962589	beta_blockers	40366.9	33935.2	97232.8	0.00241448	-0.00280724	-1.16267	0.244964	0.538921	NS	NS
k__Bacteria.p__Firmicutes.c__Clostridia.o__Clostridiales.f__Lachnospiraceae.g__Roseburia	454	411	34	420	0.0258669	0.0154486	0.094774	0.528883	0.0336735	0.0192074	0.0803541	0.571308	beta_blockers	305	302	23	282	0.00467077	0.0152623	0.759794	0.976159	0.00826237	0.0180886	0.648211	0.944122	beta_blockers	1124	1120	61	1063	0.0016367	0.00754021	0.828199	0.990611	0.00362397	0.00914212	0.691886	0.962589	beta_blockers	4190.06	4292.97	17588.7	0.0061932	0.0060304	0.973712	0.330199	0.633568	NS	NS
k__Bacteria.p__Firmicutes.c__Clostridia.o__Clostridiales.f__Lachnospiraceae.g__Blautia.s__Ruminococcus_torques	454	446	34	420	0.016859	0.0155928	0.280207	0.719838	0.0171	0.0192605	0.375177	0.784866	beta_blockers	305	305	23	282	0.00806559	0.0138669	0.561254	0.857349	0.00637127	0.016367	0.697392	0.946704	beta_blockers	1124	1124	61	1063	0.00195811	0.00831867	0.813951	0.990611	-0.00447301	0.00994922	0.653102	0.962589	beta_blockers	4112.94	5200.46	14450.8	0.00648692	0.00587358	0.90545	0.365227	0.66268	NS	NS
k__Bacteria.p__Bacteroidetes.c__Bacteroidia.o__Bacteroidales.f__Porphyromonadaceae.g__Odoribacter	454	184	34	420	0.00061513	0.00422999	0.884446	0.94204	0.00414732	0.00533417	0.437335	0.829028	beta_blockers	305	100	23	282	0.000576482	0.0020936	0.783252	0.984106	0.000541212	0.00259782	0.835145	0.983262	beta_blockers	1124	398	61	1063	-0.000227682	0.0020655	0.912246	0.990611	-0.00116615	0.00250715	0.641935	0.962589	beta_blockers	55888.4	228146	234396	0.00138885	0.000217064	0.156291	0.875804	0.970364	NS	NS
k__Bacteria.p__Firmicutes.c__Clostridia.o__Clostridiales.f__Lachnospiraceae.g__Lachnospiraceae_noname.s__Lachnospiraceae_bacterium_3_1_46FAA.t__GCF_000209405	454	247	34	420	0.00229377	0.00523189	0.661303	0.858929	0.00613655	0.00640897	0.338917	0.745618	beta_blockers	305	222	23	282	-0.00702102	0.00547263	0.200536	0.827744	-0.00793989	0.00647046	0.220909	0.804645	beta_blockers	1124	841	61	1063	-0.000248754	0.00372137	0.946717	0.990762	0.00104429	0.00453249	0.817824	0.962589	beta_blockers	36532.7	33389.4	72209.5	0.0026525	-0.00118617	-0.44719	0.654738	0.879648	NS	NS
k__Bacteria.p__Firmicutes.c__Clostridia.o__Clostridiales.f__Lachnospiraceae.g__Anaerostipes.s__Anaerostipes_hadrus.t__GCF_000332875	454	345	34	420	-0.0075277	0.00591713	0.203988	0.676817	-0.00182571	0.0071403	0.798323	0.933383	beta_blockers	305	282	23	282	-0.00387231	0.00650592	0.552179	0.857349	-0.00793804	0.00792891	0.317706	0.841856	beta_blockers	1124	1061	61	1063	0.00026827	0.00410232	0.947872	0.990762	0.00153165	0.00495954	0.757512	0.962589	beta_blockers	28561.3	23625.6	59421	0.00299332	-0.00260327	-0.869694	0.384468	0.664021	NS	NS
k__Archaea.p__Euryarchaeota.c__Methanobacteria.o__Methanobacteriales.f__Methanobacteriaceae.g__Methanobrevibacter.s__Methanobrevibacter_unclassified	454	65	34	420	-0.00915318	0.00639314	0.152938	0.619273	-0.00947728	0.00776425	0.22295	0.660437	beta_blockers	305	107	23	282	-0.0185813	0.00837025	0.0271977	0.498865	-0.0145355	0.0101747	0.154342	0.804645	beta_blockers	1124	432	61	1063	6.22467e-05	0.00541264	0.990826	0.998551	-0.00166985	0.00649153	0.797047	0.962589	beta_blockers	24466.5	14273.2	34133.5	0.00370438	-0.00668333	-1.80417	0.0712049	0.298382	NS	NS
k__Archaea.p__Euryarchaeota.c__Methanobacteria.o__Methanobacteriales.f__Methanobacteriaceae.g__Methanobrevibacter	454	74	34	420	-0.0332812	0.0175347	0.0583509	0.478273	-0.0281483	0.0210769	0.182477	0.644936	beta_blockers	305	128	23	282	-0.0382919	0.0200732	0.0574124	0.670543	-0.0137662	0.0237848	0.563235	0.920547	beta_blockers	1124	597	61	1063	5.31736e-05	0.0164875	0.997427	0.998551	0.00530202	0.0199464	0.790434	0.962589	beta_blockers	3252.39	2481.79	3678.66	0.0103072	-0.0215748	-2.09318	0.0363327	0.262218	NS	NS
k__Bacteria.p__Firmicutes.c__Bacilli.o__Lactobacillales.f__Lactobacillaceae.g__Lactobacillus	454	270	34	420	-0.00603717	0.00955293	0.527771	0.823235	-0.0255772	0.0113988	0.0254582	0.560081	beta_blockers	305	158	23	282	0.0025997	0.0062802	0.679231	0.927963	0.000767855	0.0072556	0.915805	0.983262	beta_blockers	1124	630	61	1063	-4.28328e-05	0.00486041	0.99297	0.998551	-0.00242146	0.0058087	0.67686	0.962589	beta_blockers	10957.9	25354.4	42330.6	0.00356591	-2.6116e-05	-0.00732381	0.994156	0.997299	NS	NS
k__Bacteria.p__Firmicutes.c__Clostridia.o__Clostridiales.f__Lachnospiraceae.g__Dorea.s__Dorea_formicigenerans.t__Dorea_formicigenerans_unclassified	454	330	34	420	0.015874	0.0115937	0.171638	0.672932	0.0291538	0.0143927	0.0434745	0.571308	beta_blockers	305	286	23	282	0.00180169	0.0109742	0.869704	0.98694	-0.00024261	0.0132185	0.98537	0.996697	beta_blockers	1124	1090	61	1063	0.000207305	0.0055401	0.970158	0.998551	0.00156692	0.00669215	0.814918	0.962589	beta_blockers	7439.76	8303.35	32581	0.00454902	0.00289324	0.636014	0.524767	0.794804	NS	NS
k__Bacteria.p__Proteobacteria.c__Betaproteobacteria.o__Burkholderiales.f__Sutterellaceae	454	300	34	420	0.00631796	0.00582491	0.278691	0.719838	0.0118893	0.00729316	0.103874	0.571308	beta_blockers	305	134	23	282	0.000540239	0.00249248	0.828559	0.98694	0.000451501	0.00303354	0.881801	0.983262	beta_blockers	1124	563	61	1063	-0.000932029	0.00180762	0.60623	0.930739	-0.000372573	0.00220436	0.865816	0.968433	beta_blockers	29472.9	160966	306046	0.00141921	-2.43213e-05	-0.0171372	0.986327	0.997299	NS	NS
k__Bacteria.p__Firmicutes.c__Clostridia.o__Clostridiales.f__Ruminococcaceae.g__Faecalibacterium.s__Faecalibacterium_prausnitzii	454	357	34	420	0.0425346	0.0247548	0.0864604	0.528883	0.0730206	0.0307511	0.0180441	0.560081	beta_blockers	305	293	23	282	0.0199152	0.0209763	0.343181	0.853437	0.017212	0.0251684	0.494655	0.920547	beta_blockers	1124	1116	61	1063	0.00174995	0.0110722	0.874446	0.990611	-0.00201317	0.0133761	0.880394	0.968433	beta_blockers	1631.85	2272.69	8157.11	0.00910535	0.0106906	1.1741	0.240357	0.536692	NS	NS
k__Bacteria.p__Firmicutes.c__Clostridia.o__Clostridiales.f__Eubacteriaceae	454	418	34	420	-0.00652353	0.035427	0.853989	0.931048	0.0323675	0.0435682	0.457972	0.839494	beta_blockers	305	304	23	282	0.0296255	0.0329568	0.369423	0.853437	0.0122226	0.0392234	0.75558	0.983262	beta_blockers	1124	1121	61	1063	-0.0037697	0.0186648	0.839978	0.990611	-0.00341898	0.0226216	0.879895	0.968433	beta_blockers	796.765	920.683	2870.48	0.0147636	0.00245365	0.166196	0.868003	0.970364	NS	NS
k__Bacteria.p__Firmicutes.c__Clostridia.o__Clostridiales.f__Eubacteriaceae.g__Eubacterium	454	418	34	420	-0.00644816	0.0354277	0.85566	0.931048	0.0324313	0.0435707	0.457112	0.839494	beta_blockers	305	304	23	282	0.0296191	0.032957	0.369529	0.853437	0.0122152	0.0392238	0.755726	0.983262	beta_blockers	1124	1121	61	1063	-0.00377662	0.018665	0.839691	0.990611	-0.00343217	0.0226217	0.879436	0.968433	beta_blockers	796.737	920.674	2870.4	0.0147638	0.00246123	0.166707	0.8676	0.970364	NS	NS
k__Bacteria.p__Actinobacteria.c__Actinobacteria.o__Actinomycetales.f__Actinomycetaceae	454	226	34	420	-0.000852262	0.00196837	0.665254	0.858929	-0.00308942	0.00235523	0.190413	0.644936	beta_blockers	305	157	23	282	0.00312381	0.00212381	0.142431	0.78347	0.00411647	0.00258793	0.112943	0.764537	beta_blockers	1124	613	61	1063	0.00211491	0.00140554	0.13269	0.582506	0.000111249	0.00169572	0.947704	0.970345	beta_blockers	258100	221701	506190	0.00100708	0.00156505	1.55405	0.120173	0.379392	NS	NS
k__Bacteria.p__Firmicutes.c__Clostridia.o__Clostridiales.f__Lachnospiraceae.g__Blautia.s__Ruminococcus_obeum.t__Ruminococcus_obeum_unclassified	454	421	34	420	0.0116856	0.0111279	0.294249	0.719838	0.0332708	0.0136806	0.0154626	0.560081	beta_blockers	305	298	23	282	0.0212238	0.0102087	0.038486	0.57433	0.0161002	0.0123645	0.194024	0.804645	beta_blockers	1124	1099	61	1063	0.00750929	0.00571296	0.188972	0.623607	0.000664283	0.00683886	0.922638	0.970345	beta_blockers	8075.51	9595.25	30639.2	0.00454969	0.0109314	2.40266	0.0162764	0.168508	NS	NS
k__Bacteria.p__Bacteroidetes.c__Bacteroidia.o__Bacteroidales.f__Bacteroidaceae.g__Bacteroides.s__Bacteroides_eggerthii.t__Bacteroides_eggerthii_unclassified	454	60	34	420	0.0092842	0.0104217	0.373497	0.788493	0.0158114	0.0128074	0.217729	0.660437	beta_blockers	305	52	23	282	-0.00965057	0.0107364	0.36945	0.853437	-0.0148965	0.0123439	0.228592	0.804645	beta_blockers	1124	251	61	1063	0.00578778	0.00470994	0.219389	0.663267	-0.000383574	0.0056254	0.94565	0.970345	beta_blockers	9207.12	8675.28	45078.5	0.00398533	0.00417186	1.0468	0.295191	0.607518	NS	NS
k__Bacteria.p__Bacteroidetes.c__Bacteroidia.o__Bacteroidales.f__Bacteroidaceae.g__Bacteroides.s__Bacteroides_ovatus	454	302	34	420	-0.00337288	0.00970938	0.728478	0.888009	-0.000881812	0.012012	0.941518	0.966458	beta_blockers	305	213	23	282	0.00606095	0.00708556	0.393039	0.857349	0.0077493	0.00863863	0.370534	0.846934	beta_blockers	1124	865	61	1063	0.00345371	0.00369747	0.350472	0.784281	0.000328624	0.00445546	0.941217	0.970345	beta_blockers	10607.6	19918.3	73145.9	0.00310577	0.00325615	1.04842	0.294446	0.607518	NS	NS
k__Bacteria.p__Bacteroidetes.c__Bacteroidia.o__Bacteroidales.f__Bacteroidaceae.g__Bacteroides.s__Bacteroides_ovatus.t__Bacteroides_ovatus_unclassified	454	301	34	420	-0.00921146	0.00927537	0.321231	0.755658	-0.00884303	0.0115095	0.442776	0.829028	beta_blockers	305	213	23	282	0.00597691	0.00704138	0.396678	0.857349	0.00735059	0.00857644	0.392209	0.856449	beta_blockers	1124	864	61	1063	0.00345251	0.00369778	0.350679	0.784281	0.000352052	0.00445562	0.937037	0.970345	beta_blockers	11623.5	20169	73133.7	0.00308715	0.00253487	0.821102	0.411588	0.696534	NS	NS
k__Bacteria.p__Firmicutes.c__Clostridia.o__Clostridiales	454	453	34	420	0.0106234	0.0409865	0.795608	0.927395	0.0725649	0.0493257	0.142048	0.644936	beta_blockers	305	305	23	282	0.0353562	0.0385092	0.359297	0.853437	0.0426657	0.0456562	0.3509	0.841856	beta_blockers	1124	1124	61	1063	-0.0139679	0.0217857	0.521558	0.875141	0.003498	0.0261153	0.893472	0.970345	beta_blockers	595.275	674.329	2106.96	0.0172093	0.000217901	0.0126618	0.989898	0.997299	NS	NS
k__Bacteria.p__Bacteroidetes.c__Bacteroidia.o__Bacteroidales.f__Rikenellaceae.g__Alistipes.s__Alistipes_indistinctus.t__GCF_000231275	454	92	34	420	-0.00664918	0.00343406	0.0534805	0.478273	-0.00669656	0.00427892	0.118377	0.598771	beta_blockers	305	107	23	282	0.00236682	0.00271099	0.383363	0.857349	0.00123565	0.00324395	0.703588	0.946704	beta_blockers	1124	437	61	1063	-0.000977201	0.00166238	0.556767	0.893147	0.000270499	0.00202234	0.893622	0.970345	beta_blockers	84798	136065	361859	0.00130999	-0.00102177	-0.779978	0.435404	0.722934	NS	NS
k__Bacteria.p__Proteobacteria.c__Betaproteobacteria.o__Burkholderiales	454	320	34	420	0.00525555	0.00598441	0.380324	0.796102	0.0103214	0.007484	0.168651	0.644936	beta_blockers	305	152	23	282	-0.00206489	0.00303976	0.497494	0.857349	-0.00322716	0.00366002	0.378748	0.854611	beta_blockers	1124	614	61	1063	-0.000987692	0.0019782	0.617676	0.930739	-0.000139256	0.00240332	0.953805	0.970345	beta_blockers	27922.7	108224	255541	0.00159783	-0.000840252	-0.525871	0.598978	0.849731	NS	NS
k__Bacteria.p__Bacteroidetes.c__Bacteroidia.o__Bacteroidales.f__Bacteroidaceae.g__Bacteroides.s__Bacteroides_vulgatus.t__Bacteroides_vulgatus_unclassified	454	340	34	420	0.0298079	0.0178874	0.0963552	0.528883	0.0451777	0.021839	0.0392356	0.571308	beta_blockers	305	244	23	282	0.00755405	0.0109686	0.491556	0.857349	-0.000328418	0.013082	0.979991	0.996697	beta_blockers	1124	939	61	1063	0.00306272	0.00607839	0.614452	0.930739	0.000885494	0.00737884	0.904502	0.970345	beta_blockers	3125.42	8311.79	27065.9	0.00509626	0.00620327	1.21722	0.223521	0.536692	NS	NS
k__Bacteria.p__Firmicutes.c__Clostridia.o__Clostridiales.f__Ruminococcaceae.g__Ruminococcus.s__Ruminococcus_callidus.t__GCF_000468015	454	126	34	420	-0.00505084	0.00714786	0.480177	0.823235	0.00450559	0.00876715	0.607596	0.866114	beta_blockers	305	126	23	282	-0.00729047	0.00403721	0.0720855	0.684448	-0.00935257	0.00493156	0.0591505	0.764537	beta_blockers	1124	559	61	1063	0.00189145	0.00463546	0.683324	0.957736	-0.000382248	0.00565873	0.946157	0.970345	beta_blockers	19572.6	61353.2	46538.8	0.00280095	-0.00359414	-1.28319	0.199426	0.516162	NS	NS
k__Bacteria.p__Firmicutes.c__Clostridia.o__Clostridiales.f__Lachnospiraceae.g__Dorea.s__Dorea_formicigenerans	454	330	34	420	0.0144933	0.0117094	0.216472	0.676817	0.0289499	0.0145179	0.0468263	0.571308	beta_blockers	305	286	23	282	0.00147597	0.0109666	0.893028	0.98694	-0.00115905	0.013223	0.930218	0.983262	beta_blockers	1124	1090	61	1063	-0.000716095	0.00551312	0.896678	0.990611	0.000827797	0.00666195	0.901135	0.970345	beta_blockers	7293.37	8314.92	32900.7	0.00454035	0.0019464	0.42869	0.668149	0.879966	NS	NS
k__Bacteria.p__Firmicutes.c__Erysipelotrichia.o__Erysipelotrichales.f__Erysipelotrichaceae.g__Erysipelotrichaceae_noname.s__Eubacterium_biforme.t__GCF_000156655	454	92	34	420	0.00163822	0.0116931	0.888645	0.94204	-0.00582788	0.014281	0.683435	0.884445	beta_blockers	305	117	23	282	-0.0108647	0.0185626	0.558786	0.857349	-0.0195899	0.0217214	0.367948	0.846934	beta_blockers	1124	511	61	1063	0.000154271	0.0114662	0.989268	0.998551	-0.000816931	0.0139532	0.953323	0.970345	beta_blockers	7313.78	2902.18	7606.09	0.00749068	-0.00103111	-0.137652	0.890515	0.970364	NS	NS
k__Bacteria	454	454	34	420	0.0332811	0.020452	0.104397	0.548639	0.0398066	0.0246539	0.107188	0.571672	beta_blockers	305	305	23	282	0.0388857	0.020274	0.0560754	0.670543	0.0108426	0.0239901	0.651672	0.944122	beta_blockers	1124	1124	61	1063	-0.000306115	0.0166453	0.985331	0.998551	0.00220154	0.0201625	0.913072	0.970345	beta_blockers	2390.72	2432.88	3609.26	0.0108896	0.0205227	1.88461	0.0594822	0.298382	NS	NS
k__Bacteria.p__Firmicutes.c__Clostridia.o__Clostridiales.f__Clostridiaceae.g__Clostridium.s__Clostridium_leptum.t__GCF_000154345	454	255	34	420	-0.00336393	0.00386584	0.384697	0.798488	-0.00130809	0.00464289	0.778294	0.921368	beta_blockers	305	252	23	282	0.00177015	0.00413621	0.669002	0.920471	-0.00142156	0.00493478	0.773533	0.983262	beta_blockers	1124	918	61	1063	-0.000782796	0.00226033	0.729169	0.972564	-3.86391e-05	0.00272668	0.988696	0.988696	beta_blockers	66913.4	58451.4	195730	0.00176475	-0.00085595	-0.485026	0.627658	0.866612	NS	NS
k__Bacteria.p__Firmicutes.c__Negativicutes.o__Selenomonadales	454	413	34	420	-0.00708872	0.0243557	0.771152	0.915743	-0.00164817	0.030379	0.956761	0.966458	beta_blockers	305	272	23	282	-0.0188092	0.0249653	0.451796	0.857349	0.00568342	0.0295284	0.84752	0.983262	beta_blockers	1124	983	61	1063	0.00389522	0.015349	0.799715	0.990611	-0.000485379	0.0186443	0.979235	0.988696	beta_blockers	1685.76	1604.46	4244.61	0.0115203	-0.00339685	-0.294858	0.768102	0.932317	NS	NS
k__Bacteria.p__Firmicutes.c__Erysipelotrichia.o__Erysipelotrichales.f__Erysipelotrichaceae.g__Erysipelotrichaceae_noname	454	383	34	420	-0.000212281	0.012708	0.98668	0.99367	-0.00704201	0.0154875	0.649586	0.866114	beta_blockers	305	268	23	282	0.00264107	0.0190462	0.889808	0.98694	0.00253034	0.022468	0.910418	0.983262	beta_blockers	1124	931	61	1063	0.00141986	0.0113722	0.900662	0.990611	0.000199563	0.0137322	0.988408	0.988696	beta_blockers	6192.19	2756.65	7732.37	0.00774259	0.00101581	0.131198	0.895619	0.970364	NS	NS
Pathways
Pathways	N.IBD	non-zeros.IBD	Users.IBD	Non-users.IBD	Coef.IBD_univariate	SE.IBD_univariate	Pval.IBD_univariate	Qval.IBD_univariate	coeff.correcting.all.IBD_multivariate	SE.correcting_all.IBD_multivariate	pval.correcting.all.IBD_multivariate	qval.correcting.all.IBD_multivariate	drug.IBD	N.MIBS	non-zeros.MIBS	Users.MIBS	Non-users.MIBS	Coef.MIBS_univariate	SE.MIBS_univariate	Pval.MIBS_univariate	Qval.MIBS_univariate	coeff.correcting.all.MIBS_multivariate	SE.correcting_all.MIBS_multivariate	pval.correcting.all.MIBS_multivariate	qval.correcting.all.MIBS_multivariate	drug.MIBS	N.LLD	non-zeros.LLD	Users.LLD	Non-users.LLD	Coef.LLD_univariate	SE.LLD_univariate	Pval.LLD_univariate	Qval.LLD_univariate	coeff.correcting.all.LLD_multivariate	SE.correcting_all.LLD_multivariate	pval.correcting.all.LLD_multivariate	qval.correcting.all.LLD_multivariate	drug.LLD	inverse_var.ibd_univariate	inverse_var.mibs_univariate	inverse_var.lld_univariate	se_univariate	beta_univariate	Z_univariate	P_univariate	FDR_univariate	Het.Q_univariate	Het.I2_univariate
PWY.7219	454	454	34	420	0.00312702	0.0268802	0.907443	0.987774	-0.00525844	0.0322328	0.870492	0.979291	beta_blockers	305	305	23	282	0.000275741	0.0243179	0.990961	0.997174	0.0172191	0.0286439	0.548291	0.981527	beta_blockers	1124	1124	61	1063	-0.0572173	0.0132574	1.73143e-05	0.00571372	-0.0544329	0.0158007	0.000593247	0.188652	beta_blockers	1384	1691.02	5689.61	0.0106815	-0.0365959	-3.4261	0.000612322	0.0457217	6.90226	0.71024
NONMEVIPP.PWY	454	454	34	420	-0.0383091	0.0376441	0.309412	0.808451	0.040839	0.0447382	0.361893	0.874238	beta_blockers	305	305	23	282	-0.0159819	0.0319957	0.617808	0.989025	-0.0171099	0.0368603	0.642915	0.981527	beta_blockers	1124	1124	61	1063	-0.0666285	0.0170037	9.45587e-05	0.0104015	-0.056236	0.0201892	0.00543991	0.862223	beta_blockers	705.678	976.823	3458.71	0.0139466	-0.0531186	-3.80872	0.000139686	0.0239349	2.13321	0.0624455
PWY.922	454	302	34	420	0.907744	0.463917	0.0510185	0.575552	-0.135187	0.52266	0.796038	0.971223	beta_blockers	305	183	23	282	-0.0489909	0.449501	0.913284	0.989025	-0.435774	0.520742	0.403443	0.981527	beta_blockers	1124	748	61	1063	1.13435	0.288247	8.82096e-05	0.0104015	0.741172	0.341729	0.0303097	0.862223	beta_blockers	4.64642	4.94924	12.0357	0.21501	0.814927	3.79019	0.000150534	0.0239349	4.96192	0.59693
PWY.5910	454	180	34	420	1.07398	0.431049	0.0130874	0.434502	0.779016	0.521752	0.136211	0.874238	beta_blockers	305	119	23	282	0.108564	0.431352	0.80146	0.989025	0.0877009	0.522304	0.866782	0.981527	beta_blockers	1124	613	61	1063	0.856093	0.300181	0.00442558	0.239952	0.615918	0.359286	0.0867646	0.862223	beta_blockers	5.38205	5.37447	11.0977	0.21391	0.725918	3.39356	0.000689905	0.0457217	2.88844	0.307584
PWY66.409	454	448	34	420	0.139021	0.146927	0.344585	0.808451	-0.138753	0.174525	0.427083	0.874238	beta_blockers	305	304	23	282	0.0851357	0.158767	0.592203	0.989025	-0.0319667	0.182662	0.861211	0.981527	beta_blockers	1124	1120	61	1063	0.223035	0.0778637	0.00425726	0.239952	0.18948	0.091251	0.0380923	0.862223	beta_blockers	46.3232	39.6714	164.941	0.0631275	0.185725	2.94206	0.00326037	0.10368	NS	NS
PWY.6151	454	454	34	420	0.0246016	0.0332778	0.460135	0.84334	0.0494373	0.0400974	0.218339	0.874238	beta_blockers	305	305	23	282	-0.0320454	0.0385282	0.406229	0.989025	-0.0131913	0.0464791	0.776779	0.981527	beta_blockers	1124	1124	61	1063	-0.0506902	0.0188278	0.0072029	0.239952	-0.0574877	0.0224254	0.0104981	0.862223	beta_blockers	903.009	673.662	2820.99	0.0150796	-0.0323738	-2.14686	0.0318043	0.259328	NS	NS
COA.PWY.1	454	454	34	420	0.0132645	0.028627	0.643342	0.916694	0.0322499	0.0337811	0.340332	0.874238	beta_blockers	305	305	23	282	-0.0145215	0.0313831	0.64392	0.989025	-0.00610721	0.0376362	0.871224	0.981527	beta_blockers	1124	1124	61	1063	-0.0462866	0.0164802	0.00506303	0.239952	-0.0417903	0.0198062	0.0350944	0.862223	beta_blockers	1220.25	1015.33	3681.91	0.0129996	-0.0285562	-2.19669	0.0280426	0.247368	NS	NS
PWY0.1297	454	454	34	420	0.0536751	0.188431	0.775891	0.951131	-0.354255	0.22244	0.112049	0.874238	beta_blockers	305	304	23	282	0.0505159	0.18833	0.788708	0.989025	-0.0946192	0.22028	0.667881	0.981527	beta_blockers	1124	1124	61	1063	0.29706	0.107158	0.00566118	0.239952	0.267675	0.127353	0.0358002	0.862223	beta_blockers	28.1642	28.1942	87.0859	0.0834946	0.200814	2.40512	0.0161672	0.242103	NS	NS
PWY.6277	454	454	34	420	-0.00201374	0.0307152	0.947757	0.996932	-0.0167396	0.0364851	0.64663	0.927549	beta_blockers	305	305	23	282	-0.0194654	0.0253708	0.443582	0.989025	0.0127287	0.0295506	0.667028	0.981527	beta_blockers	1124	1124	61	1063	-0.0358575	0.0133343	0.00727126	0.239952	-0.0342947	0.0160002	0.0323064	0.862223	beta_blockers	1059.97	1553.57	5624.2	0.0110178	-0.0284113	-2.57867	0.00991818	0.185528	NS	NS
PWY.7323	454	381	34	420	-0.374042	0.453735	0.410182	0.820369	0.431784	0.552085	0.434624	0.874238	beta_blockers	305	230	23	282	0.754805	0.496872	0.129795	0.989025	0.939079	0.585606	0.109998	0.981527	beta_blockers	1124	837	61	1063	0.777867	0.323994	0.0165188	0.269305	0.722487	0.392368	0.0658451	0.862223	beta_blockers	4.8573	4.05052	9.52637	0.23291	0.469278	2.01485	0.0439205	0.297164	NS	NS
PWY.724	454	454	34	420	-0.0146048	0.0277946	0.599539	0.904759	-0.0304771	0.0338672	0.36873	0.874238	beta_blockers	305	305	23	282	-0.0335323	0.0218313	0.125667	0.989025	-0.0201484	0.0255939	0.431895	0.981527	beta_blockers	1124	1124	61	1063	-0.0277828	0.0118853	0.0195858	0.269305	-0.0250948	0.0141919	0.0773051	0.862223	beta_blockers	1294.43	2098.17	7079.14	0.00977216	-0.0273059	-2.79425	0.00520204	0.12725	NS	NS
PWY.6386	454	454	34	420	0.00173792	0.0259013	0.946535	0.996932	0.0234984	0.0307597	0.445366	0.874238	beta_blockers	305	305	23	282	-0.0215227	0.0261453	0.411086	0.989025	-0.02097	0.0310109	0.499529	0.981527	beta_blockers	1124	1124	61	1063	-0.0338784	0.014188	0.0171159	0.269305	-0.0299677	0.0170132	0.0784519	0.862223	beta_blockers	1490.59	1462.89	4967.7	0.0112358	-0.0248943	-2.21562	0.0267175	0.247368	NS	NS
PWY.6387	454	454	34	420	0.000608695	0.0257401	0.981144	0.996932	0.0221743	0.0306137	0.469299	0.881098	beta_blockers	305	305	23	282	-0.0203624	0.0259036	0.432472	0.989025	-0.0192289	0.0306524	0.53102	0.981527	beta_blockers	1124	1124	61	1063	-0.0349368	0.013719	0.0110124	0.269305	-0.0298843	0.0164618	0.0697476	0.862223	beta_blockers	1509.32	1490.32	5313.21	0.0109679	-0.0258701	-2.3587	0.0183391	0.242103	NS	NS
PEPTIDOGLYCANSYN.PWY	454	454	34	420	-0.00332192	0.0257954	0.897592	0.980265	0.0143298	0.0309023	0.643109	0.927549	beta_blockers	305	305	23	282	-0.0275404	0.024196	0.255988	0.989025	-0.0219861	0.0283077	0.43808	0.981527	beta_blockers	1124	1124	61	1063	-0.0331226	0.0129542	0.0106935	0.269305	-0.0290984	0.0155083	0.0608862	0.862223	beta_blockers	1502.85	1708.1	5959.08	0.0104427	-0.0271989	-2.60457	0.0091989	0.182828	NS	NS
PWY.5097	454	454	34	420	-0.00150021	0.0296472	0.959666	0.996932	0.0174347	0.0357074	0.625638	0.927549	beta_blockers	305	305	23	282	-0.0295932	0.0320686	0.356887	0.989025	-0.0305604	0.0374106	0.414765	0.981527	beta_blockers	1124	1124	61	1063	-0.0365274	0.0152036	0.0164453	0.269305	-0.0333701	0.0183016	0.0685317	0.862223	beta_blockers	1137.72	972.387	4326.19	0.0124647	-0.0292882	-2.34969	0.0187891	0.242103	NS	NS
PWY.7221	454	454	34	420	0.00897719	0.0252949	0.722836	0.941104	0.00950262	0.0301976	0.753171	0.971223	beta_blockers	305	305	23	282	0.00353363	0.0224651	0.875125	0.989025	0.0104102	0.0260381	0.689641	0.981527	beta_blockers	1124	1124	61	1063	-0.027393	0.0115928	0.0183035	0.269305	-0.0320743	0.0140622	0.0227527	0.862223	beta_blockers	1562.92	1981.46	7440.86	0.00954103	-0.0166401	-1.74406	0.0811491	0.375679	NS	NS
PWY.6936	454	454	34	420	0.0886673	0.0980088	0.366132	0.814376	-0.0454618	0.119277	0.703301	0.947668	beta_blockers	305	305	23	282	-0.0578956	0.0957157	0.545729	0.989025	-0.116573	0.116462	0.317774	0.981527	beta_blockers	1124	1124	61	1063	0.116523	0.051031	0.0225957	0.28309	0.124702	0.0612311	0.0419371	0.862223	beta_blockers	104.104	109.152	384	0.0409185	0.0797916	1.95002	0.0511743	0.325468	NS	NS
PWY.7196	454	442	34	420	0.0285174	0.089818	0.751021	0.950707	0.0975501	0.11223	0.38529	0.874238	beta_blockers	305	305	23	282	0.0668369	0.0938256	0.476806	0.989025	0.141752	0.113121	0.21128	0.981527	beta_blockers	1124	1121	61	1063	0.0882024	0.0439445	0.0449792	0.380594	0.103227	0.0530634	0.0519949	0.862223	beta_blockers	123.958	113.595	517.835	0.0363844	0.0751952	2.06669	0.0387634	0.280154	NS	NS
P164.PWY	454	421	34	420	-0.013071	0.338316	0.969199	0.996932	0.45017	0.419803	0.284221	0.874238	beta_blockers	305	302	23	282	-0.0946901	0.112367	0.40009	0.989025	0.0279898	0.134197	0.834946	0.981527	beta_blockers	1124	1109	61	1063	-0.121463	0.0619732	0.050257	0.408325	-0.129043	0.0747868	0.0847332	0.862223	beta_blockers	8.73686	79.2001	260.371	0.053582	-0.112656	-2.1025	0.0355092	0.262603	NS	NS
PWY.6595	454	427	34	420	0.0568531	0.332461	0.864297	0.976009	0.162721	0.403981	0.687317	0.940602	beta_blockers	305	299	23	282	0.00847489	0.145078	0.953458	0.989025	0.17169	0.166257	0.302738	0.981527	beta_blockers	1124	1117	61	1063	0.144762	0.0819236	0.0774974	0.409365	0.188785	0.0978775	0.0540229	0.862223	beta_blockers	9.0473	47.5116	148.998	0.0697483	0.109392	1.56839	0.116791	0.424222	NS	NS
RIBOSYN2.PWY	454	427	34	420	-0.170287	0.378968	0.653406	0.917868	0.163616	0.464561	0.72488	0.961097	beta_blockers	305	279	23	282	-1.03954	0.455906	0.0233047	0.989025	-0.392436	0.529857	0.459567	0.981527	beta_blockers	1124	1045	61	1063	0.518858	0.278256	0.0624888	0.409365	0.607947	0.337192	0.0716727	0.862223	beta_blockers	6.96298	4.81115	12.9155	0.201253	0.0208274	0.103488	0.917575	0.978038	NS	NS
PHOSLIPSYN.PWY	454	432	34	420	-0.113537	0.355143	0.749353	0.950707	0.11252	0.437643	0.79723	0.971223	beta_blockers	305	267	23	282	0.541308	0.485343	0.265616	0.989025	0.259701	0.578724	0.653982	0.981527	beta_blockers	1124	1013	61	1063	0.539153	0.292779	0.0658134	0.409365	0.619356	0.354993	0.0813223	0.862223	beta_blockers	7.92856	4.24525	11.6659	0.204809	0.322467	1.57447	0.115378	0.424222	NS	NS
P461.PWY	454	453	34	420	0.0227264	0.152347	0.881485	0.980265	0.0268907	0.188953	0.886905	0.979291	beta_blockers	305	305	23	282	0.0404578	0.168451	0.81036	0.989025	-0.0161443	0.201723	0.936273	0.981527	beta_blockers	1124	1123	61	1063	0.175549	0.100652	0.0814155	0.409365	0.211426	0.121334	0.0817047	0.862223	beta_blockers	43.0856	35.2415	98.7081	0.0751571	0.111464	1.48308	0.138053	0.472052	NS	NS
PWY.6612	454	411	34	420	-0.123257	0.399492	0.757823	0.951131	-0.0191114	0.491295	0.96899	0.9908	beta_blockers	305	291	23	282	0.0747934	0.171133	0.66241	0.989025	0.147458	0.197609	0.456247	0.981527	beta_blockers	1124	1099	61	1063	0.150723	0.0894504	0.0922786	0.409365	0.221685	0.108506	0.0412967	0.862223	beta_blockers	6.26591	34.1456	124.979	0.077758	0.124667	1.60327	0.108876	0.420521	NS	NS
FOLSYN.PWY	454	411	34	420	-0.0958465	0.412012	0.816157	0.963116	0.00291026	0.506966	0.995423	0.998349	beta_blockers	305	291	23	282	0.0707404	0.156896	0.652426	0.989025	0.116838	0.181771	0.520964	0.981527	beta_blockers	1124	1099	61	1063	0.132939	0.0789177	0.0923697	0.409365	0.171225	0.0962488	0.0755342	0.862223	beta_blockers	5.89088	40.6236	160.565	0.0694915	0.114229	1.64378	0.100222	0.398382	NS	NS
PWY.6471	454	353	34	420	-0.235754	0.554935	0.671168	0.917868	-0.751423	0.67801	0.268413	0.874238	beta_blockers	305	225	23	282	-0.323127	0.558887	0.563592	0.989025	-0.0149313	0.677942	0.982445	0.990129	beta_blockers	1124	917	61	1063	0.605933	0.361822	0.094278	0.409365	0.905538	0.439411	0.039562	0.862223	beta_blockers	3.24725	3.20149	7.63855	0.266432	0.200778	0.75358	0.451102	0.750269	NS	NS
ASPASN.PWY	454	454	34	420	0.150847	0.0831814	0.0704523	0.57889	0.151306	0.102459	0.140543	0.874238	beta_blockers	305	305	23	282	0.188434	0.11293	0.0962595	0.989025	0.134818	0.131609	0.306606	0.981527	beta_blockers	1124	1124	61	1063	0.0743624	0.0506069	0.142004	0.44095	0.117517	0.0614719	0.056179	0.862223	beta_blockers	144.527	78.4115	390.464	0.0403764	0.106965	2.6492	0.0080683	0.171048	NS	NS
PWY.5384	454	377	34	420	0.560199	0.456064	0.219982	0.76077	-0.0815352	0.547658	0.881724	0.979291	beta_blockers	305	248	23	282	0.118736	0.447976	0.791154	0.989025	0.0253472	0.530596	0.961935	0.981527	beta_blockers	1124	930	61	1063	0.443005	0.286273	0.122028	0.44095	0.613575	0.343664	0.0744793	0.862223	beta_blockers	4.80782	4.98299	12.2022	0.213235	0.395154	1.85314	0.0638616	0.338466	NS	NS
CENTFERM.PWY	454	266	34	420	0.0378318	0.476015	0.93669	0.996932	0.235965	0.579493	0.684087	0.940602	beta_blockers	305	221	23	282	-0.153118	0.463185	0.741197	0.989025	-0.0423899	0.543603	0.937903	0.981527	beta_blockers	1124	939	61	1063	-0.374364	0.274751	0.173297	0.470436	-0.573463	0.331819	0.0842321	0.862223	beta_blockers	4.41325	4.66113	13.2471	0.21166	-0.246667	-1.1654	0.243859	0.585948	NS	NS
PWY.6590	454	266	34	420	0.0398739	0.496984	0.93609	0.996932	0.239841	0.604727	0.691867	0.940602	beta_blockers	305	221	23	282	-0.163104	0.48431	0.736523	0.989025	-0.0478361	0.568381	0.932991	0.981527	beta_blockers	1124	939	61	1063	-0.382617	0.285324	0.180196	0.471162	-0.592124	0.344578	0.0860108	0.862223	beta_blockers	4.0487	4.26336	12.2835	0.22035	-0.254123	-1.15327	0.248799	0.585948	NS	NS
PWY.7237	454	449	34	420	-0.323004	0.154706	0.0373982	0.540736	-0.253036	0.187175	0.177203	0.874238	beta_blockers	305	305	23	282	-0.0138788	0.135631	0.918565	0.989025	-0.0397965	0.150463	0.791607	0.981527	beta_blockers	1124	1124	61	1063	0.0776589	0.0775035	0.316559	0.600371	0.17131	0.0924694	0.0642134	0.862223	beta_blockers	41.7819	54.3606	166.478	0.0617072	-0.00503265	-0.0815571	0.934999	0.978761	NS	NS
POLYAMINSYN3.PWY	454	250	34	420	0.488562	0.496314	0.325472	0.808451	0.537095	0.607055	0.376824	0.874238	beta_blockers	305	185	23	282	0.0752238	0.4948	0.879267	0.989025	0.164174	0.602159	0.785341	0.981527	beta_blockers	1124	713	61	1063	-0.232617	0.344053	0.499111	0.759149	-0.867572	0.416315	0.0374019	0.862223	beta_blockers	4.05963	4.08452	8.44792	0.245499	0.0196178	0.07991	0.936309	0.978761	NS	NS
PWY4FS.7	454	433	34	420	0.096023	0.351565	0.784882	0.951131	0.0940826	0.43549	0.829069	0.971223	beta_blockers	305	268	23	282	0.51149	0.459482	0.266525	0.989025	0.276006	0.549605	0.615952	0.981527	beta_blockers	1124	1013	61	1063	0.508288	0.283774	0.0735368	0.409365	0.572703	0.343509	0.0957627	0.870072	beta_blockers	8.09077	4.73656	12.4181	0.199026	0.376764	1.89304	0.0583523	0.338466	NS	NS
PWY4FS.8	454	433	34	420	0.095975	0.351535	0.784969	0.951131	0.0940776	0.435471	0.82907	0.971223	beta_blockers	305	268	23	282	0.51149	0.459482	0.266525	0.989025	0.276006	0.549605	0.615952	0.981527	beta_blockers	1124	1013	61	1063	0.508289	0.283774	0.0735362	0.409365	0.572705	0.343509	0.095762	0.870072	beta_blockers	8.09211	4.73656	12.4181	0.19902	0.376734	1.89294	0.0583655	0.338466	NS	NS
PWY.5188	454	453	34	420	-0.0644406	0.0671719	0.337921	0.808451	0.0326979	0.0819519	0.690118	0.940602	beta_blockers	305	305	23	282	0.0737657	0.0654971	0.260971	0.989025	0.120201	0.0758252	0.114113	0.981527	beta_blockers	1124	1124	61	1063	0.0364918	0.032971	0.268627	0.557519	0.0661566	0.0394251	0.0936326	0.870072	beta_blockers	221.628	233.107	919.89	0.0269717	0.0265395	0.983977	0.325127	0.64939	NS	NS
PWY.5918	454	313	34	420	0.190913	0.50737	0.706892	0.927621	-0.132397	0.622829	0.831769	0.971223	beta_blockers	305	182	23	282	0.10946	0.499232	0.826601	0.989025	0.15451	0.598819	0.796589	0.981527	beta_blockers	1124	745	61	1063	0.725831	0.332707	0.0293475	0.322822	0.661809	0.403353	0.101138	0.893381	beta_blockers	3.88463	4.01232	9.03391	0.24303	0.45703	1.88055	0.0600336	0.338466	NS	NS
PWY0.1061	454	443	34	420	0.642226	0.244418	0.00890942	0.328659	0.300258	0.286474	0.295242	0.874238	beta_blockers	305	302	23	282	0.040456	0.232141	0.86177	0.989025	-0.113164	0.270256	0.675759	0.981527	beta_blockers	1124	1110	61	1063	0.332005	0.122424	0.00679319	0.239952	0.134953	0.142635	0.34429	0.912119	beta_blockers	16.7391	18.5565	66.7221	0.0990062	0.329875	3.33186	0.000862673	0.0457217	3.18778	0.372603
PWY.5177	454	436	34	420	-0.10715	0.340456	0.75312	0.950707	0.498487	0.406272	0.220558	0.874238	beta_blockers	305	305	23	282	-0.0611605	0.104976	0.560617	0.989025	0.0609605	0.119526	0.610493	0.981527	beta_blockers	1124	1123	61	1063	-0.11532	0.0488839	0.0184951	0.269305	-0.0907097	0.0588052	0.12324	0.912119	beta_blockers	8.62734	90.7451	418.474	0.043944	-0.105693	-2.40518	0.0161644	0.242103	NS	NS
PWY.5899	454	305	34	420	-0.205919	0.541878	0.704122	0.927621	-0.490414	0.649347	0.450552	0.877918	beta_blockers	305	173	23	282	-0.248294	0.561233	0.658515	0.989025	-0.177183	0.674267	0.792926	0.981527	beta_blockers	1124	656	61	1063	0.944713	0.368786	0.010547	0.269305	0.391023	0.445055	0.379818	0.912119	beta_blockers	3.40563	3.17478	7.35276	0.267901	0.391633	1.46185	0.143781	0.474465	NS	NS
TEICHOICACID.PWY	454	93	34	420	0.254688	0.308526	0.409539	0.820369	0.275811	0.380001	0.468381	0.881098	beta_blockers	305	41	23	282	0.508291	0.243112	0.0373957	0.989025	0.663452	0.284548	0.0204744	0.981527	beta_blockers	1124	219	61	1063	0.508915	0.208335	0.0147292	0.269305	0.380282	0.246673	0.123454	0.912119	beta_blockers	10.5055	16.9195	23.0396	0.140769	0.455782	3.2378	0.00120454	0.0547207	0.536524	0
PWY.7391	454	77	34	420	0.155089	0.303922	0.610105	0.90821	-0.111894	0.368555	0.761591	0.971223	beta_blockers	305	73	23	282	-0.602185	0.350372	0.0867067	0.989025	-0.452333	0.426085	0.289386	0.981527	beta_blockers	1124	385	61	1063	0.620515	0.260924	0.0175676	0.269305	0.50175	0.311021	0.106986	0.912119	beta_blockers	10.8262	8.14596	14.6883	0.172361	0.174922	1.01485	0.310176	0.64939	NS	NS
PWY.6628	454	393	34	420	0.62303	0.477802	0.192935	0.727891	0.0824343	0.578405	0.886742	0.979291	beta_blockers	305	242	23	282	-0.953955	0.547502	0.0824742	0.989025	-1.335	0.644625	0.0393333	0.981527	beta_blockers	1124	907	61	1063	0.788133	0.341756	0.0212858	0.280972	0.356669	0.409225	0.383636	0.912119	beta_blockers	4.38031	3.33601	8.56186	0.247855	0.386686	1.56013	0.118729	0.424222	NS	NS
PWY0.862	454	348	34	420	0.417358	0.482979	0.387988	0.820263	0.129669	0.589943	0.826141	0.971223	beta_blockers	305	195	23	282	-0.0216317	0.511719	0.96631	0.989025	0.0771076	0.613212	0.90003	0.981527	beta_blockers	1124	738	61	1063	0.746992	0.336638	0.0266885	0.304211	0.493451	0.404104	0.222316	0.912119	beta_blockers	4.28691	3.81888	8.82419	0.243037	0.490146	2.01676	0.0437208	0.297164	NS	NS
COLANSYN.PWY	454	389	34	420	-0.527314	0.452125	0.244127	0.802476	0.427502	0.54799	0.435781	0.874238	beta_blockers	305	232	23	282	0.813864	0.526042	0.122889	0.989025	0.931763	0.623115	0.136023	0.981527	beta_blockers	1124	853	61	1063	0.728741	0.342455	0.0335562	0.349333	0.630252	0.414753	0.128909	0.912119	beta_blockers	4.89197	3.61376	8.52696	0.242303	0.386049	1.59325	0.111104	0.420609	NS	NS
GLYCOCAT.PWY	454	309	34	420	-0.0102999	0.529682	0.984495	0.996932	0.788782	0.641676	0.219705	0.874238	beta_blockers	305	176	23	282	-0.0897763	0.539856	0.868036	0.989025	-0.388525	0.62794	0.536628	0.981527	beta_blockers	1124	694	61	1063	0.736254	0.348653	0.0349333	0.349333	0.631237	0.422958	0.135879	0.912119	beta_blockers	3.56427	3.43119	8.22645	0.25631	0.375249	1.46404	0.143182	0.474465	NS	NS
HEME.BIOSYNTHESIS.II	454	323	34	420	0.446044	0.458348	0.331013	0.808451	0.00727459	0.565172	0.989737	0.998349	beta_blockers	305	185	23	282	0.101556	0.423849	0.810802	0.989025	0.158999	0.504184	0.752738	0.981527	beta_blockers	1124	747	61	1063	0.60583	0.286402	0.034624	0.349333	0.547835	0.346567	0.11423	0.912119	beta_blockers	4.76003	5.56643	12.1913	0.210736	0.447395	2.12302	0.0337524	0.262603	NS	NS
PWY.5686	454	454	34	420	-0.00611423	0.0279217	0.826771	0.963116	0.0189359	0.0333615	0.570634	0.91817	beta_blockers	305	305	23	282	-0.00696989	0.0248528	0.779339	0.989025	0.00180319	0.0291053	0.950649	0.981527	beta_blockers	1124	1124	61	1063	-0.0291885	0.014048	0.0379606	0.363857	-0.0209704	0.0168338	0.213137	0.912119	beta_blockers	1282.67	1619.01	5067.2	0.0112021	-0.0209604	-1.8711	0.0613307	0.338466	NS	NS
PENTOSE.P.PWY	454	452	34	420	-0.0252615	0.133706	0.850234	0.973372	-0.126374	0.164564	0.442991	0.874238	beta_blockers	305	304	23	282	-0.0037008	0.164411	0.982057	0.994449	0.0987684	0.193038	0.609328	0.981527	beta_blockers	1124	1123	61	1063	-0.167418	0.0808666	0.0386547	0.363857	-0.122997	0.0962618	0.201619	0.912119	beta_blockers	55.9368	36.9947	152.919	0.0637771	-0.110439	-1.73164	0.0833384	0.378554	NS	NS
BIOTIN.BIOSYNTHESIS.PWY	454	322	34	420	-0.492475	0.510102	0.334855	0.808451	-0.48819	0.614771	0.427611	0.874238	beta_blockers	305	181	23	282	0.00796675	0.528731	0.987988	0.997174	0.202938	0.633108	0.74881	0.981527	beta_blockers	1124	691	61	1063	0.72222	0.350706	0.0396935	0.363857	0.450668	0.421675	0.285419	0.912119	beta_blockers	3.84314	3.57709	8.13045	0.253586	0.257726	1.01633	0.309473	0.64939	NS	NS
PWY.6519	454	322	34	420	-0.485486	0.496075	0.328291	0.808451	-0.47776	0.598115	0.424898	0.874238	beta_blockers	305	181	23	282	0.0169755	0.509982	0.973468	0.989893	0.224963	0.610792	0.712934	0.981527	beta_blockers	1124	691	61	1063	0.689769	0.339274	0.0422815	0.367182	0.430673	0.407866	0.291242	0.912119	beta_blockers	4.06355	3.84495	8.68756	0.24547	0.246136	1.00271	0.315999	0.64939	NS	NS
PWY.5030	454	434	34	420	0.196222	0.298767	0.511672	0.86671	-0.0937381	0.375103	0.802794	0.971223	beta_blockers	305	294	23	282	-0.0441606	0.207065	0.831269	0.989025	-0.247458	0.244283	0.312033	0.981527	beta_blockers	1124	1102	61	1063	0.228556	0.117269	0.0515525	0.408325	0.157297	0.142806	0.270943	0.912119	beta_blockers	11.203	23.3231	72.717	0.096564	0.165868	1.7177	0.0858515	0.379177	NS	NS
HEMESYN2.PWY	454	439	34	420	0.68871	0.286748	0.0167304	0.473286	0.486453	0.350361	0.165783	0.874238	beta_blockers	305	284	23	282	0.483555	0.327499	0.140864	0.989025	0.434385	0.394546	0.271911	0.981527	beta_blockers	1124	1057	61	1063	0.354834	0.205428	0.0843915	0.409365	0.361845	0.249304	0.146954	0.912119	beta_blockers	12.1619	9.3235	23.6964	0.148771	0.471268	3.16774	0.0015363	0.061068	0.897681	0
P185.PWY	454	447	34	420	0.199158	0.169389	0.240352	0.800791	0.220469	0.207317	0.288248	0.874238	beta_blockers	305	300	23	282	0.334364	0.193988	0.085829	0.989025	0.283142	0.225616	0.21062	0.981527	beta_blockers	1124	1115	61	1063	0.170157	0.0925711	0.0663152	0.409365	0.119892	0.111041	0.280521	0.912119	beta_blockers	34.8523	26.5737	116.694	0.0749279	0.200329	2.67363	0.00750357	0.170438	NS	NS
PWY.7111	454	454	34	420	0.0252264	0.0274057	0.357846	0.812194	0.0322874	0.0335468	0.336426	0.874238	beta_blockers	305	305	23	282	0.021015	0.0293945	0.475236	0.989025	0.0239783	0.0350343	0.494337	0.981527	beta_blockers	1124	1124	61	1063	-0.0243097	0.0142258	0.0877588	0.409365	-0.0198748	0.0171434	0.246583	0.912119	beta_blockers	1331.43	1157.36	4941.37	0.0116011	-0.00837325	-0.721761	0.470442	0.767182	NS	NS
ARO.PWY	454	454	34	420	0.0243177	0.0302487	0.421889	0.820369	0.0564333	0.0374388	0.132542	0.874238	beta_blockers	305	305	23	282	-0.00172598	0.030291	0.954601	0.989025	-0.00789106	0.034782	0.820706	0.981527	beta_blockers	1124	1124	61	1063	-0.0260534	0.0151212	0.0851725	0.409365	-0.0208913	0.018151	0.250002	0.912119	beta_blockers	1092.92	1089.86	4373.51	0.0123501	-0.0136127	-1.10223	0.270362	0.623008	NS	NS
PWY.6113	454	281	34	420	-0.435349	0.549387	0.42854	0.820369	-0.577689	0.665445	0.385851	0.874238	beta_blockers	305	182	23	282	0.0496996	0.550777	0.928161	0.989025	0.338874	0.662819	0.609595	0.981527	beta_blockers	1124	699	61	1063	0.640025	0.362737	0.077933	0.409365	0.394735	0.439267	0.369055	0.912119	beta_blockers	3.31317	3.29647	7.60003	0.265282	0.252339	0.951209	0.341498	0.652193	NS	NS
VALSYN.PWY	454	454	34	420	0.023207	0.0296928	0.434903	0.82271	0.029755	0.0358586	0.407173	0.874238	beta_blockers	305	305	23	282	0.0210601	0.0294549	0.475195	0.989025	0.0236366	0.0351178	0.501522	0.981527	beta_blockers	1124	1124	61	1063	-0.0243011	0.014275	0.0889695	0.409365	-0.0200429	0.0172083	0.244393	0.912119	beta_blockers	1134.22	1152.62	4907.39	0.0117898	-0.00954358	-0.809475	0.418242	0.720916	NS	NS
PWY.6270	454	449	34	420	-0.0573471	0.195393	0.769285	0.951131	-0.376282	0.231571	0.104992	0.874238	beta_blockers	305	299	23	282	-0.148568	0.254181	0.559337	0.989025	-0.269085	0.297952	0.367307	0.981527	beta_blockers	1124	1118	61	1063	0.209401	0.115781	0.0707852	0.409365	0.111839	0.139528	0.422992	0.912119	beta_blockers	26.1927	15.4779	74.5979	0.0927404	0.101655	1.09612	0.273024	0.624617	NS	NS
PWY.6284	454	289	34	420	-0.131871	0.537259	0.806222	0.962826	-0.563956	0.651158	0.386968	0.874238	beta_blockers	305	182	23	282	0.058	0.546524	0.915554	0.989025	0.3059	0.657167	0.64197	0.981527	beta_blockers	1124	699	61	1063	0.619004	0.359381	0.0852709	0.409365	0.378984	0.435208	0.384052	0.912119	beta_blockers	3.46443	3.34797	7.74265	0.262116	0.311236	1.1874	0.23507	0.585948	NS	NS
PWY.7560	454	449	34	420	-0.0470804	0.200751	0.814692	0.963116	-0.380861	0.237653	0.109836	0.874238	beta_blockers	305	299	23	282	-0.143373	0.25881	0.580023	0.989025	-0.267508	0.303123	0.378324	0.981527	beta_blockers	1124	1118	61	1063	0.220706	0.118762	0.06338	0.409365	0.12036	0.143017	0.400213	0.912119	beta_blockers	24.8132	14.9292	70.8995	0.0950693	0.111525	1.17309	0.240761	0.585948	NS	NS
PWY.5971	454	289	34	420	-0.116224	0.554876	0.834186	0.96372	-0.562925	0.671393	0.402286	0.874238	beta_blockers	305	182	23	282	0.052063	0.549973	0.924645	0.989025	0.356224	0.662337	0.591149	0.981527	beta_blockers	1124	699	61	1063	0.643503	0.361734	0.0755216	0.409365	0.39298	0.43793	0.369729	0.912119	beta_blockers	3.24794	3.30611	7.64224	0.265407	0.331949	1.25072	0.211038	0.585948	NS	NS
PWY.6282	454	329	34	420	-0.145446	0.511198	0.776147	0.951131	-0.371713	0.620926	0.549752	0.896519	beta_blockers	305	187	23	282	0.040436	0.537706	0.940105	0.989025	0.25633	0.649418	0.693378	0.981527	beta_blockers	1124	708	61	1063	0.658679	0.354464	0.0633974	0.409365	0.400284	0.427713	0.349549	0.912119	beta_blockers	3.82668	3.45867	7.95897	0.256121	0.316557	1.23596	0.216472	0.585948	NS	NS
PWY.7388	454	329	34	420	-0.127609	0.486489	0.79321	0.95762	-0.336569	0.590994	0.569342	0.91817	beta_blockers	305	187	23	282	0.04235	0.493884	0.931724	0.989025	0.329751	0.595969	0.580524	0.981527	beta_blockers	1124	708	61	1063	0.589652	0.3278	0.0723175	0.409365	0.351114	0.395323	0.374648	0.912119	beta_blockers	4.22526	4.09968	9.30641	0.238154	0.290505	1.21982	0.222533	0.585948	NS	NS
FASYN.INITIAL.PWY	454	329	34	420	-0.12663	0.492541	0.797226	0.958983	-0.338545	0.5981	0.571691	0.91817	beta_blockers	305	187	23	282	0.0416196	0.500233	0.933748	0.989025	0.324968	0.603662	0.590804	0.981527	beta_blockers	1124	709	61	1063	0.593881	0.331117	0.0731522	0.409365	0.355642	0.399315	0.373327	0.912119	beta_blockers	4.12207	3.99628	9.1209	0.240847	0.293579	1.21894	0.222865	0.585948	NS	NS
PWY.6125	454	454	34	420	0.110588	0.0825249	0.180925	0.715085	0.0566636	0.10265	0.581254	0.919595	beta_blockers	305	305	23	282	0.0596353	0.106979	0.577641	0.989025	0.141343	0.126564	0.265114	0.981527	beta_blockers	1124	1123	61	1063	0.084028	0.0499925	0.0930814	0.409365	0.0554401	0.0604675	0.359425	0.912119	beta_blockers	146.835	87.3778	400.119	0.0397047	0.0868159	2.18654	0.0287759	0.247368	NS	NS
ORNDEG.PWY	454	94	34	420	-0.36565	0.365687	0.317912	0.808451	-0.228177	0.448224	0.610987	0.925209	beta_blockers	305	36	23	282	0.262406	0.25674	0.307576	0.989025	0.235677	0.310528	0.448557	0.981527	beta_blockers	1124	143	61	1063	0.318888	0.167214	0.0567742	0.409365	0.234333	0.200932	0.243786	0.912119	beta_blockers	7.47791	15.171	35.7648	0.130841	0.216586	1.65534	0.0978546	0.398382	NS	NS
PWY.5705	454	182	34	420	-0.362895	0.396576	0.360658	0.812194	-0.252831	0.488029	0.604701	0.925209	beta_blockers	305	85	23	282	0.418569	0.340264	0.219626	0.989025	0.453906	0.395201	0.251792	0.981527	beta_blockers	1124	347	61	1063	0.440286	0.24877	0.0770249	0.409365	0.350544	0.299417	0.241956	0.912119	beta_blockers	6.35839	8.63708	16.1586	0.179161	0.27034	1.50892	0.131318	0.457835	NS	NS
PWYG.321	454	319	34	420	-0.432237	0.518292	0.404756	0.820369	-0.32662	0.631352	0.605211	0.925209	beta_blockers	305	187	23	282	0.0465933	0.528749	0.929841	0.989025	0.291855	0.638569	0.648014	0.981527	beta_blockers	1124	708	61	1063	0.654064	0.349261	0.06137	0.409365	0.39032	0.421271	0.354379	0.912119	beta_blockers	3.72264	3.57685	8.19783	0.254022	0.252915	0.99564	0.319425	0.64939	NS	NS
PWY.7197	454	454	34	420	0.132512	0.102617	0.197275	0.735901	0.0577389	0.125943	0.646878	0.927549	beta_blockers	305	305	23	282	0.0691938	0.140205	0.62201	0.989025	0.15468	0.166251	0.353013	0.981527	beta_blockers	1124	1123	61	1063	0.135023	0.0716949	0.0599202	0.409365	0.0936347	0.0869393	0.281717	0.912119	beta_blockers	94.9641	50.8712	194.546	0.0542022	0.124484	2.29666	0.0216381	0.247368	NS	NS
PWY.7664	454	329	34	420	-0.0964128	0.508997	0.849853	0.973372	-0.296273	0.618104	0.631971	0.927549	beta_blockers	305	187	23	282	0.0564842	0.525019	0.914397	0.989025	0.284604	0.633792	0.653764	0.981527	beta_blockers	1124	708	61	1063	0.649607	0.34712	0.0615487	0.409365	0.380646	0.418573	0.363349	0.912119	beta_blockers	3.85985	3.62785	8.29926	0.251681	0.330908	1.31479	0.18858	0.55017	NS	NS
FASYN.ELONG.PWY	454	329	34	420	-0.0515007	0.516246	0.92058	0.995546	-0.277255	0.627622	0.658908	0.935413	beta_blockers	305	187	23	282	0.050715	0.53496	0.924536	0.989025	0.283224	0.646178	0.661523	0.981527	beta_blockers	1124	710	61	1063	0.654981	0.35289	0.0637097	0.409365	0.392178	0.425633	0.357048	0.912119	beta_blockers	3.75221	3.49428	8.03012	0.255851	0.34324	1.34156	0.179737	0.544347	NS	NS
PWY.6353	454	450	34	420	-0.0403527	0.0997478	0.686012	0.917868	-0.101113	0.118825	0.395326	0.874238	beta_blockers	305	305	23	282	0.0864548	0.105879	0.414846	0.989025	0.0891655	0.129512	0.491764	0.981527	beta_blockers	1124	1124	61	1063	0.0876496	0.0525788	0.0957946	0.410548	0.0718311	0.0630521	0.254862	0.912119	beta_blockers	100.506	89.2031	361.725	0.0425846	0.0641262	1.50585	0.132105	0.457835	NS	NS
PWY.1269	454	442	34	420	-0.341069	0.217086	0.116897	0.669135	-0.304151	0.264912	0.251631	0.874238	beta_blockers	305	290	23	282	0.345404	0.376481	0.359648	0.989025	0.377785	0.432501	0.383189	0.981527	beta_blockers	1124	1076	61	1063	0.364448	0.219618	0.0973031	0.411667	0.244002	0.26494	0.357272	0.912119	beta_blockers	21.2195	7.05526	20.7331	0.142846	0.0562306	0.393646	0.693843	0.891291	NS	NS
TRNA.CHARGING.PWY	454	454	34	420	-0.0283747	0.0552147	0.607588	0.90821	0.0446719	0.065123	0.493145	0.881098	beta_blockers	305	305	23	282	0.0141864	0.0477682	0.766688	0.989025	0.0631272	0.0568804	0.268101	0.981527	beta_blockers	1124	1124	61	1063	-0.0351942	0.0214446	0.101045	0.41681	-0.0364057	0.0255014	0.153699	0.912119	beta_blockers	328.012	438.251	2174.53	0.0184403	-0.0270746	-1.46823	0.142041	0.474465	NS	NS
PWY.7357	454	454	34	420	0.00598705	0.0539655	0.911714	0.98918	0.0733982	0.0658152	0.265446	0.874238	beta_blockers	305	305	23	282	-0.00245948	0.0602343	0.967457	0.989025	0.04765	0.0733984	0.51678	0.981527	beta_blockers	1124	1124	61	1063	-0.0451052	0.0276041	0.102541	0.417758	-0.0281147	0.0330007	0.394437	0.912119	beta_blockers	343.374	275.621	1312.36	0.0227546	-0.0299356	-1.31559	0.188313	0.55017	NS	NS
PWY.6545	454	452	34	420	0.053314	0.0772948	0.490727	0.848548	0.0847345	0.0954918	0.375444	0.874238	beta_blockers	305	305	23	282	0.0239777	0.111718	0.830205	0.989025	0.109918	0.131972	0.405666	0.981527	beta_blockers	1124	1123	61	1063	0.0837616	0.0530021	0.114313	0.437774	0.0744215	0.0642912	0.247299	0.912119	beta_blockers	167.378	80.1225	355.971	0.0407072	0.0673792	1.65522	0.0978809	0.398382	NS	NS
GLCMANNANAUT.PWY	454	453	34	420	0.0567489	0.093687	0.545012	0.869924	0.169811	0.115697	0.142982	0.874238	beta_blockers	305	305	23	282	-0.0358784	0.0871891	0.681006	0.989025	-0.00508276	0.103756	0.960967	0.981527	beta_blockers	1124	1124	61	1063	-0.0763891	0.0477558	0.109978	0.437774	-0.0513576	0.0578222	0.374635	0.912119	beta_blockers	113.931	131.545	438.478	0.0382372	-0.04642	-1.214	0.224748	0.585948	NS	NS
PWY.7184	454	454	34	420	0.12815	0.0875976	0.144202	0.672575	0.0699809	0.109072	0.521503	0.883139	beta_blockers	305	305	23	282	0.0657102	0.118673	0.580195	0.989025	0.153688	0.13993	0.273071	0.981527	beta_blockers	1124	1123	61	1063	0.0911763	0.0573342	0.112061	0.437774	0.0645416	0.0694619	0.353013	0.912119	beta_blockers	130.321	71.0062	304.209	0.0444758	0.0971309	2.1839	0.0289692	0.247368	NS	NS
PWY.6703	454	454	34	420	0.0273395	0.061451	0.656614	0.917868	0.0248731	0.0771608	0.747355	0.971223	beta_blockers	305	305	23	282	-0.0438554	0.073671	0.552103	0.989025	-0.0491059	0.0893862	0.583217	0.981527	beta_blockers	1124	1124	61	1063	0.0514808	0.0322134	0.1103	0.437774	0.0448704	0.0388803	0.24873	0.912119	beta_blockers	264.815	184.25	963.669	0.0266054	0.0345218	1.29755	0.194443	0.562117	NS	NS
PWY.1861	454	252	34	420	-0.186985	0.567969	0.742149	0.947667	-0.167824	0.694057	0.809059	0.971223	beta_blockers	305	245	23	282	0.0617657	0.529061	0.90714	0.989025	-0.0908246	0.628594	0.885225	0.981527	beta_blockers	1124	982	61	1063	0.473581	0.300582	0.115413	0.437774	0.48361	0.364571	0.18495	0.912119	beta_blockers	3.09992	3.57263	11.0681	0.237419	0.275225	1.15924	0.246358	0.585948	NS	NS
PWY.3841	454	454	34	420	0.21009	0.0565889	0.00023196	0.0285902	0.0950553	0.0700804	0.175761	0.874238	beta_blockers	305	305	23	282	0.0433173	0.0832512	0.603228	0.989025	-0.0281654	0.0961249	0.769747	0.981527	beta_blockers	1124	1124	61	1063	0.0618993	0.0430682	0.150931	0.44095	0.0512714	0.05171	0.321656	0.912119	beta_blockers	312.276	144.284	539.122	0.0316913	0.105684	3.33478	0.000853661	0.0457217	4.99873	0.599899
X1CMET2.PWY	454	454	34	420	0.204707	0.0567365	0.00034446	0.0285902	0.128322	0.0709679	0.0713445	0.874238	beta_blockers	305	305	23	282	0.0247792	0.0738456	0.737445	0.989025	-0.0311144	0.0857014	0.716856	0.981527	beta_blockers	1124	1124	61	1063	0.0523028	0.0360137	0.146699	0.44095	0.0411988	0.0434081	0.342781	0.912119	beta_blockers	310.652	183.379	771.02	0.0281155	0.0857381	3.04949	0.00229227	0.0809935	5.94021	0.663311
PWY.6531	454	310	34	420	0.673592	0.497918	0.176812	0.715003	0.925027	0.61755	0.134954	0.874238	beta_blockers	305	197	23	282	0.258365	0.478368	0.589533	0.989025	0.349496	0.572433	0.542026	0.981527	beta_blockers	1124	747	61	1063	0.425002	0.29672	0.152328	0.44095	0.507677	0.36039	0.159217	0.912119	beta_blockers	4.03352	4.36995	11.3581	0.224952	0.438893	1.95105	0.0510507	0.325468	NS	NS
COA.PWY	454	454	34	420	0.107248	0.0808442	0.185333	0.722818	0.0807983	0.0990181	0.414993	0.874238	beta_blockers	305	305	23	282	0.0615431	0.0859705	0.474638	0.989025	-0.0054009	0.10317	0.95829	0.981527	beta_blockers	1124	1124	61	1063	0.055957	0.037268	0.133515	0.44095	0.0420537	0.04509	0.351204	0.912119	beta_blockers	153.004	135.301	719.993	0.0314924	0.0644898	2.04779	0.0405807	0.28677	NS	NS
PWY.6121	454	454	34	420	0.0267837	0.0298228	0.369634	0.814376	0.0282057	0.0358177	0.431478	0.874238	beta_blockers	305	305	23	282	0.00258231	0.0235766	0.912861	0.989025	0.0244392	0.0271242	0.368457	0.981527	beta_blockers	1124	1124	61	1063	-0.0192196	0.0132298	0.146576	0.44095	-0.0173522	0.0158584	0.274116	0.912119	beta_blockers	1124.35	1799.02	5713.4	0.0107603	-0.00868948	-0.80755	0.41935	0.720916	NS	NS
COMPLETE.ARO.PWY	454	454	34	420	0.0179809	0.029039	0.536117	0.869924	0.0456736	0.0358399	0.203298	0.874238	beta_blockers	305	305	23	282	-0.00286162	0.0304262	0.925134	0.989025	-0.0117414	0.0348554	0.736501	0.981527	beta_blockers	1124	1124	61	1063	-0.0225964	0.015141	0.135879	0.44095	-0.0160694	0.0182064	0.377637	0.912119	beta_blockers	1185.87	1080.2	4362.05	0.012283	-0.0121203	-0.986753	0.323764	0.64939	NS	NS
ARGSYN.PWY	454	454	34	420	-0.0540601	0.0922471	0.558155	0.881713	-0.203501	0.111077	0.0676958	0.874238	beta_blockers	305	305	23	282	-0.088992	0.094078	0.344951	0.989025	-0.0809885	0.110864	0.465724	0.981527	beta_blockers	1124	1124	61	1063	0.0779678	0.052784	0.13993	0.44095	0.0851453	0.0633316	0.179093	0.912119	beta_blockers	117.515	112.986	358.918	0.0411896	0.0196402	0.476824	0.633487	0.847268	NS	NS
PWY.7400	454	454	34	420	-0.00590311	0.085986	0.945298	0.996932	-0.112037	0.104652	0.285025	0.874238	beta_blockers	305	305	23	282	-0.0884707	0.0889377	0.32067	0.989025	-0.0780279	0.104891	0.457607	0.981527	beta_blockers	1124	1124	61	1063	0.0714221	0.0497108	0.15107	0.44095	0.0795937	0.0596635	0.182474	0.912119	beta_blockers	135.252	126.424	404.668	0.0387392	0.0253908	0.65543	0.512191	0.795102	NS	NS
PWY.7228	454	454	34	420	0.134433	0.0910485	0.140529	0.672575	0.0772692	0.11295	0.494311	0.881098	beta_blockers	305	305	23	282	0.0613375	0.123133	0.618753	0.989025	0.143526	0.145489	0.324787	0.981527	beta_blockers	1124	1123	61	1063	0.0887632	0.058466	0.129248	0.44095	0.0561125	0.0706714	0.427376	0.912119	beta_blockers	120.63	65.9552	292.546	0.0456849	0.0964862	2.11199	0.0346872	0.262603	NS	NS
PWY.5920	454	116	34	420	-0.00435927	0.382381	0.990909	0.996932	-0.195047	0.47119	0.679137	0.940602	beta_blockers	305	59	23	282	0.0160755	0.294404	0.956491	0.989025	-0.0687112	0.340214	0.840101	0.981527	beta_blockers	1124	221	61	1063	0.321442	0.223627	0.150884	0.44095	0.214268	0.266289	0.421202	0.912119	beta_blockers	6.83923	11.5375	19.9963	0.161431	0.171561	1.06275	0.287894	0.644721	NS	NS
DENOVOPURINE2.PWY	454	454	34	420	0.0488827	0.0535757	0.362063	0.812194	-0.0237872	0.0650012	0.714598	0.9548	beta_blockers	305	305	23	282	0.0343407	0.076644	0.654442	0.989025	0.0962641	0.0907037	0.28953	0.981527	beta_blockers	1124	1123	61	1063	0.0491432	0.0337962	0.146201	0.44095	0.034139	0.0409818	0.405015	0.912119	beta_blockers	348.389	170.233	875.515	0.0267823	0.0472706	1.765	0.0775641	0.373718	NS	NS
URDEGR.PWY	454	110	34	420	-0.181962	0.298647	0.54265	0.869924	-0.0329231	0.368685	0.92889	0.984623	beta_blockers	305	74	23	282	0.174268	0.310276	0.574775	0.989025	0.268393	0.362799	0.460089	0.981527	beta_blockers	1124	284	61	1063	0.343413	0.226127	0.129127	0.44095	0.232043	0.272873	0.395309	0.912119	beta_blockers	11.212	10.3873	19.5567	0.155877	0.157597	1.01103	0.312003	0.64939	NS	NS
PYRIDNUCSAL.PWY	454	437	34	420	-0.0827501	0.155286	0.594392	0.901088	-0.0921366	0.180181	0.609401	0.925209	beta_blockers	305	291	23	282	0.202048	0.219833	0.358823	0.989025	0.00723443	0.249608	0.976901	0.990129	beta_blockers	1124	1094	61	1063	0.141265	0.0982122	0.150621	0.44095	0.125838	0.120663	0.297245	0.912119	beta_blockers	41.4703	20.6926	103.674	0.0776533	0.0928307	1.19545	0.231911	0.585948	NS	NS
GLUTORN.PWY	454	454	34	420	-0.111805	0.138702	0.420634	0.820369	-0.372752	0.164998	0.0244186	0.805762	beta_blockers	305	305	23	282	-0.0723174	0.136479	0.596592	0.989025	-0.0773145	0.160409	0.630219	0.981527	beta_blockers	1124	1124	61	1063	0.110401	0.0787847	0.161401	0.459973	0.11218	0.094121	0.233575	0.912119	beta_blockers	51.98	53.6868	161.108	0.0612248	0.0303342	0.495456	0.620278	0.84263	NS	NS
PANTOSYN.PWY	454	454	34	420	0.0456303	0.0638155	0.47497	0.84334	0.12027	0.0767433	0.117878	0.874238	beta_blockers	305	305	23	282	0.0493171	0.0676916	0.466849	0.989025	-0.00377716	0.0813615	0.963007	0.981527	beta_blockers	1124	1124	61	1063	0.0398144	0.0284789	0.162383	0.459973	0.0351853	0.0344253	0.306974	0.912119	beta_blockers	245.555	218.238	1232.97	0.0242767	0.0418783	1.72504	0.08452	0.378554	NS	NS
CRNFORCAT.PWY	454	169	34	420	0.329064	0.494535	0.506144	0.861743	0.509292	0.606893	0.401874	0.874238	beta_blockers	305	148	23	282	0.660473	0.588485	0.262627	0.989025	0.678655	0.707045	0.33801	0.981527	beta_blockers	1124	619	61	1063	-0.54658	0.393251	0.164835	0.460981	-0.575336	0.474548	0.22563	0.912119	beta_blockers	4.08889	2.88755	6.46638	0.272744	-0.0209584	-0.0768428	0.938749	0.978761	NS	NS
ARGSYNBSUB.PWY	454	453	34	420	-0.137002	0.130085	0.292845	0.808451	-0.36674	0.155736	0.0190171	0.775938	beta_blockers	305	305	23	282	-0.0799714	0.129755	0.538152	0.989025	-0.0582316	0.152357	0.702619	0.981527	beta_blockers	1124	1124	61	1063	0.0992115	0.0743774	0.182512	0.471162	0.0986374	0.0889487	0.267711	0.912119	beta_blockers	59.0946	59.3951	180.766	0.0578067	0.0170026	0.294128	0.76866	0.925886	NS	NS
PWY.2723	454	184	34	420	-0.661178	0.442541	0.135882	0.672575	-0.235307	0.550172	0.669104	0.940602	beta_blockers	305	93	23	282	0.341825	0.369472	0.35563	0.989025	0.374939	0.437366	0.392082	0.981527	beta_blockers	1124	346	61	1063	0.371959	0.277965	0.181119	0.471162	0.269152	0.333998	0.420508	0.912119	beta_blockers	5.10615	7.32548	12.9426	0.19852	0.155357	0.782579	0.433874	0.735099	NS	NS
PWY.6305	454	452	34	420	-0.167554	0.118236	0.157166	0.681044	-0.00771718	0.143317	0.957084	0.9873	beta_blockers	305	305	23	282	0.11498	0.0889358	0.197077	0.989025	0.197264	0.105868	0.0635428	0.981527	beta_blockers	1124	1124	61	1063	0.0594628	0.044603	0.182754	0.471162	0.0574936	0.0529774	0.278056	0.912119	beta_blockers	71.5326	126.429	502.656	0.0377798	0.0463029	1.2256	0.22035	0.585948	NS	NS
PWY.6897	454	453	34	420	-0.0492321	0.102629	0.631679	0.90821	0.0556681	0.128291	0.664589	0.939285	beta_blockers	305	303	23	282	0.0987278	0.191111	0.605835	0.989025	0.180419	0.217513	0.407628	0.981527	beta_blockers	1124	1117	61	1063	-0.131368	0.100268	0.190414	0.472455	-0.140726	0.120703	0.243923	0.912119	beta_blockers	94.9422	27.3796	99.4665	0.0671476	-0.0678023	-1.00975	0.312615	0.64939	NS	NS
PWY.7209	454	322	34	420	-0.544818	0.540069	0.313631	0.808451	-0.191492	0.660279	0.771955	0.971223	beta_blockers	305	240	23	282	-0.448762	0.561939	0.425161	0.989025	-0.902651	0.650058	0.166134	0.981527	beta_blockers	1124	965	61	1063	-0.418145	0.315926	0.185921	0.472455	-0.340185	0.376791	0.366808	0.912119	beta_blockers	3.42848	3.16681	10.0191	0.245334	-0.450121	-1.83473	0.0665461	0.346912	NS	NS
ORNARGDEG.PWY	454	90	34	420	-0.268107	0.346143	0.439021	0.82271	-0.10275	0.421312	0.807449	0.971223	beta_blockers	305	35	23	282	0.300408	0.245439	0.221934	0.989025	0.297062	0.292571	0.310869	0.981527	beta_blockers	1124	139	61	1063	0.237291	0.184263	0.198089	0.477148	0.227159	0.222952	0.308493	0.912119	beta_blockers	8.3462	16.6002	29.4525	0.135583	0.17901	1.3203	0.186735	0.55017	NS	NS
PWY.5367	454	400	34	420	-0.406914	0.509586	0.425002	0.820369	-0.683182	0.628319	0.277556	0.874238	beta_blockers	305	296	23	282	-0.0122598	0.214363	0.954432	0.989025	-0.106389	0.251048	0.672091	0.981527	beta_blockers	1124	1107	61	1063	-0.148341	0.12299	0.22803	0.526223	-0.138918	0.146772	0.344118	0.912119	beta_blockers	3.85092	21.7622	66.1092	0.104415	-0.126911	-1.21544	0.224197	0.585948	NS	NS
PWY.7371	454	163	34	420	-0.215456	0.432309	0.618464	0.90821	0.0215573	0.51555	0.966668	0.9908	beta_blockers	305	135	23	282	0.202458	0.427838	0.636408	0.989025	0.270271	0.524534	0.606803	0.981527	beta_blockers	1124	482	61	1063	-0.33998	0.281821	0.227931	0.526223	-0.395965	0.342121	0.247374	0.912119	beta_blockers	5.35072	5.46312	12.5908	0.206704	-0.184895	-0.894492	0.371059	0.686027	NS	NS
TRPSYN.PWY	454	454	34	420	-0.0803225	0.0735456	0.275388	0.808451	-0.167369	0.0902085	0.0643109	0.874238	beta_blockers	305	305	23	282	-0.0670299	0.0843896	0.427664	0.989025	0.0202474	0.0991407	0.838334	0.981527	beta_blockers	1124	1124	61	1063	0.0458502	0.0384968	0.233903	0.533171	0.0457237	0.0466502	0.327239	0.912119	beta_blockers	184.878	140.418	674.762	0.0316219	0.00667547	0.211103	0.832807	0.94524	NS	NS
PWY0.162	454	453	34	420	-0.151084	0.0732795	0.0398324	0.540736	-0.171795	0.0915017	0.0611975	0.874238	beta_blockers	305	305	23	282	-0.0207341	0.0810614	0.798297	0.989025	0.0265213	0.0974323	0.785682	0.981527	beta_blockers	1124	1124	61	1063	0.0472306	0.0399014	0.236792	0.5336	0.0644638	0.0482448	0.181774	0.912119	beta_blockers	186.224	152.185	628.092	0.0321661	-0.00168196	-0.0522898	0.958298	0.979867	NS	NS
PWY.5667	454	454	34	420	0.00022265	0.0406748	0.995635	0.996932	0.0482113	0.0487149	0.322954	0.874238	beta_blockers	305	305	23	282	0.0134927	0.0442215	0.760493	0.989025	0.0394979	0.0524086	0.451737	0.981527	beta_blockers	1124	1124	61	1063	-0.0250821	0.0216294	0.24645	0.534857	-0.0212926	0.0257193	0.407922	0.912119	beta_blockers	604.434	511.368	2137.53	0.0175322	-0.0143174	-0.816638	0.414135	0.720916	NS	NS
PWY0.1319	454	454	34	420	0.000156325	0.040634	0.996932	0.996932	0.0480587	0.048666	0.324001	0.874238	beta_blockers	305	305	23	282	0.0134964	0.0442204	0.760423	0.989025	0.0394953	0.0524078	0.451759	0.981527	beta_blockers	1124	1124	61	1063	-0.0250748	0.0216294	0.246588	0.534857	-0.0212918	0.0257194	0.407941	0.912119	beta_blockers	605.65	511.393	2137.53	0.0175288	-0.0143187	-0.816867	0.414004	0.720916	NS	NS
PWY.7663	454	454	34	420	0.173678	0.0976406	0.0759898	0.586712	0.124239	0.120288	0.302321	0.874238	beta_blockers	305	303	23	282	0.12753	0.171651	0.458098	0.989025	0.00199374	0.205735	0.992275	0.995406	beta_blockers	1124	1124	61	1063	0.108535	0.0924369	0.240586	0.534857	0.095904	0.110854	0.387155	0.912119	beta_blockers	104.891	33.9396	117.033	0.0625166	0.13776	2.20357	0.0275545	0.247368	NS	NS
PWY.6891	454	195	34	420	-0.353403	0.491285	0.472313	0.84334	-0.66313	0.605548	0.274141	0.874238	beta_blockers	305	104	23	282	0.0767134	0.448111	0.864188	0.989025	0.2773	0.532853	0.603216	0.981527	beta_blockers	1124	347	61	1063	0.342465	0.303153	0.258855	0.55111	0.392821	0.36224	0.278421	0.912119	beta_blockers	4.14317	4.98	10.8812	0.223582	0.132184	0.591208	0.554381	0.827667	NS	NS
PWY.7013	454	117	34	420	-0.521536	0.432436	0.228452	0.77394	-0.718186	0.526283	0.173139	0.874238	beta_blockers	305	66	23	282	0.293966	0.337413	0.384335	0.989025	0.45373	0.406614	0.265503	0.981527	beta_blockers	1124	221	61	1063	0.258131	0.231036	0.26412	0.557519	-0.223168	0.279273	0.42441	0.912119	beta_blockers	5.34758	8.78366	18.7344	0.174433	0.140848	0.807461	0.419401	0.720916	NS	NS
PWY.7234	454	454	34	420	-0.105284	0.12942	0.41637	0.820369	-0.324508	0.159868	0.0430416	0.874238	beta_blockers	305	305	23	282	-0.195588	0.134327	0.146436	0.989025	-0.270511	0.153323	0.078842	0.981527	beta_blockers	1124	1124	61	1063	-0.0744087	0.0706983	0.292807	0.580414	-0.0693144	0.0851185	0.415638	0.912119	beta_blockers	59.7032	55.4207	200.07	0.0563263	-0.101564	-1.80314	0.0713663	0.361363	NS	NS
PWY0.1261	454	384	34	420	-0.797344	0.487436	0.102602	0.625077	-0.61766	0.595558	0.300315	0.874238	beta_blockers	305	208	23	282	0.363227	0.611312	0.552845	0.989025	0.0156763	0.710953	0.982425	0.990129	beta_blockers	1124	779	61	1063	-0.425764	0.406464	0.295104	0.580414	-0.481468	0.492524	0.328516	0.912119	beta_blockers	4.20886	2.67593	6.05279	0.278018	-0.383457	-1.37925	0.167818	0.523198	NS	NS
PWY.6895	454	195	34	420	-0.256432	0.593102	0.665695	0.917868	-0.662	0.73366	0.367431	0.874238	beta_blockers	305	104	23	282	-0.0506781	0.575444	0.929882	0.989025	0.184681	0.683573	0.78724	0.981527	beta_blockers	1124	347	61	1063	0.39602	0.380601	0.298327	0.582531	0.470607	0.455754	0.302028	0.912119	beta_blockers	2.84276	3.01991	6.90337	0.27988	0.145061	0.518297	0.604251	0.839091	NS	NS
GOLPDLCAT.PWY	454	447	34	420	0.0186848	0.142312	0.895604	0.980265	0.177519	0.177129	0.316873	0.874238	beta_blockers	305	304	23	282	0.198138	0.121752	0.104723	0.989025	0.200086	0.142469	0.161383	0.981527	beta_blockers	1124	1120	61	1063	0.0699113	0.0718878	0.331012	0.621696	0.0895969	0.0866206	0.301203	0.912119	beta_blockers	49.3764	67.4599	193.504	0.0567651	0.0896342	1.57904	0.114327	0.424222	NS	NS
PWY.5189	454	435	34	420	-0.309986	0.151145	0.0409136	0.540736	-0.291566	0.186506	0.118844	0.874238	beta_blockers	305	301	23	282	-0.0962362	0.125775	0.444806	0.989025	0.096495	0.141491	0.495863	0.981527	beta_blockers	1124	1120	61	1063	0.0662289	0.0706154	0.348512	0.631211	0.0741825	0.0857139	0.386981	0.912119	beta_blockers	43.7735	63.2135	200.54	0.0570241	-0.020717	-0.363303	0.716379	0.896884	NS	NS
PWY.7282	454	436	34	420	0.151244	0.17119	0.377485	0.814376	0.261217	0.206194	0.205999	0.874238	beta_blockers	305	288	23	282	-0.0400257	0.424584	0.924958	0.989025	0.153699	0.484755	0.751444	0.981527	beta_blockers	1124	1080	61	1063	0.110556	0.131234	0.399734	0.698339	0.167353	0.159025	0.292878	0.912119	beta_blockers	34.1227	5.54718	58.064	0.101153	0.116215	1.14891	0.250594	0.585948	NS	NS
PWY.4242	454	454	34	420	0.223601	0.104354	0.0326954	0.540736	0.159523	0.129112	0.217374	0.874238	beta_blockers	305	304	23	282	0.0518128	0.112818	0.646391	0.989025	0.058516	0.134402	0.663653	0.981527	beta_blockers	1124	1123	61	1063	0.045545	0.055355	0.41081	0.702421	0.0556596	0.0669776	0.40615	0.912119	beta_blockers	91.829	78.5671	326.352	0.0448675	0.0794519	1.77081	0.0765919	0.373718	NS	NS
RUMP.PWY	454	173	34	420	0.0715551	0.45798	0.875915	0.980265	-0.179991	0.568655	0.751774	0.971223	beta_blockers	305	200	23	282	-0.150257	0.487438	0.758102	0.989025	-0.0681986	0.586235	0.907477	0.981527	beta_blockers	1124	835	61	1063	0.255148	0.309173	0.409401	0.702421	0.300205	0.374377	0.4228	0.912119	beta_blockers	4.76767	4.20882	10.4616	0.226816	0.122337	0.539367	0.589634	0.839091	NS	NS
CITRULBIO.PWY	454	423	34	420	-0.114883	0.346662	0.740502	0.947667	0.344841	0.405527	0.395641	0.874238	beta_blockers	305	293	23	282	0.0341694	0.185447	0.853944	0.989025	0.204203	0.21341	0.339555	0.981527	beta_blockers	1124	1096	61	1063	-0.0857639	0.108267	0.428446	0.721363	-0.143081	0.129806	0.270596	0.912119	beta_blockers	8.32124	29.0777	85.3111	0.0902734	-0.0593188	-0.657102	0.511116	0.795102	NS	NS
PWY.7187	454	454	34	420	0.000426162	0.0531162	0.993602	0.996932	-0.0585161	0.0648691	0.367575	0.874238	beta_blockers	305	305	23	282	-0.0866518	0.0680107	0.203631	0.989025	-0.00822472	0.0821464	0.920324	0.981527	beta_blockers	1124	1124	61	1063	0.0236458	0.0315822	0.454192	0.741996	0.0340123	0.0383429	0.375248	0.912119	beta_blockers	354.442	216.195	1002.57	0.025212	0.00325705	0.129187	0.89721	0.963895	NS	NS
PWY.6969	454	432	34	420	-0.251247	0.168403	0.136484	0.672575	-0.0397174	0.209507	0.849746	0.971223	beta_blockers	305	295	23	282	0.0294028	0.213875	0.89075	0.989025	0.136219	0.255659	0.594627	0.981527	beta_blockers	1124	1101	61	1063	-0.0828099	0.113605	0.466204	0.751691	-0.13592	0.138868	0.327917	0.912119	beta_blockers	35.2615	21.8616	77.4821	0.0861924	-0.108709	-1.26124	0.207222	0.585948	NS	NS
P42.PWY	454	445	34	420	-0.374404	0.158897	0.0189077	0.473286	-0.254903	0.195038	0.192006	0.874238	beta_blockers	305	299	23	282	-0.0939031	0.215614	0.663511	0.989025	0.160678	0.250701	0.522147	0.981527	beta_blockers	1124	1115	61	1063	0.0808449	0.11933	0.498237	0.759149	0.125275	0.144412	0.385873	0.912119	beta_blockers	39.6066	21.5103	70.2265	0.0872561	-0.0850539	-0.974762	0.329679	0.64939	NS	NS
HSERMETANA.PWY	454	447	34	420	-0.0184265	0.140066	0.895398	0.980265	-0.148943	0.163532	0.362981	0.874238	beta_blockers	305	305	23	282	-0.10296	0.0984493	0.296522	0.989025	-0.0107961	0.118362	0.927395	0.981527	beta_blockers	1124	1124	61	1063	0.0366022	0.0528163	0.488448	0.759149	0.0512933	0.0634304	0.418894	0.912119	beta_blockers	50.972	103.175	358.479	0.0441672	0.0030413	0.0688588	0.945102	0.979867	NS	NS
TCA	454	436	34	420	-0.359816	0.166762	0.0315273	0.540736	-0.157993	0.211799	0.456162	0.877918	beta_blockers	305	298	23	282	0.0242121	0.209159	0.907923	0.989025	0.0957577	0.246639	0.698152	0.981527	beta_blockers	1124	1106	61	1063	-0.0750121	0.111385	0.500804	0.759149	-0.127111	0.136514	0.352003	0.912119	beta_blockers	35.9588	22.8585	80.6023	0.0846912	-0.1322	-1.56096	0.118532	0.424222	NS	NS
PWY.4984	454	421	34	420	-0.150736	0.347533	0.664697	0.917868	0.255295	0.405082	0.528906	0.883139	beta_blockers	305	293	23	282	0.0304492	0.190293	0.872984	0.989025	0.207444	0.219729	0.346028	0.981527	beta_blockers	1124	1096	61	1063	-0.0780094	0.111169	0.483002	0.759149	-0.139161	0.133158	0.296229	0.912119	beta_blockers	8.27958	27.6156	80.9164	0.0925246	-0.0575234	-0.621709	0.534133	0.816607	NS	NS
PWY.5695	454	454	34	420	-0.0425741	0.0637751	0.504762	0.861743	0.0485829	0.0779011	0.533216	0.883139	beta_blockers	305	305	23	282	-0.0373899	0.0755222	0.620908	0.989025	0.0207098	0.0875223	0.813134	0.981527	beta_blockers	1124	1124	61	1063	-0.0238331	0.0362179	0.510643	0.759435	-0.0445761	0.0437589	0.308587	0.912119	beta_blockers	245.866	175.328	762.349	0.0290675	-0.0297346	-1.02295	0.306332	0.64939	NS	NS
PWY.5659	454	453	34	420	-0.0237263	0.096281	0.805469	0.962826	-0.075911	0.119378	0.525222	0.883139	beta_blockers	305	305	23	282	0.161316	0.0913226	0.0783527	0.989025	0.089038	0.111053	0.423417	0.981527	beta_blockers	1124	1124	61	1063	0.0315399	0.0480857	0.512017	0.759435	0.0841781	0.0581622	0.148105	0.912119	beta_blockers	107.875	119.907	432.483	0.0389172	0.0460783	1.18401	0.236409	0.585948	NS	NS
PWY.5154	454	454	34	420	-0.197008	0.136518	0.149714	0.672575	-0.158423	0.168104	0.346562	0.874238	beta_blockers	305	304	23	282	0.122093	0.148414	0.411378	0.989025	0.120757	0.172415	0.484318	0.981527	beta_blockers	1124	1122	61	1063	0.050452	0.0802183	0.529522	0.773196	0.0897788	0.0962402	0.351102	0.912119	beta_blockers	53.6565	45.3996	155.401	0.0626892	0.0110528	0.176311	0.86005	0.953031	NS	NS
POLYAMSYN.PWY	454	451	34	420	-0.262422	0.123571	0.0342661	0.540736	-0.197136	0.152492	0.196855	0.874238	beta_blockers	305	302	23	282	0.171808	0.132783	0.19673	0.989025	0.378887	0.154607	0.0149298	0.981527	beta_blockers	1124	1119	61	1063	0.0433505	0.0712859	0.543233	0.779421	0.0748622	0.0857472	0.38283	0.912119	beta_blockers	65.4891	56.7172	196.785	0.05599	0.00341512	0.0609951	0.951363	0.979867	NS	NS
PWY0.1298	454	453	34	420	-0.0254672	0.144576	0.860257	0.976009	0.0696111	0.175678	0.692141	0.940602	beta_blockers	305	304	23	282	0.102989	0.157001	0.512351	0.989025	0.0258646	0.185616	0.889285	0.981527	beta_blockers	1124	1124	61	1063	0.0558328	0.0907091	0.53834	0.779421	0.136278	0.109215	0.212379	0.912119	beta_blockers	47.8421	40.5689	121.534	0.0690156	0.0464185	0.67258	0.501214	0.789041	NS	NS
DTDPRHAMSYN.PWY	454	454	34	420	-0.0400366	0.0576341	0.487645	0.848548	0.0229185	0.0674815	0.734324	0.968942	beta_blockers	305	305	23	282	-0.0321021	0.0559713	0.566707	0.989025	-0.00138351	0.0685007	0.983901	0.990129	beta_blockers	1124	1124	61	1063	-0.0165762	0.026944	0.538541	0.779421	0.0330544	0.0323639	0.307327	0.912119	beta_blockers	301.051	319.205	1377.45	0.0223735	-0.0225925	-1.00979	0.312597	0.64939	NS	NS
P124.PWY	454	290	34	420	0.250044	0.501079	0.618023	0.90821	0.543658	0.618988	0.380311	0.874238	beta_blockers	305	195	23	282	-0.0585606	0.512622	0.909127	0.989025	-0.157521	0.624145	0.800944	0.981527	beta_blockers	1124	804	61	1063	-0.192616	0.332718	0.562763	0.79414	-0.370792	0.400267	0.354467	0.912119	beta_blockers	3.98279	3.80545	9.03333	0.243819	-0.0574821	-0.235758	0.813621	0.940842	NS	NS
PWY.5345	454	385	34	420	-0.0246284	0.45914	0.957246	0.996932	0.529764	0.564361	0.348457	0.874238	beta_blockers	305	253	23	282	-0.509443	0.516324	0.324604	0.989025	-0.895224	0.618508	0.148973	0.981527	beta_blockers	1124	1002	61	1063	-0.161956	0.298032	0.586951	0.794586	-0.409793	0.363443	0.25977	0.912119	beta_blockers	4.74362	3.75107	11.2584	0.225	-0.194964	-0.866507	0.386212	0.707417	NS	NS
PWY.5505	454	230	34	420	-1.3892	0.46372	0.00289289	0.192088	-1.34861	0.574282	0.0193468	0.775938	beta_blockers	305	159	23	282	0.165336	0.46186	0.720613	0.989025	0.0499744	0.555265	0.928355	0.981527	beta_blockers	1124	608	61	1063	-0.155731	0.316829	0.623147	0.816026	-0.456395	0.384393	0.235367	0.912119	beta_blockers	4.65038	4.6879	9.96211	0.227623	-0.374948	-1.64723	0.0995112	0.398382	NS	NS
PWY.6588	454	429	34	420	-0.45235	0.313614	0.149911	0.672575	0.473718	0.373828	0.205824	0.874238	beta_blockers	305	302	23	282	0.213225	0.143888	0.139451	0.989025	0.184923	0.167203	0.269766	0.981527	beta_blockers	1124	1115	61	1063	0.0370773	0.0750358	0.621315	0.816026	0.0857245	0.0888552	0.334885	0.912119	beta_blockers	10.1674	48.3001	177.608	0.065084	0.0520377	0.799546	0.423974	0.724859	NS	NS
PWY.5676	454	409	34	420	-0.341174	0.400627	0.394902	0.820263	-0.371007	0.481088	0.441057	0.874238	beta_blockers	305	266	23	282	0.0812891	0.456994	0.85894	0.989025	0.506112	0.532917	0.343133	0.981527	beta_blockers	1124	1033	61	1063	-0.128679	0.259192	0.619665	0.816026	-0.327179	0.31309	0.296258	0.912119	beta_blockers	6.23045	4.78827	14.8852	0.196479	-0.140977	-0.717514	0.473057	0.76751	NS	NS
PWY.241	454	353	34	420	-0.899397	0.462325	0.0523686	0.575552	-0.862987	0.56507	0.127502	0.874238	beta_blockers	305	281	23	282	0.387556	0.356756	0.278209	0.989025	0.197289	0.432638	0.648755	0.981527	beta_blockers	1124	1046	61	1063	-0.105418	0.223327	0.636994	0.819993	-0.346741	0.270319	0.19987	0.912119	beta_blockers	4.6785	7.85701	20.0501	0.175181	-0.100549	-0.573969	0.565989	0.833261	NS	NS
PWY.6168	454	454	34	420	0.127149	0.0972493	0.191757	0.727891	0.219651	0.119048	0.0657889	0.874238	beta_blockers	305	303	23	282	0.305503	0.144159	0.0349201	0.989025	0.278229	0.168731	0.10038	0.981527	beta_blockers	1124	1122	61	1063	0.0372915	0.0793798	0.638601	0.819993	0.0837671	0.0950082	0.378148	0.912119	beta_blockers	105.737	48.1187	158.701	0.0565634	0.108982	1.92672	0.0540149	0.330322	NS	NS
GLUCONEO.PWY	454	422	34	420	-0.473852	0.348577	0.174722	0.715003	-0.402083	0.423138	0.342569	0.874238	beta_blockers	305	297	23	282	0.367841	0.176374	0.0378912	0.989025	0.409184	0.211358	0.0539721	0.981527	beta_blockers	1124	1109	61	1063	0.0407442	0.0893957	0.648643	0.828337	-0.098478	0.106261	0.354266	0.912119	beta_blockers	8.23007	32.1464	125.132	0.0777303	0.0786868	1.01231	0.311392	0.64939	NS	NS
UDPNAGSYN.PWY	454	454	34	420	0.0286425	0.162101	0.859829	0.976009	-0.243701	0.193942	0.209653	0.874238	beta_blockers	305	305	23	282	-0.0972863	0.18837	0.605914	0.989025	-0.0683117	0.218147	0.754418	0.981527	beta_blockers	1124	1124	61	1063	0.0407343	0.0985629	0.679479	0.833802	0.094551	0.118892	0.426635	0.912119	beta_blockers	38.0567	28.1823	102.937	0.076883	0.0150221	0.195389	0.845089	0.946261	NS	NS
OANTIGEN.PWY	454	454	34	420	-0.0443486	0.108888	0.684001	0.917868	-0.16265	0.13126	0.216035	0.874238	beta_blockers	305	305	23	282	-0.16167	0.121617	0.184781	0.989025	-0.113411	0.147166	0.441636	0.981527	beta_blockers	1124	1124	61	1063	0.0275649	0.0707214	0.696784	0.845362	0.097797	0.0854376	0.252608	0.912119	beta_blockers	84.3405	67.61	199.939	0.0533085	-0.0260297	-0.488285	0.625348	0.84263	NS	NS
NAGLIPASYN.PWY	454	343	34	420	0.220302	0.450307	0.624927	0.90821	-0.00148539	0.555983	0.99787	0.998349	beta_blockers	305	177	23	282	-0.0373183	0.456568	0.934911	0.989025	-0.0450432	0.539871	0.93357	0.981527	beta_blockers	1124	638	61	1063	-0.0992395	0.314613	0.752491	0.872194	-0.360009	0.38056	0.344361	0.912119	beta_blockers	4.93154	4.79721	10.1029	0.224554	-0.00480078	-0.0213792	0.982943	0.990686	NS	NS
PWY.2942	454	454	34	420	0.00034695	0.0336324	0.991774	0.996932	0.00470818	0.0407498	0.908077	0.982206	beta_blockers	305	305	23	282	0.0019206	0.0339172	0.954883	0.989025	-0.00277477	0.0409768	0.946066	0.981527	beta_blockers	1124	1124	61	1063	-0.00461835	0.0163261	0.777321	0.885069	-0.0158754	0.0196469	0.41925	0.912119	beta_blockers	884.065	869.283	3751.75	0.0134778	-0.00278844	-0.206892	0.836094	0.94524	NS	NS
P23.PWY	454	193	34	420	-0.272762	0.446644	0.541719	0.869924	-0.0495524	0.548998	0.928126	0.984623	beta_blockers	305	124	23	282	-0.00268103	0.446716	0.995215	0.997922	-0.0750383	0.521759	0.885754	0.981527	beta_blockers	1124	495	61	1063	0.0737233	0.31747	0.816408	0.90712	-0.36721	0.380835	0.33515	0.912119	beta_blockers	5.01276	5.01114	9.92192	0.22391	-0.0325507	-0.145374	0.884416	0.963165	NS	NS
PWY.821	454	287	34	420	0.0189902	0.501977	0.96984	0.996932	0.175605	0.617243	0.776176	0.971223	beta_blockers	305	207	23	282	-0.628958	0.512386	0.220601	0.989025	-1.10775	0.621921	0.0760345	0.981527	beta_blockers	1124	837	61	1063	-0.0729506	0.332028	0.826135	0.909176	-0.455006	0.404375	0.260753	0.912119	beta_blockers	3.96855	3.80895	9.07092	0.243624	-0.176992	-0.726496	0.467535	0.766371	NS	NS
PWY.6630	454	293	34	420	0.535953	0.601339	0.373275	0.814376	0.0665176	0.732638	0.927704	0.984623	beta_blockers	305	196	23	282	-1.06242	0.613442	0.0843251	0.989025	-0.710467	0.708542	0.316915	0.981527	beta_blockers	1124	635	61	1063	0.0781526	0.40702	0.847768	0.923043	-0.427154	0.487502	0.381112	0.912119	beta_blockers	2.76542	2.65737	6.03626	0.29541	-0.0758678	-0.256822	0.797316	0.937973	NS	NS
PWY.6549	454	323	34	420	-0.541598	0.508272	0.287206	0.808451	0.493392	0.624158	0.429712	0.874238	beta_blockers	305	236	23	282	-0.155901	0.495858	0.753431	0.989025	0.258244	0.596612	0.665476	0.981527	beta_blockers	1124	892	61	1063	-0.045055	0.336285	0.893443	0.942127	-0.423485	0.406257	0.297458	0.912119	beta_blockers	3.87086	4.06711	8.84272	0.244115	-0.18646	-0.763819	0.444975	0.74483	NS	NS
PWY.5104	454	440	34	420	-0.204446	0.20171	0.311367	0.808451	0.0291597	0.232598	0.9003	0.980464	beta_blockers	305	305	23	282	-0.146157	0.158917	0.358474	0.989025	-0.036709	0.187123	0.844625	0.981527	beta_blockers	1124	1123	61	1063	-0.003883	0.0907077	0.965862	0.985639	0.100484	0.10883	0.356051	0.912119	beta_blockers	24.5779	39.597	121.538	0.0733803	-0.0607614	-0.828034	0.407651	0.720183	NS	NS
PWY.5837	454	305	34	420	-0.169563	0.475677	0.721662	0.941104	-0.453339	0.568574	0.425738	0.874238	beta_blockers	305	173	23	282	-0.184355	0.467834	0.693818	0.989025	-0.0685862	0.563062	0.903143	0.981527	beta_blockers	1124	656	61	1063	0.764769	0.312532	0.0145581	0.269305	0.280853	0.37645	0.455797	0.916462	beta_blockers	4.41953	4.56895	10.2379	0.228061	0.324446	1.42263	0.154844	0.502454	NS	NS
NAD.BIOSYNTHESIS.II	454	427	34	420	0.211458	0.360508	0.557804	0.881713	-0.0852922	0.421184	0.839625	0.971223	beta_blockers	305	289	23	282	-1.05345	0.374931	0.00528649	0.989025	-1.0903	0.417229	0.00948488	0.981527	beta_blockers	1124	1081	61	1063	0.363399	0.215259	0.0916523	0.409365	0.192649	0.258553	0.456371	0.916462	beta_blockers	7.69431	7.11374	21.5814	0.165772	0.0542935	0.327518	0.743276	0.914979	NS	NS
DAPLYSINESYN.PWY	454	452	34	420	-0.224422	0.126998	0.077913	0.587889	-0.191832	0.155248	0.217335	0.874238	beta_blockers	305	302	23	282	-0.130964	0.169748	0.441018	0.989025	-0.0416669	0.193164	0.829385	0.981527	beta_blockers	1124	1118	61	1063	-0.133064	0.0906446	0.142397	0.44095	-0.0809863	0.108892	0.457205	0.916462	beta_blockers	62.0026	34.7051	121.707	0.0676642	-0.158664	-2.34488	0.0190332	0.242103	NS	NS
HEXITOLDEGSUPER.PWY	454	453	34	420	0.154873	0.124615	0.21461	0.752131	0.0797978	0.154435	0.605652	0.925209	beta_blockers	305	301	23	282	0.226634	0.172968	0.191135	0.989025	0.315401	0.204702	0.124595	0.981527	beta_blockers	1124	1121	61	1063	0.129327	0.0853357	0.129931	0.44095	0.0758409	0.103221	0.46266	0.916462	beta_blockers	64.3964	33.4249	137.322	0.065213	0.150155	2.30253	0.0213054	0.247368	NS	NS
PWY0.41	454	98	34	420	-0.211257	0.304569	0.488284	0.848548	-0.0366386	0.368084	0.920761	0.984623	beta_blockers	305	61	23	282	0.107337	0.269914	0.691162	0.989025	0.324174	0.311889	0.299589	0.981527	beta_blockers	1124	211	61	1063	0.285599	0.204628	0.163081	0.459973	0.178471	0.24521	0.466877	0.916462	beta_blockers	10.7803	13.7262	23.8821	0.143757	0.12434	0.86493	0.387077	0.707417	NS	NS
PWY.6690	454	128	34	420	-0.282755	0.351001	0.420929	0.820369	-0.118641	0.42838	0.78196	0.971223	beta_blockers	305	54	23	282	0.0313308	0.255187	0.902367	0.989025	0.0922375	0.309295	0.765771	0.981527	beta_blockers	1124	178	61	1063	0.179882	0.142095	0.205815	0.488625	0.125731	0.17	0.459715	0.916462	beta_blockers	8.11676	15.3561	49.5268	0.117041	0.0971926	0.830412	0.406306	0.720183	NS	NS
PWY.6606	454	443	34	420	-0.180106	0.133723	0.178751	0.715003	-0.134515	0.165962	0.418149	0.874238	beta_blockers	305	303	23	282	0.197765	0.107928	0.0679206	0.989025	0.336381	0.12532	0.00774542	0.981527	beta_blockers	1124	1122	61	1063	0.0670659	0.0605915	0.268599	0.557519	0.0536042	0.0731138	0.463622	0.916462	beta_blockers	55.9226	85.8482	272.38	0.0491383	0.0607827	1.23697	0.216098	0.585948	NS	NS
GLUCUROCAT.PWY	454	453	34	420	0.0625078	0.130627	0.632521	0.90821	0.19153	0.160157	0.232465	0.874238	beta_blockers	305	305	23	282	-0.0813288	0.117622	0.489833	0.989025	0.0414303	0.138224	0.76462	0.981527	beta_blockers	1124	1122	61	1063	-0.0594219	0.0582048	0.307518	0.59187	-0.0528262	0.0706656	0.454895	0.916462	beta_blockers	58.6049	72.281	295.177	0.0484466	-0.046367	-0.957075	0.338529	0.652193	NS	NS
PWY.7003	454	423	34	420	-0.623132	0.338834	0.0665852	0.57889	0.369012	0.401167	0.358211	0.874238	beta_blockers	305	296	23	282	0.293629	0.175125	0.0946935	0.989025	0.26006	0.202534	0.200305	0.981527	beta_blockers	1124	1105	61	1063	0.0834353	0.0860541	0.332478	0.621696	0.0757415	0.103682	0.465237	0.916462	beta_blockers	8.71014	32.6066	135.038	0.0753019	0.087401	1.16067	0.245774	0.585948	NS	NS
PWY.5656	454	84	34	420	-0.415165	0.287526	0.149478	0.672575	-0.502569	0.35071	0.152645	0.874238	beta_blockers	305	41	23	282	0.138233	0.24492	0.572906	0.989025	0.254145	0.288041	0.378407	0.981527	beta_blockers	1124	175	61	1063	0.159312	0.170402	0.350035	0.631211	0.153828	0.20627	0.455976	0.916462	beta_blockers	12.0961	16.6706	34.4389	0.125783	0.0438105	0.348302	0.727613	0.905874	NS	NS
FERMENTATION.PWY	454	420	34	420	-0.129689	0.449012	0.772847	0.951131	-0.0387957	0.55633	0.94444	0.987299	beta_blockers	305	294	23	282	0.0779966	0.277309	0.778716	0.989025	0.038479	0.338804	0.909669	0.981527	beta_blockers	1124	1084	61	1063	-0.0834442	0.129203	0.518526	0.762958	-0.12277	0.156355	0.43252	0.916462	beta_blockers	4.96002	13.0039	59.9039	0.113324	-0.0594294	-0.524421	0.599986	0.839091	NS	NS
PWY.6892	454	341	34	420	-0.131302	0.468904	0.779595	0.951131	-0.0870446	0.581978	0.881182	0.979291	beta_blockers	305	221	23	282	0.476695	0.466911	0.308104	0.989025	0.0769878	0.569515	0.892571	0.981527	beta_blockers	1124	870	61	1063	0.0914981	0.296659	0.757814	0.874401	0.279773	0.361395	0.439014	0.916462	beta_blockers	4.54813	4.58703	11.3628	0.220874	0.128262	0.580702	0.561442	0.830411	NS	NS
ARG.POLYAMINE.SYN	454	440	34	420	-0.137705	0.142744	0.335246	0.808451	-0.157341	0.177088	0.374836	0.874238	beta_blockers	305	298	23	282	0.0244456	0.141218	0.862691	0.989025	0.123589	0.171816	0.472613	0.981527	beta_blockers	1124	1111	61	1063	0.00582796	0.0688906	0.932597	0.970842	0.0630407	0.0828056	0.446644	0.916462	beta_blockers	49.0779	50.144	210.708	0.0568026	-0.0138885	-0.244505	0.80684	0.940842	NS	NS
P122.PWY	454	158	34	420	0.919784	0.45175	0.0423468	0.540736	0.551769	0.558164	0.323489	0.874238	beta_blockers	305	83	23	282	-0.184843	0.391935	0.637546	0.989025	-0.362795	0.471083	0.441912	0.981527	beta_blockers	1124	328	61	1063	0.183646	0.271269	0.498554	0.759149	-0.234658	0.32833	0.474948	0.926586	beta_blockers	4.90009	6.50987	13.5894	0.200003	0.23198	1.15989	0.246095	0.585948	NS	NS
PWY.841	454	454	34	420	0.0660304	0.0587731	0.261856	0.808451	0.017032	0.0719909	0.813102	0.971223	beta_blockers	305	305	23	282	0.0714813	0.0907093	0.431309	0.989025	0.136952	0.10653	0.199723	0.981527	beta_blockers	1124	1123	61	1063	0.0524157	0.0411835	0.203379	0.48634	0.0351184	0.0500369	0.482926	0.932567	beta_blockers	289.497	121.534	589.595	0.0316129	0.0586703	1.8559	0.0634681	0.338466	NS	NS
PWY0.1241	454	246	34	420	0.0673236	0.44292	0.879257	0.980265	0.0792289	0.536773	0.882731	0.979291	beta_blockers	305	133	23	282	0.0326819	0.391342	0.9335	0.989025	-0.202588	0.46433	0.662975	0.981527	beta_blockers	1124	496	61	1063	0.158039	0.27324	0.563117	0.79414	-0.228672	0.326525	0.483879	0.932567	beta_blockers	5.0974	6.52959	13.3941	0.199916	0.106844	0.534448	0.593032	0.839091	NS	NS
P4.PWY	454	448	34	420	-0.149149	0.104289	0.153412	0.679103	-0.191786	0.128979	0.137848	0.874238	beta_blockers	305	302	23	282	-0.118988	0.138446	0.390789	0.989025	-0.0374162	0.159652	0.81489	0.981527	beta_blockers	1124	1118	61	1063	-0.107084	0.0727792	0.14148	0.44095	-0.0604727	0.0873496	0.488897	0.936562	beta_blockers	91.9434	52.1725	188.793	0.0548072	-0.120567	-2.19985	0.0278178	0.247368	NS	NS
METHGLYUT.PWY	454	179	34	420	-0.2108	0.414762	0.611539	0.90821	-0.0601016	0.509281	0.906117	0.982206	beta_blockers	305	76	23	282	0.341145	0.294519	0.24768	0.989025	0.356927	0.341897	0.297478	0.981527	beta_blockers	1124	277	61	1063	0.551284	0.229318	0.0163783	0.269305	0.178669	0.272572	0.51229	0.959037	beta_blockers	5.81303	11.5285	19.0162	0.165845	0.362807	2.18763	0.0286968	0.247368	NS	NS
PWY.7208	454	454	34	420	-0.0159412	0.0722427	0.825459	0.963116	-0.0494427	0.0894185	0.58062	0.919595	beta_blockers	305	305	23	282	0.0950678	0.0790885	0.230301	0.989025	0.118203	0.0952947	0.215931	0.981527	beta_blockers	1124	1124	61	1063	0.065245	0.0419297	0.119978	0.43992	0.0335046	0.0508289	0.509931	0.959037	beta_blockers	191.607	159.872	568.795	0.0329641	0.0535224	1.62366	0.104449	0.410059	NS	NS
PWY.7198	454	298	34	420	1.39884	0.518022	0.00719521	0.328659	1.23867	0.642056	0.0544155	0.874238	beta_blockers	305	196	23	282	0.0361997	0.503077	0.942685	0.989025	0.25219	0.586708	0.667664	0.981527	beta_blockers	1124	711	61	1063	0.155678	0.327825	0.634964	0.819993	0.264159	0.396449	0.505355	0.959037	beta_blockers	3.72652	3.95122	9.305	0.242659	0.400666	1.65115	0.0987079	0.398382	NS	NS
PWY.7211	454	446	34	420	-0.0371216	0.105849	0.725985	0.941512	0.0331372	0.128696	0.796943	0.971223	beta_blockers	305	304	23	282	0.1424	0.14735	0.334637	0.989025	0.175699	0.17263	0.309732	0.981527	beta_blockers	1124	1120	61	1063	-0.00824367	0.0616165	0.893593	0.942127	0.0484632	0.0740041	0.512693	0.959037	beta_blockers	89.2541	46.0573	263.394	0.0500811	0.00269369	0.0537865	0.957105	0.979867	NS	NS
PWY.7210	454	298	34	420	1.42062	0.539019	0.00869791	0.328659	1.25904	0.668282	0.0602961	0.874238	beta_blockers	305	196	23	282	0.0404473	0.527459	0.938927	0.989025	0.261486	0.615688	0.671397	0.981527	beta_blockers	1124	711	61	1063	0.148849	0.344332	0.665619	0.828337	0.269238	0.416542	0.518181	0.963635	beta_blockers	3.44185	3.59436	8.43424	0.254243	0.406605	1.59928	0.109759	0.420521	NS	NS
PWY.6163	454	454	34	420	0.0199087	0.031345	0.525674	0.868278	0.0598097	0.0386218	0.1223	0.874238	beta_blockers	305	305	23	282	-0.00243033	0.0328825	0.941134	0.989025	-0.012988	0.0381022	0.733481	0.981527	beta_blockers	1124	1124	61	1063	-0.0235851	0.0161823	0.14527	0.44095	-0.0123699	0.019448	0.524881	0.9667	beta_blockers	1017.8	924.848	3818.74	0.0131746	-0.0125057	-0.94923	0.342504	0.652193	NS	NS
PWY.7409	454	165	34	420	-0.780216	0.431565	0.0713117	0.57889	-0.466019	0.536876	0.385908	0.874238	beta_blockers	305	78	23	282	0.096975	0.341839	0.776849	0.989025	0.180877	0.406573	0.656773	0.981527	beta_blockers	1124	281	61	1063	0.328212	0.241538	0.174472	0.470436	0.183235	0.2888	0.525909	0.9667	beta_blockers	5.36917	8.55772	17.1407	0.17941	0.0729554	0.406641	0.684272	0.884546	NS	NS
PWY.5863	454	294	34	420	-0.0358457	0.464172	0.93848	0.996932	0.109582	0.561635	0.845405	0.971223	beta_blockers	305	171	23	282	-0.194216	0.462562	0.674883	0.989025	-0.136687	0.556367	0.806122	0.981527	beta_blockers	1124	652	61	1063	0.711031	0.312694	0.0231619	0.28309	0.226348	0.376998	0.54837	0.974199	beta_blockers	4.64133	4.67369	10.2273	0.22621	0.31715	1.40201	0.160911	0.511697	NS	NS
FUC.RHAMCAT.PWY	454	253	34	420	-0.286731	0.536558	0.593344	0.901088	0.319849	0.661499	0.628992	0.927549	beta_blockers	305	155	23	282	-0.343814	0.5464	0.529678	0.989025	-0.485101	0.663952	0.465656	0.981527	beta_blockers	1124	541	61	1063	0.570809	0.371807	0.125011	0.44095	0.26854	0.44702	0.548144	0.974199	beta_blockers	3.47349	3.34949	7.23379	0.266721	0.140968	0.528522	0.597137	0.839091	NS	NS
PWY0.166	454	454	34	420	0.0512717	0.0642996	0.42566	0.820369	-0.0160678	0.079586	0.840105	0.971223	beta_blockers	305	305	23	282	0.013953	0.093894	0.881967	0.989025	0.0943119	0.111418	0.39806	0.981527	beta_blockers	1124	1123	61	1063	0.0541749	0.0442087	0.220672	0.516465	0.0322885	0.0536391	0.547329	0.974199	beta_blockers	241.87	113.429	511.664	0.0339625	0.0481025	1.41634	0.156675	0.50326	NS	NS
UBISYN.PWY	454	150	34	420	-0.228456	0.412851	0.580298	0.896435	-0.371667	0.507262	0.464179	0.881098	beta_blockers	305	76	23	282	0.416044	0.31934	0.193657	0.989025	0.345902	0.372025	0.353349	0.981527	beta_blockers	1124	243	61	1063	0.221162	0.238495	0.35396	0.63482	0.17613	0.286601	0.538984	0.974199	beta_blockers	5.86696	9.80606	17.5809	0.173412	0.199304	1.14931	0.250429	0.585948	NS	NS
GLUDEG.I.PWY	454	344	34	420	-1.55501	0.422297	0.00026005	0.0285902	-1.24557	0.531167	0.0195204	0.775938	beta_blockers	305	244	23	282	-0.257229	0.420578	0.541263	0.989025	-0.257612	0.506385	0.611369	0.981527	beta_blockers	1124	956	61	1063	0.114798	0.259582	0.658402	0.828337	0.190899	0.313957	0.543288	0.974199	beta_blockers	5.60743	5.65337	14.8405	0.195735	-0.324511	-1.65791	0.0973361	0.398382	NS	NS
PWY.7117	454	384	34	420	-0.387938	0.6101	0.5252	0.868278	-0.4713	0.748419	0.529235	0.883139	beta_blockers	305	286	23	282	-0.191682	0.499173	0.701253	0.989025	-0.540037	0.604495	0.372473	0.981527	beta_blockers	1124	1054	61	1063	0.0261023	0.305645	0.931958	0.970842	-0.22377	0.370159	0.545622	0.974199	beta_blockers	2.68657	4.01327	10.7045	0.239702	-0.0880288	-0.367243	0.713438	0.896732	NS	NS
PWY.1042	454	454	34	420	-0.0292982	0.0532034	0.582135	0.896435	0.0547114	0.0625047	0.381938	0.874238	beta_blockers	305	305	23	282	0.0642643	0.0528856	0.225278	0.989025	0.0639551	0.0638126	0.317159	0.981527	beta_blockers	1124	1124	61	1063	0.00721108	0.026476	0.785394	0.885069	0.0185345	0.0313269	0.554212	0.979107	beta_blockers	353.282	357.54	1426.58	0.02163	0.0107204	0.495624	0.62016	0.84263	NS	NS
PYRIDNUCSYN.PWY	454	453	34	420	-0.218169	0.0596264	0.000285034	0.0285902	-0.23437	0.0717797	0.00119212	0.379095	beta_blockers	305	305	23	282	-0.0229666	0.0607254	0.705548	0.989025	0.0178591	0.072542	0.805727	0.981527	beta_blockers	1124	1124	61	1063	-0.0439196	0.0281394	0.118859	0.43992	-0.0193365	0.0337461	0.566765	0.984182	beta_blockers	281.27	271.181	1262.9	0.0234703	-0.0677876	-2.88823	0.00387421	0.112	NS	NS
PWY.6317	454	454	34	420	0.0680535	0.0443788	0.12589	0.672575	0.117846	0.0533893	0.0278723	0.805762	beta_blockers	305	305	23	282	0.00940688	0.0492849	0.848761	0.989025	0.0153049	0.0593587	0.796736	0.981527	beta_blockers	1124	1124	61	1063	0.0199201	0.0254783	0.43447	0.727793	0.0174547	0.0304543	0.566668	0.984182	beta_blockers	507.749	411.691	1540.5	0.0201622	0.0280958	1.39349	0.163473	0.514697	NS	NS
GALACT.GLUCUROCAT.PWY	454	453	34	420	0.106697	0.148431	0.472632	0.84334	0.3056	0.181035	0.0921953	0.874238	beta_blockers	305	303	23	282	0.0172371	0.130029	0.89463	0.989025	0.101741	0.15183	0.503398	0.981527	beta_blockers	1124	1121	61	1063	-0.0418591	0.0625936	0.503799	0.759149	-0.0433439	0.0761731	0.569464	0.984182	beta_blockers	45.3888	59.1452	255.235	0.0527216	-0.0134017	-0.254199	0.799342	0.937973	NS	NS
PWY.5103	454	454	34	420	-0.0397686	0.053177	0.454952	0.84334	-0.0272335	0.0660887	0.680508	0.940602	beta_blockers	305	305	23	282	-0.00466532	0.0455958	0.918572	0.989025	0.0348792	0.0559804	0.533782	0.981527	beta_blockers	1124	1124	61	1063	0.0109897	0.019936	0.581573	0.794586	0.013653	0.023891	0.567799	0.984182	beta_blockers	353.633	481.006	2516.09	0.0172755	0.00338539	0.195965	0.844638	0.946261	NS	NS
PWY.5173	454	294	34	420	0.860731	0.445023	0.0537413	0.575552	0.186034	0.529171	0.725356	0.961097	beta_blockers	305	173	23	282	0.354017	0.394013	0.36965	0.989025	0.0872944	0.461027	0.849966	0.981527	beta_blockers	1124	600	61	1063	0.544671	0.267862	0.0422479	0.367182	-0.0397403	0.316413	0.900075	0.992841	beta_blockers	5.04935	6.44137	13.9373	0.19831	0.559136	2.81951	0.00480968	0.12725	NS	NS
PWY.5840	454	258	34	420	-0.336344	0.551752	0.542447	0.869924	-0.526307	0.678704	0.43853	0.874238	beta_blockers	305	143	23	282	-0.86025	0.560718	0.126043	0.989025	-0.925681	0.675663	0.171841	0.981527	beta_blockers	1124	582	61	1063	0.719031	0.369592	0.0519686	0.408325	0.047798	0.445351	0.91455	0.992841	beta_blockers	3.28483	3.18061	7.32075	0.269326	0.103211	0.38322	0.701557	0.893971	NS	NS
PWY.5464	454	262	34	420	0.866738	0.506316	0.0876322	0.588137	0.883086	0.615073	0.151863	0.874238	beta_blockers	305	161	23	282	0.151846	0.479668	0.751796	0.989025	-0.118805	0.571848	0.83558	0.981527	beta_blockers	1124	555	61	1063	0.568523	0.326173	0.0816066	0.409365	-0.117545	0.389326	0.762772	0.992841	beta_blockers	3.90082	4.34628	9.39949	0.238051	0.531818	2.23405	0.0254795	0.247368	NS	NS
PWY.2941	454	454	34	420	0.0478549	0.120716	0.691986	0.918957	-0.191952	0.143442	0.181612	0.874238	beta_blockers	305	305	23	282	-0.122169	0.117513	0.299366	0.989025	-0.0957786	0.142773	0.502911	0.981527	beta_blockers	1124	1124	61	1063	0.126413	0.0671512	0.0600277	0.409365	0.0208921	0.0804833	0.795236	0.992841	beta_blockers	68.6235	72.4155	221.765	0.0525006	0.0619371	1.17974	0.238103	0.585948	NS	NS
PWY66.400	454	453	34	420	0.244551	0.18514	0.187236	0.722818	0.10706	0.226767	0.63711	0.927549	beta_blockers	305	300	23	282	0.258891	0.234741	0.270983	0.989025	0.279309	0.26903	0.300141	0.981527	beta_blockers	1124	1118	61	1063	0.209954	0.120234	0.0810518	0.409365	0.073571	0.143975	0.609457	0.992841	beta_blockers	29.1741	18.1478	69.174	0.0926498	0.226242	2.4419	0.0146102	0.242103	NS	NS
PWY0.781	454	446	34	420	-0.186402	0.111019	0.0938894	0.588137	-0.219341	0.137826	0.112339	0.874238	beta_blockers	305	302	23	282	-0.104426	0.136304	0.444219	0.989025	-0.0253653	0.157858	0.872467	0.981527	beta_blockers	1124	1117	61	1063	-0.103891	0.0710758	0.144111	0.44095	-0.0470336	0.0850311	0.580289	0.992841	beta_blockers	81.1341	53.8245	197.951	0.0548071	-0.124087	-2.26406	0.0235705	0.247368	NS	NS
PWY.5989	454	440	34	420	-0.322536	0.199658	0.106959	0.629228	-0.162823	0.248043	0.511943	0.883139	beta_blockers	305	299	23	282	-0.0725164	0.16453	0.659727	0.989025	-0.043465	0.190443	0.819652	0.981527	beta_blockers	1124	1115	61	1063	-0.123019	0.0850467	0.148328	0.44095	-0.0407631	0.101609	0.688373	0.992841	beta_blockers	25.0857	36.9412	138.256	0.0706606	-0.138694	-1.96281	0.0496677	0.325468	NS	NS
PWY.5138	454	124	34	420	-0.432219	0.305583	0.157953	0.681044	-0.115673	0.376728	0.75897	0.971223	beta_blockers	305	58	23	282	0.300887	0.24347	0.217496	0.989025	0.373957	0.287144	0.193937	0.981527	beta_blockers	1124	235	61	1063	0.268665	0.174936	0.124877	0.44095	0.0327245	0.21142	0.877021	0.992841	beta_blockers	10.7088	16.8698	32.6768	0.128826	0.153123	1.1886	0.234596	0.585948	NS	NS
PWY.561	454	202	34	420	-0.272833	0.468187	0.560366	0.881713	0.110474	0.586638	0.850725	0.971223	beta_blockers	305	109	23	282	0.285232	0.471672	0.545821	0.989025	0.259852	0.551368	0.637826	0.981527	beta_blockers	1124	417	61	1063	0.472375	0.323767	0.144847	0.44095	0.0585616	0.389601	0.880547	0.992841	beta_blockers	4.56206	4.4949	9.53968	0.23189	0.24433	1.05365	0.292045	0.64939	NS	NS
PRPP.PWY	454	449	34	420	-0.132891	0.0814614	0.103552	0.625077	-0.0928045	0.0990624	0.349429	0.874238	beta_blockers	305	304	23	282	0.0673471	0.126928	0.596108	0.989025	0.0832815	0.147501	0.572829	0.981527	beta_blockers	1124	1121	61	1063	-0.0668604	0.0484505	0.167877	0.465541	-0.0209795	0.0581829	0.718487	0.992841	beta_blockers	150.694	62.07	425.995	0.0395669	-0.0693969	-1.75392	0.0794449	0.375679	NS	NS
PWY.5896	454	156	34	420	-0.48706	0.527072	0.35595	0.812194	-0.434162	0.64614	0.502018	0.881098	beta_blockers	305	65	23	282	0.30589	0.468307	0.514143	0.989025	0.434189	0.557097	0.436455	0.981527	beta_blockers	1124	246	61	1063	0.416848	0.307389	0.175344	0.470436	0.19834	0.367052	0.58906	0.992841	beta_blockers	3.59965	4.55973	10.5833	0.230985	0.216253	0.93622	0.34916	0.66091	NS	NS
PWY.5862	454	156	34	420	-0.467431	0.500576	0.350928	0.812194	-0.420613	0.613201	0.493158	0.881098	beta_blockers	305	65	23	282	0.290878	0.440538	0.509584	0.989025	0.425709	0.524262	0.417514	0.981527	beta_blockers	1124	246	61	1063	0.387825	0.290103	0.181542	0.471162	0.184439	0.346217	0.594332	0.992841	beta_blockers	3.9908	5.15269	11.8822	0.218085	0.201734	0.925027	0.354952	0.667898	NS	NS
PWY.5838	454	199	34	420	-0.453737	0.545744	0.406195	0.820369	-0.413429	0.670224	0.537686	0.885928	beta_blockers	305	93	23	282	0.403352	0.50333	0.423558	0.989025	0.423435	0.600652	0.481457	0.981527	beta_blockers	1124	359	61	1063	0.446529	0.340088	0.18946	0.472455	0.0816993	0.408947	0.841691	0.992841	beta_blockers	3.35755	3.94724	8.64604	0.250385	0.246344	0.98386	0.325184	0.64939	NS	NS
ARGORNPROST.PWY	454	101	34	420	-0.084261	0.375293	0.822457	0.963116	-0.255381	0.461801	0.580566	0.919595	beta_blockers	305	62	23	282	-0.0649177	0.391217	0.868319	0.989025	0.115744	0.458368	0.800842	0.981527	beta_blockers	1124	238	61	1063	0.343146	0.261714	0.190076	0.472455	0.0447884	0.31704	0.887683	0.992841	beta_blockers	7.10002	6.53377	14.5998	0.188199	0.141231	0.750435	0.452993	0.750269	NS	NS
GLYCOLYSIS.TCA.GLYOX.BYPASS	454	232	34	420	-0.51011	0.540232	0.345566	0.808451	-0.307874	0.672892	0.647534	0.927549	beta_blockers	305	128	23	282	0.146458	0.529281	0.782193	0.989025	0.139185	0.625965	0.824211	0.981527	beta_blockers	1124	483	61	1063	0.459551	0.353462	0.193821	0.473785	0.13016	0.426635	0.760361	0.992841	beta_blockers	3.42641	3.56967	8.00412	0.258197	0.163548	0.633424	0.526457	0.812685	NS	NS
PWY.5861	454	199	34	420	-0.446852	0.518301	0.389078	0.820263	-0.425434	0.63651	0.504276	0.881098	beta_blockers	305	93	23	282	0.379956	0.472253	0.421715	0.989025	0.418112	0.563636	0.45886	0.981527	beta_blockers	1124	359	61	1063	0.413163	0.320718	0.197929	0.477148	0.0751263	0.385411	0.845488	0.992841	beta_blockers	3.72251	4.48384	9.72194	0.236173	0.22629	0.958153	0.337986	0.652193	NS	NS
PWY.5083	454	270	34	420	-0.198575	0.486948	0.683623	0.917868	-0.384501	0.600685	0.522474	0.883139	beta_blockers	305	154	23	282	-0.120128	0.462188	0.795111	0.989025	-0.212319	0.544469	0.696883	0.981527	beta_blockers	1124	563	61	1063	0.38409	0.311337	0.217581	0.512871	-0.0394226	0.375284	0.916358	0.992841	beta_blockers	4.21731	4.68126	10.3167	0.228127	0.133369	0.584627	0.558798	0.830364	NS	NS
SER.GLYSYN.PWY	454	454	34	420	-0.0255349	0.0755904	0.735673	0.947667	0.0102083	0.0941457	0.913709	0.984623	beta_blockers	305	305	23	282	0.0272776	0.0752874	0.717375	0.989025	0.0692366	0.0927888	0.456226	0.981527	beta_blockers	1124	1124	61	1063	-0.0399729	0.0335886	0.234272	0.533171	-0.0164047	0.0404219	0.684943	0.992841	beta_blockers	175.012	176.423	886.37	0.0284233	-0.0283464	-0.997294	0.318622	0.64939	NS	NS
PWY.6823	454	145	34	420	-0.709349	0.389755	0.0694435	0.57889	-0.66317	0.470404	0.159385	0.874238	beta_blockers	305	68	23	282	0.202748	0.277608	0.465767	0.989025	0.289747	0.331233	0.382518	0.981527	beta_blockers	1124	234	61	1063	0.260024	0.220098	0.237695	0.5336	0.0947714	0.263348	0.719014	0.992841	beta_blockers	6.58289	12.9758	20.6428	0.157717	0.0828049	0.525022	0.599568	0.839091	NS	NS
PWY.7115	454	385	34	420	-0.576624	0.425351	0.175912	0.715003	-0.658075	0.51609	0.203013	0.874238	beta_blockers	305	287	23	282	-0.183897	0.319865	0.56578	0.989025	-0.390363	0.375434	0.299401	0.981527	beta_blockers	1124	1051	61	1063	0.239088	0.206846	0.247979	0.534857	-0.0950766	0.247888	0.701391	0.992841	beta_blockers	5.52719	9.77386	23.3725	0.160803	0.0156077	0.0970614	0.922678	0.978038	NS	NS
TCA.GLYOX.BYPASS	454	233	34	420	-0.512313	0.503287	0.309271	0.808451	-0.296998	0.624786	0.634792	0.927549	beta_blockers	305	130	23	282	0.118792	0.483729	0.80618	0.989025	0.106554	0.571229	0.852168	0.981527	beta_blockers	1124	493	61	1063	0.376384	0.324722	0.246665	0.534857	0.0517284	0.391213	0.89483	0.992841	beta_blockers	3.94792	4.27362	9.48367	0.237656	0.116045	0.488288	0.625346	0.84263	NS	NS
GLYOXYLATE.BYPASS	454	252	34	420	-0.596375	0.488977	0.223259	0.764144	-0.42691	0.604417	0.480405	0.881098	beta_blockers	305	142	23	282	-0.0422152	0.478744	0.929793	0.989025	-0.105695	0.566929	0.852248	0.981527	beta_blockers	1124	571	61	1063	0.360207	0.317748	0.257195	0.55111	0.0810133	0.382704	0.832392	0.992841	beta_blockers	4.18237	4.36309	9.90453	0.23281	0.0481971	0.207023	0.835992	0.94524	NS	NS
PWY0.1277	454	121	34	420	-0.281365	0.38456	0.464771	0.84334	-0.0633782	0.469137	0.892605	0.979805	beta_blockers	305	50	23	282	0.0617951	0.239179	0.796312	0.989025	0.136334	0.29232	0.641341	0.981527	beta_blockers	1124	165	61	1063	0.21415	0.19218	0.265386	0.557519	0.118584	0.230761	0.60744	0.992841	beta_blockers	6.76194	17.4805	27.0758	0.139593	0.096962	0.694605	0.487303	0.776521	NS	NS
PWY.5941	454	366	34	420	0.906101	0.537572	0.0925963	0.588137	0.872682	0.661669	0.187959	0.874238	beta_blockers	305	284	23	282	0.243935	0.405545	0.547965	0.989025	0.238105	0.478394	0.619097	0.981527	beta_blockers	1124	1043	61	1063	-0.282561	0.259548	0.276536	0.566812	-0.105105	0.315041	0.738728	0.992841	beta_blockers	3.4604	6.08027	14.8445	0.202506	0.0173952	0.0858996	0.931546	0.978761	NS	NS
PWY0.1338	454	175	34	420	-0.668863	0.373173	0.0737643	0.58309	-0.446555	0.45914	0.33135	0.874238	beta_blockers	305	93	23	282	0.235291	0.265895	0.376938	0.989025	0.194499	0.308224	0.528579	0.981527	beta_blockers	1124	331	61	1063	0.227066	0.212253	0.284945	0.577568	0.0592702	0.253394	0.815103	0.992841	beta_blockers	7.18091	14.1443	22.1969	0.151581	0.0819156	0.540407	0.588916	0.839091	NS	NS
PWY.4981	454	454	34	420	-0.00580448	0.128918	0.964108	0.996932	-0.0509027	0.155791	0.744043	0.971223	beta_blockers	305	305	23	282	-0.081384	0.125985	0.518789	0.989025	0.0156157	0.154461	0.91955	0.981527	beta_blockers	1124	1124	61	1063	0.0711246	0.0665313	0.285284	0.577568	0.0245901	0.080723	0.760712	0.992841	beta_blockers	60.1694	63.0035	225.916	0.0535219	0.0303403	0.566877	0.570798	0.836469	NS	NS
PWY.5101	454	442	34	420	-0.0890843	0.162236	0.583223	0.896435	0.065279	0.198584	0.742545	0.971223	beta_blockers	305	305	23	282	-0.263611	0.146652	0.0732708	0.989025	-0.149172	0.174535	0.393508	0.981527	beta_blockers	1124	1122	61	1063	-0.0831447	0.0783213	0.288655	0.580414	-0.0344916	0.0944854	0.715148	0.992841	beta_blockers	37.9931	46.4969	163.02	0.0635629	-0.117959	-1.85578	0.0634852	0.338466	NS	NS
PWY.5005	454	354	34	420	0.0110623	0.480966	0.981661	0.996932	0.0171671	0.591746	0.97687	0.995656	beta_blockers	305	200	23	282	-0.871273	0.561696	0.121928	0.989025	-0.254878	0.669522	0.703741	0.981527	beta_blockers	1124	720	61	1063	0.398456	0.379426	0.293875	0.580414	0.21448	0.461149	0.641955	0.992841	beta_blockers	4.32286	3.16955	6.94616	0.263171	0.00374109	0.0142154	0.988658	0.991777	NS	NS
THISYNARA.PWY	454	454	34	420	0.0476678	0.074299	0.521496	0.868278	0.0721043	0.0908642	0.427947	0.874238	beta_blockers	305	305	23	282	0.0565687	0.0851698	0.507087	0.989025	0.0533556	0.104301	0.609392	0.981527	beta_blockers	1124	1124	61	1063	-0.0430011	0.042205	0.30849	0.59187	-0.0118727	0.0510086	0.815993	0.992841	beta_blockers	181.148	137.857	561.4	0.0337022	-0.00875452	-0.259761	0.795048	0.937973	NS	NS
ENTBACSYN.PWY	454	165	34	420	-0.540019	0.568458	0.34265	0.808451	-0.127789	0.699146	0.855065	0.971223	beta_blockers	305	74	23	282	0.541153	0.511697	0.29111	0.989025	0.766456	0.609205	0.209458	0.981527	beta_blockers	1124	304	61	1063	0.365987	0.358463	0.30748	0.59187	0.0561055	0.43064	0.896366	0.992841	beta_blockers	3.09459	3.81922	7.78238	0.260854	0.22073	0.846182	0.397451	0.710053	NS	NS
PWY.7383	454	427	34	420	-0.154923	0.371438	0.676816	0.917868	0.340226	0.458278	0.458284	0.877918	beta_blockers	305	302	23	282	-0.12208	0.141087	0.387606	0.989025	-0.0522815	0.169517	0.758022	0.981527	beta_blockers	1124	1123	61	1063	-0.0603803	0.0628906	0.337223	0.621696	-0.00989554	0.0758304	0.896199	0.992841	beta_blockers	7.24816	50.2376	252.83	0.0567673	-0.0725773	-1.27851	0.201071	0.576041	NS	NS
PWY.5723	454	217	34	420	-0.388131	0.537837	0.470894	0.84334	-0.449976	0.661045	0.496456	0.881098	beta_blockers	305	120	23	282	0.165599	0.512264	0.746718	0.989025	0.178677	0.61207	0.770575	0.981527	beta_blockers	1124	433	61	1063	0.326956	0.339881	0.336272	0.621696	0.0541065	0.406423	0.894117	0.992841	beta_blockers	3.45699	3.81077	8.65657	0.250593	0.133105	0.531161	0.595307	0.839091	NS	NS
PWY.7269	454	203	34	420	-0.839088	0.464422	0.0714895	0.57889	-0.577541	0.567432	0.309386	0.874238	beta_blockers	305	100	23	282	0.243339	0.419477	0.562285	0.989025	0.426853	0.492061	0.386467	0.981527	beta_blockers	1124	372	61	1063	0.270449	0.28561	0.343885	0.630457	0.0835204	0.341437	0.806802	0.992841	beta_blockers	4.63633	5.68307	12.2589	0.210452	0.0357883	0.170054	0.864967	0.953031	NS	NS
POLYISOPRENSYN.PWY	454	241	34	420	0.109018	0.479017	0.820073	0.963116	-0.174838	0.595091	0.769064	0.971223	beta_blockers	305	130	23	282	0.00122586	0.470299	0.997922	0.997922	-0.340988	0.56235	0.544795	0.981527	beta_blockers	1124	555	61	1063	0.308442	0.329357	0.34922	0.631211	0.144	0.396688	0.716671	0.992841	beta_blockers	4.3581	4.52118	9.21862	0.235064	0.183671	0.781367	0.434587	0.735099	NS	NS
HISTSYN.PWY	454	454	34	420	-0.0780506	0.062118	0.209613	0.752131	-0.0662268	0.0781539	0.397292	0.874238	beta_blockers	305	305	23	282	-0.069164	0.0623018	0.267832	0.989025	0.0139075	0.0745773	0.852208	0.981527	beta_blockers	1124	1124	61	1063	-0.0305632	0.0332968	0.358867	0.640142	-0.0190719	0.0399433	0.633122	0.992841	beta_blockers	259.158	257.631	901.979	0.0265488	-0.0462469	-1.74196	0.0815154	0.375679	NS	NS
GLUCOSE1PMETAB.PWY	454	263	34	420	-0.334027	0.493217	0.49861	0.857712	-0.0545315	0.608801	0.928673	0.984623	beta_blockers	305	139	23	282	0.297258	0.486294	0.541486	0.989025	0.240063	0.584575	0.681654	0.981527	beta_blockers	1124	537	61	1063	0.279037	0.323454	0.3885	0.689275	0.114067	0.389693	0.769801	0.992841	beta_blockers	4.11078	4.22865	9.55815	0.236376	0.142531	0.602986	0.546518	0.827585	NS	NS
PWY.6124	454	454	34	420	0.103629	0.0667022	0.121014	0.66961	0.0783672	0.0799673	0.3277	0.874238	beta_blockers	305	305	23	282	0.0624539	0.0691969	0.367494	0.989025	0.0371102	0.0806877	0.645951	0.981527	beta_blockers	1124	1124	61	1063	0.0264235	0.0316067	0.403329	0.698339	-0.0129747	0.0381442	0.733812	0.992841	beta_blockers	224.76	208.846	1001.02	0.0264016	0.0437643	1.65764	0.097391	0.398382	NS	NS
PWY490.3	454	180	34	420	-0.62243	0.408239	0.128063	0.672575	-0.79392	0.51168	0.121556	0.874238	beta_blockers	305	128	23	282	0.462025	0.407004	0.257209	0.989025	0.47853	0.483545	0.323261	0.981527	beta_blockers	1124	483	61	1063	0.232155	0.278203	0.40419	0.698339	0.0280694	0.336553	0.933547	0.992841	beta_blockers	6.00028	6.03675	12.9204	0.200171	0.0822962	0.41113	0.680977	0.884546	NS	NS
PWY.5973	454	454	34	420	0.100948	0.0788935	0.201386	0.742891	0.038439	0.096763	0.6914	0.940602	beta_blockers	305	305	23	282	0.174569	0.116177	0.133997	0.989025	0.0239622	0.134228	0.858453	0.981527	beta_blockers	1124	1124	61	1063	0.0530101	0.0626612	0.397745	0.698339	0.0261667	0.0751301	0.727694	0.992841	beta_blockers	160.664	74.0902	254.685	0.0452013	0.0871478	1.92799	0.0538561	0.330322	NS	NS
PWY.7328	454	224	34	420	-0.459553	0.480929	0.339825	0.808451	-0.0320048	0.596467	0.957235	0.9873	beta_blockers	305	107	23	282	0.205732	0.435137	0.636704	0.989025	0.439442	0.523759	0.402219	0.981527	beta_blockers	1124	415	61	1063	0.258573	0.307113	0.399998	0.698339	0.145067	0.369784	0.694913	0.992841	beta_blockers	4.32353	5.28138	10.6024	0.222457	0.0911128	0.409575	0.682118	0.884546	NS	NS
PWY.6608	454	453	34	420	-0.0685276	0.0888747	0.441092	0.82271	0.0316438	0.107102	0.767803	0.971223	beta_blockers	305	305	23	282	-0.0490996	0.0785168	0.532231	0.989025	0.0234843	0.0949479	0.804839	0.981527	beta_blockers	1124	1124	61	1063	-0.0289291	0.0357168	0.418139	0.711268	-0.0115626	0.0425065	0.785659	0.992841	beta_blockers	126.603	162.209	783.888	0.0305324	-0.0366528	-1.20045	0.229963	0.585948	NS	NS
PWY.6285	454	153	34	420	0.236182	0.522457	0.65145	0.917868	0.0420953	0.63116	0.946858	0.987299	beta_blockers	305	90	23	282	0.18476	0.498964	0.711432	0.989025	0.0560481	0.584019	0.923617	0.981527	beta_blockers	1124	307	61	1063	0.262412	0.330438	0.427286	0.721363	-0.0645525	0.395199	0.87028	0.992841	beta_blockers	3.66352	4.01662	9.15843	0.243695	0.238182	0.977376	0.328383	0.64939	NS	NS
PWY.6708	454	179	34	420	-0.416709	0.431487	0.334701	0.808451	-0.65189	0.532915	0.22196	0.874238	beta_blockers	305	98	23	282	0.0960701	0.384064	0.802651	0.989025	0.150053	0.455951	0.742341	0.981527	beta_blockers	1124	334	61	1063	0.197345	0.257893	0.444301	0.735146	-0.0258942	0.310921	0.933643	0.992841	beta_blockers	5.37112	6.77943	15.0356	0.19179	0.0507725	0.26473	0.791218	0.937973	NS	NS
LACTOSECAT.PWY	454	452	34	420	0.0664563	0.224651	0.767508	0.951131	-0.174104	0.273481	0.524742	0.883139	beta_blockers	305	302	23	282	-0.0529506	0.142288	0.71007	0.989025	-0.0811051	0.173016	0.639643	0.981527	beta_blockers	1124	1117	61	1063	0.0714424	0.0929873	0.442474	0.735146	0.0417295	0.111549	0.708411	0.992841	beta_blockers	19.8145	49.3924	115.652	0.0735495	0.0376714	0.512191	0.608517	0.839226	NS	NS
PWY.5484	454	454	34	420	0.158108	0.16389	0.335221	0.808451	0.0317067	0.201017	0.874749	0.979291	beta_blockers	305	301	23	282	0.213999	0.224469	0.341196	0.989025	0.431308	0.261118	0.0997932	0.981527	beta_blockers	1124	1122	61	1063	0.0892422	0.117516	0.447771	0.735146	0.0212058	0.141602	0.880985	0.992841	beta_blockers	37.2302	19.8466	72.4115	0.0878789	0.128164	1.45841	0.144727	0.474465	NS	NS
GLYCOLYSIS	454	454	34	420	0.140552	0.169312	0.406918	0.820369	-0.000429669	0.207557	0.998349	0.998349	beta_blockers	305	301	23	282	0.206737	0.232141	0.373893	0.989025	0.434973	0.271272	0.110053	0.981527	beta_blockers	1124	1122	61	1063	0.0939226	0.123532	0.447232	0.735146	0.028104	0.148944	0.850373	0.992841	beta_blockers	34.8838	18.5566	65.5298	0.0916814	0.125191	1.36551	0.172094	0.526211	NS	NS
PWY66.399	454	425	34	420	-0.0596973	0.346744	0.863387	0.976009	0.296893	0.428795	0.489097	0.881098	beta_blockers	305	295	23	282	0.167004	0.192417	0.386158	0.989025	0.217514	0.227186	0.339264	0.981527	beta_blockers	1124	1116	61	1063	0.0661521	0.0896365	0.460669	0.748872	-0.0247306	0.108133	0.819142	0.992841	beta_blockers	8.31729	27.0092	124.46	0.0791097	0.0766486	0.96889	0.3326	0.64939	NS	NS
KETOGLUCONMET.PWY	454	201	34	420	-0.797754	0.470165	0.0904539	0.588137	-0.709665	0.583465	0.224595	0.874238	beta_blockers	305	115	23	282	0.530594	0.439961	0.228773	0.989025	0.646614	0.524171	0.218451	0.981527	beta_blockers	1124	450	61	1063	0.222294	0.311589	0.475736	0.758419	-0.0663775	0.375244	0.859627	0.992841	beta_blockers	4.52376	5.16621	10.2999	0.223663	0.0711323	0.318033	0.75046	0.914979	NS	NS
PWY.5121	454	436	34	420	0.32192	0.206568	0.119887	0.66961	0.224298	0.250635	0.3714	0.874238	beta_blockers	305	299	23	282	-0.456375	0.214974	0.0346009	0.989025	-0.336248	0.261308	0.199322	0.981527	beta_blockers	1124	1116	61	1063	0.0757278	0.107204	0.480094	0.759149	0.0336224	0.128858	0.7942	0.992841	beta_blockers	23.4355	21.6385	87.0121	0.0870105	0.0322387	0.370516	0.710998	0.896732	NS	NS
PWY.7254	454	246	34	420	-0.419783	0.475437	0.377753	0.814376	-0.612932	0.579091	0.290499	0.874238	beta_blockers	305	137	23	282	-0.0385331	0.458849	0.933131	0.989025	-0.18528	0.543021	0.733223	0.981527	beta_blockers	1124	528	61	1063	0.215899	0.307967	0.48342	0.759149	-0.0448752	0.368524	0.903104	0.992841	beta_blockers	4.42398	4.74964	10.5437	0.225204	0.0119813	0.0532019	0.957571	0.979867	NS	NS
KDO.NAGLIPASYN.PWY	454	166	34	420	-0.462631	0.409402	0.259088	0.808451	-0.265428	0.502895	0.597932	0.925209	beta_blockers	305	72	23	282	0.509255	0.314545	0.106512	0.989025	0.504646	0.365617	0.168688	0.981527	beta_blockers	1124	285	61	1063	0.164915	0.237315	0.487249	0.759149	-0.0368085	0.284353	0.897029	0.992841	beta_blockers	5.96622	10.1073	17.7562	0.17193	0.157119	0.913854	0.360794	0.67095	NS	NS
NONOXIPENT.PWY	454	454	34	420	-0.0404209	0.0565351	0.475014	0.84334	0.0351555	0.0680262	0.605592	0.925209	beta_blockers	305	305	23	282	0.0911202	0.0639298	0.155112	0.989025	0.093478	0.0777845	0.230535	0.981527	beta_blockers	1124	1124	61	1063	-0.0210173	0.030583	0.492086	0.759149	-0.0100067	0.0366431	0.784841	0.992841	beta_blockers	312.87	244.677	1069.16	0.024794	-0.00788233	-0.317913	0.750551	0.914979	NS	NS
PWY66.422	454	454	34	420	0.0993272	0.0435725	0.0231202	0.479744	0.143207	0.0516447	0.00582213	0.699519	beta_blockers	305	305	23	282	0.0135731	0.0491178	0.782482	0.989025	0.0128411	0.059121	0.828222	0.981527	beta_blockers	1124	1124	61	1063	0.0165107	0.0252425	0.513194	0.759435	0.0156822	0.0302642	0.604442	0.992841	beta_blockers	526.715	414.498	1569.4	0.0199577	0.0334002	1.67355	0.0942185	0.398382	NS	NS
PWY.6901	454	449	34	420	0.14009	0.136065	0.303793	0.808451	0.108977	0.166768	0.513849	0.883139	beta_blockers	305	298	23	282	0.23968	0.189001	0.205766	0.989025	0.235317	0.221798	0.289716	0.981527	beta_blockers	1124	1116	61	1063	0.0590253	0.0899011	0.511602	0.759435	-0.00928607	0.108692	0.931932	0.992841	beta_blockers	54.0143	27.9945	123.729	0.0697177	0.10489	1.50449	0.132456	0.457835	NS	NS
PWY.6700	454	454	34	420	-0.0445132	0.0563453	0.429953	0.820369	0.012215	0.0692152	0.860008	0.973248	beta_blockers	305	305	23	282	-0.0282008	0.0723223	0.696865	0.989025	-0.0284391	0.0879729	0.746746	0.981527	beta_blockers	1124	1124	61	1063	0.0195938	0.0304609	0.520198	0.762958	-0.0106903	0.0364728	0.769499	0.992841	beta_blockers	314.982	191.186	1077.74	0.0251267	0.00107619	0.0428304	0.965837	0.984411	NS	NS
COBALSYN.PWY	454	444	34	420	0.107036	0.13129	0.415381	0.820369	0.108462	0.156871	0.489732	0.881098	beta_blockers	305	304	23	282	0.0948275	0.088899	0.286991	0.989025	0.11301	0.105606	0.285567	0.981527	beta_blockers	1124	1123	61	1063	-0.0302031	0.0495226	0.542063	0.779421	-0.00711308	0.0597798	0.905307	0.992841	beta_blockers	58.0149	126.534	407.749	0.0410894	0.00994993	0.242153	0.808662	0.940842	NS	NS
PWY.7446	454	115	34	420	-0.422732	0.368132	0.251464	0.808451	-0.429044	0.448587	0.339435	0.874238	beta_blockers	305	56	23	282	0.232162	0.268196	0.387381	0.989025	0.249231	0.326124	0.445417	0.981527	beta_blockers	1124	232	61	1063	0.121713	0.203088	0.549089	0.782234	-0.0964458	0.243721	0.692388	0.992841	beta_blockers	7.37893	13.9026	24.2454	0.148206	0.0671982	0.453411	0.650253	0.861585	NS	NS
PWY.5100	454	454	34	420	0.0403554	0.0732475	0.581957	0.896435	-0.018735	0.0876791	0.830911	0.971223	beta_blockers	305	305	23	282	0.00306159	0.0724355	0.966315	0.989025	-0.00843246	0.0858387	0.921819	0.981527	beta_blockers	1124	1124	61	1063	-0.022303	0.0372935	0.549934	0.782234	-0.00933419	0.0449956	0.8357	0.992841	beta_blockers	186.387	190.588	719.007	0.0302064	-0.00723627	-0.239561	0.810671	0.940842	NS	NS
ANAGLYCOLYSIS.PWY	454	454	34	420	0.0802804	0.0465	0.0849781	0.588137	0.0859951	0.0581787	0.140179	0.874238	beta_blockers	305	305	23	282	0.103754	0.0625715	0.0983547	0.989025	0.105358	0.0747051	0.159644	0.981527	beta_blockers	1124	1124	61	1063	-0.016657	0.0305287	0.585437	0.794586	-0.00718409	0.0366747	0.844736	0.992841	beta_blockers	462.481	255.415	1072.96	0.0236303	0.0255499	1.08123	0.279594	0.635078	NS	NS
GLUCARDEG.PWY	454	188	34	420	-0.459926	0.403747	0.255266	0.808451	-0.67003	0.4974	0.178728	0.874238	beta_blockers	305	93	23	282	0.23748	0.334706	0.478557	0.989025	0.317515	0.402064	0.430404	0.981527	beta_blockers	1124	325	61	1063	0.133647	0.238338	0.575084	0.794586	-0.0868046	0.285817	0.76141	0.992841	beta_blockers	6.13452	8.92635	17.604	0.174968	0.0505475	0.288895	0.772662	0.927194	NS	NS
SULFATE.CYS.PWY	454	401	34	420	0.19466	0.435182	0.654874	0.917868	0.509238	0.53601	0.342663	0.874238	beta_blockers	305	262	23	282	-0.43975	0.492172	0.372316	0.989025	-0.74282	0.591897	0.210595	0.981527	beta_blockers	1124	1012	61	1063	0.155473	0.291122	0.593414	0.794586	0.0450867	0.35543	0.899082	0.992841	beta_blockers	5.2803	4.12825	11.7991	0.217147	0.049365	0.227335	0.820164	0.944971	NS	NS
SO4ASSIM.PWY	454	401	34	420	0.139853	0.423045	0.741114	0.947667	0.446572	0.520574	0.391495	0.874238	beta_blockers	305	262	23	282	-0.404417	0.467488	0.387688	0.989025	-0.62594	0.561618	0.266066	0.981527	beta_blockers	1124	1012	61	1063	0.149203	0.280384	0.594736	0.794586	0.0451748	0.342624	0.895128	0.992841	beta_blockers	5.58762	4.57571	12.7202	0.209044	0.0362201	0.173265	0.862443	0.953031	NS	NS
PWY0.1533	454	168	34	420	-0.467786	0.411878	0.256687	0.808451	-0.242721	0.505719	0.631526	0.927549	beta_blockers	305	88	23	282	0.351766	0.313076	0.262105	0.989025	0.374907	0.369653	0.311421	0.981527	beta_blockers	1124	321	61	1063	0.129133	0.236773	0.585596	0.794586	-0.0429024	0.28361	0.879789	0.992841	beta_blockers	5.89471	10.2023	17.8376	0.171664	0.0923775	0.538131	0.590487	0.839091	NS	NS
PWY.6629	454	169	34	420	-0.07746	0.561278	0.890299	0.980265	-0.319905	0.691255	0.643769	0.927549	beta_blockers	305	90	23	282	0.12276	0.533089	0.818032	0.989025	0.160069	0.625142	0.79811	0.981527	beta_blockers	1124	301	61	1063	0.19147	0.33892	0.572226	0.794586	-0.159894	0.405074	0.693122	0.992841	beta_blockers	3.17427	3.51884	8.70573	0.254833	0.120333	0.472201	0.636783	0.847268	NS	NS
ANAEROFRUCAT.PWY	454	454	34	420	0.0993921	0.105306	0.345783	0.808451	0.0336591	0.130109	0.796004	0.971223	beta_blockers	305	301	23	282	0.205774	0.182412	0.260216	0.989025	0.347502	0.212236	0.102779	0.981527	beta_blockers	1124	1122	61	1063	0.0457453	0.0858495	0.594242	0.794586	-0.019242	0.103906	0.853118	0.992841	beta_blockers	90.1762	30.0534	135.683	0.0625107	0.083442	1.33484	0.181927	0.545782	NS	NS
PWY0.1479	454	162	34	420	-0.191803	0.477964	0.688401	0.917868	-0.115245	0.595301	0.846596	0.971223	beta_blockers	305	67	23	282	0.0240536	0.378554	0.949378	0.989025	-0.222921	0.446971	0.61838	0.981527	beta_blockers	1124	220	61	1063	-0.123339	0.231112	0.593671	0.794586	0.0284562	0.27812	0.918525	0.992841	beta_blockers	4.37734	6.97823	18.7221	0.182338	-0.0991068	-0.543533	0.586763	0.839091	NS	NS
PWY.5022	454	325	34	420	-0.971086	0.445808	0.0299194	0.540736	-0.683718	0.560803	0.223501	0.874238	beta_blockers	305	211	23	282	0.0148043	0.462291	0.974475	0.989893	0.145594	0.548097	0.790728	0.981527	beta_blockers	1124	899	61	1063	0.157125	0.284166	0.580419	0.794586	0.0412339	0.342302	0.904141	0.992841	beta_blockers	5.03158	4.67917	12.3839	0.212744	-0.129941	-0.610788	0.54134	0.823665	NS	NS
PWY.7315	454	221	34	420	-0.675157	0.486109	0.165569	0.704729	-0.37691	0.601668	0.531386	0.883139	beta_blockers	305	116	23	282	0.250326	0.441501	0.571149	0.989025	0.288324	0.519519	0.579377	0.981527	beta_blockers	1124	453	61	1063	0.155233	0.301003	0.606153	0.806575	-0.0692993	0.361542	0.848031	0.992841	beta_blockers	4.23187	5.13022	11.0372	0.221408	0.0068817	0.0310815	0.975205	0.988087	NS	NS
PWY.6737	454	454	34	420	0.0839339	0.0427149	0.0500705	0.575552	0.143392	0.0524978	0.00659924	0.699519	beta_blockers	305	305	23	282	0.0700377	0.0429968	0.104419	0.989025	0.0608911	0.0505308	0.229305	0.981527	beta_blockers	1124	1124	61	1063	-0.0116093	0.0229669	0.613323	0.812837	-0.00267065	0.0276495	0.92307	0.992841	beta_blockers	548.077	540.913	1895.8	0.0183039	0.0207309	1.1326	0.257382	0.597428	NS	NS
GLYCOLYSIS.E.D	454	426	34	420	-0.396715	0.338039	0.241202	0.800791	-0.412797	0.42335	0.330118	0.874238	beta_blockers	305	283	23	282	0.362981	0.379339	0.339404	0.989025	0.443044	0.458345	0.33462	0.981527	beta_blockers	1124	1065	61	1063	0.107	0.221823	0.62964	0.819993	0.0570486	0.265138	0.829679	0.992841	beta_blockers	8.75117	6.94937	20.323	0.166612	0.0340148	0.204156	0.838232	0.94524	NS	NS
PWY.6507	454	453	34	420	0.000767538	0.14743	0.995849	0.996932	0.15353	0.181616	0.398436	0.874238	beta_blockers	305	305	23	282	0.0310104	0.128852	0.80998	0.989025	0.0561913	0.152891	0.713522	0.981527	beta_blockers	1124	1123	61	1063	-0.0276948	0.0577784	0.6318	0.819993	-0.0297297	0.0702904	0.672413	0.992841	beta_blockers	46.0075	60.2304	299.55	0.0496421	-0.0157543	-0.317357	0.750973	0.914979	NS	NS
METSYN.PWY	454	454	34	420	-0.160351	0.0694298	0.0213834	0.473286	-0.185719	0.0863669	0.0321382	0.851663	beta_blockers	305	305	23	282	-0.109837	0.0649689	0.0919682	0.989025	-0.0703523	0.0781221	0.368662	0.981527	beta_blockers	1124	1124	61	1063	-0.0131764	0.029556	0.655819	0.828337	0.00681845	0.0356797	0.848482	0.992841	beta_blockers	207.447	236.913	1144.75	0.0250855	-0.0467997	-1.86561	0.0620965	0.338466	NS	NS
PWY.6123	454	454	34	420	0.0906405	0.0590472	0.125505	0.672575	0.0572601	0.0712303	0.42196	0.874238	beta_blockers	305	305	23	282	0.034939	0.0625768	0.577034	0.989025	0.0224795	0.0737259	0.760679	0.981527	beta_blockers	1124	1124	61	1063	0.0119651	0.0278625	0.66769	0.828337	-0.011622	0.0337396	0.730567	0.992841	beta_blockers	286.815	255.372	1288.13	0.0233742	0.0274992	1.17647	0.239406	0.585948	NS	NS
P441.PWY	454	449	34	420	0.00791926	0.127171	0.950375	0.996932	-0.108062	0.15609	0.489159	0.881098	beta_blockers	305	300	23	282	0.152583	0.134614	0.257939	0.989025	0.274802	0.161322	0.089691	0.981527	beta_blockers	1124	1117	61	1063	0.0327818	0.0760328	0.666441	0.828337	0.0238548	0.091975	0.795406	0.992841	beta_blockers	61.8336	55.1847	172.981	0.0587221	0.050278	0.856202	0.391886	0.708067	NS	NS
PWY.7204	454	207	34	420	-0.641536	0.51509	0.21362	0.752131	-0.314958	0.633121	0.619134	0.927549	beta_blockers	305	113	23	282	0.0559926	0.508737	0.912434	0.989025	0.169362	0.599585	0.777808	0.981527	beta_blockers	1124	429	61	1063	0.147947	0.336682	0.660437	0.828337	-0.0422015	0.404461	0.916919	0.992841	beta_blockers	3.76907	3.86379	8.82186	0.246521	-0.0544817	-0.221002	0.825091	0.94524	NS	NS
FAO.PWY	454	389	34	420	-0.398581	0.420291	0.343477	0.808451	0.110229	0.513761	0.830226	0.971223	beta_blockers	305	288	23	282	-0.37642	0.339576	0.26854	0.989025	-0.334156	0.41281	0.418976	0.981527	beta_blockers	1124	1088	61	1063	-0.0485641	0.111434	0.663062	0.828337	0.0143128	0.135845	0.916109	0.992841	beta_blockers	5.6611	8.67213	80.531	0.102671	-0.099423	-0.968363	0.332863	0.64939	NS	NS
P108.PWY	454	242	34	420	-0.323589	0.499247	0.517225	0.868278	-0.17733	0.615792	0.773519	0.971223	beta_blockers	305	212	23	282	-0.422425	0.522161	0.419164	0.989025	-0.763855	0.624524	0.222382	0.981527	beta_blockers	1124	843	61	1063	0.144174	0.334132	0.666196	0.828337	-0.16202	0.403044	0.687771	0.992841	beta_blockers	4.01207	3.66768	8.95703	0.245169	-0.0935402	-0.381534	0.702807	0.893971	NS	NS
PWY.6147	454	436	34	420	-0.269918	0.182409	0.139702	0.672575	-0.211525	0.227944	0.354021	0.874238	beta_blockers	305	301	23	282	-0.0188689	0.199721	0.924796	0.989025	0.133494	0.238019	0.575392	0.981527	beta_blockers	1124	1114	61	1063	-0.0444821	0.104987	0.671875	0.830407	-0.0528473	0.125429	0.673599	0.992841	beta_blockers	30.0543	25.0699	90.7253	0.0828033	-0.0865336	-1.04505	0.296	0.64939	NS	NS
HOMOSER.METSYN.PWY	454	454	34	420	-0.193478	0.0889764	0.0302081	0.540736	-0.228114	0.110734	0.0400547	0.874238	beta_blockers	305	305	23	282	-0.133987	0.0841634	0.112455	0.989025	-0.114808	0.102566	0.264012	0.981527	beta_blockers	1124	1124	61	1063	-0.0164779	0.040406	0.683492	0.833802	0.0162166	0.0487387	0.739407	0.992841	beta_blockers	126.314	141.174	612.504	0.0337102	-0.060736	-1.80171	0.0715907	0.361363	NS	NS
PWY.7199	454	453	34	420	0.0166776	0.0784214	0.831687	0.96372	-0.0425888	0.0955541	0.656058	0.935413	beta_blockers	305	305	23	282	0.0131394	0.0724447	0.856201	0.989025	0.0114282	0.0872867	0.895934	0.981527	beta_blockers	1124	1124	61	1063	0.0157987	0.0385405	0.68194	0.833802	0.00772048	0.0466674	0.868632	0.992841	beta_blockers	162.604	190.54	673.234	0.0312138	0.0154443	0.49479	0.620749	0.84263	NS	NS
PWY0.1296	454	454	34	420	0.122816	0.0528438	0.0205836	0.473286	0.0791159	0.0643983	0.219987	0.874238	beta_blockers	305	305	23	282	0.0627557	0.0588243	0.286917	0.989025	0.0642717	0.0696759	0.357149	0.981527	beta_blockers	1124	1124	61	1063	0.0112016	0.0298012	0.707079	0.854061	0.00801482	0.035898	0.823371	0.992841	beta_blockers	358.106	288.992	1125.99	0.0237485	0.0421468	1.77472	0.0759443	0.373718	NS	NS
PWY.6167	454	65	34	420	-0.853584	0.434251	0.049971	0.575552	-0.7686	0.521364	0.141217	0.874238	beta_blockers	305	98	23	282	-1.35481	0.582765	0.0207546	0.989025	-0.928851	0.696809	0.183679	0.981527	beta_blockers	1124	482	61	1063	0.164185	0.444172	0.711718	0.854061	0.282706	0.535407	0.597593	0.992841	beta_blockers	5.30295	2.94451	5.06872	0.274038	-0.577009	-2.10558	0.0352406	0.262603	NS	NS
PWY.4702	454	286	34	420	-0.878589	0.46744	0.0608294	0.57889	-0.77612	0.569989	0.174083	0.874238	beta_blockers	305	216	23	282	0.135124	0.514485	0.79301	0.989025	-0.0534339	0.611993	0.93049	0.981527	beta_blockers	1124	834	61	1063	0.117657	0.33509	0.725564	0.861359	0.0591591	0.40676	0.884391	0.992841	beta_blockers	4.57666	3.77793	8.90587	0.240699	-0.142677	-0.592763	0.55334	0.827667	NS	NS
PWY.4041	454	247	34	420	-0.211985	0.494182	0.668162	0.917868	-0.51584	0.605941	0.395114	0.874238	beta_blockers	305	131	23	282	-0.0466117	0.449804	0.917535	0.989025	0.122493	0.538849	0.820349	0.981527	beta_blockers	1124	508	61	1063	0.110348	0.31134	0.723085	0.861359	-0.160725	0.37562	0.668816	0.992841	beta_blockers	4.09474	4.94258	10.3164	0.227309	0.00206634	0.00909042	0.992747	0.992747	NS	NS
PWY.7539	454	435	34	420	-0.035277	0.1703	0.835998	0.96372	-0.0267024	0.212128	0.899896	0.980464	beta_blockers	305	300	23	282	0.168467	0.158432	0.288522	0.989025	0.262599	0.183977	0.154713	0.981527	beta_blockers	1124	1111	61	1063	0.028832	0.082134	0.72563	0.861359	0.0504634	0.0977492	0.605787	0.992841	beta_blockers	34.4802	39.8394	148.236	0.0670318	0.0438956	0.654847	0.512566	0.795102	NS	NS
GLYCOGENSYNTH.PWY	454	454	34	420	0.0608589	0.120453	0.613637	0.90821	0.229738	0.146075	0.116577	0.874238	beta_blockers	305	305	23	282	-0.0224258	0.0969092	0.817155	0.989025	-0.062667	0.116364	0.590658	0.981527	beta_blockers	1124	1124	61	1063	-0.0188964	0.056717	0.739069	0.871046	0.0216934	0.0688124	0.75263	0.992841	beta_blockers	68.9232	106.48	310.866	0.0453483	-0.00836483	-0.184457	0.853655	0.952499	NS	NS
ECASYN.PWY	454	151	34	420	-0.728711	0.401044	0.0698949	0.57889	-0.606266	0.490895	0.217553	0.874238	beta_blockers	305	58	23	282	0.339416	0.278646	0.224176	0.989025	0.506044	0.324279	0.119868	0.981527	beta_blockers	1124	232	61	1063	0.0751706	0.228198	0.741908	0.87128	-0.025727	0.272992	0.924936	0.992841	beta_blockers	6.2175	12.8794	19.2033	0.161585	0.0335307	0.207512	0.83561	0.94524	NS	NS
PWY.6859	454	279	34	420	-0.311408	0.509804	0.541623	0.869924	-0.440701	0.635049	0.488111	0.881098	beta_blockers	305	187	23	282	-0.447852	0.540779	0.408242	0.989025	-0.0479916	0.661002	0.942176	0.981527	beta_blockers	1124	818	61	1063	0.115601	0.359621	0.747928	0.872194	0.128367	0.433934	0.767424	0.992841	beta_blockers	3.84763	3.41948	7.73234	0.258204	-0.122387	-0.473996	0.635503	0.847268	NS	NS
HISDEG.PWY	454	447	34	420	0.00551101	0.197007	0.977696	0.996932	0.0557698	0.243207	0.818749	0.971223	beta_blockers	305	300	23	282	0.282229	0.246548	0.253259	0.989025	0.26005	0.294292	0.377706	0.981527	beta_blockers	1124	1113	61	1063	0.0393826	0.125253	0.753258	0.872194	-0.019361	0.152518	0.899011	0.992841	beta_blockers	25.7654	16.4511	63.7419	0.0971477	0.0688506	0.708721	0.478498	0.772397	NS	NS
PWY.7222	454	454	34	420	0.070313	0.0693278	0.311044	0.808451	0.00576527	0.0847732	0.945814	0.987299	beta_blockers	305	305	23	282	-0.00412997	0.0818074	0.959771	0.989025	0.0556052	0.0983559	0.57232	0.981527	beta_blockers	1124	1124	61	1063	0.0115208	0.0364373	0.751923	0.872194	-0.00349549	0.0439636	0.936643	0.992841	beta_blockers	208.059	149.422	753.196	0.0300059	0.0204286	0.68082	0.495985	0.784693	NS	NS
PWY.7235	454	61	34	420	0.30049	0.277702	0.279821	0.808451	0.459145	0.345605	0.184768	0.874238	beta_blockers	305	46	23	282	0.146013	0.260679	0.575818	0.989025	0.101283	0.311998	0.745724	0.981527	beta_blockers	1124	140	61	1063	0.0489352	0.162978	0.764037	0.87851	-0.0715696	0.197916	0.71771	0.992841	beta_blockers	12.9671	14.7159	37.6482	0.12372	0.120731	0.975843	0.329142	0.64939	NS	NS
PWY0.1586	454	454	34	420	-0.151003	0.132171	0.253879	0.808451	-0.135564	0.160162	0.397832	0.874238	beta_blockers	305	305	23	282	0.0288017	0.169405	0.865113	0.989025	0.052248	0.191291	0.784966	0.981527	beta_blockers	1124	1123	61	1063	-0.0260532	0.0878546	0.766866	0.878701	-0.0305591	0.107169	0.775585	0.992841	beta_blockers	57.2441	34.8455	129.56	0.0671687	-0.0496994	-0.73992	0.459349	0.756854	NS	NS
GALACTUROCAT.PWY	454	453	34	420	0.104232	0.15105	0.490534	0.848548	0.294991	0.185886	0.113333	0.874238	beta_blockers	305	304	23	282	0.0403619	0.133366	0.762379	0.989025	0.0864607	0.156509	0.581128	0.981527	beta_blockers	1124	1122	61	1063	-0.0169933	0.0622144	0.784795	0.885069	-0.0157287	0.0750735	0.83409	0.992841	beta_blockers	43.8286	56.2226	258.356	0.0528216	0.00682818	0.129269	0.897145	0.963895	NS	NS
PWY4LZ.257	454	434	34	420	0.064736	0.159684	0.68539	0.917868	0.103675	0.195901	0.596965	0.925209	beta_blockers	305	300	23	282	0.278115	0.162618	0.0882805	0.989025	0.464071	0.195599	0.0183961	0.981527	beta_blockers	1124	1123	61	1063	0.0266804	0.0981657	0.785834	0.885069	-0.0568684	0.117291	0.627882	0.992841	beta_blockers	39.2175	37.815	103.772	0.0743696	0.087522	1.17685	0.239254	0.585948	NS	NS
BRANCHED.CHAIN.AA.SYN.PWY	454	454	34	420	-0.0371978	0.0481464	0.440184	0.82271	-0.0232936	0.0601537	0.698794	0.945602	beta_blockers	305	305	23	282	-0.00751171	0.0409959	0.854742	0.989025	0.0322893	0.0501962	0.520617	0.981527	beta_blockers	1124	1124	61	1063	0.00466975	0.0174638	0.789213	0.885852	0.00776944	0.0209333	0.710598	0.992841	beta_blockers	431.392	595.002	3278.87	0.0152405	-0.00120894	-0.0793242	0.936775	0.978761	NS	NS
PWY.6527	454	454	34	420	0.0516356	0.0530204	0.33067	0.808451	0.141268	0.062963	0.0254228	0.805762	beta_blockers	305	305	23	282	-0.0791891	0.0588895	0.179743	0.989025	-0.0492733	0.0711402	0.489155	0.981527	beta_blockers	1124	1124	61	1063	-0.00730511	0.0296213	0.80525	0.897745	-0.005491	0.0353615	0.876629	0.992841	beta_blockers	355.724	288.353	1139.7	0.0236771	-0.00717131	-0.302879	0.761982	0.921332	NS	NS
AST.PWY	454	163	34	420	-0.464512	0.373104	0.2138	0.752131	-0.367601	0.45823	0.422905	0.874238	beta_blockers	305	85	23	282	0.375793	0.282306	0.184166	0.989025	0.428088	0.324503	0.188255	0.981527	beta_blockers	1124	294	61	1063	0.0485542	0.216464	0.82256	0.909176	-0.11091	0.259036	0.668616	0.992841	beta_blockers	7.18355	12.5476	21.3417	0.156035	0.0587899	0.376773	0.706342	0.894887	NS	NS
P161.PWY	454	447	34	420	0.077978	0.178828	0.663018	0.917868	0.0575896	0.222524	0.795924	0.971223	beta_blockers	305	302	23	282	0.202913	0.17033	0.234499	0.989025	0.420178	0.20376	0.0401902	0.981527	beta_blockers	1124	1123	61	1063	0.0228438	0.104208	0.826524	0.909176	-0.0547521	0.124599	0.660442	0.992841	beta_blockers	31.2701	34.4681	92.0869	0.0795998	0.0730937	0.918266	0.35848	0.670568	NS	NS
PWY.5690	454	449	34	420	-0.171029	0.161106	0.289018	0.808451	-0.0264972	0.197854	0.893533	0.979805	beta_blockers	305	301	23	282	0.0256111	0.195869	0.896058	0.989025	0.162868	0.2327	0.484611	0.981527	beta_blockers	1124	1115	61	1063	0.0226276	0.112764	0.841	0.922026	-0.0463805	0.137605	0.736142	0.992841	beta_blockers	38.5279	26.0657	78.6422	0.0835554	-0.0289197	-0.346114	0.729257	0.905874	NS	NS
PWY.3001	454	454	34	420	-0.0211812	0.0394269	0.591388	0.901088	-0.068336	0.0492064	0.165694	0.874238	beta_blockers	305	305	23	282	-0.0218309	0.0436917	0.617685	0.989025	0.00842824	0.0535633	0.875088	0.981527	beta_blockers	1124	1124	61	1063	-0.0036384	0.0192757	0.850319	0.923043	-0.00785749	0.023311	0.736128	0.992841	beta_blockers	643.3	523.843	2691.41	0.0160986	-0.00903298	-0.561104	0.574727	0.838363	NS	NS
FUCCAT.PWY	454	397	34	420	-0.850288	0.413557	0.0403709	0.540736	-0.563468	0.506556	0.26666	0.874238	beta_blockers	305	293	23	282	-0.19574	0.208477	0.348581	0.989025	-0.0435707	0.24528	0.859153	0.981527	beta_blockers	1124	1101	61	1063	0.0181356	0.111094	0.870355	0.931421	0.0373991	0.131411	0.776009	0.992841	beta_blockers	5.84696	23.0083	81.0252	0.0953981	-0.0728591	-0.763737	0.445024	0.74483	NS	NS
THRESYN.PWY	454	454	34	420	-0.00614948	0.0433145	0.887167	0.980265	-0.107016	0.0528964	0.0437309	0.874238	beta_blockers	305	305	23	282	-0.0291838	0.0475425	0.539787	0.989025	-0.00411482	0.0577865	0.943287	0.981527	beta_blockers	1124	1124	61	1063	-0.00360461	0.0219793	0.869761	0.931421	-0.00912552	0.0265886	0.731506	0.992841	beta_blockers	533.007	442.422	2070	0.0181207	-0.007766	-0.42857	0.668236	0.880132	NS	NS
PYRIDOXSYN.PWY	454	449	34	420	-0.00596526	0.213015	0.977672	0.996932	0.180137	0.254718	0.479864	0.881098	beta_blockers	305	289	23	282	0.255981	0.398082	0.520695	0.989025	0.346582	0.46223	0.454041	0.981527	beta_blockers	1124	1084	61	1063	0.0365424	0.22043	0.868362	0.931421	0.0261566	0.266011	0.921689	0.992841	beta_blockers	22.0384	6.31036	20.5807	0.14296	0.0456971	0.31965	0.749234	0.914979	NS	NS
P162.PWY	454	326	34	420	-0.69901	0.475297	0.142096	0.672575	-0.355446	0.583509	0.542772	0.889698	beta_blockers	305	203	23	282	0.0387898	0.480897	0.935765	0.989025	0.320543	0.562096	0.568983	0.981527	beta_blockers	1124	904	61	1063	0.0462774	0.287496	0.872148	0.931421	0.0641117	0.345535	0.852838	0.992841	beta_blockers	4.42659	4.32409	12.0986	0.219005	-0.11351	-0.5183	0.604249	0.839091	NS	NS
PWY.7242	454	453	34	420	-0.0322843	0.141108	0.819139	0.963116	0.130208	0.173954	0.454596	0.877918	beta_blockers	305	305	23	282	-0.0636452	0.122201	0.602878	0.989025	0.000725339	0.146268	0.996047	0.996047	beta_blockers	1124	1123	61	1063	0.00932546	0.0577664	0.871781	0.931421	0.00609868	0.0699418	0.930532	0.992841	beta_blockers	50.2223	66.9649	299.674	0.0489784	-0.00740963	-0.151284	0.879752	0.962326	NS	NS
PWY.6731	454	111	34	420	-0.522233	0.356279	0.143421	0.672575	-0.512248	0.44099	0.246101	0.874238	beta_blockers	305	72	23	282	0.487284	0.343275	0.156794	0.989025	0.443229	0.409494	0.28007	0.981527	beta_blockers	1124	297	61	1063	-0.0383422	0.260404	0.882969	0.939934	-0.0942019	0.31146	0.762365	0.992841	beta_blockers	7.87807	8.48627	14.747	0.179284	-0.0174983	-0.0976013	0.922249	0.978038	NS	NS
PWY.6126	454	454	34	420	0.0591474	0.0576417	0.305404	0.808451	0.00469365	0.07048	0.946937	0.987299	beta_blockers	305	305	23	282	-0.00788695	0.0732827	0.914367	0.989025	0.0528933	0.0882691	0.549537	0.981527	beta_blockers	1124	1124	61	1063	0.00344485	0.0311947	0.912088	0.958564	-0.00934775	0.0376564	0.803997	0.992841	beta_blockers	300.972	186.208	1027.63	0.0256934	0.0131192	0.510607	0.609626	0.839226	NS	NS
PWY.7286	454	72	34	420	-0.706019	0.406732	0.0832966	0.588137	-0.519437	0.48857	0.288347	0.874238	beta_blockers	305	111	23	282	-1.26173	0.530943	0.0181143	0.989025	-0.841977	0.642763	0.191357	0.981527	beta_blockers	1124	520	61	1063	0.021576	0.405751	0.957602	0.982041	0.179817	0.488551	0.712899	0.992841	beta_blockers	6.04482	3.54735	6.07409	0.252649	-0.549749	-2.17594	0.0295597	0.247368	NS	NS
PWY.7229	454	454	34	420	0.0576817	0.052103	0.268874	0.808451	0.00387798	0.0637622	0.951534	0.9873	beta_blockers	305	305	23	282	-0.020794	0.0664583	0.754585	0.989025	0.0275931	0.0802406	0.731212	0.981527	beta_blockers	1124	1124	61	1063	0.00145431	0.027764	0.958234	0.982041	-0.0176211	0.0334213	0.598135	0.992841	beta_blockers	368.362	226.413	1297.28	0.0229897	0.00973877	0.423615	0.671846	0.880132	NS	NS
PWY.6385	454	454	34	420	0.0570158	0.0602006	0.34412	0.808451	0.0980372	0.072965	0.179853	0.874238	beta_blockers	305	305	23	282	0.0662406	0.0719457	0.357971	0.989025	0.0773445	0.082755	0.350865	0.981527	beta_blockers	1124	1123	61	1063	-0.00121937	0.0306527	0.968275	0.985639	0.00434084	0.0368851	0.906339	0.992841	beta_blockers	275.93	193.193	1064.3	0.025537	0.0177588	0.695416	0.486794	0.776521	NS	NS
PANTO.PWY	454	454	34	420	-0.0143425	0.0480816	0.765624	0.951131	0.0451846	0.0578264	0.435057	0.874238	beta_blockers	305	305	23	282	0.0280075	0.0593254	0.637201	0.989025	0.00716052	0.0703989	0.919061	0.981527	beta_blockers	1124	1124	61	1063	0.000943703	0.0256918	0.970706	0.985639	0.0122284	0.0310863	0.694126	0.992841	beta_blockers	432.556	284.131	1514.99	0.0211682	0.00142654	0.0673907	0.946271	0.979867	NS	NS
PWY.5347	454	454	34	420	-0.148487	0.0638837	0.0205693	0.473286	-0.189586	0.0792533	0.0172201	0.775938	beta_blockers	305	305	23	282	-0.0889821	0.0611046	0.14639	0.989025	-0.069932	0.0743146	0.347558	0.981527	beta_blockers	1124	1124	61	1063	-0.000600356	0.0259316	0.981534	0.990538	0.0139604	0.0313388	0.656073	0.992841	beta_blockers	245.031	267.826	1487.11	0.0223609	-0.0305548	-1.36644	0.171802	0.526211	NS	NS
PWY.7456	454	333	34	420	-0.166915	0.591743	0.778021	0.951131	-0.0503399	0.710128	0.943522	0.987299	beta_blockers	305	265	23	282	0.124172	0.511619	0.808402	0.989025	0.609913	0.591865	0.303721	0.981527	beta_blockers	1124	1045	61	1063	0.00662127	0.271199	0.980526	0.990538	-0.138316	0.325049	0.670541	0.992841	beta_blockers	2.85583	3.82039	13.5964	0.222098	0.00432739	0.0194842	0.984455	0.990686	NS	NS
PPGPPMET.PWY	454	440	34	420	0.0246073	0.185782	0.89469	0.980265	0.25974	0.222821	0.244472	0.874238	beta_blockers	305	295	23	282	0.0840249	0.183029	0.646525	0.989025	0.023704	0.214612	0.91214	0.981527	beta_blockers	1124	1110	61	1063	-0.00072633	0.112889	0.994868	0.997892	0.0627254	0.136648	0.646308	0.992841	beta_blockers	28.973	29.8511	78.4689	0.0853446	0.023047	0.270046	0.787125	0.937474	NS	NS
THISYN.PWY	454	340	34	420	0.0285711	0.554587	0.958936	0.996932	0.125864	0.689095	0.855165	0.971223	beta_blockers	305	221	23	282	0.435323	0.567762	0.443846	0.989025	-0.0360675	0.694635	0.958629	0.981527	beta_blockers	1124	869	61	1063	0.00327858	0.360734	0.99275	0.997892	0.235937	0.43991	0.591842	0.992841	beta_blockers	3.25133	3.10219	7.68467	0.266898	0.104611	0.39195	0.695095	0.891291	NS	NS
METHANOGENESIS.PWY	454	67	34	420	-0.781214	0.431097	0.0706469	0.57889	-0.637473	0.517056	0.218347	0.874238	beta_blockers	305	116	23	282	-1.49671	0.570862	0.00919485	0.989025	-0.978139	0.691107	0.158152	0.981527	beta_blockers	1124	533	61	1063	-0.000522064	0.423944	0.999018	0.999018	0.0881187	0.510461	0.862978	0.992841	beta_blockers	5.38084	3.06858	5.56394	0.267134	-0.62792	-2.35058	0.0187441	0.242103	NS	NS
P105.PWY	454	217	34	420	-0.450092	0.526829	0.393383	0.820263	0.00645248	0.654255	0.992136	0.998349	beta_blockers	305	109	23	282	0.319928	0.51009	0.531008	0.989025	0.291853	0.596317	0.624947	0.981527	beta_blockers	1124	420	61	1063	0.450012	0.344877	0.192214	0.473363	0.0242377	0.415112	0.95345	0.994089	beta_blockers	3.60297	3.84332	8.40757	0.25115	0.213918	0.851755	0.39435	0.708494	NS	NS
MET.SAM.PWY	454	454	34	420	-0.189864	0.069285	0.00639325	0.328659	-0.219782	0.0864417	0.0113915	0.775938	beta_blockers	305	305	23	282	-0.102052	0.070382	0.148124	0.989025	-0.0663132	0.0856896	0.439701	0.981527	beta_blockers	1124	1124	61	1063	-0.0231851	0.032025	0.469237	0.751691	-0.00231834	0.0385411	0.952045	0.994089	beta_blockers	208.316	201.872	975.038	0.0268683	-0.0597444	-2.2236	0.0261751	0.247368	NS	NS
PWY.6609	454	454	34	420	0.0327727	0.0452686	0.469481	0.84334	-0.0201368	0.0547605	0.713277	0.9548	beta_blockers	305	305	23	282	0.0290805	0.0492087	0.554996	0.989025	0.0617415	0.0601897	0.305941	0.981527	beta_blockers	1124	1124	61	1063	0.0044699	0.0234583	0.848915	0.923043	-0.00186455	0.0283997	0.947666	0.994089	beta_blockers	487.984	412.967	1817.23	0.0191806	0.01329	0.692891	0.488378	0.776521	NS	NS
PWY0.845	454	435	34	420	0.289522	0.233255	0.215218	0.752131	0.322769	0.281451	0.25219	0.874238	beta_blockers	305	284	23	282	0.0700838	0.434661	0.872016	0.989025	0.149174	0.504161	0.767549	0.981527	beta_blockers	1124	1074	61	1063	0.0337884	0.237426	0.88686	0.941041	0.0167671	0.286452	0.953334	0.994089	beta_blockers	18.3797	5.29295	17.7395	0.155395	0.151928	0.977692	0.328227	0.64939	NS	NS
ARGININE.SYN4.PWY	454	422	34	420	-0.416697	0.411774	0.312118	0.808451	0.272836	0.50039	0.58589	0.922342	beta_blockers	305	281	23	282	-0.131404	0.446584	0.768778	0.989025	-0.272787	0.522573	0.602102	0.981527	beta_blockers	1124	1080	61	1063	-0.0165153	0.226483	0.941882	0.974956	0.019306	0.272191	0.943468	0.994089	beta_blockers	5.8977	5.0141	19.4953	0.181348	-0.113079	-0.623546	0.532926	0.816607	NS	NS
REDCITCYC	454	284	34	420	0.067118	0.469928	0.886493	0.980265	0.119222	0.57162	0.834892	0.971223	beta_blockers	305	172	23	282	-0.494624	0.467855	0.291269	0.989025	-0.766097	0.556242	0.169594	0.981527	beta_blockers	1124	646	61	1063	0.325513	0.320911	0.310639	0.592549	0.0190672	0.385373	0.960548	0.998217	beta_blockers	4.52833	4.56854	9.71026	0.230589	0.0640736	0.277869	0.781113	0.933811	NS	NS
GLYCOL.GLYOXDEG.PWY	454	200	34	420	-0.659435	0.409484	0.10803	0.629228	-0.472128	0.504684	0.350103	0.874238	beta_blockers	305	95	23	282	0.458642	0.33716	0.174767	0.989025	0.570155	0.398321	0.153508	0.981527	beta_blockers	1124	370	61	1063	0.291611	0.249881	0.243461	0.534857	0.000644807	0.299763	0.998284	0.998284	beta_blockers	5.96383	8.79686	16.0152	0.180258	0.155058	0.860201	0.389678	0.708067	NS	NS
PWY0.1415	454	191	34	420	0.0279176	0.445788	0.950093	0.996932	-0.0280194	0.549487	0.959357	0.9873	beta_blockers	305	96	23	282	-0.145605	0.37098	0.694978	0.989025	-0.0684531	0.43677	0.875581	0.981527	beta_blockers	1124	352	61	1063	0.271463	0.259361	0.295483	0.580414	0.00736325	0.311656	0.981155	0.998284	beta_blockers	5.03204	7.26607	14.8659	0.191868	0.114785	0.598251	0.549672	0.827667	NS	NS
PWY.5913	454	416	34	420	-0.452614	0.515436	0.38036	0.814707	-0.43005	0.635343	0.498877	0.881098	beta_blockers	305	292	23	282	-0.309099	0.477718	0.518109	0.989025	-0.560542	0.577299	0.33245	0.981527	beta_blockers	1124	1078	61	1063	0.206936	0.285284	0.468379	0.751691	0.00404206	0.344712	0.990646	0.998284	beta_blockers	3.76401	4.38185	12.287	0.221226	-0.0252271	-0.114033	0.909212	0.973499	NS	NS
PWY.6803	454	208	34	420	-0.525564	0.481124	0.275273	0.808451	-0.539244	0.599155	0.368662	0.874238	beta_blockers	305	116	23	282	0.119707	0.4433	0.787319	0.989025	0.291321	0.531337	0.583964	0.981527	beta_blockers	1124	400	61	1063	0.198421	0.29525	0.501695	0.759149	0.00446377	0.354471	0.989955	0.998284	beta_blockers	4.32002	5.08868	11.4715	0.218843	0.0294485	0.134565	0.892956	0.963895	NS	NS
PWY.5136	454	389	34	420	-0.377429	0.408689	0.356249	0.812194	0.135711	0.498998	0.785789	0.971223	beta_blockers	305	288	23	282	-0.366452	0.33098	0.269112	0.989025	-0.35864	0.401952	0.373073	0.981527	beta_blockers	1124	1088	61	1063	-0.0601237	0.11001	0.584814	0.794586	0.00362823	0.134138	0.978426	0.998284	beta_blockers	5.98707	9.12844	82.6303	0.101147	-0.108167	-1.06941	0.284886	0.642508	NS	NS
PWY.621	454	454	34	420	0.1238	0.0914826	0.17667	0.715003	0.120957	0.11116	0.2772	0.874238	beta_blockers	305	305	23	282	-0.0685178	0.0756413	0.365765	0.989025	-0.0833029	0.0896173	0.353465	0.981527	beta_blockers	1124	1124	61	1063	0.0180168	0.0443625	0.684728	0.833802	0.000174136	0.0534593	0.997402	0.998284	beta_blockers	119.488	174.776	508.122	0.0353027	0.0149206	0.422646	0.672553	0.880132	NS	NS
CALVIN.PWY	454	454	34	420	-0.0248376	0.0437582	0.570598	0.893578	0.0497056	0.0513688	0.333839	0.874238	beta_blockers	305	305	23	282	0.0678352	0.0467778	0.148077	0.989025	0.0805633	0.0562295	0.153124	0.981527	beta_blockers	1124	1124	61	1063	-0.00841628	0.022668	0.710497	0.854061	0.000398091	0.0268071	0.988154	0.998284	beta_blockers	522.253	457.005	1946.13	0.0184888	0.000564133	0.0305122	0.975659	0.988087	NS	NS
GLUCARGALACTSUPER.PWY	454	181	34	420	-0.380998	0.396375	0.33698	0.808451	-0.552	0.486244	0.256963	0.874238	beta_blockers	305	91	23	282	0.195661	0.333019	0.557288	0.989025	0.333632	0.398924	0.403726	0.981527	beta_blockers	1124	349	61	1063	0.0820607	0.238569	0.730933	0.864544	-0.0123778	0.286859	0.96559	0.998284	beta_blockers	6.36483	9.01701	17.5701	0.174205	0.0237042	0.136071	0.891765	0.963895	NS	NS
SALVADEHYPOX.PWY	454	452	34	420	-0.0376233	0.0911454	0.67997	0.917868	0.00106393	0.107334	0.992096	0.998349	beta_blockers	305	305	23	282	0.0124631	0.0742728	0.866854	0.989025	0.0945062	0.0894547	0.29173	0.981527	beta_blockers	1124	1124	61	1063	-0.0103498	0.0368802	0.779045	0.885069	-0.000339462	0.0439674	0.993841	0.998284	beta_blockers	120.373	181.276	735.214	0.0310556	-0.00952768	-0.306795	0.759	0.921229	NS	NS
RHAMCAT.PWY	454	454	34	420	0.0420864	0.0864922	0.626793	0.90821	0.165548	0.103382	0.11011	0.874238	beta_blockers	305	305	23	282	-0.0439766	0.100927	0.663352	0.989025	-0.0522592	0.11911	0.661205	0.981527	beta_blockers	1124	1124	61	1063	-0.0119172	0.0479285	0.803682	0.897745	0.000882157	0.0577317	0.987811	0.998284	beta_blockers	133.674	98.1713	435.323	0.0387153	-0.00581444	-0.150185	0.880619	0.962326	NS	NS
PWY.5198	454	67	34	420	-0.770988	0.403805	0.0568755	0.57889	-0.656135	0.484588	0.176505	0.874238	beta_blockers	305	116	23	282	-1.3696	0.534793	0.0109299	0.989025	-0.874891	0.649187	0.178919	0.981527	beta_blockers	1124	535	61	1063	-0.0357627	0.402238	0.92917	0.970842	0.0199124	0.483564	0.967161	0.998284	beta_blockers	6.13277	3.49646	6.18065	0.251499	-0.615949	-2.44911	0.0143208	0.242103	NS	NS
PWY.7392	454	227	34	420	0.363081	0.562804	0.519182	0.868278	0.602983	0.694795	0.385997	0.874238	beta_blockers	305	184	23	282	-0.516407	0.573944	0.368979	0.989025	-0.208761	0.699645	0.765647	0.981527	beta_blockers	1124	808	61	1063	-0.0272771	0.377808	0.942457	0.974956	-0.00980213	0.456263	0.982864	0.998284	beta_blockers	3.15708	3.03571	7.00579	0.275256	-0.0464054	-0.16859	0.866119	0.953031	NS	NS
[truncated: 12 more columns]
