# Supplementary material for: Impact of commonly used drugs on the composition and metabolic function of the gut microbiota
Source: Nat Commun. 2020 Jan 17;11:362. doi: 10.1038/s41467-019-14177-z (PMC6969170; doi:10.1038/s41467-019-14177-z)
Supplement: Supplementary file 24 — Supplementary Data 22 [file 41467_2019_14177_MOESM24_ESM.xlsx]

## Sheet: Sheet1
Supplementary table 22 - Summary statistics taxa & pathways vs beta sympathomimetic inhalers
Univariate (lm= taxa or pathways~Age+Sex+BMI+drug X) & multivariate (lm= taxa or pathways~Age+Sex+BMI+all drugs) & results from univariate meta-analysis & results from multivariate meta analysis
Taxa
Taxa	N.IBD	non-zeros.IBD	Users.IBD	Non-users.IBD	Coef.IBD_univariate	SE.IBD_univariate	Pval.IBD_univariate	Qval.IBD_univariate	coeff.correcting.all.IBD_multivariate	SE.correcting_all.IBD_multivariate	pval.correcting.all.IBD_multivariate	qval.correcting.all.IBD_multivariate	drug.IBD	N.MIBS	non-zeros.MIBS	Users.MIBS	Non-users.MIBS	Coef.MIBS_univariate	SE.MIBS_univariate	Pval.MIBS_univariate	Qval.MIBS_univariate	coeff.correcting.all.MIBS_multivariate	SE.correcting_all.MIBS_multivariate	pval.correcting.all.MIBS_multivariate	qval.correcting.all.MIBS_multivariate	drug.MIBS	N.LLD	non-zeros.LLD	Users.LLD	Non-users.LLD	Coef.LLD_univariate	SE.LLD_univariate	Pval.LLD_univariate	Qval.LLD_univariate	coeff.correcting.all.LLD_multivariate	SE.correcting_all.LLD_multivariate	pval.correcting.all.LLD_multivariate	qval.correcting.all.LLD_multivariate	drug.LLD	inverse_var.ibd_univariate	inverse_var.mibs_univariate	inverse_var.lld_univariate	se_univariate	beta_univariate	Z_univariate	P_univariate	FDR_univariate	Het.Q_univariate	Het.I2_univariate
k__Bacteria.p__Firmicutes.c__Clostridia.o__Clostridiales.f__Clostridiaceae	454	407	16	438	-0.02179	0.0208469	0.296506	0.901201	-0.0215932	0.0285217	0.449466	0.999455	beta_sympathomimetic_inhaler	305	278	16	289	0.00424823	0.0121255	0.726332	0.964411	-0.0259345	0.0214913	0.228665	0.846951	beta_sympathomimetic_inhaler	1124	1006	64	1060	0.0260329	0.00712986	0.000273253	0.0210405	0.0419086	0.0117422	0.000374342	0.0320448	beta_sympathomimetic_inhaler	2301	6801.41	19671.5	0.00589522	0.0170592	2.89374	0.00380684	0.154515	NS	NS
k__Bacteria.p__Firmicutes.c__Clostridia.o__Clostridiales.f__Clostridiaceae.g__Clostridium	454	405	16	438	-0.0210167	0.0208742	0.314591	0.901201	-0.0205932	0.0285916	0.471807	0.999455	beta_sympathomimetic_inhaler	305	277	16	289	0.00452674	0.012109	0.708807	0.964411	-0.0258705	0.021464	0.229225	0.846951	beta_sympathomimetic_inhaler	1124	1004	64	1060	0.0260654	0.00712879	0.00026794	0.0210405	0.0418414	0.0117399	0.000381486	0.0320448	beta_sympathomimetic_inhaler	2294.98	6819.97	19677.4	0.00589334	0.0172107	2.92037	0.00349613	0.154515	NS	NS
k__Bacteria.p__Actinobacteria.c__Actinobacteria.o__Bifidobacteriales.f__Bifidobacteriaceae.g__Bifidobacterium.s__Bifidobacterium_dentium.t__Bifidobacterium_dentium_unclassified	454	112	16	438	0.0117605	0.00823375	0.153911	0.901201	0.0167178	0.0110278	0.130322	0.945675	beta_sympathomimetic_inhaler	305	57	16	289	-0.00718918	0.00653753	0.27236	0.9439	-0.0368935	0.0104832	0.000509384	0.0855765	beta_sympathomimetic_inhaler	1124	136	64	1060	0.0078745	0.00247844	0.00152782	0.0882318	0.0135079	0.00397641	0.000706178	0.039546	beta_sympathomimetic_inhaler	14750.4	23397.7	162796	0.00223081	0.00640575	2.87149	0.00408541	0.154515	NS	NS
k__Bacteria.p__Proteobacteria.c__Gammaproteobacteria.o__Enterobacteriales.f__Enterobacteriaceae.g__Escherichia	454	304	16	438	-0.0144305	0.0133893	0.281772	0.901201	-0.00312017	0.0177241	0.860358	0.999455	beta_sympathomimetic_inhaler	305	193	16	289	-0.0105579	0.00646279	0.103446	0.845557	-0.011687	0.0112102	0.298173	0.846951	beta_sympathomimetic_inhaler	1124	758	64	1060	0.00997929	0.00357077	0.00528766	0.152681	0.013982	0.00578393	0.0158063	0.531091	beta_sympathomimetic_inhaler	5578.11	23942	78429	0.00304362	0.00416302	1.36779	0.171379	0.61259	NS	NS
k__Bacteria.p__Firmicutes.c__Clostridia.o__Clostridiales.f__Lachnospiraceae.g__Blautia.s__Ruminococcus_obeum	454	423	16	438	-0.0102547	0.0170374	0.547558	0.926239	-0.00825854	0.0234868	0.725307	0.999455	beta_sympathomimetic_inhaler	305	305	16	289	-0.010406	0.0149477	0.486875	0.964411	-0.0088922	0.0262451	0.735023	0.932506	beta_sympathomimetic_inhaler	1124	1121	64	1060	-0.0186481	0.00688283	0.00684418	0.155897	-0.0277251	0.0111749	0.0132526	0.531091	beta_sympathomimetic_inhaler	3445.05	4475.62	21108.9	0.00586921	-0.0163813	-2.79106	0.0052535	0.154515	NS	NS
k__Bacteria.p__Firmicutes.c__Clostridia.o__Clostridiales.f__Eubacteriaceae.g__Eubacterium.s__Eubacterium_eligens.t__GCF_000146185	454	232	16	438	0.000671365	0.0107818	0.950378	0.985906	0.0214467	0.0154622	0.166223	0.945675	beta_sympathomimetic_inhaler	305	195	16	289	0.0159127	0.00919025	0.0844125	0.759792	0.0107286	0.0158058	0.497878	0.920613	beta_sympathomimetic_inhaler	1124	887	64	1060	-0.0115448	0.00474805	0.0151957	0.196181	-0.0182081	0.00786274	0.0207616	0.581324	beta_sympathomimetic_inhaler	8602.42	11839.8	44357.7	0.00392837	-0.00490618	-1.24891	0.211698	0.725822	NS	NS
k__Bacteria.p__Proteobacteria.c__Gammaproteobacteria.o__Enterobacteriales.f__Enterobacteriaceae.g__Escherichia.s__Escherichia_coli.t__Escherichia_coli_unclassified	454	260	16	438	-0.014299	0.013462	0.288777	0.901201	-0.00451882	0.0178956	0.800787	0.999455	beta_sympathomimetic_inhaler	305	163	16	289	-0.00713258	0.0054818	0.194288	0.9439	-0.0102508	0.00945772	0.2795	0.846951	beta_sympathomimetic_inhaler	1124	625	64	1060	0.00869249	0.0032406	0.00742365	0.155897	0.0112033	0.00534616	0.0363662	0.6444	beta_sympathomimetic_inhaler	5518.01	33277.7	95224.8	0.00273158	0.00381645	1.39716	0.162366	0.606167	NS	NS
k__Bacteria.p__Actinobacteria.c__Actinobacteria.o__Coriobacteriales.f__Coriobacteriaceae.g__Eggerthella	454	340	16	438	0.0182262	0.01214	0.133997	0.901201	-0.00357713	0.0165364	0.828851	0.999455	beta_sympathomimetic_inhaler	305	231	16	289	-0.012176	0.0108511	0.262732	0.9439	-0.0134602	0.0186949	0.472173	0.911783	beta_sympathomimetic_inhaler	1124	733	64	1060	0.00863725	0.00333737	0.00978085	0.172461	0.0116617	0.00573308	0.0421929	0.6444	beta_sympathomimetic_inhaler	6785.21	8492.85	89782.5	0.00308518	0.00757404	2.45498	0.0140893	0.169072	NS	NS
k__Bacteria.p__Proteobacteria.c__Gammaproteobacteria.o__Enterobacteriales.f__Enterobacteriaceae	454	310	16	438	-0.00529827	0.0145325	0.71561	0.97682	0.00564045	0.0196386	0.77411	0.999455	beta_sympathomimetic_inhaler	305	200	16	289	-0.00636379	0.00719063	0.376902	0.964411	-0.00692741	0.0125304	0.580863	0.920613	beta_sympathomimetic_inhaler	1124	773	64	1060	0.00944393	0.00364205	0.00964491	0.172461	0.0126548	0.00590209	0.0322593	0.6444	beta_sympathomimetic_inhaler	4735	19340.4	75389	0.00317078	0.00566838	1.78769	0.0738255	0.442953	NS	NS
k__Bacteria.p__Firmicutes.c__Clostridia.o__Clostridiales.f__Lachnospiraceae.g__Roseburia.s__Roseburia_unclassified	454	140	16	438	0.000587215	0.00509903	0.908373	0.983478	0.00395067	0.00761384	0.604156	0.999455	beta_sympathomimetic_inhaler	305	100	16	289	-0.0056731	0.00673281	0.400134	0.964411	-0.00402844	0.0114366	0.724942	0.932506	beta_sympathomimetic_inhaler	1124	332	64	1060	-0.00444652	0.00271037	0.10118	0.585646	-0.00945996	0.00443752	0.0332556	0.6444	beta_sympathomimetic_inhaler	38461.3	22060.1	136126	0.00225505	-0.0035996	-1.59624	0.110435	0.530089	NS	NS
k__Bacteria.p__Proteobacteria.c__Betaproteobacteria.o__Burkholderiales.f__Sutterellaceae.g__Sutterella.s__Sutterella_wadsworthensis.t__Sutterella_wadsworthensis_unclassified	454	122	16	438	-0.00224652	0.00986812	0.820021	0.983478	-0.00510536	0.0142065	0.719511	0.999455	beta_sympathomimetic_inhaler	305	59	16	289	-0.00059344	0.00342959	0.862741	0.987736	0.00431987	0.00583095	0.459441	0.911783	beta_sympathomimetic_inhaler	1124	307	64	1060	-0.00128125	0.00113388	0.258745	0.756854	-0.00373835	0.00181838	0.0400506	0.6444	beta_sympathomimetic_inhaler	10269.1	85019.2	777793	0.00107022	-0.00122563	-1.14521	0.252121	0.727029	NS	NS
k__Bacteria.p__Firmicutes.c__Erysipelotrichia.o__Erysipelotrichales.f__Erysipelotrichaceae.g__Holdemania	454	182	16	438	-0.00312045	0.00217974	0.152987	0.901201	-0.0032865	0.00306214	0.283809	0.945675	beta_sympathomimetic_inhaler	305	151	16	289	-0.00338991	0.00240106	0.159054	0.9439	-0.00329537	0.00403612	0.414978	0.871454	beta_sympathomimetic_inhaler	1124	529	64	1060	0.00103901	0.000951307	0.274986	0.756854	0.00309175	0.00155575	0.047145	0.66003	beta_sympathomimetic_inhaler	210469	173459	1.10499e+06	0.000819529	-6.49274e-05	-0.0792252	0.936853	0.984669	NS	NS
k__Bacteria.p__Proteobacteria.c__Betaproteobacteria.o__Burkholderiales.f__Sutterellaceae.g__Sutterella.s__Sutterella_wadsworthensis	454	130	16	438	-0.00452557	0.0104261	0.664458	0.97682	-0.00615966	0.0149359	0.680263	0.999455	beta_sympathomimetic_inhaler	305	60	16	289	-0.000501324	0.00350755	0.886444	0.987736	0.00447468	0.00598401	0.455263	0.911783	beta_sympathomimetic_inhaler	1124	312	64	1060	-0.0012428	0.00114465	0.277843	0.756854	-0.00362772	0.00186286	0.0517641	0.668951	beta_sympathomimetic_inhaler	9199.27	81281.6	763223	0.0010823	-0.00120757	-1.11575	0.264529	0.727029	NS	NS
k__Bacteria.p__Firmicutes.c__Clostridia.o__Clostridiales.f__Lachnospiraceae.g__Lachnospiraceae_noname.s__Lachnospiraceae_bacterium_3_1_46FAA.t__GCF_000209405	454	247	16	438	-0.00489872	0.0069344	0.480302	0.926239	-0.0185076	0.00935465	0.0485903	0.945675	beta_sympathomimetic_inhaler	305	222	16	289	-0.00140055	0.00646032	0.828522	0.987736	-0.00285897	0.0118304	0.809234	0.955904	beta_sympathomimetic_inhaler	1124	841	64	1060	-0.00531311	0.00355959	0.135822	0.644254	-0.0109344	0.00589615	0.0639449	0.767339	beta_sympathomimetic_inhaler	20796.1	23960.3	78922.3	0.0028435	-0.00448545	-1.57744	0.114694	0.535237	NS	NS
k__Bacteria.p__Firmicutes.c__Erysipelotrichia.o__Erysipelotrichales.f__Erysipelotrichaceae.g__Coprobacillus	454	189	16	438	0.00839057	0.00543501	0.123397	0.901201	-0.00749205	0.00750206	0.318601	0.945675	beta_sympathomimetic_inhaler	305	82	16	289	-0.00888573	0.00775193	0.252607	0.9439	-0.0028318	0.0136328	0.835609	0.955904	beta_sympathomimetic_inhaler	1124	201	64	1060	0.00666502	0.00243486	0.00629239	0.155897	0.0068294	0.00397819	0.0863201	0.805654	beta_sympathomimetic_inhaler	33853.2	16641	168675	0.00213604	0.00575082	2.69227	0.00709664	0.154515	NS	NS
k__Bacteria.p__Firmicutes.c__Clostridia.o__Clostridiales.f__Lachnospiraceae.g__Lachnospiraceae_noname.s__Lachnospiraceae_bacterium_8_1_57FAA.t__GCF_000185545	454	158	16	438	-0.00658718	0.00694311	0.343285	0.905569	-6.67345e-06	0.00975999	0.999455	0.999455	beta_sympathomimetic_inhaler	305	125	16	289	0.00655496	0.00768298	0.39426	0.964411	-0.00384719	0.0135945	0.777406	0.955904	beta_sympathomimetic_inhaler	1124	484	64	1060	0.00449589	0.00467692	0.336613	0.769877	0.0135547	0.00769193	0.0783199	0.805654	beta_sympathomimetic_inhaler	20744	16941.1	45717.3	0.00346267	0.00215753	0.623084	0.533229	0.870235	NS	NS
k__Bacteria.p__Actinobacteria.c__Actinobacteria.o__Bifidobacteriales.f__Bifidobacteriaceae.g__Bifidobacterium.s__Bifidobacterium_catenulatum.t__GCF_000173455	454	83	16	438	0.00311382	0.0148362	0.833859	0.983478	0.00156115	0.019735	0.936989	0.999455	beta_sympathomimetic_inhaler	305	81	16	289	0.0126297	0.0148395	0.395403	0.964411	-0.00630437	0.026338	0.811009	0.955904	beta_sympathomimetic_inhaler	1124	380	64	1060	-0.0044582	0.00463612	0.336458	0.769877	-0.013899	0.00778006	0.0743179	0.805654	beta_sympathomimetic_inhaler	4543.12	4541.12	46525.6	0.00424057	-0.00244419	-0.576382	0.564357	0.870235	NS	NS
k__Bacteria.p__Firmicutes.c__Clostridia.o__Clostridiales.f__Eubacteriaceae.g__Eubacterium.s__Eubacterium_rectale.t__Eubacterium_rectale_unclassified	454	343	16	438	0.017337	0.0486268	0.721615	0.97682	-0.000586039	0.0675798	0.993085	0.999455	beta_sympathomimetic_inhaler	305	285	16	289	0.0517525	0.0458658	0.260084	0.9439	0.0735954	0.079081	0.352896	0.846951	beta_sympathomimetic_inhaler	1124	1093	64	1060	0.00587446	0.0208843	0.778543	0.97741	0.0593803	0.0345571	0.0860256	0.805654	beta_sympathomimetic_inhaler	422.91	475.359	2292.77	0.0177025	0.0142279	0.803724	0.421556	0.843113	NS	NS
k__Bacteria.p__Actinobacteria.c__Actinobacteria.o__Bifidobacteriales.f__Bifidobacteriaceae.g__Bifidobacterium.s__Bifidobacterium_adolescentis.t__Bifidobacterium_adolescentis_unclassified	454	263	16	438	-0.0534485	0.0482033	0.268119	0.901201	0.0763583	0.0655567	0.244813	0.945675	beta_sympathomimetic_inhaler	305	220	16	289	-0.0205354	0.0539495	0.70374	0.964411	-0.0238335	0.0940225	0.800089	0.955904	beta_sympathomimetic_inhaler	1124	937	64	1060	-0.023331	0.0234215	0.319399	0.766963	-0.0639589	0.0381796	0.0941829	0.832775	beta_sympathomimetic_inhaler	430.375	343.578	1822.94	0.0196234	-0.0279524	-1.42445	0.154317	0.59425	NS	NS
k__Bacteria.p__Actinobacteria.c__Actinobacteria.o__Coriobacteriales.f__Coriobacteriaceae.g__Eggerthella.s__Eggerthella_lenta.t__GCF_000024265	454	212	16	438	0.00318028	0.00408783	0.437009	0.926239	0.0032671	0.00584796	0.57671	0.999455	beta_sympathomimetic_inhaler	305	162	16	289	0.000540034	0.00353279	0.878613	0.987736	0.00651889	0.00619325	0.293526	0.846951	beta_sympathomimetic_inhaler	1124	464	64	1060	0.0024497	0.000989481	0.0134495	0.194176	0.00283441	0.00174344	0.104307	0.876182	beta_sympathomimetic_inhaler	59843.1	80124.2	1.02137e+06	0.00092794	0.0023556	2.53852	0.0111322	0.154515	NS	NS
k__Bacteria.p__Actinobacteria.c__Actinobacteria.o__Coriobacteriales.f__Coriobacteriaceae.g__Eggerthella.s__Eggerthella_unclassified	454	329	16	438	0.0203282	0.0112657	0.0718565	0.901201	-0.0025567	0.0153422	0.867735	0.999455	beta_sympathomimetic_inhaler	305	216	16	289	-0.0130093	0.00944636	0.169511	0.9439	-0.0157268	0.0163389	0.336679	0.846951	beta_sympathomimetic_inhaler	1124	663	64	1060	0.00917745	0.00300321	0.00229849	0.088492	0.00661813	0.00494996	0.18151	0.907657	beta_sympathomimetic_inhaler	7879.2	11206.5	110874	0.00277393	0.00794032	2.86248	0.00420344	0.154515	NS	NS
k__Bacteria.p__Firmicutes.c__Erysipelotrichia.o__Erysipelotrichales.f__Erysipelotrichaceae.g__Coprobacillus.s__Coprobacillus_unclassified	454	185	16	438	0.00380161	0.00535141	0.477855	0.926239	-0.0105349	0.0073847	0.154529	0.945675	beta_sympathomimetic_inhaler	305	80	16	289	-0.00789444	0.00759313	0.299331	0.9439	-0.00294453	0.0132763	0.82465	0.955904	beta_sympathomimetic_inhaler	1124	192	64	1060	0.00682604	0.00219559	0.00192481	0.088492	0.00539588	0.00357393	0.131391	0.907657	beta_sympathomimetic_inhaler	34919.2	17344.4	207443	0.00196227	0.00543629	2.77041	0.00559859	0.154515	NS	NS
k__Bacteria.p__Firmicutes.c__Clostridia.o__Clostridiales.f__Eubacteriaceae.g__Eubacterium.s__Eubacterium_ventriosum.t__GCF_000153885	454	188	16	438	0.0035218	0.00930875	0.705368	0.97682	-0.000807953	0.0129988	0.95047	0.999455	beta_sympathomimetic_inhaler	305	200	16	289	-0.0143378	0.00937577	0.12727	0.920259	-0.00554976	0.016299	0.733754	0.932506	beta_sympathomimetic_inhaler	1124	844	64	1060	-0.0123074	0.00479851	0.0104522	0.172461	-0.00867618	0.00789753	0.272191	0.907657	beta_sympathomimetic_inhaler	11540.3	11375.9	43429.8	0.00388233	-0.0099022	-2.55058	0.0107543	0.154515	NS	NS
k__Bacteria.p__Firmicutes.c__Bacilli.o__Lactobacillales.f__Streptococcaceae.g__Streptococcus.s__Streptococcus_sanguinis.t__Streptococcus_sanguinis_unclassified	454	135	16	438	0.000775627	0.00137975	0.574326	0.926239	0.00143406	0.00193749	0.45968	0.999455	beta_sympathomimetic_inhaler	305	102	16	289	0.0020617	0.00169454	0.224732	0.9439	-0.00249396	0.00279884	0.373742	0.854499	beta_sympathomimetic_inhaler	1124	397	64	1060	0.00219214	0.000902358	0.0152868	0.196181	0.00183282	0.00147741	0.215043	0.907657	beta_sympathomimetic_inhaler	525293	348254	1.22813e+06	0.000689791	0.00181648	2.63338	0.00845392	0.154515	NS	NS
k__Bacteria.p__Bacteroidetes.c__Bacteroidia.o__Bacteroidales.f__Porphyromonadaceae.g__Odoribacter	454	184	16	438	-0.00309723	0.00561101	0.581241	0.928313	-0.000771632	0.00777317	0.920976	0.999455	beta_sympathomimetic_inhaler	305	100	16	289	0.000209249	0.00252191	0.933934	0.987736	0.00215898	0.00440235	0.624289	0.932506	beta_sympathomimetic_inhaler	1124	398	64	1060	-0.00453543	0.00200261	0.0237218	0.288407	-0.00380339	0.00334524	0.255815	0.907657	beta_sympathomimetic_inhaler	31762.7	157232	249350	0.0015104	-0.00272932	-1.80702	0.0707591	0.440279	NS	NS
k__Bacteria.p__Proteobacteria.c__Deltaproteobacteria.o__Desulfovibrionales.f__Desulfovibrionaceae.g__Bilophila	454	184	16	438	-0.000594708	0.00478988	0.901247	0.983478	-0.00392733	0.00669643	0.55789	0.999455	beta_sympathomimetic_inhaler	305	177	16	289	-0.00543634	0.00516482	0.29339	0.9439	0.00399893	0.008748	0.647957	0.932506	beta_sympathomimetic_inhaler	1124	620	64	1060	-0.00461464	0.00208903	0.0273792	0.31623	-0.00423362	0.00346771	0.222404	0.907657	beta_sympathomimetic_inhaler	43586.3	37487.8	229144	0.00179542	-0.00414913	-2.31095	0.0208356	0.233359	NS	NS
k__Bacteria.p__Proteobacteria.c__Gammaproteobacteria.o__Enterobacteriales.f__Enterobacteriaceae.g__Escherichia.s__Escherichia_unclassified	454	198	16	438	-0.0023552	0.00398891	0.555217	0.926239	0.00242416	0.00547333	0.658089	0.999455	beta_sympathomimetic_inhaler	305	130	16	289	-0.00342763	0.00279944	0.221792	0.9439	-0.00226307	0.00478847	0.636893	0.932506	beta_sympathomimetic_inhaler	1124	516	64	1060	0.00359322	0.00165365	0.0300003	0.330004	0.00409247	0.00271519	0.132044	0.907657	beta_sympathomimetic_inhaler	62848	127602	365688	0.00134094	0.00131011	0.977011	0.328564	0.727029	NS	NS
k__Bacteria.p__Proteobacteria.c__Deltaproteobacteria.o__Desulfovibrionales.f__Desulfovibrionaceae.g__Bilophila.s__Bilophila_unclassified	454	184	16	438	-0.000689395	0.0047006	0.883468	0.983478	-0.00361803	0.00657573	0.582489	0.999455	beta_sympathomimetic_inhaler	305	177	16	289	-0.00434773	0.00484833	0.370579	0.964411	0.0043765	0.00818456	0.593291	0.931523	beta_sympathomimetic_inhaler	1124	618	64	1060	-0.00423013	0.00199958	0.0346086	0.36339	-0.00371314	0.00331389	0.262762	0.907657	beta_sympathomimetic_inhaler	45257.9	42541.8	250105	0.00172029	-0.0037707	-2.19189	0.0283872	0.266018	NS	NS
k__Bacteria.p__Actinobacteria.c__Actinobacteria.o__Coriobacteriales.f__Coriobacteriaceae.g__Gordonibacter.s__Gordonibacter_pamelaeae.t__GCF_000210055	454	214	16	438	0.00292866	0.0044899	0.514567	0.926239	-0.00389934	0.00628108	0.535086	0.999455	beta_sympathomimetic_inhaler	305	188	16	289	0.000170355	0.00534713	0.974606	0.987736	0.000218459	0.00932061	0.981318	0.991629	beta_sympathomimetic_inhaler	1124	606	64	1060	0.00485779	0.00249794	0.0520611	0.451794	0.00529	0.00406347	0.19325	0.907657	beta_sympathomimetic_inhaler	49605.2	34975.1	160264	0.00202095	0.00379737	1.87901	0.0602434	0.404836	NS	NS
k__Bacteria.p__Verrucomicrobia.c__Verrucomicrobiae.o__Verrucomicrobiales.f__Verrucomicrobiaceae.g__Akkermansia.s__Akkermansia_muciniphila.t__GCF_000020225	454	150	16	438	0.0373164	0.0177073	0.0356722	0.829741	0.0166825	0.0249065	0.503389	0.999455	beta_sympathomimetic_inhaler	305	188	16	289	-0.0544486	0.0252849	0.0321059	0.754488	-0.0469375	0.0443877	0.291298	0.846951	beta_sympathomimetic_inhaler	1124	752	64	1060	-0.0293796	0.0153845	0.0564307	0.465553	-0.033921	0.025723	0.187551	0.907657	beta_sympathomimetic_inhaler	3189.3	1564.14	4225.06	0.0105535	-0.0100555	-0.952804	0.340689	0.733793	NS	NS
k__Bacteria.p__Proteobacteria.c__Gammaproteobacteria	454	346	16	438	-0.00483019	0.0145242	0.739635	0.983478	0.00741915	0.0193785	0.702046	0.999455	beta_sympathomimetic_inhaler	305	225	16	289	0.004452	0.00741379	0.54865	0.964411	0.00973625	0.0127777	0.446796	0.911783	beta_sympathomimetic_inhaler	1124	855	64	1060	0.00742759	0.00392953	0.0590028	0.469988	0.00698412	0.00632631	0.269861	0.907657	beta_sympathomimetic_inhaler	4740.4	18193.6	64761.8	0.00337684	0.00614767	1.82054	0.068677	0.440279	NS	NS
k__Bacteria.p__Bacteroidetes.c__Bacteroidia.o__Bacteroidales.f__Prevotellaceae.g__Paraprevotella.s__Paraprevotella_unclassified	454	104	16	438	0.00591614	0.004285	0.168122	0.901201	0.0113432	0.00603845	0.061087	0.945675	beta_sympathomimetic_inhaler	305	95	16	289	-0.00101655	0.0056657	0.857731	0.987736	-0.001158	0.00998114	0.907728	0.968201	beta_sympathomimetic_inhaler	1124	507	64	1060	-0.00493446	0.00289656	0.088745	0.585646	-0.00686703	0.00479344	0.152269	0.907657	beta_sympathomimetic_inhaler	54462.6	31152.5	119189	0.00220969	-0.00145306	-0.657585	0.510805	0.870235	NS	NS
k__Bacteria.p__Bacteroidetes.c__Bacteroidia.o__Bacteroidales.f__Prevotellaceae	454	167	16	438	0.00787466	0.005439	0.148518	0.901201	0.00909278	0.00793302	0.252551	0.945675	beta_sympathomimetic_inhaler	305	135	16	289	0.00269661	0.0127772	0.833008	0.987736	-0.0039848	0.0268248	0.882035	0.955904	beta_sympathomimetic_inhaler	1124	699	64	1060	-0.0142183	0.00925021	0.124569	0.642526	-0.0225331	0.0156805	0.151015	0.907657	beta_sympathomimetic_inhaler	33803.5	6125.28	11686.8	0.00440159	0.00225788	0.51297	0.607973	0.888169	NS	NS
k__Bacteria.p__Bacteroidetes.c__Bacteroidia.o__Bacteroidales.f__Rikenellaceae.g__Alistipes.s__Alistipes_indistinctus.t__GCF_000231275	454	92	16	438	-0.00185541	0.0044416	0.676345	0.97682	-0.00133457	0.00621207	0.830007	0.999455	beta_sympathomimetic_inhaler	305	107	16	289	0.002228	0.00316021	0.481367	0.964411	0.00993916	0.00551174	0.0725261	0.667554	beta_sympathomimetic_inhaler	1124	437	64	1060	0.0024613	0.00162942	0.131197	0.644254	0.00312739	0.00266827	0.241438	0.907657	beta_sympathomimetic_inhaler	50689.8	100131	376646	0.0013769	0.00200217	1.45412	0.145914	0.583655	NS	NS
k__Bacteria.p__Firmicutes.c__Clostridia.o__Clostridiales.f__Lachnospiraceae.g__Blautia.s__Ruminococcus_obeum.t__Ruminococcus_obeum_unclassified	454	421	16	438	-0.0010407	0.014347	0.942207	0.985906	-0.00306868	0.0198796	0.877402	0.999455	beta_sympathomimetic_inhaler	305	298	16	289	0.000263452	0.0119879	0.982482	0.987736	0.0208284	0.0209907	0.321988	0.846951	beta_sympathomimetic_inhaler	1124	1099	64	1060	-0.00821579	0.00555533	0.139449	0.644254	-0.00981227	0.00902148	0.276991	0.907657	beta_sympathomimetic_inhaler	4858.23	6958.48	32402.6	0.00475547	-0.00609317	-1.2813	0.20009	0.700315	NS	NS
k__Bacteria.p__Actinobacteria.c__Actinobacteria.o__Coriobacteriales.f__Coriobacteriaceae	454	436	16	438	0.0562891	0.0220932	0.0111809	0.620538	0.0310064	0.0307122	0.313312	0.945675	beta_sympathomimetic_inhaler	305	305	16	289	0.000609375	0.0209861	0.976855	0.987736	-0.0496555	0.0355902	0.164142	0.811054	beta_sympathomimetic_inhaler	1124	1123	64	1060	0.0123967	0.00951489	0.192887	0.742614	0.0164999	0.015739	0.294714	0.907657	beta_sympathomimetic_inhaler	2048.73	2270.58	11045.7	0.0080674	0.0165073	2.04617	0.0407394	0.295495	NS	NS
k__Bacteria.p__Bacteroidetes.c__Bacteroidia.o__Bacteroidales.f__Rikenellaceae.g__Alistipes.s__Alistipes_shahii.t__GCF_000210575	454	195	16	438	-0.00418588	0.00746236	0.575133	0.926239	-0.00321544	0.0102954	0.754964	0.999455	beta_sympathomimetic_inhaler	305	183	16	289	0.00269972	0.00689792	0.695798	0.964411	0.00520719	0.0117005	0.656659	0.932506	beta_sympathomimetic_inhaler	1124	850	64	1060	-0.00462699	0.00361723	0.20111	0.749296	-0.00837522	0.00595274	0.159731	0.907657	beta_sympathomimetic_inhaler	17957.6	21016.6	76427.3	0.0029437	-0.00322403	-1.09523	0.273417	0.727029	NS	NS
k__Bacteria.p__Firmicutes.c__Clostridia.o__Clostridiales.f__Lachnospiraceae.g__Anaerostipes.s__Anaerostipes_hadrus.t__GCF_000332875	454	345	16	438	-0.00899773	0.00762147	0.238418	0.901201	-0.0114517	0.0103705	0.270157	0.945675	beta_sympathomimetic_inhaler	305	282	16	289	-0.00214388	0.00743968	0.773425	0.969359	-0.00776772	0.0130118	0.551055	0.920613	beta_sympathomimetic_inhaler	1124	1061	64	1060	-0.00498393	0.0039287	0.204853	0.751127	-0.00731052	0.00645843	0.257917	0.907657	beta_sympathomimetic_inhaler	17215.6	18067.2	64789.1	0.00316114	-0.00516169	-1.63286	0.102499	0.521815	NS	NS
k__Bacteria.p__Firmicutes.c__Clostridia.o__Clostridiales.f__Ruminococcaceae.g__Ruminococcus.s__Ruminococcus_lactaris.t__Ruminococcus_lactaris_unclassified	454	169	16	438	0.0128223	0.0157446	0.415866	0.926239	0.00172054	0.02207	0.937901	0.999455	beta_sympathomimetic_inhaler	305	142	16	289	-0.0191796	0.0156904	0.222538	0.9439	-0.0177415	0.0274869	0.519198	0.920613	beta_sympathomimetic_inhaler	1124	668	64	1060	-0.0100292	0.00843564	0.234727	0.756854	-0.0144797	0.0138818	0.29715	0.907657	beta_sympathomimetic_inhaler	4034.02	4061.92	14052.8	0.00671932	-0.00754532	-1.12293	0.261467	0.727029	NS	NS
k__Bacteria.p__Actinobacteria.c__Actinobacteria.o__Actinomycetales.f__Actinomycetaceae	454	226	16	438	0.00489838	0.00241166	0.0428766	0.843933	0.00450636	0.00328475	0.170911	0.945675	beta_sympathomimetic_inhaler	305	157	16	289	-0.00188642	0.00243092	0.438384	0.964411	-0.00670857	0.00429093	0.119206	0.667554	beta_sympathomimetic_inhaler	1124	613	64	1060	0.00139589	0.00134607	0.299956	0.766963	0.00242586	0.00217781	0.265576	0.907657	beta_sympathomimetic_inhaler	171936	169223	551909	0.00105818	0.00144825	1.36863	0.171114	0.61259	NS	NS
k__Bacteria.p__Actinobacteria.c__Actinobacteria.o__Actinomycetales.f__Actinomycetaceae.g__Actinomyces	454	222	16	438	0.00290084	0.00240442	0.22832	0.901201	0.00326649	0.00326761	0.318116	0.945675	beta_sympathomimetic_inhaler	305	156	16	289	-0.00167922	0.00240543	0.485685	0.964411	-0.00668087	0.00422451	0.115029	0.667554	beta_sympathomimetic_inhaler	1124	604	64	1060	0.00133499	0.00134088	0.319658	0.766963	0.00243233	0.00216589	0.261685	0.907657	beta_sympathomimetic_inhaler	172974	172828	556189	0.00105293	0.00105773	1.00456	0.31511	0.727029	NS	NS
k__Bacteria.p__Bacteroidetes.c__Bacteroidia.o__Bacteroidales.f__Prevotellaceae.g__Prevotella	454	103	16	438	-0.0288568	0.0250558	0.250073	0.901201	-0.0342747	0.0348585	0.326081	0.945675	beta_sympathomimetic_inhaler	305	86	16	289	0.0441842	0.0227105	0.0526498	0.759792	0.106046	0.0403076	0.00901621	0.137702	beta_sympathomimetic_inhaler	1124	488	64	1060	-0.00696717	0.00755066	0.356365	0.787243	-0.016754	0.0127703	0.189839	0.907657	beta_sympathomimetic_inhaler	1592.88	1938.86	17540	0.0068889	-0.00391531	-0.568351	0.569797	0.870235	NS	NS
k__Bacteria.p__Bacteroidetes.c__Bacteroidia.o__Bacteroidales.f__Rikenellaceae.g__Alistipes	454	362	16	438	0.00859651	0.0215769	0.690521	0.97682	0.00228536	0.0300638	0.939444	0.999455	beta_sympathomimetic_inhaler	305	269	16	289	-0.00992034	0.0184114	0.590419	0.964411	-0.0187867	0.0310013	0.545041	0.920613	beta_sympathomimetic_inhaler	1124	1073	64	1060	-0.00694028	0.00818606	0.396722	0.787243	-0.0141301	0.0134439	0.293478	0.907657	beta_sympathomimetic_inhaler	2147.94	2950.04	14922.8	0.0070674	-0.00571252	-0.808292	0.418923	0.843113	NS	NS
k__Bacteria.p__Firmicutes.c__Clostridia.o__Clostridiales.f__Lachnospiraceae.g__Lachnospiraceae_noname.s__Lachnospiraceae_bacterium_3_1_57FAA_CT1.t__GCF_000218405	454	87	16	438	0.0109428	0.00389188	0.00514913	0.381036	0.00857827	0.00522132	0.101189	0.945675	beta_sympathomimetic_inhaler	305	75	16	289	-0.00138637	0.00347632	0.690323	0.964411	0.00245463	0.00608264	0.686873	0.932506	beta_sympathomimetic_inhaler	1124	211	64	1060	0.00168906	0.00217305	0.43716	0.806983	0.00397576	0.00351861	0.258761	0.907657	beta_sympathomimetic_inhaler	66020.9	82748.5	211768	0.00166542	0.00267774	1.60784	0.107869	0.530089	NS	NS
k__Bacteria.p__Bacteroidetes.c__Bacteroidia.o__Bacteroidales.f__Rikenellaceae.g__Alistipes.s__Alistipes_onderdonkii.t__GCF_000374505	454	238	16	438	0.0126597	0.0121513	0.298073	0.901201	0.00772785	0.0169317	0.648349	0.999455	beta_sympathomimetic_inhaler	305	187	16	289	-0.00262429	0.00774753	0.735061	0.964411	-0.000792001	0.0137412	0.954083	0.980032	beta_sympathomimetic_inhaler	1124	789	64	1060	-0.00299139	0.00390976	0.444373	0.806983	-0.0088537	0.00643432	0.169111	0.907657	beta_sympathomimetic_inhaler	6772.62	16660	65418.5	0.00335482	-0.00172956	-0.515545	0.606172	0.888169	NS	NS
k__Bacteria.p__Firmicutes.c__Clostridia.o__Clostridiales.f__Lachnospiraceae.g__Anaerostipes	454	392	16	438	-0.00588687	0.00788218	0.455558	0.926239	-0.00729428	0.0107857	0.499256	0.999455	beta_sympathomimetic_inhaler	305	293	16	289	-0.00481871	0.00742985	0.517139	0.964411	-0.0104208	0.0131027	0.42717	0.885983	beta_sympathomimetic_inhaler	1124	1074	64	1060	-0.00241947	0.00396161	0.541505	0.868664	-0.00696944	0.00647348	0.281896	0.907657	beta_sympathomimetic_inhaler	16095.6	18115.1	63717.2	0.00319556	-0.0034332	-1.07437	0.282659	0.727029	NS	NS
k__Bacteria.p__Firmicutes.c__Clostridia.o__Clostridiales.f__Lachnospiraceae	454	451	16	438	-0.0298155	0.0394964	0.45072	0.926239	-0.0410644	0.0548873	0.454809	0.999455	beta_sympathomimetic_inhaler	305	305	16	289	-0.0178425	0.0287092	0.534756	0.964411	-0.0107161	0.049198	0.827741	0.955904	beta_sympathomimetic_inhaler	1124	1124	64	1060	-0.00789384	0.0126928	0.534126	0.868664	-0.022448	0.0208059	0.280864	0.907657	beta_sympathomimetic_inhaler	641.041	1213.27	6207.03	0.0111377	-0.0111344	-0.9997	0.317456	0.727029	NS	NS
k__Bacteria.p__Bacteroidetes.c__Bacteroidia.o__Bacteroidales.f__Bacteroidaceae.g__Bacteroides.s__Bacteroides_uniformis.t__Bacteroides_uniformis_unclassified	454	353	16	438	0.00100756	0.0267114	0.969928	0.987725	0.0129608	0.0370815	0.726885	0.999455	beta_sympathomimetic_inhaler	305	268	16	289	-0.0107771	0.0164849	0.513788	0.964411	-0.0276292	0.0283533	0.330751	0.846951	beta_sympathomimetic_inhaler	1124	1050	64	1060	0.0043169	0.00821492	0.599344	0.935463	0.0173103	0.0135615	0.202079	0.907657	beta_sympathomimetic_inhaler	1401.54	3679.82	14818.1	0.0070889	0.00129263	0.182345	0.855312	0.984669	NS	NS
k__Bacteria.p__Firmicutes.c__Bacilli.o__Lactobacillales.f__Lactobacillaceae.g__Lactobacillus.s__Lactobacillus_delbrueckii.t__Lactobacillus_delbrueckii_unclassified	454	76	16	438	0.00125099	0.0120724	0.917515	0.983478	0.00524911	0.0163724	0.748677	0.999455	beta_sympathomimetic_inhaler	305	31	16	289	0.0307518	0.00552905	5.94003e-08	1.11673e-05	0.00362138	0.00922505	0.694962	0.932506	beta_sympathomimetic_inhaler	1124	279	64	1060	-0.00167748	0.00368836	0.649338	0.955969	0.00680252	0.0061028	0.265247	0.907657	beta_sympathomimetic_inhaler	6861.44	32711.4	73507.9	0.00297376	0.00788118	2.65024	0.00804345	0.154515	NS	NS
k__Bacteria.p__Proteobacteria.c__Gammaproteobacteria.o__Pasteurellales.f__Pasteurellaceae.g__Haemophilus.s__Haemophilus_parainfluenzae.t__Haemophilus_parainfluenzae_unclassified	454	106	16	438	-0.00341761	0.00930211	0.713497	0.97682	-0.000407105	0.0125515	0.974142	0.999455	beta_sympathomimetic_inhaler	305	60	16	289	0.0102799	0.00333236	0.00222752	0.104693	0.0165871	0.00588639	0.0051998	0.0920706	beta_sympathomimetic_inhaler	1124	241	64	1060	0.000132202	0.00190181	0.944593	0.984415	-0.00401928	0.00310038	0.195121	0.907657	beta_sympathomimetic_inhaler	11556.8	90052.7	276480	0.00162631	0.00244065	1.50073	0.133425	0.553089	NS	NS
k__Bacteria.p__Firmicutes.c__Clostridia.o__Clostridiales.f__Eubacteriaceae	454	418	16	438	0.0486111	0.0455781	0.286765	0.901201	0.00752127	0.0632516	0.905407	0.999455	beta_sympathomimetic_inhaler	305	304	16	289	0.0491932	0.0383821	0.200959	0.9439	0.106443	0.0666873	0.111656	0.667554	beta_sympathomimetic_inhaler	1124	1121	64	1060	-0.00343063	0.0180112	0.848974	0.984415	0.0386813	0.0298131	0.194751	0.907657	beta_sympathomimetic_inhaler	481.379	678.799	3082.58	0.0153524	0.0108933	0.709548	0.477984	0.870235	NS	NS
k__Bacteria.p__Firmicutes.c__Clostridia.o__Clostridiales.f__Eubacteriaceae.g__Eubacterium	454	418	16	438	0.0486225	0.0455789	0.28666	0.901201	0.00758326	0.0632552	0.904636	0.999455	beta_sympathomimetic_inhaler	305	304	16	289	0.0491934	0.0383823	0.200958	0.9439	0.106441	0.0666879	0.111666	0.667554	beta_sympathomimetic_inhaler	1124	1121	64	1060	-0.00344547	0.0180115	0.848331	0.984415	0.0386644	0.0298132	0.194948	0.907657	beta_sympathomimetic_inhaler	481.363	678.794	3082.5	0.0153526	0.0108839	0.70893	0.478368	0.870235	NS	NS
k__Bacteria.p__Proteobacteria.c__Gammaproteobacteria.o__Pasteurellales.f__Pasteurellaceae.g__Haemophilus	454	108	16	438	-0.00361184	0.00965351	0.708476	0.97682	-0.000528345	0.0131184	0.967894	0.999455	beta_sympathomimetic_inhaler	305	60	16	289	0.0106354	0.00335285	0.00167163	0.104693	0.0167489	0.0059254	0.00506392	0.0920706	beta_sympathomimetic_inhaler	1124	242	64	1060	5.89356e-05	0.00190867	0.975373	0.99256	-0.00404068	0.00311336	0.194616	0.907657	beta_sympathomimetic_inhaler	10730.7	88955.4	274496	0.00163478	0.00246803	1.5097	0.131119	0.553089	NS	NS
k__Bacteria.p__Proteobacteria.c__Gammaproteobacteria.o__Pasteurellales.f__Pasteurellaceae	454	111	16	438	-0.00375184	0.00967302	0.698303	0.97682	-0.0005845	0.0131525	0.964576	0.999455	beta_sympathomimetic_inhaler	305	60	16	289	0.010629	0.00336076	0.00172447	0.104693	0.0167432	0.00594054	0.00519052	0.0920706	beta_sympathomimetic_inhaler	1124	243	64	1060	4.50915e-05	0.00190997	0.981169	0.993483	-0.0040656	0.00311544	0.192178	0.907657	beta_sympathomimetic_inhaler	10687.5	88537	274123	0.0016366	0.00244631	1.49475	0.13498	0.553089	NS	NS
k__Bacteria.p__Actinobacteria.c__Actinobacteria.o__Actinomycetales.f__Micrococcaceae.g__Rothia	454	162	16	438	0.0034366	0.00239565	0.152183	0.901201	0.00165953	0.00285103	0.560866	0.999455	beta_sympathomimetic_inhaler	305	98	16	289	0.0029783	0.00191483	0.120967	0.909675	-0.000489972	0.00317883	0.877627	0.955904	beta_sympathomimetic_inhaler	1124	355	64	1060	1.6683e-05	0.00088018	0.984881	0.993483	-0.00149457	0.00134254	0.265862	0.907657	beta_sympathomimetic_inhaler	174242	272735	1.29079e+06	0.000758584	0.000824402	1.08676	0.277141	0.727029	NS	NS
k__Bacteria.p__Firmicutes.c__Negativicutes.o__Selenomonadales.f__Acidaminococcaceae.g__Phascolarctobacterium.s__Phascolarctobacterium_succinatutens.t__GCF_000188175	454	70	16	438	0.00500088	0.0125691	0.690918	0.97682	0.00831574	0.0173834	0.632648	0.999455	beta_sympathomimetic_inhaler	305	57	16	289	0.00962716	0.0163104	0.555474	0.964411	0.051848	0.028714	0.0721087	0.667554	beta_sympathomimetic_inhaler	1124	287	64	1060	-0.0114911	0.00711291	0.106481	0.585646	-0.0118002	0.0116838	0.312745	0.908752	beta_sympathomimetic_inhaler	6329.87	3758.97	19765.4	0.00578758	-0.00533537	-0.921865	0.356599	0.758337	NS	NS
k__Bacteria.p__Firmicutes.c__Clostridia.o__Clostridiales.f__Lachnospiraceae.g__Lachnospiraceae_noname.s__Lachnospiraceae_bacterium_7_1_58FAA.t__GCF_000242155	454	302	16	438	0.00435257	0.00321303	0.176227	0.901201	0.00827517	0.00444977	0.0636735	0.945675	beta_sympathomimetic_inhaler	305	186	16	289	-0.000282274	0.00228269	0.901672	0.987736	-0.0017571	0.0041492	0.672303	0.932506	beta_sympathomimetic_inhaler	1124	826	64	1060	-0.00119645	0.00138358	0.387363	0.787243	-0.00229936	0.00228135	0.313736	0.908752	beta_sympathomimetic_inhaler	96865.7	191913	522387	0.00111031	-0.00031753	-0.285983	0.774891	0.984669	NS	NS
k__Bacteria.p__Firmicutes.c__Erysipelotrichia.o__Erysipelotrichales.f__Erysipelotrichaceae.g__Turicibacter	454	82	16	438	0.00188796	0.0052416	0.718881	0.97682	-0.000775696	0.00728798	0.915291	0.999455	beta_sympathomimetic_inhaler	305	65	16	289	0.00138601	0.00403498	0.731466	0.964411	0.0114412	0.00693062	0.0999659	0.667554	beta_sympathomimetic_inhaler	1124	414	64	1060	0.000546435	0.00254227	0.829855	0.984415	0.00419057	0.00411775	0.309069	0.908752	beta_sympathomimetic_inhaler	36397.6	61420.9	154724	0.00198991	0.000943974	0.474381	0.635228	0.895284	NS	NS
k__Bacteria.p__Firmicutes.c__Clostridia.o__Clostridiales.f__Lachnospiraceae.g__Lachnospiraceae_noname.s__Lachnospiraceae_bacterium_1_4_56FAA.t__GCF_000218385	454	158	16	438	0.00403883	0.00402835	0.316638	0.901201	-0.00454134	0.00568432	0.424842	0.999455	beta_sympathomimetic_inhaler	305	105	16	289	-0.00168766	0.0035206	0.632049	0.964411	0.00618645	0.00604019	0.306732	0.846951	beta_sympathomimetic_inhaler	1124	234	64	1060	0.00468134	0.00188997	0.0133987	0.194176	0.00307818	0.00315047	0.328762	0.936135	beta_sympathomimetic_inhaler	61623.4	80680.3	279956	0.0015389	0.00337066	2.19031	0.0285019	0.266018	NS	NS
k__Bacteria.p__Firmicutes.c__Clostridia.o__Clostridiales.f__Ruminococcaceae.g__Subdoligranulum.s__Subdoligranulum_unclassified	454	426	16	438	0.00966447	0.0287968	0.737326	0.983478	-0.0682993	0.0393037	0.0830332	0.945675	beta_sympathomimetic_inhaler	305	305	16	289	-0.0264568	0.0275576	0.337808	0.962242	-0.045454	0.0472347	0.336782	0.846951	beta_sympathomimetic_inhaler	1124	1122	64	1060	-0.0205059	0.0124997	0.101181	0.585646	-0.0198381	0.0205483	0.334542	0.936718	beta_sympathomimetic_inhaler	1205.9	1316.79	6400.33	0.0105863	-0.0173067	-1.63482	0.102086	0.521815	NS	NS
k__Bacteria.p__Firmicutes.c__Clostridia.o__Clostridiales.f__Ruminococcaceae.g__Subdoligranulum	454	426	16	438	0.00891929	0.0289488	0.758149	0.983478	-0.0707304	0.0394292	0.0735963	0.945675	beta_sympathomimetic_inhaler	305	305	16	289	-0.0270532	0.0275552	0.327006	0.945803	-0.0467362	0.0472453	0.323463	0.846951	beta_sympathomimetic_inhaler	1124	1122	64	1060	-0.0202499	0.0125108	0.105817	0.585646	-0.0195412	0.020572	0.342381	0.94295	beta_sympathomimetic_inhaler	1193.27	1317.02	6389	0.0106004	-0.0173455	-1.63631	0.101775	0.521815	NS	NS
k__Bacteria.p__Firmicutes.c__Clostridia.o__Clostridiales.f__Lachnospiraceae.g__Dorea.s__Dorea_longicatena.t__GCF_000154065	454	325	16	438	0.0208391	0.0226929	0.358964	0.905569	0.010165	0.0313224	0.74571	0.999455	beta_sympathomimetic_inhaler	305	285	16	289	-0.0015047	0.0200552	0.940243	0.987736	0.00389693	0.0347079	0.910689	0.968201	beta_sympathomimetic_inhaler	1124	1074	64	1060	-0.0156839	0.00959567	0.10244	0.585646	-0.0142642	0.0156611	0.362601	0.971214	beta_sympathomimetic_inhaler	1941.87	2486.25	10860.5	0.00808753	-0.00873915	-1.08057	0.279888	0.727029	NS	NS
k__Bacteria.p__Bacteroidetes.c__Bacteroidia.o__Bacteroidales.f__Bacteroidaceae.g__Bacteroides.s__Bacteroides_caccae.t__Bacteroides_caccae_unclassified	454	202	16	438	-0.00977697	0.0116664	0.402475	0.926239	0.00150768	0.0165021	0.927252	0.999455	beta_sympathomimetic_inhaler	305	177	16	289	-0.0106767	0.00984197	0.278898	0.9439	-0.00624252	0.0167311	0.709373	0.932506	beta_sympathomimetic_inhaler	1124	778	64	1060	0.00218582	0.00497964	0.660783	0.960005	0.00733063	0.00817348	0.369986	0.971214	beta_sympathomimetic_inhaler	7347.3	10323.7	40327.8	0.00415232	-0.00161913	-0.389934	0.696585	0.933859	NS	NS
k__Bacteria.p__Firmicutes.c__Clostridia.o__Clostridiales.f__Oscillospiraceae.g__Oscillibacter.s__Oscillibacter_unclassified	454	357	16	438	0.0141428	0.00905889	0.1192	0.901201	0.0174489	0.0126092	0.167192	0.945675	beta_sympathomimetic_inhaler	305	264	16	289	-0.00718641	0.00667186	0.282297	0.9439	0.000792435	0.0116773	0.945947	0.980032	beta_sympathomimetic_inhaler	1124	1050	64	1060	0.000407112	0.00301033	0.892448	0.984415	-0.00443105	0.00490246	0.366283	0.971214	beta_sympathomimetic_inhaler	12185.7	22465	110350	0.00262613	0.000384975	0.146594	0.883452	0.984669	NS	NS
k__Bacteria.p__Proteobacteria.c__Betaproteobacteria.o__Burkholderiales	454	320	16	438	-0.00129807	0.00760734	0.864593	0.983478	-0.00221895	0.0106876	0.835635	0.999455	beta_sympathomimetic_inhaler	305	152	16	289	-0.00168683	0.00356751	0.636689	0.964411	0.00730413	0.00598712	0.223598	0.846951	beta_sympathomimetic_inhaler	1124	614	64	1060	-0.00178621	0.00193811	0.356925	0.787243	-0.00272897	0.0031692	0.389384	0.98292	beta_sympathomimetic_inhaler	17279.6	78572.1	266223	0.00166189	-0.00174135	-1.04782	0.294723	0.727029	NS	NS
k__Bacteria.p__Firmicutes.c__Clostridia.o__Clostridiales.f__Ruminococcaceae.g__Faecalibacterium.s__Faecalibacterium_prausnitzii	454	357	16	438	0.00235894	0.0319951	0.941261	0.985906	0.0591613	0.044644	0.185874	0.945675	beta_sympathomimetic_inhaler	305	293	16	289	0.0288105	0.0244434	0.239474	0.9439	-0.00993993	0.0427884	0.816482	0.955904	beta_sympathomimetic_inhaler	1124	1116	64	1060	-0.00836064	0.0106832	0.434031	0.806983	0.0150924	0.0176242	0.391998	0.98292	beta_sympathomimetic_inhaler	976.859	1673.69	8761.85	0.00936077	-0.00199174	-0.212775	0.831502	0.984669	NS	NS
k__Bacteria.p__Bacteroidetes.c__Bacteroidia.o__Bacteroidales.f__Bacteroidaceae.g__Bacteroides.s__Bacteroides_uniformis	454	353	16	438	7.27505e-05	0.0267929	0.997835	0.997835	0.0126119	0.0372242	0.734933	0.999455	beta_sympathomimetic_inhaler	305	268	16	289	-0.0124795	0.0164955	0.449941	0.964411	-0.0252079	0.0280673	0.369967	0.854499	beta_sympathomimetic_inhaler	1124	1052	64	1060	0.00455515	0.00830054	0.583269	0.922843	0.0119384	0.0136886	0.383326	0.98292	beta_sympathomimetic_inhaler	1393.03	3675.12	14514	0.00714611	0.00103927	0.145432	0.88437	0.984669	NS	NS
k__Bacteria.p__Proteobacteria.c__Deltaproteobacteria.o__Desulfovibrionales.f__Desulfovibrionaceae	454	196	16	438	0.000225012	0.00507421	0.96465	0.987725	-0.00409298	0.00710206	0.564736	0.999455	beta_sympathomimetic_inhaler	305	197	16	289	-0.00638327	0.00561785	0.256766	0.9439	0.00884294	0.00944019	0.349752	0.846951	beta_sympathomimetic_inhaler	1124	711	64	1060	-0.0044281	0.00226737	0.0510739	0.451794	-0.00287978	0.00377264	0.445434	0.987233	beta_sympathomimetic_inhaler	38838.5	31685.4	194516	0.00194242	-0.00397998	-2.04898	0.0404645	0.295495	NS	NS
k__Bacteria.p__Firmicutes.c__Clostridia.o__Clostridiales.f__Lachnospiraceae.g__Coprococcus	454	341	16	438	-0.0292698	0.0253716	0.249276	0.901201	-0.0352018	0.0357008	0.324724	0.945675	beta_sympathomimetic_inhaler	305	287	16	289	0.0151962	0.0248764	0.541754	0.964411	0.0105841	0.0424693	0.803387	0.955904	beta_sympathomimetic_inhaler	1124	1088	64	1060	-0.0199258	0.0109384	0.0687775	0.529587	-0.00957256	0.0177984	0.590804	0.987233	beta_sympathomimetic_inhaler	1553.48	1615.94	8357.86	0.00931401	-0.0162615	-1.74592	0.0808256	0.468231	NS	NS
k__Bacteria.p__Firmicutes.c__Negativicutes.o__Selenomonadales.f__Acidaminococcaceae	454	113	16	438	0.0143658	0.0129438	0.267693	0.901201	0.0109925	0.0176141	0.532955	0.999455	beta_sympathomimetic_inhaler	305	75	16	289	0.0102855	0.016638	0.536921	0.964411	0.0561058	0.0291742	0.0555395	0.667554	beta_sympathomimetic_inhaler	1124	349	64	1060	-0.0124324	0.0073493	0.0909943	0.585646	-0.00578868	0.0120517	0.631097	0.987233	beta_sympathomimetic_inhaler	5968.65	3612.42	18514.3	0.00596599	-0.00381835	-0.640019	0.52216	0.870235	NS	NS
k__Bacteria.p__Firmicutes.c__Clostridia.o__Clostridiales.f__Lachnospiraceae.g__Dorea	454	418	16	438	0.0206321	0.0229887	0.369954	0.912553	0.0143366	0.0319842	0.654226	0.999455	beta_sympathomimetic_inhaler	305	304	16	289	0.00797367	0.0198704	0.688499	0.964411	0.0151359	0.0344905	0.661135	0.932506	beta_sympathomimetic_inhaler	1124	1122	64	1060	-0.0147604	0.00894037	0.0990237	0.585646	-0.0114526	0.0146235	0.433702	0.987233	beta_sympathomimetic_inhaler	1892.21	2532.72	12510.9	0.00768416	-0.00740621	-0.963829	0.335132	0.731197	NS	NS
k__Bacteria.p__Firmicutes.c__Clostridia.o__Clostridiales.f__Lachnospiraceae.g__Roseburia	454	411	16	438	0.00773723	0.0199561	0.698419	0.97682	0.00660179	0.0278652	0.812843	0.999455	beta_sympathomimetic_inhaler	305	302	16	289	0.0201303	0.0177641	0.258039	0.9439	0.0299733	0.0307523	0.330616	0.846951	beta_sympathomimetic_inhaler	1124	1120	64	1060	-0.0112488	0.00726964	0.122059	0.642526	-0.00264422	0.0120515	0.826372	0.987233	beta_sympathomimetic_inhaler	2511	3168.95	18922.3	0.00637548	-0.00526914	-0.826471	0.408537	0.837003	NS	NS
k__Bacteria.p__Firmicutes.c__Clostridia.o__Clostridiales.f__Lachnospiraceae.g__Coprococcus.s__Coprococcus_comes.t__GCF_000155875	454	300	16	438	-0.029302	0.0196166	0.135968	0.901201	-0.0409514	0.026857	0.128109	0.945675	beta_sympathomimetic_inhaler	305	264	16	289	0.00474902	0.0176047	0.787532	0.974053	0.00525765	0.0301216	0.861569	0.955904	beta_sympathomimetic_inhaler	1124	1047	64	1060	-0.012025	0.00783595	0.125167	0.642526	0.00673657	0.0128262	0.599538	0.987233	beta_sympathomimetic_inhaler	2598.67	3226.59	16286.1	0.006725	-0.0116077	-1.72606	0.084337	0.472287	NS	NS
k__Bacteria.p__Firmicutes.c__Bacilli	454	452	16	438	0.0692251	0.0407665	0.0902146	0.901201	0.035338	0.0505247	0.484708	0.999455	beta_sympathomimetic_inhaler	305	301	16	289	0.0451652	0.0258707	0.0819118	0.759792	0.0541826	0.0415048	0.192919	0.837883	beta_sympathomimetic_inhaler	1124	1115	64	1060	0.0199876	0.0134867	0.138619	0.644254	0.0106761	0.0216511	0.622047	0.987233	beta_sympathomimetic_inhaler	601.719	1494.11	5497.8	0.0114756	0.028843	2.51342	0.0119565	0.154515	NS	NS
k__Bacteria.p__Firmicutes.c__Bacilli.o__Lactobacillales	454	451	16	438	0.0696412	0.0407608	0.0882586	0.901201	0.0350809	0.0505765	0.488334	0.999455	beta_sympathomimetic_inhaler	305	301	16	289	0.0452174	0.0258794	0.0816617	0.759792	0.0542018	0.0415173	0.192896	0.837883	beta_sympathomimetic_inhaler	1124	1115	64	1060	0.0200352	0.0134768	0.137394	0.644254	0.0107257	0.0216352	0.620173	0.987233	beta_sympathomimetic_inhaler	601.888	1493.11	5505.89	0.0114701	0.0289101	2.52047	0.0117198	0.154515	NS	NS
k__Bacteria.p__Firmicutes.c__Bacilli.o__Lactobacillales.f__Streptococcaceae	454	447	16	438	0.0444606	0.0326771	0.174348	0.901201	0.0130208	0.0405367	0.748224	0.999455	beta_sympathomimetic_inhaler	305	297	16	289	0.0251575	0.0253238	0.321328	0.9439	0.0353229	0.0407809	0.387211	0.854499	beta_sympathomimetic_inhaler	1124	1107	64	1060	0.0190978	0.0130094	0.142386	0.644924	0.0123896	0.020768	0.550922	0.987233	beta_sympathomimetic_inhaler	936.51	1559.35	5908.63	0.010908	0.0230483	2.11298	0.0346029	0.295495	NS	NS
k__Bacteria.p__Firmicutes.c__Bacilli.o__Lactobacillales.f__Streptococcaceae.g__Streptococcus	454	446	16	438	0.0452806	0.0327477	0.167468	0.901201	0.0120047	0.0405541	0.767375	0.999455	beta_sympathomimetic_inhaler	305	296	16	289	0.0217653	0.0253096	0.39052	0.964411	0.0345303	0.0407663	0.397769	0.854499	beta_sympathomimetic_inhaler	1124	1105	64	1060	0.018885	0.0129794	0.145954	0.648373	0.0144658	0.0207212	0.485257	0.987233	beta_sympathomimetic_inhaler	932.48	1561.1	5935.92	0.0108918	0.0223383	2.05093	0.0402736	0.295495	NS	NS
k__Bacteria.p__Proteobacteria	454	434	16	438	-0.01694	0.0179528	0.345913	0.905569	-0.00243509	0.0243212	0.920299	0.999455	beta_sympathomimetic_inhaler	305	275	16	289	0.000591575	0.00830115	0.943237	0.987736	0.017804	0.0139951	0.204483	0.837883	beta_sympathomimetic_inhaler	1124	1040	64	1060	0.00551464	0.0042252	0.192112	0.742614	0.0030778	0.00693146	0.657111	0.987233	beta_sympathomimetic_inhaler	3102.69	14511.9	56015.3	0.0036853	0.00359812	0.976344	0.328894	0.727029	NS	NS
k__Bacteria.p__Firmicutes.c__Bacilli.o__Lactobacillales.f__Streptococcaceae.g__Lactococcus	454	101	16	438	0.000820814	0.00475152	0.86293	0.983478	0.00759636	0.00673502	0.260048	0.945675	beta_sympathomimetic_inhaler	305	66	16	289	0.0129058	0.00448491	0.00429673	0.161557	0.00470549	0.00773354	0.543411	0.920613	beta_sympathomimetic_inhaler	1124	378	64	1060	0.00166893	0.00122917	0.174832	0.742614	0.000187054	0.00194418	0.923371	0.987233	beta_sympathomimetic_inhaler	44292.9	49715.6	661878	0.0011502	0.00235829	2.05034	0.0403312	0.295495	NS	NS
k__Bacteria.p__Actinobacteria.c__Actinobacteria.o__Actinomycetales	454	286	16	438	0.00862346	0.00364322	0.0183907	0.816545	0.00689745	0.00455358	0.130683	0.945675	beta_sympathomimetic_inhaler	305	185	16	289	-9.41819e-05	0.00354308	0.978811	0.987736	-0.00293938	0.00603843	0.626829	0.932506	beta_sympathomimetic_inhaler	1124	769	64	1060	0.00237024	0.00176967	0.180727	0.742614	0.00203162	0.00276383	0.462456	0.987233	beta_sympathomimetic_inhaler	75340.4	79659.7	319310	0.00145201	0.00294962	2.03141	0.0422136	0.295495	NS	NS
k__Bacteria.p__Firmicutes.c__Clostridia.o__Clostridiales.f__Ruminococcaceae.g__Faecalibacterium.s__Faecalibacterium_prausnitzii.t__GCF_000162015	454	130	16	438	0.0344711	0.0184119	0.0618489	0.901201	0.0800722	0.0257661	0.00202285	0.33984	beta_sympathomimetic_inhaler	305	124	16	289	0.00670306	0.0200767	0.73871	0.964411	0.00355723	0.0353673	0.91996	0.968201	beta_sympathomimetic_inhaler	1124	636	64	1060	-0.0132015	0.0102671	0.198781	0.749296	0.0022082	0.016949	0.896365	0.987233	beta_sympathomimetic_inhaler	2949.87	2480.94	9486.39	0.0081876	-0.000463833	-0.0566507	0.954823	0.984669	NS	NS
k__Bacteria.p__Bacteroidetes.c__Bacteroidia.o__Bacteroidales.f__Porphyromonadaceae.g__Parabacteroides.s__Parabacteroides_distasonis.t__Parabacteroides_distasonis_unclassified	454	257	16	438	0.0040033	0.00814105	0.623154	0.974227	0.00868845	0.0111233	0.435219	0.999455	beta_sympathomimetic_inhaler	305	195	16	289	-0.000701341	0.00598051	0.906726	0.987736	0.00417848	0.010248	0.683807	0.932506	beta_sympathomimetic_inhaler	1124	791	64	1060	-0.00318052	0.0025397	0.210721	0.755002	-0.0024499	0.00415745	0.555801	0.987233	beta_sympathomimetic_inhaler	15088.3	27959.1	155037	0.00224686	-0.00228339	-1.01626	0.309505	0.727029	NS	NS
k__Bacteria.p__Firmicutes.c__Bacilli.o__Lactobacillales.f__Streptococcaceae.g__Streptococcus.s__Streptococcus_thermophilus.t__Streptococcus_thermophilus_unclassified	454	291	16	438	0.0125124	0.0184584	0.498221	0.926239	0.000606265	0.0258214	0.98128	0.999455	beta_sympathomimetic_inhaler	305	168	16	289	0.0198178	0.0106529	0.0638818	0.759792	0.0306068	0.0178315	0.0873286	0.667554	beta_sympathomimetic_inhaler	1124	868	64	1060	0.0126485	0.0114459	0.269373	0.756854	0.00912585	0.0191557	0.633883	0.987233	beta_sympathomimetic_inhaler	2935.03	8811.78	7633.02	0.00718332	0.0158876	2.21174	0.0269844	0.266018	NS	NS
k__Bacteria.p__Bacteroidetes.c__Bacteroidia.o__Bacteroidales.f__Bacteroidaceae.g__Bacteroides.s__Bacteroides_thetaiotaomicron.t__Bacteroides_thetaiotaomicron_unclassified	454	246	16	438	-0.0060417	0.0096562	0.531857	0.926239	-0.0147268	0.0136246	0.280414	0.945675	beta_sympathomimetic_inhaler	305	206	16	289	0.00222058	0.00634297	0.726524	0.964411	0.0147105	0.0106865	0.16983	0.815182	beta_sympathomimetic_inhaler	1124	766	64	1060	-0.00310919	0.00285305	0.27605	0.756854	-0.00344462	0.00473867	0.467437	0.987233	beta_sympathomimetic_inhaler	10724.8	24855.1	122852	0.00251235	-0.00247155	-0.983764	0.325232	0.727029	NS	NS
k__Bacteria.p__Firmicutes.c__Clostridia.o__Clostridiales.f__Lachnospiraceae.g__Blautia.s__Ruminococcus_torques.t__Ruminococcus_torques_unclassified	454	418	16	438	0.00382145	0.0198803	0.847658	0.983478	-0.00925093	0.029265	0.752088	0.999455	beta_sympathomimetic_inhaler	305	233	16	289	0.000950784	0.0189148	0.959944	0.987736	-0.0276638	0.031894	0.386541	0.854499	beta_sympathomimetic_inhaler	1124	865	64	1060	0.010021	0.0093057	0.281773	0.756854	-0.00162855	0.0152689	0.91508	0.987233	beta_sympathomimetic_inhaler	2530.19	2795.08	11547.9	0.00769842	0.00758888	0.98577	0.324246	0.727029	NS	NS
k__Bacteria.p__Firmicutes.c__Clostridia.o__Clostridiales.f__Lachnospiraceae.g__Roseburia.s__Roseburia_hominis.t__GCF_000225345	454	280	16	438	0.0144575	0.00870222	0.0973649	0.901201	0.0172548	0.0123114	0.161844	0.945675	beta_sympathomimetic_inhaler	305	247	16	289	0.0106847	0.00841315	0.205101	0.9439	0.00899895	0.0150387	0.550108	0.920613	beta_sympathomimetic_inhaler	1124	989	64	1060	-0.00527232	0.00479001	0.271271	0.756854	-0.00285519	0.0079413	0.719265	0.987233	beta_sympathomimetic_inhaler	13205.1	14128.1	43583.9	0.00375513	0.0015804	0.420865	0.673854	0.912963	NS	NS
k__Bacteria.p__Firmicutes.c__Clostridia.o__Clostridiales.f__Lachnospiraceae.g__Dorea.s__Dorea_formicigenerans	454	330	16	438	-0.00441495	0.0151085	0.770259	0.983478	0.00143388	0.0210768	0.945795	0.999455	beta_sympathomimetic_inhaler	305	286	16	289	0.0151528	0.0127599	0.235961	0.9439	0.0131246	0.0224802	0.559834	0.920613	beta_sympathomimetic_inhaler	1124	1090	64	1060	-0.00573705	0.00531799	0.28091	0.756854	0.000855995	0.00878092	0.922361	0.987233	beta_sympathomimetic_inhaler	4380.87	6141.97	35359.4	0.0046685	-0.00281442	-0.602852	0.546607	0.870235	NS	NS
k__Bacteria.p__Firmicutes.c__Clostridia.o__Clostridiales.f__Lachnospiraceae.g__Dorea.s__Dorea_formicigenerans.t__Dorea_formicigenerans_unclassified	454	330	16	438	-0.00359012	0.0149654	0.810524	0.983478	0.000623178	0.0208951	0.976222	0.999455	beta_sympathomimetic_inhaler	305	286	16	289	0.0154042	0.012768	0.228593	0.9439	0.0125869	0.0224725	0.575886	0.920613	beta_sympathomimetic_inhaler	1124	1090	64	1060	-0.00601105	0.00534374	0.260883	0.756854	-0.000948676	0.00882072	0.914372	0.987233	beta_sympathomimetic_inhaler	4465.03	6134.17	35019.5	0.00468197	-0.00289447	-0.618217	0.536432	0.870235	NS	NS
k__Bacteria.p__Firmicutes.c__Bacilli.o__Lactobacillales.f__Streptococcaceae.g__Lactococcus.s__Lactococcus_lactis.t__Lactococcus_lactis_unclassified	454	96	16	438	-0.00266858	0.00461424	0.563335	0.926239	0.00107119	0.00654209	0.870021	0.999455	beta_sympathomimetic_inhaler	305	63	16	289	0.00938043	0.00419474	0.0260762	0.700332	0.00278147	0.00744283	0.708919	0.932506	beta_sympathomimetic_inhaler	1124	367	64	1060	0.00140147	0.0012177	0.250031	0.756854	-0.000131764	0.0019435	0.945961	0.987233	beta_sympathomimetic_inhaler	46967.7	56831.7	674407	0.00113358	0.00173852	1.53365	0.125115	0.553089	NS	NS
k__Bacteria.p__Firmicutes.c__Clostridia.o__Clostridiales.f__Ruminococcaceae	454	436	16	438	0.0492587	0.0481361	0.30672	0.901201	0.0218796	0.0663044	0.741584	0.999455	beta_sympathomimetic_inhaler	305	305	16	289	-0.0238002	0.0374467	0.52554	0.964411	0.00586009	0.064663	0.927859	0.968201	beta_sympathomimetic_inhaler	1124	1124	64	1060	-0.0170882	0.0157738	0.278897	0.756854	-0.00537614	0.0257786	0.834839	0.987233	beta_sympathomimetic_inhaler	431.577	713.136	4019.07	0.0139161	-0.0124701	-0.896092	0.370204	0.76783	NS	NS
k__Bacteria.p__Firmicutes.c__Clostridia.o__Clostridiales.f__Ruminococcaceae.g__Ruminococcus.s__Ruminococcus_bromii.t__GCF_000209875	454	208	16	438	0.0616419	0.0428908	0.15138	0.901201	0.0740787	0.0593006	0.212326	0.945675	beta_sympathomimetic_inhaler	305	210	16	289	-0.0328172	0.0489795	0.503365	0.964411	-0.00320971	0.0871746	0.970657	0.988305	beta_sympathomimetic_inhaler	1124	898	64	1060	-0.0261026	0.0235582	0.268098	0.756854	-0.0243917	0.0389424	0.531215	0.987233	beta_sympathomimetic_inhaler	543.59	416.842	1801.84	0.0190269	-0.00984855	-0.517613	0.604728	0.888169	NS	NS
k__Bacteria.p__Firmicutes.c__Clostridia.o__Clostridiales.f__Eubacteriaceae.g__Eubacterium.s__Eubacterium_hallii.t__GCF_000173975	454	364	16	438	0.00886962	0.0192543	0.645274	0.97682	0.00361673	0.0267392	0.892475	0.999455	beta_sympathomimetic_inhaler	305	296	16	289	-0.000991323	0.0169769	0.953475	0.987736	0.0286386	0.029036	0.324883	0.846951	beta_sympathomimetic_inhaler	1124	1105	64	1060	-0.00784174	0.00802497	0.328698	0.766963	-0.00584442	0.013173	0.657373	0.987233	beta_sympathomimetic_inhaler	2697.39	3469.65	15527.9	0.00678923	-0.00466839	-0.687617	0.491694	0.870235	NS	NS
k__Bacteria	454	454	16	438	0.0217875	0.0264043	0.409737	0.926239	0.0406272	0.0357921	0.257024	0.945675	beta_sympathomimetic_inhaler	305	305	16	289	-0.00084765	0.0237786	0.971587	0.987736	0.0170551	0.0407287	0.675744	0.932506	beta_sympathomimetic_inhaler	1124	1124	64	1060	0.0161847	0.0160566	0.313684	0.766963	0.00631126	0.0262101	0.80976	0.987233	beta_sympathomimetic_inhaler	1434.33	1768.6	3878.75	0.0118832	0.0130658	1.09952	0.27154	0.727029	NS	NS
k__Bacteria.p__Firmicutes.c__Clostridia.o__Clostridiales.f__Eubacteriaceae.g__Eubacterium.s__Eubacterium_ramulus.t__GCF_000469345	454	237	16	438	-0.0169233	0.0125983	0.179876	0.901201	-0.0174193	0.0175589	0.321785	0.945675	beta_sympathomimetic_inhaler	305	231	16	289	0.000348287	0.0114674	0.975791	0.987736	0.0281391	0.0195924	0.152126	0.774459	beta_sympathomimetic_inhaler	1124	957	64	1060	-0.00420157	0.00494306	0.395511	0.787243	0.00202259	0.00810723	0.803037	0.987233	beta_sympathomimetic_inhaler	6300.54	7604.5	40926.9	0.00427054	-0.00503238	-1.17839	0.23864	0.727029	NS	NS
k__Bacteria.p__Bacteroidetes.c__Bacteroidia.o__Bacteroidales.f__Bacteroidaceae.g__Bacteroides.s__Bacteroides_dorei.t__Bacteroides_dorei_unclassified	454	257	16	438	0.00637064	0.0151616	0.674565	0.97682	0.0226658	0.0214895	0.292212	0.945675	beta_sympathomimetic_inhaler	305	187	16	289	0.0158126	0.0117161	0.178177	0.9439	0.0253064	0.0197139	0.20041	0.837883	beta_sympathomimetic_inhaler	1124	808	64	1060	-0.00499462	0.00557503	0.370506	0.787243	0.00161819	0.00915752	0.859773	0.987233	beta_sympathomimetic_inhaler	4350.21	7285.08	32174	0.00477768	-0.000406018	-0.0849822	0.932276	0.984669	NS	NS
k__Bacteria.p__Bacteroidetes.c__Bacteroidia.o__Bacteroidales	454	438	16	438	-0.0548367	0.0459405	0.233262	0.901201	-0.0511551	0.0630086	0.41735	0.999455	beta_sympathomimetic_inhaler	305	300	16	289	0.00834769	0.0375172	0.824075	0.987736	0.0623157	0.0638169	0.329726	0.846951	beta_sympathomimetic_inhaler	1124	1119	64	1060	-0.0162001	0.0177602	0.361881	0.787243	-0.0199873	0.0291058	0.492413	0.987233	beta_sympathomimetic_inhaler	473.816	710.46	3170.35	0.0151539	-0.0163991	-1.08217	0.279178	0.727029	NS	NS
k__Bacteria.p__Firmicutes.c__Clostridia.o__Clostridiales.f__Lachnospiraceae.g__Blautia	454	449	16	438	-0.0358885	0.035489	0.312456	0.901201	-0.0720572	0.0494685	0.146016	0.945675	beta_sympathomimetic_inhaler	305	305	16	289	-0.0193913	0.0195027	0.320909	0.9439	-0.0244041	0.0337499	0.470286	0.911783	beta_sympathomimetic_inhaler	1124	1124	64	1060	-0.00812145	0.00922569	0.378885	0.787243	-0.0114722	0.0146949	0.435158	0.987233	beta_sympathomimetic_inhaler	793.985	2629.13	11749	0.00811851	-0.0115275	-1.4199	0.155637	0.59425	NS	NS
k__Viruses.p__Viruses_noname.c__Viruses_noname.o__Caudovirales	454	87	16	438	-0.00829731	0.014086	0.556133	0.926239	-0.00916046	0.0196018	0.640522	0.999455	beta_sympathomimetic_inhaler	305	48	16	289	-0.0024966	0.00543567	0.646355	0.964411	-0.00558415	0.00978156	0.568563	0.920613	beta_sympathomimetic_inhaler	1124	266	64	1060	0.00409658	0.00478117	0.391731	0.787243	0.00203039	0.00785515	0.796087	0.987233	beta_sympathomimetic_inhaler	5039.95	33844.9	43745.3	0.00347881	0.000640089	0.183997	0.854016	0.984669	NS	NS
k__Bacteria.p__Actinobacteria.c__Actinobacteria.o__Coriobacteriales.f__Coriobacteriaceae.g__Adlercreutzia.s__Adlercreutzia_equolifaciens.t__GCF_000478885	454	210	16	438	0.00291244	0.00555689	0.600468	0.95217	-0.000891572	0.00754458	0.90599	0.999455	beta_sympathomimetic_inhaler	305	218	16	289	0.00227261	0.00596687	0.703575	0.964411	-0.00395439	0.0104737	0.70607	0.932506	beta_sympathomimetic_inhaler	1124	889	64	1060	0.00295411	0.00335939	0.379396	0.787243	0.00450908	0.00553148	0.415158	0.987233	beta_sympathomimetic_inhaler	32384.5	28087.1	88609.3	0.00258994	0.00281666	1.08754	0.276797	0.727029	NS	NS
k__Bacteria.p__Firmicutes.c__Clostridia.o__Clostridiales.f__Lachnospiraceae.g__Roseburia.s__Roseburia_inulinivorans.t__GCF_000174195	454	325	16	438	0.00179013	0.0118369	0.879862	0.983478	0.000296728	0.0164632	0.985629	0.999455	beta_sympathomimetic_inhaler	305	259	16	289	0.0106327	0.0127422	0.404696	0.964411	-0.0074257	0.0226964	0.743794	0.932518	beta_sympathomimetic_inhaler	1124	1024	64	1060	-0.00485575	0.0057936	0.402141	0.787243	0.00159341	0.00959781	0.868174	0.987233	beta_sympathomimetic_inhaler	7137.12	6159.03	29792.2	0.00481748	-0.00154102	-0.319881	0.749059	0.975518	NS	NS
k__Bacteria.p__Firmicutes.c__Bacilli.o__Lactobacillales.f__Streptococcaceae.g__Streptococcus.s__Streptococcus_mutans.t__Streptococcus_mutans_unclassified	454	126	16	438	0.00518215	0.00660438	0.43308	0.926239	-0.00713927	0.00844836	0.398593	0.999455	beta_sympathomimetic_inhaler	305	73	16	289	0.00241444	0.00470535	0.608243	0.964411	-0.0221971	0.0073603	0.00281301	0.0895107	beta_sympathomimetic_inhaler	1124	266	64	1060	0.00140726	0.00170629	0.409689	0.788652	0.000945688	0.00265149	0.721414	0.987233	beta_sympathomimetic_inhaler	22926.4	45166.5	343475	0.00155876	0.00172807	1.10862	0.267594	0.727029	NS	NS
k__Bacteria.p__Firmicutes.c__Erysipelotrichia.o__Erysipelotrichales.f__Erysipelotrichaceae.g__Erysipelotrichaceae_noname.s__Eubacterium_biforme.t__GCF_000156655	454	92	16	438	-0.00462357	0.0150274	0.758478	0.983478	-0.0264956	0.0207331	0.202033	0.945675	beta_sympathomimetic_inhaler	305	117	16	289	-0.044031	0.0215101	0.0415355	0.759792	-0.0680786	0.0369282	0.0663712	0.667554	beta_sympathomimetic_inhaler	1124	511	64	1060	-0.00894539	0.0110624	0.418903	0.793168	-0.00988235	0.01839	0.591119	0.987233	beta_sympathomimetic_inhaler	4428.27	2161.3	8171.42	0.0082308	-0.0127861	-1.55344	0.120317	0.546305	NS	NS
k__Bacteria.p__Firmicutes.c__Clostridia.o__Clostridiales.f__Lachnospiraceae.g__Lachnospiraceae_noname.s__Lachnospiraceae_bacterium_2_1_58FAA.t__GCF_000218465	454	144	16	438	0.000975503	0.00299927	0.745163	0.983478	-0.00194289	0.00405153	0.631841	0.999455	beta_sympathomimetic_inhaler	305	87	16	289	-0.00303245	0.0069858	0.664539	0.964411	-0.00737936	0.0121582	0.544408	0.920613	beta_sympathomimetic_inhaler	1124	218	64	1060	0.00177965	0.0021906	0.416732	0.793168	-0.000775899	0.00359271	0.829056	0.987233	beta_sympathomimetic_inhaler	111166	20491.2	208389	0.00171487	0.00122679	0.715383	0.474373	0.870235	NS	NS
k__Bacteria.p__Firmicutes.c__Clostridia.o__Clostridiales.f__Oscillospiraceae.g__Oscillibacter	454	369	16	438	0.0108104	0.00918368	0.239782	0.901201	0.0160386	0.0126849	0.206834	0.945675	beta_sympathomimetic_inhaler	305	268	16	289	-0.00687611	0.00671055	0.306358	0.9439	0.00184499	0.011788	0.875749	0.955904	beta_sympathomimetic_inhaler	1124	1064	64	1060	0.00236831	0.00311443	0.447159	0.806983	-0.00351526	0.00509276	0.490189	0.987233	beta_sympathomimetic_inhaler	11856.8	22206.7	103096	0.00270014	0.00160138	0.593073	0.553133	0.870235	NS	NS
k__Bacteria.p__Actinobacteria.c__Actinobacteria.o__Bifidobacteriales.f__Bifidobacteriaceae.g__Bifidobacterium.s__Bifidobacterium_longum.t__Bifidobacterium_longum_unclassified	454	369	16	438	0.0102148	0.0344164	0.76676	0.983478	0.0108662	0.0470393	0.817432	0.999455	beta_sympathomimetic_inhaler	305	269	16	289	0.0271375	0.0343453	0.430079	0.964411	-0.0201626	0.0602683	0.738234	0.932506	beta_sympathomimetic_inhaler	1124	1025	64	1060	0.0114542	0.0153054	0.454391	0.813678	0.00325877	0.0250562	0.896545	0.987233	beta_sympathomimetic_inhaler	844.247	847.746	4268.86	0.0129523	0.0135091	1.04299	0.296952	0.727029	NS	NS
k__Bacteria.p__Actinobacteria.c__Actinobacteria.o__Bifidobacteriales.f__Bifidobacteriaceae.g__Bifidobacterium.s__Bifidobacterium_bifidum.t__Bifidobacterium_bifidum_unclassified	454	187	16	438	-0.0119426	0.0268378	0.656547	0.97682	0.0285935	0.0378925	0.450941	0.999455	beta_sympathomimetic_inhaler	305	102	16	289	0.0134642	0.0239991	0.575199	0.964411	0.000671901	0.0408681	0.986895	0.991629	beta_sympathomimetic_inhaler	1124	334	64	1060	0.00750554	0.0101222	0.458549	0.814807	0.00895137	0.0165738	0.589246	0.987233	beta_sympathomimetic_inhaler	1388.38	1736.24	9760.07	0.00880974	0.00621287	0.705228	0.480668	0.870235	NS	NS
k__Bacteria.p__Actinobacteria.c__Actinobacteria.o__Bifidobacteriales.f__Bifidobacteriaceae.g__Bifidobacterium.s__Bifidobacterium_longum	454	369	16	438	0.00826511	0.0347133	0.811918	0.983478	0.00758247	0.0473483	0.872851	0.999455	beta_sympathomimetic_inhaler	305	270	16	289	0.0219331	0.0342998	0.523023	0.964411	-0.0441222	0.0599671	0.462527	0.911783	beta_sympathomimetic_inhaler	1124	1026	64	1060	0.0103989	0.0154791	0.50185	0.858722	0.0048366	0.025341	0.848671	0.987233	beta_sympathomimetic_inhaler	829.864	849.998	4173.56	0.0130706	0.0117713	0.900594	0.367804	0.76783	NS	NS
k__Bacteria.p__Bacteroidetes.c__Bacteroidia.o__Bacteroidales.f__Bacteroidaceae.g__Bacteroides.s__Bacteroides_vulgatus.t__Bacteroides_vulgatus_unclassified	454	340	16	438	-0.0218303	0.0230796	0.344746	0.905569	-0.0375072	0.0317078	0.237569	0.945675	beta_sympathomimetic_inhaler	305	244	16	289	-0.00533416	0.0127973	0.677114	0.964411	0.00782949	0.0222044	0.724665	0.932506	beta_sympathomimetic_inhaler	1124	939	64	1060	-0.00397846	0.00591328	0.501213	0.858722	-0.0010271	0.00972941	0.915946	0.987233	beta_sympathomimetic_inhaler	1877.34	6106.08	28598.5	0.00522837	-0.00512088	-0.979441	0.327362	0.727029	NS	NS
k__Bacteria.p__Firmicutes.c__Negativicutes.o__Selenomonadales	454	413	16	438	-0.0199675	0.0313637	0.52469	0.926239	-0.0168945	0.0441054	0.70189	0.999455	beta_sympathomimetic_inhaler	305	272	16	289	0.0178431	0.0291248	0.54058	0.964411	0.0137566	0.0502009	0.784275	0.955904	beta_sympathomimetic_inhaler	1124	983	64	1060	-0.00981462	0.014811	0.507686	0.86232	-0.00780167	0.0245705	0.75091	0.987233	beta_sympathomimetic_inhaler	1016.59	1178.89	4558.6	0.0121679	-0.00651527	-0.535446	0.592342	0.888169	NS	NS
k__Bacteria.p__Firmicutes.c__Clostridia.o__Clostridiales.f__Ruminococcaceae.g__Faecalibacterium.s__Faecalibacterium_prausnitzii.t__Faecalibacterium_prausnitzii_unclassified	454	352	16	438	-0.0130739	0.0285045	0.646706	0.97682	0.00556106	0.0395528	0.888259	0.999455	beta_sympathomimetic_inhaler	305	292	16	289	0.0166728	0.0212787	0.43393	0.964411	-0.0163893	0.0373439	0.661112	0.932506	beta_sympathomimetic_inhaler	1124	1093	64	1060	-0.00651767	0.00998324	0.51398	0.866639	0.0107146	0.0164095	0.513927	0.987233	beta_sympathomimetic_inhaler	1230.76	2208.56	10033.6	0.00861527	-0.00331506	-0.384789	0.700394	0.933859	NS	NS
k__Viruses.p__Viruses_noname.c__Viruses_noname	454	92	16	438	-0.00928868	0.0142583	0.515093	0.926239	-0.0100299	0.019848	0.613604	0.999455	beta_sympathomimetic_inhaler	305	49	16	289	-0.00259589	0.00543653	0.633363	0.964411	-0.00568331	0.0097888	0.56201	0.920613	beta_sympathomimetic_inhaler	1124	286	64	1060	0.00324197	0.005104	0.525439	0.868664	0.00130488	0.00841339	0.876775	0.987233	beta_sympathomimetic_inhaler	4918.87	33834.2	38386.6	0.00360049	-0.000117597	-0.0326613	0.973945	0.984669	NS	NS
k__Bacteria.p__Firmicutes.c__Clostridia.o__Clostridiales	454	453	16	438	0.0107156	0.0520843	0.837094	0.983478	-0.00696942	0.0715565	0.92246	0.999455	beta_sympathomimetic_inhaler	305	305	16	289	-0.0208515	0.0449581	0.64313	0.964411	0.0533322	0.0776195	0.492624	0.920613	beta_sympathomimetic_inhaler	1124	1124	64	1060	-0.0129452	0.021025	0.538215	0.868664	0.0178654	0.0344124	0.603758	0.987233	beta_sympathomimetic_inhaler	368.626	494.748	2262.18	0.017887	-0.0114062	-0.637681	0.523681	0.870235	NS	NS
k__Bacteria.p__Firmicutes.c__Negativicutes.o__Selenomonadales.f__Veillonellaceae.g__Veillonella	454	253	16	438	0.00393752	0.00481438	0.41394	0.926239	0.00642114	0.00653467	0.326483	0.945675	beta_sympathomimetic_inhaler	305	150	16	289	0.00257547	0.00337569	0.446136	0.964411	-0.0172314	0.00578729	0.00319681	0.0895107	beta_sympathomimetic_inhaler	1124	553	64	1060	0.000892402	0.00158997	0.574731	0.915606	0.00157804	0.0025939	0.543077	0.987233	beta_sympathomimetic_inhaler	43143.9	87755.8	395567	0.00137821	0.0014225	1.03214	0.302008	0.727029	NS	NS
k__Bacteria.p__Firmicutes.c__Clostridia.o__Clostridiales.f__Ruminococcaceae.g__Ruminococcus	454	374	16	438	0.0611054	0.0455469	0.180423	0.901201	0.0634759	0.0627532	0.312385	0.945675	beta_sympathomimetic_inhaler	305	298	16	289	-0.0280786	0.0407844	0.491696	0.964411	0.0400143	0.0712085	0.574639	0.920613	beta_sympathomimetic_inhaler	1124	1113	64	1060	-0.00951269	0.0184315	0.605879	0.939317	-0.00741394	0.0303195	0.806869	0.987233	beta_sympathomimetic_inhaler	482.039	601.189	2943.6	0.0157586	-0.00383103	-0.243107	0.807923	0.984669	NS	NS
k__Bacteria.p__Firmicutes.c__Clostridia.o__Clostridiales.f__Lachnospiraceae.g__Lachnospiraceae_noname	454	443	16	438	-0.0145315	0.0240255	0.545611	0.926239	-0.016677	0.0334119	0.61797	0.999455	beta_sympathomimetic_inhaler	305	305	16	289	-0.014714	0.0119529	0.21931	0.9439	-0.000220513	0.0209986	0.991629	0.991629	beta_sympathomimetic_inhaler	1124	1121	64	1060	0.00281183	0.00562926	0.617524	0.945682	0.00276389	0.00923323	0.764738	0.987233	beta_sympathomimetic_inhaler	1732.43	6999.3	31557.1	0.00498204	-0.000978658	-0.196437	0.844268	0.984669	NS	NS
k__Bacteria.p__Firmicutes.c__Clostridia.o__Clostridiales.f__Lachnospiraceae.g__Roseburia.s__Roseburia_intestinalis.t__Roseburia_intestinalis_unclassified	454	276	16	438	0.0196093	0.0172071	0.255085	0.901201	0.0180768	0.0241743	0.45505	0.999455	beta_sympathomimetic_inhaler	305	205	16	289	0.0116641	0.0138019	0.398746	0.964411	0.0150379	0.0233779	0.520634	0.920613	beta_sympathomimetic_inhaler	1124	829	64	1060	-0.00297526	0.0060864	0.625054	0.94804	0.00317117	0.0100765	0.753043	0.987233	beta_sympathomimetic_inhaler	3377.42	5249.56	26994.7	0.00529838	0.00132346	0.249785	0.802753	0.984669	NS	NS
k__Bacteria.p__Firmicutes.c__Clostridia.o__Clostridiales.f__Lachnospiraceae.g__Lachnospiraceae_noname.s__Lachnospiraceae_bacterium_1_1_57FAA.t__GCF_000218445	454	273	16	438	-0.0145095	0.0229914	0.52833	0.926239	0.00776841	0.0322064	0.809526	0.999455	beta_sympathomimetic_inhaler	305	129	16	289	-0.0156138	0.00757882	0.0402915	0.759792	0.00208388	0.0125969	0.86874	0.955904	beta_sympathomimetic_inhaler	1124	494	64	1060	0.00187407	0.00414797	0.651499	0.955969	0.00087239	0.00693102	0.899861	0.987233	beta_sympathomimetic_inhaler	1891.77	17409.9	58120.6	0.00359391	-0.00245874	-0.684142	0.493885	0.870235	NS	NS
k__Bacteria.p__Bacteroidetes.c__Bacteroidia.o__Bacteroidales.f__Porphyromonadaceae	454	386	16	438	0.0178299	0.0205912	0.387018	0.926239	0.0245287	0.0276587	0.375705	0.999455	beta_sympathomimetic_inhaler	305	274	16	289	-0.00623195	0.0145313	0.668337	0.964411	0.00488214	0.0243655	0.841347	0.955904	beta_sympathomimetic_inhaler	1124	1071	64	1060	-0.00300837	0.00703633	0.669063	0.96596	-0.00415533	0.0115666	0.719477	0.987233	beta_sympathomimetic_inhaler	2358.51	4735.75	20198	0.00605314	-0.00176694	-0.291905	0.770359	0.984669	NS	NS
k__Bacteria.p__Bacteroidetes.c__Bacteroidia.o__Bacteroidales.f__Rikenellaceae.g__Alistipes.s__Alistipes_unclassified	454	81	16	438	0.00825488	0.00732493	0.260378	0.901201	0.0078811	0.010094	0.435402	0.999455	beta_sympathomimetic_inhaler	305	50	16	289	-0.00674037	0.00665981	0.312312	0.9439	-0.0381614	0.0115745	0.00111121	0.0895107	beta_sympathomimetic_inhaler	1124	133	64	1060	-0.000770701	0.00253102	0.760802	0.97741	0.000344824	0.00419094	0.934441	0.987233	beta_sympathomimetic_inhaler	18637.7	22546.4	156102	0.00225139	-0.00060028	-0.266626	0.789757	0.984669	NS	NS
k__Bacteria.p__Firmicutes.c__Clostridia.o__Clostridiales.f__Peptostreptococcaceae	454	395	16	438	-0.000745126	0.0119019	0.95011	0.985906	-0.0173675	0.0163054	0.287471	0.945675	beta_sympathomimetic_inhaler	305	270	16	289	0.00498286	0.00832558	0.549968	0.964411	-0.0399313	0.0132582	0.00285369	0.0895107	beta_sympathomimetic_inhaler	1124	1045	64	1060	-0.00218702	0.00717892	0.760694	0.97741	0.00324905	0.0116678	0.780711	0.987233	beta_sympathomimetic_inhaler	7059.39	14426.8	19403.6	0.0049453	0.00059161	0.119631	0.904776	0.984669	NS	NS
k__Bacteria.p__Firmicutes.c__Clostridia.o__Clostridiales.f__Peptostreptococcaceae.g__Peptostreptococcaceae_noname	454	388	16	438	0.000920163	0.0113375	0.935352	0.985906	-0.0166618	0.0154801	0.282441	0.945675	beta_sympathomimetic_inhaler	305	266	16	289	0.00527095	0.00838362	0.530022	0.964411	-0.03982	0.0133475	0.00312347	0.0895107	beta_sympathomimetic_inhaler	1124	1040	64	1060	-0.00284622	0.0071876	0.692188	0.97741	0.00301966	0.0116801	0.796047	0.987233	beta_sympathomimetic_inhaler	7779.7	14227.8	19356.8	0.00491686	0.000654162	0.133045	0.894158	0.984669	NS	NS
k__Bacteria.p__Bacteroidetes.c__Bacteroidia.o__Bacteroidales.f__Porphyromonadaceae.g__Parabacteroides.s__Parabacteroides_merdae.t__Parabacteroides_merdae_unclassified	454	223	16	438	0.0130659	0.0119185	0.273567	0.901201	0.00601929	0.0163246	0.712531	0.999455	beta_sympathomimetic_inhaler	305	177	16	289	0.0121519	0.0103707	0.24224	0.9439	0.0275669	0.0175135	0.116691	0.667554	beta_sympathomimetic_inhaler	1124	779	64	1060	-0.00157335	0.00489197	0.747802	0.97741	0.0014473	0.00810502	0.85831	0.987233	beta_sympathomimetic_inhaler	7039.79	9297.87	41786.1	0.00414785	0.00239531	0.577482	0.563614	0.870235	NS	NS
k__Bacteria.p__Firmicutes.c__Negativicutes.o__Selenomonadales.f__Veillonellaceae.g__Veillonella.s__Veillonella_parvula.t__Veillonella_parvula_unclassified	454	165	16	438	-0.00159761	0.00235248	0.497482	0.926239	-0.00171986	0.00327121	0.599406	0.999455	beta_sympathomimetic_inhaler	305	102	16	289	0.00283839	0.00230228	0.218647	0.9439	-0.00601985	0.00377524	0.112074	0.667554	beta_sympathomimetic_inhaler	1124	293	64	1060	0.000253862	0.000795205	0.749607	0.97741	0.0001346	0.0012654	0.91531	0.987233	beta_sympathomimetic_inhaler	180696	188662	1.5814e+06	0.000715976	0.000332318	0.464147	0.642542	0.895284	NS	NS
k__Bacteria.p__Bacteroidetes.c__Bacteroidia.o__Bacteroidales.f__Bacteroidaceae.g__Bacteroides.s__Bacteroides_cellulosilyticus.t__Bacteroides_cellulosilyticus_unclassified	454	95	16	438	0.00747302	0.00857553	0.383994	0.926239	0.000686023	0.0117207	0.953355	0.999455	beta_sympathomimetic_inhaler	305	114	16	289	-0.00297887	0.0041695	0.475582	0.964411	0.0125422	0.00731512	0.0877682	0.667554	beta_sympathomimetic_inhaler	1124	414	64	1060	-0.00109869	0.00301118	0.71528	0.97741	-0.00139257	0.00496004	0.778951	0.987233	beta_sympathomimetic_inhaler	13598.1	57521.8	110288	0.00234786	-0.00105234	-0.448213	0.653999	0.900589	NS	NS
k__Bacteria.p__Firmicutes.c__Erysipelotrichia.o__Erysipelotrichales.f__Erysipelotrichaceae.g__Turicibacter.s__Turicibacter_unclassified	454	78	16	438	-0.000160797	0.00418627	0.969378	0.987725	-0.0014532	0.00583571	0.803475	0.999455	beta_sympathomimetic_inhaler	305	60	16	289	0.00159013	0.0030898	0.607187	0.964411	0.00867972	0.0054049	0.109492	0.667554	beta_sympathomimetic_inhaler	1124	383	64	1060	0.000540168	0.00182141	0.766856	0.97741	0.0020401	0.00294354	0.488419	0.987233	beta_sympathomimetic_inhaler	57061.8	104747	301429	0.00146926	0.000691239	0.470468	0.638021	0.895284	NS	NS
k__Bacteria.p__Firmicutes	454	454	16	438	0.0260188	0.0464626	0.57577	0.926239	-0.0175683	0.0635804	0.782449	0.999455	beta_sympathomimetic_inhaler	305	305	16	289	0.0224442	0.0481487	0.641454	0.964411	0.0889282	0.081305	0.275057	0.846951	beta_sympathomimetic_inhaler	1124	1124	64	1060	-0.00691836	0.0218589	0.751682	0.97741	0.0260952	0.0358243	0.466515	0.987233	beta_sympathomimetic_inhaler	463.226	431.35	2092.87	0.0182957	0.00242836	0.132728	0.894408	0.984669	NS	NS
k__Bacteria.p__Firmicutes.c__Clostridia.o__Clostridiales.f__Clostridiales_noname	454	312	16	438	0.000539994	0.00396092	0.891624	0.983478	-0.00351914	0.00543509	0.517701	0.999455	beta_sympathomimetic_inhaler	305	120	16	289	0.00120301	0.00254937	0.637366	0.964411	0.0050301	0.00451336	0.266114	0.846951	beta_sympathomimetic_inhaler	1124	393	64	1060	0.000274144	0.00078691	0.727625	0.97741	0.000731689	0.00133534	0.583853	0.987233	beta_sympathomimetic_inhaler	63739.3	153862	1.61492e+06	0.000738713	0.00036138	0.489202	0.624698	0.895284	NS	NS
k__Bacteria.p__Actinobacteria.c__Actinobacteria.o__Coriobacteriales.f__Coriobacteriaceae.g__Collinsella	454	342	16	438	0.0610402	0.0267875	0.0231663	0.829741	0.0448488	0.036942	0.225456	0.945675	beta_sympathomimetic_inhaler	305	278	16	289	-0.00359964	0.026602	0.892455	0.987736	-0.0518482	0.0463596	0.26442	0.846951	beta_sympathomimetic_inhaler	1124	1052	64	1060	-0.0035246	0.0111925	0.752891	0.97741	0.00218431	0.018394	0.905494	0.987233	beta_sympathomimetic_inhaler	1393.6	1413.09	7982.59	0.00962728	0.00480508	0.499111	0.617701	0.894602	NS	NS
k__Bacteria.p__Bacteroidetes.c__Bacteroidia.o__Bacteroidales.f__Rikenellaceae.g__Alistipes.s__Alistipes_putredinis.t__GCF_000154465	454	223	16	438	0.00177077	0.0179491	0.921457	0.983478	0.00525931	0.0243008	0.828767	0.999455	beta_sympathomimetic_inhaler	305	203	16	289	-0.000501478	0.0163065	0.975487	0.987736	0.0230183	0.0274114	0.401818	0.854499	beta_sympathomimetic_inhaler	1124	904	64	1060	-0.0020762	0.00715418	0.771711	0.97741	-0.00737283	0.0117911	0.531916	0.987233	beta_sympathomimetic_inhaler	3103.94	3760.8	19538	0.00615425	-0.00139964	-0.227427	0.820092	0.984669	NS	NS
k__Bacteria.p__Bacteroidetes.c__Bacteroidia.o__Bacteroidales.f__Porphyromonadaceae.g__Barnesiella.s__Barnesiella_intestinihominis.t__GCF_000296465	454	242	16	438	0.0111611	0.0148656	0.453175	0.926239	0.00792538	0.0203143	0.696644	0.999455	beta_sympathomimetic_inhaler	305	212	16	289	-0.0119223	0.0101973	0.243284	0.9439	-0.0100605	0.0174542	0.564849	0.920613	beta_sympathomimetic_inhaler	1124	888	64	1060	0.00146737	0.00500458	0.76942	0.97741	0.00163697	0.00824306	0.842623	0.987233	beta_sympathomimetic_inhaler	4525.19	9616.77	39926.9	0.00430057	-0.000102848	-0.023915	0.98092	0.984669	NS	NS
k__Bacteria.p__Bacteroidetes.c__Bacteroidia.o__Bacteroidales.f__Bacteroidaceae.g__Bacteroides.s__Bacteroides_ovatus	454	302	16	438	0.0172301	0.0121424	0.156645	0.901201	0.0322809	0.0171218	0.0601495	0.945675	beta_sympathomimetic_inhaler	305	213	16	289	-0.00426796	0.00806389	0.597024	0.964411	0.00835627	0.0142573	0.558321	0.920613	beta_sympathomimetic_inhaler	1124	865	64	1060	-0.00125217	0.00356918	0.725785	0.97741	-0.00388426	0.00581565	0.504345	0.987233	beta_sympathomimetic_inhaler	6782.47	15378.4	78498.8	0.0031519	-0.000467571	-0.148346	0.88207	0.984669	NS	NS
k__Bacteria.p__Bacteroidetes.c__Bacteroidia.o__Bacteroidales.f__Bacteroidaceae.g__Bacteroides.s__Bacteroides_ovatus.t__Bacteroides_ovatus_unclassified	454	301	16	438	0.0185702	0.0116037	0.110271	0.901201	0.0313537	0.016404	0.0567184	0.945675	beta_sympathomimetic_inhaler	305	213	16	289	-0.00443148	0.0080131	0.58067	0.964411	0.00788675	0.0141546	0.577888	0.920613	beta_sympathomimetic_inhaler	1124	864	64	1060	-0.00123827	0.00356946	0.728728	0.97741	-0.00388781	0.00581593	0.503976	0.987233	beta_sympathomimetic_inhaler	7426.92	15574	78486.6	0.00313902	-0.000278691	-0.088783	0.929254	0.984669	NS	NS
k__Bacteria.p__Bacteroidetes.c__Bacteroidia.o__Bacteroidales.f__Bacteroidales_noname.g__Bacteroidales_noname.s__Bacteroidales_bacterium_ph8.t__GCF_000311925	454	213	16	438	0.00911384	0.00653262	0.163695	0.901201	0.0155555	0.00924633	0.0933002	0.945675	beta_sympathomimetic_inhaler	305	170	16	289	-0.00540271	0.00632509	0.393698	0.964411	-0.00298644	0.0110403	0.786985	0.955904	beta_sympathomimetic_inhaler	1124	795	64	1060	-0.000874218	0.00309507	0.777647	0.97741	0.000643429	0.00509654	0.899559	0.987233	beta_sympathomimetic_inhaler	23432.8	24995.8	104390	0.00255807	-8.33798e-05	-0.0325948	0.973998	0.984669	NS	NS
k__Bacteria.p__Proteobacteria.c__Betaproteobacteria.o__Burkholderiales.f__Sutterellaceae	454	300	16	438	-0.00142412	0.00740843	0.847654	0.983478	-0.000847826	0.010415	0.935163	0.999455	beta_sympathomimetic_inhaler	305	134	16	289	-0.00136802	0.00298819	0.647437	0.964411	0.000957361	0.00530349	0.856893	0.955904	beta_sympathomimetic_inhaler	1124	563	64	1060	-0.000714394	0.00177163	0.686849	0.97741	-0.00123736	0.00290656	0.670405	0.987233	beta_sympathomimetic_inhaler	18220	111991	318608	0.00149267	-0.0009063	-0.607166	0.543741	0.870235	NS	NS
k__Bacteria.p__Actinobacteria.c__Actinobacteria.o__Bifidobacteriales.f__Bifidobacteriaceae.g__Bifidobacterium.s__Bifidobacterium_pseudocatenulatum.t__GCF_000173435	454	100	16	438	-0.0106402	0.0186907	0.569461	0.926239	-0.00139378	0.0251275	0.955793	0.999455	beta_sympathomimetic_inhaler	305	54	16	289	5.01942e-05	0.010627	0.996235	0.996235	0.00335022	0.0183373	0.855174	0.955904	beta_sympathomimetic_inhaler	1124	246	64	1060	-0.00243656	0.00661336	0.712623	0.97741	-0.00248434	0.0107333	0.817002	0.987233	beta_sympathomimetic_inhaler	2862.51	8854.76	22864.2	0.00537747	-0.00247888	-0.460974	0.644817	0.895284	NS	NS
k__Bacteria.p__Firmicutes.c__Clostridia.o__Clostridiales.f__Clostridiaceae.g__Clostridium.s__Clostridium_leptum.t__GCF_000154345	454	255	16	438	0.00670789	0.00489918	0.171661	0.901201	6.52146e-05	0.00659734	0.992118	0.999455	beta_sympathomimetic_inhaler	305	252	16	289	-0.00158668	0.0048676	0.744689	0.964411	-0.00778144	0.008831	0.379086	0.854499	beta_sympathomimetic_inhaler	1124	918	64	1060	0.000617035	0.00224493	0.783478	0.978289	0.00275457	0.00357584	0.441278	0.987233	beta_sympathomimetic_inhaler	41663.2	42205.6	198424	0.00188213	0.0011865	0.630401	0.528432	0.870235	NS	NS
k__Bacteria.p__Firmicutes.c__Negativicutes.o__Selenomonadales.f__Veillonellaceae.g__Veillonella.s__Veillonella_unclassified	454	223	16	438	0.00353011	0.00266536	0.186114	0.901201	0.00447532	0.00363942	0.219626	0.945675	beta_sympathomimetic_inhaler	305	144	16	289	0.000907012	0.00259273	0.72672	0.964411	-0.0125897	0.00449459	0.00548039	0.0920706	beta_sympathomimetic_inhaler	1124	539	64	1060	9.41057e-05	0.00117372	0.936111	0.984415	0.00113108	0.0019032	0.552436	0.987233	beta_sympathomimetic_inhaler	140763	148760	725893	0.00099238	0.000689518	0.694812	0.487173	0.870235	NS	NS
k__Bacteria.p__Firmicutes.c__Clostridia.o__Clostridiales.f__Peptostreptococcaceae.g__Peptostreptococcaceae_noname.s__Clostridium_bartlettii.t__GCF_000154445	454	328	16	438	0.00500647	0.00848906	0.555664	0.926239	-0.0107409	0.0117105	0.359605	0.999455	beta_sympathomimetic_inhaler	305	206	16	289	-0.00137828	0.00721026	0.848534	0.987736	-0.0273953	0.0123561	0.0274685	0.38456	beta_sympathomimetic_inhaler	1124	850	64	1060	0.000465847	0.00546954	0.932141	0.984415	0.00203084	0.00898813	0.821286	0.987233	beta_sympathomimetic_inhaler	13876.5	19235.3	33427.1	0.0038767	0.000879675	0.226914	0.820491	0.984669	NS	NS
k__Bacteria.p__Firmicutes.c__Bacilli.o__Lactobacillales.f__Streptococcaceae.g__Streptococcus.s__Streptococcus_parasanguinis.t__Streptococcus_parasanguinis_unclassified	454	393	16	438	0.01333	0.0135664	0.326375	0.905569	-0.0141123	0.0165849	0.395348	0.999455	beta_sympathomimetic_inhaler	305	245	16	289	0.0136047	0.0079696	0.0889119	0.759792	0.0206082	0.01278	0.108121	0.667554	beta_sympathomimetic_inhaler	1124	934	64	1060	0.000801275	0.00323598	0.80448	0.984415	0.00250436	0.005166	0.627937	0.987233	beta_sympathomimetic_inhaler	5433.4	15744.4	95496.4	0.0029276	0.00311247	1.06315	0.287716	0.727029	NS	NS
k__Bacteria.p__Firmicutes.c__Erysipelotrichia.o__Erysipelotrichales.f__Erysipelotrichaceae	454	419	16	438	-0.00743183	0.0196494	0.705451	0.97682	-0.0291685	0.0275745	0.290793	0.945675	beta_sympathomimetic_inhaler	305	291	16	289	-0.0344476	0.0239345	0.151134	0.9439	-0.0675329	0.0406539	0.0978716	0.667554	beta_sympathomimetic_inhaler	1124	1069	64	1060	0.00118504	0.0117005	0.919346	0.984415	0.00362237	0.0193146	0.851268	0.987233	beta_sympathomimetic_inhaler	2590	1745.62	7304.47	0.00926876	-0.00607598	-0.655533	0.512125	0.870235	NS	NS
k__Bacteria.p__Firmicutes.c__Erysipelotrichia.o__Erysipelotrichales.f__Erysipelotrichaceae.g__Turicibacter.s__Turicibacter_sanguinis.t__GCF_000178255	454	61	16	438	0.00295387	0.00317506	0.352709	0.905569	0.000802658	0.00438914	0.85499	0.999455	beta_sympathomimetic_inhaler	305	49	16	289	0.000849964	0.00267225	0.750654	0.964411	0.00800284	0.00447435	0.0748251	0.667554	beta_sympathomimetic_inhaler	1124	343	64	1060	0.000185177	0.00142637	0.896731	0.984415	0.000756822	0.00232015	0.744345	0.987233	beta_sympathomimetic_inhaler	99196.7	140038	491513	0.00116981	0.000688417	0.588484	0.556207	0.870235	NS	NS
k__Bacteria.p__Firmicutes.c__Clostridia.o__Clostridiales.f__Eubacteriaceae.g__Eubacterium.s__Eubacterium_siraeum	454	158	16	438	0.0123099	0.0133586	0.3573	0.905569	0.030939	0.0185079	0.0953794	0.945675	beta_sympathomimetic_inhaler	305	181	16	289	0.0167007	0.0122504	0.173848	0.9439	0.0329681	0.0216879	0.129712	0.702955	beta_sympathomimetic_inhaler	1124	759	64	1060	0.00103441	0.00655564	0.874652	0.984415	-0.0056165	0.0107743	0.602278	0.987233	beta_sympathomimetic_inhaler	5603.7	6663.48	23268.6	0.00530478	0.00575013	1.08395	0.278386	0.727029	NS	NS
k__Bacteria.p__Actinobacteria.c__Actinobacteria.o__Bifidobacteriales.f__Bifidobacteriaceae	454	423	16	438	0.0111027	0.0553584	0.841135	0.983478	0.0926096	0.0775681	0.233225	0.945675	beta_sympathomimetic_inhaler	305	294	16	289	-0.00491066	0.055433	0.929469	0.987736	-0.123311	0.0956341	0.198385	0.837883	beta_sympathomimetic_inhaler	1124	1094	64	1060	0.00279269	0.0252188	0.911844	0.984415	-0.0167628	0.0409375	0.682275	0.987233	beta_sympathomimetic_inhaler	326.312	325.434	1572.36	0.0212042	0.00288474	0.136045	0.891785	0.984669	NS	NS
k__Bacteria.p__Actinobacteria.c__Actinobacteria.o__Bifidobacteriales.f__Bifidobacteriaceae.g__Bifidobacterium	454	413	16	438	0.00991074	0.0557909	0.859087	0.983478	0.0926272	0.0780701	0.236149	0.945675	beta_sympathomimetic_inhaler	305	293	16	289	-0.00737967	0.0555821	0.894464	0.987736	-0.125531	0.0958781	0.19158	0.837883	beta_sympathomimetic_inhaler	1124	1088	64	1060	0.00188474	0.0252459	0.940502	0.984415	-0.0170018	0.0409738	0.678266	0.987233	beta_sympathomimetic_inhaler	321.272	323.691	1568.99	0.0212528	0.00169491	0.07975	0.936436	0.984669	NS	NS
k__Bacteria.p__Bacteroidetes.c__Bacteroidia.o__Bacteroidales.f__Bacteroidaceae.g__Bacteroides.s__Bacteroides_fragilis.t__Bacteroides_fragilis_unclassified	454	224	16	438	0.00961795	0.00900284	0.285998	0.901201	-0.0062965	0.0129386	0.626797	0.999455	beta_sympathomimetic_inhaler	305	107	16	289	-0.0033114	0.00513251	0.519327	0.964411	-0.00801268	0.00858091	0.351312	0.846951	beta_sympathomimetic_inhaler	1124	374	64	1060	-0.000116634	0.00189602	0.950961	0.984415	0.000232143	0.00313821	0.941046	0.987233	beta_sympathomimetic_inhaler	12337.9	37961.2	278173	0.00174482	-0.000120204	-0.0688919	0.945076	0.984669	NS	NS
k__Bacteria.p__Bacteroidetes.c__Bacteroidia.o__Bacteroidales.f__Porphyromonadaceae.g__Parabacteroides	454	353	16	438	0.0119101	0.0157454	0.44981	0.926239	0.00770525	0.021633	0.721898	0.999455	beta_sympathomimetic_inhaler	305	252	16	289	-0.00597	0.0118661	0.61526	0.964411	0.0227371	0.0197446	0.250555	0.846951	beta_sympathomimetic_inhaler	1124	1025	64	1060	-0.000875611	0.00541539	0.87158	0.984415	-0.000823082	0.0089289	0.926571	0.987233	beta_sympathomimetic_inhaler	4033.62	7102.03	34098.9	0.00470181	-0.000535334	-0.113857	0.909351	0.984669	NS	NS
k__Bacteria.p__Bacteroidetes.c__Bacteroidia.o__Bacteroidales.f__Bacteroidaceae.g__Bacteroides.s__Bacteroides_stercoris	454	135	16	438	-0.00982793	0.0219961	0.655238	0.97682	-0.0132225	0.0313704	0.67362	0.999455	beta_sympathomimetic_inhaler	305	102	16	289	0.00309412	0.00379821	0.416005	0.964411	0.00630837	0.00662132	0.341699	0.846951	beta_sympathomimetic_inhaler	1124	479	64	1060	-0.000488522	0.00379578	0.897618	0.984415	0.000639657	0.00646877	0.92125	0.987233	beta_sympathomimetic_inhaler	2066.84	69317.3	69406	0.0026651	0.00113827	0.427101	0.669306	0.912963	NS	NS
k__Bacteria.p__Bacteroidetes.c__Bacteroidia.o__Bacteroidales.f__Bacteroidaceae.g__Bacteroides.s__Bacteroides_stercoris.t__Bacteroides_stercoris_unclassified	454	135	16	438	-0.0096369	0.0219155	0.66035	0.97682	-0.0135632	0.0312517	0.664525	0.999455	beta_sympathomimetic_inhaler	305	102	16	289	0.00293918	0.00385041	0.445924	0.964411	0.0067012	0.00674144	0.321221	0.846951	beta_sympathomimetic_inhaler	1124	479	64	1060	-0.000666177	0.00378521	0.860332	0.984415	0.000605233	0.00646505	0.925432	0.987233	beta_sympathomimetic_inhaler	2082.07	67450.5	69794.1	0.00267906	0.000945182	0.352803	0.724236	0.958045	NS	NS
k__Bacteria.p__Firmicutes.c__Negativicutes.o__Selenomonadales.f__Veillonellaceae.g__Dialister.s__Dialister_invisus.t__GCF_000160055	454	232	16	438	0.0033181	0.027728	0.904803	0.983478	0.0222191	0.0383269	0.56243	0.999455	beta_sympathomimetic_inhaler	305	153	16	289	-0.0152925	0.0304701	0.616119	0.964411	-0.0487024	0.0522635	0.352262	0.846951	beta_sympathomimetic_inhaler	1124	447	64	1060	0.00199316	0.0159698	0.900698	0.984415	-0.0060246	0.0265002	0.820201	0.987233	beta_sympathomimetic_inhaler	1300.65	1077.09	3921.06	0.0126	-0.000689094	-0.05469	0.956385	0.984669	NS	NS
k__Bacteria.p__Actinobacteria.c__Actinobacteria.o__Coriobacteriales.f__Coriobacteriaceae.g__Collinsella.s__Collinsella_aerofaciens.t__GCF_000169035	454	304	16	438	0.0558618	0.0267538	0.0373757	0.829741	0.0467318	0.0367658	0.20445	0.945675	beta_sympathomimetic_inhaler	305	265	16	289	0.00377676	0.0278332	0.892156	0.987736	-0.0482058	0.0483513	0.319685	0.846951	beta_sympathomimetic_inhaler	1124	1013	64	1060	-0.002736	0.011571	0.813125	0.984415	0.00593547	0.0190059	0.754876	0.987233	beta_sympathomimetic_inhaler	1397.1	1290.84	7468.86	0.00992251	0.00615203	0.620008	0.535252	0.870235	NS	NS
k__Bacteria.p__Firmicutes.c__Bacilli.o__Lactobacillales.f__Streptococcaceae.g__Streptococcus.s__Streptococcus_salivarius.t__Streptococcus_salivarius_unclassified	454	434	16	438	0.00605743	0.0200252	0.762427	0.983478	-0.0121909	0.023983	0.611526	0.999455	beta_sympathomimetic_inhaler	305	290	16	289	0.00264424	0.0123237	0.830265	0.987736	0.0235099	0.0208575	0.260787	0.846951	beta_sympathomimetic_inhaler	1124	1068	64	1060	-0.0011151	0.00621164	0.857565	0.984415	-0.00678974	0.00957238	0.478293	0.987233	beta_sympathomimetic_inhaler	2493.72	6584.41	25917.2	0.00534558	0.00010333	0.01933	0.984578	0.984669	NS	NS
k__Bacteria.p__Firmicutes.c__Negativicutes.o__Selenomonadales.f__Veillonellaceae.g__Dialister	454	242	16	438	0.00105653	0.0276434	0.96953	0.987725	0.0202881	0.0381532	0.595196	0.999455	beta_sympathomimetic_inhaler	305	160	16	289	-0.00940102	0.0303597	0.757041	0.964411	-0.0473254	0.0523091	0.366438	0.854499	beta_sympathomimetic_inhaler	1124	478	64	1060	0.00320767	0.0160056	0.841197	0.984415	-0.00597583	0.0265872	0.822206	0.987233	beta_sympathomimetic_inhaler	1308.63	1084.94	3903.5	0.0126018	0.000588248	0.0466799	0.962768	0.984669	NS	NS
k__Bacteria.p__Firmicutes.c__Clostridia.o__Clostridiales.f__Eubacteriaceae.g__Eubacterium.s__Eubacterium_siraeum.t__Eubacterium_siraeum_unclassified	454	156	16	438	0.0128894	0.0132322	0.330551	0.905569	0.0312752	0.0183448	0.0890042	0.945675	beta_sympathomimetic_inhaler	305	181	16	289	0.00765884	0.011753	0.515145	0.964411	0.00876512	0.0218473	0.688609	0.932506	beta_sympathomimetic_inhaler	1124	756	64	1060	0.000709831	0.00656399	0.913904	0.984415	-0.00579222	0.0107932	0.591621	0.987233	beta_sympathomimetic_inhaler	5711.27	7239.38	23209.4	0.00525879	0.00402474	0.765335	0.444072	0.870235	NS	NS
k__Bacteria.p__Firmicutes.c__Clostridia.o__Clostridiales.f__Lachnospiraceae.g__Blautia.s__Ruminococcus_torques	454	446	16	438	-0.0119562	0.0200834	0.551937	0.926239	-0.0426327	0.0286708	0.137824	0.945675	beta_sympathomimetic_inhaler	305	305	16	289	-0.00889641	0.0161669	0.582543	0.964411	-0.00973508	0.0278161	0.726638	0.932506	beta_sympathomimetic_inhaler	1124	1124	64	1060	-0.00116832	0.00802148	0.884225	0.984415	0.00898015	0.0130545	0.491668	0.987233	beta_sympathomimetic_inhaler	2479.27	3826.01	15541.4	0.00676561	-0.003746	-0.553682	0.579797	0.87753	NS	NS
k__Bacteria.p__Bacteroidetes.c__Bacteroidia.o__Bacteroidales.f__Bacteroidaceae.g__Bacteroides	454	429	16	438	-0.0496776	0.0416918	0.234089	0.901201	-0.0489152	0.0576325	0.396538	0.999455	beta_sympathomimetic_inhaler	305	298	16	289	-0.00324043	0.0313295	0.917691	0.987736	0.026228	0.0535233	0.624522	0.932506	beta_sympathomimetic_inhaler	1124	1111	64	1060	0.000761169	0.0138644	0.956227	0.984415	0.00152784	0.0225935	0.946098	0.987233	beta_sympathomimetic_inhaler	575.304	1018.81	5202.33	0.01213	-0.00410822	-0.338684	0.734848	0.964488	NS	NS
k__Bacteria.p__Firmicutes.c__Clostridia.o__Clostridiales.f__Ruminococcaceae.g__Ruminococcus.s__Ruminococcus_sp_5_1_39BFAA.t__GCF_000159975	454	293	16	438	0.00933843	0.0354814	0.792526	0.983478	0.0199509	0.0492298	0.685504	0.999455	beta_sympathomimetic_inhaler	305	265	16	289	0.00232416	0.0348252	0.946835	0.987736	0.0304957	0.0593731	0.607943	0.932506	beta_sympathomimetic_inhaler	1124	1022	64	1060	-0.00172812	0.0148587	0.907432	0.984415	0.00202834	0.0243179	0.933541	0.987233	beta_sympathomimetic_inhaler	794.324	824.542	4529.39	0.0127533	0.000245069	0.019216	0.984669	0.984669	NS	NS
k__Bacteria.p__Firmicutes.c__Clostridia.o__Clostridiales.f__Ruminococcaceae.g__Ruminococcus.s__Ruminococcus_callidus.t__GCF_000468015	454	126	16	438	-0.00108083	0.00921266	0.90666	0.983478	-0.000179111	0.012728	0.988779	0.999455	beta_sympathomimetic_inhaler	305	126	16	289	0.00351142	0.00452634	0.438576	0.964411	-0.00234998	0.00783864	0.764605	0.951509	beta_sympathomimetic_inhaler	1124	559	64	1060	0.00064735	0.00447414	0.884984	0.984415	0.00440561	0.00744364	0.554068	0.987233	beta_sympathomimetic_inhaler	11782.3	48809.7	49955.1	0.00300764	0.00172773	0.574445	0.565667	0.870235	NS	NS
k__Bacteria.p__Firmicutes.c__Clostridia.o__Clostridiales.f__Lachnospiraceae.g__Blautia.s__Ruminococcus_gnavus.t__Ruminococcus_gnavus_unclassified	454	314	16	438	-0.00328	0.0206305	0.873759	0.983478	-0.0443859	0.0280851	0.114897	0.945675	beta_sympathomimetic_inhaler	305	158	16	289	-0.00526792	0.00784581	0.502516	0.964411	-0.00211477	0.0135897	0.876468	0.955904	beta_sympathomimetic_inhaler	1124	434	64	1060	0.000217452	0.00198929	0.912978	0.984415	0.000970386	0.00325726	0.765833	0.987233	beta_sympathomimetic_inhaler	2349.53	16245.2	252698	0.00191991	-0.000141305	-0.0735998	0.941329	0.984669	NS	NS
k__Bacteria.p__Firmicutes.c__Clostridia.o__Clostridiales.f__Peptostreptococcaceae.g__Peptostreptococcaceae_noname.s__Peptostreptococcaceae_noname_unclassified	454	248	16	438	0.0050305	0.00848349	0.553512	0.926239	-0.00562615	0.011654	0.629536	0.999455	beta_sympathomimetic_inhaler	305	207	16	289	0.0122723	0.00762565	0.108618	0.850845	0.000757393	0.0139355	0.956698	0.980032	beta_sympathomimetic_inhaler	1124	868	64	1060	-0.000370563	0.00649308	0.954499	0.984415	0.00275802	0.0106473	0.795658	0.987233	beta_sympathomimetic_inhaler	13894.8	17196.7	23719.1	0.00427137	0.0049653	1.16246	0.245049	0.727029	NS	NS
k__Bacteria.p__Firmicutes.c__Clostridia.o__Clostridiales.f__Lachnospiraceae.g__Coprococcus.s__Coprococcus_catus.t__GCF_000210555	454	264	16	438	0.00242574	0.0107714	0.821927	0.983478	0.0118482	0.0149806	0.429474	0.999455	beta_sympathomimetic_inhaler	305	259	16	289	0.00312901	0.0104282	0.764347	0.964411	-0.0169722	0.0177436	0.33968	0.846951	beta_sympathomimetic_inhaler	1124	1020	64	1060	0.000208048	0.00475087	0.965078	0.98643	0.00560403	0.0077983	0.47253	0.987233	beta_sympathomimetic_inhaler	8619.05	9195.55	44305	0.00401223	0.00094814	0.236313	0.81319	0.984669	NS	NS
k__Bacteria.p__Firmicutes.c__Clostridia.o__Clostridiales.f__Lachnospiraceae.g__Lachnospiraceae_noname.s__Lachnospiraceae_bacterium_5_1_63FAA.t__GCF_000185525	454	368	16	438	-0.00471445	0.00806073	0.558945	0.926239	-0.0148373	0.0112733	0.188904	0.945675	beta_sympathomimetic_inhaler	305	290	16	289	0.0073216	0.00717745	0.308531	0.9439	0.00653809	0.012518	0.601912	0.932506	beta_sympathomimetic_inhaler	1124	1084	64	1060	2.53385e-05	0.00338409	0.994027	0.996546	-0.00129249	0.00563833	0.818732	0.987233	beta_sympathomimetic_inhaler	15390.5	19411.5	87320.6	0.00286155	0.000587756	0.205398	0.837262	0.984669	NS	NS
k__Bacteria.p__Actinobacteria.c__Actinobacteria	454	452	16	438	0.0528287	0.0506005	0.297045	0.901201	0.100633	0.0709615	0.156935	0.945675	beta_sympathomimetic_inhaler	305	305	16	289	-0.00707953	0.0517327	0.891243	0.987736	-0.133487	0.0895302	0.137162	0.720102	beta_sympathomimetic_inhaler	1124	1124	64	1060	0.0207498	0.0236407	0.380286	0.787243	-0.000675809	0.0386295	0.986045	0.999035	beta_sympathomimetic_inhaler	390.563	373.655	1789.29	0.0197894	0.0215841	1.09069	0.275409	0.727029	NS	NS
k__Bacteria.p__Firmicutes.c__Bacilli.o__Lactobacillales.f__Lactobacillaceae	454	274	16	438	0.022316	0.0121629	0.0672926	0.901201	0.0204319	0.0167972	0.224648	0.945675	beta_sympathomimetic_inhaler	305	159	16	289	-0.00109406	0.00844159	0.896974	0.987736	-0.00214234	0.0151447	0.887625	0.955904	beta_sympathomimetic_inhaler	1124	637	64	1060	-0.00225831	0.00466528	0.628436	0.94804	-6.56658e-05	0.00757848	0.993088	0.999035	beta_sympathomimetic_inhaler	6759.7	14033	45945.6	0.0038709	0.000475542	0.12285	0.902226	0.984669	NS	NS
k__Bacteria.p__Firmicutes.c__Bacilli.o__Lactobacillales.f__Lactobacillaceae.g__Lactobacillus	454	270	16	438	0.0235862	0.0118357	0.0469687	0.843933	0.0212824	0.0162902	0.192244	0.945675	beta_sympathomimetic_inhaler	305	158	16	289	-0.000691718	0.00799363	0.931105	0.987736	-0.00129643	0.0141949	0.927306	0.968201	beta_sympathomimetic_inhaler	1124	630	64	1060	-0.0021012	0.00468472	0.653866	0.955969	0.000190122	0.00760509	0.98006	0.999035	beta_sympathomimetic_inhaler	7138.59	15649.9	45565.2	0.00382489	0.000904203	0.2364	0.813123	0.984669	NS	NS
k__Bacteria.p__Firmicutes.c__Negativicutes.o__Selenomonadales.f__Veillonellaceae	454	376	16	438	-0.0212848	0.0318093	0.503759	0.926239	-0.0224012	0.0447643	0.617053	0.999455	beta_sympathomimetic_inhaler	305	244	16	289	0.00947511	0.0294236	0.747661	0.964411	-0.034846	0.0505192	0.490954	0.920613	beta_sympathomimetic_inhaler	1124	856	64	1060	0.00401869	0.0155567	0.796204	0.983546	0.000363466	0.0258193	0.988771	0.999035	beta_sympathomimetic_inhaler	988.309	1155.07	4132.03	0.0126235	0.00103799	0.0822269	0.934466	0.984669	NS	NS
k__Bacteria.p__Firmicutes.c__Erysipelotrichia.o__Erysipelotrichales.f__Erysipelotrichaceae.g__Erysipelotrichaceae_noname	454	383	16	438	-0.00452996	0.0163393	0.781727	0.983478	-0.0383174	0.022474	0.0890017	0.945675	beta_sympathomimetic_inhaler	305	268	16	289	-0.021762	0.0216491	0.315611	0.9439	-0.0671368	0.0373558	0.0734469	0.667554	beta_sympathomimetic_inhaler	1124	931	64	1060	-0.00156429	0.0109748	0.886684	0.984415	-0.000199038	0.0180987	0.991228	0.999035	beta_sympathomimetic_inhaler	3745.71	2133.63	8302.41	0.00839721	-0.00538632	-0.641441	0.521236	0.870235	NS	NS
k__Bacteria.p__Bacteroidetes.c__Bacteroidia.o__Bacteroidales.f__Bacteroidaceae.g__Bacteroides.s__Bacteroides_fragilis	454	227	16	438	0.00269136	0.0114247	0.813877	0.983478	-0.0222973	0.0157224	0.156948	0.945675	beta_sympathomimetic_inhaler	305	107	16	289	-0.00394119	0.00531667	0.459124	0.964411	-0.00748996	0.0088458	0.397949	0.854499	beta_sympathomimetic_inhaler	1124	377	64	1060	-0.000155827	0.0019097	0.934982	0.984415	0.000104676	0.00316417	0.973616	0.999035	beta_sympathomimetic_inhaler	7661.43	35377	274200	0.00177544	-0.000509193	-0.286798	0.774267	0.984669	NS	NS
k__Bacteria.p__Bacteroidetes.c__Bacteroidia.o__Bacteroidales.f__Bacteroidaceae.g__Bacteroides.s__Bacteroides_xylanisolvens.t__Bacteroides_xylanisolvens_unclassified	454	186	16	438	0.00201354	0.00445759	0.651711	0.97682	1.07684e-05	0.00612415	0.998598	0.999455	beta_sympathomimetic_inhaler	305	142	16	289	0.00306831	0.00281511	0.276659	0.9439	-0.00237008	0.00500349	0.636136	0.932506	beta_sympathomimetic_inhaler	1124	556	64	1060	-0.000150673	0.00162822	0.926287	0.984415	2.95731e-06	0.00273535	0.999138	0.999138	beta_sympathomimetic_inhaler	50326.8	126186	377202	0.00134387	0.000779602	0.580117	0.561836	0.870235	NS	NS
Pathways
Pathways	N.IBD	non-zeros.IBD	Users.IBD	Non-users.IBD	Coef.IBD_univariate	SE.IBD_univariate	Pval.IBD_univariate	Qval.IBD_univariate	coeff.correcting.all.IBD_multivariate	SE.correcting_all.IBD_multivariate	pval.correcting.all.IBD_multivariate	qval.correcting.all.IBD_multivariate	drug.IBD	N.MIBS	non-zeros.MIBS	Users.MIBS	Non-users.MIBS	Coef.MIBS_univariate	SE.MIBS_univariate	Pval.MIBS_univariate	Qval.MIBS_univariate	coeff.correcting.all.MIBS_multivariate	SE.correcting_all.MIBS_multivariate	pval.correcting.all.MIBS_multivariate	qval.correcting.all.MIBS_multivariate	drug.MIBS	N.LLD	non-zeros.LLD	Users.LLD	Non-users.LLD	Coef.LLD_univariate	SE.LLD_univariate	Pval.LLD_univariate	Qval.LLD_univariate	coeff.correcting.all.LLD_multivariate	SE.correcting_all.LLD_multivariate	pval.correcting.all.LLD_multivariate	qval.correcting.all.LLD_multivariate	drug.LLD	inverse_var.ibd_univariate	inverse_var.mibs_univariate	inverse_var.lld_univariate	se_univariate	beta_univariate	Z_univariate	P_univariate	FDR_univariate	Het.Q_univariate	Het.I2_univariate
PWY.7211	454	446	16	438	-0.0409918	0.142669	0.774007	0.983262	0.0121984	0.191592	0.949268	0.993012	beta_sympathomimetic_inhaler	305	304	16	289	-0.205735	0.165097	0.213705	0.906401	-0.114811	0.28358	0.685913	0.990561	beta_sympathomimetic_inhaler	1124	1120	64	1060	-0.182967	0.0596241	0.00220286	0.207821	-0.246624	0.0971932	0.0113088	0.548703	beta_sympathomimetic_inhaler	49.1296	36.6879	281.292	0.0521918	-0.166242	-3.18521	0.00144647	0.103759	NS	NS
PWY.1861	454	252	16	438	-0.00297389	0.731723	0.996759	0.998069	-0.498118	1.00762	0.621331	0.993012	beta_sympathomimetic_inhaler	305	245	16	289	0.0571489	0.617016	0.926267	0.962436	0.196069	1.06866	0.854569	0.990561	beta_sympathomimetic_inhaler	1124	982	64	1060	-0.840291	0.289316	0.00375196	0.207821	-1.17268	0.480381	0.0148014	0.548703	beta_sympathomimetic_inhaler	1.8677	2.62668	11.9469	0.246622	-0.601797	-2.44016	0.0146808	0.235519	NS	NS
PRPP.PWY	454	449	16	438	0.0374016	0.106727	0.726179	0.983262	0.0262269	0.146811	0.85831	0.993012	beta_sympathomimetic_inhaler	305	304	16	289	-0.252476	0.141604	0.0756375	0.906401	-0.215784	0.242332	0.374062	0.990561	beta_sympathomimetic_inhaler	1124	1121	64	1060	-0.124908	0.0477028	0.00895473	0.210032	-0.185953	0.0765061	0.0152417	0.548703	beta_sympathomimetic_inhaler	87.791	49.8708	439.453	0.0416264	-0.111241	-2.67237	0.00753165	0.213423	NS	NS
PWY.6891	454	195	16	438	-0.078438	0.633214	0.901473	0.987228	0.158479	0.879125	0.857034	0.993012	beta_sympathomimetic_inhaler	305	104	16	289	-0.839819	0.52036	0.107603	0.906401	-0.730201	0.905897	0.420938	0.990561	beta_sympathomimetic_inhaler	1124	347	64	1060	0.745101	0.291882	0.0108199	0.210032	1.25955	0.47731	0.00843902	0.548703	beta_sympathomimetic_inhaler	2.49401	3.69311	11.7377	0.236196	0.303971	1.28694	0.198114	0.648373	NS	NS
PWY.6895	454	195	16	438	-0.0320079	0.764169	0.966609	0.998069	0.124421	1.06512	0.907066	0.993012	beta_sympathomimetic_inhaler	305	104	16	289	-1.10542	0.668052	0.0990395	0.906401	-1.11414	1.16213	0.338587	0.990561	beta_sympathomimetic_inhaler	1124	347	64	1060	0.964282	0.366352	0.00860239	0.210032	1.65645	0.600531	0.00590853	0.548703	beta_sympathomimetic_inhaler	1.71246	2.24068	7.45081	0.296123	0.408014	1.37785	0.168249	0.615853	NS	NS
P124.PWY	454	290	16	438	0.00357356	0.645651	0.995586	0.998069	-0.344536	0.898636	0.701629	0.993012	beta_sympathomimetic_inhaler	305	195	16	289	-0.387839	0.59743	0.516722	0.906401	-0.230755	1.0611	0.828012	0.990561	beta_sympathomimetic_inhaler	1124	804	64	1060	-0.54628	0.32073	0.0888013	0.407006	-1.40545	0.527418	0.00781943	0.548703	beta_sympathomimetic_inhaler	2.39885	2.80173	9.72124	0.258874	-0.428136	-1.65384	0.098161	0.594974	NS	NS
PWY.6630	454	293	16	438	1.05152	0.77369	0.174815	0.983262	2.34249	1.06363	0.0282146	0.993012	beta_sympathomimetic_inhaler	305	196	16	289	-0.416135	0.718607	0.562969	0.907731	-1.91541	1.20458	0.113009	0.990561	beta_sympathomimetic_inhaler	1124	635	64	1060	0.606786	0.392392	0.122297	0.464997	1.57187	0.642363	0.0145635	0.548703	beta_sympathomimetic_inhaler	1.67057	1.9365	6.49471	0.314631	0.484241	1.53908	0.123785	0.594974	NS	NS
PWY.6385	454	454	16	438	-0.112845	0.0762036	0.139383	0.983262	-0.0165321	0.107814	0.87821	0.993012	beta_sympathomimetic_inhaler	305	305	16	289	0.0171327	0.0808307	0.832289	0.946327	0.00954555	0.13731	0.944631	0.990561	beta_sympathomimetic_inhaler	1124	1123	64	1060	0.0379221	0.0295434	0.19955	0.551624	0.12262	0.0480624	0.0108722	0.548703	beta_sympathomimetic_inhaler	172.206	153.055	1145.72	0.0260733	0.0181088	0.694534	0.487347	0.809327	NS	NS
PENTOSE.P.PWY	454	452	16	438	-0.0885681	0.172117	0.607109	0.983262	0.27291	0.236433	0.249091	0.993012	beta_sympathomimetic_inhaler	305	304	16	289	-0.0829055	0.191559	0.665482	0.927926	0.0497111	0.327919	0.879624	0.990561	beta_sympathomimetic_inhaler	1124	1123	64	1060	-0.0901592	0.0787398	0.252445	0.588453	-0.301975	0.126772	0.0173912	0.556519	beta_sympathomimetic_inhaler	33.7562	27.2518	161.291	0.0670704	-0.0890283	-1.32739	0.184381	0.617462	NS	NS
PWY.7209	454	322	16	438	-0.66258	0.69578	0.341478	0.983262	0.81774	0.958582	0.394134	0.993012	beta_sympathomimetic_inhaler	305	240	16	289	0.186709	0.655966	0.776124	0.937052	-0.415602	1.10516	0.707176	0.990561	beta_sympathomimetic_inhaler	1124	965	64	1060	-0.763596	0.304274	0.0122286	0.215745	-1.06953	0.496483	0.0314446	0.631601	beta_sympathomimetic_inhaler	2.06565	2.324	10.8011	0.256572	-0.604475	-2.35596	0.0184748	0.248994	NS	NS
PWY.7383	454	427	16	438	0.527635	0.4779	0.270169	0.983262	0.462562	0.66532	0.487307	0.993012	beta_sympathomimetic_inhaler	305	302	16	289	-0.157475	0.166161	0.344069	0.906401	-0.325036	0.28469	0.254654	0.990561	beta_sympathomimetic_inhaler	1124	1123	64	1060	-0.149722	0.0619345	0.0157916	0.226576	-0.219376	0.102115	0.0319145	0.631601	beta_sympathomimetic_inhaler	4.37851	36.2195	260.697	0.0576109	-0.140811	-2.44417	0.0145186	0.235519	NS	NS
PWY.5705	454	182	16	438	-0.668969	0.51034	0.190602	0.983262	-0.0832789	0.708512	0.906491	0.993012	beta_sympathomimetic_inhaler	305	85	16	289	-0.41085	0.396911	0.301458	0.906401	-0.717946	0.671899	0.286264	0.990561	beta_sympathomimetic_inhaler	1124	347	64	1060	0.551999	0.23985	0.0215507	0.273528	0.818289	0.39453	0.0383089	0.631601	beta_sympathomimetic_inhaler	3.83956	6.34766	17.3828	0.19045	0.160275	0.84156	0.400034	0.770293	NS	NS
PWY.6124	454	454	16	438	0.0319301	0.0849394	0.707164	0.983262	0.047413	0.115294	0.681126	0.993012	beta_sympathomimetic_inhaler	305	305	16	289	0.174228	0.0801672	0.0305473	0.906401	0.180317	0.137216	0.189956	0.990561	beta_sympathomimetic_inhaler	1124	1124	64	1060	0.0647908	0.0306866	0.0349621	0.283165	0.108961	0.0510472	0.0330271	0.631601	beta_sympathomimetic_inhaler	138.606	155.599	1061.95	0.0271547	0.0739886	2.7247	0.00643596	0.213423	NS	NS
RUMP.PWY	454	173	16	438	0.715237	0.588975	0.225259	0.983262	0.350426	0.825563	0.671453	0.993012	beta_sympathomimetic_inhaler	305	200	16	289	-0.888915	0.566223	0.117499	0.906401	-0.736806	0.99665	0.460392	0.990561	beta_sympathomimetic_inhaler	1124	835	64	1060	-0.63104	0.297868	0.0343514	0.283165	-1.07515	0.493303	0.0295117	0.631601	beta_sympathomimetic_inhaler	2.88274	3.11907	11.2707	0.240615	-0.452917	-1.88233	0.059791	0.501793	NS	NS
GLYOXYLATE.BYPASS	454	252	16	438	-0.425813	0.630619	0.499886	0.983262	-0.585545	0.877483	0.504968	0.993012	beta_sympathomimetic_inhaler	305	142	16	289	-1.25382	0.553592	0.0242378	0.906401	-1.2224	0.963829	0.205817	0.990561	beta_sympathomimetic_inhaler	1124	571	64	1060	0.669984	0.306172	0.0288571	0.283165	1.0278	0.504275	0.0417772	0.631601	beta_sympathomimetic_inhaler	2.51458	3.26303	10.6677	0.246592	0.120714	0.48953	0.624467	0.849732	NS	NS
PWY.6609	454	454	16	438	-0.057589	0.0582587	0.323458	0.983262	-0.166343	0.0791783	0.0362927	0.993012	beta_sympathomimetic_inhaler	305	305	16	289	0.00528002	0.057415	0.92679	0.962436	-0.0567995	0.102374	0.579489	0.990561	beta_sympathomimetic_inhaler	1124	1124	64	1060	0.0456032	0.0227708	0.0454511	0.313951	0.0831308	0.0380053	0.0289324	0.631601	beta_sympathomimetic_inhaler	294.631	303.353	1928.6	0.0198945	0.0287283	1.44403	0.14873	0.611917	NS	NS
PWY.6629	454	169	16	438	-0.226474	0.722948	0.754229	0.983262	-0.257612	1.00355	0.797543	0.993012	beta_sympathomimetic_inhaler	305	90	16	289	-0.616496	0.620738	0.321435	0.906401	0.048106	1.0628	0.963931	0.990561	beta_sympathomimetic_inhaler	1124	301	64	1060	0.558522	0.326703	0.0876232	0.407006	1.09319	0.533751	0.0407901	0.631601	beta_sympathomimetic_inhaler	1.91331	2.59528	9.36901	0.268437	0.230551	0.858865	0.390415	0.764894	NS	NS
PWY.7328	454	224	16	438	-0.732215	0.619168	0.237618	0.983262	-0.451219	0.86594	0.602606	0.993012	beta_sympathomimetic_inhaler	305	107	16	289	-0.101179	0.50763	0.842151	0.946327	-0.486196	0.890435	0.585512	0.990561	beta_sympathomimetic_inhaler	1124	415	64	1060	0.448714	0.296177	0.130051	0.471614	0.983168	0.487251	0.0438612	0.631601	beta_sympathomimetic_inhaler	2.60845	3.88066	11.3998	0.236433	0.157229	0.665004	0.506048	0.813336	NS	NS
PWY.7392	454	227	16	438	-0.647871	0.724662	0.371796	0.983262	-0.711831	1.00869	0.48079	0.993012	beta_sympathomimetic_inhaler	305	184	16	289	-0.252979	0.670104	0.706054	0.930888	-0.187738	1.18946	0.874707	0.990561	beta_sympathomimetic_inhaler	1124	808	64	1060	0.493976	0.364315	0.175403	0.524355	1.22614	0.6012	0.0416458	0.631601	beta_sympathomimetic_inhaler	1.90427	2.22698	7.53437	0.292783	0.164989	0.563519	0.573081	0.842079	NS	NS
LACTOSECAT.PWY	454	452	16	438	-0.0395516	0.289431	0.891368	0.983262	0.403	0.397006	0.310681	0.993012	beta_sympathomimetic_inhaler	305	302	16	289	-0.0159954	0.16287	0.921835	0.962436	-0.361314	0.27501	0.190116	0.990561	beta_sympathomimetic_inhaler	1124	1117	64	1060	-0.0439222	0.0890479	0.621941	0.795506	-0.332165	0.148556	0.0255647	0.631601	beta_sympathomimetic_inhaler	11.9374	37.698	126.111	0.0754322	-0.0376349	-0.498924	0.617833	0.849732	NS	NS
PWY.7204	454	207	16	438	-0.13501	0.664658	0.83913	0.983262	-0.00805584	0.919154	0.993012	0.993012	beta_sympathomimetic_inhaler	305	113	16	289	-0.911679	0.590965	0.123966	0.906401	-1.24497	1.01935	0.223047	0.990561	beta_sympathomimetic_inhaler	1124	429	64	1060	0.670436	0.324332	0.0389517	0.285646	1.06344	0.532943	0.046249	0.634272	beta_sympathomimetic_inhaler	2.26362	2.86337	9.50651	0.261412	0.236268	0.903815	0.366094	0.759407	NS	NS
P162.PWY	454	326	16	438	0.696932	0.612862	0.256087	0.983262	0.245997	0.847128	0.77167	0.993012	beta_sympathomimetic_inhaler	305	203	16	289	-0.194412	0.560734	0.729054	0.930888	-0.268792	0.955611	0.778718	0.990561	beta_sympathomimetic_inhaler	1124	904	64	1060	-1.12282	0.275417	4.88967e-05	0.0161359	-0.844498	0.455298	0.0638946	0.639247	beta_sympathomimetic_inhaler	2.66241	3.18044	13.1831	0.229259	-0.712975	-3.10991	0.00187144	0.103759	NS	NS
P105.PWY	454	217	16	438	-0.678521	0.678428	0.317797	0.983262	-0.199456	0.949837	0.833784	0.993012	beta_sympathomimetic_inhaler	305	109	16	289	-0.931073	0.59283	0.117347	0.906401	-0.934711	1.01379	0.357372	0.990561	beta_sympathomimetic_inhaler	1124	420	64	1060	0.868767	0.33207	0.00901102	0.210032	1.03028	0.546978	0.0598897	0.639247	beta_sympathomimetic_inhaler	2.17266	2.84538	9.06859	0.266438	0.266568	1.00049	0.317075	0.71249	NS	NS
PWY.5840	454	258	16	438	0.418892	0.710761	0.555926	0.983262	0.633216	0.985331	0.520827	0.993012	beta_sympathomimetic_inhaler	305	143	16	289	0.47616	0.655928	0.468449	0.906401	0.195751	1.14869	0.864816	0.990561	beta_sympathomimetic_inhaler	1124	582	64	1060	0.882447	0.356311	0.0134104	0.215745	1.03793	0.586822	0.0772208	0.639247	beta_sympathomimetic_inhaler	1.97949	2.32427	7.87667	0.286529	0.729585	2.54629	0.0108876	0.213423	NS	NS
PWY.561	454	202	16	438	-0.728807	0.602326	0.226936	0.983262	-0.241508	0.851671	0.776888	0.993012	beta_sympathomimetic_inhaler	305	109	16	289	-0.86264	0.548146	0.116608	0.906401	-0.911055	0.937373	0.331978	0.990561	beta_sympathomimetic_inhaler	1124	417	64	1060	0.777975	0.31189	0.012761	0.215745	0.901333	0.513362	0.0794165	0.639247	beta_sympathomimetic_inhaler	2.75637	3.32819	10.2801	0.247199	0.190519	0.770711	0.440878	0.78918	NS	NS
ARG.POLYAMINE.SYN	454	440	16	438	-0.00301637	0.183851	0.986918	0.998069	0.192945	0.256457	0.452305	0.993012	beta_sympathomimetic_inhaler	305	298	16	289	0.0801846	0.163359	0.62391	0.923314	0.167485	0.283362	0.555008	0.990561	beta_sympathomimetic_inhaler	1124	1111	64	1060	-0.163457	0.0666763	0.014383	0.215745	-0.178519	0.111341	0.109161	0.639247	beta_sympathomimetic_inhaler	29.5846	37.4727	224.935	0.0585213	-0.115934	-1.98105	0.0475855	0.501793	NS	NS
PWY.5173	454	294	16	438	0.445344	0.575308	0.439291	0.983262	0.781351	0.768241	0.309742	0.993012	beta_sympathomimetic_inhaler	305	173	16	289	0.353794	0.459679	0.442115	0.906401	0.056658	0.783786	0.942428	0.990561	beta_sympathomimetic_inhaler	1124	600	64	1060	0.545072	0.258471	0.0351811	0.283165	0.677637	0.416925	0.104387	0.639247	beta_sympathomimetic_inhaler	3.02134	4.73251	14.9685	0.209785	0.491973	2.34513	0.0190204	0.248994	NS	NS
TCA.GLYOX.BYPASS	454	233	16	438	-0.5353	0.648574	0.409623	0.983262	-0.507197	0.907054	0.576361	0.993012	beta_sympathomimetic_inhaler	305	130	16	289	-1.12241	0.560441	0.0461115	0.906401	-1.13308	0.971139	0.244361	0.990561	beta_sympathomimetic_inhaler	1124	493	64	1060	0.66259	0.312942	0.0344557	0.283165	0.886024	0.515487	0.0859366	0.639247	beta_sympathomimetic_inhaler	2.37728	3.18376	10.2111	0.2518	0.121715	0.483379	0.628827	0.849732	NS	NS
PWY.5838	454	199	16	438	0.0763899	0.703548	0.913587	0.987228	0.0259107	0.97302	0.978769	0.993012	beta_sympathomimetic_inhaler	305	93	16	289	-0.679607	0.586315	0.247336	0.906401	-0.856642	1.02116	0.402289	0.990561	beta_sympathomimetic_inhaler	1124	359	64	1060	0.703663	0.327788	0.032032	0.283165	0.952971	0.538854	0.0772586	0.639247	beta_sympathomimetic_inhaler	2.02029	2.90897	9.30708	0.265034	0.331997	1.25266	0.210329	0.659079	NS	NS
PWY.5861	454	199	16	438	0.0748489	0.668209	0.910863	0.987228	0.0501059	0.924075	0.956785	0.993012	beta_sympathomimetic_inhaler	305	93	16	289	-0.639566	0.550111	0.245917	0.906401	-0.78707	0.95823	0.412171	0.990561	beta_sympathomimetic_inhaler	1124	359	64	1060	0.662224	0.309113	0.032382	0.283165	0.889409	0.507841	0.08017	0.639247	beta_sympathomimetic_inhaler	2.23963	3.30445	10.4657	0.249924	0.311362	1.24583	0.212828	0.659079	NS	NS
FUC.RHAMCAT.PWY	454	253	16	438	-0.551424	0.690894	0.425226	0.983262	0.200975	0.960353	0.834343	0.993012	beta_sympathomimetic_inhaler	305	155	16	289	-0.529511	0.636917	0.406433	0.906401	-0.0135898	1.12878	0.990403	0.99365	beta_sympathomimetic_inhaler	1124	541	64	1060	0.727036	0.35854	0.0428211	0.307195	0.983755	0.589021	0.0951803	0.639247	beta_sympathomimetic_inhaler	2.09497	2.4651	7.779	0.284681	0.258942	0.909586	0.363041	0.759407	NS	NS
PWY.7269	454	203	16	438	-0.375373	0.600205	0.532029	0.983262	0.0971195	0.823788	0.906211	0.993012	beta_sympathomimetic_inhaler	305	100	16	289	-0.594526	0.488273	0.224336	0.906401	-0.754013	0.836547	0.368229	0.990561	beta_sympathomimetic_inhaler	1124	372	64	1060	0.545228	0.275263	0.0478638	0.322348	0.678592	0.449899	0.131766	0.639247	beta_sympathomimetic_inhaler	2.77588	4.19444	13.1979	0.222672	0.181482	0.815019	0.415062	0.776219	NS	NS
PWY.5464	454	262	16	438	-0.121093	0.654367	0.853273	0.983262	0.0357268	0.892953	0.968105	0.993012	beta_sympathomimetic_inhaler	305	161	16	289	0.510396	0.558719	0.361713	0.906401	0.134445	0.972191	0.890116	0.990561	beta_sympathomimetic_inhaler	1124	555	64	1060	0.601688	0.314695	0.0561353	0.349521	0.883766	0.513001	0.085223	0.639247	beta_sympathomimetic_inhaler	2.33538	3.20341	10.0977	0.252889	0.475034	1.87843	0.0603229	0.501793	NS	NS
UBISYN.PWY	454	150	16	438	-0.212291	0.531905	0.690004	0.983262	0.216017	0.736434	0.769425	0.993012	beta_sympathomimetic_inhaler	305	76	16	289	-0.182062	0.372954	0.625801	0.923314	-0.507395	0.632322	0.42304	0.990561	beta_sympathomimetic_inhaler	1124	243	64	1060	0.431571	0.229892	0.0607405	0.349943	0.602583	0.377644	0.110863	0.639247	beta_sympathomimetic_inhaler	3.53453	7.18933	18.9213	0.183663	0.205991	1.12157	0.262045	0.706851	NS	NS
GLYCOLYSIS.TCA.GLYOX.BYPASS	454	232	16	438	-0.598565	0.696023	0.390271	0.983262	-0.631905	0.976893	0.518101	0.993012	beta_sympathomimetic_inhaler	305	128	16	289	-1.2206	0.613284	0.0474749	0.906401	-1.25263	1.06419	0.24023	0.990561	beta_sympathomimetic_inhaler	1124	483	64	1060	0.617234	0.340876	0.0704514	0.374983	0.830591	0.562161	0.139835	0.639247	beta_sympathomimetic_inhaler	2.06421	2.65875	8.60612	0.273905	0.0623572	0.22766	0.819911	0.919968	NS	NS
PWY.5505	454	230	16	438	0.979764	0.601613	0.104125	0.983262	1.06144	0.833732	0.20372	0.993012	beta_sympathomimetic_inhaler	305	159	16	289	-0.794029	0.536788	0.140137	0.906401	-0.72413	0.943999	0.443715	0.990561	beta_sympathomimetic_inhaler	1124	608	64	1060	0.546138	0.30536	0.0739652	0.381383	0.822229	0.506501	0.104807	0.639247	beta_sympathomimetic_inhaler	2.7629	3.47052	10.7245	0.242836	0.342515	1.41048	0.158399	0.615853	NS	NS
PWY.3841	454	454	16	438	0.0668843	0.073954	0.366284	0.983262	0.00654922	0.101536	0.948604	0.993012	beta_sympathomimetic_inhaler	305	305	16	289	0.0935496	0.0969603	0.335418	0.906401	0.244152	0.163408	0.136343	0.990561	beta_sympathomimetic_inhaler	1124	1124	64	1060	0.0728553	0.0412543	0.0776693	0.394321	0.104024	0.067781	0.125151	0.639247	beta_sympathomimetic_inhaler	182.843	106.368	587.573	0.0337718	0.0741207	2.19475	0.0281813	0.352879	NS	NS
X1CMET2.PWY	454	454	16	438	0.0443453	0.0741137	0.549924	0.983262	-0.015788	0.102823	0.878047	0.993012	beta_sympathomimetic_inhaler	305	305	16	289	0.0462375	0.0860667	0.591514	0.915407	0.172946	0.145732	0.236403	0.990561	beta_sympathomimetic_inhaler	1124	1124	64	1060	0.0597114	0.0344975	0.0837478	0.406423	0.102883	0.0568974	0.0708522	0.639247	beta_sympathomimetic_inhaler	182.055	134.999	840.282	0.0293948	0.0557226	1.89566	0.0580048	0.501793	NS	NS
PWY.5367	454	400	16	438	-0.529048	0.656417	0.420701	0.983262	-0.67875	0.912183	0.45726	0.993012	beta_sympathomimetic_inhaler	305	296	16	289	0.128158	0.244081	0.599948	0.915407	0.216801	0.424963	0.610385	0.990561	beta_sympathomimetic_inhaler	1124	1107	64	1060	0.205353	0.120144	0.0876959	0.407006	0.301644	0.193113	0.118589	0.639247	beta_sympathomimetic_inhaler	2.32081	16.7853	69.2775	0.106369	0.171408	1.61145	0.107081	0.594974	NS	NS
KDO.NAGLIPASYN.PWY	454	166	16	438	-0.499314	0.527603	0.344475	0.983262	0.0822524	0.730094	0.910357	0.993012	beta_sympathomimetic_inhaler	305	72	16	289	-0.311222	0.367747	0.398075	0.906401	-0.365257	0.621461	0.557215	0.990561	beta_sympathomimetic_inhaler	1124	285	64	1060	0.348356	0.228839	0.128222	0.471614	0.556183	0.374682	0.137992	0.639247	beta_sympathomimetic_inhaler	3.59241	7.39438	19.096	0.182323	0.0850042	0.466229	0.641052	0.850797	NS	NS
PWY0.1338	454	175	16	438	-0.122477	0.482429	0.79971	0.983262	0.344979	0.666572	0.605066	0.993012	beta_sympathomimetic_inhaler	305	93	16	289	-0.247424	0.304604	0.417293	0.906401	-0.265328	0.511167	0.604161	0.990561	beta_sympathomimetic_inhaler	1124	331	64	1060	0.299227	0.20474	0.144161	0.489634	0.499065	0.333822	0.135207	0.639247	beta_sympathomimetic_inhaler	4.29668	10.7778	23.8558	0.160271	0.101345	0.632333	0.527169	0.816262	NS	NS
PWY.6803	454	208	16	438	-0.012678	0.620606	0.983711	0.998069	0.377313	0.869843	0.66469	0.993012	beta_sympathomimetic_inhaler	305	116	16	289	-0.803438	0.514957	0.119773	0.906401	-0.809227	0.903319	0.371155	0.990561	beta_sympathomimetic_inhaler	1124	400	64	1060	0.417779	0.284722	0.14257	0.489634	0.77233	0.467073	0.0985099	0.639247	beta_sympathomimetic_inhaler	2.59638	3.77101	12.3355	0.231231	0.111792	0.483466	0.628765	0.849732	NS	NS
PWY.6859	454	279	16	438	-0.466703	0.656608	0.477599	0.983262	-0.821486	0.921954	0.373454	0.993012	beta_sympathomimetic_inhaler	305	187	16	289	-0.274079	0.631202	0.664444	0.927926	-0.272105	1.12376	0.808861	0.990561	beta_sympathomimetic_inhaler	1124	818	64	1060	0.431958	0.346836	0.213237	0.554208	0.999256	0.571779	0.0808141	0.639247	beta_sympathomimetic_inhaler	2.31947	2.50994	8.31287	0.275845	0.138514	0.502144	0.615566	0.849732	NS	NS
MET.SAM.PWY	454	454	16	438	0.0951908	0.0898647	0.290073	0.983262	0.0563828	0.124609	0.651177	0.993012	beta_sympathomimetic_inhaler	305	305	16	289	-0.0709063	0.0822299	0.389224	0.906401	-0.0691921	0.145719	0.635302	0.990561	beta_sympathomimetic_inhaler	1124	1124	64	1060	-0.0387449	0.031362	0.216939	0.554961	-0.0903455	0.0507751	0.0754697	0.639247	beta_sympathomimetic_inhaler	123.829	147.891	1016.7	0.0278594	-0.0295641	-1.06119	0.288604	0.71249	NS	NS
METSYN.PWY	454	454	16	438	0.0956795	0.089828	0.287406	0.983262	0.0393558	0.124542	0.752167	0.993012	beta_sympathomimetic_inhaler	305	305	16	289	-0.0801288	0.0759224	0.292104	0.906401	-0.0541148	0.132877	0.684154	0.990561	beta_sympathomimetic_inhaler	1124	1124	64	1060	-0.0355445	0.0289398	0.219624	0.557508	-0.0781552	0.0470054	0.0966685	0.639247	beta_sympathomimetic_inhaler	123.93	173.484	1194.01	0.025894	-0.0298265	-1.15187	0.249375	0.697281	NS	NS
PWY490.3	454	180	16	438	-0.0756382	0.527256	0.885996	0.983262	0.289789	0.742848	0.696668	0.993012	beta_sympathomimetic_inhaler	305	128	16	289	-0.615142	0.474352	0.195702	0.906401	-1.07776	0.822068	0.190983	0.990561	beta_sympathomimetic_inhaler	1124	483	64	1060	0.303935	0.268417	0.257741	0.588453	0.713297	0.443464	0.108026	0.639247	beta_sympathomimetic_inhaler	3.59713	4.44426	13.8797	0.213584	0.0553169	0.258993	0.79564	0.916578	NS	NS
GLYCOCAT.PWY	454	309	16	438	0.0555266	0.682307	0.935176	0.987228	0.358326	0.931574	0.700706	0.993012	beta_sympathomimetic_inhaler	305	176	16	289	0.513775	0.628926	0.414633	0.906401	0.087757	1.06755	0.934547	0.990561	beta_sympathomimetic_inhaler	1124	694	64	1060	0.3715	0.336964	0.270486	0.588453	0.854628	0.557317	0.125454	0.639247	beta_sympathomimetic_inhaler	2.14803	2.52814	8.80708	0.272335	0.347839	1.27725	0.201514	0.652091	NS	NS
PWY.7663	454	454	16	438	-0.0680215	0.126187	0.590131	0.983262	-0.121123	0.17616	0.492133	0.993012	beta_sympathomimetic_inhaler	305	303	16	289	0.058224	0.206624	0.778305	0.937052	0.315994	0.350781	0.368512	0.990561	beta_sympathomimetic_inhaler	1124	1124	64	1060	-0.0947804	0.0892139	0.288287	0.605953	-0.283253	0.146087	0.0527721	0.639247	beta_sympathomimetic_inhaler	62.8012	23.4227	125.642	0.068702	-0.0699332	-1.01792	0.308715	0.71249	NS	NS
HOMOSER.METSYN.PWY	454	454	16	438	0.109327	0.115084	0.342653	0.983262	0.0528747	0.159678	0.74072	0.993012	beta_sympathomimetic_inhaler	305	305	16	289	-0.060762	0.0984625	0.537638	0.907731	-0.0451605	0.174418	0.7959	0.990561	beta_sympathomimetic_inhaler	1124	1124	64	1060	-0.035856	0.0395756	0.365125	0.658422	-0.0952404	0.0642098	0.138297	0.639247	beta_sympathomimetic_inhaler	75.5034	103.147	638.476	0.0349829	-0.0255849	-0.731354	0.464563	0.791682	NS	NS
PWY.5097	454	454	16	438	-0.0350443	0.0375868	0.351676	0.983262	-0.0164807	0.0514039	0.748677	0.993012	beta_sympathomimetic_inhaler	305	305	16	289	-0.0478371	0.0364079	0.18993	0.906401	0.0452129	0.0618375	0.465365	0.990561	beta_sympathomimetic_inhaler	1124	1124	64	1060	-0.0108107	0.0148131	0.465662	0.705243	-0.0363736	0.0241058	0.131617	0.639247	beta_sympathomimetic_inhaler	707.829	754.412	4557.28	0.012889	-0.0183008	-1.41987	0.155644	0.615853	NS	NS
PWY.5659	454	453	16	438	-0.0049229	0.127836	0.969299	0.998069	-0.0862124	0.173589	0.619718	0.993012	beta_sympathomimetic_inhaler	305	305	16	289	-0.0792908	0.10689	0.4588	0.906401	-0.0858982	0.188751	0.649424	0.990561	beta_sympathomimetic_inhaler	1124	1124	64	1060	-0.0360574	0.0467535	0.440738	0.705243	-0.11893	0.0765884	0.120755	0.639247	beta_sympathomimetic_inhaler	61.1923	87.523	457.479	0.0406157	-0.0391566	-0.964076	0.335008	0.736506	NS	NS
GLCMANNANAUT.PWY	454	453	16	438	-0.02821	0.120686	0.815293	0.983262	0.141715	0.167516	0.39808	0.993012	beta_sympathomimetic_inhaler	305	305	16	289	-0.0453043	0.101524	0.655753	0.926858	-0.0808151	0.175827	0.646169	0.990561	beta_sympathomimetic_inhaler	1124	1124	64	1060	0.0344837	0.0467708	0.461102	0.705243	0.12235	0.0761673	0.108497	0.639247	beta_sympathomimetic_inhaler	68.6567	97.0198	457.142	0.04007	0.0151436	0.377929	0.705484	0.873591	NS	NS
PWY.7539	454	435	16	438	0.0820188	0.218611	0.707718	0.983262	0.194706	0.304077	0.52236	0.993012	beta_sympathomimetic_inhaler	305	300	16	289	0.00938916	0.177183	0.957776	0.980894	-0.00548919	0.302273	0.985526	0.992418	beta_sympathomimetic_inhaler	1124	1111	64	1060	-0.0583426	0.0799168	0.465522	0.705243	-0.215103	0.128431	0.0942644	0.639247	beta_sympathomimetic_inhaler	20.9245	31.8533	156.576	0.0691131	-0.0340083	-0.492068	0.622672	0.849732	NS	NS
PWY.7208	454	454	16	438	-0.107873	0.09293	0.246356	0.983262	-0.110306	0.129814	0.395994	0.993012	beta_sympathomimetic_inhaler	305	305	16	289	0.000210851	0.0924594	0.998182	0.998182	-0.0430365	0.162009	0.790722	0.990561	beta_sympathomimetic_inhaler	1124	1124	64	1060	0.0280545	0.0405002	0.488641	0.723102	0.0995064	0.0669614	0.137565	0.639247	beta_sympathomimetic_inhaler	115.794	116.976	609.656	0.0344535	0.00550451	0.159766	0.873065	0.938219	NS	NS
P122.PWY	454	158	16	438	-0.298091	0.584498	0.610312	0.983262	0.754673	0.810333	0.352258	0.993012	beta_sympathomimetic_inhaler	305	83	16	289	1.27048	0.451298	0.00519983	0.772175	1.9015	0.800882	0.0182995	0.990561	beta_sympathomimetic_inhaler	1124	328	64	1060	-0.14719	0.261811	0.574095	0.782856	-0.677268	0.432628	0.117766	0.639247	beta_sympathomimetic_inhaler	2.92708	4.90991	14.5889	0.211167	0.143499	0.679552	0.496788	0.809327	NS	NS
PWY.5347	454	454	16	438	0.0646979	0.0827086	0.434502	0.983262	0.0223033	0.114284	0.845371	0.993012	beta_sympathomimetic_inhaler	305	305	16	289	-0.046927	0.0714305	0.511717	0.906401	-0.0724031	0.126375	0.567189	0.990561	beta_sympathomimetic_inhaler	1124	1124	64	1060	-0.00813183	0.0256078	0.750884	0.891337	-0.0676496	0.0413282	0.101948	0.639247	beta_sympathomimetic_inhaler	146.184	195.99	1524.95	0.0231427	-0.00650202	-0.280953	0.778746	0.908012	NS	NS
GLYCOLYSIS.E.D	454	426	16	438	0.455989	0.435586	0.295751	0.983262	0.23482	0.614612	0.702619	0.993012	beta_sympathomimetic_inhaler	305	283	16	289	0.112895	0.44303	0.799034	0.946327	0.314255	0.779226	0.687061	0.990561	beta_sympathomimetic_inhaler	1124	1065	64	1060	-0.0563005	0.214091	0.792619	0.90518	0.632849	0.349363	0.0703518	0.639247	beta_sympathomimetic_inhaler	5.27049	5.09487	21.8173	0.176274	0.0543816	0.308506	0.757698	0.898012	NS	NS
PWY.724	454	454	16	438	0.0390976	0.0353036	0.268711	0.983262	0.0560285	0.0488146	0.251764	0.993012	beta_sympathomimetic_inhaler	305	305	16	289	-0.0338537	0.0248421	0.174047	0.906401	-0.0451887	0.0423141	0.286588	0.990561	beta_sympathomimetic_inhaler	1124	1124	64	1060	-0.00257344	0.0114954	0.822901	0.917321	-0.0290461	0.018692	0.120496	0.639247	beta_sympathomimetic_inhaler	802.346	1620.4	7567.54	0.0100049	-0.00430032	-0.429824	0.667324	0.865718	NS	NS
COBALSYN.PWY	454	444	16	438	-0.0703422	0.162219	0.664784	0.983262	0.0986358	0.221465	0.656301	0.993012	beta_sympathomimetic_inhaler	305	304	16	289	-0.0458997	0.103735	0.658475	0.926858	0.00334545	0.179479	0.985143	0.992418	beta_sympathomimetic_inhaler	1124	1123	64	1060	-0.0100715	0.0480843	0.834131	0.917321	0.121384	0.0787696	0.123612	0.639247	beta_sympathomimetic_inhaler	38.001	92.9289	432.507	0.0421286	-0.0200457	-0.475822	0.634201	0.849732	NS	NS
P164.PWY	454	421	16	438	0.367106	0.435451	0.399662	0.983262	-0.100443	0.609463	0.869181	0.993012	beta_sympathomimetic_inhaler	305	302	16	289	-0.177909	0.130749	0.174656	0.906401	-0.158104	0.227849	0.488368	0.990561	beta_sympathomimetic_inhaler	1124	1109	64	1060	0.00395047	0.0608536	0.948251	0.965302	0.158758	0.098521	0.107388	0.639247	beta_sympathomimetic_inhaler	5.27377	58.496	270.039	0.0547332	-0.0221808	-0.405252	0.685292	0.872995	NS	NS
NAD.BIOSYNTHESIS.II	454	427	16	438	-0.138425	0.464526	0.765851	0.983262	-0.00779262	0.611468	0.989838	0.993012	beta_sympathomimetic_inhaler	305	289	16	289	0.0516705	0.443002	0.907226	0.962436	0.985207	0.709326	0.166023	0.990561	beta_sympathomimetic_inhaler	1124	1081	64	1060	0.0121917	0.208005	0.953271	0.965302	0.548324	0.340685	0.107806	0.639247	beta_sympathomimetic_inhaler	4.63426	5.09552	23.1127	0.174495	-0.00293599	-0.0168257	0.986576	0.986576	NS	NS
PWY.3001	454	454	16	438	0.0099444	0.0507956	0.84488	0.983262	0.0393623	0.0711442	0.580391	0.993012	beta_sympathomimetic_inhaler	305	305	16	289	0.00174198	0.0509762	0.972762	0.983286	-0.103897	0.0910622	0.254924	0.990561	beta_sympathomimetic_inhaler	1124	1124	64	1060	0.000736274	0.0187237	0.96864	0.974546	-0.0465498	0.0313788	0.138241	0.639247	beta_sympathomimetic_inhaler	387.568	384.827	2852.43	0.0166095	0.00182758	0.110032	0.912384	0.952376	NS	NS
THRESYN.PWY	454	454	16	438	0.0279147	0.0557812	0.617022	0.983262	0.0406418	0.0767941	0.596941	0.993012	beta_sympathomimetic_inhaler	305	305	16	289	0.00957911	0.0554805	0.863038	0.952871	-0.107678	0.0982392	0.274044	0.990561	beta_sympathomimetic_inhaler	1124	1124	64	1060	0.000416451	0.021502	0.984551	0.987544	-0.0571283	0.0358156	0.110992	0.639247	beta_sympathomimetic_inhaler	321.384	324.877	2162.93	0.0188673	0.00462202	0.244975	0.806476	0.919968	NS	NS
PWY.6708	454	179	16	438	-0.188143	0.556341	0.73539	0.983262	-0.148731	0.773677	0.847654	0.993012	beta_sympathomimetic_inhaler	305	98	16	289	-0.477356	0.447102	0.286535	0.906401	-0.705425	0.775156	0.36363	0.990561	beta_sympathomimetic_inhaler	1124	334	64	1060	0.409939	0.248649	0.0994975	0.434832	0.59912	0.409688	0.143929	0.6453	beta_sympathomimetic_inhaler	3.23086	5.00249	16.1743	0.202412	0.148915	0.735699	0.461914	0.791682	NS	NS
POLYISOPRENSYN.PWY	454	241	16	438	-0.284282	0.616936	0.645173	0.983262	-0.213893	0.863943	0.804589	0.993012	beta_sympathomimetic_inhaler	305	130	16	289	-0.131902	0.548427	0.810101	0.946327	0.109346	0.956043	0.909029	0.990561	beta_sympathomimetic_inhaler	1124	555	64	1060	0.462846	0.317677	0.145406	0.489634	0.761134	0.5227	0.145641	0.6453	beta_sympathomimetic_inhaler	2.62736	3.32477	9.90895	0.251092	0.214415	0.853929	0.393144	0.765038	NS	NS
TRNA.CHARGING.PWY	454	454	16	438	-0.0147866	0.0691705	0.830827	0.983262	0.064816	0.0934923	0.48855	0.993012	beta_sympathomimetic_inhaler	305	305	16	289	-0.0982605	0.0544251	0.0720306	0.906401	-0.129537	0.0961882	0.179249	0.990561	beta_sympathomimetic_inhaler	1124	1124	64	1060	-0.069138	0.0206134	0.00082331	0.135846	-0.0477665	0.0335894	0.155297	0.648377	beta_sympathomimetic_inhaler	209.005	337.6	2353.42	0.0185695	-0.0686111	-3.69484	0.000220029	0.0633683	0.902937	0
PWY.5101	454	442	16	438	-0.232765	0.206003	0.259149	0.983262	-0.235721	0.283446	0.406135	0.993012	beta_sympathomimetic_inhaler	305	305	16	289	0.00407107	0.171941	0.981126	0.984441	-0.078331	0.296805	0.792054	0.990561	beta_sympathomimetic_inhaler	1124	1122	64	1060	0.0957532	0.076702	0.212155	0.554208	0.175281	0.123943	0.157592	0.648377	beta_sympathomimetic_inhaler	23.5642	33.8254	169.976	0.066319	0.0480658	0.724766	0.468595	0.793466	NS	NS
PWY.6892	454	341	16	438	0.441318	0.603707	0.465162	0.983262	0.152087	0.844907	0.857241	0.993012	beta_sympathomimetic_inhaler	305	221	16	289	-0.114209	0.545441	0.834288	0.946327	0.127181	0.968224	0.895595	0.990561	beta_sympathomimetic_inhaler	1124	870	64	1060	0.318946	0.286152	0.265259	0.588453	0.676143	0.476197	0.155932	0.648377	beta_sympathomimetic_inhaler	2.74377	3.36128	12.2126	0.23365	0.257792	1.10333	0.269885	0.71249	NS	NS
GLUCARDEG.PWY	454	188	16	438	-0.293099	0.520671	0.573773	0.983262	0.0645439	0.722117	0.928824	0.993012	beta_sympathomimetic_inhaler	305	93	16	289	-0.427493	0.38989	0.27377	0.906401	-0.561953	0.683544	0.411752	0.990561	beta_sympathomimetic_inhaler	1124	325	64	1060	0.176539	0.229986	0.442884	0.705243	0.54225	0.376611	0.15021	0.648377	beta_sympathomimetic_inhaler	3.6887	6.57832	18.9059	0.185144	-0.0190495	-0.10289	0.91805	0.952376	NS	NS
PWY.7234	454	454	16	438	0.0259196	0.166829	0.876605	0.983262	0.0971349	0.232109	0.675818	0.993012	beta_sympathomimetic_inhaler	305	305	16	289	0.158189	0.156917	0.314227	0.906401	-0.0741004	0.260511	0.776296	0.990561	beta_sympathomimetic_inhaler	1124	1124	64	1060	-0.025909	0.0682756	0.704406	0.864141	-0.159509	0.112154	0.15525	0.648377	beta_sympathomimetic_inhaler	35.93	40.6126	214.52	0.0586147	0.00617644	0.105374	0.916079	0.952376	NS	NS
PWY.5384	454	377	16	438	0.78425	0.587298	0.182455	0.983262	-0.0749817	0.795081	0.924913	0.993012	beta_sympathomimetic_inhaler	305	248	16	289	-0.376405	0.522053	0.471469	0.906401	-0.585264	0.902058	0.517026	0.990561	beta_sympathomimetic_inhaler	1124	930	64	1060	0.552349	0.276077	0.0456655	0.313951	0.62989	0.452833	0.164513	0.667322	beta_sympathomimetic_inhaler	2.89923	3.6692	13.1202	0.225368	0.413414	1.83439	0.0665957	0.505266	NS	NS
PWY66.400	454	453	16	438	0.109914	0.231936	0.635813	0.983262	0.0874018	0.322888	0.786774	0.993012	beta_sympathomimetic_inhaler	305	300	16	289	0.562881	0.266735	0.0356831	0.906401	0.394643	0.44238	0.373172	0.990561	beta_sympathomimetic_inhaler	1124	1118	64	1060	0.295864	0.11586	0.0107931	0.210032	0.262217	0.193127	0.174833	0.686857	beta_sympathomimetic_inhaler	18.5893	14.0553	74.4965	0.09661	0.29863	3.09109	0.00199426	0.103759	NS	NS
PWY.5899	454	305	16	438	-0.0187974	0.698137	0.978532	0.998069	0.0749612	0.942711	0.936662	0.993012	beta_sympathomimetic_inhaler	305	173	16	289	0.441471	0.654246	0.50034	0.906401	0.488622	1.14631	0.670269	0.990561	beta_sympathomimetic_inhaler	1124	656	64	1060	0.689445	0.356354	0.053277	0.342044	0.776537	0.586433	0.185728	0.686857	beta_sympathomimetic_inhaler	2.05172	2.33624	7.87475	0.285566	0.523703	1.83391	0.066667	0.505266	NS	NS
PWY.6897	454	453	16	438	-0.148307	0.129797	0.253842	0.983262	-0.0124269	0.179616	0.944878	0.993012	beta_sympathomimetic_inhaler	305	303	16	289	0.106792	0.228031	0.639912	0.926858	0.255399	0.369927	0.490576	0.990561	beta_sympathomimetic_inhaler	1124	1117	64	1060	-0.185004	0.0988391	0.0615051	0.349943	-0.219558	0.162574	0.177143	0.686857	beta_sympathomimetic_inhaler	59.3566	19.2315	102.363	0.0743395	-0.141954	-1.90954	0.0561925	0.501793	NS	NS
GLUCOSE1PMETAB.PWY	454	263	16	438	0.00153941	0.635673	0.998069	0.998069	0.495175	0.883848	0.575625	0.993012	beta_sympathomimetic_inhaler	305	139	16	289	-0.660854	0.566197	0.244071	0.906401	-0.726581	0.993829	0.465371	0.990561	beta_sympathomimetic_inhaler	1124	537	64	1060	0.389879	0.312044	0.211768	0.554208	0.681446	0.513484	0.184756	0.686857	beta_sympathomimetic_inhaler	2.47476	3.11935	10.27	0.251069	0.122693	0.488683	0.625066	0.849732	NS	NS
PWY0.845	454	435	16	438	0.0133928	0.286634	0.962755	0.998069	0.0464978	0.395125	0.906385	0.993012	beta_sympathomimetic_inhaler	305	284	16	289	-0.423045	0.506348	0.404115	0.906401	0.207552	0.857117	0.808851	0.990561	beta_sympathomimetic_inhaler	1124	1074	64	1060	-0.264379	0.229	0.248545	0.588453	-0.502434	0.377448	0.183427	0.686857	beta_sympathomimetic_inhaler	12.1715	3.90034	19.0691	0.168692	-0.18578	-1.1013	0.270767	0.71249	NS	NS
PWY.4041	454	247	16	438	0.270877	0.636585	0.67067	0.983262	0.218574	0.879695	0.803903	0.993012	beta_sympathomimetic_inhaler	305	131	16	289	-0.214348	0.524441	0.683041	0.930888	-0.904968	0.916089	0.324126	0.990561	beta_sympathomimetic_inhaler	1124	508	64	1060	0.338339	0.300313	0.260145	0.588453	0.655633	0.494941	0.185562	0.686857	beta_sympathomimetic_inhaler	2.46767	3.63586	11.088	0.241181	0.211766	0.878039	0.379922	0.764894	NS	NS
PWY.7187	454	454	16	438	0.039124	0.067516	0.562568	0.983262	0.0138334	0.0932523	0.882148	0.993012	beta_sympathomimetic_inhaler	305	305	16	289	-0.00834557	0.0795203	0.916487	0.962436	-0.118311	0.139658	0.397687	0.990561	beta_sympathomimetic_inhaler	1124	1124	64	1060	-0.0350227	0.0304721	0.250664	0.588453	-0.066854	0.0505214	0.186024	0.686857	beta_sympathomimetic_inhaler	219.375	158.141	1076.95	0.0262209	-0.0209387	-0.798549	0.424552	0.780617	NS	NS
PWY.7235	454	61	16	438	0.271887	0.357965	0.447941	0.983262	0.22561	0.501743	0.653206	0.993012	beta_sympathomimetic_inhaler	305	46	16	289	0.352243	0.303335	0.246484	0.906401	0.363402	0.530323	0.493796	0.990561	beta_sympathomimetic_inhaler	1124	140	64	1060	0.0320871	0.157297	0.838398	0.917321	-0.338472	0.260793	0.194616	0.709487	beta_sympathomimetic_inhaler	7.80401	10.8682	40.4163	0.130091	0.122645	0.942758	0.345804	0.74881	NS	NS
PWY.5863	454	294	16	438	-0.0521665	0.597924	0.930516	0.987228	0.166533	0.815373	0.838269	0.993012	beta_sympathomimetic_inhaler	305	171	16	289	0.416411	0.539078	0.44046	0.906401	0.503796	0.945871	0.594741	0.990561	beta_sympathomimetic_inhaler	1124	652	64	1060	0.586558	0.301962	0.0523286	0.342044	0.626471	0.496756	0.207538	0.720056	beta_sympathomimetic_inhaler	2.7971	3.4411	10.9672	0.241083	0.44869	1.86114	0.0627241	0.501793	NS	NS
PWY.7456	454	333	16	438	0.0606577	0.762321	0.936616	0.987228	-0.719492	1.03095	0.485654	0.993012	beta_sympathomimetic_inhaler	305	265	16	289	0.434103	0.596198	0.467113	0.906401	0.558834	1.00622	0.579106	0.990561	beta_sympathomimetic_inhaler	1124	1045	64	1060	-0.504213	0.261292	0.0538979	0.342044	-0.528067	0.428305	0.217875	0.720056	beta_sympathomimetic_inhaler	1.72077	2.81332	14.647	0.22833	-0.315913	-1.38358	0.166487	0.615853	NS	NS
PWY.5837	454	305	16	438	-0.095208	0.612818	0.876608	0.983262	0.00839357	0.825446	0.991892	0.993012	beta_sympathomimetic_inhaler	305	173	16	289	0.359431	0.545351	0.510352	0.906401	0.403367	0.957255	0.673821	0.990561	beta_sympathomimetic_inhaler	1124	656	64	1060	0.574661	0.301935	0.0572635	0.349943	0.61664	0.496034	0.214087	0.720056	beta_sympathomimetic_inhaler	2.66279	3.36239	10.9691	0.242576	0.427117	1.76076	0.0782799	0.551333	NS	NS
PYRIDNUCSYN.PWY	454	453	16	438	0.0240654	0.0793334	0.761775	0.983262	-0.0278403	0.103579	0.78824	0.993012	beta_sympathomimetic_inhaler	305	305	16	289	-0.0555851	0.070764	0.432784	0.906401	-0.011654	0.123328	0.924786	0.990561	beta_sympathomimetic_inhaler	1124	1124	64	1060	-0.0417064	0.0273577	0.127672	0.471614	-0.0556824	0.0443576	0.209641	0.720056	beta_sympathomimetic_inhaler	158.887	199.699	1336.1	0.0242915	-0.0371754	-1.53038	0.125922	0.594974	NS	NS
SULFATE.CYS.PWY	454	401	16	438	0.634601	0.559889	0.257649	0.983262	1.49764	0.77817	0.0549984	0.993012	beta_sympathomimetic_inhaler	305	262	16	289	-0.427146	0.574225	0.457544	0.906401	0.196889	1.00628	0.845026	0.990561	beta_sympathomimetic_inhaler	1124	1012	64	1060	-0.416294	0.280714	0.138362	0.484597	-0.587099	0.468337	0.210266	0.720056	beta_sympathomimetic_inhaler	3.19004	3.03274	12.6903	0.229942	-0.240781	-1.04714	0.295037	0.71249	NS	NS
PWY.6936	454	454	16	438	0.127629	0.126126	0.312142	0.983262	-0.107465	0.17258	0.533846	0.993012	beta_sympathomimetic_inhaler	305	305	16	289	-0.0410966	0.109364	0.707351	0.930888	-0.0610001	0.190949	0.749634	0.990561	beta_sympathomimetic_inhaler	1124	1124	64	1060	-0.0444395	0.0493471	0.368023	0.660041	-0.10061	0.0807016	0.212782	0.720056	beta_sympathomimetic_inhaler	62.862	83.6089	410.654	0.0423666	-0.0245228	-0.578825	0.562707	0.831076	NS	NS
P441.PWY	454	449	16	438	0.213118	0.161407	0.187409	0.983262	0.188066	0.224788	0.403308	0.993012	beta_sympathomimetic_inhaler	305	300	16	289	0.10752	0.153965	0.48552	0.906401	0.0449118	0.265259	0.865683	0.990561	beta_sympathomimetic_inhaler	1124	1117	64	1060	0.0555047	0.0744809	0.456297	0.705243	0.15313	0.121417	0.207515	0.720056	beta_sympathomimetic_inhaler	38.3845	42.1849	180.265	0.0619181	0.0871117	1.40688	0.159462	0.615853	NS	NS
PWY4LZ.257	454	434	16	438	0.263251	0.199762	0.188283	0.983262	0.303016	0.283489	0.285807	0.993012	beta_sympathomimetic_inhaler	305	300	16	289	-0.19189	0.186347	0.303978	0.906401	-0.332515	0.321677	0.302244	0.990561	beta_sympathomimetic_inhaler	1124	1123	64	1060	-0.0476984	0.0947344	0.614715	0.795506	0.191376	0.154539	0.215848	0.720056	beta_sympathomimetic_inhaler	25.0597	28.7976	111.426	0.0777832	-0.025676	-0.330096	0.741327	0.885901	NS	NS
PWY.7282	454	436	16	438	0.0530536	0.209631	0.800332	0.983262	0.15612	0.29005	0.590724	0.993012	beta_sympathomimetic_inhaler	305	288	16	289	-0.373896	0.494699	0.450364	0.906401	0.162782	0.824124	0.843571	0.990561	beta_sympathomimetic_inhaler	1124	1080	64	1060	0.0281543	0.128405	0.826488	0.917321	0.266556	0.217202	0.220017	0.720056	beta_sympathomimetic_inhaler	22.7556	4.08618	60.6506	0.106909	0.0158533	0.148287	0.882116	0.940924	NS	NS
PWY.6123	454	454	16	438	0.0436657	0.0751938	0.56174	0.983262	0.0736863	0.102632	0.473208	0.993012	beta_sympathomimetic_inhaler	305	305	16	289	0.139377	0.0725608	0.0557109	0.906401	0.128299	0.125377	0.307106	0.990561	beta_sympathomimetic_inhaler	1124	1124	64	1060	0.0387403	0.0268668	0.149599	0.493677	0.0533343	0.0444572	0.230529	0.729587	beta_sympathomimetic_inhaler	176.863	189.931	1385.38	0.0238897	0.0501462	2.09907	0.0358108	0.429729	NS	NS
PWY4FS.7	454	433	16	438	-0.144269	0.452856	0.750201	0.983262	-0.504799	0.632238	0.425097	0.993012	beta_sympathomimetic_inhaler	305	268	16	289	0.240746	0.536797	0.654129	0.926858	1.39182	0.934375	0.137531	0.990561	beta_sympathomimetic_inhaler	1124	1013	64	1060	0.280316	0.274128	0.306732	0.616045	0.545472	0.452629	0.228422	0.729587	beta_sympathomimetic_inhaler	4.87618	3.4704	13.3074	0.214897	0.178363	0.829992	0.406543	0.770293	NS	NS
PWY4FS.8	454	433	16	438	-0.144181	0.452818	0.750328	0.983262	-0.504814	0.63221	0.425063	0.993012	beta_sympathomimetic_inhaler	305	268	16	289	0.240746	0.536797	0.654129	0.926858	1.39182	0.934375	0.137531	0.990561	beta_sympathomimetic_inhaler	1124	1013	64	1060	0.280316	0.274128	0.306731	0.616045	0.545473	0.452629	0.228421	0.729587	beta_sympathomimetic_inhaler	4.87699	3.4704	13.3074	0.214893	0.178371	0.830046	0.406513	0.770293	NS	NS
PWY.7196	454	442	16	438	-0.0786913	0.121203	0.516532	0.983262	-0.216353	0.162846	0.184788	0.993012	beta_sympathomimetic_inhaler	305	305	16	289	0.0899047	0.10939	0.41181	0.906401	0.179591	0.192315	0.351243	0.990561	beta_sympathomimetic_inhaler	1124	1121	64	1060	-0.124999	0.0423115	0.00320075	0.207821	-0.0808533	0.069643	0.245916	0.740501	beta_sympathomimetic_inhaler	68.0726	83.5684	558.578	0.0375236	-0.0952737	-2.53904	0.0111158	0.213423	NS	NS
POLYAMSYN.PWY	454	451	16	438	0.0528483	0.160017	0.741358	0.983262	0.123055	0.220889	0.577785	0.993012	beta_sympathomimetic_inhaler	305	302	16	289	0.0823767	0.157357	0.601025	0.915407	0.272407	0.263891	0.302919	0.990561	beta_sympathomimetic_inhaler	1124	1119	64	1060	-0.180649	0.0689124	0.00887745	0.210032	-0.127243	0.115783	0.272028	0.740501	beta_sympathomimetic_inhaler	39.0542	40.3857	210.574	0.0587206	-0.112578	-1.91718	0.0552152	0.501793	NS	NS
ARGSYN.PWY	454	454	16	438	0.140461	0.117076	0.230893	0.983262	-0.0504536	0.159841	0.752437	0.993012	beta_sympathomimetic_inhaler	305	305	16	289	0.100905	0.109714	0.358471	0.906401	-0.0739421	0.18858	0.695303	0.990561	beta_sympathomimetic_inhaler	1124	1124	64	1060	0.109881	0.0504753	0.0296961	0.283165	0.0939816	0.0825964	0.255442	0.740501	beta_sympathomimetic_inhaler	72.9568	83.0767	392.502	0.042697	0.112589	2.63693	0.00836606	0.213423	NS	NS
PWY.7400	454	454	16	438	0.127257	0.107472	0.237025	0.983262	-0.0280777	0.147413	0.84904	0.993012	beta_sympathomimetic_inhaler	305	305	16	289	0.0889843	0.103755	0.391785	0.906401	-0.0794486	0.17842	0.656478	0.990561	beta_sympathomimetic_inhaler	1124	1124	64	1060	0.103226	0.0475345	0.0300968	0.283165	0.0885208	0.0778124	0.255535	0.740501	beta_sympathomimetic_inhaler	86.5782	92.893	442.571	0.040095	0.104444	2.60492	0.0091897	0.213423	NS	NS
HEME.BIOSYNTHESIS.II	454	323	16	438	-0.555432	0.590465	0.347393	0.983262	-0.83436	0.820507	0.309828	0.993012	beta_sympathomimetic_inhaler	305	185	16	289	0.286705	0.494078	0.562162	0.907731	-0.268996	0.857156	0.753903	0.990561	beta_sympathomimetic_inhaler	1124	747	64	1060	0.451688	0.276622	0.102778	0.434832	0.503312	0.456658	0.270637	0.740501	beta_sympathomimetic_inhaler	2.86821	4.09647	13.0685	0.223422	0.273759	1.2253	0.220462	0.668347	NS	NS
PWY.5918	454	313	16	438	-0.348958	0.653465	0.593604	0.983262	-0.852725	0.904213	0.346225	0.993012	beta_sympathomimetic_inhaler	305	182	16	289	0.311019	0.581991	0.593459	0.915407	-0.439188	1.01804	0.666527	0.990561	beta_sympathomimetic_inhaler	1124	745	64	1060	0.506612	0.321413	0.115262	0.452816	0.595334	0.531483	0.262905	0.740501	beta_sympathomimetic_inhaler	2.34183	2.95235	9.67993	0.258422	0.334244	1.2934	0.195871	0.648373	NS	NS
SO4ASSIM.PWY	454	401	16	438	0.556924	0.544365	0.306839	0.983262	1.40109	0.755761	0.0644986	0.993012	beta_sympathomimetic_inhaler	305	262	16	289	-0.444319	0.545279	0.41581	0.906401	0.235013	0.954799	0.805766	0.990561	beta_sympathomimetic_inhaler	1124	1012	64	1060	-0.373904	0.270395	0.167	0.510276	-0.502851	0.451462	0.265602	0.740501	beta_sympathomimetic_inhaler	3.37457	3.36327	13.6774	0.221321	-0.231642	-1.04663	0.295269	0.71249	NS	NS
AST.PWY	454	163	16	438	-0.176115	0.481392	0.714657	0.983262	0.289837	0.66525	0.663305	0.993012	beta_sympathomimetic_inhaler	305	85	16	289	-0.351204	0.329349	0.287134	0.906401	-0.371983	0.551576	0.500654	0.990561	beta_sympathomimetic_inhaler	1124	294	64	1060	0.243611	0.208756	0.243475	0.588453	0.403793	0.341269	0.236988	0.740501	beta_sympathomimetic_inhaler	4.3152	9.21907	22.9467	0.165564	0.0436481	0.263632	0.792063	0.916578	NS	NS
PHOSLIPSYN.PWY	454	432	16	438	-0.138927	0.457484	0.761519	0.983262	-0.513437	0.635362	0.419516	0.993012	beta_sympathomimetic_inhaler	305	267	16	289	0.322529	0.566897	0.569827	0.907731	1.59508	0.98388	0.106165	0.990561	beta_sympathomimetic_inhaler	1124	1013	64	1060	0.293977	0.282846	0.298865	0.615384	0.530643	0.46776	0.256865	0.740501	beta_sympathomimetic_inhaler	4.77802	3.11165	12.4997	0.221461	0.196888	0.889041	0.373981	0.764894	NS	NS
PWY0.1297	454	454	16	438	0.139415	0.242659	0.565904	0.983262	-0.0220442	0.322935	0.945611	0.993012	beta_sympathomimetic_inhaler	305	304	16	289	0.159126	0.2195	0.469056	0.906401	0.0228863	0.374466	0.951312	0.990561	beta_sympathomimetic_inhaler	1124	1124	64	1060	0.103822	0.103724	0.317075	0.61914	0.190768	0.167809	0.255869	0.740501	beta_sympathomimetic_inhaler	16.9827	20.7553	92.9474	0.0874755	0.11723	1.34015	0.180196	0.617462	NS	NS
PWY.7560	454	449	16	438	-0.0513001	0.258574	0.842829	0.983262	-0.183798	0.344825	0.594325	0.993012	beta_sympathomimetic_inhaler	305	299	16	289	0.19449	0.291034	0.504488	0.906401	0.792264	0.502858	0.116361	0.990561	beta_sympathomimetic_inhaler	1124	1118	64	1060	0.105799	0.113853	0.35296	0.657841	0.207854	0.189339	0.272545	0.740501	beta_sympathomimetic_inhaler	14.9565	11.8063	77.1454	0.0981014	0.0932633	0.950683	0.341766	0.74567	NS	NS
PWY.6270	454	449	16	438	-0.0627316	0.251675	0.803282	0.983262	-0.18352	0.336002	0.58525	0.993012	beta_sympathomimetic_inhaler	305	299	16	289	0.182765	0.285864	0.523102	0.906401	0.775182	0.494281	0.118036	0.990561	beta_sympathomimetic_inhaler	1124	1118	64	1060	0.100969	0.110988	0.363165	0.658422	0.205657	0.18472	0.265811	0.740501	beta_sympathomimetic_inhaler	15.7877	12.2371	81.1803	0.0956926	0.0864684	0.903606	0.366204	0.759407	NS	NS
THISYN.PWY	454	340	16	438	0.625511	0.713771	0.381321	0.983262	0.135356	1.00042	0.892443	0.993012	beta_sympathomimetic_inhaler	305	221	16	289	-0.160723	0.662732	0.808547	0.946327	0.0357553	1.18094	0.975869	0.990561	beta_sympathomimetic_inhaler	1124	869	64	1060	0.253882	0.348053	0.465888	0.705243	0.666329	0.579653	0.250593	0.740501	beta_sympathomimetic_inhaler	1.96283	2.27679	8.25486	0.282905	0.236713	0.83672	0.40275	0.770293	NS	NS
PWY.5154	454	454	16	438	-0.0332875	0.176234	0.850273	0.983262	0.118504	0.244136	0.627661	0.993012	beta_sympathomimetic_inhaler	305	304	16	289	-0.0322573	0.174596	0.853551	0.950705	-0.182288	0.292182	0.533254	0.990561	beta_sympathomimetic_inhaler	1124	1122	64	1060	0.0202334	0.0773927	0.793803	0.90518	0.141151	0.126555	0.264958	0.740501	beta_sympathomimetic_inhaler	32.1975	32.8042	166.955	0.0656593	0.00538086	0.0819512	0.934686	0.952376	NS	NS
GLUCARGALACTSUPER.PWY	454	181	16	438	-0.537606	0.510485	0.292863	0.983262	0.0305497	0.705921	0.965503	0.993012	beta_sympathomimetic_inhaler	305	91	16	289	-0.362164	0.388037	0.351409	0.906401	-0.328938	0.678205	0.62807	0.990561	beta_sympathomimetic_inhaler	1124	349	64	1060	0.0197768	0.230248	0.931567	0.960678	0.435016	0.377984	0.250035	0.740501	beta_sympathomimetic_inhaler	3.83737	6.64131	18.8629	0.184611	-0.13957	-0.756018	0.449638	0.78918	NS	NS
P185.PWY	454	447	16	438	0.0710828	0.219299	0.745993	0.983262	0.0979541	0.299653	0.743927	0.993012	beta_sympathomimetic_inhaler	305	300	16	289	0.32284	0.221958	0.146876	0.906401	0.0869053	0.370992	0.814975	0.990561	beta_sympathomimetic_inhaler	1124	1115	64	1060	0.213626	0.089914	0.0176776	0.243067	0.160623	0.148989	0.281242	0.749732	beta_sympathomimetic_inhaler	20.7935	20.2983	123.693	0.0779007	0.209092	2.68409	0.00727284	0.213423	NS	NS
PWY.7357	454	454	16	438	0.0370474	0.0685058	0.588931	0.983262	0.11571	0.0950724	0.224313	0.993012	beta_sympathomimetic_inhaler	305	305	16	289	-0.0234335	0.0702079	0.738787	0.930888	0.050478	0.124817	0.686237	0.990561	beta_sympathomimetic_inhaler	1124	1124	64	1060	-0.0223253	0.026862	0.406088	0.689155	0.0474757	0.0441547	0.282522	0.749732	beta_sympathomimetic_inhaler	213.081	202.875	1385.87	0.0235583	-0.0154288	-0.654921	0.512519	0.813336	NS	NS
PWY.5188	454	453	16	438	0.0364531	0.0865815	0.673943	0.983262	0.0288625	0.118207	0.807226	0.993012	beta_sympathomimetic_inhaler	305	305	16	289	-0.129238	0.0761791	0.0908378	0.906401	0.0261653	0.128907	0.839309	0.990561	beta_sympathomimetic_inhaler	1124	1124	64	1060	-0.0249794	0.0318176	0.432574	0.699751	-0.0556863	0.0519237	0.283753	0.749732	beta_sympathomimetic_inhaler	133.398	172.317	987.791	0.0278045	-0.032533	-1.17006	0.241977	0.693553	NS	NS
COLANSYN.PWY	454	389	16	438	-0.184403	0.583244	0.752025	0.983262	0.169061	0.795563	0.831822	0.993012	beta_sympathomimetic_inhaler	305	232	16	289	-0.21313	0.615825	0.729521	0.930888	-0.287511	1.05935	0.786293	0.990561	beta_sympathomimetic_inhaler	1124	853	64	1060	0.271197	0.331064	0.412866	0.689155	0.558988	0.546504	0.306612	0.795534	beta_sympathomimetic_inhaler	2.93968	2.63685	9.1238	0.260817	0.0932135	0.35739	0.7208	0.87962	NS	NS
PWY.6628	454	393	16	438	1.08122	0.614508	0.079192	0.983262	1.1831	0.839719	0.159641	0.993012	beta_sympathomimetic_inhaler	305	242	16	289	-0.590344	0.64085	0.357697	0.906401	0.609155	1.09592	0.578791	0.990561	beta_sympathomimetic_inhaler	1124	907	64	1060	0.0975823	0.330591	0.767915	0.901822	0.554581	0.539221	0.303952	0.795534	beta_sympathomimetic_inhaler	2.64816	2.43493	9.14991	0.265065	0.162908	0.614598	0.53882	0.821255	NS	NS
GLUTORN.PWY	454	454	16	438	0.198779	0.178524	0.266123	0.983262	-0.0758613	0.239511	0.751612	0.993012	beta_sympathomimetic_inhaler	305	305	16	289	0.208139	0.158767	0.190879	0.906401	0.031399	0.27279	0.908451	0.990561	beta_sympathomimetic_inhaler	1124	1124	64	1060	0.135394	0.0753216	0.0725206	0.37987	0.121257	0.123971	0.328242	0.818411	beta_sympathomimetic_inhaler	31.3767	39.6716	176.263	0.0635884	0.155105	2.4392	0.0147199	0.235519	NS	NS
PWY.6147	454	436	16	438	0.130923	0.234731	0.577311	0.983262	0.280596	0.326751	0.391032	0.993012	beta_sympathomimetic_inhaler	305	301	16	289	-0.0703033	0.222977	0.752767	0.930888	-0.146772	0.390995	0.70769	0.990561	beta_sympathomimetic_inhaler	1124	1114	64	1060	-0.168635	0.101208	0.0959557	0.433772	-0.159506	0.164896	0.333611	0.818411	beta_sympathomimetic_inhaler	18.1493	20.1132	97.628	0.0857838	-0.114072	-1.32976	0.183596	0.617462	NS	NS
PWY.5690	454	449	16	438	0.10405	0.201501	0.605858	0.983262	0.206043	0.278601	0.460011	0.993012	beta_sympathomimetic_inhaler	305	301	16	289	-0.256666	0.227741	0.260657	0.906401	-0.451363	0.394816	0.253997	0.990561	beta_sympathomimetic_inhaler	1124	1115	64	1060	0.16592	0.109483	0.129934	0.471614	0.179828	0.182784	0.325424	0.818411	beta_sympathomimetic_inhaler	24.629	19.2805	83.4272	0.0886183	0.0899682	1.01523	0.309995	0.71249	NS	NS
PWY0.1479	454	162	16	438	-0.6856	0.614933	0.265496	0.983262	-1.38488	0.864248	0.10986	0.993012	beta_sympathomimetic_inhaler	305	67	16	289	0.131486	0.441421	0.76601	0.932397	0.116074	0.759889	0.878712	0.990561	beta_sympathomimetic_inhaler	1124	220	64	1060	-0.29823	0.222889	0.181163	0.526812	-0.355095	0.366457	0.332766	0.818411	beta_sympathomimetic_inhaler	2.64451	5.13209	20.1291	0.189301	-0.255911	-1.35187	0.176417	0.617462	NS	NS
PWY.5345	454	385	16	438	0.662972	0.590597	0.262245	0.983262	1.88589	0.819329	0.0218664	0.993012	beta_sympathomimetic_inhaler	305	253	16	289	-0.33902	0.60282	0.574273	0.907731	0.588305	1.05152	0.576307	0.990561	beta_sympathomimetic_inhaler	1124	1002	64	1060	-0.320398	0.287501	0.265337	0.588453	-0.473349	0.478896	0.323171	0.818411	beta_sympathomimetic_inhaler	2.86694	2.75185	12.0982	0.237577	-0.164163	-0.690987	0.489574	0.809327	NS	NS
PWY.7242	454	453	16	438	0.299814	0.18447	0.104831	0.983262	0.399727	0.254016	0.116379	0.993012	beta_sympathomimetic_inhaler	305	305	16	289	0.0517246	0.142549	0.716971	0.930888	-0.114022	0.248668	0.646948	0.990561	beta_sympathomimetic_inhaler	1124	1123	64	1060	-0.045295	0.0561587	0.420096	0.696642	0.0903141	0.0920951	0.326981	0.818411	beta_sympathomimetic_inhaler	29.3867	49.2119	317.078	0.0502724	-0.00759722	-0.151121	0.87988	0.940924	NS	NS
PWY.6549	454	323	16	438	1.18084	0.653149	0.0713044	0.983262	0.907178	0.906143	0.317368	0.993012	beta_sympathomimetic_inhaler	305	236	16	289	0.942771	0.5758	0.102618	0.906401	0.214366	1.01429	0.832781	0.990561	beta_sympathomimetic_inhaler	1124	892	64	1060	0.185384	0.324495	0.567912	0.777639	0.515976	0.53531	0.335321	0.818411	beta_sympathomimetic_inhaler	2.3441	3.01618	9.49694	0.259437	0.4962	1.91261	0.0557984	0.501793	NS	NS
DTDPRHAMSYN.PWY	454	454	16	438	-0.130881	0.0728223	0.073007	0.983262	-0.00469348	0.0975001	0.961631	0.993012	beta_sympathomimetic_inhaler	305	305	16	289	0.0337757	0.0652825	0.605277	0.91718	0.0260916	0.116457	0.822896	0.990561	beta_sympathomimetic_inhaler	1124	1124	64	1060	0.0269395	0.0261516	0.303174	0.616045	0.039152	0.0426331	0.358644	0.867978	beta_sympathomimetic_inhaler	188.569	234.642	1462.18	0.0230303	0.0120058	0.521305	0.602154	0.849732	NS	NS
PWY.7013	454	117	16	438	-0.358522	0.557705	0.520657	0.983262	-0.526311	0.764048	0.491323	0.993012	beta_sympathomimetic_inhaler	305	66	16	289	0.311784	0.393236	0.428492	0.906401	0.724978	0.691265	0.295254	0.990561	beta_sympathomimetic_inhaler	1124	221	64	1060	0.365472	0.222717	0.101088	0.434832	0.330844	0.367969	0.368798	0.871198	beta_sympathomimetic_inhaler	3.21507	6.46685	20.1601	0.183057	0.275837	1.50684	0.131852	0.594974	NS	NS
ARGSYNBSUB.PWY	454	453	16	438	0.215608	0.16744	0.198543	0.983262	-0.0667716	0.226074	0.767879	0.993012	beta_sympathomimetic_inhaler	305	305	16	289	0.211699	0.150907	0.161708	0.906401	0.011826	0.259097	0.963629	0.990561	beta_sympathomimetic_inhaler	1124	1124	64	1060	0.112948	0.0711248	0.112564	0.452816	0.103672	0.117159	0.376416	0.871198	beta_sympathomimetic_inhaler	35.6683	43.9117	197.678	0.0600562	0.141795	2.36103	0.018224	0.248994	NS	NS
PWY.5177	454	436	16	438	-0.247255	0.438451	0.573091	0.983262	0.0135326	0.589819	0.981707	0.993012	beta_sympathomimetic_inhaler	305	305	16	289	-0.0451901	0.120232	0.707306	0.930888	-0.126401	0.202711	0.533495	0.990561	beta_sympathomimetic_inhaler	1124	1123	64	1060	-0.0672159	0.0482977	0.164294	0.510276	0.0679668	0.0775747	0.381149	0.871198	beta_sympathomimetic_inhaler	5.20185	69.1763	428.694	0.0445846	-0.0660488	-1.48143	0.138493	0.594974	NS	NS
HEXITOLDEGSUPER.PWY	454	453	16	438	0.0275813	0.156231	0.85995	0.983262	-0.103463	0.219601	0.6378	0.993012	beta_sympathomimetic_inhaler	305	301	16	289	0.125822	0.198024	0.525673	0.906401	0.187483	0.336264	0.577636	0.990561	beta_sympathomimetic_inhaler	1124	1121	64	1060	0.0634435	0.0830552	0.445107	0.705243	0.121019	0.136031	0.373858	0.871198	beta_sympathomimetic_inhaler	40.9701	25.5015	144.966	0.0687715	0.064018	0.930879	0.351916	0.750754	NS	NS
UDPNAGSYN.PWY	454	454	16	438	0.269186	0.208431	0.197217	0.983262	0.291153	0.281558	0.30173	0.993012	beta_sympathomimetic_inhaler	305	305	16	289	0.28986	0.21914	0.186945	0.906401	-0.230461	0.370869	0.534868	0.990561	beta_sympathomimetic_inhaler	1124	1124	64	1060	0.0459614	0.0944931	0.62678	0.7986	-0.13667	0.155231	0.378823	0.871198	beta_sympathomimetic_inhaler	23.0184	20.8236	111.995	0.0801059	0.111524	1.39221	0.163859	0.615853	NS	NS
P161.PWY	454	447	16	438	0.372337	0.229554	0.105535	0.983262	0.4157	0.321918	0.197356	0.993012	beta_sympathomimetic_inhaler	305	302	16	289	-0.197748	0.190888	0.301084	0.906401	-0.42373	0.328167	0.19778	0.990561	beta_sympathomimetic_inhaler	1124	1123	64	1060	-0.0373635	0.10057	0.710322	0.864967	0.14384	0.164168	0.381131	0.871198	beta_sympathomimetic_inhaler	18.977	27.4436	98.8706	0.0829622	-0.0141454	-0.170504	0.864614	0.932617	NS	NS
PWY.2942	454	454	16	438	-0.0124932	0.0427538	0.770264	0.983262	0.0077584	0.0587361	0.894982	0.993012	beta_sympathomimetic_inhaler	305	305	16	289	-0.080624	0.038262	0.0359777	0.906401	0.0128218	0.0676959	0.84993	0.990561	beta_sympathomimetic_inhaler	1124	1124	64	1060	-0.00412437	0.0158738	0.79505	0.90518	-0.0232999	0.0258634	0.367854	0.871198	beta_sympathomimetic_inhaler	547.081	683.069	3968.59	0.0138692	-0.0150564	-1.0856	0.277655	0.71249	NS	NS
PWY.6612	454	411	16	438	0.308544	0.514452	0.548982	0.983262	0.052357	0.713254	0.94152	0.993012	beta_sympathomimetic_inhaler	305	291	16	289	0.189849	0.200337	0.34412	0.906401	0.372267	0.331274	0.26221	0.990561	beta_sympathomimetic_inhaler	1124	1099	64	1060	-0.0801301	0.0857873	0.350484	0.657841	-0.123513	0.143909	0.39094	0.886542	beta_sympathomimetic_inhaler	3.77842	24.916	135.879	0.0779506	-0.0303326	-0.389125	0.697183	0.872995	NS	NS
RHAMCAT.PWY	454	454	16	438	-0.200691	0.112982	0.0763826	0.983262	-0.167954	0.151443	0.268099	0.993012	beta_sympathomimetic_inhaler	305	305	16	289	-0.0812249	0.117622	0.490384	0.906401	0.154104	0.202446	0.447215	0.990561	beta_sympathomimetic_inhaler	1124	1124	64	1060	-0.0365994	0.0462488	0.428903	0.699751	-0.0640392	0.0760253	0.399785	0.887856	beta_sympathomimetic_inhaler	78.3394	72.2803	467.519	0.0402214	-0.0626137	-1.55673	0.119536	0.594974	NS	NS
PWY.6121	454	454	16	438	0.048575	0.0373547	0.194166	0.983262	0.0367469	0.0515522	0.476387	0.993012	beta_sympathomimetic_inhaler	305	305	16	289	-0.0628078	0.0265277	0.0185771	0.906401	-0.0543615	0.0448601	0.226741	0.990561	beta_sympathomimetic_inhaler	1124	1124	64	1060	-0.00842859	0.0127719	0.509434	0.737338	-0.0176598	0.0209017	0.398358	0.887856	beta_sympathomimetic_inhaler	716.652	1421.03	6130.42	0.0109976	-0.0128338	-1.16696	0.243225	0.693553	NS	NS
PWY.6277	454	454	16	438	0.0475066	0.0384436	0.217228	0.983262	0.0467287	0.0524092	0.373151	0.993012	beta_sympathomimetic_inhaler	305	305	16	289	-0.0633688	0.0286217	0.0276249	0.906401	-0.0753352	0.0488736	0.124482	0.990561	beta_sympathomimetic_inhaler	1124	1124	64	1060	-0.00365191	0.0129038	0.777221	0.904663	-0.0177261	0.0210878	0.400768	0.887856	beta_sympathomimetic_inhaler	676.63	1220.7	6005.74	0.0112487	-0.00849575	-0.755266	0.45009	0.78918	NS	NS
PYRIDOXSYN.PWY	454	449	16	438	0.0520312	0.269866	0.847203	0.983262	0.105217	0.368475	0.775376	0.993012	beta_sympathomimetic_inhaler	305	289	16	289	-0.531033	0.463561	0.2529	0.906401	0.151488	0.785832	0.847284	0.990561	beta_sympathomimetic_inhaler	1124	1084	64	1060	-0.215356	0.212636	0.31138	0.618745	-0.291153	0.350513	0.406356	0.891831	beta_sympathomimetic_inhaler	13.7311	4.65357	22.1169	0.157132	-0.160975	-1.02446	0.305618	0.71249	NS	NS
OANTIGEN.PWY	454	454	16	438	0.159699	0.140037	0.254751	0.983262	0.180339	0.190079	0.343328	0.993012	beta_sympathomimetic_inhaler	305	305	16	289	0.149832	0.141917	0.291953	0.906401	-0.131514	0.259896	0.613274	0.990561	beta_sympathomimetic_inhaler	1124	1124	64	1060	0.0133482	0.0677998	0.843961	0.919165	-0.0921939	0.111559	0.408756	0.891831	beta_sympathomimetic_inhaler	50.9932	49.6511	217.542	0.0560608	0.0581001	1.03638	0.300026	0.71249	NS	NS
GLUCONEO.PWY	454	422	16	438	0.549924	0.449199	0.221523	0.983262	0.601331	0.614305	0.328235	0.993012	beta_sympathomimetic_inhaler	305	297	16	289	0.0422323	0.202978	0.835326	0.946327	0.133867	0.344377	0.697805	0.990561	beta_sympathomimetic_inhaler	1124	1109	64	1060	0.0676299	0.085589	0.4296	0.699751	-0.11663	0.142125	0.412052	0.892263	beta_sympathomimetic_inhaler	4.9559	24.2717	136.51	0.0776765	0.0783321	1.00844	0.313243	0.71249	NS	NS
FUCCAT.PWY	454	397	16	438	-0.367203	0.535002	0.492851	0.983262	-0.0848848	0.735409	0.908166	0.993012	beta_sympathomimetic_inhaler	305	293	16	289	-0.269014	0.23756	0.258423	0.906401	0.180757	0.405342	0.656031	0.990561	beta_sympathomimetic_inhaler	1124	1101	64	1060	-0.295413	0.106574	0.00566784	0.207821	0.136224	0.172649	0.43028	0.893433	beta_sympathomimetic_inhaler	3.49373	17.7196	88.0436	0.09567	-0.293427	-3.06708	0.00216164	0.103759	NS	NS
P125.PWY	454	102	16	438	-0.159725	0.434067	0.71307	0.983262	-0.124172	0.604035	0.837231	0.993012	beta_sympathomimetic_inhaler	305	44	16	289	0.751722	0.259452	0.00404615	0.772175	0.257108	0.436183	0.556071	0.990561	beta_sympathomimetic_inhaler	1124	249	64	1060	0.511711	0.207908	0.0139962	0.215745	-0.270185	0.343406	0.431584	0.893433	beta_sympathomimetic_inhaler	5.30745	14.8555	23.1344	0.151974	0.511754	3.36738	0.000758864	0.103759	NS	NS
DENOVOPURINE2.PWY	454	454	16	438	0.0964783	0.0689264	0.162308	0.983262	-0.00646351	0.0939522	0.945187	0.993012	beta_sympathomimetic_inhaler	305	305	16	289	0.00958231	0.0893995	0.914715	0.962436	0.0480265	0.154207	0.755713	0.990561	beta_sympathomimetic_inhaler	1124	1123	64	1060	-0.0506921	0.0326121	0.120376	0.464997	-0.0416175	0.0539354	0.440512	0.893433	beta_sympathomimetic_inhaler	210.489	125.121	940.249	0.0279962	-0.0205012	-0.732285	0.463995	0.791682	NS	NS
CITRULBIO.PWY	454	423	16	438	0.372386	0.446256	0.404472	0.983262	0.288902	0.588737	0.623899	0.993012	beta_sympathomimetic_inhaler	305	293	16	289	0.199676	0.217557	0.359491	0.906401	0.224038	0.35899	0.53314	0.990561	beta_sympathomimetic_inhaler	1124	1096	64	1060	-0.14472	0.101311	0.153442	0.501345	-0.129837	0.16729	0.437854	0.893433	beta_sympathomimetic_inhaler	5.02149	21.1279	97.4284	0.0899559	-0.0648274	-0.720657	0.47112	0.793466	NS	NS
PWY.4984	454	421	16	438	0.333164	0.447489	0.456962	0.983262	0.273567	0.588091	0.642058	0.993012	beta_sympathomimetic_inhaler	305	293	16	289	0.208707	0.223226	0.350598	0.906401	0.211751	0.36962	0.567232	0.990561	beta_sympathomimetic_inhaler	1124	1096	64	1060	-0.14074	0.10403	0.176374	0.524355	-0.132441	0.171611	0.440436	0.893433	beta_sympathomimetic_inhaler	4.99384	20.0683	92.4031	0.0922668	-0.0608915	-0.659951	0.509286	0.813336	NS	NS
PWY0.166	454	454	16	438	0.054918	0.0828456	0.507747	0.983262	-0.0384357	0.115407	0.739278	0.993012	beta_sympathomimetic_inhaler	305	305	16	289	0.0060017	0.109504	0.956328	0.980894	0.0584387	0.18942	0.757935	0.990561	beta_sympathomimetic_inhaler	1124	1123	64	1060	-0.0529974	0.0426665	0.21445	0.554208	-0.0564781	0.0705938	0.423864	0.893433	beta_sympathomimetic_inhaler	145.701	83.3943	549.321	0.0358422	-0.0264775	-0.738725	0.460074	0.791682	NS	NS
GLUDEG.I.PWY	454	344	16	438	0.329861	0.552115	0.550515	0.983262	-0.115622	0.771139	0.88089	0.993012	beta_sympathomimetic_inhaler	305	244	16	289	-0.367948	0.490338	0.453608	0.906401	0.0765525	0.860898	0.929212	0.990561	beta_sympathomimetic_inhaler	1124	956	64	1060	0.269743	0.250408	0.281618	0.599575	0.332201	0.413689	0.42214	0.893433	beta_sympathomimetic_inhaler	3.28051	4.15919	15.9478	0.20678	0.16477	0.796839	0.425545	0.780617	NS	NS
PWY.821	454	287	16	438	0.376897	0.646375	0.56013	0.983262	0.902321	0.896103	0.314577	0.993012	beta_sympathomimetic_inhaler	305	207	16	289	-0.459739	0.59848	0.44299	0.906401	-0.415543	1.05732	0.694625	0.990561	beta_sympathomimetic_inhaler	1124	837	64	1060	-0.0952035	0.320426	0.766434	0.901822	-0.412048	0.53283	0.439504	0.893433	beta_sympathomimetic_inhaler	2.39349	2.7919	9.73968	0.258846	-0.0876845	-0.338751	0.734797	0.885387	NS	NS
ANAGLYCOLYSIS.PWY	454	454	16	438	-0.0245135	0.0600847	0.683489	0.983262	-0.0648756	0.0836949	0.438722	0.993012	beta_sympathomimetic_inhaler	305	305	16	289	0.056628	0.0731885	0.439715	0.906401	0.0574707	0.126774	0.650688	0.990561	beta_sympathomimetic_inhaler	1124	1124	64	1060	-0.00449004	0.029924	0.880754	0.940611	-0.0381865	0.0483469	0.429794	0.893433	beta_sympathomimetic_inhaler	276.995	186.687	1116.76	0.0251542	-0.000779967	-0.0310075	0.975264	0.978662	NS	NS
PWY.6608	454	453	16	438	-0.0186845	0.114573	0.870532	0.983262	0.0736152	0.154508	0.634018	0.993012	beta_sympathomimetic_inhaler	305	305	16	289	-0.0749651	0.0914949	0.413254	0.906401	-0.0207986	0.161455	0.897599	0.990561	beta_sympathomimetic_inhaler	1124	1124	64	1060	-0.0567038	0.0346596	0.102121	0.434832	-0.0401961	0.0567049	0.478564	0.925009	beta_sympathomimetic_inhaler	76.1784	119.456	832.439	0.031188	-0.0560085	-1.79583	0.0725211	0.53554	NS	NS
PWY.7254	454	246	16	438	0.123953	0.612953	0.839836	0.983262	0.371174	0.840714	0.659093	0.993012	beta_sympathomimetic_inhaler	305	137	16	289	-0.40588	0.534616	0.448334	0.906401	-0.056943	0.923183	0.950863	0.990561	beta_sympathomimetic_inhaler	1124	528	64	1060	0.397544	0.297039	0.181052	0.526812	0.351442	0.48559	0.469381	0.925009	beta_sympathomimetic_inhaler	2.66162	3.49877	11.3338	0.239086	0.195237	0.816599	0.414158	0.776219	NS	NS
PWY.7003	454	423	16	438	0.149141	0.438095	0.733695	0.983262	0.0116718	0.582407	0.984021	0.993012	beta_sympathomimetic_inhaler	305	296	16	289	0.33963	0.195471	0.0833718	0.906401	0.153815	0.33167	0.643218	0.990561	beta_sympathomimetic_inhaler	1124	1105	64	1060	0.0940237	0.0823511	0.253813	0.588453	0.0990357	0.138658	0.475234	0.925009	beta_sympathomimetic_inhaler	5.2103	26.172	147.456	0.0747774	0.131573	1.75953	0.0784883	0.551333	NS	NS
GLUCUROCAT.PWY	454	453	16	438	0.198894	0.1686	0.238776	0.983262	0.380008	0.233673	0.104705	0.993012	beta_sympathomimetic_inhaler	305	305	16	289	0.0673069	0.137177	0.624035	0.923314	-0.0604715	0.234848	0.797003	0.990561	beta_sympathomimetic_inhaler	1124	1122	64	1060	-0.0610929	0.0570143	0.284161	0.60111	0.067189	0.0931412	0.470841	0.925009	beta_sympathomimetic_inhaler	35.1792	53.142	307.633	0.0502548	-0.020761	-0.413115	0.679523	0.872995	NS	NS
FOLSYN.PWY	454	411	16	438	0.342806	0.530515	0.518504	0.983262	0.0622493	0.736005	0.93264	0.993012	beta_sympathomimetic_inhaler	305	291	16	289	0.191092	0.183614	0.298893	0.906401	0.375898	0.304723	0.218531	0.990561	beta_sympathomimetic_inhaler	1124	1099	64	1060	-0.0784407	0.0756834	0.300233	0.615384	-0.0905989	0.127035	0.475895	0.925009	beta_sympathomimetic_inhaler	3.55307	29.6611	174.582	0.0693715	-0.0327643	-0.472301	0.636712	0.849732	NS	NS
PWY.7229	454	454	16	438	-0.104154	0.0690967	0.13244	0.983262	-0.155542	0.0933107	0.0963211	0.993012	beta_sympathomimetic_inhaler	305	305	16	289	-0.0591478	0.0774127	0.44544	0.906401	-0.133819	0.135925	0.325773	0.990561	beta_sympathomimetic_inhaler	1124	1124	64	1060	-0.0111993	0.0267923	0.676024	0.843048	0.0316154	0.044038	0.472968	0.925009	beta_sympathomimetic_inhaler	209.453	166.869	1393.09	0.0237731	-0.0267247	-1.12416	0.260947	0.706851	NS	NS
PEPTIDOGLYCANSYN.PWY	454	454	16	438	-0.00633313	0.0328107	0.847033	0.983262	0.0020628	0.0445507	0.963093	0.993012	beta_sympathomimetic_inhaler	305	305	16	289	-0.0514009	0.027401	0.0616975	0.906401	0.0128388	0.0468017	0.784063	0.990561	beta_sympathomimetic_inhaler	1124	1124	64	1060	-0.00139197	0.0127257	0.912919	0.946638	-0.0150704	0.0204028	0.460286	0.925009	beta_sympathomimetic_inhaler	928.9	1331.89	6175.02	0.0108877	-0.00983173	-0.903012	0.36652	0.759407	NS	NS
PWY.6285	454	153	16	438	-1.03607	0.671341	0.123485	0.983262	-0.309191	0.916307	0.73597	0.993012	beta_sympathomimetic_inhaler	305	90	16	289	1.16886	0.578093	0.0440778	0.906401	1.42132	0.992883	0.153466	0.990561	beta_sympathomimetic_inhaler	1124	307	64	1060	0.174683	0.318944	0.584013	0.787195	0.363119	0.520739	0.485757	0.926476	beta_sympathomimetic_inhaler	2.21878	2.9923	9.83038	0.257843	0.193862	0.751862	0.452134	0.78918	NS	NS
PWY.7237	454	449	16	438	-0.199102	0.197354	0.313609	0.983262	-0.14058	0.271586	0.605013	0.993012	beta_sympathomimetic_inhaler	305	305	16	289	-0.141342	0.157908	0.371464	0.906401	-0.158603	0.255794	0.535767	0.990561	beta_sympathomimetic_inhaler	1124	1124	64	1060	0.0310359	0.0748045	0.6783	0.843048	0.0853402	0.121492	0.48256	0.926476	beta_sympathomimetic_inhaler	25.6749	40.1045	178.708	0.0639546	-0.021408	-0.334738	0.737822	0.885387	NS	NS
PWY.6507	454	453	16	438	0.225277	0.192882	0.243476	0.983262	0.446141	0.264186	0.0920751	0.993012	beta_sympathomimetic_inhaler	305	305	16	289	0.0290737	0.147716	0.844102	0.946327	-0.179384	0.259703	0.490345	0.990561	beta_sympathomimetic_inhaler	1124	1123	64	1060	-0.0293797	0.056531	0.603369	0.794591	0.0635413	0.0925916	0.492702	0.93354	beta_sympathomimetic_inhaler	26.8791	45.8295	312.915	0.0509235	-0.00468247	-0.0919512	0.926737	0.952376	NS	NS
PWY.5083	454	270	16	438	-0.68407	0.626531	0.275505	0.983262	-0.440656	0.872064	0.613627	0.993012	beta_sympathomimetic_inhaler	305	154	16	289	-0.0180219	0.539081	0.973353	0.983286	0.463141	0.925644	0.617249	0.990561	beta_sympathomimetic_inhaler	1124	563	64	1060	0.346111	0.300489	0.24964	0.588453	0.327184	0.494498	0.508338	0.941177	beta_sympathomimetic_inhaler	2.5475	3.44106	11.0749	0.242084	0.118878	0.491061	0.623383	0.849732	NS	NS
HISDEG.PWY	454	447	16	438	0.198294	0.261334	0.448406	0.983262	0.0587989	0.375636	0.875696	0.993012	beta_sympathomimetic_inhaler	305	300	16	289	-0.660034	0.285509	0.0214833	0.906401	-0.0442881	0.499712	0.929447	0.990561	beta_sympathomimetic_inhaler	1124	1113	64	1060	-0.118785	0.122542	0.33259	0.64184	0.136716	0.2051	0.505185	0.941177	beta_sympathomimetic_inhaler	14.6422	12.2676	66.5934	0.103416	-0.140143	-1.35514	0.175372	0.617462	NS	NS
PWY.4981	454	454	16	438	0.416649	0.162503	0.0106872	0.983262	0.268151	0.225936	0.236011	0.993012	beta_sympathomimetic_inhaler	305	305	16	289	-0.0565061	0.147008	0.700976	0.930888	-0.262342	0.26247	0.318465	0.990561	beta_sympathomimetic_inhaler	1124	1124	64	1060	0.0624423	0.0642234	0.331129	0.64184	0.071612	0.106357	0.500889	0.941177	beta_sympathomimetic_inhaler	37.8683	46.2722	242.445	0.0553352	0.0866601	1.56609	0.117326	0.594974	NS	NS
PWY.5667	454	454	16	438	-0.0683585	0.0515102	0.185184	0.983262	-0.0798654	0.0703172	0.256745	0.993012	beta_sympathomimetic_inhaler	305	305	16	289	-0.0747549	0.0513821	0.146765	0.906401	0.0326364	0.0891003	0.714446	0.990561	beta_sympathomimetic_inhaler	1124	1124	64	1060	-0.0142061	0.0208486	0.495766	0.727124	-0.022146	0.0338479	0.513072	0.941177	beta_sympathomimetic_inhaler	376.889	378.77	2300.63	0.0180885	-0.0283878	-1.56938	0.116558	0.594974	NS	NS
PWY0.1319	454	454	16	438	-0.0683377	0.0514583	0.184876	0.983262	-0.0800332	0.0702466	0.255272	0.993012	beta_sympathomimetic_inhaler	305	305	16	289	-0.0747198	0.051381	0.146946	0.906401	0.0326727	0.089099	0.714139	0.990561	beta_sympathomimetic_inhaler	1124	1124	64	1060	-0.0142076	0.0208486	0.49572	0.727124	-0.0221509	0.033848	0.512982	0.941177	beta_sympathomimetic_inhaler	377.649	378.786	2300.63	0.0180862	-0.0283922	-1.56983	0.116455	0.594974	NS	NS
PWY.6305	454	452	16	438	-0.0828045	0.152614	0.587702	0.983262	0.137303	0.207469	0.508486	0.993012	beta_sympathomimetic_inhaler	305	305	16	289	-0.170042	0.101493	0.0949141	0.906401	-0.121625	0.176625	0.491684	0.990561	beta_sympathomimetic_inhaler	1124	1124	64	1060	-0.0974403	0.0433049	0.0246378	0.283165	-0.0412635	0.0695711	0.553231	0.942776	beta_sympathomimetic_inhaler	42.9348	97.0792	533.243	0.0385398	-0.106976	-2.77572	0.00550798	0.213423	NS	NS
GALACTUROCAT.PWY	454	453	16	438	0.148326	0.198052	0.45431	0.983262	0.407881	0.271361	0.133622	0.993012	beta_sympathomimetic_inhaler	305	304	16	289	0.049159	0.152759	0.747828	0.930888	-0.0417626	0.265648	0.875202	0.990561	beta_sympathomimetic_inhaler	1124	1122	64	1060	-0.123944	0.0599388	0.0388854	0.285646	0.055604	0.098917	0.574147	0.942776	beta_sympathomimetic_inhaler	25.4941	42.8536	278.345	0.0537066	-0.0825263	-1.53661	0.124388	0.594974	NS	NS
PWY.4242	454	454	16	438	0.105419	0.13492	0.435029	0.983262	0.0974206	0.187043	0.602769	0.993012	beta_sympathomimetic_inhaler	305	304	16	289	-0.0852138	0.126531	0.50119	0.906401	-0.0627197	0.223257	0.778989	0.990561	beta_sympathomimetic_inhaler	1124	1123	64	1060	-0.0991516	0.0537427	0.0653145	0.35923	0.0473396	0.0882958	0.591969	0.942776	beta_sympathomimetic_inhaler	54.9352	62.4601	346.227	0.0464427	-0.0730341	-1.57256	0.11582	0.594974	NS	NS
PWY.7115	454	385	16	438	0.949258	0.54719	0.083482	0.983262	0.175988	0.74925	0.814419	0.993012	beta_sympathomimetic_inhaler	305	287	16	289	0.485048	0.372186	0.193499	0.906401	-0.161966	0.63827	0.799881	0.990561	beta_sympathomimetic_inhaler	1124	1051	64	1060	0.347977	0.19947	0.0813449	0.406423	0.185493	0.326633	0.570226	0.942776	beta_sympathomimetic_inhaler	3.33982	7.21903	25.1331	0.167384	0.431965	2.58068	0.00986064	0.213423	NS	NS
PWY.6700	454	454	16	438	-0.105546	0.0724387	0.145826	0.983262	-0.1343	0.100205	0.180937	0.993012	beta_sympathomimetic_inhaler	305	305	16	289	-0.0260632	0.0843529	0.757555	0.930888	0.173619	0.149562	0.24675	0.990561	beta_sympathomimetic_inhaler	1124	1124	64	1060	-0.0460315	0.0291428	0.114501	0.452816	-0.0309361	0.0479399	0.518865	0.942776	beta_sympathomimetic_inhaler	190.572	140.54	1177.44	0.0257466	-0.0516895	-2.00763	0.0446831	0.501793	NS	NS
PWY.6353	454	450	16	438	-0.114778	0.123102	0.351662	0.983262	-0.0882587	0.167712	0.599013	0.993012	beta_sympathomimetic_inhaler	305	305	16	289	0.0383906	0.123539	0.756205	0.930888	0.00640548	0.220087	0.976804	0.990561	beta_sympathomimetic_inhaler	1124	1124	64	1060	-0.0750272	0.0507386	0.139505	0.484597	-0.0424423	0.08309	0.609598	0.942776	beta_sympathomimetic_inhaler	65.9889	65.5223	388.439	0.043855	-0.0657796	-1.49993	0.133631	0.594974	NS	NS
HSERMETANA.PWY	454	447	16	438	0.236102	0.17243	0.171645	0.983262	-0.0601624	0.238054	0.800616	0.993012	beta_sympathomimetic_inhaler	305	305	16	289	-0.076643	0.112597	0.496616	0.906401	-0.0293999	0.197525	0.881797	0.990561	beta_sympathomimetic_inhaler	1124	1124	64	1060	-0.0736463	0.0509337	0.14848	0.493677	-0.0421116	0.0845881	0.618697	0.942776	beta_sympathomimetic_inhaler	33.6336	78.8765	385.469	0.044812	-0.0532006	-1.18719	0.235151	0.693553	NS	NS
PWY0.1241	454	246	16	438	-0.629201	0.569773	0.270068	0.983262	-0.0441341	0.779277	0.954865	0.993012	beta_sympathomimetic_inhaler	305	133	16	289	-0.145391	0.456326	0.750244	0.930888	0.402123	0.789402	0.610896	0.990561	beta_sympathomimetic_inhaler	1124	496	64	1060	0.365392	0.26351	0.165829	0.510276	0.214687	0.43025	0.617894	0.942776	beta_sympathomimetic_inhaler	3.08033	4.8023	14.4015	0.211837	0.117834	0.556249	0.578041	0.845054	NS	NS
PWY.841	454	454	16	438	0.117167	0.0755819	0.121823	0.983262	0.0224755	0.104177	0.8293	0.993012	beta_sympathomimetic_inhaler	305	305	16	289	0.0184963	0.105892	0.861457	0.952871	0.0769627	0.18111	0.671221	0.990561	beta_sympathomimetic_inhaler	1124	1123	64	1060	-0.0540579	0.0397418	0.174034	0.524355	-0.0413518	0.0658526	0.530175	0.942776	beta_sympathomimetic_inhaler	175.051	89.1813	633.148	0.0333819	-0.0134468	-0.402815	0.687084	0.872995	NS	NS
GALACT.GLUCUROCAT.PWY	454	453	16	438	0.158903	0.1918	0.407854	0.983262	0.421942	0.264135	0.110974	0.993012	beta_sympathomimetic_inhaler	305	303	16	289	0.0556754	0.148848	0.708646	0.930888	-0.0732374	0.257806	0.776578	0.990561	beta_sympathomimetic_inhaler	1124	1121	64	1060	-0.0793169	0.0613081	0.196024	0.551624	0.0535737	0.100261	0.593215	0.942776	beta_sympathomimetic_inhaler	27.1835	45.1349	266.051	0.0543631	-0.0421726	-0.775757	0.437893	0.78918	NS	NS
PWY.5005	454	354	16	438	-0.254211	0.61944	0.681722	0.983262	-0.404854	0.859087	0.637714	0.993012	beta_sympathomimetic_inhaler	305	200	16	289	-0.478936	0.657124	0.466674	0.906401	-1.25091	1.13824	0.272776	0.990561	beta_sympathomimetic_inhaler	1124	720	64	1060	0.459816	0.366097	0.209381	0.554208	0.320538	0.607639	0.597946	0.942776	beta_sympathomimetic_inhaler	2.60616	2.31582	7.46117	0.284174	0.133982	0.471479	0.637299	0.849732	NS	NS
GLYCOLYSIS	454	454	16	438	0.0929911	0.212003	0.661147	0.983262	0.0442868	0.295526	0.880954	0.993012	beta_sympathomimetic_inhaler	305	301	16	289	0.272882	0.265072	0.304112	0.906401	0.570875	0.446037	0.201732	0.990561	beta_sympathomimetic_inhaler	1124	1122	64	1060	0.132597	0.119181	0.266138	0.588453	0.113993	0.196255	0.561469	0.942776	beta_sympathomimetic_inhaler	22.2493	14.2322	70.4017	0.0967264	0.143032	1.47873	0.139213	0.594974	NS	NS
PWY.5484	454	454	16	438	0.10147	0.205258	0.621306	0.983262	0.0498776	0.286214	0.861745	0.993012	beta_sympathomimetic_inhaler	305	301	16	289	0.26956	0.256343	0.293869	0.906401	0.534398	0.429342	0.214371	0.990561	beta_sympathomimetic_inhaler	1124	1122	64	1060	0.128112	0.113375	0.258727	0.588453	0.105155	0.186581	0.573152	0.942776	beta_sympathomimetic_inhaler	23.7355	15.218	77.7979	0.0925484	0.141133	1.52496	0.127269	0.594974	NS	NS
PWY.5100	454	454	16	438	0.0460437	0.0931243	0.621253	0.983262	0.0330805	0.126138	0.793263	0.993012	beta_sympathomimetic_inhaler	305	305	16	289	0.0119727	0.0844745	0.887388	0.962436	-0.063829	0.145933	0.66219	0.990561	beta_sympathomimetic_inhaler	1124	1124	64	1060	-0.0408522	0.0359761	0.256393	0.588453	-0.0311234	0.059289	0.59973	0.942776	beta_sympathomimetic_inhaler	115.312	140.136	772.632	0.0311879	-0.0239053	-0.766491	0.443384	0.78918	NS	NS
PWY.5022	454	325	16	438	0.616358	0.576621	0.285697	0.983262	0.266543	0.814165	0.743552	0.993012	beta_sympathomimetic_inhaler	305	211	16	289	-0.266677	0.538921	0.621082	0.923314	-0.115222	0.931811	0.901683	0.990561	beta_sympathomimetic_inhaler	1124	899	64	1060	-0.285619	0.274146	0.297705	0.615384	-0.246047	0.451039	0.585515	0.942776	beta_sympathomimetic_inhaler	3.0076	3.4431	13.3057	0.224981	-0.145006	-0.644526	0.519234	0.816262	NS	NS
PWY.7221	454	454	16	438	-0.0194621	0.0316975	0.539541	0.983262	-0.0170339	0.0434591	0.695307	0.993012	beta_sympathomimetic_inhaler	305	305	16	289	-0.0344809	0.0254587	0.176691	0.906401	-0.00433218	0.0430493	0.919922	0.990561	beta_sympathomimetic_inhaler	1124	1124	64	1060	-0.0103047	0.011207	0.358039	0.658422	-0.00941741	0.0182812	0.606562	0.942776	beta_sympathomimetic_inhaler	995.294	1542.86	7962.03	0.00975892	-0.0147251	-1.50889	0.131328	0.594974	NS	NS
PWY0.862	454	348	16	438	-0.422201	0.622355	0.497881	0.983262	0.275535	0.85647	0.747842	0.993012	beta_sympathomimetic_inhaler	305	195	16	289	0.0152394	0.596787	0.979645	0.984441	-0.541236	1.04251	0.604081	0.990561	beta_sympathomimetic_inhaler	1124	738	64	1060	0.272404	0.325494	0.402831	0.689155	0.280531	0.532473	0.598409	0.942776	beta_sympathomimetic_inhaler	2.58181	2.80776	9.43875	0.259689	0.10277	0.39574	0.692297	0.872995	NS	NS
RIBOSYN2.PWY	454	427	16	438	-0.0115101	0.488282	0.981204	0.998069	1.2488	0.674442	0.0648253	0.993012	beta_sympathomimetic_inhaler	305	279	16	289	-0.260051	0.536102	0.627978	0.923314	-0.294156	0.900803	0.744268	0.990561	beta_sympathomimetic_inhaler	1124	1045	64	1060	0.195052	0.268893	0.468364	0.705754	0.266851	0.444305	0.548231	0.942776	beta_sympathomimetic_inhaler	4.1943	3.47941	13.8306	0.215644	0.0811278	0.376212	0.706759	0.873591	NS	NS
PWY.6471	454	353	16	438	0.119638	0.714967	0.867185	0.983262	-0.417798	0.984323	0.671466	0.993012	beta_sympathomimetic_inhaler	305	225	16	289	0.163313	0.652092	0.802417	0.946327	-0.161718	1.15256	0.888521	0.990561	beta_sympathomimetic_inhaler	1124	917	64	1060	0.25177	0.349542	0.4715	0.707158	0.291692	0.578995	0.614512	0.942776	beta_sympathomimetic_inhaler	1.95627	2.3517	8.18468	0.282926	0.214427	0.757891	0.448516	0.78918	NS	NS
COA.PWY	454	454	16	438	-0.101951	0.104211	0.328462	0.983262	-0.123706	0.14375	0.390001	0.993012	beta_sympathomimetic_inhaler	305	305	16	289	0.0183868	0.1003	0.854674	0.950705	0.00693888	0.175432	0.968479	0.990561	beta_sympathomimetic_inhaler	1124	1124	64	1060	-0.0256776	0.0359914	0.475724	0.707158	0.0339567	0.0594012	0.567679	0.942776	beta_sympathomimetic_inhaler	92.0812	99.4019	771.973	0.0322169	-0.0284212	-0.882181	0.377679	0.764894	NS	NS
ANAEROFRUCAT.PWY	454	454	16	438	0.0892981	0.131845	0.498584	0.983262	-0.0158547	0.184859	0.931696	0.993012	beta_sympathomimetic_inhaler	305	301	16	289	0.18626	0.208538	0.372501	0.906401	0.468937	0.348641	0.179793	0.990561	beta_sympathomimetic_inhaler	1124	1122	64	1060	0.0542522	0.0828241	0.512586	0.73866	0.0805021	0.136812	0.556379	0.942776	beta_sympathomimetic_inhaler	57.5269	22.9949	145.776	0.0664752	0.0765749	1.15193	0.249349	0.697281	NS	NS
PWY0.162	454	453	16	438	-0.102363	0.0964317	0.289056	0.983262	-0.144075	0.132251	0.276651	0.993012	beta_sympathomimetic_inhaler	305	305	16	289	-0.0239486	0.0944962	0.800109	0.946327	-0.0248595	0.165644	0.880819	0.990561	beta_sympathomimetic_inhaler	1124	1124	64	1060	-0.0251311	0.0388113	0.517429	0.739185	-0.0353775	0.0634492	0.577254	0.942776	beta_sympathomimetic_inhaler	107.538	111.988	663.87	0.0336451	-0.0343828	-1.02192	0.306817	0.71249	NS	NS
PWY.6126	454	454	16	438	-0.115089	0.0764272	0.132827	0.983262	-0.167067	0.103142	0.106077	0.993012	beta_sympathomimetic_inhaler	305	305	16	289	-0.0821328	0.0853004	0.336398	0.906401	-0.166725	0.149525	0.265857	0.990561	beta_sympathomimetic_inhaler	1124	1124	64	1060	-0.0186699	0.0301002	0.535215	0.757497	0.0259062	0.0496184	0.601702	0.942776	beta_sympathomimetic_inhaler	171.2	137.435	1103.72	0.0266089	-0.0365329	-1.37295	0.169766	0.615853	NS	NS
P23.PWY	454	193	16	438	0.158243	0.575542	0.783487	0.983262	-0.300388	0.797026	0.706459	0.993012	beta_sympathomimetic_inhaler	305	124	16	289	0.329887	0.520626	0.526806	0.906401	0.535388	0.887036	0.546648	0.990561	beta_sympathomimetic_inhaler	1124	495	64	1060	0.181026	0.306341	0.554688	0.766415	0.277188	0.501812	0.580807	0.942776	beta_sympathomimetic_inhaler	3.01888	3.68933	10.6559	0.23998	0.208693	0.869629	0.384503	0.764894	NS	NS
PWY.5910	454	180	16	438	-0.207155	0.559091	0.711173	0.983262	-0.735878	0.75747	0.331894	0.993012	beta_sympathomimetic_inhaler	305	119	16	289	0.356203	0.50269	0.47913	0.906401	0.858341	0.887963	0.334608	0.990561	beta_sympathomimetic_inhaler	1124	613	64	1060	0.17162	0.290704	0.55507	0.766415	0.254716	0.473418	0.590664	0.942776	beta_sympathomimetic_inhaler	3.19915	3.95731	11.8331	0.229479	0.146274	0.637417	0.523853	0.816262	NS	NS
PWY.7222	454	454	16	438	-0.140037	0.0919135	0.12834	0.983262	-0.199155	0.124059	0.10922	0.993012	beta_sympathomimetic_inhaler	305	305	16	289	-0.0833874	0.0952473	0.382019	0.906401	-0.187201	0.166612	0.262218	0.990561	beta_sympathomimetic_inhaler	1124	1124	64	1060	-0.0182561	0.0351621	0.603725	0.794591	0.0300891	0.0579292	0.60358	0.942776	beta_sympathomimetic_inhaler	118.37	110.229	808.819	0.0310473	-0.0390718	-1.25846	0.208225	0.659079	NS	NS
NAGLIPASYN.PWY	454	343	16	438	-0.00310746	0.580224	0.995729	0.998069	0.229813	0.807167	0.776011	0.993012	beta_sympathomimetic_inhaler	305	177	16	289	-0.401109	0.531966	0.451437	0.906401	0.137047	0.917827	0.881418	0.990561	beta_sympathomimetic_inhaler	1124	638	64	1060	0.102202	0.303623	0.736475	0.880568	0.276317	0.501449	0.581723	0.942776	beta_sympathomimetic_inhaler	2.97036	3.53372	10.8475	0.240066	-0.0183267	-0.0763403	0.939148	0.952376	NS	NS
NONMEVIPP.PWY	454	454	16	438	-0.0555575	0.0462854	0.230677	0.983262	-0.0127379	0.0622621	0.838004	0.993012	beta_sympathomimetic_inhaler	305	305	16	289	-0.0768348	0.0354406	0.0309815	0.906401	-0.0229547	0.0604922	0.704661	0.990561	beta_sympathomimetic_inhaler	1124	1124	64	1060	-0.00468062	0.0166413	0.778559	0.904663	-0.013488	0.0265776	0.611912	0.942776	beta_sympathomimetic_inhaler	466.78	796.154	3611	0.0143239	-0.0213395	-1.48979	0.136281	0.594974	NS	NS
PWY.5686	454	454	16	438	0.0049595	0.0349581	0.887249	0.983262	0.0117664	0.0478714	0.805973	0.993012	beta_sympathomimetic_inhaler	305	305	16	289	-0.0339261	0.02818	0.229631	0.906401	-0.0144725	0.0481202	0.763851	0.990561	beta_sympathomimetic_inhaler	1124	1124	64	1060	-0.00386254	0.0135764	0.776076	0.904663	-0.0139251	0.0221839	0.530327	0.942776	beta_sympathomimetic_inhaler	818.284	1259.27	5425.43	0.0115447	-0.00794615	-0.688294	0.491268	0.809327	NS	NS
PWY.6387	454	454	16	438	-0.00527047	0.0327247	0.872126	0.983262	0.0158892	0.0441277	0.718987	0.993012	beta_sympathomimetic_inhaler	305	305	16	289	-0.0462393	0.0293581	0.116364	0.906401	0.00651004	0.0506665	0.897866	0.990561	beta_sympathomimetic_inhaler	1124	1124	64	1060	-0.00307196	0.0134763	0.819726	0.917321	-0.0124151	0.0216573	0.566594	0.942776	beta_sympathomimetic_inhaler	933.787	1160.23	5506.24	0.0114706	-0.00993185	-0.865854	0.38657	0.764894	NS	NS
PWY.5121	454	436	16	438	-0.374601	0.258645	0.148274	0.983262	-0.0518049	0.349987	0.882406	0.993012	beta_sympathomimetic_inhaler	305	299	16	289	0.165243	0.247486	0.504861	0.906401	0.37954	0.430008	0.378255	0.990561	beta_sympathomimetic_inhaler	1124	1116	64	1060	0.0151265	0.104261	0.884672	0.941747	0.0965105	0.172752	0.576508	0.942776	beta_sympathomimetic_inhaler	14.9483	16.3267	91.9929	0.090069	-0.0122516	-0.136025	0.891802	0.944858	NS	NS
COA.PWY.1	454	454	16	438	-0.00142603	0.036395	0.968763	0.998069	0.0340032	0.0486786	0.485264	0.993012	beta_sympathomimetic_inhaler	305	305	16	289	-0.0527815	0.0355588	0.138823	0.906401	-0.0238709	0.0621609	0.70129	0.990561	beta_sympathomimetic_inhaler	1124	1124	64	1060	0.00119168	0.0159545	0.940473	0.962994	-0.014716	0.0260873	0.572801	0.942776	beta_sympathomimetic_inhaler	754.947	790.87	3928.55	0.0135155	-0.00696671	-0.515459	0.606232	0.849732	NS	NS
THISYNARA.PWY	454	454	16	438	0.0613828	0.0944818	0.516247	0.983262	0.193649	0.131058	0.14033	0.993012	beta_sympathomimetic_inhaler	305	305	16	289	0.0866765	0.0992084	0.383	0.906401	0.220077	0.177326	0.215684	0.990561	beta_sympathomimetic_inhaler	1124	1124	64	1060	-0.0773861	0.0409923	0.0593111	0.349943	-0.0326018	0.0682614	0.633031	0.959542	beta_sympathomimetic_inhaler	112.022	101.602	595.107	0.035164	-0.037553	-1.06794	0.285548	0.71249	NS	NS
PWY.6151	454	454	16	438	-0.00114312	0.0423442	0.978475	0.998069	0.0262054	0.0577957	0.650501	0.993012	beta_sympathomimetic_inhaler	305	305	16	289	-0.0509835	0.0448863	0.256946	0.906401	0.00561108	0.0790417	0.943461	0.990561	beta_sympathomimetic_inhaler	1124	1124	64	1060	0.00368729	0.0182002	0.839488	0.917321	-0.0139158	0.0295105	0.637342	0.961018	beta_sympathomimetic_inhaler	557.715	496.332	3018.9	0.0156692	-0.00363637	-0.232072	0.816482	0.919968	NS	NS
P108.PWY	454	242	16	438	0.580607	0.642818	0.366904	0.983262	-0.426934	0.893996	0.633229	0.993012	beta_sympathomimetic_inhaler	305	212	16	289	-0.739672	0.608125	0.224827	0.906401	-0.47093	1.06174	0.657736	0.990561	beta_sympathomimetic_inhaler	1124	843	64	1060	-0.534397	0.322093	0.0973683	0.43421	-0.181973	0.531076	0.73193	0.961454	beta_sympathomimetic_inhaler	2.42005	2.70405	9.63914	0.260261	-0.389219	-1.4955	0.134785	0.594974	NS	NS
PWY.5676	454	409	16	438	-0.127217	0.516461	0.805546	0.983262	-0.243095	0.698435	0.727982	0.993012	beta_sympathomimetic_inhaler	305	266	16	289	0.0825226	0.532971	0.877056	0.961202	-0.338054	0.906006	0.709354	0.990561	beta_sympathomimetic_inhaler	1124	1033	64	1060	-0.400771	0.24988	0.109029	0.449745	-0.112764	0.412547	0.784647	0.961454	beta_sympathomimetic_inhaler	3.74908	3.52041	16.0154	0.207235	-0.283658	-1.36877	0.17107	0.615853	NS	NS
PWY.1269	454	442	16	438	-0.12332	0.276579	0.655914	0.983262	0.0500862	0.388126	0.897388	0.993012	beta_sympathomimetic_inhaler	305	290	16	289	-0.690289	0.437864	0.115974	0.906401	-0.0429148	0.735288	0.953502	0.990561	beta_sympathomimetic_inhaler	1124	1076	64	1060	-0.336985	0.211969	0.112166	0.452816	-0.12111	0.349102	0.72872	0.961454	beta_sympathomimetic_inhaler	13.0726	5.2158	22.2564	0.157048	-0.313544	-1.99649	0.045881	0.501793	NS	NS
PWY.6606	454	443	16	438	-0.134098	0.177607	0.450654	0.983262	0.0224771	0.238678	0.925021	0.993012	beta_sympathomimetic_inhaler	305	303	16	289	-0.186443	0.118609	0.117063	0.906401	-0.253003	0.197157	0.200562	0.990561	beta_sympathomimetic_inhaler	1124	1122	64	1060	0.0833549	0.0596852	0.162822	0.510276	0.0399505	0.0972874	0.681416	0.961454	beta_sympathomimetic_inhaler	31.7016	71.0827	280.715	0.0510643	0.0153717	0.301027	0.763394	0.901055	NS	NS
PWY.7210	454	298	16	438	-0.156524	0.699784	0.823114	0.983262	0.412649	0.9702	0.670831	0.993012	beta_sympathomimetic_inhaler	305	196	16	289	0.88312	0.613018	0.150745	0.906401	0.00833826	1.04672	0.99365	0.99365	beta_sympathomimetic_inhaler	1124	711	64	1060	-0.432704	0.332082	0.192842	0.548602	-0.106258	0.548862	0.846528	0.961454	beta_sympathomimetic_inhaler	2.04208	2.66105	9.06798	0.269473	-0.137487	-0.510208	0.609906	0.849732	NS	NS
P42.PWY	454	445	16	438	-0.225237	0.205623	0.27396	0.983262	-0.0105251	0.282421	0.970291	0.993012	beta_sympathomimetic_inhaler	305	299	16	289	0.0339126	0.246202	0.890538	0.962436	0.335708	0.412225	0.416177	0.990561	beta_sympathomimetic_inhaler	1124	1115	64	1060	-0.14834	0.115833	0.200591	0.551624	0.0789638	0.195873	0.686928	0.961454	beta_sympathomimetic_inhaler	23.6514	16.4975	74.5303	0.0933808	-0.137981	-1.47761	0.139511	0.594974	NS	NS
PWY.1042	454	454	16	438	-0.0911472	0.0695895	0.190965	0.983262	-0.0667738	0.0914335	0.465645	0.993012	beta_sympathomimetic_inhaler	305	305	16	289	-0.0398009	0.0617854	0.51996	0.906401	-0.0455402	0.108494	0.675014	0.990561	beta_sympathomimetic_inhaler	1124	1124	64	1060	-0.0316761	0.0255301	0.214966	0.554208	0.0172979	0.0411408	0.674237	0.961454	beta_sympathomimetic_inhaler	206.496	261.956	1534.25	0.0223456	-0.0388708	-1.73953	0.0819418	0.561887	NS	NS
GLYCOGENSYNTH.PWY	454	454	16	438	-0.0485813	0.15519	0.754396	0.983262	-0.0925621	0.21207	0.662733	0.993012	beta_sympathomimetic_inhaler	305	305	16	289	0.0269853	0.112944	0.811328	0.946327	0.0862979	0.197277	0.662148	0.990561	beta_sympathomimetic_inhaler	1124	1124	64	1060	-0.0689848	0.0550907	0.210759	0.554208	-0.0269483	0.0906968	0.766429	0.961454	beta_sympathomimetic_inhaler	41.5215	78.392	329.491	0.0471717	-0.0503591	-1.06757	0.285714	0.71249	NS	NS
PWY.5913	454	416	16	438	1.30087	0.661632	0.0499118	0.983262	0.966731	0.92238	0.295238	0.993012	beta_sympathomimetic_inhaler	305	292	16	289	0.902716	0.555066	0.104938	0.906401	0.349572	0.981457	0.721993	0.990561	beta_sympathomimetic_inhaler	1124	1078	64	1060	0.326877	0.275212	0.235192	0.588453	0.154263	0.454214	0.734204	0.961454	beta_sympathomimetic_inhaler	2.28437	3.24572	13.2028	0.231046	0.545422	2.36067	0.018242	0.248994	NS	NS
CALVIN.PWY	454	454	16	438	0.0271934	0.0582912	0.641088	0.983262	0.0213663	0.0757152	0.777947	0.993012	beta_sympathomimetic_inhaler	305	305	16	289	-0.0418065	0.0546796	0.445137	0.906401	-0.0182666	0.0955963	0.848611	0.990561	beta_sympathomimetic_inhaler	1124	1124	64	1060	-0.0254259	0.0220273	0.24863	0.588453	0.012669	0.0351988	0.718973	0.961454	beta_sympathomimetic_inhaler	294.303	334.463	2061	0.0192816	-0.0217054	-1.12571	0.26029	0.706851	NS	NS
PWY.5941	454	366	16	438	0.277691	0.694592	0.689506	0.983262	0.852014	0.9606	0.375637	0.993012	beta_sympathomimetic_inhaler	305	284	16	289	0.211404	0.47309	0.655302	0.926858	-0.0506452	0.813311	0.950395	0.990561	beta_sympathomimetic_inhaler	1124	1043	64	1060	-0.276388	0.25048	0.270076	0.588453	0.118131	0.415118	0.776027	0.961454	beta_sympathomimetic_inhaler	2.07272	4.46799	15.9388	0.210915	-0.128347	-0.608524	0.54284	0.821255	NS	NS
REDCITCYC	454	284	16	438	-0.244972	0.605241	0.685858	0.983262	-0.357623	0.829869	0.666747	0.993012	beta_sympathomimetic_inhaler	305	172	16	289	0.0536525	0.546643	0.92188	0.962436	0.638431	0.94566	0.500192	0.990561	beta_sympathomimetic_inhaler	1124	646	64	1060	0.31133	0.309706	0.314997	0.618745	0.195702	0.507792	0.700019	0.961454	beta_sympathomimetic_inhaler	2.72988	3.34651	10.4256	0.246168	0.167047	0.678588	0.497399	0.809327	NS	NS
PANTOSYN.PWY	454	454	16	438	-0.0841265	0.0810269	0.299729	0.983262	-0.125431	0.111022	0.259254	0.993012	beta_sympathomimetic_inhaler	305	305	16	289	-0.00675858	0.0789722	0.931857	0.964326	0.0298652	0.13839	0.829308	0.990561	beta_sympathomimetic_inhaler	1124	1124	64	1060	-0.0276959	0.0274935	0.31398	0.618745	0.012016	0.0453516	0.791097	0.961454	beta_sympathomimetic_inhaler	152.315	160.343	1322.94	0.0247265	-0.0308984	-1.24961	0.211442	0.659079	NS	NS
PWY.5104	454	440	16	438	-0.385296	0.252584	0.127898	0.983262	-0.109869	0.336744	0.744399	0.993012	beta_sympathomimetic_inhaler	305	305	16	289	0.119078	0.185471	0.521353	0.906401	0.360541	0.318103	0.258078	0.990561	beta_sympathomimetic_inhaler	1124	1123	64	1060	-0.0819453	0.0881771	0.352921	0.657841	-0.0331752	0.143319	0.816987	0.961454	beta_sympathomimetic_inhaler	15.6743	29.0701	128.614	0.07595	-0.075664	-0.996235	0.319136	0.71249	NS	NS
PWY.6545	454	452	16	438	0.105258	0.0994469	0.290456	0.983262	-0.0213061	0.136999	0.876493	0.993012	beta_sympathomimetic_inhaler	305	305	16	289	0.0400905	0.130277	0.758501	0.930888	0.145008	0.224365	0.518644	0.990561	beta_sympathomimetic_inhaler	1124	1123	64	1060	-0.0473851	0.0511919	0.354836	0.657841	-0.0271154	0.0846129	0.748679	0.961454	beta_sympathomimetic_inhaler	101.116	58.9203	381.591	0.0429685	-0.00937245	-0.218124	0.827333	0.919968	NS	NS
SER.GLYSYN.PWY	454	454	16	438	-0.0762123	0.0958187	0.426828	0.983262	0.00236452	0.133035	0.985828	0.993012	beta_sympathomimetic_inhaler	305	305	16	289	0.0266377	0.0878088	0.761827	0.931122	0.025143	0.157749	0.873486	0.990561	beta_sympathomimetic_inhaler	1124	1124	64	1060	-0.0293361	0.0329316	0.37322	0.662741	0.0137846	0.0539975	0.798554	0.961454	beta_sympathomimetic_inhaler	108.918	129.695	922.091	0.0293521	-0.0274804	-0.936233	0.349153	0.750419	NS	NS
PPGPPMET.PWY	454	440	16	438	-0.27141	0.232402	0.24353	0.983262	-0.328989	0.307674	0.285626	0.993012	beta_sympathomimetic_inhaler	305	295	16	289	-0.132683	0.208652	0.525347	0.906401	-0.255369	0.364129	0.483751	0.990561	beta_sympathomimetic_inhaler	1124	1110	64	1060	-0.097073	0.10971	0.376449	0.664321	-0.0437897	0.179887	0.80772	0.961454	beta_sympathomimetic_inhaler	18.5149	22.9696	83.0826	0.089598	-0.129552	-1.44592	0.148199	0.611917	NS	NS
CRNFORCAT.PWY	454	169	16	438	-0.626476	0.636657	0.325654	0.983262	-0.244994	0.881078	0.78111	0.993012	beta_sympathomimetic_inhaler	305	148	16	289	-0.831259	0.686074	0.226619	0.906401	-1.16977	1.20204	0.331366	0.990561	beta_sympathomimetic_inhaler	1124	619	64	1060	-0.318828	0.379725	0.401296	0.689155	0.130497	0.625294	0.834725	0.961454	beta_sympathomimetic_inhaler	2.46711	2.1245	6.93526	0.29454	-0.47912	-1.62667	0.103807	0.594974	NS	NS
PWY.7228	454	454	16	438	0.0211364	0.117572	0.857414	0.983262	-0.1146	0.163993	0.485079	0.993012	beta_sympathomimetic_inhaler	305	305	16	289	0.0570386	0.143624	0.69155	0.930888	0.169273	0.247344	0.494347	0.990561	beta_sympathomimetic_inhaler	1124	1123	64	1060	-0.0466321	0.0564695	0.409099	0.689155	-0.0271664	0.09301	0.770282	0.961454	beta_sympathomimetic_inhaler	72.3417	48.4778	313.598	0.0479785	-0.023778	-0.495596	0.620179	0.849732	NS	NS
PWY.7184	454	454	16	438	0.0505941	0.113089	0.654821	0.983262	-0.0668114	0.158363	0.673336	0.993012	beta_sympathomimetic_inhaler	305	305	16	289	0.0362947	0.138454	0.793393	0.946327	0.137093	0.237894	0.564921	0.990561	beta_sympathomimetic_inhaler	1124	1123	64	1060	-0.0462287	0.0553815	0.404049	0.689155	-0.0357535	0.0914181	0.695802	0.961454	beta_sympathomimetic_inhaler	78.1909	52.1661	326.039	0.046809	-0.0202083	-0.43172	0.665945	0.865718	NS	NS
PWY.6125	454	454	16	438	0.0108098	0.106522	0.919216	0.987228	-0.111496	0.149038	0.45484	0.993012	beta_sympathomimetic_inhaler	305	305	16	289	0.0248875	0.124818	0.842094	0.946327	0.106464	0.21517	0.621161	0.990561	beta_sympathomimetic_inhaler	1124	1123	64	1060	-0.0407216	0.0482954	0.399312	0.689155	-0.0220541	0.0795806	0.781734	0.961454	beta_sympathomimetic_inhaler	88.1299	64.1866	428.734	0.0414852	-0.025658	-0.618486	0.536255	0.821255	NS	NS
PWY.7117	454	384	16	438	1.3552	0.783596	0.0844309	0.983262	0.527151	1.08654	0.627828	0.993012	beta_sympathomimetic_inhaler	305	286	16	289	1.00765	0.579365	0.0830272	0.906401	0.29033	1.02769	0.777776	0.990561	beta_sympathomimetic_inhaler	1124	1054	64	1060	0.232513	0.294889	0.430586	0.699751	0.13551	0.487744	0.781195	0.961454	beta_sympathomimetic_inhaler	1.62861	2.97917	11.4996	0.249165	0.489394	1.96413	0.0495148	0.501793	NS	NS
HISTSYN.PWY	454	454	16	438	0.0629041	0.0800859	0.432613	0.983262	0.0843179	0.112708	0.45484	0.993012	beta_sympathomimetic_inhaler	305	305	16	289	-0.0695554	0.0726973	0.339453	0.906401	-0.159648	0.126788	0.20908	0.990561	beta_sympathomimetic_inhaler	1124	1124	64	1060	0.0255304	0.0321369	0.427116	0.699751	0.0228717	0.0526318	0.663969	0.961454	beta_sympathomimetic_inhaler	155.915	189.219	968.26	0.0275932	0.0162682	0.589573	0.555477	0.824626	NS	NS
PWY.5189	454	435	16	438	-0.0691207	0.186406	0.710974	0.983262	0.197908	0.253831	0.43608	0.993012	beta_sympathomimetic_inhaler	305	301	16	289	-0.0913047	0.150679	0.545016	0.907731	-0.0501089	0.241707	0.83593	0.990561	beta_sympathomimetic_inhaler	1124	1120	64	1060	-0.0519317	0.0689898	0.451766	0.705243	-0.037653	0.113882	0.740988	0.961454	beta_sympathomimetic_inhaler	28.7792	44.0449	210.102	0.0594516	-0.0598096	-1.00602	0.314405	0.71249	NS	NS
HEMESYN2.PWY	454	439	16	438	-0.0451323	0.371794	0.903437	0.987228	-0.0811159	0.508649	0.873377	0.993012	beta_sympathomimetic_inhaler	305	284	16	289	0.228506	0.383108	0.551325	0.907731	-0.117285	0.670763	0.861329	0.990561	beta_sympathomimetic_inhaler	1124	1057	64	1060	0.150722	0.198467	0.447754	0.705243	0.091604	0.328498	0.780408	0.961454	beta_sympathomimetic_inhaler	7.23428	6.8133	25.3878	0.159242	0.128232	0.805268	0.420665	0.780617	NS	NS
PWY.7197	454	454	16	438	0.0766673	0.132388	0.562813	0.983262	-0.0863579	0.182857	0.636995	0.993012	beta_sympathomimetic_inhaler	305	305	16	289	0.0755873	0.163521	0.64424	0.926858	0.226961	0.282641	0.422697	0.990561	beta_sympathomimetic_inhaler	1124	1123	64	1060	-0.0530107	0.0692929	0.444419	0.705243	-0.0470744	0.114428	0.68087	0.961454	beta_sympathomimetic_inhaler	57.0561	37.3985	208.268	0.0574748	-0.0126824	-0.22066	0.825357	0.919968	NS	NS
PWY.7371	454	163	16	438	1.01123	0.554939	0.0691002	0.983262	0.769485	0.748467	0.304538	0.993012	beta_sympathomimetic_inhaler	305	135	16	289	-0.0470711	0.499141	0.924931	0.962436	0.0533644	0.891753	0.952327	0.990561	beta_sympathomimetic_inhaler	1124	482	64	1060	-0.194402	0.272094	0.475088	0.707158	-0.107216	0.450801	0.812055	0.961454	beta_sympathomimetic_inhaler	3.2472	4.01378	13.5071	0.219433	0.0225796	0.1029	0.918043	0.952376	NS	NS
PWY.6595	454	427	16	438	0.338945	0.427969	0.428798	0.983262	0.252896	0.586493	0.666557	0.993012	beta_sympathomimetic_inhaler	305	299	16	289	-0.254229	0.169516	0.134777	0.906401	-0.403799	0.306725	0.189198	0.990561	beta_sympathomimetic_inhaler	1124	1117	64	1060	-0.0528916	0.0796105	0.506586	0.736447	-0.0245494	0.130915	0.851287	0.961454	beta_sympathomimetic_inhaler	5.45978	34.8001	157.783	0.0710593	-0.0774683	-1.09019	0.275628	0.71249	NS	NS
COMPLETE.ARO.PWY	454	454	16	438	-0.0136612	0.0368801	0.711252	0.983262	-0.0121263	0.0502173	0.809315	0.993012	beta_sympathomimetic_inhaler	305	305	16	289	-0.0417169	0.0338666	0.219031	0.906401	0.0231687	0.057266	0.686128	0.990561	beta_sympathomimetic_inhaler	1124	1124	64	1060	-0.0090911	0.0147261	0.537134	0.757497	-0.00504614	0.0239683	0.833291	0.961454	beta_sympathomimetic_inhaler	735.218	871.883	4611.28	0.0126812	-0.0142059	-1.12023	0.262615	0.706851	NS	NS
PWY.5695	454	454	16	438	-0.0436057	0.0821676	0.595901	0.983262	-0.0470913	0.113095	0.677353	0.993012	beta_sympathomimetic_inhaler	305	305	16	289	-0.0369919	0.0880457	0.674684	0.930888	0.107955	0.14854	0.468014	0.990561	beta_sympathomimetic_inhaler	1124	1124	64	1060	-0.0211619	0.0352205	0.548069	0.764484	-0.0245446	0.0576294	0.670263	0.961454	beta_sympathomimetic_inhaler	148.115	128.998	806.137	0.0303834	-0.0261158	-0.859542	0.390041	0.764894	NS	NS
PWY0.1298	454	453	16	438	-0.0923056	0.186178	0.620291	0.983262	-0.354944	0.254291	0.163554	0.993012	beta_sympathomimetic_inhaler	305	304	16	289	0.0740255	0.183106	0.686302	0.930888	-0.0127739	0.315612	0.967747	0.990561	beta_sympathomimetic_inhaler	1124	1124	64	1060	-0.0481819	0.0875441	0.582174	0.787195	0.0352463	0.143908	0.806564	0.961454	beta_sympathomimetic_inhaler	28.8499	29.826	130.481	0.0727092	-0.035642	-0.4902	0.623992	0.849732	NS	NS
PWY.7388	454	329	16	438	-0.561683	0.626148	0.370187	0.983262	-0.121939	0.857996	0.887056	0.993012	beta_sympathomimetic_inhaler	305	187	16	289	0.193361	0.575885	0.737286	0.930888	-0.404877	1.0132	0.689772	0.990561	beta_sympathomimetic_inhaler	1124	708	64	1060	0.173297	0.316767	0.584433	0.787195	0.161937	0.520903	0.755954	0.961454	beta_sympathomimetic_inhaler	2.55062	3.01529	9.96598	0.253739	0.0564948	0.222649	0.823809	0.919968	NS	NS
PWYG.321	454	319	16	438	-0.355814	0.667954	0.594517	0.983262	-0.046121	0.916587	0.959894	0.993012	beta_sympathomimetic_inhaler	305	187	16	289	0.209295	0.616536	0.734495	0.930888	-0.414221	1.08562	0.703101	0.990561	beta_sympathomimetic_inhaler	1124	708	64	1060	0.180935	0.337549	0.592047	0.790994	0.177231	0.555093	0.749575	0.961454	beta_sympathomimetic_inhaler	2.24134	2.63078	8.77662	0.270679	0.0982588	0.363009	0.716598	0.87962	NS	NS
FASYN.INITIAL.PWY	454	329	16	438	-0.559741	0.633953	0.377754	0.983262	-0.118827	0.868312	0.89122	0.993012	beta_sympathomimetic_inhaler	305	187	16	289	0.198367	0.583284	0.73403	0.930888	-0.411097	1.02628	0.68906	0.990561	beta_sympathomimetic_inhaler	1124	709	64	1060	0.172136	0.319971	0.590703	0.790994	0.152583	0.526162	0.771877	0.961454	beta_sympathomimetic_inhaler	2.4882	2.93928	9.7674	0.256538	0.0573631	0.223605	0.823065	0.919968	NS	NS
SALVADEHYPOX.PWY	454	452	16	438	-0.0121192	0.117848	0.91814	0.987228	0.0354934	0.156584	0.820796	0.993012	beta_sympathomimetic_inhaler	305	305	16	289	-0.063382	0.086484	0.464216	0.906401	-0.0305331	0.152125	0.841081	0.990561	beta_sympathomimetic_inhaler	1124	1124	64	1060	-0.018447	0.0358095	0.606556	0.794591	0.0177227	0.0586543	0.762593	0.961454	beta_sympathomimetic_inhaler	72.0033	133.699	779.837	0.0318539	-0.0240806	-0.755971	0.449667	0.78918	NS	NS
PWY.7664	454	329	16	438	-0.586465	0.655094	0.371152	0.983262	-0.131849	0.897353	0.883261	0.993012	beta_sympathomimetic_inhaler	305	187	16	289	0.20332	0.612196	0.740036	0.930888	-0.424693	1.0775	0.693792	0.990561	beta_sympathomimetic_inhaler	1124	708	64	1060	0.172714	0.335482	0.606779	0.794591	0.17283	0.551538	0.754068	0.961454	beta_sympathomimetic_inhaler	2.3302	2.66821	8.88507	0.26838	0.0511757	0.190683	0.848774	0.932617	NS	NS
PWY.7111	454	454	16	438	-0.000512014	0.0347909	0.988265	0.998069	0.0395791	0.0481239	0.411337	0.993012	beta_sympathomimetic_inhaler	305	305	16	289	-0.0184405	0.0328153	0.57459	0.907731	-0.0345198	0.0575424	0.54911	0.990561	beta_sympathomimetic_inhaler	1124	1124	64	1060	0.00699927	0.0137339	0.61041	0.795506	-0.00542431	0.0225943	0.810319	0.961454	beta_sympathomimetic_inhaler	826.167	928.642	5301.63	0.0119044	0.00277192	0.232849	0.815879	0.919968	NS	NS
FASYN.ELONG.PWY	454	329	16	438	-0.595375	0.664404	0.37069	0.983262	-0.22288	0.911171	0.806886	0.993012	beta_sympathomimetic_inhaler	305	187	16	289	0.209901	0.623782	0.736733	0.930888	-0.407521	1.09856	0.710965	0.990561	beta_sympathomimetic_inhaler	1124	710	64	1060	0.168581	0.341052	0.621195	0.795506	0.161635	0.560841	0.773248	0.961454	beta_sympathomimetic_inhaler	2.26535	2.57001	8.59721	0.272848	0.0476481	0.174633	0.861368	0.932617	NS	NS
PWY.6282	454	329	16	438	-0.575946	0.657988	0.381882	0.983262	-0.121331	0.90145	0.893	0.993012	beta_sympathomimetic_inhaler	305	187	16	289	0.232846	0.626954	0.710609	0.930888	-0.404287	1.10407	0.714524	0.990561	beta_sympathomimetic_inhaler	1124	708	64	1060	0.169881	0.342575	0.620066	0.795506	0.186184	0.563582	0.741194	0.961454	beta_sympathomimetic_inhaler	2.30975	2.54406	8.52098	0.273436	0.0530582	0.194042	0.846143	0.932617	NS	NS
PYRIDNUCSAL.PWY	454	437	16	438	-0.088431	0.200387	0.659223	0.983262	0.179734	0.259537	0.489039	0.993012	beta_sympathomimetic_inhaler	305	291	16	289	0.213471	0.236378	0.367243	0.906401	0.273591	0.420986	0.516365	0.990561	beta_sympathomimetic_inhaler	1124	1094	64	1060	0.039719	0.0977754	0.684657	0.843048	0.0344118	0.165685	0.835509	0.961454	beta_sympathomimetic_inhaler	24.9034	17.8972	104.602	0.0823659	0.0391648	0.475497	0.634432	0.849732	NS	NS
TRPSYN.PWY	454	454	16	438	0.114453	0.0949948	0.228937	0.983262	0.00215833	0.130714	0.986835	0.993012	beta_sympathomimetic_inhaler	305	305	16	289	-0.0374682	0.0964054	0.697813	0.930888	0.12337	0.168264	0.4641	0.990561	beta_sympathomimetic_inhaler	1124	1124	64	1060	-0.0155172	0.037419	0.67845	0.843048	-0.0201822	0.0614646	0.742707	0.961454	beta_sympathomimetic_inhaler	110.815	107.596	714.192	0.0327455	-0.00260619	-0.0795895	0.936564	0.952376	NS	NS
PWY.5103	454	454	16	438	0.0111479	0.068523	0.870839	0.983262	0.0467414	0.0959419	0.626399	0.993012	beta_sympathomimetic_inhaler	305	305	16	289	-0.00669298	0.053175	0.899922	0.962436	-0.0924066	0.0951716	0.332463	0.990561	beta_sympathomimetic_inhaler	1124	1124	64	1060	0.00729412	0.0195319	0.708888	0.864967	-0.00881379	0.0315254	0.779856	0.961454	beta_sympathomimetic_inhaler	212.974	353.659	2621.26	0.0177112	0.00599988	0.338761	0.734789	0.885387	NS	NS
FERMENTATION.PWY	454	420	16	438	0.97344	0.576579	0.092065	0.983262	0.719452	0.807671	0.37359	0.993012	beta_sympathomimetic_inhaler	305	294	16	289	0.278252	0.310101	0.37033	0.906401	0.416187	0.547804	0.448137	0.990561	beta_sympathomimetic_inhaler	1124	1084	64	1060	-0.0445856	0.125606	0.722687	0.873243	-0.0686971	0.204248	0.736683	0.961454	beta_sympathomimetic_inhaler	3.00803	10.3991	63.3842	0.114115	0.0390105	0.341851	0.732463	0.885387	NS	NS
PWY.6703	454	454	16	438	-0.126586	0.0789556	0.109605	0.983262	-0.137601	0.111292	0.21705	0.993012	beta_sympathomimetic_inhaler	305	305	16	289	-0.0451726	0.0859291	0.59949	0.915407	0.0293871	0.151964	0.846809	0.990561	beta_sympathomimetic_inhaler	1124	1124	64	1060	-0.0109444	0.0311098	0.725056	0.873243	-0.0237169	0.0511032	0.642672	0.961454	beta_sympathomimetic_inhaler	160.411	135.431	1033.25	0.0274298	-0.0283892	-1.03498	0.30068	0.71249	NS	NS
PWY66.409	454	448	16	438	0.269715	0.189866	0.156175	0.983262	0.00775646	0.249004	0.975166	0.993012	beta_sympathomimetic_inhaler	305	304	16	289	0.0983852	0.187104	0.599399	0.915407	-0.071244	0.333903	0.831206	0.990561	beta_sympathomimetic_inhaler	1124	1120	64	1060	-0.0265851	0.0747671	0.72223	0.873243	0.0254047	0.119982	0.832353	0.961454	beta_sympathomimetic_inhaler	27.7399	28.565	178.887	0.0652062	0.0235403	0.361014	0.718089	0.87962	NS	NS
TCA	454	436	16	438	0.181887	0.215978	0.400184	0.983262	0.492919	0.311131	0.113974	0.993012	beta_sympathomimetic_inhaler	305	298	16	289	-0.254847	0.243205	0.295569	0.906401	-0.193722	0.41802	0.64345	0.990561	beta_sympathomimetic_inhaler	1124	1106	64	1060	0.0374198	0.109064	0.73159	0.877908	0.0348672	0.181262	0.847499	0.961454	beta_sympathomimetic_inhaler	21.4379	16.9065	84.0688	0.0903828	0.0223549	0.247336	0.804648	0.919968	NS	NS
DAPLYSINESYN.PWY	454	452	16	438	-0.139567	0.169113	0.409665	0.983262	0.0698109	0.227248	0.758854	0.993012	beta_sympathomimetic_inhaler	305	302	16	289	0.0936211	0.20017	0.640341	0.926858	-0.271891	0.353187	0.442106	0.990561	beta_sympathomimetic_inhaler	1124	1118	64	1060	-0.0284159	0.0876409	0.745824	0.888527	0.0295544	0.141462	0.83455	0.961454	beta_sympathomimetic_inhaler	34.966	24.9574	130.193	0.0725255	-0.0328384	-0.452784	0.650704	0.858035	NS	NS
PWY66.422	454	454	16	438	-0.0193234	0.055704	0.72884	0.983262	-0.0283643	0.0743319	0.702974	0.993012	beta_sympathomimetic_inhaler	305	305	16	289	-0.0369279	0.0571794	0.518896	0.906401	0.0680899	0.100215	0.497465	0.990561	beta_sympathomimetic_inhaler	1124	1124	64	1060	-0.00677577	0.0245034	0.782197	0.90518	-0.0110314	0.0398405	0.781919	0.961454	beta_sympathomimetic_inhaler	322.275	305.859	1665.51	0.0208803	-0.0125596	-0.601505	0.547503	0.821255	NS	NS
PWY.6163	454	454	16	438	-0.013667	0.0398106	0.731542	0.983262	-0.0101573	0.0541151	0.851213	0.993012	beta_sympathomimetic_inhaler	305	305	16	289	-0.0281968	0.0366593	0.44243	0.906401	0.043215	0.0626043	0.490644	0.990561	beta_sympathomimetic_inhaler	1124	1124	64	1060	0.00405219	0.0156281	0.795461	0.90518	0.00483087	0.0256152	0.850447	0.961454	beta_sympathomimetic_inhaler	630.961	744.101	4094.35	0.0135217	-0.00237932	-0.175964	0.860322	0.932617	NS	NS
PWY.5973	454	454	16	438	-0.0551407	0.101768	0.588214	0.983262	-0.149256	0.139796	0.286322	0.993012	beta_sympathomimetic_inhaler	305	305	16	289	0.168416	0.135652	0.215385	0.906401	0.495511	0.228199	0.030792	0.990561	beta_sympathomimetic_inhaler	1124	1124	64	1060	0.0149042	0.0608842	0.80666	0.913346	-0.0427901	0.101125	0.672278	0.961454	beta_sympathomimetic_inhaler	96.5563	54.3437	269.768	0.0487562	0.018658	0.38268	0.701957	0.873591	NS	NS
PWY.6317	454	454	16	438	-0.01367	0.0572738	0.811469	0.983262	-0.045653	0.0775044	0.556175	0.993012	beta_sympathomimetic_inhaler	305	305	16	289	-0.0322862	0.0573828	0.574103	0.907731	0.079886	0.100615	0.42793	0.990561	beta_sympathomimetic_inhaler	1124	1124	64	1060	-0.00600746	0.0247381	0.808172	0.913346	-0.00927622	0.0400867	0.817045	0.961454	beta_sympathomimetic_inhaler	304.852	303.695	1634.05	0.0211166	-0.0106078	-0.502343	0.615427	0.849732	NS	NS
PWY.7323	454	381	16	438	-0.119585	0.584907	0.838096	0.983262	0.131475	0.801508	0.869787	0.993012	beta_sympathomimetic_inhaler	305	230	16	289	-0.243206	0.58154	0.676095	0.930888	-0.287394	0.995581	0.773061	0.990561	beta_sympathomimetic_inhaler	1124	837	64	1060	0.0671185	0.313477	0.830501	0.917321	0.208013	0.517008	0.687514	0.961454	beta_sympathomimetic_inhaler	2.92299	2.95693	10.1762	0.249562	-0.0240202	-0.0962494	0.923323	0.952376	NS	NS
PWY.621	454	454	16	438	-0.0760762	0.118035	0.519574	0.983262	0.0797493	0.161162	0.620988	0.993012	beta_sympathomimetic_inhaler	305	305	16	289	0.0205843	0.0882499	0.815728	0.946327	-0.0771998	0.151907	0.611738	0.990561	beta_sympathomimetic_inhaler	1124	1124	64	1060	0.00933152	0.0433659	0.829666	0.917321	0.0298329	0.0703531	0.671618	0.961454	beta_sympathomimetic_inhaler	71.7761	128.402	531.745	0.036963	0.00293009	0.0792709	0.936817	0.952376	NS	NS
PWY.241	454	353	16	438	1.02394	0.596109	0.0865561	0.983262	0.468887	0.820359	0.567942	0.993012	beta_sympathomimetic_inhaler	305	281	16	289	0.533463	0.415738	0.20043	0.906401	0.396781	0.735521	0.590027	0.990561	beta_sympathomimetic_inhaler	1124	1046	64	1060	0.0387284	0.215546	0.85744	0.928678	-0.106698	0.356189	0.764575	0.961454	beta_sympathomimetic_inhaler	2.81416	5.78575	21.5238	0.182199	0.225789	1.23924	0.215255	0.659505	NS	NS
BRANCHED.CHAIN.AA.SYN.PWY	454	454	16	438	0.0138887	0.0620064	0.822873	0.983262	0.0364274	0.086959	0.675518	0.993012	beta_sympathomimetic_inhaler	305	305	16	289	-0.00939404	0.0478106	0.844366	0.946327	-0.0713775	0.0853362	0.403677	0.990561	beta_sympathomimetic_inhaler	1124	1124	64	1060	-0.00303224	0.0169825	0.858323	0.928678	-0.0124678	0.0275954	0.6515	0.961454	beta_sympathomimetic_inhaler	260.092	437.473	3467.33	0.0154952	-0.00264378	-0.170619	0.864523	0.932617	NS	NS
POLYAMINSYN3.PWY	454	250	16	438	0.409815	0.639737	0.522118	0.983262	0.921789	0.881312	0.296231	0.993012	beta_sympathomimetic_inhaler	305	185	16	289	0.693759	0.575675	0.229112	0.906401	1.05781	1.02372	0.302409	0.990561	beta_sympathomimetic_inhaler	1124	713	64	1060	-0.0579298	0.3321	0.861555	0.929128	-0.119679	0.548563	0.82734	0.961454	beta_sympathomimetic_inhaler	2.44341	3.01748	9.06696	0.262361	0.176868	0.674139	0.500223	0.80935	NS	NS
PWY.6284	454	289	16	438	-0.782692	0.69111	0.258038	0.983262	-0.587223	0.945341	0.53484	0.993012	beta_sympathomimetic_inhaler	305	182	16	289	0.389585	0.63699	0.541266	0.907731	-0.350462	1.11724	0.754007	0.990561	beta_sympathomimetic_inhaler	1124	699	64	1060	-0.0546097	0.347286	0.875079	0.937658	0.125037	0.573457	0.827438	0.961454	beta_sympathomimetic_inhaler	2.09366	2.46454	8.29135	0.278969	-0.0880444	-0.315606	0.752301	0.895301	NS	NS
PWY.7219	454	454	16	438	-0.00323454	0.0341716	0.924632	0.987228	0.0107028	0.0464537	0.817902	0.993012	beta_sympathomimetic_inhaler	305	305	16	289	-0.0449982	0.0270052	0.0967637	0.906401	-0.0395274	0.047062	0.40177	0.990561	beta_sympathomimetic_inhaler	1124	1124	64	1060	0.00181078	0.0128973	0.888369	0.942605	-0.00711246	0.0208111	0.732597	0.961454	beta_sympathomimetic_inhaler	856.386	1371.22	6011.76	0.0110167	-0.0065037	-0.590347	0.554958	0.824626	NS	NS
PWY.6113	454	281	16	438	-0.601293	0.707619	0.395933	0.983262	-0.595073	0.966082	0.538271	0.993012	beta_sympathomimetic_inhaler	305	182	16	289	0.368966	0.64199	0.565913	0.907731	-0.361885	1.12685	0.748353	0.990561	beta_sympathomimetic_inhaler	1124	699	64	1060	-0.0479659	0.350553	0.891191	0.942605	0.119759	0.578806	0.836122	0.961454	beta_sympathomimetic_inhaler	1.9971	2.4263	8.13751	0.282156	-0.0554058	-0.196366	0.844324	0.932617	NS	NS
PWY.6969	454	432	16	438	0.220365	0.213843	0.303383	0.983262	0.365504	0.31372	0.244746	0.993012	beta_sympathomimetic_inhaler	305	295	16	289	-0.280075	0.243486	0.250985	0.906401	-0.203277	0.419004	0.627994	0.990561	beta_sympathomimetic_inhaler	1124	1101	64	1060	0.0146074	0.112028	0.896282	0.94486	0.0786197	0.188582	0.676837	0.961454	beta_sympathomimetic_inhaler	21.8681	16.8676	79.6795	0.0918959	0.0106292	0.115666	0.907917	0.952376	NS	NS
PWY.5971	454	289	16	438	-0.76842	0.713858	0.282327	0.983262	-0.635193	0.974717	0.514991	0.993012	beta_sympathomimetic_inhaler	305	182	16	289	0.346851	0.641094	0.588892	0.915407	-0.368028	1.12603	0.74405	0.990561	beta_sympathomimetic_inhaler	1124	699	64	1060	-0.0443603	0.349592	0.899049	0.94486	0.11473	0.577045	0.842439	0.961454	beta_sympathomimetic_inhaler	1.96235	2.43308	8.18231	0.281967	-0.0816492	-0.28957	0.772145	0.903975	NS	NS
PWY.6386	454	454	16	438	-0.0102919	0.0329271	0.754761	0.983262	0.00629704	0.044338	0.887135	0.993012	beta_sympathomimetic_inhaler	305	305	16	289	-0.0491511	0.0296211	0.09815	0.906401	0.00173305	0.0512592	0.973056	0.990561	beta_sympathomimetic_inhaler	1124	1124	64	1060	-0.00164489	0.0139328	0.906042	0.946306	-0.00967508	0.0223847	0.66567	0.961454	beta_sympathomimetic_inhaler	922.344	1139.72	5151.38	0.0117741	-0.0102565	-0.871103	0.383698	0.764894	NS	NS
PWY.6737	454	454	16	438	-0.0204271	0.0554322	0.712681	0.983262	-0.00295442	0.075491	0.968802	0.993012	beta_sympathomimetic_inhaler	305	305	16	289	-0.0358371	0.0494169	0.468914	0.906401	0.0556734	0.0854559	0.515317	0.990561	beta_sympathomimetic_inhaler	1124	1124	64	1060	-0.00240272	0.0223302	0.914333	0.946638	0.0112195	0.0363973	0.757952	0.961454	beta_sympathomimetic_inhaler	325.444	409.496	2005.47	0.0191026	-0.0095393	-0.499372	0.617517	0.849732	NS	NS
ARGININE.SYN4.PWY	454	422	16	438	0.376728	0.530743	0.478198	0.983262	0.220926	0.726458	0.7612	0.993012	beta_sympathomimetic_inhaler	305	281	16	289	-0.300078	0.520609	0.564782	0.907731	0.595207	0.888418	0.503467	0.990561	beta_sympathomimetic_inhaler	1124	1080	64	1060	0.0233115	0.218572	0.915083	0.946638	-0.127499	0.358656	0.722291	0.961454	beta_sympathomimetic_inhaler	3.55003	3.68958	20.932	0.188406	0.0254934	0.135311	0.892366	0.944858	NS	NS
PWY.7199	454	453	16	438	-0.052918	0.10094	0.600371	0.983262	0.0133061	0.138294	0.923398	0.993012	beta_sympathomimetic_inhaler	305	305	16	289	0.0530089	0.0843838	0.530367	0.906401	-0.0193118	0.14835	0.896526	0.990561	beta_sympathomimetic_inhaler	1124	1124	64	1060	-0.0503947	0.037735	0.18199	0.526812	0.0110447	0.0614217	0.85733	0.961973	beta_sympathomimetic_inhaler	98.1467	140.437	702.281	0.0326014	-0.0352235	-1.08043	0.279952	0.71249	NS	NS
PANTO.PWY	454	454	16	438	-0.0935258	0.0600426	0.120057	0.983262	-0.114396	0.081197	0.159682	0.993012	beta_sympathomimetic_inhaler	305	305	16	289	-0.0532129	0.0691447	0.442154	0.906401	0.0382929	0.119684	0.74926	0.990561	beta_sympathomimetic_inhaler	1124	1124	64	1060	0.00507604	0.0249716	0.838959	0.917321	-0.00730007	0.0409152	0.858427	0.961973	beta_sympathomimetic_inhaler	277.384	209.162	1603.64	0.0218729	-0.013842	-0.632839	0.526839	0.816262	NS	NS
P4.PWY	454	448	16	438	-0.061567	0.136653	0.652556	0.983262	0.0449412	0.191787	0.814855	0.993012	beta_sympathomimetic_inhaler	305	302	16	289	0.0926524	0.16321	0.57068	0.907731	-0.188952	0.291905	0.518008	0.990561	beta_sympathomimetic_inhaler	1124	1118	64	1060	-0.0591145	0.0703431	0.400882	0.689155	-0.0188944	0.113474	0.867789	0.965577	beta_sympathomimetic_inhaler	53.5499	37.5413	202.096	0.058402	-0.0401293	-0.687123	0.492006	0.809327	NS	NS
PWY.6531	454	310	16	438	0.0901387	0.64272	0.88853	0.983262	0.357717	0.896549	0.690113	0.993012	beta_sympathomimetic_inhaler	305	197	16	289	0.541316	0.557282	0.332161	0.906401	1.318	0.973185	0.176793	0.990561	beta_sympathomimetic_inhaler	1124	747	64	1060	-0.0232519	0.286619	0.935357	0.961582	-0.0787317	0.474873	0.868349	0.965577	beta_sympathomimetic_inhaler	2.42079	3.21996	12.1728	0.236933	0.0942085	0.397617	0.690913	0.872995	NS	NS
CENTFERM.PWY	454	266	16	438	0.524186	0.612674	0.392703	0.983262	0.554772	0.841299	0.510006	0.993012	beta_sympathomimetic_inhaler	305	221	16	289	0.0519467	0.540275	0.923467	0.962436	-0.499606	0.924172	0.58924	0.990561	beta_sympathomimetic_inhaler	1124	939	64	1060	-0.58649	0.264795	0.0269691	0.283165	-0.0658811	0.437226	0.880257	0.967508	beta_sympathomimetic_inhaler	2.66404	3.42587	14.262	0.221665	-0.333635	-1.50513	0.13229	0.594974	NS	NS
PWY.6590	454	266	16	438	0.563869	0.63963	0.378501	0.983262	0.57253	0.877932	0.514692	0.993012	beta_sympathomimetic_inhaler	305	221	16	289	0.0562015	0.564919	0.920819	0.962436	-0.515507	0.966296	0.594145	0.990561	beta_sympathomimetic_inhaler	1124	939	64	1060	-0.608754	0.274978	0.0270423	0.283165	-0.0665345	0.454038	0.883523	0.967508	beta_sympathomimetic_inhaler	2.44423	3.13348	13.2252	0.230615	-0.345508	-1.4982	0.13408	0.594974	NS	NS
PWY.7198	454	298	16	438	-0.130213	0.672796	0.846626	0.983262	0.397776	0.932126	0.669799	0.993012	beta_sympathomimetic_inhaler	305	196	16	289	0.859109	0.584598	0.142733	0.906401	-0.080006	0.997455	0.936131	0.990561	beta_sympathomimetic_inhaler	1124	711	64	1060	-0.397722	0.316184	0.208697	0.554208	-0.0788177	0.522387	0.880099	0.967508	beta_sympathomimetic_inhaler	2.20919	2.92608	10.0028	0.257019	-0.115746	-0.450341	0.652464	0.858035	NS	NS
PWY.6588	454	429	16	438	-0.23212	0.40479	0.566646	0.983262	-0.0169291	0.542718	0.975131	0.993012	beta_sympathomimetic_inhaler	305	302	16	289	0.0389676	0.164804	0.813251	0.946327	0.143669	0.283224	0.612402	0.990561	beta_sympathomimetic_inhaler	1124	1115	64	1060	-0.0822754	0.0704199	0.242919	0.588453	0.0172186	0.114765	0.880767	0.967508	beta_sympathomimetic_inhaler	6.10295	36.8185	201.655	0.0639429	-0.0677626	-1.05974	0.289265	0.71249	NS	NS
ASPASN.PWY	454	454	16	438	-0.00766906	0.107555	0.943189	0.989424	0.135499	0.148737	0.362856	0.993012	beta_sympathomimetic_inhaler	305	305	16	289	0.0828296	0.129953	0.524371	0.906401	0.0207333	0.22364	0.926206	0.990561	beta_sympathomimetic_inhaler	1124	1124	64	1060	-0.0450109	0.0492574	0.361026	0.658422	-0.011489	0.0809503	0.887165	0.967816	beta_sympathomimetic_inhaler	86.4454	59.2144	412.151	0.0423405	-0.025653	-0.605873	0.544599	0.821255	NS	NS
PWY.5989	454	440	16	438	0.0249734	0.262318	0.924199	0.987228	0.193592	0.360492	0.591564	0.993012	beta_sympathomimetic_inhaler	305	299	16	289	0.0326277	0.193574	0.866267	0.952893	0.0540009	0.323969	0.867751	0.990561	beta_sympathomimetic_inhaler	1124	1115	64	1060	-0.105623	0.0820344	0.198176	0.551624	-0.0173675	0.132236	0.895534	0.97326	beta_sympathomimetic_inhaler	14.5326	26.6873	148.596	0.0725828	-0.0761873	-1.04966	0.293874	0.71249	NS	NS
PWY66.399	454	425	16	438	0.466166	0.44612	0.29663	0.983262	0.311419	0.622517	0.617171	0.993012	beta_sympathomimetic_inhaler	305	295	16	289	0.245041	0.225895	0.278936	0.906401	0.0826504	0.370342	0.82358	0.990561	beta_sympathomimetic_inhaler	1124	1116	64	1060	0.072233	0.0864964	0.403844	0.689155	-0.0175472	0.144954	0.903672	0.978411	beta_sympathomimetic_inhaler	5.02455	19.597	133.661	0.0794848	0.106133	1.33527	0.181789	0.617462	NS	NS
PWY0.781	454	446	16	438	-0.0229154	0.145616	0.87503	0.983262	0.0154314	0.205033	0.940045	0.993012	beta_sympathomimetic_inhaler	305	302	16	289	0.11077	0.160602	0.490916	0.906401	-0.16785	0.288626	0.561376	0.990561	beta_sympathomimetic_inhaler	1124	1117	64	1060	-0.0301285	0.0687055	0.661098	0.835871	-0.0124219	0.110169	0.910248	0.98184	beta_sympathomimetic_inhaler	47.1608	38.7703	211.845	0.0579503	-0.0106411	-0.183625	0.854308	0.932617	NS	NS
NONOXIPENT.PWY	454	454	16	438	0.0253807	0.0740139	0.731827	0.983262	0.0106358	0.0993804	0.914827	0.993012	beta_sympathomimetic_inhaler	305	305	16	289	-0.033362	0.0747861	0.65585	0.926858	0.00642302	0.13224	0.961298	0.990561	beta_sympathomimetic_inhaler	1124	1124	64	1060	-0.0551097	0.0296972	0.0637578	0.356612	-0.00443129	0.048245	0.926835	0.986937	beta_sympathomimetic_inhaler	182.546	178.796	1133.88	0.0258611	-0.0426824	-1.65045	0.0988509	0.594974	NS	NS
PWY0.1586	454	454	16	438	-0.0132667	0.170516	0.93802	0.987228	0.15946	0.232576	0.493349	0.993012	beta_sympathomimetic_inhaler	305	305	16	289	-0.140151	0.193985	0.470567	0.906401	-0.064422	0.32492	0.842987	0.990561	beta_sympathomimetic_inhaler	1124	1123	64	1060	-0.0895313	0.0847373	0.290935	0.607649	0.0126278	0.141051	0.92868	0.986937	beta_sympathomimetic_inhaler	34.3929	26.5743	139.268	0.0706692	-0.08315	-1.17661	0.239352	0.693553	NS	NS
PWY.5136	454	389	16	438	0.174189	0.526901	0.741111	0.983262	-0.0967563	0.724436	0.893818	0.993012	beta_sympathomimetic_inhaler	305	288	16	289	0.258856	0.386504	0.503544	0.906401	-0.0716697	0.683353	0.916551	0.990561	beta_sympathomimetic_inhaler	1124	1088	64	1060	-0.0944745	0.106124	0.373545	0.662741	-0.0158172	0.175471	0.928192	0.986937	beta_sympathomimetic_inhaler	3.60198	6.69411	88.791	0.10046	-0.0608379	-0.605595	0.544784	0.821255	NS	NS
PWY.5030	454	434	16	438	0.340067	0.384704	0.377198	0.983262	-0.0543713	0.544569	0.920519	0.993012	beta_sympathomimetic_inhaler	305	294	16	289	0.0502975	0.241277	0.835015	0.946327	0.41035	0.415089	0.323815	0.990561	beta_sympathomimetic_inhaler	1124	1102	64	1060	-0.00655252	0.112591	0.953602	0.965302	-0.0172709	0.18445	0.925417	0.986937	beta_sympathomimetic_inhaler	6.75687	17.1779	78.8853	0.0986191	0.0257235	0.260837	0.794218	0.916578	NS	NS
PWY.4702	454	286	16	438	0.217836	0.604469	0.71874	0.983262	-0.0489689	0.8275	0.952841	0.993012	beta_sympathomimetic_inhaler	305	216	16	289	-1.57177	0.593134	0.00848032	0.839551	-0.822677	1.04044	0.429829	0.990561	beta_sympathomimetic_inhaler	1124	834	64	1060	-0.355942	0.32323	0.271045	0.588453	0.0398209	0.535972	0.940788	0.989551	beta_sympathomimetic_inhaler	2.73685	2.84246	9.57144	0.256911	-0.480398	-1.8699	0.0614978	0.501793	NS	NS
PWY.6901	454	449	16	438	0.161499	0.170192	0.343202	0.983262	0.350099	0.236596	0.139766	0.993012	beta_sympathomimetic_inhaler	305	298	16	289	0.22791	0.215934	0.292096	0.906401	0.163878	0.364411	0.653304	0.990561	beta_sympathomimetic_inhaler	1124	1116	64	1060	0.089128	0.0873929	0.308023	0.616045	0.00833098	0.145666	0.954403	0.989551	beta_sympathomimetic_inhaler	34.5239	21.4466	130.932	0.0731462	0.118421	1.61896	0.105456	0.594974	NS	NS
PWY.5723	454	217	16	438	-0.489861	0.692834	0.479918	0.983262	0.170922	0.959694	0.858735	0.993012	beta_sympathomimetic_inhaler	305	120	16	289	-0.769986	0.595859	0.197279	0.906401	-0.931103	1.04057	0.371709	0.990561	beta_sympathomimetic_inhaler	1124	433	64	1060	0.309771	0.328016	0.34518	0.657841	0.0388209	0.535529	0.942225	0.989551	beta_sympathomimetic_inhaler	2.08325	2.81652	9.29416	0.265429	-0.0218487	-0.0823145	0.934397	0.952376	NS	NS
FAO.PWY	454	389	16	438	0.199848	0.541871	0.712446	0.983262	-0.0749992	0.74587	0.919956	0.993012	beta_sympathomimetic_inhaler	305	288	16	289	0.277627	0.396516	0.484369	0.906401	-0.0688161	0.701812	0.921963	0.990561	beta_sympathomimetic_inhaler	1124	1088	64	1060	-0.072605	0.10751	0.49961	0.729519	-0.00922086	0.177703	0.958627	0.989551	beta_sympathomimetic_inhaler	3.40571	6.36031	86.5169	0.101912	-0.039832	-0.390847	0.695911	0.872995	NS	NS
PWY.6168	454	454	16	438	-0.202018	0.123115	0.10155	0.983262	-0.177848	0.170762	0.298293	0.993012	beta_sympathomimetic_inhaler	305	303	16	289	0.0622635	0.169182	0.713121	0.930888	0.573185	0.288018	0.0476391	0.990561	beta_sympathomimetic_inhaler	1124	1122	64	1060	-0.0490405	0.0770977	0.524854	0.74656	-0.00698711	0.127791	0.956407	0.989551	beta_sympathomimetic_inhaler	65.9753	34.9376	168.236	0.0609543	-0.0720913	-1.18271	0.236924	0.693553	NS	NS
PWY0.1296	454	454	16	438	-0.0665802	0.0665457	0.317622	0.983262	-0.129242	0.0928148	0.164575	0.993012	beta_sympathomimetic_inhaler	305	305	16	289	-0.060527	0.0686239	0.378487	0.906401	0.0122241	0.118456	0.917887	0.990561	beta_sympathomimetic_inhaler	1124	1124	64	1060	-0.0177527	0.0291917	0.543216	0.762815	0.00246818	0.0472332	0.958335	0.989551	beta_sympathomimetic_inhaler	225.819	212.348	1173.5	0.0249094	-0.03023	-1.2136	0.2249	0.674701	NS	NS
PWY.922	454	302	16	438	0.993025	0.598325	0.0976959	0.983262	-0.169502	0.758789	0.823351	0.993012	beta_sympathomimetic_inhaler	305	183	16	289	0.56901	0.523198	0.277668	0.906401	0.866542	0.885306	0.328573	0.990561	beta_sympathomimetic_inhaler	1124	748	64	1060	0.125926	0.280076	0.653075	0.828903	-0.0281414	0.450284	0.950179	0.989551	beta_sympathomimetic_inhaler	2.79335	3.65315	12.7482	0.228249	0.336441	1.47401	0.14048	0.594974	NS	NS
ARO.PWY	454	454	16	438	-0.0091636	0.0384319	0.811657	0.983262	-0.00474947	0.0524576	0.927906	0.993012	beta_sympathomimetic_inhaler	305	305	16	289	-0.0354273	0.0337401	0.294598	0.906401	0.0159838	0.0571453	0.779932	0.990561	beta_sympathomimetic_inhaler	1124	1124	64	1060	0.00107642	0.0149376	0.942566	0.962994	0.0014425	0.0238854	0.951854	0.989551	beta_sympathomimetic_inhaler	677.043	878.433	4481.65	0.0128702	-0.00538345	-0.418288	0.675737	0.8727	NS	NS
PWY.6527	454	454	16	438	0.0264063	0.0664922	0.691468	0.983262	0.0791614	0.0912487	0.386191	0.993012	beta_sympathomimetic_inhaler	305	305	16	289	-0.0334395	0.06886	0.627596	0.923314	0.0318887	0.120944	0.792245	0.990561	beta_sympathomimetic_inhaler	1124	1124	64	1060	-0.0318658	0.0287486	0.267916	0.588453	0.00117545	0.0465236	0.979848	0.99386	beta_sympathomimetic_inhaler	226.183	210.895	1209.95	0.0246405	-0.0240649	-0.976641	0.328747	0.7283	NS	NS
GOLPDLCAT.PWY	454	447	16	438	-0.122929	0.183542	0.503371	0.983262	-0.0311014	0.250747	0.901352	0.993012	beta_sympathomimetic_inhaler	305	304	16	289	-0.121949	0.142261	0.392018	0.906401	-0.0478976	0.241522	0.842953	0.990561	beta_sympathomimetic_inhaler	1124	1120	64	1060	-0.0669288	0.0698867	0.338436	0.649325	0.00341216	0.11363	0.97605	0.99386	beta_sympathomimetic_inhaler	29.6844	49.4119	204.744	0.0593558	-0.0823635	-1.38762	0.165252	0.615853	NS	NS
PWY0.1061	454	443	16	438	0.0925676	0.303931	0.760844	0.983262	0.299184	0.40006	0.455007	0.993012	beta_sympathomimetic_inhaler	305	302	16	289	0.370974	0.266982	0.165727	0.906401	0.515379	0.477918	0.281857	0.990561	beta_sympathomimetic_inhaler	1124	1110	64	1060	0.110121	0.118517	0.353014	0.657841	-0.00638465	0.187923	0.972904	0.99386	beta_sympathomimetic_inhaler	10.8255	14.0293	71.1926	0.102037	0.146244	1.43325	0.151787	0.6157	NS	NS
VALSYN.PWY	454	454	16	438	-0.00741412	0.037175	0.842015	0.983262	0.0355653	0.0514478	0.4898	0.993012	beta_sympathomimetic_inhaler	305	305	16	289	-0.0185205	0.0328826	0.573718	0.907731	-0.0345869	0.0576794	0.549285	0.990561	beta_sympathomimetic_inhaler	1124	1124	64	1060	0.00895853	0.0137803	0.515763	0.739185	-0.000558658	0.0226799	0.980353	0.99386	beta_sympathomimetic_inhaler	723.601	924.844	5266.05	0.012026	0.00356969	0.296832	0.766595	0.90114	NS	NS
P461.PWY	454	453	16	438	-0.0812768	0.193719	0.675015	0.983262	-0.297138	0.273206	0.277438	0.993012	beta_sympathomimetic_inhaler	305	305	16	289	-0.0635564	0.196387	0.746447	0.930888	-0.1323	0.34294	0.69997	0.990561	beta_sympathomimetic_inhaler	1124	1123	64	1060	-0.0418447	0.0980275	0.669559	0.843048	0.00593122	0.160056	0.970446	0.99386	beta_sympathomimetic_inhaler	26.6473	25.9284	104.065	0.0799002	-0.0521467	-0.652648	0.513983	0.813336	NS	NS
PWY0.1261	454	384	16	438	-0.336017	0.629604	0.593823	0.983262	-0.589365	0.864621	0.49586	0.993012	beta_sympathomimetic_inhaler	305	208	16	289	-0.447107	0.712887	0.531023	0.906401	-0.555273	1.20868	0.646322	0.990561	beta_sympathomimetic_inhaler	1124	779	64	1060	0.0462749	0.392459	0.90616	0.946306	-0.013419	0.64898	0.983507	0.99386	beta_sympathomimetic_inhaler	2.5227	1.9677	6.4925	0.301746	-0.129929	-0.430592	0.666765	0.865718	NS	NS
PWY.2941	454	454	16	438	0.124074	0.155372	0.424983	0.983262	-0.0913511	0.208268	0.661176	0.993012	beta_sympathomimetic_inhaler	305	305	16	289	0.180372	0.136906	0.188699	0.906401	0.232647	0.24272	0.338699	0.990561	beta_sympathomimetic_inhaler	1124	1124	64	1060	0.0704659	0.0648622	0.27754	0.598617	0.00110398	0.106067	0.991697	0.997721	beta_sympathomimetic_inhaler	41.4244	53.3522	237.693	0.0548433	0.0947821	1.72823	0.0839463	0.562245	NS	NS
PWY.6519	454	322	16	438	-0.45824	0.639345	0.47392	0.983262	-0.152073	0.868333	0.861065	0.993012	beta_sympathomimetic_inhaler	305	181	16	289	0.0210559	0.59476	0.971783	0.983286	-0.415099	1.0384	0.689665	0.990561	beta_sympathomimetic_inhaler	1124	691	64	1060	0.133706	0.328006	0.683622	0.843048	-0.00386923	0.537429	0.994257	0.997721	beta_sympathomimetic_inhaler	2.44641	2.82694	9.29471	0.261999	0.0124406	0.0474835	0.962128	0.968856	NS	NS
BIOTIN.BIOSYNTHESIS.PWY	454	322	16	438	-0.466668	0.657411	0.47817	0.983262	-0.160598	0.892514	0.857292	0.993012	beta_sympathomimetic_inhaler	305	181	16	289	0.0215429	0.616625	0.972154	0.983286	-0.44825	1.07634	0.677413	0.990561	beta_sympathomimetic_inhaler	1124	691	64	1060	0.139384	0.339074	0.681098	0.843048	-0.00115733	0.555626	0.998338	0.998338	beta_sympathomimetic_inhaler	2.3138	2.63001	8.69786	0.270749	0.0138709	0.0512318	0.959141	0.968856	NS	NS
[truncated: 12 more columns]
