# Supplementary material for: Impact of commonly used drugs on the composition and metabolic function of the gut microbiota
Source: Nat Commun. 2020 Jan 17;11:362. doi: 10.1038/s41467-019-14177-z (PMC6969170; doi:10.1038/s41467-019-14177-z)
Supplement: Supplementary file 25 — Supplementary Data 23 [file 41467_2019_14177_MOESM25_ESM.xlsx]

## Sheet: Sheet1
Supplementary table 23 - Summary statistics taxa & pathways vs bisphosphonates
Univariate (lm= taxa or pathways~Age+Sex+BMI+drug X) & multivariate (lm= taxa or pathways~Age+Sex+BMI+all drugs) & results from univariate meta-analysis & results from multivariate meta analysis
Taxa
Taxa	N.IBD	non-zeros.IBD	Users.IBD	Non-users.IBD	Coef.IBD_univariate	SE.IBD_univariate	Pval.IBD_univariate	Qval.IBD_univariate	coeff.correcting.all.IBD_multivariate	SE.correcting_all.IBD_multivariate	pval.correcting.all.IBD_multivariate	qval.correcting.all.IBD_multivariate	drug.IBD	N.MIBS	non-zeros.MIBS	Users.MIBS	Non-users.MIBS	Coef.MIBS_univariate	SE.MIBS_univariate	Pval.MIBS_univariate	Qval.MIBS_univariate	coeff.correcting.all.MIBS_multivariate	SE.correcting_all.MIBS_multivariate	pval.correcting.all.MIBS_multivariate	qval.correcting.all.MIBS_multivariate	drug.MIBS	N.LLD	non-zeros.LLD	Users.LLD	Non-users.LLD	Coef.LLD_univariate	SE.LLD_univariate	Pval.LLD_univariate	Qval.LLD_univariate	coeff.correcting.all.LLD_multivariate	SE.correcting_all.LLD_multivariate	pval.correcting.all.LLD_multivariate	qval.correcting.all.LLD_multivariate	drug.LLD	inverse_var.ibd_univariate	inverse_var.mibs_univariate	inverse_var.lld_univariate	se_univariate	beta_univariate	Z_univariate	P_univariate	FDR_univariate	Het.Q_univariate	Het.I2_univariate
k__Bacteria.p__Firmicutes.c__Bacilli.o__Lactobacillales.f__Streptococcaceae.g__Streptococcus.s__Streptococcus_salivarius.t__Streptococcus_salivarius_unclassified	454	434	13	441	0.0216525	0.0216263	0.317299	0.944987	0.020356	0.020897	0.33062	0.996016	bisphosphonates	305	290	4	301	0.0232898	0.0219769	0.290189	0.995557	0.0157001	0.0236827	0.508001	0.937583	bisphosphonates	1124	1068	10	1114	0.0374527	0.0158885	0.018589	0.667971	0.0305783	0.0205033	0.136162	0.998481	bisphosphonates	2138.13	2070.47	3961.25	0.0110635	0.0297283	2.68706	0.00720836	0.523738	NS	NS
k__Bacteria	454	454	13	441	-0.0235598	0.0305219	0.440591	0.944987	-0.0202313	0.0331769	0.542342	0.996016	bisphosphonates	305	305	4	301	0.0124841	0.0466866	0.789347	0.995557	0.0256618	0.0507834	0.613761	0.937583	bisphosphonates	1124	1124	10	1114	0.0853112	0.0392349	0.0298874	0.667971	0.0603072	0.0570548	0.290748	0.998481	bisphosphonates	1073.44	458.792	649.613	0.0214086	0.0164342	0.767646	0.442698	0.74413	NS	NS
k__Bacteria.p__Firmicutes.c__Bacilli.o__Lactobacillales.f__Streptococcaceae	454	447	13	441	0.040681	0.037806	0.282507	0.944987	0.038934	0.0377545	0.303065	0.996016	bisphosphonates	305	297	4	301	0.00322655	0.0469409	0.945247	0.995557	-0.00444388	0.0501229	0.929422	0.951087	bisphosphonates	1124	1107	10	1114	0.063946	0.03206	0.0463332	0.667971	0.0275724	0.0440824	0.531793	0.998481	bisphosphonates	699.647	453.833	972.912	0.0216859	0.0433319	1.99815	0.0456999	0.523738	NS	NS
k__Bacteria.p__Firmicutes.c__Bacilli.o__Lactobacillales.f__Streptococcaceae.g__Streptococcus	454	446	13	441	0.0420853	0.0378869	0.267267	0.944987	0.0391616	0.0377707	0.300457	0.996016	bisphosphonates	305	296	4	301	0.00250793	0.0468948	0.957386	0.995557	-0.00516247	0.0501049	0.918017	0.951087	bisphosphonates	1124	1105	10	1114	0.0652862	0.0319829	0.0414589	0.667971	0.0334815	0.043983	0.446683	0.998481	bisphosphonates	696.661	454.727	977.604	0.0216727	0.0442856	2.04338	0.0410148	0.523738	NS	NS
k__Bacteria.p__Proteobacteria.c__Gammaproteobacteria	454	346	13	441	-0.0112348	0.0178936	0.530438	0.944987	-0.0343291	0.0198085	0.0839182	0.845627	bisphosphonates	305	225	4	301	-0.000792037	0.0145464	0.956616	0.995557	-0.00739948	0.0159564	0.643244	0.944764	bisphosphonates	1124	855	10	1114	-0.0188695	0.01006	0.0609704	0.747723	-0.0314627	0.0153588	0.0407636	0.998481	bisphosphonates	3123.24	4725.96	9881.03	0.00751005	-0.0127061	-1.69188	0.0906681	0.710233	NS	NS
k__Bacteria.p__Firmicutes.c__Clostridia.o__Clostridiales.f__Ruminococcaceae.g__Ruminococcus.s__Ruminococcus_sp_5_1_39BFAA.t__GCF_000159975	454	293	13	441	0.0775426	0.0408461	0.0582988	0.860693	0.100847	0.0456327	0.0276762	0.829307	bisphosphonates	305	265	4	301	0.00222629	0.0683473	0.974037	0.995557	-0.0226307	0.0741502	0.760454	0.951087	bisphosphonates	1124	1022	10	1114	0.0728164	0.0381866	0.0567961	0.747723	0.0839823	0.0526317	0.110859	0.998481	bisphosphonates	599.377	214.071	685.77	0.0258266	0.0646265	2.50232	0.0123382	0.523738	NS	NS
k__Bacteria.p__Firmicutes.c__Bacilli.o__Lactobacillales	454	451	13	441	0.0798249	0.0471231	0.0909959	0.860693	0.0257365	0.0471428	0.585429	0.996016	bisphosphonates	305	301	4	301	-0.000321634	0.0481298	0.994673	0.995557	-0.00552287	0.0509636	0.913789	0.951087	bisphosphonates	1124	1115	10	1114	0.0585862	0.0332221	0.0780967	0.747723	0.0336286	0.0460207	0.465106	0.998481	bisphosphonates	450.332	431.69	906.039	0.0236488	0.0497132	2.10215	0.0355405	0.523738	NS	NS
k__Bacteria.p__Firmicutes.c__Bacilli	454	452	13	441	0.0793794	0.0471295	0.0928528	0.860693	0.0227213	0.0470945	0.629749	0.996016	bisphosphonates	305	301	4	301	-0.000397082	0.0481133	0.993421	0.995557	-0.00561424	0.0509481	0.912342	0.951087	bisphosphonates	1124	1115	10	1114	0.0584841	0.0332465	0.0788358	0.747723	0.0337928	0.0460545	0.463258	0.998481	bisphosphonates	450.209	431.986	904.707	0.0236565	0.0495141	2.09305	0.036345	0.523738	NS	NS
k__Bacteria.p__Firmicutes.c__Clostridia.o__Clostridiales.f__Lachnospiraceae.g__Roseburia.s__Roseburia_inulinivorans.t__GCF_000174195	454	325	13	441	0.00743625	0.0136764	0.586908	0.944987	0.0156798	0.0152581	0.304754	0.996016	bisphosphonates	305	259	4	301	-0.0114541	0.0250342	0.647618	0.995557	0.000963532	0.0283524	0.972915	0.972915	bisphosphonates	1124	1024	10	1114	-0.0260813	0.0142722	0.0679056	0.747723	-0.00561835	0.0210881	0.789965	0.998481	bisphosphonates	5346.36	1595.63	4909.26	0.00918582	-0.0089914	-0.978834	0.327662	0.74413	NS	NS
k__Bacteria.p__Actinobacteria.c__Actinobacteria.o__Coriobacteriales.f__Coriobacteriaceae.g__Eggerthella	454	340	13	441	0.0222877	0.0140256	0.112772	0.860693	0.0197433	0.0153471	0.199045	0.963791	bisphosphonates	305	231	4	301	-0.00265189	0.020703	0.898164	0.995557	-0.0133261	0.0231648	0.565601	0.937583	bisphosphonates	1124	733	10	1114	0.0143322	0.00840771	0.0885439	0.765905	0.00917022	0.0115021	0.425479	0.998481	bisphosphonates	5083.44	2333.1	14146.4	0.00680999	0.0143701	2.11014	0.034846	0.523738	NS	NS
k__Bacteria.p__Firmicutes.c__Negativicutes.o__Selenomonadales	454	413	13	441	0.0249218	0.0362465	0.492092	0.944987	0.0188091	0.0408814	0.645705	0.996016	bisphosphonates	305	272	4	301	-0.0641973	0.0570891	0.261701	0.995557	-0.076291	0.0627112	0.224864	0.937583	bisphosphonates	1124	983	10	1114	-0.054583	0.0364996	0.135082	0.88528	-0.0534614	0.0521711	0.30572	0.998481	bisphosphonates	761.147	306.827	750.627	0.0234494	-0.0229296	-0.977834	0.328156	0.74413	NS	NS
k__Bacteria.p__Proteobacteria	454	434	13	441	0.0244464	0.020137	0.225418	0.944987	0.0173	0.0225832	0.444109	0.996016	bisphosphonates	305	275	4	301	-0.00553505	0.0162667	0.733903	0.995557	-0.0151629	0.017487	0.386711	0.937583	bisphosphonates	1124	1040	10	1114	-0.016639	0.0108881	0.126762	0.88528	-0.0148468	0.016837	0.378095	0.998481	bisphosphonates	2466.1	3779.21	8435.22	0.00825333	-0.00687881	-0.833459	0.404586	0.74413	NS	NS
k__Bacteria.p__Firmicutes.c__Negativicutes.o__Selenomonadales.f__Veillonellaceae.g__Veillonella	454	253	13	441	0.00169521	0.00622098	0.785385	0.960542	-0.000418547	0.00685131	0.951323	0.996016	bisphosphonates	305	150	4	301	0.00206477	0.00601434	0.731624	0.995557	-0.00107161	0.00635364	0.866202	0.951087	bisphosphonates	1124	553	10	1114	-0.0061501	0.00407254	0.131301	0.88528	-0.00853855	0.00596181	0.152385	0.998481	bisphosphonates	25839.4	27645.5	60293.3	0.00296463	-0.00237238	-0.800229	0.423578	0.74413	NS	NS
k__Bacteria.p__Firmicutes.c__Negativicutes.o__Selenomonadales.f__Veillonellaceae	454	376	13	441	0.00798092	0.0367829	0.82833	0.960542	0.00892521	0.0414935	0.8298	0.996016	bisphosphonates	305	244	4	301	-0.0347215	0.0577396	0.548068	0.995557	-0.0315971	0.0631099	0.617024	0.937583	bisphosphonates	1124	856	10	1114	-0.0549406	0.0383341	0.15208	0.914264	-0.0571689	0.0548227	0.297277	0.998481	bisphosphonates	739.107	299.953	680.502	0.0241152	-0.0243686	-1.01051	0.312253	0.74413	NS	NS
k__Bacteria.p__Bacteroidetes.c__Bacteroidia.o__Bacteroidales.f__Porphyromonadaceae.g__Barnesiella.s__Barnesiella_intestinihominis.t__GCF_000296465	454	242	13	441	-0.0162534	0.0171745	0.344484	0.944987	-0.00972981	0.0188266	0.605577	0.996016	bisphosphonates	305	212	4	301	-0.00322966	0.0195301	0.868768	0.995557	0.000813326	0.0218215	0.970297	0.972915	bisphosphonates	1124	888	10	1114	0.0173373	0.0123326	0.160059	0.914264	0.0123584	0.0175004	0.480232	0.998481	bisphosphonates	3390.23	2621.74	6574.96	0.00891333	0.00400585	0.449423	0.653127	0.886593	NS	NS
k__Bacteria.p__Actinobacteria.c__Actinobacteria.o__Coriobacteriales.f__Coriobacteriaceae.g__Eggerthella.s__Eggerthella_lenta.t__GCF_000024265	454	212	13	441	0.000386522	0.00493098	0.937557	0.992863	0.000495405	0.00558717	0.929392	0.996016	bisphosphonates	305	162	4	301	0.00183205	0.00692932	0.791666	0.995557	-0.00480332	0.00773659	0.535246	0.937583	bisphosphonates	1124	464	10	1114	0.00321457	0.00235582	0.172689	0.933598	0.00372736	0.00334712	0.26571	0.998481	bisphosphonates	41127.6	20826.6	180184	0.00203221	0.00261531	1.28693	0.198118	0.74413	NS	NS
k__Bacteria.p__Firmicutes.c__Clostridia.o__Clostridiales.f__Lachnospiraceae.g__Roseburia.s__Roseburia_intestinalis.t__Roseburia_intestinalis_unclassified	454	276	13	441	0.0381662	0.0206486	0.0652361	0.860693	0.0611512	0.0230005	0.00816827	0.532019	bisphosphonates	305	205	4	301	-0.00671174	0.0271222	0.804725	0.995557	-0.0219071	0.0290424	0.451352	0.937583	bisphosphonates	1124	829	10	1114	0.0115462	0.0150058	0.441794	0.982369	0.00220344	0.0213826	0.917944	0.998481	bisphosphonates	2345.4	1359.41	4440.99	0.0110798	0.0161639	1.45885	0.144606	0.715417	NS	NS
k__Bacteria.p__Firmicutes.c__Clostridia.o__Clostridiales.f__Lachnospiraceae.g__Roseburia	454	411	13	441	0.0520385	0.0229361	0.023767	0.860693	0.065735	0.0258327	0.0113196	0.532019	bisphosphonates	305	302	4	301	-0.0423513	0.034861	0.22538	0.995557	-0.0423597	0.0384159	0.271179	0.937583	bisphosphonates	1124	1120	10	1114	-0.00427821	0.0179469	0.811629	0.982369	-0.0166171	0.025583	0.51613	0.998481	bisphosphonates	1900.9	822.85	3104.72	0.0130985	0.00871387	0.665255	0.505887	0.819886	NS	NS
k__Bacteria.p__Actinobacteria.c__Actinobacteria.o__Actinomycetales.f__Actinomycetaceae	454	226	13	441	0.0071353	0.00278151	0.0106587	0.618206	0.00593552	0.00305226	0.052565	0.845627	bisphosphonates	305	157	4	301	0.000385887	0.00476847	0.935558	0.995557	-0.00302041	0.00535763	0.57342	0.937583	bisphosphonates	1124	613	10	1114	0.000914756	0.00329396	0.78129	0.982369	0.00224088	0.00462183	0.627884	0.998481	bisphosphonates	129252	43978.6	92164.2	0.00194113	0.00385663	1.9868	0.0469443	0.523738	NS	NS
k__Bacteria.p__Actinobacteria.c__Actinobacteria.o__Coriobacteriales.f__Coriobacteriaceae.g__Eggerthella.s__Eggerthella_unclassified	454	329	13	441	0.0212752	0.0130272	0.103165	0.860693	0.0207115	0.0142389	0.146587	0.845627	bisphosphonates	305	216	4	301	0.00164037	0.0180393	0.927608	0.995557	-0.0103485	0.020245	0.609674	0.937583	bisphosphonates	1124	663	10	1114	0.00632581	0.00764703	0.408291	0.982369	0.0012845	0.0104757	0.902433	0.998481	bisphosphonates	5892.51	3072.97	17100.7	0.00619386	0.00915289	1.47774	0.139478	0.715417	NS	NS
k__Bacteria.p__Firmicutes.c__Clostridia.o__Clostridiales.f__Lachnospiraceae.g__Blautia.s__Ruminococcus_torques	454	446	13	441	0.0436726	0.0231304	0.0596791	0.860693	0.0371042	0.0258984	0.152743	0.845627	bisphosphonates	305	305	4	301	0.0130063	0.0317421	0.68229	0.995557	0.0198596	0.0348389	0.569145	0.937583	bisphosphonates	1124	1124	10	1114	-0.00395839	0.0195094	0.839253	0.982369	0.0138147	0.0276792	0.617811	0.998481	bisphosphonates	1869.1	992.493	2627.31	0.0134976	0.0153286	1.13565	0.256103	0.74413	NS	NS
k__Bacteria.p__Bacteroidetes.c__Bacteroidia.o__Bacteroidales.f__Porphyromonadaceae.g__Parabacteroides.s__Parabacteroides_distasonis.t__Parabacteroides_distasonis_unclassified	454	257	13	441	-0.0131355	0.00910052	0.149646	0.88738	-0.0161072	0.0102386	0.116498	0.845627	bisphosphonates	305	195	4	301	-0.0036282	0.0117337	0.757382	0.995557	-0.00638634	0.0128056	0.618406	0.937583	bisphosphonates	1124	791	10	1114	-0.00513385	0.00645176	0.426363	0.982369	-0.010259	0.00876498	0.242084	0.998481	bisphosphonates	12074.4	7263.2	24023.9	0.00480228	-0.0071098	-1.4805	0.138739	0.715417	NS	NS
k__Bacteria.p__Actinobacteria.c__Actinobacteria.o__Actinomycetales	454	286	13	441	0.0065401	0.00429633	0.128706	0.88738	0.00651004	0.00440304	0.140105	0.845627	bisphosphonates	305	185	4	301	-0.000754034	0.00694671	0.913638	0.995557	-0.00440807	0.00753782	0.559197	0.937583	bisphosphonates	1124	769	10	1114	0.000153903	0.00430024	0.971457	0.982369	0.00306654	0.00586652	0.601278	0.998481	bisphosphonates	54175.6	20722.5	54077.2	0.0027845	0.00269053	0.966252	0.333918	0.74413	NS	NS
k__Bacteria.p__Firmicutes.c__Clostridia.o__Clostridiales.f__Lachnospiraceae	454	451	13	441	0.0535163	0.0456116	0.241313	0.944987	0.0883158	0.0508809	0.0833883	0.845627	bisphosphonates	305	305	4	301	0.0397775	0.0563396	0.480725	0.995557	0.0983188	0.061444	0.110773	0.937583	bisphosphonates	1124	1124	10	1114	0.00919741	0.0313056	0.76897	0.982369	0.0465969	0.044179	0.291786	0.998481	bisphosphonates	480.672	315.045	1020.37	0.0234656	0.0262324	1.11791	0.263607	0.74413	NS	NS
k__Bacteria.p__Firmicutes.c__Clostridia.o__Clostridiales.f__Lachnospiraceae.g__Lachnospiraceae_noname.s__Lachnospiraceae_bacterium_3_1_46FAA.t__GCF_000209405	454	247	13	441	0.00942449	0.0077619	0.225343	0.944987	0.0165735	0.00861875	0.0552201	0.845627	bisphosphonates	305	222	4	301	0.00655516	0.0123378	0.595611	0.995557	0.0122166	0.0137122	0.373803	0.937583	bisphosphonates	1124	841	10	1114	0.00249445	0.00878672	0.776549	0.982369	-0.000170108	0.0125176	0.98916	0.998481	bisphosphonates	16598.3	6569.4	12952.3	0.0052617	0.00641758	1.21968	0.222587	0.74413	NS	NS
k__Bacteria.p__Bacteroidetes.c__Bacteroidia.o__Bacteroidales.f__Bacteroidaceae.g__Bacteroides.s__Bacteroides_dorei.t__Bacteroides_dorei_unclassified	454	257	13	441	0.00964147	0.0182768	0.598106	0.944987	0.0307815	0.020178	0.127963	0.845627	bisphosphonates	305	187	4	301	0.0151969	0.0222966	0.496047	0.995557	0.0174711	0.0245833	0.47792	0.937583	bisphosphonates	1124	808	10	1114	-0.000303797	0.0137439	0.982369	0.982369	-0.013007	0.0194333	0.503441	0.998481	bisphosphonates	2993.64	2011.51	5293.92	0.00985374	0.00561444	0.569778	0.568828	0.864107	NS	NS
k__Bacteria.p__Firmicutes.c__Clostridia.o__Clostridiales.f__Lachnospiraceae.g__Coprococcus.s__Coprococcus_comes.t__GCF_000155875	454	300	13	441	0.01355	0.0227221	0.551261	0.944987	0.040742	0.0248945	0.102512	0.845627	bisphosphonates	305	264	4	301	0.0436256	0.034471	0.206654	0.995557	0.0257721	0.0376281	0.493997	0.937583	bisphosphonates	1124	1047	10	1114	-0.0114586	0.0193444	0.553739	0.982369	0.0266064	0.0272345	0.328819	0.998481	bisphosphonates	1936.88	841.575	2672.33	0.0135447	0.0059327	0.438008	0.661381	0.886593	NS	NS
k__Bacteria.p__Bacteroidetes.c__Bacteroidia.o__Bacteroidales.f__Porphyromonadaceae.g__Parabacteroides.s__Parabacteroides_merdae.t__Parabacteroides_merdae_unclassified	454	223	13	441	-0.0136086	0.0143702	0.344167	0.944987	-0.0210915	0.0157477	0.181237	0.946457	bisphosphonates	305	177	4	301	-0.0089959	0.0198437	0.650638	0.995557	-0.0137136	0.0217627	0.529153	0.937583	bisphosphonates	1124	779	10	1114	-0.0100751	0.0120606	0.403689	0.982369	-0.00654245	0.0172084	0.70388	0.998481	bisphosphonates	4842.57	2539.54	6874.8	0.00837505	-0.011083	-1.32334	0.185722	0.74413	NS	NS
k__Bacteria.p__Bacteroidetes.c__Bacteroidia.o__Bacteroidales.f__Rikenellaceae.g__Alistipes	454	362	13	441	-0.0525108	0.0248211	0.034948	0.860693	-0.0345505	0.0278778	0.21595	0.963791	bisphosphonates	305	269	4	301	-0.0440927	0.036076	0.222599	0.995557	-0.0225983	0.0386658	0.559419	0.937583	bisphosphonates	1124	1073	10	1114	0.00686718	0.0201942	0.733878	0.982369	0.00191292	0.0285549	0.946601	0.998481	bisphosphonates	1623.15	768.357	2452.14	0.0143686	-0.0211147	-1.46951	0.141696	0.715417	NS	NS
k__Bacteria.p__Firmicutes.c__Clostridia.o__Clostridiales.f__Lachnospiraceae.g__Coprococcus.s__Coprococcus_catus.t__GCF_000210555	454	264	13	441	-0.0197411	0.0124148	0.112528	0.860693	-0.0159846	0.013886	0.25037	0.996016	bisphosphonates	305	259	4	301	-0.00909223	0.0204677	0.657204	0.995557	0.0166766	0.0221653	0.452496	0.937583	bisphosphonates	1124	1020	10	1114	-0.00791431	0.0117141	0.499419	0.982369	0.000998039	0.0165579	0.951947	0.998481	bisphosphonates	6488.15	2387.05	7287.6	0.00786578	-0.0128358	-1.63186	0.102709	0.715417	NS	NS
k__Bacteria.p__Bacteroidetes.c__Bacteroidia.o__Bacteroidales.f__Bacteroidaceae.g__Bacteroides.s__Bacteroides_vulgatus.t__Bacteroides_vulgatus_unclassified	454	340	13	441	-0.0401362	0.0266306	0.132507	0.88738	-0.0300135	0.0293924	0.307825	0.996016	bisphosphonates	305	244	4	301	-0.0328558	0.02505	0.190672	0.995557	-0.042625	0.0277574	0.125841	0.937583	bisphosphonates	1124	939	10	1114	-0.0120161	0.0144625	0.40624	0.982369	-0.0412155	0.0206482	0.0461781	0.998481	bisphosphonates	1410.06	1593.62	4780.93	0.011334	-0.0213758	-1.88599	0.0592956	0.557379	NS	NS
k__Bacteria.p__Actinobacteria.c__Actinobacteria.o__Coriobacteriales.f__Coriobacteriaceae.g__Collinsella	454	342	13	441	-0.0427794	0.0310776	0.169359	0.920889	-0.00932741	0.0342427	0.785463	0.996016	bisphosphonates	305	278	4	301	0.0435242	0.0521635	0.404737	0.995557	0.0755549	0.0579174	0.193193	0.937583	bisphosphonates	1124	1052	10	1114	-0.0316164	0.0275909	0.252083	0.982369	-0.0166735	0.0390568	0.669535	0.998481	bisphosphonates	1035.39	367.508	1313.61	0.0191864	-0.0257056	-1.33978	0.180316	0.74413	NS	NS
k__Bacteria.p__Firmicutes.c__Clostridia.o__Clostridiales.f__Lachnospiraceae.g__Anaerostipes	454	392	13	441	0.00657134	0.00910889	0.471043	0.944987	0.0017213	0.0100193	0.863685	0.996016	bisphosphonates	305	293	4	301	0.019116	0.0145613	0.190297	0.995557	0.0147373	0.016387	0.369328	0.937583	bisphosphonates	1124	1074	10	1114	0.0127068	0.0101893	0.212635	0.982369	0.00774697	0.0140084	0.580365	0.998481	bisphosphonates	12052.3	4716.3	9631.93	0.00615452	0.0110508	1.79556	0.0725642	0.620094	NS	NS
k__Bacteria.p__Firmicutes	454	454	13	441	0.0551859	0.0536574	0.304289	0.944987	0.0185906	0.0589347	0.75259	0.996016	bisphosphonates	305	305	4	301	0.0711731	0.094464	0.451779	0.995557	0.0671717	0.101567	0.508961	0.937583	bisphosphonates	1124	1124	10	1114	0.0464193	0.0539017	0.389322	0.982369	0.0550809	0.0760725	0.469188	0.998481	bisphosphonates	347.329	112.064	344.188	0.0352765	0.0536605	1.52114	0.128224	0.715417	NS	NS
k__Bacteria.p__Firmicutes.c__Clostridia.o__Clostridiales.f__Lachnospiraceae.g__Blautia.s__Ruminococcus_torques.t__Ruminococcus_torques_unclassified	454	418	13	441	0.0265895	0.0229441	0.247145	0.944987	0.0215384	0.0256755	0.402056	0.996016	bisphosphonates	305	233	4	301	0.0111444	0.0371257	0.764253	0.995557	0.0206691	0.0399472	0.605309	0.937583	bisphosphonates	1124	865	10	1114	0.0258593	0.0226317	0.253446	0.982369	0.020194	0.0323799	0.532985	0.998481	bisphosphonates	1899.59	725.523	1952.39	0.0147804	0.02383	1.61227	0.106902	0.715417	NS	NS
k__Bacteria.p__Actinobacteria.c__Actinobacteria.o__Coriobacteriales.f__Coriobacteriaceae.g__Adlercreutzia.s__Adlercreutzia_equolifaciens.t__GCF_000478885	454	210	13	441	0.00278057	0.00623402	0.655796	0.944987	0.00355643	0.00694013	0.608628	0.996016	bisphosphonates	305	218	4	301	0.000135694	0.0117009	0.990755	0.995557	0.0148062	0.0136356	0.278556	0.937583	bisphosphonates	1124	889	10	1114	0.00735464	0.00828425	0.374848	0.982369	0.0104773	0.0117466	0.372623	0.998481	bisphosphonates	25731.4	7304.07	14571.1	0.00458317	0.00377478	0.823618	0.410157	0.74413	NS	NS
k__Bacteria.p__Bacteroidetes.c__Bacteroidia.o__Bacteroidales.f__Bacteroidaceae.g__Bacteroides.s__Bacteroides_thetaiotaomicron.t__Bacteroides_thetaiotaomicron_unclassified	454	246	13	441	-0.00836226	0.0116375	0.472802	0.944987	-0.00874739	0.0131213	0.505389	0.996016	bisphosphonates	305	206	4	301	-0.0115564	0.012431	0.353314	0.995557	-0.00962902	0.0133602	0.471725	0.937583	bisphosphonates	1124	766	10	1114	-0.00493587	0.00703685	0.483182	0.982369	-0.00817363	0.0100655	0.416949	0.998481	bisphosphonates	7383.83	6471.29	20195	0.00541927	-0.00693714	-1.28009	0.200515	0.74413	NS	NS
k__Bacteria.p__Firmicutes.c__Clostridia.o__Clostridiales.f__Clostridiaceae	454	407	13	441	0.0102454	0.0244037	0.674824	0.944987	0.0110046	0.027423	0.688428	0.996016	bisphosphonates	305	278	4	301	0.0278149	0.0237317	0.242154	0.995557	0.0484893	0.0268273	0.0718869	0.937583	bisphosphonates	1124	1006	10	1114	-0.00127422	0.0176888	0.942587	0.982369	0.00134131	0.0249274	0.957098	0.998481	bisphosphonates	1679.14	1775.58	3195.98	0.0122621	0.00940031	0.766613	0.443312	0.74413	NS	NS
k__Bacteria.p__Firmicutes.c__Clostridia.o__Clostridiales.f__Clostridiaceae.g__Clostridium	454	405	13	441	0.0114435	0.0244322	0.639754	0.944987	0.0106599	0.0274902	0.698399	0.996016	bisphosphonates	305	277	4	301	0.0280173	0.0236991	0.238108	0.995557	0.0486404	0.0267933	0.0706563	0.937583	bisphosphonates	1124	1004	10	1114	-0.000853246	0.0176865	0.961531	0.982369	0.00151624	0.0249225	0.9515	0.998481	bisphosphonates	1675.22	1780.47	3196.82	0.0122605	0.0099702	0.813199	0.416104	0.74413	NS	NS
k__Bacteria.p__Firmicutes.c__Clostridia.o__Clostridiales.f__Lachnospiraceae.g__Lachnospiraceae_noname.s__Lachnospiraceae_bacterium_5_1_63FAA.t__GCF_000185525	454	368	13	441	-0.00592578	0.00972462	0.542609	0.944987	-0.0100626	0.0108996	0.356473	0.996016	bisphosphonates	305	290	4	301	0.00223018	0.0141078	0.874502	0.995557	0.0093272	0.0156398	0.551446	0.937583	bisphosphonates	1124	1084	10	1114	-0.00756013	0.00865711	0.3827	0.982369	-0.00749065	0.011906	0.529389	0.998481	bisphosphonates	10574.4	5024.35	13343	0.00587811	-0.00526337	-0.895419	0.370563	0.74413	NS	NS
k__Bacteria.p__Firmicutes.c__Clostridia.o__Clostridiales.f__Lachnospiraceae.g__Roseburia.s__Roseburia_hominis.t__GCF_000225345	454	280	13	441	-0.00561194	0.010086	0.578217	0.944987	-0.00367048	0.0114077	0.74781	0.996016	bisphosphonates	305	247	4	301	-0.0167212	0.0165239	0.312407	0.995557	-0.0262618	0.0186902	0.161195	0.937583	bisphosphonates	1124	989	10	1114	-0.00134052	0.0124345	0.914169	0.982369	0.0055876	0.0171546	0.7447	0.998481	bisphosphonates	9830.29	3662.5	6467.57	0.00707809	-0.00626633	-0.885314	0.375987	0.74413	NS	NS
k__Bacteria.p__Firmicutes.c__Clostridia.o__Clostridiales.f__Ruminococcaceae.g__Subdoligranulum	454	426	13	441	-0.0218311	0.0334473	0.514292	0.944987	-0.0216676	0.0365481	0.553619	0.996016	bisphosphonates	305	305	4	301	-0.040218	0.0541177	0.457974	0.995557	-0.0892682	0.0597728	0.136516	0.937583	bisphosphonates	1124	1122	10	1114	-0.0179664	0.0308905	0.560943	0.982369	0.0107478	0.0449634	0.811124	0.998481	bisphosphonates	893.877	341.445	1047.97	0.0209276	-0.0228069	-1.0898	0.275801	0.74413	NS	NS
k__Bacteria.p__Firmicutes.c__Clostridia.o__Clostridiales.f__Ruminococcaceae.g__Subdoligranulum.s__Subdoligranulum_unclassified	454	426	13	441	-0.0210261	0.0332734	0.527769	0.944987	-0.0212771	0.0364318	0.559535	0.996016	bisphosphonates	305	305	4	301	-0.0445011	0.0541073	0.411475	0.995557	-0.0918224	0.0597594	0.125609	0.937583	bisphosphonates	1124	1122	10	1114	-0.0189382	0.0308636	0.539597	0.982369	0.00959084	0.0449115	0.830939	0.998481	bisphosphonates	903.248	341.577	1049.8	0.0208758	-0.0235654	-1.12883	0.258968	0.74413	NS	NS
k__Bacteria.p__Firmicutes.c__Erysipelotrichia.o__Erysipelotrichales.f__Erysipelotrichaceae.g__Erysipelotrichaceae_noname	454	383	13	441	0.0163298	0.018877	0.387487	0.944987	0.00492718	0.0208546	0.813353	0.996016	bisphosphonates	305	268	4	301	0.0778494	0.042339	0.0669552	0.995557	0.0618382	0.0465894	0.185559	0.937583	bisphosphonates	1124	931	10	1114	0.00287735	0.0270626	0.915346	0.982369	0.0592564	0.0384276	0.123362	0.998481	bisphosphonates	2806.29	557.852	1365.41	0.0145409	0.0197024	1.35497	0.175428	0.74413	NS	NS
k__Bacteria.p__Firmicutes.c__Clostridia.o__Clostridiales.f__Oscillospiraceae.g__Oscillibacter.s__Oscillibacter_unclassified	454	357	13	441	-0.0058068	0.0104956	0.580369	0.944987	-0.00669488	0.0116871	0.567075	0.996016	bisphosphonates	305	264	4	301	-0.0014062	0.0131226	0.914735	0.995557	-0.0103379	0.0145873	0.479139	0.937583	bisphosphonates	1124	1050	10	1114	0.00095089	0.00737742	0.897467	0.982369	-0.00944509	0.0104008	0.364027	0.998481	bisphosphonates	9077.86	5807.14	18373.5	0.00548339	-0.00130518	-0.238024	0.811863	0.975473	NS	NS
k__Bacteria.p__Actinobacteria.c__Actinobacteria.o__Coriobacteriales.f__Coriobacteriaceae	454	436	13	441	-0.0223283	0.0257023	0.385472	0.944987	0.00468085	0.0284682	0.869481	0.996016	bisphosphonates	305	305	4	301	0.0281596	0.0411515	0.494329	0.995557	0.0444641	0.0444857	0.318471	0.937583	bisphosphonates	1124	1123	10	1114	0.0144149	0.023482	0.539425	0.982369	0.015065	0.0334193	0.652233	0.998481	bisphosphonates	1513.75	590.511	1813.56	0.0159764	0.00228986	0.143328	0.886031	0.984478	NS	NS
k__Bacteria.p__Firmicutes.c__Clostridia.o__Clostridiales.f__Oscillospiraceae.g__Oscillibacter	454	369	13	441	-0.00900722	0.0106225	0.396935	0.944987	-0.0074599	0.0117572	0.526125	0.996016	bisphosphonates	305	268	4	301	-0.000545533	0.013198	0.967057	0.995557	-0.00892256	0.0146988	0.54436	0.937583	bisphosphonates	1124	1064	10	1114	0.00527269	0.00763295	0.489848	0.982369	-0.00752885	0.0108046	0.486067	0.998481	bisphosphonates	8862.38	5740.99	17163.9	0.00561061	0.000237434	0.0423188	0.966245	0.991689	NS	NS
k__Bacteria.p__Firmicutes.c__Clostridia.o__Clostridiales.f__Eubacteriaceae.g__Eubacterium.s__Eubacterium_rectale.t__Eubacterium_rectale_unclassified	454	343	13	441	-0.0357316	0.0561866	0.525143	0.944987	-0.00031301	0.0626419	0.996016	0.996016	bisphosphonates	305	285	4	301	0.0604365	0.0901589	0.503166	0.995557	0.113777	0.0987787	0.250433	0.937583	bisphosphonates	1124	1093	10	1114	0.0281739	0.0515062	0.584488	0.982369	0.0202484	0.0733811	0.782651	0.998481	bisphosphonates	316.763	123.022	376.947	0.0349913	0.00824826	0.235723	0.813648	0.975473	NS	NS
k__Bacteria.p__Firmicutes.c__Erysipelotrichia.o__Erysipelotrichales.f__Erysipelotrichaceae	454	419	13	441	0.0169219	0.0227041	0.456481	0.944987	0.000274313	0.0255889	0.991452	0.996016	bisphosphonates	305	291	4	301	0.0696917	0.046974	0.13897	0.995557	0.0392246	0.0507859	0.4406	0.937583	bisphosphonates	1124	1069	10	1114	-0.0101217	0.0288483	0.72576	0.982369	0.0229033	0.0410125	0.576656	0.998481	bisphosphonates	1939.95	453.194	1201.6	0.0166789	0.0145349	0.871457	0.383504	0.74413	NS	NS
k__Bacteria.p__Firmicutes.c__Clostridia.o__Clostridiales.f__Eubacteriaceae	454	418	13	441	-0.033017	0.0527254	0.531505	0.944987	-0.00092853	0.0586299	0.987372	0.996016	bisphosphonates	305	304	4	301	0.0401707	0.075516	0.595159	0.995557	0.0711393	0.0832979	0.393863	0.937583	bisphosphonates	1124	1121	10	1114	0.0103005	0.0444245	0.816686	0.982369	-0.000120544	0.0633074	0.998481	0.998481	bisphosphonates	359.717	175.356	506.705	0.0309822	0.000371187	0.0119807	0.990441	0.991689	NS	NS
k__Bacteria.p__Firmicutes.c__Clostridia.o__Clostridiales.f__Eubacteriaceae.g__Eubacterium	454	418	13	441	-0.0329793	0.0527263	0.531981	0.944987	-0.000925609	0.0586333	0.987413	0.996016	bisphosphonates	305	304	4	301	0.0401721	0.0755163	0.595147	0.995557	0.0711459	0.0832987	0.393824	0.937583	bisphosphonates	1124	1121	10	1114	0.0103075	0.0444251	0.816564	0.982369	-0.00013057	0.0633076	0.998355	0.998481	bisphosphonates	359.704	175.355	506.691	0.0309826	0.000388108	0.0125266	0.990005	0.991689	NS	NS
k__Bacteria.p__Firmicutes.c__Clostridia.o__Clostridiales.f__Ruminococcaceae	454	436	13	441	-0.0213477	0.0556943	0.701683	0.944987	-0.00329409	0.0614597	0.957283	0.996016	bisphosphonates	305	305	4	301	0.00512178	0.0735598	0.944537	0.995557	-0.0677193	0.0807774	0.402596	0.937583	bisphosphonates	1124	1124	10	1114	0.0238191	0.0389125	0.540584	0.982369	0.00789879	0.0547379	0.885289	0.998481	bisphosphonates	322.388	184.807	660.422	0.0292651	0.00838884	0.28665	0.77438	0.975473	NS	NS
k__Bacteria.p__Firmicutes.c__Clostridia.o__Clostridiales.f__Peptostreptococcaceae	454	395	13	441	0.0108614	0.0143518	0.449585	0.944987	0.00699369	0.015824	0.658758	0.996016	bisphosphonates	305	270	4	301	-0.00382155	0.0159126	0.810375	0.995557	-0.0121596	0.016591	0.46428	0.937583	bisphosphonates	1124	1045	10	1114	-0.0110661	0.0177056	0.532094	0.982369	-0.00720421	0.0247726	0.77125	0.998481	bisphosphonates	4854.99	3949.3	3189.93	0.00913091	0.000195041	0.0213605	0.982958	0.991689	NS	NS
k__Bacteria.p__Actinobacteria.c__Actinobacteria.o__Bifidobacteriales.f__Bifidobacteriaceae	454	423	13	441	-0.0442611	0.0639529	0.489248	0.944987	-0.0277125	0.0719003	0.700126	0.996016	bisphosphonates	305	294	4	301	-0.103802	0.108654	0.340177	0.995557	-0.104839	0.119467	0.38098	0.937583	bisphosphonates	1124	1094	10	1114	-0.00612926	0.0622012	0.921522	0.982369	0.0622703	0.0869246	0.473917	0.998481	bisphosphonates	244.5	84.7047	258.465	0.0412509	-0.0360723	-0.874461	0.381867	0.74413	NS	NS
k__Bacteria.p__Actinobacteria.c__Actinobacteria.o__Bifidobacteriales.f__Bifidobacteriaceae.g__Bifidobacterium	454	413	13	441	-0.0438434	0.0644531	0.496713	0.944987	-0.0275998	0.0723657	0.703115	0.996016	bisphosphonates	305	293	4	301	-0.103188	0.108951	0.344354	0.995557	-0.104731	0.119771	0.382682	0.937583	bisphosphonates	1124	1088	10	1114	-0.00634939	0.0622678	0.9188	0.982369	0.0629456	0.0870017	0.469531	0.998481	bisphosphonates	240.72	84.2437	257.913	0.0414201	-0.0358301	-0.865039	0.387017	0.74413	NS	NS
k__Bacteria.p__Actinobacteria.c__Actinobacteria.o__Coriobacteriales.f__Coriobacteriaceae.g__Collinsella.s__Collinsella_aerofaciens.t__GCF_000169035	454	304	13	441	-0.0285867	0.0310464	0.357675	0.944987	-0.00239416	0.0340794	0.944028	0.996016	bisphosphonates	305	265	4	301	0.0480884	0.0545703	0.378912	0.995557	0.0821927	0.0604056	0.174779	0.937583	bisphosphonates	1124	1013	10	1114	-0.0274617	0.0285284	0.335953	0.982369	-0.0171784	0.0403561	0.670433	0.998481	bisphosphonates	1037.48	335.805	1228.7	0.0196042	-0.0181599	-0.926331	0.354274	0.74413	NS	NS
k__Bacteria.p__Firmicutes.c__Clostridia.o__Clostridiales.f__Lachnospiraceae.g__Lachnospiraceae_noname	454	443	13	441	-0.0203503	0.0277601	0.463915	0.944987	-0.0156699	0.0309693	0.61316	0.996016	bisphosphonates	305	305	4	301	0.00955174	0.0234965	0.684659	0.995557	0.025038	0.0261593	0.33939	0.937583	bisphosphonates	1124	1121	10	1114	-0.00162129	0.0138833	0.907055	0.982369	-0.00448907	0.0195954	0.818844	0.998481	bisphosphonates	1297.65	1811.31	5188.2	0.0109783	-0.00211132	-0.192318	0.847493	0.983511	NS	NS
k__Bacteria.p__Firmicutes.c__Clostridia.o__Clostridiales.f__Peptostreptococcaceae.g__Peptostreptococcaceae_noname	454	388	13	441	0.00932529	0.0136731	0.495592	0.944987	0.0101742	0.0150007	0.498014	0.996016	bisphosphonates	305	266	4	301	-0.00367704	0.0160246	0.81867	0.995557	-0.0123485	0.0167029	0.460391	0.937583	bisphosphonates	1124	1040	10	1114	-0.0108108	0.0177276	0.542099	0.982369	-0.00416232	0.0247986	0.866737	0.998481	bisphosphonates	5348.94	3894.24	3182	0.00897116	9.34515e-05	0.0104169	0.991689	0.991689	NS	NS
k__Bacteria.p__Actinobacteria.c__Actinobacteria	454	452	13	441	-0.0492866	0.0585109	0.400052	0.944987	-0.0225703	0.0657765	0.731677	0.996016	bisphosphonates	305	305	4	301	-0.0644035	0.10149	0.526188	0.995557	-0.0646893	0.111842	0.563486	0.937583	bisphosphonates	1124	1124	10	1114	0.0209735	0.0583255	0.719219	0.982369	0.07318	0.0820239	0.372497	0.998481	bisphosphonates	292.096	97.0861	293.956	0.03826	-0.0212019	-0.554153	0.579474	0.864107	NS	NS
k__Bacteria.p__Proteobacteria.c__Deltaproteobacteria.o__Desulfovibrionales.f__Desulfovibrionaceae	454	196	13	441	-0.00368775	0.00586186	0.529608	0.944987	-0.00118884	0.00657649	0.856641	0.996016	bisphosphonates	305	197	4	301	0.00327149	0.0110505	0.767399	0.995557	-0.01058	0.0117927	0.370449	0.937583	bisphosphonates	1124	711	10	1114	-0.00395391	0.0055999	0.480293	0.982369	0.00675956	0.00801445	0.399182	0.998481	bisphosphonates	29102.4	8189.13	31888.9	0.00380197	-0.00298665	-0.785554	0.432129	0.74413	NS	NS
k__Bacteria.p__Firmicutes.c__Clostridia.o__Clostridiales.f__Eubacteriaceae.g__Eubacterium.s__Eubacterium_ventriosum.t__GCF_000153885	454	188	13	441	-0.00365518	0.0107591	0.734223	0.946331	-0.000492633	0.0120588	0.967434	0.996016	bisphosphonates	305	200	4	301	0.0291442	0.0183994	0.114264	0.995557	0.0246443	0.0203628	0.227265	0.937583	bisphosphonates	1124	844	10	1114	-0.0101884	0.0117786	0.387228	0.982369	-0.000643875	0.016754	0.969351	0.998481	bisphosphonates	8638.76	2953.88	7207.96	0.00729313	-0.00100665	-0.138027	0.890219	0.984478	NS	NS
k__Bacteria.p__Firmicutes.c__Clostridia.o__Clostridiales	454	453	13	441	0.0173178	0.0602005	0.773737	0.960542	0.0528146	0.0665105	0.427625	0.996016	bisphosphonates	305	305	4	301	0.0598335	0.0882198	0.49815	0.995557	0.0785694	0.0969626	0.418494	0.937583	bisphosphonates	1124	1124	10	1114	0.0353908	0.0518485	0.495013	0.982369	0.0420149	0.0730723	0.565428	0.998481	bisphosphonates	275.93	128.49	371.987	0.0358885	0.0330129	0.919873	0.357639	0.74413	NS	NS
k__Bacteria.p__Firmicutes.c__Clostridia.o__Clostridiales.f__Ruminococcaceae.g__Faecalibacterium.s__Faecalibacterium_prausnitzii	454	357	13	441	-0.0113143	0.0369772	0.759766	0.960542	-0.00874998	0.0413819	0.832649	0.996016	bisphosphonates	305	293	4	301	-0.0208526	0.0480808	0.66482	0.995557	-0.0392077	0.0534515	0.463893	0.937583	bisphosphonates	1124	1116	10	1114	-0.0268771	0.02634	0.307763	0.982369	-0.0167871	0.0374208	0.653808	0.998481	bisphosphonates	731.36	432.57	1441.35	0.0195917	-0.021508	-1.09781	0.272287	0.74413	NS	NS
k__Bacteria.p__Firmicutes.c__Clostridia.o__Clostridiales.f__Lachnospiraceae.g__Blautia.s__Ruminococcus_obeum	454	423	13	441	-0.00513475	0.0205662	0.802961	0.960542	0.00175696	0.022707	0.938364	0.996016	bisphosphonates	305	305	4	301	0.0141177	0.0293548	0.630921	0.995557	0.0206127	0.0327826	0.53005	0.937583	bisphosphonates	1124	1121	10	1114	-0.00828515	0.0170301	0.626708	0.982369	0.00601719	0.0237281	0.799862	0.998481	bisphosphonates	2364.24	1160.49	3447.98	0.0119756	-0.00348838	-0.291289	0.77083	0.975473	NS	NS
k__Bacteria.p__Firmicutes.c__Clostridia.o__Clostridiales.f__Lachnospiraceae.g__Anaerostipes.s__Anaerostipes_hadrus.t__GCF_000332875	454	345	13	441	-0.00188549	0.00882301	0.83088	0.960542	-0.00388925	0.00963341	0.686634	0.996016	bisphosphonates	305	282	4	301	0.0197874	0.014569	0.175467	0.995557	0.0139927	0.0162733	0.390679	0.937583	bisphosphonates	1124	1061	10	1114	0.00841194	0.00968776	0.385416	0.982369	0.00472549	0.0137063	0.730338	0.998481	bisphosphonates	12846	4711.32	10655	0.00595362	0.00562283	0.944439	0.344945	0.74413	NS	NS
k__Bacteria.p__Firmicutes.c__Negativicutes.o__Selenomonadales.f__Veillonellaceae.g__Veillonella.s__Veillonella_unclassified	454	223	13	441	0.000610801	0.00344884	0.859517	0.97749	-0.000281605	0.00380685	0.941073	0.996016	bisphosphonates	305	144	4	301	-0.000877896	0.0047878	0.854643	0.995557	-0.00415383	0.00499383	0.406298	0.937583	bisphosphonates	1124	539	10	1114	-0.000172406	0.00285371	0.951837	0.982369	-0.0089517	0.00415672	0.0315036	0.998481	bisphosphonates	84072.6	43624.2	122795	0.00199804	-3.24017e-05	-0.0162168	0.987061	0.991689	NS	NS
k__Bacteria.p__Firmicutes.c__Clostridia.o__Clostridiales.f__Clostridiaceae.g__Clostridium.s__Clostridium_leptum.t__GCF_000154345	454	255	13	441	-0.000281119	0.00567553	0.960519	0.992863	0.00103189	0.006122	0.866236	0.996016	bisphosphonates	305	252	4	301	0.0119155	0.00926354	0.199398	0.995557	0.0202212	0.010157	0.0475881	0.937583	bisphosphonates	1124	918	10	1114	0.00445468	0.00537031	0.407002	0.982369	0.00282731	0.00758099	0.709262	0.998481	bisphosphonates	31044.6	11653.2	34673.7	0.00359509	0.00367818	1.02311	0.306254	0.74413	NS	NS
k__Bacteria.p__Firmicutes.c__Erysipelotrichia.o__Erysipelotrichales.f__Erysipelotrichaceae.g__Erysipelotrichaceae_noname.s__Eubacterium_biforme.t__GCF_000156655	454	92	13	441	0.000265309	0.0173751	0.987824	0.992863	-0.0038792	0.0192433	0.840345	0.996016	bisphosphonates	305	117	4	301	0.099278	0.042131	0.0190995	0.995557	0.0724736	0.0461309	0.11737	0.937583	bisphosphonates	1124	511	10	1114	0.0101045	0.0272845	0.711201	0.982369	0.0603996	0.0390461	0.122188	0.998481	bisphosphonates	3312.42	563.374	1343.28	0.0138421	0.0134857	0.974247	0.329934	0.74413	NS	NS
k__Bacteria.p__Firmicutes.c__Bacilli.o__Lactobacillales.f__Lactobacillaceae.g__Lactobacillus	454	270	13	441	0.000582393	0.0141132	0.967105	0.992863	-0.00136835	0.0150004	0.927369	0.996016	bisphosphonates	305	158	4	301	0.0244648	0.0132054	0.0650018	0.995557	0.0249868	0.0141915	0.079555	0.937583	bisphosphonates	1124	630	10	1114	-0.0086461	0.012055	0.473391	0.982369	0.00386493	0.0165699	0.815613	0.998481	bisphosphonates	5020.52	5734.53	6881.28	0.00753002	0.00474712	0.630426	0.528416	0.841882	NS	NS
k__Bacteria.p__Firmicutes.c__Bacilli.o__Lactobacillales.f__Lactobacillaceae	454	274	13	441	-0.000235304	0.0144927	0.987054	0.992863	-0.00152986	0.0154932	0.921397	0.996016	bisphosphonates	305	159	4	301	0.0238365	0.0139574	0.0887882	0.995557	0.0239722	0.0151376	0.114576	0.937583	bisphosphonates	1124	637	10	1114	-0.00845116	0.0120056	0.481626	0.982369	0.00363367	0.0165126	0.825872	0.998481	bisphosphonates	4761.05	5133.26	6937.92	0.00770778	0.00371937	0.482547	0.629417	0.885072	NS	NS
k__Bacteria.p__Firmicutes.c__Clostridia.o__Clostridiales.f__Eubacteriaceae.g__Eubacterium.s__Eubacterium_hallii.t__GCF_000173975	454	364	13	441	0.00112354	0.0222601	0.959768	0.992863	0.0200091	0.0247854	0.419982	0.996016	bisphosphonates	305	296	4	301	0.0380266	0.0332541	0.253743	0.995557	0.0192267	0.0362719	0.596508	0.937583	bisphosphonates	1124	1105	10	1114	-0.00953595	0.0197986	0.630151	0.982369	-0.00297229	0.0279828	0.915429	0.998481	bisphosphonates	2018.12	904.293	2551.12	0.0135166	0.00225215	0.166622	0.867668	0.984478	NS	NS
k__Bacteria.p__Actinobacteria.c__Actinobacteria.o__Actinomycetales.f__Actinomycetaceae.g__Actinomyces	454	222	13	441	0.00726769	0.00276333	0.00885166	0.618206	0.00641459	0.00303634	0.0352896	0.829307	bisphosphonates	305	156	4	301	0.000904292	0.00471729	0.848115	0.995557	-0.00251798	0.0052747	0.633513	0.944764	bisphosphonates	1124	604	10	1114	0.00024792	0.0032817	0.939794	0.982369	0.00150551	0.00459658	0.743332	0.998481	bisphosphonates	130959	44938.2	92854.1	0.00192897	0.00377831	1.95872	0.0501452	0.523738	NS	NS
k__Bacteria.p__Firmicutes.c__Clostridia.o__Clostridiales.f__Lachnospiraceae.g__Blautia	454	449	13	441	0.0594952	0.0409631	0.147109	0.88738	0.0691522	0.0458514	0.132309	0.845627	bisphosphonates	305	305	4	301	0.00651091	0.0383343	0.86525	0.995557	0.0142088	0.0422648	0.737007	0.951087	bisphosphonates	1124	1124	10	1114	0.000517715	0.0220813	0.981299	0.982369	0.0166452	0.0311015	0.592631	0.998481	bisphosphonates	595.955	680.496	2050.93	0.017336	0.0123067	0.709891	0.477772	0.787905	NS	NS
k__Bacteria.p__Bacteroidetes.c__Bacteroidia.o__Bacteroidales.f__Bacteroidaceae.g__Bacteroides.s__Bacteroides_ovatus.t__Bacteroides_ovatus_unclassified	454	301	13	441	0.0194733	0.0139923	0.164748	0.920889	0.0227239	0.0158671	0.152933	0.845627	bisphosphonates	305	213	4	301	-0.00807109	0.0157325	0.608329	0.995557	-0.00255806	0.017663	0.884962	0.951087	bisphosphonates	1124	864	10	1114	0.00474873	0.00867385	0.584163	0.982369	0.00843196	0.0127416	0.508267	0.998481	bisphosphonates	5107.66	4040.2	13291.6	0.00667566	0.00579215	0.867651	0.385585	0.74413	NS	NS
k__Bacteria.p__Firmicutes.c__Clostridia.o__Clostridiales.f__Lachnospiraceae.g__Dorea.s__Dorea_longicatena.t__GCF_000154065	454	325	13	441	0.020049	0.0262389	0.445224	0.944987	0.0505798	0.0290613	0.0825582	0.845627	bisphosphonates	305	285	4	301	0.0104521	0.0393627	0.790782	0.995557	0.0169514	0.0433573	0.696135	0.951087	bisphosphonates	1124	1074	10	1114	-0.0231309	0.0236852	0.32898	0.982369	0.0219519	0.033254	0.509314	0.998481	bisphosphonates	1452.48	645.402	1782.56	0.0160531	-0.00138276	-0.0861367	0.931358	0.991689	NS	NS
k__Bacteria.p__Bacteroidetes.c__Bacteroidia.o__Bacteroidales.f__Porphyromonadaceae	454	386	13	441	-0.0340195	0.0237647	0.152997	0.88738	-0.0311175	0.0256377	0.225568	0.963791	bisphosphonates	305	274	4	301	-0.0100488	0.0277498	0.717522	0.995557	-0.0114173	0.030281	0.706447	0.951087	bisphosphonates	1124	1071	10	1114	0.0117986	0.0173527	0.496688	0.982369	0.00454078	0.02456	0.853354	0.998481	bisphosphonates	1770.66	1298.62	3320.99	0.0125095	-0.00533673	-0.426613	0.669661	0.886593	NS	NS
k__Bacteria.p__Firmicutes.c__Clostridia.o__Clostridiales.f__Lachnospiraceae.g__Dorea	454	418	13	441	0.0215515	0.0265776	0.417871	0.944987	0.0367443	0.0296754	0.216374	0.963791	bisphosphonates	305	304	4	301	0.00819008	0.0390147	0.833871	0.995557	0.0152707	0.0430857	0.723303	0.951087	bisphosphonates	1124	1122	10	1114	-0.00971984	0.0220758	0.65981	0.982369	0.0279141	0.0310507	0.368863	0.998481	bisphosphonates	1415.7	656.968	2051.95	0.0155707	0.00386615	0.248296	0.803905	0.975473	NS	NS
k__Bacteria.p__Bacteroidetes.c__Bacteroidia.o__Bacteroidales	454	438	13	441	-0.0840396	0.0530339	0.11377	0.860693	-0.0452695	0.0584047	0.438742	0.996016	bisphosphonates	305	300	4	301	-0.000410377	0.0736315	0.995557	0.995557	-0.0070239	0.0797231	0.929861	0.951087	bisphosphonates	1124	1119	10	1114	-0.00569236	0.0438171	0.89666	0.982369	-0.0581236	0.0617985	0.347156	0.998481	bisphosphonates	355.544	184.448	520.85	0.0307026	-0.0310323	-1.01074	0.312141	0.74413	NS	NS
k__Bacteria.p__Bacteroidetes.c__Bacteroidia.o__Bacteroidales.f__Bacteroidaceae.g__Bacteroides.s__Bacteroides_ovatus	454	302	13	441	0.0183891	0.0146379	0.20972	0.944987	0.0181896	0.0165627	0.272809	0.996016	bisphosphonates	305	213	4	301	-0.00790227	0.0158319	0.618063	0.995557	-0.0024075	0.0177911	0.892465	0.951087	bisphosphonates	1124	865	10	1114	0.00473569	0.00867315	0.585166	0.982369	0.00844661	0.012741	0.50751	0.998481	bisphosphonates	4667.07	3989.63	13293.7	0.00674961	0.00534163	0.791398	0.428712	0.74413	NS	NS
k__Bacteria.p__Actinobacteria.c__Actinobacteria.o__Bifidobacteriales.f__Bifidobacteriaceae.g__Bifidobacterium.s__Bifidobacterium_longum	454	369	13	441	-0.0333009	0.0404591	0.410914	0.944987	-0.0258287	0.0451118	0.567276	0.996016	bisphosphonates	305	270	4	301	0.00596667	0.0673629	0.92948	0.995557	-0.0181126	0.0749288	0.809178	0.951087	bisphosphonates	1124	1026	10	1114	-0.00285097	0.0381887	0.940503	0.982369	-0.0186249	0.0538076	0.729306	0.998481	bisphosphonates	610.897	220.373	685.693	0.0256751	-0.0138325	-0.538752	0.590058	0.864107	NS	NS
k__Bacteria.p__Firmicutes.c__Clostridia.o__Clostridiales.f__Lachnospiraceae.g__Coprococcus	454	341	13	441	-0.0140586	0.0284674	0.621661	0.944987	0.0199013	0.0313649	0.526117	0.996016	bisphosphonates	305	287	4	301	-0.0110492	0.056336	0.844642	0.995557	0.0237154	0.0638017	0.710412	0.951087	bisphosphonates	1124	1088	10	1114	-0.00375801	0.0267952	0.888488	0.982369	0.0401944	0.037772	0.287508	0.998481	bisphosphonates	1233.97	315.085	1392.8	0.018437	-0.00885954	-0.480532	0.630849	0.885072	NS	NS
k__Bacteria.p__Actinobacteria.c__Actinobacteria.o__Bifidobacteriales.f__Bifidobacteriaceae.g__Bifidobacterium.s__Bifidobacterium_longum.t__Bifidobacterium_longum_unclassified	454	369	13	441	-0.031037	0.040118	0.439562	0.944987	-0.0276957	0.0448174	0.536953	0.996016	bisphosphonates	305	269	4	301	0.00922197	0.0674755	0.891384	0.995557	-0.012451	0.0753051	0.868804	0.951087	bisphosphonates	1124	1025	10	1114	-0.000995465	0.037762	0.978974	0.982369	-0.019142	0.0532028	0.719073	0.998481	bisphosphonates	621.328	219.638	701.279	0.0254638	-0.0116433	-0.457248	0.647493	0.886593	NS	NS
k__Bacteria.p__Bacteroidetes.c__Bacteroidia.o__Bacteroidales.f__Bacteroidaceae.g__Bacteroides	454	429	13	441	-0.0395825	0.0482273	0.412237	0.944987	0.000805405	0.0534221	0.987979	0.996016	bisphosphonates	305	298	4	301	0.00284117	0.0614834	0.963174	0.995557	-0.0195377	0.0668639	0.770364	0.951087	bisphosphonates	1124	1111	10	1114	0.00853434	0.0341932	0.802949	0.982369	-0.0462962	0.0479729	0.334737	0.998481	bisphosphonates	429.947	264.536	855.305	0.0254018	-0.00578616	-0.227786	0.819813	0.975473	NS	NS
k__Bacteria.p__Bacteroidetes.c__Bacteroidia.o__Bacteroidales.f__Porphyromonadaceae.g__Parabacteroides	454	353	13	441	-0.0215139	0.0181811	0.237338	0.944987	-0.0172386	0.0200727	0.390972	0.996016	bisphosphonates	305	252	4	301	-0.00195761	0.0226678	0.931238	0.995557	-0.00549199	0.0245409	0.823096	0.951087	bisphosphonates	1124	1025	10	1114	0.00260122	0.0133531	0.845583	0.982369	4.15831e-05	0.018952	0.99825	0.998481	bisphosphonates	3025.23	1946.17	5608.38	0.00972213	-0.00513299	-0.527969	0.597521	0.864107	NS	NS
k__Bacteria.p__Firmicutes.c__Bacilli.o__Lactobacillales.f__Streptococcaceae.g__Streptococcus.s__Streptococcus_parasanguinis.t__Streptococcus_parasanguinis_unclassified	454	393	13	441	0.0105694	0.0153718	0.492091	0.944987	0.0167615	0.0150396	0.265764	0.996016	bisphosphonates	305	245	4	301	0.00235995	0.0152098	0.876807	0.995557	-0.00663691	0.0158101	0.675004	0.951087	bisphosphonates	1124	934	10	1114	0.00637559	0.00824979	0.439799	0.982369	0.00329148	0.0108638	0.761967	0.998481	bisphosphonates	4232.06	4322.67	14693.1	0.00655856	0.00639236	0.97466	0.329729	0.74413	NS	NS
k__Bacteria.p__Firmicutes.c__Clostridia.o__Clostridiales.f__Lachnospiraceae.g__Blautia.s__Ruminococcus_obeum.t__Ruminococcus_obeum_unclassified	454	421	13	441	0.00728902	0.0165774	0.660376	0.944987	0.0128356	0.0184174	0.48626	0.996016	bisphosphonates	305	298	4	301	-0.00638157	0.0235219	0.786349	0.995557	-0.00227656	0.0262102	0.930851	0.951087	bisphosphonates	1124	1099	10	1114	0.00772173	0.0136071	0.570504	0.982369	-0.00308851	0.0191371	0.871818	0.998481	bisphosphonates	3638.88	1807.4	5400.92	0.00960155	0.00522663	0.544353	0.586199	0.864107	NS	NS
k__Bacteria.p__Bacteroidetes.c__Bacteroidia.o__Bacteroidales.f__Bacteroidaceae.g__Bacteroides.s__Bacteroides_uniformis	454	353	13	441	-0.0286958	0.0309356	0.354129	0.944987	-0.0240378	0.0344979	0.486344	0.996016	bisphosphonates	305	268	4	301	-0.00562055	0.0324019	0.862409	0.995557	-0.00520267	0.0353725	0.883183	0.951087	bisphosphonates	1124	1052	10	1114	0.0169989	0.0204671	0.40641	0.982369	0.00656764	0.0290615	0.821252	0.998481	bisphosphonates	1044.92	952.485	2387.19	0.015102	0.00119537	0.0791531	0.936911	0.991689	NS	NS
k__Bacteria.p__Bacteroidetes.c__Bacteroidia.o__Bacteroidales.f__Bacteroidaceae.g__Bacteroides.s__Bacteroides_uniformis.t__Bacteroides_uniformis_unclassified	454	353	13	441	-0.0276174	0.0308437	0.371069	0.944987	-0.0208736	0.0343657	0.543936	0.996016	bisphosphonates	305	268	4	301	-0.00384754	0.032374	0.905479	0.995557	-0.00376135	0.035733	0.91625	0.951087	bisphosphonates	1124	1050	10	1114	0.0187107	0.0202543	0.355796	0.982369	0.0232181	0.0287916	0.42018	0.998481	bisphosphonates	1051.15	954.13	2437.63	0.0150026	0.00290542	0.193661	0.846441	0.983511	NS	NS
k__Bacteria.p__Firmicutes.c__Clostridia.o__Clostridiales.f__Peptostreptococcaceae.g__Peptostreptococcaceae_noname.s__Clostridium_bartlettii.t__GCF_000154445	454	328	13	441	-0.00394095	0.0107683	0.714563	0.94533	-0.00159323	0.0119273	0.893805	0.996016	bisphosphonates	305	206	4	301	0.000812704	0.0141562	0.954257	0.995557	-0.0022915	0.0154372	0.882109	0.951087	bisphosphonates	1124	850	10	1114	0.00272159	0.0134888	0.840136	0.982369	0.00542172	0.0190864	0.776418	0.998481	bisphosphonates	8623.9	4990.05	5496.09	0.00723385	-0.000783504	-0.108311	0.913749	0.991689	NS	NS
k__Bacteria.p__Firmicutes.c__Clostridia.o__Clostridiales.f__Ruminococcaceae.g__Ruminococcus	454	374	13	441	0.00487083	0.052752	0.926474	0.992863	0.0318871	0.058168	0.58387	0.996016	bisphosphonates	305	298	4	301	0.0621797	0.0800454	0.43789	0.995557	0.0246542	0.0889539	0.781876	0.951087	bisphosphonates	1124	1113	10	1114	0.0372565	0.0454523	0.412572	0.982369	0.0398591	0.0643788	0.535959	0.998481	bisphosphonates	359.353	156.073	484.047	0.0316311	0.0295043	0.932764	0.350942	0.74413	NS	NS
k__Bacteria.p__Firmicutes.c__Clostridia.o__Clostridiales.f__Eubacteriaceae.g__Eubacterium.s__Eubacterium_eligens.t__GCF_000146185	454	232	13	441	0.00131499	0.0124614	0.916009	0.992863	-0.00483064	0.013859	0.72761	0.996016	bisphosphonates	305	195	4	301	0.0119048	0.018108	0.511415	0.995557	0.00361468	0.0197367	0.854826	0.951087	bisphosphonates	1124	887	10	1114	-0.0116252	0.011732	0.321952	0.982369	-0.0210618	0.0167014	0.207556	0.998481	bisphosphonates	6439.68	3049.72	7265.32	0.00772559	-0.00236869	-0.306604	0.759145	0.975473	NS	NS
k__Bacteria.p__Firmicutes.c__Clostridia.o__Clostridiales.f__Ruminococcaceae.g__Faecalibacterium.s__Faecalibacterium_prausnitzii.t__Faecalibacterium_prausnitzii_unclassified	454	352	13	441	0.00291585	0.032954	0.929534	0.992863	0.0184454	0.0366628	0.615166	0.996016	bisphosphonates	305	292	4	301	-0.00114624	0.0418146	0.978149	0.995557	-0.0171734	0.0466501	0.713069	0.951087	bisphosphonates	1124	1093	10	1114	-0.0194127	0.0246212	0.430596	0.982369	-0.025082	0.0348432	0.471771	0.998481	bisphosphonates	920.839	571.933	1649.62	0.017839	-0.00954501	-0.535065	0.592605	0.864107	NS	NS
k__Bacteria.p__Firmicutes.c__Clostridia.o__Clostridiales.f__Lachnospiraceae.g__Dorea.s__Dorea_formicigenerans.t__Dorea_formicigenerans_unclassified	454	330	13	441	-0.0013018	0.0172985	0.940046	0.992863	-0.00393837	0.0193683	0.838973	0.996016	bisphosphonates	305	286	4	301	0.00622245	0.025123	0.804553	0.995557	0.00560173	0.0280728	0.841992	0.951087	bisphosphonates	1124	1090	10	1114	0.00355348	0.0131859	0.787602	0.982369	0.00518901	0.0187255	0.78175	0.998481	bisphosphonates	3341.84	1584.37	5751.49	0.00967746	0.00242993	0.251092	0.801743	0.975473	NS	NS
k__Bacteria.p__Firmicutes.c__Clostridia.o__Clostridiales.f__Lachnospiraceae.g__Dorea.s__Dorea_formicigenerans	454	330	13	441	-0.00262759	0.0174641	0.880473	0.992863	-0.00555411	0.0195367	0.776336	0.996016	bisphosphonates	305	286	4	301	0.00575703	0.0251055	0.818783	0.995557	0.00505523	0.0280824	0.85728	0.951087	bisphosphonates	1124	1090	10	1114	0.00248731	0.013122	0.849694	0.982369	0.0039663	0.018641	0.831545	0.998481	bisphosphonates	3278.76	1586.58	5807.65	0.00967959	0.00140206	0.144847	0.884831	0.984478	NS	NS
Pathways
Pathways	N.IBD	non-zeros.IBD	Users.IBD	Non-users.IBD	Coef.IBD_univariate	SE.IBD_univariate	Pval.IBD_univariate	Qval.IBD_univariate	coeff.correcting.all.IBD_multivariate	SE.correcting_all.IBD_multivariate	pval.correcting.all.IBD_multivariate	qval.correcting.all.IBD_multivariate	drug.IBD	N.MIBS	non-zeros.MIBS	Users.MIBS	Non-users.MIBS	Coef.MIBS_univariate	SE.MIBS_univariate	Pval.MIBS_univariate	Qval.MIBS_univariate	coeff.correcting.all.MIBS_multivariate	SE.correcting_all.MIBS_multivariate	pval.correcting.all.MIBS_multivariate	qval.correcting.all.MIBS_multivariate	drug.MIBS	N.LLD	non-zeros.LLD	Users.LLD	Non-users.LLD	Coef.LLD_univariate	SE.LLD_univariate	Pval.LLD_univariate	Qval.LLD_univariate	coeff.correcting.all.LLD_multivariate	SE.correcting_all.LLD_multivariate	pval.correcting.all.LLD_multivariate	qval.correcting.all.LLD_multivariate	drug.LLD	inverse_var.ibd_univariate	inverse_var.mibs_univariate	inverse_var.lld_univariate	se_univariate	beta_univariate	Z_univariate	P_univariate	FDR_univariate	Het.Q_univariate	Het.I2_univariate
PWY.6588	454	429	13	441	-1.54611	0.462178	0.00089281	0.140618	-1.79416	0.503062	0.000405961	0.0998664	bisphosphonates	305	302	4	301	0.048641	0.323358	0.880533	0.995302	0.311284	0.358288	0.38576	0.905015	bisphosphonates	1124	1115	10	1114	-0.21052	0.17216	0.221663	0.800402	-0.0977045	0.244382	0.689384	0.921676	bisphosphonates	4.68147	9.56387	33.7393	0.144361	-0.289168	-2.0031	0.0451668	0.635019	NS	NS
PWY.4984	454	421	13	441	-1.28066	0.513919	0.0130731	0.615709	-1.42353	0.54512	0.00935857	0.767403	bisphosphonates	305	293	4	301	0.0902817	0.427021	0.832709	0.995302	0.300542	0.457842	0.512145	0.905015	bisphosphonates	1124	1096	10	1114	-0.0792399	0.256557	0.757488	0.959408	-0.0452829	0.366335	0.901647	0.998358	bisphosphonates	3.78627	5.48404	15.1926	0.202183	-0.227188	-1.12367	0.261153	0.70989	NS	NS
PWY.7003	454	423	13	441	-1.27662	0.502744	0.0114522	0.615709	-1.46024	0.539852	0.007127	0.767403	bisphosphonates	305	296	4	301	0.395654	0.384673	0.30456	0.995302	0.469858	0.419988	0.264311	0.905015	bisphosphonates	1124	1105	10	1114	0.0229668	0.203069	0.909973	0.976405	-0.207112	0.301158	0.491782	0.872723	bisphosphonates	3.95646	6.75796	24.2501	0.169117	-0.0520565	-0.307814	0.758224	0.900634	NS	NS
PWY.4702	454	286	13	441	-1.79894	0.69346	0.00980043	0.615709	-1.87701	0.767036	0.0148337	0.805327	bisphosphonates	305	216	4	301	0.36548	1.17781	0.756547	0.995302	0.648979	1.29972	0.617969	0.905015	bisphosphonates	1124	834	10	1114	-0.16427	0.797651	0.836873	0.967862	0.66068	1.14284	0.563315	0.899854	bisphosphonates	2.07949	0.720853	1.57172	0.478252	-0.854426	-1.78656	0.0740087	0.635019	NS	NS
PYRIDOXSYN.PWY	454	449	13	441	-0.834012	0.309358	0.00729372	0.615709	-0.642643	0.341513	0.060614	0.936557	bisphosphonates	305	289	4	301	-0.351423	0.911778	0.700197	0.995302	-0.527019	0.981665	0.591815	0.905015	bisphosphonates	1124	1084	10	1114	-0.44364	0.524532	0.397855	0.930789	-0.410583	0.74739	0.582875	0.899854	bisphosphonates	10.4491	1.20288	3.6346	0.255768	-0.703221	-2.74945	0.00596946	0.635019	NS	NS
CITRULBIO.PWY	454	423	13	441	-1.16713	0.513184	0.023432	0.774716	-1.31565	0.545719	0.0163684	0.805327	bisphosphonates	305	293	4	301	0.0711267	0.416165	0.864415	0.995302	0.266789	0.444674	0.549068	0.905015	bisphosphonates	1124	1096	10	1114	-0.0796321	0.249876	0.750025	0.959408	-0.0696863	0.357112	0.845322	0.971726	bisphosphonates	3.79711	5.77391	16.0159	0.197693	-0.206997	-1.04706	0.295071	0.70989	NS	NS
PYRIDNUCSYN.PWY	454	453	13	441	-0.204071	0.0884207	0.0214802	0.774716	-0.148267	0.095552	0.121557	0.936557	bisphosphonates	305	305	4	301	0.206907	0.138541	0.136373	0.995302	0.287238	0.154061	0.0633699	0.905015	bisphosphonates	1124	1124	10	1114	-0.133792	0.0698551	0.0557129	0.684577	-0.0528012	0.0963652	0.583855	0.899854	bisphosphonates	127.906	52.1006	204.929	0.0509689	-0.111031	-2.17841	0.0293758	0.635019	NS	NS
HISDEG.PWY	454	447	13	441	-0.657314	0.2914	0.0245942	0.774716	-0.648625	0.326137	0.0474276	0.936557	bisphosphonates	305	300	4	301	-0.718781	0.563958	0.203486	0.995302	-1.34661	0.62502	0.0321229	0.905015	bisphosphonates	1124	1113	10	1114	-0.129104	0.297969	0.664898	0.959408	-0.335029	0.42864	0.43462	0.85528	bisphosphonates	11.7766	3.14418	11.2631	0.195426	-0.437483	-2.23861	0.0251813	0.635019	NS	NS
THISYNARA.PWY	454	454	13	441	0.129037	0.119003	0.278831	0.963695	0.225069	0.132443	0.0900495	0.936557	bisphosphonates	305	305	4	301	0.172679	0.194696	0.375844	0.995302	0.196359	0.221481	0.37612	0.905015	bisphosphonates	1124	1124	10	1114	-0.268289	0.100162	0.00750336	0.399179	-0.175089	0.142978	0.221	0.85528	bisphosphonates	70.6133	26.3806	99.6774	0.0713066	-0.0664826	-0.932349	0.351156	0.70989	NS	NS
TRNA.CHARGING.PWY	454	454	13	441	-0.113	0.0797844	0.157406	0.963695	-0.102758	0.0873706	0.240267	0.936557	bisphosphonates	305	305	4	301	0.0102063	0.107379	0.92434	0.995302	-0.0561725	0.120183	0.640612	0.905015	bisphosphonates	1124	1124	10	1114	-0.0982489	0.0510039	0.0543214	0.684577	-0.0540846	0.0716728	0.450652	0.86597	bisphosphonates	157.096	86.7287	384.409	0.0398969	-0.0869651	-2.17974	0.0292764	0.635019	NS	NS
PWY.6897	454	453	13	441	-0.207025	0.164656	0.209324	0.963695	-0.242325	0.182276	0.184485	0.936557	bisphosphonates	305	303	4	301	-0.169185	0.421449	0.6884	0.995302	-0.300765	0.457157	0.511201	0.905015	bisphosphonates	1124	1117	10	1114	-0.383833	0.238429	0.10772	0.694208	-0.750273	0.338666	0.0269472	0.834956	bisphosphonates	36.8846	5.63001	17.5907	0.128986	-0.255226	-1.97871	0.0478489	0.635019	NS	NS
GLUTORN.PWY	454	454	13	441	0.292426	0.206157	0.156767	0.963695	0.2877	0.222006	0.195761	0.936557	bisphosphonates	305	305	4	301	-0.203852	0.312308	0.514437	0.995302	-0.347417	0.340692	0.30879	0.905015	bisphosphonates	1124	1124	10	1114	0.301922	0.185783	0.104416	0.694208	0.447115	0.264353	0.0910587	0.834956	bisphosphonates	23.5291	10.2526	28.9728	0.126234	0.21573	1.70897	0.087457	0.635019	NS	NS
ARGSYNBSUB.PWY	454	453	13	441	0.279103	0.193433	0.149769	0.963695	0.270065	0.209877	0.198927	0.936557	bisphosphonates	305	305	4	301	-0.15332	0.297051	0.606141	0.995302	-0.306028	0.32359	0.345156	0.905015	bisphosphonates	1124	1124	10	1114	0.28364	0.175377	0.106094	0.694208	0.399716	0.249826	0.109897	0.85012	bisphosphonates	26.7263	11.3328	32.5127	0.119038	0.211752	1.77887	0.0752615	0.635019	NS	NS
ARGSYN.PWY	454	454	13	441	0.201717	0.135224	0.136496	0.963695	0.221008	0.148352	0.137089	0.936557	bisphosphonates	305	305	4	301	-0.150404	0.2155	0.485768	0.995302	-0.254264	0.235379	0.281031	0.905015	bisphosphonates	1124	1124	10	1114	0.209057	0.123621	0.0910964	0.694208	0.140022	0.1805	0.43807	0.85528	bisphosphonates	54.6879	21.533	65.4357	0.0840198	0.151582	1.80413	0.0712114	0.635019	NS	NS
PWY.7400	454	454	13	441	0.183288	0.124139	0.140545	0.963695	0.181611	0.137098	0.186049	0.936557	bisphosphonates	305	305	4	301	-0.139082	0.203765	0.49542	0.995302	-0.238373	0.222698	0.285429	0.905015	bisphosphonates	1124	1124	10	1114	0.200114	0.116412	0.0858926	0.694208	0.132605	0.170045	0.435667	0.85528	bisphosphonates	64.8906	24.0846	73.7906	0.0783824	0.143215	1.82713	0.0676806	0.635019	NS	NS
METSYN.PWY	454	454	13	441	-0.102473	0.10384	0.324275	0.963695	-0.14014	0.116286	0.228879	0.936557	bisphosphonates	305	305	4	301	0.12675	0.14907	0.395861	0.995302	0.113489	0.16591	0.494557	0.905015	bisphosphonates	1124	1124	10	1114	-0.128577	0.0738994	0.0821555	0.694208	-0.0816831	0.102141	0.424058	0.85528	bisphosphonates	92.7412	45.0008	183.113	0.0558272	-0.085221	-1.52651	0.126882	0.665698	NS	NS
HOMOSER.METSYN.PWY	454	454	13	441	-0.118807	0.133023	0.372282	0.963695	-0.185799	0.149092	0.213433	0.936557	bisphosphonates	305	305	4	301	0.169545	0.193123	0.380702	0.995302	0.161223	0.217837	0.459895	0.905015	bisphosphonates	1124	1124	10	1114	-0.160803	0.10105	0.11182	0.694208	-0.104243	0.139526	0.455154	0.86597	bisphosphonates	56.5124	26.8123	97.9331	0.0742765	-0.0988437	-1.33075	0.18327	0.674721	NS	NS
PANTO.PWY	454	454	13	441	0.0364144	0.0726732	0.61658	0.963695	0.124395	0.0789574	0.115971	0.936557	bisphosphonates	305	305	4	301	0.081867	0.135788	0.547032	0.995302	0.155588	0.14951	0.298988	0.905015	bisphosphonates	1124	1124	10	1114	0.102271	0.0610316	0.0940781	0.694208	-0.0269344	0.0895079	0.763537	0.944263	bisphosphonates	189.344	54.2346	268.466	0.0441922	0.0757573	1.71427	0.0864795	0.635019	NS	NS
PWY0.1297	454	454	13	441	0.397427	0.279935	0.156403	0.963695	0.44749	0.299338	0.135727	0.936557	bisphosphonates	305	304	4	301	-0.127988	0.431066	0.766742	0.995302	-0.411623	0.467794	0.379704	0.905015	bisphosphonates	1124	1124	10	1114	0.385652	0.255687	0.131761	0.745711	0.591391	0.357814	0.0986661	0.834956	bisphosphonates	12.761	5.38162	15.2962	0.172932	0.307481	1.77805	0.0753958	0.635019	NS	NS
POLYAMSYN.PWY	454	451	13	441	0.0972034	0.184864	0.599291	0.963695	0.228255	0.204614	0.265303	0.936557	bisphosphonates	305	302	4	301	0.0327624	0.299394	0.912938	0.995302	-0.281429	0.327485	0.390943	0.905015	bisphosphonates	1124	1119	10	1114	-0.253013	0.166691	0.129339	0.745711	0.00112601	0.236608	0.996204	0.999767	bisphosphonates	29.2613	11.1561	35.9894	0.114402	-0.0771659	-0.674514	0.499985	0.744804	NS	NS
GLUDEG.I.PWY	454	344	13	441	-1.11672	0.636177	0.0798957	0.963695	-1.10054	0.714793	0.124441	0.936557	bisphosphonates	305	244	4	301	-0.0425824	0.963475	0.964777	0.995302	-0.448599	1.07544	0.676922	0.905015	bisphosphonates	1124	956	10	1114	-0.922045	0.617327	0.13556	0.75123	-1.44591	0.882098	0.101469	0.834956	bisphosphonates	2.47083	1.07726	2.62403	0.402516	-0.846482	-2.10298	0.0354676	0.635019	NS	NS
BIOTIN.BIOSYNTHESIS.PWY	454	322	13	441	0.818946	0.759285	0.28137	0.963695	0.802316	0.8273	0.332737	0.936557	bisphosphonates	305	181	4	301	0.853964	1.20947	0.4807	0.995302	0.680026	1.34457	0.613448	0.905015	bisphosphonates	1124	691	10	1114	-1.14401	0.835674	0.171286	0.799846	-1.82636	1.18475	0.123473	0.85012	bisphosphonates	1.73457	0.683611	1.43194	0.509639	0.0950982	0.186599	0.851975	0.926491	NS	NS
PWY.6519	454	322	13	441	0.780416	0.738467	0.291183	0.963695	0.737472	0.804886	0.360095	0.936557	bisphosphonates	305	181	4	301	0.813041	1.16661	0.486392	0.995302	0.667052	1.29717	0.607517	0.905015	bisphosphonates	1124	691	10	1114	-1.09116	0.808415	0.177368	0.799846	-1.74311	1.14595	0.128526	0.85012	bisphosphonates	1.83374	0.734767	1.53014	0.493946	0.0875519	0.17725	0.859312	0.926491	NS	NS
PWY.5347	454	454	13	441	-0.071218	0.0955985	0.456694	0.963695	-0.116688	0.106708	0.274835	0.936557	bisphosphonates	305	305	4	301	0.100687	0.140175	0.473139	0.995302	0.0707595	0.157834	0.654296	0.905015	bisphosphonates	1124	1124	10	1114	-0.0911229	0.0648614	0.160335	0.799846	-0.0628851	0.0897156	0.483494	0.872723	bisphosphonates	109.42	50.8934	237.699	0.0501247	-0.0611242	-1.21944	0.222676	0.70989	NS	NS
PWY.5005	454	354	13	441	-1.0246	0.71443	0.152245	0.963695	-0.960106	0.796316	0.228657	0.936557	bisphosphonates	305	200	4	301	1.7121	1.28732	0.184543	0.995302	2.08989	1.4219	0.142811	0.905015	bisphosphonates	1124	720	10	1114	-1.13036	0.902969	0.210896	0.800402	-1.53947	1.29565	0.235025	0.85528	bisphosphonates	1.95921	0.603433	1.22646	0.513726	-0.622997	-1.2127	0.225244	0.70989	NS	NS
PWY.4242	454	454	13	441	-0.23303	0.155645	0.135076	0.963695	-0.264137	0.173439	0.128584	0.936557	bisphosphonates	305	304	4	301	-0.213046	0.24803	0.391075	0.995302	-0.307066	0.277841	0.270113	0.905015	bisphosphonates	1124	1123	10	1114	-0.173353	0.13165	0.188188	0.800402	0.0198841	0.188132	0.915847	0.998358	bisphosphonates	41.279	16.2551	57.6974	0.0931568	-0.20033	-2.15047	0.0315184	0.635019	NS	NS
PWY.5667	454	454	13	441	0.0314045	0.0596612	0.598895	0.963695	0.0687975	0.0659314	0.297379	0.936557	bisphosphonates	305	305	4	301	0.0726374	0.101135	0.473191	0.995302	0.0567608	0.111303	0.610506	0.905015	bisphosphonates	1124	1124	10	1114	0.0623571	0.0509921	0.221636	0.800402	0.00455284	0.0740839	0.951008	0.998358	bisphosphonates	280.941	97.7672	384.587	0.0361954	0.0522813	1.44442	0.148621	0.674721	NS	NS
PWY0.1319	454	454	13	441	0.031377	0.0596013	0.598849	0.963695	0.0688473	0.0658653	0.296545	0.936557	bisphosphonates	305	305	4	301	0.0726326	0.101133	0.473209	0.995302	0.0567553	0.111301	0.610535	0.905015	bisphosphonates	1124	1124	10	1114	0.06236	0.0509921	0.221615	0.800402	0.00457161	0.0740843	0.950807	0.998358	bisphosphonates	281.506	97.772	384.587	0.0361819	0.0522567	1.44428	0.148661	0.674721	NS	NS
ASPASN.PWY	454	454	13	441	-0.119757	0.124165	0.335335	0.963695	-0.189627	0.137861	0.169762	0.936557	bisphosphonates	305	305	4	301	-0.124989	0.254969	0.624348	0.995302	-0.425684	0.278819	0.128037	0.905015	bisphosphonates	1124	1124	10	1114	0.14833	0.126735	0.242092	0.825596	0.257362	0.175956	0.143856	0.85012	bisphosphonates	64.8639	15.3824	62.2597	0.083769	-0.00319651	-0.0381586	0.969561	0.986511	NS	NS
PWY.5941	454	366	13	441	0.355632	0.802797	0.657991	0.963695	0.974176	0.890411	0.274585	0.936557	bisphosphonates	305	284	4	301	-0.856767	0.927694	0.356471	0.995302	-0.535633	1.01599	0.598496	0.905015	bisphosphonates	1124	1043	10	1114	-0.669146	0.61781	0.279001	0.873109	-0.930463	0.885144	0.293403	0.85528	bisphosphonates	1.55163	1.16196	2.61993	0.433005	-0.411892	-0.95124	0.341482	0.70989	NS	NS
NONMEVIPP.PWY	454	454	13	441	0.0306843	0.0561412	0.584968	0.963695	0.0661073	0.0608488	0.277969	0.936557	bisphosphonates	305	305	4	301	0.0439098	0.0700449	0.531235	0.995302	0.07115	0.0755626	0.347294	0.905015	bisphosphonates	1124	1124	10	1114	0.0441707	0.0407119	0.278176	0.873109	0.0401092	0.0580909	0.490057	0.872723	bisphosphonates	317.276	203.82	603.332	0.0298218	0.040318	1.35196	0.176387	0.674721	NS	NS
PWY.6305	454	452	13	441	0.095652	0.176365	0.587854	0.963695	0.180673	0.192347	0.34815	0.936557	bisphosphonates	305	305	4	301	-0.150502	0.199989	0.452319	0.995302	-0.235644	0.220492	0.286183	0.905015	bisphosphonates	1124	1124	10	1114	-0.117265	0.110811	0.290177	0.897523	0.0723983	0.154631	0.639738	0.90022	bisphosphonates	32.1496	25.0028	81.4391	0.0849438	-0.0738698	-0.869631	0.384502	0.70989	NS	NS
PEPTIDOGLYCANSYN.PWY	454	454	13	441	0.0218996	0.0379082	0.563767	0.963695	0.041919	0.0413483	0.3113	0.936557	bisphosphonates	305	305	4	301	0.047965	0.05403	0.375427	0.995302	0.0482482	0.0583807	0.409342	0.905015	bisphosphonates	1124	1124	10	1114	0.0307881	0.0324901	0.343533	0.899995	0.0383801	0.0453537	0.39761	0.85528	bisphosphonates	695.878	342.555	947.322	0.0224407	0.0306364	1.36521	0.172186	0.674721	NS	NS
PWY.6969	454	432	13	441	-0.442493	0.249347	0.0767048	0.963695	-0.53177	0.281978	0.0600994	0.936557	bisphosphonates	305	295	4	301	-0.278597	0.478367	0.560758	0.995302	-0.294027	0.522477	0.574098	0.905015	bisphosphonates	1124	1101	10	1114	-0.263633	0.26823	0.325894	0.899995	-0.241675	0.386041	0.531429	0.899854	bisphosphonates	16.0839	4.36997	13.8991	0.170615	-0.349278	-2.04717	0.0406418	0.635019	NS	NS
GLCMANNANAUT.PWY	454	453	13	441	0.106641	0.139397	0.44468	0.963695	0.159187	0.155306	0.305999	0.936557	bisphosphonates	305	305	4	301	-0.0235739	0.199275	0.905912	0.995302	-0.227191	0.21954	0.301705	0.905015	bisphosphonates	1124	1124	10	1114	-0.109674	0.113687	0.334905	0.899995	0.0236382	0.166309	0.887001	0.998358	bisphosphonates	51.4624	25.1823	77.3712	0.0805781	-0.0233175	-0.289377	0.772293	0.900634	NS	NS
PWY.5189	454	435	13	441	-0.24286	0.248505	0.329008	0.963695	-0.252731	0.267237	0.344914	0.936557	bisphosphonates	305	301	4	301	0.168118	0.287689	0.559422	0.995302	0.135013	0.300266	0.653345	0.905015	bisphosphonates	1124	1120	10	1114	-0.161604	0.175245	0.356649	0.912199	-0.22941	0.243683	0.346701	0.85528	bisphosphonates	16.1931	12.0824	32.5619	0.128208	-0.117748	-0.918416	0.358401	0.70989	NS	NS
CENTFERM.PWY	454	266	13	441	-0.341139	0.708551	0.630431	0.963695	-0.731244	0.779826	0.348968	0.936557	bisphosphonates	305	221	4	301	-0.251013	1.06051	0.81306	0.995302	-0.814054	1.15448	0.481353	0.905015	bisphosphonates	1124	939	10	1114	-0.58359	0.654306	0.372627	0.9199	-0.199661	0.932285	0.83046	0.967435	bisphosphonates	1.99185	0.889133	2.33582	0.437822	-0.434335	-0.992035	0.32118	0.70989	NS	NS
PWY.6590	454	266	13	441	-0.342367	0.739778	0.643739	0.963695	-0.741007	0.813783	0.363074	0.936557	bisphosphonates	305	221	4	301	-0.229422	1.10892	0.836238	0.995302	-0.819227	1.2071	0.49794	0.905015	bisphosphonates	1124	939	10	1114	-0.597301	0.679475	0.379557	0.926257	-0.198568	0.968133	0.83753	0.967435	bisphosphonates	1.82725	0.81321	2.16598	0.45613	-0.438141	-0.960562	0.336772	0.70989	NS	NS
PWY.7211	454	446	13	441	0.0470491	0.161323	0.770701	0.963695	0.277019	0.177046	0.11849	0.936557	bisphosphonates	305	304	4	301	-0.751704	0.321623	0.0201011	0.995302	-0.971629	0.353139	0.00635301	0.905015	bisphosphonates	1124	1120	10	1114	-0.132159	0.152922	0.387653	0.930789	-0.0476095	0.211	0.821527	0.967435	bisphosphonates	38.4246	9.66732	42.7622	0.104913	-0.12229	-1.16564	0.243762	0.70989	NS	NS
OANTIGEN.PWY	454	454	13	441	0.104655	0.161996	0.518597	0.963695	0.259944	0.176086	0.140687	0.936557	bisphosphonates	305	305	4	301	-0.245402	0.27853	0.379015	0.995302	-0.260341	0.31771	0.413304	0.905015	bisphosphonates	1124	1124	10	1114	0.135117	0.167104	0.418928	0.944363	0.260812	0.23785	0.27309	0.85528	bisphosphonates	38.106	12.8901	35.812	0.10733	0.0652424	0.607869	0.543274	0.78615	NS	NS
LACTOSECAT.PWY	454	452	13	441	0.371761	0.334029	0.266339	0.963695	0.373741	0.367977	0.310412	0.936557	bisphosphonates	305	302	4	301	0.149137	0.310345	0.631207	0.995302	0.295773	0.347749	0.395844	0.905015	bisphosphonates	1124	1117	10	1114	0.181807	0.231526	0.432475	0.950729	0.241629	0.327936	0.461397	0.866441	bisphosphonates	8.96255	10.3827	18.6553	0.16222	0.217682	1.34189	0.179631	0.674721	NS	NS
PWY.621	454	454	13	441	0.200469	0.136155	0.141642	0.963695	0.19285	0.14953	0.197906	0.936557	bisphosphonates	305	305	4	301	0.0303541	0.173192	0.860993	0.995302	0.114098	0.189788	0.548236	0.905015	bisphosphonates	1124	1124	10	1114	0.0835495	0.110027	0.447802	0.953963	0.0928223	0.156245	0.552583	0.899854	bisphosphonates	53.9429	33.3384	82.6042	0.0767224	0.110235	1.43681	0.150772	0.674721	NS	NS
PWY0.1296	454	454	13	441	0.152491	0.0766697	0.0473412	0.963695	0.176912	0.0871761	0.0431012	0.936557	bisphosphonates	305	305	4	301	-0.0556598	0.134849	0.680083	0.995302	-0.125709	0.147974	0.396359	0.905015	bisphosphonates	1124	1124	10	1114	0.0567221	0.074556	0.446938	0.953963	0.0310725	0.105164	0.767694	0.944263	bisphosphonates	170.119	54.993	179.902	0.0496896	0.081689	1.64399	0.100179	0.646883	NS	NS
P164.PWY	454	421	13	441	0.579268	0.502955	0.25006	0.963695	1.03458	0.564931	0.0677988	0.936557	bisphosphonates	305	302	4	301	0.00904927	0.257381	0.971977	0.995302	-0.12194	0.28454	0.668605	0.905015	bisphosphonates	1124	1109	10	1114	0.0516072	0.147661	0.726783	0.959408	0.297375	0.215413	0.167727	0.85012	bisphosphonates	3.95314	15.0955	45.8636	0.124119	0.0738447	0.594953	0.551875	0.793926	NS	NS
PWY.6353	454	450	13	441	0.189753	0.142121	0.182535	0.963695	0.273496	0.157286	0.0828551	0.936557	bisphosphonates	305	305	4	301	-0.0382478	0.242514	0.87479	0.995302	-0.127344	0.278488	0.647855	0.905015	bisphosphonates	1124	1124	10	1114	-0.0830959	0.125183	0.506959	0.959408	0.279899	0.177099	0.114298	0.85012	bisphosphonates	49.509	17.003	63.8133	0.0875963	0.0264071	0.301464	0.76306	0.900634	NS	NS
GLYCOGENSYNTH.PWY	454	454	13	441	0.250162	0.178995	0.162942	0.963695	0.355034	0.196574	0.0716587	0.936557	bisphosphonates	305	305	4	301	0.289126	0.221032	0.191861	0.995302	0.495259	0.246448	0.0454963	0.905015	bisphosphonates	1124	1124	10	1114	0.0675075	0.134974	0.617067	0.959408	0.157653	0.193582	0.415598	0.85528	bisphosphonates	31.2119	20.4686	54.891	0.0968678	0.163567	1.68856	0.0913039	0.635019	NS	NS
PWY.841	454	454	13	441	-0.0821529	0.087505	0.348338	0.963695	-0.123761	0.0965233	0.200533	0.936557	bisphosphonates	305	305	4	301	-0.25633	0.207367	0.21739	0.995302	-0.371821	0.226279	0.101537	0.905015	bisphosphonates	1124	1123	10	1114	-0.0453991	0.0980455	0.643426	0.959408	-0.165109	0.140446	0.240015	0.85528	bisphosphonates	130.597	23.2553	104.027	0.0622718	-0.0830338	-1.33341	0.182398	0.674721	NS	NS
DENOVOPURINE2.PWY	454	454	13	441	-0.048112	0.0798033	0.546902	0.963695	-0.0879396	0.0871352	0.313485	0.936557	bisphosphonates	305	305	4	301	-0.214323	0.17504	0.221765	0.995302	-0.341757	0.19265	0.0772277	0.905015	bisphosphonates	1124	1123	10	1114	-0.0227862	0.0804814	0.777135	0.959408	-0.0915024	0.11503	0.426519	0.85528	bisphosphonates	157.021	32.6382	154.386	0.0539128	-0.0525151	-0.974075	0.330019	0.70989	NS	NS
PWY.6126	454	454	13	441	-0.072075	0.0858435	0.401587	0.963695	-0.14755	0.0950209	0.121268	0.936557	bisphosphonates	305	305	4	301	-0.120946	0.167554	0.470966	0.995302	-0.350268	0.1863	0.061196	0.905015	bisphosphonates	1124	1124	10	1114	-0.0245887	0.0742502	0.740586	0.959408	-0.0923358	0.1058	0.382999	0.85528	bisphosphonates	135.702	35.6197	181.387	0.0532467	-0.0525897	-0.987663	0.323318	0.70989	NS	NS
PWY.7222	454	454	13	441	-0.0889136	0.10324	0.389583	0.963695	-0.182028	0.114291	0.112033	0.936557	bisphosphonates	305	305	4	301	-0.149165	0.187006	0.425712	0.995302	-0.40597	0.207589	0.0515663	0.905015	bisphosphonates	1124	1124	10	1114	-0.0357768	0.0867297	0.680045	0.959408	-0.111937	0.123521	0.365023	0.85528	bisphosphonates	93.8223	28.595	132.943	0.0625783	-0.067997	-1.08659	0.277218	0.70989	NS	NS
PWY0.166	454	454	13	441	-0.0986127	0.0956863	0.303308	0.963695	-0.134971	0.107002	0.207914	0.936557	bisphosphonates	305	305	4	301	-0.212974	0.214627	0.321858	0.995302	-0.353322	0.236661	0.13665	0.905015	bisphosphonates	1124	1123	10	1114	-0.0373335	0.105255	0.722884	0.959408	-0.161094	0.150557	0.284869	0.85528	bisphosphonates	109.219	21.7087	90.2645	0.067238	-0.0848297	-1.26163	0.207081	0.70989	NS	NS
PWYG.321	454	319	13	441	0.98754	0.770849	0.200834	0.963695	1.19001	0.849614	0.162101	0.936557	bisphosphonates	305	187	4	301	1.00425	1.20914	0.406895	0.995302	0.776231	1.35616	0.567557	0.905015	bisphosphonates	1124	708	10	1114	-0.235307	0.832628	0.77753	0.959408	-1.07369	1.18361	0.364542	0.85528	bisphosphonates	1.68291	0.683987	1.44244	0.51236	0.527498	1.02955	0.303223	0.70989	NS	NS
PWY.7229	454	454	13	441	-0.0373534	0.0776523	0.630733	0.963695	-0.105107	0.0859639	0.222176	0.936557	bisphosphonates	305	305	4	301	-0.0915694	0.152013	0.547382	0.995302	-0.306697	0.169355	0.0712869	0.905015	bisphosphonates	1124	1124	10	1114	-0.0190121	0.0660849	0.773636	0.959408	-0.0871832	0.093901	0.353378	0.85528	bisphosphonates	165.841	43.2751	228.979	0.0477767	-0.0331224	-0.693276	0.488137	0.739708	NS	NS
FERMENTATION.PWY	454	420	13	441	-0.948238	0.667056	0.155875	0.963695	-0.926726	0.748656	0.216502	0.936557	bisphosphonates	305	294	4	301	0.807752	0.606652	0.184107	0.995302	1.08203	0.693161	0.119801	0.905015	bisphosphonates	1124	1084	10	1114	0.0968176	0.33769	0.774394	0.959408	0.498619	0.456339	0.274809	0.85528	bisphosphonates	2.24738	2.71719	8.76928	0.269839	0.0664629	0.246306	0.805445	0.900634	NS	NS
PWY.6527	454	454	13	441	0.0272814	0.0804032	0.734545	0.963695	0.0916534	0.0889721	0.303595	0.936557	bisphosphonates	305	305	4	301	0.158394	0.134919	0.241336	0.995302	0.197127	0.151084	0.193115	0.905015	bisphosphonates	1124	1124	10	1114	-0.0230921	0.0734816	0.753385	0.959408	-0.075523	0.103351	0.465095	0.866767	bisphosphonates	154.687	54.9357	185.201	0.0503267	0.0218956	0.435068	0.663513	0.874078	NS	NS
PWY.6270	454	449	13	441	0.390266	0.290243	0.179458	0.963695	0.35424	0.312249	0.257293	0.936557	bisphosphonates	305	299	4	301	-0.428966	0.560426	0.444635	0.995302	-0.800082	0.61075	0.191362	0.905015	bisphosphonates	1124	1118	10	1114	-0.0716471	0.273826	0.793638	0.959408	-0.278553	0.386311	0.471033	0.870394	bisphosphonates	11.8707	3.18393	13.3368	0.187675	0.0814115	0.433789	0.664441	0.874078	NS	NS
PWY.7560	454	449	13	441	0.395613	0.298208	0.185334	0.963695	0.347654	0.320449	0.278639	0.936557	bisphosphonates	305	299	4	301	-0.436914	0.570598	0.444465	0.995302	-0.815678	0.621348	0.190432	0.905015	bisphosphonates	1124	1118	10	1114	-0.0710149	0.280901	0.800461	0.959408	-0.283535	0.395971	0.474117	0.870394	bisphosphonates	11.245	3.07142	12.6734	0.192486	0.0817615	0.424765	0.671008	0.875731	NS	NS
PWY0.1261	454	384	13	441	-1.1009	0.726049	0.130168	0.963695	-0.854298	0.801445	0.287095	0.936557	bisphosphonates	305	208	4	301	-0.69816	1.39979	0.618315	0.995302	-2.03658	1.50989	0.17855	0.905015	bisphosphonates	1124	779	10	1114	-0.655946	0.967791	0.498053	0.959408	-0.948712	1.3838	0.493124	0.872723	bisphosphonates	1.897	0.510359	1.06767	0.536439	-0.905043	-1.68713	0.0915781	0.635019	NS	NS
P108.PWY	454	242	13	441	-1.43927	0.740493	0.0525768	0.963695	-1.47854	0.828674	0.0751517	0.936557	bisphosphonates	305	212	4	301	0.948372	1.19549	0.428239	0.995302	1.05487	1.32634	0.427137	0.905015	bisphosphonates	1124	843	10	1114	-0.43496	0.795301	0.584548	0.959408	0.734315	1.1324	0.516826	0.895347	bisphosphonates	1.82372	0.699693	1.58102	0.493598	-0.645382	-1.30751	0.191041	0.682638	NS	NS
PWY0.845	454	435	13	441	-0.631399	0.344299	0.0673844	0.963695	-0.425488	0.383158	0.267502	0.936557	bisphosphonates	305	284	4	301	-0.212371	0.995085	0.831145	0.995302	-0.542566	1.07071	0.612765	0.905015	bisphosphonates	1124	1074	10	1114	-0.3758	0.565044	0.506136	0.959408	-0.378297	0.804821	0.638422	0.90022	bisphosphonates	8.43585	1.0099	3.1321	0.281966	-0.534106	-1.89422	0.0581959	0.635019	NS	NS
PENTOSE.P.PWY	454	452	13	441	0.314648	0.206674	0.128632	0.963695	0.389722	0.225318	0.0844814	0.936557	bisphosphonates	305	304	4	301	-0.53105	0.37463	0.157386	0.995302	-0.613171	0.414858	0.140611	0.905015	bisphosphonates	1124	1123	10	1114	-0.084351	0.20277	0.677495	0.959408	0.128305	0.275497	0.641509	0.90022	bisphosphonates	23.4115	7.12516	24.3217	0.135014	0.027908	0.206705	0.83624	0.918371	NS	NS
FOLSYN.PWY	454	411	13	441	-0.947571	0.611805	0.122149	0.963695	-0.791739	0.682226	0.246534	0.936557	bisphosphonates	305	291	4	301	0.332625	0.349464	0.342005	0.995302	0.485925	0.381836	0.204351	0.905015	bisphosphonates	1124	1099	10	1114	-0.0585652	0.196715	0.765977	0.959408	0.0502006	0.273587	0.854449	0.973123	bisphosphonates	2.67162	8.18834	25.8419	0.165065	-0.0360018	-0.218106	0.827346	0.912678	NS	NS
PWY.7237	454	449	13	441	0.191318	0.228231	0.402349	0.963695	0.279726	0.25333	0.27019	0.936557	bisphosphonates	305	305	4	301	0.167992	0.310225	0.588559	0.995302	0.284616	0.319543	0.373906	0.905015	bisphosphonates	1124	1124	10	1114	0.12863	0.18303	0.48234	0.959408	0.00594866	0.265441	0.982125	0.998358	bisphosphonates	19.1977	10.3907	29.8509	0.129707	0.155758	1.20084	0.229812	0.70989	NS	NS
PWY0.1298	454	453	13	441	0.366878	0.223772	0.101829	0.963695	0.2486	0.248864	0.318437	0.936557	bisphosphonates	305	304	4	301	0.0157687	0.359467	0.96504	0.995302	0.194323	0.394142	0.622406	0.905015	bisphosphonates	1124	1124	10	1114	-0.0646798	0.215945	0.764599	0.959408	-0.00897395	0.306852	0.976674	0.998358	bisphosphonates	19.9704	7.73895	21.4445	0.142633	0.123321	0.864605	0.387256	0.70989	NS	NS
PWY.7282	454	436	13	441	-0.482779	0.251741	0.0558291	0.963695	-0.371622	0.281642	0.187816	0.936557	bisphosphonates	305	288	4	301	-0.0073169	0.972061	0.993999	0.995302	-0.498277	1.0295	0.628788	0.905015	bisphosphonates	1124	1080	10	1114	0.0770262	0.318619	0.80902	0.959408	-0.0063594	0.442684	0.988541	0.999767	bisphosphonates	15.7794	1.05831	9.85044	0.193571	-0.257304	-1.32925	0.183765	0.674721	NS	NS
PWY.7198	454	298	13	441	-0.809436	0.776709	0.297923	0.963695	-0.817345	0.864017	0.344733	0.936557	bisphosphonates	305	196	4	301	1.47798	1.14857	0.199162	0.995302	1.17446	1.24603	0.346767	0.905015	bisphosphonates	1124	711	10	1114	-0.178478	0.780388	0.81914	0.962641	-1.90787	1.11387	0.0870318	0.834956	bisphosphonates	1.65762	0.758025	1.64202	0.496435	-0.126785	-0.255391	0.798421	0.900634	NS	NS
PWY.6113	454	281	13	441	0.651351	0.81797	0.426288	0.963695	1.146	0.895493	0.201384	0.936557	bisphosphonates	305	182	4	301	1.17583	1.25913	0.351142	0.995302	0.819729	1.40767	0.56084	0.905015	bisphosphonates	1124	699	10	1114	-0.191093	0.864615	0.825121	0.962641	-0.979502	1.23417	0.427573	0.85528	bisphosphonates	1.4946	0.630753	1.33769	0.537367	0.421463	0.78431	0.432858	0.71948	NS	NS
PWY.7210	454	298	13	441	-0.888274	0.807763	0.272079	0.963695	-0.891638	0.899309	0.32206	0.936557	bisphosphonates	305	196	4	301	1.59049	1.20406	0.187535	0.995302	1.27182	1.30757	0.331612	0.905015	bisphosphonates	1124	711	10	1114	-0.150078	0.819676	0.854757	0.976405	-1.94272	1.17032	0.0972081	0.834956	bisphosphonates	1.53261	0.689767	1.48839	0.519121	-0.131424	-0.253167	0.800139	0.900634	NS	NS
PWY.6612	454	411	13	441	-0.949601	0.593131	0.110098	0.963695	-0.80781	0.661138	0.22249	0.936557	bisphosphonates	305	291	4	301	0.378554	0.381112	0.321421	0.995302	0.546368	0.415106	0.189318	0.905015	bisphosphonates	1124	1099	10	1114	-0.039847	0.223059	0.858255	0.976405	0.104768	0.309935	0.735406	0.938299	bisphosphonates	2.84249	6.88486	20.0983	0.183107	-0.0299676	-0.163661	0.869998	0.926491	NS	NS
PWY.6317	454	454	13	441	0.12069	0.0659549	0.0679539	0.963695	0.105651	0.0719524	0.14281	0.936557	bisphosphonates	305	305	4	301	0.119188	0.112451	0.290055	0.995302	0.1335	0.125705	0.289213	0.905015	bisphosphonates	1124	1124	10	1114	0.00890936	0.0601031	0.882185	0.976405	-0.0251452	0.0876061	0.774149	0.947466	bisphosphonates	229.882	79.081	276.825	0.0413171	0.0676632	1.63766	0.101493	0.646883	NS	NS
PWY.6125	454	454	13	441	-0.0917775	0.123043	0.45613	0.963695	-0.138663	0.138137	0.316083	0.936557	bisphosphonates	305	305	4	301	-0.257331	0.244606	0.293645	0.995302	-0.415749	0.268834	0.123188	0.905015	bisphosphonates	1124	1123	10	1114	0.0127862	0.119102	0.914527	0.976965	-0.146198	0.169724	0.389218	0.85528	bisphosphonates	66.0522	16.7134	70.4953	0.0807764	-0.0617354	-0.764275	0.444703	0.728575	NS	NS
PWY66.422	454	454	13	441	0.112223	0.0641815	0.0810846	0.963695	0.0760978	0.0690919	0.271402	0.936557	bisphosphonates	305	305	4	301	0.128936	0.112035	0.250727	0.995302	0.149883	0.125203	0.232353	0.905015	bisphosphonates	1124	1124	10	1114	0.00501828	0.0595329	0.932838	0.988585	-0.0489625	0.0871884	0.574526	0.899854	bisphosphonates	242.762	79.6694	282.154	0.0406697	0.0643941	1.58334	0.113344	0.659467	NS	NS
PWY.7197	454	454	13	441	-0.131308	0.152946	0.391073	0.963695	-0.16119	0.169482	0.342148	0.936557	bisphosphonates	305	305	4	301	-0.336891	0.320525	0.294082	0.995302	-0.475897	0.353077	0.17886	0.905015	bisphosphonates	1124	1123	10	1114	-0.0134452	0.170886	0.937302	0.989374	-0.218465	0.244033	0.370866	0.85528	bisphosphonates	42.7486	9.73369	34.2442	0.10738	-0.107843	-1.00431	0.315228	0.70989	NS	NS
PWY.7184	454	454	13	441	-0.0925111	0.130666	0.479324	0.963695	-0.138643	0.146779	0.345455	0.936557	bisphosphonates	305	305	4	301	-0.306073	0.271266	0.260098	0.995302	-0.455845	0.297225	0.126312	0.905015	bisphosphonates	1124	1123	10	1114	-0.00319174	0.13658	0.98136	0.996491	-0.179745	0.19497	0.356783	0.85528	bisphosphonates	58.5702	13.5897	53.6076	0.0891694	-0.0775155	-0.869306	0.38468	0.70989	NS	NS
PWY.7187	454	454	13	441	-0.0717113	0.0779981	0.358398	0.963695	-0.101676	0.0864999	0.240526	0.936557	bisphosphonates	305	305	4	301	-0.0738477	0.156028	0.63635	0.995302	-0.210908	0.174433	0.227711	0.905015	bisphosphonates	1124	1124	10	1114	0.00131945	0.0751739	0.985999	0.996491	-0.0444211	0.107722	0.680151	0.918802	bisphosphonates	164.374	41.0765	176.956	0.0511373	-0.0381463	-0.745958	0.455693	0.728575	NS	NS
PWY.5104	454	440	13	441	-0.513034	0.291573	0.0792049	0.963695	-0.489244	0.312763	0.11858	0.936557	bisphosphonates	305	305	4	301	0.00214722	0.36436	0.995302	0.995302	0.161682	0.397348	0.684412	0.910084	bisphosphonates	1124	1123	10	1114	-0.249573	0.226968	0.271745	0.873109	-0.466919	0.311471	0.134148	0.85012	bisphosphonates	11.7627	7.53248	19.412	0.160733	-0.280651	-1.74607	0.0807983	0.635019	NS	NS
PWY.7323	454	381	13	441	0.520183	0.675628	0.441759	0.963695	0.719143	0.742943	0.333651	0.936557	bisphosphonates	305	230	4	301	-0.234353	1.14186	0.837526	0.995302	0.451114	1.24369	0.717101	0.917364	bisphosphonates	1124	837	10	1114	-1.45744	0.771965	0.0592895	0.684577	-2.03134	1.1024	0.0656554	0.834956	bisphosphonates	2.19071	0.766964	1.67805	0.464452	-0.320518	-0.690099	0.490132	0.739708	NS	NS
COA.PWY	454	454	13	441	-0.0545595	0.120559	0.651096	0.963695	-0.147094	0.133248	0.270302	0.936557	bisphosphonates	305	305	4	301	-0.0131494	0.196856	0.946788	0.995302	0.0806831	0.219095	0.712978	0.917364	bisphosphonates	1124	1124	10	1114	-0.168586	0.0886475	0.0574603	0.684577	-0.122343	0.126662	0.334312	0.85528	bisphosphonates	68.8015	25.8049	127.253	0.0671369	-0.115146	-1.71509	0.086329	0.635019	NS	NS
PWY.7456	454	333	13	441	-1.37967	0.878651	0.117086	0.963695	-1.11305	0.955622	0.244823	0.936557	bisphosphonates	305	265	4	301	0.408026	1.17118	0.727795	0.995302	0.476028	1.25698	0.705209	0.917364	bisphosphonates	1124	1045	10	1114	0.471439	0.645386	0.465252	0.959408	0.198616	0.913264	0.827876	0.967435	bisphosphonates	1.29529	0.729041	2.40083	0.475374	-0.0808487	-0.170074	0.864952	0.926491	NS	NS
PWY.5484	454	454	13	441	-0.225697	0.2371	0.341675	0.963695	-0.30213	0.265682	0.256153	0.936557	bisphosphonates	305	301	4	301	-0.122371	0.503886	0.808288	0.995302	-0.197306	0.536383	0.713289	0.917364	bisphosphonates	1124	1122	10	1114	0.0502256	0.279743	0.857545	0.976405	-0.33775	0.397829	0.396081	0.85528	bisphosphonates	17.7884	3.93854	12.7785	0.170238	-0.11172	-0.656256	0.511659	0.753702	NS	NS
RHAMCAT.PWY	454	454	13	441	0.0667373	0.127105	0.599811	0.963695	0.24361	0.139356	0.081224	0.936557	bisphosphonates	305	305	4	301	0.00960895	0.231001	0.966848	0.995302	-0.097993	0.252859	0.69867	0.917364	bisphosphonates	1124	1124	10	1114	0.0167172	0.114055	0.883497	0.976405	0.0369124	0.162099	0.819911	0.967435	bisphosphonates	61.8981	18.7401	76.8727	0.0796791	0.0355282	0.445891	0.655676	0.874078	NS	NS
PWY.5100	454	454	13	441	-0.101029	0.107553	0.348084	0.963695	-0.213517	0.116903	0.0685499	0.936557	bisphosphonates	305	305	4	301	0.122823	0.165682	0.459084	0.995302	0.0614796	0.1823	0.736202	0.921552	bisphosphonates	1124	1124	10	1114	-0.213841	0.0885539	0.0159033	0.528786	-0.175267	0.12642	0.165918	0.85012	bisphosphonates	86.4479	36.429	127.522	0.0631952	-0.125914	-1.99247	0.04632	0.635019	NS	NS
PWY.6628	454	393	13	441	0.65615	0.712083	0.357322	0.963695	0.712571	0.778362	0.360498	0.936557	bisphosphonates	305	242	4	301	0.487743	1.25951	0.698848	0.995302	0.446293	1.36903	0.744688	0.921552	bisphosphonates	1124	907	10	1114	0.989537	0.814885	0.224879	0.800402	1.51942	1.14977	0.186615	0.85528	bisphosphonates	1.97215	0.630373	1.50594	0.493356	0.752512	1.52529	0.127186	0.665698	NS	NS
PWY.5464	454	262	13	441	0.620187	0.755786	0.412328	0.963695	0.968383	0.827707	0.242719	0.936557	bisphosphonates	305	161	4	301	0.361837	1.09814	0.74201	0.995302	-0.3718	1.21447	0.759737	0.921552	bisphosphonates	1124	555	10	1114	0.324153	0.77739	0.676776	0.959408	-0.590141	1.09386	0.58965	0.899854	bisphosphonates	1.75066	0.829247	1.65471	0.485951	0.453918	0.934081	0.350262	0.70989	NS	NS
HEXITOLDEGSUPER.PWY	454	453	13	441	-0.0796621	0.180557	0.659286	0.963695	-0.184719	0.203881	0.365486	0.936557	bisphosphonates	305	301	4	301	0.109362	0.388769	0.778676	0.995302	0.139371	0.420235	0.740423	0.921552	bisphosphonates	1124	1121	10	1114	-0.0631874	0.203165	0.755848	0.959408	-0.180892	0.28977	0.532591	0.899854	bisphosphonates	30.6742	6.61633	24.2272	0.127497	-0.0528441	-0.414473	0.678528	0.878515	NS	NS
GLYCOLYSIS	454	454	13	441	-0.244184	0.244851	0.319188	0.963695	-0.343853	0.274326	0.210787	0.936557	bisphosphonates	305	301	4	301	-0.127498	0.521003	0.806847	0.995302	-0.194534	0.557241	0.727297	0.921552	bisphosphonates	1124	1122	10	1114	0.0333061	0.294068	0.909845	0.976405	-0.336744	0.418457	0.421156	0.85528	bisphosphonates	16.68	3.68399	11.5639	0.176976	-0.130216	-0.735784	0.461862	0.73302	NS	NS
P42.PWY	454	445	13	441	-0.522791	0.246879	0.0347824	0.963695	-0.591829	0.27664	0.0330292	0.936557	bisphosphonates	305	299	4	301	-0.0359712	0.483251	0.940714	0.995302	-0.128722	0.515129	0.802877	0.9383	bisphosphonates	1124	1115	10	1114	-0.450198	0.281674	0.110264	0.694208	-0.564302	0.401875	0.160559	0.85012	bisphosphonates	16.4071	4.28208	12.6039	0.17331	-0.432695	-2.49666	0.012537	0.635019	NS	NS
COBALSYN.PWY	454	444	13	441	0.153013	0.195045	0.433189	0.963695	0.335608	0.211079	0.11268	0.936557	bisphosphonates	305	304	4	301	-0.0469831	0.203456	0.817534	0.995302	-0.0528129	0.224609	0.814292	0.9383	bisphosphonates	1124	1123	10	1114	-0.00193833	0.11783	0.986878	0.996491	0.110066	0.167881	0.512208	0.8937	bisphosphonates	26.2863	24.1579	72.0255	0.090362	0.0224344	0.248272	0.803924	0.900634	NS	NS
PWY.7199	454	453	13	441	0.136723	0.12153	0.261206	0.963695	0.189612	0.135344	0.162015	0.936557	bisphosphonates	305	305	4	301	-0.0553458	0.165672	0.738566	0.995302	0.0311972	0.187665	0.868098	0.955921	bisphosphonates	1124	1124	10	1114	0.0435179	0.0964747	0.652019	0.959408	-0.0677644	0.136748	0.62032	0.90022	bisphosphonates	67.7067	36.4334	107.442	0.0687481	0.05632	0.819222	0.41266	0.70989	NS	NS
POLYAMINSYN3.PWY	454	250	13	441	1.3458	0.736974	0.0685138	0.963695	1.78318	0.816916	0.0296339	0.936557	bisphosphonates	305	185	4	301	0.193057	1.13279	0.86479	0.995302	-0.165909	1.27884	0.896875	0.959267	bisphosphonates	1124	713	10	1114	-0.278782	0.819081	0.733649	0.959408	-1.32545	1.16969	0.257397	0.85528	bisphosphonates	1.84118	0.779298	1.49055	0.493202	0.538251	1.09134	0.275123	0.70989	NS	NS
PWY.6471	454	353	13	441	0.962127	0.825127	0.244234	0.963695	1.60593	0.9124	0.0791576	0.936557	bisphosphonates	305	225	4	301	0.761179	1.27948	0.552353	0.995302	0.175981	1.43978	0.902812	0.961436	bisphosphonates	1124	917	10	1114	0.823663	0.861979	0.339507	0.899995	1.0745	1.23458	0.384308	0.85528	bisphosphonates	1.46879	0.610849	1.34588	0.540303	0.871891	1.61371	0.106591	0.655532	NS	NS
HISTSYN.PWY	454	454	13	441	-0.149653	0.092341	0.105817	0.963695	-0.121112	0.105117	0.249953	0.936557	bisphosphonates	305	305	4	301	0.0692788	0.142873	0.628104	0.995302	0.0014557	0.158384	0.992674	0.995962	bisphosphonates	1124	1124	10	1114	-0.0683346	0.0792604	0.388788	0.930789	-0.0870882	0.112225	0.437912	0.85528	bisphosphonates	117.276	48.9894	159.18	0.0554321	-0.0769232	-1.3877	0.165228	0.674721	NS	NS
PWY.7208	454	454	13	441	-0.0746048	0.107511	0.488097	0.963695	-0.134666	0.120459	0.264272	0.936557	bisphosphonates	305	305	4	301	-0.0675488	0.181462	0.709974	0.995302	-0.00102527	0.202383	0.995962	0.995962	bisphosphonates	1124	1124	10	1114	-0.0562472	0.0998997	0.573523	0.959408	-0.196362	0.14278	0.169333	0.85012	bisphosphonates	86.5153	30.3688	100.201	0.0678711	-0.0651443	-0.959824	0.337144	0.70989	NS	NS
P162.PWY	454	326	13	441	0.499768	0.709008	0.481257	0.963695	0.655921	0.78523	0.404039	0.936597	bisphosphonates	305	203	4	301	-0.869627	1.09983	0.429752	0.995302	-1.99919	1.19375	0.0951759	0.905015	bisphosphonates	1124	904	10	1114	-0.853366	0.683864	0.212344	0.800402	-1.17708	0.97082	0.225603	0.85528	bisphosphonates	1.98929	0.826703	2.13826	0.449274	-0.312753	-0.69613	0.486347	0.739708	NS	NS
PWY.6386	454	454	13	441	0.0116697	0.0380589	0.75928	0.963695	0.0341308	0.041151	0.407381	0.936597	bisphosphonates	305	305	4	301	0.0403204	0.0583688	0.490262	0.995302	0.0478183	0.0639549	0.455348	0.905015	bisphosphonates	1124	1124	10	1114	0.0386927	0.0355691	0.276912	0.873109	0.0454224	0.0497589	0.361528	0.85528	bisphosphonates	690.379	293.521	790.415	0.0237402	0.0284474	1.19828	0.230809	0.70989	NS	NS
PWY.7234	454	454	13	441	-0.0794354	0.201056	0.69297	0.963695	-0.197169	0.223427	0.378057	0.936597	bisphosphonates	305	305	4	301	-0.445455	0.307438	0.148416	0.995302	-0.446849	0.325342	0.170779	0.905015	bisphosphonates	1124	1124	10	1114	-0.093677	0.168297	0.577901	0.959408	-0.2384	0.239134	0.319024	0.85528	bisphosphonates	24.738	10.58	35.3058	0.118994	-0.141388	-1.18819	0.234757	0.70989	NS	NS
P441.PWY	454	449	13	441	0.148088	0.186779	0.4283	0.963695	0.175825	0.208161	0.39882	0.936597	bisphosphonates	305	300	4	301	0.223711	0.302061	0.459521	0.995302	0.142537	0.331422	0.667499	0.905015	bisphosphonates	1124	1117	10	1114	0.0585128	0.190415	0.75868	0.959408	0.241317	0.264553	0.361886	0.85528	bisphosphonates	28.6644	10.96	27.5802	0.121983	0.12366	1.01375	0.310704	0.70989	NS	NS
PWY.5659	454	453	13	441	0.0389482	0.143279	0.78588	0.963695	0.138708	0.16013	0.386903	0.936597	bisphosphonates	305	305	4	301	0.181449	0.209661	0.387499	0.995302	0.274179	0.23874	0.251834	0.905015	bisphosphonates	1124	1124	10	1114	0.0358607	0.114458	0.754104	0.959408	0.0644512	0.167357	0.700231	0.931118	bisphosphonates	48.7117	22.7491	76.3325	0.0822569	0.059288	0.720766	0.471054	0.738084	NS	NS
PWY.6284	454	289	13	441	0.510148	0.799603	0.523806	0.963695	0.726768	0.876267	0.407381	0.936597	bisphosphonates	305	182	4	301	1.17212	1.2494	0.34893	0.995302	0.816297	1.39566	0.559127	0.905015	bisphosphonates	1124	699	10	1114	-0.191923	0.856558	0.822749	0.962641	-1.00269	1.22277	0.41239	0.85528	bisphosphonates	1.56405	0.640618	1.36297	0.529431	0.360796	0.681478	0.495569	0.743353	NS	NS
PWY.7228	454	454	13	441	-0.104885	0.135805	0.440341	0.963695	-0.129107	0.151998	0.396172	0.936597	bisphosphonates	305	305	4	301	-0.334156	0.281355	0.235909	0.995302	-0.486943	0.308984	0.116235	0.905015	bisphosphonates	1124	1123	10	1114	-0.00382598	0.139262	0.978087	0.996491	-0.196985	0.198365	0.320915	0.85528	bisphosphonates	54.2214	12.6326	51.5626	0.0918954	-0.0853389	-0.928653	0.353069	0.70989	NS	NS
SER.GLYSYN.PWY	454	454	13	441	-0.038169	0.110815	0.730684	0.963695	-0.107952	0.123345	0.381999	0.936597	bisphosphonates	305	305	4	301	0.095541	0.172313	0.579678	0.995302	0.0466437	0.197061	0.813075	0.9383	bisphosphonates	1124	1124	10	1114	-0.216854	0.0839005	0.00987391	0.437743	-0.165101	0.115282	0.152392	0.85012	bisphosphonates	81.4332	33.6795	142.06	0.0623574	-0.119362	-1.91416	0.0555993	0.635019	NS	NS
PWY.6608	454	453	13	441	0.0905917	0.132347	0.494024	0.963695	0.126062	0.143219	0.379287	0.936597	bisphosphonates	305	305	4	301	0.0624548	0.179733	0.728473	0.995302	0.0471623	0.201679	0.815285	0.9383	bisphosphonates	1124	1124	10	1114	-0.0261226	0.0939229	0.780966	0.959408	0.154296	0.124904	0.216988	0.85528	bisphosphonates	57.0916	30.956	113.359	0.0704633	0.0205759	0.292009	0.770279	0.900634	NS	NS
PWY.6859	454	279	13	441	-0.559332	0.758894	0.461495	0.963695	-0.726338	0.854589	0.395878	0.936597	bisphosphonates	305	187	4	301	0.297327	1.23937	0.810571	0.995302	0.127676	1.40381	0.927602	0.978246	bisphosphonates	1124	818	10	1114	-1.59819	0.854715	0.0617663	0.684577	-2.21233	1.21919	0.0698657	0.834956	bisphosphonates	1.73635	0.651028	1.36885	0.515969	-0.789438	-1.53001	0.126014	0.665698	NS	NS
PWY66.409	454	448	13	441	0.167843	0.212728	0.430547	0.963695	0.196077	0.229668	0.393776	0.936597	bisphosphonates	305	304	4	301	0.00323289	0.357559	0.992792	0.995302	-0.0181178	0.387216	0.962716	0.978629	bisphosphonates	1124	1120	10	1114	0.311102	0.182703	0.0888945	0.694208	0.531129	0.255842	0.0381354	0.834956	bisphosphonates	22.0978	7.82177	29.9576	0.129232	0.218015	1.68701	0.091602	0.635019	NS	NS
COLANSYN.PWY	454	389	13	441	0.512166	0.673764	0.44757	0.963695	0.590192	0.737433	0.423996	0.94821	bisphosphonates	305	232	4	301	-0.156343	1.20912	0.897205	0.995302	0.670999	1.32334	0.612545	0.905015	bisphosphonates	1124	853	10	1114	-1.7239	0.815172	0.0346702	0.684577	-2.32284	1.1653	0.0464757	0.834956	bisphosphonates	2.20285	0.68401	1.50488	0.477179	-0.358169	-0.750595	0.452896	0.728575	NS	NS
PWY.6282	454	329	13	441	0.755845	0.76033	0.320723	0.963695	0.67134	0.835582	0.422202	0.94821	bisphosphonates	305	187	4	301	1.0237	1.22961	0.40577	0.995302	0.746979	1.37921	0.588551	0.905015	bisphosphonates	1124	708	10	1114	-0.240496	0.845009	0.775997	0.959408	-1.11202	1.20171	0.354986	0.85528	bisphosphonates	1.7298	0.661399	1.40048	0.513552	0.434564	0.846193	0.397445	0.70989	NS	NS
ARG.POLYAMINE.SYN	454	440	13	441	0.148376	0.221494	0.503294	0.963695	0.203032	0.252763	0.42233	0.94821	bisphosphonates	305	298	4	301	0.180686	0.310402	0.560956	0.995302	-0.0576828	0.356141	0.871462	0.955921	bisphosphonates	1124	1111	10	1114	-0.133624	0.161072	0.406952	0.930789	0.203465	0.229078	0.374644	0.85528	bisphosphonates	20.3834	10.3789	38.5442	0.120119	-0.00361744	-0.0301154	0.975975	0.986511	NS	NS
PWY.6147	454	436	13	441	-0.249134	0.297162	0.4023	0.963695	-0.255676	0.339345	0.451661	0.948986	bisphosphonates	305	301	4	301	0.0628205	0.437273	0.885866	0.995302	0.260163	0.487065	0.593709	0.905015	bisphosphonates	1124	1114	10	1114	-0.451616	0.260948	0.0837929	0.694208	-0.510638	0.360826	0.157309	0.85012	bisphosphonates	11.3244	5.22992	14.6856	0.178914	-0.292094	-1.63259	0.102555	0.646883	NS	NS
PANTOSYN.PWY	454	454	13	441	-0.07245	0.0937062	0.439847	0.963695	-0.0777353	0.103198	0.451742	0.948986	bisphosphonates	305	305	4	301	0.0294312	0.154961	0.849497	0.995302	0.117382	0.172792	0.497532	0.905015	bisphosphonates	1124	1124	10	1114	-0.0702688	0.0678095	0.300302	0.899995	-0.0307715	0.096704	0.750393	0.944263	bisphosphonates	113.884	41.6445	217.48	0.0517775	-0.0598038	-1.15502	0.248084	0.70989	NS	NS
FASYN.ELONG.PWY	454	329	13	441	0.732188	0.767845	0.340831	0.963695	0.647703	0.844594	0.443608	0.948986	bisphosphonates	305	187	4	301	0.96891	1.22347	0.42903	0.995302	0.712379	1.37233	0.604123	0.905015	bisphosphonates	1124	710	10	1114	-0.242084	0.841253	0.773579	0.959408	-1.10125	1.19587	0.357318	0.85528	bisphosphonates	1.69611	0.668052	1.41301	0.514537	0.409587	0.796031	0.426014	0.713504	NS	NS
PWY.7664	454	329	13	441	0.738308	0.757049	0.329977	0.963695	0.623782	0.831785	0.45374	0.948986	bisphosphonates	305	187	4	301	0.941427	1.20077	0.433651	0.995302	0.702446	1.34602	0.602199	0.905015	bisphosphonates	1124	708	10	1114	-0.236213	0.827522	0.775355	0.959408	-1.07985	1.17603	0.358711	0.85528	bisphosphonates	1.74483	0.693556	1.4603	0.506455	0.409423	0.80841	0.418855	0.713504	NS	NS
PWY0.862	454	348	13	441	0.676043	0.718989	0.347597	0.963695	0.596343	0.793889	0.452998	0.948986	bisphosphonates	305	195	4	301	0.70709	1.17082	0.546352	0.995302	0.747667	1.30231	0.566384	0.905015	bisphosphonates	1124	738	10	1114	-0.445402	0.802959	0.57921	0.959408	-1.34468	1.13538	0.236538	0.85528	bisphosphonates	1.93444	0.729488	1.55101	0.487085	0.268749	0.55175	0.58112	0.803121	NS	NS
TCA	454	436	13	441	-0.269429	0.252347	0.286281	0.963695	-0.221781	0.28647	0.439309	0.948986	bisphosphonates	305	298	4	301	-0.261827	0.477765	0.584096	0.995302	-0.232869	0.521161	0.655376	0.905015	bisphosphonates	1124	1106	10	1114	-0.108387	0.263086	0.680432	0.959408	-0.143315	0.379494	0.705769	0.933436	bisphosphonates	15.7037	4.38099	14.4479	0.170171	-0.201087	-1.18168	0.237334	0.70989	NS	NS
THISYN.PWY	454	340	13	441	-0.402282	0.825497	0.626275	0.963695	-0.713697	0.927319	0.441974	0.948986	bisphosphonates	305	221	4	301	0.42497	1.30089	0.744141	0.995302	0.34148	1.47524	0.817125	0.9383	bisphosphonates	1124	869	10	1114	0.640628	0.858449	0.455666	0.958115	-0.0600966	1.23598	0.961229	0.998358	bisphosphonates	1.46747	0.590909	1.35697	0.541106	0.15521	0.286838	0.774236	0.900634	NS	NS
NONOXIPENT.PWY	454	454	13	441	0.030845	0.0830408	0.710489	0.963695	0.0688183	0.0920633	0.455205	0.948986	bisphosphonates	305	305	4	301	-0.0109419	0.146858	0.940657	0.995302	-0.0311194	0.165195	0.850724	0.952439	bisphosphonates	1124	1124	10	1114	-0.137773	0.0764593	0.0718298	0.694208	-0.047929	0.104863	0.647719	0.90022	bisphosphonates	145.016	46.3664	171.056	0.052527	-0.0540815	-1.02959	0.303201	0.70989	NS	NS
PWY.6549	454	323	13	441	0.549585	0.757285	0.468392	0.963695	0.614036	0.839933	0.465177	0.953613	bisphosphonates	305	236	4	301	0.803348	1.13446	0.479415	0.995302	1.0357	1.26706	0.414432	0.905015	bisphosphonates	1124	892	10	1114	0.813766	0.800101	0.309336	0.899995	1.18606	1.14143	0.298991	0.85528	bisphosphonates	1.74374	0.777008	1.56211	0.494901	0.698955	1.41231	0.157858	0.674721	NS	NS
PWY.5177	454	436	13	441	-0.148409	0.506909	0.769835	0.963695	0.401965	0.546722	0.462635	0.953613	bisphosphonates	305	305	4	301	-0.246221	0.235306	0.296278	0.995302	-0.486037	0.252772	0.055647	0.905015	bisphosphonates	1124	1123	10	1114	-0.0967928	0.12258	0.429914	0.950729	0.0895303	0.168256	0.594762	0.899854	bisphosphonates	3.8917	18.0607	66.5521	0.106296	-0.129556	-1.21882	0.222913	0.70989	NS	NS
SALVADEHYPOX.PWY	454	452	13	441	0.107931	0.132034	0.414126	0.963695	0.100695	0.144611	0.486645	0.957717	bisphosphonates	305	305	4	301	0.0649371	0.16986	0.702515	0.995302	0.108311	0.189992	0.569111	0.905015	bisphosphonates	1124	1124	10	1114	-0.123492	0.0915004	0.177409	0.799846	0.0946544	0.12557	0.451139	0.86597	bisphosphonates	57.3622	34.6592	119.441	0.0687675	-0.0298316	-0.433804	0.664431	0.874078	NS	NS
PWY.6703	454	454	13	441	-0.112344	0.0913601	0.219478	0.963695	-0.0741017	0.103256	0.4734	0.957717	bisphosphonates	305	305	4	301	0.144469	0.168556	0.392079	0.995302	0.145466	0.189835	0.444195	0.905015	bisphosphonates	1124	1124	10	1114	-0.0929598	0.0760893	0.222073	0.800402	-0.268866	0.109031	0.0138206	0.834956	bisphosphonates	119.808	35.1977	172.724	0.0552385	-0.0745468	-1.34954	0.177162	0.674721	NS	NS
PWY4LZ.257	454	434	13	441	0.241916	0.230984	0.295554	0.963695	0.186434	0.264029	0.480555	0.957717	bisphosphonates	305	300	4	301	-0.0918788	0.366208	0.802073	0.995302	-0.433095	0.401826	0.282119	0.905015	bisphosphonates	1124	1123	10	1114	0.132478	0.233592	0.570738	0.959408	0.619457	0.329526	0.0603993	0.834956	bisphosphonates	18.7428	7.45664	18.3266	0.149862	0.140972	0.94068	0.346869	0.70989	NS	NS
PWY.6507	454	453	13	441	0.0920487	0.225507	0.683341	0.963695	0.17592	0.250167	0.482347	0.957717	bisphosphonates	305	305	4	301	-0.0725699	0.289835	0.802464	0.995302	-0.198309	0.323877	0.540869	0.905015	bisphosphonates	1124	1123	10	1114	-0.000983635	0.137483	0.994293	0.996491	0.0943819	0.20221	0.640772	0.90022	bisphosphonates	19.6644	11.9042	52.9055	0.108802	0.010585	0.0972867	0.922499	0.95753	NS	NS
FASYN.INITIAL.PWY	454	329	13	441	0.677447	0.732679	0.355675	0.963695	0.519223	0.804866	0.519232	0.958568	bisphosphonates	305	187	4	301	1.04507	1.14365	0.361559	0.995302	0.903458	1.28203	0.481613	0.905015	bisphosphonates	1124	709	10	1114	-0.228951	0.789268	0.771808	0.959408	-1.0018	1.12192	0.372095	0.85528	bisphosphonates	1.86283	0.764565	1.60528	0.486063	0.400092	0.823128	0.410435	0.70989	NS	NS
PWY.7388	454	329	13	441	0.669879	0.723678	0.355133	0.963695	0.518381	0.795304	0.514906	0.958568	bisphosphonates	305	187	4	301	1.03119	1.12914	0.361845	0.995302	0.898721	1.26569	0.478292	0.905015	bisphosphonates	1124	708	10	1114	-0.219481	0.78137	0.778845	0.959408	-0.983791	1.11071	0.375959	0.85528	bisphosphonates	1.90945	0.784343	1.6379	0.480475	0.399019	0.830467	0.406275	0.70989	NS	NS
DAPLYSINESYN.PWY	454	452	13	441	-0.103462	0.197793	0.601185	0.963695	-0.140072	0.217703	0.520337	0.958568	bisphosphonates	305	302	4	301	-0.259677	0.382178	0.497378	0.995302	-0.404266	0.417774	0.334111	0.905015	bisphosphonates	1124	1118	10	1114	0.0292584	0.214296	0.891425	0.976405	0.212052	0.301857	0.482526	0.872723	bisphosphonates	25.561	6.8465	21.7757	0.135852	-0.0698622	-0.51425	0.607077	0.825088	NS	NS
PWY.5030	454	434	13	441	0.235754	0.444907	0.596453	0.963695	0.335748	0.504778	0.506347	0.958568	bisphosphonates	305	294	4	301	-0.29971	0.473162	0.526966	0.995302	-0.460401	0.518904	0.375787	0.905015	bisphosphonates	1124	1102	10	1114	0.0262947	0.290293	0.927843	0.987225	-0.178781	0.399899	0.654921	0.905115	bisphosphonates	5.05198	4.46663	11.8666	0.216243	0.00768572	0.035542	0.971648	0.986511	NS	NS
PWY.6892	454	341	13	441	-0.250002	0.698106	0.72043	0.963695	-0.525508	0.783171	0.50261	0.958568	bisphosphonates	305	221	4	301	0.41407	1.07055	0.699193	0.995302	0.434476	1.20951	0.71972	0.917364	bisphosphonates	1124	870	10	1114	0.695959	0.705867	0.324365	0.899995	0.362462	1.01538	0.721184	0.933743	bisphosphonates	2.05191	0.872542	2.00703	0.45031	0.252485	0.560692	0.575008	0.803121	NS	NS
GLUCONEO.PWY	454	422	13	441	0.133239	0.520046	0.797912	0.963695	0.3775	0.569419	0.507743	0.958568	bisphosphonates	305	297	4	301	-0.00466185	0.398301	0.99067	0.995302	0.108007	0.430218	0.801976	0.9383	bisphosphonates	1124	1109	10	1114	-0.0270607	0.211021	0.897985	0.976405	-0.341951	0.308688	0.268221	0.85528	bisphosphonates	3.69757	6.30344	22.4569	0.175525	-0.0044496	-0.0253502	0.979776	0.986511	NS	NS
ANAEROFRUCAT.PWY	454	454	13	441	-0.131585	0.152343	0.388211	0.963695	-0.108913	0.171616	0.526043	0.958568	bisphosphonates	305	301	4	301	-0.0338942	0.409737	0.934129	0.995302	-0.0814948	0.435703	0.851775	0.952439	bisphosphonates	1124	1122	10	1114	-0.0868671	0.204187	0.670607	0.959408	-0.318352	0.291604	0.275202	0.85528	bisphosphonates	43.0879	5.95648	23.9852	0.117017	-0.108931	-0.930892	0.35191	0.70989	NS	NS
PWY.6609	454	454	13	441	-0.0204545	0.067396	0.761657	0.963695	-0.0472081	0.0734269	0.520648	0.958568	bisphosphonates	305	305	4	301	0.106211	0.11253	0.346018	0.995302	0.0197452	0.127746	0.877283	0.955921	bisphosphonates	1124	1124	10	1114	-0.0550401	0.0558082	0.32423	0.899995	-0.0724702	0.0797481	0.363692	0.85528	bisphosphonates	220.156	78.9703	321.074	0.0401545	-0.0222309	-0.553635	0.579829	0.803121	NS	NS
THRESYN.PWY	454	454	13	441	-0.0132897	0.0644889	0.836826	0.963695	-0.0443239	0.0711829	0.533855	0.96565	bisphosphonates	305	305	4	301	-0.0375985	0.108886	0.730113	0.995302	-0.132123	0.122738	0.282705	0.905015	bisphosphonates	1124	1124	10	1114	-0.0129368	0.0523105	0.804716	0.959408	0.0228092	0.0746983	0.760159	0.944263	bisphosphonates	240.453	84.3439	365.445	0.0380627	-0.0160733	-0.422284	0.672818	0.875731	NS	NS
PWY.7357	454	454	13	441	0.0380039	0.0791845	0.631513	0.963695	0.0397138	0.0889913	0.655654	0.973834	bisphosphonates	305	305	4	301	0.139125	0.137587	0.312757	0.995302	0.130748	0.155886	0.40238	0.905015	bisphosphonates	1124	1124	10	1114	-0.184886	0.0655359	0.00487029	0.380573	-0.0909366	0.0925337	0.325957	0.85528	bisphosphonates	159.485	52.8256	232.831	0.047397	-0.0665786	-1.4047	0.160111	0.674721	NS	NS
PWY.6385	454	454	13	441	-0.0870208	0.0920812	0.345166	0.963695	-0.0578431	0.10181	0.57026	0.973834	bisphosphonates	305	305	4	301	-0.122293	0.158381	0.440657	0.995302	-0.258354	0.170793	0.131598	0.905015	bisphosphonates	1124	1123	10	1114	-0.178435	0.0721185	0.0135031	0.513119	-0.198592	0.102283	0.0524499	0.834956	bisphosphonates	117.939	39.865	192.268	0.0534467	-0.141244	-2.64271	0.00822449	0.635019	NS	NS
PWY.7392	454	227	13	441	-0.548617	0.837941	0.512991	0.963695	-0.533775	0.934989	0.568398	0.973834	bisphosphonates	305	184	4	301	0.821847	1.31491	0.532437	0.995302	0.649905	1.48588	0.662187	0.905015	bisphosphonates	1124	808	10	1114	-1.48498	0.898208	0.0985563	0.694208	-2.43291	1.28192	0.0579821	0.834956	bisphosphonates	1.42421	0.578369	1.2395	0.555378	-0.662122	-1.1922	0.233182	0.70989	NS	NS
PWY.5121	454	436	13	441	0.318869	0.326336	0.329073	0.963695	0.148988	0.354644	0.674646	0.973834	bisphosphonates	305	299	4	301	-0.443312	0.485178	0.361623	0.995302	-0.739082	0.536959	0.169885	0.905015	bisphosphonates	1124	1116	10	1114	-0.461129	0.268027	0.0856291	0.694208	-0.42526	0.368242	0.248415	0.85528	bisphosphonates	9.39012	4.24814	13.9201	0.190491	-0.192609	-1.01112	0.311959	0.70989	NS	NS
RIBOSYN2.PWY	454	427	13	441	-0.339382	0.564138	0.547756	0.963695	-0.313039	0.625162	0.616837	0.973834	bisphosphonates	305	279	4	301	-0.598227	1.05225	0.57011	0.995302	-0.989626	1.12529	0.379961	0.905015	bisphosphonates	1124	1045	10	1114	-1.02314	0.662663	0.122877	0.726339	-1.32488	0.94738	0.162262	0.85012	bisphosphonates	3.14217	0.903153	2.27727	0.397697	-0.622632	-1.56559	0.117444	0.659467	NS	NS
PWY.5188	454	453	13	441	0.0470162	0.10007	0.638709	0.963695	0.0479971	0.109553	0.661541	0.973834	bisphosphonates	305	305	4	301	0.148427	0.150025	0.323296	0.995302	0.177126	0.161045	0.272401	0.905015	bisphosphonates	1124	1124	10	1114	0.112945	0.0784229	0.15009	0.771847	0.107409	0.110832	0.332704	0.85528	bisphosphonates	99.8607	44.4299	162.597	0.0570834	0.0966291	1.69277	0.0904994	0.635019	NS	NS
PWY.6168	454	454	13	441	-0.0537851	0.14881	0.717951	0.963695	-0.0906917	0.167466	0.588437	0.973834	bisphosphonates	305	303	4	301	-0.0419426	0.331763	0.899484	0.995302	-0.253415	0.360563	0.482798	0.905015	bisphosphonates	1124	1122	10	1114	-0.243404	0.188656	0.19725	0.800402	-0.669304	0.26672	0.012242	0.834956	bisphosphonates	45.1583	9.08538	28.097	0.110203	-0.117182	-1.06333	0.287633	0.70989	NS	NS
NAGLIPASYN.PWY	454	343	13	441	-0.250839	0.670533	0.708519	0.963695	-0.334314	0.748189	0.65524	0.973834	bisphosphonates	305	177	4	301	-0.241108	1.04519	0.817719	0.995302	-1.27551	1.14655	0.266948	0.905015	bisphosphonates	1124	638	10	1114	-0.978184	0.74834	0.191434	0.800402	-0.994126	1.06923	0.352703	0.85528	bisphosphonates	2.22413	0.915397	1.78567	0.450597	-0.512736	-1.1379	0.255161	0.70989	NS	NS
P185.PWY	454	447	13	441	-0.096863	0.245907	0.693851	0.963695	-0.114751	0.276514	0.678378	0.973834	bisphosphonates	305	300	4	301	0.413201	0.436548	0.344664	0.995302	0.495081	0.463587	0.286544	0.905015	bisphosphonates	1124	1115	10	1114	0.208238	0.220469	0.345111	0.899995	-0.155029	0.323523	0.631903	0.90022	bisphosphonates	16.537	5.2473	20.5733	0.153651	0.114513	0.745284	0.4561	0.728575	NS	NS
PWY.5367	454	400	13	441	-0.197234	0.759211	0.795149	0.963695	0.466865	0.845531	0.581153	0.973834	bisphosphonates	305	296	4	301	0.315318	0.478137	0.510126	0.995302	0.68993	0.535896	0.199129	0.905015	bisphosphonates	1124	1107	10	1114	0.254512	0.285867	0.373493	0.9199	0.127495	0.421269	0.762221	0.944263	bisphosphonates	1.7349	4.37417	12.2369	0.233469	0.22629	0.969249	0.332421	0.70989	NS	NS
PWY.5101	454	442	13	441	-0.193223	0.238209	0.417732	0.963695	0.121723	0.263534	0.644423	0.973834	bisphosphonates	305	305	4	301	-0.0895347	0.337434	0.790932	0.995302	-0.314821	0.370723	0.396541	0.905015	bisphosphonates	1124	1122	10	1114	-0.148769	0.196126	0.448291	0.953963	-0.144478	0.269176	0.591559	0.899854	bisphosphonates	17.6232	8.78258	25.9974	0.138141	-0.153791	-1.1133	0.265581	0.70989	NS	NS
P161.PWY	454	447	13	441	0.316423	0.265695	0.234339	0.963695	0.144782	0.298773	0.628239	0.973834	bisphosphonates	305	302	4	301	-0.0906178	0.37528	0.809361	0.995302	-0.518086	0.410316	0.207846	0.905015	bisphosphonates	1124	1123	10	1114	0.178103	0.247946	0.472713	0.959408	0.695218	0.350058	0.0472862	0.834956	bisphosphonates	14.1655	7.1005	16.2662	0.163229	0.179471	1.0995	0.27155	0.70989	NS	NS
PWY.6700	454	454	13	441	-0.110754	0.0837576	0.186754	0.963695	-0.0546015	0.0928923	0.557007	0.973834	bisphosphonates	305	305	4	301	0.156919	0.165368	0.343436	0.995302	0.104952	0.186833	0.574767	0.905015	bisphosphonates	1124	1124	10	1114	-0.0402831	0.0719469	0.57566	0.959408	-0.136591	0.102224	0.181768	0.85528	bisphosphonates	142.545	36.5677	193.186	0.0518268	-0.0478955	-0.924146	0.35541	0.70989	NS	NS
PRPP.PWY	454	449	13	441	-0.0300932	0.124637	0.809324	0.963695	0.0580841	0.13599	0.669529	0.973834	bisphosphonates	305	304	4	301	-0.599687	0.319611	0.0616177	0.995302	-0.688052	0.362682	0.0589371	0.905015	bisphosphonates	1124	1121	10	1114	-0.0731525	0.120318	0.543317	0.959408	0.183522	0.166175	0.269676	0.85528	bisphosphonates	64.3735	9.78942	69.0783	0.0835537	-0.0897859	-1.07459	0.282559	0.70989	NS	NS
PWY0.781	454	446	13	441	0.0381575	0.178269	0.830615	0.963695	0.118485	0.203932	0.56158	0.973834	bisphosphonates	305	302	4	301	-0.159525	0.306848	0.603536	0.995302	-0.283496	0.341415	0.407103	0.905015	bisphosphonates	1124	1117	10	1114	0.109082	0.175309	0.533921	0.959408	0.239132	0.239394	0.31807	0.85528	bisphosphonates	31.4666	10.6207	32.5381	0.115759	0.0409477	0.353731	0.723541	0.889955	NS	NS
PWY.7539	454	435	13	441	-0.146874	0.276833	0.596015	0.963695	-0.126565	0.315795	0.688809	0.973834	bisphosphonates	305	300	4	301	0.141826	0.347221	0.68324	0.995302	0.414905	0.376465	0.271461	0.905015	bisphosphonates	1124	1111	10	1114	-0.0563243	0.214736	0.793143	0.959408	-0.368871	0.287286	0.199431	0.85528	bisphosphonates	13.0486	8.29446	21.6865	0.152446	-0.0455874	-0.299039	0.76491	0.900634	NS	NS
PWY.5345	454	385	13	441	-0.566567	0.683074	0.407309	0.963695	-0.329695	0.759462	0.66444	0.973834	bisphosphonates	305	253	4	301	-0.958813	1.1827	0.418187	0.995302	-1.48397	1.31356	0.259616	0.905015	bisphosphonates	1124	1002	10	1114	-0.487537	0.709354	0.492038	0.959408	-0.623022	1.02114	0.541907	0.899854	bisphosphonates	2.14321	0.714906	1.98735	0.454289	-0.592025	-1.30319	0.19251	0.682638	NS	NS
REDCITCYC	454	284	13	441	0.503872	0.699272	0.47156	0.963695	0.325188	0.769232	0.672711	0.973834	bisphosphonates	305	172	4	301	-0.0729524	1.07311	0.945845	0.995302	-0.846805	1.18132	0.474114	0.905015	bisphosphonates	1124	646	10	1114	-0.427545	0.764115	0.575913	0.959408	-0.589672	1.08275	0.586138	0.899854	bisphosphonates	2.04507	0.868384	1.7127	0.464932	0.0507649	0.109188	0.913054	0.955792	NS	NS
PWY.5154	454	454	13	441	0.0453197	0.203684	0.82403	0.963695	0.0910588	0.226235	0.687537	0.973834	bisphosphonates	305	304	4	301	-0.191181	0.333311	0.566692	0.995302	-0.156987	0.363142	0.665882	0.905015	bisphosphonates	1124	1122	10	1114	-0.0596319	0.189405	0.752944	0.959408	-0.0996032	0.269908	0.712181	0.933743	bisphosphonates	24.1037	9.00121	27.8751	0.128058	-0.0375653	-0.293346	0.769257	0.900634	NS	NS
PWY.7115	454	385	13	441	0.153822	0.634585	0.808585	0.963695	0.368571	0.694504	0.595926	0.973834	bisphosphonates	305	287	4	301	0.143349	0.732661	0.845014	0.995302	0.714017	0.79733	0.371331	0.905015	bisphosphonates	1124	1051	10	1114	0.126228	0.49264	0.797822	0.959408	-0.166504	0.696472	0.811098	0.967435	bisphosphonates	2.48325	1.86292	4.12042	0.343673	0.138088	0.401801	0.68783	0.881283	NS	NS
PWY.5676	454	409	13	441	0.189932	0.596914	0.750493	0.963695	0.287957	0.647402	0.656715	0.973834	bisphosphonates	305	266	4	301	-0.502577	1.0459	0.631208	0.995302	-1.35787	1.13179	0.231308	0.905015	bisphosphonates	1124	1033	10	1114	0.201493	0.616999	0.744054	0.959408	-0.00179232	0.879663	0.998375	0.999767	bisphosphonates	2.80658	0.91416	2.62683	0.396914	0.094983	0.239304	0.81087	0.901904	NS	NS
PWY.5971	454	289	13	441	0.375478	0.825995	0.649639	0.963695	0.52185	0.903496	0.563869	0.973834	bisphosphonates	305	182	4	301	1.12016	1.25746	0.373751	0.995302	0.757237	1.40664	0.590803	0.905015	bisphosphonates	1124	699	10	1114	-0.185361	0.862244	0.829826	0.963903	-0.972395	1.23042	0.429528	0.85528	bisphosphonates	1.4657	0.63243	1.34505	0.538915	0.29317	0.544001	0.586441	0.805947	NS	NS
PWY.2941	454	454	13	441	0.160272	0.179518	0.372466	0.963695	0.106314	0.193033	0.582114	0.973834	bisphosphonates	305	305	4	301	0.276866	0.26905	0.304298	0.995302	0.276548	0.303398	0.362872	0.905015	bisphosphonates	1124	1124	10	1114	0.0187356	0.16004	0.906827	0.976405	-0.168033	0.226145	0.457626	0.86597	bisphosphonates	31.0301	13.8145	39.0431	0.109182	0.113598	1.04045	0.29813	0.70989	NS	NS
PWY.7663	454	454	13	441	-0.142437	0.14571	0.328851	0.963695	-0.0952855	0.16041	0.55285	0.973834	bisphosphonates	305	303	4	301	-0.17888	0.39313	0.649434	0.995302	-0.230603	0.436538	0.597773	0.905015	bisphosphonates	1124	1124	10	1114	0.0370774	0.220131	0.866273	0.976405	-0.0193599	0.311462	0.950448	0.998358	bisphosphonates	47.1004	6.47034	20.6366	0.116085	-0.0956931	-0.824335	0.409749	0.70989	NS	NS
NAD.BIOSYNTHESIS.II	454	427	13	441	0.31765	0.536753	0.55429	0.963695	0.260067	0.56679	0.646599	0.973834	bisphosphonates	305	289	4	301	-0.0322928	0.869663	0.970404	0.995302	-0.332355	0.886093	0.707903	0.917364	bisphosphonates	1124	1081	10	1114	-0.460265	0.512853	0.369667	0.9199	-0.78414	0.726434	0.280635	0.85528	bisphosphonates	3.47097	1.3222	3.80202	0.341092	-0.0802867	-0.235381	0.813913	0.901904	NS	NS
PWY.1269	454	442	13	441	-0.200262	0.333366	0.548341	0.963695	-0.188752	0.373023	0.613142	0.973834	bisphosphonates	305	290	4	301	-0.287961	0.862975	0.738853	0.995302	-0.285443	0.918526	0.756227	0.921552	bisphosphonates	1124	1076	10	1114	-0.826266	0.522821	0.114298	0.694208	-0.639373	0.74438	0.390569	0.85528	bisphosphonates	8.99825	1.34278	3.65843	0.267266	-0.372265	-1.39286	0.163662	0.674721	NS	NS
UDPNAGSYN.PWY	454	454	13	441	0.157846	0.241235	0.513248	0.963695	0.15421	0.260979	0.554932	0.973834	bisphosphonates	305	305	4	301	-0.239606	0.431226	0.578874	0.995302	-0.14569	0.463292	0.753414	0.921552	bisphosphonates	1124	1124	10	1114	0.239901	0.232901	0.303209	0.899995	0.428652	0.331007	0.195603	0.85528	bisphosphonates	17.1838	5.37762	18.4356	0.156179	0.14261	0.913117	0.361181	0.70989	NS	NS
X1CMET2.PWY	454	454	13	441	-0.0863027	0.0855944	0.313884	0.963695	-0.0487513	0.0956588	0.610592	0.973834	bisphosphonates	305	305	4	301	0.0494898	0.168971	0.769812	0.995302	0.0537651	0.182038	0.76796	0.921552	bisphosphonates	1124	1124	10	1114	0.000374668	0.0851777	0.996491	0.996491	-0.0604069	0.121322	0.618652	0.90022	bisphosphonates	136.493	35.0249	137.831	0.0568559	-0.0323087	-0.568256	0.569861	0.803121	NS	NS
P461.PWY	454	453	13	441	0.0792626	0.223926	0.723534	0.963695	-0.108607	0.253044	0.66801	0.973834	bisphosphonates	305	305	4	301	0.0166232	0.385571	0.96564	0.995302	0.128021	0.428403	0.765303	0.921552	bisphosphonates	1124	1123	10	1114	0.0114717	0.239867	0.961864	0.996491	0.0504975	0.340892	0.882265	0.998358	bisphosphonates	19.9431	6.72653	17.3804	0.15067	0.0429498	0.285059	0.775599	0.900634	NS	NS
PWY.7221	454	454	13	441	0.0185227	0.0366485	0.613525	0.963695	0.0171884	0.0405649	0.671998	0.973834	bisphosphonates	305	305	4	301	0.00643445	0.0501209	0.89794	0.995302	-0.0121351	0.0536999	0.821402	0.9383	bisphosphonates	1124	1124	10	1114	0.0629311	0.0304896	0.0392493	0.684577	0.0748349	0.0451686	0.0978572	0.834956	bisphosphonates	744.541	398.073	1075.71	0.0212318	0.037888	1.78449	0.0743437	0.635019	NS	NS
PWY.6901	454	449	13	441	0.0563687	0.196911	0.774815	0.963695	0.101479	0.219615	0.644288	0.973834	bisphosphonates	305	298	4	301	0.148143	0.424315	0.727243	0.995302	0.101474	0.455457	0.823873	0.9383	bisphosphonates	1124	1116	10	1114	0.210166	0.22496	0.350387	0.904882	-0.0676978	0.321802	0.833419	0.967435	bisphosphonates	25.7905	5.55421	19.7602	0.139884	0.12581	0.899387	0.368447	0.70989	NS	NS
PWY.6606	454	443	13	441	0.115682	0.207868	0.578156	0.963695	0.130733	0.229982	0.570067	0.973834	bisphosphonates	305	303	4	301	-0.0247662	0.23359	0.915637	0.995302	0.0432144	0.2494	0.862573	0.955824	bisphosphonates	1124	1122	10	1114	0.0681596	0.150591	0.650916	0.959408	0.273426	0.208069	0.189094	0.85528	bisphosphonates	23.1432	18.327	44.0961	0.108106	0.0611097	0.565277	0.571885	0.803121	NS	NS
PWY.3841	454	454	13	441	-0.0506034	0.0855158	0.554331	0.963695	-0.0401193	0.0944607	0.671274	0.973834	bisphosphonates	305	305	4	301	-0.0137843	0.190613	0.9424	0.995302	-0.0306771	0.204166	0.880678	0.955921	bisphosphonates	1124	1124	10	1114	0.0969625	0.101815	0.34113	0.899995	0.0481607	0.144525	0.739023	0.938299	bisphosphonates	136.744	27.5229	96.4671	0.06193	0.00788008	0.127242	0.898749	0.9528	NS	NS
PWY.5899	454	305	13	441	0.691706	0.806252	0.391401	0.963695	0.396559	0.873829	0.650208	0.973834	bisphosphonates	305	173	4	301	0.135706	1.28529	0.915983	0.995302	0.205542	1.43198	0.885976	0.955921	bisphosphonates	1124	656	10	1114	0.37415	0.880333	0.670912	0.959408	0.0310468	1.25044	0.980196	0.998358	bisphosphonates	1.53836	0.605339	1.29035	0.539631	0.474375	0.879072	0.379362	0.70989	NS	NS
PWY.1042	454	454	13	441	0.0311734	0.0781804	0.690284	0.963695	0.0413711	0.084423	0.624377	0.973834	bisphosphonates	305	305	4	301	0.0150726	0.12136	0.901243	0.995302	0.0100184	0.135529	0.94113	0.978246	bisphosphonates	1124	1124	10	1114	-0.132065	0.0623762	0.0344619	0.684577	-0.183244	0.0899229	0.0418166	0.834956	bisphosphonates	163.608	67.8965	257.017	0.0452437	-0.0569461	-1.25865	0.208156	0.70989	NS	NS
FAO.PWY	454	389	13	441	-0.704563	0.625503	0.260616	0.963695	-0.305867	0.691371	0.658436	0.973834	bisphosphonates	305	288	4	301	-0.248492	0.778896	0.749927	0.995302	0.0501948	0.876707	0.954386	0.978246	bisphosphonates	1124	1088	10	1114	-0.193784	0.290999	0.5056	0.959408	-0.0406697	0.387438	0.916419	0.998358	bisphosphonates	2.55589	1.64832	11.8091	0.249896	-0.280941	-1.12423	0.260915	0.70989	NS	NS
PWY.6151	454	454	13	441	0.022366	0.0489367	0.647872	0.963695	0.0204355	0.0538049	0.704294	0.983094	bisphosphonates	305	305	4	301	0.106884	0.088097	0.226005	0.995302	0.0794969	0.098676	0.421186	0.905015	bisphosphonates	1124	1124	10	1114	0.0871142	0.044467	0.0503544	0.684577	0.0676586	0.0645034	0.294455	0.85528	bisphosphonates	417.572	128.848	505.737	0.030829	0.0638384	2.07072	0.0383846	0.635019	NS	NS
FUCCAT.PWY	454	397	13	441	-0.304518	0.618533	0.622738	0.963695	-0.242978	0.681674	0.721698	0.983094	bisphosphonates	305	293	4	301	-0.210467	0.466041	0.651898	0.995302	-0.377255	0.507579	0.458035	0.905015	bisphosphonates	1124	1101	10	1114	-0.542402	0.274708	0.0485806	0.684577	0.23632	0.376769	0.530647	0.899854	bisphosphonates	2.61381	4.60418	13.2513	0.221029	-0.437363	-1.97876	0.047843	0.635019	NS	NS
HSERMETANA.PWY	454	447	13	441	-0.168391	0.208124	0.418918	0.963695	0.056636	0.228134	0.804069	0.983094	bisphosphonates	305	305	4	301	0.400673	0.219847	0.0694118	0.995302	0.26935	0.246514	0.275585	0.905015	bisphosphonates	1124	1124	10	1114	-0.190589	0.138829	0.170083	0.799846	-0.228076	0.186389	0.221351	0.85528	bisphosphonates	23.0864	20.6899	51.8846	0.102243	-0.0573516	-0.560935	0.574842	0.803121	NS	NS
ARO.PWY	454	454	13	441	0.011487	0.0431059	0.789995	0.963695	0.0178411	0.0488305	0.715037	0.983094	bisphosphonates	305	305	4	301	0.0629076	0.0662285	0.342984	0.995302	0.063868	0.0712259	0.370733	0.905015	bisphosphonates	1124	1124	10	1114	0.0322065	0.0378649	0.395195	0.930789	0.0419495	0.0530885	0.429598	0.85528	bisphosphonates	538.179	227.987	697.472	0.0261387	0.0293702	1.12363	0.261169	0.70989	NS	NS
PWY0.1586	454	454	13	441	-0.218016	0.196804	0.268565	0.963695	-0.0597237	0.215532	0.781848	0.983094	bisphosphonates	305	305	4	301	0.224048	0.380728	0.556664	0.995302	0.238968	0.405208	0.555873	0.905015	bisphosphonates	1124	1123	10	1114	-0.172669	0.208978	0.408837	0.930789	0.0221178	0.300803	0.941399	0.998358	bisphosphonates	25.8186	6.89874	22.8981	0.134092	-0.14451	-1.0777	0.281169	0.70989	NS	NS
PWY.5173	454	294	13	441	0.340291	0.665215	0.609223	0.963695	0.229507	0.712107	0.7474	0.983094	bisphosphonates	305	173	4	301	0.0167491	0.903278	0.985218	0.995302	-0.533521	0.979109	0.586279	0.905015	bisphosphonates	1124	600	10	1114	-0.200284	0.638748	0.753916	0.959408	-0.79457	0.888999	0.371639	0.85528	bisphosphonates	2.25983	1.22562	2.45099	0.410428	0.0503054	0.122568	0.902449	0.9528	NS	NS
PWY.5505	454	230	13	441	0.225972	0.697381	0.746071	0.963695	0.179748	0.772813	0.816201	0.983094	bisphosphonates	305	159	4	301	0.492727	1.05723	0.641516	0.995302	0.497625	1.17925	0.673379	0.905015	bisphosphonates	1124	608	10	1114	-0.438689	0.754121	0.560871	0.959408	-0.948395	1.08	0.380061	0.85528	bisphosphonates	2.05617	0.894667	1.7584	0.460813	0.02847	0.0617821	0.950736	0.978582	NS	NS
PWY.5913	454	416	13	441	-0.461894	0.767785	0.547757	0.963695	-0.224691	0.854983	0.79284	0.983094	bisphosphonates	305	292	4	301	1.01627	1.09287	0.353173	0.995302	1.92044	1.22604	0.118459	0.905015	bisphosphonates	1124	1078	10	1114	-0.376296	0.679134	0.579633	0.959408	-0.416073	0.968508	0.667571	0.912347	bisphosphonates	1.69637	0.837258	2.16815	0.461178	-0.159201	-0.345206	0.72994	0.890442	NS	NS
PWY.7117	454	384	13	441	-0.536355	0.908429	0.555213	0.963695	-0.234026	1.00715	0.816375	0.983094	bisphosphonates	305	286	4	301	0.930166	1.14182	0.415933	0.995302	1.98745	1.2838	0.122796	0.905015	bisphosphonates	1124	1054	10	1114	-0.209217	0.727508	0.773721	0.959408	-0.266747	1.04	0.797624	0.966579	bisphosphonates	1.21176	0.767014	1.8894	0.508448	-0.0857721	-0.168694	0.866037	0.926491	NS	NS
PWY.5989	454	440	13	441	-0.149863	0.294026	0.610531	0.963695	-0.0986946	0.334406	0.768051	0.983094	bisphosphonates	305	299	4	301	0.201547	0.367666	0.583996	0.995302	0.243197	0.406852	0.550542	0.905015	bisphosphonates	1124	1115	10	1114	-0.0720803	0.20814	0.72918	0.959408	0.0286765	0.293728	0.922245	0.998358	bisphosphonates	11.5672	7.39766	23.0827	0.154216	-0.0453376	-0.293987	0.768767	0.900634	NS	NS
PWY0.1061	454	443	13	441	0.292007	0.35099	0.405902	0.963695	0.0811052	0.37287	0.827921	0.983094	bisphosphonates	305	302	4	301	-0.296446	0.511528	0.562673	0.995302	-0.354241	0.554273	0.523313	0.905015	bisphosphonates	1124	1110	10	1114	0.184232	0.292219	0.528524	0.959408	-0.000117023	0.40093	0.999767	0.999767	bisphosphonates	8.11727	3.82174	11.7107	0.20563	0.143547	0.698084	0.485125	0.739708	NS	NS
PWY.5690	454	449	13	441	-0.186235	0.232854	0.424272	0.963695	-0.0940345	0.257916	0.715613	0.983094	bisphosphonates	305	301	4	301	-0.447169	0.447134	0.318095	0.995302	-0.390332	0.492627	0.428881	0.905015	bisphosphonates	1124	1115	10	1114	0.0329605	0.266393	0.901553	0.976405	0.011864	0.383012	0.975295	0.998358	bisphosphonates	18.4431	5.00177	14.0914	0.16322	-0.138718	-0.849879	0.395392	0.70989	NS	NS
PWY.6285	454	153	13	441	0.332132	0.777901	0.669618	0.963695	0.183547	0.849354	0.82902	0.983094	bisphosphonates	305	90	4	301	1.44814	1.13951	0.204775	0.995302	1.27752	1.24031	0.303955	0.905015	bisphosphonates	1124	307	10	1114	0.0114614	0.786769	0.98838	0.996491	-1.3286	1.11036	0.231747	0.85528	bisphosphonates	1.65254	0.770126	1.61549	0.497632	0.416682	0.83733	0.402407	0.70989	NS	NS
PWY.7242	454	453	13	441	-0.0546941	0.207437	0.792163	0.963695	0.0791573	0.233828	0.735146	0.983094	bisphosphonates	305	305	4	301	-0.0725929	0.279865	0.795517	0.995302	-0.202761	0.310637	0.514501	0.905015	bisphosphonates	1124	1123	10	1114	-0.00642434	0.137445	0.962728	0.996491	0.0683362	0.201241	0.734244	0.938299	bisphosphonates	23.2395	12.7674	52.9346	0.106035	-0.0285351	-0.269112	0.787844	0.900634	NS	NS
BRANCHED.CHAIN.AA.SYN.PWY	454	454	13	441	0.0287721	0.0716484	0.688197	0.963695	0.0240649	0.0812351	0.767206	0.983094	bisphosphonates	305	305	4	301	-0.0099468	0.0938536	0.915668	0.995302	-0.0849269	0.106614	0.426413	0.905015	bisphosphonates	1124	1124	10	1114	0.000866309	0.0415662	0.983376	0.996491	0.00376407	0.0589587	0.949108	0.998358	bisphosphonates	194.799	113.527	578.788	0.0335746	0.00561029	0.167099	0.867292	0.926491	NS	NS
PWY.724	454	454	13	441	-0.0167779	0.0408515	0.681493	0.963695	-0.0106011	0.0453621	0.815342	0.983094	bisphosphonates	305	305	4	301	0.0262453	0.0488827	0.591757	0.995302	-0.0158319	0.0527848	0.764479	0.921552	bisphosphonates	1124	1124	10	1114	-0.0502542	0.0283062	0.0761089	0.694208	-0.00752215	0.0398885	0.850458	0.973083	bisphosphonates	599.216	418.494	1248.07	0.0210083	-0.0272713	-1.29812	0.194246	0.682638	NS	NS
P23.PWY	454	193	13	441	0.251643	0.665178	0.705384	0.963695	0.146208	0.738789	0.843223	0.983094	bisphosphonates	305	124	4	301	-0.172425	1.02267	0.866223	0.995302	-0.354584	1.10809	0.749225	0.921552	bisphosphonates	1124	495	10	1114	-0.311008	0.75564	0.680725	0.959408	-1.06724	1.07	0.318783	0.85528	bisphosphonates	2.26008	0.956163	1.75134	0.44867	-0.0283462	-0.0631783	0.949625	0.978582	NS	NS
PWY.5136	454	389	13	441	-0.658412	0.608271	0.279656	0.963695	-0.228327	0.671503	0.734018	0.983094	bisphosphonates	305	288	4	301	-0.186414	0.759228	0.806215	0.995302	0.191127	0.853648	0.823013	0.9383	bisphosphonates	1124	1088	10	1114	-0.181923	0.287299	0.526725	0.959408	0.0363731	0.382571	0.924273	0.998358	bisphosphonates	2.70275	1.73482	12.1153	0.24579	-0.260195	-1.05861	0.289779	0.70989	NS	NS
PWY.6277	454	454	13	441	0.0263642	0.0444971	0.553832	0.963695	-0.0140147	0.0490067	0.77505	0.983094	bisphosphonates	305	305	4	301	0.0475485	0.0565746	0.401362	0.995302	0.0119262	0.0609469	0.845019	0.952439	bisphosphonates	1124	1124	10	1114	0.0480756	0.0334463	0.150887	0.771847	0.075255	0.0506572	0.137687	0.85012	bisphosphonates	505.053	312.433	893.929	0.0241726	0.0415722	1.71981	0.0854671	0.635019	NS	NS
FUC.RHAMCAT.PWY	454	253	13	441	0.37823	0.798932	0.63615	0.963695	0.193099	0.890182	0.828382	0.983094	bisphosphonates	305	155	4	301	0.147252	1.25173	0.906434	0.995302	-0.26903	1.41007	0.848835	0.952439	bisphosphonates	1124	541	10	1114	-1.10914	0.88533	0.21054	0.800402	-2.10364	1.25595	0.0942385	0.834956	bisphosphonates	1.56668	0.638227	1.27582	0.536	-0.209302	-0.390488	0.696176	0.882779	NS	NS
PWY.4981	454	454	13	441	-0.0545398	0.189218	0.773303	0.963695	0.0416208	0.210168	0.84312	0.983094	bisphosphonates	305	305	4	301	0.0612833	0.28862	0.831994	0.995302	0.0478601	0.328182	0.884164	0.955921	bisphosphonates	1124	1124	10	1114	0.217246	0.15828	0.17017	0.799846	0.227241	0.226786	0.316568	0.85528	bisphosphonates	27.9303	12.0046	39.9163	0.111907	0.098734	0.882283	0.377624	0.70989	NS	NS
PWY.2942	454	454	13	441	0.0111241	0.0494223	0.822021	0.963695	0.0147409	0.054607	0.787345	0.983094	bisphosphonates	305	305	4	301	0.0222138	0.0756565	0.769267	0.995302	-0.00845315	0.084536	0.920428	0.975971	bisphosphonates	1124	1124	10	1114	0.00142196	0.0408577	0.972243	0.996491	-0.0597389	0.0562456	0.288427	0.85528	bisphosphonates	409.406	174.706	599.036	0.0290724	0.00784936	0.269994	0.787165	0.900634	NS	NS
PWY.7111	454	454	13	441	-0.00950272	0.0402264	0.813368	0.963695	-0.0129614	0.044973	0.773347	0.983094	bisphosphonates	305	305	4	301	0.0211005	0.064415	0.743475	0.995302	-0.00430588	0.0717949	0.952223	0.978246	bisphosphonates	1124	1124	10	1114	0.108988	0.035486	0.00218326	0.304952	0.105863	0.0542783	0.0513922	0.834956	bisphosphonates	617.984	241.005	794.121	0.0245951	0.0518796	2.10934	0.0349149	0.635019	NS	NS
PWY.5837	454	305	13	441	0.611951	0.707729	0.387694	0.963695	0.241594	0.765132	0.752355	0.983094	bisphosphonates	305	173	4	301	0.0435203	1.07134	0.967624	0.995302	0.0879608	1.19581	0.941418	0.978246	bisphosphonates	1124	656	10	1114	0.299714	0.745864	0.687882	0.959408	0.0792995	1.05768	0.940249	0.998358	bisphosphonates	1.99648	0.871256	1.79755	0.462978	0.385489	0.83263	0.405054	0.70989	NS	NS
PWY.5863	454	294	13	441	0.562117	0.690583	0.416102	0.963695	0.180455	0.755795	0.811414	0.983094	bisphosphonates	305	171	4	301	0.0214604	1.05931	0.98385	0.995302	0.0466778	1.18159	0.968518	0.980475	bisphosphonates	1124	652	10	1114	0.301715	0.745979	0.685956	0.959408	0.0315438	1.05922	0.976248	0.998358	bisphosphonates	2.09685	0.891162	1.797	0.45715	0.363632	0.795432	0.426362	0.713504	NS	NS
PWY.5083	454	270	13	441	0.164101	0.725106	0.821064	0.963695	-0.183444	0.808344	0.820589	0.983094	bisphosphonates	305	154	4	301	0.211379	1.05819	0.841808	0.995302	0.0228416	1.15632	0.984255	0.992322	bisphosphonates	1124	563	10	1114	-0.898388	0.741098	0.225677	0.800402	-0.929985	1.05441	0.377974	0.85528	bisphosphonates	1.90194	0.893051	1.82074	0.465457	-0.245866	-0.528224	0.597344	0.81637	NS	NS
PWY.6121	454	454	13	441	0.0316439	0.0432378	0.464652	0.963695	0.00793358	0.0481172	0.869123	0.997121	bisphosphonates	305	305	4	301	0.062539	0.0524307	0.233953	0.995302	0.0388681	0.0559428	0.487842	0.905015	bisphosphonates	1124	1124	10	1114	0.0783546	0.0330551	0.017938	0.530167	0.100682	0.0502087	0.0451859	0.834956	bisphosphonates	534.9	363.771	915.212	0.0234798	0.0614082	2.61536	0.00891343	0.635019	NS	NS
TRPSYN.PWY	454	454	13	441	-0.0686583	0.111539	0.538518	0.963695	-0.0167027	0.127097	0.895515	0.997121	bisphosphonates	305	305	4	301	0.331523	0.18828	0.0793092	0.995302	0.378702	0.210245	0.072819	0.905015	bisphosphonates	1124	1124	10	1114	-0.199709	0.0908433	0.0281266	0.684577	-0.187679	0.130944	0.152071	0.85012	bisphosphonates	80.3798	28.2093	121.175	0.0659718	-0.0886411	-1.34362	0.179071	0.674721	NS	NS
PWY.5695	454	454	13	441	-0.0500255	0.0949723	0.598642	0.963695	-0.0029194	0.104832	0.977797	0.997121	bisphosphonates	305	305	4	301	-0.105881	0.172722	0.540338	0.995302	-0.199738	0.185535	0.282671	0.905015	bisphosphonates	1124	1124	10	1114	-0.106816	0.0906448	0.238888	0.825249	-0.279824	0.125248	0.0256783	0.834956	bisphosphonates	110.868	33.5199	121.707	0.061303	-0.0830366	-1.35453	0.175569	0.674721	NS	NS
PWY.6936	454	454	13	441	0.0631111	0.145928	0.665605	0.963695	0.00868911	0.160844	0.956945	0.997121	bisphosphonates	305	305	4	301	0.28689	0.214014	0.181105	0.995302	0.246742	0.23854	0.30191	0.905015	bisphosphonates	1124	1124	10	1114	0.117902	0.1217	0.332861	0.899995	0.0963994	0.172051	0.575395	0.899854	bisphosphonates	46.9597	21.833	67.5178	0.0856516	0.126093	1.47216	0.140976	0.674721	NS	NS
GALACTUROCAT.PWY	454	453	13	441	-0.0721336	0.222155	0.745566	0.963695	0.0310766	0.249802	0.901059	0.997121	bisphosphonates	305	304	4	301	-0.116692	0.299678	0.697269	0.995302	-0.330506	0.331245	0.319323	0.905015	bisphosphonates	1124	1122	10	1114	-0.145354	0.147992	0.326228	0.899995	0.103024	0.210915	0.625323	0.90022	bisphosphonates	20.2622	11.135	45.6588	0.113919	-0.121958	-1.07057	0.284363	0.70989	NS	NS
PYRIDNUCSAL.PWY	454	437	13	441	-0.133727	0.224557	0.551821	0.963695	-0.00961068	0.240086	0.96809	0.997121	bisphosphonates	305	291	4	301	-0.544442	0.450456	0.227804	0.995302	-0.653714	0.504699	0.196427	0.905015	bisphosphonates	1124	1094	10	1114	-0.20112	0.243705	0.409407	0.930789	0.0819088	0.347596	0.813756	0.967435	bisphosphonates	19.8311	4.92828	16.8373	0.15505	-0.209666	-1.35225	0.176294	0.674721	NS	NS
CRNFORCAT.PWY	454	169	13	441	-0.151183	0.736645	0.837486	0.963695	-0.0340654	0.816699	0.96675	0.997121	bisphosphonates	305	148	4	301	0.96257	1.34897	0.47606	0.995302	0.641032	1.50159	0.669799	0.905015	bisphosphonates	1124	619	10	1114	0.524432	0.93674	0.575695	0.959408	2.45422	1.3333	0.0659386	0.834956	bisphosphonates	1.84282	0.549531	1.13963	0.532097	0.240096	0.451226	0.651827	0.874078	NS	NS
SULFATE.CYS.PWY	454	401	13	441	-0.141775	0.64805	0.82693	0.963695	0.0624572	0.72131	0.931042	0.997121	bisphosphonates	305	262	4	301	-1.15787	1.1263	0.304767	0.995302	-1.57	1.25704	0.212786	0.905015	bisphosphonates	1124	1012	10	1114	-0.369576	0.692964	0.593913	0.959408	-0.529236	0.998623	0.596245	0.899854	bisphosphonates	2.38113	0.788306	2.08247	0.436356	-0.384617	-0.881429	0.378086	0.70989	NS	NS
PWY.241	454	353	13	441	-0.62744	0.690667	0.364138	0.963695	-0.102909	0.760417	0.892418	0.997121	bisphosphonates	305	281	4	301	0.135651	0.818338	0.868455	0.995302	0.958065	0.918817	0.298034	0.905015	bisphosphonates	1124	1046	10	1114	-0.212342	0.531605	0.689649	0.959408	-0.40488	0.759493	0.594079	0.899854	bisphosphonates	2.09635	1.49326	3.53852	0.374552	-0.26152	-0.698219	0.48504	0.739708	NS	NS
PWY0.162	454	453	13	441	-0.0268937	0.108242	0.803898	0.963695	0.0100405	0.121847	0.934369	0.997121	bisphosphonates	305	305	4	301	-0.250993	0.184918	0.175716	0.995302	-0.282545	0.206892	0.17322	0.905015	bisphosphonates	1124	1124	10	1114	0.0381356	0.0991527	0.700596	0.959408	0.0765029	0.13777	0.578808	0.899854	bisphosphonates	85.3513	29.2444	101.716	0.0679923	-0.0266122	-0.391401	0.695501	0.882779	NS	NS
PWY4FS.7	454	433	13	441	0.203347	0.523395	0.697824	0.963695	-0.0542508	0.586041	0.926291	0.997121	bisphosphonates	305	268	4	301	-0.395886	1.05388	0.707446	0.995302	-0.545278	1.16723	0.640773	0.905015	bisphosphonates	1124	1013	10	1114	-0.472359	0.676295	0.48504	0.959408	-0.497529	0.965129	0.606306	0.90022	bisphosphonates	3.6504	0.900367	2.18639	0.385267	-0.0960206	-0.249232	0.803182	0.900634	NS	NS
PWY4FS.8	454	433	13	441	0.203429	0.523351	0.697684	0.963695	-0.0539169	0.586015	0.92674	0.997121	bisphosphonates	305	268	4	301	-0.395887	1.05388	0.707446	0.995302	-0.545278	1.16723	0.640773	0.905015	bisphosphonates	1124	1013	10	1114	-0.472362	0.676295	0.485037	0.959408	-0.497534	0.965129	0.606302	0.90022	bisphosphonates	3.65101	0.900367	2.18639	0.385249	-0.0959505	-0.249061	0.803314	0.900634	NS	NS
PWY.5973	454	454	13	441	-0.110054	0.117543	0.349644	0.963695	-0.00824769	0.129862	0.949392	0.997121	bisphosphonates	305	305	4	301	0.113349	0.266901	0.671373	0.995302	0.210203	0.285068	0.461547	0.905015	bisphosphonates	1124	1124	10	1114	0.0381814	0.149158	0.798013	0.959408	-0.0907275	0.211065	0.667387	0.912347	bisphosphonates	72.3779	14.0378	44.9478	0.0872494	-0.0354602	-0.406423	0.684432	0.881283	NS	NS
GOLPDLCAT.PWY	454	447	13	441	0.129987	0.205826	0.528027	0.963695	0.00134159	0.23189	0.995387	0.997121	bisphosphonates	305	304	4	301	0.277453	0.279022	0.320854	0.995302	0.386877	0.301726	0.200905	0.905015	bisphosphonates	1124	1120	10	1114	-0.106106	0.171047	0.535164	0.959408	-0.0726562	0.243025	0.765024	0.944263	bisphosphonates	23.6047	12.8447	34.1799	0.118989	0.0425516	0.357609	0.720636	0.889955	NS	NS
PPGPPMET.PWY	454	440	13	441	0.125936	0.286099	0.660031	0.963695	0.0226245	0.314469	0.942683	0.997121	bisphosphonates	305	295	4	301	0.0599171	0.409643	0.883814	0.995302	0.217944	0.460879	0.636701	0.905015	bisphosphonates	1124	1110	10	1114	0.0415551	0.298773	0.889408	0.976405	0.158828	0.441956	0.719387	0.933743	bisphosphonates	12.2171	5.95923	11.2026	0.184494	0.080369	0.435618	0.663114	0.874078	NS	NS
GLUCUROCAT.PWY	454	453	13	441	-0.0672309	0.189322	0.722677	0.963695	0.00603287	0.215685	0.9777	0.997121	bisphosphonates	305	305	4	301	-0.037196	0.26932	0.890247	0.995302	-0.184671	0.293319	0.529515	0.905015	bisphosphonates	1124	1122	10	1114	-0.0207425	0.145771	0.886872	0.976405	0.074197	0.202261	0.713812	0.933743	bisphosphonates	27.8997	13.7868	47.0609	0.106151	-0.0379132	-0.357164	0.720969	0.889955	NS	NS
PWY.6545	454	452	13	441	0.0515935	0.119804	0.66694	0.963695	0.00945078	0.131368	0.942686	0.997121	bisphosphonates	305	305	4	301	-0.281297	0.255281	0.271392	0.995302	-0.434641	0.280321	0.122221	0.905015	bisphosphonates	1124	1123	10	1114	0.000858454	0.126254	0.994576	0.996491	-0.147192	0.180456	0.414873	0.85528	bisphosphonates	69.6721	15.3448	62.7347	0.0822686	-0.004521	-0.0549541	0.956175	0.980079	NS	NS
PWY.1861	454	252	13	441	-0.497719	0.845413	0.556346	0.963695	0.129395	0.933995	0.889884	0.997121	bisphosphonates	305	245	4	301	1.07214	1.20967	0.376168	0.995302	1.08066	1.33498	0.41896	0.905015	bisphosphonates	1124	982	10	1114	-0.0412199	0.716275	0.954119	0.996491	0.340062	1.0243	0.739959	0.938299	bisphosphonates	1.39914	0.683385	1.94913	0.498033	-0.0109236	-0.0219336	0.982501	0.986511	NS	NS
PWY.5103	454	454	13	441	0.0335899	0.0791809	0.671618	0.963695	0.0102378	0.0889283	0.908405	0.997121	bisphosphonates	305	305	4	301	-0.0154458	0.104385	0.882467	0.995302	-0.0907511	0.118889	0.44595	0.905015	bisphosphonates	1124	1124	10	1114	-0.00208987	0.047453	0.96488	0.996491	0.00627911	0.0672865	0.925668	0.998358	bisphosphonates	159.499	91.7743	444.091	0.0379222	0.00433146	0.114219	0.909064	0.955682	NS	NS
DTDPRHAMSYN.PWY	454	454	13	441	-0.0713288	0.0844266	0.398665	0.963695	-0.00430441	0.0908224	0.962224	0.997121	bisphosphonates	305	305	4	301	0.0493634	0.12818	0.700431	0.995302	0.0578237	0.145479	0.69134	0.914354	bisphosphonates	1124	1124	10	1114	-0.109417	0.0640314	0.0877658	0.694208	-0.148941	0.0909571	0.101824	0.834956	bisphosphonates	140.295	60.8639	243.901	0.0474014	-0.0756969	-1.59693	0.11028	0.659467	NS	NS
ARGININE.SYN4.PWY	454	422	13	441	-0.717152	0.612844	0.242556	0.963695	-0.0943236	0.673377	0.888671	0.997121	bisphosphonates	305	281	4	301	-0.166993	1.02252	0.870381	0.995302	-0.377249	1.10982	0.734187	0.921552	bisphosphonates	1124	1080	10	1114	-0.605577	0.538798	0.26128	0.873109	-1.10873	0.764753	0.14741	0.85012	bisphosphonates	2.66256	0.956444	3.44467	0.376257	-0.588248	-1.56342	0.117954	0.659467	NS	NS
PWY.7219	454	454	13	441	0.0104966	0.0394985	0.79056	0.963695	-0.00160856	0.0431757	0.9703	0.997121	bisphosphonates	305	305	4	301	0.0337109	0.0532024	0.526831	0.995302	0.0166429	0.0587051	0.777029	0.927908	bisphosphonates	1124	1124	10	1114	0.0459597	0.0317782	0.148384	0.771847	0.0657989	0.0444091	0.138727	0.85012	bisphosphonates	640.97	353.294	990.244	0.0224478	0.032325	1.44001	0.149865	0.674721	NS	NS
PWY.7383	454	427	13	441	-0.161078	0.553086	0.77101	0.963695	0.00222679	0.616707	0.997121	0.997121	bisphosphonates	305	302	4	301	0.154912	0.317047	0.625494	0.995302	0.0641239	0.354022	0.856411	0.95329	bisphosphonates	1124	1123	10	1114	-0.119517	0.149666	0.424722	0.949378	0.0225501	0.213033	0.91572	0.998358	bisphosphonates	3.269	9.94836	44.6428	0.131465	-0.07468	-0.56806	0.569994	0.803121	NS	NS
PWY.6595	454	427	13	441	-0.488678	0.494463	0.323551	0.963695	0.0196128	0.543639	0.971239	0.997121	bisphosphonates	305	299	4	301	-0.0237221	0.32466	0.941803	0.995302	0.0478543	0.346356	0.89022	0.956306	bisphosphonates	1124	1117	10	1114	-0.068451	0.195096	0.725761	0.959408	0.0371162	0.27494	0.892639	0.998358	bisphosphonates	4.09009	9.48729	26.2727	0.158411	-0.100933	-0.637159	0.524021	0.762776	NS	NS
PWY.6387	454	454	13	441	0.00742497	0.0378243	0.844466	0.963793	0.0265503	0.0409557	0.517192	0.958568	bisphosphonates	305	305	4	301	0.0413806	0.0578195	0.474772	0.995302	0.0480348	0.0632155	0.448052	0.905015	bisphosphonates	1124	1124	10	1114	0.038078	0.0344022	0.268601	0.873109	0.0453902	0.0481424	0.345981	0.85528	bisphosphonates	698.971	299.124	844.943	0.0232934	0.0269889	1.15865	0.246599	0.70989	NS	NS
PHOSLIPSYN.PWY	454	432	13	441	0.0883603	0.528813	0.867375	0.96747	-0.245175	0.588937	0.677415	0.973834	bisphosphonates	305	267	4	301	-0.359064	1.11327	0.747276	0.995302	-0.528034	1.22907	0.667821	0.905015	bisphosphonates	1124	1013	10	1114	-0.479245	0.697818	0.492366	0.959408	-0.575828	0.997393	0.563835	0.899854	bisphosphonates	3.57599	0.806861	2.0536	0.394164	-0.148827	-0.377576	0.705746	0.889955	NS	NS
P4.PWY	454	448	13	441	0.027169	0.167334	0.871097	0.96747	0.0767543	0.190953	0.687942	0.973834	bisphosphonates	305	302	4	301	-0.196046	0.311682	0.529842	0.995302	-0.311441	0.345295	0.367918	0.905015	bisphosphonates	1124	1118	10	1114	-0.0661273	0.172034	0.700768	0.959408	0.144246	0.242136	0.551488	0.899854	bisphosphonates	35.7132	10.2938	33.7886	0.111946	-0.0411316	-0.367422	0.713304	0.889955	NS	NS
SO4ASSIM.PWY	454	401	13	441	-0.106645	0.629925	0.86564	0.96747	0.145331	0.700539	0.83576	0.983094	bisphosphonates	305	262	4	301	-1.21718	1.06929	0.255907	0.995302	-1.53634	1.19274	0.198846	0.905015	bisphosphonates	1124	1012	10	1114	-0.330689	0.667415	0.620361	0.959408	-0.399591	0.962641	0.678153	0.918802	bisphosphonates	2.52013	0.874596	2.24496	0.421088	-0.36805	-0.874045	0.382094	0.70989	NS	NS
PWY.5022	454	325	13	441	-0.102158	0.667326	0.878402	0.96747	-0.075999	0.754675	0.919836	0.997121	bisphosphonates	305	211	4	301	0.00906357	1.05838	0.993173	0.995302	-0.73288	1.16402	0.529495	0.905015	bisphosphonates	1124	899	10	1114	-0.821621	0.676051	0.224499	0.800402	-1.39867	0.961738	0.14615	0.85012	bisphosphonates	2.24555	0.892731	2.18797	0.4333	-0.379064	-0.874829	0.381667	0.70989	NS	NS
PWY66.399	454	425	13	441	-0.0951337	0.516261	0.853883	0.96747	-0.0334631	0.577031	0.953784	0.997121	bisphosphonates	305	295	4	301	0.317919	0.431313	0.461665	0.995302	0.255595	0.461681	0.580327	0.905015	bisphosphonates	1124	1116	10	1114	0.207441	0.213189	0.330748	0.899995	-0.1945	0.314843	0.536861	0.899854	bisphosphonates	3.75199	5.37546	22.0024	0.17923	0.19005	1.06037	0.288978	0.70989	NS	NS
PWY.6737	454	454	13	441	-0.00962549	0.062191	0.877074	0.96747	0.00420184	0.07009	0.952227	0.997121	bisphosphonates	305	305	4	301	0.0471004	0.0969978	0.62763	0.995302	0.0876354	0.106771	0.412535	0.905015	bisphosphonates	1124	1124	10	1114	0.0554531	0.054622	0.310224	0.899995	-0.0172899	0.0795497	0.827979	0.967435	bisphosphonates	258.551	106.286	335.17	0.0377963	0.0301478	0.797638	0.42508	0.713504	NS	NS
GALACT.GLUCUROCAT.PWY	454	453	13	441	-0.0329553	0.215223	0.878374	0.96747	0.0228503	0.243802	0.925375	0.997121	bisphosphonates	305	303	4	301	-0.0806749	0.292028	0.782547	0.995302	-0.309412	0.321377	0.336568	0.905015	bisphosphonates	1124	1121	10	1114	0.0197038	0.156685	0.899949	0.976405	-0.0121809	0.222787	0.956408	0.998358	bisphosphonates	21.5885	11.726	40.7329	0.11621	-0.0115447	-0.099343	0.920866	0.95753	NS	NS
PWY.6124	454	454	13	441	0.0103328	0.0981668	0.916221	0.968302	-0.159349	0.107841	0.140317	0.936557	bisphosphonates	305	305	4	301	-0.102968	0.158488	0.516394	0.995302	-0.172889	0.171372	0.313972	0.905015	bisphosphonates	1124	1124	10	1114	-0.0559242	0.075236	0.457446	0.958115	-0.175217	0.106968	0.101708	0.834956	bisphosphonates	103.77	39.8113	176.664	0.0558803	-0.0403031	-0.72124	0.470762	0.738084	NS	NS
PWY.3001	454	454	13	441	-0.00528237	0.0587024	0.92834	0.968302	-0.046419	0.0664614	0.485319	0.957717	bisphosphonates	305	305	4	301	-0.0264506	0.100058	0.791692	0.995302	-0.109735	0.113755	0.335598	0.905015	bisphosphonates	1124	1124	10	1114	-0.0070063	0.0458811	0.878658	0.976405	0.0181864	0.0654914	0.781302	0.951487	bisphosphonates	290.194	99.8833	475.042	0.0339987	-0.00867299	-0.255098	0.798648	0.900634	NS	NS
PWY.6163	454	454	13	441	0.00496524	0.0446585	0.911524	0.968302	0.0139902	0.0503735	0.781369	0.983094	bisphosphonates	305	305	4	301	0.0551472	0.0719346	0.44393	0.995302	0.0460962	0.0780567	0.555349	0.905015	bisphosphonates	1124	1124	10	1114	0.0726155	0.0384798	0.0594063	0.684577	0.0919426	0.0546594	0.0928408	0.834956	bisphosphonates	501.408	193.252	675.358	0.027017	0.0453924	1.68014	0.0929296	0.635019	NS	NS
POLYISOPRENSYN.PWY	454	241	13	441	-0.0709971	0.713238	0.920754	0.968302	-0.194802	0.800816	0.807934	0.983094	bisphosphonates	305	130	4	301	-0.188195	1.07665	0.861358	0.995302	-0.499045	1.19429	0.676391	0.905015	bisphosphonates	1124	555	10	1114	-1.06019	0.783641	0.176361	0.799846	-2.47037	1.11454	0.0268665	0.834956	bisphosphonates	1.96576	0.862679	1.62842	0.47368	-0.455106	-0.960788	0.336659	0.70989	NS	NS
PWY66.400	454	453	13	441	-0.0303889	0.268218	0.909846	0.968302	-0.0857683	0.299721	0.774907	0.983094	bisphosphonates	305	300	4	301	0.282193	0.527237	0.592897	0.995302	0.390738	0.552793	0.480299	0.905015	bisphosphonates	1124	1118	10	1114	0.318249	0.286371	0.266674	0.873109	-0.274976	0.419446	0.512243	0.8937	bisphosphonates	13.9003	3.5974	12.1938	0.18352	0.150663	0.820963	0.411667	0.70989	NS	NS
COMPLETE.ARO.PWY	454	454	13	441	0.00376355	0.0413723	0.927561	0.968302	0.00978514	0.0467451	0.834301	0.983094	bisphosphonates	305	305	4	301	0.0733352	0.0664884	0.270961	0.995302	0.0771939	0.0713763	0.280502	0.905015	bisphosphonates	1124	1124	10	1114	0.0342779	0.0379131	0.366129	0.9199	0.0818479	0.0521253	0.116661	0.85012	bisphosphonates	584.226	226.208	695.697	0.0257673	0.0283075	1.09858	0.271949	0.70989	NS	NS
VALSYN.PWY	454	454	13	441	0.00617712	0.0429827	0.885796	0.968302	0.0136575	0.0480657	0.776454	0.983094	bisphosphonates	305	305	4	301	0.0207024	0.0645478	0.74865	0.995302	-0.00451144	0.0719658	0.950064	0.978246	bisphosphonates	1124	1124	10	1114	0.108842	0.0356097	0.00229287	0.304952	0.105628	0.0544838	0.0528007	0.834956	bisphosphonates	541.269	240.014	788.611	0.0252386	0.0599698	2.37612	0.0174958	0.635019	NS	NS
MET.SAM.PWY	454	454	13	441	0.014238	0.10845	0.89561	0.968302	0.0224263	0.123001	0.855421	0.992612	bisphosphonates	305	305	4	301	0.153749	0.161346	0.341409	0.995302	0.140443	0.181993	0.440991	0.905015	bisphosphonates	1124	1124	10	1114	-0.164802	0.0800417	0.0397316	0.684577	-0.117375	0.110333	0.287647	0.85528	bisphosphonates	85.0244	38.4137	156.087	0.0598121	-0.0665657	-1.11291	0.265746	0.70989	NS	NS
P124.PWY	454	290	13	441	-0.107191	0.746246	0.885851	0.968302	0.102694	0.832974	0.901943	0.997121	bisphosphonates	305	195	4	301	-0.589406	1.17313	0.615742	0.995302	-1.38646	1.32553	0.296535	0.905015	bisphosphonates	1124	804	10	1114	-0.430253	0.791989	0.587062	0.959408	0.876655	1.1246	0.435841	0.85528	bisphosphonates	1.79571	0.726621	1.59427	0.492868	-0.317421	-0.644029	0.519556	0.760779	NS	NS
ANAGLYCOLYSIS.PWY	454	454	13	441	0.00690524	0.0694459	0.92084	0.968302	0.00441546	0.0781468	0.954971	0.997121	bisphosphonates	305	305	4	301	-0.0283039	0.143671	0.84396	0.995302	-0.15299	0.158167	0.334312	0.905015	bisphosphonates	1124	1124	10	1114	-0.021742	0.0764215	0.776079	0.959408	-0.137963	0.104957	0.188966	0.85528	bisphosphonates	207.351	48.4464	171.225	0.0483921	-0.00857611	-0.177221	0.859335	0.926491	NS	NS
COA.PWY.1	454	454	13	441	-0.00512056	0.0420716	0.903185	0.968302	0.00103935	0.0452575	0.98169	0.997121	bisphosphonates	305	305	4	301	0.00225806	0.0700609	0.974311	0.995302	-0.00496527	0.0776479	0.949064	0.978246	bisphosphonates	1124	1124	10	1114	0.0839811	0.0392693	0.0326867	0.684577	0.104019	0.0556468	0.0618594	0.834956	bisphosphonates	564.966	203.727	648.476	0.0265637	0.0367118	1.38203	0.166963	0.674721	NS	NS
CALVIN.PWY	454	454	13	441	0.00698274	0.0633359	0.912264	0.968302	-0.000304011	0.0699453	0.996534	0.997121	bisphosphonates	305	305	4	301	0.0222645	0.107422	0.835949	0.995302	-0.00699713	0.11942	0.953321	0.978246	bisphosphonates	1124	1124	10	1114	-0.0728334	0.0562542	0.195687	0.800402	-0.103818	0.0782431	0.184839	0.85528	bisphosphonates	249.287	86.6589	316.002	0.0391646	-0.0296732	-0.757653	0.448659	0.728575	NS	NS
PWY.6123	454	454	13	441	-0.00641918	0.0869301	0.94117	0.978444	-0.167826	0.0960732	0.0814491	0.936557	bisphosphonates	305	305	4	301	-0.0977304	0.143194	0.495453	0.995302	-0.153244	0.156586	0.328648	0.905015	bisphosphonates	1124	1124	10	1114	-0.0434661	0.0663143	0.512309	0.959408	-0.0486764	0.094795	0.607713	0.90022	bisphosphonates	132.33	48.7697	227.398	0.0494772	-0.0379435	-0.766888	0.443148	0.728575	NS	NS
PWY.821	454	287	13	441	-0.0448933	0.747386	0.95213	0.983347	0.220312	0.830627	0.790966	0.983094	bisphosphonates	305	207	4	301	0.257869	1.17593	0.826574	0.995302	0.351924	1.32081	0.790104	0.9383	bisphosphonates	1124	837	10	1114	-0.949944	0.789838	0.229344	0.802706	0.0452305	1.13614	0.968251	0.998358	bisphosphonates	1.79023	0.723168	1.60297	0.492882	-0.344142	-0.698223	0.485038	0.739708	NS	NS
PWY.922	454	302	13	441	0.0427388	0.693731	0.950904	0.983347	0.0108484	0.703346	0.987702	0.997121	bisphosphonates	305	183	4	301	1.0984	1.02714	0.285769	0.995302	0.858526	1.10593	0.43827	0.905015	bisphosphonates	1124	748	10	1114	0.371111	0.69077	0.591207	0.959408	0.466999	0.960128	0.626788	0.90022	bisphosphonates	2.07787	0.947846	2.09572	0.44188	0.372485	0.842956	0.399253	0.70989	NS	NS
PWY.7196	454	442	13	441	-0.00610789	0.131675	0.963025	0.98412	0.138558	0.150866	0.358985	0.936557	bisphosphonates	305	305	4	301	-0.206257	0.214668	0.337424	0.995302	-0.222893	0.240278	0.354442	0.905015	bisphosphonates	1124	1121	10	1114	0.0556317	0.109307	0.610889	0.959408	-0.00732217	0.151375	0.96143	0.998358	bisphosphonates	57.6753	21.7004	83.696	0.0783088	-0.00105458	-0.013467	0.989255	0.989255	NS	NS
PWY.5910	454	180	13	441	-0.031597	0.646314	0.961031	0.98412	-0.224204	0.702124	0.74965	0.983094	bisphosphonates	305	119	4	301	1.61153	0.983225	0.102264	0.995302	1.59724	1.10925	0.151071	0.905015	bisphosphonates	1124	613	10	1114	-0.408693	0.717018	0.568799	0.959408	-0.466435	1.00946	0.644128	0.90022	bisphosphonates	2.39394	1.03441	1.94509	0.431394	0.14821	0.343561	0.731176	0.890442	NS	NS
HEMESYN2.PWY	454	439	13	441	-0.0186655	0.429737	0.965375	0.98412	-0.16216	0.471483	0.731077	0.983094	bisphosphonates	305	284	4	301	-0.800285	0.751088	0.287512	0.995302	-0.586012	0.83792	0.48494	0.905015	bisphosphonates	1124	1057	10	1114	0.0664289	0.489632	0.892106	0.976405	0.14355	0.700448	0.837657	0.967435	bisphosphonates	5.41495	1.77263	4.17119	0.296711	-0.109395	-0.368692	0.712357	0.889955	NS	NS
PWY.5097	454	454	13	441	-0.0021058	0.0435066	0.961418	0.98412	0.0169316	0.047872	0.723767	0.983094	bisphosphonates	305	305	4	301	0.00971437	0.0716717	0.892281	0.995302	-0.00377178	0.0771532	0.961048	0.978629	bisphosphonates	1124	1124	10	1114	0.0514693	0.040334	0.202197	0.800402	0.0353214	0.0595664	0.553323	0.899854	bisphosphonates	528.312	194.672	614.69	0.0273417	0.0242333	0.886314	0.375448	0.70989	NS	NS
GLYCOLYSIS.E.D	454	426	13	441	-0.019563	0.504093	0.969061	0.984691	-0.0186726	0.569704	0.97387	0.997121	bisphosphonates	305	283	4	301	0.364173	0.869539	0.675656	0.995302	0.520299	0.973413	0.593439	0.905015	bisphosphonates	1124	1065	10	1114	-0.668004	0.527686	0.205808	0.800402	-0.019895	0.744936	0.978698	0.998358	bisphosphonates	3.93531	1.32258	3.59128	0.336162	-0.225369	-0.670418	0.502591	0.744804	NS	NS
PWY.5384	454	377	13	441	0.0091879	0.680197	0.989229	0.993431	-0.46853	0.736986	0.525314	0.958568	bisphosphonates	305	248	4	301	-1.44078	1.02232	0.159781	0.995302	-1.61261	1.12686	0.153592	0.905015	bisphosphonates	1124	930	10	1114	-0.662802	0.681863	0.331239	0.899995	-0.39376	0.965563	0.683499	0.918802	bisphosphonates	2.16137	0.956812	2.15083	0.435648	-0.528424	-1.21296	0.225144	0.70989	NS	NS
PWY.5686	454	454	13	441	0.000333034	0.0404248	0.993431	0.993431	-0.0175361	0.0447451	0.695338	0.977446	bisphosphonates	305	305	4	301	0.0543538	0.0553463	0.326906	0.995302	0.0416707	0.0600254	0.488193	0.905015	bisphosphonates	1124	1124	10	1114	0.0971724	0.0350977	0.00572291	0.380573	0.0983754	0.053293	0.0651779	0.834956	bisphosphonates	611.933	326.454	811.79	0.0239034	0.0553266	2.3146	0.0206351	0.635019	NS	NS
[truncated: 12 more columns]
