# Supplementary material for: Impact of commonly used drugs on the composition and metabolic function of the gut microbiota
Source: Nat Commun. 2020 Jan 17;11:362. doi: 10.1038/s41467-019-14177-z (PMC6969170; doi:10.1038/s41467-019-14177-z)
Supplement: Supplementary file 26 — Supplementary Data 24 [file 41467_2019_14177_MOESM26_ESM.xlsx]

## Sheet: Sheet1
Supplementary table 24 - Summary statistics taxa vs & pathways calcium channel blockers
Univariate (lm= taxa or pathways~Age+Sex+BMI+drug X) & multivariate (lm= taxa or pathways~Age+Sex+BMI+all drugs) & results from univariate meta-analysis & results from multivariate meta analysis
Taxa
Taxa	N.IBD	non-zeros.IBD	Users.IBD	Non-users.IBD	Coef.IBD_univariate	SE.IBD_univariate	Pval.IBD_univariate	Qval.IBD_univariate	coeff.correcting.all.IBD_multivariate	SE.correcting_all.IBD_multivariate	pval.correcting.all.IBD_multivariate	qval.correcting.all.IBD_multivariate	drug.IBD	N.MIBS	non-zeros.MIBS	Users.MIBS	Non-users.MIBS	Coef.MIBS_univariate	SE.MIBS_univariate	Pval.MIBS_univariate	Qval.MIBS_univariate	coeff.correcting.all.MIBS_multivariate	SE.correcting_all.MIBS_multivariate	pval.correcting.all.MIBS_multivariate	qval.correcting.all.MIBS_multivariate	drug.MIBS	N.LLD	non-zeros.LLD	Users.LLD	Non-users.LLD	Coef.LLD_univariate	SE.LLD_univariate	Pval.LLD_univariate	Qval.LLD_univariate	coeff.correcting.all.LLD_multivariate	SE.correcting_all.LLD_multivariate	pval.correcting.all.LLD_multivariate	qval.correcting.all.LLD_multivariate	drug.LLD	inverse_var.ibd_univariate	inverse_var.mibs_univariate	inverse_var.lld_univariate	se_univariate	beta_univariate	Z_univariate	P_univariate	FDR_univariate	Het.Q_univariate	Het.I2_univariate
k__Bacteria.p__Actinobacteria.c__Actinobacteria.o__Coriobacteriales.f__Coriobacteriaceae.g__Adlercreutzia.s__Adlercreutzia_equolifaciens.t__GCF_000478885	454	210	10	444	-0.004109	0.00685364	0.549129	0.998989	-0.00721106	0.00770105	0.349656	0.92363	ca_channel_blocker	305	218	14	291	0.00664177	0.00642271	0.301938	0.96488	0.00490762	0.00841528	0.56028	0.88374	ca_channel_blocker	1124	889	21	1103	-0.011606	0.00574127	0.0434664	0.875961	-0.0167546	0.00650263	0.010111	0.276895	ca_channel_blocker	21289.1	24241.7	30337.8	0.00363052	-0.00367174	-1.01135	0.311847	0.852794	NS	NS
k__Bacteria.p__Firmicutes.c__Clostridia.o__Clostridiales.f__Clostridiaceae	454	407	10	444	-0.0118898	0.0257061	0.643939	0.998989	0.0157972	0.0291458	0.58813	0.92363	ca_channel_blocker	305	278	14	291	-0.00544985	0.0130861	0.677385	0.968622	-0.00857931	0.0171941	0.618239	0.935844	ca_channel_blocker	1124	1006	21	1103	-0.0228574	0.0122557	0.0624419	0.875961	-0.0354039	0.0137941	0.0104067	0.276895	ca_channel_blocker	1513.3	5839.59	6657.71	0.00844834	-0.0144173	-1.70653	0.0879099	0.69188	NS	NS
k__Bacteria.p__Firmicutes.c__Clostridia.o__Clostridiales.f__Clostridiaceae.g__Clostridium	454	405	10	444	-0.011213	0.0257382	0.663308	0.998989	0.0142097	0.0292172	0.626998	0.92363	ca_channel_blocker	305	277	14	291	-0.00524868	0.0130689	0.688268	0.968622	-0.00859551	0.0171723	0.61713	0.935844	ca_channel_blocker	1124	1004	21	1103	-0.0230098	0.0122538	0.0606774	0.875961	-0.0356261	0.0137913	0.00992157	0.276895	ca_channel_blocker	1509.54	5854.94	6659.76	0.00844424	-0.014325	-1.69642	0.0898063	0.69188	NS	NS
k__Bacteria.p__Bacteroidetes.c__Bacteroidia.o__Bacteroidales.f__Bacteroidaceae.g__Bacteroides.s__Bacteroides_eggerthii.t__Bacteroides_eggerthii_unclassified	454	60	10	444	-0.0106523	0.01707	0.532929	0.998989	-0.0287091	0.0191185	0.133985	0.92363	ca_channel_blocker	305	52	14	291	-0.00321976	0.0135169	0.811888	0.968622	-0.00617528	0.0167512	0.712686	0.947111	ca_channel_blocker	1124	251	21	1103	0.019505	0.00776351	0.0121313	0.875961	0.0236963	0.00871074	0.00662635	0.276895	ca_channel_blocker	3431.87	5473.25	16591.4	0.00626267	0.0105676	1.68739	0.0915278	0.69188	NS	NS
k__Bacteria.p__Firmicutes.c__Bacilli.o__Lactobacillales.f__Streptococcaceae.g__Streptococcus.s__Streptococcus_salivarius.t__Streptococcus_salivarius_unclassified	454	434	10	444	0.0613867	0.0236229	0.00968803	0.849892	0.0377347	0.0231313	0.103648	0.92363	ca_channel_blocker	305	290	14	291	0.0253831	0.0129044	0.0501836	0.462574	0.0295028	0.016165	0.0692184	0.467746	ca_channel_blocker	1124	1068	21	1103	-0.00810639	0.0115884	0.484374	0.949039	-0.0308556	0.0120918	0.0108586	0.276895	ca_channel_blocker	1791.98	6005.17	7446.48	0.00809946	0.013256	1.63665	0.101704	0.69188	NS	NS
k__Bacteria.p__Firmicutes.c__Bacilli.o__Lactobacillales.f__Streptococcaceae.g__Streptococcus.s__Streptococcus_mutans.t__Streptococcus_mutans_unclassified	454	126	10	444	0.00220048	0.00839907	0.793451	0.998989	-0.00722814	0.00868685	0.405865	0.92363	ca_channel_blocker	305	73	14	291	0.0122768	0.00502531	0.0151462	0.439921	0.0176496	0.00587515	0.00291948	0.11167	ca_channel_blocker	1124	266	21	1103	-0.000542687	0.00292139	0.852664	0.968734	-0.00821238	0.00311547	0.0085098	0.276895	ca_channel_blocker	14175.5	39598.1	117171	0.00241864	0.00265433	1.09745	0.272446	0.850698	NS	NS
k__Bacteria.p__Proteobacteria.c__Gammaproteobacteria	454	346	10	444	-0.00975634	0.0179382	0.586813	0.998989	-0.00506309	0.0198215	0.798529	0.92363	ca_channel_blocker	305	225	14	291	0.0174198	0.0082222	0.0349901	0.439921	0.0174323	0.0108252	0.108583	0.535907	ca_channel_blocker	1124	855	21	1103	0.0132097	0.00714028	0.064587	0.875961	0.0107701	0.00789566	0.172849	0.805227	ca_channel_blocker	3107.74	14791.9	19614.2	0.00516303	0.0129672	2.51155	0.0120203	0.367822	NS	NS
k__Bacteria.p__Firmicutes.c__Clostridia.o__Clostridiales.f__Eubacteriaceae.g__Eubacterium.s__Eubacterium_ramulus.t__GCF_000469345	454	237	10	444	-0.0125093	0.0160326	0.435676	0.998989	-0.0147981	0.0180479	0.412751	0.92363	ca_channel_blocker	305	231	14	291	-0.0189438	0.0123112	0.124931	0.812055	-0.0218697	0.0156376	0.163133	0.580449	ca_channel_blocker	1124	957	21	1103	-0.0193139	0.00844357	0.0223589	0.875961	-0.0145372	0.00952441	0.127226	0.805227	ca_channel_blocker	3890.38	6597.83	14026.5	0.00638685	-0.0181344	-2.83933	0.00452082	0.367822	NS	NS
k__Bacteria.p__Firmicutes.c__Clostridia.o__Clostridiales.f__Ruminococcaceae	454	436	10	444	0.0229965	0.0612418	0.707468	0.998989	-0.0315245	0.0681762	0.644049	0.92363	ca_channel_blocker	305	305	14	291	-0.00513155	0.0404	0.899011	0.968622	-0.0286186	0.0516154	0.579735	0.895954	ca_channel_blocker	1124	1124	21	1103	-0.058264	0.0269529	0.030854	0.875961	-0.0428455	0.0302883	0.15748	0.805227	ca_channel_blocker	266.627	612.685	1376.54	0.0210545	-0.0342288	-1.62573	0.104008	0.69188	NS	NS
k__Bacteria.p__Firmicutes.c__Clostridia.o__Clostridiales.f__Peptostreptococcaceae.g__Peptostreptococcaceae_noname.s__Clostridium_bartlettii.t__GCF_000154445	454	328	10	444	-0.0142882	0.0107731	0.185448	0.998989	-0.0214507	0.012045	0.0757131	0.92363	ca_channel_blocker	305	206	14	291	-0.000384067	0.0077757	0.960639	0.982227	0.00412566	0.00986346	0.676086	0.947111	ca_channel_blocker	1124	850	21	1103	-0.0210762	0.00933994	0.0242287	0.875961	-0.0203791	0.0105865	0.0544928	0.805227	ca_channel_blocker	8616.33	16539.4	11463.4	0.00522572	-0.0101332	-1.9391	0.0524896	0.631422	NS	NS
k__Bacteria.p__Firmicutes.c__Bacilli.o__Lactobacillales.f__Streptococcaceae.g__Streptococcus.s__Streptococcus_parasanguinis.t__Streptococcus_parasanguinis_unclassified	454	393	10	444	0.0135976	0.0161397	0.399988	0.998989	0.00438639	0.0159957	0.78406	0.92363	ca_channel_blocker	305	245	14	291	0.0304299	0.00820704	0.000251868	0.04584	0.0406022	0.0103667	0.000116266	0.0177887	ca_channel_blocker	1124	934	21	1103	-0.00196187	0.00585141	0.737477	0.949039	-0.0130319	0.00630886	0.0391098	0.805227	ca_channel_blocker	3838.9	14846.6	29206.4	0.0045695	0.00932686	2.04111	0.0412398	0.631422	NS	NS
k__Bacteria.p__Bacteroidetes.c__Bacteroidia.o__Bacteroidales.f__Porphyromonadaceae.g__Barnesiella.s__Barnesiella_intestinihominis.t__GCF_000296465	454	242	10	444	0.017601	0.0188861	0.351873	0.998989	0.0186324	0.0208809	0.372763	0.92363	ca_channel_blocker	305	212	14	291	-0.014428	0.0107025	0.178664	0.956376	-0.0278902	0.013943	0.0465073	0.467746	ca_channel_blocker	1124	888	21	1103	0.011326	0.00855941	0.186034	0.949039	0.0140269	0.00968402	0.147782	0.805227	ca_channel_blocker	2803.6	8730.32	13649.3	0.0063015	0.00309639	0.491373	0.623163	0.99465	NS	NS
k__Bacteria.p__Actinobacteria.c__Actinobacteria.o__Bifidobacteriales.f__Bifidobacteriaceae.g__Bifidobacterium.s__Bifidobacterium_adolescentis.t__Bifidobacterium_adolescentis_unclassified	454	263	10	444	0.0824625	0.0612232	0.178704	0.998989	0.153525	0.0674074	0.0232832	0.89058	ca_channel_blocker	305	220	14	291	0.0141374	0.0581748	0.80816	0.968622	0.153201	0.0750508	0.042216	0.467746	ca_channel_blocker	1124	937	21	1103	0.0271474	0.0400986	0.498537	0.949039	0.0738851	0.0448606	0.0998514	0.805227	ca_channel_blocker	266.789	295.481	621.929	0.0290595	0.0363631	1.25133	0.210812	0.783143	NS	NS
k__Bacteria.p__Firmicutes.c__Negativicutes.o__Selenomonadales.f__Veillonellaceae.g__Veillonella	454	253	10	444	-0.00565952	0.0065802	0.39028	0.998989	-0.0100696	0.00722227	0.164145	0.92363	ca_channel_blocker	305	150	14	291	0.0023692	0.00330881	0.47457	0.968622	0.00913289	0.00406472	0.0255356	0.467746	ca_channel_blocker	1124	553	21	1103	-0.00201041	0.00281564	0.475372	0.949039	-0.00442972	0.00311354	0.155116	0.805227	ca_channel_blocker	23095.2	91339.3	126138	0.00203881	-0.000697901	-0.342308	0.732119	0.99465	NS	NS
k__Bacteria.p__Firmicutes.c__Clostridia.o__Clostridiales.f__Eubacteriaceae.g__Eubacterium.s__Eubacterium_siraeum	454	158	10	444	0.0109991	0.0169865	0.517634	0.998989	0.00582798	0.0190304	0.759578	0.92363	ca_channel_blocker	305	181	14	291	-0.0293838	0.0131531	0.0262438	0.439921	-0.0261831	0.016831	0.121022	0.561102	ca_channel_blocker	1124	759	21	1103	0.0112937	0.0112069	0.313803	0.949039	0.0223491	0.012681	0.0782931	0.805227	ca_channel_blocker	3465.72	5780.22	7962.14	0.00762314	-0.00242928	-0.318671	0.749976	0.99465	NS	NS
k__Bacteria.p__Firmicutes.c__Clostridia.o__Clostridiales.f__Eubacteriaceae.g__Eubacterium.s__Eubacterium_siraeum.t__Eubacterium_siraeum_unclassified	454	156	10	444	-0.00270629	0.0168352	0.872363	0.998989	-0.00526253	0.0188627	0.780397	0.92363	ca_channel_blocker	305	181	14	291	-0.0261182	0.0122727	0.0341709	0.439921	-0.0197157	0.0157791	0.212635	0.605314	ca_channel_blocker	1124	756	21	1103	0.0117775	0.0112249	0.294304	0.949039	0.0229791	0.0126966	0.0706047	0.805227	ca_channel_blocker	3528.27	6639.23	7936.68	0.00743208	-0.00494245	-0.665015	0.506041	0.99465	NS	NS
k__Archaea.p__Euryarchaeota.c__Methanobacteria.o__Methanobacteriales.f__Methanobacteriaceae	454	75	10	444	0.0269615	0.0296035	0.362925	0.998989	0.0329548	0.0323322	0.308702	0.92363	ca_channel_blocker	305	129	14	291	-0.0538544	0.0254807	0.0353942	0.439921	-0.0276318	0.0326229	0.397768	0.779678	ca_channel_blocker	1124	597	21	1103	0.0218568	0.0276432	0.429302	0.949039	0.0440259	0.0311592	0.157966	0.805227	ca_channel_blocker	1141.07	1540.2	1308.65	0.0158313	-0.00590955	-0.373282	0.708939	0.99465	NS	NS
k__Archaea.p__Euryarchaeota.c__Methanobacteria.o__Methanobacteriales.f__Methanobacteriaceae.g__Methanobrevibacter	454	74	10	444	0.0263821	0.0287977	0.36011	0.998989	0.030626	0.0314629	0.330946	0.92363	ca_channel_blocker	305	128	14	291	-0.0542051	0.0251937	0.0322459	0.439921	-0.028756	0.032205	0.37273	0.779678	ca_channel_blocker	1124	597	21	1103	0.0200707	0.0270212	0.457773	0.949039	0.0426698	0.0305136	0.162286	0.805227	ca_channel_blocker	1205.82	1575.49	1369.59	0.0155213	-0.00628747	-0.405086	0.685415	0.99465	NS	NS
k__Bacteria.p__Firmicutes.c__Bacilli.o__Lactobacillales.f__Streptococcaceae.g__Streptococcus.s__Streptococcus_australis.t__Streptococcus_australis_unclassified	454	122	10	444	0.00415663	0.00517214	0.422031	0.998989	0.00148698	0.00574725	0.795979	0.92363	ca_channel_blocker	305	103	14	291	-0.00442155	0.00299254	0.140624	0.844467	-0.00331849	0.00393409	0.399727	0.779678	ca_channel_blocker	1124	381	21	1103	-0.00178142	0.00193496	0.357437	0.949039	-0.00363609	0.00219851	0.0984488	0.805227	ca_channel_blocker	37381.7	111666	267089	0.00155018	-0.00195645	-1.26208	0.20692	0.783143	NS	NS
k__Bacteria.p__Firmicutes.c__Clostridia.o__Clostridiales.f__Lachnospiraceae.g__Lachnospiraceae_noname.s__Lachnospiraceae_bacterium_7_1_58FAA.t__GCF_000242155	454	302	10	444	0.00848662	0.00407251	0.0377529	0.935659	0.00857492	0.00457025	0.0613584	0.92363	ca_channel_blocker	305	186	14	291	-0.00102939	0.00239393	0.667516	0.968622	-0.00270021	0.00309877	0.384366	0.779678	ca_channel_blocker	1124	826	21	1103	-0.00346994	0.00241959	0.151828	0.949039	-0.00541511	0.00274185	0.0485305	0.805227	ca_channel_blocker	60294.1	174492	170811	0.00157019	-0.000642588	-0.409242	0.682362	0.99465	NS	NS
k__Bacteria.p__Firmicutes.c__Clostridia.o__Clostridiales.f__Lachnospiraceae.g__Roseburia.s__Roseburia_intestinalis.t__Roseburia_intestinalis_unclassified	454	276	10	444	0.00428606	0.0219005	0.844932	0.998989	0.0221841	0.0248999	0.373518	0.92363	ca_channel_blocker	305	205	14	291	0.0038748	0.0148895	0.794865	0.968622	-0.0153135	0.0187241	0.414199	0.779678	ca_channel_blocker	1124	829	21	1103	0.0103923	0.0104111	0.318402	0.949039	0.0185151	0.0118513	0.118518	0.805227	ca_channel_blocker	2084.94	4510.66	9225.87	0.00795017	0.00772952	0.972246	0.330928	0.85817	NS	NS
k__Bacteria.p__Firmicutes.c__Clostridia.o__Clostridiales.f__Lachnospiraceae.g__Lachnospiraceae_noname.s__Lachnospiraceae_bacterium_8_1_57FAA.t__GCF_000185545	454	158	10	444	0.00716194	0.00882516	0.417504	0.998989	0.00834175	0.0100587	0.407437	0.92363	ca_channel_blocker	305	125	14	291	0.00350285	0.00858609	0.683596	0.968622	0.00951855	0.0111503	0.394087	0.779678	ca_channel_blocker	1124	484	21	1103	-0.0110239	0.0080017	0.168574	0.949039	-0.0123041	0.00903795	0.173676	0.805227	ca_channel_blocker	12839.7	13564.7	15618.3	0.00487818	-0.000778215	-0.15953	0.873251	0.99465	NS	NS
k__Bacteria.p__Firmicutes.c__Bacilli	454	452	10	444	0.0337968	0.0519777	0.515899	0.998989	-0.0573494	0.0521854	0.272467	0.92363	ca_channel_blocker	305	301	14	291	0.014646	0.0282917	0.605079	0.968622	0.0161701	0.0341365	0.636129	0.935844	ca_channel_blocker	1124	1115	21	1103	0.023178	0.023095	0.315794	0.949039	-0.0384089	0.0254746	0.13192	0.805227	ca_channel_blocker	370.141	1249.35	1874.84	0.0169168	0.0212523	1.25628	0.209013	0.783143	NS	NS
k__Bacteria.p__Firmicutes.c__Bacilli.o__Lactobacillales	454	451	10	444	0.0332355	0.0519733	0.522857	0.998989	-0.0571959	0.0522388	0.274241	0.92363	ca_channel_blocker	305	301	14	291	0.0146813	0.0283013	0.604334	0.968622	0.0161803	0.0341469	0.636018	0.935844	ca_channel_blocker	1124	1115	21	1103	0.0232339	0.0230781	0.314275	0.949039	-0.0382316	0.0254559	0.133426	0.805227	ca_channel_blocker	370.202	1248.5	1877.59	0.0169121	0.0212388	1.25584	0.209174	0.783143	NS	NS
k__Bacteria.p__Firmicutes.c__Bacilli.o__Lactobacillales.f__Streptococcaceae	454	447	10	444	0.0189395	0.0416241	0.649329	0.998989	-0.0120963	0.0417797	0.772333	0.92363	ca_channel_blocker	305	297	14	291	0.0226949	0.0275588	0.410896	0.96488	0.0127476	0.0333226	0.70237	0.947111	ca_channel_blocker	1124	1107	21	1103	0.0191515	0.022282	0.390248	0.949039	-0.0432556	0.024418	0.0767688	0.805227	ca_channel_blocker	577.177	1316.67	2014.14	0.0159964	0.020314	1.26991	0.204117	0.783143	NS	NS
k__Bacteria.p__Firmicutes.c__Bacilli.o__Lactobacillales.f__Streptococcaceae.g__Streptococcus	454	446	10	444	0.0201274	0.0417157	0.629701	0.998989	-0.0118424	0.0417975	0.777076	0.92363	ca_channel_blocker	305	296	14	291	0.0229956	0.0275307	0.404253	0.96488	0.0133178	0.0333106	0.689632	0.947111	ca_channel_blocker	1124	1105	21	1103	0.0215421	0.0222284	0.332693	0.949039	-0.0374975	0.024363	0.124071	0.805227	ca_channel_blocker	574.648	1319.36	2023.88	0.0159762	0.0218241	1.36604	0.171928	0.783143	NS	NS
k__Bacteria.p__Firmicutes.c__Clostridia.o__Clostridiales.f__Lachnospiraceae.g__Lachnospiraceae_noname	454	443	10	444	-0.00054512	0.0320742	0.986448	0.998989	7.17769e-05	0.0360662	0.998413	0.998413	ca_channel_blocker	305	305	14	291	0.00748351	0.0129017	0.562333	0.968622	-0.00690261	0.0167068	0.679831	0.947111	ca_channel_blocker	1124	1121	21	1103	-0.0136393	0.00985562	0.166664	0.949039	-0.0187487	0.0109523	0.087217	0.805227	ca_channel_blocker	972.051	6007.66	10295.1	0.00760839	-0.00555665	-0.730332	0.465187	0.99465	NS	NS
k__Bacteria.p__Bacteroidetes.c__Bacteroidia.o__Bacteroidales.f__Prevotellaceae	454	167	10	444	0.0125721	0.00744154	0.0919777	0.998989	0.0122243	0.00880651	0.166049	0.92363	ca_channel_blocker	305	135	14	291	-0.0144348	0.0128862	0.263624	0.96488	-0.00414377	0.0163217	0.799806	0.949351	ca_channel_blocker	1124	699	21	1103	0.0123302	0.015609	0.429737	0.949039	0.0305386	0.0178329	0.087106	0.805227	ca_channel_blocker	18058.2	6022.18	4104.4	0.00595652	0.00676637	1.13596	0.255974	0.849905	NS	NS
k__Bacteria.p__Firmicutes	454	454	10	444	-0.0087077	0.0590713	0.882876	0.998989	-0.0905176	0.0653752	0.166957	0.92363	ca_channel_blocker	305	305	14	291	0.046077	0.0518626	0.375019	0.96488	-0.0118317	0.0648994	0.85548	0.949351	ca_channel_blocker	1124	1124	21	1103	-0.0533923	0.0373831	0.153501	0.949039	-0.0614323	0.0420928	0.144734	0.805227	ca_channel_blocker	286.581	371.785	715.565	0.0269785	-0.0171555	-0.635894	0.524845	0.99465	NS	NS
k__Bacteria.p__Firmicutes.c__Clostridia.o__Clostridiales.f__Ruminococcaceae.g__Ruminococcus.s__Ruminococcus_callidus.t__GCF_000468015	454	126	10	444	0.00131667	0.0117088	0.910517	0.998989	-0.0097629	0.0130873	0.456119	0.92363	ca_channel_blocker	305	126	14	291	-0.0023765	0.00504491	0.63798	0.968622	0.00160525	0.00693117	0.817055	0.949351	ca_channel_blocker	1124	559	21	1103	-0.00966921	0.00764947	0.206483	0.949039	-0.0137592	0.00874667	0.115997	0.805227	ca_channel_blocker	7294.12	39291	17089.8	0.00396292	-0.00391074	-0.986833	0.323724	0.853963	NS	NS
k__Bacteria.p__Firmicutes.c__Clostridia.o__Clostridiales.f__Clostridiaceae.g__Clostridium.s__Clostridium_leptum.t__GCF_000154345	454	255	10	444	-0.00380207	0.0062417	0.542756	0.998989	-0.0077734	0.00687032	0.25857	0.92363	ca_channel_blocker	305	252	14	291	0.00159579	0.00527863	0.762637	0.968622	0.00148747	0.00677313	0.826352	0.949351	ca_channel_blocker	1124	918	21	1103	-0.00348044	0.00382149	0.362625	0.949039	-0.00591335	0.0042521	0.164613	0.805227	ca_channel_blocker	25668.1	35888.7	68475.6	0.00277316	-0.0021429	-0.772729	0.439683	0.99465	NS	NS
k__Bacteria.p__Bacteroidetes.c__Bacteroidia.o__Bacteroidales.f__Porphyromonadaceae.g__Odoribacter	454	184	10	444	0.00254758	0.00728192	0.726622	0.998989	0.00563129	0.00845785	0.505929	0.92363	ca_channel_blocker	305	100	14	291	-0.000514112	0.00262922	0.845117	0.968622	-7.03799e-06	0.00353644	0.998414	0.998414	ca_channel_blocker	1124	398	21	1103	0.0046273	0.00337915	0.171164	0.949039	0.00559671	0.00384991	0.14632	0.805227	ca_channel_blocker	18858.5	144659	87576.1	0.00199564	0.00150905	0.756175	0.449544	0.99465	NS	NS
k__Bacteria.p__Actinobacteria.c__Actinobacteria.o__Actinomycetales	454	286	10	444	0.0071761	0.00451004	0.112338	0.998989	0.00806608	0.00471727	0.0881103	0.92363	ca_channel_blocker	305	185	14	291	0.00778802	0.00379591	0.0410915	0.439921	0.0118255	0.00482116	0.0148362	0.453989	ca_channel_blocker	1124	769	21	1103	0.000374703	0.00298466	0.900116	0.994057	-0.00638935	0.00324512	0.0492223	0.805227	ca_channel_blocker	49163	69401.6	112256	0.00208143	0.00405233	1.94689	0.0515474	0.631422	NS	NS
k__Bacteria.p__Firmicutes.c__Clostridia.o__Clostridiales	454	453	10	444	-0.00489047	0.0662086	0.941152	0.998989	-0.0511402	0.0737132	0.488232	0.92363	ca_channel_blocker	305	305	14	291	0.0353855	0.0484464	0.465717	0.968622	-0.00732197	0.0619575	0.906017	0.956004	ca_channel_blocker	1124	1124	21	1103	-0.07997	0.0359101	0.0261497	0.875961	-0.0504769	0.0404333	0.212157	0.877297	ca_channel_blocker	228.124	426.066	775.472	0.0264474	-0.0336118	-1.27089	0.203767	0.783143	NS	NS
k__Bacteria.p__Firmicutes.c__Clostridia.o__Clostridiales.f__Lachnospiraceae.g__Roseburia	454	411	10	444	-0.00464549	0.0253679	0.854785	0.998989	-0.0108884	0.0286686	0.704297	0.92363	ca_channel_blocker	305	302	14	291	-0.0178059	0.0191661	0.353624	0.96488	-0.0363307	0.0245471	0.140055	0.563905	ca_channel_blocker	1124	1120	21	1103	0.00852762	0.0124521	0.493593	0.949039	0.0178504	0.0141562	0.207599	0.877297	ca_channel_blocker	1553.93	2722.28	6449.29	0.00965586	-6.47449e-05	-0.00670524	0.99465	0.99465	NS	NS
k__Bacteria.p__Actinobacteria.c__Actinobacteria.o__Actinomycetales.f__Micrococcaceae.g__Rothia	454	162	10	444	0.00116651	0.00289707	0.687413	0.998989	-0.00242098	0.00291404	0.406623	0.92363	ca_channel_blocker	305	98	14	291	-0.000694133	0.00215888	0.748049	0.968622	0.00197646	0.00272496	0.468936	0.806148	ca_channel_blocker	1124	355	21	1103	0.0010946	0.00149596	0.464508	0.949039	-0.00204339	0.0015992	0.201619	0.877297	ca_channel_blocker	119147	214558	446850	0.00113188	0.00061389	0.542366	0.587566	0.99465	NS	NS
k__Archaea.p__Euryarchaeota.c__Methanobacteria.o__Methanobacteriales.f__Methanobacteriaceae.g__Methanobrevibacter.s__Methanobrevibacter_smithii.t__Methanobrevibacter_smithii_unclassified	454	69	10	444	0.0256976	0.0267311	0.336914	0.998989	0.0292939	0.0291557	0.315634	0.92363	ca_channel_blocker	305	127	14	291	-0.0421489	0.021843	0.0546184	0.47336	-0.0166975	0.0281899	0.554151	0.883178	ca_channel_blocker	1124	580	21	1103	0.0162728	0.0254305	0.522374	0.949039	0.0359546	0.0286821	0.210277	0.877297	ca_channel_blocker	1399.47	2095.92	1546.29	0.0140836	-0.00539803	-0.383286	0.701508	0.99465	NS	NS
k__Bacteria.p__Proteobacteria.c__Gammaproteobacteria.o__Enterobacteriales.f__Enterobacteriaceae	454	310	10	444	-0.0115502	0.0179423	0.520098	0.998989	-0.00346985	0.0200766	0.862879	0.956746	ca_channel_blocker	305	200	14	291	0.0190874	0.00796317	0.0171803	0.439921	0.0190039	0.010616	0.0746506	0.467746	ca_channel_blocker	1124	773	21	1103	0.0125662	0.00662511	0.0581329	0.875961	0.00879913	0.00736512	0.232482	0.92681	ca_channel_blocker	3106.31	15769.9	22783.2	0.00489941	0.0132365	2.70166	0.00689948	0.367822	NS	NS
k__Bacteria.p__Firmicutes.c__Erysipelotrichia.o__Erysipelotrichales.f__Erysipelotrichaceae	454	419	10	444	-0.0116648	0.024977	0.640719	0.998989	-0.0206449	0.0283871	0.467497	0.92363	ca_channel_blocker	305	291	14	291	-0.0438827	0.0257692	0.089631	0.627417	-0.0557507	0.032451	0.086974	0.485745	ca_channel_blocker	1124	1069	21	1103	0.0319384	0.0200003	0.110572	0.949039	0.024766	0.0227259	0.27606	0.92681	ca_channel_blocker	1602.95	1505.9	2499.93	0.0133526	-0.000880295	-0.0659269	0.947436	0.99465	NS	NS
k__Bacteria.p__Bacteroidetes.c__Bacteroidia.o__Bacteroidales.f__Porphyromonadaceae	454	386	10	444	0.0371921	0.0261324	0.155384	0.998989	0.0515046	0.0284395	0.0708926	0.92363	ca_channel_blocker	305	274	14	291	-0.0135841	0.0152383	0.373419	0.96488	-0.0276575	0.0193641	0.15441	0.580449	ca_channel_blocker	1124	1071	21	1103	0.00668017	0.012043	0.579215	0.949039	0.01497	0.0135907	0.27093	0.92681	ca_channel_blocker	1464.34	4306.54	6894.98	0.00888552	0.00331767	0.37338	0.708866	0.99465	NS	NS
k__Bacteria.p__Actinobacteria.c__Actinobacteria.o__Bifidobacteriales.f__Bifidobacteriaceae	454	423	10	444	0.0689627	0.0702838	0.327034	0.998989	0.123082	0.0797578	0.123579	0.92363	ca_channel_blocker	305	294	14	291	-0.0157096	0.0597598	0.792825	0.968622	0.102416	0.0763372	0.180871	0.601591	ca_channel_blocker	1124	1094	21	1103	0.0161202	0.043163	0.708868	0.949039	0.055581	0.0481012	0.248141	0.92681	ca_channel_blocker	202.437	280.016	536.757	0.0313234	0.017871	0.570532	0.568317	0.99465	NS	NS
k__Bacteria.p__Actinobacteria.c__Actinobacteria.o__Bifidobacteriales.f__Bifidobacteriaceae.g__Bifidobacterium	454	413	10	444	0.0716238	0.0708273	0.312457	0.998989	0.125758	0.080274	0.118002	0.92363	ca_channel_blocker	305	293	14	291	-0.0156868	0.0599215	0.793665	0.968622	0.101442	0.0765319	0.186155	0.605314	ca_channel_blocker	1124	1088	21	1103	0.0159124	0.0432093	0.712747	0.949039	0.0556921	0.0481438	0.247617	0.92681	ca_channel_blocker	199.342	278.506	535.607	0.0314122	0.0181868	0.578974	0.562606	0.99465	NS	NS
k__Bacteria.p__Firmicutes.c__Bacilli.o__Lactobacillales.f__Lactobacillaceae.g__Lactobacillus	454	270	10	444	-0.0167919	0.0148592	0.259131	0.998989	-0.00899672	0.0167003	0.59042	0.92363	ca_channel_blocker	305	158	14	291	0.00290516	0.00756832	0.701379	0.968622	0.0108353	0.00919787	0.239945	0.611859	ca_channel_blocker	1124	630	21	1103	-0.00454847	0.00795788	0.567733	0.949039	-0.00958213	0.00895227	0.284706	0.92681	ca_channel_blocker	4529.06	17458.3	15790.8	0.00514493	-0.00257177	-0.499865	0.61717	0.99465	NS	NS
k__Bacteria	454	454	10	444	-0.0320555	0.0335497	0.339871	0.998989	-0.0450799	0.0368025	0.221334	0.92363	ca_channel_blocker	305	305	14	291	0.0579923	0.0254231	0.0232559	0.439921	0.0298549	0.0324831	0.358897	0.779678	ca_channel_blocker	1124	1124	21	1103	-0.0175154	0.0272814	0.520988	0.949039	-0.033626	0.0308443	0.275876	0.92681	ca_channel_blocker	888.429	1547.19	1343.59	0.0162667	0.00997898	0.61346	0.539572	0.99465	NS	NS
k__Bacteria.p__Firmicutes.c__Clostridia.o__Clostridiales.f__Lachnospiraceae.g__Coprococcus.s__Coprococcus_catus.t__GCF_000210555	454	264	10	444	0.000434146	0.0136906	0.974717	0.998989	0.000751089	0.0154035	0.961134	0.996943	ca_channel_blocker	305	259	14	291	-0.0251258	0.0111505	0.0249649	0.439921	-0.00917854	0.0141633	0.517515	0.867923	ca_channel_blocker	1124	1020	21	1103	-0.00363985	0.00813004	0.654454	0.949039	0.010245	0.00916278	0.263769	0.92681	ca_channel_blocker	5335.24	8042.91	15129.2	0.00592273	-0.00893932	-1.50932	0.131216	0.771221	NS	NS
k__Bacteria.p__Firmicutes.c__Clostridia.o__Clostridiales.f__Peptostreptococcaceae	454	395	10	444	-0.0136987	0.0151126	0.36521	0.998989	-0.0202412	0.0167716	0.228211	0.92363	ca_channel_blocker	305	270	14	291	-0.0111348	0.0090179	0.217917	0.96488	-0.00219476	0.0110859	0.843218	0.949351	ca_channel_blocker	1124	1045	21	1103	-0.016215	0.0122793	0.186936	0.949039	-0.0148367	0.0137157	0.279615	0.92681	ca_channel_blocker	4378.46	12296.7	6632.1	0.0065502	-0.013062	-1.99414	0.0461369	0.631422	NS	NS
k__Bacteria.p__Firmicutes.c__Negativicutes.o__Selenomonadales.f__Veillonellaceae.g__Veillonella.s__Veillonella_unclassified	454	223	10	444	-0.0013083	0.00365172	0.720331	0.998989	-0.000473678	0.00399732	0.905739	0.969077	ca_channel_blocker	305	144	14	291	0.000695382	0.00262925	0.791598	0.968622	0.00583333	0.00319199	0.0687858	0.467746	ca_channel_blocker	1124	539	21	1103	-0.000515201	0.00202518	0.799236	0.949404	-0.00261171	0.00226572	0.249295	0.92681	ca_channel_blocker	74990.1	144656	243822	0.00146889	-0.000265685	-0.180874	0.856466	0.99465	NS	NS
k__Bacteria.p__Firmicutes.c__Erysipelotrichia.o__Erysipelotrichales.f__Erysipelotrichaceae.g__Erysipelotrichaceae_noname	454	383	10	444	-2.63412e-05	0.0207768	0.998989	0.998989	-0.0148024	0.0231355	0.522673	0.92363	ca_channel_blocker	305	268	14	291	-0.0321068	0.0233047	0.169334	0.933903	-0.0385271	0.0297909	0.197059	0.605314	ca_channel_blocker	1124	931	21	1103	0.0292058	0.0187616	0.119832	0.949039	0.0221124	0.0212648	0.298641	0.949425	ca_channel_blocker	2316.55	1841.25	2840.91	0.0119534	0.00339968	0.284411	0.776095	0.99465	NS	NS
k__Bacteria.p__Firmicutes.c__Clostridia.o__Clostridiales.f__Peptostreptococcaceae.g__Peptostreptococcaceae_noname	454	388	10	444	-0.0167004	0.0143873	0.246374	0.998989	-0.0247259	0.0159219	0.121244	0.92363	ca_channel_blocker	305	266	14	291	-0.0109733	0.00908234	0.227943	0.96488	-0.00203819	0.0111606	0.855237	0.949351	ca_channel_blocker	1124	1040	21	1103	-0.0159358	0.0122949	0.195198	0.949039	-0.0140815	0.0137301	0.305315	0.949425	ca_channel_blocker	4831.05	12122.8	6615.34	0.00651369	-0.0135401	-2.07871	0.0376441	0.631422	NS	NS
k__Bacteria.p__Actinobacteria.c__Actinobacteria.o__Bifidobacteriales.f__Bifidobacteriaceae.g__Bifidobacterium.s__Bifidobacterium_dentium.t__Bifidobacterium_dentium_unclassified	454	112	10	444	0.00607702	0.010485	0.562488	0.998989	-0.00844798	0.0113391	0.456694	0.92363	ca_channel_blocker	305	57	14	291	0.0204711	0.00696256	0.00353726	0.321891	0.0262652	0.00836789	0.00188888	0.11167	ca_channel_blocker	1124	136	21	1103	0.000406512	0.0042613	0.924017	0.995251	-0.00474295	0.00467224	0.31027	0.949425	ca_channel_blocker	9096.26	20628.2	55070.1	0.00343412	0.00589598	1.71688	0.0860013	0.69188	NS	NS
k__Bacteria.p__Proteobacteria.c__Gammaproteobacteria.o__Enterobacteriales.f__Enterobacteriaceae.g__Escherichia.s__Escherichia_unclassified	454	198	10	444	-0.000556708	0.00492553	0.910065	0.998989	-0.00389734	0.00560225	0.487062	0.92363	ca_channel_blocker	305	130	14	291	0.00217047	0.00312672	0.48813	0.968622	0.000438779	0.00399612	0.912653	0.95641	ca_channel_blocker	1124	516	21	1103	-0.000401555	0.00283632	0.887441	0.988554	-0.003186	0.0031877	0.317797	0.953392	ca_channel_blocker	41218.7	102288	124305	0.00193235	0.000556922	0.28821	0.773186	0.99465	NS	NS
k__Bacteria.p__Firmicutes.c__Clostridia.o__Clostridiales.f__Eubacteriaceae.g__Eubacterium.s__Eubacterium_hallii.t__GCF_000173975	454	364	10	444	0.0226259	0.0244533	0.355336	0.998989	0.012334	0.0274941	0.653962	0.92363	ca_channel_blocker	305	296	14	291	-0.00260024	0.0183033	0.887126	0.968622	-0.0220232	0.0231772	0.342874	0.779678	ca_channel_blocker	1124	1105	21	1103	0.00616223	0.0137401	0.653889	0.949039	0.0151699	0.0154776	0.327247	0.962861	ca_channel_blocker	1672.34	2984.96	5296.91	0.010023	0.00630058	0.628614	0.529602	0.99465	NS	NS
k__Bacteria.p__Firmicutes.c__Clostridia.o__Clostridiales.f__Ruminococcaceae.g__Ruminococcus.s__Ruminococcus_bromii.t__GCF_000209875	454	208	10	444	0.0332525	0.0546173	0.542954	0.998989	0.0324657	0.0609746	0.594715	0.92363	ca_channel_blocker	305	210	14	291	-0.00555583	0.0528468	0.916343	0.968622	0.0440173	0.0695846	0.527561	0.867923	ca_channel_blocker	1124	898	21	1103	-0.0751264	0.0402826	0.0624458	0.875961	-0.0336047	0.0457569	0.462853	0.976092	ca_channel_blocker	335.227	358.066	616.261	0.0276336	-0.0283606	-1.02631	0.304748	0.852794	NS	NS
k__Bacteria.p__Bacteroidetes.c__Bacteroidia.o__Bacteroidales.f__Bacteroidaceae.g__Bacteroides.s__Bacteroides_thetaiotaomicron.t__Bacteroides_thetaiotaomicron_unclassified	454	246	10	444	0.0057722	0.012275	0.638421	0.998989	0.00792198	0.0140118	0.572143	0.92363	ca_channel_blocker	305	206	14	291	-0.00817505	0.00682579	0.232007	0.96488	-0.0262635	0.00853274	0.00230627	0.11167	ca_channel_blocker	1124	766	21	1103	-0.00381297	0.00488305	0.435053	0.949039	-0.0041588	0.00556903	0.455366	0.976092	ca_channel_blocker	6636.82	21463.2	41938.9	0.00377859	-0.00424143	-1.12249	0.261654	0.849905	NS	NS
k__Bacteria.p__Actinobacteria.c__Actinobacteria.o__Actinomycetales.f__Actinomycetaceae.g__Actinomyces	454	222	10	444	0.00668962	0.00304739	0.0286971	0.935659	0.00866405	0.0034239	0.0117963	0.89058	ca_channel_blocker	305	156	14	291	0.00498053	0.0026685	0.0630063	0.521234	0.00703643	0.00345769	0.0428969	0.467746	ca_channel_blocker	1124	604	21	1103	0.00183228	0.00227687	0.421145	0.949039	-0.00207753	0.00254429	0.414371	0.976092	ca_channel_blocker	107683	140432	192896	0.00150583	0.00402081	2.67017	0.00758135	0.367822	NS	NS
k__Bacteria.p__Actinobacteria.c__Actinobacteria.o__Actinomycetales.f__Actinomycetaceae	454	226	10	444	0.00660328	0.0030669	0.0318849	0.935659	0.00820221	0.00344207	0.0176716	0.89058	ca_channel_blocker	305	157	14	291	0.004851	0.00269848	0.0732832	0.533502	0.00679613	0.00351206	0.0540989	0.467746	ca_channel_blocker	1124	613	21	1103	0.00172807	0.00228552	0.449754	0.949039	-0.00196886	0.0025588	0.441799	0.976092	ca_channel_blocker	106317	137328	191439	0.00151605	0.00390508	2.57583	0.01	0.367822	NS	NS
k__Bacteria.p__Bacteroidetes.c__Bacteroidia.o__Bacteroidales.f__Bacteroidaceae.g__Bacteroides.s__Bacteroides_xylanisolvens.t__Bacteroides_xylanisolvens_unclassified	454	186	10	444	0.00969905	0.00564402	0.0864471	0.998989	0.0125558	0.00629748	0.0468899	0.92363	ca_channel_blocker	305	142	14	291	-0.00443506	0.00284675	0.120358	0.811299	-0.00738376	0.00376255	0.0508166	0.467746	ca_channel_blocker	1124	556	21	1103	0.002208	0.00289916	0.446464	0.949039	0.00245662	0.00327159	0.452884	0.976092	ca_channel_blocker	31392.3	123396	118975	0.00191123	7.26972e-05	0.038037	0.969658	0.99465	NS	NS
k__Bacteria.p__Firmicutes.c__Bacilli.o__Lactobacillales.f__Streptococcaceae.g__Streptococcus.s__Streptococcus_thermophilus.t__Streptococcus_thermophilus_unclassified	454	291	10	444	-0.0292896	0.0234284	0.211919	0.998989	-0.037356	0.026628	0.161453	0.92363	ca_channel_blocker	305	168	14	291	-0.0102159	0.0116126	0.379758	0.96488	-0.0274514	0.014962	0.0677415	0.467746	ca_channel_blocker	1124	868	21	1103	-0.0147287	0.0194594	0.449273	0.949039	-0.0204077	0.0220752	0.355454	0.976092	ca_channel_blocker	1821.86	7415.45	2640.82	0.00917542	-0.0141448	-1.54159	0.123173	0.753817	NS	NS
k__Bacteria.p__Bacteroidetes.c__Bacteroidia.o__Bacteroidales.f__Bacteroidaceae.g__Bacteroides	454	429	10	444	-0.0179588	0.0530652	0.735203	0.998989	-0.00984405	0.0592684	0.868169	0.956746	ca_channel_blocker	305	298	14	291	-0.0271543	0.0337573	0.42181	0.96488	-0.0807827	0.042726	0.0597618	0.467746	ca_channel_blocker	1124	1111	21	1103	0.0142065	0.0237263	0.54945	0.949039	0.0206964	0.0265466	0.435782	0.976092	ca_channel_blocker	355.124	877.537	1776.4	0.0182299	-0.00165169	-0.0906034	0.927808	0.99465	NS	NS
k__Bacteria.p__Bacteroidetes.c__Bacteroidia.o__Bacteroidales.f__Bacteroidaceae.g__Bacteroides.s__Bacteroides_uniformis	454	353	10	444	-0.00448413	0.0340503	0.895289	0.998989	-0.0158163	0.0382725	0.679643	0.92363	ca_channel_blocker	305	268	14	291	-0.0106059	0.0178181	0.552155	0.968622	-0.0427315	0.022826	0.0623434	0.467746	ca_channel_blocker	1124	1052	21	1103	0.00570206	0.0142075	0.688246	0.949039	0.0115198	0.0160855	0.474047	0.976092	ca_channel_blocker	862.498	3149.75	4954.1	0.0105607	-0.00100652	-0.0953085	0.92407	0.99465	NS	NS
k__Bacteria.p__Actinobacteria.c__Actinobacteria	454	452	10	444	0.0426213	0.0643584	0.508159	0.998989	0.109591	0.0729648	0.133901	0.92363	ca_channel_blocker	305	305	14	291	0.0166766	0.0557697	0.765129	0.968622	0.113082	0.0714649	0.114769	0.548739	ca_channel_blocker	1124	1124	21	1103	0.0133052	0.0404762	0.742432	0.949039	0.0325311	0.0453893	0.473707	0.976092	ca_channel_blocker	241.429	321.516	610.379	0.0291938	0.0202612	0.694025	0.487666	0.99465	NS	NS
k__Bacteria.p__Firmicutes.c__Bacilli.o__Lactobacillales.f__Lactobacillaceae	454	274	10	444	-0.017286	0.0152587	0.257959	0.998989	-0.00853878	0.017252	0.620947	0.92363	ca_channel_blocker	305	159	14	291	0.00358268	0.00799086	0.654252	0.968622	0.0116572	0.00981257	0.235995	0.611859	ca_channel_blocker	1124	637	21	1103	-0.00451142	0.00792539	0.569314	0.949039	-0.00752143	0.00894393	0.400567	0.976092	ca_channel_blocker	4295.04	15660.8	15920.6	0.00527954	-0.00250752	-0.474951	0.634822	0.99465	NS	NS
k__Bacteria.p__Proteobacteria.c__Betaproteobacteria.o__Burkholderiales.f__Sutterellaceae	454	300	10	444	-0.000226999	0.00941373	0.980773	0.998989	-0.000479119	0.0107167	0.964363	0.996943	ca_channel_blocker	305	134	14	291	-0.00378318	0.00312538	0.227095	0.96488	-0.00430269	0.00409818	0.294765	0.693832	ca_channel_blocker	1124	563	21	1103	-0.00432473	0.00298201	0.14727	0.949039	-0.00274726	0.00341687	0.421562	0.976092	ca_channel_blocker	11284.4	102375	112456	0.00210298	-0.00387504	-1.84264	0.0653814	0.68619	NS	NS
k__Bacteria.p__Proteobacteria.c__Betaproteobacteria.o__Burkholderiales	454	320	10	444	0.000272527	0.00966688	0.977522	0.998989	-0.000121611	0.0109973	0.991183	0.997704	ca_channel_blocker	305	152	14	291	-0.00325206	0.00373529	0.384676	0.96488	-0.00472789	0.00477897	0.323444	0.749803	ca_channel_blocker	1124	614	21	1103	-0.00526126	0.00326298	0.107161	0.949039	-0.00342563	0.0037259	0.358091	0.976092	ca_channel_blocker	10701.1	71672.1	93922.8	0.00238165	-0.00410853	-1.72508	0.0845139	0.69188	NS	NS
k__Bacteria.p__Bacteroidetes.c__Bacteroidia.o__Bacteroidales.f__Rikenellaceae.g__Alistipes.s__Alistipes_shahii.t__GCF_000210575	454	195	10	444	0.0115675	0.00947509	0.222811	0.998989	0.0140721	0.0106086	0.185451	0.92363	ca_channel_blocker	305	183	14	291	-0.00372613	0.00743899	0.61682	0.968622	-0.00813276	0.00933747	0.384565	0.779678	ca_channel_blocker	1124	850	21	1103	-0.00635757	0.0061935	0.304884	0.949039	-0.00539925	0.00699514	0.440369	0.976092	ca_channel_blocker	11138.7	18070.6	26069.2	0.00425326	-0.00188542	-0.443288	0.657557	0.99465	NS	NS
k__Bacteria.p__Actinobacteria.c__Actinobacteria.o__Bifidobacteriales.f__Bifidobacteriaceae.g__Bifidobacterium.s__Bifidobacterium_bifidum.t__Bifidobacterium_bifidum_unclassified	454	187	10	444	0.0150419	0.0341123	0.659464	0.998989	0.00744206	0.0389622	0.848618	0.954695	ca_channel_blocker	305	102	14	291	0.0154788	0.0258731	0.550123	0.968622	0.0262796	0.0326218	0.421207	0.779678	ca_channel_blocker	1124	334	21	1103	0.0120681	0.0173259	0.48624	0.949039	0.0142422	0.019479	0.464844	0.976092	ca_channel_blocker	859.367	1493.83	3331.24	0.0132634	0.013414	1.01135	0.311849	0.852794	NS	NS
k__Bacteria.p__Firmicutes.c__Clostridia.o__Clostridiales.f__Lachnospiraceae.g__Blautia.s__Ruminococcus_gnavus.t__Ruminococcus_gnavus_unclassified	454	314	10	444	-0.0239497	0.0253714	0.345758	0.998989	-0.0141527	0.0287489	0.622818	0.92363	ca_channel_blocker	305	158	14	291	-0.00567555	0.00851767	0.505768	0.968622	-0.00688545	0.0115311	0.550995	0.883178	ca_channel_blocker	1124	434	21	1103	-0.00110775	0.00309152	0.720182	0.949039	-0.00264237	0.00358775	0.461609	0.976092	ca_channel_blocker	1553.5	13783.5	104630	0.00288715	-0.00192835	-0.667907	0.504193	0.99465	NS	NS
k__Bacteria.p__Firmicutes.c__Clostridia.o__Clostridiales.f__Lachnospiraceae.g__Blautia.s__Ruminococcus_obeum.t__Ruminococcus_obeum_unclassified	454	421	10	444	-0.015561	0.0182183	0.393497	0.998989	-0.0413926	0.0204347	0.0434812	0.92363	ca_channel_blocker	305	298	14	291	0.0187537	0.0128811	0.146484	0.844467	0.0073237	0.0167542	0.662382	0.947111	ca_channel_blocker	1124	1099	21	1103	0.012974	0.00943626	0.169436	0.949039	0.00980159	0.0105898	0.354877	0.976092	ca_channel_blocker	3012.91	6026.91	11230.5	0.00702376	0.0104511	1.48797	0.13676	0.771221	NS	NS
k__Bacteria.p__Firmicutes.c__Negativicutes.o__Selenomonadales.f__Acidaminococcaceae	454	113	10	444	0.0405391	0.0163522	0.0135621	0.849892	0.0261729	0.0181572	0.150281	0.92363	ca_channel_blocker	305	75	14	291	-0.0208735	0.0179092	0.244742	0.96488	-0.00873852	0.0232875	0.707779	0.947111	ca_channel_blocker	1124	349	21	1103	-0.00867398	0.0125901	0.490998	0.949039	-0.0100393	0.0141598	0.478477	0.976092	ca_channel_blocker	3739.8	3117.78	6308.7	0.00871502	0.00241583	0.277203	0.781624	0.99465	NS	NS
k__Bacteria.p__Firmicutes.c__Clostridia.o__Clostridiales.f__Ruminococcaceae.g__Ruminococcus	454	374	10	444	0.0316762	0.0579869	0.585162	0.998989	-0.00169116	0.0645248	0.979103	0.99704	ca_channel_blocker	305	298	14	291	0.0268859	0.0439797	0.54145	0.968622	0.0208828	0.0568401	0.713619	0.947111	ca_channel_blocker	1124	1113	21	1103	-0.0428655	0.0315257	0.174199	0.949039	-0.02629	0.0356251	0.460697	0.976092	ca_channel_blocker	297.4	517.005	1006.17	0.0234367	-0.0108808	-0.464262	0.64246	0.99465	NS	NS
k__Bacteria.p__Firmicutes.c__Clostridia.o__Clostridiales.f__Lachnospiraceae.g__Blautia.s__Ruminococcus_obeum	454	423	10	444	-0.00429635	0.0216611	0.842868	0.998989	-0.0363828	0.0241516	0.132754	0.92363	ca_channel_blocker	305	305	14	291	0.0152005	0.0161068	0.346079	0.96488	-0.00350319	0.0209494	0.867325	0.949351	ca_channel_blocker	1124	1121	21	1103	0.0117303	0.0118143	0.320979	0.949039	0.00989075	0.0131304	0.45145	0.976092	ca_channel_blocker	2131.27	3854.63	7164.42	0.0087203	0.01015	1.16396	0.244442	0.849905	NS	NS
k__Bacteria.p__Bacteroidetes.c__Bacteroidia.o__Bacteroidales.f__Porphyromonadaceae.g__Parabacteroides.s__Parabacteroides_merdae.t__Parabacteroides_merdae_unclassified	454	223	10	444	0.0138779	0.0151518	0.360217	0.998989	0.00277225	0.0168238	0.869201	0.956746	ca_channel_blocker	305	177	14	291	0.00430912	0.0109032	0.692969	0.968622	-0.0160312	0.0139101	0.250175	0.618618	ca_channel_blocker	1124	779	21	1103	0.00240869	0.00837252	0.773638	0.949404	0.00822827	0.00952226	0.387722	0.976092	ca_channel_blocker	4355.85	8411.86	14265.5	0.00608206	0.00484806	0.797108	0.425388	0.99465	NS	NS
k__Archaea.p__Euryarchaeota.c__Methanobacteria.o__Methanobacteriales.f__Methanobacteriaceae.g__Methanobrevibacter.s__Methanobrevibacter_unclassified	454	65	10	444	0.0082173	0.0104838	0.433577	0.998989	0.0105261	0.0115902	0.364331	0.92363	ca_channel_blocker	305	107	14	291	-0.0202041	0.0103028	0.0508323	0.462574	-0.0103731	0.0137145	0.450129	0.78394	ca_channel_blocker	1124	432	21	1103	0.0017329	0.00907936	0.848669	0.968734	0.00725543	0.0100907	0.472285	0.976092	ca_channel_blocker	9098.28	9420.82	12130.8	0.00571196	-0.00308498	-0.540092	0.589134	0.99465	NS	NS
k__Bacteria.p__Actinobacteria.c__Actinobacteria.o__Coriobacteriales.f__Coriobacteriaceae.g__Gordonibacter.s__Gordonibacter_pamelaeae.t__GCF_000210055	454	214	10	444	-0.0100063	0.00568975	0.0793396	0.998989	-0.00926049	0.0064755	0.153488	0.92363	ca_channel_blocker	305	188	14	291	0.00276936	0.0057623	0.631155	0.968622	-0.0022548	0.00744567	0.762256	0.949351	ca_channel_blocker	1124	606	21	1103	-0.000450651	0.00421481	0.914871	0.994057	-0.00342147	0.00477004	0.473357	0.976092	ca_channel_blocker	30889.7	30116.7	56291.8	0.00291981	-0.00214033	-0.733039	0.463535	0.99465	NS	NS
k__Bacteria.p__Bacteroidetes.c__Bacteroidia.o__Bacteroidales.f__Porphyromonadaceae.g__Parabacteroides	454	353	10	444	0.000496247	0.0210288	0.981184	0.998989	0.00570333	0.0233794	0.8074	0.92363	ca_channel_blocker	305	252	14	291	-0.00190583	0.0124607	0.878545	0.968622	-0.0200785	0.0156918	0.201841	0.605314	ca_channel_blocker	1124	1025	21	1103	0.000706955	0.00926679	0.939203	0.995251	0.00844376	0.0104918	0.421118	0.976092	ca_channel_blocker	2261.36	6440.42	11645.1	0.00701054	-0.000143493	-0.0204681	0.98367	0.99465	NS	NS
k__Bacteria.p__Bacteroidetes.c__Bacteroidia.o__Bacteroidales.f__Bacteroidaceae.g__Bacteroides.s__Bacteroides_dorei.t__Bacteroides_dorei_unclassified	454	257	10	444	-0.00188905	0.0192783	0.921988	0.998989	0.0100762	0.0213764	0.637646	0.92363	ca_channel_blocker	305	187	14	291	-0.00429041	0.0122645	0.726725	0.968622	-0.0186386	0.0156982	0.236204	0.611859	ca_channel_blocker	1124	808	21	1103	-0.0032212	0.00976624	0.741591	0.949039	0.00758374	0.0110459	0.492508	0.978619	ca_channel_blocker	2690.68	6648.09	10484.4	0.00710253	-0.00339897	-0.478557	0.632254	0.99465	NS	NS
k__Bacteria.p__Firmicutes.c__Clostridia.o__Clostridiales.f__Lachnospiraceae.g__Lachnospiraceae_noname.s__Lachnospiraceae_bacterium_3_1_57FAA_CT1.t__GCF_000218405	454	87	10	444	0.00577052	0.0049832	0.247497	0.998989	0.00669414	0.00536872	0.213177	0.92363	ca_channel_blocker	305	75	14	291	0.00387409	0.00374232	0.30141	0.96488	0.000601718	0.0048553	0.901465	0.956004	ca_channel_blocker	1124	211	21	1103	-2.65533e-06	0.00372048	0.999431	0.999431	-0.00287268	0.00413434	0.487309	0.978619	ca_channel_blocker	40270.2	71403.1	72244	0.00233179	0.00276652	1.18644	0.23545	0.837762	NS	NS
k__Bacteria.p__Bacteroidetes.c__Bacteroidia.o__Bacteroidales.f__Rikenellaceae.g__Alistipes.s__Alistipes_putredinis.t__GCF_000154465	454	223	10	444	0.00906245	0.0228086	0.69132	0.998989	0.0163765	0.0249868	0.512584	0.92363	ca_channel_blocker	305	203	14	291	-0.0144527	0.0175611	0.411169	0.96488	-0.0276217	0.0218804	0.207921	0.605314	ca_channel_blocker	1124	904	21	1103	-0.0110237	0.0122398	0.367971	0.949039	-0.00930284	0.013854	0.502053	0.984796	ca_channel_blocker	1922.23	3242.61	6675.02	0.00919024	-0.00870179	-0.946851	0.343715	0.876472	NS	NS
k__Bacteria.p__Bacteroidetes.c__Bacteroidia.o__Bacteroidales.f__Bacteroidaceae.g__Bacteroides.s__Bacteroides_uniformis.t__Bacteroides_uniformis_unclassified	454	353	10	444	-0.00621698	0.0339462	0.854772	0.998989	-0.0189862	0.0381258	0.618768	0.92363	ca_channel_blocker	305	268	14	291	-0.0100953	0.0178033	0.571121	0.968622	-0.0418173	0.0230586	0.0709274	0.467746	ca_channel_blocker	1124	1050	21	1103	0.00519132	0.0140609	0.712048	0.949039	0.0100526	0.0159361	0.528301	0.986891	ca_channel_blocker	867.796	3155	5057.92	0.010494	-0.00121011	-0.115314	0.908196	0.99465	NS	NS
k__Bacteria.p__Firmicutes.c__Clostridia.o__Clostridiales.f__Lachnospiraceae	454	451	10	444	-0.00273796	0.0502378	0.956562	0.998989	-0.00113204	0.0564372	0.984007	0.99704	ca_channel_blocker	305	305	14	291	-0.0229504	0.030944	0.458872	0.968622	-0.0527644	0.0392743	0.180278	0.601591	ca_channel_blocker	1124	1124	21	1103	-0.0230799	0.0217154	0.288086	0.949039	-0.0159213	0.0244456	0.514997	0.986891	ca_channel_blocker	396.222	1044.35	2120.63	0.0167572	-0.0207787	-1.23999	0.21498	0.783143	NS	NS
k__Bacteria.p__Firmicutes.c__Clostridia.o__Clostridiales.f__Ruminococcaceae.g__Ruminococcus.s__Ruminococcus_sp_5_1_39BFAA.t__GCF_000159975	454	293	10	444	0.0208074	0.0450877	0.644678	0.998989	-0.00491578	0.0506196	0.922686	0.973593	ca_channel_blocker	305	265	14	291	0.0397888	0.0374838	0.289328	0.96488	0.0169639	0.0474113	0.720778	0.947111	ca_channel_blocker	1124	1022	21	1103	0.0218911	0.0252234	0.385641	0.949039	0.0179754	0.0286839	0.531008	0.986891	ca_channel_blocker	491.908	711.727	1571.79	0.0189817	0.0262887	1.38495	0.166068	0.783143	NS	NS
k__Bacteria.p__Proteobacteria	454	434	10	444	-0.0165067	0.022167	0.456893	0.998989	-0.00989017	0.0248664	0.691047	0.92363	ca_channel_blocker	305	275	14	291	0.0038497	0.00925747	0.677832	0.968622	0.0031759	0.0118471	0.78886	0.949351	ca_channel_blocker	1124	1040	21	1103	0.00736808	0.00773325	0.340917	0.949039	0.00542991	0.00864211	0.529941	0.986891	ca_channel_blocker	2035.1	11668.5	16721.5	0.00573302	0.00442178	0.771282	0.44054	0.99465	NS	NS
k__Bacteria.p__Bacteroidetes.c__Bacteroidia.o__Bacteroidales.f__Prevotellaceae.g__Paraprevotella.s__Paraprevotella_unclassified	454	104	10	444	0.00312081	0.00545707	0.567708	0.998989	0.00254715	0.00622368	0.682576	0.92363	ca_channel_blocker	305	95	14	291	-0.00535583	0.00610472	0.38103	0.96488	-0.00317387	0.0079558	0.690269	0.947111	ca_channel_blocker	1124	507	21	1103	-3.49189e-05	0.00496298	0.994388	0.999431	0.00349196	0.00563194	0.535372	0.986891	ca_channel_blocker	33580	26832.9	40599	0.0031464	-0.000399294	-0.126905	0.899016	0.99465	NS	NS
k__Bacteria.p__Firmicutes.c__Bacilli.o__Lactobacillales.f__Leuconostocaceae.g__Leuconostoc	454	84	10	444	-0.00277928	0.00396782	0.484015	0.998989	-0.00139084	0.00442457	0.753424	0.92363	ca_channel_blocker	305	47	14	291	0.00426307	0.00291899	0.145217	0.844467	0.00677139	0.00383754	0.0788022	0.467746	ca_channel_blocker	1124	292	21	1103	-0.00164305	0.00399854	0.681215	0.949039	-0.00253371	0.00452893	0.575972	0.993694	ca_channel_blocker	63517.8	117364	62545.5	0.00202682	0.000907997	0.447991	0.65416	0.99465	NS	NS
k__Bacteria.p__Firmicutes.c__Bacilli.o__Lactobacillales.f__Streptococcaceae.g__Streptococcus.s__Streptococcus_anginosus.t__Streptococcus_anginosus_unclassified	454	121	10	444	-0.00217439	0.00791217	0.783587	0.998989	-0.00701488	0.00860981	0.415701	0.92363	ca_channel_blocker	305	60	14	291	0.00906055	0.00457142	0.0483975	0.462574	0.00959084	0.00561671	0.0888945	0.485745	ca_channel_blocker	1124	268	21	1103	0.000422528	0.000839388	0.614807	0.949039	-0.000522532	0.000939051	0.578031	0.993694	ca_channel_blocker	15973.8	47851.8	1.4193e+06	0.000821128	0.000673256	0.819917	0.412264	0.99465	NS	NS
k__Bacteria.p__Firmicutes.c__Clostridia.o__Clostridiales.f__Lachnospiraceae.g__Roseburia.s__Roseburia_hominis.t__GCF_000225345	454	280	10	444	-0.0166458	0.0110686	0.133342	0.998989	-0.0222817	0.0127506	0.0813338	0.92363	ca_channel_blocker	305	247	14	291	-0.00956846	0.00908102	0.292905	0.96488	-0.0197935	0.0119924	0.100063	0.527918	ca_channel_blocker	1124	989	21	1103	-0.0097554	0.00819744	0.23428	0.949039	-0.0055377	0.00935824	0.554146	0.993694	ca_channel_blocker	8162.41	12126.4	14881.4	0.00533228	-0.0112901	-2.11731	0.0342336	0.631422	NS	NS
k__Bacteria.p__Firmicutes.c__Clostridia.o__Clostridiales.f__Lachnospiraceae.g__Blautia.s__Ruminococcus_torques.t__Ruminococcus_torques_unclassified	454	418	10	444	-0.00127413	0.0265992	0.961817	0.998989	0.0128061	0.0297829	0.667448	0.92363	ca_channel_blocker	305	233	14	291	0.0196965	0.0203688	0.334342	0.96488	-0.0205231	0.0256642	0.424628	0.779678	ca_channel_blocker	1124	865	21	1103	0.0130581	0.0157106	0.406058	0.949039	0.0102275	0.0180636	0.571381	0.993694	ca_channel_blocker	1413.39	2410.3	4051.5	0.0112686	0.0125176	1.11084	0.266637	0.849905	NS	NS
k__Bacteria.p__Firmicutes.c__Clostridia.o__Clostridiales.f__Clostridiales_noname	454	312	10	444	-0.00451421	0.00487719	0.355187	0.998989	-0.00339669	0.00543648	0.532472	0.92363	ca_channel_blocker	305	120	14	291	0.000446536	0.0029351	0.879185	0.968622	-0.00148563	0.0041334	0.719576	0.947111	ca_channel_blocker	1124	393	21	1103	0.000512253	0.00146767	0.727141	0.949039	-0.00101445	0.00168509	0.547299	0.993694	ca_channel_blocker	42039.8	116079	464243	0.00126759	0.000160465	0.12659	0.899265	0.99465	NS	NS
k__Bacteria.p__Firmicutes.c__Clostridia.o__Clostridiales.f__Lachnospiraceae.g__Blautia	454	449	10	444	-0.040084	0.0451121	0.37474	0.998989	-0.0164207	0.0508683	0.747012	0.92363	ca_channel_blocker	305	305	14	291	-0.00195709	0.0210662	0.926046	0.968622	-0.0350951	0.0271609	0.197482	0.605314	ca_channel_blocker	1124	1124	21	1103	0.00332652	0.0153267	0.828217	0.955974	-0.0100223	0.017265	0.561701	0.993694	ca_channel_blocker	491.376	2253.35	4256.97	0.0119508	-0.00142044	-0.118857	0.905389	0.99465	NS	NS
k__Bacteria.p__Firmicutes.c__Clostridia.o__Clostridiales.f__Lachnospiraceae.g__Dorea	454	418	10	444	0.00764444	0.0292477	0.793931	0.998989	-0.0143132	0.0328932	0.663697	0.92363	ca_channel_blocker	305	304	14	291	-0.00620101	0.0214263	0.772469	0.968622	-0.0254699	0.0275311	0.355742	0.779678	ca_channel_blocker	1124	1122	21	1103	-0.0288852	0.0152968	0.0592425	0.875961	-0.00202791	0.0171825	0.906072	0.998967	ca_channel_blocker	1169.01	2178.23	4273.65	0.0114551	-0.016798	-1.46643	0.142531	0.771221	NS	NS
k__Bacteria.p__Firmicutes.c__Clostridia.o__Clostridiales.f__Ruminococcaceae.g__Ruminococcus.s__Ruminococcus_lactaris.t__Ruminococcus_lactaris_unclassified	454	169	10	444	-0.00561825	0.0200222	0.779151	0.998989	-0.0177775	0.0227362	0.434746	0.92363	ca_channel_blocker	305	142	14	291	-0.0131499	0.0169431	0.438297	0.968622	-0.013912	0.0223	0.533264	0.867972	ca_channel_blocker	1124	668	21	1103	-0.0270911	0.0144248	0.0606288	0.875961	-0.00381206	0.016311	0.815254	0.998967	ca_channel_blocker	2494.46	3483.49	4805.97	0.00962968	-0.0176208	-1.82984	0.0672735	0.68619	NS	NS
k__Bacteria.p__Firmicutes.c__Clostridia.o__Clostridiales.f__Eubacteriaceae.g__Eubacterium.s__Eubacterium_rectale.t__Eubacterium_rectale_unclassified	454	343	10	444	0.021467	0.0618027	0.728497	0.998989	-0.026962	0.0694876	0.698215	0.92363	ca_channel_blocker	305	285	14	291	0.115125	0.049108	0.0197203	0.439921	0.140818	0.0631276	0.0265459	0.467746	ca_channel_blocker	1124	1093	21	1103	-0.0133118	0.035747	0.709673	0.949039	-0.00072818	0.0406028	0.985695	0.998967	ca_channel_blocker	261.81	414.663	782.565	0.0261798	0.0294311	1.12419	0.260932	0.849905	NS	NS
k__Bacteria.p__Firmicutes.c__Bacilli.o__Lactobacillales.f__Leuconostocaceae	454	89	10	444	-0.0030629	0.00607556	0.61442	0.998989	-0.00276937	0.00695099	0.69054	0.92363	ca_channel_blocker	305	48	14	291	0.00422757	0.00291822	0.148478	0.844467	0.0067487	0.00383347	0.0794863	0.467746	ca_channel_blocker	1124	307	21	1103	0.00107754	0.00262935	0.682026	0.949039	-0.000240965	0.00298217	0.935615	0.998967	ca_channel_blocker	27091.2	117426	144645	0.00185964	0.00196883	1.05871	0.289731	0.852794	NS	NS
k__Bacteria.p__Bacteroidetes.c__Bacteroidia.o__Bacteroidales	454	438	10	444	-0.0109529	0.0584805	0.851519	0.998989	0.0093793	0.0647874	0.884966	0.960282	ca_channel_blocker	305	300	14	291	-0.047082	0.0403787	0.244546	0.96488	-0.100427	0.0509431	0.0497302	0.467746	ca_channel_blocker	1124	1119	21	1103	0.0116091	0.0304063	0.702683	0.949039	0.0161687	0.034197	0.636444	0.998967	ca_channel_blocker	292.4	613.331	1081.62	0.0224317	-0.00982356	-0.437931	0.661436	0.99465	NS	NS
k__Bacteria.p__Proteobacteria.c__Gammaproteobacteria.o__Enterobacteriales.f__Enterobacteriaceae.g__Escherichia	454	304	10	444	-0.00355751	0.0160241	0.824417	0.998989	0.00488316	0.0179771	0.786057	0.92363	ca_channel_blocker	305	193	14	291	0.0159363	0.00719296	0.0275191	0.439921	0.014093	0.00949676	0.139079	0.563905	ca_channel_blocker	1124	758	21	1103	0.00522782	0.00650763	0.421959	0.949039	0.00213125	0.00722471	0.768058	0.998967	ca_channel_blocker	3894.49	19327.9	23613.2	0.00462074	0.00891642	1.92965	0.0536503	0.631422	NS	NS
k__Bacteria.p__Proteobacteria.c__Gammaproteobacteria.o__Enterobacteriales.f__Enterobacteriaceae.g__Escherichia.s__Escherichia_coli.t__Escherichia_coli_unclassified	454	260	10	444	-0.0048003	0.016109	0.765862	0.998989	0.00425024	0.0181488	0.814968	0.92363	ca_channel_blocker	305	163	14	291	0.0141675	0.00629692	0.025237	0.439921	0.0124259	0.00818305	0.130186	0.563905	ca_channel_blocker	1124	625	21	1103	0.00452619	0.00585672	0.439801	0.949039	0.00311705	0.00654117	0.633801	0.998967	ca_channel_blocker	3853.56	25220	29153.5	0.00414417	0.0080849	1.95091	0.051068	0.631422	NS	NS
k__Bacteria.p__Firmicutes.c__Clostridia.o__Clostridiales.f__Eubacteriaceae.g__Eubacterium.s__Eubacterium_eligens.t__GCF_000146185	454	232	10	444	0.0151621	0.0136869	0.268575	0.998989	0.0122505	0.0153665	0.425809	0.92363	ca_channel_blocker	305	195	14	291	-0.0116291	0.00993067	0.242532	0.96488	-0.01788	0.0126114	0.157451	0.580449	ca_channel_blocker	1124	887	21	1103	-0.00516631	0.00834023	0.535751	0.949039	-0.00489166	0.00950084	0.606754	0.998967	ca_channel_blocker	5338.13	10140.1	14376.2	0.00578756	-0.00372659	-0.643896	0.519643	0.99465	NS	NS
k__Bacteria.p__Firmicutes.c__Clostridia.o__Clostridiales.f__Oscillospiraceae.g__Oscillibacter.s__Oscillibacter_unclassified	454	357	10	444	-0.0113476	0.0115323	0.325666	0.998989	-0.0115548	0.0129644	0.373327	0.92363	ca_channel_blocker	305	264	14	291	-0.00401715	0.0072036	0.577497	0.968622	-0.01304	0.00932105	0.162991	0.580449	ca_channel_blocker	1124	1050	21	1103	0.0039482	0.00511878	0.440685	0.949039	-0.000293335	0.00580742	0.959725	0.998967	ca_channel_blocker	7519.19	19270.8	38165.1	0.00392368	-0.000185589	-0.0472998	0.962274	0.99465	NS	NS
k__Bacteria.p__Bacteroidetes.c__Bacteroidia.o__Bacteroidales.f__Bacteroidaceae.g__Bacteroides.s__Bacteroides_cellulosilyticus.t__Bacteroides_cellulosilyticus_unclassified	454	95	10	444	0.00488048	0.010906	0.654733	0.998989	0.0129413	0.0120516	0.283553	0.92363	ca_channel_blocker	305	114	14	291	-0.00281701	0.0042681	0.509817	0.968622	-0.00819262	0.00594116	0.169241	0.588498	ca_channel_blocker	1124	414	21	1103	0.00267316	0.00515073	0.603876	0.949039	-2.25209e-05	0.00583867	0.996923	0.998967	ca_channel_blocker	8407.51	54894.7	37693.2	0.00314666	-0.000127198	-0.0404234	0.967756	0.99465	NS	NS
k__Bacteria.p__Firmicutes.c__Clostridia.o__Clostridiales.f__Ruminococcaceae.g__Faecalibacterium.s__Faecalibacterium_prausnitzii.t__GCF_000162015	454	130	10	444	0.0180239	0.0234811	0.443147	0.998989	-0.000714482	0.026487	0.978494	0.99704	ca_channel_blocker	305	124	14	291	0.000546895	0.02165	0.979864	0.994837	-0.0351934	0.0282309	0.21364	0.605314	ca_channel_blocker	1124	636	21	1103	-0.00966757	0.0175842	0.582576	0.949039	0.00149848	0.0199149	0.940034	0.998967	ca_channel_blocker	1813.69	2133.46	3234.09	0.0118005	0.000360758	0.0305714	0.975611	0.99465	NS	NS
k__Bacteria.p__Firmicutes.c__Clostridia.o__Clostridiales.f__Ruminococcaceae.g__Subdoligranulum.s__Subdoligranulum_unclassified	454	426	10	444	0.0305824	0.0365748	0.403521	0.998989	0.0125797	0.0404132	0.755753	0.92363	ca_channel_blocker	305	305	14	291	-0.0365612	0.0296843	0.219048	0.96488	-0.0460661	0.0385353	0.232997	0.611859	ca_channel_blocker	1124	1122	21	1103	-0.0131536	0.0214173	0.539235	0.949039	-0.00483594	0.0241458	0.841299	0.998967	ca_channel_blocker	747.542	1134.87	2180.08	0.0156893	-0.0116447	-0.742205	0.457963	0.99465	NS	NS
k__Bacteria.p__Firmicutes.c__Clostridia.o__Clostridiales.f__Lachnospiraceae.g__Dorea.s__Dorea_longicatena.t__GCF_000154065	454	325	10	444	-0.000783729	0.0288747	0.978359	0.998989	-0.012166	0.0322125	0.705872	0.92363	ca_channel_blocker	305	285	14	291	-0.0141938	0.021605	0.511712	0.968622	-0.0332318	0.0277019	0.231365	0.611859	ca_channel_blocker	1124	1074	21	1103	-0.0285647	0.0164216	0.0822295	0.949039	-0.000219101	0.0184017	0.990502	0.998967	ca_channel_blocker	1199.4	2142.35	3708.27	0.0119098	-0.0194714	-1.6349	0.10207	0.69188	NS	NS
k__Bacteria.p__Firmicutes.c__Clostridia.o__Clostridiales.f__Oscillospiraceae.g__Oscillibacter	454	369	10	444	-0.00581664	0.0116867	0.618937	0.998989	-0.00559065	0.0130422	0.668406	0.92363	ca_channel_blocker	305	268	14	291	-0.00364031	0.00724424	0.615683	0.968622	-0.0108881	0.00945757	0.250682	0.618618	ca_channel_blocker	1124	1064	21	1103	0.00290947	0.00529792	0.582998	0.949039	-0.000456942	0.00603284	0.939638	0.998967	ca_channel_blocker	7321.72	19055.3	35627.8	0.00401594	-0.000133811	-0.03332	0.973419	0.99465	NS	NS
k__Bacteria.p__Firmicutes.c__Clostridia.o__Clostridiales.f__Ruminococcaceae.g__Subdoligranulum	454	426	10	444	0.0296329	0.0367692	0.420729	0.998989	0.011989	0.0405422	0.767601	0.92363	ca_channel_blocker	305	305	14	291	-0.0340488	0.0296939	0.252445	0.96488	-0.0439354	0.0385439	0.255374	0.620193	ca_channel_blocker	1124	1122	21	1103	-0.013441	0.0214354	0.530758	0.949039	-0.00571094	0.0241737	0.813286	0.998967	ca_channel_blocker	739.658	1134.14	2176.39	0.0157131	-0.0113453	-0.722027	0.470278	0.99465	NS	NS
k__Bacteria.p__Actinobacteria.c__Actinobacteria.o__Coriobacteriales.f__Coriobacteriaceae.g__Eggerthella	454	340	10	444	-0.00687896	0.0154637	0.656653	0.998989	-0.000771527	0.0170023	0.963829	0.996943	ca_channel_blocker	305	231	14	291	-0.00208601	0.0113757	0.854631	0.968622	-0.0164097	0.0148149	0.269034	0.64316	ca_channel_blocker	1124	733	21	1103	0.00295705	0.005554	0.594545	0.949039	-0.00237932	0.00628347	0.705015	0.998967	ca_channel_blocker	4181.91	7727.56	32418.2	0.00474966	0.00114996	0.242115	0.808691	0.99465	NS	NS
k__Bacteria.p__Firmicutes.c__Clostridia.o__Clostridiales.f__Lachnospiraceae.g__Lachnospiraceae_noname.s__Lachnospiraceae_bacterium_5_1_63FAA.t__GCF_000185525	454	368	10	444	0.0134301	0.0102262	0.189783	0.998989	0.0159311	0.0115911	0.170104	0.92363	ca_channel_blocker	305	290	14	291	0.00702808	0.0077401	0.36462	0.96488	0.00806615	0.00999344	0.420324	0.779678	ca_channel_blocker	1124	1084	21	1103	0.00290377	0.00570397	0.6108	0.949039	-0.000322711	0.00648813	0.96034	0.998967	ca_channel_blocker	9562.44	16691.9	30735.8	0.0041889	0.00587798	1.40323	0.160549	0.783143	NS	NS
k__Bacteria.p__Bacteroidetes.c__Bacteroidia.o__Bacteroidales.f__Rikenellaceae.g__Alistipes	454	362	10	444	0.0103949	0.0274297	0.704897	0.998989	0.0166046	0.0309317	0.591698	0.92363	ca_channel_blocker	305	269	14	291	-0.0172357	0.019833	0.385528	0.96488	-0.021145	0.0247308	0.393328	0.779678	ca_channel_blocker	1124	1073	21	1103	-0.00694711	0.0140131	0.620162	0.949039	-0.00471179	0.0158072	0.765701	0.998967	ca_channel_blocker	1329.1	2542.29	5092.54	0.0105621	-0.00729375	-0.690558	0.489844	0.99465	NS	NS
k__Bacteria.p__Firmicutes.c__Clostridia.o__Clostridiales.f__Eubacteriaceae.g__Eubacterium.s__Eubacterium_ventriosum.t__GCF_000153885	454	188	10	444	0.00590242	0.0118289	0.618042	0.998989	0.00753032	0.0133661	0.573489	0.92363	ca_channel_blocker	305	200	14	291	0.00811487	0.0101386	0.424123	0.96488	0.0117826	0.0130132	0.366067	0.779678	ca_channel_blocker	1124	844	21	1103	-0.00547416	0.00817517	0.503246	0.949039	0.00288214	0.00927115	0.755958	0.998967	ca_channel_blocker	7146.81	9728.43	14962.6	0.00560439	0.0012319	0.219809	0.82602	0.99465	NS	NS
k__Bacteria.p__Bacteroidetes.c__Bacteroidia.o__Bacteroidales.f__Bacteroidaceae.g__Bacteroides.s__Bacteroides_stercoris	454	135	10	444	0.0109305	0.0279574	0.696009	0.998989	0.0146455	0.032256	0.650047	0.92363	ca_channel_blocker	305	102	14	291	0.00273415	0.00410344	0.505784	0.968622	0.0041419	0.00529326	0.434714	0.779678	ca_channel_blocker	1124	479	21	1103	-0.00331603	0.00666378	0.618854	0.949039	-0.00330782	0.00767145	0.666424	0.998967	ca_channel_blocker	1279.4	59388.8	22519.5	0.00346713	0.00122238	0.352562	0.724417	0.99465	NS	NS
k__Bacteria.p__Bacteroidetes.c__Bacteroidia.o__Bacteroidales.f__Bacteroidaceae.g__Bacteroides.s__Bacteroides_stercoris.t__Bacteroides_stercoris_unclassified	454	135	10	444	0.0110947	0.0278546	0.690597	0.998989	0.0148016	0.0321339	0.645322	0.92363	ca_channel_blocker	305	102	14	291	0.00258811	0.00415974	0.534345	0.968622	0.00457872	0.00538838	0.396328	0.779678	ca_channel_blocker	1124	479	21	1103	-0.0031921	0.00664659	0.63114	0.949039	-0.00296148	0.00766704	0.699383	0.998967	ca_channel_blocker	1288.86	57792	22636.1	0.00349819	0.00112113	0.320488	0.748599	0.99465	NS	NS
k__Bacteria.p__Bacteroidetes.c__Bacteroidia.o__Bacteroidales.f__Rikenellaceae.g__Alistipes.s__Alistipes_finegoldii.t__GCF_000265365	454	193	10	444	0.00218985	0.00656292	0.738793	0.998989	0.00222942	0.0073795	0.762731	0.92363	ca_channel_blocker	305	145	14	291	0.000748656	0.00471345	0.873911	0.968622	-0.00479082	0.00617073	0.438251	0.779678	ca_channel_blocker	1124	611	21	1103	0.00170362	0.00373679	0.648549	0.949039	0.000647191	0.00425261	0.879069	0.998967	ca_channel_blocker	23217	45011.5	71614.6	0.00267411	0.00147697	0.55232	0.580729	0.99465	NS	NS
k__Bacteria.p__Bacteroidetes.c__Bacteroidia.o__Bacteroidales.f__Rikenellaceae.g__Alistipes.s__Alistipes_onderdonkii.t__GCF_000374505	454	238	10	444	0.00571621	0.0154629	0.71181	0.998989	0.0144689	0.017426	0.406878	0.92363	ca_channel_blocker	305	187	14	291	-0.00471513	0.00863869	0.585612	0.968622	-0.00886908	0.0114117	0.437764	0.779678	ca_channel_blocker	1124	789	21	1103	0.00273027	0.00663601	0.680836	0.949039	-0.000320537	0.00759685	0.966353	0.998967	ca_channel_blocker	4182.33	13400	22708.4	0.00498193	0.000564012	0.113212	0.909863	0.99465	NS	NS
k__Bacteria.p__Actinobacteria.c__Actinobacteria.o__Coriobacteriales.f__Coriobacteriaceae.g__Eggerthella.s__Eggerthella_unclassified	454	329	10	444	-0.00483595	0.0143668	0.736577	0.998989	0.00247403	0.0157748	0.875455	0.956748	ca_channel_blocker	305	216	14	291	0.000683412	0.00991438	0.945091	0.971789	-0.00977676	0.0129482	0.450893	0.78394	ca_channel_blocker	1124	663	21	1103	0.00277299	0.00504662	0.582792	0.949039	-0.00229582	0.00572247	0.688359	0.998967	ca_channel_blocker	4844.85	10173.5	39264.4	0.00429209	0.00170225	0.396602	0.691661	0.99465	NS	NS
k__Bacteria.p__Bacteroidetes.c__Bacteroidia.o__Bacteroidales.f__Bacteroidales_noname.g__Bacteroidales_noname.s__Bacteroidales_bacterium_ph8.t__GCF_000311925	454	213	10	444	0.0112865	0.00805237	0.161743	0.998989	0.0176572	0.00902845	0.0512086	0.92363	ca_channel_blocker	305	170	14	291	-0.00419363	0.00682352	0.539299	0.968622	-0.00602422	0.0088149	0.494947	0.84141	ca_channel_blocker	1124	795	21	1103	-0.00185459	0.00529684	0.726306	0.949039	-0.000965585	0.00598811	0.871927	0.998967	ca_channel_blocker	15422.4	21477.5	35642.3	0.00371283	0.000246671	0.0664375	0.94703	0.99465	NS	NS
k__Bacteria.p__Firmicutes.c__Clostridia.o__Clostridiales.f__Lachnospiraceae.g__Coprococcus	454	341	10	444	-0.00315894	0.0313112	0.919685	0.998989	-0.0459858	0.0347978	0.187092	0.92363	ca_channel_blocker	305	287	14	291	-0.0173752	0.0268177	0.517548	0.968622	0.021749	0.0339318	0.522106	0.867923	ca_channel_blocker	1124	1088	21	1103	-0.0237222	0.0185814	0.201985	0.949039	0.00100912	0.0209025	0.961504	0.998967	ca_channel_blocker	1020	1390.46	2896.31	0.0137273	-0.0181068	-1.31904	0.187157	0.783143	NS	NS
k__Bacteria.p__Firmicutes.c__Clostridia.o__Clostridiales.f__Ruminococcaceae.g__Faecalibacterium.s__Faecalibacterium_prausnitzii	454	357	10	444	-0.00808589	0.0406626	0.84247	0.998989	-0.038526	0.0459043	0.401824	0.92363	ca_channel_blocker	305	293	14	291	-0.0248768	0.0263761	0.346364	0.96488	-0.016631	0.0341546	0.626711	0.935844	ca_channel_blocker	1124	1116	21	1103	-0.0231572	0.018275	0.205365	0.949039	-0.00826118	0.0207116	0.69007	0.998967	ca_channel_blocker	604.797	1437.4	2994.23	0.0140909	-0.0218382	-1.54981	0.121188	0.753817	NS	NS
k__Bacteria.p__Firmicutes.c__Negativicutes.o__Selenomonadales.f__Veillonellaceae	454	376	10	444	-0.0237209	0.0404327	0.557724	0.998989	-0.0267721	0.046028	0.561134	0.92363	ca_channel_blocker	305	244	14	291	0.000346205	0.0317412	0.991305	0.994837	0.015935	0.0403297	0.693077	0.947111	ca_channel_blocker	1124	856	21	1103	0.0153489	0.0266233	0.56438	0.949039	0.00454598	0.0303371	0.880912	0.998967	ca_channel_blocker	611.693	992.551	1410.83	0.0182117	0.00248366	0.136377	0.891523	0.99465	NS	NS
k__Bacteria.p__Actinobacteria.c__Actinobacteria.o__Coriobacteriales.f__Coriobacteriaceae.g__Collinsella	454	342	10	444	-0.0229939	0.0342291	0.502087	0.998989	0.0092548	0.0379848	0.807632	0.92363	ca_channel_blocker	305	278	14	291	0.0344816	0.0286126	0.229116	0.96488	0.0110978	0.0370057	0.764494	0.949351	ca_channel_blocker	1124	1052	21	1103	0.00695657	0.0191573	0.716577	0.949039	0.000184462	0.0216127	0.993192	0.998967	ca_channel_blocker	853.512	1221.48	2724.79	0.0144341	0.00863543	0.598267	0.549662	0.99465	NS	NS
k__Bacteria.p__Firmicutes.c__Clostridia.o__Clostridiales.f__Lachnospiraceae.g__Lachnospiraceae_noname.s__Lachnospiraceae_bacterium_3_1_46FAA.t__GCF_000209405	454	247	10	444	0.011973	0.00853166	0.161237	0.998989	0.00831895	0.00954886	0.384188	0.92363	ca_channel_blocker	305	222	14	291	-0.00634639	0.00678032	0.350048	0.96488	0.00130629	0.0089313	0.883831	0.949351	ca_channel_blocker	1124	841	21	1103	-0.00542384	0.00609549	0.373761	0.949039	-0.0026265	0.00693208	0.704845	0.998967	ca_channel_blocker	13738.3	21752	26914.3	0.00400306	-0.00191552	-0.478515	0.632284	0.99465	NS	NS
k__Bacteria.p__Firmicutes.c__Clostridia.o__Clostridiales.f__Ruminococcaceae.g__Faecalibacterium.s__Faecalibacterium_prausnitzii.t__Faecalibacterium_prausnitzii_unclassified	454	352	10	444	-0.00413771	0.0362359	0.909141	0.998989	-0.0267703	0.0406694	0.510765	0.92363	ca_channel_blocker	305	292	14	291	-0.0168674	0.0229448	0.462837	0.968622	0.00797765	0.0298087	0.789194	0.949351	ca_channel_blocker	1124	1093	21	1103	-0.0192008	0.0170812	0.261216	0.949039	-0.00777723	0.0192849	0.686822	0.998967	ca_channel_blocker	761.589	1899.47	3427.4	0.0128158	-0.0165886	-1.29439	0.195531	0.783143	NS	NS
k__Bacteria.p__Proteobacteria.c__Gammaproteobacteria.o__Pasteurellales.f__Pasteurellaceae	454	111	10	444	-0.00228794	0.0122955	0.852469	0.998989	-0.0129772	0.0135238	0.337851	0.92363	ca_channel_blocker	305	60	14	291	-0.00102286	0.00368329	0.781433	0.968622	-0.000677605	0.00474187	0.88648	0.949351	ca_channel_blocker	1124	243	21	1103	0.00253691	0.0032683	0.437785	0.949039	0.000383849	0.00366062	0.916507	0.998967	ca_channel_blocker	6614.62	73710.3	93617.2	0.00239772	0.000844933	0.352391	0.724545	0.99465	NS	NS
k__Bacteria.p__Proteobacteria.c__Gammaproteobacteria.o__Pasteurellales.f__Pasteurellaceae.g__Haemophilus	454	108	10	444	-0.00205197	0.0122707	0.86727	0.998989	-0.012782	0.0134888	0.343907	0.92363	ca_channel_blocker	305	60	14	291	-0.00102235	0.00367497	0.781058	0.968622	-0.000681928	0.00472978	0.88547	0.949351	ca_channel_blocker	1124	242	21	1103	0.00254808	0.00326607	0.435457	0.949039	0.000374938	0.00365817	0.918384	0.998967	ca_channel_blocker	6641.44	74044.5	93745.3	0.00239435	0.000857322	0.35806	0.720298	0.99465	NS	NS
k__Bacteria.p__Proteobacteria.c__Gammaproteobacteria.o__Pasteurellales.f__Pasteurellaceae.g__Haemophilus.s__Haemophilus_parainfluenzae.t__Haemophilus_parainfluenzae_unclassified	454	106	10	444	-0.00195251	0.011824	0.868916	0.998989	-0.0123665	0.0129059	0.33854	0.92363	ca_channel_blocker	305	60	14	291	-0.000973628	0.00364931	0.78981	0.968622	-0.000747921	0.00469864	0.87365	0.949351	ca_channel_blocker	1124	241	21	1103	0.00260562	0.00325429	0.423491	0.949039	0.000330554	0.00364292	0.927717	0.998967	ca_channel_blocker	7152.76	75089.3	94425.2	0.00237915	0.000899778	0.378193	0.705287	0.99465	NS	NS
k__Bacteria.p__Firmicutes.c__Clostridia.o__Clostridiales.f__Lachnospiraceae.g__Roseburia.s__Roseburia_inulinivorans.t__GCF_000174195	454	325	10	444	0.0181923	0.0150181	0.226418	0.998989	0.0100917	0.016925	0.551347	0.92363	ca_channel_blocker	305	259	14	291	0.000966289	0.0137541	0.944038	0.971789	0.00520318	0.0181167	0.774182	0.949351	ca_channel_blocker	1124	1024	21	1103	-0.0108825	0.0101474	0.283754	0.949039	0.00326014	0.0115291	0.777404	0.998967	ca_channel_blocker	4433.77	5286.1	9711.57	0.00717377	-0.00102504	-0.142887	0.88638	0.99465	NS	NS
k__Bacteria.p__Firmicutes.c__Clostridia.o__Clostridiales.f__Lachnospiraceae.g__Roseburia.s__Roseburia_unclassified	454	140	10	444	0.00144637	0.00648023	0.823494	0.998989	-0.00395016	0.0074664	0.597084	0.92363	ca_channel_blocker	305	100	14	291	4.43563e-05	0.00684922	0.994837	0.994837	0.00161234	0.00908668	0.859301	0.949351	ca_channel_blocker	1124	332	21	1103	0.00588856	0.00471905	0.212364	0.949039	0.00142812	0.00535728	0.789849	0.998967	ca_channel_blocker	23813.3	21316.6	44904.6	0.0033327	0.00332996	0.99918	0.317707	0.852794	NS	NS
k__Bacteria.p__Verrucomicrobia.c__Verrucomicrobiae.o__Verrucomicrobiales.f__Verrucomicrobiaceae.g__Akkermansia.s__Akkermansia_muciniphila.t__GCF_000020225	454	150	10	444	-0.0157847	0.0238288	0.508064	0.998989	-0.0177971	0.0273957	0.516322	0.92363	ca_channel_blocker	305	188	14	291	0.00438409	0.0274703	0.873312	0.968622	-0.00295947	0.0358525	0.934277	0.966942	ca_channel_blocker	1124	752	21	1103	0.0129832	0.0268387	0.628658	0.949039	-0.0133977	0.0303345	0.658821	0.998967	ca_channel_blocker	1761.14	1325.17	1388.28	0.0149494	-0.000886116	-0.0592745	0.952733	0.99465	NS	NS
k__Bacteria.p__Firmicutes.c__Clostridia.o__Clostridiales.f__Lachnospiraceae.g__Coprococcus.s__Coprococcus_comes.t__GCF_000155875	454	300	10	444	-0.027813	0.0249607	0.265776	0.998989	-0.0727296	0.0276154	0.00877802	0.89058	ca_channel_blocker	305	264	14	291	-0.00931407	0.0189754	0.623894	0.968622	0.000980237	0.0240437	0.967511	0.980326	ca_channel_blocker	1124	1047	21	1103	-0.0115692	0.013422	0.388895	0.949039	0.00367684	0.0150706	0.807298	0.998967	ca_channel_blocker	1605.04	2777.27	5550.95	0.0100335	-0.0135634	-1.35181	0.176438	0.783143	NS	NS
k__Bacteria.p__Firmicutes.c__Clostridia.o__Clostridiales.f__Lachnospiraceae.g__Dorea.s__Dorea_formicigenerans	454	330	10	444	0.020124	0.0191799	0.294653	0.998989	0.00215553	0.0216718	0.920821	0.973593	ca_channel_blocker	305	286	14	291	0.00343065	0.0137883	0.80368	0.968622	0.000877122	0.0179442	0.961051	0.980326	ca_channel_blocker	1124	1090	21	1103	-0.00876147	0.00910286	0.336009	0.949039	0.00224811	0.0103153	0.827518	0.998967	ca_channel_blocker	2718.37	5259.89	12068.3	0.00706286	-0.00164548	-0.232977	0.815779	0.99465	NS	NS
k__Bacteria.p__Firmicutes.c__Clostridia.o__Clostridiales.f__Lachnospiraceae.g__Dorea.s__Dorea_formicigenerans.t__Dorea_formicigenerans_unclassified	454	330	10	444	0.0215472	0.0189936	0.257229	0.998989	0.00291157	0.021485	0.892272	0.961392	ca_channel_blocker	305	286	14	291	0.00378475	0.0137978	0.784043	0.968622	0.000465636	0.0179381	0.97931	0.985753	ca_channel_blocker	1124	1090	21	1103	-0.00792996	0.00914806	0.386213	0.949039	0.00224256	0.0103621	0.828702	0.998967	ca_channel_blocker	2771.95	5252.66	11949.3	0.00707569	-0.000758471	-0.107194	0.914635	0.99465	NS	NS
k__Bacteria.p__Proteobacteria.c__Deltaproteobacteria.o__Desulfovibrionales.f__Desulfovibrionaceae.g__Bilophila.s__Bilophila_unclassified	454	184	10	444	0.00344384	0.00627125	0.583188	0.998989	0.00640936	0.00710399	0.367495	0.92363	ca_channel_blocker	305	177	14	291	-0.00424759	0.00522864	0.417231	0.96488	-0.0125573	0.00653565	0.055768	0.467746	ca_channel_blocker	1124	618	21	1103	0.00098069	0.00342879	0.774919	0.949404	0.00100071	0.00389306	0.79719	0.998967	ca_channel_blocker	25426.8	36578.1	85058.6	0.00260764	0.000106166	0.0407135	0.967524	0.99465	NS	NS
k__Bacteria.p__Firmicutes.c__Clostridia.o__Clostridiales.f__Eubacteriaceae	454	418	10	444	0.0281489	0.0579871	0.627611	0.998989	-0.0213094	0.0650372	0.743349	0.92363	ca_channel_blocker	305	304	14	291	0.0743077	0.0412749	0.072826	0.533502	0.080086	0.0532342	0.133676	0.563905	ca_channel_blocker	1124	1121	21	1103	-0.00726394	0.0308298	0.813775	0.949404	0.00821861	0.0350288	0.814545	0.998967	ca_channel_blocker	297.398	586.987	1052.1	0.0227244	0.0229005	1.00775	0.313574	0.852794	NS	NS
k__Bacteria.p__Firmicutes.c__Clostridia.o__Clostridiales.f__Eubacteriaceae.g__Eubacterium	454	418	10	444	0.0282135	0.057988	0.626827	0.998989	-0.0212506	0.0650409	0.744046	0.92363	ca_channel_blocker	305	304	14	291	0.0742972	0.0412751	0.0728676	0.533502	0.0800758	0.0532347	0.133729	0.563905	ca_channel_blocker	1124	1121	21	1103	-0.00729497	0.0308302	0.812997	0.949404	0.00819484	0.035029	0.815072	0.998967	ca_channel_blocker	297.389	586.98	1052.07	0.0227247	0.0228907	1.00731	0.313788	0.852794	NS	NS
k__Bacteria.p__Actinobacteria.c__Actinobacteria.o__Coriobacteriales.f__Coriobacteriaceae	454	436	10	444	-0.0223706	0.0282664	0.429128	0.998989	0.00928717	0.0315793	0.768842	0.92363	ca_channel_blocker	305	305	14	291	0.000428193	0.0233972	0.985411	0.994837	-0.0371387	0.0297038	0.21231	0.605314	ca_channel_blocker	1124	1123	21	1103	0.00410715	0.0162979	0.801084	0.949404	-0.00933518	0.0184931	0.613809	0.998967	ca_channel_blocker	1251.58	1826.72	3764.74	0.0120886	-0.00171767	-0.14209	0.887009	0.99465	NS	NS
k__Bacteria.p__Firmicutes.c__Clostridia.o__Clostridiales.f__Lachnospiraceae.g__Blautia.s__Ruminococcus_torques	454	446	10	444	0.0150217	0.0255305	0.556581	0.998989	0.0197212	0.0287476	0.49311	0.92363	ca_channel_blocker	305	305	14	291	0.00330168	0.0174443	0.850012	0.968622	-0.0266528	0.0223825	0.234826	0.611859	ca_channel_blocker	1124	1124	21	1103	-0.00359775	0.0135389	0.790494	0.949404	-0.00522832	0.0154425	0.735003	0.998967	ca_channel_blocker	1534.2	3286.18	5455.45	0.00986487	0.00138859	0.140761	0.888059	0.99465	NS	NS
k__Bacteria.p__Actinobacteria.c__Actinobacteria.o__Coriobacteriales.f__Coriobacteriaceae.g__Collinsella.s__Collinsella_aerofaciens.t__GCF_000169035	454	304	10	444	-0.0151272	0.0341639	0.658141	0.998989	0.0127273	0.0378037	0.736546	0.92363	ca_channel_blocker	305	265	14	291	0.0290963	0.0299623	0.332291	0.96488	0.0103491	0.0385955	0.7888	0.949351	ca_channel_blocker	1124	1013	21	1103	0.00579727	0.0198052	0.769795	0.949404	-2.89267e-05	0.0223318	0.998967	0.998967	ca_channel_blocker	856.772	1113.91	2549.43	0.0148739	0.00757276	0.50913	0.610661	0.99465	NS	NS
k__Bacteria.p__Bacteroidetes.c__Bacteroidia.o__Bacteroidales.f__Bacteroidaceae.g__Bacteroides.s__Bacteroides_caccae.t__Bacteroides_caccae_unclassified	454	202	10	444	0.0339609	0.0147573	0.0218566	0.935659	0.0370154	0.0170067	0.0301237	0.921784	ca_channel_blocker	305	177	14	291	0.00438247	0.0106774	0.681781	0.968622	0.00247603	0.013421	0.853775	0.949351	ca_channel_blocker	1124	778	21	1103	-0.00231652	0.00867416	0.789473	0.949404	-0.000942846	0.00981287	0.923473	0.998967	ca_channel_blocker	4591.85	8771.38	13290.6	0.0061252	0.00613779	1.00206	0.316317	0.852794	NS	NS
k__Bacteria.p__Bacteroidetes.c__Bacteroidia.o__Bacteroidales.f__Bacteroidaceae.g__Bacteroides.s__Bacteroides_ovatus	454	302	10	444	0.0114408	0.016225	0.481119	0.998989	0.0196565	0.0184944	0.288538	0.92363	ca_channel_blocker	305	213	14	291	-0.0033157	0.00869723	0.703307	0.968622	-0.00347622	0.0113765	0.760188	0.949351	ca_channel_blocker	1124	865	21	1103	-0.00152354	0.00616463	0.804844	0.949404	-0.00342738	0.00699163	0.624086	0.998967	ca_channel_blocker	3798.65	13220.2	26313.9	0.00480388	-0.000933818	-0.194388	0.845872	0.99465	NS	NS
k__Bacteria.p__Bacteroidetes.c__Bacteroidia.o__Bacteroidales.f__Bacteroidaceae.g__Bacteroides.s__Bacteroides_ovatus.t__Bacteroides_ovatus_unclassified	454	301	10	444	0.0123117	0.015514	0.427884	0.998989	0.0240945	0.017711	0.174508	0.92363	ca_channel_blocker	305	213	14	291	-0.00326797	0.00864287	0.705624	0.968622	-0.00293583	0.0112946	0.795126	0.949351	ca_channel_blocker	1124	864	21	1103	-0.00152807	0.00616514	0.804292	0.949404	-0.0034306	0.00699197	0.623777	0.998967	ca_channel_blocker	4154.83	13387	26309.6	0.00477538	-0.000747935	-0.156623	0.875542	0.99465	NS	NS
k__Bacteria.p__Firmicutes.c__Negativicutes.o__Selenomonadales	454	413	10	444	-0.00443248	0.0398775	0.911546	0.998989	-0.0209751	0.045349	0.643957	0.92363	ca_channel_blocker	305	272	14	291	-0.0252669	0.031387	0.421454	0.96488	-0.00325387	0.0400714	0.935343	0.966942	ca_channel_blocker	1124	983	21	1103	0.0061697	0.0253544	0.807788	0.949404	-0.00170296	0.0288698	0.952973	0.998967	ca_channel_blocker	628.847	1015.08	1555.58	0.017679	-0.00588773	-0.333035	0.739108	0.99465	NS	NS
k__Bacteria.p__Proteobacteria.c__Deltaproteobacteria.o__Desulfovibrionales.f__Desulfovibrionaceae.g__Bilophila	454	184	10	444	0.00413629	0.00638889	0.517704	0.998989	0.00728376	0.00723434	0.314639	0.92363	ca_channel_blocker	305	177	14	291	-0.00517777	0.0055708	0.353409	0.96488	-0.012359	0.00698284	0.0778962	0.467746	ca_channel_blocker	1124	620	21	1103	0.000744476	0.00358292	0.835435	0.959203	0.000991702	0.00407377	0.807714	0.998967	ca_channel_blocker	24499	32222.9	77897.9	0.0027255	-5.58199e-05	-0.0204806	0.98366	0.99465	NS	NS
k__Bacteria.p__Bacteroidetes.c__Bacteroidia.o__Bacteroidales.f__Porphyromonadaceae.g__Parabacteroides.s__Parabacteroides_distasonis.t__Parabacteroides_distasonis_unclassified	454	257	10	444	0.00672423	0.0100263	0.502802	0.998989	0.00620636	0.0113644	0.585296	0.92363	ca_channel_blocker	305	195	14	291	-0.00737883	0.00643397	0.252384	0.96488	-0.0144278	0.00818199	0.0790284	0.467746	ca_channel_blocker	1124	791	21	1103	0.000762144	0.0042578	0.857971	0.969686	0.00181867	0.00477766	0.703531	0.998967	ca_channel_blocker	9947.53	24156.9	55160.7	0.00334703	-0.000776563	-0.232016	0.816526	0.99465	NS	NS
k__Bacteria.p__Firmicutes.c__Negativicutes.o__Selenomonadales.f__Veillonellaceae.g__Dialister.s__Dialister_invisus.t__GCF_000160055	454	232	10	444	-0.0366457	0.0351999	0.298417	0.998989	-0.0407449	0.0394095	0.301821	0.92363	ca_channel_blocker	305	153	14	291	-0.00612733	0.0328765	0.852279	0.968622	-0.00591858	0.0417222	0.887302	0.949351	ca_channel_blocker	1124	447	21	1103	0.00383889	0.0273334	0.888332	0.988554	-0.00421559	0.0311371	0.89233	0.998967	ca_channel_blocker	807.08	925.187	1338.48	0.0180459	-0.00980433	-0.5433	0.586923	0.99465	NS	NS
k__Bacteria.p__Firmicutes.c__Clostridia.o__Clostridiales.f__Peptostreptococcaceae.g__Peptostreptococcaceae_noname.s__Peptostreptococcaceae_noname_unclassified	454	248	10	444	-0.000424951	0.0107902	0.968604	0.998989	-0.0100296	0.0119738	0.402758	0.92363	ca_channel_blocker	305	207	14	291	-0.0104037	0.00828669	0.210309	0.96488	-0.000470683	0.0107556	0.965128	0.980326	ca_channel_blocker	1124	868	21	1103	0.00166666	0.0111143	0.880827	0.988554	0.00393944	0.0125107	0.75291	0.998967	ca_channel_blocker	8588.92	14562.6	8095.33	0.00565714	-0.00453365	-0.801402	0.422899	0.99465	NS	NS
k__Bacteria.p__Firmicutes.c__Clostridia.o__Clostridiales.f__Lachnospiraceae.g__Anaerostipes.s__Anaerostipes_hadrus.t__GCF_000332875	454	345	10	444	-0.00498434	0.00969908	0.607585	0.998989	-0.00767644	0.0106592	0.471846	0.92363	ca_channel_blocker	305	282	14	291	0.00689935	0.0082929	0.406121	0.96488	0.0149846	0.0106114	0.159141	0.580449	ca_channel_blocker	1124	1061	21	1103	0.000716471	0.00672608	0.915188	0.994057	0.000488071	0.00758701	0.94872	0.998967	ca_channel_blocker	10630.1	14540.8	22104.2	0.00459921	0.00133632	0.290555	0.771392	0.99465	NS	NS
k__Bacteria.p__Bacteroidetes.c__Bacteroidia.o__Bacteroidales.f__Porphyromonadaceae.g__Parabacteroides.s__Parabacteroides_unclassified	454	164	10	444	-0.000534908	0.00958949	0.955543	0.998989	0.0057112	0.010871	0.599642	0.92363	ca_channel_blocker	305	105	14	291	0.00115399	0.00605556	0.848999	0.968622	-0.00276288	0.00782334	0.724261	0.947111	ca_channel_blocker	1124	359	21	1103	-0.000489605	0.0040959	0.904873	0.994057	-0.000140122	0.00470364	0.97624	0.998967	ca_channel_blocker	10874.5	27270.4	59607.5	0.00319843	-3.61238e-05	-0.0112942	0.990989	0.99465	NS	NS
k__Bacteria.p__Firmicutes.c__Clostridia.o__Clostridiales.f__Lachnospiraceae.g__Lachnospiraceae_noname.s__Lachnospiraceae_bacterium_1_1_57FAA.t__GCF_000218445	454	273	10	444	0.00854923	0.0306921	0.780729	0.998989	0.00833906	0.0351913	0.812814	0.92363	ca_channel_blocker	305	129	14	291	0.0176122	0.00848131	0.0387391	0.439921	-0.00235632	0.0104269	0.821397	0.949351	ca_channel_blocker	1124	494	21	1103	0.000760205	0.00722157	0.916182	0.994057	0.000306384	0.00808886	0.969793	0.998967	ca_channel_blocker	1061.57	13901.9	19175.1	0.00541225	0.00786486	1.45316	0.146179	0.771221	NS	NS
k__Bacteria.p__Proteobacteria.c__Deltaproteobacteria.o__Desulfovibrionales.f__Desulfovibrionaceae	454	196	10	444	0.00421512	0.00676893	0.533798	0.998989	0.00458071	0.00767197	0.550803	0.92363	ca_channel_blocker	305	197	14	291	-0.00523785	0.00606249	0.388295	0.96488	-0.0122819	0.00753537	0.104315	0.532004	ca_channel_blocker	1124	711	21	1103	0.000258089	0.00388694	0.947072	0.995251	0.000892079	0.00443244	0.840532	0.998967	ca_channel_blocker	21825.3	27208.1	66188.9	0.00294599	-0.000290161	-0.0984935	0.92154	0.99465	NS	NS
k__Bacteria.p__Actinobacteria.c__Actinobacteria.o__Bifidobacteriales.f__Bifidobacteriaceae.g__Bifidobacterium.s__Bifidobacterium_longum	454	369	10	444	0.00736532	0.0426931	0.86311	0.998989	0.0155515	0.0484096	0.748192	0.92363	ca_channel_blocker	305	270	14	291	-0.0408082	0.036933	0.270089	0.96488	-0.0133905	0.0479074	0.780075	0.949351	ca_channel_blocker	1124	1026	21	1103	-0.00168259	0.0265013	0.949387	0.995251	0.000884114	0.0297753	0.976318	0.998967	ca_channel_blocker	548.636	733.112	1423.85	0.0192251	-0.0104494	-0.543529	0.586765	0.99465	NS	NS
k__Bacteria.p__Bacteroidetes.c__Bacteroidia.o__Bacteroidales.f__Bacteroidaceae.g__Bacteroides.s__Bacteroides_vulgatus.t__Bacteroides_vulgatus_unclassified	454	340	10	444	-0.00982873	0.029357	0.737939	0.998989	-0.0230806	0.032615	0.479573	0.92363	ca_channel_blocker	305	244	14	291	-0.013397	0.0137786	0.331694	0.96488	-0.0336834	0.01772	0.0584199	0.467746	ca_channel_blocker	1124	939	21	1103	-9.15266e-05	0.0100394	0.992728	0.999431	0.00176402	0.0114253	0.877327	0.998967	ca_channel_blocker	1160.31	5267.33	9921.61	0.0078208	-0.00506929	-0.64818	0.516868	0.99465	NS	NS
k__Bacteria.p__Firmicutes.c__Clostridia.o__Clostridiales.f__Lachnospiraceae.g__Anaerostipes	454	392	10	444	-0.00979252	0.0100112	0.328546	0.998989	-0.0139438	0.0110862	0.209231	0.92363	ca_channel_blocker	305	293	14	291	0.00391118	0.00829354	0.637574	0.968622	0.00877906	0.0106856	0.412086	0.779678	ca_channel_blocker	1124	1074	21	1103	-1.43441e-05	0.0067267	0.998299	0.999431	-0.00140205	0.0076258	0.854162	0.998967	ca_channel_blocker	9977.69	14538.5	22100.2	0.0046316	-0.000882971	-0.190641	0.848807	0.99465	NS	NS
k__Bacteria.p__Bacteroidetes.c__Bacteroidia.o__Bacteroidales.f__Prevotellaceae.g__Paraprevotella	454	104	10	444	0.00506089	0.00627374	0.420316	0.998989	0.00244128	0.00720187	0.734817	0.92363	ca_channel_blocker	305	95	14	291	-0.00849161	0.00777127	0.275423	0.96488	-0.00563656	0.010122	0.578101	0.895954	ca_channel_blocker	1124	507	21	1103	-0.000292013	0.00627318	0.962881	0.999431	0.00349332	0.00713129	0.624335	0.998967	ca_channel_blocker	25406.6	16558.3	25411.2	0.00385254	-0.000288634	-0.0749205	0.940278	0.99465	NS	NS
k__Bacteria.p__Actinobacteria.c__Actinobacteria.o__Bifidobacteriales.f__Bifidobacteriaceae.g__Bifidobacterium.s__Bifidobacterium_longum.t__Bifidobacterium_longum_unclassified	454	369	10	444	0.00970217	0.0423283	0.818811	0.998989	0.01694	0.0480937	0.724854	0.92363	ca_channel_blocker	305	269	14	291	-0.0384546	0.0370042	0.299563	0.96488	-0.0105471	0.048148	0.826776	0.949351	ca_channel_blocker	1124	1025	21	1103	0.000751755	0.0262052	0.977119	0.999431	0.00530888	0.0294407	0.856932	0.998967	ca_channel_blocker	558.133	730.293	1456.22	0.0190879	-0.00786015	-0.411788	0.680495	0.99465	NS	NS
k__Bacteria.p__Firmicutes.c__Negativicutes.o__Selenomonadales.f__Veillonellaceae.g__Dialister	454	242	10	444	-0.0379859	0.0350885	0.279594	0.998989	-0.0389901	0.0392309	0.320896	0.92363	ca_channel_blocker	305	160	14	291	0.00427627	0.0327497	0.896201	0.968622	0.0105662	0.0417586	0.800442	0.949351	ca_channel_blocker	1124	478	21	1103	-4.03752e-05	0.0273953	0.998824	0.999431	-0.00812896	0.0312394	0.794748	0.998967	ca_channel_blocker	812.216	932.361	1332.44	0.0180275	-0.00874859	-0.485291	0.62747	0.99465	NS	NS
Pathways
Pathways	N.IBD	non-zeros.IBD	Users.IBD	Non-users.IBD	Coef.IBD_univariate	SE.IBD_univariate	Pval.IBD_univariate	Qval.IBD_univariate	coeff.correcting.all.IBD_multivariate	SE.correcting_all.IBD_multivariate	pval.correcting.all.IBD_multivariate	qval.correcting.all.IBD_multivariate	drug.IBD	N.MIBS	non-zeros.MIBS	Users.MIBS	Non-users.MIBS	Coef.MIBS_univariate	SE.MIBS_univariate	Pval.MIBS_univariate	Qval.MIBS_univariate	coeff.correcting.all.MIBS_multivariate	SE.correcting_all.MIBS_multivariate	pval.correcting.all.MIBS_multivariate	qval.correcting.all.MIBS_multivariate	drug.MIBS	N.LLD	non-zeros.LLD	Users.LLD	Non-users.LLD	Coef.LLD_univariate	SE.LLD_univariate	Pval.LLD_univariate	Qval.LLD_univariate	coeff.correcting.all.LLD_multivariate	SE.correcting_all.LLD_multivariate	pval.correcting.all.LLD_multivariate	qval.correcting.all.LLD_multivariate	drug.LLD	inverse_var.ibd_univariate	inverse_var.mibs_univariate	inverse_var.lld_univariate	se_univariate	beta_univariate	Z_univariate	P_univariate	FDR_univariate	Het.Q_univariate	Het.I2_univariate
P23.PWY	454	193	10	444	-0.157639	0.731509	0.829479	0.984616	-0.334088	0.819526	0.683743	0.989778	ca_channel_blocker	305	124	14	291	0.574169	0.560714	0.306667	0.787031	0.395598	0.708051	0.576831	0.783381	ca_channel_blocker	1124	495	21	1103	1.82509	0.521576	0.000485076	0.15959	1.79749	0.589824	0.00236382	0.735148	ca_channel_blocker	1.86879	3.18066	3.6759	0.338539	0.94443	2.78973	0.00527526	0.205076	NS	NS
PWY.561	454	202	10	444	-0.1657	0.766763	0.829008	0.984616	0.0245292	0.875714	0.977668	0.989778	ca_channel_blocker	305	109	14	291	1.07133	0.590189	0.0704939	0.510375	1.25978	0.748231	0.0934269	0.478033	ca_channel_blocker	1124	417	21	1103	1.56913	0.533264	0.00332291	0.317105	1.24563	0.603401	0.0392239	0.87133	ca_channel_blocker	1.7009	2.8709	3.51653	0.351617	1.02762	2.92256	0.00347171	0.205076	NS	NS
PWY.6121	454	454	10	444	0.00502061	0.0475738	0.916002	0.986865	0.00837631	0.0531585	0.874875	0.989778	ca_channel_blocker	305	305	14	291	-0.0271819	0.0288536	0.346966	0.81087	-0.0823986	0.0364184	0.0245288	0.452134	ca_channel_blocker	1124	1124	21	1103	-0.052281	0.021811	0.0166945	0.405332	-0.0517994	0.0245645	0.0352019	0.87133	ca_channel_blocker	441.84	1201.16	2102.08	0.0163407	-0.0374706	-2.29309	0.0218429	0.259906	NS	NS
PWY.7111	454	454	10	444	-0.00990845	0.0442382	0.822881	0.984616	-0.00396235	0.0495505	0.936306	0.989778	ca_channel_blocker	305	305	14	291	-0.0184204	0.0353953	0.603174	0.902482	-0.0416917	0.0466814	0.37265	0.694076	ca_channel_blocker	1124	1124	21	1103	-0.0535274	0.0234624	0.0227132	0.405332	-0.0569595	0.0265547	0.0321792	0.87133	ca_channel_blocker	510.982	798.195	1816.59	0.0178864	-0.0374319	-2.09276	0.0363705	0.293505	NS	NS
VALSYN.PWY	454	454	10	444	-0.00338602	0.0472774	0.942938	0.986865	0.00677156	0.0530674	0.89853	0.989778	ca_channel_blocker	305	305	14	291	-0.0182231	0.0354684	0.607799	0.902482	-0.0416387	0.0467926	0.374391	0.694076	ca_channel_blocker	1124	1124	21	1103	-0.053648	0.0235434	0.0228755	0.405332	-0.0572261	0.0266552	0.0320262	0.87133	ca_channel_blocker	447.397	794.908	1804.11	0.0181178	-0.037023	-2.04346	0.041007	0.293505	NS	NS
RUMP.PWY	454	173	10	444	0.2681	0.749708	0.72081	0.984616	-0.0260981	0.848869	0.975489	0.989778	ca_channel_blocker	305	200	14	291	0.346518	0.612673	0.572102	0.902482	-0.181146	0.795548	0.820056	0.912834	ca_channel_blocker	1124	835	21	1103	1.12337	0.509759	0.0277468	0.415957	1.26607	0.579823	0.0292105	0.87133	ca_channel_blocker	1.77917	2.66405	3.84832	0.347282	0.690249	1.98757	0.0468589	0.308699	NS	NS
PWY.6609	454	454	10	444	0.00800139	0.0741164	0.91408	0.986865	-0.0231744	0.0814331	0.776115	0.989778	ca_channel_blocker	305	305	14	291	-0.033164	0.0618768	0.592383	0.902482	-0.0753899	0.0816381	0.356615	0.694076	ca_channel_blocker	1124	1124	21	1103	-0.0820319	0.0386688	0.0341085	0.473654	-0.0935218	0.0439077	0.0334016	0.87133	ca_channel_blocker	182.042	261.182	668.772	0.0299881	-0.0558149	-1.86124	0.0627108	0.342159	NS	NS
PWY.6471	454	353	10	444	-1.5831	0.905561	0.0811302	0.984616	-2.07902	1.01211	0.0406163	0.989778	ca_channel_blocker	305	225	14	291	-0.0146717	0.703136	0.983366	0.992702	-0.000360944	0.919999	0.999687	0.999687	ca_channel_blocker	1124	917	21	1103	-1.19212	0.597364	0.0462156	0.473654	-1.44037	0.680544	0.0345321	0.87133	ca_channel_blocker	1.21945	2.02265	2.80235	0.406744	-0.876992	-2.15613	0.0310738	0.286299	NS	NS
PENTOSE.P.PWY	454	452	10	444	0.109956	0.218732	0.615434	0.984616	0.231532	0.243878	0.343016	0.989778	ca_channel_blocker	305	304	14	291	0.00187934	0.206648	0.99275	0.996446	0.307895	0.267484	0.250758	0.680503	ca_channel_blocker	1124	1123	21	1103	0.182152	0.133667	0.173244	0.601292	0.311557	0.149577	0.0374954	0.87133	ca_channel_blocker	20.9014	23.4173	55.9694	0.0998562	0.125012	1.25192	0.2106	0.545805	NS	NS
P4.PWY	454	448	10	444	0.049559	0.177316	0.78	0.984616	-0.0445903	0.199627	0.823368	0.989778	ca_channel_blocker	305	302	14	291	-0.0600567	0.171446	0.726369	0.943989	0.1639	0.217595	0.451994	0.733026	ca_channel_blocker	1124	1118	21	1103	0.17436	0.122177	0.153834	0.601292	0.33651	0.136283	0.0136984	0.87133	ca_channel_blocker	31.8058	34.0208	66.9912	0.0867705	0.0844291	0.973017	0.330545	0.654774	NS	NS
PWY0.781	454	446	10	444	-0.0577573	0.188894	0.759934	0.984616	-0.100074	0.213232	0.639108	0.989778	ca_channel_blocker	305	302	14	291	-0.0407816	0.168769	0.809227	0.947247	0.163299	0.21515	0.448543	0.733026	ca_channel_blocker	1124	1117	21	1103	0.148655	0.118389	0.209511	0.601292	0.300252	0.132672	0.0238308	0.87133	ca_channel_blocker	28.026	35.1085	71.3468	0.0862321	0.0561832	0.651535	0.514701	0.814689	NS	NS
DAPLYSINESYN.PWY	454	452	10	444	-0.0934274	0.208556	0.654399	0.984616	-0.136378	0.231595	0.556294	0.989778	ca_channel_blocker	305	302	14	291	-0.124127	0.21008	0.555071	0.902482	0.110671	0.263263	0.674555	0.835803	ca_channel_blocker	1124	1118	21	1103	0.212268	0.15219	0.163371	0.601292	0.371703	0.169897	0.0289011	0.87133	ca_channel_blocker	22.9907	22.6585	43.1746	0.106105	0.0473305	0.446072	0.655545	0.915335	NS	NS
PWY0.1297	454	454	10	444	-0.117486	0.308472	0.70349	0.984616	-0.154058	0.332051	0.642931	0.989778	ca_channel_blocker	305	304	14	291	0.354069	0.235901	0.134438	0.612654	0.316906	0.298855	0.289936	0.682199	ca_channel_blocker	1124	1124	21	1103	-0.140077	0.177569	0.430362	0.729841	-0.443872	0.197241	0.0246245	0.87133	ca_channel_blocker	10.5092	17.9697	31.7151	0.128891	0.0113844	0.0883259	0.929618	0.993316	NS	NS
PWY.922	454	302	10	444	-0.0316671	0.762827	0.966906	0.986865	-0.891827	0.78021	0.253703	0.989778	ca_channel_blocker	305	183	14	291	0.817241	0.563227	0.147832	0.633257	1.2471	0.706671	0.078762	0.469037	ca_channel_blocker	1124	748	21	1103	-0.187237	0.479399	0.696193	0.854655	-1.20182	0.529259	0.0233582	0.87133	ca_channel_blocker	1.71849	3.15235	4.35116	0.329297	0.185113	0.562146	0.574017	0.858265	NS	NS
PWY0.1415	454	191	10	444	-0.300799	0.729696	0.680376	0.984616	-0.213343	0.820256	0.794926	0.989778	ca_channel_blocker	305	96	14	291	0.638321	0.465122	0.170979	0.652164	1.18274	0.592716	0.0470204	0.469037	ca_channel_blocker	1124	352	21	1103	1.10216	0.427368	0.010037	0.317105	0.963312	0.482683	0.0462134	0.88311	ca_channel_blocker	1.87809	4.62239	5.47516	0.288969	0.703107	2.43316	0.0149677	0.258609	NS	NS
P105.PWY	454	217	10	444	-0.361792	0.863059	0.675277	0.984616	-0.209354	0.976651	0.830377	0.989778	ca_channel_blocker	305	109	14	291	1.17593	0.638183	0.066378	0.508017	1.29395	0.809229	0.11102	0.507991	ca_channel_blocker	1124	420	21	1103	1.6143	0.568073	0.00456884	0.317105	1.27571	0.642912	0.0474793	0.88311	ca_channel_blocker	1.34252	2.45533	3.09879	0.380786	1.07356	2.81932	0.00481253	0.205076	NS	NS
PWY0.162	454	453	10	444	0.13926	0.124705	0.26474	0.984616	0.213551	0.141722	0.132666	0.989778	ca_channel_blocker	305	305	14	291	-0.0532654	0.101877	0.601478	0.902482	0.0289807	0.132609	0.827177	0.912834	ca_channel_blocker	1124	1124	21	1103	0.148325	0.065268	0.0232433	0.405332	0.144392	0.0748398	0.0539521	0.88311	ca_channel_blocker	64.3028	96.3491	234.747	0.0502901	0.0977283	1.94329	0.0519808	0.316981	NS	NS
PWY.5464	454	262	10	444	0.341658	0.831539	0.681366	0.984616	0.0880451	0.918161	0.923654	0.989778	ca_channel_blocker	305	161	14	291	0.664604	0.602005	0.27049	0.763234	0.736269	0.776024	0.343605	0.694076	ca_channel_blocker	1124	555	21	1103	-0.223264	0.539482	0.679064	0.843065	-1.1737	0.602975	0.0518521	0.88311	ca_channel_blocker	1.44622	2.75931	3.43594	0.361753	0.204259	0.564637	0.572321	0.858265	NS	NS
PWY.6628	454	393	10	444	0.567113	0.783295	0.469447	0.984616	0.24299	0.863424	0.77853	0.989778	ca_channel_blocker	305	242	14	291	0.814913	0.690313	0.238744	0.718484	0.995448	0.874785	0.256179	0.680503	ca_channel_blocker	1124	907	21	1103	-0.15198	0.565856	0.788299	0.919682	-1.2279	0.633794	0.0529595	0.88311	ca_channel_blocker	1.62986	2.09849	3.12311	0.38204	0.315225	0.82511	0.409309	0.742324	NS	NS
TCA.GLYOX.BYPASS	454	233	10	444	-0.499586	0.8246	0.544927	0.984616	-0.473999	0.93266	0.61158	0.989778	ca_channel_blocker	305	130	14	291	1.38064	0.60302	0.0227469	0.390317	1.36106	0.775184	0.0802848	0.469037	ca_channel_blocker	1124	493	21	1103	1.39555	0.535091	0.0092272	0.317105	1.03874	0.605898	0.0867476	0.921034	ca_channel_blocker	1.47066	2.75003	3.49257	0.360065	1.02889	2.85752	0.00426966	0.205076	NS	NS
PWY.5083	454	270	10	444	-0.600182	0.796856	0.451742	0.984616	-0.263037	0.896683	0.769412	0.989778	ca_channel_blocker	305	154	14	291	0.802318	0.579358	0.167138	0.652164	1.3108	0.738869	0.077206	0.469037	ca_channel_blocker	1124	563	21	1103	1.39487	0.512939	0.00664218	0.317105	1.06145	0.581228	0.0680931	0.921034	ca_channel_blocker	1.57485	2.97924	3.80074	0.345964	0.807512	2.33409	0.0195909	0.259906	NS	NS
GLYCOLYSIS.TCA.GLYOX.BYPASS	454	232	10	444	-0.434284	0.885113	0.623917	0.984616	-0.442943	1.00447	0.659474	0.989778	ca_channel_blocker	305	128	14	291	1.20406	0.661937	0.0699145	0.510375	1.2267	0.849463	0.149899	0.602637	ca_channel_blocker	1124	483	21	1103	1.55084	0.582466	0.0078668	0.317105	1.18076	0.660758	0.0742229	0.921034	ca_channel_blocker	1.27645	2.28227	2.94753	0.392044	1.03974	2.6521	0.00799924	0.238761	NS	NS
REDCITCYC	454	284	10	444	-0.705774	0.768634	0.35901	0.984616	-0.912378	0.853296	0.285612	0.989778	ca_channel_blocker	305	172	14	291	0.908915	0.587025	0.122601	0.596168	1.01347	0.754846	0.180551	0.618709	ca_channel_blocker	1124	646	21	1103	1.39877	0.52869	0.00826608	0.317105	1.08886	0.596853	0.0683787	0.921034	ca_channel_blocker	1.69262	2.90193	3.57765	0.349808	0.788931	2.25532	0.0241131	0.259906	NS	NS
PWY.7357	454	454	10	444	0.00565129	0.0871073	0.948302	0.986865	-0.0463782	0.0980435	0.636452	0.989778	ca_channel_blocker	305	305	14	291	-0.0185974	0.0757194	0.806155	0.947247	-0.0861224	0.0996399	0.388194	0.697851	ca_channel_blocker	1124	1124	21	1103	-0.121656	0.0454967	0.00760595	0.317105	-0.0739949	0.0510068	0.147159	0.921034	ca_channel_blocker	131.793	174.416	483.104	0.0355939	-0.0776264	-2.18089	0.0291915	0.283705	NS	NS
PWY0.1241	454	246	10	444	-0.533563	0.724711	0.461978	0.984616	-0.192249	0.801276	0.810509	0.989778	ca_channel_blocker	305	133	14	291	0.507902	0.491198	0.301971	0.786093	0.409372	0.630118	0.516467	0.763763	ca_channel_blocker	1124	496	21	1103	1.17154	0.450058	0.00936105	0.317105	0.914534	0.505711	0.0708214	0.921034	ca_channel_blocker	1.90401	4.14464	4.93701	0.301708	0.625641	2.07366	0.0381107	0.293505	NS	NS
METHGLYUT.PWY	454	179	10	444	0.0886081	0.679226	0.896267	0.986865	0.264981	0.760238	0.727612	0.989778	ca_channel_blocker	305	76	14	291	0.771539	0.368347	0.0370652	0.454762	1.05047	0.469804	0.0262057	0.452134	ca_channel_blocker	1124	277	21	1103	0.888275	0.378849	0.0192184	0.405332	0.421133	0.422151	0.318703	0.921034	ca_channel_blocker	2.16756	7.37032	6.96736	0.246144	0.731131	2.97034	0.00297472	0.205076	NS	NS
PWY.6277	454	454	10	444	0.0118049	0.0489466	0.809532	0.984616	0.0406034	0.0540517	0.452989	0.989778	ca_channel_blocker	305	305	14	291	-0.0418964	0.0310304	0.17804	0.660404	-0.0704453	0.0396745	0.0770231	0.469037	ca_channel_blocker	1124	1124	21	1103	-0.0500266	0.0220397	0.0234082	0.405332	-0.0392589	0.0247841	0.113481	0.921034	ca_channel_blocker	417.402	1038.54	2058.68	0.0168679	-0.040281	-2.38803	0.016939	0.259906	NS	NS
P162.PWY	454	326	10	444	0.97511	0.778673	0.211139	0.984616	0.991819	0.871043	0.255533	0.989778	ca_channel_blocker	305	203	14	291	-0.761535	0.603074	0.207664	0.678441	-0.899863	0.76279	0.239181	0.680503	ca_channel_blocker	1124	904	21	1103	-1.08553	0.473796	0.0221416	0.405332	-0.868368	0.535152	0.104956	0.921034	ca_channel_blocker	1.64926	2.74953	4.45468	0.33608	-0.601045	-1.7884	0.0737123	0.358196	NS	NS
PWY.6708	454	179	10	444	-0.395381	0.706921	0.576243	0.984616	-0.113641	0.795518	0.88648	0.989778	ca_channel_blocker	305	98	14	291	0.558711	0.481886	0.247211	0.723488	0.698296	0.618746	0.260106	0.680503	ca_channel_blocker	1124	334	21	1103	0.971458	0.425122	0.0224921	0.405332	0.886004	0.481543	0.0660544	0.921034	ca_channel_blocker	2.00105	4.30638	5.53316	0.290612	0.590349	2.0314	0.0422146	0.293505	NS	NS
PWY.6803	454	208	10	444	-0.606197	0.788227	0.44227	0.984616	-0.27186	0.894399	0.761319	0.989778	ca_channel_blocker	305	116	14	291	0.904814	0.555002	0.104097	0.562829	1.11019	0.721048	0.124833	0.546803	ca_channel_blocker	1124	400	21	1103	1.07221	0.486754	0.0278147	0.415957	0.915869	0.548992	0.0955524	0.921034	ca_channel_blocker	1.60952	3.24646	4.22067	0.331923	0.714711	2.15324	0.0312995	0.286299	NS	NS
THISYNARA.PWY	454	454	10	444	-0.156513	0.125826	0.214219	0.984616	-0.243603	0.141626	0.0862192	0.989778	ca_channel_blocker	305	305	14	291	-0.0845366	0.107025	0.430232	0.882278	-0.058588	0.141609	0.67941	0.838478	ca_channel_blocker	1124	1124	21	1103	-0.158488	0.0712162	0.0262511	0.415957	-0.079478	0.0801284	0.321479	0.921034	ca_channel_blocker	63.1628	87.303	197.171	0.0536336	-0.139558	-2.60206	0.00926664	0.238761	NS	NS
PWY.5177	454	436	10	444	0.0408126	0.557448	0.94167	0.986865	-0.0673151	0.60647	0.911676	0.989778	ca_channel_blocker	305	305	14	291	-0.330236	0.132569	0.013312	0.390317	-0.30077	0.169691	0.0775467	0.469037	ca_channel_blocker	1124	1123	21	1103	-0.166827	0.0807398	0.0390403	0.473654	-0.0620255	0.0913516	0.497302	0.921034	ca_channel_blocker	3.21804	56.9003	153.4	0.0684357	-0.207244	-3.02831	0.00245928	0.205076	NS	NS
GLYOXYLATE.BYPASS	454	252	10	444	-0.507354	0.801535	0.527078	0.984616	-0.403402	0.902255	0.655044	0.989778	ca_channel_blocker	305	142	14	291	1.17273	0.598133	0.0508508	0.467848	1.33191	0.769349	0.0845805	0.469037	ca_channel_blocker	1124	571	21	1103	1.09175	0.52416	0.0374908	0.473654	0.764249	0.592719	0.197538	0.921034	ca_channel_blocker	1.55652	2.79515	3.63976	0.353743	0.808612	2.28588	0.0222615	0.259906	NS	NS
PWY.4041	454	247	10	444	-0.727926	0.808487	0.368425	0.984616	-0.906251	0.904529	0.317	0.989778	ca_channel_blocker	305	131	14	291	1.01004	0.562558	0.0735964	0.510375	1.28863	0.731242	0.0791853	0.469037	ca_channel_blocker	1124	508	21	1103	1.01943	0.513413	0.0473229	0.473654	0.878317	0.581748	0.131391	0.921034	ca_channel_blocker	1.52987	3.15985	3.79372	0.343332	0.700821	2.04123	0.0412275	0.293505	NS	NS
PWY.5686	454	454	10	444	-0.0233008	0.0444445	0.600363	0.984616	-0.0076358	0.0493894	0.877214	0.989778	ca_channel_blocker	305	305	14	291	-0.0224372	0.0304437	0.46173	0.892678	-0.0722099	0.0390662	0.0657301	0.469037	ca_channel_blocker	1124	1124	21	1103	-0.0475257	0.0231967	0.0407146	0.473654	-0.0383023	0.0260718	0.142097	0.921034	ca_channel_blocker	506.248	1078.96	1858.44	0.0170408	-0.0361037	-2.11866	0.0341193	0.293505	NS	NS
PWY.7409	454	165	10	444	-0.706004	0.708379	0.319486	0.984616	-0.0950716	0.801431	0.905631	0.989778	ca_channel_blocker	305	78	14	291	0.543991	0.428725	0.205488	0.678441	0.917022	0.558655	0.101897	0.482185	ca_channel_blocker	1124	281	21	1103	0.80892	0.398582	0.0426449	0.473654	0.599133	0.447283	0.180693	0.921034	ca_channel_blocker	1.99283	5.44055	6.29454	0.269897	0.48401	1.79331	0.0729227	0.358196	NS	NS
PWY.5838	454	199	10	444	-0.794847	0.893378	0.374111	0.984616	-0.70458	1.00049	0.481699	0.989778	ca_channel_blocker	305	93	14	291	0.6724	0.632369	0.288506	0.77682	0.688447	0.815112	0.399097	0.702109	ca_channel_blocker	1124	359	21	1103	1.14676	0.561163	0.0412335	0.473654	0.767511	0.633364	0.225855	0.921034	ca_channel_blocker	1.25294	2.50069	3.17558	0.379891	0.624485	1.64386	0.100206	0.402875	NS	NS
PWY.5861	454	199	10	444	-0.76547	0.848483	0.367466	0.984616	-0.657614	0.950161	0.489274	0.989778	ca_channel_blocker	305	93	14	291	0.61214	0.593396	0.303101	0.786093	0.627205	0.76488	0.412953	0.712221	ca_channel_blocker	1124	359	21	1103	1.06641	0.529213	0.044134	0.473654	0.712548	0.596911	0.232848	0.921034	ca_channel_blocker	1.38904	2.83995	3.57058	0.358067	0.574763	1.60518	0.108454	0.405865	NS	NS
PWY.5899	454	305	10	444	-1.41084	0.884733	0.111511	0.984616	-1.45433	0.969324	0.134317	0.989778	ca_channel_blocker	305	173	14	291	-0.28242	0.705734	0.689312	0.940055	0.127048	0.915011	0.889676	0.955197	ca_channel_blocker	1124	656	21	1103	1.22951	0.609861	0.0440347	0.473654	0.416488	0.689287	0.545818	0.921034	ca_channel_blocker	1.27754	2.00779	2.68867	0.409136	0.156727	0.383069	0.701668	0.940599	NS	NS
PWY.5837	454	305	10	444	-1.10475	0.777091	0.155838	0.984616	-1.13817	0.848748	0.180689	0.989778	ca_channel_blocker	305	173	14	291	-0.2869	0.588172	0.626062	0.904541	0.0383195	0.764101	0.960041	0.979977	ca_channel_blocker	1124	656	21	1103	1.02515	0.516731	0.0475093	0.473654	0.354225	0.583034	0.543611	0.921034	ca_channel_blocker	1.65599	2.89063	3.74516	0.347277	0.14238	0.40999	0.681813	0.925956	NS	NS
PWY.1269	454	442	10	444	-0.461002	0.350962	0.189709	0.984616	-0.223681	0.393055	0.569631	0.989778	ca_channel_blocker	305	290	14	291	-0.109693	0.474012	0.817151	0.947247	-0.262307	0.586923	0.6553	0.821767	ca_channel_blocker	1124	1076	21	1103	0.713334	0.362597	0.0493968	0.477987	0.567392	0.410331	0.167023	0.921034	ca_channel_blocker	8.11855	4.45063	7.60592	0.222634	0.0592158	0.265978	0.790256	0.956302	NS	NS
PWY.5920	454	116	10	444	0.116441	0.626002	0.852525	0.986865	0.127468	0.703377	0.856285	0.989778	ca_channel_blocker	305	59	14	291	0.945994	0.366053	0.0102363	0.390317	1.74009	0.461669	0.000202446	0.0629606	ca_channel_blocker	1124	221	21	1103	0.691328	0.369163	0.0613722	0.50116	0.672729	0.412419	0.103145	0.921034	ca_channel_blocker	2.55181	7.46298	7.33776	0.240059	0.716314	2.98391	0.00284595	0.205076	NS	NS
KDO.NAGLIPASYN.PWY	454	166	10	444	-0.166594	0.671194	0.804092	0.984616	0.222143	0.750705	0.767451	0.989778	ca_channel_blocker	305	72	14	291	0.95769	0.393267	0.0154754	0.390317	1.13268	0.50229	0.0249605	0.452134	ca_channel_blocker	1124	285	21	1103	0.740007	0.391469	0.0589722	0.50116	0.590633	0.440397	0.180159	0.921034	ca_channel_blocker	2.21975	6.46583	6.52537	0.256402	0.700238	2.73101	0.00631401	0.218184	NS	NS
AST.PWY	454	163	10	444	-0.196375	0.611847	0.748398	0.984616	0.254715	0.684031	0.709813	0.989778	ca_channel_blocker	305	85	14	291	0.837844	0.352622	0.0181381	0.390317	1.00075	0.445806	0.0256183	0.452134	ca_channel_blocker	1124	294	21	1103	0.611232	0.357071	0.0872123	0.50116	0.487077	0.401139	0.224925	0.921034	ca_channel_blocker	2.67125	8.04231	7.84318	0.23214	0.593188	2.55531	0.0106094	0.238761	NS	NS
PWY.5705	454	182	10	444	-0.326997	0.649699	0.615002	0.984616	0.0486562	0.728513	0.946784	0.989778	ca_channel_blocker	305	85	14	291	1.02887	0.424755	0.016024	0.390317	1.08051	0.54303	0.0476554	0.469037	ca_channel_blocker	1124	347	21	1103	0.71429	0.410953	0.0824637	0.50116	0.457296	0.463727	0.32429	0.921034	ca_channel_blocker	2.36906	5.54273	5.92127	0.268869	0.662008	2.46219	0.013809	0.256561	NS	NS
PWY.5723	454	217	10	444	-0.757521	0.880316	0.389978	0.984616	-0.300628	0.986786	0.760789	0.989778	ca_channel_blocker	305	120	14	291	1.44938	0.638737	0.0239754	0.390317	1.6879	0.830607	0.0431424	0.469037	ca_channel_blocker	1124	433	21	1103	1.06187	0.560769	0.0585372	0.50116	0.882002	0.629455	0.161438	0.921034	ca_channel_blocker	1.2904	2.45107	3.18004	0.380102	0.8599	2.26229	0.0236796	0.259906	NS	NS
PWY.7254	454	246	10	444	-0.826651	0.778067	0.288621	0.984616	-0.621124	0.864448	0.472859	0.989778	ca_channel_blocker	305	137	14	291	1.31013	0.571948	0.0226817	0.390317	1.23871	0.736905	0.0939535	0.478033	ca_channel_blocker	1124	528	21	1103	0.874345	0.508157	0.0855968	0.50116	0.444909	0.570757	0.435853	0.921034	ca_channel_blocker	1.65183	3.05694	3.87261	0.341367	0.702161	2.05691	0.039695	0.293505	NS	NS
GLYCOL.GLYOXDEG.PWY	454	200	10	444	-0.39256	0.67212	0.559478	0.984616	0.226318	0.753375	0.764025	0.989778	ca_channel_blocker	305	95	14	291	0.782239	0.422834	0.0653111	0.508017	0.821514	0.547316	0.134563	0.581236	ca_channel_blocker	1124	370	21	1103	0.748763	0.412412	0.0697045	0.50116	0.502334	0.464262	0.279493	0.921034	ca_channel_blocker	2.21364	5.59321	5.87946	0.270307	0.577845	2.13774	0.0325381	0.289124	NS	NS
GLUCUROCAT.PWY	454	453	10	444	-0.102856	0.218411	0.637927	0.984616	-0.19636	0.250282	0.433188	0.989778	ca_channel_blocker	305	305	14	291	-0.245642	0.14725	0.0963415	0.543834	-0.275303	0.187677	0.143612	0.602637	ca_channel_blocker	1124	1122	21	1103	-0.178043	0.0960165	0.0639624	0.50116	-0.118551	0.109818	0.280602	0.921034	ca_channel_blocker	20.963	46.1199	108.47	0.0754739	-0.186824	-2.47534	0.0133108	0.256561	NS	NS
PWY490.3	454	180	10	444	-0.541026	0.669633	0.419561	0.984616	0.136892	0.763819	0.857856	0.989778	ca_channel_blocker	305	128	14	291	0.852205	0.510489	0.0960904	0.543834	0.937006	0.656192	0.15449	0.608181	ca_channel_blocker	1124	483	21	1103	0.821966	0.459038	0.0736235	0.50116	0.617793	0.521243	0.236187	0.921034	ca_channel_blocker	2.23011	3.83731	4.74574	0.304105	0.551593	1.81382	0.069705	0.358196	NS	NS
PWY.7269	454	203	10	444	-0.431377	0.762892	0.572057	0.984616	0.136816	0.847044	0.871765	0.989778	ca_channel_blocker	305	100	14	291	0.925961	0.525014	0.0788091	0.514586	0.9145	0.66775	0.171999	0.618709	ca_channel_blocker	1124	372	21	1103	0.799146	0.471371	0.0902848	0.50116	0.322355	0.528807	0.542262	0.921034	ca_channel_blocker	1.7182	3.62792	4.50064	0.318679	0.631151	1.98052	0.0476448	0.308699	NS	NS
POLYISOPRENSYN.PWY	454	241	10	444	-0.439307	0.784003	0.575535	0.984616	-0.068146	0.888332	0.938891	0.989778	ca_channel_blocker	305	130	14	291	0.840515	0.589345	0.154862	0.642704	1.03148	0.763134	0.17765	0.618709	ca_channel_blocker	1124	555	21	1103	1.01311	0.54342	0.0625398	0.50116	0.686541	0.614376	0.264047	0.921034	ca_channel_blocker	1.62691	2.87913	3.38633	0.355956	0.650748	1.82817	0.0675242	0.358196	NS	NS
NONMEVIPP.PWY	454	454	10	444	-0.0444966	0.0589275	0.450599	0.984616	0.00111888	0.0643898	0.986145	0.989778	ca_channel_blocker	305	305	14	291	-0.0491107	0.0384133	0.202113	0.678441	-0.0647222	0.049182	0.189375	0.630013	ca_channel_blocker	1124	1124	21	1103	-0.0505773	0.0282295	0.0734619	0.50116	-0.0185411	0.0312946	0.553661	0.921034	ca_channel_blocker	287.981	677.699	1254.86	0.0212213	-0.0493411	-2.32508	0.0200678	0.259906	NS	NS
GLCMANNANAUT.PWY	454	453	10	444	-0.0163069	0.153384	0.915383	0.986865	-0.0704167	0.172228	0.682867	0.989778	ca_channel_blocker	305	305	14	291	-0.0707715	0.109522	0.518664	0.899697	-0.179246	0.140511	0.203213	0.630013	ca_channel_blocker	1124	1124	21	1103	-0.141547	0.0806845	0.0796508	0.50116	-0.11119	0.0911297	0.222688	0.921034	ca_channel_blocker	42.5047	83.3682	153.61	0.0598167	-0.101388	-1.69499	0.0900781	0.386821	NS	NS
PWY.7315	454	221	10	444	-0.769126	0.796752	0.334914	0.984616	-0.463356	0.89815	0.606211	0.989778	ca_channel_blocker	305	116	14	291	0.712674	0.553906	0.19922	0.678441	0.77042	0.705011	0.275487	0.682199	ca_channel_blocker	1124	453	21	1103	0.886405	0.496566	0.0745214	0.50116	0.718811	0.559944	0.199517	0.921034	ca_channel_blocker	1.57527	3.25933	4.05551	0.335387	0.529362	1.57836	0.114482	0.405865	NS	NS
PWY.7242	454	453	10	444	-0.126713	0.239274	0.596679	0.984616	-0.215848	0.272194	0.428261	0.989778	ca_channel_blocker	305	305	14	291	-0.218319	0.153205	0.155199	0.642704	-0.198904	0.198492	0.317224	0.694076	ca_channel_blocker	1124	1123	21	1103	-0.165235	0.09527	0.0831262	0.50116	-0.156413	0.108556	0.149919	0.921034	ca_channel_blocker	17.4666	42.6046	110.176	0.0766408	-0.174567	-2.27774	0.0227424	0.259906	NS	NS
CALVIN.PWY	454	454	10	444	0.0320999	0.0730469	0.660563	0.984616	0.00630404	0.0805426	0.937654	0.989778	ca_channel_blocker	305	305	14	291	0.00333169	0.0590198	0.955021	0.989129	-0.068548	0.0763352	0.37002	0.694076	ca_channel_blocker	1124	1124	21	1103	-0.0658241	0.0370886	0.0762081	0.50116	-0.0412768	0.041575	0.32102	0.921034	ca_channel_blocker	187.412	287.081	726.976	0.0288499	-0.0340252	-1.17939	0.238244	0.550194	NS	NS
PWY.5484	454	454	10	444	0.373273	0.260399	0.152445	0.984616	0.445584	0.293511	0.129788	0.989778	ca_channel_blocker	305	301	14	291	-0.14478	0.276825	0.601369	0.902482	-0.281324	0.344211	0.414508	0.712221	ca_channel_blocker	1124	1122	21	1103	0.334052	0.193889	0.085184	0.50116	0.28413	0.219296	0.195378	0.921034	ca_channel_blocker	14.7476	13.0494	26.6008	0.135584	0.229819	1.69503	0.0900705	0.386821	NS	NS
GLYCOLYSIS	454	454	10	444	0.367379	0.268998	0.172731	0.984616	0.451678	0.30306	0.136924	0.989778	ca_channel_blocker	305	301	14	291	-0.150192	0.286228	0.600169	0.902482	-0.285222	0.357596	0.425829	0.719743	ca_channel_blocker	1124	1122	21	1103	0.342965	0.203828	0.0927302	0.50116	0.28693	0.230667	0.213804	0.921034	ca_channel_blocker	13.8198	12.2061	24.0697	0.141286	0.22954	1.62464	0.104239	0.405228	NS	NS
PWY.5189	454	435	10	444	-0.171059	0.248698	0.491957	0.984616	-0.159705	0.277586	0.565417	0.989778	ca_channel_blocker	305	301	14	291	0.239762	0.157579	0.12921	0.597364	0.138968	0.192062	0.469993	0.738555	ca_channel_blocker	1124	1120	21	1103	0.208164	0.115504	0.0717855	0.50116	0.156277	0.132441	0.238277	0.921034	ca_channel_blocker	16.168	40.2722	74.9561	0.0872386	0.171186	1.96228	0.0497304	0.315636	NS	NS
RIBOSYN2.PWY	454	427	10	444	-0.471903	0.620172	0.447113	0.984616	-0.255408	0.693481	0.712847	0.989778	ca_channel_blocker	305	279	14	291	-0.851927	0.576124	0.140271	0.630233	-0.451743	0.71904	0.530378	0.763763	ca_channel_blocker	1124	1045	21	1103	0.812213	0.459713	0.0775378	0.50116	0.718846	0.522232	0.168957	0.921034	ca_channel_blocker	2.60002	3.01278	4.7318	0.310916	0.00479522	0.0154229	0.987695	0.993316	NS	NS
COA.PWY.1	454	454	10	444	-0.0204263	0.0462518	0.658976	0.984616	0.0141455	0.0500913	0.777791	0.989778	ca_channel_blocker	305	305	14	291	-0.00575403	0.0384889	0.881266	0.969393	-0.0295751	0.0505215	0.558807	0.775844	ca_channel_blocker	1124	1124	21	1103	-0.0460141	0.0272754	0.0918814	0.50116	-0.0215146	0.0306573	0.482969	0.921034	ca_channel_blocker	467.459	675.039	1344.18	0.0200535	-0.0302749	-1.50971	0.131119	0.42039	NS	NS
GALACT.GLUCUROCAT.PWY	454	453	10	444	-0.105584	0.248274	0.670849	0.984616	-0.263534	0.282908	0.35216	0.989778	ca_channel_blocker	305	303	14	291	-0.128903	0.165788	0.437486	0.882278	-0.123205	0.213454	0.564312	0.77775	ca_channel_blocker	1124	1121	21	1103	-0.173613	0.10324	0.0929202	0.50116	-0.131726	0.118487	0.266505	0.921034	ca_channel_blocker	16.2233	36.3825	93.8216	0.0826397	-0.154967	-1.87521	0.0607638	0.342159	NS	NS
COBALSYN.PWY	454	444	10	444	-0.0545411	0.216404	0.801139	0.984616	-0.225736	0.239923	0.347372	0.989778	ca_channel_blocker	305	304	14	291	0.109849	0.111741	0.326383	0.807102	0.0719318	0.144977	0.620202	0.800344	ca_channel_blocker	1124	1123	21	1103	-0.144655	0.0816633	0.0767744	0.50116	-0.0799187	0.0925854	0.388227	0.921034	ca_channel_blocker	21.3534	80.0895	149.95	0.0630701	-0.0559201	-0.886633	0.375276	0.707339	NS	NS
PWY.5989	454	440	10	444	-0.204182	0.323354	0.528087	0.984616	-0.387524	0.367242	0.291986	0.989778	ca_channel_blocker	305	299	14	291	0.052993	0.202415	0.793661	0.947247	-0.0342847	0.266816	0.897859	0.955197	ca_channel_blocker	1124	1115	21	1103	-0.255404	0.140683	0.069729	0.50116	-0.105227	0.160103	0.511166	0.921034	ca_channel_blocker	9.56407	24.4071	50.526	0.108787	-0.160525	-1.47559	0.140055	0.433358	NS	NS
PWY.5863	454	294	10	444	-1.13338	0.758006	0.13558	0.984616	-1.40502	0.838391	0.0945544	0.989778	ca_channel_blocker	305	171	14	291	-0.319797	0.581501	0.582766	0.902482	-0.0174459	0.755015	0.981583	0.991143	ca_channel_blocker	1124	652	21	1103	0.923184	0.516983	0.074417	0.50116	0.264374	0.583882	0.650794	0.921034	ca_channel_blocker	1.74042	2.95732	3.74151	0.344229	0.0634891	0.184438	0.85367	0.990639	NS	NS
PWY.724	454	454	10	444	-0.00831568	0.0449256	0.853239	0.986865	-0.00411865	0.05022	0.934679	0.989778	ca_channel_blocker	305	305	14	291	-0.0632608	0.0266088	0.0181	0.390317	-0.0482637	0.0343542	0.161307	0.617158	ca_channel_blocker	1124	1124	21	1103	-0.0314072	0.0196514	0.110279	0.546511	-0.0212	0.0220024	0.335499	0.921034	ca_channel_blocker	495.464	1412.38	2589.49	0.0149115	-0.0388668	-2.60649	0.00914756	0.238761	NS	NS
PWY.7328	454	224	10	444	-0.268174	0.788083	0.733804	0.984616	0.19158	0.890386	0.829749	0.989778	ca_channel_blocker	305	107	14	291	0.589068	0.546281	0.281761	0.774844	0.915402	0.710764	0.198905	0.630013	ca_channel_blocker	1124	415	21	1103	0.809216	0.506891	0.110675	0.546511	0.660781	0.572709	0.248846	0.921034	ca_channel_blocker	1.61011	3.35095	3.89199	0.336088	0.529942	1.57679	0.114843	0.405865	NS	NS
URDEGR.PWY	454	110	10	444	0.294527	0.488944	0.547237	0.984616	0.311929	0.550361	0.571189	0.989778	ca_channel_blocker	305	74	14	291	0.732185	0.388036	0.0601455	0.508017	0.601088	0.492335	0.223216	0.654908	ca_channel_blocker	1124	284	21	1103	0.603427	0.373478	0.106443	0.546511	0.432847	0.422617	0.305968	0.921034	ca_channel_blocker	4.18295	6.64135	7.16917	0.235745	0.579141	2.45664	0.0140242	0.256561	NS	NS
PWY.5840	454	258	10	444	-1.06107	0.902276	0.240238	0.984616	-1.14521	1.01315	0.259011	0.989778	ca_channel_blocker	305	143	14	291	-0.708256	0.706634	0.317014	0.790057	-0.343082	0.916906	0.708575	0.84801	ca_channel_blocker	1124	582	21	1103	0.97349	0.610853	0.111296	0.546511	0.339251	0.689744	0.622926	0.921034	ca_channel_blocker	1.22835	2.00268	2.67995	0.411311	-0.0190933	-0.0464206	0.962975	0.993316	NS	NS
PWY.5973	454	454	10	444	0.123494	0.129239	0.339835	0.984616	0.159767	0.143906	0.267584	0.989778	ca_channel_blocker	305	305	14	291	0.138709	0.146412	0.344212	0.81087	-0.0457099	0.182154	0.802055	0.903645	ca_channel_blocker	1124	1124	21	1103	0.165935	0.103405	0.10884	0.546511	0.0672694	0.116505	0.563796	0.921034	ca_channel_blocker	59.8704	46.6492	93.5231	0.0707031	0.146884	2.07747	0.0377581	0.293505	NS	NS
PWY.7221	454	454	10	444	0.0371004	0.040273	0.357447	0.984616	0.0620078	0.0448145	0.167252	0.989778	ca_channel_blocker	305	305	14	291	-0.0169541	0.0275235	0.538395	0.902482	-0.0614445	0.0349481	0.0799428	0.469037	ca_channel_blocker	1124	1124	21	1103	-0.0297124	0.0190221	0.118576	0.573697	-0.0198671	0.0215517	0.356825	0.921034	ca_channel_blocker	616.555	1320.06	2763.66	0.0145861	-0.0173651	-1.19053	0.233838	0.550194	NS	NS
ARG.POLYAMINE.SYN	454	440	10	444	-0.163143	0.233564	0.485252	0.984616	-0.112078	0.263157	0.670421	0.989778	ca_channel_blocker	305	298	14	291	0.079095	0.176409	0.654231	0.913922	0.109554	0.238608	0.646532	0.814054	ca_channel_blocker	1124	1111	21	1103	-0.173317	0.111734	0.121155	0.577681	-0.129042	0.126716	0.308745	0.921034	ca_channel_blocker	18.3311	32.1337	80.0995	0.087516	-0.109767	-1.25425	0.209753	0.545805	NS	NS
PWY.5138	454	124	10	444	-0.0158255	0.501436	0.974837	0.986865	0.144215	0.562367	0.797742	0.989778	ca_channel_blocker	305	58	14	291	0.867456	0.30278	0.00446701	0.390317	1.23414	0.389668	0.00172015	0.178322	ca_channel_blocker	1124	235	21	1103	0.450257	0.29609	0.128626	0.601292	0.156711	0.329952	0.63492	0.921034	ca_channel_blocker	3.97713	10.908	11.4065	0.195025	0.552842	2.83472	0.00458659	0.205076	NS	NS
PWY.7204	454	207	10	444	-0.524157	0.844415	0.535098	0.984616	-0.245979	0.945102	0.794793	0.989778	ca_channel_blocker	305	113	14	291	1.25177	0.635574	0.0498208	0.467848	1.44006	0.813664	0.0779064	0.469037	ca_channel_blocker	1124	429	21	1103	0.72625	0.555774	0.191572	0.601292	0.497813	0.626415	0.426963	0.921034	ca_channel_blocker	1.40245	2.47553	3.23745	0.374886	0.662627	1.76754	0.0771374	0.363481	NS	NS
RHAMCAT.PWY	454	454	10	444	-0.013143	0.146707	0.928657	0.986865	-0.0772871	0.162221	0.634032	0.989778	ca_channel_blocker	305	305	14	291	-0.199209	0.126388	0.116049	0.588175	-0.344629	0.161514	0.0337893	0.469037	ca_channel_blocker	1124	1124	21	1103	-0.109482	0.0790897	0.166553	0.601292	-0.063177	0.0893911	0.479876	0.921034	ca_channel_blocker	46.4623	62.6025	159.867	0.0609788	-0.113725	-1.86499	0.0621834	0.342159	NS	NS
PWY.2723	454	184	10	444	-0.6528	0.725692	0.368851	0.984616	-0.285994	0.821279	0.727852	0.989778	ca_channel_blocker	305	93	14	291	0.709036	0.46342	0.127083	0.596168	1.09794	0.600967	0.068843	0.469037	ca_channel_blocker	1124	346	21	1103	0.598246	0.459177	0.192889	0.601292	0.376855	0.517285	0.46645	0.921034	ca_channel_blocker	1.89887	4.6564	4.74285	0.297507	0.433644	1.45759	0.144952	0.433358	NS	NS
PEPTIDOGLYCANSYN.PWY	454	454	10	444	-0.0185821	0.0416896	0.656018	0.984616	0.00215861	0.0458295	0.962457	0.989778	ca_channel_blocker	305	305	14	291	-0.0238046	0.0296966	0.423459	0.882278	-0.0693572	0.0379943	0.0691241	0.469037	ca_channel_blocker	1124	1124	21	1103	-0.0320899	0.0214235	0.134449	0.601292	-0.0139115	0.0241203	0.564227	0.921034	ca_channel_blocker	575.366	1133.93	2178.8	0.0160373	-0.0276747	-1.72564	0.0844116	0.380464	NS	NS
ARO.PWY	454	454	10	444	-0.036305	0.0473786	0.443937	0.984616	-0.0301932	0.0545481	0.580232	0.989778	ca_channel_blocker	305	305	14	291	-0.00641227	0.0364577	0.86051	0.9598	-0.0648646	0.0463464	0.16287	0.617158	ca_channel_blocker	1124	1124	21	1103	-0.0348515	0.0249708	0.163087	0.601292	-0.0223763	0.0281948	0.427588	0.921034	ca_channel_blocker	445.487	752.352	1603.75	0.0188929	-0.0274454	-1.45269	0.146311	0.433358	NS	NS
PWY.6387	454	454	10	444	-0.0270722	0.0415721	0.515257	0.984616	-0.00623097	0.0453955	0.890896	0.989778	ca_channel_blocker	305	305	14	291	-0.0157909	0.0317799	0.619654	0.904541	-0.0551456	0.041142	0.181336	0.618709	ca_channel_blocker	1124	1124	21	1103	-0.0324881	0.02269	0.152476	0.601292	-0.0131506	0.0256033	0.607619	0.921034	ca_channel_blocker	578.623	990.137	1942.37	0.0168763	-0.026887	-1.59318	0.111119	0.405865	NS	NS
PWY.6386	454	454	10	444	-0.0330293	0.0418231	0.430114	0.984616	-0.0122266	0.045612	0.788796	0.989778	ca_channel_blocker	305	305	14	291	-0.0144756	0.0320822	0.652187	0.913922	-0.0521105	0.0416232	0.21175	0.633215	ca_channel_blocker	1124	1124	21	1103	-0.0339909	0.0234581	0.147619	0.601292	-0.0158238	0.0264637	0.550005	0.921034	ca_channel_blocker	571.7	971.563	1817.25	0.0172503	-0.0281852	-1.6339	0.102281	0.402875	NS	NS
GLUCOSE1PMETAB.PWY	454	263	10	444	-0.794308	0.807016	0.325534	0.984616	-0.63977	0.908799	0.481862	0.989778	ca_channel_blocker	305	139	14	291	0.955285	0.60934	0.118004	0.588175	0.917574	0.793296	0.248456	0.680503	ca_channel_blocker	1124	537	21	1103	0.789979	0.533956	0.139293	0.601292	0.450783	0.603543	0.455291	0.921034	ca_channel_blocker	1.53545	2.69327	3.50743	0.359532	0.533084	1.48272	0.13815	0.433358	NS	NS
PWY.5173	454	294	10	444	0.17364	0.73164	0.812512	0.984616	-0.0946489	0.789929	0.904687	0.989778	ca_channel_blocker	305	173	14	291	0.681518	0.494528	0.169201	0.652164	0.705655	0.625635	0.260385	0.680503	ca_channel_blocker	1124	600	21	1103	0.571614	0.442958	0.197163	0.601292	-0.311486	0.49005	0.525159	0.921034	ca_channel_blocker	1.86812	4.08901	5.09653	0.300779	0.545011	1.812	0.0699863	0.358196	NS	NS
PWY.6163	454	454	10	444	-0.044545	0.0490682	0.364488	0.984616	-0.0429932	0.0562717	0.445317	0.989778	ca_channel_blocker	305	305	14	291	-0.00378859	0.0395784	0.923807	0.977283	-0.0564079	0.0507704	0.267601	0.682164	ca_channel_blocker	1124	1124	21	1103	-0.034432	0.026729	0.197947	0.601292	-0.0213548	0.0301098	0.478334	0.921034	ca_channel_blocker	415.337	638.387	1399.7	0.0201889	-0.0281705	-1.39535	0.162912	0.477977	NS	NS
POLYAMINSYN3.PWY	454	250	10	444	1.22023	0.811362	0.133319	0.984616	0.934639	0.906191	0.302985	0.989778	ca_channel_blocker	305	185	14	291	-0.627255	0.621122	0.313374	0.787137	-0.866467	0.817157	0.289958	0.682199	ca_channel_blocker	1124	713	21	1103	0.764105	0.567983	0.178803	0.601292	0.681489	0.644775	0.290776	0.921034	ca_channel_blocker	1.51905	2.59207	3.09977	0.372397	0.360046	0.966835	0.333627	0.656696	NS	NS
PWY.7117	454	384	10	444	0.53404	0.998979	0.593208	0.984616	0.584612	1.11722	0.601074	0.989778	ca_channel_blocker	305	286	14	291	0.832989	0.625956	0.18429	0.668049	0.857739	0.820327	0.296699	0.683507	ca_channel_blocker	1124	1054	21	1103	0.647124	0.504512	0.199873	0.601292	0.632786	0.573289	0.269935	0.921034	ca_channel_blocker	1.00205	2.55218	3.92877	0.365563	0.695373	1.9022	0.0571452	0.335324	NS	NS
PWY.5913	454	416	10	444	0.00835739	0.844604	0.99211	0.99211	0.257691	0.948418	0.785989	0.989778	ca_channel_blocker	305	292	14	291	0.709012	0.599698	0.238036	0.718484	0.735619	0.78342	0.348598	0.694076	ca_channel_blocker	1124	1078	21	1103	0.59348	0.471025	0.207942	0.601292	0.476073	0.533878	0.372739	0.921034	ca_channel_blocker	1.40183	2.78058	4.50725	0.339234	0.536056	1.5802	0.114062	0.405865	NS	NS
PWY0.1296	454	454	10	444	0.0355538	0.0888541	0.689255	0.984616	0.00587104	0.100381	0.95339	0.989778	ca_channel_blocker	305	305	14	291	0.0345559	0.0740781	0.641216	0.91316	-0.0923359	0.0945552	0.329703	0.694076	ca_channel_blocker	1124	1124	21	1103	-0.0663739	0.0491618	0.177256	0.601292	-0.0728386	0.0558364	0.192343	0.921034	ca_channel_blocker	126.662	182.23	413.756	0.0371995	-0.0230571	-0.619823	0.535374	0.822482	NS	NS
PWY.6124	454	454	10	444	0.128457	0.107787	0.234011	0.984616	0.0766763	0.118793	0.51901	0.989778	ca_channel_blocker	305	305	14	291	-0.0780909	0.0869995	0.370125	0.816325	-0.0924161	0.109534	0.399593	0.702109	ca_channel_blocker	1124	1124	21	1103	-0.0726824	0.0521789	0.163914	0.601292	-0.0859253	0.058967	0.145359	0.921034	ca_channel_blocker	86.0729	132.119	367.291	0.0413279	-0.044333	-1.07271	0.283399	0.587581	NS	NS
PWY.6507	454	453	10	444	-0.130833	0.249789	0.600708	0.984616	-0.278842	0.283248	0.325512	0.989778	ca_channel_blocker	305	305	14	291	-0.149193	0.164329	0.364674	0.816325	-0.171686	0.214658	0.424542	0.719743	ca_channel_blocker	1124	1123	21	1103	-0.137358	0.0953359	0.149929	0.601292	-0.0923509	0.109079	0.397385	0.921034	ca_channel_blocker	16.0271	37.0313	110.024	0.0783063	-0.139404	-1.78024	0.0750368	0.359022	NS	NS
PWY.7208	454	454	10	444	-0.0442609	0.118261	0.70839	0.984616	-0.0265102	0.133482	0.842674	0.989778	ca_channel_blocker	305	305	14	291	0.006323	0.0996858	0.949467	0.987287	-0.099875	0.129319	0.44062	0.728897	ca_channel_blocker	1124	1124	21	1103	0.101707	0.0692693	0.142307	0.601292	0.0537503	0.0787215	0.494886	0.921034	ca_channel_blocker	71.5013	100.631	208.41	0.0512623	0.0490574	0.956986	0.338574	0.662242	NS	NS
PWY.241	454	353	10	444	0.358854	0.759978	0.637026	0.984616	0.690096	0.843518	0.413781	0.989778	ca_channel_blocker	305	281	14	291	0.476132	0.448624	0.289406	0.77682	0.37651	0.587109	0.521888	0.763763	ca_channel_blocker	1124	1046	21	1103	0.507194	0.36863	0.169131	0.601292	0.489447	0.418661	0.242632	0.921034	ca_channel_blocker	1.7314	4.96861	7.35901	0.2667	0.477948	1.79208	0.0731196	0.358196	NS	NS
POLYAMSYN.PWY	454	451	10	444	-0.367782	0.202565	0.0701212	0.984616	-0.321029	0.226888	0.157888	0.989778	ca_channel_blocker	305	302	14	291	-0.0357659	0.169974	0.833488	0.947247	-0.136793	0.217768	0.530459	0.763763	ca_channel_blocker	1124	1119	21	1103	-0.152318	0.115729	0.188395	0.601292	-0.116933	0.130751	0.371355	0.921034	ca_channel_blocker	24.3709	34.6128	74.6651	0.0865003	-0.161423	-1.86615	0.0620201	0.342159	NS	NS
FASYN.ELONG.PWY	454	329	10	444	0.0577651	0.845192	0.945542	0.986865	-0.14975	0.936894	0.873091	0.989778	ca_channel_blocker	305	187	14	291	0.435984	0.672193	0.517097	0.899697	0.530335	0.876894	0.545839	0.771618	ca_channel_blocker	1124	710	21	1103	0.79632	0.583336	0.172492	0.601292	0.392594	0.659206	0.551597	0.921034	ca_channel_blocker	1.39987	2.21316	2.93875	0.390679	0.516799	1.32282	0.185895	0.52084	NS	NS
KETOGLUCONMET.PWY	454	201	10	444	-0.122489	0.772248	0.874046	0.986865	0.748745	0.870977	0.390495	0.989778	ca_channel_blocker	305	115	14	291	0.320914	0.554242	0.563017	0.902482	0.389413	0.711324	0.584533	0.783577	ca_channel_blocker	1124	450	21	1103	0.677892	0.514419	0.187847	0.601292	0.388987	0.581165	0.503433	0.921034	ca_channel_blocker	1.67682	3.25537	3.77891	0.338816	0.39042	1.15231	0.249194	0.550194	NS	NS
FASYN.INITIAL.PWY	454	329	10	444	-0.0195624	0.806438	0.980658	0.986865	-0.173597	0.892824	0.845934	0.989778	ca_channel_blocker	305	187	14	291	0.354715	0.628662	0.573017	0.902482	0.429851	0.819197	0.600216	0.794329	ca_channel_blocker	1124	709	21	1103	0.727636	0.547312	0.183964	0.601292	0.357357	0.618446	0.563499	0.921034	ca_channel_blocker	1.53765	2.53026	3.33833	0.367452	0.445102	1.21132	0.225773	0.550194	NS	NS
PWY.6606	454	443	10	444	0.0468574	0.219037	0.83071	0.984616	-0.103929	0.24417	0.670611	0.989778	ca_channel_blocker	305	303	14	291	0.0960275	0.132684	0.469815	0.899697	-0.0788077	0.168155	0.639711	0.810099	ca_channel_blocker	1124	1122	21	1103	0.14712	0.0992719	0.138628	0.601292	0.144612	0.11411	0.205326	0.921034	ca_channel_blocker	20.8432	56.8017	101.472	0.0747191	0.11925	1.59598	0.110492	0.405865	NS	NS
HEXITOLDEGSUPER.PWY	454	453	10	444	0.198574	0.198376	0.317387	0.984616	0.199538	0.225174	0.37608	0.989778	ca_channel_blocker	305	301	14	291	0.000112019	0.213701	0.999582	0.999582	-0.126019	0.26976	0.640786	0.810099	ca_channel_blocker	1124	1121	21	1103	0.188493	0.140915	0.181291	0.601292	0.106661	0.160076	0.505355	0.921034	ca_channel_blocker	25.411	21.8972	50.3597	0.101187	0.148881	1.47135	0.141198	0.433358	NS	NS
PWY.5896	454	156	10	444	-0.418711	0.86352	0.627998	0.984616	-0.187938	0.964537	0.845611	0.989778	ca_channel_blocker	305	65	14	291	0.195972	0.58916	0.739647	0.943989	0.1957	0.756006	0.795945	0.903645	ca_channel_blocker	1124	246	21	1103	0.639384	0.507821	0.208268	0.601292	0.288411	0.568477	0.612021	0.921034	ca_channel_blocker	1.34108	2.88094	3.87773	0.35137	0.306481	0.872246	0.383074	0.717687	NS	NS
PWY.5862	454	156	10	444	-0.417009	0.820106	0.611372	0.984616	-0.189986	0.915366	0.835685	0.989778	ca_channel_blocker	305	65	14	291	0.182725	0.554234	0.741867	0.943989	0.175954	0.711448	0.804854	0.903645	ca_channel_blocker	1124	246	21	1103	0.600888	0.479255	0.210178	0.601292	0.270328	0.536209	0.614261	0.921034	ca_channel_blocker	1.48682	3.25546	4.35379	0.331568	0.284845	0.859085	0.390294	0.726835	NS	NS
PWY.1861	454	252	10	444	0.537686	0.929628	0.563299	0.984616	0.393724	1.03606	0.704134	0.989778	ca_channel_blocker	305	245	14	291	0.160504	0.66519	0.809496	0.947247	0.232451	0.853031	0.785451	0.903645	ca_channel_blocker	1124	982	21	1103	0.680439	0.496653	0.170947	0.601292	0.644742	0.564635	0.253761	0.921034	ca_channel_blocker	1.15713	2.26	4.05409	0.365851	0.501052	1.36955	0.170826	0.491916	NS	NS
X1CMET2.PWY	454	454	10	444	0.114773	0.0940665	0.223081	0.984616	0.0706308	0.105804	0.504805	0.989778	ca_channel_blocker	305	305	14	291	0.0784046	0.0927341	0.398527	0.858988	-0.0199432	0.116323	0.864005	0.936256	ca_channel_blocker	1124	1124	21	1103	0.085085	0.0604408	0.159487	0.601292	0.0461604	0.0684662	0.500325	0.921034	ca_channel_blocker	113.014	116.284	273.74	0.0445861	0.0902104	2.02328	0.0430438	0.293505	NS	NS
HEME.BIOSYNTHESIS.II	454	323	10	444	-0.378106	0.750991	0.614883	0.984616	-0.409046	0.84367	0.628056	0.989778	ca_channel_blocker	305	185	14	291	0.337762	0.532639	0.526483	0.899697	-0.103043	0.684201	0.880403	0.950713	ca_channel_blocker	1124	747	21	1103	0.598465	0.473704	0.206718	0.601292	0.375727	0.536752	0.484078	0.921034	ca_channel_blocker	1.77309	3.5248	4.45643	0.320186	0.326742	1.02048	0.307502	0.625053	NS	NS
PWY.3841	454	454	10	444	0.124627	0.0938752	0.185014	0.984616	0.083357	0.104479	0.425448	0.989778	ca_channel_blocker	305	305	14	291	0.108789	0.104521	0.298798	0.786093	-0.00986864	0.130427	0.939744	0.971083	ca_channel_blocker	1124	1124	21	1103	0.102984	0.0722741	0.154464	0.601292	0.0529779	0.0815611	0.516123	0.921034	ca_channel_blocker	113.474	91.5366	191.441	0.0502233	0.110519	2.20056	0.0277672	0.278568	NS	NS
PWY.6527	454	454	10	444	-0.0679195	0.0886384	0.443951	0.984616	-0.154696	0.0985567	0.117328	0.989778	ca_channel_blocker	305	305	14	291	0.0679844	0.0741673	0.360075	0.816325	-0.00729073	0.0965405	0.939858	0.971083	ca_channel_blocker	1124	1124	21	1103	-0.0634503	0.0496809	0.201814	0.601292	-0.0334135	0.0560879	0.551478	0.921034	ca_channel_blocker	127.279	181.792	405.155	0.0374181	-0.0307926	-0.822934	0.410546	0.742324	NS	NS
P108.PWY	454	242	10	444	-0.199137	0.817694	0.807705	0.984616	-0.286745	0.919234	0.755251	0.989778	ca_channel_blocker	305	212	14	291	-0.166341	0.657214	0.800365	0.947247	0.0530977	0.847507	0.950091	0.975176	ca_channel_blocker	1124	843	21	1103	0.811105	0.551451	0.141612	0.601292	0.609598	0.624222	0.329	0.921034	ca_channel_blocker	1.49561	2.31519	3.28841	0.375314	0.279511	0.744738	0.45643	0.771466	NS	NS
PWY.5918	454	313	10	444	-1.08135	0.829183	0.19288	0.984616	-1.0942	0.929739	0.239944	0.989778	ca_channel_blocker	305	182	14	291	0.487382	0.627148	0.437692	0.882278	-0.0397022	0.812624	0.96107	0.979977	ca_channel_blocker	1124	745	21	1103	0.694074	0.550363	0.207529	0.601292	0.418394	0.624699	0.503159	0.921034	ca_channel_blocker	1.45445	2.54249	3.30143	0.370158	0.268256	0.724706	0.468632	0.775679	NS	NS
PWY.1042	454	454	10	444	0.0676984	0.0901543	0.453111	0.984616	0.0405708	0.0979778	0.679041	0.989778	ca_channel_blocker	305	305	14	291	0.0436392	0.0666101	0.512886	0.899697	-0.0202317	0.0866288	0.815522	0.912328	ca_channel_blocker	1124	1124	21	1103	-0.0530846	0.0433538	0.221042	0.611116	-0.0211747	0.0485806	0.663021	0.921034	ca_channel_blocker	123.034	225.382	532.041	0.0337012	-0.0114468	-0.339656	0.734115	0.952135	NS	NS
FUC.RHAMCAT.PWY	454	253	10	444	-1.00595	0.877413	0.252216	0.984616	-0.489927	0.987463	0.620065	0.989778	ca_channel_blocker	305	155	14	291	1.07425	0.684676	0.117712	0.588175	1.15957	0.901013	0.199234	0.630013	ca_channel_blocker	1124	541	21	1103	0.728094	0.614433	0.236276	0.63717	0.399328	0.692329	0.564203	0.921034	ca_channel_blocker	1.29895	2.13319	2.64881	0.405522	0.479116	1.18148	0.237412	0.550194	NS	NS
PWY.6151	454	454	10	444	-0.0193506	0.0538135	0.719331	0.984616	-0.0187392	0.0594671	0.752839	0.989778	ca_channel_blocker	305	305	14	291	-0.00998436	0.0484924	0.837015	0.947247	-0.0619105	0.0630962	0.327399	0.694076	ca_channel_blocker	1124	1124	21	1103	-0.0376269	0.0316847	0.235269	0.63717	-0.0166798	0.0355108	0.638658	0.921034	ca_channel_blocker	345.316	425.258	996.093	0.0237915	-0.0274007	-1.1517	0.249445	0.550194	NS	NS
PWY0.1533	454	168	10	444	-0.267467	0.67519	0.692198	0.984616	0.104801	0.754921	0.88966	0.989778	ca_channel_blocker	305	88	14	291	1.1586	0.388631	0.00311	0.390317	1.37852	0.507835	0.00707999	0.385856	ca_channel_blocker	1124	321	21	1103	0.445018	0.390941	0.255229	0.646795	0.353413	0.439246	0.421234	0.921034	ca_channel_blocker	2.19355	6.62103	6.54301	0.255175	0.650897	2.55078	0.0107481	0.238761	NS	NS
PWY.6305	454	452	10	444	-0.194873	0.193772	0.315128	0.984616	-0.209224	0.213234	0.327101	0.989778	ca_channel_blocker	305	305	14	291	-0.130396	0.109712	0.23558	0.718484	-0.264924	0.140988	0.0613507	0.469037	ca_channel_blocker	1124	1124	21	1103	0.0851922	0.0730966	0.244077	0.646795	0.0943244	0.0821684	0.25125	0.921034	ca_channel_blocker	26.6329	83.0792	187.157	0.0580387	-0.000265886	-0.00458118	0.996345	0.996345	NS	NS
PWY.6737	454	454	10	444	0.0222111	0.0717333	0.756992	0.984616	0.0314158	0.0811712	0.698949	0.989778	ca_channel_blocker	305	305	14	291	-0.0175208	0.053334	0.742762	0.943989	-0.125523	0.0694126	0.0717239	0.469037	ca_channel_blocker	1124	1124	21	1103	-0.0423063	0.0379077	0.264648	0.646795	-0.0287546	0.0428555	0.502387	0.921034	ca_channel_blocker	194.339	351.554	695.899	0.0283776	-0.0251926	-0.887763	0.374668	0.707339	NS	NS
PWY.6703	454	454	10	444	0.0883161	0.100538	0.380192	0.984616	0.116163	0.114761	0.312057	0.989778	ca_channel_blocker	305	305	14	291	-0.0140257	0.0926851	0.879821	0.969393	-0.176932	0.121301	0.14586	0.602637	ca_channel_blocker	1124	1124	21	1103	0.0589476	0.0528161	0.264625	0.646795	0.0524924	0.0601263	0.382839	0.921034	ca_channel_blocker	98.9328	116.407	358.481	0.0417457	0.0492074	1.17874	0.238501	0.550194	NS	NS
COMPLETE.ARO.PWY	454	454	10	444	-0.0349705	0.0454696	0.442263	0.984616	-0.0219566	0.0522184	0.674372	0.989778	ca_channel_blocker	305	305	14	291	-0.00344123	0.0366221	0.925202	0.977283	-0.0584017	0.0464443	0.209748	0.633215	ca_channel_blocker	1124	1124	21	1103	-0.0276382	0.0250086	0.269334	0.646795	-0.0134777	0.0282476	0.633369	0.921034	ca_channel_blocker	483.679	745.611	1598.9	0.0188038	-0.022513	-1.19726	0.231206	0.550194	NS	NS
PWY.6284	454	289	10	444	0.713775	0.878989	0.417209	0.984616	0.335948	0.972028	0.729814	0.989778	ca_channel_blocker	305	182	14	291	0.696458	0.686025	0.310831	0.787031	1.02996	0.891806	0.249168	0.680503	ca_channel_blocker	1124	699	21	1103	0.656657	0.59411	0.269276	0.646795	0.434181	0.674035	0.519614	0.921034	ca_channel_blocker	1.29429	2.12481	2.83313	0.399929	0.682008	1.70532	0.088134	0.386821	NS	NS
PWY.6113	454	281	10	444	0.952098	0.898939	0.290122	0.984616	0.719133	0.993355	0.469527	0.989778	ca_channel_blocker	305	182	14	291	0.674748	0.691451	0.329933	0.809605	1.00173	0.899476	0.26643	0.682164	ca_channel_blocker	1124	699	21	1103	0.673195	0.599687	0.261859	0.646795	0.453224	0.680322	0.505432	0.921034	ca_channel_blocker	1.23748	2.0916	2.78068	0.404565	0.730216	1.80494	0.0710836	0.358196	NS	NS
PWY.5971	454	289	10	444	0.672203	0.907909	0.459463	0.984616	0.348212	1.00223	0.728448	0.989778	ca_channel_blocker	305	182	14	291	0.666736	0.690465	0.335011	0.81087	0.998936	0.898822	0.267414	0.682164	ca_channel_blocker	1124	699	21	1103	0.683216	0.59803	0.253514	0.646795	0.45755	0.678252	0.500074	0.921034	ca_channel_blocker	1.21315	2.09757	2.7961	0.404662	0.675368	1.66897	0.0951237	0.395205	NS	NS
ANAEROFRUCAT.PWY	454	454	10	444	0.269521	0.167173	0.107647	0.984616	0.292044	0.189506	0.124112	0.989778	ca_channel_blocker	305	301	14	291	-0.109617	0.225107	0.626657	0.904541	-0.23428	0.27969	0.403007	0.704131	ca_channel_blocker	1124	1122	21	1103	0.162027	0.141658	0.252956	0.646795	0.115974	0.161121	0.471811	0.921034	ca_channel_blocker	35.7824	19.7343	49.8334	0.0974277	0.147653	1.51552	0.129642	0.419986	NS	NS
BIOTIN.BIOSYNTHESIS.PWY	454	322	10	444	0.185325	0.835969	0.82466	0.984616	0.0448082	0.91771	0.961082	0.989778	ca_channel_blocker	305	181	14	291	0.395111	0.664431	0.552522	0.902482	0.491598	0.859156	0.567682	0.77775	ca_channel_blocker	1124	691	21	1103	0.650495	0.580088	0.26237	0.646795	0.378204	0.653077	0.562636	0.921034	ca_channel_blocker	1.43093	2.26517	2.97175	0.387264	0.463911	1.19792	0.230949	0.550194	NS	NS
PWY.6519	454	322	10	444	0.142775	0.813023	0.860681	0.986865	0.0121077	0.892846	0.989187	0.989778	ca_channel_blocker	305	181	14	291	0.37004	0.640892	0.564117	0.902482	0.457754	0.828872	0.581236	0.783577	ca_channel_blocker	1124	691	21	1103	0.622083	0.561161	0.267857	0.646795	0.360368	0.631689	0.568469	0.921034	ca_channel_blocker	1.51284	2.43461	3.1756	0.374685	0.434138	1.15867	0.24659	0.550194	NS	NS
GLYCOCAT.PWY	454	309	10	444	-1.03446	0.865775	0.232799	0.984616	-1.22336	0.957873	0.202292	0.989778	ca_channel_blocker	305	176	14	291	0.0308474	0.678842	0.963786	0.991453	-0.415796	0.852143	0.625996	0.803544	ca_channel_blocker	1124	694	21	1103	0.673144	0.576723	0.243383	0.646795	0.40603	0.655064	0.535499	0.921034	ca_channel_blocker	1.33411	2.17001	3.00653	0.391911	0.109159	0.27853	0.780606	0.956302	NS	NS
ECASYN.PWY	454	151	10	444	-0.540442	0.658545	0.412286	0.984616	0.223455	0.732792	0.760574	0.989778	ca_channel_blocker	305	58	14	291	0.783983	0.35381	0.0274768	0.398414	0.874148	0.455411	0.0560322	0.469037	ca_channel_blocker	1124	232	21	1103	0.413595	0.376766	0.272551	0.649777	0.301821	0.422802	0.475469	0.921034	ca_channel_blocker	2.30584	7.98841	7.04459	0.240154	0.457367	1.90447	0.0568489	0.335324	NS	NS
PWY.5676	454	409	10	444	1.07621	0.654424	0.100786	0.984616	1.13668	0.718152	0.114268	0.989778	ca_channel_blocker	305	266	14	291	-0.296233	0.574397	0.606427	0.902482	-0.859115	0.723193	0.235922	0.679368	ca_channel_blocker	1124	1033	21	1103	-0.449566	0.427985	0.29375	0.672857	-0.656076	0.484903	0.176338	0.921034	ca_channel_blocker	2.33497	3.03093	5.45938	0.303935	-0.0775298	-0.255087	0.798656	0.959004	NS	NS
PWY.5005	454	354	10	444	-1.25781	0.785131	0.109868	0.984616	-0.778347	0.883339	0.378775	0.989778	ca_channel_blocker	305	200	14	291	0.508732	0.708507	0.473299	0.899697	0.39146	0.908571	0.666928	0.829658	ca_channel_blocker	1124	720	21	1103	0.667114	0.62675	0.287377	0.672857	0.319066	0.714213	0.655154	0.921034	ca_channel_blocker	1.62224	1.9921	2.54572	0.402909	0.10897	0.270458	0.786808	0.956302	NS	NS
COA.PWY	454	454	10	444	0.208999	0.132212	0.114651	0.984616	0.113195	0.14782	0.444274	0.989778	ca_channel_blocker	305	305	14	291	-0.0349681	0.108148	0.746669	0.945189	-0.0179484	0.140088	0.898151	0.955197	ca_channel_blocker	1124	1124	21	1103	0.0645934	0.0615887	0.294503	0.672857	0.0457076	0.0698359	0.51293	0.921034	ca_channel_blocker	57.2079	85.499	263.632	0.0496084	0.0639751	1.2896	0.197189	0.537946	NS	NS
PWY.7456	454	333	10	444	1.32595	0.966805	0.17093	0.984616	0.705407	1.06006	0.506153	0.989778	ca_channel_blocker	305	265	14	291	-0.372025	0.64301	0.563318	0.902482	0.0638826	0.803187	0.936666	0.971083	ca_channel_blocker	1124	1045	21	1103	0.474499	0.447757	0.289499	0.672857	0.808395	0.503425	0.108614	0.921034	ca_channel_blocker	1.06985	2.4186	4.98787	0.343476	0.340421	0.991107	0.321633	0.645341	NS	NS
ARGININE.SYN4.PWY	454	422	10	444	-0.143463	0.6749	0.831762	0.984616	-0.136866	0.746966	0.854712	0.989778	ca_channel_blocker	305	281	14	291	-0.376186	0.561192	0.503165	0.899697	-0.658323	0.709155	0.35409	0.694076	ca_channel_blocker	1124	1080	21	1103	-0.38728	0.373939	0.300576	0.677326	-0.261167	0.421561	0.535702	0.921034	ca_channel_blocker	2.19544	3.17524	7.15153	0.282592	-0.34172	-1.20924	0.226572	0.550194	NS	NS
PWY.6612	454	411	10	444	0.163966	0.654064	0.802173	0.984616	0.144129	0.73339	0.844301	0.989778	ca_channel_blocker	305	291	14	291	0.509496	0.207688	0.0147654	0.390317	0.610783	0.268938	0.0239995	0.452134	ca_channel_blocker	1124	1099	21	1103	0.148416	0.150163	0.323193	0.678397	0.140293	0.170819	0.411666	0.921034	ca_channel_blocker	2.33754	23.1834	44.3483	0.119635	0.268747	2.24639	0.0246788	0.259906	NS	NS
PWY.7663	454	454	10	444	0.199486	0.160102	0.213446	0.984616	0.221991	0.178627	0.214706	0.989778	ca_channel_blocker	305	303	14	291	-0.0756978	0.215971	0.726214	0.943989	-0.40678	0.278972	0.146009	0.602637	ca_channel_blocker	1124	1124	21	1103	0.156199	0.152696	0.306559	0.678397	0.0836555	0.171686	0.626175	0.921034	ca_channel_blocker	39.0128	21.4393	42.8887	0.0983703	0.124431	1.26492	0.205899	0.545805	NS	NS
PWY.6891	454	195	10	444	-0.30504	0.804665	0.704805	0.984616	0.225222	0.903942	0.80337	0.989778	ca_channel_blocker	305	104	14	291	0.864216	0.561252	0.12467	0.596168	0.679996	0.723106	0.347881	0.694076	ca_channel_blocker	1124	347	21	1103	0.511279	0.500818	0.307529	0.678397	0.297485	0.561025	0.596047	0.921034	ca_channel_blocker	1.54444	3.17456	3.98694	0.338916	0.49516	1.46101	0.144013	0.433358	NS	NS
PPGPPMET.PWY	454	440	10	444	-0.248683	0.286907	0.386561	0.984616	-0.166951	0.318076	0.599975	0.989778	ca_channel_blocker	305	295	14	291	0.25792	0.224838	0.25228	0.72502	0.267878	0.302129	0.376117	0.694076	ca_channel_blocker	1124	1110	21	1103	0.190011	0.190598	0.319024	0.678397	0.303184	0.215537	0.159827	0.921034	ca_channel_blocker	12.1484	19.7816	27.5273	0.129687	0.12297	0.948203	0.343026	0.666757	NS	NS
PWY.6595	454	427	10	444	0.635971	0.543467	0.242553	0.984616	0.10316	0.60305	0.864261	0.989778	ca_channel_blocker	305	299	14	291	0.081132	0.178445	0.649696	0.913922	-0.184286	0.223596	0.410603	0.712221	ca_channel_blocker	1124	1117	21	1103	0.132759	0.135368	0.326944	0.678397	0.169013	0.15162	0.265227	0.921034	ca_channel_blocker	3.38573	31.4044	54.5717	0.105785	0.133681	1.26371	0.206335	0.545805	NS	NS
PANTOSYN.PWY	454	454	10	444	0.137797	0.102901	0.181231	0.984616	0.043183	0.114355	0.705913	0.989778	ca_channel_blocker	305	305	14	291	-0.012795	0.0851587	0.880671	0.969393	-0.0710237	0.110512	0.520994	0.763763	ca_channel_blocker	1124	1124	21	1103	0.0465532	0.0470602	0.322767	0.678397	0.0437023	0.0533183	0.412598	0.921034	ca_channel_blocker	94.4406	137.893	451.536	0.0382396	0.047187	1.23398	0.21721	0.546858	NS	NS
PWY.2942	454	454	10	444	0.0160311	0.0543417	0.768131	0.984616	0.0486068	0.0604304	0.421686	0.989778	ca_channel_blocker	305	305	14	291	-0.00767444	0.0415775	0.853689	0.958897	-0.108642	0.0550057	0.0493525	0.469037	ca_channel_blocker	1124	1124	21	1103	0.0255782	0.0269447	0.342682	0.679171	0.0204495	0.0305206	0.502989	0.921034	ca_channel_blocker	338.636	578.472	1377.38	0.0208765	0.0157857	0.75615	0.449559	0.771466	NS	NS
PWY.6823	454	145	10	444	-0.0637924	0.6405	0.920709	0.986865	0.537979	0.702203	0.444054	0.989778	ca_channel_blocker	305	68	14	291	0.359617	0.354245	0.310865	0.787031	0.652333	0.465139	0.16198	0.617158	ca_channel_blocker	1124	234	21	1103	0.346399	0.363623	0.340983	0.679171	0.211797	0.407805	0.603617	0.921034	ca_channel_blocker	2.4376	7.96878	7.56304	0.235903	0.296617	1.25737	0.208619	0.545805	NS	NS
PWY.7383	454	427	10	444	-0.1295	0.6082	0.831486	0.984616	-0.351717	0.684102	0.607447	0.989778	ca_channel_blocker	305	302	14	291	-0.115146	0.180047	0.522988	0.899697	-0.123839	0.234979	0.598644	0.794329	ca_channel_blocker	1124	1123	21	1103	-0.0989916	0.103861	0.340738	0.679171	-0.0547164	0.117599	0.641827	0.921034	ca_channel_blocker	2.70338	30.8481	92.7037	0.088997	-0.103592	-1.16399	0.244427	0.550194	NS	NS
PWY4FS.7	454	433	10	444	-0.73414	0.574554	0.202012	0.984616	-1.01696	0.650086	0.118533	0.989778	ca_channel_blocker	305	268	14	291	0.0362272	0.578948	0.950147	0.987287	-0.066316	0.745839	0.929217	0.971083	ca_channel_blocker	1124	1013	21	1103	0.453517	0.469231	0.333998	0.679171	0.252874	0.532015	0.634661	0.921034	ca_channel_blocker	3.02928	2.98347	4.54178	0.307809	-0.00531129	-0.0172552	0.986233	0.993316	NS	NS
PWY4FS.8	454	433	10	444	-0.734149	0.574506	0.201969	0.984616	-1.0171	0.650057	0.118467	0.989778	ca_channel_blocker	305	268	14	291	0.0362271	0.578948	0.950148	0.987287	-0.0663162	0.745839	0.929217	0.971083	ca_channel_blocker	1124	1013	21	1103	0.453518	0.469231	0.333997	0.679171	0.252874	0.532015	0.63466	0.921034	ca_channel_blocker	3.02978	2.98347	4.54178	0.307801	-0.0053482	-0.0173755	0.986137	0.993316	NS	NS
FOLSYN.PWY	454	411	10	444	0.244238	0.674478	0.717442	0.984616	0.225716	0.756782	0.765662	0.989778	ca_channel_blocker	305	291	14	291	0.493227	0.19018	0.00999732	0.390317	0.571461	0.247383	0.0217086	0.452134	ca_channel_blocker	1124	1099	21	1103	0.117613	0.132447	0.374738	0.684938	0.0948926	0.15084	0.529425	0.921034	ca_channel_blocker	2.19818	27.6483	57.0056	0.107303	0.24039	2.2403	0.0250714	0.259906	NS	NS
PWY.5667	454	454	10	444	-0.0483841	0.0655812	0.461054	0.984616	-0.0174905	0.0724809	0.809441	0.989778	ca_channel_blocker	305	305	14	291	-0.0156006	0.0556036	0.779239	0.947247	-0.157553	0.0711252	0.0276128	0.452134	ca_channel_blocker	1124	1124	21	1103	-0.0332301	0.0372103	0.372033	0.684938	-0.0315228	0.0413573	0.446105	0.921034	ca_channel_blocker	232.51	323.44	722.227	0.0279708	-0.0315256	-1.12709	0.259704	0.564739	NS	NS
PWY0.1319	454	454	10	444	-0.0484783	0.0655151	0.459731	0.984616	-0.0177156	0.0724081	0.806846	0.989778	ca_channel_blocker	305	305	14	291	-0.0155931	0.0556023	0.779337	0.947247	-0.157541	0.0711241	0.0276224	0.452134	ca_channel_blocker	1124	1124	21	1103	-0.0332375	0.0372103	0.371926	0.684938	-0.0315352	0.0413575	0.445929	0.921034	ca_channel_blocker	232.979	323.456	722.227	0.0279655	-0.0315511	-1.12822	0.259229	0.564739	NS	NS
PWY.7237	454	449	10	444	-0.094176	0.263469	0.720933	0.984616	0.0492718	0.293431	0.866736	0.989778	ca_channel_blocker	305	305	14	291	0.220257	0.170055	0.196254	0.678441	0.258685	0.20419	0.206317	0.630013	ca_channel_blocker	1124	1124	21	1103	-0.112869	0.127018	0.374406	0.684938	-0.081764	0.143076	0.5678	0.921034	ca_channel_blocker	14.4059	34.5796	61.9828	0.0949293	-0.00663459	-0.0698898	0.944281	0.993316	NS	NS
PWY.6895	454	195	10	444	-0.0248638	0.971222	0.979588	0.986865	0.523629	1.09518	0.632828	0.989778	ca_channel_blocker	305	104	14	291	1.18672	0.720298	0.1005	0.55275	0.991404	0.92764	0.286164	0.682199	ca_channel_blocker	1124	347	21	1103	0.587583	0.628757	0.350241	0.684938	0.318446	0.705857	0.651974	0.921034	ca_channel_blocker	1.06014	1.92742	2.5295	0.425742	0.67921	1.59536	0.110633	0.405865	NS	NS
PWY.5100	454	454	10	444	0.0888822	0.118309	0.452902	0.984616	0.0428565	0.129697	0.74125	0.989778	ca_channel_blocker	305	305	14	291	-0.0713193	0.0909867	0.433755	0.882278	-0.0764138	0.116487	0.512405	0.763763	ca_channel_blocker	1124	1124	21	1103	0.0567833	0.0615901	0.356751	0.684938	0.118938	0.0696877	0.0881598	0.921034	ca_channel_blocker	71.4434	120.794	263.62	0.0468366	0.0278691	0.595029	0.551824	0.836704	NS	NS
FUCCAT.PWY	454	397	10	444	-0.991255	0.678675	0.144849	0.984616	-0.787851	0.75617	0.298093	0.989778	ca_channel_blocker	305	293	14	291	-0.229773	0.256466	0.371057	0.816325	-0.144015	0.328172	0.661157	0.825783	ca_channel_blocker	1124	1101	21	1103	0.165914	0.181533	0.360941	0.684938	0.169979	0.203339	0.40338	0.921034	ca_channel_blocker	2.17108	15.2034	30.3451	0.144761	-0.0127988	-0.0884136	0.929548	0.993316	NS	NS
ASPASN.PWY	454	454	10	444	-0.0034278	0.136673	0.980002	0.986865	-0.0559808	0.152937	0.714535	0.989778	ca_channel_blocker	305	305	14	291	-0.0527071	0.144818	0.716153	0.940135	0.00440871	0.184909	0.980996	0.991143	ca_channel_blocker	1124	1124	21	1103	0.0763463	0.0836237	0.361454	0.684938	0.0554209	0.0955419	0.56199	0.921034	ca_channel_blocker	53.5346	47.6822	143.002	0.0639898	0.0336623	0.526058	0.598848	0.878499	NS	NS
PWY0.1061	454	443	10	444	0.018359	0.405736	0.96393	0.986865	0.0198801	0.431843	0.963306	0.989778	ca_channel_blocker	305	302	14	291	0.354441	0.280559	0.207466	0.678441	0.439117	0.356734	0.219455	0.650005	ca_channel_blocker	1124	1110	21	1103	0.1783	0.202782	0.379445	0.68592	-0.291406	0.220876	0.187347	0.921034	ca_channel_blocker	6.07455	12.7043	24.3188	0.152326	0.207679	1.36339	0.172759	0.492919	NS	NS
PWY.5367	454	400	10	444	0.467718	0.834592	0.575483	0.984616	0.0829488	0.937934	0.929573	0.989778	ca_channel_blocker	305	296	14	291	0.236332	0.26321	0.370006	0.816325	0.24961	0.353292	0.480517	0.747204	ca_channel_blocker	1124	1107	21	1103	-0.176507	0.203538	0.386028	0.686923	-0.125539	0.233966	0.59168	0.921034	ca_channel_blocker	1.43566	14.4342	24.1384	0.158097	-0.00444482	-0.0281144	0.977571	0.993316	NS	NS
P42.PWY	454	445	10	444	-0.080448	0.261644	0.758633	0.984616	0.0597053	0.290264	0.837138	0.989778	ca_channel_blocker	305	299	14	291	-0.547802	0.263797	0.0387122	0.457377	-0.420204	0.32956	0.20344	0.630013	ca_channel_blocker	1124	1115	21	1103	0.161815	0.195666	0.408418	0.717332	0.243714	0.222706	0.274058	0.921034	ca_channel_blocker	14.6076	14.3702	26.1197	0.134721	-0.0874923	-0.649435	0.516057	0.814689	NS	NS
NAGLIPASYN.PWY	454	343	10	444	-0.482482	0.737074	0.513075	0.984616	-0.741773	0.829954	0.371996	0.989778	ca_channel_blocker	305	177	14	291	0.811499	0.572166	0.15715	0.642704	0.846996	0.73263	0.248684	0.680503	ca_channel_blocker	1124	638	21	1103	0.425031	0.519563	0.4135	0.719797	0.264185	0.589398	0.654079	0.921034	ca_channel_blocker	1.84068	3.05461	3.70445	0.341002	0.368061	1.07935	0.280432	0.585331	NS	NS
PWY.7371	454	163	10	444	-0.272926	0.707848	0.700001	0.984616	-0.131643	0.769596	0.864267	0.989778	ca_channel_blocker	305	135	14	291	-0.381457	0.537711	0.478625	0.899697	-0.279464	0.711816	0.694926	0.844227	ca_channel_blocker	1124	482	21	1103	0.371996	0.465699	0.424583	0.729841	0.248632	0.529866	0.638997	0.921034	ca_channel_blocker	1.99581	3.45862	4.61093	0.315199	-0.0147811	-0.0468946	0.962597	0.993316	NS	NS
PWY.5690	454	449	10	444	-0.08729	0.26906	0.745774	0.984616	0.072562	0.300879	0.809553	0.989778	ca_channel_blocker	305	301	14	291	-0.152674	0.246067	0.535438	0.902482	-0.229648	0.317213	0.469743	0.738555	ca_channel_blocker	1124	1115	21	1103	0.144409	0.184861	0.434866	0.733697	0.13885	0.211987	0.512613	0.921034	ca_channel_blocker	13.8135	16.5156	29.2624	0.129541	0.00836498	0.0645738	0.948513	0.993316	NS	NS
PWY.7229	454	454	10	444	0.0442312	0.0853818	0.604693	0.984616	0.042232	0.0951933	0.657543	0.989778	ca_channel_blocker	305	305	14	291	-0.103064	0.0833599	0.217297	0.686314	-0.191586	0.108253	0.0779188	0.469037	ca_channel_blocker	1124	1124	21	1103	-0.0340166	0.045851	0.458307	0.739748	-0.062217	0.0517618	0.229633	0.921034	ca_channel_blocker	137.173	143.908	475.666	0.0363517	-0.0329633	-0.90679	0.364518	0.695491	NS	NS
PYRIDOXSYN.PWY	454	449	10	444	-0.275756	0.342768	0.421552	0.984616	-0.139123	0.379232	0.713926	0.989778	ca_channel_blocker	305	289	14	291	-0.393508	0.500376	0.432244	0.882278	-0.872263	0.627268	0.165525	0.617158	ca_channel_blocker	1124	1084	21	1103	0.26876	0.364035	0.460498	0.739748	0.433073	0.411989	0.293414	0.921034	ca_channel_blocker	8.51139	3.994	7.54597	0.22332	-0.094292	-0.422228	0.672859	0.920118	NS	NS
PWY.2941	454	454	10	444	0.179802	0.197404	0.362891	0.984616	0.174325	0.214115	0.416045	0.989778	ca_channel_blocker	305	305	14	291	-0.0735505	0.147955	0.619479	0.904541	-0.221163	0.193725	0.254653	0.680503	ca_channel_blocker	1124	1124	21	1103	0.0814941	0.111044	0.46317	0.739748	-0.105402	0.124644	0.397949	0.921034	ca_channel_blocker	25.6618	45.6814	81.0981	0.0809932	0.0515817	0.636864	0.524213	0.822482	NS	NS
PWY.6123	454	454	10	444	0.119192	0.0954291	0.21234	0.984616	0.100306	0.105791	0.343638	0.989778	ca_channel_blocker	305	305	14	291	-0.104818	0.0784811	0.18271	0.668049	-0.100668	0.100083	0.315414	0.694076	ca_channel_blocker	1124	1124	21	1103	-0.0340691	0.0460172	0.45924	0.739748	-0.0261152	0.0522545	0.61734	0.921034	ca_channel_blocker	109.809	162.357	472.236	0.0366519	-0.0268916	-0.733703	0.46313	0.774373	NS	NS
PWY.7198	454	298	10	444	1.28483	0.852919	0.132689	0.984616	0.776549	0.95844	0.418298	0.989778	ca_channel_blocker	305	196	14	291	-0.476477	0.63197	0.451472	0.882278	-0.676829	0.79619	0.396048	0.702109	ca_channel_blocker	1124	711	21	1103	0.394005	0.541447	0.466956	0.739748	0.648014	0.614008	0.291486	0.921034	ca_channel_blocker	1.37462	2.50384	3.41105	0.370383	0.262995	0.710062	0.477666	0.775679	NS	NS
PWY.7210	454	298	10	444	1.37236	0.88702	0.122548	0.984616	0.859337	0.997589	0.38953	0.989778	ca_channel_blocker	305	196	14	291	-0.509731	0.662575	0.442313	0.882278	-0.711715	0.835517	0.395083	0.702109	ca_channel_blocker	1124	711	21	1103	0.407747	0.568704	0.473539	0.739748	0.677004	0.645126	0.294224	0.921034	ca_channel_blocker	1.27096	2.27788	3.09191	0.388053	0.277654	0.715504	0.474298	0.775679	NS	NS
PWY.5103	454	454	10	444	0.031259	0.0870749	0.719777	0.984616	0.0189548	0.0986515	0.847733	0.989778	ca_channel_blocker	305	305	14	291	-0.0603701	0.0572262	0.292308	0.777053	-0.0478326	0.075968	0.529473	0.763763	ca_channel_blocker	1124	1124	21	1103	0.0246727	0.0329216	0.453751	0.739748	0.0159761	0.037006	0.666034	0.921034	ca_channel_blocker	131.891	305.358	922.654	0.0271173	0.0062156	0.229212	0.818704	0.968126	NS	NS
TCA	454	436	10	444	-0.117446	0.279743	0.674822	0.984616	0.0721951	0.317944	0.820494	0.989778	ca_channel_blocker	305	298	14	291	-0.169704	0.262698	0.518786	0.899697	-0.102927	0.335665	0.759369	0.887834	ca_channel_blocker	1124	1106	21	1103	0.1367	0.18259	0.454214	0.739748	0.166909	0.210287	0.427539	0.921034	ca_channel_blocker	12.7786	14.4906	29.9948	0.132148	0.00245179	0.0185534	0.985197	0.993316	NS	NS
PWY.6353	454	450	10	444	-0.171251	0.15645	0.274301	0.984616	-0.23235	0.17268	0.179231	0.989778	ca_channel_blocker	305	305	14	291	0.0889244	0.133154	0.504762	0.899697	-0.0456813	0.179681	0.799513	0.903645	ca_channel_blocker	1124	1124	21	1103	0.0630028	0.0868875	0.46854	0.739748	0.0511502	0.0977866	0.601027	0.921034	ca_channel_blocker	40.8556	56.4015	132.46	0.0659786	0.0277047	0.419904	0.674556	0.920118	NS	NS
GLYCOLYSIS.E.D	454	426	10	444	0.445291	0.553892	0.421873	0.984616	0.495927	0.631963	0.433073	0.989778	ca_channel_blocker	305	283	14	291	0.234139	0.477519	0.624265	0.904541	-0.135501	0.621995	0.827715	0.912834	ca_channel_blocker	1124	1065	21	1103	0.272792	0.366367	0.456678	0.739748	0.29871	0.410637	0.46712	0.921034	ca_channel_blocker	3.25949	4.38549	7.45019	0.257384	0.29881	1.16095	0.245661	0.550194	NS	NS
PWY.5659	454	453	10	444	0.0965437	0.15749	0.540191	0.984616	0.0354793	0.177194	0.841407	0.989778	ca_channel_blocker	305	305	14	291	0.0470859	0.115351	0.683426	0.93971	-0.00247712	0.154055	0.987183	0.993573	ca_channel_blocker	1124	1124	21	1103	-0.060268	0.079418	0.44809	0.739748	-0.130678	0.0901573	0.147504	0.921034	ca_channel_blocker	40.3176	75.1543	158.549	0.06041	-0.00775231	-0.128328	0.897889	0.993316	NS	NS
PWY.6700	454	454	10	444	0.0651391	0.0922352	0.480424	0.984616	0.0925841	0.103019	0.369353	0.989778	ca_channel_blocker	305	305	14	291	-0.0215703	0.0909524	0.812695	0.947247	-0.197307	0.119383	0.0995771	0.482185	ca_channel_blocker	1124	1124	21	1103	0.0347016	0.0499261	0.487164	0.745473	0.0400698	0.0563932	0.477522	0.921034	ca_channel_blocker	117.546	120.885	401.185	0.0395404	0.0296601	0.750122	0.453181	0.771466	NS	NS
TRPSYN.PWY	454	454	10	444	0.0808903	0.123022	0.511197	0.984616	0.103635	0.140285	0.460514	0.989778	ca_channel_blocker	305	305	14	291	0.0227974	0.10403	0.82669	0.947247	-0.0366578	0.13654	0.788545	0.903645	ca_channel_blocker	1124	1124	21	1103	-0.0420902	0.0631692	0.505352	0.763182	-0.0769918	0.072666	0.289597	0.921034	ca_channel_blocker	66.0748	92.4026	250.605	0.0494419	-0.00756975	-0.153104	0.878316	0.993316	NS	NS
PWY.4984	454	421	10	444	0.355077	0.568843	0.532816	0.984616	0.448092	0.604692	0.459117	0.989778	ca_channel_blocker	305	293	14	291	-0.340133	0.242051	0.161043	0.650289	-0.716669	0.297414	0.0166846	0.452134	ca_channel_blocker	1124	1096	21	1103	0.119271	0.182197	0.512847	0.76347	0.316487	0.206688	0.126014	0.921034	ca_channel_blocker	3.0904	17.0682	30.1244	0.141023	-0.0221776	-0.157263	0.875038	0.993316	NS	NS
PWY.7209	454	322	10	444	1.3954	0.882702	0.114638	0.984616	1.59679	0.985643	0.106016	0.989778	ca_channel_blocker	305	240	14	291	0.211751	0.70723	0.764837	0.945671	2.04333	0.882159	0.021309	0.452134	ca_channel_blocker	1124	965	21	1103	0.342391	0.522173	0.512149	0.76347	0.592277	0.583561	0.310364	0.921034	ca_channel_blocker	1.28343	1.9993	3.66751	0.379315	0.49926	1.31622	0.188102	0.522319	NS	NS
PWY.6859	454	279	10	444	-0.568323	0.834555	0.496238	0.984616	-0.441131	0.947981	0.641945	0.989778	ca_channel_blocker	305	187	14	291	-0.255359	0.680595	0.707778	0.940055	-0.119128	0.89701	0.894448	0.955197	ca_channel_blocker	1124	818	21	1103	0.392049	0.593954	0.509347	0.76347	0.572949	0.672063	0.394114	0.921034	ca_channel_blocker	1.43579	2.15885	2.83462	0.394384	-0.0398127	-0.100949	0.919591	0.993316	NS	NS
PWY.6168	454	454	10	444	0.150397	0.156762	0.337896	0.984616	0.218609	0.175583	0.213864	0.989778	ca_channel_blocker	305	303	14	291	-0.0701777	0.182464	0.700806	0.940055	-0.293013	0.231097	0.205974	0.630013	ca_channel_blocker	1124	1122	21	1103	0.0847628	0.131027	0.517825	0.767408	0.184958	0.147287	0.209476	0.921034	ca_channel_blocker	40.6931	30.0364	58.2473	0.088053	0.0693881	0.788026	0.430682	0.769782	NS	NS
PWY.6549	454	323	10	444	-0.291471	0.833094	0.726608	0.984616	-0.32756	0.931723	0.725352	0.989778	ca_channel_blocker	305	236	14	291	-0.193992	0.623492	0.755914	0.945671	-0.389602	0.80963	0.630766	0.803968	ca_channel_blocker	1124	892	21	1103	-0.345753	0.555403	0.533723	0.773545	-0.268806	0.629197	0.669305	0.921034	ca_channel_blocker	1.44083	2.5724	3.24178	0.371262	-0.281163	-0.757316	0.448861	0.771466	NS	NS
PWY66.409	454	448	10	444	-0.203723	0.233951	0.384355	0.984616	-0.25302	0.253577	0.318997	0.989778	ca_channel_blocker	305	304	14	291	0.272978	0.195878	0.16448	0.652164	0.289785	0.248821	0.245226	0.680503	ca_channel_blocker	1124	1120	21	1103	0.0750556	0.133386	0.573757	0.789635	-0.0852644	0.147352	0.562952	0.921034	ca_channel_blocker	18.2705	26.0633	56.2059	0.0997312	0.0757029	0.759069	0.447811	0.771466	NS	NS
PWY0.1261	454	384	10	444	-0.96216	0.799134	0.229238	0.984616	-1.05397	0.889029	0.236517	0.989778	ca_channel_blocker	305	208	14	291	1.23197	0.765799	0.108733	0.578095	1.03626	0.964796	0.283771	0.682199	ca_channel_blocker	1124	779	21	1103	0.389115	0.67165	0.562475	0.789635	0.382475	0.762804	0.616188	0.921034	ca_channel_blocker	1.56589	1.70518	2.21674	0.426875	0.265436	0.621812	0.534065	0.822482	NS	NS
PWY.821	454	287	10	444	0.580806	0.821359	0.479863	0.984616	0.82794	0.9214	0.369428	0.989778	ca_channel_blocker	305	207	14	291	1.12637	0.642595	0.0806561	0.514586	0.813335	0.843975	0.33608	0.694076	ca_channel_blocker	1124	837	21	1103	0.320055	0.548391	0.55959	0.789635	0.318723	0.626283	0.610919	0.921034	ca_channel_blocker	1.48229	2.42173	3.32521	0.371924	0.643629	1.73054	0.0835338	0.380464	NS	NS
P461.PWY	454	453	10	444	-0.116308	0.24622	0.636896	0.984616	-0.157312	0.280592	0.575359	0.989778	ca_channel_blocker	305	305	14	291	0.224211	0.211423	0.289785	0.77682	0.263532	0.273752	0.336599	0.694076	ca_channel_blocker	1124	1123	21	1103	0.0984883	0.166445	0.554159	0.789635	0.112754	0.187918	0.548622	0.921034	ca_channel_blocker	16.495	22.3716	36.0961	0.115499	0.0887439	0.768353	0.442277	0.771466	NS	NS
HISDEG.PWY	454	447	10	444	0.0686183	0.322288	0.831499	0.984616	0.206394	0.36187	0.568769	0.989778	ca_channel_blocker	305	300	14	291	-0.148184	0.310524	0.63357	0.9104	-0.348074	0.399039	0.383862	0.694076	ca_channel_blocker	1124	1113	21	1103	-0.117627	0.206803	0.569618	0.789635	-0.131091	0.237124	0.58049	0.921034	ca_channel_blocker	9.62743	10.3708	23.3823	0.151828	-0.0835985	-0.550612	0.5819	0.861766	NS	NS
PWY0.845	454	435	10	444	0.0953297	0.381999	0.803054	0.984616	-0.0390979	0.427214	0.927129	0.989778	ca_channel_blocker	305	284	14	291	-0.257652	0.546362	0.637573	0.912044	-0.605867	0.684169	0.376665	0.694076	ca_channel_blocker	1124	1074	21	1103	0.22615	0.39214	0.564254	0.789635	0.375926	0.443648	0.396987	0.921034	ca_channel_blocker	6.85293	3.34996	6.50306	0.244661	0.075472	0.308476	0.75772	0.952837	NS	NS
PWY.7391	454	77	10	444	0.735694	0.496313	0.138976	0.984616	0.0724983	0.550809	0.895351	0.989778	ca_channel_blocker	305	73	14	291	-0.0570831	0.442722	0.897495	0.976615	0.324598	0.578217	0.575016	0.783381	ca_channel_blocker	1124	385	21	1103	-0.258064	0.432031	0.55041	0.789635	-0.590467	0.481698	0.220541	0.921034	ca_channel_blocker	4.05965	5.10197	5.3576	0.262439	0.0904196	0.344536	0.730444	0.952135	NS	NS
PWY.6969	454	432	10	444	0.18924	0.293397	0.51929	0.984616	0.391498	0.329551	0.235607	0.989778	ca_channel_blocker	305	295	14	291	-0.226308	0.263075	0.39037	0.84713	-0.180577	0.336922	0.592455	0.790787	ca_channel_blocker	1124	1101	21	1103	0.10562	0.186253	0.570776	0.789635	0.213009	0.213919	0.319604	0.921034	ca_channel_blocker	11.6169	14.4491	28.8268	0.134972	0.0359448	0.266314	0.789998	0.956302	NS	NS
P185.PWY	454	447	10	444	-0.019255	0.270428	0.94327	0.986865	-0.198665	0.305456	0.515827	0.989778	ca_channel_blocker	305	300	14	291	0.123209	0.240118	0.608256	0.902482	-0.105996	0.296563	0.721072	0.848729	ca_channel_blocker	1124	1115	21	1103	-0.0850804	0.153063	0.578426	0.789635	-0.303947	0.171996	0.0774885	0.921034	ca_channel_blocker	13.674	17.3441	42.6834	0.116483	-0.0238513	-0.204762	0.837758	0.975815	NS	NS
PWY.7003	454	423	10	444	-0.0463074	0.556866	0.933764	0.986865	-0.388025	0.598848	0.517391	0.989778	ca_channel_blocker	305	296	14	291	0.140711	0.211932	0.50726	0.899697	-0.0502878	0.276246	0.855697	0.933761	ca_channel_blocker	1124	1105	21	1103	-0.0803741	0.14094	0.568611	0.789635	-0.159333	0.160156	0.320036	0.921034	ca_channel_blocker	3.22477	22.2642	50.3421	0.114836	-0.0140143	-0.122038	0.902869	0.993316	NS	NS
CITRULBIO.PWY	454	423	10	444	0.315071	0.567419	0.578993	0.984616	0.386859	0.605357	0.523152	0.989778	ca_channel_blocker	305	293	14	291	-0.343816	0.235829	0.145963	0.633257	-0.708314	0.28886	0.0148817	0.452134	ca_channel_blocker	1124	1096	21	1103	0.0973507	0.177463	0.583414	0.793154	0.289771	0.201484	0.150681	0.921034	ca_channel_blocker	3.10593	17.9807	31.7529	0.137569	-0.039976	-0.290589	0.771366	0.956302	NS	NS
CENTFERM.PWY	454	266	10	444	1.20391	0.777202	0.122097	0.984616	0.849654	0.865048	0.326598	0.989778	ca_channel_blocker	305	221	14	291	0.110676	0.582479	0.849432	0.957487	-0.377206	0.737694	0.609547	0.796509	ca_channel_blocker	1124	939	21	1103	-0.245333	0.454168	0.58918	0.794427	-0.284121	0.513911	0.580474	0.921034	ca_channel_blocker	1.65551	2.9474	4.84806	0.325283	0.119554	0.367538	0.713218	0.943875	NS	NS
FERMENTATION.PWY	454	420	10	444	0.155198	0.735146	0.832899	0.984616	0.0770175	0.830472	0.926157	0.989778	ca_channel_blocker	305	294	14	291	0.277113	0.334496	0.408118	0.873336	-0.134479	0.451363	0.765999	0.892231	ca_channel_blocker	1124	1084	21	1103	0.113892	0.209963	0.587632	0.794427	0.141394	0.241346	0.558105	0.921034	ca_channel_blocker	1.85034	8.93757	22.6837	0.172847	0.159759	0.924278	0.355342	0.686405	NS	NS
PWY.6126	454	454	10	444	0.0532747	0.0944341	0.572944	0.984616	0.0469288	0.105223	0.655845	0.989778	ca_channel_blocker	305	305	14	291	-0.119868	0.0918799	0.193032	0.678441	-0.209621	0.119084	0.0795219	0.469037	ca_channel_blocker	1124	1124	21	1103	-0.0276081	0.0515229	0.592175	0.795206	-0.0486118	0.0583209	0.404735	0.921034	ca_channel_blocker	112.135	118.457	376.703	0.0405789	-0.0306693	-0.755793	0.449773	0.771466	NS	NS
PWY.6590	454	266	10	444	1.24522	0.811479	0.125628	0.984616	0.8759	0.902716	0.332491	0.989778	ca_channel_blocker	305	221	14	291	0.125115	0.609043	0.837378	0.947247	-0.388579	0.771318	0.614832	0.79672	ca_channel_blocker	1124	939	21	1103	-0.247965	0.471636	0.599164	0.798076	-0.285466	0.533671	0.592823	0.921034	ca_channel_blocker	1.51861	2.6959	4.49558	0.338835	0.127846	0.377309	0.705944	0.942269	NS	NS
PWY.5154	454	454	10	444	-0.161118	0.223832	0.472025	0.984616	-0.125482	0.250962	0.617352	0.989778	ca_channel_blocker	305	304	14	291	-0.108065	0.189519	0.568978	0.902482	-0.274805	0.241066	0.255361	0.680503	ca_channel_blocker	1124	1122	21	1103	-0.0662031	0.131454	0.614628	0.802654	-0.106884	0.148998	0.473313	0.921034	ca_channel_blocker	19.9598	27.8415	57.8698	0.0972796	-0.0951606	-0.978217	0.327967	0.653832	NS	NS
PWY.7400	454	454	10	444	-0.0179005	0.13686	0.895999	0.986865	-0.0344777	0.151876	0.820532	0.989778	ca_channel_blocker	305	305	14	291	0.000938011	0.111989	0.993323	0.996446	0.0949464	0.142436	0.505621	0.763763	ca_channel_blocker	1124	1124	21	1103	-0.0426181	0.082969	0.60759	0.802654	-0.14461	0.0938315	0.123571	0.921034	ca_channel_blocker	53.3885	79.7345	145.267	0.0599339	-0.0254028	-0.423847	0.671677	0.920118	NS	NS
ARGSYN.PWY	454	454	10	444	-0.00729848	0.149081	0.960976	0.986865	0.00210866	0.164484	0.989778	0.989778	ca_channel_blocker	305	305	14	291	0.00311732	0.118443	0.979021	0.991453	0.103359	0.150547	0.492971	0.75898	ca_channel_blocker	1124	1124	21	1103	-0.040886	0.0881049	0.642696	0.829203	-0.151102	0.0996003	0.129541	0.921034	ca_channel_blocker	44.994	71.2823	128.825	0.0638745	-0.0219228	-0.343217	0.731435	0.952135	NS	NS
NAD.BIOSYNTHESIS.II	454	427	10	444	0.711241	0.58947	0.228246	0.984616	0.334802	0.62873	0.594674	0.989778	ca_channel_blocker	305	289	14	291	0.3581	0.47719	0.453585	0.882278	1.23058	0.566199	0.0306385	0.453742	ca_channel_blocker	1124	1081	21	1103	0.15998	0.355998	0.653241	0.83625	-0.189406	0.400438	0.636312	0.921034	ca_channel_blocker	2.87791	4.39155	7.89051	0.256833	0.322021	1.25381	0.209909	0.545805	NS	NS
PWY.6385	454	454	10	444	0.0457915	0.102189	0.654302	0.984616	0.0239903	0.113159	0.832213	0.989778	ca_channel_blocker	305	305	14	291	-0.0499046	0.0901245	0.580191	0.902482	-0.110897	0.113219	0.328262	0.694076	ca_channel_blocker	1124	1123	21	1103	0.0227074	0.0501859	0.651023	0.83625	0.0343415	0.0564736	0.543252	0.921034	ca_channel_blocker	95.7613	123.116	397.042	0.0402938	0.0117821	0.292404	0.769978	0.956302	NS	NS
PWY.5695	454	454	10	444	-0.0154308	0.104462	0.882634	0.986865	0.00838362	0.116288	0.942564	0.989778	ca_channel_blocker	305	305	14	291	-0.185302	0.0943633	0.0504994	0.467848	-0.361755	0.118559	0.00251281	0.195371	ca_channel_blocker	1124	1124	21	1103	0.0258591	0.059825	0.665647	0.839516	0.053665	0.0679128	0.429582	0.921034	ca_channel_blocker	91.64	112.304	279.405	0.0454851	-0.0310315	-0.682233	0.495092	0.793678	NS	NS
PWY.6545	454	452	10	444	-0.161155	0.126271	0.202557	0.984616	-0.265099	0.141169	0.0611499	0.989778	ca_channel_blocker	305	305	14	291	-0.111338	0.140338	0.428202	0.882278	-0.304425	0.179095	0.0903522	0.476263	ca_channel_blocker	1124	1123	21	1103	0.0386497	0.0876187	0.659217	0.839516	-0.0504754	0.0996819	0.612705	0.921034	ca_channel_blocker	62.7179	50.7751	130.259	0.0640511	-0.044004	-0.687015	0.492073	0.792927	NS	NS
PWY.7222	454	454	10	444	0.0565768	0.113585	0.618664	0.984616	0.0478155	0.126562	0.705779	0.989778	ca_channel_blocker	305	305	14	291	-0.131362	0.102577	0.201328	0.678441	-0.219351	0.132692	0.099506	0.482185	ca_channel_blocker	1124	1124	21	1103	-0.0249908	0.0601873	0.678063	0.843065	-0.0533781	0.0680894	0.433247	0.921034	ca_channel_blocker	77.5098	95.0385	276.052	0.047214	-0.0334327	-0.708111	0.478876	0.775679	NS	NS
PWY.7211	454	446	10	444	0.0971157	0.179235	0.588219	0.984616	0.0075017	0.200377	0.970155	0.989778	ca_channel_blocker	305	304	14	291	0.0283915	0.184324	0.877692	0.969393	0.122624	0.238153	0.607065	0.796509	ca_channel_blocker	1124	1120	21	1103	0.0407676	0.100921	0.686324	0.848874	0.0772712	0.114854	0.501237	0.921034	ca_channel_blocker	31.1282	29.4332	98.1836	0.0793688	0.0495221	0.623949	0.532661	0.822482	NS	NS
P161.PWY	454	447	10	444	-0.131959	0.2926	0.652226	0.984616	-0.232255	0.331353	0.483766	0.989778	ca_channel_blocker	305	302	14	291	0.133757	0.212853	0.530229	0.899697	0.260722	0.268749	0.332882	0.694076	ca_channel_blocker	1124	1123	21	1103	-0.067577	0.172107	0.694656	0.854655	-0.120892	0.193225	0.531674	0.921034	ca_channel_blocker	11.6802	22.072	33.7601	0.121705	-0.012893	-0.105936	0.915633	0.993316	NS	NS
PWY4LZ.257	454	434	10	444	-0.130491	0.266797	0.625027	0.984616	-0.240589	0.306677	0.433237	0.989778	ca_channel_blocker	305	300	14	291	0.250759	0.200775	0.212678	0.678441	0.370106	0.257061	0.151144	0.602637	ca_channel_blocker	1124	1123	21	1103	-0.0623873	0.16213	0.70046	0.856697	-0.0828609	0.181892	0.648805	0.921034	ca_channel_blocker	14.0487	24.8074	38.0429	0.114035	0.026191	0.229674	0.818345	0.968126	NS	NS
HEMESYN2.PWY	454	439	10	444	-0.0172543	0.472538	0.970889	0.986865	-0.331555	0.523008	0.526485	0.989778	ca_channel_blocker	305	284	14	291	0.464176	0.412425	0.261291	0.744212	0.315033	0.535417	0.556775	0.775844	ca_channel_blocker	1124	1057	21	1103	0.122001	0.339771	0.719612	0.870413	-0.327242	0.386113	0.396888	0.921034	ca_channel_blocker	4.47843	5.8791	8.6622	0.229297	0.19498	0.850338	0.395137	0.731474	NS	NS
FAO.PWY	454	389	10	444	-0.624145	0.688151	0.364912	0.984616	-0.707831	0.766926	0.356596	0.989778	ca_channel_blocker	305	288	14	291	-0.32403	0.427449	0.449018	0.882278	0.516987	0.560202	0.356924	0.694076	ca_channel_blocker	1124	1088	21	1103	0.0566794	0.181112	0.754378	0.899241	0.243646	0.206725	0.238828	0.921034	ca_channel_blocker	2.1117	5.47307	30.4862	0.16207	-0.0358148	-0.220984	0.825105	0.969429	NS	NS
PWY.841	454	454	10	444	0.0749842	0.0962525	0.436384	0.984616	0.00349343	0.107051	0.973984	0.989778	ca_channel_blocker	305	305	14	291	-0.14346	0.113874	0.208727	0.678441	-0.304435	0.144568	0.0361682	0.469037	ca_channel_blocker	1124	1123	21	1103	0.0202649	0.068054	0.76593	0.904104	-0.0332122	0.0775803	0.668664	0.921034	ca_channel_blocker	107.938	77.1167	215.92	0.0499392	0.00350672	0.0702199	0.944019	0.993316	NS	NS
PWY.7286	454	72	10	444	0.737201	0.667251	0.269838	0.984616	0.793123	0.729322	0.277484	0.989778	ca_channel_blocker	305	111	14	291	-1.35289	0.66933	0.0441466	0.467848	-0.599411	0.872259	0.492564	0.75898	ca_channel_blocker	1124	520	21	1103	0.180751	0.670222	0.78745	0.919682	0.760611	0.756651	0.315011	0.921034	ca_channel_blocker	2.24606	2.23213	2.22619	0.386207	-0.143435	-0.371393	0.710345	0.943875	NS	NS
TEICHOICACID.PWY	454	93	10	444	0.495621	0.504851	0.326782	0.984616	0.399002	0.567242	0.482215	0.989778	ca_channel_blocker	305	41	14	291	0.563131	0.306189	0.0668863	0.508017	0.492341	0.386144	0.203424	0.630013	ca_channel_blocker	1124	219	21	1103	-0.0795	0.34505	0.817822	0.937503	-0.361139	0.382039	0.344721	0.921034	ca_channel_blocker	3.9235	10.6665	8.39917	0.208564	0.316822	1.51906	0.128746	0.419986	NS	NS
PWY.7560	454	449	10	444	0.324549	0.328187	0.323261	0.984616	0.0703639	0.354461	0.84275	0.989778	ca_channel_blocker	305	299	14	291	0.0878437	0.31412	0.779944	0.947247	0.149258	0.407742	0.714621	0.848729	ca_channel_blocker	1124	1118	21	1103	0.0407736	0.194945	0.834367	0.946574	-0.16149	0.218551	0.460124	0.921034	ca_channel_blocker	9.28448	10.1347	26.3133	0.147873	0.108816	0.735877	0.461806	0.774373	NS	NS
PWY.5198	454	67	10	444	0.770488	0.662825	0.245694	0.984616	0.748031	0.723378	0.301728	0.989778	ca_channel_blocker	305	116	14	291	-1.47994	0.67438	0.0289692	0.40179	-0.662755	0.880976	0.452543	0.733026	ca_channel_blocker	1124	535	21	1103	0.134417	0.66443	0.839715	0.949369	0.66124	0.748927	0.377479	0.921034	ca_channel_blocker	2.27616	2.19883	2.26517	0.385181	-0.17743	-0.460642	0.645056	0.915335	NS	NS
PWY0.1586	454	454	10	444	-0.158177	0.216571	0.465555	0.984616	-0.160841	0.239097	0.501531	0.989778	ca_channel_blocker	305	305	14	291	0.142812	0.21617	0.509352	0.899697	0.135688	0.268582	0.613841	0.79672	ca_channel_blocker	1124	1123	21	1103	-0.028113	0.145078	0.846385	0.953632	-0.0854825	0.166171	0.607061	0.921034	ca_channel_blocker	21.3206	21.3998	47.5113	0.105274	-0.018308	-0.173908	0.861937	0.993316	NS	NS
PWY.5136	454	389	10	444	-0.63878	0.669052	0.340229	0.984616	-0.715894	0.744887	0.337098	0.989778	ca_channel_blocker	305	288	14	291	-0.276817	0.41672	0.507027	0.899697	0.583974	0.545467	0.285329	0.682199	ca_channel_blocker	1124	1088	21	1103	0.0305873	0.178812	0.86421	0.954683	0.223233	0.204128	0.274387	0.921034	ca_channel_blocker	2.23398	5.75853	31.2758	0.15958	-0.0525728	-0.329444	0.74182	0.952135	NS	NS
PWY.6270	454	449	10	444	0.318096	0.319434	0.319903	0.984616	0.0744673	0.345391	0.82941	0.989778	ca_channel_blocker	305	299	14	291	0.0848379	0.308521	0.783524	0.947247	0.144957	0.400788	0.717887	0.848729	ca_channel_blocker	1124	1118	21	1103	0.0330374	0.190037	0.862017	0.954683	-0.160393	0.213219	0.452071	0.921034	ca_channel_blocker	9.80026	10.5058	27.6901	0.144343	0.102581	0.710677	0.477284	0.775679	NS	NS
PWY.4981	454	454	10	444	-0.0729802	0.208079	0.72596	0.984616	0.0409442	0.232719	0.860433	0.989778	ca_channel_blocker	305	305	14	291	-0.0849867	0.158443	0.592094	0.902482	-0.283341	0.209527	0.177445	0.618709	ca_channel_blocker	1124	1124	21	1103	0.013812	0.109938	0.900044	0.974891	-0.110268	0.125181	0.378589	0.921034	ca_channel_blocker	23.0964	39.8338	82.7373	0.082855	-0.0269666	-0.325468	0.744827	0.952135	NS	NS
METHANOGENESIS.PWY	454	67	10	444	0.81075	0.707364	0.252356	0.984616	0.891512	0.771844	0.248768	0.989778	ca_channel_blocker	305	116	14	291	-1.62714	0.719887	0.0245264	0.390317	-0.684967	0.937863	0.465825	0.738555	ca_channel_blocker	1124	533	21	1103	0.0768252	0.700292	0.912664	0.974891	0.616381	0.790585	0.435767	0.921034	ca_channel_blocker	1.99855	1.92962	2.03911	0.409366	-0.228374	-0.557873	0.576931	0.858496	NS	NS
THRESYN.PWY	454	454	10	444	0.0303461	0.0709005	0.668855	0.984616	0.0636725	0.078962	0.420513	0.989778	ca_channel_blocker	305	305	14	291	-0.0692518	0.0596801	0.246824	0.723488	-0.0309046	0.0785054	0.694149	0.844227	ca_channel_blocker	1124	1124	21	1103	-0.00509858	0.0363038	0.888336	0.974891	-0.02195	0.0411769	0.594099	0.921034	ca_channel_blocker	198.931	280.764	758.743	0.028416	-0.0139492	-0.490891	0.623504	0.901905	NS	NS
ARGSYNBSUB.PWY	454	453	10	444	0.0131612	0.213209	0.950807	0.986865	0.0297563	0.232461	0.89821	0.989778	ca_channel_blocker	305	305	14	291	0.00469269	0.16324	0.977085	0.991453	0.0794364	0.206826	0.701235	0.84801	ca_channel_blocker	1124	1124	21	1103	-0.0168856	0.124969	0.892543	0.974891	-0.120857	0.140848	0.391044	0.921034	ca_channel_blocker	21.9984	37.5275	64.0316	0.0899633	-0.00498215	-0.0553797	0.955836	0.993316	NS	NS
PWY.6167	454	65	10	444	0.809296	0.713029	0.256991	0.984616	0.695475	0.778275	0.372071	0.989778	ca_channel_blocker	305	98	14	291	-1.23069	0.735936	0.095518	0.543834	-0.236644	0.945602	0.802583	0.903645	ca_channel_blocker	1124	482	21	1103	-0.0971869	0.733748	0.89465	0.974891	0.361718	0.82922	0.662769	0.921034	ca_channel_blocker	1.96692	1.84637	1.85741	0.419935	-0.151837	-0.361572	0.717672	0.945746	NS	NS
SULFATE.CYS.PWY	454	401	10	444	0.742127	0.711751	0.297672	0.984616	1.25806	0.800137	0.116676	0.989778	ca_channel_blocker	305	262	14	291	0.205734	0.619569	0.740077	0.943989	-0.056181	0.803231	0.944291	0.972433	ca_channel_blocker	1124	1012	21	1103	0.0559327	0.480951	0.907439	0.974891	-0.250469	0.550478	0.6492	0.921034	ca_channel_blocker	1.97399	2.60507	4.32314	0.335159	0.251927	0.751664	0.452253	0.771466	NS	NS
PWY.5101	454	442	10	444	-0.316373	0.2617	0.227365	0.984616	-0.37354	0.291917	0.201453	0.989778	ca_channel_blocker	305	305	14	291	-0.317952	0.184444	0.0857819	0.536557	-0.410464	0.236964	0.0844187	0.469037	ca_channel_blocker	1124	1122	21	1103	0.0129942	0.129408	0.920035	0.979584	0.139991	0.146018	0.337913	0.921034	ca_channel_blocker	14.6014	29.3947	59.7147	0.0981947	-0.127177	-1.29515	0.195268	0.537418	NS	NS
PRPP.PWY	454	449	10	444	-0.0326259	0.138533	0.813926	0.984616	-0.10194	0.153838	0.50795	0.989778	ca_channel_blocker	305	304	14	291	-0.0165008	0.158477	0.917145	0.977283	0.123459	0.203619	0.544838	0.771618	ca_channel_blocker	1124	1121	21	1103	0.00705311	0.0794017	0.929235	0.986188	0.0625631	0.0903151	0.488638	0.921034	ca_channel_blocker	52.1065	39.8171	158.614	0.0631777	-0.00494263	-0.0782338	0.937642	0.993316	NS	NS
PWY.6608	454	453	10	444	-0.00220678	0.1456	0.987914	0.991031	-0.052057	0.159279	0.743972	0.989778	ca_channel_blocker	305	305	14	291	-0.0573772	0.0987092	0.561498	0.902482	-0.122741	0.128873	0.341765	0.694076	ca_channel_blocker	1124	1124	21	1103	-0.00305737	0.0598991	0.959301	0.990343	0.0469413	0.0669735	0.483523	0.921034	ca_channel_blocker	47.1714	102.633	278.714	0.0483076	-0.0159736	-0.330665	0.740897	0.952135	NS	NS
PWY.3001	454	454	10	444	0.030187	0.0645319	0.640174	0.984616	0.0410181	0.0732147	0.575633	0.989778	ca_channel_blocker	305	305	14	291	-0.0629189	0.0548399	0.252169	0.72502	-0.0458135	0.0726878	0.529058	0.763763	ca_channel_blocker	1124	1124	21	1103	-0.00196869	0.0318405	0.95071	0.990343	-0.0158307	0.0361017	0.66111	0.921034	ca_channel_blocker	240.133	332.512	986.369	0.0253265	-0.0100155	-0.395454	0.692508	0.932337	NS	NS
PYRIDNUCSYN.PWY	454	453	10	444	0.111212	0.102511	0.278588	0.984616	0.21409	0.111719	0.0560641	0.989778	ca_channel_blocker	305	305	14	291	-0.0340352	0.0763488	0.656076	0.913922	0.00827082	0.0984428	0.933107	0.971083	ca_channel_blocker	1124	1124	21	1103	-0.00269804	0.0461593	0.9534	0.990343	0.0249568	0.0522783	0.633186	0.921034	ca_channel_blocker	95.1619	171.552	469.334	0.0368593	0.00472527	0.128197	0.897993	0.993316	NS	NS
PWY0.1277	454	121	10	444	-0.528243	0.629473	0.401825	0.984616	-0.211957	0.700313	0.762308	0.989778	ca_channel_blocker	305	50	14	291	0.679095	0.302834	0.0256948	0.390317	0.631085	0.402973	0.118582	0.534478	ca_channel_blocker	1124	165	21	1103	-0.0102926	0.317446	0.97414	0.992236	-0.169523	0.357456	0.63542	0.921034	ca_channel_blocker	2.52375	10.9041	9.9234	0.20694	0.255645	1.23536	0.216697	0.546858	NS	NS
PWY.5188	454	453	10	444	0.012738	0.110056	0.907912	0.986865	-0.0104627	0.121887	0.931638	0.989778	ca_channel_blocker	305	305	14	291	0.024881	0.0825185	0.763229	0.945671	-0.13027	0.102898	0.206628	0.630013	ca_channel_blocker	1124	1124	21	1103	-0.00213552	0.0544766	0.968737	0.992236	-0.0353671	0.0610386	0.562426	0.921034	ca_channel_blocker	82.5601	146.858	336.962	0.042019	0.00703773	0.167489	0.866985	0.993316	NS	NS
P124.PWY	454	290	10	444	0.719212	0.81987	0.380845	0.984616	0.300444	0.924005	0.745236	0.989778	ca_channel_blocker	305	195	14	291	0.418235	0.644128	0.516642	0.899697	-0.316498	0.846993	0.708947	0.84801	ca_channel_blocker	1124	804	21	1103	-0.0231434	0.549685	0.966424	0.992236	0.468742	0.619921	0.449735	0.921034	ca_channel_blocker	1.48768	2.41022	3.30958	0.372485	0.277684	0.745491	0.455975	0.771466	NS	NS
PWY.6588	454	429	10	444	0.169163	0.514598	0.742518	0.984616	-0.100647	0.558039	0.856963	0.989778	ca_channel_blocker	305	302	14	291	-0.0422602	0.177781	0.812273	0.947247	-0.0885033	0.235025	0.706803	0.84801	ca_channel_blocker	1124	1115	21	1103	0.0043951	0.122643	0.971419	0.992236	0.189887	0.13796	0.168996	0.921034	ca_channel_blocker	3.77628	31.6395	66.4839	0.0990635	-0.0039851	-0.0402278	0.967912	0.993316	NS	NS
SALVADEHYPOX.PWY	454	452	10	444	-0.0925384	0.152401	0.544036	0.984616	-0.192179	0.16767	0.252426	0.989778	ca_channel_blocker	305	305	14	291	-0.0117353	0.0933809	0.900077	0.976615	-0.1279	0.121442	0.293232	0.682199	ca_channel_blocker	1124	1124	21	1103	-0.000585816	0.0618385	0.992443	0.995469	0.0349182	0.0691824	0.613856	0.921034	ca_channel_blocker	43.0549	114.679	261.507	0.0488392	-0.0130789	-0.267796	0.788856	0.956302	NS	NS
PWY.7282	454	436	10	444	0.0153874	0.279491	0.956121	0.986865	-0.0791061	0.313724	0.801063	0.989778	ca_channel_blocker	305	288	14	291	-0.267273	0.533654	0.616857	0.904541	-0.498274	0.657834	0.449458	0.733026	ca_channel_blocker	1124	1080	21	1103	-0.00317126	0.215255	0.988248	0.995469	-0.161758	0.247457	0.513462	0.921034	ca_channel_blocker	12.8016	3.5114	21.582	0.162446	-0.0213738	-0.131575	0.895321	0.993316	NS	NS
GLUTORN.PWY	454	454	10	444	-0.010773	0.227213	0.962205	0.986865	0.0228403	0.246268	0.926153	0.989778	ca_channel_blocker	305	305	14	291	0.0379506	0.171656	0.825178	0.947247	0.129839	0.217757	0.551517	0.775844	ca_channel_blocker	1124	1124	21	1103	-0.00129265	0.132386	0.992211	0.995469	-0.119608	0.149038	0.42242	0.921034	ca_channel_blocker	19.3702	33.9376	57.0577	0.0951882	0.00911082	0.0957138	0.923748	0.993316	NS	NS
PWY.5910	454	180	10	444	-0.535863	0.710226	0.450957	0.984616	-1.54656	0.778854	0.0477558	0.989778	ca_channel_blocker	305	119	14	291	0.508861	0.541637	0.348242	0.81087	0.556013	0.708791	0.433478	0.724794	ca_channel_blocker	1124	613	21	1103	-0.00237974	0.497658	0.996185	0.996185	-0.66883	0.55645	0.229644	0.921034	ca_channel_blocker	1.98247	3.40865	4.03774	0.325665	0.0702726	0.215782	0.829158	0.969429	NS	NS
PWY.7219	454	454	10	444	0.00649778	0.0434344	0.88115	0.986865	0.0152406	0.0477957	0.749995	0.989778	ca_channel_blocker	305	305	14	291	-0.0159087	0.0292525	0.58698	0.902482	-0.0334157	0.0382164	0.382752	0.694076	ca_channel_blocker	1124	1124	21	1103	-0.038799	0.0220454	0.0786899	0.50116	-0.0101368	0.0244623	0.678676	0.922963	ca_channel_blocker	530.068	1168.62	2057.62	0.0163162	-0.0252856	-1.54972	0.121209	0.41424	NS	NS
PWY0.1338	454	175	10	444	-0.282564	0.613039	0.645082	0.984616	0.21714	0.685389	0.751552	0.989778	ca_channel_blocker	305	93	14	291	0.669594	0.337779	0.0483778	0.467848	0.668504	0.432855	0.123716	0.546803	ca_channel_blocker	1124	331	21	1103	0.432131	0.350527	0.217909	0.60756	0.1621	0.392391	0.679609	0.922963	ca_channel_blocker	2.66087	8.76465	8.13872	0.226083	0.44131	1.95198	0.0509408	0.316851	NS	NS
PHOSLIPSYN.PWY	454	432	10	444	-0.578104	0.580844	0.320148	0.984616	-0.935538	0.653298	0.152924	0.989778	ca_channel_blocker	305	267	14	291	0.0656428	0.611529	0.91459	0.977283	-0.000618037	0.785354	0.999373	0.999687	ca_channel_blocker	1124	1013	21	1103	0.474281	0.484156	0.327494	0.678397	0.23127	0.549801	0.6741	0.922963	ca_channel_blocker	2.96402	2.67403	4.26609	0.317754	0.0490039	0.15422	0.877437	0.993316	NS	NS
PWY.5022	454	325	10	444	-0.964846	0.732361	0.188378	0.984616	-0.471497	0.837149	0.573605	0.989778	ca_channel_blocker	305	211	14	291	-0.444916	0.580713	0.44419	0.882278	-0.958606	0.743792	0.198593	0.630013	ca_channel_blocker	1124	899	21	1103	-0.335884	0.469358	0.474374	0.739748	-0.213833	0.530146	0.686773	0.924617	ca_channel_blocker	1.86444	2.96536	4.53932	0.326701	-0.495556	-1.51685	0.129305	0.419986	NS	NS
DENOVOPURINE2.PWY	454	454	10	444	0.0806273	0.0877017	0.358431	0.984616	0.0245088	0.0965756	0.7998	0.989778	ca_channel_blocker	305	305	14	291	-0.117229	0.096154	0.223747	0.699757	-0.20668	0.123456	0.0952991	0.478033	ca_channel_blocker	1124	1123	21	1103	0.0137528	0.05586	0.805572	0.928324	-0.0256945	0.0635408	0.686015	0.924617	ca_channel_blocker	130.012	108.16	320.478	0.0423088	0.00395693	0.0935252	0.925486	0.993316	NS	NS
PWY.6531	454	310	10	444	0.755375	0.816085	0.355159	0.984616	0.587663	0.921858	0.524182	0.989778	ca_channel_blocker	305	197	14	291	-1.10761	0.598362	0.0651488	0.508017	-1.07714	0.776817	0.166732	0.617158	ca_channel_blocker	1124	747	21	1103	0.242202	0.490536	0.62158	0.808299	0.222689	0.55816	0.689995	0.92495	ca_channel_blocker	1.50152	2.79301	4.15583	0.344003	-0.112753	-0.327767	0.743088	0.952135	NS	NS
PWY.6317	454	454	10	444	-0.0573362	0.0727509	0.43106	0.984616	-0.129187	0.0796951	0.105817	0.989778	ca_channel_blocker	305	305	14	291	0.0136512	0.0619483	0.82574	0.947247	-0.073766	0.0803258	0.359292	0.694076	ca_channel_blocker	1124	1124	21	1103	-0.0345838	0.0427675	0.418892	0.725344	-0.0190025	0.0481849	0.69339	0.925512	ca_channel_blocker	188.94	260.58	546.73	0.0316822	-0.0262824	-0.829563	0.406786	0.742324	NS	NS
GLYCOGENSYNTH.PWY	454	454	10	444	0.117042	0.197181	0.553104	0.984616	-0.105637	0.218057	0.628337	0.989778	ca_channel_blocker	305	305	14	291	0.17583	0.12141	0.148608	0.633257	0.155829	0.15748	0.323321	0.694076	ca_channel_blocker	1124	1124	21	1103	-0.120989	0.0936073	0.196446	0.601292	-0.0378452	0.106574	0.722578	0.932674	ca_channel_blocker	25.7199	67.8404	114.125	0.06939	0.00544472	0.0784655	0.937458	0.993316	NS	NS
PWYG.321	454	319	10	444	0.320596	0.849072	0.705922	0.984616	0.294469	0.942462	0.754865	0.989778	ca_channel_blocker	305	187	14	291	0.418607	0.664413	0.529151	0.899697	0.510202	0.866567	0.556524	0.775844	ca_channel_blocker	1124	708	21	1103	0.607535	0.577549	0.293064	0.672857	0.242152	0.652451	0.710604	0.932674	ca_channel_blocker	1.38711	2.26529	2.99793	0.387774	0.483332	1.24643	0.212607	0.546454	NS	NS
PWY.7664	454	329	10	444	0.0436623	0.83335	0.958239	0.986865	-0.14167	0.922686	0.87805	0.989778	ca_channel_blocker	305	187	14	291	0.448047	0.65966	0.497532	0.899697	0.557834	0.860085	0.517173	0.763763	ca_channel_blocker	1124	708	21	1103	0.599241	0.574012	0.296733	0.673278	0.234384	0.648272	0.717758	0.932674	ca_channel_blocker	1.43994	2.29805	3.035	0.384246	0.429825	1.11862	0.263303	0.564739	NS	NS
ORNDEG.PWY	454	94	10	444	0.0827537	0.599366	0.89025	0.986865	0.244755	0.669093	0.714708	0.989778	ca_channel_blocker	305	36	14	291	0.426298	0.322445	0.187155	0.670812	0.980773	0.421401	0.0206999	0.452134	ca_channel_blocker	1124	143	21	1103	0.26479	0.270504	0.327858	0.678397	-0.10933	0.306919	0.721749	0.932674	ca_channel_blocker	2.78366	9.61811	13.6664	0.19586	0.304941	1.55694	0.119485	0.41424	NS	NS
PWY.6282	454	329	10	444	0.0784138	0.836992	0.925402	0.986865	-0.102006	0.926898	0.912425	0.989778	ca_channel_blocker	305	187	14	291	0.465351	0.675579	0.491474	0.899697	0.583686	0.88129	0.508352	0.763763	ca_channel_blocker	1124	708	21	1103	0.593907	0.586159	0.311175	0.678397	0.235698	0.662428	0.722053	0.932674	ca_channel_blocker	1.42744	2.19103	2.91051	0.391361	0.438062	1.11933	0.262999	0.564739	NS	NS
PWY.7388	454	329	10	444	-0.0193848	0.796533	0.980595	0.986865	-0.161171	0.882217	0.855136	0.989778	ca_channel_blocker	305	187	14	291	0.343906	0.620697	0.579951	0.902482	0.418015	0.808757	0.605686	0.796509	ca_channel_blocker	1124	708	21	1103	0.557799	0.542006	0.303637	0.678397	0.223706	0.612264	0.714904	0.932674	ca_channel_blocker	1.57613	2.59562	3.40402	0.363318	0.364432	1.00307	0.315828	0.637809	NS	NS
UBISYN.PWY	454	150	10	444	-0.44802	0.675809	0.507718	0.984616	-0.300232	0.757224	0.691957	0.989778	ca_channel_blocker	305	76	14	291	0.80163	0.399801	0.0458748	0.467848	1.16825	0.510987	0.0230462	0.452134	ca_channel_blocker	1124	243	21	1103	0.283432	0.394021	0.472087	0.739748	0.157525	0.443878	0.722747	0.932674	ca_channel_blocker	2.18954	6.25623	6.44112	0.259178	0.393624	1.51874	0.128827	0.419986	NS	NS
PWY.5656	454	84	10	444	0.398236	0.471443	0.398731	0.984616	0.816879	0.523522	0.119475	0.989778	ca_channel_blocker	305	41	14	291	0.755364	0.305003	0.0138199	0.390317	1.05427	0.390885	0.00744417	0.385856	ca_channel_blocker	1124	175	21	1103	0.0612921	0.279553	0.826495	0.940889	0.118258	0.318795	0.710745	0.932674	ca_channel_blocker	4.49927	10.7496	12.796	0.188831	0.381386	2.01972	0.0434124	0.293505	NS	NS
TRNA.CHARGING.PWY	454	454	10	444	-0.0406442	0.0879258	0.644132	0.984616	-0.0273888	0.0964044	0.776483	0.989778	ca_channel_blocker	305	305	14	291	-0.0982098	0.0587323	0.0955565	0.543834	-0.135654	0.0780925	0.0835558	0.469037	ca_channel_blocker	1124	1124	21	1103	-0.0316935	0.0354442	0.371419	0.684938	0.0133567	0.0394817	0.735202	0.944826	ca_channel_blocker	129.35	289.899	795.995	0.0286859	-0.0485138	-1.69121	0.0907972	0.386821	NS	NS
PWY0.862	454	348	10	444	0.467656	0.791081	0.554718	0.984616	0.257111	0.880648	0.770472	0.989778	ca_channel_blocker	305	195	14	291	0.570383	0.642587	0.375453	0.820338	0.913332	0.832157	0.273402	0.682199	ca_channel_blocker	1124	738	21	1103	0.637552	0.556975	0.252592	0.646795	0.195735	0.625864	0.754536	0.950043	ca_channel_blocker	1.59793	2.42179	3.2235	0.371564	0.577613	1.55454	0.120055	0.41424	NS	NS
DTDPRHAMSYN.PWY	454	454	10	444	-0.0495619	0.0929129	0.59402	0.984616	-0.0189326	0.100491	0.850663	0.989778	ca_channel_blocker	305	305	14	291	-0.00796914	0.0704154	0.909969	0.977283	-0.0960755	0.0929586	0.302302	0.686247	ca_channel_blocker	1124	1124	21	1103	-0.047277	0.0444748	0.28801	0.672857	-0.0156764	0.0501021	0.754427	0.950043	ca_channel_blocker	115.837	201.681	505.558	0.0348562	-0.0379669	-1.08924	0.276047	0.580071	NS	NS
PWY.5941	454	366	10	444	-1.14986	0.881241	0.19264	0.984616	-1.63417	0.987718	0.0988186	0.989778	ca_channel_blocker	305	284	14	291	0.419905	0.50966	0.41066	0.873336	1.11354	0.649202	0.0874732	0.469037	ca_channel_blocker	1124	1043	21	1103	-0.380998	0.428812	0.374466	0.684938	0.157882	0.487925	0.74632	0.950043	ca_channel_blocker	1.28769	3.84981	5.43833	0.307498	-0.183068	-0.595347	0.551611	0.836704	NS	NS
BRANCHED.CHAIN.AA.SYN.PWY	454	454	10	444	0.0221335	0.0787971	0.778928	0.984616	0.0108259	0.0894923	0.903777	0.989778	ca_channel_blocker	305	305	14	291	-0.0556944	0.0514455	0.279872	0.774844	-0.0552407	0.0681303	0.418211	0.714636	ca_channel_blocker	1124	1124	21	1103	0.0166518	0.0288393	0.563787	0.789635	0.0105125	0.0324233	0.74583	0.950043	ca_channel_blocker	161.057	377.837	1202.35	0.0239646	0.00146022	0.0609322	0.951413	0.993316	NS	NS
PYRIDNUCSAL.PWY	454	437	10	444	0.370186	0.258742	0.153257	0.984616	0.220782	0.278152	0.427841	0.989778	ca_channel_blocker	305	291	14	291	0.554577	0.246545	0.0252536	0.390317	0.123586	0.347983	0.722777	0.848729	ca_channel_blocker	1124	1094	21	1103	-0.04121	0.164539	0.802282	0.928324	-0.0606852	0.190358	0.749947	0.950043	ca_channel_blocker	14.9371	16.4515	36.937	0.120978	0.192182	1.58856	0.112159	0.405865	NS	NS
NONOXIPENT.PWY	454	454	10	444	-0.0654799	0.0912724	0.473508	0.984616	-0.0684843	0.101744	0.501277	0.989778	ca_channel_blocker	305	305	14	291	-0.0553286	0.080595	0.49293	0.899697	-0.128088	0.105557	0.226042	0.657001	ca_channel_blocker	1124	1124	21	1103	-0.0663428	0.0504735	0.188979	0.601292	-0.0141521	0.0568545	0.803472	0.953739	ca_channel_blocker	120.039	153.952	392.531	0.0387341	-0.0636434	-1.64309	0.100365	0.402875	NS	NS
GALACTUROCAT.PWY	454	453	10	444	-0.0263905	0.256337	0.918049	0.986865	-0.16304	0.290781	0.575327	0.989778	ca_channel_blocker	305	304	14	291	-0.12992	0.170086	0.445572	0.882278	-0.126052	0.219963	0.5671	0.77775	ca_channel_blocker	1124	1122	21	1103	-0.134551	0.102676	0.190318	0.601292	-0.0295286	0.116421	0.799825	0.953739	ca_channel_blocker	15.2186	34.5669	94.8547	0.0831487	-0.122064	-1.46802	0.142098	0.433358	NS	NS
PWY.7228	454	454	10	444	0.0469798	0.149416	0.75335	0.984616	-0.0344861	0.1686	0.838033	0.989778	ca_channel_blocker	305	305	14	291	-0.148354	0.154653	0.338203	0.81087	-0.356132	0.197436	0.0724044	0.469037	ca_channel_blocker	1124	1123	21	1103	0.0796537	0.0966233	0.409904	0.717332	-0.0273995	0.109574	0.802594	0.953739	ca_channel_blocker	44.7926	41.8102	107.112	0.0718487	0.0228868	0.318541	0.750074	0.952135	NS	NS
PWY.6731	454	111	10	444	0.334779	0.584503	0.567102	0.984616	0.369735	0.658295	0.574668	0.989778	ca_channel_blocker	305	72	14	291	0.159512	0.432991	0.71284	0.940055	0.593903	0.555702	0.286161	0.682199	ca_channel_blocker	1124	297	21	1103	0.286328	0.43007	0.505695	0.763182	0.141747	0.482379	0.768929	0.953739	ca_channel_blocker	2.92703	5.33388	5.40657	0.270493	0.247213	0.913935	0.360751	0.692553	NS	NS
PWY.7187	454	454	10	444	0.0793304	0.0857617	0.355475	0.984616	0.0520574	0.0959333	0.587684	0.989778	ca_channel_blocker	305	305	14	291	-0.0788282	0.0856186	0.357962	0.816325	-0.00393959	0.111802	0.971917	0.987798	ca_channel_blocker	1124	1124	21	1103	0.0326088	0.0521634	0.532015	0.773545	0.0150661	0.0594604	0.800023	0.953739	ca_channel_blocker	135.961	136.415	367.509	0.039532	0.0187791	0.475035	0.634762	0.909728	NS	NS
PWY.7392	454	227	10	444	-0.343616	0.921703	0.709473	0.984616	-0.838559	1.03717	0.419282	0.989778	ca_channel_blocker	305	184	14	291	-0.130329	0.722616	0.856994	0.959232	-0.0872586	0.94945	0.926844	0.971083	ca_channel_blocker	1124	808	21	1103	-0.331096	0.624009	0.595805	0.796829	-0.192013	0.706644	0.785886	0.953739	ca_channel_blocker	1.17711	1.91507	2.56814	0.420319	-0.265774	-0.632314	0.527182	0.822482	NS	NS
PWY.5030	454	434	10	444	0.0570471	0.489368	0.907252	0.986865	0.0171682	0.559942	0.975556	0.989778	ca_channel_blocker	305	294	14	291	-0.176667	0.260007	0.497391	0.899697	-0.298955	0.331291	0.36771	0.694076	ca_channel_blocker	1124	1102	21	1103	0.100909	0.200403	0.614694	0.802654	0.0571409	0.228631	0.802693	0.953739	ca_channel_blocker	4.1757	14.7921	24.8995	0.150984	0.00313494	0.0207635	0.983434	0.993316	NS	NS
ANAGLYCOLYSIS.PWY	454	454	10	444	0.0666106	0.0762964	0.38312	0.984616	0.0020967	0.0861581	0.980597	0.989778	ca_channel_blocker	305	305	14	291	-0.0597952	0.0789104	0.449203	0.882278	-0.140919	0.102091	0.168677	0.617158	ca_channel_blocker	1124	1124	21	1103	-0.0222792	0.0516007	0.665999	0.839516	0.0164449	0.0578926	0.776421	0.953739	ca_channel_blocker	171.788	160.595	375.568	0.0375836	-0.00921996	-0.245318	0.80621	0.961985	NS	NS
P122.PWY	454	158	10	444	0.388347	0.742856	0.601394	0.984616	0.0684986	0.833209	0.934521	0.989778	ca_channel_blocker	305	83	14	291	0.902672	0.490221	0.0665626	0.508017	0.862039	0.639281	0.178669	0.618709	ca_channel_blocker	1124	328	21	1103	0.190086	0.448153	0.671535	0.843065	-0.128269	0.508507	0.800899	0.953739	ca_channel_blocker	1.81214	4.16118	4.97905	0.302166	0.493626	1.63362	0.102338	0.402875	NS	NS
HSERMETANA.PWY	454	447	10	444	0.20811	0.230976	0.368099	0.984616	0.174164	0.250058	0.486543	0.989778	ca_channel_blocker	305	305	14	291	-0.175382	0.121175	0.148885	0.633257	-0.137958	0.157704	0.382511	0.694076	ca_channel_blocker	1124	1124	21	1103	-0.0275634	0.0865564	0.750207	0.897521	-0.0259462	0.098398	0.792072	0.953739	ca_channel_blocker	18.7442	68.1043	133.476	0.0673704	-0.0532054	-0.789744	0.429677	0.769782	NS	NS
SO4ASSIM.PWY	454	401	10	444	0.624961	0.692043	0.366987	0.984616	1.13837	0.777096	0.143737	0.989778	ca_channel_blocker	305	262	14	291	0.133858	0.588505	0.820227	0.947247	-0.16744	0.762141	0.826277	0.912834	ca_channel_blocker	1124	1012	21	1103	0.138543	0.463195	0.764916	0.904104	-0.144985	0.530644	0.784733	0.953739	ca_channel_blocker	2.08802	2.88736	4.66093	0.32214	0.242538	0.752895	0.451513	0.771466	NS	NS
P441.PWY	454	449	10	444	0.236483	0.205242	0.24987	0.984616	0.187231	0.230912	0.417956	0.989778	ca_channel_blocker	305	300	14	291	-0.0106405	0.166189	0.948993	0.987287	-0.12909	0.212719	0.544478	0.771618	ca_channel_blocker	1124	1117	21	1103	-0.0280922	0.125558	0.823002	0.940165	-0.0393551	0.142653	0.782695	0.953739	ca_channel_blocker	23.7394	36.2074	63.4327	0.0900282	0.027936	0.310303	0.756331	0.952837	NS	NS
PANTO.PWY	454	454	10	444	-0.0601392	0.0765241	0.432371	0.984616	-0.00314371	0.0850157	0.970522	0.989778	ca_channel_blocker	305	305	14	291	-0.0237232	0.0746108	0.750739	0.945671	-0.167391	0.0955345	0.0809092	0.469037	ca_channel_blocker	1124	1124	21	1103	0.00465895	0.0424156	0.912556	0.974891	0.01234	0.0481919	0.797955	0.953739	ca_channel_blocker	170.767	179.637	555.839	0.0332183	-0.0131772	-0.396684	0.6916	0.932337	NS	NS
PWY.7234	454	454	10	444	0.0366515	0.212008	0.862827	0.986865	0.0702664	0.238648	0.76858	0.989778	ca_channel_blocker	305	305	14	291	-0.185844	0.169135	0.272754	0.763234	0.134463	0.207953	0.518455	0.763763	ca_channel_blocker	1124	1124	21	1103	0.00818517	0.11682	0.944153	0.990343	0.0345778	0.132001	0.79341	0.953739	ca_channel_blocker	22.2483	34.9567	73.2763	0.0875439	-0.0389425	-0.444834	0.65644	0.915335	NS	NS
PWY.6897	454	453	10	444	0.0646452	0.165162	0.695692	0.984616	0.0485073	0.184946	0.793247	0.989778	ca_channel_blocker	305	303	14	291	-0.114487	0.248335	0.645135	0.913922	-0.306054	0.306451	0.318897	0.694076	ca_channel_blocker	1124	1117	21	1103	-0.00235432	0.165678	0.988665	0.995469	0.0541448	0.187184	0.77244	0.953739	ca_channel_blocker	36.659	16.2152	36.4308	0.105819	0.00478836	0.0452507	0.963908	0.993316	NS	NS
PWY.6629	454	169	10	444	-0.270064	0.918842	0.76896	0.984616	-0.332336	1.03188	0.747571	0.989778	ca_channel_blocker	305	90	14	291	1.33865	0.665864	0.0452909	0.467848	1.62688	0.848346	0.0562268	0.469037	ca_channel_blocker	1124	301	21	1103	0.500096	0.559728	0.371802	0.684938	0.146493	0.627365	0.815414	0.958338	ca_channel_blocker	1.18445	2.25543	3.19187	0.388316	0.647729	1.66805	0.0953068	0.395205	NS	NS
PWY66.399	454	425	10	444	0.158505	0.567651	0.7802	0.984616	-0.146527	0.640091	0.819053	0.989778	ca_channel_blocker	305	295	14	291	-0.0123041	0.237337	0.95869	0.989716	-0.324833	0.295381	0.2725	0.682199	ca_channel_blocker	1124	1116	21	1103	0.111415	0.147999	0.451724	0.739748	-0.0399256	0.167679	0.811844	0.958338	ca_channel_blocker	3.10339	17.7529	45.6546	0.122618	0.0805897	0.657243	0.511025	0.814689	NS	NS
PWY.621	454	454	10	444	-0.0283573	0.150081	0.850222	0.986865	-0.136571	0.165715	0.410359	0.989778	ca_channel_blocker	305	305	14	291	0.0136471	0.0952106	0.886122	0.970826	0.0211208	0.121271	0.861872	0.936256	ca_channel_blocker	1124	1124	21	1103	-0.03239	0.0744544	0.663624	0.839516	-0.019672	0.0847967	0.816591	0.958338	ca_channel_blocker	44.3967	110.314	180.393	0.0546274	-0.0167006	-0.305719	0.759819	0.952837	NS	NS
SER.GLYSYN.PWY	454	454	10	444	0.0449972	0.121859	0.712116	0.984616	-0.041599	0.138429	0.763949	0.989778	ca_channel_blocker	305	305	14	291	-0.0351034	0.0946652	0.711038	0.940055	-0.0767599	0.125919	0.542652	0.771618	ca_channel_blocker	1124	1124	21	1103	-0.0820751	0.0568459	0.149072	0.601292	-0.0128223	0.0632724	0.839446	0.981457	ca_channel_blocker	67.3423	111.589	309.458	0.0452499	-0.0538212	-1.18942	0.234273	0.550194	NS	NS
PWY.5345	454	385	10	444	0.221137	0.751623	0.768735	0.984616	0.580735	0.842459	0.491016	0.989778	ca_channel_blocker	305	253	14	291	0.219291	0.65016	0.736137	0.943989	-0.170458	0.839344	0.839225	0.922258	ca_channel_blocker	1124	1002	21	1103	0.146112	0.492352	0.766702	0.904104	-0.106987	0.562889	0.849292	0.98925	ca_channel_blocker	1.77011	2.3657	4.12524	0.347922	0.183144	0.526393	0.598615	0.878499	NS	NS
PWY.7115	454	385	10	444	-0.0926147	0.697822	0.894476	0.986865	-0.218738	0.770402	0.776614	0.989778	ca_channel_blocker	305	287	14	291	0.842353	0.399451	0.0357981	0.454762	1.10812	0.509481	0.0305187	0.453742	ca_channel_blocker	1124	1051	21	1103	0.48057	0.341582	0.159737	0.601292	0.0577632	0.383921	0.880433	0.990341	ca_channel_blocker	2.05358	6.26719	8.57056	0.243315	0.545117	2.24038	0.0250662	0.259906	NS	NS
ENTBACSYN.PWY	454	165	10	444	-0.0520167	0.931622	0.955499	0.986865	0.413568	1.04366	0.692121	0.989778	ca_channel_blocker	305	74	14	291	1.48664	0.638834	0.020629	0.390317	1.32172	0.826719	0.111072	0.507991	ca_channel_blocker	1124	304	21	1103	0.580964	0.592151	0.326752	0.678397	0.108786	0.66696	0.870464	0.990341	ca_channel_blocker	1.15218	2.45033	2.85191	0.393615	0.811798	2.06242	0.0391681	0.293505	NS	NS
GLUCONEO.PWY	454	422	10	444	0.457016	0.571468	0.424305	0.984616	0.625061	0.631647	0.322986	0.989778	ca_channel_blocker	305	297	14	291	0.0598308	0.218854	0.784754	0.947247	-0.264954	0.275143	0.336473	0.694076	ca_channel_blocker	1124	1109	21	1103	0.143664	0.146403	0.326667	0.678397	0.0241973	0.164276	0.882926	0.990341	ca_channel_blocker	3.06208	20.878	46.6549	0.119018	0.132463	1.11296	0.265724	0.56603	NS	NS
PWY.6125	454	454	10	444	0.0592431	0.135354	0.661828	0.984616	-0.00926133	0.153225	0.951833	0.989778	ca_channel_blocker	305	305	14	291	-0.122513	0.1344	0.362741	0.816325	-0.326941	0.171756	0.0580648	0.469037	ca_channel_blocker	1124	1123	21	1103	0.0773375	0.0826304	0.349505	0.684938	-0.0121572	0.0937534	0.89685	0.990341	ca_channel_blocker	54.5827	55.361	146.461	0.0624507	0.0303353	0.485747	0.627146	0.902975	NS	NS
PWY.6630	454	293	10	444	0.586204	0.984994	0.552061	0.984616	0.501228	1.09366	0.646985	0.989778	ca_channel_blocker	305	196	14	291	1.1846	0.772169	0.126061	0.596168	1.65251	0.961523	0.0868525	0.469037	ca_channel_blocker	1124	635	21	1103	0.572193	0.672133	0.39478	0.698294	-0.100782	0.755026	0.893838	0.990341	ca_channel_blocker	1.0307	1.67716	2.21355	0.45077	0.783829	1.73887	0.0820584	0.380464	NS	NS
HOMOSER.METSYN.PWY	454	454	10	444	0.0750874	0.146365	0.608201	0.984616	0.0305025	0.164303	0.852817	0.989778	ca_channel_blocker	305	305	14	291	-0.0148894	0.106257	0.888656	0.970826	0.131772	0.139238	0.344826	0.694076	ca_channel_blocker	1124	1124	21	1103	-0.0527598	0.0667146	0.429212	0.729841	-0.0138947	0.0756374	0.854282	0.990341	ca_channel_blocker	46.6797	88.5694	224.677	0.0527101	-0.02686	-0.509579	0.610346	0.886998	NS	NS
PWY.5097	454	454	10	444	0.0129027	0.0478428	0.787529	0.984616	0.0328865	0.0529059	0.534567	0.989778	ca_channel_blocker	305	305	14	291	-0.0144872	0.0393672	0.713145	0.940055	-0.0455654	0.0502129	0.365043	0.694076	ca_channel_blocker	1124	1124	21	1103	-0.0178192	0.0251587	0.478925	0.739748	0.00486881	0.0284533	0.864165	0.990341	ca_channel_blocker	436.885	645.254	1579.88	0.0193818	-0.0119695	-0.617566	0.536861	0.822482	NS	NS
METSYN.PWY	454	454	10	444	0.06673	0.114263	0.559521	0.984616	0.04323	0.128148	0.736037	0.989778	ca_channel_blocker	305	305	14	291	-0.0527213	0.0819957	0.520739	0.899697	0.0275924	0.106114	0.795049	0.903645	ca_channel_blocker	1124	1124	21	1103	-0.0372881	0.0488016	0.444984	0.739748	-0.00786859	0.0553712	0.887023	0.990341	ca_channel_blocker	76.5935	148.736	419.887	0.0393683	-0.0284979	-0.723877	0.469141	0.775679	NS	NS
GLUDEG.I.PWY	454	344	10	444	-1.118	0.69996	0.110934	0.984616	-0.518195	0.792908	0.513788	0.989778	ca_channel_blocker	305	244	14	291	-0.161084	0.529083	0.760991	0.945671	-0.126546	0.687187	0.854036	0.933761	ca_channel_blocker	1124	956	21	1103	-0.288683	0.428744	0.500882	0.762917	-0.0699336	0.486246	0.885667	0.990341	ca_channel_blocker	2.04105	3.57234	5.44006	0.300781	-0.400581	-1.3318	0.182926	0.517182	NS	NS
PWY.7446	454	115	10	444	0.170353	0.60355	0.777884	0.984616	0.832639	0.669636	0.214447	0.989778	ca_channel_blocker	305	56	14	291	0.458938	0.336604	0.173774	0.652164	0.867674	0.442565	0.0509821	0.469037	ca_channel_blocker	1124	232	21	1103	0.194193	0.335413	0.562728	0.789635	0.0425415	0.377389	0.910269	0.990341	ca_channel_blocker	2.7452	8.82596	8.88874	0.221079	0.3052	1.3805	0.167433	0.486652	NS	NS
PWY.6936	454	454	10	444	0.114793	0.160423	0.474644	0.984616	0.0395226	0.177528	0.823941	0.989778	ca_channel_blocker	305	305	14	291	-0.0315062	0.11799	0.789636	0.947247	-0.0740886	0.152657	0.627849	0.803544	ca_channel_blocker	1124	1124	21	1103	0.0352695	0.0844851	0.676419	0.843065	-0.0131283	0.0948438	0.889934	0.990341	ca_channel_blocker	38.8568	71.8307	140.101	0.0631461	0.0284649	0.450778	0.652149	0.915335	NS	NS
CRNFORCAT.PWY	454	169	10	444	-0.660176	0.809438	0.415174	0.984616	-0.691197	0.90595	0.445945	0.989778	ca_channel_blocker	305	148	14	291	-1.15831	0.738479	0.117825	0.588175	-1.00902	0.959492	0.293938	0.682199	ca_channel_blocker	1124	619	21	1103	-0.223484	0.650121	0.731093	0.881061	-0.105135	0.734964	0.88628	0.990341	ca_channel_blocker	1.52628	1.83368	2.36598	0.417904	-0.639255	-1.52967	0.126098	0.419986	NS	NS
GLUCARDEG.PWY	454	188	10	444	-0.111221	0.661964	0.866648	0.986865	0.270686	0.742502	0.715635	0.989778	ca_channel_blocker	305	93	14	291	0.734907	0.419056	0.0805065	0.514586	0.976937	0.545619	0.0745177	0.469037	ca_channel_blocker	1124	325	21	1103	0.113363	0.393742	0.773468	0.908825	-0.0617998	0.442664	0.888995	0.990341	ca_channel_blocker	2.28208	5.69449	6.45024	0.263278	0.323171	1.22749	0.219639	0.546858	NS	NS
HISTSYN.PWY	454	454	10	444	0.0418205	0.10183	0.681502	0.984616	0.0935077	0.115953	0.420482	0.989778	ca_channel_blocker	305	305	14	291	0.00262654	0.0784998	0.973331	0.991453	0.107257	0.101205	0.290202	0.682199	ca_channel_blocker	1124	1124	21	1103	0.00998197	0.0550215	0.856071	0.954683	0.00708812	0.0618629	0.908801	0.990341	ca_channel_blocker	96.4386	162.279	330.321	0.0412029	0.0131682	0.319594	0.749276	0.952135	NS	NS
PWY.7199	454	453	10	444	0.0348502	0.128318	0.786065	0.984616	0.058442	0.142173	0.681252	0.989778	ca_channel_blocker	305	305	14	291	-0.0380977	0.0910342	0.675887	0.933367	-0.110784	0.121054	0.360952	0.694076	ca_channel_blocker	1124	1124	21	1103	-0.011355	0.0636489	0.858441	0.954683	-0.00764519	0.0725082	0.916047	0.990341	ca_channel_blocker	60.7327	120.668	246.842	0.0483232	-0.0123376	-0.255315	0.79848	0.959004	NS	NS
GOLPDLCAT.PWY	454	447	10	444	-0.0540522	0.226413	0.811427	0.984616	-0.376011	0.256182	0.142985	0.989778	ca_channel_blocker	305	304	14	291	0.00635892	0.153728	0.967033	0.991453	-0.142474	0.192816	0.460624	0.738555	ca_channel_blocker	1124	1120	21	1103	0.0136543	0.12141	0.910476	0.974891	0.0141895	0.136292	0.917101	0.990341	ca_channel_blocker	19.5074	42.3149	67.8408	0.0878197	0.00108726	0.0123806	0.990122	0.993316	NS	NS
PWY.5121	454	436	10	444	0.377931	0.34538	0.274473	0.984616	-0.114692	0.379554	0.762683	0.989778	ca_channel_blocker	305	299	14	291	-0.151556	0.266833	0.570486	0.902482	-0.0439758	0.349304	0.899913	0.955197	ca_channel_blocker	1124	1116	21	1103	-0.0204569	0.177048	0.908035	0.974891	-0.0213166	0.200138	0.915198	0.990341	ca_channel_blocker	8.38313	14.0449	31.9021	0.135669	0.00712388	0.0525094	0.958123	0.993316	NS	NS
UDPNAGSYN.PWY	454	454	10	444	0.0330391	0.265386	0.900981	0.986865	-0.0108395	0.2895	0.970151	0.989778	ca_channel_blocker	305	305	14	291	0.00841407	0.236962	0.971698	0.991453	0.27955	0.296036	0.345875	0.694076	ca_channel_blocker	1124	1124	21	1103	0.013705	0.161729	0.932483	0.986453	-0.0227271	0.183021	0.901198	0.990341	ca_channel_blocker	14.1985	17.8092	38.2318	0.119319	0.0162717	0.136372	0.891527	0.993316	NS	NS
PWY.5384	454	377	10	444	0.388936	0.747713	0.60321	0.984616	0.139189	0.817526	0.864895	0.989778	ca_channel_blocker	305	248	14	291	0.93306	0.560751	0.0971742	0.543834	0.290301	0.720043	0.687148	0.844227	ca_channel_blocker	1124	930	21	1103	0.0236042	0.473389	0.960241	0.990343	-0.0816925	0.532255	0.878046	0.990341	ca_channel_blocker	1.78867	3.18024	4.46235	0.325623	0.399561	1.22707	0.219798	0.546858	NS	NS
PWY.6892	454	341	10	444	0.0237399	0.767748	0.975346	0.986865	0.261019	0.868758	0.763991	0.989778	ca_channel_blocker	305	221	14	291	0.41237	0.587633	0.483384	0.899697	-0.274033	0.772857	0.723194	0.848729	ca_channel_blocker	1124	870	21	1103	0.0304123	0.490059	0.950527	0.990343	0.0980706	0.559717	0.860944	0.990341	ca_channel_blocker	1.69654	2.89592	4.16392	0.337938	0.155441	0.459969	0.645539	0.915335	NS	NS
LACTOSECAT.PWY	454	452	10	444	0.210504	0.367681	0.567266	0.984616	0.175642	0.408195	0.66722	0.989778	ca_channel_blocker	305	302	14	291	0.232073	0.170189	0.173772	0.652164	0.204639	0.22714	0.368491	0.694076	ca_channel_blocker	1124	1117	21	1103	-0.00173869	0.152388	0.990899	0.995469	-0.0212337	0.171456	0.901463	0.990341	ca_channel_blocker	7.39704	34.5252	43.0624	0.108475	0.111721	1.02993	0.303044	0.620044	NS	NS
PWY66.400	454	453	10	444	0.141267	0.294913	0.632171	0.984616	0.168272	0.33112	0.611606	0.989778	ca_channel_blocker	305	300	14	291	0.0981715	0.289772	0.735012	0.943989	-0.309804	0.353629	0.381804	0.694076	ca_channel_blocker	1124	1118	21	1103	0.292238	0.198661	0.141564	0.601292	-0.0172144	0.222958	0.938471	0.997026	ca_channel_blocker	11.4978	11.9093	25.3382	0.14323	0.209214	1.46069	0.144102	0.433358	NS	NS
PWY.7197	454	454	10	444	0.0526674	0.168303	0.754481	0.984616	-0.0633764	0.187994	0.736205	0.989778	ca_channel_blocker	305	305	14	291	-0.157859	0.176128	0.370832	0.816325	-0.369858	0.22561	0.102329	0.482185	ca_channel_blocker	1124	1123	21	1103	0.143219	0.11852	0.22715	0.62277	-0.00271237	0.134806	0.983951	0.997026	ca_channel_blocker	35.3035	32.236	71.1898	0.0849016	0.0502155	0.591455	0.554215	0.836704	NS	NS
P164.PWY	454	421	10	444	-0.394984	0.553563	0.475898	0.984616	-0.520933	0.626669	0.406319	0.989778	ca_channel_blocker	305	302	14	291	-0.0346181	0.141397	0.80676	0.947247	-0.0180123	0.182509	0.921459	0.971083	ca_channel_blocker	1124	1109	21	1103	-0.118511	0.102433	0.247543	0.646795	-0.00425492	0.116039	0.970757	0.997026	ca_channel_blocker	3.26336	50.0171	95.3054	0.0820373	-0.0963428	-1.17438	0.240244	0.550194	NS	NS
PWY.7184	454	454	10	444	0.0751168	0.143718	0.601469	0.984616	-0.0118977	0.162812	0.941782	0.989778	ca_channel_blocker	305	305	14	291	-0.141661	0.149071	0.342739	0.81087	-0.345057	0.189895	0.0703414	0.469037	ca_channel_blocker	1124	1123	21	1103	0.0906722	0.0947523	0.338807	0.679171	-0.00117487	0.107699	0.991298	0.997026	ca_channel_blocker	48.415	44.9998	111.383	0.0698774	0.0359449	0.514399	0.606973	0.886238	NS	NS
PWY.7323	454	381	10	444	-0.689775	0.742691	0.353529	0.984616	-0.313371	0.824135	0.703969	0.989778	ca_channel_blocker	305	230	14	291	-0.243005	0.627022	0.698623	0.940055	-0.62383	0.794695	0.433161	0.724794	ca_channel_blocker	1124	837	21	1103	0.488651	0.536371	0.362475	0.684938	-0.0326199	0.607686	0.957201	0.997026	ca_channel_blocker	1.81294	2.54352	3.47591	0.357317	-0.0217176	-0.0607796	0.951535	0.993316	NS	NS
PWY.6901	454	449	10	444	0.113695	0.216504	0.599759	0.984616	0.176347	0.242838	0.468167	0.989778	ca_channel_blocker	305	298	14	291	0.0875999	0.233356	0.707644	0.940055	0.1601	0.292203	0.584235	0.783577	ca_channel_blocker	1124	1116	21	1103	0.134863	0.148411	0.363702	0.684938	-0.00288969	0.16869	0.986336	0.997026	ca_channel_blocker	21.3338	18.3639	45.4011	0.108402	0.119357	1.10106	0.270871	0.573067	NS	NS
PWY0.166	454	454	10	444	0.0660046	0.105297	0.531092	0.984616	0.0248378	0.118652	0.834295	0.989778	ca_channel_blocker	305	305	14	291	-0.138163	0.117795	0.241774	0.720803	-0.281111	0.151202	0.0641181	0.469037	ca_channel_blocker	1124	1123	21	1103	0.064501	0.0730301	0.377314	0.685836	-0.00319722	0.0831661	0.969341	0.997026	ca_channel_blocker	90.1916	72.0681	187.498	0.0534708	0.0231295	0.432563	0.665332	0.919637	NS	NS
PWY.6285	454	153	10	444	0.378053	0.855366	0.658723	0.984616	0.356953	0.942174	0.704993	0.989778	ca_channel_blocker	305	90	14	291	1.60256	0.620636	0.0102967	0.390317	2.55899	0.792541	0.00140019	0.178322	ca_channel_blocker	1124	307	21	1103	0.47585	0.545805	0.383487	0.686923	0.016281	0.612072	0.978784	0.997026	ca_channel_blocker	1.36677	2.59613	3.3568	0.369618	0.857206	2.31917	0.020386	0.259906	NS	NS
COLANSYN.PWY	454	389	10	444	-0.797777	0.740377	0.281837	0.984616	-0.460638	0.818022	0.573677	0.989778	ca_channel_blocker	305	232	14	291	-0.0658025	0.664084	0.921135	0.977283	-0.611524	0.845596	0.470205	0.738555	ca_channel_blocker	1124	853	21	1103	0.491138	0.566641	0.386264	0.686923	-0.0259768	0.642355	0.96775	0.997026	ca_channel_blocker	1.82429	2.26754	3.11446	0.372515	-0.0104015	-0.0279224	0.977724	0.993316	NS	NS
MET.SAM.PWY	454	454	10	444	0.0737473	0.114288	0.519093	0.984616	0.0635067	0.128205	0.620631	0.989778	ca_channel_blocker	305	305	14	291	-0.0220902	0.0887874	0.803689	0.947247	0.0854051	0.116327	0.463495	0.738555	ca_channel_blocker	1124	1124	21	1103	-0.0376975	0.052888	0.476132	0.739748	0.00077046	0.0598117	0.989725	0.997026	ca_channel_blocker	76.5594	126.852	357.508	0.0422231	-0.0189569	-0.44897	0.653454	0.915335	NS	NS
PWY.5104	454	440	10	444	0.561112	0.336547	0.0961989	0.984616	0.631508	0.363408	0.0830586	0.989778	ca_channel_blocker	305	305	14	291	-0.417904	0.198628	0.0362261	0.454762	-0.161004	0.253903	0.526559	0.763763	ca_channel_blocker	1124	1123	21	1103	-0.105496	0.149768	0.481335	0.739996	0.00821519	0.168878	0.961211	0.997026	ca_channel_blocker	8.82894	25.3465	44.5821	0.112682	-0.131309	-1.16531	0.243893	0.550194	NS	NS
PWY.5505	454	230	10	444	-0.441549	0.766641	0.564943	0.984616	0.128184	0.857269	0.881214	0.989778	ca_channel_blocker	305	159	14	291	0.0565471	0.580857	0.922513	0.977283	-0.209659	0.753521	0.781046	0.902994	ca_channel_blocker	1124	608	21	1103	0.331687	0.523318	0.526331	0.773545	0.0319303	0.595335	0.957237	0.997026	ca_channel_blocker	1.70144	2.96388	3.65147	0.346755	0.0754472	0.217581	0.827756	0.969429	NS	NS
PWY.4702	454	286	10	444	-0.656728	0.767722	0.392784	0.984616	-0.239532	0.85086	0.778461	0.989778	ca_channel_blocker	305	216	14	291	0.138064	0.646938	0.831152	0.947247	-0.241286	0.830503	0.771639	0.895447	ca_channel_blocker	1124	834	21	1103	0.308261	0.553475	0.577669	0.789635	0.0242335	0.629976	0.969322	0.997026	ca_channel_blocker	1.69665	2.38932	3.2644	0.368846	0.0301933	0.0818588	0.934759	0.993316	NS	NS
PWY.4242	454	454	10	444	0.318952	0.170906	0.0626863	0.984616	0.111632	0.192876	0.563076	0.989778	ca_channel_blocker	305	304	14	291	-0.2492	0.140448	0.0770552	0.514586	-0.248467	0.186104	0.183027	0.618709	ca_channel_blocker	1124	1123	21	1103	0.0471366	0.091428	0.606265	0.802654	0.0030532	0.103843	0.976549	0.997026	ca_channel_blocker	34.2362	50.6956	119.63	0.0699177	0.019189	0.274451	0.783738	0.956302	NS	NS
PWY.7196	454	442	10	444	-0.0626176	0.144739	0.66551	0.984616	-0.176452	0.165738	0.287717	0.989778	ca_channel_blocker	305	305	14	291	-0.0360468	0.11806	0.760331	0.945671	-0.151847	0.153513	0.323497	0.694076	ca_channel_blocker	1124	1121	21	1103	0.0363007	0.0721141	0.614799	0.802654	0.00615668	0.0823129	0.940391	0.997026	ca_channel_blocker	47.7343	71.7458	192.291	0.0566346	0.00450683	0.0795774	0.936573	0.993316	NS	NS
PWY.5347	454	454	10	444	0.0739834	0.105125	0.481955	0.984616	0.0600284	0.117593	0.610005	0.989778	ca_channel_blocker	305	305	14	291	-0.00563942	0.0770936	0.941736	0.987287	0.0718563	0.100885	0.476939	0.745367	ca_channel_blocker	1124	1124	21	1103	-0.0161018	0.0428216	0.706973	0.86146	-0.00276916	0.0486349	0.954605	0.997026	ca_channel_blocker	90.488	168.253	545.35	0.0352653	-0.00377489	-0.107043	0.914755	0.993316	NS	NS
PWY.6147	454	436	10	444	0.0613528	0.298502	0.837254	0.9861	0.236201	0.336572	0.483249	0.989778	ca_channel_blocker	305	301	14	291	-0.300682	0.23969	0.210693	0.678441	-0.455218	0.313465	0.147676	0.602637	ca_channel_blocker	1124	1114	21	1103	-0.0621975	0.171931	0.717602	0.870413	0.00421567	0.193949	0.982663	0.997026	ca_channel_blocker	11.2229	17.406	33.8292	0.126534	-0.106458	-0.841346	0.400154	0.736378	NS	NS
THISYN.PWY	454	340	10	444	0.459676	0.907695	0.612816	0.984616	0.529162	1.02866	0.607245	0.989778	ca_channel_blocker	305	221	14	291	0.264801	0.714441	0.711168	0.940055	-0.375516	0.942652	0.690686	0.844227	ca_channel_blocker	1124	869	21	1103	-0.145609	0.595866	0.806993	0.928324	-0.0120246	0.681318	0.985922	0.997026	ca_channel_blocker	1.21372	1.95915	2.81645	0.408612	0.111299	0.272382	0.785328	0.956302	NS	NS
GLUCARGALACTSUPER.PWY	454	181	10	444	-0.206843	0.649546	0.750301	0.984616	0.18502	0.725849	0.798932	0.989778	ca_channel_blocker	305	91	14	291	0.699374	0.417016	0.0945727	0.543834	0.936636	0.541358	0.0847703	0.469037	ca_channel_blocker	1124	349	21	1103	0.0713336	0.394097	0.856396	0.954683	-0.00165658	0.444278	0.997026	0.997026	ca_channel_blocker	2.37017	5.75036	6.43864	0.262079	0.274102	1.04588	0.295618	0.608857	NS	NS
PWY0.1298	454	453	10	444	0.0240425	0.236667	0.919131	0.986865	-0.0228352	0.261419	0.930437	0.989778	ca_channel_blocker	305	304	14	291	0.188463	0.197204	0.34002	0.81087	0.2621	0.252015	0.299294	0.684416	ca_channel_blocker	1124	1124	21	1103	-0.0255362	0.149862	0.864728	0.954683	-0.00157858	0.169148	0.992556	0.997026	ca_channel_blocker	17.8535	25.7139	44.5263	0.106544	0.0469764	0.440912	0.659277	0.915335	NS	NS
OANTIGEN.PWY	454	454	10	444	0.0501318	0.178216	0.778617	0.984616	0.0559672	0.195389	0.774693	0.989778	ca_channel_blocker	305	305	14	291	-0.0811731	0.153182	0.596577	0.902482	0.137885	0.202822	0.497224	0.761757	ca_channel_blocker	1124	1124	21	1103	-0.0146707	0.116024	0.899403	0.974891	-0.00488614	0.131514	0.97037	0.997026	ca_channel_blocker	31.4851	42.6173	74.2852	0.0820921	-0.0200205	-0.243878	0.807325	0.961985	NS	NS
PWY.7539	454	435	10	444	0.19201	0.277795	0.489832	0.984616	0.255298	0.313261	0.41561	0.989778	ca_channel_blocker	305	300	14	291	-0.104015	0.190892	0.586254	0.902482	-0.453476	0.242428	0.0625605	0.469037	ca_channel_blocker	1124	1111	21	1103	0.00998938	0.136662	0.941744	0.990343	0.000964752	0.152665	0.994959	0.997026	ca_channel_blocker	12.9584	27.4426	53.5432	0.103173	0.00179441	0.0173923	0.986124	0.993316	NS	NS
PWY66.422	454	454	10	444	-0.0469472	0.0707866	0.507544	0.984616	-0.133304	0.0764818	0.0821308	0.989778	ca_channel_blocker	305	305	14	291	0.0228297	0.0617333	0.711789	0.940055	-0.0622988	0.0800045	0.436869	0.726558	ca_channel_blocker	1124	1124	21	1103	-0.0024224	0.0434286	0.955528	0.990343	-0.00291142	0.048673	0.952313	0.997026	ca_channel_blocker	199.571	262.398	530.211	0.0317471	-0.00469996	-0.148044	0.882308	0.993316	NS	NS
[truncated: 12 more columns]
