# Supplementary material for: Impact of commonly used drugs on the composition and metabolic function of the gut microbiota
Source: Nat Commun. 2020 Jan 17;11:362. doi: 10.1038/s41467-019-14177-z (PMC6969170; doi:10.1038/s41467-019-14177-z)
Supplement: Supplementary file 27 — Supplementary Data 25 [file 41467_2019_14177_MOESM27_ESM.xlsx]

## Sheet: Sheet1
Supplementary table 25 - Summary statistics taxa & pathways vs calcium
Univariate (lm= taxa or pathways~Age+Sex+BMI+drug X) & multivariate (lm= taxa or pathways~Age+Sex+BMI+all drugs) & results from univariate meta-analysis & results from multivariate meta analysis
Taxa
Taxa	N.IBD	non-zeros.IBD	Users.IBD	Non-users.IBD	Coef.IBD_univariate	SE.IBD_univariate	Pval.IBD_univariate	Qval.IBD_univariate	coeff.correcting.all.IBD_multivariate	SE.correcting_all.IBD_multivariate	pval.correcting.all.IBD_multivariate	qval.correcting.all.IBD_multivariate	drug.IBD	N.MIBS	non-zeros.MIBS	Users.MIBS	Non-users.MIBS	Coef.MIBS_univariate	SE.MIBS_univariate	Pval.MIBS_univariate	Qval.MIBS_univariate	coeff.correcting.all.MIBS_multivariate	SE.correcting_all.MIBS_multivariate	pval.correcting.all.MIBS_multivariate	qval.correcting.all.MIBS_multivariate	drug.MIBS	N.LLD	non-zeros.LLD	Users.LLD	Non-users.LLD	Coef.LLD_univariate	SE.LLD_univariate	Pval.LLD_univariate	Qval.LLD_univariate	coeff.correcting.all.LLD_multivariate	SE.correcting_all.LLD_multivariate	pval.correcting.all.LLD_multivariate	qval.correcting.all.LLD_multivariate	drug.LLD	inverse_var.ibd_univariate	inverse_var.mibs_univariate	inverse_var.lld_univariate	se_univariate	beta_univariate	Z_univariate	P_univariate	FDR_univariate	Het.Q_univariate	Het.I2_univariate
k__Bacteria.p__Firmicutes.c__Erysipelotrichia.o__Erysipelotrichales.f__Erysipelotrichaceae.g__Holdemania	454	182	76	378	0.000264328	0.0011276	0.814772	0.961287	0.00308876	0.00211533	0.14504	0.951558	calcium	305	151	8	297	0.00245179	0.00323606	0.449269	0.9825	0.00278888	0.00382339	0.466397	0.972576	calcium	1124	529	14	1110	0.00566613	0.00192172	0.00326064	0.217376	0.00450531	0.00389261	0.247368	0.909753	calcium	786482	95492	270783	0.000931389	0.00171442	1.84071	0.0656638	0.302053	NS	NS
k__Bacteria.p__Actinobacteria.c__Actinobacteria.o__Bifidobacteriales.f__Bifidobacteriaceae.g__Bifidobacterium.s__Bifidobacterium_adolescentis.t__Bifidobacterium_adolescentis_unclassified	454	263	76	378	-0.0289161	0.0247266	0.242865	0.562125	0.0311439	0.0452346	0.491542	0.96755	calcium	305	220	8	297	-0.133163	0.0750493	0.077029	0.9825	-0.080456	0.0894594	0.369282	0.972576	calcium	1124	937	14	1110	-0.135579	0.0486947	0.00545541	0.219964	-0.210045	0.0971624	0.0308538	0.909753	calcium	1635.58	177.544	421.732	0.0211532	-0.0573258	-2.71003	0.00672762	0.0928411	4.92371	0.593802
k__Archaea.p__Euryarchaeota.c__Methanobacteria.o__Methanobacteriales.f__Methanobacteriaceae	454	75	76	378	-0.023649	0.0119079	0.047657	0.254171	-0.00442344	0.021697	0.838557	0.96755	calcium	305	129	8	297	-0.00338093	0.0332737	0.919136	0.9825	0.00732455	0.0388976	0.850785	0.972576	calcium	1124	597	14	1110	-0.0755406	0.0349222	0.0307448	0.647776	-0.0306474	0.0688767	0.656439	0.909753	calcium	7052.29	903.227	819.967	0.0106749	-0.0264115	-2.47417	0.0133546	0.120062	NS	NS
k__Archaea.p__Euryarchaeota.c__Methanobacteria.o__Methanobacteriales.f__Methanobacteriaceae.g__Methanobrevibacter	454	74	76	378	-0.0221128	0.0115879	0.0570101	0.27027	-0.00283867	0.0211136	0.893117	0.96755	calcium	305	128	8	297	-0.00217902	0.0329083	0.947251	0.9825	0.00816415	0.0383994	0.831796	0.972576	calcium	1124	597	14	1110	-0.0738796	0.034135	0.0306508	0.647776	-0.0349752	0.0674433	0.604156	0.909753	calcium	7447.19	923.4	858.223	0.0104094	-0.0249323	-2.39516	0.0166131	0.120663	NS	NS
k__Archaea.p__Euryarchaeota.c__Methanobacteria.o__Methanobacteriales.f__Methanobacteriaceae.g__Methanobrevibacter.s__Methanobrevibacter_smithii.t__Methanobrevibacter_smithii_unclassified	454	69	76	378	-0.0202369	0.0107586	0.060635	0.278697	-0.00274952	0.0195653	0.888313	0.96755	calcium	305	127	8	297	-0.000937157	0.0284989	0.97379	0.9825	0.00865634	0.0333982	0.795698	0.972576	calcium	1124	580	14	1110	-0.0675867	0.0321274	0.0356277	0.647776	-0.028113	0.0634011	0.657555	0.909753	calcium	8639.5	1231.24	968.831	0.00960492	-0.0222768	-2.31931	0.0203783	0.14061	NS	NS
k__Bacteria	454	454	76	378	0.0162024	0.013535	0.231926	0.554888	0.00577478	0.0246968	0.81524	0.96755	calcium	305	305	8	297	0.00784965	0.0332368	0.813462	0.9825	-0.0064995	0.0387309	0.866861	0.972576	calcium	1124	1124	14	1110	0.0763603	0.0344581	0.026891	0.647776	0.0341376	0.0681743	0.616656	0.909753	calcium	5458.61	905.238	842.203	0.0117802	0.022184	1.88317	0.0596776	0.283983	NS	NS
k__Bacteria.p__Proteobacteria.c__Deltaproteobacteria.o__Desulfovibrionales.f__Desulfovibrionaceae	454	196	76	378	-0.00605123	0.00259192	0.0200169	0.14641	-0.00702945	0.00489396	0.151698	0.951558	calcium	305	197	8	297	0.00519289	0.00786552	0.50963	0.9825	0.00933487	0.00898205	0.299625	0.972576	calcium	1124	711	14	1110	-0.00781169	0.00473002	0.0989163	0.892613	-0.0130351	0.00960267	0.174926	0.909753	calcium	148852	16163.8	44696.6	0.00218367	-0.00555979	-2.54607	0.0108943	0.112002	NS	NS
k__Bacteria.p__Proteobacteria.c__Deltaproteobacteria.o__Desulfovibrionales.f__Desulfovibrionaceae.g__Bilophila.s__Bilophila_unclassified	454	184	76	378	-0.00554237	0.00240164	0.0214838	0.152774	-0.00861866	0.00453125	0.0578974	0.951558	calcium	305	177	8	297	0.00363564	0.00678442	0.592442	0.9825	0.0139315	0.00787307	0.0779664	0.972576	calcium	1124	618	14	1110	-0.00579216	0.00417385	0.165498	0.892613	-0.00610584	0.00843221	0.469157	0.909753	calcium	173375	21725.7	57402	0.00199007	-0.00480947	-2.41674	0.0156603	0.120062	NS	NS
k__Bacteria.p__Proteobacteria.c__Deltaproteobacteria.o__Desulfovibrionales.f__Desulfovibrionaceae.g__Bilophila	454	184	76	378	-0.00544539	0.00244879	0.0266845	0.17107	-0.00868366	0.00461458	0.0606075	0.951558	calcium	305	177	8	297	0.00213835	0.00723325	0.76772	0.9825	0.00950402	0.00832345	0.254556	0.972576	calcium	1124	620	14	1110	-0.00609361	0.00436144	0.162646	0.892613	-0.00610995	0.00882359	0.488801	0.909753	calcium	166762	19113.2	52570.2	0.00204788	-0.00498041	-2.43198	0.0150166	0.120062	NS	NS
k__Bacteria.p__Firmicutes.c__Clostridia.o__Clostridiales.f__Ruminococcaceae.g__Ruminococcus.s__Ruminococcus_lactaris.t__Ruminococcus_lactaris_unclassified	454	169	76	378	-0.00697356	0.00811386	0.390562	0.729809	-0.0252948	0.0152439	0.0978491	0.951558	calcium	305	142	8	297	-0.00124912	0.0219888	0.954737	0.9825	0.0139263	0.0261859	0.595299	0.972576	calcium	1124	668	14	1110	0.0285509	0.0175812	0.104669	0.892613	-0.0312806	0.0353275	0.376114	0.909753	calcium	15189.5	2068.22	3235.22	0.0069855	-0.000787585	-0.112746	0.910232	0.951209	NS	NS
k__Bacteria.p__Firmicutes.c__Bacilli.o__Lactobacillales.f__Lactobacillaceae	454	274	76	378	0.003189	0.00644823	0.62119	0.873555	-0.0177662	0.0115435	0.124681	0.951558	calcium	305	159	8	297	-0.0134627	0.00997686	0.17831	0.9825	-0.00356511	0.0119185	0.765099	0.972576	calcium	1124	637	14	1110	-0.015203	0.00999056	0.128368	0.892613	-0.0336569	0.02072	0.104601	0.909753	calcium	24050.2	10046.4	10018.9	0.00476106	-0.00478001	-1.00398	0.315388	0.594138	NS	NS
k__Bacteria.p__Firmicutes.c__Erysipelotrichia.o__Erysipelotrichales.f__Erysipelotrichaceae.g__Erysipelotrichaceae_noname.s__Eubacterium_biforme.t__GCF_000156655	454	92	76	378	-0.00379986	0.00775218	0.624266	0.873555	-0.0241426	0.0143294	0.0928229	0.951558	calcium	305	117	8	297	-0.0196403	0.0302624	0.516838	0.9825	-0.0249258	0.0351361	0.478697	0.972576	calcium	1124	511	14	1110	-0.0178618	0.0230637	0.438826	0.892613	-0.0515513	0.046797	0.270886	0.909753	calcium	16640	1091.92	1879.94	0.0071407	-0.00602974	-0.844419	0.398435	0.63479	NS	NS
k__Bacteria.p__Firmicutes.c__Bacilli	454	452	76	378	0.0791462	0.0212667	0.000224245	0.0095678	0.00446286	0.0358118	0.900889	0.96755	calcium	305	301	8	297	-0.0105899	0.0342936	0.757697	0.9825	-0.0387638	0.0394901	0.327227	0.972576	calcium	1124	1115	14	1110	0.0222522	0.028141	0.429265	0.892613	-0.0501507	0.059188	0.397011	0.909753	calcium	2211.06	850.302	1262.76	0.0152073	0.0448858	2.9516	0.00316129	0.0781385	5.85902	0.658646
k__Bacteria.p__Firmicutes.c__Bacilli.o__Lactobacillales	454	451	76	378	0.0770243	0.0212826	0.000330776	0.0103863	0.00349875	0.0358485	0.922302	0.96755	calcium	305	301	8	297	-0.0105234	0.0343054	0.75925	0.9825	-0.0387175	0.0395021	0.32795	0.972576	calcium	1124	1115	14	1110	0.0223651	0.0281204	0.42659	0.892613	-0.0498975	0.0591445	0.399051	0.909753	calcium	2207.75	849.716	1264.61	0.0152109	0.0438196	2.88081	0.00396654	0.0781975	5.52561	0.638049
k__Bacteria.p__Firmicutes.c__Clostridia.o__Clostridiales.f__Ruminococcaceae.g__Subdoligranulum	454	426	76	378	-0.0507304	0.0146546	0.000589369	0.0125732	-0.0334503	0.0272064	0.219612	0.96755	calcium	305	305	8	297	0.0600022	0.0384237	0.119449	0.9825	0.0590789	0.0453803	0.194102	0.972576	calcium	1124	1122	14	1110	-0.0208776	0.027049	0.44037	0.892613	0.0159845	0.0533947	0.76472	0.909753	calcium	4656.45	677.332	1366.78	0.0122164	-0.0334475	-2.73791	0.00618302	0.0928411	7.52187	0.734109
k__Bacteria.p__Actinobacteria.c__Actinobacteria.o__Coriobacteriales.f__Coriobacteriaceae.g__Collinsella	454	342	76	378	-0.0458761	0.0136495	0.000844638	0.0145421	-0.0217513	0.0254902	0.393997	0.96755	calcium	305	278	8	297	0.0405097	0.037123	0.276057	0.9825	0.0406811	0.0441133	0.357272	0.972576	calcium	1124	1052	14	1110	-0.0281178	0.0233261	0.228295	0.892613	0.0267594	0.0468105	0.567675	0.909753	calcium	5367.43	725.627	1837.88	0.0112289	-0.0338572	-3.01518	0.00256828	0.0781385	4.84892	0.587537
k__Bacteria.p__Firmicutes.c__Negativicutes.o__Selenomonadales.f__Veillonellaceae.g__Veillonella	454	253	76	378	0.00906216	0.00269562	0.000852079	0.0145421	-0.00313909	0.00494832	0.526259	0.96755	calcium	305	150	8	297	0.0030696	0.0042821	0.474068	0.9825	0.00117846	0.00489122	0.809807	0.972576	calcium	1124	553	14	1110	-0.00425682	0.00368039	0.247682	0.892613	0.00306571	0.0072837	0.673915	0.909753	calcium	137621	54536.3	73826.5	0.00193898	0.00413665	2.13342	0.0328906	0.189121	NS	NS
k__Bacteria.p__Proteobacteria.c__Gammaproteobacteria.o__Enterobacteriales.f__Enterobacteriaceae	454	310	76	378	0.0233651	0.00744449	0.0018192	0.0245113	0.0119983	0.0134646	0.373451	0.96755	calcium	305	200	8	297	-0.00860283	0.0100491	0.392677	0.9825	-0.0177942	0.0123514	0.150938	0.972576	calcium	1124	773	14	1110	-0.0061152	0.00751592	0.416039	0.892613	0.0262909	0.022357	0.239887	0.909753	calcium	18043.9	9902.56	17702.5	0.00468042	0.00499798	1.06785	0.285588	0.577716	NS	NS
k__Bacteria.p__Firmicutes.c__Clostridia.o__Clostridiales.f__Eubacteriaceae.g__Eubacterium.s__Eubacterium_siraeum.t__Eubacterium_siraeum_unclassified	454	156	76	378	-0.020678	0.00672389	0.00223449	0.0272395	-0.0062081	0.0126581	0.624089	0.96755	calcium	305	181	8	297	0.0280315	0.0159271	0.0794675	0.9825	0.0207154	0.0185461	0.265059	0.972576	calcium	1124	756	14	1110	0.018602	0.0136705	0.173875	0.892613	0.0300683	0.0274683	0.273919	0.909753	calcium	22118.7	3942.09	5350.98	0.00564227	-0.00787376	-1.39549	0.162867	0.481706	NS	NS
k__Bacteria.p__Bacteroidetes.c__Bacteroidia.o__Bacteroidales.f__Rikenellaceae.g__Alistipes.s__Alistipes_putredinis.t__GCF_000154465	454	223	76	378	-0.0271155	0.00911721	0.00310084	0.0345137	-0.0202656	0.0167677	0.227533	0.96755	calcium	305	203	8	297	0.0275963	0.0227419	0.225916	0.9825	0.0361956	0.0260811	0.166366	0.972576	calcium	1124	904	14	1110	-0.0177596	0.014908	0.233797	0.892613	0.0163195	0.0300061	0.586642	0.909753	calcium	12030.3	1933.52	4499.47	0.00735945	-0.0191059	-2.59611	0.00942865	0.112002	NS	NS
k__Bacteria.p__Firmicutes.c__Clostridia.o__Clostridiales.f__Eubacteriaceae.g__Eubacterium.s__Eubacterium_siraeum	454	158	76	378	-0.0197116	0.00679527	0.00390975	0.0400358	-0.00542468	0.0127706	0.671228	0.96755	calcium	305	181	8	297	0.0252342	0.017117	0.141504	0.9825	0.0168593	0.0198673	0.396898	0.972576	calcium	1124	759	14	1110	0.0186221	0.013648	0.172708	0.892613	0.0302456	0.0274081	0.270053	0.909753	calcium	21656.4	3413.05	5368.62	0.0057318	-0.00791058	-1.38012	0.16755	0.481706	NS	NS
k__Bacteria.p__Actinobacteria.c__Actinobacteria.o__Coriobacteriales.f__Coriobacteriaceae.g__Collinsella.s__Collinsella_aerofaciens.t__GCF_000169035	454	304	76	378	-0.0377811	0.0136754	0.00597396	0.0588205	-0.0117059	0.0253687	0.644743	0.96755	calcium	305	265	8	297	0.0414998	0.0388443	0.286225	0.9825	0.0355158	0.0460085	0.440843	0.972576	calcium	1124	1013	14	1110	-0.0236865	0.0241198	0.326295	0.892613	0.0314854	0.0483678	0.515212	0.909753	calcium	5347.1	662.743	1718.91	0.0113748	-0.027848	-2.44821	0.0143567	0.120062	NS	NS
k__Bacteria.p__Verrucomicrobia.c__Verrucomicrobiae.o__Verrucomicrobiales.f__Verrucomicrobiaceae.g__Akkermansia.s__Akkermansia_muciniphila.t__GCF_000020225	454	150	76	378	-0.024974	0.00914644	0.00658959	0.0617217	-0.0170798	0.0172982	0.324085	0.96755	calcium	305	188	8	297	-0.00504901	0.0379098	0.894139	0.9825	0.0126393	0.0440956	0.774623	0.972576	calcium	1124	752	14	1110	-0.0515874	0.0318519	0.105601	0.892613	-0.0711049	0.0643558	0.269464	0.909753	calcium	11953.5	695.82	985.666	0.00856392	-0.025881	-3.0221	0.00251026	0.0781385	0.963149	0
k__Bacteria.p__Proteobacteria.c__Gammaproteobacteria.o__Enterobacteriales.f__Enterobacteriaceae.g__Escherichia.s__Escherichia_coli.t__Escherichia_coli_unclassified	454	260	76	378	0.0149261	0.00671323	0.0267297	0.17107	0.0058621	0.0121669	0.630226	0.96755	calcium	305	163	8	297	-0.00158191	0.00768308	0.837023	0.9825	-0.00891234	0.0093331	0.340565	0.972576	calcium	1124	625	14	1110	-0.00586825	0.00663373	0.376568	0.892613	0.011865	0.019829	0.54973	0.909753	calcium	22189	16940.6	22724	0.00402085	0.00276536	0.687756	0.491607	0.729481	NS	NS
k__Bacteria.p__Firmicutes.c__Clostridia.o__Clostridiales.f__Ruminococcaceae	454	436	76	378	-0.0534847	0.0245931	0.0301805	0.186055	-0.0108183	0.0457505	0.813196	0.96755	calcium	305	305	8	297	0.0861508	0.0521512	0.0995996	0.9825	0.0778871	0.0615249	0.206649	0.972576	calcium	1124	1124	14	1110	0.0432488	0.0328801	0.188663	0.892613	0.0355279	0.0656056	0.588249	0.909753	calcium	1653.39	367.681	924.981	0.0184238	-0.00568577	-0.308609	0.757619	0.916729	NS	NS
k__Bacteria.p__Bacteroidetes.c__Bacteroidia.o__Bacteroidales.f__Rikenellaceae.g__Alistipes.s__Alistipes_finegoldii.t__GCF_000265365	454	193	76	378	-0.00449009	0.00252442	0.0760082	0.278697	-0.0059625	0.00468915	0.204299	0.96755	calcium	305	145	8	297	0.00345647	0.00647798	0.59405	0.9825	0.00578457	0.00776159	0.456794	0.972576	calcium	1124	611	14	1110	-0.00498691	0.00454988	0.273296	0.892613	-0.00362005	0.0092038	0.694161	0.909753	calcium	156920	23829.8	48305.8	0.00208944	-0.00376814	-1.80342	0.071322	0.317498	NS	NS
k__Bacteria.p__Firmicutes.c__Clostridia.o__Clostridiales.f__Lachnospiraceae.g__Lachnospiraceae_noname.s__Lachnospiraceae_bacterium_3_1_46FAA.t__GCF_000209405	454	247	76	378	-0.00642779	0.00347756	0.0652411	0.278697	-0.00736089	0.00667932	0.27113	0.96755	calcium	305	222	8	297	0.005239	0.00878973	0.551614	0.9825	0.00456899	0.0105091	0.664098	0.972576	calcium	1124	841	14	1110	0.00562937	0.00742738	0.44866	0.892613	-0.0150301	0.0150033	0.316673	0.909753	calcium	82689.6	12943.4	18127.1	0.00296486	-0.00317912	-1.07226	0.283602	0.577716	NS	NS
k__Bacteria.p__Firmicutes.c__Clostridia.o__Clostridiales.f__Oscillospiraceae.g__Oscillibacter	454	369	76	378	-0.00878957	0.00470037	0.0621558	0.278697	-0.00468219	0.00875218	0.592968	0.96755	calcium	305	268	8	297	0.00147194	0.00939606	0.875624	0.9825	0.00969826	0.0112729	0.390403	0.972576	calcium	1124	1064	14	1110	0.0109359	0.00644674	0.0901019	0.892613	0.0291266	0.0129735	0.0249678	0.909753	calcium	45262.2	11326.8	24061.3	0.00352125	-0.00146349	-0.415616	0.677691	0.888168	NS	NS
k__Bacteria.p__Proteobacteria	454	434	76	378	0.0163605	0.00919111	0.0757806	0.278697	0.00153388	0.0167031	0.926879	0.96755	calcium	305	275	8	297	-0.0121912	0.0115772	0.293214	0.9825	-0.0271536	0.0134026	0.0438151	0.972576	calcium	1124	1040	14	1110	-0.00886818	0.00875889	0.311538	0.892613	-0.0209205	0.022534	0.353419	0.909753	calcium	11837.6	7460.89	13034.7	0.00556129	-0.000398398	-0.0716378	0.94289	0.968703	NS	NS
k__Bacteria.p__Actinobacteria.c__Actinobacteria.o__Actinomycetales.f__Micrococcaceae.g__Rothia	454	162	76	378	0.00200582	0.00117068	0.0873948	0.310737	0.00011169	0.00191522	0.953527	0.96755	calcium	305	98	8	297	-0.000197099	0.00277007	0.943326	0.9825	-0.00360969	0.00319753	0.260022	0.972576	calcium	1124	355	14	1110	-0.00153254	0.00184626	0.40668	0.892613	-0.0065413	0.00397429	0.100086	0.909753	calcium	729664	130323	293368	0.000931148	0.000856885	0.920246	0.357444	0.608496	NS	NS
k__Bacteria.p__Firmicutes.c__Clostridia.o__Clostridiales.f__Ruminococcaceae.g__Ruminococcus.s__Ruminococcus_bromii.t__GCF_000209875	454	208	76	378	-0.0373189	0.0219846	0.0903113	0.316708	-0.00980551	0.0409178	0.810734	0.96755	calcium	305	210	8	297	0.0126757	0.0685255	0.853372	0.9825	0.0169131	0.0829439	0.838581	0.972576	calcium	1124	898	14	1110	-0.0639359	0.0491166	0.193282	0.892613	-0.0337044	0.0991037	0.733853	0.909753	calcium	2069.02	212.959	414.517	0.0192575	-0.0374622	-1.94533	0.0517351	0.264424	NS	NS
k__Bacteria.p__Firmicutes.c__Clostridia.o__Clostridiales.f__Lachnospiraceae.g__Dorea.s__Dorea_longicatena.t__GCF_000154065	454	325	76	378	-0.0189789	0.0116789	0.104873	0.343972	-0.0275335	0.0227577	0.227059	0.96755	calcium	305	285	8	297	0.0352723	0.0279661	0.208207	0.9825	0.0379046	0.0330257	0.252122	0.972576	calcium	1124	1074	14	1110	-0.0296575	0.0200142	0.13867	0.892613	-0.0183339	0.0398556	0.645604	0.909753	calcium	7331.54	1278.61	2496.45	0.00948876	-0.0151337	-1.5949	0.110734	0.413008	NS	NS
k__Bacteria.p__Firmicutes.c__Clostridia.o__Clostridiales.f__Oscillospiraceae.g__Oscillibacter.s__Oscillibacter_unclassified	454	357	76	378	-0.00662882	0.00464979	0.154693	0.425823	-0.00407695	0.00869996	0.639601	0.96755	calcium	305	264	8	297	0.000714496	0.00934594	0.939112	0.9825	0.00564956	0.0111106	0.611538	0.972576	calcium	1124	1050	14	1110	0.00822611	0.00623286	0.187176	0.892613	0.0184537	0.0124888	0.139805	0.909753	calcium	46252.2	11448.7	25741	0.00346185	-0.00103868	-0.300035	0.76415	0.916729	NS	NS
k__Bacteria.p__Firmicutes	454	454	76	378	0.0328841	0.0237941	0.167668	0.437991	0.0137761	0.0438709	0.753674	0.96755	calcium	305	305	8	297	0.0288283	0.0673203	0.668796	0.9825	0.0206384	0.0773592	0.789842	0.972576	calcium	1124	1124	14	1110	0.0417617	0.0455704	0.359643	0.892613	-0.0503014	0.0911726	0.581257	0.909753	calcium	1766.28	220.652	481.542	0.0201273	0.0342534	1.70184	0.088786	0.340346	NS	NS
k__Bacteria.p__Actinobacteria.c__Actinobacteria.o__Coriobacteriales.f__Coriobacteriaceae.g__Eggerthella.s__Eggerthella_unclassified	454	329	76	378	0.00789106	0.00584867	0.177974	0.452671	0.00767926	0.0105851	0.468592	0.96755	calcium	305	216	8	297	-0.000576084	0.0128518	0.964277	0.9825	-0.0106352	0.0154275	0.491209	0.972576	calcium	1124	663	14	1110	0.00850894	0.00636569	0.181603	0.892613	0.0176172	0.0123488	0.153982	0.909753	calcium	29233.8	6054.38	24678	0.00408363	0.00729047	1.78529	0.0742143	0.320049	NS	NS
k__Bacteria.p__Firmicutes.c__Clostridia.o__Clostridiales.f__Lachnospiraceae.g__Coprococcus.s__Coprococcus_catus.t__GCF_000210555	454	264	76	378	-0.00655846	0.00551762	0.235226	0.557572	0.00207187	0.0103367	0.841241	0.96755	calcium	305	259	8	297	0.00865185	0.0145732	0.553176	0.9825	0.0180616	0.0168824	0.285667	0.972576	calcium	1124	1020	14	1110	-0.00928915	0.00990223	0.348403	0.892613	-0.020655	0.0198454	0.298205	0.909753	calcium	32847	4708.55	10198.4	0.00457609	-0.00564189	-1.23291	0.217611	0.530035	NS	NS
k__Bacteria.p__Firmicutes.c__Clostridia.o__Clostridiales.f__Lachnospiraceae.g__Dorea	454	418	76	378	-0.0122635	0.0118519	0.30137	0.632081	-0.0216525	0.0232386	0.352038	0.96755	calcium	305	304	8	297	0.0377765	0.0277019	0.173697	0.9825	0.0376272	0.0328167	0.25259	0.972576	calcium	1124	1122	14	1110	-0.0177582	0.0186586	0.341434	0.892613	-0.0112356	0.037215	0.762778	0.909753	calcium	7119.09	1303.11	2872.37	0.00940947	-0.00788749	-0.83825	0.40189	0.63479	NS	NS
k__Bacteria.p__Bacteroidetes.c__Bacteroidia.o__Bacteroidales.f__Bacteroidaceae.g__Bacteroides.s__Bacteroides_dorei.t__Bacteroides_dorei_unclassified	454	257	76	378	-0.00768141	0.00789909	0.331386	0.657634	0.0114339	0.0143311	0.42546	0.96755	calcium	305	187	8	297	-0.00806988	0.0158938	0.612021	0.9825	0.00377076	0.0189857	0.842725	0.972576	calcium	1124	808	14	1110	0.0119396	0.0116148	0.304193	0.892613	0.0551318	0.023302	0.0181619	0.909753	calcium	16026.8	3958.65	7412.66	0.00604143	-0.00242899	-0.402056	0.687643	0.888168	NS	NS
k__Bacteria.p__Firmicutes.c__Clostridia.o__Clostridiales.f__Lachnospiraceae.g__Coprococcus.s__Coprococcus_comes.t__GCF_000155875	454	300	76	378	-0.00768293	0.0100932	0.446947	0.768932	-0.0103744	0.0185342	0.575971	0.96755	calcium	305	264	8	297	-0.0207155	0.0245867	0.400158	0.9825	-0.00803975	0.0286598	0.779295	0.972576	calcium	1124	1047	14	1110	-0.0190545	0.0163479	0.24404	0.892613	-0.035736	0.0326411	0.273843	0.909753	calcium	9816.27	1654.24	3741.76	0.0081078	-0.0118972	-1.46738	0.142273	0.474596	NS	NS
k__Bacteria.p__Firmicutes.c__Erysipelotrichia.o__Erysipelotrichales.f__Erysipelotrichaceae	454	419	76	378	0.00745857	0.0101481	0.462756	0.768932	-0.0120256	0.0190682	0.528628	0.96755	calcium	305	291	8	297	0.026923	0.0335459	0.422863	0.9825	0.0281936	0.0386847	0.46677	0.972576	calcium	1124	1069	14	1110	-0.0205921	0.0243841	0.398576	0.892613	-0.0419684	0.0491572	0.393429	0.909753	calcium	9710.17	888.631	1681.85	0.0090238	0.00502544	0.55691	0.577589	0.818496	NS	NS
k__Bacteria.p__Firmicutes.c__Bacilli.o__Lactobacillales.f__Lactobacillaceae.g__Lactobacillus	454	270	76	378	0.00424482	0.0062341	0.496331	0.784326	-0.0126879	0.0111934	0.257764	0.96755	calcium	305	158	8	297	-0.0137704	0.00944201	0.145862	0.9825	-0.00417142	0.0111712	0.709172	0.972576	calcium	1124	630	14	1110	-0.0153285	0.0100317	0.126805	0.892613	-0.0332608	0.0207929	0.109985	0.909753	calcium	25730.7	11216.9	9936.86	0.00461834	-0.00421367	-0.912377	0.36157	0.608496	NS	NS
k__Bacteria.p__Bacteroidetes.c__Bacteroidia.o__Bacteroidales.f__Bacteroidaceae.g__Bacteroides	454	429	76	378	-0.0125194	0.0214328	0.559439	0.857795	0.0474142	0.0397718	0.233915	0.96755	calcium	305	298	8	297	0.0198229	0.0437838	0.651064	0.9825	0.0308494	0.0509435	0.545328	0.972576	calcium	1124	1111	14	1110	0.0218047	0.0289035	0.45077	0.892613	0.102897	0.057497	0.0737988	0.909753	calcium	2176.92	521.642	1197.02	0.0160219	0.00235837	0.147197	0.882977	0.951209	NS	NS
k__Bacteria.p__Firmicutes.c__Clostridia.o__Clostridiales.f__Ruminococcaceae.g__Ruminococcus.s__Ruminococcus_sp_5_1_39BFAA.t__GCF_000159975	454	293	76	378	-0.0102727	0.0181984	0.572715	0.857795	-0.00983794	0.0339689	0.772262	0.96755	calcium	305	265	8	297	0.0157312	0.0486808	0.746808	0.9825	0.0171108	0.0567671	0.763332	0.972576	calcium	1124	1022	14	1110	0.0325153	0.0318405	0.307386	0.892613	0.0201857	0.0619344	0.744547	0.909753	calcium	3019.49	421.972	986.369	0.0150281	0.00173718	0.115596	0.907973	0.951209	NS	NS
k__Bacteria.p__Firmicutes.c__Clostridia.o__Clostridiales.f__Lachnospiraceae.g__Blautia.s__Ruminococcus_torques	454	446	76	378	-0.00557017	0.0103223	0.589733	0.859798	-0.0143688	0.0192795	0.456543	0.96755	calcium	305	305	8	297	-0.0131967	0.0226001	0.559721	0.9825	0.00536052	0.0267579	0.841376	0.972576	calcium	1124	1124	14	1110	-0.0156186	0.0164897	0.343759	0.892613	-0.0153457	0.0332597	0.644613	0.909753	calcium	9385.28	1957.84	3677.67	0.00815931	-0.00902448	-1.10603	0.268712	0.577716	NS	NS
k__Bacteria.p__Firmicutes.c__Clostridia.o__Clostridiales.f__Lachnospiraceae.g__Blautia.s__Ruminococcus_torques.t__Ruminococcus_torques_unclassified	454	418	76	378	-0.00549999	0.0102281	0.591038	0.859798	-0.00841666	0.0190977	0.659663	0.96755	calcium	305	233	8	297	0.0128745	0.0264324	0.62657	0.9825	0.0227133	0.030674	0.45968	0.972576	calcium	1124	865	14	1110	0.0153299	0.0191417	0.423382	0.892613	0.0121311	0.0388304	0.754788	0.909753	calcium	9559	1431.29	2729.23	0.0085375	0.000560622	0.0656659	0.947644	0.968703	NS	NS
k__Bacteria.p__Bacteroidetes.c__Bacteroidia.o__Bacteroidales.f__Bacteroidaceae.g__Bacteroides.s__Bacteroides_vulgatus.t__Bacteroides_vulgatus_unclassified	454	340	76	378	-0.0062063	0.0118777	0.601579	0.867862	0.0139802	0.0218902	0.523423	0.96755	calcium	305	244	8	297	0.00134738	0.0178934	0.940026	0.9825	0.0114463	0.021149	0.588817	0.972576	calcium	1124	939	14	1110	0.0128992	0.0122257	0.291616	0.892613	0.0359759	0.024746	0.146294	0.909753	calcium	7088.21	3123.32	6690.41	0.00769187	0.0027522	0.357806	0.720488	0.916729	NS	NS
k__Bacteria.p__Bacteroidetes.c__Bacteroidia.o__Bacteroidales.f__Porphyromonadaceae.g__Parabacteroides.s__Parabacteroides_unclassified	454	164	76	378	-0.00183572	0.00390148	0.638232	0.873555	-0.00934565	0.00730951	0.201845	0.96755	calcium	305	105	8	297	0.00685327	0.00783361	0.382379	0.9825	0.0122313	0.00941504	0.195076	0.972576	calcium	1124	359	14	1110	0.00507544	0.00518129	0.327516	0.892613	0.00483749	0.0101411	0.633449	0.909753	calcium	65696.3	16295.8	37249.8	0.00289591	0.0015107	0.521667	0.601902	0.830625	NS	NS
k__Bacteria.p__Firmicutes.c__Clostridia.o__Clostridiales.f__Lachnospiraceae.g__Blautia	454	449	76	378	-0.0075799	0.018233	0.677817	0.899073	-0.0199553	0.0341318	0.559116	0.96755	calcium	305	305	8	297	-0.00437296	0.0273059	0.872877	0.9825	0.0261567	0.032637	0.423618	0.972576	calcium	1124	1124	14	1110	-0.0158305	0.0186641	0.396524	0.892613	-0.0358706	0.0372754	0.336113	0.909753	calcium	3008.04	1341.18	2870.69	0.0117689	-0.0102647	-0.872189	0.383105	0.63479	NS	NS
k__Bacteria.p__Firmicutes.c__Clostridia.o__Clostridiales.f__Lachnospiraceae.g__Lachnospiraceae_noname.s__Lachnospiraceae_bacterium_2_1_58FAA.t__GCF_000218465	454	144	76	378	0.000590642	0.00152654	0.699023	0.919812	0.00108714	0.00274059	0.691836	0.96755	calcium	305	87	8	297	0.00637507	0.0097629	0.514267	0.9825	0.00376559	0.0115681	0.74505	0.972576	calcium	1124	218	14	1110	0.0040725	0.00456786	0.372823	0.892613	0.0146176	0.00914302	0.110165	0.909753	calcium	429127	10491.6	47926.3	0.00143216	0.00105739	0.738317	0.460322	0.705827	NS	NS
k__Bacteria.p__Bacteroidetes.c__Bacteroidia.o__Bacteroidales.f__Prevotellaceae	454	167	76	378	-0.000894305	0.00291744	0.759368	0.950654	-0.00413404	0.00555986	0.45768	0.96755	calcium	305	135	8	297	0.0282244	0.0160628	0.0800213	0.9825	0.0323681	0.0188657	0.0875159	0.972576	calcium	1124	699	14	1110	-0.0329234	0.0189895	0.0832471	0.892613	-0.047328	0.0385123	0.219387	0.909753	calcium	117489	3875.77	2773.14	0.00283824	-0.000700678	-0.246871	0.805008	0.94145	NS	NS
k__Bacteria.p__Actinobacteria.c__Actinobacteria.o__Bifidobacteriales.f__Bifidobacteriaceae	454	423	76	378	-0.00818074	0.0284	0.773441	0.951255	0.00404239	0.0535226	0.939834	0.96755	calcium	305	294	8	297	-0.114484	0.0772172	0.13923	0.9825	-0.114906	0.0909929	0.207775	0.972576	calcium	1124	1094	14	1110	-0.0668498	0.052552	0.203613	0.892613	-0.0408384	0.104181	0.69514	0.909753	calcium	1239.83	167.715	362.094	0.0237715	-0.03026	-1.27295	0.203035	0.530035	NS	NS
k__Bacteria.p__Actinobacteria.c__Actinobacteria.o__Bifidobacteriales.f__Bifidobacteriaceae.g__Bifidobacterium	454	413	76	378	-0.00804886	0.0286217	0.778678	0.951255	0.00586363	0.0538689	0.913376	0.96755	calcium	305	293	8	297	-0.113908	0.0774306	0.142321	0.9825	-0.114577	0.091225	0.210232	0.972576	calcium	1124	1088	14	1110	-0.0672284	0.0526079	0.201545	0.892613	-0.039643	0.104273	0.703885	0.909753	calcium	1220.7	166.792	361.325	0.0239127	-0.0303722	-1.27013	0.204038	0.530035	NS	NS
k__Bacteria.p__Firmicutes.c__Clostridia.o__Clostridiales.f__Lachnospiraceae.g__Blautia.s__Ruminococcus_obeum.t__GCF_000153905	454	56	76	378	0.00229404	0.00786253	0.770602	0.951255	-0.00898672	0.0146211	0.539144	0.96755	calcium	305	76	8	297	0.0293879	0.0247038	0.23515	0.9825	0.0525282	0.0294693	0.0758256	0.972576	calcium	1124	370	14	1110	-0.0186137	0.0185853	0.316789	0.892613	-0.023442	0.0374124	0.531064	0.909753	calcium	16176.2	1638.59	2895.08	0.00694883	0.001515	0.218023	0.827411	0.947644	NS	NS
k__Bacteria.p__Firmicutes.c__Clostridia.o__Clostridiales.f__Lachnospiraceae.g__Roseburia	454	411	76	378	-0.00264425	0.0102436	0.796423	0.953467	-0.00711766	0.0192466	0.71172	0.96755	calcium	305	302	8	297	0.0151205	0.0248739	0.543726	0.9825	0.0414606	0.0292598	0.157668	0.972576	calcium	1124	1120	14	1110	0.0126418	0.0151693	0.404808	0.892613	0.0490093	0.0306606	0.110239	0.909753	calcium	9530.1	1616.27	4345.82	0.00803422	0.0034971	0.435275	0.663363	0.884435	NS	NS
k__Bacteria.p__Firmicutes.c__Clostridia.o__Clostridiales.f__Lachnospiraceae.g__Roseburia.s__Roseburia_intestinalis.t__Roseburia_intestinalis_unclassified	454	276	76	378	-0.00236355	0.00895317	0.791914	0.953467	0.013395	0.016684	0.422544	0.96755	calcium	305	205	8	297	-0.0230495	0.01926	0.232378	0.9825	-0.0202795	0.0221157	0.360018	0.972576	calcium	1124	829	14	1110	0.0194168	0.012677	0.125894	0.892613	0.0288983	0.025648	0.260112	0.909753	calcium	12475.2	2695.79	6222.52	0.0068369	0.00136487	0.199632	0.841768	0.947644	NS	NS
k__Bacteria.p__Firmicutes.c__Clostridia.o__Clostridiales.f__Eubacteriaceae.g__Eubacterium.s__Eubacterium_ramulus.t__GCF_000469345	454	237	76	378	-0.00018051	0.00654932	0.978025	0.986657	0.00818807	0.0121244	0.499859	0.96755	calcium	305	231	8	297	-0.00248289	0.016029	0.877006	0.9825	0.00508506	0.0186423	0.785244	0.972576	calcium	1124	957	14	1110	0.00787903	0.0103084	0.444831	0.892613	-0.0073647	0.0206296	0.721165	0.909753	calcium	23313.5	3892.1	9410.64	0.00522593	0.00164612	0.314991	0.752768	0.916729	NS	NS
k__Bacteria.p__Firmicutes.c__Negativicutes.o__Selenomonadales	454	413	76	378	0.0158004	0.0160848	0.326487	0.653225	-0.00117847	0.0304339	0.969131	0.976205	calcium	305	272	8	297	-0.0334826	0.0406987	0.411338	0.9825	-0.0162996	0.0477646	0.733187	0.972576	calcium	1124	983	14	1110	-0.0298433	0.0308783	0.334012	0.892613	0.0437473	0.0625294	0.484311	0.909753	calcium	3865.19	603.726	1048.8	0.0134623	0.00173209	0.128662	0.897625	0.951209	NS	NS
k__Bacteria.p__Actinobacteria.c__Actinobacteria.o__Coriobacteriales.f__Coriobacteriaceae.g__Eggerthella	454	340	76	378	0.00963386	0.00629178	0.126453	0.375684	0.00867271	0.0114092	0.447619	0.96755	calcium	305	231	8	297	7.21365e-05	0.0147459	0.9961	0.9961	-0.00784927	0.0176543	0.656971	0.972576	calcium	1124	733	14	1110	0.0132103	0.00700037	0.0594148	0.892613	0.0125838	0.0135604	0.353631	0.909753	calcium	25261.1	4598.94	20406	0.00446028	0.0102109	2.2893	0.022062	0.144979	NS	NS
k__Bacteria.p__Firmicutes.c__Clostridia.o__Clostridiales.f__Eubacteriaceae.g__Eubacterium.s__Eubacterium_ventriosum.t__GCF_000153885	454	188	76	378	-0.00558993	0.00478885	0.243734	0.562125	-0.0201607	0.00896995	0.0251527	0.951558	calcium	305	200	8	297	0.00203177	0.0131587	0.877395	0.9825	-0.00193026	0.0155079	0.901038	0.977278	calcium	1124	844	14	1110	-0.0106373	0.00995684	0.285597	0.892613	-0.0220432	0.0200808	0.27257	0.909753	calcium	43605.1	5775.32	10086.9	0.00410073	-0.00570587	-1.39143	0.164095	0.481706	NS	NS
k__Bacteria.p__Firmicutes.c__Bacilli.o__Lactobacillales.f__Streptococcaceae.g__Streptococcus.s__Streptococcus_salivarius.t__Streptococcus_salivarius_unclassified	454	434	76	378	0.0243395	0.00984969	0.013864	0.108658	0.0067589	0.0161696	0.676182	0.96755	calcium	305	290	8	297	0.0129891	0.0157169	0.409265	0.9825	-0.00247331	0.0189229	0.896118	0.977278	calcium	1124	1068	14	1110	0.0222572	0.0132271	0.0927219	0.892613	-0.0431157	0.0256525	0.0931073	0.909753	calcium	10307.5	4048.25	5715.69	0.00705847	0.0214573	3.03993	0.00236632	0.0781385	0.379582	0
k__Bacteria.p__Firmicutes.c__Erysipelotrichia.o__Erysipelotrichales.f__Erysipelotrichaceae.g__Erysipelotrichaceae_noname	454	383	76	378	0.00713273	0.00844382	0.398734	0.734396	-0.00736804	0.0155564	0.636026	0.96755	calcium	305	268	8	297	0.00620651	0.0303154	0.837922	0.9825	0.0042636	0.0355319	0.90458	0.977278	calcium	1124	931	14	1110	-0.0262608	0.0228673	0.25105	0.892613	-0.0601478	0.0460558	0.191841	0.909753	calcium	14025.6	1088.11	1912.37	0.00766377	0.00332278	0.43357	0.664601	0.884435	NS	NS
k__Bacteria.p__Firmicutes.c__Clostridia.o__Clostridiales.f__Lachnospiraceae.g__Roseburia.s__Roseburia_inulinivorans.t__GCF_000174195	454	325	76	378	-0.00227822	0.00607408	0.70779	0.924461	-0.00907426	0.011665	0.437095	0.96755	calcium	305	259	8	297	-0.000648739	0.0178355	0.971009	0.9825	0.00186642	0.0215949	0.931191	0.977278	calcium	1124	1024	14	1110	-0.0212455	0.0125405	0.0905168	0.892613	-0.0197218	0.0251177	0.432525	0.909753	calcium	27104.3	3143.61	6358.68	0.00522661	-0.00543297	-1.03948	0.29858	0.588451	NS	NS
k__Bacteria.p__Bacteroidetes.c__Bacteroidia.o__Bacteroidales.f__Porphyromonadaceae.g__Barnesiella.s__Barnesiella_intestinihominis.t__GCF_000296465	454	242	76	378	-0.0229224	0.00755262	0.00254881	0.0296589	-0.020794	0.0140125	0.138615	0.951558	calcium	305	212	8	297	-0.00683162	0.0147655	0.64394	0.9825	0.000352981	0.0175522	0.983971	0.998441	calcium	1124	888	14	1110	0.00812035	0.0104334	0.436556	0.892613	0.0183388	0.0209749	0.382137	0.909753	calcium	17530.9	4586.73	9186.42	0.00565197	-0.011455	-2.02673	0.0426902	0.23565	NS	NS
k__Bacteria.p__Firmicutes.c__Negativicutes.o__Selenomonadales.f__Veillonellaceae.g__Veillonella.s__Veillonella_unclassified	454	223	76	378	0.00492218	0.00145939	0.000816934	0.0145421	-0.000321795	0.0027273	0.906141	0.96755	calcium	305	144	8	297	0.00252544	0.00340671	0.459101	0.9825	3.11197e-05	0.00380189	0.993475	0.999744	calcium	1124	539	14	1110	0.00232676	0.0024978	0.35179	0.892613	0.00992654	0.00494258	0.0448605	0.909753	calcium	469522	86164.7	160282	0.00118182	0.00405271	3.4292	0.000605369	0.0781385	1.0334	0
k__Bacteria.p__Firmicutes.c__Clostridia.o__Clostridiales.f__Lachnospiraceae.g__Coprococcus	454	341	76	378	-0.020625	0.0126033	0.10246	0.343972	-0.0122055	0.0233485	0.601437	0.96755	calcium	305	287	8	297	-0.00357514	0.0348011	0.918246	0.9825	0.0149346	0.0404082	0.711983	0.972576	calcium	1124	1088	14	1110	-0.0164842	0.0226496	0.466892	0.906587	-0.0364652	0.0452707	0.420714	0.909753	calcium	6295.47	825.686	1949.31	0.0104999	-0.0181831	-1.73174	0.0833199	0.332272	NS	NS
k__Bacteria.p__Bacteroidetes.c__Bacteroidia.o__Bacteroidales.f__Rikenellaceae.g__Alistipes.s__Alistipes_shahii.t__GCF_000210575	454	195	76	378	-0.00703968	0.00381959	0.0660042	0.278697	-0.010868	0.00710783	0.127064	0.951558	calcium	305	183	8	297	0.0204909	0.00957069	0.0330926	0.9825	0.029808	0.0111337	0.0078926	0.615983	calcium	1124	850	14	1110	-0.00430715	0.00754792	0.568358	0.917475	0.0167793	0.0151468	0.268206	0.909753	calcium	68543.6	10917.3	17552.7	0.00321058	-0.00344717	-1.07369	0.282962	0.577716	NS	NS
k__Bacteria.p__Bacteroidetes.c__Bacteroidia.o__Bacteroidales.f__Porphyromonadaceae	454	386	76	378	-0.0332795	0.010453	0.00155757	0.0221521	-0.0426421	0.0190847	0.0260152	0.951558	calcium	305	274	8	297	-0.00182366	0.0197786	0.926599	0.9825	0.00712685	0.0230704	0.757632	0.972576	calcium	1124	1071	14	1110	0.0062438	0.0146731	0.670536	0.917475	0.0223356	0.0294357	0.448142	0.909753	calcium	9152.09	2556.28	4644.66	0.0078199	-0.0171368	-2.19143	0.0284204	0.178273	NS	NS
k__Bacteria.p__Firmicutes.c__Clostridia.o__Clostridiales.f__Lachnospiraceae	454	451	76	378	-0.0355797	0.0203107	0.0805139	0.290304	-0.0606959	0.0390586	0.120991	0.951558	calcium	305	305	8	297	0.00122312	0.0401601	0.975724	0.9825	0.0207629	0.0467959	0.657633	0.972576	calcium	1124	1124	14	1110	-0.00992976	0.026468	0.707613	0.917475	-0.0161294	0.0529506	0.760721	0.909753	calcium	2424.1	620.027	1427.44	0.0149544	-0.0222885	-1.49043	0.136111	0.474596	NS	NS
k__Bacteria.p__Bacteroidetes.c__Bacteroidia.o__Bacteroidales.f__Porphyromonadaceae.g__Parabacteroides.s__Parabacteroides_distasonis.t__Parabacteroides_distasonis_unclassified	454	257	76	378	-0.00616096	0.00405289	0.129216	0.375684	-0.0151391	0.00763266	0.048024	0.951558	calcium	305	195	8	297	-0.00985593	0.00833886	0.238199	0.9825	-0.00357994	0.00975533	0.713941	0.972576	calcium	1124	791	14	1110	0.00286831	0.00537109	0.593431	0.917475	0.00365141	0.010921	0.738184	0.909753	calcium	60879.3	14380.9	34663.8	0.00301616	-0.00379704	-1.2589	0.208066	0.530035	NS	NS
k__Bacteria.p__Actinobacteria.c__Actinobacteria.o__Coriobacteriales.f__Coriobacteriaceae.g__Gordonibacter.s__Gordonibacter_pamelaeae.t__GCF_000210055	454	214	76	378	-0.00324789	0.00230812	0.160097	0.43142	-0.0073718	0.00433183	0.0895883	0.951558	calcium	305	188	8	297	0.00260167	0.00794187	0.743454	0.9825	-0.00320462	0.0093175	0.73117	0.972576	calcium	1124	606	14	1110	-0.00226089	0.00513427	0.659767	0.917475	0.00316789	0.0103907	0.76052	0.909753	calcium	187707	15854.6	37935.2	0.0020349	-0.00270882	-1.33118	0.183131	0.515755	NS	NS
k__Bacteria.p__Bacteroidetes.c__Bacteroidia.o__Bacteroidales.f__Bacteroidaceae.g__Bacteroides.s__Bacteroides_cellulosilyticus.t__Bacteroides_cellulosilyticus_unclassified	454	95	76	378	-0.000169458	0.00440344	0.96932	0.986657	0.0125123	0.00808739	0.122626	0.951558	calcium	305	114	8	297	0.005309	0.00632359	0.401915	0.9825	0.00239117	0.0076973	0.756347	0.972576	calcium	1124	414	14	1110	-0.00364384	0.00677043	0.590551	0.917475	0.0216847	0.0133753	0.10527	0.909753	calcium	51572.2	25007.6	21815.6	0.00318796	0.0004526	0.141972	0.887102	0.951209	NS	NS
k__Bacteria.p__Actinobacteria.c__Actinobacteria.o__Coriobacteriales.f__Coriobacteriaceae	454	436	76	378	-0.0307434	0.0113236	0.00688969	0.0617217	-0.0152856	0.0211917	0.471148	0.96755	calcium	305	305	8	297	0.0550352	0.0291674	0.0601592	0.9825	0.0527137	0.0338655	0.120787	0.972576	calcium	1124	1123	14	1110	0.00729011	0.0198556	0.713573	0.917475	0.0259689	0.0400538	0.516897	0.909753	calcium	7798.88	1175.45	2536.48	0.00932067	-0.013603	-1.45945	0.144442	0.474596	NS	NS
k__Bacteria.p__Proteobacteria.c__Gammaproteobacteria.o__Enterobacteriales.f__Enterobacteriaceae.g__Escherichia	454	304	76	378	0.0180728	0.00666672	0.00699191	0.0617217	0.00861875	0.0120495	0.474889	0.96755	calcium	305	193	8	297	-0.00675471	0.00906695	0.456901	0.9825	-0.0114962	0.0110479	0.299084	0.972576	calcium	1124	758	14	1110	-0.00517215	0.00737186	0.483078	0.917475	0.0280418	0.0219311	0.201317	0.909753	calcium	22499.7	12164	18401.2	0.00434107	0.00432102	0.995382	0.31955	0.594138	NS	NS
k__Bacteria.p__Proteobacteria.c__Gammaproteobacteria.o__Enterobacteriales.f__Enterobacteriaceae.g__Escherichia.s__Escherichia_unclassified	454	198	76	378	0.00439067	0.00206425	0.0340066	0.197856	0.00353723	0.00387314	0.361685	0.96755	calcium	305	130	8	297	-0.00139778	0.00392282	0.721858	0.9825	0.00181024	0.00458337	0.693201	0.972576	calcium	1124	516	14	1110	-0.00248032	0.00358969	0.489738	0.917475	0.00931928	0.00712385	0.191095	0.909753	calcium	234679	64983.6	77604.5	0.00162808	0.00198024	1.21631	0.223869	0.531778	NS	NS
k__Bacteria.p__Bacteroidetes.c__Bacteroidia.o__Bacteroidales.f__Porphyromonadaceae.g__Parabacteroides	454	353	76	378	-0.0168488	0.00810773	0.0382904	0.21783	-0.0201245	0.0149196	0.178165	0.96755	calcium	305	252	8	297	-0.0174068	0.0161215	0.281147	0.9825	-0.00817856	0.0186974	0.66217	0.972576	calcium	1124	1025	14	1110	0.0042462	0.0112894	0.706898	0.917475	0.018582	0.0227309	0.413839	0.909753	calcium	15212.5	3847.58	7846.15	0.0060964	-0.0107771	-1.76777	0.0770988	0.322413	NS	NS
k__Bacteria.p__Actinobacteria.c__Actinobacteria.o__Actinomycetales	454	286	76	378	0.00341492	0.00189331	0.0720059	0.278697	-0.000969514	0.00333244	0.771264	0.96755	calcium	305	185	8	297	0.00195193	0.00495138	0.693707	0.9825	-0.00110228	0.00577448	0.848763	0.972576	calcium	1124	769	14	1110	-0.00131129	0.00363548	0.718397	0.917475	-0.0121414	0.00703873	0.0848278	0.909753	calcium	278968	40789.4	75661.9	0.00159027	0.00235966	1.48381	0.137859	0.474596	NS	NS
k__Bacteria.p__Firmicutes.c__Bacilli.o__Lactobacillales.f__Streptococcaceae.g__Streptococcus.s__Streptococcus_parasanguinis.t__Streptococcus_parasanguinis_unclassified	454	393	76	378	0.0112112	0.00670568	0.0952815	0.329622	-0.00882299	0.0110178	0.423744	0.96755	calcium	305	245	8	297	0.00183863	0.0115317	0.873435	0.9825	-0.0117368	0.0128636	0.362444	0.972576	calcium	1124	934	14	1110	0.00437859	0.00685989	0.523421	0.917475	-0.0201847	0.014411	0.161619	0.909753	calcium	22238.9	7519.94	21250.3	0.00442768	0.00698301	1.57713	0.114766	0.416783	NS	NS
k__Bacteria.p__Firmicutes.c__Clostridia.o__Clostridiales.f__Clostridiaceae.g__Clostridium.s__Clostridium_leptum.t__GCF_000154345	454	255	76	378	-0.00382054	0.00253209	0.132076	0.375684	-0.00625557	0.00456739	0.171603	0.96755	calcium	305	252	8	297	0.000988534	0.0066235	0.881465	0.9825	-0.00154296	0.00775937	0.842541	0.972576	calcium	1124	918	14	1110	0.00169359	0.00454185	0.709306	0.917475	0.0121907	0.00908352	0.179863	0.909753	calcium	155971	22794.3	48476.8	0.00209776	-0.00216184	-1.03055	0.302754	0.588451	NS	NS
k__Bacteria.p__Firmicutes.c__Clostridia.o__Clostridiales.f__Ruminococcaceae.g__Ruminococcus.s__Ruminococcus_callidus.t__GCF_000468015	454	126	76	378	-0.00711889	0.00471433	0.131751	0.375684	-0.00676116	0.00878241	0.441845	0.96755	calcium	305	126	8	297	0.00460294	0.00631579	0.466771	0.9825	0.00404295	0.00748923	0.589833	0.972576	calcium	1124	559	14	1110	-0.00495095	0.00932487	0.595567	0.917475	0.00601939	0.0189315	0.75058	0.909753	calcium	44994.6	25069.4	11500.4	0.00350146	-0.00321042	-0.916881	0.359205	0.608496	NS	NS
k__Bacteria.p__Firmicutes.c__Clostridia.o__Clostridiales.f__Lachnospiraceae.g__Blautia.s__Ruminococcus_gnavus.t__Ruminococcus_gnavus_unclassified	454	314	76	378	0.013468	0.0108491	0.215189	0.519702	0.00693273	0.019983	0.728847	0.96755	calcium	305	158	8	297	0.015951	0.0106208	0.134291	0.9825	0.0244071	0.0133427	0.0686135	0.972576	calcium	1124	434	14	1110	0.00186078	0.00403563	0.644837	0.917475	0.00776418	0.00855912	0.364571	0.909753	calcium	8495.96	8865.19	61401.1	0.00356321	0.00469878	1.31869	0.187271	0.516869	NS	NS
k__Bacteria.p__Firmicutes.c__Clostridia.o__Clostridiales.f__Peptostreptococcaceae.g__Peptostreptococcaceae_noname.s__Clostridium_bartlettii.t__GCF_000154445	454	328	76	378	-0.00433675	0.00441589	0.326613	0.653225	-0.00583926	0.00808795	0.470747	0.96755	calcium	305	206	8	297	0.011015	0.0100604	0.274457	0.9825	0.0106641	0.0117565	0.365197	0.972576	calcium	1124	850	14	1110	0.00480093	0.011404	0.673845	0.917475	0.0175524	0.0228737	0.443036	0.909753	calcium	51281.9	9880.21	7689.33	0.00381104	-0.00111328	-0.292119	0.770195	0.916729	NS	NS
k__Bacteria.p__Actinobacteria.c__Actinobacteria.o__Coriobacteriales.f__Coriobacteriaceae.g__Adlercreutzia.s__Adlercreutzia_equolifaciens.t__GCF_000478885	454	210	76	378	-0.00195239	0.00277304	0.481773	0.775685	0.00059936	0.00517789	0.907907	0.96755	calcium	305	218	8	297	0.00834935	0.00832719	0.316852	0.9825	0.0131132	0.0100754	0.194241	0.972576	calcium	1124	889	14	1110	0.00446799	0.00700533	0.523736	0.917475	0.00577714	0.014101	0.68211	0.909753	calcium	130043	14421.3	20377.1	0.00246301	-0.000257471	-0.104535	0.916745	0.951209	NS	NS
k__Bacteria.p__Bacteroidetes.c__Bacteroidia.o__Bacteroidales.f__Porphyromonadaceae.g__Parabacteroides.s__Parabacteroides_merdae.t__Parabacteroides_merdae_unclassified	454	223	76	378	-0.00406959	0.00618506	0.510906	0.802405	0.00193868	0.0112815	0.863648	0.96755	calcium	305	177	8	297	-0.00765761	0.0141386	0.588497	0.9825	0.0061568	0.0166576	0.711973	0.972576	calcium	1124	779	14	1110	-0.00594407	0.0101986	0.560125	0.917475	-0.00769421	0.0206258	0.709194	0.909753	calcium	26140.4	5002.47	9614.31	0.00495334	-0.00495215	-0.999761	0.317426	0.594138	NS	NS
k__Bacteria.p__Actinobacteria.c__Actinobacteria.o__Coriobacteriales.f__Coriobacteriaceae.g__Eggerthella.s__Eggerthella_lenta.t__GCF_000024265	454	212	76	378	0.00115169	0.00212206	0.587605	0.859798	0.00210131	0.00392942	0.593122	0.96755	calcium	305	162	8	297	-0.00712573	0.00523027	0.174128	0.9825	-0.0123225	0.00619533	0.0477654	0.972576	calcium	1124	464	14	1110	0.00101646	0.00199338	0.610215	0.917475	0.00229998	0.00403706	0.568995	0.909753	calcium	222067	36555.4	251663	0.00139989	0.000492024	0.351474	0.725233	0.916729	NS	NS
k__Bacteria.p__Bacteroidetes.c__Bacteroidia.o__Bacteroidales.f__Bacteroidaceae.g__Bacteroides.s__Bacteroides_thetaiotaomicron.t__Bacteroides_thetaiotaomicron_unclassified	454	246	76	378	-0.00192143	0.0049944	0.700638	0.919812	-0.000594514	0.00941098	0.949662	0.96755	calcium	305	206	8	297	0.0071796	0.00885858	0.418324	0.9825	0.0183229	0.0101737	0.0728572	0.972576	calcium	1124	766	14	1110	-0.00243157	0.0059507	0.682898	0.917475	0.0085844	0.012079	0.477433	0.909753	calcium	40089.7	12743	28239.9	0.00351207	-0.000668627	-0.19038	0.849011	0.947644	NS	NS
k__Bacteria.p__Firmicutes.c__Clostridia.o__Clostridiales.f__Lachnospiraceae.g__Dorea.s__Dorea_formicigenerans	454	330	76	378	-0.00231867	0.00775128	0.76498	0.950654	-0.001635	0.0145431	0.910544	0.96755	calcium	305	286	8	297	0.0141362	0.0178629	0.429355	0.9825	0.0122554	0.0213892	0.567152	0.972576	calcium	1124	1090	14	1110	0.0039328	0.011094	0.723032	0.917475	0.0107516	0.0223446	0.630491	0.909753	calcium	16643.8	3133.98	8125.04	0.00598654	0.00134987	0.225485	0.821602	0.947644	NS	NS
k__Bacteria.p__Firmicutes.c__Clostridia.o__Clostridiales.f__Lachnospiraceae.g__Lachnospiraceae_noname.s__Lachnospiraceae_bacterium_1_4_56FAA.t__GCF_000218385	454	158	76	378	0.000416468	0.0020724	0.840829	0.965618	-0.00129724	0.0038729	0.737848	0.96755	calcium	305	105	8	297	0.00193242	0.00477536	0.686031	0.9825	0.00648151	0.00589647	0.272738	0.972576	calcium	1124	234	14	1110	0.00249572	0.00395134	0.527768	0.917475	0.00321944	0.00801758	0.688097	0.909753	calcium	232838	43851.9	64048.9	0.00171313	0.0010024	0.585131	0.558459	0.802785	NS	NS
k__Bacteria.p__Firmicutes.c__Clostridia.o__Clostridiales.f__Lachnospiraceae.g__Dorea.s__Dorea_formicigenerans.t__Dorea_formicigenerans_unclassified	454	330	76	378	-0.00100039	0.00767827	0.896398	0.976501	-0.00106157	0.0144178	0.941342	0.96755	calcium	305	286	8	297	0.0144875	0.0178747	0.418298	0.9825	0.0125407	0.0213819	0.558034	0.972576	calcium	1124	1090	14	1110	0.00482659	0.0111479	0.665127	0.917475	0.00911726	0.0224459	0.684685	0.909753	calcium	16961.8	3129.85	8046.65	0.00596143	0.00238866	0.400686	0.688652	0.888168	NS	NS
k__Bacteria.p__Firmicutes.c__Clostridia.o__Clostridiales.f__Lachnospiraceae.g__Lachnospiraceae_noname.s__Lachnospiraceae_bacterium_5_1_63FAA.t__GCF_000185525	454	368	76	378	-0.000508901	0.00419465	0.903493	0.97899	-0.0011613	0.00802292	0.884985	0.96755	calcium	305	290	8	297	0.0137822	0.0100169	0.169902	0.9825	0.0093728	0.0119117	0.432087	0.972576	calcium	1124	1084	14	1110	-0.00349078	0.00720683	0.628219	0.917475	0.00952794	0.0148544	0.521388	0.909753	calcium	56834.1	9966.38	19253.6	0.0034089	0.000479069	0.140535	0.888237	0.951209	NS	NS
k__Bacteria.p__Firmicutes.c__Clostridia.o__Clostridiales.f__Eubacteriaceae.g__Eubacterium.s__Eubacterium_hallii.t__GCF_000173975	454	364	76	378	-0.0320696	0.00976119	0.00110012	0.0176019	-0.04122	0.0184503	0.0260317	0.951558	calcium	305	296	8	297	-0.00250711	0.0237349	0.915947	0.9825	0.00413657	0.0276268	0.881092	0.977278	calcium	1124	1105	14	1110	-0.00774281	0.0167394	0.643777	0.917475	0.0313104	0.0335916	0.3515	0.909753	calcium	10495.3	1775.11	3568.78	0.00794573	-0.0232754	-2.92929	0.00339733	0.0781385	2.43834	0.179769
k__Bacteria.p__Firmicutes.c__Clostridia.o__Clostridiales.f__Lachnospiraceae.g__Blautia.s__Ruminococcus_obeum.t__Ruminococcus_obeum_unclassified	454	421	76	378	-0.011184	0.007353	0.128985	0.375684	-0.0218031	0.0137089	0.112541	0.951558	calcium	305	298	8	297	0.00472796	0.0167553	0.778007	0.9825	-0.0016403	0.0200965	0.935011	0.977278	calcium	1124	1099	14	1110	0.00412614	0.0115054	0.719943	0.917475	0.0215399	0.0229362	0.347879	0.909753	calcium	18495.7	3562	7554.29	0.00581121	-0.00536421	-0.923081	0.355965	0.608496	NS	NS
k__Bacteria.p__Firmicutes.c__Clostridia.o__Clostridiales.f__Lachnospiraceae.g__Anaerostipes	454	392	76	378	0.00134734	0.00409449	0.74227	0.940698	0.00223388	0.00745926	0.764736	0.96755	calcium	305	293	8	297	0.00615306	0.0103854	0.554001	0.9825	0.00114989	0.0126517	0.927653	0.977278	calcium	1124	1074	14	1110	0.00462582	0.00849112	0.586012	0.917475	0.0216196	0.0164839	0.189953	0.909753	calcium	59648.7	9271.49	13869.8	0.00347545	0.00243476	0.700561	0.483577	0.725365	NS	NS
k__Bacteria.p__Firmicutes.c__Clostridia.o__Clostridiales.f__Lachnospiraceae.g__Lachnospiraceae_noname	454	443	76	378	-0.00911998	0.0124377	0.463808	0.768932	0.0121828	0.0230191	0.596939	0.96755	calcium	305	305	8	297	0.0144746	0.0167253	0.387509	0.9825	-6.39665e-06	0.0199123	0.999744	0.999744	calcium	1124	1121	14	1110	0.00438535	0.0117377	0.708765	0.917475	0.0228482	0.0235091	0.331328	0.909753	calcium	6464.27	3574.82	7258.27	0.00760344	0.00142334	0.187197	0.851506	0.947644	NS	NS
k__Bacteria.p__Firmicutes.c__Bacilli.o__Lactobacillales.f__Streptococcaceae.g__Streptococcus.s__Streptococcus_thermophilus.t__Streptococcus_thermophilus_unclassified	454	291	76	378	0.0054759	0.00955017	0.566687	0.857795	0.00665933	0.0182357	0.715176	0.96755	calcium	305	168	8	297	-0.00869412	0.0145727	0.55125	0.9825	0.0109041	0.0170339	0.522674	0.972576	calcium	1124	868	14	1110	-0.0078697	0.0237121	0.740038	0.925048	-0.0302966	0.0478079	0.526402	0.909753	calcium	10964.2	4708.93	1778.53	0.00756975	0.000292381	0.038625	0.969189	0.983442	NS	NS
k__Bacteria.p__Firmicutes.c__Bacilli.o__Lactobacillales.f__Streptococcaceae.g__Streptococcus.s__Streptococcus_mutans.t__Streptococcus_mutans_unclassified	454	126	76	378	0.00651183	0.00337642	0.0544238	0.262877	0.00857703	0.00582943	0.141993	0.951558	calcium	305	73	8	297	0.00118369	0.00658106	0.857383	0.9825	0.000519476	0.00700309	0.940925	0.977278	calcium	1124	266	14	1110	-0.00115524	0.0035591	0.745555	0.926155	-0.00867004	0.00674772	0.199109	0.909753	calcium	87717.7	23089.1	78943.9	0.00229566	0.00267369	1.16467	0.244153	0.552346	NS	NS
k__Bacteria.p__Firmicutes.c__Clostridia.o__Clostridiales.f__Lachnospiraceae.g__Anaerostipes.s__Anaerostipes_hadrus.t__GCF_000332875	454	345	76	378	-0.00193483	0.00396001	0.625378	0.873555	-0.00161367	0.00717263	0.822115	0.96755	calcium	305	282	8	297	0.00909015	0.0103856	0.382161	0.9825	0.00380054	0.0125639	0.762521	0.972576	calcium	1124	1061	14	1110	0.00253099	0.0081934	0.757452	0.935125	0.0232183	0.0164297	0.157893	0.909753	calcium	63768.6	9271.16	14896.1	0.00337223	-1.59579e-05	-0.00473215	0.996224	0.996224	NS	NS
k__Bacteria.p__Firmicutes.c__Clostridia.o__Clostridiales.f__Lachnospiraceae.g__Lachnospiraceae_noname.s__Lachnospiraceae_bacterium_1_1_57FAA.t__GCF_000218445	454	273	76	378	-0.0163383	0.0119799	0.173363	0.448292	0.00386212	0.0222755	0.862446	0.96755	calcium	305	129	8	297	0.0359303	0.0104544	0.000676497	0.098092	0.0305953	0.0122827	0.0133909	0.615983	calcium	1124	494	14	1110	0.00247941	0.00859132	0.772947	0.942968	0.00838465	0.0173427	0.628863	0.909753	calcium	6967.72	9149.63	13548.2	0.00580596	0.00837672	1.44278	0.149083	0.478451	NS	NS
k__Bacteria.p__Bacteroidetes.c__Bacteroidia.o__Bacteroidales.f__Bacteroidaceae.g__Bacteroides.s__Bacteroides_uniformis.t__Bacteroides_uniformis_unclassified	454	353	76	378	-0.017312	0.0136811	0.206404	0.512289	-0.0273877	0.0255801	0.284974	0.96755	calcium	305	268	8	297	0.00620255	0.0246557	0.801555	0.9825	0.00218525	0.0299379	0.941869	0.977278	calcium	1124	1050	14	1110	-0.00469029	0.0171304	0.78429	0.942994	0.0118542	0.0345062	0.731261	0.909753	calcium	5342.7	1644.99	3407.74	0.00980796	-0.00945348	-0.963858	0.335117	0.600599	NS	NS
k__Bacteria.p__Bacteroidetes.c__Bacteroidia.o__Bacteroidales.f__Bacteroidaceae.g__Bacteroides.s__Bacteroides_uniformis	454	353	76	378	-0.0143185	0.0137308	0.29762	0.632081	-0.0251262	0.0256785	0.32843	0.96755	calcium	305	268	8	297	0.0042937	0.0246791	0.862002	0.9825	0.00103366	0.0296359	0.972204	0.998441	calcium	1124	1052	14	1110	0.00414636	0.0173092	0.810726	0.942994	0.0289668	0.0348296	0.405781	0.909753	calcium	5304.04	1641.88	3337.67	0.00986115	-0.00535385	-0.542924	0.587182	0.818496	NS	NS
k__Bacteria.p__Actinobacteria.c__Actinobacteria.o__Bifidobacteriales.f__Bifidobacteriaceae.g__Bifidobacterium.s__Bifidobacterium_longum.t__Bifidobacterium_longum_unclassified	454	369	76	378	-0.0037376	0.0171001	0.827086	0.962934	0.0122802	0.0330854	0.710712	0.96755	calcium	305	269	8	297	-0.0300278	0.048033	0.532355	0.9825	-0.0544468	0.0578043	0.347103	0.972576	calcium	1124	1025	14	1110	0.00562806	0.0319267	0.860106	0.955673	0.120393	0.0637651	0.0592853	0.909753	calcium	3419.82	433.431	981.052	0.0143825	-0.00419409	-0.291611	0.770584	0.916729	NS	NS
k__Bacteria.p__Firmicutes.c__Clostridia.o__Clostridiales.f__Eubacteriaceae.g__Eubacterium.s__Eubacterium_eligens.t__GCF_000146185	454	232	76	378	0.000738357	0.00557273	0.894655	0.976501	-0.00530166	0.0106159	0.617774	0.96755	calcium	305	195	8	297	-0.0184676	0.0128649	0.152203	0.9825	-0.0239264	0.0150519	0.113138	0.972576	calcium	1124	887	14	1110	-0.00159644	0.00992339	0.87222	0.963779	0.0173005	0.0200172	0.387629	0.909753	calcium	32200.6	6042.12	10155	0.00454556	-0.00214927	-0.472828	0.636336	0.869449	NS	NS
k__Bacteria.p__Bacteroidetes.c__Bacteroidia.o__Bacteroidales.f__Rikenellaceae.g__Alistipes.s__Alistipes_onderdonkii.t__GCF_000374505	454	238	76	378	-0.0120833	0.00625984	0.0542322	0.262877	-0.00234061	0.0116839	0.84133	0.96755	calcium	305	187	8	297	0.0254723	0.0107272	0.0182211	0.9825	0.0333259	0.0130585	0.0112908	0.615983	calcium	1124	789	14	1110	0.00105586	0.00838558	0.899824	0.972783	0.0149874	0.0174256	0.389942	0.909753	calcium	25519.6	8690.16	14221.1	0.004544	-0.00148642	-0.327116	0.74358	0.916729	NS	NS
k__Bacteria.p__Bacteroidetes.c__Bacteroidia.o__Bacteroidales.f__Rikenellaceae.g__Alistipes	454	362	76	378	-0.0389366	0.0109252	0.000405714	0.0103863	-0.0305193	0.0207612	0.142353	0.951558	calcium	305	269	8	297	0.0268594	0.0257042	0.296902	0.9825	0.038081	0.029494	0.197792	0.972576	calcium	1124	1073	14	1110	-0.00233876	0.0170747	0.891078	0.972783	0.0548315	0.0342642	0.109836	0.909753	calcium	8377.97	1513.53	3429.98	0.00866411	-0.022038	-2.5436	0.0109717	0.112002	NS	NS
k__Bacteria.p__Actinobacteria.c__Actinobacteria.o__Bifidobacteriales.f__Bifidobacteriaceae.g__Bifidobacterium.s__Bifidobacterium_longum	454	369	76	378	0.000877791	0.0172479	0.959434	0.986406	0.0296461	0.0333027	0.3739	0.96755	calcium	305	270	8	297	-0.0349674	0.0479405	0.466339	0.9825	-0.058658	0.0575154	0.308733	0.972576	calcium	1124	1026	14	1110	0.00366248	0.0322878	0.909708	0.978181	0.117865	0.0644899	0.0678795	0.909753	calcium	3361.45	435.105	959.229	0.0145007	-0.00184001	-0.126891	0.899027	0.951209	NS	NS
k__Bacteria.p__Bacteroidetes.c__Bacteroidia.o__Bacteroidales.f__Bacteroidaceae.g__Bacteroides.s__Bacteroides_ovatus	454	302	76	378	0.00805724	0.00639105	0.208118	0.512289	0.0178919	0.011813	0.130713	0.951558	calcium	305	213	8	297	0.00610788	0.0112724	0.588343	0.9825	0.014943	0.0135611	0.27154	0.972576	calcium	1124	865	14	1110	-0.000437783	0.00762071	0.9542	0.984997	0.00771055	0.0151802	0.611605	0.909753	calcium	24482.5	7869.86	17219	0.00449143	0.00479695	1.06802	0.28551	0.577716	NS	NS
k__Bacteria.p__Bacteroidetes.c__Bacteroidia.o__Bacteroidales.f__Bacteroidaceae.g__Bacteroides.s__Bacteroides_ovatus.t__Bacteroides_ovatus_unclassified	454	301	76	378	0.0068568	0.00611226	0.262587	0.594887	0.0185355	0.0113186	0.102338	0.951558	calcium	305	213	8	297	0.00584535	0.0112023	0.602209	0.9825	0.0142995	0.0134635	0.289194	0.972576	calcium	1124	864	14	1110	-0.000414184	0.00762131	0.95667	0.984997	0.00773034	0.0151809	0.610709	0.909753	calcium	26766.8	7968.64	17216.3	0.00438732	0.00429212	0.978301	0.327926	0.595444	NS	NS
k__Bacteria.p__Bacteroidetes.c__Bacteroidia.o__Bacteroidales.f__Bacteroidales_noname.g__Bacteroidales_noname.s__Bacteroidales_bacterium_ph8.t__GCF_000311925	454	213	76	378	-0.00635612	0.00324989	0.0511335	0.257583	-0.000830614	0.00605333	0.890931	0.96755	calcium	305	170	8	297	-0.00120852	0.00885364	0.891519	0.9825	-0.00198519	0.0105039	0.850242	0.972576	calcium	1124	795	14	1110	-0.000362665	0.00645356	0.955196	0.984997	0.00877311	0.0129718	0.498982	0.909753	calcium	94680.7	12757.2	24010.5	0.00275818	-0.00476177	-1.72642	0.0842719	0.332272	NS	NS
k__Bacteria.p__Firmicutes.c__Clostridia.o__Clostridiales.f__Lachnospiraceae.g__Lachnospiraceae_noname.s__Lachnospiraceae_bacterium_7_1_58FAA.t__GCF_000242155	454	302	76	378	-0.00296168	0.00165669	0.0745169	0.278697	-0.000905151	0.00308469	0.769345	0.96755	calcium	305	186	8	297	-0.000132144	0.00331363	0.968217	0.9825	0.00368231	0.00407526	0.367074	0.972576	calcium	1124	826	14	1110	0.000264488	0.00288554	0.926985	0.984997	0.00360659	0.0058168	0.535372	0.909753	calcium	364351	91073.4	120100	0.00131816	-0.00184068	-1.3964	0.162593	0.481706	NS	NS
k__Bacteria.p__Bacteroidetes.c__Bacteroidia.o__Bacteroidales.f__Bacteroidaceae.g__Bacteroides.s__Bacteroides_xylanisolvens.t__Bacteroides_xylanisolvens_unclassified	454	186	76	378	-0.00417163	0.00233452	0.0746676	0.278697	-0.0042031	0.00433896	0.333317	0.96755	calcium	305	142	8	297	0.00213677	0.00393509	0.587552	0.9825	0.00239133	0.00462121	0.605285	0.972576	calcium	1124	556	14	1110	0.000118901	0.00350438	0.97294	0.984997	0.00249389	0.00702023	0.722479	0.909753	calcium	183487	64579	81428.7	0.00174211	-0.00187489	-1.07622	0.281829	0.577716	NS	NS
k__Bacteria.p__Firmicutes.c__Clostridia.o__Clostridiales.f__Clostridiaceae	454	407	76	378	-0.0100206	0.0105239	0.34155	0.671245	-0.0114927	0.0195868	0.55771	0.96755	calcium	305	278	8	297	-0.00449684	0.0169413	0.790865	0.9825	-0.0048746	0.0204334	0.811641	0.972576	calcium	1124	1006	14	1110	-0.000542586	0.0149559	0.971066	0.984997	0.00920602	0.0298659	0.757956	0.909753	calcium	9029.08	3484.22	4470.72	0.00767326	-0.00639252	-0.83309	0.404794	0.63479	NS	NS
k__Bacteria.p__Firmicutes.c__Clostridia.o__Clostridiales.f__Lachnospiraceae.g__Roseburia.s__Roseburia_unclassified	454	140	76	378	-0.00240013	0.00271838	0.377796	0.711145	-0.00154381	0.00508871	0.761773	0.96755	calcium	305	100	8	297	-0.00287747	0.00888335	0.746231	0.9825	0.00180634	0.0107428	0.866601	0.972576	calcium	1124	332	14	1110	0.00025609	0.00561729	0.963646	0.984997	0.0161531	0.0112877	0.15272	0.909753	calcium	135325	12672.1	31691.8	0.00235906	-0.00196531	-0.833091	0.404793	0.63479	NS	NS
k__Bacteria.p__Firmicutes.c__Clostridia.o__Clostridiales.f__Peptostreptococcaceae.g__Peptostreptococcaceae_noname	454	388	76	378	-0.00244936	0.00587616	0.67701	0.899073	0.00191825	0.0106936	0.85773	0.96755	calcium	305	266	8	297	0.00185649	0.0114175	0.870946	0.9825	0.00359897	0.0126332	0.775963	0.972576	calcium	1124	1040	14	1110	-0.00142179	0.0149911	0.924457	0.984997	0.0189556	0.0297233	0.523783	0.909753	calcium	28960.9	7671.06	4449.72	0.00493373	-0.00153404	-0.31093	0.755854	0.916729	NS	NS
k__Bacteria.p__Firmicutes.c__Clostridia.o__Clostridiales.f__Peptostreptococcaceae	454	395	76	378	0.000942354	0.00622246	0.879696	0.976501	0.00208091	0.0112762	0.853686	0.96755	calcium	305	270	8	297	0.00152636	0.0113379	0.893001	0.9825	0.00332442	0.0125487	0.79128	0.972576	calcium	1124	1045	14	1110	0.000819356	0.0149726	0.956368	0.984997	0.0221846	0.0296921	0.455136	0.909753	calcium	25827.1	7779.16	4460.71	0.00512538	0.00104729	0.204333	0.838093	0.947644	NS	NS
k__Bacteria.p__Firmicutes.c__Clostridia.o__Clostridiales.f__Peptostreptococcaceae.g__Peptostreptococcaceae_noname.s__Peptostreptococcaceae_noname_unclassified	454	248	76	378	-0.00045442	0.00441393	0.91805	0.97899	-0.000935119	0.00838449	0.911255	0.96755	calcium	305	207	8	297	-0.00501115	0.0104211	0.63097	0.9825	-0.00322052	0.0121738	0.79157	0.972576	calcium	1124	868	14	1110	0.000551859	0.0135407	0.967498	0.984997	0.0264694	0.0271093	0.329089	0.909753	calcium	51327.4	9208.18	5454.02	0.0038928	-0.0010071	-0.258708	0.795861	0.938708	NS	NS
k__Bacteria.p__Bacteroidetes.c__Bacteroidia.o__Bacteroidales	454	438	76	378	-0.0378201	0.0235386	0.108835	0.343972	-0.00643726	0.0434764	0.882368	0.96755	calcium	305	300	8	297	0.0289302	0.0524258	0.581479	0.9825	0.0532162	0.0607409	0.381765	0.972576	calcium	1124	1119	14	1110	0.000883262	0.0370475	0.980983	0.985913	0.102637	0.0740713	0.16614	0.909753	calcium	1804.84	363.839	728.589	0.0185783	-0.0197047	-1.06063	0.288858	0.577716	NS	NS
k__Bacteria.p__Firmicutes.c__Clostridia.o__Clostridiales.f__Clostridiaceae.g__Clostridium	454	405	76	378	-0.0104421	0.0105358	0.3222	0.653225	-0.013475	0.0196347	0.49295	0.96755	calcium	305	277	8	297	-0.00419691	0.016919	0.804268	0.9825	-0.00465467	0.0204075	0.819765	0.972576	calcium	1124	1004	14	1110	-0.000141412	0.0149539	0.992457	0.992457	0.0096342	0.0298599	0.747027	0.909753	calcium	9008.71	3493.41	4471.9	0.00767552	-0.00644299	-0.839422	0.401233	0.63479	NS	NS
k__Bacteria.p__Firmicutes.c__Clostridia.o__Clostridiales.f__Ruminococcaceae.g__Subdoligranulum.s__Subdoligranulum_unclassified	454	426	76	378	-0.0505743	0.014577	0.000573173	0.0125732	-0.0346155	0.0271198	0.202564	0.96755	calcium	305	305	8	297	0.0607273	0.0384205	0.115034	0.9825	0.0590402	0.0453701	0.194294	0.972576	calcium	1124	1122	14	1110	-0.021533	0.0270254	0.425755	0.892613	0.0147153	0.0533331	0.782668	0.912245	calcium	4706.11	677.445	1369.16	0.0121692	-0.03352	-2.7545	0.00587817	0.0928411	7.58295	0.73625
k__Bacteria.p__Firmicutes.c__Clostridia.o__Clostridiales	454	453	76	378	-0.0644949	0.0266405	0.0158872	0.119621	-0.0285579	0.049368	0.563275	0.96755	calcium	305	305	8	297	0.0465239	0.0628205	0.459529	0.9825	0.0644948	0.0738525	0.383297	0.972576	calcium	1124	1124	14	1110	0.0463937	0.0438239	0.289993	0.892613	0.0229588	0.087579	0.793256	0.912245	calcium	1409.01	253.394	520.689	0.0214025	-0.0251608	-1.17561	0.239753	0.551431	NS	NS
k__Bacteria.p__Firmicutes.c__Negativicutes.o__Selenomonadales.f__Veillonellaceae	454	376	76	378	0.0137806	0.0163147	0.398754	0.734396	0.000568257	0.0308877	0.985331	0.985331	calcium	305	244	8	297	-0.0509392	0.0410374	0.21548	0.9825	-0.0267357	0.0480672	0.578537	0.972576	calcium	1124	856	14	1110	-0.0308443	0.032428	0.341728	0.892613	0.0188732	0.0657075	0.773991	0.912245	calcium	3757.03	593.799	950.953	0.0137338	-0.00147219	-0.107195	0.914634	0.951209	NS	NS
k__Bacteria.p__Proteobacteria.c__Gammaproteobacteria	454	346	76	378	0.0232972	0.00754743	0.00216007	0.0272395	0.00527566	0.0133084	0.692027	0.96755	calcium	305	225	8	297	-0.0103256	0.010349	0.319255	0.9825	-0.0223262	0.0125961	0.0775336	0.972576	calcium	1124	855	14	1110	-0.0060161	0.00809929	0.457771	0.89759	-0.00547213	0.0205533	0.790107	0.912245	calcium	17555.1	9336.99	15244.2	0.0048716	0.00524165	1.07596	0.281945	0.577716	NS	NS
k__Bacteria.p__Actinobacteria.c__Actinobacteria	454	452	76	378	-0.0193976	0.0259761	0.455616	0.768932	0.00309771	0.048964	0.949587	0.96755	calcium	305	305	8	297	-0.0563877	0.0722556	0.43578	0.9825	-0.0565908	0.0851852	0.507061	0.972576	calcium	1124	1124	14	1110	-0.0378576	0.0493028	0.442733	0.892613	-0.0220063	0.0983076	0.822915	0.936116	calcium	1482.02	191.539	411.393	0.0219004	-0.0264382	-1.2072	0.227354	0.531778	NS	NS
k__Bacteria.p__Firmicutes.c__Erysipelotrichia.o__Erysipelotrichales.f__Erysipelotrichaceae.g__Turicibacter	454	82	76	378	0.00213967	0.00268763	0.426396	0.752809	0.0018706	0.00502876	0.710106	0.96755	calcium	305	65	8	297	0.00465742	0.00563595	0.409251	0.9825	0.00393969	0.00659427	0.550725	0.972576	calcium	1124	414	14	1110	-0.00335055	0.00523587	0.522361	0.917475	0.00265477	0.0121856	0.82758	0.936116	calcium	138440	31482.3	36477.2	0.00220113	0.00155341	0.705732	0.480355	0.725365	NS	NS
k__Bacteria.p__Firmicutes.c__Clostridia.o__Clostridiales.f__Eubacteriaceae	454	418	76	378	-0.0376697	0.0233447	0.107328	0.343972	-0.0441559	0.0436441	0.312285	0.96755	calcium	305	304	8	297	-0.037882	0.053763	0.481604	0.9825	-0.0196547	0.0634454	0.756966	0.972576	calcium	1124	1121	14	1110	0.0217045	0.037555	0.563421	0.917475	0.0147844	0.0758733	0.845542	0.94104	calcium	1834.95	345.966	709.031	0.0186018	-0.023128	-1.24332	0.213751	0.530035	NS	NS
k__Bacteria.p__Firmicutes.c__Clostridia.o__Clostridiales.f__Eubacteriaceae.g__Eubacterium	454	418	76	378	-0.0377133	0.0233449	0.106927	0.343972	-0.0443276	0.0436465	0.310437	0.96755	calcium	305	304	8	297	-0.037882	0.0537632	0.481606	0.9825	-0.0196575	0.0634459	0.756935	0.972576	calcium	1124	1121	14	1110	0.021711	0.0375555	0.563311	0.917475	0.0147815	0.0758736	0.845572	0.94104	calcium	1834.91	345.963	709.011	0.018602	-0.0231542	-1.24472	0.213236	0.530035	NS	NS
k__Bacteria.p__Firmicutes.c__Clostridia.o__Clostridiales.f__Lachnospiraceae.g__Blautia.s__Ruminococcus_obeum	454	423	76	378	-0.0195362	0.0087359	0.0258362	0.17107	-0.0356685	0.0162137	0.0283922	0.951558	calcium	305	305	8	297	0.0119001	0.020903	0.569585	0.9825	0.0280922	0.0251137	0.264339	0.972576	calcium	1124	1121	14	1110	-0.0162736	0.0143919	0.258405	0.892613	0.00528734	0.0284387	0.852542	0.941206	calcium	13103.4	2288.66	4827.97	0.00703248	-0.015199	-2.16125	0.0306757	0.184054	NS	NS
k__Bacteria.p__Firmicutes.c__Clostridia.o__Clostridiales.f__Ruminococcaceae.g__Ruminococcus	454	374	76	378	-0.0419403	0.0233297	0.0729092	0.278697	-0.0468819	0.0433002	0.279591	0.96755	calcium	305	298	8	297	0.0576359	0.056968	0.312491	0.9825	0.0746705	0.0677526	0.27142	0.972576	calcium	1124	1113	14	1110	0.0388431	0.0384229	0.312266	0.892613	-0.0123406	0.0771595	0.872961	0.956101	calcium	1837.31	308.133	677.359	0.0188217	-0.011686	-0.620877	0.53468	0.776694	NS	NS
k__Archaea.p__Euryarchaeota.c__Methanobacteria.o__Methanobacteriales.f__Methanobacteriaceae.g__Methanobrevibacter.s__Methanobrevibacter_unclassified	454	65	76	378	-0.00824011	0.00421665	0.0513153	0.257583	0.00116184	0.00777776	0.88133	0.96755	calcium	305	107	8	297	-0.00163408	0.0142556	0.90882	0.9825	-0.0042183	0.0170164	0.804414	0.972576	calcium	1124	432	14	1110	-0.0229312	0.0107866	0.0337348	0.647776	0.000997965	0.021502	0.96299	0.96991	calcium	56242.6	4920.73	8594.71	0.00378619	-0.00958417	-2.53135	0.0113625	0.112002	NS	NS
k__Bacteria.p__Firmicutes.c__Bacilli.o__Lactobacillales.f__Streptococcaceae.g__Streptococcus	454	446	76	378	0.0320104	0.017152	0.0626789	0.278697	-0.0306999	0.0287032	0.285476	0.96755	calcium	305	296	8	297	0.00239302	0.0334191	0.942965	0.9825	-0.0322798	0.0386723	0.404665	0.972576	calcium	1124	1105	14	1110	0.0283142	0.027079	0.295965	0.892613	-0.00269139	0.0527181	0.959293	0.96991	calcium	3399.17	895.385	1363.75	0.013294	0.0264329	1.98832	0.0467758	0.248272	NS	NS
k__Bacteria.p__Firmicutes.c__Bacilli.o__Lactobacillales.f__Streptococcaceae	454	447	76	378	0.0305594	0.0171197	0.074955	0.278697	-0.0315305	0.0286909	0.272456	0.96755	calcium	305	297	8	297	0.00255922	0.0334521	0.939071	0.9825	-0.0299853	0.0386862	0.439002	0.972576	calcium	1124	1107	14	1110	0.0264927	0.0271436	0.329266	0.892613	0.00428903	0.0528373	0.935319	0.96991	calcium	3412.01	893.621	1357.27	0.0132886	0.0251662	1.89381	0.0582498	0.283983	NS	NS
k__Bacteria.p__Firmicutes.c__Clostridia.o__Clostridiales.f__Eubacteriaceae.g__Eubacterium.s__Eubacterium_rectale.t__Eubacterium_rectale_unclassified	454	343	76	378	-0.0247345	0.0249234	0.321539	0.653225	-0.021073	0.0466305	0.651577	0.96755	calcium	305	285	8	297	-0.0381537	0.0642213	0.552899	0.9825	-0.0135892	0.0752365	0.856806	0.972576	calcium	1124	1093	14	1110	0.0335558	0.0435414	0.441069	0.892613	0.00957476	0.0879466	0.913326	0.96991	calcium	1609.85	242.461	527.468	0.0204989	-0.013182	-0.643056	0.520188	0.76368	NS	NS
k__Bacteria.p__Firmicutes.c__Clostridia.o__Clostridiales.f__Ruminococcaceae.g__Faecalibacterium.s__Faecalibacterium_prausnitzii	454	357	76	378	-0.00456897	0.0164136	0.780864	0.951255	0.0327098	0.0308047	0.288951	0.96755	calcium	305	293	8	297	-0.00616926	0.0342519	0.857185	0.9825	-0.00323918	0.0407118	0.936645	0.977278	calcium	1124	1116	14	1110	-0.0191259	0.0222731	0.39069	0.892613	-0.00187155	0.0448503	0.966723	0.96991	calcium	3711.86	852.374	2015.77	0.0123278	-0.00923574	-0.749178	0.45375	0.703567	NS	NS
k__Bacteria.p__Firmicutes.c__Erysipelotrichia.o__Erysipelotrichales.f__Erysipelotrichaceae.g__Turicibacter.s__Turicibacter_unclassified	454	78	76	378	0.00175715	0.00214611	0.413369	0.745229	0.00174779	0.00402668	0.664486	0.96755	calcium	305	60	8	297	0.00153445	0.00432083	0.722744	0.9825	-0.00011543	0.0051426	0.982109	0.998441	calcium	1124	383	14	1110	-0.00298077	0.00375152	0.427053	0.892613	-0.000417169	0.00870725	0.961797	0.96991	calcium	217118	53563.1	71053.6	0.00171063	0.000737133	0.430914	0.666531	0.884435	NS	NS
k__Bacteria.p__Firmicutes.c__Clostridia.o__Clostridiales.f__Lachnospiraceae.g__Roseburia.s__Roseburia_hominis.t__GCF_000225345	454	280	76	378	-0.00424443	0.00447567	0.343489	0.671245	-0.00657089	0.00850582	0.440274	0.96755	calcium	305	247	8	297	0.00286563	0.0135878	0.833115	0.9825	0.0040015	0.0176373	0.820699	0.972576	calcium	1124	989	14	1110	-0.00433705	0.0103494	0.675253	0.917475	-0.000806619	0.0213789	0.96991	0.96991	calcium	49921	5416.3	9336.13	0.00393221	-0.00366234	-0.93137	0.351662	0.608496	NS	NS
k__Bacteria.p__Bacteroidetes.c__Bacteroidia.o__Bacteroidales.f__Bacteroidaceae.g__Bacteroides.s__Bacteroides_caccae.t__Bacteroides_caccae_unclassified	454	202	76	378	-0.000558319	0.00604786	0.92649	0.980088	0.00498666	0.011383	0.661573	0.96755	calcium	305	177	8	297	0.00848884	0.0133348	0.524886	0.9825	0.00393622	0.0160854	0.806877	0.972576	calcium	1124	778	14	1110	-0.00362856	0.0103045	0.724805	0.917475	0.00275716	0.0208181	0.894661	0.96991	calcium	27339.9	5623.79	9417.74	0.00485749	-4.00595e-05	-0.00824696	0.99342	0.996224	NS	NS
k__Bacteria.p__Firmicutes.c__Clostridia.o__Clostridiales.f__Ruminococcaceae.g__Faecalibacterium.s__Faecalibacterium_prausnitzii.t__Faecalibacterium_prausnitzii_unclassified	454	352	76	378	-0.00692153	0.0146239	0.636233	0.873555	0.0218351	0.0272918	0.424153	0.96755	calcium	305	292	8	297	-0.00390313	0.0297794	0.89581	0.9825	-0.00695898	0.0355315	0.844875	0.972576	calcium	1124	1093	14	1110	-0.00552513	0.0208219	0.790788	0.942994	0.00375666	0.041761	0.928339	0.96991	calcium	4676	1127.64	2306.52	0.0111041	-0.00610472	-0.549769	0.582478	0.818496	NS	NS
k__Bacteria.p__Actinobacteria.c__Actinobacteria.o__Actinomycetales.f__Actinomycetaceae.g__Actinomyces	454	222	76	378	0.00212236	0.00128611	0.0996496	0.340137	0.00056714	0.00241338	0.814337	0.96755	calcium	305	156	8	297	-0.00111587	0.00336391	0.740345	0.9825	-0.00231078	0.00403967	0.567818	0.972576	calcium	1124	604	14	1110	0.000625153	0.0027747	0.821784	0.944579	0.000455813	0.00550884	0.934072	0.96991	calcium	604563	88371.4	129888	0.00110242	0.00153823	1.39532	0.16292	0.481706	NS	NS
k__Bacteria.p__Actinobacteria.c__Actinobacteria.o__Actinomycetales.f__Actinomycetaceae	454	226	76	378	0.00194201	0.00129505	0.134484	0.378328	0.000396897	0.00242618	0.870142	0.96755	calcium	305	157	8	297	-0.00136935	0.00339992	0.687427	0.9825	-0.00249118	0.00410318	0.544308	0.972576	calcium	1124	613	14	1110	0.000528466	0.00278523	0.849549	0.952515	-0.000434262	0.00553907	0.937525	0.96991	calcium	596248	86509.3	128908	0.00110997	0.00136458	1.22938	0.218928	0.530035	NS	NS
k__Bacteria.p__Firmicutes.c__Erysipelotrichia.o__Erysipelotrichales.f__Erysipelotrichaceae.g__Turicibacter.s__Turicibacter_sanguinis.t__GCF_000178255	454	61	76	378	0.00116944	0.0016296	0.473371	0.770126	0.000667341	0.00302854	0.825711	0.96755	calcium	305	49	8	297	0.00484173	0.00372614	0.194813	0.9825	0.00548201	0.00425721	0.198978	0.972576	calcium	1124	343	14	1110	-0.000383055	0.00291328	0.895417	0.972783	-0.0007142	0.00673624	0.915585	0.96991	calcium	376564	72024.5	117824	0.00132872	0.00131346	0.988513	0.322901	0.594138	NS	NS
Pathways
Pathways	N.IBD	non-zeros.IBD	Users.IBD	Non-users.IBD	Coef.IBD_univariate	SE.IBD_univariate	Pval.IBD_univariate	Qval.IBD_univariate	coeff.correcting.all.IBD_multivariate	SE.correcting_all.IBD_multivariate	pval.correcting.all.IBD_multivariate	qval.correcting.all.IBD_multivariate	drug.IBD	N.MIBS	non-zeros.MIBS	Users.MIBS	Non-users.MIBS	Coef.MIBS_univariate	SE.MIBS_univariate	Pval.MIBS_univariate	Qval.MIBS_univariate	coeff.correcting.all.MIBS_multivariate	SE.correcting_all.MIBS_multivariate	pval.correcting.all.MIBS_multivariate	qval.correcting.all.MIBS_multivariate	drug.MIBS	N.LLD	non-zeros.LLD	Users.LLD	Non-users.LLD	Coef.LLD_univariate	SE.LLD_univariate	Pval.LLD_univariate	Qval.LLD_univariate	coeff.correcting.all.LLD_multivariate	SE.correcting_all.LLD_multivariate	pval.correcting.all.LLD_multivariate	qval.correcting.all.LLD_multivariate	drug.LLD	inverse_var.ibd_univariate	inverse_var.mibs_univariate	inverse_var.lld_univariate	se_univariate	beta_univariate	Z_univariate	P_univariate	FDR_univariate	Het.Q_univariate	Het.I2_univariate
PWY.5837	454	305	76	378	1.26695	0.308529	4.79544e-05	0.0160168	0.680721	0.569564	0.232737	0.999376	calcium	305	173	8	297	-0.289363	0.762822	0.704711	0.987052	-0.313907	0.910798	0.730632	0.964621	calcium	1124	656	14	1110	-0.193948	0.630631	0.758485	0.929162	-1.42935	1.27088	0.260969	0.864523	calcium	10.5053	1.71851	2.51449	0.260481	0.836236	3.21035	0.00132572	0.1153	NS	NS
PWY.7371	454	163	76	378	-1.08838	0.281015	0.000123888	0.0191851	-1.12824	0.516448	0.0295016	0.748165	calcium	305	135	8	297	0.356152	0.697551	0.610027	0.987052	1.20873	0.848475	0.155455	0.964621	calcium	1124	482	14	1110	-0.459366	0.567371	0.41832	0.802711	-1.83193	1.15499	0.113009	0.724173	calcium	12.6632	2.05517	3.10646	0.236858	-0.812207	-3.42909	0.00060561	0.0799405	4.15804	0.519004
PWY.5899	454	305	76	378	1.33546	0.352446	0.000172322	0.0191851	0.755572	0.650478	0.24611	0.999376	calcium	305	173	8	297	-0.238472	0.915291	0.794626	0.987052	-0.276055	1.09068	0.800386	0.964621	calcium	1124	656	14	1110	-0.14253	0.744351	0.848182	0.933953	-1.31491	1.50249	0.381684	0.864523	calcium	8.05034	1.19366	1.80486	0.300844	0.92399	3.07133	0.0021311	0.1153	NS	NS
TRNA.CHARGING.PWY	454	454	76	378	-0.12571	0.0359642	0.000522518	0.0349042	-0.0625666	0.0646079	0.333444	0.999376	calcium	305	305	8	297	0.0785048	0.0763677	0.304802	0.987052	0.108157	0.0919195	0.24041	0.964621	calcium	1124	1124	14	1110	-0.0282328	0.0431864	0.513413	0.857633	0.0945382	0.0860997	0.272448	0.864523	calcium	773.14	171.467	536.174	0.0259869	-0.0667674	-2.56927	0.0101913	0.20802	NS	NS
PWY.6123	454	454	76	378	0.132994	0.0389595	0.000701616	0.0352972	0.183757	0.0710583	0.0100713	0.664705	calcium	305	305	8	297	0.0524017	0.10202	0.607885	0.987052	-0.0467174	0.119256	0.695567	0.964621	calcium	1124	1124	14	1110	-0.0471085	0.0560607	0.400913	0.802711	0.0334707	0.113903	0.768928	0.930962	calcium	658.831	96.0788	318.187	0.0305267	0.0723755	2.37089	0.0177454	0.292798	NS	NS
PWY0.1241	454	246	76	378	0.968484	0.289045	0.000876098	0.0352972	-0.240221	0.537707	0.655298	0.999376	calcium	305	133	8	297	-0.387249	0.637701	0.544142	0.987052	-0.907649	0.751091	0.227959	0.964621	calcium	1124	496	14	1110	-0.607239	0.549679	0.269521	0.733285	-1.25915	1.10233	0.2536	0.864523	calcium	11.9693	2.45904	3.30964	0.237437	0.486531	2.0491	0.0404526	0.317395	NS	NS
PWY.5104	454	440	76	378	-0.436827	0.130852	0.000917074	0.0352972	-0.047451	0.232441	0.83835	0.999376	calcium	305	305	8	297	0.40758	0.258402	0.115792	0.987052	0.343786	0.302686	0.257085	0.964621	calcium	1124	1123	14	1110	-0.0392352	0.189134	0.835699	0.929162	0.652656	0.367464	0.0759984	0.724173	calcium	58.4036	14.9765	27.955	0.0993391	-0.202348	-2.03695	0.0416554	0.317395	NS	NS
PWY0.1061	454	443	76	378	0.518614	0.155843	0.000951122	0.0352972	0.010313	0.287415	0.971395	0.999376	calcium	305	302	8	297	-0.132675	0.364602	0.716201	0.987052	-0.264564	0.422469	0.53171	0.964621	calcium	1124	1110	14	1110	-0.000307104	0.247111	0.999009	0.999009	-0.808943	0.481998	0.0935804	0.724173	calcium	41.1744	7.5225	16.3764	0.123965	0.312733	2.52276	0.0116439	0.21957	NS	NS
PWY.5177	454	436	76	378	-0.701695	0.222515	0.00172439	0.0364497	-0.0783869	0.406979	0.847366	0.999376	calcium	305	305	8	297	0.0825087	0.178473	0.644219	0.987052	0.271797	0.205009	0.186133	0.964621	calcium	1124	1123	14	1110	-0.0804022	0.102088	0.431115	0.817729	-0.0976662	0.198511	0.622826	0.917682	calcium	20.1967	31.3948	95.9505	0.082327	-0.130785	-1.5886	0.112151	0.441906	NS	NS
PWY.7383	454	427	76	378	-0.77629	0.242707	0.00148188	0.0364497	-0.381379	0.459076	0.406612	0.999376	calcium	305	302	8	297	0.169163	0.239882	0.481264	0.987052	0.308662	0.288592	0.285849	0.964621	calcium	1124	1123	14	1110	-0.0925582	0.126549	0.464689	0.843325	0.0949042	0.25601	0.710931	0.922294	calcium	16.976	17.3782	62.4428	0.101641	-0.165482	-1.6281	0.103504	0.419042	NS	NS
PWY.5384	454	377	76	378	0.962584	0.298399	0.00135025	0.0364497	0.328786	0.548612	0.549312	0.999376	calcium	305	248	8	297	-0.0803861	0.7305	0.91245	0.987052	0.148547	0.858281	0.862725	0.99269	calcium	1124	930	14	1110	-0.754665	0.576303	0.190636	0.658153	-2.18853	1.16019	0.0595174	0.724173	calcium	11.2306	1.87396	3.01092	0.249103	0.520465	2.08936	0.0366754	0.317395	NS	NS
PWY.6124	454	454	76	378	0.136576	0.0440975	0.00208197	0.0409046	0.172517	0.0797696	0.0311735	0.748165	calcium	305	305	8	297	0.0814412	0.11286	0.471099	0.987052	-0.0536182	0.130517	0.681544	0.964621	calcium	1124	1124	14	1110	0.0492477	0.0636092	0.438962	0.82194	0.18883	0.128543	0.142124	0.724173	calcium	514.248	78.5096	247.15	0.0345052	0.105725	3.06404	0.00218371	0.1153	NS	NS
HSERMETANA.PWY	454	447	76	378	-0.272227	0.0892048	0.00241884	0.0448828	-0.436492	0.160385	0.00679543	0.597998	calcium	305	305	8	297	0.0371847	0.157455	0.813475	0.987052	0.133571	0.187818	0.477628	0.964621	calcium	1124	1124	14	1110	-0.0189737	0.11349	0.867255	0.944488	0.0735111	0.21385	0.731101	0.922294	calcium	125.668	40.3357	77.6405	0.0640652	-0.1403	-2.18996	0.0285269	0.317395	NS	NS
PWY.6595	454	427	76	378	-0.657152	0.21747	0.00265994	0.0467589	-0.143049	0.404684	0.723915	0.999376	calcium	305	299	8	297	0.118328	0.231199	0.609182	0.987052	0.266112	0.262847	0.312299	0.964621	calcium	1124	1117	14	1110	-0.136394	0.164904	0.408351	0.802711	-0.14231	0.330376	0.666736	0.922294	calcium	21.1448	18.708	36.7738	0.114238	-0.217906	-1.90748	0.0564589	0.324025	NS	NS
NAGLIPASYN.PWY	454	343	76	378	0.88182	0.294684	0.00292413	0.0479955	0.614681	0.556951	0.270412	0.999376	calcium	305	177	8	297	-0.568799	0.743718	0.444993	0.987052	-0.956037	0.873284	0.274619	0.964621	calcium	1124	638	14	1110	-1.0319	0.632436	0.103041	0.658153	-1.88064	1.28475	0.143538	0.724173	calcium	11.5156	1.80794	2.50015	0.251389	0.413711	1.6457	0.0998251	0.419042	NS	NS
PWY0.1298	454	453	76	378	0.268731	0.0959422	0.00532209	0.057721	0.326018	0.180159	0.0711172	0.905164	calcium	305	304	8	297	0.601032	0.253694	0.0184743	0.987052	0.37796	0.301807	0.211574	0.964621	calcium	1124	1124	14	1110	-0.124711	0.182546	0.494637	0.852857	0.18884	0.368705	0.608636	0.914514	calcium	108.638	15.5374	30.0093	0.0805341	0.225641	2.80181	0.00508171	0.149063	NS	NS
PANTO.PWY	454	454	76	378	-0.091782	0.0318782	0.00418842	0.057721	-0.0435886	0.0578379	0.45153	0.999376	calcium	305	305	8	297	0.0717679	0.0966774	0.458464	0.987052	0.0983983	0.113876	0.388326	0.964621	calcium	1124	1124	14	1110	0.139463	0.0535061	0.00927025	0.454242	0.210764	0.107228	0.0496076	0.724173	calcium	984.041	106.992	349.296	0.0263493	-0.0235536	-0.8939	0.371375	0.647072	NS	NS
PWY.5083	454	270	76	378	0.907265	0.318943	0.00465519	0.057721	-0.00266353	0.601731	0.99647	0.999376	calcium	305	154	8	297	-1.01441	0.751393	0.178028	0.987052	-1.78626	0.880722	0.0435461	0.964621	calcium	1124	563	14	1110	-0.970822	0.626321	0.121416	0.658153	-2.21321	1.26694	0.0809418	0.724173	calcium	9.83044	1.77119	2.54921	0.265833	0.328409	1.2354	0.216683	0.566379	NS	NS
PWY.4041	454	247	76	378	0.906336	0.323781	0.00534888	0.057721	0.208368	0.606996	0.731572	0.999376	calcium	305	131	8	297	-0.679314	0.732366	0.354386	0.987052	-1.02329	0.87163	0.241453	0.964621	calcium	1124	508	14	1110	-1.17248	0.625627	0.0611789	0.658153	-2.55461	1.26808	0.0442002	0.724173	calcium	9.53886	1.86442	2.55487	0.267662	0.314035	1.17326	0.240693	0.584395	NS	NS
PWY.6588	454	429	76	378	-0.576311	0.205921	0.00535733	0.057721	-0.181436	0.374479	0.628296	0.999376	calcium	305	302	8	297	0.602348	0.227666	0.00859267	0.987052	0.456216	0.273736	0.0968016	0.964621	calcium	1124	1115	14	1110	-0.175017	0.145569	0.229509	0.681572	0.102657	0.293722	0.72678	0.922294	calcium	23.5831	19.2931	47.1913	0.10537	-0.113574	-1.07786	0.281096	0.584831	NS	NS
PWY.5863	454	294	76	378	0.857822	0.304014	0.00499507	0.057721	-0.25302	0.562613	0.653155	0.999376	calcium	305	171	8	297	-0.220783	0.754327	0.769964	0.987052	-0.331595	0.899967	0.712831	0.964621	calcium	1124	652	14	1110	-0.141389	0.630741	0.822671	0.929162	-1.31017	1.27273	0.303517	0.864523	calcium	10.8196	1.75744	2.51361	0.257422	0.565773	2.19784	0.0279604	0.317395	NS	NS
HEMESYN2.PWY	454	439	76	378	0.523058	0.189106	0.00591571	0.0598742	-0.0222825	0.350971	0.94941	0.999376	calcium	305	284	8	297	-0.447971	0.535312	0.403352	0.987052	-0.476218	0.63821	0.456224	0.964621	calcium	1124	1057	14	1110	-0.207078	0.413931	0.616981	0.900956	-0.723348	0.841639	0.390283	0.864523	calcium	27.9634	3.48968	5.8364	0.16376	0.317907	1.94131	0.0522213	0.317395	NS	NS
CITRULBIO.PWY	454	423	76	378	-0.628561	0.227154	0.00589508	0.0598742	-0.46787	0.406233	0.250125	0.999376	calcium	305	293	8	297	-0.238017	0.296427	0.422667	0.987052	0.185424	0.345334	0.591783	0.964621	calcium	1124	1096	14	1110	0.0169417	0.211272	0.936101	0.975936	0.142126	0.429246	0.74063	0.922294	calcium	19.3802	11.3806	22.4035	0.137148	-0.272944	-1.99014	0.0465757	0.317395	NS	NS
PWY.241	454	353	76	378	-0.832238	0.304272	0.0064877	0.0637321	-0.00365197	0.566054	0.994856	0.999376	calcium	305	281	8	297	-0.245182	0.582672	0.674212	0.987052	-0.177375	0.699826	0.800113	0.964621	calcium	1124	1046	14	1110	-0.0396435	0.449492	0.929737	0.972749	-0.0440522	0.912585	0.961509	0.980071	calcium	10.8013	2.94545	4.94945	0.231272	-0.529928	-2.29136	0.0219423	0.317279	NS	NS
P162.PWY	454	326	76	378	-0.84449	0.312294	0.0071146	0.0678937	-0.343899	0.584525	0.556639	0.999376	calcium	305	203	8	297	-0.332726	0.783879	0.671536	0.987052	0.0893148	0.909234	0.921824	0.99269	calcium	1124	904	14	1110	-0.276506	0.578536	0.632785	0.900956	1.34011	1.16651	0.250887	0.864523	calcium	10.2535	1.62743	2.98771	0.259337	-0.674345	-2.60027	0.00931511	0.20802	NS	NS
CRNFORCAT.PWY	454	169	76	378	-0.857297	0.324419	0.00852292	0.0711664	-0.816105	0.60795	0.180237	0.999376	calcium	305	148	8	297	-0.677275	0.960755	0.481398	0.987052	-0.349322	1.1437	0.760279	0.964621	calcium	1124	619	14	1110	-0.639984	0.791873	0.419153	0.802711	-1.40599	1.60205	0.380349	0.864523	calcium	9.50142	1.08336	1.59474	0.28654	-0.81283	-2.83671	0.00455812	0.149063	NS	NS
PWY.4984	454	421	76	378	-0.603367	0.227911	0.0084044	0.0711664	-0.467109	0.405787	0.250377	0.999376	calcium	305	293	8	297	-0.243513	0.30417	0.424039	0.987052	0.165944	0.35556	0.641108	0.964621	calcium	1124	1096	14	1110	0.0212325	0.21692	0.922044	0.97252	0.109503	0.440332	0.803654	0.934116	calcium	19.2517	10.8085	21.2521	0.139601	-0.268875	-1.92602	0.0541014	0.317395	NS	NS
PWY.5101	454	442	76	378	-0.285493	0.107973	0.00849313	0.0711664	-0.199233	0.195878	0.309732	0.999376	calcium	305	305	8	297	-0.0339778	0.240357	0.887679	0.987052	0.00657761	0.282315	0.98143	0.998872	calcium	1124	1122	14	1110	0.00672037	0.16339	0.967199	0.980947	0.0746127	0.317545	0.814279	0.934116	calcium	85.7764	17.3096	37.4583	0.0843516	-0.176634	-2.09402	0.0362578	0.317395	NS	NS
PWY.1861	454	252	76	378	-0.97872	0.372483	0.00890185	0.0725175	-1.22023	0.695265	0.0800209	0.9185	calcium	305	245	8	297	0.320073	0.862459	0.710815	0.987052	0.674089	1.0168	0.50794	0.964621	calcium	1124	982	14	1110	-0.37422	0.605492	0.536674	0.867748	-0.117504	1.23078	0.923958	0.969257	calcium	7.20755	1.34438	2.72761	0.297752	-0.67774	-2.27619	0.0228344	0.317279	NS	NS
PWY.5198	454	67	76	378	-0.692026	0.265928	0.00957377	0.0743637	-0.254352	0.485432	0.600591	0.999376	calcium	305	116	8	297	-0.234032	0.881425	0.790796	0.987052	-0.0884685	1.05011	0.932924	0.99269	calcium	1124	535	14	1110	-1.11834	0.808819	0.167037	0.658153	-0.45991	1.63249	0.77821	0.932363	calcium	14.1408	1.28715	1.52861	0.242846	-0.695692	-2.86474	0.00417349	0.149063	NS	NS
METHANOGENESIS.PWY	454	67	76	378	-0.732496	0.28382	0.0101802	0.0772767	-0.266994	0.517956	0.606507	0.999376	calcium	305	116	8	297	-0.220805	0.941383	0.814716	0.987052	-0.0856289	1.11792	0.939002	0.99269	calcium	1124	533	14	1110	-1.12153	0.852532	0.188601	0.658153	-0.76662	1.7233	0.656513	0.922294	calcium	12.414	1.12841	1.37587	0.258905	-0.729672	-2.8183	0.0048278	0.149063	NS	NS
NONMEVIPP.PWY	454	454	76	378	-0.061733	0.0243564	0.011614	0.0794961	0.000235178	0.0441195	0.99575	0.999376	calcium	305	305	8	297	0.0508636	0.0498548	0.308476	0.987052	0.0825288	0.0577615	0.1543	0.964621	calcium	1124	1124	14	1110	0.0659191	0.0357204	0.0652429	0.658153	0.104598	0.0695838	0.133086	0.724173	calcium	1685.67	402.334	783.73	0.0186607	-0.0111203	-0.595923	0.551226	0.723999	NS	NS
GLYOXYLATE.BYPASS	454	252	76	378	0.816114	0.321347	0.0114406	0.0794961	0.247595	0.60547	0.682811	0.999376	calcium	305	142	8	297	-0.558586	0.779935	0.474431	0.987052	-1.21131	0.917053	0.187689	0.964621	calcium	1124	571	14	1110	-1.14228	0.638925	0.0740773	0.658153	-2.01562	1.29199	0.119034	0.724173	calcium	9.68392	1.64393	2.44963	0.269411	0.303884	1.12796	0.259338	0.584395	NS	NS
PWY.922	454	302	76	378	0.765	0.305754	0.0127128	0.0794961	0.137115	0.52357	0.793546	0.999376	calcium	305	183	8	297	-0.0750747	0.732918	0.918482	0.987052	-0.488301	0.842341	0.562615	0.964621	calcium	1124	748	14	1110	-0.41007	0.583978	0.4827	0.852857	-1.47503	1.15366	0.201327	0.857263	calcium	10.6968	1.86161	2.93229	0.254076	0.44161	1.7381	0.0821932	0.394528	NS	NS
PWY.5173	454	294	76	378	0.731575	0.293285	0.0129841	0.0794961	-0.326473	0.530092	0.538327	0.999376	calcium	305	173	8	297	-1.06456	0.640349	0.0974701	0.987052	-1.78475	0.745748	0.0173993	0.964621	calcium	1124	600	14	1110	-0.36399	0.539962	0.500384	0.852857	-1.09263	1.0682	0.306596	0.864523	calcium	11.6257	2.43874	3.42984	0.239085	0.266399	1.11424	0.265174	0.584395	NS	NS
HEME.BIOSYNTHESIS.II	454	323	76	378	0.743295	0.301154	0.0139622	0.0804031	0.155756	0.566156	0.783373	0.999376	calcium	305	185	8	297	-0.335568	0.690883	0.627531	0.987052	-0.257618	0.815558	0.752343	0.964621	calcium	1124	747	14	1110	0.137053	0.577525	0.812459	0.929162	0.719832	1.17	0.538524	0.872965	calcium	11.0261	2.09503	2.99818	0.249073	0.490314	1.96856	0.049004	0.317395	NS	NS
PYRIDNUCSYN.PWY	454	453	76	378	-0.0994844	0.0409286	0.0154824	0.087646	0.0131458	0.0750406	0.861029	0.999376	calcium	305	305	8	297	0.0680863	0.0989585	0.49197	0.987052	0.0711019	0.117342	0.545078	0.964621	calcium	1124	1124	14	1110	-0.116558	0.0581701	0.04534	0.658153	0.0110002	0.113691	0.922939	0.969257	calcium	596.96	102.116	295.529	0.0317084	-0.087353	-2.75488	0.00587131	0.155003	NS	NS
PWY.7003	454	423	76	378	-0.540951	0.223301	0.0158182	0.0880547	-0.549142	0.401865	0.172561	0.999376	calcium	305	296	8	297	0.125966	0.274448	0.646597	0.987052	-0.0191652	0.319252	0.952178	0.993577	calcium	1124	1105	14	1110	0.0724224	0.178017	0.684213	0.918533	0.138928	0.358697	0.698602	0.922294	calcium	20.0547	13.2763	31.5558	0.124143	-0.106199	-0.855459	0.392297	0.647072	NS	NS
PWY.7286	454	72	76	378	-0.64478	0.267959	0.0165301	0.0905093	-0.286835	0.489421	0.558162	0.999376	calcium	305	111	8	297	-0.0229655	0.873871	0.979051	0.993126	0.0782721	1.03972	0.940047	0.99269	calcium	1124	520	14	1110	-0.995067	0.816036	0.222953	0.675754	-0.300569	1.64933	0.855431	0.94425	calcium	13.9271	1.3095	1.5017	0.244424	-0.627559	-2.5675	0.0102434	0.20802	NS	NS
GLUTORN.PWY	454	454	76	378	0.217475	0.0911798	0.0174987	0.0942673	-0.000180421	0.165306	0.99913	0.999376	calcium	305	305	8	297	-0.249709	0.222119	0.261831	0.987052	-0.251662	0.259472	0.332986	0.964621	calcium	1124	1124	14	1110	-0.0102598	0.157263	0.947995	0.979879	-0.237794	0.31776	0.454416	0.864523	calcium	120.283	20.2687	40.4338	0.0743325	0.114276	1.53737	0.124203	0.474225	NS	NS
ARGSYNBSUB.PWY	454	453	76	378	0.204651	0.0862887	0.01814	0.094668	0.0600561	0.156195	0.70082	0.999376	calcium	305	305	8	297	-0.185428	0.211387	0.381087	0.987052	-0.180881	0.246447	0.463629	0.964621	calcium	1124	1124	14	1110	-0.00152997	0.148454	0.991779	0.995164	-0.213091	0.300298	0.478108	0.864523	calcium	134.305	22.3792	45.3749	0.0703495	0.115147	1.63678	0.101676	0.419042	NS	NS
GLUCONEO.PWY	454	422	76	378	-0.536329	0.229427	0.0198526	0.100466	-0.453344	0.423875	0.285484	0.999376	calcium	305	297	8	297	0.0732396	0.283735	0.796492	0.987052	-0.00472158	0.329438	0.988576	0.998872	calcium	1124	1109	14	1110	0.0472978	0.184991	0.798249	0.929162	0.0508529	0.366667	0.889722	0.958721	calcium	18.9982	12.4215	29.2212	0.128415	-0.130233	-1.01415	0.31051	0.61175	NS	NS
PWY.3001	454	454	76	378	0.0603849	0.0264278	0.0228014	0.104324	0.082076	0.0492196	0.096204	0.960342	calcium	305	305	8	297	-0.0295378	0.0712491	0.678754	0.987052	-0.00420996	0.0866428	0.961283	0.997046	calcium	1124	1124	14	1110	-0.0144846	0.0387896	0.70891	0.929162	0.0796155	0.0786923	0.311894	0.864523	calcium	1431.79	196.989	664.615	0.0208815	0.0309642	1.48286	0.138113	0.474225	NS	NS
THRESYN.PWY	454	454	76	378	0.0650775	0.0284571	0.0226799	0.104324	0.0865028	0.0529885	0.103371	0.960342	calcium	305	305	8	297	-0.0173285	0.077561	0.823364	0.987052	-0.000132325	0.0934709	0.998872	0.998872	calcium	1124	1124	14	1110	-0.0312375	0.0442195	0.480076	0.852857	0.0454484	0.089757	0.612716	0.914514	calcium	1234.87	166.232	511.414	0.0228664	0.0321599	1.40643	0.159598	0.486902	NS	NS
PWY.5676	454	409	76	378	-0.602083	0.26342	0.0227523	0.104324	-0.760431	0.481925	0.115385	0.98263	calcium	305	266	8	297	-1.16567	0.742107	0.117301	0.987052	-1.01202	0.862036	0.24146	0.964621	calcium	1124	1033	14	1110	0.323171	0.521595	0.535659	0.867748	0.0598008	1.05698	0.954893	0.980043	calcium	14.4113	1.81579	3.67564	0.224153	-0.482624	-2.15311	0.0313103	0.317395	NS	NS
PWY.7211	454	446	76	378	-0.157864	0.069955	0.0245407	0.109288	-0.293375	0.128608	0.02309	0.7298	calcium	305	304	8	297	0.107499	0.245697	0.662052	0.987052	0.295975	0.28508	0.300137	0.964621	calcium	1124	1120	14	1110	-0.139711	0.127333	0.272793	0.733285	-0.0968006	0.249219	0.697787	0.922294	calcium	204.344	16.5654	61.676	0.0594874	-0.138346	-2.32564	0.0200378	0.311175	NS	NS
RUMP.PWY	454	173	76	378	-0.659668	0.301034	0.0289529	0.12724	-1.02759	0.569645	0.0720017	0.905164	calcium	305	200	8	297	0.211228	0.794806	0.790607	0.987052	0.833391	0.948281	0.380285	0.964621	calcium	1124	835	14	1110	-0.290319	0.622342	0.640953	0.900956	-0.667633	1.26388	0.597442	0.911974	calcium	11.0349	1.58299	2.58191	0.256496	-0.506229	-1.97363	0.0484233	0.317395	NS	NS
PWY.621	454	454	76	378	0.131188	0.0606424	0.0310587	0.134248	0.113694	0.114776	0.322498	0.999376	calcium	305	305	8	297	-0.0763914	0.123293	0.536003	0.987052	-0.0740196	0.144592	0.609138	0.964621	calcium	1124	1124	14	1110	0.0843746	0.095479	0.377051	0.797504	-0.00646369	0.184192	0.972013	0.981925	calcium	271.924	65.7845	109.694	0.0472771	0.0891888	1.88651	0.059226	0.332674	NS	NS
PWY.5840	454	258	76	378	0.783629	0.362871	0.0313514	0.134248	0.333618	0.679886	0.623912	0.999376	calcium	305	143	8	297	0.228404	0.917764	0.803633	0.987052	0.278124	1.09294	0.799328	0.964621	calcium	1124	582	14	1110	0.177154	0.745047	0.812099	0.929162	-0.595387	1.50348	0.69218	0.922294	calcium	7.59445	1.18724	1.80149	0.307391	0.618107	2.01081	0.044345	0.317395	NS	NS
PWY4FS.7	454	433	76	378	0.492449	0.231168	0.0337063	0.141844	0.161485	0.436249	0.711455	0.999376	calcium	305	268	8	297	-0.884065	0.748997	0.23881	0.987052	-1.16647	0.889029	0.190635	0.964621	calcium	1124	1013	14	1110	-0.476504	0.57174	0.404781	0.802711	-1.02932	1.15967	0.374954	0.864523	calcium	18.7131	1.78254	3.05916	0.206044	0.262437	1.27369	0.202772	0.537954	NS	NS
PWY4FS.8	454	433	76	378	0.491672	0.231152	0.0339746	0.141844	0.158993	0.436229	0.715701	0.999376	calcium	305	268	8	297	-0.884064	0.748997	0.23881	0.987052	-1.16647	0.889029	0.190635	0.964621	calcium	1124	1013	14	1110	-0.476503	0.57174	0.404783	0.802711	-1.02932	1.15967	0.374958	0.864523	calcium	18.7156	1.78254	3.05916	0.206033	0.261844	1.27088	0.203771	0.537954	NS	NS
PWY.7456	454	333	76	378	-0.812464	0.389177	0.0374069	0.145278	-0.812197	0.711364	0.254248	0.999376	calcium	305	265	8	297	-0.0936566	0.834264	0.910691	0.987052	0.462347	0.957388	0.629549	0.964621	calcium	1124	1045	14	1110	0.549293	0.545543	0.314213	0.761588	0.725363	1.09735	0.508746	0.872965	calcium	6.60247	1.43679	3.36003	0.296184	-0.320476	-1.08202	0.279245	0.584831	NS	NS
PWY66.409	454	448	76	378	0.198938	0.0947163	0.0362825	0.145278	-0.225622	0.169772	0.18464	0.999376	calcium	305	304	8	297	-0.523726	0.253006	0.0393185	0.987052	-0.325608	0.294997	0.270707	0.964621	calcium	1124	1120	14	1110	-0.0847901	0.154652	0.583623	0.900956	-0.439636	0.307575	0.153196	0.724173	calcium	111.468	15.622	41.8107	0.0769457	0.0618611	0.803959	0.421421	0.670211	NS	NS
P164.PWY	454	421	76	378	-0.465095	0.22248	0.0371488	0.145278	-0.27947	0.420534	0.506718	0.999376	calcium	305	302	8	297	-0.25026	0.182745	0.171907	0.987052	-0.0764471	0.21833	0.726515	0.964621	calcium	1124	1109	14	1110	0.0198396	0.129698	0.878452	0.950946	-0.0438917	0.258077	0.864986	0.94425	calcium	20.2031	29.9441	59.4479	0.0955222	-0.143352	-1.50072	0.133427	0.474225	NS	NS
PWY0.862	454	348	76	378	0.666934	0.31787	0.0364657	0.145278	-0.293688	0.590971	0.619493	0.999376	calcium	305	195	8	297	0.424099	0.834004	0.611473	0.987052	0.116195	0.991919	0.906837	0.99269	calcium	1124	738	14	1110	-0.338337	0.678902	0.61833	0.900956	-1.25322	1.36424	0.358501	0.864523	calcium	9.89692	1.43769	2.16963	0.272123	0.479572	1.76233	0.0780127	0.394528	NS	NS
PWY.6305	454	452	76	378	-0.163438	0.0789037	0.038916	0.149401	-0.229934	0.143413	0.109672	0.965113	calcium	305	305	8	297	0.041247	0.142527	0.772481	0.987052	0.157777	0.168012	0.348556	0.964621	calcium	1124	1124	14	1110	-0.183969	0.0960581	0.0557259	0.658153	-0.179391	0.182213	0.325087	0.864523	calcium	160.622	49.227	108.376	0.0560574	-0.138767	-2.47544	0.0133073	0.234209	NS	NS
PWY.6285	454	153	76	378	0.70297	0.343726	0.0414376	0.153779	-0.219575	0.632258	0.72856	0.999376	calcium	305	90	8	297	-0.320149	0.813542	0.694213	0.987052	-0.887301	0.944697	0.348464	0.964621	calcium	1124	307	14	1110	0.562855	0.664983	0.3975	0.802711	-1.16248	1.33418	0.383781	0.864523	calcium	8.46399	1.51092	2.26141	0.285874	0.550742	1.92652	0.0540394	0.317395	NS	NS
NONOXIPENT.PWY	454	454	76	378	-0.0745159	0.037321	0.0464935	0.166977	-0.0201158	0.0697691	0.773255	0.999376	calcium	305	305	8	297	0.0841864	0.104479	0.421016	0.987052	0.140709	0.125823	0.264449	0.964621	calcium	1124	1124	14	1110	-0.0902937	0.0637152	0.156721	0.658153	-0.0295263	0.123709	0.811403	0.934116	calcium	717.947	91.6096	246.328	0.0307746	-0.0644276	-2.09353	0.0363015	0.317395	NS	NS
HISDEG.PWY	454	447	76	378	-0.261117	0.130563	0.04614	0.166977	-0.0382286	0.243246	0.875201	0.999376	calcium	305	300	8	297	0.280618	0.402424	0.486156	0.987052	0.351255	0.479174	0.464196	0.964621	calcium	1124	1113	14	1110	0.0591504	0.251945	0.814427	0.929162	0.501614	0.51489	0.330172	0.864523	calcium	58.6627	6.17492	15.7539	0.111392	-0.157004	-1.40947	0.158697	0.486902	NS	NS
FASYN.INITIAL.PWY	454	329	76	378	0.642912	0.324083	0.0479037	0.170211	-0.518393	0.599142	0.387437	0.999376	calcium	305	187	8	297	-0.222535	0.815542	0.785143	0.987052	-0.442782	0.976472	0.650596	0.964621	calcium	1124	709	14	1110	-0.178483	0.667313	0.789161	0.929162	-1.04985	1.34807	0.436282	0.864523	calcium	9.52109	1.50352	2.24564	0.274511	0.405857	1.47847	0.139282	0.474225	NS	NS
PWY.7388	454	329	76	378	0.630934	0.320121	0.0493617	0.173545	-0.528354	0.592023	0.37269	0.999376	calcium	305	187	8	297	-0.229275	0.805183	0.776035	0.987052	-0.438856	0.964027	0.649316	0.964621	calcium	1124	708	14	1110	-0.171673	0.660635	0.79502	0.929162	-1.01916	1.33459	0.445244	0.864523	calcium	9.75825	1.54245	2.29127	0.271243	0.398016	1.46738	0.142274	0.474225	NS	NS
TCA.GLYOX.BYPASS	454	233	76	378	0.643292	0.331585	0.0530146	0.179545	0.036581	0.625874	0.953421	0.999376	calcium	305	130	8	297	-0.510429	0.78825	0.517776	0.987052	-1.06824	0.924009	0.24869	0.964621	calcium	1124	493	14	1110	-1.03643	0.653163	0.112843	0.658153	-2.30651	1.32072	0.0810259	0.724173	calcium	9.09517	1.60943	2.34399	0.276833	0.199252	0.719755	0.471676	0.689825	NS	NS
PHOSLIPSYN.PWY	454	432	76	378	0.452053	0.233739	0.053756	0.179545	0.236184	0.438405	0.590371	0.999376	calcium	305	267	8	297	-0.898185	0.791297	0.257254	0.987052	-1.21982	0.936131	0.193696	0.964621	calcium	1124	1013	14	1110	-0.440147	0.589968	0.455793	0.832317	-0.684923	1.19844	0.567772	0.897556	calcium	18.3037	1.59706	2.87305	0.209547	0.244808	1.16827	0.242698	0.584395	NS	NS
FOLSYN.PWY	454	411	76	378	-0.525817	0.271146	0.0531144	0.179545	-0.602605	0.507849	0.236102	0.999376	calcium	305	291	8	297	0.347734	0.248414	0.162668	0.987052	0.357506	0.289993	0.218814	0.964621	calcium	1124	1099	14	1110	-0.101083	0.163754	0.537177	0.867748	-0.192895	0.321235	0.548317	0.882657	calcium	13.6017	16.2049	37.2922	0.122079	-0.078788	-0.645383	0.518679	0.710234	NS	NS
PWY.6612	454	411	76	378	-0.508529	0.262925	0.053742	0.179545	-0.609819	0.492151	0.216044	0.999376	calcium	305	291	8	297	0.390988	0.270891	0.150034	0.987052	0.387977	0.31526	0.219617	0.964621	calcium	1124	1099	14	1110	-0.107744	0.185674	0.561844	0.897223	-0.227166	0.363764	0.532444	0.872965	calcium	14.4656	13.6273	29.0067	0.132338	-0.0902514	-0.681978	0.495253	0.699181	NS	NS
PWY0.1297	454	454	76	378	0.23776	0.124023	0.0558798	0.182979	-0.327379	0.222827	0.142569	0.999376	calcium	305	304	8	297	-0.444132	0.306026	0.147755	0.987052	-0.418518	0.356254	0.241148	0.964621	calcium	1124	1124	14	1110	-0.110337	0.216373	0.610193	0.900956	-0.643522	0.42994	0.134746	0.724173	calcium	65.0127	10.6778	21.3597	0.101508	0.0861229	0.848431	0.396198	0.647072	NS	NS
P161.PWY	454	447	76	378	0.225891	0.11846	0.0571985	0.185479	-0.0773005	0.222465	0.728424	0.999376	calcium	305	302	8	297	-0.018851	0.26733	0.943831	0.987052	0.0328479	0.312338	0.916324	0.99269	calcium	1124	1123	14	1110	-0.17726	0.209614	0.39793	0.802711	-1.23943	0.420638	0.00328284	0.571269	calcium	71.262	13.9928	22.7592	0.0962188	0.109239	1.13532	0.256242	0.584395	NS	NS
PYRIDOXSYN.PWY	454	449	76	378	-0.263341	0.138717	0.0583107	0.187267	-0.0738797	0.25457	0.771807	0.999376	calcium	305	289	8	297	-0.0809414	0.64951	0.900909	0.987052	0.51248	0.747694	0.493685	0.964621	calcium	1124	1084	14	1110	-0.342808	0.443504	0.439713	0.82194	0.761488	0.898043	0.396659	0.864523	calcium	51.9685	2.37043	5.08399	0.129725	-0.262864	-2.02632	0.0427322	0.317395	NS	NS
PWY.7208	454	454	76	378	0.0906089	0.0478559	0.0589693	0.187579	0.159451	0.0896261	0.0759949	0.911938	calcium	305	305	8	297	0.0617407	0.129217	0.633139	0.987052	0.0140361	0.154147	0.927516	0.99269	calcium	1124	1124	14	1110	0.0751672	0.0844456	0.37359	0.795909	0.314127	0.171563	0.067382	0.724173	calcium	436.645	59.8906	140.232	0.0396287	0.0844931	2.13212	0.032997	0.317395	NS	NS
GLYCOLYSIS.TCA.GLYOX.BYPASS	454	232	76	378	0.662329	0.355989	0.0634798	0.198152	0.0764715	0.674063	0.909732	0.999376	calcium	305	128	8	297	-0.525224	0.862572	0.543051	0.987052	-1.14795	1.01255	0.257939	0.964621	calcium	1124	483	14	1110	-1.08972	0.711137	0.125717	0.658153	-2.08527	1.4403	0.147963	0.724173	calcium	7.89092	1.34403	1.97739	0.298643	0.210988	0.70649	0.479884	0.692291	NS	NS
PWY.6549	454	323	76	378	-0.624368	0.335017	0.0630342	0.198152	-0.886227	0.625245	0.157148	0.999376	calcium	305	236	8	297	-0.908417	0.806921	0.261164	0.987052	-0.515759	0.965067	0.593495	0.964621	calcium	1124	892	14	1110	0.153737	0.676766	0.820338	0.929162	0.636569	1.37151	0.642642	0.922294	calcium	8.90976	1.53581	2.18335	0.281395	-0.524389	-1.86353	0.0623876	0.343132	NS	NS
PWY.5690	454	449	76	378	-0.192102	0.103843	0.0650132	0.19854	-0.530262	0.192276	0.00609407	0.597998	calcium	305	301	8	297	-0.0781538	0.319007	0.806634	0.987052	-0.0163671	0.375527	0.965269	0.997046	calcium	1124	1115	14	1110	-0.037617	0.225229	0.867387	0.944488	-0.247974	0.46032	0.590207	0.911974	calcium	92.7346	9.82651	19.713	0.0904342	-0.158038	-1.74755	0.080542	0.394528	NS	NS
PWY.6630	454	293	76	378	0.731937	0.396234	0.0653873	0.19854	0.453864	0.733913	0.536656	0.999376	calcium	305	196	8	297	-1.41686	1.00189	0.158349	0.987052	-1.40587	1.14612	0.221055	0.964621	calcium	1124	635	14	1110	-1.92709	0.817114	0.0185248	0.454551	-2.39163	1.64579	0.146465	0.724173	calcium	6.36938	0.996235	1.49773	0.335893	0.0410886	0.122326	0.902641	0.945623	NS	NS
PWY.7664	454	329	76	378	0.620313	0.335092	0.0648176	0.19854	-0.564004	0.61918	0.362907	0.999376	calcium	305	187	8	297	-0.123093	0.856035	0.88576	0.987052	-0.401524	1.02521	0.695632	0.964621	calcium	1124	708	14	1110	-0.159724	0.699661	0.819464	0.929162	-1.02507	1.41309	0.468356	0.864523	calcium	8.90578	1.36464	2.04279	0.28498	0.408514	1.43348	0.15172	0.48258	NS	NS
FASYN.ELONG.PWY	454	329	76	378	0.612524	0.339924	0.0722414	0.211993	-0.553939	0.628715	0.378815	0.999376	calcium	305	187	8	297	-0.136887	0.872235	0.875399	0.987052	-0.427489	1.04524	0.682882	0.964621	calcium	1124	710	14	1110	-0.1618	0.711272	0.820092	0.929162	-1.03479	1.43692	0.471593	0.864523	calcium	8.6544	1.31442	1.97665	0.289333	0.401933	1.38917	0.164781	0.486902	NS	NS
PWY.5918	454	313	76	378	0.601841	0.334131	0.072357	0.211993	-0.0913031	0.623914	0.883728	0.999376	calcium	305	182	8	297	-0.229928	0.813959	0.777771	0.987052	-0.141698	0.968637	0.883807	0.99269	calcium	1124	745	14	1110	0.179213	0.67098	0.789448	0.929162	0.836817	1.3617	0.53899	0.872965	calcium	8.95708	1.50937	2.22117	0.280744	0.428903	1.52774	0.126577	0.474225	NS	NS
PWY.6519	454	322	76	378	0.582487	0.327023	0.0755762	0.216977	-0.443762	0.599156	0.459347	0.999376	calcium	305	181	8	297	-0.317229	0.831329	0.703036	0.987052	-0.6639	0.988004	0.502196	0.964621	calcium	1124	691	14	1110	-0.738855	0.683698	0.280075	0.733285	-0.485108	1.37694	0.724675	0.922294	calcium	9.35068	1.44695	2.1393	0.278025	0.263354	0.947232	0.343521	0.644113	NS	NS
PWY.6892	454	341	76	378	0.550315	0.3088	0.0754242	0.216977	0.543645	0.582992	0.35164	0.999376	calcium	305	221	8	297	-0.494682	0.762095	0.516769	0.987052	-1.09215	0.921235	0.236875	0.964621	calcium	1124	870	14	1110	0.563089	0.596817	0.345637	0.769827	-1.25038	1.22005	0.305661	0.864523	calcium	10.4868	1.7218	2.80748	0.25806	0.432881	1.67744	0.0934563	0.419042	NS	NS
UDPNAGSYN.PWY	454	454	76	378	0.189452	0.106756	0.0766566	0.216977	0.120057	0.194276	0.536948	0.999376	calcium	305	305	8	297	-0.707177	0.304534	0.0208979	0.987052	-0.685186	0.352871	0.0532315	0.964621	calcium	1124	1124	14	1110	-0.0596037	0.196994	0.762278	0.929162	-0.295199	0.39774	0.458134	0.864523	calcium	87.743	10.7827	25.7687	0.0896962	0.0600339	0.669302	0.503303	0.703786	NS	NS
PWY.6282	454	329	76	378	0.59866	0.33666	0.0760589	0.216977	-0.585957	0.622007	0.346743	0.999376	calcium	305	187	8	297	-0.105409	0.876722	0.904381	0.987052	-0.426598	1.05049	0.685001	0.964621	calcium	1124	708	14	1110	-0.143663	0.71445	0.840671	0.929162	-0.966066	1.44394	0.503608	0.872965	calcium	8.82303	1.301	1.9591	0.28768	0.402496	1.39911	0.161781	0.486902	NS	NS
PWY.6387	454	454	76	378	-0.0295453	0.0169262	0.0816016	0.229033	0.00280559	0.0304444	0.926622	0.999376	calcium	305	305	8	297	0.0307123	0.0411787	0.456385	0.987052	0.0534229	0.048135	0.268123	0.964621	calcium	1124	1124	14	1110	0.0392731	0.0298494	0.188545	0.658153	0.0810756	0.0567307	0.153259	0.724173	calcium	3490.47	589.731	1122.35	0.0138641	-0.00786858	-0.56755	0.57034	0.741723	NS	NS
BIOTIN.BIOSYNTHESIS.PWY	454	322	76	378	0.581243	0.336331	0.0846592	0.231416	-0.452516	0.615841	0.462899	0.999376	calcium	305	181	8	297	-0.303486	0.861922	0.725009	0.987052	-0.691139	1.0241	0.500347	0.964621	calcium	1124	691	14	1110	-0.764092	0.706767	0.279882	0.733285	-0.448135	1.42356	0.752975	0.930962	calcium	8.8403	1.34606	2.00192	0.286437	0.262564	0.916655	0.359324	0.647072	NS	NS
REDCITCYC	454	284	76	378	0.533947	0.309524	0.0852222	0.231416	-0.245193	0.572616	0.668739	0.999376	calcium	305	172	8	297	-0.161795	0.764213	0.832475	0.987052	-1.10262	0.899766	0.221499	0.964621	calcium	1124	646	14	1110	-0.642485	0.645848	0.320052	0.761588	-2.33068	1.301	0.0735029	0.724173	calcium	10.4378	1.71226	2.3974	0.262184	0.258184	0.984745	0.324749	0.625309	NS	NS
ARGININE.SYN4.PWY	454	422	76	378	-0.468653	0.27153	0.0850575	0.231416	0.175396	0.501261	0.726592	0.999376	calcium	305	281	8	297	0.103653	0.728241	0.886913	0.987052	0.437584	0.845303	0.605126	0.964621	calcium	1124	1080	14	1110	-0.398521	0.455644	0.381962	0.80212	1.32146	0.918906	0.150701	0.724173	calcium	13.5633	1.8856	4.81669	0.222137	-0.398734	-1.79499	0.0726546	0.383617	NS	NS
ARGSYN.PWY	454	454	76	378	0.102665	0.0600257	0.0879135	0.236799	-0.105918	0.11274	0.348055	0.999376	calcium	305	305	8	297	-0.144493	0.153351	0.346841	0.987052	-0.115458	0.179243	0.520046	0.964621	calcium	1124	1124	14	1110	0.131062	0.108644	0.227943	0.681572	0.0782407	0.2163	0.717631	0.922294	calcium	277.54	42.523	84.7204	0.0497037	0.0826443	1.66274	0.0963647	0.419042	NS	NS
PWY.6386	454	454	76	378	-0.0289892	0.0170352	0.0895267	0.237578	0.00415964	0.0305895	0.891905	0.999376	calcium	305	305	8	297	0.0306453	0.0415683	0.461591	0.987052	0.0501562	0.048698	0.304028	0.964621	calcium	1124	1124	14	1110	0.0429663	0.0308581	0.164085	0.658153	0.0772742	0.0586359	0.187832	0.812913	calcium	3445.92	578.73	1050.18	0.0140375	-0.00729816	-0.519905	0.60313	0.761212	NS	NS
P461.PWY	454	453	76	378	0.169637	0.0997176	0.0896254	0.237578	0.0615076	0.189619	0.745826	0.999376	calcium	305	305	8	297	0.609671	0.27232	0.0259094	0.987052	0.397581	0.326296	0.224138	0.964621	calcium	1124	1123	14	1110	-0.0649793	0.20279	0.748705	0.929162	-0.12299	0.409612	0.764038	0.930962	calcium	100.567	13.4846	24.3169	0.0850122	0.171289	2.01487	0.043918	0.317395	NS	NS
PWY66.399	454	425	76	378	-0.383373	0.228431	0.0940043	0.243391	-0.434656	0.429541	0.312198	0.999376	calcium	305	295	8	297	-0.209583	0.307172	0.495598	0.987052	-0.229762	0.353054	0.515774	0.964621	calcium	1124	1116	14	1110	0.201218	0.18688	0.281841	0.733285	0.328794	0.37397	0.379493	0.864523	calcium	19.1641	10.5983	28.6334	0.130861	-0.0651875	-0.498144	0.618382	0.770061	NS	NS
HEXITOLDEGSUPER.PWY	454	453	76	378	0.136106	0.0809193	0.0932904	0.243391	-0.0144651	0.154663	0.925533	0.999376	calcium	305	301	8	297	-0.210168	0.276702	0.448139	0.987052	-0.234596	0.322615	0.467782	0.964621	calcium	1124	1121	14	1110	-0.159714	0.171713	0.352512	0.779237	-0.0226429	0.348224	0.948167	0.977798	calcium	152.72	13.061	33.9151	0.0707645	0.0632181	0.893359	0.371665	0.647072	NS	NS
PWY.3841	454	454	76	378	0.064457	0.0383251	0.0933189	0.243391	0.0298865	0.0715682	0.676472	0.999376	calcium	305	305	8	297	-0.101624	0.135645	0.454332	0.987052	-0.0670245	0.155477	0.666756	0.964621	calcium	1124	1124	14	1110	0.0406962	0.0861093	0.636583	0.900956	-0.0180285	0.17367	0.91734	0.969257	calcium	680.823	54.3495	134.865	0.0339024	0.0503991	1.48659	0.137123	0.474225	NS	NS
FUC.RHAMCAT.PWY	454	253	76	378	0.588973	0.353599	0.0964978	0.247925	0.0523707	0.66265	0.937047	0.999376	calcium	305	155	8	297	-0.417064	0.891175	0.640131	0.987052	-0.514481	1.074	0.63231	0.964621	calcium	1124	541	14	1110	-0.604677	0.748835	0.419556	0.802711	-0.0185367	1.50912	0.990202	0.990202	calcium	7.99793	1.25914	1.78331	0.300959	0.28143	0.935109	0.349732	0.645659	NS	NS
THISYN.PWY	454	340	76	378	0.606321	0.365371	0.097737	0.249192	0.80489	0.690295	0.244311	0.999376	calcium	305	221	8	297	-0.546418	0.926113	0.55563	0.987052	-0.86484	1.12363	0.442174	0.964621	calcium	1124	869	14	1110	0.723885	0.725658	0.318711	0.761588	-0.532853	1.48512	0.719819	0.922294	calcium	7.49088	1.16593	1.89905	0.307789	0.500148	1.62497	0.104169	0.419042	NS	NS
PWY.5367	454	400	76	378	-0.553167	0.335983	0.100396	0.254033	-0.0747846	0.629413	0.905481	0.999376	calcium	305	296	8	297	-0.557829	0.33945	0.101417	0.987052	-0.336279	0.409714	0.412558	0.964621	calcium	1124	1107	14	1110	0.238641	0.251066	0.342062	0.767681	-0.187628	0.505567	0.710619	0.922294	calcium	8.85859	8.67855	15.8644	0.173028	-0.1783	-1.03047	0.302789	0.605578	NS	NS
PWY.6590	454	266	76	378	-0.534073	0.327457	0.103615	0.256352	-0.0559711	0.605779	0.926431	0.999376	calcium	305	221	8	297	-0.377338	0.78952	0.633048	0.987052	-0.473605	0.919401	0.606897	0.964621	calcium	1124	939	14	1110	-0.554886	0.57444	0.334273	0.765592	-0.0936581	1.16328	0.935845	0.969257	calcium	9.32591	1.60425	3.03047	0.267638	-0.52058	-1.94509	0.0517639	0.317395	NS	NS
P23.PWY	454	193	76	378	0.482052	0.294405	0.10227	0.256352	0.291617	0.549954	0.59623	0.999376	calcium	305	124	8	297	0.0359078	0.728372	0.960714	0.990504	-0.824644	0.843987	0.329424	0.964621	calcium	1124	495	14	1110	-0.306741	0.63886	0.631224	0.900956	-1.40917	1.28568	0.273302	0.864523	calcium	11.5374	1.88492	2.45013	0.251002	0.30731	1.22433	0.220827	0.571552	NS	NS
P105.PWY	454	217	76	378	0.562549	0.347423	0.106123	0.258724	-0.0463733	0.655394	0.943627	0.999376	calcium	305	109	8	297	-0.0969487	0.832236	0.907341	0.987052	-0.904987	0.96459	0.348994	0.964621	calcium	1124	420	14	1110	-1.09049	0.693831	0.116305	0.658153	-2.53075	1.4014	0.0712181	0.724173	calcium	8.2848	1.4438	2.07727	0.291039	0.19104	0.656407	0.511562	0.710234	NS	NS
CENTFERM.PWY	454	266	76	378	-0.508452	0.313653	0.105723	0.258724	-0.0577311	0.580502	0.920831	0.999376	calcium	305	221	8	297	-0.378618	0.755048	0.616425	0.987052	-0.478915	0.879321	0.58646	0.964621	calcium	1124	939	14	1110	-0.538572	0.553164	0.330456	0.765592	-0.0896708	1.12021	0.936214	0.969257	calcium	10.1649	1.75409	3.26808	0.256604	-0.499938	-1.94829	0.0513808	0.317395	NS	NS
PEPTIDOGLYCANSYN.PWY	454	454	76	378	-0.0267782	0.0169636	0.115164	0.276726	0.00587811	0.0307309	0.848408	0.999376	calcium	305	305	8	297	0.0489314	0.03843	0.203967	0.987052	0.0689817	0.0444521	0.12197	0.964621	calcium	1124	1124	14	1110	0.0317232	0.0281924	0.260733	0.733285	0.0777804	0.0534449	0.145871	0.724173	calcium	3475.06	677.109	1258.16	0.0135953	-0.0036987	-0.272058	0.785578	0.878782	NS	NS
PWY.6700	454	454	76	378	-0.0587843	0.0373781	0.116515	0.277972	-0.0259084	0.0692522	0.708519	0.999376	calcium	305	305	8	297	0.127144	0.117722	0.281	0.987052	0.110198	0.142303	0.439394	0.964621	calcium	1124	1124	14	1110	0.0134532	0.0608369	0.825027	0.929162	0.203683	0.12284	0.0975853	0.724173	calcium	715.757	72.158	270.188	0.0307423	-0.0276588	-0.8997	0.36828	0.647072	NS	NS
PWY.6608	454	453	76	378	-0.0913459	0.0593339	0.124406	0.294691	-0.252687	0.106822	0.0184908	0.697368	calcium	305	305	8	297	0.0176552	0.128048	0.890429	0.987052	0.129502	0.153571	0.399845	0.964621	calcium	1124	1124	14	1110	-0.129062	0.0766229	0.0923922	0.658153	-0.34569	0.143401	0.0160936	0.671657	calcium	284.05	60.9894	170.327	0.0440496	-0.0909115	-2.06384	0.0390327	0.317395	NS	NS
PWY.2941	454	454	76	378	0.121973	0.0796308	0.126319	0.296947	0.0810579	0.14371	0.573051	0.999376	calcium	305	305	8	297	0.254636	0.191355	0.184314	0.987052	0.271809	0.230866	0.240129	0.964621	calcium	1124	1124	14	1110	0.0674673	0.135292	0.618104	0.900956	0.25509	0.27171	0.348029	0.864523	calcium	157.702	27.31	54.6331	0.0645975	0.124665	1.92988	0.0536218	0.317395	NS	NS
PWY.5347	454	454	76	378	0.0657691	0.0431688	0.128355	0.297712	0.112069	0.0791378	0.157532	0.999376	calcium	305	305	8	297	-0.0604219	0.0998638	0.545614	0.987052	-0.0234247	0.120205	0.845643	0.987831	calcium	1124	1124	14	1110	-0.0716107	0.0540257	0.18528	0.658153	-0.0228858	0.105863	0.828886	0.934116	calcium	536.612	100.273	342.61	0.0319521	0.00479765	0.150152	0.880645	0.945623	NS	NS
DTDPRHAMSYN.PWY	454	454	76	378	-0.0583955	0.0386314	0.13138	0.302628	0.114582	0.0691253	0.0982192	0.960342	calcium	305	305	8	297	-0.0114448	0.0913096	0.900338	0.987052	0.0431928	0.110805	0.696993	0.964621	calcium	1124	1124	14	1110	0.0125815	0.0542065	0.8165	0.929162	0.162586	0.109262	0.137035	0.724173	calcium	670.069	119.941	340.327	0.0297438	-0.0320434	-1.07732	0.281339	0.584831	NS	NS
POLYAMSYN.PWY	454	451	76	378	-0.122771	0.0824264	0.137096	0.31219	-0.343509	0.152539	0.0248795	0.7298	calcium	305	302	8	297	0.0190829	0.226638	0.932955	0.987052	0.285289	0.26398	0.280839	0.964621	calcium	1124	1119	14	1110	-0.187094	0.140971	0.184725	0.658153	0.0481512	0.284348	0.865562	0.94425	calcium	147.186	19.4686	50.3201	0.0678883	-0.12496	-1.84067	0.0656695	0.353811	NS	NS
PWY66.400	454	453	76	378	0.177677	0.119677	0.138369	0.31219	-0.215361	0.227136	0.343634	0.999376	calcium	305	300	8	297	-0.101625	0.375638	0.786934	0.987052	-0.108441	0.421083	0.796975	0.964621	calcium	1124	1118	14	1110	0.32267	0.251005	0.198881	0.658153	0.190569	0.498154	0.70213	0.922294	calcium	69.82	7.08698	15.8722	0.103819	0.181147	1.74484	0.0810122	0.394528	NS	NS
RHAMCAT.PWY	454	454	76	378	-0.0840068	0.0567142	0.139271	0.31219	0.00875662	0.10364	0.93271	0.999376	calcium	305	305	8	297	0.0102401	0.175106	0.953406	0.987052	0.188738	0.203819	0.355291	0.964621	calcium	1124	1124	14	1110	0.0014725	0.0964313	0.98782	0.995164	-0.120755	0.19477	0.535397	0.872965	calcium	310.897	32.6135	107.539	0.0470856	-0.0568123	-1.20658	0.227596	0.576703	NS	NS
PWY.6527	454	454	76	378	-0.0524455	0.0352582	0.137632	0.31219	-0.0254221	0.0645884	0.694094	0.999376	calcium	305	305	8	297	-0.0313607	0.0962936	0.744897	0.987052	-0.0156839	0.115075	0.891693	0.99269	calcium	1124	1124	14	1110	0.102286	0.0636996	0.108613	0.658153	0.121542	0.121834	0.318698	0.864523	calcium	804.415	107.846	246.448	0.0293774	-0.0175729	-0.598178	0.549721	0.723999	NS	NS
PWY.6609	454	454	76	378	0.0437997	0.0300663	0.145906	0.324884	0.0792607	0.0547278	0.148343	0.999376	calcium	305	305	8	297	-0.00316008	0.0802708	0.968624	0.990977	-0.0307592	0.0973009	0.752159	0.964621	calcium	1124	1124	14	1110	-0.00452403	0.0472046	0.923666	0.97252	0.0696999	0.0959126	0.467567	0.864523	calcium	1106.22	155.198	448.777	0.0241812	0.0268574	1.11067	0.266709	0.584395	NS	NS
CALVIN.PWY	454	454	76	378	-0.0422338	0.0290753	0.147079	0.325327	0.0448484	0.0527049	0.395333	0.999376	calcium	305	305	8	297	0.108789	0.0762561	0.154747	0.987052	0.143174	0.0909748	0.116751	0.964621	calcium	1124	1124	14	1110	0.0274425	0.0488512	0.574396	0.900956	0.159859	0.092202	0.0832445	0.724173	calcium	1182.91	171.969	419.034	0.0237429	-0.0111342	-0.468948	0.639107	0.792132	NS	NS
PWY.6969	454	432	76	378	-0.157077	0.110654	0.156501	0.341642	-0.435854	0.211671	0.0401848	0.849453	calcium	305	295	8	297	-0.000571266	0.341059	0.998665	0.998665	0.0103871	0.398724	0.979237	0.998872	calcium	1124	1101	14	1110	-0.228011	0.226784	0.314924	0.761588	-0.226319	0.463824	0.625693	0.917682	calcium	81.6712	8.59689	19.4435	0.0954715	-0.157385	-1.6485	0.0992501	0.419042	NS	NS
PWY.5188	454	453	76	378	-0.0627054	0.0446157	0.1606	0.343848	-0.0208006	0.0817397	0.799262	0.999376	calcium	305	305	8	297	0.145084	0.106701	0.174945	0.987052	0.178231	0.122661	0.147406	0.964621	calcium	1124	1124	14	1110	0.123707	0.0662609	0.0621691	0.658153	0.137014	0.133184	0.303827	0.864523	calcium	502.371	87.8349	227.764	0.0349648	0.011514	0.329303	0.741927	0.855321	NS	NS
PWY.7400	454	454	76	378	0.0776517	0.0551956	0.16019	0.343848	-0.0997648	0.103908	0.337585	0.999376	calcium	305	305	8	297	-0.129744	0.145017	0.371686	0.987052	-0.0978547	0.169586	0.56442	0.964621	calcium	1124	1124	14	1110	0.12947	0.102306	0.205953	0.658153	0.0836864	0.203772	0.681385	0.922294	calcium	328.24	47.5512	95.542	0.0460613	0.0672322	1.45962	0.144393	0.474225	NS	NS
PWY.5154	454	454	76	378	0.12503	0.090254	0.16667	0.352328	0.0705491	0.168425	0.675535	0.999376	calcium	305	304	8	297	-0.108837	0.252525	0.666791	0.987052	0.117299	0.293341	0.68958	0.964621	calcium	1124	1122	14	1110	-0.101746	0.160116	0.525265	0.867748	0.206647	0.324237	0.524044	0.872965	calcium	122.763	15.6816	39.006	0.0750691	0.0545141	0.726185	0.467725	0.689825	NS	NS
FAO.PWY	454	389	76	378	-0.383184	0.277444	0.167946	0.352792	-0.324757	0.514656	0.528392	0.999376	calcium	305	288	8	297	-0.477419	0.554133	0.389622	0.987052	-0.478103	0.667753	0.474632	0.964621	calcium	1124	1088	14	1110	-0.164933	0.2378	0.488095	0.852857	-0.375208	0.4762	0.430923	0.864523	calcium	12.9912	3.25666	17.6838	0.171671	-0.278485	-1.6222	0.10476	0.419042	NS	NS
PWY.5345	454	385	76	378	-0.416407	0.302785	0.169755	0.354364	-1.02193	0.565343	0.0714201	0.905164	calcium	305	253	8	297	-0.0490479	0.84324	0.953655	0.987052	-0.390542	1.00049	0.696591	0.964621	calcium	1124	1002	14	1110	-0.281715	0.599811	0.638681	0.900956	-0.146676	1.22697	0.904867	0.963246	calcium	10.9076	1.40636	2.77953	0.257398	-0.357374	-1.38841	0.165012	0.486902	NS	NS
PENTOSE.P.PWY	454	452	76	378	0.118738	0.0886314	0.181053	0.358078	0.265429	0.163588	0.105492	0.960342	calcium	305	304	8	297	-0.573437	0.265738	0.0317451	0.987052	-0.278312	0.315191	0.378055	0.964621	calcium	1124	1123	14	1110	-0.328206	0.168603	0.0518314	0.658153	-0.455494	0.325028	0.161385	0.724173	calcium	127.299	14.1609	35.178	0.0752416	-0.0257637	-0.342413	0.73204	0.851359	NS	NS
PWY.7196	454	442	76	378	-0.0815079	0.0605934	0.179301	0.358078	-0.187194	0.114129	0.101796	0.960342	calcium	305	305	8	297	0.0541534	0.153092	0.723792	0.987052	0.135322	0.182986	0.460249	0.964621	calcium	1124	1121	14	1110	0.0400797	0.091039	0.659844	0.906514	0.151148	0.178575	0.397514	0.864523	calcium	272.364	42.6672	120.655	0.0479086	-0.0345511	-0.721188	0.470794	0.689825	NS	NS
VALSYN.PWY	454	454	76	378	-0.0266618	0.0196219	0.174936	0.358078	0.00303151	0.0355641	0.932114	0.999376	calcium	305	305	8	297	-0.00406352	0.0459935	0.92966	0.987052	0.0256386	0.0550249	0.641657	0.964621	calcium	1124	1124	14	1110	0.0752058	0.028656	0.00879865	0.454242	0.0434732	0.0671818	0.517708	0.872965	calcium	2597.29	472.723	1217.78	0.0152715	0.00476125	0.311773	0.755213	0.863101	NS	NS
PWY.5136	454	389	76	378	-0.364497	0.269796	0.17739	0.358078	-0.317159	0.499866	0.526129	0.999376	calcium	305	288	8	297	-0.437253	0.540181	0.418899	0.987052	-0.448572	0.650189	0.490857	0.964621	calcium	1124	1088	14	1110	-0.212763	0.234735	0.364929	0.795909	-0.403714	0.470217	0.390776	0.864523	calcium	13.7381	3.42706	18.1487	0.168278	-0.293578	-1.7446	0.0810545	0.394528	NS	NS
PWY.7117	454	384	76	378	-0.548318	0.402539	0.173851	0.358078	0.235828	0.749722	0.753266	0.999376	calcium	305	286	8	297	-0.712421	0.81306	0.381616	0.987052	-0.662849	0.977818	0.498438	0.964621	calcium	1124	1054	14	1110	-0.168873	0.615094	0.783715	0.929162	0.370446	1.24964	0.76695	0.930962	calcium	6.17142	1.51271	2.64312	0.311177	-0.475241	-1.52724	0.126702	0.474225	NS	NS
ASPASN.PWY	454	454	76	378	0.0740963	0.0551138	0.179515	0.358078	0.0187541	0.102609	0.855071	0.999376	calcium	305	305	8	297	-0.0549135	0.193106	0.776327	0.987052	0.119067	0.224879	0.596929	0.964621	calcium	1124	1124	14	1110	0.00471891	0.105617	0.964371	0.980947	-0.192794	0.207579	0.353214	0.864523	calcium	329.214	26.8169	89.6457	0.0473685	0.0523787	1.10577	0.268826	0.584395	NS	NS
NAD.BIOSYNTHESIS.II	454	427	76	378	0.317711	0.237863	0.182344	0.358252	-0.762341	0.421918	0.0715432	0.905164	calcium	305	289	8	297	-0.202034	0.619262	0.744465	0.987052	-0.784263	0.674901	0.246268	0.964621	calcium	1124	1081	14	1110	-0.349604	0.433636	0.42029	0.802711	-0.7848	0.872863	0.368795	0.864523	calcium	17.6745	2.60766	5.31801	0.197642	0.126146	0.638254	0.523308	0.710234	NS	NS
PWY.7184	454	454	76	378	0.0769022	0.0579197	0.184957	0.359161	0.0187442	0.109271	0.863888	0.999376	calcium	305	305	8	297	-0.131293	0.19346	0.497885	0.987052	-0.0715403	0.226353	0.752211	0.964621	calcium	1124	1123	14	1110	0.061569	0.115461	0.593969	0.900956	0.173231	0.234203	0.459669	0.864523	calcium	298.09	26.7188	75.0124	0.0500112	0.0601125	1.20198	0.229371	0.576703	NS	NS
PWY.7560	454	449	76	378	0.171408	0.13351	0.199882	0.380475	-0.432915	0.238338	0.0700798	0.905164	calcium	305	299	8	297	-0.159838	0.406977	0.694795	0.987052	-0.305735	0.473989	0.519484	0.964621	calcium	1124	1118	14	1110	-0.11034	0.23747	0.642274	0.900956	-0.457849	0.475777	0.336108	0.864523	calcium	56.1015	6.03756	17.733	0.111893	0.0838158	0.749071	0.453814	0.689825	NS	NS
COLANSYN.PWY	454	389	76	378	0.385018	0.298699	0.198084	0.380475	0.12442	0.548944	0.82081	0.999376	calcium	305	232	8	297	-1.13974	0.858619	0.185389	0.987052	-0.873362	1.00794	0.387012	0.964621	calcium	1124	853	14	1110	-1.16098	0.689714	0.0926019	0.658153	-0.319324	1.40019	0.819644	0.934116	calcium	11.2081	1.35643	2.10214	0.261116	0.022419	0.0858584	0.931579	0.953244	NS	NS
HOMOSER.METSYN.PWY	454	454	76	378	0.0773457	0.0601109	0.198879	0.380475	0.132426	0.11057	0.231771	0.999376	calcium	305	305	8	297	-0.0232135	0.137723	0.866264	0.987052	0.0141298	0.165902	0.932192	0.99269	calcium	1124	1124	14	1110	-0.116229	0.0841841	0.167663	0.658153	-0.0551928	0.164639	0.737513	0.922294	calcium	276.754	52.7215	141.104	0.0460981	0.00803586	0.174321	0.861614	0.945623	NS	NS
P441.PWY	454	449	76	378	0.107011	0.0841073	0.203946	0.382844	-0.249635	0.160686	0.121101	0.999083	calcium	305	300	8	297	-0.0657987	0.215343	0.760162	0.987052	0.0392023	0.252474	0.876728	0.99269	calcium	1124	1117	14	1110	-0.188266	0.158296	0.234565	0.689622	-0.455915	0.311447	0.143528	0.724173	calcium	141.362	21.5645	39.908	0.0702148	0.0305425	0.434986	0.663573	0.807296	NS	NS
PWY.7219	454	454	76	378	-0.0222155	0.0176675	0.209278	0.384617	0.00498989	0.0320306	0.876282	0.999376	calcium	305	305	8	297	0.0128028	0.0379257	0.735932	0.987052	0.0400712	0.0448803	0.372802	0.964621	calcium	1124	1124	14	1110	0.0422786	0.0268633	0.115808	0.658153	0.0659213	0.053349	0.216855	0.861129	calcium	3203.68	695.239	1385.74	0.013756	-0.000696926	-0.0506635	0.959594	0.974357	NS	NS
PWYG.321	454	319	76	378	0.430757	0.342183	0.208755	0.384617	-0.572399	0.632452	0.365989	0.999376	calcium	305	187	8	297	-0.158453	0.862092	0.854295	0.987052	-0.436137	1.03294	0.6732	0.964621	calcium	1124	708	14	1110	-0.163332	0.703977	0.816571	0.929162	-1.01439	1.42219	0.475839	0.864523	calcium	8.54049	1.34553	2.01782	0.289839	0.263453	0.908964	0.363369	0.647072	NS	NS
P42.PWY	454	445	76	378	-0.133876	0.106539	0.209582	0.384617	0.147143	0.195282	0.451612	0.999376	calcium	305	299	8	297	-0.224651	0.343949	0.514174	0.987052	0.0341598	0.392428	0.930702	0.99269	calcium	1124	1115	14	1110	-0.242777	0.238318	0.308564	0.761588	0.443475	0.482795	0.358535	0.864523	calcium	88.1019	8.453	17.6071	0.0935921	-0.157393	-1.68169	0.0926288	0.419042	NS	NS
PWY.6936	454	454	76	378	0.0803862	0.0651378	0.217834	0.395417	-0.158786	0.119152	0.183422	0.999376	calcium	305	305	8	297	0.0964491	0.152808	0.528412	0.987052	0.0935523	0.181833	0.60734	0.964621	calcium	1124	1124	14	1110	0.0989701	0.102894	0.336326	0.765592	0.0718887	0.206732	0.728105	0.922294	calcium	235.686	42.8258	94.4539	0.0517804	0.086937	1.67895	0.0931609	0.419042	NS	NS
PWY.6628	454	393	76	378	0.388733	0.315837	0.219058	0.395488	-0.217848	0.579412	0.707132	0.999376	calcium	305	242	8	297	-0.160316	0.897195	0.858306	0.987052	-0.364753	1.04273	0.726764	0.964621	calcium	1124	907	14	1110	-0.235754	0.689386	0.732433	0.929162	-2.16273	1.38153	0.117768	0.724173	calcium	10.0248	1.2423	2.10414	0.273473	0.23945	0.875588	0.381254	0.647072	NS	NS
P124.PWY	454	290	76	378	-0.404558	0.330684	0.221837	0.396223	0.173482	0.620065	0.779792	0.999376	calcium	305	195	8	297	-0.527643	0.835294	0.528077	0.987052	-0.615703	1.0096	0.542488	0.964621	calcium	1124	804	14	1110	-0.287924	0.669643	0.667303	0.908274	-2.4107	1.35129	0.0747053	0.724173	calcium	9.14479	1.43325	2.23004	0.27942	-0.398024	-1.42446	0.154312	0.484982	NS	NS
PWY.6270	454	449	76	378	0.158012	0.129977	0.224769	0.399323	-0.427928	0.232239	0.0661457	0.905164	calcium	305	299	8	297	-0.148573	0.399732	0.710399	0.987052	-0.291891	0.465905	0.531539	0.964621	calcium	1124	1118	14	1110	-0.109338	0.231489	0.636788	0.900956	-0.444001	0.46417	0.339012	0.864523	calcium	59.1928	6.25837	18.6612	0.109036	0.075886	0.695972	0.486447	0.694172	NS	NS
PANTOSYN.PWY	454	454	76	378	-0.0500833	0.0419551	0.233232	0.40911	0.0171199	0.0767258	0.823549	0.999376	calcium	305	305	8	297	0.15437	0.110037	0.161697	0.987052	0.106753	0.132275	0.420368	0.964621	calcium	1124	1124	14	1110	-0.0589742	0.0573317	0.303867	0.761588	0.0246866	0.1162	0.831796	0.934116	calcium	568.108	82.5897	304.236	0.0323604	-0.0352333	-1.08878	0.276251	0.584831	NS	NS
PWY.7242	454	453	76	378	-0.111079	0.0931946	0.233952	0.40911	0.0952185	0.174208	0.584979	0.999376	calcium	305	305	8	297	-0.119672	0.199221	0.548495	0.987052	0.0274595	0.2366	0.907694	0.99269	calcium	1124	1123	14	1110	0.0446079	0.120711	0.711793	0.929162	-0.134435	0.241072	0.577198	0.907025	calcium	115.138	25.196	68.6292	0.0691775	-0.0609833	-0.881548	0.378021	0.647072	NS	NS
PWY.7111	454	454	76	378	-0.0216941	0.0183722	0.238338	0.410335	0.0043877	0.0332926	0.895218	0.999376	calcium	305	305	8	297	-0.00383926	0.0458993	0.933397	0.987052	0.0262497	0.0548943	0.632932	0.964621	calcium	1124	1124	14	1110	0.0754001	0.0285564	0.00839761	0.454242	0.0437392	0.0669284	0.51356	0.872965	calcium	2962.65	474.666	1226.29	0.0146433	0.00565395	0.386111	0.699414	0.831704	NS	NS
FERMENTATION.PWY	454	420	76	378	-0.350285	0.2963	0.237768	0.410335	-0.262139	0.557299	0.638346	0.999376	calcium	305	294	8	297	-0.172151	0.460757	0.708964	0.987052	-0.273087	0.555198	0.623246	0.964621	calcium	1124	1084	14	1110	-0.0857144	0.276102	0.756285	0.929162	-0.647974	0.526305	0.218544	0.861129	calcium	11.3903	4.71037	13.1178	0.185	-0.202788	-1.09615	0.273013	0.584831	NS	NS
GLYCOLYSIS	454	454	76	378	0.128269	0.109394	0.241624	0.413858	-0.00312401	0.207892	0.988018	0.999376	calcium	305	301	8	297	-0.514561	0.369959	0.165324	0.987052	-0.354614	0.424542	0.404326	0.964621	calcium	1124	1122	14	1110	0.0376115	0.248631	0.879787	0.950946	0.15077	0.502805	0.764343	0.930962	calcium	83.5629	7.30621	16.1766	0.096653	0.0706935	0.731416	0.464525	0.689825	NS	NS
FUCCAT.PWY	454	397	76	378	-0.317598	0.274208	0.247399	0.416305	-0.419427	0.507438	0.408984	0.999376	calcium	305	293	8	297	-0.566735	0.330953	0.0879119	0.987052	-0.299905	0.385577	0.43742	0.964621	calcium	1124	1101	14	1110	-0.788168	0.227972	0.000566676	0.166603	-0.974364	0.442297	0.0278142	0.714923	calcium	13.2996	9.12994	19.2413	0.154911	-0.589466	-3.80518	0.000141699	0.0374087	1.74741	0
PWY.7199	454	453	76	378	0.0602562	0.0520599	0.24773	0.416305	0.0704924	0.0956001	0.46134	0.999376	calcium	305	305	8	297	0.146767	0.117706	0.213427	0.987052	0.145716	0.14246	0.307326	0.964621	calcium	1124	1124	14	1110	0.107821	0.0836698	0.197789	0.658153	0.0441969	0.161223	0.784033	0.932363	calcium	368.972	72.1774	142.844	0.0413805	0.0825825	1.99569	0.0459681	0.317395	NS	NS
COA.PWY	454	454	76	378	0.0622359	0.0534638	0.245028	0.416305	0.119564	0.0992058	0.22884	0.999376	calcium	305	305	8	297	0.202168	0.139746	0.14904	0.987052	0.0907017	0.167732	0.589136	0.964621	calcium	1124	1124	14	1110	-0.105956	0.0750037	0.158031	0.658153	-0.0336834	0.152197	0.82489	0.934116	calcium	349.849	51.2059	177.76	0.0415652	0.0229618	0.552429	0.580655	0.74414	NS	NS
PWY.4702	454	286	76	378	-0.358213	0.309693	0.248038	0.416305	-0.250711	0.570981	0.660836	0.999376	calcium	305	216	8	297	0.497261	0.838476	0.553595	0.987052	0.772503	0.989948	0.435886	0.964621	calcium	1124	834	14	1110	-0.574999	0.67419	0.393912	0.802711	-1.14664	1.3732	0.403898	0.864523	calcium	10.4264	1.42239	2.20006	0.266796	-0.305549	-1.14525	0.252105	0.584395	NS	NS
PPGPPMET.PWY	454	440	76	378	0.136473	0.118332	0.249438	0.416562	0.303089	0.218045	0.165336	0.999376	calcium	305	295	8	297	0.52066	0.290187	0.0738296	0.987052	0.303961	0.351696	0.388258	0.964621	calcium	1124	1110	14	1110	-0.163415	0.235084	0.487118	0.852857	-0.0131491	0.481209	0.978206	0.981925	calcium	71.4166	11.8753	18.0949	0.0993137	0.12795	1.28835	0.197625	0.537867	NS	NS
PWY.5910	454	180	76	378	0.328278	0.286455	0.25242	0.419444	-0.0564488	0.52266	0.914048	0.999376	calcium	305	119	8	297	-0.437385	0.702942	0.534273	0.987052	-0.644692	0.844869	0.446104	0.964621	calcium	1124	613	14	1110	-0.893221	0.605723	0.140592	0.658153	-1.27271	1.21293	0.294284	0.864523	calcium	12.1867	2.02377	2.72554	0.242993	0.0402081	0.16547	0.868574	0.945623	NS	NS
PWY.561	454	202	76	378	0.349694	0.309085	0.258512	0.420735	0.0117983	0.587659	0.983992	0.999376	calcium	305	109	8	297	-0.0850698	0.769521	0.912048	0.987052	-0.887541	0.891881	0.320582	0.964621	calcium	1124	417	14	1110	-0.979428	0.651547	0.133061	0.658153	-2.44098	1.31528	0.0637453	0.724173	calcium	10.4675	1.68872	2.35564	0.262505	0.0833517	0.317524	0.750846	0.861841	NS	NS
PWY.7222	454	454	76	378	0.0521888	0.0459901	0.25709	0.420735	0.0488512	0.0850022	0.565818	0.999376	calcium	305	305	8	297	-0.142057	0.133075	0.286616	0.987052	-0.091814	0.158079	0.561866	0.964621	calcium	1124	1124	14	1110	0.0308333	0.0733279	0.674212	0.913449	0.109338	0.148419	0.461474	0.864523	calcium	472.793	56.4682	185.978	0.0373916	0.0313001	0.837089	0.402542	0.647342	NS	NS
PWY.5189	454	435	76	378	-0.114433	0.100557	0.25579	0.420735	-0.156282	0.186346	0.402201	0.999376	calcium	305	301	8	297	-0.0417422	0.205131	0.838894	0.987052	0.0408109	0.228685	0.858503	0.99269	calcium	1124	1120	14	1110	0.0153366	0.146011	0.916365	0.97252	-0.0637	0.287832	0.824894	0.934116	calcium	98.8957	23.7649	46.9063	0.0767944	-0.0683481	-0.890014	0.373458	0.647072	NS	NS
PWY.7234	454	454	76	378	0.0961309	0.0859025	0.263727	0.42553	-0.0516311	0.160128	0.747293	0.999376	calcium	305	305	8	297	-0.495337	0.217846	0.0236944	0.987052	-0.596257	0.24777	0.0167993	0.964621	calcium	1124	1124	14	1110	-0.0163655	0.142311	0.908467	0.971234	0.151718	0.287352	0.597619	0.911974	calcium	135.515	21.0718	49.3766	0.0696795	0.00864959	0.124134	0.901209	0.945623	NS	NS
PWY.5695	454	454	76	378	-0.0467382	0.0421101	0.267649	0.429782	0.0489518	0.0780367	0.530829	0.999376	calcium	305	305	8	297	-0.121035	0.122925	0.325615	0.987052	-0.0806956	0.141301	0.568427	0.964621	calcium	1124	1124	14	1110	0.0509212	0.0755256	0.500308	0.852857	0.284187	0.147757	0.054701	0.724173	calcium	563.934	66.1785	175.312	0.0352361	-0.0315859	-0.896407	0.370035	0.647072	NS	NS
PWY0.845	454	435	76	378	-0.168	0.152221	0.270377	0.432085	0.0839525	0.273052	0.758663	0.999376	calcium	305	284	8	297	0.00194992	0.70875	0.997807	0.998665	0.826611	0.81552	0.311702	0.964621	calcium	1124	1074	14	1110	-0.300718	0.477742	0.529179	0.867748	0.820499	0.967051	0.396373	0.864523	calcium	43.1571	1.99073	4.38139	0.142092	-0.172909	-1.21688	0.223649	0.573236	NS	NS
PRPP.PWY	454	449	76	378	-0.0595171	0.0541594	0.272418	0.433274	-0.0918291	0.101726	0.36724	0.999376	calcium	305	304	8	297	-0.141344	0.211125	0.503722	0.987052	0.0592932	0.2436	0.807887	0.964621	calcium	1124	1121	14	1110	-0.244986	0.0999453	0.0143941	0.454551	-0.284073	0.19627	0.148095	0.724173	calcium	340.919	22.4347	100.11	0.0464507	-0.10354	-2.22903	0.0258121	0.317395	NS	NS
HISTSYN.PWY	454	454	76	378	-0.0454189	0.0415771	0.275261	0.435721	0.0830546	0.0780036	0.287639	0.999376	calcium	305	305	8	297	-0.0744927	0.101702	0.464463	0.987052	-0.00385582	0.120635	0.974526	0.998872	calcium	1124	1124	14	1110	-0.034063	0.0670276	0.611417	0.900956	0.222412	0.134847	0.0993648	0.724173	calcium	578.486	96.6809	222.584	0.0333751	-0.0457344	-1.37032	0.170588	0.489514	NS	NS
PWY.6507	454	453	76	378	-0.106114	0.0978921	0.27898	0.439525	0.0737927	0.181593	0.684701	0.999376	calcium	305	305	8	297	0.122565	0.219331	0.576709	0.987052	0.256764	0.261161	0.326431	0.964621	calcium	1124	1123	14	1110	0.0386312	0.120745	0.749074	0.929162	-0.180487	0.242256	0.45642	0.864523	calcium	104.353	20.7874	68.5898	0.0718458	-0.0303298	-0.422151	0.672915	0.811185	NS	NS
PWY.5913	454	416	76	378	-0.367095	0.340491	0.281567	0.441518	0.135551	0.636449	0.831452	0.999376	calcium	305	292	8	297	-0.879422	0.777804	0.259112	0.987052	-0.914336	0.933826	0.328413	0.964621	calcium	1124	1078	14	1110	-0.227742	0.574232	0.691737	0.924412	0.511908	1.16373	0.660109	0.922294	calcium	8.62561	1.65295	3.03267	0.274089	-0.398966	-1.45561	0.145501	0.474225	NS	NS
PWY.7237	454	449	76	378	-0.109662	0.103437	0.28966	0.449983	0.0451537	0.187581	0.809903	0.999376	calcium	305	305	8	297	0.13115	0.220927	0.553208	0.987052	-0.0570921	0.243379	0.814716	0.964621	calcium	1124	1124	14	1110	0.240965	0.160628	0.133863	0.658153	0.240934	0.318028	0.448866	0.864523	calcium	93.4646	20.4882	38.7574	0.0809219	0.0116345	0.143775	0.885678	0.945623	NS	NS
PWY.6125	454	454	76	378	0.0579548	0.0545837	0.288931	0.449983	0.00766812	0.102837	0.940598	0.999376	calcium	305	305	8	297	-0.117058	0.174401	0.502615	0.987052	-0.0601127	0.204732	0.769283	0.964621	calcium	1124	1123	14	1110	0.0713212	0.100676	0.478832	0.852857	0.166518	0.203877	0.414248	0.864523	calcium	335.64	32.8776	98.6614	0.0462656	0.0484611	1.04745	0.29489	0.596834	NS	NS
PWY.7197	454	454	76	378	0.0717091	0.0678642	0.291252	0.450362	-0.00770706	0.126173	0.951324	0.999376	calcium	305	305	8	297	-0.139137	0.228557	0.543145	0.987052	-0.0644077	0.268924	0.810903	0.964621	calcium	1124	1123	14	1110	0.0710852	0.144463	0.622771	0.900956	0.23291	0.293113	0.427016	0.864523	calcium	217.13	19.143	47.9165	0.0593193	0.0574013	0.967666	0.333211	0.632862	NS	NS
P108.PWY	454	242	76	378	-0.34321	0.329694	0.298453	0.457262	-0.307424	0.616864	0.618502	0.999376	calcium	305	212	8	297	0.981461	0.850425	0.249391	0.987052	0.642631	1.01022	0.525242	0.964621	calcium	1124	843	14	1110	-0.968852	0.671875	0.149579	0.658153	-0.718632	1.36066	0.597505	0.911974	calcium	9.19979	1.3827	2.21525	0.279533	-0.308386	-1.10322	0.269933	0.584395	NS	NS
GLUCUROCAT.PWY	454	453	76	378	-0.0889646	0.0854229	0.298244	0.457262	0.0658781	0.160194	0.681122	0.999376	calcium	305	305	8	297	-0.182282	0.191531	0.342025	0.987052	-0.00930034	0.22345	0.966832	0.997046	calcium	1124	1122	14	1110	-0.0566671	0.121396	0.640738	0.900956	-0.252342	0.239189	0.291668	0.864523	calcium	137.041	27.2598	67.8563	0.065631	-0.0904818	-1.37864	0.168004	0.487397	NS	NS
COBALSYN.PWY	454	444	76	378	-0.0868137	0.0853144	0.309468	0.471974	-0.0924661	0.154011	0.548608	0.999376	calcium	305	304	8	297	0.0099094	0.154343	0.948852	0.987052	0.109762	0.178341	0.538791	0.964621	calcium	1124	1123	14	1110	-0.024198	0.0996211	0.808127	0.929162	-0.159022	0.201697	0.430625	0.864523	calcium	137.39	41.9782	100.762	0.0597475	-0.0497968	-0.833454	0.404589	0.647342	NS	NS
PWY.4981	454	454	76	378	-0.0854449	0.0849313	0.314957	0.475999	0.0717758	0.155996	0.645691	0.999376	calcium	305	305	8	297	0.11751	0.205451	0.567782	0.987052	0.134598	0.24977	0.590421	0.964621	calcium	1124	1124	14	1110	0.17071	0.133837	0.202396	0.658153	-0.0239185	0.272511	0.930075	0.969257	calcium	138.632	23.691	55.8277	0.0677051	0.00214911	0.0317423	0.974678	0.982823	NS	NS
PWY.5484	454	454	76	378	0.106756	0.105964	0.314266	0.475999	-0.00945239	0.201341	0.962579	0.999376	calcium	305	301	8	297	-0.485186	0.357863	0.176211	0.987052	-0.331184	0.408651	0.418436	0.964621	calcium	1124	1122	14	1110	0.0592302	0.236518	0.802304	0.929162	0.174394	0.47802	0.715313	0.922294	calcium	89.0605	7.8085	17.8761	0.093354	0.0590701	0.632754	0.526894	0.710234	NS	NS
GALACTUROCAT.PWY	454	453	76	378	-0.0986646	0.0998816	0.323796	0.482858	0.0924491	0.186106	0.619641	0.999376	calcium	305	304	8	297	0.0924381	0.226862	0.683965	0.987052	0.27782	0.26861	0.301968	0.964621	calcium	1124	1122	14	1110	-0.177774	0.125065	0.155466	0.658153	-0.239809	0.253444	0.344259	0.864523	calcium	100.237	19.4301	63.9333	0.0738011	-0.105988	-1.43613	0.150965	0.48258	NS	NS
PWY490.3	454	180	76	378	0.264516	0.270217	0.32817	0.482858	-0.394839	0.512571	0.441574	0.999376	calcium	305	128	8	297	0.0607314	0.665047	0.927301	0.987052	-0.495059	0.782172	0.527328	0.964621	calcium	1124	483	14	1110	-0.691992	0.559679	0.216567	0.663235	-1.64344	1.13619	0.148342	0.724173	calcium	13.6954	2.26097	3.19244	0.228523	0.0809874	0.354396	0.723042	0.847659	NS	NS
PWY.6147	454	436	76	378	-0.12248	0.124981	0.32766	0.482858	0.0262829	0.242976	0.913918	0.999376	calcium	305	301	8	297	0.0376323	0.31165	0.903972	0.987052	0.104167	0.371576	0.779446	0.964621	calcium	1124	1114	14	1110	-0.236588	0.217426	0.276777	0.733285	0.401593	0.422982	0.342619	0.864523	calcium	64.0199	10.2959	21.1533	0.102345	-0.130496	-1.27505	0.202291	0.537954	NS	NS
PWY.7228	454	454	76	378	0.0593527	0.0602586	0.325186	0.482858	-8.85618e-05	0.113156	0.999376	0.999376	calcium	305	305	8	297	-0.150076	0.200665	0.455115	0.987052	-0.0729365	0.23534	0.756867	0.964621	calcium	1124	1123	14	1110	0.0634247	0.117728	0.590173	0.900956	0.205091	0.238281	0.389591	0.864523	calcium	275.399	24.8345	72.1513	0.0518208	0.0461747	0.891046	0.372904	0.647072	NS	NS
PWY.841	454	454	76	378	0.03843	0.0390603	0.325732	0.482858	0.0546416	0.0719446	0.448013	0.999376	calcium	305	305	8	297	-0.0747422	0.148003	0.613931	0.987052	-0.0531127	0.172324	0.758164	0.964621	calcium	1124	1123	14	1110	0.0240955	0.0829001	0.771368	0.929162	0.148004	0.168707	0.380532	0.864523	calcium	655.433	45.6517	145.509	0.0343687	0.0298635	0.868918	0.384892	0.647072	NS	NS
TCA	454	436	76	378	-0.11028	0.111215	0.321974	0.482858	-0.317462	0.215129	0.140872	0.999376	calcium	305	298	8	297	-0.0322053	0.340561	0.924725	0.987052	-0.00188375	0.397596	0.996223	0.998872	calcium	1124	1106	14	1110	-0.116617	0.222423	0.600173	0.900956	-0.281476	0.455953	0.537147	0.872965	calcium	80.8494	8.62202	20.2134	0.0954832	-0.10531	-1.10292	0.270061	0.584395	NS	NS
PWY.7323	454	381	76	378	0.285419	0.299788	0.341586	0.498208	0.162843	0.553046	0.76857	0.999376	calcium	305	230	8	297	-0.985107	0.811281	0.225609	0.987052	-0.511683	0.947265	0.589536	0.964621	calcium	1124	837	14	1110	-0.975873	0.653068	0.135382	0.658153	-0.512467	1.32462	0.698922	0.922294	calcium	11.1268	1.51935	2.34468	0.258277	-0.0406255	-0.157294	0.875013	0.945623	NS	NS
GLYCOGENSYNTH.PWY	454	454	76	378	-0.0754136	0.0795467	0.343631	0.499012	-0.0632665	0.14633	0.665718	0.999376	calcium	305	305	8	297	0.0390835	0.157893	0.804668	0.987052	0.0392781	0.187768	0.834467	0.979108	calcium	1124	1124	14	1110	0.0231832	0.114126	0.839066	0.929162	-0.0404041	0.232795	0.862243	0.94425	calcium	158.036	40.112	76.7763	0.0603106	-0.0311737	-0.516887	0.605235	0.761212	NS	NS
PWY.6703	454	454	76	378	-0.0387062	0.041077	0.34657	0.501102	0.00550541	0.077001	0.943038	0.999376	calcium	305	305	8	297	0.0442933	0.120165	0.712685	0.987052	0.0474455	0.144589	0.743066	0.964621	calcium	1124	1124	14	1110	0.0288331	0.0643675	0.654281	0.906514	0.318858	0.131031	0.0151179	0.671657	calcium	592.656	69.2536	241.36	0.0332729	-0.0142956	-0.429648	0.667452	0.808291	NS	NS
PWY.7221	454	454	76	378	-0.0154892	0.0165622	0.350199	0.502003	0.0006659	0.0299669	0.982283	0.999376	calcium	305	305	8	297	0.00312589	0.0357023	0.930293	0.987052	0.0232189	0.0408881	0.570637	0.964621	calcium	1124	1124	14	1110	0.0297972	0.0240249	0.215142	0.663235	-0.0247842	0.0544554	0.64911	0.922294	calcium	3645.54	784.527	1732.51	0.0127385	-0.000387873	-0.0304488	0.975709	0.982823	NS	NS
PWY.724	454	454	76	378	-0.017138	0.0182992	0.349516	0.502003	-0.00527713	0.0336599	0.875501	0.999376	calcium	305	305	8	297	-0.0160695	0.0348273	0.644863	0.987052	0.0280872	0.040191	0.485305	0.964621	calcium	1124	1124	14	1110	-0.0259946	0.023953	0.278055	0.733285	0.0554331	0.0479198	0.247616	0.864523	calcium	2986.33	824.443	1742.93	0.0134186	-0.0197589	-1.47249	0.140888	0.474225	NS	NS
PWY.7229	454	454	76	378	0.0319797	0.0345886	0.3557	0.507708	0.0271898	0.0639345	0.670867	0.999376	calcium	305	305	8	297	-0.104235	0.108163	0.335987	0.987052	-0.059949	0.128964	0.642423	0.964621	calcium	1124	1124	14	1110	0.029458	0.0558685	0.598108	0.900956	0.101587	0.112829	0.36813	0.864523	calcium	835.86	85.476	320.38	0.0283785	0.0219525	0.773561	0.439191	0.686073	NS	NS
METSYN.PWY	454	454	76	378	0.0426712	0.0469937	0.364374	0.51497	0.0892541	0.0862411	0.301336	0.999376	calcium	305	305	8	297	-0.0355674	0.106312	0.738198	0.987052	-0.0315814	0.127005	0.803817	0.964621	calcium	1124	1124	14	1110	-0.0921705	0.0615698	0.134675	0.658153	-0.02587	0.120526	0.830086	0.934116	calcium	452.814	88.4778	263.794	0.0352435	-0.0101093	-0.28684	0.774235	0.869779	NS	NS
PWY.7198	454	298	76	378	0.312159	0.344867	0.36588	0.51497	0.606106	0.643173	0.346577	0.999376	calcium	305	196	8	297	0.556746	0.819644	0.497505	0.987052	1.53592	0.949047	0.106775	0.964621	calcium	1124	711	14	1110	0.71354	0.659472	0.279492	0.733285	1.66021	1.3384	0.215081	0.861129	calcium	8.40808	1.4885	2.29936	0.286347	0.417685	1.45867	0.144656	0.474225	NS	NS
PWY.7210	454	298	76	378	0.323958	0.358707	0.366955	0.51497	0.665615	0.669445	0.320693	0.999376	calcium	305	196	8	297	0.614065	0.8593	0.475409	0.987052	1.63785	0.995924	0.101253	0.964621	calcium	1124	711	14	1110	0.752664	0.692663	0.277438	0.733285	1.74584	1.40623	0.21469	0.861129	calcium	7.77176	1.35429	2.08428	0.29867	0.438712	1.46889	0.141863	0.474225	NS	NS
PWY.6471	454	353	76	378	0.333206	0.366476	0.363737	0.51497	0.105864	0.67919	0.876216	0.999376	calcium	305	225	8	297	-0.685732	0.910916	0.452168	0.987052	-0.534473	1.09663	0.626394	0.964621	calcium	1124	917	14	1110	0.302312	0.729027	0.678457	0.914983	-2.38363	1.48343	0.108385	0.724173	calcium	7.44575	1.20516	1.88154	0.308131	0.211096	0.685087	0.493289	0.699181	NS	NS
PWY66.422	454	454	76	378	0.0261786	0.0291313	0.369346	0.516157	0.0230056	0.052961	0.664247	0.999376	calcium	305	305	8	297	0.0201218	0.0799756	0.801526	0.987052	0.0252078	0.0953879	0.791784	0.964621	calcium	1124	1124	14	1110	0.0715554	0.0522436	0.171074	0.658153	0.103912	0.104548	0.320487	0.864523	calcium	1178.36	156.345	366.381	0.0242458	0.0353952	1.45985	0.144331	0.474225	NS	NS
DENOVOPURINE2.PWY	454	454	76	378	0.0313309	0.0356192	0.37956	0.528207	0.0253038	0.0649327	0.696975	0.999376	calcium	305	305	8	297	-0.0834328	0.124899	0.504654	0.987052	-0.0599266	0.146715	0.683273	0.964621	calcium	1124	1123	14	1110	0.00630365	0.0680474	0.926209	0.97252	0.0909966	0.138177	0.510325	0.872965	calcium	788.191	64.1031	215.962	0.0305958	0.0193846	0.633571	0.526361	0.710234	NS	NS
PWY.5686	454	454	76	378	-0.0159316	0.0184781	0.389062	0.536969	0.0204059	0.0338779	0.547299	0.999376	calcium	305	305	8	297	0.0747809	0.0392407	0.0577026	0.987052	0.0855409	0.0457042	0.0624319	0.964621	calcium	1124	1124	14	1110	0.0564637	0.0282592	0.0459536	0.658153	0.03065	0.0657163	0.641025	0.922294	calcium	2928.78	649.421	1252.21	0.0143882	0.0150316	1.04471	0.296156	0.596834	NS	NS
PWY0.1586	454	454	76	378	-0.0750524	0.0874047	0.39099	0.537297	-0.124734	0.160451	0.437391	0.999376	calcium	305	305	8	297	0.298344	0.287889	0.3009	0.987052	0.451775	0.326747	0.167951	0.964621	calcium	1124	1123	14	1110	-0.22162	0.176612	0.209799	0.663234	-0.275664	0.36132	0.44567	0.864523	calcium	130.897	12.0657	32.0599	0.075588	-0.0761589	-1.00755	0.313669	0.613397	NS	NS
PWY.6126	454	454	76	378	0.03275	0.0382633	0.392517	0.537297	0.0301034	0.0706704	0.670362	0.999376	calcium	305	305	8	297	-0.119531	0.119237	0.316934	0.987052	-0.0622365	0.141867	0.661243	0.964621	calcium	1124	1124	14	1110	0.0334756	0.062772	0.59394	0.900956	0.111599	0.127126	0.380214	0.864523	calcium	683.022	70.3359	253.786	0.0315104	0.022298	0.707638	0.47917	0.692291	NS	NS
PWY.1042	454	454	76	378	-0.0300794	0.0353254	0.394966	0.538443	0.0818624	0.0626418	0.192037	0.999376	calcium	305	305	8	297	0.18299	0.0857812	0.0337316	0.987052	0.15159	0.103248	0.143249	0.964621	calcium	1124	1124	14	1110	-0.0142824	0.054893	0.794768	0.929162	0.234316	0.107692	0.0297885	0.714923	calcium	801.356	135.899	331.868	0.0280704	-0.00313292	-0.11161	0.911133	0.947004	NS	NS
ARG.POLYAMINE.SYN	454	440	76	378	0.0815836	0.0974429	0.402928	0.544849	-0.129751	0.186296	0.486555	0.999376	calcium	305	298	8	297	0.0999041	0.235076	0.671167	0.987052	0.18307	0.285567	0.522056	0.964621	calcium	1124	1111	14	1110	-0.217934	0.136071	0.10953	0.658153	-0.176966	0.275236	0.52039	0.872965	calcium	105.317	18.096	54.0095	0.075075	-0.00772449	-0.10289	0.91805	0.950452	NS	NS
PWY.7392	454	227	76	378	-0.312302	0.371824	0.401412	0.544849	-0.669562	0.696005	0.336632	0.999376	calcium	305	184	8	297	-0.581281	0.936486	0.535269	0.987052	-1.17888	1.13173	0.298521	0.964621	calcium	1124	808	14	1110	-0.738665	0.760023	0.331312	0.765592	-0.0451784	1.54032	0.976606	0.981925	calcium	7.2331	1.14024	1.7312	0.314588	-0.415703	-1.32142	0.186361	0.519803	NS	NS
PWY0.166	454	454	76	378	0.0335743	0.0424969	0.429933	0.576698	-0.00659125	0.0796366	0.934079	0.999376	calcium	305	305	8	297	-0.108299	0.152982	0.479549	0.987052	-0.0499432	0.180231	0.781916	0.964621	calcium	1124	1123	14	1110	0.0245293	0.0889925	0.782881	0.929162	0.163362	0.180853	0.366579	0.864523	calcium	553.713	42.7287	126.268	0.0371979	0.0236061	0.634608	0.525684	0.710234	NS	NS
PWY0.781	454	446	76	378	-0.0585066	0.0746004	0.433322	0.578919	-0.141832	0.137426	0.302696	0.999376	calcium	305	302	8	297	-0.220733	0.23268	0.343579	0.987052	-0.117962	0.26445	0.655923	0.964621	calcium	1124	1117	14	1110	-0.130556	0.14598	0.371334	0.795909	-0.0997457	0.284686	0.72613	0.922294	calcium	179.687	18.4706	46.9261	0.0638767	-0.084528	-1.3233	0.185736	0.519803	NS	NS
P185.PWY	454	447	76	378	-0.0852188	0.110621	0.44151	0.585648	-0.504169	0.206116	0.0148887	0.697368	calcium	305	300	8	297	0.0203282	0.311385	0.947993	0.987052	-0.149255	0.353132	0.672893	0.964621	calcium	1124	1115	14	1110	0.256269	0.193207	0.184985	0.658153	0.089881	0.385315	0.8156	0.934116	calcium	81.7188	10.3135	26.7889	0.0917388	0.00093274	0.0101673	0.991888	0.991888	NS	NS
PWY.5022	454	325	76	378	-0.227858	0.296018	0.441866	0.585648	-0.184999	0.56178	0.742096	0.999376	calcium	305	211	8	297	-0.128978	0.753734	0.864247	0.987052	-0.0923817	0.88659	0.917091	0.99269	calcium	1124	899	14	1110	-0.195667	0.571935	0.73233	0.929162	0.881839	1.1556	0.44557	0.864523	calcium	11.4121	1.76021	3.05708	0.248227	-0.21107	-0.850309	0.395153	0.647072	NS	NS
SALVADEHYPOX.PWY	454	452	76	378	-0.0458811	0.0600092	0.444946	0.587399	-0.199746	0.107343	0.0635213	0.905164	calcium	305	305	8	297	0.0214	0.121	0.85974	0.987052	0.0876333	0.144703	0.5453	0.964621	calcium	1124	1124	14	1110	-0.211707	0.0760053	0.00543732	0.454242	-0.363883	0.148236	0.0142575	0.671657	calcium	277.693	68.3016	173.106	0.0438909	-0.092327	-2.10356	0.0354171	0.317395	NS	NS
SO4ASSIM.PWY	454	401	76	378	-0.207512	0.279442	0.458125	0.600054	-1.06477	0.52148	0.0418291	0.849453	calcium	305	262	8	297	-0.270242	0.76304	0.723466	0.987052	-0.405392	0.908461	0.65579	0.964621	calcium	1124	1012	14	1110	-0.195617	0.564317	0.728924	0.929162	-0.26533	1.15668	0.81861	0.934116	calcium	12.8061	1.71754	3.14018	0.237935	-0.211497	-0.888887	0.374064	0.647072	NS	NS
PWY.5097	454	454	76	378	-0.0146646	0.0197215	0.457532	0.600054	0.0395207	0.0363366	0.277433	0.999376	calcium	305	305	8	297	0.0147505	0.0510423	0.772802	0.987052	0.0833602	0.0587477	0.157154	0.964621	calcium	1124	1124	14	1110	0.0414405	0.031741	0.191966	0.658153	0.0547236	0.0717939	0.44609	0.864523	calcium	2571.12	383.831	992.563	0.0159162	0.00230261	0.144671	0.884971	0.945623	NS	NS
PWY.5971	454	289	76	378	0.26233	0.366511	0.474528	0.616702	-0.653575	0.672562	0.331757	0.999376	calcium	305	182	8	297	0.0353142	0.896748	0.968614	0.990977	-0.358544	1.07138	0.738151	0.964621	calcium	1124	699	14	1110	-0.0986286	0.729018	0.892407	0.961054	-1.11902	1.47843	0.449279	0.864523	calcium	7.44432	1.24354	1.88158	0.307591	0.171362	0.55711	0.577452	0.743646	NS	NS
PWY.6737	454	454	76	378	-0.0201853	0.0288968	0.485228	0.625738	0.0060389	0.0549334	0.912522	0.999376	calcium	305	305	8	297	0.111888	0.068829	0.105123	0.987052	0.113083	0.0816721	0.167382	0.964621	calcium	1124	1124	14	1110	0.113524	0.0478749	0.017897	0.454551	0.207698	0.0952859	0.029494	0.714923	calcium	1197.57	211.085	436.298	0.0232813	0.0265453	1.1402	0.254203	0.584395	NS	NS
SULFATE.CYS.PWY	454	401	76	378	-0.198035	0.287514	0.491325	0.62961	-1.06335	0.536943	0.0483508	0.905164	calcium	305	262	8	297	-0.376274	0.80327	0.639821	0.987052	-0.611266	0.95744	0.523742	0.964621	calcium	1124	1012	14	1110	-0.19496	0.585931	0.739397	0.929162	-0.150062	1.19992	0.900499	0.962477	calcium	12.0971	1.54981	2.91277	0.245739	-0.214175	-0.871556	0.383451	0.647072	NS	NS
PWY0.1296	454	454	76	378	0.0242532	0.0352662	0.492001	0.62961	-0.0120143	0.0642514	0.851767	0.999376	calcium	305	305	8	297	0.0582312	0.0960074	0.544629	0.987052	0.0545292	0.112706	0.628919	0.964621	calcium	1124	1124	14	1110	0.0886078	0.0646638	0.170875	0.658153	0.0943855	0.123996	0.446706	0.864523	calcium	804.048	108.49	239.154	0.0294667	0.0408175	1.38521	0.165989	0.486902	NS	NS
PWY.7115	454	385	76	378	-0.19214	0.281546	0.495317	0.631435	0.223411	0.516988	0.665874	0.999376	calcium	305	287	8	297	-0.47475	0.521107	0.36301	0.987052	-0.426504	0.607294	0.483109	0.964621	calcium	1124	1051	14	1110	0.12197	0.416513	0.769702	0.929162	-0.460555	0.836861	0.582203	0.909476	calcium	12.6154	3.68253	5.76426	0.2129	-0.157244	-0.73858	0.460162	0.689825	NS	NS
PWY.4242	454	454	76	378	-0.046187	0.0696746	0.507752	0.640761	-0.0696415	0.131972	0.598008	0.999376	calcium	305	304	8	297	0.260466	0.18745	0.165736	0.987052	0.291901	0.225173	0.196021	0.964621	calcium	1124	1123	14	1110	-0.218475	0.111201	0.0497014	0.658153	-0.283529	0.226078	0.210072	0.861129	calcium	205.992	28.4596	80.8684	0.056315	-0.0626954	-1.1133	0.26558	0.584395	NS	NS
PWY.7282	454	436	76	378	-0.0736798	0.112267	0.512001	0.640761	0.232032	0.205975	0.260676	0.999376	calcium	305	288	8	297	-0.177639	0.692222	0.797648	0.987052	0.827638	0.784129	0.292167	0.964621	calcium	1124	1080	14	1110	-0.05646	0.265381	0.831562	0.929162	0.347703	0.524256	0.50733	0.872965	calcium	79.3409	2.08694	14.199	0.102261	-0.0733917	-0.71769	0.472948	0.689825	NS	NS
PWY.5505	454	230	76	378	0.202963	0.309436	0.512225	0.640761	0.00493895	0.575281	0.993154	0.999376	calcium	305	159	8	297	-0.220617	0.753121	0.769775	0.987052	0.00667126	0.898186	0.994079	0.998872	calcium	1124	608	14	1110	-0.490611	0.637521	0.441723	0.82194	-1.13278	1.2977	0.382905	0.864523	calcium	10.4438	1.76307	2.46043	0.261111	0.0357001	0.136724	0.891249	0.945623	NS	NS
PWY4LZ.257	454	434	76	378	0.0696216	0.105756	0.510691	0.640761	-0.143902	0.195866	0.462981	0.999376	calcium	305	300	8	297	-0.00678137	0.26094	0.979284	0.993126	0.106039	0.30611	0.729318	0.964621	calcium	1124	1123	14	1110	-0.189052	0.197445	0.338527	0.765592	-1.13219	0.395966	0.00432779	0.571269	calcium	89.4116	14.6866	25.6512	0.0877905	0.00983414	0.112018	0.910809	0.947004	NS	NS
PWY.6163	454	454	76	378	-0.0124939	0.0204566	0.541689	0.660924	-0.0138229	0.0381903	0.71759	0.999376	calcium	305	305	8	297	0.0438375	0.0512362	0.392932	0.987052	0.0608052	0.0597444	0.309763	0.964621	calcium	1124	1124	14	1110	0.0606362	0.032535	0.0626242	0.658153	0.0637759	0.0656609	0.331622	0.864523	calcium	2389.63	380.931	944.708	0.0164061	0.0118771	0.723945	0.469099	0.689825	NS	NS
PWY.5941	454	366	76	378	0.217476	0.356271	0.541898	0.660924	0.34551	0.662821	0.602468	0.999376	calcium	305	284	8	297	-0.0896529	0.661625	0.892305	0.987052	-0.703547	0.77384	0.364093	0.964621	calcium	1124	1043	14	1110	-0.193895	0.522587	0.710686	0.929162	0.852462	1.06357	0.423012	0.864523	calcium	7.87843	2.28442	3.6617	0.268952	0.0577653	0.214779	0.829939	0.924489	NS	NS
X1CMET2.PWY	454	454	76	378	0.0238474	0.0384888	0.53585	0.660924	-0.00607968	0.0724726	0.933187	0.999376	calcium	305	305	8	297	-0.113768	0.120196	0.344654	0.987052	-0.0875792	0.138616	0.52806	0.964621	calcium	1124	1124	14	1110	0.00340392	0.0720154	0.962309	0.980947	0.0423655	0.145786	0.771414	0.930962	calcium	675.043	69.2186	192.819	0.0326672	0.00947574	0.290069	0.771763	0.869779	NS	NS
PWY.6901	454	449	76	378	0.0540621	0.0886278	0.542195	0.660924	-0.163945	0.166818	0.326338	0.999376	calcium	305	298	8	297	-0.22396	0.302101	0.459088	0.987052	-0.0511092	0.346827	0.882963	0.99269	calcium	1124	1116	14	1110	0.105144	0.194876	0.589623	0.900956	-0.0523067	0.376832	0.889629	0.958721	calcium	127.309	10.9571	26.332	0.0779449	0.0437264	0.560991	0.574803	0.743646	NS	NS
PWY.6545	454	452	76	378	0.0327741	0.0527841	0.534991	0.660924	-0.0277909	0.0973291	0.775387	0.999376	calcium	305	305	8	297	-0.10949	0.182073	0.548062	0.987052	-0.0383685	0.21348	0.857504	0.99269	calcium	1124	1123	14	1110	0.0464153	0.106736	0.663749	0.907638	0.166144	0.216769	0.443573	0.864523	calcium	358.917	30.1655	87.7763	0.0457936	0.0262856	0.574001	0.565967	0.73968	NS	NS
ANAGLYCOLYSIS.PWY	454	454	76	378	0.0189158	0.0314162	0.547421	0.663686	0.0784115	0.0580114	0.177265	0.999376	calcium	305	305	8	297	-0.0680415	0.102307	0.506527	0.987052	-0.0735022	0.120542	0.542552	0.964621	calcium	1124	1124	14	1110	0.0483799	0.0636347	0.447251	0.826993	0.205782	0.123837	0.0968625	0.724173	calcium	1013.19	95.5413	246.951	0.0271594	0.0181547	0.668449	0.503847	0.703786	NS	NS
POLYAMINSYN3.PWY	454	250	76	378	0.193537	0.328238	0.555745	0.670105	-0.0620951	0.608112	0.91872	0.999376	calcium	305	185	8	297	0.494237	0.806299	0.540364	0.987052	0.564397	0.97404	0.562787	0.964621	calcium	1124	713	14	1110	0.395883	0.69245	0.567631	0.897223	0.881924	1.40546	0.530466	0.872965	calcium	9.28161	1.53818	2.08556	0.278365	0.262078	0.941488	0.346455	0.644113	NS	NS
PWY.5659	454	453	76	378	-0.0380232	0.0652354	0.560292	0.673156	-0.0701156	0.122145	0.566274	0.999376	calcium	305	305	8	297	0.11301	0.149414	0.45004	0.987052	-0.0427163	0.182191	0.814812	0.964621	calcium	1124	1124	14	1110	0.0075659	0.10053	0.940021	0.976559	-0.0555714	0.200471	0.781677	0.932363	calcium	234.981	44.7936	98.9476	0.0513854	-0.0082488	-0.160528	0.872465	0.945623	NS	NS
PWY.7663	454	454	76	378	0.0375674	0.0655865	0.567086	0.678877	0.00761091	0.119334	0.94918	0.999376	calcium	305	303	8	297	0.0663961	0.280103	0.812789	0.987052	0.0847053	0.33519	0.800694	0.964621	calcium	1124	1124	14	1110	-0.0377163	0.186113	0.839444	0.929162	0.0160438	0.37424	0.965813	0.980672	calcium	232.473	12.7458	28.87	0.0604025	0.0309783	0.512864	0.608046	0.761212	NS	NS
PWY.6121	454	454	76	378	-0.0105005	0.0195621	0.591695	0.700943	-0.00154093	0.0355505	0.965449	0.999376	calcium	305	305	8	297	0.0579032	0.0372844	0.121542	0.987052	0.0797023	0.042591	0.0624752	0.964621	calcium	1124	1124	14	1110	0.0541715	0.0265887	0.0418482	0.658153	0.0279281	0.0619137	0.652022	0.922294	calcium	2613.19	719.358	1414.51	0.014514	0.0191359	1.31844	0.187356	0.519803	NS	NS
PWY.6606	454	443	76	378	0.0491169	0.0912655	0.59074	0.700943	-0.0823557	0.164547	0.617013	0.999376	calcium	305	303	8	297	-0.0698089	0.166404	0.675151	0.987052	0.120787	0.189275	0.523945	0.964621	calcium	1124	1122	14	1110	-0.121205	0.12538	0.333903	0.765592	-0.341643	0.245649	0.164585	0.724173	calcium	120.057	36.1136	63.6131	0.0674532	-0.0197216	-0.292374	0.770001	0.869779	NS	NS
PWY.5464	454	262	76	378	0.179077	0.335624	0.593913	0.700943	-0.762511	0.616144	0.216613	0.999376	calcium	305	161	8	297	-0.738228	0.781065	0.345345	0.987052	-1.62978	0.925009	0.0792424	0.964621	calcium	1124	555	14	1110	0.395294	0.657212	0.547648	0.879828	-0.601134	1.31435	0.647503	0.922294	calcium	8.87758	1.63918	2.31521	0.27916	0.10091	0.361478	0.717742	0.845911	NS	NS
PWY.6284	454	289	76	378	0.189821	0.354974	0.593096	0.700943	-0.721679	0.652292	0.269235	0.999376	calcium	305	182	8	297	0.11364	0.891105	0.898609	0.987052	-0.337459	1.06302	0.751151	0.964621	calcium	1124	699	14	1110	-0.0758139	0.724214	0.916645	0.97252	-1.09355	1.46924	0.456859	0.864523	calcium	7.93612	1.25934	1.90663	0.300122	0.135561	0.451685	0.651496	0.799976	NS	NS
PWY.7209	454	322	76	378	-0.184086	0.357228	0.60659	0.710881	0.434748	0.661429	0.511378	0.999376	calcium	305	240	8	297	-2.05481	0.90947	0.0245839	0.987052	-2.27915	1.05152	0.0310924	0.964621	calcium	1124	965	14	1110	-1.13253	0.635399	0.074957	0.658153	-1.11141	1.27203	0.38246	0.864523	calcium	7.83627	1.20899	2.47689	0.2946	-0.584261	-1.98323	0.0473413	0.317395	NS	NS
ANAEROFRUCAT.PWY	454	454	76	378	-0.0352027	0.0682295	0.606158	0.710881	-0.120349	0.129973	0.355043	0.999376	calcium	305	301	8	297	-0.365382	0.291093	0.210407	0.987052	-0.375174	0.334491	0.263064	0.964621	calcium	1124	1122	14	1110	-0.0590994	0.172643	0.732174	0.929162	0.208008	0.35044	0.55293	0.884689	calcium	214.811	11.8015	33.5509	0.0619979	-0.0532619	-0.859092	0.39029	0.647072	NS	NS
PWY0.162	454	453	76	378	-0.0246503	0.0492121	0.616698	0.7202	-0.00154907	0.0907934	0.986396	0.999376	calcium	305	305	8	297	0.0458361	0.132091	0.728835	0.987052	0.209103	0.157599	0.185734	0.964621	calcium	1124	1124	14	1110	-0.0549079	0.0825689	0.506192	0.85529	0.0338583	0.162554	0.835043	0.934116	calcium	412.911	57.3134	146.679	0.0402617	-0.025296	-0.628291	0.529813	0.710234	NS	NS
PWY.6385	454	454	76	378	-0.0187403	0.0398473	0.638377	0.74034	0.131672	0.0765037	0.086023	0.946253	calcium	305	305	8	297	0.149292	0.119724	0.213414	0.987052	0.278658	0.137741	0.0441065	0.964621	calcium	1124	1123	14	1110	-0.0829044	0.0610925	0.175049	0.658153	0.0621804	0.122922	0.613065	0.914514	calcium	629.798	69.7651	267.932	0.0321496	-0.0243928	-0.758729	0.448015	0.689825	NS	NS
GALACT.GLUCUROCAT.PWY	454	453	76	378	-0.0459463	0.0971949	0.636649	0.74034	0.115046	0.181077	0.525577	0.999376	calcium	305	303	8	297	0.0384226	0.221084	0.86215	0.987052	0.246511	0.260606	0.345081	0.964621	calcium	1124	1121	14	1110	0.109558	0.135943	0.420468	0.802711	-0.0893492	0.263121	0.734244	0.922294	calcium	105.855	20.459	54.1108	0.0744477	0.0102575	0.137781	0.890414	0.945623	NS	NS
LACTOSECAT.PWY	454	452	76	378	0.0686904	0.14847	0.643842	0.744094	-0.00855089	0.273915	0.975112	0.999376	calcium	305	302	8	297	-0.28365	0.234782	0.228003	0.987052	-0.198884	0.276826	0.473156	0.964621	calcium	1124	1117	14	1110	-0.0511771	0.200947	0.799019	0.929162	-0.60598	0.38374	0.114605	0.724173	calcium	45.3653	18.1413	24.7648	0.106436	-0.0373508	-0.350921	0.725647	0.847659	NS	NS
TRPSYN.PWY	454	454	76	378	-0.0225839	0.0491986	0.646443	0.744524	-0.0525034	0.0899096	0.559592	0.999376	calcium	305	305	8	297	-0.0721906	0.134735	0.592502	0.987052	-0.0665616	0.160268	0.678253	0.964621	calcium	1124	1124	14	1110	-0.117384	0.0768937	0.12715	0.658153	0.0645709	0.157419	0.681753	0.922294	calcium	413.137	55.086	169.129	0.0396105	-0.0520278	-1.31349	0.189019	0.519803	NS	NS
PWY0.1319	454	454	76	378	-0.0124182	0.0272815	0.649204	0.745134	0.0452416	0.0498145	0.364333	0.999376	calcium	305	305	8	297	0.0425001	0.072048	0.555719	0.987052	0.0844631	0.0847738	0.32001	0.964621	calcium	1124	1124	14	1110	0.105408	0.0447045	0.0185531	0.454551	0.123917	0.0888388	0.163352	0.724173	calcium	1343.58	192.645	500.378	0.0221588	0.0217256	0.980446	0.326866	0.625309	NS	NS
PWY.5667	454	454	76	378	-0.0123363	0.027309	0.651691	0.745427	0.0454384	0.0498645	0.362734	0.999376	calcium	305	305	8	297	0.0425125	0.0720497	0.555612	0.987052	0.0844843	0.084775	0.319896	0.964621	calcium	1124	1124	14	1110	0.105421	0.0447044	0.018538	0.454551	0.123958	0.0888383	0.16321	0.724173	calcium	1340.87	192.635	500.379	0.0221736	0.0218294	0.984476	0.324881	0.625309	NS	NS
ARO.PWY	454	454	76	378	-0.00865125	0.019751	0.661597	0.753081	-0.0101805	0.0370205	0.783466	0.999376	calcium	305	305	8	297	0.046969	0.0471765	0.320283	0.987052	0.0659426	0.0545205	0.2276	0.964621	calcium	1124	1124	14	1110	0.0429184	0.0328449	0.191586	0.658153	0.0950212	0.0625514	0.129036	0.724173	calcium	2563.44	449.313	926.969	0.0159319	0.00982579	0.616737	0.537408	0.712944	NS	NS
MET.SAM.PWY	454	454	76	378	0.020532	0.0470673	0.662892	0.753081	0.0775161	0.0863172	0.369721	0.999376	calcium	305	305	8	297	-0.0559908	0.115048	0.626848	0.987052	-0.00938758	0.138604	0.946053	0.993577	calcium	1124	1124	14	1110	-0.118521	0.066696	0.0758366	0.658153	-0.0471821	0.130191	0.71712	0.922294	calcium	451.399	75.5518	224.802	0.0364722	-0.0287406	-0.788013	0.430689	0.678073	NS	NS
SER.GLYSYN.PWY	454	454	76	378	0.0197373	0.049442	0.689942	0.780268	0.124714	0.09436	0.187043	0.999376	calcium	305	305	8	297	0.119063	0.12259	0.332221	0.987052	0.114201	0.150093	0.447417	0.964621	calcium	1124	1124	14	1110	-0.094416	0.0700298	0.17786	0.658153	0.0257827	0.136022	0.849699	0.94425	calcium	409.08	66.5411	203.908	0.0383615	-0.00479076	-0.124884	0.900615	0.945623	NS	NS
GLUDEG.I.PWY	454	344	76	378	-0.112505	0.283324	0.691495	0.780268	-0.289631	0.532091	0.586523	0.999376	calcium	305	244	8	297	0.135082	0.686141	0.844062	0.987052	0.131158	0.819118	0.872908	0.99269	calcium	1124	956	14	1110	-0.427123	0.522302	0.413663	0.802711	0.518308	1.05991	0.624931	0.917682	calcium	12.4575	2.12409	3.6657	0.234099	-0.146888	-0.627461	0.530357	0.710234	NS	NS
PWY.5973	454	454	76	378	-0.0203805	0.0525933	0.698567	0.785594	-0.00810476	0.0964934	0.933105	0.999376	calcium	305	305	8	297	-0.144547	0.189959	0.447298	0.987052	-0.0236592	0.217125	0.913312	0.99269	calcium	1124	1124	14	1110	0.00172298	0.126113	0.989102	0.995164	-0.0626682	0.25362	0.804882	0.934116	calcium	361.525	27.7127	62.8751	0.0470302	-0.0249175	-0.529819	0.596237	0.760419	NS	NS
COMPLETE.ARO.PWY	454	454	76	378	-0.00711149	0.0189564	0.707736	0.791626	-0.00149441	0.0354395	0.966387	0.999376	calcium	305	305	8	297	0.0429524	0.0474014	0.365621	0.987052	0.0625922	0.0546357	0.253031	0.964621	calcium	1124	1124	14	1110	0.00865965	0.0315855	0.784008	0.929162	0.04854	0.0614851	0.430019	0.864523	calcium	2782.84	445.059	1002.36	0.015375	0.00189263	0.123097	0.90203	0.945623	NS	NS
GLYCOCAT.PWY	454	309	76	378	0.128903	0.350003	0.712834	0.793622	-0.647039	0.642793	0.314738	0.999376	calcium	305	176	8	297	-0.113263	0.880257	0.897705	0.987052	-0.352278	1.01574	0.729004	0.964621	calcium	1124	694	14	1110	-1.10845	0.702285	0.114769	0.658153	-1.41782	1.42789	0.320958	0.864523	calcium	8.16313	1.29057	2.02756	0.295125	-0.116831	-0.395871	0.692201	0.826882	NS	NS
PWY.5030	454	434	76	378	-0.0703849	0.197518	0.721752	0.800881	0.210337	0.375756	0.575952	0.999376	calcium	305	294	8	297	0.0730423	0.337232	0.82868	0.987052	0.0614805	0.397749	0.877283	0.99269	calcium	1124	1102	14	1110	0.138932	0.241565	0.565321	0.897223	0.595762	0.50036	0.234053	0.864523	calcium	25.6322	8.7931	17.1369	0.139262	0.0236414	0.169762	0.865198	0.945623	NS	NS
PWY.7187	454	454	76	378	-0.0120326	0.0349888	0.731089	0.808555	-0.0499899	0.0643829	0.437952	0.999376	calcium	305	305	8	297	-0.123524	0.11094	0.266428	0.987052	-0.119131	0.132875	0.370774	0.964621	calcium	1124	1124	14	1110	0.0280249	0.0635527	0.65932	0.906514	0.147368	0.129441	0.255169	0.864523	calcium	816.848	81.25	247.589	0.0295438	-0.0112827	-0.381897	0.702538	0.831704	NS	NS
GLYCOLYSIS.E.D	454	426	76	378	-0.075716	0.223726	0.7352	0.810418	-0.419033	0.424087	0.323714	0.999376	calcium	305	283	8	297	0.0751831	0.61945	0.903479	0.987052	0.341167	0.741409	0.64578	0.964621	calcium	1124	1065	14	1110	-0.933544	0.445592	0.03639	0.658153	-1.25174	0.895095	0.162268	0.724173	calcium	19.9787	2.60608	5.03645	0.190273	-0.217895	-1.14517	0.25214	0.584395	NS	NS
PWY.6353	454	450	76	378	0.020351	0.0646381	0.753032	0.827345	-0.337953	0.117852	0.00436151	0.597998	calcium	305	305	8	297	-0.200006	0.172321	0.246716	0.987052	-0.0171637	0.211394	0.93535	0.99269	calcium	1124	1124	14	1110	-0.334002	0.105381	0.00156905	0.23065	-0.472612	0.212796	0.0265633	0.714923	calcium	239.344	33.6762	90.0488	0.0524814	-0.0879749	-1.67631	0.093678	0.419042	NS	NS
GOLPDLCAT.PWY	454	447	76	378	-0.028407	0.0939858	0.76261	0.83512	-0.0697071	0.177236	0.694314	0.999376	calcium	305	304	8	297	0.274524	0.198468	0.167646	0.987052	0.140902	0.229879	0.54045	0.964621	calcium	1124	1120	14	1110	-0.0312805	0.144641	0.828823	0.929162	0.0382738	0.292394	0.895881	0.961433	calcium	113.208	25.3873	47.7987	0.0732461	0.0121161	0.165417	0.868616	0.945623	NS	NS
PWY.5005	454	354	76	378	-0.0945005	0.31783	0.766355	0.836479	-0.169446	0.592777	0.775141	0.999376	calcium	305	200	8	297	-0.0913679	0.919525	0.920916	0.987052	0.388478	1.083	0.720103	0.964621	calcium	1124	720	14	1110	-0.339926	0.763908	0.656418	0.906514	-0.244595	1.55682	0.875186	0.950819	calcium	9.89944	1.1827	1.71363	0.279555	-0.127079	-0.454576	0.649414	0.799976	NS	NS
BRANCHED.CHAIN.AA.SYN.PWY	454	454	76	378	-0.00936287	0.0325004	0.77342	0.841441	0.0316299	0.0601722	0.599426	0.999376	calcium	305	305	8	297	-0.0532354	0.066775	0.425953	0.987052	-0.00488127	0.0811952	0.952108	0.993577	calcium	1124	1124	14	1110	0.0220499	0.0351379	0.530443	0.867748	0.145362	0.0707647	0.0402032	0.724173	calcium	946.724	224.271	809.933	0.0224681	-0.00148627	-0.0661505	0.947258	0.965545	NS	NS
PWY.7357	454	454	76	378	-0.0101591	0.0360593	0.778283	0.843982	0.026291	0.0673285	0.69639	0.999376	calcium	305	305	8	297	0.0288264	0.0981498	0.769195	0.987052	0.0775981	0.118723	0.513938	0.964621	calcium	1124	1124	14	1110	-0.0985352	0.0555278	0.0762507	0.658153	-0.0704582	0.111195	0.526446	0.872965	calcium	769.069	103.806	324.323	0.0289013	-0.0307201	-1.06293	0.287813	0.592486	NS	NS
PWY.5121	454	436	76	378	-0.0357449	0.136852	0.794071	0.854884	-0.60231	0.249336	0.0161792	0.697368	calcium	305	299	8	297	-0.231988	0.345951	0.503017	0.987052	-0.255342	0.409386	0.533363	0.964621	calcium	1124	1116	14	1110	-0.32653	0.223309	0.14396	0.658153	-0.633924	0.434439	0.144811	0.724173	calcium	53.3949	8.35549	20.0534	0.110564	-0.127073	-1.14931	0.250427	0.584395	NS	NS
PWY.5103	454	454	76	378	0.00923611	0.0351897	0.793086	0.854884	0.0378604	0.0662108	0.567773	0.999376	calcium	305	305	8	297	-0.0660608	0.0742471	0.374322	0.987052	-0.0264361	0.0905528	0.770561	0.964621	calcium	1124	1124	14	1110	0.0135525	0.0401187	0.73557	0.929162	0.138949	0.0807642	0.0856434	0.724173	calcium	807.547	181.402	621.307	0.0249203	0.00241907	0.0970725	0.922669	0.951502	NS	NS
OANTIGEN.PWY	454	454	76	378	-0.0186337	0.0720372	0.796015	0.854884	-0.00742696	0.131245	0.954902	0.999376	calcium	305	305	8	297	-0.368118	0.21051	0.0814013	0.987052	-0.348765	0.246556	0.158416	0.964621	calcium	1124	1124	14	1110	-0.0378545	0.141317	0.78885	0.929162	-0.144544	0.285804	0.61314	0.914514	calcium	192.702	22.5661	50.0736	0.0613899	-0.0519829	-0.846766	0.397125	0.647072	NS	NS
GLCMANNANAUT.PWY	454	453	76	378	0.0144272	0.0623279	0.817057	0.871875	0.0678258	0.115772	0.558308	0.999376	calcium	305	305	8	297	-0.192496	0.141521	0.174814	0.987052	-0.182831	0.168168	0.277964	0.964621	calcium	1124	1124	14	1110	-0.0995526	0.0998529	0.318987	0.761588	-0.143373	0.199215	0.471874	0.864523	calcium	257.416	49.9295	100.295	0.0495292	-0.038961	-0.786626	0.431501	0.678073	NS	NS
PWY.5989	454	440	76	378	-0.0291858	0.132729	0.826062	0.878678	-0.0400444	0.257736	0.876612	0.999376	calcium	305	299	8	297	-0.47807	0.260677	0.0676996	0.987052	-0.444026	0.313738	0.158222	0.964621	calcium	1124	1115	14	1110	-0.0922911	0.180634	0.609505	0.900956	-0.217425	0.346277	0.530211	0.872965	calcium	56.7636	14.7162	30.6478	0.0989529	-0.112806	-1.13999	0.254289	0.584395	NS	NS
PWY.7539	454	435	76	378	-0.0246725	0.116542	0.832442	0.88065	0.0936946	0.226113	0.678841	0.999376	calcium	305	300	8	297	0.164101	0.247421	0.507707	0.987052	0.100001	0.288642	0.729289	0.964621	calcium	1124	1111	14	1110	0.147993	0.175495	0.399252	0.802711	0.541296	0.329594	0.100827	0.724173	calcium	73.6266	16.3353	32.4691	0.0903763	0.046306	0.512369	0.608393	0.761212	NS	NS
P4.PWY	454	448	76	378	-0.0141191	0.0700452	0.840349	0.885415	-0.0949031	0.128668	0.461221	0.999376	calcium	305	302	8	297	-0.246945	0.236319	0.296902	0.987052	-0.137024	0.267454	0.608858	0.964621	calcium	1124	1118	14	1110	-0.250789	0.145262	0.0845465	0.658153	-0.062962	0.292833	0.829801	0.934116	calcium	203.818	17.9061	47.3908	0.060958	-0.0712878	-1.16946	0.242219	0.584395	NS	NS
THISYNARA.PWY	454	454	76	378	0.00942069	0.049469	0.849057	0.891777	0.0716275	0.0907665	0.430511	0.999376	calcium	305	305	8	297	0.0394	0.138852	0.776796	0.987052	0.0259091	0.169549	0.878665	0.99269	calcium	1124	1124	14	1110	-0.168914	0.0848099	0.0466517	0.658153	-0.00910152	0.17184	0.95777	0.980043	calcium	408.633	51.8678	139.03	0.0408408	-0.029341	-0.718423	0.472497	0.689825	NS	NS
PWY.2942	454	454	76	378	-0.00397476	0.0222948	0.858585	0.898958	0.017972	0.0414909	0.66514	0.999376	calcium	305	305	8	297	0.0324802	0.0538649	0.546992	0.987052	0.0884187	0.0643649	0.170757	0.964621	calcium	1124	1124	14	1110	0.0581734	0.0339829	0.0872057	0.658153	0.166739	0.0663521	0.0121196	0.671657	calcium	2011.83	344.658	865.923	0.0176161	0.0166247	0.943723	0.345311	0.644113	NS	NS
DAPLYSINESYN.PWY	454	452	76	378	0.0126057	0.0856122	0.88301	0.921642	-0.0815872	0.155781	0.600763	0.999376	calcium	305	302	8	297	-0.335823	0.289664	0.247252	0.987052	-0.197223	0.323603	0.542751	0.964621	calcium	1124	1118	14	1110	-0.232827	0.181046	0.19871	0.658153	0.0302556	0.365057	0.933963	0.969257	calcium	136.436	11.9182	30.5087	0.0747722	-0.0524748	-0.701796	0.482806	0.692722	NS	NS
PWY.6317	454	454	76	378	0.00408848	0.0296893	0.890535	0.9266	-0.0183163	0.0535462	0.732486	0.999376	calcium	305	305	8	297	0.0240803	0.0802421	0.764315	0.987052	0.031625	0.0957696	0.741499	0.964621	calcium	1124	1124	14	1110	0.0747602	0.0527415	0.156622	0.658153	0.0751918	0.104969	0.473946	0.864523	calcium	1134.49	155.309	359.497	0.0246236	0.0213754	0.868087	0.385347	0.647072	NS	NS
PWY.6897	454	453	76	378	-0.00878861	0.0678475	0.896995	0.930424	0.0460876	0.12428	0.710962	0.999376	calcium	305	303	8	297	0.0664716	0.31936	0.835268	0.987052	0.348822	0.380266	0.359858	0.964621	calcium	1124	1117	14	1110	-0.135561	0.201787	0.501851	0.852857	0.807229	0.40678	0.0474662	0.724173	calcium	217.236	9.80478	24.5591	0.0630441	-0.0182302	-0.289166	0.772454	0.869779	NS	NS
PWY.6277	454	454	76	378	-0.00240454	0.0203201	0.905859	0.936709	0.0130539	0.036185	0.71848	0.999376	calcium	305	305	8	297	0.0589262	0.0401981	0.143787	0.987052	0.0902585	0.0464017	0.0528822	0.964621	calcium	1124	1124	14	1110	0.028792	0.0268966	0.284642	0.734076	0.036319	0.0624657	0.561078	0.892317	calcium	2421.85	618.856	1382.31	0.0150363	0.0159264	1.0592	0.28951	0.592486	NS	NS
PWY.6531	454	310	76	378	-0.0339436	0.329748	0.918059	0.946394	0.470786	0.618625	0.447097	0.999376	calcium	305	197	8	297	-0.607613	0.77957	0.436351	0.987052	-0.194752	0.925955	0.833576	0.979108	calcium	1124	747	14	1110	0.0242823	0.5977	0.967601	0.980947	0.215085	1.21666	0.859712	0.94425	calcium	9.1968	1.64547	2.7992	0.270751	-0.0911932	-0.336816	0.736256	0.852506	NS	NS
PWY.821	454	287	76	378	0.0271574	0.331746	0.934794	0.959707	-0.875893	0.618318	0.157392	0.999376	calcium	305	207	8	297	-0.15335	0.837512	0.854843	0.987052	-0.58033	1.00601	0.564522	0.964621	calcium	1124	837	14	1110	-1.17394	0.6673	0.0788093	0.658153	-2.26878	1.36515	0.0968201	0.724173	calcium	9.08636	1.42567	2.24573	0.279971	-0.204443	-0.730229	0.46525	0.689825	NS	NS
PWY.5100	454	454	76	378	0.0038357	0.0482844	0.93672	0.959707	0.0286057	0.0871171	0.742817	0.999376	calcium	305	305	8	297	0.141988	0.11782	0.229112	0.987052	0.150486	0.138851	0.279446	0.964621	calcium	1124	1124	14	1110	-0.125041	0.0749723	0.095631	0.658153	0.0654949	0.151903	0.666437	0.922294	calcium	428.93	72.0375	177.909	0.03838	-0.0152784	-0.398083	0.690569	0.826882	NS	NS
PWY.6113	454	281	76	378	0.0257724	0.363338	0.943484	0.963681	-0.712853	0.666604	0.285548	0.999376	calcium	305	182	8	297	0.0552574	0.898053	0.950978	0.987052	-0.364879	1.07216	0.733885	0.964621	calcium	1124	699	14	1110	-0.0951762	0.731024	0.896435	0.961868	-1.09953	1.48295	0.458581	0.864523	calcium	7.57494	1.23993	1.87127	0.305907	0.00801403	0.0261976	0.9791	0.982823	NS	NS
PWY.6859	454	279	76	378	0.0220266	0.337062	0.947926	0.965266	-0.127895	0.636155	0.840767	0.999376	calcium	305	187	8	297	-0.827805	0.881456	0.348422	0.987052	-1.12984	1.06922	0.291619	0.964621	calcium	1124	818	14	1110	-0.927542	0.723241	0.199941	0.658153	-0.424062	1.46494	0.772275	0.930962	calcium	8.80198	1.28706	1.91176	0.288666	-0.220385	-0.763462	0.445188	0.689825	NS	NS
RIBOSYN2.PWY	454	427	76	378	0.0130694	0.25051	0.958416	0.972982	0.703843	0.46537	0.131218	0.999376	calcium	305	279	8	297	-0.669561	0.748812	0.371956	0.987052	-0.120443	0.857086	0.888351	0.99269	calcium	1124	1045	14	1110	-0.586586	0.56059	0.295615	0.755747	0.510924	1.13835	0.653644	0.922294	calcium	15.9349	1.78342	3.18207	0.218737	-0.136476	-0.623927	0.532675	0.710234	NS	NS
PWY.6168	454	454	76	378	0.00309508	0.0643285	0.961648	0.973304	0.123925	0.118001	0.294278	0.999376	calcium	305	303	8	297	-0.108544	0.236469	0.646563	0.987052	0.000878053	0.274133	0.997447	0.998872	calcium	1124	1122	14	1110	-0.00936722	0.159624	0.953215	0.979879	0.760601	0.320488	0.0178091	0.671657	calcium	241.653	17.8835	39.2468	0.0578524	-0.00522398	-0.0902983	0.92805	0.953244	NS	NS
COA.PWY.1	454	454	76	378	0.000760698	0.0189966	0.968077	0.976006	0.0383508	0.0343922	0.265491	0.999376	calcium	305	305	8	297	0.0306723	0.0498722	0.539034	0.987052	0.0803438	0.059122	0.175382	0.964621	calcium	1124	1124	14	1110	0.0435013	0.0332448	0.19097	0.658153	0.0464708	0.0668438	0.487072	0.872965	calcium	2771.09	402.053	904.801	0.0156596	0.0131929	0.842482	0.399518	0.647072	NS	NS
PWY.1269	454	442	76	378	-0.00537254	0.143547	0.970162	0.976006	-0.0475176	0.264058	0.857285	0.999376	calcium	305	290	8	297	0.0418569	0.614718	0.945759	0.987052	0.494052	0.699604	0.480694	0.964621	calcium	1124	1076	14	1110	-0.619368	0.442139	0.161539	0.658153	0.32059	0.894427	0.720092	0.922294	calcium	48.5299	2.64635	5.11542	0.133284	-0.0589482	-0.442275	0.65829	0.804577	NS	NS
PYRIDNUCSAL.PWY	454	437	76	378	-0.00242812	0.102859	0.981178	0.984124	-0.0720969	0.183416	0.694483	0.999376	calcium	305	291	8	297	-0.384214	0.342166	0.262434	0.987052	-0.572652	0.39019	0.143463	0.964621	calcium	1124	1094	14	1110	-0.350735	0.211303	0.0972338	0.658153	-0.802705	0.409731	0.0503699	0.724173	calcium	94.5178	8.54134	22.3968	0.08928	-0.090602	-1.01481	0.310198	0.61175	NS	NS
PWY.6151	454	454	76	378	-0.000165991	0.0220981	0.99401	0.99401	-0.00520151	0.0398873	0.896313	0.999376	calcium	305	305	8	297	0.000906356	0.0628866	0.988511	0.995999	0.0460246	0.0751489	0.540777	0.964621	calcium	1124	1124	14	1110	0.0929609	0.0390241	0.0173803	0.454551	0.0575253	0.0772983	0.45692	0.864523	calcium	2047.81	252.862	656.65	0.0183887	0.0206038	1.12046	0.262517	0.584395	NS	NS
[truncated: 12 more columns]
