# Supplementary material for: Impact of commonly used drugs on the composition and metabolic function of the gut microbiota
Source: Nat Commun. 2020 Jan 17;11:362. doi: 10.1038/s41467-019-14177-z (PMC6969170; doi:10.1038/s41467-019-14177-z)
Supplement: Supplementary file 28 — Supplementary Data 26 [file 41467_2019_14177_MOESM28_ESM.xlsx]

## Sheet: Sheet1
Supplementary table 26 - Summary statistics taxa vs & pathways laxatives
Univariate (lm= taxa or pathways~Age+Sex+BMI+drug X) & multivariate (lm= taxa or pathways~Age+Sex+BMI+all drugs) & results from univariate meta-analysis & results from multivariate meta analysis
Taxa
Taxa	N.IBD	non-zeros.IBD	Users.IBD	Non-users.IBD	Coef.IBD_univariate	SE.IBD_univariate	Pval.IBD_univariate	Qval.IBD_univariate	coeff.correcting.all.IBD_multivariate	SE.correcting_all.IBD_multivariate	pval.correcting.all.IBD_multivariate	qval.correcting.all.IBD_multivariate	drug.IBD	N.MIBS	non-zeros.MIBS	Users.MIBS	Non-users.MIBS	Coef.MIBS_univariate	SE.MIBS_univariate	Pval.MIBS_univariate	Qval.MIBS_univariate	coeff.correcting.all.MIBS_multivariate	SE.correcting_all.MIBS_multivariate	pval.correcting.all.MIBS_multivariate	qval.correcting.all.MIBS_multivariate	drug.MIBS	N.LLD	non-zeros.LLD	Users.LLD	Non-users.LLD	Coef.LLD_univariate	SE.LLD_univariate	Pval.LLD_univariate	Qval.LLD_univariate	coeff.correcting.all.LLD_multivariate	SE.correcting_all.LLD_multivariate	pval.correcting.all.LLD_multivariate	qval.correcting.all.LLD_multivariate	drug.LLD	inverse_var.ibd_univariate	inverse_var.mibs_univariate	inverse_var.lld_univariate	se_univariate	beta_univariate	Z_univariate	P_univariate	FDR_univariate	Het.Q_univariate	Het.I2_univariate
k__Bacteria.p__Bacteroidetes.c__Bacteroidia.o__Bacteroidales	454	438	30	424	0.0963764	0.0339729	0.00476739	0.170269	0.0903574	0.0367113	0.014268	0.411393	laxatives	305	300	27	278	0.0752498	0.0303495	0.0137135	0.301697	0.0935691	0.0326605	0.00450814	0.118932	laxatives	1124	1119	21	1103	0.135362	0.0307623	1.18483e-05	0.00259477	0.137526	0.0324914	2.50652e-05	0.00292019	laxatives	866.431	1085.67	1056.73	0.0182306	0.102446	5.61942	1.916e-08	3.31468e-06	1.97987	0
k__Bacteria.p__Bacteroidetes.c__Bacteroidia.o__Bacteroidales.f__Bacteroidales_noname.g__Bacteroidales_noname.s__Bacteroidales_bacterium_ph8.t__GCF_000311925	454	213	30	424	0.00595837	0.00504645	0.238369	0.763229	0.00400037	0.00537435	0.457116	0.832432	laxatives	305	170	27	278	0.0111966	0.00515538	0.0306598	0.326022	0.0130499	0.00564366	0.0215333	0.191351	laxatives	1124	795	21	1103	0.0214265	0.00524723	4.75586e-05	0.00347178	0.023099	0.00554711	3.37594e-05	0.00292019	laxatives	39267.1	37625.2	36319.4	0.00297204	0.0126616	4.26024	2.04206e-05	0.00050468	4.63536	0.568534
k__Bacteria.p__Actinobacteria.c__Actinobacteria.o__Bifidobacteriales.f__Bifidobacteriaceae.g__Bifidobacterium.s__Bifidobacterium_pseudocatenulatum.t__GCF_000173435	454	100	30	424	0.00717214	0.0139265	0.606813	0.93486	0.0109866	0.0146402	0.453435	0.832432	laxatives	305	54	27	278	0.031553	0.00835763	0.000192833	0.038181	0.030687	0.00921728	0.000994732	0.105294	laxatives	1124	246	21	1103	0.0474187	0.0112082	2.52025e-05	0.00275968	0.0458457	0.0116815	9.23696e-05	0.00532665	laxatives	5156.04	14316.4	7960.31	0.00603761	0.0315744	5.22962	1.69863e-07	9.79543e-06	5.06865	0.605417
k__Bacteria.p__Bacteroidetes.c__Bacteroidia.o__Bacteroidales.f__Bacteroidaceae.g__Bacteroides	454	429	30	424	0.0562545	0.0309989	0.0702536	0.566561	0.0556875	0.0335917	0.0981566	0.683365	laxatives	305	298	27	278	0.0561782	0.0253949	0.0277148	0.326022	0.0698589	0.0273924	0.0113304	0.155812	laxatives	1124	1111	21	1103	0.089205	0.0235323	0.000158236	0.00717604	0.0921777	0.0245902	0.000187339	0.0081024	laxatives	1040.65	1550.62	1805.81	0.0150806	0.0697598	4.62581	3.73137e-06	0.000117722	1.15864	0
k__Bacteria.p__Firmicutes	454	454	30	424	-0.110376	0.0342255	0.00135425	0.112854	-0.121937	0.0370444	0.00108519	0.0938693	laxatives	305	305	27	278	-0.0975104	0.0383621	0.0115334	0.296459	-0.112929	0.0408682	0.00612544	0.118932	laxatives	1124	1124	21	1103	-0.130768	0.0371358	0.000446708	0.0138098	-0.124919	0.0389885	0.00139515	0.0416172	laxatives	853.692	679.508	725.127	0.0210429	-0.113052	-5.37246	7.76704e-08	6.71849e-06	0.397826	0
k__Bacteria.p__Proteobacteria.c__Gammaproteobacteria.o__Enterobacteriales.f__Enterobacteriaceae.g__Escherichia	454	304	30	424	-0.00789293	0.0097051	0.416531	0.866215	-0.0098363	0.0107517	0.360862	0.790151	laxatives	305	193	27	278	0.00898266	0.00528408	0.0902396	0.425415	0.00588081	0.00574418	0.30693	0.672138	laxatives	1124	758	21	1103	0.0185314	0.00616079	0.00269184	0.045121	0.0203532	0.00637129	0.00144337	0.0416172	laxatives	10617	35814.7	26346.7	0.0037068	0.00997761	2.6917	0.00710878	0.0561518	5.35376	0.626431
k__Bacteria.p__Firmicutes.c__Clostridia.o__Clostridiales.f__Lachnospiraceae.g__Coprococcus	454	341	30	424	0.0027386	0.0186558	0.88336	0.976166	-0.00817449	0.0199956	0.682897	0.953879	laxatives	305	287	27	278	-0.035399	0.0199402	0.0768801	0.380556	-0.0310135	0.0213575	0.147662	0.449685	laxatives	1124	1088	21	1103	-0.0697388	0.0184397	0.000163836	0.00717604	-0.0580297	0.0193604	0.00278613	0.0535555	laxatives	2873.25	2515.01	2940.98	0.0109571	-0.0343681	-3.1366	0.00170922	0.0227457	7.6383	0.738162
k__Bacteria.p__Firmicutes.c__Clostridia.o__Clostridiales	454	453	30	424	-0.0931851	0.0385582	0.0160688	0.334767	-0.0953549	0.0416853	0.0226937	0.487893	laxatives	305	305	27	278	-0.10203	0.0357204	0.00458665	0.184316	-0.103017	0.0390156	0.00877389	0.151788	laxatives	1124	1124	21	1103	-0.124625	0.0357233	0.000504469	0.0138098	-0.113131	0.0374524	0.00258179	0.0535555	laxatives	672.617	783.731	783.602	0.0211291	-0.107278	-5.07728	3.82867e-07	1.6559e-05	0.390964	0
k__Bacteria.p__Proteobacteria.c__Gammaproteobacteria.o__Enterobacteriales.f__Enterobacteriaceae	454	310	30	424	-0.00926181	0.0108656	0.394486	0.866215	-0.012362	0.0119751	0.302595	0.786642	laxatives	305	200	27	278	0.010971	0.00584919	0.0617334	0.367879	0.00690858	0.00641967	0.282898	0.672138	laxatives	1124	773	21	1103	0.0193657	0.00643019	0.00265978	0.045121	0.020428	0.0066695	0.00224972	0.0535555	laxatives	8470.2	29228.7	24185.3	0.00401985	0.0114825	2.85644	0.00428419	0.0390087	5.15558	0.612071
k__Bacteria.p__Firmicutes.c__Clostridia.o__Clostridiales.f__Lachnospiraceae.g__Coprococcus.s__Coprococcus_catus.t__GCF_000210555	454	264	30	424	0.00684348	0.00801901	0.3939	0.866215	0.010721	0.00872828	0.22006	0.732124	laxatives	305	259	27	278	-0.00361025	0.00839381	0.667428	0.976976	-0.0131548	0.00891885	0.141419	0.444826	laxatives	1124	1020	21	1103	-0.0264514	0.00807597	0.00108784	0.0238236	-0.0249633	0.00848718	0.00333852	0.0577564	laxatives	15551	14193.3	15332.4	0.00471003	-0.00777305	-1.65032	0.0988783	0.285099	NS	NS
k__Bacteria.p__Bacteroidetes.c__Bacteroidia.o__Bacteroidales.f__Bacteroidaceae.g__Bacteroides.s__Bacteroides_stercoris	454	135	30	424	0.0248423	0.0163489	0.129357	0.673733	0.0306961	0.0182776	0.0938535	0.683365	laxatives	305	102	27	278	0.000878155	0.00313281	0.779455	0.984159	0.00223503	0.00340459	0.512158	0.876449	laxatives	1124	479	21	1103	0.0201886	0.00680576	0.00308011	0.045121	0.020907	0.00720973	0.00381311	0.0599698	laxatives	3741.28	101890	21589.7	0.00280363	0.00485992	1.73344	0.0830177	0.251966	NS	NS
k__Bacteria.p__Firmicutes.c__Clostridia.o__Clostridiales.f__Lachnospiraceae.g__Coprococcus.s__Coprococcus_comes.t__GCF_000155875	454	300	30	424	0.0162393	0.0146341	0.267743	0.763229	0.0117189	0.0156504	0.454427	0.832432	laxatives	305	264	27	278	-0.0136974	0.014152	0.333889	0.721549	-0.000968509	0.0151407	0.949045	0.983142	laxatives	1124	1047	21	1103	-0.044784	0.0133323	0.000808496	0.0196734	-0.0399689	0.0139592	0.0042743	0.0616212	laxatives	4669.48	4993.06	5625.87	0.00808759	-0.0159933	-1.97751	0.0479844	0.166026	NS	NS
k__Bacteria.p__Firmicutes.c__Clostridia.o__Clostridiales.f__Lachnospiraceae	454	451	30	424	-0.0326774	0.0294116	0.267164	0.763229	-0.0271362	0.031983	0.396695	0.807391	laxatives	305	305	27	278	-0.0651226	0.0228363	0.00465445	0.184316	-0.0631427	0.0247404	0.0112724	0.155812	laxatives	1124	1124	21	1103	-0.0791658	0.021554	0.000251203	0.00916891	-0.0637143	0.0226451	0.00498839	0.0663839	laxatives	1156.01	1917.55	2152.5	0.0138329	-0.0637297	-4.60712	4.08284e-06	0.000117722	1.63128	0
k__Bacteria.p__Bacteroidetes.c__Bacteroidia.o__Bacteroidales.f__Rikenellaceae.g__Alistipes	454	362	30	424	0.043858	0.0162072	0.00707545	0.201741	0.039582	0.0176386	0.0253817	0.487893	laxatives	305	269	27	278	0.0315198	0.0149563	0.0359182	0.326022	0.0331252	0.0159548	0.0388515	0.216816	laxatives	1124	1073	21	1103	0.0341736	0.014637	0.0197344	0.1441	0.0424007	0.0153067	0.00570116	0.07045	laxatives	3807	4470.47	4667.61	0.00878917	0.0361052	4.10792	3.99238e-05	0.000863353	0.34023	0
k__Bacteria.p__Firmicutes.c__Clostridia.o__Clostridiales.f__Lachnospiraceae.g__Blautia.s__Ruminococcus_obeum.t__Ruminococcus_obeum_unclassified	454	421	30	424	0.00742575	0.010685	0.487448	0.881224	0.00323586	0.011576	0.779983	0.953879	laxatives	305	298	27	278	-0.00663991	0.009658	0.492307	0.870329	-0.00668573	0.0105516	0.526883	0.876449	laxatives	1124	1099	21	1103	-0.0228183	0.00940044	0.0153664	0.129432	-0.0259794	0.00980873	0.00820113	0.0945863	laxatives	8758.87	10720.8	11316.3	0.00569841	-0.00858432	-1.50644	0.131954	0.34748	NS	NS
k__Bacteria.p__Firmicutes.c__Clostridia.o__Clostridiales.f__Ruminococcaceae.g__Faecalibacterium.s__Faecalibacterium_prausnitzii.t__GCF_000162015	454	130	30	424	0.00903054	0.0139699	0.518344	0.912577	0.00609167	0.0152558	0.689887	0.953879	laxatives	305	124	27	278	0.0139398	0.0161453	0.388616	0.780621	0.0132751	0.0177775	0.455887	0.821546	laxatives	1124	636	21	1103	-0.0428663	0.0175044	0.0144826	0.126867	-0.047459	0.0184462	0.0102199	0.110503	laxatives	5124.05	3836.24	3263.67	0.0090447	-0.00328473	-0.363166	0.716481	0.854836	NS	NS
k__Bacteria.p__Firmicutes.c__Clostridia.o__Clostridiales.f__Eubacteriaceae.g__Eubacterium.s__Eubacterium_ramulus.t__GCF_000469345	454	237	30	424	0.00530723	0.00954937	0.578657	0.93486	0.00848062	0.0105449	0.421748	0.819802	laxatives	305	231	27	278	-0.0152881	0.00918674	0.0971382	0.42789	-0.0158322	0.00984716	0.109081	0.396052	laxatives	1124	957	21	1103	-0.0194532	0.00842633	0.0211468	0.144723	-0.0222725	0.00882149	0.0117197	0.119266	laxatives	10966.1	11848.9	14083.9	0.00520587	-0.0107571	-2.06634	0.0387964	0.14001	NS	NS
k__Bacteria.p__Firmicutes.c__Bacilli.o__Lactobacillales.f__Streptococcaceae.g__Streptococcus.s__Streptococcus_parasanguinis.t__Streptococcus_parasanguinis_unclassified	454	393	30	424	0.0105376	0.00945988	0.265942	0.763229	0.0018734	0.00909648	0.836941	0.953879	laxatives	305	245	27	278	0.00406932	0.00638928	0.524709	0.893623	0.00132089	0.00662288	0.842081	0.955146	laxatives	1124	934	21	1103	-0.0104642	0.00541117	0.0533972	0.226805	-0.013757	0.00554737	0.0132993	0.127821	laxatives	11174.5	24496.1	34152.1	0.00378444	-0.00200421	-0.529593	0.596394	0.825409	NS	NS
k__Bacteria.p__Bacteroidetes.c__Bacteroidia.o__Bacteroidales.f__Bacteroidaceae.g__Bacteroides.s__Bacteroides_uniformis	454	353	30	424	-0.00689481	0.0202912	0.734175	0.936448	-0.0196124	0.0220883	0.375129	0.790151	laxatives	305	268	27	278	0.0281999	0.0132023	0.0335208	0.326022	0.0358877	0.014134	0.0117084	0.155812	laxatives	1124	1052	21	1103	0.0336138	0.014144	0.0176449	0.14312	0.0363764	0.0148972	0.0147748	0.134528	laxatives	2428.77	5737.22	4998.68	0.00871555	0.0237809	2.72856	0.00636119	0.0550243	2.88081	0.30575
k__Bacteria.p__Firmicutes.c__Clostridia.o__Clostridiales.f__Lachnospiraceae.g__Blautia.s__Ruminococcus_obeum	454	423	30	424	-0.00230525	0.0126996	0.856043	0.976166	-0.00605781	0.0137121	0.658887	0.953879	laxatives	305	305	27	278	-0.010008	0.0120392	0.406488	0.796877	-0.00919024	0.0131893	0.48655	0.85891	laxatives	1124	1121	21	1103	-0.0342665	0.0117512	0.00361622	0.0465854	-0.0283054	0.012162	0.0201302	0.147325	laxatives	6200.42	6899.26	7241.65	0.00701149	-0.0162963	-2.32422	0.0201136	0.105444	NS	NS
k__Bacteria.p__Proteobacteria.c__Gammaproteobacteria	454	346	30	424	-0.0082382	0.0108614	0.448595	0.869404	-0.0129653	0.01182	0.2734	0.786642	laxatives	305	225	27	278	0.0151658	0.00599662	0.0119781	0.296459	0.0120285	0.00654682	0.0673525	0.287389	laxatives	1124	855	21	1103	0.0174682	0.00693821	0.0119588	0.124713	0.0170033	0.00715388	0.0176469	0.147325	laxatives	8476.72	27809.1	20773.3	0.00418637	0.0125271	2.99236	0.00276826	0.0319272	4.35594	0.540857
k__Bacteria.p__Actinobacteria.c__Actinobacteria.o__Coriobacteriales.f__Coriobacteriaceae.g__Adlercreutzia.s__Adlercreutzia_equolifaciens.t__GCF_000478885	454	210	30	424	0.00503169	0.00401329	0.210605	0.763229	0.00444116	0.00436348	0.309398	0.786642	laxatives	305	218	27	278	0.000210038	0.00488358	0.965724	0.994332	-0.00113845	0.00537671	0.832479	0.955146	laxatives	1124	889	21	1103	-0.0142628	0.00572364	0.012851	0.126194	-0.013981	0.006022	0.0204382	0.147325	laxatives	62086.8	41929.8	30524.9	0.00272629	-0.000848521	-0.311237	0.755621	0.872657	NS	NS
k__Bacteria.p__Firmicutes.c__Erysipelotrichia.o__Erysipelotrichales.f__Erysipelotrichaceae.g__Erysipelotrichaceae_noname	454	383	30	424	0.0085846	0.0121731	0.481063	0.881224	0.00291282	0.0131021	0.824184	0.953879	laxatives	305	268	27	278	-0.0310286	0.0173632	0.0749527	0.380529	-0.0399374	0.018766	0.0342521	0.204332	laxatives	1124	931	21	1103	0.0412252	0.0187028	0.0277126	0.173402	0.0462983	0.0197023	0.0189595	0.147325	laxatives	6748.31	3316.95	2858.82	0.0087963	0.00563805	0.640957	0.521551	0.761247	NS	NS
k__Bacteria.p__Proteobacteria.c__Gammaproteobacteria.o__Enterobacteriales.f__Enterobacteriaceae.g__Escherichia.s__Escherichia_coli.t__Escherichia_coli_unclassified	454	260	30	424	-0.00805464	0.00975467	0.409439	0.866215	-0.00968309	0.0108531	0.372866	0.790151	laxatives	305	163	27	278	0.00157633	0.00465089	0.734919	0.976976	-0.00287176	0.00503954	0.569307	0.921699	laxatives	1124	625	21	1103	0.0109633	0.0057045	0.0548888	0.226805	0.0138115	0.0059227	0.0198961	0.147325	laxatives	10509.3	46230.4	30730.1	0.0033812	0.00371706	1.09933	0.271624	0.552835	NS	NS
k__Bacteria.p__Actinobacteria.c__Actinobacteria.o__Coriobacteriales.f__Coriobacteriaceae.g__Collinsella.s__Collinsella_aerofaciens.t__GCF_000169035	454	304	30	424	0.0297216	0.0199815	0.137615	0.702115	0.0231607	0.0214212	0.280262	0.786642	laxatives	305	265	27	278	0.0079933	0.0224027	0.721494	0.976976	0.00955161	0.0243046	0.69464	0.955146	laxatives	1124	1013	21	1103	-0.0554299	0.0196965	0.00497557	0.05735	-0.046702	0.0206848	0.024158	0.167173	laxatives	2504.63	1992.51	2577.65	0.0118889	-0.00742223	-0.624297	0.532433	0.761247	NS	NS
k__Bacteria.p__Actinobacteria.c__Actinobacteria.o__Coriobacteriales.f__Coriobacteriaceae.g__Collinsella	454	342	30	424	0.0227002	0.0200467	0.258099	0.763229	0.0127953	0.0215238	0.552536	0.912922	laxatives	305	278	27	278	0.00843806	0.0214107	0.693786	0.976976	0.0081968	0.0233034	0.725313	0.955146	laxatives	1124	1052	21	1103	-0.0539113	0.0190518	0.00474214	0.05735	-0.0448692	0.0200188	0.0252062	0.167718	laxatives	2488.38	2181.42	2755.05	0.0116053	-0.00991738	-0.854556	0.392797	0.67281	NS	NS
k__Bacteria.p__Firmicutes.c__Clostridia.o__Clostridiales.f__Clostridiaceae.g__Clostridium.s__Clostridium_leptum.t__GCF_000154345	454	255	30	424	0.00752187	0.00364207	0.0395002	0.472857	0.00551407	0.00384571	0.152432	0.705155	laxatives	305	252	27	278	0.00586144	0.0040688	0.150808	0.514827	0.00343273	0.00442139	0.438254	0.798083	laxatives	1124	918	21	1103	0.00913756	0.00371045	0.0139442	0.126867	0.00860618	0.00388745	0.0270533	0.173341	laxatives	75388.1	60404.3	72635.3	0.00219039	0.00760372	3.47139	0.000517768	0.00746449	0.354751	0
k__Bacteria.p__Bacteroidetes.c__Bacteroidia.o__Bacteroidales.f__Porphyromonadaceae	454	386	30	424	0.0344566	0.0152661	0.0244957	0.390075	0.0239745	0.016115	0.13762	0.705155	laxatives	305	274	27	278	0.0217337	0.0116716	0.0635871	0.367879	0.0265403	0.0126668	0.0371156	0.214033	laxatives	1124	1071	21	1103	0.0273932	0.0119925	0.0225467	0.149628	0.027084	0.0125883	0.0316578	0.1956	laxatives	4290.87	7340.69	6953.18	0.00733537	0.0267886	3.65198	0.00026023	0.00409271	0.442406	0
k__Bacteria.p__Firmicutes.c__Clostridia.o__Clostridiales.f__Lachnospiraceae.g__Dorea	454	418	30	424	-0.0046825	0.0171501	0.784959	0.976166	-0.00191445	0.0186696	0.918377	0.955622	laxatives	305	304	27	278	-0.013982	0.0159802	0.382303	0.78037	-0.0169815	0.0173368	0.328225	0.692475	laxatives	1124	1122	21	1103	-0.0448562	0.0152313	0.00329651	0.045121	-0.0335453	0.0159152	0.0352833	0.204176	laxatives	3399.92	3915.91	4310.49	0.00927425	-0.0227092	-2.44863	0.0143401	0.0855463	3.51734	0.431388
k__Bacteria.p__Bacteroidetes.c__Bacteroidia.o__Bacteroidales.f__Rikenellaceae.g__Alistipes.s__Alistipes_shahii.t__GCF_000210575	454	195	30	424	0.0169691	0.00559447	0.00256497	0.141974	0.0182519	0.00604436	0.00269585	0.155461	laxatives	305	183	27	278	0.00853912	0.00561752	0.12956	0.506605	0.00966971	0.00598871	0.107593	0.396052	laxatives	1124	850	21	1103	0.0127056	0.00617198	0.0397649	0.217713	0.0136534	0.00648201	0.0354063	0.204176	laxatives	31950.9	31689.2	26251.3	0.00333535	0.0127522	3.82336	0.000131646	0.00253052	1.1307	0
k__Bacteria.p__Bacteroidetes.c__Bacteroidia.o__Bacteroidales.f__Bacteroidaceae.g__Bacteroides.s__Bacteroides_stercoris.t__Bacteroides_stercoris_unclassified	454	135	30	424	0.0250124	0.016288	0.125351	0.66676	0.0308489	0.0182084	0.0910098	0.683365	laxatives	305	102	27	278	0.000572208	0.00317418	0.857076	0.984159	0.00184777	0.00346468	0.594314	0.941258	laxatives	1124	479	21	1103	0.014681	0.00680136	0.0311075	0.179278	0.0146525	0.00720573	0.0422637	0.228488	laxatives	3769.33	99251.3	21617.7	0.00283253	0.00375841	1.32688	0.18455	0.431448	NS	NS
k__Bacteria.p__Firmicutes.c__Bacilli.o__Lactobacillales.f__Streptococcaceae.g__Streptococcus.s__Streptococcus_sanguinis.t__Streptococcus_sanguinis_unclassified	454	135	30	424	-0.000400961	0.00102901	0.696996	0.93486	-0.000594648	0.00111857	0.59532	0.928792	laxatives	305	102	27	278	-0.0022193	0.00135545	0.102664	0.42789	-0.00279832	0.00142262	0.0502782	0.228898	laxatives	1124	397	21	1103	-0.00295435	0.00152138	0.0524083	0.226805	-0.003214	0.00157893	0.0420465	0.228488	laxatives	944411	544291	432042	0.000721548	-0.00149058	-2.06581	0.0388467	0.14001	NS	NS
k__Bacteria.p__Firmicutes.c__Clostridia.o__Clostridiales.f__Lachnospiraceae.g__Dorea.s__Dorea_formicigenerans.t__Dorea_formicigenerans_unclassified	454	330	30	424	-0.0017174	0.0111504	0.877664	0.976166	-0.00380169	0.0121743	0.754997	0.953879	laxatives	305	286	27	278	-0.013778	0.0102728	0.180873	0.537096	-0.0188618	0.0112959	0.096146	0.378029	laxatives	1124	1090	21	1103	-0.0237322	0.00910538	0.009272	0.101528	-0.0192624	0.00959787	0.045005	0.233167	laxatives	8043.01	9475.88	12061.6	0.0058143	-0.0145576	-2.50375	0.0122883	0.0759244	2.34708	0.147878
k__Bacteria.p__Firmicutes.c__Clostridia.o__Clostridiales.f__Eubacteriaceae.g__Eubacterium.s__Eubacterium_ventriosum.t__GCF_000153885	454	188	30	424	-0.00291498	0.00693565	0.67448	0.93486	-0.00208624	0.00758445	0.783407	0.953879	laxatives	305	200	27	278	-0.0102822	0.00755827	0.17474	0.532284	-0.0187205	0.00819989	0.0232276	0.191351	laxatives	1124	844	21	1103	-0.0190048	0.00814042	0.0197397	0.1441	-0.0170639	0.00858763	0.0471726	0.233167	laxatives	20788.6	17504.7	15090.6	0.00432807	-0.00987898	-2.28254	0.0224577	0.107922	NS	NS
k__Bacteria.p__Bacteroidetes.c__Bacteroidia.o__Bacteroidales.f__Bacteroidaceae.g__Bacteroides.s__Bacteroides_vulgatus.t__Bacteroides_vulgatus_unclassified	454	340	30	424	0.0460556	0.0170741	0.00726268	0.201741	0.0512286	0.0184849	0.00584922	0.252979	laxatives	305	244	27	278	0.00251106	0.0104535	0.810332	0.984159	0.0032798	0.0113755	0.773329	0.955146	laxatives	1124	939	21	1103	0.0200391	0.0100016	0.0453569	0.226805	0.0210603	0.0105833	0.0468515	0.233167	laxatives	3430.23	9151.24	9996.88	0.00665509	0.0168874	2.53751	0.0111645	0.0758379	4.90905	0.592589
k__Bacteria.p__Actinobacteria.c__Actinobacteria.o__Coriobacteriales.f__Coriobacteriaceae.g__Eggerthella.s__Eggerthella_unclassified	454	329	30	424	-4.94029e-05	0.00842673	0.995325	0.998676	-0.000791158	0.0090436	0.930332	0.955622	laxatives	305	216	27	278	0.00338781	0.00752935	0.653082	0.976976	0.00312423	0.00837176	0.709315	0.955146	laxatives	1124	663	21	1103	0.0102151	0.00514351	0.0472818	0.226805	0.0106234	0.0054144	0.0500177	0.239056	laxatives	14082.6	17639.4	37799.1	0.00379264	0.00640357	1.68842	0.0913306	0.2678	NS	NS
k__Bacteria.p__Firmicutes.c__Erysipelotrichia.o__Erysipelotrichales.f__Erysipelotrichaceae	454	419	30	424	0.00298166	0.0146434	0.838748	0.976166	-0.00342546	0.0160779	0.831396	0.953879	laxatives	305	291	27	278	-0.0388887	0.0192034	0.0437524	0.326022	-0.0450492	0.020436	0.0283625	0.204332	laxatives	1124	1069	21	1103	0.0345978	0.0199544	0.083223	0.299836	0.0410483	0.0210225	0.0511277	0.239056	laxatives	4663.53	2711.71	2511.43	0.0100572	-0.000471301	-0.0468623	0.962623	0.97757	NS	NS
k__Bacteria.p__Firmicutes.c__Clostridia.o__Clostridiales.f__Ruminococcaceae	454	436	30	424	0.0146533	0.0358999	0.683348	0.93486	-0.0265562	0.0386315	0.492217	0.853168	laxatives	305	305	27	278	-0.0434713	0.0300612	0.149202	0.514827	-0.0297502	0.0325031	0.360867	0.725122	laxatives	1124	1124	21	1103	-0.063145	0.0268902	0.0190359	0.1441	-0.0520469	0.0280566	0.063861	0.244874	laxatives	775.914	1106.59	1382.96	0.0174996	-0.0379923	-2.17104	0.0299282	0.123276	NS	NS
k__Bacteria.p__Firmicutes.c__Clostridia.o__Clostridiales.f__Ruminococcaceae.g__Faecalibacterium.s__Faecalibacterium_prausnitzii	454	357	30	424	0.0243921	0.0238097	0.306182	0.841161	0.020055	0.0260113	0.441158	0.829569	laxatives	305	293	27	278	0.00760294	0.0197188	0.700092	0.976976	0.0107327	0.0215077	0.618183	0.941258	laxatives	1124	1116	21	1103	-0.0422697	0.0182077	0.0204378	0.144383	-0.0366999	0.0191809	0.0559679	0.244874	laxatives	1763.98	2571.8	3016.41	0.0116625	-0.00883033	-0.757156	0.448956	0.721064	NS	NS
k__Bacteria.p__Actinobacteria.c__Actinobacteria.o__Coriobacteriales.f__Coriobacteriaceae	454	436	30	424	0.0133388	0.0165698	0.421254	0.866215	0.00125356	0.0178941	0.944186	0.960848	laxatives	305	305	27	278	-0.00755459	0.0171369	0.659654	0.976976	-0.00797452	0.0181392	0.66057	0.955146	laxatives	1124	1123	21	1103	-0.0366872	0.0162286	0.0239725	0.154411	-0.0319571	0.0171293	0.0623633	0.244874	laxatives	3642.21	3405.14	3796.98	0.00960282	-0.0107377	-1.11818	0.263491	0.549201	NS	NS
k__Bacteria.p__Proteobacteria	454	434	30	424	-0.000405993	0.0132175	0.97551	0.998676	-0.00509827	0.0143403	0.722393	0.953879	laxatives	305	275	27	278	0.0224224	0.00665323	0.000854215	0.0563782	0.0216865	0.00716722	0.00273556	0.110913	laxatives	1124	1040	21	1103	0.0162203	0.00751182	0.0310475	0.179278	0.0143896	0.00783547	0.0665765	0.244874	laxatives	5724.04	22591	17721.9	0.00466066	0.0171965	3.68972	0.000224503	0.0038839	2.40742	0.169234
k__Bacteria.p__Firmicutes.c__Clostridia.o__Clostridiales.f__Oscillospiraceae.g__Oscillibacter.s__Oscillibacter_unclassified	454	357	30	424	0.00905096	0.00675472	0.180959	0.753997	0.00185986	0.00734679	0.800282	0.953879	laxatives	305	264	27	278	0.00211961	0.00538015	0.693886	0.976976	0.00359403	0.00586961	0.540859	0.891129	laxatives	1124	1050	21	1103	0.00982806	0.00510172	0.0543081	0.226805	0.0102945	0.00534231	0.0542491	0.244874	laxatives	21917.2	34547	38420.9	0.00324639	0.00684197	2.10756	0.0350691	0.134821	NS	NS
k__Bacteria.p__Firmicutes.c__Clostridia.o__Clostridiales.f__Lachnospiraceae.g__Anaerostipes.s__Anaerostipes_hadrus.t__GCF_000332875	454	345	30	424	-0.00999608	0.00566851	0.07853	0.581807	-0.00679955	0.00604089	0.261027	0.786642	laxatives	305	282	27	278	0.00312553	0.00599845	0.602728	0.962421	-0.00229383	0.00653731	0.725968	0.955146	laxatives	1124	1061	21	1103	-0.0134324	0.00670028	0.0452329	0.226805	-0.0128242	0.00702698	0.0682823	0.244874	laxatives	31121.6	27792.2	22274.8	0.00350956	-0.00644713	-1.83702	0.0662067	0.212107	NS	NS
k__Bacteria.p__Firmicutes.c__Clostridia.o__Clostridiales.f__Oscillospiraceae.g__Oscillibacter	454	369	30	424	0.00896581	0.00684017	0.190628	0.76212	0.00128892	0.00739089	0.861646	0.953879	laxatives	305	268	27	278	0.00114036	0.00540864	0.833157	0.984159	0.00213819	0.00591767	0.718151	0.955146	laxatives	1124	1064	21	1103	0.00984984	0.00528008	0.0623804	0.248387	0.0105865	0.00554964	0.056711	0.244874	laxatives	21373	34184	35868.9	0.00330724	0.00638672	1.93113	0.0534665	0.181367	NS	NS
k__Bacteria.p__Bacteroidetes.c__Bacteroidia.o__Bacteroidales.f__Bacteroidaceae.g__Bacteroides.s__Bacteroides_fragilis.t__Bacteroides_fragilis_unclassified	454	224	30	424	0.00793935	0.00703401	0.259676	0.763229	0.00439788	0.0077441	0.570445	0.913769	laxatives	305	107	27	278	-0.000616172	0.0042494	0.884811	0.984228	0.000738766	0.00468284	0.874772	0.962668	laxatives	1124	374	21	1103	0.00566958	0.00323918	0.0803524	0.299836	0.00625238	0.00343916	0.0693574	0.244874	laxatives	20211.3	55379	95308.3	0.00241897	0.00390114	1.61273	0.106804	0.298017	NS	NS
k__Bacteria.p__Bacteroidetes.c__Bacteroidia.o__Bacteroidales.f__Bacteroidaceae.g__Bacteroides.s__Bacteroides_fragilis	454	227	30	424	0.0145902	0.00861695	0.0911508	0.581807	0.011938	0.00933829	0.201881	0.727702	laxatives	305	107	27	278	-0.00116808	0.0044008	0.790873	0.984159	0.000670029	0.00482946	0.889768	0.962668	laxatives	1124	377	21	1103	0.00499965	0.00334988	0.13587	0.402102	0.00645842	0.00353962	0.0683536	0.244874	laxatives	13467.7	51634	89112.9	0.00254646	0.00377213	1.48132	0.138521	0.352415	NS	NS
k__Bacteria.p__Proteobacteria.c__Betaproteobacteria.o__Burkholderiales.f__Sutterellaceae.g__Sutterella.s__Sutterella_wadsworthensis	454	130	30	424	-0.000293277	0.00776966	0.969907	0.998676	0.00150064	0.00870221	0.863177	0.953879	laxatives	305	60	27	278	0.00597563	0.00280251	0.0338047	0.326022	0.00726878	0.00300788	0.0163458	0.191351	laxatives	1124	312	21	1103	-0.0026847	0.00186187	0.149617	0.404519	-0.00370407	0.00198318	0.0620877	0.244874	laxatives	16565.2	127322	288471	0.00152082	-4.27584e-05	-0.0281153	0.97757	0.97757	NS	NS
k__Bacteria.p__Proteobacteria.c__Betaproteobacteria.o__Burkholderiales.f__Sutterellaceae.g__Sutterella.s__Sutterella_wadsworthensis.t__Sutterella_wadsworthensis_unclassified	454	122	30	424	-0.00132595	0.00735242	0.856967	0.976166	0.000823703	0.00827727	0.92078	0.955622	laxatives	305	59	27	278	0.00581292	0.00274048	0.0347359	0.326022	0.00702973	0.00293094	0.0171589	0.191351	laxatives	1124	307	21	1103	-0.00268066	0.00185848	0.149487	0.404519	-0.00370425	0.00197926	0.0615588	0.244874	laxatives	18498.6	133152	289525	0.00150555	-6.03927e-05	-0.0401134	0.968003	0.97757	NS	NS
k__Bacteria.p__Firmicutes.c__Bacilli.o__Lactobacillales.f__Streptococcaceae.g__Streptococcus	454	446	30	424	0.020029	0.0244453	0.413045	0.866215	0.0048725	0.0236373	0.836792	0.953879	laxatives	305	296	27	278	0.0103842	0.0199138	0.602445	0.962421	0.000464421	0.0206324	0.982059	0.990408	laxatives	1124	1105	21	1103	-0.0222617	0.0221838	0.315833	0.621943	-0.0415319	0.0225464	0.0657433	0.244874	laxatives	1673.44	2521.69	2032.01	0.0126723	0.00232319	0.183328	0.85454	0.929783	NS	NS
k__Bacteria.p__Bacteroidetes.c__Bacteroidia.o__Bacteroidales.f__Rikenellaceae.g__Alistipes.s__Alistipes_indistinctus.t__GCF_000231275	454	92	30	424	0.00540744	0.00329978	0.101988	0.621878	0.00389824	0.00361939	0.282116	0.786642	laxatives	305	107	27	278	0.00429233	0.00257539	0.0966628	0.42789	0.00601977	0.00280372	0.0327313	0.204332	laxatives	1124	437	21	1103	0.00513349	0.00287269	0.0742161	0.287226	0.0054821	0.00307042	0.0744775	0.250326	laxatives	91839.5	150770	121178	0.00165797	0.00485403	2.9277	0.00341478	0.0347504	0.0851608	0
k__Bacteria.p__Firmicutes.c__Clostridia.o__Clostridiales.f__Lachnospiraceae.g__Anaerostipes	454	392	30	424	-0.0119982	0.0058496	0.0408615	0.472857	-0.00869896	0.00628487	0.167118	0.705155	laxatives	305	293	27	278	-7.84299e-06	0.00599685	0.998957	0.998957	-0.00418922	0.00658298	0.525108	0.876449	laxatives	1124	1074	21	1103	-0.0119554	0.00670282	0.0747575	0.287226	-0.0125504	0.00705427	0.0755056	0.250326	laxatives	29224.5	27806.9	22258	0.00355134	-0.00778114	-2.19104	0.0284488	0.123041	NS	NS
k__Bacteria.p__Bacteroidetes.c__Bacteroidia.o__Bacteroidales.f__Rikenellaceae.g__Alistipes.s__Alistipes_onderdonkii.t__GCF_000374505	454	238	30	424	0.0141255	0.00919185	0.125098	0.66676	0.0100034	0.00994436	0.315075	0.786642	laxatives	305	187	27	278	0.0140333	0.00649568	0.0315599	0.326022	0.0131868	0.00719794	0.0681096	0.287389	laxatives	1124	789	21	1103	0.0114506	0.00755096	0.129698	0.394497	0.0141292	0.00797051	0.0765702	0.250326	laxatives	11835.7	23700.1	17538.6	0.00434068	0.0132004	3.0411	0.00235719	0.0291281	0.0802715	0
k__Bacteria.p__Firmicutes.c__Bacilli.o__Lactobacillales.f__Streptococcaceae	454	447	30	424	0.0189014	0.024393	0.43884	0.869404	0.00428426	0.0236273	0.856205	0.953879	laxatives	305	297	27	278	0.00955324	0.0199349	0.632143	0.976976	-0.000248385	0.0206398	0.990408	0.990408	laxatives	1124	1107	21	1103	-0.0211459	0.0222364	0.341834	0.640551	-0.0400412	0.0225974	0.0766894	0.250326	laxatives	1680.63	2516.35	2022.42	0.0126802	0.00209662	0.165346	0.868672	0.939251	NS	NS
k__Bacteria.p__Firmicutes.c__Clostridia.o__Clostridiales.f__Ruminococcaceae.g__Ruminococcus.s__Ruminococcus_lactaris.t__Ruminococcus_lactaris_unclassified	454	169	30	424	-0.00623177	0.0119111	0.60111	0.93486	-0.00276311	0.0130891	0.832919	0.953879	laxatives	305	142	27	278	-0.013372	0.0126522	0.291423	0.668835	-0.0109832	0.0138217	0.427546	0.791295	laxatives	1124	668	21	1103	-0.0249423	0.0143993	0.0835159	0.299836	-0.0262624	0.0151082	0.0824452	0.26413	laxatives	7048.52	6246.98	4823.03	0.00742914	-0.0136742	-1.84062	0.0656777	0.212107	NS	NS
k__Bacteria.p__Actinobacteria.c__Actinobacteria.o__Coriobacteriales.f__Coriobacteriaceae.g__Eggerthella	454	340	30	424	-0.00104446	0.00907068	0.908382	0.980458	-0.00210936	0.00974739	0.828786	0.953879	laxatives	305	231	27	278	-0.000271821	0.00863521	0.974909	0.994332	-0.00202089	0.00956762	0.832879	0.955146	laxatives	1124	733	21	1103	0.0110347	0.00566099	0.0515206	0.226805	0.0101499	0.00594624	0.0881272	0.2772	laxatives	12154	13410.8	31204.4	0.00419705	0.00577765	1.3766	0.168636	0.410033	NS	NS
k__Bacteria.p__Proteobacteria.c__Gammaproteobacteria.o__Enterobacteriales.f__Enterobacteriaceae.g__Escherichia.s__Escherichia_unclassified	454	198	30	424	-0.00161163	0.00293402	0.5831	0.93486	-0.0019221	0.00323786	0.553116	0.912922	laxatives	305	130	27	278	0.00240613	0.00228819	0.293882	0.668835	0.0026991	0.00246541	0.274635	0.669182	laxatives	1124	516	21	1103	0.00413019	0.00289909	0.154542	0.41103	0.00508515	0.00304221	0.0949112	0.293208	laxatives	116165	190992	118980	0.00153188	0.00179226	1.16997	0.242012	0.529977	NS	NS
k__Bacteria.p__Bacteroidetes.c__Bacteroidia.o__Bacteroidales.f__Bacteroidaceae.g__Bacteroides.s__Bacteroides_uniformis.t__Bacteroides_uniformis_unclassified	454	353	30	424	-0.0112411	0.020225	0.578632	0.93486	-0.0253089	0.0220036	0.25075	0.786642	laxatives	305	268	27	278	0.0264463	0.0132029	0.0461041	0.326022	0.0327859	0.014278	0.0224732	0.191351	laxatives	1124	1050	21	1103	0.0230264	0.0140165	0.100707	0.329176	0.0244591	0.0147589	0.0977637	0.296722	laxatives	2444.68	5736.67	5090.04	0.00868044	0.0181924	2.09579	0.0361011	0.135771	NS	NS
k__Bacteria.p__Firmicutes.c__Clostridia.o__Clostridiales.f__Lachnospiraceae.g__Dorea.s__Dorea_longicatena.t__GCF_000154065	454	325	30	424	-0.00233737	0.0169312	0.890264	0.976166	0.00600567	0.0182833	0.742724	0.953879	laxatives	305	285	27	278	-0.00288706	0.016145	0.8582	0.984159	-0.00398159	0.0174469	0.819659	0.955146	laxatives	1124	1074	21	1103	-0.0406008	0.0163656	0.0132533	0.126194	-0.0276797	0.0170445	0.104676	0.308917	laxatives	3488.4	3836.42	3733.66	0.00950938	-0.0154469	-1.62438	0.104294	0.295785	NS	NS
k__Bacteria.p__Bacteroidetes.c__Bacteroidia.o__Bacteroidales.f__Bacteroidaceae.g__Bacteroides.s__Bacteroides_xylanisolvens.t__Bacteroides_xylanisolvens_unclassified	454	186	30	424	2.53299e-05	0.00344029	0.994129	0.998676	-0.00123276	0.00369121	0.738586	0.953879	laxatives	305	142	27	278	0.000258283	0.00224714	0.908575	0.994332	0.000485392	0.00248251	0.84514	0.955146	laxatives	1124	556	21	1103	0.00483989	0.00282851	0.0873449	0.307058	0.00485411	0.00299482	0.105353	0.308917	laxatives	84491	198035	124992	0.00156649	0.00161524	1.03112	0.302484	0.593692	NS	NS
k__Bacteria.p__Bacteroidetes.c__Bacteroidia.o__Bacteroidales.f__Porphyromonadaceae.g__Parabacteroides.s__Parabacteroides_unclassified	454	164	30	424	0.00512895	0.00571389	0.369904	0.866215	0.00663179	0.0062728	0.291089	0.786642	laxatives	305	105	27	278	0.00491331	0.00465225	0.291798	0.668835	0.00614074	0.00512945	0.232358	0.599969	laxatives	1124	359	21	1103	0.0080626	0.00417448	0.0536936	0.226805	0.0071081	0.00444053	0.109739	0.311226	laxatives	30629.2	46203.4	57384.5	0.00272958	0.006309	2.31134	0.0208139	0.105906	NS	NS
k__Bacteria.p__Firmicutes.c__Bacilli.o__Lactobacillales.f__Streptococcaceae.g__Streptococcus.s__Streptococcus_salivarius.t__Streptococcus_salivarius_unclassified	454	434	30	424	0.00782181	0.0141792	0.581487	0.93486	-0.00918619	0.0133919	0.493161	0.853168	laxatives	305	290	27	278	-0.00174772	0.00970624	0.857237	0.984159	-0.00329877	0.0103289	0.749719	0.955146	laxatives	1124	1068	21	1103	-0.00801061	0.010459	0.4439	0.746024	-0.0166931	0.0104116	0.109164	0.311226	laxatives	4973.89	10614.5	9141.47	0.00635901	-0.00213811	-0.336232	0.736696	0.872657	NS	NS
k__Bacteria.p__Firmicutes.c__Clostridia.o__Clostridiales.f__Lachnospiraceae.g__Dorea.s__Dorea_formicigenerans	454	330	30	424	-0.00260152	0.011257	0.817343	0.976166	-0.00435094	0.0122802	0.723297	0.953879	laxatives	305	286	27	278	-0.0142322	0.0102634	0.166572	0.531954	-0.0191188	0.0112997	0.0918317	0.373875	laxatives	1124	1090	21	1103	-0.0197101	0.00906946	0.0299722	0.179278	-0.0148754	0.00955456	0.11979	0.334253	laxatives	7891.44	9493.29	12157.3	0.00581808	-0.0133796	-2.29967	0.0214672	0.106109	NS	NS
k__Bacteria.p__Bacteroidetes.c__Bacteroidia.o__Bacteroidales.f__Porphyromonadaceae.g__Parabacteroides	454	353	30	424	0.0183182	0.0117119	0.118535	0.66676	0.00909265	0.0126197	0.47164	0.832588	laxatives	305	252	27	278	0.0111762	0.00956616	0.243629	0.658595	0.0173115	0.0102658	0.0929284	0.373875	laxatives	1124	1025	21	1103	0.0159115	0.00945082	0.0925379	0.307058	0.0150362	0.00996941	0.131789	0.361898	laxatives	7290.3	10927.6	11195.9	0.00583075	0.0147488	2.52948	0.011423	0.0758379	0.247497	0
k__Bacteria.p__Firmicutes.c__Clostridia.o__Clostridiales.f__Ruminococcaceae.g__Ruminococcus.s__Ruminococcus_sp_5_1_39BFAA.t__GCF_000159975	454	293	30	424	-0.0284594	0.0264026	0.281671	0.786293	-0.0504877	0.0286832	0.0791467	0.683365	laxatives	305	265	27	278	-0.0581049	0.027838	0.0377175	0.326022	-0.059317	0.0298918	0.0482513	0.228898	laxatives	1124	1022	21	1103	-0.0384138	0.0251525	0.126986	0.394497	-0.0388915	0.0265057	0.142592	0.385444	laxatives	1434.52	1290.4	1580.66	0.01524	-0.0409987	-2.69021	0.00714069	0.0561518	0.613717	0
k__Bacteria	454	454	30	424	-0.0218367	0.0196602	0.267304	0.763229	-0.0209852	0.0208539	0.314886	0.786642	laxatives	305	305	27	278	0.00584675	0.0191405	0.760227	0.983824	-0.00282193	0.0204454	0.890329	0.962668	laxatives	1124	1124	21	1103	-0.0394139	0.027206	0.147697	0.404519	-0.0414308	0.0285318	0.146768	0.39063	laxatives	2587.16	2729.57	1351.04	0.0122464	-0.0140655	-1.14854	0.250744	0.535541	NS	NS
k__Bacteria.p__Firmicutes.c__Bacilli	454	452	30	424	-0.0142975	0.0310356	0.645262	0.93486	-0.040643	0.0301983	0.179129	0.713121	laxatives	305	301	27	278	0.00665815	0.0204549	0.745036	0.976976	-0.00100408	0.0210594	0.96201	0.988051	laxatives	1124	1115	21	1103	-0.0159007	0.0230533	0.490504	0.77024	-0.0337264	0.023635	0.153882	0.397337	laxatives	1038.2	2390.04	1881.63	0.0137233	-0.0054332	-0.395911	0.692171	0.84598	NS	NS
k__Bacteria.p__Firmicutes.c__Bacilli.o__Lactobacillales	454	451	30	424	-0.0142898	0.0310325	0.645406	0.93486	-0.0404752	0.0302293	0.181372	0.713121	laxatives	305	301	27	278	0.0067276	0.0204618	0.742555	0.976976	-0.000919836	0.0210657	0.965206	0.988051	laxatives	1124	1115	21	1103	-0.0158483	0.0230365	0.49162	0.77024	-0.0337513	0.0236176	0.153276	0.397337	laxatives	1038.4	2388.42	1884.37	0.0137216	-0.00539131	-0.392907	0.694388	0.84598	NS	NS
k__Bacteria.p__Proteobacteria.c__Betaproteobacteria.o__Burkholderiales	454	320	30	424	0.00981907	0.00574481	0.0881376	0.581807	0.0112262	0.00635675	0.0781794	0.683365	laxatives	305	152	27	278	0.00602138	0.00285793	0.035985	0.326022	0.00733379	0.00312603	0.0197373	0.191351	laxatives	1124	614	21	1103	0.00410765	0.0032579	0.20764	0.505257	0.004799	0.00345624	0.165278	0.420487	laxatives	30300.4	122432	94216	0.00201232	0.00575722	2.86099	0.0042232	0.0390087	0.764829	0
k__Bacteria.p__Firmicutes.c__Clostridia.o__Clostridiales.f__Eubacteriaceae.g__Eubacterium.s__Eubacterium_hallii.t__GCF_000173975	454	364	30	424	-0.00203311	0.0143486	0.887387	0.976166	-0.00515319	0.0155793	0.740992	0.953879	laxatives	305	296	27	278	-0.0147326	0.0136404	0.280986	0.668835	-0.0101918	0.014595	0.485598	0.85891	laxatives	1124	1105	21	1103	-0.0231195	0.0136959	0.0916804	0.307058	-0.0191871	0.0143474	0.181401	0.454597	laxatives	4857.14	5374.56	5331.09	0.00801597	-0.013642	-1.70186	0.088782	0.264815	NS	NS
k__Bacteria.p__Firmicutes.c__Clostridia.o__Clostridiales.f__Lachnospiraceae.g__Roseburia.s__Roseburia_inulinivorans.t__GCF_000174195	454	325	30	424	0.00104461	0.00881901	0.905766	0.980458	0.00553317	0.00958804	0.56421	0.912922	laxatives	305	259	27	278	-0.00969299	0.0102546	0.345304	0.735164	-0.00915817	0.0114084	0.422837	0.791295	laxatives	1124	1024	21	1103	-0.0157733	0.0101373	0.119998	0.380864	-0.0142714	0.0107338	0.183941	0.454597	laxatives	12857.6	9509.66	9731.01	0.0055816	-0.00723517	-1.29625	0.194889	0.443628	NS	NS
k__Bacteria.p__Firmicutes.c__Clostridia.o__Clostridiales.f__Lachnospiraceae.g__Blautia	454	449	30	424	-0.0226759	0.0264538	0.391813	0.866215	-0.0207724	0.0288243	0.471548	0.832588	laxatives	305	305	27	278	-0.0228094	0.015715	0.147736	0.514827	-0.0228539	0.0170913	0.182356	0.500755	laxatives	1124	1124	21	1103	-0.0215617	0.015285	0.158633	0.41103	-0.0209602	0.0159435	0.18891	0.460302	laxatives	1428.97	4049.24	4280.25	0.010123	-0.0222426	-2.19723	0.0280038	0.123041	NS	NS
k__Bacteria.p__Firmicutes.c__Clostridia.o__Clostridiales.f__Lachnospiraceae.g__Blautia.s__Ruminococcus_torques	454	446	30	424	0.017383	0.0149522	0.245645	0.763229	0.0131597	0.0162832	0.419475	0.819802	laxatives	305	305	27	278	-0.00823499	0.0130354	0.52805	0.893623	-0.00749926	0.0140652	0.594368	0.941258	laxatives	1124	1124	21	1103	-0.0194392	0.0138102	0.159532	0.41103	-0.0185558	0.0145529	0.202566	0.482351	laxatives	4472.89	5885.03	5243.25	0.00800611	-0.00465579	-0.58153	0.560883	0.794457	NS	NS
k__Bacteria.p__Bacteroidetes.c__Bacteroidia.o__Bacteroidales.f__Bacteroidaceae.g__Bacteroides.s__Bacteroides_caccae.t__Bacteroides_caccae_unclassified	454	202	30	424	0.0101897	0.00912253	0.26463	0.763229	0.0128569	0.010139	0.205542	0.727702	laxatives	305	177	27	278	0.00778783	0.00766817	0.310656	0.698325	0.00662672	0.00838282	0.429952	0.791295	laxatives	1124	778	21	1103	0.010061	0.00862707	0.243783	0.561984	0.0114644	0.00912545	0.20928	0.482351	laxatives	12016.3	17006.6	13436.1	0.00485306	0.00918692	1.89302	0.0583556	0.194145	NS	NS
k__Bacteria.p__Actinobacteria.c__Actinobacteria.o__Actinomycetales.f__Micrococcaceae.g__Rothia	454	162	30	424	-0.00165134	0.00172213	0.338175	0.866215	-0.00237178	0.00165473	0.152604	0.705155	laxatives	305	98	27	278	-0.000132044	0.00151005	0.930381	0.994332	-0.000318216	0.00160808	0.843295	0.955146	laxatives	1124	355	21	1103	-0.00118693	0.00145983	0.416359	0.729461	-0.00182297	0.00144832	0.20843	0.482351	laxatives	337185	438549	469243	0.00089623	-0.000941122	-1.05009	0.293677	0.583978	NS	NS
k__Bacteria.p__Bacteroidetes.c__Bacteroidia.o__Bacteroidales.f__Bacteroidaceae.g__Bacteroides.s__Bacteroides_ovatus.t__Bacteroides_ovatus_unclassified	454	301	30	424	0.01355	0.00878494	0.123731	0.66676	0.0150872	0.00970445	0.120865	0.705155	laxatives	305	213	27	278	-0.00190366	0.00656607	0.772082	0.984159	0.000665024	0.00725614	0.927048	0.971996	laxatives	1124	864	21	1103	0.00399009	0.00630773	0.527146	0.794375	0.0083095	0.00663534	0.210735	0.482351	laxatives	12957.5	23194.7	25133.5	0.00403943	0.00378072	0.935954	0.349297	0.632515	NS	NS
k__Bacteria.p__Bacteroidetes.c__Bacteroidia.o__Bacteroidales.f__Bacteroidaceae.g__Bacteroides.s__Bacteroides_ovatus	454	302	30	424	0.0148115	0.00918432	0.107567	0.640278	0.0172622	0.0101292	0.0891688	0.683365	laxatives	305	213	27	278	-0.0021546	0.00660714	0.744582	0.976976	0.000130207	0.00730875	0.9858	0.990408	laxatives	1124	865	21	1103	0.00396628	0.00630726	0.529583	0.794375	0.00828796	0.00663505	0.2119	0.482351	laxatives	11855.1	22907.2	25137.3	0.0040859	0.00377193	0.923156	0.355926	0.632515	NS	NS
k__Archaea.p__Euryarchaeota.c__Methanobacteria.o__Methanobacteriales.f__Methanobacteriaceae.g__Methanobrevibacter.s__Methanobrevibacter_smithii.t__Methanobrevibacter_smithii_unclassified	454	69	30	424	0.0189699	0.0156606	0.226427	0.763229	0.013007	0.0165209	0.431572	0.829569	laxatives	305	127	27	278	0.00173974	0.016433	0.915759	0.994332	0.00442591	0.0176561	0.802265	0.955146	laxatives	1124	580	21	1103	0.0306348	0.0253677	0.227447	0.547372	0.0328491	0.0265377	0.216051	0.485413	laxatives	4077.42	3703.11	1553.95	0.0103503	0.0140764	1.35999	0.173833	0.41196	NS	NS
k__Bacteria.p__Firmicutes.c__Clostridia.o__Clostridiales.f__Ruminococcaceae.g__Ruminococcus	454	374	30	424	-0.0282104	0.0339777	0.406844	0.866215	-0.0744721	0.0365625	0.0423284	0.66571	laxatives	305	298	27	278	-0.0646886	0.0326448	0.0484437	0.330754	-0.0493359	0.0357931	0.169258	0.478939	laxatives	1124	1113	21	1103	-0.047901	0.0314558	0.128091	0.394497	-0.0397682	0.0329977	0.228398	0.505763	laxatives	866.187	938.366	1010.64	0.0188471	-0.0474382	-2.517	0.011836	0.0758379	0.599691	0
k__Bacteria.p__Firmicutes.c__Erysipelotrichia.o__Erysipelotrichales.f__Erysipelotrichaceae.g__Coprobacillus	454	189	30	424	-0.00370009	0.00406275	0.362963	0.866215	-0.00255022	0.00442382	0.56464	0.912922	laxatives	305	82	27	278	-0.0101619	0.00622659	0.103731	0.42789	-0.0102195	0.00685259	0.137068	0.444826	laxatives	1124	201	21	1103	0.00628572	0.00416892	0.1319	0.395699	0.00518937	0.0043296	0.230955	0.505763	laxatives	60584.1	25792.9	57537.7	0.00263601	-0.000865835	-0.328464	0.742561	0.872657	NS	NS
k__Archaea.p__Euryarchaeota.c__Methanobacteria.o__Methanobacteriales.f__Methanobacteriaceae.g__Methanobrevibacter	454	74	30	424	0.0213812	0.016867	0.205602	0.763229	0.0161566	0.0178282	0.365358	0.790151	laxatives	305	128	27	278	-0.00413486	0.0189511	0.827435	0.984159	0.00448236	0.0202704	0.825166	0.955146	laxatives	1124	597	21	1103	0.031965	0.0269565	0.235955	0.555637	0.0330781	0.0282259	0.241495	0.506729	laxatives	3515.01	2784.39	1376.17	0.0114142	0.0140226	1.22852	0.219252	0.492604	NS	NS
k__Bacteria.p__Firmicutes.c__Clostridia.o__Clostridiales.f__Lachnospiraceae.g__Roseburia.s__Roseburia_hominis.t__GCF_000225345	454	280	30	424	0.00916947	0.00649003	0.158417	0.741691	0.0085645	0.00717734	0.233485	0.762131	laxatives	305	247	27	278	0.0039727	0.00678341	0.558565	0.921633	0.0065373	0.00753139	0.3862	0.759234	laxatives	1124	989	21	1103	0.00960731	0.00818085	0.240501	0.560316	0.0101766	0.00864608	0.239452	0.506729	laxatives	23741.4	21732.2	14941.8	0.00406842	0.00740841	1.82095	0.0686137	0.215821	NS	NS
k__Archaea.p__Euryarchaeota.c__Methanobacteria.o__Methanobacteriales.f__Methanobacteriaceae	454	75	30	424	0.0225452	0.0173371	0.194146	0.76212	0.0177009	0.0183208	0.334551	0.790151	laxatives	305	129	27	278	-0.00111551	0.0191632	0.95362	0.994332	0.00816804	0.0205334	0.691108	0.955146	laxatives	1124	597	21	1103	0.0313484	0.0275797	0.25593	0.562558	0.0336697	0.0288297	0.243113	0.506729	laxatives	3326.97	2723.1	1314.68	0.0116525	0.0153682	1.31887	0.187213	0.431838	NS	NS
k__Bacteria.p__Firmicutes.c__Erysipelotrichia.o__Erysipelotrichales.f__Erysipelotrichaceae.g__Erysipelotrichaceae_noname.s__Eubacterium_biforme.t__GCF_000156655	454	92	30	424	0.0130285	0.0111853	0.244749	0.763229	0.00813126	0.0120783	0.501212	0.858511	laxatives	305	117	27	278	-0.0241073	0.0173818	0.1665	0.531954	-0.0305425	0.0185621	0.101072	0.388564	laxatives	1124	511	21	1103	0.0126023	0.0188948	0.504928	0.779211	0.0234346	0.0200195	0.242024	0.506729	laxatives	7992.93	3309.88	2801.03	0.00842037	0.00422887	0.502219	0.615514	0.828261	NS	NS
k__Bacteria.p__Firmicutes.c__Clostridia.o__Clostridiales.f__Peptostreptococcaceae.g__Peptostreptococcaceae_noname.s__Clostridium_bartlettii.t__GCF_000154445	454	328	30	424	-0.000149818	0.00633192	0.981134	0.998676	0.000767575	0.00684162	0.910729	0.955622	laxatives	305	206	27	278	0.0109149	0.0057697	0.059494	0.367879	0.00748797	0.00621163	0.229103	0.599969	laxatives	1124	850	21	1103	-0.0193698	0.0093244	0.0380004	0.213387	-0.0111553	0.00978107	0.254334	0.523807	laxatives	24941.9	30039.6	11501.6	0.00387833	0.0015246	0.393108	0.69424	0.84598	NS	NS
k__Bacteria.p__Firmicutes.c__Erysipelotrichia.o__Erysipelotrichales.f__Erysipelotrichaceae.g__Holdemania	454	182	30	424	0.00101004	0.00165635	0.542315	0.928621	0.00152701	0.00182435	0.403091	0.809069	laxatives	305	151	27	278	-0.00048774	0.00186743	0.794135	0.984159	-0.000382826	0.0020256	0.850245	0.955146	laxatives	1124	529	21	1103	-0.00169662	0.00157956	0.283006	0.590271	-0.00182244	0.00166541	0.274077	0.557827	laxatives	364499	286755	400802	0.000974946	-0.000429362	-0.440396	0.659651	0.83375	NS	NS
k__Bacteria.p__Bacteroidetes.c__Bacteroidia.o__Bacteroidales.f__Porphyromonadaceae.g__Parabacteroides.s__Parabacteroides_distasonis.t__Parabacteroides_distasonis_unclassified	454	257	30	424	0.00513901	0.00588098	0.382698	0.866215	0.00273773	0.00645525	0.671723	0.953879	laxatives	305	195	27	278	0.0103141	0.00485825	0.0345972	0.326022	0.016066	0.00526194	0.00250155	0.110913	laxatives	1124	791	21	1103	0.00626772	0.00444644	0.158942	0.41103	0.00505656	0.00466664	0.278812	0.560865	laxatives	28913.5	42368.3	50579.5	0.00286462	0.00740675	2.58559	0.00972113	0.0700731	0.572438	0
k__Bacteria.p__Firmicutes.c__Clostridia.o__Clostridiales.f__Lachnospiraceae.g__Blautia.s__Blautia_hydrogenotrophica.t__GCF_000157975	454	87	30	424	-0.00180294	0.00579221	0.755743	0.958603	-0.00361495	0.00619182	0.559668	0.912922	laxatives	305	80	27	278	-0.00614815	0.00529074	0.246142	0.658595	-0.00234792	0.00575346	0.68354	0.955146	laxatives	1124	182	21	1103	0.00539123	0.00415142	0.194333	0.47819	0.00450625	0.00433919	0.29927	0.595099	laxatives	29806.5	35724.6	58023.8	0.00284492	0.000319213	0.112205	0.910661	0.972496	NS	NS
k__Bacteria.p__Bacteroidetes.c__Bacteroidia.o__Bacteroidales.f__Bacteroidaceae.g__Bacteroides.s__Bacteroides_thetaiotaomicron.t__Bacteroides_thetaiotaomicron_unclassified	454	246	30	424	0.0167347	0.00715749	0.0198424	0.354329	0.013487	0.00797648	0.0916683	0.683365	laxatives	305	206	27	278	0.00639532	0.00517138	0.217191	0.61434	0.00870444	0.00547379	0.113	0.398958	laxatives	1124	766	21	1103	0.00453367	0.00511251	0.375392	0.690847	0.00537115	0.00539603	0.319774	0.628647	laxatives	19519.9	37392.8	38258.8	0.0032415	0.00776757	2.39629	0.0165621	0.0955082	2.04012	0.0196637
k__Bacteria.p__Bacteroidetes.c__Bacteroidia.o__Bacteroidales.f__Bacteroidaceae.g__Bacteroides.s__Bacteroides_dorei.t__Bacteroides_dorei_unclassified	454	257	30	424	0.013205	0.0114518	0.249521	0.763229	0.0155152	0.012333	0.20915	0.727702	laxatives	305	187	27	278	0.0228265	0.0094052	0.0158312	0.313458	0.030503	0.010252	0.00320557	0.110913	laxatives	1124	808	21	1103	-0.00949107	0.00998835	0.342212	0.640551	-0.0102497	0.0105419	0.331132	0.64366	laxatives	7625.24	11304.8	10023.3	0.00587693	0.00910457	1.54921	0.121332	0.333182	NS	NS
k__Bacteria.p__Actinobacteria.c__Actinobacteria.o__Bifidobacteriales.f__Bifidobacteriaceae.g__Bifidobacterium.s__Bifidobacterium_catenulatum.t__GCF_000173455	454	83	30	424	0.0130063	0.0110368	0.239256	0.763229	0.00317493	0.0114984	0.7826	0.953879	laxatives	305	81	27	278	-0.00644931	0.011955	0.58997	0.962421	-0.00903748	0.0132388	0.495427	0.865747	laxatives	1124	380	21	1103	0.00429827	0.007853	0.58426	0.836294	0.00785858	0.00834161	0.346368	0.665797	laxatives	8209.43	6996.78	16215.5	0.00564138	0.0041802	0.740988	0.458701	0.721214	NS	NS
k__Bacteria.p__Firmicutes.c__Clostridia.o__Clostridiales.f__Ruminococcaceae.g__Faecalibacterium.s__Faecalibacterium_prausnitzii.t__Faecalibacterium_prausnitzii_unclassified	454	352	30	424	0.0152235	0.02123	0.473709	0.881224	0.012151	0.023045	0.598298	0.928792	laxatives	305	292	27	278	0.00419403	0.0171461	0.80693	0.984159	0.00586919	0.018771	0.754776	0.955146	laxatives	1124	1093	21	1103	-0.027262	0.0170371	0.109849	0.353777	-0.0163561	0.017859	0.359953	0.666321	laxatives	2218.71	3401.49	3445.14	0.0105029	-0.00506088	-0.481857	0.629907	0.831862	NS	NS
k__Bacteria.p__Firmicutes.c__Clostridia.o__Clostridiales.f__Clostridiales_noname	454	312	30	424	0.00178038	0.00290946	0.540911	0.928621	0.000945632	0.0031569	0.764685	0.953879	laxatives	305	120	27	278	-0.00046253	0.00212494	0.827841	0.984159	-0.000651174	0.00232339	0.779497	0.955146	laxatives	1124	393	21	1103	0.0014494	0.0013904	0.297452	0.608805	0.00129741	0.00145753	0.373602	0.666321	laxatives	118134	221467	517272	0.00108029	0.00100088	0.926486	0.354193	0.632515	NS	NS
k__Bacteria.p__Proteobacteria.c__Betaproteobacteria.o__Burkholderiales.f__Sutterellaceae	454	300	30	424	0.0104563	0.005591	0.0621405	0.542472	0.0118003	0.00619466	0.057534	0.683365	laxatives	305	134	27	278	0.00420073	0.00240043	0.081188	0.392079	0.00499597	0.00266839	0.0623217	0.276453	laxatives	1124	563	21	1103	0.00247438	0.00297828	0.406263	0.723346	0.00282879	0.00317007	0.372414	0.666321	laxatives	31990.5	173549	112738	0.00177254	0.00421799	2.37963	0.0173302	0.0967138	1.58774	0
k__Bacteria.p__Firmicutes.c__Clostridia.o__Clostridiales.f__Eubacteriaceae.g__Eubacterium.s__Eubacterium_eligens.t__GCF_000146185	454	232	30	424	0.00135602	0.00803518	0.866065	0.976166	-0.00427774	0.00870709	0.623496	0.937954	laxatives	305	195	27	278	0.00834864	0.00752362	0.268051	0.668835	0.0112468	0.00809357	0.165835	0.478939	laxatives	1124	887	21	1103	0.00624373	0.00812671	0.442475	0.746024	0.00794976	0.00855796	0.353136	0.666321	laxatives	15488.5	17666.3	15141.5	0.00455033	0.00544621	1.19688	0.231352	0.513128	NS	NS
k__Bacteria.p__Bacteroidetes.c__Bacteroidia.o__Bacteroidales.f__Prevotellaceae.g__Prevotella.s__Prevotella_copri.t__GCF_000157935	454	64	30	424	0.037109	0.0181605	0.0416114	0.472857	0.0321479	0.019807	0.10537	0.683365	laxatives	305	76	27	278	-0.0030973	0.0178166	0.862106	0.984159	0.00302054	0.0197038	0.878281	0.962668	laxatives	1124	407	21	1103	-0.00872342	0.0125974	0.488792	0.77024	-0.0122218	0.0135498	0.367282	0.666321	laxatives	3032.11	3150.29	6301.43	0.00895006	0.00382824	0.427734	0.668845	0.83375	NS	NS
k__Bacteria.p__Bacteroidetes.c__Bacteroidia.o__Bacteroidales.f__Rikenellaceae.g__Alistipes.s__Alistipes_putredinis.t__GCF_000154465	454	223	30	424	0.0498053	0.0131597	0.000175333	0.0438333	0.048241	0.0141586	0.000723403	0.0938693	laxatives	305	203	27	278	0.0112796	0.0131111	0.39031	0.780621	0.0142452	0.0137784	0.302141	0.672138	laxatives	1124	904	21	1103	0.00704465	0.0122182	0.564345	0.818487	0.0118143	0.0128326	0.357442	0.666321	laxatives	5774.41	5817.32	6698.67	0.00739415	0.0218914	2.96064	0.00307001	0.0331945	6.63099	0.698386
k__Bacteria.p__Actinobacteria.c__Actinobacteria.o__Coriobacteriales.f__Coriobacteriaceae.g__Gordonibacter.s__Gordonibacter_pamelaeae.t__GCF_000210055	454	214	30	424	0.000354088	0.00339598	0.917006	0.980458	0.000505539	0.00371809	0.891917	0.955622	laxatives	305	188	27	278	0.0145745	0.00422235	0.000637827	0.0563782	0.0132358	0.00468971	0.00513204	0.118932	laxatives	1124	606	21	1103	0.00236295	0.00430277	0.582999	0.836294	0.00411042	0.00452452	0.363831	0.666321	laxatives	86710.1	56090.9	54013.7	0.00225409	0.00495812	2.19961	0.0278347	0.123041	NS	NS
k__Bacteria.p__Firmicutes.c__Clostridia.o__Clostridiales.f__Eubacteriaceae.g__Eubacterium.s__Eubacterium_siraeum	454	158	30	424	0.0198677	0.00991719	0.0457537	0.476601	0.0149847	0.0107834	0.165429	0.705155	laxatives	305	181	27	278	-0.00348841	0.00989361	0.724649	0.976976	-0.00309025	0.0104838	0.768412	0.955146	laxatives	1124	759	21	1103	0.0117909	0.0117108	0.314238	0.621943	0.0109011	0.0123572	0.377891	0.667093	laxatives	10167.7	10216.2	7291.67	0.00601107	0.009118	1.51687	0.1293	0.34748	NS	NS
k__Bacteria.p__Firmicutes.c__Clostridia.o__Clostridiales.f__Lachnospiraceae.g__Lachnospiraceae_noname.s__Lachnospiraceae_bacterium_5_1_63FAA.t__GCF_000185525	454	368	30	424	-0.00514857	0.00600515	0.391725	0.866215	-0.00584653	0.00658587	0.375232	0.790151	laxatives	305	290	27	278	0.00426399	0.00587481	0.468535	0.867008	-0.000481441	0.00643272	0.940398	0.980053	laxatives	1124	1084	21	1103	-0.00446832	0.00569178	0.432596	0.745972	-0.00505446	0.00600624	0.40024	0.699409	laxatives	27730.2	28974.3	30867.6	0.00337923	-0.00179454	-0.531049	0.595385	0.825409	NS	NS
k__Bacteria.p__Verrucomicrobia.c__Verrucomicrobiae.o__Verrucomicrobiales.f__Verrucomicrobiaceae.g__Akkermansia.s__Akkermansia_muciniphila.t__GCF_000020225	454	150	30	424	-0.0156495	0.0139425	0.262318	0.763229	-0.0173271	0.0151823	0.254473	0.786642	laxatives	305	188	27	278	-0.00729636	0.0208543	0.726686	0.976976	-0.0114154	0.0225937	0.613816	0.941258	laxatives	1124	752	21	1103	0.0343647	0.0261005	0.188234	0.468446	0.0224124	0.0275134	0.415483	0.711668	laxatives	5144.22	2299.38	1467.92	0.0105931	-0.00525573	-0.496145	0.619792	0.828261	NS	NS
k__Bacteria.p__Firmicutes.c__Clostridia.o__Clostridiales.f__Eubacteriaceae.g__Eubacterium.s__Eubacterium_siraeum.t__Eubacterium_siraeum_unclassified	454	156	30	424	0.0207107	0.00981964	0.035502	0.467132	0.0155586	0.0106884	0.146279	0.705155	laxatives	305	181	27	278	-0.00558131	0.00922043	0.545441	0.915232	-0.00405253	0.00983871	0.680761	0.955146	laxatives	1124	756	21	1103	0.0114418	0.0114546	0.318072	0.621943	0.00985997	0.0120486	0.413345	0.711668	laxatives	10370.7	11762.4	7621.54	0.00579725	0.00794293	1.37012	0.17065	0.410033	NS	NS
k__Bacteria.p__Bacteroidetes.c__Bacteroidia.o__Bacteroidales.f__Prevotellaceae.g__Prevotella	454	103	30	424	0.0344394	0.0186235	0.0650967	0.542472	0.0285014	0.0203099	0.161301	0.705155	laxatives	305	86	27	278	-0.00406038	0.0183971	0.825471	0.984159	0.00286384	0.0202607	0.887702	0.962668	laxatives	1124	488	21	1103	-0.00874012	0.0135829	0.520065	0.790931	-0.0114593	0.0146313	0.433692	0.735575	laxatives	2883.2	2954.62	5420.17	0.00942474	0.00354646	0.376292	0.7067	0.854836	NS	NS
k__Bacteria.p__Bacteroidetes.c__Bacteroidia.o__Bacteroidales.f__Porphyromonadaceae.g__Odoribacter	454	184	30	424	0.00739992	0.00424811	0.0822339	0.581807	0.00843925	0.00473549	0.0755059	0.683365	laxatives	305	100	27	278	0.00247517	0.00209433	0.238292	0.655304	0.00332036	0.00237907	0.164109	0.478939	laxatives	1124	398	21	1103	0.00411053	0.00362937	0.257641	0.562558	0.00297439	0.00387418	0.442808	0.736595	laxatives	55412.5	227987	75916.7	0.00166825	0.00358017	2.14606	0.0318682	0.128214	NS	NS
k__Bacteria.p__Firmicutes.c__Clostridia.o__Clostridiales.f__Lachnospiraceae.g__Lachnospiraceae_noname.s__Lachnospiraceae_bacterium_3_1_57FAA_CT1.t__GCF_000218405	454	87	30	424	-0.00124539	0.0029251	0.670492	0.93486	-0.00381704	0.00304215	0.210319	0.727702	laxatives	305	75	27	278	0.00038514	0.00279923	0.890659	0.985198	6.22415e-05	0.00305746	0.983774	0.990408	laxatives	1124	211	21	1103	0.00221737	0.00371242	0.550439	0.816734	0.00296455	0.00382942	0.439012	0.736595	laxatives	116875	127621	72558.2	0.00177596	0.000203392	0.114525	0.908822	0.972496	NS	NS
k__Bacteria.p__Firmicutes.c__Erysipelotrichia.o__Erysipelotrichales.f__Erysipelotrichaceae.g__Turicibacter	454	82	30	424	0.000470343	0.00390577	0.904204	0.980458	0.00202261	0.00424626	0.634103	0.945689	laxatives	305	65	27	278	0.00146971	0.00324785	0.651226	0.976976	0.00234592	0.00348369	0.501282	0.867218	laxatives	1124	414	21	1103	-0.0047153	0.00424048	0.266403	0.566429	-0.00329846	0.004442	0.457919	0.754476	laxatives	65552	94800.1	55612.1	0.00215184	-0.00042631	-0.198114	0.842956	0.928745	NS	NS
k__Bacteria.p__Firmicutes.c__Clostridia.o__Clostridiales.f__Ruminococcaceae.g__Faecalibacterium.s__Faecalibacterium_prausnitzii.t__GCF_000166035	454	95	30	424	-0.0023676	0.00929175	0.798994	0.976166	0.000338291	0.0103237	0.973876	0.982436	laxatives	305	92	27	278	0.0213916	0.0117997	0.0708536	0.369185	0.0258863	0.0128939	0.045701	0.228898	laxatives	1124	363	21	1103	-0.0139692	0.012381	0.259444	0.562558	-0.0095877	0.013073	0.463477	0.756429	laxatives	11582.6	7182.23	6523.64	0.00628838	0.00138745	0.220637	0.825375	0.91532	NS	NS
k__Bacteria.p__Firmicutes.c__Clostridia.o__Clostridiales.f__Peptostreptococcaceae	454	395	30	424	-0.00317479	0.00886902	0.720545	0.936448	0.00202279	0.00952091	0.831861	0.953879	laxatives	305	270	27	278	0.00493702	0.00661981	0.45639	0.852502	-0.00217412	0.00671982	0.746548	0.955146	laxatives	1124	1045	21	1103	-0.0239661	0.0122436	0.0505446	0.226805	-0.0088811	0.0126975	0.484431	0.768868	laxatives	12713	22819.6	6670.91	0.00486772	-0.00207509	-0.426296	0.669892	0.83375	NS	NS
k__Bacteria.p__Firmicutes.c__Clostridia.o__Clostridiales.f__Lachnospiraceae.g__Lachnospiraceae_noname.s__Lachnospiraceae_bacterium_2_1_58FAA.t__GCF_000218465	454	144	30	424	-0.00108758	0.00220435	0.622015	0.93486	-0.00111466	0.00244222	0.64837	0.950576	laxatives	305	87	27	278	-0.00750751	0.00560878	0.181745	0.537096	-0.0140942	0.00611134	0.0218725	0.191351	laxatives	1124	218	21	1103	0.00160607	0.00374277	0.667925	0.914222	0.00275626	0.00391007	0.481017	0.768868	laxatives	205798	31788	71386	0.00179904	-0.00112573	-0.625739	0.531486	0.761247	NS	NS
k__Bacteria.p__Actinobacteria.c__Actinobacteria.o__Bifidobacteriales.f__Bifidobacteriaceae.g__Bifidobacterium.s__Bifidobacterium_longum.t__Bifidobacterium_longum_unclassified	454	369	30	424	-0.00278563	0.0252121	0.912073	0.980458	0.0146642	0.0276179	0.595739	0.928792	laxatives	305	269	27	278	0.0440342	0.0280201	0.11713	0.4733	0.0470134	0.0309455	0.12991	0.436162	laxatives	1124	1025	21	1103	-0.00460221	0.0261517	0.860341	0.9651	0.0193685	0.0272697	0.477698	0.768868	laxatives	1573.19	1273.68	1462.17	0.0152338	0.0104371	0.685125	0.493265	0.745696	NS	NS
k__Bacteria.p__Firmicutes.c__Clostridia.o__Clostridiales.f__Peptostreptococcaceae.g__Peptostreptococcaceae_noname	454	388	30	424	-0.00418086	0.00844728	0.620897	0.93486	0.000917777	0.00903915	0.919179	0.955622	laxatives	305	266	27	278	0.00528819	0.00666556	0.42821	0.815246	-0.00202026	0.00676511	0.765463	0.955146	laxatives	1124	1040	21	1103	-0.0238519	0.0122589	0.0519462	0.226805	-0.00856765	0.0127108	0.500429	0.787039	laxatives	14014.1	22507.5	6654.16	0.0048126	-0.00227631	-0.472989	0.636221	0.83375	NS	NS
k__Bacteria.p__Firmicutes.c__Clostridia.o__Clostridiales.f__Lachnospiraceae.g__Blautia.s__Ruminococcus_gnavus.t__Ruminococcus_gnavus_unclassified	454	314	30	424	-0.0170512	0.0153933	0.268657	0.763229	-0.0184106	0.0169573	0.278338	0.786642	laxatives	305	158	27	278	-0.00883662	0.00633907	0.164457	0.531954	-0.00986979	0.00719857	0.171643	0.478939	laxatives	1124	434	21	1103	0.00184431	0.00316539	0.560261	0.818487	0.0021816	0.00335218	0.515332	0.803176	laxatives	4220.26	24885.7	99803.6	0.00278521	-0.000836218	-0.300235	0.763998	0.875309	NS	NS
k__Bacteria.p__Actinobacteria.c__Actinobacteria.o__Bifidobacteriales.f__Bifidobacteriaceae.g__Bifidobacterium.s__Bifidobacterium_longum	454	369	30	424	0.00587065	0.0254275	0.817518	0.976166	0.0251329	0.0277993	0.366502	0.790151	laxatives	305	270	27	278	0.0413283	0.0279864	0.140811	0.514827	0.042401	0.0307909	0.169668	0.478939	laxatives	1124	1026	21	1103	-0.00676702	0.0264469	0.798097	0.9651	0.0172796	0.0275797	0.531097	0.820356	laxatives	1546.65	1276.75	1429.72	0.0153337	0.0122665	0.799971	0.423727	0.703948	NS	NS
k__Bacteria.p__Actinobacteria.c__Actinobacteria.o__Actinomycetales	454	286	30	424	0.00141485	0.00273806	0.605615	0.93486	0.00033231	0.00274882	0.903841	0.955622	laxatives	305	185	27	278	-0.00428877	0.00284705	0.133048	0.506605	-0.00487974	0.0030418	0.109887	0.396052	laxatives	1124	769	21	1103	0.00033067	0.00297825	0.911614	0.9651	-0.00183231	0.00300747	0.542486	0.830532	laxatives	133388	123370	112740	0.00164511	-0.000820309	-0.498636	0.618036	0.828261	NS	NS
k__Bacteria.p__Firmicutes.c__Clostridia.o__Clostridiales.f__Eubacteriaceae	454	418	30	424	-0.0459398	0.0339312	0.176463	0.749607	-0.0321504	0.0368528	0.383518	0.790151	laxatives	305	304	27	278	0.000963626	0.0309835	0.97521	0.994332	-0.016681	0.0335187	0.619137	0.941258	laxatives	1124	1121	21	1103	-0.0117764	0.0307653	0.701954	0.928535	-0.0191301	0.0324475	0.555603	0.83582	laxatives	868.564	1041.69	1056.52	0.0183594	-0.017305	-0.942567	0.345902	0.632515	NS	NS
k__Bacteria.p__Firmicutes.c__Clostridia.o__Clostridiales.f__Eubacteriaceae.g__Eubacterium	454	418	30	424	-0.0458935	0.0339319	0.176907	0.749607	-0.0321467	0.0368549	0.3836	0.790151	laxatives	305	304	27	278	0.000964173	0.0309836	0.975196	0.994332	-0.0166784	0.033519	0.619195	0.941258	laxatives	1124	1121	21	1103	-0.0117893	0.0307658	0.701648	0.928535	-0.0191462	0.0324477	0.555273	0.83582	laxatives	868.527	1041.68	1056.49	0.0183596	-0.0172956	-0.942044	0.34617	0.632515	NS	NS
k__Bacteria.p__Firmicutes.c__Clostridia.o__Clostridiales.f__Lachnospiraceae.g__Lachnospiraceae_noname	454	443	30	424	0.00435455	0.0179161	0.808082	0.976166	0.00432496	0.019426	0.823936	0.953879	laxatives	305	305	27	278	-0.00506438	0.00964654	0.599984	0.962421	-0.012435	0.0105416	0.239236	0.600121	laxatives	1124	1121	21	1103	-0.00826424	0.00961245	0.390117	0.704643	-0.00577375	0.0100389	0.565318	0.841445	laxatives	3115.4	10746.3	10822.6	0.00636488	-0.00527857	-0.829328	0.406919	0.690167	NS	NS
k__Bacteria.p__Firmicutes.c__Bacilli.o__Lactobacillales.f__Lactobacillaceae.g__Lactobacillus.s__Lactobacillus_delbrueckii.t__Lactobacillus_delbrueckii_unclassified	454	76	30	424	0.00486355	0.00899164	0.588854	0.93486	0.0073861	0.00953922	0.439221	0.829569	laxatives	305	31	27	278	0.00534828	0.00466615	0.252638	0.66584	0.00507725	0.004637	0.274539	0.669182	laxatives	1124	279	21	1103	-0.00160288	0.00630085	0.79924	0.9651	-0.0037832	0.00664189	0.56907	0.841445	laxatives	12368.6	45928.5	25188.4	0.00346094	0.00317923	0.918603	0.358303	0.632515	NS	NS
k__Bacteria.p__Bacteroidetes.c__Bacteroidia.o__Bacteroidales.f__Porphyromonadaceae.g__Barnesiella.s__Barnesiella_intestinihominis.t__GCF_000296465	454	242	30	424	0.0266212	0.011194	0.0178279	0.342844	0.0259673	0.0120788	0.0321746	0.55662	laxatives	305	212	27	278	0.00818945	0.0081179	0.313893	0.698325	0.0137072	0.00882115	0.121424	0.420128	laxatives	1124	888	21	1103	0.00838854	0.00854542	0.326489	0.62746	0.00474431	0.0089701	0.596982	0.867882	laxatives	7980.48	15174.4	13694.1	0.00520939	0.0122553	2.35253	0.0186461	0.100806	NS	NS
k__Bacteria.p__Actinobacteria.c__Actinobacteria.o__Coriobacteriales.f__Coriobacteriaceae.g__Eggerthella.s__Eggerthella_lenta.t__GCF_000024265	454	212	30	424	-0.00233914	0.00309167	0.449713	0.869404	-0.00475144	0.00337453	0.159931	0.705155	laxatives	305	162	27	278	-0.00200564	0.0028907	0.488347	0.870329	-0.00148749	0.00319544	0.641966	0.949232	laxatives	1124	464	21	1103	0.000974972	0.00180994	0.590222	0.839342	0.00103133	0.00194056	0.595213	0.867882	laxatives	104620	119673	305261	0.00137418	-0.000353353	-0.257136	0.797074	0.89101	NS	NS
k__Bacteria.p__Firmicutes.c__Bacilli.o__Lactobacillales.f__Streptococcaceae.g__Streptococcus.s__Streptococcus_mutans.t__Streptococcus_mutans_unclassified	454	126	30	424	-0.000498219	0.004924	0.919453	0.980458	-0.00623666	0.00492234	0.205894	0.727702	laxatives	305	73	27	278	-0.00283674	0.0037861	0.454296	0.852502	-0.00793578	0.00369967	0.0328659	0.204332	laxatives	1124	266	21	1103	0.00385337	0.00291329	0.18621	0.468446	0.00148149	0.0028857	0.607784	0.876221	laxatives	41244.3	69761.6	117824	0.00209047	0.00102948	0.492462	0.622393	0.828261	NS	NS
k__Bacteria.p__Proteobacteria.c__Deltaproteobacteria.o__Desulfovibrionales.f__Desulfovibrionaceae	454	196	30	424	0.0080739	0.00376169	0.032399	0.449986	0.00719971	0.00413416	0.082375	0.683365	laxatives	305	197	27	278	0.0092504	0.00450059	0.0407139	0.326022	0.013096	0.00474514	0.00618721	0.118932	laxatives	1124	711	21	1103	0.00143644	0.00387938	0.711248	0.928535	0.00202756	0.00411065	0.62194	0.87991	laxatives	70669.7	49369.9	66447	0.00231567	0.00602037	2.59984	0.00932665	0.0700731	2.2093	0.0947374
k__Bacteria.p__Firmicutes.c__Clostridia.o__Clostridiales.f__Lachnospiraceae.g__Lachnospiraceae_noname.s__Lachnospiraceae_bacterium_1_4_56FAA.t__GCF_000218385	454	158	30	424	-0.00527281	0.00305361	0.0849598	0.581807	-0.00657279	0.00331878	0.0483832	0.683365	laxatives	305	105	27	278	-0.00571324	0.00278867	0.0414136	0.326022	-0.00464986	0.00314203	0.140172	0.444826	laxatives	1124	234	21	1103	0.000821134	0.00323721	0.799809	0.9651	0.00170677	0.00342876	0.618741	0.87991	laxatives	107244	128590	95424.1	0.00173747	-0.00368832	-2.12281	0.0337697	0.132776	NS	NS
k__Bacteria.p__Firmicutes.c__Negativicutes.o__Selenomonadales	454	413	30	424	-0.0435868	0.0232866	0.0619084	0.542472	-0.0345848	0.025698	0.179131	0.713121	laxatives	305	272	27	278	0.0305207	0.0233947	0.193036	0.553929	0.0365963	0.0252336	0.148162	0.449685	laxatives	1124	983	21	1103	-0.00411509	0.0253058	0.870851	0.9651	0.0130523	0.0267428	0.625601	0.87991	laxatives	1844.11	1827.12	1561.56	0.013824	-0.00593184	-0.429097	0.667852	0.83375	NS	NS
k__Bacteria.p__Firmicutes.c__Negativicutes.o__Selenomonadales.f__Veillonellaceae.g__Dialister.s__Dialister_invisus.t__GCF_000160055	454	232	30	424	-0.0500399	0.0205235	0.015159	0.334767	-0.053431	0.0223336	0.0172035	0.425172	laxatives	305	153	27	278	0.050551	0.0243708	0.0389176	0.326022	0.0573792	0.0262695	0.029827	0.204332	laxatives	1124	447	21	1103	-0.0274183	0.0272684	0.314877	0.621943	-0.0133875	0.0288431	0.642634	0.892006	laxatives	2374.09	1683.69	1344.87	0.0136049	-0.0130605	-0.959981	0.337065	0.632515	NS	NS
k__Bacteria.p__Actinobacteria.c__Actinobacteria.o__Bifidobacteriales.f__Bifidobacteriaceae.g__Bifidobacterium.s__Bifidobacterium_dentium.t__Bifidobacterium_dentium_unclassified	454	112	30	424	-0.00377411	0.0061462	0.539496	0.928621	-0.006063	0.00642523	0.345936	0.790151	laxatives	305	57	27	278	-0.00243984	0.00527174	0.643835	0.976976	-0.00798038	0.00526939	0.131101	0.436162	laxatives	1124	136	21	1103	-0.00119171	0.00425261	0.779353	0.9651	-0.00197839	0.00432766	0.647655	0.892006	laxatives	26472	35982.5	55295.3	0.0029142	-0.00215368	-0.73903	0.459889	0.721214	NS	NS
k__Bacteria.p__Actinobacteria.c__Actinobacteria.o__Actinomycetales.f__Actinomycetaceae	454	226	30	424	0.00163567	0.00186963	0.382154	0.866215	0.00080556	0.00200301	0.687783	0.953879	laxatives	305	157	27	278	-0.00182484	0.00196543	0.353946	0.745547	-0.00202924	0.00216655	0.34985	0.712047	laxatives	1124	613	21	1103	0.000211428	0.00228178	0.926191	0.9651	-0.00107588	0.00236796	0.649669	0.892006	laxatives	286080	258873	192066	0.00116483	4.90331e-05	0.0420948	0.966423	0.97757	NS	NS
k__Bacteria.p__Actinobacteria.c__Actinobacteria.o__Actinomycetales.f__Actinomycetaceae.g__Actinomyces	454	222	30	424	0.00163389	0.00185761	0.379598	0.866215	0.00100258	0.001991	0.614866	0.937954	laxatives	305	156	27	278	-0.00178224	0.00194451	0.36015	0.750629	-0.00193714	0.00213302	0.364657	0.725122	laxatives	1124	604	21	1103	-0.000200178	0.00227321	0.929845	0.9651	-0.000982268	0.00235476	0.676659	0.921749	laxatives	289796	264473	193518	0.00115641	-4.89409e-05	-0.0423215	0.966242	0.97757	NS	NS
k__Bacteria.p__Firmicutes.c__Bacilli.o__Lactobacillales.f__Streptococcaceae.g__Streptococcus.s__Streptococcus_thermophilus.t__Streptococcus_thermophilus_unclassified	454	291	30	424	0.0106162	0.0142409	0.456394	0.869404	0.0193596	0.0157159	0.218753	0.732124	laxatives	305	168	27	278	-0.00598986	0.00899279	0.505909	0.877729	-0.00476987	0.00961439	0.620251	0.941258	laxatives	1124	868	21	1103	-0.00542274	0.0194254	0.780176	0.9651	-0.00825316	0.0204501	0.686605	0.924908	laxatives	4930.89	12365.5	2650.1	0.00708055	-0.00180938	-0.255542	0.798304	0.89101	NS	NS
k__Bacteria.p__Actinobacteria.c__Actinobacteria.o__Bifidobacteriales.f__Bifidobacteriaceae.g__Bifidobacterium	454	413	30	424	0.0372619	0.0415304	0.370095	0.866215	0.0689786	0.0454867	0.130199	0.705155	laxatives	305	293	27	278	0.0485486	0.0446586	0.277869	0.668835	0.0510064	0.0481934	0.290855	0.672138	laxatives	1124	1088	21	1103	0.00134416	0.0431251	0.97514	0.989145	0.0178109	0.0445932	0.689671	0.924908	laxatives	579.785	501.406	537.7	0.0248537	0.0288279	1.1599	0.246088	0.532166	NS	NS
k__Bacteria.p__Actinobacteria.c__Actinobacteria.o__Bifidobacteriales.f__Bifidobacteriaceae	454	423	30	424	0.0359341	0.041211	0.383712	0.866215	0.0657116	0.0451942	0.146741	0.705155	laxatives	305	294	27	278	0.0478768	0.04454	0.283282	0.668835	0.0499862	0.0480708	0.299362	0.672138	laxatives	1124	1094	21	1103	0.00105813	0.043079	0.980408	0.989145	0.0171163	0.0445537	0.700926	0.932771	laxatives	588.808	504.079	538.852	0.0247557	0.0281063	1.13535	0.25623	0.540582	NS	NS
k__Bacteria.p__Firmicutes.c__Bacilli.o__Lactobacillales.f__Streptococcaceae.g__Streptococcus.s__Streptococcus_anginosus.t__Streptococcus_anginosus_unclassified	454	121	30	424	-0.00425871	0.00463418	0.358612	0.866215	-0.00882147	0.00487868	0.071337	0.683365	laxatives	305	60	27	278	-0.000540918	0.00343564	0.875002	0.984159	-0.00201132	0.00353693	0.570068	0.921699	laxatives	1124	268	21	1103	7.16461e-05	0.000794178	0.928135	0.9651	0.000289718	0.000821528	0.724421	0.956678	laxatives	46564.4	84719.6	1.58549e+06	0.000763209	-7.60359e-05	-0.0996267	0.920641	0.977011	NS	NS
k__Bacteria.p__Firmicutes.c__Clostridia.o__Clostridiales.f__Lachnospiraceae.g__Blautia.s__Ruminococcus_torques.t__Ruminococcus_torques_unclassified	454	418	30	424	0.0081156	0.0148137	0.584083	0.93486	0.00377957	0.0161378	0.814949	0.953879	laxatives	305	233	27	278	-0.00242723	0.0152521	0.873667	0.984159	-0.00769385	0.0161259	0.633683	0.945062	laxatives	1124	865	21	1103	0.00247215	0.016044	0.87757	0.9651	0.00546167	0.01697	0.747635	0.965714	laxatives	4556.92	4298.71	3884.86	0.00885945	0.00283758	0.320288	0.74875	0.872657	NS	NS
k__Bacteria.p__Firmicutes.c__Bacilli.o__Lactobacillales.f__Leuconostocaceae	454	89	30	424	-2.46059e-05	0.00356262	0.994492	0.998676	-0.00194121	0.00393873	0.622389	0.937954	laxatives	305	48	27	278	-4.81064e-05	0.00218662	0.982462	0.994332	0.000519502	0.00241399	0.829774	0.955146	laxatives	1124	307	21	1103	0.000389896	0.00262925	0.88214	0.9651	0.000902742	0.00278911	0.746256	0.965714	laxatives	78788	209148	144656	0.00152041	0.000102639	0.0675076	0.946178	0.97757	NS	NS
k__Bacteria.p__Firmicutes.c__Clostridia.o__Clostridiales.f__Ruminococcaceae.g__Subdoligranulum.s__Subdoligranulum_unclassified	454	426	30	424	0.0299065	0.0214102	0.163172	0.741691	0.0251657	0.0228998	0.272458	0.786642	laxatives	305	305	27	278	-0.000573604	0.0222129	0.979416	0.994332	-0.00352498	0.0238553	0.882641	0.962668	laxatives	1124	1122	21	1103	-0.00105175	0.0213781	0.960771	0.987835	0.00718724	0.0223659	0.74801	0.965714	laxatives	2181.51	2026.71	2188.07	0.0125036	0.00965833	0.772442	0.439853	0.717873	NS	NS
k__Bacteria.p__Firmicutes.c__Negativicutes.o__Selenomonadales.f__Veillonellaceae.g__Dialister	454	242	30	424	-0.0517619	0.0204499	0.0117184	0.292961	-0.0549351	0.0222324	0.0138954	0.411393	laxatives	305	160	27	278	0.0489227	0.024286	0.0448644	0.326022	0.0560866	0.0262924	0.033835	0.204332	laxatives	1124	478	21	1103	-0.02072	0.0273354	0.448616	0.746024	-0.00762289	0.0289378	0.792275	0.970229	laxatives	2391.21	1695.47	1338.29	0.0135769	-0.0126372	-0.930783	0.351966	0.632515	NS	NS
k__Bacteria.p__Firmicutes.c__Erysipelotrichia.o__Erysipelotrichales.f__Erysipelotrichaceae.g__Turicibacter.s__Turicibacter_unclassified	454	78	30	424	-0.000109536	0.00311899	0.972001	0.998676	0.00082451	0.00340011	0.808522	0.953879	laxatives	305	60	27	278	0.00146147	0.00248707	0.557229	0.921633	0.00257164	0.00271679	0.344722	0.709963	laxatives	1124	383	21	1103	-0.00235176	0.003039	0.439186	0.746024	-0.000636392	0.00317624	0.841239	0.970229	laxatives	102795	161668	108278	0.00163794	-7.94947e-05	-0.0485335	0.961291	0.97757	NS	NS
k__Archaea.p__Euryarchaeota.c__Methanobacteria.o__Methanobacteriales.f__Methanobacteriaceae.g__Methanobrevibacter.s__Methanobrevibacter_unclassified	454	65	30	424	0.0105664	0.00612935	0.0854304	0.581807	0.0118918	0.0065675	0.070943	0.683365	laxatives	305	107	27	278	-0.014482	0.0079508	0.0695689	0.369185	-0.00887805	0.00863091	0.304623	0.672138	laxatives	1124	432	21	1103	-0.00525244	0.00905407	0.561954	0.818487	-0.00245142	0.00932102	0.792602	0.970229	laxatives	26617.7	15819	12198.7	0.00427822	-0.000217957	-0.0509458	0.959369	0.97757	NS	NS
k__Bacteria.p__Firmicutes.c__Clostridia.o__Clostridiales.f__Ruminococcaceae.g__Ruminococcus.s__Ruminococcus_callidus.t__GCF_000468015	454	126	30	424	0.000392594	0.00686399	0.954415	0.998676	-0.00736258	0.00741582	0.321402	0.786642	laxatives	305	126	27	278	0.000749122	0.00383739	0.845374	0.984159	-0.000429247	0.00424281	0.919503	0.971996	laxatives	1124	559	21	1103	-0.00405418	0.00763801	0.595671	0.841626	-0.0017805	0.00809965	0.82605	0.970229	laxatives	21225	67909.2	17141.1	0.00306749	-9.68064e-05	-0.0315588	0.974824	0.97757	NS	NS
k__Bacteria.p__Firmicutes.c__Clostridia.o__Clostridiales.f__Lachnospiraceae.g__Roseburia.s__Roseburia_intestinalis.t__Roseburia_intestinalis_unclassified	454	276	30	424	-0.0100788	0.0128366	0.432791	0.869404	-0.00151405	0.0141193	0.91466	0.955622	laxatives	305	205	27	278	-0.00794133	0.0111105	0.475333	0.870329	-0.00250596	0.0116714	0.830164	0.955146	laxatives	1124	829	21	1103	-0.00428225	0.010394	0.680426	0.919835	0.00248663	0.0109736	0.820778	0.970229	laxatives	6068.8	8100.84	9256.16	0.0065336	-0.00704927	-1.07893	0.280621	0.564505	NS	NS
k__Bacteria.p__Proteobacteria.c__Gammaproteobacteria.o__Pasteurellales.f__Pasteurellaceae.g__Haemophilus	454	108	30	424	-0.00279985	0.00719226	0.697253	0.93486	-0.00101227	0.0076433	0.894704	0.955622	laxatives	305	60	27	278	0.00503136	0.00272884	0.0662093	0.367879	0.00587867	0.00297842	0.049452	0.228898	laxatives	1124	242	21	1103	0.00115348	0.00326022	0.723552	0.93762	-0.000686123	0.00338837	0.839569	0.970229	laxatives	19331.7	134290	94082.2	0.00200925	0.0029473	1.46687	0.142413	0.357064	NS	NS
k__Bacteria.p__Proteobacteria.c__Gammaproteobacteria.o__Pasteurellales.f__Pasteurellaceae	454	111	30	424	-0.002138	0.00720741	0.766882	0.958603	-0.000721456	0.00766315	0.925041	0.955622	laxatives	305	60	27	278	0.00503027	0.0027351	0.0668871	0.367879	0.00587792	0.00298603	0.0500598	0.228898	laxatives	1124	243	21	1103	0.00112417	0.00326245	0.730475	0.941024	-0.000711485	0.00339064	0.833834	0.970229	laxatives	19250.5	133676	93953.6	0.0020126	0.00298481	1.48306	0.138058	0.352415	NS	NS
k__Bacteria.p__Bacteroidetes.c__Bacteroidia.o__Bacteroidales.f__Bacteroidaceae.g__Bacteroides.s__Bacteroides_eggerthii.t__Bacteroides_eggerthii_unclassified	454	60	30	424	0.00401839	0.0100093	0.688274	0.93486	-0.00192259	0.0108334	0.85923	0.953879	laxatives	305	52	27	278	0.0276014	0.00996626	0.00596669	0.196901	0.0344963	0.0105485	0.00121728	0.105294	laxatives	1124	251	21	1103	0.0017269	0.00776961	0.824149	0.9651	0.00213928	0.00806831	0.790948	0.970229	laxatives	9981.34	10067.8	16565.4	0.00522604	0.00946623	1.81136	0.0700855	0.216514	NS	NS
k__Bacteria.p__Proteobacteria.c__Deltaproteobacteria.o__Desulfovibrionales.f__Desulfovibrionaceae.g__Bilophila.s__Bilophila_unclassified	454	184	30	424	0.00666989	0.00348861	0.0565483	0.542472	0.00583414	0.00382781	0.128279	0.705155	laxatives	305	177	27	278	0.00726888	0.00388644	0.0624229	0.367879	0.00957314	0.00411491	0.0207545	0.191351	laxatives	1124	618	21	1103	0.000481868	0.00342207	0.888044	0.9651	0.000829398	0.00360614	0.818139	0.970229	laxatives	82166.5	66205.9	85392.9	0.00206828	0.00457909	2.21396	0.0268318	0.123041	NS	NS
k__Bacteria.p__Proteobacteria.c__Deltaproteobacteria.o__Desulfovibrionales.f__Desulfovibrionaceae.g__Bilophila	454	184	30	424	0.00715516	0.0035531	0.0446519	0.476601	0.00643296	0.00389819	0.0996962	0.683365	laxatives	305	177	27	278	0.00683154	0.00414676	0.100522	0.42789	0.00957978	0.00439721	0.0302456	0.204332	laxatives	1124	620	21	1103	0.000564275	0.00357592	0.874644	0.9651	0.00100151	0.00377353	0.790749	0.970229	laxatives	79211.2	58154.2	78203.3	0.00215381	0.00467684	2.17143	0.029899	0.123276	NS	NS
k__Bacteria.p__Firmicutes.c__Clostridia.o__Clostridiales.f__Clostridiaceae	454	407	30	424	-0.00583335	0.0150896	0.699261	0.93486	0.00444525	0.0165848	0.788819	0.953879	laxatives	305	278	27	278	0.0110282	0.00975876	0.259392	0.667009	0.0113603	0.0108191	0.294716	0.672138	laxatives	1124	1006	21	1103	0.00147704	0.0122502	0.904052	0.9651	0.00278715	0.0127854	0.827475	0.970229	laxatives	4391.79	10500.5	6663.63	0.00681109	0.00464026	0.681281	0.495694	0.745696	NS	NS
k__Bacteria.p__Firmicutes.c__Clostridia.o__Clostridiales.f__Lachnospiraceae.g__Lachnospiraceae_noname.s__Lachnospiraceae_bacterium_1_1_57FAA.t__GCF_000218445	454	273	30	424	0.00299172	0.0174069	0.863623	0.976166	-0.00322353	0.0190414	0.865659	0.953879	laxatives	305	129	27	278	0.00852777	0.00623193	0.172268	0.532284	0.00665362	0.00656826	0.312042	0.67479	laxatives	1124	494	21	1103	-0.00138274	0.00703823	0.844286	0.9651	0.00199543	0.00740705	0.787678	0.970229	laxatives	3300.32	25748.7	20187.1	0.00450669	0.00409332	0.908276	0.363732	0.635613	NS	NS
k__Bacteria.p__Firmicutes.c__Clostridia.o__Clostridiales.f__Clostridiaceae.g__Clostridium	454	405	30	424	-0.00683912	0.0151071	0.650988	0.93486	0.00283225	0.0166254	0.864819	0.953879	laxatives	305	277	27	278	0.0104555	0.00974791	0.284361	0.668835	0.0108467	0.0108053	0.316428	0.675828	laxatives	1124	1004	21	1103	0.0017545	0.0122486	0.886126	0.9651	0.00300989	0.0127829	0.813895	0.970229	laxatives	4381.68	10523.9	6665.44	0.00680871	0.0042539	0.624773	0.53212	0.761247	NS	NS
k__Bacteria.p__Bacteroidetes.c__Bacteroidia.o__Bacteroidales.f__Porphyromonadaceae.g__Parabacteroides.s__Parabacteroides_merdae.t__Parabacteroides_merdae_unclassified	454	223	30	424	0.0124393	0.00887365	0.161683	0.741691	0.0041296	0.00956307	0.666104	0.953879	laxatives	305	177	27	278	-0.00398546	0.00839289	0.635237	0.976976	-0.00330332	0.00904087	0.715126	0.955146	laxatives	1124	779	21	1103	0.00237952	0.00854871	0.780797	0.9651	0.0020215	0.00905157	0.82332	0.970229	laxatives	12699.8	14196.4	13683.6	0.00496416	0.0033011	0.664987	0.506059	0.754726	NS	NS
k__Bacteria.p__Firmicutes.c__Bacilli.o__Lactobacillales.f__Leuconostocaceae.g__Leuconostoc	454	84	30	424	0.000881287	0.00232692	0.705069	0.93486	0.000570718	0.00250715	0.820046	0.953879	laxatives	305	47	27	278	-4.31119e-05	0.00218732	0.984288	0.994332	0.000485139	0.00241656	0.841044	0.955146	laxatives	1124	292	21	1103	-0.000389218	0.0039908	0.922324	0.9651	0.00100304	0.00419492	0.811066	0.970229	laxatives	184687	209014	62788.5	0.00148008	0.000283276	0.191393	0.848218	0.928745	NS	NS
k__Bacteria.p__Firmicutes.c__Clostridia.o__Clostridiales.f__Ruminococcaceae.g__Subdoligranulum	454	426	30	424	0.0292425	0.0215254	0.175001	0.749607	0.0239874	0.022973	0.297047	0.786642	laxatives	305	305	27	278	0.000173762	0.0222125	0.993764	0.998808	-0.00293624	0.0238606	0.902155	0.969396	laxatives	1124	1122	21	1103	-0.00146273	0.0213964	0.945509	0.976728	0.00668531	0.0223918	0.765333	0.970229	laxatives	2158.23	2026.77	2184.33	0.0125301	0.00946238	0.755175	0.450144	0.721064	NS	NS
k__Bacteria.p__Proteobacteria.c__Gammaproteobacteria.o__Pasteurellales.f__Pasteurellaceae.g__Haemophilus.s__Haemophilus_parainfluenzae.t__Haemophilus_parainfluenzae_unclassified	454	106	30	424	-0.00254633	0.00693055	0.713493	0.936448	-0.000764335	0.00731301	0.916812	0.955622	laxatives	305	60	27	278	0.00509366	0.00270916	0.0610607	0.367879	0.00594917	0.00295881	0.0453777	0.228898	laxatives	1124	241	21	1103	0.00120077	0.00324849	0.71172	0.928535	-0.000644749	0.00337425	0.848499	0.972122	laxatives	20819.2	136249	94762.8	0.00199272	0.00299718	1.50406	0.132565	0.34748	NS	NS
k__Bacteria.p__Bacteroidetes.c__Bacteroidia.o__Bacteroidales.f__Bacteroidaceae.g__Bacteroides.s__Bacteroides_cellulosilyticus.t__Bacteroides_cellulosilyticus_unclassified	454	95	30	424	-0.00121684	0.00639448	0.849166	0.976166	0.000199081	0.00682895	0.976758	0.982436	laxatives	305	114	27	278	-0.00275161	0.00323105	0.395197	0.782491	-0.00455108	0.0035622	0.202672	0.539419	laxatives	1124	414	21	1103	-0.000687925	0.00514336	0.893625	0.9651	-0.000968549	0.005412	0.858001	0.975853	laxatives	24456.2	95788.4	37801.3	0.00251541	-0.00202053	-0.80326	0.421825	0.703948	NS	NS
k__Bacteria.p__Firmicutes.c__Clostridia.o__Clostridiales.f__Lachnospiraceae.g__Roseburia.s__Roseburia_unclassified	454	140	30	424	-0.00130373	0.00380458	0.73202	0.936448	-0.0012383	0.00422779	0.769767	0.953879	laxatives	305	100	27	278	-0.00337986	0.00512126	0.509792	0.877729	-0.00464652	0.0056841	0.414415	0.791295	laxatives	1124	332	21	1103	-0.00114966	0.0047061	0.807051	0.9651	-0.000819166	0.00495328	0.868678	0.975853	laxatives	69085.3	38128.2	45152.1	0.00256187	-0.00177761	-0.693872	0.487762	0.745696	NS	NS
k__Bacteria.p__Actinobacteria.c__Actinobacteria.o__Bifidobacteriales.f__Bifidobacteriaceae.g__Bifidobacterium.s__Bifidobacterium_adolescentis.t__Bifidobacterium_adolescentis_unclassified	454	263	30	424	0.0426674	0.0359065	0.235362	0.763229	0.0617663	0.0381959	0.106652	0.683365	laxatives	305	220	27	278	-0.0146931	0.0434336	0.735383	0.976976	-0.0124537	0.0472606	0.792362	0.955146	laxatives	1124	937	21	1103	-0.00856761	0.0400255	0.830544	0.9651	-0.00705205	0.0415521	0.865265	0.975853	laxatives	775.63	530.087	624.204	0.022763	0.0103411	0.454294	0.649617	0.83375	NS	NS
k__Bacteria.p__Firmicutes.c__Negativicutes.o__Selenomonadales.f__Veillonellaceae.g__Veillonella.s__Veillonella_parvula.t__Veillonella_parvula_unclassified	454	165	30	424	0.00185194	0.00164152	0.259961	0.763229	0.00183729	0.00176591	0.298898	0.786642	laxatives	305	102	27	278	0.000683419	0.00183381	0.709666	0.976976	-0.000538591	0.00199169	0.787061	0.955146	laxatives	1124	293	21	1103	-2.10033e-05	0.00134006	0.987498	0.989145	-0.000214219	0.00141374	0.87959	0.981736	laxatives	371116	297367	556868	0.000903378	0.000717194	0.793903	0.427252	0.703948	NS	NS
k__Bacteria.p__Firmicutes.c__Bacilli.o__Lactobacillales.f__Lactobacillaceae	454	274	30	424	0.00475545	0.00884187	0.590995	0.93486	-0.000780226	0.00934766	0.933527	0.955622	laxatives	305	159	27	278	-0.00304947	0.00594656	0.60849	0.963849	-0.00501931	0.00629182	0.42579	0.791295	laxatives	1124	637	21	1103	0.00591858	0.00809671	0.464947	0.759875	0.00115003	0.00850561	0.892473	0.98413	laxatives	12791.2	28279.2	15254	0.00421358	0.00115178	0.273348	0.784585	0.887146	NS	NS
k__Bacteria.p__Firmicutes.c__Bacilli.o__Lactobacillales.f__Lactobacillaceae.g__Lactobacillus	454	270	30	424	0.00574363	0.00860792	0.505001	0.895392	-5.87857e-05	0.00905988	0.994827	0.994827	laxatives	305	158	27	278	-0.002613	0.00563164	0.643023	0.976976	-0.00489099	0.00589757	0.40774	0.791295	laxatives	1124	630	21	1103	0.00534677	0.00813067	0.510932	0.782476	0.000755786	0.00853549	0.929459	0.98413	laxatives	13496	31530.5	15126.8	0.00407728	0.00126354	0.309898	0.756639	0.872657	NS	NS
k__Bacteria.p__Firmicutes.c__Negativicutes.o__Selenomonadales.f__Veillonellaceae	454	376	30	424	-0.0336147	0.0236572	0.156055	0.741691	-0.0227468	0.0260814	0.383657	0.790151	laxatives	305	244	27	278	0.0477039	0.0235355	0.0435663	0.326022	0.0518107	0.0253927	0.0423117	0.228748	laxatives	1124	856	21	1103	-0.0137704	0.0265726	0.60441	0.848499	-0.002521	0.028102	0.928535	0.98413	laxatives	1786.79	1805.32	1416.22	0.0141304	0.00130915	0.0926477	0.926183	0.977011	NS	NS
k__Bacteria.p__Firmicutes.c__Negativicutes.o__Selenomonadales.f__Veillonellaceae.g__Veillonella	454	253	30	424	0.00267871	0.00354339	0.450129	0.869404	0.00354492	0.00375551	0.345872	0.790151	laxatives	305	150	27	278	0.000105683	0.00263471	0.968032	0.994332	-0.0032914	0.00279061	0.239355	0.600121	laxatives	1124	553	21	1103	0.000577698	0.00274467	0.833333	0.9651	-0.000326428	0.00290031	0.910409	0.98413	laxatives	79645.5	144058	132746	0.00167495	0.000856389	0.511293	0.609146	0.828261	NS	NS
k__Bacteria.p__Actinobacteria.c__Actinobacteria	454	452	30	424	0.0358891	0.0377079	0.341739	0.866215	0.0544204	0.0413449	0.188848	0.726017	laxatives	305	305	27	278	0.0438815	0.0415705	0.29201	0.668835	0.0431042	0.0450026	0.339032	0.706657	laxatives	1124	1124	21	1103	-0.00995386	0.0403958	0.805412	0.9651	0.00353887	0.0420418	0.932933	0.98413	laxatives	703.293	578.669	612.812	0.0229732	0.0235034	1.02308	0.306271	0.593692	NS	NS
k__Bacteria.p__Firmicutes.c__Bacilli.o__Lactobacillales.f__Streptococcaceae.g__Streptococcus.s__Streptococcus_australis.t__Streptococcus_australis_unclassified	454	122	30	424	0.00162011	0.00303324	0.59353	0.93486	0.00234694	0.00325663	0.47154	0.832588	laxatives	305	103	27	278	0.000585343	0.002247	0.794664	0.984159	0.000876042	0.00248347	0.724568	0.955146	laxatives	1124	381	21	1103	0.000212545	0.00193134	0.912389	0.9651	0.000176779	0.00203635	0.930838	0.98413	laxatives	108689	198059	268091	0.00131895	0.000607131	0.460315	0.64529	0.83375	NS	NS
k__Bacteria.p__Firmicutes.c__Clostridia.o__Clostridiales.f__Eubacteriaceae.g__Eubacterium.s__Eubacterium_rectale.t__Eubacterium_rectale_unclassified	454	343	30	424	-0.0669811	0.0360931	0.0641556	0.542472	-0.0389756	0.0393746	0.322842	0.786642	laxatives	305	285	27	278	0.0256312	0.0369719	0.488686	0.870329	-0.00388338	0.039748	0.922245	0.971996	laxatives	1124	1093	21	1103	0.00655269	0.0356754	0.854302	0.9651	-0.00412961	0.0376108	0.912589	0.98413	laxatives	767.629	731.573	785.71	0.0209202	-0.0120429	-0.57566	0.564845	0.794457	NS	NS
k__Bacteria.p__Firmicutes.c__Clostridia.o__Clostridiales.f__Lachnospiraceae.g__Lachnospiraceae_noname.s__Lachnospiraceae_bacterium_3_1_46FAA.t__GCF_000209405	454	247	30	424	0.000266394	0.00517569	0.958975	0.998676	-0.00236473	0.00561008	0.673614	0.953879	laxatives	305	222	27	278	-0.00600939	0.00505815	0.235778	0.655304	-0.00243125	0.00555014	0.661717	0.955146	laxatives	1124	841	21	1103	-0.000115603	0.00608518	0.984847	0.989145	-0.000773251	0.00641576	0.904091	0.98413	laxatives	37330.4	39085.6	27005.5	0.00310953	-0.00220513	-0.709152	0.47823	0.738695	NS	NS
k__Bacteria.p__Firmicutes.c__Clostridia.o__Clostridiales.f__Lachnospiraceae.g__Lachnospiraceae_noname.s__Lachnospiraceae_bacterium_7_1_58FAA.t__GCF_000242155	454	302	30	424	0.00402579	0.00239202	0.093089	0.581807	0.0023939	0.00259383	0.356611	0.790151	laxatives	305	186	27	278	0.000424652	0.00179021	0.812663	0.984159	-0.000424273	0.00195334	0.828223	0.955146	laxatives	1124	826	21	1103	-3.21653e-05	0.00236365	0.989145	0.989145	0.00031045	0.00248454	0.900585	0.98413	laxatives	174772	312027	178992	0.00122555	0.00124715	1.01762	0.308857	0.593692	NS	NS
k__Bacteria.p__Firmicutes.c__Clostridia.o__Clostridiales.f__Lachnospiraceae.g__Roseburia	454	411	30	424	-0.0119249	0.0148601	0.422713	0.866215	-0.0084903	0.0162352	0.601299	0.928792	laxatives	305	302	27	278	-0.0189874	0.0142893	0.184935	0.538488	-0.00753504	0.0154577	0.626336	0.942227	laxatives	1124	1120	21	1103	-0.00484954	0.0124292	0.696482	0.928535	0.000876852	0.013113	0.946698	0.986619	laxatives	4528.53	4897.56	6473.14	0.00793071	-0.0112198	-1.41473	0.157148	0.388381	NS	NS
k__Bacteria.p__Actinobacteria.c__Actinobacteria.o__Bifidobacteriales.f__Bifidobacteriaceae.g__Bifidobacterium.s__Bifidobacterium_bifidum.t__Bifidobacterium_bifidum_unclassified	454	187	30	424	0.0260692	0.0199626	0.192273	0.76212	0.0313009	0.0220782	0.157057	0.705155	laxatives	305	102	27	278	0.0432953	0.019167	0.0246157	0.326022	0.0448664	0.0205425	0.0298365	0.204332	laxatives	1124	334	21	1103	0.00157566	0.017295	0.927426	0.9651	-0.00127475	0.0180378	0.943673	0.986619	laxatives	2509.39	2722.02	3343.16	0.0107993	0.0219878	2.03605	0.0417456	0.147387	NS	NS
k__Bacteria.p__Firmicutes.c__Negativicutes.o__Selenomonadales.f__Veillonellaceae.g__Veillonella.s__Veillonella_unclassified	454	223	30	424	0.00134855	0.00193577	0.486428	0.881224	0.000960354	0.00205989	0.641344	0.948313	laxatives	305	144	27	278	0.00176039	0.00199069	0.377258	0.778095	-0.000687605	0.0020524	0.73788	0.955146	laxatives	1124	539	21	1103	0.000681517	0.00202436	0.736439	0.943159	-0.000111057	0.00212622	0.958354	0.986754	laxatives	266865	252343	244021	0.00114465	0.00127145	1.11078	0.266664	0.549201	NS	NS
k__Bacteria.p__Firmicutes.c__Erysipelotrichia.o__Erysipelotrichales.f__Erysipelotrichaceae.g__Coprobacillus.s__Coprobacillus_unclassified	454	185	30	424	-0.0032059	0.00399097	0.422264	0.866215	-0.00136452	0.00435458	0.754186	0.953879	laxatives	305	80	27	278	-0.00894381	0.00610189	0.143772	0.514827	-0.00877113	0.00667335	0.189869	0.513239	laxatives	1124	192	21	1103	0.00115176	0.00376654	0.759823	0.961857	-0.000199803	0.00388963	0.959042	0.986754	laxatives	62783.2	26857.9	70488.1	0.00249899	-0.00225008	-0.900394	0.36791	0.636485	NS	NS
k__Bacteria.p__Firmicutes.c__Clostridia.o__Clostridiales.f__Lachnospiraceae.g__Lachnospiraceae_noname.s__Lachnospiraceae_bacterium_8_1_57FAA.t__GCF_000185545	454	158	30	424	0.00252421	0.00517789	0.626154	0.93486	0.00620821	0.00570405	0.277094	0.786642	laxatives	305	125	27	278	0.00416225	0.00619388	0.502119	0.877729	0.000705021	0.00680116	0.917518	0.971996	laxatives	1124	484	21	1103	-0.00137594	0.00799231	0.863345	0.9651	-0.000378568	0.00837139	0.963939	0.986754	laxatives	37298.7	26066	15655.1	0.0035574	0.00229186	0.644253	0.519412	0.761247	NS	NS
k__Bacteria.p__Firmicutes.c__Clostridia.o__Clostridiales.f__Clostridiaceae.g__Clostridium.s__Clostridium_bolteae	454	212	30	424	0.000954158	0.00240238	0.691464	0.93486	0.000668729	0.00263701	0.799963	0.953879	laxatives	305	82	27	278	-0.000682417	0.0036625	0.852316	0.984159	0.000802859	0.0039027	0.837169	0.955146	laxatives	1124	169	21	1103	0.000631064	0.00336706	0.851363	0.9651	0.000124139	0.00332358	0.970212	0.987334	laxatives	173267	74549.7	88206.3	0.0017251	0.000506257	0.293464	0.769167	0.875434	NS	NS
k__Bacteria.p__Firmicutes.c__Clostridia.o__Clostridiales.f__Peptostreptococcaceae.g__Peptostreptococcaceae_noname.s__Peptostreptococcaceae_noname_unclassified	454	248	30	424	0.00118665	0.00632412	0.851249	0.976166	0.00442261	0.00679276	0.515385	0.874134	laxatives	305	207	27	278	-0.000927212	0.00609587	0.879209	0.984159	-0.00419132	0.00655902	0.523378	0.876449	laxatives	1124	868	21	1103	-0.0115618	0.0110861	0.297217	0.608805	-0.000240809	0.0115865	0.983422	0.987518	laxatives	25003.4	26910.9	8136.59	0.00408075	-0.00148799	-0.364636	0.715383	0.854836	NS	NS
k__Bacteria.p__Firmicutes.c__Clostridia.o__Clostridiales.f__Ruminococcaceae.g__Ruminococcus.s__Ruminococcus_bromii.t__GCF_000209875	454	208	30	424	-0.0218519	0.0320141	0.495239	0.884355	-0.0505857	0.0345508	0.143959	0.705155	laxatives	305	210	27	278	-0.0036486	0.0394595	0.926391	0.994332	0.0123231	0.0438185	0.778753	0.955146	laxatives	1124	898	21	1103	-0.0179129	0.0402607	0.656461	0.904183	0.000811291	0.0423823	0.984731	0.987518	laxatives	975.702	642.238	616.932	0.0211531	-0.0155335	-0.734335	0.462744	0.721214	NS	NS
k__Bacteria.p__Bacteroidetes.c__Bacteroidia.o__Bacteroidales.f__Rikenellaceae.g__Alistipes.s__Alistipes_finegoldii.t__GCF_000265365	454	193	30	424	0.0052463	0.00365792	0.15224	0.741691	0.00329082	0.00396332	0.406873	0.809069	laxatives	305	145	27	278	-0.00402452	0.00375848	0.285167	0.668835	-0.00434158	0.0041541	0.296959	0.672138	laxatives	1124	611	21	1103	0.00140762	0.0038161	0.712301	0.928535	6.32036e-05	0.00403893	0.987518	0.987518	laxatives	74736.3	70790.5	68669	0.0021607	0.000951706	0.440462	0.659603	0.83375	NS	NS
Pathways
Pathways	N.IBD	non-zeros.IBD	Users.IBD	Non-users.IBD	Coef.IBD_univariate	SE.IBD_univariate	Pval.IBD_univariate	Qval.IBD_univariate	coeff.correcting.all.IBD_multivariate	SE.correcting_all.IBD_multivariate	pval.correcting.all.IBD_multivariate	qval.correcting.all.IBD_multivariate	drug.IBD	N.MIBS	non-zeros.MIBS	Users.MIBS	Non-users.MIBS	Coef.MIBS_univariate	SE.MIBS_univariate	Pval.MIBS_univariate	Qval.MIBS_univariate	coeff.correcting.all.MIBS_multivariate	SE.correcting_all.MIBS_multivariate	pval.correcting.all.MIBS_multivariate	qval.correcting.all.MIBS_multivariate	drug.MIBS	N.LLD	non-zeros.LLD	Users.LLD	Non-users.LLD	Coef.LLD_univariate	SE.LLD_univariate	Pval.LLD_univariate	Qval.LLD_univariate	coeff.correcting.all.LLD_multivariate	SE.correcting_all.LLD_multivariate	pval.correcting.all.LLD_multivariate	qval.correcting.all.LLD_multivariate	drug.LLD	inverse_var.ibd_univariate	inverse_var.mibs_univariate	inverse_var.lld_univariate	se_univariate	beta_univariate	Z_univariate	P_univariate	FDR_univariate	Het.Q_univariate	Het.I2_univariate
PWY0.1296	454	454	30	424	-0.136186	0.0492424	0.00592593	0.211802	-0.120561	0.0540216	0.0262027	0.515866	laxatives	305	305	27	278	-0.0980029	0.0550682	0.0761567	0.275517	-0.106662	0.0595705	0.0745253	0.269832	laxatives	1124	1124	16	1108	-0.246402	0.0556153	1.0333e-05	0.00168427	-0.243837	0.0593724	4.31569e-05	0.0135944	laxatives	412.404	329.761	323.304	0.0306358	-0.157812	-5.15124	2.58776e-07	2.03786e-05	3.90984	0.488471
PWY.6317	454	454	30	424	-0.155234	0.042031	0.000249647	0.0415662	-0.14093	0.0451672	0.00194117	0.305735	laxatives	305	305	27	278	-0.0798975	0.0466967	0.0881343	0.275636	-0.0929449	0.0515093	0.0723167	0.269209	laxatives	1124	1124	16	1108	-0.209589	0.0471563	9.69046e-06	0.00168427	-0.171807	0.0502685	0.00065513	0.0235472	laxatives	566.059	458.594	449.698	0.0260435	-0.14838	-5.69739	1.21658e-08	3.83223e-06	3.86216	0.482155
CALVIN.PWY	454	454	30	424	-0.0950555	0.040604	0.0196896	0.409789	-0.0985258	0.0436165	0.0244464	0.515866	laxatives	305	305	27	278	-0.0763723	0.0445871	0.0877856	0.275636	-0.078068	0.0491419	0.113356	0.357191	laxatives	1124	1124	16	1108	-0.180155	0.0420105	1.95697e-05	0.00212658	-0.150576	0.0441512	0.000672778	0.0235472	laxatives	606.543	503.015	566.61	0.0244254	-0.118216	-4.83987	1.29926e-06	6.29533e-05	3.37983	0.408254
PWY.7237	454	449	30	424	-0.0853152	0.14726	0.562655	0.909534	0.0288275	0.158567	0.855834	0.964888	laxatives	305	305	27	278	-0.321292	0.125978	0.0112622	0.113677	-0.429032	0.128602	0.000972077	0.0455723	laxatives	1124	1124	16	1108	-0.617523	0.148183	3.32137e-05	0.00270692	-0.599872	0.157673	0.000150116	0.0166224	laxatives	46.114	63.0105	45.541	0.0804088	-0.33816	-4.20551	2.60496e-05	0.000512852	6.52021	0.693262
PWY.1042	454	454	30	424	-0.0612501	0.050344	0.224408	0.738438	-0.0497634	0.0528505	0.346985	0.861135	laxatives	305	305	27	278	-0.0663329	0.0504647	0.189718	0.418119	-0.0769102	0.0557733	0.169082	0.447569	laxatives	1124	1124	16	1108	-0.200288	0.0491088	4.85764e-05	0.00316718	-0.162254	0.0515938	0.00170768	0.0336199	laxatives	394.553	392.667	414.649	0.0288451	-0.110879	-3.84396	0.000121066	0.00152543	5.06565	0.605184
PWY.6121	454	454	30	424	-0.0587912	0.0277526	0.0347101	0.479987	-0.0634448	0.0300503	0.0353801	0.577927	laxatives	305	305	27	278	-0.0532787	0.0226315	0.0192492	0.143254	-0.044108	0.0239982	0.0672621	0.269209	laxatives	1124	1124	16	1108	-0.100184	0.0255668	9.45358e-05	0.00440267	-0.100815	0.026592	0.000158309	0.0166224	laxatives	1298.35	1952.43	1529.84	0.014463	-0.0697861	-4.82515	1.39896e-06	6.29533e-05	2.10264	0.0488138
PWY.6527	454	454	30	424	-0.125283	0.0492154	0.0112613	0.312501	-0.113169	0.053125	0.0337876	0.577927	laxatives	305	305	27	278	-0.0741739	0.0552902	0.180767	0.408307	-0.074364	0.0607931	0.222333	0.521763	laxatives	1124	1124	16	1108	-0.21675	0.0548991	8.3717e-05	0.00440267	-0.181212	0.0583218	0.00193908	0.0336422	laxatives	412.855	327.117	331.795	0.0305457	-0.138	-4.51781	6.24816e-06	0.000246021	3.457	0.421463
PWY.621	454	454	30	424	-0.125273	0.0877803	0.154261	0.667128	-0.0470254	0.0938985	0.616782	0.863495	laxatives	305	305	27	278	-0.13212	0.0717024	0.0663854	0.257629	-0.182907	0.0777505	0.0193889	0.168472	laxatives	1124	1124	16	1108	-0.315704	0.0822538	0.000130964	0.00533679	-0.315176	0.0881746	0.000366659	0.0235472	laxatives	129.78	194.506	147.805	0.0460243	-0.187715	-4.0786	4.53071e-05	0.00081806	3.5284	0.433172
PWY.5973	454	454	30	424	0.127812	0.0756038	0.0916396	0.586846	0.153733	0.0814288	0.0597701	0.70131	laxatives	305	305	27	278	0.409832	0.106882	0.000153587	0.0496087	0.395079	0.114705	0.000665734	0.0455723	laxatives	1124	1124	16	1108	0.445073	0.117316	0.000156343	0.00566308	0.378143	0.124194	0.00238527	0.0357791	laxatives	174.95	87.5367	72.658	0.0546241	0.270254	4.94753	7.516e-07	4.73508e-05	7.47561	0.732463
ARO.PWY	454	454	30	424	-0.0373397	0.0286738	0.193544	0.72416	-0.0321674	0.0314034	0.306324	0.839061	laxatives	305	305	27	278	-0.0472129	0.0276088	0.0883341	0.275636	-0.0518502	0.0295174	0.0801962	0.28384	laxatives	1124	1124	16	1108	-0.105256	0.028322	0.000212168	0.00691667	-0.0945864	0.0300191	0.0016732	0.0336199	laxatives	1216.27	1311.91	1246.68	0.0162761	-0.063201	-3.88306	0.00010315	0.00135384	3.35373	0.403648
PWY.5188	454	453	30	424	-0.178543	0.0651166	0.00636042	0.211802	-0.204051	0.0704507	0.0039856	0.418488	laxatives	305	305	27	278	-0.184091	0.0606906	0.00263281	0.0731094	-0.19238	0.0647973	0.00326387	0.0621527	laxatives	1124	1124	16	1108	-0.227726	0.0617526	0.000237217	0.00703025	-0.227815	0.0652257	0.000497651	0.0235472	laxatives	235.84	271.492	262.234	0.0360477	-0.19726	-5.47219	4.44506e-08	5.39101e-06	0.373093	0
PWY.5101	454	442	30	424	0.043186	0.153794	0.778996	0.943013	0.0251501	0.16544	0.879251	0.968406	laxatives	305	305	27	278	-0.0393352	0.138521	0.776635	0.912193	0.094491	0.14937	0.52755	0.802793	laxatives	1124	1122	16	1108	0.533962	0.146735	0.000286312	0.00717983	0.550963	0.155397	0.000408791	0.0235472	laxatives	42.2788	52.1158	46.4446	0.0842632	0.174494	2.07081	0.0383761	0.103242	NS	NS
PWY66.422	454	454	30	424	-0.161318	0.0407925	8.96041e-05	0.0298382	-0.137932	0.0432763	0.0015521	0.305735	laxatives	305	305	27	278	-0.0814607	0.0465433	0.0811247	0.275636	-0.0956982	0.0513179	0.0633346	0.269209	laxatives	1124	1124	16	1108	-0.176674	0.0482745	0.000264344	0.00717983	-0.159168	0.0511847	0.00192259	0.0336422	laxatives	600.953	461.621	429.106	0.0258918	-0.141022	-5.4466	5.1343e-08	5.39101e-06	2.43057	0.177146
GOLPDLCAT.PWY	454	447	30	424	-0.135512	0.136719	0.322162	0.794666	-0.101291	0.149692	0.499026	0.861135	laxatives	305	304	27	278	-0.318015	0.115007	0.00604753	0.0751289	-0.382698	0.123662	0.00218437	0.0583766	laxatives	1124	1120	16	1108	-0.517321	0.14342	0.000323552	0.00753413	-0.475327	0.15365	0.00202921	0.0336422	laxatives	53.4983	75.6057	48.6163	0.0750121	-0.317598	-4.23396	2.29616e-05	0.000482193	3.71302	0.461355
PWY.7663	454	454	30	424	0.179323	0.0936635	0.0562147	0.479987	0.151944	0.10086	0.132756	0.794456	laxatives	305	303	27	278	0.453766	0.159276	0.00469644	0.0731094	0.528493	0.175692	0.00288699	0.0606268	laxatives	1124	1124	16	1108	0.615769	0.173258	0.000395242	0.00858993	0.527515	0.183247	0.00407233	0.0493378	laxatives	113.988	39.4183	33.3129	0.0731822	0.315128	4.30608	1.66176e-05	0.000456685	5.8709	0.659337
PWY.6588	454	429	30	424	0.0460352	0.301695	0.878793	0.963993	-0.0235961	0.316208	0.940553	0.987164	laxatives	305	302	27	278	-0.0250642	0.132867	0.850506	0.937588	-0.094889	0.143409	0.508774	0.801319	laxatives	1124	1115	16	1108	-0.478063	0.135613	0.000440705	0.00897936	-0.45604	0.143789	0.00155999	0.0336199	laxatives	10.9866	56.6452	54.375	0.0905332	-0.22055	-2.43613	0.0148455	0.0467632	6.55124	0.694714
P461.PWY	454	453	30	424	-0.125316	0.146618	0.39318	0.82441	-0.131552	0.161815	0.416722	0.861135	laxatives	305	305	27	278	-0.053049	0.158166	0.737559	0.883792	-0.141126	0.172418	0.413806	0.744851	laxatives	1124	1123	16	1108	-0.65621	0.188835	0.000530431	0.0101718	-0.688662	0.20057	0.000618567	0.0235472	laxatives	46.5185	39.9739	28.0437	0.0934392	-0.230082	-2.46237	0.0138022	0.0447424	6.85571	0.708273
PWY.6609	454	454	30	424	-0.0272393	0.0434522	0.531069	0.896107	-0.0233777	0.0461788	0.612971	0.863435	laxatives	305	305	27	278	0.0376952	0.0461992	0.415198	0.632589	0.0378287	0.0514379	0.462739	0.768555	laxatives	1124	1124	16	1108	-0.147418	0.0439708	0.000827367	0.0141959	-0.118399	0.0469583	0.011834	0.0790145	laxatives	529.635	468.522	517.215	0.0256886	-0.0481812	-1.87559	0.0607121	0.144881	NS	NS
PWY.6897	454	453	30	424	0.0790413	0.0968125	0.414705	0.82441	0.0613971	0.104939	0.558839	0.861135	laxatives	305	303	27	278	0.438807	0.180657	0.0157586	0.133948	0.615197	0.192455	0.00156827	0.0494005	laxatives	1124	1117	16	1108	0.617984	0.188059	0.00104803	0.0162694	0.609557	0.199207	0.00226998	0.0357523	laxatives	106.693	30.6403	28.2755	0.0777066	0.237621	3.05792	0.00222879	0.0111439	8.01405	0.750438
PWY.6163	454	454	30	424	-0.0323681	0.0297223	0.276762	0.755259	-0.0246906	0.0323957	0.446433	0.861135	laxatives	305	305	27	278	-0.0529363	0.0299484	0.0781887	0.275636	-0.0633381	0.0323223	0.0511384	0.25448	laxatives	1124	1124	16	1108	-0.100165	0.0303601	0.00100027	0.0162694	-0.0862264	0.032202	0.00752691	0.068336	laxatives	1131.97	1114.95	1084.91	0.0173244	-0.0613269	-3.53991	0.000400262	0.00370831	2.66422	0.249311
PWY.5920	454	116	30	424	0.12253	0.36694	0.738596	0.93875	0.346076	0.398563	0.38575	0.861135	laxatives	305	59	27	278	0.443838	0.275317	0.108006	0.299489	0.314926	0.290876	0.279945	0.583992	laxatives	1124	221	16	1108	1.32191	0.419863	0.00168503	0.0238834	1.4707	0.440202	0.000863582	0.0272028	laxatives	7.42692	13.1927	5.67264	0.195023	0.542523	2.78184	0.00540515	0.02102	4.88433	0.590527
COMPLETE.ARO.PWY	454	454	30	424	-0.04166	0.0274994	0.130528	0.65779	-0.0353235	0.0300623	0.240717	0.811892	laxatives	305	305	27	278	-0.0498519	0.0277174	0.073136	0.2724	-0.0569193	0.0295797	0.0554428	0.262815	laxatives	1124	1124	16	1108	-0.0897579	0.0284056	0.00162109	0.0238834	-0.0783611	0.0301314	0.00943334	0.0732973	laxatives	1322.37	1301.65	1239.34	0.0160885	-0.0598495	-3.72001	0.000199216	0.00209177	1.67623	0
PWY.1269	454	442	30	424	0.337405	0.205589	0.101502	0.603574	0.33877	0.222257	0.128273	0.792272	laxatives	305	290	27	278	0.280584	0.353591	0.428104	0.638882	0.24067	0.369595	0.515502	0.802793	laxatives	1124	1076	16	1108	1.22721	0.412657	0.00300337	0.0362034	1.27087	0.437973	0.00378695	0.0493378	laxatives	23.6592	7.99828	5.87247	0.163234	0.464527	2.84577	0.00443042	0.0181244	4.06888	0.508464
ARGININE.SYN4.PWY	454	422	30	424	0.617655	0.394556	0.118201	0.647125	0.348708	0.423262	0.410515	0.861135	laxatives	305	281	27	278	0.657855	0.417609	0.11625	0.307637	0.885072	0.446566	0.0485217	0.250563	laxatives	1124	1080	16	1108	1.26955	0.425019	0.00287841	0.0362034	1.26216	0.449959	0.00512132	0.0574206	laxatives	6.42367	5.73404	5.53584	0.237735	0.834643	3.51082	0.000446731	0.0039089	1.52872	0
PWY.5484	454	454	30	424	0.205878	0.152697	0.178271	0.690283	0.0466732	0.166597	0.779505	0.949467	laxatives	305	301	27	278	0.40861	0.20565	0.0478628	0.227348	0.567371	0.216004	0.00913615	0.106588	laxatives	1124	1122	16	1108	0.661086	0.220542	0.00278212	0.0362034	0.622441	0.234074	0.00795058	0.068336	laxatives	42.8885	23.6451	20.5597	0.107154	0.368377	3.43783	0.000586389	0.00461781	2.93232	0.317946
SER.GLYSYN.PWY	454	454	30	424	-0.0616604	0.0736093	0.402677	0.82441	-0.0877373	0.0799038	0.272863	0.823073	laxatives	305	305	27	278	-0.0191127	0.0706918	0.787065	0.917769	0.00643123	0.079293	0.935418	0.991034	laxatives	1124	1124	16	1108	-0.186873	0.063065	0.00310949	0.0362034	-0.166817	0.066591	0.0123891	0.0796442	laxatives	184.559	200.107	251.433	0.0396495	-0.0977688	-2.46583	0.0136697	0.0447424	3.47492	0.424447
PWY.7357	454	454	30	424	-0.0862444	0.0509291	0.0910995	0.586846	-0.0958594	0.0554528	0.0846622	0.746938	laxatives	305	305	27	278	-0.116758	0.0561723	0.0385187	0.20067	-0.106957	0.0627538	0.0894936	0.303124	laxatives	1124	1124	16	1108	-0.154098	0.0518495	0.00302207	0.0362034	-0.115153	0.0544376	0.0346332	0.145955	laxatives	385.539	316.925	371.972	0.0305077	-0.118736	-3.89199	9.94235e-05	0.00135384	0.87339	0
PWY.6737	454	454	30	424	-0.0792942	0.0406372	0.0516847	0.479987	-0.068887	0.0446911	0.124047	0.781495	laxatives	305	305	27	278	-0.0433851	0.040486	0.284787	0.533884	-0.0318504	0.0441945	0.47176	0.768555	laxatives	1124	1124	16	1108	-0.12718	0.0430888	0.00322776	0.0362844	-0.100333	0.0457508	0.0285191	0.126528	laxatives	605.553	610.086	538.607	0.0238756	-0.0815083	-3.41387	0.000640465	0.00492064	2.01315	0.0065343
GLCMANNANAUT.PWY	454	453	30	424	0.0552236	0.0898947	0.53933	0.896107	0.0604999	0.0976333	0.535839	0.861135	laxatives	305	305	27	278	0.0776654	0.0844867	0.358715	0.586466	0.0807332	0.0914835	0.378331	0.70937	laxatives	1124	1124	16	1108	-0.271337	0.0924187	0.00339418	0.0368835	-0.287245	0.0975904	0.00331711	0.0458872	laxatives	123.746	140.095	117.079	0.0512369	-0.036894	-0.720066	0.471484	0.59407	NS	NS
PWY.5667	454	454	30	424	-0.109515	0.0381069	0.00425549	0.177135	-0.091835	0.0410808	0.0259531	0.515866	laxatives	305	305	27	278	-0.0412803	0.0414962	0.320651	0.561294	-0.0197952	0.0448287	0.659162	0.883658	laxatives	1124	1124	16	1108	-0.119777	0.0414719	0.00395084	0.0382049	-0.112316	0.0434955	0.00994858	0.0732973	laxatives	688.64	580.742	581.422	0.0232445	-0.0913281	-3.92902	8.52912e-05	0.00127937	2.15297	0.0710498
PWY0.1319	454	454	30	424	-0.109565	0.0380676	0.00419937	0.177135	-0.0917933	0.0410395	0.0258718	0.515866	laxatives	305	305	27	278	-0.0412725	0.0414952	0.32073	0.561294	-0.0197903	0.044828	0.659237	0.883658	laxatives	1124	1124	16	1108	-0.119779	0.0414719	0.00395007	0.0382049	-0.112317	0.0434958	0.00994841	0.0732973	laxatives	690.064	580.77	581.422	0.0232354	-0.0913582	-3.93186	8.42917e-05	0.00127937	2.15529	0.0720519
PWY4FS.7	454	433	30	424	0.139031	0.337375	0.680469	0.917393	0.0889977	0.368366	0.809214	0.964888	laxatives	305	268	27	278	1.20579	0.426608	0.00502479	0.0731094	1.04496	0.469666	0.0269342	0.188539	laxatives	1124	1013	16	1108	1.53429	0.533449	0.00410173	0.0382049	1.45486	0.567855	0.0105415	0.0737903	laxatives	8.78568	5.49467	3.5141	0.23706	0.743972	3.13833	0.00169912	0.00922954	6.58197	0.69614
PWY4FS.8	454	433	30	424	0.139047	0.337347	0.68041	0.917393	0.0892461	0.36835	0.808684	0.964888	laxatives	305	268	27	278	1.20579	0.426608	0.0050248	0.0731094	1.04495	0.469666	0.0269342	0.188539	laxatives	1124	1013	16	1108	1.53429	0.533449	0.00410176	0.0382049	1.45486	0.567855	0.0105415	0.0737903	laxatives	8.78714	5.49467	3.5141	0.23705	0.74393	3.13828	0.00169941	0.00922954	6.58233	0.696156
GLYCOLYSIS	454	454	30	424	0.196522	0.157753	0.213524	0.738438	0.0315689	0.172017	0.854483	0.964888	laxatives	305	301	27	278	0.390456	0.212846	0.0676001	0.257629	0.549542	0.224403	0.0149926	0.147584	laxatives	1124	1122	16	1108	0.66818	0.231904	0.00403691	0.0382049	0.619283	0.246211	0.0120403	0.0790145	laxatives	40.1833	22.0735	18.5944	0.111213	0.357942	3.21852	0.00128854	0.00795864	2.86003	0.300707
PWY.6895	454	195	30	424	-0.439098	0.56896	0.440675	0.82441	-0.573514	0.620577	0.355963	0.861135	laxatives	305	104	27	278	0.074884	0.540255	0.889853	0.966381	-0.152037	0.584149	0.794858	0.951205	laxatives	1124	347	16	1108	2.01167	0.714901	0.00498005	0.0450972	1.94395	0.753408	0.0100057	0.0732973	laxatives	3.08913	3.42612	1.95663	0.343566	0.334781	0.97443	0.329843	0.463842	NS	NS
PWY.6168	454	454	30	424	0.0789991	0.0919437	0.390703	0.82441	0.0523005	0.0994763	0.599355	0.861135	laxatives	305	303	27	278	0.31283	0.135135	0.0213119	0.149647	0.427008	0.144487	0.00341337	0.0621527	laxatives	1124	1122	16	1108	0.414549	0.148939	0.00547176	0.0482107	0.4615	0.15696	0.00335049	0.0458872	laxatives	118.292	54.7601	45.0802	0.067708	0.207046	3.05793	0.00222872	0.0111439	4.49334	0.554897
PWY.5022	454	325	30	424	0.578794	0.429282	0.178264	0.690283	0.547319	0.474364	0.249278	0.811892	laxatives	305	211	27	278	0.892358	0.430941	0.0392459	0.201213	0.863595	0.468378	0.0663327	0.269209	laxatives	1124	899	16	1108	1.47739	0.533637	0.00572398	0.0485296	1.79513	0.56586	0.00155472	0.0336199	laxatives	5.42643	5.38473	3.51162	0.264233	0.916997	3.47042	0.000519653	0.00430765	1.72676	0
P42.PWY	454	445	30	424	0.288028	0.152793	0.0600919	0.488063	0.265276	0.164535	0.107714	0.779719	laxatives	305	299	27	278	0.223997	0.198039	0.258952	0.509998	0.381431	0.207419	0.0670735	0.269209	laxatives	1124	1115	16	1108	0.614573	0.222483	0.00583403	0.0485296	0.643195	0.236394	0.00661721	0.0672394	laxatives	42.8347	25.4977	20.2025	0.106278	0.3441	3.23774	0.0012048	0.00774516	1.9804	0
PWY.6891	454	195	30	424	-0.39764	0.471402	0.399395	0.82441	-0.548271	0.512212	0.28509	0.826908	laxatives	305	104	27	278	0.0421403	0.42073	0.920285	0.972176	-0.142092	0.455352	0.75525	0.940331	laxatives	1124	347	16	1108	1.56945	0.569559	0.00595456	0.0485296	1.45331	0.598819	0.0153894	0.0932243	laxatives	4.50004	5.64928	3.08264	0.274908	0.248392	0.903546	0.366236	0.497095	NS	NS
PWY.5154	454	454	30	424	0.168935	0.131072	0.198127	0.733071	0.211944	0.142279	0.13712	0.794456	laxatives	305	304	27	278	0.25038	0.136544	0.0677174	0.257629	0.278672	0.146527	0.0583046	0.262815	laxatives	1124	1122	16	1108	0.409544	0.14943	0.00622909	0.0495289	0.402201	0.158801	0.0114599	0.0784755	laxatives	58.2078	53.6357	44.7842	0.0799035	0.265622	3.32428	0.000886457	0.00600651	1.48424	0
GLYCOGENSYNTH.PWY	454	454	30	424	-0.273174	0.114898	0.0178573	0.396431	-0.216092	0.12356	0.0810844	0.746938	laxatives	305	305	27	278	-0.0871751	0.0921693	0.345012	0.580411	-0.17275	0.100963	0.0882574	0.303124	laxatives	1124	1124	16	1108	-0.288274	0.106491	0.00689272	0.0535006	-0.228514	0.113986	0.0452404	0.175935	laxatives	75.7483	117.714	88.1809	0.0595869	-0.200163	-3.35918	0.000781744	0.00547221	2.59115	0.228143
PYRIDOXSYN.PWY	454	449	30	424	0.273867	0.200688	0.173077	0.686125	0.127577	0.214572	0.552481	0.861135	laxatives	305	289	27	278	0.56616	0.372565	0.129665	0.324665	0.593617	0.395	0.134079	0.389586	laxatives	1124	1084	16	1108	1.1159	0.413969	0.00713124	0.053759	1.09534	0.439743	0.0128934	0.0812282	laxatives	24.829	7.20437	5.83533	0.162502	0.459227	2.82597	0.00471374	0.0189089	3.45179	0.420591
PWY.6386	454	454	30	424	-0.0484594	0.0244306	0.0479379	0.479987	-0.0409005	0.0258098	0.113845	0.779719	laxatives	305	305	27	278	-0.0692284	0.0250195	0.0060279	0.0751289	-0.0575067	0.0274136	0.0369282	0.211498	laxatives	1124	1124	16	1108	-0.0717848	0.0266872	0.00725581	0.053759	-0.0603797	0.0281402	0.0321243	0.138618	laxatives	1675.46	1597.51	1404.08	0.0146222	-0.0625558	-4.27813	1.88473e-05	0.000456685	0.523646	0
NONOXIPENT.PWY	454	454	30	424	-0.0781535	0.0534234	0.14422	0.65779	-0.0604078	0.0577244	0.295982	0.828049	laxatives	305	305	27	278	-0.0635108	0.0601134	0.291587	0.533884	-0.0501189	0.066471	0.451523	0.768555	laxatives	1124	1124	16	1108	-0.153745	0.0574273	0.00753294	0.054572	-0.110651	0.0605377	0.067858	0.227172	laxatives	350.379	276.731	303.223	0.0327854	-0.0984356	-3.00242	0.00267842	0.0125926	1.40929	0
SALVADEHYPOX.PWY	454	452	30	424	-0.0937195	0.085108	0.27143	0.755259	-0.0151024	0.0904691	0.867508	0.964888	laxatives	305	305	27	278	-0.088758	0.0695804	0.203094	0.440264	-0.10311	0.0764912	0.178829	0.461731	laxatives	1124	1124	16	1108	-0.194391	0.0731797	0.00801298	0.054661	-0.221394	0.0768744	0.00405724	0.0493378	laxatives	138.057	206.551	186.732	0.0433824	-0.127171	-2.93138	0.00337455	0.0151855	1.30303	0
GLUDEG.I.PWY	454	344	30	424	0.442207	0.410979	0.282526	0.755259	0.260009	0.449295	0.563117	0.861135	laxatives	305	244	27	278	0.445542	0.39427	0.259368	0.509998	0.466556	0.432733	0.281946	0.584295	laxatives	1124	956	16	1108	1.28837	0.487596	0.00834991	0.054661	1.37589	0.519002	0.00814233	0.068336	laxatives	5.92054	6.43297	4.2061	0.245739	0.658426	2.67936	0.0073762	0.0264852	2.23743	0.106117
PWY0.1298	454	453	30	424	-0.416272	0.137306	0.00257706	0.143027	-0.331072	0.148235	0.0260811	0.515866	laxatives	305	304	27	278	-0.0172714	0.147514	0.906874	0.971045	-0.0717772	0.158924	0.6519	0.883658	laxatives	1124	1124	16	1108	-0.449821	0.170402	0.00841178	0.054661	-0.483543	0.180543	0.00751313	0.068336	laxatives	53.0419	45.9551	34.4391	0.0865692	-0.287516	-3.32123	0.00089621	0.00600651	5.14277	0.611104
PHOSLIPSYN.PWY	454	432	30	424	0.190156	0.340764	0.577111	0.911928	0.182799	0.370187	0.62172	0.865604	laxatives	305	267	27	278	1.26603	0.450694	0.00529685	0.0731094	1.06762	0.49455	0.0317698	0.204235	laxatives	1124	1013	16	1108	1.45548	0.550738	0.00833768	0.054661	1.39395	0.586838	0.0177066	0.0961651	laxatives	8.61178	4.92307	3.29693	0.243745	0.752682	3.08799	0.00201512	0.0107417	5.6509	0.646074
X1CMET2.PWY	454	454	30	424	0.060834	0.0551828	0.270895	0.755259	0.0501495	0.0606262	0.40863	0.861135	laxatives	305	305	27	278	0.205512	0.0683355	0.00286104	0.0731094	0.20419	0.0732725	0.00571384	0.0857077	laxatives	1124	1124	16	1108	0.177052	0.0672135	0.00855126	0.054661	0.165347	0.0713858	0.0207329	0.0989524	laxatives	328.392	214.145	221.354	0.0361813	0.135069	3.73311	0.00018913	0.00205434	3.2625	0.386973
COBALSYN.PWY	454	444	30	424	-0.0849489	0.120974	0.48294	0.869292	0.0508477	0.129249	0.69424	0.896253	laxatives	305	304	27	278	-0.0307398	0.0848723	0.717473	0.867962	-0.0552994	0.0913072	0.545283	0.810541	laxatives	1124	1123	16	1108	-0.247854	0.0929825	0.00779659	0.054661	-0.188826	0.0987838	0.0562061	0.203505	laxatives	68.3305	138.825	115.664	0.0556571	-0.120005	-2.15614	0.0310725	0.0897966	3.08074	0.350806
PWY.6595	454	427	30	424	0.39622	0.318525	0.214194	0.738438	0.345004	0.341713	0.313288	0.843468	laxatives	305	299	27	278	-0.304761	0.134417	0.0241143	0.156974	-0.428259	0.141191	0.00267067	0.0606268	laxatives	1124	1117	16	1108	-0.397785	0.153973	0.00990902	0.0604636	-0.387805	0.161784	0.0166994	0.0956422	laxatives	9.85627	55.3468	42.1802	0.0965009	-0.27696	-2.87003	0.00410437	0.0176973	5.12513	0.609766
PWY0.845	454	435	30	424	0.208189	0.213526	0.33012	0.805551	0.169933	0.23047	0.461378	0.861135	laxatives	305	284	27	278	0.669349	0.406261	0.100492	0.284505	0.684332	0.430832	0.113394	0.357191	laxatives	1124	1074	16	1108	1.15439	0.445999	0.00976958	0.0604636	1.1394	0.473534	0.0162892	0.0956422	laxatives	21.9331	6.05885	5.02727	0.174027	0.436872	2.51037	0.0120606	0.0404157	4.06267	0.507713
PWY.6387	454	454	30	424	-0.0505218	0.0242673	0.0379405	0.479987	-0.0443041	0.0256874	0.0853643	0.746938	laxatives	305	305	27	278	-0.0697153	0.0247744	0.00523353	0.0731094	-0.0578073	0.0270967	0.0338642	0.206129	laxatives	1124	1124	16	1108	-0.0666099	0.0258203	0.0100155	0.0604636	-0.0566985	0.0272268	0.0375394	0.151601	laxatives	1698.08	1629.27	1499.95	0.0143929	-0.0619987	-4.30759	1.6504e-05	0.000456685	0.352579	0
PWY.7242	454	453	30	424	0.0628356	0.133756	0.638751	0.917393	0.0818764	0.146925	0.577665	0.861135	laxatives	305	305	27	278	-0.0258265	0.114773	0.822116	0.931521	-0.0121779	0.124994	0.92246	0.991034	laxatives	1124	1123	16	1108	-0.27621	0.108485	0.0110282	0.0635186	-0.276036	0.115508	0.017032	0.0958049	laxatives	55.895	75.9133	84.9693	0.0679192	-0.101107	-1.48864	0.136582	0.247985	NS	NS
NAGLIPASYN.PWY	454	343	30	424	0.374278	0.431926	0.386673	0.82441	0.31564	0.470287	0.502506	0.861135	laxatives	305	177	27	278	1.38647	0.42107	0.00111169	0.0596064	1.30504	0.461348	0.00503135	0.0792437	laxatives	1124	638	16	1108	1.50292	0.591074	0.0111342	0.0635186	1.46623	0.629103	0.0199551	0.0989524	laxatives	5.36019	5.64015	2.86231	0.268582	1.01913	3.7945	0.000147941	0.00170602	3.65995	0.453544
P124.PWY	454	290	30	424	-0.0587703	0.481035	0.902817	0.963993	-0.324033	0.52358	0.536351	0.861135	laxatives	305	195	27	278	-0.380597	0.480789	0.429218	0.638882	-0.46081	0.533365	0.38839	0.715361	laxatives	1124	804	16	1108	-1.58707	0.625161	0.0112629	0.0635186	-1.49852	0.661682	0.0237285	0.109919	laxatives	4.32162	4.32605	2.55868	0.298723	-0.531954	-1.78076	0.0749511	0.171084	NS	NS
PWY.6151	454	454	30	424	-0.0762716	0.0313424	0.0153564	0.39336	-0.0537719	0.0337034	0.111417	0.779719	laxatives	305	305	27	278	-0.0340596	0.0361787	0.347256	0.58116	-0.0201268	0.0397268	0.612841	0.857978	laxatives	1124	1124	16	1108	-0.0919307	0.0362288	0.0113009	0.0635186	-0.0697692	0.038397	0.0694898	0.227172	laxatives	1017.97	764.003	761.89	0.0198268	-0.0682839	-3.44402	0.000573138	0.00461781	1.38586	0
PWY.6936	454	454	30	424	-0.0642224	0.0940617	0.495116	0.87788	-0.106726	0.100469	0.288761	0.826908	laxatives	305	305	27	278	-0.0277491	0.0893643	0.756387	0.893815	-0.0945718	0.0977385	0.334137	0.669348	laxatives	1124	1124	16	1108	-0.242267	0.0960935	0.0118356	0.0643066	-0.246805	0.101251	0.0149487	0.09233	laxatives	113.025	125.22	108.296	0.0537184	-0.106683	-1.98597	0.0470368	0.119489	NS	NS
PWY.7204	454	207	30	424	-0.073804	0.495215	0.881595	0.963993	-0.279691	0.535535	0.601777	0.861135	laxatives	305	113	27	278	0.434707	0.476981	0.362837	0.587301	0.0930642	0.512377	0.856011	0.97357	laxatives	1124	429	16	1108	1.59674	0.632589	0.0117364	0.0643066	1.60614	0.668614	0.0164661	0.0956422	laxatives	4.07767	4.39539	2.49894	0.301896	0.510381	1.69059	0.0909156	0.193503	NS	NS
PWY.7539	454	435	30	424	0.163602	0.162925	0.315893	0.794666	0.241293	0.177054	0.173761	0.794456	laxatives	305	300	27	278	0.356225	0.143627	0.013704	0.130188	0.414628	0.15531	0.00808386	0.10535	laxatives	1124	1111	16	1108	0.3922	0.156655	0.0124402	0.0664835	0.455068	0.166601	0.00641128	0.0672394	laxatives	37.6723	48.4763	40.7482	0.0887717	0.310592	3.49878	0.000467399	0.00397921	1.18628	0
GLUCONEO.PWY	454	422	30	424	0.428968	0.334621	0.200538	0.733837	0.288189	0.357918	0.421197	0.861135	laxatives	305	297	27	278	0.276711	0.168043	0.100709	0.284505	0.289975	0.17855	0.105596	0.342913	laxatives	1124	1109	16	1108	0.415741	0.166576	0.0127139	0.0668504	0.494062	0.175182	0.0048882	0.057029	laxatives	8.93085	35.4128	36.039	0.111537	0.35596	3.19141	0.00141578	0.0084118	0.398802	0
ANAEROFRUCAT.PWY	454	454	30	424	0.198895	0.0993471	0.0459114	0.479987	0.111532	0.109719	0.310012	0.841844	laxatives	305	301	27	278	0.318398	0.167402	0.0581557	0.247162	0.46622	0.175429	0.00836111	0.10535	laxatives	1124	1122	16	1108	0.396128	0.161205	0.014152	0.073231	0.397476	0.171601	0.0207324	0.0989524	laxatives	101.319	35.6844	38.4807	0.0754886	0.266446	3.52962	0.000416164	0.00374548	1.20579	0
PWY.6507	454	453	30	424	0.113313	0.13963	0.417516	0.82441	0.0873991	0.15297	0.568095	0.861135	laxatives	305	305	27	278	0.0733614	0.118888	0.537664	0.724964	0.11206	0.130312	0.39061	0.715361	laxatives	1124	1123	16	1108	-0.265913	0.10854	0.0144425	0.0735664	-0.273909	0.116065	0.0184552	0.0968898	laxatives	51.2913	70.7501	84.8835	0.0695174	-0.0559108	-0.80427	0.421241	0.55216	NS	NS
DAPLYSINESYN.PWY	454	452	30	424	0.23798	0.123766	0.055161	0.479987	0.272867	0.13384	0.0421482	0.603485	laxatives	305	302	27	278	0.365561	0.155661	0.0195144	0.143254	0.34921	0.16576	0.0361001	0.210584	laxatives	1124	1118	16	1108	0.413255	0.169168	0.0147272	0.0738624	0.475992	0.178241	0.00768987	0.068336	laxatives	65.2826	41.2705	34.9435	0.0840673	0.318477	3.78836	0.000151646	0.00170602	0.828402	0
PWY.7282	454	436	30	424	0.0158122	0.156435	0.919537	0.966991	-0.118983	0.171052	0.487116	0.861135	laxatives	305	288	27	278	0.737745	0.396336	0.0636707	0.257629	0.748997	0.414248	0.0717308	0.269209	laxatives	1124	1080	16	1108	0.57281	0.239161	0.0167876	0.0829207	0.584681	0.255837	0.0224939	0.105755	laxatives	40.8631	6.36608	17.4832	0.12431	0.237315	1.90906	0.056255	0.135515	NS	NS
PWY.7210	454	298	30	424	0.267595	0.521248	0.607949	0.917393	0.360519	0.565276	0.523988	0.861135	laxatives	305	196	27	278	0.0620686	0.495206	0.90034	0.971045	0.244071	0.526138	0.643108	0.883658	laxatives	1124	711	16	1108	1.54235	0.64716	0.0173268	0.0843063	1.63119	0.688586	0.0180169	0.0961921	laxatives	3.68054	4.07782	2.38768	0.313944	0.48498	1.5448	0.122394	0.22954	NS	NS
PWY4LZ.257	454	434	30	424	-0.282863	0.148628	0.057707	0.480411	-0.317249	0.165365	0.0558051	0.70131	laxatives	305	300	27	278	-0.103052	0.150374	0.493694	0.693318	-0.119987	0.161838	0.459121	0.768555	laxatives	1124	1123	16	1108	-0.436818	0.184465	0.018053	0.086548	-0.637184	0.193898	0.00104838	0.0300219	laxatives	45.2686	44.2236	29.3881	0.091716	-0.254032	-2.76977	0.00560966	0.0215493	2.02759	0.0136055
PWY.7198	454	298	30	424	0.252633	0.501144	0.614435	0.917393	0.339026	0.543092	0.532821	0.861135	laxatives	305	196	27	278	0.0905972	0.472297	0.848012	0.937588	0.267916	0.501373	0.59354	0.842185	laxatives	1124	711	16	1108	1.43965	0.616207	0.0196517	0.0877597	1.52056	0.655371	0.0205191	0.0989524	laxatives	3.98177	4.48301	2.63358	0.300172	0.468853	1.56195	0.118301	0.226085	NS	NS
GLYOXYLATE.BYPASS	454	252	30	424	-0.454321	0.469587	0.333832	0.805551	-0.741632	0.511256	0.147678	0.794456	laxatives	305	142	27	278	0.344325	0.44904	0.443806	0.654688	0.0555142	0.484471	0.908859	0.991034	laxatives	1124	571	16	1108	1.39618	0.597549	0.0196406	0.0877597	1.37271	0.632648	0.0302414	0.132306	laxatives	4.53491	4.95942	2.80061	0.285192	0.289347	1.01457	0.31031	0.449334	NS	NS
PENTOSE.P.PWY	454	452	30	424	0.0541633	0.128278	0.673064	0.917393	0.141903	0.138022	0.30453	0.839061	laxatives	305	304	27	278	-0.0166127	0.154296	0.914333	0.972176	-0.00876864	0.165711	0.95784	0.991034	laxatives	1124	1123	16	1108	0.356061	0.152194	0.0194849	0.0877597	0.331422	0.159055	0.0374244	0.151601	laxatives	60.7709	42.004	43.1723	0.0827756	0.123097	1.48712	0.136982	0.247985	NS	NS
PWY.6803	454	208	30	424	-0.100634	0.462359	0.827801	0.944752	-0.319641	0.506804	0.5286	0.861135	laxatives	305	116	27	278	0.185681	0.416111	0.655755	0.81465	-0.0233496	0.454056	0.959026	0.991034	laxatives	1124	400	16	1108	1.30031	0.555026	0.0193153	0.0877597	1.18139	0.585975	0.0440369	0.173395	laxatives	4.6778	5.77538	3.24619	0.270178	0.352036	1.30298	0.192582	0.319281	NS	NS
COLANSYN.PWY	454	389	30	424	0.12744	0.434554	0.769457	0.943013	0.0626853	0.463526	0.892494	0.970092	laxatives	305	232	27	278	0.854563	0.493386	0.0843013	0.275636	1.08094	0.532485	0.0433607	0.231502	laxatives	1124	853	16	1108	1.51413	0.64493	0.0190614	0.0877597	1.36688	0.685628	0.0464464	0.177143	laxatives	5.29558	4.10797	2.40423	0.291015	0.662758	2.2774	0.0227625	0.0696134	3.41131	0.413715
POLYISOPRENSYN.PWY	454	241	30	424	-0.203273	0.459658	0.658543	0.917393	-0.473767	0.503366	0.347176	0.861135	laxatives	305	130	27	278	0.383819	0.440988	0.384804	0.603357	0.186679	0.480558	0.697986	0.904797	laxatives	1124	555	16	1108	1.44339	0.619275	0.0199422	0.0878534	1.44615	0.655764	0.0276443	0.124399	laxatives	4.73294	5.14217	2.60755	0.283039	0.382555	1.3516	0.176504	0.295738	NS	NS
PWY66.399	454	425	30	424	0.485108	0.331988	0.144671	0.65779	0.149219	0.362702	0.680994	0.886719	laxatives	305	295	27	278	0.401313	0.175897	0.0232472	0.156434	0.432603	0.18648	0.0211431	0.168472	laxatives	1124	1116	16	1108	0.390403	0.168429	0.020637	0.0897021	0.394471	0.178667	0.0274681	0.124399	laxatives	9.0731	32.3209	35.2508	0.114224	0.406215	3.55629	0.000376132	0.00359035	0.0660625	0
COA.PWY	454	454	30	424	-0.0771332	0.0776447	0.321058	0.794666	-0.0442129	0.0838019	0.598081	0.861135	laxatives	305	305	27	278	-0.138729	0.0803641	0.0853401	0.275636	-0.158707	0.0883225	0.0734983	0.269209	laxatives	1124	1124	16	1108	-0.159954	0.0701157	0.0227196	0.0961896	-0.197251	0.0745233	0.0082437	0.068336	laxatives	165.873	154.838	203.408	0.0436802	-0.127473	-2.91831	0.00351932	0.0154369	0.654553	0
PWY.6263	454	72	30	424	0.557891	0.282499	0.0489166	0.479987	0.333012	0.306844	0.278459	0.823073	laxatives	305	55	27	278	0.174856	0.283438	0.537767	0.724964	0.0645364	0.308649	0.834537	0.966468	laxatives	1124	237	16	1108	0.977567	0.42807	0.0225784	0.0961896	1.22052	0.452799	0.00713796	0.068336	laxatives	12.5304	12.4475	5.45721	0.181264	0.476486	2.62868	0.00857167	0.0296712	2.58573	0.226524
PWY.5723	454	217	30	424	-0.271992	0.516328	0.598612	0.917393	-0.508825	0.559155	0.363381	0.861135	laxatives	305	120	27	278	0.59278	0.479805	0.217632	0.453517	0.342952	0.523046	0.5126	0.802793	laxatives	1124	433	16	1108	1.45436	0.639149	0.0230666	0.0964066	1.22188	0.671858	0.0692409	0.227172	laxatives	3.75101	4.34381	2.44791	0.307981	0.485152	1.57527	0.115194	0.22538	NS	NS
PWY.6277	454	454	30	424	-0.0524209	0.0285955	0.0674656	0.522466	-0.0502138	0.0305648	0.101219	0.779719	laxatives	305	305	27	278	-0.0699253	0.0242581	0.00424708	0.0731094	-0.0603857	0.0261389	0.0216961	0.168472	laxatives	1124	1124	16	1108	-0.058811	0.0259454	0.0235985	0.0973812	-0.0622078	0.026829	0.0206	0.0989524	laxatives	1222.94	1699.36	1485.53	0.0150622	-0.061323	-4.07133	4.67463e-05	0.00081806	0.23204	0
PWY.6608	454	453	30	424	-0.00715827	0.0868941	0.934383	0.972662	0.052864	0.092066	0.566163	0.861135	laxatives	305	305	27	278	-0.0602256	0.0737114	0.414559	0.632589	-0.0434653	0.081178	0.592805	0.842185	laxatives	1124	1124	16	1108	-0.160144	0.0709478	0.0241901	0.0985745	-0.195836	0.0743651	0.00857569	0.0692652	laxatives	132.44	184.048	198.665	0.0440587	-0.0851156	-1.93187	0.0533759	0.132112	NS	NS
GALACTUROCAT.PWY	454	453	30	424	0.129316	0.143157	0.366863	0.82441	0.139872	0.156962	0.373413	0.861135	laxatives	305	304	27	278	0.108242	0.125227	0.388095	0.605578	0.178072	0.135549	0.190106	0.478527	laxatives	1124	1122	16	1108	-0.263348	0.116932	0.0245074	0.0986345	-0.232772	0.124114	0.0610001	0.218353	laxatives	48.7948	63.768	73.137	0.0733828	-0.0325695	-0.44383	0.657165	0.756991	NS	NS
P161.PWY	454	447	30	424	-0.38079	0.170605	0.0261281	0.479987	-0.474699	0.187951	0.0119435	0.515866	laxatives	305	302	27	278	-0.150571	0.153843	0.328517	0.569941	-0.121848	0.165215	0.461477	0.768555	laxatives	1124	1123	16	1108	-0.434652	0.195877	0.0266866	0.105223	-0.663603	0.20598	0.00131262	0.0336199	laxatives	34.3572	42.2519	26.0636	0.0986899	-0.299723	-3.03702	0.00238929	0.0117598	1.64026	0
PWY.7115	454	385	30	424	0.109761	0.409049	0.78857	0.943013	-0.179222	0.436542	0.681625	0.886719	laxatives	305	287	27	278	0.317102	0.299915	0.291229	0.533884	0.0812714	0.320828	0.80022	0.951205	laxatives	1124	1051	16	1108	-0.86281	0.389092	0.02679	0.105223	-0.974921	0.409784	0.0175283	0.0961651	laxatives	5.97653	11.1174	6.60533	0.205415	-0.0640446	-0.311781	0.755207	0.832441	NS	NS
TRNA.CHARGING.PWY	454	454	30	424	0.0111853	0.051582	0.828431	0.944752	0.00270783	0.0545697	0.960449	0.990785	laxatives	305	305	27	278	-0.0246825	0.0441003	0.576117	0.747333	-0.00436405	0.0486286	0.928561	0.991034	laxatives	1124	1124	16	1108	-0.0886665	0.0403545	0.0282128	0.109492	-0.0743774	0.0422266	0.0784578	0.239622	laxatives	375.841	514.182	614.066	0.0257848	-0.0418422	-1.62275	0.104643	0.215441	NS	NS
PWY0.1479	454	162	30	424	0.75087	0.457401	0.101391	0.603574	0.869646	0.503545	0.0849369	0.746938	laxatives	305	67	27	278	1.18575	0.348713	0.000764795	0.0596064	1.12369	0.38196	0.00355159	0.0621527	laxatives	1124	220	16	1108	0.945348	0.43453	0.0297972	0.113572	0.853228	0.459748	0.0637469	0.220662	laxatives	4.77976	8.22363	5.29615	0.233765	1.00258	4.28885	1.79599e-05	0.000456685	0.596091	0
PWY.5177	454	436	30	424	0.579677	0.325611	0.0757245	0.536516	0.622591	0.343651	0.070789	0.743284	laxatives	305	305	27	278	0.00342447	0.100788	0.97292	0.99017	0.0863965	0.10671	0.418924	0.749778	laxatives	1124	1123	16	1108	-0.200077	0.0920559	0.0299607	0.113572	-0.16249	0.0971402	0.094674	0.263733	laxatives	9.43195	98.4428	118.004	0.0665368	-0.0788267	-1.18471	0.236133	0.373526	NS	NS
PWY.7199	454	453	30	424	-0.0572738	0.0751941	0.446666	0.830949	-0.0330848	0.0806096	0.681713	0.886719	laxatives	305	305	27	278	0.0186087	0.0679674	0.784439	0.917769	0.00640342	0.0749285	0.931961	0.991034	laxatives	1124	1124	16	1108	-0.155754	0.0724367	0.0317537	0.116194	-0.179386	0.0771975	0.0203265	0.0989524	laxatives	176.861	216.471	190.583	0.0413833	-0.0612851	-1.48091	0.13863	0.249071	NS	NS
PWY0.1586	454	454	30	424	0.0860615	0.126971	0.498256	0.87788	0.0607809	0.135477	0.653935	0.877143	laxatives	305	305	27	278	0.0522375	0.156394	0.738608	0.883792	0.0161831	0.163072	0.921025	0.991034	laxatives	1124	1123	16	1108	0.355564	0.165116	0.0315	0.116194	0.314241	0.176923	0.0759917	0.23599	laxatives	62.028	40.8844	36.6794	0.0846389	0.14697	1.73643	0.082487	0.18044	NS	NS
PWY.5896	454	156	30	424	-0.115533	0.506316	0.81961	0.943013	-0.258462	0.546548	0.636545	0.868626	laxatives	305	65	27	278	0.421691	0.439314	0.337891	0.574623	0.180816	0.476069	0.704392	0.909358	laxatives	1124	246	16	1108	1.24139	0.578432	0.0320782	0.116194	1.05569	0.606773	0.0821726	0.243877	laxatives	3.90083	5.18143	2.98879	0.287824	0.45104	1.56707	0.117099	0.226085	NS	NS
PWY.5862	454	156	30	424	-0.121561	0.480867	0.800544	0.943013	-0.261818	0.518685	0.613998	0.863435	laxatives	305	65	27	278	0.396592	0.413271	0.338014	0.574623	0.179402	0.44801	0.689155	0.900763	laxatives	1124	246	16	1108	1.17651	0.54588	0.0313554	0.116194	0.990581	0.572331	0.0837773	0.24435	laxatives	4.32465	5.85506	3.35587	0.271808	0.424405	1.56142	0.118425	0.226085	NS	NS
UBISYN.PWY	454	150	30	424	0.0526088	0.396361	0.894468	0.963993	-0.0763915	0.429075	0.858784	0.964888	laxatives	305	76	27	278	0.66733	0.29793	0.0258478	0.157525	0.453998	0.317985	0.154573	0.423395	laxatives	1124	243	16	1108	0.95721	0.448604	0.0330805	0.117089	0.84338	0.47378	0.0753407	0.23599	laxatives	6.36529	11.2661	4.96905	0.21035	0.557932	2.6524	0.00799217	0.0279726	2.5524	0.216424
PWY.5838	454	199	30	424	-0.123801	0.524153	0.813393	0.943013	-0.186036	0.566919	0.742969	0.92504	laxatives	305	93	27	278	0.351073	0.472632	0.458185	0.668309	0.0986313	0.513289	0.847768	0.97357	laxatives	1124	359	16	1108	1.35098	0.639972	0.0349936	0.118842	1.23001	0.676031	0.0691186	0.227172	laxatives	3.63986	4.47666	2.44162	0.307756	0.418597	1.36016	0.173779	0.29273	NS	NS
PWY.5861	454	199	30	424	-0.13303	0.497816	0.789421	0.943013	-0.192808	0.538402	0.72045	0.913698	laxatives	305	93	27	278	0.339249	0.443429	0.444843	0.654688	0.110879	0.481657	0.818111	0.961586	laxatives	1124	359	16	1108	1.27398	0.603505	0.0349964	0.118842	1.14424	0.637122	0.072784	0.233949	laxatives	4.03517	5.08571	2.7456	0.290295	0.394925	1.36043	0.173694	0.29273	NS	NS
PWY.3841	454	454	30	424	0.0465075	0.0551231	0.399302	0.82441	0.0485348	0.0598683	0.418034	0.861135	laxatives	305	305	27	278	0.244112	0.0769079	0.00166086	0.0596064	0.224906	0.08216	0.006615	0.0947148	laxatives	1124	1124	16	1108	0.17043	0.080466	0.0343937	0.118842	0.135347	0.0850408	0.111779	0.298393	laxatives	329.103	169.067	154.445	0.0391446	0.127026	3.24504	0.00117433	0.00770651	4.74235	0.578268
P164.PWY	454	421	30	424	0.234135	0.324504	0.470976	0.86173	-0.0252759	0.355097	0.94329	0.987164	laxatives	305	302	27	278	0.0144303	0.105779	0.891583	0.966381	0.127519	0.114691	0.267236	0.572649	laxatives	1124	1109	16	1108	-0.245206	0.116661	0.0357928	0.119066	-0.230474	0.123598	0.0625	0.21875	laxatives	9.49644	89.372	73.4761	0.076173	-0.0841549	-1.10479	0.269252	0.407762	NS	NS
PEPTIDOGLYCANSYN.PWY	454	454	30	424	-0.0363933	0.0243866	0.136335	0.65779	-0.0318765	0.0259292	0.21967	0.804605	laxatives	305	305	27	278	-0.0679392	0.0231441	0.00360253	0.0731094	-0.0544067	0.0250322	0.0306843	0.201366	laxatives	1124	1124	16	1108	-0.0513958	0.0244057	0.0354389	0.119066	-0.0373249	0.0256499	0.145918	0.348214	laxatives	1681.5	1866.89	1678.87	0.0138313	-0.0524782	-3.79416	0.000148142	0.00170602	0.883275	0
PWY.7323	454	381	30	424	0.237279	0.435659	0.586276	0.912289	0.228657	0.46699	0.624659	0.865604	laxatives	305	230	27	278	0.866218	0.465604	0.063811	0.257629	1.15475	0.500432	0.0218005	0.168472	laxatives	1124	837	16	1108	1.27918	0.610805	0.0364632	0.120071	1.15914	0.648623	0.0742054	0.23599	laxatives	5.26875	4.61283	2.68037	0.282144	0.690541	2.44747	0.0143861	0.0457741	2.15353	0.0712927
PWY.6147	454	436	30	424	0.0966542	0.175102	0.581254	0.911928	0.188485	0.190235	0.322424	0.860709	laxatives	305	301	27	278	0.114323	0.18255	0.531642	0.724964	0.255628	0.200562	0.203631	0.497239	laxatives	1124	1114	16	1108	0.41542	0.201978	0.0399467	0.128937	0.452661	0.214237	0.0348453	0.145955	laxatives	32.6149	30.008	24.5128	0.107128	0.192414	1.79611	0.0724765	0.166643	NS	NS
TCA	454	436	30	424	0.230454	0.15591	0.140134	0.65779	0.0723969	0.170801	0.671907	0.886719	laxatives	305	298	27	278	0.364056	0.198592	0.0677971	0.257629	0.481822	0.21388	0.0251177	0.188383	laxatives	1124	1106	16	1108	0.427843	0.207898	0.0398323	0.128937	0.433722	0.223241	0.0523022	0.191572	laxatives	41.139	25.3556	23.1365	0.105626	0.3192	3.02199	0.0025112	0.0119853	0.648111	0
PWY.7219	454	454	30	424	-0.0143146	0.0254596	0.574238	0.911928	0.00232404	0.027094	0.931687	0.987164	laxatives	305	305	27	278	-0.0508773	0.0229311	0.0273005	0.159432	-0.0354931	0.0252767	0.161511	0.438586	laxatives	1124	1124	16	1108	-0.0514054	0.0251319	0.0410479	0.131192	-0.0369686	0.0261629	0.157941	0.360518	laxatives	1542.76	1901.73	1583.25	0.0141031	-0.0398244	-2.82381	0.00474566	0.0189089	1.44863	0
PWY.6606	454	443	30	424	0.0574228	0.128535	0.655288	0.917393	0.0805791	0.139824	0.564762	0.861135	laxatives	305	303	27	278	-0.254818	0.0962417	0.00854791	0.095206	-0.34421	0.101329	0.000789932	0.0455723	laxatives	1124	1122	16	1108	-0.230654	0.11311	0.0416672	0.131879	-0.236016	0.120242	0.0499244	0.185014	laxatives	60.5277	107.963	78.1627	0.0636732	-0.170538	-2.67833	0.00739904	0.0264852	4.19473	0.523211
PWY.5695	454	454	30	424	0.0704956	0.0611461	0.249578	0.755259	0.0527072	0.0658938	0.424258	0.861135	laxatives	305	305	27	278	0.171824	0.0702368	0.0150129	0.133948	0.230863	0.0747352	0.00222387	0.0583766	laxatives	1124	1124	16	1108	0.137503	0.0681138	0.0437544	0.137153	0.202069	0.0723028	0.00528634	0.0574206	laxatives	267.463	202.708	215.541	0.0381882	0.121513	3.18194	0.00146292	0.0084118	1.26435	0
GLUCOSE1PMETAB.PWY	454	263	30	424	-0.296074	0.473397	0.532018	0.896107	-0.537705	0.514964	0.297046	0.828049	laxatives	305	139	27	278	0.330637	0.45645	0.46941	0.676872	0.0194252	0.499551	0.969011	0.991034	laxatives	1124	537	16	1108	1.2206	0.608522	0.0451143	0.140069	1.27294	0.644201	0.0484103	0.181538	laxatives	4.46219	4.7997	2.70052	0.289128	0.297771	1.02989	0.303061	0.442176	NS	NS
PWY0.1415	454	191	30	424	-0.0276451	0.427841	0.94851	0.972662	-0.0655572	0.464792	0.887905	0.970092	laxatives	305	96	27	278	0.512694	0.347122	0.140736	0.339238	0.326891	0.373243	0.381927	0.711877	laxatives	1124	352	16	1108	0.958644	0.488055	0.0497531	0.151584	1.02603	0.515199	0.0466759	0.177143	laxatives	5.46306	8.29917	4.19819	0.235962	0.452577	1.91801	0.0551097	0.13457	NS	NS
PWY.6708	454	179	30	424	0.176279	0.414471	0.670819	0.917393	0.0738604	0.450774	0.869931	0.964888	laxatives	305	98	27	278	0.494389	0.359484	0.170079	0.38687	0.259976	0.389634	0.505207	0.799699	laxatives	1124	334	16	1108	0.95383	0.48518	0.0495542	0.151584	0.792792	0.513983	0.123259	0.316223	laxatives	5.82118	7.73823	4.24809	0.236973	0.500003	2.10996	0.0348619	0.0971813	1.48522	0
PWY.5941	454	366	30	424	0.380685	0.517282	0.462164	0.850281	0.108131	0.559683	0.846901	0.964888	laxatives	305	284	27	278	-0.0261615	0.380981	0.945299	0.98944	-0.222194	0.408813	0.587238	0.842185	laxatives	1124	1043	16	1108	-0.953157	0.488437	0.0512538	0.154711	-0.80283	0.520794	0.123477	0.316223	laxatives	3.7372	6.88961	4.19163	0.259776	-0.185771	-0.71512	0.474535	0.595532	NS	NS
PWY.5083	454	270	30	424	-0.193672	0.467341	0.678775	0.917393	-0.171558	0.508098	0.735807	0.923423	laxatives	305	154	27	278	0.826009	0.431336	0.0564495	0.246394	0.586722	0.465278	0.208417	0.505009	laxatives	1124	563	16	1108	1.13039	0.586008	0.0539882	0.15923	1.05565	0.620383	0.0891181	0.255202	laxatives	4.57859	5.37487	2.91201	0.278796	0.532017	1.90827	0.056357	0.135515	NS	NS
PWY.6901	454	449	30	424	0.0598067	0.126982	0.637894	0.917393	-0.00621301	0.138054	0.964127	0.990785	laxatives	305	298	27	278	0.300774	0.173688	0.0843963	0.275636	0.312797	0.183472	0.0894359	0.303124	laxatives	1124	1116	16	1108	0.326071	0.169045	0.0540009	0.15923	0.267859	0.180225	0.137512	0.343779	laxatives	62.0174	33.1482	34.9942	0.087652	0.192761	2.19916	0.0278663	0.0820363	2.1049	0.0498359
PANTOSYN.PWY	454	454	30	424	-0.0657509	0.0603778	0.276761	0.755259	-0.0451569	0.0647341	0.485854	0.861135	laxatives	305	305	27	278	-0.0760731	0.0634638	0.231609	0.47955	-0.0857976	0.0696715	0.219255	0.521338	laxatives	1124	1124	16	1108	-0.102425	0.0536101	0.0563172	0.160657	-0.114894	0.056897	0.0437	0.173395	laxatives	274.312	248.284	347.942	0.0338927	-0.0833532	-2.45933	0.0139198	0.0447424	0.224716	0
PWY.6969	454	432	30	424	0.227488	0.154446	0.141537	0.65779	0.0464498	0.167798	0.782073	0.949467	laxatives	305	295	27	278	0.357712	0.199052	0.0733709	0.2724	0.495353	0.214542	0.0217531	0.168472	laxatives	1124	1101	16	1108	0.405769	0.212118	0.0560172	0.160657	0.414385	0.227101	0.0683343	0.227172	laxatives	41.9226	25.2387	22.2252	0.10577	0.308586	2.9175	0.00352844	0.0154369	0.546537	0
PWY.5840	454	258	30	424	-0.0858825	0.529748	0.871286	0.963993	-0.308313	0.574092	0.591538	0.861135	laxatives	305	143	27	278	0.319124	0.528191	0.546182	0.728995	-0.0327121	0.57739	0.954863	0.991034	laxatives	1124	582	16	1108	1.32698	0.696389	0.0569695	0.160657	1.20114	0.736209	0.103073	0.28233	laxatives	3.56338	3.58441	2.06204	0.329514	0.388077	1.17772	0.238907	0.374406	NS	NS
PWY.5686	454	454	30	424	-0.0422623	0.0259857	0.104602	0.611097	-0.0395057	0.0279494	0.158315	0.794456	laxatives	305	305	27	278	-0.0557056	0.0238571	0.0202443	0.145309	-0.0420587	0.0257435	0.103573	0.339848	laxatives	1124	1124	16	1108	-0.0520075	0.0273146	0.0571662	0.160657	-0.0424903	0.0282246	0.132507	0.336611	laxatives	1480.92	1756.97	1340.32	0.0147792	-0.0502744	-3.40169	0.000669699	0.00499704	0.150917	0
TRPSYN.PWY	454	454	30	424	-0.107376	0.0686514	0.118542	0.647125	-0.111105	0.0755699	0.14232	0.794456	laxatives	305	305	27	278	-0.108575	0.0774595	0.162057	0.371236	-0.100913	0.0845977	0.234006	0.530302	laxatives	1124	1124	16	1108	-0.13752	0.0719449	0.0562021	0.160657	-0.0993618	0.0771109	0.197831	0.402938	laxatives	212.179	166.667	193.197	0.0418105	-0.117906	-2.82001	0.00480227	0.0189089	0.112361	0
GLYCOLYSIS.TCA.GLYOX.BYPASS	454	232	30	424	-0.411781	0.518637	0.427644	0.82441	-0.706712	0.569176	0.215102	0.797142	laxatives	305	128	27	278	0.462917	0.496264	0.351677	0.585523	0.211873	0.53492	0.692364	0.901218	laxatives	1124	483	16	1108	1.26176	0.665386	0.058181	0.162111	1.19066	0.705271	0.0916561	0.258237	laxatives	3.71768	4.06045	2.25867	0.315647	0.318694	1.00965	0.312661	0.449334	NS	NS
PWY.7211	454	446	30	424	0.106272	0.0998116	0.287608	0.755259	0.150826	0.108999	0.167251	0.794456	laxatives	305	304	27	278	0.292636	0.132212	0.0276415	0.159432	0.341145	0.142353	0.0172633	0.164786	laxatives	1124	1120	16	1108	0.21527	0.114908	0.0612759	0.169288	0.211871	0.122004	0.082752	0.243877	laxatives	100.378	57.208	75.736	0.065467	0.187347	2.86171	0.00421365	0.0176973	1.35305	0
VALSYN.PWY	454	454	30	424	-0.0481916	0.0276384	0.0819417	0.545732	-0.0374198	0.0300549	0.213871	0.797142	laxatives	305	305	27	278	-0.0453295	0.0274104	0.0992787	0.284505	-0.0449425	0.0302863	0.13908	0.394685	laxatives	1124	1124	16	1108	-0.0513893	0.0277332	0.0641495	0.172833	-0.0492901	0.0288544	0.0878835	0.253975	laxatives	1309.11	1330.97	1300.17	0.0159308	-0.04828	-3.0306	0.00244065	0.0118278	0.0241664	0
TCA.GLYOX.BYPASS	454	233	30	424	-0.406877	0.483206	0.400227	0.82441	-0.697897	0.528485	0.187408	0.794456	laxatives	305	130	27	278	0.466095	0.4534	0.304783	0.546916	0.175566	0.488146	0.719389	0.921169	laxatives	1124	493	16	1108	1.13389	0.61123	0.0638467	0.172833	1.03023	0.646714	0.111449	0.298393	laxatives	4.28288	4.86449	2.67665	0.290815	0.301059	1.03522	0.300565	0.442176	NS	NS
PWY.7111	454	454	30	424	-0.0467589	0.0258532	0.0712163	0.536516	-0.036019	0.0281327	0.201206	0.797142	laxatives	305	305	27	278	-0.0458364	0.0273508	0.0948557	0.278531	-0.0453783	0.0302144	0.134381	0.389586	laxatives	1124	1124	16	1108	-0.0510322	0.0276382	0.0650955	0.173944	-0.0485054	0.0287455	0.0918176	0.258237	laxatives	1496.14	1336.78	1309.12	0.0155379	-0.0478118	-3.07711	0.0020902	0.0107937	0.0204519	0
PWY.5705	454	182	30	424	-0.295373	0.380713	0.43826	0.82441	-0.456993	0.412806	0.268947	0.823073	laxatives	305	85	27	278	0.56779	0.318557	0.0757124	0.275517	0.304878	0.337828	0.367639	0.706135	laxatives	1124	347	16	1108	0.846769	0.468676	0.0710736	0.187029	0.728927	0.494966	0.141129	0.347311	laxatives	6.8993	9.85428	4.55256	0.216644	0.347893	1.60582	0.108313	0.218564	NS	NS
PWY.7328	454	224	30	424	-0.313716	0.461805	0.497291	0.87788	-0.280816	0.50453	0.578122	0.861135	laxatives	305	107	27	278	0.517427	0.407589	0.205259	0.441992	0.284422	0.44758	0.525675	0.802793	laxatives	1124	415	16	1108	1.04398	0.577967	0.0711397	0.187029	0.88978	0.61129	0.145801	0.348214	laxatives	4.68903	6.01944	2.9936	0.270151	0.34804	1.28832	0.197636	0.321895	NS	NS
PWY.5121	454	436	30	424	-0.0147699	0.199689	0.941074	0.972662	-0.026821	0.210491	0.898675	0.970092	laxatives	305	299	27	278	0.190593	0.199473	0.340124	0.575183	0.169069	0.216238	0.435011	0.765522	laxatives	1124	1116	16	1108	0.362391	0.201619	0.0725436	0.189194	0.26072	0.212584	0.220307	0.418849	laxatives	25.0779	25.1323	24.6001	0.115616	0.178244	1.54169	0.12315	0.22954	NS	NS
THISYNARA.PWY	454	454	30	424	-0.100679	0.0702844	0.152741	0.667128	-0.112875	0.076356	0.140144	0.794456	laxatives	305	305	27	278	-0.122498	0.079654	0.125147	0.319383	-0.100455	0.0892837	0.261566	0.572175	laxatives	1124	1124	16	1108	-0.146453	0.0818544	0.0738562	0.191088	-0.0937132	0.0860338	0.276285	0.465086	laxatives	202.434	157.61	149.251	0.0443114	-0.120846	-2.72719	0.00638757	0.0236716	0.180631	0
PWY0.1241	454	246	30	424	-0.246849	0.424937	0.561601	0.909534	-0.322429	0.454037	0.478035	0.861135	laxatives	305	133	27	278	0.838195	0.3642	0.0220551	0.15157	0.72713	0.396795	0.0680019	0.269209	laxatives	1124	496	16	1108	0.914823	0.514155	0.0754664	0.193592	0.850272	0.539778	0.115499	0.304948	laxatives	5.53798	7.5391	3.78279	0.243541	0.498982	2.04886	0.040476	0.10625	NS	NS
FERMENTATION.PWY	454	420	30	424	-0.0166174	0.430976	0.969261	0.976846	-0.12927	0.47058	0.783687	0.949467	laxatives	305	294	27	278	0.061803	0.254653	0.808419	0.931521	0.0814084	0.284287	0.774842	0.951205	laxatives	1124	1084	16	1108	-0.436683	0.2464	0.0766432	0.193687	-0.474101	0.267296	0.0764159	0.23599	laxatives	5.38386	15.4207	16.4709	0.16379	-0.16979	-1.03663	0.299909	0.442176	NS	NS
PWY.6124	454	454	30	424	0.0310312	0.0643973	0.630143	0.917393	0.00386732	0.0680227	0.954691	0.990785	laxatives	305	305	27	278	0.135246	0.0646028	0.0371526	0.20067	0.131112	0.0689723	0.0584033	0.262815	laxatives	1124	1124	16	1108	-0.104352	0.0594837	0.0796535	0.199747	-0.105026	0.0629347	0.0954463	0.263733	laxatives	241.137	239.606	282.621	0.0361938	0.0136191	0.376283	0.706706	0.797894	NS	NS
PWY.7560	454	449	30	424	0.0341664	0.195682	0.861475	0.963993	0.0159941	0.204556	0.937718	0.987164	laxatives	305	299	27	278	0.29648	0.237771	0.213427	0.447642	0.227265	0.253931	0.371628	0.707254	laxatives	1124	1118	16	1108	0.387237	0.222014	0.0814024	0.202574	0.25018	0.232976	0.283136	0.466953	laxatives	26.1154	17.6882	20.288	0.124911	0.218324	1.74784	0.0804915	0.179821	NS	NS
PWY.5837	454	305	30	424	-0.0668096	0.456582	0.883732	0.963993	0.00788636	0.480937	0.986925	0.993231	laxatives	305	173	27	278	0.473844	0.43849	0.280737	0.5334	0.302121	0.481167	0.530617	0.803578	laxatives	1124	656	16	1108	1.02326	0.589618	0.0829336	0.204821	0.645158	0.62231	0.300101	0.482306	laxatives	4.79692	5.20092	2.87646	0.278701	0.395154	1.41784	0.156237	0.267719	NS	NS
KDO.NAGLIPASYN.PWY	454	166	30	424	-0.0942253	0.393467	0.81085	0.943013	-0.265567	0.425381	0.532786	0.861135	laxatives	305	72	27	278	0.60477	0.294387	0.0408239	0.206033	0.406342	0.312474	0.19461	0.478922	laxatives	1124	285	16	1108	0.773278	0.446618	0.0836551	0.205049	0.586357	0.470065	0.212524	0.418167	laxatives	6.45927	11.5389	5.01335	0.208462	0.445275	2.136	0.0326796	0.0919113	2.71294	0.262791
PWY.6270	454	449	30	424	0.0334519	0.190466	0.860666	0.963993	0.019525	0.199322	0.922017	0.987164	laxatives	305	299	27	278	0.294256	0.233519	0.208642	0.443363	0.228525	0.249599	0.36075	0.697154	laxatives	1124	1118	16	1108	0.372839	0.21643	0.0852266	0.207342	0.242805	0.227292	0.285649	0.468644	laxatives	27.5654	18.3382	21.3484	0.12194	0.212302	1.74103	0.0816775	0.180109	NS	NS
PWY.5690	454	449	30	424	0.310691	0.149475	0.038253	0.479987	0.21546	0.162417	0.185428	0.794456	laxatives	305	301	27	278	0.459499	0.181891	0.0120545	0.117988	0.524771	0.198558	0.00871864	0.10563	laxatives	1124	1115	16	1108	0.361397	0.210613	0.0864553	0.208774	0.39613	0.225389	0.0791132	0.239622	laxatives	44.757	30.2257	22.5439	0.10126	0.368531	3.63945	0.000273224	0.00268955	0.401003	0
NONMEVIPP.PWY	454	454	30	424	-0.0389793	0.0345212	0.259471	0.755259	-0.0230853	0.0363681	0.525956	0.861135	laxatives	305	305	27	278	-0.0878793	0.0299674	0.00363337	0.0731094	-0.0766121	0.0324879	0.0191264	0.168472	laxatives	1124	1124	16	1108	-0.0548351	0.0321976	0.0888328	0.212938	-0.0301428	0.0334071	0.367108	0.518561	laxatives	839.13	1113.53	964.612	0.0185145	-0.0628874	-3.39666	0.000682136	0.00499704	1.2377	0
PWY0.41	454	98	30	424	0.160501	0.292367	0.583306	0.911928	-0.206212	0.311349	0.508152	0.861135	laxatives	305	61	27	278	0.145697	0.247707	0.556861	0.731294	0.0466585	0.263051	0.859353	0.973727	laxatives	1124	211	16	1108	0.649547	0.385381	0.092178	0.217754	0.540826	0.405356	0.182421	0.385656	laxatives	11.6988	16.2976	6.73316	0.169688	0.248367	1.46367	0.143284	0.254996	NS	NS
PWY.5899	454	305	30	424	0.0273711	0.520147	0.958057	0.972662	0.111246	0.54926	0.8396	0.964888	laxatives	305	173	27	278	0.592677	0.525976	0.260728	0.509998	0.370044	0.576197	0.521289	0.802793	laxatives	1124	656	16	1108	1.17387	0.695976	0.0919491	0.217754	0.751694	0.735721	0.307148	0.486873	laxatives	3.69614	3.61466	2.06448	0.326594	0.497791	1.52419	0.127461	0.234797	NS	NS
PWY.6167	454	65	30	424	0.469803	0.418001	0.261659	0.755259	0.386108	0.441003	0.381819	0.861135	laxatives	305	98	27	278	0.170069	0.55199	0.758221	0.893815	0.529948	0.59546	0.374287	0.707254	laxatives	1124	482	16	1108	1.40526	0.83585	0.0929962	0.218106	1.28009	0.885081	0.148386	0.348818	laxatives	5.72328	3.28199	1.43134	0.309542	0.50384	1.62769	0.10359	0.214676	NS	NS
GLUCARDEG.PWY	454	188	30	424	-0.334967	0.387737	0.388114	0.82441	-0.376994	0.420733	0.370775	0.861135	laxatives	305	93	27	278	0.22409	0.314241	0.476333	0.683802	0.0395441	0.343585	0.908459	0.991034	laxatives	1124	325	16	1108	0.752412	0.448548	0.0937363	0.218272	0.640072	0.472485	0.1758	0.38191	laxatives	6.6516	10.1268	4.9703	0.214429	0.173848	0.810748	0.41751	0.550275	NS	NS
PWY.5676	454	409	30	424	0.232571	0.384656	0.545745	0.899668	0.546527	0.406935	0.180029	0.794456	laxatives	305	266	27	278	1.04815	0.424762	0.0141635	0.130709	0.73475	0.455406	0.107853	0.346672	laxatives	1124	1033	16	1108	0.808045	0.487794	0.0978958	0.226341	1.09132	0.517569	0.0352147	0.145955	laxatives	6.75857	5.54254	4.20268	0.246155	0.653014	2.65286	0.00798129	0.0279726	2.1611	0.0745457
PWY.5863	454	294	30	424	0.13392	0.445442	0.763828	0.943013	0.0456161	0.475068	0.923553	0.987164	laxatives	305	171	27	278	0.54393	0.433269	0.210313	0.443994	0.378515	0.475445	0.426673	0.759334	laxatives	1124	652	16	1108	0.971157	0.589788	0.0999176	0.229388	0.620175	0.623216	0.319901	0.487406	laxatives	5.03984	5.32704	2.8748	0.274807	0.48063	1.74897	0.0802959	0.179821	NS	NS
REDCITCYC	454	284	30	424	-0.379982	0.450654	0.399589	0.82441	-0.659836	0.483514	0.17313	0.794456	laxatives	305	172	27	278	0.31123	0.439707	0.479615	0.685467	0.130991	0.475338	0.783091	0.951205	laxatives	1124	646	16	1108	0.991128	0.604174	0.101189	0.230683	0.801554	0.63706	0.20859	0.413244	laxatives	4.92395	5.17218	2.73953	0.27912	0.191182	0.684947	0.493377	0.614284	NS	NS
METHANOGENESIS.PWY	454	67	30	424	0.495094	0.414615	0.233084	0.738438	0.425469	0.43736	0.331238	0.861135	laxatives	305	116	27	278	-0.0562089	0.5421	0.917487	0.972176	0.367235	0.590587	0.534601	0.804687	laxatives	1124	533	16	1108	1.30603	0.797789	0.1019	0.230691	1.15613	0.843844	0.170949	0.379217	laxatives	5.81713	3.40284	1.57117	0.304415	0.439318	1.44316	0.148977	0.260709	NS	NS
P105.PWY	454	217	30	424	-0.215187	0.505936	0.670809	0.917393	-0.530176	0.553412	0.338639	0.861135	laxatives	305	109	27	278	0.882017	0.476491	0.0651489	0.257629	0.568206	0.509584	0.265848	0.572649	laxatives	1124	420	16	1108	1.06086	0.649497	0.102677	0.230846	0.959715	0.686222	0.162237	0.367659	laxatives	3.90669	4.40444	2.37053	0.305971	0.520417	1.70087	0.0889674	0.190644	NS	NS
PWY.7315	454	221	30	424	-0.541148	0.46685	0.247027	0.75468	-0.793509	0.50893	0.119752	0.779719	laxatives	305	116	27	278	0.238577	0.414504	0.565338	0.738566	-0.00641836	0.443956	0.988476	0.992038	laxatives	1124	453	16	1108	0.919114	0.566515	0.105	0.232857	0.870626	0.597665	0.145488	0.348214	laxatives	4.58823	5.82025	3.11585	0.271921	0.130838	0.481162	0.630402	0.730061	NS	NS
PWY.7286	454	72	30	424	0.415752	0.391194	0.288469	0.755259	0.321176	0.413265	0.437522	0.861135	laxatives	305	111	27	278	0.162634	0.503098	0.746722	0.890004	0.488158	0.549275	0.374957	0.707254	laxatives	1124	520	16	1108	1.24013	0.763568	0.10463	0.232857	1.15514	0.807624	0.152923	0.35682	laxatives	6.53455	3.95089	1.71516	0.286292	0.449677	1.57069	0.116254	0.22605	NS	NS
PWY.5198	454	67	30	424	0.45467	0.388551	0.242569	0.747922	0.379605	0.409896	0.354957	0.861135	laxatives	305	116	27	278	-0.0168481	0.507594	0.973544	0.99017	0.373532	0.554765	0.501335	0.797604	laxatives	1124	535	16	1108	1.22391	0.756966	0.106189	0.233903	1.08409	0.799379	0.175332	0.38191	laxatives	6.62375	3.88121	1.74521	0.285712	0.414869	1.45205	0.146487	0.259233	NS	NS
COA.PWY.1	454	454	30	424	-0.0227044	0.0271047	0.402688	0.82441	-0.0161667	0.0284053	0.569585	0.861135	laxatives	305	305	27	278	-0.0323499	0.030337	0.287167	0.533884	-0.013875	0.033263	0.676941	0.888485	laxatives	1124	1124	16	1108	-0.0497483	0.0311119	0.110103	0.239291	-0.0340991	0.0327861	0.298553	0.482306	laxatives	1361.17	1086.56	1033.11	0.0169495	-0.0337419	-1.99073	0.046511	0.119114	NS	NS
PWY.7254	454	246	30	424	-0.279356	0.456508	0.540894	0.896107	-0.618337	0.489833	0.207566	0.797142	laxatives	305	137	27	278	-0.00520317	0.430803	0.990372	0.991161	-0.1975	0.464041	0.67074	0.887744	laxatives	1124	528	16	1108	0.928451	0.579698	0.109524	0.239291	0.573157	0.609207	0.347006	0.496187	laxatives	4.79848	5.38819	2.97575	0.275634	0.105932	0.384321	0.70074	0.796809	NS	NS
PWY.5505	454	230	30	424	0.696439	0.448355	0.121069	0.650256	0.542188	0.485765	0.265032	0.823073	laxatives	305	159	27	278	0.272986	0.43343	0.529291	0.724964	0.205467	0.474504	0.665358	0.884337	laxatives	1124	608	16	1108	0.943383	0.596328	0.113936	0.244864	0.903454	0.63544	0.155381	0.357263	laxatives	4.97458	5.32306	2.81209	0.276187	0.577471	2.09087	0.0365397	0.100087	NS	NS
PWY.7228	454	454	30	424	0.19158	0.0871199	0.0283985	0.479987	0.179295	0.0955354	0.0612894	0.70131	laxatives	305	305	27	278	0.369103	0.11366	0.00129746	0.0596064	0.41323	0.124328	0.00101407	0.0455723	laxatives	1124	1123	16	1108	0.174079	0.110109	0.11417	0.244864	0.141936	0.116674	0.224057	0.420107	laxatives	131.754	77.4075	82.4813	0.0585564	0.233748	3.99185	6.55593e-05	0.0010869	1.94613	0
PWY.561	454	202	30	424	-0.00111359	0.449513	0.998025	0.998025	-0.118271	0.496217	0.811737	0.964888	laxatives	305	109	27	278	0.844223	0.440402	0.056202	0.246394	0.564416	0.471173	0.232032	0.530302	laxatives	1124	417	16	1108	0.960669	0.609908	0.115515	0.246131	0.866668	0.644049	0.178697	0.383575	laxatives	4.94898	5.15587	2.68826	0.279584	0.541676	1.93744	0.0526919	0.13173	NS	NS
PWY.5173	454	294	30	424	-0.403283	0.428494	0.34714	0.82441	-0.589887	0.447607	0.188307	0.794456	laxatives	305	173	27	278	0.570467	0.36895	0.12312	0.318142	0.281922	0.393972	0.474877	0.768555	laxatives	1124	600	16	1108	0.790716	0.505053	0.117723	0.249206	0.701401	0.523062	0.180219	0.383575	laxatives	5.44641	7.34625	3.92036	0.244609	0.304807	1.2461	0.212729	0.338432	NS	NS
URDEGR.PWY	454	110	30	424	0.363724	0.286218	0.204478	0.738438	0.103574	0.311858	0.739976	0.92497	laxatives	305	74	27	278	0.41547	0.290467	0.153663	0.362286	0.226947	0.310031	0.46481	0.768555	laxatives	1124	284	16	1108	0.662887	0.426019	0.119991	0.252368	0.605357	0.451087	0.17988	0.383575	laxatives	12.2069	11.8524	5.50987	0.183899	0.440211	2.39376	0.0166766	0.0520113	0.351873	0
GLUCARGALACTSUPER.PWY	454	181	30	424	-0.307339	0.380536	0.419732	0.82441	-0.351071	0.411297	0.393858	0.861135	laxatives	305	91	27	278	0.172414	0.312682	0.58177	0.751647	-0.0183058	0.340902	0.957216	0.991034	laxatives	1124	349	16	1108	0.695484	0.449025	0.121694	0.25431	0.539762	0.474207	0.255273	0.448679	laxatives	6.90573	10.2281	4.95975	0.212749	0.139882	0.657499	0.51086	0.629735	NS	NS
NAD.BIOSYNTHESIS.II	454	427	30	424	-0.0828242	0.346108	0.810984	0.943013	-0.167141	0.356265	0.639221	0.868626	laxatives	305	289	27	278	0.129512	0.356563	0.716695	0.867962	0.0917691	0.356545	0.797082	0.951205	laxatives	1124	1081	16	1108	0.625642	0.40565	0.123279	0.255981	0.635726	0.427413	0.137208	0.343779	laxatives	8.34789	7.8655	6.07711	0.211807	0.185252	0.874628	0.381777	0.509575	NS	NS
AST.PWY	454	163	30	424	-0.105765	0.358681	0.768232	0.943013	-0.235145	0.387601	0.544417	0.861135	laxatives	305	85	27	278	0.434784	0.264508	0.101294	0.284505	0.241609	0.277335	0.384457	0.712377	laxatives	1124	294	16	1108	0.616179	0.407384	0.130684	0.269639	0.506773	0.428199	0.236873	0.433808	laxatives	7.77289	14.2929	6.02548	0.188675	0.324122	1.71789	0.0858173	0.186431	NS	NS
GLYCOLYSIS.E.D	454	426	30	424	0.572797	0.323785	0.0775789	0.538204	0.482583	0.358097	0.178545	0.794456	laxatives	305	283	27	278	0.670321	0.354576	0.0596629	0.250274	0.791272	0.39168	0.0443725	0.232955	laxatives	1124	1065	16	1108	0.625724	0.417556	0.134276	0.275308	0.623968	0.4383	0.154849	0.357263	laxatives	9.53862	7.95394	5.73549	0.207488	0.619261	2.98456	0.00283989	0.0131554	0.041569	0
PWY.6690	454	128	30	424	-0.133306	0.33706	0.692669	0.922635	-0.193341	0.362352	0.593936	0.861135	laxatives	305	54	27	278	0.0503782	0.239575	0.833592	0.934896	0.0251542	0.264309	0.924252	0.991034	laxatives	1124	178	16	1108	0.412699	0.278749	0.139022	0.283258	0.428748	0.289947	0.139521	0.346056	laxatives	8.8021	17.4227	12.8698	0.159934	0.128297	0.802184	0.422446	0.55216	NS	NS
PWY.7184	454	454	30	424	0.151153	0.0839658	0.0725228	0.536516	0.143247	0.0922557	0.12129	0.779719	laxatives	305	305	27	278	0.357506	0.109526	0.00122638	0.0596064	0.403181	0.119578	0.000859373	0.0455723	laxatives	1124	1123	16	1108	0.159155	0.108004	0.140872	0.285244	0.142163	0.114677	0.215365	0.418167	laxatives	141.839	83.3609	85.7272	0.0567115	0.208683	3.67974	0.000233472	0.00237237	2.52603	0.208243
PWY66.400	454	453	30	424	0.265412	0.172454	0.124529	0.65779	0.11503	0.187947	0.54087	0.861135	laxatives	305	300	27	278	0.521928	0.214411	0.0155203	0.133948	0.545338	0.222509	0.0149135	0.147584	laxatives	1124	1118	16	1108	0.328607	0.226597	0.14729	0.296397	0.322565	0.23798	0.175567	0.38191	laxatives	33.6243	21.7523	19.4757	0.115584	0.356399	3.08347	0.00204605	0.0107417	0.889418	0
GALACT.GLUCUROCAT.PWY	454	453	30	424	0.0898669	0.13876	0.517559	0.893885	0.103618	0.152716	0.497857	0.861135	laxatives	305	303	27	278	0.0848711	0.122147	0.487719	0.687918	0.16408	0.131524	0.213341	0.512994	laxatives	1124	1121	16	1108	-0.169397	0.117779	0.15064	0.299574	-0.162042	0.126238	0.19955	0.402938	laxatives	51.9365	67.0243	72.0887	0.0723481	-0.0097139	-0.134266	0.893192	0.937441	NS	NS
PWY.7197	454	454	30	424	0.2587	0.0978945	0.00852165	0.257974	0.223304	0.106525	0.0366938	0.577927	laxatives	305	305	27	278	0.421101	0.129409	0.00126866	0.0596064	0.465589	0.14207	0.00118905	0.0455723	laxatives	1124	1123	16	1108	0.194337	0.135141	0.150706	0.299574	0.142812	0.143541	0.320001	0.487406	laxatives	104.348	59.7135	54.7552	0.0676021	0.286912	4.24414	2.19437e-05	0.000482193	1.62755	0
PYRIDNUCSYN.PWY	454	453	30	424	0.0399425	0.0583758	0.494201	0.87788	0.00862663	0.0612557	0.888078	0.970092	laxatives	305	305	27	278	-0.0512045	0.0569495	0.369314	0.587301	-0.0638311	0.061991	0.304101	0.622025	laxatives	1124	1124	16	1108	0.0745828	0.0525991	0.156486	0.300085	0.100919	0.0556328	0.0699545	0.227172	laxatives	293.45	308.333	361.446	0.0322207	0.0237646	0.737557	0.460784	0.587639	NS	NS
P108.PWY	454	242	30	424	0.392568	0.479011	0.412925	0.82441	0.0888951	0.520877	0.864575	0.964888	laxatives	305	212	27	278	0.389071	0.49026	0.42806	0.638882	0.187132	0.533688	0.726139	0.921999	laxatives	1124	843	16	1108	0.895002	0.629014	0.155055	0.300085	1.08129	0.666273	0.104905	0.28487	laxatives	4.35822	4.16051	2.52743	0.300881	0.506211	1.68243	0.0924856	0.195523	NS	NS
PWY.7208	454	454	30	424	0.103724	0.0691643	0.134419	0.65779	0.103839	0.0756297	0.170531	0.794456	laxatives	305	305	27	278	-0.0147248	0.0744285	0.843307	0.937588	-0.00277932	0.0814344	0.9728	0.991689	laxatives	1124	1124	16	1108	-0.113071	0.0790114	0.152691	0.300085	-0.11533	0.0840082	0.170088	0.379217	laxatives	209.043	180.518	160.185	0.04265	0.00166	0.0389215	0.968953	0.983308	NS	NS
KETOGLUCONMET.PWY	454	201	30	424	-0.263536	0.452542	0.560633	0.909534	-0.534365	0.493532	0.279583	0.823073	laxatives	305	115	27	278	0.306506	0.413691	0.459333	0.668309	0.0640545	0.447932	0.886399	0.991034	laxatives	1124	450	16	1108	0.833213	0.586664	0.155812	0.300085	0.749884	0.620315	0.226976	0.423061	laxatives	4.88294	5.84317	2.9055	0.270848	0.214578	0.792242	0.42822	0.557393	NS	NS
PWY.6859	454	279	30	424	-0.0211148	0.489488	0.965612	0.976846	-0.101936	0.537166	0.84959	0.964888	laxatives	305	187	27	278	0.433947	0.507681	0.39337	0.607935	0.526479	0.564862	0.352163	0.689014	laxatives	1124	818	16	1108	0.966307	0.676969	0.153743	0.300085	0.738697	0.717337	0.303346	0.485046	laxatives	4.17366	3.87987	2.18204	0.312568	0.36188	1.15777	0.246959	0.383212	NS	NS
PWY.7409	454	165	30	424	-0.150238	0.415672	0.71795	0.932751	-0.423286	0.454125	0.351856	0.861135	laxatives	305	78	27	278	0.513257	0.319579	0.109331	0.299489	0.378588	0.347548	0.277018	0.581739	laxatives	1124	281	16	1108	0.650916	0.455037	0.152863	0.300085	0.470403	0.477415	0.324692	0.487519	laxatives	5.7876	9.79139	4.82955	0.221357	0.357674	1.61582	0.106133	0.217089	NS	NS
PWY0.166	454	454	30	424	0.141333	0.061385	0.0217829	0.426689	0.141388	0.0672454	0.0361355	0.577927	laxatives	305	305	27	278	0.277171	0.0866762	0.00153441	0.0596064	0.314119	0.0952127	0.00110376	0.0455723	laxatives	1124	1123	16	1108	0.116586	0.0832454	0.161642	0.308159	0.103346	0.0885544	0.243458	0.440742	laxatives	265.384	133.107	144.304	0.0429222	0.168065	3.91557	9.01925e-05	0.00129139	2.1566	0.0726142
PWY0.1338	454	175	30	424	-0.309826	0.359156	0.388802	0.82441	-0.452945	0.388371	0.244205	0.811892	laxatives	305	93	27	278	0.284982	0.248617	0.252623	0.506815	0.123562	0.260885	0.636167	0.878915	laxatives	1124	331	16	1108	0.551035	0.399751	0.168342	0.317223	0.42493	0.419652	0.31149	0.487406	laxatives	7.75236	16.1785	6.25778	0.182003	0.187387	1.02958	0.303207	0.442176	NS	NS
PWY490.3	454	180	30	424	0.0486382	0.392835	0.90152	0.963993	0.206735	0.432812	0.633158	0.868626	laxatives	305	128	27	278	0.429356	0.382139	0.262104	0.509998	0.185477	0.413215	0.653898	0.883658	laxatives	1124	483	16	1108	0.719414	0.523879	0.169952	0.318416	0.65428	0.556356	0.239852	0.436724	laxatives	6.48006	6.84789	3.64366	0.242738	0.346264	1.42649	0.153727	0.267072	NS	NS
PWY.4981	454	454	30	424	0.147892	0.121822	0.225411	0.738438	0.0585645	0.131849	0.657161	0.877143	laxatives	305	305	27	278	0.0744936	0.118284	0.52932	0.724964	0.122172	0.131997	0.355518	0.691285	laxatives	1124	1124	16	1108	-0.17052	0.125286	0.173775	0.322571	-0.174379	0.133446	0.191584	0.399661	laxatives	67.3832	71.4736	63.708	0.0702616	0.0218511	0.310996	0.755803	0.832441	NS	NS
PWY0.862	454	348	30	424	-0.210047	0.463821	0.650872	0.917393	-0.215995	0.499013	0.665362	0.884342	laxatives	305	195	27	278	0.604283	0.479161	0.208249	0.443363	0.574195	0.524022	0.274189	0.579661	laxatives	1124	738	16	1108	0.861954	0.635126	0.175011	0.322571	0.81718	0.668025	0.221493	0.418849	laxatives	4.64835	4.35549	2.47902	0.295104	0.330264	1.11915	0.263078	0.400336	NS	NS
ASPASN.PWY	454	454	30	424	0.101112	0.0799974	0.20693	0.738438	0.0735124	0.0868149	0.397639	0.861135	laxatives	305	305	27	278	0.00379008	0.106426	0.971616	0.99017	0.0325819	0.114615	0.776426	0.951205	laxatives	1124	1124	16	1108	0.129342	0.0953331	0.175139	0.322571	0.117355	0.101581	0.24823	0.444276	laxatives	156.26	88.2878	110.03	0.053106	0.0856399	1.61262	0.106827	0.2171	NS	NS
PWY.6629	454	169	30	424	-0.454947	0.538255	0.398446	0.82441	-0.681076	0.584708	0.244794	0.811892	laxatives	305	90	27	278	0.704485	0.498878	0.158953	0.369365	0.387606	0.534217	0.468751	0.768555	laxatives	1124	301	16	1108	0.857292	0.638129	0.179401	0.328565	0.854069	0.669627	0.202429	0.403577	laxatives	3.45163	4.01801	2.45574	0.317414	0.33909	1.06829	0.28539	0.430133	NS	NS
PWY.2942	454	454	30	424	-0.00242712	0.0318647	0.939319	0.972662	-0.00643589	0.0342675	0.85112	0.964888	laxatives	305	305	27	278	-0.0492641	0.032717	0.133235	0.328511	-0.0274544	0.0362287	0.449276	0.768555	laxatives	1124	1124	16	1108	0.0406218	0.0307163	0.186281	0.33926	0.0476005	0.0325163	0.143517	0.348214	laxatives	984.87	934.23	1059.89	0.0183217	-0.00179913	-0.098197	0.921776	0.948887	NS	NS
FASYN.ELONG.PWY	454	329	30	424	0.0677295	0.495458	0.89133	0.963993	0.126354	0.530884	0.811999	0.964888	laxatives	305	187	27	278	0.859353	0.499791	0.0865753	0.275636	0.837144	0.552194	0.130707	0.389586	laxatives	1124	710	16	1108	0.868887	0.66539	0.191879	0.347514	0.863749	0.703614	0.21987	0.418849	laxatives	4.07368	4.00335	2.25864	0.31105	0.549428	1.76636	0.077335	0.175256	NS	NS
PWY.7269	454	203	30	424	-0.737753	0.445992	0.0988066	0.603574	-0.94426	0.479971	0.0498412	0.682608	laxatives	305	100	27	278	0.601041	0.392514	0.126766	0.319887	0.405516	0.420493	0.335736	0.669348	laxatives	1124	372	16	1108	0.698514	0.537923	0.19437	0.350081	0.444778	0.56443	0.430863	0.577539	laxatives	5.02743	6.49066	3.45589	0.258423	0.174045	0.673488	0.500637	0.620869	NS	NS
FASYN.INITIAL.PWY	454	329	30	424	0.0325772	0.472745	0.945092	0.972662	0.0902694	0.505912	0.858477	0.964888	laxatives	305	187	27	278	0.78647	0.467442	0.0935203	0.277129	0.771337	0.515861	0.136046	0.389586	laxatives	1124	709	16	1108	0.806233	0.624283	0.196813	0.352533	0.792429	0.660108	0.230227	0.424103	laxatives	4.47451	4.57661	2.56589	0.293395	0.500459	1.70575	0.0880546	0.189981	NS	NS
PWY.4041	454	247	30	424	-0.370062	0.474057	0.435443	0.82441	-0.486819	0.512545	0.342788	0.861135	laxatives	305	131	27	278	0.486851	0.421371	0.248853	0.505531	0.159032	0.460475	0.730094	0.921999	laxatives	1124	508	16	1108	0.75205	0.586191	0.199778	0.355889	0.513396	0.620938	0.408529	0.564416	laxatives	4.44978	5.63211	2.91019	0.277435	0.252762	0.91107	0.362259	0.495797	NS	NS
GLUCUROCAT.PWY	454	453	30	424	0.0495433	0.122111	0.685147	0.919975	0.0629984	0.135104	0.641264	0.868626	laxatives	305	305	27	278	0.104875	0.114099	0.358767	0.586466	0.14908	0.122208	0.223613	0.521763	laxatives	1124	1122	16	1108	-0.138476	0.109599	0.206684	0.366191	-0.130147	0.117237	0.267198	0.459931	laxatives	67.0642	76.813	83.25	0.0663537	-0.000659385	-0.00993742	0.992071	0.992071	NS	NS
POLYAMSYN.PWY	454	451	30	424	-0.0953657	0.119169	0.424003	0.82441	-0.0921929	0.128864	0.474772	0.861135	laxatives	305	302	27	278	0.0955225	0.125148	0.445917	0.654688	0.197157	0.133722	0.141609	0.398275	laxatives	1124	1119	16	1108	-0.166125	0.131994	0.208449	0.36732	-0.109769	0.139197	0.430531	0.577539	laxatives	70.416	63.8492	57.3974	0.0722323	-0.0529649	-0.733259	0.463401	0.588594	NS	NS
PWY.6545	454	452	30	424	0.226413	0.073384	0.00216559	0.143027	0.190693	0.0801105	0.0177795	0.515866	laxatives	305	305	27	278	0.316056	0.103279	0.00241377	0.0731094	0.370757	0.112778	0.00114847	0.0455723	laxatives	1124	1123	16	1108	0.124359	0.0998667	0.213303	0.373853	0.12017	0.10614	0.257812	0.448679	laxatives	185.694	93.7512	100.267	0.0513184	0.221597	4.31809	1.57387e-05	0.000456685	1.78884	0
GLYCOL.GLYOXDEG.PWY	454	200	30	424	-0.402223	0.393692	0.307501	0.787676	-0.509657	0.426894	0.233241	0.811892	laxatives	305	95	27	278	0.314798	0.316992	0.321484	0.561294	0.0838208	0.340494	0.80574	0.954166	laxatives	1124	370	16	1108	0.581031	0.470763	0.217375	0.378954	0.425593	0.495538	0.390614	0.54444	laxatives	6.45188	9.95182	4.51227	0.218656	0.151056	0.690839	0.489667	0.612083	NS	NS
PWY.7234	454	454	30	424	0.0615211	0.124276	0.620824	0.917393	0.0816073	0.135529	0.547427	0.861135	laxatives	305	305	27	278	0.21462	0.126019	0.0896032	0.275636	0.257842	0.130943	0.0499942	0.254003	laxatives	1124	1124	16	1108	0.163843	0.133148	0.218759	0.379338	0.14013	0.140719	0.319563	0.487406	laxatives	64.7479	62.9692	56.4064	0.0736962	0.145226	1.97061	0.0487686	0.122897	NS	NS
ENTBACSYN.PWY	454	165	30	424	-0.0900767	0.546117	0.869067	0.963993	-0.480722	0.591383	0.416776	0.861135	laxatives	305	74	27	278	0.126313	0.48126	0.793145	0.921532	-0.176626	0.520598	0.734672	0.921999	laxatives	1124	304	16	1108	0.824772	0.675237	0.222172	0.383217	0.66822	0.711891	0.348119	0.496187	laxatives	3.35296	4.31758	2.19325	0.318404	0.208061	0.653451	0.513465	0.629735	NS	NS
PWY.4702	454	286	30	424	-0.108288	0.450398	0.810111	0.943013	-0.43109	0.482133	0.371794	0.861135	laxatives	305	216	27	278	0.00862282	0.483089	0.985771	0.991161	-0.167854	0.522981	0.748497	0.935621	laxatives	1124	834	16	1108	0.763739	0.630959	0.226365	0.386684	0.724429	0.672414	0.281563	0.466802	laxatives	4.92956	4.28495	2.51188	0.292024	0.121227	0.415127	0.678049	0.774056	NS	NS
PWY.6385	454	454	30	424	0.0143819	0.0569589	0.800779	0.943013	0.0137234	0.0615699	0.823736	0.964888	laxatives	305	305	27	278	0.0667222	0.0651355	0.306519	0.546993	0.0907682	0.0693218	0.191582	0.478527	laxatives	1124	1123	16	1108	0.0692166	0.0572058	0.226554	0.386684	0.0477431	0.0601874	0.427814	0.577539	laxatives	308.231	235.703	305.576	0.0343096	0.0486286	1.41735	0.156382	0.267719	NS	NS
HEME.BIOSYNTHESIS.II	454	323	30	424	0.0860488	0.440352	0.845163	0.957277	0.222083	0.478059	0.642508	0.868626	laxatives	305	185	27	278	1.12075	0.392645	0.00461472	0.0731094	1.15854	0.430852	0.00762394	0.104415	laxatives	1124	747	16	1108	0.648531	0.540336	0.230302	0.388495	0.785143	0.57291	0.170833	0.379217	laxatives	5.15704	6.48634	3.42509	0.257612	0.659298	2.55927	0.0104892	0.0355279	3.07628	0.349863
RIBOSYN2.PWY	454	427	30	424	-0.438315	0.363192	0.228144	0.738438	-0.538019	0.392956	0.171723	0.794456	laxatives	305	279	27	278	1.14944	0.426588	0.00744944	0.0891174	1.17711	0.452791	0.0098567	0.110116	laxatives	1124	1045	16	1108	0.631051	0.524734	0.229381	0.388495	0.670312	0.557412	0.229418	0.424103	laxatives	7.58103	5.49519	3.6318	0.244646	0.316337	1.29304	0.195997	0.321557	NS	NS
PWY.5005	454	354	30	424	0.285519	0.461402	0.536364	0.896107	0.409833	0.500538	0.4134	0.861135	laxatives	305	200	27	278	1.02706	0.526129	0.0518623	0.241099	1.16437	0.572142	0.0428394	0.231502	laxatives	1124	720	16	1108	-0.856252	0.714764	0.231191	0.388495	-0.875601	0.762326	0.25098	0.446659	laxatives	4.69722	3.61257	1.95738	0.312086	0.328762	1.05343	0.292143	0.437647	NS	NS
PWY0.1533	454	168	30	424	-0.367351	0.395489	0.353476	0.82441	-0.533454	0.42777	0.213111	0.797142	laxatives	305	88	27	278	0.346097	0.293736	0.239643	0.493023	0.132533	0.315923	0.675188	0.888485	laxatives	1124	321	16	1108	0.528571	0.445879	0.236088	0.394691	0.298471	0.468836	0.524507	0.658903	laxatives	6.39339	11.5901	5.02998	0.208453	0.187776	0.900804	0.367692	0.497095	NS	NS
PWY.7371	454	163	30	424	1.25259	0.410684	0.00242719	0.143027	0.808247	0.436086	0.0645651	0.70131	laxatives	305	135	27	278	0.593637	0.40036	0.139195	0.338046	0.69088	0.448242	0.124439	0.380723	laxatives	1124	482	16	1108	0.624738	0.530992	0.239626	0.398562	0.363235	0.565561	0.520844	0.658899	laxatives	5.92904	6.23877	3.5467	0.252261	0.849278	3.36667	0.000760822	0.00544679	1.55097	0
DTDPRHAMSYN.PWY	454	454	30	424	-0.114436	0.0542485	0.0354907	0.479987	-0.0522416	0.0569216	0.359313	0.861135	laxatives	305	305	27	278	-0.0126629	0.0525735	0.809829	0.931521	-0.0106239	0.0585375	0.856123	0.97357	laxatives	1124	1124	16	1108	-0.0582453	0.0507222	0.251084	0.415499	-0.0194683	0.0535845	0.716438	0.805993	laxatives	339.801	361.799	388.69	0.0302851	-0.0606317	-2.00203	0.0452812	0.116915	NS	NS
P4.PWY	454	448	30	424	0.175103	0.100038	0.0807766	0.545732	0.226665	0.110524	0.0409635	0.603485	laxatives	305	302	27	278	0.25938	0.12729	0.0424777	0.207883	0.247336	0.137028	0.0722359	0.269209	laxatives	1124	1118	16	1108	0.153983	0.136098	0.258129	0.421573	0.206865	0.142979	0.148243	0.348818	laxatives	99.9249	61.7176	53.9879	0.0680997	0.193937	2.84784	0.0044017	0.0181244	0.38595	0
FUC.RHAMCAT.PWY	454	253	30	424	0.286548	0.514943	0.578177	0.911928	0.199026	0.559539	0.722257	0.913698	laxatives	305	155	27	278	0.536728	0.512395	0.295723	0.533884	0.277577	0.567382	0.62509	0.871253	laxatives	1124	541	16	1108	0.792105	0.700852	0.258634	0.421573	0.977827	0.738968	0.186039	0.390683	laxatives	3.77121	3.80881	2.03586	0.322482	0.492679	1.52777	0.126569	0.234525	NS	NS
PWY.6519	454	322	30	424	0.210566	0.476518	0.658791	0.917393	0.261684	0.505924	0.605277	0.861135	laxatives	305	181	27	278	0.763503	0.476759	0.110338	0.299489	0.695054	0.521954	0.184127	0.471545	laxatives	1124	691	16	1108	0.724041	0.640036	0.258193	0.421573	0.866967	0.674243	0.198776	0.402938	laxatives	4.40394	4.39949	2.44113	0.298214	0.538378	1.80534	0.0710219	0.165037	NS	NS
BIOTIN.BIOSYNTHESIS.PWY	454	322	30	424	0.226861	0.489967	0.643584	0.917393	0.290107	0.520013	0.577239	0.861135	laxatives	305	181	27	278	0.786653	0.494313	0.112578	0.303022	0.712567	0.541024	0.188957	0.478527	laxatives	1124	691	16	1108	0.740929	0.66164	0.263024	0.424484	0.896084	0.697071	0.198895	0.402938	laxatives	4.1655	4.09258	2.28432	0.307986	0.555561	1.80385	0.0712541	0.165037	NS	NS
GLYCOCAT.PWY	454	309	30	424	0.702844	0.507247	0.166573	0.679237	0.167085	0.542771	0.758368	0.940496	laxatives	305	176	27	278	0.544093	0.505896	0.283019	0.533884	0.541628	0.536608	0.313728	0.637577	laxatives	1124	694	16	1108	0.737375	0.657831	0.262563	0.424484	0.867858	0.699193	0.214792	0.418167	laxatives	3.88652	3.90731	2.31084	0.314586	0.649355	2.06416	0.0390027	0.103242	NS	NS
PWY.5189	454	435	30	424	-0.266777	0.138463	0.0547099	0.479987	-0.231521	0.148208	0.119119	0.779719	laxatives	305	301	27	278	-0.26923	0.121007	0.0268533	0.159432	-0.319121	0.126009	0.0119203	0.125163	laxatives	1124	1120	16	1108	0.150277	0.135977	0.269333	0.430405	0.158042	0.145929	0.279052	0.465086	laxatives	52.1597	68.2939	54.084	0.075693	-0.138504	-1.82982	0.0672769	0.15934	NS	NS
PWY.6125	454	454	30	424	0.109288	0.0791926	0.168285	0.679237	0.117164	0.0868234	0.177964	0.794456	laxatives	305	305	27	278	0.316269	0.0988001	0.00151741	0.0596064	0.351565	0.108156	0.00130207	0.0455723	laxatives	1124	1123	16	1108	0.10433	0.0942238	0.268425	0.430405	0.0952871	0.0998277	0.340039	0.491356	laxatives	159.452	102.444	112.636	0.051672	0.164411	3.18182	0.00146352	0.0084118	3.25355	0.385286
PYRIDNUCSAL.PWY	454	437	30	424	-0.0505831	0.149777	0.735741	0.938705	0.00667038	0.154662	0.965622	0.990785	laxatives	305	291	27	278	0.0744577	0.192298	0.698898	0.858342	-0.00112246	0.204384	0.995622	0.995622	laxatives	1124	1094	16	1108	-0.206903	0.188912	0.273658	0.434076	-0.261995	0.20222	0.195406	0.402938	laxatives	44.5769	27.0428	28.021	0.10018	-0.0606069	-0.604979	0.545193	0.657991	NS	NS
PWY.5100	454	454	30	424	-0.0240071	0.0704922	0.733599	0.938705	0.00207909	0.0746214	0.977787	0.993231	laxatives	305	305	27	278	-0.0768948	0.0678615	0.258077	0.509998	-0.0866716	0.0733537	0.238445	0.536501	laxatives	1124	1124	16	1108	-0.0768236	0.0702377	0.274293	0.434076	-0.0864018	0.0743823	0.245659	0.442186	laxatives	201.242	217.147	202.703	0.0401257	-0.0597352	-1.4887	0.136565	0.247985	NS	NS
THISYN.PWY	454	340	30	424	-0.49512	0.531736	0.352295	0.82441	-0.506761	0.582882	0.38515	0.861135	laxatives	305	221	27	278	-0.116229	0.533536	0.827698	0.931521	-0.174135	0.593603	0.769482	0.951205	laxatives	1124	869	16	1108	0.738801	0.679293	0.277005	0.435032	0.526702	0.727216	0.469056	0.608036	laxatives	3.53678	3.51296	2.16713	0.329388	-0.0605801	-0.183917	0.854079	0.915084	NS	NS
PWY.6892	454	341	30	424	-0.450185	0.449552	0.317183	0.794666	-0.467121	0.492275	0.343248	0.861135	laxatives	305	221	27	278	-0.0865775	0.439105	0.84383	0.937588	-0.233019	0.48668	0.632483	0.877675	laxatives	1124	870	16	1108	0.606889	0.558659	0.277567	0.435032	0.372078	0.597422	0.533544	0.664294	laxatives	4.94811	5.18637	3.2041	0.273807	-0.0548825	-0.200442	0.841135	0.904292	NS	NS
PWY.5103	454	454	30	424	0.0701533	0.0509559	0.169299	0.679237	0.0798663	0.0559101	0.153947	0.794456	laxatives	305	305	27	278	-0.00183036	0.042809	0.965924	0.99017	0.00398212	0.0478383	0.933723	0.991034	laxatives	1124	1124	16	1108	-0.0405491	0.0375394	0.280299	0.435131	-0.0450805	0.0395929	0.255124	0.448679	laxatives	385.133	545.67	709.619	0.0246901	-0.00167934	-0.0680169	0.945772	0.967267	NS	NS
PWY.7446	454	115	30	424	-0.274394	0.3536	0.438166	0.82441	-0.483343	0.379444	0.203473	0.797142	laxatives	305	56	27	278	-0.0140031	0.252115	0.955744	0.98944	0.0716517	0.27869	0.797301	0.951205	laxatives	1124	232	16	1108	0.413714	0.382416	0.279557	0.435131	0.341231	0.403617	0.398059	0.552372	laxatives	7.99789	15.7327	6.83797	0.180868	0.013546	0.0748944	0.940299	0.964802	NS	NS
PWY.6612	454	411	30	424	0.215717	0.383312	0.573878	0.911928	-0.00789647	0.41557	0.984849	0.993231	laxatives	305	291	27	278	-0.00434637	0.156815	0.977908	0.99017	0.0435714	0.166229	0.793449	0.951205	laxatives	1124	1099	16	1108	-0.185291	0.172642	0.28339	0.437845	-0.179922	0.184345	0.329286	0.487519	laxatives	6.80604	40.6655	33.5511	0.111096	-0.060789	-0.547177	0.584257	0.691883	NS	NS
PWY.5097	454	454	30	424	-0.0234915	0.0280295	0.40244	0.82441	-0.0203121	0.0300084	0.498884	0.861135	laxatives	305	305	27	278	-0.0801516	0.0307421	0.00960854	0.100115	-0.0679072	0.033071	0.0410723	0.226978	laxatives	1124	1124	16	1108	0.0313794	0.029606	0.289421	0.445053	0.0244943	0.0306715	0.424698	0.577539	laxatives	1272.83	1058.11	1140.88	0.0169715	-0.0227287	-1.33922	0.180498	0.30083	NS	NS
PWY.6353	454	450	30	424	-0.0978552	0.0917366	0.286709	0.755259	0.00560622	0.097576	0.954212	0.990785	laxatives	305	305	27	278	-0.00571276	0.0994337	0.954223	0.98944	-0.0260555	0.111151	0.814845	0.961334	laxatives	1124	1124	16	1108	-0.103374	0.0990593	0.29692	0.448129	-0.194379	0.104224	0.0624532	0.21875	laxatives	118.827	101.142	101.908	0.0557384	-0.0706488	-1.26751	0.204974	0.32775	NS	NS
BRANCHED.CHAIN.AA.SYN.PWY	454	454	30	424	0.0556575	0.046149	0.228465	0.738438	0.0604983	0.0506728	0.233242	0.811892	laxatives	305	305	27	278	-0.00367759	0.0385271	0.924018	0.972176	0.00198185	0.0429671	0.963246	0.991034	laxatives	1124	1124	16	1108	-0.0343622	0.0328848	0.296285	0.448129	-0.0376684	0.0346938	0.277839	0.465086	laxatives	469.542	673.701	924.716	0.0219902	-0.00392626	-0.178546	0.858294	0.916484	NS	NS
PWY.6123	454	454	30	424	0.0615566	0.0560033	0.272311	0.755259	0.0396984	0.0598195	0.507316	0.861135	laxatives	305	305	27	278	0.121359	0.0583788	0.0384918	0.20067	0.122675	0.0630213	0.0526516	0.255158	laxatives	1124	1124	16	1108	-0.0548871	0.0524737	0.295791	0.448129	-0.0555666	0.0557752	0.319348	0.487406	laxatives	318.84	293.42	363.175	0.0320185	0.0361913	1.13033	0.258339	0.396705	NS	NS
PWY.841	454	454	30	424	0.101964	0.057219	0.0754501	0.536516	0.0769677	0.0614675	0.211255	0.797142	laxatives	305	305	27	278	0.248995	0.0840182	0.00328687	0.0731094	0.274476	0.0910358	0.00282072	0.0606268	laxatives	1124	1123	16	1108	0.0810474	0.0775772	0.296374	0.448129	0.0716473	0.0826068	0.385957	0.54034	laxatives	305.435	141.662	166.162	0.0403811	0.130261	3.22579	0.00125627	0.00791448	2.64413	0.243607
P162.PWY	454	326	30	424	0.604414	0.456375	0.186067	0.704095	0.539789	0.49357	0.274775	0.823073	laxatives	305	203	27	278	0.600365	0.450162	0.183333	0.411225	0.626985	0.480341	0.19293	0.478527	laxatives	1124	904	16	1108	0.561082	0.541412	0.300272	0.4511	0.991639	0.571203	0.0828408	0.243877	laxatives	4.80128	4.93471	3.41149	0.27579	0.59165	2.14529	0.0319295	0.0906106	0.00434475	0
PWY.5971	454	289	30	424	0.594447	0.531806	0.26427	0.755259	0.889547	0.567908	0.118062	0.779719	laxatives	305	182	27	278	0.732126	0.514615	0.155878	0.364846	0.624961	0.566002	0.270526	0.575782	laxatives	1124	699	16	1108	0.691258	0.682188	0.311139	0.465281	0.784527	0.723943	0.278747	0.465086	laxatives	3.53585	3.77603	2.14878	0.325117	0.671387	2.06506	0.0389169	0.103242	NS	NS
FOLSYN.PWY	454	411	30	424	0.259299	0.395255	0.51215	0.893885	0.0368452	0.428825	0.931572	0.987164	laxatives	305	291	27	278	0.0315244	0.14376	0.826587	0.931521	0.0685729	0.152906	0.65421	0.883658	laxatives	1124	1099	16	1108	-0.152207	0.152263	0.317712	0.472941	-0.150872	0.162774	0.354206	0.502589	laxatives	6.40095	48.3865	43.1334	0.101056	-0.0345184	-0.341577	0.732669	0.8178	NS	NS
PWY.5345	454	385	30	424	-0.0549222	0.440649	0.900866	0.963993	-0.305814	0.477373	0.52214	0.861135	laxatives	305	253	27	278	-0.238618	0.485354	0.623338	0.783416	-0.335457	0.528548	0.526189	0.802793	laxatives	1124	1002	16	1108	0.558005	0.561342	0.320411	0.474791	0.613304	0.600808	0.30758	0.486873	laxatives	5.15008	4.24505	3.17355	0.282069	0.0377969	0.133999	0.893403	0.937441	NS	NS
PWY.6113	454	281	30	424	0.557918	0.526973	0.29031	0.755259	0.731995	0.562877	0.1942	0.794456	laxatives	305	182	27	278	0.742342	0.515322	0.150764	0.360718	0.638502	0.566414	0.260651	0.572175	laxatives	1124	699	16	1108	0.674506	0.684081	0.324345	0.476291	0.768378	0.726152	0.290224	0.473682	laxatives	3.601	3.76567	2.1369	0.324382	0.657209	2.02604	0.0427612	0.11132	NS	NS
PWY.7664	454	329	30	424	0.0499576	0.488519	0.918594	0.966991	0.100397	0.522833	0.847821	0.964888	laxatives	305	187	27	278	0.835922	0.490548	0.089413	0.275636	0.812276	0.541609	0.134875	0.389586	laxatives	1124	708	16	1108	0.646143	0.654742	0.323922	0.476291	0.685809	0.691944	0.321843	0.487406	laxatives	4.19022	4.15562	2.3327	0.306016	0.486056	1.58834	0.11221	0.222304	NS	NS
PWY.6285	454	153	30	424	-0.21732	0.501434	0.66494	0.917393	-0.338479	0.533876	0.526444	0.861135	laxatives	305	90	27	278	0.506841	0.467648	0.279326	0.5334	0.0912586	0.499075	0.855052	0.97357	laxatives	1124	307	16	1108	0.611408	0.622478	0.326206	0.476876	0.521604	0.653304	0.424809	0.577539	laxatives	3.97716	4.57258	2.58078	0.299738	0.272329	0.908557	0.363584	0.495797	NS	NS
PWY.5104	454	440	30	424	-0.109686	0.188761	0.561494	0.909534	-0.0434347	0.196139	0.824861	0.964888	laxatives	305	305	27	278	-0.137029	0.149312	0.359505	0.586466	-0.033744	0.159919	0.833046	0.966468	laxatives	1124	1123	16	1108	0.163185	0.170795	0.339561	0.48039	0.204095	0.179804	0.256586	0.448679	laxatives	28.0656	44.8549	34.2808	0.0965828	-0.0338681	-0.350663	0.725841	0.813665	NS	NS
CITRULBIO.PWY	454	423	30	424	0.363983	0.332293	0.273957	0.755259	0.246272	0.343021	0.47321	0.861135	laxatives	305	293	27	278	0.457507	0.172036	0.0082702	0.095206	0.428942	0.181158	0.0186507	0.168472	laxatives	1124	1096	16	1108	0.19404	0.203912	0.341519	0.48039	0.23564	0.215176	0.273724	0.465086	laxatives	9.05646	33.7879	24.0499	0.122266	0.350123	2.86362	0.00418834	0.0176973	0.977257	0
PWY.6284	454	289	30	424	0.612173	0.514835	0.235058	0.738438	0.888739	0.550792	0.107416	0.779719	laxatives	305	182	27	278	0.734037	0.511358	0.152204	0.361483	0.627678	0.561584	0.264714	0.572649	laxatives	1124	699	16	1108	0.65381	0.67772	0.334894	0.48039	0.731121	0.719442	0.309747	0.487406	laxatives	3.77279	3.82428	2.17721	0.319858	0.669128	2.09195	0.0364429	0.100087	NS	NS
PWY.6282	454	329	30	424	0.0424977	0.490659	0.931018	0.972662	0.110519	0.525219	0.833445	0.964888	laxatives	305	187	27	278	0.849781	0.502434	0.0918195	0.277129	0.815388	0.554963	0.142951	0.398492	laxatives	1124	708	16	1108	0.637489	0.668598	0.340558	0.48039	0.690227	0.707053	0.329183	0.487519	laxatives	4.15375	3.96134	2.23702	0.310803	0.479986	1.54434	0.122506	0.22954	NS	NS
PWYG.321	454	319	30	424	0.0496942	0.497816	0.920529	0.966991	-0.0416526	0.534039	0.937871	0.987164	laxatives	305	187	27	278	0.842357	0.494027	0.0892213	0.275636	0.821904	0.545691	0.133219	0.389586	laxatives	1124	708	16	1108	0.62644	0.658802	0.341872	0.48039	0.671219	0.696403	0.335344	0.489044	laxatives	4.03518	4.09731	2.30404	0.309544	0.488214	1.57721	0.114748	0.22538	NS	NS
PWY.7388	454	329	30	424	0.0287595	0.466939	0.950916	0.972662	0.0843695	0.499902	0.866062	0.964888	laxatives	305	187	27	278	0.777992	0.461502	0.0928843	0.277129	0.763442	0.509287	0.135058	0.389586	laxatives	1124	708	16	1108	0.593437	0.618241	0.337324	0.48039	0.623768	0.653509	0.34005	0.491356	laxatives	4.58648	4.69519	2.61628	0.28991	0.448592	1.54735	0.12178	0.22954	NS	NS
PPGPPMET.PWY	454	440	30	424	-0.517034	0.169253	0.00239556	0.143027	-0.458635	0.181155	0.0117537	0.515866	laxatives	305	295	27	278	0.00476335	0.168519	0.97747	0.99017	-0.0991959	0.18448	0.591252	0.842185	laxatives	1124	1110	16	1108	-0.219608	0.226217	0.331868	0.48039	-0.181303	0.239962	0.450086	0.598216	laxatives	34.9082	35.2127	19.5412	0.105608	-0.247289	-2.34158	0.0192025	0.0593017	4.79206	0.582643
P441.PWY	454	449	30	424	-0.00669851	0.120549	0.955713	0.972662	-0.038664	0.131364	0.768665	0.942138	laxatives	305	300	27	278	0.198271	0.123747	0.110186	0.299489	0.28465	0.13357	0.0340277	0.206129	laxatives	1124	1117	16	1108	0.138905	0.143143	0.332065	0.48039	0.0986908	0.152734	0.518315	0.658343	laxatives	68.8138	65.3023	48.8042	0.0739382	0.105323	1.42448	0.154308	0.267072	NS	NS
HEMESYN2.PWY	454	439	30	424	-0.104951	0.276965	0.704921	0.931503	-0.124094	0.296358	0.675641	0.886719	laxatives	305	284	27	278	0.722596	0.305749	0.0187517	0.143254	0.601889	0.337161	0.0753817	0.269832	laxatives	1124	1057	16	1108	0.369038	0.387402	0.341	0.48039	0.0789461	0.412124	0.848124	0.89053	laxatives	13.0362	10.6972	6.66311	0.18138	0.290182	1.59986	0.109629	0.218564	NS	NS
PWY.7117	454	384	30	424	0.481771	0.585356	0.410934	0.82441	0.433416	0.633062	0.493974	0.861135	laxatives	305	286	27	278	0.397082	0.468208	0.397069	0.61073	0.032099	0.516573	0.9505	0.991034	laxatives	1124	1054	16	1108	-0.541686	0.575633	0.346895	0.484995	-0.463856	0.611909	0.448589	0.598216	laxatives	2.9185	4.56166	3.01792	0.308635	0.150755	0.488456	0.625227	0.72674	NS	NS
PWY.5659	454	453	30	424	-0.0841036	0.0923271	0.362842	0.82441	-0.132369	0.100509	0.188619	0.794456	laxatives	305	305	27	278	0.000954861	0.0861229	0.991161	0.991161	-0.0209446	0.0954716	0.826524	0.964279	laxatives	1124	1124	16	1108	0.085006	0.0905641	0.348125	0.484995	0.0550525	0.0960469	0.56664	0.686506	laxatives	117.312	134.823	121.923	0.0517048	0.00167518	0.032399	0.974154	0.983308	NS	NS
PWY0.781	454	446	30	424	0.220451	0.10817	0.0421706	0.479987	0.275398	0.120535	0.0228728	0.515866	laxatives	305	302	27	278	0.261151	0.125248	0.0379283	0.20067	0.245092	0.135489	0.071618	0.269209	laxatives	1124	1117	16	1108	0.122	0.131869	0.355086	0.492587	0.171745	0.138847	0.216385	0.418167	laxatives	85.4648	63.7467	57.5058	0.0695523	0.205615	2.95626	0.00311397	0.014216	0.61747	0
CENTFERM.PWY	454	266	30	424	0.947733	0.454605	0.0376717	0.479987	0.853239	0.490173	0.0825129	0.746938	laxatives	305	221	27	278	1.03069	0.430831	0.0173617	0.140195	0.99848	0.464538	0.0325113	0.204821	laxatives	1124	939	16	1108	0.467629	0.517895	0.366751	0.506614	0.862465	0.548531	0.116171	0.304948	laxatives	4.83873	5.38747	3.72836	0.267696	0.851486	3.18079	0.00146873	0.0084118	0.76719	0
PWY.6590	454	266	30	424	0.988104	0.474637	0.0379401	0.479987	0.885503	0.511517	0.0842055	0.746938	laxatives	305	221	27	278	1.06496	0.450586	0.0187447	0.143254	1.0275	0.485711	0.0353283	0.20997	laxatives	1124	939	16	1108	0.480008	0.537815	0.372309	0.50931	0.892759	0.569623	0.117343	0.305479	laxatives	4.43891	4.92544	3.45728	0.279273	0.880624	3.15328	0.00161449	0.00908152	0.773516	0
PWY.6630	454	293	30	424	-0.852121	0.576217	0.139907	0.65779	-1.18605	0.619713	0.0563545	0.70131	laxatives	305	196	27	278	0.0124084	0.578831	0.982911	0.991161	-0.575976	0.605486	0.342342	0.678224	laxatives	1124	635	16	1108	0.682657	0.7666	0.37339	0.50931	0.781715	0.805889	0.332263	0.487519	laxatives	3.01182	2.98467	1.70162	0.360419	-0.177677	-0.492973	0.622032	0.725704	NS	NS
PWY.6731	454	111	30	424	0.279309	0.342513	0.415247	0.82441	0.264637	0.373018	0.478462	0.861135	laxatives	305	72	27	278	0.289697	0.322941	0.370412	0.587301	0.128782	0.349934	0.713156	0.916915	laxatives	1124	297	16	1108	0.437913	0.490453	0.372116	0.50931	0.253888	0.514875	0.622038	0.732719	laxatives	8.52402	9.58856	4.15724	0.211905	0.313389	1.47891	0.139163	0.249071	NS	NS
ANAGLYCOLYSIS.PWY	454	454	30	424	-0.00266321	0.0447896	0.952613	0.972662	-0.00220145	0.0487991	0.964041	0.990785	laxatives	305	305	27	278	0.097639	0.0587914	0.0978296	0.284505	0.139501	0.0638796	0.0298735	0.200216	laxatives	1124	1124	16	1108	0.0525063	0.0592398	0.375629	0.509926	0.0791044	0.0619567	0.201961	0.403577	laxatives	498.477	289.316	284.953	0.0305318	0.0390426	1.27875	0.200984	0.32301	NS	NS
PWY0.1277	454	121	30	424	-0.113737	0.369264	0.75822	0.943013	-0.204334	0.396827	0.606895	0.861135	laxatives	305	50	27	278	0.013176	0.22378	0.953089	0.98944	0.0211174	0.246505	0.931799	0.991034	laxatives	1124	165	16	1108	0.341027	0.385843	0.37697	0.509926	0.400764	0.401044	0.317875	0.487406	laxatives	7.33375	19.9691	6.71704	0.171448	0.0505494	0.294837	0.768118	0.840129	NS	NS
P23.PWY	454	193	30	424	0.169777	0.428769	0.692324	0.922635	-0.291984	0.464378	0.529865	0.861135	laxatives	305	124	27	278	0.939321	0.415862	0.0246228	0.156974	0.855538	0.445871	0.0560875	0.262815	laxatives	1124	495	16	1108	0.505671	0.597961	0.397924	0.536047	0.472737	0.629558	0.452875	0.599034	laxatives	5.43944	5.78231	2.79675	0.267085	0.554209	2.07503	0.0379839	0.103146	NS	NS
PWY.4984	454	421	30	424	0.358449	0.333173	0.28258	0.755259	0.248305	0.342644	0.469079	0.861135	laxatives	305	293	27	278	0.463261	0.176586	0.00917201	0.098752	0.430102	0.186522	0.0219281	0.168472	laxatives	1124	1096	16	1108	0.170887	0.209387	0.414603	0.553937	0.219297	0.220734	0.3207	0.487406	laxatives	9.00864	32.0691	22.8088	0.125111	0.344098	2.75034	0.00595326	0.0223247	1.14154	0
PRPP.PWY	454	449	30	424	0.109138	0.0770213	0.157213	0.670023	0.134178	0.0830578	0.10702	0.779719	laxatives	305	304	27	278	0.179647	0.114314	0.11715	0.307637	0.220343	0.121748	0.0714957	0.269209	laxatives	1124	1121	16	1108	0.0739409	0.0905111	0.414149	0.553937	0.0707267	0.0962883	0.462789	0.602391	laxatives	168.569	76.5251	122.066	0.0521882	0.112132	2.14861	0.0316649	0.0906106	0.528379	0
RHAMCAT.PWY	454	454	30	424	0.00868448	0.0819804	0.915684	0.966991	0.0537053	0.0874771	0.539613	0.861135	laxatives	305	305	27	278	-0.0386731	0.0947744	0.683528	0.844941	-0.00444243	0.10201	0.965297	0.991034	laxatives	1124	1124	16	1108	0.0724707	0.0902575	0.422185	0.561765	0.0897842	0.0953819	0.346756	0.496187	laxatives	148.792	111.332	122.753	0.0511058	0.0153644	0.300639	0.76369	0.838197	NS	NS
PWY.5656	454	84	30	424	0.208668	0.276446	0.450763	0.833911	0.216289	0.296673	0.466403	0.861135	laxatives	305	41	27	278	0.457909	0.228536	0.0460109	0.221814	0.35903	0.246147	0.145864	0.403044	laxatives	1124	175	16	1108	0.263121	0.328957	0.42396	0.561833	0.306328	0.344091	0.373531	0.525278	laxatives	13.0851	19.1466	9.24107	0.155281	0.335867	2.16297	0.0305438	0.089086	0.545792	0
LACTOSECAT.PWY	454	452	30	424	0.339858	0.215027	0.114709	0.647125	0.335873	0.23129	0.147248	0.794456	laxatives	305	302	27	278	-0.040954	0.129414	0.751888	0.892868	-0.216409	0.140398	0.12449	0.380723	laxatives	1124	1117	16	1108	-0.137042	0.173719	0.430358	0.568002	-0.125386	0.184236	0.496291	0.635495	laxatives	21.6279	59.7088	33.1366	0.0934648	0.00317972	0.0340205	0.972861	0.983308	NS	NS
PWY.7400	454	454	30	424	0.0791095	0.0814625	0.332033	0.805551	0.0984896	0.0866499	0.256384	0.811892	laxatives	305	305	27	278	0.0479012	0.0835955	0.567072	0.738566	0.00264522	0.0896135	0.976474	0.992038	laxatives	1124	1124	16	1108	-0.0721412	0.0922444	0.434343	0.57095	-0.101345	0.0976017	0.299339	0.482306	laxatives	150.69	143.098	117.522	0.0493078	0.0250356	0.507741	0.611635	0.716227	NS	NS
P122.PWY	454	158	30	424	-0.378814	0.435234	0.384576	0.82441	-0.4471	0.472131	0.344224	0.861135	laxatives	305	83	27	278	0.633589	0.366278	0.0847007	0.275636	0.559932	0.402565	0.165424	0.441597	laxatives	1124	328	16	1108	0.394315	0.511061	0.440537	0.576768	0.53013	0.542763	0.328925	0.487519	laxatives	5.27903	7.45382	3.82873	0.245725	0.255568	1.04006	0.298313	0.442176	NS	NS
PWY.5989	454	440	30	424	-0.259176	0.195541	0.185742	0.704095	-0.244323	0.214548	0.255507	0.811892	laxatives	305	299	27	278	0.227112	0.150664	0.132812	0.328511	0.194819	0.162756	0.232431	0.530302	laxatives	1124	1115	16	1108	0.114473	0.156613	0.464979	0.603916	0.0715543	0.165838	0.666215	0.774383	laxatives	26.1533	44.0533	40.7704	0.0949256	0.0711305	0.749329	0.453659	0.584602	NS	NS
SULFATE.CYS.PWY	454	401	30	424	-0.259302	0.417574	0.53494	0.896107	-0.428865	0.453392	0.344773	0.861135	laxatives	305	262	27	278	-0.414067	0.46208	0.370927	0.587301	-0.605922	0.505807	0.232018	0.530302	laxatives	1124	1012	16	1108	0.398596	0.548438	0.46751	0.604795	0.481164	0.587562	0.413015	0.568121	laxatives	5.735	4.68344	3.32464	0.269748	-0.152889	-0.566784	0.570861	0.678571	NS	NS
PANTO.PWY	454	454	30	424	0.0199659	0.0457006	0.662416	0.917393	0.0288767	0.0486816	0.553413	0.861135	laxatives	305	305	27	278	0.00234448	0.0557193	0.966466	0.99017	0.00692686	0.0601596	0.908421	0.991034	laxatives	1124	1124	16	1108	-0.0345564	0.0483625	0.475051	0.612121	-0.0272626	0.0513854	0.59584	0.710945	laxatives	478.803	322.098	427.546	0.0285313	-0.00363023	-0.127237	0.898753	0.937441	NS	NS
ARGSYN.PWY	454	454	30	424	0.0967754	0.0887024	0.275872	0.755259	0.122701	0.0939484	0.1923	0.794456	laxatives	305	305	27	278	0.0556038	0.0884029	0.529846	0.724964	0.0071264	0.0947164	0.940082	0.991034	laxatives	1124	1124	16	1108	-0.0675382	0.0979583	0.490679	0.629769	-0.100835	0.103602	0.330628	0.487519	laxatives	127.095	127.958	104.212	0.0527585	0.034449	0.652957	0.513784	0.629735	NS	NS
SO4ASSIM.PWY	454	401	30	424	-0.205727	0.405945	0.612561	0.917393	-0.343962	0.440335	0.435188	0.861135	laxatives	305	262	27	278	-0.258645	0.439204	0.556379	0.731294	-0.397856	0.479932	0.407863	0.738373	laxatives	1124	1012	16	1108	0.358276	0.528224	0.497745	0.636332	0.403255	0.566391	0.476636	0.615329	laxatives	6.06827	5.18402	3.58396	0.25962	-0.0879724	-0.338851	0.734722	0.8178	NS	NS
ECASYN.PWY	454	151	30	424	-0.187889	0.386242	0.62689	0.917393	-0.339909	0.415231	0.413504	0.861135	laxatives	305	58	27	278	0.18164	0.261313	0.487544	0.687918	0.093383	0.274558	0.734043	0.921999	laxatives	1124	232	16	1108	0.285474	0.42988	0.506778	0.64535	0.160564	0.451284	0.722065	0.806562	laxatives	6.70317	14.6446	5.41134	0.193314	0.110071	0.569387	0.569093	0.678571	NS	NS
PWY.7196	454	442	30	424	0.0172133	0.0862517	0.841913	0.95685	0.0556726	0.0966587	0.564977	0.861135	laxatives	305	305	27	278	0.197231	0.0874174	0.0247853	0.156974	0.173857	0.096668	0.0732456	0.269209	laxatives	1124	1121	16	1108	-0.0527497	0.0822309	0.521342	0.660939	-0.0553543	0.0873709	0.526508	0.658903	laxatives	134.42	130.859	147.887	0.0491969	0.0491867	0.999793	0.317411	0.45038	NS	NS
METHGLYUT.PWY	454	179	30	424	-0.490015	0.397492	0.218325	0.738438	-0.678038	0.430783	0.116292	0.779719	laxatives	305	76	27	278	0.162858	0.276953	0.556961	0.731294	0.0133238	0.292544	0.963708	0.991034	laxatives	1124	277	16	1108	0.276665	0.433091	0.523075	0.660939	0.139776	0.450589	0.756463	0.830265	laxatives	6.3291	13.0373	5.3314	0.20122	0.0201189	0.0999847	0.920356	0.948887	NS	NS
PWY.6703	454	454	30	424	0.122022	0.0597658	0.0417877	0.479987	0.151391	0.0663201	0.0229785	0.515866	laxatives	305	305	27	278	0.115935	0.0688817	0.0934039	0.277129	0.144168	0.0763853	0.0602054	0.267109	laxatives	1124	1124	16	1108	0.0377566	0.0602568	0.531053	0.668429	0.0417157	0.064176	0.515818	0.657825	laxatives	279.959	210.762	275.416	0.0361282	0.090055	2.49265	0.0126795	0.0420425	1.18053	0
PWY0.162	454	453	30	424	0.0693718	0.0697457	0.320471	0.794666	0.0880836	0.0770573	0.253704	0.811892	laxatives	305	305	27	278	0.0685572	0.0760579	0.36812	0.587301	0.0238399	0.0833048	0.774969	0.951205	laxatives	1124	1124	16	1108	0.0449268	0.0745955	0.547116	0.685999	-0.0156658	0.0795448	0.843909	0.889864	laxatives	205.573	172.867	179.711	0.0423277	0.0612488	1.44702	0.147893	0.260258	NS	NS
PWY0.1261	454	384	30	424	0.387308	0.468875	0.409233	0.82441	0.245328	0.503762	0.626533	0.865604	laxatives	305	208	27	278	1.37325	0.568744	0.0163579	0.135477	1.5734	0.607547	0.0101377	0.110116	laxatives	1124	779	16	1108	0.45763	0.766065	0.550377	0.687444	0.0479002	0.814191	0.953097	0.962262	laxatives	4.54869	3.09148	1.704	0.327137	0.726326	2.22025	0.0264017	0.078458	1.93963	0
METSYN.PWY	454	454	30	424	0.00992019	0.0670332	0.88242	0.963993	-0.0259489	0.0725855	0.720914	0.913698	laxatives	305	305	27	278	-0.0640773	0.0611896	0.295867	0.533884	-0.0708043	0.0669094	0.290937	0.598988	laxatives	1124	1124	16	1108	-0.0331415	0.0574489	0.564133	0.701136	-0.0243806	0.0610583	0.689752	0.785267	laxatives	222.546	267.082	302.995	0.0355195	-0.0314751	-0.886138	0.375543	0.50352	NS	NS
PWY.4242	454	454	30	424	0.0330058	0.102325	0.747187	0.943013	0.00217131	0.110569	0.984343	0.993231	laxatives	305	304	27	278	-0.0547386	0.103636	0.597777	0.763169	-0.0750208	0.11583	0.517771	0.802793	laxatives	1124	1123	16	1108	0.059921	0.104273	0.565641	0.701136	0.0452038	0.110704	0.683112	0.785267	laxatives	95.5069	93.1058	91.9726	0.0596991	0.0127123	0.21294	0.831374	0.898922	NS	NS
HISTSYN.PWY	454	454	30	424	0.0208192	0.0597144	0.727524	0.935388	0.00882643	0.0656817	0.893169	0.970092	laxatives	305	305	27	278	0.0313572	0.0585858	0.592886	0.759929	0.0456892	0.0637303	0.47406	0.768555	laxatives	1124	1124	16	1108	0.035706	0.0627484	0.569447	0.703181	0.0492511	0.0660303	0.455898	0.599034	laxatives	280.441	291.35	253.978	0.0347993	0.0291159	0.83668	0.402772	0.533081	NS	NS
HEXITOLDEGSUPER.PWY	454	453	30	424	0.102792	0.116335	0.377408	0.82441	-0.00474613	0.127867	0.97041	0.992465	laxatives	305	301	27	278	0.282352	0.15898	0.0767695	0.275517	0.37264	0.169201	0.0285252	0.195336	laxatives	1124	1121	16	1108	0.0904981	0.160808	0.573705	0.705765	0.0837606	0.170525	0.623392	0.732719	laxatives	73.8891	39.5655	38.671	0.0810772	0.146368	1.80529	0.0710293	0.165037	NS	NS
PWY.5918	454	313	30	424	0.224346	0.486905	0.645201	0.917393	0.399983	0.526829	0.448168	0.861135	laxatives	305	182	27	278	1.01687	0.465034	0.0295449	0.167421	0.973231	0.511722	0.0582762	0.262815	laxatives	1124	745	16	1108	0.339005	0.628099	0.58949	0.720251	0.408526	0.666782	0.540216	0.665112	laxatives	4.21804	4.62413	2.5348	0.296474	0.572011	1.92938	0.0536837	0.132112	NS	NS
PWY.2723	454	184	30	424	-0.472878	0.425206	0.266699	0.755259	-0.565671	0.465372	0.224888	0.811892	laxatives	305	93	27	278	0.485429	0.346221	0.16194	0.371236	0.224209	0.373871	0.549227	0.810541	laxatives	1124	346	16	1108	0.282541	0.524059	0.589899	0.720251	0.168788	0.552132	0.759891	0.831131	laxatives	5.53098	8.34244	3.64115	0.238946	0.140624	0.588515	0.556186	0.666155	NS	NS
CRNFORCAT.PWY	454	169	30	424	0.129981	0.474825	0.78441	0.943013	0.107582	0.51335	0.834112	0.964888	laxatives	305	148	27	278	-0.0779101	0.553657	0.888187	0.966381	0.209977	0.604207	0.728474	0.921999	laxatives	1124	619	16	1108	-0.395251	0.741462	0.594091	0.722663	-0.0712421	0.784476	0.927657	0.94874	laxatives	4.43539	3.26226	1.81895	0.32416	-0.0416736	-0.128559	0.897707	0.937441	NS	NS
PWY.5138	454	124	30	424	-0.0496563	0.293941	0.865927	0.963993	-0.0646724	0.318661	0.839278	0.964888	laxatives	305	58	27	278	0.295472	0.228531	0.19704	0.430027	0.12487	0.24538	0.611259	0.857978	laxatives	1124	235	16	1108	0.169518	0.329766	0.607316	0.732115	-0.0606899	0.34783	0.86152	0.901591	laxatives	11.5739	19.1474	9.19578	0.158278	0.166386	1.05123	0.293154	0.437647	NS	NS
PWY.6700	454	454	30	424	0.128251	0.0537618	0.0174803	0.396431	0.145583	0.0584103	0.0130963	0.515866	laxatives	305	305	27	278	0.107154	0.0676341	0.114182	0.304799	0.138951	0.0751775	0.065677	0.269209	laxatives	1124	1124	16	1108	0.027939	0.0569491	0.623809	0.746916	0.0651556	0.0601475	0.278935	0.465086	laxatives	345.981	218.61	308.337	0.0338463	0.0875352	2.58626	0.00970245	0.0332203	1.75282	0
THRESYN.PWY	454	454	30	424	0.0376689	0.0415328	0.364922	0.82441	0.0332962	0.0447432	0.457219	0.861135	laxatives	305	305	27	278	0.00875973	0.0453725	0.847042	0.937588	-0.00234738	0.0503782	0.962871	0.991034	laxatives	1124	1124	16	1108	0.020028	0.041405	0.628687	0.747999	0.0247422	0.0439541	0.573615	0.692294	laxatives	579.72	485.753	583.304	0.0246274	0.0229109	0.930299	0.352216	0.484489	NS	NS
ARG.POLYAMINE.SYN	454	440	30	424	-0.108898	0.136924	0.426877	0.82441	-0.0956327	0.149322	0.522267	0.861135	laxatives	305	298	27	278	0.0202391	0.130147	0.876529	0.96299	0.0209052	0.144455	0.88505	0.991034	laxatives	1124	1111	16	1108	-0.0606272	0.127547	0.634645	0.752343	-0.0532302	0.134809	0.693029	0.785267	laxatives	53.3386	59.0382	61.4698	0.0758432	-0.047975	-0.632555	0.527024	0.640975	NS	NS
PWY66.409	454	448	30	424	-0.0242583	0.13934	0.861874	0.963993	0.00428853	0.146028	0.976586	0.993231	laxatives	305	304	27	278	0.134715	0.146726	0.359293	0.586466	0.00659593	0.15673	0.966463	0.991034	laxatives	1124	1120	16	1108	-0.0677288	0.144787	0.640033	0.753252	-0.18391	0.150524	0.222056	0.418849	laxatives	51.5048	46.4497	47.7024	0.082858	0.0122016	0.147259	0.882927	0.933296	NS	NS
DENOVOPURINE2.PWY	454	454	30	424	0.0780126	0.0513396	0.129355	0.65779	0.0620781	0.0547723	0.257744	0.811892	laxatives	305	305	27	278	0.202438	0.0710307	0.00467883	0.0731094	0.225315	0.0775292	0.00397137	0.0658412	laxatives	1124	1123	16	1108	0.0298683	0.063701	0.639246	0.753252	0.0283731	0.0676576	0.675035	0.779734	laxatives	379.397	198.202	246.438	0.0348359	0.0935419	2.68522	0.00724822	0.0264852	3.44097	0.418768
PWY.5913	454	416	30	424	0.237372	0.494991	0.631788	0.917393	0.279671	0.537414	0.603074	0.861135	laxatives	305	292	27	278	0.268269	0.448559	0.550249	0.731294	-0.0806899	0.493332	0.870202	0.982486	laxatives	1124	1078	16	1108	-0.241177	0.537577	0.653781	0.766664	-0.111676	0.569843	0.844665	0.889864	laxatives	4.08137	4.97005	3.46034	0.28271	0.117294	0.414893	0.67822	0.774056	NS	NS
FAO.PWY	454	389	30	424	0.808231	0.401933	0.0449528	0.479987	0.97653	0.434573	0.0251821	0.515866	laxatives	305	288	27	278	0.286857	0.319041	0.369314	0.587301	0.00539001	0.352768	0.987821	0.992038	laxatives	1124	1088	16	1108	0.0928593	0.213315	0.663421	0.775181	0.170372	0.22867	0.456407	0.599034	laxatives	6.19002	9.82443	21.9763	0.162241	0.259586	1.6	0.109598	0.218564	NS	NS
PWY.7456	454	333	30	424	1.12726	0.565413	0.0468061	0.479987	0.766899	0.600672	0.202442	0.797142	laxatives	305	265	27	278	0.293877	0.480087	0.540917	0.724964	0.429421	0.50578	0.396635	0.722197	laxatives	1124	1045	16	1108	0.214688	0.51092	0.674421	0.776894	0.427782	0.537339	0.426143	0.577539	laxatives	3.12801	4.3387	3.83084	0.297514	0.497767	1.67309	0.0943102	0.198052	NS	NS
PWY.7229	454	454	30	424	-0.000484568	0.0500713	0.992283	0.995272	0.0410505	0.0539605	0.44726	0.861135	laxatives	305	305	27	278	0.108688	0.0620888	0.081059	0.275636	0.118635	0.0684367	0.0841791	0.294627	laxatives	1124	1124	16	1108	0.0221136	0.0523056	0.672539	0.776894	0.0388008	0.0552487	0.482649	0.620548	laxatives	398.861	259.402	365.514	0.0312534	0.0352455	1.12773	0.259432	0.396705	NS	NS
PWY.7003	454	423	30	424	0.373959	0.325957	0.251898	0.755259	0.177132	0.339333	0.601961	0.861135	laxatives	305	296	27	278	0.270871	0.157728	0.0869964	0.275636	0.261045	0.167826	0.121087	0.377648	laxatives	1124	1105	16	1108	-0.0696253	0.165645	0.674329	0.776894	-0.0881804	0.177625	0.619687	0.732719	laxatives	9.41193	40.1962	36.4454	0.107799	0.137939	1.27959	0.200688	0.32301	NS	NS
HOMOSER.METSYN.PWY	454	454	30	424	0.0110298	0.0858537	0.897835	0.963993	-0.0378987	0.0930582	0.684041	0.886719	laxatives	305	305	27	278	-0.0912051	0.0792109	0.250488	0.505673	-0.0997661	0.0876902	0.256281	0.572175	laxatives	1124	1124	16	1108	-0.0330646	0.0785435	0.673858	0.776894	-0.0237344	0.0834062	0.776033	0.842932	laxatives	135.67	159.379	162.098	0.0467705	-0.0402485	-0.860552	0.389485	0.51767	NS	NS
PWY.6471	454	353	30	424	-0.268517	0.532549	0.614367	0.917393	-0.0969081	0.573505	0.865902	0.964888	laxatives	305	225	27	278	0.285743	0.524754	0.586486	0.754721	0.347137	0.579338	0.549556	0.810541	laxatives	1124	917	16	1108	-0.280257	0.682505	0.681422	0.778596	-0.703889	0.72639	0.332751	0.487519	laxatives	3.52598	3.63152	2.14678	0.327837	-0.0548948	-0.167445	0.86702	0.922673	NS	NS
PWY.5367	454	400	30	424	-0.128256	0.489389	0.793387	0.943013	0.411986	0.531473	0.438696	0.861135	laxatives	305	296	27	278	0.123004	0.199502	0.538021	0.724964	-0.0118107	0.218528	0.956941	0.991034	laxatives	1124	1107	16	1108	-0.0924365	0.22634	0.683063	0.778596	-0.153233	0.242222	0.527123	0.658903	laxatives	4.17534	25.125	19.5199	0.14312	0.0153748	0.107426	0.914451	0.948887	NS	NS
PWY.6305	454	452	30	424	0.158185	0.113505	0.164141	0.679237	0.179572	0.121101	0.138922	0.794456	laxatives	305	305	27	278	-0.0949726	0.0819473	0.247415	0.505531	-0.0692026	0.0890893	0.437993	0.766488	laxatives	1124	1124	16	1108	-0.0344639	0.0834068	0.679538	0.778596	-0.0528862	0.0872568	0.544578	0.665112	laxatives	77.6188	148.912	143.746	0.051968	-0.0184147	-0.354346	0.72308	0.813465	NS	NS
PWY.7235	454	61	30	424	0.536637	0.265643	0.0439771	0.479987	0.337966	0.292335	0.248339	0.811892	laxatives	305	46	27	278	0.527817	0.242854	0.0305463	0.170111	0.55289	0.266603	0.039076	0.219802	laxatives	1124	140	16	1108	0.123177	0.307019	0.688346	0.781885	0.117462	0.327207	0.719679	0.806562	laxatives	14.171	16.9554	10.6089	0.154792	0.427955	2.76471	0.00569731	0.0216223	1.32193	0
PWY0.1297	454	454	30	424	-0.224004	0.180544	0.215376	0.738438	-0.15331	0.188154	0.415669	0.861135	laxatives	305	304	27	278	-0.0640916	0.176964	0.71748	0.867962	-0.175502	0.188296	0.352163	0.689014	laxatives	1124	1124	16	1108	-0.0804967	0.202574	0.691171	0.782367	-0.234352	0.210528	0.265886	0.459931	laxatives	30.6783	31.9324	24.3687	0.107224	-0.12509	-1.16663	0.243362	0.3795	NS	NS
RUMP.PWY	454	173	30	424	0.114181	0.439521	0.795152	0.943013	-0.00388628	0.481005	0.993558	0.995216	laxatives	305	200	27	278	-0.369352	0.457212	0.419831	0.63367	-0.343623	0.500969	0.493367	0.792911	laxatives	1124	835	16	1108	-0.229458	0.582644	0.693788	0.782612	-0.317156	0.618883	0.608431	0.723229	laxatives	5.17655	4.7837	2.94573	0.278359	-0.143478	-0.515444	0.606243	0.712562	NS	NS
PWY.7187	454	454	30	424	0.0788686	0.0501929	0.116839	0.647125	0.087159	0.0543203	0.109399	0.779719	laxatives	305	305	27	278	0.124053	0.0636525	0.0522506	0.241099	0.137249	0.0702217	0.0517039	0.25448	laxatives	1124	1124	16	1108	0.0228536	0.0595014	0.700989	0.785301	0.0296654	0.0633873	0.639878	0.746524	laxatives	396.932	246.813	282.452	0.0328585	0.0738271	2.24682	0.0246518	0.0739554	1.36661	0
PWY.6823	454	145	30	424	-0.170432	0.375388	0.650042	0.917393	-0.293964	0.397898	0.46047	0.861135	laxatives	305	68	27	278	0.499082	0.258415	0.054408	0.24408	0.390781	0.28036	0.164556	0.441597	laxatives	1124	234	16	1108	0.160426	0.414898	0.699079	0.785301	0.144003	0.436137	0.741329	0.819044	laxatives	7.09643	14.9749	5.80921	0.189387	0.258108	1.36286	0.172926	0.29273	NS	NS
P185.PWY	454	447	30	424	-0.123934	0.158523	0.434761	0.82441	-0.18978	0.173281	0.274103	0.823073	laxatives	305	300	27	278	0.274642	0.178785	0.125578	0.319383	0.253877	0.186602	0.174848	0.455182	laxatives	1124	1115	16	1108	-0.0675317	0.179911	0.707465	0.787145	-0.0485511	0.190834	0.799224	0.859216	laxatives	39.794	31.2852	30.8946	0.0990275	0.0154358	0.155874	0.876133	0.929232	NS	NS
FUCCAT.PWY	454	397	30	424	0.141944	0.398761	0.722041	0.932751	0.227962	0.428478	0.595004	0.861135	laxatives	305	293	27	278	-0.102383	0.197914	0.605345	0.769789	-0.10887	0.212144	0.608274	0.857978	laxatives	1124	1101	16	1108	0.0778427	0.207092	0.707076	0.787145	-0.0457358	0.216536	0.83276	0.886214	laxatives	6.28891	25.5297	23.3171	0.134674	0.00170365	0.0126502	0.989907	0.992071	NS	NS
PWY.5136	454	389	30	424	0.755179	0.390956	0.0540509	0.479987	0.958569	0.422085	0.0236797	0.515866	laxatives	305	288	27	278	0.29966	0.3109	0.335904	0.574623	0.00811507	0.343489	0.981169	0.992038	laxatives	1124	1088	16	1108	-0.0769312	0.210604	0.714968	0.792788	0.00829597	0.225797	0.970699	0.974817	laxatives	6.54252	10.3456	22.5458	0.159245	0.159925	1.00427	0.315247	0.449334	NS	NS
PWY.5347	454	454	30	424	0.0223179	0.0616755	0.717633	0.932751	0.0054603	0.066607	0.934706	0.987164	laxatives	305	305	27	278	-0.0423041	0.0575451	0.462833	0.670381	-0.0453742	0.0635362	0.475772	0.768555	laxatives	1124	1124	16	1108	-0.017218	0.0504038	0.732716	0.809713	-0.0183743	0.05363	0.731957	0.814582	laxatives	262.89	301.983	393.617	0.0323003	-0.0142779	-0.442037	0.658462	0.756991	NS	NS
PWY.7222	454	454	30	424	-0.00705592	0.0666086	0.915686	0.966991	0.0550879	0.0717416	0.443026	0.861135	laxatives	305	305	27	278	0.145327	0.0763454	0.0579365	0.247162	0.154011	0.0838871	0.0674967	0.269209	laxatives	1124	1124	16	1108	0.0229893	0.0686505	0.737782	0.812558	0.0433747	0.0726762	0.550753	0.669834	laxatives	225.393	171.567	212.184	0.0405172	0.0463288	1.14343	0.252859	0.390444	NS	NS
PWY.6531	454	310	30	424	-0.0582724	0.478862	0.903201	0.963993	-0.273874	0.522364	0.600364	0.861135	laxatives	305	197	27	278	0.471059	0.448514	0.294447	0.533884	0.830267	0.489174	0.0908216	0.304349	laxatives	1124	747	16	1108	0.174839	0.559534	0.754739	0.828434	0.0903523	0.595761	0.879485	0.914316	laxatives	4.36094	4.97105	3.19409	0.282548	0.211238	0.747619	0.45469	0.584602	NS	NS
PWY.5910	454	180	30	424	0.18838	0.41652	0.651297	0.917393	0.15453	0.441332	0.726416	0.915284	laxatives	305	119	27	278	0.203281	0.404854	0.615963	0.780219	0.098767	0.446337	0.825043	0.964279	laxatives	1124	613	16	1108	0.175309	0.567596	0.757483	0.828656	-0.0922064	0.593936	0.876656	0.914316	laxatives	5.76407	6.10102	3.104	0.258465	0.191743	0.741851	0.458178	0.586691	NS	NS
MET.SAM.PWY	454	454	30	424	-0.0279078	0.0670529	0.677467	0.917393	-0.0576807	0.0726223	0.427531	0.861135	laxatives	305	305	27	278	-0.0646306	0.0662342	0.329966	0.569941	-0.0554851	0.0732614	0.449517	0.768555	laxatives	1124	1124	16	1108	-0.0181262	0.0622647	0.771018	0.83784	-0.00975463	0.065955	0.882451	0.914382	laxatives	222.415	227.948	257.939	0.0375743	-0.0361639	-0.962464	0.335816	0.468063	NS	NS
PWY.7391	454	77	30	424	0.225976	0.291462	0.43857	0.82441	0.192212	0.31274	0.539166	0.861135	laxatives	305	73	27	278	0.160846	0.330447	0.626791	0.784703	0.217219	0.364112	0.551304	0.810541	laxatives	1124	385	16	1108	0.143993	0.492827	0.770206	0.83784	0.0351215	0.514148	0.945552	0.960802	laxatives	11.7716	9.15789	4.11729	0.199813	0.188686	0.944313	0.34501	0.476658	NS	NS
UDPNAGSYN.PWY	454	454	30	424	-0.0955277	0.155513	0.539355	0.896107	-0.0965551	0.164045	0.556472	0.861135	laxatives	305	305	27	278	0.1428	0.17674	0.419754	0.63367	0.136901	0.186419	0.463374	0.768555	laxatives	1124	1124	16	1108	0.0514406	0.184437	0.780369	0.845184	0.119941	0.194786	0.538187	0.665112	laxatives	41.3489	32.0132	29.397	0.0986484	0.0207644	0.210489	0.833286	0.898922	NS	NS
PWY0.1061	454	443	30	424	-0.107162	0.229816	0.641242	0.917393	-0.272925	0.236633	0.249473	0.811892	laxatives	305	302	27	278	0.138953	0.209888	0.508464	0.71097	0.133158	0.224284	0.553227	0.810541	laxatives	1124	1110	16	1108	0.0641215	0.246699	0.794976	0.858153	-0.12359	0.253903	0.626529	0.733668	laxatives	18.9339	22.7	16.431	0.131233	0.037524	0.285934	0.774929	0.844645	NS	NS
PWY.7209	454	322	30	424	0.493496	0.518392	0.341635	0.81845	0.594278	0.558507	0.287954	0.826908	laxatives	305	240	27	278	0.249027	0.527953	0.637498	0.795026	0.374019	0.555509	0.501351	0.797604	laxatives	1124	965	16	1108	0.132976	0.595683	0.823395	0.882252	0.344314	0.622873	0.580526	0.697961	laxatives	3.7212	3.58764	2.81819	0.314238	0.306562	0.975573	0.329276	0.463842	NS	NS
PWY.6126	454	454	30	424	-0.00855484	0.0553816	0.87731	0.963993	0.0431176	0.0596456	0.470172	0.861135	laxatives	305	305	27	278	0.125434	0.0684207	0.0677631	0.257629	0.137168	0.0752842	0.0695908	0.269209	laxatives	1124	1124	16	1108	0.0128344	0.0587725	0.827177	0.882252	0.0341614	0.0622497	0.583271	0.698594	laxatives	326.038	213.611	289.502	0.0347283	0.0334323	0.962684	0.335706	0.468063	NS	NS
ARGORNPROST.PWY	454	101	30	424	0.254493	0.36	0.479988	0.868674	0.237817	0.390621	0.542994	0.861135	laxatives	305	62	27	278	0.225065	0.366986	0.54016	0.724964	0.105821	0.391756	0.78728	0.951205	laxatives	1124	238	16	1108	-0.107158	0.493459	0.828126	0.882252	0.0369693	0.524098	0.943778	0.960802	laxatives	7.71606	7.42507	4.10675	0.227934	0.165979	0.728189	0.466498	0.590148	NS	NS
PWY.7392	454	227	30	424	0.466289	0.539943	0.388286	0.82441	0.366984	0.587703	0.532699	0.861135	laxatives	305	184	27	278	0.565617	0.538593	0.294488	0.533884	0.674949	0.597884	0.259966	0.572175	laxatives	1124	808	16	1108	0.154664	0.711808	0.828028	0.882252	-0.026743	0.754248	0.971722	0.974817	laxatives	3.43007	3.4473	1.97367	0.336127	0.435487	1.2956	0.195112	0.321557	NS	NS
PWY.7221	454	454	30	424	-0.0194432	0.0236195	0.410857	0.82441	-0.00577808	0.0253342	0.819708	0.964888	laxatives	305	305	27	278	-0.0601496	0.0214687	0.00543228	0.0731094	-0.0513314	0.0230252	0.0266793	0.188539	laxatives	1124	1124	16	1108	-0.0045513	0.0224172	0.839152	0.891086	-0.00465081	0.0232576	0.841542	0.889864	laxatives	1792.49	2169.64	1989.92	0.0129618	-0.0293028	-2.2607	0.0237781	0.0720203	3.45782	0.421601
PWY.5384	454	377	30	424	-0.540056	0.437697	0.217917	0.738438	-0.315284	0.463245	0.496522	0.861135	laxatives	305	248	27	278	0.0612327	0.420624	0.884355	0.966381	-0.0369278	0.453422	0.935152	0.991034	laxatives	1124	930	16	1108	-0.105869	0.539931	0.844584	0.893943	-0.00147612	0.56811	0.997927	0.997927	laxatives	5.21978	5.65211	3.43024	0.264423	-0.198295	-0.749915	0.453306	0.584602	NS	NS
HSERMETANA.PWY	454	447	30	424	0.243597	0.130268	0.0621789	0.49299	0.257152	0.137955	0.0630851	0.70131	laxatives	305	305	27	278	-0.0447524	0.0909093	0.622899	0.783416	-0.0534063	0.0997996	0.593022	0.842185	laxatives	1124	1124	16	1108	0.0184939	0.0987227	0.851434	0.898277	0.00667364	0.104631	0.949155	0.961363	laxatives	58.9282	121	102.604	0.059493	0.0383577	0.644743	0.519094	0.633777	NS	NS
PWY.2941	454	454	30	424	0.0642708	0.115817	0.579226	0.911928	0.0435904	0.121341	0.71961	0.913698	laxatives	305	305	27	278	0.0255626	0.110571	0.81733	0.931521	0.0151122	0.122079	0.901576	0.991034	laxatives	1124	1124	16	1108	-0.0200341	0.126672	0.874361	0.919489	-0.0351186	0.133065	0.791892	0.854267	laxatives	74.5513	81.7926	62.3218	0.0676254	0.0257642	0.380984	0.703215	0.796809	NS	NS
PWY.7383	454	427	30	424	0.421279	0.355987	0.237288	0.738475	0.0603605	0.387641	0.876339	0.968406	laxatives	305	302	27	278	-0.0156161	0.13291	0.906551	0.971045	0.026858	0.145216	0.853415	0.97357	laxatives	1124	1123	16	1108	-0.0175108	0.118517	0.882568	0.925136	-0.0503771	0.125367	0.687885	0.785267	laxatives	7.89102	56.6092	71.1929	0.0858462	0.00879675	0.102471	0.918383	0.948887	NS	NS
PWY.1861	454	252	30	424	0.352468	0.544911	0.518077	0.893885	0.210674	0.587078	0.719897	0.913698	laxatives	305	245	27	278	-0.651369	0.495294	0.189482	0.418119	-0.519644	0.537167	0.33424	0.669348	laxatives	1124	982	16	1108	-0.0797546	0.566945	0.888153	0.928006	-0.197147	0.602672	0.74364	0.819044	laxatives	3.36782	4.07637	3.11113	0.307797	-0.1626	-0.528272	0.597311	0.704692	NS	NS
PWY.241	454	353	30	424	0.530835	0.444903	0.233457	0.738438	0.417819	0.477973	0.382566	0.861135	laxatives	305	281	27	278	-0.0330304	0.335604	0.921664	0.972176	-0.271113	0.369712	0.46402	0.768555	laxatives	1124	1046	16	1108	0.0563877	0.420805	0.893427	0.930534	0.270722	0.446864	0.544758	0.665112	laxatives	5.05208	8.87865	5.64725	0.226004	0.138267	0.611791	0.540676	0.65505	NS	NS
HISDEG.PWY	454	447	30	424	0.365611	0.188148	0.0526475	0.479987	0.349052	0.205116	0.0896103	0.762898	laxatives	305	300	27	278	0.026887	0.23224	0.907912	0.971045	0.146852	0.251368	0.559586	0.816063	laxatives	1124	1113	16	1108	-0.0263286	0.235894	0.911151	0.945973	0.0259148	0.252274	0.918201	0.942128	laxatives	28.2489	18.5408	17.9707	0.124264	0.159873	1.28656	0.198247	0.321895	NS	NS
OANTIGEN.PWY	454	454	30	424	-0.0240654	0.106223	0.820876	0.943013	0.000678519	0.113099	0.995216	0.995216	laxatives	305	305	27	278	0.0437057	0.114518	0.703002	0.860112	0.0547435	0.125679	0.663508	0.884337	laxatives	1124	1124	16	1108	-0.0135064	0.132316	0.918715	0.950797	0.05443	0.14009	0.697697	0.787722	laxatives	88.6265	76.2518	57.118	0.0671162	0.00192952	0.0287489	0.977065	0.983308	NS	NS
PWY.5030	454	434	30	424	0.410015	0.28621	0.152695	0.667128	0.248928	0.317287	0.433184	0.861135	laxatives	305	294	27	278	0.17195	0.194801	0.378142	0.595805	0.345972	0.209144	0.0993258	0.329343	laxatives	1124	1102	16	1108	-0.0196181	0.218132	0.928354	0.951709	0.141344	0.231556	0.541724	0.665112	laxatives	12.2076	26.3523	21.0166	0.129557	0.153152	1.18212	0.237159	0.373526	NS	NS
GLUTORN.PWY	454	454	30	424	0.0716813	0.133169	0.590662	0.914839	0.18706	0.139545	0.180852	0.794456	laxatives	305	305	27	278	0.129847	0.128018	0.311272	0.552422	0.0619207	0.137119	0.65194	0.883658	laxatives	1124	1124	16	1108	-0.0137689	0.147229	0.925507	0.951709	-0.0650748	0.155548	0.67577	0.779734	laxatives	56.3892	61.018	46.1331	0.0781965	0.0692786	0.885955	0.375642	0.50352	NS	NS
PWY.724	454	454	30	424	0.0137066	0.026342	0.603101	0.917393	0.0126785	0.0284675	0.656302	0.877143	laxatives	305	305	27	278	-0.040785	0.0211095	0.0543519	0.24408	-0.0278525	0.0226571	0.220121	0.521338	laxatives	1124	1124	16	1108	-0.00216379	0.0224372	0.92319	0.951709	0.00928817	0.0235	0.692744	0.785267	laxatives	1441.12	2244.12	1986.39	0.0132784	-0.0134127	-1.01011	0.312442	0.449334	NS	NS
PWY.821	454	287	30	424	0.728369	0.48051	0.130285	0.65779	0.618217	0.522104	0.237087	0.811892	laxatives	305	207	27	278	0.521883	0.481328	0.279128	0.5334	0.415615	0.531464	0.434904	0.765522	laxatives	1124	837	16	1108	0.0511958	0.625579	0.934791	0.955303	0.226843	0.668473	0.734417	0.814582	laxatives	4.33106	4.31636	2.55526	0.298771	0.494352	1.65461	0.0980027	0.204443	NS	NS
ARGSYNBSUB.PWY	454	453	30	424	0.0774578	0.124948	0.535635	0.896107	0.188422	0.131714	0.153354	0.794456	laxatives	305	305	27	278	0.135439	0.121688	0.26661	0.51566	0.0719677	0.130236	0.58101	0.842185	laxatives	1124	1124	16	1108	-0.00976197	0.138982	0.944016	0.961716	-0.0366574	0.147001	0.803123	0.859216	laxatives	64.053	67.5308	51.7707	0.0738506	0.0741858	1.00454	0.315119	0.449334	NS	NS
PWY.6549	454	323	30	424	0.583045	0.487647	0.232488	0.738438	0.690826	0.527954	0.191462	0.794456	laxatives	305	236	27	278	0.724181	0.463728	0.119431	0.3111	0.698949	0.509837	0.171562	0.450349	laxatives	1124	892	16	1108	0.017462	0.633593	0.978018	0.990167	0.494385	0.671584	0.461801	0.602391	laxatives	4.20523	4.65022	2.49103	0.296872	0.516718	1.74054	0.0817638	0.180109	NS	NS
PWY.3001	454	454	30	424	0.0389954	0.0378094	0.302944	0.782018	0.0436658	0.0414454	0.292728	0.828049	laxatives	305	305	27	278	0.0254783	0.0410114	0.53491	0.724964	0.0283327	0.0457726	0.536458	0.804687	laxatives	1124	1124	16	1108	0.00108122	0.0363168	0.976254	0.990167	0.00953235	0.0385335	0.804663	0.859216	laxatives	699.522	594.554	758.201	0.022074	0.0210723	0.954617	0.339771	0.471489	NS	NS
PWY.6628	454	393	30	424	-0.178508	0.459376	0.697771	0.925728	-0.404388	0.489253	0.408992	0.861135	laxatives	305	242	27	278	0.030503	0.516641	0.952959	0.98944	-0.144162	0.550866	0.793756	0.951205	laxatives	1124	907	16	1108	0.00481198	0.645427	0.994053	0.999056	-0.197676	0.67649	0.770183	0.839473	laxatives	4.73874	3.74648	2.40052	0.30309	-0.0661481	-0.218246	0.827237	0.898551	NS	NS
PWY.922	454	302	30	424	0.132788	0.447138	0.766628	0.943013	0.134084	0.4421	0.761829	0.941082	laxatives	305	183	27	278	-0.0919362	0.421997	0.827687	0.931521	-0.341145	0.445002	0.443995	0.768555	laxatives	1124	748	16	1108	-0.00224202	0.546832	0.996729	0.999056	-0.153103	0.564913	0.786427	0.851287	laxatives	5.0017	5.61542	3.3442	0.267631	0.0100569	0.0375773	0.970025	0.983308	NS	NS
PWY.5464	454	262	30	424	0.110221	0.487527	0.821243	0.943013	0.0659063	0.520269	0.89926	0.970092	laxatives	305	161	27	278	0.31529	0.45005	0.48412	0.687918	0.00681164	0.488674	0.988889	0.992038	laxatives	1124	555	16	1108	0.00677155	0.615371	0.991222	0.999056	-0.0909048	0.643595	0.887703	0.916808	laxatives	4.20728	4.93718	2.64074	0.291294	0.172951	0.593732	0.552691	0.664495	NS	NS
POLYAMINSYN3.PWY	454	250	30	424	0.133598	0.476818	0.779466	0.943013	0.153563	0.513486	0.765052	0.941372	laxatives	305	185	27	278	0.109857	0.464525	0.813212	0.931521	0.0265332	0.514577	0.958916	0.991034	laxatives	1124	713	16	1108	-0.000766955	0.648356	0.999056	0.999056	-0.0816371	0.688211	0.905597	0.932232	laxatives	4.39841	4.63427	2.37888	0.296024	0.095947	0.324119	0.745848	0.827261	NS	NS
[truncated: 12 more columns]
