# Supplementary material for: Impact of commonly used drugs on the composition and metabolic function of the gut microbiota
Source: Nat Commun. 2020 Jan 17;11:362. doi: 10.1038/s41467-019-14177-z (PMC6969170; doi:10.1038/s41467-019-14177-z)
Supplement: Supplementary file 29 — Supplementary Data 27 [file 41467_2019_14177_MOESM29_ESM.xlsx]

## Sheet: Sheet1
Supplementary table 27 - Summary statistics taxa vs & pathways levothyroxin
Univariate (lm= taxa or pathways~Age+Sex+BMI+drug X) & multivariate (lm= taxa or pathways~Age+Sex+BMI+all drugs) & results from univariate meta-analysis & results from multivariate meta analysis
Taxa
Taxa	N.IBD	non-zeros.IBD	Users.IBD	Non-users.IBD	Coef.IBD_univariate	SE.IBD_univariate	Pval.IBD_univariate	Qval.IBD_univariate	coeff.correcting.all.IBD_multivariate	SE.correcting_all.IBD_multivariate	pval.correcting.all.IBD_multivariate	qval.correcting.all.IBD_multivariate	drug.IBD	N.MIBS	non-zeros.MIBS	Users.MIBS	Non-users.MIBS	Coef.MIBS_univariate	SE.MIBS_univariate	Pval.MIBS_univariate	Qval.MIBS_univariate	coeff.correcting.all.MIBS_multivariate	SE.correcting_all.MIBS_multivariate	pval.correcting.all.MIBS_multivariate	qval.correcting.all.MIBS_multivariate	drug.MIBS	N.LLD	non-zeros.LLD	Users.LLD	Non-users.LLD	Coef.LLD_univariate	SE.LLD_univariate	Pval.LLD_univariate	Qval.LLD_univariate	coeff.correcting.all.LLD_multivariate	SE.correcting_all.LLD_multivariate	pval.correcting.all.LLD_multivariate	qval.correcting.all.LLD_multivariate	drug.LLD	inverse_var.ibd_univariate	inverse_var.mibs_univariate	inverse_var.lld_univariate	se_univariate	beta_univariate	Z_univariate	P_univariate	FDR_univariate	Het.Q_univariate	Het.I2_univariate
k__Bacteria.p__Actinobacteria.c__Actinobacteria.o__Actinomycetales.f__Actinomycetaceae	454	226	10	444	0.0106871	0.00301589	0.000439338	0.0267403	0.0126755	0.00310618	5.48503e-05	0.00257797	levothyroxine	305	157	5	300	-0.00110436	0.00422808	0.794128	0.981306	-0.00064894	0.0047209	0.890776	0.983644	levothyroxine	1124	613	26	1098	0.000463388	0.00209339	0.824855	0.9512	-0.00060868	0.00214293	0.776434	0.97415	levothyroxine	109944	55938.8	228192	0.00159298	0.00309318	1.94176	0.0521665	0.718038	NS	NS
k__Bacteria.p__Actinobacteria.c__Actinobacteria.o__Actinomycetales.f__Actinomycetaceae.g__Actinomyces	454	222	10	444	0.010616	0.00299712	0.000441597	0.0267403	0.0126182	0.0030884	5.36867e-05	0.00257797	levothyroxine	305	156	5	300	-0.000944951	0.00418305	0.82144	0.981306	-0.000627706	0.00464782	0.892677	0.983644	levothyroxine	1124	604	26	1098	0.000114789	0.00208549	0.956115	0.964502	-0.00103581	0.00213116	0.627044	0.97415	levothyroxine	111325	57149.8	229925	0.00158431	0.00289713	1.82864	0.0674541	0.718038	NS	NS
k__Bacteria.p__Actinobacteria.c__Actinobacteria.o__Actinomycetales	454	286	10	444	0.0113732	0.00445612	0.0110591	0.419722	0.016708	0.00428384	0.000113864	0.00356775	levothyroxine	305	185	5	300	0.00131605	0.00615905	0.830947	0.981306	-0.000614644	0.00663631	0.926279	0.983644	levothyroxine	1124	769	26	1098	0.00384947	0.00267998	0.151177	0.9512	0.00125446	0.00267836	0.639617	0.97415	levothyroxine	50360	26361.6	139232	0.00215189	0.00529473	2.4605	0.0138743	0.652093	NS	NS
k__Bacteria.p__Firmicutes.c__Bacilli.o__Lactobacillales.f__Streptococcaceae.g__Streptococcus.s__Streptococcus_parasanguinis.t__Streptococcus_parasanguinis_unclassified	454	393	10	444	0.013269	0.0160303	0.408278	0.962318	0.0328461	0.0146694	0.0257224	0.470462	levothyroxine	305	245	5	300	0.0232123	0.0149239	0.120981	0.7358	0.0129871	0.0153395	0.398014	0.779445	levothyroxine	1124	934	26	1098	0.00608706	0.00496848	0.220791	0.9512	0.00109781	0.00505453	0.828101	0.97415	levothyroxine	3891.5	4489.92	40509.2	0.00452259	0.00823143	1.82007	0.0687484	0.718038	NS	NS
k__Bacteria.p__Firmicutes.c__Clostridia.o__Clostridiales.f__Clostridiaceae	454	407	10	444	0.062307	0.0267287	0.0202156	0.524578	0.0623007	0.0281625	0.0275419	0.470462	levothyroxine	305	278	5	300	0.00993296	0.0210692	0.637684	0.940642	0.0110727	0.0235986	0.639327	0.944603	levothyroxine	1124	1006	26	1098	0.0117445	0.0110269	0.287075	0.9512	0.00919064	0.011397	0.420187	0.97415	levothyroxine	1399.73	2252.7	8224.26	0.00917598	0.0173599	1.89189	0.0585061	0.718038	NS	NS
k__Bacteria.p__Firmicutes.c__Clostridia.o__Clostridiales.f__Clostridiaceae.g__Clostridium	454	405	10	444	0.0617156	0.0267649	0.0216003	0.524578	0.0614823	0.0282315	0.0300295	0.470462	levothyroxine	305	277	5	300	0.00876714	0.0210429	0.677262	0.940642	0.00994939	0.0235687	0.673281	0.944603	levothyroxine	1124	1004	26	1098	0.0120864	0.011025	0.273203	0.9512	0.00942096	0.0113947	0.408546	0.97415	levothyroxine	1395.94	2258.33	8226.95	0.00917423	0.0172865	1.88424	0.0595319	0.718038	NS	NS
k__Bacteria.p__Firmicutes.c__Clostridia.o__Clostridiales.f__Lachnospiraceae.g__Blautia	454	449	10	444	0.0868819	0.0446496	0.0523154	0.866251	0.0906299	0.0467409	0.0532168	0.714625	levothyroxine	305	305	5	300	0.0413131	0.0338901	0.223822	0.837555	0.077479	0.0371463	0.0379892	0.651184	levothyroxine	1124	1124	26	1098	-0.00919834	0.0140264	0.512099	0.9512	-0.00570827	0.0144594	0.693085	0.97415	levothyroxine	501.608	870.674	5082.83	0.0124465	0.00508081	0.408211	0.683118	0.944311	NS	NS
k__Bacteria.p__Firmicutes.c__Clostridia.o__Clostridiales.f__Peptostreptococcaceae	454	395	10	444	0.0417902	0.0166315	0.0123448	0.419722	0.0320534	0.0171888	0.0629629	0.739814	levothyroxine	305	270	5	300	0.016171	0.0140673	0.251267	0.837555	0.00989208	0.0145452	0.497052	0.850786	levothyroxine	1124	1045	26	1098	0.00197318	0.0110437	0.858229	0.9512	0.00414519	0.0113287	0.71451	0.97415	levothyroxine	3615.24	5053.37	8199.22	0.00769964	0.0147605	1.91704	0.0552324	0.718038	NS	NS
k__Bacteria.p__Firmicutes.c__Clostridia.o__Clostridiales.f__Lachnospiraceae.g__Roseburia	454	411	10	444	-0.0360218	0.025134	0.152522	0.962318	-0.0443499	0.0263231	0.0928129	0.817046	levothyroxine	305	302	5	300	-0.0300453	0.0309224	0.33202	0.898695	-0.0497609	0.03379	0.142036	0.709681	levothyroxine	1124	1120	26	1098	0.0093618	0.01119	0.402985	0.9512	0.00726925	0.0116984	0.534478	0.97415	levothyroxine	1582.99	1045.81	7986.18	0.00970601	-0.00128862	-0.132765	0.894379	0.971553	NS	NS
k__Bacteria.p__Bacteroidetes.c__Bacteroidia.o__Bacteroidales.f__Bacteroidaceae.g__Bacteroides.s__Bacteroides_uniformis	454	353	10	444	-0.054956	0.0337151	0.103821	0.962318	-0.0601524	0.0351599	0.0878985	0.817046	levothyroxine	305	268	5	300	0.00516888	0.02871	0.857249	0.981306	-0.00835644	0.0310997	0.788379	0.962437	levothyroxine	1124	1052	26	1098	-0.00259605	0.0127686	0.838926	0.9512	0.00334657	0.0132893	0.801225	0.97415	levothyroxine	879.736	1213.2	6133.59	0.0110253	-0.00705024	-0.639458	0.522525	0.944311	NS	NS
k__Bacteria.p__Bacteroidetes.c__Bacteroidia.o__Bacteroidales.f__Bacteroidaceae.g__Bacteroides.s__Bacteroides_uniformis.t__Bacteroides_uniformis_unclassified	454	353	10	444	-0.0537834	0.0336163	0.110341	0.962318	-0.0585096	0.0350251	0.0956117	0.817046	levothyroxine	305	268	5	300	0.00622034	0.0286837	0.828471	0.981306	-0.0102896	0.0314167	0.743542	0.962437	levothyroxine	1124	1050	26	1098	-0.00136855	0.0126369	0.913779	0.959428	0.00629136	0.0131659	0.632853	0.97415	levothyroxine	884.91	1215.43	6262.09	0.0109354	-0.00581208	-0.531493	0.595077	0.944311	NS	NS
k__Bacteria.p__Firmicutes.c__Clostridia.o__Clostridiales.f__Ruminococcaceae.g__Ruminococcus	454	374	10	444	-0.0608104	0.0575352	0.291128	0.962318	-0.0566591	0.0592868	0.339817	0.836083	levothyroxine	305	298	5	300	-0.146388	0.0705026	0.0387186	0.560665	-0.158289	0.0782424	0.0440751	0.651184	levothyroxine	1124	1113	26	1098	-0.00915501	0.0283547	0.74685	0.9512	0.00557679	0.0294397	0.849791	0.97415	levothyroxine	302.088	201.182	1243.8	0.0239246	-0.0338897	-1.41652	0.156623	0.921211	NS	NS
k__Bacteria.p__Actinobacteria.c__Actinobacteria.o__Bifidobacteriales.f__Bifidobacteriaceae.g__Bifidobacterium.s__Bifidobacterium_longum	454	369	10	444	0.0535504	0.0423229	0.206446	0.962318	0.0560002	0.0445356	0.209342	0.836083	levothyroxine	305	270	5	300	0.122755	0.0592796	0.0392465	0.560665	0.138559	0.0660637	0.0369203	0.651184	levothyroxine	1124	1026	26	1098	-0.0353827	0.023793	0.137269	0.9512	-0.0314599	0.024606	0.201333	0.97415	levothyroxine	558.276	284.57	1766.46	0.0195766	0.00089154	0.0455411	0.963676	0.974038	NS	NS
k__Bacteria.p__Actinobacteria.c__Actinobacteria.o__Bifidobacteriales.f__Bifidobacteriaceae.g__Bifidobacterium.s__Bifidobacterium_longum.t__Bifidobacterium_longum_unclassified	454	369	10	444	0.0504414	0.0419699	0.230075	0.962318	0.048024	0.044245	0.278402	0.836083	levothyroxine	305	269	5	300	0.116877	0.0594214	0.0501273	0.626591	0.127754	0.0663955	0.0554199	0.651184	levothyroxine	1124	1025	26	1098	-0.0333964	0.0235291	0.156072	0.9512	-0.0303729	0.0243295	0.212157	0.97415	levothyroxine	567.708	283.214	1806.3	0.0193993	0.000531871	0.027417	0.978127	0.978127	NS	NS
k__Bacteria.p__Firmicutes.c__Clostridia.o__Clostridiales.f__Lachnospiraceae.g__Anaerostipes.s__Anaerostipes_hadrus.t__GCF_000332875	454	345	10	444	-0.00712828	0.010161	0.483348	0.962318	-0.0130163	0.0103348	0.208611	0.836083	levothyroxine	305	282	5	300	0.015074	0.0129046	0.243729	0.837555	0.0200929	0.0143292	0.162065	0.709681	levothyroxine	1124	1061	26	1098	0.00289238	0.00604464	0.632387	0.9512	0.00400889	0.00626972	0.522697	0.97415	levothyroxine	9685.55	6005	27369	0.00481909	0.00233721	0.48499	0.627684	0.944311	NS	NS
k__Bacteria.p__Firmicutes.c__Clostridia.o__Clostridiales.f__Lachnospiraceae.g__Lachnospiraceae_noname	454	443	10	444	0.0545064	0.030219	0.071983	0.962318	0.0434663	0.031536	0.168909	0.836083	levothyroxine	305	305	5	300	0.0116805	0.0208123	0.575068	0.931385	0.0323447	0.0230039	0.160906	0.709681	levothyroxine	1124	1121	26	1098	0.0148815	0.0086479	0.0855641	0.9512	0.0164708	0.00896866	0.0665653	0.97415	levothyroxine	1095.06	2308.67	13371.5	0.00772087	0.0170276	2.2054	0.0274262	0.718038	NS	NS
k__Bacteria.p__Firmicutes.c__Clostridia.o__Clostridiales.f__Lachnospiraceae.g__Coprococcus	454	341	10	444	-0.0438746	0.0310256	0.158032	0.962318	-0.0305765	0.0319709	0.339462	0.836083	levothyroxine	305	287	5	300	-0.0320114	0.0432552	0.459849	0.898695	-0.0518271	0.0466692	0.267789	0.749844	levothyroxine	1124	1088	26	1098	0.00312098	0.0167114	0.851885	0.9512	0.00708974	0.017277	0.681626	0.97415	levothyroxine	1038.87	534.471	3580.76	0.0139291	-0.00999467	-0.717538	0.473042	0.944311	NS	NS
k__Bacteria.p__Firmicutes.c__Clostridia.o__Clostridiales.f__Lachnospiraceae.g__Lachnospiraceae_noname.s__Lachnospiraceae_bacterium_3_1_46FAA.t__GCF_000209405	454	247	10	444	-0.00922065	0.00847938	0.277464	0.962318	-0.00873487	0.00877876	0.320359	0.836083	levothyroxine	305	222	5	300	0.0095157	0.0109288	0.384635	0.898695	0.0154142	0.0120688	0.202688	0.749844	levothyroxine	1124	841	26	1098	0.00395152	0.00547901	0.470933	0.9512	0.00411118	0.0057242	0.472785	0.97415	levothyroxine	13908.2	8372.55	33311.6	0.00424123	0.00149407	0.352273	0.724633	0.95751	NS	NS
k__Bacteria.p__Bacteroidetes.c__Bacteroidia.o__Bacteroidales.f__Rikenellaceae.g__Alistipes.s__Alistipes_putredinis.t__GCF_000154465	454	223	10	444	-0.0356252	0.0225921	0.115543	0.962318	-0.0316123	0.0229584	0.169307	0.836083	levothyroxine	305	203	5	300	-0.0129983	0.0283591	0.647037	0.940642	-0.0321811	0.0301191	0.286289	0.749844	levothyroxine	1124	904	26	1098	0.0137715	0.0109965	0.210704	0.9512	0.015839	0.0114486	0.166802	0.97415	levothyroxine	1959.24	1243.42	8269.71	0.00933627	0.00243416	0.260721	0.794308	0.95751	NS	NS
k__Bacteria.p__Actinobacteria.c__Actinobacteria.o__Coriobacteriales.f__Coriobacteriaceae	454	436	10	444	-0.0553021	0.0279679	0.0486295	0.866251	-0.0411197	0.0290157	0.157223	0.836083	levothyroxine	305	305	5	300	-0.00323335	0.036499	0.92947	0.981306	0.0379598	0.0391752	0.333454	0.751467	levothyroxine	1124	1123	26	1098	-0.0095936	0.0146448	0.512546	0.9512	-0.00326989	0.0152823	0.830614	0.97415	levothyroxine	1278.44	750.649	4662.68	0.0122245	-0.0176126	-1.44077	0.14965	0.921211	NS	NS
k__Bacteria.p__Actinobacteria.c__Actinobacteria.o__Coriobacteriales.f__Coriobacteriaceae.g__Collinsella	454	342	10	444	-0.0731766	0.0338314	0.0310835	0.660524	-0.0559045	0.0349013	0.109999	0.836083	levothyroxine	305	278	5	300	0.00394367	0.0462831	0.932154	0.981306	0.0448568	0.0509411	0.379359	0.758718	levothyroxine	1124	1052	26	1098	-0.00717917	0.0172165	0.676764	0.9512	0.00360766	0.0178602	0.83996	0.97415	levothyroxine	873.693	466.825	3373.72	0.0145645	-0.0183091	-1.25711	0.208715	0.921211	NS	NS
k__Bacteria.p__Firmicutes.c__Clostridia.o__Clostridiales.f__Peptostreptococcaceae.g__Peptostreptococcaceae_noname	454	388	10	444	0.030444	0.0158911	0.0560515	0.866251	0.0226331	0.016315	0.166152	0.836083	levothyroxine	305	266	5	300	0.0163831	0.0141658	0.248409	0.837555	0.0102306	0.0146432	0.485393	0.850786	levothyroxine	1124	1040	26	1098	0.00220482	0.0110573	0.841987	0.9512	0.00491077	0.0113405	0.665082	0.97415	levothyroxine	3959.97	4983.28	8179.03	0.00764222	0.0128623	1.68306	0.0923628	0.86821	NS	NS
k__Bacteria.p__Firmicutes.c__Clostridia.o__Clostridiales.f__Lachnospiraceae	454	451	10	444	0.0663887	0.0497918	0.18312	0.962318	0.0571411	0.0518646	0.271245	0.836083	levothyroxine	305	305	5	300	-0.0182471	0.0499645	0.715222	0.962954	0.0232825	0.0540445	0.666966	0.944603	levothyroxine	1124	1124	26	1098	0.00512927	0.0195263	0.792842	0.9512	0.00628131	0.0202071	0.755978	0.97415	levothyroxine	403.351	400.569	2622.78	0.0170829	0.00960741	0.562399	0.573844	0.944311	NS	NS
k__Bacteria.p__Firmicutes.c__Clostridia.o__Clostridiales.f__Lachnospiraceae.g__Dorea.s__Dorea_formicigenerans	454	330	10	444	-0.0198881	0.0190485	0.297025	0.962318	-0.0233104	0.0199125	0.242446	0.836083	levothyroxine	305	286	5	300	0.00348061	0.0222504	0.875801	0.981306	0.0114004	0.0247008	0.644791	0.944603	levothyroxine	1124	1090	26	1098	-0.00775244	0.00818095	0.343528	0.9512	-0.00230421	0.00852455	0.786979	0.97415	levothyroxine	2756.01	2019.87	14941.5	0.00712157	-0.00829798	-1.16519	0.243943	0.921211	NS	NS
k__Bacteria.p__Firmicutes.c__Clostridia.o__Clostridiales.f__Lachnospiraceae.g__Dorea.s__Dorea_formicigenerans.t__Dorea_formicigenerans_unclassified	454	330	10	444	-0.0187644	0.0188696	0.320567	0.962318	-0.0219789	0.0197409	0.266224	0.836083	levothyroxine	305	286	5	300	0.00394613	0.022266	0.859451	0.981306	0.0126406	0.0246924	0.609134	0.944603	levothyroxine	1124	1090	26	1098	-0.00688556	0.00822165	0.402496	0.9512	-0.00191068	0.00856319	0.823479	0.97415	levothyroxine	2808.49	2017.05	14793.9	0.00713932	-0.0074724	-1.04665	0.29526	0.944311	NS	NS
k__Bacteria.p__Bacteroidetes.c__Bacteroidia.o__Bacteroidales.f__Porphyromonadaceae.g__Parabacteroides	454	353	10	444	-0.0177392	0.0198663	0.372393	0.962318	-0.0196763	0.0204114	0.335649	0.836083	levothyroxine	305	252	5	300	0.0157372	0.0200686	0.433568	0.898695	0.00584132	0.0216677	0.787691	0.962437	levothyroxine	1124	1025	26	1098	0.00574383	0.00832708	0.490478	0.9512	0.00593291	0.00866526	0.493696	0.97415	levothyroxine	2533.76	2482.94	14421.6	0.0071725	0.00395934	0.552018	0.580936	0.944311	NS	NS
k__Bacteria.p__Firmicutes.c__Bacilli	454	452	10	444	0.00843198	0.0516358	0.870361	0.962318	0.0484237	0.0477288	0.310946	0.836083	levothyroxine	305	301	5	300	0.0369668	0.0473425	0.43554	0.898695	-0.00101433	0.0494288	0.983644	0.983644	levothyroxine	1124	1115	26	1098	0.0200898	0.0207556	0.333296	0.9512	0.00485987	0.0210655	0.81759	0.97415	levothyroxine	375.058	446.166	2321.29	0.0178386	0.0210946	1.18252	0.236999	0.921211	NS	NS
k__Bacteria.p__Firmicutes.c__Bacilli.o__Lactobacillales	454	451	10	444	0.00855163	0.0516307	0.868525	0.962318	0.0495263	0.0477777	0.300567	0.836083	levothyroxine	305	301	5	300	0.0368904	0.047359	0.436647	0.898695	-0.00116324	0.0494438	0.981249	0.983644	levothyroxine	1124	1115	26	1098	0.0202454	0.0207403	0.32921	0.9512	0.00503449	0.02105	0.811021	0.97415	levothyroxine	375.133	445.857	2324.71	0.0178296	0.0212101	1.1896	0.234204	0.921211	NS	NS
k__Bacteria.p__Firmicutes.c__Clostridia.o__Clostridiales.f__Peptostreptococcaceae.g__Peptostreptococcaceae_noname.s__Clostridium_bartlettii.t__GCF_000154445	454	328	10	444	0.0135504	0.0112708	0.229923	0.962318	0.0109596	0.0116354	0.346821	0.836083	levothyroxine	305	206	5	300	0.00836869	0.0125345	0.504874	0.901561	-0.0028493	0.0135769	0.833937	0.983644	levothyroxine	1124	850	26	1098	-0.0054318	0.00841153	0.51857	0.9512	-0.00305151	0.00872707	0.726663	0.97415	levothyroxine	7872.15	6364.81	14133.5	0.005937	0.00293142	0.493755	0.621479	0.944311	NS	NS
k__Bacteria.p__Firmicutes.c__Bacilli.o__Lactobacillales.f__Streptococcaceae.g__Streptococcus.s__Streptococcus_salivarius.t__Streptococcus_salivarius_unclassified	454	434	10	444	-0.00436693	0.0236468	0.853574	0.962318	0.0263161	0.0212713	0.216787	0.836083	levothyroxine	305	290	5	300	0.000593087	0.0249795	0.981075	0.981306	0.0029068	0.0268418	0.913853	0.983644	levothyroxine	1124	1068	26	1098	0.0141171	0.00960234	0.141804	0.9512	0.00659992	0.00953078	0.488786	0.97415	levothyroxine	1788.35	1602.62	10845.4	0.00838109	0.0102727	1.2257	0.22031	0.921211	NS	NS
k__Bacteria.p__Firmicutes.c__Bacilli.o__Lactobacillales.f__Streptococcaceae	454	447	10	444	0.00638508	0.0413405	0.877326	0.962318	0.0492395	0.0383256	0.199634	0.836083	levothyroxine	305	297	5	300	0.0693189	0.0414045	0.0951718	0.7358	0.047275	0.0444512	0.288546	0.749844	levothyroxine	1124	1107	26	1098	0.00935917	0.0200285	0.640382	0.9512	-0.00334158	0.0202073	0.868688	0.975741	levothyroxine	585.124	583.318	2492.9	0.0165265	0.0184366	1.11558	0.264603	0.921211	NS	NS
k__Bacteria.p__Firmicutes.c__Bacilli.o__Lactobacillales.f__Streptococcaceae.g__Streptococcus	454	446	10	444	0.00807108	0.041432	0.845639	0.962318	0.0506465	0.038342	0.187303	0.836083	levothyroxine	305	296	5	300	0.070268	0.0413577	0.0903859	0.7358	0.0489429	0.0444353	0.271739	0.749844	levothyroxine	1124	1105	26	1098	0.0107453	0.0199814	0.590848	0.9512	-0.0026277	0.0201617	0.896329	0.975741	levothyroxine	582.544	584.637	2504.65	0.0165028	0.0197983	1.19969	0.230258	0.921211	NS	NS
k__Bacteria.p__Actinobacteria.c__Actinobacteria.o__Coriobacteriales.f__Coriobacteriaceae.g__Collinsella.s__Collinsella_aerofaciens.t__GCF_000169035	454	304	10	444	-0.0586129	0.0338213	0.0837959	0.962318	-0.0487598	0.034735	0.16117	0.836083	levothyroxine	305	265	5	300	0.00862997	0.0484232	0.858672	0.981306	0.0523504	0.0531296	0.325365	0.751467	levothyroxine	1124	1013	26	1098	-0.00869841	0.0177979	0.625127	0.9512	0.00244752	0.0184544	0.894515	0.975741	levothyroxine	874.219	426.475	3156.9	0.0149779	-0.0168297	-1.12364	0.261166	0.921211	NS	NS
k__Bacteria.p__Proteobacteria	454	434	10	444	0.0321509	0.0219621	0.14395	0.962318	0.0215305	0.0228611	0.346886	0.836083	levothyroxine	305	275	5	300	0.0233059	0.0159697	0.145553	0.7358	0.0111961	0.016844	0.506851	0.850786	levothyroxine	1124	1040	26	1098	-0.00104398	0.00671314	0.876446	0.9512	-0.000553376	0.00698991	0.936915	0.978555	levothyroxine	2073.25	3921.09	22189.6	0.00595661	0.00478557	0.803404	0.421741	0.944311	NS	NS
k__Bacteria.p__Bacteroidetes.c__Bacteroidia.o__Bacteroidales	454	438	10	444	-0.0721084	0.0579792	0.214278	0.962318	-0.0622861	0.0595281	0.296045	0.836083	levothyroxine	305	300	5	300	0.0577434	0.0651764	0.376358	0.898695	-0.0328854	0.0701233	0.639483	0.944603	levothyroxine	1124	1119	26	1098	0.00287059	0.0273276	0.91636	0.959428	0.0108122	0.0282599	0.702093	0.97415	levothyroxine	297.479	235.407	1339.05	0.0231129	-0.00214409	-0.0927662	0.926089	0.974038	NS	NS
k__Bacteria.p__Firmicutes.c__Clostridia.o__Clostridiales.f__Eubacteriaceae	454	418	10	444	-0.0714314	0.0575034	0.214823	0.962318	-0.0792383	0.0597577	0.185604	0.836083	levothyroxine	305	304	5	300	0.00387123	0.0669574	0.953934	0.981306	0.00264014	0.0732683	0.971283	0.983644	levothyroxine	1124	1121	26	1098	0.00241175	0.0277065	0.93065	0.959428	0.00916345	0.0289865	0.751966	0.97415	levothyroxine	302.422	223.05	1302.68	0.0233881	-0.0096257	-0.411565	0.680658	0.944311	NS	NS
k__Bacteria.p__Firmicutes.c__Clostridia.o__Clostridiales.f__Eubacteriaceae.g__Eubacterium	454	418	10	444	-0.0714264	0.0575044	0.214863	0.962318	-0.0791743	0.0597611	0.185984	0.836083	levothyroxine	305	304	5	300	0.00387146	0.0669577	0.953931	0.981306	0.00264029	0.0732689	0.971281	0.983644	levothyroxine	1124	1121	26	1098	0.0023669	0.0277069	0.931938	0.959428	0.00910997	0.0289866	0.753368	0.97415	levothyroxine	302.412	223.048	1302.64	0.0233884	-0.0096567	-0.412885	0.679691	0.944311	NS	NS
k__Bacteria.p__Firmicutes.c__Clostridia.o__Clostridiales.f__Ruminococcaceae.g__Ruminococcus.s__Ruminococcus_sp_5_1_39BFAA.t__GCF_000159975	454	293	10	444	-0.0625436	0.0446893	0.162365	0.962318	-0.0538274	0.0465104	0.247838	0.836083	levothyroxine	305	265	5	300	-0.0431658	0.0605278	0.476309	0.898695	-0.00708877	0.0652212	0.913533	0.983644	levothyroxine	1124	1022	26	1098	-0.0027493	0.0226775	0.903527	0.959428	-0.00250331	0.0236364	0.915674	0.975741	levothyroxine	500.717	272.955	1944.5	0.0191806	-0.0178226	-0.929202	0.352784	0.944311	NS	NS
k__Bacteria.p__Firmicutes.c__Clostridia.o__Clostridiales.f__Eubacteriaceae.g__Eubacterium.s__Eubacterium_rectale.t__Eubacterium_rectale_unclassified	454	343	10	444	-0.0611974	0.0613173	0.318808	0.962318	-0.07751	0.0638468	0.225469	0.836083	levothyroxine	305	285	5	300	0.00632455	0.0799627	0.937011	0.981306	-0.00288388	0.086885	0.973547	0.983644	levothyroxine	1124	1093	26	1098	-0.00290769	0.0321267	0.927901	0.959428	-0.00103348	0.0335989	0.975467	0.986213	levothyroxine	265.971	156.396	968.872	0.0268101	-0.0130134	-0.485392	0.627398	0.944311	NS	NS
k__Bacteria.p__Firmicutes.c__Clostridia.o__Clostridiales.f__Ruminococcaceae.g__Faecalibacterium.s__Faecalibacterium_prausnitzii	454	357	10	444	-0.0499869	0.0403147	0.21567	0.962318	-0.0350837	0.0421779	0.40602	0.847618	levothyroxine	305	293	5	300	-0.0254578	0.0425988	0.550549	0.922901	-0.0720749	0.047015	0.126469	0.709681	levothyroxine	1124	1116	26	1098	0.0079311	0.0164346	0.629485	0.9512	0.0132554	0.0171134	0.43877	0.97415	levothyroxine	615.281	551.069	3702.39	0.0143315	-0.00316734	-0.221005	0.825088	0.95751	NS	NS
k__Bacteria.p__Firmicutes.c__Clostridia.o__Clostridiales.f__Lachnospiraceae.g__Blautia.s__Ruminococcus_obeum	454	423	10	444	-0.0231681	0.0226382	0.306682	0.962318	-0.0200864	0.0233297	0.389772	0.847618	levothyroxine	305	305	5	300	-0.0375178	0.0259322	0.149025	0.7358	-0.0272557	0.028831	0.345349	0.751467	levothyroxine	1124	1121	26	1098	-0.00560877	0.010621	0.597548	0.9512	-0.00297395	0.0108506	0.784074	0.97415	levothyroxine	1951.27	1487.03	8864.73	0.00901558	-0.0122504	-1.35881	0.174207	0.921211	NS	NS
k__Bacteria.p__Firmicutes.c__Clostridia.o__Clostridiales.f__Lachnospiraceae.g__Lachnospiraceae_noname.s__Lachnospiraceae_bacterium_5_1_63FAA.t__GCF_000185525	454	368	10	444	-0.00618105	0.0107149	0.564335	0.962318	-0.00919195	0.0111979	0.412227	0.847618	levothyroxine	305	290	5	300	0.00929567	0.0124893	0.457296	0.898695	0.0080678	0.013759	0.55814	0.904572	levothyroxine	1124	1084	26	1098	0.00586547	0.00522027	0.261431	0.9512	0.00577295	0.00545006	0.289731	0.97415	levothyroxine	8710.05	6411	36695.6	0.00439304	0.00426493	0.970838	0.331629	0.944311	NS	NS
k__Bacteria.p__Firmicutes.c__Clostridia.o__Clostridiales.f__Lachnospiraceae.g__Roseburia.s__Roseburia_inulinivorans.t__GCF_000174195	454	325	10	444	-0.013649	0.0149248	0.360955	0.962318	-0.0142016	0.0155491	0.361628	0.847618	levothyroxine	305	259	5	300	0.0101683	0.0221862	0.64706	0.940642	0.00688934	0.0249383	0.782568	0.962437	levothyroxine	1124	1024	26	1098	0.00703918	0.00891218	0.42979	0.9512	0.00966848	0.00933257	0.300439	0.97415	levothyroxine	4489.35	2031.59	12590.2	0.00723364	0.00251201	0.347267	0.72839	0.95751	NS	NS
k__Bacteria.p__Firmicutes.c__Clostridia.o__Clostridiales.f__Clostridiaceae.g__Clostridium.s__Clostridium_leptum.t__GCF_000154345	454	255	10	444	-0.00485519	0.0065369	0.45805	0.962318	-0.00562694	0.0066082	0.395015	0.847618	levothyroxine	305	252	5	300	0.000424824	0.00917592	0.963106	0.981306	-0.00313786	0.0100444	0.754999	0.962437	levothyroxine	1124	918	26	1098	-0.00239113	0.00341169	0.483538	0.9512	-0.00148426	0.00354002	0.675096	0.97415	levothyroxine	23402.2	11876.8	85913.3	0.00287252	-0.00259097	-0.901987	0.367064	0.944311	NS	NS
k__Bacteria.p__Firmicutes.c__Clostridia.o__Clostridiales.f__Ruminococcaceae	454	436	10	444	-0.0713793	0.0607356	0.240534	0.962318	-0.0517966	0.0626419	0.408808	0.847618	levothyroxine	305	305	5	300	-0.152159	0.0645931	0.0191375	0.560665	-0.196007	0.0710504	0.00620894	0.58364	levothyroxine	1124	1124	26	1098	-0.00395972	0.0242746	0.870452	0.9512	0.00239394	0.0250358	0.92384	0.975741	levothyroxine	271.09	239.678	1697.06	0.0212822	-0.0283262	-1.33098	0.183196	0.921211	NS	NS
k__Bacteria.p__Firmicutes.c__Clostridia.o__Clostridiales.f__Lachnospiraceae.g__Dorea	454	418	10	444	-0.0201287	0.0290368	0.488546	0.962318	-0.0247189	0.0302798	0.414792	0.847618	levothyroxine	305	304	5	300	-0.0162286	0.0345659	0.639058	0.940642	-0.0033339	0.0378975	0.929966	0.983644	levothyroxine	1124	1122	26	1098	-0.00897974	0.0137667	0.514354	0.9512	0.00160546	0.0141992	0.909999	0.975741	levothyroxine	1186.05	836.96	5276.45	0.0117045	-0.0116224	-0.992983	0.320718	0.944311	NS	NS
k__Bacteria	454	454	10	444	-0.0149789	0.0333465	0.653517	0.962318	-0.0260447	0.033815	0.441633	0.876376	levothyroxine	305	305	5	300	0.018137	0.0413443	0.661213	0.940642	0.0229568	0.0447372	0.608282	0.944603	levothyroxine	1124	1124	26	1098	-0.0134074	0.0245188	0.584612	0.9512	-0.028911	0.0255507	0.258091	0.97415	levothyroxine	899.292	585.018	1663.42	0.0178239	-0.00799371	-0.448484	0.653804	0.944311	NS	NS
k__Bacteria.p__Firmicutes.c__Clostridia.o__Clostridiales.f__Lachnospiraceae.g__Coprococcus.s__Coprococcus_comes.t__GCF_000155875	454	300	10	444	-0.0295775	0.0247827	0.233331	0.962318	-0.0192962	0.0253788	0.447511	0.876376	levothyroxine	305	264	5	300	-0.0327076	0.0305727	0.285561	0.865336	-0.0410464	0.033097	0.216009	0.749844	levothyroxine	1124	1047	26	1098	0.000341956	0.0120665	0.977397	0.981665	0.00740662	0.012454	0.552157	0.97415	levothyroxine	1628.19	1069.88	6868.12	0.0102242	-0.00844665	-0.82614	0.408725	0.944311	NS	NS
k__Bacteria.p__Actinobacteria.c__Actinobacteria.o__Bifidobacteriales.f__Bifidobacteriaceae.g__Bifidobacterium.s__Bifidobacterium_adolescentis.t__Bifidobacterium_adolescentis_unclassified	454	263	10	444	0.0458325	0.0608894	0.452024	0.962318	0.0439983	0.0619355	0.47788	0.916749	levothyroxine	305	220	5	300	-0.0143379	0.0938772	0.878714	0.981306	0.0477135	0.10331	0.644571	0.944603	levothyroxine	1124	937	26	1098	-0.00613986	0.036044	0.864771	0.9512	0.0168245	0.0370717	0.650038	0.97415	levothyroxine	269.722	113.47	769.721	0.0294511	0.00521215	0.176976	0.859527	0.971553	NS	NS
k__Bacteria.p__Bacteroidetes.c__Bacteroidia.o__Bacteroidales.f__Bacteroidaceae.g__Bacteroides.s__Bacteroides_vulgatus.t__Bacteroides_vulgatus_unclassified	454	340	10	444	-0.0152921	0.029143	0.600043	0.962318	-0.00990239	0.0299653	0.741228	0.922134	levothyroxine	305	244	5	300	0.047424	0.0220911	0.0326287	0.560665	0.055114	0.0244446	0.0249848	0.651184	levothyroxine	1124	939	26	1098	0.00352213	0.00902319	0.696359	0.9512	0.00273313	0.00944256	0.772295	0.97415	levothyroxine	1177.42	2049.11	12282.3	0.00802991	0.0078943	0.983112	0.325552	0.944311	NS	NS
k__Bacteria.p__Bacteroidetes.c__Bacteroidia.o__Bacteroidales.f__Bacteroidaceae.g__Bacteroides.s__Bacteroides_xylanisolvens.t__Bacteroides_xylanisolvens_unclassified	454	186	10	444	-0.00368679	0.00562108	0.512256	0.962318	-0.00115654	0.00577527	0.841387	0.922134	levothyroxine	305	142	5	300	0.0120436	0.0045482	0.008548	0.560665	0.0118868	0.00509324	0.0203937	0.651184	levothyroxine	1124	556	26	1098	-0.00302004	0.0024862	0.224735	0.9512	-0.00268488	0.00260306	0.302575	0.97415	levothyroxine	31649	48341.5	161781	0.00203375	-9.53842e-05	-0.0469007	0.962592	0.974038	NS	NS
k__Bacteria.p__Actinobacteria.c__Actinobacteria.o__Coriobacteriales.f__Coriobacteriaceae.g__Gordonibacter.s__Gordonibacter_pamelaeae.t__GCF_000210055	454	214	10	444	-0.00167739	0.00598401	0.779371	0.962318	-0.00294627	0.00628655	0.639571	0.922134	levothyroxine	305	188	5	300	0.0164962	0.00925029	0.0755552	0.7358	0.0152951	0.010247	0.136731	0.709681	levothyroxine	1124	606	26	1098	0.00438586	0.00385868	0.255942	0.9512	0.00317115	0.0040162	0.429942	0.97415	levothyroxine	27926.5	11686.6	67161.8	0.00306031	0.00412554	1.34808	0.177633	0.921211	NS	NS
k__Bacteria.p__Verrucomicrobia.c__Verrucomicrobiae.o__Verrucomicrobiales.f__Verrucomicrobiaceae.g__Akkermansia.s__Akkermansia_muciniphila.t__GCF_000020225	454	150	10	444	0.0104278	0.0224684	0.642809	0.962318	0.00855791	0.0235227	0.716198	0.922134	levothyroxine	305	188	5	300	-0.062771	0.0441412	0.156079	0.7358	-0.077583	0.0488388	0.113386	0.709681	levothyroxine	1124	752	26	1098	0.0256676	0.0235104	0.275178	0.9512	0.0248724	0.0245713	0.311645	0.97415	levothyroxine	1980.87	513.231	1809.17	0.0152441	0.0081048	0.531669	0.594956	0.944311	NS	NS
k__Bacteria.p__Firmicutes.c__Clostridia.o__Clostridiales.f__Lachnospiraceae.g__Anaerostipes	454	392	10	444	0.00554831	0.0104989	0.597447	0.962318	-0.0021216	0.0107503	0.843655	0.922134	levothyroxine	305	293	5	300	0.0119171	0.0129065	0.356604	0.898695	0.0201377	0.0144293	0.16405	0.709681	levothyroxine	1124	1074	26	1098	0.00180882	0.0060457	0.764851	0.9512	0.00207449	0.00629114	0.741655	0.97415	levothyroxine	9072.27	6003.22	27359.4	0.00485443	0.00403829	0.831878	0.405478	0.944311	NS	NS
k__Bacteria.p__Actinobacteria.c__Actinobacteria.o__Bifidobacteriales.f__Bifidobacteriaceae	454	423	10	444	0.0532197	0.0698318	0.446403	0.962318	0.0447692	0.0732833	0.541612	0.922134	levothyroxine	305	294	5	300	0.0882909	0.0963046	0.359995	0.898695	0.167236	0.105081	0.112695	0.709681	levothyroxine	1124	1094	26	1098	-0.0428853	0.0387723	0.268929	0.9512	-0.0263622	0.0397496	0.507341	0.97415	levothyroxine	205.066	107.822	665.209	0.0319749	-0.00827569	-0.258818	0.795776	0.95751	NS	NS
k__Bacteria.p__Actinobacteria.c__Actinobacteria.o__Bifidobacteriales.f__Bifidobacteriaceae.g__Bifidobacterium	454	413	10	444	0.0536542	0.0703766	0.44624	0.962318	0.0434004	0.0737576	0.556586	0.922134	levothyroxine	305	293	5	300	0.0892764	0.0965629	0.355952	0.898695	0.169593	0.105349	0.108631	0.709681	levothyroxine	1124	1088	26	1098	-0.0432151	0.0388135	0.265775	0.9512	-0.0265406	0.0397849	0.50485	0.97415	levothyroxine	201.903	107.246	663.796	0.0320594	-0.00850872	-0.265404	0.790698	0.95751	NS	NS
k__Bacteria.p__Firmicutes.c__Clostridia.o__Clostridiales.f__Ruminococcaceae.g__Faecalibacterium.s__Faecalibacterium_prausnitzii.t__Faecalibacterium_prausnitzii_unclassified	454	352	10	444	-0.0357605	0.0359472	0.320379	0.962318	-0.0235611	0.037368	0.52872	0.922134	levothyroxine	305	292	5	300	-0.0338542	0.0370056	0.361015	0.898695	-0.0730173	0.0410327	0.0763097	0.709681	levothyroxine	1124	1093	26	1098	0.0112925	0.0153562	0.462267	0.9512	0.0182381	0.0159338	0.252621	0.97415	levothyroxine	773.874	730.239	4240.64	0.0131936	-0.000784757	-0.05948	0.95257	0.974038	NS	NS
k__Bacteria.p__Actinobacteria.c__Actinobacteria	454	452	10	444	0.0112912	0.0639464	0.859925	0.962318	0.0138829	0.0670417	0.836055	0.922134	levothyroxine	305	305	5	300	0.0501704	0.0899573	0.577459	0.931385	0.136612	0.098374	0.166095	0.709681	levothyroxine	1124	1124	26	1098	-0.0358325	0.0363624	0.324628	0.9512	-0.0190469	0.0375086	0.611697	0.97415	levothyroxine	244.55	123.574	756.3	0.0298219	-0.0161319	-0.540941	0.588548	0.944311	NS	NS
k__Bacteria.p__Proteobacteria.c__Gammaproteobacteria	454	346	10	444	0.00279307	0.0198486	0.888161	0.962318	-0.00773331	0.0202872	0.703279	0.922134	levothyroxine	305	225	5	300	0.0225369	0.0142608	0.115141	0.7358	0.016706	0.0154393	0.280276	0.749844	levothyroxine	1124	855	26	1098	-0.00753835	0.00620138	0.22441	0.9512	-0.00919614	0.00637571	0.149503	0.97415	levothyroxine	2538.29	4917.15	26003	0.00546698	-0.00233461	-0.427039	0.669351	0.944311	NS	NS
k__Bacteria.p__Proteobacteria.c__Gammaproteobacteria.o__Enterobacteriales.f__Enterobacteriaceae	454	310	10	444	0.00603087	0.0198577	0.761506	0.962318	-0.00560954	0.0205315	0.784838	0.922134	levothyroxine	305	200	5	300	0.0180296	0.0138606	0.194391	0.837555	0.0192565	0.0151395	0.204582	0.749844	levothyroxine	1124	773	26	1098	-0.0093795	0.00575166	0.103242	0.9512	-0.0100745	0.00594308	0.0903517	0.97415	levothyroxine	2535.95	5205.18	30228.3	0.00513196	-0.00459276	-0.894934	0.370822	0.944311	NS	NS
k__Bacteria.p__Bacteroidetes.c__Bacteroidia.o__Bacteroidales.f__Porphyromonadaceae.g__Barnesiella.s__Barnesiella_intestinihominis.t__GCF_000296465	454	242	10	444	0.00205815	0.0187744	0.912757	0.962318	0.0041755	0.0191859	0.827827	0.922134	levothyroxine	305	212	5	300	-0.0212245	0.0192245	0.270479	0.845248	-0.0223078	0.0212657	0.295152	0.749844	levothyroxine	1124	888	26	1098	-0.0046963	0.00769732	0.541906	0.9512	-0.00622257	0.00800302	0.437019	0.97415	levothyroxine	2837.04	2705.78	16878	0.00667843	-0.00583627	-0.873898	0.382174	0.944311	NS	NS
k__Bacteria.p__Firmicutes.c__Clostridia.o__Clostridiales.f__Oscillospiraceae.g__Oscillibacter.s__Oscillibacter_unclassified	454	357	10	444	-0.00637078	0.011462	0.578619	0.962318	-0.0063914	0.011912	0.591878	0.922134	levothyroxine	305	264	5	300	-0.013006	0.0116055	0.263327	0.845248	-0.0146481	0.0128308	0.254638	0.749844	levothyroxine	1124	1050	26	1098	0.00172912	0.0046022	0.7072	0.9512	-0.00144761	0.00475803	0.761	0.97415	levothyroxine	7611.7	7424.65	47213.8	0.00400802	-0.00101877	-0.254183	0.799354	0.95751	NS	NS
k__Bacteria.p__Firmicutes.c__Clostridia.o__Clostridiales.f__Eubacteriaceae.g__Eubacterium.s__Eubacterium_ramulus.t__GCF_000469345	454	237	10	444	-0.00937421	0.0159274	0.556463	0.962318	-0.00924877	0.0165799	0.577278	0.922134	levothyroxine	305	231	5	300	0.0148865	0.0199259	0.455599	0.898695	0.0242962	0.0215251	0.260036	0.749844	levothyroxine	1124	957	26	1098	-0.00899517	0.00760106	0.236899	0.9512	-0.00776847	0.00787023	0.323831	0.97415	levothyroxine	3941.97	2518.63	17308.2	0.00648629	-0.00652744	-1.00634	0.31425	0.944311	NS	NS
k__Bacteria.p__Proteobacteria.c__Gammaproteobacteria.o__Enterobacteriales.f__Enterobacteriaceae.g__Escherichia	454	304	10	444	0.0107689	0.0177178	0.543657	0.962318	-0.00581421	0.0183903	0.752063	0.922134	levothyroxine	305	193	5	300	0.0105886	0.0125246	0.398591	0.898695	0.0143502	0.0135473	0.290504	0.749844	levothyroxine	1124	758	26	1098	-0.00835045	0.005643	0.139225	0.9512	-0.00820179	0.00582899	0.15971	0.97415	levothyroxine	3185.53	6374.88	31403.6	0.00494082	-0.00391634	-0.79265	0.427982	0.944311	NS	NS
k__Bacteria.p__Firmicutes.c__Clostridia.o__Clostridiales.f__Oscillospiraceae.g__Oscillibacter	454	369	10	444	-0.00983401	0.0116005	0.397057	0.962318	-0.00727265	0.0119835	0.544271	0.922134	levothyroxine	305	268	5	300	-0.0119575	0.0116712	0.306427	0.898695	-0.0164204	0.0129404	0.2056	0.749844	levothyroxine	1124	1064	26	1098	0.00201636	0.00476247	0.672096	0.9512	-0.00149545	0.00494264	0.762284	0.97415	levothyroxine	7430.97	7341.17	44089.6	0.00412177	-0.00122248	-0.296592	0.766778	0.95751	NS	NS
k__Bacteria.p__Bacteroidetes.c__Bacteroidia.o__Bacteroidales.f__Rikenellaceae.g__Alistipes	454	362	10	444	-0.0150849	0.0272331	0.579918	0.962318	-0.00928633	0.0284098	0.743939	0.922134	levothyroxine	305	269	5	300	-0.00931485	0.0320388	0.771456	0.981306	-0.0375578	0.0340379	0.270861	0.749844	levothyroxine	1124	1073	26	1098	0.00683741	0.0125946	0.587319	0.9512	0.00868661	0.0130472	0.505692	0.97415	levothyroxine	1348.36	974.198	6304.18	0.0107666	0.00158691	0.147392	0.882822	0.971553	NS	NS
k__Bacteria.p__Firmicutes.c__Clostridia.o__Clostridiales.f__Ruminococcaceae.g__Subdoligranulum	454	426	10	444	0.00779781	0.036542	0.83112	0.962318	0.0118941	0.0372512	0.74967	0.922134	levothyroxine	305	305	5	300	-0.0333944	0.0479642	0.486825	0.901529	-0.0473497	0.0519738	0.363114	0.751467	levothyroxine	1124	1122	26	1098	-0.00393601	0.0196382	0.841184	0.9512	-0.00910728	0.0202766	0.653412	0.97415	levothyroxine	748.884	434.675	2592.97	0.0162725	-0.00499984	-0.307257	0.758647	0.95751	NS	NS
k__Bacteria.p__Firmicutes.c__Clostridia.o__Clostridiales.f__Ruminococcaceae.g__Subdoligranulum.s__Subdoligranulum_unclassified	454	426	10	444	0.00946337	0.03635	0.794723	0.962318	0.0122736	0.0371326	0.741172	0.922134	levothyroxine	305	305	5	300	-0.0326548	0.0479667	0.49654	0.901561	-0.0468839	0.0519621	0.367739	0.751467	levothyroxine	1124	1122	26	1098	-0.00498837	0.0196212	0.799362	0.9512	-0.0101486	0.0202532	0.616415	0.97415	levothyroxine	756.819	434.63	2597.46	0.0162459	-0.00527535	-0.324719	0.745393	0.95751	NS	NS
k__Bacteria.p__Firmicutes.c__Negativicutes.o__Selenomonadales	454	413	10	444	0.00881097	0.0396025	0.82404	0.962318	-0.0130744	0.0416695	0.753864	0.922134	levothyroxine	305	272	5	300	-0.0212704	0.0506865	0.675047	0.940642	-0.0504613	0.0551597	0.36112	0.751467	levothyroxine	1124	983	26	1098	0.0194886	0.0227795	0.39244	0.9512	0.0277053	0.0238576	0.245786	0.97415	levothyroxine	637.61	389.237	1927.14	0.0183991	0.0118132	0.642053	0.520839	0.944311	NS	NS
k__Bacteria.p__Firmicutes.c__Negativicutes.o__Selenomonadales.f__Veillonellaceae	454	376	10	444	0.0208408	0.0401587	0.60405	0.962318	0.00875336	0.0422916	0.836134	0.922134	levothyroxine	305	244	5	300	-0.0182155	0.0511906	0.722216	0.962954	-0.0549112	0.0555054	0.323429	0.751467	levothyroxine	1124	856	26	1098	0.0137772	0.0239267	0.564862	0.9512	0.0161053	0.0250701	0.520744	0.97415	levothyroxine	620.071	381.61	1746.76	0.0190747	0.0109287	0.572945	0.566682	0.944311	NS	NS
k__Bacteria.p__Firmicutes.c__Clostridia.o__Clostridiales.f__Eubacteriaceae.g__Eubacterium.s__Eubacterium_hallii.t__GCF_000173975	454	364	10	444	-0.00542468	0.0243078	0.82351	0.962318	-0.00942535	0.0252622	0.709272	0.922134	levothyroxine	305	296	5	300	0.00287305	0.029535	0.922573	0.981306	0.0263375	0.0319042	0.409823	0.786191	levothyroxine	1124	1105	26	1098	0.00835835	0.0123469	0.498573	0.9512	0.0140428	0.0127899	0.272468	0.97415	levothyroxine	1692.42	1146.37	6559.68	0.0103151	0.00520731	0.504827	0.613681	0.944311	NS	NS
k__Bacteria.p__Actinobacteria.c__Actinobacteria.o__Coriobacteriales.f__Coriobacteriaceae.g__Eggerthella.s__Eggerthella_lenta.t__GCF_000024265	454	212	10	444	0.00106327	0.00516285	0.836932	0.962318	0.00178239	0.00537617	0.740421	0.922134	levothyroxine	305	162	5	300	0.00479652	0.00613429	0.4349	0.898695	0.005024	0.0068095	0.461316	0.840145	levothyroxine	1124	464	26	1098	-0.00186367	0.00152737	0.222663	0.9512	-0.00194982	0.00159012	0.220399	0.97415	levothyroxine	37516.4	26574.9	428659	0.00142458	-0.00128163	-0.899655	0.368304	0.944311	NS	NS
k__Bacteria.p__Firmicutes	454	454	10	444	0.0157579	0.0586625	0.788349	0.962318	0.017334	0.0600683	0.773059	0.922134	levothyroxine	305	305	5	300	-0.0496485	0.0837475	0.553741	0.922901	-0.0654025	0.0893363	0.464761	0.840145	levothyroxine	1124	1124	26	1098	0.0108036	0.0336264	0.748056	0.9512	0.0082312	0.0347914	0.813022	0.97415	levothyroxine	290.589	142.579	884.381	0.0275497	0.00535442	0.194355	0.845898	0.969688	NS	NS
k__Bacteria.p__Firmicutes.c__Clostridia.o__Clostridiales.f__Lachnospiraceae.g__Blautia.s__Ruminococcus_torques.t__Ruminococcus_torques_unclassified	454	418	10	444	0.0113677	0.0250848	0.650652	0.962318	0.0139329	0.0261632	0.594655	0.922134	levothyroxine	305	233	5	300	-0.00201089	0.0329049	0.951311	0.981306	0.02376	0.0351083	0.499157	0.850786	levothyroxine	1124	865	26	1098	0.00260064	0.0143856	0.856573	0.9512	0.00395476	0.0150534	0.792821	0.97415	levothyroxine	1589.2	923.588	4832.19	0.0116682	0.00391767	0.335755	0.737055	0.95751	NS	NS
k__Bacteria.p__Bacteroidetes.c__Bacteroidia.o__Bacteroidales.f__Bacteroidaceae.g__Bacteroides.s__Bacteroides_dorei.t__Bacteroides_dorei_unclassified	454	257	10	444	0.000544035	0.0201295	0.978451	0.978451	0.00475546	0.0206886	0.818324	0.922134	levothyroxine	305	187	5	300	0.0278287	0.0197113	0.159072	0.7358	0.00781052	0.0217231	0.719479	0.962437	levothyroxine	1124	808	26	1098	0.00818793	0.00856988	0.339569	0.9512	0.00536247	0.00889105	0.54655	0.97415	levothyroxine	2467.93	2573.77	13616	0.007321	0.00988622	1.35039	0.17689	0.921211	NS	NS
k__Bacteria.p__Firmicutes.c__Clostridia.o__Clostridiales.f__Peptostreptococcaceae.g__Peptostreptococcaceae_noname.s__Peptostreptococcaceae_noname_unclassified	454	248	10	444	0.00237082	0.0119257	0.842514	0.962318	-0.00319974	0.0123895	0.796343	0.922134	levothyroxine	305	207	5	300	0.00775398	0.0129516	0.549844	0.922901	0.00466175	0.0141099	0.741374	0.962437	levothyroxine	1124	868	26	1098	0.00205034	0.0101755	0.840347	0.9512	0.00308936	0.0104863	0.76835	0.97415	levothyroxine	7031.29	5961.43	9657.95	0.00664446	0.00365097	0.549475	0.582679	0.944311	NS	NS
k__Bacteria.p__Bacteroidetes.c__Bacteroidia.o__Bacteroidales.f__Bacteroidaceae.g__Bacteroides.s__Bacteroides_ovatus	454	302	10	444	-0.00267709	0.015344	0.86158	0.962318	-0.00411125	0.0161109	0.79872	0.922134	levothyroxine	305	213	5	300	-0.00032907	0.0140318	0.981306	0.981306	-0.00522802	0.0156859	0.739186	0.962437	levothyroxine	1124	865	26	1098	0.0018298	0.00541064	0.735288	0.9512	0.00432055	0.0056557	0.445081	0.97415	levothyroxine	4247.38	5078.96	34158.9	0.00479545	0.00113744	0.237193	0.812507	0.95751	NS	NS
k__Bacteria.p__Bacteroidetes.c__Bacteroidia.o__Bacteroidales.f__Bacteroidaceae.g__Bacteroides.s__Bacteroides_ovatus.t__Bacteroides_ovatus_unclassified	454	301	10	444	-0.00660282	0.0146712	0.652905	0.962318	-0.00873791	0.0154351	0.571658	0.922134	levothyroxine	305	213	5	300	-0.000513475	0.013944	0.970651	0.981306	-0.00580758	0.015573	0.709512	0.962437	levothyroxine	1124	864	26	1098	0.00184472	0.00541106	0.733232	0.9512	0.00432113	0.00565598	0.445042	0.97415	levothyroxine	4645.9	5143.1	34153.5	0.00477043	0.00067558	0.141618	0.887382	0.971553	NS	NS
k__Bacteria.p__Bacteroidetes.c__Bacteroidia.o__Bacteroidales.f__Bacteroidaceae.g__Bacteroides	454	429	10	444	-0.0465892	0.0526609	0.376805	0.962318	-0.0326292	0.0544454	0.549316	0.922134	levothyroxine	305	298	5	300	0.0637111	0.0543698	0.242212	0.837555	0.00715407	0.0588125	0.903276	0.983644	levothyroxine	1124	1111	26	1098	0.00345403	0.0213264	0.871367	0.9512	0.00447073	0.0219382	0.838558	0.97415	levothyroxine	360.598	338.287	2198.69	0.0185773	0.00426116	0.229375	0.818578	0.95751	NS	NS
k__Bacteria.p__Bacteroidetes.c__Bacteroidia.o__Bacteroidales.f__Porphyromonadaceae.g__Parabacteroides.s__Parabacteroides_distasonis.t__Parabacteroides_distasonis_unclassified	454	257	10	444	-0.00133421	0.00996165	0.893517	0.962318	-0.00581761	0.0104516	0.578108	0.922134	levothyroxine	305	195	5	300	0.0074438	0.0103892	0.474259	0.898695	-0.000954469	0.0112626	0.932528	0.983644	levothyroxine	1124	791	26	1098	0.0104138	0.00388438	0.00745224	0.9512	0.00925302	0.00401069	0.0212438	0.97415	levothyroxine	10077.1	9264.85	66276	0.00341757	0.0087097	2.54851	0.0108185	0.652093	NS	NS
k__Bacteria.p__Firmicutes.c__Clostridia.o__Clostridiales.f__Lachnospiraceae.g__Dorea.s__Dorea_longicatena.t__GCF_000154065	454	325	10	444	-0.00776233	0.0286777	0.78677	0.962318	-0.00870427	0.0296532	0.769267	0.922134	levothyroxine	305	285	5	300	-0.0171611	0.0348745	0.623026	0.940642	-0.00783478	0.0381336	0.837375	0.983644	levothyroxine	1124	1074	26	1098	-0.00519961	0.0147774	0.725007	0.9512	0.00516434	0.0152067	0.734217	0.97415	levothyroxine	1215.93	822.213	4579.38	0.0122928	-0.00715668	-0.582183	0.560443	0.944311	NS	NS
k__Bacteria.p__Actinobacteria.c__Actinobacteria.o__Coriobacteriales.f__Coriobacteriaceae.g__Adlercreutzia.s__Adlercreutzia_equolifaciens.t__GCF_000478885	454	210	10	444	0.00319418	0.00680621	0.639088	0.962318	0.00225602	0.00707435	0.749971	0.922134	levothyroxine	305	218	5	300	-0.00133034	0.010371	0.898019	0.981306	-0.00179173	0.0115152	0.876472	0.983644	levothyroxine	1124	889	26	1098	-0.00187852	0.00516852	0.716335	0.9512	-0.00269657	0.00536873	0.615579	0.97415	levothyroxine	21586.9	9297.37	37434.2	0.00382588	-0.000201073	-0.0525561	0.958086	0.974038	NS	NS
k__Bacteria.p__Firmicutes.c__Clostridia.o__Clostridiales.f__Lachnospiraceae.g__Coprococcus.s__Coprococcus_catus.t__GCF_000210555	454	264	10	444	0.00231763	0.0135962	0.864726	0.962318	0.00500175	0.0141531	0.723974	0.922134	levothyroxine	305	259	5	300	0.0215147	0.0181023	0.23558	0.837555	0.0221986	0.0194963	0.255899	0.749844	levothyroxine	1124	1020	26	1098	-0.00528845	0.0073058	0.469297	0.9512	-0.000824492	0.00757204	0.913313	0.975741	levothyroxine	5409.58	3051.62	18735.5	0.00606376	-0.000768082	-0.126668	0.899203	0.971553	NS	NS
k__Bacteria.p__Firmicutes.c__Clostridia.o__Clostridiales.f__Lachnospiraceae.g__Blautia.s__Ruminococcus_obeum.t__Ruminococcus_obeum_unclassified	454	421	10	444	-0.00436994	0.0181065	0.8094	0.962318	-0.00442371	0.0187652	0.813757	0.922134	levothyroxine	305	298	5	300	-0.00914579	0.0208437	0.661144	0.940642	-0.00623651	0.0230558	0.786993	0.962437	levothyroxine	1124	1099	26	1098	-0.0032653	0.00848701	0.700502	0.9512	-0.000266399	0.00875144	0.975721	0.986213	levothyroxine	3050.23	2301.71	13883.2	0.00721028	-0.00414414	-0.574754	0.565458	0.944311	NS	NS
k__Bacteria.p__Firmicutes.c__Clostridia.o__Clostridiales	454	453	10	444	0.0255884	0.0657364	0.697275	0.962318	0.0219134	0.0675905	0.745951	0.922134	levothyroxine	305	305	5	300	-0.141154	0.0778152	0.0706886	0.7358	-0.127584	0.0852867	0.135862	0.709681	levothyroxine	1124	1124	26	1098	-0.00335596	0.0323453	0.917383	0.959428	0.000347803	0.0334213	0.991699	0.991699	levothyroxine	231.413	165.147	955.824	0.0271926	-0.0152304	-0.560096	0.575414	0.944311	NS	NS
k__Bacteria.p__Firmicutes.c__Clostridia.o__Clostridiales.f__Lachnospiraceae.g__Blautia.s__Ruminococcus_torques	454	446	10	444	0.00412619	0.0253626	0.87084	0.962318	0.00544849	0.0264079	0.836647	0.922134	levothyroxine	305	305	5	300	0.00666757	0.0281343	0.812829	0.981306	0.0230862	0.030619	0.451544	0.840145	levothyroxine	1124	1124	26	1098	-0.000762957	0.0123941	0.950926	0.963493	0.00397192	0.0128697	0.757667	0.97415	levothyroxine	1554.57	1263.36	6509.81	0.0103541	0.00105828	0.102208	0.918591	0.974038	NS	NS
k__Bacteria.p__Firmicutes.c__Clostridia.o__Clostridiales.f__Eubacteriaceae.g__Eubacterium.s__Eubacterium_eligens.t__GCF_000146185	454	232	10	444	0.0030811	0.013606	0.820958	0.962318	0.00189763	0.014115	0.893123	0.954018	levothyroxine	305	195	5	300	0.0123507	0.0160429	0.442	0.898695	0.0102253	0.0173934	0.557117	0.904572	levothyroxine	1124	887	26	1098	0.00968738	0.00731551	0.185702	0.9512	0.0101232	0.00763617	0.185225	0.97415	levothyroxine	5401.77	3885.4	18685.8	0.00597903	0.0087816	1.46873	0.141905	0.921211	NS	NS
k__Bacteria.p__Actinobacteria.c__Actinobacteria.o__Coriobacteriales.f__Coriobacteriaceae.g__Eggerthella.s__Eggerthella_unclassified	454	329	10	444	0.000610675	0.0142701	0.965885	0.971601	0.00206678	0.0144962	0.8867	0.954018	levothyroxine	305	216	5	300	-0.0103333	0.0159753	0.518247	0.909205	-0.00795767	0.0178679	0.656431	0.944603	levothyroxine	1124	663	26	1098	-0.00485111	0.00462311	0.294265	0.9512	-0.00669984	0.00479673	0.162783	0.97415	levothyroxine	4910.72	3918.35	46787.6	0.00424031	-0.00475509	-1.1214	0.262116	0.921211	NS	NS
k__Bacteria.p__Proteobacteria.c__Gammaproteobacteria.o__Enterobacteriales.f__Enterobacteriaceae.g__Escherichia.s__Escherichia_coli.t__Escherichia_coli_unclassified	454	260	10	444	0.011653	0.0178131	0.513358	0.962318	-0.00199043	0.0185691	0.914696	0.966083	levothyroxine	305	163	5	300	0.0148322	0.0105754	0.161876	0.7358	0.0195035	0.0114423	0.0895604	0.709681	levothyroxine	1124	625	26	1098	-0.00860467	0.00507673	0.0903833	0.9512	-0.00862929	0.00527045	0.101877	0.97415	levothyroxine	3151.53	8941.46	38800	0.00443273	-0.00323257	-0.729249	0.465849	0.944311	NS	NS
k__Bacteria.p__Actinobacteria.c__Actinobacteria.o__Coriobacteriales.f__Coriobacteriaceae.g__Eggerthella	454	340	10	444	0.000683991	0.0153622	0.964507	0.971601	0.00142819	0.015624	0.927213	0.968423	levothyroxine	305	231	5	300	-0.00702884	0.0183431	0.701857	0.961448	-0.0029411	0.0204469	0.885738	0.983644	levothyroxine	1124	733	26	1098	-0.00436635	0.00508684	0.390882	0.9512	-0.00616743	0.00527841	0.242901	0.97415	levothyroxine	4237.36	2972.03	38645.9	0.00466987	-0.00407222	-0.87202	0.383197	0.944311	NS	NS
k__Bacteria.p__Firmicutes.c__Erysipelotrichia.o__Erysipelotrichales.f__Erysipelotrichaceae.g__Erysipelotrichaceae_noname	454	383	10	444	-0.00596152	0.0206327	0.77277	0.962318	0.000805581	0.0212486	0.969777	0.979742	levothyroxine	305	268	5	300	0.0434924	0.0376406	0.248829	0.837555	0.0797358	0.0410133	0.0529445	0.651184	levothyroxine	1124	931	26	1098	0.0115555	0.0168758	0.493654	0.9512	0.0106719	0.0175731	0.543789	0.97415	levothyroxine	2349.03	705.809	3511.32	0.0123408	0.00872176	0.70674	0.479728	0.944311	NS	NS
k__Bacteria.p__Firmicutes.c__Erysipelotrichia.o__Erysipelotrichales.f__Erysipelotrichaceae	454	419	10	444	-0.00245255	0.0248102	0.921301	0.962318	0.00125711	0.0260566	0.961545	0.979742	levothyroxine	305	291	5	300	0.0336302	0.0417397	0.421053	0.898695	0.0743237	0.0446706	0.0973403	0.709681	levothyroxine	1124	1069	26	1098	0.023357	0.0179808	0.194214	0.9512	0.0235881	0.0187545	0.208763	0.97415	levothyroxine	1624.58	573.986	3093.01	0.013747	0.0165475	1.20372	0.228698	0.921211	NS	NS
k__Bacteria.p__Firmicutes.c__Clostridia.o__Clostridiales.f__Lachnospiraceae.g__Roseburia.s__Roseburia_hominis.t__GCF_000225345	454	280	10	444	0.00117362	0.0110185	0.915224	0.962318	-0.00038981	0.0116378	0.973297	0.979742	levothyroxine	305	247	5	300	-0.00426854	0.0146596	0.771123	0.981306	-0.0151843	0.0166521	0.362701	0.751467	levothyroxine	1124	989	26	1098	0.00808556	0.00736775	0.272694	0.9512	0.00920444	0.00771091	0.232865	0.97415	levothyroxine	8236.79	4653.24	18421.7	0.00565127	0.00443138	0.784139	0.432959	0.944311	NS	NS
k__Bacteria.p__Bacteroidetes.c__Bacteroidia.o__Bacteroidales.f__Porphyromonadaceae	454	386	10	444	-0.00220019	0.0260127	0.932633	0.962318	-0.000663926	0.0261309	0.979742	0.979742	levothyroxine	305	274	5	300	0.0376807	0.0245	0.125127	0.7358	0.0249625	0.0267354	0.35133	0.751467	levothyroxine	1124	1071	26	1098	-0.00105885	0.0108246	0.922093	0.959428	0.000531945	0.011231	0.962232	0.986213	levothyroxine	1477.84	1665.97	8534.46	0.0092536	0.00432312	0.467182	0.640369	0.944311	NS	NS
Pathways
Pathways	N.IBD	non-zeros.IBD	Users.IBD	Non-users.IBD	Coef.IBD_univariate	SE.IBD_univariate	Pval.IBD_univariate	Qval.IBD_univariate	coeff.correcting.all.IBD_multivariate	SE.correcting_all.IBD_multivariate	pval.correcting.all.IBD_multivariate	qval.correcting.all.IBD_multivariate	drug.IBD	N.MIBS	non-zeros.MIBS	Users.MIBS	Non-users.MIBS	Coef.MIBS_univariate	SE.MIBS_univariate	Pval.MIBS_univariate	Qval.MIBS_univariate	coeff.correcting.all.MIBS_multivariate	SE.correcting_all.MIBS_multivariate	pval.correcting.all.MIBS_multivariate	qval.correcting.all.MIBS_multivariate	drug.MIBS	N.LLD	non-zeros.LLD	Users.LLD	Non-users.LLD	Coef.LLD_univariate	SE.LLD_univariate	Pval.LLD_univariate	Qval.LLD_univariate	coeff.correcting.all.LLD_multivariate	SE.correcting_all.LLD_multivariate	pval.correcting.all.LLD_multivariate	qval.correcting.all.LLD_multivariate	drug.LLD	inverse_var.ibd_univariate	inverse_var.mibs_univariate	inverse_var.lld_univariate	se_univariate	beta_univariate	Z_univariate	P_univariate	FDR_univariate	Het.Q_univariate	Het.I2_univariate
PWY.5177	454	436	10	444	-0.597656	0.552888	0.280305	0.923801	-0.464836	0.557238	0.404683	0.993129	levothyroxine	305	305	5	300	-0.550681	0.206414	0.00807554	0.237304	-0.692253	0.222437	0.00207499	0.300873	levothyroxine	1124	1123	26	1098	0.143002	0.0739041	0.05325	0.971623	0.191664	0.0767428	0.0126585	0.79503	levothyroxine	3.27134	23.4704	183.089	0.0690343	0.0538638	0.780246	0.435246	0.999483	NS	NS
POLYAMSYN.PWY	454	451	10	444	-0.133532	0.201845	0.508608	0.954146	-0.260118	0.208491	0.212916	0.993129	levothyroxine	305	302	5	300	-0.451659	0.264041	0.0882303	0.3261	-0.711489	0.288312	0.0142501	0.551162	levothyroxine	1124	1119	26	1098	0.183689	0.103934	0.0774454	0.971623	0.254507	0.107783	0.0183925	0.79503	levothyroxine	24.5452	14.3436	92.573	0.0872168	0.055139	0.632207	0.527252	0.999483	NS	NS
BIOTIN.BIOSYNTHESIS.PWY	454	322	10	444	0.228175	0.830207	0.783567	0.996928	-0.066017	0.843213	0.937635	0.993129	levothyroxine	305	181	5	300	1.56168	1.06895	0.145083	0.400183	0.746541	1.18266	0.52843	0.860779	levothyroxine	1124	691	26	1098	-0.858531	0.520993	0.0996597	0.971623	-1.19572	0.539667	0.0269239	0.79503	levothyroxine	1.45087	0.875157	3.68415	0.407903	-0.243784	-0.597652	0.550072	0.999483	NS	NS
PWY.6519	454	322	10	444	0.260524	0.807375	0.747091	0.996928	-0.0350639	0.820368	0.965929	0.993129	levothyroxine	305	181	5	300	1.48356	1.03116	0.151276	0.400183	0.696282	1.14097	0.542219	0.860779	levothyroxine	1124	691	26	1098	-0.831545	0.503985	0.0992366	0.971623	-1.15778	0.521993	0.0267637	0.79503	levothyroxine	1.53408	0.940485	3.93699	0.394928	-0.230654	-0.584041	0.559192	0.999483	NS	NS
PWY.6284	454	289	10	444	0.0438699	0.873611	0.959973	0.998696	-0.0626091	0.893122	0.944148	0.993129	levothyroxine	305	182	5	300	1.75858	1.1042	0.112304	0.374587	0.698652	1.2276	0.569759	0.86228	levothyroxine	1124	699	26	1098	-0.899579	0.533547	0.0920681	0.971623	-1.20336	0.556986	0.0309556	0.79503	levothyroxine	1.31028	0.820167	3.51281	0.420954	-0.294199	-0.698885	0.484624	0.999483	NS	NS
PWY.6113	454	281	10	444	0.203966	0.893858	0.819608	0.996928	0.135365	0.912717	0.882173	0.993129	levothyroxine	305	182	5	300	1.69669	1.11318	0.128524	0.397878	0.648433	1.23816	0.600922	0.868156	levothyroxine	1124	699	26	1098	-0.915778	0.538553	0.0893263	0.971623	-1.22328	0.562181	0.0297764	0.79503	levothyroxine	1.25159	0.806986	3.4478	0.426154	-0.278392	-0.653267	0.513584	0.999483	NS	NS
PWY.5971	454	289	10	444	0.0613836	0.902237	0.945789	0.998696	-0.00816972	0.920875	0.992926	0.996362	levothyroxine	305	182	5	300	1.67362	1.11167	0.133253	0.400183	0.635904	1.23726	0.607709	0.868156	levothyroxine	1124	699	26	1098	-0.914316	0.537075	0.0889586	0.971623	-1.22494	0.560471	0.0290633	0.79503	levothyroxine	1.22845	0.809192	3.46682	0.426229	-0.316121	-0.741671	0.458287	0.999483	NS	NS
PWY.6282	454	329	10	444	0.199765	0.831201	0.810184	0.996928	-0.0574113	0.851655	0.946288	0.993129	levothyroxine	305	187	5	300	1.52394	1.08741	0.162124	0.400183	0.607899	1.21313	0.616718	0.868195	levothyroxine	1124	708	26	1098	-0.972391	0.526226	0.064887	0.971623	-1.27821	0.547394	0.0197225	0.79503	levothyroxine	1.4474	0.84569	3.61123	0.411543	-0.327491	-0.795763	0.42617	0.999483	NS	NS
FASYN.ELONG.PWY	454	329	10	444	0.205283	0.839339	0.806898	0.996928	-0.0369483	0.860839	0.965786	0.993129	levothyroxine	305	187	5	300	1.47031	1.08208	0.175243	0.404728	0.569161	1.20707	0.637658	0.876402	levothyroxine	1124	710	26	1098	-0.82653	0.524105	0.115071	0.971623	-1.14593	0.544733	0.0356393	0.79503	levothyroxine	1.41947	0.85405	3.64053	0.411204	-0.24719	-0.601137	0.547749	0.999483	NS	NS
PWY.7664	454	329	10	444	0.215484	0.827569	0.794692	0.996928	-0.0486369	0.847785	0.95428	0.993129	levothyroxine	305	187	5	300	1.4491	1.06195	0.173418	0.404728	0.561248	1.18394	0.635855	0.876402	levothyroxine	1124	708	26	1098	-0.9424	0.515352	0.0677181	0.971623	-1.24457	0.535697	0.0203504	0.79503	levothyroxine	1.46013	0.886737	3.76523	0.404487	-0.318835	-0.788245	0.430553	0.999483	NS	NS
PWYG.321	454	319	10	444	0.414678	0.843149	0.623093	0.996928	0.19532	0.865956	0.821665	0.993129	levothyroxine	305	187	5	300	1.43558	1.06959	0.18056	0.413725	0.557058	1.19286	0.640889	0.876688	levothyroxine	1124	708	26	1098	-0.956699	0.518518	0.0652927	0.971623	-1.25734	0.53915	0.0198802	0.79503	levothyroxine	1.40667	0.874106	3.7194	0.408242	-0.286688	-0.702251	0.482523	0.999483	NS	NS
FASYN.INITIAL.PWY	454	329	10	444	0.254376	0.800812	0.750904	0.996928	-0.0311152	0.820348	0.969763	0.993129	levothyroxine	305	187	5	300	1.29905	1.01217	0.200337	0.428788	0.493158	1.12765	0.662229	0.882238	levothyroxine	1124	709	26	1098	-0.775815	0.491717	0.114902	0.971623	-1.07605	0.51105	0.0354733	0.79503	levothyroxine	1.55933	0.976105	4.13589	0.387163	-0.231441	-0.597788	0.549981	0.999483	NS	NS
PWY.7388	454	329	10	444	0.264415	0.790965	0.738318	0.996928	-0.0179317	0.810601	0.982362	0.993129	levothyroxine	305	187	5	300	1.2744	0.999356	0.203223	0.428788	0.479024	1.11328	0.667342	0.882238	levothyroxine	1124	708	26	1098	-0.892425	0.486606	0.066923	0.971623	-1.17742	0.505942	0.0201397	0.79503	levothyroxine	1.5984	1.00129	4.22324	0.382838	-0.303423	-0.792564	0.428032	0.999483	NS	NS
ASPASN.PWY	454	454	10	444	-0.0506135	0.142694	0.722987	0.996928	-0.0374774	0.148787	0.801261	0.993129	levothyroxine	305	305	5	300	0.375373	0.225087	0.0964399	0.346469	0.239622	0.245409	0.329763	0.753002	levothyroxine	1124	1124	26	1098	0.160495	0.0750335	0.0326547	0.971623	0.163196	0.0787143	0.0383856	0.795131	levothyroxine	49.1122	19.7378	177.619	0.0636969	0.135637	2.12941	0.0332204	0.999483	NS	NS
PWY.6731	454	111	10	444	-0.181581	0.580644	0.754639	0.996928	-0.56526	0.604857	0.350596	0.993129	levothyroxine	305	72	5	300	1.42475	0.693947	0.0409343	0.283616	1.35421	0.764944	0.0778243	0.551162	levothyroxine	1124	297	26	1098	-0.863893	0.385721	0.0253075	0.971623	-0.727337	0.398612	0.0683275	0.814796	levothyroxine	2.96607	2.07657	6.72132	0.291557	-0.287869	-0.98735	0.323471	0.999483	NS	NS
PWY.7539	454	435	10	444	-0.297007	0.28982	0.306058	0.923801	-0.339416	0.300221	0.258968	0.993129	levothyroxine	305	300	5	300	0.474805	0.30661	0.122588	0.383583	0.549112	0.332295	0.099676	0.551162	levothyroxine	1124	1111	26	1098	0.197756	0.122159	0.105773	0.971623	0.230007	0.127445	0.0714016	0.814796	levothyroxine	11.9054	10.6372	67.0112	0.105672	0.164889	1.5604	0.118666	0.999483	NS	NS
ARG.POLYAMINE.SYN	454	440	10	444	0.115284	0.232023	0.619543	0.996928	0.0470775	0.241679	0.845658	0.993129	levothyroxine	305	298	5	300	-0.223919	0.274924	0.416052	0.624077	-0.46242	0.310191	0.137276	0.551162	levothyroxine	1124	1111	26	1098	0.129946	0.102383	0.204637	0.971623	0.196125	0.106677	0.0662739	0.814796	levothyroxine	18.5754	13.2304	95.3994	0.0886641	0.0909999	1.02634	0.304729	0.999483	NS	NS
ARGSYN.PWY	454	454	10	444	0.130878	0.147926	0.376778	0.923801	0.179806	0.151339	0.23551	0.993129	levothyroxine	305	305	5	300	0.197796	0.190756	0.300626	0.525247	0.248301	0.206994	0.231394	0.649516	levothyroxine	1124	1124	26	1098	-0.105039	0.0771423	0.173592	0.971623	-0.145501	0.0805001	0.0709716	0.814796	levothyroxine	45.6996	27.4817	168.041	0.064386	-0.0258435	-0.401384	0.688138	0.999483	NS	NS
P108.PWY	454	242	10	444	-0.0877913	0.812126	0.913965	0.998049	-0.0947308	0.844613	0.910754	0.993129	levothyroxine	305	212	5	300	-0.830503	1.05951	0.433748	0.627963	-1.35803	1.16662	0.245448	0.651881	levothyroxine	1124	843	26	1098	0.792565	0.495508	0.109992	0.971623	0.941792	0.515823	0.0681568	0.814796	levothyroxine	1.51619	0.890819	4.07285	0.392841	0.363444	0.925167	0.354879	0.999483	NS	NS
PWY.7400	454	454	10	444	0.112335	0.135822	0.408649	0.923801	0.157691	0.139517	0.259056	0.993129	levothyroxine	305	305	5	300	0.170821	0.180416	0.344504	0.566881	0.223642	0.195842	0.254516	0.659015	levothyroxine	1124	1124	26	1098	-0.101276	0.0726441	0.163553	0.971623	-0.138807	0.0758376	0.0674816	0.814796	levothyroxine	54.2074	30.7219	189.496	0.0603654	-0.02862	-0.474113	0.635419	0.999483	NS	NS
PWY0.781	454	446	10	444	0.137248	0.178078	0.441305	0.923801	0.0750554	0.187759	0.689568	0.993129	levothyroxine	305	302	5	300	0.224122	0.27183	0.41033	0.624077	0.291071	0.294547	0.323978	0.753002	levothyroxine	1124	1117	26	1098	-0.25041	0.103695	0.0159039	0.971623	-0.203512	0.107023	0.0574986	0.814796	levothyroxine	31.5342	13.5334	92.9997	0.0851049	-0.115357	-1.35546	0.17527	0.999483	NS	NS
PWY.6277	454	454	10	444	0.0554118	0.0485239	0.254111	0.923801	0.0470376	0.0494627	0.342209	0.993129	levothyroxine	305	305	5	300	-0.118478	0.0497107	0.017816	0.237304	-0.0377479	0.0536776	0.482567	0.854166	levothyroxine	1124	1124	26	1098	0.0300759	0.0202038	0.13687	0.971623	0.0391245	0.0208963	0.0614356	0.814796	levothyroxine	424.706	404.67	2449.82	0.0174629	0.015025	0.860394	0.389572	0.999483	NS	NS
PWY.724	454	454	10	444	-0.0116019	0.046928	0.804849	0.996928	-0.00235411	0.0485708	0.961368	0.993129	levothyroxine	305	305	5	300	-0.0739617	0.0431189	0.0873894	0.3261	-0.0338438	0.046486	0.467275	0.854166	levothyroxine	1124	1124	26	1098	0.0264708	0.0179952	0.141576	0.971623	0.0373425	0.0185105	0.0439064	0.814796	levothyroxine	454.083	537.854	3088.08	0.0156556	0.00899384	0.574482	0.565642	0.999483	NS	NS
PWY0.862	454	348	10	444	-0.104222	0.785949	0.894565	0.996928	-0.205707	0.80916	0.799455	0.993129	levothyroxine	305	195	5	300	1.43802	1.03491	0.165716	0.400183	0.764488	1.14549	0.505108	0.854166	levothyroxine	1124	738	26	1098	-0.697087	0.500419	0.163895	0.971623	-0.968325	0.51718	0.0614337	0.814796	levothyroxine	1.61887	0.933674	3.9933	0.390856	-0.245921	-0.629185	0.529228	0.999483	NS	NS
PWY.821	454	287	10	444	0.839968	0.8152	0.303399	0.923801	0.667479	0.846604	0.430922	0.993129	levothyroxine	305	207	5	300	0.119658	1.04221	0.908671	0.958056	0.473565	1.16176	0.683878	0.882238	levothyroxine	1124	837	26	1098	0.762324	0.492393	0.121857	0.971623	0.921329	0.517526	0.0753164	0.814796	levothyroxine	1.50478	0.920643	4.12455	0.390733	0.68983	1.76548	0.0774837	0.999483	NS	NS
PWY.5022	454	325	10	444	-0.347545	0.728585	0.63359	0.996928	-0.28285	0.769192	0.713276	0.993129	levothyroxine	305	211	5	300	0.884104	0.936569	0.345944	0.566881	0.237883	1.02386	0.816454	0.914176	levothyroxine	1124	899	26	1098	0.648256	0.421468	0.12431	0.971623	0.77845	0.438084	0.0758603	0.814796	levothyroxine	1.88382	1.14004	5.6295	0.339944	0.462544	1.36065	0.173626	0.999483	NS	NS
PWY.5659	454	453	10	444	-0.416612	0.155156	0.00753077	0.805793	-0.393093	0.162782	0.0162027	0.993129	levothyroxine	305	305	5	300	0.138374	0.185885	0.457221	0.652213	0.032661	0.207588	0.875102	0.931455	levothyroxine	1124	1124	26	1098	0.167884	0.0712106	0.0185667	0.971623	0.14232	0.0746353	0.0568027	0.814796	levothyroxine	41.5398	28.9408	197.201	0.061121	0.0739897	1.21054	0.22607	0.999483	NS	NS
AST.PWY	454	163	10	444	0.717848	0.60675	0.23741	0.923801	0.542171	0.628503	0.388857	0.993129	levothyroxine	305	85	5	300	1.36534	0.56841	0.0169221	0.237304	1.17117	0.606344	0.0545012	0.551162	levothyroxine	1124	294	26	1098	-0.557622	0.326945	0.0883697	0.971623	-0.573	0.337899	0.0902184	0.843978	levothyroxine	2.71631	3.09511	9.35515	0.256777	0.0632412	0.246288	0.805459	0.999483	NS	NS
DAPLYSINESYN.PWY	454	452	10	444	0.285028	0.206715	0.168657	0.923801	0.1765	0.213099	0.408034	0.993129	levothyroxine	305	302	5	300	0.368258	0.338371	0.277343	0.497998	0.507664	0.360433	0.160183	0.5665	levothyroxine	1124	1118	26	1098	-0.291019	0.133388	0.0293394	0.971623	-0.237918	0.137266	0.0833412	0.843978	levothyroxine	23.4022	8.73399	56.2036	0.106395	-0.0732362	-0.688342	0.491238	0.999483	NS	NS
P4.PWY	454	448	10	444	0.186144	0.167033	0.265734	0.923801	0.11833	0.175796	0.501285	0.993129	levothyroxine	305	302	5	300	0.249757	0.276106	0.366437	0.585897	0.335176	0.297894	0.261565	0.667616	levothyroxine	1124	1118	26	1098	-0.243213	0.107068	0.0233048	0.971623	-0.187068	0.110111	0.0896328	0.843978	levothyroxine	35.8421	13.1174	87.2328	0.0856887	-0.0827377	-0.965561	0.334264	0.999483	NS	NS
PWY.5136	454	389	10	444	0.218448	0.665069	0.742721	0.996928	0.290075	0.684419	0.671922	0.993129	levothyroxine	305	288	5	300	0.424255	0.672473	0.528597	0.705604	0.208363	0.750855	0.781612	0.910721	levothyroxine	1124	1088	26	1098	0.162044	0.163774	0.322673	0.971623	0.292162	0.17173	0.0891885	0.843978	levothyroxine	2.26082	2.21131	37.2828	0.154756	0.178985	1.15656	0.247451	0.999483	NS	NS
PWY0.1415	454	191	10	444	0.862034	0.723657	0.234213	0.923801	0.791525	0.75367	0.294252	0.993129	levothyroxine	305	96	5	300	1.06767	0.75035	0.155812	0.400183	1.08876	0.815895	0.183209	0.603758	levothyroxine	1124	352	26	1098	-0.580749	0.38483	0.131555	0.971623	-0.645211	0.398863	0.106036	0.931835	levothyroxine	1.90956	1.77612	6.75246	0.30952	-0.0363152	-0.117327	0.906601	0.999483	NS	NS
PWY.6121	454	454	10	444	0.026371	0.0472129	0.576754	0.990043	0.0235515	0.0486437	0.62854	0.993129	levothyroxine	305	305	5	300	-0.102713	0.0461872	0.0269513	0.265661	-0.0274165	0.0492695	0.578397	0.86228	levothyroxine	1124	1124	26	1098	0.0289586	0.0200004	0.147927	0.971623	0.033645	0.0207112	0.104568	0.931835	levothyroxine	448.62	468.767	2499.9	0.0171064	0.0105568	0.617125	0.537152	0.999483	NS	NS
PWY.7221	454	454	10	444	0.0530216	0.0399393	0.185025	0.923801	0.0466429	0.0410165	0.25616	0.993129	levothyroxine	305	305	5	300	-0.148526	0.0435387	0.000740305	0.107714	-0.0897807	0.0472955	0.0588089	0.551162	levothyroxine	1124	1124	26	1098	0.0163087	0.0174282	0.349597	0.971623	0.0258304	0.0181335	0.154607	0.964566	levothyroxine	626.903	527.531	3292.28	0.0149962	0.00192954	0.128669	0.89762	0.999483	NS	NS
PWY.5838	454	199	10	444	1.00513	0.886749	0.257622	0.923801	0.567899	0.919272	0.537081	0.993129	levothyroxine	305	93	5	300	2.43201	1.01258	0.0169266	0.237304	2.09095	1.12203	0.0634961	0.551162	levothyroxine	1124	359	26	1098	-0.530244	0.505016	0.293966	0.971623	-0.434791	0.523377	0.406304	0.964566	levothyroxine	1.27174	0.97531	3.92093	0.402651	0.254733	0.63264	0.526969	0.999483	NS	NS
PWY.5861	454	199	10	444	0.968516	0.842172	0.250762	0.923801	0.547687	0.87303	0.530797	0.993129	levothyroxine	305	93	5	300	2.26157	0.95023	0.0179405	0.237304	1.9307	1.05288	0.0678202	0.551162	levothyroxine	1124	359	26	1098	-0.507463	0.476232	0.286845	0.971623	-0.41343	0.493255	0.402123	0.964566	levothyroxine	1.40993	1.1075	4.40923	0.37996	0.235713	0.620362	0.535019	0.999483	NS	NS
PWY0.1338	454	175	10	444	0.860929	0.607588	0.157205	0.923801	0.5808	0.629751	0.356949	0.993129	levothyroxine	305	93	5	300	1.47054	0.523123	0.00527163	0.237304	1.24602	0.562965	0.0277518	0.551162	levothyroxine	1124	331	26	1098	-0.548252	0.320762	0.087689	0.971623	-0.474863	0.330498	0.151063	0.964566	levothyroxine	2.70883	3.6542	9.71927	0.24936	0.147811	0.592762	0.55334	0.999483	NS	NS
PWY4LZ.257	454	434	10	444	0.248313	0.252291	0.325569	0.923801	0.211128	0.267285	0.430084	0.993129	levothyroxine	305	300	5	300	-0.829333	0.320984	0.0102585	0.237304	-0.93663	0.353671	0.00858622	0.551162	levothyroxine	1124	1123	26	1098	0.166613	0.145631	0.252839	0.971623	0.192827	0.150102	0.199193	0.964566	levothyroxine	15.7108	9.70582	47.151	0.117389	0.0510942	0.435254	0.663378	0.999483	NS	NS
TRNA.CHARGING.PWY	454	454	10	444	0.150191	0.0870122	0.0850505	0.923801	0.146176	0.0882981	0.0986337	0.993129	levothyroxine	305	305	5	300	-0.267529	0.104634	0.0110662	0.237304	-0.288268	0.115619	0.01328	0.551162	levothyroxine	1124	1124	26	1098	0.0376923	0.0324451	0.245597	0.971623	0.0433797	0.0332647	0.192488	0.964566	levothyroxine	132.081	91.3383	949.951	0.0291932	0.0265964	0.911047	0.362271	0.999483	NS	NS
UBISYN.PWY	454	150	10	444	0.935155	0.670019	0.163507	0.923801	0.726269	0.695755	0.297187	0.993129	levothyroxine	305	76	5	300	1.65857	0.641502	0.0102083	0.237304	1.08871	0.695011	0.118461	0.551162	levothyroxine	1124	243	26	1098	-0.407968	0.353983	0.249359	0.971623	-0.349166	0.366797	0.341345	0.964566	levothyroxine	2.22754	2.42999	7.9806	0.281293	0.226107	0.803815	0.421504	0.999483	NS	NS
P161.PWY	454	447	10	444	0.102983	0.290594	0.723222	0.996928	0.0731232	0.303966	0.810019	0.993129	levothyroxine	305	302	5	300	-0.843645	0.328904	0.0108133	0.237304	-0.944167	0.360683	0.00937075	0.551162	levothyroxine	1124	1123	26	1098	0.149946	0.154619	0.332368	0.971623	0.161726	0.159454	0.310694	0.964566	levothyroxine	11.8421	9.24402	41.8287	0.126073	-0.00488122	-0.0387173	0.969116	0.999483	NS	NS
GLUCARGALACTSUPER.PWY	454	181	10	444	0.58577	0.644555	0.363957	0.923801	0.38168	0.666927	0.567445	0.993129	levothyroxine	305	91	5	300	1.47871	0.670621	0.0282189	0.265661	1.51506	0.745198	0.0430434	0.551162	levothyroxine	1124	349	26	1098	-0.458198	0.353919	0.195712	0.971623	-0.355176	0.367127	0.333538	0.964566	levothyroxine	2.40702	2.22354	7.98347	0.281561	0.0824416	0.292802	0.769674	0.999483	NS	NS
PWY.5896	454	156	10	444	1.34908	0.855399	0.115487	0.923801	1.02476	0.886239	0.248252	0.993129	levothyroxine	305	65	5	300	2.00481	0.943733	0.0344652	0.27448	1.53159	1.04067	0.142283	0.551162	levothyroxine	1124	246	26	1098	-0.634932	0.456314	0.16437	0.971623	-0.556878	0.469759	0.236099	0.964566	levothyroxine	1.36667	1.1228	4.80256	0.370319	0.143366	0.387143	0.69865	0.999483	NS	NS
PWY.5723	454	217	10	444	0.538204	0.874634	0.538645	0.962561	0.330437	0.906682	0.715719	0.993129	levothyroxine	305	120	5	300	2.17546	1.03187	0.0358428	0.27448	2.12465	1.14336	0.0642465	0.551162	levothyroxine	1124	433	26	1098	-0.840107	0.504152	0.0959187	0.971623	-0.714854	0.520147	0.169626	0.964566	levothyroxine	1.30721	0.939176	3.93439	0.402233	-0.0903802	-0.224696	0.822216	0.999483	NS	NS
PWY.5862	454	156	10	444	1.26821	0.812461	0.119257	0.923801	0.956151	0.841059	0.25629	0.993129	levothyroxine	305	65	5	300	1.86089	0.887963	0.0369536	0.275731	1.41291	0.979333	0.150283	0.551162	levothyroxine	1124	246	26	1098	-0.58581	0.430658	0.17402	0.971623	-0.51011	0.443094	0.249887	0.964566	levothyroxine	1.51494	1.26826	5.39181	0.349749	0.137345	0.392696	0.694544	0.999483	NS	NS
PWY.5083	454	270	10	444	0.710458	0.791172	0.369688	0.923801	0.400075	0.823893	0.627525	0.993129	levothyroxine	305	154	5	300	1.93271	0.931156	0.0387886	0.275805	1.53185	1.01708	0.133231	0.551162	levothyroxine	1124	563	26	1098	-0.383127	0.462366	0.407495	0.971623	-0.452035	0.480295	0.346834	0.964566	levothyroxine	1.59757	1.15333	4.67766	0.3669	0.211605	0.576738	0.564117	0.999483	NS	NS
PWY.7269	454	203	10	444	0.701317	0.757191	0.354848	0.923801	0.315812	0.778283	0.685123	0.993129	levothyroxine	305	100	5	300	1.75427	0.845494	0.0388591	0.275805	1.71351	0.919181	0.0634075	0.551162	levothyroxine	1124	372	26	1098	-0.580138	0.423816	0.171323	0.971623	-0.544079	0.436977	0.213367	0.964566	levothyroxine	1.74417	1.39887	5.56731	0.33883	0.0513648	0.151595	0.879507	0.999483	NS	NS
P105.PWY	454	217	10	444	0.811579	0.85643	0.34384	0.923801	0.484513	0.897369	0.589551	0.993129	levothyroxine	305	109	5	300	2.07403	1.02864	0.0446663	0.288842	1.94346	1.11393	0.0822028	0.551162	levothyroxine	1124	420	26	1098	-0.54525	0.512116	0.287242	0.971623	-0.556977	0.531268	0.294694	0.964566	levothyroxine	1.36338	0.945096	3.81297	0.404178	0.161339	0.399178	0.689762	0.999483	NS	NS
GLUCARDEG.PWY	454	188	10	444	0.611545	0.656792	0.352311	0.923801	0.359057	0.682228	0.598973	0.993129	levothyroxine	305	93	5	300	1.32853	0.675304	0.0500759	0.295206	1.35138	0.751064	0.0731161	0.551162	levothyroxine	1124	325	26	1098	-0.548917	0.353493	0.120745	0.971623	-0.466291	0.365794	0.202678	0.964566	levothyroxine	2.31816	2.19281	8.00275	0.282688	-0.00495303	-0.0175212	0.986021	0.999483	NS	NS
GLUCOSE1PMETAB.PWY	454	263	10	444	0.89143	0.801231	0.266501	0.923801	0.607122	0.835025	0.467611	0.993129	levothyroxine	305	139	5	300	1.93153	0.980924	0.0498687	0.295206	2.12328	1.092	0.0529097	0.551162	levothyroxine	1124	537	26	1098	-0.48333	0.480125	0.314309	0.971623	-0.47928	0.498736	0.336774	0.964566	levothyroxine	1.5577	1.03927	4.33802	0.379732	0.18735	0.493375	0.621748	0.999483	NS	NS
KETOGLUCONMET.PWY	454	201	10	444	0.519522	0.766568	0.498304	0.954146	0.39794	0.800274	0.619285	0.993129	levothyroxine	305	115	5	300	1.76205	0.888994	0.0483891	0.295206	1.65334	0.979162	0.0924916	0.551162	levothyroxine	1124	450	26	1098	-0.367298	0.462543	0.427315	0.971623	-0.28711	0.480243	0.55007	0.964566	levothyroxine	1.70176	1.26533	4.67407	0.36176	0.182812	0.50534	0.61332	0.999483	NS	NS
PWY0.1261	454	384	10	444	0.0696868	0.794954	0.930186	0.998696	-0.322863	0.81686	0.692871	0.993129	levothyroxine	305	208	5	300	2.38407	1.23335	0.0541827	0.297494	2.33165	1.32808	0.0803058	0.551162	levothyroxine	1124	779	26	1098	0.58007	0.603461	0.33664	0.971623	0.39297	0.63034	0.533137	0.964566	levothyroxine	1.5824	0.657398	2.74601	0.44785	0.655949	1.46466	0.143013	0.999483	NS	NS
PWY.561	454	202	10	444	0.456813	0.761228	0.54875	0.962561	0.192396	0.804626	0.811142	0.993129	levothyroxine	305	109	5	300	1.80802	0.951841	0.0584639	0.299008	1.62387	1.02997	0.116079	0.551162	levothyroxine	1124	417	26	1098	-0.637088	0.480727	0.185356	0.971623	-0.596733	0.498618	0.231658	0.964566	levothyroxine	1.72572	1.10375	4.32716	0.373806	0.00379506	0.0101525	0.9919	0.999483	NS	NS
BRANCHED.CHAIN.AA.SYN.PWY	454	454	10	444	-0.000369874	0.0822483	0.996414	0.998696	-0.00403555	0.0856404	0.96244	0.993129	levothyroxine	305	305	5	300	-0.158283	0.0826638	0.0564839	0.299008	-0.14503	0.0937694	0.123151	0.551162	levothyroxine	1124	1124	26	1098	0.0365563	0.0263898	0.166256	0.971623	0.0250418	0.0272972	0.359153	0.964566	levothyroxine	147.824	146.342	1435.91	0.0240418	0.0169203	0.703786	0.481566	0.999483	NS	NS
PWY0.1533	454	168	10	444	1.06512	0.668742	0.111945	0.923801	0.728803	0.693639	0.294038	0.993129	levothyroxine	305	88	5	300	1.15119	0.632411	0.0697231	0.307415	1.01448	0.690709	0.143103	0.551162	levothyroxine	1124	321	26	1098	-0.447084	0.351292	0.203395	0.971623	-0.439309	0.362969	0.226422	0.964566	levothyroxine	2.23606	2.50035	8.10331	0.279076	0.127509	0.456898	0.647744	0.999483	NS	NS
URDEGR.PWY	454	110	10	444	0.142254	0.485741	0.769769	0.996928	0.0116328	0.505685	0.981659	0.993129	levothyroxine	305	74	5	300	1.14696	0.626354	0.0680728	0.307415	1.00418	0.677716	0.139612	0.551162	levothyroxine	1124	284	26	1098	-0.425085	0.335801	0.205818	0.971623	-0.347064	0.349228	0.320542	0.964566	levothyroxine	4.23828	2.54894	8.86823	0.252736	-0.0155406	-0.0614893	0.95097	0.999483	NS	NS
PWY.7209	454	322	10	444	-0.0363876	0.879139	0.967004	0.998696	-0.0505997	0.905632	0.955472	0.993129	levothyroxine	305	240	5	300	1.94088	1.13582	0.0885289	0.3261	2.07876	1.21432	0.0880951	0.551162	levothyroxine	1124	965	26	1098	-0.395425	0.469224	0.399564	0.971623	-0.241501	0.482223	0.616609	0.964566	levothyroxine	1.29385	0.775148	4.54192	0.388928	-0.0512182	-0.131691	0.895229	0.999483	NS	NS
PPGPPMET.PWY	454	440	10	444	0.372257	0.299525	0.214627	0.923801	0.244457	0.304137	0.422032	0.993129	levothyroxine	305	295	5	300	0.570606	0.361415	0.115481	0.374587	0.633294	0.400628	0.115184	0.551162	levothyroxine	1124	1110	26	1098	0.136763	0.170474	0.422581	0.971623	0.203327	0.178291	0.254368	0.964566	levothyroxine	11.1464	7.65574	34.4101	0.137086	0.248509	1.81279	0.0698636	0.999483	NS	NS
PWY0.1297	454	454	10	444	0.23501	0.3062	0.443194	0.923801	0.290948	0.305096	0.340852	0.993129	levothyroxine	305	304	5	300	0.600708	0.380493	0.115455	0.374587	0.679177	0.411418	0.0999694	0.551162	levothyroxine	1124	1124	26	1098	-0.170253	0.159546	0.286155	0.971623	-0.202782	0.162989	0.213717	0.964566	levothyroxine	10.6657	6.90728	39.285	0.132619	-0.000572707	-0.00431845	0.996554	0.999483	NS	NS
PWY.6803	454	208	10	444	0.737193	0.782553	0.346694	0.923801	0.43319	0.821795	0.5984	0.993129	levothyroxine	305	116	5	300	1.33343	0.896221	0.137852	0.400183	1.48323	0.992548	0.136275	0.551162	levothyroxine	1124	400	26	1098	-0.684993	0.437921	0.118056	0.971623	-0.62289	0.453657	0.170026	0.964566	levothyroxine	1.63295	1.245	5.21444	0.351529	-0.0874821	-0.248861	0.803468	0.999483	NS	NS
PWY.6891	454	195	10	444	0.634698	0.798698	0.427238	0.923801	0.393126	0.830563	0.636242	0.993129	levothyroxine	305	104	5	300	1.30566	0.906088	0.150639	0.400183	1.59291	0.995381	0.110728	0.551162	levothyroxine	1124	347	26	1098	-0.374692	0.450162	0.405389	0.971623	-0.334903	0.463601	0.470208	0.964566	levothyroxine	1.5676	1.21803	4.93473	0.3599	0.0953695	0.264989	0.791018	0.999483	NS	NS
PWY.7315	454	221	10	444	1.22606	0.789955	0.121369	0.923801	0.936765	0.825241	0.257001	0.993129	levothyroxine	305	116	5	300	1.32604	0.89297	0.138608	0.400183	1.53451	0.970472	0.11503	0.551162	levothyroxine	1124	453	26	1098	-0.445938	0.446707	0.318361	0.971623	-0.547635	0.462708	0.236855	0.964566	levothyroxine	1.60249	1.25408	5.01135	0.356509	0.177043	0.496603	0.619469	0.999483	NS	NS
OANTIGEN.PWY	454	454	10	444	0.0371217	0.177017	0.833995	0.996928	0.111424	0.179546	0.535233	0.993129	levothyroxine	305	305	5	300	0.33997	0.24631	0.168572	0.400183	0.454202	0.274228	0.0988871	0.551162	levothyroxine	1124	1124	26	1098	-0.0824566	0.104242	0.429108	0.971623	-0.0976483	0.10837	0.367757	0.964566	levothyroxine	31.9133	16.483	92.0267	0.0843881	-0.00569565	-0.0674936	0.946189	0.999483	NS	NS
PWY.7208	454	454	10	444	0.00447435	0.117468	0.969633	0.998696	0.0182447	0.122637	0.88181	0.993129	levothyroxine	305	305	5	300	0.223081	0.160335	0.165161	0.400183	0.258831	0.178012	0.147132	0.551162	levothyroxine	1124	1124	26	1098	-0.0570464	0.0622906	0.359964	0.971623	-0.0643556	0.06504	0.322652	0.964566	levothyroxine	72.47	38.8992	257.724	0.0520514	-0.0154441	-0.296708	0.766689	0.999483	NS	NS
PWY.7242	454	453	10	444	-0.241853	0.226219	0.285615	0.923801	-0.246658	0.237981	0.300625	0.993129	levothyroxine	305	305	5	300	-0.317175	0.247372	0.200777	0.428788	-0.422922	0.273231	0.122855	0.551162	levothyroxine	1124	1123	26	1098	0.0704283	0.0857029	0.411382	0.971623	0.0983368	0.0897455	0.273444	0.964566	levothyroxine	19.5408	16.3417	136.147	0.0762427	-0.00186355	-0.0244424	0.9805	0.999483	NS	NS
GALACT.GLUCUROCAT.PWY	454	453	10	444	-0.258088	0.234676	0.272049	0.923801	-0.275061	0.247352	0.266812	0.993129	levothyroxine	305	303	5	300	-0.313217	0.258226	0.22613	0.456971	-0.501437	0.28264	0.0772276	0.551162	levothyroxine	1124	1121	26	1098	0.079201	0.0928659	0.393925	0.971623	0.0942184	0.0978358	0.335753	0.964566	levothyroxine	18.1577	14.9968	115.955	0.0818932	-0.00134024	-0.0163658	0.986943	0.999483	NS	NS
GALACTUROCAT.PWY	454	453	10	444	-0.368629	0.241946	0.12834	0.923801	-0.356984	0.254294	0.161166	0.993129	levothyroxine	305	304	5	300	-0.311721	0.265042	0.240502	0.469976	-0.503492	0.291331	0.0851358	0.551162	levothyroxine	1124	1122	26	1098	0.0842588	0.0923103	0.361558	0.971623	0.150767	0.0960743	0.11688	0.964566	levothyroxine	17.083	14.2354	117.355	0.0820133	-0.00569439	-0.0694325	0.944645	0.999483	NS	NS
LACTOSECAT.PWY	454	452	10	444	-0.0587467	0.365278	0.872304	0.996928	0.0639976	0.375076	0.864606	0.993129	levothyroxine	305	302	5	300	0.252523	0.306023	0.409967	0.624077	0.616084	0.335504	0.067506	0.551162	levothyroxine	1124	1117	26	1098	-0.120277	0.14234	0.398301	0.971623	-0.0739026	0.147472	0.616385	0.964566	levothyroxine	7.49466	10.6781	49.3564	0.12169	-0.0544988	-0.44785	0.654261	0.999483	NS	NS
PWY.7237	454	449	10	444	0.40163	0.248595	0.106914	0.923801	0.270077	0.25662	0.293253	0.993129	levothyroxine	305	305	5	300	0.0280984	0.275073	0.918707	0.958222	0.403748	0.281061	0.152045	0.551162	levothyroxine	1124	1124	26	1098	-0.142366	0.114107	0.21242	0.971623	-0.120645	0.118376	0.308354	0.964566	levothyroxine	16.1814	13.2161	76.8032	0.0970368	-0.0382658	-0.394343	0.693328	0.999483	NS	NS
GLUTORN.PWY	454	454	10	444	0.159622	0.225522	0.479454	0.943014	0.243236	0.226276	0.28305	0.993129	levothyroxine	305	305	5	300	0.403064	0.276009	0.145256	0.400183	0.4091	0.299661	0.173354	0.591956	levothyroxine	1124	1124	26	1098	-0.10769	0.115968	0.353292	0.971623	-0.130965	0.120419	0.277025	0.964566	levothyroxine	19.6617	13.1267	74.3567	0.0966082	0.00393756	0.0407581	0.967489	0.999483	NS	NS
PWY.6630	454	293	10	444	0.0276046	0.978628	0.97751	0.998696	0.168923	1.00488	0.866588	0.993129	levothyroxine	305	196	5	300	0.775208	1.25009	0.53565	0.711755	1.8063	1.32357	0.173504	0.591956	levothyroxine	1124	635	26	1098	-0.798683	0.603777	0.186169	0.971623	-0.740418	0.623913	0.235595	0.964566	levothyroxine	1.04415	0.639912	2.74313	0.475265	-0.376311	-0.791793	0.428481	0.999483	NS	NS
PWY.2723	454	184	10	444	0.553317	0.720892	0.443171	0.923801	0.177428	0.75461	0.814233	0.993129	levothyroxine	305	93	5	300	1.28607	0.746583	0.0860028	0.3261	1.10545	0.817419	0.177424	0.598289	levothyroxine	1124	346	26	1098	-0.524819	0.412683	0.203736	0.971623	-0.460946	0.427456	0.281121	0.964566	levothyroxine	1.92424	1.79409	5.87175	0.322916	0.0302859	0.0937891	0.925277	0.999483	NS	NS
PWY.6708	454	179	10	444	0.722895	0.70147	0.303324	0.923801	0.420045	0.73094	0.565844	0.993129	levothyroxine	305	98	5	300	1.42043	0.774972	0.0678174	0.307415	1.14303	0.851726	0.180744	0.602479	levothyroxine	1124	334	26	1098	-0.375193	0.38279	0.327222	0.971623	-0.326665	0.397921	0.411869	0.964566	levothyroxine	2.03227	1.66505	6.82464	0.308284	0.121047	0.392648	0.694579	0.999483	NS	NS
PWY.7409	454	165	10	444	1.10784	0.702322	0.115427	0.923801	0.861647	0.736374	0.242654	0.993129	levothyroxine	305	78	5	300	1.20975	0.689715	0.0804673	0.3261	0.989039	0.759867	0.194198	0.615026	levothyroxine	1124	281	26	1098	-0.313714	0.358748	0.38205	0.971623	-0.276726	0.369611	0.454203	0.964566	levothyroxine	2.02734	2.10213	7.77001	0.289892	0.197611	0.681672	0.495446	0.999483	NS	NS
PWY.6895	454	195	10	444	0.589853	0.964145	0.540995	0.962561	0.391663	1.00628	0.697323	0.993129	levothyroxine	305	104	5	300	1.27624	1.16522	0.27428	0.497998	1.66919	1.27693	0.192286	0.615026	levothyroxine	1124	347	26	1098	-0.548264	0.565054	0.332114	0.971623	-0.495801	0.583282	0.395504	0.964566	levothyroxine	1.07576	0.736519	3.13198	0.449727	-0.0288497	-0.0641493	0.948851	0.999483	NS	NS
PWY0.845	454	435	10	444	-0.664461	0.379508	0.0807058	0.923801	-0.617286	0.392436	0.116567	0.993129	levothyroxine	305	284	5	300	-0.395281	0.881648	0.654231	0.796574	-1.23012	0.941783	0.192635	0.615026	levothyroxine	1124	1074	26	1098	0.320739	0.352343	0.362858	0.971623	0.306586	0.366607	0.403183	0.964566	levothyroxine	6.94316	1.2865	8.05508	0.247805	-0.155877	-0.629031	0.529329	0.999483	NS	NS
PWY.5837	454	305	10	444	-0.169051	0.773494	0.827098	0.996928	-0.513305	0.779849	0.510784	0.993129	levothyroxine	305	173	5	300	2.06659	0.941882	0.0289999	0.265661	1.32882	1.05181	0.207573	0.63152	levothyroxine	1124	656	26	1098	-0.383817	0.465068	0.409383	0.971623	-0.343333	0.481787	0.476233	0.964566	levothyroxine	1.67142	1.12721	4.62345	0.36706	0.0366975	0.0999769	0.920363	0.999483	NS	NS
PWY.6507	454	453	10	444	-0.371935	0.235769	0.115409	0.923801	-0.31201	0.24763	0.208435	0.993129	levothyroxine	305	305	5	300	-0.229834	0.256586	0.371117	0.590138	-0.349679	0.284817	0.220646	0.638565	levothyroxine	1124	1123	26	1098	0.0781018	0.085723	0.362443	0.971623	0.106723	0.0902268	0.23714	0.964566	levothyroxine	17.9899	15.1892	136.083	0.0768634	0.00263673	0.0343041	0.972635	0.999483	NS	NS
PWY.5899	454	305	10	444	-0.395842	0.881005	0.653432	0.996928	-0.744529	0.890638	0.403686	0.993129	levothyroxine	305	173	5	300	2.38462	1.13068	0.0357775	0.27448	1.48119	1.25955	0.240664	0.651032	levothyroxine	1124	656	26	1098	-0.449554	0.548921	0.412974	0.971623	-0.408179	0.569589	0.473765	0.964566	levothyroxine	1.28838	0.782204	3.3188	0.430755	-0.025367	-0.0588897	0.95304	0.999483	NS	NS
ARGSYNBSUB.PWY	454	453	10	444	0.184737	0.211561	0.383032	0.923801	0.246943	0.213627	0.248399	0.993129	levothyroxine	305	305	5	300	0.342399	0.262644	0.193359	0.428788	0.333434	0.284619	0.242453	0.651032	levothyroxine	1124	1124	26	1098	-0.117441	0.109458	0.283534	0.971623	-0.132734	0.113802	0.243725	0.964566	levothyroxine	22.3423	14.4965	83.4651	0.0911717	-0.00591167	-0.064841	0.948301	0.999483	NS	NS
PWY.5173	454	294	10	444	-0.345154	0.726478	0.634948	0.996928	-0.144607	0.725805	0.84218	0.993129	levothyroxine	305	173	5	300	1.52251	0.795643	0.0566344	0.299008	0.9939	0.861208	0.249513	0.651881	levothyroxine	1124	600	26	1098	0.359655	0.398243	0.366665	0.971623	0.206726	0.404951	0.609808	0.964566	levothyroxine	1.89476	1.57966	6.30527	0.31977	0.410932	1.28509	0.198762	0.999483	NS	NS
PWY.6612	454	411	10	444	-0.155829	0.649579	0.810526	0.996928	0.163707	0.673855	0.808176	0.993129	levothyroxine	305	291	5	300	-0.127842	0.338016	0.705556	0.824565	-0.418661	0.36187	0.248411	0.651881	levothyroxine	1124	1099	26	1098	0.121146	0.134415	0.36764	0.971623	0.172731	0.140098	0.217879	0.964566	levothyroxine	2.36993	8.75239	55.3482	0.122655	0.0784853	0.639886	0.522247	0.999483	NS	NS
PWY.5686	454	454	10	444	0.0247142	0.0441142	0.575613	0.990043	0.00117863	0.0452522	0.979234	0.993129	levothyroxine	305	305	5	300	-0.107719	0.0487169	0.0278268	0.265661	-0.0552917	0.0528663	0.296631	0.722872	levothyroxine	1124	1124	26	1098	0.019656	0.0212686	0.355594	0.971623	0.0230593	0.021986	0.294499	0.964566	levothyroxine	513.858	421.348	2210.65	0.0178291	0.00342197	0.191931	0.847796	0.999483	NS	NS
PWY.5676	454	409	10	444	0.198823	0.651867	0.760507	0.996928	0.186459	0.659855	0.777649	0.993129	levothyroxine	305	266	5	300	1.36588	0.923886	0.140356	0.400183	0.973108	0.995501	0.329213	0.753002	levothyroxine	1124	1033	26	1098	0.429106	0.384611	0.264795	0.971623	0.456354	0.400698	0.254999	0.964566	levothyroxine	2.35333	1.17156	6.76017	0.311815	0.483121	1.54938	0.121289	0.999483	NS	NS
PWY.6606	454	443	10	444	-0.305178	0.228641	0.182681	0.923801	-0.397178	0.236234	0.0935272	0.993129	levothyroxine	305	303	5	300	-0.0177516	0.23152	0.938936	0.965478	0.231982	0.243632	0.341904	0.768622	levothyroxine	1124	1122	26	1098	-0.0893381	0.0892722	0.317173	0.971623	-0.0655412	0.0932096	0.48211	0.964566	levothyroxine	19.129	18.6562	125.478	0.0782629	-0.106447	-1.36012	0.173791	0.999483	NS	NS
PWY.241	454	353	10	444	-1.29838	0.752401	0.0851145	0.923801	-1.19675	0.775044	0.123361	0.993129	levothyroxine	305	281	5	300	-0.590857	0.724464	0.415393	0.624077	-0.733743	0.808176	0.364759	0.783556	levothyroxine	1124	1046	26	1098	0.419731	0.331335	0.205495	0.971623	0.409524	0.345959	0.236779	0.964566	levothyroxine	1.76645	1.90531	9.10891	0.27972	0.0316096	0.113005	0.910027	0.999483	NS	NS
PWY.7328	454	224	10	444	0.1335	0.782751	0.864655	0.996928	-0.323358	0.818107	0.69287	0.993129	levothyroxine	305	107	5	300	1.21748	0.880383	0.16773	0.400183	0.877408	0.978392	0.37065	0.78459	levothyroxine	1124	415	26	1098	-0.493111	0.455829	0.27958	0.971623	-0.557008	0.473256	0.239468	0.964566	levothyroxine	1.63212	1.2902	4.81277	0.359557	-0.0755711	-0.210179	0.833528	0.999483	NS	NS
PWY.4981	454	454	10	444	-0.283808	0.206156	0.169331	0.923801	-0.144497	0.213543	0.49902	0.993129	levothyroxine	305	305	5	300	0.0894381	0.25574	0.726795	0.839275	0.235945	0.288447	0.414107	0.838932	levothyroxine	1124	1124	26	1098	-0.135704	0.0987241	0.16954	0.971623	-0.116183	0.103307	0.260995	0.964566	levothyroxine	23.5292	15.2898	102.601	0.0840899	-0.136003	-1.61736	0.105801	0.999483	NS	NS
PYRIDOXSYN.PWY	454	449	10	444	-0.35603	0.357765	0.320221	0.923801	-0.192245	0.369177	0.602845	0.993129	levothyroxine	305	289	5	300	0.0286659	0.808248	0.971731	0.981736	-0.706825	0.863456	0.413753	0.838932	levothyroxine	1124	1084	26	1098	0.299261	0.327119	0.360475	0.971623	0.300568	0.340446	0.377506	0.964566	levothyroxine	7.81276	1.53077	9.34517	0.231318	0.00315407	0.0136352	0.989121	0.999483	NS	NS
PWY4FS.7	454	433	10	444	-0.139859	0.571634	0.80683	0.996928	-0.416858	0.597314	0.485656	0.993129	levothyroxine	305	268	5	300	1.11472	0.931969	0.23261	0.461817	0.702413	1.02667	0.494472	0.854166	levothyroxine	1124	1013	26	1098	0.340698	0.421757	0.419374	0.971623	0.353918	0.439629	0.420975	0.964566	levothyroxine	3.0603	1.15132	5.6218	0.318895	0.281767	0.883572	0.376927	0.999483	NS	NS
PWY4FS.8	454	433	10	444	-0.139879	0.571586	0.806787	0.996928	-0.416672	0.597287	0.485832	0.993129	levothyroxine	305	268	5	300	1.11472	0.931969	0.23261	0.461817	0.702413	1.02667	0.494471	0.854166	levothyroxine	1124	1013	26	1098	0.340699	0.421757	0.419372	0.971623	0.353921	0.439629	0.420972	0.964566	levothyroxine	3.06081	1.15132	5.6218	0.318887	0.281739	0.88351	0.376961	0.999483	NS	NS
PWY.5345	454	385	10	444	0.323319	0.746378	0.665094	0.996928	-0.00205066	0.774071	0.997888	0.997888	levothyroxine	305	253	5	300	-0.890892	1.04804	0.395975	0.614377	-0.786937	1.15539	0.496403	0.854166	levothyroxine	1124	1002	26	1098	0.530396	0.442215	0.230624	0.971623	0.496642	0.465141	0.285884	0.964566	levothyroxine	1.79507	0.910432	5.11368	0.357618	0.317368	0.88745	0.374837	0.999483	NS	NS
PWY.5384	454	377	10	444	1.26413	0.740351	0.0884424	0.923801	1.17734	0.751162	0.117828	0.993129	levothyroxine	305	248	5	300	0.656697	0.908232	0.470217	0.6622	0.687339	0.991164	0.488626	0.854166	levothyroxine	1124	930	26	1098	0.409216	0.425264	0.336126	0.971623	0.233535	0.439827	0.595549	0.964566	levothyroxine	1.82442	1.21229	5.52945	0.34167	0.626319	1.83311	0.066786	0.999483	NS	NS
PWY.6147	454	436	10	444	-0.200433	0.311503	0.520296	0.955168	-0.233016	0.322577	0.470526	0.993129	levothyroxine	305	301	5	300	0.202666	0.387398	0.601274	0.757449	0.331971	0.429921	0.440734	0.854166	levothyroxine	1124	1114	26	1098	0.140052	0.157474	0.374003	0.971623	0.239823	0.163461	0.142633	0.964566	levothyroxine	10.3056	6.66323	40.3257	0.132112	0.0860905	0.651647	0.514629	0.999483	NS	NS
PWY.7663	454	454	10	444	-0.0614953	0.15929	0.699645	0.996928	-0.0128349	0.162979	0.937271	0.993129	levothyroxine	305	303	5	300	0.122612	0.34845	0.725181	0.839275	-0.2822	0.385021	0.464251	0.854166	levothyroxine	1124	1124	26	1098	0.163587	0.137211	0.233426	0.971623	0.0952156	0.141879	0.5023	0.964566	levothyroxine	39.4114	8.23606	53.1155	0.0996207	0.0722014	0.724763	0.468597	0.999483	NS	NS
SULFATE.CYS.PWY	454	401	10	444	0.0241977	0.707742	0.972741	0.998696	-0.384219	0.735185	0.601533	0.993129	levothyroxine	305	262	5	300	0.189837	0.999869	0.849547	0.915623	0.735312	1.10568	0.506609	0.854166	levothyroxine	1124	1012	26	1098	0.435881	0.432042	0.313248	0.971623	0.424403	0.454886	0.351035	0.964566	levothyroxine	1.99641	1.00026	5.35733	0.345981	0.308038	0.890331	0.373288	0.999483	NS	NS
PWY.7219	454	454	10	444	0.0337708	0.0430922	0.433652	0.923801	0.0303589	0.0438606	0.489241	0.993129	levothyroxine	305	305	5	300	-0.0908484	0.0521642	0.0826678	0.3261	-0.0344159	0.0565219	0.543149	0.860779	levothyroxine	1124	1124	26	1098	0.0207504	0.020202	0.304577	0.971623	0.0273876	0.02061	0.184181	0.964566	levothyroxine	538.521	367.498	2450.24	0.0172612	0.0106199	0.615245	0.538393	0.999483	NS	NS
POLYAMINSYN3.PWY	454	250	10	444	-0.895771	0.806737	0.267452	0.923801	-1.01458	0.832629	0.223746	0.993129	levothyroxine	305	185	5	300	1.09884	1.00194	0.273654	0.497998	0.659953	1.12485	0.557903	0.860779	levothyroxine	1124	713	26	1098	0.713022	0.510421	0.162712	0.971623	0.653405	0.532807	0.220338	0.964566	levothyroxine	1.53651	0.996125	3.83834	0.396184	0.385347	0.972647	0.330729	0.999483	NS	NS
NONMEVIPP.PWY	454	454	10	444	0.0018599	0.0585456	0.974672	0.998696	-0.0372152	0.0588726	0.527675	0.993129	levothyroxine	305	305	5	300	-0.0613366	0.068957	0.374484	0.592255	0.043185	0.0727501	0.553305	0.860779	levothyroxine	1124	1124	26	1098	0.0229198	0.0258731	0.375888	0.971623	0.0309326	0.0264262	0.24205	0.964566	levothyroxine	291.75	210.302	1493.84	0.0223837	0.0109635	0.489797	0.624278	0.999483	NS	NS
PWY.5367	454	400	10	444	-0.188658	0.829112	0.820108	0.996928	-0.123898	0.861795	0.885757	0.993129	levothyroxine	305	296	5	300	0.203584	0.423811	0.631336	0.775184	0.273498	0.466269	0.558022	0.860779	levothyroxine	1124	1107	26	1098	-0.219383	0.178283	0.218765	0.971623	-0.261995	0.187857	0.163416	0.964566	levothyroxine	1.4547	5.56743	31.4614	0.161199	-0.15703	-0.974139	0.329988	0.999483	NS	NS
GLUCONEO.PWY	454	422	10	444	0.0329812	0.567958	0.95372	0.998696	-0.0887605	0.580372	0.878525	0.993129	levothyroxine	305	297	5	300	0.281033	0.393205	0.475355	0.665041	-0.235955	0.425276	0.579497	0.86228	levothyroxine	1124	1109	26	1098	0.197953	0.131492	0.1325	0.971623	0.13512	0.135842	0.32012	0.964566	levothyroxine	3.10004	6.46787	57.8364	0.121802	0.198338	1.62836	0.103449	0.999483	NS	NS
PWY.2942	454	454	10	444	-0.0447012	0.0539161	0.407512	0.923801	-0.0549178	0.0554574	0.322653	0.993129	levothyroxine	305	305	5	300	-0.0994663	0.0668038	0.137611	0.400183	-0.0398866	0.0744359	0.592535	0.867855	levothyroxine	1124	1124	26	1098	0.0199554	0.024672	0.418788	0.971623	0.0160684	0.0256431	0.531046	0.964566	levothyroxine	344.003	224.077	1642.83	0.0212674	-0.00220823	-0.103832	0.917303	0.999483	NS	NS
HEME.BIOSYNTHESIS.II	454	323	10	444	-0.423734	0.745778	0.570206	0.989384	-0.465128	0.775183	0.548833	0.993129	levothyroxine	305	185	5	300	0.0415283	0.860049	0.961521	0.976736	-0.458725	0.941826	0.626621	0.871127	levothyroxine	1124	747	26	1098	-0.500103	0.425764	0.240405	0.971623	-0.62939	0.443542	0.156186	0.964566	levothyroxine	1.79796	1.35193	5.51648	0.339689	-0.399766	-1.17686	0.239251	0.999483	NS	NS
PWY.5667	454	454	10	444	-0.015595	0.0651314	0.810879	0.996928	-0.046272	0.0665552	0.487319	0.993129	levothyroxine	305	305	5	300	-0.113318	0.0894648	0.20629	0.428788	-0.0357991	0.0979032	0.714917	0.882238	levothyroxine	1124	1124	26	1098	0.0308425	0.0330459	0.350857	0.971623	0.0249997	0.0342799	0.46599	0.964566	levothyroxine	235.733	124.938	915.726	0.0279903	0.00815517	0.291357	0.770778	0.999483	NS	NS
PWY0.1319	454	454	10	444	-0.0155967	0.065066	0.810672	0.996928	-0.0461645	0.0664884	0.487893	0.993129	levothyroxine	305	305	5	300	-0.113317	0.0894626	0.206284	0.428788	-0.0358255	0.0979018	0.714711	0.882238	levothyroxine	1124	1124	26	1098	0.0308341	0.0330459	0.350988	0.971623	0.0249777	0.0342801	0.466385	0.964566	levothyroxine	236.207	124.945	915.725	0.027985	0.00813956	0.290854	0.771163	0.999483	NS	NS
PWY66.422	454	454	10	444	0.0189858	0.0703092	0.787264	0.996928	0.00713394	0.0702569	0.919173	0.993129	levothyroxine	305	305	5	300	-0.115676	0.0992819	0.244911	0.470694	-0.0440901	0.110121	0.689205	0.882238	levothyroxine	1124	1124	26	1098	0.0466555	0.0385426	0.226349	0.971623	0.0426405	0.0403376	0.29071	0.964566	levothyroxine	202.29	101.452	673.159	0.0319945	0.0240676	0.752243	0.451905	0.999483	NS	NS
PWY.7111	454	454	10	444	-0.0307847	0.0438786	0.483321	0.943014	-0.0413469	0.0454913	0.363976	0.993129	levothyroxine	305	305	5	300	-0.0686073	0.0633309	0.279582	0.497998	-0.0265253	0.0691195	0.70148	0.882238	levothyroxine	1124	1124	26	1098	0.0211797	0.0215179	0.325191	0.971623	0.0133387	0.0223896	0.551468	0.964566	levothyroxine	519.391	249.326	2159.73	0.0184791	0.00431891	0.233718	0.815204	0.999483	NS	NS
VALSYN.PWY	454	454	10	444	-0.0239172	0.0469041	0.610374	0.996928	-0.031161	0.0486049	0.521835	0.993129	levothyroxine	305	305	5	300	-0.0685947	0.0634616	0.280659	0.497998	-0.0265994	0.069284	0.701362	0.882238	levothyroxine	1124	1124	26	1098	0.0190779	0.0215939	0.377167	0.971623	0.011206	0.0224744	0.618157	0.964566	levothyroxine	454.547	248.301	2144.56	0.0187402	0.00456905	0.24381	0.807378	0.999483	NS	NS
SO4ASSIM.PWY	454	401	10	444	0.0152724	0.687932	0.982298	0.998696	-0.363431	0.714014	0.611036	0.993129	levothyroxine	305	262	5	300	0.0437229	0.949697	0.96331	0.976736	0.457694	1.04911	0.662999	0.882238	levothyroxine	1124	1012	26	1098	0.436366	0.41609	0.29453	0.971623	0.397061	0.438495	0.365399	0.964566	levothyroxine	2.11304	1.10874	5.77596	0.333375	0.289092	0.867169	0.38585	0.999483	NS	NS
GLUDEG.I.PWY	454	344	10	444	-0.107694	0.697159	0.877306	0.996928	-0.223808	0.728542	0.758852	0.993129	levothyroxine	305	244	5	300	0.0738622	0.853856	0.931124	0.965478	-0.310528	0.945937	0.742964	0.905292	levothyroxine	1124	956	26	1098	0.538403	0.385059	0.16232	0.971623	0.617456	0.401807	0.124662	0.964566	levothyroxine	2.05748	1.37161	6.74444	0.313519	0.345107	1.10075	0.271005	0.999483	NS	NS
PWY.6387	454	454	10	444	-0.00532025	0.0412941	0.897546	0.996928	-0.022183	0.0416549	0.594653	0.993129	levothyroxine	305	305	5	300	-0.0995063	0.0509428	0.051763	0.295354	-0.0160616	0.0556737	0.773206	0.910721	levothyroxine	1124	1124	26	1098	0.0179429	0.0207851	0.388183	0.971623	0.0208546	0.0215648	0.33373	0.964566	levothyroxine	586.441	385.331	2314.71	0.0174435	2.11913e-05	0.00121485	0.999031	0.999483	NS	NS
PWY.6386	454	454	10	444	0.00158252	0.0415536	0.969638	0.998696	-0.0142414	0.0418535	0.733837	0.993129	levothyroxine	305	305	5	300	-0.097691	0.0514422	0.0585685	0.299008	-0.0146479	0.0563249	0.79503	0.910721	levothyroxine	1124	1124	26	1098	0.0177423	0.0214899	0.409203	0.971623	0.0203176	0.0222873	0.362173	0.964566	levothyroxine	579.138	377.886	2165.37	0.017896	0.000774725	0.0432904	0.96547	0.999483	NS	NS
FAO.PWY	454	389	10	444	0.200395	0.684003	0.769681	0.996928	0.294283	0.704669	0.676452	0.993129	levothyroxine	305	288	5	300	0.474561	0.689855	0.492042	0.678598	0.231838	0.771137	0.763922	0.910721	levothyroxine	1124	1088	26	1098	0.148675	0.1659	0.370363	0.971623	0.263416	0.173915	0.130172	0.964566	levothyroxine	2.13739	2.10128	36.3333	0.156995	0.168278	1.07186	0.283781	0.999483	NS	NS
PWY.5104	454	440	10	444	0.299363	0.319226	0.348891	0.923801	0.325326	0.317669	0.306431	0.993129	levothyroxine	305	305	5	300	0.218016	0.322653	0.499759	0.68599	0.0983936	0.34957	0.778572	0.910721	levothyroxine	1124	1123	26	1098	0.184858	0.134523	0.169662	0.971623	0.207606	0.139377	0.136643	0.964566	levothyroxine	9.81302	9.60571	55.2598	0.115718	0.20417	1.76437	0.0776699	0.999483	NS	NS
PWY.6609	454	454	10	444	0.0206355	0.0736012	0.779329	0.996928	0.068936	0.0748549	0.357655	0.993129	levothyroxine	305	305	5	300	0.0586322	0.099831	0.55744	0.725231	0.030316	0.112388	0.78757	0.910721	levothyroxine	1124	1124	26	1098	-0.0296368	0.0348099	0.394736	0.971623	-0.0204801	0.0362756	0.572485	0.964566	levothyroxine	184.599	100.339	825.267	0.0300122	-0.0133001	-0.443157	0.657652	0.999483	NS	NS
PWY.4702	454	286	10	444	0.942997	0.761758	0.216409	0.923801	0.912252	0.78179	0.243961	0.993129	levothyroxine	305	216	5	300	-0.342972	1.0438	0.742703	0.844244	-0.313535	1.14322	0.784102	0.910721	levothyroxine	1124	834	26	1098	0.587207	0.497174	0.237818	0.971623	0.665835	0.520578	0.201162	0.964566	levothyroxine	1.72332	0.917841	4.04561	0.386716	0.551223	1.4254	0.154043	0.999483	NS	NS
PWY.5918	454	313	10	444	-0.328895	0.824939	0.690316	0.996928	-0.382825	0.854265	0.654301	0.993129	levothyroxine	305	182	5	300	0.0859249	1.01299	0.932459	0.965478	-0.275189	1.11861	0.805865	0.910721	levothyroxine	1124	745	26	1098	-0.596663	0.494648	0.227981	0.971623	-0.716268	0.516217	0.165567	0.964566	levothyroxine	1.46945	0.974524	4.08703	0.3913	-0.434564	-1.11056	0.266756	0.999483	NS	NS
P441.PWY	454	449	10	444	-0.0761778	0.204136	0.709204	0.996928	-0.0734711	0.212107	0.729239	0.993129	levothyroxine	305	300	5	300	0.310857	0.267335	0.245861	0.470694	-0.0503141	0.291784	0.86323	0.931455	levothyroxine	1124	1117	26	1098	0.119161	0.112772	0.290902	0.971623	0.131937	0.117744	0.262737	0.964566	levothyroxine	23.9972	13.9923	78.6315	0.0926001	0.101966	1.10114	0.270836	0.999483	NS	NS
PWY.7199	454	453	10	444	0.0197395	0.127439	0.876977	0.996928	0.0477276	0.130711	0.715205	0.993129	levothyroxine	305	305	5	300	0.0156944	0.146833	0.914952	0.958222	-0.0264682	0.163159	0.871255	0.931455	levothyroxine	1124	1124	26	1098	0.0632635	0.0571658	0.268677	0.971623	0.0614471	0.0599285	0.305434	0.964566	levothyroxine	61.5738	46.3826	306.004	0.0491497	0.0514597	1.047	0.2951	0.999483	NS	NS
PWY.6901	454	449	10	444	0.354801	0.226374	0.117786	0.923801	0.419043	0.236243	0.0768943	0.993129	levothyroxine	305	298	5	300	0.49325	0.375068	0.18952	0.427522	-0.0550185	0.401055	0.890993	0.936189	levothyroxine	1124	1116	26	1098	0.120837	0.133372	0.365128	0.971623	0.0701191	0.139338	0.614908	0.964566	levothyroxine	19.5139	7.10854	56.2172	0.10987	0.207907	1.89229	0.0584518	0.999483	NS	NS
PWY.7210	454	298	10	444	-1.19192	0.881498	0.177025	0.923801	-0.922606	0.916608	0.314767	0.993129	levothyroxine	305	196	5	300	1.02753	1.06854	0.337019	0.566881	0.147902	1.15012	0.897775	0.939908	levothyroxine	1124	711	26	1098	0.44838	0.511043	0.380467	0.971623	0.294769	0.533097	0.580422	0.964566	levothyroxine	1.28694	0.875822	3.829	0.408529	0.180725	0.44238	0.658214	0.999483	NS	NS
PEPTIDOGLYCANSYN.PWY	454	454	10	444	0.00507321	0.041403	0.902534	0.998049	-0.00645536	0.0420363	0.87803	0.993129	levothyroxine	305	305	5	300	-0.0879753	0.0476664	0.0659844	0.307415	-0.00504149	0.051418	0.921972	0.954899	levothyroxine	1124	1124	26	1098	0.0165738	0.0196274	0.398617	0.971623	0.0235176	0.0203159	0.247289	0.964566	levothyroxine	583.361	440.124	2595.83	0.0166221	0.00200649	0.120712	0.903919	0.999483	NS	NS
PWY.1269	454	442	10	444	-0.27029	0.349085	0.439194	0.923801	-0.399882	0.359118	0.266184	0.993129	levothyroxine	305	290	5	300	0.295837	0.764749	0.699149	0.820373	-0.0743739	0.80792	0.926723	0.956405	levothyroxine	1124	1076	26	1098	0.428662	0.326182	0.189055	0.971623	0.453124	0.339075	0.181717	0.964566	levothyroxine	8.20611	1.70987	9.39896	0.227538	0.119948	0.527157	0.598084	0.999483	NS	NS
PWY.7198	454	298	10	444	-1.16487	0.847431	0.169961	0.923801	-0.900852	0.880636	0.306952	0.993129	levothyroxine	305	196	5	300	0.940423	1.01927	0.356941	0.577054	0.0911972	1.09598	0.933747	0.956844	levothyroxine	1124	711	26	1098	0.396567	0.486575	0.415237	0.971623	0.249987	0.507383	0.622326	0.964566	levothyroxine	1.39249	0.962541	4.22377	0.389876	0.14564	0.373554	0.708736	0.999483	NS	NS
PWY.5863	454	294	10	444	-0.150781	0.754688	0.841735	0.996928	-0.567141	0.770333	0.462026	0.993129	levothyroxine	305	171	5	300	2.04068	0.931321	0.0292136	0.265661	1.2309	1.0393	0.237339	0.651032	levothyroxine	1124	652	26	1098	-0.359322	0.465158	0.439997	0.982247	-0.33223	0.482489	0.491239	0.964566	levothyroxine	1.75576	1.15292	4.62168	0.364411	0.0567498	0.15573	0.876246	0.999483	NS	NS
FOLSYN.PWY	454	411	10	444	-0.157383	0.669907	0.814371	0.996928	0.185846	0.695349	0.7894	0.993129	levothyroxine	305	291	5	300	-0.0831935	0.309941	0.788574	0.873115	-0.367755	0.332867	0.270313	0.681658	levothyroxine	1124	1099	26	1098	0.0919082	0.118565	0.438406	0.982247	0.139927	0.123721	0.25832	0.964566	levothyroxine	2.22829	10.4098	71.1361	0.109256	0.0635192	0.58138	0.560984	0.999483	NS	NS
PWY.7254	454	246	10	444	0.322139	0.773569	0.677298	0.996928	0.0170793	0.794274	0.982855	0.993129	levothyroxine	305	137	5	300	1.30833	0.927903	0.159586	0.400183	1.30812	1.01438	0.198326	0.615026	levothyroxine	1124	528	26	1098	-0.34097	0.457178	0.455936	0.996771	-0.383	0.471643	0.41694	0.964566	levothyroxine	1.6711	1.16144	4.78443	0.362334	0.0559963	0.154543	0.877181	0.999483	NS	NS
ARGININE.SYN4.PWY	454	422	10	444	-1.2793	0.66751	0.055948	0.923801	-1.1334	0.686329	0.0994501	0.993129	levothyroxine	305	281	5	300	-0.530833	0.905707	0.558253	0.725231	-1.21175	0.976176	0.215588	0.63152	levothyroxine	1124	1080	26	1098	0.253387	0.336139	0.451118	0.996771	0.317791	0.348355	0.361835	0.964566	levothyroxine	2.24432	1.21906	8.85038	0.284974	-0.1036	-0.363543	0.7162	0.999483	NS	NS
PHOSLIPSYN.PWY	454	432	10	444	-0.129926	0.577476	0.822093	0.996928	-0.45775	0.600266	0.446167	0.993129	levothyroxine	305	267	5	300	1.08441	0.984788	0.271717	0.497998	0.614559	1.08107	0.570196	0.86228	levothyroxine	1124	1013	26	1098	0.325305	0.435194	0.454923	0.996771	0.326201	0.454325	0.47292	0.964566	levothyroxine	2.9987	1.03113	5.27999	0.32774	0.262751	0.801706	0.422723	0.999483	NS	NS
PWY.5097	454	454	10	444	-0.0299777	0.0499505	0.548723	0.962561	-0.0408434	0.0512363	0.425846	0.993129	levothyroxine	305	305	5	300	-0.1748	0.0626641	0.00563508	0.237304	-0.113379	0.0679486	0.0964427	0.551162	levothyroxine	1124	1124	26	1098	0.0134732	0.0230341	0.558718	0.997183	0.0153481	0.0239099	0.521066	0.964566	levothyroxine	400.794	254.661	1884.77	0.019841	-0.0122571	-0.617766	0.53673	0.999483	NS	NS
PWY.6285	454	153	10	444	0.286788	0.849574	0.735852	0.996928	0.172523	0.865691	0.842139	0.993129	levothyroxine	305	90	5	300	2.71825	1.00029	0.00696328	0.237304	1.64424	1.09096	0.132968	0.551162	levothyroxine	1124	307	26	1098	-0.266716	0.490623	0.586807	0.997183	-0.723747	0.505783	0.152736	0.964566	levothyroxine	1.38547	0.999422	4.15436	0.391053	0.306761	0.784448	0.432777	0.999483	NS	NS
TRPSYN.PWY	454	454	10	444	-0.0582536	0.122382	0.634321	0.996928	-0.0813061	0.1277	0.524702	0.993129	levothyroxine	305	305	5	300	-0.415125	0.166004	0.0129373	0.237304	-0.411919	0.184937	0.0267773	0.551162	levothyroxine	1124	1124	26	1098	0.00348807	0.0567891	0.951035	0.997183	0.0266246	0.0596677	0.655532	0.964566	levothyroxine	66.7672	36.288	310.077	0.0491989	-0.0432596	-0.879279	0.37925	0.999483	NS	NS
NAGLIPASYN.PWY	454	343	10	444	0.00455155	0.732373	0.995044	0.998696	-0.111909	0.762581	0.883404	0.993129	levothyroxine	305	177	5	300	2.04157	0.918785	0.0270317	0.265661	1.73357	1.00849	0.0867902	0.551162	levothyroxine	1124	638	26	1098	0.172789	0.467049	0.711482	0.997183	0.204221	0.487047	0.675077	0.964566	levothyroxine	1.86438	1.1846	4.58433	0.361946	0.421712	1.16513	0.243968	0.999483	NS	NS
GLYCOL.GLYOXDEG.PWY	454	200	10	444	0.965136	0.666172	0.148115	0.923801	0.695686	0.692218	0.315504	0.993129	levothyroxine	305	95	5	300	1.33682	0.681427	0.0507226	0.295206	1.2351	0.744444	0.0982936	0.551162	levothyroxine	1124	370	26	1098	-0.195091	0.37114	0.599233	0.997183	-0.177164	0.383641	0.644321	0.964566	levothyroxine	2.25334	2.15358	7.25979	0.292769	0.311778	1.06492	0.28691	0.999483	NS	NS
PWY0.1298	454	453	10	444	0.171599	0.234898	0.465463	0.942455	0.124584	0.240327	0.604473	0.993129	levothyroxine	305	304	5	300	0.615397	0.316597	0.0528719	0.295879	0.625208	0.346683	0.0724788	0.551162	levothyroxine	1124	1124	26	1098	0.00735837	0.134684	0.95644	0.997183	0.0761524	0.139775	0.58599	0.964566	levothyroxine	18.1234	9.9767	55.1271	0.109614	0.11601	1.05835	0.289895	0.999483	NS	NS
FUCCAT.PWY	454	397	10	444	0.864031	0.674394	0.200803	0.923801	0.780234	0.694786	0.262123	0.993129	levothyroxine	305	293	5	300	-0.731143	0.4111	0.0763949	0.323003	-0.700455	0.443674	0.115661	0.551162	levothyroxine	1124	1101	26	1098	-0.0368092	0.163233	0.821632	0.997183	0.0687655	0.167697	0.681848	0.964566	levothyroxine	2.19873	5.91704	37.5303	0.148012	-0.0834221	-0.563615	0.573016	0.999483	NS	NS
GLYCOLYSIS.TCA.GLYOX.BYPASS	454	232	10	444	0.674535	0.878689	0.443102	0.923801	0.237608	0.922931	0.796965	0.993129	levothyroxine	305	128	5	300	1.86617	1.06857	0.0817685	0.3261	2.04111	1.16932	0.0820512	0.551162	levothyroxine	1124	483	26	1098	-0.367585	0.525012	0.483983	0.997183	-0.36173	0.546015	0.507799	0.964566	levothyroxine	1.29518	0.875781	3.62795	0.415267	0.202525	0.487698	0.625764	0.999483	NS	NS
TCA.GLYOX.BYPASS	454	233	10	444	0.650548	0.818693	0.427266	0.923801	0.228509	0.85695	0.789874	0.993129	levothyroxine	305	130	5	300	1.6491	0.976901	0.0924387	0.336246	1.88942	1.06707	0.0777709	0.551162	levothyroxine	1124	493	26	1098	-0.250886	0.482296	0.603033	0.997183	-0.291288	0.500681	0.560835	0.964566	levothyroxine	1.49196	1.04785	4.29906	0.382391	0.236886	0.619486	0.535597	0.999483	NS	NS
COBALSYN.PWY	454	444	10	444	-0.438946	0.20351	0.0315833	0.923801	-0.510601	0.208252	0.0146643	0.993129	levothyroxine	305	304	5	300	-0.287115	0.179674	0.111126	0.374587	-0.301095	0.197583	0.128756	0.551162	levothyroxine	1124	1123	26	1098	-0.00177782	0.0734996	0.980707	0.997183	0.0395409	0.076521	0.60545	0.964566	levothyroxine	24.1451	30.9763	185.11	0.0645186	-0.082509	-1.27884	0.200954	0.999483	NS	NS
PWY.6628	454	393	10	444	0.192183	0.77833	0.805088	0.996928	0.508576	0.793334	0.521852	0.993129	levothyroxine	305	242	5	300	1.78703	1.11169	0.109007	0.374587	1.97191	1.20417	0.102704	0.551162	levothyroxine	1124	907	26	1098	-0.252831	0.508502	0.61914	0.997183	-0.225742	0.523733	0.666537	0.964566	levothyroxine	1.65071	0.809156	3.86736	0.397551	0.124135	0.312249	0.754851	0.999483	NS	NS
P164.PWY	454	421	10	444	-0.594146	0.54935	0.280051	0.923801	-0.409367	0.575797	0.477529	0.993129	levothyroxine	305	302	5	300	-0.332407	0.22727	0.144646	0.400183	-0.366604	0.250638	0.144767	0.551162	levothyroxine	1124	1109	26	1098	0.0586932	0.0939674	0.532355	0.997183	0.134435	0.0982371	0.171453	0.964566	levothyroxine	3.31361	19.3604	113.252	0.0857727	-0.0129277	-0.15072	0.880197	0.999483	NS	NS
GLUCUROCAT.PWY	454	453	10	444	-0.125164	0.20666	0.545063	0.962561	-0.114165	0.218826	0.602164	0.993129	levothyroxine	305	305	5	300	-0.358616	0.237744	0.132523	0.400183	-0.530927	0.2582	0.0407557	0.551162	levothyroxine	1124	1122	26	1098	0.0637502	0.0864028	0.460777	0.997183	0.114884	0.0904937	0.204531	0.964566	levothyroxine	23.4147	17.6922	133.95	0.0755805	-0.00420441	-0.0556282	0.955638	0.999483	NS	NS
PWY.7204	454	207	10	444	-0.0971236	0.838976	0.907892	0.998049	-0.127504	0.868381	0.883341	0.993129	levothyroxine	305	113	5	300	1.514	1.02849	0.142059	0.400183	1.6645	1.12004	0.138444	0.551162	levothyroxine	1124	429	26	1098	-0.267812	0.499798	0.592175	0.997183	-0.214945	0.517636	0.678046	0.964566	levothyroxine	1.4207	0.945366	4.00323	0.396236	0.0347275	0.0876434	0.93016	0.999483	NS	NS
PWY.6897	454	453	10	444	-0.105627	0.172843	0.541447	0.962561	-0.159078	0.178332	0.372928	0.993129	levothyroxine	305	303	5	300	-0.486962	0.37276	0.192476	0.428788	-0.964483	0.403986	0.0177048	0.551162	levothyroxine	1124	1117	26	1098	0.0988355	0.148882	0.506926	0.997183	0.169353	0.154242	0.272467	0.964566	levothyroxine	33.4732	7.19683	45.1143	0.107968	-0.0300914	-0.278706	0.78047	0.999483	NS	NS
PWY.6385	454	454	10	444	-0.054088	0.101562	0.594612	0.996928	-0.0554841	0.104559	0.595966	0.993129	levothyroxine	305	305	5	300	-0.182671	0.156821	0.245041	0.470694	-0.337265	0.168736	0.0466901	0.551162	levothyroxine	1124	1123	26	1098	-0.0173797	0.0451061	0.700083	0.997183	-0.0306845	0.0465913	0.510302	0.964566	levothyroxine	96.9477	40.6624	491.507	0.0398689	-0.03372	-0.845771	0.39768	0.999483	NS	NS
PWY.5989	454	440	10	444	-0.100063	0.321146	0.755513	0.996928	-0.281287	0.338352	0.406299	0.993129	levothyroxine	305	299	5	300	-0.209334	0.325839	0.521098	0.703982	-0.570991	0.354964	0.108959	0.551162	levothyroxine	1124	1115	26	1098	-0.0471876	0.123443	0.702342	0.997183	-0.0620863	0.129071	0.630598	0.964566	levothyroxine	9.69606	9.41876	65.6241	0.108632	-0.0712604	-0.655979	0.511838	0.999483	NS	NS
P42.PWY	454	445	10	444	0.135056	0.259783	0.603414	0.996928	0.130469	0.26693	0.625276	0.993129	levothyroxine	305	299	5	300	-0.256141	0.427994	0.549992	0.720935	-0.583291	0.453325	0.199353	0.615026	levothyroxine	1124	1115	26	1098	0.0950942	0.175884	0.588849	0.997183	0.14315	0.183002	0.434252	0.964566	levothyroxine	14.8176	5.45914	32.3255	0.137879	0.0698994	0.506963	0.612181	0.999483	NS	NS
UDPNAGSYN.PWY	454	454	10	444	0.0795969	0.263541	0.762774	0.996928	0.175648	0.266	0.509425	0.993129	levothyroxine	305	305	5	300	0.536522	0.3811	0.160225	0.400183	0.511378	0.407504	0.210624	0.63152	levothyroxine	1124	1124	26	1098	-0.0615203	0.145334	0.672155	0.997183	-0.0950581	0.15078	0.52854	0.964566	levothyroxine	14.398	6.8853	47.3443	0.120712	0.0280865	0.232674	0.816015	0.999483	NS	NS
PWY66.409	454	448	10	444	0.182901	0.232284	0.431481	0.923801	0.204961	0.232373	0.378306	0.993129	levothyroxine	305	304	5	300	0.450021	0.315909	0.155348	0.400183	0.413351	0.340742	0.226188	0.643084	levothyroxine	1124	1120	26	1098	-0.078609	0.116287	0.499188	0.997183	-0.102521	0.118544	0.387326	0.964566	levothyroxine	18.5337	10.0202	73.9502	0.098771	0.0203502	0.206034	0.836764	0.999483	NS	NS
NONOXIPENT.PWY	454	454	10	444	0.0683389	0.0906186	0.451178	0.928385	0.028195	0.0932748	0.7626	0.993129	levothyroxine	305	305	5	300	-0.140595	0.129897	0.279967	0.497998	-0.170424	0.145303	0.241898	0.651032	levothyroxine	1124	1124	26	1098	0.0105143	0.0462508	0.820206	0.997183	0.0532895	0.047834	0.265507	0.964566	levothyroxine	121.777	59.2657	467.478	0.0392679	0.00756314	0.192603	0.84727	0.999483	NS	NS
PWY.5188	454	453	10	444	0.137738	0.10909	0.207407	0.923801	0.0924355	0.111644	0.408199	0.993129	levothyroxine	305	305	5	300	-0.262533	0.132303	0.0481392	0.295206	-0.153774	0.141646	0.278641	0.696602	levothyroxine	1124	1124	26	1098	-0.0353892	0.048944	0.469798	0.997183	-0.029086	0.0504968	0.564738	0.964566	levothyroxine	84.029	57.1294	417.447	0.0423104	-0.0325767	-0.769945	0.441332	0.999483	NS	NS
PYRIDNUCSYN.PWY	454	453	10	444	0.0251788	0.102196	0.805508	0.996928	0.0531353	0.102374	0.604036	0.993129	levothyroxine	305	305	5	300	-0.0983869	0.123107	0.42481	0.624743	-0.140957	0.13551	0.299201	0.722872	levothyroxine	1124	1124	26	1098	0.0201496	0.0414817	0.627242	0.997183	0.0426832	0.0431383	0.322667	0.964566	levothyroxine	95.7489	65.9839	581.149	0.0366894	0.0102692	0.279897	0.779556	0.999483	NS	NS
PWY0.1241	454	246	10	444	0.575941	0.719656	0.423971	0.923801	0.147605	0.736231	0.841202	0.993129	levothyroxine	305	133	5	300	1.45554	0.789535	0.0662421	0.307415	0.847543	0.867379	0.329398	0.753002	levothyroxine	1124	496	26	1098	-0.13594	0.405677	0.737617	0.997183	-0.238238	0.417892	0.568733	0.964566	levothyroxine	1.93086	1.6042	6.07631	0.322558	0.2727	0.845431	0.39787	0.999483	NS	NS
PWY.5030	454	434	10	444	-0.417119	0.485608	0.390831	0.923801	-0.0810886	0.514487	0.874844	0.993129	levothyroxine	305	294	5	300	-0.138515	0.419539	0.74152	0.844244	-0.450581	0.456542	0.324617	0.753002	levothyroxine	1124	1102	26	1098	0.0120802	0.171889	0.943984	0.997183	-0.0739068	0.179262	0.680215	0.964566	levothyroxine	4.24061	5.68141	33.8458	0.151155	-0.0490529	-0.32452	0.745544	0.999483	NS	NS
PWY.3841	454	454	10	444	-0.13424	0.0932138	0.150552	0.923801	-0.0728796	0.0960665	0.448525	0.993129	levothyroxine	305	305	5	300	0.253083	0.168294	0.133692	0.400183	0.16842	0.179552	0.349106	0.771478	levothyroxine	1124	1124	26	1098	-0.0136462	0.0635297	0.829962	0.997183	-0.0425992	0.0658472	0.51781	0.964566	levothyroxine	115.091	35.3071	247.769	0.050115	-0.0248521	-0.495902	0.619963	0.999483	NS	NS
DTDPRHAMSYN.PWY	454	454	10	444	0.0681302	0.097018	0.482914	0.943014	0.0485462	0.0972606	0.617971	0.993129	levothyroxine	305	305	5	300	-0.159759	0.113248	0.159377	0.400183	-0.118856	0.127961	0.353816	0.771478	levothyroxine	1124	1124	26	1098	0.00111606	0.040744	0.978152	0.997183	-0.0175227	0.0422395	0.678341	0.964566	levothyroxine	106.242	77.9719	602.382	0.0356553	-0.0057795	-0.162094	0.871232	0.999483	NS	NS
PWY.6700	454	454	10	444	-0.00160933	0.0916521	0.985999	0.998696	-0.00306981	0.0946882	0.974153	0.993129	levothyroxine	305	305	5	300	-0.103302	0.146654	0.481736	0.667548	-0.153501	0.164335	0.35112	0.771478	levothyroxine	1124	1124	26	1098	0.0172666	0.0448749	0.70048	0.997183	0.0364428	0.0465681	0.434052	0.964566	levothyroxine	119.046	46.4958	496.584	0.0388624	0.00540622	0.139112	0.889362	0.999483	NS	NS
THISYNARA.PWY	454	454	10	444	-0.177811	0.118977	0.135779	0.923801	-0.176314	0.123781	0.155131	0.993129	levothyroxine	305	305	5	300	-0.0456376	0.172753	0.791826	0.873115	-0.178556	0.194795	0.360174	0.779482	levothyroxine	1124	1124	26	1098	0.0417571	0.0638254	0.513093	0.997183	0.0859214	0.0663783	0.1958	0.964566	levothyroxine	70.644	33.508	245.478	0.0534805	-0.0109831	-0.205366	0.837286	0.999483	NS	NS
SER.GLYSYN.PWY	454	454	10	444	-0.0195515	0.121016	0.871727	0.996928	-0.0234489	0.125674	0.852082	0.993129	levothyroxine	305	305	5	300	-0.0750786	0.152726	0.623372	0.770925	-0.150448	0.173331	0.386195	0.799976	levothyroxine	1124	1124	26	1098	0.00731329	0.0498899	0.883483	0.997183	0.0415459	0.0516714	0.421552	0.964566	levothyroxine	68.2832	42.8719	401.767	0.0441544	-0.00314971	-0.0713341	0.943132	0.999483	NS	NS
PWY.7392	454	227	10	444	0.857219	0.914605	0.349144	0.923801	0.846601	0.952974	0.374875	0.993129	levothyroxine	305	184	5	300	1.10625	1.16432	0.342818	0.566881	1.03884	1.30695	0.427413	0.850851	levothyroxine	1124	808	26	1098	0.250478	0.560825	0.655233	0.997183	0.412238	0.583933	0.48036	0.964566	levothyroxine	1.19545	0.737654	3.17941	0.442265	0.515826	1.16633	0.243482	0.999483	NS	NS
PWY.6859	454	279	10	444	1.16593	0.827392	0.159497	0.923801	1.26209	0.871027	0.148136	0.993129	levothyroxine	305	187	5	300	0.995141	1.09696	0.365045	0.585897	0.979446	1.23477	0.42836	0.850851	levothyroxine	1124	818	26	1098	0.233803	0.533852	0.661504	0.997183	0.389515	0.555357	0.483218	0.964566	levothyroxine	1.46076	0.83103	3.5088	0.415206	0.577614	1.39115	0.164181	0.999483	NS	NS
NAD.BIOSYNTHESIS.II	454	427	10	444	0.185801	0.586329	0.751479	0.996928	0.474197	0.577692	0.412226	0.993129	levothyroxine	305	289	5	300	1.06369	0.76826	0.167228	0.400183	0.545534	0.779393	0.484576	0.854166	levothyroxine	1124	1081	26	1098	0.168738	0.319929	0.598003	0.997183	0.17291	0.3309	0.601398	0.964566	levothyroxine	2.90883	1.69428	9.76998	0.26377	0.277687	1.05276	0.29245	0.999483	NS	NS
X1CMET2.PWY	454	454	10	444	-0.141241	0.0933516	0.131008	0.923801	-0.075321	0.0972848	0.439259	0.993129	levothyroxine	305	305	5	300	0.178469	0.149425	0.233289	0.461817	0.112161	0.160089	0.484162	0.854166	levothyroxine	1124	1124	26	1098	-0.01131	0.0531256	0.831451	0.997183	-0.0267602	0.055275	0.628394	0.964566	levothyroxine	114.751	44.7869	354.318	0.0441143	-0.0237844	-0.539154	0.58978	0.999483	NS	NS
CALVIN.PWY	454	454	10	444	0.0590456	0.0690742	0.393133	0.923801	0.0178832	0.0704426	0.799732	0.993129	levothyroxine	305	305	5	300	-0.0904508	0.0950621	0.342134	0.566881	-0.0741442	0.105093	0.481121	0.854166	levothyroxine	1124	1124	26	1098	0.0131452	0.0340038	0.699141	0.997183	0.0290891	0.0350376	0.406597	0.964566	levothyroxine	209.589	110.659	864.858	0.0290484	0.0115896	0.398975	0.689911	0.999483	NS	NS
PWY.2941	454	454	10	444	0.0177059	0.19622	0.928142	0.998696	0.16502	0.196768	0.402174	0.993129	levothyroxine	305	305	5	300	0.224741	0.238474	0.346752	0.566881	0.17993	0.266628	0.500378	0.854166	levothyroxine	1124	1124	26	1098	-0.00490782	0.099816	0.960794	0.997183	-0.0542381	0.103145	0.599108	0.964566	levothyroxine	25.9725	17.584	100.369	0.0833549	0.0272302	0.326678	0.743911	0.999483	NS	NS
PENTOSE.P.PWY	454	452	10	444	0.182602	0.217093	0.400745	0.923801	0.155556	0.223298	0.486449	0.993129	levothyroxine	305	304	5	300	0.0878886	0.333139	0.792104	0.873115	0.272969	0.360697	0.449865	0.854166	levothyroxine	1124	1123	26	1098	0.0328382	0.120233	0.784811	0.997183	0.108303	0.123267	0.37981	0.964566	levothyroxine	21.2182	9.01048	69.1753	0.100299	0.0697958	0.695875	0.486507	0.999483	NS	NS
PWY0.162	454	453	10	444	0.0344447	0.118172	0.770826	0.996928	0.0127139	0.123934	0.918344	0.993129	levothyroxine	305	305	5	300	-0.0409309	0.164396	0.803552	0.881713	-0.139712	0.181975	0.443326	0.854166	levothyroxine	1124	1124	26	1098	0.0389226	0.0587809	0.508004	0.997183	0.0451729	0.0616467	0.463859	0.964566	levothyroxine	71.6091	37.0013	289.419	0.0501236	0.0306937	0.61236	0.5403	0.999483	NS	NS
PWY.6969	454	432	10	444	0.103414	0.275437	0.707518	0.996928	0.0804	0.283195	0.776644	0.993129	levothyroxine	305	295	5	300	0.0447662	0.42425	0.916038	0.958222	-0.312019	0.461187	0.499303	0.854166	levothyroxine	1124	1101	26	1098	0.0642706	0.167401	0.701104	0.997183	0.114531	0.175804	0.514887	0.964566	levothyroxine	13.1812	5.55591	35.6847	0.135554	0.07176	0.529382	0.596541	0.999483	NS	NS
PWY.6936	454	454	10	444	-0.0180831	0.167545	0.914101	0.998049	0.0450653	0.169726	0.79075	0.993129	levothyroxine	305	305	5	300	0.122583	0.190109	0.519555	0.703982	0.132069	0.209977	0.529918	0.860779	levothyroxine	1124	1124	26	1098	-0.0188346	0.0759298	0.804139	0.997183	-0.0677094	0.0783686	0.387788	0.964566	levothyroxine	35.6237	27.6691	173.45	0.0649922	-0.00219353	-0.0337506	0.973076	0.999483	NS	NS
RHAMCAT.PWY	454	454	10	444	-0.141671	0.138697	0.307615	0.923801	-0.169615	0.141941	0.23282	0.993129	levothyroxine	305	305	5	300	0.0725232	0.204709	0.723385	0.839275	0.143863	0.223685	0.520687	0.860779	levothyroxine	1124	1124	26	1098	0.00856298	0.0711419	0.904216	0.997183	0.0413255	0.0738406	0.575829	0.964566	levothyroxine	51.9832	23.863	197.583	0.0604753	-0.0144169	-0.238394	0.811576	0.999483	NS	NS
PWY.6123	454	454	10	444	-0.0138937	0.0997727	0.889315	0.996928	0.0395991	0.10104	0.695336	0.993129	levothyroxine	305	305	5	300	0.228246	0.12632	0.0717924	0.311815	0.075553	0.137727	0.583766	0.86228	levothyroxine	1124	1124	26	1098	0.0207593	0.0413621	0.615842	0.997183	0.0302497	0.0431807	0.483744	0.964566	levothyroxine	100.456	62.6693	584.514	0.0365724	0.0334953	0.915862	0.359739	0.999483	NS	NS
PWY.922	454	302	10	444	-0.141883	0.757562	0.851521	0.996928	0.474048	0.716875	0.508823	0.993129	levothyroxine	305	183	5	300	1.17811	0.909477	0.196194	0.428788	0.548605	0.972757	0.573254	0.86228	levothyroxine	1124	748	26	1098	-0.0460165	0.430869	0.914967	0.997183	-0.186486	0.437351	0.669903	0.964566	levothyroxine	1.74246	1.20897	5.38653	0.346314	0.111443	0.321798	0.747606	0.999483	NS	NS
PWY.4242	454	454	10	444	-0.21374	0.170106	0.209612	0.923801	-0.101485	0.176883	0.566473	0.993129	levothyroxine	305	304	5	300	0.197557	0.246008	0.4226	0.624743	0.151001	0.274292	0.582447	0.86228	levothyroxine	1124	1123	26	1098	0.0599042	0.0821605	0.466087	0.997183	0.0603043	0.0857053	0.481821	0.964566	levothyroxine	34.5588	16.5235	148.141	0.0708485	0.0238526	0.33667	0.736365	0.999483	NS	NS
PWY0.1296	454	454	10	444	0.0273622	0.0935656	0.770092	0.996928	0.0288859	0.0970978	0.766249	0.993129	levothyroxine	305	305	5	300	-0.0143343	0.119539	0.904633	0.958056	0.0719676	0.130158	0.580787	0.86228	levothyroxine	1124	1124	26	1098	-0.00621618	0.0442124	0.888213	0.997183	-0.0228241	0.0461031	0.620654	0.964566	levothyroxine	114.227	69.9814	511.578	0.0379107	-0.00152015	-0.0400981	0.968015	0.999483	NS	NS
PWY.6892	454	341	10	444	0.381135	0.762262	0.617322	0.996928	0.276439	0.798235	0.729291	0.993129	levothyroxine	305	221	5	300	0.729035	0.948055	0.442515	0.637484	0.519475	1.06387	0.62575	0.871127	levothyroxine	1124	870	26	1098	-0.189997	0.440386	0.666238	0.997183	-0.201091	0.46252	0.663814	0.964566	levothyroxine	1.72104	1.11258	5.15623	0.353778	0.0610017	0.17243	0.8631	0.999483	NS	NS
GLYCOLYSIS.E.D	454	426	10	444	-0.505089	0.549967	0.358916	0.923801	-0.530905	0.580662	0.361109	0.993129	levothyroxine	305	283	5	300	1.01475	0.768597	0.187761	0.426864	0.368185	0.856198	0.66753	0.882238	levothyroxine	1124	1065	26	1098	-0.00492374	0.32934	0.988074	0.997183	0.17398	0.339328	0.608254	0.964566	levothyroxine	3.30619	1.69279	9.21957	0.265199	0.000171767	0.000647689	0.999483	0.999483	NS	NS
GLYCOLYSIS	454	454	10	444	-0.197264	0.267526	0.4613	0.942455	-0.0567287	0.278274	0.838569	0.993129	levothyroxine	305	301	5	300	0.526772	0.460771	0.253872	0.479719	-0.18067	0.490408	0.71287	0.882238	levothyroxine	1124	1122	26	1098	-0.00656239	0.183409	0.971464	0.997183	-0.108842	0.190614	0.568113	0.964566	levothyroxine	13.9723	4.7101	29.7274	0.143725	-0.00971216	-0.0675745	0.946124	0.999483	NS	NS
PWY.6317	454	454	10	444	0.025821	0.072284	0.721104	0.996928	-0.0011443	0.0732826	0.98755	0.994408	levothyroxine	305	305	5	300	-0.113897	0.0996268	0.253867	0.479719	-0.0447892	0.110559	0.685725	0.882238	levothyroxine	1124	1124	26	1098	0.018142	0.038188	0.63483	0.997183	0.0272887	0.0398399	0.493519	0.964566	levothyroxine	191.388	100.751	685.72	0.0319788	0.00604073	0.188898	0.850173	0.999483	NS	NS
PWY.6305	454	452	10	444	-0.0409049	0.192656	0.831957	0.996928	-0.0963374	0.196009	0.62335	0.993129	levothyroxine	305	305	5	300	-0.194691	0.198053	0.3264	0.562026	-0.0864126	0.217777	0.691843	0.882238	levothyroxine	1124	1124	26	1098	0.0294611	0.0657251	0.654062	0.997183	0.0355111	0.0679006	0.601092	0.964566	levothyroxine	26.9422	25.4941	231.493	0.0593465	0.00265733	0.0447765	0.964285	0.999483	NS	NS
PRPP.PWY	454	449	10	444	0.220183	0.130247	0.0916587	0.923801	0.196697	0.134502	0.144439	0.993129	levothyroxine	305	304	5	300	0.158183	0.247082	0.522544	0.703982	0.101891	0.265783	0.701769	0.882238	levothyroxine	1124	1121	26	1098	0.0423021	0.0713468	0.553366	0.997183	0.0679544	0.0743288	0.3608	0.964566	levothyroxine	58.9471	16.3802	196.449	0.0606588	0.0878679	1.44856	0.147461	0.999483	NS	NS
PWY.5484	454	454	10	444	-0.215134	0.258987	0.406614	0.923801	-0.0670672	0.269505	0.803604	0.993129	levothyroxine	305	301	5	300	0.556499	0.44544	0.212544	0.435565	-0.1509	0.472052	0.749478	0.905619	levothyroxine	1124	1122	26	1098	-0.0190336	0.174476	0.913151	0.997183	-0.116966	0.181218	0.518779	0.964566	levothyroxine	14.9089	5.0399	32.8496	0.137623	-0.0194694	-0.14147	0.887499	0.999483	NS	NS
PWY.7560	454	449	10	444	0.288758	0.344138	0.401893	0.923801	0.471961	0.345407	0.172605	0.993129	levothyroxine	305	299	5	300	0.402869	0.505853	0.426437	0.624743	0.175144	0.546861	0.749021	0.905619	levothyroxine	1124	1118	26	1098	0.0040763	0.175188	0.981441	0.997183	-0.0811841	0.180686	0.653299	0.964566	levothyroxine	8.44373	3.90797	32.5829	0.14918	0.0922544	0.618411	0.536304	0.999483	NS	NS
PWY0.1061	454	443	10	444	0.0862845	0.404911	0.831355	0.996928	0.26613	0.400016	0.506256	0.993129	levothyroxine	305	302	5	300	0.583496	0.452414	0.198152	0.428788	0.132546	0.488143	0.786197	0.910721	levothyroxine	1124	1110	26	1098	0.0386051	0.182301	0.832329	0.997183	-0.104468	0.182542	0.567243	0.964566	levothyroxine	6.0993	4.88571	30.09	0.156031	0.110498	0.708177	0.478835	0.999483	NS	NS
COMPLETE.ARO.PWY	454	454	10	444	0.00368402	0.0475114	0.93823	0.998696	-0.0198122	0.0496333	0.689988	0.993129	levothyroxine	305	305	5	300	-0.0684121	0.0655059	0.297195	0.524145	0.0194142	0.0687672	0.77793	0.910721	levothyroxine	1124	1124	26	1098	0.00686976	0.0229057	0.764299	0.997183	0.0120983	0.0237643	0.610789	0.964566	levothyroxine	443.001	233.044	1905.95	0.0196799	-0.000471571	-0.0239621	0.980883	0.999483	NS	NS
PWY.6270	454	449	10	444	0.285874	0.334956	0.393875	0.923801	0.461048	0.336569	0.171524	0.993129	levothyroxine	305	299	5	300	0.380164	0.496877	0.444825	0.637655	0.162999	0.537534	0.761955	0.910721	levothyroxine	1124	1118	26	1098	0.00460403	0.170776	0.978497	0.997183	-0.074857	0.176278	0.671175	0.964566	levothyroxine	8.91302	4.05045	34.2882	0.145476	0.0898529	0.617647	0.536808	0.999483	NS	NS
SALVADEHYPOX.PWY	454	452	10	444	0.0963579	0.144216	0.504395	0.954146	0.0442558	0.146646	0.762975	0.993129	levothyroxine	305	305	5	300	-0.0615279	0.150547	0.683059	0.808009	0.0409768	0.167108	0.806485	0.910721	levothyroxine	1124	1124	26	1098	0.0266164	0.0553043	0.630418	0.997183	0.0670466	0.0572494	0.241809	0.964566	levothyroxine	48.0808	44.1222	326.951	0.0488442	0.0253379	0.518749	0.603936	0.999483	NS	NS
PWY.5690	454	449	10	444	-0.11351	0.254372	0.655652	0.996928	-0.194751	0.262748	0.459017	0.993129	levothyroxine	305	301	5	300	0.163069	0.396846	0.681435	0.808009	-0.104236	0.433638	0.810228	0.910721	levothyroxine	1124	1115	26	1098	0.112255	0.166138	0.499388	0.997183	0.13634	0.174479	0.434734	0.964566	levothyroxine	15.4548	6.34975	36.2296	0.131268	0.0576926	0.439503	0.660297	0.999483	NS	NS
FERMENTATION.PWY	454	420	10	444	-1.31487	0.72743	0.0713606	0.923801	-1.30065	0.763056	0.089064	0.993129	levothyroxine	305	294	5	300	-0.108423	0.539219	0.840786	0.909549	-0.158956	0.604898	0.792938	0.910721	levothyroxine	1124	1084	26	1098	0.0662743	0.196036	0.735377	0.997183	0.126957	0.206599	0.539018	0.964566	levothyroxine	1.88981	3.4393	26.0212	0.178599	-0.0361471	-0.202392	0.83961	0.999483	NS	NS
PWY.5973	454	454	10	444	-0.144442	0.128296	0.260853	0.923801	-0.102413	0.132034	0.438417	0.993129	levothyroxine	305	305	5	300	0.262208	0.23612	0.267685	0.496155	0.0522038	0.250741	0.835235	0.928843	levothyroxine	1124	1124	26	1098	0.00267346	0.0930347	0.97708	0.997183	-0.0436808	0.0961435	0.649684	0.964566	levothyroxine	60.7539	17.9363	115.534	0.0717544	-0.0193769	-0.270045	0.787126	0.999483	NS	NS
PWY.6608	454	453	10	444	0.0956704	0.144528	0.508355	0.954146	0.0134621	0.145873	0.926517	0.993129	levothyroxine	305	305	5	300	-0.088895	0.159251	0.577125	0.742322	-0.0367618	0.177361	0.835959	0.928843	levothyroxine	1124	1124	26	1098	0.0305449	0.0535684	0.568656	0.997183	0.0713975	0.0553625	0.197459	0.964566	levothyroxine	47.8733	39.4309	348.484	0.047903	0.0268921	0.561386	0.574534	0.999483	NS	NS
PWY.7211	454	446	10	444	0.251149	0.177491	0.157806	0.923801	0.276225	0.184569	0.135326	0.993129	levothyroxine	305	304	5	300	0.121589	0.28763	0.672804	0.808009	-0.0585383	0.311109	0.850898	0.931455	levothyroxine	1124	1120	26	1098	0.0526747	0.090682	0.561445	0.997183	0.0419187	0.0944325	0.657205	0.964566	levothyroxine	31.7431	12.0874	121.607	0.0777469	0.0957919	1.2321	0.217912	0.999483	NS	NS
PWY.5347	454	454	10	444	0.12839	0.109619	0.242149	0.923801	0.129183	0.112474	0.251438	0.993129	levothyroxine	305	305	5	300	0.030569	0.124337	0.805964	0.881713	0.0273813	0.138823	0.843794	0.931455	levothyroxine	1124	1124	26	1098	0.00790334	0.0384876	0.837338	0.997183	0.0198543	0.0401456	0.621013	0.964566	levothyroxine	83.2194	64.6842	675.084	0.0348581	0.0218682	0.627351	0.530429	0.999483	NS	NS
METSYN.PWY	454	454	10	444	0.117629	0.119182	0.324209	0.923801	0.114793	0.122569	0.349564	0.993129	levothyroxine	305	305	5	300	-0.0194801	0.132301	0.883042	0.942438	-0.0266173	0.145926	0.855409	0.931455	levothyroxine	1124	1124	26	1098	0.00752895	0.0438718	0.863774	0.997183	0.0341349	0.0457043	0.45531	0.964566	levothyroxine	70.4016	57.1316	519.552	0.0393115	0.0171229	0.43557	0.663148	0.999483	NS	NS
P162.PWY	454	326	10	444	-0.694535	0.774001	0.370035	0.923801	-0.613417	0.800334	0.443863	0.993129	levothyroxine	305	203	5	300	0.113501	0.975706	0.907472	0.958056	-0.200324	1.05001	0.848842	0.931455	levothyroxine	1124	904	26	1098	0.203375	0.426762	0.633774	0.997183	0.347881	0.442221	0.43165	0.964566	levothyroxine	1.66923	1.05042	5.4907	0.348995	0.00932374	0.026716	0.978686	0.999483	NS	NS
HOMOSER.METSYN.PWY	454	454	10	444	0.157921	0.152644	0.301445	0.923801	0.153751	0.157137	0.328455	0.993129	levothyroxine	305	305	5	300	-0.0053781	0.171394	0.974989	0.981736	-0.0297193	0.191599	0.876852	0.931455	levothyroxine	1124	1124	26	1098	0.00286451	0.0599776	0.961916	0.997183	0.0363298	0.0624323	0.560751	0.964566	levothyroxine	42.918	34.0416	277.985	0.0530786	0.0208226	0.392298	0.694838	0.999483	NS	NS
PWY.5941	454	366	10	444	-0.337685	0.876744	0.700307	0.996928	-0.217834	0.907538	0.810432	0.993129	levothyroxine	305	284	5	300	0.425536	0.822961	0.605484	0.759465	0.132991	0.89365	0.881811	0.933303	levothyroxine	1124	1043	26	1098	0.197976	0.385469	0.607635	0.997183	0.232812	0.403195	0.563778	0.964566	levothyroxine	1.30093	1.47653	6.73009	0.324314	0.160021	0.493413	0.621721	0.999483	NS	NS
MET.SAM.PWY	454	454	10	444	0.132362	0.119184	0.267375	0.923801	0.107079	0.122677	0.383282	0.993129	levothyroxine	305	305	5	300	-0.0115078	0.143224	0.936014	0.965478	-0.0230458	0.160072	0.885634	0.933941	levothyroxine	1124	1124	26	1098	0.00653529	0.0475444	0.890695	0.997183	0.0455352	0.0493695	0.356562	0.964566	levothyroxine	70.3985	48.7494	442.386	0.0422	0.0207436	0.491554	0.623035	0.999483	NS	NS
PANTO.PWY	454	454	10	444	-0.0122639	0.080068	0.878338	0.996928	-0.0245984	0.0806946	0.760658	0.993129	levothyroxine	305	305	5	300	-0.0776319	0.120329	0.519319	0.703982	-0.0155602	0.131507	0.905902	0.941618	levothyroxine	1124	1124	26	1098	-0.0222991	0.0381108	0.558592	0.997183	-0.0419579	0.0399246	0.293529	0.964566	levothyroxine	155.985	69.0648	688.5	0.0330852	-0.0247688	-0.748636	0.454076	0.999483	NS	NS
PWY.621	454	454	10	444	-0.12314	0.148942	0.408822	0.923801	-0.167913	0.152369	0.271126	0.993129	levothyroxine	305	305	5	300	-0.147439	0.153254	0.336807	0.566881	0.0114214	0.166921	0.945501	0.965476	levothyroxine	1124	1124	26	1098	-0.0298102	0.0652424	0.647823	0.997183	-0.0360553	0.0686603	0.599605	0.964566	levothyroxine	45.0782	42.5771	234.931	0.0556772	-0.0583775	-1.0485	0.294409	0.999483	NS	NS
ANAEROFRUCAT.PWY	454	454	10	444	0.0243561	0.175768	0.889855	0.996928	0.178183	0.18438	0.33445	0.993129	levothyroxine	305	301	5	300	0.515013	0.361881	0.155759	0.400183	-0.0212091	0.384007	0.955997	0.972213	levothyroxine	1124	1122	26	1098	-0.0673963	0.127368	0.59681	0.997183	-0.120467	0.132862	0.364766	0.964566	levothyroxine	32.3684	7.63604	61.6425	0.0991866	0.00557373	0.0561944	0.955187	0.999483	NS	NS
PWY.5154	454	454	10	444	-0.341125	0.221849	0.124863	0.923801	-0.41791	0.230643	0.0707598	0.993129	levothyroxine	305	304	5	300	0.155894	0.295579	0.598303	0.757449	-0.0151829	0.319677	0.962156	0.972213	levothyroxine	1124	1122	26	1098	0.0305469	0.120433	0.79982	0.997183	0.0635959	0.125677	0.612942	0.964566	levothyroxine	20.3183	11.446	68.9454	0.099647	-0.0301921	-0.302991	0.761897	0.999483	NS	NS
COA.PWY.1	454	454	10	444	0.00959304	0.04832	0.842723	0.996928	-0.00905904	0.0484505	0.851777	0.993129	levothyroxine	305	305	5	300	-0.0841883	0.0618853	0.174781	0.404728	-0.00289613	0.0683636	0.966243	0.972953	levothyroxine	1124	1124	26	1098	0.00182671	0.0250038	0.941774	0.997183	0.0121438	0.0258432	0.638519	0.964566	levothyroxine	428.297	261.111	1599.52	0.0209018	-0.00653228	-0.312522	0.754644	0.999483	NS	NS
PWY.6549	454	323	10	444	-1.22326	0.825425	0.139065	0.923801	-1.50317	0.856089	0.0798842	0.993129	levothyroxine	305	236	5	300	0.319928	1.00607	0.750709	0.850024	0.0383834	1.11448	0.972552	0.975917	levothyroxine	1124	892	26	1098	0.0966364	0.499225	0.846546	0.997183	0.418696	0.519935	0.420833	0.964566	levothyroxine	1.46773	0.987975	4.01242	0.393198	-0.168764	-0.429208	0.667772	0.999483	NS	NS
PYRIDNUCSAL.PWY	454	437	10	444	0.287654	0.258476	0.266397	0.923801	0.401398	0.257346	0.119653	0.993129	levothyroxine	305	291	5	300	-0.00190513	0.400264	0.996206	0.996206	-0.00275716	0.431265	0.994904	0.994904	levothyroxine	1124	1094	26	1098	0.0363028	0.144557	0.80176	0.997183	0.065892	0.152102	0.664954	0.964566	levothyroxine	14.9678	6.24176	47.8547	0.12033	0.0873232	0.725698	0.468024	0.999483	NS	NS
P461.PWY	454	453	10	444	0.0354342	0.24457	0.88487	0.996928	0.0259819	0.257898	0.919804	0.993129	levothyroxine	305	305	5	300	0.775199	0.338739	0.0228116	0.265527	0.884689	0.376815	0.0196256	0.551162	levothyroxine	1124	1123	26	1098	-0.000171508	0.149596	0.999085	0.999085	0.0683148	0.155298	0.660102	0.964566	levothyroxine	16.7184	8.71505	44.6845	0.119422	0.10469	0.876635	0.380685	0.999483	NS	NS
PWY0.1586	454	454	10	444	0.144598	0.21512	0.50183	0.954146	0.0873552	0.219692	0.69112	0.993129	levothyroxine	305	305	5	300	-0.998818	0.332648	0.00290489	0.237304	-1.3333	0.356339	0.000224627	0.0651419	levothyroxine	1124	1123	26	1098	0.0489983	0.130381	0.707132	0.997183	0.0550144	0.13698	0.688041	0.965244	levothyroxine	21.6091	9.03714	58.8259	0.10572	-0.0337475	-0.319217	0.749562	0.999483	NS	NS
CRNFORCAT.PWY	454	169	10	444	-0.42379	0.804238	0.598498	0.996928	-0.0520922	0.832408	0.950132	0.993129	levothyroxine	305	148	5	300	-0.185174	1.19648	0.877111	0.941842	0.21812	1.32077	0.868956	0.931455	levothyroxine	1124	619	26	1098	-0.0821195	0.584297	0.888256	0.997183	0.243141	0.607335	0.688984	0.965244	levothyroxine	1.54608	0.698537	2.92909	0.439642	-0.198136	-0.450677	0.652223	0.999483	NS	NS
PWY.7357	454	454	10	444	-0.109536	0.0907585	0.228134	0.923801	-0.16091	0.0936346	0.0865029	0.993129	levothyroxine	305	305	5	300	-0.215928	0.12151	0.0765882	0.323003	-0.198388	0.137112	0.149117	0.551162	levothyroxine	1124	1124	26	1098	-0.0474825	0.0409943	0.247002	0.971623	-0.0161248	0.0421608	0.702197	0.969621	levothyroxine	121.402	67.7292	595.05	0.0357102	-0.0716378	-2.00609	0.0448466	0.999483	NS	NS
PWY.6595	454	427	10	444	-1.04243	0.538281	0.0534376	0.923801	-0.832868	0.554096	0.133605	0.993129	levothyroxine	305	299	5	300	-0.724403	0.2845	0.0114101	0.237304	-0.498975	0.301933	0.0996476	0.551162	levothyroxine	1124	1117	26	1098	0.00535041	0.121698	0.964941	0.997183	0.0468101	0.125317	0.708827	0.969621	levothyroxine	3.45129	12.3548	67.52	0.109549	-0.146249	-1.335	0.181875	0.999483	NS	NS
HSERMETANA.PWY	454	447	10	444	-0.457828	0.216868	0.0353502	0.923801	-0.382377	0.219276	0.0819961	0.993129	levothyroxine	305	305	5	300	-0.309279	0.218357	0.157737	0.400183	-0.450012	0.243457	0.0656987	0.551162	levothyroxine	1124	1124	26	1098	-0.0345538	0.0777853	0.65697	0.997183	-0.0305271	0.0810895	0.706648	0.969621	levothyroxine	21.2623	20.9733	165.274	0.0694194	-0.105691	-1.5225	0.127883	0.999483	NS	NS
TCA	454	436	10	444	0.102844	0.278122	0.711735	0.996928	0.0103046	0.288262	0.971503	0.993129	levothyroxine	305	298	5	300	0.116691	0.423665	0.78318	0.873115	-0.232507	0.459758	0.61349	0.868195	levothyroxine	1124	1106	26	1098	0.0388685	0.164137	0.812852	0.997183	0.0650622	0.172823	0.706646	0.969621	levothyroxine	12.9279	5.57127	37.1183	0.134089	0.0615347	0.458908	0.6463	0.999483	NS	NS
PWY.7003	454	423	10	444	0.076912	0.553036	0.889457	0.996928	0.0744507	0.550236	0.892438	0.993129	levothyroxine	305	296	5	300	0.777955	0.338431	0.0222398	0.265527	0.137896	0.365492	0.706276	0.882238	levothyroxine	1124	1105	26	1098	0.00900381	0.126677	0.943349	0.997183	-0.0508669	0.132511	0.701152	0.969621	levothyroxine	3.26959	8.73094	62.3171	0.115999	0.102329	0.882153	0.377694	0.999483	NS	NS
PWY.5705	454	182	10	444	0.820325	0.644235	0.203576	0.923801	0.657281	0.669375	0.326731	0.993129	levothyroxine	305	85	5	300	1.72104	0.684495	0.0124566	0.237304	1.47994	0.738615	0.0461344	0.551162	levothyroxine	1124	347	26	1098	-0.162417	0.369796	0.660596	0.997183	-0.139708	0.383199	0.715494	0.970841	levothyroxine	2.40941	2.13432	7.31267	0.290418	0.37634	1.29586	0.195025	0.999483	NS	NS
COA.PWY	454	454	10	444	-0.00135337	0.131675	0.991804	0.998696	0.02706	0.135805	0.842165	0.993129	levothyroxine	305	305	5	300	0.196362	0.174112	0.260318	0.488467	0.19946	0.192712	0.301612	0.722872	levothyroxine	1124	1124	26	1098	-0.0170318	0.055375	0.758466	0.997183	-0.0209644	0.0576972	0.716414	0.970841	levothyroxine	57.6759	32.987	326.116	0.0489832	0.00202749	0.0413916	0.966984	0.999483	NS	NS
PWY.6527	454	454	10	444	-0.0617205	0.0882563	0.484727	0.943014	-0.0884916	0.0909411	0.331134	0.993129	levothyroxine	305	305	5	300	-0.27909	0.11875	0.0194141	0.245631	-0.199602	0.132891	0.134295	0.551162	levothyroxine	1124	1124	26	1098	-0.00643042	0.0435646	0.88268	0.997183	-0.0149541	0.0453916	0.741882	0.977406	levothyroxine	128.383	70.9136	526.905	0.0371083	-0.0428302	-1.15419	0.24842	0.999483	NS	NS
REDCITCYC	454	284	10	444	0.0386571	0.764091	0.959674	0.998696	-0.222321	0.784028	0.776894	0.993129	levothyroxine	305	172	5	300	1.91615	0.944533	0.0433801	0.288842	1.73085	1.03907	0.096947	0.551162	levothyroxine	1124	646	26	1098	-0.0380745	0.476625	0.936344	0.997183	-0.167324	0.493207	0.734483	0.977406	levothyroxine	1.71281	1.1209	4.40197	0.371758	0.282823	0.760773	0.446793	0.999483	NS	NS
PWY.4041	454	247	10	444	1.61295	0.799977	0.0443842	0.923801	1.43711	0.831102	0.0845574	0.993129	levothyroxine	305	131	5	300	1.58284	0.908029	0.0823365	0.3261	1.70213	1.00658	0.0920163	0.551162	levothyroxine	1124	508	26	1098	-0.246534	0.462166	0.593841	0.997183	-0.159435	0.480725	0.740215	0.977406	levothyroxine	1.56259	1.21283	4.68171	0.366196	0.440638	1.20328	0.228866	0.999483	NS	NS
PWY.5101	454	442	10	444	-0.102073	0.273782	0.709463	0.996928	-0.0408057	0.282063	0.885048	0.993129	levothyroxine	305	305	5	300	-0.124259	0.299003	0.678021	0.808009	-0.244013	0.326048	0.454894	0.854166	levothyroxine	1124	1122	26	1098	-0.0245708	0.116314	0.832735	0.997183	-0.040564	0.120465	0.736387	0.977406	levothyroxine	13.341	11.1853	73.9154	0.100788	-0.046401	-0.46038	0.645243	0.999483	NS	NS
RUMP.PWY	454	173	10	444	-0.290281	0.744542	0.696815	0.996928	0.0282086	0.77996	0.971168	0.993129	levothyroxine	305	200	5	300	-0.977993	0.987523	0.322807	0.559147	-0.368258	1.0951	0.736928	0.901726	levothyroxine	1124	835	26	1098	-0.209503	0.459078	0.648223	0.997183	-0.163832	0.479134	0.732467	0.977406	levothyroxine	1.80394	1.02543	4.7449	0.363354	-0.332782	-0.915863	0.359739	0.999483	NS	NS
PWY.6168	454	454	10	444	-0.0112605	0.15583	0.942427	0.998696	0.023067	0.161251	0.886324	0.993129	levothyroxine	305	303	5	300	0.357311	0.293467	0.224381	0.456607	0.0807959	0.315376	0.79801	0.910721	levothyroxine	1124	1122	26	1098	-0.0375867	0.117781	0.749694	0.997183	-0.0395555	0.121515	0.744851	0.977406	levothyroxine	41.1811	11.6113	72.0852	0.0894865	0.00781316	0.087311	0.930424	0.999483	NS	NS
PWY.6531	454	310	10	444	-0.849362	0.81026	0.295097	0.923801	-0.709668	0.847025	0.402627	0.993129	levothyroxine	305	197	5	300	0.536138	0.970563	0.581089	0.742322	-0.259569	1.06932	0.808393	0.910721	levothyroxine	1124	747	26	1098	0.0865385	0.440891	0.844426	0.997183	0.150842	0.461233	0.743701	0.977406	levothyroxine	1.52318	1.06158	5.14443	0.359694	-0.0361471	-0.100494	0.919952	0.999483	NS	NS
PWY.7229	454	454	10	444	0.159183	0.084475	0.0601789	0.923801	0.159554	0.0875157	0.0690365	0.993129	levothyroxine	305	305	5	300	0.0634351	0.134756	0.638172	0.780286	0.0181288	0.149052	0.903287	0.941618	levothyroxine	1124	1124	26	1098	0.00246546	0.0412169	0.952312	0.997183	-0.013503	0.0427731	0.7523	0.982734	levothyroxine	140.134	55.0685	588.638	0.0357179	0.0347666	0.973366	0.330372	0.999483	NS	NS
PWY.5913	454	416	10	444	-1.47756	0.835831	0.0777952	0.923801	-1.33079	0.871429	0.127524	0.993129	levothyroxine	305	292	5	300	0.826093	0.968765	0.394495	0.614377	1.34056	1.07841	0.214935	0.63152	levothyroxine	1124	1078	26	1098	-0.096505	0.423607	0.81983	0.997183	-0.132283	0.441168	0.764352	0.984343	levothyroxine	1.43141	1.06552	5.5728	0.352022	-0.219657	-0.623985	0.532638	0.999483	NS	NS
PWY.5695	454	454	10	444	-0.0142365	0.103745	0.890915	0.996928	-0.0204213	0.106848	0.848526	0.993129	levothyroxine	305	305	5	300	-0.0768711	0.153144	0.616074	0.766143	-0.151939	0.163195	0.352696	0.771478	levothyroxine	1124	1124	26	1098	-0.0244381	0.0537654	0.649534	0.997183	-0.0165999	0.0560363	0.767109	0.984343	levothyroxine	92.9103	42.6383	345.935	0.0455732	-0.0271128	-0.594929	0.551891	0.999483	NS	NS
PWY.7228	454	454	10	444	0.100482	0.14833	0.498498	0.954146	0.140715	0.154919	0.364266	0.993129	levothyroxine	305	305	5	300	0.153129	0.249778	0.540304	0.714675	-0.181998	0.271777	0.503661	0.854166	levothyroxine	1124	1123	26	1098	0.0265679	0.0868581	0.759756	0.997183	-0.0269569	0.0903298	0.765435	0.984343	levothyroxine	45.4508	16.0285	132.55	0.0717904	0.0543371	0.756885	0.449119	0.999483	NS	NS
PWY.6471	454	353	10	444	-0.0174269	0.902478	0.984603	0.998696	0.105869	0.92995	0.909419	0.993129	levothyroxine	305	225	5	300	0.818651	1.1336	0.470756	0.6622	0.63675	1.26641	0.615525	0.868195	levothyroxine	1124	917	26	1098	-0.102645	0.537805	0.848671	0.997183	-0.167772	0.562365	0.765507	0.984343	levothyroxine	1.2278	0.778182	3.4574	0.427828	0.0477323	0.111569	0.911165	0.999483	NS	NS
PWY.5910	454	180	10	444	0.223968	0.705729	0.751124	0.996928	0.502713	0.715629	0.482794	0.993129	levothyroxine	305	119	5	300	1.02672	0.873263	0.24064	0.469976	0.573566	0.975676	0.557125	0.860779	levothyroxine	1124	613	26	1098	-0.154645	0.447227	0.729569	0.997183	-0.133303	0.45982	0.771946	0.986187	levothyroxine	2.00782	1.31132	4.99969	0.346712	0.122959	0.354644	0.722856	0.999483	NS	NS
GOLPDLCAT.PWY	454	447	10	444	-0.0408604	0.224795	0.855851	0.996928	-0.0921935	0.234951	0.694983	0.993129	levothyroxine	305	304	5	300	0.178634	0.247518	0.471049	0.6622	0.369881	0.265389	0.164583	0.57505	levothyroxine	1124	1120	26	1098	-0.090578	0.108723	0.404962	0.971623	-0.0277866	0.111973	0.804062	0.989901	levothyroxine	19.7892	16.3225	84.5981	0.0910183	-0.0460241	-0.505658	0.613097	0.999483	NS	NS
PWY66.399	454	425	10	444	-0.458364	0.56338	0.416318	0.923801	-0.179095	0.58813	0.760895	0.993129	levothyroxine	305	295	5	300	0.343292	0.425757	0.42073	0.624743	-0.369917	0.45089	0.412749	0.838932	levothyroxine	1124	1116	26	1098	0.106562	0.132994	0.423155	0.971623	0.0361751	0.138521	0.794025	0.989901	levothyroxine	3.15063	5.51666	56.5377	0.12384	0.0992942	0.801797	0.42267	0.999483	NS	NS
P185.PWY	454	447	10	444	0.259484	0.28304	0.359778	0.923801	0.301009	0.297159	0.311716	0.993129	levothyroxine	305	300	5	300	0.833297	0.384325	0.0309475	0.272901	0.140242	0.407929	0.731283	0.898611	levothyroxine	1124	1115	26	1098	0.113391	0.140172	0.418721	0.971623	0.0288707	0.144398	0.841568	0.989901	levothyroxine	12.4826	6.77021	50.8955	0.119396	0.208868	1.74937	0.0802278	0.999483	NS	NS
P23.PWY	454	193	10	444	-0.698368	0.72576	0.336451	0.923801	-0.831516	0.752999	0.270144	0.993129	levothyroxine	305	124	5	300	2.24367	0.896998	0.0129099	0.237304	1.78868	0.974657	0.0676021	0.551162	levothyroxine	1124	495	26	1098	-0.0472567	0.471307	0.92015	0.997183	-0.105796	0.487399	0.828201	0.989901	levothyroxine	1.89851	1.24285	4.50186	0.361711	0.163535	0.452114	0.651187	0.999483	NS	NS
PWY0.1479	454	162	10	444	0.735464	0.77649	0.344077	0.923801	0.771712	0.816509	0.345164	0.993129	levothyroxine	305	67	5	300	1.89112	0.760219	0.0134077	0.237304	1.64714	0.834951	0.0495686	0.551162	levothyroxine	1124	220	26	1098	-0.0301501	0.343123	0.929996	0.997183	-0.0590546	0.355948	0.868261	0.989901	levothyroxine	1.65855	1.7303	8.49374	0.290098	0.356481	1.22883	0.219135	0.999483	NS	NS
PWY490.3	454	180	10	444	0.427561	0.665218	0.52073	0.955168	0.13289	0.701815	0.849914	0.993129	levothyroxine	305	128	5	300	1.75924	0.821276	0.0329975	0.27448	1.48299	0.903272	0.101821	0.551162	levothyroxine	1124	483	26	1098	-0.167044	0.413104	0.686024	0.997183	-0.113194	0.430727	0.792757	0.989901	levothyroxine	2.25981	1.48259	5.85978	0.322712	0.270314	0.837631	0.402238	0.999483	NS	NS
PWY.7234	454	454	10	444	0.0696481	0.210531	0.740939	0.996928	0.0996177	0.219274	0.649857	0.993129	levothyroxine	305	305	5	300	0.576442	0.271392	0.0344974	0.27448	0.497432	0.286289	0.083471	0.551162	levothyroxine	1124	1124	26	1098	0.0249606	0.104989	0.812122	0.997183	0.0197221	0.108934	0.856365	0.989901	levothyroxine	22.5614	13.5771	90.7225	0.0887842	0.0919293	1.03542	0.300471	0.999483	NS	NS
POLYISOPRENSYN.PWY	454	241	10	444	1.0765	0.777201	0.166725	0.923801	1.17982	0.81622	0.149116	0.993129	levothyroxine	305	130	5	300	1.77521	0.948657	0.0622842	0.307415	1.70902	1.05048	0.104952	0.551162	levothyroxine	1124	555	26	1098	0.0179558	0.489137	0.970724	0.997183	-0.0727886	0.507687	0.886023	0.989901	levothyroxine	1.65552	1.11117	4.17964	0.379422	0.55134	1.45311	0.146194	0.999483	NS	NS
PWY.7383	454	427	10	444	-0.0283334	0.604055	0.96261	0.998696	0.376918	0.628569	0.549085	0.993129	levothyroxine	305	302	5	300	-0.535252	0.311505	0.0868281	0.3261	-0.642619	0.346146	0.0645496	0.551162	levothyroxine	1124	1123	26	1098	0.0413896	0.0933702	0.657646	0.997183	0.0221781	0.0970513	0.819287	0.989901	levothyroxine	2.74061	10.3055	114.705	0.0884743	-0.00662303	-0.0748582	0.940328	0.999483	NS	NS
GLYOXYLATE.BYPASS	454	252	10	444	0.440445	0.79612	0.580381	0.99097	-0.0238107	0.829012	0.977101	0.993129	levothyroxine	305	142	5	300	1.57316	0.967076	0.104854	0.36762	1.93587	1.05904	0.0686842	0.551162	levothyroxine	1124	571	26	1098	-0.0551004	0.47198	0.907085	0.997183	-0.0789456	0.489791	0.87198	0.989901	levothyroxine	1.57777	1.06925	4.48904	0.374344	0.298438	0.79723	0.425317	0.999483	NS	NS
PWY.6545	454	452	10	444	0.098441	0.125529	0.433353	0.923801	0.105601	0.129423	0.415039	0.993129	levothyroxine	305	305	5	300	-0.0911119	0.226637	0.687962	0.810513	-0.400091	0.246546	0.105834	0.551162	levothyroxine	1124	1123	26	1098	0.0206642	0.078746	0.79305	0.997183	-0.015794	0.0821747	0.847622	0.989901	levothyroxine	63.4615	19.4687	161.266	0.0639927	0.0319653	0.499515	0.617417	0.999483	NS	NS
GLCMANNANAUT.PWY	454	453	10	444	0.0347736	0.160139	0.828196	0.996928	0.0550546	0.167618	0.742745	0.993129	levothyroxine	305	305	5	300	0.27749	0.17588	0.115709	0.374587	0.274899	0.193174	0.155921	0.558234	levothyroxine	1124	1124	26	1098	0.00767405	0.0722566	0.915439	0.997183	0.0136943	0.0755337	0.856167	0.989901	levothyroxine	38.9947	32.327	191.534	0.0616796	0.0448773	0.727587	0.466866	0.999483	NS	NS
PWY.5103	454	454	10	444	0.0351159	0.0864711	0.684869	0.996928	0.032545	0.0906704	0.719834	0.993129	levothyroxine	305	305	5	300	-0.133017	0.0921918	0.150119	0.400183	-0.117439	0.104573	0.262442	0.667616	levothyroxine	1124	1124	26	1098	0.017451	0.0295911	0.555486	0.997183	0.00432601	0.030569	0.887489	0.989901	levothyroxine	133.739	117.656	1142.03	0.0267891	0.00644144	0.24045	0.809981	0.999483	NS	NS
PWY.5840	454	258	10	444	0.0206553	0.897497	0.981649	0.998696	-0.105113	0.930903	0.910155	0.993129	levothyroxine	305	143	5	300	1.94277	1.1366	0.0884379	0.3261	1.20532	1.26215	0.340464	0.768622	levothyroxine	1124	582	26	1098	-0.201593	0.549571	0.713823	0.997183	-0.0794241	0.569967	0.889201	0.989901	levothyroxine	1.24146	0.774084	3.31095	0.433291	0.161842	0.373517	0.708763	0.999483	NS	NS
COLANSYN.PWY	454	389	10	444	-0.254556	0.736169	0.729671	0.996928	-0.764432	0.751617	0.309749	0.993129	levothyroxine	305	232	5	300	1.65408	1.0673	0.122256	0.383583	1.04385	1.16399	0.370651	0.78459	levothyroxine	1124	853	26	1098	0.219544	0.509376	0.666548	0.997183	0.134518	0.530808	0.799991	0.989901	levothyroxine	1.84521	0.877866	3.8541	0.389924	0.278006	0.712973	0.475862	0.999483	NS	NS
PWY.5100	454	454	10	444	0.0560293	0.117505	0.633728	0.996928	0.108865	0.118972	0.360735	0.993129	levothyroxine	305	305	5	300	0.164864	0.146658	0.261858	0.488467	0.142079	0.160348	0.376388	0.790961	levothyroxine	1124	1124	26	1098	-0.00512908	0.0553726	0.926215	0.997183	-0.013927	0.0575862	0.808945	0.989901	levothyroxine	72.4253	46.4931	326.145	0.0474012	0.0225814	0.476389	0.633797	0.999483	NS	NS
PWY.7197	454	454	10	444	0.0903645	0.167111	0.588959	0.996928	0.155929	0.17274	0.367244	0.993129	levothyroxine	305	305	5	300	0.1391	0.284472	0.625218	0.770925	-0.252691	0.310561	0.416573	0.838932	levothyroxine	1124	1123	26	1098	0.0377451	0.106581	0.723298	0.997183	-0.0224483	0.111123	0.839945	0.989901	levothyroxine	35.8087	12.3573	88.0319	0.085687	0.0607756	0.709275	0.478154	0.999483	NS	NS
HEXITOLDEGSUPER.PWY	454	453	10	444	-0.0782005	0.197183	0.691867	0.996928	0.0215725	0.20678	0.916964	0.993129	levothyroxine	305	301	5	300	0.69241	0.342203	0.0439436	0.288842	0.266154	0.370374	0.473031	0.854166	levothyroxine	1124	1121	26	1098	-0.0197823	0.126732	0.875986	0.997183	-0.0247899	0.132007	0.851075	0.989901	levothyroxine	25.7194	8.5395	62.2624	0.101786	0.027661	0.271756	0.785809	0.999483	NS	NS
ANAGLYCOLYSIS.PWY	454	454	10	444	-0.00122864	0.0797111	0.987709	0.998696	0.0314667	0.0823754	0.702675	0.993129	levothyroxine	305	305	5	300	0.23459	0.126636	0.0649629	0.307415	0.10309	0.13919	0.459579	0.854166	levothyroxine	1124	1124	26	1098	-0.0114405	0.046152	0.804268	0.997183	-0.0094781	0.047817	0.842914	0.989901	levothyroxine	157.385	62.357	469.483	0.0380908	0.0131508	0.34525	0.729906	0.999483	NS	NS
PWY.1861	454	252	10	444	-0.42126	0.92338	0.648462	0.996928	-0.354059	0.95196	0.710147	0.993129	levothyroxine	305	245	5	300	-1.38512	1.07046	0.196686	0.428788	-0.846451	1.17423	0.471635	0.854166	levothyroxine	1124	982	26	1098	-0.274911	0.446647	0.538351	0.997183	-0.0930935	0.466584	0.841893	0.989901	levothyroxine	1.17284	0.872687	5.01269	0.376402	-0.436497	-1.15965	0.24619	0.999483	NS	NS
PANTOSYN.PWY	454	454	10	444	-0.0596232	0.102351	0.560508	0.977843	-0.0371584	0.104857	0.723249	0.993129	levothyroxine	305	305	5	300	0.0757387	0.137298	0.581613	0.742322	0.112411	0.151981	0.460185	0.854166	levothyroxine	1124	1124	26	1098	-0.000332356	0.0423118	0.993734	0.997183	0.00604305	0.0440506	0.890911	0.989901	levothyroxine	95.4583	53.0483	558.568	0.0376069	-0.00262965	-0.0699248	0.944253	0.999483	NS	NS
PWY.7196	454	442	10	444	0.206854	0.150819	0.170941	0.923801	0.214538	0.160233	0.181405	0.993129	levothyroxine	305	305	5	300	0.120913	0.19041	0.525911	0.705253	-0.137635	0.211328	0.515429	0.860779	levothyroxine	1124	1121	26	1098	-0.00577757	0.0648153	0.928988	0.997183	-0.0133469	0.0677333	0.843825	0.989901	levothyroxine	43.9629	27.5815	238.037	0.0568346	0.035705	0.628227	0.529856	0.999483	NS	NS
PWY.6125	454	454	10	444	0.105035	0.134362	0.434793	0.923801	0.12842	0.140792	0.362257	0.993129	levothyroxine	305	305	5	300	0.132152	0.217045	0.543077	0.715092	-0.152324	0.236442	0.519986	0.860779	levothyroxine	1124	1123	26	1098	0.0299061	0.0742825	0.68732	0.997183	-0.0132162	0.0772874	0.864256	0.989901	levothyroxine	55.3923	21.2276	181.229	0.0622756	0.0544632	0.874552	0.381817	0.999483	NS	NS
PWY.6590	454	266	10	444	-1.29383	0.805705	0.109029	0.923801	-1.10314	0.829436	0.184286	0.993129	levothyroxine	305	221	5	300	-0.301352	0.982674	0.759312	0.856434	-0.661922	1.06175	0.533542	0.860779	levothyroxine	1124	939	26	1098	-0.0830119	0.42391	0.844783	0.997183	0.0615532	0.440997	0.88902	0.989901	levothyroxine	1.54045	1.03557	5.56483	0.350481	-0.339904	-0.96982	0.332136	0.999483	NS	NS
CENTFERM.PWY	454	266	10	444	-1.23493	0.771727	0.110272	0.923801	-1.059	0.794826	0.183504	0.993129	levothyroxine	305	221	5	300	-0.263606	0.939828	0.779302	0.872219	-0.613276	1.01546	0.546404	0.860779	levothyroxine	1124	939	26	1098	-0.0711275	0.408214	0.861708	0.997183	0.0659021	0.424668	0.876705	0.989901	levothyroxine	1.67909	1.13215	6.00102	0.336865	-0.317606	-0.942828	0.345769	0.999483	NS	NS
PWY.7187	454	454	10	444	0.0528526	0.0851951	0.535339	0.962561	0.0787471	0.0880137	0.371488	0.993129	levothyroxine	305	305	5	300	-0.0574781	0.138306	0.678014	0.808009	-0.0799979	0.153427	0.602523	0.868156	levothyroxine	1124	1124	26	1098	-0.00503908	0.0468879	0.914435	0.997183	-0.00830561	0.0490694	0.865622	0.989901	levothyroxine	137.775	52.2779	454.861	0.0393776	0.0030777	0.0781586	0.937702	0.999483	NS	NS
PWY.4984	454	421	10	444	0.568289	0.564537	0.314661	0.923801	0.497046	0.555605	0.371541	0.993129	levothyroxine	305	293	5	300	0.0175448	0.378669	0.963077	0.976736	-0.196474	0.404765	0.627812	0.871127	levothyroxine	1124	1096	26	1098	-0.0225551	0.160039	0.887947	0.997183	0.0262962	0.167161	0.87503	0.989901	levothyroxine	3.13772	6.97398	39.0437	0.142631	0.0208493	0.146176	0.883782	0.999483	NS	NS
PWY.6124	454	454	10	444	-0.0153053	0.112671	0.89201	0.996928	0.0527616	0.113401	0.642002	0.993129	levothyroxine	305	305	5	300	0.260579	0.139752	0.0632276	0.307415	0.06042	0.150733	0.688862	0.882238	levothyroxine	1124	1124	26	1098	0.00197903	0.0469351	0.966374	0.997183	-0.00966837	0.0487239	0.842745	0.989901	levothyroxine	78.7729	51.2013	453.947	0.0413831	0.0223227	0.539416	0.5896	0.999483	NS	NS
PWY.5121	454	436	10	444	0.315462	0.344839	0.360818	0.923801	0.41464	0.349379	0.236054	0.993129	levothyroxine	305	299	5	300	0.353021	0.43019	0.412534	0.624077	0.194503	0.472605	0.681007	0.882238	levothyroxine	1124	1116	26	1098	0.057924	0.159109	0.715889	0.997183	0.0392546	0.16483	0.811809	0.989901	levothyroxine	8.40942	5.40356	39.5011	0.136955	0.128455	0.937936	0.348277	0.999483	NS	NS
THRESYN.PWY	454	454	10	444	-0.0253698	0.0704182	0.718816	0.996928	-0.0017346	0.0725521	0.980938	0.993129	levothyroxine	305	305	5	300	0.0325731	0.0965002	0.735945	0.843149	0.0485545	0.107948	0.65323	0.882238	levothyroxine	1124	1124	26	1098	-0.00447859	0.0326263	0.890843	0.997183	-0.00511772	0.034029	0.880483	0.989901	levothyroxine	201.665	107.385	939.428	0.0283015	-0.0046662	-0.164875	0.869043	0.999483	NS	NS
PWY.6151	454	454	10	444	-0.0273572	0.053422	0.608845	0.996928	-0.0506996	0.0545698	0.353419	0.993129	levothyroxine	305	305	5	300	-0.110392	0.0779813	0.15794	0.400183	-0.0219732	0.0867815	0.800312	0.910721	levothyroxine	1124	1124	26	1098	0.000211577	0.0283047	0.994037	0.997183	0.00632764	0.0293378	0.829277	0.989901	levothyroxine	350.397	164.444	1248.2	0.023816	-0.015584	-0.654349	0.512887	0.999483	NS	NS
PWY.5505	454	230	10	444	0.492049	0.761305	0.518409	0.955168	0.405254	0.787678	0.607194	0.993129	levothyroxine	305	159	5	300	0.266082	0.937167	0.776667	0.872219	0.180651	1.03725	0.86187	0.931455	levothyroxine	1124	608	26	1098	-0.102895	0.470387	0.826889	0.997183	-0.0808789	0.491953	0.869444	0.989901	levothyroxine	1.72537	1.13859	4.51949	0.368019	0.0930317	0.25279	0.80043	0.999483	NS	NS
THISYN.PWY	454	340	10	444	0.24332	0.901654	0.787396	0.996928	0.200199	0.945156	0.832359	0.993129	levothyroxine	305	221	5	300	0.236714	1.15301	0.837478	0.909549	-0.236556	1.29759	0.855484	0.931455	levothyroxine	1124	869	26	1098	-0.158309	0.535505	0.767571	0.997183	-0.142368	0.563005	0.800415	0.989901	levothyroxine	1.23004	0.752194	3.48717	0.427593	-0.013658	-0.0319415	0.974519	0.999483	NS	NS
PWY.3001	454	454	10	444	0.041223	0.0673477	0.540798	0.962561	0.0427023	0.0700295	0.542364	0.993129	levothyroxine	305	305	5	300	-0.0179606	0.0886794	0.839638	0.909549	-0.00476033	0.100057	0.96209	0.972213	levothyroxine	1124	1124	26	1098	-0.00121116	0.0286153	0.966247	0.997183	-0.00493235	0.029833	0.868714	0.989901	levothyroxine	220.473	127.161	1221.25	0.0252467	0.00339449	0.134453	0.893045	0.999483	NS	NS
PWY.5189	454	435	10	444	-0.000384876	0.235317	0.998696	0.998696	-0.0704298	0.239031	0.76843	0.993129	levothyroxine	305	301	5	300	-0.857025	0.250165	0.000701147	0.107714	-0.59681	0.265298	0.0253222	0.551162	levothyroxine	1124	1120	26	1098	0.0151895	0.103971	0.883874	0.997183	0.0101295	0.109167	0.926089	0.991348	levothyroxine	18.059	15.9789	92.5078	0.0888948	-0.0971675	-1.09306	0.274366	0.999483	NS	NS
GLYCOGENSYNTH.PWY	454	454	10	444	-0.0450893	0.195895	0.818066	0.996928	-0.0906841	0.200355	0.651072	0.993129	levothyroxine	305	305	5	300	0.138623	0.196308	0.480648	0.667548	0.270886	0.216772	0.212544	0.63152	levothyroxine	1124	1124	26	1098	-0.00228769	0.0841873	0.978326	0.997183	0.00800325	0.0880957	0.927631	0.991348	levothyroxine	26.0588	25.9491	141.093	0.0719627	0.010872	0.151078	0.879914	0.999483	NS	NS
PWY.7115	454	385	10	444	-1.69314	0.688308	0.0142843	0.923801	-1.45203	0.707863	0.0408947	0.993129	levothyroxine	305	287	5	300	1.00249	0.646749	0.12219	0.383583	0.838489	0.701319	0.23293	0.649516	levothyroxine	1124	1051	26	1098	0.0813028	0.307246	0.791353	0.997183	-0.0393689	0.317252	0.901264	0.991348	levothyroxine	2.11074	2.39072	10.5932	0.257388	-0.0209239	-0.0812933	0.935209	0.999483	NS	NS
RIBOSYN2.PWY	454	427	10	444	0.807084	0.615115	0.190178	0.923801	0.972024	0.637187	0.127933	0.993129	levothyroxine	305	279	5	300	1.18397	0.930522	0.204233	0.428788	1.00444	0.989784	0.311128	0.739567	levothyroxine	1124	1045	26	1098	-0.0537544	0.413723	0.896646	0.997183	0.0354681	0.431544	0.934512	0.991348	levothyroxine	2.64294	1.15491	5.84225	0.322077	0.330537	1.02627	0.304766	0.999483	NS	NS
DENOVOPURINE2.PWY	454	454	10	444	0.0931934	0.0870773	0.285107	0.923801	0.131522	0.0887441	0.139132	0.993129	levothyroxine	305	305	5	300	0.0869662	0.155457	0.576296	0.742322	-0.115005	0.169435	0.497892	0.854166	levothyroxine	1124	1123	26	1098	0.0216236	0.0501965	0.666713	0.997183	0.00658839	0.0523812	0.899932	0.991348	levothyroxine	131.883	41.3789	396.874	0.0418804	0.0429214	1.02486	0.30543	0.999483	NS	NS
PWY66.400	454	453	10	444	0.0983728	0.292873	0.737118	0.996928	0.258635	0.304139	0.395632	0.993129	levothyroxine	305	300	5	300	0.587582	0.466126	0.208469	0.430244	-0.301418	0.486424	0.536026	0.860779	levothyroxine	1124	1118	26	1098	0.130318	0.178665	0.465911	0.997183	-0.0182106	0.184546	0.921413	0.991348	levothyroxine	11.6584	4.60249	31.3273	0.144961	0.166716	1.15008	0.250112	0.999483	NS	NS
CITRULBIO.PWY	454	423	10	444	0.544004	0.563123	0.334554	0.923801	0.467269	0.556216	0.401366	0.993129	levothyroxine	305	293	5	300	0.00889489	0.369032	0.980787	0.984169	-0.232941	0.393124	0.554022	0.860779	levothyroxine	1124	1096	26	1098	-0.0293197	0.15587	0.850831	0.997183	0.0132466	0.162952	0.935226	0.991348	levothyroxine	3.1535	7.34296	41.1597	0.139136	0.0111127	0.0798697	0.936341	0.999483	NS	NS
PWY.841	454	454	10	444	0.0833925	0.095577	0.383411	0.923801	0.124687	0.098321	0.205491	0.993129	levothyroxine	305	305	5	300	0.153413	0.184031	0.405161	0.62382	-0.108596	0.199015	0.585756	0.86228	levothyroxine	1124	1123	26	1098	0.0326371	0.0611522	0.593654	0.997183	0.00627313	0.063955	0.921882	0.991348	levothyroxine	109.469	29.5269	267.409	0.0496044	0.0550834	1.11045	0.266803	0.999483	NS	NS
PWY.7184	454	454	10	444	0.0691863	0.142738	0.628126	0.996928	0.104018	0.149601	0.487273	0.993129	levothyroxine	305	305	5	300	0.189441	0.240667	0.431821	0.627963	-0.138909	0.261413	0.595604	0.867966	levothyroxine	1124	1123	26	1098	0.0367413	0.0851817	0.666313	0.997183	-0.00892619	0.0887838	0.919936	0.991348	levothyroxine	49.0818	17.265	137.818	0.0699857	0.0574541	0.82094	0.41168	0.999483	NS	NS
PWY.6353	454	450	10	444	0.148412	0.155373	0.340015	0.923801	0.108192	0.15787	0.493549	0.993129	levothyroxine	305	305	5	300	0.182352	0.21463	0.396228	0.614377	0.124887	0.242108	0.606407	0.868156	levothyroxine	1124	1124	26	1098	-0.0425431	0.0780896	0.586002	0.997183	-0.00679705	0.0808136	0.932987	0.991348	levothyroxine	41.4239	21.7079	163.989	0.0663547	0.01378	0.207671	0.835486	0.999483	NS	NS
ARO.PWY	454	454	10	444	0.0166964	0.0494996	0.736054	0.996928	-0.00590068	0.0518476	0.909449	0.993129	levothyroxine	305	305	5	300	-0.0629721	0.0652323	0.335181	0.566881	0.0262277	0.0686222	0.702631	0.882238	levothyroxine	1124	1124	26	1098	0.00444648	0.0228777	0.845931	0.997183	0.00178816	0.0237794	0.940072	0.991348	levothyroxine	408.128	235.004	1910.62	0.0197884	0.000200162	0.0101151	0.991929	0.999483	NS	NS
PWY.1042	454	454	10	444	0.0621329	0.085312	0.466824	0.942455	0.0520005	0.0857156	0.544426	0.993129	levothyroxine	305	305	5	300	0.0156856	0.107549	0.884142	0.942438	0.0438815	0.119273	0.713239	0.882238	levothyroxine	1124	1124	26	1098	-0.0163065	0.0389834	0.675814	0.997183	0.00318193	0.0401031	0.936774	0.991348	levothyroxine	137.398	86.4543	658.021	0.0336742	-0.000949099	-0.0281848	0.977515	0.999483	NS	NS
PWY.6737	454	454	10	444	0.0300427	0.0713865	0.674082	0.996928	0.0159712	0.0746153	0.830624	0.993129	levothyroxine	305	305	5	300	-0.00483378	0.0955978	0.959708	0.976736	0.0256378	0.102778	0.803213	0.910721	levothyroxine	1124	1124	26	1098	0.00654498	0.0347258	0.850538	0.997183	-0.00294727	0.0361915	0.935111	0.991348	levothyroxine	196.231	109.422	829.271	0.0296836	0.00951072	0.320403	0.748663	0.999483	NS	NS
HEMESYN2.PWY	454	439	10	444	-0.437149	0.468831	0.351631	0.923801	-0.477728	0.480552	0.320768	0.993129	levothyroxine	305	284	5	300	0.614484	0.665956	0.356905	0.577054	-0.0620123	0.737021	0.93301	0.956844	levothyroxine	1124	1057	26	1098	0.138722	0.305345	0.649694	0.997183	0.0276115	0.319063	0.931054	0.991348	levothyroxine	4.54954	2.25481	10.7255	0.238842	0.0504607	0.211272	0.832675	0.999483	NS	NS
GLYCOCAT.PWY	454	309	10	444	-0.0985687	0.86122	0.908932	0.998049	-0.381487	0.880116	0.664923	0.993129	levothyroxine	305	176	5	300	2.42929	1.08632	0.0260742	0.265661	1.9813	1.173	0.0923839	0.551162	levothyroxine	1124	694	26	1098	-0.140971	0.518607	0.785806	0.997183	-0.0286725	0.541309	0.957767	0.991973	levothyroxine	1.34826	0.8474	3.71813	0.411214	0.236995	0.576331	0.564392	0.999483	NS	NS
PWY.7282	454	436	10	444	-0.343148	0.294178	0.244099	0.923801	-0.276543	0.306502	0.367503	0.993129	levothyroxine	305	288	5	300	-0.441614	0.861093	0.608434	0.75989	-1.33666	0.905531	0.141107	0.551162	levothyroxine	1124	1080	26	1098	0.0108405	0.188951	0.95426	0.997183	0.0134979	0.198005	0.945664	0.991973	levothyroxine	11.5552	1.34865	28.0092	0.15634	-0.104053	-0.665555	0.505696	0.999483	NS	NS
HISTSYN.PWY	454	454	10	444	-0.0834284	0.106236	0.432698	0.923801	-0.0813637	0.110912	0.463635	0.993129	levothyroxine	305	305	5	300	-0.229317	0.12597	0.0697002	0.307415	-0.170387	0.139312	0.222397	0.638565	levothyroxine	1124	1124	26	1098	-0.0297437	0.0494411	0.547564	0.997183	0.00286225	0.0511201	0.95536	0.991973	levothyroxine	88.6045	63.0182	409.094	0.0422307	-0.0606567	-1.43632	0.150912	0.999483	NS	NS
PWY.6163	454	454	10	444	0.00897168	0.051284	0.861209	0.996928	-0.0175974	0.0534858	0.742327	0.993129	levothyroxine	305	305	5	300	-0.0563311	0.0708508	0.42723	0.624743	0.0275833	0.0751948	0.714055	0.882238	levothyroxine	1124	1124	26	1098	0.000316697	0.0244914	0.989685	0.997183	0.00144926	0.0253685	0.954454	0.991973	levothyroxine	380.221	199.21	1667.14	0.0210979	-0.00324161	-0.153646	0.877889	0.999483	NS	NS
PWY.6703	454	454	10	444	-0.0656675	0.0998861	0.511256	0.954146	-0.0387639	0.105096	0.712442	0.993129	levothyroxine	305	305	5	300	-0.0512765	0.149534	0.731909	0.84184	-0.0706883	0.166975	0.672388	0.882238	levothyroxine	1124	1124	26	1098	0.0126426	0.0474857	0.790104	0.997183	0.00322795	0.0496802	0.948206	0.991973	levothyroxine	100.228	44.7218	443.479	0.0412243	-0.00555407	-0.134728	0.892827	0.999483	NS	NS
PWY.6588	454	429	10	444	0.369214	0.510824	0.4702	0.943014	0.372951	0.512739	0.467428	0.993129	levothyroxine	305	302	5	300	0.688427	0.283764	0.0158698	0.237304	0.711799	0.311843	0.0232708	0.551162	levothyroxine	1124	1115	26	1098	-0.0766437	0.107458	0.475846	0.997183	0.00460189	0.111371	0.967049	0.994663	levothyroxine	3.83228	12.419	86.6014	0.0986035	0.0323475	0.328056	0.742869	0.999483	NS	NS
PWY.7117	454	384	10	444	-2.71212	0.983949	0.00608883	0.805793	-2.46723	1.02652	0.0166976	0.993129	levothyroxine	305	286	5	300	1.04679	1.01123	0.301431	0.525247	1.46583	1.12921	0.195385	0.615026	levothyroxine	1124	1054	26	1098	0.0248048	0.453744	0.956414	0.997183	0.00417443	0.473735	0.992971	0.994663	levothyroxine	1.03289	0.977911	4.85711	0.381582	-0.241293	-0.63235	0.527158	0.999483	NS	NS
PWY.5464	454	262	10	444	0.0167889	0.825991	0.983793	0.998696	0.287288	0.843628	0.733631	0.993129	levothyroxine	305	161	5	300	1.58721	0.969035	0.102493	0.363724	1.13188	1.06822	0.290299	0.719544	levothyroxine	1124	555	26	1098	0.0793568	0.48487	0.870024	0.997183	0.00400901	0.498266	0.993582	0.994663	levothyroxine	1.46572	1.06493	4.25352	0.38393	0.302531	0.787985	0.430706	0.999483	NS	NS
PWY.6629	454	169	10	444	1.3515	0.910338	0.138364	0.923801	1.40003	0.948117	0.140564	0.993129	levothyroxine	305	90	5	300	1.48617	1.07828	0.16915	0.400183	1.22584	1.16778	0.294805	0.722872	levothyroxine	1124	301	26	1098	-0.166685	0.503189	0.740513	0.997183	0.0123904	0.51842	0.980937	0.994663	levothyroxine	1.20669	0.860081	3.94946	0.407697	0.374115	0.917628	0.358814	0.999483	NS	NS
HISDEG.PWY	454	447	10	444	0.341485	0.31961	0.285924	0.923801	0.562085	0.332433	0.0916785	0.993129	levothyroxine	305	300	5	300	-0.215416	0.500999	0.667531	0.808009	-0.481244	0.550052	0.382435	0.797887	levothyroxine	1124	1113	26	1098	0.0468697	0.185857	0.800948	0.997183	0.00202268	0.195202	0.991734	0.994663	levothyroxine	9.78948	3.98407	28.9495	0.152992	0.0899184	0.587732	0.556712	0.999483	NS	NS
PWY.7323	454	381	10	444	-0.131614	0.738293	0.858595	0.996928	-0.524261	0.757234	0.48913	0.993129	levothyroxine	305	230	5	300	1.58937	1.00783	0.115852	0.374587	0.820032	1.09392	0.454149	0.854166	levothyroxine	1124	837	26	1098	0.0690209	0.482218	0.886212	0.997183	-0.0126141	0.502159	0.979964	0.994663	levothyroxine	1.83461	0.984525	4.30045	0.374777	0.22756	0.607188	0.543726	0.999483	NS	NS
PWY0.166	454	454	10	444	0.0789414	0.10456	0.450666	0.928385	0.111778	0.109019	0.305846	0.993129	levothyroxine	305	305	5	300	0.0802892	0.190466	0.673665	0.808009	-0.147473	0.208146	0.479259	0.854166	levothyroxine	1124	1123	26	1098	0.0279473	0.0656488	0.670402	0.997183	-0.000458721	0.0685595	0.994663	0.994663	levothyroxine	91.4676	27.5655	232.031	0.0533711	0.0453434	0.849586	0.395555	0.999483	NS	NS
FUC.RHAMCAT.PWY	454	253	10	444	0.882002	0.87168	0.312172	0.923801	0.579516	0.907304	0.523372	0.993129	levothyroxine	305	155	5	300	1.07504	1.10761	0.332534	0.566881	0.791622	1.24028	0.523856	0.860779	levothyroxine	1124	541	26	1098	0.0764513	0.552541	0.889978	0.997183	-0.0216742	0.572103	0.969786	0.994663	levothyroxine	1.31609	0.815135	3.27545	0.430066	0.42309	0.983781	0.325223	0.999483	NS	NS
PWY.7222	454	454	10	444	0.192317	0.112456	0.08795	0.923801	0.183122	0.116354	0.116326	0.993129	levothyroxine	305	305	5	300	0.140586	0.165714	0.396917	0.614377	0.0773837	0.182703	0.67224	0.882238	levothyroxine	1124	1124	26	1098	0.0195544	0.054092	0.717793	0.997183	-0.000856101	0.0562654	0.987863	0.994663	levothyroxine	79.0736	36.4152	341.769	0.0467648	0.0590689	1.26311	0.206551	0.999483	NS	NS
PWY.6126	454	454	10	444	0.164377	0.0934854	0.0793956	0.923801	0.15816	0.0967362	0.102854	0.993129	levothyroxine	305	305	5	300	0.0777947	0.148559	0.600904	0.757449	0.0268226	0.163966	0.870182	0.931455	levothyroxine	1124	1124	26	1098	0.0135923	0.0463084	0.769181	0.997183	-0.00118753	0.0481932	0.980346	0.994663	levothyroxine	114.423	45.3108	466.315	0.0399665	0.0457978	1.14591	0.251834	0.999483	NS	NS
[truncated: 12 more columns]
