# Supplementary material for: Impact of commonly used drugs on the composition and metabolic function of the gut microbiota
Source: Nat Commun. 2020 Jan 17;11:362. doi: 10.1038/s41467-019-14177-z (PMC6969170; doi:10.1038/s41467-019-14177-z)
Supplement: Supplementary file 30 — Supplementary Data 28 [file 41467_2019_14177_MOESM30_ESM.xlsx]

## Sheet: Sheet1
Supplementary table 28 - Summary statistics taxa & pathways vs metformin
Univariate (lm= taxa or pathways~Age+Sex+BMI+drug X) & multivariate (lm= taxa or pathways~Age+Sex+BMI+all drugs) & results from univariate meta-analysis & results from multivariate meta analysis
Taxa
Taxa	N.IBD	non-zeros.IBD	Users.IBD	Non-users.IBD	Coef.IBD_univariate	SE.IBD_univariate	Pval.IBD_univariate	Qval.IBD_univariate	coeff.correcting.all.IBD_multivariate	SE.correcting_all.IBD_multivariate	pval.correcting.all.IBD_multivariate	qval.correcting.all.IBD_multivariate	drug.IBD	N.MIBS	non-zeros.MIBS	Users.MIBS	Non-users.MIBS	Coef.MIBS_univariate	SE.MIBS_univariate	Pval.MIBS_univariate	Qval.MIBS_univariate	coeff.correcting.all.MIBS_multivariate	SE.correcting_all.MIBS_multivariate	pval.correcting.all.MIBS_multivariate	qval.correcting.all.MIBS_multivariate	drug.MIBS	N.LLD	non-zeros.LLD	Users.LLD	Non-users.LLD	Coef.LLD_univariate	SE.LLD_univariate	Pval.LLD_univariate	Qval.LLD_univariate	coeff.correcting.all.LLD_multivariate	SE.correcting_all.LLD_multivariate	pval.correcting.all.LLD_multivariate	qval.correcting.all.LLD_multivariate	drug.LLD	inverse_var.ibd_univariate	inverse_var.mibs_univariate	inverse_var.lld_univariate	se_univariate	beta_univariate	Z_univariate	P_univariate	FDR_univariate	Het.Q_univariate	Het.I2_univariate
k__Bacteria.p__Proteobacteria.c__Gammaproteobacteria.o__Enterobacteriales.f__Enterobacteriaceae.g__Escherichia.s__Escherichia_coli.t__Escherichia_coli_unclassified	454	260	7	447	0.0147984	0.0225625	0.512263	0.924322	0.00141291	0.0272465	0.958671	0.983049	metformin	305	163	6	299	0.026943	0.0094252	0.00457692	0.365394	0.0258067	0.0136387	0.0596519	0.36532	metformin	1124	625	15	1109	0.0314976	0.00748311	2.78004e-05	0.00136917	0.0317506	0.0106518	0.00294328	0.164263	metformin	1964.38	11256.9	17858.1	0.00567236	0.0287925	5.07592	3.85615e-07	3.34544e-05	0.553874	0
k__Bacteria.p__Proteobacteria.c__Gammaproteobacteria.o__Enterobacteriales.f__Enterobacteriaceae.g__Escherichia	454	304	7	447	0.017214	0.0224363	0.443381	0.897987	0.00642282	0.0270247	0.812273	0.975314	metformin	305	193	6	299	0.0294104	0.0111608	0.00887358	0.365394	0.0254333	0.0153613	0.0990465	0.423919	metformin	1124	758	15	1109	0.0352148	0.00831478	2.48048e-05	0.00136917	0.0328982	0.0117733	0.00529796	0.164263	metformin	1986.54	8028	14464.3	0.00639152	0.0318504	4.98323	6.25315e-07	3.34544e-05	0.637091	0
k__Bacteria.p__Proteobacteria.c__Gammaproteobacteria.o__Enterobacteriales.f__Enterobacteriaceae	454	310	7	447	0.0266164	0.0251211	0.289978	0.810361	0.0109625	0.0301498	0.716363	0.975314	metformin	305	200	6	299	0.0269158	0.0124197	0.0310549	0.365394	0.0205152	0.0171673	0.233218	0.565367	metformin	1124	773	15	1109	0.0360169	0.0084755	2.33106e-05	0.00136917	0.0313262	0.0120065	0.00921101	0.164263	metformin	1584.61	6483.01	13921	0.00674375	0.0326561	4.84243	1.28262e-06	4.57466e-05	0.428663	0
k__Bacteria.p__Firmicutes.c__Clostridia.o__Clostridiales.f__Lachnospiraceae.g__Coprococcus	454	341	7	447	-0.0117535	0.040281	0.770587	0.95054	-0.0460751	0.047659	0.334251	0.975314	metformin	305	287	6	299	-0.0512623	0.0395087	0.195468	0.678389	0.00615652	0.0577342	0.915159	0.975273	metformin	1124	1088	15	1109	-0.0964511	0.0219208	1.18632e-05	0.00136917	-0.083372	0.0315357	0.00831916	0.164263	metformin	616.311	640.64	2081.08	0.0173083	-0.0721404	-4.16796	3.07332e-05	0.000548076	3.75662	0.467606
k__Bacteria.p__Proteobacteria.c__Gammaproteobacteria	454	346	7	447	0.0235709	0.0251154	0.348534	0.834	0.00132015	0.0297876	0.964674	0.983049	metformin	305	225	6	299	0.0234275	0.0128267	0.0688295	0.39295	0.0199558	0.0175053	0.255382	0.569289	metformin	1124	855	15	1109	0.0362125	0.00914328	7.97469e-05	0.0022443	0.0338149	0.0128825	0.00879746	0.164263	metformin	1585.33	6078.15	11961.8	0.00713826	0.0312316	4.37525	1.21296e-05	0.000324466	0.759978	0
k__Bacteria.p__Bacteroidetes.c__Bacteroidia.o__Bacteroidales.f__Bacteroidaceae.g__Bacteroides.s__Bacteroides_dorei.t__Bacteroides_dorei_unclassified	454	257	7	447	0.0229198	0.0247689	0.355314	0.834	0.0348344	0.0293569	0.23613	0.935775	metformin	305	187	6	299	0.0294233	0.0180218	0.103625	0.433299	0.0886185	0.0267082	0.00103768	0.0731702	metformin	1124	808	15	1109	-0.0300597	0.0113063	0.00795885	0.0681693	-0.0441007	0.0162568	0.00678083	0.164263	metformin	1629.99	3078.95	7822.74	0.00893296	-0.00855408	-0.957587	0.338271	0.583791	NS	NS
k__Bacteria.p__Firmicutes.c__Clostridia.o__Clostridiales.f__Lachnospiraceae.g__Coprococcus.s__Coprococcus_catus.t__GCF_000210555	454	264	7	447	0.0104811	0.017607	0.551964	0.924322	-0.00477639	0.021097	0.821006	0.975314	metformin	305	259	6	299	-0.0193803	0.0165698	0.243089	0.736731	-0.00763274	0.0241206	0.751918	0.946667	metformin	1124	1020	15	1109	-0.0172168	0.00965412	0.0747996	0.334898	-0.0309289	0.013823	0.0254588	0.295793	metformin	3225.72	3642.23	10729.4	0.00753835	-0.0125873	-1.66977	0.0949644	0.324626	NS	NS
k__Bacteria.p__Firmicutes.c__Clostridia.o__Clostridiales.f__Eubacteriaceae.g__Eubacterium.s__Eubacterium_hallii.t__GCF_000173975	454	364	7	447	0.0285383	0.0314624	0.364875	0.834	0.0462465	0.0376566	0.220132	0.935775	metformin	305	296	6	299	0.00170656	0.0270328	0.949706	0.949706	0.0165102	0.0394715	0.676082	0.927446	metformin	1124	1105	15	1109	-0.0263749	0.01632	0.106353	0.395312	-0.0535717	0.0233503	0.0219676	0.295793	metformin	1010.22	1368.42	3754.59	0.012769	-0.0110646	-0.866522	0.386204	0.645684	NS	NS
k__Bacteria.p__Firmicutes.c__Clostridia.o__Clostridiales.f__Lachnospiraceae.g__Blautia.s__Ruminococcus_obeum.t__Ruminococcus_obeum_unclassified	454	421	7	447	0.0262923	0.0255467	0.303966	0.810361	0.0159025	0.0306792	0.604506	0.975314	metformin	305	298	6	299	0.00827798	0.0190791	0.664695	0.90154	-0.000226633	0.0285077	0.993663	0.993663	metformin	1124	1099	15	1109	0.0127633	0.0112235	0.255704	0.645368	-0.0352425	0.015976	0.0275974	0.295793	metformin	1532.25	2747.18	7938.54	0.00904692	0.0134514	1.48685	0.137054	0.369872	NS	NS
k__Bacteria.p__Firmicutes.c__Clostridia.o__Clostridiales.f__Lachnospiraceae.g__Blautia.s__Ruminococcus_obeum	454	423	7	447	0.0521795	0.0277572	0.0607943	0.388595	0.031634	0.0330793	0.339501	0.975314	metformin	305	305	6	299	-0.00576088	0.0238158	0.809031	0.935938	-0.0210381	0.0356552	0.555672	0.812601	metformin	1124	1121	15	1109	-0.00538277	0.0140531	0.70177	0.870196	-0.0436844	0.0198089	0.0276442	0.295793	metformin	1297.92	1763.07	5063.55	0.0110943	0.00373094	0.336293	0.73665	0.912697	NS	NS
k__Bacteria.p__Firmicutes.c__Bacilli.o__Lactobacillales.f__Streptococcaceae.g__Streptococcus	454	446	7	447	0.156806	0.0531546	0.00335047	0.0765822	0.0761834	0.0572951	0.184403	0.935775	metformin	305	296	6	299	0.0204906	0.0380038	0.590182	0.86772	-0.0057701	0.0547062	0.916082	0.975273	metformin	1124	1105	15	1109	0.0925161	0.0262931	0.000451303	0.00808242	0.0777445	0.0367792	0.0347619	0.30996	metformin	353.931	692.383	1446.49	0.0200288	0.0816388	4.07606	4.5805e-05	0.000574789	4.75978	0.579813
k__Bacteria.p__Bacteroidetes.c__Bacteroidia.o__Bacteroidales.f__Bacteroidaceae.g__Bacteroides.s__Bacteroides_xylanisolvens.t__Bacteroides_xylanisolvens_unclassified	454	186	7	447	0.00910897	0.00727161	0.211019	0.733979	0.0186214	0.00862403	0.0314565	0.778417	metformin	305	142	6	299	-0.000721296	0.00421061	0.864106	0.937666	0.00193397	0.00634781	0.760873	0.946667	metformin	1124	556	15	1109	-0.00367383	0.00329121	0.264559	0.645368	-0.0100852	0.00476524	0.0345442	0.30996	metformin	18912.1	56404	92318.3	0.00244241	-0.00123827	-0.506986	0.612164	0.839764	NS	NS
k__Bacteria.p__Firmicutes.c__Clostridia.o__Clostridiales.f__Lachnospiraceae.g__Coprococcus.s__Coprococcus_comes.t__GCF_000155875	454	300	7	447	-0.0165005	0.0321472	0.608014	0.95054	-0.0488928	0.0378224	0.19687	0.935775	metformin	305	264	6	299	-0.0537433	0.0278625	0.0546961	0.369023	-0.0136768	0.0409473	0.738637	0.946667	metformin	1124	1047	15	1109	-0.062065	0.0158563	9.61852e-05	0.00236856	-0.0447536	0.022736	0.0492786	0.346639	metformin	967.639	1288.13	3977.36	0.0126662	-0.0532718	-4.20582	2.60141e-05	0.000548076	1.61619	0
k__Bacteria.p__Firmicutes.c__Clostridia.o__Clostridiales.f__Eubacteriaceae.g__Eubacterium.s__Eubacterium_eligens.t__GCF_000146185	454	232	7	447	-0.0172995	0.0176078	0.32641	0.816025	-0.0332614	0.0212311	0.118013	0.935775	metformin	305	195	6	299	-0.00130586	0.0146976	0.929263	0.937666	0.0262038	0.0214754	0.2235	0.565367	metformin	1124	887	15	1109	-0.0158564	0.00967574	0.101545	0.392242	-0.0271773	0.0139607	0.0518338	0.346639	metformin	3225.45	4629.19	10681.5	0.00734498	-0.0124736	-1.69826	0.0894596	0.319072	NS	NS
k__Bacteria.p__Firmicutes.c__Clostridia.o__Clostridiales.f__Ruminococcaceae.g__Subdoligranulum.s__Subdoligranulum_unclassified	454	426	7	447	-0.0936224	0.0468812	0.0464418	0.337759	-0.112732	0.055351	0.0423454	0.778417	metformin	305	305	6	299	-0.0224095	0.0439297	0.610346	0.86772	0.0134624	0.0642885	0.834293	0.975273	metformin	1124	1122	15	1109	-0.0339744	0.02545	0.182167	0.557298	-0.0715956	0.036432	0.0496501	0.346639	metformin	454.991	518.183	1543.92	0.019932	-0.0423756	-2.12601	0.0335026	0.165595	NS	NS
k__Bacteria.p__Firmicutes.c__Clostridia.o__Clostridiales.f__Ruminococcaceae.g__Subdoligranulum	454	426	7	447	-0.092959	0.047133	0.0492072	0.342311	-0.110268	0.0555277	0.0477412	0.778417	metformin	305	305	6	299	-0.0228871	0.0439282	0.602747	0.86772	0.0118532	0.0643029	0.853894	0.975273	metformin	1124	1122	15	1109	-0.0342301	0.0254715	0.179268	0.557298	-0.0725251	0.0364741	0.0470207	0.346639	metformin	450.143	518.22	1541.31	0.0199614	-0.0424217	-2.12518	0.0335712	0.165595	NS	NS
k__Bacteria.p__Bacteroidetes.c__Bacteroidia.o__Bacteroidales.f__Bacteroidales_noname.g__Bacteroidales_noname.s__Bacteroidales_bacterium_ph8.t__GCF_000311925	454	213	7	447	-0.0114554	0.0103672	0.269789	0.810361	-0.00181362	0.0123494	0.883319	0.982416	metformin	305	170	6	299	0.000898323	0.010084	0.929075	0.937666	0.00901048	0.0150133	0.548912	0.812601	metformin	1124	795	15	1109	-0.0126635	0.0062869	0.0442224	0.25623	-0.0170547	0.0090348	0.05934	0.373493	metformin	9304.13	9834.06	25300.3	0.00474373	-0.00940937	-1.98354	0.0473074	0.202476	NS	NS
k__Bacteria.p__Proteobacteria	454	434	7	447	-0.0080503	0.0311059	0.795912	0.95054	-0.00673439	0.0373	0.856818	0.975314	metformin	305	275	6	299	0.03145	0.0130778	0.0168128	0.365394	0.0286904	0.0191217	0.134755	0.450587	metformin	1124	1040	15	1109	0.0338444	0.00948193	0.000373703	0.00736194	0.0261917	0.0141099	0.0637012	0.378668	metformin	1033.51	5846.97	11122.6	0.00745292	0.0306617	4.11405	3.88776e-05	0.000574789	1.66514	0
k__Bacteria.p__Firmicutes.c__Bacilli.o__Lactobacillales.f__Streptococcaceae	454	447	7	447	0.158148	0.0530248	0.0030207	0.0765822	0.078988	0.0572706	0.16862	0.935775	metformin	305	297	6	299	0.0197514	0.0380427	0.604025	0.86772	-0.0073411	0.0547258	0.893395	0.975273	metformin	1124	1107	15	1109	0.0903247	0.0263617	0.000634111	0.01041	0.0659792	0.0368623	0.0737557	0.413469	metformin	355.666	690.967	1438.97	0.0200578	0.080411	4.00896	6.09876e-05	0.000652567	4.83318	0.586194
k__Bacteria.p__Firmicutes.c__Clostridia.o__Clostridiales.f__Ruminococcaceae.g__Faecalibacterium.s__Faecalibacterium_prausnitzii.t__Faecalibacterium_prausnitzii_unclassified	454	352	7	447	-0.010544	0.0466186	0.82117	0.959031	-0.0181406	0.0557019	0.744843	0.975314	metformin	305	292	6	299	-0.0407969	0.0338352	0.228869	0.736731	-0.0317407	0.0507653	0.53235	0.812601	metformin	1124	1093	15	1109	-0.0182083	0.0203145	0.370274	0.735632	-0.0501538	0.0290899	0.0849775	0.413469	metformin	460.131	873.499	2423.2	0.0163151	-0.0225217	-1.38042	0.167458	0.398177	NS	NS
k__Bacteria.p__Actinobacteria.c__Actinobacteria.o__Actinomycetales.f__Actinomycetaceae	454	226	7	447	0.00555405	0.00432951	0.200263	0.733979	0.00682949	0.00512269	0.183278	0.935775	metformin	305	157	6	299	-0.00279409	0.00423411	0.509849	0.847627	-0.00728916	0.00584313	0.213382	0.556875	metformin	1124	613	15	1109	0.00160323	0.00271831	0.555452	0.815007	0.00666208	0.00386447	0.0850123	0.413469	metformin	53348.5	55779.7	135333	0.00202253	0.00146206	0.722885	0.46975	0.714809	NS	NS
k__Bacteria.p__Bacteroidetes.c__Bacteroidia.o__Bacteroidales.f__Rikenellaceae.g__Alistipes.s__Alistipes_shahii.t__GCF_000210575	454	195	7	447	0.00879804	0.0122036	0.471336	0.924322	0.0104439	0.0145085	0.472047	0.975314	metformin	305	183	6	299	0.00491043	0.0109801	0.655051	0.898791	0.018156	0.0159253	0.2553	0.569289	metformin	1124	850	15	1109	-0.00368452	0.00736694	0.617074	0.821375	-0.018255	0.0105511	0.0838916	0.413469	metformin	6714.66	8294.41	18425.8	0.00546891	0.000954538	0.174539	0.861442	0.95025	NS	NS
k__Bacteria.p__Actinobacteria.c__Actinobacteria.o__Coriobacteriales.f__Coriobacteriaceae.g__Eggerthella	454	340	7	447	-0.00723577	0.0198971	0.716289	0.95054	0.00203561	0.0233287	0.930511	0.983049	metformin	305	231	6	299	0.00163091	0.0167938	0.922702	0.937666	-0.00162055	0.0252325	0.948841	0.975273	metformin	1124	733	15	1109	0.0127311	0.00659517	0.0538213	0.302937	0.0159436	0.00942406	0.0909823	0.423265	metformin	2525.93	3545.69	22990.5	0.00586592	0.00964139	1.64363	0.100253	0.324626	NS	NS
k__Bacteria.p__Actinobacteria.c__Actinobacteria.o__Actinomycetales.f__Actinomycetaceae.g__Actinomyces	454	222	7	447	0.00551604	0.00430281	0.200565	0.733979	0.00669982	0.0050956	0.189366	0.935775	metformin	305	156	6	299	-0.0027728	0.00418886	0.508539	0.847627	-0.00736694	0.00575269	0.201509	0.539718	metformin	1124	604	15	1109	-0.00107612	0.0027084	0.691204	0.867307	0.00637396	0.0038429	0.0974855	0.426808	metformin	54012.7	56991.2	136325	0.00201077	-2.74556e-05	-0.0136543	0.989106	0.997473	NS	NS
k__Bacteria.p__Firmicutes.c__Erysipelotrichia.o__Erysipelotrichales.f__Erysipelotrichaceae	454	419	7	447	0.0540233	0.0320442	0.0925342	0.493516	0.0438436	0.0388317	0.259557	0.975314	metformin	305	291	6	299	0.0357888	0.038189	0.349444	0.792969	0.0093245	0.0552662	0.866147	0.975273	metformin	1124	1069	15	1109	0.0085235	0.0245993	0.729037	0.881106	0.0591537	0.0360303	0.100929	0.426808	metformin	973.868	685.683	1652.55	0.0173759	0.0275465	1.58533	0.112892	0.335541	NS	NS
k__Bacteria.p__Firmicutes.c__Bacilli.o__Lactobacillales.f__Lactobacillaceae.g__Lactobacillus	454	270	7	447	-0.000175401	0.0222091	0.993703	0.996603	-0.0108237	0.0247421	0.662043	0.975314	metformin	305	158	6	299	0.0109792	0.0117092	0.349241	0.792969	-0.0111802	0.0155391	0.472536	0.809045	metformin	1124	630	15	1109	0.0019555	0.0101415	0.847134	0.935201	0.0231951	0.0144069	0.107699	0.426808	metformin	2027.4	7293.72	9722.96	0.00724636	0.00518463	0.715481	0.474312	0.714809	NS	NS
k__Bacteria.p__Firmicutes.c__Clostridia.o__Clostridiales.f__Lachnospiraceae.g__Roseburia.s__Roseburia_inulinivorans.t__GCF_000174195	454	325	7	447	-0.0180058	0.0193345	0.352229	0.834	-0.0146881	0.0231898	0.52685	0.975314	metformin	305	259	6	299	-0.0181473	0.0202863	0.371745	0.801906	0.0169402	0.0308535	0.583434	0.832365	metformin	1124	1024	15	1109	0.00102233	0.0117953	0.930947	0.962092	0.0275655	0.0170403	0.106029	0.426808	metformin	2675.07	2429.94	7187.62	0.0090194	-0.00690783	-0.765886	0.443744	0.688125	NS	NS
k__Bacteria.p__Bacteroidetes.c__Bacteroidia.o__Bacteroidales.f__Porphyromonadaceae.g__Parabacteroides	454	353	7	447	-0.00668078	0.0257609	0.795498	0.95054	-0.0100884	0.0304472	0.740566	0.975314	metformin	305	252	6	299	0.00395479	0.0183872	0.82985	0.937666	0.061213	0.0267554	0.0229448	0.245509	metformin	1124	1025	15	1109	-0.0107608	0.0110139	0.328775	0.704008	-0.0249498	0.0158541	0.115848	0.427441	metformin	1506.88	2957.81	8243.55	0.00887069	-0.00685198	-0.772429	0.43986	0.688125	NS	NS
k__Bacteria.p__Bacteroidetes.c__Bacteroidia.o__Bacteroidales.f__Porphyromonadaceae	454	386	7	447	-0.0272892	0.0336739	0.418152	0.857748	-0.00961197	0.0389515	0.805215	0.975314	metformin	305	274	6	299	-0.00458272	0.0225142	0.838847	0.937666	0.0575957	0.0330147	0.0822447	0.423919	metformin	1124	1071	15	1109	-0.00813805	0.0143196	0.569934	0.815007	-0.0325379	0.0205033	0.112816	0.427441	metformin	881.888	1972.82	4876.85	0.0113728	-0.0094153	-0.827881	0.407738	0.658708	NS	NS
k__Bacteria.p__Firmicutes.c__Clostridia.o__Clostridiales.f__Lachnospiraceae.g__Anaerostipes.s__Anaerostipes_hadrus.t__GCF_000332875	454	345	7	447	-0.0198534	0.0124453	0.111385	0.574891	-0.0285947	0.0146032	0.0509245	0.778417	metformin	305	282	6	299	-0.01164	0.0118189	0.325519	0.792969	-0.012264	0.0176989	0.488989	0.809045	metformin	1124	1061	15	1109	-0.00965322	0.00799332	0.227437	0.622292	-0.0171794	0.0114462	0.133682	0.4768	metformin	6456.35	7158.85	15651.1	0.00584542	-0.0123894	-2.11951	0.0340475	0.165595	NS	NS
k__Bacteria.p__Bacteroidetes.c__Bacteroidia.o__Bacteroidales.f__Bacteroidaceae.g__Bacteroides.s__Bacteroides_ovatus	454	302	7	447	-0.00941637	0.0198754	0.635911	0.95054	-0.00562992	0.0240368	0.814941	0.975314	metformin	305	213	6	299	0.00869729	0.0128344	0.498531	0.847627	0.0299734	0.0193605	0.122815	0.438814	metformin	1124	865	15	1109	0.00736793	0.007155	0.30335	0.68526	0.0151471	0.0103051	0.141899	0.478864	metformin	2531.45	6070.85	19533.5	0.0059617	0.00614465	1.03069	0.302688	0.548942	NS	NS
k__Bacteria.p__Bacteroidetes.c__Bacteroidia.o__Bacteroidales.f__Bacteroidaceae.g__Bacteroides.s__Bacteroides_ovatus.t__Bacteroides_ovatus_unclassified	454	301	7	447	-0.00764917	0.019009	0.687597	0.95054	-0.00573522	0.0230294	0.803466	0.975314	metformin	305	213	6	299	0.00870504	0.012754	0.495445	0.847627	0.0298387	0.0192211	0.121804	0.438814	metformin	1124	864	15	1109	0.00732658	0.00715553	0.306106	0.68526	0.0150979	0.0103055	0.143212	0.478864	metformin	2767.46	6147.64	19530.6	0.00592914	0.00616751	1.0402	0.298245	0.548942	NS	NS
k__Bacteria.p__Firmicutes.c__Clostridia.o__Clostridiales	454	453	7	447	-0.0245835	0.085171	0.772996	0.95054	-0.0277735	0.100879	0.783218	0.975314	metformin	305	305	6	299	-0.00892872	0.0716122	0.90086	0.937666	0.101638	0.105516	0.336304	0.68612	metformin	1124	1124	15	1109	-0.123704	0.042635	0.00378717	0.0373036	-0.0808391	0.061001	0.185383	0.521403	metformin	137.853	194.996	550.133	0.033653	-0.0828823	-2.46285	0.0137838	0.0983248	2.45173	0.184249
k__Bacteria.p__Firmicutes.c__Erysipelotrichia.o__Erysipelotrichales.f__Erysipelotrichaceae.g__Coprobacillus.s__Coprobacillus_unclassified	454	185	7	447	-0.00229673	0.008749	0.793055	0.95054	0.0027392	0.0104069	0.792532	0.975314	metformin	305	80	6	299	0.0277795	0.0120053	0.0213517	0.365394	0.0402163	0.0180478	0.0267013	0.259731	metformin	1124	192	15	1109	0.0107337	0.00447629	0.0166529	0.114889	0.00870963	0.00633524	0.169483	0.521403	metformin	13064.2	6938.28	49907.3	0.00378208	0.00999038	2.6415	0.00825392	0.0630835	4.19555	0.523304
k__Bacteria.p__Actinobacteria.c__Actinobacteria.o__Coriobacteriales.f__Coriobacteriaceae.g__Eggerthella.s__Eggerthella_unclassified	454	329	7	447	-0.00967016	0.0184797	0.601044	0.95054	0.000377807	0.0216382	0.986078	0.986078	metformin	305	216	6	299	0.00378491	0.0146288	0.796025	0.935938	-0.00602329	0.0220497	0.784941	0.954417	metformin	1124	663	15	1109	0.0103906	0.00599428	0.0833038	0.349167	0.0114268	0.00857974	0.183204	0.521403	metformin	2928.25	4672.85	27830.8	0.00531255	0.00786151	1.4798	0.138927	0.369872	NS	NS
k__Bacteria.p__Firmicutes.c__Clostridia.o__Clostridiales.f__Oscillospiraceae.g__Oscillibacter.s__Oscillibacter_unclassified	454	357	7	447	0.01935	0.0148248	0.192494	0.733979	0.0103084	0.0177567	0.561883	0.975314	metformin	305	264	6	299	-0.00361132	0.0106424	0.734598	0.918704	0.00438226	0.0158741	0.782715	0.954417	metformin	1124	1050	15	1109	-0.00725771	0.00628114	0.248146	0.645368	-0.011798	0.00909646	0.194917	0.521403	metformin	4550.14	8829.14	25346.8	0.00508157	-0.00330008	-0.64942	0.516067	0.736255	NS	NS
k__Bacteria.p__Firmicutes.c__Clostridia.o__Clostridiales.f__Lachnospiraceae.g__Lachnospiraceae_noname.s__Lachnospiraceae_bacterium_7_1_58FAA.t__GCF_000242155	454	302	7	447	-0.00736697	0.00525365	0.16155	0.681049	-0.0117848	0.00626661	0.0607663	0.812749	metformin	305	186	6	299	0.000880575	0.00353289	0.803344	0.935938	0.0010306	0.00523627	0.844125	0.975273	metformin	1124	826	15	1109	0.00275344	0.00281555	0.328321	0.704008	0.00550074	0.00406715	0.176511	0.521403	metformin	36230.8	80119.6	126146	0.00203071	0.000622586	0.306585	0.759159	0.912697	NS	NS
k__Bacteria	454	454	7	447	0.0392464	0.0431688	0.363778	0.834	0.00957936	0.0504057	0.849371	0.975314	metformin	305	305	6	299	-0.0697091	0.0376415	0.0650363	0.39295	-0.0664949	0.05545	0.231543	0.565367	metformin	1124	1124	15	1109	0.0305005	0.0324321	0.347196	0.719975	0.0603834	0.0464912	0.194288	0.521403	metformin	536.612	705.774	950.712	0.0213536	0.000391401	0.0183295	0.985376	0.997473	NS	NS
k__Bacteria.p__Proteobacteria.c__Deltaproteobacteria.o__Desulfovibrionales.f__Desulfovibrionaceae	454	196	7	447	-0.00351745	0.00829531	0.671755	0.95054	-0.00326066	0.0099887	0.744269	0.975314	metformin	305	197	6	299	0.0127523	0.00893435	0.154531	0.552565	0.0323664	0.012833	0.0122535	0.187303	metformin	1124	711	15	1109	-0.0035622	0.00462044	0.440891	0.758512	-0.00906915	0.00668672	0.175292	0.521403	metformin	14532.3	12527.8	46841.7	0.00367851	-0.000787781	-0.214157	0.830424	0.93532	NS	NS
k__Bacteria.p__Firmicutes.c__Negativicutes.o__Selenomonadales.f__Veillonellaceae	454	376	7	447	-0.0128812	0.0520369	0.804607	0.95054	0.0279906	0.0630412	0.657281	0.975314	metformin	305	244	6	299	-0.0522669	0.0467776	0.264748	0.761958	-0.0637023	0.0686701	0.354436	0.689539	metformin	1124	856	15	1109	0.0145346	0.0316576	0.646239	0.843107	0.0599854	0.0457673	0.190253	0.521403	metformin	369.298	457.009	997.8	0.023414	-0.00775218	-0.331092	0.740575	0.912697	NS	NS
k__Bacteria.p__Firmicutes.c__Erysipelotrichia.o__Erysipelotrichales.f__Erysipelotrichaceae.g__Erysipelotrichaceae_noname	454	383	7	447	0.0499032	0.0266299	0.0616166	0.388595	0.0235012	0.0316612	0.458372	0.975314	metformin	305	268	6	299	0.0190957	0.0345101	0.580448	0.86772	-0.0268281	0.0507051	0.597182	0.84077	metformin	1124	931	15	1109	-0.000667878	0.0223343	0.976149	0.9868	0.0408234	0.0320926	0.203631	0.531427	metformin	1410.13	839.669	2004.74	0.0153311	0.019994	1.30415	0.192184	0.42841	NS	NS
k__Bacteria.p__Firmicutes.c__Clostridia.o__Clostridiales.f__Lachnospiraceae.g__Lachnospiraceae_noname.s__Lachnospiraceae_bacterium_5_1_63FAA.t__GCF_000185525	454	368	7	447	-0.002734	0.013181	0.83578	0.959344	-0.00391601	0.0158742	0.805279	0.975314	metformin	305	290	6	299	-0.00424402	0.0114409	0.710942	0.918704	0.00190254	0.01702	0.911083	0.975273	metformin	1124	1084	15	1109	-0.00887647	0.00677868	0.190651	0.558685	-0.0122412	0.00979408	0.211628	0.538812	metformin	5755.79	7639.74	21762.6	0.00533319	-0.00686426	-1.28708	0.198065	0.43251	NS	NS
k__Bacteria.p__Bacteroidetes.c__Bacteroidia.o__Bacteroidales.f__Rikenellaceae.g__Alistipes	454	362	7	447	0.00376663	0.0352922	0.915055	0.968181	0.0174144	0.0423435	0.681102	0.975314	metformin	305	269	6	299	0.00258887	0.0293282	0.92972	0.937666	0.0538929	0.042112	0.201764	0.539718	metformin	1124	1073	15	1109	-0.00905775	0.0172114	0.598809	0.815957	-0.0294593	0.0238241	0.216532	0.538812	metformin	802.866	1162.59	3375.73	0.013683	-0.00459497	-0.335816	0.73701	0.912697	NS	NS
k__Bacteria.p__Firmicutes.c__Clostridia.o__Clostridiales.f__Ruminococcaceae.g__Faecalibacterium.s__Faecalibacterium_prausnitzii	454	357	7	447	-0.0204281	0.0523092	0.696337	0.95054	-0.0430302	0.0628717	0.494114	0.975314	metformin	305	293	6	299	-0.0693722	0.0388052	0.07484	0.39295	-0.036728	0.0581666	0.528308	0.812601	metformin	1124	1116	15	1109	-0.0263434	0.0217317	0.225688	0.622292	-0.0378676	0.0312434	0.225772	0.549036	metformin	365.464	664.08	2117.45	0.0178259	-0.0347364	-1.94865	0.0513378	0.211275	NS	NS
k__Bacteria.p__Bacteroidetes.c__Bacteroidia.o__Bacteroidales.f__Rikenellaceae.g__Alistipes.s__Alistipes_putredinis.t__GCF_000154465	454	223	7	447	-0.00142708	0.0293503	0.961243	0.98589	-0.00679759	0.0342225	0.842655	0.975314	metformin	305	203	6	299	0.00862317	0.0259605	0.739998	0.918704	0.0696282	0.0372631	0.0627921	0.36532	metformin	1124	904	15	1109	-0.00689036	0.0145576	0.636079	0.835384	-0.0247411	0.0209005	0.236771	0.562988	metformin	1160.84	1483.79	4718.69	0.0116537	-0.00290291	-0.249098	0.803285	0.932834	NS	NS
k__Bacteria.p__Firmicutes.c__Clostridia.o__Clostridiales.f__Lachnospiraceae	454	451	7	447	0.00932647	0.0646402	0.885344	0.96279	0.0151676	0.0773022	0.844545	0.975314	metformin	305	305	6	299	-0.0291349	0.0457115	0.524379	0.847627	0.113284	0.0668582	0.0913792	0.423919	metformin	1124	1124	15	1109	-0.0434092	0.0258016	0.0927668	0.37513	-0.0416214	0.0368807	0.259344	0.588318	metformin	239.328	478.574	1502.13	0.0212237	-0.034647	-1.63247	0.102581	0.324626	NS	NS
k__Bacteria.p__Firmicutes.c__Clostridia.o__Clostridiales.f__Oscillospiraceae.g__Oscillibacter	454	369	7	447	0.0274025	0.014983	0.0680946	0.388595	0.0154713	0.0178633	0.386964	0.975314	metformin	305	268	6	299	-0.00324921	0.0106967	0.761527	0.918704	0.0040698	0.0160017	0.799437	0.961121	metformin	1124	1064	15	1109	-0.00361322	0.00650312	0.578588	0.815957	-0.0106563	0.00944956	0.259698	0.588318	metformin	4454.55	8739.72	23645.9	0.00521002	0.000223418	0.0428825	0.965795	0.997473	NS	NS
k__Bacteria.p__Bacteroidetes.c__Bacteroidia.o__Bacteroidales.f__Porphyromonadaceae.g__Barnesiella.s__Barnesiella_intestinihominis.t__GCF_000296465	454	242	7	447	-0.0248145	0.0242937	0.307614	0.810361	-0.0263269	0.0285988	0.35784	0.975314	metformin	305	212	6	299	-0.0148826	0.0158195	0.347592	0.792969	0.0142743	0.0237444	0.548252	0.812601	metformin	1124	888	15	1109	-0.00273745	0.0101851	0.788157	0.897136	-0.0163299	0.0146094	0.263918	0.588318	metformin	1694.38	3995.9	9639.79	0.00807659	-0.00834328	-1.03302	0.301594	0.548942	NS	NS
k__Bacteria.p__Proteobacteria.c__Deltaproteobacteria.o__Desulfovibrionales.f__Desulfovibrionaceae.g__Bilophila	454	184	7	447	-0.00243921	0.00783077	0.755578	0.95054	-0.000545837	0.00941893	0.953817	0.983049	metformin	305	177	6	299	0.0163624	0.00818468	0.0464999	0.365799	0.0351297	0.011892	0.00341917	0.0731702	metformin	1124	620	15	1109	-0.00387053	0.00425873	0.363628	0.730967	-0.00637396	0.00614572	0.299906	0.632675	metformin	16307.7	14927.8	55136.6	0.00340262	-0.000103397	-0.0303875	0.975758	0.997473	NS	NS
k__Bacteria.p__Firmicutes	454	454	7	447	0.0762934	0.0759146	0.315457	0.810361	-0.0298002	0.0895396	0.739449	0.975314	metformin	305	305	6	299	-0.0239902	0.0766842	0.754618	0.918704	0.0702287	0.110526	0.525715	0.812601	metformin	1124	1124	15	1109	-0.0336919	0.0444801	0.448934	0.758512	0.0656362	0.0635024	0.301555	0.632675	metformin	173.52	170.055	505.439	0.0343196	-0.00927011	-0.270111	0.787075	0.932834	NS	NS
k__Bacteria.p__Bacteroidetes.c__Bacteroidia.o__Bacteroidales.f__Bacteroidaceae.g__Bacteroides	454	429	7	447	-0.0416835	0.0682543	0.541711	0.924322	0.0156875	0.0811746	0.846858	0.975314	metformin	305	298	6	299	0.0419878	0.0498272	0.400093	0.804476	0.179214	0.0728635	0.0145539	0.194659	metformin	1124	1111	15	1109	0.0153217	0.0282125	0.58718	0.815957	-0.042152	0.0400497	0.292811	0.632675	metformin	214.655	402.779	1256.37	0.0231014	0.0145234	0.628682	0.529558	0.745561	NS	NS
k__Bacteria.p__Proteobacteria.c__Deltaproteobacteria.o__Desulfovibrionales.f__Desulfovibrionaceae.g__Bilophila.s__Bilophila_unclassified	454	184	7	447	-0.00216583	0.00768567	0.778231	0.95054	-0.000682491	0.0092485	0.941211	0.983049	metformin	305	177	6	299	0.0158042	0.00767141	0.0402553	0.365394	0.0339121	0.011126	0.00253847	0.0731702	metformin	1124	618	15	1109	-0.0034369	0.0040758	0.399272	0.74639	-0.0059582	0.0058731	0.310579	0.639076	metformin	16929.2	16992.2	60196.9	0.00325959	0.000265541	0.0814646	0.935073	0.99148	NS	NS
k__Bacteria.p__Firmicutes.c__Erysipelotrichia.o__Erysipelotrichales.f__Erysipelotrichaceae.g__Coprobacillus	454	189	7	447	-0.00278114	0.00890607	0.754988	0.95054	0.00344217	0.0105758	0.745002	0.975314	metformin	305	82	6	299	0.027093	0.0122709	0.0280117	0.365394	0.0381965	0.0185325	0.0402772	0.331512	metformin	1124	201	15	1109	0.00939181	0.00496413	0.0587582	0.304615	0.00670727	0.00705185	0.341749	0.677169	metformin	12607.5	6641.24	40580.2	0.00408832	0.00879156	2.15041	0.0315228	0.165595	NS	NS
k__Bacteria.p__Firmicutes.c__Clostridia.o__Clostridiales.f__Lachnospiraceae.g__Blautia.s__Ruminococcus_torques	454	446	7	447	0.0737911	0.0326682	0.024391	0.216809	0.0630355	0.0393449	0.109931	0.935775	metformin	305	305	6	299	0.0386625	0.0256618	0.132986	0.506205	0.112137	0.0378415	0.00332658	0.0731702	metformin	1124	1124	15	1109	0.00598835	0.0166195	0.718676	0.877792	-0.0232925	0.0242503	0.33702	0.677169	metformin	937.023	1518.54	3620.47	0.0128289	0.0246107	1.91837	0.0550637	0.218215	NS	NS
k__Bacteria.p__Firmicutes.c__Clostridia.o__Clostridiales.f__Eubacteriaceae	454	418	7	447	0.0743533	0.0745407	0.31908	0.810361	0.058456	0.0890767	0.512048	0.975314	metformin	305	304	6	299	-0.0487208	0.0612182	0.426752	0.804476	-0.0277083	0.090651	0.760106	0.946667	metformin	1124	1121	15	1109	-0.0653192	0.0366064	0.0746354	0.334898	-0.0385546	0.0528456	0.465811	0.701462	metformin	179.975	266.832	746.254	0.0289513	-0.0405371	-1.40018	0.161459	0.392639	NS	NS
k__Bacteria.p__Firmicutes.c__Clostridia.o__Clostridiales.f__Eubacteriaceae.g__Eubacterium	454	418	7	447	0.074388	0.0745419	0.318862	0.810361	0.0583857	0.0890817	0.512579	0.975314	metformin	305	304	6	299	-0.0487195	0.0612185	0.426767	0.804476	-0.0277045	0.0906519	0.76014	0.946667	metformin	1124	1121	15	1109	-0.0654276	0.0366067	0.0741582	0.334898	-0.0387128	0.0528458	0.463986	0.701462	metformin	179.97	266.83	746.241	0.0289516	-0.0405996	-1.40233	0.160817	0.392639	NS	NS
k__Bacteria.p__Firmicutes.c__Clostridia.o__Clostridiales.f__Ruminococcaceae	454	436	7	447	-0.0689316	0.0787366	0.381797	0.836816	-0.082562	0.0933759	0.377129	0.975314	metformin	305	305	6	299	0.0600909	0.0595664	0.313886	0.792969	0.0609357	0.087903	0.488784	0.809045	metformin	1124	1124	15	1109	-0.0493175	0.0320825	0.124526	0.44603	-0.0345628	0.0456954	0.449591	0.701462	metformin	161.305	281.837	971.544	0.026587	-0.0297574	-1.11924	0.263036	0.531035	NS	NS
k__Bacteria.p__Firmicutes.c__Bacilli	454	452	7	447	0.173008	0.0663807	0.00947034	0.134147	0.0541492	0.0716735	0.450407	0.975314	metformin	305	301	6	299	-0.0234238	0.0424834	0.581812	0.86772	-0.0217721	0.0559982	0.697749	0.93358	metformin	1124	1115	15	1109	0.0388581	0.0294113	0.186709	0.557298	0.0330138	0.0411182	0.422213	0.701462	metformin	226.943	554.066	1156.04	0.0227211	0.0367601	1.61788	0.105688	0.324626	NS	NS
k__Bacteria.p__Firmicutes.c__Bacilli.o__Lactobacillales	454	451	7	447	0.172316	0.0663782	0.00975546	0.134147	0.0548583	0.0717469	0.444968	0.975314	metformin	305	301	6	299	-0.0234241	0.0424979	0.581936	0.86772	-0.0217594	0.0560151	0.698004	0.93358	metformin	1124	1115	15	1109	0.0388605	0.0293898	0.18636	0.557298	0.0329946	0.041088	0.422141	0.701462	metformin	226.96	553.687	1157.73	0.0227134	0.0366952	1.61558	0.106186	0.324626	NS	NS
k__Bacteria.p__Firmicutes.c__Bacilli.o__Lactobacillales.f__Streptococcaceae.g__Streptococcus.s__Streptococcus_salivarius.t__Streptococcus_salivarius_unclassified	454	434	7	447	0.0178904	0.0374506	0.633107	0.95054	-0.0123263	0.0374544	0.742259	0.975314	metformin	305	290	6	299	-0.0100735	0.0194473	0.60488	0.86772	-0.0320847	0.0274172	0.243055	0.565367	metformin	1124	1068	15	1109	-0.0140183	0.014457	0.332437	0.704194	-0.017825	0.0209079	0.394105	0.701462	metformin	712.989	2644.13	4784.56	0.0110826	-0.00994281	-0.897152	0.369638	0.627798	NS	NS
k__Bacteria.p__Firmicutes.c__Clostridia.o__Clostridiales.f__Lachnospiraceae.g__Lachnospiraceae_noname	454	443	7	447	-0.00540935	0.0392974	0.890581	0.96279	-0.0381061	0.0472648	0.42061	0.975314	metformin	305	305	6	299	-0.00605359	0.0208498	0.771759	0.919875	-0.00670225	0.0325469	0.837011	0.975273	metformin	1124	1121	15	1109	0.0105527	0.011452	0.357004	0.72505	0.0133967	0.016503	0.417104	0.701462	metformin	647.547	2300.36	7624.99	0.0097253	0.00596204	0.613044	0.539847	0.750177	NS	NS
k__Bacteria.p__Bacteroidetes.c__Bacteroidia.o__Bacteroidales.f__Bacteroidaceae.g__Bacteroides.s__Bacteroides_vulgatus.t__Bacteroides_vulgatus_unclassified	454	340	7	447	-0.0179556	0.0377575	0.634635	0.95054	-0.0124076	0.0446591	0.781291	0.975314	metformin	305	244	6	299	-0.00759614	0.020376	0.709565	0.918704	0.0431821	0.0301781	0.153653	0.498209	metformin	1124	939	15	1109	0.00981367	0.0119356	0.41113	0.74639	-0.0124027	0.0172388	0.472012	0.701462	metformin	701.446	2408.6	7019.56	0.00993582	0.00375106	0.377529	0.705781	0.912697	NS	NS
k__Bacteria.p__Firmicutes.c__Clostridia.o__Clostridiales.f__Eubacteriaceae.g__Eubacterium.s__Eubacterium_siraeum.t__Eubacterium_siraeum_unclassified	454	156	7	447	-0.0119986	0.021653	0.579772	0.948031	-0.0103231	0.0258349	0.68968	0.975314	metformin	305	181	6	299	0.0367033	0.0181132	0.0436494	0.365799	0.0514402	0.026553	0.0538178	0.36532	metformin	1124	756	15	1109	-0.00964926	0.0133529	0.470059	0.758512	-0.015552	0.019133	0.416498	0.701462	metformin	2132.87	3047.95	5608.55	0.00962724	0.00298073	0.309614	0.756854	0.912697	NS	NS
k__Bacteria.p__Firmicutes.c__Clostridia.o__Clostridiales.f__Eubacteriaceae.g__Eubacterium.s__Eubacterium_siraeum	454	158	7	447	-0.0140114	0.0218548	0.521783	0.924322	-0.0164593	0.0260646	0.528089	0.975314	metformin	305	181	6	299	0.0336474	0.0194726	0.0850601	0.401484	0.0547472	0.0284393	0.0553265	0.36532	metformin	1124	759	15	1109	-0.00958116	0.0133314	0.472485	0.758512	-0.0158735	0.0190952	0.406002	0.701462	metformin	2093.67	2637.27	5626.65	0.00982586	0.000530235	0.0539632	0.956964	0.997473	NS	NS
k__Bacteria.p__Actinobacteria.c__Actinobacteria.o__Actinomycetales	454	286	7	447	0.0179707	0.00575158	0.00190592	0.0609896	0.018125	0.00648289	0.0054431	0.582411	metformin	305	185	6	299	-0.001042	0.00617138	0.866036	0.937666	-0.00709907	0.00821694	0.388415	0.742149	metformin	1124	769	15	1109	0.00275014	0.00380239	0.469669	0.758512	0.00443362	0.00523269	0.397022	0.701462	metformin	30229.1	26256.4	69165.2	0.00282109	0.00561949	1.99195	0.0463762	0.202476	NS	NS
k__Bacteria.p__Firmicutes.c__Negativicutes.o__Selenomonadales	454	413	7	447	-0.00443805	0.0513064	0.931108	0.968181	0.0136115	0.0621106	0.826647	0.975314	metformin	305	272	6	299	-0.0883812	0.0461223	0.0562916	0.369023	-0.0915932	0.0682431	0.180697	0.539718	metformin	1124	983	15	1109	-0.019542	0.0301423	0.516909	0.789388	0.0334755	0.0435537	0.442298	0.701462	metformin	379.889	470.087	1100.65	0.0226419	-0.0331902	-1.46587	0.142683	0.369872	NS	NS
k__Bacteria.p__Bacteroidetes.c__Bacteroidia.o__Bacteroidales.f__Bacteroidaceae.g__Bacteroides.s__Bacteroides_uniformis.t__Bacteroides_uniformis_unclassified	454	353	7	447	0.0159429	0.0436715	0.71524	0.95054	-0.0157458	0.0522198	0.76317	0.975314	metformin	305	268	6	299	0.00360737	0.0262656	0.890856	0.937666	0.0712129	0.038407	0.0648698	0.36532	metformin	1124	1050	15	1109	0.0100332	0.0167178	0.548531	0.815007	-0.0182528	0.0240386	0.447835	0.701462	metformin	524.33	1449.53	3577.99	0.0134209	0.00891359	0.664158	0.506589	0.734891	NS	NS
k__Bacteria.p__Firmicutes.c__Clostridia.o__Clostridiales.f__Clostridiaceae	454	407	7	447	-0.0200017	0.0330674	0.545585	0.924322	-0.00273233	0.0398939	0.945431	0.983049	metformin	305	278	6	299	-0.0223063	0.019268	0.247959	0.736731	-0.0204325	0.0291785	0.484414	0.809045	metformin	1124	1006	15	1109	0.00855245	0.0145932	0.557959	0.815007	0.0178629	0.0208314	0.391364	0.701462	metformin	914.532	2693.57	4695.66	0.0109739	-0.00460231	-0.419386	0.674934	0.902725	NS	NS
k__Bacteria.p__Bacteroidetes.c__Bacteroidia.o__Bacteroidales.f__Bacteroidaceae.g__Bacteroides.s__Bacteroides_uniformis	454	353	7	447	0.0152865	0.0438051	0.727283	0.95054	-0.0169014	0.0524208	0.747307	0.975314	metformin	305	268	6	299	0.022703	0.0262559	0.387931	0.804476	0.103471	0.0380195	0.00694569	0.123865	metformin	1124	1052	15	1109	0.00926755	0.0168927	0.583382	0.815957	-0.0178816	0.024264	0.461309	0.701462	metformin	521.135	1450.6	3504.29	0.0135135	0.0133994	0.991558	0.321413	0.569699	NS	NS
k__Bacteria.p__Firmicutes.c__Clostridia.o__Clostridiales.f__Clostridiaceae.g__Clostridium	454	405	7	447	-0.0214363	0.0331057	0.517651	0.924322	-0.00768848	0.0399916	0.847646	0.975314	metformin	305	277	6	299	-0.0226189	0.0192409	0.240751	0.736731	-0.0206093	0.0291415	0.48009	0.809045	metformin	1124	1004	15	1109	0.00780644	0.0145917	0.592763	0.815957	0.0165953	0.0208273	0.425744	0.701462	metformin	912.422	2701.15	4696.66	0.0109697	-0.00529369	-0.482575	0.629397	0.852475	NS	NS
k__Bacteria.p__Bacteroidetes.c__Bacteroidia.o__Bacteroidales	454	438	7	447	-0.0459069	0.0752112	0.541931	0.924322	0.0101529	0.0887345	0.908964	0.982416	metformin	305	300	6	299	0.00789483	0.0597416	0.894955	0.937666	0.18231	0.0868765	0.036815	0.328267	metformin	1124	1119	15	1109	0.0186537	0.036151	0.605961	0.817632	-0.0378872	0.051591	0.462879	0.701462	metformin	176.781	280.186	765.174	0.0286048	0.00684855	0.239419	0.810781	0.932834	NS	NS
k__Bacteria.p__Firmicutes.c__Clostridia.o__Clostridiales.f__Lachnospiraceae.g__Anaerostipes	454	392	7	447	-0.013503	0.0128778	0.294974	0.810361	-0.0203788	0.0151919	0.180565	0.935775	metformin	305	293	6	299	-0.0115697	0.0118104	0.328098	0.792969	-0.0103488	0.0178226	0.561985	0.812601	metformin	1124	1074	15	1109	-0.00190534	0.00799967	0.811788	0.903515	-0.00941767	0.0114724	0.411888	0.701462	metformin	6030	7169.15	15626.3	0.00588996	-0.00673508	-1.14349	0.252837	0.520261	NS	NS
k__Bacteria.p__Firmicutes.c__Clostridia.o__Clostridiales.f__Lachnospiraceae.g__Dorea.s__Dorea_formicigenerans.t__Dorea_formicigenerans_unclassified	454	330	7	447	0.0336174	0.02442	0.169328	0.694679	0.0167192	0.0294264	0.57024	0.975314	metformin	305	286	6	299	-0.0421917	0.0202334	0.037897	0.365394	-0.0467502	0.0305492	0.127133	0.438814	metformin	1124	1090	15	1109	-0.0256906	0.0108537	0.0181037	0.118881	-0.0104828	0.0156326	0.502634	0.707656	metformin	1676.91	2442.66	8488.69	0.00890579	-0.0209994	-2.35795	0.0183759	0.11597	NS	NS
k__Bacteria.p__Firmicutes.c__Clostridia.o__Clostridiales.f__Lachnospiraceae.g__Dorea.s__Dorea_formicigenerans	454	330	7	447	0.0320879	0.0246599	0.193867	0.733979	0.0162893	0.0296822	0.583458	0.975314	metformin	305	286	6	299	-0.0422436	0.0202184	0.037523	0.365394	-0.0469085	0.0305596	0.125985	0.438814	metformin	1124	1090	15	1109	-0.0242392	0.0108037	0.0250536	0.159212	-0.0106779	0.015562	0.492768	0.707656	metformin	1644.44	2446.28	8567.52	0.00888819	-0.0204011	-2.29531	0.0217154	0.129086	NS	NS
k__Bacteria.p__Bacteroidetes.c__Bacteroidia.o__Bacteroidales.f__Porphyromonadaceae.g__Parabacteroides.s__Parabacteroides_merdae.t__Parabacteroides_merdae_unclassified	454	223	7	447	-0.00761053	0.0195105	0.696674	0.95054	-0.0183655	0.0230318	0.425703	0.975314	metformin	305	177	6	299	-0.011117	0.016084	0.489993	0.847627	0.0226357	0.0236919	0.34025	0.68612	metformin	1124	779	15	1109	-0.00421919	0.00995506	0.671777	0.859351	-0.00995172	0.0143695	0.488737	0.707656	metformin	2627.02	3865.55	10090.5	0.00776547	-0.00636433	-0.819568	0.412462	0.658708	NS	NS
k__Bacteria.p__Firmicutes.c__Negativicutes.o__Selenomonadales.f__Veillonellaceae.g__Dialister	454	242	7	447	0.0136515	0.0451992	0.762773	0.95054	0.0298639	0.053731	0.578658	0.975314	metformin	305	160	6	299	-0.0389725	0.0483137	0.42051	0.804476	-0.0469843	0.071103	0.509324	0.812601	metformin	1124	478	15	1109	-0.000405304	0.0325738	0.990075	0.990075	0.0316191	0.0471285	0.50242	0.707656	metformin	489.485	428.41	942.458	0.0231847	-0.00558818	-0.241028	0.809533	0.932834	NS	NS
k__Bacteria.p__Firmicutes.c__Clostridia.o__Clostridiales.f__Eubacteriaceae.g__Eubacterium.s__Eubacterium_ramulus.t__GCF_000469345	454	237	7	447	0.00255673	0.02064	0.901474	0.968025	0.0129284	0.0248325	0.602924	0.975314	metformin	305	231	6	299	-0.0156779	0.0182322	0.390536	0.804476	0.0124176	0.0266321	0.641413	0.891314	metformin	1124	957	15	1109	-0.0184627	0.010048	0.0664113	0.327076	-0.00930078	0.0143681	0.517561	0.71492	metformin	2347.36	3008.3	9904.61	0.00809504	-0.0146805	-1.81351	0.0697526	0.266555	NS	NS
k__Bacteria.p__Actinobacteria.c__Actinobacteria.o__Bifidobacteriales.f__Bifidobacteriaceae.g__Bifidobacterium.s__Bifidobacterium_adolescentis.t__Bifidobacterium_adolescentis_unclassified	454	263	7	447	0.046878	0.0789	0.552722	0.924322	0.14067	0.0923229	0.128385	0.935775	metformin	305	220	6	299	0.0394247	0.085896	0.646582	0.898791	-0.0857923	0.127814	0.502663	0.812601	metformin	1124	937	15	1109	0.0351759	0.0476774	0.460797	0.758512	0.043434	0.0676781	0.521157	0.71492	metformin	160.637	135.536	439.921	0.0368581	0.038512	1.04487	0.296083	0.548942	NS	NS
k__Bacteria.p__Firmicutes.c__Clostridia.o__Clostridiales.f__Lachnospiraceae.g__Dorea	454	418	7	447	-0.000464122	0.0376416	0.990168	0.996603	0.00904637	0.0450711	0.841026	0.975314	metformin	305	304	6	299	-0.0695352	0.0313914	0.0275091	0.365394	-0.0497181	0.0468864	0.289934	0.608293	metformin	1124	1122	15	1109	-0.0571709	0.018137	0.00166381	0.0218514	-0.0157641	0.0259221	0.543226	0.735762	metformin	705.769	1014.79	3039.97	0.0144935	-0.0513996	-3.54639	0.000390541	0.00357856	2.26609	0.117421
k__Bacteria.p__Firmicutes.c__Clostridia.o__Clostridiales.f__Ruminococcaceae.g__Ruminococcus.s__Ruminococcus_sp_5_1_39BFAA.t__GCF_000159975	454	293	7	447	0.0596812	0.0579531	0.303664	0.810361	0.0925037	0.0693299	0.182885	0.935775	metformin	305	265	6	299	-0.0394955	0.0606857	0.515666	0.847627	-0.0140171	0.0808393	0.862474	0.975273	metformin	1124	1022	15	1109	-0.0110391	0.0310006	0.721839	0.877792	-0.0267782	0.0453571	0.555057	0.742389	metformin	297.746	271.536	1040.55	0.0249236	-0.00275883	-0.110692	0.911861	0.985547	NS	NS
k__Bacteria.p__Firmicutes.c__Clostridia.o__Clostridiales.f__Lachnospiraceae.g__Dorea.s__Dorea_longicatena.t__GCF_000154065	454	325	7	447	-0.039313	0.0371111	0.290035	0.810361	-0.0136361	0.0441384	0.757531	0.975314	metformin	305	285	6	299	-0.0715898	0.0316587	0.0244638	0.365394	-0.0344353	0.0471781	0.4661	0.809045	metformin	1124	1074	15	1109	-0.0637977	0.0194589	0.00107547	0.0151334	-0.015998	0.0277614	0.564556	0.743998	metformin	726.093	997.734	2640.97	0.0151362	-0.0615058	-4.06348	4.83468e-05	0.000574789	0.472943	0
k__Bacteria.p__Firmicutes.c__Clostridia.o__Clostridiales.f__Lachnospiraceae.g__Lachnospiraceae_noname.s__Lachnospiraceae_bacterium_3_1_46FAA.t__GCF_000209405	454	247	7	447	0.0151377	0.0119865	0.207316	0.733979	0.017382	0.0142274	0.222555	0.935775	metformin	305	222	6	299	-0.00302269	0.0100143	0.762992	0.918704	0.00132285	0.0149444	0.929534	0.975273	metformin	1124	841	15	1109	-0.00083131	0.00725048	0.908739	0.962092	0.00594194	0.0104615	0.570167	0.743998	metformin	6960.1	9971.42	19022.4	0.00527384	0.00165227	0.313297	0.754055	0.912697	NS	NS
k__Bacteria.p__Firmicutes.c__Clostridia.o__Clostridiales.f__Clostridiaceae.g__Clostridium.s__Clostridium_leptum.t__GCF_000154345	454	255	7	447	0.00893787	0.00801671	0.265518	0.810361	0.002141	0.00940626	0.820067	0.975314	metformin	305	252	6	299	-0.00740729	0.00751824	0.325346	0.792969	-0.00834321	0.0111397	0.454588	0.809045	metformin	1124	918	15	1109	0.0066426	0.00443275	0.134284	0.456171	0.00345307	0.00636699	0.587699	0.75045	metformin	15559.9	17691.6	50892.4	0.00344737	0.00411299	1.19308	0.232838	0.498274	NS	NS
k__Bacteria.p__Actinobacteria.c__Actinobacteria.o__Bifidobacteriales.f__Bifidobacteriaceae	454	423	7	447	-0.0139611	0.0905229	0.877501	0.96279	0.0360232	0.109238	0.74175	0.975314	metformin	305	294	6	299	0.0286871	0.0882533	0.745368	0.918704	-0.169301	0.130005	0.193961	0.539718	metformin	1124	1094	15	1109	0.00665121	0.0513257	0.896915	0.960284	0.0384678	0.0725669	0.596152	0.75045	metformin	122.035	128.392	379.604	0.03984	0.0071493	0.17945	0.857584	0.95025	NS	NS
k__Bacteria.p__Actinobacteria.c__Actinobacteria.o__Bifidobacteriales.f__Bifidobacteriaceae.g__Bifidobacterium	454	413	7	447	-0.0146191	0.091229	0.872761	0.96279	0.0340465	0.109945	0.756976	0.975314	metformin	305	293	6	299	0.0293103	0.0884915	0.74071	0.918704	-0.168139	0.130337	0.198167	0.539718	metformin	1124	1088	15	1109	0.00433423	0.0513809	0.932789	0.962092	0.0386568	0.0726313	0.594674	0.75045	metformin	120.153	127.702	378.789	0.0399475	0.0057899	0.144938	0.88476	0.966014	NS	NS
k__Bacteria.p__Bacteroidetes.c__Bacteroidia.o__Bacteroidales.f__Bacteroidaceae.g__Bacteroides.s__Bacteroides_thetaiotaomicron.t__Bacteroides_thetaiotaomicron_unclassified	454	246	7	447	0.00412793	0.0157945	0.793946	0.95054	-0.00298331	0.019221	0.876736	0.982416	metformin	305	206	6	299	-0.00620961	0.0100941	0.538917	0.859354	0.0233937	0.0145458	0.108984	0.438814	metformin	1124	766	15	1109	0.00157445	0.00599895	0.793021	0.897136	0.00413116	0.00840188	0.623037	0.775174	metformin	4008.57	9814.34	27787.5	0.00490229	-1.55281e-05	-0.00316752	0.997473	0.997473	NS	NS
k__Bacteria.p__Actinobacteria.c__Actinobacteria.o__Bifidobacteriales.f__Bifidobacteriaceae.g__Bifidobacterium.s__Bifidobacterium_longum.t__Bifidobacterium_longum_unclassified	454	369	7	447	-0.0141649	0.0544635	0.794924	0.95054	-0.0391428	0.0658774	0.552734	0.975314	metformin	305	269	6	299	-0.0531595	0.0546496	0.33148	0.792969	-0.105313	0.0819304	0.199791	0.539718	metformin	1124	1025	15	1109	-0.0364066	0.031139	0.242588	0.645368	-0.0196206	0.0444154	0.658758	0.801463	metformin	337.123	334.831	1031.31	0.0242303	-0.0352977	-1.45676	0.145183	0.369872	NS	NS
k__Bacteria.p__Firmicutes.c__Bacilli.o__Lactobacillales.f__Streptococcaceae.g__Streptococcus.s__Streptococcus_thermophilus.t__Streptococcus_thermophilus_unclassified	454	291	7	447	0.0134748	0.0301916	0.655599	0.95054	-0.0330012	0.0364571	0.365918	0.975314	metformin	305	168	6	299	0.0151275	0.0165689	0.36202	0.801906	0.0284367	0.024098	0.239113	0.565367	metformin	1124	868	15	1109	0.0260166	0.0231304	0.260926	0.645368	0.0146938	0.0333031	0.659147	0.801463	metformin	1097.05	3642.6	1869.1	0.012301	0.0179328	1.45783	0.144886	0.369872	NS	NS
k__Bacteria.p__Actinobacteria.c__Actinobacteria.o__Coriobacteriales.f__Coriobacteriaceae	454	436	7	447	0.0516526	0.0363093	0.155572	0.681049	0.0764307	0.0432518	0.0779779	0.92707	metformin	305	305	6	299	0.0116302	0.0334012	0.727941	0.918704	-0.00301091	0.0484805	0.950526	0.975273	metformin	1124	1123	15	1109	0.00567009	0.0193789	0.769889	0.897136	-0.0116772	0.0278993	0.67563	0.812274	metformin	758.515	896.346	2662.83	0.0152186	0.0149854	0.98468	0.324781	0.569699	NS	NS
k__Bacteria.p__Actinobacteria.c__Actinobacteria	454	452	7	447	0.00783936	0.0828431	0.924653	0.968181	0.0649362	0.0999345	0.516205	0.975314	metformin	305	305	6	299	0.0128099	0.0823749	0.876526	0.937666	-0.193574	0.121707	0.112921	0.438814	metformin	1124	1124	15	1109	0.0148687	0.0481285	0.757427	0.897136	0.0234905	0.0684757	0.731629	0.869826	metformin	145.709	147.371	431.713	0.0371444	0.0130369	0.35098	0.725604	0.912697	NS	NS
k__Bacteria.p__Firmicutes.c__Clostridia.o__Clostridiales.f__Lachnospiraceae.g__Blautia	454	449	7	447	0.0628175	0.0580186	0.279536	0.810361	0.0830831	0.0696673	0.233756	0.935775	metformin	305	305	6	299	0.0166139	0.0310841	0.593417	0.86772	0.0759768	0.0458698	0.0988745	0.423919	metformin	1124	1124	15	1109	0.0341905	0.018805	0.0693117	0.333034	-0.00866039	0.0273762	0.751801	0.883986	metformin	297.074	1034.96	2827.83	0.0155046	0.0318619	2.055	0.0398792	0.185525	NS	NS
k__Bacteria.p__Firmicutes.c__Clostridia.o__Clostridiales.f__Ruminococcaceae.g__Ruminococcus.s__Ruminococcus_bromii.t__GCF_000209875	454	208	7	447	0.00385052	0.0702993	0.956344	0.98589	0.0110197	0.0835125	0.895088	0.982416	metformin	305	210	6	299	0.118328	0.0777488	0.129087	0.506205	0.043395	0.118505	0.714519	0.943871	metformin	1124	898	15	1109	-0.0715118	0.0479248	0.135937	0.456171	-0.0197595	0.0690303	0.774747	0.891375	metformin	202.348	165.429	435.392	0.0352855	-0.0134237	-0.380431	0.703625	0.912697	NS	NS
k__Bacteria.p__Bacteroidetes.c__Bacteroidia.o__Bacteroidales.f__Porphyromonadaceae.g__Parabacteroides.s__Parabacteroides_unclassified	454	164	7	447	0.0179787	0.0123056	0.14477	0.681049	0.0227374	0.0150245	0.131036	0.935775	metformin	305	105	6	299	0.0154208	0.00887949	0.0835098	0.401484	0.0309043	0.0133306	0.0212245	0.245509	metformin	1124	359	15	1109	0.00650598	0.00502489	0.195682	0.558685	-0.00212704	0.00741005	0.774133	0.891375	metformin	6603.75	12683.1	39604.7	0.00412073	0.00971239	2.35696	0.0184252	0.11597	NS	NS
k__Bacteria.p__Firmicutes.c__Clostridia.o__Clostridiales.f__Lachnospiraceae.g__Roseburia.s__Roseburia_intestinalis.t__Roseburia_intestinalis_unclassified	454	276	7	447	0.0126234	0.0281687	0.654281	0.95054	0.0509842	0.0341712	0.136504	0.935775	metformin	305	205	6	299	-0.0190137	0.0240334	0.429508	0.804476	0.0606948	0.0361334	0.0942227	0.423919	metformin	1124	829	15	1109	-0.0235178	0.0123668	0.0574711	0.304615	-0.00448886	0.017857	0.80157	0.900113	metformin	1260.28	1731.29	6538.63	0.0102435	-0.0179202	-1.74942	0.0802178	0.295976	NS	NS
k__Bacteria.p__Firmicutes.c__Clostridia.o__Clostridiales.f__Eubacteriaceae.g__Eubacterium.s__Eubacterium_rectale.t__Eubacterium_rectale_unclassified	454	343	7	447	0.0724072	0.07945	0.362609	0.834	0.0391165	0.095172	0.681288	0.975314	metformin	305	285	6	299	-0.0842139	0.0730237	0.249739	0.736731	-0.0881328	0.107498	0.413042	0.77536	metformin	1124	1093	15	1109	-0.0628197	0.0424654	0.139338	0.457493	-0.0142522	0.0612547	0.816061	0.900113	metformin	158.421	187.53	554.536	0.0333243	-0.043485	-1.3049	0.191926	0.42841	NS	NS
k__Bacteria.p__Firmicutes.c__Bacilli.o__Lactobacillales.f__Lactobacillaceae	454	274	7	447	-9.7167e-05	0.0228064	0.996603	0.996603	-0.00968746	0.025537	0.704655	0.975314	metformin	305	159	6	299	0.0110182	0.0123679	0.37377	0.801906	-0.0114233	0.0165794	0.491476	0.809045	metformin	1124	637	15	1109	-0.00908408	0.0104934	0.386851	0.74639	0.0036427	0.0155157	0.81443	0.900113	metformin	1922.6	6537.4	9081.64	0.00755031	-0.000607389	-0.0804455	0.935883	0.99148	NS	NS
k__Bacteria.p__Bacteroidetes.c__Bacteroidia.o__Bacteroidales.f__Bacteroidaceae.g__Bacteroides.s__Bacteroides_fragilis.t__Bacteroides_fragilis_unclassified	454	224	7	447	0.00458045	0.0147397	0.756143	0.95054	0.018323	0.0180371	0.31036	0.975314	metformin	305	107	6	299	0.00122125	0.00771688	0.874366	0.937666	-0.000524948	0.0116297	0.964032	0.975273	metformin	1124	374	15	1109	0.0030868	0.00376853	0.412913	0.74639	0.0012085	0.00544508	0.824402	0.900113	metformin	4602.82	16792.5	70413.4	0.00330033	0.00282046	0.8546	0.392773	0.646564	NS	NS
k__Bacteria.p__Actinobacteria.c__Actinobacteria.o__Coriobacteriales.f__Coriobacteriaceae.g__Collinsella	454	342	7	447	0.0809731	0.0438911	0.0657321	0.388595	0.112188	0.052025	0.0316505	0.778417	metformin	305	278	6	299	0.0190212	0.0423479	0.65364	0.898791	-0.00501331	0.063024	0.936659	0.975273	metformin	1124	1052	15	1109	0.00391281	0.02278	0.863653	0.939998	-0.00763237	0.0326056	0.814967	0.900113	metformin	519.096	557.617	1927.05	0.018246	0.0200347	1.09803	0.27219	0.538834	NS	NS
k__Bacteria.p__Proteobacteria.c__Gammaproteobacteria.o__Enterobacteriales.f__Enterobacteriaceae.g__Escherichia.s__Escherichia_unclassified	454	198	7	447	0.00522633	0.0063262	0.409197	0.857748	0.00016638	0.0077069	0.982788	0.986078	metformin	305	130	6	299	0.0115484	0.00441398	0.00935229	0.365394	0.0209152	0.00653607	0.00154715	0.0731702	metformin	1124	516	15	1109	0.00832492	0.00347998	0.0169127	0.114889	0.000929402	0.00481896	0.847103	0.915555	metformin	24987	51326.3	82574.7	0.00250873	0.00887892	3.5392	0.000401334	0.00357856	0.72446	0
k__Bacteria.p__Firmicutes.c__Clostridia.o__Clostridiales.f__Ruminococcaceae.g__Ruminococcus	454	374	7	447	0.0252731	0.0746206	0.735007	0.95054	0.0446702	0.0883748	0.613514	0.975314	metformin	305	298	6	299	0.134672	0.0645241	0.0377237	0.365394	0.107023	0.0968008	0.269905	0.589384	metformin	1124	1113	15	1109	-0.0412918	0.0374963	0.271036	0.645368	0.00878869	0.0537451	0.870136	0.931045	metformin	179.59	240.191	711.252	0.0297346	0.00664596	0.223509	0.823139	0.93532	NS	NS
k__Bacteria.p__Bacteroidetes.c__Bacteroidia.o__Bacteroidales.f__Rikenellaceae.g__Alistipes.s__Alistipes_onderdonkii.t__GCF_000374505	454	238	7	447	0.0203357	0.0198709	0.306703	0.810361	0.0289424	0.0238416	0.22551	0.935775	metformin	305	187	6	299	0.0129591	0.0122994	0.292924	0.792969	0.0320004	0.0184771	0.0844964	0.423919	metformin	1124	789	15	1109	-0.00227669	0.00815129	0.780064	0.897136	-0.00163517	0.0118815	0.890565	0.943469	metformin	2532.6	6610.5	15050.4	0.00642911	0.00425335	0.661577	0.508242	0.734891	NS	NS
k__Bacteria.p__Firmicutes.c__Clostridia.o__Clostridiales.f__Lachnospiraceae.g__Blautia.s__Ruminococcus_torques.t__Ruminococcus_torques_unclassified	454	418	7	447	0.0838684	0.0322537	0.00963494	0.134147	0.0590531	0.0389814	0.130606	0.935775	metformin	305	233	6	299	0.0320503	0.030068	0.287331	0.792969	0.0409414	0.0433899	0.346266	0.68612	metformin	1124	865	15	1109	0.0250498	0.0192772	0.194061	0.558685	-0.00336609	0.0283661	0.905563	0.949953	metformin	961.261	1106.09	2690.98	0.0144968	0.0385594	2.65985	0.00781748	0.0630835	2.51138	0.203624
k__Bacteria.p__Firmicutes.c__Clostridia.o__Clostridiales.f__Lachnospiraceae.g__Roseburia	454	411	7	447	0.00995464	0.0326352	0.760491	0.95054	0.00462965	0.0392609	0.906191	0.982416	metformin	305	302	6	299	-0.0209813	0.0283211	0.459376	0.840282	0.0780246	0.0418046	0.0630927	0.36532	metformin	1124	1120	15	1109	-0.0240879	0.0147918	0.10371	0.392903	-0.00205088	0.0213574	0.923517	0.959382	metformin	938.919	1246.75	4570.41	0.0121661	-0.0187836	-1.54392	0.122607	0.354565	NS	NS
k__Bacteria.p__Bacteroidetes.c__Bacteroidia.o__Bacteroidales.f__Bacteroidaceae.g__Bacteroides.s__Bacteroides_fragilis	454	227	7	447	0.0158837	0.0186727	0.395449	0.855026	0.0248455	0.0222502	0.264845	0.975314	metformin	305	107	6	299	0.000873976	0.00799771	0.913058	0.937666	0.00050909	0.0119875	0.966159	0.975273	metformin	1124	377	15	1109	0.00205373	0.00392136	0.600578	0.815957	0.000441935	0.00549006	0.935858	0.962853	metformin	2868.05	15633.9	65031.9	0.00345994	0.00230777	0.666995	0.504775	0.734891	NS	NS
k__Bacteria.p__Actinobacteria.c__Actinobacteria.o__Coriobacteriales.f__Coriobacteriaceae.g__Adlercreutzia.s__Adlercreutzia_equolifaciens.t__GCF_000478885	454	210	7	447	-0.0015102	0.00881892	0.864111	0.96279	0.00729195	0.0105521	0.489946	0.975314	metformin	305	218	6	299	-0.015815	0.0094444	0.0950915	0.431569	-0.0151804	0.0142439	0.28753	0.608293	metformin	1124	889	15	1109	-0.00163903	0.00683934	0.810647	0.903515	-0.00053737	0.00980168	0.956289	0.974504	metformin	12857.9	11211.2	21378.2	0.00469079	-0.00509959	-1.08715	0.276971	0.538834	NS	NS
k__Bacteria.p__Actinobacteria.c__Actinobacteria.o__Bifidobacteriales.f__Bifidobacteriaceae.g__Bifidobacterium.s__Bifidobacterium_longum	454	369	7	447	-0.00790612	0.0549344	0.885631	0.96279	-0.031064	0.0663101	0.63971	0.975314	metformin	305	270	6	299	-0.0455334	0.0545803	0.404816	0.804476	-0.111041	0.081521	0.17433	0.539718	metformin	1124	1026	15	1109	-0.0297658	0.0314977	0.344856	0.719975	-0.00155471	0.0449203	0.972397	0.98157	metformin	331.368	335.682	1007.96	0.0244338	-0.0286012	-1.17056	0.241777	0.507257	NS	NS
k__Bacteria.p__Actinobacteria.c__Actinobacteria.o__Coriobacteriales.f__Coriobacteriaceae.g__Collinsella.s__Collinsella_aerofaciens.t__GCF_000169035	454	304	7	447	0.0967031	0.0437211	0.0274948	0.231535	0.104759	0.051777	0.0437142	0.778417	metformin	305	265	6	299	0.0177067	0.0443109	0.689737	0.918704	0.00610763	0.0657316	0.92604	0.975273	metformin	1124	1013	15	1109	0.00713531	0.0235493	0.76195	0.897136	0.000127528	0.0336904	0.99698	0.99698	metformin	523.14	509.305	1803.21	0.018779	0.0255581	1.36099	0.173517	0.403616	NS	NS
Pathways
Pathways	N.IBD	non-zeros.IBD	Users.IBD	Non-users.IBD	Coef.IBD_univariate	SE.IBD_univariate	Pval.IBD_univariate	Qval.IBD_univariate	coeff.correcting.all.IBD_multivariate	SE.correcting_all.IBD_multivariate	pval.correcting.all.IBD_multivariate	qval.correcting.all.IBD_multivariate	drug.IBD	N.MIBS	non-zeros.MIBS	Users.MIBS	Non-users.MIBS	Coef.MIBS_univariate	SE.MIBS_univariate	Pval.MIBS_univariate	Qval.MIBS_univariate	coeff.correcting.all.MIBS_multivariate	SE.correcting_all.MIBS_multivariate	pval.correcting.all.MIBS_multivariate	qval.correcting.all.MIBS_multivariate	drug.MIBS	N.LLD	non-zeros.LLD	Users.LLD	Non-users.LLD	Coef.LLD_univariate	SE.LLD_univariate	Pval.LLD_univariate	Qval.LLD_univariate	coeff.correcting.all.LLD_multivariate	SE.correcting_all.LLD_multivariate	pval.correcting.all.LLD_multivariate	qval.correcting.all.LLD_multivariate	drug.LLD	inverse_var.ibd_univariate	inverse_var.mibs_univariate	inverse_var.lld_univariate	se_univariate	beta_univariate	Z_univariate	P_univariate	FDR_univariate	Het.Q_univariate	Het.I2_univariate
PWY.7446	454	115	7	447	1.41084	0.773657	0.0688939	0.319141	1.58485	0.917152	0.0847637	0.649709	metformin	305	56	6	299	0.693396	0.497055	0.164052	0.515354	0.725764	0.753703	0.336464	0.936063	metformin	1124	232	15	1109	2.12908	0.393741	7.8272e-08	1.46924e-05	2.34401	0.569176	4.11125e-05	0.00858386	metformin	1.67072	4.04754	6.45029	0.286669	1.55293	5.41714	6.05586e-08	1.63508e-06	5.16523	0.612795
PWY.6891	454	195	7	447	3.15189	1.02443	0.00222405	0.125178	3.39359	1.23806	0.00640103	0.488241	metformin	305	104	6	299	1.41367	0.82816	0.0888641	0.515354	1.67362	1.23148	0.175296	0.936063	metformin	1124	347	15	1109	3.06867	0.588658	2.21239e-07	2.43363e-05	3.35626	0.846052	7.76125e-05	0.00858386	metformin	0.952877	1.45805	2.88585	0.434504	2.62807	6.04843	1.46265e-09	1.56786e-07	2.97197	0.327046
PWY.6731	454	111	7	447	1.48132	0.748957	0.0485719	0.274704	1.0945	0.901619	0.225496	0.713422	metformin	305	72	6	299	1.71952	0.631822	0.00688046	0.224824	1.01194	0.946381	0.285925	0.936063	metformin	1124	297	15	1109	2.52608	0.505861	6.87099e-07	2.83428e-05	2.77449	0.72745	0.000144509	0.00858386	metformin	1.78273	2.50502	3.90785	0.349309	2.05229	5.87529	4.22095e-09	2.50725e-07	1.73578	0
PWY.6895	454	195	7	447	4.07976	1.23426	0.0010263	0.125178	4.56375	1.49999	0.00250198	0.488241	metformin	305	104	6	299	1.97484	1.0625	0.0640579	0.47115	2.48328	1.5798	0.117173	0.936063	metformin	1124	347	15	1109	3.70916	0.739636	6.16916e-07	2.83428e-05	4.16077	1.06446	9.85585e-05	0.00858386	metformin	0.656427	0.885821	1.82795	0.544719	3.32549	6.10498	1.02816e-09	1.56786e-07	2.25849	0.114453
TEICHOICACID.PWY	454	93	7	447	0.260897	0.650079	0.688372	0.837897	-0.154946	0.77829	0.842298	0.940461	metformin	305	41	6	299	1.10947	0.450203	0.0142897	0.241337	0.0465997	0.657618	0.943562	0.991897	metformin	1124	219	15	1109	1.89485	0.406355	3.49172e-06	9.13883e-05	2.216	0.576132	0.000126936	0.00858386	metformin	2.36629	4.93382	6.05604	0.273627	1.31524	4.80669	1.5345e-06	1.34043e-05	4.87388	0.58965
PWY0.1338	454	175	7	447	0.784611	0.788027	0.319963	0.572661	0.767331	0.938727	0.414181	0.813845	metformin	305	93	6	299	1.47714	0.477554	0.00217214	0.207039	1.08132	0.697073	0.122072	0.936063	metformin	1124	331	15	1109	2.21673	0.411767	8.90446e-08	1.46924e-05	2.13141	0.591803	0.000330777	0.0137861	metformin	1.61034	4.38486	5.89788	0.28997	1.75014	6.0356	1.5837e-09	1.56786e-07	3.11206	0.35734
PWY.7269	454	203	7	447	2.15288	0.97648	0.0279921	0.261278	2.54065	1.16013	0.0291083	0.637977	metformin	305	100	6	299	1.19154	0.776363	0.125901	0.515354	0.827859	1.1372	0.467272	0.936063	metformin	1124	372	15	1109	2.78078	0.555002	6.30998e-07	2.83428e-05	2.84774	0.797464	0.000371342	0.0137861	metformin	1.04875	1.65909	3.24647	0.409811	2.22737	5.4351	5.47653e-08	1.62653e-06	2.78022	0.280633
PWY.6629	454	169	7	447	2.63011	1.17559	0.0257704	0.253678	2.49462	1.41329	0.0783143	0.637977	metformin	305	90	6	299	2.36586	0.980524	0.0164318	0.249764	1.81071	1.44476	0.211209	0.936063	metformin	1124	301	15	1109	2.95139	0.659899	8.52098e-06	0.000163824	3.40682	0.946095	0.000331548	0.0137861	metformin	0.723587	1.04012	2.29638	0.496286	2.74413	5.52933	3.21454e-08	1.0608e-06	0.256882	0
ECASYN.PWY	454	151	7	447	1.55478	0.844664	0.0663403	0.312923	1.784	1.00365	0.0762492	0.637977	metformin	305	58	6	299	1.07452	0.505275	0.034294	0.386125	0.346541	0.733386	0.636956	0.971169	metformin	1124	232	15	1109	2.16374	0.443535	1.2245e-06	3.79821e-05	2.24873	0.637604	0.000438267	0.0143676	metformin	1.40162	3.91691	5.08328	0.31006	1.67153	5.39099	7.00696e-08	1.70251e-06	2.64671	0.244346
ENTBACSYN.PWY	454	165	7	447	1.43672	1.19665	0.230548	0.490692	1.01954	1.42943	0.476109	0.841692	metformin	305	74	6	299	1.3034	0.949023	0.170658	0.515354	0.452279	1.40793	0.748285	0.976173	metformin	1124	304	15	1109	3.41241	0.69696	1.12123e-06	3.79821e-05	3.52063	1.00581	0.000483759	0.0143676	metformin	0.698341	1.11032	2.05866	0.508505	2.45014	4.81833	1.44767e-06	1.32843e-05	4.08353	0.510228
PWY.5862	454	156	7	447	2.88969	1.04638	0.0059934	0.145372	2.86839	1.25371	0.0226671	0.637977	metformin	305	65	6	299	1.30628	0.815189	0.110121	0.515354	-0.0255632	1.21162	0.983183	0.991897	metformin	1124	246	15	1109	2.37268	0.565822	2.96644e-05	0.000362565	2.71347	0.808628	0.000819435	0.0221247	metformin	0.913321	1.50482	3.12349	0.424797	2.16831	5.10434	3.31946e-07	4.9294e-06	1.72396	0
PWY.6823	454	145	7	447	2.25179	0.817013	0.00609319	0.145372	2.54659	0.961756	0.00842332	0.500345	metformin	305	68	6	299	1.07471	0.502608	0.033322	0.386125	0.179767	0.749118	0.810543	0.976173	metformin	1124	234	15	1109	1.96835	0.428513	4.85614e-06	0.0001062	2.02727	0.61505	0.00101246	0.023255	metformin	1.49811	3.95859	5.44593	0.302855	1.68283	5.55655	2.75152e-08	1.0215e-06	2.39284	0.164174
PWY.5896	454	156	7	447	3.06729	1.10158	0.00559433	0.145372	3.0476	1.32106	0.0215722	0.637977	metformin	305	65	6	299	1.40541	0.86647	0.105862	0.515354	-0.0144842	1.28751	0.991033	0.991897	metformin	1124	246	15	1109	2.48215	0.599672	3.74739e-05	0.000426427	2.82439	0.85729	0.0010179	0.023255	metformin	0.824072	1.33197	2.78082	0.450064	2.28932	5.08665	3.64437e-07	5.15418e-06	1.64283	0
KETOGLUCONMET.PWY	454	201	7	447	1.82042	0.989776	0.0665582	0.312923	2.43594	1.19291	0.041811	0.637977	metformin	305	115	6	299	0.737787	0.8179	0.367758	0.745324	-0.874618	1.21141	0.470943	0.936063	metformin	1124	450	15	1109	2.59469	0.607202	2.09112e-05	0.000276028	2.76714	0.876423	0.00163662	0.0347198	metformin	1.02077	1.49486	2.71228	0.437357	1.91255	4.37298	1.22564e-05	7.4289e-05	3.33374	0.400072
METHGLYUT.PWY	454	179	7	447	0.518058	0.873549	0.553453	0.755137	0.4153	1.04124	0.690218	0.925891	metformin	305	76	6	299	1.76788	0.537903	0.00113733	0.207039	0.843253	0.790776	0.287253	0.936063	metformin	1124	277	15	1109	2.26975	0.446441	4.32816e-07	2.83428e-05	1.97296	0.636622	0.0019914	0.0354434	metformin	1.31047	3.45614	5.01732	0.319701	1.85785	5.81121	6.20238e-09	3.07018e-07	3.23157	0.381107
GLYCOL.GLYOXDEG.PWY	454	200	7	447	1.65806	0.86144	0.0549069	0.298201	1.97514	1.03184	0.0563143	0.637977	metformin	305	95	6	299	1.61024	0.62078	0.00996151	0.224824	0.889878	0.921487	0.335086	0.936063	metformin	1124	370	15	1109	2.12355	0.486974	1.41614e-05	0.000222537	2.18476	0.700129	0.00185343	0.0354434	metformin	1.34757	2.59493	4.21686	0.350084	1.88342	5.37992	7.45207e-08	1.70251e-06	0.50524	0
AST.PWY	454	163	7	447	1.61894	0.783476	0.0393821	0.26829	1.83871	0.936866	0.0503882	0.637977	metformin	305	85	6	299	1.583	0.517364	0.00241883	0.207039	0.562189	0.750572	0.454524	0.936063	metformin	1124	294	15	1109	1.80891	0.421662	1.94209e-05	0.000267038	1.87436	0.605891	0.00202875	0.0354434	metformin	1.6291	3.736	5.62433	0.301656	1.70395	5.64864	1.6172e-08	6.86155e-07	0.128382	0
PWY.6803	454	208	7	447	1.82379	1.01106	0.0719424	0.323115	2.18187	1.22499	0.0756563	0.637977	metformin	305	116	6	299	1.7206	0.81727	0.0361017	0.391962	0.462297	1.22797	0.706868	0.976173	metformin	1124	400	15	1109	2.47992	0.575264	1.76922e-05	0.000265384	2.5303	0.827905	0.00229639	0.0378905	metformin	0.978248	1.49716	3.02179	0.42651	2.15636	5.05582	4.28543e-07	5.78534e-06	0.708836	0
PWY.5705	454	182	7	447	2.5772	0.827016	0.00195204	0.125178	2.51662	0.997791	0.0120528	0.596615	metformin	305	85	6	299	1.03196	0.63037	0.102678	0.515354	0.44605	0.914271	0.626047	0.971169	metformin	1124	347	15	1109	1.96091	0.485774	5.79123e-05	0.00054603	2.10813	0.699321	0.00263403	0.041174	metformin	1.46208	2.51657	4.23772	0.348867	1.78605	5.11957	3.0623e-07	4.78686e-06	2.47577	0.19217
KDO.NAGLIPASYN.PWY	454	166	7	447	1.42237	0.86093	0.0992243	0.363438	1.46341	1.02819	0.155436	0.708337	metformin	305	72	6	299	1.10286	0.582834	0.0594387	0.47115	0.55858	0.84567	0.509504	0.936063	metformin	1124	285	15	1109	2.24752	0.461345	1.26607e-06	3.79821e-05	1.97839	0.664139	0.00295796	0.0439256	metformin	1.34916	2.94382	4.69839	0.333493	1.74894	5.2443	1.56878e-07	3.10618e-06	2.54063	0.212795
PWY.2723	454	184	7	447	0.7803	0.933783	0.403817	0.608623	0.805932	1.12485	0.474115	0.841692	metformin	305	93	6	299	1.40504	0.681939	0.040238	0.394592	0.446683	1.01182	0.659239	0.976173	metformin	1124	346	15	1109	2.50627	0.541229	4.07181e-06	9.59785e-05	2.29268	0.780089	0.00336306	0.0475633	metformin	1.14685	2.15035	3.4138	0.386017	1.85846	4.81445	1.47603e-06	1.32843e-05	3.20786	0.376532
GLUCARDEG.PWY	454	188	7	447	1.96609	0.846504	0.0206579	0.224387	1.97458	1.01695	0.052884	0.637977	metformin	305	93	6	299	0.847629	0.620145	0.172711	0.515354	0.372066	0.929209	0.689177	0.976173	metformin	1124	325	15	1109	2.05618	0.464136	1.03441e-05	0.000170678	1.91437	0.667558	0.00421508	0.0512173	metformin	1.39554	2.60024	4.64204	0.34025	1.67781	4.93112	8.1758e-07	9.33928e-06	2.57263	0.222584
PWY.5723	454	217	7	447	2.73624	1.12599	0.0154969	0.197846	2.95462	1.35153	0.0293893	0.637977	metformin	305	120	6	299	1.50411	0.947462	0.113457	0.515354	0.617612	1.41455	0.662749	0.976173	metformin	1124	433	15	1109	2.84502	0.662404	1.89892e-05	0.000267038	2.70342	0.949246	0.00448367	0.0512173	metformin	0.788731	1.11398	2.27905	0.489013	2.46729	5.04546	4.52434e-07	5.8423e-06	1.41568	0
PWY0.1241	454	246	7	447	1.85428	0.928762	0.0464974	0.272503	1.46576	1.09745	0.182442	0.712965	metformin	305	133	6	299	1.16368	0.723613	0.108861	0.515354	1.03657	1.07311	0.334955	0.936063	metformin	1124	496	15	1109	2.25495	0.532504	2.47776e-05	0.000314484	2.19514	0.762635	0.0040765	0.0512173	metformin	1.15929	1.9098	3.52658	0.389377	1.86854	4.7988	1.5962e-06	1.35449e-05	1.47562	0
GLUCARGALACTSUPER.PWY	454	181	7	447	2.30642	0.828496	0.0056042	0.145372	2.2257	0.994142	0.0257215	0.637977	metformin	305	91	6	299	0.65424	0.617625	0.290328	0.653776	0.302103	0.921952	0.743415	0.976173	metformin	1124	349	15	1109	1.90676	0.465121	4.44045e-05	0.000457922	1.9126	0.669991	0.00439096	0.0512173	metformin	1.45687	2.6215	4.6224	0.339017	1.5963	4.70862	2.49405e-06	1.76365e-05	3.5067	0.429663
PWY.6305	454	452	7	447	0.002014	0.249594	0.993566	0.993566	0.0633515	0.292561	0.828678	0.935808	metformin	305	305	6	299	-0.306113	0.161353	0.0587823	0.47115	0.0726331	0.240033	0.762438	0.976173	metformin	1124	1124	15	1109	-0.225667	0.0867125	0.00937866	0.0359879	-0.354758	0.123512	0.00415585	0.0512173	metformin	16.052	38.4103	132.995	0.0730379	-0.222654	-3.04847	0.00230009	0.00990038	1.07899	0
PWY.5173	454	294	7	447	1.60864	0.938234	0.0871374	0.33523	0.603371	1.08191	0.577369	0.87809	metformin	305	173	6	299	0.854006	0.731016	0.243642	0.583205	-0.713558	1.06548	0.50363	0.936063	metformin	1124	600	15	1109	2.39221	0.522209	5.1491e-06	0.0001062	2.04738	0.739017	0.0056949	0.0575255	metformin	1.136	1.87131	3.66701	0.387076	1.82757	4.72146	2.34156e-06	1.6962e-05	2.99722	0.332715
PWY.7409	454	165	7	447	1.18933	0.91065	0.192229	0.448534	1.28693	1.09766	0.241728	0.713422	metformin	305	78	6	299	1.57107	0.628009	0.0129006	0.240389	0.723168	0.940578	0.442672	0.936063	metformin	1124	281	15	1109	2.09456	0.470653	9.43231e-06	0.000163824	1.87999	0.674524	0.00541111	0.0575255	metformin	1.20586	2.53553	4.51439	0.348033	1.80156	5.17641	2.26195e-07	3.95175e-06	0.974228	0
PWY.5861	454	199	7	447	2.54865	1.08585	0.0193625	0.217829	2.4806	1.30137	0.0573522	0.637977	metformin	305	93	6	299	1.59188	0.873088	0.0692643	0.47115	0.6269	1.30262	0.630729	0.971169	metformin	1124	359	15	1109	2.50956	0.625916	6.49081e-05	0.000580023	2.48789	0.900169	0.00581066	0.0575255	metformin	0.848123	1.31185	2.55252	0.460654	2.26113	4.90853	9.17625e-07	1.00939e-05	0.815227	0
POLYISOPRENSYN.PWY	454	241	7	447	1.8812	1.00504	0.0619038	0.304683	2.54031	1.21668	0.0374438	0.637977	metformin	305	130	6	299	2.0146	0.865531	0.0206035	0.279238	1.74047	1.29965	0.181662	0.936063	metformin	1124	555	15	1109	2.14562	0.643965	0.000890842	0.00481931	2.56499	0.926508	0.00572901	0.0575255	metformin	0.990004	1.33486	2.41143	0.459495	2.05342	4.46887	7.86338e-06	4.86547e-05	0.0518728	0
GLUCOSE1PMETAB.PWY	454	263	7	447	2.21324	1.03405	0.0328767	0.26829	2.1371	1.24471	0.0867706	0.649709	metformin	305	139	6	299	1.32388	0.900372	0.142516	0.515354	0.337226	1.35101	0.803083	0.976173	metformin	1124	537	15	1109	2.52965	0.630998	6.50329e-05	0.000580023	2.49362	0.910171	0.0062508	0.0598867	metformin	0.935231	1.23355	2.51156	0.462233	2.14863	4.64837	3.34561e-06	2.2081e-05	1.20759	0
PWY0.1415	454	191	7	447	1.83004	0.934917	0.0509313	0.281462	1.64901	1.12344	0.142945	0.708337	metformin	305	96	6	299	0.561228	0.688334	0.415527	0.789502	0.304096	1.00942	0.763454	0.976173	metformin	1124	352	15	1109	1.91951	0.506425	0.0001585	0.00106745	1.97478	0.727908	0.00677518	0.0628822	metformin	1.14407	2.11058	3.89914	0.37388	1.50447	4.02393	5.72339e-05	0.000326894	2.67071	0.251135
PWY.5838	454	199	7	447	2.68883	1.14325	0.0191186	0.217829	2.60711	1.3703	0.0578174	0.637977	metformin	305	93	6	299	1.72257	0.930374	0.06509	0.47115	0.719393	1.38816	0.60473	0.957648	metformin	1124	359	15	1109	2.59673	0.663965	9.74829e-05	0.000758663	2.55515	0.955141	0.00758291	0.0682462	metformin	0.765101	1.15527	2.26834	0.488607	2.37245	4.85554	1.20057e-06	1.18856e-05	0.678608	0
PWY0.1533	454	168	7	447	1.26083	0.866753	0.146481	0.406433	1.2244	1.03396	0.237046	0.713422	metformin	305	88	6	299	0.742201	0.580682	0.2022	0.531907	-0.140248	0.855006	0.869833	0.976173	metformin	1124	321	15	1109	2.05661	0.461029	8.98554e-06	0.000163824	1.6621	0.662403	0.0122465	0.0875072	metformin	1.3311	2.96567	4.70483	0.333304	1.50589	4.51807	6.24058e-06	3.94352e-05	3.23654	0.382056
PWY.7254	454	246	7	447	2.10551	0.997276	0.0353162	0.26829	1.63101	1.18397	0.16911	0.708337	metformin	305	137	6	299	1.70896	0.84634	0.0443575	0.421396	0.914123	1.25498	0.467015	0.936063	metformin	1124	528	15	1109	2.453	0.600556	4.73159e-05	0.000473159	2.17749	0.860728	0.0115537	0.0875072	metformin	1.00547	1.39608	2.77264	0.439621	2.18472	4.96954	6.71107e-07	7.97275e-06	0.521858	0
PWY0.41	454	98	7	447	2.47714	0.630879	0.000100092	0.0315291	2.14659	0.75256	0.00456618	0.488241	metformin	305	61	6	299	1.16673	0.47805	0.015253	0.244048	0.954128	0.701368	0.174887	0.936063	metformin	1124	211	15	1109	1.6163	0.39935	5.5376e-05	0.000537473	1.44252	0.572715	0.0119217	0.0875072	metformin	2.51251	4.37577	6.27036	0.275673	1.63117	5.91703	3.278e-09	2.43391e-07	2.74339	0.270974
PWY.6708	454	179	7	447	1.27852	0.907785	0.159722	0.417905	1.35711	1.08956	0.213662	0.713422	metformin	305	98	6	299	1.67614	0.706657	0.0183306	0.265358	1.15903	1.05375	0.272374	0.936063	metformin	1124	334	15	1109	1.9856	0.503176	8.43782e-05	0.000679142	1.8413	0.726189	0.0113673	0.0875072	metformin	1.21348	2.00255	3.94967	0.373569	1.77938	4.76319	1.9056e-06	1.57212e-05	0.493726	0
TRNA.CHARGING.PWY	454	454	7	447	-0.149981	0.112865	0.1846	0.437211	-0.187379	0.132238	0.157288	0.708337	metformin	305	305	6	299	-0.0430019	0.0870671	0.62175	0.868238	-0.0685267	0.131895	0.603815	0.957648	metformin	1124	1124	15	1109	-0.165465	0.0418688	8.23949e-05	0.000679142	-0.149421	0.0596369	0.0123748	0.0875072	metformin	78.5025	131.914	570.451	0.0357858	-0.14322	-4.00215	6.27704e-05	0.000351751	1.61077	0
PWY.4041	454	247	7	447	2.68506	1.03321	0.00967202	0.179217	2.12211	1.23887	0.0875029	0.649709	metformin	305	131	6	299	1.25708	0.832138	0.131935	0.515354	-0.534561	1.24533	0.66809	0.976173	metformin	1124	508	15	1109	2.33371	0.607551	0.00012933	0.000927804	2.23723	0.877303	0.0109063	0.0875072	metformin	0.936741	1.44414	2.70916	0.44324	2.09291	4.72184	2.33716e-06	1.6962e-05	1.49446	0
PWY.7315	454	221	7	447	2.06871	1.02141	0.0434374	0.26829	1.91728	1.23013	0.119888	0.659386	metformin	305	116	6	299	2.38717	0.808588	0.00340525	0.207039	1.1068	1.20066	0.357459	0.936063	metformin	1124	453	15	1109	2.21482	0.587558	0.000172103	0.00113588	2.13643	0.844422	0.0115463	0.0875072	metformin	0.958523	1.52949	2.89667	0.430943	2.23777	5.19272	2.07243e-07	3.84695e-06	0.0630621	0
GLYOXYLATE.BYPASS	454	252	7	447	1.90276	1.0277	0.0647738	0.312923	1.9592	1.23575	0.113664	0.659386	metformin	305	142	6	299	2.26724	0.879302	0.0104042	0.224824	1.42801	1.31023	0.276754	0.936063	metformin	1124	571	15	1109	2.19843	0.620987	0.000416262	0.00249757	2.24672	0.893847	0.0120977	0.0875072	metformin	0.946819	1.29337	2.5932	0.454856	2.15892	4.74638	2.07086e-06	1.61854e-05	0.0813486	0
NAGLIPASYN.PWY	454	343	7	447	1.28367	0.946788	0.175858	0.437211	1.20645	1.13673	0.289181	0.721738	metformin	305	177	6	299	0.929281	0.846164	0.272991	0.636458	1.07884	1.24769	0.388007	0.936063	metformin	1124	638	15	1109	1.85138	0.615483	0.00268859	0.0130476	2.23944	0.888839	0.0118957	0.0875072	metformin	1.11557	1.39666	2.63978	0.440567	1.47848	3.35585	0.000791206	0.00367169	0.830663	0
PWY.7328	454	224	7	447	0.384914	1.0139	0.7044	0.843672	0.765022	1.2195	0.530806	0.856522	metformin	305	107	6	299	1.3381	0.804645	0.0973703	0.515354	0.619362	1.21046	0.609306	0.957648	metformin	1124	415	15	1109	2.34186	0.599323	9.88561e-05	0.000758663	2.11906	0.863671	0.0143033	0.096547	metformin	0.972765	1.54451	2.78406	0.434318	1.69033	3.89192	9.94522e-05	0.000546987	3.03113	0.34018
PWY.561	454	202	7	447	1.97105	0.982052	0.0453557	0.272503	1.76811	1.1994	0.14123	0.708337	metformin	305	109	6	299	2.56243	0.863789	0.00325599	0.207039	1.63094	1.27427	0.201701	0.936063	metformin	1124	417	15	1109	2.44386	0.632316	0.000117519	0.000861805	2.23559	0.909956	0.0141745	0.096547	metformin	1.03689	1.34025	2.5011	0.452761	2.37594	5.24767	1.54035e-07	3.10618e-06	0.22813	0
P105.PWY	454	217	7	447	2.0815	1.10616	0.0605349	0.304683	1.83147	1.33765	0.171718	0.708337	metformin	305	109	6	299	2.68494	0.935033	0.00437828	0.215079	1.7042	1.37815	0.217339	0.936063	metformin	1124	420	15	1109	2.61493	0.673374	0.000109079	0.000818091	2.32737	0.969541	0.0165423	0.102723	metformin	0.81727	1.14379	2.2054	0.48991	2.52952	5.16323	2.42729e-07	4.00502e-06	0.207766	0
URDEGR.PWY	454	110	7	447	1.70824	0.624012	0.00644269	0.145372	1.48857	0.75379	0.0489854	0.637977	metformin	305	74	6	299	1.08491	0.573064	0.0593039	0.47115	0.779953	0.838464	0.353109	0.936063	metformin	1124	284	15	1109	1.69261	0.441709	0.000134213	0.000942346	1.51939	0.637325	0.0172979	0.102723	metformin	2.56811	3.04505	5.1254	0.30516	1.52403	4.99419	5.90821e-07	7.3114e-06	0.819975	0
TCA.GLYOX.BYPASS	454	233	7	447	1.85074	1.05767	0.0808495	0.330748	1.60805	1.2774	0.208824	0.713422	metformin	305	130	6	299	2.32754	0.888218	0.00923114	0.224824	1.44091	1.32017	0.276066	0.936063	metformin	1124	493	15	1109	2.36649	0.634243	0.000200151	0.00129509	2.181	0.913721	0.0171612	0.102723	metformin	0.89392	1.26754	2.48593	0.463869	2.25666	4.86487	1.14532e-06	1.18856e-05	0.183652	0
FUC.RHAMCAT.PWY	454	253	7	447	1.98135	1.12659	0.0793239	0.328777	2.38817	1.35246	0.078198	0.637977	metformin	305	155	6	299	1.4073	1.01208	0.165416	0.515354	1.61503	1.53446	0.293528	0.936063	metformin	1124	541	15	1109	2.25245	0.727937	0.0020219	0.0101095	2.4815	1.04406	0.0176393	0.102723	metformin	0.787897	0.976267	1.88717	0.523328	1.96798	3.76051	0.000169569	0.000883542	0.459761	0
PWY.6630	454	293	7	447	2.38355	1.26266	0.0597249	0.304683	2.69145	1.4979	0.0731252	0.637977	metformin	305	196	6	299	2.81789	1.13321	0.0134428	0.240389	1.18918	1.63751	0.468353	0.936063	metformin	1124	635	15	1109	2.15407	0.796856	0.00697165	0.028403	2.75234	1.13861	0.0158027	0.102723	metformin	0.627226	0.778719	1.57485	0.579207	2.37577	4.10177	4.09999e-05	0.00024354	0.22966	0
PWY.4984	454	421	7	447	0.118767	0.732168	0.871213	0.943066	-1.02269	0.828203	0.217624	0.713422	metformin	305	293	6	299	0.167646	0.422047	0.6915	0.868662	0.411502	0.50485	0.415786	0.936063	metformin	1124	1096	15	1109	-0.369063	0.226383	0.103336	0.231979	-0.771265	0.321684	0.0166779	0.102723	metformin	1.86543	5.61408	19.5124	0.192479	-0.223718	-1.1623	0.245113	0.410507	NS	NS
CITRULBIO.PWY	454	423	7	447	0.103013	0.730273	0.887887	0.948082	-1.03393	0.829113	0.213121	0.713422	metformin	305	293	6	299	0.178925	0.411283	0.66386	0.868238	0.421477	0.49033	0.390839	0.936063	metformin	1124	1096	15	1109	-0.329187	0.220532	0.135808	0.281865	-0.753668	0.313585	0.0164168	0.102723	metformin	1.87512	5.91179	20.5615	0.187817	-0.194637	-1.03631	0.300057	0.471518	NS	NS
PWY.7456	454	333	7	447	0.889463	1.24582	0.475633	0.681021	0.442022	1.45188	0.760946	0.932215	metformin	305	265	6	299	-0.0948631	0.950173	0.92054	0.956737	0.0871499	1.36786	0.949247	0.991897	metformin	1124	1045	15	1109	-1.39038	0.531046	0.00895945	0.0353763	-1.78257	0.759188	0.019055	0.108833	metformin	0.644303	1.10763	3.54598	0.434458	-0.842263	-1.93865	0.0525435	0.120972	NS	NS
PWY0.1061	454	443	7	447	1.19042	0.493745	0.0163302	0.197846	0.918996	0.564175	0.104146	0.658114	metformin	305	302	6	299	0.538271	0.414083	0.194646	0.523651	0.191454	0.603517	0.751322	0.976173	metformin	1124	1110	15	1109	0.949275	0.239511	7.86468e-05	0.000675526	0.766824	0.333169	0.0215501	0.118526	metformin	4.10199	5.83209	17.432	0.191158	0.89783	4.69679	2.64284e-06	1.8254e-05	1.15129	0
GLYCOLYSIS.TCA.GLYOX.BYPASS	454	232	7	447	1.88581	1.13552	0.0974787	0.361244	1.66571	1.37575	0.226707	0.713422	metformin	305	128	6	299	2.74646	0.970061	0.00495248	0.215079	1.82239	1.44667	0.208884	0.936063	metformin	1124	483	15	1109	2.40283	0.691045	0.000526381	0.00310189	2.2942	0.996453	0.0215049	0.118526	metformin	0.775557	1.06268	2.09405	0.504287	2.39372	4.74675	2.06711e-06	1.61854e-05	0.332472	0
REDCITCYC	454	284	7	447	2.09236	0.984803	0.0341756	0.26829	1.69477	1.1687	0.147811	0.708337	metformin	305	172	6	299	1.79187	0.864241	0.0389988	0.394592	1.54562	1.28553	0.230318	0.936063	metformin	1124	646	15	1109	2.28349	0.626892	0.000282336	0.00179175	2.02265	0.900082	0.0248302	0.134083	metformin	1.0311	1.33884	2.54457	0.451086	2.10946	4.67639	2.91963e-06	1.97075e-05	0.212402	0
PWY.5083	454	270	7	447	2.54782	1.01864	0.0127413	0.182432	2.2916	1.22812	0.0627871	0.637977	metformin	305	154	6	299	1.86024	0.851607	0.029713	0.371694	1.16311	1.25832	0.356157	0.936063	metformin	1124	563	15	1109	2.18082	0.608436	0.000352564	0.00219521	1.95904	0.876518	0.0256207	0.135881	metformin	0.963741	1.37886	2.70128	0.445264	2.1633	4.85848	1.18291e-06	1.18856e-05	0.269967	0
HSERMETANA.PWY	454	447	7	447	-0.249403	0.282144	0.377222	0.603802	-0.180832	0.328374	0.582168	0.87809	metformin	305	305	6	299	-0.114395	0.17928	0.523925	0.851729	-0.0501177	0.268372	0.852007	0.976173	metformin	1124	1124	15	1109	-0.262293	0.106053	0.0135393	0.048889	-0.342454	0.155581	0.0279396	0.14558	metformin	12.562	31.1127	88.91	0.0868467	-0.226366	-2.6065	0.00914739	0.0323425	0.5115	0
PENTOSE.P.PWY	454	452	7	447	0.043672	0.281459	0.876765	0.945826	0.0807382	0.33343	0.808795	0.932215	metformin	305	304	6	299	0.206899	0.304799	0.497797	0.832444	0.0874486	0.446301	0.844809	0.976173	metformin	1124	1123	15	1109	0.370604	0.163993	0.0240221	0.074422	0.513857	0.236446	0.0299802	0.153519	metformin	12.6232	10.764	37.1833	0.12849	0.273378	2.12762	0.0333688	0.0854357	1.06513	0
PWY.241	454	353	7	447	1.1959	0.976354	0.221285	0.480724	0.797383	1.1553	0.490476	0.847419	metformin	305	281	6	299	0.725633	0.662488	0.274263	0.636458	0.938941	0.999868	0.348555	0.936063	metformin	1124	1046	15	1109	-0.950011	0.437768	0.0302078	0.0874435	-1.36371	0.63136	0.0309958	0.15603	metformin	1.04902	2.27847	5.21809	0.342081	-0.239817	-0.701054	0.483269	0.644106	NS	NS
UBISYN.PWY	454	150	7	447	1.48748	0.867013	0.0869355	0.33523	1.33284	1.03711	0.199491	0.713422	metformin	305	76	6	299	1.13224	0.590467	0.0561426	0.47115	0.238762	0.860388	0.781614	0.976173	metformin	1124	243	15	1109	1.90754	0.46513	4.41011e-05	0.000457922	1.42885	0.669389	0.0330219	0.163182	metformin	1.3303	2.86819	4.62223	0.336704	1.59209	4.72846	2.26232e-06	1.6962e-05	1.08104	0
THRESYN.PWY	454	454	7	447	0.0590279	0.091195	0.517795	0.719385	-0.0165768	0.108148	0.878256	0.94812	metformin	305	305	6	299	-0.0738235	0.0882367	0.40346	0.771396	-0.163975	0.133635	0.220907	0.936063	metformin	1124	1124	15	1109	0.0771671	0.0431036	0.0736826	0.187332	0.132177	0.0620956	0.0335155	0.163182	metformin	120.243	128.44	538.237	0.035648	0.0497508	1.39561	0.162831	0.30608	NS	NS
PWY.7204	454	207	7	447	2.22157	1.08169	0.0405892	0.26829	2.08234	1.29444	0.108479	0.659386	metformin	305	113	6	299	2.03691	0.937365	0.0305669	0.371694	1.43343	1.3857	0.301874	0.936063	metformin	1124	429	15	1109	2.50664	0.657081	0.000143753	0.000988301	1.97024	0.944663	0.037245	0.178416	metformin	0.854657	1.1381	2.31612	0.481745	2.32603	4.82833	1.37682e-06	1.31908e-05	0.180014	0
GLCMANNANAUT.PWY	454	453	7	447	0.059194	0.197329	0.764339	0.884892	0.138825	0.236163	0.556982	0.875258	metformin	305	305	6	299	-0.234683	0.176567	0.184834	0.515354	-0.186458	0.239672	0.437296	0.936063	metformin	1124	1124	15	1109	0.11814	0.0969098	0.223076	0.377512	0.29558	0.142211	0.0379056	0.178698	metformin	25.6814	32.0762	106.479	0.0780306	0.0400151	0.512813	0.608082	0.737144	NS	NS
PWY.5464	454	262	7	447	0.614709	1.06965	0.565801	0.768015	-0.471815	1.25754	0.70772	0.92775	metformin	305	161	6	299	-0.259403	0.890785	0.771095	0.881978	-1.36668	1.3216	0.30203	0.936063	metformin	1124	555	15	1109	2.15182	0.638281	0.000773821	0.00436664	1.87688	0.909314	0.0392515	0.182151	metformin	0.874013	1.26024	2.45457	0.46682	1.19685	2.56385	0.010352	0.0353395	5.20725	0.61592
PWY.621	454	454	7	447	0.0868567	0.193062	0.653013	0.820683	0.0120402	0.226991	0.957725	0.977471	metformin	305	305	6	299	-0.0681032	0.140484	0.628194	0.868238	-0.136287	0.206799	0.510453	0.936063	metformin	1124	1124	15	1109	-0.190958	0.0861479	0.0268509	0.0784142	-0.256229	0.125146	0.0408601	0.186699	metformin	26.8291	50.6695	134.745	0.0686409	-0.126511	-1.84308	0.0653178	0.146965	NS	NS
PWY.6595	454	427	7	447	-0.648407	0.699623	0.354543	0.586255	-1.10869	0.825953	0.180261	0.712965	metformin	305	299	6	299	0.0123196	0.263504	0.962743	0.975579	-0.628584	0.374077	0.0941165	0.936063	metformin	1124	1117	15	1109	-0.321407	0.165936	0.0530075	0.143856	-0.489904	0.241795	0.0430024	0.193511	metformin	2.04301	14.402	36.3179	0.137669	-0.242976	-1.76493	0.0775755	0.166956	NS	NS
PWY.6385	454	454	7	447	-0.268044	0.124267	0.0315572	0.26829	-0.188364	0.148396	0.205077	0.713422	metformin	305	305	6	299	-0.211598	0.128082	0.0996074	0.515354	0.0952834	0.186267	0.609413	0.957648	metformin	1124	1123	15	1109	-0.0530198	0.0616469	0.389945	0.538417	-0.180389	0.0894813	0.044057	0.195297	metformin	64.7577	60.9569	263.134	0.0507119	-0.113688	-2.24185	0.0249712	0.066382	3.09575	0.353954
PWY.5840	454	258	7	447	1.56413	1.16028	0.178335	0.437211	1.10961	1.38763	0.424395	0.813845	metformin	305	143	6	299	1.13698	1.0433	0.276684	0.637212	0.54746	1.56152	0.726173	0.976173	metformin	1124	582	15	1109	2.41481	0.72356	0.000873515	0.00480433	2.06921	1.04017	0.0469201	0.204931	metformin	0.742803	0.918713	1.91007	0.529138	1.9092	3.60813	0.000308413	0.00152665	1.12459	0
PANTOSYN.PWY	454	454	7	447	-0.267415	0.132026	0.0434286	0.26829	-0.179728	0.156721	0.252158	0.713422	metformin	305	305	6	299	-0.125601	0.137507	0.361768	0.738477	0.125113	0.188364	0.507139	0.936063	metformin	1124	1124	15	1109	-0.143037	0.0558174	0.0105199	0.0394496	-0.15533	0.0803927	0.0536044	0.230732	metformin	57.3697	52.8873	320.967	0.0481558	-0.157446	-3.26951	0.00107734	0.00477569	0.814055	0
PWY.5837	454	305	7	447	1.07841	1.00077	0.281816	0.545515	0.335704	1.16247	0.772896	0.932215	metformin	305	173	6	299	1.46799	0.864841	0.0906633	0.515354	0.540394	1.30129	0.678278	0.976173	metformin	1124	656	15	1109	2.07784	0.612353	0.000714997	0.00413946	1.6662	0.879241	0.0583547	0.241057	metformin	0.998459	1.33699	2.66684	0.447111	1.71536	3.83653	0.000124784	0.000673834	0.837304	0
PWY.6527	454	454	7	447	-0.10068	0.108653	0.354648	0.586255	-0.0972651	0.12922	0.452085	0.832631	metformin	305	305	6	299	0.0854929	0.10958	0.435898	0.808006	0.172966	0.164412	0.29375	0.936063	metformin	1124	1124	15	1109	-0.180434	0.0573931	0.00171176	0.00869046	-0.156763	0.0827493	0.058438	0.241057	metformin	84.7065	83.2801	303.585	0.0460496	-0.119145	-2.58732	0.00967243	0.0337966	4.65675	0.570516
PWY0.862	454	348	7	447	1.42714	1.01591	0.160794	0.417905	1.27356	1.20616	0.291665	0.72187	metformin	305	195	6	299	1.43856	0.946624	0.129653	0.515354	1.09539	1.41719	0.440254	0.936063	metformin	1124	738	15	1109	1.71287	0.660675	0.00964967	0.0366022	1.79318	0.943831	0.0577135	0.241057	metformin	0.968919	1.11595	2.291	0.478044	1.57965	3.30439	0.000951817	0.00428318	0.085408	0
PWY.2942	454	454	7	447	-0.060539	0.0698388	0.38651	0.605091	-0.000544401	0.0829383	0.994766	0.994766	metformin	305	305	6	299	0.000851183	0.06139	0.988947	0.988947	0.111481	0.0928479	0.231007	0.936063	metformin	1124	1124	15	1109	-0.0773197	0.0330367	0.0194391	0.0658018	-0.0911917	0.0483128	0.059361	0.24151	metformin	205.025	265.341	916.234	0.026855	-0.0598796	-2.22974	0.0257646	0.0677176	1.25741	0
PWY.5097	454	454	7	447	-0.0781088	0.0614157	0.204129	0.465948	-0.0326733	0.0726505	0.653154	0.924869	metformin	305	305	6	299	-0.0506248	0.0580674	0.384036	0.754034	-0.00219449	0.0847417	0.979361	0.991897	metformin	1124	1124	15	1109	-0.0751781	0.0319506	0.0187993	0.0653028	-0.0819896	0.0450049	0.0687668	0.275997	metformin	265.119	296.576	979.587	0.0254718	-0.0709577	-2.78574	0.00534059	0.0200779	0.153619	0
PWY.5863	454	294	7	447	1.17666	0.976107	0.228675	0.490692	0.253127	1.14828	0.825642	0.935808	metformin	305	171	6	299	1.50594	0.85481	0.0791421	0.501233	0.698367	1.28582	0.587498	0.957648	metformin	1124	652	15	1109	1.95151	0.61282	0.00149023	0.00780599	1.54229	0.880521	0.0801325	0.317325	metformin	1.04956	1.36855	2.66277	0.44364	1.67143	3.76755	0.000164858	0.000874338	0.503296	0
P4.PWY	454	448	7	447	-0.2722	0.2163	0.208925	0.46603	-0.366704	0.262504	0.163238	0.708337	metformin	305	302	6	299	0.0968974	0.253	0.702003	0.871179	-0.220703	0.36861	0.549867	0.957648	metformin	1124	1118	15	1109	0.115681	0.146686	0.430498	0.578046	0.369032	0.211594	0.0814388	0.318254	metformin	21.3741	15.6227	46.4754	0.109453	0.0128436	0.117343	0.906588	0.925072	NS	NS
DAPLYSINESYN.PWY	454	452	7	447	-0.383847	0.267752	0.152415	0.410347	-0.574893	0.317622	0.0710667	0.637977	metformin	305	302	6	299	0.162809	0.310126	0.599995	0.868238	-0.300145	0.445969	0.501534	0.936063	metformin	1124	1118	15	1109	0.234612	0.182624	0.199176	0.360156	0.456061	0.263784	0.0841146	0.324442	metformin	13.9487	10.3974	29.9838	0.135669	0.0620869	0.457635	0.647215	0.74953	NS	NS
PANTO.PWY	454	454	7	447	-0.193644	0.098014	0.0488362	0.274704	-0.133064	0.116412	0.25373	0.713422	metformin	305	305	6	299	-0.0237261	0.110202	0.829684	0.918831	0.112001	0.162699	0.491807	0.936063	metformin	1124	1124	15	1109	-0.0744	0.0538911	0.167692	0.329395	-0.131942	0.0769314	0.0866233	0.32722	metformin	104.094	82.3417	344.323	0.0434062	-0.0899249	-2.07171	0.0382929	0.0939916	1.56364	0
GLUCONEO.PWY	454	422	7	447	0.592565	0.735233	0.420706	0.619264	0.378242	0.86512	0.662195	0.924869	metformin	305	297	6	299	0.29462	0.32266	0.361951	0.738477	0.586655	0.468058	0.211211	0.936063	metformin	1124	1109	15	1109	-0.160969	0.174098	0.355386	0.506741	-0.424305	0.247722	0.0870382	0.32722	metformin	1.84991	9.60524	32.9921	0.149995	-0.031152	-0.207687	0.835474	0.88227	NS	NS
PWY.7117	454	384	7	447	2.0697	1.28188	0.107121	0.375941	1.09887	1.53017	0.473097	0.841692	metformin	305	286	6	299	0.925108	0.925662	0.318411	0.691407	0.954511	1.39705	0.495057	0.936063	metformin	1124	1054	15	1109	-0.612917	0.600051	0.307266	0.458444	-1.46388	0.864546	0.090701	0.336727	metformin	0.608562	1.16707	2.7773	0.468656	0.139898	0.298509	0.765315	0.835656	NS	NS
FASYN.INITIAL.PWY	454	329	7	447	1.29578	1.0357	0.211563	0.46603	1.30228	1.22284	0.287539	0.721738	metformin	305	187	6	299	0.426176	0.928634	0.64662	0.868238	0.203946	1.39512	0.883887	0.976173	metformin	1124	709	15	1109	1.47638	0.649796	0.0232717	0.0738428	1.54226	0.932644	0.0984911	0.361134	metformin	0.932244	1.15961	2.36835	0.473503	1.16559	2.46163	0.0138306	0.0406702	0.878559	0
PWY.5899	454	305	7	447	1.18763	1.14017	0.298163	0.55627	0.332979	1.32761	0.802091	0.932215	metformin	305	173	6	299	1.88715	1.03683	0.0697426	0.47115	0.876146	1.5583	0.574426	0.957648	metformin	1124	656	15	1109	2.27658	0.723272	0.00168967	0.00869046	1.70201	1.03948	0.101846	0.364437	metformin	0.769235	0.930227	1.9116	0.526239	1.94429	3.6947	0.000220149	0.001113	0.654532	0
FASYN.ELONG.PWY	454	329	7	447	1.51553	1.085	0.163182	0.417905	1.47879	1.28319	0.249839	0.713422	metformin	305	187	6	299	0.477876	0.993071	0.63072	0.868238	0.267786	1.49338	0.857828	0.976173	metformin	1124	710	15	1109	1.55233	0.692637	0.0252094	0.0763219	1.63352	0.994113	0.100636	0.364437	metformin	0.84945	1.014	2.08443	0.503289	1.26844	2.52031	0.0117252	0.038264	0.853603	0
PWY.5104	454	440	7	447	-1.03389	0.411058	0.0122642	0.182432	-0.868888	0.476679	0.0691118	0.637977	metformin	305	305	6	299	-0.0392155	0.295542	0.894529	0.945142	0.369824	0.432482	0.393266	0.936063	metformin	1124	1123	15	1109	-0.438597	0.177655	0.0137055	0.048889	-0.408292	0.254014	0.10827	0.367223	metformin	5.91826	11.4488	31.6843	0.142782	-0.417205	-2.92196	0.00347832	0.0137742	3.90102	0.487313
PWY.7388	454	329	7	447	1.28299	1.02297	0.210447	0.46603	1.3043	1.20831	0.281045	0.713422	metformin	305	187	6	299	0.421243	0.916849	0.646249	0.868238	0.200899	1.37734	0.884143	0.976173	metformin	1124	708	15	1109	1.4683	0.643279	0.0226455	0.0732649	1.46872	0.923321	0.111973	0.367223	metformin	0.955592	1.18961	2.41658	0.468201	1.15643	2.46995	0.0135132	0.0401343	0.893336	0
PWYG.321	454	319	7	447	1.59752	1.08991	0.143438	0.40342	1.83363	1.29082	0.156242	0.708337	metformin	305	187	6	299	0.465913	0.981548	0.635369	0.868238	0.248204	1.47579	0.866568	0.976173	metformin	1124	708	15	1109	1.54863	0.68551	0.0240698	0.074422	1.56275	0.983925	0.112516	0.367223	metformin	0.841817	1.03795	2.128	0.499515	1.27849	2.55947	0.0104832	0.0353809	0.926313	0
PWY.7664	454	329	7	447	1.44692	1.06995	0.176967	0.437211	1.43906	1.26373	0.255501	0.713422	metformin	305	187	6	299	0.449157	0.974652	0.645251	0.868238	0.221708	1.46475	0.879806	0.976173	metformin	1124	708	15	1109	1.53847	0.681308	0.0241308	0.074422	1.55763	0.977624	0.11139	0.367223	metformin	0.873524	1.05269	2.15433	0.495041	1.23786	2.50051	0.0124013	0.0383103	0.887692	0
PWY4FS.7	454	433	7	447	0.820931	0.739549	0.267589	0.526817	-0.180088	0.890374	0.839816	0.940461	metformin	305	268	6	299	1.30477	0.851701	0.126593	0.515354	1.0871	1.27019	0.392853	0.936063	metformin	1124	1013	15	1109	0.941751	0.557461	0.0914298	0.215514	1.28267	0.802303	0.110173	0.367223	metformin	1.82838	1.37856	3.21789	0.39452	0.985261	2.49736	0.012512	0.0383103	0.196199	0
PWY4FS.8	454	433	7	447	0.820875	0.739487	0.267582	0.526817	-0.178934	0.890335	0.840822	0.940461	metformin	305	268	6	299	1.30477	0.851701	0.126593	0.515354	1.0871	1.27019	0.392853	0.936063	metformin	1124	1013	15	1109	0.94175	0.557461	0.0914302	0.215514	1.28267	0.802303	0.110173	0.367223	metformin	1.82868	1.37856	3.21789	0.394511	0.985236	2.49736	0.0125121	0.0383103	0.196242	0
PWY.7003	454	423	7	447	0.0680235	0.716453	0.924402	0.967398	-0.926683	0.820198	0.259231	0.713422	metformin	305	296	6	299	0.116163	0.31288	0.710712	0.871179	0.318477	0.454328	0.483957	0.936063	metformin	1124	1105	15	1109	-0.206149	0.167512	0.218718	0.374195	-0.388361	0.241584	0.108232	0.367223	metformin	1.94816	10.2151	35.6376	0.144638	-0.126097	-0.87181	0.383312	0.539544	NS	NS
RUMP.PWY	454	173	7	447	1.66581	0.961414	0.083859	0.334375	1.25597	1.16263	0.280673	0.713422	metformin	305	200	6	299	-0.279129	0.905192	0.758021	0.876191	-0.0952019	1.35485	0.944034	0.991897	metformin	1124	835	15	1109	-0.435855	0.607304	0.4731	0.622004	-1.4077	0.874399	0.107712	0.367223	metformin	1.08188	1.22045	2.71136	0.446603	0.0558042	0.124953	0.900561	0.922299	NS	NS
PWY.5100	454	454	7	447	-0.216229	0.151924	0.155383	0.414793	-0.119346	0.177791	0.502449	0.847882	metformin	305	305	6	299	-0.0958653	0.134401	0.476233	0.822584	0.121387	0.198382	0.541141	0.957648	metformin	1124	1124	15	1109	-0.120485	0.0731727	0.0999243	0.225856	-0.166315	0.105092	0.113814	0.367422	metformin	43.326	55.3596	186.768	0.0591878	-0.130242	-2.20049	0.0277719	0.0723532	0.40354	0
PWY.6282	454	329	7	447	1.4286	1.07471	0.184442	0.437211	1.42174	1.2695	0.263427	0.713422	metformin	305	187	6	299	0.48613	0.998154	0.626596	0.868238	0.255909	1.50087	0.864742	0.976173	metformin	1124	708	15	1109	1.50338	0.695839	0.0309445	0.0887971	1.55938	0.998971	0.118821	0.371877	metformin	0.865806	1.0037	2.0653	0.504125	1.22744	2.43479	0.0149003	0.042965	0.743864	0
PWY.6892	454	341	7	447	1.71498	0.984368	0.0821731	0.331853	1.97687	1.18987	0.0974206	0.658114	metformin	305	221	6	299	1.13515	0.866095	0.190983	0.51963	1.45478	1.3162	0.270043	0.936063	metformin	1124	870	15	1109	1.12884	0.581726	0.0525706	0.143856	1.31962	0.844078	0.118255	0.371877	metformin	1.03201	1.33312	2.95504	0.433548	1.24412	2.86963	0.00410959	0.0158513	0.283908	0
ARGININE.SYN4.PWY	454	422	7	447	-0.340923	0.868208	0.694751	0.837897	-0.432165	1.02306	0.672945	0.924869	metformin	305	281	6	299	0.347918	0.829199	0.675092	0.868238	2.02041	1.20772	0.095528	0.936063	metformin	1124	1080	15	1109	-0.225666	0.444794	0.61201	0.738035	-0.991313	0.635733	0.119214	0.371877	metformin	1.32664	1.45439	5.05455	0.357244	-0.138715	-0.388292	0.6978	0.770804	NS	NS
PWY0.845	454	435	7	447	-0.290998	0.512566	0.570525	0.768015	-0.368205	0.590879	0.533564	0.856522	metformin	305	284	6	299	-0.349417	0.806964	0.665327	0.868238	1.49972	1.16517	0.199176	0.936063	metformin	1124	1074	15	1109	0.0335285	0.466342	0.942697	0.9572	-1.04046	0.669041	0.120203	0.371877	metformin	3.80627	1.53565	4.59823	0.317178	-0.1499	-0.472604	0.636496	0.74953	NS	NS
PWY.1042	454	454	7	447	-0.29274	0.109687	0.00789749	0.165847	-0.197852	0.128294	0.123839	0.664842	metformin	305	305	6	299	0.0395778	0.0984147	0.687862	0.868238	0.12908	0.147528	0.382405	0.936063	metformin	1124	1124	15	1109	-0.118336	0.0531805	0.0262701	0.0784142	-0.117786	0.0768553	0.125679	0.377946	metformin	83.1166	103.248	353.586	0.0430351	-0.114987	-2.67193	0.00754171	0.027653	5.09674	0.607593
PWY.2941	454	454	7	447	0.385974	0.253544	0.12866	0.398975	0.155286	0.293274	0.596764	0.890647	metformin	305	305	6	299	-0.112177	0.218515	0.608083	0.868238	-0.280389	0.329944	0.39621	0.936063	metformin	1124	1124	15	1109	0.292608	0.131783	0.0265947	0.0784142	0.287874	0.187988	0.125982	0.377946	metformin	15.5558	20.9429	57.5809	0.103098	0.217938	2.11388	0.0345256	0.0876419	3.04256	0.342659
SER.GLYSYN.PWY	454	454	7	447	-0.0356051	0.156781	0.820452	0.910009	-0.0503698	0.188292	0.789218	0.932215	metformin	305	305	6	299	-0.0159039	0.139839	0.909529	0.953437	0.165812	0.214444	0.440085	0.936063	metformin	1124	1124	15	1109	-0.130327	0.0658906	0.0481832	0.13475	-0.145174	0.0942286	0.123695	0.377946	metformin	40.6831	51.1377	230.332	0.0557146	-0.100201	-1.79848	0.0721014	0.157457	NS	NS
PWY.6386	454	454	7	447	-0.0502192	0.0537773	0.350911	0.586255	-0.0166238	0.0624083	0.790094	0.932215	metformin	305	305	6	299	-0.0326647	0.0473511	0.490856	0.832444	-0.00321165	0.0702453	0.963569	0.991897	metformin	1124	1124	15	1109	-0.0847092	0.028737	0.00326818	0.0151901	-0.0619681	0.0418473	0.138952	0.396814	metformin	345.781	446.005	1210.93	0.0223455	-0.067164	-3.0057	0.00264971	0.011084	1.00288	0
PWY.6588	454	429	7	447	-0.539041	0.661654	0.415694	0.614759	-1.20016	0.764304	0.11715	0.659386	metformin	305	302	6	299	0.356026	0.286658	0.215238	0.54527	0.48977	0.386867	0.206658	0.936063	metformin	1124	1115	15	1109	-0.293077	0.146521	0.0457214	0.128958	-0.322589	0.215489	0.134692	0.396814	metformin	2.28422	12.1694	46.5804	0.128001	-0.172859	-1.35045	0.176872	0.328319	NS	NS
PHOSLIPSYN.PWY	454	432	7	447	0.752409	0.747285	0.314559	0.571189	-0.384866	0.894775	0.667338	0.924869	metformin	305	267	6	299	1.41536	0.89945	0.116646	0.515354	1.15291	1.33749	0.389471	0.936063	metformin	1124	1013	15	1109	0.904992	0.575295	0.115981	0.250155	1.22935	0.829124	0.138444	0.396814	metformin	1.79072	1.23608	3.02147	0.406616	0.964119	2.37108	0.0177362	0.0496947	0.342508	0
PWY.5188	454	453	7	447	-0.13436	0.141431	0.342639	0.582746	-0.012467	0.16691	0.940497	0.970146	metformin	305	305	6	299	0.1475	0.121593	0.22607	0.567978	0.187468	0.175244	0.285711	0.936063	metformin	1124	1124	15	1109	-0.0856251	0.066895	0.200814	0.360156	-0.136999	0.0922291	0.137727	0.396814	metformin	49.9928	67.6369	223.467	0.0541454	-0.0465411	-0.859557	0.390033	0.546414	NS	NS
UDPNAGSYN.PWY	454	454	7	447	0.472773	0.340711	0.165964	0.418786	0.136265	0.396539	0.731302	0.932215	metformin	305	305	6	299	0.151014	0.349858	0.666313	0.868238	-0.210844	0.50416	0.676134	0.976173	metformin	1124	1124	15	1109	0.162552	0.198654	0.413382	0.561383	0.429662	0.289552	0.138135	0.396814	metformin	8.61445	8.1699	25.3399	0.154076	0.223754	1.45224	0.146435	0.282411	NS	NS
PWY490.3	454	180	7	447	1.77742	0.857988	0.0388866	0.26829	2.20118	1.04615	0.0359995	0.637977	metformin	305	128	6	299	1.10417	0.754749	0.14453	0.515354	0.736254	1.11752	0.51058	0.936063	metformin	1124	483	15	1109	0.710768	0.546187	0.193415	0.354594	1.15696	0.786058	0.141355	0.399832	metformin	1.35843	1.75548	3.3521	0.393262	1.04166	2.64878	0.00807824	0.0289065	1.10925	0
CALVIN.PWY	454	454	7	447	-0.228917	0.088871	0.0103351	0.180865	-0.175065	0.105772	0.0987139	0.658114	metformin	305	305	6	299	-0.0449889	0.0871102	0.60592	0.868238	0.123372	0.129996	0.343476	0.936063	metformin	1124	1124	15	1109	-0.114651	0.0440318	0.00934196	0.0359879	-0.0907022	0.0626014	0.147663	0.409919	metformin	126.614	131.784	515.783	0.0359401	-0.121481	-3.38009	0.000724614	0.00341604	2.25656	0.113695
PWY.6519	454	322	7	447	1.57562	1.04335	0.131725	0.398975	1.69409	1.22287	0.166725	0.708337	metformin	305	181	6	299	0.583037	0.946455	0.538351	0.868238	0.440943	1.4116	0.755005	0.976173	metformin	1124	691	15	1109	1.56262	0.665975	0.0191317	0.0657651	1.38016	0.952615	0.147681	0.409919	metformin	0.918634	1.11635	2.25467	0.482824	1.31047	2.71419	0.00664387	0.0246654	0.798659	0
P161.PWY	454	447	7	447	0.508079	0.409829	0.215747	0.471947	0.59902	0.498129	0.229884	0.713422	metformin	305	302	6	299	-0.769624	0.301113	0.0110933	0.224824	-0.7351	0.446267	0.100721	0.936063	metformin	1124	1123	15	1109	0.627686	0.210621	0.00294329	0.0138755	0.43648	0.306223	0.154341	0.415679	metformin	5.95382	11.0292	22.5423	0.159061	0.219763	1.38163	0.167086	0.312104	NS	NS
P23.PWY	454	193	7	447	2.29105	0.93481	0.0146432	0.197846	2.17132	1.12244	0.053767	0.637977	metformin	305	124	6	299	2.1722	0.81997	0.00850037	0.224824	2.55844	1.20584	0.0347935	0.936063	metformin	1124	495	15	1109	1.81779	0.621193	0.00349979	0.015821	1.26802	0.889482	0.154282	0.415679	metformin	1.14433	1.48732	2.59147	0.437557	2.0224	4.62202	3.80025e-06	2.45364e-05	0.22446	0
PYRIDNUCSYN.PWY	454	453	7	447	-0.126418	0.125736	0.315264	0.571189	0.105633	0.146209	0.47044	0.841692	metformin	305	305	6	299	0.0606249	0.112742	0.591163	0.868238	-0.0477025	0.167652	0.776225	0.976173	metformin	1124	1124	15	1109	-0.154632	0.0546962	0.00478116	0.0204598	-0.111839	0.0786561	0.155355	0.415679	metformin	63.2531	78.6739	334.261	0.0458259	-0.115321	-2.5165	0.0118528	0.038264	2.95985	0.324291
BIOTIN.BIOSYNTHESIS.PWY	454	322	7	447	1.62121	1.07281	0.131465	0.398975	1.74279	1.25692	0.166356	0.708337	metformin	305	181	6	299	0.556892	0.981345	0.570816	0.868238	0.448773	1.46317	0.759304	0.976173	metformin	1124	691	15	1109	1.59143	0.688497	0.0209887	0.0691994	1.40587	0.984869	0.153735	0.415679	metformin	0.868865	1.03838	2.10958	0.498952	1.33044	2.66646	0.00766539	0.0277637	0.838501	0
PWY.821	454	287	7	447	1.88386	1.05351	0.0744392	0.323115	1.60051	1.26197	0.20545	0.713422	metformin	305	207	6	299	1.0198	0.952092	0.284983	0.646529	1.64221	1.43732	0.254262	0.936063	metformin	1124	837	15	1109	0.476838	0.652007	0.464726	0.615235	1.33407	0.944463	0.158088	0.419216	metformin	0.900991	1.10317	2.35231	0.479107	0.905326	1.88961	0.0588098	0.133332	NS	NS
PWY.6387	454	454	7	447	-0.0617777	0.0534136	0.248079	0.51075	-0.0292924	0.0621122	0.637472	0.918021	metformin	305	305	6	299	-0.0329515	0.046907	0.482949	0.829471	-0.00384081	0.0694331	0.95593	0.991897	metformin	1124	1124	15	1109	-0.0803112	0.0277989	0.00393993	0.0173357	-0.0567689	0.0404868	0.161159	0.419863	metformin	350.506	454.491	1294.04	0.0218268	-0.0669619	-3.06787	0.00215588	0.00941614	0.765734	0
OANTIGEN.PWY	454	454	7	447	0.336586	0.228797	0.141989	0.40342	0.246278	0.26755	0.357883	0.780344	metformin	305	305	6	299	0.0122858	0.226214	0.956725	0.973386	-0.206405	0.340996	0.545516	0.957648	metformin	1124	1124	15	1109	0.0483477	0.142547	0.734545	0.824489	0.292525	0.208072	0.160051	0.419863	metformin	19.103	19.5416	49.2138	0.106686	0.102998	0.96543	0.33433	0.50404	NS	NS
PWY.6628	454	393	7	447	1.68476	1.00516	0.0944301	0.358379	0.956257	1.18257	0.419214	0.813845	metformin	305	242	6	299	2.11837	1.0145	0.037639	0.394561	2.23503	1.48979	0.134749	0.936063	metformin	1124	907	15	1109	1.10837	0.672035	0.0993712	0.225856	1.33509	0.955791	0.162749	0.420318	metformin	0.989759	0.971611	2.2142	0.489376	1.48001	3.02429	0.00249217	0.0105739	0.743237	0
TCA	454	436	7	447	0.0329923	0.343012	0.923421	0.967398	0.120171	0.413975	0.771758	0.932215	metformin	305	298	6	299	-0.144081	0.387992	0.710647	0.871179	-0.0894007	0.568471	0.875159	0.976173	metformin	1124	1106	15	1109	0.322033	0.224173	0.151135	0.303122	0.461823	0.331967	0.164468	0.421095	metformin	8.49928	6.64285	19.8991	0.168931	0.163564	0.968226	0.332932	0.50404	NS	NS
PWY.3001	454	454	7	447	0.0376755	0.0830465	0.650296	0.820683	-0.0412383	0.100702	0.682391	0.925434	metformin	305	305	6	299	-0.078753	0.0810429	0.331966	0.705718	-0.140825	0.12379	0.256314	0.936063	metformin	1124	1124	15	1109	0.0348164	0.0378454	0.35779	0.506741	0.0726567	0.0544421	0.182301	0.458842	metformin	144.996	152.254	698.19	0.0316951	0.0178623	0.563565	0.57305	0.706207	NS	NS
PWY.5913	454	416	7	447	1.72836	1.08351	0.1114	0.385615	1.13659	1.29898	0.38211	0.804871	metformin	305	292	6	299	1.10287	0.885461	0.213916	0.54527	0.957241	1.33419	0.47372	0.936063	metformin	1124	1078	15	1109	-0.396992	0.560344	0.478796	0.622058	-1.07685	0.805112	0.181336	0.458842	metformin	0.851791	1.27544	3.18486	0.433878	0.303927	0.70049	0.483621	0.644106	NS	NS
DTDPRHAMSYN.PWY	454	454	7	447	-0.135494	0.119376	0.257009	0.520002	-0.0856168	0.137961	0.535243	0.856522	metformin	305	305	6	299	0.050543	0.103957	0.627188	0.868238	0.118917	0.158312	0.453225	0.936063	metformin	1124	1124	15	1109	-0.120171	0.0527905	0.0230127	0.0737302	-0.100493	0.0757043	0.184644	0.460835	metformin	70.1728	92.5322	358.829	0.0437884	-0.0919444	-2.09975	0.0357512	0.0892279	2.29764	0.129542
PWY.7282	454	436	7	447	-0.184696	0.374917	0.622533	0.810322	-0.142509	0.434008	0.742827	0.932215	metformin	305	288	6	299	-0.565641	0.7878	0.473319	0.822584	1.31039	1.12032	0.24319	0.936063	metformin	1124	1080	15	1109	0.00963744	0.258367	0.970252	0.978449	-0.500173	0.381329	0.189928	0.470072	metformin	7.11428	1.61127	14.9805	0.205386	-0.087784	-0.42741	0.669081	0.761368	NS	NS
THISYN.PWY	454	340	7	447	1.99537	1.16427	0.0872661	0.33523	2.20295	1.40888	0.118703	0.659386	metformin	305	221	6	299	1.31957	1.05262	0.21097	0.543515	1.91038	1.60537	0.235118	0.936063	metformin	1124	869	15	1109	1.05315	0.707832	0.13707	0.282707	1.33997	1.02746	0.192458	0.472397	metformin	0.73772	0.902515	1.9959	0.524421	1.31044	2.49884	0.0124601	0.0383103	0.478283	0
PWY.5367	454	400	7	447	-0.0229652	1.07416	0.982952	0.993485	-0.302817	1.28462	0.813768	0.933162	metformin	305	296	6	299	-0.493092	0.474797	0.299903	0.665478	-0.256804	0.662691	0.698702	0.976173	metformin	1124	1107	15	1109	0.169961	0.273515	0.534468	0.673185	0.5261	0.409161	0.198796	0.483953	metformin	0.86669	4.43592	13.3671	0.231436	0.00346431	0.0149688	0.988057	0.988057	NS	NS
PWY.6936	454	454	7	447	0.34872	0.224595	0.121231	0.398975	0.16868	0.266877	0.52772	0.856522	metformin	305	305	6	299	-0.299119	0.173316	0.0854159	0.515354	-0.323665	0.259956	0.214216	0.936063	metformin	1124	1124	15	1109	-0.161766	0.10035	0.107241	0.234368	-0.1815	0.143052	0.204798	0.4866	metformin	19.8244	33.2907	99.3042	0.0809991	-0.125369	-1.54779	0.121673	0.244169	NS	NS
PWY.7208	454	454	7	447	0.0216212	0.152185	0.887089	0.948082	0.0659469	0.182804	0.718478	0.932215	metformin	305	305	6	299	0.0665165	0.147176	0.651631	0.868238	0.120987	0.220235	0.583226	0.957648	metformin	1124	1124	15	1109	-0.131641	0.0823496	0.1102	0.23925	-0.151337	0.1187	0.2026	0.4866	metformin	43.1773	46.1666	147.461	0.0649838	-0.0650644	-1.00124	0.31671	0.48486	NS	NS
BRANCHED.CHAIN.AA.SYN.PWY	454	454	7	447	-0.0351154	0.101391	0.729258	0.858217	-0.0571097	0.123088	0.642924	0.918021	metformin	305	305	6	299	-0.102995	0.0758924	0.175776	0.515354	-0.13878	0.116006	0.232654	0.936063	metformin	1124	1124	15	1109	-0.0155803	0.0354588	0.660462	0.770095	-0.0621081	0.0488838	0.204174	0.4866	metformin	97.2758	173.621	795.338	0.0306248	-0.0315969	-1.03174	0.302193	0.472376	NS	NS
PWY.6163	454	454	7	447	-0.0354834	0.0631224	0.574319	0.768647	-0.0484714	0.0765362	0.526905	0.856522	metformin	305	305	6	299	-0.0310849	0.0583875	0.594867	0.868238	0.0172998	0.0857245	0.840229	0.976173	metformin	1124	1124	15	1109	-0.0932179	0.031684	0.00332743	0.0152507	-0.0553424	0.0454805	0.223933	0.489031	metformin	250.976	293.333	996.137	0.0254787	-0.0719802	-2.82511	0.00472638	0.0179966	1.27418	0
PWY4LZ.257	454	434	7	447	0.299384	0.356537	0.401556	0.608623	0.483666	0.440718	0.273145	0.713422	metformin	305	300	6	299	-0.7536	0.293876	0.0108354	0.224824	-0.725063	0.437205	0.0984465	0.936063	metformin	1124	1123	15	1109	0.560423	0.198491	0.00483596	0.0204598	0.354401	0.288261	0.219174	0.489031	metformin	7.86667	11.579	25.3816	0.149358	0.175197	1.173	0.240796	0.408206	NS	NS
PEPTIDOGLYCANSYN.PWY	454	454	7	447	-0.0538391	0.0535775	0.315514	0.571189	-0.0191253	0.0627032	0.760517	0.932215	metformin	305	305	6	299	-0.0297472	0.0438588	0.498166	0.832444	-0.00311239	0.0641274	0.961329	0.991897	metformin	1124	1124	15	1109	-0.073558	0.0262554	0.00517326	0.0216098	-0.0477187	0.0381416	0.211176	0.489031	metformin	348.365	519.86	1450.65	0.0207664	-0.0607738	-2.92654	0.00342751	0.0137742	0.754285	0
PWY.6700	454	454	7	447	-0.17637	0.118433	0.13716	0.402822	-0.104162	0.141271	0.461366	0.840648	metformin	305	305	6	299	-0.0467598	0.134312	0.727979	0.871179	0.12403	0.203314	0.542358	0.957648	metformin	1124	1124	15	1109	-0.158098	0.059188	0.00767	0.0308671	-0.103853	0.0850397	0.222266	0.489031	metformin	71.2941	55.4331	285.452	0.0492558	-0.146285	-2.96991	0.0029789	0.012288	0.653444	0
PWY0.1297	454	454	7	447	0.742211	0.395354	0.0611367	0.304683	0.526222	0.454786	0.247937	0.713422	metformin	305	304	6	299	-0.399003	0.348938	0.253762	0.598012	-0.692624	0.50896	0.174723	0.936063	metformin	1124	1124	15	1109	0.473628	0.210721	0.0247927	0.0757556	0.369081	0.297448	0.214941	0.489031	metformin	6.39776	8.21301	22.5209	0.164107	0.326891	1.99193	0.0463786	0.111084	NS	NS
PWY.7234	454	454	7	447	0.176344	0.272635	0.518094	0.719385	0.0962653	0.327249	0.768786	0.932215	metformin	305	305	6	299	0.0479333	0.250244	0.848229	0.928387	-0.25813	0.353984	0.466523	0.936063	metformin	1124	1124	15	1109	0.317628	0.143207	0.0267588	0.0784142	0.256236	0.209192	0.220888	0.489031	metformin	13.4535	15.9689	48.7609	0.113095	0.238231	2.10647	0.0351635	0.0885047	0.937191	0
PWY.7237	454	449	7	447	0.00364451	0.322998	0.991003	0.993566	0.161519	0.384795	0.674897	0.924869	metformin	305	305	6	299	-0.0375181	0.251802	0.881656	0.944155	-0.766593	0.347745	0.0283577	0.936063	metformin	1124	1124	15	1109	-0.322454	0.150776	0.0326834	0.0929785	-0.26961	0.215894	0.212009	0.489031	metformin	9.58518	15.7718	43.988	0.120086	-0.212573	-1.77018	0.0766978	0.166272	NS	NS
PWY0.1261	454	384	7	447	0.0606645	1.02985	0.953054	0.984301	0.400876	1.21764	0.74216	0.932215	metformin	305	208	6	299	0.81323	1.13492	0.474213	0.822584	-0.0974474	1.64308	0.952752	0.991897	metformin	1124	779	15	1109	1.41073	0.797629	0.0772246	0.19018	1.42828	1.15034	0.214652	0.489031	metformin	0.942873	0.776365	1.5718	0.551231	0.882988	1.60185	0.109189	0.222117	NS	NS
PWY0.781	454	446	7	447	-0.274407	0.230463	0.234447	0.495642	-0.387591	0.28035	0.167619	0.708337	metformin	305	302	6	299	0.106256	0.249008	0.669899	0.868238	-0.196375	0.364469	0.59049	0.957648	metformin	1124	1117	15	1109	0.0373239	0.142151	0.792935	0.863592	0.25452	0.205563	0.215932	0.489031	metformin	18.8278	16.1277	49.4881	0.108822	-0.0190153	-0.174738	0.861286	0.894412	NS	NS
PWY.6703	454	454	7	447	-0.163749	0.129234	0.205808	0.46603	-0.0624158	0.157127	0.691412	0.925891	metformin	305	305	6	299	0.0727406	0.136826	0.59538	0.868238	0.180733	0.20658	0.382434	0.936063	metformin	1124	1124	15	1109	-0.0130272	0.0671982	0.84632	0.898024	-0.116916	0.0960636	0.223846	0.489031	metformin	59.8748	53.4147	221.454	0.0546567	-0.0263005	-0.481195	0.630378	0.748889	NS	NS
PWY.5103	454	454	7	447	-0.00224509	0.112047	0.984023	0.993485	-0.0330672	0.135129	0.806809	0.932215	metformin	305	305	6	299	-0.120883	0.0843845	0.153043	0.515354	-0.163852	0.129376	0.206458	0.936063	metformin	1124	1124	15	1109	-0.00506927	0.0404862	0.90038	0.931428	-0.0702959	0.0557883	0.207926	0.489031	metformin	79.6525	140.435	610.08	0.034707	-0.0243898	-0.702734	0.482222	0.644106	NS	NS
PWY.5101	454	442	7	447	-0.293972	0.336888	0.383366	0.603802	-0.220665	0.400994	0.582437	0.87809	metformin	305	305	6	299	0.126427	0.273639	0.644405	0.868238	0.505384	0.40335	0.211334	0.936063	metformin	1124	1122	15	1109	-0.262541	0.153691	0.0878709	0.210886	-0.265224	0.21961	0.227427	0.489463	metformin	8.8111	13.355	42.3355	0.124513	-0.186299	-1.49622	0.134596	0.264736	NS	NS
PWY.6612	454	411	7	447	0.885996	0.840504	0.292407	0.55627	0.0880906	1.00447	0.93016	0.970146	metformin	305	291	6	299	0.105421	0.309475	0.733625	0.871179	0.300306	0.448685	0.503925	0.936063	metformin	1124	1099	15	1109	-0.0581473	0.180355	0.747208	0.833036	0.32114	0.265096	0.226012	0.489463	metformin	1.41554	10.4411	30.7428	0.153214	0.0133163	0.0869131	0.930741	0.940238	NS	NS
NONMEVIPP.PWY	454	454	7	447	-0.155996	0.0754894	0.0393855	0.26829	-0.0834069	0.088201	0.344919	0.780344	metformin	305	305	6	299	-0.0742299	0.0566895	0.191442	0.51963	-0.0448676	0.0829754	0.589167	0.957648	metformin	1124	1124	15	1109	-0.110989	0.0334507	0.000936136	0.00498266	-0.0550229	0.047235	0.244329	0.497081	metformin	175.48	311.168	893.697	0.0269157	-0.108424	-4.02827	5.61886e-05	0.000326894	0.76684	0
PWY.6859	454	279	7	447	0.601217	1.07391	0.575875	0.768647	1.19992	1.29838	0.355962	0.780344	metformin	305	187	6	299	1.28437	1.00265	0.201197	0.531907	1.21985	1.52764	0.425287	0.936063	metformin	1124	818	15	1109	1.08267	0.705635	0.125235	0.26663	1.17219	1.0135	0.247704	0.497081	metformin	0.867092	0.99473	2.00835	0.508317	1.02664	2.01969	0.0434157	0.104833	NS	NS
GLUTORN.PWY	454	454	7	447	0.658441	0.290619	0.0239616	0.244848	0.383231	0.337328	0.256611	0.713422	metformin	305	305	6	299	-0.134832	0.253404	0.595068	0.868238	-0.272432	0.370714	0.463064	0.936063	metformin	1124	1124	15	1109	0.228427	0.158443	0.149668	0.303008	0.269337	0.231276	0.244453	0.497081	metformin	11.84	15.573	39.8342	0.121945	0.220015	1.80422	0.0711968	0.157005	NS	NS
ARGSYNBSUB.PWY	454	453	7	447	0.562345	0.27298	0.0399891	0.26829	0.257866	0.3185	0.418643	0.813845	metformin	305	305	6	299	-0.166691	0.240881	0.489472	0.832444	-0.352868	0.352105	0.317185	0.936063	metformin	1124	1124	15	1109	0.214634	0.149568	0.151561	0.303122	0.253937	0.218567	0.245564	0.497081	metformin	13.4196	17.2344	44.7014	0.115197	0.189343	1.64364	0.10025	0.209678	NS	NS
PWY.7392	454	227	7	447	1.50639	1.18385	0.20389	0.465948	1.55712	1.42053	0.273677	0.713422	metformin	305	184	6	299	1.0945	1.0654	0.305107	0.67212	1.26965	1.61695	0.433033	0.936063	metformin	1124	808	15	1109	1.04109	0.741416	0.16054	0.319146	1.25456	1.06565	0.239347	0.497081	metformin	0.71352	0.881	1.81918	0.541237	1.15213	2.12869	0.0332796	0.0854357	0.114902	0
PWY.6969	454	432	7	447	0.0288558	0.339728	0.932352	0.969787	0.0497694	0.406627	0.902652	0.952784	metformin	305	295	6	299	-0.120719	0.388565	0.75627	0.876191	-0.0185215	0.56983	0.974096	0.991897	metformin	1124	1101	15	1109	0.316315	0.228659	0.166842	0.329395	0.400148	0.337699	0.236317	0.497081	metformin	8.66437	6.62326	19.1259	0.170465	0.159829	0.937605	0.348447	0.517444	NS	NS
PWY.7187	454	454	7	447	-0.096568	0.110308	0.38182	0.603802	-0.151906	0.131462	0.248584	0.713422	metformin	305	305	6	299	-0.0367606	0.126596	0.771731	0.881978	-0.294746	0.190686	0.123381	0.936063	metformin	1124	1124	15	1109	0.0565535	0.0640753	0.377637	0.527605	0.110472	0.0942325	0.241325	0.497081	metformin	82.1833	62.3966	243.567	0.0507577	0.00913207	0.179915	0.857219	0.893313	NS	NS
PWY.7196	454	442	7	447	-0.00589541	0.186116	0.974745	0.993485	-0.102838	0.230574	0.655845	0.924869	metformin	305	305	6	299	0.0256988	0.174388	0.882944	0.944155	0.240809	0.261448	0.357863	0.936063	metformin	1124	1121	15	1109	-0.0728738	0.0885859	0.410894	0.56031	-0.150604	0.129972	0.246821	0.497081	metformin	28.8692	32.8825	127.43	0.0727044	-0.0455195	-0.62609	0.531256	0.674282	NS	NS
FOLSYN.PWY	454	411	7	447	0.902384	0.866832	0.298443	0.55627	0.0746342	1.03651	0.942634	0.970146	metformin	305	291	6	299	0.115017	0.283711	0.685489	0.868238	0.32091	0.412724	0.437581	0.936063	metformin	1124	1099	15	1109	-0.0455674	0.159095	0.774615	0.857795	0.277358	0.234477	0.237127	0.497081	metformin	1.33085	12.4236	39.5081	0.137022	0.0155755	0.113672	0.909498	0.925072	NS	NS
PYRIDOXSYN.PWY	454	449	7	447	-0.321423	0.482806	0.505933	0.714659	-0.411378	0.549058	0.454162	0.832631	metformin	305	289	6	299	-0.444953	0.739318	0.547736	0.868238	1.46602	1.06826	0.171122	0.936063	metformin	1124	1084	15	1109	0.120119	0.432946	0.781489	0.858377	-0.741803	0.621299	0.232758	0.497081	metformin	4.28998	1.82952	5.33499	0.295469	-0.135503	-0.458603	0.646519	0.74953	NS	NS
ASPASN.PWY	454	454	7	447	-0.0794847	0.175823	0.651443	0.820683	-0.227851	0.20951	0.277465	0.713422	metformin	305	305	6	299	-0.181532	0.206658	0.380431	0.754034	0.0743871	0.3036	0.806636	0.976173	metformin	1124	1124	15	1109	0.0780071	0.102756	0.447924	0.596027	0.173861	0.151004	0.249837	0.497997	metformin	32.3481	23.415	94.7081	0.0815217	0.00376244	0.0461526	0.963189	0.966443	NS	NS
PWY0.162	454	453	7	447	-0.0414395	0.153092	0.786764	0.891477	0.0888612	0.18576	0.63266	0.916585	metformin	305	305	6	299	-0.060412	0.150448	0.688307	0.868238	-0.198111	0.226178	0.381885	0.936063	metformin	1124	1124	15	1109	-0.0399173	0.0803657	0.619502	0.738035	-0.134784	0.118329	0.254934	0.504769	metformin	42.6675	44.1803	154.831	0.0643251	-0.0439326	-0.682977	0.494621	0.655221	NS	NS
HEMESYN2.PWY	454	439	7	447	0.653625	0.607159	0.282282	0.545515	0.108885	0.716325	0.87926	0.94812	metformin	305	284	6	299	-0.20545	0.610284	0.73662	0.871333	-0.309706	0.911835	0.734389	0.976173	metformin	1124	1057	15	1109	1.20608	0.402413	0.00278574	0.0133231	0.651863	0.582276	0.263173	0.517632	metformin	2.71266	2.68495	6.17528	0.293954	0.749103	2.54837	0.0108227	0.0357149	3.76073	0.468188
CRNFORCAT.PWY	454	169	7	447	1.50533	1.03972	0.14838	0.406433	1.44509	1.24081	0.244867	0.713422	metformin	305	148	6	299	-0.107157	1.09513	0.922118	0.956737	0.108892	1.63405	0.946919	0.991897	metformin	1124	619	15	1109	0.439506	0.772955	0.569739	0.704171	1.23416	1.10836	0.265741	0.519244	metformin	0.925062	0.833815	1.67375	0.539742	0.593947	1.10043	0.271147	0.447392	NS	NS
PWY.5941	454	366	7	447	-0.470736	1.13577	0.678737	0.832854	-0.787053	1.3528	0.561036	0.876988	metformin	305	284	6	299	-1.39959	0.749195	0.0627266	0.47115	0.0668145	1.10561	0.951857	0.991897	metformin	1124	1043	15	1109	0.2549	0.510002	0.617312	0.738035	0.813556	0.735813	0.269123	0.522415	metformin	0.775209	1.7816	3.84465	0.39524	-0.293436	-0.742426	0.457829	0.62374	NS	NS
X1CMET2.PWY	454	454	7	447	0.035125	0.121247	0.772185	0.884892	-0.0233391	0.145305	0.872474	0.94812	metformin	305	305	6	299	-0.0292455	0.13706	0.831179	0.918831	0.185884	0.198034	0.348776	0.936063	metformin	1124	1124	15	1109	0.0950995	0.0725735	0.190335	0.350897	0.114811	0.106366	0.280653	0.541259	metformin	68.0237	53.2329	189.864	0.0566938	0.0607111	1.07086	0.284232	0.45623	NS	NS
COA.PWY	454	454	7	447	-0.306633	0.169943	0.0718689	0.323115	-0.241535	0.202486	0.233644	0.713422	metformin	305	305	6	299	-0.133711	0.174742	0.444766	0.813139	0.0640228	0.238859	0.788882	0.976173	metformin	1124	1124	15	1109	-0.0950028	0.0732129	0.194685	0.354951	-0.113185	0.105298	0.282661	0.541616	metformin	34.6252	32.7494	186.563	0.0627533	-0.128851	-2.0533	0.0400437	0.0974833	1.30889	0
PWY.7013	454	117	7	447	2.58203	0.904001	0.00449099	0.145372	2.93967	1.076	0.00657564	0.488241	metformin	305	66	6	299	0.591261	0.625939	0.345637	0.729678	0.527681	0.940597	0.575274	0.957648	metformin	1124	221	15	1109	0.534236	0.453558	0.239098	0.39255	0.691776	0.652075	0.288983	0.550179	metformin	1.22366	2.55232	4.86109	0.340264	0.841211	2.47223	0.0134274	0.0401343	4.32581	0.537658
P441.PWY	454	449	7	447	0.181239	0.264396	0.493407	0.700105	0.132651	0.317091	0.67593	0.924869	metformin	305	300	6	299	0.0409286	0.245334	0.867621	0.938636	0.202777	0.362182	0.57605	0.957648	metformin	1124	1117	15	1109	0.207223	0.154129	0.179068	0.337672	0.238557	0.226053	0.291522	0.551478	metformin	14.305	16.6144	42.0952	0.117029	0.164292	1.40386	0.160362	0.30336	NS	NS
NONOXIPENT.PWY	454	454	7	447	-0.179016	0.117169	0.127281	0.398975	-0.117847	0.139562	0.398961	0.813845	metformin	305	305	6	299	-0.0921047	0.119005	0.439568	0.809871	0.197772	0.179768	0.272266	0.936063	metformin	1124	1124	15	1109	-0.174761	0.0598372	0.00356402	0.0158936	-0.0892433	0.0856523	0.297681	0.559566	metformin	72.8411	70.6111	279.291	0.0486364	-0.161688	-3.32442	0.000886012	0.00404839	0.41149	0
HEME.BIOSYNTHESIS.II	454	323	7	447	1.03994	0.965215	0.281886	0.545515	0.404863	1.15551	0.726243	0.932215	metformin	305	185	6	299	0.146985	0.787134	0.851996	0.928387	0.447156	1.16522	0.701471	0.976173	metformin	1124	747	15	1109	0.713616	0.563255	0.205437	0.362536	0.821246	0.809446	0.310535	0.580055	metformin	1.07338	1.614	3.15203	0.413824	0.616984	1.49093	0.135979	0.265696	NS	NS
NAD.BIOSYNTHESIS.II	454	427	7	447	1.1257	0.757755	0.13811	0.402822	0.538856	0.861126	0.531833	0.856522	metformin	305	289	6	299	1.28391	0.701491	0.0682099	0.47115	0.748914	0.964258	0.438046	0.936063	metformin	1124	1081	15	1109	0.577633	0.422984	0.172335	0.332577	0.609544	0.603878	0.313018	0.58104	metformin	1.74158	2.03215	5.58922	0.326809	0.83287	2.54849	0.010819	0.0357149	0.926875	0
PWY.7219	454	454	7	447	-0.0904756	0.0556902	0.104969	0.375741	-0.0716604	0.0655126	0.274695	0.713422	metformin	305	305	6	299	-0.0601522	0.0430447	0.163377	0.515354	-0.086106	0.0644841	0.182996	0.936063	metformin	1124	1124	15	1109	-0.0731712	0.026157	0.00524084	0.0216185	-0.0366056	0.0369488	0.322051	0.590426	metformin	322.435	539.711	1461.58	0.0207447	-0.0725485	-3.4972	0.000470161	0.00225222	0.187128	0
GLUCUROCAT.PWY	454	453	7	447	-0.315388	0.267418	0.238897	0.501683	-0.36666	0.328136	0.264508	0.713422	metformin	305	305	6	299	-0.330624	0.217547	0.129641	0.515354	-0.0090051	0.319153	0.977512	0.991897	metformin	1124	1122	15	1109	0.0244816	0.118147	0.835881	0.892688	0.172531	0.173588	0.320489	0.590426	metformin	13.9835	21.1297	71.6402	0.0967852	-0.0903234	-0.933236	0.350698	0.518196	NS	NS
PWY.5505	454	230	7	447	2.37492	0.980175	0.0157993	0.197846	2.67994	1.17414	0.0229897	0.637977	metformin	305	159	6	299	0.848868	0.856466	0.322427	0.6949	0.754178	1.28327	0.557237	0.957648	metformin	1124	608	15	1109	1.12082	0.621459	0.0715746	0.185981	0.863396	0.897793	0.336423	0.606746	metformin	1.04086	1.36326	2.58926	0.44751	1.30799	2.92281	0.00346885	0.0137742	1.56293	0
PWY.7111	454	454	7	447	-0.115935	0.0565847	0.0410898	0.26829	-0.122838	0.0680449	0.0718204	0.637977	metformin	305	305	6	299	-0.0181187	0.0522573	0.729055	0.871179	-0.0608119	0.0787965	0.44098	0.936063	metformin	1124	1124	15	1109	-0.0260997	0.0288978	0.366631	0.514844	-0.0385052	0.0400936	0.337081	0.606746	metformin	312.322	366.189	1197.48	0.0230879	-0.0394979	-1.71076	0.0871252	0.183519	NS	NS
VALSYN.PWY	454	454	7	447	-0.107126	0.0605502	0.0775745	0.325813	-0.100835	0.0727661	0.166627	0.708337	metformin	305	305	6	299	-0.0179159	0.0523649	0.7325	0.871179	-0.0605036	0.078984	0.44438	0.936063	metformin	1124	1124	15	1109	-0.0251527	0.0289983	0.385919	0.535097	-0.038939	0.0402454	0.333494	0.606746	metformin	272.753	364.686	1189.2	0.0233977	-0.0359481	-1.53639	0.124442	0.248049	NS	NS
PWY.5177	454	436	7	447	0.00581691	0.717208	0.993533	0.993566	-0.054958	0.830637	0.947281	0.970146	metformin	305	305	6	299	-0.248558	0.209032	0.235404	0.577119	-0.130581	0.276087	0.636649	0.971169	metformin	1124	1123	15	1109	-0.229871	0.0991558	0.0206166	0.0687221	-0.137555	0.144643	0.341823	0.611575	metformin	1.94406	22.8862	101.71	0.0888967	-0.22963	-2.58311	0.00979146	0.0338147	0.115975	0
GLYCOCAT.PWY	454	309	7	447	1.67366	1.11284	0.133312	0.399937	1.4647	1.31193	0.264906	0.713422	metformin	305	176	6	299	0.593258	1.00199	0.554246	0.868238	0.750403	1.45123	0.605533	0.957648	metformin	1124	694	15	1109	1.22537	0.68519	0.0739885	0.187332	0.923978	0.987866	0.34983	0.617223	metformin	0.80749	0.996031	2.12999	0.504208	1.15733	2.29535	0.0217129	0.0591627	0.54205	0
PWY.5690	454	449	7	447	-0.0200981	0.329667	0.951416	0.984301	0.0630775	0.392631	0.87245	0.94812	metformin	305	301	6	299	-0.276731	0.363181	0.446691	0.813139	-0.121366	0.537071	0.821396	0.976173	metformin	1124	1115	15	1109	0.275046	0.227013	0.22593	0.377738	0.31455	0.335175	0.348217	0.617223	metformin	9.20132	7.58149	19.4043	0.166235	0.0843977	0.507701	0.611663	0.737155	NS	NS
PWY.7383	454	427	7	447	0.165609	0.782501	0.832486	0.913704	-0.168074	0.936965	0.85773	0.947064	metformin	305	302	6	299	0.0367939	0.257154	0.886327	0.944155	0.098824	0.385808	0.798046	0.976173	metformin	1124	1123	15	1109	-0.0788923	0.127624	0.536595	0.673294	-0.17382	0.186373	0.351214	0.617223	metformin	1.63317	15.1222	61.3956	0.113118	-0.0513976	-0.45437	0.649562	0.74953	NS	NS
PWY.5686	454	454	7	447	-0.117932	0.0568856	0.0387521	0.26829	-0.119767	0.0678207	0.0781895	0.637977	metformin	305	305	6	299	-0.0820687	0.0447177	0.0675163	0.47115	-0.0412381	0.0659354	0.53226	0.957648	metformin	1124	1124	15	1109	-0.065784	0.0285019	0.0211792	0.0691994	-0.0361395	0.0393643	0.358785	0.620862	metformin	309.026	500.082	1230.98	0.0221399	-0.0776751	-3.50838	0.000450852	0.00219513	0.684535	0
PWY.6123	454	454	7	447	-0.0355759	0.123016	0.77257	0.884892	-0.232061	0.145571	0.111714	0.659386	metformin	305	305	6	299	-0.179176	0.115784	0.122806	0.515354	-0.0715457	0.170384	0.674895	0.976173	metformin	1124	1124	15	1109	0.0829203	0.0546738	0.129642	0.274242	0.0722304	0.0788023	0.359556	0.620862	metformin	66.0808	74.5944	334.535	0.045873	0.0253011	0.551546	0.581259	0.710428	NS	NS
PWY.5484	454	454	7	447	0.0942612	0.335802	0.77907	0.885946	0.338192	0.402654	0.401472	0.813845	metformin	305	301	6	299	0.543734	0.40767	0.183319	0.515354	0.785729	0.586181	0.181283	0.936063	metformin	1124	1122	15	1109	0.115546	0.230833	0.61678	0.738035	-0.304313	0.330723	0.357705	0.620862	metformin	8.86818	6.01703	18.7674	0.172381	0.186496	1.08188	0.279306	0.452937	NS	NS
GLYCOLYSIS	454	454	7	447	0.0796283	0.346825	0.818517	0.910009	0.331966	0.415754	0.425083	0.813845	metformin	305	301	6	299	0.563353	0.421514	0.182423	0.515354	0.80713	0.608975	0.186209	0.936063	metformin	1124	1122	15	1109	0.127618	0.242648	0.599035	0.729452	-0.316735	0.347871	0.362766	0.622784	metformin	8.31339	5.62828	16.9842	0.17982	0.194018	1.07896	0.280607	0.452937	NS	NS
ARO.PWY	454	454	7	447	-0.0204434	0.0609466	0.737465	0.860376	-0.0318622	0.0741919	0.667832	0.924869	metformin	305	305	6	299	-0.0405623	0.0537606	0.451168	0.8164	0.012807	0.078227	0.870086	0.976173	metformin	1124	1124	15	1109	-0.074136	0.029636	0.0125085	0.0458646	-0.0383727	0.0424405	0.366119	0.624926	metformin	269.216	345.996	1138.57	0.0238788	-0.0592703	-2.48213	0.0130598	0.0395793	0.778558	0
PWY.5918	454	313	7	447	1.41121	1.06675	0.186559	0.438553	0.596255	1.27339	0.63987	0.918021	metformin	305	182	6	299	0.253678	0.927051	0.784551	0.885412	0.489891	1.38393	0.723632	0.976173	metformin	1124	745	15	1109	0.785412	0.654452	0.230353	0.380082	0.828177	0.942075	0.379544	0.64414	metformin	0.878763	1.16357	2.33477	0.477977	0.769698	1.61032	0.107327	0.219835	NS	NS
P124.PWY	454	290	7	447	1.461	1.05345	0.166185	0.418786	0.723803	1.26554	0.567692	0.87809	metformin	305	195	6	299	-0.808424	0.950827	0.395878	0.761689	-0.0255536	1.44246	0.985879	0.991897	metformin	1124	804	15	1109	-1.12603	0.652734	0.0847861	0.205731	-0.805053	0.934869	0.389353	0.657033	metformin	0.901102	1.10611	2.34708	0.479227	-0.509975	-1.06416	0.287256	0.45623	NS	NS
PWY0.1298	454	453	7	447	0.0411705	0.30448	0.892504	0.949793	0.183991	0.359038	0.608619	0.89572	metformin	305	304	6	299	-0.0725334	0.319392	0.820505	0.917035	0.0591273	0.429741	0.890672	0.979739	metformin	1124	1124	15	1109	0.0559078	0.178188	0.753764	0.837515	0.217098	0.255084	0.39491	0.662646	metformin	10.7865	9.80281	31.4952	0.138563	0.0286819	0.206996	0.836013	0.88227	NS	NS
PPGPPMET.PWY	454	440	7	447	0.138718	0.402656	0.730638	0.858217	0.389765	0.480758	0.41803	0.813845	metformin	305	295	6	299	0.0385515	0.364131	0.915757	0.956667	-0.0255994	0.497042	0.958965	0.991897	metformin	1124	1110	15	1109	-0.275286	0.228733	0.229031	0.3798	-0.274282	0.335861	0.414312	0.691295	metformin	6.16781	7.54198	19.1136	0.174545	-0.125379	-0.718321	0.47256	0.640868	NS	NS
COMPLETE.ARO.PWY	454	454	7	447	-0.0227958	0.0584885	0.696917	0.837897	-0.0314458	0.0710234	0.658193	0.924869	metformin	305	305	6	299	-0.0257704	0.0540331	0.63377	0.868238	0.0196502	0.0783923	0.802277	0.976173	metformin	1124	1124	15	1109	-0.0694068	0.0296808	0.0195411	0.0658018	-0.0343964	0.0425542	0.419099	0.691514	metformin	292.321	342.515	1135.14	0.0237693	-0.0532645	-2.24089	0.0250329	0.066382	0.826076	0
PWY66.409	454	448	7	447	0.403229	0.300528	0.180393	0.437211	0.193313	0.350977	0.582099	0.87809	metformin	305	304	6	299	-0.340533	0.289414	0.240289	0.583205	-0.700578	0.421552	0.0977287	0.936063	metformin	1124	1120	15	1109	0.276336	0.155801	0.0763983	0.18956	0.181356	0.223706	0.417728	0.691514	metformin	11.0721	11.9388	41.1965	0.124798	0.183517	1.47051	0.141424	0.274528	NS	NS
PWY.6471	454	353	7	447	1.71926	1.16625	0.141151	0.40342	0.206162	1.38621	0.881848	0.94812	metformin	305	225	6	299	0.512212	1.03803	0.622062	0.868238	-1.19444	1.56679	0.446534	0.936063	metformin	1124	917	15	1109	0.860224	0.711094	0.226643	0.377738	0.8198	1.02629	0.424584	0.696693	metformin	0.73522	0.928064	1.97763	0.524076	0.944984	1.80314	0.071366	0.157005	NS	NS
PWY.7210	454	298	7	447	0.555944	1.14403	0.627245	0.813095	-0.193886	1.36632	0.887228	0.94812	metformin	305	196	6	299	0.128891	0.979493	0.895398	0.945142	0.21655	1.42292	0.879155	0.976173	metformin	1124	711	15	1109	0.887033	0.675852	0.189632	0.350897	0.758633	0.97288	0.435692	0.710991	metformin	0.764053	1.04231	2.18926	0.500274	0.62595	1.25121	0.210856	0.379893	NS	NS
PWY.7198	454	298	7	447	0.542215	1.09989	0.622278	0.810322	-0.176499	1.3127	0.893111	0.948761	metformin	305	196	6	299	0.0864419	0.934228	0.926341	0.957849	0.142981	1.35594	0.9161	0.991897	metformin	1124	711	15	1109	0.853284	0.643453	0.185077	0.347019	0.712054	0.925951	0.442064	0.717448	metformin	0.826617	1.14576	2.41527	0.477402	0.594432	1.24514	0.21308	0.379893	NS	NS
PWY.5154	454	454	7	447	0.0986308	0.288182	0.732327	0.858217	0.142419	0.343734	0.67886	0.924869	metformin	305	304	6	299	-0.149015	0.294728	0.613517	0.868238	0.344894	0.398607	0.387707	0.936063	metformin	1124	1122	15	1109	0.0667196	0.161516	0.679625	0.786934	0.175401	0.2366	0.458651	0.73632	metformin	12.0411	11.5121	38.3328	0.127117	0.0327972	0.258008	0.796401	0.860113	NS	NS
PWY.6168	454	454	7	447	-0.171703	0.201709	0.39511	0.608623	-0.123147	0.240701	0.60921	0.89572	metformin	305	303	6	299	0.433608	0.293673	0.140891	0.515354	0.91502	0.391859	0.02031	0.936063	metformin	1124	1122	15	1109	0.0339504	0.161033	0.83306	0.892688	-0.173527	0.233395	0.457349	0.73632	metformin	24.5782	11.595	38.563	0.115674	0.0283234	0.244856	0.806568	0.864804	NS	NS
PWY.724	454	454	7	447	-0.020354	0.0577794	0.724808	0.858217	0.00202941	0.0688523	0.976501	0.986465	metformin	305	305	6	299	-0.0652786	0.0394835	0.0993799	0.515354	-0.0528329	0.0579743	0.363014	0.936063	metformin	1124	1124	15	1109	-0.0399313	0.0241415	0.0983989	0.225497	0.0252549	0.034917	0.469665	0.742901	metformin	299.54	641.459	1715.83	0.0194008	-0.0438439	-2.25991	0.0238271	0.0643332	0.486262	0
PWY.5136	454	389	7	447	0.701869	0.861035	0.415431	0.614759	0.042668	1.02022	0.966661	0.979858	metformin	305	288	6	299	0.482172	0.615272	0.433854	0.808006	0.160722	0.92895	0.862772	0.976173	metformin	1124	1088	15	1109	-0.270154	0.219581	0.218848	0.374195	-0.234484	0.322624	0.46751	0.742901	metformin	1.34883	2.6416	20.7401	0.201087	-0.136779	-0.680197	0.49638	0.655221	NS	NS
ANAGLYCOLYSIS.PWY	454	454	7	447	-0.082611	0.0981873	0.40061	0.608623	-0.162898	0.118589	0.17034	0.708337	metformin	305	305	6	299	0.100244	0.116439	0.389989	0.755138	0.251995	0.17307	0.146595	0.936063	metformin	1124	1124	15	1109	0.0130333	0.0619434	0.833389	0.892688	0.0651044	0.0901321	0.470254	0.742901	metformin	103.726	73.7565	260.621	0.0477762	0.00507065	0.106133	0.915476	0.927974	NS	NS
PWY0.1586	454	454	7	447	-0.564467	0.277523	0.0425603	0.26829	-0.434863	0.32746	0.184946	0.713365	metformin	305	305	6	299	0.0484153	0.309032	0.875614	0.943924	-0.124874	0.441226	0.777388	0.976173	metformin	1124	1123	15	1109	0.119649	0.178219	0.50213	0.647277	0.184783	0.263018	0.482489	0.758198	metformin	12.9838	10.4711	31.4842	0.134915	-0.0556054	-0.412153	0.680228	0.768166	NS	NS
GOLPDLCAT.PWY	454	447	7	447	-0.457021	0.290386	0.116263	0.389605	-0.657091	0.350668	0.0617077	0.637977	metformin	305	304	6	299	-0.0470583	0.226831	0.835794	0.920584	-0.188343	0.328819	0.567282	0.957648	metformin	1124	1120	15	1109	-0.0542817	0.146045	0.710203	0.807745	0.137707	0.202361	0.496335	0.77585	metformin	11.859	19.4355	46.8844	0.113098	-0.113578	-1.00424	0.315262	0.48486	NS	NS
PWY.6353	454	450	7	447	0.358504	0.200782	0.0748805	0.323115	0.145919	0.239131	0.542083	0.85904	metformin	305	305	6	299	-0.0367314	0.196762	0.85204	0.928387	0.0227804	0.299541	0.939437	0.991897	metformin	1124	1124	15	1109	0.139824	0.106688	0.190267	0.350897	0.103748	0.154912	0.503179	0.778356	metformin	24.8056	25.8296	87.8562	0.0849745	0.146064	1.71891	0.0856304	0.181659	NS	NS
PWY.1269	454	442	7	447	-0.268059	0.452348	0.553767	0.755137	-0.0720247	0.542528	0.894455	0.948761	metformin	305	290	6	299	0.0374507	0.700124	0.957376	0.973386	0.718212	0.999551	0.473063	0.936063	metformin	1124	1076	15	1109	0.073491	0.431886	0.864913	0.911889	-0.415456	0.618797	0.502114	0.778356	metformin	4.88713	2.04009	5.36119	0.285267	-0.0683275	-0.239521	0.810702	0.866109	NS	NS
PWY66.400	454	453	7	447	0.42118	0.37902	0.267085	0.526817	0.459535	0.454255	0.312344	0.742138	metformin	305	300	6	299	0.444245	0.427163	0.299202	0.665478	0.381372	0.601357	0.52652	0.957648	metformin	1124	1118	15	1109	0.293814	0.236284	0.213954	0.369659	-0.223349	0.336299	0.506745	0.77981	metformin	6.96108	5.48041	17.9115	0.18151	0.350185	1.92929	0.0536943	0.122671	NS	NS
PWY.7222	454	454	7	447	-0.187063	0.145898	0.200471	0.464327	-0.278579	0.173339	0.108823	0.659386	metformin	305	305	6	299	-0.222877	0.151333	0.141876	0.515354	-0.0761272	0.22626	0.736793	0.976173	metformin	1124	1124	15	1109	0.0767198	0.0715344	0.283732	0.442038	0.0666012	0.102682	0.516725	0.787011	metformin	46.9788	43.665	195.421	0.0591246	-0.0123303	-0.208548	0.834801	0.88227	NS	NS
POLYAMINSYN3.PWY	454	250	7	447	0.790859	1.0459	0.449963	0.650175	0.385616	1.24114	0.756196	0.932215	metformin	305	185	6	299	0.390094	0.91862	0.671396	0.868238	1.4481	1.39165	0.299029	0.936063	metformin	1124	713	15	1109	-0.108986	0.675899	0.871929	0.91345	-0.631153	0.97235	0.516412	0.787011	metformin	0.914163	1.18503	2.18896	0.482909	0.220767	0.457161	0.647555	0.74953	NS	NS
PWY.6317	454	454	7	447	0.0394554	0.093632	0.673681	0.832854	0.00726331	0.109193	0.946999	0.970146	metformin	305	305	6	299	-0.0322745	0.0914108	0.724287	0.871179	0.0407875	0.136975	0.766113	0.976173	metformin	1124	1124	15	1109	-0.0801963	0.049542	0.105785	0.234288	-0.0453109	0.0712304	0.524836	0.789413	metformin	114.065	119.675	407.43	0.0394924	-0.0499655	-1.26519	0.205802	0.377304	NS	NS
PWY66.399	454	425	7	447	0.64531	0.729745	0.377022	0.603802	0.064172	0.876685	0.941685	0.970146	metformin	305	295	6	299	0.553575	0.348762	0.113552	0.515354	0.543758	0.502594	0.280322	0.936063	metformin	1124	1116	15	1109	0.246841	0.181714	0.174615	0.33308	-0.168413	0.265672	0.526275	0.789413	metformin	1.87784	8.22133	30.2847	0.157361	0.327814	2.0832	0.0372327	0.0921509	0.806884	0
RHAMCAT.PWY	454	454	7	447	-0.175807	0.179743	0.328571	0.578023	-0.0556426	0.212178	0.79327	0.932215	metformin	305	305	6	299	-0.261727	0.186763	0.162142	0.515354	0.359187	0.27504	0.192712	0.936063	metformin	1124	1124	15	1109	-0.024098	0.0941343	0.798001	0.866251	-0.0856277	0.134815	0.525468	0.789413	metformin	30.9524	28.6695	112.851	0.0761447	-0.0908242	-1.19278	0.232954	0.400676	NS	NS
FAO.PWY	454	389	7	447	0.750706	0.88547	0.397009	0.608623	0.0502106	1.0504	0.961899	0.978369	metformin	305	288	6	299	0.452112	0.631362	0.474497	0.822584	0.147159	0.954044	0.877533	0.976173	metformin	1124	1088	15	1109	-0.235862	0.222454	0.289256	0.446049	-0.203505	0.326729	0.533517	0.796254	metformin	1.27542	2.50867	20.2079	0.204158	-0.11148	-0.546046	0.585034	0.712111	NS	NS
P162.PWY	454	326	7	447	-1.57585	1.00079	0.116071	0.389605	-1.50323	1.193	0.208396	0.713422	metformin	305	203	6	299	-0.814315	0.891808	0.361925	0.738477	0.440722	1.29906	0.734681	0.976173	metformin	1124	904	15	1109	-0.942692	0.563984	0.094906	0.22212	-0.490991	0.807034	0.543058	0.806441	metformin	0.998418	1.25735	3.14388	0.430345	-1.02987	-2.39313	0.0167054	0.0477069	0.379936	0
PWY.4981	454	454	7	447	0.257748	0.267396	0.335628	0.578023	0.428116	0.318582	0.179789	0.712965	metformin	305	305	6	299	0.0329251	0.234113	0.888251	0.944155	-0.0549823	0.356794	0.877648	0.976173	metformin	1124	1124	15	1109	0.037741	0.135064	0.779967	0.858377	0.119574	0.198388	0.546818	0.807985	metformin	13.9859	18.2452	54.8175	0.107181	0.0720796	0.672501	0.501265	0.658741	NS	NS
PRPP.PWY	454	449	7	447	-0.105783	0.169233	0.532254	0.73214	-0.0484228	0.201054	0.809803	0.932215	metformin	305	304	6	299	-0.0716866	0.226203	0.751537	0.876191	-0.0639112	0.33087	0.846986	0.976173	metformin	1124	1121	15	1109	0.128994	0.101026	0.20193	0.360199	0.0853113	0.142918	0.550685	0.809367	metformin	34.9165	19.5436	97.9795	0.0809937	0.0494895	0.61103	0.54118	0.678188	NS	NS
PWY.5005	454	354	7	447	0.115506	1.01308	0.909278	0.963073	0.827916	1.20985	0.494175	0.847419	metformin	305	200	6	299	0.428363	1.047	0.682735	0.868238	1.07643	1.54733	0.487248	0.936063	metformin	1124	720	15	1109	0.656096	0.745356	0.378916	0.527605	0.638864	1.07706	0.553204	0.809367	metformin	0.974348	0.912237	1.8	0.52082	0.456868	0.877209	0.380373	0.539544	NS	NS
PWY.6126	454	454	7	447	-0.170306	0.121263	0.160901	0.417905	-0.237429	0.144113	0.100246	0.658114	metformin	305	305	6	299	-0.20394	0.135544	0.133488	0.515354	-0.0669236	0.203056	0.741978	0.976173	metformin	1124	1124	15	1109	0.0522673	0.0612512	0.393661	0.541284	0.0507306	0.0879506	0.56419	0.819071	metformin	68.0054	54.4302	266.545	0.0507033	-0.0224963	-0.443686	0.657269	0.753288	NS	NS
PWY.6121	454	454	7	447	-0.0600914	0.0611205	0.326076	0.578023	-0.0495366	0.0727757	0.496479	0.847419	metformin	305	305	6	299	-0.0728866	0.0424341	0.0869598	0.515354	-0.0599736	0.0614458	0.329995	0.936063	metformin	1124	1124	15	1109	-0.0207525	0.0268736	0.440145	0.588048	-0.0213288	0.0370879	0.565352	0.819071	metformin	267.687	555.354	1384.67	0.0212828	-0.0386368	-1.8154	0.0694623	0.155115	NS	NS
LACTOSECAT.PWY	454	452	7	447	0.195611	0.473155	0.679503	0.832854	-0.0129286	0.559124	0.981564	0.988219	metformin	305	302	6	299	0.0598899	0.251683	0.812086	0.910975	-0.336807	0.372801	0.367159	0.936063	metformin	1124	1117	15	1109	0.320982	0.180951	0.0763653	0.18956	0.142608	0.258939	0.581931	0.822402	metformin	4.46676	15.7868	30.5408	0.140311	0.22881	1.63073	0.102946	0.212327	NS	NS
COA.PWY.1	454	454	7	447	-0.0276276	0.0594831	0.642551	0.820683	0.0215183	0.068756	0.754473	0.932215	metformin	305	305	6	299	-0.0559916	0.0567422	0.324591	0.6949	-0.0515057	0.0852738	0.546387	0.957648	metformin	1124	1124	15	1109	-0.0540989	0.0324321	0.0955846	0.222133	-0.0254829	0.0463618	0.582673	0.822402	metformin	282.626	310.59	950.716	0.0254499	-0.0496339	-1.95026	0.051145	0.118672	NS	NS
PWY.5384	454	377	7	447	1.10538	0.960843	0.250594	0.51258	0.258906	1.11971	0.817257	0.933559	metformin	305	248	6	299	1.12337	0.829458	0.176652	0.515354	1.65972	1.22626	0.177059	0.936063	metformin	1124	930	15	1109	0.873108	0.562277	0.120752	0.258755	0.440584	0.802664	0.583187	0.822402	metformin	1.08317	1.45349	3.16301	0.418866	0.98107	2.3422	0.0191703	0.0530013	0.0830393	0
PWY.3841	454	454	7	447	0.0446231	0.121033	0.712541	0.850191	-0.0812304	0.143495	0.571659	0.87809	metformin	305	305	6	299	-0.0458059	0.154573	0.767178	0.881978	0.148803	0.222125	0.503506	0.936063	metformin	1124	1124	15	1109	0.12763	0.0867687	0.141595	0.290227	0.0708547	0.126708	0.576145	0.822402	metformin	68.2646	41.8538	132.823	0.0641578	0.0744263	1.16005	0.246028	0.410507	NS	NS
PWY.7229	454	454	7	447	-0.176739	0.109554	0.107412	0.375941	-0.217413	0.130377	0.096192	0.658114	metformin	305	305	6	299	-0.188888	0.122919	0.125435	0.515354	-0.0873464	0.184587	0.636464	0.971169	metformin	1124	1124	15	1109	0.0618425	0.0545011	0.256744	0.413295	0.0432317	0.0780591	0.579808	0.822402	metformin	83.3192	66.185	336.658	0.0453534	-0.0131798	-0.290602	0.771356	0.839167	NS	NS
PWY.6284	454	289	7	447	1.09653	1.13053	0.332621	0.578023	0.950666	1.33131	0.475597	0.841692	metformin	305	182	6	299	0.670539	1.01419	0.509023	0.838353	0.253785	1.51878	0.86742	0.976173	metformin	1124	699	15	1109	0.443956	0.706687	0.529987	0.673185	0.556347	1.01648	0.584266	0.822402	metformin	0.78241	0.972209	2.00238	0.515917	0.63849	1.23758	0.21587	0.379893	NS	NS
PWY.7221	454	454	7	447	-0.0846746	0.0516887	0.102114	0.369723	-0.0550533	0.0613534	0.370102	0.785144	metformin	305	305	6	299	-0.00293111	0.040663	0.942587	0.968062	-0.0340258	0.0589859	0.564563	0.957648	metformin	1124	1124	15	1109	-0.0318411	0.0233905	0.173703	0.33308	-0.0172195	0.0324353	0.595607	0.834411	metformin	374.29	604.786	1827.76	0.0188752	-0.0326572	-1.73017	0.0836007	0.178629	NS	NS
GLUDEG.I.PWY	454	344	7	447	1.04401	0.901798	0.247617	0.51075	1.09858	1.08599	0.312348	0.742138	metformin	305	244	6	299	1.03233	0.779228	0.186247	0.515354	1.78148	1.1703	0.129146	0.936063	metformin	1124	956	15	1109	0.000218503	0.509901	0.999658	0.999658	-0.384864	0.733281	0.599794	0.836333	metformin	1.22965	1.64692	3.84617	0.38568	0.443983	1.15117	0.249663	0.414245	NS	NS
TRPSYN.PWY	454	454	7	447	0.158298	0.150738	0.294243	0.55627	0.168164	0.184484	0.362584	0.780344	metformin	305	305	6	299	0.220545	0.153033	0.1506	0.515354	0.177309	0.22914	0.439747	0.936063	metformin	1124	1124	15	1109	-0.0434453	0.0775462	0.575421	0.708541	0.0582369	0.11402	0.609625	0.846068	metformin	44.0104	42.7004	166.295	0.0628687	0.0362021	0.575837	0.564725	0.698848	NS	NS
PWY.7209	454	322	7	447	-0.127235	1.13889	0.911097	0.963073	0.504006	1.34996	0.709089	0.92775	metformin	305	240	6	299	1.19376	1.04237	0.253028	0.598012	0.121723	1.50235	0.935486	0.991897	metformin	1124	965	15	1109	-0.0709887	0.621005	0.90901	0.937417	0.439075	0.880036	0.617932	0.853608	metformin	0.770969	0.920362	2.59304	0.483121	0.190581	0.394479	0.693228	0.770804	NS	NS
PWY.6277	454	454	7	447	-0.0836251	0.0628305	0.183907	0.437211	-0.0727663	0.0740276	0.326237	0.759373	metformin	305	305	6	299	-0.0872976	0.0456646	0.0569232	0.47115	-0.100524	0.0669392	0.134435	0.936063	metformin	1124	1124	15	1109	-0.0338238	0.0271367	0.212871	0.369659	-0.0176981	0.0374192	0.636332	0.858351	metformin	253.314	479.557	1357.96	0.0218696	-0.0521223	-2.38332	0.0171571	0.0485301	1.29944	0
HISDEG.PWY	454	447	7	447	0.296172	0.41442	0.475206	0.681021	0.307218	0.496468	0.536408	0.856522	metformin	305	300	6	299	0.396956	0.458127	0.386938	0.754034	1.07015	0.679152	0.116311	0.936063	metformin	1124	1113	15	1109	-0.267053	0.245817	0.277544	0.438228	-0.170937	0.356553	0.631743	0.858351	metformin	5.82262	4.76462	16.5492	0.191966	-0.0296164	-0.154279	0.877389	0.904808	NS	NS
ARG.POLYAMINE.SYN	454	440	7	447	0.411344	0.327236	0.209439	0.46603	0.553153	0.397563	0.164927	0.708337	metformin	305	298	6	299	-0.222984	0.251665	0.376343	0.752685	-0.124198	0.385284	0.74745	0.976173	metformin	1124	1111	15	1109	-0.139784	0.142179	0.325751	0.477768	0.0997987	0.214342	0.641595	0.858351	metformin	9.3385	15.789	49.4685	0.115782	-0.0883997	-0.763499	0.445166	0.61495	NS	NS
PWY.6113	454	281	7	447	1.18666	1.15665	0.305484	0.565835	1.33841	1.36053	0.325841	0.759373	metformin	305	182	6	299	0.692788	1.02204	0.498394	0.832444	0.273654	1.53184	0.858354	0.976173	metformin	1124	699	15	1109	0.435513	0.713341	0.541638	0.677047	0.479839	1.02596	0.640094	0.858351	metformin	0.747472	0.957335	1.9652	0.521995	0.655611	1.25597	0.209127	0.379893	NS	NS
P108.PWY	454	242	7	447	0.471867	1.05186	0.653941	0.820683	0.322634	1.25901	0.797882	0.932215	metformin	305	212	6	299	-0.177062	0.970683	0.855385	0.928704	-0.55467	1.44333	0.701067	0.976173	metformin	1124	843	15	1109	0.34537	0.656255	0.598803	0.729452	0.457697	0.941355	0.626917	0.858351	metformin	0.903821	1.06132	2.32196	0.482968	0.242705	0.502527	0.615297	0.737155	NS	NS
PWY.1861	454	252	7	447	1.71306	1.1937	0.151977	0.410347	0.961066	1.41902	0.498627	0.847419	metformin	305	245	6	299	-0.643601	0.981801	0.512632	0.838353	-0.678388	1.45274	0.640906	0.971169	metformin	1124	982	15	1109	0.16228	0.591021	0.783694	0.858377	-0.409179	0.851495	0.63094	0.858351	metformin	0.701796	1.03742	2.86282	0.466149	0.217102	0.465735	0.641405	0.74953	NS	NS
HISTSYN.PWY	454	454	7	447	0.0283142	0.131048	0.829042	0.913704	0.0481505	0.159687	0.763169	0.932215	metformin	305	305	6	299	-0.00285475	0.115936	0.980372	0.987745	-0.264731	0.172356	0.125746	0.936063	metformin	1124	1124	15	1109	0.00968884	0.0654235	0.882295	0.921384	0.0442886	0.093292	0.635075	0.858351	metformin	58.2291	74.3987	233.632	0.0522523	0.010102	0.19333	0.8467	0.885458	NS	NS
PWY.7357	454	454	7	447	-0.0493435	0.112069	0.659945	0.824163	-0.046008	0.134868	0.733187	0.932215	metformin	305	305	6	299	0.0409272	0.11179	0.714546	0.871179	0.0792159	0.169626	0.640886	0.971169	metformin	1124	1124	15	1109	-0.128114	0.0541355	0.0181256	0.0636326	-0.0344095	0.0770628	0.655318	0.863541	metformin	79.6209	80.0194	341.221	0.0446829	-0.0885853	-1.98253	0.0474196	0.112669	NS	NS
P164.PWY	454	421	7	447	0.332157	0.712443	0.641288	0.820683	-0.0663212	0.858302	0.938448	0.970146	metformin	305	302	6	299	-0.0952511	0.208715	0.648463	0.868238	0.231	0.311319	0.458756	0.936063	metformin	1124	1109	15	1109	-0.139755	0.130374	0.283976	0.442038	0.0829537	0.18411	0.652395	0.863541	metformin	1.97015	22.9558	58.8324	0.109266	-0.116458	-1.06582	0.286507	0.45623	NS	NS
PWY.7663	454	454	7	447	0.0392098	0.206393	0.849417	0.925835	0.0256817	0.245088	0.9166	0.961944	metformin	305	303	6	299	0.0994208	0.318942	0.755474	0.876191	0.448646	0.474863	0.345643	0.936063	metformin	1124	1124	15	1109	0.174836	0.181586	0.335842	0.483965	-0.114967	0.258912	0.657106	0.863541	metformin	23.4753	9.83053	30.3275	0.12536	0.113151	0.90261	0.366733	0.53655	NS	NS
PWY.5971	454	289	7	447	0.965186	1.16792	0.40902	0.61353	0.834107	1.37269	0.543769	0.85904	metformin	305	182	6	299	0.687415	1.02056	0.501109	0.832444	0.264867	1.53073	0.862758	0.976173	metformin	1124	699	15	1109	0.442332	0.71138	0.534203	0.673185	0.461898	1.02283	0.651658	0.863541	metformin	0.733115	0.960114	1.97605	0.522047	0.610927	1.17025	0.2419	0.408206	NS	NS
PWY.5973	454	454	7	447	0.200154	0.166184	0.229087	0.490692	0.165021	0.197365	0.403593	0.813845	metformin	305	305	6	299	-0.172856	0.216329	0.424903	0.797348	0.130276	0.310214	0.674859	0.976173	metformin	1124	1124	15	1109	0.161529	0.12709	0.204	0.361936	0.0809979	0.184635	0.660973	0.864798	metformin	36.2094	21.3683	61.9123	0.0914817	0.113436	1.23998	0.214981	0.379893	NS	NS
FERMENTATION.PWY	454	420	7	447	1.43078	0.943402	0.130085	0.398975	0.716328	1.13744	0.529204	0.856522	metformin	305	294	6	299	0.576035	0.492417	0.243068	0.583205	0.713117	0.745748	0.339884	0.936063	metformin	1124	1084	15	1109	-0.315179	0.257785	0.221739	0.377185	-0.146242	0.380956	0.701147	0.865193	metformin	1.12359	4.12414	15.0482	0.221971	-0.0374277	-0.168615	0.866099	0.896277	NS	NS
PWY.5121	454	436	7	447	0.102431	0.423674	0.809077	0.906973	-0.459029	0.497878	0.35713	0.780344	metformin	305	299	6	299	0.284487	0.393688	0.470492	0.822584	0.61901	0.589562	0.294724	0.936063	metformin	1124	1116	15	1109	0.234438	0.217415	0.281137	0.441786	-0.131499	0.316287	0.67767	0.865193	metformin	5.57105	6.45201	21.1553	0.173609	0.222005	1.27877	0.20098	0.370751	NS	NS
PWY.4702	454	286	7	447	-0.234811	0.988501	0.812347	0.907409	-0.214713	1.16536	0.853915	0.947064	metformin	305	216	6	299	0.532924	0.955031	0.577252	0.868238	0.815715	1.41438	0.564613	0.957648	metformin	1124	834	15	1109	0.606389	0.657951	0.356919	0.506741	0.379624	0.950032	0.689537	0.865193	metformin	1.0234	1.09639	2.31001	0.475125	0.393867	0.828975	0.407119	0.567673	NS	NS
PWY.7323	454	381	7	447	0.0959166	0.956464	0.920166	0.967398	0.789515	1.12876	0.484677	0.847419	metformin	305	230	6	299	0.606323	0.92561	0.512939	0.838353	1.01648	1.35339	0.453286	0.936063	metformin	1124	837	15	1109	0.502564	0.637831	0.430907	0.578046	0.350662	0.916418	0.702059	0.865193	metformin	1.09311	1.1672	2.45804	0.460368	0.434023	0.942773	0.345797	0.516089	NS	NS
ARGSYN.PWY	454	454	7	447	0.359914	0.191034	0.060227	0.304683	0.210944	0.225254	0.349605	0.780344	metformin	305	305	6	299	-0.10156	0.174796	0.561669	0.868238	-0.293661	0.256891	0.254026	0.936063	metformin	1124	1124	15	1109	0.0753931	0.105526	0.4751	0.622058	0.0646329	0.154197	0.675185	0.865193	metformin	27.4018	32.7292	89.8004	0.0816683	0.088765	1.0869	0.277083	0.452937	NS	NS
PWY.7371	454	163	7	447	1.39633	0.908414	0.124989	0.398975	2.12561	1.05406	0.0444103	0.637977	metformin	305	135	6	299	0.328169	0.794583	0.679898	0.868238	0.718898	1.21225	0.55367	0.957648	metformin	1124	482	15	1109	0.393705	0.553772	0.477263	0.622058	0.328664	0.799062	0.680926	0.865193	metformin	1.2118	1.58388	3.2609	0.406337	0.577172	1.42043	0.155483	0.296016	NS	NS
PWY66.422	454	454	7	447	0.0311018	0.0910728	0.73289	0.858217	-0.0125483	0.1047	0.904664	0.952784	metformin	305	305	6	299	-0.0321162	0.0911042	0.724699	0.871179	0.0304205	0.136427	0.823726	0.976173	metformin	1124	1124	15	1109	-0.0358124	0.050814	0.481099	0.622598	-0.0292817	0.0708732	0.679576	0.865193	metformin	120.565	120.482	387.287	0.0398937	-0.0222641	-0.558086	0.576785	0.707873	NS	NS
GLYCOLYSIS.E.D	454	426	7	447	0.597698	0.712582	0.402051	0.608623	0.256052	0.865553	0.767519	0.932215	metformin	305	283	6	299	1.14035	0.702429	0.105552	0.515354	1.45747	1.05928	0.170016	0.936063	metformin	1124	1065	15	1109	-0.254626	0.43567	0.559037	0.696159	0.246362	0.619259	0.690831	0.865193	metformin	1.96938	2.02673	5.26848	0.328539	0.23172	0.705303	0.480622	0.644106	NS	NS
P42.PWY	454	445	7	447	-0.512406	0.335767	0.127727	0.398975	-0.434411	0.39875	0.276637	0.713422	metformin	305	299	6	299	0.559524	0.390781	0.153268	0.515354	0.799582	0.560483	0.154906	0.936063	metformin	1124	1115	15	1109	-0.0886981	0.240449	0.712284	0.807745	-0.136285	0.35154	0.69833	0.865193	metformin	8.86999	6.54837	17.2963	0.174835	-0.0738265	-0.422263	0.672833	0.762715	NS	NS
PWY.7539	454	435	7	447	0.300671	0.357411	0.400695	0.608623	0.38663	0.429909	0.369058	0.785144	metformin	305	300	6	299	0.437463	0.307404	0.155796	0.515354	0.571036	0.41072	0.165651	0.936063	metformin	1124	1111	15	1109	-0.0635859	0.169965	0.708394	0.807745	-0.0953132	0.240865	0.692398	0.865193	metformin	7.82822	10.5823	34.6164	0.137326	0.0901803	0.656689	0.511381	0.666141	NS	NS
PWY.4242	454	454	7	447	-0.457267	0.219684	0.0379801	0.26829	-0.406103	0.264396	0.125358	0.664842	metformin	305	304	6	299	-0.0129604	0.220744	0.953222	0.973386	0.0323761	0.303874	0.915234	0.991897	metformin	1124	1123	15	1109	-0.0421386	0.112332	0.707639	0.807745	0.0669206	0.164597	0.684404	0.865193	metformin	20.7206	20.5221	79.2485	0.0911008	-0.108558	-1.19162	0.233409	0.400676	NS	NS
PWY.5659	454	453	7	447	0.302268	0.202167	0.135611	0.402822	0.304982	0.243081	0.210358	0.713422	metformin	305	305	6	299	0.087443	0.18651	0.63953	0.868238	0.233011	0.25731	0.365999	0.936063	metformin	1124	1124	15	1109	0.0127695	0.0944564	0.892487	0.926165	-0.0525816	0.135879	0.698852	0.865193	metformin	24.467	28.7472	112.082	0.07778	0.0686075	0.882071	0.377739	0.539544	NS	NS
PWY.6507	454	453	7	447	-0.268575	0.306014	0.380624	0.603802	-0.291298	0.371096	0.432954	0.813845	metformin	305	305	6	299	-0.352261	0.234235	0.133676	0.515354	0.0219696	0.35266	0.950374	0.991897	metformin	1124	1123	15	1109	-0.0127482	0.117232	0.913425	0.938169	0.0730995	0.172985	0.672688	0.865193	metformin	10.6787	18.2262	72.7627	0.0991765	-0.100484	-1.01319	0.310971	0.481034	NS	NS
PWY.7242	454	453	7	447	-0.277	0.293143	0.345222	0.582746	-0.268149	0.356659	0.452602	0.832631	metformin	305	305	6	299	-0.272391	0.226487	0.230056	0.573253	-0.0193383	0.338039	0.954423	0.991897	metformin	1124	1123	15	1109	-0.006419	0.1172	0.956332	0.968066	0.0685644	0.171904	0.690081	0.865193	metformin	11.637	19.4946	72.8025	0.0980892	-0.086602	-0.88289	0.377296	0.539544	NS	NS
PWY.6606	454	443	7	447	0.231403	0.281516	0.411548	0.614397	-0.0534046	0.335048	0.873443	0.94812	metformin	305	303	6	299	0.101583	0.189421	0.592175	0.868238	-0.194344	0.268766	0.470282	0.936063	metformin	1124	1122	15	1109	0.0139431	0.131264	0.915426	0.938169	-0.0760473	0.203175	0.70826	0.869228	metformin	12.6181	27.8704	58.0372	0.100745	0.0665841	0.660915	0.508667	0.665525	NS	NS
FUCCAT.PWY	454	397	7	447	1.16654	0.87352	0.182424	0.437211	1.82095	1.03567	0.0794786	0.637977	metformin	305	293	6	299	-0.0359376	0.414334	0.930943	0.959344	0.169984	0.55216	0.758452	0.976173	metformin	1124	1101	15	1109	-0.227317	0.223056	0.308381	0.458444	0.114514	0.322911	0.722938	0.880568	metformin	1.31055	5.82505	20.0988	0.19162	-0.11931	-0.622638	0.533522	0.674282	NS	NS
PWY.7400	454	454	7	447	0.312088	0.17546	0.0759934	0.323485	0.112081	0.209203	0.592433	0.888649	metformin	305	305	6	299	-0.0966426	0.165271	0.55916	0.868238	-0.281969	0.243051	0.247054	0.936063	metformin	1124	1124	15	1109	0.0619695	0.0993825	0.533054	0.673185	0.0514201	0.145266	0.72343	0.880568	metformin	32.482	36.6106	101.246	0.0766201	0.0755745	0.986353	0.32396	0.493416	NS	NS
PWY.5189	454	435	7	447	0.0949476	0.332457	0.775334	0.884892	-0.108603	0.39339	0.782649	0.932215	metformin	305	301	6	299	0.351784	0.232558	0.131448	0.515354	-0.298906	0.326906	0.361391	0.936063	metformin	1124	1120	15	1109	-0.103488	0.141936	0.466087	0.615235	-0.0727009	0.210753	0.730195	0.882938	metformin	9.04751	18.49	49.6381	0.113831	0.0288509	0.253454	0.799917	0.86078	NS	NS
PWY.5022	454	325	7	447	-0.189198	0.944066	0.841255	0.920123	-0.00887603	1.14658	0.993827	0.994766	metformin	305	211	6	299	-0.102719	0.858473	0.904839	0.951803	1.08218	1.2667	0.393699	0.936063	metformin	1124	899	15	1109	-0.346901	0.558122	0.534364	0.673185	-0.274588	0.799484	0.731322	0.882938	metformin	1.12201	1.3569	3.21028	0.419252	-0.25756	-0.614333	0.538995	0.678188	NS	NS
DENOVOPURINE2.PWY	454	454	7	447	-0.064215	0.112909	0.569834	0.768015	-0.177614	0.132432	0.18064	0.712965	metformin	305	305	6	299	-0.0685942	0.142295	0.630121	0.868238	0.0362205	0.210551	0.863549	0.976173	metformin	1124	1123	15	1109	0.077885	0.0685899	0.256404	0.413295	0.0311269	0.100581	0.757024	0.910268	metformin	78.4403	49.3881	212.559	0.0542017	0.0238857	0.440681	0.659444	0.753288	NS	NS
PWY.6609	454	454	7	447	-0.00321306	0.0953553	0.973135	0.993485	-0.133112	0.11164	0.233856	0.713422	metformin	305	305	6	299	-0.0248572	0.0914055	0.785855	0.885412	-0.0424992	0.139034	0.760095	0.976173	metformin	1124	1124	15	1109	0.0303555	0.0476529	0.524247	0.673158	0.0184834	0.0662734	0.780378	0.931472	metformin	109.979	119.689	440.374	0.0386322	0.014983	0.387838	0.698136	0.770804	NS	NS
PYRIDNUCSAL.PWY	454	437	7	447	0.301591	0.317408	0.342575	0.582746	0.188821	0.363236	0.603487	0.89572	metformin	305	291	6	299	0.338662	0.36608	0.355697	0.738477	0.403165	0.534825	0.451663	0.936063	metformin	1124	1094	15	1109	0.0914484	0.197618	0.643634	0.762307	0.0809114	0.29327	0.782685	0.931472	metformin	9.92575	7.46187	25.6064	0.152509	0.182868	1.19906	0.230504	0.400676	NS	NS
GALACTUROCAT.PWY	454	453	7	447	-0.305424	0.313933	0.33115	0.578023	-0.296967	0.381184	0.436414	0.815188	metformin	305	304	6	299	-0.236598	0.265896	0.374296	0.752685	0.0737527	0.361317	0.838419	0.976173	metformin	1124	1122	15	1109	-0.0177086	0.126237	0.888464	0.924899	0.0505712	0.184505	0.784068	0.931472	metformin	10.1467	14.1442	62.7519	0.107185	-0.0868168	-0.809973	0.417956	0.58006	NS	NS
COLANSYN.PWY	454	389	7	447	0.279039	0.953726	0.769983	0.884892	0.75758	1.12038	0.499321	0.847419	metformin	305	232	6	299	0.728201	0.979888	0.457978	0.822584	1.11636	1.44008	0.43891	0.936063	metformin	1124	853	15	1109	0.686501	0.673678	0.308408	0.458444	0.250381	0.968701	0.796093	0.938965	metformin	1.09939	1.04147	2.20341	0.479779	0.593383	1.23678	0.216168	0.379893	NS	NS
PWY.5667	454	454	7	447	-0.0545117	0.0843411	0.518414	0.719385	-0.0174776	0.0997245	0.860967	0.947064	metformin	305	305	6	299	-0.00159713	0.0821191	0.984496	0.987745	0.156294	0.121122	0.198058	0.936063	metformin	1124	1124	15	1109	-0.0190088	0.0435618	0.662657	0.770095	0.0152388	0.0602221	0.800283	0.938965	metformin	140.579	148.29	526.973	0.0350104	-0.0219616	-0.627288	0.53047	0.674282	NS	NS
PWY0.1319	454	454	7	447	-0.0546259	0.0842562	0.517117	0.719385	-0.0176473	0.0996244	0.859492	0.947064	metformin	305	305	6	299	-0.00160898	0.0821171	0.984381	0.987745	0.156285	0.12112	0.198079	0.936063	metformin	1124	1124	15	1109	-0.0190034	0.0435618	0.662748	0.770095	0.0152299	0.0602225	0.800398	0.938965	metformin	140.863	148.297	526.972	0.0350042	-0.0219911	-0.628241	0.529846	0.674282	NS	NS
P185.PWY	454	447	7	447	-0.0512544	0.347665	0.882866	0.948082	-0.345204	0.418703	0.410186	0.813845	metformin	305	300	6	299	0.445264	0.353753	0.209146	0.543421	0.386292	0.504315	0.444389	0.936063	metformin	1124	1115	15	1109	-0.0324908	0.182011	0.858355	0.907876	-0.0646941	0.259292	0.80302	0.938965	metformin	8.27328	7.99098	30.1861	0.146726	0.0463567	0.315942	0.752047	0.824199	NS	NS
PWY.6531	454	310	7	447	1.61803	1.04814	0.123379	0.398975	2.07162	1.2626	0.101641	0.658114	metformin	305	197	6	299	0.360119	0.888537	0.685552	0.868238	1.93226	1.32295	0.145321	0.936063	metformin	1124	747	15	1109	-0.29175	0.58327	0.617035	0.738035	-0.192141	0.841731	0.819481	0.954454	metformin	0.91025	1.26663	2.93941	0.442102	0.209405	0.473658	0.635744	0.74953	NS	NS
PWY.5676	454	409	7	447	-1.67691	0.840758	0.0467147	0.272503	-1.78265	0.9836	0.0706837	0.637977	metformin	305	266	6	299	-1.65661	0.843258	0.0503967	0.464261	-0.882326	1.23162	0.474382	0.936063	metformin	1124	1033	15	1109	-1.25261	0.507765	0.0137778	0.048889	-0.122145	0.731256	0.867375	0.956779	metformin	1.41468	1.4063	3.8786	0.386346	-1.42701	-3.6936	0.000221101	0.001113	0.280452	0
THISYNARA.PWY	454	454	7	447	0.0991765	0.154469	0.521183	0.720056	0.177237	0.185637	0.340297	0.777448	metformin	305	305	6	299	0.150302	0.173016	0.385707	0.754034	0.243275	0.241439	0.314575	0.936063	metformin	1124	1124	15	1109	-0.160208	0.0827737	0.0531832	0.143856	0.0151831	0.119176	0.898648	0.956779	metformin	41.9102	33.4061	145.954	0.0672262	-0.0641998	-0.954982	0.339587	0.50938	NS	NS
PWY.7560	454	449	7	447	0.421367	0.422223	0.318854	0.572661	0.12249	0.48665	0.801406	0.932215	metformin	305	299	6	299	0.650178	0.461933	0.160338	0.515354	0.587805	0.682625	0.389985	0.936063	metformin	1124	1118	15	1109	0.432972	0.231447	0.0616479	0.165397	0.0529151	0.329396	0.872405	0.956779	metformin	5.6094	4.68642	18.668	0.185811	0.465869	2.50722	0.0121686	0.0383103	0.190508	0
PWY.6270	454	449	7	447	0.399833	0.410992	0.331176	0.578023	0.121528	0.474197	0.797869	0.932215	metformin	305	299	6	299	0.635406	0.453714	0.162439	0.515354	0.580314	0.670982	0.387912	0.936063	metformin	1124	1118	15	1109	0.411994	0.225635	0.0681303	0.179864	0.047165	0.32136	0.883344	0.956779	metformin	5.92015	4.85776	19.6421	0.181309	0.445304	2.45604	0.0140476	0.0409032	0.209588	0
METSYN.PWY	454	454	7	447	0.138642	0.146944	0.345948	0.582746	0.0849649	0.176512	0.630532	0.916585	metformin	305	305	6	299	0.123193	0.132454	0.353091	0.738477	0.0408938	0.18087	0.821305	0.976173	metformin	1124	1124	15	1109	-0.0961762	0.0579782	0.0974315	0.224842	-0.0129219	0.0832985	0.876749	0.956779	metformin	46.3125	56.999	297.489	0.0499501	-0.0378457	-0.757671	0.448648	0.616891	NS	NS
MET.SAM.PWY	454	454	7	447	0.127032	0.147014	0.388027	0.605091	0.139164	0.176874	0.43188	0.813845	metformin	305	305	6	299	-0.0457739	0.131083	0.727189	0.871179	-0.00437621	0.198039	0.982387	0.991897	metformin	1124	1124	15	1109	-0.101424	0.0628356	0.106786	0.234368	-0.0112719	0.0899773	0.90033	0.956779	metformin	46.268	58.1978	253.273	0.052871	-0.0628233	-1.18824	0.234739	0.400676	NS	NS
PWY.6151	454	454	7	447	-0.0146668	0.0692188	0.832292	0.913704	-0.0450749	0.0815357	0.580698	0.87809	metformin	305	305	6	299	-0.0573146	0.0715373	0.42367	0.797348	-0.0191569	0.107702	0.858963	0.976173	metformin	1124	1124	15	1109	-0.0555266	0.0367214	0.130792	0.274913	0.0068059	0.0524331	0.896748	0.956779	metformin	208.714	195.405	741.588	0.0295436	-0.0483881	-1.63785	0.101452	0.210708	NS	NS
HOMOSER.METSYN.PWY	454	454	7	447	0.181357	0.188216	0.335804	0.578023	0.0663881	0.226296	0.769396	0.932215	metformin	305	305	6	299	-0.0501894	0.156869	0.749236	0.876191	-0.0235328	0.237042	0.920994	0.991897	metformin	1124	1124	15	1109	-0.118703	0.0792799	0.134609	0.281145	-0.0154679	0.113785	0.891894	0.956779	metformin	28.2284	40.6374	159.101	0.0662314	-0.0693342	-1.04685	0.29517	0.466305	NS	NS
HEXITOLDEGSUPER.PWY	454	453	7	447	0.131841	0.255455	0.606046	0.80212	0.150489	0.309331	0.626885	0.916585	metformin	305	301	6	299	0.461351	0.314343	0.14327	0.515354	0.549516	0.459093	0.232421	0.936063	metformin	1124	1121	15	1109	0.252728	0.173099	0.144569	0.294492	0.0312191	0.25351	0.902014	0.956779	metformin	15.324	10.1203	33.3743	0.13039	0.257129	1.972	0.0486091	0.113676	NS	NS
PWY.7115	454	385	7	447	2.23339	0.89146	0.0125963	0.182432	1.02462	1.05516	0.332115	0.764636	metformin	305	287	6	299	1.05816	0.591162	0.0744749	0.48171	0.451838	0.867665	0.602976	0.957648	metformin	1124	1051	15	1109	0.555263	0.406178	0.171887	0.332577	-0.102466	0.578971	0.859558	0.956779	metformin	1.25833	2.86146	6.06132	0.313403	0.904012	2.88451	0.00392025	0.0153199	3.02898	0.339712
PWY.7228	454	454	7	447	-0.0759657	0.192225	0.692894	0.837897	-0.200095	0.230918	0.38673	0.808866	metformin	305	305	6	299	-0.102588	0.228681	0.654043	0.868238	0.286733	0.33624	0.394564	0.936063	metformin	1124	1123	15	1109	0.152179	0.118657	0.199928	0.360156	-0.0255917	0.173449	0.882729	0.956779	metformin	27.0633	19.1223	71.0257	0.0923667	0.0579387	0.627268	0.530483	0.674282	NS	NS
GLYCOGENSYNTH.PWY	454	454	7	447	0.264741	0.253477	0.296858	0.55627	0.194352	0.298656	0.515581	0.856522	metformin	305	305	6	299	0.0748854	0.179805	0.677359	0.868238	0.145152	0.268561	0.589324	0.957648	metformin	1124	1124	15	1109	-0.144107	0.115154	0.211041	0.369659	-0.0266763	0.160824	0.868288	0.956779	metformin	15.5641	30.9311	75.4122	0.0905701	-0.0363448	-0.401289	0.688207	0.770804	NS	NS
PWY0.166	454	454	7	447	-0.059291	0.135514	0.661947	0.824163	-0.148923	0.162501	0.359993	0.780344	metformin	305	305	6	299	-0.0807684	0.174316	0.643458	0.868238	0.143634	0.257512	0.577473	0.957648	metformin	1124	1123	15	1109	0.104147	0.0896987	0.245862	0.401656	0.0274123	0.131647	0.835092	0.956779	metformin	54.4541	32.9097	124.287	0.0687369	0.0333446	0.485106	0.627601	0.748585	NS	NS
ANAEROFRUCAT.PWY	454	454	7	447	0.0543143	0.215742	0.80135	0.901519	0.22342	0.260446	0.391513	0.813143	metformin	305	301	6	299	0.493373	0.331219	0.137418	0.515354	0.717464	0.475992	0.132956	0.936063	metformin	1124	1122	15	1109	0.189999	0.17405	0.275234	0.43667	-0.0479726	0.255171	0.850911	0.956779	metformin	21.4848	9.11525	33.0104	0.125382	0.187643	1.49657	0.134505	0.264736	NS	NS
PWY.7197	454	454	7	447	-0.0182597	0.21656	0.932843	0.969787	-0.204203	0.257481	0.428205	0.813845	metformin	305	305	6	299	-0.0706448	0.260441	0.786386	0.885412	0.32491	0.384223	0.398525	0.936063	metformin	1124	1123	15	1109	0.152022	0.145636	0.296782	0.453417	-0.0416217	0.21339	0.845391	0.956779	metformin	21.3229	14.7429	47.1481	0.109623	0.0689389	0.628872	0.529433	0.674282	NS	NS
PWY.7211	454	446	7	447	-0.168154	0.218902	0.442817	0.642798	0.0375733	0.265337	0.887466	0.94812	metformin	305	304	6	299	-0.0872895	0.263304	0.740491	0.872517	0.00393786	0.387354	0.991897	0.991897	metformin	1124	1120	15	1109	0.104242	0.123977	0.400634	0.548586	-0.0246487	0.181466	0.89198	0.956779	metformin	20.8689	14.424	65.0601	0.099824	0.0200668	0.201021	0.840682	0.88227	NS	NS
PWY.6737	454	454	7	447	-0.0678128	0.0878762	0.440731	0.642733	-0.0238388	0.106581	0.823134	0.935808	metformin	305	305	6	299	-0.08442	0.0785643	0.283477	0.646529	0.12551	0.11723	0.285346	0.936063	metformin	1124	1124	15	1109	-0.0361457	0.045089	0.422926	0.57199	-0.0101649	0.0646869	0.875164	0.956779	metformin	129.496	162.013	491.88	0.0357282	-0.051364	-1.43763	0.150539	0.288452	NS	NS
SALVADEHYPOX.PWY	454	452	7	447	0.0951117	0.186888	0.611065	0.805379	-0.0863704	0.219871	0.694664	0.925891	metformin	305	305	6	299	0.207436	0.13734	0.132015	0.515354	0.320354	0.206751	0.122481	0.936063	metformin	1124	1124	15	1109	-0.041587	0.0718309	0.562736	0.698131	-0.0196456	0.102555	0.848123	0.956779	metformin	28.6311	53.0159	193.811	0.0602522	0.0205497	0.341062	0.733057	0.806363	NS	NS
PWY.6147	454	436	7	447	0.343086	0.383806	0.371891	0.603802	0.479737	0.461973	0.29973	0.727403	metformin	305	301	6	299	0.0783249	0.354555	0.825319	0.918831	-0.0109809	0.530381	0.983498	0.991897	metformin	1124	1114	15	1109	0.112377	0.218901	0.607798	0.737403	0.0540004	0.307457	0.860614	0.956779	metformin	6.78856	7.95488	20.8691	0.167571	0.148749	0.887677	0.374714	0.539544	NS	NS
PWY.6608	454	453	7	447	0.00445675	0.187326	0.98103	0.993485	-0.0760636	0.218222	0.727606	0.932215	metformin	305	305	6	299	0.221346	0.145241	0.128577	0.515354	0.374318	0.2194	0.0891747	0.936063	metformin	1124	1124	15	1109	-0.0316738	0.0718896	0.659597	0.770095	0.0217995	0.104327	0.834524	0.956779	metformin	28.4973	47.405	193.494	0.0609262	0.0166715	0.273635	0.784365	0.850206	NS	NS
PWY0.1296	454	454	7	447	0.019451	0.108977	0.858425	0.932427	0.0505566	0.132165	0.70228	0.92775	metformin	305	305	6	299	-0.0493826	0.109387	0.651997	0.868238	0.0547008	0.161029	0.734358	0.976173	metformin	1124	1124	15	1109	0.0206651	0.0626774	0.741684	0.829681	0.0121766	0.0883873	0.890453	0.956779	metformin	84.203	83.5734	254.553	0.0486602	0.00656153	0.134844	0.892735	0.917448	NS	NS
PWY.6897	454	453	7	447	-0.403938	0.211733	0.0570902	0.304683	-0.298051	0.25368	0.240752	0.713422	metformin	305	303	6	299	0.216725	0.374369	0.563107	0.868238	0.686046	0.498238	0.169752	0.936063	metformin	1124	1117	15	1109	0.043699	0.203554	0.830057	0.892688	0.0416763	0.296162	0.888117	0.956779	metformin	22.306	7.13512	24.1346	0.136621	-0.119629	-0.875632	0.38123	0.539544	NS	NS
P461.PWY	454	453	7	447	0.164188	0.316754	0.60448	0.80212	0.0951982	0.385981	0.805315	0.932215	metformin	305	305	6	299	-0.132503	0.312694	0.672058	0.868238	-0.0683413	0.466202	0.883567	0.976173	metformin	1124	1123	15	1109	0.0424319	0.197938	0.830298	0.892688	0.0435563	0.283401	0.877882	0.956779	metformin	9.96683	10.2273	25.5235	0.147897	0.0298419	0.201776	0.840092	0.88227	NS	NS
PWY.5030	454	434	7	447	0.57409	0.629025	0.36192	0.593775	0.479575	0.766911	0.532112	0.856522	metformin	305	294	6	299	0.282712	0.383703	0.461849	0.822584	0.99601	0.563851	0.0785327	0.936063	metformin	1124	1102	15	1109	-0.0473046	0.243232	0.845834	0.898024	0.0674923	0.369073	0.854935	0.956779	metformin	2.52734	6.79218	16.9028	0.195283	0.0980683	0.502185	0.615537	0.737155	NS	NS
GALACT.GLUCUROCAT.PWY	454	453	7	447	-0.344669	0.304005	0.257525	0.520002	-0.384812	0.370912	0.300155	0.727403	metformin	305	303	6	299	-0.261344	0.259041	0.313865	0.686438	0.0083839	0.350544	0.980938	0.991897	metformin	1124	1121	15	1109	-0.00918855	0.127001	0.942336	0.9572	0.0362876	0.187386	0.846486	0.956779	metformin	10.8203	14.9026	61.9994	0.106769	-0.0934062	-0.874844	0.381659	0.539544	NS	NS
COBALSYN.PWY	454	444	7	447	0.120033	0.265084	0.650918	0.820683	0.0964376	0.311574	0.757098	0.932215	metformin	305	304	6	299	-0.239273	0.164547	0.14698	0.515354	-0.0495728	0.243739	0.838994	0.976173	metformin	1124	1123	15	1109	-0.121783	0.100302	0.224946	0.377738	0.0165689	0.147836	0.910784	0.960544	metformin	14.2309	36.9335	99.3977	0.0814971	-0.127748	-1.56751	0.116995	0.236378	NS	NS
PWY.5695	454	454	7	447	-0.21155	0.134022	0.115178	0.389605	-0.110083	0.159271	0.489865	0.847419	metformin	305	305	6	299	0.200137	0.139707	0.153044	0.515354	0.448949	0.201907	0.0270323	0.936063	metformin	1124	1124	15	1109	-0.0737078	0.0711093	0.300174	0.454392	-0.0112874	0.102146	0.912032	0.960544	metformin	55.6737	51.2345	197.764	0.0572906	-0.0528456	-0.922413	0.356313	0.523886	NS	NS
POLYAMSYN.PWY	454	451	7	447	0.204298	0.26144	0.434977	0.637292	0.248652	0.311222	0.424801	0.813845	metformin	305	302	6	299	-0.0887431	0.242775	0.714977	0.871179	0.282051	0.358363	0.431979	0.936063	metformin	1124	1119	15	1109	-0.257007	0.142074	0.07073	0.185245	0.0208402	0.207285	0.919936	0.965445	metformin	14.6304	16.9665	49.5417	0.111016	-0.138643	-1.24885	0.211719	0.379893	NS	NS
PWY.6545	454	452	7	447	-0.00885068	0.162753	0.956657	0.984794	-0.225596	0.193873	0.245295	0.713422	metformin	305	305	6	299	-0.0737838	0.207446	0.722335	0.871179	0.286573	0.305018	0.348322	0.936063	metformin	1124	1123	15	1109	0.111812	0.107602	0.298973	0.454392	0.0121862	0.15779	0.938455	0.981412	metformin	37.752	23.2375	86.3699	0.082378	0.0516321	0.62677	0.53081	0.674282	NS	NS
PWY.7199	454	453	7	447	-0.00627461	0.165098	0.969701	0.993485	0.0736548	0.195242	0.706192	0.92775	metformin	305	305	6	299	-0.160466	0.134131	0.232524	0.574693	0.0682943	0.201848	0.735375	0.976173	metformin	1124	1124	15	1109	-0.0295493	0.078292	0.70593	0.807745	0.00757635	0.109035	0.944616	0.98439	metformin	36.6872	55.583	163.142	0.0625719	-0.0546965	-0.874138	0.382043	0.539544	NS	NS
PWY.841	454	454	7	447	-0.0484286	0.123907	0.696103	0.837897	-0.143944	0.146754	0.327272	0.759373	metformin	305	305	6	299	-0.0744355	0.168579	0.659139	0.868238	0.165513	0.246215	0.502027	0.936063	metformin	1124	1123	15	1109	0.0843868	0.083574	0.312847	0.462957	-0.00801648	0.122805	0.947965	0.984425	metformin	65.1342	35.1878	143.172	0.0640849	0.0259072	0.404264	0.686019	0.770804	NS	NS
PWY.6124	454	454	7	447	-0.0639723	0.138903	0.645353	0.820683	-0.266891	0.163444	0.103295	0.658114	metformin	305	305	6	299	-0.183265	0.128216	0.153956	0.515354	-0.0395578	0.186473	0.832165	0.976173	metformin	1124	1124	15	1109	0.0602669	0.0620709	0.33179	0.480222	-0.00383112	0.0889575	0.965656	0.995833	metformin	51.8292	60.8297	259.552	0.0518329	0.00316708	0.0611016	0.951278	0.957728	NS	NS
PWY.5345	454	385	7	447	1.03262	0.965862	0.285606	0.548573	1.50027	1.15385	0.194279	0.713422	metformin	305	253	6	299	1.48305	0.956548	0.122102	0.515354	2.37769	1.42943	0.0974231	0.936063	metformin	1124	1002	15	1109	-0.0121684	0.585453	0.983421	0.98641	-0.0385064	0.848862	0.963827	0.995833	metformin	1.07194	1.09291	2.91753	0.443574	0.529722	1.19421	0.232395	0.400676	NS	NS
PWY.6901	454	449	7	447	0.408213	0.27798	0.142711	0.40342	0.429416	0.333204	0.198264	0.713422	metformin	305	298	6	299	0.491129	0.343152	0.153446	0.515354	0.16101	0.497561	0.746506	0.976173	metformin	1124	1116	15	1109	0.238813	0.176396	0.176065	0.333916	-0.00365788	0.25366	0.988497	0.99758	metformin	12.9412	8.49231	32.1382	0.136626	0.319732	2.3402	0.0192732	0.0530013	0.561229	0
PWY.7184	454	454	7	447	-0.0466735	0.18495	0.800884	0.901519	-0.187292	0.222991	0.401465	0.813845	metformin	305	305	6	299	-0.0957318	0.220434	0.664395	0.868238	0.290206	0.323411	0.370365	0.936063	metformin	1124	1123	15	1109	0.132969	0.116389	0.253514	0.412116	0.00104902	0.170481	0.995092	0.99758	metformin	29.2341	20.5798	73.82	0.0899355	0.0524221	0.582886	0.55997	0.698786	NS	NS
PWY.5347	454	454	7	447	0.151501	0.135159	0.26295	0.526817	0.0554828	0.161973	0.732126	0.932215	metformin	305	305	6	299	-0.0584028	0.113781	0.608129	0.868238	-0.0285065	0.17175	0.868303	0.976173	metformin	1124	1124	15	1109	-0.0537215	0.0509027	0.291482	0.447392	0.00255243	0.0731642	0.972177	0.99758	metformin	54.7405	77.2437	385.939	0.0439407	-0.0327293	-0.744851	0.456362	0.62374	NS	NS
PWY.6125	454	454	7	447	-0.0878208	0.174134	0.614284	0.806247	-0.217229	0.20986	0.301248	0.727403	metformin	305	305	6	299	-0.0864383	0.198715	0.663888	0.868238	0.241858	0.292519	0.409094	0.936063	metformin	1124	1123	15	1109	0.103526	0.101509	0.308008	0.458444	0.0021065	0.148406	0.988678	0.99758	metformin	32.9788	25.3245	97.0497	0.0802306	0.03194	0.398103	0.690554	0.770804	NS	NS
PWY.5989	454	440	7	447	-0.127646	0.416104	0.759173	0.882434	-0.198271	0.505655	0.695198	0.925891	metformin	305	299	6	299	0.102083	0.365639	0.780301	0.885412	0.178598	0.502546	0.722598	0.976173	metformin	1124	1115	15	1109	-0.0944201	0.17468	0.58894	0.722492	-0.0050445	0.263671	0.98474	0.99758	metformin	5.77558	7.47987	32.7728	0.147397	-0.0666564	-0.452225	0.651107	0.74953	NS	NS
PWY.5656	454	84	7	447	1.32318	0.60373	0.0289297	0.261278	1.57675	0.717023	0.0284539	0.637977	metformin	305	41	6	299	0.621692	0.453641	0.171578	0.515354	0.283606	0.665692	0.670432	0.976173	metformin	1124	175	15	1109	0.150306	0.343623	0.661895	0.770095	0.00602389	0.480215	0.989994	0.99758	metformin	2.74356	4.85932	8.46907	0.24944	0.493044	1.97661	0.0480862	0.113346	NS	NS
RIBOSYN2.PWY	454	427	7	447	0.564941	0.797974	0.479341	0.683223	0.8821	0.94981	0.353603	0.780344	metformin	305	279	6	299	0.622204	0.853228	0.466431	0.822584	1.22852	1.22455	0.316664	0.936063	metformin	1124	1045	15	1109	-0.0887184	0.547378	0.871273	0.91345	-0.0241424	0.787549	0.97555	0.99758	metformin	1.57044	1.37363	3.33753	0.398993	0.230162	0.576858	0.564035	0.698848	NS	NS
SULFATE.CYS.PWY	454	401	7	447	0.847272	0.915969	0.355475	0.586255	1.31756	1.09589	0.229972	0.713422	metformin	305	262	6	299	1.24007	0.912382	0.175126	0.515354	2.32655	1.36793	0.0901612	0.936063	metformin	1124	1012	15	1109	-0.0416923	0.571876	0.941895	0.9572	0.00300944	0.830147	0.997108	0.99758	metformin	1.1919	1.20129	3.05771	0.428318	0.435168	1.01599	0.309633	0.481034	NS	NS
SO4ASSIM.PWY	454	401	7	447	0.910056	0.890139	0.307168	0.565835	1.52798	1.06433	0.151896	0.708337	metformin	305	262	6	299	1.16209	0.866622	0.18096	0.515354	2.38536	1.29795	0.0672176	0.936063	metformin	1124	1012	15	1109	-0.0189786	0.550783	0.972519	0.978449	-0.0024275	0.800235	0.99758	0.99758	metformin	1.26207	1.3315	3.29639	0.412044	0.447085	1.08504	0.277903	0.452937	NS	NS
[truncated: 12 more columns]
