# Supplementary material for: Impact of commonly used drugs on the composition and metabolic function of the gut microbiota
Source: Nat Commun. 2020 Jan 17;11:362. doi: 10.1038/s41467-019-14177-z (PMC6969170; doi:10.1038/s41467-019-14177-z)
Supplement: Supplementary file 31 — Supplementary Data 29 [file 41467_2019_14177_MOESM31_ESM.xlsx]

## Sheet: Sheet1
Supplementary table 29 - Summary statistics taxa & pathways vs NSAIDs
Univariate (lm= taxa or pathways~Age+Sex+BMI+drug X) & multivariate (lm= taxa or pathways~Age+Sex+BMI+all drugs) & results from univariate meta-analysis & results from multivariate meta analysis
Taxa
Taxa	N.IBD	non-zeros.IBD	Users.IBD	Non-users.IBD	Coef.IBD_univariate	SE.IBD_univariate	Pval.IBD_univariate	Qval.IBD_univariate	coeff.correcting.all.IBD_multivariate	SE.correcting_all.IBD_multivariate	pval.correcting.all.IBD_multivariate	qval.correcting.all.IBD_multivariate	drug.IBD	N.MIBS	non-zeros.MIBS	Users.MIBS	Non-users.MIBS	Coef.MIBS_univariate	SE.MIBS_univariate	Pval.MIBS_univariate	Qval.MIBS_univariate	coeff.correcting.all.MIBS_multivariate	SE.correcting_all.MIBS_multivariate	pval.correcting.all.MIBS_multivariate	qval.correcting.all.MIBS_multivariate	drug.MIBS	N.LLD	non-zeros.LLD	Users.LLD	Non-users.LLD	Coef.LLD_univariate	SE.LLD_univariate	Pval.LLD_univariate	Qval.LLD_univariate	coeff.correcting.all.LLD_multivariate	SE.correcting_all.LLD_multivariate	pval.correcting.all.LLD_multivariate	qval.correcting.all.LLD_multivariate	drug.LLD	inverse_var.ibd_univariate	inverse_var.mibs_univariate	inverse_var.lld_univariate	se_univariate	beta_univariate	Z_univariate	P_univariate	FDR_univariate	Het.Q_univariate	Het.I2_univariate
k__Archaea.p__Euryarchaeota.c__Methanobacteria.o__Methanobacteriales.f__Methanobacteriaceae.g__Methanobrevibacter.s__Methanobrevibacter_unclassified	454	65	21	433	0.00543632	0.00763764	0.47698	0.969139	0.0142366	0.00895141	0.112533	0.723214	NSAID	305	107	22	283	-0.0129472	0.00841911	0.12518	0.875435	-0.0139315	0.00909687	0.12689	0.878348	NSAID	1124	432	42	1082	0.021238	0.0062586	0.000714986	0.0825809	0.0220855	0.00660637	0.000857709	0.148384	NSAID	17142.8	14108.1	25529.7	0.00419662	0.00797339	1.89995	0.0574392	0.804173	NS	NS
k__Bacteria.p__Proteobacteria.c__Gammaproteobacteria	454	346	21	433	0.00934415	0.0133795	0.485324	0.969139	-0.0093309	0.0156214	0.550663	0.863925	NSAID	305	225	22	283	-0.00383681	0.0063891	0.548636	0.922169	-0.00214315	0.0067893	0.752519	0.932132	NSAID	1124	855	42	1082	0.0151791	0.0047483	0.00143081	0.110173	0.0112228	0.00502813	0.025831	0.409768	NSAID	5586.29	24497.5	44353.1	0.00366527	0.00848297	2.31442	0.0206447	0.804173	NS	NS
k__Bacteria.p__Proteobacteria.c__Gammaproteobacteria.o__Enterobacteriales.f__Enterobacteriaceae.g__Escherichia.s__Escherichia_coli.t__Escherichia_coli_unclassified	454	260	21	433	-0.00375809	0.0123448	0.760955	0.976192	-0.0134968	0.0144514	0.350939	0.793987	NSAID	305	163	22	283	0.00137069	0.00474294	0.772799	0.951417	0.000896342	0.00502534	0.858585	0.970818	NSAID	1124	625	42	1082	0.0105697	0.00393911	0.00740394	0.270004	0.0090276	0.00419163	0.0314955	0.409768	NSAID	6561.96	44453.5	64447.2	0.00294293	0.00621377	2.11143	0.0347356	0.804173	NS	NS
k__Bacteria.p__Firmicutes.c__Clostridia.o__Clostridiales	454	453	21	433	0.0214673	0.0482164	0.656376	0.976192	0.0761441	0.0568389	0.181128	0.728724	NSAID	305	305	22	283	0.0190273	0.0387804	0.62404	0.932853	0.00526975	0.040956	0.897718	0.977962	NSAID	1124	1124	42	1082	-0.0702664	0.0254333	0.00582552	0.270004	-0.0628425	0.0268397	0.0193933	0.409768	NSAID	430.14	664.929	1545.94	0.0194587	-0.0328443	-1.68789	0.091432	0.804173	NS	NS
k__Bacteria.p__Firmicutes.c__Clostridia.o__Clostridiales.f__Ruminococcaceae	454	436	21	433	0.0300757	0.0445941	0.500392	0.969139	0.0829298	0.0526542	0.116055	0.723214	NSAID	305	305	22	283	-0.0127571	0.032316	0.693303	0.94203	-0.0277729	0.0341195	0.416386	0.880757	NSAID	1124	1124	42	1082	-0.0495905	0.0190946	0.0095254	0.275046	-0.045208	0.0201054	0.0247431	0.409768	NSAID	502.857	957.558	2742.7	0.0154246	-0.0316679	-2.05307	0.0400655	0.804173	NS	NS
k__Archaea.p__Euryarchaeota.c__Methanobacteria.o__Methanobacteriales.f__Methanobacteriaceae	454	75	21	433	0.030207	0.0215361	0.161437	0.969139	0.065482	0.024971	0.00906926	0.34397	NSAID	305	129	22	283	-0.03811	0.0208282	0.068299	0.805827	-0.0414333	0.021989	0.0606389	0.663707	NSAID	1124	597	42	1082	0.0447542	0.0195608	0.0223273	0.295262	0.0405187	0.0206264	0.0497407	0.409768	NSAID	2156.09	2305.14	2613.52	0.011889	0.0133215	1.12049	0.262506	0.804173	NS	NS
k__Archaea.p__Euryarchaeota.c__Methanobacteria.o__Methanobacteriales.f__Methanobacteriaceae.g__Methanobrevibacter	454	74	21	433	0.0296554	0.0209492	0.157608	0.969139	0.0642259	0.0242996	0.00854065	0.34397	NSAID	305	128	22	283	-0.0377852	0.0205986	0.0676084	0.805827	-0.0415794	0.0217074	0.0565274	0.663707	NSAID	1124	597	42	1082	0.0461595	0.0191153	0.0159046	0.295262	0.0429502	0.0202014	0.0337231	0.409768	NSAID	2278.58	2356.8	2736.77	0.0116467	0.0142221	1.22113	0.222037	0.804173	NS	NS
k__Bacteria	454	454	21	433	-0.0220649	0.0244412	0.367142	0.969139	-0.0433756	0.0284235	0.127795	0.723214	NSAID	305	305	22	283	0.042343	0.0207786	0.0424607	0.805827	0.0468301	0.0218948	0.0333742	0.663707	NSAID	1124	1124	42	1082	-0.0435326	0.0193046	0.0243249	0.295262	-0.0414978	0.0204204	0.0423819	0.409768	NSAID	1674	2316.15	2683.35	0.0122412	-0.00834304	-0.681555	0.49552	0.942033	NS	NS
k__Archaea.p__Euryarchaeota.c__Methanobacteria.o__Methanobacteriales.f__Methanobacteriaceae.g__Methanobrevibacter.s__Methanobrevibacter_smithii.t__Methanobrevibacter_smithii_unclassified	454	69	21	433	0.0286984	0.0194439	0.140673	0.969139	0.0613325	0.0225177	0.0067396	0.34397	NSAID	305	127	22	283	-0.0299592	0.0178434	0.0942174	0.875435	-0.0327809	0.0188867	0.0838128	0.852918	NSAID	1124	580	42	1082	0.0426315	0.0179903	0.0179726	0.295262	0.0382019	0.0189867	0.0444655	0.409768	NSAID	2645.05	3140.82	3089.75	0.0106145	0.0127915	1.2051	0.228166	0.804173	NS	NS
k__Bacteria.p__Firmicutes.c__Clostridia.o__Clostridiales.f__Lachnospiraceae.g__Lachnospiraceae_noname	454	443	21	433	0.0136581	0.022246	0.539572	0.969139	0.00404712	0.0264845	0.878627	0.937811	NSAID	305	305	22	283	0.0124588	0.0103137	0.228028	0.875435	0.0131792	0.0111042	0.236368	0.878348	NSAID	1124	1121	42	1082	-0.0152234	0.00689574	0.0274739	0.295262	-0.015041	0.00728557	0.0392134	0.409768	NSAID	2020.67	9400.85	21029.9	0.00555115	-0.00540575	-0.973808	0.330152	0.878712	NS	NS
k__Bacteria.p__Firmicutes.c__Clostridia.o__Clostridiales.f__Lachnospiraceae.g__Lachnospiraceae_noname.s__Lachnospiraceae_bacterium_5_1_63FAA.t__GCF_000185525	454	368	21	433	-0.00390293	0.00765213	0.610283	0.974953	-0.00311922	0.00909258	0.731746	0.886541	NSAID	305	290	22	283	0.00525005	0.00619857	0.397699	0.902714	0.00621763	0.00661195	0.347908	0.880757	NSAID	1124	1084	42	1082	-0.00931125	0.00413294	0.0244611	0.295262	-0.00881001	0.00439894	0.0454598	0.409768	NSAID	17077.9	26026.6	58543.8	0.00313653	-0.00467425	-1.49026	0.136156	0.804173	NS	NS
k__Bacteria.p__Firmicutes.c__Clostridia.o__Clostridiales.f__Lachnospiraceae.g__Lachnospiraceae_noname.s__Lachnospiraceae_bacterium_8_1_57FAA.t__GCF_000185545	454	158	21	433	-0.00351516	0.00678616	0.604731	0.974953	-0.0040891	0.00811044	0.61442	0.863925	NSAID	305	125	22	283	-0.00371973	0.00662553	0.574939	0.923935	-0.00278103	0.00712781	0.696736	0.930421	NSAID	1124	484	42	1082	-0.0113585	0.00566862	0.0453379	0.36114	-0.0137728	0.00599731	0.0218392	0.409768	NSAID	21714.6	22780.3	31120.4	0.0036366	-0.00680481	-1.8712	0.0613169	0.804173	NS	NS
k__Bacteria.p__Actinobacteria.c__Actinobacteria.o__Coriobacteriales.f__Coriobacteriaceae.g__Adlercreutzia.s__Adlercreutzia_equolifaciens.t__GCF_000478885	454	210	21	433	-0.000195416	0.00499424	0.968806	0.991284	0.0041704	0.00595121	0.483865	0.837427	NSAID	305	218	22	283	0.0102715	0.00533536	0.0551746	0.805827	0.00805306	0.00585114	0.16991	0.878348	NSAID	1124	889	42	1082	-0.00778509	0.00407183	0.0561412	0.405269	-0.00894104	0.00431163	0.0383458	0.409768	NSAID	40092.3	35129.5	60314.3	0.00271627	-0.000859937	-0.316588	0.751556	0.981257	NS	NS
k__Bacteria.p__Firmicutes.c__Clostridia.o__Clostridiales.f__Peptostreptococcaceae.g__Peptostreptococcaceae_noname	454	388	21	433	-0.0130935	0.0107444	0.223647	0.969139	-0.0151018	0.012485	0.227165	0.750513	NSAID	305	266	22	283	-0.00468925	0.00719079	0.514836	0.902714	-0.00969573	0.00718093	0.178129	0.878348	NSAID	1124	1040	42	1082	0.0143076	0.00871436	0.100906	0.554983	0.02061	0.00911036	0.0238812	0.409768	NSAID	8662.42	19339.5	13168.3	0.00492843	-0.000381409	-0.0773896	0.938314	0.981257	NS	NS
k__Bacteria.p__Firmicutes.c__Clostridia.o__Clostridiales.f__Peptostreptococcaceae	454	395	21	433	-0.00905909	0.0112902	0.422774	0.969139	-0.0123223	0.0131527	0.349407	0.793987	NSAID	305	270	22	283	-0.0037894	0.00714231	0.596128	0.923935	-0.00868694	0.00713286	0.224379	0.878348	NSAID	1124	1045	42	1082	0.014077	0.0087039	0.106094	0.569945	0.0203153	0.00910081	0.0258047	0.409768	NSAID	7845.03	19603	13199.9	0.00495999	0.00099544	0.200694	0.840938	0.981257	NS	NS
k__Bacteria.p__Firmicutes	454	454	21	433	0.0269919	0.0430108	0.530618	0.969139	0.0148598	0.0504909	0.768678	0.886541	NSAID	305	305	22	283	-0.0109698	0.0415447	0.791926	0.951417	-0.0319894	0.0429006	0.456535	0.902861	NSAID	1124	1124	42	1082	-0.0392272	0.0265071	0.139188	0.627167	-0.055406	0.0279438	0.047648	0.409768	NSAID	540.562	579.387	1423.24	0.0198295	-0.0187145	-0.943773	0.345285	0.879452	NS	NS
k__Bacteria.p__Actinobacteria.c__Actinobacteria.o__Bifidobacteriales.f__Bifidobacteriaceae.g__Bifidobacterium.s__Bifidobacterium_adolescentis.t__Bifidobacterium_adolescentis_unclassified	454	263	21	433	-0.000924853	0.0446888	0.983498	0.991284	-0.00835736	0.0520604	0.872544	0.937811	NSAID	305	220	22	283	-0.0305196	0.046516	0.51226	0.902714	-0.0161142	0.049611	0.745581	0.932132	NSAID	1124	937	42	1082	0.0417467	0.0284122	0.142027	0.627167	0.0611557	0.0297682	0.0401781	0.409768	NSAID	500.729	462.163	1238.77	0.021312	0.016872	0.791665	0.428556	0.916455	NS	NS
k__Bacteria.p__Actinobacteria.c__Actinobacteria.o__Coriobacteriales.f__Coriobacteriaceae.g__Collinsella	454	342	21	433	-0.0186182	0.0249303	0.455578	0.969139	-0.00958245	0.0293367	0.744114	0.886541	NSAID	305	278	22	283	-0.0143277	0.0229335	0.532614	0.903542	-0.00179274	0.0244622	0.941634	0.983272	NSAID	1124	1052	42	1082	0.0159526	0.0135768	0.240248	0.800431	0.0287928	0.0143416	0.0449307	0.409768	NSAID	1608.96	1901.33	5425.1	0.010579	0.00328431	0.310457	0.756214	0.981257	NS	NS
k__Bacteria.p__Firmicutes.c__Clostridia.o__Clostridiales.f__Clostridiaceae.g__Clostridium.s__Clostridium_bolteae	454	212	21	433	-0.00027916	0.00280365	0.920738	0.991284	-0.00173838	0.00338329	0.607717	0.863925	NSAID	305	82	22	283	0.0055127	0.00391171	0.159794	0.875435	0.00611041	0.00409679	0.137021	0.878348	NSAID	1124	169	42	1082	-0.00224638	0.00239147	0.347764	0.833831	-0.00476559	0.00238103	0.0455911	0.409768	NSAID	127219	65353.3	174852	0.00164974	-0.000185142	-0.112225	0.910645	0.981257	NS	NS
k__Bacteria.p__Actinobacteria.c__Actinobacteria.o__Actinomycetales	454	286	21	433	0.00375552	0.00347436	0.280358	0.969139	-0.00119083	0.00379369	0.753773	0.886541	NSAID	305	185	22	283	-0.00141561	0.00305258	0.643177	0.932853	-0.000112307	0.00318563	0.971904	0.983272	NSAID	1124	769	42	1082	-0.000761011	0.00214013	0.722214	0.921072	-0.00559313	0.00216393	0.00987845	0.409768	NSAID	82841.9	107316	218334	0.00156462	-1.7035e-05	-0.0108876	0.991313	0.996538	NS	NS
k__Bacteria.p__Firmicutes.c__Bacilli.o__Lactobacillales.f__Streptococcaceae.g__Streptococcus.s__Streptococcus_salivarius.t__Streptococcus_salivarius_unclassified	454	434	21	433	0.0184061	0.0177725	0.300959	0.969139	-0.0122937	0.0184138	0.50477	0.837427	NSAID	305	290	22	283	0.00163759	0.00969646	0.86601	0.965296	0.0046882	0.0100128	0.640048	0.930421	NSAID	1124	1068	42	1082	0.00148776	0.00799387	0.852392	0.937282	-0.0188863	0.00791842	0.0172511	0.409768	NSAID	3165.93	10635.9	15649	0.00582709	0.00336057	0.576716	0.564131	0.957847	NS	NS
k__Bacteria.p__Proteobacteria.c__Gammaproteobacteria.o__Enterobacteriales.f__Enterobacteriaceae.g__Escherichia	454	304	21	433	-0.00282159	0.0122798	0.818381	0.991126	-0.0111309	0.0143481	0.438379	0.837427	NSAID	305	193	22	283	-0.000413823	0.0056	0.941145	0.99237	-2.13798e-05	0.00595464	0.997138	0.997138	NSAID	1124	758	42	1082	0.00996201	0.00438103	0.0231703	0.295262	0.00868872	0.00463517	0.0611433	0.476194	NSAID	6631.64	31887.7	52101.2	0.0033219	0.00537544	1.61818	0.105623	0.804173	NS	NS
k__Bacteria.p__Actinobacteria.c__Actinobacteria.o__Coriobacteriales.f__Coriobacteriaceae.g__Collinsella.s__Collinsella_aerofaciens.t__GCF_000169035	454	304	21	433	-0.0262215	0.0248599	0.292111	0.969139	-0.0170441	0.0291968	0.559709	0.863925	NSAID	305	265	22	283	-0.0113788	0.0240016	0.635787	0.932853	0.00202511	0.0255131	0.936795	0.983272	NSAID	1124	1013	42	1082	0.0140408	0.014038	0.317431	0.830693	0.027547	0.0148187	0.0633091	0.476194	NSAID	1618.09	1735.88	5074.43	0.0108925	0.00107591	0.0987753	0.921317	0.981257	NS	NS
k__Bacteria.p__Firmicutes.c__Clostridia.o__Clostridiales.f__Lachnospiraceae.g__Roseburia.s__Roseburia_inulinivorans.t__GCF_000174195	454	325	21	433	-0.0174602	0.0109256	0.110753	0.969139	-0.0133277	0.0130762	0.308723	0.766457	NSAID	305	259	22	283	0.0073984	0.0109962	0.501588	0.902714	0.00811557	0.0119758	0.498577	0.930421	NSAID	1124	1024	42	1082	-0.0148339	0.00701983	0.0348108	0.321651	-0.0131096	0.00747636	0.0798058	0.518617	NSAID	8377.39	8270.12	20293	0.00520294	-0.0104522	-2.0089	0.0445474	0.804173	NS	NS
k__Bacteria.p__Firmicutes.c__Clostridia.o__Clostridiales.f__Eubacteriaceae.g__Eubacterium.s__Eubacterium_siraeum.t__Eubacterium_siraeum_unclassified	454	156	21	433	0.0171544	0.0122361	0.161641	0.969139	0.0346471	0.0145681	0.0178662	0.34397	NSAID	305	181	22	283	-0.0121736	0.01007	0.22769	0.875435	-0.0144963	0.0104247	0.165567	0.878348	NSAID	1124	756	42	1082	0.0137214	0.00804921	0.0885381	0.524418	0.0150555	0.00849313	0.0765749	0.518617	NSAID	6678.99	9861.54	15434.5	0.00559235	0.00645212	1.15374	0.248607	0.804173	NS	NS
k__Bacteria.p__Firmicutes.c__Erysipelotrichia.o__Erysipelotrichales.f__Erysipelotrichaceae.g__Coprobacillus	454	189	21	433	-0.0128581	0.00527468	0.0151987	0.372242	-0.0149388	0.00613338	0.0153297	0.34397	NSAID	305	82	22	283	-0.00548469	0.00669422	0.41326	0.902714	-0.00807746	0.00719338	0.262499	0.878348	NSAID	1124	201	42	1082	0.00371366	0.00296305	0.21035	0.800431	0.00542285	0.00310175	0.0806936	0.518617	NSAID	35942.4	22315.2	113900	0.00241011	-0.000938435	-0.389374	0.696999	0.981257	NS	NS
k__Bacteria.p__Firmicutes.c__Bacilli.o__Lactobacillales.f__Streptococcaceae.g__Streptococcus.s__Streptococcus_parasanguinis.t__Streptococcus_parasanguinis_unclassified	454	393	21	433	0.00723413	0.0120664	0.54914	0.969139	-0.0282796	0.0124304	0.0234548	0.34397	NSAID	305	245	22	283	-0.0056981	0.0068106	0.403499	0.902714	-0.00436089	0.00678889	0.521238	0.930421	NSAID	1124	934	42	1082	0.00162403	0.00419854	0.698974	0.921072	-0.00745396	0.00426682	0.0809403	0.518617	NSAID	6868.25	21559	56728.7	0.00342683	0.000222762	0.0650052	0.94817	0.981257	NS	NS
k__Bacteria.p__Firmicutes.c__Clostridia.o__Clostridiales.f__Lachnospiraceae.g__Roseburia	454	411	21	433	-0.0170566	0.0184594	0.355998	0.969139	-0.0182393	0.0221308	0.410347	0.835824	NSAID	305	302	22	283	0.00726658	0.015351	0.636301	0.932853	0.0139019	0.0162265	0.392364	0.880757	NSAID	1124	1120	42	1082	-0.0187872	0.00881379	0.033261	0.320137	-0.0161418	0.0093937	0.0860183	0.53147	NSAID	2934.69	4243.54	12872.9	0.00706206	-0.01302	-1.84365	0.0652342	0.804173	NS	NS
k__Bacteria.p__Proteobacteria.c__Gammaproteobacteria.o__Enterobacteriales.f__Enterobacteriaceae	454	310	21	433	0.0126994	0.0133808	0.343134	0.969139	-0.00403599	0.0158286	0.798878	0.904078	NSAID	305	200	22	283	-0.000311574	0.00620782	0.960006	0.99237	-0.00032805	0.00665782	0.960741	0.983272	NSAID	1124	773	42	1082	0.00998515	0.00446691	0.0256019	0.295262	0.00798595	0.00472596	0.0913719	0.545081	NSAID	5585.16	25949.1	50117	0.0034996	0.00689848	1.97122	0.0486991	0.804173	NS	NS
k__Bacteria.p__Firmicutes.c__Clostridia.o__Clostridiales.f__Peptostreptococcaceae.g__Peptostreptococcaceae_noname.s__Clostridium_bartlettii.t__GCF_000154445	454	328	21	433	-0.00815226	0.00805202	0.311893	0.969139	-0.012715	0.00944744	0.17913	0.728724	NSAID	305	206	22	283	-0.00110902	0.00621936	0.858595	0.965296	-0.00762537	0.0065197	0.243225	0.878348	NSAID	1124	850	42	1082	0.00777799	0.00663399	0.241269	0.800431	0.0117294	0.00702059	0.0950696	0.548235	NSAID	15423.7	25852.9	22722.2	0.00395288	0.000348811	0.0882422	0.929684	0.981257	NS	NS
k__Bacteria.p__Firmicutes.c__Clostridia.o__Clostridiales.f__Ruminococcaceae.g__Ruminococcus	454	374	21	433	0.0473775	0.0421928	0.262104	0.969139	0.0875174	0.0498341	0.0798297	0.690527	NSAID	305	298	22	283	0.00778726	0.0352068	0.825099	0.952814	0.0203493	0.0375732	0.588557	0.930421	NSAID	1124	1113	42	1082	-0.0413725	0.022339	0.064285	0.43676	-0.0386835	0.0236398	0.102054	0.569525	NSAID	561.724	806.763	2003.88	0.01722	-0.0148294	-0.861174	0.389142	0.916455	NS	NS
k__Bacteria.p__Proteobacteria	454	434	21	433	0.00475214	0.0161481	0.768683	0.976192	-0.0133067	0.0192137	0.489001	0.837427	NSAID	305	275	22	283	-1.23804e-05	0.00715846	0.998621	0.998621	0.00120121	0.00743526	0.871785	0.973024	NSAID	1124	1040	42	1082	0.0109899	0.00515	0.0330721	0.320137	0.00842351	0.00551018	0.126641	0.629373	NSAID	3834.94	19514.7	37703.8	0.00404711	0.00708141	1.74975	0.0801622	0.804173	NS	NS
k__Bacteria.p__Firmicutes.c__Clostridia.o__Clostridiales.f__Ruminococcaceae.g__Ruminococcus.s__Ruminococcus_lactaris.t__Ruminococcus_lactaris_unclassified	454	169	21	433	-0.0158837	0.0145718	0.276308	0.969139	-0.00915597	0.0175292	0.601739	0.863925	NSAID	305	142	22	283	-0.0153694	0.0138314	0.267385	0.875435	-0.00678393	0.0148491	0.648151	0.930421	NSAID	1124	668	42	1082	-0.0159878	0.0102336	0.118506	0.583053	-0.016805	0.0108235	0.120802	0.629373	NSAID	4709.46	5227.21	9548.65	0.00716385	-0.0157967	-2.20506	0.0274498	0.804173	NS	NS
k__Bacteria.p__Firmicutes.c__Clostridia.o__Clostridiales.f__Lachnospiraceae.g__Blautia.s__Ruminococcus_gnavus.t__Ruminococcus_gnavus_unclassified	454	314	21	433	-0.0310748	0.0194467	0.110847	0.969139	-0.0322187	0.0230495	0.163037	0.723214	NSAID	305	158	22	283	0.00643936	0.00700103	0.358506	0.902714	0.00701114	0.00755523	0.354355	0.880757	NSAID	1124	434	42	1082	-0.00329414	0.00219071	0.132979	0.626903	-0.00368759	0.00237804	0.12131	0.629373	NSAID	2644.27	20402.2	208368	0.00207876	-0.00275345	-1.32456	0.185317	0.804173	NS	NS
k__Bacteria.p__Actinobacteria.c__Actinobacteria.o__Coriobacteriales.f__Coriobacteriaceae.g__Eggerthella	454	340	21	433	-0.0205922	0.0115218	0.0745968	0.944893	-0.0279991	0.0132115	0.034692	0.400114	NSAID	305	231	22	283	0.0240712	0.00899259	0.00784926	0.329868	0.024958	0.00978465	0.0113212	0.652858	NSAID	1124	733	42	1082	-0.00372417	0.00398303	0.34999	0.833831	-0.00640749	0.0042214	0.129351	0.629373	NSAID	7532.81	12366	63033.9	0.00347246	-0.00111176	-0.320165	0.748843	0.981257	NS	NS
k__Bacteria.p__Firmicutes.c__Clostridia.o__Clostridiales.f__Clostridiales_noname	454	312	21	433	0.00313012	0.00365056	0.391683	0.969139	0.00186247	0.00429369	0.664698	0.872733	NSAID	305	120	22	283	0.000307223	0.00224906	0.891441	0.97904	-0.000293523	0.00242249	0.903655	0.977962	NSAID	1124	393	42	1082	-0.000959784	0.00101127	0.342796	0.833831	-0.00164014	0.00108508	0.130968	0.629373	NSAID	75037.9	197696	977839	0.000894222	-0.000514085	-0.574896	0.565362	0.957847	NS	NS
k__Bacteria.p__Firmicutes.c__Clostridia.o__Clostridiales.f__Eubacteriaceae.g__Eubacterium.s__Eubacterium_siraeum	454	158	21	433	0.0164347	0.0123544	0.18412	0.969139	0.0325045	0.0146977	0.0275674	0.34397	NSAID	305	181	22	283	-0.0136067	0.0108079	0.209053	0.875435	-0.0151107	0.0111709	0.177345	0.878348	NSAID	1124	759	42	1082	0.0113662	0.00813487	0.162633	0.673698	0.0122412	0.00859301	0.154585	0.703863	NSAID	6551.76	8560.9	15111.2	0.00575208	0.00539136	0.937288	0.348611	0.879452	NS	NS
k__Bacteria.p__Firmicutes.c__Negativicutes.o__Selenomonadales.f__Veillonellaceae.g__Veillonella	454	253	21	433	-0.00468277	0.00456257	0.305375	0.969139	-0.00663594	0.00527615	0.209348	0.750513	NSAID	305	150	22	283	-0.00337783	0.00269375	0.210906	0.875435	-0.00356103	0.00272635	0.192719	0.878348	NSAID	1124	553	42	1082	-0.00162308	0.00201953	0.42175	0.859161	-0.00300872	0.00211214	0.154606	0.703863	NSAID	48037.5	137811	245189	0.00152315	-0.0025251	-1.65782	0.0973545	0.804173	NS	NS
k__Bacteria.p__Firmicutes.c__Clostridia.o__Clostridiales.f__Oscillospiraceae.g__Oscillibacter.s__Oscillibacter_unclassified	454	357	21	433	0.00959172	0.00839788	0.254013	0.969139	0.0176789	0.0100127	0.0782244	0.690527	NSAID	305	264	22	283	0.0033178	0.00576332	0.565269	0.923935	-0.00113721	0.00616152	0.853711	0.970818	NSAID	1124	1050	42	1082	0.00386806	0.00362928	0.286751	0.820695	0.00527403	0.00383297	0.169123	0.750211	NSAID	14179.5	30106.1	75920.5	0.00288428	0.0044054	1.52739	0.126665	0.804173	NS	NS
k__Bacteria.p__Firmicutes.c__Clostridia.o__Clostridiales.f__Lachnospiraceae.g__Blautia.s__Blautia_hydrogenotrophica.t__GCF_000157975	454	87	21	433	-0.0019268	0.00719754	0.789054	0.983084	0.00568395	0.00843936	0.501018	0.837427	NSAID	305	80	22	283	0.0112242	0.00564472	0.0476777	0.805827	0.0101875	0.00603959	0.0928239	0.87697	NSAID	1124	182	42	1082	0.00537433	0.00294752	0.0685198	0.439668	0.00409785	0.00310862	0.18771	0.811845	NSAID	19303.3	31384.5	115103	0.00245595	0.00563163	2.29305	0.021845	0.804173	NS	NS
k__Bacteria.p__Proteobacteria.c__Gammaproteobacteria.o__Pasteurellales.f__Pasteurellaceae	454	111	21	433	-0.00629122	0.00895169	0.482556	0.969139	-0.0108082	0.0104448	0.301392	0.766457	NSAID	305	60	22	283	-0.0024078	0.00294404	0.414091	0.902714	-0.00125215	0.00313453	0.689871	0.930421	NSAID	1124	243	42	1082	0.00568832	0.00231191	0.0140272	0.294571	0.00280689	0.00242907	0.248127	0.820151	NSAID	12479.3	115376	187093	0.00178189	0.00224778	1.26146	0.207144	0.804173	NS	NS
k__Bacteria.p__Proteobacteria.c__Gammaproteobacteria.o__Pasteurellales.f__Pasteurellaceae.g__Haemophilus	454	108	21	433	-0.00618819	0.00893367	0.488877	0.969139	-0.0107687	0.0104177	0.301911	0.766457	NSAID	305	60	22	283	-0.00239682	0.0029374	0.415172	0.902714	-0.00124063	0.00312654	0.691832	0.930421	NSAID	1124	242	42	1082	0.00568506	0.00231034	0.0140168	0.294571	0.00280199	0.00242745	0.248636	0.820151	NSAID	12529.7	115897	187348	0.00177955	0.00224769	1.26307	0.206566	0.804173	NS	NS
k__Bacteria.p__Proteobacteria.c__Gammaproteobacteria.o__Pasteurellales.f__Pasteurellaceae.g__Haemophilus.s__Haemophilus_parainfluenzae.t__Haemophilus_parainfluenzae_unclassified	454	106	21	433	-0.00585911	0.0086086	0.496477	0.969139	-0.010641	0.00996753	0.286365	0.766457	NSAID	305	60	22	283	-0.00237104	0.00291689	0.416943	0.902714	-0.00120955	0.00310596	0.697272	0.930421	NSAID	1124	241	42	1082	0.00575634	0.00230183	0.012535	0.294571	0.00284907	0.00241733	0.238817	0.820151	NSAID	13493.8	117533	188735	0.00176842	0.00227884	1.28862	0.197529	0.804173	NS	NS
k__Bacteria.p__Firmicutes.c__Clostridia.o__Clostridiales.f__Lachnospiraceae.g__Anaerostipes	454	392	21	433	-0.000683136	0.00768899	0.929246	0.991284	0.00263341	0.00877045	0.764139	0.886541	NSAID	305	293	22	283	3.28819e-05	0.00641855	0.995916	0.998621	0.00084917	0.00693353	0.902621	0.977962	NSAID	1124	1074	42	1082	-0.00799735	0.00481916	0.0973011	0.554983	-0.00659001	0.00513698	0.199822	0.820151	NSAID	16914.6	24273.1	43058.3	0.00344529	-0.00421515	-1.22345	0.221159	0.804173	NS	NS
k__Bacteria.p__Proteobacteria.c__Betaproteobacteria.o__Burkholderiales.f__Sutterellaceae	454	300	21	433	-0.00534385	0.00685502	0.436086	0.969139	-0.00916759	0.00829626	0.269837	0.766457	NSAID	305	134	22	283	0.000446008	0.00261813	0.864852	0.965296	-0.000693283	0.00280496	0.804983	0.96218	NSAID	1124	563	42	1082	-0.0033403	0.00213878	0.11863	0.583053	-0.00204664	0.00229795	0.373326	0.820151	NSAID	21280.6	145887	218609	0.00161002	-0.00201898	-1.25401	0.20984	0.804173	NS	NS
k__Bacteria.p__Firmicutes.c__Clostridia.o__Clostridiales.f__Lachnospiraceae.g__Anaerostipes.s__Anaerostipes_hadrus.t__GCF_000332875	454	345	21	433	0.00297617	0.00724593	0.681469	0.976192	0.00380571	0.00831843	0.647562	0.865347	NSAID	305	282	22	283	0.000959883	0.00642304	0.881308	0.973538	0.00206623	0.00688543	0.764356	0.937827	NSAID	1124	1061	42	1082	-0.00700165	0.00481998	0.146611	0.627167	-0.00523091	0.00510166	0.305438	0.820151	NSAID	19046.3	24239.3	43043.7	0.00340346	-0.00256489	-0.753611	0.451083	0.916455	NS	NS
k__Bacteria.p__Firmicutes.c__Clostridia.o__Clostridiales.f__Eubacteriaceae	454	418	21	433	-0.0131689	0.042246	0.755402	0.976192	0.0193423	0.0502299	0.700388	0.878023	NSAID	305	304	22	283	0.0585944	0.0330436	0.0772124	0.805827	0.0667237	0.0352078	0.0591706	0.663707	NSAID	1124	1121	42	1082	-0.0251857	0.0218485	0.249262	0.800431	-0.0200632	0.0232568	0.388504	0.820151	NSAID	560.312	915.854	2094.88	0.0167341	-0.00181339	-0.108365	0.913706	0.981257	NS	NS
k__Bacteria.p__Firmicutes.c__Clostridia.o__Clostridiales.f__Eubacteriaceae.g__Eubacterium	454	418	21	433	-0.0131193	0.0422467	0.756298	0.976192	0.0193631	0.0502327	0.700097	0.878023	NSAID	305	304	22	283	0.0585948	0.0330437	0.0772119	0.805827	0.0667235	0.0352082	0.0591737	0.663707	NSAID	1124	1121	42	1082	-0.0251742	0.0218488	0.249485	0.800431	-0.0200532	0.0232569	0.388742	0.820151	NSAID	560.292	915.847	2094.82	0.0167343	-0.00179843	-0.107469	0.914417	0.981257	NS	NS
k__Bacteria.p__Bacteroidetes.c__Bacteroidia.o__Bacteroidales.f__Rikenellaceae.g__Alistipes.s__Alistipes_unclassified	454	81	21	433	0.00566282	0.0067858	0.404448	0.969139	0.00954005	0.00801591	0.234703	0.750513	NSAID	305	50	22	283	-0.00642704	0.00574274	0.263973	0.875435	-0.00634758	0.0061073	0.299596	0.878662	NSAID	1124	133	42	1082	-0.00356357	0.00307021	0.246016	0.800431	-0.00311289	0.00326763	0.340984	0.820151	NSAID	21716.9	30322.3	106087	0.00251477	-0.00284552	-1.13152	0.257834	0.804173	NS	NS
k__Bacteria.p__Firmicutes.c__Bacilli.o__Lactobacillales.f__Streptococcaceae.g__Lactococcus	454	101	21	433	-0.000793797	0.00439891	0.85688	0.991126	0.00180446	0.00534847	0.73601	0.886541	NSAID	305	66	22	283	0.00435275	0.00391407	0.267001	0.875435	0.00325508	0.00408061	0.425765	0.880757	NSAID	1124	378	42	1082	-0.00169928	0.00147159	0.248471	0.800431	-0.00156588	0.00156753	0.318064	0.820151	NSAID	51678.5	65274.2	461770	0.00131451	-0.000935814	-0.71191	0.476521	0.930987	NS	NS
k__Bacteria.p__Firmicutes.c__Clostridia.o__Clostridiales.f__Eubacteriaceae.g__Eubacterium.s__Eubacterium_ramulus.t__GCF_000469345	454	237	21	433	0.00523588	0.0116863	0.654353	0.976192	0.0115209	0.0139883	0.410665	0.835824	NSAID	305	231	22	283	-0.00534769	0.00988899	0.58907	0.923935	-0.0083937	0.010342	0.417749	0.880757	NSAID	1124	957	42	1082	-0.00742768	0.00599708	0.215774	0.800431	-0.00700319	0.00632064	0.268116	0.820151	NSAID	7322.22	10225.8	27804.8	0.00469567	-0.00491417	-1.04653	0.295316	0.850353	NS	NS
k__Bacteria.p__Bacteroidetes.c__Bacteroidia.o__Bacteroidales.f__Rikenellaceae.g__Alistipes.s__Alistipes_indistinctus.t__GCF_000231275	454	92	21	433	0.0105258	0.00408195	0.0102447	0.333685	0.0125692	0.00493318	0.0112137	0.34397	NSAID	305	107	22	283	0.000810408	0.00273462	0.767175	0.951417	0.00186972	0.00291511	0.521845	0.930421	NSAID	1124	437	42	1082	-0.00246827	0.00198978	0.215067	0.800431	-0.00239862	0.00213647	0.26182	0.820151	NSAID	60015.6	133723	252575	0.00149686	0.000261389	0.174625	0.861374	0.981257	NS	NS
k__Bacteria.p__Proteobacteria.c__Deltaproteobacteria.o__Desulfovibrionales.f__Desulfovibrionaceae.g__Bilophila	454	184	21	433	0.00470775	0.00442861	0.288361	0.969139	0.00247868	0.00530878	0.640831	0.865347	NSAID	305	177	22	283	-0.0012512	0.004463	0.779403	0.951417	-0.00090062	0.00461589	0.845455	0.970818	NSAID	1124	620	42	1082	-0.00283122	0.00253936	0.265118	0.807621	-0.00253518	0.00270336	0.348566	0.820151	NSAID	50987.7	50204.9	155079	0.00197538	-0.00102174	-0.517237	0.604991	0.957847	NS	NS
k__Bacteria.p__Firmicutes.c__Clostridia.o__Clostridiales.f__Lachnospiraceae.g__Roseburia.s__Roseburia_intestinalis.t__Roseburia_intestinalis_unclassified	454	276	21	433	-0.0259086	0.0163414	0.113597	0.969139	-0.0282645	0.019852	0.155317	0.723214	NSAID	305	205	22	283	0.00517742	0.0119136	0.664188	0.941759	0.0139099	0.0122583	0.257543	0.878348	NSAID	1124	829	42	1082	-0.00810074	0.00738331	0.272806	0.81688	-0.00684447	0.0078622	0.384194	0.820151	NSAID	3744.75	7045.56	18344.2	0.00585863	-0.0071786	-1.2253	0.220461	0.804173	NS	NS
k__Bacteria.p__Proteobacteria.c__Deltaproteobacteria.o__Desulfovibrionales.f__Desulfovibrionaceae.g__Bilophila.s__Bilophila_unclassified	454	184	21	433	0.00467116	0.0043463	0.283087	0.969139	0.00272835	0.00521309	0.601016	0.863925	NSAID	305	177	22	283	-0.000857079	0.0041859	0.837905	0.959048	-7.9709e-05	0.00432156	0.985298	0.991027	NSAID	1124	618	42	1082	-0.00264957	0.0024302	0.27583	0.81688	-0.00236915	0.00258346	0.359326	0.820151	NSAID	52937.2	57071.8	169324	0.00189208	-0.000895965	-0.473535	0.635832	0.957847	NS	NS
k__Bacteria.p__Bacteroidetes.c__Bacteroidia.o__Bacteroidales.f__Rikenellaceae.g__Alistipes.s__Alistipes_finegoldii.t__GCF_000265365	454	193	21	433	0.000706438	0.00455338	0.87678	0.991284	0.00376967	0.00539273	0.484956	0.837427	NSAID	305	145	22	283	-0.00100947	0.0037775	0.789481	0.951417	-0.00151093	0.00407244	0.710939	0.930421	NSAID	1124	611	42	1082	-0.00274913	0.00264836	0.299475	0.820695	-0.00272348	0.00281898	0.334202	0.820151	NSAID	48231.7	70079.6	142576	0.00195782	-0.00164297	-0.839183	0.401367	0.916455	NS	NS
k__Bacteria.p__Firmicutes.c__Clostridia.o__Clostridiales.f__Eubacteriaceae.g__Eubacterium.s__Eubacterium_eligens.t__GCF_000146185	454	232	21	433	0.0130329	0.00996314	0.191534	0.969139	0.0037762	0.0118782	0.750723	0.886541	NSAID	305	195	22	283	-0.0149666	0.00792347	0.0598875	0.805827	-0.0124242	0.00834346	0.13767	0.878348	NSAID	1124	887	42	1082	0.00575389	0.00584005	0.324718	0.830693	0.00676603	0.00619741	0.27519	0.820151	NSAID	10074.1	15928.3	29320.2	0.00425156	0.00111363	0.261934	0.793373	0.981257	NS	NS
k__Bacteria.p__Firmicutes.c__Clostridia.o__Clostridiales.f__Eubacteriaceae.g__Eubacterium.s__Eubacterium_rectale.t__Eubacterium_rectale_unclassified	454	343	21	433	-0.012221	0.0450211	0.786172	0.983084	0.00786214	0.053667	0.883602	0.937811	NSAID	305	285	22	283	0.0591437	0.0395215	0.135587	0.875435	0.0696811	0.0417511	0.0963146	0.87697	NSAID	1124	1093	42	1082	-0.0232663	0.0253396	0.358724	0.833831	-0.0268685	0.0269575	0.319136	0.820151	NSAID	493.365	640.226	1557.4	0.0192772	-0.00163471	-0.0848002	0.93242	0.981257	NS	NS
k__Bacteria.p__Bacteroidetes.c__Bacteroidia.o__Bacteroidales.f__Bacteroidaceae.g__Bacteroides.s__Bacteroides_stercoris	454	135	21	433	0.0110535	0.0203616	0.587504	0.974953	0.0216118	0.0249121	0.386181	0.808999	NSAID	305	102	22	283	0.00238981	0.00336067	0.47763	0.902714	0.00390106	0.00358672	0.277864	0.878662	NSAID	1124	479	42	1082	0.00399975	0.00450082	0.37438	0.833831	0.00520973	0.00479303	0.277319	0.820151	NSAID	2411.99	88541.6	49364.7	0.00266958	0.00310512	1.16315	0.244769	0.804173	NS	NS
k__Bacteria.p__Bacteroidetes.c__Bacteroidia.o__Bacteroidales.f__Bacteroidaceae.g__Bacteroides.s__Bacteroides_stercoris.t__Bacteroides_stercoris_unclassified	454	135	21	433	0.0111545	0.0202867	0.582707	0.974953	0.0214576	0.0248178	0.387778	0.808999	NSAID	305	102	22	283	0.0021918	0.00340657	0.520506	0.902714	0.0035359	0.00365051	0.33373	0.880757	NSAID	1124	479	42	1082	0.00405483	0.00448903	0.366583	0.833831	0.00542281	0.00479037	0.257889	0.820151	NSAID	2429.84	86172	49624.4	0.00268971	0.0030182	1.12213	0.261808	0.804173	NS	NS
k__Bacteria.p__Firmicutes.c__Erysipelotrichia.o__Erysipelotrichales.f__Erysipelotrichaceae.g__Coprobacillus.s__Coprobacillus_unclassified	454	185	21	433	-0.0124974	0.00518287	0.0163264	0.372242	-0.0163758	0.00602996	0.00691724	0.34397	NSAID	305	80	22	283	-0.005015	0.00655548	0.444872	0.902714	-0.00733418	0.00700523	0.296077	0.878662	NSAID	1124	192	42	1082	0.00231616	0.00267543	0.386831	0.835122	0.00332646	0.00278655	0.232837	0.820151	NSAID	37227.1	23269.7	139706	0.00223494	-0.00129049	-0.577418	0.563657	0.957847	NS	NS
k__Bacteria.p__Bacteroidetes.c__Bacteroidia.o__Bacteroidales.f__Bacteroidaceae.g__Bacteroides.s__Bacteroides_ovatus.t__Bacteroides_ovatus_unclassified	454	301	21	433	-0.00340639	0.0110519	0.75807	0.976192	-0.0159513	0.0133433	0.232661	0.750513	NSAID	305	213	22	283	-0.00892096	0.0070593	0.207346	0.875435	-0.00922175	0.00769163	0.231662	0.878348	NSAID	1124	864	42	1082	-0.00360886	0.00426783	0.397963	0.843388	-0.00423232	0.00453187	0.350568	0.820151	NSAID	8187.06	20066.7	54901.7	0.0034678	-0.00487082	-1.40458	0.160145	0.804173	NS	NS
k__Bacteria.p__Bacteroidetes.c__Bacteroidia.o__Bacteroidales.f__Bacteroidaceae.g__Bacteroides.s__Bacteroides_ovatus	454	302	21	433	-0.000519788	0.0115577	0.96415	0.991284	-0.00894286	0.0139529	0.521956	0.843909	NSAID	305	213	22	283	-0.00895646	0.00710382	0.208396	0.875435	-0.00994316	0.0077474	0.200506	0.878348	NSAID	1124	865	42	1082	-0.00362491	0.00426749	0.395831	0.843388	-0.00424815	0.00453168	0.34875	0.820151	NSAID	7486.09	19816	54910.5	0.00348763	-0.00462725	-1.32676	0.184589	0.804173	NS	NS
k__Bacteria.p__Firmicutes.c__Clostridia.o__Clostridiales.f__Peptostreptococcaceae.g__Peptostreptococcaceae_noname.s__Peptostreptococcaceae_noname_unclassified	454	248	21	433	-0.00381534	0.00785519	0.627423	0.974953	-0.00310683	0.0092837	0.738068	0.886541	NSAID	305	207	22	283	-0.000756371	0.00656919	0.908414	0.980896	-0.000389886	0.00692043	0.955116	0.983272	NSAID	1124	868	42	1082	0.00667029	0.00797262	0.40297	0.846236	0.0101658	0.00841803	0.227461	0.820151	NSAID	16206.4	23172.7	15732.5	0.0042597	0.000464152	0.108964	0.913231	0.981257	NS	NS
k__Bacteria.p__Bacteroidetes.c__Bacteroidia.o__Bacteroidales.f__Bacteroidaceae.g__Bacteroides.s__Bacteroides_finegoldii.t__Bacteroides_finegoldii_unclassified	454	53	21	433	0.00646848	0.00559097	0.247923	0.969139	0.00366623	0.00682624	0.591514	0.863925	NSAID	305	54	22	283	-0.00671054	0.00474162	0.158041	0.875435	-0.00744519	0.00522977	0.155738	0.878348	NSAID	1124	243	42	1082	0.00209067	0.00278007	0.452196	0.864975	0.002589	0.00293048	0.377177	0.820151	NSAID	31990.8	44478.2	129386	0.00220404	0.000869368	0.394444	0.693254	0.981257	NS	NS
k__Bacteria.p__Firmicutes.c__Clostridia.o__Clostridiales.f__Lachnospiraceae.g__Dorea.s__Dorea_longicatena.t__GCF_000154065	454	325	21	433	0.0290263	0.0215006	0.17771	0.969139	0.0379841	0.0253039	0.134125	0.723214	NSAID	305	285	22	283	-0.0214168	0.0172551	0.215515	0.875435	-0.0190308	0.0183126	0.299659	0.878662	NSAID	1124	1074	42	1082	0.00874937	0.0116573	0.453082	0.864975	0.0142879	0.0122108	0.242217	0.820151	NSAID	2163.21	3358.67	7358.76	0.00881113	0.00428879	0.486748	0.626437	0.957847	NS	NS
k__Bacteria.p__Proteobacteria.c__Gammaproteobacteria.o__Enterobacteriales.f__Enterobacteriaceae.g__Escherichia.s__Escherichia_unclassified	454	198	21	433	-0.00181165	0.0037776	0.63178	0.974953	-0.0045724	0.00444301	0.304083	0.766457	NSAID	305	130	22	283	0.00169491	0.00241895	0.484063	0.902714	0.00275171	0.00254265	0.280168	0.878662	NSAID	1124	516	42	1082	0.00153327	0.00201077	0.445906	0.864975	0.00187927	0.00211726	0.37496	0.820151	NSAID	70075.8	170901	247330	0.00143105	0.00110982	0.775532	0.438026	0.916455	NS	NS
k__Bacteria.p__Firmicutes.c__Clostridia.o__Clostridiales.f__Lachnospiraceae.g__Blautia.s__Ruminococcus_torques.t__Ruminococcus_torques_unclassified	454	418	21	433	-0.0274303	0.0183584	0.135868	0.969139	-0.0379262	0.0219838	0.0852854	0.70259	NSAID	305	233	22	283	0.0416178	0.0161419	0.0104169	0.329868	0.0356253	0.0168589	0.035542	0.663707	NSAID	1124	865	42	1082	0.00819108	0.0111424	0.462419	0.867146	0.0108215	0.0119146	0.363952	0.820151	NSAID	2967.09	3837.88	8054.55	0.00820347	0.00971173	1.18386	0.23647	0.804173	NS	NS
k__Bacteria.p__Firmicutes.c__Clostridia.o__Clostridiales.f__Lachnospiraceae.g__Lachnospiraceae_noname.s__Lachnospiraceae_bacterium_7_1_58FAA.t__GCF_000242155	454	302	21	433	0.00239232	0.00297925	0.422416	0.969139	0.0028371	0.00353253	0.422379	0.837427	NSAID	305	186	22	283	0.00160315	0.00195419	0.412685	0.902714	0.000891626	0.00209154	0.670249	0.930421	NSAID	1124	826	42	1082	-0.00121355	0.00167935	0.470061	0.867146	-0.00167627	0.00177936	0.346377	0.820151	NSAID	112664	261857	354582	0.00117113	0.00035526	0.303348	0.761625	0.981257	NS	NS
k__Bacteria.p__Actinobacteria.c__Actinobacteria.o__Actinomycetales.f__Actinomycetaceae.g__Actinomyces	454	222	21	433	0.00218085	0.00235366	0.354678	0.969139	0.000565918	0.00276572	0.83798	0.920966	NSAID	305	156	22	283	0.00121539	0.00207308	0.558155	0.922169	0.00190233	0.0022284	0.394094	0.880757	NSAID	1124	604	42	1082	0.00109616	0.0016147	0.497366	0.877035	-0.00173628	0.0016876	0.303787	0.820151	NSAID	180515	232684	383545	0.00112032	0.00137674	1.22888	0.219116	0.804173	NS	NS
k__Bacteria.p__Firmicutes.c__Clostridia.o__Clostridiales.f__Oscillospiraceae.g__Oscillibacter	454	369	21	433	0.00758059	0.00850833	0.373441	0.969139	0.0137949	0.0100728	0.171613	0.728724	NSAID	305	268	22	283	-0.000296527	0.00591922	0.96008	0.99237	-0.0053035	0.00639718	0.407841	0.880757	NSAID	1124	1064	42	1082	0.00255264	0.00375688	0.496991	0.877035	0.00356557	0.00398172	0.370731	0.820151	NSAID	13813.7	28541.2	70851	0.00297211	0.00244784	0.823602	0.410166	0.916455	NS	NS
k__Bacteria.p__Actinobacteria.c__Actinobacteria.o__Coriobacteriales.f__Coriobacteriaceae	454	436	21	433	-0.0264028	0.020566	0.199887	0.969139	-0.0217404	0.0243895	0.373263	0.808999	NSAID	305	305	22	283	0.00584933	0.0180947	0.746725	0.951417	0.0217777	0.0188134	0.248102	0.878348	NSAID	1124	1123	42	1082	0.00729617	0.0115551	0.527891	0.877287	0.0138733	0.0122715	0.258506	0.820151	NSAID	2364.28	3054.21	7489.52	0.00880177	0.000781385	0.0887758	0.92926	0.981257	NS	NS
k__Bacteria.p__Actinobacteria.c__Actinobacteria	454	452	21	433	-0.072097	0.0467771	0.123969	0.969139	-0.052471	0.0563526	0.352358	0.793987	NSAID	305	305	22	283	-0.00218228	0.0446272	0.961032	0.99237	0.0217035	0.0472407	0.646307	0.930421	NSAID	1124	1124	42	1082	0.0184541	0.0286976	0.520322	0.877287	0.0375978	0.030119	0.212189	0.820151	NSAID	457.018	502.111	1214.25	0.0214503	-0.00535459	-0.249628	0.802875	0.981257	NS	NS
k__Bacteria.p__Actinobacteria.c__Actinobacteria.o__Bifidobacteriales.f__Bifidobacteriaceae	454	423	21	433	-0.0650048	0.0511585	0.204526	0.969139	-0.0403226	0.061599	0.513105	0.837427	NSAID	305	294	22	283	-0.00384747	0.0478181	0.935925	0.99237	0.0184619	0.0504614	0.714761	0.930421	NSAID	1124	1094	42	1082	0.0198631	0.0306029	0.516433	0.877287	0.0393165	0.0319185	0.218301	0.820151	NSAID	382.088	437.336	1067.77	0.0230193	-0.00281429	-0.122258	0.902695	0.981257	NS	NS
k__Bacteria.p__Actinobacteria.c__Actinobacteria.o__Bifidobacteriales.f__Bifidobacteriaceae.g__Bifidobacterium	454	413	21	433	-0.0653711	0.0515581	0.205503	0.969139	-0.0420014	0.0619977	0.498504	0.837427	NSAID	305	293	22	283	-0.00340109	0.0479476	0.943498	0.99237	0.0187147	0.0505901	0.711732	0.930421	NSAID	1124	1088	42	1082	0.0194028	0.0306359	0.526643	0.877287	0.0392007	0.0319468	0.220068	0.820151	NSAID	376.189	434.976	1065.46	0.023084	-0.00287658	-0.124614	0.900829	0.981257	NS	NS
k__Bacteria.p__Firmicutes.c__Bacilli.o__Lactobacillales.f__Streptococcaceae.g__Streptococcus.s__Streptococcus_anginosus.t__Streptococcus_anginosus_unclassified	454	121	21	433	0.00666559	0.00575512	0.247413	0.969139	0.00721712	0.00664957	0.278425	0.766457	NSAID	305	60	22	283	-0.00188511	0.00367994	0.608844	0.923935	-0.00230404	0.00371283	0.535423	0.930421	NSAID	1124	268	42	1082	-0.000367386	0.00061844	0.552607	0.880359	-0.000767688	0.00063629	0.22791	0.820151	NSAID	30191.9	73844.4	2.6146e+06	0.000606491	-0.000330506	-0.544948	0.585789	0.957847	NS	NS
k__Bacteria.p__Actinobacteria.c__Actinobacteria.o__Actinomycetales.f__Actinomycetaceae	454	226	21	433	0.00222036	0.00236848	0.349063	0.969139	0.00113904	0.00278036	0.682279	0.874328	NSAID	305	157	22	283	0.000978443	0.00209593	0.640976	0.932853	0.00142374	0.00226343	0.529906	0.930421	NSAID	1124	613	42	1082	0.000972319	0.00162089	0.548717	0.880359	-0.00171971	0.0016972	0.311166	0.820151	NSAID	178263	227640	380623	0.00112757	0.00125696	1.11475	0.264959	0.804173	NS	NS
k__Bacteria.p__Firmicutes.c__Bacilli.o__Lactobacillales.f__Streptococcaceae.g__Streptococcus.s__Streptococcus_sanguinis.t__Streptococcus_sanguinis_unclassified	454	135	21	433	4.70932e-05	0.00129621	0.971036	0.991284	-0.00111223	0.00151636	0.463738	0.837427	NSAID	305	102	22	283	-0.00103848	0.00145421	0.475737	0.902714	-0.000471929	0.00150641	0.754326	0.932132	NSAID	1124	397	42	1082	0.000674847	0.00110712	0.542284	0.880359	-0.0010585	0.00114955	0.357368	0.820151	NSAID	595180	472876	815856	0.000728567	4.64656e-05	0.0637766	0.949148	0.981257	NS	NS
k__Bacteria.p__Firmicutes.c__Clostridia.o__Clostridiales.f__Lachnospiraceae.g__Dorea	454	418	21	433	0.0179754	0.0218085	0.410253	0.969139	0.0331675	0.0258386	0.20002	0.750513	NSAID	305	304	22	283	-0.00732754	0.0171401	0.669318	0.942003	-0.00152796	0.0181989	0.933153	0.983272	NSAID	1124	1122	42	1082	0.00566777	0.0108629	0.601944	0.920855	0.0107058	0.0114018	0.34796	0.820151	NSAID	2102.56	3403.87	8474.42	0.00845733	0.00435478	0.514913	0.606614	0.957847	NS	NS
k__Bacteria.p__Actinobacteria.c__Actinobacteria.o__Bifidobacteriales.f__Bifidobacteriaceae.g__Bifidobacterium.s__Bifidobacterium_longum.t__Bifidobacterium_longum_unclassified	454	369	21	433	-0.0497089	0.030743	0.10662	0.969139	-0.0278569	0.0371629	0.453949	0.837427	NSAID	305	269	22	283	0.0080582	0.0296506	0.785987	0.951417	0.0112228	0.0318096	0.724514	0.932132	NSAID	1124	1025	42	1082	0.00580525	0.0185812	0.754776	0.921072	0.0207669	0.0195364	0.288027	0.820151	NSAID	1058.05	1137.45	2896.35	0.014014	-0.00522692	-0.372979	0.709164	0.981257	NS	NS
k__Bacteria.p__Actinobacteria.c__Actinobacteria.o__Actinomycetales.f__Micrococcaceae.g__Rothia	454	162	21	433	0.000189809	0.00224874	0.932774	0.991284	-0.00217438	0.00234603	0.354616	0.793987	NSAID	305	98	22	283	-0.00142212	0.00160557	0.376507	0.902714	-0.000605989	0.00165948	0.715295	0.930421	NSAID	1124	355	42	1082	0.000280343	0.00108699	0.796528	0.922536	-0.00104011	0.00107606	0.333973	0.820151	NSAID	197752	387919	846345	0.000835653	-0.000193339	-0.231363	0.817033	0.981257	NS	NS
k__Bacteria.p__Actinobacteria.c__Actinobacteria.o__Bifidobacteriales.f__Bifidobacteriaceae.g__Bifidobacterium.s__Bifidobacterium_longum	454	369	21	433	-0.0520994	0.0309997	0.0935493	0.969139	-0.0359038	0.037407	0.337736	0.793987	NSAID	305	270	22	283	0.00765242	0.0296009	0.796186	0.951417	0.0118457	0.0316507	0.70851	0.930421	NSAID	1124	1026	42	1082	0.00340774	0.0187918	0.856132	0.937282	0.0178074	0.0197585	0.367657	0.820151	NSAID	1040.6	1141.27	2831.8	0.0141228	-0.00714667	-0.506036	0.612831	0.957847	NS	NS
k__Bacteria.p__Firmicutes.c__Bacilli.o__Lactobacillales.f__Leuconostocaceae.g__Leuconostoc	454	84	21	433	-0.00237774	0.00288965	0.411044	0.969139	-0.00346056	0.00341721	0.311827	0.766457	NSAID	305	47	22	283	0.00190045	0.00234121	0.41759	0.902714	0.00121878	0.00253674	0.631305	0.930421	NSAID	1124	292	42	1082	0.0031558	0.002834	0.265711	0.807621	0.00254706	0.00300526	0.396887	0.827246	NSAID	119759	182440	124509	0.00153086	0.00106604	0.696368	0.486198	0.934581	NS	NS
k__Bacteria.p__Firmicutes.c__Bacilli.o__Lactobacillales.f__Lactobacillaceae	454	274	21	433	0.0023894	0.0111533	0.830476	0.991126	-0.00257544	0.0128376	0.841113	0.920966	NSAID	305	159	22	283	-0.00102907	0.00617025	0.867665	0.965296	-0.00289789	0.00632952	0.647476	0.930421	NSAID	1124	637	42	1082	0.00928846	0.0058818	0.114586	0.583053	0.00483237	0.00618086	0.434493	0.867389	NSAID	8038.88	26266	28905.4	0.00397746	0.00412378	1.03679	0.299835	0.850353	NS	NS
k__Bacteria.p__Firmicutes.c__Erysipelotrichia.o__Erysipelotrichales.f__Erysipelotrichaceae	454	419	21	433	0.0490519	0.0180417	0.00681441	0.258947	0.0483777	0.0219122	0.0278357	0.34397	NSAID	305	291	22	283	-0.0284236	0.0206528	0.169779	0.875435	-0.017824	0.0214514	0.406783	0.880757	NSAID	1124	1069	42	1082	0.0217658	0.0141829	0.125154	0.602302	0.0116056	0.0150638	0.441215	0.867389	NSAID	3072.18	2344.45	4971.3	0.0098115	0.0185083	1.88639	0.0592431	0.804173	NS	NS
k__Bacteria.p__Firmicutes.c__Clostridia.o__Clostridiales.f__Ruminococcaceae.g__Ruminococcus.s__Ruminococcus_sp_5_1_39BFAA.t__GCF_000159975	454	293	21	433	0.0306364	0.0328184	0.35107	0.969139	0.0399816	0.0390948	0.30708	0.766457	NSAID	305	265	22	283	0.0238836	0.0300005	0.426606	0.902714	0.0414177	0.0313258	0.187265	0.878348	NSAID	1124	1022	42	1082	-0.0113767	0.0178892	0.524937	0.877287	-0.0147245	0.0190455	0.43962	0.867389	NSAID	928.465	1111.08	3124.78	0.0139153	0.00376266	0.270397	0.786855	0.981257	NS	NS
k__Bacteria.p__Actinobacteria.c__Actinobacteria.o__Coriobacteriales.f__Coriobacteriaceae.g__Eggerthella.s__Eggerthella_unclassified	454	329	21	433	-0.0213107	0.0106939	0.0469107	0.674376	-0.0304022	0.0122558	0.0135325	0.34397	NSAID	305	216	22	283	0.0149662	0.00805843	0.0642844	0.805827	0.0168204	0.00878388	0.0566048	0.663707	NSAID	1124	663	42	1082	-0.00141623	0.0035787	0.692374	0.921072	-0.00302001	0.00379243	0.426022	0.867389	NSAID	8744.34	15399.2	78081.8	0.00312767	-0.000650148	-0.20787	0.835331	0.981257	NS	NS
k__Bacteria.p__Firmicutes.c__Negativicutes.o__Selenomonadales.f__Veillonellaceae.g__Veillonella.s__Veillonella_unclassified	454	223	21	433	0.00239136	0.00239883	0.319425	0.969139	-0.000881676	0.00283291	0.75581	0.886541	NSAID	305	144	22	283	-0.00374492	0.00213578	0.0805827	0.805827	-0.00315156	0.00214403	0.142806	0.878348	NSAID	1124	539	42	1082	0.000188309	0.00145303	0.896909	0.942909	-0.00119795	0.00152282	0.431654	0.867389	NSAID	173780	219223	473645	0.00107418	-0.000364867	-0.339669	0.734105	0.981257	NS	NS
k__Bacteria.p__Firmicutes.c__Erysipelotrichia.o__Erysipelotrichales.f__Erysipelotrichaceae.g__Erysipelotrichaceae_noname	454	383	21	433	0.0462039	0.0149676	0.00215352	0.245501	0.0372612	0.0178562	0.0375646	0.406167	NSAID	305	268	22	283	-0.0260884	0.0186535	0.162984	0.875435	-0.0182124	0.0196815	0.355629	0.880757	NSAID	1124	931	42	1082	0.0219113	0.013302	0.0997966	0.554983	0.0103181	0.0141099	0.464775	0.870143	NSAID	4463.7	2873.95	5651.51	0.00877424	0.0196391	2.23827	0.0252034	0.804173	NS	NS
k__Bacteria.p__Firmicutes.c__Clostridia.o__Clostridiales.f__Ruminococcaceae.g__Subdoligranulum	454	426	21	433	-0.0134931	0.0267958	0.614828	0.974953	0.00161563	0.0313118	0.958875	0.987413	NSAID	305	305	22	283	-0.0163843	0.023782	0.491399	0.902714	-0.0473278	0.0251424	0.0608866	0.663707	NSAID	1124	1122	42	1082	-0.0163487	0.015195	0.28219	0.820695	-0.0108704	0.0160397	0.498094	0.870143	NSAID	1392.73	1768.09	4331.13	0.0115532	-0.0158263	-1.36986	0.17073	0.804173	NS	NS
k__Bacteria.p__Firmicutes.c__Clostridia.o__Clostridiales.f__Ruminococcaceae.g__Subdoligranulum.s__Subdoligranulum_unclassified	454	426	21	433	-0.0127427	0.0266563	0.632864	0.974953	0.000991167	0.0312122	0.974683	0.991883	NSAID	305	305	22	283	-0.0164516	0.0237822	0.489628	0.902714	-0.0472259	0.0251367	0.0613833	0.663707	NSAID	1124	1122	42	1082	-0.0159217	0.0151824	0.294544	0.820695	-0.010722	0.0160212	0.503487	0.870143	NSAID	1407.34	1768.05	4338.32	0.0115365	-0.015451	-1.33931	0.180468	0.804173	NS	NS
k__Bacteria.p__Firmicutes.c__Clostridia.o__Clostridiales.f__Lachnospiraceae.g__Blautia.s__Ruminococcus_obeum	454	423	21	433	-0.00414318	0.0161794	0.798012	0.988841	0.0238402	0.0189418	0.208918	0.750513	NSAID	305	305	22	283	0.00446435	0.0131534	0.734546	0.950006	0.00835938	0.0140581	0.552604	0.930421	NSAID	1124	1121	42	1082	-0.00878645	0.00837708	0.294466	0.820695	-0.00589189	0.00871291	0.499043	0.870143	NSAID	3820.08	5779.91	14250	0.00647524	-0.00483148	-0.746146	0.455579	0.916455	NS	NS
k__Bacteria.p__Firmicutes.c__Bacilli.o__Lactobacillales.f__Leuconostocaceae	454	89	21	433	-0.00298797	0.00442457	0.499834	0.969139	-0.00380577	0.00536843	0.478792	0.837427	NSAID	305	48	22	283	0.00186452	0.00234055	0.426308	0.902714	0.00120151	0.00253405	0.635786	0.930421	NSAID	1124	307	42	1082	0.00187271	0.00191067	0.327243	0.830693	0.00140021	0.00204167	0.492984	0.870143	NSAID	51080.8	182543	273923	0.00140366	0.00138057	0.983552	0.325336	0.878712	NS	NS
k__Bacteria.p__Firmicutes.c__Clostridia.o__Clostridiales.f__Lachnospiraceae.g__Lachnospiraceae_noname.s__Lachnospiraceae_bacterium_1_4_56FAA.t__GCF_000218385	454	158	21	433	-0.00333654	0.00370946	0.368926	0.969139	-0.00351881	0.00437544	0.421782	0.837427	NSAID	305	105	22	283	0.00376538	0.00293911	0.2012	0.875435	0.00268749	0.00316041	0.395943	0.880757	NSAID	1124	234	42	1082	-0.00163294	0.00229966	0.477803	0.869075	-0.00179637	0.00245639	0.46475	0.870143	NSAID	72674	115763	189091	0.00162752	-0.00030558	-0.187758	0.851066	0.981257	NS	NS
k__Bacteria.p__Bacteroidetes.c__Bacteroidia.o__Bacteroidales.f__Prevotellaceae	454	167	21	433	0.005357	0.00584144	0.359706	0.969139	0.00847141	0.00710896	0.234259	0.750513	NSAID	305	135	22	283	-0.0201648	0.0101201	0.0473102	0.805827	-0.0144166	0.0106528	0.177238	0.878348	NSAID	1124	699	42	1082	0.00655069	0.0113301	0.563274	0.885648	0.00852059	0.012071	0.480426	0.870143	NSAID	29306.3	9764.09	7789.87	0.00461953	0.000237557	0.0514245	0.958987	0.981685	NS	NS
k__Bacteria.p__Bacteroidetes.c__Bacteroidia.o__Bacteroidales.f__Porphyromonadaceae.g__Parabacteroides	454	353	21	433	0.0154609	0.0145709	0.289245	0.969139	0.0157772	0.0171434	0.357983	0.793987	NSAID	305	252	22	283	-0.00997914	0.0099483	0.316635	0.902714	-0.0120695	0.0103646	0.24529	0.878348	NSAID	1124	1025	42	1082	0.00382705	0.00664678	0.564884	0.885648	0.00514265	0.00703013	0.464625	0.870143	NSAID	4710.1	10104.2	22634.8	0.00516748	0.00156521	0.302897	0.761969	0.981257	NS	NS
k__Bacteria.p__Firmicutes.c__Bacilli.o__Lactobacillales.f__Streptococcaceae.g__Streptococcus.s__Streptococcus_australis.t__Streptococcus_australis_unclassified	454	122	21	433	-0.000620216	0.00377018	0.869409	0.991126	-0.00166518	0.00443874	0.707752	0.880871	NSAID	305	103	22	283	0.000552165	0.00245488	0.822197	0.952814	0.00051114	0.00267791	0.848777	0.970818	NSAID	1124	381	42	1082	-0.000803079	0.00140394	0.567428	0.885648	-0.000982352	0.00148352	0.508003	0.870143	NSAID	70351.8	165935	507343	0.00115964	-0.000483367	-0.416827	0.676805	0.981257	NS	NS
k__Bacteria.p__Bacteroidetes.c__Bacteroidia.o__Bacteroidales.f__Bacteroidales_noname.g__Bacteroidales_noname.s__Bacteroidales_bacterium_ph8.t__GCF_000311925	454	213	21	433	0.00990298	0.0060063	0.099923	0.969139	0.011841	0.00719797	0.100762	0.723214	NSAID	305	170	22	283	-0.0110652	0.0054264	0.0423214	0.805827	-0.0126913	0.00582523	0.0302435	0.663707	NSAID	1124	795	42	1082	-0.00148663	0.00375591	0.692321	0.921072	-0.0028427	0.00397359	0.474518	0.870143	NSAID	27719.5	33960.7	70887.4	0.00274651	-0.00155889	-0.56759	0.570313	0.957847	NS	NS
k__Bacteria.p__Firmicutes.c__Erysipelotrichia.o__Erysipelotrichales.f__Erysipelotrichaceae.g__Holdemania	454	182	21	433	0.00115217	0.00202197	0.56909	0.974953	0.00116161	0.00243944	0.634211	0.863925	NSAID	305	151	22	283	0.00230299	0.00199454	0.249171	0.875435	0.00157302	0.00212235	0.459259	0.902861	NSAID	1124	529	42	1082	-0.000437897	0.0011359	0.699936	0.921072	-0.000852106	0.00121086	0.481761	0.870143	NSAID	244597	251372	775030	0.000887008	0.000410183	0.462434	0.64377	0.957847	NS	NS
k__Bacteria.p__Firmicutes.c__Clostridia.o__Clostridiales.f__Lachnospiraceae.g__Blautia.s__Ruminococcus_torques	454	446	21	433	-0.00775291	0.0186011	0.677032	0.976192	-0.0118651	0.022191	0.593175	0.863925	NSAID	305	305	22	283	0.0185563	0.0139158	0.183415	0.875435	0.00905126	0.0147031	0.538697	0.930421	NSAID	1124	1124	42	1082	0.0044018	0.00960136	0.646715	0.921072	0.00687972	0.0101873	0.499619	0.870143	NSAID	2890.17	5163.96	10847.6	0.00727359	0.00641028	0.881309	0.37815	0.916455	NS	NS
k__Bacteria.p__Bacteroidetes.c__Bacteroidia.o__Bacteroidales.f__Rikenellaceae.g__Alistipes.s__Alistipes_onderdonkii.t__GCF_000374505	454	238	21	433	-0.00597325	0.0112628	0.596145	0.974953	-0.00021624	0.0134573	0.987188	0.992927	NSAID	305	187	22	283	-0.00574185	0.00682023	0.400546	0.902714	-0.00870543	0.00734235	0.236862	0.878348	NSAID	1124	789	42	1082	-0.00109702	0.00470699	0.815758	0.928276	-0.00356544	0.00502727	0.478346	0.870143	NSAID	7883.25	21498.2	45134.9	0.00366332	-0.00295293	-0.806081	0.420196	0.916455	NS	NS
k__Bacteria.p__Firmicutes.c__Bacilli.o__Lactobacillales.f__Lactobacillaceae.g__Lactobacillus	454	270	21	433	0.00226862	0.0108602	0.83464	0.991126	-0.0035745	0.012451	0.774215	0.887014	NSAID	305	158	22	283	0.000967468	0.00585	0.868767	0.965296	-0.00106511	0.00593796	0.857795	0.970818	NSAID	1124	630	42	1082	0.00862793	0.00590696	0.144405	0.627167	0.00393958	0.00620065	0.525339	0.882366	NSAID	8478.53	29220.5	28659.8	0.00388196	0.0044422	1.14432	0.252492	0.804173	NS	NS
k__Bacteria.p__Firmicutes.c__Clostridia.o__Clostridiales.f__Clostridiaceae.g__Clostridium.s__Clostridium_leptum.t__GCF_000154345	454	255	21	433	-0.000103629	0.00454735	0.981829	0.991284	0.00162012	0.00527161	0.758758	0.886541	NSAID	305	252	22	283	-0.00146787	0.0040923	0.720093	0.94357	-0.0040484	0.00431377	0.348906	0.880757	NSAID	1124	918	42	1082	0.0029714	0.00264307	0.261165	0.807621	0.00178685	0.00278663	0.521519	0.882366	NSAID	48359.7	59712.4	143147	0.00199514	0.00132428	0.663755	0.506847	0.950347	NS	NS
k__Bacteria.p__Firmicutes.c__Clostridia.o__Clostridiales.f__Ruminococcaceae.g__Faecalibacterium.s__Faecalibacterium_prausnitzii	454	357	21	433	0.00804029	0.0296185	0.786164	0.983084	0.0309244	0.035453	0.383592	0.808999	NSAID	305	293	22	283	-0.0109646	0.0211251	0.604123	0.923935	-0.0133133	0.0225773	0.555914	0.930421	NSAID	1124	1116	42	1082	-0.0157897	0.0129595	0.223334	0.800431	-0.00838353	0.0137407	0.541908	0.901443	NSAID	1139.92	2240.79	5954.17	0.0103501	-0.0117215	-1.1325	0.257424	0.804173	NS	NS
k__Bacteria.p__Firmicutes.c__Clostridia.o__Clostridiales.f__Ruminococcaceae.g__Ruminococcus.s__Ruminococcus_bromii.t__GCF_000209875	454	208	21	433	0.040657	0.0397541	0.307007	0.969139	0.0683243	0.0470923	0.147609	0.723214	NSAID	305	210	22	283	-0.0323889	0.0422412	0.443831	0.902714	-0.0386733	0.0459977	0.40124	0.880757	NSAID	1124	898	42	1082	-0.0346395	0.0285899	0.225922	0.800431	-0.0168038	0.0303629	0.580082	0.901772	NSAID	632.757	560.437	1223.42	0.0203421	-0.0144022	-0.707997	0.478947	0.930987	NS	NS
k__Bacteria.p__Actinobacteria.c__Actinobacteria.o__Coriobacteriales.f__Coriobacteriaceae.g__Gordonibacter.s__Gordonibacter_pamelaeae.t__GCF_000210055	454	214	21	433	-0.00438293	0.0041536	0.291916	0.969139	-0.00255367	0.00499692	0.609604	0.863925	NSAID	305	188	22	283	0.00531429	0.00460119	0.249026	0.875435	0.00398522	0.00491831	0.41851	0.880757	NSAID	1124	606	42	1082	-0.0023377	0.00302297	0.439504	0.864975	-0.00185941	0.00319567	0.560788	0.901772	NSAID	57962.9	47234.6	109429	0.00215853	-0.001206	-0.558715	0.576356	0.957847	NS	NS
k__Bacteria.p__Firmicutes.c__Clostridia.o__Clostridiales.f__Lachnospiraceae.g__Coprococcus.s__Coprococcus_comes.t__GCF_000155875	454	300	21	433	0.0155477	0.0181922	0.393219	0.969139	0.0153524	0.0213279	0.472055	0.837427	NSAID	305	264	22	283	-0.0219857	0.0151346	0.147366	0.875435	-0.0161559	0.0158937	0.310324	0.8801	NSAID	1124	1047	42	1082	-0.00683299	0.00951845	0.472989	0.867146	-0.00554496	0.0100004	0.579371	0.901772	NSAID	3021.56	4365.72	11037.4	0.00736715	-0.00675308	-0.916647	0.359328	0.888052	NS	NS
k__Bacteria.p__Bacteroidetes.c__Bacteroidia.o__Bacteroidales.f__Bacteroidaceae.g__Bacteroides	454	429	21	433	-0.0338266	0.0386284	0.381679	0.969139	-0.049325	0.0457629	0.281764	0.766457	NSAID	305	298	22	283	-0.02129	0.0269898	0.430848	0.902714	-0.0224531	0.0282422	0.427319	0.880757	NSAID	1124	1111	42	1082	-0.0089892	0.0168246	0.593249	0.913603	-0.00965338	0.0176157	0.583806	0.901772	NSAID	670.172	1372.78	3532.71	0.0133922	-0.0150031	-1.12029	0.26259	0.804173	NS	NS
k__Bacteria.p__Bacteroidetes.c__Bacteroidia.o__Bacteroidales.f__Bacteroidaceae.g__Bacteroides.s__Bacteroides_fragilis.t__Bacteroides_fragilis_unclassified	454	224	21	433	-0.00258875	0.0085656	0.762632	0.976192	-0.00433653	0.0102115	0.671321	0.873222	NSAID	305	107	22	283	0.00285722	0.00418525	0.495357	0.902714	0.00255332	0.00450326	0.571224	0.930421	NSAID	1124	374	42	1082	0.000811007	0.00227389	0.721417	0.921072	0.00142067	0.0024251	0.558126	0.901772	NSAID	13629.7	57089.5	193401	0.0019458	0.00107785	0.553938	0.579621	0.957847	NS	NS
k__Bacteria.p__Bacteroidetes.c__Bacteroidia.o__Bacteroidales.f__Rikenellaceae.g__Alistipes	454	362	21	433	0.000327333	0.0199803	0.986936	0.991284	0.00992332	0.0238807	0.677974	0.874328	NSAID	305	269	22	283	-0.011193	0.0158884	0.481688	0.902714	-0.0111407	0.0163338	0.495802	0.930421	NSAID	1124	1073	42	1082	-0.00502305	0.0099371	0.613319	0.921072	-0.0060756	0.010476	0.562069	0.901772	NSAID	2504.93	3961.33	10127	0.00776308	-0.00568832	-0.73274	0.463717	0.922104	NS	NS
k__Bacteria.p__Bacteroidetes.c__Bacteroidia.o__Bacteroidales.f__Bacteroidaceae.g__Bacteroides.s__Bacteroides_fragilis	454	227	21	433	-0.00160792	0.0105845	0.879328	0.991284	-0.00822871	0.0124879	0.510334	0.837427	NSAID	305	107	22	283	0.00228639	0.00433819	0.598574	0.923935	0.00206401	0.00464374	0.657082	0.930421	NSAID	1124	377	42	1082	0.000797351	0.00229041	0.727814	0.921072	0.00140168	0.00244509	0.566594	0.901772	NSAID	8926.05	53135.1	190623	0.00198935	0.00102551	0.515498	0.606205	0.957847	NS	NS
k__Bacteria.p__Bacteroidetes.c__Bacteroidia.o__Bacteroidales.f__Porphyromonadaceae.g__Barnesiella.s__Barnesiella_intestinihominis.t__GCF_000296465	454	242	21	433	-0.00433747	0.0137694	0.752907	0.976192	-0.00987985	0.0161356	0.54069	0.863925	NSAID	305	212	22	283	-0.000266798	0.00858965	0.975242	0.993955	-0.00321206	0.00921041	0.727565	0.932132	NSAID	1124	888	42	1082	-0.000392738	0.00607423	0.948459	0.952583	-0.00365168	0.00642629	0.569991	0.901772	NSAID	5274.33	13553.4	27103	0.00466604	-0.000808557	-0.173286	0.862427	0.981257	NS	NS
k__Bacteria.p__Firmicutes.c__Clostridia.o__Clostridiales.f__Lachnospiraceae.g__Coprococcus	454	341	21	433	0.00948046	0.0228049	0.677818	0.976192	0.0152865	0.0268818	0.569912	0.863925	NSAID	305	287	22	283	-0.0627065	0.0211588	0.00328653	0.31222	-0.0587036	0.0224101	0.00931684	0.652858	NSAID	1124	1088	42	1082	-0.0154461	0.0131778	0.241395	0.800431	-0.00727625	0.0138699	0.599966	0.906469	NSAID	1922.85	2233.67	5758.6	0.0100427	-0.0212589	-2.11684	0.0342731	0.804173	NS	NS
k__Bacteria.p__Firmicutes.c__Clostridia.o__Clostridiales.f__Lachnospiraceae.g__Lachnospiraceae_noname.s__Lachnospiraceae_bacterium_2_1_58FAA.t__GCF_000218465	454	144	21	433	-0.00238698	0.00260149	0.35941	0.969139	-0.00483253	0.0031519	0.1261	0.723214	NSAID	305	87	22	283	-0.00265022	0.00602609	0.660408	0.941759	-0.00387563	0.00641527	0.546279	0.930421	NSAID	1124	218	42	1082	-0.00186641	0.00265896	0.482867	0.871424	-0.00148522	0.0028012	0.596076	0.906469	NSAID	147759	27537.8	141441	0.00177685	-0.0021774	-1.22543	0.220413	0.804173	NS	NS
k__Bacteria.p__Firmicutes.c__Bacilli.o__Lactobacillales.f__Lactobacillaceae.g__Lactobacillus.s__Lactobacillus_sakei.t__Lactobacillus_sakei_unclassified	454	86	21	433	0.0042239	0.00681375	0.53564	0.969139	0.00593241	0.00837542	0.479167	0.837427	NSAID	305	56	22	283	0.00122518	0.00494154	0.804355	0.952814	0.00146078	0.00459677	0.750901	0.932132	NSAID	1124	206	42	1082	0.00137598	0.00209403	0.511255	0.877287	0.0011275	0.00222879	0.613045	0.906469	NSAID	21539.1	40952	228053	0.00185522	0.00156585	0.844026	0.398655	0.916455	NS	NS
k__Bacteria.p__Firmicutes.c__Clostridia.o__Clostridiales.f__Lachnospiraceae.g__Blautia.s__Ruminococcus_obeum.t__Ruminococcus_obeum_unclassified	454	421	21	433	0.0052766	0.0132801	0.691319	0.976192	0.0239486	0.0157907	0.130166	0.723214	NSAID	305	298	22	283	0.0114697	0.0105193	0.276453	0.875435	0.014005	0.0112428	0.214	0.878348	NSAID	1124	1099	42	1082	-0.0019374	0.00669657	0.772396	0.921072	0.00357184	0.00702703	0.611347	0.906469	NSAID	5670.17	9037.1	22299.5	0.00519828	0.00244195	0.469761	0.638526	0.957847	NS	NS
k__Bacteria.p__Actinobacteria.c__Actinobacteria.o__Bifidobacteriales.f__Bifidobacteriaceae.g__Bifidobacterium.s__Bifidobacterium_catenulatum.t__GCF_000173455	454	83	21	433	0.00592399	0.013733	0.666413	0.976192	0.00826592	0.0156721	0.598191	0.863925	NSAID	305	81	22	283	-0.00377127	0.0128146	0.768738	0.951417	0.00706569	0.0138972	0.611581	0.930421	NSAID	1124	380	42	1082	-0.00118615	0.00557987	0.831698	0.937181	-0.00309852	0.00597079	0.603911	0.906469	NSAID	5302.35	6089.59	32118.2	0.00479407	-0.000681487	-0.142152	0.88696	0.981257	NS	NS
k__Bacteria.p__Firmicutes.c__Clostridia.o__Clostridiales.f__Ruminococcaceae.g__Ruminococcus.s__Ruminococcus_callidus.t__GCF_000468015	454	126	21	433	0.0125687	0.00850797	0.140319	0.969139	0.0111195	0.0101077	0.271954	0.766457	NSAID	305	126	22	283	-0.00633538	0.00399	0.113525	0.875435	-0.00658859	0.00425091	0.122534	0.878348	NSAID	1124	559	42	1082	-0.00439002	0.00548952	0.424051	0.859161	-0.00292894	0.0058792	0.618455	0.906718	NSAID	13814.9	62813.7	33184.2	0.00301768	-0.0033693	-1.11652	0.264199	0.804173	NS	NS
k__Bacteria.p__Actinobacteria.c__Actinobacteria.o__Bifidobacteriales.f__Bifidobacteriaceae.g__Bifidobacterium.s__Bifidobacterium_dentium.t__Bifidobacterium_dentium_unclassified	454	112	21	433	-0.00503694	0.00763668	0.509875	0.969139	-0.00421919	0.00875749	0.630227	0.863925	NSAID	305	57	22	283	-0.00203299	0.00564966	0.719219	0.94357	-0.00115983	0.00553145	0.83408	0.970818	NSAID	1124	136	42	1082	0.00662876	0.00301517	0.0281202	0.295262	0.00146367	0.00310036	0.636954	0.909021	NSAID	17147.1	31329.7	109996	0.00251202	0.0036541	1.45464	0.145768	0.804173	NS	NS
k__Bacteria.p__Firmicutes.c__Clostridia.o__Clostridiales.f__Lachnospiraceae	454	451	21	433	0.0199572	0.0365869	0.585705	0.974953	0.0109069	0.0435903	0.802552	0.904078	NSAID	305	305	22	283	-0.0167802	0.0247682	0.498624	0.902714	-0.0142388	0.0259784	0.584087	0.930421	NSAID	1124	1124	42	1082	-0.0137182	0.0154009	0.373259	0.833831	-0.00760855	0.0162273	0.639255	0.909021	NSAID	747.048	1630.09	4216.09	0.0123155	-0.0106597	-0.86555	0.386737	0.916455	NS	NS
k__Bacteria.p__Firmicutes.c__Negativicutes.o__Selenomonadales.f__Veillonellaceae	454	376	21	433	-0.0272812	0.029435	0.354526	0.969139	-0.0176256	0.0355486	0.620297	0.863925	NSAID	305	244	22	283	-0.0085995	0.0253827	0.735005	0.950006	-0.0295418	0.026662	0.26887	0.878348	NSAID	1124	856	42	1082	-0.0142659	0.0188764	0.449959	0.864975	-0.00933551	0.0201307	0.642925	0.909021	NSAID	1154.18	1552.11	2806.47	0.0134684	-0.0153955	-1.14308	0.253005	0.804173	NS	NS
k__Bacteria.p__Bacteroidetes.c__Bacteroidia.o__Bacteroidales.f__Porphyromonadaceae	454	386	21	433	0.00125724	0.0190793	0.947491	0.991284	0.00659313	0.0219645	0.764203	0.886541	NSAID	305	274	22	283	-0.0111357	0.0121906	0.361744	0.902714	-0.0123674	0.012796	0.334688	0.880757	NSAID	1124	1071	42	1082	0.00516416	0.00853941	0.545471	0.880359	0.00423038	0.00901836	0.639103	0.909021	NSAID	2747.09	6729.04	13713.4	0.00656681	-2.84935e-05	-0.00433902	0.996538	0.996538	NS	NS
k__Bacteria.p__Bacteroidetes.c__Bacteroidia.o__Bacteroidales.f__Bacteroidaceae.g__Bacteroides.s__Bacteroides_cellulosilyticus.t__Bacteroides_cellulosilyticus_unclassified	454	95	21	433	-0.0106593	0.0079297	0.179571	0.969139	-0.0210558	0.00930777	0.0242262	0.34397	NSAID	305	114	22	283	-0.000417533	0.00363422	0.90862	0.980896	-0.00413481	0.00387707	0.287321	0.878662	NSAID	1124	414	42	1082	-0.00149711	0.00388073	0.699736	0.921072	-0.00187973	0.00409487	0.646298	0.909021	NSAID	15903.3	75714.3	66400.7	0.00251563	-0.00190193	-0.756047	0.449621	0.916455	NS	NS
k__Bacteria.p__Firmicutes.c__Clostridia.o__Clostridiales.f__Eubacteriaceae.g__Eubacterium.s__Eubacterium_hallii.t__GCF_000173975	454	364	21	433	0.00605168	0.0178275	0.734427	0.976192	0.0243991	0.0212344	0.251231	0.766457	NSAID	305	296	22	283	0.0125628	0.0146267	0.391088	0.902714	0.0156748	0.0153209	0.307197	0.8801	NSAID	1124	1105	42	1082	-0.0131564	0.00973596	0.176866	0.704416	-0.0042595	0.0102717	0.678455	0.915551	NSAID	3146.45	4674.2	10549.7	0.00737803	-0.00332244	-0.450314	0.652484	0.957847	NS	NS
k__Bacteria.p__Firmicutes.c__Clostridia.o__Clostridiales.f__Ruminococcaceae.g__Faecalibacterium.s__Faecalibacterium_prausnitzii.t__Faecalibacterium_prausnitzii_unclassified	454	352	21	433	0.0165904	0.0263837	0.529799	0.969139	0.0339787	0.03141	0.280008	0.766457	NSAID	305	292	22	283	-0.0114794	0.0183624	0.532348	0.903542	-0.0119428	0.0197045	0.544973	0.930421	NSAID	1124	1093	42	1082	-0.015396	0.0121105	0.203888	0.798272	-0.00532771	0.0127942	0.677188	0.915551	NSAID	1436.58	2965.78	6818.31	0.00944041	-0.0102656	-1.08741	0.276856	0.825794	NS	NS
k__Bacteria.p__Firmicutes.c__Clostridia.o__Clostridiales.f__Lachnospiraceae.g__Lachnospiraceae_noname.s__Lachnospiraceae_bacterium_1_1_57FAA.t__GCF_000218445	454	273	21	433	0.0333347	0.0212331	0.117186	0.969139	0.0321472	0.0255807	0.209642	0.750513	NSAID	305	129	22	283	0.00657685	0.00669974	0.327104	0.902714	0.00525396	0.00676071	0.437816	0.880757	NSAID	1124	494	42	1082	-0.00410639	0.00505931	0.41717	0.859161	-0.00218766	0.00535008	0.682694	0.915551	NSAID	2218.06	22278.4	39067.7	0.00396638	0.000944444	0.238112	0.811794	0.981257	NS	NS
k__Bacteria.p__Firmicutes.c__Bacilli.o__Lactobacillales.f__Streptococcaceae.g__Lactococcus.s__Lactococcus_lactis.t__Lactococcus_lactis_unclassified	454	96	21	433	-0.000533095	0.00427338	0.90078	0.991284	0.00111776	0.00519526	0.829761	0.920432	NSAID	305	63	22	283	0.0024582	0.00364595	0.50069	0.902714	0.00184971	0.00392722	0.638031	0.930421	NSAID	1124	367	42	1082	-0.000964662	0.00143599	0.501877	0.877287	-0.000666881	0.0015274	0.662486	0.915551	NSAID	54759.1	75227.9	484948	0.00127522	-0.000507497	-0.397968	0.690654	0.981257	NS	NS
k__Bacteria.p__Bacteroidetes.c__Bacteroidia.o__Bacteroidales.f__Bacteroidaceae.g__Bacteroides.s__Bacteroides_dorei.t__Bacteroides_dorei_unclassified	454	257	21	433	-0.0236689	0.0139926	0.0914725	0.969139	-0.0142647	0.0165102	0.388132	0.808999	NSAID	305	187	22	283	-0.0120057	0.009985	0.230195	0.875435	-0.0116662	0.0105333	0.269089	0.878348	NSAID	1124	808	42	1082	-0.00193801	0.00676366	0.774524	0.921072	-0.00313445	0.00713929	0.66072	0.915551	NSAID	5107.42	10030.1	21859.3	0.00519898	-0.00766739	-1.47479	0.140269	0.804173	NS	NS
k__Bacteria.p__Actinobacteria.c__Actinobacteria.o__Bifidobacteriales.f__Bifidobacteriaceae.g__Bifidobacterium.s__Bifidobacterium_bifidum.t__Bifidobacterium_bifidum_unclassified	454	187	21	433	0.00443367	0.0248523	0.858491	0.991126	0.00480151	0.0300908	0.873303	0.937811	NSAID	305	102	22	283	-0.00473109	0.0207114	0.819469	0.952814	-0.0051337	0.0215641	0.812013	0.96218	NSAID	1124	334	42	1082	-0.00295788	0.0122884	0.809827	0.928276	-0.00546234	0.0129243	0.672643	0.915551	NSAID	1619.08	2331.21	6622.35	0.00972542	-0.00221693	-0.227952	0.819683	0.981257	NS	NS
k__Bacteria.p__Firmicutes.c__Clostridia.o__Clostridiales.f__Lachnospiraceae.g__Coprococcus.s__Coprococcus_catus.t__GCF_000210555	454	264	21	433	-0.00805684	0.00996518	0.419242	0.969139	-0.00581825	0.0118965	0.625061	0.863925	NSAID	305	259	22	283	-0.0230001	0.00889785	0.0102159	0.329868	-0.0240668	0.0093624	0.0107017	0.652858	NSAID	1124	1020	42	1082	-0.00292349	0.00576491	0.612172	0.921072	0.00230937	0.00608007	0.70415	0.937061	NSAID	10070	12630.8	30089.5	0.00435234	-0.00870629	-2.00037	0.0454605	0.804173	NS	NS
k__Bacteria.p__Bacteroidetes.c__Bacteroidia.o__Bacteroidales.f__Rikenellaceae.g__Alistipes.s__Alistipes_putredinis.t__GCF_000154465	454	223	21	433	0.00883776	0.016612	0.594988	0.974953	0.00166246	0.0192979	0.931393	0.970668	NSAID	305	203	22	283	-0.00415965	0.0140644	0.76762	0.951417	-0.00358394	0.0144637	0.80449	0.96218	NSAID	1124	904	42	1082	0.00324195	0.00868187	0.708909	0.921072	0.00342199	0.00919311	0.709792	0.937359	NSAID	3623.75	5055.46	13267	0.00675025	0.00246092	0.364567	0.715434	0.981257	NS	NS
k__Bacteria.p__Firmicutes.c__Bacilli	454	452	21	433	0.00200235	0.0378811	0.957869	0.991284	-0.0581876	0.0404559	0.151154	0.723214	NSAID	305	301	22	283	-0.0139316	0.0211368	0.510348	0.902714	-0.0111397	0.0215616	0.605851	0.930421	NSAID	1124	1115	42	1082	0.0234641	0.0169378	0.166237	0.673698	-0.00557299	0.0173456	0.748052	0.947306	NSAID	696.874	2238.31	3485.68	0.0124797	0.00809864	0.648946	0.516373	0.950347	NS	NS
k__Bacteria.p__Firmicutes.c__Bacilli.o__Lactobacillales	454	451	21	433	0.00217837	0.0378774	0.954165	0.991284	-0.057741	0.0404974	0.154729	0.723214	NSAID	305	301	22	283	-0.0138556	0.0211443	0.512805	0.902714	-0.0110668	0.0215681	0.608321	0.930421	NSAID	1124	1115	42	1082	0.0234848	0.0169254	0.165554	0.673698	-0.00558315	0.0173328	0.747429	0.947306	NSAID	697.013	2236.74	3490.78	0.0124761	0.00817293	0.655086	0.512412	0.950347	NS	NS
k__Bacteria.p__Firmicutes.c__Negativicutes.o__Selenomonadales.f__Veillonellaceae.g__Dialister	454	242	21	433	-0.0520834	0.0254733	0.0414899	0.674376	-0.0369252	0.0302987	0.223682	0.750513	NSAID	305	160	22	283	0.00204038	0.0261948	0.937966	0.99237	-0.0220732	0.0276067	0.424688	0.880757	NSAID	1124	478	42	1082	-0.0174914	0.0194188	0.367917	0.833831	-0.00658583	0.0207295	0.750772	0.947306	NSAID	1541.1	1457.37	2651.88	0.0133034	-0.0218884	-1.64533	0.099902	0.804173	NS	NS
k__Bacteria.p__Firmicutes.c__Clostridia.o__Clostridiales.f__Lachnospiraceae.g__Lachnospiraceae_noname.s__Lachnospiraceae_bacterium_3_1_57FAA_CT1.t__GCF_000218405	454	87	21	433	0.00239312	0.00363364	0.510498	0.969139	0.00690392	0.0041464	0.0966939	0.723214	NSAID	305	75	22	283	0.00795606	0.00296395	0.00767539	0.329868	0.00699391	0.00320951	0.030207	0.663707	NSAID	1124	211	42	1082	-0.00180006	0.00263763	0.495094	0.877035	-0.000961157	0.00274342	0.726145	0.947306	NSAID	75738.3	113830	143738	0.00173212	0.00248466	1.43446	0.15144	0.804173	NS	NS
k__Bacteria.p__Firmicutes.c__Clostridia.o__Clostridiales.f__Ruminococcaceae.g__Faecalibacterium.s__Faecalibacterium_prausnitzii.t__GCF_000162015	454	130	21	433	0.00792523	0.0171121	0.643499	0.976192	0.0143325	0.020432	0.483422	0.837427	NSAID	305	124	22	283	-0.0173224	0.0172928	0.317298	0.902714	-0.0231181	0.0186616	0.216517	0.878348	NSAID	1124	636	42	1082	-0.00391525	0.0124701	0.753601	0.921072	-0.00397402	0.0132149	0.763685	0.947306	NSAID	3415.02	3344.01	6430.76	0.00870725	-0.00424869	-0.487949	0.625586	0.957847	NS	NS
k__Bacteria.p__Firmicutes.c__Clostridia.o__Clostridiales.f__Clostridiaceae.g__Clostridium	454	405	21	433	-0.0190364	0.0197333	0.335251	0.969139	-0.0346496	0.0230761	0.134038	0.723214	NSAID	305	277	22	283	-0.0122698	0.0104337	0.240582	0.875435	-0.00916327	0.0113525	0.420338	0.880757	NSAID	1124	1004	42	1082	-0.00266332	0.00891275	0.765133	0.921072	-0.00291996	0.0093825	0.755699	0.947306	NSAID	2568.03	9186.02	12588.6	0.00640938	-0.00801575	-1.25063	0.211071	0.804173	NS	NS
k__Bacteria.p__Bacteroidetes.c__Bacteroidia.o__Bacteroidales.f__Bacteroidaceae.g__Bacteroides.s__Bacteroides_xylanisolvens.t__Bacteroides_xylanisolvens_unclassified	454	186	21	433	-0.00136115	0.00436353	0.755243	0.976192	0.000476037	0.00508239	0.925426	0.970295	NSAID	305	142	22	283	0.00097032	0.00233213	0.677675	0.94203	0.00193912	0.00249534	0.437833	0.880757	NSAID	1124	556	42	1082	-0.000511795	0.00198544	0.79663	0.922536	-0.000621365	0.00210794	0.768225	0.947306	NSAID	52520	183863	253680	0.00142848	-4.67556e-05	-0.0327311	0.973889	0.991075	NS	NS
k__Bacteria.p__Firmicutes.c__Clostridia.o__Clostridiales.f__Lachnospiraceae.g__Roseburia.s__Roseburia_hominis.t__GCF_000225345	454	280	21	433	-0.00408317	0.00808089	0.613614	0.974953	-0.00756363	0.00977786	0.439665	0.837427	NSAID	305	247	22	283	-0.0091482	0.00740853	0.217894	0.875435	-0.00741463	0.00812581	0.362372	0.880757	NSAID	1124	989	42	1082	0.00125743	0.00581654	0.828886	0.937181	0.00206614	0.00619546	0.738828	0.947306	NSAID	15313.8	18219.5	29557.7	0.00398122	-0.00304382	-0.764544	0.444543	0.916455	NS	NS
k__Bacteria.p__Firmicutes.c__Negativicutes.o__Selenomonadales.f__Veillonellaceae.g__Veillonella.s__Veillonella_parvula.t__Veillonella_parvula_unclassified	454	165	21	433	-0.00166516	0.00207735	0.423303	0.969139	-0.00138889	0.00245496	0.571945	0.863925	NSAID	305	102	22	283	-0.00138715	0.00191137	0.468598	0.902714	-0.0019517	0.00199252	0.328275	0.880757	NSAID	1124	293	42	1082	0.000139918	0.000985953	0.887177	0.942909	-0.000298192	0.00102921	0.772082	0.947306	NSAID	231730	273723	1.0287e+06	0.000807358	-0.000405195	-0.501878	0.615754	0.957847	NS	NS
k__Bacteria.p__Firmicutes.c__Clostridia.o__Clostridiales.f__Lachnospiraceae.g__Dorea.s__Dorea_formicigenerans	454	330	21	433	-0.00578935	0.0139859	0.67912	0.976192	0.0122479	0.0167377	0.464749	0.837427	NSAID	305	286	22	283	0.00338588	0.0110313	0.759107	0.951417	0.00582275	0.0118617	0.623915	0.930421	NSAID	1124	1090	42	1082	-0.000890506	0.00645734	0.890339	0.942909	0.00200817	0.00684537	0.769302	0.947306	NSAID	5112.32	8217.66	23982.4	0.00517694	-0.000619887	-0.11974	0.904689	0.981257	NS	NS
k__Bacteria.p__Firmicutes.c__Bacilli.o__Lactobacillales.f__Streptococcaceae.g__Streptococcus	454	446	21	433	0.00695925	0.0303934	0.818999	0.991126	-0.0738161	0.0322297	0.0225348	0.34397	NSAID	305	296	22	283	-0.00815261	0.0206101	0.692717	0.94203	-0.00775655	0.0211896	0.714627	0.930421	NSAID	1124	1105	42	1082	0.0288142	0.0159193	0.0705626	0.440539	-0.00446125	0.0162827	0.784147	0.950205	NSAID	1082.54	2354.19	3945.97	0.0116384	0.0138216	1.18759	0.234995	0.804173	NS	NS
k__Bacteria.p__Firmicutes.c__Bacilli.o__Lactobacillales.f__Streptococcaceae	454	447	21	433	0.00578348	0.0303263	0.848844	0.991126	-0.0735948	0.0322159	0.022882	0.34397	NSAID	305	297	22	283	-0.00853499	0.0206299	0.679385	0.94203	-0.00875821	0.0211972	0.679822	0.930421	NSAID	1124	1107	42	1082	0.0283503	0.0159571	0.0758981	0.461381	-0.00351787	0.0163195	0.82937	0.950205	NSAID	1087.33	2349.67	3927.28	0.0116529	0.0132496	1.13702	0.25553	0.804173	NS	NS
k__Bacteria.p__Firmicutes.c__Negativicutes.o__Selenomonadales.f__Veillonellaceae.g__Dialister.s__Dialister_invisus.t__GCF_000160055	454	232	21	433	-0.050835	0.0255581	0.0473246	0.674376	-0.0377626	0.0304366	0.215453	0.750513	NSAID	305	153	22	283	-0.00595537	0.0262949	0.820981	0.952814	-0.0319947	0.0275826	0.247118	0.878348	NSAID	1124	447	42	1082	-0.0139487	0.0193776	0.471777	0.867146	-0.0045437	0.0206616	0.825983	0.950205	NSAID	1530.88	1446.29	2663.17	0.0133152	-0.0219106	-1.64554	0.0998591	0.804173	NS	NS
k__Bacteria.p__Bacteroidetes.c__Bacteroidia.o__Bacteroidales.f__Bacteroidaceae.g__Bacteroides.s__Bacteroides_uniformis	454	353	21	433	-0.00501389	0.0248036	0.839899	0.991126	-0.0310295	0.0295671	0.294609	0.766457	NSAID	305	268	22	283	-0.0159402	0.0145238	0.273327	0.875435	-0.0192411	0.0152803	0.209106	0.878348	NSAID	1124	1052	42	1082	-0.00441931	0.0100743	0.660986	0.921072	-0.00235829	0.0106729	0.825166	0.950205	NSAID	1625.43	4740.69	9852.97	0.00785212	-0.00784633	-0.999264	0.317667	0.872324	NS	NS
k__Bacteria.p__Bacteroidetes.c__Bacteroidia.o__Bacteroidales.f__Bacteroidaceae.g__Bacteroides.s__Bacteroides_caccae.t__Bacteroides_caccae_unclassified	454	202	21	433	0.000974692	0.0108157	0.928235	0.991284	0.000841571	0.0131246	0.948907	0.982999	NSAID	305	177	22	283	-0.0115545	0.00821441	0.160601	0.875435	-0.00756882	0.00882463	0.391855	0.880757	NSAID	1124	778	42	1082	-0.00181856	0.0059977	0.761788	0.921072	-0.00155017	0.0063718	0.80783	0.950205	NSAID	8548.57	14820	27799.1	0.00442082	-0.00417177	-0.943665	0.345341	0.879452	NS	NS
k__Bacteria.p__Bacteroidetes.c__Bacteroidia.o__Bacteroidales.f__Porphyromonadaceae.g__Parabacteroides.s__Parabacteroides_distasonis.t__Parabacteroides_distasonis_unclassified	454	257	21	433	0.00433559	0.00730855	0.553347	0.969139	0.00984116	0.0087734	0.262685	0.766457	NSAID	305	195	22	283	-0.00705194	0.00514585	0.171614	0.875435	-0.00397778	0.00543731	0.465097	0.904064	NSAID	1124	791	42	1082	0.000853316	0.00301939	0.777528	0.921072	0.000737538	0.00317009	0.816074	0.950205	NSAID	18721.4	37764.7	109688	0.00245311	-0.00055091	-0.224576	0.822309	0.981257	NS	NS
k__Bacteria.p__Bacteroidetes.c__Bacteroidia.o__Bacteroidales.f__Bacteroidaceae.g__Bacteroides.s__Bacteroides_thetaiotaomicron.t__Bacteroides_thetaiotaomicron_unclassified	454	246	21	433	0.000656596	0.00919762	0.943123	0.991284	-0.00481446	0.0111417	0.665901	0.872733	NSAID	305	206	22	283	0.0020439	0.00547145	0.709002	0.94203	0.000288234	0.00564202	0.959295	0.983272	NSAID	1124	766	42	1082	0.00101998	0.00346381	0.768455	0.921072	-0.000985264	0.00369447	0.789763	0.950205	NSAID	11820.9	33403.8	83347.3	0.00278886	0.00125259	0.449142	0.653329	0.957847	NS	NS
k__Bacteria.p__Firmicutes.c__Clostridia.o__Clostridiales.f__Clostridiaceae	454	407	21	433	-0.0199352	0.0197071	0.312319	0.969139	-0.0359544	0.0230197	0.119136	0.723214	NSAID	305	278	22	283	-0.0123024	0.0104475	0.239961	0.875435	-0.00893742	0.0113669	0.432451	0.880757	NSAID	1124	1006	42	1082	-0.00227352	0.00891403	0.798733	0.922536	-0.00238105	0.00938436	0.799757	0.950205	NSAID	2574.86	9161.67	12585	0.00641217	-0.0079211	-1.23532	0.21671	0.804173	NS	NS
k__Bacteria.p__Firmicutes.c__Negativicutes.o__Selenomonadales	454	413	21	433	5.9101e-05	0.0290513	0.998378	0.998378	0.00134573	0.035024	0.96937	0.991883	NSAID	305	272	22	283	-0.0221427	0.0251069	0.378522	0.902714	-0.0366156	0.0264885	0.168042	0.878348	NSAID	1124	983	42	1082	-0.00306962	0.0179789	0.864463	0.94057	0.00439958	0.0191571	0.818401	0.950205	NSAID	1184.87	1586.4	3093.66	0.0130578	-0.0075966	-0.581769	0.560722	0.957847	NS	NS
k__Bacteria.p__Verrucomicrobia.c__Verrucomicrobiae.o__Verrucomicrobiales.f__Verrucomicrobiaceae.g__Akkermansia.s__Akkermansia_muciniphila.t__GCF_000020225	454	150	21	433	-0.00546189	0.0173588	0.753185	0.976192	0.0162101	0.0207692	0.435588	0.837427	NSAID	305	188	22	283	-0.00881262	0.0229164	0.700847	0.94203	-0.0140028	0.0244826	0.567854	0.930421	NSAID	1124	752	42	1082	0.00135426	0.0187745	0.942509	0.952583	0.00431612	0.0200034	0.829208	0.950205	NSAID	3318.65	1904.18	2837.02	0.0111388	-0.00385427	-0.346023	0.729325	0.981257	NS	NS
k__Bacteria.p__Bacteroidetes.c__Bacteroidia.o__Bacteroidales.f__Bacteroidaceae.g__Bacteroides.s__Bacteroides_vulgatus.t__Bacteroides_vulgatus_unclassified	454	340	21	433	-0.0018866	0.021387	0.929749	0.991284	-0.00429248	0.0252149	0.864913	0.937811	NSAID	305	244	22	283	0.000668751	0.0110452	0.951761	0.99237	0.0050969	0.0117133	0.663823	0.930421	NSAID	1124	939	42	1082	-0.00424106	0.00711858	0.551448	0.880359	-0.00104137	0.00758179	0.890779	0.963155	NSAID	2186.24	8196.9	19733.9	0.00576227	-0.00273385	-0.47444	0.635186	0.957847	NS	NS
k__Bacteria.p__Proteobacteria.c__Betaproteobacteria.o__Burkholderiales.f__Sutterellaceae.g__Sutterella.s__Sutterella_wadsworthensis	454	130	21	433	-0.00929033	0.0096443	0.33593	0.969139	-0.0170955	0.011861	0.150281	0.723214	NSAID	305	60	22	283	0.00208847	0.00302339	0.490248	0.902714	0.000764143	0.00315747	0.808959	0.96218	NSAID	1124	312	42	1082	-0.000654004	0.00132375	0.62137	0.921072	-0.000237263	0.001419	0.867243	0.963155	NSAID	10751.2	109398	570676	0.00120314	-0.000354115	-0.294326	0.768509	0.981257	NS	NS
k__Bacteria.p__Proteobacteria.c__Betaproteobacteria.o__Burkholderiales.f__Sutterellaceae.g__Sutterella.s__Sutterella_wadsworthensis.t__Sutterella_wadsworthensis_unclassified	454	122	21	433	-0.00682278	0.00913055	0.455315	0.969139	-0.0108302	0.0112818	0.337652	0.793987	NSAID	305	59	22	283	0.00220812	0.00295584	0.45563	0.902714	0.000818211	0.0030767	0.790495	0.96218	NSAID	1124	307	42	1082	-0.000647421	0.0013214	0.624271	0.921072	-0.000207913	0.0014156	0.883262	0.963155	NSAID	11995.2	114456	572704	0.00119595	-0.000285899	-0.239056	0.811062	0.981257	NS	NS
k__Bacteria.p__Proteobacteria.c__Deltaproteobacteria.o__Desulfovibrionales.f__Desulfovibrionaceae	454	196	21	433	0.00421553	0.00469352	0.369598	0.969139	0.00288064	0.00563047	0.609207	0.863925	NSAID	305	197	22	283	-0.00105949	0.00485621	0.827444	0.952814	-0.000185968	0.00498112	0.970246	0.983272	NSAID	1124	711	42	1082	-0.000902219	0.0027562	0.743472	0.921072	0.000491486	0.00294249	0.867377	0.963155	NSAID	45394.5	42403.9	131637	0.00213475	0.000126098	0.0590691	0.952897	0.981257	NS	NS
k__Bacteria.p__Firmicutes.c__Clostridia.o__Clostridiales.f__Lachnospiraceae.g__Dorea.s__Dorea_formicigenerans.t__Dorea_formicigenerans_unclassified	454	330	21	433	-0.00499513	0.0138537	0.7186	0.976192	0.0115698	0.0165934	0.486051	0.837427	NSAID	305	286	22	283	-0.000331912	0.0110409	0.976038	0.993955	0.00175571	0.0118577	0.882404	0.977962	NSAID	1124	1090	42	1082	-0.00153575	0.00648879	0.812951	0.928276	0.00106367	0.00687639	0.877099	0.963155	NSAID	5210.38	8203.42	23750.5	0.00518725	-0.00175502	-0.338334	0.735112	0.981257	NS	NS
k__Bacteria.p__Firmicutes.c__Bacilli.o__Lactobacillales.f__Streptococcaceae.g__Streptococcus.s__Streptococcus_thermophilus.t__Streptococcus_thermophilus_unclassified	454	291	21	433	-0.00523426	0.0170989	0.759664	0.976192	-0.0334131	0.0206225	0.105999	0.723214	NSAID	305	168	22	283	-0.00113611	0.00940363	0.903922	0.980896	0.000527543	0.00970353	0.956687	0.983272	NSAID	1124	868	42	1082	0.00230703	0.0138018	0.867279	0.94057	-0.00237532	0.0146472	0.871204	0.963155	NSAID	3420.31	11308.6	5249.64	0.00707486	-0.00093298	-0.131872	0.895085	0.981257	NS	NS
k__Bacteria.p__Bacteroidetes.c__Bacteroidia.o__Bacteroidales	454	438	21	433	0.00702049	0.0425991	0.869174	0.991126	0.00483038	0.0500369	0.923143	0.970295	NSAID	305	300	22	283	-0.0451973	0.0322498	0.162116	0.875435	-0.0444022	0.0336737	0.188449	0.878348	NSAID	1124	1119	42	1082	-0.00313881	0.0215617	0.884284	0.942909	-0.00403684	0.0226937	0.858848	0.963155	NSAID	551.06	961.495	2150.97	0.0165215	-0.0126489	-0.765604	0.443912	0.916455	NS	NS
k__Bacteria.p__Bacteroidetes.c__Bacteroidia.o__Bacteroidales.f__Porphyromonadaceae.g__Odoribacter	454	184	21	433	-0.0030818	0.00516533	0.551066	0.969139	4.77443e-05	0.00627825	0.993936	0.993936	NSAID	305	100	22	283	-0.00223471	0.00219024	0.308485	0.902714	-0.00301471	0.00240485	0.211209	0.878348	NSAID	1124	398	42	1082	0.000355883	0.00242653	0.883425	0.942909	-0.000365675	0.00257355	0.887036	0.963155	NSAID	37480.4	208457	169836	0.00155086	-0.00125286	-0.807851	0.419176	0.916455	NS	NS
k__Bacteria.p__Firmicutes.c__Clostridia.o__Clostridiales.f__Ruminococcaceae.g__Faecalibacterium.s__Faecalibacterium_prausnitzii.t__GCF_000166035	454	95	21	433	-0.00451606	0.0113651	0.691299	0.976192	-0.0063094	0.0139049	0.65026	0.865347	NSAID	305	92	22	283	0.000346721	0.0127133	0.978261	0.993955	-0.00222582	0.0135352	0.869505	0.973024	NSAID	1124	363	42	1082	-0.000992358	0.00880191	0.910254	0.942909	0.00173721	0.00936487	0.85287	0.963155	NSAID	7741.96	6187.06	12907.6	0.0061043	-0.00170017	-0.278521	0.780613	0.981257	NS	NS
k__Bacteria.p__Bacteroidetes.c__Bacteroidia.o__Bacteroidales.f__Prevotellaceae.g__Paraprevotella.s__Paraprevotella_unclassified	454	104	21	433	0.00524374	0.00430697	0.224102	0.969139	0.0072627	0.00518161	0.161851	0.723214	NSAID	305	95	22	283	-0.00482233	0.00488228	0.324107	0.902714	-0.00233791	0.00524861	0.65638	0.930421	NSAID	1124	507	42	1082	-0.00103154	0.00351942	0.769501	0.921072	0.000437386	0.00373738	0.906858	0.968009	NSAID	53908.3	41952.2	80734.4	0.00237964	-1.64575e-05	-0.00691596	0.994482	0.996538	NS	NS
k__Bacteria.p__Bacteroidetes.c__Bacteroidia.o__Bacteroidales.f__Prevotellaceae.g__Paraprevotella.s__Paraprevotella_clara.t__GCF_000233955	454	97	21	433	0.00868979	0.00452347	0.055375	0.742677	0.010693	0.00547348	0.051451	0.523589	NSAID	305	79	22	283	-0.00162468	0.00253818	0.522624	0.902714	-0.00158996	0.00277047	0.566553	0.930421	NSAID	1124	409	42	1082	-0.000617648	0.00240677	0.797512	0.922536	0.000313496	0.00256033	0.902571	0.968009	NSAID	48871.6	155222	172636	0.00162924	0.00017484	0.107314	0.91454	0.981257	NS	NS
k__Bacteria.p__Firmicutes.c__Clostridia.o__Clostridiales.f__Lachnospiraceae.g__Blautia	454	449	21	433	-0.000755135	0.0328988	0.981698	0.991284	-0.0156393	0.0392832	0.690761	0.878023	NSAID	305	305	22	283	0.00680154	0.0175421	0.698503	0.94203	0.00610226	0.0184399	0.74097	0.932132	NSAID	1124	1124	42	1082	-0.00135962	0.0108686	0.90047	0.942909	-0.00126226	0.0114259	0.912055	0.968009	NSAID	923.929	3249.65	8465.46	0.00889494	0.000782902	0.0880166	0.929864	0.981257	NS	NS
k__Bacteria.p__Bacteroidetes.c__Bacteroidia.o__Bacteroidales.f__Bacteroidaceae.g__Bacteroides.s__Bacteroides_uniformis.t__Bacteroides_uniformis_unclassified	454	353	21	433	-0.00559845	0.024728	0.820995	0.991126	-0.0296595	0.0294538	0.314557	0.766457	NSAID	305	268	22	283	-0.0184638	0.0145004	0.203926	0.875435	-0.0216172	0.015436	0.162598	0.878348	NSAID	1124	1050	42	1082	-0.00312564	0.00997072	0.753974	0.921072	-0.00097533	0.0105738	0.926525	0.977371	NSAID	1635.4	4755.96	10058.8	0.00779677	-0.00780592	-1.00117	0.316743	0.872324	NS	NS
k__Bacteria.p__Actinobacteria.c__Actinobacteria.o__Coriobacteriales.f__Coriobacteriaceae.g__Eggerthella.s__Eggerthella_lenta.t__GCF_000024265	454	212	21	433	0.00182209	0.00378678	0.630643	0.974953	0.00238231	0.00453473	0.599644	0.863925	NSAID	305	162	22	283	0.00184431	0.00312963	0.556115	0.922169	0.00126569	0.00337383	0.70786	0.930421	NSAID	1124	464	42	1082	0.000390393	0.00117421	0.739598	0.921072	7.98719e-05	0.0012512	0.949113	0.992731	NSAID	69736.3	102097	725282	0.00105579	0.000667149	0.631898	0.527454	0.957847	NS	NS
k__Bacteria.p__Bacteroidetes.c__Bacteroidia.o__Bacteroidales.f__Porphyromonadaceae.g__Parabacteroides.s__Parabacteroides_merdae.t__Parabacteroides_merdae_unclassified	454	223	21	433	0.00498095	0.0113559	0.661153	0.976192	0.000262344	0.0133027	0.984276	0.992927	NSAID	305	177	22	283	0.0044502	0.00872391	0.610352	0.923935	0.000570727	0.00918798	0.950517	0.983272	NSAID	1124	779	42	1082	-0.00265558	0.00600509	0.658414	0.921072	-0.000381114	0.00640494	0.952562	0.992731	NSAID	7754.6	13139.5	27730.7	0.00453494	0.000482416	0.106378	0.915283	0.981257	NS	NS
k__Bacteria.p__Firmicutes.c__Clostridia.o__Clostridiales.f__Eubacteriaceae.g__Eubacterium.s__Eubacterium_ventriosum.t__GCF_000153885	454	188	21	433	-0.000387193	0.00884563	0.965106	0.991284	0.00223049	0.010381	0.829985	0.920432	NSAID	305	200	22	283	-0.00966597	0.00809968	0.233674	0.875435	-0.0181284	0.00860589	0.0361075	0.663707	NSAID	1124	844	42	1082	-0.00521384	0.00579612	0.36856	0.833831	-0.000228934	0.00615209	0.970323	0.998351	NSAID	12780.3	15242.8	29766.3	0.00415983	-0.00532072	-1.27907	0.200872	0.804173	NS	NS
k__Bacteria.p__Proteobacteria.c__Betaproteobacteria.o__Burkholderiales	454	320	21	433	-0.00760301	0.00703421	0.280367	0.969139	-0.0100485	0.00851348	0.238602	0.750513	NSAID	305	152	22	283	0.00220939	0.00305303	0.46985	0.902714	0.000317929	0.00323949	0.921897	0.983272	NSAID	1124	614	42	1082	-0.00182955	0.00231597	0.429716	0.859161	-5.1087e-06	0.00247196	0.998351	0.998351	NSAID	20210.1	107285	186437	0.00178477	-0.000820942	-0.459971	0.645537	0.957847	NS	NS
k__Bacteria.p__Bacteroidetes.c__Bacteroidia.o__Bacteroidales.f__Prevotellaceae.g__Paraprevotella	454	104	21	433	0.0068448	0.00495044	0.167514	0.969139	0.00795245	0.00599686	0.18562	0.729823	NSAID	305	95	22	283	-0.00559566	0.00622307	0.369292	0.902714	-0.00258828	0.0066832	0.698865	0.930421	NSAID	1124	507	42	1082	-0.00180722	0.0044481	0.684607	0.921072	1.28774e-05	0.00473231	0.997829	0.998351	NSAID	40804.9	25822.1	50541.9	0.00292142	0.000371001	0.126993	0.898946	0.981257	NS	NS
k__Bacteria.p__Bacteroidetes.c__Bacteroidia.o__Bacteroidales.f__Rikenellaceae.g__Alistipes.s__Alistipes_shahii.t__GCF_000210575	454	195	21	433	-0.00510222	0.00690762	0.460527	0.969139	-0.0110127	0.00817845	0.178899	0.728724	NSAID	305	183	22	283	-0.00675263	0.00593873	0.25644	0.875435	-0.00697494	0.00617593	0.259777	0.878348	NSAID	1124	850	42	1082	0.000832935	0.00439375	0.849678	0.937282	-0.000204839	0.00464344	0.964822	0.998351	NSAID	20957.7	28353.9	51800	0.00314485	-0.00252442	-0.802716	0.422139	0.916455	NS	NS
k__Bacteria.p__Firmicutes.c__Clostridia.o__Clostridiales.f__Lachnospiraceae.g__Blautia.s__Ruminococcus_obeum.t__GCF_000153905	454	56	21	433	0.0297283	0.0141181	0.0357998	0.627874	0.0317406	0.0168274	0.0599912	0.576582	NSAID	305	76	22	283	-0.00579102	0.0152782	0.704931	0.94203	0.00358883	0.0163429	0.826356	0.970818	NSAID	1124	370	42	1082	0.001978	0.0108219	0.855006	0.937282	5.72644e-05	0.0114625	0.996015	0.998351	NSAID	5017.07	4284.06	8538.73	0.00748694	0.00791651	1.05738	0.29034	0.850353	NS	NS
k__Bacteria.p__Firmicutes.c__Clostridia.o__Clostridiales.f__Lachnospiraceae.g__Lachnospiraceae_noname.s__Lachnospiraceae_bacterium_3_1_46FAA.t__GCF_000209405	454	247	21	433	-0.00227807	0.00623177	0.714876	0.976192	-0.00357285	0.00746751	0.632598	0.863925	NSAID	305	222	22	283	0.0115224	0.00538303	0.0331451	0.805827	0.0123093	0.00579607	0.0346476	0.663707	NSAID	1124	841	42	1082	-0.000495843	0.00437294	0.909743	0.942909	-4.47174e-05	0.00465542	0.992338	0.998351	NSAID	25750	34510.2	52294	0.00298071	0.00278132	0.933108	0.350764	0.879452	NS	NS
k__Bacteria.p__Bacteroidetes.c__Bacteroidia.o__Bacteroidales.f__Porphyromonadaceae.g__Parabacteroides.s__Parabacteroides_unclassified	454	164	21	433	-0.00479708	0.00716384	0.50347	0.969139	-0.00218547	0.00883617	0.804787	0.904078	NSAID	305	105	22	283	-0.00363847	0.00483936	0.452754	0.902714	-0.000622735	0.00518379	0.904474	0.977962	NSAID	1124	359	42	1082	0.000190965	0.0029394	0.948212	0.952583	-3.17198e-05	0.00314938	0.991966	0.998351	NSAID	19485.3	42699.6	115740	0.00237073	-0.00127431	-0.537519	0.590909	0.957847	NS	NS
Pathways
Pathways	N.IBD	non-zeros.IBD	Users.IBD	Non-users.IBD	Coef.IBD_univariate	SE.IBD_univariate	Pval.IBD_univariate	Qval.IBD_univariate	coeff.correcting.all.IBD_multivariate	SE.correcting_all.IBD_multivariate	pval.correcting.all.IBD_multivariate	qval.correcting.all.IBD_multivariate	drug.IBD	N.MIBS	non-zeros.MIBS	Users.MIBS	Non-users.MIBS	Coef.MIBS_univariate	SE.MIBS_univariate	Pval.MIBS_univariate	Qval.MIBS_univariate	coeff.correcting.all.MIBS_multivariate	SE.correcting_all.MIBS_multivariate	pval.correcting.all.MIBS_multivariate	qval.correcting.all.MIBS_multivariate	drug.MIBS	N.LLD	non-zeros.LLD	Users.LLD	Non-users.LLD	Coef.LLD_univariate	SE.LLD_univariate	Pval.LLD_univariate	Qval.LLD_univariate	coeff.correcting.all.LLD_multivariate	SE.correcting_all.LLD_multivariate	pval.correcting.all.LLD_multivariate	qval.correcting.all.LLD_multivariate	drug.LLD	inverse_var.ibd_univariate	inverse_var.mibs_univariate	inverse_var.lld_univariate	se_univariate	beta_univariate	Z_univariate	P_univariate	FDR_univariate	Het.Q_univariate	Het.I2_univariate
CALVIN.PWY	454	454	21	433	0.0464617	0.0506763	0.359748	0.998043	0.107913	0.0596715	0.071315	0.472462	NSAID	305	305	22	283	0.0415278	0.0471739	0.379407	0.814314	0.0495591	0.0504433	0.326777	0.77584	NSAID	1124	1124	42	1082	-0.0951174	0.0261804	0.000292788	0.0508077	-0.0618527	0.0275679	0.0250594	0.593195	NSAID	389.394	449.362	1458.98	0.0208617	-0.0444008	-2.12834	0.0333092	0.714476	NS	NS
PWY.1042	454	454	21	433	0.0523245	0.0625817	0.403561	0.998043	0.102684	0.0721866	0.155683	0.571643	NSAID	305	305	22	283	-0.00274989	0.0533611	0.958935	0.983194	0.0121375	0.0572474	0.832257	0.954885	NSAID	1124	1124	42	1082	-0.110677	0.0305808	0.000308862	0.0508077	-0.0764851	0.0321018	0.0173659	0.593195	NSAID	255.332	351.196	1069.31	0.0244278	-0.0632243	-2.58821	0.00964759	0.369594	NS	NS
PWY.6737	454	454	21	433	0.0142837	0.049785	0.774324	0.998043	-0.0104456	0.0597185	0.86124	0.931545	NSAID	305	305	22	283	0.0774562	0.0424572	0.06913	0.472143	0.0835201	0.0450798	0.065074	0.458006	NSAID	1124	1124	42	1082	-0.0862128	0.0267691	0.00131626	0.114823	-0.0718494	0.0283998	0.011551	0.593195	NSAID	403.462	554.751	1395.51	0.0206121	-0.0304109	-1.47539	0.140108	0.840113	NS	NS
PWY.5667	454	454	21	433	-0.00725909	0.0477754	0.879304	0.998043	-0.0111018	0.0560328	0.843046	0.914978	NSAID	305	305	22	283	0.0656148	0.0443312	0.139912	0.661387	0.0900794	0.0470143	0.0564576	0.458006	NSAID	1124	1124	42	1082	-0.0749541	0.0250106	0.00278838	0.114823	-0.0572239	0.0265111	0.0311129	0.593195	NSAID	438.118	508.84	1598.64	0.0198201	-0.0352048	-1.77622	0.0756964	0.840113	NS	NS
PWY0.1319	454	454	21	433	-0.00730507	0.0477274	0.878424	0.998043	-0.0111205	0.0559766	0.842629	0.914978	NSAID	305	305	22	283	0.0656245	0.0443301	0.139844	0.661387	0.0900894	0.0470137	0.0564268	0.458006	NSAID	1124	1124	42	1082	-0.074944	0.0250107	0.00279205	0.114823	-0.0572218	0.0265113	0.0311202	0.593195	NSAID	439	508.866	1598.63	0.0198166	-0.0351938	-1.77598	0.0757365	0.840113	NS	NS
DTDPRHAMSYN.PWY	454	454	21	433	-0.0157684	0.0694084	0.820391	0.998043	0.0605002	0.078548	0.441638	0.727673	NSAID	305	305	22	283	0.0768676	0.0561635	0.172143	0.683343	0.0869931	0.0614486	0.158041	0.679148	NSAID	1124	1124	42	1082	-0.099505	0.0314114	0.00157785	0.114823	-0.087128	0.0332998	0.00900963	0.593195	NSAID	207.575	317.023	1013.5	0.0254981	-0.0518516	-2.03355	0.0419971	0.714476	NS	NS
PWY.6608	454	453	21	433	-0.225078	0.105526	0.0334924	0.998043	-0.030338	0.123165	0.805562	0.889475	NSAID	305	305	22	283	-0.0652968	0.0789097	0.408628	0.814314	-0.0407496	0.0852669	0.633116	0.883051	NSAID	1124	1124	42	1082	-0.127613	0.0413185	0.00206191	0.114823	-0.0865887	0.044039	0.049538	0.593195	NSAID	89.8005	160.597	585.748	0.0345827	-0.126112	-3.64667	0.00026566	0.0844799	1.47482	0
PWY.7013	454	117	21	433	0.0866508	0.516546	0.866857	0.998043	-0.185726	0.606752	0.75969	0.865884	NSAID	305	66	22	283	0.357882	0.338815	0.291707	0.783548	0.471974	0.364748	0.196819	0.718713	NSAID	1124	221	42	1082	0.784783	0.269635	0.00368029	0.121081	0.697688	0.287384	0.0153587	0.593195	NSAID	3.74785	8.71112	13.7546	0.195316	0.543104	2.78065	0.00542507	0.287529	NS	NS
PWY.7242	454	453	21	433	0.0209475	0.166184	0.899751	0.998043	0.127472	0.200676	0.525661	0.77389	NSAID	305	305	22	283	-0.0518411	0.122957	0.673608	0.897543	-0.0511553	0.13121	0.696944	0.885855	NSAID	1124	1123	42	1082	-0.196669	0.0673843	0.00358662	0.121081	-0.149262	0.0718029	0.0378752	0.593195	NSAID	36.2095	66.144	220.233	0.0556771	-0.142546	-2.56023	0.0104602	0.369594	NS	NS
COBALSYN.PWY	454	444	21	433	-0.215694	0.149896	0.150909	0.998043	-0.0703306	0.175263	0.688437	0.855313	NSAID	305	304	22	283	0.215801	0.0885686	0.015424	0.40398	0.252516	0.0947577	0.00818586	0.26031	NSAID	1124	1123	42	1082	-0.159665	0.0584651	0.00641521	0.122298	-0.123323	0.0621238	0.0473871	0.593195	NSAID	44.5063	127.48	292.555	0.0463968	-0.0619973	-1.33624	0.181471	0.840113	NS	NS
PWY66.399	454	425	21	433	0.175649	0.413443	0.671159	0.998043	-0.31997	0.494358	0.517849	0.772696	NSAID	305	295	22	283	-0.315096	0.193053	0.103736	0.610319	-0.359432	0.200121	0.0736719	0.458006	NSAID	1124	1116	42	1082	0.289936	0.105853	0.00626136	0.122298	0.228161	0.112805	0.0433651	0.593195	NSAID	5.85016	26.8316	89.2475	0.090562	0.15131	1.67079	0.094764	0.840113	NS	NS
PWY66.422	454	454	21	433	0.0187921	0.0515705	0.71574	0.998043	0.0327412	0.0589843	0.579156	0.795775	NSAID	305	305	22	283	0.069431	0.0491681	0.158974	0.671454	0.0905774	0.0528781	0.0879143	0.50301	NSAID	1124	1124	42	1082	-0.0775439	0.0292051	0.00804118	0.122298	-0.0645487	0.0311904	0.0387392	0.593195	NSAID	376.008	413.651	1172.42	0.0225757	-0.0280966	-1.24455	0.213299	0.840113	NS	NS
GALACT.GLUCUROCAT.PWY	454	453	21	433	-0.000423119	0.172429	0.998043	0.998043	0.120368	0.208711	0.564462	0.795337	NSAID	305	303	22	283	-0.0957567	0.128196	0.455695	0.814314	-0.129619	0.136102	0.341806	0.776388	NSAID	1124	1121	42	1082	-0.204384	0.073041	0.00522781	0.122298	-0.155392	0.0784944	0.0479991	0.593195	NSAID	33.634	60.8483	187.442	0.0595571	-0.156606	-2.62951	0.00855086	0.369594	NS	NS
PWY.6859	454	279	21	433	-0.00343458	0.608233	0.995497	0.998043	0.0846677	0.73215	0.907994	0.962467	NSAID	305	187	22	283	-0.450509	0.544039	0.408287	0.814314	-0.529305	0.592953	0.372853	0.778143	NSAID	1124	818	42	1082	1.1354	0.419881	0.00695315	0.122298	0.90419	0.44607	0.0429074	0.593195	NSAID	2.70309	3.37862	5.67215	0.291682	0.417629	1.4318	0.152202	0.840113	NS	NS
PWY.7392	454	227	21	433	-0.275949	0.671369	0.681255	0.998043	0.0287644	0.801031	0.971373	0.992036	NSAID	305	184	22	283	-0.49024	0.57749	0.39661	0.814314	-0.432181	0.627618	0.491676	0.797859	NSAID	1124	808	42	1082	1.17646	0.441136	0.00776657	0.122298	0.966724	0.469023	0.0395292	0.593195	NSAID	2.21859	2.99855	5.13872	0.310747	0.382706	1.23157	0.21811	0.840113	NS	NS
PWY0.1296	454	454	21	433	-0.00426034	0.0617097	0.944991	0.998043	-0.0425338	0.0738987	0.56524	0.795337	NSAID	305	305	22	283	0.0722124	0.0591233	0.222912	0.743447	0.0978532	0.0625018	0.118648	0.586907	NSAID	1124	1124	42	1082	-0.0885286	0.0347852	0.011062	0.139341	-0.0786926	0.0370013	0.0336692	0.593195	NSAID	262.599	286.077	826.439	0.0269669	-0.038996	-1.44607	0.148157	0.840113	NS	NS
METHANOGENESIS.PWY	454	67	21	433	0.635319	0.51514	0.218128	0.998043	1.42743	0.596115	0.0171031	0.430153	NSAID	305	116	22	283	-0.493258	0.580186	0.395912	0.814314	-0.525183	0.619958	0.397692	0.778143	NSAID	1124	533	42	1082	1.23598	0.495199	0.0127059	0.139341	1.22847	0.524738	0.019408	0.593195	NSAID	3.76833	2.97074	4.07794	0.304051	0.551818	1.81489	0.0695415	0.840113	NS	NS
PWY.5198	454	67	21	433	0.599104	0.482715	0.215228	0.998043	1.35568	0.558683	0.0156873	0.430153	NSAID	305	116	22	283	-0.318992	0.543592	0.557767	0.859057	-0.370339	0.582354	0.52537	0.829774	NSAID	1124	535	42	1082	1.20113	0.469781	0.0106958	0.139341	1.19541	0.497088	0.0163484	0.593195	NSAID	4.2916	3.38419	4.53115	0.286218	0.568045	1.98466	0.0471824	0.714476	NS	NS
PWY.5913	454	416	21	433	-1.17554	0.612662	0.055667	0.998043	-1.3871	0.732488	0.058993	0.469589	NSAID	305	292	22	283	-0.114782	0.480889	0.811513	0.945506	-0.0045339	0.517867	0.993021	0.996298	NSAID	1124	1078	42	1082	0.812365	0.333355	0.0149675	0.144833	0.930735	0.354353	0.00874732	0.593195	NSAID	2.66415	4.32424	8.99884	0.2501	0.230321	0.920914	0.357095	0.840113	NS	NS
PWY.7117	454	384	21	433	-1.25629	0.72544	0.08402	0.998043	-1.6194	0.862854	0.0612799	0.469589	NSAID	305	286	22	283	-0.0518229	0.502297	0.917896	0.970503	0.11221	0.542263	0.836224	0.954885	NSAID	1124	1054	42	1082	0.860312	0.357085	0.0161457	0.151769	0.979905	0.380511	0.0101499	0.593195	NSAID	1.90019	3.9635	7.84256	0.27011	0.303107	1.12216	0.261794	0.840113	NS	NS
PWY.7286	454	72	21	433	0.534353	0.486049	0.272206	0.998043	1.28723	0.563274	0.0228243	0.430153	NSAID	305	111	22	283	-0.616489	0.537997	0.252758	0.743447	-0.662086	0.576592	0.251894	0.718713	NSAID	1124	520	42	1082	1.11926	0.474086	0.0184024	0.163632	1.10768	0.502215	0.0276229	0.593195	NSAID	4.23292	3.45493	4.44923	0.28704	0.421173	1.46729	0.142296	0.840113	NS	NS
PWY.7187	454	454	21	433	-0.0638506	0.0624451	0.30711	0.998043	-0.0685681	0.0740204	0.354838	0.681289	NSAID	305	305	22	283	-0.0208423	0.0685894	0.76144	0.92724	-0.0467017	0.0737432	0.527089	0.829774	NSAID	1124	1124	42	1082	0.0855315	0.0369056	0.020653	0.174227	0.078623	0.0394226	0.046365	0.593195	NSAID	256.45	212.562	734.201	0.0288289	0.0349003	1.2106	0.226049	0.840113	NS	NS
THRESYN.PWY	454	454	21	433	-0.0129425	0.0516528	0.802266	0.998043	-0.0530877	0.0609844	0.384547	0.694806	NSAID	305	305	22	283	-0.0990033	0.0485441	0.0422898	0.465888	-0.0713137	0.0528531	0.178407	0.708388	NSAID	1124	1124	42	1082	0.0483313	0.0257023	0.0603112	0.209325	0.0551835	0.0273307	0.0437257	0.593195	NSAID	374.81	424.353	1513.75	0.0207931	0.0113702	0.546827	0.584498	0.840113	NS	NS
PWY.6147	454	436	21	433	-0.306884	0.217163	0.15836	0.998043	-0.168056	0.259376	0.517432	0.772696	NSAID	305	301	22	283	0.0359103	0.196539	0.855151	0.96255	0.106703	0.211343	0.61408	0.874831	NSAID	1124	1114	42	1082	0.242783	0.123101	0.0488357	0.209325	0.297322	0.130363	0.0227645	0.593195	NSAID	21.2045	25.8883	65.9902	0.0940375	0.0923534	0.982091	0.326055	0.840113	NS	NS
PWY.5030	454	434	21	433	0.3391	0.356105	0.341497	0.998043	0.217842	0.432457	0.61473	0.808742	NSAID	305	294	22	283	-0.301746	0.212188	0.156096	0.671454	-0.205285	0.224737	0.361881	0.777605	NSAID	1124	1102	42	1082	-0.197601	0.135496	0.14503	0.34468	-0.282248	0.14407	0.0503656	0.593195	NSAID	7.88575	22.2104	54.4688	0.108744	-0.174906	-1.60843	0.107742	0.840113	NS	NS
HISTSYN.PWY	454	454	21	433	0.00322338	0.0742121	0.965375	0.998043	0.0867407	0.089567	0.333417	0.676925	NSAID	305	305	22	283	0.047697	0.0627461	0.44776	0.814314	0.0753249	0.0668997	0.261215	0.718713	NSAID	1124	1124	42	1082	0.0547654	0.0389817	0.160329	0.363781	0.0862453	0.0410604	0.0359216	0.593195	NSAID	181.573	253.996	658.08	0.0302386	0.0445665	1.47383	0.140527	0.840113	NS	NS
ASPASN.PWY	454	454	21	433	0.00489374	0.0995747	0.960825	0.998043	-0.0392197	0.118499	0.740843	0.865474	NSAID	305	305	22	283	-0.117902	0.111901	0.292915	0.783548	-0.0609403	0.117929	0.605765	0.874831	NSAID	1124	1124	42	1082	-0.0684257	0.0592844	0.248669	0.464841	-0.128372	0.0634653	0.0433507	0.593195	NSAID	100.856	79.8609	284.524	0.0463619	-0.0610241	-1.31626	0.188088	0.840113	NS	NS
GALACTUROCAT.PWY	454	453	21	433	-0.0437276	0.177974	0.806034	0.998043	0.115356	0.214411	0.590874	0.795775	NSAID	305	304	22	283	-0.0979314	0.131571	0.457276	0.814314	-0.108446	0.140148	0.439757	0.782121	NSAID	1124	1122	42	1082	-0.208212	0.0725925	0.00420586	0.122298	-0.138945	0.0771886	0.0721317	0.67243	NSAID	31.5708	57.7674	189.765	0.0598573	-0.166781	-2.78631	0.00533119	0.287529	NS	NS
PWY.6507	454	453	21	433	0.0119698	0.173506	0.945031	0.998043	0.237986	0.20872	0.254901	0.649743	NSAID	305	305	22	283	-0.0777347	0.127305	0.541918	0.859057	-0.076844	0.136862	0.574956	0.868892	NSAID	1124	1123	42	1082	-0.179522	0.0674464	0.00788688	0.122298	-0.130909	0.0721516	0.0699013	0.67243	NSAID	33.2178	61.7038	219.828	0.056366	-0.139358	-2.47238	0.0134218	0.426814	NS	NS
PWY.6317	454	454	21	433	0.0233787	0.05302	0.659476	0.998043	0.0280296	0.0615576	0.649117	0.828993	NSAID	305	305	22	283	0.0572221	0.0493892	0.247558	0.743447	0.0798513	0.0530906	0.133776	0.624457	NSAID	1124	1124	42	1082	-0.0763038	0.0294894	0.00979391	0.134258	-0.0588615	0.0312595	0.0599722	0.67243	NSAID	355.731	409.955	1149.92	0.0228479	-0.029217	-1.27876	0.200983	0.840113	NS	NS
POLYAMINSYN3.PWY	454	250	21	433	0.0108739	0.592541	0.985367	0.998043	0.197236	0.699874	0.778231	0.87758	NSAID	305	185	22	283	-1.12044	0.493552	0.0239116	0.40398	-0.834308	0.540168	0.123656	0.586907	NSAID	1124	713	42	1082	0.864362	0.40225	0.0318634	0.194159	0.77114	0.427959	0.0718406	0.67243	NSAID	2.84815	4.10519	6.18026	0.275936	0.0588807	0.213386	0.831026	0.924917	NS	NS
PWY.7234	454	454	21	433	-0.264477	0.158248	0.0953837	0.998043	-0.317503	0.188972	0.0937175	0.498519	NSAID	305	305	22	283	0.064522	0.138528	0.641724	0.891746	0.139365	0.140899	0.323519	0.77584	NSAID	1124	1124	42	1082	0.154129	0.0827069	0.0626468	0.209325	0.156504	0.0875157	0.0740096	0.67243	NSAID	39.9323	52.1105	146.19	0.0647887	0.0643623	0.993419	0.320506	0.840113	NS	NS
PWY.241	454	353	21	433	-0.102226	0.553707	0.853612	0.998043	-0.270966	0.65147	0.677686	0.851796	NSAID	305	281	22	283	-0.333556	0.359097	0.353706	0.814314	-0.279766	0.388098	0.471632	0.797859	NSAID	1124	1046	42	1082	0.485348	0.261212	0.0634236	0.209325	0.501293	0.277879	0.0715112	0.67243	NSAID	3.26167	7.7549	14.6559	0.197363	0.16333	0.827563	0.407918	0.840113	NS	NS
CITRULBIO.PWY	454	423	21	433	-0.542347	0.412655	0.189437	0.998043	-0.183401	0.467532	0.695065	0.855313	NSAID	305	293	22	283	-0.34788	0.186007	0.0624699	0.469338	-0.348317	0.191583	0.0702356	0.458006	NSAID	1124	1096	42	1082	0.131618	0.12738	0.301707	0.500937	0.248737	0.135176	0.0660357	0.67243	NSAID	5.87253	28.903	61.6304	0.101847	-0.0531922	-0.522275	0.601479	0.840113	NS	NS
PWY.4984	454	421	21	433	-0.502688	0.413848	0.225147	0.998043	-0.124944	0.467019	0.789197	0.882383	NSAID	305	293	22	283	-0.355178	0.190876	0.0638016	0.469338	-0.352254	0.197256	0.0753383	0.458006	NSAID	1124	1096	42	1082	0.132348	0.130788	0.311799	0.50783	0.256757	0.138667	0.0643629	0.67243	NSAID	5.83874	27.4471	58.4604	0.104401	-0.0539156	-0.516427	0.605556	0.840113	NS	NS
SALVADEHYPOX.PWY	454	452	21	433	-0.224035	0.105326	0.0339805	0.998043	-0.060749	0.123409	0.622814	0.808742	NSAID	305	305	22	283	-0.066871	0.0745597	0.370515	0.814314	-0.047994	0.0803253	0.550695	0.854249	NSAID	1124	1124	42	1082	-0.119111	0.0426922	0.00536168	0.122298	-0.0801819	0.045502	0.0783296	0.673699	NSAID	90.1427	179.884	548.66	0.0349495	-0.119186	-3.41022	0.000649108	0.103208	NS	NS
PWY.3001	454	454	21	433	0.00531172	0.0470321	0.910132	0.998043	-0.00449064	0.0565362	0.936732	0.976492	NSAID	305	305	22	283	-0.0493129	0.0438807	0.262004	0.744276	-0.0240102	0.048049	0.617701	0.874831	NSAID	1124	1124	42	1082	0.0317553	0.022558	0.159493	0.363781	0.042216	0.0239617	0.0783863	0.673699	NSAID	452.076	519.342	1965.17	0.0184535	0.0133473	0.723293	0.4695	0.840113	NS	NS
GLUCUROCAT.PWY	454	453	21	433	0.00710428	0.151696	0.962668	0.998043	0.137116	0.184641	0.458166	0.747162	NSAID	305	305	22	283	-0.0928455	0.118222	0.432882	0.814314	-0.147597	0.124154	0.235596	0.718713	NSAID	1124	1122	42	1082	-0.166267	0.0680059	0.0146439	0.144833	-0.1259	0.0729312	0.0845856	0.707848	NSAID	43.4564	71.549	216.225	0.0549458	-0.127662	-2.32341	0.0201571	0.582722	NS	NS
PWY.6690	454	128	21	433	-0.169122	0.418823	0.686555	0.998043	-0.791576	0.49388	0.109781	0.537083	NSAID	305	54	22	283	0.103226	0.256662	0.687837	0.897543	-0.0208874	0.277454	0.940047	0.996298	NSAID	1124	178	42	1082	0.339306	0.162445	0.0369654	0.2055	0.292675	0.17193	0.0890001	0.721176	NSAID	5.70083	15.1801	37.8954	0.130436	0.22902	1.7558	0.0791225	0.840113	NS	NS
PWY.6167	454	65	21	433	0.640501	0.519251	0.218047	0.998043	1.46466	0.601081	0.0152605	0.430153	NSAID	305	98	22	283	-0.441211	0.591018	0.455937	0.814314	-0.572636	0.625074	0.360446	0.777605	NSAID	1124	482	42	1082	0.895007	0.519612	0.0852648	0.239762	0.931884	0.550381	0.090714	0.721176	NSAID	3.70891	2.86285	3.70374	0.31196	0.430861	1.38114	0.167235	0.840113	NS	NS
PWY0.41	454	98	21	433	-0.125783	0.363367	0.729389	0.998043	-0.0978601	0.424365	0.817742	0.899799	NSAID	305	61	22	283	-0.194235	0.261278	0.457832	0.814314	-0.226075	0.271906	0.406485	0.778143	NSAID	1124	211	42	1082	0.488762	0.239449	0.0414659	0.209325	0.419491	0.252068	0.0963639	0.729612	NSAID	7.5737	14.6485	17.4412	0.158783	0.11917	0.750517	0.452943	0.840113	NS	NS
PWY.5100	454	454	21	433	0.00776414	0.0862248	0.928293	0.998043	0.0426462	0.100536	0.671663	0.847575	NSAID	305	305	22	283	-0.155196	0.0723157	0.0326735	0.456009	-0.142069	0.0770018	0.0661564	0.458006	NSAID	1124	1124	42	1082	0.0671998	0.0436436	0.123908	0.301967	0.0774094	0.046254	0.0945056	0.729612	NSAID	134.504	191.22	524.999	0.0342851	0.00781392	0.22791	0.819716	0.924917	NS	NS
PWY.5177	454	436	21	433	0.259914	0.405872	0.522258	0.998043	0.408381	0.468392	0.383801	0.694806	NSAID	305	305	22	283	-0.163617	0.103341	0.114481	0.625152	-0.217361	0.107424	0.0441059	0.438303	NSAID	1124	1123	42	1082	-0.158321	0.0571656	0.00570838	0.122298	-0.0921355	0.0606958	0.129316	0.744201	NSAID	6.07047	93.6383	306.006	0.0496466	-0.153285	-3.08753	0.00201828	0.213937	NS	NS
PWY.5686	454	454	21	433	0.0416739	0.0323058	0.197748	0.998043	0.0663803	0.0381643	0.0827662	0.49412	NSAID	305	305	22	283	0.0363789	0.0248366	0.144104	0.661387	0.040038	0.0258449	0.122611	0.586907	NSAID	1124	1124	42	1082	-0.0440549	0.0164254	0.00742417	0.122298	-0.0277302	0.01734	0.110071	0.744201	NSAID	958.163	1621.13	3706.54	0.012613	-0.010243	-0.812102	0.416733	0.840113	NS	NS
NONOXIPENT.PWY	454	454	21	433	0.0635865	0.0664501	0.33915	0.998043	0.168106	0.0785561	0.0329773	0.430153	NSAID	305	305	22	283	0.0270815	0.064515	0.674956	0.897543	0.0349044	0.0697767	0.61733	0.874831	NSAID	1124	1124	42	1082	-0.0945975	0.0357053	0.00817798	0.122298	-0.0464293	0.037813	0.219767	0.744201	NSAID	226.469	240.258	784.393	0.0282716	-0.0425976	-1.50673	0.131881	0.840113	NS	NS
P185.PWY	454	447	21	433	0.146999	0.196786	0.455474	0.998043	0.0723946	0.236309	0.759499	0.865884	NSAID	305	300	22	283	-0.125724	0.196256	0.522275	0.859057	-0.141088	0.20055	0.482373	0.797859	NSAID	1124	1115	42	1082	0.2747	0.109519	0.0122769	0.139341	0.179593	0.115856	0.121409	0.744201	NSAID	25.8233	25.963	83.3722	0.0860158	0.173383	2.01571	0.0438301	0.714476	NS	NS
PWY.7115	454	385	21	433	-0.225968	0.508207	0.656801	0.998043	-0.616032	0.595001	0.301137	0.670342	NSAID	305	287	22	283	-0.0278209	0.321968	0.931199	0.970503	0.00831711	0.336784	0.980316	0.996298	NSAID	1124	1051	42	1082	0.605888	0.241751	0.0123432	0.139341	0.402592	0.254821	0.114424	0.744201	NSAID	3.87185	9.64662	17.1106	0.18069	0.301145	1.66665	0.095585	0.840113	NS	NS
PWY.2941	454	454	21	433	-0.0130481	0.143943	0.927815	0.998043	-0.242894	0.165348	0.142639	0.55999	NSAID	305	305	22	283	0.0522457	0.118475	0.659547	0.897543	0.0541909	0.128192	0.672838	0.885855	NSAID	1124	1124	42	1082	0.187992	0.0785552	0.0168711	0.154183	0.1249	0.0827762	0.131622	0.744201	NSAID	48.2633	71.2434	162.051	0.0595959	0.119182	1.99984	0.0455177	0.714476	NS	NS
PWY.7111	454	454	21	433	0.0210145	0.0321943	0.514277	0.998043	0.0425964	0.0385334	0.269663	0.649743	NSAID	305	305	22	283	0.0523198	0.0281965	0.0645475	0.469338	0.0484893	0.030301	0.110795	0.576422	NSAID	1124	1124	42	1082	-0.0375908	0.0166356	0.024036	0.177687	-0.0289687	0.0176559	0.101147	0.744201	NSAID	964.812	1257.8	3613.46	0.01309	-0.00852461	-0.65123	0.514898	0.840113	NS	NS
PWY.6901	454	449	21	433	-0.0708449	0.157745	0.653582	0.998043	-0.207617	0.187827	0.269697	0.649743	NSAID	305	298	22	283	-0.205076	0.190317	0.282134	0.769413	-0.169803	0.197249	0.390125	0.778143	NSAID	1124	1116	42	1082	0.241167	0.10628	0.0234512	0.177687	0.166433	0.113767	0.143786	0.744201	NSAID	40.1873	27.6087	88.5318	0.0799801	0.0821481	1.02711	0.30437	0.840113	NS	NS
VALSYN.PWY	454	454	21	433	0.026778	0.0344028	0.436784	0.998043	0.0575173	0.0410687	0.162165	0.572983	NSAID	305	305	22	283	0.0525009	0.0282539	0.0641706	0.469338	0.0485201	0.0303731	0.111414	0.576422	NSAID	1124	1124	42	1082	-0.0374727	0.0166934	0.0249806	0.178665	-0.0285943	0.0177227	0.106948	0.744201	NSAID	844.913	1252.69	3588.46	0.0132615	-0.00810349	-0.611052	0.541165	0.840113	NS	NS
GLUCONEO.PWY	454	422	21	433	0.843352	0.414622	0.042551	0.998043	0.601276	0.487837	0.218478	0.624599	NSAID	305	297	22	283	-0.196318	0.178603	0.272598	0.766447	-0.22989	0.186069	0.217774	0.718713	NSAID	1124	1109	42	1082	0.234292	0.104856	0.0256567	0.179597	0.17695	0.110594	0.109899	0.744201	NSAID	5.81695	31.349	90.9527	0.0883474	0.15658	1.77232	0.0763408	0.840113	NS	NS
ARO.PWY	454	454	21	433	0.038181	0.0344742	0.268693	0.998043	0.0344394	0.0417213	0.40962	0.704974	NSAID	305	305	22	283	0.0925462	0.0286807	0.0013969	0.112101	0.10967	0.0300938	0.000325362	0.0404497	NSAID	1124	1124	42	1082	-0.0389729	0.0176809	0.0277129	0.186073	-0.0239539	0.0187204	0.200977	0.744201	NSAID	841.416	1215.68	3198.83	0.0137935	0.0037986	0.27539	0.783017	0.904697	NS	NS
METHGLYUT.PWY	454	179	21	433	-0.212533	0.494671	0.667665	0.998043	-0.68438	0.587151	0.244478	0.649743	NSAID	305	76	22	283	0.322639	0.296224	0.276972	0.766447	0.253458	0.307309	0.410262	0.778143	NSAID	1124	277	42	1082	0.584632	0.268732	0.0298001	0.19224	0.40472	0.280195	0.148912	0.744201	NSAID	4.08664	11.3962	13.8472	0.184648	0.371763	2.01337	0.044076	0.714476	NS	NS
GOLPDLCAT.PWY	454	447	21	433	0.0555099	0.164909	0.736576	0.998043	0.138862	0.198236	0.484044	0.765801	NSAID	305	304	22	283	0.123068	0.122609	0.316325	0.814314	0.158833	0.127443	0.213771	0.718713	NSAID	1124	1120	42	1082	-0.180939	0.0840146	0.0314824	0.194159	-0.129422	0.0885882	0.144327	0.744201	NSAID	36.7715	66.5209	141.674	0.063892	-0.0628929	-0.984361	0.324938	0.840113	NS	NS
DENOVOPURINE2.PWY	454	454	21	433	-0.0661761	0.0638793	0.300799	0.998043	-0.138783	0.0746403	0.0637242	0.469589	NSAID	305	305	22	283	-0.0702731	0.0770083	0.362228	0.814314	-0.109367	0.0814358	0.180438	0.708388	NSAID	1124	1123	42	1082	0.0854723	0.039982	0.0327535	0.195926	0.0594307	0.0425705	0.162989	0.744201	NSAID	245.064	168.626	625.564	0.0310198	0.0244417	0.787938	0.430733	0.840113	NS	NS
PWY.5097	454	454	21	433	0.0239402	0.0348162	0.492064	0.998043	0.0531015	0.0409728	0.195738	0.610332	NSAID	305	305	22	283	0.0725769	0.0319384	0.0238073	0.40398	0.0631535	0.0332129	0.0583848	0.458006	NSAID	1124	1124	42	1082	-0.0373909	0.0178066	0.0359694	0.2055	-0.0230021	0.018933	0.224664	0.744201	NSAID	824.967	980.33	3153.82	0.0142003	-0.00544957	-0.383764	0.701153	0.879617	NS	NS
PWY.7197	454	454	21	433	0.00847	0.12261	0.944957	0.998043	-0.159118	0.145195	0.273791	0.649743	NSAID	305	305	22	283	-0.0364102	0.141092	0.796539	0.945506	-0.106986	0.149136	0.47378	0.797859	NSAID	1124	1123	42	1082	0.179031	0.0848906	0.035171	0.2055	0.110902	0.0902889	0.219605	0.744201	NSAID	66.5191	50.2335	138.765	0.0625589	0.092274	1.47499	0.140214	0.840113	NS	NS
PWY.5188	454	453	21	433	0.141469	0.0798778	0.0772503	0.998043	0.220194	0.0941909	0.0199006	0.430153	NSAID	305	305	22	283	0.10317	0.0657606	0.117742	0.625152	0.121339	0.0680194	0.0755936	0.458006	NSAID	1124	1124	42	1082	-0.0778114	0.0385569	0.0438214	0.209325	-0.062486	0.0405223	0.123365	0.744201	NSAID	156.729	231.243	672.66	0.0307056	-0.00595031	-0.193786	0.846344	0.924917	NS	NS
PWY.5347	454	454	21	433	0.11554	0.0764381	0.131379	0.998043	0.117613	0.0908347	0.196151	0.610332	NSAID	305	305	22	283	-0.0824506	0.0614654	0.180814	0.707821	-0.0751266	0.0667295	0.261264	0.718713	NSAID	1124	1124	42	1082	0.0587462	0.0303169	0.0529082	0.209325	0.0486684	0.0323325	0.132556	0.744201	NSAID	171.151	264.691	1088.01	0.0256171	0.0405993	1.58485	0.112999	0.840113	NS	NS
PWY.841	454	454	21	433	0.00197158	0.0720703	0.978188	0.998043	-0.0575654	0.0848069	0.497677	0.76665	NSAID	305	305	22	283	-0.0728756	0.0912555	0.425167	0.814314	-0.110324	0.0955659	0.249371	0.718713	NSAID	1124	1123	42	1082	0.093368	0.0487301	0.0556195	0.209325	0.0669704	0.0519766	0.197861	0.744201	NSAID	192.525	120.083	421.119	0.0369175	0.0421784	1.1425	0.253245	0.840113	NS	NS
GLYCOGENSYNTH.PWY	454	454	21	433	-0.0377331	0.143678	0.792965	0.998043	0.0864864	0.168411	0.607856	0.808742	NSAID	305	305	22	283	0.046762	0.0973708	0.631405	0.88507	0.111014	0.104096	0.287194	0.738557	NSAID	1124	1124	42	1082	-0.125566	0.0663218	0.0585804	0.209325	-0.0953605	0.070763	0.17807	0.744201	NSAID	48.4415	105.473	227.346	0.051214	-0.0667325	-1.30301	0.19257	0.840113	NS	NS
ANAGLYCOLYSIS.PWY	454	454	21	433	-0.10072	0.0554379	0.0699377	0.998043	-0.0963734	0.0665145	0.148163	0.560902	NSAID	305	305	22	283	-0.0748635	0.063006	0.235718	0.743447	-0.0551264	0.066939	0.410963	0.778143	NSAID	1124	1124	42	1082	-0.0675157	0.0356934	0.0588117	0.209325	-0.0482418	0.0380136	0.204694	0.744201	NSAID	325.377	251.905	784.916	0.0270944	-0.0768057	-2.83474	0.00458625	0.287529	NS	NS
PWY0.166	454	454	21	433	-0.0479618	0.0767054	0.532119	0.998043	-0.137926	0.0916461	0.133128	0.549575	NSAID	305	305	22	283	-0.0491992	0.0944224	0.602717	0.87544	-0.0812198	0.0999507	0.417183	0.778143	NSAID	1124	1123	42	1082	0.106756	0.0522984	0.0414582	0.209325	0.0713727	0.0557183	0.200487	0.744201	NSAID	169.96	112.163	365.615	0.0392917	0.0391542	0.996503	0.319006	0.840113	NS	NS
POLYISOPRENSYN.PWY	454	241	21	433	-0.112081	0.571267	0.844547	0.998043	-0.341896	0.686081	0.618526	0.808742	NSAID	305	130	22	283	0.110239	0.473091	0.815906	0.945509	0.212995	0.504457	0.673203	0.885855	NSAID	1124	555	42	1082	0.755416	0.385274	0.0501594	0.209325	0.539018	0.407782	0.186506	0.744201	NSAID	3.06423	4.46797	6.73691	0.264729	0.367106	1.38672	0.165526	0.840113	NS	NS
PWY.6731	454	111	21	433	-0.203668	0.425815	0.632674	0.998043	-0.482235	0.508418	0.343451	0.676925	NSAID	305	72	22	283	-0.0881966	0.346472	0.799241	0.945506	-0.0248051	0.367337	0.946213	0.996298	NSAID	1124	297	42	1082	0.567182	0.304549	0.0628141	0.209325	0.420146	0.320171	0.189714	0.744201	NSAID	5.51516	8.33037	10.7816	0.201508	0.172865	0.857856	0.390972	0.840113	NS	NS
ENTBACSYN.PWY	454	165	21	433	-0.0606457	0.678614	0.928831	0.998043	-0.834113	0.806047	0.301383	0.670342	NSAID	305	74	22	283	-0.0468321	0.515739	0.927708	0.970503	-0.21743	0.546488	0.691049	0.885855	NSAID	1124	304	42	1082	0.748464	0.419476	0.0746486	0.225315	0.538758	0.442684	0.223861	0.744201	NSAID	2.17147	3.75958	5.68312	0.293431	0.339745	1.15783	0.246931	0.840113	NS	NS
P124.PWY	454	290	21	433	0.250871	0.597619	0.674848	0.998043	0.824383	0.713632	0.248706	0.649743	NSAID	305	195	22	283	0.0657963	0.515709	0.898564	0.969198	-0.110877	0.55989	0.843171	0.954885	NSAID	1124	804	42	1082	-0.679941	0.389249	0.080946	0.235053	-0.530273	0.411462	0.197761	0.744201	NSAID	2.79996	3.76002	6.60003	0.275659	-0.26883	-0.975228	0.329447	0.840113	NS	NS
PWY.7204	454	207	21	433	-0.34396	0.615145	0.576343	0.998043	-0.988115	0.729926	0.176596	0.591132	NSAID	305	113	22	283	0.333033	0.51145	0.515448	0.859057	0.267788	0.537859	0.618985	0.874831	NSAID	1124	429	42	1082	0.680232	0.393873	0.0844385	0.239485	0.566084	0.415773	0.173633	0.744201	NSAID	2.64268	3.8229	6.44595	0.278299	0.367804	1.32162	0.186296	0.840113	NS	NS
P42.PWY	454	445	21	433	0.236824	0.190298	0.213996	0.998043	0.427086	0.224323	0.0576621	0.469589	NSAID	305	299	22	283	-0.48503	0.210428	0.0218694	0.40398	-0.532451	0.217557	0.0150559	0.36044	NSAID	1124	1115	42	1082	0.235752	0.140197	0.0929339	0.250569	0.222071	0.148697	0.135616	0.744201	NSAID	27.6142	22.5837	50.877	0.0994668	0.0749969	0.753988	0.450856	0.840113	NS	NS
PWY.5989	454	440	21	433	0.12958	0.235625	0.582648	0.998043	0.308308	0.284252	0.278768	0.651826	NSAID	305	299	22	283	-0.323152	0.163748	0.0494051	0.466442	-0.355626	0.174995	0.0431814	0.438303	NSAID	1124	1115	42	1082	-0.151719	0.0972922	0.119187	0.297065	-0.159736	0.103599	0.123406	0.744201	NSAID	18.0118	37.2946	105.644	0.0788232	-0.159963	-2.02939	0.042419	0.714476	NS	NS
PWY.5695	454	454	21	433	-0.107502	0.075921	0.157494	0.998043	-0.0438633	0.0898123	0.625544	0.808742	NSAID	305	305	22	283	-0.0563872	0.0758865	0.458042	0.814314	-0.0600675	0.0783996	0.444264	0.782121	NSAID	1124	1124	42	1082	-0.0639308	0.0423829	0.131732	0.318676	-0.0583894	0.0451489	0.196199	0.744201	NSAID	173.491	173.649	556.698	0.0332625	-0.070845	-2.12988	0.0331819	0.714476	NS	NS
PWY.5022	454	325	21	433	0.24631	0.534397	0.64509	0.998043	0.205538	0.646551	0.750729	0.865884	NSAID	305	211	22	283	-0.257997	0.464839	0.579295	0.873022	-0.571527	0.491671	0.246116	0.718713	NSAID	1124	899	42	1082	0.446904	0.332628	0.179365	0.388231	0.455808	0.351875	0.195471	0.744201	NSAID	3.50164	4.62802	9.03821	0.241347	0.215967	0.894839	0.370873	0.840113	NS	NS
PWY.6549	454	323	21	433	-0.804977	0.605712	0.184547	0.998043	-1.16226	0.719593	0.10707	0.533433	NSAID	305	236	22	283	0.172719	0.498829	0.7294	0.916622	0.0278158	0.535192	0.958589	0.996298	NSAID	1124	892	42	1082	0.502756	0.393615	0.20177	0.410527	0.646296	0.417619	0.122019	0.744201	NSAID	2.72564	4.0188	6.4544	0.275253	0.132212	0.480328	0.630994	0.840113	NS	NS
CRNFORCAT.PWY	454	169	21	433	0.488909	0.5896	0.40743	0.998043	1.4454	0.699688	0.0394978	0.430153	NSAID	305	148	22	283	-0.197844	0.593172	0.738965	0.921528	0.141195	0.634256	0.824008	0.954885	NSAID	1124	619	42	1082	0.572342	0.460705	0.21438	0.419827	0.620651	0.48782	0.203543	0.744201	NSAID	2.87664	2.8421	4.71144	0.309638	0.339465	1.09633	0.272935	0.840113	NS	NS
PWY.4981	454	454	21	433	-0.261775	0.151063	0.0838308	0.998043	-0.248359	0.179492	0.16725	0.576967	NSAID	305	305	22	283	0.0621688	0.126835	0.624386	0.88507	0.140009	0.138477	0.312915	0.765438	NSAID	1124	1124	42	1082	0.0948939	0.0779061	0.223462	0.432464	0.112502	0.0829958	0.175541	0.744201	NSAID	43.8212	62.1616	164.762	0.0607743	0.029652	0.487903	0.625619	0.840113	NS	NS
PWY0.1586	454	454	21	433	0.119641	0.157761	0.448638	0.998043	0.109869	0.184671	0.55222	0.787611	NSAID	305	305	22	283	-0.144984	0.167201	0.386577	0.814314	-0.190521	0.171231	0.266876	0.719207	NSAID	1124	1123	42	1082	-0.123201	0.103993	0.236385	0.452155	-0.141109	0.111342	0.205304	0.744201	NSAID	40.1792	35.7703	92.4685	0.0770559	-0.0698932	-0.907045	0.364383	0.840113	NS	NS
PWY.4702	454	286	21	433	-0.155354	0.559646	0.781456	0.998043	-0.242778	0.657141	0.711993	0.855313	NSAID	305	216	22	283	0.319964	0.517315	0.536712	0.859057	0.322974	0.54899	0.55683	0.859572	NSAID	1124	834	42	1082	0.46155	0.392279	0.239611	0.455677	0.560943	0.418136	0.180031	0.744201	NSAID	3.19281	3.73671	6.49845	0.272895	0.275467	1.00943	0.31277	0.840113	NS	NS
PWY.6124	454	454	21	433	-0.0227501	0.0829671	0.784058	0.998043	-0.146098	0.0947383	0.123856	0.549575	NSAID	305	305	22	283	-0.147058	0.0691708	0.0343264	0.459115	-0.159825	0.0724532	0.0282557	0.408423	NSAID	1124	1124	42	1082	0.0421714	0.0374386	0.260232	0.469498	0.0557176	0.0397015	0.160783	0.744201	NSAID	145.274	209.004	713.447	0.0306034	-0.00370297	-0.120998	0.903692	0.949984	NS	NS
PWY.5690	454	449	21	433	0.159528	0.186465	0.392731	0.998043	0.271584	0.220934	0.219722	0.624599	NSAID	305	301	22	283	-0.0580068	0.196778	0.768367	0.92724	-0.0010698	0.208149	0.995903	0.996298	NSAID	1124	1115	42	1082	-0.147314	0.131033	0.261149	0.469498	-0.213629	0.14023	0.127952	0.744201	NSAID	28.7611	25.8255	58.2424	0.0941434	-0.0486559	-0.516828	0.605276	0.840113	NS	NS
PWY.6703	454	454	21	433	-0.0306082	0.0732887	0.676418	0.998043	-0.078053	0.088676	0.379285	0.694806	NSAID	305	305	22	283	-0.0360632	0.0741297	0.626979	0.88507	-0.0059787	0.0801841	0.940619	0.996298	NSAID	1124	1124	42	1082	0.0417429	0.0374484	0.265229	0.470556	0.0494261	0.0398764	0.215439	0.744201	NSAID	186.177	181.977	713.072	0.0304118	0.0161895	0.532344	0.594488	0.840113	NS	NS
ARG.POLYAMINE.SYN	454	440	21	433	0.18625	0.170047	0.274015	0.998043	0.317934	0.203864	0.119697	0.549575	NSAID	305	298	22	283	-0.423532	0.14334	0.00338974	0.186187	-0.471588	0.159222	0.00335035	0.123453	NSAID	1124	1111	42	1082	0.0875196	0.0811709	0.281178	0.486882	0.119828	0.0856872	0.162281	0.744201	NSAID	34.5828	48.6701	151.775	0.065229	-0.0037827	-0.0579911	0.953756	0.971808	NS	NS
PWY.6595	454	427	21	433	-0.331263	0.396178	0.403528	0.998043	-0.278052	0.465751	0.55085	0.787611	NSAID	305	299	22	283	0.341835	0.141423	0.0162657	0.40398	0.347485	0.146163	0.0181771	0.36044	NSAID	1124	1117	42	1082	0.104115	0.0970776	0.283735	0.488738	0.156516	0.101978	0.125132	0.744201	NSAID	6.37117	49.9988	106.111	0.078451	0.160194	2.04196	0.0411552	0.714476	NS	NS
FAO.PWY	454	389	21	433	-0.0934947	0.501718	0.852257	0.998043	-0.407934	0.592316	0.491408	0.76665	NSAID	305	288	22	283	-0.397799	0.34155	0.245078	0.743447	-0.554488	0.370312	0.135495	0.624457	NSAID	1124	1088	42	1082	0.137432	0.13138	0.295768	0.50088	0.19966	0.14096	0.15695	0.744201	NSAID	3.97266	8.57217	57.9349	0.119115	0.0593174	0.497982	0.618497	0.840113	NS	NS
MET.SAM.PWY	454	454	21	433	0.140336	0.0830432	0.0917696	0.998043	0.20477	0.0990358	0.0393347	0.430153	NSAID	305	305	22	283	-0.0699102	0.070894	0.324878	0.814314	-0.0681679	0.0769434	0.376458	0.778143	NSAID	1124	1124	42	1082	0.0390354	0.0374953	0.298067	0.50088	0.0488803	0.0397629	0.219232	0.744201	NSAID	145.008	198.967	711.29	0.0307836	0.0324141	1.05297	0.292357	0.840113	NS	NS
PWY.821	454	287	21	433	0.563469	0.598035	0.346609	0.998043	0.0422865	0.711621	0.952645	0.985918	NSAID	305	207	22	283	-0.396335	0.516266	0.443276	0.814314	-0.515197	0.557895	0.356607	0.777605	NSAID	1124	837	42	1082	0.402529	0.388735	0.300667	0.500937	0.570411	0.415685	0.170281	0.744201	NSAID	2.79606	3.75192	6.61748	0.275602	0.209048	0.758513	0.448144	0.840113	NS	NS
PRPP.PWY	454	449	21	433	-0.132423	0.0956831	0.167085	0.998043	-0.207531	0.112987	0.0670088	0.469589	NSAID	305	304	22	283	-0.19526	0.122072	0.110789	0.625152	-0.156221	0.127774	0.222592	0.718713	NSAID	1124	1121	42	1082	0.0496548	0.0562848	0.37786	0.578213	0.0743087	0.0599936	0.215766	0.744201	NSAID	109.227	67.107	315.658	0.0450838	-0.0241741	-0.536204	0.591817	0.840113	NS	NS
PWY.5136	454	389	21	433	-0.15314	0.487807	0.75372	0.998043	-0.509798	0.575295	0.376073	0.694806	NSAID	305	288	22	283	-0.390087	0.332893	0.24221	0.743447	-0.529712	0.360572	0.142999	0.640475	NSAID	1124	1088	42	1082	0.108638	0.129731	0.402548	0.606167	0.192976	0.139189	0.165913	0.744201	NSAID	4.20247	9.02381	59.4175	0.117328	0.0315423	0.268839	0.788054	0.904697	NS	NS
PWY.7211	454	446	21	433	-0.0905507	0.127116	0.476642	0.998043	-0.144231	0.148177	0.330987	0.676925	NSAID	305	304	22	283	-0.164245	0.142376	0.249605	0.743447	-0.105752	0.149423	0.479744	0.797859	NSAID	1124	1120	42	1082	0.0594786	0.0715431	0.405947	0.606167	0.0976659	0.0762091	0.200281	0.744201	NSAID	61.8874	49.3315	195.373	0.057111	-0.00680354	-0.119128	0.905174	0.949984	NS	NS
PWY.5920	454	116	21	433	-0.279148	0.455819	0.540584	0.998043	-0.769349	0.543236	0.157491	0.571643	NSAID	305	59	22	283	-0.241397	0.295803	0.415115	0.814314	-0.257178	0.305244	0.400257	0.778143	NSAID	1124	221	42	1082	-0.214011	0.262105	0.414383	0.614108	-0.337515	0.273736	0.217847	0.744201	NSAID	4.813	11.4286	14.5563	0.180194	-0.234353	-1.30056	0.193408	0.840113	NS	NS
PWY.7210	454	298	21	433	-0.357393	0.647666	0.581355	0.998043	-0.643919	0.770463	0.403795	0.703192	NSAID	305	196	22	283	0.499234	0.529856	0.34685	0.814314	0.503823	0.552304	0.362485	0.777605	NSAID	1124	711	42	1082	-0.325114	0.403242	0.420269	0.616986	-0.588158	0.428192	0.169856	0.744201	NSAID	2.38395	3.56193	6.14992	0.28753	-0.0887251	-0.308577	0.757643	0.898995	NS	NS
PWY.7198	454	298	21	433	-0.355305	0.622664	0.56855	0.998043	-0.632418	0.740227	0.393422	0.703192	NSAID	305	196	22	283	0.456948	0.505421	0.366676	0.814314	0.459503	0.526308	0.383419	0.778143	NSAID	1124	711	42	1082	-0.307171	0.383919	0.423826	0.616986	-0.55834	0.407537	0.170962	0.744201	NSAID	2.57924	3.91465	6.78455	0.274427	-0.0912489	-0.332507	0.739506	0.894156	NS	NS
PWY.7209	454	322	21	433	-0.507467	0.644358	0.431383	0.998043	-0.635884	0.761237	0.404034	0.703192	NSAID	305	240	22	283	-0.84239	0.563824	0.136216	0.661387	-0.464741	0.583136	0.426185	0.782121	NSAID	1124	965	42	1082	0.251104	0.370266	0.497802	0.66576	0.484143	0.387328	0.211588	0.744201	NSAID	2.40849	3.14567	7.29411	0.278983	-0.158818	-0.569273	0.569171	0.840113	NS	NS
HEMESYN2.PWY	454	439	21	433	-0.796486	0.342099	0.0203543	0.998043	-1.20753	0.403932	0.00296887	0.332588	NSAID	305	284	22	283	0.0976575	0.330628	0.767917	0.92724	0.00654142	0.353928	0.985268	0.996298	NSAID	1124	1057	42	1082	-0.14523	0.240905	0.546731	0.697548	-0.314329	0.256276	0.220269	0.744201	NSAID	8.54468	9.14787	17.2309	0.169216	-0.24095	-1.42392	0.15447	0.840113	NS	NS
HEME.BIOSYNTHESIS.II	454	323	21	433	-0.594929	0.546461	0.276887	0.998043	-1.31191	0.651587	0.0447467	0.431195	NSAID	305	185	22	283	-0.40669	0.425794	0.340284	0.814314	-0.432926	0.452279	0.339337	0.776388	NSAID	1124	747	42	1082	-0.134533	0.336117	0.689044	0.801045	-0.476238	0.35626	0.18158	0.744201	NSAID	3.34874	5.5157	8.85152	0.237584	-0.306293	-1.2892	0.19733	0.840113	NS	NS
PWY.6285	454	153	21	433	-0.425503	0.622877	0.49489	0.998043	-1.2213	0.727665	0.0940602	0.498519	NSAID	305	90	22	283	-0.520463	0.501182	0.299893	0.789062	-0.54374	0.523895	0.300276	0.750559	NSAID	1124	307	42	1082	0.100092	0.387148	0.79604	0.878849	-0.50534	0.406252	0.213805	0.744201	NSAID	2.57748	3.98116	6.67183	0.274924	-0.189031	-0.687576	0.49172	0.840113	NS	NS
PWY66.400	454	453	21	433	0.179912	0.214644	0.402388	0.998043	0.0286141	0.255869	0.911015	0.962467	NSAID	305	300	22	283	-0.186056	0.236697	0.432472	0.814314	-0.222732	0.239141	0.352521	0.777605	NSAID	1124	1118	42	1082	0.333153	0.14233	0.0194234	0.168166	0.179562	0.150251	0.232321	0.751447	NSAID	21.7052	17.8491	49.3639	0.106049	0.191522	1.80599	0.0709203	0.840113	NS	NS
PWY.7228	454	454	21	433	-0.0235282	0.108846	0.828963	0.998043	-0.181554	0.130215	0.164022	0.573175	NSAID	305	305	22	283	-0.0277528	0.123917	0.822939	0.947861	-0.0844365	0.130511	0.518216	0.823963	NSAID	1124	1123	42	1082	0.144725	0.0691847	0.0366775	0.2055	0.0861156	0.0734106	0.24103	0.751447	NSAID	84.4064	65.1239	208.92	0.0528184	0.0737693	1.39666	0.162516	0.840113	NS	NS
PANTO.PWY	454	454	21	433	-0.0134934	0.0571619	0.813503	0.998043	-0.00552311	0.0660712	0.933423	0.976492	NSAID	305	305	22	283	0.138097	0.059167	0.0202593	0.40398	0.205313	0.0631514	0.00129887	0.0688402	NSAID	1124	1124	42	1082	-0.0396116	0.0300506	0.187721	0.400769	-0.0377075	0.0319198	0.237739	0.751447	NSAID	306.046	285.654	1107.37	0.0242602	-0.00503004	-0.207337	0.835746	0.924917	NS	NS
HOMOSER.METSYN.PWY	454	454	21	433	0.214284	0.106183	0.044199	0.998043	0.260871	0.126915	0.040494	0.430153	NSAID	305	305	22	283	-0.081783	0.0848431	0.335867	0.814314	-0.0861546	0.0920974	0.350406	0.777605	NSAID	1124	1124	42	1082	0.0605938	0.0472884	0.200332	0.410527	0.0590159	0.0502839	0.240794	0.751447	NSAID	88.6939	138.921	447.189	0.0384956	0.0514834	1.33738	0.181097	0.840113	NS	NS
METSYN.PWY	454	454	21	433	0.173501	0.0828681	0.0368677	0.998043	0.212831	0.0989878	0.0321606	0.430153	NSAID	305	305	22	283	-0.0745332	0.0654412	0.255655	0.743447	-0.0786604	0.0701557	0.263222	0.718713	NSAID	1124	1124	42	1082	0.0433926	0.0345917	0.209953	0.416111	0.0436924	0.036811	0.235516	0.751447	NSAID	145.621	233.505	835.71	0.0286907	0.0363219	1.26598	0.20552	0.840113	NS	NS
PPGPPMET.PWY	454	440	21	433	-0.313139	0.208574	0.134022	0.998043	-0.286437	0.243035	0.239304	0.649743	NSAID	305	295	22	283	-0.0150362	0.184208	0.935001	0.971312	0.0524219	0.197301	0.790691	0.948829	NSAID	1124	1110	42	1082	-0.108281	0.135062	0.422893	0.616986	-0.170998	0.145699	0.240805	0.751447	NSAID	22.9868	29.4701	54.8193	0.0965491	-0.126562	-1.31085	0.189908	0.840113	NS	NS
PWY.7003	454	423	21	433	0.524805	0.404863	0.195571	0.998043	0.423803	0.462506	0.360056	0.681289	NSAID	305	296	22	283	-0.196778	0.172736	0.255576	0.743447	-0.220412	0.18129	0.225194	0.718713	NSAID	1124	1105	42	1082	0.174451	0.102198	0.0881091	0.241566	0.127695	0.109595	0.244222	0.754007	NSAID	6.10076	33.5146	95.7455	0.0859515	0.0983269	1.14398	0.252631	0.840113	NS	NS
PWY.5723	454	217	21	433	-0.195968	0.641718	0.760222	0.998043	-0.758391	0.76212	0.32029	0.676925	NSAID	305	120	22	283	0.24406	0.515248	0.636079	0.887745	0.0915766	0.549059	0.867664	0.964745	NSAID	1124	433	42	1082	0.722529	0.39769	0.0695133	0.211758	0.475805	0.41779	0.255014	0.761119	NSAID	2.42835	3.76675	6.32282	0.28264	0.400375	1.41655	0.156614	0.840113	NS	NS
PWY.7208	454	454	21	433	0.068132	0.0860968	0.429174	0.998043	0.00272815	0.103083	0.978899	0.994069	NSAID	305	305	22	283	0.025041	0.0797448	0.75373	0.927001	0.0456073	0.0854843	0.594124	0.868892	NSAID	1124	1124	42	1082	0.0663771	0.0491267	0.176924	0.385763	0.0601533	0.0522392	0.249783	0.761119	NSAID	134.904	157.252	414.348	0.0376221	0.0575117	1.52867	0.126346	0.840113	NS	NS
PWY.5367	454	400	21	433	0.114821	0.608131	0.850329	0.998043	0.00967334	0.72439	0.989352	0.995374	NSAID	305	296	22	283	0.30318	0.218122	0.165627	0.681618	0.45491	0.238195	0.0572956	0.458006	NSAID	1124	1107	42	1082	-0.124383	0.140722	0.376952	0.578213	-0.17124	0.150698	0.256085	0.761119	NSAID	2.70399	21.0184	50.4981	0.116075	0.00541313	0.0466349	0.962804	0.975069	NS	NS
PWY.5918	454	313	21	433	-0.577154	0.604541	0.340257	0.998043	-1.45845	0.718061	0.0429117	0.430153	NSAID	305	182	22	283	-0.334993	0.501907	0.505007	0.859057	-0.389399	0.537171	0.469152	0.797859	NSAID	1124	745	42	1082	-0.0857608	0.39053	0.826222	0.89544	-0.471132	0.414633	0.2561	0.761119	NSAID	2.73621	3.96966	6.5568	0.27459	-0.261737	-0.953194	0.340492	0.840113	NS	NS
P441.PWY	454	449	21	433	0.0217653	0.149786	0.884534	0.998043	0.00665337	0.179059	0.970379	0.992036	NSAID	305	300	22	283	-0.201805	0.13523	0.136697	0.661387	-0.184419	0.143533	0.199996	0.718713	NSAID	1124	1117	42	1082	0.180963	0.0888607	0.0419399	0.209325	0.106612	0.0946653	0.260334	0.764393	NSAID	44.5715	54.6835	126.643	0.0665341	0.0568949	0.855124	0.392482	0.840113	NS	NS
PWY.7328	454	224	21	433	-0.459754	0.573715	0.423356	0.998043	-0.757903	0.687667	0.27107	0.649743	NSAID	305	107	22	283	0.162898	0.437823	0.710109	0.90145	0.0734187	0.469839	0.875945	0.970559	NSAID	1124	415	42	1082	0.568957	0.359441	0.113729	0.290054	0.426594	0.380126	0.262009	0.764393	NSAID	3.03814	5.21678	7.74005	0.250039	0.241124	0.964342	0.334874	0.840113	NS	NS
FERMENTATION.PWY	454	420	21	433	-0.732369	0.534382	0.171234	0.998043	-0.795497	0.641394	0.215611	0.624599	NSAID	305	294	22	283	-0.66329	0.270291	0.0147352	0.40398	-0.510158	0.298131	0.0883017	0.50301	NSAID	1124	1084	42	1082	0.141075	0.14885	0.343465	0.540652	0.177198	0.159825	0.267824	0.774254	NSAID	3.50184	13.6879	45.134	0.12667	-0.0846612	-0.668362	0.503903	0.840113	NS	NS
ARGSYNBSUB.PWY	454	453	21	433	-0.143665	0.155164	0.355015	0.998043	-0.338591	0.179612	0.0601477	0.469589	NSAID	305	305	22	283	-0.1938	0.130109	0.137412	0.661387	-0.190753	0.136809	0.164403	0.687292	NSAID	1124	1124	42	1082	0.162551	0.0862692	0.0597946	0.209325	0.0997209	0.0914245	0.275629	0.777016	NSAID	41.5352	59.0725	134.366	0.0652365	0.0188355	0.288726	0.772791	0.901609	NS	NS
PWY.561	454	202	21	433	-0.0924985	0.558542	0.868543	0.998043	-0.435516	0.676336	0.51999	0.772696	NSAID	305	109	22	283	0.176376	0.474696	0.710489	0.90145	0.20949	0.494605	0.67224	0.885855	NSAID	1124	417	42	1082	0.60236	0.379171	0.112428	0.288976	0.439523	0.400497	0.272693	0.777016	NSAID	3.20545	4.4378	6.95554	0.261723	0.320298	1.2238	0.221026	0.840113	NS	NS
RIBOSYN2.PWY	454	427	21	433	-1.00156	0.449507	0.0263791	0.998043	-0.656305	0.535593	0.221159	0.624599	NSAID	305	279	22	283	-0.654223	0.461084	0.156978	0.671454	-0.73937	0.475309	0.121012	0.586907	NSAID	1124	1045	42	1082	0.421798	0.326192	0.196245	0.410527	0.377699	0.346622	0.27611	0.777016	NSAID	4.9491	4.70371	9.39838	0.229107	-0.213629	-0.93244	0.351109	0.840113	NS	NS
PWY.5896	454	156	21	433	-0.226779	0.629086	0.718655	0.998043	-0.582374	0.744936	0.434812	0.720157	NSAID	305	65	22	283	0.0318366	0.471464	0.946207	0.976632	-0.00316486	0.499745	0.994952	0.996298	NSAID	1124	246	42	1082	0.683628	0.359769	0.057666	0.209325	0.40621	0.377317	0.281912	0.786387	NSAID	2.52685	4.49887	7.72596	0.260363	0.328903	1.26325	0.2065	0.840113	NS	NS
PWY.6545	454	452	21	433	-0.053768	0.0921078	0.559697	0.998043	-0.120391	0.109078	0.270406	0.649743	NSAID	305	305	22	283	-0.0731307	0.112322	0.515499	0.859057	-0.126584	0.11839	0.285953	0.738557	NSAID	1124	1123	42	1082	0.115135	0.0627516	0.0668059	0.209325	0.0673381	0.0667833	0.313535	0.786427	NSAID	117.871	79.2625	253.952	0.0470837	0.0379188	0.805348	0.420619	0.840113	NS	NS
PWY.6125	454	454	21	433	-0.0547074	0.0985835	0.579223	0.998043	-0.215465	0.118341	0.0694047	0.469589	NSAID	305	305	22	283	-0.0656612	0.107615	0.542231	0.859057	-0.116588	0.113538	0.305431	0.752922	NSAID	1124	1123	42	1082	0.115961	0.0591846	0.0503259	0.209325	0.0644873	0.0628114	0.304803	0.786427	NSAID	102.894	86.3479	285.485	0.0458963	0.0459346	1.00083	0.316907	0.840113	NS	NS
PWY.7184	454	454	21	433	-0.0686846	0.10467	0.512039	0.998043	-0.218259	0.125745	0.0833907	0.49412	NSAID	305	305	22	283	-0.0712409	0.119381	0.551127	0.859057	-0.122049	0.125529	0.331806	0.77584	NSAID	1124	1123	42	1082	0.128529	0.0678763	0.0585417	0.209325	0.0740572	0.0721542	0.304948	0.786427	NSAID	91.2762	70.1665	217.052	0.0514008	0.0439356	0.854764	0.392682	0.840113	NS	NS
PWY.5862	454	156	21	433	-0.206115	0.597482	0.73028	0.998043	-0.533272	0.70696	0.451106	0.739442	NSAID	305	65	22	283	0.0178606	0.443516	0.967904	0.983194	-0.0190367	0.47029	0.967742	0.996298	NSAID	1124	246	42	1082	0.645353	0.339528	0.0575942	0.209325	0.379841	0.3559	0.286089	0.786427	NSAID	2.80124	5.08371	8.67457	0.24574	0.308679	1.25612	0.209073	0.840113	NS	NS
GLUTORN.PWY	454	454	21	433	-0.17187	0.165313	0.29907	0.998043	-0.368238	0.190253	0.0536388	0.462883	NSAID	305	305	22	283	-0.199722	0.136849	0.145502	0.661387	-0.195711	0.144039	0.175394	0.706015	NSAID	1124	1124	42	1082	0.166397	0.0913983	0.0689409	0.211758	0.0974351	0.0967407	0.314076	0.786427	NSAID	36.5922	53.3972	119.708	0.0690563	0.0141412	0.204777	0.837746	0.924917	NS	NS
PWY.5861	454	199	21	433	-0.313092	0.61845	0.612934	0.998043	-1.03753	0.733834	0.158191	0.571643	NSAID	305	93	22	283	-0.205063	0.475468	0.666572	0.897543	-0.290526	0.505611	0.566048	0.868892	NSAID	1124	359	42	1082	0.655236	0.375433	0.0812113	0.235053	0.401972	0.39619	0.310527	0.786427	NSAID	2.61451	4.42342	7.0947	0.266004	0.206829	0.777542	0.436839	0.840113	NS	NS
PWY.5838	454	199	21	433	-0.328714	0.651158	0.613943	0.998043	-1.11161	0.772703	0.151051	0.565107	NSAID	305	93	22	283	-0.205778	0.50677	0.684991	0.897543	-0.294029	0.538816	0.585736	0.868892	NSAID	1124	359	42	1082	0.692138	0.398123	0.0823982	0.23573	0.427165	0.420384	0.309796	0.786427	NSAID	2.35845	3.89385	6.30906	0.282151	0.222127	0.787262	0.431129	0.840113	NS	NS
PWY.6163	454	454	21	433	0.0466007	0.0356936	0.192401	0.998043	0.0494491	0.0430396	0.251302	0.649743	NSAID	305	305	22	283	0.100459	0.0311252	0.00139249	0.112101	0.116054	0.0329571	0.000508801	0.0404497	NSAID	1124	1124	42	1082	-0.0315772	0.0189434	0.0958112	0.252175	-0.0204453	0.0200035	0.306972	0.786427	NSAID	784.911	1032.23	2786.66	0.0147381	0.0113558	0.770507	0.440999	0.840113	NS	NS
GLYCOCAT.PWY	454	309	21	433	0.461415	0.631295	0.465229	0.998043	0.192284	0.739789	0.795063	0.882383	NSAID	305	176	22	283	-0.303967	0.54285	0.575937	0.872055	-0.233568	0.563294	0.678737	0.885855	NSAID	1124	694	42	1082	0.525277	0.4089	0.199195	0.410527	0.453942	0.434788	0.296695	0.786427	NSAID	2.5092	3.39344	5.9809	0.290086	0.274995	0.947978	0.343141	0.840113	NS	NS
ARGORNPROST.PWY	454	101	21	433	0.41113	0.447155	0.358374	0.998043	0.165438	0.532411	0.756165	0.865884	NSAID	305	62	22	283	-0.3065	0.392936	0.435997	0.814314	-0.381172	0.411188	0.354775	0.777605	NSAID	1124	238	42	1082	0.338314	0.306621	0.270108	0.472689	0.331438	0.325907	0.309396	0.786427	NSAID	5.00131	6.47675	10.6364	0.212648	0.165933	0.780316	0.435205	0.840113	NS	NS
PWY.6897	454	453	21	433	0.0877211	0.12337	0.477445	0.998043	0.13696	0.144811	0.344848	0.676925	NSAID	305	303	22	283	-0.254338	0.18473	0.169649	0.683343	-0.26906	0.193151	0.164848	0.687292	NSAID	1124	1117	42	1082	0.090607	0.118806	0.44584	0.631436	0.131712	0.125332	0.293542	0.786427	NSAID	65.7028	29.3038	70.8467	0.0776494	0.0285172	0.367256	0.713428	0.879617	NS	NS
PENTOSE.P.PWY	454	452	21	433	-0.280647	0.158818	0.077917	0.998043	-0.402102	0.187705	0.0327938	0.430153	NSAID	305	304	22	283	-0.105272	0.165091	0.524189	0.859057	-0.0177589	0.174559	0.919045	0.996298	NSAID	1124	1123	42	1082	0.0664274	0.0948444	0.483835	0.660505	0.10427	0.0993336	0.294097	0.786427	NSAID	39.6462	36.6904	111.167	0.0730289	-0.0405568	-0.555353	0.578653	0.840113	NS	NS
PWY.6588	454	429	21	433	0.103458	0.37486	0.782686	0.998043	0.282557	0.430987	0.512459	0.772696	NSAID	305	302	22	283	-0.331631	0.140826	0.0191897	0.40398	-0.279657	0.150753	0.0647267	0.458006	NSAID	1124	1115	42	1082	0.0258197	0.0868014	0.766174	0.862322	0.095964	0.0918831	0.296534	0.786427	NSAID	7.11643	50.4234	132.723	0.0724975	-0.0660078	-0.910485	0.362567	0.840113	NS	NS
PWY0.1338	454	175	21	433	-0.0993791	0.446637	0.824024	0.998043	-0.365318	0.529343	0.490513	0.76665	NSAID	305	93	22	283	-0.0301552	0.26305	0.908812	0.969198	-0.0113471	0.270841	0.966614	0.996298	NSAID	1124	331	42	1082	0.415094	0.248421	0.0950156	0.252098	0.260389	0.260595	0.317919	0.789829	NSAID	5.01293	14.4518	16.2041	0.167439	0.162389	0.969845	0.332124	0.840113	NS	NS
NONMEVIPP.PWY	454	454	21	433	0.027198	0.0429181	0.526603	0.998043	0.0549708	0.0496313	0.268729	0.649743	NSAID	305	305	22	283	0.0620145	0.0313025	0.0485301	0.466442	0.0742502	0.0325231	0.0232603	0.389304	NSAID	1124	1124	42	1082	-0.048951	0.0199916	0.0144963	0.144833	-0.0205483	0.0207404	0.322038	0.790318	NSAID	542.899	1020.57	2502.09	0.0156834	-0.0109269	-0.696717	0.48598	0.840113	NS	NS
PWY.6151	454	454	21	433	-0.0318131	0.0391668	0.417096	0.998043	-0.0330509	0.0458724	0.471648	0.758341	NSAID	305	305	22	283	0.0672204	0.0394107	0.089128	0.572202	0.101972	0.0425416	0.0172333	0.36044	NSAID	1124	1124	42	1082	-0.0408605	0.0218865	0.0621756	0.209325	-0.0227592	0.0230217	0.323086	0.790318	NSAID	651.873	643.831	2087.6	0.0171921	-0.0185499	-1.07898	0.280598	0.840113	NS	NS
PWY.6386	454	454	21	433	0.00256835	0.0304802	0.932886	0.998043	0.0130394	0.0351689	0.711013	0.855313	NSAID	305	305	22	283	0.0468167	0.0261192	0.0741261	0.495718	0.0584073	0.0275313	0.0348609	0.426376	NSAID	1124	1124	42	1082	-0.0379784	0.0166097	0.0224118	0.177687	-0.0171879	0.0175453	0.327491	0.794978	NSAID	1076.38	1465.81	3624.75	0.012734	-0.0107465	-0.843923	0.398712	0.840113	NS	NS
P105.PWY	454	217	21	433	-0.11485	0.628776	0.855152	0.998043	-0.44865	0.754292	0.552318	0.787611	NSAID	305	109	22	283	0.194252	0.51338	0.705418	0.90145	0.232282	0.534927	0.664476	0.885855	NSAID	1124	420	42	1082	0.596347	0.403878	0.140078	0.336391	0.413158	0.426722	0.333155	0.796567	NSAID	2.52934	3.79422	6.13055	0.283363	0.329407	1.16249	0.245036	0.840113	NS	NS
P108.PWY	454	242	21	433	0.293822	0.595504	0.621976	0.998043	0.664517	0.709948	0.349838	0.678345	NSAID	305	212	22	283	-0.216824	0.525735	0.680328	0.897543	-0.12102	0.56023	0.82914	0.954885	NSAID	1124	843	42	1082	0.303904	0.391305	0.437535	0.630189	0.402123	0.414317	0.331981	0.796567	NSAID	2.81988	3.61797	6.53085	0.277685	0.15644	0.563374	0.57318	0.840113	NS	NS
PWY.6519	454	322	21	433	-0.178641	0.592186	0.763051	0.998043	-0.908452	0.689568	0.188457	0.610332	NSAID	305	181	22	283	-0.598883	0.511883	0.242951	0.743447	-0.418512	0.547912	0.44565	0.782121	NSAID	1124	691	42	1082	0.794592	0.397426	0.0458125	0.209325	0.400962	0.419273	0.339121	0.804599	NSAID	2.85157	3.81644	6.33123	0.277358	0.17199	0.620101	0.535191	0.840113	NS	NS
BIOTIN.BIOSYNTHESIS.PWY	454	322	21	433	-0.199402	0.608901	0.743463	0.998043	-0.96758	0.708771	0.172978	0.585181	NSAID	305	181	22	283	-0.612962	0.530733	0.249042	0.743447	-0.421264	0.56793	0.458897	0.788806	NSAID	1124	691	42	1082	0.816624	0.410844	0.0470918	0.209325	0.411278	0.433469	0.342932	0.804599	NSAID	2.69716	3.55017	5.92442	0.286631	0.174509	0.608829	0.542638	0.840113	NS	NS
PWY.6629	454	169	21	433	0.311847	0.669208	0.641451	0.998043	0.00775239	0.796949	0.992244	0.995374	NSAID	305	90	22	283	-0.285142	0.536096	0.595202	0.87544	-0.732622	0.560785	0.192546	0.718713	NSAID	1124	301	42	1082	0.69322	0.396501	0.0806795	0.235053	0.394126	0.416403	0.344105	0.804599	NSAID	2.23294	3.47948	6.3608	0.287798	0.340723	1.18389	0.236455	0.840113	NS	NS
PWY.6387	454	454	21	433	0.00754891	0.0302884	0.803298	0.998043	0.0194077	0.035002	0.579571	0.795775	NSAID	305	305	22	283	0.0489506	0.0258584	0.0593678	0.469338	0.0606166	0.027213	0.0268017	0.40827	NSAID	1124	1124	42	1082	-0.0354574	0.0160678	0.0275372	0.186073	-0.0159259	0.0169801	0.3485	0.808928	NSAID	1090.05	1495.53	3873.35	0.0124428	-0.00865518	-0.695596	0.486682	0.840113	NS	NS
PWY66.409	454	448	21	433	-0.142882	0.170425	0.402281	0.998043	-0.424853	0.195929	0.0307368	0.430153	NSAID	305	304	22	283	-0.184858	0.160194	0.249446	0.743447	-0.199341	0.167528	0.235166	0.718713	NSAID	1124	1120	42	1082	0.227767	0.0908606	0.0123277	0.139341	0.0843489	0.094277	0.371156	0.813374	NSAID	34.4299	38.9677	121.129	0.0716986	0.0795072	1.10891	0.26747	0.840113	NS	NS
PWY0.1297	454	454	21	433	-0.189727	0.224553	0.398623	0.998043	-0.468914	0.256451	0.0682289	0.469589	NSAID	305	304	22	283	-0.192231	0.193259	0.320702	0.814314	-0.23386	0.202294	0.248713	0.718713	NSAID	1124	1124	42	1082	0.306658	0.125614	0.0147898	0.144833	0.11906	0.130915	0.363321	0.813374	NSAID	19.8317	26.7745	63.376	0.095354	0.0956999	1.00363	0.315558	0.840113	NS	NS
PWY.5971	454	289	21	433	-0.423832	0.661448	0.522011	0.998043	-1.15755	0.77405	0.135593	0.549575	NSAID	305	182	22	283	-0.654708	0.551996	0.236537	0.743447	-0.478925	0.594151	0.42093	0.77823	NSAID	1124	699	42	1082	0.846537	0.423552	0.0458871	0.209325	0.401886	0.450178	0.372203	0.813374	NSAID	2.28564	3.28193	5.57424	0.299586	0.143726	0.479749	0.631406	0.840113	NS	NS
PWY.6113	454	281	21	433	-0.264384	0.655526	0.686913	0.998043	-0.869407	0.767193	0.257801	0.649743	NSAID	305	182	22	283	-0.644473	0.552846	0.244653	0.743447	-0.448748	0.594583	0.451085	0.783853	NSAID	1124	699	42	1082	0.845593	0.424723	0.046732	0.209325	0.40106	0.451552	0.374642	0.813374	NSAID	2.32713	3.27184	5.54355	0.299577	0.176237	0.588287	0.556339	0.840113	NS	NS
COMPLETE.ARO.PWY	454	454	21	433	0.0282803	0.0331046	0.393435	0.998043	0.0240923	0.0399395	0.546718	0.787611	NSAID	305	305	22	283	0.0956843	0.0287779	0.000999394	0.112101	0.111903	0.0301574	0.000254199	0.0404497	NSAID	1124	1124	42	1082	-0.0322988	0.0177152	0.068537	0.211758	-0.0168855	0.0187976	0.369237	0.813374	NSAID	912.48	1207.49	3186.47	0.0137277	0.00724088	0.527464	0.597871	0.840113	NS	NS
KDO.NAGLIPASYN.PWY	454	166	21	433	-0.077422	0.488935	0.874255	0.998043	-0.483662	0.579789	0.404667	0.703192	NSAID	305	72	22	283	-0.301539	0.317011	0.342284	0.814314	-0.424017	0.327901	0.197111	0.718713	NSAID	1124	285	42	1082	0.449192	0.277708	0.106053	0.274737	0.269013	0.292306	0.357616	0.813374	NSAID	4.18309	9.95065	12.9665	0.192094	0.0922528	0.480248	0.631051	0.840113	NS	NS
ARGSYN.PWY	454	454	21	433	0.00872342	0.11122	0.937519	0.998043	-0.108135	0.129129	0.402866	0.703192	NSAID	305	305	22	283	-0.080143	0.0965721	0.407277	0.814314	-0.0544799	0.101578	0.592183	0.868892	NSAID	1124	1124	42	1082	0.0877287	0.0608613	0.149739	0.351886	0.0570168	0.0643998	0.376163	0.813374	NSAID	80.841	107.225	269.971	0.046725	0.0344865	0.738074	0.460469	0.840113	NS	NS
PWY.2723	454	184	21	433	-0.31843	0.528882	0.547432	0.998043	-0.61705	0.634295	0.331239	0.676925	NSAID	305	93	22	283	0.0541827	0.371982	0.884289	0.965499	-0.0186507	0.392339	0.962121	0.996298	NSAID	1124	346	42	1082	0.443809	0.325578	0.173112	0.382241	0.314567	0.343339	0.359767	0.813374	NSAID	3.57505	7.22699	9.43389	0.222299	0.169996	0.764715	0.444441	0.840113	NS	NS
PWY.6823	454	145	21	433	-0.151689	0.466506	0.745215	0.998043	-0.514858	0.542329	0.343022	0.676925	NSAID	305	68	22	283	-0.221582	0.274102	0.41952	0.814314	-0.194871	0.291052	0.503748	0.804984	NSAID	1124	234	42	1082	0.299013	0.257798	0.246349	0.463136	0.241244	0.270832	0.373263	0.813374	NSAID	4.59501	13.3099	15.0467	0.174206	0.0258832	0.148579	0.881886	0.947432	NS	NS
URDEGR.PWY	454	110	21	433	0.116094	0.356263	0.744682	0.998043	0.163034	0.425058	0.701512	0.855313	NSAID	305	74	22	283	0.00019483	0.312312	0.999503	0.999503	0.018733	0.32545	0.954142	0.996298	NSAID	1124	284	42	1082	0.301668	0.264988	0.255188	0.469498	0.258198	0.280505	0.357531	0.813374	NSAID	7.87875	10.2523	14.2412	0.175757	0.161026	0.916187	0.359569	0.840113	NS	NS
PWY.1269	454	442	21	433	0.102992	0.256218	0.687907	0.998043	0.0510952	0.302584	0.865993	0.933511	NSAID	305	290	22	283	-0.146869	0.37919	0.698794	0.90145	-0.215876	0.387975	0.578397	0.868892	NSAID	1124	1076	42	1082	0.189802	0.257499	0.461217	0.63784	0.239922	0.27235	0.378551	0.813374	NSAID	15.2329	6.95482	15.0817	0.163804	0.0914948	0.558564	0.57646	0.840113	NS	NS
PWY.6284	454	289	21	433	-0.392074	0.640486	0.540756	0.998043	-1.11903	0.750722	0.136858	0.549575	NSAID	305	182	22	283	-0.639838	0.548579	0.244403	0.743447	-0.421555	0.589513	0.475185	0.797859	NSAID	1124	699	42	1082	0.841095	0.42076	0.0458512	0.209325	0.387993	0.44738	0.385995	0.823801	NSAID	2.4377	3.32294	5.64849	0.296056	0.146287	0.494121	0.621221	0.840113	NS	NS
PWY.7400	454	454	21	433	0.00394149	0.102105	0.969225	0.998043	-0.114601	0.119127	0.336637	0.676925	NSAID	305	305	22	283	-0.0728449	0.0913182	0.425682	0.814314	-0.0459274	0.0961056	0.633131	0.883051	NSAID	1124	1124	42	1082	0.0792114	0.0573191	0.167269	0.37241	0.0522869	0.0606698	0.388976	0.824628	NSAID	95.9202	119.918	304.37	0.0438441	0.0302806	0.690641	0.489791	0.840113	NS	NS
P23.PWY	454	193	21	433	0.631335	0.532024	0.236002	0.998043	0.360731	0.632941	0.569049	0.795775	NSAID	305	124	22	283	0.308363	0.449054	0.492809	0.85509	0.415309	0.468045	0.375711	0.778143	NSAID	1124	495	42	1082	0.647633	0.371364	0.0814468	0.235053	0.331417	0.391486	0.397428	0.836967	NSAID	3.53295	4.9591	7.25102	0.252032	0.537105	2.1311	0.0330809	0.714476	NS	NS
PWY.6936	454	454	21	433	0.202357	0.116539	0.0832039	0.998043	0.107313	0.137162	0.434459	0.720157	NSAID	305	305	22	283	-0.115814	0.0940796	0.21929	0.743447	-0.0915549	0.100755	0.36435	0.777605	NSAID	1124	1124	42	1082	0.122306	0.059799	0.0410617	0.209325	0.0526505	0.0629448	0.403085	0.837785	NSAID	73.63	112.982	279.649	0.0463112	0.077247	1.668	0.0953157	0.840113	NS	NS
PWY.6385	454	454	21	433	0.0693361	0.0743285	0.351428	0.998043	0.111508	0.086574	0.198507	0.610332	NSAID	305	305	22	283	0.00290208	0.071044	0.967444	0.983194	-0.00176258	0.0733066	0.980836	0.996298	NSAID	1124	1123	42	1082	-0.0556073	0.0355524	0.118082	0.296557	-0.0314732	0.0374508	0.400881	0.837785	NSAID	181.005	198.128	791.156	0.0292317	-0.0263772	-0.902349	0.366871	0.840113	NS	NS
P122.PWY	454	158	21	433	0.730143	0.540159	0.177163	0.998043	0.602806	0.643508	0.349457	0.678345	NSAID	305	83	22	283	-0.0452422	0.394436	0.908759	0.969198	-0.208706	0.422586	0.621802	0.874926	NSAID	1124	328	42	1082	0.324543	0.317661	0.307161	0.502767	0.279817	0.337513	0.407256	0.840958	NSAID	3.42734	6.42757	9.90995	0.224933	0.274621	1.2209	0.222122	0.840113	NS	NS
NAD.BIOSYNTHESIS.II	454	427	21	433	-0.370306	0.429734	0.389318	0.998043	-0.893474	0.485584	0.0665148	0.469589	NSAID	305	289	22	283	-0.469279	0.381186	0.219256	0.743447	-0.588874	0.374276	0.116831	0.586907	NSAID	1124	1081	42	1082	0.524858	0.251971	0.0374773	0.2055	0.213565	0.265784	0.421847	0.842736	NSAID	5.41503	6.88217	15.7507	0.188821	0.108101	0.572505	0.56698	0.840113	NS	NS
PWY.6527	454	454	21	433	-0.00166042	0.0615874	0.978504	0.998043	0.00993372	0.072503	0.891094	0.9541	NSAID	305	305	22	283	0.0324653	0.0593942	0.585058	0.87544	0.0722169	0.0638164	0.258815	0.718713	NSAID	1124	1124	42	1082	-0.0674451	0.0347166	0.0523007	0.209325	-0.0297717	0.0367534	0.418098	0.842736	NSAID	263.643	283.473	829.71	0.0269501	-0.0342779	-1.2719	0.203409	0.840113	NS	NS
PWY0.1241	454	246	21	433	0.0054298	0.528225	0.991803	0.998043	-0.678689	0.618846	0.273437	0.649743	NSAID	305	133	22	283	-0.429508	0.392919	0.275224	0.766447	-0.448735	0.416528	0.28232	0.738557	NSAID	1124	496	42	1082	0.557726	0.319666	0.0813093	0.235053	0.27455	0.335657	0.413567	0.842736	NSAID	3.58396	6.47729	9.78606	0.224465	0.135804	0.605013	0.54517	0.840113	NS	NS
PWY.7269	454	203	21	433	-0.340191	0.555675	0.540715	0.998043	-0.470779	0.654193	0.472174	0.758341	NSAID	305	100	22	283	0.260218	0.421975	0.537926	0.859057	0.192059	0.441405	0.663839	0.885855	NSAID	1124	372	42	1082	0.570684	0.334241	0.0880254	0.241566	0.280752	0.350986	0.423949	0.842736	NSAID	3.23861	5.61599	8.95116	0.236984	0.307087	1.29581	0.19504	0.840113	NS	NS
GLYCOLYSIS.TCA.GLYOX.BYPASS	454	232	21	433	0.159649	0.644871	0.804586	0.998043	-0.280213	0.775778	0.71814	0.855313	NSAID	305	128	22	283	0.50475	0.531737	0.343263	0.814314	0.493257	0.561523	0.380511	0.778143	NSAID	1124	483	42	1082	0.575304	0.413976	0.164895	0.371579	0.348752	0.438567	0.426668	0.842736	NSAID	2.40466	3.53677	5.83513	0.291401	0.469242	1.6103	0.107333	0.840113	NS	NS
TCA.GLYOX.BYPASS	454	233	21	433	0.165148	0.600859	0.783558	0.998043	-0.263643	0.720317	0.714553	0.855313	NSAID	305	130	22	283	0.408812	0.486118	0.401038	0.814314	0.417148	0.512422	0.416338	0.778143	NSAID	1124	493	42	1082	0.502996	0.380287	0.186214	0.40042	0.327768	0.402154	0.415235	0.842736	NSAID	2.76984	4.23172	6.91477	0.268064	0.407113	1.51872	0.128834	0.840113	NS	NS
PWY.5104	454	440	21	433	0.0685242	0.234494	0.77026	0.998043	0.434997	0.267838	0.105174	0.533433	NSAID	305	305	22	283	-0.333561	0.159	0.036764	0.465888	-0.27178	0.167833	0.106574	0.574418	NSAID	1124	1123	42	1082	0.0840859	0.106196	0.428646	0.621254	0.0897535	0.112318	0.424409	0.842736	NSAID	18.186	39.5556	88.6716	0.0826437	-0.0306803	-0.371235	0.710462	0.879617	NS	NS
PWY.6121	454	454	21	433	0.0313647	0.0346132	0.365362	0.998043	0.0265428	0.0409065	0.516806	0.772696	NSAID	305	305	22	283	0.0343251	0.0235487	0.146057	0.661387	0.0403061	0.0241045	0.0957574	0.525015	NSAID	1124	1124	42	1082	-0.02846	0.0154815	0.0662813	0.209325	-0.0128282	0.016332	0.432355	0.847555	NSAID	834.672	1803.3	4172.29	0.0121176	-0.00450289	-0.371598	0.710192	0.879617	NS	NS
PWY.5840	454	258	21	433	-0.288274	0.658134	0.661589	0.998043	-0.763302	0.782479	0.32991	0.676925	NSAID	305	143	22	283	-0.465043	0.56568	0.41168	0.814314	-0.58246	0.606105	0.337437	0.776388	NSAID	1124	582	42	1082	0.708416	0.433127	0.102209	0.266878	0.357964	0.457806	0.434439	0.847555	NSAID	2.30872	3.12505	5.33051	0.304795	0.153971	0.505163	0.613444	0.840113	NS	NS
PWY.5484	454	454	21	433	0.0881625	0.190056	0.64297	0.998043	0.0497463	0.226797	0.826496	0.906296	NSAID	305	301	22	283	-0.292143	0.225614	0.196381	0.741626	-0.413083	0.232137	0.0763343	0.458006	NSAID	1124	1122	42	1082	0.265748	0.137439	0.0534196	0.209325	0.112322	0.145559	0.440488	0.852343	NSAID	27.6844	19.6458	52.9397	0.0998653	0.10741	1.07555	0.28213	0.840113	NS	NS
GLYCOLYSIS	454	454	21	433	0.11795	0.196257	0.548155	0.998043	0.0873384	0.234176	0.709378	0.855313	NSAID	305	301	22	283	-0.289505	0.233332	0.215694	0.743447	-0.412239	0.241164	0.0885804	0.50301	NSAID	1124	1122	42	1082	0.277682	0.144478	0.0548661	0.209325	0.11769	0.153107	0.442254	0.852343	NSAID	25.9627	18.3675	47.9066	0.104123	0.119774	1.15031	0.250015	0.840113	NS	NS
GLUCOSE1PMETAB.PWY	454	263	21	433	-0.136305	0.588465	0.816935	0.998043	-0.704012	0.701888	0.31646	0.676925	NSAID	305	139	22	283	0.288527	0.489247	0.555814	0.859057	0.189723	0.524394	0.717794	0.897076	NSAID	1124	537	42	1082	0.489695	0.378714	0.196262	0.410527	0.303149	0.400592	0.449364	0.860829	NSAID	2.88775	4.17777	6.97232	0.266901	0.30105	1.12795	0.259342	0.840113	NS	NS
PWY.5910	454	180	21	433	-0.192406	0.517601	0.710276	0.998043	-0.486241	0.601529	0.419377	0.709372	NSAID	305	119	22	283	-0.0414954	0.433992	0.923892	0.970503	0.0526552	0.468534	0.910605	0.996298	NSAID	1124	613	42	1082	0.809445	0.352056	0.0216777	0.177687	0.273444	0.369334	0.459237	0.864126	NSAID	3.73258	5.30928	8.06821	0.241754	0.326842	1.35196	0.176388	0.840113	NS	NS
PWY.5121	454	436	21	433	-0.324472	0.24598	0.187856	0.998043	-0.365793	0.284682	0.199605	0.610332	NSAID	305	299	22	283	-0.346237	0.212657	0.104572	0.610319	-0.43143	0.227064	0.0585433	0.458006	NSAID	1124	1116	42	1082	0.136993	0.125479	0.275179	0.479015	0.0986436	0.132776	0.457687	0.864126	NSAID	16.5272	22.1126	63.5119	0.0989412	-0.0422721	-0.427244	0.669201	0.854643	NS	NS
P461.PWY	454	453	21	433	-0.001269	0.179421	0.99436	0.998043	-0.148831	0.217231	0.493666	0.76665	NSAID	305	305	22	283	-0.0201462	0.169427	0.905429	0.969198	0.0471936	0.180953	0.794446	0.949751	NSAID	1124	1123	42	1082	-0.0213442	0.118036	0.856536	0.911975	-0.0929857	0.124725	0.456116	0.864126	NSAID	31.0639	34.8365	71.7743	0.0852261	-0.0165115	-0.193737	0.846382	0.924917	NS	NS
PWY.7391	454	77	21	433	0.430147	0.36181	0.235134	0.998043	0.513737	0.425048	0.227516	0.63465	NSAID	305	73	22	283	-0.188535	0.354058	0.594778	0.87544	-0.0763346	0.38222	0.841858	0.954885	NSAID	1124	385	42	1082	0.657024	0.305769	0.0318681	0.194159	0.225892	0.319719	0.480011	0.871103	NSAID	7.63905	7.97721	10.6958	0.19495	0.334802	1.71737	0.085911	0.840113	NS	NS
GLYOXYLATE.BYPASS	454	252	21	433	0.0724132	0.584116	0.901395	0.998043	-0.375664	0.696834	0.590119	0.795775	NSAID	305	142	22	283	0.308707	0.481304	0.521758	0.859057	0.270202	0.508565	0.595656	0.868892	NSAID	1124	571	42	1082	0.423445	0.372185	0.255479	0.469498	0.286263	0.393407	0.466985	0.871103	NSAID	2.93091	4.31679	7.21907	0.262914	0.31809	1.20986	0.226332	0.840113	NS	NS
GLUCARDEG.PWY	454	188	21	433	0.187134	0.482124	0.698098	0.998043	-0.314861	0.573453	0.583272	0.795775	NSAID	305	93	22	283	-0.215015	0.336778	0.523672	0.859057	-0.298535	0.360672	0.408578	0.778143	NSAID	1124	325	42	1082	0.310538	0.279057	0.266028	0.470556	0.210644	0.293811	0.473568	0.871103	NSAID	4.30211	8.81686	12.8415	0.196266	0.111596	0.568595	0.569631	0.840113	NS	NS
PWY.6263	454	72	21	433	0.480926	0.351798	0.172313	0.998043	0.511554	0.418178	0.221949	0.624599	NSAID	305	55	22	283	-0.205758	0.303804	0.49876	0.859057	-0.340167	0.324018	0.294756	0.743907	NSAID	1124	237	42	1082	0.229439	0.266662	0.389746	0.590906	0.200956	0.28157	0.475569	0.871103	NSAID	8.08003	10.8346	14.063	0.174137	0.148076	0.850343	0.395135	0.840113	NS	NS
GLUDEG.I.PWY	454	344	21	433	0.347979	0.511082	0.496315	0.998043	0.24056	0.612383	0.694659	0.855313	NSAID	305	244	22	283	-0.32192	0.422968	0.4472	0.814314	-0.57298	0.454253	0.20829	0.718713	NSAID	1124	956	42	1082	0.201486	0.304023	0.507638	0.670735	0.228316	0.322738	0.479449	0.871103	NSAID	3.82842	5.58966	10.819	0.222293	0.08463	0.380714	0.703416	0.879617	NS	NS
PWY0.1298	454	453	21	433	-0.236322	0.17203	0.170234	0.998043	-0.390891	0.201991	0.0536826	0.462883	NSAID	305	304	22	283	0.0701388	0.157915	0.657256	0.897543	0.192592	0.166507	0.24847	0.718713	NSAID	1124	1124	42	1082	-0.0463653	0.106259	0.662672	0.77864	-0.0789413	0.112269	0.48212	0.871103	NSAID	33.7903	40.1009	88.5662	0.0784567	-0.0571176	-0.728014	0.466605	0.840113	NS	NS
PWY.6892	454	341	21	433	-0.0870449	0.559232	0.87638	0.998043	-0.321634	0.670964	0.631946	0.813598	NSAID	305	221	22	283	-0.0572353	0.470535	0.903267	0.969198	-0.276316	0.510884	0.589061	0.868892	NSAID	1124	870	42	1082	0.00161793	0.3475	0.996286	0.996286	-0.267265	0.371502	0.47204	0.871103	NSAID	3.19754	4.51664	8.28114	0.250037	-0.0327247	-0.13088	0.89587	0.949984	NS	NS
FUC.RHAMCAT.PWY	454	253	21	433	-0.260999	0.639967	0.683596	0.998043	-0.728355	0.762643	0.340138	0.676925	NSAID	305	155	22	283	-0.574306	0.549052	0.296411	0.786345	-0.671072	0.595599	0.260885	0.718713	NSAID	1124	541	42	1082	0.813866	0.435286	0.061783	0.209325	0.315688	0.459522	0.492235	0.872605	NSAID	2.44166	3.31721	5.27777	0.30101	0.158838	0.527683	0.59772	0.840113	NS	NS
PWY.6282	454	329	21	433	-0.327754	0.609491	0.591023	0.998043	-0.898005	0.715866	0.210424	0.624599	NSAID	305	187	22	283	-0.446355	0.540335	0.409425	0.814314	-0.243222	0.582562	0.676649	0.885855	NSAID	1124	708	42	1082	0.766164	0.415202	0.0652612	0.209325	0.283751	0.439675	0.518828	0.872605	NSAID	2.69194	3.42511	5.80072	0.289669	0.170602	0.588955	0.555892	0.840113	NS	NS
PWY.7664	454	329	21	433	-0.32105	0.606842	0.597039	0.998043	-0.853172	0.712613	0.231926	0.639575	NSAID	305	187	22	283	-0.430182	0.527606	0.415525	0.814314	-0.228884	0.568544	0.687584	0.885855	NSAID	1124	708	42	1082	0.753075	0.406605	0.0642742	0.209325	0.278329	0.43028	0.517863	0.872605	NSAID	2.71549	3.59236	6.0486	0.284481	0.173017	0.608184	0.543065	0.840113	NS	NS
PWY.7388	454	329	21	433	-0.301576	0.580036	0.603378	0.998043	-0.767782	0.681359	0.260491	0.649743	NSAID	305	187	22	283	-0.396306	0.496337	0.425239	0.814314	-0.218335	0.534615	0.683314	0.885855	NSAID	1124	708	42	1082	0.712918	0.383925	0.0635854	0.209325	0.269584	0.40638	0.50723	0.872605	NSAID	2.97228	4.05926	6.78435	0.269036	0.168763	0.627286	0.530471	0.840113	NS	NS
PWYG.321	454	319	21	433	-0.127264	0.618557	0.837087	0.998043	-0.608657	0.727887	0.403548	0.703192	NSAID	305	187	22	283	-0.4225	0.53138	0.427189	0.814314	-0.225227	0.572829	0.694502	0.885855	NSAID	1124	708	42	1082	0.758113	0.409113	0.0641365	0.209325	0.286075	0.433053	0.50901	0.872605	NSAID	2.61361	3.54152	5.97467	0.287126	0.222639	0.775404	0.438101	0.840113	NS	NS
ANAEROFRUCAT.PWY	454	454	21	433	0.0537815	0.122144	0.659932	0.998043	0.0431389	0.146518	0.76859	0.872898	NSAID	305	301	22	283	-0.223307	0.183497	0.224607	0.743447	-0.271983	0.188609	0.150502	0.664719	NSAID	1124	1122	42	1082	0.142991	0.100416	0.154733	0.358502	0.0652449	0.106714	0.541065	0.872605	NSAID	67.0284	29.6989	99.1739	0.0714466	0.0569361	0.796904	0.425507	0.840113	NS	NS
GLYCOL.GLYOXDEG.PWY	454	200	21	433	-0.549725	0.489075	0.261624	0.998043	-0.872639	0.581851	0.13447	0.549575	NSAID	305	95	22	283	0.101036	0.339979	0.766535	0.92724	0.0152426	0.357313	0.966006	0.996298	NSAID	1124	370	42	1082	0.39527	0.292632	0.177053	0.385763	0.186077	0.308146	0.546064	0.872605	NSAID	4.1807	8.65157	11.6776	0.20199	0.130221	0.644692	0.519127	0.840113	NS	NS
PWY.6803	454	208	21	433	0.655237	0.573699	0.254025	0.998043	0.305713	0.690767	0.658318	0.83738	NSAID	305	116	22	283	-0.215361	0.445852	0.629427	0.88507	-0.326249	0.476637	0.494271	0.797859	NSAID	1124	400	42	1082	0.43465	0.34566	0.208854	0.416111	0.220119	0.364384	0.545914	0.872605	NSAID	3.03831	5.03058	8.36954	0.246644	0.276501	1.12105	0.262265	0.840113	NS	NS
PWY.4041	454	247	21	433	-0.369424	0.589203	0.530992	0.998043	-0.798989	0.698591	0.253431	0.649743	NSAID	305	131	22	283	-0.0795337	0.4525	0.860598	0.96255	-0.213573	0.483375	0.658969	0.885855	NSAID	1124	508	42	1082	0.448444	0.364455	0.218787	0.425923	0.256206	0.386126	0.507133	0.872605	NSAID	2.88051	4.88385	7.52857	0.255714	0.125782	0.491886	0.6228	0.840113	NS	NS
KETOGLUCONMET.PWY	454	201	21	433	-0.307763	0.562349	0.584464	0.998043	-0.712052	0.672677	0.290455	0.669059	NSAID	305	115	22	283	0.0732448	0.443672	0.868987	0.965499	0.0351408	0.470208	0.940483	0.996298	NSAID	1124	450	42	1082	0.439862	0.364819	0.228188	0.439029	0.241177	0.385738	0.53195	0.872605	NSAID	3.16219	5.08015	7.51355	0.251929	0.171607	0.681171	0.495763	0.840113	NS	NS
UDPNAGSYN.PWY	454	454	21	433	-0.267443	0.192894	0.166309	0.998043	-0.499605	0.223589	0.0260088	0.430153	NSAID	305	305	22	283	-0.308691	0.188745	0.103003	0.610319	-0.159143	0.19569	0.416813	0.778143	NSAID	1124	1124	42	1082	0.133564	0.114607	0.244101	0.461548	0.0797456	0.121186	0.510652	0.872605	NSAID	26.8758	28.0703	76.1344	0.0873436	-0.0433623	-0.496457	0.619572	0.840113	NS	NS
PWY.7409	454	165	21	433	-0.0586044	0.516578	0.909728	0.998043	-0.373002	0.618966	0.547104	0.787611	NSAID	305	78	22	283	-0.182499	0.343559	0.595677	0.87544	-0.277373	0.364715	0.447629	0.782121	NSAID	1124	281	42	1082	0.318744	0.282993	0.260268	0.469498	0.190564	0.296877	0.521078	0.872605	NSAID	3.74738	8.47223	12.4867	0.201185	0.0896235	0.445478	0.655975	0.848824	NS	NS
PWY.2942	454	454	21	433	0.0210657	0.039567	0.594718	0.998043	0.0413202	0.0466199	0.375988	0.694806	NSAID	305	305	22	283	0.043567	0.0339295	0.20017	0.743447	0.0447676	0.0363953	0.219836	0.718713	NSAID	1124	1124	42	1082	-0.0200177	0.0191033	0.294928	0.50088	-0.0126586	0.0202885	0.532806	0.872605	NSAID	638.754	868.65	2740.22	0.0153436	-0.000836387	-0.0545105	0.956528	0.971808	NS	NS
LACTOSECAT.PWY	454	452	21	433	-0.0461677	0.267932	0.863273	0.998043	-0.385867	0.315252	0.221684	0.624599	NSAID	305	302	22	283	0.0834242	0.142505	0.558738	0.859057	0.163147	0.154658	0.2925	0.743907	NSAID	1124	1117	42	1082	0.0945676	0.108024	0.381532	0.581129	0.0746432	0.113921	0.512469	0.872605	NSAID	13.93	49.2423	85.6962	0.0819594	0.0777126	0.948185	0.343035	0.840113	NS	NS
PWY.6123	454	454	21	433	-0.0309749	0.0714174	0.664712	0.998043	-0.159006	0.0822236	0.0538574	0.462883	NSAID	305	305	22	283	-0.143149	0.062424	0.0225365	0.40398	-0.147269	0.0662019	0.0269612	0.40827	NSAID	1124	1124	42	1082	0.0210252	0.032633	0.519517	0.680961	0.021235	0.0346832	0.540498	0.872605	NSAID	196.061	256.624	939.045	0.0268054	-0.0165728	-0.618262	0.536403	0.840113	NS	NS
PWY.1861	454	252	21	433	-0.332316	0.677237	0.623889	0.998043	-0.46221	0.800179	0.563839	0.795337	NSAID	305	245	22	283	-0.643023	0.530958	0.226831	0.743447	-0.63448	0.563881	0.261525	0.718713	NSAID	1124	982	42	1082	0.204096	0.352418	0.562618	0.697548	0.235932	0.374767	0.529127	0.872605	NSAID	2.18031	3.54716	8.05163	0.269395	-0.0988562	-0.366956	0.713652	0.879617	NS	NS
PWY.6305	454	452	21	433	0.229823	0.140922	0.103648	0.998043	0.485122	0.164873	0.00344979	0.332588	NSAID	305	305	22	283	-0.0281201	0.0879571	0.74942	0.925246	-0.022854	0.0932113	0.806506	0.949885	NSAID	1124	1124	42	1082	-0.0293721	0.0518564	0.571227	0.699498	-0.0360955	0.0544822	0.507781	0.872605	NSAID	50.3547	129.258	371.874	0.0425826	-0.0054123	-0.127101	0.89886	0.949984	NS	NS
PWY.7371	454	163	21	433	1.06707	0.513175	0.0381664	0.998043	1.71221	0.594379	0.0041835	0.332588	NSAID	305	135	22	283	-0.0427763	0.430572	0.920929	0.970503	0.133914	0.470534	0.776174	0.942074	NSAID	1124	482	42	1082	0.14301	0.330292	0.665112	0.778726	0.245021	0.35169	0.486144	0.872605	NSAID	3.79724	5.39397	9.16648	0.233395	0.279561	1.1978	0.230993	0.840113	NS	NS
POLYAMSYN.PWY	454	451	21	433	0.181083	0.147927	0.221569	0.998043	0.357907	0.176193	0.0428973	0.430153	NSAID	305	302	22	283	-0.324758	0.135653	0.0172992	0.40398	-0.355002	0.143101	0.013753	0.36044	NSAID	1124	1119	42	1082	-0.0225405	0.0831053	0.786267	0.873925	0.0564102	0.0871693	0.517686	0.872605	NSAID	45.6985	54.343	144.791	0.0639095	-0.0516138	-0.807608	0.419316	0.840113	NS	NS
PWY.7663	454	454	21	433	0.0018317	0.116865	0.987502	0.998043	-0.114952	0.137243	0.40278	0.703192	NSAID	305	303	22	283	-0.118601	0.172688	0.492754	0.85509	-0.113549	0.184381	0.538539	0.839488	NSAID	1124	1124	42	1082	0.0220055	0.108329	0.839066	0.901737	-0.069204	0.113958	0.543797	0.872605	NSAID	73.2203	33.5333	85.2134	0.072175	-0.0102507	-0.142026	0.88706	0.949781	NS	NS
PWY.6609	454	454	21	433	0.00311648	0.055364	0.955136	0.998043	0.00480547	0.0634244	0.939643	0.976492	NSAID	305	305	22	283	-0.00626707	0.0495257	0.899389	0.969198	0.00139697	0.0539715	0.97937	0.996298	NSAID	1124	1124	42	1082	0.0033161	0.0277921	0.905045	0.942278	0.0188208	0.0295603	0.524462	0.872605	NSAID	326.246	407.698	1294.67	0.0222024	0.00135803	0.0611659	0.951227	0.971808	NS	NS
THISYN.PWY	454	340	21	433	-0.104653	0.661363	0.874342	0.998043	-0.401142	0.794459	0.613892	0.808742	NSAID	305	221	22	283	-0.0163445	0.571747	0.977213	0.98334	-0.294236	0.623124	0.637178	0.884815	NSAID	1124	869	42	1082	-0.0225367	0.422537	0.957473	0.975259	-0.308169	0.452214	0.495722	0.872605	NSAID	2.28623	3.05909	5.60105	0.302249	-0.0379568	-0.125581	0.900063	0.949984	NS	NS
PWY.7383	454	427	21	433	0.0996299	0.443026	0.822173	0.998043	-0.0298902	0.52835	0.954914	0.985918	NSAID	305	302	22	283	-0.276844	0.138421	0.0464437	0.465888	-0.313502	0.150224	0.0379025	0.438303	NSAID	1124	1123	42	1082	0.00105899	0.0736757	0.988534	0.991548	0.0475138	0.0779798	0.54245	0.872605	NSAID	5.09498	52.1914	184.226	0.0643473	-0.0569169	-0.884527	0.376412	0.840113	NS	NS
PWY.6606	454	443	21	433	-0.0954559	0.168045	0.570312	0.998043	-0.0248355	0.193849	0.898124	0.955195	NSAID	305	303	22	283	0.12989	0.102444	0.205844	0.743447	0.121006	0.105451	0.252246	0.718713	NSAID	1124	1122	42	1082	0.0170051	0.0704616	0.809338	0.886291	0.0445699	0.07535	0.554308	0.881349	NSAID	35.4118	95.286	201.416	0.0548727	0.0374015	0.681605	0.495489	0.840113	NS	NS
PWY0.1061	454	443	21	433	-0.0311588	0.281472	0.911907	0.998043	-0.324497	0.316809	0.306351	0.676526	NSAID	305	302	22	283	-0.188571	0.22462	0.401863	0.814314	-0.179209	0.234209	0.444863	0.782121	NSAID	1124	1110	42	1082	0.381671	0.145049	0.008624	0.123361	0.0705566	0.148607	0.635038	0.884482	NSAID	12.622	19.82	47.5303	0.111823	0.175188	1.56665	0.117196	0.840113	NS	NS
PWY.6628	454	393	21	433	-0.46123	0.570488	0.419252	0.998043	-1.14119	0.666844	0.0878005	0.498519	NSAID	305	242	22	283	0.426817	0.553049	0.440873	0.814314	0.502748	0.578262	0.385412	0.778143	NSAID	1124	907	42	1082	0.902931	0.400349	0.0243037	0.177687	0.222934	0.42067	0.596256	0.884482	NSAID	3.0726	3.26943	6.2391	0.281929	0.446045	1.58212	0.113623	0.840113	NS	NS
PWY0.862	454	348	21	433	-0.276075	0.576323	0.632157	0.998043	-0.621762	0.680147	0.361189	0.681289	NSAID	305	195	22	283	-0.170512	0.514711	0.740667	0.921528	0.0686586	0.550083	0.900765	0.991153	NSAID	1124	738	42	1082	0.862802	0.394337	0.0288775	0.190014	0.237002	0.415406	0.568437	0.884482	NSAID	3.01071	3.77462	6.4308	0.275073	0.308238	1.12057	0.262472	0.840113	NS	NS
PEPTIDOGLYCANSYN.PWY	454	454	21	433	0.00732391	0.0303687	0.80954	0.998043	0.0188991	0.0353375	0.593078	0.795775	NSAID	305	305	22	283	0.0466365	0.024172	0.0546824	0.469338	0.0586628	0.0251368	0.0204022	0.36044	NSAID	1124	1124	42	1082	-0.0280012	0.0151827	0.0654092	0.209325	-0.00760162	0.0159967	0.634742	0.884482	NSAID	1084.3	1711.49	4338.14	0.0118396	-0.00472584	-0.399157	0.689778	0.873901	NS	NS
PWY.7560	454	449	21	433	0.0644492	0.245914	0.793385	0.998043	-0.2938	0.279916	0.294554	0.669059	NSAID	305	299	22	283	-0.461286	0.249783	0.0657951	0.469338	-0.48697	0.262821	0.0650446	0.458006	NSAID	1124	1118	42	1082	0.281475	0.137978	0.0415882	0.209325	0.0768265	0.144977	0.596276	0.884482	NSAID	16.5361	16.0278	52.5268	0.108407	0.0993912	0.91683	0.359232	0.840113	NS	NS
PWY.6270	454	449	21	433	0.0643118	0.239358	0.788302	0.998043	-0.282223	0.272753	0.301443	0.670342	NSAID	305	299	22	283	-0.449863	0.24535	0.0677376	0.472143	-0.47151	0.258338	0.0691318	0.458006	NSAID	1124	1118	42	1082	0.268413	0.134514	0.0462419	0.209325	0.0719429	0.14144	0.611106	0.884482	NSAID	17.4543	16.6122	55.2669	0.105802	0.0949658	0.897583	0.369408	0.840113	NS	NS
FASYN.ELONG.PWY	454	329	21	433	-0.330555	0.61546	0.591481	0.998043	-0.889663	0.723587	0.219606	0.624599	NSAID	305	187	22	283	-0.429213	0.537619	0.425298	0.814314	-0.229063	0.579655	0.693036	0.885855	NSAID	1124	710	42	1082	0.759144	0.413363	0.0665481	0.209325	0.23866	0.437537	0.585549	0.884482	NSAID	2.63997	3.4598	5.85245	0.289251	0.174461	0.603147	0.546411	0.840113	NS	NS
FASYN.INITIAL.PWY	454	329	21	433	-0.305859	0.587249	0.602746	0.998043	-0.781646	0.689551	0.257664	0.649743	NSAID	305	187	22	283	-0.401883	0.502715	0.424681	0.814314	-0.221661	0.541516	0.682626	0.885855	NSAID	1124	709	42	1082	0.717976	0.38781	0.0643814	0.209325	0.230663	0.410483	0.574279	0.884482	NSAID	2.89972	3.95691	6.6491	0.272108	0.170059	0.62497	0.531991	0.840113	NS	NS
PWY.7254	454	246	21	433	0.405247	0.567163	0.475289	0.998043	-0.236837	0.667635	0.722973	0.855915	NSAID	305	137	22	283	0.141671	0.461547	0.759098	0.92724	0.17522	0.487118	0.719353	0.897076	NSAID	1124	528	42	1082	0.604583	0.360356	0.0936779	0.250569	0.199364	0.37883	0.598815	0.884482	NSAID	3.10874	4.69426	7.70081	0.253969	0.424452	1.67128	0.0946673	0.840113	NS	NS
SER.GLYSYN.PWY	454	454	21	433	-0.000894319	0.0887757	0.991967	0.998043	0.101337	0.106106	0.340139	0.676925	NSAID	305	305	22	283	-0.0854217	0.0755962	0.259396	0.743447	-0.0961374	0.0832364	0.249138	0.718713	NSAID	1124	1124	42	1082	-0.0622406	0.0397737	0.117897	0.296557	-0.0207204	0.0422011	0.623532	0.884482	NSAID	126.885	174.985	632.133	0.0327209	-0.0582496	-1.78019	0.0750442	0.840113	NS	NS
REDCITCYC	454	284	21	433	0.238112	0.560316	0.671075	0.998043	-0.448762	0.659022	0.496299	0.76665	NSAID	305	172	22	283	-0.275469	0.471287	0.559324	0.859057	-0.113283	0.498978	0.820575	0.954885	NSAID	1124	646	42	1082	0.57966	0.375665	0.123108	0.301967	0.175263	0.396151	0.658279	0.884482	NSAID	3.18518	4.50224	7.08597	0.260172	0.245418	0.943291	0.345532	0.840113	NS	NS
PWY.5837	454	305	21	433	-0.350511	0.56711	0.536854	0.998043	-1.31115	0.65551	0.046159	0.431723	NSAID	305	173	22	283	-0.204561	0.470628	0.664127	0.897543	-0.2024	0.505096	0.688953	0.885855	NSAID	1124	656	42	1082	0.533994	0.36671	0.145625	0.34468	0.182457	0.386979	0.637386	0.884482	NSAID	3.10932	4.51486	7.43628	0.25768	0.129977	0.504412	0.613972	0.840113	NS	NS
PWY.5863	454	294	21	433	-0.188031	0.553486	0.734229	0.998043	-0.993786	0.64751	0.125634	0.549575	NSAID	305	171	22	283	-0.344698	0.46506	0.459162	0.814314	-0.337656	0.49909	0.499287	0.801886	NSAID	1124	652	42	1082	0.526378	0.366776	0.151525	0.353558	0.178099	0.387542	0.645925	0.884482	NSAID	3.26428	4.62362	7.43358	0.255476	0.111303	0.435671	0.663075	0.850694	NS	NS
PWY.5899	454	305	21	433	-0.411192	0.646032	0.524791	0.998043	-1.51995	0.748634	0.0429924	0.430153	NSAID	305	173	22	283	-0.19431	0.564689	0.731013	0.916622	-0.175377	0.604853	0.772082	0.941767	NSAID	1124	656	42	1082	0.611059	0.432851	0.158314	0.363781	0.214153	0.457503	0.639815	0.884482	NSAID	2.39603	3.13604	5.33733	0.303317	0.153351	0.505579	0.613152	0.840113	NS	NS
COA.PWY.1	454	454	21	433	-0.00288787	0.0336898	0.931729	0.998043	0.00073702	0.0386425	0.984793	0.994172	NSAID	305	305	22	283	0.0906875	0.0310403	0.00376102	0.186187	0.109659	0.0334207	0.00118044	0.0688402	NSAID	1124	1124	42	1082	-0.0270331	0.0195736	0.167528	0.37241	-0.00940458	0.0205731	0.64767	0.884482	NSAID	881.057	1037.88	2610.1	0.0148593	0.00464106	0.312335	0.754786	0.898995	NS	NS
PWY.5083	454	270	21	433	-0.154301	0.58078	0.790611	0.998043	-1.01095	0.692531	0.145137	0.560902	NSAID	305	154	22	283	-0.150143	0.464945	0.746978	0.925246	-0.15618	0.488417	0.749398	0.92011	NSAID	1124	563	42	1082	0.463809	0.364661	0.203677	0.411102	0.217214	0.38578	0.573518	0.884482	NSAID	2.96468	4.6259	7.52004	0.257252	0.154585	0.600907	0.547902	0.840113	NS	NS
PWY.621	454	454	21	433	-0.106197	0.109211	0.331388	0.998043	-0.0819274	0.127986	0.52246	0.772755	NSAID	305	305	22	283	0.0896129	0.0759205	0.238808	0.743447	0.150805	0.0801554	0.0610249	0.458006	NSAID	1124	1124	42	1082	-0.0587925	0.0520525	0.258938	0.469498	-0.029268	0.0555634	0.598476	0.884482	NSAID	83.8433	173.493	369.076	0.0399549	-0.0240346	-0.601544	0.547478	0.840113	NS	NS
PWY.6708	454	179	21	433	-0.10359	0.5151	0.840709	0.998043	-0.681913	0.614399	0.26772	0.649743	NSAID	305	98	22	283	-0.320398	0.385974	0.407145	0.814314	-0.458623	0.409012	0.263181	0.718713	NSAID	1124	334	42	1082	0.3142	0.30201	0.298396	0.50088	0.143787	0.319616	0.652891	0.884482	NSAID	3.76893	6.71251	10.9637	0.215941	0.0421402	0.195147	0.845278	0.924917	NS	NS
PWY.5138	454	124	21	433	0.0242287	0.365257	0.947143	0.998043	-0.358124	0.43433	0.410126	0.704974	NSAID	305	58	22	283	-0.228458	0.245208	0.352249	0.814314	-0.285109	0.257583	0.269362	0.719806	NSAID	1124	235	42	1082	0.20416	0.204941	0.319377	0.516864	0.116209	0.216362	0.591306	0.884482	NSAID	7.49553	16.6315	23.809	0.144434	0.0259269	0.179507	0.85754	0.930709	NS	NS
PWY.5505	454	230	21	433	-0.0768061	0.55864	0.890709	0.998043	-0.644033	0.66209	0.331281	0.676925	NSAID	305	159	22	283	0.199745	0.464601	0.667559	0.897543	-0.0191154	0.498102	0.969417	0.996298	NSAID	1124	608	42	1082	0.307654	0.371036	0.407182	0.606167	0.175223	0.395144	0.657537	0.884482	NSAID	3.20432	4.63277	7.26387	0.257334	0.192969	0.749877	0.453329	0.840113	NS	NS
TEICHOICACID.PWY	454	93	21	433	-0.211357	0.367993	0.566026	0.998043	-0.755508	0.438192	0.085461	0.49412	NSAID	305	41	22	283	0.215578	0.246048	0.381648	0.814314	0.214337	0.255254	0.401836	0.778143	NSAID	1124	219	42	1082	0.188727	0.244614	0.440558	0.630189	-0.117548	0.253572	0.643049	0.884482	NSAID	7.3845	16.5181	16.7123	0.156912	0.126905	0.808762	0.418652	0.840113	NS	NS
PWY0.1479	454	162	21	433	-0.402119	0.569783	0.480725	0.998043	-0.142741	0.686324	0.835352	0.912859	NSAID	305	67	22	283	0.187811	0.380683	0.622126	0.88507	0.0375222	0.400956	0.925512	0.996298	NSAID	1124	220	42	1082	-0.209237	0.270656	0.439643	0.630189	-0.126861	0.285892	0.657321	0.884482	NSAID	3.08021	6.90039	13.651	0.205709	-0.11844	-0.575766	0.564773	0.840113	NS	NS
PWY.7539	454	435	21	433	-0.345731	0.202002	0.0877338	0.998043	-0.253595	0.241382	0.294125	0.669059	NSAID	305	300	22	283	0.0370768	0.156086	0.812407	0.945506	0.127827	0.163372	0.434693	0.782121	NSAID	1124	1111	42	1082	0.0727823	0.0957172	0.447187	0.631436	0.05164	0.101832	0.612186	0.884482	NSAID	24.507	41.0461	109.149	0.0756573	0.00568497	0.0751411	0.940102	0.964363	NS	NS
PWY0.162	454	453	21	433	0.00225498	0.0867202	0.979267	0.998043	-0.0274179	0.10434	0.792863	0.882383	NSAID	305	305	22	283	-0.0459042	0.0814804	0.573606	0.872055	-0.0493876	0.0874652	0.572794	0.868892	NSAID	1124	1124	42	1082	0.0348115	0.0463752	0.453024	0.636944	0.0224942	0.0496784	0.650788	0.884482	NSAID	132.972	150.624	464.973	0.0365497	0.012787	0.349853	0.726449	0.888503	NS	NS
PWY.5464	454	262	21	433	-0.177955	0.605772	0.769076	0.998043	-1.12644	0.709119	0.112969	0.544305	NSAID	305	161	22	283	-0.247477	0.482428	0.608344	0.875687	-0.354631	0.512977	0.489972	0.797859	NSAID	1124	555	42	1082	0.278286	0.382484	0.467026	0.642894	-0.176557	0.400215	0.659189	0.884482	NSAID	2.7251	4.2967	6.83556	0.268633	0.025543	0.095085	0.924247	0.960519	NS	NS
TRNA.CHARGING.PWY	454	454	21	433	0.0723261	0.0639566	0.258744	0.998043	0.154767	0.074541	0.0385251	0.430153	NSAID	305	305	22	283	-0.0306443	0.0471884	0.516584	0.859057	-0.0496415	0.0507416	0.328826	0.77584	NSAID	1124	1124	42	1082	-0.017811	0.0251361	0.478732	0.656262	0.0121134	0.0262298	0.644306	0.884482	NSAID	244.472	449.086	1582.72	0.0209598	-0.0106622	-0.508695	0.610966	0.840113	NS	NS
PWY0.781	454	446	21	433	0.0315621	0.138287	0.819572	0.998043	0.0625196	0.16673	0.707887	0.855313	NSAID	305	302	22	283	-0.120072	0.13478	0.373727	0.814314	-0.0779351	0.141554	0.582404	0.868892	NSAID	1124	1117	42	1082	-0.054097	0.0829451	0.514407	0.67696	-0.0502528	0.0876362	0.566479	0.884482	NSAID	52.2924	55.0487	145.351	0.0629077	-0.0507433	-0.80663	0.41988	0.840113	NS	NS
PWY0.1277	454	121	21	433	-0.13448	0.458848	0.769597	0.998043	-0.745746	0.540869	0.168735	0.576967	NSAID	305	50	22	283	0.215823	0.235762	0.360735	0.814314	0.203549	0.256522	0.428231	0.782121	NSAID	1124	165	42	1082	0.132395	0.225039	0.556438	0.697548	0.106482	0.237675	0.654235	0.884482	NSAID	4.74966	17.9909	19.7462	0.153417	0.137888	0.89878	0.36877	0.840113	NS	NS
PWY.6531	454	310	21	433	0.176335	0.594978	0.767087	0.998043	0.270982	0.711975	0.703699	0.855313	NSAID	305	197	22	283	-0.2446	0.481278	0.611669	0.876543	-0.3516	0.513502	0.494127	0.797859	NSAID	1124	747	42	1082	-0.203548	0.347822	0.558527	0.697548	-0.19315	0.370469	0.602219	0.884482	NSAID	2.82486	4.31725	8.26581	0.254758	-0.145403	-0.570751	0.568169	0.840113	NS	NS
DAPLYSINESYN.PWY	454	452	21	433	0.0135153	0.160746	0.933033	0.998043	0.0992456	0.188388	0.598622	0.79984	NSAID	305	302	22	283	-0.0217634	0.168145	0.897104	0.969198	0.0394861	0.173215	0.819857	0.954885	NSAID	1124	1118	42	1082	-0.0630109	0.106644	0.554741	0.697548	-0.0574703	0.111967	0.607861	0.884482	NSAID	38.7009	35.3699	87.9279	0.0785677	-0.0357233	-0.454682	0.649338	0.847407	NS	NS
COA.PWY	454	454	21	433	0.0180373	0.0965727	0.851924	0.998043	-0.0151253	0.114153	0.894656	0.9547	NSAID	305	305	22	283	-0.0127759	0.0864979	0.882679	0.965499	0.0508335	0.0925599	0.583337	0.868892	NSAID	1124	1124	42	1082	-0.0247004	0.0436882	0.57193	0.699498	-0.0248758	0.0463419	0.591525	0.884482	NSAID	107.224	133.656	523.929	0.0361596	-0.0166248	-0.459761	0.645688	0.847407	NS	NS
PWY.6168	454	454	21	433	-0.112391	0.114182	0.325518	0.998043	-0.13181	0.135546	0.331438	0.676925	NSAID	305	303	22	283	-0.0219925	0.148654	0.882489	0.965499	0.0302891	0.15365	0.843881	0.954885	NSAID	1124	1122	42	1082	-0.0244855	0.0929249	0.792216	0.877572	-0.0518735	0.0976095	0.595226	0.884482	NSAID	76.701	45.2531	115.807	0.0648529	-0.0523689	-0.807503	0.419377	0.840113	NS	NS
PWY.6700	454	454	21	433	0.0361278	0.067211	0.591177	0.998043	-0.00612451	0.0795884	0.938701	0.976492	NSAID	305	305	22	283	-0.0274813	0.0727594	0.705922	0.90145	-0.000366519	0.0789163	0.996298	0.996298	NSAID	1124	1124	42	1082	0.00883083	0.0354089	0.803101	0.883679	0.0202192	0.0374052	0.588933	0.884482	NSAID	221.37	188.896	797.582	0.0287736	0.00815488	0.283416	0.776858	0.901609	NS	NS
PWY.6612	454	411	21	433	0.0892449	0.476452	0.851503	0.998043	-0.383229	0.566415	0.499062	0.76665	NSAID	305	291	22	283	-0.263209	0.167488	0.117186	0.625152	-0.197148	0.174898	0.260741	0.718713	NSAID	1124	1099	42	1082	-0.0205291	0.10531	0.845477	0.903123	-0.0588665	0.112197	0.599924	0.884482	NSAID	4.40516	35.6477	90.1698	0.0876308	-0.083248	-0.949986	0.34212	0.840113	NS	NS
PWY.5103	454	454	21	433	0.0746994	0.0633435	0.238933	0.998043	0.113163	0.0761877	0.138258	0.549575	NSAID	305	305	22	283	-0.038767	0.0458164	0.398155	0.814314	-0.0309615	0.0502173	0.538063	0.839488	NSAID	1124	1124	42	1082	-0.00254607	0.0233519	0.913198	0.946928	0.0130173	0.0245645	0.596275	0.884482	NSAID	249.227	476.384	1833.82	0.0197664	-0.00176598	-0.0893421	0.92881	0.96209	NS	NS
P162.PWY	454	326	21	433	0.643049	0.567389	0.257688	0.998043	1.08567	0.672729	0.107358	0.533433	NSAID	305	203	22	283	-0.758536	0.481802	0.116462	0.625152	-1.03105	0.504229	0.0418651	0.438303	NSAID	1124	904	42	1082	0.0311504	0.336755	0.926316	0.955354	0.176495	0.355198	0.619368	0.884482	NSAID	3.10627	4.30787	8.81805	0.248206	-0.0613292	-0.247091	0.804838	0.91685	NS	NS
PWY0.845	454	435	21	433	0.13774	0.272032	0.612888	0.998043	-0.0314653	0.317973	0.921226	0.970033	NSAID	305	284	22	283	-0.535405	0.4362	0.220629	0.743447	-0.66803	0.452258	0.140841	0.639823	NSAID	1124	1074	42	1082	-0.0115147	0.278106	0.966981	0.981904	0.147335	0.294464	0.616931	0.884482	NSAID	13.5132	5.25569	12.9294	0.177616	-0.0347492	-0.195642	0.84489	0.924917	NS	NS
PANTOSYN.PWY	454	454	21	433	-0.031001	0.0750956	0.679941	0.998043	-0.00464611	0.0881968	0.958014	0.985918	NSAID	305	305	22	283	0.0257782	0.0680806	0.705225	0.90145	0.0777935	0.0730659	0.287991	0.738557	NSAID	1124	1124	42	1082	-0.0210987	0.0333793	0.527459	0.683688	-0.0152945	0.0353811	0.665625	0.889179	NSAID	177.325	215.751	897.52	0.0278359	-0.0146228	-0.525321	0.59936	0.840113	NS	NS
PWY.7446	454	115	21	433	-0.33782	0.439385	0.442398	0.998043	-0.869289	0.517177	0.0935818	0.498519	NSAID	305	56	22	283	-0.0510398	0.270135	0.850267	0.96255	-0.0723831	0.29255	0.804774	0.949885	NSAID	1124	232	42	1082	0.149758	0.23783	0.529031	0.683688	0.107472	0.250737	0.668282	0.889179	NSAID	5.17977	13.7037	17.6793	0.165379	0.00542495	0.0328031	0.973832	0.983106	NS	NS
UBISYN.PWY	454	150	21	433	-0.0735512	0.492511	0.881355	0.998043	-0.457432	0.584823	0.43458	0.720157	NSAID	305	76	22	283	-0.418518	0.320708	0.192924	0.741626	-0.43431	0.333631	0.194153	0.718713	NSAID	1124	243	42	1082	0.253452	0.279361	0.364467	0.568293	0.124909	0.294617	0.671672	0.889965	NSAID	4.12258	9.72253	12.8136	0.193678	-0.0421873	-0.217822	0.827568	0.924917	NS	NS
PWY0.1533	454	168	21	433	-0.220411	0.491801	0.654252	0.998043	-0.582535	0.583044	0.318342	0.676925	NSAID	305	88	22	283	-0.0568667	0.315274	0.856984	0.96255	-0.165367	0.331521	0.618331	0.874831	NSAID	1124	321	42	1082	0.314656	0.277216	0.256595	0.469498	0.121875	0.291542	0.676004	0.891989	NSAID	4.13449	10.0606	13.0126	0.191714	0.095969	0.500584	0.616664	0.840113	NS	NS
PWY.7456	454	333	21	433	1.02095	0.704068	0.147752	0.998043	2.15512	0.818708	0.00881057	0.430153	NSAID	305	265	22	283	-1.66398	0.505648	0.00111909	0.112101	-1.87513	0.530933	0.000487026	0.0404497	NSAID	1124	1045	42	1082	0.166914	0.317623	0.599334	0.730299	0.136823	0.33414	0.682271	0.896538	NSAID	2.0173	3.91114	9.91232	0.251253	-0.176379	-0.701998	0.48268	0.840113	NS	NS
PWY.7219	454	454	21	433	-0.0141058	0.0316244	0.65579	0.998043	0.0160041	0.0368634	0.664421	0.841776	NSAID	305	305	22	283	0.0439937	0.0237989	0.0655644	0.469338	0.0428937	0.025283	0.0910333	0.50787	NSAID	1124	1124	42	1082	-0.0286931	0.0156295	0.0666509	0.209325	-0.00635447	0.0162576	0.695978	0.910786	NSAID	999.897	1765.57	4093.62	0.0120744	-0.00785655	-0.650676	0.515256	0.840113	NS	NS
HEXITOLDEGSUPER.PWY	454	453	21	433	0.105713	0.144571	0.465039	0.998043	-0.060859	0.174037	0.726759	0.855961	NSAID	305	301	22	283	-0.134891	0.174391	0.439854	0.814314	-0.177451	0.181913	0.330241	0.77584	NSAID	1124	1121	42	1082	0.154495	0.0998892	0.122231	0.301967	0.0410266	0.106044	0.698921	0.910889	NSAID	47.8453	32.8816	100.222	0.0743399	0.08901	1.19734	0.231175	0.840113	NS	NS
PWY.922	454	302	21	433	-0.398638	0.555337	0.473244	0.998043	-1.45302	0.602576	0.0163468	0.430153	NSAID	305	183	22	283	-0.182592	0.452096	0.686591	0.897543	-0.0807923	0.467132	0.86282	0.962726	NSAID	1124	748	42	1082	0.771729	0.339179	0.0230775	0.177687	0.132913	0.351287	0.705238	0.91537	NSAID	3.24255	4.89258	8.69247	0.243775	0.268742	1.10242	0.27028	0.840113	NS	NS
BRANCHED.CHAIN.AA.SYN.PWY	454	454	21	433	0.0552316	0.0573622	0.336159	0.998043	0.1027	0.0691041	0.138045	0.549575	NSAID	305	305	22	283	-0.0262148	0.0412395	0.525481	0.859057	-0.0232148	0.04513	0.607406	0.874831	NSAID	1124	1124	42	1082	-0.00642009	0.0204537	0.753669	0.852086	0.00792364	0.0215249	0.712861	0.921503	NSAID	303.913	587.995	2390.31	0.0174548	-0.00425767	-0.243925	0.807289	0.91685	NS	NS
PYRIDOXSYN.PWY	454	449	21	433	-0.013743	0.249896	0.956168	0.998043	-0.0928272	0.29242	0.751076	0.865884	NSAID	305	289	22	283	-0.430347	0.399984	0.282837	0.769413	-0.550724	0.414645	0.185265	0.718465	NSAID	1124	1084	42	1082	-0.0362829	0.258196	0.888271	0.933678	0.0990916	0.273451	0.717144	0.921975	NSAID	16.0134	6.25051	15.0003	0.163815	-0.0926954	-0.565853	0.571494	0.840113	NS	NS
TCA	454	436	21	433	0.154383	0.194037	0.426697	0.998043	0.230637	0.232043	0.320894	0.676925	NSAID	305	298	22	283	-0.393012	0.208854	0.060868	0.469338	-0.314366	0.220724	0.155587	0.677763	NSAID	1124	1106	42	1082	0.00346562	0.130991	0.978898	0.984885	-0.0505535	0.140481	0.719024	0.921975	NSAID	26.5602	22.9252	58.2795	0.09633	-0.0436825	-0.453468	0.650212	0.847407	NS	NS
PWY.6353	454	450	21	433	-0.201611	0.113731	0.0769876	0.998043	-0.197998	0.133086	0.137629	0.549575	NSAID	305	305	22	283	-0.151604	0.106181	0.154409	0.671454	-0.150199	0.117221	0.201212	0.718713	NSAID	1124	1124	42	1082	0.050016	0.0623402	0.422547	0.616986	0.0222692	0.0653264	0.733253	0.925295	NSAID	77.311	88.6959	257.314	0.0486032	-0.0381829	-0.785603	0.4321	0.840113	NS	NS
PWY.4242	454	454	21	433	0.206012	0.131281	0.117326	0.998043	0.25514	0.155136	0.100853	0.525756	NSAID	305	304	22	283	-0.00537644	0.109199	0.960766	0.983194	0.0115392	0.117417	0.92179	0.996298	NSAID	1124	1123	42	1082	0.0483089	0.0655681	0.461416	0.63784	0.0239111	0.0697458	0.731793	0.925295	NSAID	58.0222	83.8615	232.603	0.0516752	0.0607209	1.17505	0.239975	0.840113	NS	NS
PWY.7199	454	453	21	433	-0.140267	0.0932374	0.133205	0.998043	-0.184582	0.109843	0.093674	0.498519	NSAID	305	305	22	283	-0.136727	0.0723626	0.0598091	0.469338	-0.100563	0.0790072	0.204208	0.718713	NSAID	1124	1124	42	1082	-0.0108031	0.0451313	0.810862	0.886291	-0.0165031	0.0480849	0.731509	0.925295	NSAID	115.032	190.973	490.957	0.0354227	-0.0596644	-1.68436	0.0921128	0.840113	NS	NS
PWY.5101	454	442	21	433	0.0798369	0.195752	0.68359	0.998043	0.301201	0.226793	0.184937	0.606287	NSAID	305	305	22	283	0.0844206	0.148252	0.56949	0.870506	0.14199	0.157079	0.366859	0.777741	NSAID	1124	1122	42	1082	0.0143013	0.0917674	0.876185	0.923926	-0.0339252	0.0970956	0.726858	0.925295	NSAID	26.0969	45.4986	118.747	0.0724823	0.0400476	0.552515	0.580595	0.840113	NS	NS
PYRIDNUCSYN.PWY	454	453	21	433	0.116437	0.071051	0.101998	0.998043	0.171155	0.0819612	0.0374323	0.430153	NSAID	305	305	22	283	-0.0434446	0.0610543	0.477285	0.841805	-0.0288201	0.0650739	0.658213	0.885855	NSAID	1124	1124	42	1082	-0.0241613	0.0327239	0.460464	0.63784	-0.0116663	0.03475	0.737147	0.926533	NSAID	198.089	268.267	933.837	0.0267243	-0.0079651	-0.298047	0.765667	0.901609	NS	NS
PWY.5345	454	385	21	433	-0.0959635	0.547536	0.860953	0.998043	0.309419	0.650652	0.634655	0.813791	NSAID	305	253	22	283	-0.131094	0.520229	0.80122	0.945506	-0.429293	0.554834	0.439781	0.782121	NSAID	1124	1002	42	1082	-0.0371555	0.349137	0.915267	0.946928	0.123008	0.373608	0.742036	0.929005	NSAID	3.3356	3.69497	8.20368	0.256206	-0.0728159	-0.284208	0.776251	0.901609	NS	NS
P161.PWY	454	447	21	433	-0.134772	0.213108	0.527455	0.998043	-0.00856283	0.255847	0.973318	0.992036	NSAID	305	302	22	283	-0.170576	0.168179	0.311297	0.812409	-0.183176	0.177158	0.302112	0.750559	NSAID	1124	1123	42	1082	-0.00345519	0.122044	0.977419	0.984885	-0.0414442	0.128108	0.746372	0.93077	NSAID	22.0191	35.3555	67.1377	0.0896177	-0.0741317	-0.827199	0.408124	0.840113	NS	NS
P125.PWY	454	102	21	433	-0.660136	0.400679	0.100163	0.998043	-0.291356	0.479681	0.543937	0.787611	NSAID	305	44	22	283	0.311167	0.222618	0.163238	0.680511	0.320914	0.233056	0.169703	0.691864	NSAID	1124	249	42	1082	0.0720323	0.253015	0.77593	0.86536	0.0855978	0.267906	0.749404	0.930901	NSAID	6.22885	20.1781	15.6209	0.154252	0.078331	0.507811	0.611586	0.840113	NS	NS
PWY.6969	454	432	21	433	0.164972	0.192159	0.39111	0.998043	0.280253	0.227844	0.219472	0.624599	NSAID	305	295	22	283	-0.419902	0.208928	0.0453856	0.465888	-0.352523	0.221283	0.112384	0.576422	NSAID	1124	1101	42	1082	-0.00384619	0.133602	0.977039	0.984885	-0.0450831	0.142904	0.752461	0.931061	NSAID	27.0817	22.909	56.0239	0.0971219	-0.0506279	-0.521282	0.60217	0.840113	NS	NS
PWY.5676	454	409	21	433	0.0701198	0.478157	0.883479	0.998043	-0.603692	0.554647	0.277068	0.651826	NSAID	305	266	22	283	-0.783028	0.457531	0.0880436	0.572202	-0.948337	0.478054	0.0483202	0.458006	NSAID	1124	1033	42	1082	0.204511	0.303571	0.500652	0.66686	0.10021	0.321846	0.755588	0.931306	NSAID	4.3738	4.77705	10.8513	0.223595	-0.0607274	-0.271595	0.785933	0.904697	NS	NS
PWY.6630	454	293	21	433	-0.513878	0.717365	0.474163	0.998043	-0.544515	0.84466	0.519522	0.772696	NSAID	305	196	22	283	-0.165999	0.620164	0.789139	0.945506	-0.228909	0.635598	0.719025	0.897076	NSAID	1124	635	42	1082	0.626411	0.476393	0.188812	0.400769	0.14025	0.501136	0.779636	0.934072	NSAID	1.94321	2.60008	4.40624	0.334272	0.148604	0.444561	0.656637	0.848824	NS	NS
OANTIGEN.PWY	454	454	21	433	-0.180647	0.129561	0.163943	0.998043	-0.261231	0.150967	0.0843503	0.49412	NSAID	305	305	22	283	-0.170709	0.124805	0.172432	0.683343	-0.0943802	0.133843	0.481354	0.797859	NSAID	1124	1124	42	1082	0.0569104	0.0822522	0.489145	0.664995	0.024907	0.0871152	0.775004	0.934072	NSAID	59.5737	64.1997	147.81	0.0606804	-0.0490064	-0.807616	0.419312	0.840113	NS	NS
GLUCARGALACTSUPER.PWY	454	181	21	433	0.02126	0.4732	0.964185	0.998043	-0.453301	0.560592	0.419223	0.709372	NSAID	305	91	22	283	-0.17636	0.335065	0.599039	0.87544	-0.247866	0.357855	0.489143	0.797859	NSAID	1124	349	42	1082	0.190736	0.279399	0.49496	0.66576	0.088489	0.294882	0.764172	0.934072	NSAID	4.46592	8.90724	12.8101	0.195429	0.0369475	0.189059	0.850047	0.925736	NS	NS
GLYCOLYSIS.E.D	454	426	21	433	0.309087	0.403496	0.444077	0.998043	0.000276473	0.488081	0.999548	0.999548	NSAID	305	283	22	283	-0.43128	0.381394	0.25905	0.743447	-0.570537	0.411159	0.16642	0.687292	NSAID	1124	1065	42	1082	0.163248	0.259808	0.52991	0.683688	-0.0794647	0.272553	0.770682	0.934072	NSAID	6.14215	6.87467	14.8147	0.189553	0.0485789	0.256281	0.797734	0.912516	NS	NS
PYRIDNUCSAL.PWY	454	437	21	433	0.0929003	0.190176	0.625453	0.998043	0.0345153	0.213869	0.871877	0.936678	NSAID	305	291	22	283	-0.332226	0.202031	0.101194	0.610319	-0.257895	0.213223	0.22761	0.718713	NSAID	1124	1094	42	1082	0.0584378	0.114068	0.608543	0.730696	0.0335009	0.122032	0.783735	0.934072	NSAID	27.6497	24.4998	76.8544	0.0880438	-0.00836878	-0.0950525	0.924273	0.960519	NS	NS
FUCCAT.PWY	454	397	21	433	0.129299	0.495528	0.794268	0.998043	0.672352	0.584009	0.250314	0.649743	NSAID	305	293	22	283	-0.418861	0.213703	0.0509756	0.467519	-0.532753	0.223127	0.017702	0.36044	NSAID	1124	1101	42	1082	0.0641987	0.128777	0.618214	0.739609	0.0384922	0.134843	0.775348	0.934072	NSAID	4.07252	21.8966	60.3007	0.107664	-0.0553361	-0.51397	0.607273	0.840113	NS	NS
P4.PWY	454	448	21	433	0.0360295	0.129804	0.781479	0.998043	0.0848216	0.155305	0.585272	0.795775	NSAID	305	302	22	283	-0.10526	0.13698	0.44285	0.814314	-0.0605357	0.143162	0.672757	0.885855	NSAID	1124	1118	42	1082	-0.0385445	0.0856243	0.652685	0.769653	-0.0253553	0.0898163	0.777767	0.934072	NSAID	59.3502	53.2946	136.397	0.063367	-0.0350495	-0.553119	0.580182	0.840113	NS	NS
PHOSLIPSYN.PWY	454	432	21	433	-0.346739	0.423255	0.413106	0.998043	-1.04899	0.504559	0.0382574	0.430153	NSAID	305	267	22	283	0.0955502	0.489255	0.845293	0.962196	0.200808	0.519145	0.699213	0.885855	NSAID	1124	1013	42	1082	0.111893	0.343444	0.744638	0.847702	-0.0999261	0.364921	0.784268	0.934072	NSAID	5.58206	4.17762	8.47788	0.234162	-0.0322263	-0.137624	0.890538	0.949984	NS	NS
HSERMETANA.PWY	454	447	21	433	0.246922	0.159513	0.122376	0.998043	0.341564	0.185874	0.0668954	0.469589	NSAID	305	305	22	283	-0.214674	0.0964114	0.0267415	0.408352	-0.22202	0.10459	0.0347376	0.426376	NSAID	1124	1124	42	1082	-0.0136579	0.0613757	0.823942	0.89544	-0.0182987	0.0654057	0.779706	0.934072	NSAID	39.3014	107.583	265.465	0.0492456	-0.0412674	-0.837991	0.402036	0.840113	NS	NS
THISYNARA.PWY	454	454	21	433	0.0439946	0.0896837	0.623993	0.998043	0.125184	0.104866	0.233304	0.639575	NSAID	305	305	22	283	-0.141373	0.0852569	0.0983374	0.610319	-0.110683	0.0935588	0.23787	0.718713	NSAID	1124	1124	42	1082	-0.0480576	0.050598	0.342425	0.540652	-0.0134389	0.0538843	0.803097	0.949386	NSAID	124.329	137.575	390.6	0.0391479	-0.0501926	-1.28213	0.199798	0.840113	NS	NS
PWY.5189	454	435	21	433	-0.094559	0.172634	0.584169	0.998043	0.17631	0.202243	0.383902	0.694806	NSAID	305	301	22	283	0.285635	0.128298	0.0267572	0.408352	0.317783	0.130062	0.0152267	0.36044	NSAID	1124	1120	42	1082	0.0242001	0.0829676	0.770585	0.862322	0.0223836	0.0891893	0.801889	0.949386	NSAID	33.5542	60.7518	145.272	0.0646065	0.0738614	1.14325	0.252935	0.840113	NS	NS
PWY4LZ.257	454	434	21	433	-0.142114	0.185257	0.443443	0.998043	0.127281	0.225654	0.573055	0.795775	NSAID	305	300	22	283	-0.159192	0.164175	0.333022	0.814314	-0.164364	0.173762	0.345075	0.777605	NSAID	1124	1123	42	1082	-0.0142882	0.114968	0.901116	0.941166	-0.0292576	0.120594	0.808351	0.952058	NSAID	29.1375	37.1012	75.6562	0.0839492	-0.0784245	-0.93419	0.350206	0.840113	NS	NS
COLANSYN.PWY	454	389	21	433	-0.185445	0.539951	0.731427	0.998043	-0.848731	0.631779	0.17991	0.595953	NSAID	305	232	22	283	0.221196	0.53118	0.6774	0.897543	0.126519	0.558967	0.821109	0.954885	NSAID	1124	853	42	1082	0.253653	0.401867	0.528048	0.683688	0.0878461	0.426352	0.836798	0.974731	NSAID	3.42997	3.54419	6.19206	0.275594	0.130525	0.473615	0.635775	0.842401	NS	NS
ORNDEG.PWY	454	94	21	433	0.229248	0.436465	0.599684	0.998043	0.189597	0.516758	0.713891	0.855313	NSAID	305	36	22	283	0.00853004	0.258739	0.973722	0.983194	-0.106106	0.27856	0.703578	0.887849	NSAID	1124	143	42	1082	0.112411	0.193957	0.562326	0.697548	0.0437831	0.205897	0.831645	0.974731	NSAID	5.24929	14.9374	26.5821	0.146225	0.0923464	0.631536	0.52769	0.840113	NS	NS
PWY.7237	454	449	21	433	0.0492801	0.182924	0.78775	0.998043	0.105668	0.216412	0.625631	0.808742	NSAID	305	305	22	283	0.201219	0.135889	0.13973	0.661387	0.25259	0.134971	0.0623952	0.458006	NSAID	1124	1124	42	1082	-0.0309172	0.0911374	0.734495	0.839058	0.0199268	0.0956787	0.83506	0.974731	NSAID	29.8852	54.1544	120.395	0.0699396	0.042299	0.604793	0.545317	0.840113	NS	NS
PWY.7229	454	454	21	433	-0.0505373	0.062167	0.416703	0.998043	-0.155008	0.0735138	0.0356119	0.430153	NSAID	305	305	22	283	-0.0396562	0.0668002	0.553196	0.859057	-0.0600319	0.0715222	0.402037	0.778143	NSAID	1124	1124	42	1082	0.0221182	0.0325141	0.496478	0.66576	0.00674126	0.034356	0.844477	0.976522	NSAID	258.75	224.101	945.926	0.0264556	-0.000728848	-0.0275498	0.978021	0.983301	NS	NS
PWY.7323	454	381	21	433	-0.257938	0.541387	0.633999	0.998043	-0.819163	0.6365	0.198851	0.610332	NSAID	305	230	22	283	0.178031	0.501693	0.722945	0.913644	0.0939632	0.525319	0.858178	0.961083	NSAID	1124	837	42	1082	0.131019	0.38046	0.730633	0.838245	-0.0796286	0.403341	0.843534	0.976522	NSAID	3.4118	3.97304	6.90846	0.264505	0.051243	0.193732	0.846386	0.924917	NS	NS
PWY.7221	454	454	21	433	-0.000843628	0.0293571	0.977088	0.998043	-0.0097583	0.0344863	0.777356	0.87758	NSAID	305	305	22	283	0.0493621	0.0223479	0.0279868	0.408352	0.0433289	0.0231214	0.0621004	0.458006	NSAID	1124	1124	42	1082	-0.0173974	0.0134935	0.197559	0.410527	-0.00266398	0.0143625	0.852886	0.979126	NSAID	1160.31	2002.29	5492.23	0.0107491	0.000266646	0.0248065	0.980209	0.983301	NS	NS
PWY.3841	454	454	21	433	-0.0879098	0.0700669	0.210281	0.998043	-0.191205	0.0820341	0.0202705	0.430153	NSAID	305	305	22	283	0.166481	0.0832059	0.0463198	0.465888	0.178619	0.0862379	0.0393122	0.438303	NSAID	1124	1124	42	1082	0.044344	0.0501095	0.376378	0.578213	0.00986413	0.0528903	0.852087	0.979126	NSAID	203.692	144.442	398.254	0.0366031	0.0318876	0.871172	0.38366	0.840113	NS	NS
PWY.724	454	454	21	433	0.0258565	0.0327011	0.42956	0.998043	0.0592398	0.0387314	0.126953	0.549575	NSAID	305	305	22	283	0.00927012	0.021991	0.673681	0.897543	-0.00183053	0.0227699	0.93599	0.996298	NSAID	1124	1124	42	1082	-0.0177898	0.0139394	0.202144	0.410527	-0.00200324	0.0146018	0.890905	0.979629	NSAID	935.135	2067.81	5146.47	0.0110774	-0.00591535	-0.534003	0.59334	0.840113	NS	NS
PWY.6277	454	454	21	433	0.0402349	0.0355985	0.259004	0.998043	0.0419492	0.0415917	0.313795	0.676925	NSAID	305	305	22	283	0.0248262	0.0254301	0.329774	0.814314	0.0293727	0.0262609	0.264432	0.718713	NSAID	1124	1124	42	1082	-0.0174683	0.0156547	0.264725	0.470556	0.00193043	0.0164779	0.906761	0.979629	NSAID	789.109	1546.33	4080.49	0.0124845	-0.000177702	-0.0142339	0.988643	0.988643	NS	NS
PWY.6471	454	353	21	433	-1.16231	0.659597	0.0787402	0.998043	-2.15576	0.781678	0.00608689	0.387126	NSAID	305	225	22	283	0.525088	0.561749	0.35068	0.814314	0.453477	0.608149	0.456531	0.788806	NSAID	1124	917	42	1082	0.433502	0.424145	0.306974	0.502767	0.0477752	0.4517	0.915786	0.979629	NSAID	2.29849	3.16895	5.55868	0.301154	0.127163	0.422251	0.672842	0.855855	NS	NS
NAGLIPASYN.PWY	454	343	21	433	-0.434288	0.536766	0.418906	0.998043	-0.612508	0.640994	0.339877	0.676925	NSAID	305	177	22	283	0.377117	0.458806	0.411761	0.814314	0.402949	0.484292	0.40614	0.778143	NSAID	1124	638	42	1082	0.350595	0.368382	0.341446	0.540652	0.0398378	0.391203	0.918907	0.979629	NSAID	3.47081	4.75053	7.36893	0.253264	0.183941	0.72628	0.467667	0.840113	NS	NS
AST.PWY	454	163	21	433	-0.0729123	0.445724	0.870136	0.998043	-0.319392	0.528294	0.545809	0.787611	NSAID	305	85	22	283	-0.0697677	0.284519	0.806462	0.945506	-0.155353	0.291028	0.593927	0.868892	NSAID	1124	294	42	1082	0.23937	0.253424	0.345097	0.540652	0.0286818	0.266279	0.914243	0.979629	NSAID	5.03348	12.3531	15.5706	0.174191	0.0758036	0.435176	0.663435	0.850694	NS	NS
PWY.5384	454	377	21	433	-0.995468	0.542741	0.0673102	0.998043	-2.01786	0.631396	0.0015056	0.332588	NSAID	305	248	22	283	0.000353649	0.45073	0.999374	0.999503	-0.0353118	0.475972	0.940916	0.996298	NSAID	1124	930	42	1082	0.300329	0.335559	0.370973	0.575709	0.0544362	0.353275	0.877568	0.979629	NSAID	3.3948	4.92229	8.88103	0.241135	-0.0413093	-0.171312	0.863978	0.934507	NS	NS
X1CMET2.PWY	454	454	21	433	-0.0578126	0.0702591	0.411046	0.998043	-0.144097	0.0830739	0.0836021	0.49412	NSAID	305	305	22	283	0.153243	0.07373	0.0385302	0.465888	0.156137	0.0769632	0.0434983	0.438303	NSAID	1124	1124	42	1082	0.0320949	0.0419069	0.44392	0.631436	0.00439875	0.0443982	0.921097	0.979629	NSAID	202.579	183.955	569.414	0.0323432	0.0363551	1.12404	0.260996	0.840113	NS	NS
ECASYN.PWY	454	151	21	433	0.116744	0.480037	0.807965	0.998043	-0.199968	0.565954	0.724028	0.855915	NSAID	305	58	22	283	-0.0563272	0.275971	0.838414	0.957761	-0.11847	0.28495	0.677934	0.885855	NSAID	1124	232	42	1082	0.198817	0.267242	0.457058	0.63784	0.0338304	0.280627	0.904068	0.979629	NSAID	4.3396	13.1302	14.0021	0.178254	0.0810525	0.454703	0.649323	0.847407	NS	NS
PWY.5973	454	454	21	433	-0.0788211	0.0941677	0.403037	0.998043	-0.143968	0.11098	0.195308	0.610332	NSAID	305	305	22	283	0.166695	0.116921	0.154999	0.671454	0.21733	0.12041	0.0722263	0.458006	NSAID	1124	1124	42	1082	0.0423569	0.0733936	0.563975	0.697548	-0.0119203	0.0772422	0.877384	0.979629	NSAID	112.771	73.15	185.645	0.0518779	0.0300577	0.579394	0.562323	0.840113	NS	NS
GLCMANNANAUT.PWY	454	453	21	433	0.055076	0.111704	0.622224	0.998043	0.199601	0.133029	0.134306	0.549575	NSAID	305	305	22	283	-0.0452436	0.0875128	0.60555	0.875593	-0.0362379	0.0928586	0.696674	0.885855	NSAID	1124	1124	42	1082	-0.0340284	0.0572836	0.552611	0.697548	-0.00644874	0.0607874	0.915534	0.979629	NSAID	80.143	130.574	304.747	0.0440454	-0.0230156	-0.522543	0.601292	0.840113	NS	NS
PWY490.3	454	180	21	433	-0.0678447	0.48813	0.889523	0.998043	-0.634105	0.589917	0.28307	0.657052	NSAID	305	128	22	283	0.240114	0.410106	0.55866	0.859057	0.13969	0.433765	0.747677	0.92011	NSAID	1124	483	42	1082	0.195768	0.325916	0.548181	0.697548	-0.0390143	0.345966	0.910235	0.979629	NSAID	4.1969	5.94577	9.4143	0.226125	0.152679	0.675198	0.49955	0.840113	NS	NS
HISDEG.PWY	454	447	21	433	0.078442	0.234719	0.738396	0.998043	-0.0917842	0.279731	0.743002	0.865474	NSAID	305	300	22	283	-0.521938	0.252436	0.0395552	0.465888	-0.577325	0.270357	0.0336648	0.426376	NSAID	1124	1113	42	1082	0.0729394	0.148473	0.623338	0.743037	0.0181677	0.158635	0.908843	0.979629	NSAID	18.1511	15.6926	45.3633	0.112362	-0.0436578	-0.388547	0.697611	0.879617	NS	NS
PWY0.1261	454	384	21	433	-0.115949	0.583046	0.842458	0.998043	-0.624216	0.68662	0.363841	0.681289	NSAID	305	208	22	283	-0.0542071	0.615353	0.929863	0.970503	-0.123351	0.637762	0.846785	0.954885	NSAID	1124	779	42	1082	0.190934	0.476302	0.688594	0.801045	0.0507804	0.506299	0.920127	0.979629	NSAID	2.94168	2.64089	4.40793	0.316378	0.0357724	0.113069	0.909976	0.951883	NS	NS
PWY0.1415	454	191	21	433	-0.308134	0.531429	0.562332	0.998043	-0.952803	0.633504	0.133371	0.549575	NSAID	305	96	22	283	-0.435765	0.372458	0.242948	0.743447	-0.497472	0.391805	0.205312	0.718713	NSAID	1124	352	42	1082	0.104421	0.30393	0.731235	0.838245	-0.0374011	0.320373	0.907086	0.979629	NSAID	3.54087	7.2085	10.8256	0.21529	-0.143771	-0.667799	0.504262	0.840113	NS	NS
PWY.5659	454	453	21	433	0.0709627	0.114742	0.536601	0.998043	0.109744	0.136971	0.423495	0.712547	NSAID	305	305	22	283	-0.0363015	0.0922119	0.694104	0.90145	0.00580867	0.100441	0.953927	0.996298	NSAID	1124	1124	42	1082	0.0178269	0.056325	0.751682	0.852086	-0.0060026	0.0596987	0.919928	0.979629	NSAID	75.9554	117.605	315.209	0.0443343	0.0132475	0.29881	0.765085	0.901609	NS	NS
CENTFERM.PWY	454	266	21	433	0.843468	0.56625	0.137058	0.998043	1.19422	0.668099	0.0746214	0.474592	NSAID	305	221	22	283	-1.31169	0.459827	0.00464019	0.186187	-1.43715	0.48764	0.00349395	0.123453	NSAID	1124	939	42	1082	-0.0702438	0.322084	0.827398	0.89544	0.0565004	0.3411	0.86847	0.979629	NSAID	3.11877	4.72945	9.63966	0.239129	-0.243032	-1.01632	0.309476	0.840113	NS	NS
PWY.6590	454	266	21	433	0.875847	0.59121	0.139206	0.998043	1.25083	0.69719	0.0735571	0.474592	NSAID	305	221	22	283	-1.37784	0.480742	0.00445197	0.186187	-1.50748	0.509867	0.00339187	0.123453	NSAID	1124	939	42	1082	-0.066928	0.334471	0.841438	0.901737	0.0635957	0.354215	0.857548	0.979629	NSAID	2.86099	4.32689	8.93887	0.249016	-0.251398	-1.00957	0.312703	0.840113	NS	NS
SO4ASSIM.PWY	454	401	21	433	-0.279714	0.504394	0.579482	0.998043	-0.187695	0.600171	0.754646	0.865884	NSAID	305	262	22	283	0.0828194	0.470872	0.860504	0.96255	-0.126916	0.5038	0.801301	0.949885	NSAID	1124	1012	42	1082	-0.0669793	0.328457	0.838452	0.901737	0.0395493	0.352206	0.910614	0.979629	NSAID	3.93061	4.51018	9.26922	0.237624	-0.0760453	-0.320023	0.748951	0.898995	NS	NS
ORNARGDEG.PWY	454	90	21	433	0.140412	0.413026	0.734051	0.998043	-0.0112306	0.485731	0.981565	0.994069	NSAID	305	35	22	283	0.10996	0.247457	0.657104	0.897543	-0.0757965	0.262451	0.772959	0.941767	NSAID	1124	139	42	1082	0.0381649	0.21599	0.859778	0.912474	-0.0228422	0.229187	0.920628	0.979629	NSAID	5.862	16.3306	21.4355	0.151397	0.0787771	0.520335	0.60283	0.840113	NS	NS
PWY.5941	454	366	21	433	0.541894	0.642644	0.399562	0.998043	0.2637	0.762839	0.729765	0.856329	NSAID	305	284	22	283	-0.0303229	0.408233	0.940839	0.974223	-0.0639814	0.429144	0.881596	0.973429	NSAID	1124	1043	42	1082	0.0381699	0.304175	0.900161	0.941166	0.0474834	0.323852	0.883459	0.979629	NSAID	2.42136	6.00044	10.8082	0.22804	0.0802245	0.351801	0.724988	0.888503	NS	NS
PWY.7282	454	436	21	433	0.019054	0.199055	0.923788	0.998043	0.0603212	0.233586	0.796364	0.882383	NSAID	305	288	22	283	-0.665482	0.425407	0.118798	0.625152	-0.79814	0.43485	0.0675656	0.458006	NSAID	1124	1080	42	1082	0.0110076	0.152645	0.942526	0.969034	-0.0244911	0.1629	0.880522	0.979629	NSAID	25.2379	5.52575	42.9173	0.116499	-0.03697	-0.317342	0.750984	0.898995	NS	NS
P164.PWY	454	421	21	433	0.175105	0.403377	0.664431	0.998043	0.2392	0.483992	0.621422	0.808742	NSAID	305	302	22	283	-0.0680902	0.113098	0.54761	0.859057	-0.0246274	0.120525	0.838253	0.954885	NSAID	1124	1109	42	1082	-0.00456849	0.0726763	0.949889	0.970539	0.00987082	0.0767823	0.897733	0.979629	NSAID	6.14579	78.1788	189.328	0.0604506	-0.0186806	-0.309023	0.757304	0.898995	NS	NS
PWY.6895	454	195	21	433	-0.427913	0.707168	0.54542	0.998043	-0.771003	0.845838	0.362572	0.681289	NSAID	305	104	22	283	0.147505	0.578858	0.799037	0.945506	0.156533	0.6132	0.798712	0.949885	NSAID	1124	347	42	1082	0.470781	0.445801	0.291181	0.498951	0.0387488	0.468501	0.934099	0.990145	NSAID	1.99966	2.98439	5.03173	0.315979	0.19503	0.617225	0.537086	0.840113	NS	NS
PWY.7315	454	221	21	433	-0.0203831	0.580991	0.972029	0.998043	-0.271173	0.693664	0.69606	0.855313	NSAID	305	116	22	283	0.232907	0.444198	0.600438	0.87544	0.159071	0.466035	0.733128	0.910683	NSAID	1124	453	42	1082	0.334399	0.352473	0.342968	0.540652	0.0276905	0.371654	0.940622	0.99041	NSAID	2.96252	5.06813	8.0491	0.249379	0.237045	0.950541	0.341838	0.840113	NS	NS
PWY.5705	454	182	21	433	-0.112569	0.473364	0.812142	0.998043	-0.4077	0.562649	0.469119	0.758341	NSAID	305	85	22	283	0.0764079	0.342938	0.823842	0.947861	0.0633451	0.354515	0.858326	0.961083	NSAID	1124	347	42	1082	0.199566	0.291738	0.494081	0.66576	0.0181315	0.307791	0.953036	0.99041	NSAID	4.46283	8.50294	11.7493	0.201149	0.100832	0.50128	0.616174	0.840113	NS	NS
PWY.7196	454	442	21	433	-0.110593	0.107945	0.306177	0.998043	-0.181522	0.129351	0.161339	0.572983	NSAID	305	305	22	283	-0.0900123	0.0943293	0.340741	0.814314	-0.0990753	0.101478	0.329803	0.77584	NSAID	1124	1121	42	1082	0.0308101	0.0517205	0.551494	0.697548	0.0033456	0.0551939	0.951677	0.99041	NSAID	85.8207	112.385	373.831	0.0418108	-0.0141414	-0.338223	0.735195	0.893812	NS	NS
PWY4FS.7	454	433	21	433	-0.389849	0.418885	0.352531	0.998043	-1.01817	0.502078	0.0432367	0.430153	NSAID	305	268	22	283	0.0682515	0.463195	0.882956	0.965499	0.135686	0.493024	0.783368	0.943603	NSAID	1124	1013	42	1082	0.171671	0.33283	0.606102	0.73043	-0.0228554	0.353116	0.948405	0.99041	NSAID	5.69916	4.66092	9.02725	0.227113	-0.0182582	-0.0803927	0.935925	0.963185	NS	NS
PWY4FS.8	454	433	21	433	-0.389879	0.41885	0.352454	0.998043	-1.01788	0.502056	0.0432858	0.430153	NSAID	305	268	22	283	0.0682516	0.463195	0.882956	0.965499	0.135686	0.493024	0.783368	0.943603	NSAID	1124	1013	42	1082	0.171672	0.33283	0.6061	0.73043	-0.0228531	0.353116	0.94841	0.99041	NSAID	5.7001	4.66092	9.02725	0.227107	-0.0182848	-0.0805121	0.93583	0.963185	NS	NS
FOLSYN.PWY	454	411	21	433	0.0951468	0.49136	0.846548	0.998043	-0.417152	0.584482	0.475824	0.760363	NSAID	305	291	22	283	-0.223837	0.153652	0.146288	0.661387	-0.172053	0.16088	0.285908	0.738557	NSAID	1124	1099	42	1082	0.0426402	0.093942	0.649993	0.769236	0.00595419	0.10043	0.952735	0.99041	NSAID	4.14191	42.357	113.313	0.0791034	-0.026627	-0.33661	0.736411	0.893812	NS	NS
PWY.7357	454	454	21	433	0.064736	0.0650018	0.319854	0.998043	0.118215	0.0762845	0.122036	0.549575	NSAID	305	305	22	283	0.0155303	0.0605587	0.797781	0.945506	0.0280903	0.0659062	0.6703	0.885855	NSAID	1124	1124	42	1082	-0.0551548	0.0326973	0.091916	0.24992	-0.00187579	0.034358	0.956471	0.990742	NSAID	236.673	272.676	935.354	0.0263094	-0.0221729	-0.842776	0.399354	0.840113	NS	NS
PWY.5154	454	454	21	433	-0.0883863	0.163115	0.58819	0.998043	-0.176114	0.193867	0.364211	0.681289	NSAID	305	304	22	283	-0.342268	0.145217	0.0190866	0.40398	-0.330711	0.153726	0.0323809	0.426376	NSAID	1124	1122	42	1082	0.0273184	0.093221	0.769539	0.862322	-0.00478481	0.0987854	0.961378	0.992591	NSAID	37.5846	47.4201	115.073	0.070697	-0.082012	-1.16005	0.246029	0.840113	NS	NS
PWY.5173	454	294	21	433	-0.0526244	0.532974	0.921392	0.998043	-0.885971	0.610082	0.147231	0.560902	NSAID	305	173	22	283	-0.245505	0.39667	0.536446	0.859057	-0.317076	0.413565	0.443951	0.782121	NSAID	1124	600	42	1082	0.390302	0.314117	0.214299	0.419827	-0.00903334	0.325262	0.977849	0.995027	NSAID	3.52037	6.35537	10.1348	0.223548	0.110448	0.494067	0.621259	0.840113	NS	NS
PWY.6891	454	195	21	433	-0.287068	0.586074	0.62451	0.998043	-0.569598	0.698138	0.415057	0.709372	NSAID	305	104	22	283	0.0147031	0.450833	0.974005	0.983194	0.0054183	0.477997	0.990964	0.996298	NSAID	1124	347	42	1082	0.352971	0.355137	0.320487	0.516864	0.00583981	0.372371	0.98749	0.995027	NSAID	2.91135	4.92003	7.9288	0.251895	0.129137	0.512661	0.608188	0.840113	NS	NS
RHAMCAT.PWY	454	454	21	433	0.0227455	0.10184	0.823371	0.998043	0.0840873	0.119226	0.481055	0.764877	NSAID	305	305	22	283	-0.054578	0.10147	0.591066	0.87544	-0.00913413	0.106786	0.9319	0.996298	NSAID	1124	1124	42	1082	-0.0466904	0.0561116	0.405531	0.606167	0.00189784	0.0593057	0.974477	0.995027	NSAID	96.4193	97.1244	317.611	0.0442307	-0.0350914	-0.793371	0.427561	0.840113	NS	NS
PWY.7222	454	454	21	433	-0.0788645	0.0826766	0.340667	0.998043	-0.226496	0.0977382	0.0209936	0.430153	NSAID	305	305	22	283	-0.0566325	0.0821982	0.491377	0.85509	-0.0838836	0.0876692	0.339537	0.776388	NSAID	1124	1124	42	1082	0.0259742	0.0426748	0.542878	0.697548	0.0011142	0.0451932	0.980335	0.995027	NSAID	146.297	148.005	549.106	0.0344335	-0.0067072	-0.194787	0.84556	0.924917	NS	NS
PWY.5005	454	354	21	433	-0.523859	0.573037	0.361125	0.998043	-0.383428	0.682225	0.574415	0.795775	NSAID	305	200	22	283	-0.253932	0.567168	0.654681	0.897543	-0.486728	0.600595	0.418435	0.778143	NSAID	1124	720	42	1082	-0.251772	0.444588	0.571301	0.699498	0.00877103	0.474046	0.985241	0.995027	NSAID	3.04534	3.10869	5.05923	0.298631	-0.326265	-1.09254	0.274597	0.840113	NS	NS
SULFATE.CYS.PWY	454	401	21	433	-0.43225	0.51869	0.405102	0.998043	-0.334834	0.617966	0.588238	0.795775	NSAID	305	262	22	283	0.0530812	0.495792	0.914811	0.970503	-0.178918	0.530962	0.736408	0.911197	NSAID	1124	1012	42	1082	-0.134268	0.341019	0.693859	0.803801	-0.00461432	0.365371	0.989926	0.995027	NSAID	3.71693	4.06818	8.5989	0.247053	-0.15535	-0.628813	0.529472	0.840113	NS	NS
RUMP.PWY	454	173	21	433	-0.394424	0.545861	0.470328	0.998043	-0.4411	0.655603	0.501456	0.76665	NSAID	305	200	22	283	-0.635608	0.489071	0.194735	0.741626	-0.606108	0.525883	0.250136	0.718713	NSAID	1124	835	42	1082	-0.135363	0.36223	0.708704	0.818119	-0.00942475	0.384848	0.980467	0.995027	NSAID	3.35611	4.18077	7.62132	0.256848	-0.330692	-1.2875	0.197919	0.840113	NS	NS
ARGININE.SYN4.PWY	454	422	21	433	-0.124073	0.491604	0.800863	0.998043	-0.209457	0.5769	0.716744	0.855313	NSAID	305	281	22	283	-0.913928	0.446212	0.0414172	0.465888	-1.10329	0.468775	0.0193277	0.36044	NSAID	1124	1080	42	1082	-0.0424582	0.265283	0.872872	0.923392	0.00423239	0.279804	0.987934	0.995027	NSAID	4.13779	5.02248	14.2096	0.206858	-0.244199	-1.18051	0.237796	0.840113	NS	NS
TRPSYN.PWY	454	454	21	433	0.0223682	0.0876362	0.798662	0.998043	0.0274214	0.103891	0.791964	0.882383	NSAID	305	305	22	283	0.0196943	0.0831605	0.812959	0.945506	0.00918609	0.0888491	0.917733	0.996298	NSAID	1124	1124	42	1082	-0.00291015	0.0448055	0.948225	0.970539	-0.000487461	0.0479935	0.991898	0.995027	NSAID	130.207	144.599	498.125	0.0359691	0.00557702	0.15505	0.876782	0.945141	NS	NS
PWY.6126	454	454	21	433	-0.0646297	0.0687444	0.347664	0.998043	-0.183572	0.0812591	0.0244217	0.430153	NSAID	305	305	22	283	-0.0465876	0.0736431	0.527473	0.859057	-0.0688364	0.0786783	0.382422	0.778143	NSAID	1124	1124	42	1082	0.016919	0.0365359	0.643397	0.76418	-0.000122874	0.0387095	0.997468	0.997468	NSAID	211.605	184.389	749.134	0.0295511	-0.00837597	-0.283441	0.776839	0.901609	NS	NS
[truncated: 12 more columns]
