# Supplementary material for: Impact of commonly used drugs on the composition and metabolic function of the gut microbiota
Source: Nat Commun. 2020 Jan 17;11:362. doi: 10.1038/s41467-019-14177-z (PMC6969170; doi:10.1038/s41467-019-14177-z)
Supplement: Supplementary file 32 — Supplementary Data 30 [file 41467_2019_14177_MOESM32_ESM.xlsx]

## Sheet: Sheet1
Supplementary table 30 - Summary statistics taxa & pathways vs opiats
Univariate (lm= taxa or pathways~Age+Sex+BMI+drug X) & multivariate (lm= taxa or pathways~Age+Sex+BMI+all drugs) & results from univariate meta-analysis & results from multivariate meta analysis
Taxa
Taxa	N.IBD	non-zeros.IBD	Users.IBD	Non-users.IBD	Coef.IBD_univariate	SE.IBD_univariate	Pval.IBD_univariate	Qval.IBD_univariate	coeff.correcting.all.IBD_multivariate	SE.correcting_all.IBD_multivariate	pval.correcting.all.IBD_multivariate	qval.correcting.all.IBD_multivariate	drug.IBD	N.MIBS	non-zeros.MIBS	Users.MIBS	Non-users.MIBS	Coef.MIBS_univariate	SE.MIBS_univariate	Pval.MIBS_univariate	Qval.MIBS_univariate	coeff.correcting.all.MIBS_multivariate	SE.correcting_all.MIBS_multivariate	pval.correcting.all.MIBS_multivariate	qval.correcting.all.MIBS_multivariate	drug.MIBS	N.LLD	non-zeros.LLD	Users.LLD	Non-users.LLD	Coef.LLD_univariate	SE.LLD_univariate	Pval.LLD_univariate	Qval.LLD_univariate	coeff.correcting.all.LLD_multivariate	SE.correcting_all.LLD_multivariate	pval.correcting.all.LLD_multivariate	qval.correcting.all.LLD_multivariate	drug.LLD	inverse_var.ibd_univariate	inverse_var.mibs_univariate	inverse_var.lld_univariate	se_univariate	beta_univariate	Z_univariate	P_univariate	FDR_univariate	Het.Q_univariate	Het.I2_univariate
k__Bacteria.p__Bacteroidetes.c__Bacteroidia.o__Bacteroidales.f__Bacteroidaceae.g__Bacteroides.s__Bacteroides_uniformis	454	353	22	432	0.0165466	0.0241035	0.492773	0.852893	0.0135866	0.0264001	0.607092	0.829011	opiat	305	268	7	298	-0.0293644	0.024231	0.226559	0.833422	-0.021116	0.0277683	0.447696	0.972712	opiat	1124	1052	13	1111	-0.0380639	0.0178582	0.0332709	0.40133	-0.0661753	0.0217168	0.00236665	0.0738969	opiat	1721.24	1703.17	3135.64	0.0123466	-0.0214764	-1.73947	0.081953	0.489438	NS	NS
k__Bacteria.p__Firmicutes.c__Clostridia.o__Clostridiales.f__Ruminococcaceae.g__Subdoligranulum	454	426	22	432	0.0098175	0.0260551	0.706507	0.924724	0.0379086	0.0279721	0.176115	0.765879	opiat	305	305	7	298	-0.00948594	0.0406103	0.815468	0.944054	0.00357442	0.0468963	0.939302	0.999852	opiat	1124	1122	13	1111	-0.0590423	0.0269456	0.0286459	0.40133	-0.100261	0.0326387	0.002181	0.0738969	opiat	1473.03	606.357	1377.29	0.0170087	-0.0210053	-1.23497	0.21684	0.555749	NS	NS
k__Bacteria.p__Firmicutes.c__Clostridia.o__Clostridiales.f__Ruminococcaceae.g__Subdoligranulum.s__Subdoligranulum_unclassified	454	426	22	432	0.00534531	0.0259218	0.836723	0.931084	0.0330825	0.0278831	0.236146	0.765879	opiat	305	305	7	298	-0.0089332	0.0406114	0.826047	0.944054	0.0062198	0.0468858	0.894565	0.999852	opiat	1124	1122	13	1111	-0.0585539	0.0269235	0.0298523	0.40133	-0.0989442	0.0326011	0.00246323	0.0738969	opiat	1488.23	606.325	1379.55	0.016966	-0.0225208	-1.32741	0.184373	0.527359	NS	NS
k__Bacteria.p__Bacteroidetes.c__Bacteroidia.o__Bacteroidales.f__Bacteroidaceae.g__Bacteroides.s__Bacteroides_uniformis.t__Bacteroides_uniformis_unclassified	454	353	22	432	0.0177903	0.0240281	0.459457	0.852893	0.0154944	0.0262989	0.556086	0.829011	opiat	305	268	7	298	-0.0285799	0.0242126	0.238821	0.833422	-0.0191498	0.0280513	0.495434	0.999852	opiat	1124	1050	13	1111	-0.0369556	0.0176751	0.0367709	0.417458	-0.0656113	0.0215151	0.00234839	0.0738969	opiat	1732.05	1705.76	3200.92	0.0122732	-0.0205203	-1.67196	0.0945322	0.489438	NS	NS
k__Bacteria.p__Bacteroidetes.c__Bacteroidia.o__Bacteroidales.f__Porphyromonadaceae.g__Parabacteroides	454	353	22	432	0.0160061	0.0141742	0.259422	0.716898	0.026542	0.0153307	0.0841893	0.765879	opiat	305	252	7	298	-0.0216157	0.016949	0.203194	0.833422	-0.0164764	0.0193476	0.395218	0.972712	opiat	1124	1025	13	1111	-0.0181281	0.0116597	0.120288	0.621537	-0.0353442	0.0142055	0.0129955	0.204708	opiat	4977.41	3481.05	7355.67	0.00795202	-0.00815225	-1.02518	0.305278	0.63161	NS	NS
k__Bacteria.p__Firmicutes.c__Clostridia.o__Clostridiales.f__Lachnospiraceae.g__Blautia.s__Ruminococcus_torques.t__Ruminococcus_torques_unclassified	454	418	22	432	0.0228768	0.0178742	0.201274	0.628638	0.0246871	0.0196401	0.209515	0.765879	opiat	305	233	7	298	-0.0016596	0.0299991	0.95592	0.992894	-0.0194187	0.0335646	0.563396	0.999852	opiat	1124	865	13	1111	-0.0307524	0.0197767	0.120236	0.621537	-0.0588761	0.0242502	0.0153531	0.204708	opiat	3130.03	1111.18	2556.78	0.0121286	-0.0013042	-0.107531	0.914368	0.995413	NS	NS
k__Bacteria.p__Bacteroidetes.c__Bacteroidia.o__Bacteroidales.f__Bacteroidaceae.g__Bacteroides	454	429	22	432	0.042245	0.0375328	0.260976	0.716898	0.0667126	0.0408801	0.103496	0.765879	opiat	305	298	7	298	-0.0770148	0.0458919	0.0943639	0.833422	-0.0674981	0.0526923	0.201328	0.972712	opiat	1124	1111	13	1111	-0.0431497	0.0298609	0.148732	0.640779	-0.0904832	0.0358463	0.0117395	0.204708	opiat	709.868	474.819	1121.49	0.0208235	-0.0238367	-1.1447	0.252332	0.578833	NS	NS
k__Bacteria.p__Firmicutes.c__Erysipelotrichia.o__Erysipelotrichales.f__Erysipelotrichaceae.g__Holdemania	454	182	22	432	0.000746571	0.00196681	0.704439	0.924724	0.00122963	0.00217131	0.57151	0.829011	opiat	305	151	7	298	0.0004902	0.00340854	0.885745	0.971418	0.00172505	0.00395503	0.663078	0.999852	opiat	1124	529	13	1111	-0.00267909	0.0019929	0.179122	0.691412	-0.00633761	0.00243076	0.00925483	0.204708	opiat	258510	86072.5	251783	0.00129492	-0.000736734	-0.56894	0.569397	0.815119	NS	NS
k__Bacteria.p__Bacteroidetes.c__Bacteroidia.o__Bacteroidales.f__Rikenellaceae.g__Alistipes	454	362	22	432	0.00830531	0.0194246	0.669177	0.924724	0.0187492	0.0213412	0.380182	0.791579	opiat	305	269	7	298	-0.0433819	0.0269936	0.109094	0.833422	-0.0256093	0.0304761	0.401501	0.972712	opiat	1124	1073	13	1111	-0.0190223	0.0183303	0.299612	0.729568	-0.0550801	0.0226412	0.0151479	0.204708	opiat	2650.31	1372.39	2976.19	0.0119532	-0.0134506	-1.12527	0.260475	0.578833	NS	NS
k__Bacteria.p__Actinobacteria.c__Actinobacteria.o__Bifidobacteriales.f__Bifidobacteriaceae.g__Bifidobacterium.s__Bifidobacterium_longum	454	369	22	432	-0.0205906	0.0302185	0.495986	0.852893	-0.0159	0.0333966	0.63427	0.845693	opiat	305	270	7	298	-0.0139349	0.0505144	0.782848	0.944054	0.00825791	0.0591437	0.889064	0.999852	opiat	1124	1026	13	1111	0.0296337	0.0333663	0.374661	0.745459	0.0870538	0.0402054	0.0305898	0.333707	opiat	1095.1	391.894	898.225	0.0204756	-0.000583632	-0.0285038	0.97726	0.995413	NS	NS
k__Bacteria.p__Bacteroidetes.c__Bacteroidia.o__Bacteroidales.f__Porphyromonadaceae	454	386	22	432	0.00169188	0.0185496	0.927369	0.967791	0.0232863	0.0196218	0.236034	0.765879	opiat	305	274	7	298	-0.0322159	0.0207252	0.121158	0.833422	-0.0219396	0.0238732	0.358945	0.972712	opiat	1124	1071	13	1111	-0.0116358	0.0151667	0.443129	0.798141	-0.0399246	0.0183513	0.029804	0.333707	opiat	2906.25	2328.1	4347.29	0.010216	-0.0125938	-1.23275	0.217668	0.555749	NS	NS
k__Bacteria.p__Firmicutes.c__Clostridia.o__Clostridiales.f__Ruminococcaceae.g__Faecalibacterium.s__Faecalibacterium_prausnitzii.t__Faecalibacterium_prausnitzii_unclassified	454	352	22	432	-0.0414602	0.0255862	0.105863	0.513549	-0.0256007	0.0280598	0.362133	0.791579	opiat	305	292	7	298	0.00171845	0.031354	0.956328	0.992894	0.0222632	0.0367137	0.54477	0.999852	opiat	1124	1093	13	1111	-0.065572	0.021437	0.00227503	0.296339	-0.0538326	0.0260353	0.038909	0.353814	opiat	1527.53	1017.22	2176.07	0.0145543	-0.0432706	-2.97305	0.00294858	0.0741724	3.14615	0.364301
k__Bacteria.p__Actinobacteria.c__Actinobacteria.o__Bifidobacteriales.f__Bifidobacteriaceae.g__Bifidobacterium.s__Bifidobacterium_bifidum.t__Bifidobacterium_bifidum_unclassified	454	187	22	432	-0.00604531	0.0241602	0.802537	0.924724	-0.00586835	0.0268815	0.827305	0.928762	opiat	305	102	7	298	0.0508987	0.0352217	0.149483	0.833422	0.0255735	0.0401784	0.525003	0.999852	opiat	1124	334	13	1111	0.0562331	0.0217625	0.00989401	0.351317	0.0522526	0.0262972	0.0471753	0.353814	opiat	1713.16	806.081	2111.45	0.0146953	0.0322642	2.19555	0.0281242	0.374989	NS	NS
k__Bacteria.p__Firmicutes.c__Clostridia.o__Clostridiales.f__Ruminococcaceae	454	436	22	432	0.0129773	0.0433741	0.764934	0.924724	0.0402816	0.0470381	0.392314	0.791579	opiat	305	305	7	298	-0.096304	0.0548754	0.0802945	0.833422	-0.0815355	0.0635718	0.200767	0.972712	opiat	1124	1124	13	1111	-0.0555119	0.0339797	0.102609	0.621537	-0.0833869	0.0409056	0.0417424	0.353814	opiat	531.543	332.081	866.084	0.0240444	-0.0422966	-1.7591	0.0785599	0.489438	NS	NS
k__Bacteria.p__Actinobacteria.c__Actinobacteria.o__Bifidobacteriales.f__Bifidobacteriaceae.g__Bifidobacterium	454	413	22	432	-0.0862397	0.0500492	0.0855768	0.481265	-0.0898188	0.055385	0.105658	0.765879	opiat	305	293	7	298	-0.0297907	0.0818001	0.715975	0.919756	-0.0162183	0.0942601	0.863523	0.999852	opiat	1124	1088	13	1111	0.0529786	0.054404	0.330367	0.739812	0.13029	0.0650078	0.0452971	0.353814	opiat	399.213	149.449	337.861	0.0335857	-0.0236664	-0.704655	0.481025	0.792219	NS	NS
k__Bacteria.p__Actinobacteria.c__Actinobacteria.o__Bifidobacteriales.f__Bifidobacteriaceae	454	423	22	432	-0.0776195	0.0496916	0.119005	0.528977	-0.0830027	0.0550289	0.132261	0.765879	opiat	305	294	7	298	-0.0302277	0.0815787	0.711248	0.919756	-0.0168899	0.0940203	0.857572	0.999852	opiat	1124	1094	13	1111	0.0534474	0.0543453	0.325585	0.739812	0.129723	0.0649502	0.0460477	0.353814	opiat	404.98	150.261	338.591	0.0334481	-0.0200033	-0.598039	0.549814	0.815119	NS	NS
k__Bacteria.p__Firmicutes.c__Clostridia.o__Clostridiales.f__Lachnospiraceae.g__Lachnospiraceae_noname.s__Lachnospiraceae_bacterium_7_1_58FAA.t__GCF_000242155	454	302	22	432	0.00604634	0.00294611	0.0407356	0.351335	0.00604434	0.00322199	0.0613977	0.765879	opiat	305	186	7	298	-0.00262573	0.00326283	0.421631	0.850541	-0.00418373	0.00379099	0.270808	0.972712	opiat	1124	826	13	1111	-0.0041663	0.00297993	0.162361	0.681208	-0.00688932	0.0036226	0.0574744	0.383163	opiat	115213	93931.3	112613	0.00176293	-5.96633e-05	-0.0338432	0.973002	0.995413	NS	NS
k__Bacteria.p__Actinobacteria.c__Actinobacteria.o__Bifidobacteriales.f__Bifidobacteriaceae.g__Bifidobacterium.s__Bifidobacterium_longum.t__Bifidobacterium_longum_unclassified	454	369	22	432	-0.0181335	0.0299645	0.545383	0.852893	-0.0105395	0.0331787	0.750912	0.901094	opiat	305	269	7	298	-0.015827	0.050598	0.754653	0.937821	1.1011e-05	0.0594408	0.999852	0.999852	opiat	1124	1025	13	1111	0.0243423	0.0329969	0.460843	0.798141	0.0762412	0.0397535	0.0553948	0.383163	opiat	1113.75	390.601	918.444	0.0203162	-0.00165973	-0.081695	0.934889	0.995413	NS	NS
k__Bacteria.p__Firmicutes.c__Clostridia.o__Clostridiales.f__Lachnospiraceae.g__Roseburia	454	411	22	432	-0.014262	0.0179519	0.427365	0.839993	-0.0121893	0.0197894	0.538281	0.827817	opiat	305	302	7	298	-0.00830143	0.0262003	0.751583	0.937821	0.0224801	0.0302333	0.457808	0.972712	opiat	1124	1120	13	1111	-0.0319014	0.0156582	0.0418497	0.448722	-0.0305346	0.0191167	0.1105	0.52997	opiat	3102.97	1456.76	4078.66	0.0107593	-0.0215853	-2.0062	0.0448344	0.42245	NS	NS
k__Bacteria.p__Actinobacteria.c__Actinobacteria.o__Coriobacteriales.f__Coriobacteriaceae.g__Adlercreutzia.s__Adlercreutzia_equolifaciens.t__GCF_000478885	454	210	22	432	0.000313157	0.00485805	0.948633	0.969902	0.00396029	0.00531529	0.456672	0.791579	opiat	305	218	7	298	0.00687019	0.00876427	0.43374	0.850541	0.0112247	0.0103045	0.277033	0.972712	opiat	1124	889	13	1111	-0.0119273	0.00723483	0.0995127	0.621537	-0.0139592	0.00884529	0.114827	0.52997	opiat	42371.7	13018.7	19104.8	0.00366383	-0.0016801	-0.458563	0.646548	0.869325	NS	NS
k__Bacteria.p__Bacteroidetes.c__Bacteroidia.o__Bacteroidales.f__Bacteroidaceae.g__Bacteroides.s__Bacteroides_vulgatus.t__Bacteroides_vulgatus_unclassified	454	340	22	432	0.0061171	0.0208097	0.768935	0.924724	0.0231501	0.0225126	0.304438	0.791579	opiat	305	244	7	298	-0.0115853	0.0188297	0.538853	0.864387	0.000420044	0.021843	0.984672	0.999852	opiat	1124	939	13	1111	-0.0219797	0.0126282	0.0820448	0.621537	-0.0259978	0.0154296	0.0922946	0.52997	opiat	2309.23	2820.42	6270.68	0.00936572	-0.0137169	-1.46459	0.143033	0.489438	NS	NS
k__Bacteria.p__Firmicutes.c__Clostridia.o__Clostridiales.f__Eubacteriaceae.g__Eubacterium.s__Eubacterium_eligens.t__GCF_000146185	454	232	22	432	0.00328314	0.00970596	0.735332	0.924724	0.00209436	0.0106102	0.843625	0.928762	opiat	305	195	7	298	-0.0141272	0.0135621	0.298419	0.844303	-0.000424327	0.0155449	0.978244	0.999852	opiat	1124	887	13	1111	-0.0129299	0.0102515	0.20748	0.723036	-0.0203475	0.0124813	0.103347	0.52997	opiat	10615.1	5436.85	9515.34	0.006254	-0.00645312	-1.03184	0.302148	0.63161	NS	NS
k__Bacteria.p__Bacteroidetes.c__Bacteroidia.o__Bacteroidales.f__Bacteroidaceae.g__Bacteroides.s__Bacteroides_thetaiotaomicron.t__Bacteroides_thetaiotaomicron_unclassified	454	246	22	432	0.0111434	0.00909237	0.221029	0.663087	0.0108328	0.010091	0.28371	0.791579	opiat	305	206	7	298	-0.0123677	0.00930787	0.184962	0.833422	-0.00805899	0.0105298	0.444755	0.972712	opiat	1124	766	13	1111	-0.00713382	0.00614842	0.246191	0.728797	-0.0120171	0.00752073	0.110372	0.52997	opiat	12096.1	11542.5	26452.9	0.00446805	-0.00392626	-0.878741	0.379542	0.698289	NS	NS
k__Bacteria	454	454	22	432	0.00192243	0.0237846	0.935616	0.968285	-0.0200144	0.0253919	0.431037	0.791579	opiat	305	305	7	298	0.0644294	0.0347879	0.0650162	0.833422	0.0466074	0.03996	0.244537	0.972712	opiat	1124	1124	13	1111	0.0357261	0.0343494	0.298529	0.729568	0.0663719	0.0415509	0.110479	0.52997	opiat	1767.71	826.309	847.544	0.017046	0.0252549	1.48157	0.138453	0.489438	NS	NS
k__Bacteria.p__Actinobacteria.c__Actinobacteria	454	452	22	432	-0.0437122	0.0455537	0.337799	0.791919	-0.0561428	0.050342	0.265427	0.791579	opiat	305	305	7	298	0.0359337	0.0761236	0.637241	0.919756	0.0234308	0.0880193	0.790292	0.999852	opiat	1124	1124	13	1111	0.0473091	0.0509642	0.353463	0.739812	0.10279	0.0612885	0.0938043	0.52997	opiat	481.895	172.569	385.007	0.0310166	0.00322345	0.103927	0.917228	0.995413	NS	NS
k__Bacteria.p__Actinobacteria.c__Actinobacteria.o__Bifidobacteriales.f__Bifidobacteriaceae.g__Bifidobacterium.s__Bifidobacterium_adolescentis.t__Bifidobacterium_adolescentis_unclassified	454	263	22	432	-0.0891934	0.0432386	0.0397188	0.351335	-0.112344	0.0465077	0.0161596	0.32213	opiat	305	220	7	298	-0.0507967	0.0793775	0.522704	0.864387	-0.0248657	0.0924358	0.788136	0.999852	opiat	1124	937	13	1111	0.0242999	0.050511	0.630553	0.870172	0.100913	0.0605745	0.0960195	0.52997	opiat	534.881	158.71	391.948	0.0303513	-0.0426014	-1.40361	0.160435	0.493646	NS	NS
k__Bacteria.p__Firmicutes.c__Clostridia.o__Clostridiales.f__Lachnospiraceae.g__Coprococcus.s__Coprococcus_catus.t__GCF_000210555	454	264	22	432	-0.0215564	0.00964088	0.0258586	0.305471	-0.0148979	0.0106276	0.161753	0.765879	opiat	305	259	7	298	0.00350102	0.0153512	0.819755	0.944054	0.0324154	0.0174441	0.0642476	0.972712	opiat	1124	1020	13	1111	-0.0289723	0.0102048	0.00460631	0.296339	-0.0163288	0.0123726	0.187199	0.563323	opiat	10758.9	4243.42	9602.65	0.00637513	-0.0201292	-3.15746	0.0015915	0.0741724	3.14233	0.363529
k__Bacteria.p__Firmicutes.c__Clostridia.o__Clostridiales.f__Ruminococcaceae.g__Ruminococcus.s__Ruminococcus_bromii.t__GCF_000209875	454	208	22	432	-0.0340529	0.0386623	0.37892	0.821282	-0.000852282	0.0420694	0.983847	0.983847	opiat	305	210	7	298	-0.107879	0.0718802	0.13446	0.833422	-0.124305	0.0857035	0.148132	0.972712	opiat	1124	898	13	1111	-0.124011	0.0506808	0.0145624	0.351317	-0.089667	0.0617848	0.146993	0.563323	opiat	668.999	193.545	389.325	0.0282631	-0.0734434	-2.59856	0.00936169	0.187234	NS	NS
k__Bacteria.p__Firmicutes.c__Clostridia.o__Clostridiales.f__Lachnospiraceae.g__Coprococcus.s__Coprococcus_comes.t__GCF_000155875	454	300	22	432	0.00156548	0.0177063	0.929588	0.967791	0.00823276	0.019054	0.665922	0.849631	opiat	305	264	7	298	-0.0392294	0.0258171	0.129695	0.833422	-0.0101498	0.0296133	0.732064	0.999852	opiat	1124	1047	13	1111	-0.037337	0.0168742	0.0271223	0.40133	-0.0282673	0.0203496	0.165095	0.563323	opiat	3189.66	1500.32	3512	0.0110418	-0.0225544	-2.04263	0.0410888	0.42245	NS	NS
k__Bacteria.p__Bacteroidetes.c__Bacteroidia.o__Bacteroidales.f__Porphyromonadaceae.g__Parabacteroides.s__Parabacteroides_merdae.t__Parabacteroides_merdae_unclassified	454	223	22	432	-0.00399661	0.0112479	0.722522	0.924724	0.000340656	0.012078	0.977513	0.983847	opiat	305	177	7	298	-0.00576586	0.0148772	0.698619	0.919756	-0.00215297	0.0171284	0.90007	0.999852	opiat	1124	779	13	1111	-0.016706	0.0105333	0.113022	0.621537	-0.0170611	0.0128591	0.184867	0.563323	opiat	7904.19	4518.11	9012.97	0.00683023	-0.00971348	-1.42213	0.154989	0.489438	NS	NS
k__Bacteria.p__Firmicutes.c__Clostridia.o__Clostridiales	454	453	22	432	-0.0734505	0.046758	0.116938	0.528977	-0.0256483	0.0509339	0.61485	0.829011	opiat	305	305	7	298	0.0176899	0.0661935	0.789465	0.944054	0.0474915	0.0763096	0.534247	0.999852	opiat	1124	1124	13	1111	-0.0796608	0.0452683	0.0787245	0.621537	-0.0796149	0.0546066	0.14514	0.563323	opiat	457.392	228.228	487.991	0.0291902	-0.058309	-1.99755	0.0457655	0.42245	NS	NS
k__Bacteria.p__Proteobacteria.c__Gammaproteobacteria	454	346	22	432	0.00462189	0.0136247	0.734609	0.924724	0.00521257	0.0148357	0.725523	0.897554	opiat	305	225	7	298	0.00777537	0.0108965	0.476083	0.858291	-0.0022859	0.0127098	0.857413	0.999852	opiat	1124	855	13	1111	0.0126815	0.00869995	0.145232	0.640779	0.0129881	0.0103751	0.210907	0.563323	opiat	5387.02	8422.14	13211.9	0.00608343	0.00954552	1.5691	0.116624	0.489438	NS	NS
k__Bacteria.p__Firmicutes.c__Clostridia.o__Clostridiales.f__Lachnospiraceae.g__Lachnospiraceae_noname	454	443	22	432	-0.0194691	0.0221516	0.379951	0.821282	-0.0173088	0.0243915	0.478367	0.791579	opiat	305	305	7	298	0.0120874	0.0176007	0.492777	0.863374	0.00212938	0.0205831	0.917684	0.999852	opiat	1124	1121	13	1111	-0.0184953	0.0126155	0.14291	0.640779	-0.0197398	0.0151464	0.192766	0.563323	opiat	2037.92	3228.07	6283.37	0.0093051	-0.0101192	-1.08749	0.276819	0.601797	NS	NS
k__Bacteria.p__Firmicutes.c__Clostridia.o__Clostridiales.f__Ruminococcaceae.g__Ruminococcus.s__Ruminococcus_sp_5_1_39BFAA.t__GCF_000159975	454	293	22	432	0.0244545	0.0319176	0.443985	0.852893	0.0178409	0.0349249	0.60975	0.829011	opiat	305	265	7	298	-0.0390133	0.0512011	0.446688	0.850541	-0.00065398	0.0584199	0.991077	0.999852	opiat	1124	1022	13	1111	0.0378907	0.0330255	0.251498	0.728797	0.0490018	0.0390756	0.210107	0.563323	opiat	981.611	381.453	916.855	0.0209431	0.019239	0.918633	0.358288	0.683697	NS	NS
k__Bacteria.p__Firmicutes	454	454	22	432	0.010801	0.0418323	0.796377	0.924724	-0.00503393	0.0451056	0.911194	0.950812	opiat	305	305	7	298	0.0333891	0.0708736	0.637908	0.919756	0.0309637	0.079933	0.698794	0.999852	opiat	1124	1124	13	1111	-0.0542023	0.0470998	0.250062	0.728797	-0.0739741	0.0568422	0.193403	0.563323	opiat	571.448	199.082	450.778	0.0286146	-0.00950937	-0.332326	0.739643	0.954378	NS	NS
k__Bacteria.p__Firmicutes.c__Clostridia.o__Clostridiales.f__Lachnospiraceae.g__Anaerostipes	454	392	22	432	0.00730444	0.00725893	0.314852	0.755644	0.0127129	0.00779141	0.103562	0.765879	opiat	305	293	7	298	0.00383973	0.0109353	0.725745	0.919756	-5.20937e-05	0.0130087	0.996808	0.999852	opiat	1124	1074	13	1111	0.00942874	0.00880506	0.284479	0.729568	0.0130422	0.0104026	0.210213	0.563323	opiat	18978.2	8362.61	12898.4	0.00498512	0.00726533	1.4574	0.145005	0.489438	NS	NS
k__Bacteria.p__Bacteroidetes.c__Bacteroidia.o__Bacteroidales.f__Bacteroidaceae.g__Bacteroides.s__Bacteroides_dorei.t__Bacteroides_dorei_unclassified	454	257	22	432	0.0302552	0.0135815	0.0264271	0.305471	0.0407261	0.0147604	0.00607413	0.182224	opiat	305	187	7	298	-0.0198846	0.0166934	0.234558	0.833422	-0.0252672	0.0193191	0.192079	0.972712	opiat	1124	808	13	1111	-0.011921	0.0120086	0.321073	0.739812	-0.0178156	0.0145366	0.220635	0.563323	opiat	5421.33	3588.48	6934.5	0.00791949	0.000627303	0.07921	0.936866	0.995413	NS	NS
k__Bacteria.p__Firmicutes.c__Clostridia.o__Clostridiales.f__Clostridiaceae	454	407	22	432	0.0176727	0.0186495	0.343859	0.791919	0.0271739	0.0205111	0.186013	0.765879	opiat	305	278	7	298	0.00305096	0.0178412	0.86434	0.970487	0.00661009	0.0211553	0.754954	0.999852	opiat	1124	1006	13	1111	-0.0142651	0.0154537	0.356166	0.739812	-0.0259893	0.0186178	0.163026	0.563323	opiat	2875.18	3141.6	4187.3	0.00989949	6.51668e-05	0.00658284	0.994748	0.995413	NS	NS
k__Bacteria.p__Firmicutes.c__Clostridia.o__Clostridiales.f__Clostridiaceae.g__Clostridium	454	405	22	432	0.0184089	0.0186706	0.324703	0.77117	0.0273883	0.0205614	0.183642	0.765879	opiat	305	277	7	298	0.00328956	0.0178173	0.853653	0.96697	0.00696592	0.0211285	0.741907	0.999852	opiat	1124	1004	13	1111	-0.013964	0.0154519	0.366349	0.745119	-0.0259531	0.0186141	0.163529	0.563323	opiat	2868.68	3150.05	4188.28	0.00989808	0.000459139	0.0463866	0.963002	0.995413	NS	NS
k__Bacteria.p__Firmicutes.c__Clostridia.o__Clostridiales.f__Lachnospiraceae.g__Lachnospiraceae_noname.s__Lachnospiraceae_bacterium_5_1_63FAA.t__GCF_000185525	454	368	22	432	0.0047595	0.00725752	0.512302	0.852893	0.00485798	0.00801868	0.544979	0.827817	opiat	305	290	7	298	0.0133307	0.0105477	0.207287	0.833422	0.00974159	0.012309	0.429424	0.972712	opiat	1124	1084	13	1111	-0.00548417	0.00718251	0.445304	0.798141	-0.0116058	0.00876538	0.185776	0.563323	opiat	18985.6	8988.51	19384.2	0.00459517	0.00219347	0.477342	0.633118	0.863343	NS	NS
k__Bacteria.p__Firmicutes.c__Clostridia.o__Clostridiales.f__Ruminococcaceae.g__Faecalibacterium.s__Faecalibacterium_prausnitzii.t__GCF_000162015	454	130	22	432	-0.00231614	0.0166401	0.889365	0.949786	-0.0127594	0.0182849	0.485708	0.791579	opiat	305	124	7	298	0.0348853	0.0294889	0.237753	0.833422	0.0473452	0.0347705	0.174469	0.972712	opiat	1124	636	13	1111	0.0128691	0.0221477	0.561319	0.846363	0.0355011	0.0268908	0.187051	0.563323	opiat	3611.5	1149.96	2038.65	0.0121267	0.00852744	0.703197	0.481933	0.792219	NS	NS
k__Bacteria.p__Firmicutes.c__Bacilli.o__Lactobacillales.f__Streptococcaceae.g__Streptococcus.s__Streptococcus_parasanguinis.t__Streptococcus_parasanguinis_unclassified	454	393	22	432	0.0258054	0.0116126	0.0267957	0.305471	-0.00607962	0.0112714	0.589934	0.829011	opiat	305	245	7	298	0.0117966	0.0113922	0.301328	0.844303	-0.00612634	0.0125527	0.625948	0.999852	opiat	1124	934	13	1111	0.00373675	0.00778234	0.631213	0.870172	-0.0110527	0.00888957	0.214025	0.563323	opiat	7415.54	7705.16	16511.2	0.0056226	0.0108736	1.93392	0.0531232	0.455342	NS	NS
k__Bacteria.p__Firmicutes.c__Clostridia.o__Clostridiales.f__Lachnospiraceae.g__Blautia.s__Ruminococcus_obeum.t__Ruminococcus_obeum_unclassified	454	421	22	432	-0.0193768	0.0128807	0.133223	0.533408	-0.0114342	0.0141099	0.418217	0.791579	opiat	305	298	7	298	0.00873028	0.0176384	0.621	0.919756	0.00927537	0.0206275	0.65333	0.999852	opiat	1124	1099	13	1111	0.00593487	0.011894	0.61789	0.870172	0.0212127	0.0142992	0.138236	0.563323	opiat	6027.29	3214.25	7068.82	0.00783012	-0.00286787	-0.366261	0.71417	0.941763	NS	NS
k__Bacteria.p__Firmicutes.c__Clostridia.o__Clostridiales.f__Peptostreptococcaceae.g__Peptostreptococcaceae_noname.s__Peptostreptococcaceae_noname_unclassified	454	248	22	432	0.00218487	0.00763685	0.774944	0.924724	0.0117542	0.00826778	0.155926	0.765879	opiat	305	207	7	298	-0.00116581	0.0109615	0.915374	0.984604	0.0114597	0.0126697	0.36657	0.972712	opiat	1124	868	13	1111	0.00410384	0.0139976	0.769437	0.928134	0.0251867	0.0168892	0.136181	0.563323	opiat	17146.3	8322.63	5103.81	0.00571916	0.00159309	0.278553	0.780588	0.972305	NS	NS
k__Bacteria.p__Bacteroidetes.c__Bacteroidia.o__Bacteroidales.f__Porphyromonadaceae.g__Parabacteroides.s__Parabacteroides_distasonis.t__Parabacteroides_distasonis_unclassified	454	257	22	432	-0.00500652	0.00710998	0.481721	0.852893	0.000185183	0.00785147	0.981195	0.983847	opiat	305	195	7	298	-0.0116939	0.0087723	0.183558	0.833422	-0.010221	0.0100935	0.312186	0.972712	opiat	1124	791	13	1111	-0.00140738	0.00536254	0.793027	0.933257	-0.00937821	0.00644594	0.145996	0.563323	opiat	19781.7	12994.9	34774.4	0.00384755	-0.0044402	-1.15403	0.248487	0.578833	NS	NS
k__Bacteria.p__Firmicutes.c__Negativicutes.o__Selenomonadales	454	413	22	432	-0.045651	0.0281591	0.1057	0.513549	-0.0327921	0.0312883	0.295249	0.791579	opiat	305	272	7	298	-0.066828	0.0427232	0.11883	0.833422	-0.085239	0.0493537	0.0853186	0.972712	opiat	1124	983	13	1111	0.00346561	0.0319355	0.913604	0.944609	0.0480987	0.0389826	0.217529	0.563323	opiat	1261.14	547.864	980.51	0.0189337	-0.0325457	-1.71893	0.0856272	0.489438	NS	NS
k__Bacteria.p__Bacteroidetes.c__Bacteroidia.o__Bacteroidales.f__Porphyromonadaceae.g__Barnesiella.s__Barnesiella_intestinihominis.t__GCF_000296465	454	242	22	432	-0.00809641	0.0133848	0.545561	0.852893	0.00307823	0.0144115	0.830972	0.928762	opiat	305	212	7	298	-0.0154711	0.0146238	0.290951	0.844303	-0.00693224	0.0171595	0.686553	0.999852	opiat	1124	888	13	1111	-0.000854363	0.0107891	0.936898	0.944609	-0.0174083	0.0130759	0.183363	0.563323	opiat	5581.86	4676.06	8590.65	0.00728385	-0.00662525	-0.909581	0.363044	0.683697	NS	NS
k__Bacteria.p__Proteobacteria.c__Gammaproteobacteria.o__Enterobacteriales.f__Enterobacteriaceae.g__Escherichia.s__Escherichia_coli.t__Escherichia_coli_unclassified	454	260	22	432	0.00656614	0.0122368	0.591841	0.854049	0.0109605	0.0135679	0.419707	0.791579	opiat	305	163	7	298	0.00827179	0.00806702	0.306073	0.844303	-0.000787753	0.00943452	0.933525	0.999852	opiat	1124	625	13	1111	-0.00671118	0.00743268	0.366769	0.745119	-0.0110385	0.0091506	0.227974	0.569936	opiat	6678.25	15366.5	18101.3	0.0049909	0.00123244	0.246938	0.804956	0.975704	NS	NS
k__Bacteria.p__Bacteroidetes.c__Bacteroidia.o__Bacteroidales.f__Bacteroidaceae.g__Bacteroides.s__Bacteroides_caccae.t__Bacteroides_caccae_unclassified	454	202	22	432	-0.0143249	0.0104991	0.173163	0.577863	-0.0130878	0.0117593	0.266414	0.791579	opiat	305	177	7	298	-0.000261886	0.0140457	0.985137	0.992894	0.00624317	0.0167666	0.709931	0.999852	opiat	1124	778	13	1111	-0.0129032	0.0106468	0.225795	0.728797	-0.0155105	0.0129951	0.232917	0.57041	opiat	9071.91	5068.87	8821.95	0.00659915	-0.0106744	-1.61754	0.105762	0.489438	NS	NS
k__Bacteria.p__Firmicutes.c__Clostridia.o__Clostridiales.f__Ruminococcaceae.g__Faecalibacterium.s__Faecalibacterium_prausnitzii	454	357	22	432	-0.0416637	0.0287298	0.14772	0.57531	-0.0390521	0.0316716	0.218294	0.765879	opiat	305	293	7	298	0.0166944	0.0360512	0.643648	0.919756	0.0467274	0.0420663	0.267664	0.972712	opiat	1124	1116	13	1111	-0.0490512	0.022988	0.0330788	0.40133	-0.030457	0.0279621	0.276299	0.607402	opiat	1211.53	769.417	1892.34	0.0160679	-0.0336803	-2.09612	0.0360717	0.42245	NS	NS
k__Bacteria.p__Firmicutes.c__Erysipelotrichia.o__Erysipelotrichales.f__Erysipelotrichaceae.g__Erysipelotrichaceae_noname	454	383	22	432	0.00368937	0.0147138	0.802133	0.924724	-0.00270449	0.0159494	0.865439	0.935609	opiat	305	268	7	298	-0.0268548	0.0318801	0.400259	0.850541	-0.0327572	0.0367172	0.373129	0.972712	opiat	1124	931	13	1111	0.0374425	0.0236291	0.113343	0.621537	0.0310023	0.0287238	0.280686	0.607402	opiat	4619.03	983.92	1791.04	0.0116295	0.00780083	0.67078	0.502361	0.803777	NS	NS
k__Bacteria.p__Firmicutes.c__Clostridia.o__Clostridiales.f__Lachnospiraceae.g__Blautia.s__Ruminococcus_torques	454	446	22	432	0.0280572	0.0180417	0.120644	0.528977	0.0317114	0.0198221	0.110447	0.765879	opiat	305	305	7	298	0.0129824	0.0256416	0.613024	0.919756	0.00593143	0.0292744	0.839595	0.999852	opiat	1124	1124	13	1111	-0.0174532	0.0170488	0.306192	0.729568	-0.0231227	0.0208197	0.266984	0.607402	opiat	3072.17	1520.93	3440.44	0.011157	0.00571296	0.512052	0.608614	0.849629	NS	NS
k__Bacteria.p__Proteobacteria	454	434	22	432	-0.0047035	0.0164551	0.775141	0.924724	-0.0148794	0.0180215	0.409515	0.791579	opiat	305	275	7	298	-0.00142552	0.0122028	0.907086	0.983957	-0.00689049	0.0138909	0.620294	0.999852	opiat	1124	1040	13	1111	0.0104951	0.0094161	0.265276	0.729568	0.01241	0.0113742	0.275498	0.607402	opiat	3693.15	6715.49	11278.7	0.00679043	0.00421569	0.620828	0.534713	0.815119	NS	NS
k__Bacteria.p__Firmicutes.c__Clostridia.o__Clostridiales.f__Eubacteriaceae.g__Eubacterium.s__Eubacterium_rectale.t__Eubacterium_rectale_unclassified	454	343	22	432	-0.0778886	0.0436163	0.0748286	0.438372	-0.0405471	0.0479429	0.398209	0.791579	opiat	305	285	7	298	0.0907155	0.0674506	0.179678	0.833422	0.0736207	0.0777409	0.344508	0.972712	opiat	1124	1093	13	1111	0.0337167	0.0450141	0.454	0.798141	0.0588354	0.054826	0.283454	0.607402	opiat	525.656	219.801	493.518	0.0284098	-0.00352191	-0.123968	0.901341	0.995413	NS	NS
k__Bacteria.p__Firmicutes.c__Clostridia.o__Clostridiales.f__Lachnospiraceae.g__Anaerostipes.s__Anaerostipes_hadrus.t__GCF_000332875	454	345	22	432	-0.00471173	0.00686903	0.493119	0.852893	-0.00188255	0.00735508	0.798121	0.920909	opiat	305	282	7	298	0.0070478	0.0109378	0.519859	0.864387	0.000467729	0.0129185	0.971146	0.999852	opiat	1124	1061	13	1111	0.00687144	0.00846904	0.417333	0.798141	0.0112439	0.0102437	0.272608	0.607402	opiat	21193.8	8358.76	13942.2	0.00479492	0.00126118	0.263024	0.792532	0.972305	NS	NS
k__Bacteria.p__Firmicutes.c__Negativicutes.o__Selenomonadales.f__Veillonellaceae	454	376	22	432	-0.0483994	0.0285523	0.0907648	0.481265	-0.0456661	0.031757	0.151226	0.765879	opiat	305	244	7	298	-0.0444168	0.0432565	0.305339	0.844303	-0.0664752	0.0496635	0.181885	0.972712	opiat	1124	856	13	1111	0.0158156	0.0335347	0.637292	0.871179	0.0455287	0.0409639	0.266629	0.607402	opiat	1226.64	534.438	889.223	0.0194246	-0.026051	-1.34114	0.179877	0.527359	NS	NS
k__Bacteria.p__Firmicutes.c__Clostridia.o__Clostridiales.f__Peptostreptococcaceae	454	395	22	432	-0.00327921	0.0107153	0.759729	0.924724	0.00599844	0.0115908	0.605089	0.829011	opiat	305	270	7	298	0.00450303	0.011923	0.705944	0.919756	0.0128765	0.0130518	0.324774	0.972712	opiat	1124	1045	13	1111	-0.00744094	0.0154759	0.630748	0.870172	0.0191754	0.0185128	0.300533	0.625897	opiat	8709.49	7034.46	4175.3	0.00708539	-0.00140326	-0.198051	0.843006	0.995413	NS	NS
k__Bacteria.p__Firmicutes.c__Clostridia.o__Clostridiales.f__Peptostreptococcaceae.g__Peptostreptococcaceae_noname	454	388	22	432	-0.00238215	0.0102077	0.815587	0.924724	0.00800761	0.0110044	0.467249	0.791579	opiat	305	266	7	298	0.00469221	0.0120067	0.696229	0.919756	0.0127532	0.0131397	0.332662	0.972712	opiat	1124	1040	13	1111	-0.00722801	0.0154952	0.640971	0.871179	0.0191169	0.0185323	0.302517	0.625897	opiat	9597.15	6936.75	4164.93	0.00695068	-0.000986401	-0.141914	0.887148	0.995413	NS	NS
k__Bacteria.p__Bacteroidetes.c__Bacteroidia.o__Bacteroidales.f__Bacteroidaceae.g__Bacteroides.s__Bacteroides_ovatus	454	302	22	432	0.0273298	0.0111382	0.0145468	0.255128	0.0293126	0.0124213	0.0187909	0.32213	opiat	305	213	7	298	-0.00980697	0.0118614	0.409031	0.850541	-0.00249442	0.014029	0.859017	0.999852	opiat	1124	865	13	1111	-0.00989641	0.00757738	0.191811	0.700234	-0.00909594	0.00920551	0.323332	0.627026	opiat	8060.66	7107.7	17416.6	0.00553977	-0.000668119	-0.120604	0.904005	0.995413	NS	NS
k__Bacteria.p__Bacteroidetes.c__Bacteroidia.o__Bacteroidales.f__Bacteroidaceae.g__Bacteroides.s__Bacteroides_ovatus.t__Bacteroides_ovatus_unclassified	454	301	22	432	0.0182802	0.0106887	0.0879643	0.481265	0.0179332	0.0118975	0.132569	0.765879	opiat	305	213	7	298	-0.0097564	0.0117872	0.408513	0.850541	-0.00128082	0.013928	0.926802	0.999852	opiat	1124	864	13	1111	-0.00988651	0.00757801	0.192292	0.700234	-0.00915469	0.00920579	0.320232	0.627026	opiat	8752.85	7197.49	17413.6	0.00547471	-0.00246906	-0.450994	0.651994	0.869325	NS	NS
k__Bacteria.p__Firmicutes.c__Clostridia.o__Clostridiales.f__Lachnospiraceae.g__Blautia	454	449	22	432	-0.0130545	0.0319788	0.68331	0.924724	-0.00976384	0.0350942	0.780991	0.920909	opiat	305	305	7	298	0.021647	0.0309466	0.484803	0.861872	0.0363842	0.0355086	0.306491	0.972712	opiat	1124	1124	13	1111	-0.0181579	0.0192993	0.346983	0.739812	-0.022935	0.0232417	0.323964	0.627026	opiat	977.856	1044.18	2684.84	0.0145758	-0.00826731	-0.567193	0.570583	0.815119	NS	NS
k__Bacteria.p__Firmicutes.c__Negativicutes.o__Selenomonadales.f__Veillonellaceae.g__Veillonella	454	253	22	432	-0.00154363	0.00452767	0.733341	0.924724	-0.00627812	0.00483691	0.195173	0.765879	opiat	305	150	7	298	0.000701142	0.00450445	0.876417	0.971418	0.00247649	0.00502038	0.622249	0.999852	opiat	1124	553	13	1111	0.00026557	0.0035107	0.939715	0.944609	-0.00411397	0.00412969	0.319389	0.627026	opiat	48781	49285.1	81135.9	0.00236226	-0.000107122	-0.0453473	0.96383	0.995413	NS	NS
k__Bacteria.p__Firmicutes.c__Clostridia.o__Clostridiales.f__Lachnospiraceae.g__Roseburia.s__Roseburia_inulinivorans.t__GCF_000174195	454	325	22	432	0.000209434	0.0106559	0.984328	0.993039	0.00529167	0.0116819	0.650814	0.84827	opiat	305	259	7	298	-0.000458556	0.0187782	0.980534	0.992894	0.0171784	0.0223134	0.442065	0.972712	opiat	1124	1024	13	1111	-0.0275698	0.012466	0.027197	0.40133	-0.0134633	0.0152541	0.377652	0.629419	opiat	8806.86	2835.92	6434.96	0.00743752	-0.00978366	-1.31545	0.18836	0.527359	NS	NS
k__Bacteria.p__Firmicutes.c__Clostridia.o__Clostridiales.f__Lachnospiraceae.g__Dorea	454	418	22	432	-0.0292661	0.0206716	0.157559	0.577863	-0.0217387	0.0227068	0.338969	0.791579	opiat	305	304	7	298	0.0405077	0.0291625	0.16586	0.833422	0.0360489	0.0339085	0.288698	0.972712	opiat	1124	1122	13	1111	-0.0278134	0.0192796	0.149404	0.640779	0.0206487	0.0232012	0.373673	0.629419	opiat	2340.19	1175.84	2690.31	0.0126935	-0.0154172	-1.21457	0.224529	0.561324	NS	NS
k__Bacteria.p__Verrucomicrobia.c__Verrucomicrobiae.o__Verrucomicrobiales.f__Verrucomicrobiaceae.g__Akkermansia.s__Akkermansia_muciniphila.t__GCF_000020225	454	150	22	432	-0.0173736	0.0163857	0.289618	0.736863	0.000738927	0.0179525	0.96719	0.983847	opiat	305	188	7	298	-0.0256095	0.0401403	0.523974	0.864387	-0.00406499	0.0468241	0.930887	0.999852	opiat	1124	752	13	1111	0.0364805	0.0329467	0.268422	0.729568	0.0369241	0.0401045	0.357416	0.629419	opiat	3724.53	620.638	921.245	0.0137798	-0.00892359	-0.647585	0.517253	0.815119	NS	NS
k__Bacteria.p__Actinobacteria.c__Actinobacteria.o__Coriobacteriales.f__Coriobacteriaceae.g__Gordonibacter.s__Gordonibacter_pamelaeae.t__GCF_000210055	454	214	22	432	0.00299339	0.00404301	0.459466	0.852893	0.00344668	0.00445678	0.439777	0.791579	opiat	305	188	7	298	0.00531967	0.00786147	0.499138	0.863374	0.00276934	0.00919038	0.763401	0.999852	opiat	1124	606	13	1111	0.00474236	0.00530639	0.371673	0.745459	0.00603428	0.00656039	0.357883	0.629419	opiat	61177.4	16180.5	35514.2	0.00297651	0.00387716	1.30259	0.192715	0.527359	NS	NS
k__Bacteria.p__Firmicutes.c__Clostridia.o__Clostridiales.f__Lachnospiraceae.g__Dorea.s__Dorea_formicigenerans	454	330	22	432	-0.0214262	0.0135617	0.114849	0.528977	-0.0141733	0.0149524	0.34376	0.791579	opiat	305	286	7	298	0.0331058	0.0187288	0.0781439	0.833422	0.0326834	0.0221009	0.140378	0.972712	opiat	1124	1090	13	1111	-0.00683737	0.0114683	0.551164	0.844243	0.0123913	0.013929	0.373878	0.629419	opiat	5437.16	2850.9	7603.32	0.00793267	-0.00466313	-0.587838	0.556641	0.815119	NS	NS
k__Bacteria.p__Firmicutes.c__Clostridia.o__Clostridiales.f__Lachnospiraceae.g__Dorea.s__Dorea_formicigenerans.t__Dorea_formicigenerans_unclassified	454	330	22	432	-0.020717	0.0134346	0.123782	0.532495	-0.014206	0.0148235	0.338475	0.791579	opiat	305	286	7	298	0.0335297	0.0187397	0.0745928	0.833422	0.0327666	0.0220933	0.13924	0.972712	opiat	1124	1090	13	1111	-0.00600963	0.0115248	0.602154	0.870172	0.0123942	0.0139921	0.375922	0.629419	opiat	5540.49	2847.57	7528.98	0.00792627	-0.00405542	-0.511643	0.608901	0.849629	NS	NS
k__Bacteria.p__Actinobacteria.c__Actinobacteria.o__Coriobacteriales.f__Coriobacteriaceae.g__Eggerthella.s__Eggerthella_lenta.t__GCF_000024265	454	212	22	432	0.00342871	0.00377047	0.363676	0.812923	0.00307938	0.00415595	0.459172	0.791579	opiat	305	162	7	298	-0.00212025	0.00519465	0.683457	0.919756	-0.000507757	0.00610614	0.933793	0.999852	opiat	1124	464	13	1111	0.000514619	0.00206112	0.802883	0.936193	-0.00243441	0.00257101	0.343928	0.629419	opiat	70341	37058.5	235393	0.00170799	0.000827741	0.48463	0.627939	0.863343	NS	NS
k__Bacteria.p__Firmicutes.c__Negativicutes.o__Selenomonadales.f__Veillonellaceae.g__Dialister.s__Dialister_invisus.t__GCF_000160055	454	232	22	432	-0.0178258	0.0249482	0.475291	0.852893	-0.00650174	0.0271906	0.811139	0.927016	opiat	305	153	7	298	-0.0339568	0.0448424	0.449502	0.850541	-0.0444549	0.0513782	0.387691	0.972712	opiat	1124	447	13	1111	0.00587507	0.0344273	0.864529	0.94061	0.0399577	0.0420441	0.342136	0.629419	opiat	1606.65	497.304	843.713	0.0184188	-0.0137634	-0.747247	0.454914	0.78178	NS	NS
k__Bacteria.p__Bacteroidetes.c__Bacteroidia.o__Bacteroidales	454	438	22	432	0.0229389	0.0414032	0.579837	0.852893	0.0611531	0.0447	0.172062	0.765879	opiat	305	300	7	298	-0.115809	0.0548087	0.0354372	0.833422	-0.092343	0.0628261	0.142806	0.972712	opiat	1124	1119	13	1111	0.00363905	0.0382996	0.92432	0.944609	-0.0425625	0.0461781	0.35689	0.629419	opiat	583.354	332.89	681.728	0.0250159	-0.0141989	-0.567596	0.57031	0.815119	NS	NS
k__Bacteria.p__Firmicutes.c__Negativicutes.o__Selenomonadales.f__Veillonellaceae.g__Dialister	454	242	22	432	-0.0188993	0.0248698	0.447707	0.852893	-0.00499842	0.0270674	0.853586	0.931185	opiat	305	160	7	298	-0.0380791	0.0446567	0.394509	0.850541	-0.0612587	0.051423	0.234622	0.972712	opiat	1124	478	13	1111	0.00274871	0.0345054	0.936522	0.944609	0.0391802	0.0421822	0.353186	0.629419	opiat	1616.8	501.449	839.899	0.0183861	-0.0160041	-0.870442	0.384059	0.698289	NS	NS
k__Bacteria.p__Firmicutes.c__Clostridia.o__Clostridiales.f__Lachnospiraceae.g__Dorea.s__Dorea_longicatena.t__GCF_000154065	454	325	22	432	-0.0280604	0.0204091	0.169869	0.577863	-0.022853	0.022237	0.304719	0.791579	opiat	305	285	7	298	0.0218909	0.0294908	0.458495	0.850541	0.0177276	0.0341189	0.603792	0.999852	opiat	1124	1074	13	1111	-0.0307953	0.020691	0.136944	0.640779	0.0207117	0.0248475	0.404718	0.639028	opiat	2400.78	1149.81	2335.8	0.0130339	-0.0193885	-1.48754	0.136873	0.489438	NS	NS
k__Bacteria.p__Firmicutes.c__Erysipelotrichia.o__Erysipelotrichales.f__Erysipelotrichaceae.g__Turicibacter.s__Turicibacter_sanguinis.t__GCF_000178255	454	61	22	432	0.0051823	0.00284992	0.0696857	0.438372	0.00891147	0.00311377	0.00443325	0.17733	opiat	305	49	7	298	0.00731945	0.00391126	0.0622719	0.833422	0.00812678	0.00439884	0.0657962	0.972712	opiat	1124	343	13	1111	-0.00232572	0.00290473	0.423507	0.798141	0.00303046	0.00360978	0.401383	0.639028	opiat	123122	65368.3	118519	0.00180478	0.00273891	1.51759	0.129119	0.489438	NS	NS
k__Bacteria.p__Actinobacteria.c__Actinobacteria.o__Actinomycetales	454	286	22	432	-0.00141574	0.0035159	0.6874	0.924724	-0.00590177	0.00356139	0.0983253	0.765879	opiat	305	185	7	298	-0.00240887	0.00520928	0.644125	0.919756	-0.00584731	0.00593714	0.325611	0.972712	opiat	1124	769	13	1111	0.00290612	0.00375788	0.439486	0.798141	-0.00366968	0.0043758	0.401865	0.639028	opiat	80896	36850.6	70813.2	0.0023029	1.3238e-05	0.00574842	0.995413	0.995413	NS	NS
k__Bacteria.p__Firmicutes.c__Clostridia.o__Clostridiales.f__Clostridiaceae.g__Clostridium.s__Clostridium_leptum.t__GCF_000154345	454	255	22	432	0.00466884	0.00441485	0.290867	0.736863	0.0068599	0.00470883	0.14598	0.765879	opiat	305	252	7	298	-0.000982341	0.00696488	0.887937	0.971418	-0.00381785	0.0080517	0.635797	0.999852	opiat	1124	918	13	1111	-0.000642547	0.00487851	0.895238	0.944158	-0.0048655	0.00573326	0.396272	0.639028	opiat	51305.9	20614.5	42017.1	0.00296256	0.00168769	0.569673	0.5689	0.815119	NS	NS
k__Bacteria.p__Firmicutes.c__Clostridia.o__Clostridiales.f__Lachnospiraceae.g__Roseburia.s__Roseburia_hominis.t__GCF_000225345	454	280	22	432	-0.0107733	0.00784037	0.170126	0.577863	-0.0118834	0.00873796	0.17462	0.765879	opiat	305	247	7	298	0.000456127	0.012405	0.970694	0.992894	0.00566538	0.0147311	0.700862	0.999852	opiat	1124	989	13	1111	-0.0159533	0.0103186	0.122375	0.621537	-0.0102152	0.0126116	0.41813	0.649051	opiat	16267.7	6498.37	9391.97	0.00557642	-0.010017	-1.79631	0.0724454	0.489438	NS	NS
k__Bacteria.p__Firmicutes.c__Clostridia.o__Clostridiales.f__Lachnospiraceae.g__Roseburia.s__Roseburia_intestinalis.t__Roseburia_intestinalis_unclassified	454	276	22	432	-0.00921053	0.0155217	0.553228	0.852893	-0.00778019	0.0172251	0.651753	0.84827	opiat	305	205	7	298	-0.00817815	0.0203061	0.687433	0.919756	0.0240172	0.0229044	0.295355	0.972712	opiat	1124	829	13	1111	-0.0106604	0.0131153	0.416496	0.798141	-0.0129082	0.0160656	0.421883	0.649051	opiat	4150.69	2425.19	5813.62	0.00898407	-0.00968876	-1.07844	0.280839	0.601797	NS	NS
k__Bacteria.p__Bacteroidetes.c__Bacteroidia.o__Bacteroidales.f__Rikenellaceae.g__Alistipes.s__Alistipes_onderdonkii.t__GCF_000374505	454	238	22	432	0.00672356	0.0112105	0.548988	0.852893	0.00455453	0.0123072	0.711532	0.889415	opiat	305	187	7	298	6.00305e-05	0.0113901	0.995798	0.995798	-0.00324839	0.0134444	0.80927	0.999852	opiat	1124	789	13	1111	0.000212981	0.00906669	0.981263	0.981263	-0.00867664	0.0110554	0.432728	0.657309	opiat	7956.97	7708.06	12164.7	0.00599439	0.0020321	0.338999	0.73461	0.954378	NS	NS
k__Bacteria.p__Firmicutes.c__Clostridia.o__Clostridiales.f__Lachnospiraceae.g__Lachnospiraceae_noname.s__Lachnospiraceae_bacterium_1_1_57FAA.t__GCF_000218445	454	273	22	432	-0.0155381	0.0212184	0.4644	0.852893	-0.0169651	0.0235222	0.47121	0.791579	opiat	305	129	7	298	0.0133339	0.0120518	0.269497	0.844303	-0.01081	0.0135871	0.427015	0.972712	opiat	1124	494	13	1111	-0.00560046	0.00924055	0.544592	0.844243	0.00856953	0.0111808	0.443581	0.665371	opiat	2221.14	6884.85	11711.3	0.00693088	-0.000398641	-0.0575167	0.954134	0.995413	NS	NS
k__Bacteria.p__Firmicutes.c__Bacilli.o__Lactobacillales.f__Streptococcaceae.g__Streptococcus	454	446	22	432	0.0358083	0.0301135	0.235048	0.685908	-0.0318042	0.0296209	0.283615	0.791579	opiat	305	296	7	298	0.0288563	0.037792	0.445752	0.850541	0.0152163	0.0407188	0.708943	0.999852	opiat	1124	1105	13	1111	0.028998	0.0279924	0.300464	0.729568	-0.0247828	0.032871	0.451051	0.668223	opiat	1102.75	700.166	1276.2	0.0180213	0.0314048	1.74265	0.0813951	0.489438	NS	NS
k__Bacteria.p__Firmicutes.c__Clostridia.o__Clostridiales.f__Lachnospiraceae.g__Blautia.s__Ruminococcus_gnavus.t__Ruminococcus_gnavus_unclassified	454	314	22	432	0.0194675	0.0189113	0.303911	0.737145	0.0167629	0.0209615	0.424414	0.791579	opiat	305	158	7	298	0.00101062	0.0120879	0.933431	0.992894	0.00288671	0.0144599	0.841936	0.999852	opiat	1124	434	13	1111	0.00434124	0.0038564	0.260555	0.728797	0.00335308	0.0046879	0.474622	0.680982	opiat	2796.13	6843.86	67241.3	0.00360653	0.00459489	1.27405	0.202647	0.540392	NS	NS
k__Bacteria.p__Proteobacteria.c__Gammaproteobacteria.o__Enterobacteriales.f__Enterobacteriaceae.g__Escherichia.s__Escherichia_unclassified	454	198	22	432	0.00305302	0.00357103	0.393075	0.821282	0.00313962	0.00401154	0.434326	0.791579	opiat	305	130	7	298	-0.00190136	0.0041254	0.645221	0.919756	-0.00351829	0.00475176	0.459722	0.972712	opiat	1124	516	13	1111	0.00329378	0.00357064	0.35649	0.739812	0.00304184	0.00430473	0.479953	0.680982	opiat	78417.4	58758.2	78434.7	0.0021536	0.00179043	0.831367	0.405766	0.726746	NS	NS
k__Bacteria.p__Firmicutes.c__Erysipelotrichia.o__Erysipelotrichales.f__Erysipelotrichaceae.g__Turicibacter.s__Turicibacter_unclassified	454	78	22	432	0.00775818	0.00374974	0.0391332	0.351335	0.0119576	0.00414001	0.00408527	0.17733	opiat	305	60	7	298	0.00526135	0.00453993	0.247422	0.833422	0.00683201	0.00531369	0.199662	0.972712	opiat	1124	383	13	1111	-0.00245757	0.00374262	0.511552	0.829659	0.00322997	0.00460739	0.483437	0.680982	opiat	71120.8	48517.8	71391.9	0.00228796	0.00330621	1.44505	0.148445	0.489438	NS	NS
k__Bacteria.p__Actinobacteria.c__Actinobacteria.o__Actinomycetales.f__Actinomycetaceae.g__Actinomyces	454	222	22	432	0.00044919	0.00226995	0.84323	0.933284	-0.00165535	0.00242202	0.494737	0.791579	opiat	305	156	7	298	0.00140268	0.00353961	0.692193	0.919756	0.000365085	0.00415933	0.930125	0.999852	opiat	1124	604	13	1111	0.00185545	0.00286798	0.517797	0.83279	-0.00240524	0.00343202	0.483566	0.680982	opiat	194074	79815.9	121576	0.00159018	0.00107395	0.675365	0.499444	0.803777	NS	NS
k__Bacteria.p__Proteobacteria.c__Gammaproteobacteria.o__Enterobacteriales.f__Enterobacteriaceae.g__Escherichia	454	304	22	432	0.00875837	0.0121704	0.472154	0.852893	0.0169124	0.0134921	0.210815	0.765879	opiat	305	193	7	298	0.0047205	0.00954597	0.621335	0.919756	-0.00303469	0.0111517	0.785749	0.999852	opiat	1124	758	13	1111	-0.00426858	0.00826068	0.605448	0.870172	-0.00701714	0.0101157	0.488037	0.680982	opiat	6751.32	10973.9	14654.4	0.00555731	0.00149413	0.268858	0.788039	0.972305	NS	NS
k__Bacteria.p__Firmicutes.c__Bacilli.o__Lactobacillales.f__Streptococcaceae	454	447	22	432	0.0338549	0.0300515	0.260554	0.716898	-0.0327064	0.0296082	0.269996	0.791579	opiat	305	297	7	298	0.0272364	0.0378335	0.472166	0.858291	0.0134073	0.0407333	0.742313	0.999852	opiat	1124	1107	13	1111	0.0271328	0.0280592	0.333763	0.739812	-0.0214787	0.0329453	0.514573	0.701691	opiat	1107.3	698.629	1270.13	0.0180303	0.0295761	1.64036	0.100931	0.489438	NS	NS
k__Bacteria.p__Firmicutes.c__Clostridia.o__Clostridiales.f__Eubacteriaceae.g__Eubacterium.s__Eubacterium_hallii.t__GCF_000173975	454	364	22	432	-0.0409194	0.0172242	0.0179454	0.270624	-0.026466	0.0189695	0.16374	0.765879	opiat	305	296	7	298	0.0204426	0.0249617	0.413465	0.850541	0.0173629	0.028546	0.54355	0.999852	opiat	1124	1105	13	1111	-0.0108026	0.0173043	0.532576	0.835667	0.0138545	0.0210731	0.511034	0.701691	opiat	3370.72	1604.91	3339.58	0.0109664	-0.0169804	-1.5484	0.121525	0.489438	NS	NS
k__Bacteria.p__Proteobacteria.c__Deltaproteobacteria.o__Desulfovibrionales.f__Desulfovibrionaceae	454	196	22	432	-0.00113459	0.00456964	0.804029	0.924724	0.00132221	0.00503403	0.792955	0.920909	opiat	305	197	7	298	-0.0110876	0.00826235	0.180637	0.833422	-0.0156388	0.00928088	0.0931602	0.972712	opiat	1124	711	13	1111	-0.00352612	0.00489478	0.471441	0.798141	-0.00365427	0.00598477	0.541598	0.728225	opiat	47889	14648.5	41738.1	0.00309677	-0.00349002	-1.12699	0.259747	0.578833	NS	NS
k__Bacteria.p__Firmicutes.c__Clostridia.o__Clostridiales.f__Eubacteriaceae	454	418	22	432	-0.0589024	0.0409811	0.151345	0.57531	-0.0239991	0.0448724	0.593066	0.829011	opiat	305	304	7	298	0.0767361	0.0564765	0.175264	0.833422	0.065791	0.0655572	0.316511	0.972712	opiat	1124	1121	13	1111	0.00734079	0.0388298	0.850088	0.939281	0.0281244	0.0472995	0.552235	0.728225	opiat	595.433	313.52	663.237	0.0252201	-0.00390884	-0.154989	0.87683	0.995413	NS	NS
k__Bacteria.p__Firmicutes.c__Clostridia.o__Clostridiales.f__Eubacteriaceae.g__Eubacterium	454	418	22	432	-0.0588958	0.0409818	0.151397	0.57531	-0.0240494	0.0448749	0.592313	0.829011	opiat	305	304	7	298	0.0767365	0.0564767	0.175264	0.833422	0.0657929	0.0655578	0.316501	0.972712	opiat	1124	1121	13	1111	0.00735281	0.0388304	0.849847	0.939281	0.0281243	0.0472997	0.552237	0.728225	opiat	595.412	313.517	663.219	0.0252205	-0.00390077	-0.154667	0.877084	0.995413	NS	NS
k__Bacteria.p__Firmicutes.c__Erysipelotrichia.o__Erysipelotrichales.f__Erysipelotrichaceae	454	419	22	432	0.0110356	0.0176862	0.532977	0.852893	0.010572	0.0195701	0.589355	0.829011	opiat	305	291	7	298	-0.0355551	0.0352926	0.314545	0.844303	-0.0355811	0.039968	0.374151	0.972712	opiat	1124	1069	13	1111	0.0249856	0.0252072	0.321799	0.739812	0.0173262	0.030644	0.571918	0.74598	opiat	3196.93	802.846	1573.81	0.0133947	0.00826349	0.616923	0.537286	0.815119	NS	NS
k__Bacteria.p__Actinobacteria.c__Actinobacteria.o__Actinomycetales.f__Actinomycetaceae	454	226	22	432	0.00128557	0.00233621	0.582421	0.852893	-0.000642667	0.00249653	0.796992	0.920909	opiat	305	157	7	298	0.001408	0.00357784	0.69422	0.919756	0.000241532	0.00422473	0.954454	0.999852	opiat	1124	613	13	1111	0.00200702	0.00287883	0.485847	0.80144	-0.00190108	0.00345207	0.58195	0.750904	opiat	183222	78119.3	120662	0.00161796	0.00153849	0.950883	0.341664	0.683328	NS	NS
k__Bacteria.p__Firmicutes.c__Clostridia.o__Clostridiales.f__Lachnospiraceae	454	451	22	432	-0.0482461	0.0355038	0.17488	0.577863	-0.0386755	0.0389412	0.32123	0.791579	opiat	305	305	7	298	0.0377949	0.0422362	0.371597	0.850541	0.0786206	0.0483755	0.105319	0.972712	opiat	1124	1124	13	1111	-0.0487735	0.0273267	0.0745612	0.621537	-0.0170568	0.033015	0.605516	0.767143	opiat	793.323	560.57	1339.14	0.0192699	-0.0305984	-1.58789	0.112312	0.489438	NS	NS
k__Bacteria.p__Firmicutes.c__Clostridia.o__Clostridiales.f__Lachnospiraceae.g__Blautia.s__Ruminococcus_obeum	454	423	22	432	-0.0287254	0.0152805	0.060792	0.407664	-0.0144392	0.0166963	0.387664	0.791579	opiat	305	305	7	298	0.0314267	0.0219464	0.153209	0.833422	0.0448007	0.0257986	0.0836457	0.972712	opiat	1124	1121	13	1111	-0.0172384	0.0148783	0.246856	0.728797	0.00905673	0.0177297	0.60958	0.767143	opiat	4282.78	2076.23	4517.48	0.00958861	-0.0124718	-1.30069	0.193365	0.527359	NS	NS
k__Bacteria.p__Firmicutes.c__Clostridia.o__Clostridiales.f__Lachnospiraceae.g__Roseburia.s__Roseburia_unclassified	454	140	22	432	-0.00410148	0.00482946	0.396233	0.821282	-0.00654423	0.00539522	0.22592	0.765879	opiat	305	100	7	298	0.00334863	0.00934441	0.720333	0.919756	0.00101093	0.0111372	0.927745	0.999852	opiat	1124	332	13	1111	0.00208577	0.00580724	0.71954	0.901762	0.00355773	0.00704598	0.613715	0.767143	opiat	42874.8	11452.4	29652.5	0.00345075	-0.000900837	-0.261056	0.794049	0.972305	NS	NS
k__Bacteria.p__Firmicutes.c__Clostridia.o__Clostridiales.f__Lachnospiraceae.g__Coprococcus	454	341	22	432	-0.0237144	0.0221474	0.284871	0.736863	-0.0181875	0.0240409	0.449785	0.791579	opiat	305	287	7	298	-0.037479	0.0365631	0.306174	0.844303	0.0174998	0.0417963	0.675783	0.999852	opiat	1124	1088	13	1111	-0.0422217	0.0233869	0.0712894	0.621537	-0.0130761	0.0282247	0.643255	0.79578	opiat	2038.7	748.021	1828.32	0.0147201	-0.0332774	-2.26067	0.0237797	0.356696	NS	NS
k__Bacteria.p__Actinobacteria.c__Actinobacteria.o__Coriobacteriales.f__Coriobacteriaceae.g__Eggerthella	454	340	22	432	0.0152345	0.0111492	0.172517	0.577863	0.0161137	0.0119833	0.179505	0.765879	opiat	305	231	7	298	0.026913	0.015445	0.0824616	0.833422	0.0268352	0.0182679	0.143043	0.972712	opiat	1124	733	13	1111	0.00270532	0.00727353	0.710009	0.901762	-0.00388827	0.00866455	0.6537	0.800449	opiat	8044.68	4192.05	18902.1	0.00566694	0.00920116	1.62365	0.10445	0.489438	NS	NS
k__Bacteria.p__Firmicutes.c__Clostridia.o__Clostridiales.f__Eubacteriaceae.g__Eubacterium.s__Eubacterium_ventriosum.t__GCF_000153885	454	188	22	432	-0.0105128	0.00836558	0.209545	0.645624	-0.00667105	0.00925317	0.471367	0.791579	opiat	305	200	7	298	0.0119404	0.0138375	0.388885	0.850541	-0.000375547	0.0160314	0.981328	0.999852	opiat	1124	844	13	1111	-0.0163371	0.0102873	0.11255	0.621537	-0.00526411	0.0125189	0.674209	0.817223	opiat	14289.2	5222.6	9449.31	0.00587615	-0.00836409	-1.4234	0.154621	0.489438	NS	NS
k__Bacteria.p__Firmicutes.c__Negativicutes.o__Selenomonadales.f__Veillonellaceae.g__Veillonella.s__Veillonella_unclassified	454	223	22	432	0.00272642	0.00238916	0.254486	0.716898	0.000337482	0.00260917	0.897158	0.950812	opiat	305	144	7	298	0.0010759	0.00358705	0.764436	0.940844	0.00369539	0.00393168	0.348151	0.972712	opiat	1124	539	13	1111	0.00301332	0.00249193	0.226837	0.728797	-0.00123544	0.0030124	0.681803	0.818164	opiat	175190	77718.8	161038	0.00155427	0.00252815	1.62658	0.103827	0.489438	NS	NS
k__Bacteria.p__Firmicutes.c__Bacilli	454	452	22	432	0.111152	0.0372504	0.0030079	0.0955043	0.036223	0.0367053	0.324324	0.791579	opiat	305	301	7	298	0.0237829	0.0387988	0.540372	0.864387	0.00789082	0.041447	0.849161	0.999852	opiat	1124	1115	13	1111	0.0456562	0.0290652	0.11651	0.621537	-0.0109353	0.0343482	0.750269	0.828181	opiat	720.674	664.299	1183.73	0.0197307	0.0583751	2.95859	0.00309052	0.0741724	2.9938	0.331953
k__Bacteria.p__Firmicutes.c__Bacilli.o__Lactobacillales	454	451	22	432	0.111479	0.0372443	0.00292012	0.0955043	0.035921	0.0367429	0.328863	0.791579	opiat	305	301	7	298	0.0238193	0.038812	0.539892	0.864387	0.00791833	0.0414595	0.848687	0.999852	opiat	1124	1115	13	1111	0.0457756	0.0290438	0.115291	0.621537	-0.010837	0.034323	0.752264	0.828181	opiat	720.907	663.846	1185.47	0.0197249	0.0585333	2.96749	0.00300245	0.0741724	3.01377	0.33638
k__Bacteria.p__Firmicutes.c__Clostridia.o__Clostridiales.f__Peptostreptococcaceae.g__Peptostreptococcaceae_noname.s__Clostridium_bartlettii.t__GCF_000154445	454	328	22	432	6.91398e-05	0.00765367	0.992797	0.99478	0.00278334	0.00833351	0.738564	0.899954	opiat	305	206	7	298	0.0112975	0.0105928	0.287055	0.844303	0.00699918	0.0121479	0.564998	0.999852	opiat	1124	850	13	1111	-0.0171531	0.0117792	0.145616	0.640779	-0.00454502	0.0142605	0.750006	0.828181	opiat	17071.1	8911.99	7207.19	0.00548902	-0.00065568	-0.119453	0.904916	0.995413	NS	NS
k__Bacteria.p__Firmicutes.c__Clostridia.o__Clostridiales.f__Oscillospiraceae.g__Oscillibacter.s__Oscillibacter_unclassified	454	357	22	432	0.00504716	0.00817452	0.537275	0.852893	0.00570768	0.00894576	0.523821	0.827087	opiat	305	264	7	298	-0.00836089	0.00982804	0.395609	0.850541	-0.0148018	0.0114802	0.198411	0.972712	opiat	1124	1050	13	1111	0.00882417	0.00644359	0.171137	0.691412	0.00267965	0.00783877	0.732534	0.828181	opiat	14964.9	10353	24084.8	0.00449909	0.0040787	0.906562	0.364639	0.683697	NS	NS
k__Bacteria.p__Firmicutes.c__Clostridia.o__Clostridiales.f__Eubacteriaceae.g__Eubacterium.s__Eubacterium_ramulus.t__GCF_000469345	454	237	22	432	-0.0217607	0.0115445	0.0601075	0.407664	-0.0155908	0.0127905	0.223602	0.765879	opiat	305	231	7	298	0.0288494	0.0167916	0.0868225	0.833422	0.0453548	0.0192611	0.0192715	0.972712	opiat	1124	957	13	1111	-0.0113465	0.0106542	0.287114	0.729568	-0.00487404	0.0128602	0.704761	0.828181	opiat	7503.22	3546.65	8809.66	0.00709603	-0.00810271	-1.14187	0.25351	0.578833	NS	NS
k__Bacteria.p__Actinobacteria.c__Actinobacteria.o__Coriobacteriales.f__Coriobacteriaceae.g__Collinsella	454	342	22	432	-0.00354851	0.024253	0.883742	0.949786	0.00375411	0.0262076	0.88617	0.949467	opiat	305	278	7	298	0.0922896	0.0387902	0.017982	0.767234	0.0817328	0.0455776	0.0740795	0.972712	opiat	1124	1052	13	1111	-0.0222747	0.0241216	0.355979	0.739812	0.0106684	0.0291833	0.714762	0.828181	opiat	1700.08	664.593	1718.66	0.0156492	0.00416808	0.266344	0.789974	0.972305	NS	NS
k__Bacteria.p__Firmicutes.c__Erysipelotrichia.o__Erysipelotrichales.f__Erysipelotrichaceae.g__Turicibacter	454	82	22	432	0.00912851	0.0046984	0.0526691	0.400285	0.0148351	0.00517029	0.00433369	0.17733	opiat	305	65	7	298	0.00918028	0.00591676	0.121826	0.833422	0.0109692	0.00681366	0.108618	0.972712	opiat	1124	414	13	1111	-0.00415567	0.00522268	0.426387	0.798141	0.00224057	0.00644721	0.728268	0.828181	opiat	45300.2	28564.9	36661.8	0.00300792	0.00473552	1.57435	0.115406	0.489438	NS	NS
k__Bacteria.p__Actinobacteria.c__Actinobacteria.o__Coriobacteriales.f__Coriobacteriaceae.g__Eggerthella.s__Eggerthella_unclassified	454	329	22	432	0.0156179	0.0103533	0.132157	0.533408	0.0137716	0.0111144	0.216058	0.765879	opiat	305	216	7	298	0.0160706	0.0134927	0.234596	0.833422	0.0115509	0.0159695	0.470144	0.972712	opiat	1124	663	13	1111	0.00326429	0.00660824	0.621425	0.870172	0.00263344	0.00788962	0.738609	0.828181	opiat	9329.14	5492.88	22899.6	0.00514879	0.00818433	1.58956	0.111933	0.489438	NS	NS
k__Bacteria.p__Firmicutes.c__Negativicutes.o__Selenomonadales.f__Veillonellaceae.g__Veillonella.s__Veillonella_parvula.t__Veillonella_parvula_unclassified	454	165	22	432	-0.000389877	0.00211455	0.853816	0.935914	-0.00244047	0.00230939	0.291385	0.791579	opiat	305	102	7	298	-0.000764776	0.00319304	0.81088	0.944054	-0.00103987	0.00367145	0.777234	0.999852	opiat	1124	293	13	1111	0.000530694	0.00171417	0.756932	0.927828	-0.000687132	0.00204439	0.73686	0.828181	opiat	223647	98082.7	340323	0.00122901	2.77944e-05	0.0226154	0.981957	0.995413	NS	NS
k__Bacteria.p__Actinobacteria.c__Actinobacteria.o__Coriobacteriales.f__Coriobacteriaceae.g__Collinsella.s__Collinsella_aerofaciens.t__GCF_000169035	454	304	22	432	-0.0400796	0.0241245	0.0973555	0.493268	-0.0368543	0.0260827	0.158445	0.765879	opiat	305	265	7	298	0.101164	0.0405477	0.0131411	0.767234	0.0911235	0.0475357	0.056328	0.972712	opiat	1124	1013	13	1111	-0.0255689	0.0249346	0.305379	0.729568	0.00906709	0.0301542	0.763708	0.833136	opiat	1718.24	608.23	1608.4	0.0159417	-0.0123157	-0.772544	0.439792	0.776104	NS	NS
k__Bacteria.p__Actinobacteria.c__Actinobacteria.o__Coriobacteriales.f__Coriobacteriaceae	454	436	22	432	0.0110243	0.0200257	0.582252	0.852893	0.00921336	0.0217881	0.672625	0.849631	opiat	305	305	7	298	0.085546	0.0304775	0.00533588	0.682993	0.0903073	0.0352452	0.0109613	0.972712	opiat	1124	1123	13	1111	-0.00371179	0.0205282	0.856546	0.939281	0.00499037	0.024971	0.841638	0.909879	opiat	2493.59	1076.57	2373.01	0.0129715	0.0186396	1.43696	0.15073	0.489438	NS	NS
k__Bacteria.p__Firmicutes.c__Clostridia.o__Clostridiales.f__Lachnospiraceae.g__Lachnospiraceae_noname.s__Lachnospiraceae_bacterium_8_1_57FAA.t__GCF_000185545	454	158	22	432	-0.00192815	0.00625629	0.758083	0.924724	-0.0030881	0.0069578	0.657409	0.84827	opiat	305	125	7	298	0.00973911	0.0113042	0.389644	0.850541	0.00974323	0.0134436	0.469265	0.972712	opiat	1124	484	13	1111	-0.00229865	0.0100868	0.819775	0.936193	-0.00173379	0.0122038	0.887051	0.950412	opiat	25548.6	7825.63	9828.65	0.00481109	0.000100932	0.020979	0.983262	0.995413	NS	NS
k__Bacteria.p__Bacteroidetes.c__Bacteroidia.o__Bacteroidales.f__Rikenellaceae.g__Alistipes.s__Alistipes_finegoldii.t__GCF_000265365	454	193	22	432	-0.00105752	0.00443371	0.811594	0.924724	0.000992297	0.00483616	0.837538	0.928762	opiat	305	145	7	298	-0.000201609	0.00642708	0.974997	0.992894	0.00472258	0.00760955	0.535413	0.999852	opiat	1124	611	13	1111	0.000566771	0.00470605	0.904161	0.944609	-0.000673065	0.00574045	0.906684	0.962851	opiat	50870.5	24208.8	45153.1	0.00288396	-0.000275181	-0.0954178	0.923983	0.995413	NS	NS
k__Bacteria.p__Firmicutes.c__Bacilli.o__Lactobacillales.f__Streptococcaceae.g__Streptococcus.s__Streptococcus_salivarius.t__Streptococcus_salivarius_unclassified	454	434	22	432	0.041149	0.0174747	0.0189912	0.270624	0.00552094	0.0167894	0.742462	0.899954	opiat	305	290	7	298	0.0153423	0.0193742	0.429104	0.850541	0.00747495	0.0207893	0.719491	0.999852	opiat	1124	1068	13	1111	0.0319938	0.0142913	0.0253775	0.40133	-0.00148963	0.0158704	0.925236	0.973068	opiat	3274.76	2664.1	4896.18	0.00960693	0.0306666	3.19213	0.00141226	0.0741724	0.994082	0
k__Bacteria.p__Firmicutes.c__Clostridia.o__Clostridiales.f__Oscillospiraceae.g__Oscillibacter	454	369	22	432	0.00753352	0.00827297	0.362998	0.812923	0.00734566	0.00899946	0.414857	0.791579	opiat	305	268	7	298	-0.00803085	0.00988055	0.416992	0.850541	-0.0107434	0.0116081	0.355555	0.972712	opiat	1124	1064	13	1111	0.00755118	0.00666996	0.25783	0.728797	0.000566996	0.00814301	0.944501	0.973068	opiat	14610.9	10243.3	22477.8	0.00459645	0.00417357	0.907999	0.363879	0.683697	NS	NS
k__Bacteria.p__Firmicutes.c__Clostridia.o__Clostridiales.f__Ruminococcaceae.g__Ruminococcus	454	374	22	432	0.010551	0.0410773	0.79741	0.924724	0.0270233	0.0445188	0.544193	0.827817	opiat	305	298	7	298	-0.130156	0.0596068	0.0297726	0.833422	-0.112385	0.0700068	0.109614	0.972712	opiat	1124	1113	13	1111	-0.0105241	0.0397395	0.791192	0.933257	0.00395987	0.048104	0.934408	0.973068	opiat	592.646	281.455	633.221	0.0257571	-0.0245762	-0.954151	0.340007	0.683328	NS	NS
k__Bacteria.p__Proteobacteria.c__Deltaproteobacteria.o__Desulfovibrionales.f__Desulfovibrionaceae.g__Bilophila.s__Bilophila_unclassified	454	184	22	432	-0.0016879	0.00423277	0.69026	0.924724	0.000418598	0.00466085	0.928483	0.9605	opiat	305	177	7	298	-0.00674062	0.0071318	0.345351	0.850541	-0.00645626	0.00805301	0.423439	0.972712	opiat	1124	618	13	1111	-0.000693903	0.0043187	0.872379	0.94061	0.000338018	0.00525671	0.948742	0.973068	opiat	55815	19660.8	53615.9	0.00278324	-0.00204459	-0.734609	0.462577	0.781821	NS	NS
k__Bacteria.p__Proteobacteria.c__Deltaproteobacteria.o__Desulfovibrionales.f__Desulfovibrionaceae.g__Bilophila	454	184	22	432	-0.00150209	0.00431339	0.727831	0.924724	0.000575883	0.00474649	0.903493	0.950812	opiat	305	177	7	298	-0.0076276	0.00760382	0.316614	0.844303	-0.00562407	0.00860037	0.513724	0.999852	opiat	1124	620	13	1111	-0.000930871	0.00451283	0.836616	0.939281	0.000246985	0.00550071	0.964195	0.980537	opiat	53748	17295.6	49102.3	0.002885	-0.00215044	-0.745386	0.456039	0.78178	NS	NS
k__Bacteria.p__Proteobacteria.c__Gammaproteobacteria.o__Enterobacteriales.f__Enterobacteriaceae	454	310	22	432	0.00740365	0.0136302	0.587299	0.852893	0.0103343	0.0150341	0.492264	0.791579	opiat	305	200	7	298	0.0103185	0.0105677	0.329693	0.845755	-0.000842671	0.012463	0.946147	0.999852	opiat	1124	773	13	1111	0.00464579	0.00842045	0.581252	0.862936	-0.000352351	0.0103158	0.972759	0.980933	opiat	5382.61	8954.42	14103.6	0.00592967	0.00695376	1.17271	0.240914	0.578833	NS	NS
k__Bacteria.p__Firmicutes.c__Clostridia.o__Clostridiales.f__Lachnospiraceae.g__Lachnospiraceae_noname.s__Lachnospiraceae_bacterium_2_1_58FAA.t__GCF_000218465	454	144	22	432	0.00662329	0.00263398	0.0123078	0.24285	0.00763874	0.00290763	0.00897768	0.215464	opiat	305	87	7	298	-0.000381752	0.0102862	0.97042	0.992894	0.00117102	0.011953	0.922032	0.999852	opiat	1124	218	13	1111	0.00182497	0.00472373	0.699319	0.901762	5.56356e-05	0.00570009	0.992214	0.992214	opiat	144137	9451.26	44815.7	0.00224505	0.00520574	2.31877	0.0204077	0.349846	NS	NS
Pathways
Pathways	N.IBD	non-zeros.IBD	Users.IBD	Non-users.IBD	Coef.IBD_univariate	SE.IBD_univariate	Pval.IBD_univariate	Qval.IBD_univariate	coeff.correcting.all.IBD_multivariate	SE.correcting_all.IBD_multivariate	pval.correcting.all.IBD_multivariate	qval.correcting.all.IBD_multivariate	drug.IBD	N.MIBS	non-zeros.MIBS	Users.MIBS	Non-users.MIBS	Coef.MIBS_univariate	SE.MIBS_univariate	Pval.MIBS_univariate	Qval.MIBS_univariate	coeff.correcting.all.MIBS_multivariate	SE.correcting_all.MIBS_multivariate	pval.correcting.all.MIBS_multivariate	qval.correcting.all.MIBS_multivariate	drug.MIBS	N.LLD	non-zeros.LLD	Users.LLD	Non-users.LLD	Coef.LLD_univariate	SE.LLD_univariate	Pval.LLD_univariate	Qval.LLD_univariate	coeff.correcting.all.LLD_multivariate	SE.correcting_all.LLD_multivariate	pval.correcting.all.LLD_multivariate	qval.correcting.all.LLD_multivariate	drug.LLD	inverse_var.ibd_univariate	inverse_var.mibs_univariate	inverse_var.lld_univariate	se_univariate	beta_univariate	Z_univariate	P_univariate	FDR_univariate	Het.Q_univariate	Het.I2_univariate
DTDPRHAMSYN.PWY	454	454	22	432	-0.294095	0.0659114	1.04248e-05	0.00341933	-0.19001	0.0709094	0.00768934	0.697167	opiat	305	305	7	298	0.0182542	0.0961321	0.849527	0.984347	0.0528744	0.114492	0.644592	0.993492	opiat	1124	1124	13	1111	-0.0768153	0.0559954	0.170398	0.643504	-0.0524708	0.0676065	0.437849	0.862644	opiat	230.186	108.209	318.929	0.0390041	-0.137253	-3.51895	0.000433266	0.0392688	9.44414	0.788228
PWY.5136	454	389	22	432	-1.66171	0.467624	0.000421428	0.0460762	-1.5351	0.513934	0.00299245	0.651209	opiat	305	288	7	298	-0.0632458	0.569343	0.911623	0.984347	0.330029	0.671821	0.623661	0.993492	opiat	1124	1088	13	1111	-0.27658	0.23401	0.2375	0.726073	-0.307163	0.279156	0.271445	0.802968	opiat	4.57305	3.08498	18.2613	0.196421	-0.495572	-2.52301	0.0116355	0.231039	NS	NS
POLYAMSYN.PWY	454	451	22	432	-0.508355	0.141974	0.000381711	0.0460762	-0.400222	0.156821	0.0110872	0.753931	opiat	305	302	7	298	-0.164194	0.22446	0.46506	0.984347	-0.0836318	0.261006	0.748911	0.993492	opiat	1124	1119	13	1111	-0.574793	0.144824	7.68938e-05	0.0246829	-0.434329	0.178091	0.0149	0.349298	opiat	49.6112	19.8482	47.6784	0.0923956	-0.477082	-5.16347	2.42418e-07	6.59378e-05	2.44684	0.182619
FAO.PWY	454	389	22	432	-1.63517	0.48151	0.000746368	0.0612022	-1.50114	0.52914	0.0047883	0.651209	opiat	305	288	7	298	-0.0911259	0.584121	0.876135	0.984347	0.303351	0.689969	0.660544	0.993492	opiat	1124	1088	13	1111	-0.267037	0.237042	0.26019	0.752441	-0.310976	0.282708	0.271592	0.802968	opiat	4.31309	2.93085	17.7971	0.199836	-0.482096	-2.41246	0.0158454	0.242846	NS	NS
PWY.6305	454	452	22	432	-0.377109	0.136231	0.00587867	0.385641	-0.225831	0.147197	0.125784	0.971465	opiat	305	305	7	298	0.064923	0.150024	0.665511	0.984347	0.258773	0.173609	0.137288	0.993492	opiat	1124	1124	13	1111	0.0442206	0.0957734	0.644372	0.854724	-0.0210037	0.11165	0.850817	0.936932	opiat	53.8828	44.4305	109.021	0.0694488	-0.0608395	-0.876035	0.381011	0.767667	NS	NS
PWY.5367	454	400	22	432	-1.52102	0.586788	0.00985784	0.538895	-1.2723	0.647127	0.0499857	0.971465	opiat	305	296	7	298	0.351909	0.358158	0.326662	0.984347	0.555456	0.421962	0.189252	0.993492	opiat	1124	1107	13	1111	0.0580732	0.249955	0.816321	0.929217	0.14182	0.305635	0.64273	0.907971	opiat	2.90427	7.79561	16.0058	0.193508	-0.0278817	-0.144086	0.885433	0.970039	NS	NS
PWY.6124	454	454	22	432	0.186684	0.0777859	0.0168204	0.55171	0.0679909	0.083437	0.415642	0.971465	opiat	305	305	7	298	0.0711524	0.118887	0.549972	0.984347	0.0726919	0.134923	0.590504	0.993492	opiat	1124	1124	13	1111	-0.154297	0.0656158	0.0188702	0.305609	-0.11745	0.0795322	0.140032	0.777319	opiat	165.272	70.7502	232.265	0.0462109	0.000106855	0.00231234	0.998155	0.998155	NS	NS
PYRIDNUCSYN.PWY	454	453	22	432	-0.169408	0.0688413	0.0142564	0.55171	-0.112337	0.0729622	0.124465	0.971465	opiat	305	305	7	298	-0.0658993	0.104201	0.527596	0.984347	-0.0759611	0.121246	0.531527	0.993492	opiat	1124	1124	13	1111	0.0587506	0.0604283	0.331144	0.773733	0.0663378	0.071194	0.351655	0.862644	opiat	211.01	92.0987	273.854	0.0416319	-0.0445903	-1.07106	0.284142	0.683953	NS	NS
PWY.7208	454	454	22	432	0.200858	0.0832426	0.0162356	0.55171	0.202291	0.0921375	0.0287051	0.971465	opiat	305	305	7	298	-0.0178388	0.136095	0.895803	0.984347	-0.108463	0.159275	0.496484	0.993492	opiat	1124	1124	13	1111	0.0713555	0.0873057	0.413928	0.773733	0.0172238	0.106165	0.871151	0.947427	opiat	144.314	53.9905	131.194	0.05509	0.11346	2.05954	0.0394425	0.350363	NS	NS
TRNA.CHARGING.PWY	454	454	22	432	-0.131815	0.0633779	0.038133	0.702347	-0.0619002	0.0683949	0.366004	0.971465	opiat	305	305	7	298	-0.0279078	0.0805274	0.729168	0.984347	-0.0142077	0.0945888	0.880719	0.993492	opiat	1124	1124	13	1111	-0.140478	0.0444578	0.00162131	0.0867402	-0.124255	0.0532714	0.0198595	0.360119	opiat	248.957	154.21	505.946	0.0331658	-0.119011	-3.58836	0.000332766	0.0392688	1.55389	0
PWY.5177	454	436	22	432	-0.826964	0.392806	0.0358363	0.702347	-0.454557	0.418433	0.277992	0.971465	opiat	305	305	7	298	-0.161771	0.176718	0.360755	0.984347	0.0470522	0.201559	0.815612	0.993492	opiat	1124	1123	13	1111	-0.259657	0.105643	0.0141296	0.283475	-0.18082	0.124314	0.146091	0.779152	opiat	6.48103	32.0213	89.6018	0.0883524	-0.26389	-2.98679	0.0028192	0.109546	NS	NS
NONMEVIPP.PWY	454	454	22	432	-0.0874624	0.0424615	0.0400213	0.702347	-0.0614789	0.0458281	0.180541	0.971465	opiat	305	305	7	298	-0.0265471	0.0525549	0.613856	0.984347	0.0209976	0.0595381	0.724626	0.993492	opiat	1124	1124	13	1111	0.0334337	0.0355864	0.347675	0.773733	0.0830712	0.0421207	0.0488423	0.603868	opiat	554.638	362.054	789.643	0.0242085	-0.01859	-0.767911	0.44254	0.7989	NS	NS
PWY.7013	454	117	22	432	1.04311	0.499742	0.0374395	0.702347	0.863885	0.542036	0.111782	0.971465	opiat	305	66	7	298	0.884396	0.57711	0.126482	0.984347	0.609681	0.679466	0.370389	0.993492	opiat	1124	221	13	1111	0.403331	0.480539	0.401465	0.773733	0.618835	0.583313	0.288977	0.829712	opiat	4.00413	3.0025	4.33055	0.296994	0.756694	2.54784	0.0108391	0.231039	NS	NS
P461.PWY	454	453	22	432	0.376481	0.177169	0.0341509	0.702347	0.227027	0.197893	0.251988	0.971465	opiat	305	305	7	298	0.306551	0.288587	0.288986	0.984347	0.164114	0.337158	0.626835	0.993492	opiat	1124	1123	13	1111	-0.0956689	0.209636	0.648223	0.856294	-0.218827	0.253476	0.388163	0.862644	opiat	31.8586	12.0074	22.7545	0.122517	0.202612	1.65375	0.0981785	0.518783	NS	NS
PWY.6606	454	443	22	432	-0.335742	0.15458	0.0304156	0.702347	-0.315896	0.168992	0.0623513	0.971465	opiat	305	303	7	298	0.195552	0.17478	0.264132	0.984347	0.191219	0.197073	0.332815	0.993492	opiat	1124	1122	13	1111	-0.0160871	0.130122	0.90163	0.965819	-0.107719	0.153969	0.484322	0.872952	opiat	41.85	32.7352	59.061	0.0865011	-0.0643451	-0.743865	0.456958	0.7989	NS	NS
ARG.POLYAMINE.SYN	454	440	22	432	-0.333469	0.164727	0.0435592	0.714371	-0.277641	0.182127	0.128228	0.971465	opiat	305	298	7	298	0.0194696	0.233031	0.933473	0.984347	0.0386474	0.283007	0.891488	0.993492	opiat	1124	1111	13	1111	-0.39109	0.140344	0.00541868	0.207014	-0.257538	0.172461	0.135657	0.777319	opiat	36.8528	18.415	50.7703	0.0971111	-0.299765	-3.08682	0.00202308	0.091713	2.34198	0.146023
PWY.5104	454	440	22	432	-0.45437	0.227303	0.0462492	0.722369	-0.175996	0.240324	0.464415	0.971465	opiat	305	305	7	298	-0.373083	0.272399	0.171844	0.984347	-0.13202	0.312761	0.673291	0.993492	opiat	1124	1123	13	1111	0.0610976	0.196192	0.755542	0.912582	-0.0240973	0.230107	0.916616	0.947427	opiat	19.3548	13.4768	25.9799	0.130397	-0.208036	-1.5954	0.110623	0.518783	NS	NS
HEXITOLDEGSUPER.PWY	454	453	22	432	0.274852	0.143011	0.0552743	0.725199	0.10605	0.158757	0.504523	0.971465	opiat	305	301	7	298	-0.29497	0.291115	0.311783	0.984347	-0.480444	0.332506	0.149694	0.993492	opiat	1124	1121	13	1111	0.0651735	0.177583	0.713687	0.894897	-0.11384	0.215478	0.597394	0.907971	opiat	48.8948	11.7997	31.71	0.104029	0.130134	1.25094	0.210957	0.64153	NS	NS
PWY.621	454	454	22	432	-0.208771	0.105824	0.0491456	0.725199	-0.241727	0.114366	0.035172	0.971465	opiat	305	305	7	298	0.211458	0.129285	0.102989	0.984347	0.264874	0.149555	0.07771	0.993492	opiat	1124	1124	13	1111	-0.0338413	0.0950704	0.721938	0.897031	0.0119669	0.112877	0.915589	0.947427	opiat	89.2966	59.8275	110.639	0.0620456	-0.0374793	-0.604061	0.545803	0.862165	NS	NS
GLYCOGENSYNTH.PWY	454	454	22	432	-0.271438	0.139097	0.0516432	0.725199	-0.210304	0.150448	0.162938	0.971465	opiat	305	305	7	298	0.184479	0.165893	0.26702	0.984347	0.183264	0.194214	0.346231	0.993492	opiat	1124	1124	13	1111	-0.0289586	0.11798	0.80615	0.926182	0.092511	0.143746	0.519989	0.886621	opiat	51.685	36.3368	71.8432	0.0790903	-0.0588394	-0.743952	0.456905	0.7989	NS	NS
PWY.6123	454	454	22	432	0.133386	0.069043	0.0540232	0.725199	0.0241595	0.0743393	0.745363	0.980096	opiat	305	305	7	298	0.0262556	0.107477	0.807174	0.984347	0.0454801	0.123282	0.71249	0.993492	opiat	1124	1124	13	1111	-0.106215	0.0578876	0.0667932	0.522942	-0.0875729	0.0704845	0.214344	0.782891	opiat	209.778	86.5709	298.421	0.0410039	-0.00242506	-0.0591422	0.952839	0.974165	NS	NS
PWY.3841	454	454	22	432	0.128154	0.0677016	0.0590345	0.744743	0.0589495	0.0733653	0.422169	0.971465	opiat	305	305	7	298	0.0507671	0.142895	0.722634	0.984347	-0.00500441	0.160642	0.975171	0.993492	opiat	1124	1124	13	1111	0.155033	0.0889141	0.0814995	0.528757	0.0870394	0.107617	0.418816	0.862644	opiat	218.173	48.9744	126.491	0.0504024	0.127163	2.52296	0.0116371	0.231039	NS	NS
PWY.6168	454	454	22	432	0.140927	0.113225	0.213935	0.747033	0.183834	0.124177	0.139572	0.971465	opiat	305	303	7	298	-0.705145	0.245523	0.0043785	0.595477	-0.826048	0.28298	0.00382158	0.993492	opiat	1124	1122	13	1111	-0.134713	0.165004	0.414434	0.773733	-0.271232	0.198331	0.171734	0.782891	opiat	78.0033	16.5888	36.7291	0.0872635	-0.0430445	-0.49327	0.621822	0.888173	NS	NS
PYRIDOXSYN.PWY	454	449	22	432	0.356878	0.242387	0.141656	0.747033	0.450319	0.261407	0.0857399	0.971465	opiat	305	289	7	298	-0.882077	0.681943	0.196849	0.984347	-0.354729	0.77257	0.646501	0.993492	opiat	1124	1084	13	1111	-1.64031	0.455994	0.000335706	0.0538809	-2.14582	0.555718	0.000119483	0.0255189	opiat	17.0209	2.15032	4.80929	0.204207	-0.154755	-0.757834	0.44855	0.7989	NS	NS
PWY.5973	454	454	22	432	-0.121643	0.0914814	0.184315	0.747033	-0.093186	0.0992125	0.348176	0.971465	opiat	305	305	7	298	0.106874	0.200097	0.593665	0.984347	0.059332	0.224348	0.791629	0.993492	opiat	1124	1124	13	1111	0.415987	0.129789	0.00138848	0.0867402	0.360092	0.156949	0.0219642	0.373392	opiat	119.491	24.9757	59.3643	0.0700431	0.0629385	0.898569	0.368883	0.760122	NS	NS
GALACTUROCAT.PWY	454	453	22	432	-0.225965	0.176249	0.200502	0.747033	-0.229264	0.195806	0.242362	0.971465	opiat	305	304	7	298	-0.0526687	0.2248	0.814923	0.984347	0.180139	0.263677	0.495103	0.993492	opiat	1124	1122	13	1111	-0.323382	0.129054	0.01236	0.264504	-0.136945	0.156823	0.382727	0.862644	opiat	32.192	19.7882	60.0423	0.0944816	-0.247567	-2.62027	0.00878603	0.231039	NS	NS
PWY490.3	454	180	22	432	-0.604363	0.473709	0.202699	0.747033	-0.799847	0.526996	0.129874	0.971465	opiat	305	128	7	298	0.191259	0.700118	0.784903	0.984347	-0.651132	0.808195	0.421163	0.993492	opiat	1124	483	13	1111	1.33617	0.577623	0.0208914	0.305609	1.46405	0.703086	0.0375486	0.5674	opiat	4.45632	2.04013	2.99716	0.324552	0.179245	0.552284	0.580753	0.862165	NS	NS
PWY.6609	454	454	22	432	0.0654055	0.0536569	0.223525	0.747033	0.0588907	0.0572205	0.304028	0.971465	opiat	305	305	7	298	-0.0452004	0.0844825	0.593033	0.984347	-0.103424	0.100541	0.30458	0.993492	opiat	1124	1124	13	1111	-0.116527	0.0486757	0.0168325	0.305609	-0.103492	0.0592128	0.0807849	0.663029	opiat	347.336	140.109	422.062	0.0331587	-0.0360602	-1.0875	0.276814	0.680849	NS	NS
PWY.7357	454	454	22	432	-0.0908693	0.0630353	0.150154	0.747033	-0.0446256	0.0689401	0.517814	0.971465	opiat	305	305	7	298	-0.0023788	0.103382	0.981658	0.984347	0.00238736	0.122732	0.984496	0.993492	opiat	1124	1124	13	1111	-0.132795	0.0573455	0.0207555	0.305609	-0.0219201	0.0687995	0.750085	0.907971	opiat	251.671	93.564	304.09	0.0392436	-0.0977529	-2.49092	0.0127411	0.231039	NS	NS
PWY66.400	454	453	22	432	0.362572	0.212565	0.0887819	0.747033	0.138431	0.233545	0.553698	0.971465	opiat	305	300	7	298	-0.11179	0.39544	0.777608	0.984347	-0.308787	0.434937	0.478368	0.993492	opiat	1124	1118	13	1111	0.546884	0.249916	0.0288582	0.356288	0.271143	0.300822	0.367611	0.862644	opiat	22.1319	6.39498	16.0107	0.149843	0.360718	2.40731	0.0160707	0.242846	NS	NS
PWY.7242	454	453	22	432	-0.278169	0.164336	0.0912352	0.747033	-0.251303	0.183181	0.170885	0.971465	opiat	305	305	7	298	0.079476	0.209826	0.705128	0.984347	0.415532	0.244471	0.0903619	0.993492	opiat	1124	1123	13	1111	-0.256979	0.119898	0.0323048	0.384068	-0.119969	0.145917	0.411162	0.862644	opiat	37.0283	22.7134	69.5626	0.0879414	-0.203946	-2.31911	0.0203892	0.291887	NS	NS
PWY.7456	454	333	22	432	-1.176	0.683857	0.0862008	0.747033	-0.969684	0.731385	0.185662	0.971465	opiat	305	265	7	298	-0.225013	0.878277	0.797975	0.984347	0.30165	0.989241	0.760659	0.993492	opiat	1124	1045	13	1111	-1.19818	0.563111	0.0335739	0.384651	-1.92884	0.679053	0.00458939	0.208052	opiat	2.1383	1.29639	3.15364	0.389594	-0.999489	-2.56546	0.0103038	0.231039	NS	NS
PWY.7115	454	385	22	432	0.608986	0.493352	0.217722	0.747033	0.413074	0.531538	0.437545	0.971465	opiat	305	287	7	298	0.0916955	0.549386	0.867558	0.984347	-0.172583	0.627499	0.783507	0.993492	opiat	1124	1051	13	1111	0.874051	0.429823	0.0422364	0.416827	0.701226	0.517858	0.175992	0.782891	opiat	4.10853	3.31318	5.41279	0.279132	0.587237	2.10379	0.0353964	0.331994	NS	NS
PWY.6588	454	429	22	432	-0.482992	0.363753	0.184935	0.747033	-0.294769	0.385018	0.444371	0.971465	opiat	305	302	7	298	0.0656981	0.242514	0.786656	0.984347	0.132045	0.281637	0.639575	0.993492	opiat	1124	1115	13	1111	-0.298136	0.150328	0.0475905	0.435724	-0.250471	0.181931	0.168887	0.782891	opiat	7.55766	17.003	44.251	0.12055	-0.228538	-1.89578	0.0579888	0.438138	NS	NS
THISYNARA.PWY	454	454	22	432	-0.142595	0.088885	0.10939	0.747033	-0.144889	0.0962812	0.133173	0.971465	opiat	305	305	7	298	-0.0972608	0.146055	0.505982	0.984347	-0.00527505	0.174487	0.975905	0.993492	opiat	1124	1124	13	1111	-0.169777	0.0911273	0.0627162	0.503298	-0.111282	0.108077	0.303406	0.838913	opiat	126.574	46.8776	120.421	0.0583338	-0.146502	-2.51144	0.012024	0.231039	NS	NS
PWY.6151	454	454	22	432	-0.0485326	0.0388699	0.212488	0.747033	-0.0511013	0.0419154	0.223518	0.971465	opiat	305	305	7	298	-0.0416451	0.0661531	0.529492	0.984347	-0.0321966	0.0776448	0.678727	0.993492	opiat	1124	1124	13	1111	0.0623342	0.0404036	0.123168	0.617765	0.151385	0.0496394	0.00234718	0.180549	opiat	661.869	228.507	612.574	0.0257945	-0.00229823	-0.0890975	0.929004	0.974165	NS	NS
PWY0.1297	454	454	22	432	0.354421	0.21784	0.10446	0.747033	0.133108	0.229098	0.561565	0.971465	opiat	305	304	7	298	0.216958	0.323037	0.502347	0.984347	-0.0939168	0.368088	0.798809	0.993492	opiat	1124	1124	13	1111	0.327464	0.223503	0.143163	0.637838	0.124005	0.266051	0.641243	0.907971	opiat	21.073	9.58288	20.0186	0.140477	0.317777	2.26213	0.0236896	0.31371	NS	NS
PWY.922	454	302	22	432	0.684081	0.539247	0.205263	0.747033	-0.40011	0.538305	0.457753	0.971465	opiat	305	183	7	298	0.288497	0.771485	0.708707	0.984347	-0.141344	0.870366	0.871118	0.993492	opiat	1124	748	13	1111	0.864724	0.603309	0.152052	0.637838	0.318782	0.713898	0.655299	0.907971	opiat	3.43894	1.68014	2.74739	0.356542	0.662682	1.85864	0.0630786	0.441204	NS	NS
GALACT.GLUCUROCAT.PWY	454	453	22	432	-0.240398	0.170687	0.159727	0.747033	-0.237334	0.191382	0.215679	0.971465	opiat	305	303	7	298	-0.176211	0.218929	0.421548	0.984347	0.0237014	0.255975	0.926299	0.993492	opiat	1124	1121	13	1111	-0.18637	0.135252	0.168499	0.643504	-0.0584554	0.161826	0.718004	0.907971	opiat	34.3242	20.8637	54.665	0.0954101	-0.201322	-2.11007	0.034852	0.331994	NS	NS
GLUCUROCAT.PWY	454	453	22	432	-0.223752	0.150122	0.136831	0.747033	-0.216351	0.16931	0.202066	0.971465	opiat	305	305	7	298	0.00790369	0.202043	0.968822	0.984347	0.263844	0.231397	0.255243	0.993492	opiat	1124	1122	13	1111	-0.177274	0.12583	0.159161	0.643504	-0.0632467	0.150311	0.674005	0.907971	opiat	44.3723	24.497	63.1587	0.0870296	-0.158536	-1.82163	0.0685107	0.45451	NS	NS
MET.SAM.PWY	454	454	22	432	-0.103218	0.0809236	0.202822	0.747033	-0.115675	0.0884961	0.191946	0.971465	opiat	305	305	7	298	-0.0227678	0.121212	0.851135	0.984347	0.00248309	0.143288	0.986187	0.993492	opiat	1124	1124	13	1111	-0.0933797	0.0692267	0.177645	0.657479	-0.121615	0.0814845	0.135864	0.777319	opiat	152.704	68.063	208.666	0.0482561	-0.0856864	-1.77566	0.0757889	0.469992	NS	NS
COBALSYN.PWY	454	444	22	432	-0.258855	0.160058	0.106574	0.747033	-0.181807	0.172957	0.293853	0.971465	opiat	305	304	7	298	0.217205	0.163171	0.184174	0.984347	0.273587	0.189499	0.150022	0.993492	opiat	1124	1123	13	1111	-0.117589	0.102936	0.253553	0.740403	-0.0545476	0.124971	0.662576	0.907971	opiat	39.0344	37.5591	94.377	0.0764785	-0.0762936	-0.997583	0.318482	0.715926	NS	NS
PWY0.162	454	453	22	432	-0.15089	0.0857613	0.0792178	0.747033	-0.112923	0.0952552	0.236553	0.971465	opiat	305	305	7	298	-0.022095	0.139161	0.873956	0.984347	0.0193726	0.163357	0.905691	0.993492	opiat	1124	1124	13	1111	0.0985525	0.085622	0.249973	0.740403	0.0223612	0.101768	0.826125	0.929784	opiat	135.962	51.6376	136.405	0.0555552	-0.0253491	-0.456287	0.648184	0.888448	NS	NS
SULFATE.CYS.PWY	454	401	22	432	-0.703939	0.503567	0.162849	0.747033	-0.663678	0.552054	0.230004	0.971465	opiat	305	262	7	298	-0.114498	0.846008	0.892435	0.984347	-0.01756	0.989294	0.985852	0.993492	opiat	1124	1012	13	1111	-0.607987	0.605507	0.31555	0.773733	-0.621506	0.742521	0.402766	0.862644	opiat	3.94354	1.39718	2.72748	0.352056	-0.569428	-1.61744	0.105784	0.518783	NS	NS
PWY0.1338	454	175	22	432	0.592975	0.433336	0.171889	0.747033	0.432218	0.472884	0.361269	0.971465	opiat	305	93	7	298	0.101453	0.44846	0.821185	0.984347	-0.245291	0.506398	0.628525	0.993492	opiat	1124	331	13	1111	0.432669	0.441616	0.327428	0.773733	0.48636	0.529355	0.358418	0.862644	opiat	5.32538	4.97223	5.12755	0.254616	0.381247	1.49734	0.134304	0.562012	NS	NS
PWY.7003	454	423	22	432	-0.555662	0.393482	0.158611	0.747033	-0.39094	0.413175	0.34463	0.971465	opiat	305	296	7	298	-0.0707868	0.28906	0.80672	0.984347	-0.098369	0.331077	0.76662	0.993492	opiat	1124	1105	13	1111	0.177928	0.177421	0.316154	0.773733	0.174258	0.217033	0.422209	0.862644	opiat	6.45877	11.968	31.7678	0.141147	0.024232	0.17168	0.863689	0.970039	NS	NS
PWY.5345	454	385	22	432	-0.875805	0.530706	0.0996061	0.747033	-0.789515	0.581254	0.175141	0.971465	opiat	305	253	7	298	-0.314626	0.887624	0.723246	0.984347	-0.461871	1.03377	0.655399	0.993492	opiat	1124	1002	13	1111	-0.566053	0.61993	0.361391	0.773733	-0.509492	0.759261	0.502341	0.886621	opiat	3.55052	1.26923	2.60205	0.367067	-0.671238	-1.82865	0.0674519	0.45451	NS	NS
PWY.2942	454	454	22	432	0.0572653	0.0392283	0.145071	0.747033	0.0989826	0.0426021	0.0206674	0.971465	opiat	305	305	7	298	-0.0360188	0.0567373	0.526046	0.984347	-0.0390096	0.0666063	0.558621	0.993492	opiat	1124	1124	13	1111	0.0388886	0.0352781	0.270552	0.773733	0.0167841	0.0415314	0.686198	0.907971	opiat	649.832	310.644	803.505	0.0238097	0.0324669	1.3636	0.172692	0.618057	NS	NS
X1CMET2.PWY	454	454	22	432	0.098439	0.0679273	0.148009	0.747033	0.0498706	0.074294	0.502449	0.971465	opiat	305	305	7	298	-0.0280909	0.126741	0.824747	0.984347	-0.113579	0.143288	0.42869	0.993492	opiat	1124	1124	13	1111	0.0715609	0.0744238	0.336493	0.773733	0.0130342	0.0903391	0.885306	0.947427	opiat	216.726	62.2539	180.541	0.0466495	0.0707372	1.51635	0.12943	0.550078	NS	NS
PWY66.399	454	425	22	432	0.733353	0.400518	0.067778	0.747033	0.626417	0.44163	0.156852	0.971465	opiat	305	295	7	298	-0.12097	0.323591	0.708802	0.984347	-0.0555792	0.363446	0.87858	0.993492	opiat	1124	1116	13	1111	0.175527	0.186353	0.34645	0.773733	0.0108658	0.225816	0.961631	0.976727	opiat	6.23385	9.55009	28.7955	0.149773	0.190014	1.26868	0.204554	0.64153	NS	NS
HSERMETANA.PWY	454	447	22	432	-0.266085	0.158608	0.0941585	0.747033	-0.141813	0.169251	0.402618	0.971465	opiat	305	305	7	298	-0.0282744	0.165857	0.864756	0.984347	0.0423269	0.19425	0.827682	0.993492	opiat	1124	1124	13	1111	-0.0778408	0.113337	0.492346	0.808605	-0.149545	0.133872	0.264215	0.802968	opiat	39.7512	36.3523	77.8498	0.0805945	-0.114742	-1.4237	0.154534	0.602112	NS	NS
POLYISOPRENSYN.PWY	454	241	22	432	0.767484	0.55422	0.166818	0.747033	0.574136	0.612904	0.349458	0.971465	opiat	305	130	7	298	-0.0647552	0.807346	0.936126	0.984347	-0.162021	0.93991	0.863271	0.993492	opiat	1124	555	13	1111	0.487492	0.685368	0.477056	0.808605	0.561303	0.828711	0.498348	0.885952	opiat	3.25564	1.5342	2.12889	0.380178	0.496785	1.30672	0.191309	0.629596	NS	NS
P23.PWY	454	193	22	432	0.924015	0.516199	0.0741387	0.747033	0.799954	0.565431	0.15792	0.971465	opiat	305	124	7	298	0.252042	0.766731	0.742596	0.984347	-0.389537	0.872067	0.655471	0.993492	opiat	1124	495	13	1111	0.450831	0.660399	0.494961	0.808605	-0.467241	0.795593	0.557134	0.886621	opiat	3.75288	1.70104	2.29291	0.359284	0.636411	1.77133	0.0765056	0.469992	NS	NS
PWY.6113	454	281	22	432	-0.865342	0.636103	0.174409	0.747033	-1.27043	0.685364	0.0645294	0.971465	opiat	305	182	7	298	-0.926781	0.943997	0.327013	0.984347	-1.04653	1.10783	0.345693	0.993492	opiat	1124	699	13	1111	0.538488	0.755584	0.476194	0.808605	-0.225171	0.917662	0.806213	0.921386	opiat	2.47141	1.12217	1.7516	0.432533	-0.418211	-0.966888	0.3336	0.737993	NS	NS
PWY66.409	454	448	22	432	0.252485	0.165429	0.127687	0.747033	0.150466	0.1747	0.389617	0.971465	opiat	305	304	7	298	0.141806	0.268083	0.597227	0.984347	0.0929105	0.304787	0.760732	0.993492	opiat	1124	1120	13	1111	0.0913191	0.159874	0.567984	0.82499	-0.20087	0.192466	0.29688	0.832488	opiat	36.5408	13.9143	39.1243	0.105656	0.164903	1.56075	0.118583	0.533233	NS	NS
PWY.7196	454	442	22	432	-0.170272	0.116007	0.142915	0.747033	-0.152837	0.128257	0.23415	0.971465	opiat	305	305	7	298	0.0283157	0.161195	0.86068	0.984347	0.0296964	0.18907	0.875314	0.993492	opiat	1124	1121	13	1111	-0.0530348	0.0986021	0.590778	0.831742	-0.108021	0.118495	0.362181	0.862644	opiat	74.3071	38.4853	102.856	0.0680969	-0.078914	-1.15885	0.246518	0.64153	NS	NS
PWY.5154	454	454	22	432	0.284782	0.161262	0.0781062	0.747033	0.223697	0.177071	0.207225	0.971465	opiat	305	304	7	298	-0.0947959	0.250235	0.705091	0.984347	0.0400233	0.288778	0.889878	0.993492	opiat	1124	1122	13	1111	-0.0841212	0.165567	0.611499	0.831742	-0.131143	0.200759	0.513744	0.886621	opiat	38.4534	15.97	36.4797	0.104884	0.070055	0.667927	0.50418	0.841332	NS	NS
PWY.4981	454	454	22	432	0.235153	0.146988	0.110374	0.747033	0.199678	0.160838	0.215172	0.971465	opiat	305	305	7	298	0.307184	0.215689	0.155439	0.984347	0.347561	0.258115	0.17929	0.993492	opiat	1124	1124	13	1111	0.0647843	0.138458	0.639949	0.85238	0.0830434	0.168624	0.622484	0.907971	opiat	46.2844	21.4953	52.1632	0.0913088	0.173968	1.90527	0.0567444	0.438138	NS	NS
PWY.5005	454	354	22	432	-0.866604	0.556119	0.119883	0.747033	-0.98104	0.609459	0.108261	0.971465	opiat	305	200	7	298	0.80176	0.967023	0.407711	0.984347	0.713919	1.11904	0.524042	0.993492	opiat	1124	720	13	1111	0.347593	0.789749	0.659927	0.866538	0.452076	0.963376	0.638977	0.907971	opiat	3.23343	1.06937	1.60333	0.41148	-0.234914	-0.570899	0.568068	0.862165	NS	NS
PWY.841	454	454	22	432	0.0830258	0.0680954	0.22341	0.747033	0.0501832	0.0738322	0.4971	0.971465	opiat	305	305	7	298	-0.0578342	0.155843	0.710823	0.984347	-0.046184	0.178055	0.795544	0.993492	opiat	1124	1123	13	1111	-0.0352461	0.0891699	0.692721	0.889567	-0.0948119	0.110581	0.391419	0.862644	opiat	215.657	41.1742	125.766	0.0511245	0.0289889	0.567026	0.570696	0.862165	NS	NS
P161.PWY	454	447	22	432	0.288238	0.206773	0.164042	0.747033	0.237127	0.228538	0.300109	0.971465	opiat	305	302	7	298	-0.477418	0.279969	0.0892036	0.984347	-0.644702	0.323011	0.046986	0.993492	opiat	1124	1123	13	1111	-0.0867542	0.216769	0.689075	0.889567	-0.0783204	0.260278	0.763541	0.907971	opiat	23.3889	12.7579	21.2817	0.131958	-0.0208183	-0.157765	0.874642	0.970039	NS	NS
POLYAMINSYN3.PWY	454	250	22	432	-0.99762	0.574115	0.0829725	0.747033	-1.21071	0.625226	0.0535246	0.971465	opiat	305	185	7	298	-0.0889417	0.849431	0.916678	0.984347	0.353221	1.00645	0.725899	0.993492	opiat	1124	713	13	1111	0.253706	0.715936	0.723129	0.897031	0.536126	0.869714	0.537735	0.886621	opiat	3.03391	1.38594	1.95097	0.396189	-0.416741	-1.05187	0.292857	0.6867	NS	NS
PWY.2723	454	184	22	432	0.62715	0.513538	0.222654	0.747033	0.534626	0.566641	0.345999	0.971465	opiat	305	93	7	298	0.188576	0.634767	0.766615	0.984347	-0.057299	0.731014	0.937583	0.993492	opiat	1124	346	13	1111	0.190954	0.578763	0.741511	0.911973	0.308048	0.697747	0.658947	0.907971	opiat	3.79188	2.48183	2.98537	0.328637	0.368953	1.12268	0.261575	0.664939	NS	NS
PWY.5910	454	180	22	432	0.677963	0.502267	0.177776	0.747033	0.28708	0.53737	0.59348	0.971465	opiat	305	119	7	298	0.442666	0.74013	0.550233	0.984347	0.31314	0.872978	0.720104	0.993492	opiat	1124	613	13	1111	0.187703	0.626795	0.764641	0.917457	-0.437296	0.750576	0.560276	0.886621	opiat	3.96397	1.82551	2.54536	0.346379	0.476708	1.37626	0.16874	0.618057	NS	NS
PWY.7209	454	322	22	432	-1.1669	0.624428	0.0623244	0.747033	-1.31391	0.680044	0.0540587	0.971465	opiat	305	240	7	298	-1.08898	0.96364	0.259356	0.984347	-0.764789	1.08651	0.482117	0.993492	opiat	1124	965	13	1111	0.159181	0.657807	0.808834	0.926182	1.21438	0.787144	0.123181	0.777319	opiat	2.56469	1.07689	2.31102	0.409871	-0.63797	-1.55652	0.119585	0.533233	NS	NS
PWY66.422	454	454	22	432	-0.0642934	0.0500924	0.200008	0.747033	-0.0683221	0.0530454	0.198512	0.971465	opiat	305	305	7	298	0.018565	0.0841923	0.82563	0.984347	0.0307451	0.0986635	0.755582	0.993492	opiat	1124	1124	13	1111	0.0107375	0.0540716	0.842629	0.942452	0.0157397	0.0641179	0.806132	0.921386	opiat	398.526	141.077	342.029	0.0336788	-0.0219264	-0.651045	0.515018	0.854176	NS	NS
PWY.5103	454	454	22	432	-0.0789829	0.0615979	0.200444	0.747033	-0.0722264	0.0680801	0.289384	0.971465	opiat	305	305	7	298	0.0093671	0.078273	0.904823	0.984347	0.0618454	0.0935655	0.509198	0.993492	opiat	1124	1124	13	1111	0.00734425	0.0414756	0.859482	0.949232	0.045855	0.0499077	0.358409	0.862644	opiat	263.553	163.221	581.32	0.0314956	-0.0148973	-0.472997	0.636216	0.888448	NS	NS
PWY.6629	454	169	22	432	0.840937	0.649549	0.196123	0.747033	0.497553	0.711946	0.485047	0.971465	opiat	305	90	7	298	0.926604	0.913651	0.311321	0.984347	0.0848466	1.04486	0.935341	0.993492	opiat	1124	301	13	1111	0.127355	0.705241	0.856727	0.949232	0.42828	0.84623	0.612887	0.907971	opiat	2.37015	1.19795	2.01059	0.423383	0.602154	1.42224	0.154955	0.602112	NS	NS
BRANCHED.CHAIN.AA.SYN.PWY	454	454	22	432	-0.075817	0.0557661	0.174682	0.747033	-0.0611233	0.0617269	0.32268	0.971465	opiat	305	305	7	298	-0.0026908	0.0703716	0.969525	0.984347	0.0414563	0.0839245	0.62174	0.993492	opiat	1124	1124	13	1111	0.00624724	0.0363308	0.863505	0.949264	0.0371703	0.0437352	0.395573	0.862644	opiat	321.558	201.932	757.618	0.0279388	-0.0157597	-0.56408	0.572699	0.862165	NS	NS
PPGPPMET.PWY	454	440	22	432	0.267347	0.207212	0.197688	0.747033	0.251696	0.222619	0.258932	0.971465	opiat	305	295	7	298	0.402253	0.306326	0.190179	0.984347	0.280345	0.36234	0.439826	0.993492	opiat	1124	1110	13	1111	0.0185905	0.254347	0.941747	0.980429	-0.171325	0.294013	0.560211	0.886621	opiat	23.29	10.657	15.4577	0.142271	0.218617	1.53662	0.124386	0.545693	NS	NS
HISTSYN.PWY	454	454	22	432	-0.0903546	0.0720165	0.210284	0.747033	-0.0418625	0.0799344	0.600774	0.971465	opiat	305	305	7	298	-0.00502712	0.107173	0.962619	0.984347	-0.0342416	0.124648	0.783757	0.993492	opiat	1124	1124	13	1111	-0.00481799	0.0693026	0.944587	0.980429	0.0485686	0.0834446	0.560657	0.886621	opiat	192.813	87.0621	208.21	0.0452639	-0.0386457	-0.853785	0.393224	0.775051	NS	NS
PWY.6387	454	454	22	432	-0.0380495	0.0294259	0.19668	0.747033	-0.0235492	0.0314982	0.455129	0.971465	opiat	305	305	7	298	-0.00850664	0.0434084	0.844775	0.984347	0.012853	0.049813	0.796599	0.993492	opiat	1124	1124	13	1111	-0.000260718	0.029736	0.993006	0.996773	0.0318028	0.034765	0.360507	0.862644	opiat	1154.89	530.705	1130.93	0.0188427	-0.0173094	-0.918628	0.35829	0.750654	NS	NS
PWY.7383	454	427	22	432	0.630578	0.429696	0.142958	0.747033	0.715868	0.471996	0.130143	0.971465	opiat	305	302	7	298	-0.127103	0.237763	0.593356	0.984347	0.00028317	0.282608	0.999201	0.999201	opiat	1124	1123	13	1111	-0.334788	0.130476	0.010422	0.238961	-0.334732	0.158416	0.0348344	0.557351	opiat	5.41599	17.6894	58.7406	0.110535	-0.22602	-2.04478	0.040877	0.350363	NS	NS
PWY.6608	454	453	22	432	-0.150176	0.102872	0.145059	0.747033	-0.0452467	0.109552	0.67982	0.979657	opiat	305	305	7	298	-0.216131	0.134246	0.108471	0.984347	-0.182376	0.158748	0.251669	0.993492	opiat	1124	1124	13	1111	-0.228165	0.0833864	0.00631455	0.207014	-0.194265	0.0973158	0.0461635	0.603868	opiat	94.4947	55.4878	143.817	0.0583411	-0.200809	-3.44198	0.000577483	0.0392688	0.362912	0
PWY.6901	454	449	22	432	0.223093	0.160259	0.16463	0.747033	0.0809317	0.175766	0.645454	0.979657	opiat	305	298	7	298	-0.671889	0.315942	0.034299	0.984347	-0.632304	0.359354	0.0796822	0.993492	opiat	1124	1116	13	1111	0.38271	0.194077	0.0488662	0.435724	0.398083	0.231141	0.0853163	0.663029	opiat	38.9362	10.0181	26.5492	0.115084	0.160469	1.39436	0.163209	0.616566	NS	NS
PWY.2941	454	454	22	432	0.242609	0.139516	0.0827581	0.747033	0.069066	0.14776	0.640459	0.979657	opiat	305	305	7	298	0.201294	0.201798	0.319339	0.984347	0.0321646	0.238601	0.89287	0.993492	opiat	1124	1124	13	1111	0.00512432	0.139883	0.970784	0.990808	-0.0638447	0.168153	0.704256	0.907971	opiat	51.3747	24.5564	51.1062	0.0887226	0.139084	1.56763	0.116967	0.533233	NS	NS
PWY0.1061	454	443	22	432	0.501899	0.272555	0.0662475	0.747033	0.0522172	0.283665	0.854047	0.980096	opiat	305	302	7	298	-0.387871	0.383172	0.312242	0.984347	-0.658401	0.436345	0.132534	0.993492	opiat	1124	1110	13	1111	0.672973	0.254676	0.00834698	0.230521	0.362516	0.297911	0.223929	0.782891	opiat	13.4615	6.81103	15.4179	0.167388	0.406	2.4255	0.0152871	0.242846	NS	NS
NONOXIPENT.PWY	454	454	22	432	-0.107341	0.0675796	0.112937	0.747033	-0.00610181	0.0734869	0.933868	0.980096	opiat	305	305	7	298	-0.0169328	0.110116	0.877893	0.984347	0.0541339	0.130009	0.677465	0.993492	opiat	1124	1124	13	1111	-0.114342	0.0660642	0.0837693	0.528757	-0.055349	0.0774841	0.47518	0.867443	opiat	218.962	82.4701	229.123	0.0434145	-0.0963111	-2.21841	0.0265269	0.31371	NS	NS
PWY.5863	454	294	22	432	0.689346	0.537181	0.200078	0.747033	0.161124	0.578447	0.780738	0.980096	opiat	305	171	7	298	-0.0736563	0.794296	0.926179	0.984347	-0.108949	0.92991	0.906822	0.993492	opiat	1124	652	13	1111	0.599645	0.651843	0.357812	0.773733	-0.0788378	0.787578	0.920282	0.947427	opiat	3.46544	1.58502	2.3535	0.367509	0.497491	1.35368	0.175837	0.621139	NS	NS
PWY.6385	454	454	22	432	-0.0830789	0.0687075	0.227261	0.747033	-0.00422243	0.0749396	0.955096	0.980096	opiat	305	305	7	298	0.00798444	0.118971	0.946538	0.984347	0.0751104	0.135657	0.580282	0.993492	opiat	1124	1123	13	1111	-0.0420007	0.0632019	0.506478	0.808605	-0.0552544	0.076068	0.467764	0.862644	opiat	211.832	70.6509	250.345	0.0433218	-0.051704	-1.19349	0.232679	0.64153	NS	NS
NAD.BIOSYNTHESIS.II	454	427	22	432	0.554876	0.417316	0.184332	0.747033	0.0207339	0.433792	0.961902	0.980096	opiat	305	289	7	298	0.140498	0.652056	0.829549	0.984347	-0.266495	0.697356	0.702657	0.993492	opiat	1124	1081	13	1111	0.110734	0.448422	0.804999	0.926182	-0.307075	0.540136	0.569805	0.88985	opiat	5.7421	2.35196	4.97309	0.276637	0.31126	1.12516	0.260521	0.664939	NS	NS
VALSYN.PWY	454	454	22	432	-0.0431734	0.0341842	0.207293	0.747033	-0.0110309	0.0376265	0.769551	0.980096	opiat	305	305	7	298	-0.0303364	0.0483994	0.531295	0.984347	-0.0042309	0.0565981	0.94047	0.993492	opiat	1124	1124	13	1111	0.00430175	0.029712	0.88491	0.962902	0.0216413	0.0359462	0.547271	0.886621	opiat	855.752	426.894	1132.76	0.0203472	-0.0186401	-0.916101	0.359614	0.750654	NS	NS
PWY.5989	454	440	22	432	-0.208401	0.234297	0.374253	0.74899	-0.173612	0.26521	0.513104	0.971465	opiat	305	299	7	298	-0.0153499	0.275905	0.955672	0.984347	0.154684	0.320917	0.630221	0.993492	opiat	1124	1115	13	1111	-0.554365	0.179069	0.00201273	0.0922983	-0.507595	0.212091	0.0168733	0.349298	opiat	18.2166	13.1366	31.1861	0.126451	-0.34037	-2.69171	0.00710872	0.231039	NS	NS
ARGININE.SYN4.PWY	454	422	22	432	0.430019	0.477549	0.368364	0.74899	0.607833	0.515368	0.23894	0.971465	opiat	305	281	7	298	-1.43367	0.762244	0.0609673	0.984347	-1.2294	0.873426	0.160437	0.993492	opiat	1124	1080	13	1111	-1.08697	0.470093	0.0209452	0.305609	-1.6481	0.568628	0.00382712	0.208052	opiat	4.38495	1.72113	4.52514	0.306696	-0.517402	-1.68702	0.0916002	0.518783	NS	NS
PWY.1269	454	442	22	432	0.227832	0.254168	0.370555	0.74899	0.208567	0.275693	0.449801	0.971465	opiat	305	290	7	298	-1.00318	0.644597	0.120702	0.984347	-0.666033	0.72288	0.357703	0.993492	opiat	1124	1076	13	1111	-1.03572	0.456445	0.0234526	0.325505	-1.31158	0.55348	0.0179786	0.349298	opiat	15.4795	2.40671	4.7998	0.209952	-0.170099	-0.810177	0.417838	0.7989	NS	NS
PWY.5173	454	294	22	432	0.581813	0.517437	0.261453	0.74899	-0.316252	0.545011	0.562063	0.971465	opiat	305	173	7	298	0.155746	0.677251	0.818275	0.984347	-0.31373	0.770559	0.68423	0.993492	opiat	1124	600	13	1111	1.25603	0.557073	0.024346	0.325505	1.00517	0.661011	0.128638	0.777319	opiat	3.73496	2.18022	3.22237	0.330815	0.717915	2.17014	0.029996	0.331977	NS	NS
PWY0.781	454	446	22	432	-0.130265	0.140396	0.354018	0.74899	-0.137732	0.156368	0.378969	0.971465	opiat	305	302	7	298	-0.332772	0.229553	0.148226	0.984347	-0.291538	0.265886	0.273888	0.993492	opiat	1124	1117	13	1111	0.306348	0.157938	0.0526753	0.456994	0.297695	0.184732	0.107371	0.765161	opiat	50.733	18.9772	40.0894	0.0954332	-0.00585221	-0.0613225	0.951102	0.974165	NS	NS
PWY.6549	454	323	22	432	0.590753	0.589406	0.316759	0.74899	0.888132	0.642842	0.16788	0.971465	opiat	305	236	7	298	0.210646	0.851284	0.804734	0.984347	0.339827	0.997175	0.733533	0.993492	opiat	1124	892	13	1111	-1.19579	0.698758	0.0873025	0.528757	-1.23494	0.848702	0.145935	0.779152	opiat	2.87853	1.37991	2.04808	0.398204	-0.0726064	-0.182335	0.85532	0.970039	NS	NS
PWY.6121	454	454	22	432	0.0355271	0.0343885	0.302129	0.74899	0.0249332	0.0375881	0.507512	0.971465	opiat	305	305	7	298	0.0207251	0.0394382	0.599644	0.984347	0.033268	0.0440986	0.451324	0.993492	opiat	1124	1124	13	1111	-0.0368934	0.0275149	0.180244	0.657479	-0.0093177	0.0331257	0.778548	0.91278	opiat	845.618	642.934	1320.88	0.0188665	-0.00190948	-0.10121	0.919383	0.974165	NS	NS
PWY.5347	454	454	22	432	-0.0644796	0.0744829	0.387136	0.74899	-0.116793	0.0811237	0.150752	0.971465	opiat	305	305	7	298	0.00774725	0.105243	0.941368	0.984347	0.020001	0.124267	0.872255	0.993492	opiat	1124	1124	13	1111	-0.0680983	0.0560488	0.224632	0.721068	-0.11526	0.0662578	0.0822238	0.663029	opiat	180.255	90.2853	318.322	0.0412091	-0.0553618	-1.34344	0.179131	0.624661	NS	NS
COA.PWY.1	454	454	22	432	-0.0282328	0.0334505	0.399127	0.74899	-0.0310999	0.0353116	0.379006	0.971465	opiat	305	305	7	298	-0.0014013	0.0525541	0.978746	0.984347	-0.00901471	0.0611757	0.882968	0.993492	opiat	1124	1124	13	1111	0.0413329	0.0343705	0.229401	0.726073	0.0700034	0.0413938	0.0910992	0.688305	opiat	893.708	362.066	846.501	0.02181	0.00439956	0.201722	0.840134	0.970039	NS	NS
PWY.6163	454	454	22	432	-0.0426249	0.0371766	0.25221	0.74899	-0.0286748	0.0408331	0.482951	0.971465	opiat	305	305	7	298	0.0238459	0.0539986	0.659109	0.984347	0.0368886	0.0614601	0.548906	0.993492	opiat	1124	1124	13	1111	0.0339846	0.0336734	0.313077	0.773733	0.0530541	0.0406262	0.191864	0.782891	opiat	723.537	342.953	881.915	0.0226548	0.00375121	0.165581	0.868486	0.970039	NS	NS
PWY.5100	454	454	22	432	0.0829332	0.0857198	0.333842	0.74899	0.0895851	0.091804	0.329755	0.971465	opiat	305	305	7	298	-0.0254359	0.12434	0.83805	0.984347	0.0484337	0.143471	0.735943	0.993492	opiat	1124	1124	13	1111	-0.0714367	0.0775752	0.357317	0.773733	-0.0987651	0.0939993	0.293632	0.831958	opiat	136.094	64.6807	166.171	0.0522035	-0.00607508	-0.116373	0.907357	0.974165	NS	NS
GLYCOL.GLYOXDEG.PWY	454	200	22	432	0.515758	0.475544	0.278712	0.74899	0.426351	0.519791	0.412574	0.971465	opiat	305	95	7	298	0.157052	0.580237	0.786834	0.984347	-0.046543	0.665753	0.944318	0.993492	opiat	1124	370	13	1111	0.43935	0.520049	0.39839	0.773733	0.478835	0.626227	0.444657	0.862644	opiat	4.422	2.97022	3.69752	0.300289	0.394208	1.31276	0.189263	0.629596	NS	NS
SO4ASSIM.PWY	454	401	22	432	-0.507844	0.489962	0.300543	0.74899	-0.444464	0.536157	0.407613	0.971465	opiat	305	262	7	298	-0.0402675	0.803532	0.960066	0.984347	0.0876601	0.938686	0.925668	0.993492	opiat	1124	1012	13	1111	-0.478423	0.58326	0.412245	0.773733	-0.518032	0.715767	0.46938	0.862644	opiat	4.16558	1.54879	2.93952	0.339934	-0.414168	-1.21838	0.223081	0.64153	NS	NS
GLCMANNANAUT.PWY	454	453	22	432	-0.121016	0.108495	0.265292	0.74899	-0.104097	0.118859	0.381674	0.971465	opiat	305	305	7	298	-0.0235736	0.149504	0.874818	0.984347	0.00582352	0.173528	0.973254	0.993492	opiat	1124	1124	13	1111	-0.0870511	0.10327	0.399442	0.773733	0.0727879	0.123829	0.556784	0.886621	opiat	84.9537	44.74	93.7668	0.0668959	-0.0872547	-1.30434	0.192119	0.629596	NS	NS
PWY.6630	454	293	22	432	0.805313	0.696796	0.248419	0.74899	0.62382	0.754568	0.40889	0.971465	opiat	305	196	7	298	1.8286	1.05306	0.0835151	0.984347	1.6842	1.18425	0.156159	0.993492	opiat	1124	635	13	1111	0.683138	0.846606	0.419888	0.773733	0.444107	1.01843	0.662873	0.907971	opiat	2.05963	0.90177	1.3952	0.4791	0.977995	2.04132	0.0412192	0.350363	NS	NS
PWY.3001	454	454	22	432	-0.0440498	0.0457125	0.335771	0.74899	-0.0782914	0.0504985	0.121859	0.971465	opiat	305	305	7	298	-0.0350954	0.0750087	0.640209	0.984347	-0.0152302	0.0895255	0.865045	0.993492	opiat	1124	1124	13	1111	-0.0370624	0.0400888	0.355422	0.773733	-0.0133853	0.0487009	0.783487	0.914628	opiat	478.553	177.736	622.234	0.027967	-0.0394044	-1.40896	0.158847	0.60854	NS	NS
TRPSYN.PWY	454	454	22	432	-0.0774769	0.087213	0.374847	0.74899	-0.0763434	0.0967204	0.430412	0.971465	opiat	305	305	7	298	-0.0318276	0.141971	0.82277	0.984347	-0.0970723	0.165612	0.558287	0.993492	opiat	1124	1124	13	1111	-0.0635082	0.0795598	0.424899	0.773733	-0.0191803	0.0975568	0.844173	0.933394	opiat	131.473	49.6133	157.984	0.0543069	-0.064289	-1.18381	0.236489	0.64153	NS	NS
PWY.6317	454	454	22	432	-0.0574214	0.0515014	0.265491	0.74899	-0.0302044	0.054983	0.583085	0.971465	opiat	305	305	7	298	0.0195869	0.0844756	0.816804	0.984347	0.0319948	0.0990583	0.746961	0.993492	opiat	1124	1124	13	1111	-0.0424333	0.052517	0.419268	0.773733	-0.00923558	0.0635223	0.884429	0.947427	opiat	377.018	140.132	362.577	0.0337152	-0.0389774	-1.15608	0.247649	0.64153	NS	NS
PWY0.1296	454	454	22	432	0.0647929	0.0612115	0.290418	0.74899	0.0685245	0.0672262	0.308688	0.971465	opiat	305	305	7	298	0.0121739	0.101146	0.90428	0.984347	0.0260524	0.116458	0.82316	0.993492	opiat	1124	1124	13	1111	-0.0619897	0.0643973	0.335952	0.773733	-0.0025872	0.0757928	0.972776	0.979981	opiat	266.891	97.746	241.137	0.0406298	0.00583479	0.143609	0.88581	0.970039	NS	NS
DENOVOPURINE2.PWY	454	454	22	432	0.0627431	0.0621241	0.313075	0.74899	0.0345384	0.0666501	0.604606	0.971465	opiat	305	305	7	298	-0.0477736	0.131579	0.716806	0.984347	-0.0648894	0.15207	0.669943	0.993492	opiat	1124	1123	13	1111	-0.0545121	0.0731783	0.456477	0.805105	-0.110169	0.0905697	0.2241	0.782891	opiat	259.108	57.7598	186.739	0.0445609	0.006589	0.147865	0.882449	0.970039	NS	NS
PWY.6284	454	289	22	432	-0.558093	0.6224	0.370383	0.74899	-1.15376	0.67065	0.0861471	0.971465	opiat	305	182	7	298	-0.916744	0.936722	0.328536	0.984347	-1.04562	1.09839	0.341989	0.993492	opiat	1124	699	13	1111	0.55284	0.748531	0.460326	0.807456	-0.225207	0.909182	0.804412	0.921386	opiat	2.58144	1.13967	1.78476	0.426174	-0.272215	-0.63874	0.522992	0.854916	NS	NS
PWY.7199	454	453	22	432	-0.0969739	0.090811	0.286176	0.74899	-0.167674	0.0981558	0.0883825	0.971465	opiat	305	305	7	298	0.0849381	0.124157	0.494437	0.984347	0.0805856	0.147288	0.584758	0.993492	opiat	1124	1124	13	1111	0.0533261	0.0833353	0.522371	0.808605	0.0637406	0.098553	0.517923	0.886621	opiat	121.261	64.8722	143.993	0.0550376	0.00433018	0.0786767	0.93729	0.974165	NS	NS
PWY.7211	454	446	22	432	-0.160046	0.136519	0.241724	0.74899	-0.193475	0.146757	0.188183	0.971465	opiat	305	304	7	298	-0.47808	0.241893	0.0490455	0.984347	-0.4512	0.282065	0.1109	0.993492	opiat	1124	1120	13	1111	-0.0967944	0.132119	0.463941	0.808605	-0.0894066	0.156695	0.568407	0.88985	opiat	53.6556	17.0905	57.2885	0.0883764	-0.174197	-1.97108	0.0487153	0.401532	NS	NS
COA.PWY	454	454	22	432	0.0842448	0.0957164	0.379262	0.74899	0.061611	0.104277	0.554964	0.971465	opiat	305	305	7	298	0.118861	0.147455	0.42084	0.984347	0.239786	0.172616	0.165968	0.993492	opiat	1124	1124	13	1111	0.0479793	0.077596	0.536489	0.808605	0.0446238	0.0941774	0.635719	0.907971	opiat	109.151	45.9919	166.082	0.0557951	0.0704508	1.26267	0.206708	0.64153	NS	NS
PWY.7197	454	454	22	432	0.120676	0.119069	0.311383	0.74899	0.075777	0.12971	0.559417	0.971465	opiat	305	305	7	298	-0.112368	0.240698	0.640954	0.984347	-0.181222	0.277872	0.514854	0.993492	opiat	1124	1123	13	1111	0.100608	0.155386	0.517462	0.808605	-0.0818048	0.192141	0.670372	0.907971	opiat	70.535	17.2605	41.4166	0.0879728	0.0831127	0.944755	0.344784	0.75025	NS	NS
PWY4LZ.257	454	434	22	432	0.147236	0.180351	0.414743	0.74899	0.218858	0.202464	0.2804	0.971465	opiat	305	300	7	298	-0.254449	0.274267	0.354304	0.984347	-0.341093	0.316156	0.281647	0.993492	opiat	1124	1123	13	1111	-0.14273	0.204172	0.484655	0.808605	-0.0524119	0.245012	0.830653	0.929784	opiat	30.7442	13.2939	23.9887	0.121244	-0.0335146	-0.276423	0.782224	0.946633	NS	NS
PWY.7229	454	454	22	432	0.0658796	0.0604023	0.276016	0.74899	0.0694237	0.0656696	0.291082	0.971465	opiat	305	305	7	298	-0.101447	0.113919	0.373908	0.984347	-0.0753751	0.133255	0.572118	0.993492	opiat	1124	1124	13	1111	-0.0319517	0.0577575	0.580235	0.830973	-0.0838802	0.0698196	0.229866	0.782891	opiat	274.09	77.056	299.767	0.0391957	0.00101674	0.02594	0.979305	0.986559	NS	NS
PWY.6126	454	454	22	432	0.0610486	0.0668372	0.361541	0.74899	0.0672336	0.0725884	0.354892	0.971465	opiat	305	305	7	298	-0.125616	0.125555	0.317889	0.984347	-0.0799655	0.146588	0.585864	0.993492	opiat	1124	1124	13	1111	-0.0341585	0.0648955	0.598741	0.831742	-0.090465	0.078667	0.25041	0.782891	opiat	223.853	63.4353	237.449	0.0436545	-0.00459942	-0.10536	0.91609	0.974165	NS	NS
PWY.7222	454	454	22	432	0.0842229	0.0803609	0.295193	0.74899	0.0804328	0.0873092	0.357487	0.971465	opiat	305	305	7	298	-0.141245	0.140155	0.31438	0.984347	-0.0914468	0.163339	0.576053	0.993492	opiat	1124	1124	13	1111	-0.0397667	0.0758048	0.59997	0.831742	-0.113164	0.0918433	0.218165	0.782891	opiat	154.85	50.9077	174.023	0.0513138	-0.0028146	-0.0548507	0.956257	0.974165	NS	NS
PWY.6125	454	454	22	432	0.106838	0.0957453	0.265096	0.74899	0.0852576	0.10572	0.420471	0.971465	opiat	305	305	7	298	-0.093661	0.183662	0.610455	0.984347	-0.120944	0.21154	0.567992	0.993492	opiat	1124	1123	13	1111	0.0560466	0.108305	0.604919	0.831742	-0.0754401	0.133634	0.572514	0.88985	opiat	109.085	29.6457	85.2513	0.066818	0.0609685	0.912457	0.361528	0.750654	NS	NS
PWY.7117	454	384	22	432	0.704033	0.70691	0.319834	0.74899	0.716625	0.770822	0.353097	0.971465	opiat	305	286	7	298	0.96312	0.855315	0.261054	0.984347	1.07107	1.01035	0.290069	0.993492	opiat	1124	1054	13	1111	0.330209	0.635844	0.603638	0.831742	0.270445	0.773289	0.726607	0.907971	opiat	2.00111	1.36693	2.47342	0.413751	0.606374	1.46555	0.14277	0.584003	NS	NS
COMPLETE.ARO.PWY	454	454	22	432	-0.0303129	0.0344626	0.379578	0.74899	-0.0212451	0.0378919	0.575344	0.971465	opiat	305	305	7	298	0.020405	0.0499682	0.683314	0.984347	0.0354792	0.0561961	0.528384	0.993492	opiat	1124	1124	13	1111	0.0164744	0.0327584	0.61513	0.833151	0.0569318	0.0384899	0.139399	0.777319	opiat	841.986	400.509	931.87	0.0214454	-0.000919192	-0.042862	0.965812	0.976583	NS	NS
PWY.7228	454	454	22	432	0.0999347	0.105723	0.345054	0.74899	0.0739539	0.116329	0.525317	0.971465	opiat	305	305	7	298	-0.136838	0.21132	0.517781	0.984347	-0.171754	0.24317	0.480616	0.993492	opiat	1124	1123	13	1111	0.0623853	0.126638	0.622374	0.839421	-0.0917853	0.156185	0.556877	0.886621	opiat	89.4664	22.3933	62.3549	0.0757631	0.0560605	0.739945	0.459333	0.7989	NS	NS
PYRIDNUCSAL.PWY	454	437	22	432	-0.157124	0.179262	0.381258	0.74899	-0.353504	0.187539	0.0602013	0.971465	opiat	305	291	7	298	0.0453485	0.338737	0.893596	0.984347	-0.0956617	0.392922	0.807847	0.993492	opiat	1124	1094	13	1111	0.0801547	0.210576	0.703542	0.894123	0.197077	0.250788	0.432148	0.862644	opiat	31.1189	8.71517	22.5519	0.126607	-0.0430652	-0.34015	0.733744	0.932609	NS	NS
PWY.7323	454	381	22	432	0.501382	0.525948	0.340968	0.74899	0.50598	0.568611	0.374084	0.971465	opiat	305	230	7	298	-1.2575	0.853164	0.141557	0.984347	-1.18576	0.978781	0.226799	0.993492	opiat	1124	837	13	1111	0.236282	0.675795	0.726678	0.897168	-0.211832	0.819686	0.796124	0.921386	opiat	3.61505	1.37384	2.18963	0.373235	0.0839022	0.224797	0.822137	0.963885	NS	NS
PWY.7282	454	436	22	432	0.193258	0.196658	0.326324	0.74899	0.335793	0.214971	0.119127	0.971465	opiat	305	288	7	298	-1.1702	0.725728	0.107921	0.984347	-0.460076	0.810217	0.570624	0.993492	opiat	1124	1080	13	1111	-0.056115	0.317342	0.859677	0.949232	-0.450129	0.386514	0.244455	0.782891	opiat	25.8569	1.89868	9.9299	0.162897	0.0588551	0.361303	0.717873	0.921045	NS	NS
PWY.6595	454	427	22	432	-0.345598	0.385132	0.370026	0.74899	-0.515143	0.416074	0.216409	0.971465	opiat	305	299	7	298	0.447793	0.242026	0.0653105	0.984347	0.347303	0.272037	0.202883	0.993492	opiat	1124	1117	13	1111	0.0208663	0.17053	0.902635	0.965819	-0.0459	0.204505	0.822455	0.929784	opiat	6.74186	17.0717	34.3873	0.13108	0.103644	0.790694	0.429123	0.7989	NS	NS
PWY.6590	454	266	22	432	-0.619518	0.575474	0.28228	0.74899	-0.483243	0.622828	0.438279	0.971465	opiat	305	221	7	298	-0.476917	0.831106	0.566513	0.984347	-0.09538	0.949989	0.920102	0.993492	opiat	1124	939	13	1111	-0.0588634	0.594116	0.921095	0.975616	1.07888	0.71985	0.134229	0.777319	opiat	3.0196	1.44773	2.83308	0.370106	-0.373665	-1.00962	0.31268	0.714862	NS	NS
CENTFERM.PWY	454	266	22	432	-0.582291	0.55122	0.291382	0.74899	-0.446598	0.59684	0.454739	0.971465	opiat	305	221	7	298	-0.459143	0.794843	0.563935	0.984347	-0.0939411	0.908577	0.917729	0.993492	opiat	1124	939	13	1111	-0.0572039	0.572114	0.920373	0.975616	1.0349	0.693196	0.135748	0.777319	opiat	3.29116	1.58284	3.05516	0.355129	-0.355388	-1.00073	0.316957	0.715926	NS	NS
ARO.PWY	454	454	22	432	-0.0307613	0.035911	0.392147	0.74899	-0.0245293	0.0395824	0.53582	0.971465	opiat	305	305	7	298	0.0234617	0.049741	0.637516	0.984347	0.0373108	0.0560777	0.506439	0.993492	opiat	1124	1124	13	1111	0.00320245	0.0327205	0.922051	0.975616	0.0506676	0.0383378	0.186582	0.782891	opiat	775.436	404.177	934.03	0.0217512	-0.00538388	-0.24752	0.804505	0.947296	NS	NS
PWY.6386	454	454	22	432	-0.0321055	0.0296273	0.279127	0.74899	-0.0162843	0.0316483	0.607166	0.971465	opiat	305	305	7	298	-0.00920081	0.0438176	0.833833	0.984347	0.0127483	0.0503956	0.800502	0.993492	opiat	1124	1124	13	1111	0.00278332	0.0307435	0.927879	0.976555	0.0413737	0.0359275	0.249748	0.782891	opiat	1139.24	520.838	1058.02	0.0191808	-0.014136	-0.736988	0.46113	0.7989	NS	NS
METSYN.PWY	454	454	22	432	-0.073819	0.0809353	0.362237	0.74899	-0.103523	0.0884052	0.242308	0.971465	opiat	305	305	7	298	-0.00628004	0.111966	0.955309	0.984347	-0.00031279	0.130765	0.998093	0.999201	opiat	1124	1124	13	1111	-0.0972982	0.0638651	0.12792	0.622154	-0.129986	0.0754354	0.0851521	0.663029	opiat	152.66	79.7681	245.173	0.0457581	-0.0745916	-1.63013	0.103074	0.518783	NS	NS
GLYCOLYSIS	454	454	22	432	0.174429	0.194752	0.370937	0.74899	0.0929645	0.213668	0.663737	0.979657	opiat	305	301	7	298	-0.366936	0.390225	0.347828	0.984347	-0.519663	0.439882	0.23854	0.993492	opiat	1124	1122	13	1111	0.208628	0.256967	0.417031	0.773733	-0.0905442	0.311148	0.771108	0.907971	opiat	26.3654	6.56704	15.1442	0.144222	0.111254	0.771406	0.440466	0.7989	NS	NS
PWY.5484	454	454	22	432	0.169122	0.188567	0.37028	0.74899	0.0877638	0.206935	0.671716	0.979657	opiat	305	301	7	298	-0.375703	0.377335	0.32023	0.984347	-0.53338	0.423417	0.20891	0.993492	opiat	1124	1122	13	1111	0.201299	0.244449	0.410411	0.773733	-0.0928132	0.29581	0.753765	0.907971	opiat	28.1234	7.02337	16.7349	0.138833	0.105747	0.761682	0.44625	0.7989	NS	NS
PWY.7184	454	454	22	432	0.0858153	0.101733	0.399389	0.74899	0.0535032	0.112335	0.634136	0.979657	opiat	305	305	7	298	-0.128798	0.203689	0.527659	0.984347	-0.150724	0.23388	0.519846	0.993492	opiat	1124	1123	13	1111	0.0515649	0.124203	0.678101	0.884839	-0.0928779	0.153512	0.545293	0.886621	opiat	96.623	24.1028	64.8238	0.0734125	0.0459714	0.626207	0.531179	0.854916	NS	NS
PWY0.1261	454	384	22	432	0.469498	0.56644	0.407637	0.74899	0.264687	0.613385	0.666325	0.979657	opiat	305	208	7	298	-0.891448	1.04878	0.396015	0.984347	-2.14912	1.18829	0.071653	0.993492	opiat	1124	779	13	1111	-0.177184	0.84608	0.834161	0.939528	-0.424839	1.02892	0.679764	0.907971	opiat	3.11668	0.909142	1.39694	0.429428	0.0747417	0.17405	0.861826	0.970039	NS	NS
PWY0.1533	454	168	22	432	0.399881	0.477875	0.403167	0.74899	0.228724	0.520857	0.660806	0.979657	opiat	305	88	7	298	0.243239	0.537902	0.651458	0.984347	-0.234897	0.617715	0.704056	0.993492	opiat	1124	321	13	1111	0.0470439	0.492689	0.923948	0.975616	0.062377	0.592484	0.916173	0.947427	opiat	4.37897	3.45616	4.11959	0.289221	0.233008	0.805638	0.420452	0.7989	NS	NS
SER.GLYSYN.PWY	454	454	22	432	-0.0954325	0.0901408	0.290324	0.74899	-0.019513	0.0985634	0.843168	0.980096	opiat	305	305	7	298	0.0415673	0.129251	0.74798	0.984347	0.0585256	0.155087	0.7062	0.993492	opiat	1124	1124	13	1111	-0.153752	0.0756515	0.0423533	0.416827	-0.108883	0.0864407	0.208077	0.782891	opiat	123.071	59.8597	174.729	0.0528767	-0.100994	-1.91	0.0561336	0.438138	NS	NS
PWY.7254	454	246	22	432	0.529637	0.551158	0.337105	0.74899	-0.0350026	0.596425	0.953231	0.980096	opiat	305	137	7	298	-0.070453	0.787696	0.928791	0.984347	-0.499886	0.907604	0.582254	0.993492	opiat	1124	528	13	1111	1.12392	0.640009	0.0793453	0.528757	0.57994	0.769874	0.451439	0.862644	opiat	3.29191	1.61169	2.44134	0.368982	0.59549	1.61387	0.106556	0.518783	NS	NS
PWY.5030	454	434	22	432	0.292311	0.346295	0.39907	0.74899	0.0538299	0.386331	0.889255	0.980096	opiat	305	294	7	298	-0.399394	0.354522	0.26087	0.984347	-0.196508	0.409118	0.631415	0.993492	opiat	1124	1102	13	1111	-0.400959	0.240532	0.0958081	0.553436	-0.562956	0.293486	0.05536	0.644106	opiat	8.33885	7.95633	17.2844	0.172569	-0.228428	-1.32369	0.185606	0.629596	NS	NS
PWY.4041	454	247	22	432	0.472161	0.572658	0.410099	0.74899	0.122853	0.624079	0.844042	0.980096	opiat	305	131	7	298	0.166654	0.772124	0.829261	0.984347	-0.594486	0.90063	0.509779	0.993492	opiat	1124	508	13	1111	0.89396	0.647253	0.167506	0.643504	0.772267	0.7847	0.32526	0.862644	opiat	3.04937	1.67736	2.387	0.374931	0.541659	1.44469	0.148545	0.59418	NS	NS
PWY.7234	454	454	22	432	0.130463	0.153572	0.396058	0.74899	-0.0309631	0.168131	0.853982	0.980096	opiat	305	305	7	298	-0.233002	0.231022	0.314006	0.984347	-0.112017	0.256125	0.662217	0.993492	opiat	1124	1124	13	1111	0.128765	0.147092	0.381544	0.773733	0.28465	0.177815	0.109711	0.765161	opiat	42.4008	18.7367	46.219	0.096513	0.0662972	0.686925	0.49213	0.826292	NS	NS
PWY4FS.7	454	433	22	432	0.354406	0.407306	0.38471	0.74899	0.0438993	0.448526	0.922081	0.980096	opiat	305	268	7	298	0.0920428	0.790405	0.907374	0.984347	-0.103723	0.918607	0.910185	0.993492	opiat	1124	1013	13	1111	-0.506617	0.591068	0.391562	0.773733	-0.826686	0.717617	0.249582	0.782891	opiat	6.02779	1.60066	2.86236	0.308742	0.0794501	0.257335	0.79692	0.946653	NS	NS
PWY4FS.8	454	433	22	432	0.354299	0.407272	0.384814	0.74899	0.0443224	0.448506	0.921329	0.980096	opiat	305	268	7	298	0.0920425	0.790405	0.907375	0.984347	-0.103723	0.918607	0.910185	0.993492	opiat	1124	1013	13	1111	-0.506615	0.591068	0.391563	0.773733	-0.826683	0.717617	0.249583	0.782891	opiat	6.02879	1.60066	2.86236	0.308727	0.0794149	0.257233	0.796999	0.946653	NS	NS
ENTBACSYN.PWY	454	165	22	432	0.578697	0.6592	0.380491	0.74899	0.113747	0.720074	0.874564	0.980096	opiat	305	74	7	298	0.26853	0.87993	0.760449	0.984347	-0.206951	1.01822	0.839098	0.993492	opiat	1124	304	13	1111	0.648287	0.745907	0.384965	0.773733	0.775107	0.899639	0.389113	0.862644	opiat	2.30126	1.29153	1.79734	0.430725	0.527583	1.22487	0.220624	0.64153	NS	NS
PWY.6708	454	179	22	432	0.520316	0.500204	0.298818	0.74899	0.207379	0.548867	0.705758	0.980096	opiat	305	98	7	298	-0.0653249	0.659374	0.921148	0.984347	-0.460744	0.762075	0.54597	0.993492	opiat	1124	334	13	1111	0.520402	0.536482	0.332243	0.773733	0.42344	0.649537	0.514598	0.886621	opiat	3.99673	2.30005	3.47448	0.319908	0.382493	1.19564	0.231839	0.64153	NS	NS
PWY.5837	454	305	22	432	0.545482	0.55099	0.322719	0.74899	-0.0818506	0.585593	0.88891	0.980096	opiat	305	173	7	298	-0.211539	0.803238	0.792457	0.984347	-0.270554	0.941101	0.773965	0.993492	opiat	1124	656	13	1111	0.617499	0.651728	0.343599	0.773733	-0.0855193	0.786433	0.913426	0.947427	opiat	3.29392	1.54993	2.35433	0.372725	0.406033	1.08936	0.275993	0.680849	NS	NS
PWY.5941	454	366	22	432	0.652097	0.624532	0.296998	0.74899	0.222562	0.681475	0.744151	0.980096	opiat	305	284	7	298	0.618874	0.695691	0.374408	0.984347	0.911693	0.799586	0.255234	0.993492	opiat	1124	1043	13	1111	-0.46325	0.540119	0.391253	0.773733	0.0770168	0.658145	0.906865	0.947427	opiat	2.56384	2.06618	3.42784	0.352282	0.169105	0.480028	0.631208	0.888448	NS	NS
PWY.5899	454	305	22	432	0.605232	0.627721	0.335491	0.74899	-0.0523343	0.668785	0.937666	0.980096	opiat	305	173	7	298	-0.0905439	0.96376	0.925213	0.984347	-0.205856	1.12697	0.855202	0.993492	opiat	1124	656	13	1111	0.804251	0.769164	0.295964	0.773733	-0.0777325	0.929755	0.933386	0.95444	opiat	2.53786	1.07662	1.69029	0.434177	0.527437	1.2148	0.224443	0.64153	NS	NS
PWY.5686	454	454	22	432	-0.0312631	0.032142	0.331269	0.74899	-0.00903528	0.0350199	0.796539	0.980096	opiat	305	305	7	298	-0.00794684	0.0415987	0.848635	0.984347	0.00174616	0.0472987	0.97058	0.993492	opiat	1124	1124	13	1111	0.0187859	0.029261	0.520998	0.808605	0.0422631	0.035165	0.229687	0.782891	opiat	967.955	577.883	1167.94	0.0191961	-0.00475822	-0.247874	0.804232	0.947296	NS	NS
HEMESYN2.PWY	454	439	22	432	0.375599	0.334172	0.261641	0.74899	-0.0560405	0.360849	0.876662	0.980096	opiat	305	284	7	298	0.616847	0.563133	0.274233	0.984347	0.37512	0.659444	0.569946	0.993492	opiat	1124	1057	13	1111	0.2698	0.427903	0.528487	0.808605	-0.277155	0.520814	0.594727	0.907971	opiat	8.9549	3.15339	5.46146	0.238571	0.386011	1.61801	0.10566	0.518783	NS	NS
PWY.7111	454	454	22	432	-0.0327685	0.0327268	0.317264	0.74899	-0.0100547	0.035725	0.778519	0.980096	opiat	305	305	7	298	-0.0308081	0.048299	0.524075	0.984347	-0.00468918	0.0564637	0.93388	0.993492	opiat	1124	1124	13	1111	0.00437505	0.0296099	0.882562	0.962902	0.0223047	0.0358106	0.533516	0.886621	opiat	933.671	428.67	1140.58	0.0199883	-0.0155065	-0.775776	0.437881	0.7989	NS	NS
FUCCAT.PWY	454	397	22	432	-0.414397	0.481402	0.389811	0.74899	-0.0515066	0.521719	0.921407	0.980096	opiat	305	293	7	298	-0.0389278	0.349744	0.911455	0.984347	0.0208544	0.397864	0.958239	0.993492	opiat	1124	1101	13	1111	0.0292081	0.228703	0.898401	0.965819	0.0498556	0.273873	0.855587	0.938386	opiat	4.31504	8.1752	19.1186	0.177867	-0.0489727	-0.275333	0.783061	0.946633	NS	NS
PWY0.1241	454	246	22	432	0.42062	0.513166	0.412858	0.74899	0.00182001	0.55284	0.997375	0.997375	opiat	305	133	7	298	-0.210487	0.671708	0.754226	0.984347	-0.572679	0.77608	0.461223	0.993492	opiat	1124	496	13	1111	0.824114	0.568047	0.147121	0.637838	0.820186	0.682136	0.229481	0.782891	opiat	3.79738	2.21635	3.09907	0.331264	0.404346	1.22062	0.222231	0.64153	NS	NS
OANTIGEN.PWY	454	454	22	432	-0.10048	0.129173	0.437067	0.75945	-0.281833	0.138192	0.0420779	0.971465	opiat	305	305	7	298	-0.10101	0.209031	0.629298	0.984347	-0.0474625	0.24824	0.848523	0.993492	opiat	1124	1124	13	1111	0.178943	0.14601	0.220629	0.721068	0.349717	0.176856	0.0482525	0.603868	opiat	59.9321	22.8865	46.9066	0.0877986	0.000461359	0.00525474	0.995807	0.998155	NS	NS
P4.PWY	454	448	22	432	-0.101947	0.128403	0.427664	0.75945	-0.171563	0.142156	0.228227	0.971465	opiat	305	302	7	298	-0.356397	0.233127	0.1274	0.984347	-0.306405	0.268907	0.25557	0.993492	opiat	1124	1118	13	1111	0.161416	0.156422	0.302334	0.773733	0.241388	0.187796	0.198941	0.782891	opiat	60.6523	18.3999	40.8701	0.0913167	-0.0512325	-0.561043	0.574769	0.862165	NS	NS
PWY.6803	454	208	22	432	0.438154	0.558209	0.43292	0.75945	0.252251	0.61709	0.682925	0.979657	opiat	305	116	7	298	-0.248555	0.760962	0.744175	0.984347	-0.645727	0.888075	0.467803	0.993492	opiat	1124	400	13	1111	0.845676	0.613895	0.168616	0.643504	0.901657	0.740516	0.223641	0.782891	opiat	3.20927	1.72693	2.65346	0.362985	0.424378	1.16913	0.24235	0.64153	NS	NS
P441.PWY	454	449	22	432	0.115972	0.148563	0.435453	0.75945	-0.0517768	0.163012	0.750939	0.980096	opiat	305	300	7	298	-0.549837	0.224478	0.014897	0.978261	-0.607696	0.261728	0.0210196	0.993492	opiat	1124	1117	13	1111	0.00217185	0.158122	0.989044	0.996773	0.0236774	0.193295	0.902532	0.947427	opiat	45.3084	19.845	39.9958	0.0975207	-0.0529739	-0.543207	0.586987	0.862165	NS	NS
PWY0.862	454	348	22	432	0.438191	0.560078	0.434416	0.75945	-0.0593968	0.607603	0.922175	0.980096	opiat	305	195	7	298	-1.26628	0.875394	0.149082	0.984347	-1.59439	1.02492	0.120996	0.993492	opiat	1124	738	13	1111	1.20704	0.701014	0.0853751	0.528757	0.343117	0.844205	0.684501	0.907971	opiat	3.18789	1.30495	2.03491	0.391398	0.337129	0.861347	0.389047	0.772414	NS	NS
PEPTIDOGLYCANSYN.PWY	454	454	22	432	-0.0235869	0.0295301	0.424878	0.75945	-0.0100241	0.0317987	0.75275	0.980096	opiat	305	305	7	298	-0.00650656	0.0405945	0.872773	0.984347	0.00906518	0.046002	0.84394	0.993492	opiat	1124	1124	13	1111	0.00493494	0.0280786	0.860519	0.949232	0.037257	0.0327514	0.255557	0.789903	opiat	1146.76	606.828	1268.38	0.0181909	-0.00818585	-0.449996	0.652714	0.888448	NS	NS
P164.PWY	454	421	22	432	0.298797	0.392003	0.446332	0.766477	0.306278	0.432369	0.47913	0.971465	opiat	305	302	7	298	-0.346513	0.191949	0.0720653	0.984347	-0.214287	0.224689	0.341122	0.993492	opiat	1124	1109	13	1111	-0.417406	0.128467	0.00119263	0.0867402	-0.469945	0.156013	0.00265513	0.180549	opiat	6.50762	27.141	60.5924	0.10301	-0.347533	-3.37378	0.000741445	0.0403346	3.01436	0.336509
PWY.5695	454	454	22	432	0.0556021	0.0739342	0.452426	0.772894	0.117575	0.0802329	0.143598	0.971465	opiat	305	305	7	298	-0.247495	0.128837	0.0556929	0.984347	-0.213305	0.146021	0.145275	0.993492	opiat	1124	1124	13	1111	-0.0374505	0.0783501	0.632752	0.846305	-0.0231869	0.0925172	0.802154	0.921386	opiat	182.94	60.2447	162.9	0.049624	-0.0266917	-0.537878	0.590661	0.862165	NS	NS
COLANSYN.PWY	454	389	22	432	0.379657	0.524718	0.469731	0.789449	0.383377	0.564394	0.497362	0.971465	opiat	305	232	7	298	-0.369885	0.906413	0.683511	0.984347	-0.303928	1.04147	0.770649	0.993492	opiat	1124	853	13	1111	0.142329	0.713935	0.842019	0.942452	-0.257328	0.86645	0.76653	0.907971	opiat	3.63202	1.21716	1.96193	0.38317	0.17735	0.462851	0.643471	0.888448	NS	NS
PWY.7204	454	207	22	432	0.416736	0.597948	0.486208	0.805435	0.061148	0.652072	0.925335	0.980096	opiat	305	113	7	298	-0.111653	0.873333	0.898357	0.984347	-0.480814	1.00214	0.631778	0.993492	opiat	1124	429	13	1111	0.435225	0.700434	0.534486	0.808605	0.405385	0.84495	0.631485	0.907971	opiat	2.79687	1.31111	2.03829	0.403361	0.310153	0.768921	0.44194	0.7989	NS	NS
PWY.6891	454	195	22	432	0.394215	0.569648	0.489284	0.806458	0.180185	0.623674	0.772802	0.980096	opiat	305	104	7	298	-0.093719	0.769282	0.903118	0.984347	-0.36416	0.890609	0.682953	0.993492	opiat	1124	347	13	1111	0.532634	0.630894	0.398709	0.773733	0.810221	0.756747	0.284561	0.829712	opiat	3.08168	1.68977	2.51239	0.370527	0.328764	0.887287	0.374924	0.76124	NS	NS
PANTOSYN.PWY	454	454	22	432	0.0483769	0.0744718	0.516293	0.818162	0.0931436	0.0808292	0.249875	0.971465	opiat	305	305	7	298	0.116508	0.116043	0.316197	0.984347	0.195321	0.136187	0.152705	0.993492	opiat	1124	1124	13	1111	0.0404604	0.059286	0.495089	0.808605	0.00790353	0.0719025	0.912493	0.947427	opiat	180.309	74.2609	284.508	0.0430699	0.0535842	1.24412	0.213455	0.64153	NS	NS
PWY.5676	454	409	22	432	-0.301814	0.46467	0.51634	0.818162	-0.474564	0.495489	0.338761	0.971465	opiat	305	266	7	298	0.568782	0.783864	0.468645	0.984347	1.12224	0.890716	0.208806	0.993492	opiat	1124	1033	13	1111	-0.190648	0.5393	0.723773	0.897031	0.0068737	0.654069	0.991617	0.991617	opiat	4.63139	1.62749	3.43826	0.321128	-0.116285	-0.362113	0.717268	0.921045	NS	NS
PWY.5022	454	325	22	432	0.341248	0.519431	0.511548	0.818162	0.239543	0.57759	0.678564	0.979657	opiat	305	211	7	298	-1.02462	0.791386	0.19642	0.984347	-0.773567	0.916087	0.399197	0.993492	opiat	1124	899	13	1111	-1.52458	0.589549	0.00983488	0.238961	-1.45249	0.715095	0.0424812	0.603868	opiat	3.70634	1.5967	2.87714	0.349638	-0.58161	-1.66346	0.09622	0.518783	NS	NS
SALVADEHYPOX.PWY	454	452	22	432	-0.0683112	0.102892	0.507103	0.818162	-0.0198756	0.110755	0.857673	0.980096	opiat	305	305	7	298	0.0203387	0.127464	0.873333	0.984347	0.0114559	0.149596	0.939017	0.993492	opiat	1124	1124	13	1111	-0.154045	0.086254	0.0743823	0.528757	-0.0974061	0.100633	0.3333	0.862644	opiat	94.4567	61.5498	134.413	0.0586796	-0.089203	-1.52017	0.128468	0.550078	NS	NS
PWY.5840	454	258	22	432	0.417169	0.639692	0.514653	0.818162	-0.0266862	0.69902	0.969566	0.980096	opiat	305	143	7	298	-0.146287	0.966332	0.879775	0.984347	0.466377	1.1293	0.679958	0.993492	opiat	1124	582	13	1111	-0.0593075	0.770265	0.93864	0.980429	-0.675365	0.930371	0.468052	0.862644	opiat	2.44376	1.0709	1.68546	0.438524	0.146697	0.334524	0.737984	0.933636	NS	NS
PWY.7560	454	449	22	432	0.154239	0.232671	0.507747	0.818162	-0.0358717	0.24477	0.883561	0.980096	opiat	305	299	7	298	-0.127535	0.428506	0.766199	0.984347	-0.518276	0.489285	0.290477	0.993492	opiat	1124	1118	13	1111	-0.0152895	0.245503	0.950353	0.980911	-0.381352	0.294735	0.195988	0.782891	opiat	18.4721	5.4461	16.5915	0.157116	0.0469236	0.298656	0.765203	0.946069	NS	NS
GLYCOLYSIS.E.D	454	426	22	432	-0.252473	0.392371	0.520266	0.819678	-0.321978	0.436022	0.460681	0.971465	opiat	305	283	7	298	-0.626517	0.651193	0.336776	0.984347	-0.750546	0.766076	0.328117	0.993492	opiat	1124	1065	13	1111	-0.182375	0.461536	0.692809	0.889567	-0.263201	0.553894	0.634753	0.907971	opiat	6.49539	2.3582	4.69449	0.271682	-0.29329	-1.07953	0.28035	0.680849	NS	NS
PWY.6277	454	454	22	432	0.0226768	0.0354139	0.522295	0.819678	0.0145862	0.0382112	0.702872	0.980096	opiat	305	305	7	298	0.00454295	0.0425153	0.91498	0.984347	0.0173051	0.0480424	0.719	0.993492	opiat	1124	1124	13	1111	-0.0405555	0.0277918	0.144775	0.637838	-0.0035615	0.0334218	0.915156	0.947427	opiat	797.357	553.235	1294.7	0.019443	-0.0120638	-0.620471	0.534948	0.855917	NS	NS
REDCITCYC	454	284	22	432	-0.330036	0.544644	0.544851	0.832111	-0.833154	0.588731	0.157803	0.971465	opiat	305	172	7	298	0.169243	0.804603	0.833543	0.984347	-0.211933	0.929701	0.819855	0.993492	opiat	1124	646	13	1111	0.812805	0.667546	0.223633	0.721068	-0.0379987	0.805074	0.962363	0.976727	opiat	3.37112	1.54467	2.24408	0.373721	0.135873	0.363567	0.716182	0.921045	NS	NS
PWY.5971	454	289	22	432	-0.393958	0.64311	0.540471	0.832111	-1.04027	0.69149	0.133278	0.971465	opiat	305	182	7	298	-0.937857	0.942579	0.320548	0.984347	-1.0638	1.10703	0.337456	0.993492	opiat	1124	699	13	1111	0.567378	0.753492	0.45161	0.800921	-0.197724	0.91487	0.828933	0.929784	opiat	2.41785	1.12555	1.76134	0.434178	-0.190168	-0.437995	0.66139	0.888448	NS	NS
GOLPDLCAT.PWY	454	447	22	432	0.101277	0.163915	0.536992	0.832111	0.0873722	0.180803	0.629195	0.979657	opiat	305	304	7	298	0.121506	0.209522	0.56241	0.984347	0.0617549	0.237782	0.795291	0.993492	opiat	1124	1120	13	1111	-0.185305	0.149419	0.215176	0.721068	-0.054634	0.180217	0.76183	0.907971	opiat	37.2189	22.7794	44.7905	0.0976883	-0.016821	-0.17219	0.863288	0.970039	NS	NS
PWY.5188	454	453	22	432	-0.046853	0.0779239	0.547976	0.832111	0.0395368	0.0838184	0.637405	0.979657	opiat	305	305	7	298	0.0439048	0.112645	0.696992	0.984347	0.0533838	0.126733	0.673931	0.993492	opiat	1124	1124	13	1111	0.0694715	0.0685744	0.311241	0.773733	0.076125	0.0823516	0.355492	0.862644	opiat	164.687	78.8088	212.655	0.0468215	0.023057	0.492445	0.622405	0.888173	NS	NS
PWY.6270	454	449	22	432	0.137004	0.226489	0.545563	0.832111	-0.0412559	0.238506	0.86276	0.980096	opiat	305	299	7	298	-0.124384	0.420868	0.76779	0.984347	-0.50786	0.48094	0.291968	0.993492	opiat	1124	1118	13	1111	-0.015963	0.23932	0.946832	0.980429	-0.368095	0.287545	0.200779	0.782891	opiat	19.4943	5.64557	17.4598	0.153213	0.0396683	0.258909	0.795706	0.946653	NS	NS
P185.PWY	454	447	22	432	0.123554	0.204598	0.54624	0.832111	-0.00207253	0.224875	0.992651	0.996314	opiat	305	300	7	298	-0.171957	0.327652	0.600109	0.984347	-0.19349	0.36475	0.596238	0.993492	opiat	1124	1115	13	1111	0.430654	0.192335	0.0253508	0.325505	0.363365	0.233067	0.119282	0.777319	opiat	23.889	9.31481	27.0323	0.128846	0.215674	1.67389	0.0941522	0.518783	NS	NS
GLUTORN.PWY	454	454	22	432	0.0951652	0.160877	0.554465	0.838085	-0.117563	0.170021	0.489682	0.971465	opiat	305	305	7	298	0.122284	0.234309	0.602133	0.984347	-0.00494062	0.268231	0.985318	0.993492	opiat	1124	1124	13	1111	0.141927	0.16253	0.382722	0.773733	0.157792	0.196548	0.422259	0.862644	opiat	38.6378	18.2147	37.8558	0.102756	0.119072	1.15879	0.246543	0.64153	NS	NS
ANAEROFRUCAT.PWY	454	454	22	432	0.0706552	0.121234	0.560333	0.839221	0.0543567	0.133593	0.684319	0.979657	opiat	305	301	7	298	-0.353219	0.306621	0.250274	0.984347	-0.53374	0.344745	0.122796	0.993492	opiat	1124	1122	13	1111	-0.0502707	0.178491	0.778271	0.921863	-0.17951	0.216831	0.407925	0.862644	opiat	68.0382	10.6365	31.3882	0.095319	-0.00479415	-0.0502958	0.959887	0.974213	NS	NS
GLUDEG.I.PWY	454	344	22	432	0.265812	0.496993	0.593031	0.845714	0.357618	0.547066	0.513682	0.971465	opiat	305	244	7	298	-0.655217	0.721454	0.364512	0.984347	-0.480817	0.84637	0.570454	0.993492	opiat	1124	956	13	1111	-1.46922	0.538338	0.00644902	0.207014	-1.67365	0.65588	0.0108555	0.29527	opiat	4.04855	1.92125	3.45056	0.325811	-0.557549	-1.71126	0.0870327	0.503678	NS	NS
HOMOSER.METSYN.PWY	454	454	22	432	-0.0587744	0.103705	0.571181	0.845714	-0.116054	0.113342	0.3065	0.971465	opiat	305	305	7	298	0.00945432	0.145058	0.948078	0.984347	0.0283727	0.171508	0.868732	0.993492	opiat	1124	1124	13	1111	-0.120333	0.0873263	0.16849	0.643504	-0.15915	0.103045	0.122769	0.777319	opiat	92.9818	47.5241	131.132	0.0606742	-0.0765547	-1.26173	0.207045	0.64153	NS	NS
PWY.6612	454	411	22	432	-0.251881	0.463087	0.586774	0.845714	-0.632793	0.506002	0.211826	0.971465	opiat	305	291	7	298	-0.00935156	0.286042	0.973943	0.984347	-0.133504	0.326621	0.68308	0.993492	opiat	1124	1099	13	1111	-0.10265	0.184797	0.578685	0.830973	-0.0690152	0.225615	0.759743	0.907971	opiat	4.66311	12.2219	29.2826	0.147174	-0.0930242	-0.632069	0.527342	0.854916	NS	NS
FOLSYN.PWY	454	411	22	432	-0.256553	0.477581	0.591408	0.845714	-0.642008	0.522141	0.219587	0.971465	opiat	305	291	7	298	0.00514963	0.262252	0.984347	0.984347	-0.111447	0.300443	0.710997	0.993492	opiat	1124	1099	13	1111	-0.0789727	0.162983	0.628096	0.843593	-0.0462913	0.199229	0.81631	0.929023	opiat	4.38435	14.54	37.6459	0.132955	-0.0711141	-0.534872	0.592738	0.862165	NS	NS
RHAMCAT.PWY	454	454	22	432	-0.0544217	0.0989958	0.582782	0.845714	-0.0122237	0.106644	0.908804	0.980096	opiat	305	305	7	298	-0.286123	0.172438	0.0981147	0.984347	-0.179659	0.198978	0.367402	0.993492	opiat	1124	1124	13	1111	-0.177011	0.0995612	0.0756911	0.528757	-0.166188	0.120525	0.16822	0.782891	opiat	102.039	33.6305	100.883	0.0650183	-0.139644	-2.14776	0.0317331	0.331977	NS	NS
TCA.GLYOX.BYPASS	454	233	22	432	0.320267	0.584028	0.583713	0.845714	0.0277604	0.643488	0.965611	0.980096	opiat	305	130	7	298	0.329147	0.830274	0.69207	0.984347	-0.281958	0.954751	0.76798	0.993492	opiat	1124	493	13	1111	0.805288	0.675587	0.233521	0.726073	0.642696	0.817274	0.431812	0.862644	opiat	2.93179	1.45063	2.19097	0.390036	0.483889	1.24062	0.214745	0.64153	NS	NS
P124.PWY	454	290	22	432	-0.313289	0.580951	0.589975	0.845714	-0.021679	0.637516	0.97289	0.980096	opiat	305	195	7	298	1.09684	0.877731	0.212414	0.984347	0.982037	1.04319	0.347373	0.993492	opiat	1124	804	13	1111	-0.818713	0.691917	0.236961	0.726073	0.0959935	0.836189	0.908626	0.947427	opiat	2.96293	1.29801	2.08878	0.396847	-0.191293	-0.482032	0.629783	0.888448	NS	NS
PWY.6527	454	454	22	432	-0.0333484	0.0598843	0.577902	0.845714	0.0101226	0.0651433	0.876596	0.980096	opiat	305	305	7	298	0.0361193	0.101379	0.721884	0.984347	0.0712441	0.118903	0.549569	0.993492	opiat	1124	1124	13	1111	-0.0659622	0.0634499	0.298754	0.773733	0.0270716	0.074664	0.716991	0.907971	opiat	278.852	97.2975	248.392	0.0400147	-0.0354972	-0.887104	0.375023	0.76124	NS	NS
PWY0.166	454	454	22	432	0.0415796	0.0745805	0.577463	0.845714	0.0308726	0.0818625	0.706281	0.980096	opiat	305	305	7	298	-0.0938459	0.161098	0.560644	0.984347	-0.114143	0.186224	0.54045	0.993492	opiat	1124	1123	13	1111	0.0362851	0.0957232	0.704714	0.894123	-0.0444344	0.118543	0.707856	0.907971	opiat	179.784	38.5321	109.135	0.055262	0.0238791	0.432107	0.665664	0.888448	NS	NS
GLYCOLYSIS.TCA.GLYOX.BYPASS	454	232	22	432	0.327897	0.626816	0.601158	0.853592	0.065184	0.693034	0.925112	0.980096	opiat	305	128	7	298	-0.12708	0.908694	0.888874	0.984347	-0.849749	1.04624	0.417411	0.993492	opiat	1124	483	13	1111	0.869766	0.735503	0.237241	0.726073	0.739094	0.891273	0.407143	0.862644	opiat	2.54519	1.21106	1.84855	0.422396	0.408305	0.966639	0.333725	0.737993	NS	NS
PWY.4242	454	454	22	432	0.0637955	0.123961	0.607067	0.858267	0.0292969	0.135652	0.829123	0.980096	opiat	305	304	7	298	-0.149409	0.186107	0.422739	0.984347	0.0186947	0.220921	0.932628	0.993492	opiat	1124	1123	13	1111	0.0466831	0.115156	0.685269	0.889567	0.0556223	0.13988	0.690973	0.907971	opiat	65.0775	28.8718	75.4097	0.0768415	0.0198295	0.258057	0.796363	0.946653	NS	NS
PRPP.PWY	454	449	22	432	-0.0483462	0.0973372	0.619664	0.861227	-0.0813701	0.104977	0.438737	0.971465	opiat	305	304	7	298	-0.429837	0.207739	0.0394208	0.984347	-0.294025	0.241306	0.224167	0.993492	opiat	1124	1121	13	1111	-0.0598848	0.103945	0.564651	0.823877	-0.037729	0.123261	0.759596	0.907971	opiat	105.546	23.172	92.5542	0.0672259	-0.0931229	-1.38522	0.165984	0.618057	NS	NS
PWY.5913	454	416	22	432	0.30158	0.597977	0.61428	0.861227	0.449379	0.654361	0.492644	0.971465	opiat	305	292	7	298	0.99638	0.818633	0.224519	0.984347	1.19437	0.964895	0.216879	0.993492	opiat	1124	1078	13	1111	0.176745	0.593673	0.765977	0.917457	0.243278	0.720129	0.735561	0.907971	opiat	2.79661	1.49218	2.8373	0.374606	0.397365	1.06076	0.288801	0.683997	NS	NS
FASYN.INITIAL.PWY	454	329	22	432	0.284557	0.57096	0.618464	0.861227	-0.178969	0.616004	0.771561	0.980096	opiat	305	187	7	298	-1.00433	0.856778	0.242045	0.984347	-1.0365	1.00896	0.305223	0.993492	opiat	1124	709	13	1111	0.73275	0.689558	0.288176	0.773733	-0.0806023	0.834199	0.923044	0.947427	opiat	3.06753	1.36227	2.10309	0.391244	0.160075	0.409144	0.682434	0.896724	NS	NS
GLUCONEO.PWY	454	422	22	432	-0.201565	0.404896	0.618861	0.861227	-0.168292	0.435804	0.699582	0.980096	opiat	305	297	7	298	-0.196603	0.298397	0.510505	0.984347	-0.280442	0.338551	0.408239	0.993492	opiat	1124	1109	13	1111	0.144596	0.184399	0.433124	0.781083	0.00904621	0.221411	0.967418	0.978207	opiat	6.09977	11.2308	29.4092	0.146271	0.0174355	0.1192	0.905117	0.974165	NS	NS
PWY.5464	454	262	22	432	0.283971	0.588855	0.629874	0.870641	-0.473599	0.633485	0.455139	0.971465	opiat	305	161	7	298	-0.228607	0.82347	0.781501	0.984347	-1.20493	0.955785	0.208541	0.993492	opiat	1124	555	13	1111	0.43791	0.679425	0.519364	0.808605	-0.0844821	0.813332	0.917291	0.947427	opiat	2.88392	1.4747	2.16629	0.391483	0.219231	0.560002	0.575478	0.862165	NS	NS
PWY.7388	454	329	22	432	0.270479	0.563959	0.631746	0.870641	-0.185527	0.608685	0.760679	0.980096	opiat	305	187	7	298	-0.994556	0.845893	0.240635	0.984347	-1.01969	0.9961	0.306923	0.993492	opiat	1124	708	13	1111	0.472784	0.682855	0.488853	0.808605	-0.242989	0.825861	0.768643	0.907971	opiat	3.14417	1.39755	2.14458	0.386729	0.0709522	0.183467	0.854431	0.970039	NS	NS
PWY.7539	454	435	22	432	0.0953614	0.200884	0.635244	0.8718	0.194048	0.220623	0.379673	0.971465	opiat	305	300	7	298	0.39986	0.259531	0.124491	0.984347	0.302685	0.297563	0.310023	0.993492	opiat	1124	1111	13	1111	-0.112447	0.182543	0.538023	0.808605	-0.148738	0.212743	0.484617	0.872952	opiat	24.7805	14.8464	30.0103	0.119834	0.0707241	0.590185	0.555067	0.862165	NS	NS
PWY.7219	454	454	22	432	-0.0147249	0.0314246	0.639606	0.872186	0.00338881	0.033691	0.919931	0.980096	opiat	305	305	7	298	-0.00794635	0.0399516	0.842484	0.984347	0.00604624	0.0462621	0.896122	0.993492	opiat	1124	1124	13	1111	0.0186471	0.0277965	0.50246	0.808605	0.0605335	0.0330054	0.0669246	0.663029	opiat	1012.65	626.517	1294.25	0.0184634	0.00144689	0.0783652	0.937538	0.974165	NS	NS
PWY.1861	454	252	22	432	-0.307394	0.658452	0.640844	0.872186	-0.0865464	0.714832	0.903695	0.980096	opiat	305	245	7	298	0.334171	0.908044	0.713126	0.984347	0.65484	1.05063	0.533637	0.993492	opiat	1124	982	13	1111	-0.373352	0.62598	0.55101	0.811349	-0.409098	0.761616	0.591279	0.907971	opiat	2.30649	1.21279	2.55199	0.405845	-0.206961	-0.50995	0.610087	0.882679	NS	NS
ASPASN.PWY	454	454	22	432	0.0445725	0.0968127	0.645461	0.874839	-0.0645887	0.105703	0.541529	0.971465	opiat	305	305	7	298	-0.371341	0.190157	0.0517869	0.984347	-0.309414	0.221666	0.163945	0.993492	opiat	1124	1124	13	1111	0.152853	0.109471	0.162909	0.643504	0.0949641	0.129964	0.465124	0.862644	opiat	106.693	27.6552	83.4446	0.0677608	0.0332462	0.490641	0.62368	0.888173	NS	NS
PWY.5667	454	454	22	432	-0.0209015	0.0485279	0.666893	0.892821	0.0175489	0.0517994	0.734955	0.980096	opiat	305	305	7	298	-0.021877	0.0758947	0.773354	0.984347	-0.00351074	0.0875968	0.968061	0.993492	opiat	1124	1124	13	1111	0.0569231	0.0463162	0.219329	0.721068	0.0705952	0.0544914	0.195419	0.782891	opiat	424.637	173.611	466.159	0.0306511	0.0130229	0.424874	0.670929	0.888448	NS	NS
PWY0.1319	454	454	22	432	-0.0209213	0.0484791	0.666283	0.892821	0.0174677	0.0517474	0.73588	0.980096	opiat	305	305	7	298	-0.021852	0.0758929	0.773601	0.984347	-0.00349562	0.0875956	0.968198	0.993492	opiat	1124	1124	13	1111	0.0569319	0.0463162	0.219258	0.721068	0.070596	0.0544917	0.195416	0.782891	opiat	425.491	173.619	466.159	0.0306387	0.0129954	0.42415	0.671457	0.888448	NS	NS
PWY.7664	454	329	22	432	0.256374	0.590055	0.664145	0.892821	-0.227798	0.636606	0.720659	0.980096	opiat	305	187	7	298	-1.04288	0.899282	0.247108	0.984347	-1.12821	1.05932	0.287831	0.993492	opiat	1124	708	13	1111	0.480456	0.723201	0.506605	0.808605	-0.288266	0.874432	0.74172	0.907971	opiat	2.8722	1.23654	1.91198	0.407545	0.0606931	0.148924	0.881614	0.970039	NS	NS
PWY.5101	454	442	22	432	0.0585277	0.190267	0.758531	0.894991	0.31782	0.20599	0.123678	0.971465	opiat	305	305	7	298	-0.564712	0.25097	0.0251758	0.978261	-0.468648	0.29195	0.109647	0.993492	opiat	1124	1122	13	1111	-0.357584	0.169162	0.0347504	0.384651	-0.549491	0.198892	0.0058298	0.223492	opiat	27.6231	15.8766	34.9456	0.112906	-0.252978	-2.24061	0.0250512	0.31371	NS	NS
PWY.6628	454	393	22	432	0.220529	0.554963	0.691284	0.894991	-0.368321	0.595719	0.536745	0.971465	opiat	305	242	7	298	0.362812	0.94443	0.701134	0.984347	-0.0384421	1.07742	0.971565	0.993492	opiat	1124	907	13	1111	1.48402	0.711357	0.0371889	0.397922	0.623806	0.854903	0.465744	0.862644	opiat	3.24692	1.12114	1.97617	0.397018	0.639238	1.6101	0.107376	0.518783	NS	NS
CALVIN.PWY	454	454	22	432	-0.020012	0.0529674	0.705754	0.894991	0.0391048	0.0570298	0.49332	0.971465	opiat	305	305	7	298	0.035622	0.0805309	0.658568	0.984347	0.0811098	0.0940116	0.389059	0.993492	opiat	1124	1124	13	1111	-0.0912967	0.0485593	0.0603556	0.498545	-0.0598425	0.0565027	0.289789	0.829712	opiat	356.437	154.197	424.087	0.0327084	-0.0431765	-1.32004	0.186821	0.629596	NS	NS
PWY.4984	454	421	22	432	0.155526	0.402967	0.699719	0.894991	0.756426	0.417207	0.0705758	0.971465	opiat	305	293	7	298	-0.0316635	0.344621	0.926858	0.984347	0.117839	0.371758	0.751524	0.993492	opiat	1124	1096	13	1111	-0.399653	0.233012	0.0866009	0.528757	-0.400078	0.288427	0.165705	0.782891	opiat	6.15832	8.42008	18.418	0.174087	-0.202132	-1.1611	0.245602	0.64153	NS	NS
CITRULBIO.PWY	454	423	22	432	0.123751	0.401945	0.758319	0.894991	0.676757	0.417665	0.105955	0.971465	opiat	305	293	7	298	-0.0604245	0.335836	0.857341	0.984347	0.0977229	0.361066	0.786881	0.993492	opiat	1124	1096	13	1111	-0.377498	0.226964	0.0965496	0.553436	-0.373755	0.281165	0.184035	0.782891	opiat	6.18964	8.86635	19.4128	0.170328	-0.205927	-1.209	0.226663	0.64153	NS	NS
PWY.7198	454	298	22	432	-0.19853	0.605528	0.743172	0.894991	-0.480343	0.661275	0.468028	0.971465	opiat	305	196	7	298	-1.2846	0.860419	0.136495	0.984347	-0.884204	0.980622	0.368051	0.993492	opiat	1124	711	13	1111	-1.10603	0.681332	0.104801	0.580021	-2.25259	0.828213	0.00663705	0.223492	opiat	2.72729	1.35077	2.15418	0.40057	-0.747601	-1.86635	0.061993	0.441204	NS	NS
PWY.7210	454	298	22	432	-0.181515	0.629844	0.773337	0.894991	-0.459264	0.688286	0.504996	0.971465	opiat	305	196	7	298	-1.31807	0.902264	0.14511	0.984347	-0.88141	1.02906	0.392487	0.993492	opiat	1124	711	13	1111	-1.1447	0.715651	0.109987	0.582657	-2.33525	0.870188	0.00739495	0.223492	opiat	2.52077	1.22838	1.95253	0.418792	-0.756218	-1.80571	0.0709632	0.459571	NS	NS
DAPLYSINESYN.PWY	454	452	22	432	0.0475296	0.159041	0.765198	0.894991	-0.0965356	0.172347	0.575716	0.971465	opiat	305	302	7	298	-0.510097	0.28544	0.0749589	0.984347	-0.458956	0.325354	0.159547	0.993492	opiat	1124	1118	13	1111	0.312415	0.194712	0.108891	0.582657	0.405035	0.234116	0.08391	0.663029	opiat	39.5349	12.2735	26.3763	0.113094	0.0493543	0.436401	0.662546	0.888448	NS	NS
THRESYN.PWY	454	454	22	432	-0.0182583	0.0502148	0.71633	0.894991	-0.0775304	0.0544798	0.155492	0.971465	opiat	305	305	7	298	-0.0433278	0.0816264	0.59595	0.984347	-0.0130335	0.0967762	0.89297	0.993492	opiat	1124	1124	13	1111	-0.0533504	0.0456974	0.24327	0.729811	-0.0366445	0.055548	0.509594	0.886621	opiat	396.585	150.086	478.87	0.0312265	-0.0383132	-1.22694	0.219843	0.64153	NS	NS
ARGSYNBSUB.PWY	454	453	22	432	0.0432546	0.151007	0.774676	0.894991	-0.15507	0.16048	0.334492	0.971465	opiat	305	305	7	298	0.149056	0.222736	0.503887	0.984347	0.0549596	0.254767	0.829369	0.993492	opiat	1124	1124	13	1111	0.142083	0.153419	0.354587	0.773733	0.175018	0.185747	0.346282	0.862644	opiat	43.8536	20.1566	42.4857	0.0969022	0.102707	1.0599	0.28919	0.683997	NS	NS
PANTO.PWY	454	454	22	432	0.0172032	0.0566021	0.761328	0.894991	0.0737044	0.0605071	0.223928	0.971465	opiat	305	305	7	298	0.0815392	0.101771	0.423654	0.984347	0.129037	0.117664	0.273793	0.993492	opiat	1124	1124	13	1111	0.0498751	0.0533933	0.350452	0.773733	0.020243	0.0648561	0.755009	0.907971	opiat	312.13	96.5491	350.773	0.0362869	0.0404726	1.11535	0.2647	0.666653	NS	NS
PWY.241	454	353	22	432	0.144443	0.538311	0.788575	0.894991	0.483755	0.581984	0.406351	0.971465	opiat	305	281	7	298	0.214608	0.613522	0.726739	0.984347	0.360124	0.723109	0.618883	0.993492	opiat	1124	1046	13	1111	0.383184	0.464556	0.409638	0.773733	0.211503	0.564717	0.708085	0.907971	opiat	3.45091	2.65668	4.63366	0.305121	0.264788	0.867811	0.385498	0.770995	NS	NS
FERMENTATION.PWY	454	420	22	432	0.143017	0.520614	0.78367	0.894991	0.364502	0.572983	0.525047	0.971465	opiat	305	294	7	298	0.285242	0.455942	0.532079	0.984347	0.232293	0.546294	0.67105	0.993492	opiat	1124	1084	13	1111	-0.163995	0.274863	0.550875	0.811349	-0.389209	0.333529	0.24351	0.782891	opiat	3.68951	4.81039	13.2363	0.21449	-0.0124631	-0.0581058	0.953664	0.974165	NS	NS
HISDEG.PWY	454	447	22	432	-0.0612814	0.228326	0.788526	0.894991	-0.14	0.249572	0.575151	0.971465	opiat	305	300	7	298	-0.701003	0.422067	0.0978066	0.984347	-0.477241	0.492721	0.333657	0.993492	opiat	1124	1113	13	1111	-0.0841457	0.270979	0.756221	0.912582	-0.295714	0.326192	0.364845	0.862644	opiat	19.1817	5.61355	13.6185	0.161345	-0.162872	-1.00946	0.312752	0.714862	NS	NS
PWY.5918	454	313	22	432	-0.159727	0.588319	0.786137	0.894991	-0.471788	0.641473	0.462484	0.971465	opiat	305	182	7	298	0.275611	0.856943	0.747965	0.984347	-0.0633008	1.00086	0.949618	0.993492	opiat	1124	745	13	1111	-0.167526	0.693679	0.809209	0.926182	-0.623833	0.842634	0.459257	0.862644	opiat	2.88918	1.36175	2.07818	0.397492	-0.068622	-0.172637	0.862937	0.970039	NS	NS
PWY.6471	454	353	22	432	0.196375	0.643486	0.760378	0.894991	-0.566792	0.698305	0.417468	0.971465	opiat	305	225	7	298	-0.32975	0.95978	0.731413	0.984347	-0.909426	1.13311	0.422932	0.993492	opiat	1124	917	13	1111	0.193194	0.753721	0.797751	0.926182	-0.400883	0.917962	0.662409	0.907971	opiat	2.41503	1.08557	1.76027	0.435985	0.0867461	0.198966	0.84229	0.970039	NS	NS
PWY.6892	454	341	22	432	-0.14612	0.543677	0.788239	0.894991	-0.348886	0.599399	0.560857	0.971465	opiat	305	221	7	298	0.269794	0.802787	0.737053	0.984347	0.0856079	0.951885	0.928407	0.993492	opiat	1124	870	13	1111	0.13208	0.617238	0.830598	0.939528	-0.24222	0.754982	0.748402	0.907971	opiat	3.38313	1.55167	2.62479	0.363706	0.0358447	0.0985539	0.921492	0.974165	NS	NS
PWY.5097	454	454	22	432	0.0103266	0.0346277	0.765681	0.894991	0.0438199	0.0374131	0.242218	0.971465	opiat	305	305	7	298	-0.0442302	0.0537012	0.410836	0.984347	-0.0159229	0.0607957	0.793607	0.993492	opiat	1124	1124	13	1111	0.00270338	0.0329486	0.934623	0.980429	0.0163555	0.0386922	0.672594	0.907971	opiat	833.976	346.762	921.143	0.021812	-0.00201488	-0.0923748	0.9264	0.974165	NS	NS
PWY.6936	454	454	22	432	0.0459849	0.113675	0.686023	0.894991	-0.0897124	0.122496	0.464378	0.971465	opiat	305	305	7	298	0.254135	0.160283	0.113912	0.984347	0.25067	0.188006	0.183589	0.993492	opiat	1124	1124	13	1111	-0.00365273	0.106418	0.972625	0.990808	-0.114725	0.127956	0.370138	0.862644	opiat	77.3872	38.9245	88.3025	0.0699089	0.0641607	0.917776	0.358736	0.750654	NS	NS
PWY.6700	454	454	22	432	-0.020862	0.0653623	0.749747	0.894991	0.0370136	0.0710838	0.602866	0.971465	opiat	305	305	7	298	-0.0437177	0.12416	0.725007	0.984347	-0.127088	0.147038	0.388197	0.993492	opiat	1124	1124	13	1111	0.00103645	0.0628952	0.986855	0.996773	0.0232116	0.0760074	0.760131	0.907971	opiat	234.07	64.8687	252.793	0.0425732	-0.0135157	-0.317471	0.750886	0.942373	NS	NS
PWY.6282	454	329	22	432	0.206455	0.592684	0.727753	0.894991	-0.284921	0.639512	0.656181	0.979657	opiat	305	187	7	298	-1.02669	0.921162	0.265939	0.984347	-1.1236	1.08544	0.301539	0.993492	opiat	1124	708	13	1111	0.448591	0.738507	0.54369	0.811349	-0.338259	0.893525	0.705084	0.907971	opiat	2.84678	1.1785	1.83354	0.413138	0.0341871	0.0827498	0.93405	0.974165	NS	NS
PWY.6897	454	453	22	432	-0.0347088	0.117062	0.766992	0.894991	0.0636105	0.128319	0.620373	0.979657	opiat	305	303	7	298	-0.622149	0.369771	0.0935582	0.984347	-0.888776	0.401721	0.0278344	0.993492	opiat	1124	1117	13	1111	-0.118149	0.217087	0.586382	0.831742	-0.251983	0.266748	0.345056	0.862644	opiat	72.974	7.31366	21.2194	0.0992549	-0.0944769	-0.951862	0.341167	0.748366	NS	NS
THISYN.PWY	454	340	22	432	-0.228467	0.642928	0.722495	0.894991	-0.336976	0.709723	0.635191	0.979657	opiat	305	221	7	298	-0.362233	0.975402	0.710627	0.984347	-0.305182	1.16101	0.792864	0.993492	opiat	1124	869	13	1111	0.121156	0.750528	0.871786	0.955097	-0.381848	0.919006	0.677858	0.907971	opiat	2.41922	1.05107	1.77528	0.43662	-0.136946	-0.313651	0.753786	0.942373	NS	NS
PWY.5659	454	453	22	432	0.0332042	0.111686	0.766381	0.894991	-0.00596314	0.122297	0.961136	0.980096	opiat	305	305	7	298	0.0719263	0.157348	0.647923	0.984347	0.079491	0.187521	0.671983	0.993492	opiat	1124	1124	13	1111	0.262467	0.0997397	0.00861762	0.230521	0.228873	0.12135	0.0595573	0.644106	opiat	80.1686	40.3903	100.523	0.0672549	0.144521	2.14886	0.0316458	0.331977	NS	NS
PWY.6507	454	453	22	432	-0.069028	0.1803	0.70202	0.894991	-0.0252487	0.199222	0.899215	0.980096	opiat	305	305	7	298	0.0566135	0.217352	0.794682	0.984347	0.2852	0.257272	0.268635	0.993492	opiat	1124	1123	13	1111	-0.240191	0.119966	0.0455106	0.429674	-0.131061	0.146671	0.37175	0.862644	opiat	30.7616	21.1677	69.4838	0.0907543	-0.145078	-1.59858	0.109913	0.518783	NS	NS
PWY.5121	454	436	22	432	0.0838634	0.238695	0.725508	0.894991	-0.0164966	0.252109	0.947863	0.980096	opiat	305	299	7	298	0.308164	0.364091	0.398027	0.984347	0.246841	0.422819	0.559866	0.993492	opiat	1124	1116	13	1111	-0.365133	0.231596	0.115175	0.586845	-0.482465	0.272321	0.0767331	0.663029	opiat	17.5515	7.54361	18.6439	0.151205	-0.0688379	-0.455263	0.64892	0.888448	NS	NS
PWY0.1586	454	454	22	432	0.0595444	0.153459	0.698193	0.894991	0.0561453	0.164971	0.733785	0.980096	opiat	305	305	7	298	-0.0360146	0.285693	0.89977	0.984347	0.0550528	0.321879	0.864327	0.993492	opiat	1124	1123	13	1111	-0.169883	0.190043	0.37156	0.773733	-0.274051	0.23683	0.247465	0.782891	opiat	42.4635	12.2518	27.6883	0.110161	-0.0317527	-0.28824	0.773163	0.946633	NS	NS
PWY.6895	454	195	22	432	0.220204	0.687742	0.748981	0.894991	0.101379	0.755621	0.893339	0.980096	opiat	305	104	7	298	-0.124645	0.987842	0.899675	0.984347	-0.446367	1.14252	0.696345	0.993492	opiat	1124	347	13	1111	0.663805	0.792005	0.402136	0.773733	0.976421	0.952106	0.30534	0.838913	opiat	2.11422	1.02477	1.5942	0.459646	0.294953	0.641696	0.52107	0.854916	NS	NS
PWY.7328	454	224	22	432	0.191861	0.558121	0.731189	0.894991	0.17339	0.614321	0.777902	0.980096	opiat	305	107	7	298	0.0252299	0.747271	0.973089	0.984347	-0.0745903	0.875408	0.932162	0.993492	opiat	1124	415	13	1111	0.533753	0.638978	0.403714	0.773733	0.696607	0.772507	0.367392	0.862644	opiat	3.21029	1.79078	2.44923	0.366364	0.264203	0.721149	0.470818	0.805424	NS	NS
PWY.5189	454	435	22	432	-0.0529699	0.184347	0.773999	0.894991	0.0207854	0.200726	0.917582	0.980096	opiat	305	301	7	298	0.149511	0.215746	0.488865	0.984347	-0.119497	0.236558	0.613886	0.993492	opiat	1124	1120	13	1111	0.145162	0.15141	0.337905	0.773733	0.0721224	0.181014	0.69039	0.907971	opiat	29.4259	21.484	43.6206	0.102852	0.0844749	0.821322	0.411463	0.793743	NS	NS
PWY.5861	454	199	22	432	0.202956	0.601378	0.735913	0.894991	-0.0238264	0.655563	0.971026	0.980096	opiat	305	93	7	298	-0.113517	0.811562	0.888854	0.984347	-0.26365	0.942059	0.779799	0.993492	opiat	1124	359	13	1111	0.612725	0.667524	0.358866	0.773733	0.292563	0.805152	0.716404	0.907971	opiat	2.76506	1.51829	2.24422	0.391403	0.270226	0.690405	0.489939	0.826292	NS	NS
PWY.5838	454	199	22	432	0.173521	0.63321	0.784188	0.894991	-0.0578809	0.690287	0.933218	0.980096	opiat	305	93	7	298	-0.0565652	0.864983	0.947904	0.984347	-0.21634	1.00393	0.829549	0.993492	opiat	1124	359	13	1111	0.652495	0.707857	0.356838	0.773733	0.27699	0.854322	0.745833	0.907971	opiat	2.49405	1.33655	1.99576	0.414287	0.284807	0.687464	0.49179	0.826292	NS	NS
FASYN.ELONG.PWY	454	329	22	432	0.251306	0.59845	0.674744	0.894991	-0.244936	0.646409	0.704952	0.980096	opiat	305	187	7	298	-1.03861	0.916398	0.257974	0.984347	-1.11832	1.08002	0.3014	0.993492	opiat	1124	710	13	1111	0.78251	0.734974	0.287252	0.773733	-0.0982053	0.88918	0.912077	0.947427	opiat	2.79219	1.19078	1.85121	0.414009	0.156582	0.378208	0.705276	0.917871	NS	NS
GLYOXYLATE.BYPASS	454	252	22	432	0.179864	0.567844	0.751585	0.894991	-0.0644435	0.62251	0.917601	0.980096	opiat	305	142	7	298	0.326167	0.821644	0.691675	0.984347	-0.313451	0.947564	0.741061	0.993492	opiat	1124	571	13	1111	0.506099	0.661308	0.444254	0.792303	0.482294	0.799498	0.546472	0.886621	opiat	3.10129	1.48126	2.28661	0.381547	0.32001	0.838718	0.401628	0.785919	NS	NS
PWY.7221	454	454	22	432	-0.0116171	0.0291722	0.690662	0.894991	-0.0106715	0.0316891	0.73648	0.980096	opiat	305	305	7	298	-0.0119771	0.0376014	0.750319	0.984347	-0.0199699	0.0423137	0.637374	0.993492	opiat	1124	1124	13	1111	0.0163287	0.02493	0.512617	0.808605	0.0397045	0.0293438	0.176317	0.782891	opiat	1175.06	707.28	1608.99	0.0169241	0.00118889	0.0702487	0.943996	0.974165	NS	NS
GLUCOSE1PMETAB.PWY	454	263	22	432	0.23703	0.57205	0.678819	0.894991	-0.104814	0.627025	0.867329	0.980096	opiat	305	139	7	298	0.670165	0.834433	0.422535	0.984347	0.149231	0.977057	0.878724	0.993492	opiat	1124	537	13	1111	0.446022	0.673065	0.507677	0.808605	0.331443	0.814098	0.683995	0.907971	opiat	3.05585	1.43621	2.20742	0.386349	0.398745	1.03209	0.302032	0.70216	NS	NS
PWY.6859	454	279	22	432	0.213143	0.591259	0.718654	0.894991	0.188013	0.654059	0.773914	0.980096	opiat	305	187	7	298	-0.871007	0.928043	0.348726	0.984347	-1.23657	1.1048	0.264041	0.993492	opiat	1124	818	13	1111	-0.391257	0.748163	0.601108	0.831742	-0.620789	0.906522	0.493615	0.883312	opiat	2.86052	1.16109	1.78652	0.414937	-0.189493	-0.45668	0.647901	0.888448	NS	NS
FUC.RHAMCAT.PWY	454	253	22	432	0.208341	0.622238	0.737918	0.894991	-0.104097	0.6813	0.87864	0.980096	opiat	305	155	7	298	-0.165133	0.93857	0.860459	0.984347	-0.305372	1.10973	0.783395	0.993492	opiat	1124	541	13	1111	0.185454	0.77437	0.81077	0.926182	-0.554683	0.933858	0.552658	0.886621	opiat	2.58277	1.13519	1.66764	0.430906	0.122532	0.28436	0.776135	0.946633	NS	NS
PWY.6737	454	454	22	432	-0.0162846	0.0505875	0.74768	0.894991	-0.00583939	0.055431	0.916157	0.980096	opiat	305	305	7	298	-0.00513017	0.072787	0.943859	0.984347	0.0121554	0.0840562	0.885132	0.993492	opiat	1124	1124	13	1111	-0.0119979	0.0477653	0.801718	0.926182	0.011824	0.0576912	0.837648	0.933394	opiat	390.764	188.752	438.304	0.0313447	-0.0123701	-0.394645	0.693105	0.906368	NS	NS
PWY0.845	454	435	22	432	0.063046	0.258406	0.807365	0.907406	0.201096	0.280947	0.47457	0.971465	opiat	305	284	7	298	-1.06412	0.743658	0.153497	0.984347	-0.465904	0.842653	0.580799	0.993492	opiat	1124	1074	13	1111	-1.70026	0.491363	0.000559939	0.0599135	-2.24295	0.598421	0.000187639	0.0255189	opiat	14.976	1.80823	4.14186	0.218603	-0.383361	-1.75369	0.0794839	0.469992	NS	NS
PWYG.321	454	319	22	432	-0.138705	0.601376	0.817698	0.907406	-0.45616	0.650251	0.483394	0.971465	opiat	305	187	7	298	-1.03607	0.905719	0.253575	0.984347	-1.10518	1.0673	0.301387	0.993492	opiat	1124	708	13	1111	0.484034	0.727662	0.506066	0.808605	-0.280891	0.880068	0.74966	0.907971	opiat	2.76508	1.21903	1.8886	0.412649	-0.124709	-0.302215	0.762488	0.946069	NS	NS
PWY.7237	454	449	22	432	-0.0419316	0.185894	0.821645	0.907406	0.144251	0.199777	0.47069	0.971465	opiat	305	305	7	298	0.190217	0.2325	0.413934	0.984347	-0.0539235	0.251484	0.830385	0.993492	opiat	1124	1124	13	1111	-0.0879943	0.160001	0.582458	0.830973	0.00469434	0.192649	0.980564	0.984183	opiat	28.938	18.4992	39.0618	0.107521	-0.0130841	-0.121688	0.903146	0.974165	NS	NS
HEME.BIOSYNTHESIS.II	454	323	22	432	-0.132211	0.53197	0.80384	0.907406	-0.506536	0.582089	0.384715	0.971465	opiat	305	185	7	298	0.0425199	0.727681	0.953444	0.984347	-0.272686	0.842692	0.746505	0.993492	opiat	1124	747	13	1111	-0.14745	0.597058	0.804984	0.926182	-0.53612	0.724005	0.459163	0.862644	opiat	3.53366	1.88851	2.80522	0.348633	-0.0972995	-0.279088	0.780177	0.946633	NS	NS
PWY.7663	454	454	22	432	-0.0259216	0.113667	0.819718	0.907406	-0.0597762	0.122509	0.625872	0.979657	opiat	305	303	7	298	-0.282873	0.29444	0.337485	0.984347	-0.437276	0.344438	0.205386	0.993492	opiat	1124	1124	13	1111	-0.102388	0.19239	0.594701	0.831742	-0.323378	0.231577	0.162878	0.782891	opiat	77.3977	11.5347	27.0167	0.092868	-0.0693004	-0.746225	0.455532	0.7989	NS	NS
PWY.6147	454	436	22	432	-0.0505988	0.215767	0.814707	0.907406	0.0433565	0.237078	0.854992	0.980096	opiat	305	301	7	298	0.250834	0.327756	0.444716	0.984347	0.238321	0.384619	0.536057	0.993492	opiat	1124	1114	13	1111	-0.374734	0.216249	0.0833995	0.528757	-0.0963765	0.261195	0.712215	0.907971	opiat	21.4798	9.3089	21.3841	0.138445	-0.129669	-0.936612	0.348958	0.750654	NS	NS
PWY.821	454	287	22	432	-0.123508	0.581991	0.832037	0.915799	-0.328867	0.63572	0.605224	0.971465	opiat	305	207	7	298	0.652539	0.881014	0.459478	0.984347	0.431236	1.03948	0.678582	0.993492	opiat	1124	837	13	1111	0.021329	0.690825	0.975375	0.990808	0.738085	0.844771	0.382471	0.862644	opiat	2.95235	1.28835	2.09538	0.397273	0.0821883	0.206881	0.836103	0.970039	NS	NS
PWY.5505	454	230	22	432	0.110548	0.543117	0.838805	0.918965	0.0301984	0.591472	0.959306	0.980096	opiat	305	159	7	298	-0.453194	0.792604	0.567903	0.984347	-0.652308	0.928069	0.482759	0.993492	opiat	1124	608	13	1111	0.645378	0.658976	0.327612	0.773733	0.595208	0.803027	0.45873	0.862644	opiat	3.39011	1.5918	2.30282	0.370504	0.156432	0.422215	0.672868	0.888448	NS	NS
PWY.6545	454	452	22	432	0.0193378	0.0960383	0.840517	0.918965	0.00460775	0.102423	0.964141	0.980096	opiat	305	305	7	298	-0.0931068	0.19172	0.627581	0.984347	-0.116254	0.220579	0.598611	0.993492	opiat	1124	1123	13	1111	0.0327509	0.114818	0.775512	0.921863	-0.104305	0.142084	0.463046	0.862644	opiat	108.42	27.2061	75.8544	0.0687645	0.00968332	0.140819	0.888013	0.970039	NS	NS
NAGLIPASYN.PWY	454	343	22	432	0.0989865	0.522232	0.849753	0.925977	-0.305	0.572626	0.594585	0.971465	opiat	305	177	7	298	-0.317913	0.783575	0.685239	0.984347	-1.08809	0.902338	0.228954	0.993492	opiat	1124	638	13	1111	0.713279	0.654258	0.275856	0.773733	0.746735	0.795018	0.347804	0.862644	opiat	3.66668	1.62869	2.33615	0.361988	0.19806	0.547145	0.584279	0.862165	NS	NS
PENTOSE.P.PWY	454	452	22	432	0.0291607	0.162379	0.857563	0.931393	-0.107375	0.17509	0.540064	0.971465	opiat	305	304	7	298	-0.484164	0.280583	0.0854767	0.984347	-0.22979	0.325472	0.480807	0.993492	opiat	1124	1123	13	1111	0.192289	0.175105	0.272383	0.773733	0.353858	0.203515	0.0823687	0.663029	opiat	37.9263	12.7021	32.614	0.109604	0.0147443	0.134523	0.892989	0.971572	NS	NS
LACTOSECAT.PWY	454	452	22	432	-0.0429233	0.260576	0.869237	0.93249	-0.420433	0.281733	0.136415	0.971465	opiat	305	302	7	298	0.565164	0.247044	0.0228924	0.978261	0.460369	0.293679	0.118246	0.993492	opiat	1124	1117	13	1111	0.20425	0.191763	0.287059	0.773733	0.436393	0.232465	0.0607632	0.644106	opiat	14.7275	16.3852	27.1939	0.130961	0.24324	1.85735	0.0632609	0.441204	NS	NS
PHOSLIPSYN.PWY	454	432	22	432	0.0660361	0.411808	0.872674	0.93249	-0.203523	0.450743	0.651855	0.979657	opiat	305	267	7	298	0.255567	0.834785	0.759706	0.984347	0.108865	0.967277	0.910474	0.993492	opiat	1124	1013	13	1111	-0.501592	0.609891	0.411008	0.773733	-0.868021	0.741607	0.242075	0.782891	opiat	5.89673	1.435	2.68841	0.31591	-0.0591161	-0.18713	0.851559	0.970039	NS	NS
PWY.5384	454	377	22	432	0.0924166	0.529678	0.861571	0.93249	-0.244514	0.564052	0.66489	0.979657	opiat	305	248	7	298	1.01611	0.766868	0.186181	0.984347	0.686782	0.886836	0.439376	0.993492	opiat	1124	930	13	1111	-0.162848	0.596233	0.784806	0.926182	-0.878739	0.71794	0.22123	0.782891	opiat	3.56432	1.70043	2.81299	0.351848	0.197969	0.562655	0.57367	0.862165	NS	NS
PWY.5690	454	449	22	432	-0.0290792	0.181502	0.872788	0.93249	0.0255366	0.197559	0.897218	0.980096	opiat	305	301	7	298	-0.552577	0.334334	0.0994458	0.984347	-0.565079	0.387649	0.146129	0.993492	opiat	1124	1115	13	1111	-0.134671	0.241983	0.57796	0.830973	-0.334555	0.3016	0.267564	0.802968	opiat	30.3555	8.94618	17.0778	0.13318	-0.144131	-1.08223	0.279151	0.680849	NS	NS
GLYCOCAT.PWY	454	309	22	432	0.102628	0.614123	0.867358	0.93249	-0.124808	0.660884	0.850307	0.980096	opiat	305	176	7	298	-0.883226	0.925391	0.340637	0.984347	-1.10692	1.04954	0.292539	0.993492	opiat	1124	694	13	1111	-0.318427	0.726786	0.661376	0.866538	-0.712751	0.883593	0.420046	0.862644	opiat	2.65149	1.16775	1.89316	0.418399	-0.238447	-0.569902	0.568744	0.862165	NS	NS
PWY.7400	454	454	22	432	-0.0146693	0.0969534	0.879807	0.936938	-0.107789	0.104643	0.303617	0.971465	opiat	305	305	7	298	0.084459	0.152819	0.580905	0.984347	0.0311263	0.175301	0.859206	0.993492	opiat	1124	1124	13	1111	0.105323	0.101838	0.301256	0.773733	0.158403	0.123288	0.199133	0.782891	opiat	106.383	42.8196	96.4235	0.0638061	0.049716	0.779173	0.435878	0.7989	NS	NS
PWY0.1298	454	453	22	432	0.0237439	0.16762	0.88742	0.941986	-0.0392335	0.180444	0.827988	0.980096	opiat	305	304	7	298	0.220265	0.269294	0.414054	0.984347	0.180001	0.310545	0.562664	0.993492	opiat	1124	1124	13	1111	-0.118944	0.188726	0.528663	0.808605	-0.188444	0.228158	0.409024	0.862644	opiat	35.5918	13.7894	28.076	0.113624	0.00700963	0.0616916	0.950808	0.974165	NS	NS
RUMP.PWY	454	173	22	432	0.0695597	0.531012	0.89584	0.947856	0.202277	0.585676	0.729997	0.980096	opiat	305	200	7	298	0.51336	0.836382	0.539824	0.984347	1.00835	0.979831	0.304372	0.993492	opiat	1124	835	13	1111	0.0844039	0.643451	0.895661	0.965819	0.258435	0.782103	0.741134	0.907971	opiat	3.54643	1.42952	2.41529	0.367825	0.160245	0.435655	0.663087	0.888448	NS	NS
PWY.724	454	454	22	432	-0.00382455	0.0325225	0.906442	0.95599	0.00902527	0.0354052	0.798925	0.980096	opiat	305	305	7	298	-0.0592612	0.0365241	0.105809	0.984347	-0.0441224	0.0416049	0.289944	0.993492	opiat	1124	1124	13	1111	-0.0450488	0.0247395	0.0688871	0.526495	-0.0125733	0.0296416	0.671521	0.907971	opiat	945.433	749.62	1633.87	0.017332	-0.0365413	-2.10832	0.0350037	0.331994	NS	NS
PWY.6519	454	322	22	432	0.0611198	0.575798	0.915513	0.962463	-0.332521	0.616019	0.589644	0.971465	opiat	305	181	7	298	-0.851421	0.874088	0.330813	0.984347	-0.840883	1.02087	0.41086	0.993492	opiat	1124	691	13	1111	-0.260155	0.70715	0.713023	0.894897	-0.784066	0.852062	0.357675	0.862644	opiat	3.0162	1.30885	1.99975	0.397628	-0.2293	-0.576671	0.564162	0.862165	NS	NS
P108.PWY	454	242	22	432	-0.0444854	0.579128	0.938806	0.976416	0.485759	0.634225	0.444185	0.971465	opiat	305	212	7	298	-0.610157	0.896672	0.496737	0.984347	-0.283938	1.04383	0.785822	0.993492	opiat	1124	843	13	1111	-0.993282	0.694611	0.153002	0.637838	-0.976781	0.84199	0.246271	0.782891	opiat	2.98161	1.24375	2.0726	0.398474	-0.468437	-1.17558	0.239764	0.64153	NS	NS
ARGSYN.PWY	454	454	22	432	0.0080745	0.105598	0.939085	0.976416	-0.105488	0.113536	0.353398	0.971465	opiat	305	305	7	298	0.0875756	0.161629	0.588343	0.984347	0.0274426	0.185283	0.882368	0.993492	opiat	1124	1124	13	1111	0.109054	0.108142	0.313465	0.773733	0.161914	0.130868	0.216275	0.782891	opiat	89.6789	38.2789	85.5093	0.0684439	0.0627804	0.917253	0.35901	0.750654	NS	NS
PWY.6703	454	454	22	432	0.00515027	0.0712903	0.942441	0.976416	0.0406701	0.0789518	0.606754	0.971465	opiat	305	305	7	298	-0.0173413	0.126541	0.891091	0.984347	-0.0617742	0.1494	0.679589	0.993492	opiat	1124	1124	13	1111	-0.0339373	0.0665407	0.610136	0.831742	-0.0602532	0.0810116	0.457185	0.862644	opiat	196.761	62.4509	225.853	0.0454046	-0.0159452	-0.351179	0.725454	0.926401	NS	NS
P42.PWY	454	445	22	432	-0.0137077	0.185396	0.941094	0.976416	0.0820868	0.200513	0.682484	0.979657	opiat	305	299	7	298	-1.14826	0.356118	0.00140561	0.382325	-0.962304	0.405337	0.0183249	0.993492	opiat	1124	1115	13	1111	-0.220221	0.267409	0.410379	0.773733	-0.273563	0.337298	0.417522	0.862644	opiat	29.0937	7.88519	13.9846	0.140078	-0.245917	-1.75557	0.0791621	0.469992	NS	NS
ANAGLYCOLYSIS.PWY	454	454	22	432	-0.00391811	0.0554201	0.94367	0.976416	0.0144036	0.0609106	0.813191	0.980096	opiat	305	305	7	298	-0.22863	0.106976	0.0334081	0.984347	-0.255323	0.124998	0.042103	0.993492	opiat	1124	1124	13	1111	-0.162616	0.0686789	0.018066	0.305609	-0.187415	0.0789329	0.0177551	0.349298	opiat	325.586	87.3836	212.009	0.0400007	-0.0891715	-2.22925	0.0257974	0.31371	NS	NS
PWY.1042	454	454	22	432	-0.00346912	0.0622117	0.955556	0.983321	0.0629708	0.0655527	0.33734	0.971465	opiat	305	305	7	298	0.0921953	0.0908409	0.310981	0.984347	0.101689	0.106693	0.341421	0.993492	opiat	1124	1124	13	1111	-0.0792173	0.0568557	0.163807	0.643504	-0.0137499	0.0691274	0.842374	0.933394	opiat	258.378	121.182	309.351	0.0380994	-0.0206556	-0.542151	0.587715	0.862165	NS	NS
PWY.6969	454	432	22	432	0.00813711	0.187109	0.965333	0.983321	0.0289639	0.203728	0.887024	0.980096	opiat	305	295	7	298	-0.904106	0.355088	0.0114129	0.978261	-0.891495	0.412007	0.0314135	0.993492	opiat	1124	1101	13	1111	-0.130657	0.25452	0.607814	0.831742	-0.148304	0.323996	0.647239	0.907971	opiat	28.5634	7.93099	15.4367	0.138767	-0.172439	-1.24265	0.213996	0.64153	NS	NS
TCA	454	436	22	432	-0.00954622	0.188849	0.959709	0.983321	0.0112358	0.207316	0.956808	0.980096	opiat	305	298	7	298	-0.831555	0.355291	0.0199339	0.978261	-0.821779	0.41101	0.0466166	0.993492	opiat	1124	1106	13	1111	0.0780589	0.249563	0.754505	0.912582	0.0440148	0.318506	0.890116	0.947427	opiat	28.0394	7.92194	16.0561	0.138652	-0.107692	-0.77671	0.43733	0.7989	NS	NS
RIBOSYN2.PWY	454	427	22	432	0.022365	0.439496	0.959438	0.983321	0.0404846	0.478467	0.932612	0.980096	opiat	305	279	7	298	-1.54765	0.784337	0.0493974	0.984347	-1.23171	0.885602	0.165452	0.993492	opiat	1124	1045	13	1111	-0.628264	0.579531	0.278559	0.773733	-1.2341	0.70442	0.0800703	0.663029	opiat	5.17714	1.62553	2.97747	0.319762	-0.43666	-1.36558	0.172072	0.618057	NS	NS
PWY.7392	454	227	22	432	-0.0290101	0.652854	0.964577	0.983321	0.175234	0.715593	0.806677	0.980096	opiat	305	184	7	298	-0.730428	0.98571	0.459266	0.984347	-1.09476	1.16938	0.350036	0.993492	opiat	1124	808	13	1111	-0.50029	0.78592	0.524538	0.808605	-0.565853	0.953168	0.552868	0.886621	opiat	2.34621	1.02921	1.61899	0.447464	-0.326323	-0.729271	0.465836	0.801945	NS	NS
UDPNAGSYN.PWY	454	454	22	432	0.00576458	0.18796	0.975547	0.990599	-0.412662	0.199745	0.0394833	0.971465	opiat	305	305	7	298	-0.0727769	0.323489	0.822153	0.984347	0.152888	0.364611	0.675326	0.993492	opiat	1124	1124	13	1111	0.292934	0.203484	0.150265	0.637838	0.460555	0.246108	0.061569	0.644106	opiat	28.3055	9.5561	24.1512	0.126987	0.105501	0.830801	0.406086	0.788967	NS	NS
BIOTIN.BIOSYNTHESIS.PWY	454	322	22	432	0.0125197	0.592068	0.983139	0.990599	-0.387783	0.633173	0.540595	0.971465	opiat	305	181	7	298	-0.86157	0.906291	0.34255	0.984347	-0.870857	1.05817	0.411262	0.993492	opiat	1124	691	13	1111	-0.280278	0.731007	0.701486	0.894123	-0.819008	0.880912	0.35272	0.862644	opiat	2.8527	1.21749	1.87136	0.410252	-0.258811	-0.630859	0.528133	0.854916	NS	NS
PWY.6353	454	450	22	432	0.00165788	0.110928	0.988083	0.990599	-0.0138015	0.119311	0.907969	0.980096	opiat	305	305	7	298	-0.149623	0.181601	0.410653	0.984347	-0.165214	0.218562	0.450381	0.993492	opiat	1124	1124	13	1111	-0.191398	0.10929	0.0801754	0.528757	-0.218388	0.133331	0.10173	0.747852	opiat	81.2676	30.3223	83.7214	0.0715544	-0.104583	-1.46159	0.143854	0.584003	NS	NS
PWY.4702	454	286	22	432	0.0140609	0.544156	0.979397	0.990599	0.170193	0.58705	0.772035	0.980096	opiat	305	216	7	298	-0.446269	0.882932	0.613624	0.984347	-0.223551	1.02288	0.82717	0.993492	opiat	1124	834	13	1111	-0.431922	0.697101	0.53565	0.808605	-0.282477	0.849752	0.739635	0.907971	opiat	3.37717	1.28276	2.05782	0.385823	-0.210456	-0.545472	0.585429	0.862165	NS	NS
PWY.7187	454	454	22	432	0.000717374	0.0608472	0.990599	0.990599	-0.0225227	0.0665512	0.735223	0.980096	opiat	305	305	7	298	-0.0439981	0.117065	0.707304	0.984347	-0.104329	0.137725	0.449422	0.993492	opiat	1124	1124	13	1111	-0.0192348	0.065709	0.769785	0.918591	-0.0405349	0.0800946	0.612899	0.907971	opiat	270.097	72.9697	231.606	0.0417148	-0.0130016	-0.311679	0.755285	0.942373	NS	NS
[truncated: 12 more columns]
