# Supplementary material for: Impact of commonly used drugs on the composition and metabolic function of the gut microbiota
Source: Nat Commun. 2020 Jan 17;11:362. doi: 10.1038/s41467-019-14177-z (PMC6969170; doi:10.1038/s41467-019-14177-z)
Supplement: Supplementary file 33 — Supplementary Data 31 [file 41467_2019_14177_MOESM33_ESM.xlsx]

## Sheet: Sheet1
Supplementary table 31 - Summary statistics taxa & pathways vs oral antidiabetics
Univariate (lm= taxa or pathways~Age+Sex+BMI+drug X) & multivariate (lm= taxa or pathways~Age+Sex+BMI+all drugs) & results from univariate meta-analysis & results from multivariate meta analysis
Taxa
Taxa	N.IBD	non-zeros.IBD	Users.IBD	Non-users.IBD	Coef.IBD_univariate	SE.IBD_univariate	Pval.IBD_univariate	Qval.IBD_univariate	coeff.correcting.all.IBD_multivariate	SE.correcting_all.IBD_multivariate	pval.correcting.all.IBD_multivariate	qval.correcting.all.IBD_multivariate	drug.IBD	N.MIBS	non-zeros.MIBS	Users.MIBS	Non-users.MIBS	Coef.MIBS_univariate	SE.MIBS_univariate	Pval.MIBS_univariate	Qval.MIBS_univariate	coeff.correcting.all.MIBS_multivariate	SE.correcting_all.MIBS_multivariate	pval.correcting.all.MIBS_multivariate	qval.correcting.all.MIBS_multivariate	drug.MIBS	N.LLD	non-zeros.LLD	Users.LLD	Non-users.LLD	Coef.LLD_univariate	SE.LLD_univariate	Pval.LLD_univariate	Qval.LLD_univariate	coeff.correcting.all.LLD_multivariate	SE.correcting_all.LLD_multivariate	pval.correcting.all.LLD_multivariate	qval.correcting.all.LLD_multivariate	drug.LLD	inverse_var.ibd_univariate	inverse_var.mibs_univariate	inverse_var.lld_univariate	se_univariate	beta_univariate	Z_univariate	P_univariate	FDR_univariate	Het.Q_univariate	Het.I2_univariate
k__Bacteria.p__Firmicutes.c__Clostridia.o__Clostridiales.f__Lachnospiraceae.g__Blautia.s__Ruminococcus_obeum.t__Ruminococcus_obeum_unclassified	454	421	8	446	-0.0070161	0.020558	0.733056	0.945269	0.00112399	0.0233182	0.961579	0.994661	oral_anti_diabetics	305	298	4	301	0.0391428	0.0231742	0.0922666	0.490071	0.0294245	0.0346928	0.397139	0.967941	oral_anti_diabetics	1124	1099	8	1116	0.0577184	0.0151361	0.00014463	0.0224176	0.0907312	0.0205155	1.07444e-05	0.000709132	oral_anti_diabetics	2366.12	1862.05	4364.88	0.0107876	0.0358684	3.32495	0.000884333	0.0487277	6.45536	0.69018
k__Bacteria.p__Firmicutes.c__Erysipelotrichia.o__Erysipelotrichales.f__Erysipelotrichaceae	454	419	8	446	0.0152832	0.0281695	0.587722	0.921516	0.0144138	0.0323072	0.655736	0.994661	oral_anti_diabetics	305	291	4	301	0.0361423	0.0466155	0.438763	0.762093	0.0224577	0.0672362	0.738637	0.967941	oral_anti_diabetics	1124	1069	8	1116	-0.0600713	0.0322458	0.0627366	0.550305	-0.13163	0.0451085	0.00359543	0.118649	oral_anti_diabetics	1260.21	460.192	961.731	0.019309	-0.00815774	-0.422484	0.672672	0.822155	NS	NS
k__Bacteria.p__Firmicutes.c__Erysipelotrichia.o__Erysipelotrichales.f__Erysipelotrichaceae.g__Erysipelotrichaceae_noname	454	383	8	446	0.0280499	0.0234004	0.231309	0.841109	0.024274	0.026329	0.357129	0.872981	oral_anti_diabetics	305	268	4	301	0.0239556	0.0421058	0.569828	0.793571	0.0031305	0.0618535	0.959673	0.994032	oral_anti_diabetics	1124	931	8	1116	-0.0557211	0.0302489	0.0657283	0.550305	-0.111585	0.0411973	0.0068654	0.151039	oral_anti_diabetics	1826.22	564.048	1092.9	0.0169439	0.0011024	0.0650616	0.948125	0.948125	NS	NS
k__Bacteria.p__Firmicutes	454	454	8	446	0.0795414	0.0665076	0.232354	0.841109	0.092012	0.0744795	0.217412	0.781324	oral_anti_diabetics	305	305	4	301	-0.00872567	0.0935794	0.925773	0.960631	-0.0532907	0.134468	0.692198	0.967941	oral_anti_diabetics	1124	1124	8	1116	-0.136776	0.0602174	0.0233143	0.353674	-0.202917	0.0815466	0.0129839	0.171388	oral_anti_diabetics	226.078	114.193	275.776	0.0402896	-0.0336556	-0.835343	0.403525	0.649577	NS	NS
k__Bacteria.p__Firmicutes.c__Clostridia.o__Clostridiales.f__Ruminococcaceae.g__Faecalibacterium.s__Faecalibacterium_prausnitzii.t__Faecalibacterium_prausnitzii_unclassified	454	352	8	446	0.00157311	0.0408637	0.969309	0.989924	0.00795798	0.0463331	0.863717	0.994661	oral_anti_diabetics	305	292	4	301	-0.0804087	0.0411213	0.0514701	0.460793	-0.0845869	0.0617618	0.171986	0.967941	oral_anti_diabetics	1124	1093	8	1116	0.0261986	0.0275572	0.341963	0.847422	0.0944426	0.0373528	0.0116007	0.171388	oral_anti_diabetics	598.86	591.379	1316.83	0.0199718	-0.00483068	-0.241875	0.808877	0.920446	NS	NS
k__Bacteria.p__Firmicutes.c__Clostridia.o__Clostridiales.f__Lachnospiraceae.g__Anaerostipes.s__Anaerostipes_hadrus.t__GCF_000332875	454	345	8	446	-0.0117605	0.0109281	0.282446	0.841109	-0.00353631	0.0121443	0.771059	0.994661	oral_anti_diabetics	305	282	4	301	-0.0140221	0.014417	0.331563	0.74869	-0.0192793	0.0215752	0.37239	0.967941	oral_anti_diabetics	1124	1061	8	1116	0.0113349	0.0108434	0.296098	0.847422	0.035399	0.0146981	0.0161919	0.178111	oral_anti_diabetics	8373.59	4811.18	8504.95	0.00679005	-0.00320603	-0.472166	0.636808	0.808256	NS	NS
k__Bacteria.p__Firmicutes.c__Clostridia.o__Clostridiales.f__Lachnospiraceae.g__Anaerostipes	454	392	8	446	-0.0158272	0.0112788	0.161257	0.815499	-0.00960274	0.0126303	0.447541	0.923053	oral_anti_diabetics	305	293	4	301	-0.013106	0.0144093	0.36382	0.762093	-0.0188386	0.021726	0.386706	0.967941	oral_anti_diabetics	1124	1074	8	1116	0.0171423	0.0108377	0.113998	0.685299	0.0338803	0.0147515	0.0218276	0.1975	oral_anti_diabetics	7861	4816.3	8513.78	0.00686947	-0.00196279	-0.285727	0.775087	0.913496	NS	NS
k__Bacteria.p__Firmicutes.c__Clostridia.o__Clostridiales.f__Eubacteriaceae.g__Eubacterium.s__Eubacterium_hallii.t__GCF_000173975	454	364	8	446	-0.0088409	0.0275996	0.748873	0.945269	-0.0247215	0.031323	0.43044	0.923053	oral_anti_diabetics	305	296	4	301	0.0114366	0.0329774	0.728985	0.87981	0.0135972	0.0480216	0.777286	0.967941	oral_anti_diabetics	1124	1105	8	1116	0.00403624	0.0221647	0.855535	0.953895	0.0678176	0.0299904	0.0239394	0.1975	oral_anti_diabetics	1312.79	919.535	2035.53	0.0153072	0.00166969	0.109079	0.91314	0.927188	NS	NS
k__Bacteria.p__Actinobacteria.c__Actinobacteria.o__Actinomycetales.f__Actinomycetaceae	454	226	8	446	-0.00208362	0.00369102	0.57271	0.914156	-0.00416253	0.00403473	0.302887	0.872981	oral_anti_diabetics	305	157	4	301	-0.00036284	0.00544402	0.946908	0.960631	0.00394345	0.00768085	0.608112	0.967941	oral_anti_diabetics	1124	613	8	1116	-0.00408794	0.00368486	0.267506	0.820912	-0.0108122	0.00496961	0.0298009	0.21854	oral_anti_diabetics	73402	33741.1	73647.4	0.00235186	-0.00257895	-1.09656	0.272835	0.592552	NS	NS
k__Bacteria.p__Firmicutes.c__Clostridia.o__Clostridiales.f__Lachnospiraceae.g__Blautia.s__Ruminococcus_obeum	454	423	8	446	0.0049948	0.024428	0.838081	0.956074	-0.00291716	0.0275361	0.915684	0.994661	oral_anti_diabetics	305	305	4	301	0.025435	0.0290224	0.381531	0.762093	0.0521036	0.0433786	0.230787	0.967941	oral_anti_diabetics	1124	1121	8	1116	0.0247746	0.0190511	0.193723	0.785993	0.0536532	0.0254374	0.0351558	0.232029	oral_anti_diabetics	1675.81	1187.22	2755.23	0.0133413	0.0190143	1.42522	0.154095	0.462284	NS	NS
k__Bacteria.p__Firmicutes.c__Clostridia.o__Clostridiales.f__Ruminococcaceae.g__Faecalibacterium.s__Faecalibacterium_prausnitzii	454	357	8	446	0.00858909	0.0458553	0.851505	0.956074	-0.000832712	0.052297	0.987304	0.994661	oral_anti_diabetics	305	293	4	301	-0.107986	0.0471882	0.0228138	0.453536	-0.110899	0.0707663	0.118284	0.867418	oral_anti_diabetics	1124	1116	8	1116	0.0169899	0.029494	0.5647	0.849107	0.074717	0.0401183	0.062817	0.345494	oral_anti_diabetics	475.577	449.09	1149.56	0.0219569	-0.0119946	-0.54628	0.584874	0.800171	NS	NS
k__Bacteria	454	454	8	446	-0.0100935	0.0378702	0.789957	0.945269	-0.0552224	0.0419277	0.18857	0.754287	oral_anti_diabetics	305	305	4	301	-0.0186293	0.0461795	0.686939	0.858673	0.00210536	0.0672298	0.975042	0.994032	oral_anti_diabetics	1124	1124	8	1116	-0.0212511	0.0440071	0.62926	0.879871	-0.11278	0.0596042	0.0587398	0.345494	oral_anti_diabetics	697.277	468.923	516.362	0.0243789	-0.0158966	-0.652061	0.514362	0.789485	NS	NS
k__Bacteria.p__Bacteroidetes.c__Bacteroidia.o__Bacteroidales.f__Bacteroidaceae.g__Bacteroides	454	429	8	446	-0.0906055	0.0596888	0.129748	0.69592	-0.116764	0.0675043	0.0844606	0.708655	oral_anti_diabetics	305	298	4	301	-0.0349313	0.0608337	0.56626	0.793571	-0.186481	0.0885332	0.0361222	0.596016	oral_anti_diabetics	1124	1111	8	1116	0.0586016	0.0382362	0.125653	0.72134	0.0824141	0.0514293	0.109345	0.555135	oral_anti_diabetics	280.682	270.216	683.992	0.0284568	0.00422114	0.148335	0.882078	0.927188	NS	NS
k__Bacteria.p__Firmicutes.c__Clostridia.o__Clostridiales.f__Clostridiaceae.g__Clostridium.s__Clostridium_leptum.t__GCF_000154345	454	255	8	446	0.00424446	0.0074722	0.570311	0.914156	0.00907232	0.00806969	0.261607	0.861698	oral_anti_diabetics	305	252	4	301	-0.00324171	0.00918595	0.724427	0.87981	-0.0113176	0.0135013	0.402687	0.967941	oral_anti_diabetics	1124	918	8	1116	0.0114929	0.00600399	0.0558535	0.541081	0.0113261	0.0081348	0.164125	0.63719	oral_anti_diabetics	17910.3	11850.9	27740.9	0.00417021	0.00619848	1.48637	0.137181	0.462284	NS	NS
k__Bacteria.p__Bacteroidetes.c__Bacteroidia.o__Bacteroidales	454	438	8	446	-0.117666	0.0657108	0.0740379	0.54603	-0.141329	0.0738098	0.0562395	0.708655	oral_anti_diabetics	305	300	4	301	-0.0911469	0.0727015	0.210932	0.701557	-0.245009	0.10556	0.0210497	0.463093	oral_anti_diabetics	1124	1119	8	1116	0.0718154	0.0490008	0.14304	0.739558	0.0977992	0.0662707	0.140304	0.63719	oral_anti_diabetics	231.594	189.197	416.48	0.0345595	-0.0174205	-0.504073	0.61421	0.800171	NS	NS
k__Bacteria.p__Firmicutes.c__Negativicutes.o__Selenomonadales	454	413	8	446	0.0698493	0.0448456	0.120063	0.664101	0.107142	0.0516639	0.0387405	0.708655	oral_anti_diabetics	305	272	4	301	-0.0553399	0.0565305	0.328404	0.74869	0.037594	0.0830255	0.651065	0.967941	oral_anti_diabetics	1124	983	8	1116	-0.0563257	0.0408637	0.168363	0.785993	-0.0781259	0.0559295	0.162743	0.63719	oral_anti_diabetics	497.234	312.921	598.859	0.0266405	-0.0115802	-0.434685	0.663791	0.822155	NS	NS
k__Bacteria.p__Actinobacteria.c__Actinobacteria.o__Coriobacteriales.f__Coriobacteriaceae.g__Collinsella	454	342	8	446	-0.0271601	0.038598	0.482015	0.914156	-0.0274288	0.0432747	0.526556	0.965353	oral_anti_diabetics	305	278	4	301	0.0364801	0.0516416	0.480487	0.762093	0.0303915	0.0766733	0.692148	0.967941	oral_anti_diabetics	1124	1052	8	1116	0.0264572	0.0308934	0.391958	0.847422	0.0585003	0.0418703	0.162648	0.63719	oral_anti_diabetics	671.227	374.973	1047.78	0.0218531	0.0110649	0.506332	0.612624	0.800171	NS	NS
k__Bacteria.p__Actinobacteria.c__Actinobacteria.o__Coriobacteriales.f__Coriobacteriaceae	454	436	8	446	-0.0362295	0.0318516	0.255973	0.841109	-0.0503678	0.0359771	0.162295	0.754287	oral_anti_diabetics	305	305	4	301	0.0378086	0.0407008	0.35368	0.762093	0.0338027	0.0589557	0.566897	0.967941	oral_anti_diabetics	1124	1123	8	1116	0.0281565	0.0262767	0.284159	0.831031	0.0473491	0.0358267	0.186577	0.64811	oral_anti_diabetics	985.681	603.661	1448.3	0.0181439	0.00918208	0.506069	0.612808	0.800171	NS	NS
k__Bacteria.p__Actinobacteria.c__Actinobacteria.o__Coriobacteriales.f__Coriobacteriaceae.g__Collinsella.s__Collinsella_aerofaciens.t__GCF_000169035	454	304	8	446	-0.014445	0.0385289	0.707907	0.945269	-0.0130878	0.0430684	0.761375	0.994661	oral_anti_diabetics	305	265	4	301	0.00797506	0.054075	0.882852	0.960631	-0.000622514	0.0799673	0.993795	0.994032	oral_anti_diabetics	1124	1013	8	1116	0.0298455	0.0319355	0.35022	0.847422	0.0575737	0.0432632	0.183545	0.64811	oral_anti_diabetics	673.637	341.985	980.509	0.0223823	0.0111518	0.498241	0.618314	0.800171	NS	NS
k__Bacteria.p__Firmicutes.c__Clostridia.o__Clostridiales.f__Clostridiaceae	454	407	8	446	-0.0248913	0.0289689	0.390691	0.849703	0.00124142	0.0332006	0.970192	0.994661	oral_anti_diabetics	305	278	4	301	-0.0248862	0.023507	0.290645	0.701557	-0.0285744	0.035504	0.421684	0.967941	oral_anti_diabetics	1124	1006	8	1116	-0.0140978	0.0197961	0.476524	0.847422	-0.0341261	0.0267607	0.202507	0.668274	oral_anti_diabetics	1191.61	1809.7	2551.75	0.0134194	-0.0199298	-1.48515	0.137505	0.462284	NS	NS
k__Bacteria.p__Firmicutes.c__Clostridia.o__Clostridiales.f__Clostridiaceae.g__Clostridium	454	405	8	446	-0.0234601	0.0290071	0.4191	0.872714	0.00105932	0.0332819	0.974625	0.994661	oral_anti_diabetics	305	277	4	301	-0.0254592	0.0234734	0.279016	0.701557	-0.0292337	0.035459	0.410475	0.967941	oral_anti_diabetics	1124	1004	8	1116	-0.0139495	0.0197936	0.481117	0.847422	-0.0329317	0.0267554	0.218656	0.687203	oral_anti_diabetics	1188.48	1814.88	2552.41	0.0134162	-0.0197438	-1.47164	0.141117	0.462284	NS	NS
k__Bacteria.p__Firmicutes.c__Clostridia.o__Clostridiales.f__Lachnospiraceae.g__Roseburia.s__Roseburia_inulinivorans.t__GCF_000174195	454	325	8	446	-0.0130046	0.0169578	0.44357	0.902435	-0.0302657	0.0192785	0.117242	0.708655	oral_anti_diabetics	305	259	4	301	-0.0379927	0.0246874	0.124878	0.582762	-0.0500164	0.0375368	0.183857	0.967941	oral_anti_diabetics	1124	1024	8	1116	-0.0125091	0.0159961	0.434375	0.847422	-0.0250685	0.0218271	0.251017	0.753051	oral_anti_diabetics	3477.46	1640.78	3908.18	0.0105255	-0.0173323	-1.6467	0.0996207	0.410935	NS	NS
k__Bacteria.p__Firmicutes.c__Negativicutes.o__Selenomonadales.f__Veillonellaceae	454	376	8	446	0.0131308	0.0456094	0.773561	0.945269	0.0401258	0.052438	0.444605	0.923053	oral_anti_diabetics	305	244	4	301	-0.0237598	0.0571755	0.678033	0.858673	0.0518928	0.0835523	0.535084	0.967941	oral_anti_diabetics	1124	856	8	1116	-0.0188346	0.0429469	0.661068	0.879871	-0.065449	0.0587721	0.265697	0.760531	oral_anti_diabetics	480.719	305.9	542.171	0.0274329	-0.00840423	-0.306356	0.759334	0.9112	NS	NS
k__Bacteria.p__Actinobacteria.c__Actinobacteria.o__Actinomycetales	454	286	8	446	0.00415558	0.00541345	0.443137	0.902435	-0.00328407	0.00554439	0.553992	0.988202	oral_anti_diabetics	305	185	4	301	0.0062912	0.0079203	0.427658	0.762093	0.00544098	0.0108209	0.61552	0.967941	oral_anti_diabetics	1124	769	8	1116	0.0017904	0.00513818	0.727568	0.887977	-0.00724553	0.00665554	0.276557	0.760531	oral_anti_diabetics	34123.4	15941.1	37877.5	0.00337211	0.00352399	1.04504	0.296004	0.592552	NS	NS
k__Bacteria.p__Firmicutes.c__Clostridia.o__Clostridiales.f__Lachnospiraceae.g__Roseburia	454	411	8	446	-0.0359012	0.0285669	0.209521	0.841109	-0.0547078	0.032645	0.0945622	0.708655	oral_anti_diabetics	305	302	4	301	-0.078124	0.0342902	0.0234152	0.453536	-0.141471	0.0508601	0.00579955	0.382771	oral_anti_diabetics	1124	1120	8	1116	-0.0419431	0.0200507	0.0366779	0.435587	-0.0276445	0.027425	0.31368	0.783465	oral_anti_diabetics	1225.39	850.473	2487.37	0.0148035	-0.0470639	-3.17924	0.0014766	0.0487277	1.03839	0
k__Bacteria.p__Proteobacteria.c__Gammaproteobacteria.o__Enterobacteriales.f__Enterobacteriaceae.g__Escherichia	454	304	8	446	-0.0174313	0.0180556	0.334901	0.841109	-0.0109742	0.0206436	0.595323	0.994661	oral_anti_diabetics	305	193	4	301	0.0323939	0.0144231	0.0254774	0.453536	-0.00100186	0.0204551	0.960976	0.994032	oral_anti_diabetics	1124	758	8	1116	0.0235449	0.011192	0.0356353	0.435587	-0.0113355	0.0147077	0.441052	0.783465	oral_anti_diabetics	3067.45	4807.09	7983.39	0.00794103	0.0183012	2.30464	0.0211868	0.174791	NS	NS
k__Bacteria.p__Proteobacteria.c__Gammaproteobacteria	454	346	8	446	-0.0187861	0.0202289	0.353602	0.846988	-0.0180848	0.022773	0.427626	0.923053	oral_anti_diabetics	305	225	4	301	0.0283564	0.0165302	0.0873583	0.490071	-0.0103519	0.0233167	0.65745	0.967941	oral_anti_diabetics	1124	855	8	1116	0.0194173	0.0123081	0.114953	0.685299	-0.0121292	0.0160887	0.451086	0.783465	oral_anti_diabetics	2443.73	3659.67	6601.14	0.00887198	0.0146438	1.65057	0.0988266	0.410935	NS	NS
k__Bacteria.p__Actinobacteria.c__Actinobacteria.o__Bifidobacteriales.f__Bifidobacteriaceae.g__Bifidobacterium.s__Bifidobacterium_adolescentis.t__Bifidobacterium_adolescentis_unclassified	454	263	8	446	0.0458315	0.0691493	0.507813	0.914156	-0.00542461	0.0767947	0.943722	0.994661	oral_anti_diabetics	305	220	4	301	0.0089266	0.104841	0.932204	0.960631	0.0895292	0.155501	0.565276	0.967941	oral_anti_diabetics	1124	937	8	1116	0.0713427	0.0646592	0.270107	0.820912	0.0785657	0.0869083	0.366194	0.783465	oral_anti_diabetics	209.134	90.9784	239.188	0.0430611	0.0509204	1.18252	0.237001	0.592552	NS	NS
k__Bacteria.p__Actinobacteria.c__Actinobacteria	454	452	8	446	0.0433944	0.0725834	0.550245	0.914156	-0.00259683	0.083126	0.975094	0.994661	oral_anti_diabetics	305	305	4	301	0.0822604	0.1004	0.413255	0.762093	0.236495	0.148071	0.111423	0.867418	oral_anti_diabetics	1124	1124	8	1116	0.0566408	0.0652715	0.385705	0.847422	0.0758099	0.0879326	0.388805	0.783465	oral_anti_diabetics	189.813	99.2049	234.722	0.0436961	0.0566928	1.29744	0.194481	0.534824	NS	NS
k__Bacteria.p__Firmicutes.c__Clostridia.o__Clostridiales.f__Ruminococcaceae.g__Ruminococcus	454	374	8	446	0.044343	0.0653795	0.497977	0.914156	0.0235539	0.0735106	0.748822	0.994661	oral_anti_diabetics	305	298	4	301	0.171759	0.0786752	0.0298051	0.453536	0.130312	0.117769	0.269515	0.967941	oral_anti_diabetics	1124	1113	8	1116	-0.046871	0.0508754	0.357098	0.847422	-0.0662908	0.0690164	0.337015	0.783465	oral_anti_diabetics	233.947	161.557	386.353	0.0357632	0.0255981	0.715766	0.474136	0.745071	NS	NS
k__Bacteria.p__Actinobacteria.c__Actinobacteria.o__Coriobacteriales.f__Coriobacteriaceae.g__Eggerthella	454	340	8	446	-0.012494	0.0174309	0.473901	0.914156	-0.0235474	0.0193735	0.224926	0.781324	oral_anti_diabetics	305	231	4	301	0.0170077	0.0204674	0.406665	0.762093	0.0310347	0.030695	0.31292	0.967941	oral_anti_diabetics	1124	733	8	1116	0.00649448	0.00895727	0.468576	0.847422	-0.0108676	0.0121133	0.369841	0.783465	oral_anti_diabetics	3291.24	2387.13	12463.8	0.00742431	0.00443302	0.597096	0.550443	0.800171	NS	NS
k__Bacteria.p__Firmicutes.c__Negativicutes.o__Selenomonadales.f__Veillonellaceae.g__Dialister	454	242	8	446	-0.010914	0.0396161	0.783068	0.945269	0.00306053	0.0446941	0.94544	0.994661	oral_anti_diabetics	305	160	4	301	-0.0124884	0.0590066	0.83253	0.960631	0.0495651	0.0865126	0.567186	0.967941	oral_anti_diabetics	1124	478	8	1116	-0.0186219	0.044186	0.673513	0.879871	-0.0469475	0.0605201	0.438077	0.783465	oral_anti_diabetics	637.17	287.21	512.19	0.0263837	-0.0139769	-0.529754	0.596283	0.800171	NS	NS
k__Bacteria.p__Firmicutes.c__Bacilli	454	452	8	446	0.141029	0.0582457	0.0158792	0.312291	0.0780303	0.059427	0.189942	0.754287	oral_anti_diabetics	305	301	4	301	0.0358656	0.054588	0.511691	0.762093	0.000547882	0.0727985	0.994001	0.994032	oral_anti_diabetics	1124	1115	8	1116	0.00896976	0.039777	0.821631	0.943354	-0.0426631	0.0524504	0.416172	0.783465	oral_anti_diabetics	294.763	335.588	632.028	0.0281453	0.0469552	1.66832	0.0952531	0.410935	NS	NS
k__Bacteria.p__Firmicutes.c__Bacilli.o__Lactobacillales	454	451	8	446	0.141281	0.0582384	0.0156809	0.312291	0.077349	0.0594879	0.194286	0.754287	oral_anti_diabetics	305	301	4	301	0.0358895	0.0546066	0.511554	0.762093	0.000545243	0.0728205	0.994032	0.994032	oral_anti_diabetics	1124	1115	8	1116	0.00911541	0.039748	0.818655	0.943354	-0.0424446	0.0524119	0.41822	0.783465	oral_anti_diabetics	294.836	335.358	632.951	0.0281367	0.047073	1.67301	0.0943251	0.410935	NS	NS
k__Bacteria.p__Firmicutes.c__Clostridia.o__Clostridiales.f__Ruminococcaceae.g__Subdoligranulum	454	426	8	446	-0.0284252	0.041473	0.493461	0.914156	0.00444245	0.0461882	0.923425	0.994661	oral_anti_diabetics	305	305	4	301	-0.0587378	0.0535053	0.273183	0.701557	-0.0496995	0.0781652	0.525442	0.967941	oral_anti_diabetics	1124	1122	8	1116	-0.00293998	0.0345829	0.932267	0.972445	0.0402687	0.0468286	0.390026	0.783465	oral_anti_diabetics	581.392	349.307	836.136	0.0237904	-0.0223574	-0.939767	0.347337	0.648489	NS	NS
k__Bacteria.p__Firmicutes.c__Clostridia.o__Clostridiales.f__Ruminococcaceae.g__Subdoligranulum.s__Subdoligranulum_unclassified	454	426	8	446	-0.0268432	0.0412582	0.515637	0.914156	0.00405381	0.0460413	0.929883	0.994661	oral_anti_diabetics	305	305	4	301	-0.0581933	0.0535081	0.277672	0.701557	-0.0505766	0.0781477	0.518072	0.967941	oral_anti_diabetics	1124	1122	8	1116	-0.00243277	0.0345534	0.943883	0.972445	0.0400578	0.0467746	0.391967	0.783465	oral_anti_diabetics	587.46	349.269	837.564	0.0237404	-0.0214914	-0.905268	0.365324	0.648489	NS	NS
k__Bacteria.p__Firmicutes.c__Clostridia.o__Clostridiales.f__Lachnospiraceae.g__Lachnospiraceae_noname	454	443	8	446	0.03923	0.0343967	0.254713	0.841109	0.0148658	0.0391553	0.704405	0.994661	oral_anti_diabetics	305	305	4	301	0.0281201	0.0231893	0.226247	0.701557	0.0173986	0.0376206	0.644128	0.967941	oral_anti_diabetics	1124	1121	8	1116	0.000232984	0.0155406	0.988041	0.994457	-0.0182548	0.021019	0.385323	0.783465	oral_anti_diabetics	845.212	1859.62	4140.61	0.0120865	0.0126237	1.04445	0.296276	0.592552	NS	NS
k__Bacteria.p__Firmicutes.c__Clostridia.o__Clostridiales.f__Eubacteriaceae.g__Eubacterium.s__Eubacterium_siraeum	454	158	8	446	-0.00610161	0.0191625	0.750323	0.945269	-0.0122622	0.0216806	0.571997	0.993468	oral_anti_diabetics	305	181	4	301	-0.00220838	0.0238784	0.926377	0.960631	-0.0368362	0.0345046	0.286714	0.967941	oral_anti_diabetics	1124	759	8	1116	-0.00056039	0.0180814	0.975281	0.994457	0.0222994	0.02454	0.36372	0.783465	oral_anti_diabetics	2723.29	1753.84	3058.69	0.0115195	-0.00294642	-0.255776	0.798124	0.920446	NS	NS
k__Bacteria.p__Proteobacteria.c__Gammaproteobacteria.o__Enterobacteriales.f__Enterobacteriaceae	454	310	8	446	-0.0195293	0.0202301	0.334927	0.841109	-0.01579	0.0230739	0.494197	0.935412	oral_anti_diabetics	305	200	4	301	0.0303712	0.016026	0.0590964	0.460793	-0.00146151	0.0228653	0.949087	0.994032	oral_anti_diabetics	1124	773	8	1116	0.0235409	0.0114102	0.0393434	0.435587	-0.0109673	0.0149973	0.464772	0.786537	oral_anti_diabetics	2443.46	3893.56	7680.87	0.00844615	0.0179305	2.12292	0.0337609	0.222822	NS	NS
k__Bacteria.p__Firmicutes.c__Clostridia.o__Clostridiales	454	453	8	446	-0.043364	0.0746277	0.561492	0.914156	-0.0572526	0.0840289	0.496052	0.935412	oral_anti_diabetics	305	305	4	301	-0.0287502	0.0873634	0.742321	0.88072	-0.0786952	0.128372	0.540388	0.967941	oral_anti_diabetics	1124	1124	8	1116	-0.129909	0.0579205	0.0250995	0.353674	-0.0548202	0.0783333	0.484183	0.798902	oral_anti_diabetics	179.556	131.021	298.082	0.0405334	-0.0826026	-2.03789	0.0415611	0.249367	NS	NS
k__Bacteria.p__Firmicutes.c__Clostridia.o__Clostridiales.f__Lachnospiraceae	454	451	8	446	-0.039183	0.0566205	0.489288	0.914156	-0.0618615	0.0642961	0.336569	0.872981	oral_anti_diabetics	305	305	4	301	-0.0922013	0.0555497	0.0980141	0.490071	-0.150023	0.0813406	0.0662574	0.867418	oral_anti_diabetics	1124	1124	8	1116	-0.0634099	0.034992	0.0702358	0.550305	-0.0311893	0.0473599	0.510319	0.821489	oral_anti_diabetics	311.926	324.068	816.699	0.0262369	-0.0646307	-2.46335	0.0137647	0.129781	NS	NS
k__Bacteria.p__Actinobacteria.c__Actinobacteria.o__Bifidobacteriales.f__Bifidobacteriaceae.g__Bifidobacterium.s__Bifidobacterium_longum	454	369	8	446	-0.0494822	0.0480844	0.304018	0.841109	-0.0863672	0.0551454	0.118109	0.708655	oral_anti_diabetics	305	270	4	301	0.00553514	0.0666737	0.933893	0.960631	0.0825112	0.0993089	0.406813	0.967941	oral_anti_diabetics	1124	1026	8	1116	-0.0513054	0.0427203	0.230021	0.785993	-0.0341584	0.0576853	0.553875	0.870374	oral_anti_diabetics	432.505	224.952	547.939	0.0288028	-0.0400436	-1.39027	0.164448	0.471895	NS	NS
k__Bacteria.p__Firmicutes.c__Clostridia.o__Clostridiales.f__Lachnospiraceae.g__Coprococcus	454	341	8	446	0.000446171	0.0353112	0.989924	0.989924	0.0198716	0.0396393	0.616431	0.994661	oral_anti_diabetics	305	287	4	301	-0.0890881	0.0480668	0.0648135	0.460793	-0.0611439	0.0702407	0.384826	0.967941	oral_anti_diabetics	1124	1088	8	1116	-0.0773708	0.0299057	0.00980285	0.250248	0.0213169	0.0404939	0.598703	0.881312	oral_anti_diabetics	802	432.822	1118.13	0.0206155	-0.0530023	-2.571	0.0101406	0.129781	NS	NS
k__Bacteria.p__Proteobacteria	454	434	8	446	-0.0422639	0.0249369	0.0908357	0.591759	-0.0241594	0.0284332	0.396024	0.923053	oral_anti_diabetics	305	275	4	301	0.03436	0.0159819	0.0323954	0.453536	-0.000892527	0.0232224	0.969372	0.994032	oral_anti_diabetics	1124	1040	8	1116	0.0312132	0.0123251	0.0114676	0.250248	0.00888896	0.0169871	0.600894	0.881312	oral_anti_diabetics	1608.11	3915.12	6582.9	0.00908861	0.0224706	2.47239	0.0134213	0.129781	NS	NS
k__Bacteria.p__Actinobacteria.c__Actinobacteria.o__Bifidobacteriales.f__Bifidobacteriaceae	454	423	8	446	0.0641496	0.0792865	0.418905	0.872714	0.020054	0.0908651	0.825439	0.994661	oral_anti_diabetics	305	294	4	301	0.0710336	0.107622	0.509744	0.762093	0.20089	0.158166	0.20516	0.967941	oral_anti_diabetics	1124	1094	8	1116	0.0337817	0.0696211	0.627614	0.879871	0.0497884	0.0931863	0.593252	0.881312	oral_anti_diabetics	159.075	86.3375	206.309	0.0470506	0.0515958	1.0966	0.272815	0.592552	NS	NS
k__Bacteria.p__Actinobacteria.c__Actinobacteria.o__Bifidobacteriales.f__Bifidobacteriaceae.g__Bifidobacterium	454	413	8	446	0.0647592	0.0799049	0.41812	0.872714	0.0210452	0.0914532	0.818117	0.994661	oral_anti_diabetics	305	293	4	301	0.071711	0.107912	0.506863	0.762093	0.200124	0.158569	0.208041	0.967941	oral_anti_diabetics	1124	1088	8	1116	0.0297465	0.0696974	0.669611	0.879871	0.0460397	0.0932689	0.621673	0.891966	oral_anti_diabetics	156.622	85.8738	205.858	0.0472269	0.0500149	1.05903	0.289584	0.592552	NS	NS
k__Bacteria.p__Firmicutes.c__Clostridia.o__Clostridiales.f__Lachnospiraceae.g__Coprococcus.s__Coprococcus_comes.t__GCF_000155875	454	300	8	446	0.0202161	0.0281688	0.47334	0.914156	0.0501609	0.0314613	0.111651	0.708655	oral_anti_diabetics	305	264	4	301	-0.0501242	0.0340843	0.142456	0.586584	-0.0325827	0.0498171	0.513651	0.967941	oral_anti_diabetics	1124	1047	8	1116	-0.059721	0.0215837	0.00575176	0.222881	-0.00976395	0.0291963	0.738125	0.902636	oral_anti_diabetics	1260.27	860.777	2146.58	0.0153076	-0.0341792	-2.23283	0.0255602	0.187441	NS	NS
k__Bacteria.p__Firmicutes.c__Clostridia.o__Clostridiales.f__Lachnospiraceae.g__Dorea	454	418	8	446	0.0299076	0.0329531	0.364601	0.849137	0.0357995	0.0374722	0.339979	0.872981	oral_anti_diabetics	305	304	4	301	-0.0262034	0.0385861	0.49761	0.762093	0.0195903	0.0570427	0.731547	0.967941	oral_anti_diabetics	1124	1122	8	1116	-0.0556294	0.0246576	0.024259	0.353674	-0.0120711	0.0332875	0.716951	0.902636	oral_anti_diabetics	920.891	671.641	1644.74	0.0175756	-0.0251921	-1.43335	0.151757	0.462284	NS	NS
k__Bacteria.p__Firmicutes.c__Clostridia.o__Clostridiales.f__Eubacteriaceae.g__Eubacterium.s__Eubacterium_rectale.t__Eubacterium_rectale_unclassified	454	343	8	446	0.0274687	0.0696918	0.693666	0.945269	0.00203252	0.0791645	0.97953	0.994661	oral_anti_diabetics	305	285	4	301	-0.0551306	0.0892459	0.537222	0.783448	-0.00704267	0.130788	0.957097	0.994032	oral_anti_diabetics	1124	1093	8	1116	-0.067991	0.0576295	0.238333	0.785993	-0.0334901	0.0786607	0.670373	0.902636	oral_anti_diabetics	205.891	125.552	301.099	0.0397608	-0.0343665	-0.864331	0.387406	0.648489	NS	NS
k__Bacteria.p__Actinobacteria.c__Actinobacteria.o__Bifidobacteriales.f__Bifidobacteriaceae.g__Bifidobacterium.s__Bifidobacterium_longum.t__Bifidobacterium_longum_unclassified	454	369	8	446	-0.046904	0.0476798	0.325794	0.841109	-0.0871787	0.0547856	0.112348	0.708655	oral_anti_diabetics	305	269	4	301	-0.00867422	0.0667853	0.896748	0.960631	0.0640254	0.0998077	0.521766	0.967941	oral_anti_diabetics	1124	1025	8	1116	-0.048843	0.0422448	0.247851	0.800353	-0.0196278	0.0570369	0.73082	0.902636	oral_anti_diabetics	439.878	224.201	560.343	0.0285782	-0.0407912	-1.42735	0.153478	0.462284	NS	NS
k__Bacteria.p__Firmicutes.c__Bacilli.o__Lactobacillales.f__Streptococcaceae.g__Streptococcus.s__Streptococcus_thermophilus.t__Streptococcus_thermophilus_unclassified	454	291	8	446	0.0286611	0.0264343	0.27887	0.841109	0.0401476	0.0302276	0.184901	0.754287	oral_anti_diabetics	305	168	4	301	0.025503	0.0201859	0.207488	0.701557	-0.00353835	0.029457	0.904486	0.994032	oral_anti_diabetics	1124	868	8	1116	0.0315658	0.0313819	0.314701	0.847422	0.0142795	0.0427658	0.738521	0.902636	oral_anti_diabetics	1431.08	2454.16	1015.41	0.0142848	0.0276814	1.93783	0.0526442	0.289543	NS	NS
k__Bacteria.p__Firmicutes.c__Clostridia.o__Clostridiales.f__Lachnospiraceae.g__Blautia.s__Ruminococcus_torques	454	446	8	446	-0.0491466	0.0287067	0.087607	0.591759	-0.0609545	0.0327255	0.0632648	0.708655	oral_anti_diabetics	305	305	4	301	-0.0225881	0.0314034	0.472537	0.762093	-0.11372	0.0460183	0.0141109	0.463093	oral_anti_diabetics	1124	1124	8	1116	0.0121141	0.0218358	0.579156	0.849107	0.0120479	0.0304353	0.692294	0.902636	oral_anti_diabetics	1213.48	1014.02	2097.31	0.015206	-0.0132112	-0.868813	0.38495	0.648489	NS	NS
k__Bacteria.p__Firmicutes.c__Bacilli.o__Lactobacillales.f__Streptococcaceae.g__Streptococcus.s__Streptococcus_salivarius.t__Streptococcus_salivarius_unclassified	454	434	8	446	-0.0306168	0.0285683	0.284465	0.841109	-0.0615517	0.0275898	0.0262655	0.708655	oral_anti_diabetics	305	290	4	301	0.0484046	0.0248385	0.0523356	0.460793	0.065727	0.0408103	0.108581	0.867418	oral_anti_diabetics	1124	1068	8	1116	-0.00998737	0.0180394	0.579938	0.849107	-0.00865026	0.0247631	0.726919	0.902636	oral_anti_diabetics	1225.26	1620.87	3072.95	0.0129979	0.00173225	0.133272	0.893978	0.927188	NS	NS
k__Bacteria.p__Firmicutes.c__Clostridia.o__Clostridiales.f__Ruminococcaceae.g__Ruminococcus.s__Ruminococcus_sp_5_1_39BFAA.t__GCF_000159975	454	293	8	446	0.0204803	0.0508481	0.687311	0.945269	0.00038611	0.057669	0.994661	0.994661	oral_anti_diabetics	305	265	4	301	0.0629057	0.0779248	0.420162	0.762093	0.0318242	0.10647	0.76525	0.967941	oral_anti_diabetics	1124	1022	8	1116	0.017805	0.0406944	0.661812	0.879871	0.0250323	0.0568443	0.65976	0.902636	oral_anti_diabetics	386.767	164.683	603.854	0.0294206	0.0251295	0.854147	0.393024	0.648489	NS	NS
k__Bacteria.p__Firmicutes.c__Clostridia.o__Clostridiales.f__Lachnospiraceae.g__Dorea.s__Dorea_formicigenerans	454	330	8	446	0.0200073	0.0216351	0.3556	0.846988	0.0229057	0.0246898	0.354107	0.872981	oral_anti_diabetics	305	286	4	301	-0.0301001	0.0247881	0.225596	0.701557	0.00445155	0.0371793	0.904787	0.994032	oral_anti_diabetics	1124	1090	8	1116	-0.0159796	0.0146812	0.276634	0.824583	0.0045093	0.0199839	0.821519	0.920322	oral_anti_diabetics	2136.4	1627.47	4639.57	0.0109087	-0.0095654	-0.876863	0.380561	0.648489	NS	NS
k__Bacteria.p__Actinobacteria.c__Actinobacteria.o__Coriobacteriales.f__Coriobacteriaceae.g__Gordonibacter.s__Gordonibacter_pamelaeae.t__GCF_000210055	454	214	8	446	-0.00677788	0.00643184	0.292561	0.841109	-0.0051472	0.00736673	0.485147	0.935412	oral_anti_diabetics	305	188	4	301	0.0154542	0.0103453	0.136283	0.586584	0.0254327	0.0154217	0.10031	0.867418	oral_anti_diabetics	1124	606	8	1116	-0.00525506	0.00679685	0.439592	0.847422	0.00232912	0.00923955	0.801026	0.920322	oral_anti_diabetics	24172.9	9343.5	21646.3	0.00425772	-0.00241464	-0.567119	0.570633	0.800171	NS	NS
k__Bacteria.p__Firmicutes.c__Clostridia.o__Clostridiales.f__Ruminococcaceae.g__Ruminococcus.s__Ruminococcus_bromii.t__GCF_000209875	454	208	8	446	0.0231799	0.0616078	0.706914	0.945269	0.0304591	0.0694661	0.661281	0.994661	oral_anti_diabetics	305	210	4	301	0.10987	0.0950195	0.24849	0.701557	0.112776	0.144175	0.434788	0.967941	oral_anti_diabetics	1124	898	8	1116	-0.0613002	0.0650532	0.346238	0.847422	-0.0210174	0.0886447	0.812626	0.920322	oral_anti_diabetics	263.468	110.758	236.299	0.0404714	0.00620922	0.153422	0.878065	0.927188	NS	NS
k__Bacteria.p__Firmicutes.c__Clostridia.o__Clostridiales.f__Ruminococcaceae	454	436	8	446	0.0221433	0.0690651	0.748655	0.945269	0.0170253	0.0776706	0.826608	0.994661	oral_anti_diabetics	305	305	4	301	0.0775513	0.0726646	0.286723	0.701557	0.0458064	0.106944	0.668766	0.967941	oral_anti_diabetics	1124	1124	8	1116	-0.0301772	0.0435556	0.488553	0.849107	-0.0131665	0.058679	0.822503	0.920322	oral_anti_diabetics	209.644	189.389	527.123	0.0328593	0.00369536	0.11246	0.910458	0.927188	NS	NS
k__Bacteria.p__Firmicutes.c__Clostridia.o__Clostridiales.f__Lachnospiraceae.g__Lachnospiraceae_noname.s__Lachnospiraceae_bacterium_5_1_63FAA.t__GCF_000185525	454	368	8	446	-0.0115535	0.0115441	0.317478	0.841109	-0.014485	0.0132278	0.274177	0.861698	oral_anti_diabetics	305	290	4	301	-0.00255875	0.0139593	0.854688	0.960631	-0.00605713	0.0207047	0.770101	0.967941	oral_anti_diabetics	1124	1084	8	1116	-0.00554152	0.00919934	0.547045	0.849107	0.00281417	0.0125568	0.822712	0.920322	oral_anti_diabetics	7503.81	5131.87	11816.4	0.00639502	-0.00676047	-1.05715	0.290445	0.592552	NS	NS
k__Bacteria.p__Firmicutes.c__Bacilli.o__Lactobacillales.f__Streptococcaceae.g__Streptococcus	454	446	8	446	0.0527972	0.0469907	0.261821	0.841109	0.0069511	0.0476768	0.884157	0.994661	oral_anti_diabetics	305	296	4	301	0.0831939	0.0461394	0.0724104	0.460793	0.0158704	0.0662491	0.810866	0.991058	oral_anti_diabetics	1124	1105	8	1116	0.0628661	0.0358166	0.0794969	0.550305	-0.0092273	0.0472708	0.845273	0.9298	oral_anti_diabetics	452.873	469.739	779.527	0.0242383	0.065797	2.71459	0.00663585	0.109492	NS	NS
k__Bacteria.p__Firmicutes.c__Bacilli.o__Lactobacillales.f__Streptococcaceae	454	447	8	446	0.0524635	0.0468868	0.263787	0.841109	0.00666697	0.0476564	0.888814	0.994661	oral_anti_diabetics	305	297	4	301	0.0842019	0.0461791	0.0692759	0.460793	0.0195168	0.0662728	0.76862	0.967941	oral_anti_diabetics	1124	1107	8	1116	0.0629551	0.0358999	0.0797699	0.550305	-0.00353973	0.0473777	0.940457	0.970753	oral_anti_diabetics	454.883	468.93	775.913	0.0242555	0.066009	2.7214	0.00650054	0.109492	NS	NS
k__Bacteria.p__Firmicutes.c__Clostridia.o__Clostridiales.f__Eubacteriaceae	454	418	8	446	0.00570145	0.0654088	0.930579	0.972264	-0.029977	0.0740944	0.686005	0.994661	oral_anti_diabetics	305	304	4	301	-0.0403725	0.0747417	0.589491	0.793571	-0.0379082	0.110291	0.731338	0.967941	oral_anti_diabetics	1124	1121	8	1116	-0.0599176	0.049699	0.228224	0.785993	0.00325472	0.0678622	0.961756	0.970753	oral_anti_diabetics	233.737	179.009	404.859	0.0349726	-0.0368792	-1.05451	0.291647	0.592552	NS	NS
k__Bacteria.p__Firmicutes.c__Clostridia.o__Clostridiales.f__Eubacteriaceae.g__Eubacterium	454	418	8	446	0.0057432	0.0654099	0.930073	0.972264	-0.029941	0.0740986	0.686379	0.994661	oral_anti_diabetics	305	304	4	301	-0.0403707	0.074742	0.58951	0.793571	-0.0379086	0.110292	0.731337	0.967941	oral_anti_diabetics	1124	1121	8	1116	-0.0599693	0.0496997	0.227829	0.785993	0.00333471	0.0678625	0.960817	0.970753	oral_anti_diabetics	233.729	179.007	404.849	0.034973	-0.0368925	-1.05488	0.291478	0.592552	NS	NS
k__Bacteria.p__Firmicutes.c__Clostridia.o__Clostridiales.f__Lachnospiraceae.g__Blautia	454	449	8	446	-0.0734378	0.0507944	0.148958	0.775457	-0.0797093	0.0579462	0.169735	0.754287	oral_anti_diabetics	305	305	4	301	-0.018766	0.0379281	0.621132	0.820363	-0.058828	0.0557846	0.292623	0.967941	oral_anti_diabetics	1124	1124	8	1116	0.030709	0.0247012	0.214054	0.785993	0.00383891	0.034213	0.910681	0.970753	oral_anti_diabetics	387.586	695.148	1638.94	0.0191682	0.00324123	0.169094	0.865723	0.927188	NS	NS
k__Bacteria.p__Firmicutes.c__Clostridia.o__Clostridiales.f__Lachnospiraceae.g__Dorea.s__Dorea_formicigenerans.t__Dorea_formicigenerans_unclassified	454	330	8	446	0.0220392	0.0214246	0.304195	0.841109	0.0240884	0.024477	0.325654	0.872981	oral_anti_diabetics	305	286	4	301	-0.029843	0.0248068	0.229926	0.701557	0.00532283	0.0371666	0.886229	0.994032	oral_anti_diabetics	1124	1090	8	1116	-0.019528	0.0147492	0.185771	0.785993	0.00127036	0.0200745	0.949554	0.970753	oral_anti_diabetics	2178.59	1625.01	4596.89	0.0109106	-0.0107433	-0.984671	0.324786	0.630466	NS	NS
k__Bacteria.p__Firmicutes.c__Clostridia.o__Clostridiales.f__Lachnospiraceae.g__Blautia.s__Ruminococcus_torques.t__Ruminococcus_torques_unclassified	454	418	8	446	-0.033621	0.0284541	0.238021	0.841109	-0.0545234	0.0324418	0.0936314	0.708655	oral_anti_diabetics	305	233	4	301	0.0274455	0.0367204	0.455409	0.762093	-0.0206652	0.0527658	0.695646	0.967941	oral_anti_diabetics	1124	865	8	1116	0.0205419	0.0253412	0.417763	0.847422	0.00130553	0.0356001	0.970753	0.970753	oral_anti_diabetics	1235.12	741.627	1557.2	0.0168217	0.00306061	0.181944	0.855627	0.927188	NS	NS
Pathways
Pathways	N.IBD	non-zeros.IBD	Users.IBD	Non-users.IBD	Coef.IBD_univariate	SE.IBD_univariate	Pval.IBD_univariate	Qval.IBD_univariate	coeff.correcting.all.IBD_multivariate	SE.correcting_all.IBD_multivariate	pval.correcting.all.IBD_multivariate	qval.correcting.all.IBD_multivariate	drug.IBD	N.MIBS	non-zeros.MIBS	Users.MIBS	Non-users.MIBS	Coef.MIBS_univariate	SE.MIBS_univariate	Pval.MIBS_univariate	Qval.MIBS_univariate	coeff.correcting.all.MIBS_multivariate	SE.correcting_all.MIBS_multivariate	pval.correcting.all.MIBS_multivariate	qval.correcting.all.MIBS_multivariate	drug.MIBS	N.LLD	non-zeros.LLD	Users.LLD	Non-users.LLD	Coef.LLD_univariate	SE.LLD_univariate	Pval.LLD_univariate	Qval.LLD_univariate	coeff.correcting.all.LLD_multivariate	SE.correcting_all.LLD_multivariate	pval.correcting.all.LLD_multivariate	qval.correcting.all.LLD_multivariate	drug.LLD	inverse_var.ibd_univariate	inverse_var.mibs_univariate	inverse_var.lld_univariate	se_univariate	beta_univariate	Z_univariate	P_univariate	FDR_univariate	Het.Q_univariate	Het.I2_univariate
PWY.1269	454	442	8	446	-1.30675	0.391609	0.000921548	0.26817	-1.08192	0.446204	0.0157794	0.989789	oral_anti_diabetics	305	290	4	301	-0.66472	0.853385	0.436644	0.835291	-1.39989	1.21607	0.250708	0.999476	oral_anti_diabetics	1124	1076	8	1116	0.0535067	0.585898	0.927251	0.963496	0.194842	0.795671	0.806598	0.982796	oral_anti_diabetics	6.52071	1.37312	2.9131	0.304193	-0.858508	-2.82225	0.0047688	0.175764	NS	NS
PPGPPMET.PWY	454	440	8	446	-0.848104	0.34139	0.0133707	0.671266	-0.739076	0.375777	0.0499364	0.989789	oral_anti_diabetics	305	295	4	301	0.372527	0.467124	0.425825	0.823879	0.547022	0.656419	0.405437	0.999476	oral_anti_diabetics	1124	1110	8	1116	-0.106645	0.30039	0.722641	0.878468	0.188011	0.42185	0.655918	0.982796	oral_anti_diabetics	8.5802	4.58285	11.0823	0.203089	-0.278468	-1.37116	0.170324	0.478936	NS	NS
P42.PWY	454	445	8	446	-0.724404	0.293101	0.0138405	0.671266	-0.496701	0.330692	0.133907	0.989789	oral_anti_diabetics	305	299	4	301	0.00781788	0.478423	0.986974	0.994402	-0.536901	0.682076	0.431913	0.999476	oral_anti_diabetics	1124	1115	8	1116	0.080008	0.315652	0.799953	0.919274	0.449683	0.440511	0.307572	0.982796	oral_anti_diabetics	11.6403	4.36894	10.0365	0.195944	-0.291607	-1.48822	0.136693	0.463031	NS	NS
DENOVOPURINE2.PWY	454	454	8	446	0.22836	0.0983895	0.0207503	0.862618	0.270868	0.110031	0.014255	0.989789	oral_anti_diabetics	305	305	4	301	-0.0647866	0.173632	0.709322	0.95651	-0.099386	0.255481	0.697581	0.999476	oral_anti_diabetics	1124	1123	8	1116	0.0317596	0.0900902	0.724507	0.878468	-0.0302433	0.126084	0.810481	0.982796	oral_anti_diabetics	103.3	33.1695	123.21	0.0620556	0.0976353	1.57335	0.115637	0.463031	NS	NS
PWY.6385	454	454	8	446	-0.0850533	0.109414	0.437377	0.873031	-0.0488565	0.123345	0.69225	0.989789	oral_anti_diabetics	305	305	4	301	-0.539298	0.153805	0.000526179	0.0702449	-0.616557	0.226457	0.00692186	0.44646	oral_anti_diabetics	1124	1123	8	1116	0.120931	0.0808728	0.135116	0.431021	0.305563	0.112148	0.00654251	0.982796	oral_anti_diabetics	83.532	42.2726	152.896	0.0599006	-0.0409488	-0.683613	0.49422	0.74133	NS	NS
PWY.7315	454	221	8	446	-0.654986	0.898904	0.466605	0.873031	-0.37355	1.02323	0.715254	0.989789	oral_anti_diabetics	305	116	4	301	2.77617	0.98791	0.0052797	0.234947	1.64829	1.46074	0.260177	0.999476	oral_anti_diabetics	1124	453	8	1116	1.42363	0.800998	0.0757866	0.355528	-0.879074	1.08579	0.418338	0.982796	oral_anti_diabetics	1.23758	1.02463	1.55861	0.51159	1.11307	2.1757	0.0295774	0.346863	NS	NS
PWY.7237	454	449	8	446	-0.165915	0.302378	0.583497	0.873031	-0.0106365	0.338509	0.974949	0.989789	oral_anti_diabetics	305	305	4	301	0.784066	0.303854	0.0103486	0.238315	1.40073	0.423047	0.00105958	0.273372	oral_anti_diabetics	1124	1124	8	1116	-0.336961	0.20468	0.0999889	0.395158	-0.150542	0.276732	0.586555	0.982796	oral_anti_diabetics	10.937	10.831	23.8698	0.148026	-0.0299212	-0.202135	0.839811	0.909716	NS	NS
PWY0.1338	454	175	8	446	-0.612145	0.690871	0.376077	0.873031	-0.278681	0.780838	0.721357	0.989789	oral_anti_diabetics	305	93	4	301	1.50403	0.585549	0.0107088	0.238315	0.486046	0.848394	0.56721	0.999476	oral_anti_diabetics	1124	331	8	1116	1.4529	0.56414	0.0101398	0.223892	-0.969325	0.760859	0.202943	0.982796	oral_anti_diabetics	2.09511	2.91658	3.14215	0.350202	0.940578	2.68581	0.00723537	0.191685	NS	NS
PWY.724	454	454	8	446	0.0873329	0.0504936	0.0844224	0.873031	0.0556898	0.0573664	0.332264	0.989789	oral_anti_diabetics	305	305	4	301	-0.120793	0.047868	0.0121707	0.238315	-0.0398027	0.0699758	0.570002	0.999476	oral_anti_diabetics	1124	1124	8	1116	-0.0661494	0.0316706	0.0369651	0.327188	-0.0576856	0.0437073	0.187179	0.982796	oral_anti_diabetics	392.218	436.424	996.979	0.0234042	-0.0462379	-1.97562	0.048198	0.363762	NS	NS
P161.PWY	454	447	8	446	0.378164	0.32961	0.251891	0.873031	0.34941	0.379005	0.357143	0.989789	oral_anti_diabetics	305	302	4	301	-0.86976	0.367966	0.0187439	0.238315	-0.39286	0.54251	0.469623	0.999476	oral_anti_diabetics	1124	1123	8	1116	0.499507	0.277213	0.0718323	0.343688	-0.0548241	0.383849	0.886454	0.982796	oral_anti_diabetics	9.2045	7.38558	13.0129	0.183794	0.120162	0.653786	0.51325	0.743847	NS	NS
PWY4LZ.257	454	434	8	446	0.194044	0.306265	0.526701	0.873031	0.142409	0.354929	0.688476	0.989789	oral_anti_diabetics	305	300	4	301	-0.861584	0.359007	0.0170234	0.238315	-0.404276	0.532108	0.448087	0.999476	oral_anti_diabetics	1124	1123	8	1116	0.496695	0.261099	0.0573857	0.343688	0.0522067	0.361335	0.885146	0.982796	oral_anti_diabetics	10.6612	7.75878	14.6687	0.173844	0.080685	0.464122	0.64256	0.824779	NS	NS
P105.PWY	454	217	8	446	-0.773883	0.97276	0.426722	0.873031	-0.542913	1.11266	0.625861	0.989789	oral_anti_diabetics	305	109	4	301	2.7614	1.14543	0.0165229	0.238315	1.04241	1.67667	0.534667	0.999476	oral_anti_diabetics	1124	420	8	1116	1.61874	0.918362	0.0782352	0.356529	-0.803429	1.24667	0.519414	0.982796	oral_anti_diabetics	1.05679	0.762187	1.18569	0.576901	1.06707	1.84966	0.0643623	0.377397	NS	NS
PWY.561	454	202	8	446	-0.813401	0.863847	0.346915	0.873031	-0.757907	0.997668	0.447898	0.989789	oral_anti_diabetics	305	109	4	301	2.59493	1.05877	0.0148253	0.238315	0.963935	1.55029	0.534625	0.999476	oral_anti_diabetics	1124	417	8	1116	1.46596	0.862396	0.0894351	0.375392	-0.715369	1.17005	0.541064	0.982796	oral_anti_diabetics	1.34007	0.892058	1.34458	0.52876	0.893534	1.68987	0.0910533	0.459962	NS	NS
TCA.GLYOX.BYPASS	454	233	8	446	-0.496073	0.929985	0.594013	0.873031	-0.203747	1.06254	0.848033	0.989789	oral_anti_diabetics	305	130	4	301	2.58409	1.0859	0.0179569	0.238315	1.45496	1.60613	0.365827	0.999476	oral_anti_diabetics	1124	493	8	1116	1.41965	0.864711	0.100921	0.395158	-0.938151	1.17489	0.424758	0.982796	oral_anti_diabetics	1.15624	0.848052	1.33739	0.547038	1.05231	1.92365	0.0543985	0.369337	NS	NS
GLYCOL.GLYOXDEG.PWY	454	200	8	446	-0.633403	0.757637	0.403597	0.873031	-0.188135	0.858292	0.826609	0.989789	oral_anti_diabetics	305	95	4	301	1.83426	0.758612	0.0162135	0.238315	1.12913	1.12189	0.315126	0.999476	oral_anti_diabetics	1124	370	8	1116	1.0077	0.665541	0.130282	0.431021	-1.34355	0.90025	0.135883	0.982796	oral_anti_diabetics	1.74212	1.73764	2.25762	0.417487	0.759724	1.81975	0.0687967	0.38586	NS	NS
PWY.6305	454	452	8	446	-0.193797	0.218573	0.375759	0.873031	0.0798552	0.242962	0.742577	0.989789	oral_anti_diabetics	305	305	4	301	-0.466635	0.196204	0.0180288	0.238315	-0.497317	0.291964	0.0896929	0.999476	oral_anti_diabetics	1124	1124	8	1116	-0.0269129	0.117965	0.819578	0.92568	0.32265	0.158691	0.0422789	0.982796	oral_anti_diabetics	20.9319	25.9767	71.8607	0.0917589	-0.152499	-1.66195	0.096523	0.463031	NS	NS
PWY.6595	454	427	8	446	0.932119	0.612205	0.128591	0.873031	1.00431	0.687032	0.144584	0.989789	oral_anti_diabetics	305	299	4	301	0.728766	0.318456	0.0228363	0.272289	1.36372	0.453559	0.00290572	0.320577	oral_anti_diabetics	1124	1117	8	1116	-0.0233659	0.218407	0.914822	0.962121	0.554558	0.302124	0.0667067	0.982796	oral_anti_diabetics	2.66812	9.86058	20.9637	0.172793	0.274188	1.5868	0.112558	0.463031	NS	NS
PWY.5173	454	294	8	446	0.54351	0.824712	0.510223	0.873031	-0.0644193	0.899936	0.942971	0.989789	oral_anti_diabetics	305	173	4	301	1.93405	0.886934	0.0299948	0.272289	1.99806	1.29628	0.124422	0.999476	oral_anti_diabetics	1124	600	8	1116	1.74277	0.713143	0.014688	0.233793	-0.368899	0.950254	0.697937	0.982796	oral_anti_diabetics	1.47026	1.27121	1.96629	0.460885	1.41988	3.08077	0.00206465	0.175764	NS	NS
NONOXIPENT.PWY	454	454	8	446	-0.0929752	0.102885	0.366671	0.873031	-0.0604721	0.116166	0.602965	0.989789	oral_anti_diabetics	305	305	4	301	-0.313319	0.14421	0.0305943	0.272289	-0.416494	0.218708	0.057953	0.999476	oral_anti_diabetics	1124	1124	8	1116	-0.132429	0.081376	0.103942	0.395158	0.0167702	0.110125	0.878992	0.982796	oral_anti_diabetics	94.4696	48.0847	151.011	0.0583644	-0.149362	-2.55912	0.0104936	0.229427	NS	NS
ASPASN.PWY	454	454	8	446	-0.0863111	0.154073	0.575636	0.873031	-0.132742	0.174209	0.446536	0.989789	oral_anti_diabetics	305	305	4	301	-0.566843	0.250299	0.024259	0.272289	-0.693872	0.369808	0.06173	0.999476	oral_anti_diabetics	1124	1124	8	1116	0.0481878	0.134922	0.721046	0.878468	-0.142315	0.18951	0.45284	0.982796	oral_anti_diabetics	42.1255	15.9618	54.9328	0.0940637	-0.0888038	-0.944081	0.345128	0.637522	NS	NS
PWY.6507	454	453	8	446	0.14656	0.286746	0.609534	0.873031	0.0988869	0.326151	0.761905	0.989789	oral_anti_diabetics	305	305	4	301	-0.635743	0.284505	0.0261899	0.272289	-0.75962	0.429591	0.0781801	0.999476	oral_anti_diabetics	1124	1123	8	1116	0.017559	0.153907	0.909188	0.962121	-0.0100947	0.216205	0.962769	0.999178	oral_anti_diabetics	12.162	12.3544	42.2167	0.122414	-0.0798774	-0.652521	0.514065	0.743847	NS	NS
GLYOXYLATE.BYPASS	454	252	8	446	-0.539903	0.903933	0.550628	0.873031	-0.039657	1.0279	0.969244	0.989789	oral_anti_diabetics	305	142	4	301	2.30484	1.07653	0.0330853	0.273381	1.09167	1.59404	0.494042	0.999476	oral_anti_diabetics	1124	571	8	1116	1.08426	0.846516	0.200513	0.528626	-1.4159	1.14934	0.218245	0.982796	oral_anti_diabetics	1.22385	0.862881	1.3955	0.535885	0.815893	1.52252	0.12788	0.463031	NS	NS
RHAMCAT.PWY	454	454	8	446	-0.128878	0.16827	0.444153	0.873031	-0.32208	0.186837	0.0855196	0.989789	oral_anti_diabetics	305	305	4	301	-0.48653	0.226879	0.0328086	0.273381	-0.689851	0.334839	0.0403584	0.999476	oral_anti_diabetics	1124	1124	8	1116	0.0252535	0.127672	0.843237	0.947157	0.0372375	0.173299	0.829906	0.982796	oral_anti_diabetics	35.3171	19.4272	61.3494	0.0928102	-0.107277	-1.15588	0.247731	0.595333	NS	NS
GALACTUROCAT.PWY	454	453	8	446	0.165158	0.294132	0.57474	0.873031	0.0590809	0.33485	0.86004	0.989789	oral_anti_diabetics	305	304	4	301	-0.711103	0.339483	0.0370594	0.28271	-1.06597	0.47666	0.0261813	0.964968	oral_anti_diabetics	1124	1122	8	1116	0.0871991	0.165715	0.598854	0.849042	0.153573	0.231278	0.506821	0.982796	oral_anti_diabetics	11.5589	8.67691	36.4148	0.132861	-0.0191663	-0.144259	0.885296	0.932249	NS	NS
PWY.6630	454	293	8	446	1.44191	1.10908	0.194255	0.873031	1.02234	1.24596	0.412411	0.989789	oral_anti_diabetics	305	196	4	301	2.91102	1.38673	0.0366403	0.28271	1.68367	1.99222	0.398806	0.999476	oral_anti_diabetics	1124	635	8	1116	0.395562	1.08447	0.715367	0.878468	-2.24105	1.46407	0.126138	0.982796	oral_anti_diabetics	0.812962	0.520017	0.850281	0.67678	1.38432	2.04545	0.0408101	0.350967	NS	NS
PWY.2723	454	184	8	446	-0.529515	0.818725	0.518128	0.873031	-0.0299747	0.935653	0.974459	0.989789	oral_anti_diabetics	305	93	4	301	1.67916	0.83238	0.0445666	0.297482	1.31835	1.23186	0.28551	0.999476	oral_anti_diabetics	1124	346	8	1116	1.88171	0.739098	0.0110315	0.223892	-0.61496	1.00307	0.539952	0.982796	oral_anti_diabetics	1.49185	1.4433	1.83061	0.458072	1.06557	2.32621	0.0200076	0.322623	NS	NS
PWY0.1061	454	443	8	446	-0.215477	0.435515	0.621022	0.873031	-0.532296	0.470866	0.258984	0.989789	oral_anti_diabetics	305	302	4	301	1.02906	0.503015	0.0416642	0.297482	0.382215	0.735722	0.603845	0.999476	oral_anti_diabetics	1124	1110	8	1116	0.560415	0.326753	0.0866075	0.375392	-0.490457	0.428694	0.252852	0.982796	oral_anti_diabetics	5.27222	3.9522	9.36614	0.231928	0.440004	1.89716	0.0578072	0.371219	NS	NS
PWY.6606	454	443	8	446	0.335295	0.246475	0.174443	0.873031	0.552205	0.27875	0.0483113	0.989789	oral_anti_diabetics	305	303	4	301	0.432105	0.229792	0.061053	0.345763	0.859739	0.326895	0.00905518	0.467247	oral_anti_diabetics	1124	1122	8	1116	-0.0188707	0.160251	0.906282	0.962121	0.00695641	0.241029	0.976981	0.999178	oral_anti_diabetics	16.461	18.9379	38.9403	0.115982	0.174438	1.50401	0.132579	0.463031	NS	NS
PWY.6123	454	454	8	446	0.0714821	0.107749	0.50742	0.873031	0.083426	0.120704	0.489876	0.989789	oral_anti_diabetics	305	305	4	301	-0.267773	0.140979	0.0584825	0.345763	-0.305344	0.207292	0.141942	0.999476	oral_anti_diabetics	1124	1124	8	1116	0.137701	0.0741318	0.0635016	0.343688	0.167169	0.101327	0.0992744	0.982796	oral_anti_diabetics	86.1341	50.3146	181.966	0.0560407	0.0557168	0.994221	0.320115	0.616342	NS	NS
PWY.6124	454	454	8	446	0.0736606	0.121688	0.545282	0.873031	0.107687	0.135496	0.427237	0.989789	oral_anti_diabetics	305	305	4	301	-0.298178	0.156013	0.0569364	0.345763	-0.40112	0.226866	0.0782053	0.999476	oral_anti_diabetics	1124	1124	8	1116	0.131355	0.0841477	0.118807	0.419028	0.222724	0.114372	0.0517514	0.982796	oral_anti_diabetics	67.5317	41.0846	141.226	0.0632655	0.0451269	0.713294	0.475664	0.728907	NS	NS
PWY.5083	454	270	8	446	-0.533742	0.898831	0.552941	0.873031	-0.208228	1.02156	0.838588	0.989789	oral_anti_diabetics	305	154	4	301	1.92678	1.0414	0.0652767	0.345763	0.237084	1.53089	0.877045	0.999476	oral_anti_diabetics	1124	563	8	1116	1.25555	0.829282	0.130302	0.431021	-0.849154	1.12706	0.451359	0.982796	oral_anti_diabetics	1.23778	0.92207	1.45411	0.526028	0.813978	1.54741	0.121765	0.463031	NS	NS
PYRIDOXSYN.PWY	454	449	8	446	-0.775882	0.410416	0.0593647	0.873031	-0.906704	0.45156	0.045339	0.989789	oral_anti_diabetics	305	289	4	301	-1.65581	0.897508	0.0660446	0.345763	-2.70561	1.29966	0.0383256	0.999476	oral_anti_diabetics	1124	1084	8	1116	0.703307	0.586973	0.231096	0.553776	1.26081	0.798887	0.114813	0.982796	oral_anti_diabetics	5.93679	1.24143	2.90244	0.31496	-0.458354	-1.45528	0.145592	0.463031	NS	NS
PWY.6628	454	393	8	446	0.827171	0.882963	0.349371	0.873031	0.527097	0.983666	0.592363	0.989789	oral_anti_diabetics	305	242	4	301	2.34422	1.23944	0.0595476	0.345763	-0.426141	1.8125	0.814304	0.999476	oral_anti_diabetics	1124	907	8	1116	0.0316561	0.912785	0.972341	0.985844	-1.92206	1.22899	0.118127	0.982796	oral_anti_diabetics	1.28267	0.650949	1.20023	0.564887	0.837612	1.4828	0.138128	0.463031	NS	NS
POLYAMSYN.PWY	454	451	8	446	0.233343	0.229035	0.308862	0.873031	0.280327	0.258476	0.278796	0.989789	oral_anti_diabetics	305	302	4	301	-0.52669	0.294624	0.0748739	0.377195	-0.453963	0.434535	0.297143	0.999476	oral_anti_diabetics	1124	1119	8	1116	-0.380288	0.186446	0.0416222	0.343688	-0.235506	0.259424	0.364188	0.982796	oral_anti_diabetics	19.0633	11.5203	28.7671	0.129804	-0.211608	-1.63022	0.103056	0.463031	NS	NS
PWY.7282	454	436	8	446	-0.283081	0.344658	0.411926	0.873031	-0.549513	0.375977	0.144704	0.989789	oral_anti_diabetics	305	288	4	301	-1.71247	0.956929	0.074542	0.377195	-2.55418	1.36299	0.0620412	0.999476	oral_anti_diabetics	1124	1080	8	1116	0.258762	0.338972	0.445408	0.768643	0.408417	0.476771	0.391847	0.982796	oral_anti_diabetics	8.41828	1.09205	8.70308	0.234317	-0.109871	-0.468897	0.639144	0.824495	NS	NS
PWY.6471	454	353	8	446	0.545496	1.02442	0.594656	0.873031	1.10729	1.15306	0.337485	0.989789	oral_anti_diabetics	305	225	4	301	2.19829	1.26065	0.0822295	0.406579	2.76762	1.90618	0.147712	0.999476	oral_anti_diabetics	1124	917	8	1116	1.08363	0.964751	0.261582	0.588008	0.0723258	1.31964	0.956302	0.999178	oral_anti_diabetics	0.952888	0.629235	1.07441	0.61354	1.15463	1.88191	0.0598482	0.371219	NS	NS
P185.PWY	454	447	8	446	0.295764	0.304718	0.33229	0.873031	0.149013	0.349481	0.670066	0.989789	oral_anti_diabetics	305	300	4	301	0.717837	0.430684	0.0966357	0.452662	0.230114	0.613786	0.708035	0.999476	oral_anti_diabetics	1124	1115	8	1116	-0.153418	0.246856	0.534408	0.84853	-0.102146	0.333606	0.759523	0.982796	oral_anti_diabetics	10.7697	5.39115	16.4101	0.17522	0.139316	0.795088	0.426562	0.708393	NS	NS
PWY.7204	454	207	8	446	-0.747313	0.951993	0.432878	0.873031	-0.851989	1.07672	0.429251	0.989789	oral_anti_diabetics	305	113	4	301	1.87898	1.14759	0.102618	0.465402	0.842127	1.68586	0.617827	0.999476	oral_anti_diabetics	1124	429	8	1116	1.89434	0.895386	0.0345938	0.327188	-0.466717	1.21468	0.700884	0.982796	oral_anti_diabetics	1.1034	0.75932	1.24732	0.567044	0.953369	1.6813	0.0927055	0.459962	NS	NS
PWY.7328	454	224	8	446	-0.859586	0.887885	0.333515	0.873031	-0.188335	1.01438	0.852803	0.989789	oral_anti_diabetics	305	107	4	301	1.59841	0.981969	0.104631	0.465402	1.32002	1.47266	0.370883	0.999476	oral_anti_diabetics	1124	415	8	1116	1.69988	0.816992	0.0376925	0.327188	-0.704675	1.11054	0.525867	0.982796	oral_anti_diabetics	1.26849	1.03706	1.49818	0.512738	0.818673	1.59667	0.110339	0.463031	NS	NS
PANTOSYN.PWY	454	454	8	446	-0.245271	0.115682	0.0345526	0.873031	-0.210282	0.130348	0.107494	0.989789	oral_anti_diabetics	305	305	4	301	-0.285209	0.176097	0.106379	0.465402	-0.398721	0.24809	0.109223	0.999476	oral_anti_diabetics	1124	1124	8	1116	-0.118457	0.0758608	0.11869	0.419028	0.0486713	0.103366	0.637835	0.982796	oral_anti_diabetics	74.726	32.2476	173.766	0.0596826	-0.171366	-2.87128	0.0040881	0.175764	NS	NS
COBALSYN.PWY	454	444	8	446	0.217448	0.232199	0.34957	0.873031	0.0670189	0.261966	0.798221	0.989789	oral_anti_diabetics	305	304	4	301	-0.324247	0.200569	0.107033	0.465402	-0.328371	0.296535	0.269166	0.999476	oral_anti_diabetics	1124	1123	8	1116	-0.11149	0.131845	0.397951	0.713182	-0.0901422	0.184428	0.625107	0.982796	oral_anti_diabetics	18.5472	24.8582	57.5271	0.0995369	-0.103444	-1.03925	0.298688	0.606784	NS	NS
PWY.5154	454	454	8	446	-0.416342	0.251812	0.0989761	0.873031	-0.436977	0.285885	0.127191	0.989789	oral_anti_diabetics	305	304	4	301	-0.602089	0.377234	0.111557	0.465402	-0.716933	0.518518	0.167965	0.999476	oral_anti_diabetics	1124	1122	8	1116	-0.0221011	0.212037	0.917004	0.962121	-0.185547	0.295852	0.530688	0.982796	oral_anti_diabetics	15.7705	7.02712	22.2422	0.149005	-0.250633	-1.68204	0.0925611	0.459962	NS	NS
PWY0.845	454	435	8	446	-0.308193	0.471347	0.513564	0.873031	-0.726957	0.512131	0.156587	0.989789	oral_anti_diabetics	305	284	4	301	-1.5547	0.980793	0.113994	0.468252	-2.6725	1.41756	0.0604896	0.999476	oral_anti_diabetics	1124	1074	8	1116	0.785948	0.632199	0.214056	0.5462	1.52859	0.860276	0.0758732	0.982796	oral_anti_diabetics	4.5011	1.03955	2.50203	0.352614	-0.128929	-0.365637	0.714636	0.850982	NS	NS
NAD.BIOSYNTHESIS.II	454	427	8	446	0.410524	0.665557	0.537679	0.873031	0.476052	0.716289	0.506686	0.989789	oral_anti_diabetics	305	289	4	301	1.32249	0.857299	0.123983	0.494081	-0.176016	1.17313	0.880848	0.999476	oral_anti_diabetics	1124	1081	8	1116	0.293735	0.574228	0.609081	0.854489	-0.380458	0.776487	0.624253	0.982796	oral_anti_diabetics	2.25751	1.36062	3.03271	0.387759	0.543838	1.40251	0.160762	0.475587	NS	NS
PWY.6708	454	179	8	446	-0.559572	0.797028	0.483007	0.873031	-0.0645774	0.906304	0.943232	0.989789	oral_anti_diabetics	305	98	4	301	1.32121	0.866949	0.128574	0.504842	0.227824	1.282	0.859088	0.999476	oral_anti_diabetics	1124	334	8	1116	1.44781	0.685979	0.0350307	0.327188	-0.401832	0.933759	0.667036	0.982796	oral_anti_diabetics	1.57417	1.33049	2.1251	0.445888	0.786068	1.76293	0.0779131	0.418783	NS	NS
GLUCOSE1PMETAB.PWY	454	263	8	446	-0.465453	0.910802	0.609583	0.873031	-0.285659	1.03536	0.782766	0.989789	oral_anti_diabetics	305	139	4	301	1.65639	1.09838	0.132604	0.505791	1.28492	1.64366	0.435067	0.999476	oral_anti_diabetics	1124	537	8	1116	1.4009	0.861123	0.104054	0.395158	-1.49048	1.17033	0.203095	0.982796	oral_anti_diabetics	1.20546	0.828893	1.34856	0.543694	0.798452	1.46857	0.14195	0.463031	NS	NS
TRPSYN.PWY	454	454	8	446	0.111019	0.141206	0.432175	0.873031	0.080507	0.16265	0.620903	0.989789	oral_anti_diabetics	305	305	4	301	0.282008	0.186662	0.131912	0.505791	0.237075	0.278798	0.395912	0.999476	oral_anti_diabetics	1124	1124	8	1116	-0.115783	0.10185	0.255868	0.587209	-0.129608	0.14353	0.366728	0.982796	oral_anti_diabetics	50.1526	28.7003	96.3996	0.0755384	0.0142662	0.18886	0.850202	0.910175	NS	NS
PWY66.400	454	453	8	446	-0.192119	0.332565	0.563775	0.873031	-0.424786	0.379799	0.264062	0.989789	oral_anti_diabetics	305	300	4	301	0.772832	0.520117	0.138386	0.520409	0.159575	0.731894	0.827577	0.999476	oral_anti_diabetics	1124	1118	8	1116	0.359951	0.320571	0.261747	0.588008	0.31367	0.43257	0.468531	0.982796	oral_anti_diabetics	9.04162	3.69656	9.73087	0.210964	0.205723	0.975156	0.329483	0.621627	NS	NS
PWY.5676	454	409	8	446	1.36649	0.737381	0.0645308	0.873031	1.71148	0.818164	0.0370865	0.989789	oral_anti_diabetics	305	266	4	301	-1.36956	1.03249	0.185704	0.570357	-0.143646	1.49841	0.9237	0.999476	oral_anti_diabetics	1124	1033	8	1116	-2.29043	0.687295	0.000888782	0.223892	-2.1579	0.940274	0.0219268	0.982796	oral_anti_diabetics	1.83915	0.938054	2.11697	0.452023	-0.73972	-1.63647	0.101742	0.463031	NS	NS
PWY.6270	454	449	8	446	0.611704	0.359511	0.0895741	0.873031	0.546305	0.393493	0.165825	0.989789	oral_anti_diabetics	305	299	4	301	0.759957	0.553627	0.170902	0.570357	-0.195833	0.811807	0.809568	0.999476	oral_anti_diabetics	1124	1118	8	1116	0.563361	0.306076	0.0659493	0.343688	0.372844	0.41304	0.366899	0.982796	oral_anti_diabetics	7.73706	3.26262	10.6744	0.214798	0.610212	2.84087	0.00449912	0.175764	NS	NS
PWY.7560	454	449	8	446	0.634117	0.369334	0.0867134	0.873031	0.566557	0.403826	0.161422	0.989789	oral_anti_diabetics	305	299	4	301	0.775034	0.563669	0.170192	0.570357	-0.193998	0.825894	0.814477	0.999476	oral_anti_diabetics	1124	1118	8	1116	0.584916	0.313971	0.0627331	0.343688	0.381976	0.423368	0.367138	0.982796	oral_anti_diabetics	7.33099	3.1474	10.1443	0.220205	0.631422	2.86742	0.0041383	0.175764	NS	NS
ARG.POLYAMINE.SYN	454	440	8	446	0.201523	0.263445	0.444725	0.873031	0.303336	0.301419	0.31488	0.989789	oral_anti_diabetics	305	298	4	301	-0.418232	0.306364	0.17328	0.570357	-0.0718001	0.466974	0.877925	0.999476	oral_anti_diabetics	1124	1111	8	1116	-0.251647	0.18021	0.162877	0.497974	-0.319288	0.260017	0.219743	0.982796	oral_anti_diabetics	14.4086	10.6543	30.7923	0.133804	-0.166522	-1.24452	0.213308	0.550335	NS	NS
CALVIN.PWY	454	454	8	446	-0.0634203	0.0838005	0.449587	0.873031	-0.0261995	0.092905	0.778093	0.989789	oral_anti_diabetics	305	305	4	301	-0.149846	0.105975	0.158423	0.570357	-0.183778	0.158152	0.246282	0.999476	oral_anti_diabetics	1124	1124	8	1116	-0.0782079	0.0598566	0.191624	0.528626	0.0393354	0.08029	0.624294	0.982796	oral_anti_diabetics	142.399	89.0416	279.11	0.0442569	-0.0865774	-1.95625	0.0504359	0.363762	NS	NS
MET.SAM.PWY	454	454	8	446	0.181614	0.128667	0.158818	0.873031	0.217789	0.146202	0.13713	0.989789	oral_anti_diabetics	305	305	4	301	-0.217041	0.159463	0.174524	0.570357	-0.208292	0.240923	0.388072	0.999476	oral_anti_diabetics	1124	1124	8	1116	-0.101844	0.0852759	0.232621	0.553776	0.000623266	0.115896	0.99571	0.999178	oral_anti_diabetics	60.4044	39.3263	137.514	0.0649235	-0.0487687	-0.751172	0.452549	0.716305	NS	NS
PWY.5347	454	454	8	446	0.165401	0.118359	0.162994	0.873031	0.193592	0.134095	0.149625	0.989789	oral_anti_diabetics	305	305	4	301	-0.185733	0.138459	0.180811	0.570357	-0.187721	0.208941	0.369775	0.999476	oral_anti_diabetics	1124	1124	8	1116	-0.0663302	0.0690506	0.336961	0.66033	9.71295e-05	0.09424	0.999178	0.999178	oral_anti_diabetics	71.3828	52.1621	209.732	0.0547769	-0.0353848	-0.645981	0.518292	0.743847	NS	NS
PWY.6737	454	454	8	446	-0.0606872	0.0823418	0.461522	0.873031	-0.0929858	0.0932752	0.319445	0.989789	oral_anti_diabetics	305	305	4	301	-0.131411	0.0957409	0.170947	0.570357	-0.19987	0.141649	0.159452	0.999476	oral_anti_diabetics	1124	1124	8	1116	-0.0453744	0.061161	0.458314	0.781976	-0.0253008	0.0828999	0.760276	0.982796	oral_anti_diabetics	147.489	109.095	267.332	0.0436887	-0.0676005	-1.54732	0.121786	0.463031	NS	NS
COA.PWY	454	454	8	446	-0.175426	0.149294	0.240618	0.873031	-0.0891784	0.168388	0.596686	0.989789	oral_anti_diabetics	305	305	4	301	-0.296363	0.22403	0.186895	0.570357	-0.338034	0.314591	0.283576	0.999476	oral_anti_diabetics	1124	1124	8	1116	-0.0524543	0.099382	0.59774	0.849042	0.0756218	0.135389	0.576583	0.982796	oral_anti_diabetics	44.8659	19.9245	101.248	0.0776062	-0.114952	-1.48122	0.138547	0.463031	NS	NS
PWY4FS.7	454	433	8	446	0.324759	0.648943	0.617015	0.873031	0.637279	0.740618	0.39005	0.989789	oral_anti_diabetics	305	268	4	301	1.46519	1.03982	0.159855	0.570357	-0.162953	1.54533	0.9161	0.999476	oral_anti_diabetics	1124	1013	8	1116	0.0761705	0.757208	0.919891	0.962121	-1.34862	1.03163	0.191398	0.982796	oral_anti_diabetics	2.37458	0.924875	1.74409	0.445279	0.447924	1.00594	0.314444	0.609973	NS	NS
PWY4FS.8	454	433	8	446	0.324865	0.648889	0.61687	0.873031	0.63667	0.740586	0.390482	0.989789	oral_anti_diabetics	305	268	4	301	1.46519	1.03982	0.159855	0.570357	-0.162953	1.54533	0.9161	0.999476	oral_anti_diabetics	1124	1013	8	1116	0.0761657	0.757208	0.919896	0.962121	-1.34863	1.03163	0.191398	0.982796	oral_anti_diabetics	2.37498	0.924875	1.74409	0.445261	0.447963	1.00607	0.314383	0.609973	NS	NS
PWY.5188	454	453	8	446	-0.0749835	0.124081	0.545953	0.873031	-0.0605758	0.138405	0.661866	0.989789	oral_anti_diabetics	305	305	4	301	0.195678	0.148285	0.187983	0.570357	0.171703	0.213197	0.421332	0.999476	oral_anti_diabetics	1124	1124	8	1116	0.000808673	0.0936622	0.993113	0.996236	0.0983017	0.121827	0.419905	0.982796	oral_anti_diabetics	64.9514	45.4786	113.991	0.0667526	0.018363	0.27509	0.783247	0.88999	NS	NS
PWY.7456	454	333	8	446	-1.43399	1.09045	0.189183	0.873031	-2.71564	1.20768	0.0250832	0.989789	oral_anti_diabetics	305	265	4	301	-1.49412	1.15613	0.197238	0.57925	-0.0235132	1.66415	0.988738	0.999476	oral_anti_diabetics	1124	1045	8	1116	-0.756273	0.722264	0.295286	0.615662	1.12122	0.97619	0.250991	0.982796	oral_anti_diabetics	0.840987	0.748148	1.91694	0.534059	-1.07628	-2.01528	0.043875	0.363762	NS	NS
PWY.5104	454	440	8	446	-0.401084	0.387085	0.300714	0.873031	-0.138733	0.418818	0.740636	0.989789	oral_anti_diabetics	305	305	4	301	-0.46453	0.359589	0.197422	0.57925	-0.476487	0.52618	0.366001	0.999476	oral_anti_diabetics	1124	1123	8	1116	-0.0871287	0.241613	0.718458	0.878468	0.612357	0.327112	0.0614766	0.982796	oral_anti_diabetics	6.67403	7.73368	17.13	0.178068	-0.246114	-1.38214	0.166929	0.478528	NS	NS
PWY.5840	454	258	8	446	-0.626835	1.01866	0.53864	0.873031	-0.510006	1.15424	0.658835	0.989789	oral_anti_diabetics	305	143	4	301	1.58208	1.27221	0.214636	0.609658	1.56389	1.89977	0.411138	0.999476	oral_anti_diabetics	1124	582	8	1116	1.95987	0.984713	0.0468017	0.343688	0.273493	1.33748	0.838014	0.982796	oral_anti_diabetics	0.963703	0.617847	1.03129	0.618648	0.916472	1.48141	0.138497	0.463031	NS	NS
PWY.5103	454	454	8	446	0.0924869	0.0980995	0.346313	0.873031	0.109706	0.112394	0.329623	0.989789	oral_anti_diabetics	305	305	4	301	-0.128155	0.103048	0.214606	0.609658	0.00165782	0.157401	0.991604	0.999476	oral_anti_diabetics	1124	1124	8	1116	0.0768529	0.0566813	0.175413	0.51569	0.16822	0.0746515	0.0244349	0.982796	oral_anti_diabetics	103.912	94.1722	311.258	0.0443093	0.0421385	0.951009	0.3416	0.637522	NS	NS
HOMOSER.METSYN.PWY	454	454	8	446	0.228451	0.16474	0.166234	0.873031	0.286157	0.187336	0.12744	0.989789	oral_anti_diabetics	305	305	4	301	-0.239325	0.190915	0.210987	0.609658	-0.230375	0.288372	0.425083	0.999476	oral_anti_diabetics	1124	1124	8	1116	-0.126358	0.107578	0.240415	0.563901	-0.0229563	0.146561	0.875563	0.982796	oral_anti_diabetics	36.8469	27.436	86.4084	0.0814622	-0.0601682	-0.738603	0.460148	0.719504	NS	NS
PWY0.1241	454	246	8	446	-0.734887	0.817005	0.368887	0.873031	-0.600579	0.912864	0.51098	0.989789	oral_anti_diabetics	305	133	4	301	1.07874	0.884528	0.223593	0.628415	-0.28173	1.30556	0.829317	0.999476	oral_anti_diabetics	1124	496	8	1116	1.25644	0.727194	0.0843027	0.373508	-0.718363	0.980622	0.463987	0.982796	oral_anti_diabetics	1.49813	1.27814	1.89103	0.462879	0.56859	1.22838	0.219305	0.560204	NS	NS
LACTOSECAT.PWY	454	452	8	446	0.319953	0.414525	0.440619	0.873031	0.1057	0.465107	0.82034	0.989789	oral_anti_diabetics	305	302	4	301	0.361424	0.306197	0.238846	0.66429	0.504021	0.454358	0.268369	0.999476	oral_anti_diabetics	1124	1117	8	1116	0.463098	0.245391	0.0594018	0.343688	0.314455	0.332586	0.34463	0.982796	oral_anti_diabetics	5.81966	10.6659	16.6067	0.173835	0.405154	2.33068	0.01977	0.322623	NS	NS
FERMENTATION.PWY	454	420	8	446	0.792688	0.828198	0.339032	0.873031	0.912654	0.946125	0.335321	0.989789	oral_anti_diabetics	305	294	4	301	0.691535	0.600573	0.250522	0.675651	0.0834542	0.906235	0.926702	0.999476	oral_anti_diabetics	1124	1084	8	1116	-0.368409	0.338364	0.276495	0.599966	-0.134625	0.477362	0.777987	0.982796	oral_anti_diabetics	1.45791	2.77248	8.73436	0.277727	-0.0111749	-0.040237	0.967904	0.981043	NS	NS
SER.GLYSYN.PWY	454	454	8	446	0.0784785	0.137376	0.568114	0.873031	0.18942	0.155773	0.224715	0.989789	oral_anti_diabetics	305	305	4	301	-0.19698	0.170245	0.248185	0.675651	-0.283064	0.260896	0.278925	0.999476	oral_anti_diabetics	1124	1124	8	1116	-0.00990252	0.0895364	0.911955	0.962121	0.16625	0.121106	0.170111	0.982796	oral_anti_diabetics	52.9882	34.5024	124.738	0.0686432	-0.0182494	-0.265859	0.790348	0.88999	NS	NS
PWY.5913	454	416	8	446	1.16158	0.950838	0.222501	0.873031	1.4631	1.0805	0.176476	0.989789	oral_anti_diabetics	305	292	4	301	1.23039	1.08085	0.255885	0.681605	0.233979	1.6232	0.885495	0.999476	oral_anti_diabetics	1124	1078	8	1116	0.131031	0.760319	0.863203	0.95103	1.36058	1.03524	0.189036	0.982796	oral_anti_diabetics	1.10608	0.855994	1.72985	0.520443	0.694672	1.33477	0.181952	0.494143	NS	NS
P164.PWY	454	421	8	446	-0.421155	0.624289	0.500276	0.873031	-0.075695	0.71394	0.915617	0.989789	oral_anti_diabetics	305	302	4	301	-0.280148	0.254207	0.271347	0.689997	-0.373549	0.377318	0.323093	0.999476	oral_anti_diabetics	1124	1109	8	1116	-0.23492	0.176066	0.18239	0.51569	-0.261597	0.236485	0.268898	0.982796	oral_anti_diabetics	2.56583	15.4748	32.2589	0.141	-0.258335	-1.83217	0.0669268	0.383714	NS	NS
BRANCHED.CHAIN.AA.SYN.PWY	454	454	8	446	0.0672246	0.0887941	0.449413	0.873031	0.0879434	0.10204	0.389299	0.989789	oral_anti_diabetics	305	305	4	301	-0.10314	0.09269	0.266724	0.689997	0.0152598	0.141135	0.913981	0.999476	oral_anti_diabetics	1124	1124	8	1116	0.0533592	0.049663	0.282865	0.599966	0.140698	0.0654062	0.0316881	0.982796	oral_anti_diabetics	126.833	116.395	405.446	0.0392633	0.0279889	0.712851	0.475938	0.728907	NS	NS
PWY0.1261	454	384	8	446	-0.589264	0.90223	0.514022	0.873031	0.31459	1.01284	0.756266	0.989789	oral_anti_diabetics	305	208	4	301	1.52877	1.38313	0.269921	0.689997	1.51462	1.999	0.449311	0.999476	oral_anti_diabetics	1124	779	8	1116	0.738254	1.08334	0.495723	0.806815	-0.318679	1.47915	0.82946	0.982796	oral_anti_diabetics	1.22847	0.522728	0.852053	0.619786	0.270534	0.436495	0.662477	0.843018	NS	NS
PWY.6936	454	454	8	446	0.27901	0.180525	0.122941	0.873031	0.186023	0.202859	0.3597	0.989789	oral_anti_diabetics	305	305	4	301	-0.230719	0.212083	0.277537	0.698955	-0.168562	0.316019	0.594213	0.999476	oral_anti_diabetics	1124	1124	8	1116	-0.175066	0.136188	0.198894	0.528626	-0.0047482	0.183907	0.979407	0.999178	oral_anti_diabetics	30.6849	22.2325	53.9169	0.0967486	-0.0562278	-0.581174	0.561123	0.774017	NS	NS
FUC.RHAMCAT.PWY	454	253	8	446	-1.31189	0.988954	0.185353	0.873031	-1.0372	1.12498	0.357102	0.989789	oral_anti_diabetics	305	155	4	301	1.3379	1.23645	0.280106	0.698955	-0.390444	1.86684	0.834495	0.999476	oral_anti_diabetics	1124	541	8	1116	0.941864	0.991336	0.342269	0.66033	-1.39708	1.34249	0.298267	0.982796	oral_anti_diabetics	1.02246	0.654099	1.01756	0.609245	0.182682	0.29985	0.764292	0.873061	NS	NS
PYRIDNUCSAL.PWY	454	437	8	446	0.147945	0.278493	0.595538	0.873031	0.0684362	0.30368	0.821824	0.989789	oral_anti_diabetics	305	291	4	301	0.471585	0.446158	0.291414	0.716911	-0.270051	0.652477	0.679312	0.999476	oral_anti_diabetics	1124	1094	8	1116	0.0732917	0.259406	0.777587	0.902001	0.0401949	0.36505	0.912345	0.982796	oral_anti_diabetics	12.8935	5.02368	14.8607	0.174666	0.163702	0.937224	0.348643	0.637522	NS	NS
ARGININE.SYN4.PWY	454	422	8	446	-1.08867	0.759342	0.15237	0.873031	-1.34053	0.85099	0.115994	0.989789	oral_anti_diabetics	305	281	4	301	-1.01207	1.01034	0.317293	0.724708	-3.30211	1.46933	0.0254426	0.964968	oral_anti_diabetics	1124	1080	8	1116	0.741451	0.603065	0.219154	0.550197	1.76738	0.817447	0.0308323	0.982796	oral_anti_diabetics	1.7343	0.979639	2.74962	0.427821	-0.153902	-0.359733	0.719046	0.850982	NS	NS
FUCCAT.PWY	454	397	8	446	-1.55705	0.763585	0.0420363	0.873031	-1.3301	0.861476	0.123391	0.989789	oral_anti_diabetics	305	293	4	301	-0.527908	0.531194	0.321162	0.724708	-0.550155	0.72393	0.448	0.999476	oral_anti_diabetics	1124	1101	8	1116	-0.342516	0.292699	0.242177	0.563901	-0.339994	0.40362	0.399778	0.982796	oral_anti_diabetics	1.71508	3.544	11.6723	0.243026	-0.504349	-2.07528	0.0379602	0.350967	NS	NS
PWY.6126	454	454	8	446	0.0878262	0.106457	0.409827	0.873031	0.0690833	0.119878	0.564755	0.989789	oral_anti_diabetics	305	305	4	301	-0.167437	0.165723	0.313155	0.724708	-0.150965	0.246636	0.541002	0.999476	oral_anti_diabetics	1124	1124	8	1116	-0.0577227	0.0831019	0.48745	0.801529	-0.160861	0.11309	0.155195	0.982796	oral_anti_diabetics	88.2371	36.4111	144.803	0.06092	-0.0248856	-0.408496	0.68291	0.843018	NS	NS
PWY.6897	454	453	8	446	-0.116375	0.18626	0.532437	0.873031	-0.0643319	0.210528	0.760093	0.989789	oral_anti_diabetics	305	303	4	301	-0.489439	0.480279	0.30903	0.724708	-1.16921	0.655455	0.0756579	0.999476	oral_anti_diabetics	1124	1117	8	1116	0.15726	0.267178	0.556254	0.84853	0.296741	0.371196	0.424227	0.982796	oral_anti_diabetics	28.8243	4.33523	14.0087	0.145605	-0.0693951	-0.4766	0.633647	0.821512	NS	NS
PWY.7222	454	454	8	446	0.0897237	0.128064	0.483916	0.873031	0.0788413	0.144189	0.584831	0.989789	oral_anti_diabetics	305	305	4	301	-0.183252	0.18501	0.322738	0.724708	-0.167936	0.274819	0.541676	0.999476	oral_anti_diabetics	1124	1124	8	1116	-0.0544288	0.0970791	0.575139	0.84853	-0.189957	0.132032	0.15052	0.982796	oral_anti_diabetics	60.9743	29.2151	106.108	0.0713744	-0.0288248	-0.403853	0.686321	0.843194	NS	NS
PWY.6113	454	281	8	446	1.57985	1.01222	0.119298	0.873031	1.77557	1.13169	0.117457	0.989789	oral_anti_diabetics	305	182	4	301	1.25116	1.24589	0.31608	0.724708	0.553893	1.86366	0.766542	0.999476	oral_anti_diabetics	1124	699	8	1116	-0.455375	0.967777	0.638063	0.854489	-1.15288	1.31921	0.38236	0.982796	oral_anti_diabetics	0.976009	0.644233	1.0677	0.609944	0.692641	1.13558	0.256132	0.595333	NS	NS
PWY.6284	454	289	8	446	1.39614	0.989733	0.159065	0.873031	1.44123	1.10739	0.193854	0.989789	oral_anti_diabetics	305	182	4	301	1.22392	1.23633	0.322997	0.724708	0.497843	1.84777	0.78781	0.999476	oral_anti_diabetics	1124	699	8	1116	-0.47279	0.95875	0.622016	0.854489	-1.19478	1.30702	0.360854	0.982796	oral_anti_diabetics	1.02086	0.654228	1.0879	0.601604	0.619486	1.02972	0.303139	0.609973	NS	NS
PWY.5971	454	289	8	446	1.25825	1.02272	0.219245	0.873031	1.34524	1.14181	0.239435	0.989789	oral_anti_diabetics	305	182	4	301	1.23776	1.24411	0.320593	0.724708	0.582285	1.8623	0.754779	0.999476	oral_anti_diabetics	1124	699	8	1116	-0.444027	0.965127	0.645555	0.854489	-1.14927	1.3152	0.382401	0.982796	oral_anti_diabetics	0.956063	0.646075	1.07357	0.611337	0.570301	0.932875	0.350884	0.637522	NS	NS
PWY.5384	454	377	8	446	1.54243	0.840227	0.0670762	0.873031	1.35668	0.931377	0.146007	0.989789	oral_anti_diabetics	305	248	4	301	0.941599	1.0137	0.353706	0.767801	-1.16788	1.49188	0.434431	0.999476	oral_anti_diabetics	1124	930	8	1116	0.668229	0.76334	0.381544	0.703452	-0.058503	1.03209	0.954808	0.999178	oral_anti_diabetics	1.41647	0.973156	1.71618	0.493515	1.03461	2.09641	0.0360455	0.350967	NS	NS
GLYCOLYSIS.E.D	454	426	8	446	0.642076	0.624329	0.304317	0.873031	0.880647	0.719971	0.221991	0.989789	oral_anti_diabetics	305	283	4	301	0.809415	0.859565	0.347131	0.767801	-0.227197	1.28874	0.860198	0.999476	oral_anti_diabetics	1124	1065	8	1116	-0.264073	0.591063	0.655123	0.860018	0.118428	0.796265	0.881795	0.982796	oral_anti_diabetics	2.56551	1.35345	2.86241	0.384009	0.292989	0.762975	0.445478	0.716305	NS	NS
PWY.7229	454	454	8	446	0.0683323	0.0962662	0.478191	0.873031	0.0623613	0.108452	0.56561	0.989789	oral_anti_diabetics	305	305	4	301	-0.139746	0.150352	0.353405	0.767801	-0.116113	0.224203	0.604968	0.999476	oral_anti_diabetics	1124	1124	8	1116	-0.0322981	0.073972	0.662467	0.860103	-0.132622	0.100371	0.186675	0.982796	oral_anti_diabetics	107.908	44.2368	182.753	0.0546442	-0.0140667	-0.257424	0.796852	0.88999	NS	NS
PWY.5367	454	400	8	446	0.591425	0.941079	0.530034	0.873031	0.748029	1.06855	0.484313	0.989789	oral_anti_diabetics	305	296	4	301	-0.50783	0.54539	0.352573	0.767801	-0.382071	0.811125	0.638023	0.999476	oral_anti_diabetics	1124	1107	8	1116	-0.108007	0.341661	0.75197	0.887725	-0.535841	0.498574	0.282735	0.982796	oral_anti_diabetics	1.12914	3.36191	8.56662	0.276737	-0.150466	-0.543713	0.586639	0.782033	NS	NS
PWY.922	454	302	8	446	0.935477	0.859076	0.276782	0.873031	0.516393	0.888864	0.561598	0.989789	oral_anti_diabetics	305	183	4	301	0.925849	1.01711	0.363413	0.77625	1.36917	1.46418	0.350585	0.999476	oral_anti_diabetics	1124	748	8	1116	1.02657	0.772739	0.18429	0.51569	0.200497	1.02628	0.845146	0.982796	oral_anti_diabetics	1.35499	0.966642	1.67469	0.50023	0.971321	1.94175	0.0521674	0.363762	NS	NS
PWY.6519	454	322	8	446	0.547909	0.916501	0.550265	0.873031	1.21629	1.01719	0.232513	0.989789	oral_anti_diabetics	305	181	4	301	1.02266	1.15402	0.376243	0.790999	0.235479	1.71737	0.891044	0.999476	oral_anti_diabetics	1124	691	8	1116	0.507541	0.905552	0.575267	0.84853	-0.860943	1.22491	0.482292	0.982796	oral_anti_diabetics	1.19051	0.75088	1.21947	0.562467	0.645113	1.14694	0.251408	0.595333	NS	NS
PWY.5686	454	454	8	446	-0.040919	0.0501061	0.414581	0.873031	-0.0557879	0.0564868	0.323948	0.989789	oral_anti_diabetics	305	305	4	301	-0.0463759	0.0548133	0.398229	0.813451	-0.0124171	0.079583	0.876138	0.999476	oral_anti_diabetics	1124	1124	8	1116	-0.0787055	0.0398717	0.0486329	0.343688	-0.0599686	0.0514922	0.244435	0.982796	oral_anti_diabetics	398.308	332.834	629.028	0.0271146	-0.0597292	-2.20284	0.027606	0.346863	NS	NS
PWY.7388	454	329	8	446	0.495922	0.897934	0.58103	0.873031	0.736555	1.00508	0.464092	0.989789	oral_anti_diabetics	305	187	4	301	0.93391	1.11777	0.4041	0.813451	0.368774	1.67569	0.825985	0.999476	oral_anti_diabetics	1124	708	8	1116	0.376681	0.874626	0.666787	0.860103	-1.15266	1.18724	0.331827	0.982796	oral_anti_diabetics	1.24025	0.800375	1.30724	0.546532	0.554072	1.01379	0.310681	0.609973	NS	NS
FASYN.INITIAL.PWY	454	329	8	446	0.509783	0.909091	0.575247	0.873031	0.756263	1.01716	0.457616	0.989789	oral_anti_diabetics	305	187	4	301	0.941986	1.13215	0.406056	0.813451	0.358786	1.69733	0.832752	0.999476	oral_anti_diabetics	1124	709	8	1116	0.374525	0.883471	0.671702	0.860534	-1.19775	1.19923	0.318132	0.982796	oral_anti_diabetics	1.21	0.780176	1.2812	0.552885	0.559885	1.01266	0.311222	0.609973	NS	NS
PWYG.321	454	319	8	446	0.939239	0.956599	0.326714	0.873031	1.35123	1.07371	0.208964	0.989789	oral_anti_diabetics	305	187	4	301	0.988524	1.19671	0.409445	0.813451	0.292084	1.79547	0.870897	0.999476	oral_anti_diabetics	1124	708	8	1116	0.375029	0.932011	0.687477	0.871855	-1.24852	1.26517	0.32394	0.982796	oral_anti_diabetics	1.0928	0.698268	1.15122	0.582985	0.730179	1.25248	0.210394	0.550335	NS	NS
FASYN.ELONG.PWY	454	329	8	446	0.77083	0.952413	0.418756	0.873031	0.947233	1.06737	0.375375	0.989789	oral_anti_diabetics	305	187	4	301	0.996198	1.21078	0.411295	0.813451	0.266996	1.81687	0.88328	0.999476	oral_anti_diabetics	1124	710	8	1116	0.368851	0.941671	0.695356	0.876753	-1.30147	1.27826	0.308833	0.982796	oral_anti_diabetics	1.10243	0.682132	1.12772	0.585981	0.667959	1.1399	0.254329	0.595333	NS	NS
PWY.6282	454	329	8	446	0.77177	0.943161	0.413642	0.873031	1.00169	1.05598	0.343406	0.989789	oral_anti_diabetics	305	187	4	301	1.00265	1.21699	0.410669	0.813451	0.249308	1.82598	0.891503	0.999476	oral_anti_diabetics	1124	708	8	1116	0.311364	0.945893	0.742086	0.880869	-1.29902	1.28451	0.312104	0.982796	oral_anti_diabetics	1.12416	0.675193	1.11768	0.585504	0.648803	1.10811	0.267814	0.595655	NS	NS
X1CMET2.PWY	454	454	8	446	0.143747	0.106032	0.175902	0.873031	-0.00362033	0.120452	0.976037	0.989789	oral_anti_diabetics	305	305	4	301	-0.139444	0.167044	0.404521	0.813451	-0.444188	0.240928	0.0663629	0.999476	oral_anti_diabetics	1124	1124	8	1116	0.0272163	0.0953479	0.775359	0.902001	-0.0827879	0.133031	0.533863	0.982796	oral_anti_diabetics	88.9452	35.8374	109.996	0.0652635	0.0459243	0.703675	0.481635	0.728907	NS	NS
BIOTIN.BIOSYNTHESIS.PWY	454	322	8	446	0.652945	0.942255	0.488702	0.873031	1.33347	1.04551	0.202905	0.989789	oral_anti_diabetics	305	181	4	301	0.970165	1.19671	0.418187	0.816652	0.126	1.78012	0.943625	0.999476	oral_anti_diabetics	1124	691	8	1116	0.502289	0.936119	0.591675	0.84853	-0.889718	1.26638	0.482476	0.982796	oral_anti_diabetics	1.12632	0.698273	1.14114	0.580676	0.669665	1.15325	0.248808	0.595333	NS	NS
PWY.7664	454	329	8	446	0.687365	0.939194	0.464641	0.873031	0.908653	1.05118	0.387884	0.989789	oral_anti_diabetics	305	187	4	301	0.961627	1.18833	0.419031	0.816652	0.281223	1.78204	0.874728	0.999476	oral_anti_diabetics	1124	708	8	1116	0.371142	0.926297	0.688738	0.871855	-1.24869	1.25706	0.320768	0.982796	oral_anti_diabetics	1.13368	0.70815	1.16547	0.57665	0.629396	1.09147	0.275066	0.601415	NS	NS
NONMEVIPP.PWY	454	454	8	446	-0.104065	0.0663264	0.117391	0.873031	-0.105393	0.0734578	0.152168	0.989789	oral_anti_diabetics	305	305	4	301	-0.0509079	0.0693089	0.46324	0.835291	0.0391766	0.10018	0.69608	0.999476	oral_anti_diabetics	1124	1124	8	1116	-0.124236	0.0454479	0.00636452	0.223892	-0.0671749	0.0605351	0.267385	0.982796	oral_anti_diabetics	227.314	208.172	484.142	0.0329757	-0.102651	-3.11293	0.00185241	0.175764	NS	NS
PWY.5659	454	453	8	446	-0.106589	0.177616	0.548748	0.873031	-0.261079	0.201831	0.196588	0.989789	oral_anti_diabetics	305	305	4	301	-0.180754	0.239398	0.450828	0.835291	-0.386419	0.338545	0.254742	0.999476	oral_anti_diabetics	1124	1124	8	1116	0.0795062	0.128111	0.534988	0.84853	0.0921964	0.174433	0.597228	0.982796	oral_anti_diabetics	31.6983	17.4486	60.929	0.0953134	-0.0153382	-0.160923	0.872154	0.92599	NS	NS
SALVADEHYPOX.PWY	454	452	8	446	-0.111246	0.174907	0.525093	0.873031	-0.0706331	0.193198	0.714862	0.989789	oral_anti_diabetics	305	305	4	301	0.1208	0.168064	0.472848	0.835291	-0.146928	0.251511	0.559602	0.999476	oral_anti_diabetics	1124	1124	8	1116	-0.0363427	0.0974294	0.709208	0.877725	-0.00421714	0.131945	0.974509	0.999178	oral_anti_diabetics	32.6879	35.404	105.346	0.0759325	-0.0183821	-0.242085	0.808714	0.895486	NS	NS
PWY.4981	454	454	8	446	0.206625	0.234466	0.37867	0.873031	0.299043	0.265378	0.260496	0.989789	oral_anti_diabetics	305	305	4	301	0.204964	0.285408	0.473232	0.835291	0.27427	0.434037	0.527999	0.999476	oral_anti_diabetics	1124	1124	8	1116	-0.048937	0.177322	0.782616	0.904545	-0.182608	0.248678	0.462917	0.982796	oral_anti_diabetics	18.1902	12.2763	31.8035	0.126724	0.0757732	0.597937	0.549882	0.770201	NS	NS
PWY.7117	454	384	8	446	1.27876	1.12525	0.256404	0.873031	1.5559	1.2728	0.222274	0.989789	oral_anti_diabetics	305	286	4	301	0.870663	1.1302	0.441697	0.835291	-0.225598	1.69967	0.894507	0.999476	oral_anti_diabetics	1124	1054	8	1116	0.103512	0.814398	0.898882	0.962121	1.71696	1.11166	0.122762	0.982796	oral_anti_diabetics	0.789767	0.782864	1.50774	0.569768	0.599798	1.0527	0.292476	0.605616	NS	NS
PWY.3001	454	454	8	446	0.106936	0.0726082	0.141536	0.873031	0.121637	0.0834808	0.145897	0.989789	oral_anti_diabetics	305	305	4	301	-0.0726666	0.0989508	0.4633	0.835291	0.0477764	0.150605	0.751319	0.999476	oral_anti_diabetics	1124	1124	8	1116	-0.00710859	0.051359	0.889942	0.962121	-0.0333873	0.0700037	0.633505	0.982796	oral_anti_diabetics	189.683	102.132	379.111	0.0386067	0.0151543	0.392532	0.694665	0.849401	NS	NS
ANAEROFRUCAT.PWY	454	454	8	446	0.138515	0.188988	0.464003	0.873031	0.0576723	0.217388	0.790922	0.989789	oral_anti_diabetics	305	301	4	301	0.276827	0.405266	0.495101	0.853936	-0.416672	0.578582	0.472077	0.999476	oral_anti_diabetics	1124	1122	8	1116	0.318134	0.228385	0.16391	0.497974	0.371166	0.319764	0.246005	0.982796	oral_anti_diabetics	27.9982	6.08864	19.1719	0.137026	0.218985	1.59812	0.110015	0.463031	NS	NS
PWY.2941	454	454	8	446	0.233762	0.222534	0.294095	0.873031	0.15578	0.243958	0.523487	0.989789	oral_anti_diabetics	305	305	4	301	0.180422	0.266497	0.498929	0.853936	0.302179	0.401335	0.452168	0.999476	oral_anti_diabetics	1124	1124	8	1116	0.136617	0.179107	0.445765	0.768643	-0.0688096	0.241717	0.775952	0.982796	oral_anti_diabetics	20.1933	14.0804	31.1726	0.123611	0.176015	1.42394	0.154463	0.474422	NS	NS
TRNA.CHARGING.PWY	454	454	8	446	-0.124254	0.0989909	0.210087	0.873031	-0.157496	0.110251	0.153946	0.989789	oral_anti_diabetics	305	305	4	301	-0.0698185	0.1062	0.511423	0.865389	0.00979551	0.159383	0.951041	0.999476	oral_anti_diabetics	1124	1124	8	1116	-0.147842	0.0570191	0.0096432	0.223892	0.035556	0.0765587	0.642436	0.982796	oral_anti_diabetics	102.049	88.6645	307.581	0.0447978	-0.129128	-2.88246	0.00394578	0.175764	NS	NS
GLYCOLYSIS	454	454	8	446	0.158229	0.303923	0.602895	0.873031	0.0237931	0.347633	0.945468	0.989789	oral_anti_diabetics	305	301	4	301	0.315244	0.51544	0.541275	0.888405	-0.381374	0.739198	0.606343	0.999476	oral_anti_diabetics	1124	1122	8	1116	0.512843	0.328839	0.119149	0.419028	0.759949	0.447299	0.0896153	0.982796	oral_anti_diabetics	10.8261	3.76396	9.24772	0.204817	0.320592	1.56526	0.117523	0.463031	NS	NS
PWY.6859	454	279	8	446	1.0314	0.940331	0.27331	0.873031	1.27977	1.08	0.236737	0.989789	oral_anti_diabetics	305	187	4	301	0.76486	1.22593	0.53317	0.888405	0.161936	1.85855	0.930634	0.999476	oral_anti_diabetics	1124	818	8	1116	1.27296	0.957509	0.18397	0.51569	1.37665	1.3032	0.291038	0.982796	oral_anti_diabetics	1.13094	0.665377	1.09072	0.588537	1.06123	1.80317	0.0713612	0.391728	NS	NS
PWY.5690	454	449	8	446	-0.272736	0.28878	0.345474	0.873031	-0.180228	0.326737	0.581539	0.989789	oral_anti_diabetics	305	301	4	301	-0.270314	0.443166	0.542359	0.888405	-0.148436	0.652084	0.82011	0.999476	oral_anti_diabetics	1124	1115	8	1116	0.140421	0.298182	0.637787	0.854489	-0.291946	0.420011	0.48715	0.982796	oral_anti_diabetics	11.9913	5.09174	11.247	0.187878	-0.108278	-0.576319	0.5644	0.774017	NS	NS
THRESYN.PWY	454	454	8	446	0.109858	0.0797984	0.169312	0.873031	0.1301	0.0899585	0.148903	0.989789	oral_anti_diabetics	305	305	4	301	-0.066288	0.107719	0.538775	0.888405	0.0758899	0.162514	0.640906	0.999476	oral_anti_diabetics	1124	1124	8	1116	0.010874	0.0585557	0.852711	0.947552	-0.0684007	0.0798453	0.391822	0.982796	oral_anti_diabetics	157.04	86.1819	291.649	0.043239	0.0275031	0.636073	0.524729	0.743847	NS	NS
PWY.5484	454	454	8	446	0.167203	0.294254	0.570175	0.873031	0.00879269	0.336679	0.979178	0.989789	oral_anti_diabetics	305	301	4	301	0.298789	0.498517	0.549398	0.894447	-0.362838	0.711529	0.610527	0.999476	oral_anti_diabetics	1124	1122	8	1116	0.479552	0.312834	0.125578	0.431021	0.717173	0.42525	0.0919962	0.982796	oral_anti_diabetics	11.5493	4.02383	10.2181	0.196908	0.311481	1.58186	0.113682	0.463031	NS	NS
PWY.5973	454	454	8	446	0.0928047	0.145839	0.524884	0.873031	-0.00436126	0.163764	0.978767	0.989789	oral_anti_diabetics	305	305	4	301	-0.15415	0.264083	0.559852	0.899619	-0.474499	0.377411	0.209775	0.999476	oral_anti_diabetics	1124	1124	8	1116	0.166207	0.166898	0.319535	0.639422	0.0363256	0.231438	0.875309	0.982796	oral_anti_diabetics	47.0167	14.339	35.9002	0.101401	0.0834899	0.823364	0.410301	0.69188	NS	NS
PWY.6608	454	453	8	446	-0.107771	0.164131	0.511776	0.873031	-0.0369782	0.180868	0.838109	0.989789	oral_anti_diabetics	305	305	4	301	0.103868	0.177801	0.559545	0.899619	-0.238713	0.266922	0.371972	0.999476	oral_anti_diabetics	1124	1124	8	1116	-0.0454409	0.0943613	0.630212	0.854489	-0.0679614	0.130959	0.603902	0.982796	oral_anti_diabetics	37.1209	31.6324	112.308	0.0743168	-0.0321348	-0.432403	0.665448	0.843018	NS	NS
PWY.5464	454	262	8	446	-0.591263	0.937478	0.528569	0.873031	-0.961779	1.04603	0.358413	0.989789	oral_anti_diabetics	305	161	4	301	0.596701	1.08649	0.583278	0.902154	0.873969	1.60787	0.587206	0.999476	oral_anti_diabetics	1124	555	8	1116	1.56394	0.869021	0.0721852	0.343688	-0.484371	1.16923	0.678762	0.982796	oral_anti_diabetics	1.13783	0.84713	1.32416	0.549723	0.575266	1.04647	0.295346	0.605616	NS	NS
PWY.7392	454	227	8	446	1.76121	1.03615	0.0898855	0.873031	1.32122	1.18161	0.264178	0.989789	oral_anti_diabetics	305	184	4	301	0.690937	1.30162	0.595933	0.902154	-0.0190037	1.9672	0.9923	0.999476	oral_anti_diabetics	1124	808	8	1116	1.21119	1.00603	0.228871	0.553106	1.43836	1.37025	0.294088	0.982796	oral_anti_diabetics	0.931434	0.590244	0.988042	0.63123	1.29297	2.04833	0.0405275	0.350967	NS	NS
PWY.5695	454	454	8	446	-0.175817	0.117504	0.135304	0.873031	-0.148117	0.132483	0.264239	0.989789	oral_anti_diabetics	305	305	4	301	0.0957952	0.170967	0.575689	0.902154	-0.194604	0.245637	0.428936	0.999476	oral_anti_diabetics	1124	1124	8	1116	-0.116191	0.0964453	0.228562	0.553106	-0.0879223	0.131541	0.50402	0.982796	oral_anti_diabetics	72.4259	34.2118	107.507	0.0683354	-0.10249	-1.49981	0.133663	0.463031	NS	NS
COA.PWY.1	454	454	8	446	-0.041198	0.0521317	0.429805	0.873031	-0.105093	0.0572537	0.0671817	0.989789	oral_anti_diabetics	305	305	4	301	-0.035596	0.0693086	0.607938	0.902154	0.0332725	0.102924	0.746758	0.999476	oral_anti_diabetics	1124	1124	8	1116	-0.0422572	0.044033	0.33743	0.66033	-0.00728533	0.0594304	0.902458	0.982796	oral_anti_diabetics	367.957	208.174	515.755	0.030263	-0.0406303	-1.34257	0.17941	0.492423	NS	NS
DTDPRHAMSYN.PWY	454	454	8	446	-0.0814816	0.104739	0.437034	0.873031	-0.00646514	0.114517	0.955008	0.989789	oral_anti_diabetics	305	305	4	301	0.0664961	0.126834	0.600475	0.902154	-0.0272169	0.192604	0.887733	0.999476	oral_anti_diabetics	1124	1124	8	1116	-0.0633561	0.0717466	0.377398	0.70262	0.0104686	0.0971725	0.914229	0.982796	oral_anti_diabetics	91.1555	62.1627	194.266	0.0536376	-0.0448866	-0.836849	0.402678	0.688019	NS	NS
PWY.7228	454	454	8	446	0.158199	0.168347	0.347881	0.873031	0.189265	0.192085	0.325067	0.989789	oral_anti_diabetics	305	305	4	301	-0.158873	0.278966	0.569442	0.902154	-0.377521	0.409074	0.35692	0.999476	oral_anti_diabetics	1124	1123	8	1116	0.128696	0.15584	0.409083	0.729037	0.0256735	0.217429	0.906028	0.982796	oral_anti_diabetics	35.285	12.8499	41.1756	0.105815	0.0989771	0.935375	0.349595	0.637522	NS	NS
PWY.7197	454	454	8	446	0.212627	0.189545	0.262574	0.873031	0.278437	0.214181	0.194354	0.989789	oral_anti_diabetics	305	305	4	301	-0.161698	0.317675	0.611126	0.902154	-0.399012	0.467451	0.394105	0.999476	oral_anti_diabetics	1124	1123	8	1116	0.130638	0.191248	0.494698	0.806815	0.0511403	0.267493	0.848418	0.982796	oral_anti_diabetics	27.8339	9.90908	27.3406	0.123955	0.121193	0.977717	0.328214	0.621627	NS	NS
PWY.841	454	454	8	446	0.204825	0.108184	0.0589842	0.873031	0.22729	0.12192	0.0630342	0.989789	oral_anti_diabetics	305	305	4	301	-0.106152	0.205652	0.60612	0.902154	-0.230068	0.299536	0.443128	0.999476	oral_anti_diabetics	1124	1123	8	1116	0.0651258	0.109747	0.553021	0.84853	0.0186682	0.153943	0.903502	0.982796	oral_anti_diabetics	85.4423	23.6446	83.0268	0.0721474	0.106177	1.47166	0.141112	0.463031	NS	NS
PWY.5345	454	385	8	446	-0.866825	0.846673	0.306494	0.873031	-0.859744	0.959782	0.370918	0.989789	oral_anti_diabetics	305	253	4	301	0.589817	1.17132	0.614951	0.902154	-2.162	1.73907	0.214899	0.999476	oral_anti_diabetics	1124	1002	8	1116	-0.427055	0.794118	0.590841	0.84853	-0.502556	1.0915	0.645302	0.982796	oral_anti_diabetics	1.39498	0.728865	1.58573	0.519203	-0.392633	-0.756221	0.449517	0.716305	NS	NS
PWY.7184	454	454	8	446	0.195747	0.161852	0.227155	0.873031	0.221786	0.18549	0.232539	0.989789	oral_anti_diabetics	305	305	4	301	-0.149771	0.268889	0.577947	0.902154	-0.365613	0.393449	0.353611	0.999476	oral_anti_diabetics	1124	1123	8	1116	0.0721098	0.152871	0.63723	0.854489	-0.0495371	0.213707	0.816739	0.982796	oral_anti_diabetics	38.1738	13.8311	42.7909	0.102708	0.0895247	0.871641	0.383404	0.677757	NS	NS
PWY.6703	454	454	8	446	-0.125937	0.113326	0.267062	0.873031	-0.0914327	0.130286	0.48323	0.989789	oral_anti_diabetics	305	305	4	301	0.0848506	0.166954	0.61167	0.902154	-0.0827793	0.251329	0.74214	0.999476	oral_anti_diabetics	1124	1124	8	1116	0.0381346	0.0908469	0.674736	0.860964	0.145669	0.122805	0.235814	0.982796	oral_anti_diabetics	77.8642	35.8762	121.166	0.0652458	-0.00911553	-0.139711	0.888889	0.932249	NS	NS
PWY.7219	454	454	8	446	0.0455816	0.0489333	0.352111	0.873031	0.00830623	0.0545985	0.87916	0.989789	oral_anti_diabetics	305	305	4	301	-0.0257384	0.0526761	0.625491	0.912602	0.0827264	0.0778497	0.288974	0.999476	oral_anti_diabetics	1124	1124	8	1116	-0.0714168	0.0355437	0.0447502	0.343688	-0.0154612	0.0474338	0.744523	0.982796	oral_anti_diabetics	417.629	360.39	791.544	0.0252412	-0.0297976	-1.18051	0.237796	0.589917	NS	NS
PWY.6125	454	454	8	446	0.151941	0.152501	0.319642	0.873031	0.162496	0.174568	0.3525	0.989789	oral_anti_diabetics	305	305	4	301	-0.11134	0.242435	0.646387	0.937963	-0.308949	0.355867	0.386099	0.999476	oral_anti_diabetics	1124	1123	8	1116	0.0245812	0.133321	0.853752	0.947552	-0.0861565	0.186035	0.643373	0.982796	oral_anti_diabetics	42.9987	17.0141	56.2603	0.0927386	0.0517907	0.558459	0.576531	0.776612	NS	NS
PWY.3841	454	454	8	446	0.167706	0.10577	0.113566	0.873031	0.0153166	0.11895	0.897609	0.989789	oral_anti_diabetics	305	305	4	301	-0.0817995	0.188575	0.664765	0.943596	-0.371276	0.270237	0.170645	0.999476	oral_anti_diabetics	1124	1124	8	1116	0.114354	0.113971	0.315902	0.638064	0.0207194	0.158473	0.896003	0.982796	oral_anti_diabetics	89.3866	28.121	76.9863	0.0717046	0.110513	1.54123	0.123261	0.463031	NS	NS
PWY0.166	454	454	8	446	0.186562	0.118462	0.11601	0.873031	0.224651	0.135184	0.0973439	0.989789	oral_anti_diabetics	305	305	4	301	-0.0928952	0.212685	0.662594	0.943596	-0.196415	0.313279	0.531226	0.999476	oral_anti_diabetics	1124	1123	8	1116	0.0569276	0.117816	0.629055	0.854489	-0.0297891	0.165027	0.856786	0.982796	oral_anti_diabetics	71.2598	22.1067	72.0432	0.0777534	0.0927517	1.1929	0.23291	0.583406	NS	NS
TCA	454	436	8	446	-0.210993	0.300492	0.482975	0.873031	-0.0939673	0.343146	0.784358	0.989789	oral_anti_diabetics	305	298	4	301	-0.205361	0.473185	0.664613	0.943596	-0.271412	0.690116	0.694436	0.999476	oral_anti_diabetics	1124	1106	8	1116	0.127253	0.294511	0.665767	0.860103	-0.419841	0.416031	0.313131	0.982796	oral_anti_diabetics	11.0748	4.4662	11.5292	0.192201	-0.0660049	-0.343417	0.731285	0.857598	NS	NS
PWY.5097	454	454	8	446	-0.0295737	0.0539507	0.583866	0.873031	-0.0454448	0.0604504	0.452644	0.989789	oral_anti_diabetics	305	305	4	301	-0.0293433	0.0709179	0.679357	0.944731	0.0147638	0.102285	0.885349	0.999476	oral_anti_diabetics	1124	1124	8	1116	-0.0371105	0.0432311	0.390845	0.704911	0.031866	0.0573425	0.578524	0.982796	oral_anti_diabetics	343.562	198.833	535.067	0.0304648	-0.033274	-1.09221	0.274742	0.601415	NS	NS
PWY.4242	454	454	8	446	0.300923	0.193016	0.119716	0.873031	0.325567	0.219241	0.138358	0.989789	oral_anti_diabetics	305	304	4	301	-0.117319	0.283471	0.679277	0.944731	-0.127784	0.400476	0.749926	0.999476	oral_anti_diabetics	1124	1123	8	1116	-0.120178	0.147437	0.415181	0.735793	-0.232176	0.206309	0.260682	0.982796	oral_anti_diabetics	26.842	12.4447	46.0033	0.108281	0.0127657	0.117894	0.906152	0.94269	NS	NS
PWY.6969	454	432	8	446	-0.368827	0.297346	0.215538	0.873031	-0.264238	0.33939	0.436733	0.989789	oral_anti_diabetics	305	295	4	301	-0.19362	0.473847	0.683127	0.945052	-0.308941	0.692075	0.65569	0.999476	oral_anti_diabetics	1124	1101	8	1116	0.194025	0.300346	0.518413	0.835221	-0.245728	0.4232	0.561606	0.982796	oral_anti_diabetics	11.3103	4.45372	11.0855	0.192988	-0.107377	-0.556391	0.577944	0.776612	NS	NS
PWY.7187	454	454	8	446	0.200391	0.0963457	0.0381197	0.873031	0.209346	0.109436	0.0564812	0.989789	oral_anti_diabetics	305	305	4	301	0.0601057	0.154444	0.697426	0.95651	0.286818	0.231376	0.216226	0.999476	oral_anti_diabetics	1124	1124	8	1116	-0.0362795	0.0841424	0.66643	0.860103	-0.125707	0.11812	0.287463	0.982796	oral_anti_diabetics	107.73	41.9238	141.244	0.0586314	0.0652588	1.11304	0.265693	0.595655	NS	NS
PWY0.781	454	446	8	446	-0.121708	0.202406	0.547959	0.873031	-0.0358121	0.232306	0.877566	0.989789	oral_anti_diabetics	305	302	4	301	0.114105	0.303789	0.707481	0.95651	0.29759	0.443993	0.50329	0.999476	oral_anti_diabetics	1124	1117	8	1116	0.0618629	0.186566	0.740264	0.880869	-0.0130501	0.257956	0.959662	0.999178	oral_anti_diabetics	24.4092	10.8357	28.73	0.125025	0.000671245	0.0053689	0.995716	0.99605	NS	NS
PWY.7003	454	423	8	446	-0.459948	0.627596	0.464027	0.873031	0.132411	0.682245	0.846212	0.989789	oral_anti_diabetics	305	296	4	301	0.14368	0.381563	0.706781	0.95651	-0.308556	0.550981	0.575967	0.999476	oral_anti_diabetics	1124	1105	8	1116	-0.0327083	0.227316	0.885615	0.962121	0.368773	0.310688	0.235515	0.982796	oral_anti_diabetics	2.53887	6.86858	19.3526	0.186469	-0.0282983	-0.151759	0.879377	0.929833	NS	NS
PWY.6700	454	454	8	446	-0.114681	0.103923	0.270408	0.873031	-0.0829666	0.117364	0.480034	0.989789	oral_anti_diabetics	305	305	4	301	0.00877692	0.163912	0.957332	0.994402	-0.102136	0.247355	0.680007	0.999476	oral_anti_diabetics	1124	1124	8	1116	-0.211524	0.0802988	0.00855024	0.223892	-0.0640424	0.109273	0.557946	0.982796	oral_anti_diabetics	92.5932	37.2201	155.089	0.059245	-0.15127	-2.55329	0.010671	0.229427	NS	NS
PWY.6163	454	454	8	446	-0.0595884	0.0553108	0.281939	0.873031	-0.0741728	0.0632626	0.241738	0.989789	oral_anti_diabetics	305	305	4	301	0.00378741	0.0712748	0.957659	0.994402	0.001044	0.10359	0.991967	0.999476	oral_anti_diabetics	1124	1124	8	1116	-0.113336	0.0430109	0.00852967	0.223892	-0.0573983	0.0583855	0.325784	0.982796	oral_anti_diabetics	326.874	196.847	540.558	0.030653	-0.0751653	-2.45214	0.014201	0.281835	NS	NS
ARO.PWY	454	454	8	446	-0.0569268	0.053393	0.286944	0.873031	-0.0773266	0.0613249	0.208096	0.989789	oral_anti_diabetics	305	305	4	301	-0.00506851	0.0656573	0.938521	0.994402	0.000430303	0.0945174	0.996371	0.999476	oral_anti_diabetics	1124	1124	8	1116	-0.100894	0.0401957	0.0122126	0.229165	-0.0563544	0.0544729	0.301119	0.982796	oral_anti_diabetics	350.777	231.971	618.929	0.0288474	-0.0695616	-2.41137	0.0158929	0.292883	NS	NS
COMPLETE.ARO.PWY	454	454	8	446	-0.060482	0.0512265	0.238389	0.873031	-0.0799308	0.0587058	0.174137	0.989789	oral_anti_diabetics	305	305	4	301	0.00847111	0.0659497	0.897884	0.994402	0.00611174	0.094717	0.948602	0.999476	oral_anti_diabetics	1124	1124	8	1116	-0.0868673	0.0402775	0.0312417	0.327188	-0.0428197	0.0547144	0.434032	0.982796	oral_anti_diabetics	381.076	229.919	616.417	0.0285433	-0.0608167	-2.13068	0.0331157	0.350967	NS	NS
PWY.7234	454	454	8	446	0.284542	0.238704	0.233899	0.873031	0.220787	0.27193	0.417325	0.989789	oral_anti_diabetics	305	305	4	301	-0.0371722	0.305331	0.903184	0.994402	0.0604582	0.43071	0.888476	0.999476	oral_anti_diabetics	1124	1124	8	1116	0.359558	0.188112	0.0562097	0.343688	0.19732	0.262224	0.451923	0.982796	oral_anti_diabetics	17.5501	10.7265	28.2596	0.132995	0.261001	1.96248	0.0497069	0.363762	NS	NS
PWY.5121	454	436	8	446	0.252889	0.371321	0.496215	0.873031	0.0807025	0.40967	0.843938	0.989789	oral_anti_diabetics	305	299	4	301	-0.11912	0.480713	0.804464	0.994402	-0.833633	0.713111	0.243479	0.999476	oral_anti_diabetics	1124	1116	8	1116	0.516519	0.285149	0.0703499	0.343688	0.640152	0.396797	0.106976	0.982796	oral_anti_diabetics	7.2527	4.32742	12.2986	0.204642	0.321253	1.56983	0.116455	0.463031	NS	NS
PWY.6549	454	323	8	446	-0.510386	0.939291	0.587149	0.873031	-0.164306	1.06148	0.877065	0.989789	oral_anti_diabetics	305	236	4	301	-0.121111	1.1237	0.914244	0.994402	1.01709	1.6775	0.544827	0.999476	oral_anti_diabetics	1124	892	8	1116	-1.52397	0.894888	0.0888524	0.375392	0.862998	1.22007	0.479513	0.982796	oral_anti_diabetics	1.13344	0.791949	1.24871	0.561293	-0.812009	-1.44668	0.147988	0.463031	NS	NS
PWY.2942	454	454	8	446	-0.0404457	0.0612658	0.509497	0.873031	-0.0491396	0.0690796	0.477292	0.989789	oral_anti_diabetics	305	305	4	301	-0.0022483	0.074897	0.976073	0.994402	-0.069968	0.11207	0.532981	0.999476	oral_anti_diabetics	1124	1124	8	1116	-0.0651196	0.0434323	0.134072	0.431021	0.0254115	0.0605504	0.674807	0.982796	oral_anti_diabetics	266.418	178.267	530.12	0.0320288	-0.0468786	-1.46364	0.143293	0.463031	NS	NS
THISYNARA.PWY	454	454	8	446	0.0786648	0.144672	0.586899	0.873031	0.044667	0.163059	0.784283	0.989789	oral_anti_diabetics	305	305	4	301	-0.0321371	0.222506	0.885257	0.994402	-0.186089	0.318004	0.558931	0.999476	oral_anti_diabetics	1124	1124	8	1116	-0.168985	0.112359	0.132873	0.431021	-0.0960614	0.152897	0.529958	0.982796	oral_anti_diabetics	47.778	20.1984	79.2103	0.0824263	-0.0698164	-0.847016	0.396986	0.686521	NS	NS
METSYN.PWY	454	454	8	446	0.174632	0.128641	0.175326	0.873031	0.205283	0.146131	0.160877	0.989789	oral_anti_diabetics	305	305	4	301	0.019693	0.170382	0.908063	0.994402	0.123732	0.238206	0.603899	0.999476	oral_anti_diabetics	1124	1124	8	1116	-0.110361	0.0786705	0.160948	0.497974	-0.0250792	0.107293	0.815228	0.982796	oral_anti_diabetics	60.4281	34.4471	161.576	0.062445	-0.0257383	-0.412176	0.680211	0.843018	NS	NS
PENTOSE.P.PWY	454	452	8	446	0.399396	0.246002	0.105202	0.873031	0.27203	0.278262	0.328875	0.989789	oral_anti_diabetics	305	304	4	301	-0.0294378	0.37213	0.937002	0.994402	-0.138141	0.54247	0.799193	0.999476	oral_anti_diabetics	1124	1123	8	1116	0.287572	0.215594	0.182524	0.51569	-0.0328893	0.296756	0.911772	0.982796	oral_anti_diabetics	16.5243	7.22121	21.5143	0.148643	0.27782	1.86904	0.0616169	0.371219	NS	NS
PWY.6168	454	454	8	446	-0.336768	0.176261	0.0567182	0.873031	-0.384493	0.201037	0.0565392	0.989789	oral_anti_diabetics	305	303	4	301	-0.037014	0.378611	0.922188	0.994402	-0.892792	0.514021	0.0836069	0.999476	oral_anti_diabetics	1124	1122	8	1116	0.25876	0.211202	0.220769	0.550197	0.493348	0.292491	0.0919522	0.982796	oral_anti_diabetics	32.1876	6.97611	22.4184	0.12743	-0.0860144	-0.674992	0.499681	0.743232	NS	NS
PWY.241	454	353	8	446	0.550183	0.856839	0.521139	0.873031	0.537523	0.960988	0.576243	0.989789	oral_anti_diabetics	305	281	4	301	0.199463	0.809871	0.805627	0.994402	-0.916183	1.21645	0.452026	0.999476	oral_anti_diabetics	1124	1046	8	1116	-0.722992	0.594729	0.224369	0.55223	0.421258	0.811824	0.603935	0.982796	oral_anti_diabetics	1.36208	1.52464	2.82723	0.418342	-0.173359	-0.414394	0.678585	0.843018	NS	NS
HISDEG.PWY	454	447	8	446	-0.369979	0.363151	0.308874	0.873031	-0.605638	0.412933	0.143279	0.989789	oral_anti_diabetics	305	300	4	301	-0.140479	0.55959	0.801959	0.994402	-1.03347	0.827207	0.212667	0.999476	oral_anti_diabetics	1124	1113	8	1116	-0.368498	0.333419	0.269311	0.599966	-0.160198	0.4588	0.727033	0.982796	oral_anti_diabetics	7.58271	3.19345	8.99536	0.224895	-0.332237	-1.4773	0.139596	0.463031	NS	NS
FOLSYN.PWY	454	411	8	446	0.612837	0.760156	0.420566	0.873031	0.95184	0.862174	0.270262	0.989789	oral_anti_diabetics	305	291	4	301	0.00404781	0.346119	0.990677	0.994402	-0.0654962	0.500562	0.896004	0.999476	oral_anti_diabetics	1124	1099	8	1116	-0.227614	0.208658	0.275584	0.599966	-0.384613	0.292963	0.189527	0.982796	oral_anti_diabetics	1.73059	8.34738	22.9683	0.173956	-0.125084	-0.719055	0.472107	0.728907	NS	NS
PWY.6612	454	411	8	446	0.544841	0.737179	0.460249	0.873031	0.881183	0.835523	0.292227	0.989789	oral_anti_diabetics	305	291	4	301	-0.0129282	0.377517	0.972706	0.994402	-0.0178933	0.544176	0.973796	0.999476	oral_anti_diabetics	1124	1099	8	1116	-0.253995	0.236608	0.283293	0.599966	-0.437665	0.331853	0.187508	0.982796	oral_anti_diabetics	1.84016	7.0166	17.8624	0.193459	-0.135674	-0.701305	0.483113	0.728907	NS	NS
PWY.7663	454	454	8	446	0.214564	0.180601	0.235469	0.873031	0.083157	0.202138	0.681016	0.989789	oral_anti_diabetics	305	303	4	301	0.0289971	0.389212	0.940662	0.994402	-0.629302	0.578564	0.277737	0.999476	oral_anti_diabetics	1124	1124	8	1116	0.233373	0.24632	0.34362	0.66033	0.166713	0.332915	0.616637	0.982796	oral_anti_diabetics	30.6592	6.60126	16.4817	0.136409	0.197539	1.44814	0.147579	0.463031	NS	NS
GLUCONEO.PWY	454	422	8	446	0.397651	0.644632	0.537645	0.873031	0.255162	0.719611	0.72309	0.989789	oral_anti_diabetics	305	297	4	301	0.0875105	0.394143	0.824449	0.994402	-0.566635	0.570299	0.321368	0.999476	oral_anti_diabetics	1124	1109	8	1116	-0.228141	0.236118	0.33415	0.66033	-0.0634086	0.318396	0.842184	0.982796	oral_anti_diabetics	2.40644	6.43712	17.9367	0.193238	-0.0960354	-0.49698	0.619203	0.815074	NS	NS
PWY0.162	454	453	8	446	-0.0952945	0.143286	0.506366	0.873031	-0.0332221	0.163285	0.838881	0.989789	oral_anti_diabetics	305	305	4	301	0.0162378	0.183612	0.929591	0.994402	0.229141	0.274429	0.404496	0.999476	oral_anti_diabetics	1124	1124	8	1116	0.0982579	0.105467	0.351725	0.671857	0.255857	0.148418	0.0850161	0.982796	oral_anti_diabetics	48.7071	29.6617	89.9006	0.0770899	0.0277743	0.360285	0.718634	0.850982	NS	NS
PWY.621	454	454	8	446	0.136621	0.169124	0.419637	0.873031	0.225603	0.188902	0.233082	0.989789	oral_anti_diabetics	305	305	4	301	0.0336286	0.171448	0.844631	0.994402	0.214559	0.251281	0.393962	0.999476	oral_anti_diabetics	1124	1124	8	1116	-0.100735	0.117067	0.389705	0.704911	0.155483	0.160527	0.332974	0.982796	oral_anti_diabetics	34.9613	34.0202	72.9675	0.0839332	-0.0100733	-0.120016	0.90447	0.94269	NS	NS
PWY.5136	454	389	8	446	0.571829	0.754778	0.449091	0.873031	1.2344	0.848622	0.146572	0.989789	oral_anti_diabetics	305	288	4	301	0.0857679	0.751474	0.909209	0.994402	0.0295842	1.13017	0.979136	0.999476	oral_anti_diabetics	1124	1088	8	1116	-0.201229	0.28833	0.485382	0.801529	0.141479	0.404457	0.72656	0.982796	oral_anti_diabetics	1.75534	1.77081	12.0287	0.253552	-0.0813187	-0.320718	0.748424	0.865889	NS	NS
SO4ASSIM.PWY	454	401	8	446	-0.963611	0.779782	0.217216	0.873031	-1.07121	0.885316	0.22701	0.989789	oral_anti_diabetics	305	262	4	301	0.123776	1.06056	0.90717	0.994402	-2.38228	1.57911	0.132591	0.999476	oral_anti_diabetics	1124	1012	8	1116	-0.484761	0.747047	0.516534	0.835221	-0.583853	1.02897	0.57055	0.982796	oral_anti_diabetics	1.64458	0.889054	1.79186	0.48082	-0.541745	-1.12671	0.259865	0.595655	NS	NS
HISTSYN.PWY	454	454	8	446	0.120167	0.114719	0.295459	0.873031	0.08634	0.132229	0.514164	0.989789	oral_anti_diabetics	305	305	4	301	0.035145	0.141443	0.803939	0.994402	0.327585	0.20969	0.11943	0.999476	oral_anti_diabetics	1124	1124	8	1116	0.0477589	0.0887423	0.590563	0.84853	0.107053	0.119958	0.372368	0.982796	oral_anti_diabetics	75.9848	49.9844	126.981	0.0628757	0.0670172	1.06587	0.286483	0.605616	NS	NS
PWY.5667	454	454	8	446	-0.0973215	0.0738886	0.188494	0.873031	-0.0979675	0.0827661	0.237268	0.989789	oral_anti_diabetics	305	305	4	301	0.0215492	0.10019	0.829852	0.994402	-0.0564136	0.147355	0.702149	0.999476	oral_anti_diabetics	1124	1124	8	1116	-0.0338648	0.0609528	0.578603	0.84853	-0.0257595	0.0801727	0.748046	0.982796	oral_anti_diabetics	183.166	99.6201	269.161	0.0425649	-0.0449216	-1.05537	0.291257	0.605616	NS	NS
PWY0.1319	454	454	8	446	-0.0973831	0.073814	0.187769	0.873031	-0.098056	0.082683	0.236375	0.989789	oral_anti_diabetics	305	305	4	301	0.0215346	0.100188	0.829961	0.994402	-0.0564493	0.147353	0.701965	0.999476	oral_anti_diabetics	1124	1124	8	1116	-0.0338512	0.0609529	0.578756	0.84853	-0.0257905	0.0801732	0.747754	0.982796	oral_anti_diabetics	183.537	99.6249	269.161	0.0425504	-0.0449727	-1.05693	0.290545	0.605616	NS	NS
SULFATE.CYS.PWY	454	401	8	446	-1.00969	0.802184	0.208819	0.873031	-1.12158	0.911566	0.219281	0.989789	oral_anti_diabetics	305	262	4	301	0.282483	1.11656	0.800447	0.994402	-2.27722	1.66424	0.172374	0.999476	oral_anti_diabetics	1124	1012	8	1116	-0.474196	0.775674	0.541103	0.84853	-0.550044	1.06743	0.606451	0.982796	oral_anti_diabetics	1.554	0.802114	1.66204	0.498869	-0.530245	-1.06289	0.28783	0.605616	NS	NS
PWY.5989	454	440	8	446	-0.32186	0.364511	0.377741	0.873031	-0.235586	0.422248	0.577217	0.989789	oral_anti_diabetics	305	299	4	301	-0.0234166	0.419892	0.955565	0.994402	-0.0151341	0.615046	0.980388	0.999476	oral_anti_diabetics	1124	1115	8	1116	-0.119309	0.221464	0.590184	0.84853	-0.176156	0.320766	0.583004	0.982796	oral_anti_diabetics	7.52625	5.67184	20.3889	0.17255	-0.148504	-0.860643	0.389435	0.683498	NS	NS
PWY.5101	454	442	8	446	-0.146522	0.295532	0.620298	0.873031	-0.030463	0.332521	0.927054	0.989789	oral_anti_diabetics	305	305	4	301	-0.0811449	0.333942	0.808181	0.994402	-0.410808	0.490722	0.403271	0.999476	oral_anti_diabetics	1124	1122	8	1116	-0.115233	0.208707	0.580973	0.84853	0.0880696	0.282711	0.755467	0.982796	oral_anti_diabetics	11.4496	8.9672	22.9576	0.151839	-0.116445	-0.766897	0.443143	0.716305	NS	NS
PWY.1042	454	454	8	446	-0.0654041	0.103499	0.527766	0.873031	-0.0131006	0.112875	0.907662	0.989789	oral_anti_diabetics	305	305	4	301	0.00165405	0.120112	0.989022	0.994402	-0.0412607	0.179484	0.818361	0.999476	oral_anti_diabetics	1124	1124	8	1116	-0.0405879	0.0699563	0.561904	0.84853	0.109634	0.0961226	0.254305	0.982796	oral_anti_diabetics	93.3534	69.3155	204.337	0.0521992	-0.0389222	-0.745647	0.455881	0.717178	NS	NS
GLUDEG.I.PWY	454	344	8	446	-1.35066	0.789003	0.087631	0.873031	-1.2769	0.90333	0.15828	0.989789	oral_anti_diabetics	305	244	4	301	0.0820417	0.953551	0.931494	0.994402	-1.51977	1.42381	0.286768	0.999476	oral_anti_diabetics	1124	956	8	1116	0.427169	0.691609	0.536935	0.84853	1.03487	0.942878	0.272641	0.982796	oral_anti_diabetics	1.60636	1.0998	2.09064	0.456588	-0.247324	-0.541678	0.58804	0.782033	NS	NS
FAO.PWY	454	389	8	446	0.576278	0.776266	0.45826	0.873031	1.26527	0.87373	0.14837	0.989789	oral_anti_diabetics	305	288	4	301	0.0352979	0.771009	0.963515	0.994402	0.0365191	1.1607	0.974924	0.999476	oral_anti_diabetics	1124	1088	8	1116	-0.16306	0.292073	0.576765	0.84853	0.145437	0.409603	0.72261	0.982796	oral_anti_diabetics	1.65951	1.68221	11.7224	0.257649	-0.059462	-0.230787	0.81748	0.901324	NS	NS
PWY.4702	454	286	8	446	-0.541064	0.866094	0.532482	0.873031	-0.453117	0.969353	0.64044	0.989789	oral_anti_diabetics	305	216	4	301	0.156373	1.16585	0.893391	0.994402	-0.868377	1.72075	0.614226	0.999476	oral_anti_diabetics	1124	834	8	1116	0.531588	0.892767	0.551671	0.84853	-0.217449	1.22158	0.858752	0.982796	oral_anti_diabetics	1.33312	0.73573	1.25465	0.548532	0.0182644	0.0332969	0.973438	0.981043	NS	NS
COLANSYN.PWY	454	389	8	446	-1.12388	0.8343	0.178648	0.873031	-0.0391952	0.931941	0.966474	0.989789	oral_anti_diabetics	305	232	4	301	0.277427	1.1966	0.816817	0.994402	-1.27829	1.75202	0.466278	0.999476	oral_anti_diabetics	1124	853	8	1116	0.533066	0.914191	0.559942	0.84853	0.0848029	1.24559	0.945733	0.999178	oral_anti_diabetics	1.43667	0.698397	1.19654	0.547865	-0.235037	-0.429005	0.66792	0.843018	NS	NS
P441.PWY	454	449	8	446	0.304426	0.231345	0.188909	0.873031	0.216782	0.263546	0.411263	0.989789	oral_anti_diabetics	305	300	4	301	0.0270024	0.299291	0.928173	0.994402	-0.160877	0.439655	0.714727	0.999476	oral_anti_diabetics	1124	1117	8	1116	0.097472	0.202486	0.630345	0.854489	-0.136996	0.28354	0.629079	0.982796	oral_anti_diabetics	18.6844	11.1638	24.3898	0.135784	0.154261	1.13608	0.255925	0.595333	NS	NS
UDPNAGSYN.PWY	454	454	8	446	0.362366	0.298776	0.225848	0.873031	0.169093	0.329826	0.608465	0.989789	oral_anti_diabetics	305	305	4	301	0.0959483	0.426973	0.822353	0.994402	0.174029	0.613368	0.776842	0.999476	oral_anti_diabetics	1124	1124	8	1116	-0.128808	0.260808	0.621488	0.854489	-0.401907	0.362939	0.268385	0.982796	oral_anti_diabetics	11.2023	5.48529	14.7014	0.178489	0.0857623	0.480491	0.630878	0.821512	NS	NS
ARGSYNBSUB.PWY	454	453	8	446	0.187805	0.240258	0.434827	0.873031	0.173689	0.2649	0.512413	0.989789	oral_anti_diabetics	305	305	4	301	-0.0257905	0.294124	0.930185	0.994402	0.0849399	0.428377	0.842977	0.999476	oral_anti_diabetics	1124	1124	8	1116	0.074468	0.196532	0.704826	0.877725	-0.24097	0.274238	0.379766	0.982796	oral_anti_diabetics	17.3238	11.5595	25.8901	0.135119	0.0891556	0.659832	0.509361	0.743847	NS	NS
PANTO.PWY	454	454	8	446	-0.174719	0.0913	0.0563305	0.873031	-0.115956	0.0998745	0.246355	0.989789	oral_anti_diabetics	305	305	4	301	-0.00699823	0.134472	0.95853	0.994402	-0.0514186	0.197942	0.795246	0.999476	oral_anti_diabetics	1124	1124	8	1116	-0.0239319	0.0729124	0.742801	0.880869	0.0755486	0.0982805	0.442239	0.982796	oral_anti_diabetics	119.966	55.3014	188.104	0.0524596	-0.0711368	-1.35603	0.175089	0.485731	NS	NS
GLUTORN.PWY	454	454	8	446	0.190081	0.256053	0.458275	0.873031	0.155403	0.280592	0.580002	0.989789	oral_anti_diabetics	305	305	4	301	-0.0417427	0.309308	0.892739	0.994402	0.0304961	0.451016	0.946142	0.999476	oral_anti_diabetics	1124	1124	8	1116	0.0632897	0.208199	0.761195	0.892725	-0.268718	0.290184	0.35464	0.982796	oral_anti_diabetics	15.2524	10.4524	23.0697	0.143187	0.0804303	0.561715	0.57431	0.776612	NS	NS
PWY.7209	454	322	8	446	0.70613	0.997684	0.479465	0.873031	0.682487	1.12291	0.543677	0.989789	oral_anti_diabetics	305	240	4	301	-0.0613743	1.27462	0.961628	0.994402	-0.325284	1.82778	0.858886	0.999476	oral_anti_diabetics	1124	965	8	1116	-0.208437	0.842431	0.804626	0.919985	-0.168465	1.13158	0.88168	0.982796	oral_anti_diabetics	1.00465	0.61551	1.40906	0.574559	0.124763	0.217146	0.828095	0.90529	NS	NS
P461.PWY	454	453	8	446	-0.230097	0.277532	0.407511	0.873031	-0.109514	0.320357	0.732648	0.989789	oral_anti_diabetics	305	305	4	301	-0.0215967	0.381652	0.954912	0.994402	-0.0112731	0.567177	0.984157	0.999476	oral_anti_diabetics	1124	1123	8	1116	0.0644465	0.268507	0.81036	0.923232	0.102454	0.364396	0.77864	0.982796	oral_anti_diabetics	12.983	6.86539	13.8704	0.172212	-0.0664828	-0.386052	0.699458	0.849666	NS	NS
RIBOSYN2.PWY	454	427	8	446	-0.573643	0.69929	0.412479	0.873031	-0.68262	0.790057	0.388102	0.989789	oral_anti_diabetics	305	279	4	301	0.253007	1.04188	0.8083	0.994402	-0.61125	1.48981	0.681928	0.999476	oral_anti_diabetics	1124	1045	8	1116	-0.171782	0.742559	0.817095	0.92568	0.33621	1.01266	0.739948	0.982796	oral_anti_diabetics	2.04496	0.921216	1.81358	0.457401	-0.261842	-0.572457	0.567012	0.774017	NS	NS
PWY.7196	454	442	8	446	0.0839031	0.163311	0.607688	0.873031	0.104402	0.188496	0.579998	0.989789	oral_anti_diabetics	305	305	4	301	0.0438738	0.212757	0.836764	0.994402	-0.103017	0.318067	0.746284	0.999476	oral_anti_diabetics	1124	1121	8	1116	-0.0153609	0.116319	0.894962	0.962121	0.0795424	0.163024	0.625707	0.982796	oral_anti_diabetics	37.4948	22.0918	73.9095	0.0865497	0.0223218	0.257907	0.796479	0.88999	NS	NS
PWY.7323	454	381	8	446	-1.25907	0.836192	0.132861	0.873031	-0.280527	0.938906	0.765264	0.989789	oral_anti_diabetics	305	230	4	301	0.179061	1.13014	0.874216	0.994402	-1.15367	1.64656	0.484134	0.999476	oral_anti_diabetics	1124	837	8	1116	0.0747142	0.865514	0.931225	0.964483	-0.485303	1.17836	0.680534	0.982796	oral_anti_diabetics	1.43017	0.782953	1.33491	0.530892	-0.439891	-0.828588	0.407337	0.691402	NS	NS
ANAGLYCOLYSIS.PWY	454	454	8	446	0.0930848	0.0859993	0.279682	0.873031	0.035796	0.0986477	0.716899	0.989789	oral_anti_diabetics	305	305	4	301	-0.0255088	0.142206	0.857764	0.994402	-0.163394	0.209653	0.436484	0.999476	oral_anti_diabetics	1124	1124	8	1116	-0.00465782	0.0813178	0.954333	0.978882	-0.0343336	0.113072	0.761459	0.982796	oral_anti_diabetics	135.21	49.4499	151.227	0.0545637	0.0316184	0.579478	0.562267	0.774017	NS	NS
ARGSYN.PWY	454	454	8	446	0.0886856	0.168099	0.598059	0.873031	0.0767564	0.187288	0.682153	0.989789	oral_anti_diabetics	305	305	4	301	-0.00992227	0.213377	0.962942	0.994402	0.105107	0.311539	0.7361	0.999476	oral_anti_diabetics	1124	1124	8	1116	0.00402456	0.138559	0.976833	0.985844	-0.125971	0.193195	0.514517	0.982796	oral_anti_diabetics	35.3893	21.9637	52.0872	0.0955898	0.0286021	0.299217	0.764774	0.873061	NS	NS
PWY0.1297	454	454	8	446	0.288702	0.347647	0.406738	0.873031	0.122435	0.378293	0.746372	0.989789	oral_anti_diabetics	305	304	4	301	-0.000154833	0.42669	0.999711	0.999711	0.357621	0.619212	0.564067	0.999476	oral_anti_diabetics	1124	1124	8	1116	0.231078	0.286424	0.419972	0.740172	-0.427231	0.382469	0.264228	0.982796	oral_anti_diabetics	8.27415	5.49257	12.1893	0.196282	0.200516	1.02157	0.306984	0.609973	NS	NS
OANTIGEN.PWY	454	454	8	446	0.255729	0.200622	0.203106	0.873031	0.00190456	0.223555	0.993207	0.993207	oral_anti_diabetics	305	305	4	301	0.00928047	0.2759	0.97319	0.994402	0.183846	0.413128	0.656689	0.999476	oral_anti_diabetics	1124	1124	8	1116	-0.169916	0.187044	0.36385	0.690882	-0.335701	0.260804	0.198313	0.982796	oral_anti_diabetics	24.8453	13.137	28.5834	0.122567	0.024319	0.198414	0.842721	0.909716	NS	NS
PWY.4041	454	247	8	446	0.426749	0.912343	0.640196	0.882841	0.311022	1.0305	0.762949	0.989789	oral_anti_diabetics	305	131	4	301	1.88688	1.01333	0.0635788	0.345763	1.97823	1.51509	0.192795	0.999476	oral_anti_diabetics	1124	508	8	1116	1.88637	0.827701	0.0228524	0.27962	-0.620013	1.12807	0.582691	0.982796	oral_anti_diabetics	1.20139	0.973869	1.45966	0.524508	1.40408	2.67695	0.00742964	0.191685	NS	NS
GOLPDLCAT.PWY	454	447	8	446	0.11932	0.255319	0.640496	0.882841	0.312246	0.291983	0.285557	0.989789	oral_anti_diabetics	305	304	4	301	0.313108	0.27618	0.257836	0.681605	0.492146	0.399501	0.219095	0.999476	oral_anti_diabetics	1124	1120	8	1116	-0.265397	0.204232	0.194047	0.528626	-0.311345	0.269144	0.247615	0.982796	oral_anti_diabetics	15.3403	13.1104	23.9747	0.138111	-0.00815323	-0.0590338	0.952925	0.976635	NS	NS
PWY.7208	454	454	8	446	-0.0606938	0.133353	0.649237	0.882841	0.0688953	0.152062	0.650744	0.989789	oral_anti_diabetics	305	305	4	301	0.110381	0.179523	0.539117	0.888405	0.149979	0.267942	0.576129	0.999476	oral_anti_diabetics	1124	1124	8	1116	-0.121909	0.111783	0.275691	0.599966	0.0254281	0.152617	0.867705	0.982796	oral_anti_diabetics	56.2334	31.0286	80.029	0.077315	-0.0582477	-0.753381	0.451221	0.716305	NS	NS
P108.PWY	454	242	8	446	-0.431151	0.921942	0.640263	0.882841	-0.518199	1.04725	0.621001	0.989789	oral_anti_diabetics	305	212	4	301	-0.0582461	1.18443	0.960812	0.994402	-0.460235	1.75598	0.793452	0.999476	oral_anti_diabetics	1124	843	8	1116	-0.102421	0.890375	0.908441	0.962121	-0.490511	1.21043	0.685383	0.982796	oral_anti_diabetics	1.1765	0.712821	1.2614	0.563371	-0.215177	-0.381945	0.702502	0.849666	NS	NS
PWY.7400	454	454	8	446	0.0706104	0.154324	0.647508	0.882841	0.072459	0.172622	0.674894	0.989789	oral_anti_diabetics	305	305	4	301	-0.00649917	0.201751	0.974323	0.994402	0.109418	0.294755	0.710776	0.999476	oral_anti_diabetics	1124	1124	8	1116	0.000131816	0.130485	0.999194	0.999194	-0.112609	0.182006	0.536238	0.982796	oral_anti_diabetics	41.9888	24.5679	58.7326	0.0893394	0.0224514	0.251304	0.801579	0.891411	NS	NS
GLYCOLYSIS.TCA.GLYOX.BYPASS	454	232	8	446	-0.398316	0.998231	0.690072	0.889701	-0.0918808	1.14436	0.936047	0.989789	oral_anti_diabetics	305	128	4	301	2.8174	1.18827	0.0183753	0.238315	1.46261	1.76003	0.406719	0.999476	oral_anti_diabetics	1124	483	8	1116	1.49475	0.941464	0.112641	0.419028	-0.655105	1.28127	0.609252	0.982796	oral_anti_diabetics	1.00355	0.708226	1.12822	0.593392	1.15565	1.94752	0.0514718	0.363762	NS	NS
PWY.6803	454	208	8	446	-0.343109	0.889329	0.699828	0.889701	0.0460477	1.01896	0.963978	0.989789	oral_anti_diabetics	305	116	4	301	2.20124	0.996446	0.0279287	0.272289	1.93891	1.49397	0.19548	0.999476	oral_anti_diabetics	1124	400	8	1116	1.555	0.785487	0.0479858	0.343688	-1.20593	1.06455	0.257546	0.982796	oral_anti_diabetics	1.26437	1.00715	1.62077	0.506871	1.10564	2.1813	0.0291611	0.346863	NS	NS
GALACT.GLUCUROCAT.PWY	454	453	8	446	0.100253	0.284966	0.725154	0.889701	0.00789728	0.325785	0.980673	0.989789	oral_anti_diabetics	305	303	4	301	-0.705341	0.330732	0.0337887	0.273381	-0.966023	0.462421	0.0376865	0.999476	oral_anti_diabetics	1124	1121	8	1116	0.0420057	0.166719	0.801123	0.919274	0.00183362	0.234483	0.993762	0.999178	oral_anti_diabetics	12.3144	9.14216	35.9773	0.131952	-0.064466	-0.488556	0.625156	0.818732	NS	NS
PWY.5100	454	454	8	446	0.0465182	0.133493	0.727659	0.889701	0.100275	0.147933	0.498278	0.989789	oral_anti_diabetics	305	305	4	301	-0.301973	0.163194	0.0652459	0.345763	-0.369147	0.241354	0.127342	0.999476	oral_anti_diabetics	1124	1124	8	1116	-0.0339498	0.0993806	0.732706	0.878696	0.194247	0.135131	0.150874	0.982796	oral_anti_diabetics	56.1152	37.5486	101.25	0.0716272	-0.0624158	-0.871397	0.383537	0.677757	NS	NS
PWY.7242	454	453	8	446	0.0991659	0.274689	0.718267	0.889701	-0.0561778	0.313445	0.857852	0.989789	oral_anti_diabetics	305	305	4	301	-0.5096	0.275438	0.0652831	0.345763	-0.486575	0.411263	0.237825	0.999476	oral_anti_diabetics	1124	1123	8	1116	0.0449497	0.153858	0.770225	0.900007	0.0267766	0.21517	0.900987	0.982796	oral_anti_diabetics	13.2531	13.1811	42.2437	0.120668	-0.0510205	-0.422818	0.672428	0.843018	NS	NS
PWY.5837	454	305	8	446	0.325279	0.878204	0.71127	0.889701	0.996917	0.966946	0.303171	0.989789	oral_anti_diabetics	305	173	4	301	1.76813	1.05536	0.0949084	0.45251	1.61057	1.58317	0.30994	0.999476	oral_anti_diabetics	1124	656	8	1116	1.60301	0.833603	0.0547353	0.343688	0.191668	1.13056	0.865409	0.982796	oral_anti_diabetics	1.29661	0.897843	1.43907	0.52461	1.18786	2.26427	0.0235577	0.33766	NS	NS
PWY.5899	454	305	8	446	0.393107	1.00043	0.694555	0.889701	1.0801	1.10431	0.328632	0.989789	oral_anti_diabetics	305	173	4	301	2.023	1.26668	0.111305	0.465402	1.68151	1.89585	0.375916	0.999476	oral_anti_diabetics	1124	656	8	1116	1.87882	0.983922	0.0564511	0.343688	0.51562	1.33659	0.699742	0.982796	oral_anti_diabetics	0.99915	0.62326	1.03295	0.613675	1.35362	2.20576	0.0274007	0.346863	NS	NS
PWY.6901	454	449	8	446	0.0942785	0.244246	0.699692	0.889701	-0.17687	0.279652	0.527462	0.989789	oral_anti_diabetics	305	298	4	301	0.564774	0.418814	0.178551	0.570357	0.178017	0.603807	0.768369	0.999476	oral_anti_diabetics	1124	1116	8	1116	0.319307	0.239275	0.182324	0.51569	0.246957	0.32669	0.449855	0.982796	oral_anti_diabetics	16.7628	5.70107	17.4665	0.158252	0.259887	1.64224	0.100541	0.463031	NS	NS
PWY.7199	454	453	8	446	0.0611338	0.14471	0.6729	0.889701	0.154769	0.161989	0.339949	0.989789	oral_anti_diabetics	305	305	4	301	-0.221937	0.163492	0.175668	0.570357	-0.249732	0.245372	0.309732	0.999476	oral_anti_diabetics	1124	1124	8	1116	0.0139177	0.109571	0.898947	0.962121	0.0863872	0.145632	0.55318	0.982796	oral_anti_diabetics	47.7536	37.4116	83.2935	0.0770466	-0.0250767	-0.325475	0.744822	0.865604	NS	NS
PHOSLIPSYN.PWY	454	432	8	446	0.25192	0.655645	0.700993	0.889701	0.678787	0.744278	0.362318	0.989789	oral_anti_diabetics	305	267	4	301	1.5432	1.09837	0.161068	0.570357	-0.249238	1.62721	0.878382	0.999476	oral_anti_diabetics	1124	1013	8	1116	0.0289737	0.781304	0.970425	0.985844	-1.33786	1.06612	0.20979	0.982796	oral_anti_diabetics	2.32629	0.828896	1.63818	0.456752	0.399021	0.873606	0.382333	0.677757	NS	NS
PWY0.862	454	348	8	446	0.395742	0.892254	0.657601	0.889701	0.258197	1.00329	0.797042	0.989789	oral_anti_diabetics	305	195	4	301	1.49993	1.15622	0.195541	0.57925	-0.112143	1.72418	0.94819	0.999476	oral_anti_diabetics	1124	738	8	1116	0.791151	0.898646	0.378842	0.70262	-0.900111	1.21361	0.458443	0.982796	oral_anti_diabetics	1.2561	0.748029	1.23829	0.555348	0.801488	1.44322	0.14896	0.463031	NS	NS
PWY.6527	454	454	8	446	-0.0358884	0.101824	0.72467	0.889701	-0.10534	0.113572	0.354238	0.989789	oral_anti_diabetics	305	305	4	301	0.156441	0.133532	0.242309	0.666973	0.0105344	0.200026	0.958038	0.999476	oral_anti_diabetics	1124	1124	8	1116	-0.180683	0.0780052	0.0207234	0.275449	-0.0124372	0.106161	0.90676	0.982796	oral_anti_diabetics	96.4503	56.083	164.344	0.0561765	-0.0769445	-1.36969	0.170783	0.478936	NS	NS
P23.PWY	454	193	8	446	-0.298402	0.82484	0.717698	0.889701	-0.217642	0.933655	0.815798	0.989789	oral_anti_diabetics	305	124	4	301	1.11357	1.01013	0.271178	0.689997	-0.915319	1.46704	0.533217	0.999476	oral_anti_diabetics	1124	495	8	1116	1.31646	0.845011	0.119535	0.419028	0.0783045	1.14373	0.945429	0.999178	oral_anti_diabetics	1.46981	0.980039	1.40047	0.509626	0.648366	1.27224	0.203288	0.540704	NS	NS
PWY.6588	454	429	8	446	-0.209362	0.580295	0.718434	0.889701	0.378443	0.635752	0.552004	0.989789	oral_anti_diabetics	305	302	4	301	0.275706	0.368807	0.455327	0.835291	0.212471	0.510782	0.677776	0.999476	oral_anti_diabetics	1124	1115	8	1116	-0.0899726	0.192817	0.640864	0.854489	0.454066	0.268803	0.0914755	0.982796	oral_anti_diabetics	2.96963	7.35194	26.8972	0.163915	-0.027265	-0.166336	0.867892	0.925274	NS	NS
PWY.6892	454	341	8	446	-0.309743	0.86566	0.720657	0.889701	-0.213927	0.989744	0.828986	0.989789	oral_anti_diabetics	305	221	4	301	0.719546	1.05898	0.497367	0.853936	-0.368192	1.60131	0.818323	0.999476	oral_anti_diabetics	1124	870	8	1116	0.784957	0.790144	0.320713	0.639422	-0.725419	1.08534	0.504037	0.982796	oral_anti_diabetics	1.33446	0.891715	1.60172	0.511116	0.388091	0.759301	0.447673	0.716305	NS	NS
PWY.7539	454	435	8	446	0.116499	0.313555	0.710423	0.889701	0.109841	0.358007	0.759158	0.989789	oral_anti_diabetics	305	300	4	301	0.22947	0.395955	0.562683	0.899619	0.0965826	0.542062	0.858727	0.999476	oral_anti_diabetics	1124	1111	8	1116	-0.00761243	0.229899	0.973591	0.985844	0.0954828	0.311842	0.759521	0.982796	oral_anti_diabetics	10.1712	6.37834	18.9202	0.167908	0.0706108	0.420533	0.674096	0.843018	NS	NS
P4.PWY	454	448	8	446	0.0689633	0.190024	0.716846	0.889701	0.140933	0.217519	0.517431	0.989789	oral_anti_diabetics	305	302	4	301	0.111256	0.308646	0.718759	0.961291	0.33323	0.449037	0.4587	0.999476	oral_anti_diabetics	1124	1118	8	1116	0.0871783	0.192569	0.650846	0.857934	-0.0553032	0.265316	0.834923	0.982796	oral_anti_diabetics	27.6939	10.4973	26.9666	0.123884	0.0833155	0.672526	0.501249	0.743232	NS	NS
PWY66.409	454	448	8	446	0.116022	0.264008	0.660547	0.889701	0.0164092	0.288646	0.954695	0.989789	oral_anti_diabetics	305	304	4	301	0.11768	0.35386	0.739701	0.977724	0.521622	0.513681	0.310824	0.999476	oral_anti_diabetics	1124	1120	8	1116	0.120941	0.20479	0.554934	0.84853	-0.214606	0.280776	0.444841	0.982796	oral_anti_diabetics	14.3472	7.98616	23.8443	0.147158	0.118849	0.807627	0.419305	0.702472	NS	NS
HEMESYN2.PWY	454	439	8	446	-0.185928	0.532806	0.727287	0.889701	-0.409658	0.595843	0.492152	0.989789	oral_anti_diabetics	305	284	4	301	-0.22707	0.744657	0.760631	0.985866	-0.472988	1.10935	0.67019	0.999476	oral_anti_diabetics	1124	1057	8	1116	1.06936	0.547165	0.0509083	0.343688	-0.132097	0.748711	0.859987	0.982796	oral_anti_diabetics	3.52259	1.80338	3.34013	0.339694	0.289328	0.851731	0.394363	0.686521	NS	NS
PWY.6151	454	454	8	446	0.025581	0.0606887	0.67359	0.889701	-0.0491679	0.0679429	0.469702	0.989789	oral_anti_diabetics	305	305	4	301	-0.00944121	0.0873751	0.914027	0.994402	-0.00441633	0.130613	0.973053	0.999476	oral_anti_diabetics	1124	1124	8	1116	-0.0827226	0.0498012	0.0969852	0.391624	-0.0802083	0.0672836	0.23349	0.982796	oral_anti_diabetics	271.509	130.986	403.2	0.0352302	-0.0343119	-0.973935	0.330089	0.621627	NS	NS
PWY.6353	454	450	8	446	-0.0743792	0.176592	0.673826	0.889701	-0.0488619	0.197569	0.804795	0.989789	oral_anti_diabetics	305	305	4	301	0.029869	0.240027	0.901051	0.994402	-0.0088832	0.364134	0.980556	0.999476	oral_anti_diabetics	1124	1124	8	1116	0.10164	0.140131	0.468407	0.78643	-0.0515066	0.194187	0.790875	0.982796	oral_anti_diabetics	32.0669	17.3572	50.9254	0.0998257	0.0329787	0.330362	0.741126	0.865206	NS	NS
PWY.5005	454	354	8	446	-0.35477	0.887818	0.689647	0.889701	-0.157825	1.00636	0.87546	0.989789	oral_anti_diabetics	305	200	4	301	-0.146807	1.27782	0.908611	0.994402	-0.366946	1.8825	0.845602	0.999476	oral_anti_diabetics	1124	720	8	1116	0.48411	1.01139	0.632276	0.854489	0.222715	1.38493	0.87227	0.982796	oral_anti_diabetics	1.26868	0.61244	0.977603	0.591444	-0.0233438	-0.0394691	0.968516	0.981043	NS	NS
PWY0.1298	454	453	8	446	-0.111917	0.266866	0.675148	0.889701	0.124651	0.297815	0.675771	0.989789	oral_anti_diabetics	305	304	4	301	0.0442695	0.410278	0.914147	0.994402	0.000372224	0.565964	0.999476	0.999476	oral_anti_diabetics	1124	1124	8	1116	-0.0310801	0.241737	0.897721	0.962121	-0.119765	0.327995	0.715077	0.982796	oral_anti_diabetics	14.0415	5.94078	17.1125	0.164189	-0.0496121	-0.302165	0.762526	0.873061	NS	NS
REDCITCYC	454	284	8	446	0.279972	0.867516	0.747055	0.903378	0.0411801	0.972128	0.966232	0.989789	oral_anti_diabetics	305	172	4	301	2.1107	1.05501	0.0463377	0.30176	-0.100442	1.56399	0.948842	0.999476	oral_anti_diabetics	1124	646	8	1116	1.49511	0.854302	0.0803768	0.361129	-0.801589	1.15736	0.488708	0.982796	oral_anti_diabetics	1.32875	0.898432	1.37018	0.527239	1.20002	2.27604	0.0228436	0.33766	NS	NS
PWY.7211	454	446	8	446	0.0619973	0.192224	0.747214	0.903378	-0.113029	0.21692	0.602624	0.989789	oral_anti_diabetics	305	304	4	301	-0.245733	0.320913	0.444452	0.835291	-0.122543	0.469429	0.794264	0.999476	oral_anti_diabetics	1124	1120	8	1116	0.154624	0.162721	0.342199	0.66033	0.0831692	0.227826	0.715143	0.982796	oral_anti_diabetics	27.0635	9.71015	37.7672	0.115825	0.068841	0.594353	0.552276	0.770201	NS	NS
PWY0.1296	454	454	8	446	0.0327683	0.101995	0.748158	0.903378	0.00963829	0.115752	0.933682	0.989789	oral_anti_diabetics	305	305	4	301	0.0478843	0.13349	0.720068	0.961291	-0.0155182	0.195905	0.936924	0.999476	oral_anti_diabetics	1124	1124	8	1116	-0.014448	0.0846917	0.864573	0.95103	-0.0393238	0.114386	0.731078	0.982796	oral_anti_diabetics	96.1272	56.1176	139.418	0.0585544	0.0131068	0.223839	0.822882	0.90342	NS	NS
DAPLYSINESYN.PWY	454	452	8	446	0.0742476	0.235231	0.752431	0.904782	0.111659	0.263846	0.672383	0.989789	oral_anti_diabetics	305	302	4	301	0.270188	0.378181	0.475521	0.835291	0.585188	0.543308	0.282441	0.999476	oral_anti_diabetics	1124	1118	8	1116	0.243414	0.239776	0.310247	0.634415	0.00170277	0.330755	0.995893	0.999178	oral_anti_diabetics	18.0722	6.99199	17.3936	0.153469	0.175817	1.14562	0.251953	0.595333	NS	NS
PWY.5189	454	435	8	446	-0.0823041	0.26746	0.758448	0.907742	0.0126435	0.30363	0.966807	0.989789	oral_anti_diabetics	305	301	4	301	0.890936	0.280008	0.00162178	0.126002	1.16354	0.397503	0.00372763	0.320577	oral_anti_diabetics	1124	1120	8	1116	-0.190118	0.186457	0.308125	0.634142	-0.184929	0.263221	0.482485	0.982796	oral_anti_diabetics	13.9792	12.7544	28.7637	0.134234	0.0854869	0.636848	0.524224	0.743847	NS	NS
PWY.7357	454	454	8	446	0.027063	0.0982016	0.782998	0.93001	0.02044	0.111907	0.855166	0.989789	oral_anti_diabetics	305	305	4	301	0.0736754	0.136358	0.58939	0.902154	0.0793495	0.206366	0.700913	0.999476	oral_anti_diabetics	1124	1124	8	1116	-0.157119	0.0734714	0.0326926	0.327188	-0.101134	0.0989326	0.306892	0.982796	oral_anti_diabetics	103.696	53.7822	185.252	0.0540161	-0.0651763	-1.20661	0.227583	0.575651	NS	NS
PWY.5177	454	436	8	446	0.159858	0.628589	0.799373	0.93047	0.217238	0.690928	0.753371	0.989789	oral_anti_diabetics	305	305	4	301	-0.584935	0.266826	0.0291824	0.272289	-0.536117	0.36417	0.142245	0.999476	oral_anti_diabetics	1124	1123	8	1116	-0.0938644	0.130444	0.47194	0.788213	0.124313	0.18127	0.492996	0.982796	oral_anti_diabetics	2.53085	14.0458	58.7692	0.115205	-0.176886	-1.5354	0.124685	0.463031	NS	NS
GLUCARGALACTSUPER.PWY	454	181	8	446	-0.193704	0.732517	0.791568	0.93047	-0.25331	0.826933	0.759518	0.989789	oral_anti_diabetics	305	91	4	301	0.546966	0.754341	0.468965	0.835291	0.260075	1.12166	0.816822	0.999476	oral_anti_diabetics	1124	349	8	1116	1.31837	0.634483	0.0379497	0.327188	-0.769889	0.861498	0.371702	0.982796	oral_anti_diabetics	1.86365	1.75737	2.48405	0.40472	0.634738	1.56834	0.116802	0.463031	NS	NS
PWY.5030	454	434	8	446	0.14449	0.551824	0.793567	0.93047	-0.122947	0.637921	0.847268	0.989789	oral_anti_diabetics	305	294	4	301	-0.349874	0.468052	0.455369	0.835291	-1.35863	0.68671	0.0489647	0.999476	oral_anti_diabetics	1124	1102	8	1116	-0.350839	0.308246	0.255296	0.587209	-0.398276	0.446526	0.372628	0.982796	oral_anti_diabetics	3.28397	4.5647	10.5246	0.233296	-0.262066	-1.12332	0.261302	0.595655	NS	NS
PYRIDNUCSYN.PWY	454	453	8	446	-0.0306913	0.117859	0.794676	0.93047	0.0730936	0.128013	0.568341	0.989789	oral_anti_diabetics	305	305	4	301	0.0433053	0.137605	0.753203	0.98581	0.124775	0.203967	0.541237	0.999476	oral_anti_diabetics	1124	1124	8	1116	-0.12124	0.0743614	0.103297	0.395158	0.00169176	0.101218	0.986668	0.999178	oral_anti_diabetics	71.9904	52.8122	180.844	0.0571992	-0.0714812	-1.24969	0.211414	0.550335	NS	NS
PWY.6387	454	454	8	446	-0.0119535	0.0469068	0.798971	0.93047	-0.0695506	0.0517773	0.179966	0.989789	oral_anti_diabetics	305	305	4	301	0.0039611	0.0572776	0.944914	0.994402	0.0255425	0.0838075	0.760789	0.999476	oral_anti_diabetics	1124	1124	8	1116	-0.0678743	0.0365722	0.0637336	0.343688	-0.00558541	0.0506642	0.912237	0.982796	oral_anti_diabetics	454.494	304.811	747.65	0.0257602	-0.0364786	-1.41608	0.156751	0.475587	NS	NS
PWY.6147	454	436	8	446	0.0772745	0.336797	0.818641	0.949101	0.151572	0.384708	0.693812	0.989789	oral_anti_diabetics	305	301	4	301	-0.0707415	0.432562	0.870207	0.994402	0.187733	0.646456	0.771745	0.999476	oral_anti_diabetics	1124	1114	8	1116	0.317274	0.295988	0.283996	0.599966	0.400188	0.400607	0.318047	0.982796	oral_anti_diabetics	8.81582	5.34446	11.4143	0.19774	0.153458	0.776059	0.437714	0.716305	NS	NS
PRPP.PWY	454	449	8	446	-0.0320992	0.148462	0.828925	0.949835	-0.106943	0.166946	0.52217	0.989789	oral_anti_diabetics	305	304	4	301	-0.247932	0.275557	0.369001	0.78193	-0.140724	0.400957	0.7259	0.999476	oral_anti_diabetics	1124	1121	8	1116	0.14037	0.136689	0.304681	0.631124	0.00417419	0.186033	0.982103	0.999178	oral_anti_diabetics	45.3703	13.1698	53.5223	0.0944648	0.024909	0.263685	0.792022	0.88999	NS	NS
PWY.6121	454	454	8	446	0.0113647	0.053647	0.832329	0.949835	-0.031648	0.0607846	0.602899	0.989789	oral_anti_diabetics	305	305	4	301	-0.0392753	0.0519849	0.450571	0.835291	0.0113758	0.074161	0.878213	0.999476	oral_anti_diabetics	1124	1124	8	1116	-0.0178674	0.0375798	0.634557	0.854489	-0.00923428	0.0485146	0.849079	0.982796	oral_anti_diabetics	347.463	370.038	708.095	0.0264851	-0.0162994	-0.615418	0.538279	0.758885	NS	NS
PWY.6386	454	454	8	446	-0.0102951	0.0472018	0.827447	0.949835	-0.0654663	0.0520242	0.209004	0.989789	oral_anti_diabetics	305	305	4	301	0.00527475	0.0578178	0.927373	0.994402	0.0298471	0.0847878	0.725118	0.999476	oral_anti_diabetics	1124	1124	8	1116	-0.0717235	0.03781	0.0580949	0.343688	-0.00876407	0.0523665	0.867118	0.982796	oral_anti_diabetics	448.832	299.142	699.499	0.0262842	-0.036763	-1.39867	0.161911	0.475587	NS	NS
GLCMANNANAUT.PWY	454	453	8	446	-0.0357892	0.172993	0.836199	0.950523	-0.0274442	0.196208	0.888832	0.989789	oral_anti_diabetics	305	305	4	301	0.00715855	0.227484	0.974917	0.994402	0.116534	0.315248	0.711939	0.999476	oral_anti_diabetics	1124	1124	8	1116	0.0237337	0.127303	0.852138	0.947552	-0.155898	0.1779	0.381054	0.982796	oral_anti_diabetics	33.4152	19.3241	61.7053	0.0934765	0.00355564	0.0380378	0.969658	0.981043	NS	NS
PWY.5863	454	294	8	446	0.170442	0.85694	0.842437	0.953888	0.608089	0.955147	0.524723	0.989789	oral_anti_diabetics	305	171	4	301	1.67311	1.04392	0.110054	0.465402	1.36091	1.56434	0.385116	0.999476	oral_anti_diabetics	1124	652	8	1116	1.51667	0.833877	0.0692076	0.343688	0.204911	1.1322	0.856414	0.982796	oral_anti_diabetics	1.36176	0.917633	1.43812	0.518649	1.06215	2.04792	0.0405681	0.350967	NS	NS
PWY.7254	454	246	8	446	0.161304	0.878519	0.854405	0.95488	-0.0367048	0.984833	0.970288	0.989789	oral_anti_diabetics	305	137	4	301	2.45662	1.02991	0.0176911	0.238315	1.08604	1.52682	0.477521	0.999476	oral_anti_diabetics	1124	528	8	1116	1.85026	0.8189	0.0240476	0.27962	-0.644098	1.10675	0.560708	0.982796	oral_anti_diabetics	1.29568	0.942764	1.49121	0.517805	1.41679	2.73615	0.00621631	0.191685	NS	NS
HSERMETANA.PWY	454	447	8	446	-0.0355467	0.247832	0.886018	0.95488	-0.140816	0.273861	0.607419	0.989789	oral_anti_diabetics	305	305	4	301	-0.230304	0.218463	0.292671	0.716911	-0.185397	0.326369	0.570495	0.999476	oral_anti_diabetics	1124	1124	8	1116	-0.0643988	0.139596	0.644657	0.854489	0.300725	0.195337	0.123974	0.982796	oral_anti_diabetics	16.2812	20.9529	51.3162	0.106269	-0.0983507	-0.925491	0.354711	0.639967	NS	NS
PWY.6277	454	454	8	446	0.00903818	0.0551982	0.870012	0.95488	-0.0309593	0.061806	0.616717	0.989789	oral_anti_diabetics	305	305	4	301	-0.0581775	0.0559611	0.29941	0.724708	0.0416398	0.0807964	0.606754	0.999476	oral_anti_diabetics	1124	1124	8	1116	-0.0330753	0.0379547	0.383701	0.703452	-0.0182487	0.0489482	0.709358	0.982796	oral_anti_diabetics	328.208	319.321	694.176	0.0273005	-0.0287477	-1.05301	0.292337	0.605616	NS	NS
GLUCARDEG.PWY	454	188	8	446	-0.099799	0.746503	0.89371	0.95488	-0.231512	0.845905	0.784468	0.989789	oral_anti_diabetics	305	93	4	301	0.699178	0.757951	0.357036	0.768779	0.275872	1.13049	0.807398	0.999476	oral_anti_diabetics	1124	325	8	1116	1.42383	0.63372	0.0248486	0.27962	-0.747607	0.858369	0.383969	0.982796	oral_anti_diabetics	1.79447	1.74068	2.49003	0.407394	0.760698	1.86723	0.0618698	0.371219	NS	NS
GLYCOCAT.PWY	454	309	8	446	-0.133547	0.977899	0.891437	0.95488	0.587456	1.09127	0.590655	0.989789	oral_anti_diabetics	305	176	4	301	0.905564	1.22216	0.459306	0.835291	0.074721	1.76559	0.966275	0.999476	oral_anti_diabetics	1124	694	8	1116	1.12921	0.930238	0.225047	0.55223	0.12689	1.27023	0.920446	0.985374	oral_anti_diabetics	1.04571	0.669487	1.15561	0.590198	0.617085	1.04556	0.295766	0.605616	NS	NS
PWY.7383	454	427	8	446	-0.094704	0.685885	0.890244	0.95488	-0.135887	0.779372	0.861675	0.989789	oral_anti_diabetics	305	302	4	301	-0.219867	0.31339	0.483513	0.843777	-0.252973	0.47023	0.591068	0.999476	oral_anti_diabetics	1124	1123	8	1116	-0.00427279	0.167581	0.979663	0.985844	0.206567	0.233605	0.376757	0.982796	oral_anti_diabetics	2.12568	10.1819	35.6083	0.144464	-0.0540975	-0.37447	0.708055	0.849666	NS	NS
PWY.7221	454	454	8	446	0.0071579	0.0454583	0.874955	0.95488	-0.0353152	0.0512448	0.491138	0.989789	oral_anti_diabetics	305	305	4	301	0.0325397	0.0495734	0.512103	0.865389	0.0863223	0.0711967	0.226486	0.999476	oral_anti_diabetics	1124	1124	8	1116	-0.0350742	0.0327112	0.283847	0.599966	-0.0201251	0.0424425	0.635474	0.982796	oral_anti_diabetics	483.921	406.913	934.561	0.0234057	-0.00880594	-0.376231	0.706745	0.849666	NS	NS
VALSYN.PWY	454	454	8	446	0.00739517	0.0533086	0.889734	0.95488	-0.00197519	0.0607176	0.974066	0.989789	oral_anti_diabetics	305	305	4	301	0.0349039	0.0638688	0.585152	0.902154	0.112538	0.0953956	0.239233	0.999476	oral_anti_diabetics	1124	1124	8	1116	-0.00738879	0.0405563	0.85547	0.947552	0.00158343	0.0526476	0.976012	0.999178	oral_anti_diabetics	351.889	245.144	607.97	0.0288075	0.00553245	0.192049	0.847704	0.910175	NS	NS
THISYN.PWY	454	340	8	446	0.134279	1.02388	0.895719	0.95488	0.114552	1.17191	0.922182	0.989789	oral_anti_diabetics	305	221	4	301	0.552787	1.28733	0.667939	0.943596	-0.730947	1.95312	0.708521	0.999476	oral_anti_diabetics	1124	869	8	1116	0.762104	0.960919	0.427888	0.747696	-0.598387	1.32114	0.650689	0.982796	oral_anti_diabetics	0.953891	0.603419	1.083	0.615422	0.487445	0.792051	0.428331	0.708393	NS	NS
PWY.5918	454	313	8	446	0.164543	0.936846	0.860661	0.95488	0.652943	1.05922	0.537958	0.989789	oral_anti_diabetics	305	182	4	301	0.48899	1.13092	0.665776	0.943596	0.0526714	1.68371	0.975067	0.999476	oral_anti_diabetics	1124	745	8	1116	0.487971	0.888276	0.582878	0.84853	0.268015	1.21135	0.824937	0.982796	oral_anti_diabetics	1.13937	0.781873	1.26737	0.560014	0.372652	0.665434	0.505773	0.743847	NS	NS
PWY.821	454	287	8	446	-0.138987	0.926748	0.880855	0.95488	-0.391682	1.04972	0.70925	0.989789	oral_anti_diabetics	305	207	4	301	0.484226	1.16358	0.677599	0.944731	-1.89119	1.74866	0.280459	0.999476	oral_anti_diabetics	1124	837	8	1116	-0.646821	0.884507	0.464763	0.78643	-1.56732	1.21442	0.197124	0.982796	oral_anti_diabetics	1.16433	0.738595	1.2782	0.560673	-0.19834	-0.353753	0.723524	0.852371	NS	NS
GLYCOGENSYNTH.PWY	454	454	8	446	0.0414029	0.222441	0.852429	0.95488	-0.0317753	0.248424	0.898287	0.989789	oral_anti_diabetics	305	305	4	301	0.0840315	0.219392	0.70198	0.95651	-0.0912623	0.326317	0.779948	0.999476	oral_anti_diabetics	1124	1124	8	1116	-0.216136	0.161143	0.180106	0.51569	-0.113822	0.214701	0.596123	0.982796	oral_anti_diabetics	20.2102	20.7757	38.5103	0.112157	-0.072216	-0.643883	0.519651	0.743847	NS	NS
HEME.BIOSYNTHESIS.II	454	323	8	446	0.126571	0.847113	0.881295	0.95488	0.386932	0.961161	0.687483	0.989789	oral_anti_diabetics	305	185	4	301	0.320642	0.960291	0.738689	0.977724	-0.0516239	1.41762	0.970978	0.999476	oral_anti_diabetics	1124	747	8	1116	0.288581	0.764606	0.70593	0.877725	-0.18784	1.04081	0.856814	0.982796	oral_anti_diabetics	1.39353	1.08441	1.71051	0.488622	0.24298	0.497275	0.618995	0.815074	NS	NS
PWY.6317	454	454	8	446	-0.0116732	0.0821099	0.887016	0.95488	-0.0641132	0.0908261	0.480676	0.989789	oral_anti_diabetics	305	305	4	301	0.0308211	0.111533	0.78248	0.994402	0.00151057	0.166434	0.992765	0.999476	oral_anti_diabetics	1124	1124	8	1116	-0.0842213	0.0672349	0.2106	0.546189	-0.01876	0.0913639	0.837352	0.982796	oral_anti_diabetics	148.323	80.3886	221.213	0.0471444	-0.0397502	-0.843158	0.39914	0.686521	NS	NS
PWY0.1586	454	454	8	446	-0.0348042	0.244379	0.886815	0.95488	0.106187	0.272399	0.696877	0.989789	oral_anti_diabetics	305	305	4	301	-0.0916229	0.377049	0.808174	0.994402	0.0490793	0.537469	0.927312	0.999476	oral_anti_diabetics	1124	1123	8	1116	0.0903198	0.233993	0.699575	0.877725	-0.0853164	0.329703	0.795865	0.982796	oral_anti_diabetics	16.7446	7.03403	18.2639	0.154225	0.0100454	0.0651345	0.948067	0.976635	NS	NS
PWY.5723	454	217	8	446	-0.123974	0.993549	0.900756	0.956642	-0.172723	1.12421	0.877972	0.989789	oral_anti_diabetics	305	120	4	301	2.00383	1.1551	0.0838158	0.406888	1.73314	1.72097	0.314821	0.999476	oral_anti_diabetics	1124	433	8	1116	1.65744	0.904642	0.0671953	0.343688	-1.39659	1.22057	0.252792	0.982796	oral_anti_diabetics	1.01303	0.749485	1.22193	0.578853	1.13975	1.96898	0.0489551	0.363762	NS	NS
PWY.7115	454	385	8	446	0.0890423	0.786935	0.909963	0.959417	0.152826	0.877689	0.861858	0.989789	oral_anti_diabetics	305	287	4	301	1.45324	0.720264	0.0445244	0.297482	0.542666	1.05561	0.607628	0.999476	oral_anti_diabetics	1124	1051	8	1116	0.622206	0.551164	0.259185	0.588008	0.61528	0.744461	0.408716	0.982796	oral_anti_diabetics	1.61481	1.9276	3.29184	0.38252	0.730621	1.91002	0.056131	0.371219	NS	NS
PWY66.399	454	425	8	446	0.0676383	0.640187	0.915905	0.962197	-0.0515714	0.729231	0.943656	0.989789	oral_anti_diabetics	305	295	4	301	0.587488	0.425856	0.168797	0.570357	-0.0415373	0.611153	0.945867	0.999476	oral_anti_diabetics	1124	1116	8	1116	0.295524	0.238586	0.21574	0.5462	0.282142	0.333072	0.397136	0.982796	oral_anti_diabetics	2.43998	5.51409	17.5676	0.197946	0.336817	1.70157	0.0888369	0.459962	NS	NS
GLUCUROCAT.PWY	454	453	8	446	0.0241029	0.250734	0.923462	0.966646	-0.0968303	0.288213	0.737076	0.989789	oral_anti_diabetics	305	305	4	301	-0.586272	0.264248	0.0272745	0.272289	-0.485971	0.388238	0.211791	0.999476	oral_anti_diabetics	1124	1122	8	1116	0.0485854	0.1551	0.754149	0.887725	-0.0586428	0.217853	0.787839	0.982796	oral_anti_diabetics	15.9064	14.3211	41.5694	0.118018	-0.0834718	-0.707283	0.479391	0.728907	NS	NS
POLYISOPRENSYN.PWY	454	241	8	446	-0.0590967	0.884429	0.946756	0.983193	0.0178301	1.01204	0.985952	0.989789	oral_anti_diabetics	305	130	4	301	1.64734	1.06134	0.121693	0.492305	-0.441572	1.58117	0.780256	0.999476	oral_anti_diabetics	1124	555	8	1116	0.935344	0.877482	0.28668	0.601651	-1.39147	1.19134	0.243069	0.982796	oral_anti_diabetics	1.27842	0.887743	1.29875	0.537222	0.750853	1.39766	0.162216	0.475587	NS	NS
NAGLIPASYN.PWY	454	343	8	446	0.0474513	0.831599	0.954523	0.983193	-0.167144	0.945535	0.859778	0.989789	oral_anti_diabetics	305	177	4	301	0.882184	1.03326	0.39391	0.813451	-0.680846	1.51796	0.654142	0.999476	oral_anti_diabetics	1124	638	8	1116	0.904048	0.837897	0.280844	0.599966	-1.36849	1.1429	0.231419	0.982796	oral_anti_diabetics	1.44601	0.936653	1.42436	0.512516	0.573309	1.11862	0.263303	0.595655	NS	NS
PEPTIDOGLYCANSYN.PWY	454	454	8	446	-0.0025866	0.0470289	0.956164	0.983193	-0.0569412	0.0522684	0.276645	0.989789	oral_anti_diabetics	305	305	4	301	0.0163767	0.0535441	0.759939	0.985866	0.0431299	0.0774026	0.577879	0.999476	oral_anti_diabetics	1124	1124	8	1116	-0.0692408	0.034525	0.0451502	0.343688	-0.0182827	0.0477295	0.70176	0.982796	oral_anti_diabetics	452.137	348.8	838.943	0.0246941	-0.0326526	-1.32228	0.186074	0.500074	NS	NS
PWY.6609	454	454	8	446	-0.0050876	0.0835893	0.951495	0.983193	0.084743	0.0927356	0.361378	0.989789	oral_anti_diabetics	305	305	4	301	0.0021186	0.111543	0.984859	0.994402	0.0256875	0.169158	0.879418	0.999476	oral_anti_diabetics	1124	1124	8	1116	-0.00296096	0.066704	0.964602	0.985844	-0.0209515	0.0884707	0.812843	0.982796	oral_anti_diabetics	143.12	80.374	224.748	0.0472328	-0.00272917	-0.0577812	0.953923	0.976635	NS	NS
PWY.5861	454	199	8	446	-0.0405875	0.957717	0.966216	0.986557	0.365262	1.08248	0.735971	0.989789	oral_anti_diabetics	305	93	4	301	2.17366	1.06379	0.0419004	0.297482	1.74532	1.58478	0.271771	0.999476	oral_anti_diabetics	1124	359	8	1116	1.45784	0.854086	0.0881178	0.375392	-1.09497	1.15747	0.344361	0.982796	oral_anti_diabetics	1.09025	0.883667	1.37087	0.546784	1.15854	2.11882	0.0341058	0.350967	NS	NS
PWY.6545	454	452	8	446	-0.00621051	0.142708	0.965308	0.986557	0.0381213	0.160785	0.812709	0.989789	oral_anti_diabetics	305	305	4	301	-0.135279	0.253029	0.593299	0.902154	-0.388049	0.371073	0.296638	0.999476	oral_anti_diabetics	1124	1123	8	1116	0.0493487	0.141321	0.727008	0.878468	-0.0740784	0.197799	0.708097	0.982796	oral_anti_diabetics	49.1025	15.6192	50.0713	0.0933345	0.000462118	0.00495121	0.99605	0.99605	NS	NS
PWY.5838	454	199	8	446	0.0255681	1.00837	0.979783	0.986563	0.434753	1.13982	0.703093	0.989789	oral_anti_diabetics	305	93	4	301	2.28839	1.13398	0.044485	0.297482	1.79396	1.68886	0.289102	0.999476	oral_anti_diabetics	1124	359	8	1116	1.50592	0.905755	0.0966706	0.391624	-1.10895	1.22815	0.366758	0.982796	oral_anti_diabetics	0.983472	0.777665	1.21893	0.579278	1.22157	2.10878	0.0349639	0.350967	NS	NS
HEXITOLDEGSUPER.PWY	454	453	8	446	0.00726212	0.223983	0.97415	0.986563	-0.0932603	0.258293	0.718246	0.989789	oral_anti_diabetics	305	301	4	301	0.395542	0.384185	0.304068	0.724708	-0.258235	0.558041	0.643932	0.999476	oral_anti_diabetics	1124	1121	8	1116	0.341447	0.227209	0.13318	0.431021	0.302068	0.317737	0.341981	0.982796	oral_anti_diabetics	19.9328	6.77517	19.3708	0.147316	0.204839	1.39047	0.164385	0.476533	NS	NS
PWY66.422	454	454	8	446	0.00297949	0.0798845	0.970265	0.986563	-0.064509	0.0873206	0.460497	0.989789	oral_anti_diabetics	305	305	4	301	0.0352652	0.111157	0.751275	0.98581	0.0102838	0.165768	0.950581	0.999476	oral_anti_diabetics	1124	1124	8	1116	0.00457507	0.0711251	0.948724	0.976267	0.0782151	0.0943524	0.407308	0.982796	oral_anti_diabetics	156.702	80.9332	197.676	0.0479292	0.00970661	0.20252	0.83951	0.909716	NS	NS
PWY.7111	454	454	8	446	-0.000378611	0.0499042	0.99395	0.99395	-0.00105792	0.056604	0.985098	0.989789	oral_anti_diabetics	305	305	4	301	0.0345105	0.0637386	0.588627	0.902154	0.11275	0.0951691	0.237241	0.999476	oral_anti_diabetics	1124	1124	8	1116	-0.00913565	0.0404167	0.821215	0.92568	-0.00040313	0.052449	0.993869	0.999178	oral_anti_diabetics	401.537	246.147	612.179	0.0281733	0.00218278	0.0774768	0.938244	0.972157	NS	NS
[truncated: 12 more columns]
