# Supplementary material for: Impact of commonly used drugs on the composition and metabolic function of the gut microbiota
Source: Nat Commun. 2020 Jan 17;11:362. doi: 10.1038/s41467-019-14177-z (PMC6969170; doi:10.1038/s41467-019-14177-z)
Supplement: Supplementary file 34 — Supplementary Data 32 [file 41467_2019_14177_MOESM34_ESM.xlsx]

## Sheet: Sheet1
Supplementary table 32 - Summary statistics taxa vs & pathways oral contraceptives
Univariate (lm= taxa or pathways~Age+Sex+BMI+drug X) & multivariate (lm= taxa or pathways~Age+Sex+BMI+all drugs) & results from univariate meta-analysis & results from multivariate meta analysis
Taxa
Taxa	N.IBD	non-zeros.IBD	Users.IBD	Non-users.IBD	Coef.IBD_univariate	SE.IBD_univariate	Pval.IBD_univariate	Qval.IBD_univariate	coeff.correcting.all.IBD_multivariate	SE.correcting_all.IBD_multivariate	pval.correcting.all.IBD_multivariate	qval.correcting.all.IBD_multivariate	drug.IBD	N.MIBS	non-zeros.MIBS	Users.MIBS	Non-users.MIBS	Coef.MIBS_univariate	SE.MIBS_univariate	Pval.MIBS_univariate	Qval.MIBS_univariate	coeff.correcting.all.MIBS_multivariate	SE.correcting_all.MIBS_multivariate	pval.correcting.all.MIBS_multivariate	qval.correcting.all.MIBS_multivariate	drug.MIBS	N.LLD	non-zeros.LLD	Users.LLD	Non-users.LLD	Coef.LLD_univariate	SE.LLD_univariate	Pval.LLD_univariate	Qval.LLD_univariate	coeff.correcting.all.LLD_multivariate	SE.correcting_all.LLD_multivariate	pval.correcting.all.LLD_multivariate	qval.correcting.all.LLD_multivariate	drug.LLD	inverse_var.ibd_univariate	inverse_var.mibs_univariate	inverse_var.lld_univariate	se_univariate	beta_univariate	Z_univariate	P_univariate	FDR_univariate	Het.Q_univariate	Het.I2_univariate
k__Bacteria.p__Actinobacteria.c__Actinobacteria.o__Actinomycetales.f__Micrococcaceae.g__Rothia	454	162	55	399	0.000839384	0.00137395	0.541585	0.993035	0.000897151	0.00125911	0.476585	0.994387	oral_contraceptive	305	98	32	273	-0.00157625	0.00144136	0.275064	0.883219	-0.0015592	0.00143229	0.277377	0.934272	oral_contraceptive	1124	355	113	1011	0.00347362	0.000717872	1.49601e-06	0.000345578	0.00353716	0.000705856	6.35488e-07	0.000120107	oral_contraceptive	529733	481344	1.94046e+06	0.00058207	0.00217729	3.7406	0.000183579	0.0346965	10.9908	0.81803
k__Bacteria.p__Firmicutes.c__Clostridia.o__Clostridiales.f__Ruminococcaceae.g__Ruminococcus	454	374	55	399	0.0159291	0.0277224	0.565861	0.993035	0.00319783	0.0287379	0.911454	0.994387	oral_contraceptive	305	298	32	273	-0.0145554	0.0315789	0.645191	0.915137	-0.0228526	0.0323609	0.4807	0.934272	oral_contraceptive	1124	1113	113	1011	0.0444069	0.0152195	0.00359618	0.415358	0.0485117	0.0158386	0.00224674	0.212317	oral_contraceptive	1301.18	1002.78	4317.15	0.0122895	0.0298805	2.43138	0.0150413	0.710703	NS	NS
k__Bacteria.p__Firmicutes.c__Clostridia.o__Clostridiales.f__Ruminococcaceae.g__Ruminococcus.s__Ruminococcus_sp_5_1_39BFAA.t__GCF_000159975	454	293	55	399	0.00712671	0.0215589	0.741128	0.993035	0.0105815	0.0225448	0.639076	0.994387	oral_contraceptive	305	265	32	273	-0.0153034	0.0269268	0.570237	0.915137	-0.0222899	0.0269754	0.409379	0.934272	oral_contraceptive	1124	1022	113	1011	0.0258474	0.012196	0.0342835	0.599359	0.0340911	0.0127164	0.00745559	0.469702	oral_contraceptive	2151.53	1379.21	6723.03	0.00987548	0.0163842	1.65907	0.097101	0.712038	NS	NS
k__Bacteria.p__Actinobacteria.c__Actinobacteria.o__Coriobacteriales.f__Coriobacteriaceae.g__Eggerthella.s__Eggerthella_unclassified	454	329	55	399	-0.0046176	0.00691751	0.504792	0.993035	-0.00229964	0.00708287	0.745599	0.994387	oral_contraceptive	305	216	32	273	-0.00381036	0.00712227	0.59306	0.915137	-0.00112834	0.00738008	0.878605	0.983267	oral_contraceptive	1124	663	113	1011	0.00543698	0.00246866	0.0278453	0.599359	0.00651102	0.00255601	0.0109963	0.519577	oral_contraceptive	20897.8	19713.5	164089	0.00221025	0.00351995	1.59256	0.11126	0.712038	NS	NS
k__Bacteria.p__Actinobacteria.c__Actinobacteria.o__Coriobacteriales.f__Coriobacteriaceae.g__Gordonibacter.s__Gordonibacter_pamelaeae.t__GCF_000210055	454	214	55	399	-0.00185134	0.0027527	0.501589	0.993035	-0.0024208	0.00290446	0.405082	0.994387	oral_contraceptive	305	188	32	273	-0.00298408	0.00413292	0.470846	0.899274	-0.00260671	0.00423569	0.538813	0.934272	oral_contraceptive	1124	606	113	1011	-0.0053726	0.00205506	0.00906158	0.599359	-0.00456777	0.00213918	0.0329645	0.651949	oral_contraceptive	131972	58544.5	236784	0.0015298	-0.0039578	-2.58714	0.0096775	0.609683	NS	NS
k__Bacteria.p__Firmicutes.c__Clostridia.o__Clostridiales.f__Peptostreptococcaceae	454	395	55	399	-0.00195453	0.00735957	0.790692	0.993035	0.000835246	0.00762772	0.912861	0.994387	oral_contraceptive	305	270	32	273	-0.000843463	0.00627278	0.893128	0.975995	-0.00433009	0.00598609	0.470113	0.934272	oral_contraceptive	1124	1045	113	1011	-0.0131744	0.00593833	0.0267199	0.599359	-0.0118249	0.0060961	0.0526719	0.651949	oral_contraceptive	18462.7	25414.4	28357.7	0.00372072	-0.00596827	-1.60407	0.1087	0.712038	NS	NS
k__Bacteria.p__Firmicutes.c__Clostridia.o__Clostridiales.f__Peptostreptococcaceae.g__Peptostreptococcaceae_noname	454	388	55	399	-0.000483304	0.00696122	0.944681	0.993035	0.00178693	0.00718186	0.803638	0.994387	oral_contraceptive	305	266	32	273	-0.000506704	0.00631703	0.936123	0.983077	-0.00402445	0.00602643	0.504857	0.934272	oral_contraceptive	1124	1040	113	1011	-0.0129996	0.00594606	0.0290048	0.599359	-0.0116265	0.00610249	0.05702	0.651949	oral_contraceptive	20636.2	25059.6	28284	0.00367658	-0.00527648	-1.43516	0.151241	0.732938	NS	NS
k__Bacteria.p__Firmicutes.c__Clostridia.o__Clostridiales.f__Eubacteriaceae	454	418	55	399	0.00788365	0.0277284	0.776302	0.993035	0.00111698	0.0289661	0.969259	0.994387	oral_contraceptive	305	304	32	273	-0.0250912	0.0298079	0.400598	0.883219	-0.0111739	0.0303847	0.713358	0.934558	oral_contraceptive	1124	1121	113	1011	0.0324211	0.0148968	0.029736	0.599359	0.0333723	0.0155775	0.0323902	0.651949	oral_contraceptive	1300.62	1125.48	4506.24	0.0120105	0.0184802	1.53868	0.123883	0.712038	NS	NS
k__Bacteria.p__Firmicutes.c__Clostridia.o__Clostridiales.f__Eubacteriaceae.g__Eubacterium	454	418	55	399	0.00775481	0.027729	0.779867	0.993035	0.000968645	0.0289677	0.973342	0.994387	oral_contraceptive	305	304	32	273	-0.025091	0.029808	0.400604	0.883219	-0.0111732	0.030385	0.713377	0.934558	oral_contraceptive	1124	1121	113	1011	0.0324254	0.014897	0.0297163	0.599359	0.0333622	0.0155776	0.032443	0.651949	oral_contraceptive	1300.57	1125.47	4506.12	0.0120106	0.0184588	1.53687	0.124324	0.712038	NS	NS
k__Bacteria.p__Firmicutes.c__Clostridia.o__Clostridiales.f__Eubacteriaceae.g__Eubacterium.s__Eubacterium_rectale.t__Eubacterium_rectale_unclassified	454	343	55	399	-0.00377234	0.0295513	0.898481	0.993035	-0.0104092	0.0309482	0.736791	0.994387	oral_contraceptive	305	285	32	273	-0.0321865	0.0355912	0.366549	0.883219	-0.0218322	0.0360316	0.545092	0.934558	oral_contraceptive	1124	1093	113	1011	0.0362072	0.0172761	0.0363248	0.599359	0.0407746	0.0180562	0.0241333	0.651949	oral_contraceptive	1145.11	789.431	3350.51	0.0137555	0.0173288	1.25978	0.20775	0.818017	NS	NS
k__Bacteria.p__Firmicutes.c__Clostridia.o__Clostridiales.f__Ruminococcaceae.g__Subdoligranulum	454	426	55	399	0.0486606	0.017438	0.00549273	0.700323	0.0381726	0.0180566	0.0351336	0.638434	oral_contraceptive	305	305	32	273	-0.00267734	0.021357	0.900322	0.978812	-0.00600246	0.0214943	0.780267	0.951086	oral_contraceptive	1124	1122	113	1011	-0.0221064	0.0103598	0.0330721	0.599359	-0.0215484	0.0107465	0.045196	0.651949	oral_contraceptive	3288.56	2192.41	9317.4	0.0082204	-0.00350178	-0.425986	0.670118	0.997567	NS	NS
k__Bacteria.p__Firmicutes.c__Clostridia.o__Clostridiales.f__Ruminococcaceae.g__Subdoligranulum.s__Subdoligranulum_unclassified	454	426	55	399	0.0494754	0.0173399	0.00453225	0.700323	0.0390186	0.0179991	0.030767	0.638434	oral_contraceptive	305	305	32	273	-0.00225339	0.0213575	0.916044	0.980814	-0.00562679	0.0214895	0.793651	0.955414	oral_contraceptive	1124	1122	113	1011	-0.0218503	0.0103514	0.0350072	0.599359	-0.0211838	0.0107341	0.0486934	0.651949	oral_contraceptive	3325.88	2192.3	9332.52	0.0082059	-0.00298365	-0.363599	0.716158	0.997567	NS	NS
k__Bacteria.p__Firmicutes.c__Clostridia.o__Clostridiales.f__Ruminococcaceae.g__Ruminococcus.s__Ruminococcus_bromii.t__GCF_000209875	454	208	55	399	-0.00810666	0.0261206	0.756439	0.993035	-0.023809	0.0271567	0.381165	0.994387	oral_contraceptive	305	210	32	273	0.00223675	0.0379359	0.953023	0.983077	0.000790616	0.0396167	0.984093	0.997175	oral_contraceptive	1124	898	113	1011	0.0438859	0.0194911	0.0245417	0.599359	0.0388467	0.0203431	0.056454	0.651949	oral_contraceptive	1465.66	694.863	2632.26	0.0144446	0.021948	1.51946	0.128648	0.715129	NS	NS
k__Bacteria.p__Proteobacteria.c__Gammaproteobacteria.o__Enterobacteriales.f__Enterobacteriaceae.g__Escherichia.s__Escherichia_unclassified	454	198	55	399	-0.000818906	0.00242851	0.736132	0.993035	0.000439217	0.00258903	0.86538	0.994387	oral_contraceptive	305	130	32	273	0.0019903	0.00219209	0.364658	0.883219	0.00212218	0.0022015	0.335966	0.934272	oral_contraceptive	1124	516	113	1011	0.00258353	0.00137658	0.0608134	0.83613	0.0033388	0.00142301	0.0191438	0.651949	oral_contraceptive	169559	208106	527709	0.00105096	0.00180996	1.7222	0.0850335	0.712038	NS	NS
k__Bacteria.p__Proteobacteria.c__Betaproteobacteria.o__Burkholderiales	454	320	55	399	-0.0104657	0.0046701	0.0255384	0.871661	-0.0101369	0.00497762	0.04238	0.638434	oral_contraceptive	305	152	32	273	0.0038971	0.00271588	0.152385	0.883219	0.0040663	0.00275583	0.141299	0.934272	oral_contraceptive	1124	614	113	1011	-0.00271555	0.00160778	0.091503	0.887955	-0.00348998	0.00168617	0.0387176	0.651949	oral_contraceptive	45850.9	135575	386854	0.00132654	-0.00176328	-1.32923	0.183771	0.803589	NS	NS
k__Bacteria.p__Proteobacteria.c__Betaproteobacteria.o__Burkholderiales.f__Sutterellaceae	454	300	55	399	-0.00931811	0.00455672	0.0414757	0.881358	-0.00881169	0.00485645	0.0703878	0.738364	oral_contraceptive	305	134	32	273	0.00294217	0.00230169	0.202188	0.883219	0.00283	0.00237991	0.235507	0.934272	oral_contraceptive	1124	563	113	1011	-0.00238757	0.00147569	0.105968	0.887955	-0.00289612	0.00155402	0.062653	0.651949	oral_contraceptive	48161	188759	459206	0.00119855	-0.00142186	-1.18632	0.235497	0.89018	NS	NS
k__Bacteria.p__Bacteroidetes.c__Bacteroidia.o__Bacteroidales.f__Porphyromonadaceae.g__Parabacteroides.s__Parabacteroides_unclassified	454	164	55	399	0.00461979	0.00470181	0.326399	0.993035	0.00474603	0.00493678	0.336992	0.994387	oral_contraceptive	305	105	32	273	0.00512993	0.0043871	0.243238	0.883219	0.00455282	0.00451237	0.313948	0.934272	oral_contraceptive	1124	359	113	1011	-0.00317049	0.00203484	0.1195	0.887955	-0.00409592	0.00213377	0.0551849	0.651949	oral_contraceptive	45234.5	51957	241513	0.00171826	-0.000856809	-0.498648	0.618027	0.997567	NS	NS
k__Bacteria.p__Actinobacteria.c__Actinobacteria.o__Coriobacteriales.f__Coriobacteriaceae.g__Eggerthella	454	340	55	399	-0.00203755	0.00741028	0.783476	0.993035	0.000730695	0.00758927	0.923347	0.994387	oral_contraceptive	305	231	32	273	-0.00668393	0.00816556	0.413703	0.883219	-0.00294734	0.00844151	0.72726	0.934558	oral_contraceptive	1124	733	113	1011	0.00428583	0.00273263	0.117081	0.887955	0.00513526	0.0028145	0.06835	0.651949	oral_contraceptive	18210.9	14997.8	133917	0.00244612	0.00261238	1.06797	0.285534	0.963575	NS	NS
k__Archaea.p__Euryarchaeota.c__Methanobacteria.o__Methanobacteriales.f__Methanobacteriaceae.g__Methanobrevibacter.s__Methanobrevibacter_smithii.t__Methanobrevibacter_smithii_unclassified	454	69	55	399	0.0137473	0.0127767	0.282535	0.993035	0.00354566	0.0129853	0.784955	0.994387	oral_contraceptive	305	127	32	273	-0.003034	0.0157598	0.847472	0.950324	-0.00621029	0.0159273	0.69692	0.934558	oral_contraceptive	1124	580	113	1011	-0.0220716	0.0123479	0.0741311	0.887955	-0.0236036	0.0127871	0.0651828	0.651949	oral_contraceptive	6125.78	4026.24	6558.69	0.00773575	-0.00435429	-0.562878	0.573518	0.997567	NS	NS
k__Bacteria	454	454	55	399	-0.01952	0.0160296	0.223978	0.993035	-0.00187254	0.016391	0.909104	0.994387	oral_contraceptive	305	305	32	273	0.00137483	0.0183991	0.940486	0.983077	0.00648026	0.0184725	0.726017	0.934558	oral_contraceptive	1124	1124	113	1011	0.0233365	0.0132479	0.0784235	0.887955	0.025025	0.0137476	0.0689894	0.651949	oral_contraceptive	3891.81	2953.98	5697.8	0.00892872	0.00486782	0.545187	0.585625	0.997567	NS	NS
k__Bacteria.p__Actinobacteria.c__Actinobacteria.o__Bifidobacteriales.f__Bifidobacteriaceae.g__Bifidobacterium.s__Bifidobacterium_bifidum.t__Bifidobacterium_bifidum_unclassified	454	187	55	399	0.0051361	0.0163119	0.753012	0.993035	0.00461858	0.0173546	0.790277	0.994387	oral_contraceptive	305	102	32	273	-0.0241831	0.018531	0.192896	0.883219	-0.0204784	0.0185726	0.2712	0.934272	oral_contraceptive	1124	334	113	1011	-0.0156809	0.00837865	0.0615334	0.83613	-0.01311	0.00865849	0.130289	0.667418	oral_contraceptive	3758.28	2912.08	14244.7	0.00691466	-0.013124	-1.898	0.0576963	0.712038	NS	NS
k__Bacteria.p__Firmicutes.c__Clostridia.o__Clostridiales.f__Lachnospiraceae	454	451	55	399	0.0273105	0.0239825	0.255424	0.993035	0.0288414	0.0251355	0.251893	0.994387	oral_contraceptive	305	305	32	273	0.0171483	0.0224878	0.446331	0.899274	0.0161259	0.022616	0.47646	0.934272	oral_contraceptive	1124	1124	113	1011	-0.0198871	0.0105058	0.0586218	0.83613	-0.0185662	0.0108743	0.0880478	0.667418	oral_contraceptive	1738.65	1977.46	9060.32	0.00884699	-0.00773217	-0.873989	0.382124	0.963575	NS	NS
k__Bacteria.p__Firmicutes.c__Bacilli.o__Lactobacillales.f__Streptococcaceae.g__Streptococcus.s__Streptococcus_parasanguinis.t__Streptococcus_parasanguinis_unclassified	454	393	55	399	0.0165661	0.00779666	0.0341828	0.871661	0.0151847	0.00719883	0.0355632	0.638434	oral_contraceptive	305	245	32	273	-0.00841823	0.0060112	0.162489	0.883219	-0.0074322	0.00577527	0.199334	0.934272	oral_contraceptive	1124	934	113	1011	0.0042512	0.00266927	0.111533	0.887955	0.00394906	0.00269072	0.142499	0.667418	oral_contraceptive	16450.6	27674.4	140351	0.00232825	0.00344875	1.48126	0.138537	0.727319	NS	NS
k__Bacteria.p__Bacteroidetes.c__Bacteroidia.o__Bacteroidales.f__Bacteroidaceae.g__Bacteroides.s__Bacteroides_massiliensis.t__Bacteroides_massiliensis_unclassified	454	85	55	399	0.00045336	0.00728911	0.950434	0.993035	0.00281612	0.00769033	0.714419	0.994387	oral_contraceptive	305	90	32	273	-0.00259202	0.00304789	0.395833	0.883219	-0.0034472	0.0032173	0.285049	0.934272	oral_contraceptive	1124	411	113	1011	-0.00521958	0.0034164	0.126851	0.887955	-0.00582455	0.0035754	0.103598	0.667418	oral_contraceptive	18821.4	107647	85676.7	0.00217112	-0.003383	-1.55818	0.11919	0.712038	NS	NS
k__Bacteria.p__Firmicutes.c__Bacilli.o__Lactobacillales.f__Streptococcaceae.g__Streptococcus.s__Streptococcus_mutans.t__Streptococcus_mutans_unclassified	454	126	55	399	0.00340062	0.00401261	0.397188	0.993035	0.00530607	0.00386893	0.171007	0.994387	oral_contraceptive	305	73	32	273	-0.00276293	0.00363978	0.448397	0.899274	-0.00295804	0.00334491	0.377317	0.934272	oral_contraceptive	1124	266	113	1011	0.00220714	0.00141302	0.118571	0.887955	0.00202327	0.00138511	0.144383	0.667418	oral_contraceptive	62107.9	75482.9	500845	0.00125153	0.00173563	1.3868	0.165501	0.781994	NS	NS
k__Bacteria.p__Firmicutes.c__Clostridia.o__Clostridiales.f__Eubacteriaceae.g__Eubacterium.s__Eubacterium_siraeum.t__Eubacterium_siraeum_unclassified	454	156	55	399	0.00656191	0.00804302	0.415028	0.993035	0.0046803	0.00840102	0.577765	0.994387	oral_contraceptive	305	181	32	273	0.00676265	0.00895875	0.450944	0.899274	0.00426127	0.00896173	0.63484	0.934558	oral_contraceptive	1124	756	113	1011	0.00863651	0.00549893	0.116571	0.887955	0.00833726	0.0057136	0.144811	0.667418	oral_contraceptive	15458.3	12459.6	33070.8	0.00404926	0.00772786	1.90846	0.0563313	0.712038	NS	NS
k__Archaea.p__Euryarchaeota.c__Methanobacteria.o__Methanobacteriales.f__Methanobacteriaceae.g__Methanobrevibacter	454	74	55	399	0.0156599	0.013761	0.255747	0.993035	0.00457658	0.0140129	0.744144	0.994387	oral_contraceptive	305	128	32	273	-0.00307788	0.018215	0.865932	0.956133	-0.00738864	0.0183144	0.68696	0.934558	oral_contraceptive	1124	597	113	1011	-0.0218703	0.0131242	0.0959146	0.887955	-0.0232995	0.0136002	0.0869688	0.667418	oral_contraceptive	5280.8	3014	5805.67	0.00842138	-0.00379785	-0.450977	0.652006	0.997567	NS	NS
k__Archaea.p__Euryarchaeota.c__Methanobacteria.o__Methanobacteriales.f__Methanobacteriaceae	454	75	55	399	0.0156508	0.014147	0.269207	0.993035	0.00404001	0.0144	0.779197	0.994387	oral_contraceptive	305	129	32	273	0.000391005	0.0184183	0.983077	0.983077	-0.00365966	0.018552	0.843774	0.983267	oral_contraceptive	1124	597	113	1011	-0.0232374	0.0134247	0.0837394	0.887955	-0.0243889	0.0138914	0.0794278	0.667418	oral_contraceptive	4996.54	2947.82	5548.68	0.00860885	-0.00367482	-0.426866	0.669477	0.997567	NS	NS
k__Bacteria.p__Bacteroidetes.c__Bacteroidia.o__Bacteroidales.f__Rikenellaceae.g__Alistipes.s__Alistipes_finegoldii.t__GCF_000265365	454	193	55	399	0.000564826	0.00301893	0.851675	0.993035	-0.000562186	0.00315725	0.858768	0.994387	oral_contraceptive	305	145	32	273	0.00642969	0.00346121	0.0642444	0.759466	0.00584054	0.00361664	0.107577	0.934272	oral_contraceptive	1124	611	113	1011	-0.00254285	0.00182868	0.164646	0.896702	-0.00324525	0.00191128	0.0898117	0.667418	oral_contraceptive	109722	83472.4	299037	0.00142533	-0.000328565	-0.230519	0.817689	0.997567	NS	NS
k__Bacteria.p__Bacteroidetes.c__Bacteroidia.o__Bacteroidales.f__Rikenellaceae.g__Alistipes.s__Alistipes_indistinctus.t__GCF_000231275	454	92	55	399	0.00381582	0.00269326	0.157252	0.993035	0.00243744	0.00284482	0.392072	0.994387	oral_contraceptive	305	107	32	273	0.00236797	0.00248507	0.341449	0.883219	0.00181394	0.0025506	0.477621	0.934272	oral_contraceptive	1124	437	113	1011	0.00193015	0.00136587	0.157906	0.896702	0.00189668	0.0014325	0.185782	0.667418	oral_contraceptive	137861	161928	536017	0.00109382	0.002326	2.12649	0.0334629	0.712038	NS	NS
k__Bacteria.p__Firmicutes.c__Clostridia.o__Clostridiales.f__Lachnospiraceae.g__Roseburia.s__Roseburia_hominis.t__GCF_000225345	454	280	55	399	0.0042165	0.00535078	0.431119	0.993035	0.00268397	0.00569752	0.637848	0.994387	oral_contraceptive	305	247	32	273	0.00820704	0.00659966	0.214664	0.883219	0.0055211	0.00689913	0.4243	0.934272	oral_contraceptive	1124	989	113	1011	0.00543521	0.00397145	0.171411	0.896702	0.00548413	0.00415503	0.18716	0.667418	oral_contraceptive	34927.3	22959.2	63401.8	0.00287138	0.00560895	1.9534	0.0507721	0.712038	NS	NS
k__Bacteria.p__Firmicutes.c__Clostridia.o__Clostridiales.f__Peptostreptococcaceae.g__Peptostreptococcaceae_noname.s__Clostridium_bartlettii.t__GCF_000154445	454	328	55	399	0.00300812	0.00521094	0.56406	0.993035	0.00482796	0.00542652	0.374178	0.994387	oral_contraceptive	305	206	32	273	-0.0037537	0.00557633	0.501375	0.904041	-0.00481862	0.00561566	0.391636	0.934272	oral_contraceptive	1124	850	113	1011	-0.00647123	0.00453048	0.153464	0.896702	-0.00630879	0.00469819	0.179617	0.667418	oral_contraceptive	36827.1	32159.1	48720.6	0.00291474	-0.00276295	-0.947923	0.343169	0.963575	NS	NS
k__Bacteria.p__Firmicutes.c__Clostridia.o__Clostridiales.f__Eubacteriaceae.g__Eubacterium.s__Eubacterium_ramulus.t__GCF_000469345	454	237	55	399	0.00908553	0.00766576	0.236585	0.993035	0.0110619	0.00804807	0.170077	0.994387	oral_contraceptive	305	231	32	273	0.00315223	0.00887574	0.722728	0.925575	0.00569787	0.00891151	0.52313	0.934272	oral_contraceptive	1124	957	113	1011	0.0056233	0.00411074	0.171603	0.896702	0.00634369	0.00424972	0.135801	0.667418	oral_contraceptive	17017.3	12693.8	59177.9	0.0033541	0.00593324	1.76895	0.0769019	0.712038	NS	NS
k__Bacteria.p__Firmicutes	454	454	55	399	0.0167841	0.0282312	0.552469	0.993035	0.0210219	0.0291167	0.470727	0.994387	oral_contraceptive	305	305	32	273	-0.0322279	0.0372314	0.387401	0.883219	-0.0213461	0.0369493	0.563949	0.934558	oral_contraceptive	1124	1124	113	1011	0.0245857	0.018102	0.174682	0.896702	0.025987	0.0187142	0.165234	0.667418	oral_contraceptive	1254.7	721.408	3051.75	0.0141029	0.0144871	1.02724	0.304308	0.963575	NS	NS
k__Bacteria.p__Firmicutes.c__Clostridia.o__Clostridiales.f__Clostridiaceae	454	407	55	399	-0.00448122	0.0126279	0.722865	0.993035	-0.00444144	0.0133994	0.740474	0.994387	oral_contraceptive	305	278	32	273	0.00639217	0.00961155	0.506556	0.904041	0.00456479	0.0100103	0.648776	0.934558	oral_contraceptive	1124	1006	113	1011	-0.00814883	0.00596637	0.172284	0.896702	-0.00859825	0.00615968	0.163039	0.667418	oral_contraceptive	6271.04	10824.6	28091.8	0.00470426	-0.00415655	-0.883573	0.376927	0.963575	NS	NS
k__Bacteria.p__Firmicutes.c__Clostridia.o__Clostridiales.f__Clostridiaceae.g__Clostridium	454	405	55	399	-0.00452655	0.0126432	0.720505	0.993035	-0.00465352	0.0134323	0.729199	0.994387	oral_contraceptive	305	277	32	273	0.00649356	0.00959849	0.49926	0.904041	0.00451025	0.00999758	0.652282	0.934558	oral_contraceptive	1124	1004	113	1011	-0.00885374	0.00596467	0.137999	0.896702	-0.00928079	0.00615846	0.132109	0.667418	oral_contraceptive	6255.82	10854.1	28107.9	0.00470268	-0.0045711	-0.972021	0.33104	0.963575	NS	NS
k__Bacteria.p__Firmicutes.c__Clostridia.o__Clostridiales.f__Eubacteriaceae.g__Eubacterium.s__Eubacterium_siraeum	454	158	55	399	0.00783448	0.00811647	0.334948	0.993035	0.00580813	0.00847572	0.493575	0.994387	oral_contraceptive	305	181	32	273	0.00549194	0.00962173	0.568586	0.915137	0.00263387	0.00960495	0.784136	0.951086	oral_contraceptive	1124	759	113	1011	0.00786932	0.00551141	0.153631	0.896702	0.0076742	0.00572115	0.180091	0.667418	oral_contraceptive	15179.8	10801.7	32921.1	0.00412034	0.00742437	1.80188	0.0715636	0.712038	NS	NS
k__Bacteria.p__Firmicutes.c__Clostridia.o__Clostridiales	454	453	55	399	0.0221463	0.0316343	0.484255	0.993035	0.016999	0.0327631	0.604158	0.994387	oral_contraceptive	305	305	32	273	-0.0116593	0.0348012	0.737841	0.925575	-0.00797755	0.0352744	0.821254	0.970188	oral_contraceptive	1124	1124	113	1011	0.0243045	0.017412	0.16304	0.896702	0.0255096	0.0179794	0.156239	0.667418	oral_contraceptive	999.27	825.679	3298.38	0.0139709	0.0180876	1.29466	0.195437	0.803589	NS	NS
k__Bacteria.p__Firmicutes.c__Clostridia.o__Clostridiales.f__Ruminococcaceae	454	436	55	399	0.0286033	0.0292524	0.328709	0.993035	0.0143831	0.0303641	0.635983	0.994387	oral_contraceptive	305	305	32	273	-0.0120508	0.028993	0.677968	0.919583	-0.0188753	0.0293863	0.521225	0.934272	oral_contraceptive	1124	1124	113	1011	0.0166642	0.0131243	0.20445	0.937318	0.0180722	0.0135251	0.181769	0.667418	oral_contraceptive	1168.63	1189.63	5805.57	0.0110676	0.0141889	1.28202	0.199834	0.803589	NS	NS
k__Bacteria.p__Bacteroidetes.c__Bacteroidia.o__Bacteroidales.f__Porphyromonadaceae	454	386	55	399	-0.00360454	0.0125215	0.773584	0.993035	-0.00947574	0.0126663	0.454839	0.994387	oral_contraceptive	305	274	32	273	0.00710285	0.0110811	0.522032	0.904041	0.0042626	0.0111734	0.703148	0.934558	oral_contraceptive	1124	1071	113	1011	-0.00718275	0.00582806	0.218044	0.937318	-0.00838574	0.0060423	0.165473	0.667418	oral_contraceptive	6378.04	8143.87	29440.9	0.00476933	-0.0040173	-0.84232	0.399609	0.963575	NS	NS
k__Bacteria.p__Bacteroidetes.c__Bacteroidia.o__Bacteroidales.f__Bacteroidaceae.g__Bacteroides.s__Bacteroides_finegoldii.t__Bacteroides_finegoldii_unclassified	454	53	55	399	0.00191587	0.00367407	0.602312	0.993035	0.00205067	0.00393649	0.6027	0.994387	oral_contraceptive	305	54	32	273	0.00080992	0.00426819	0.849628	0.950324	-0.000350032	0.00450427	0.938117	0.983267	oral_contraceptive	1124	243	113	1011	-0.00230151	0.00189758	0.225439	0.937318	-0.00275301	0.00196342	0.161158	0.667418	oral_contraceptive	74080.8	54892.6	277715	0.00156808	-0.00111332	-0.709989	0.477711	0.992713	NS	NS
k__Bacteria.p__Bacteroidetes.c__Bacteroidia.o__Bacteroidales.f__Rikenellaceae.g__Alistipes.s__Alistipes_putredinis.t__GCF_000154465	454	223	55	399	0.00720714	0.0109013	0.508877	0.993035	0.00298164	0.0111285	0.788894	0.994387	oral_contraceptive	305	203	32	273	0.0247439	0.0125387	0.049373	0.759466	0.02078	0.0124572	0.0964795	0.934272	oral_contraceptive	1124	904	113	1011	-0.00550898	0.00594622	0.354403	0.949307	-0.00945895	0.00617646	0.125952	0.667418	oral_contraceptive	8414.86	6360.55	28282.5	0.00481918	0.00144513	0.299871	0.764276	0.997567	NS	NS
k__Bacteria.p__Bacteroidetes.c__Bacteroidia.o__Bacteroidales.f__Prevotellaceae.g__Paraprevotella.s__Paraprevotella_clara.t__GCF_000233955	454	97	55	399	-0.000564693	0.00298132	0.849859	0.993035	-6.72772e-05	0.0031564	0.983005	0.994953	oral_contraceptive	305	79	32	273	-0.00401704	0.00230188	0.0820427	0.790593	-0.00505266	0.00241234	0.0372178	0.934272	oral_contraceptive	1124	409	113	1011	-0.00108399	0.00164971	0.511267	0.949307	-0.00261536	0.0017214	0.128976	0.667418	oral_contraceptive	112508	188727	367437	0.00122291	-0.00182445	-1.49189	0.135727	0.727319	NS	NS
k__Bacteria.p__Firmicutes.c__Bacilli.o__Lactobacillales.f__Streptococcaceae.g__Streptococcus.s__Streptococcus_salivarius.t__Streptococcus_salivarius_unclassified	454	434	55	399	0.0250412	0.011507	0.0300968	0.871661	0.0228062	0.0104686	0.029978	0.638434	oral_contraceptive	305	290	32	273	-0.0123786	0.0087098	0.156378	0.883219	-0.0104443	0.0086244	0.227069	0.934272	oral_contraceptive	1124	1068	113	1011	0.00555006	0.00515559	0.281936	0.949307	0.00744668	0.00505754	0.141216	0.667418	oral_contraceptive	7552.22	13182.1	37622.1	0.00413958	0.00402262	0.971747	0.331177	0.963575	NS	NS
k__Bacteria.p__Firmicutes.c__Clostridia.o__Clostridiales.f__Lachnospiraceae.g__Blautia.s__Ruminococcus_obeum.t__Ruminococcus_obeum_unclassified	454	421	55	399	0.00897059	0.00871745	0.304035	0.993035	0.0116167	0.00910736	0.202874	0.994387	oral_contraceptive	305	298	32	273	0.00869502	0.00929009	0.350069	0.883219	0.00998037	0.00954879	0.296902	0.934272	oral_contraceptive	1124	1099	113	1011	0.00451064	0.00457375	0.324248	0.949307	0.00660577	0.00471389	0.161401	0.667418	oral_contraceptive	13158.9	11586.7	47803	0.00371266	0.00598787	1.61283	0.106782	0.712038	NS	NS
k__Bacteria.p__Firmicutes.c__Clostridia.o__Clostridiales.f__Clostridiaceae.g__Clostridium.s__Clostridium_leptum.t__GCF_000154345	454	255	55	399	-0.000471274	0.00299411	0.875004	0.993035	0.000317325	0.00303149	0.916687	0.994387	oral_contraceptive	305	252	32	273	0.00417294	0.00376037	0.268063	0.883219	0.00483911	0.00379677	0.203663	0.934272	oral_contraceptive	1124	918	113	1011	0.00148539	0.00181961	0.414491	0.949307	0.00250418	0.00187987	0.183115	0.667418	oral_contraceptive	111548	70719.6	302026	0.00143696	0.00142716	0.99318	0.320622	0.963575	NS	NS
k__Bacteria.p__Firmicutes.c__Clostridia.o__Clostridiales.f__Lachnospiraceae.g__Lachnospiraceae_noname.s__Lachnospiraceae_bacterium_3_1_57FAA_CT1.t__GCF_000218405	454	87	55	399	-0.000635819	0.00238591	0.789988	0.993035	0.0005452	0.00239111	0.819755	0.994387	oral_contraceptive	305	75	32	273	-0.00304465	0.00268542	0.257803	0.883219	-0.00244915	0.00276428	0.376424	0.934272	oral_contraceptive	1124	211	113	1011	-0.00156821	0.00180085	0.384041	0.949307	-0.00256992	0.00183809	0.162358	0.667418	oral_contraceptive	175668	138668	308350	0.00126726	-0.00163396	-1.28937	0.19727	0.803589	NS	NS
k__Bacteria.p__Bacteroidetes.c__Bacteroidia.o__Bacteroidales.f__Bacteroidaceae.g__Bacteroides.s__Bacteroides_eggerthii.t__Bacteroides_eggerthii_unclassified	454	60	55	399	0.00386075	0.0081627	0.636467	0.993035	0.000850069	0.00851495	0.920528	0.994387	oral_contraceptive	305	52	32	273	0.011435	0.00968123	0.238484	0.883219	0.0109907	0.00953697	0.250184	0.934272	oral_contraceptive	1124	251	113	1011	-0.00327744	0.00376843	0.384646	0.949307	-0.00583557	0.00387272	0.132145	0.667418	oral_contraceptive	15008.3	10669.4	70417.2	0.00322589	-0.000529063	-0.164005	0.869727	0.997567	NS	NS
k__Bacteria.p__Firmicutes.c__Clostridia.o__Clostridiales.f__Clostridiaceae.g__Clostridium.s__Clostridium_bolteae	454	212	55	399	0.000482743	0.00192753	0.802378	0.993035	1.2809e-05	0.00202339	0.994953	0.994953	oral_contraceptive	305	82	32	273	0.00231432	0.0035187	0.511225	0.904041	0.00304382	0.00352847	0.389114	0.934272	oral_contraceptive	1124	169	113	1011	0.00191775	0.00163263	0.240391	0.949307	0.00211436	0.00159529	0.185329	0.667418	oral_contraceptive	269151	80767.4	375166	0.00117437	0.00142925	1.21703	0.223592	0.862426	NS	NS
k__Bacteria.p__Bacteroidetes.c__Bacteroidia.o__Bacteroidales.f__Prevotellaceae.g__Paraprevotella.s__Paraprevotella_unclassified	454	104	55	399	-0.000412672	0.00264062	0.875889	0.993035	-0.000656311	0.00279539	0.814504	0.994387	oral_contraceptive	305	95	32	273	-0.0019926	0.00439255	0.65043	0.915137	-0.00421897	0.00453494	0.353072	0.934272	oral_contraceptive	1124	507	113	1011	-0.00227412	0.00242762	0.349083	0.949307	-0.00433818	0.00252867	0.0865269	0.667418	oral_contraceptive	143413	51828.3	169683	0.00165538	-0.0015026	-0.907704	0.364035	0.963575	NS	NS
k__Bacteria.p__Firmicutes.c__Clostridia.o__Clostridiales.f__Lachnospiraceae.g__Roseburia.s__Roseburia_unclassified	454	140	55	399	0.00798637	0.00324494	0.0142602	0.871661	0.0100931	0.00345982	0.00374811	0.638434	oral_contraceptive	305	100	32	273	0.00129569	0.00491728	0.792351	0.942239	0.00228039	0.00512848	0.656941	0.934558	oral_contraceptive	1124	332	113	1011	-0.00215158	0.00226154	0.341625	0.949307	-0.00373156	0.00235306	0.113081	0.667418	oral_contraceptive	94970.1	41357.1	195521	0.00173592	0.00117938	0.679397	0.496886	0.997567	NS	NS
k__Bacteria.p__Firmicutes.c__Clostridia.o__Clostridiales.f__Lachnospiraceae.g__Roseburia.s__Roseburia_intestinalis.t__Roseburia_intestinalis_unclassified	454	276	55	399	-0.00495547	0.0105517	0.638853	0.993035	-0.00972306	0.0111634	0.384302	0.994387	oral_contraceptive	305	205	32	273	-0.00118809	0.0106845	0.911536	0.980814	-0.00449503	0.0105601	0.67071	0.934558	oral_contraceptive	1124	829	113	1011	0.00444251	0.00506935	0.381032	0.949307	0.00699593	0.00528692	0.186035	0.667418	oral_contraceptive	8981.59	8759.69	38913	0.0042013	0.00208203	0.495569	0.620199	0.997567	NS	NS
k__Bacteria.p__Firmicutes.c__Bacilli.o__Lactobacillales.f__Leuconostocaceae	454	89	55	399	0.00699127	0.00288629	0.0158303	0.871661	0.00724335	0.00309581	0.0197928	0.638434	oral_contraceptive	305	48	32	273	8.77929e-05	0.00210216	0.966716	0.983077	0.000117093	0.00218251	0.957254	0.983267	oral_contraceptive	1124	307	113	1011	0.0010661	0.00125749	0.396739	0.949307	0.00184923	0.0013144	0.15976	0.667418	oral_contraceptive	120038	226291	632402	0.00101081	0.00156661	1.54986	0.121175	0.712038	NS	NS
k__Bacteria.p__Firmicutes.c__Negativicutes.o__Selenomonadales.f__Acidaminococcaceae	454	113	55	399	-0.00726817	0.00795354	0.361331	0.993035	-0.00897455	0.00813952	0.270905	0.994387	oral_contraceptive	305	75	32	273	0.0200976	0.0128325	0.118375	0.834955	0.0186231	0.0132583	0.161304	0.934272	oral_contraceptive	1124	349	113	1011	0.00692209	0.00611589	0.257955	0.949307	0.00824352	0.00631948	0.192358	0.673252	oral_contraceptive	15808.1	6072.65	26735	0.00453536	0.00395369	0.871749	0.383345	0.963575	NS	NS
k__Bacteria.p__Actinobacteria.c__Actinobacteria.o__Bifidobacteriales.f__Bifidobacteriaceae.g__Bifidobacterium.s__Bifidobacterium_longum	454	369	55	399	-0.0382863	0.0203324	0.0603635	0.905452	-0.0381787	0.0216162	0.0781338	0.738364	oral_contraceptive	305	270	32	273	-0.00661835	0.0265622	0.803406	0.942239	-0.0128267	0.0272585	0.638347	0.934558	oral_contraceptive	1124	1026	113	1011	-0.0161103	0.0128226	0.209234	0.937318	-0.0164687	0.0132385	0.213773	0.709444	oral_contraceptive	2418.93	1417.34	6082.02	0.0100411	-0.0201623	-2.00798	0.0446459	0.712038	NS	NS
k__Bacteria.p__Actinobacteria.c__Actinobacteria.o__Bifidobacteriales.f__Bifidobacteriaceae.g__Bifidobacterium.s__Bifidobacterium_longum.t__Bifidobacterium_longum_unclassified	454	369	55	399	-0.035848	0.0201681	0.0761891	0.938328	-0.0368516	0.0214752	0.086945	0.782505	oral_contraceptive	305	269	32	273	-0.00497858	0.0266083	0.851705	0.950324	-0.0101339	0.0273954	0.711746	0.934558	oral_contraceptive	1124	1025	113	1011	-0.0157384	0.0126795	0.214775	0.937318	-0.0161443	0.0130897	0.217713	0.709444	oral_contraceptive	2458.51	1412.43	6220.07	0.0099548	-0.0191317	-1.92186	0.0546234	0.712038	NS	NS
k__Bacteria.p__Firmicutes.c__Bacilli.o__Lactobacillales.f__Streptococcaceae.g__Lactococcus	454	101	55	399	0.000737338	0.00288709	0.798541	0.993035	0.00147574	0.00308431	0.63258	0.994387	oral_contraceptive	305	66	32	273	-0.00291651	0.00351492	0.407343	0.883219	-0.0029754	0.00351453	0.397985	0.934272	oral_contraceptive	1124	378	113	1011	0.00107547	0.00100737	0.285951	0.949307	0.00131219	0.00104761	0.210661	0.709444	oral_contraceptive	119972	80941	985419	0.000918115	0.000768909	0.837486	0.402319	0.963575	NS	NS
k__Bacteria.p__Firmicutes.c__Erysipelotrichia.o__Erysipelotrichales.f__Erysipelotrichaceae.g__Turicibacter.s__Turicibacter_sanguinis.t__GCF_000178255	454	61	55	399	-6.5329e-05	0.00193119	0.973029	0.993035	0.000226726	0.00201001	0.910247	0.994387	oral_contraceptive	305	49	32	273	0.00069649	0.00206814	0.736526	0.925575	0.000191085	0.00203338	0.925201	0.983267	oral_contraceptive	1124	343	113	1011	-0.00126211	0.00113483	0.266328	0.949307	-0.00145739	0.00117996	0.217077	0.709444	oral_contraceptive	268133	233798	776497	0.000884427	-0.000652911	-0.738231	0.460374	0.992713	NS	NS
k__Bacteria.p__Firmicutes.c__Clostridia.o__Clostridiales.f__Ruminococcaceae.g__Faecalibacterium.s__Faecalibacterium_prausnitzii.t__GCF_000162015	454	130	55	399	0.00203384	0.0112459	0.856568	0.993035	0.00578928	0.0117931	0.623769	0.994387	oral_contraceptive	305	124	32	273	-0.0010587	0.0155411	0.945734	0.983077	-0.00282251	0.0160728	0.860736	0.983267	oral_contraceptive	1124	636	113	1011	0.00752924	0.00851249	0.37662	0.949307	0.0107807	0.00885401	0.22364	0.716407	oral_contraceptive	7907.02	4140.36	13800.3	0.00621999	0.00447251	0.719054	0.472108	0.992713	NS	NS
k__Bacteria.p__Firmicutes.c__Bacilli.o__Lactobacillales.f__Streptococcaceae.g__Streptococcus.s__Streptococcus_thermophilus.t__Streptococcus_thermophilus_unclassified	454	291	55	399	-0.00235513	0.011414	0.836626	0.993035	-0.00652694	0.0120452	0.588221	0.994387	oral_contraceptive	305	168	32	273	0.000231122	0.00815349	0.977406	0.983077	-0.00121646	0.00811297	0.880933	0.983267	oral_contraceptive	1124	868	113	1011	-0.00965292	0.00945402	0.307458	0.949307	-0.0115845	0.00984881	0.239764	0.755255	oral_contraceptive	7675.79	15042.2	11188.4	0.00543074	-0.00361588	-0.665816	0.505529	0.997567	NS	NS
k__Bacteria.p__Actinobacteria.c__Actinobacteria.o__Actinomycetales.f__Actinomycetaceae.g__Actinomyces	454	222	55	399	0.00297071	0.00147899	0.0452196	0.886999	0.00307024	0.00151866	0.0439134	0.638434	oral_contraceptive	305	156	32	273	-0.00154684	0.00186531	0.407646	0.883219	-0.00134696	0.00192507	0.484764	0.934272	oral_contraceptive	1124	604	113	1011	-0.00101132	0.00110843	0.361759	0.949307	-0.00131878	0.00113818	0.246849	0.764828	oral_contraceptive	457164	287406	813930	0.000801026	5.79933e-05	0.0723988	0.942285	0.997567	NS	NS
k__Bacteria.p__Firmicutes.c__Clostridia.o__Clostridiales.f__Peptostreptococcaceae.g__Peptostreptococcaceae_noname.s__Peptostreptococcaceae_noname_unclassified	454	248	55	399	0.00283462	0.00517249	0.583966	0.993035	0.0015514	0.00535781	0.772309	0.994387	oral_contraceptive	305	207	32	273	0.00297962	0.00576348	0.605558	0.915137	0.000484966	0.00581197	0.933564	0.983267	oral_contraceptive	1124	868	113	1011	-0.00821844	0.00537572	0.126596	0.887955	-0.00623103	0.0055611	0.262766	0.774764	oral_contraceptive	37376.7	30104.4	34604	0.00312981	-0.000869298	-0.277747	0.781206	0.997567	NS	NS
k__Bacteria.p__Firmicutes.c__Clostridia.o__Clostridiales.f__Oscillospiraceae.g__Oscillibacter.s__Oscillibacter_unclassified	454	357	55	399	0.0092271	0.00550738	0.09457	0.993035	0.00774329	0.00577726	0.180915	0.994387	oral_contraceptive	305	264	32	273	0.000125509	0.00517371	0.980662	0.983077	-0.000474835	0.00530677	0.92877	0.983267	oral_contraceptive	1124	1050	113	1011	0.00346907	0.00249107	0.16402	0.896702	0.00276238	0.00257634	0.283869	0.774764	oral_contraceptive	32969.3	37359.1	161149	0.00207848	0.00374956	1.80399	0.0712327	0.712038	NS	NS
k__Bacteria.p__Actinobacteria.c__Actinobacteria.o__Actinomycetales	454	286	55	399	0.00416554	0.0021875	0.0575673	0.905452	0.00377659	0.00210823	0.0740422	0.738364	oral_contraceptive	305	185	32	273	-0.0022107	0.0027421	0.420779	0.883219	-0.00182859	0.00274845	0.506443	0.934272	oral_contraceptive	1124	769	113	1011	0.0017415	0.00145132	0.230418	0.937318	0.00160108	0.00144987	0.269715	0.774764	oral_contraceptive	208980	132995	474760	0.00110652	0.00171818	1.55278	0.120476	0.712038	NS	NS
k__Bacteria.p__Proteobacteria.c__Gammaproteobacteria.o__Pasteurellales.f__Pasteurellaceae.g__Haemophilus.s__Haemophilus_parainfluenzae.t__Haemophilus_parainfluenzae_unclassified	454	106	55	399	0.0111232	0.00562815	0.0487416	0.887793	0.0139691	0.00574798	0.0155304	0.638434	oral_contraceptive	305	60	32	273	0.00115489	0.00261907	0.659567	0.915137	0.000918249	0.00267509	0.731676	0.934558	oral_contraceptive	1124	241	113	1011	0.00198163	0.00157507	0.208609	0.937318	0.00183143	0.00161961	0.258397	0.774764	oral_contraceptive	31569.5	145782	403090	0.00131256	0.00227119	1.73035	0.0835686	0.712038	NS	NS
k__Bacteria.p__Proteobacteria.c__Gammaproteobacteria.o__Pasteurellales.f__Pasteurellaceae	454	111	55	399	0.0105629	0.005857	0.0720024	0.938328	0.0133436	0.00602319	0.0273018	0.638434	oral_contraceptive	305	60	32	273	0.00113098	0.00264353	0.669086	0.915137	0.000882772	0.0026997	0.743935	0.934558	oral_contraceptive	1124	243	113	1011	0.00193412	0.00158189	0.221714	0.937318	0.00176175	0.00162748	0.279273	0.774764	oral_contraceptive	29150.7	143097	399623	0.00132236	0.002173	1.64327	0.100328	0.712038	NS	NS
k__Bacteria.p__Proteobacteria.c__Gammaproteobacteria.o__Pasteurellales.f__Pasteurellaceae.g__Haemophilus	454	108	55	399	0.0105409	0.00584512	0.0720188	0.938328	0.0134511	0.00600759	0.0257082	0.638434	oral_contraceptive	305	60	32	273	0.00114126	0.00263755	0.665549	0.915137	0.000896207	0.00269281	0.739539	0.934558	oral_contraceptive	1124	242	113	1011	0.00192975	0.00158081	0.222444	0.937318	0.00175384	0.00162639	0.281113	0.774764	oral_contraceptive	29269.4	143747	400166	0.00132085	0.00217173	1.64419	0.100137	0.712038	NS	NS
k__Bacteria.p__Bacteroidetes.c__Bacteroidia.o__Bacteroidales.f__Bacteroidaceae.g__Bacteroides.s__Bacteroides_vulgatus.t__Bacteroides_vulgatus_unclassified	454	340	55	399	0.0117349	0.0140691	0.404694	0.993035	0.0153129	0.0145782	0.294185	0.994387	oral_contraceptive	305	244	32	273	0.0247186	0.0099396	0.0134395	0.712294	0.022633	0.0102514	0.0281279	0.934272	oral_contraceptive	1124	939	113	1011	-0.00341518	0.00488381	0.484521	0.949307	-0.0055436	0.0051017	0.277451	0.774764	oral_contraceptive	5052.04	10121.9	41925.9	0.00418487	0.00291245	0.695947	0.486462	0.997567	NS	NS
k__Bacteria.p__Firmicutes.c__Bacilli.o__Lactobacillales.f__Streptococcaceae.g__Lactococcus.s__Lactococcus_lactis.t__Lactococcus_lactis_unclassified	454	96	55	399	0.000837642	0.00280458	0.765334	0.993035	0.00170002	0.00299596	0.570738	0.994387	oral_contraceptive	305	63	32	273	-0.00288428	0.00326937	0.378373	0.883219	-0.00343003	0.00338242	0.311475	0.934272	oral_contraceptive	1124	367	113	1011	0.000914845	0.00100564	0.363183	0.949307	0.00113551	0.00104751	0.27862	0.774764	oral_contraceptive	127135	93556.2	988819	0.000909275	0.000612866	0.674016	0.500301	0.997567	NS	NS
k__Bacteria.p__Firmicutes.c__Negativicutes.o__Selenomonadales.f__Acidaminococcaceae.g__Phascolarctobacterium.s__Phascolarctobacterium_succinatutens.t__GCF_000188175	454	70	55	399	-0.0062657	0.00763295	0.412164	0.993035	-0.00625388	0.00796074	0.432576	0.994387	oral_contraceptive	305	57	32	273	0.015837	0.0125974	0.209679	0.883219	0.0145953	0.0130491	0.264376	0.934272	oral_contraceptive	1124	287	113	1011	0.00511193	0.00592103	0.388132	0.949307	0.00649551	0.00612849	0.289435	0.774764	oral_contraceptive	17163.9	6301.37	28523.7	0.00438576	0.00265561	0.605508	0.544841	0.997567	NS	NS
k__Bacteria.p__Bacteroidetes.c__Bacteroidia.o__Bacteroidales	454	438	55	399	-0.00919944	0.0279571	0.742271	0.993035	-0.00396997	0.0288548	0.890639	0.994387	oral_contraceptive	305	300	32	273	0.0340653	0.0289697	0.240578	0.883219	0.0231562	0.0290062	0.425405	0.934272	oral_contraceptive	1124	1119	113	1011	-0.0132878	0.0147194	0.36686	0.949307	-0.016062	0.0152052	0.291049	0.774764	oral_contraceptive	1279.43	1191.55	4615.5	0.0118791	-0.0045875	-0.386182	0.699362	0.997567	NS	NS
k__Bacteria.p__Actinobacteria.c__Actinobacteria.o__Actinomycetales.f__Actinomycetaceae	454	226	55	399	0.0032238	0.00148835	0.030875	0.871661	0.00347343	0.00152877	0.0236482	0.638434	oral_contraceptive	305	157	32	273	-0.00159725	0.00188536	0.397599	0.883219	-0.00140032	0.00195534	0.47456	0.934272	oral_contraceptive	1124	613	113	1011	-0.000720542	0.00111313	0.517565	0.949307	-0.00111602	0.00114461	0.329774	0.813655	oral_contraceptive	451432	281328	807065	0.000805869	0.000275649	0.342052	0.732312	0.997567	NS	NS
k__Bacteria.p__Firmicutes.c__Clostridia.o__Clostridiales.f__Lachnospiraceae.g__Dorea.s__Dorea_formicigenerans	454	330	55	399	-0.00403687	0.00917935	0.660315	0.993035	-0.00195723	0.00965212	0.839413	0.994387	oral_contraceptive	305	286	32	273	0.00853988	0.00988644	0.388394	0.883219	0.00985449	0.0102162	0.335631	0.934272	oral_contraceptive	1124	1090	113	1011	0.00360975	0.00440915	0.413135	0.949307	0.00438361	0.00458626	0.339381	0.813655	oral_contraceptive	11868	10231.1	51438.7	0.00368761	0.0030616	0.83024	0.406403	0.963575	NS	NS
k__Bacteria.p__Firmicutes.c__Clostridia.o__Clostridiales.f__Lachnospiraceae.g__Dorea.s__Dorea_formicigenerans.t__Dorea_formicigenerans_unclassified	454	330	55	399	-0.00371472	0.0090924	0.683068	0.993035	-0.00186501	0.00956891	0.845568	0.994387	oral_contraceptive	305	286	32	273	0.00899287	0.00989214	0.364036	0.883219	0.00984173	0.0102127	0.336091	0.934272	oral_contraceptive	1124	1090	113	1011	0.00415045	0.00443029	0.349046	0.949307	0.00439694	0.00460705	0.340099	0.813655	oral_contraceptive	12096	10219.3	50949.1	0.00369448	0.00352734	0.95476	0.339699	0.963575	NS	NS
k__Bacteria.p__Verrucomicrobia.c__Verrucomicrobiae.o__Verrucomicrobiales.f__Verrucomicrobiaceae.g__Akkermansia.s__Akkermansia_muciniphila.t__GCF_000020225	454	150	55	399	0.0054889	0.011096	0.621087	0.993035	-0.00123547	0.0117002	0.91596	0.994387	oral_contraceptive	305	188	32	273	0.0213607	0.0199078	0.284164	0.883219	0.0182589	0.0203784	0.371093	0.934272	oral_contraceptive	1124	752	113	1011	0.014301	0.012674	0.259408	0.949307	0.012952	0.0132156	0.327283	0.813655	oral_contraceptive	8122.13	2523.22	6225.47	0.00769896	0.0111144	1.44363	0.148844	0.732938	NS	NS
k__Bacteria.p__Bacteroidetes.c__Bacteroidia.o__Bacteroidales.f__Porphyromonadaceae.g__Barnesiella.s__Barnesiella_intestinihominis.t__GCF_000296465	454	242	55	399	0.00381176	0.00904782	0.67375	0.993035	0.000764414	0.00931492	0.934638	0.994387	oral_contraceptive	305	212	32	273	-0.00281286	0.00771622	0.715718	0.925575	-0.00421525	0.00795936	0.596843	0.934558	oral_contraceptive	1124	888	113	1011	-0.00392636	0.00414641	0.34388	0.949307	-0.00430957	0.00430641	0.317181	0.813655	oral_contraceptive	12215.5	16795.4	58164.1	0.00338691	-0.00262751	-0.775785	0.437876	0.97363	NS	NS
k__Bacteria.p__Firmicutes.c__Erysipelotrichia.o__Erysipelotrichales.f__Erysipelotrichaceae.g__Turicibacter	454	82	55	399	-0.000180314	0.00318546	0.954885	0.993035	0.000589345	0.00333754	0.859928	0.994387	oral_contraceptive	305	65	32	273	0.00145325	0.00312235	0.641961	0.915137	0.000712033	0.00314964	0.821323	0.970188	oral_contraceptive	1124	414	113	1011	-0.00184049	0.00203115	0.365073	0.949307	-0.00209106	0.00212466	0.325258	0.813655	oral_contraceptive	98550	102574	242391	0.00150157	-0.000709834	-0.472727	0.636408	0.997567	NS	NS
k__Bacteria.p__Bacteroidetes.c__Bacteroidia.o__Bacteroidales.f__Bacteroidaceae.g__Bacteroides.s__Bacteroides_xylanisolvens.t__Bacteroides_xylanisolvens_unclassified	454	186	55	399	-0.000150438	0.00275756	0.956519	0.993035	0.000248687	0.00285549	0.930645	0.994387	oral_contraceptive	305	142	32	273	0.000591203	0.00214681	0.783219	0.942239	0.000232904	0.002181	0.915043	0.983267	oral_contraceptive	1124	556	113	1011	0.00114766	0.0013506	0.395656	0.949307	0.0013579	0.0014077	0.334957	0.813655	oral_contraceptive	131507	216976	548207	0.00105604	0.000822635	0.778984	0.435989	0.97363	NS	NS
k__Bacteria.p__Bacteroidetes.c__Bacteroidia.o__Bacteroidales.f__Prevotellaceae.g__Paraprevotella	454	104	55	399	0.000485816	0.00304121	0.873161	0.993035	-0.000220135	0.00324421	0.945938	0.994387	oral_contraceptive	305	95	32	273	-0.00189848	0.00559756	0.73473	0.925575	-0.00446756	0.00577306	0.439715	0.934272	oral_contraceptive	1124	507	113	1011	-0.000532118	0.0030403	0.861094	0.987211	-0.003033	0.00317325	0.339388	0.813655	oral_contraceptive	108120	31915.6	108185	0.00200715	-0.000264409	-0.131733	0.895195	0.997567	NS	NS
k__Bacteria.p__Bacteroidetes.c__Bacteroidia.o__Bacteroidales.f__Bacteroidales_noname.g__Bacteroidales_noname.s__Bacteroidales_bacterium_ph8.t__GCF_000311925	454	213	55	399	0.0019672	0.00392626	0.616601	0.993035	0.000307646	0.00408003	0.939933	0.994387	oral_contraceptive	305	170	32	273	0.00876619	0.00488062	0.0734915	0.759466	0.00725062	0.00502597	0.150314	0.934272	oral_contraceptive	1124	795	113	1011	0.00208785	0.00256493	0.415821	0.949307	0.00245177	0.00266293	0.357413	0.823793	oral_contraceptive	64869.6	41980.7	152002	0.00196551	0.00314071	1.59791	0.110062	0.712038	NS	NS
k__Bacteria.p__Bacteroidetes.c__Bacteroidia.o__Bacteroidales.f__Rikenellaceae.g__Alistipes.s__Alistipes_unclassified	454	81	55	399	-0.00592691	0.00444835	0.183427	0.993035	-0.00453165	0.00462254	0.327517	0.994387	oral_contraceptive	305	50	32	273	-0.00530585	0.00515404	0.3041	0.883219	-0.00719123	0.00526007	0.172746	0.934272	oral_contraceptive	1124	133	113	1011	0.00196168	0.00209692	0.34973	0.949307	0.00203197	0.00218931	0.353547	0.823793	oral_contraceptive	50536	37644.8	227425	0.00178003	-0.000168333	-0.0945673	0.924659	0.997567	NS	NS
k__Bacteria.p__Actinobacteria.c__Actinobacteria.o__Bifidobacteriales.f__Bifidobacteriaceae.g__Bifidobacterium.s__Bifidobacterium_pseudocatenulatum.t__GCF_000173435	454	100	55	399	-0.00565687	0.0113582	0.618704	0.993035	0.00102728	0.0115071	0.92891	0.994387	oral_contraceptive	305	54	32	273	0.00368404	0.00822199	0.654427	0.915137	0.00330546	0.00833343	0.691945	0.934558	oral_contraceptive	1124	246	113	1011	-0.000370135	0.00548132	0.946175	0.987211	-0.00521052	0.005607	0.352949	0.823793	oral_contraceptive	7751.41	14792.7	33283.5	0.00423229	-2.99373e-05	-0.00707354	0.994356	0.997567	NS	NS
k__Bacteria.p__Firmicutes.c__Bacilli.o__Lactobacillales.f__Streptococcaceae.g__Streptococcus.s__Streptococcus_australis.t__Streptococcus_australis_unclassified	454	122	55	399	0.00200964	0.00247275	0.416824	0.993035	0.0028831	0.00255969	0.2607	0.994387	oral_contraceptive	305	103	32	273	-0.00191585	0.0021603	0.375899	0.883219	-0.00181417	0.00225254	0.421347	0.934272	oral_contraceptive	1124	381	113	1011	0.0011855	0.000950216	0.21244	0.937318	0.000875626	0.000988863	0.376096	0.832087	oral_contraceptive	163546	214275	1.10753e+06	0.000820513	0.000828846	1.01016	0.312421	0.963575	NS	NS
k__Archaea.p__Euryarchaeota.c__Methanobacteria.o__Methanobacteriales.f__Methanobacteriaceae.g__Methanobrevibacter.s__Methanobrevibacter_unclassified	454	65	55	399	0.00745138	0.00500317	0.137119	0.993035	0.00346789	0.00516202	0.502096	0.994387	oral_contraceptive	305	107	32	273	0.00614698	0.00743468	0.409032	0.883219	0.00452274	0.00762777	0.553751	0.934558	oral_contraceptive	1124	432	113	1011	-0.00358566	0.00434327	0.409229	0.949307	-0.00387157	0.00446296	0.385871	0.832087	oral_contraceptive	39949.4	18091.5	53011	0.0030008	0.00197031	0.656595	0.511441	0.997567	NS	NS
k__Bacteria.p__Bacteroidetes.c__Bacteroidia.o__Bacteroidales.f__Bacteroidaceae.g__Bacteroides.s__Bacteroides_thetaiotaomicron.t__Bacteroides_thetaiotaomicron_unclassified	454	246	55	399	-0.00206427	0.00589217	0.726255	0.993035	-0.00299358	0.0062625	0.632907	0.994387	oral_contraceptive	305	206	32	273	-0.0017568	0.00497642	0.724322	0.925575	-0.00211896	0.00493503	0.668008	0.934558	oral_contraceptive	1124	766	113	1011	0.00153015	0.00238732	0.52169	0.949307	0.00212295	0.00249694	0.395395	0.832087	oral_contraceptive	28803.8	40380	175460	0.00202177	0.000564419	0.27917	0.780114	0.997567	NS	NS
k__Bacteria.p__Bacteroidetes.c__Bacteroidia.o__Bacteroidales.f__Bacteroidaceae.g__Bacteroides.s__Bacteroides_uniformis	454	353	55	399	0.0266793	0.0163286	0.103002	0.993035	0.0320543	0.0171268	0.062003	0.738364	oral_contraceptive	305	268	32	273	0.00787502	0.0129572	0.543817	0.914994	0.00119317	0.0129346	0.926575	0.983267	oral_contraceptive	1124	1052	113	1011	0.00600616	0.00691823	0.385493	0.949307	0.00615732	0.00719115	0.392059	0.832087	oral_contraceptive	3750.62	5956.28	20893.4	0.00571659	0.00890379	1.55754	0.119343	0.712038	NS	NS
k__Bacteria.p__Actinobacteria.c__Actinobacteria.o__Bifidobacteriales.f__Bifidobacteriaceae.g__Bifidobacterium	454	413	55	399	-0.0303618	0.0338709	0.370533	0.993035	-0.0401369	0.0357522	0.262269	0.994387	oral_contraceptive	305	293	32	273	0.0115007	0.0430137	0.789367	0.942239	-0.00107224	0.0435721	0.980386	0.997175	oral_contraceptive	1124	1088	113	1011	-0.0198548	0.0209148	0.342665	0.949307	-0.0182386	0.0214044	0.394349	0.832087	oral_contraceptive	871.661	540.488	2286.08	0.0164438	-0.0177487	-1.07935	0.28043	0.963575	NS	NS
k__Bacteria.p__Actinobacteria.c__Actinobacteria.o__Bifidobacteriales.f__Bifidobacteriaceae	454	423	55	399	-0.029849	0.0336092	0.374964	0.993035	-0.0389139	0.0355223	0.273972	0.994387	oral_contraceptive	305	294	32	273	0.0123229	0.0428968	0.774107	0.942239	-0.000150093	0.0434612	0.997247	0.997247	oral_contraceptive	1124	1094	113	1011	-0.0198652	0.0208924	0.341894	0.949307	-0.0182903	0.0213854	0.392592	0.832087	oral_contraceptive	885.286	543.437	2290.99	0.0163963	-0.0175388	-1.06968	0.284764	0.963575	NS	NS
k__Bacteria.p__Bacteroidetes.c__Bacteroidia.o__Bacteroidales.f__Rikenellaceae.g__Alistipes.s__Alistipes_shahii.t__GCF_000210575	454	195	55	399	0.00042092	0.00453912	0.92616	0.993035	-0.00143392	0.00471859	0.761374	0.994387	oral_contraceptive	305	183	32	273	0.0150128	0.00526924	0.00469237	0.482492	0.0131502	0.00532311	0.0141357	0.890549	oral_contraceptive	1124	850	113	1011	-0.00146136	0.00300059	0.626336	0.961631	-0.00264003	0.00311064	0.396232	0.832087	oral_contraceptive	48535.2	36016.7	111068	0.00226097	0.0020388	0.901739	0.367195	0.963575	NS	NS
k__Bacteria.p__Proteobacteria.c__Betaproteobacteria.o__Burkholderiales.f__Sutterellaceae.g__Sutterella.s__Sutterella_wadsworthensis	454	130	55	399	-0.00376272	0.00633413	0.552793	0.993035	-0.00290484	0.00683988	0.671292	0.994387	oral_contraceptive	305	60	32	273	0.00222599	0.00271169	0.412366	0.883219	0.00219319	0.00271945	0.420691	0.934272	oral_contraceptive	1124	312	113	1011	-0.000519779	0.000934409	0.578148	0.961631	-0.000848626	0.000980361	0.386901	0.832087	oral_contraceptive	24924.5	135994	1.14532e+06	0.000874962	-0.000295791	-0.338062	0.735316	0.997567	NS	NS
k__Bacteria.p__Proteobacteria.c__Betaproteobacteria.o__Burkholderiales.f__Sutterellaceae.g__Sutterella.s__Sutterella_wadsworthensis.t__Sutterella_wadsworthensis_unclassified	454	122	55	399	-0.00060045	0.00599654	0.920285	0.993035	-0.000521519	0.00650588	0.936149	0.994387	oral_contraceptive	305	59	32	273	0.00238477	0.00265086	0.369046	0.883219	0.00236717	0.00264989	0.372507	0.934272	oral_contraceptive	1124	307	113	1011	-0.000482356	0.000931883	0.604836	0.961631	-0.000821391	0.00097791	0.401136	0.833129	oral_contraceptive	27809.9	142308	1.15153e+06	0.000869844	-0.000176126	-0.20248	0.839542	0.997567	NS	NS
k__Bacteria.p__Bacteroidetes.c__Bacteroidia.o__Bacteroidales.f__Bacteroidaceae.g__Bacteroides.s__Bacteroides_dorei.t__Bacteroides_dorei_unclassified	454	257	55	399	-0.000126266	0.009272	0.989141	0.993035	0.0057639	0.00959084	0.54821	0.994387	oral_contraceptive	305	187	32	273	0.00483217	0.00886744	0.586216	0.915137	0.00286344	0.00901347	0.750982	0.934558	oral_contraceptive	1124	808	113	1011	-0.00377117	0.00465996	0.418534	0.949307	-0.00401793	0.00483403	0.406061	0.834191	oral_contraceptive	11632	12717.5	46050.7	0.00376889	-0.00161477	-0.428448	0.668325	0.997567	NS	NS
k__Bacteria.p__Firmicutes.c__Clostridia.o__Clostridiales.f__Lachnospiraceae.g__Coprococcus	454	341	55	399	0.00774416	0.0149811	0.605467	0.993035	0.00803635	0.0155135	0.604732	0.994387	oral_contraceptive	305	287	32	273	0.0341989	0.0191556	0.0752301	0.759466	0.0216084	0.019301	0.263928	0.934272	oral_contraceptive	1124	1088	113	1011	-0.00833291	0.00900396	0.354921	0.949307	-0.00742886	0.00929861	0.424512	0.862718	oral_contraceptive	4455.68	2725.26	12334.8	0.00715826	0.00127698	0.178393	0.858414	0.997567	NS	NS
k__Bacteria.p__Firmicutes.c__Clostridia.o__Clostridiales.f__Ruminococcaceae.g__Ruminococcus.s__Ruminococcus_callidus.t__GCF_000468015	454	126	55	399	0.00865149	0.00558277	0.121941	0.993035	0.00839785	0.00582879	0.150443	0.994387	oral_contraceptive	305	126	32	273	0.0115654	0.00382459	0.00274065	0.482492	0.010741	0.00397175	0.00735551	0.890549	oral_contraceptive	1124	559	113	1011	0.00249406	0.00372261	0.503014	0.949307	0.00296961	0.00390572	0.44723	0.880485	oral_contraceptive	32084.9	68364.5	72161.3	0.00240695	0.00723141	3.00439	0.0026611	0.251474	NS	NS
k__Bacteria.p__Firmicutes.c__Clostridia.o__Clostridiales.f__Lachnospiraceae.g__Roseburia	454	411	55	399	0.0078871	0.0121906	0.517985	0.993035	0.00244216	0.0128417	0.849271	0.994387	oral_contraceptive	305	302	32	273	0.00369019	0.0137764	0.78899	0.942239	0.00213964	0.0139755	0.878437	0.983267	oral_contraceptive	1124	1120	113	1011	0.00337873	0.00603297	0.575561	0.961631	0.00487168	0.00629429	0.439111	0.880485	oral_contraceptive	6728.96	5269.01	27475	0.00503327	0.00418885	0.832233	0.405278	0.963575	NS	NS
k__Bacteria.p__Firmicutes.c__Clostridia.o__Clostridiales.f__Lachnospiraceae.g__Blautia.s__Ruminococcus_torques	454	446	55	399	-0.0119255	0.0123864	0.336189	0.993035	-0.00933598	0.0130141	0.47357	0.994387	oral_contraceptive	305	305	32	273	-0.0164849	0.0126389	0.193158	0.883219	-0.0145202	0.0127894	0.257287	0.934272	oral_contraceptive	1124	1124	113	1011	-0.00270436	0.00657453	0.680904	0.977132	-0.00521535	0.00683544	0.445641	0.880485	oral_contraceptive	6517.88	6260.07	23135.1	0.00527684	-0.00678002	-1.28486	0.19884	0.803589	NS	NS
k__Bacteria.p__Bacteroidetes.c__Bacteroidia.o__Bacteroidales.f__Bacteroidaceae.g__Bacteroides	454	429	55	399	0.00868624	0.0253913	0.732444	0.993035	0.0233157	0.0264109	0.377878	0.994387	oral_contraceptive	305	298	32	273	0.0320545	0.024175	0.18588	0.883219	0.0250326	0.0243275	0.304433	0.934272	oral_contraceptive	1124	1111	113	1011	-0.00815479	0.0114917	0.478087	0.949307	-0.00884307	0.0118044	0.453942	0.884485	oral_contraceptive	1551.07	1711.07	7572.32	0.00960719	0.000606373	0.0631166	0.949674	0.997567	NS	NS
k__Bacteria.p__Firmicutes.c__Clostridia.o__Clostridiales.f__Lachnospiraceae.g__Lachnospiraceae_noname	454	443	55	399	0.0152393	0.0148097	0.304058	0.993035	0.00960441	0.0154758	0.535226	0.994387	oral_contraceptive	305	305	32	273	-0.00462404	0.00937517	0.622225	0.915137	-0.000692121	0.009623	0.942718	0.983267	oral_contraceptive	1124	1121	113	1011	-0.00215918	0.00471139	0.646834	0.963992	-0.00359514	0.00486422	0.46001	0.887163	oral_contraceptive	4559.4	11377.4	45050.8	0.00404929	-0.0013183	-0.325563	0.744755	0.997567	NS	NS
k__Bacteria.p__Firmicutes.c__Bacilli.o__Lactobacillales.f__Lactobacillaceae	454	274	55	399	-0.00524976	0.0072225	0.467742	0.993035	-0.00727466	0.0071741	0.311268	0.994387	oral_contraceptive	305	159	32	273	-0.0101529	0.00551814	0.0668461	0.759466	-0.00768812	0.00546772	0.160969	0.934272	oral_contraceptive	1124	637	113	1011	-0.00319744	0.00385845	0.407466	0.949307	-0.00265146	0.00398325	0.505781	0.887732	oral_contraceptive	19170.1	32840.9	67169.8	0.00289666	-0.00544417	-1.87947	0.0601806	0.712038	NS	NS
k__Bacteria.p__Proteobacteria.c__Deltaproteobacteria.o__Desulfovibrionales.f__Desulfovibrionaceae	454	196	55	399	0.00239334	0.00308261	0.437936	0.993035	-0.000207233	0.00324954	0.949183	0.994387	oral_contraceptive	305	197	32	273	0.00827397	0.00433089	0.0570341	0.759466	0.00930705	0.00429012	0.0309437	0.934272	oral_contraceptive	1124	711	113	1011	0.00126163	0.00188837	0.504205	0.949307	0.00140177	0.00197844	0.478774	0.887732	oral_contraceptive	105236	53314.6	280430	0.00150931	0.00238459	1.57992	0.114124	0.712038	NS	NS
k__Bacteria.p__Firmicutes.c__Bacilli.o__Lactobacillales.f__Streptococcaceae	454	447	55	399	0.0305613	0.0198755	0.124869	0.993035	0.0211516	0.0186012	0.25619	0.994387	oral_contraceptive	305	297	32	273	-0.0423603	0.0183982	0.0220201	0.759466	-0.0368849	0.0182522	0.0443371	0.934272	oral_contraceptive	1124	1107	113	1011	0.00718232	0.0107939	0.505931	0.949307	0.00757976	0.0108527	0.485064	0.887732	oral_contraceptive	2531.42	2954.26	8583.02	0.00843088	0.000985614	0.116905	0.906935	0.997567	NS	NS
k__Bacteria.p__Firmicutes.c__Clostridia.o__Clostridiales.f__Lachnospiraceae.g__Anaerostipes	454	392	55	399	0.00116362	0.00483529	0.80994	0.993035	0.00221185	0.00499344	0.658047	0.994387	oral_contraceptive	305	293	32	273	0.00511864	0.00575145	0.374223	0.883219	0.006795	0.005967	0.255875	0.934272	oral_contraceptive	1124	1074	113	1011	-0.00229803	0.0032717	0.482579	0.949307	-0.00232191	0.0033997	0.494773	0.887732	oral_contraceptive	42771.6	30230.5	93423	0.00245127	-6.117e-05	-0.0249545	0.980091	0.997567	NS	NS
k__Bacteria.p__Firmicutes.c__Clostridia.o__Clostridiales.f__Ruminococcaceae.g__Faecalibacterium.s__Faecalibacterium_prausnitzii.t__Faecalibacterium_prausnitzii_unclassified	454	352	55	399	0.00513105	0.0173229	0.767217	0.993035	-0.000664214	0.0181132	0.970767	0.994387	oral_contraceptive	305	292	32	273	0.0121039	0.0164706	0.462991	0.899274	0.0131077	0.016971	0.440595	0.934272	oral_contraceptive	1124	1093	113	1011	-0.00617525	0.00827452	0.455645	0.949307	-0.00563866	0.00857713	0.51106	0.887732	oral_contraceptive	3332.43	3686.2	14605.4	0.00680035	-0.00131686	-0.193646	0.846453	0.997567	NS	NS
k__Bacteria.p__Firmicutes.c__Clostridia.o__Clostridiales.f__Lachnospiraceae.g__Roseburia.s__Roseburia_inulinivorans.t__GCF_000174195	454	325	55	399	-0.00175867	0.00728347	0.809313	0.993035	-0.00460394	0.00764926	0.547602	0.994387	oral_contraceptive	305	259	32	273	-0.0072239	0.00986442	0.46455	0.899274	-0.00808538	0.0103144	0.433808	0.934272	oral_contraceptive	1124	1024	113	1011	0.0037631	0.00481585	0.434734	0.949307	0.00351617	0.00502472	0.48422	0.887732	oral_contraceptive	18850.5	10276.8	43117.6	0.00372046	0.000759438	0.204125	0.838256	0.997567	NS	NS
k__Bacteria.p__Firmicutes.c__Erysipelotrichia.o__Erysipelotrichales.f__Erysipelotrichaceae.g__Turicibacter.s__Turicibacter_unclassified	454	78	55	399	-0.000363185	0.00254368	0.88653	0.993035	0.000419103	0.00267246	0.875464	0.994387	oral_contraceptive	305	60	32	273	0.00139025	0.00239105	0.561383	0.915137	0.000927805	0.00245627	0.705936	0.934558	oral_contraceptive	1124	383	113	1011	-0.000944749	0.00145495	0.516263	0.949307	-0.00100681	0.00151747	0.507171	0.887732	oral_contraceptive	154552	174914	472394	0.00111674	-0.000323312	-0.289515	0.772187	0.997567	NS	NS
k__Bacteria.p__Bacteroidetes.c__Bacteroidia.o__Bacteroidales.f__Rikenellaceae.g__Alistipes.s__Alistipes_onderdonkii.t__GCF_000374505	454	238	55	399	0.0116794	0.00745451	0.117913	0.993035	0.00930031	0.00783541	0.235974	0.994387	oral_contraceptive	305	187	32	273	0.00147849	0.00600655	0.805743	0.942239	0.00132315	0.0061811	0.830668	0.975132	oral_contraceptive	1124	789	113	1011	0.0024436	0.00326101	0.453814	0.949307	0.00205835	0.00341052	0.546286	0.887732	oral_contraceptive	17995.4	27717.2	94036.4	0.00267501	0.00344147	1.28653	0.198259	0.803589	NS	NS
k__Bacteria.p__Bacteroidetes.c__Bacteroidia.o__Bacteroidales.f__Bacteroidaceae.g__Bacteroides.s__Bacteroides_uniformis.t__Bacteroides_uniformis_unclassified	454	353	55	399	0.0252876	0.0162838	0.121164	0.993035	0.0302681	0.0170612	0.0768181	0.738364	oral_contraceptive	305	268	32	273	0.008865	0.0129435	0.493955	0.904041	0.00169188	0.0130664	0.897078	0.983267	oral_contraceptive	1124	1050	113	1011	0.00512134	0.00684739	0.454663	0.949307	0.00506479	0.00712437	0.477295	0.887732	oral_contraceptive	3771.3	5968.95	21328	0.00567338	0.00828853	1.46095	0.144029	0.732938	NS	NS
k__Bacteria.p__Actinobacteria.c__Actinobacteria	454	452	55	399	-0.0175695	0.0307736	0.568342	0.993035	-0.0264921	0.0324969	0.415434	0.994387	oral_contraceptive	305	305	32	273	0.00902956	0.0400362	0.821718	0.946762	0.00232877	0.0406873	0.954401	0.983267	oral_contraceptive	1124	1124	113	1011	-0.0151964	0.0195943	0.438179	0.949307	-0.0135357	0.0201797	0.502518	0.887732	oral_contraceptive	1055.95	623.87	2604.59	0.0152776	-0.0122536	-0.802066	0.422515	0.97363	NS	NS
k__Bacteria.p__Firmicutes.c__Clostridia.o__Clostridiales.f__Lachnospiraceae.g__Lachnospiraceae_noname.s__Lachnospiraceae_bacterium_8_1_57FAA.t__GCF_000185545	454	158	55	399	-0.00165185	0.00426697	0.698855	0.993035	-0.00226597	0.00453284	0.617426	0.994387	oral_contraceptive	305	125	32	273	0.000171281	0.00594971	0.977053	0.983077	0.000760367	0.00613337	0.901434	0.983267	oral_contraceptive	1124	484	113	1011	0.00266044	0.00387691	0.492713	0.949307	0.00245929	0.0040182	0.540643	0.887732	oral_contraceptive	54923.7	28249.3	66531.7	0.00258453	0.000608641	0.235493	0.813826	0.997567	NS	NS
k__Bacteria.p__Firmicutes.c__Bacilli.o__Lactobacillales.f__Streptococcaceae.g__Streptococcus	454	446	55	399	0.0300153	0.0199219	0.132632	0.993035	0.0203711	0.0186092	0.27433	0.994387	oral_contraceptive	305	296	32	273	-0.0404386	0.0183946	0.0287114	0.759466	-0.0346586	0.0182457	0.0586161	0.934272	oral_contraceptive	1124	1105	113	1011	0.00673103	0.0107692	0.532081	0.96024	0.00718526	0.0108282	0.507109	0.887732	oral_contraceptive	2519.63	2955.41	8622.56	0.00842224	0.00100398	0.119206	0.905112	0.997567	NS	NS
k__Bacteria.p__Firmicutes.c__Clostridia.o__Clostridiales.f__Lachnospiraceae.g__Lachnospiraceae_noname.s__Lachnospiraceae_bacterium_1_4_56FAA.t__GCF_000218385	454	158	55	399	0.000222883	0.00245608	0.927737	0.993035	0.000665807	0.00253905	0.793291	0.994387	oral_contraceptive	305	105	32	273	-0.00448569	0.00273476	0.102068	0.834955	-0.00354386	0.00282758	0.211271	0.934272	oral_contraceptive	1124	234	113	1011	0.000886759	0.00157044	0.57242	0.961631	0.00101567	0.00164578	0.537273	0.887732	oral_contraceptive	165774	133709	405470	0.00119102	-0.000288353	-0.242106	0.808698	0.997567	NS	NS
k__Bacteria.p__Firmicutes.c__Negativicutes.o__Selenomonadales	454	413	55	399	0.00186283	0.0190781	0.922261	0.993035	0.00761582	0.0202136	0.706548	0.994387	oral_contraceptive	305	272	32	273	0.0324849	0.0224766	0.149431	0.883219	0.0319455	0.0228139	0.162609	0.934272	oral_contraceptive	1124	983	113	1011	0.0071469	0.0122822	0.560758	0.961631	0.00778069	0.012847	0.544881	0.887732	oral_contraceptive	2747.46	1979.42	6629	0.00938404	0.0102851	1.09602	0.273071	0.963575	NS	NS
k__Bacteria.p__Proteobacteria	454	434	55	399	-0.000433715	0.0106896	0.967655	0.993035	0.00507535	0.0112006	0.650707	0.994387	oral_contraceptive	305	275	32	273	0.00635612	0.00654995	0.332661	0.883219	0.00735344	0.00649365	0.258536	0.934272	oral_contraceptive	1124	1040	113	1011	0.00168419	0.00351187	0.63163	0.961631	0.00232084	0.00365023	0.525044	0.887732	oral_contraceptive	8751.36	23309	81081.8	0.00297295	0.00248286	0.835152	0.403632	0.963575	NS	NS
k__Bacteria.p__Firmicutes.c__Erysipelotrichia.o__Erysipelotrichales.f__Erysipelotrichaceae.g__Erysipelotrichaceae_noname	454	383	55	399	-0.00994317	0.00993968	0.317704	0.993035	-0.0079796	0.01033	0.440309	0.994387	oral_contraceptive	305	268	32	273	0.015415	0.0167667	0.358642	0.883219	0.0146715	0.0169713	0.388108	0.934272	oral_contraceptive	1124	931	113	1011	0.00457715	0.00909498	0.61488	0.961631	0.0058275	0.00945697	0.537886	0.887732	oral_contraceptive	10121.7	3557.18	12089.2	0.00622958	0.000369662	0.0593398	0.952681	0.997567	NS	NS
k__Bacteria.p__Firmicutes.c__Clostridia.o__Clostridiales.f__Ruminococcaceae.g__Ruminococcus.s__Ruminococcus_lactaris.t__Ruminococcus_lactaris_unclassified	454	169	55	399	-0.00195899	0.00973213	0.840566	0.993035	-0.00464423	0.0102339	0.650219	0.994387	oral_contraceptive	305	142	32	273	0.00660721	0.0121721	0.587667	0.915137	0.00147488	0.0124944	0.906124	0.983267	oral_contraceptive	1124	668	113	1011	-0.00375925	0.00699694	0.591188	0.961631	-0.00429222	0.00725532	0.554246	0.887732	oral_contraceptive	10558.1	6749.4	20426	0.00514798	-0.00140127	-0.272198	0.78547	0.997567	NS	NS
k__Bacteria.p__Bacteroidetes.c__Bacteroidia.o__Bacteroidales.f__Bacteroidaceae.g__Bacteroides.s__Bacteroides_cellulosilyticus.t__Bacteroides_cellulosilyticus_unclassified	454	95	55	399	0.00057368	0.00521527	0.91246	0.993035	-0.00150072	0.00536752	0.779936	0.994387	oral_contraceptive	305	114	32	273	-0.000875115	0.00319177	0.784161	0.942239	0.000480571	0.00323965	0.882203	0.983267	oral_contraceptive	1124	414	113	1011	-0.00135704	0.00253892	0.59311	0.961631	-0.00162404	0.00263491	0.537796	0.887732	oral_contraceptive	36766	98160.5	155132	0.00185677	-0.000949222	-0.511223	0.609195	0.997567	NS	NS
k__Bacteria.p__Firmicutes.c__Clostridia.o__Clostridiales.f__Lachnospiraceae.g__Blautia	454	449	55	399	0.009137	0.0217736	0.674958	0.993035	0.017129	0.022868	0.454282	0.994387	oral_contraceptive	305	305	32	273	-0.00394042	0.0155709	0.800399	0.942239	-0.00279829	0.0157372	0.85901	0.983267	oral_contraceptive	1124	1124	113	1011	-0.00361871	0.00746783	0.628076	0.961631	-0.00466992	0.00770527	0.544599	0.887732	oral_contraceptive	2109.3	4124.51	17931.3	0.00643288	-0.00256021	-0.397988	0.690639	0.997567	NS	NS
k__Bacteria.p__Bacteroidetes.c__Bacteroidia.o__Bacteroidales.f__Porphyromonadaceae.g__Odoribacter	454	184	55	399	4.732e-05	0.00335212	0.988744	0.993035	-0.000195595	0.00357807	0.956433	0.994387	oral_contraceptive	305	100	32	273	0.00125269	0.00196588	0.524514	0.904041	0.000937337	0.00207674	0.652145	0.934558	oral_contraceptive	1124	398	113	1011	-0.00048543	0.00164108	0.76744	0.987211	-0.0010136	0.00171197	0.553935	0.887732	oral_contraceptive	88993.8	258754	371312	0.00117928	0.00020597	0.174657	0.861349	0.997567	NS	NS
k__Bacteria.p__Firmicutes.c__Bacilli.o__Lactobacillales.f__Lactobacillaceae.g__Lactobacillus	454	270	55	399	-0.00566535	0.00702752	0.420631	0.993035	-0.00734591	0.00695667	0.291708	0.994387	oral_contraceptive	305	158	32	273	-0.00753501	0.00525723	0.152913	0.883219	-0.00444832	0.00515155	0.388723	0.934272	oral_contraceptive	1124	630	113	1011	-0.00313147	0.00387455	0.419144	0.949307	-0.00230025	0.00399658	0.565041	0.897418	oral_contraceptive	20248.6	36181.5	66612.9	0.00285083	-0.00484334	-1.69892	0.0893337	0.712038	NS	NS
k__Bacteria.p__Bacteroidetes.c__Bacteroidia.o__Bacteroidales.f__Rikenellaceae.g__Alistipes	454	362	55	399	-0.0021281	0.0131203	0.871224	0.993035	-0.00719817	0.0137745	0.601564	0.994387	oral_contraceptive	305	269	32	273	0.0258254	0.0142053	0.070073	0.759466	0.0192257	0.0141083	0.174141	0.934272	oral_contraceptive	1124	1073	113	1011	0.00056368	0.00678832	0.933837	0.987211	-0.00378288	0.00702033	0.590105	0.921734	oral_contraceptive	5809.16	4955.64	21700.8	0.00554994	0.00393805	0.709567	0.477973	0.992713	NS	NS
k__Bacteria.p__Firmicutes.c__Negativicutes.o__Selenomonadales.f__Veillonellaceae.g__Veillonella.s__Veillonella_unclassified	454	223	55	399	-0.00293289	0.00165578	0.0772741	0.938328	-0.00242504	0.00171646	0.15858	0.994387	oral_contraceptive	305	144	32	273	0.00172624	0.00191475	0.368042	0.883219	0.0016513	0.0018435	0.37123	0.934272	oral_contraceptive	1124	539	113	1011	-0.000121838	0.000970053	0.900072	0.987211	-0.000544521	0.00100381	0.58762	0.921734	oral_contraceptive	364748	272758	1.0627e+06	0.000766919	-0.000428418	-0.558623	0.576419	0.997567	NS	NS
k__Bacteria.p__Actinobacteria.c__Actinobacteria.o__Bifidobacteriales.f__Bifidobacteriaceae.g__Bifidobacterium.s__Bifidobacterium_animalis.t__Bifidobacterium_animalis_unclassified	454	46	55	399	0.00520763	0.00613321	0.396296	0.993035	0.00568162	0.00657374	0.387951	0.994387	oral_contraceptive	305	50	32	273	0.0194169	0.00824302	0.0191428	0.759466	0.0197216	0.00793042	0.013507	0.890549	oral_contraceptive	1124	210	113	1011	0.00315697	0.0047616	0.507463	0.949307	0.00259776	0.00497229	0.601466	0.93178	oral_contraceptive	26584.3	14717.3	44105.7	0.00342178	0.00659716	1.92799	0.0538565	0.712038	NS	NS
k__Bacteria.p__Actinobacteria.c__Actinobacteria.o__Bifidobacteriales.f__Bifidobacteriaceae.g__Bifidobacterium.s__Bifidobacterium_catenulatum.t__GCF_000173455	454	83	55	399	0.000360736	0.00901549	0.968101	0.993035	-0.00235032	0.00903766	0.794953	0.994387	oral_contraceptive	305	81	32	273	0.0154537	0.011464	0.178676	0.883219	0.0149809	0.0119694	0.211823	0.934272	oral_contraceptive	1124	380	113	1011	-0.00227966	0.003962	0.565157	0.961631	-0.00205445	0.00415851	0.621388	0.94349	oral_contraceptive	12303.3	7608.96	63704.6	0.00345822	-0.00027745	-0.0802289	0.936055	0.997567	NS	NS
k__Bacteria.p__Firmicutes.c__Erysipelotrichia.o__Erysipelotrichales.f__Erysipelotrichaceae.g__Coprobacillus.s__Coprobacillus_unclassified	454	185	55	399	-5.41099e-05	0.00329727	0.986915	0.993035	0.000893527	0.00343234	0.794755	0.994387	oral_contraceptive	305	80	32	273	0.00278512	0.00588512	0.636383	0.915137	0.00263237	0.00603344	0.662978	0.934558	oral_contraceptive	1124	192	113	1011	-0.00111312	0.0018272	0.542519	0.961631	-0.000915438	0.00186699	0.624001	0.94349	oral_contraceptive	91979.4	28872.8	299520	0.00154235	-0.00061366	-0.397873	0.690723	0.997567	NS	NS
k__Bacteria.p__Bacteroidetes.c__Bacteroidia.o__Bacteroidales.f__Prevotellaceae	454	167	55	399	0.000688353	0.00337474	0.838488	0.993035	-0.000223165	0.00364241	0.951183	0.994387	oral_contraceptive	305	135	32	273	-0.00734218	0.00908901	0.419907	0.883219	-0.0117368	0.00912887	0.199804	0.934272	oral_contraceptive	1124	699	113	1011	-0.00193738	0.00769472	0.801259	0.987211	-0.00398298	0.00802801	0.619904	0.94349	oral_contraceptive	87804.9	12105.1	16889.4	0.00292604	-0.000523616	-0.178951	0.857977	0.997567	NS	NS
k__Bacteria.p__Firmicutes.c__Erysipelotrichia.o__Erysipelotrichales.f__Erysipelotrichaceae.g__Coprobacillus	454	189	55	399	-0.000290086	0.00335657	0.931171	0.993035	0.000701139	0.00348593	0.840703	0.994387	oral_contraceptive	305	82	32	273	0.00270898	0.00601075	0.652542	0.915137	0.00221513	0.00619549	0.720973	0.934558	oral_contraceptive	1124	201	113	1011	-0.000967665	0.00202451	0.632761	0.961631	-0.00100114	0.00207817	0.630087	0.945131	oral_contraceptive	88758	27678.5	243984	0.0016657	-0.000518455	-0.311254	0.755607	0.997567	NS	NS
k__Bacteria.p__Proteobacteria.c__Deltaproteobacteria.o__Desulfovibrionales.f__Desulfovibrionaceae.g__Bilophila.s__Bilophila_unclassified	454	184	55	399	0.000838216	0.00287986	0.771144	0.993035	-0.0018373	0.00303643	0.545472	0.994387	oral_contraceptive	305	177	32	273	0.00609924	0.00373835	0.103838	0.834955	0.00654568	0.00371948	0.0795979	0.934272	oral_contraceptive	1124	618	113	1011	0.00118048	0.00167226	0.480389	0.949307	0.000801725	0.00174292	0.645617	0.953294	oral_contraceptive	120575	71554.9	357594	0.00134874	0.00174566	1.29429	0.195565	0.803589	NS	NS
k__Bacteria.p__Firmicutes.c__Clostridia.o__Clostridiales.f__Clostridiales_noname	454	312	55	399	-0.000414916	0.00234148	0.859433	0.993035	-0.000574135	0.0024259	0.813039	0.994387	oral_contraceptive	305	120	32	273	0.0021716	0.00199342	0.276889	0.883219	0.00211868	0.00206377	0.305574	0.934272	oral_contraceptive	1124	393	113	1011	0.000229488	0.000652867	0.725279	0.977132	0.000316648	0.00068533	0.644155	0.953294	oral_contraceptive	182398	251654	2.34612e+06	0.000599741	0.000363005	0.60527	0.545	0.997567	NS	NS
k__Bacteria.p__Firmicutes.c__Clostridia.o__Clostridiales.f__Lachnospiraceae.g__Lachnospiraceae_noname.s__Lachnospiraceae_bacterium_2_1_58FAA.t__GCF_000218465	454	144	55	399	0.00101001	0.00179171	0.573265	0.993035	0.00119565	0.00186115	0.521006	0.994387	oral_contraceptive	305	87	32	273	0.00195154	0.00540717	0.718417	0.925575	0.00264288	0.00552532	0.632818	0.934558	oral_contraceptive	1124	218	113	1011	-0.000366458	0.00181602	0.840116	0.987211	-0.000844922	0.0018768	0.652662	0.956226	oral_contraceptive	311505	34202.7	303221	0.00124137	0.000416459	0.335483	0.737261	0.997567	NS	NS
k__Bacteria.p__Bacteroidetes.c__Bacteroidia.o__Bacteroidales.f__Bacteroidaceae.g__Bacteroides.s__Bacteroides_stercoris.t__Bacteroides_stercoris_unclassified	454	135	55	399	0.0131212	0.0133049	0.324583	0.993035	0.0158551	0.0143117	0.268601	0.994387	oral_contraceptive	305	102	32	273	0.00208506	0.00315055	0.508656	0.904041	0.00199995	0.00322337	0.535556	0.934272	oral_contraceptive	1124	479	113	1011	0.00191147	0.00311868	0.540065	0.961631	0.00142309	0.00324864	0.661437	0.961627	oral_contraceptive	5649.07	100746	102815	0.00218629	0.00229775	1.05098	0.293268	0.963575	NS	NS
k__Bacteria.p__Actinobacteria.c__Actinobacteria.o__Bifidobacteriales.f__Bifidobacteriaceae.g__Bifidobacterium.s__Bifidobacterium_adolescentis.t__Bifidobacterium_adolescentis_unclassified	454	263	55	399	0.0287833	0.029299	0.326445	0.993035	0.0215967	0.0300217	0.472337	0.994387	oral_contraceptive	305	220	32	273	0.0340249	0.0417177	0.415381	0.883219	0.0191351	0.0427288	0.654646	0.934558	oral_contraceptive	1124	937	113	1011	-0.0124381	0.0194162	0.521913	0.949307	-0.00848369	0.0199447	0.670658	0.966984	oral_contraceptive	1164.92	574.592	2652.59	0.0150891	0.00457356	0.303103	0.761811	0.997567	NS	NS
k__Bacteria.p__Proteobacteria.c__Gammaproteobacteria.o__Enterobacteriales.f__Enterobacteriaceae.g__Escherichia	454	304	55	399	0.00618052	0.00791316	0.435227	0.993035	0.00904728	0.00834279	0.278876	0.994387	oral_contraceptive	305	193	32	273	0.00180662	0.00513251	0.725103	0.925575	0.00184936	0.00519893	0.722353	0.934558	oral_contraceptive	1124	758	113	1011	-0.00093288	0.00297637	0.754017	0.987211	0.00128289	0.0030623	0.675354	0.966984	oral_contraceptive	15969.8	37961.3	112882	0.00244841	0.000371543	0.151748	0.879385	0.997567	NS	NS
k__Bacteria.p__Firmicutes.c__Clostridia.o__Clostridiales.f__Lachnospiraceae.g__Lachnospiraceae_noname.s__Lachnospiraceae_bacterium_1_1_57FAA.t__GCF_000218445	454	273	55	399	0.0176478	0.0141927	0.214402	0.993035	0.011385	0.0149483	0.446761	0.994387	oral_contraceptive	305	129	32	273	0.00624481	0.00597578	0.296903	0.883219	0.00700096	0.00577545	0.226583	0.934272	oral_contraceptive	1124	494	113	1011	0.000274526	0.00346498	0.936865	0.987211	0.00144236	0.00360649	0.689286	0.979512	oral_contraceptive	4964.43	28003.4	83291	0.00293283	0.00245446	0.836891	0.402654	0.963575	NS	NS
k__Bacteria.p__Proteobacteria.c__Gammaproteobacteria	454	346	55	399	0.00570544	0.00879327	0.516802	0.993035	0.0102559	0.00910978	0.260971	0.994387	oral_contraceptive	305	225	32	273	0.00559794	0.00578927	0.334391	0.883219	0.00587272	0.00586976	0.318034	0.934272	oral_contraceptive	1124	855	113	1011	-0.00210154	0.0032757	0.521301	0.949307	0.000392209	0.00335668	0.907006	0.993985	oral_contraceptive	12933	29836.8	93194.6	0.00271199	0.000330683	0.121934	0.902951	0.997567	NS	NS
k__Bacteria.p__Firmicutes.c__Clostridia.o__Clostridiales.f__Oscillospiraceae.g__Oscillibacter	454	369	55	399	0.00818529	0.00558072	0.143175	0.993035	0.00736565	0.00581194	0.205782	0.994387	oral_contraceptive	305	268	32	273	-0.00148352	0.00520218	0.775712	0.942239	-0.00257767	0.00535145	0.630439	0.934558	oral_contraceptive	1124	1064	113	1011	0.00182402	0.00257914	0.47958	0.949307	0.000787364	0.00267557	0.768602	0.993985	oral_contraceptive	32108.4	36951.3	150331	0.00213496	0.00219793	1.02949	0.303248	0.963575	NS	NS
k__Bacteria.p__Proteobacteria.c__Deltaproteobacteria.o__Desulfovibrionales.f__Desulfovibrionaceae.g__Bilophila	454	184	55	399	0.000771754	0.00293448	0.79268	0.993035	-0.0019744	0.00309235	0.523536	0.994387	oral_contraceptive	305	177	32	273	0.00625624	0.00398829	0.117791	0.834955	0.00644344	0.00397555	0.106262	0.934272	oral_contraceptive	1124	620	113	1011	0.000871871	0.00174763	0.617957	0.961631	0.000493823	0.00182382	0.786625	0.993985	oral_contraceptive	116128	62867.5	327417	0.00140523	0.00151734	1.07978	0.280239	0.963575	NS	NS
k__Bacteria.p__Firmicutes.c__Clostridia.o__Clostridiales.f__Lachnospiraceae.g__Dorea	454	418	55	399	-0.000434819	0.013989	0.975218	0.993035	-0.000583721	0.0146719	0.968285	0.994387	oral_contraceptive	305	304	32	273	0.0163603	0.0153536	0.287481	0.883219	0.0165898	0.0156743	0.290838	0.934272	oral_contraceptive	1124	1122	113	1011	-0.00411594	0.00741772	0.579088	0.961631	-0.00179108	0.0076394	0.814678	0.993985	oral_contraceptive	5110.08	4242.1	18174.4	0.00602732	-0.000276993	-0.0459562	0.963345	0.997567	NS	NS
k__Bacteria.p__Firmicutes.c__Clostridia.o__Clostridiales.f__Ruminococcaceae.g__Faecalibacterium.s__Faecalibacterium_prausnitzii.t__GCF_000166035	454	95	55	399	0.00108848	0.00748398	0.884431	0.993035	0.00294517	0.00801507	0.713481	0.994387	oral_contraceptive	305	92	32	273	-0.00732683	0.0113985	0.520854	0.904041	-0.00466984	0.0116575	0.689049	0.934558	oral_contraceptive	1124	363	113	1011	0.00314624	0.00601296	0.600909	0.961631	0.000820354	0.00628026	0.896097	0.993985	oral_contraceptive	17854	7696.76	27658.2	0.00433519	0.00094082	0.217019	0.828193	0.997567	NS	NS
k__Bacteria.p__Bacteroidetes.c__Bacteroidia.o__Bacteroidales.f__Porphyromonadaceae.g__Parabacteroides.s__Parabacteroides_merdae.t__Parabacteroides_merdae_unclassified	454	223	55	399	-0.00674593	0.00731757	0.357104	0.993035	-0.00926953	0.00750244	0.217372	0.994387	oral_contraceptive	305	177	32	273	0.00403601	0.00791275	0.610388	0.915137	0.00331434	0.00800819	0.67931	0.934558	oral_contraceptive	1124	779	113	1011	-0.00201917	0.00405512	0.618631	0.961631	-0.00136021	0.00423622	0.748204	0.993985	oral_contraceptive	18675.2	15971.5	60812.4	0.00323662	-0.00193079	-0.596545	0.550811	0.997567	NS	NS
k__Bacteria.p__Bacteroidetes.c__Bacteroidia.o__Bacteroidales.f__Bacteroidaceae.g__Bacteroides.s__Bacteroides_faecis.t__GCF_000226135	454	47	55	399	-0.000172534	0.00275112	0.950023	0.993035	0.000552882	0.00292244	0.850044	0.994387	oral_contraceptive	305	44	32	273	-0.000642409	0.00397	0.87156	0.957362	-0.00134417	0.00424219	0.751603	0.934558	oral_contraceptive	1124	141	113	1011	0.000704825	0.00157913	0.65544	0.970555	0.000484122	0.00164242	0.768233	0.993985	oral_contraceptive	132124	63448.3	401019	0.00129468	0.000367241	0.283654	0.776675	0.997567	NS	NS
k__Bacteria.p__Firmicutes.c__Clostridia.o__Clostridiales.f__Lachnospiraceae.g__Coprococcus.s__Coprococcus_catus.t__GCF_000210555	454	264	55	399	-0.00325612	0.00654362	0.619014	0.993035	-0.00282589	0.00686037	0.680624	0.994387	oral_contraceptive	305	259	32	273	0.00332063	0.00806984	0.681012	0.919583	0.000551457	0.00806361	0.945528	0.983267	oral_contraceptive	1124	1020	113	1011	0.0017102	0.00393727	0.66411	0.97384	0.00141988	0.00407501	0.727581	0.993985	oral_contraceptive	23354.1	15355.7	64507.3	0.00311261	0.000826096	0.265403	0.790699	0.997567	NS	NS
k__Bacteria.p__Bacteroidetes.c__Bacteroidia.o__Bacteroidales.f__Bacteroidaceae.g__Bacteroides.s__Bacteroides_fragilis	454	227	55	399	-0.0112932	0.00699929	0.107384	0.993035	-0.0130552	0.00726414	0.0730875	0.738364	oral_contraceptive	305	107	32	273	0.00656842	0.00388462	0.0919457	0.812187	0.00695743	0.00401426	0.0842825	0.934272	oral_contraceptive	1124	377	113	1011	-0.000676817	0.00159662	0.67172	0.975895	-0.000111791	0.0016699	0.946639	0.993985	oral_contraceptive	20412.3	66267.7	392282	0.00144494	-0.000126833	-0.0877774	0.930054	0.997567	NS	NS
k__Bacteria.p__Bacteroidetes.c__Bacteroidia.o__Bacteroidales.f__Bacteroidaceae.g__Bacteroides.s__Bacteroides_fragilis.t__Bacteroides_fragilis_unclassified	454	224	55	399	-0.00731774	0.00558579	0.190903	0.993035	-0.0108961	0.00589833	0.0654951	0.738364	oral_contraceptive	305	107	32	273	0.00701379	0.00374469	0.0620888	0.759466	0.00748916	0.00389354	0.0555455	0.934272	oral_contraceptive	1124	374	113	1011	-0.000543415	0.00158507	0.731791	0.977132	3.13605e-05	0.00165584	0.984893	0.993985	oral_contraceptive	32050.2	71313	398020	0.00141226	9.84269e-05	0.0696945	0.944437	0.997567	NS	NS
k__Bacteria.p__Bacteroidetes.c__Bacteroidia.o__Bacteroidales.f__Bacteroidaceae.g__Bacteroides.s__Bacteroides_caccae.t__Bacteroides_caccae_unclassified	454	202	55	399	0.00132563	0.00712115	0.852413	0.993035	0.00103944	0.00758472	0.891068	0.994387	oral_contraceptive	305	177	32	273	0.0144346	0.00736494	0.0509541	0.759466	0.0122273	0.00760845	0.109259	0.934272	oral_contraceptive	1124	778	113	1011	-0.00158892	0.00412092	0.699887	0.977132	-0.000265633	0.00429972	0.95075	0.993985	oral_contraceptive	19719.7	18435.8	58886	0.00321012	0.00204747	0.637817	0.523593	0.997567	NS	NS
k__Bacteria.p__Bacteroidetes.c__Bacteroidia.o__Bacteroidales.f__Porphyromonadaceae.g__Parabacteroides.s__Parabacteroides_distasonis.t__Parabacteroides_distasonis_unclassified	454	257	55	399	-0.00433592	0.00483584	0.370427	0.993035	-0.00498503	0.00511271	0.330158	0.994387	oral_contraceptive	305	195	32	273	0.00733315	0.0046272	0.1141	0.834955	0.00714194	0.00468294	0.128465	0.934272	oral_contraceptive	1124	791	113	1011	0.000747825	0.00209512	0.721208	0.977132	0.000195571	0.00215763	0.927795	0.993985	oral_contraceptive	42761.7	46704.9	227815	0.00177532	0.00103204	0.581328	0.56102	0.997567	NS	NS
k__Bacteria.p__Firmicutes.c__Clostridia.o__Clostridiales.f__Lachnospiraceae.g__Blautia.s__Ruminococcus_gnavus.t__Ruminococcus_gnavus_unclassified	454	314	55	399	-0.000241361	0.0127484	0.984904	0.993035	-0.00219005	0.0135026	0.871244	0.994387	oral_contraceptive	305	158	32	273	-0.0096911	0.00634062	0.127571	0.845161	-0.00822498	0.0066378	0.216524	0.934272	oral_contraceptive	1124	434	113	1011	-0.000595361	0.0015194	0.695262	0.977132	-0.000337978	0.00158597	0.831291	0.993985	oral_contraceptive	6153.04	24873.5	433165	0.00146775	-0.00107806	-0.734499	0.462645	0.992713	NS	NS
k__Bacteria.p__Firmicutes.c__Clostridia.o__Clostridiales.f__Lachnospiraceae.g__Lachnospiraceae_noname.s__Lachnospiraceae_bacterium_3_1_46FAA.t__GCF_000209405	454	247	55	399	-0.00224548	0.00415789	0.589442	0.993035	-0.00257328	0.00431954	0.551705	0.994387	oral_contraceptive	305	222	32	273	0.00117979	0.00487394	0.808903	0.942239	0.00353807	0.00500044	0.479865	0.934272	oral_contraceptive	1124	841	113	1011	0.00102668	0.00295652	0.728462	0.977132	-8.20578e-05	0.00308314	0.978772	0.993985	oral_contraceptive	57843.4	42095.9	114403	0.00215996	0.000173712	0.0804235	0.9359	0.997567	NS	NS
k__Bacteria.p__Proteobacteria.c__Gammaproteobacteria.o__Enterobacteriales.f__Enterobacteriaceae	454	310	55	399	0.00571975	0.00873363	0.512889	0.993035	0.0103026	0.00914682	0.26074	0.994387	oral_contraceptive	305	200	32	273	0.00132749	0.0056912	0.815734	0.945003	0.00184682	0.00581522	0.751067	0.934558	oral_contraceptive	1124	773	113	1011	-0.0011071	0.00303483	0.715336	0.977132	0.00111331	0.00312387	0.721624	0.993985	oral_contraceptive	13110.2	30873.9	108575	0.00256024	-2.77343e-05	-0.0108327	0.991357	0.997567	NS	NS
k__Bacteria.p__Firmicutes.c__Clostridia.o__Clostridiales.f__Eubacteriaceae.g__Eubacterium.s__Eubacterium_hallii.t__GCF_000173975	454	364	55	399	0.0139527	0.0116835	0.233038	0.993035	0.00879145	0.0122452	0.473211	0.994387	oral_contraceptive	305	296	32	273	-0.00072435	0.0131392	0.956073	0.983077	0.00650773	0.0131955	0.622297	0.934558	oral_contraceptive	1124	1105	113	1011	0.00268151	0.00668233	0.688289	0.977132	0.00235948	0.00689609	0.732307	0.993985	oral_contraceptive	7325.79	5792.44	22394.6	0.00530649	0.00445106	0.838796	0.401584	0.963575	NS	NS
k__Bacteria.p__Firmicutes.c__Clostridia.o__Clostridiales.f__Eubacteriaceae.g__Eubacterium.s__Eubacterium_ventriosum.t__GCF_000153885	454	188	55	399	0.00143443	0.00565917	0.800024	0.993035	0.000517752	0.0059597	0.930814	0.994387	oral_contraceptive	305	200	32	273	-0.0140695	0.00723857	0.052877	0.759466	-0.0133271	0.00740693	0.0731208	0.934272	oral_contraceptive	1124	844	113	1011	-0.000807898	0.0039603	0.838391	0.987211	-0.000999557	0.00412397	0.808534	0.993985	oral_contraceptive	31224.5	19085.1	63759.4	0.00296085	-0.00241293	-0.814945	0.415104	0.968576	NS	NS
k__Bacteria.p__Firmicutes.c__Bacilli.o__Lactobacillales	454	451	55	399	0.0199263	0.024873	0.423503	0.993035	0.018146	0.0231667	0.433939	0.994387	oral_contraceptive	305	301	32	273	-0.0403671	0.0188871	0.0334169	0.759466	-0.0343089	0.0185609	0.0657	0.934272	oral_contraceptive	1124	1115	113	1011	-0.00138882	0.011233	0.901625	0.987211	-0.00082235	0.0113534	0.942272	0.993985	oral_contraceptive	1616.39	2803.3	7925.2	0.00900029	-0.00744919	-0.827661	0.407862	0.963575	NS	NS
k__Bacteria.p__Firmicutes.c__Bacilli	454	452	55	399	0.0219764	0.0248714	0.377405	0.993035	0.0205063	0.023143	0.376127	0.994387	oral_contraceptive	305	301	32	273	-0.0401678	0.018882	0.0342444	0.759466	-0.0341163	0.0185553	0.0671373	0.934272	oral_contraceptive	1124	1115	113	1011	-0.00137882	0.0112412	0.9024	0.987211	-0.00080404	0.0113618	0.943596	0.993985	oral_contraceptive	1616.59	2804.82	7913.65	0.00900388	-0.00713802	-0.792772	0.427911	0.97363	NS	NS
k__Bacteria.p__Firmicutes.c__Clostridia.o__Clostridiales.f__Lachnospiraceae.g__Blautia.s__Ruminococcus_obeum.t__GCF_000153905	454	56	55	399	0.021495	0.00925629	0.0206795	0.871661	0.0200891	0.00970386	0.0390778	0.638434	oral_contraceptive	305	76	32	273	0.0231827	0.0136457	0.0903862	0.812187	0.0231847	0.0140825	0.100887	0.934272	oral_contraceptive	1124	370	113	1011	-0.00222869	0.00738972	0.763018	0.987211	-0.00135887	0.00768034	0.859598	0.993985	oral_contraceptive	11671.5	5370.39	18312.4	0.00531838	0.00946326	1.77935	0.0751825	0.712038	NS	NS
k__Bacteria.p__Firmicutes.c__Clostridia.o__Clostridiales.f__Lachnospiraceae.g__Blautia.s__Ruminococcus_obeum	454	423	55	399	0.0131855	0.0104196	0.206386	0.993035	0.0132784	0.0108589	0.22213	0.994387	oral_contraceptive	305	305	32	273	0.0126099	0.0115858	0.277311	0.883219	0.0132059	0.0119425	0.269834	0.934272	oral_contraceptive	1124	1121	113	1011	-0.00110483	0.00572295	0.846953	0.987211	0.00182073	0.00583765	0.755181	0.993985	oral_contraceptive	9210.74	7449.79	30532.4	0.00460322	0.00384924	0.836207	0.403039	0.963575	NS	NS
k__Bacteria.p__Actinobacteria.c__Actinobacteria.o__Coriobacteriales.f__Coriobacteriaceae.g__Collinsella	454	342	55	399	0.0146973	0.0163582	0.369431	0.993035	0.0111378	0.0169176	0.510692	0.994387	oral_contraceptive	305	278	32	273	0.019526	0.0205693	0.343251	0.883219	0.0213045	0.0210818	0.313154	0.934272	oral_contraceptive	1124	1052	113	1011	-0.00241434	0.00927624	0.794702	0.987211	-0.00146737	0.00960885	0.878655	0.993985	oral_contraceptive	3737.04	2363.53	11621.3	0.00751181	0.00412014	0.548488	0.583357	0.997567	NS	NS
k__Bacteria.p__Actinobacteria.c__Actinobacteria.o__Coriobacteriales.f__Coriobacteriaceae.g__Collinsella.s__Collinsella_aerofaciens.t__GCF_000169035	454	304	55	399	0.00347594	0.0163365	0.831605	0.993035	-0.00134597	0.0168369	0.936324	0.994387	oral_contraceptive	305	265	32	273	0.0230577	0.0215123	0.284663	0.883219	0.0264582	0.0219875	0.22993	0.934272	oral_contraceptive	1124	1013	113	1011	-0.00262633	0.00958974	0.784236	0.987211	-0.00235272	0.00992852	0.812729	0.993985	oral_contraceptive	3746.98	2160.85	10873.9	0.00771936	0.00204329	0.264697	0.791243	0.997567	NS	NS
k__Bacteria.p__Firmicutes.c__Bacilli.o__Lactobacillales.f__Streptococcaceae.g__Streptococcus.s__Streptococcus_sanguinis.t__Streptococcus_sanguinis_unclassified	454	135	55	399	0.000427635	0.000840251	0.611076	0.993035	0.000398886	0.000863184	0.644281	0.994387	oral_contraceptive	305	102	32	273	-0.0014214	0.00129269	0.272447	0.883219	-0.00165834	0.0012819	0.196966	0.934272	oral_contraceptive	1124	397	113	1011	0.000140728	0.000749009	0.851001	0.987211	2.82947e-05	0.000764639	0.970489	0.993985	oral_contraceptive	1.41639e+06	598424	1.78248e+06	0.000513172	1.56477e-06	0.00304922	0.997567	0.997567	NS	NS
k__Bacteria.p__Firmicutes.c__Clostridia.o__Clostridiales.f__Lachnospiraceae.g__Dorea.s__Dorea_longicatena.t__GCF_000154065	454	325	55	399	-0.00135669	0.0138094	0.921784	0.993035	-0.00322289	0.0143683	0.822636	0.994387	oral_contraceptive	305	285	32	273	0.015477	0.0155013	0.318881	0.883219	0.013511	0.01578	0.39266	0.934272	oral_contraceptive	1124	1074	113	1011	-0.00254226	0.00796195	0.749558	0.987211	-0.000158453	0.00818146	0.984552	0.993985	oral_contraceptive	5243.84	4161.63	15774.7	0.00630189	0.000682762	0.108342	0.913724	0.997567	NS	NS
k__Bacteria.p__Firmicutes.c__Erysipelotrichia.o__Erysipelotrichales.f__Erysipelotrichaceae.g__Erysipelotrichaceae_noname.s__Eubacterium_biforme.t__GCF_000156655	454	92	55	399	-0.000519095	0.0091545	0.954807	0.993035	-0.00200769	0.00953239	0.833296	0.994387	oral_contraceptive	305	117	32	273	0.013539	0.016746	0.419451	0.883219	0.0115557	0.0167821	0.491699	0.934272	oral_contraceptive	1124	511	113	1011	0.00106074	0.00920304	0.90826	0.987211	0.000490998	0.00964169	0.959395	0.993985	oral_contraceptive	11932.5	3565.99	11807	0.00605167	0.00199997	0.330482	0.741036	0.997567	NS	NS
k__Bacteria.p__Bacteroidetes.c__Bacteroidia.o__Bacteroidales.f__Bacteroidaceae.g__Bacteroides.s__Bacteroides_ovatus.t__Bacteroides_ovatus_unclassified	454	301	55	399	-0.00716601	0.00717277	0.318345	0.993035	-0.00751523	0.00761394	0.324258	0.994387	oral_contraceptive	305	213	32	273	0.00757127	0.00621908	0.224432	0.883219	0.00594604	0.00645797	0.358059	0.934272	oral_contraceptive	1124	864	113	1011	0.000246649	0.00295796	0.933561	0.987211	3.18524e-05	0.00306997	0.991724	0.993985	oral_contraceptive	19436.8	25855.2	114292	0.00250326	0.000530516	0.21193	0.832161	0.997567	NS	NS
k__Bacteria.p__Bacteroidetes.c__Bacteroidia.o__Bacteroidales.f__Prevotellaceae.g__Prevotella	454	103	55	399	-0.0204444	0.0152166	0.179786	0.993035	-0.0258163	0.0159635	0.106627	0.91602	oral_contraceptive	305	86	32	273	-0.0130902	0.0176718	0.459432	0.899274	-0.0133682	0.0183179	0.466166	0.934272	oral_contraceptive	1124	488	113	1011	-0.00177438	0.00630222	0.778346	0.987211	-0.00162144	0.00662494	0.806702	0.993985	oral_contraceptive	4318.83	3202.14	25177.5	0.00553014	-0.00534848	-0.96715	0.333469	0.963575	NS	NS
k__Bacteria.p__Bacteroidetes.c__Bacteroidia.o__Bacteroidales.f__Bacteroidaceae.g__Bacteroides.s__Bacteroides_stercoris	454	135	55	399	0.0127862	0.0133548	0.338879	0.993035	0.0156175	0.0143661	0.277649	0.994387	oral_contraceptive	305	102	32	273	0.00240792	0.00310901	0.439314	0.899274	0.00232417	0.00316706	0.463766	0.934272	oral_contraceptive	1124	479	113	1011	0.000870185	0.0031369	0.781524	0.987211	0.000356963	0.00325982	0.912824	0.993985	oral_contraceptive	5606.95	103456	101625	0.00217861	0.00194239	0.891572	0.372622	0.963575	NS	NS
k__Bacteria.p__Actinobacteria.c__Actinobacteria.o__Coriobacteriales.f__Coriobacteriaceae	454	436	55	399	0.00994206	0.0135154	0.462363	0.993035	0.00750415	0.0140647	0.593955	0.994387	oral_contraceptive	305	305	32	273	0.0118547	0.0162271	0.465636	0.899274	0.0154085	0.0161834	0.341917	0.934272	oral_contraceptive	1124	1123	113	1011	-0.000720913	0.00789168	0.92723	0.987211	0.001558	0.0082219	0.849742	0.993985	oral_contraceptive	5474.46	3797.67	16056.9	0.00628334	0.00346922	0.552129	0.58086	0.997567	NS	NS
k__Bacteria.p__Firmicutes.c__Erysipelotrichia.o__Erysipelotrichales.f__Erysipelotrichaceae	454	419	55	399	-0.01581	0.0119271	0.185686	0.993035	-0.0149426	0.012645	0.238037	0.994387	oral_contraceptive	305	291	32	273	0.0134422	0.0185797	0.469949	0.899274	0.0120666	0.0184843	0.514452	0.934272	oral_contraceptive	1124	1069	113	1011	-0.000886539	0.00969818	0.927181	0.987211	0.0010788	0.0100968	0.914931	0.993985	oral_contraceptive	7029.6	2896.83	10632.1	0.00697435	-0.00397031	-0.569272	0.569171	0.997567	NS	NS
k__Bacteria.p__Firmicutes.c__Clostridia.o__Clostridiales.f__Lachnospiraceae.g__Anaerostipes.s__Anaerostipes_hadrus.t__GCF_000332875	454	345	55	399	-0.000466611	0.0046432	0.919999	0.993035	-0.000865688	0.00475846	0.855735	0.994387	oral_contraceptive	305	282	32	273	0.00410634	0.00575852	0.476367	0.901695	0.00647324	0.00592561	0.275685	0.934272	oral_contraceptive	1124	1061	113	1011	-0.000939468	0.00327264	0.774115	0.987211	-0.000977549	0.00339049	0.773157	0.993985	oral_contraceptive	46383.6	30156.3	93369.1	0.002426	8.51736e-05	0.0351086	0.971993	0.997567	NS	NS
k__Bacteria.p__Firmicutes.c__Negativicutes.o__Selenomonadales.f__Veillonellaceae.g__Dialister.s__Dialister_invisus.t__GCF_000160055	454	232	55	399	0.0074226	0.0168485	0.659757	0.993035	0.0161567	0.0175585	0.358046	0.994387	oral_contraceptive	305	153	32	273	0.0163381	0.023573	0.488797	0.904041	0.0156081	0.0237494	0.511629	0.934272	oral_contraceptive	1124	447	113	1011	0.00376208	0.0132421	0.776387	0.987211	0.00407207	0.013856	0.768902	0.993985	oral_contraceptive	3522.71	1799.57	5702.74	0.0095238	0.00698443	0.733366	0.463335	0.992713	NS	NS
k__Bacteria.p__Firmicutes.c__Negativicutes.o__Selenomonadales.f__Veillonellaceae	454	376	55	399	0.00817797	0.0193345	0.672522	0.993035	0.0122132	0.0204998	0.551667	0.994387	oral_contraceptive	305	244	32	273	0.0147534	0.02276	0.517346	0.904041	0.0148602	0.0229568	0.517993	0.934272	oral_contraceptive	1124	856	113	1011	0.00130018	0.0129004	0.919738	0.987211	0.00136271	0.0135	0.919615	0.993985	oral_contraceptive	2675.07	1930.43	6008.92	0.00970625	0.00548026	0.564611	0.572338	0.997567	NS	NS
k__Bacteria.p__Actinobacteria.c__Actinobacteria.o__Coriobacteriales.f__Coriobacteriaceae.g__Adlercreutzia.s__Adlercreutzia_equolifaciens.t__GCF_000478885	454	210	55	399	0.000174889	0.00327936	0.957493	0.993035	-0.000274234	0.00343186	0.936351	0.994387	oral_contraceptive	305	218	32	273	-0.00287451	0.00460928	0.533352	0.904566	-0.00309634	0.00475852	0.515821	0.934272	oral_contraceptive	1124	889	113	1011	-0.000726713	0.00279604	0.794983	0.987211	-0.00021023	0.00289448	0.942113	0.993985	oral_contraceptive	92986.9	47068.9	127912	0.00193178	-0.000791113	-0.409525	0.682155	0.997567	NS	NS
k__Viruses.p__Viruses_noname.c__Viruses_noname	454	92	55	399	0.00574624	0.00866373	0.507518	0.993035	-0.000785371	0.00908941	0.931188	0.994387	oral_contraceptive	305	49	32	273	-0.00211721	0.00420741	0.615188	0.915137	-0.00286018	0.00444855	0.520817	0.934272	oral_contraceptive	1124	286	113	1011	-0.000708376	0.00423079	0.867059	0.987211	-0.000632967	0.00439508	0.885514	0.993985	oral_contraceptive	13322.6	56489.8	55867.3	0.00282077	-0.000657394	-0.233055	0.815719	0.997567	NS	NS
k__Bacteria.p__Firmicutes.c__Clostridia.o__Clostridiales.f__Lachnospiraceae.g__Blautia.s__Ruminococcus_torques.t__Ruminococcus_torques_unclassified	454	418	55	399	-0.00786943	0.0122717	0.52169	0.993035	-0.00280383	0.0129082	0.828156	0.994387	oral_contraceptive	305	233	32	273	0.00775881	0.0148135	0.600835	0.915137	0.00987117	0.0146612	0.501363	0.934272	oral_contraceptive	1124	865	113	1011	0.00102607	0.00762969	0.893044	0.987211	-0.00255824	0.0079856	0.748761	0.993985	oral_contraceptive	6640.35	4557.08	17178.5	0.00593642	2.56632e-05	0.00432301	0.996551	0.997567	NS	NS
k__Viruses.p__Viruses_noname.c__Viruses_noname.o__Caudovirales	454	87	55	399	0.0070299	0.00855598	0.411731	0.993035	-9.72951e-05	0.00897665	0.991358	0.994953	oral_contraceptive	305	48	32	273	-0.00204406	0.00420675	0.627395	0.915137	-0.00277038	0.00444526	0.533678	0.934272	oral_contraceptive	1124	266	113	1011	0.000740604	0.00396377	0.851817	0.987211	0.00111314	0.00410346	0.786237	0.993985	oral_contraceptive	13660.3	56507.6	63647.9	0.00273367	0.000206729	0.0756234	0.939719	0.997567	NS	NS
k__Bacteria.p__Bacteroidetes.c__Bacteroidia.o__Bacteroidales.f__Prevotellaceae.g__Prevotella.s__Prevotella_copri.t__GCF_000157935	454	64	55	399	-0.0170837	0.0148591	0.250889	0.993035	-0.0227285	0.0155682	0.145098	0.994387	oral_contraceptive	305	76	32	273	-0.00939873	0.0171207	0.583439	0.915137	-0.00799033	0.0178143	0.654136	0.934558	oral_contraceptive	1124	407	113	1011	0.000706412	0.00585364	0.903968	0.987211	0.000384766	0.00614362	0.950075	0.993985	oral_contraceptive	4529.13	3411.58	29184.3	0.00519	-0.00239253	-0.46099	0.644806	0.997567	NS	NS
k__Bacteria.p__Firmicutes.c__Clostridia.o__Clostridiales.f__Lachnospiraceae.g__Lachnospiraceae_noname.s__Lachnospiraceae_bacterium_7_1_58FAA.t__GCF_000242155	454	302	55	399	-0.00167346	0.00195616	0.392752	0.993035	-0.00162147	0.00203553	0.426171	0.994387	oral_contraceptive	305	186	32	273	0.000959117	0.00173947	0.581797	0.915137	0.000897276	0.00177505	0.613649	0.934558	oral_contraceptive	1124	826	113	1011	7.42054e-05	0.00115417	0.948749	0.987211	-0.000432158	0.0012008	0.719	0.993985	oral_contraceptive	261332	330495	750687	0.000863059	-4.81498e-05	-0.0557897	0.955509	0.997567	NS	NS
k__Viruses.p__Viruses_noname.c__Viruses_noname.o__Caudovirales.f__Siphoviridae	454	80	55	399	0.00709129	0.00856046	0.407908	0.993035	-5.96316e-05	0.0089735	0.994701	0.994953	oral_contraceptive	305	41	32	273	-0.00168687	0.00419975	0.688222	0.923438	-0.00242526	0.00443361	0.584829	0.934558	oral_contraceptive	1124	247	113	1011	-0.00120406	0.00394033	0.759987	0.987211	-0.000828797	0.0040768	0.838942	0.993985	oral_contraceptive	13646	56696.1	64407.2	0.00272419	-0.000567133	-0.208185	0.835085	0.997567	NS	NS
k__Bacteria.p__Proteobacteria.c__Gammaproteobacteria.o__Enterobacteriales.f__Enterobacteriaceae.g__Escherichia.s__Escherichia_coli.t__Escherichia_coli_unclassified	454	260	55	399	0.00799126	0.00789399	0.311977	0.993035	0.0115479	0.00835923	0.167968	0.994387	oral_contraceptive	305	163	32	273	0.00152142	0.00435172	0.726894	0.925575	0.00207515	0.00439609	0.637318	0.934558	oral_contraceptive	1124	625	113	1011	-0.000191661	0.00267344	0.942862	0.987211	0.000860287	0.00276159	0.75547	0.993985	oral_contraceptive	16047.5	52805.3	139913	0.00218862	0.000870653	0.397809	0.690771	0.997567	NS	NS
k__Bacteria.p__Firmicutes.c__Negativicutes.o__Selenomonadales.f__Veillonellaceae.g__Veillonella.s__Veillonella_parvula.t__Veillonella_parvula_unclassified	454	165	55	399	-0.00127004	0.00139315	0.362549	0.993035	-0.000642174	0.00146296	0.660978	0.994387	oral_contraceptive	305	102	32	273	0.00033556	0.00173973	0.84719	0.950324	0.000593324	0.00175521	0.73562	0.934558	oral_contraceptive	1124	293	113	1011	9.20964e-05	0.000647027	0.88684	0.987211	0.000136285	0.000670279	0.838921	0.993985	oral_contraceptive	515236	330398	2.38866e+06	0.000556045	-0.000100026	-0.179888	0.857241	0.997567	NS	NS
k__Bacteria.p__Firmicutes.c__Clostridia.o__Clostridiales.f__Lachnospiraceae.g__Lachnospiraceae_noname.s__Lachnospiraceae_bacterium_5_1_63FAA.t__GCF_000185525	454	368	55	399	-0.00325144	0.00501474	0.517088	0.993035	-0.00356087	0.005296	0.501749	0.994387	oral_contraceptive	305	290	32	273	-0.00108813	0.00565422	0.847526	0.950324	0.00177749	0.00579624	0.759347	0.938016	oral_contraceptive	1124	1084	113	1011	0.000632304	0.0027867	0.820543	0.987211	7.58144e-05	0.00290569	0.979189	0.993985	oral_contraceptive	39765.2	31279.1	128771	0.0022371	-0.000409915	-0.183235	0.854614	0.997567	NS	NS
k__Bacteria.p__Bacteroidetes.c__Bacteroidia.o__Bacteroidales.f__Porphyromonadaceae.g__Parabacteroides.s__Parabacteroides_johnsonii.t__Parabacteroides_johnsonii_unclassified	454	49	55	399	0.00274971	0.00383815	0.474116	0.993035	0.00321446	0.00398856	0.420772	0.994387	oral_contraceptive	305	38	32	273	0.000863006	0.00302227	0.775422	0.942239	0.000847884	0.00310516	0.785023	0.951086	oral_contraceptive	1124	143	113	1011	0.000198067	0.00169147	0.906804	0.987211	-5.12452e-05	0.0017528	0.976682	0.993985	oral_contraceptive	67882.3	109480	349521	0.00137766	0.00066498	0.482687	0.629318	0.997567	NS	NS
k__Bacteria.p__Firmicutes.c__Clostridia.o__Clostridiales.f__Ruminococcaceae.g__Faecalibacterium.s__Faecalibacterium_prausnitzii	454	357	55	399	-0.00187572	0.0194414	0.923183	0.993035	-0.00343827	0.0204447	0.866532	0.994387	oral_contraceptive	305	293	32	273	0.00332498	0.018961	0.860917	0.955572	0.00447026	0.0194453	0.818356	0.970188	oral_contraceptive	1124	1116	113	1011	0.000790053	0.00885838	0.928949	0.987211	0.0017235	0.00921561	0.85168	0.993985	oral_contraceptive	2645.73	2781.49	12743.6	0.00741845	0.00078994	0.106483	0.915199	0.997567	NS	NS
k__Bacteria.p__Firmicutes.c__Clostridia.o__Clostridiales.f__Eubacteriaceae.g__Eubacterium.s__Eubacterium_eligens.t__GCF_000146185	454	232	55	399	0.00815512	0.00655811	0.214355	0.993035	0.00561492	0.00688791	0.415466	0.994387	oral_contraceptive	305	195	32	273	0.00357249	0.00715651	0.618014	0.915137	-0.00062558	0.00720064	0.930835	0.983267	oral_contraceptive	1124	887	113	1011	-0.000822885	0.00396356	0.83557	0.987211	-0.00111642	0.00413139	0.787037	0.993985	oral_contraceptive	23251.1	19525.3	63654.6	0.00306525	0.00194482	0.634473	0.525772	0.997567	NS	NS
k__Bacteria.p__Firmicutes.c__Negativicutes.o__Selenomonadales.f__Veillonellaceae.g__Veillonella	454	253	55	399	-0.00345351	0.00305053	0.258298	0.993035	-0.00173655	0.00314066	0.580675	0.994387	oral_contraceptive	305	150	32	273	-0.00029317	0.0025019	0.906802	0.980814	0.000171088	0.00244495	0.94427	0.983267	oral_contraceptive	1124	553	113	1011	0.000263137	0.0013189	0.8419	0.987211	-0.000181273	0.00137113	0.894846	0.993985	oral_contraceptive	107461	159757	574875	0.00108973	-0.000316689	-0.290612	0.771348	0.997567	NS	NS
k__Bacteria.p__Firmicutes.c__Bacilli.o__Lactobacillales.f__Leuconostocaceae.g__Leuconostoc	454	84	55	399	0.00154702	0.00189663	0.415134	0.993035	0.00171334	0.0019706	0.385128	0.994387	oral_contraceptive	305	47	32	273	9.57528e-05	0.00210284	0.963711	0.983077	0.000131675	0.00218483	0.951988	0.983267	oral_contraceptive	1124	292	113	1011	-0.000218236	0.00193624	0.91028	0.987211	0.000459038	0.00201353	0.819707	0.993985	oral_contraceptive	277993	226145	266737	0.00113896	0.000510462	0.448184	0.654021	0.997567	NS	NS
k__Bacteria.p__Firmicutes.c__Clostridia.o__Clostridiales.f__Lachnospiraceae.g__Coprococcus.s__Coprococcus_comes.t__GCF_000155875	454	300	55	399	-0.00805976	0.0119462	0.500242	0.993035	-0.00171488	0.0123046	0.88923	0.994387	oral_contraceptive	305	264	32	273	0.00585075	0.0136226	0.667877	0.915137	0.000139127	0.0136889	0.991899	0.997175	oral_contraceptive	1124	1047	113	1011	0.000839309	0.00650105	0.897299	0.987211	-0.00170829	0.00670029	0.798805	0.993985	oral_contraceptive	7007.11	5388.69	23661	0.00526631	-0.000141138	-0.0268001	0.978619	0.997567	NS	NS
k__Bacteria.p__Firmicutes.c__Erysipelotrichia.o__Erysipelotrichales.f__Erysipelotrichaceae.g__Holdemania	454	182	55	399	0.000294125	0.00133744	0.82604	0.993035	0.000284965	0.00141328	0.840308	0.994387	oral_contraceptive	305	151	32	273	-0.000169094	0.00181704	0.92592	0.983077	-2.88686e-05	0.00184992	0.987561	0.997175	oral_contraceptive	1124	529	113	1011	0.000154358	0.000767678	0.84068	0.987211	0.000188606	0.000799087	0.813457	0.993985	oral_contraceptive	559053	302879	1.69684e+06	0.00062515	0.000146608	0.234517	0.814584	0.997567	NS	NS
k__Bacteria.p__Bacteroidetes.c__Bacteroidia.o__Bacteroidales.f__Bacteroidaceae.g__Bacteroides.s__Bacteroides_ovatus	454	302	55	399	-0.0072689	0.00750077	0.333062	0.993035	-0.00661449	0.00794858	0.405846	0.994387	oral_contraceptive	305	213	32	273	0.00723596	0.00625979	0.248656	0.883219	0.00569592	0.00650479	0.382041	0.934272	oral_contraceptive	1124	865	113	1011	0.000166389	0.00295865	0.955162	0.989428	2.31478e-05	0.00306983	0.993985	0.993985	oral_contraceptive	17774.1	25520	114239	0.0025195	0.000472735	0.187631	0.851166	0.997567	NS	NS
k__Bacteria.p__Firmicutes.c__Clostridia.o__Clostridiales.f__Lachnospiraceae.g__Blautia.s__Blautia_hydrogenotrophica.t__GCF_000157975	454	87	55	399	0.00394758	0.00472068	0.403481	0.993035	0.00592688	0.00486673	0.22401	0.994387	oral_contraceptive	305	80	32	273	-0.00201675	0.00509658	0.692605	0.923473	-0.00182285	0.00520175	0.726296	0.934558	oral_contraceptive	1124	182	113	1011	-9.24243e-05	0.00201569	0.963436	0.993543	0.000112935	0.00208277	0.956767	0.993985	oral_contraceptive	44873.5	38498.4	246124	0.00174211	0.000232938	0.133711	0.893631	0.997567	NS	NS
k__Bacteria.p__Firmicutes.c__Negativicutes.o__Selenomonadales.f__Veillonellaceae.g__Dialister	454	242	55	399	0.00493205	0.0167989	0.769208	0.993035	0.0125944	0.0174789	0.471611	0.994387	oral_contraceptive	305	160	32	273	0.0147141	0.0234849	0.531446	0.904566	0.0151494	0.0237701	0.524465	0.934272	oral_contraceptive	1124	478	113	1011	0.000374079	0.0132725	0.97752	0.999147	-0.000223355	0.0139015	0.987184	0.993985	oral_contraceptive	3543.54	1813.1	5676.67	0.00952022	0.00419444	0.440582	0.659515	0.997567	NS	NS
k__Bacteria.p__Bacteroidetes.c__Bacteroidia.o__Bacteroidales.f__Porphyromonadaceae.g__Parabacteroides	454	353	55	399	-0.00100827	0.00964521	0.916793	0.993035	-0.00670024	0.0099441	0.500844	0.994387	oral_contraceptive	305	252	32	273	0.010309	0.00902203	0.254109	0.883219	0.0089628	0.00903472	0.322097	0.934272	oral_contraceptive	1124	1025	113	1011	-5.1395e-05	0.00449246	0.990874	0.999518	-0.000759349	0.004671	0.87089	0.993985	oral_contraceptive	10749.2	12285.5	49548.7	0.00371177	0.00156051	0.420421	0.674178	0.997567	NS	NS
k__Bacteria.p__Actinobacteria.c__Actinobacteria.o__Coriobacteriales.f__Coriobacteriaceae.g__Eggerthella.s__Eggerthella_lenta.t__GCF_000024265	454	212	55	399	-0.00260476	0.00253867	0.305459	0.993035	-0.00170127	0.00264706	0.520802	0.994387	oral_contraceptive	305	162	32	273	0.00162263	0.00273704	0.55375	0.915137	0.00178159	0.00282256	0.528474	0.934272	oral_contraceptive	1124	464	113	1011	-1.57725e-05	0.00081703	0.984602	0.999518	-8.99537e-05	0.00084552	0.915295	0.993985	oral_contraceptive	155163	133486	1.49804e+06	0.000748127	-0.000118202	-0.157998	0.874458	0.997567	NS	NS
Pathways
Pathways	N.IBD	non-zeros.IBD	Users.IBD	Non-users.IBD	Coef.IBD_univariate	SE.IBD_univariate	Pval.IBD_univariate	Qval.IBD_univariate	coeff.correcting.all.IBD_multivariate	SE.correcting_all.IBD_multivariate	pval.correcting.all.IBD_multivariate	qval.correcting.all.IBD_multivariate	drug.IBD	N.MIBS	non-zeros.MIBS	Users.MIBS	Non-users.MIBS	Coef.MIBS_univariate	SE.MIBS_univariate	Pval.MIBS_univariate	Qval.MIBS_univariate	coeff.correcting.all.MIBS_multivariate	SE.correcting_all.MIBS_multivariate	pval.correcting.all.MIBS_multivariate	qval.correcting.all.MIBS_multivariate	drug.MIBS	N.LLD	non-zeros.LLD	Users.LLD	Non-users.LLD	Coef.LLD_univariate	SE.LLD_univariate	Pval.LLD_univariate	Qval.LLD_univariate	coeff.correcting.all.LLD_multivariate	SE.correcting_all.LLD_multivariate	pval.correcting.all.LLD_multivariate	qval.correcting.all.LLD_multivariate	drug.LLD	inverse_var.ibd_univariate	inverse_var.mibs_univariate	inverse_var.lld_univariate	se_univariate	beta_univariate	Z_univariate	P_univariate	FDR_univariate	Het.Q_univariate	Het.I2_univariate
PWY.7392	454	227	55	399	0.768082	0.439204	0.0810249	0.999588	0.611244	0.461931	0.186519	0.934574	oral_contraceptive	305	184	32	273	0.961162	0.515752	0.0633596	0.604855	0.951801	0.540552	0.0794311	0.835184	oral_contraceptive	1124	808	113	1011	-0.452552	0.30188	0.134127	0.983567	-0.472463	0.314333	0.133116	0.922987	oral_contraceptive	5.18404	3.75939	10.9731	0.224075	0.132013	0.589147	0.555763	0.950814	NS	NS
P162.PWY	454	326	55	399	-0.0632987	0.372936	0.8653	0.999588	-0.375911	0.387943	0.333143	0.981751	oral_contraceptive	305	203	32	273	0.756571	0.431848	0.0808129	0.604855	0.584279	0.43428	0.179652	0.835184	oral_contraceptive	1124	904	113	1011	-0.613357	0.229218	0.00756259	0.983567	-0.556214	0.238049	0.0196453	0.922987	oral_contraceptive	7.19005	5.36215	19.0328	0.177934	-0.25557	-1.43632	0.150911	0.947245	NS	NS
PWY.6700	454	454	55	399	-0.0175882	0.0441593	0.690612	0.999588	-0.0140744	0.0459044	0.759307	0.981751	oral_contraceptive	305	305	32	273	0.11837	0.0649342	0.0693158	0.604855	0.118743	0.0679687	0.0817967	0.835184	oral_contraceptive	1124	1124	113	1011	-0.0402401	0.0241531	0.0959866	0.983567	-0.0420021	0.0250821	0.0943068	0.922987	oral_contraceptive	512.81	237.166	1714.16	0.020145	-0.0202602	-1.00572	0.31455	0.947245	NS	NS
PWY.7539	454	435	55	399	-0.142871	0.137531	0.299493	0.999588	-0.129632	0.144302	0.369586	0.981751	oral_contraceptive	305	300	32	273	0.307704	0.137828	0.026352	0.604855	0.346207	0.139167	0.0135014	0.835184	oral_contraceptive	1124	1111	113	1011	-0.111907	0.0652293	0.086522	0.983567	-0.115073	0.0677118	0.0895324	0.922987	oral_contraceptive	52.8684	52.6411	235.025	0.05419	-0.0518492	-0.956803	0.338667	0.947245	NS	NS
GLCMANNANAUT.PWY	454	453	55	399	-0.0750509	0.0737589	0.309476	0.999588	-0.0339284	0.0772756	0.660862	0.981751	oral_contraceptive	305	305	32	273	0.137139	0.078296	0.0808988	0.604855	0.123679	0.0800087	0.123368	0.835184	oral_contraceptive	1124	1124	113	1011	-0.0554076	0.0382219	0.147446	0.983567	-0.0551213	0.0398316	0.166693	0.922987	oral_contraceptive	183.811	163.125	684.505	0.0311371	-0.0284564	-0.913908	0.360765	0.947245	NS	NS
PWY.6168	454	454	55	399	0.00276675	0.075145	0.970647	0.999588	0.0295422	0.0786219	0.707307	0.981751	oral_contraceptive	305	303	32	273	0.210077	0.13223	0.113208	0.604855	0.221438	0.131987	0.0946165	0.835184	oral_contraceptive	1124	1122	113	1011	-0.139054	0.0636774	0.0291926	0.983567	-0.128623	0.0658617	0.0510908	0.922987	oral_contraceptive	177.092	57.193	246.621	0.0456005	-0.0453075	-0.993574	0.32043	0.947245	NS	NS
PWY.6703	454	454	55	399	0.0221338	0.0481447	0.645936	0.999588	0.0419138	0.0509459	0.411169	0.981751	oral_contraceptive	305	305	32	273	0.142673	0.0660201	0.0314873	0.604855	0.134346	0.0690606	0.0527956	0.835184	oral_contraceptive	1124	1124	113	1011	-0.0458178	0.0256294	0.0740961	0.983567	-0.0480663	0.026804	0.0732142	0.922987	oral_contraceptive	431.423	229.428	1522.38	0.0214018	-0.0125821	-0.587899	0.5566	0.950814	NS	NS
COMPLETE.ARO.PWY	454	454	55	399	-0.00942035	0.021805	0.66594	0.999588	-0.0112334	0.0229279	0.624452	0.981751	oral_contraceptive	305	305	32	273	-0.062095	0.0276536	0.0254998	0.604855	-0.0537565	0.0274603	0.0513752	0.835184	oral_contraceptive	1124	1124	113	1011	0.0181443	0.0121051	0.134183	0.983567	0.0195377	0.0125471	0.119731	0.922987	oral_contraceptive	2103.24	1307.66	6824.41	0.00988438	0.00222874	0.225481	0.821605	0.988398	NS	NS
PWY.7199	454	453	55	399	-3.16984e-05	0.0614214	0.999588	0.999588	0.0130944	0.063358	0.836372	0.981751	oral_contraceptive	305	305	32	273	0.0904837	0.0651471	0.165907	0.695946	0.0849656	0.0675099	0.209312	0.881314	oral_contraceptive	1124	1124	113	1011	-0.0624517	0.0307596	0.0425621	0.983567	-0.0445298	0.032101	0.165675	0.922987	oral_contraceptive	265.07	235.619	1056.91	0.025338	-0.0286945	-1.13247	0.257437	0.947245	NS	NS
PWY.4702	454	286	55	399	0.559363	0.36638	0.12755	0.999588	0.510049	0.378954	0.17909	0.934574	oral_contraceptive	305	216	32	273	0.684334	0.462737	0.140228	0.629076	0.586519	0.472832	0.215914	0.890844	oral_contraceptive	1124	834	113	1011	0.458841	0.267679	0.0867791	0.983567	0.576336	0.280229	0.0399595	0.922987	oral_contraceptive	7.44968	4.67016	13.9563	0.195829	0.527944	2.69594	0.00701906	0.947245	NS	NS
PWY.6859	454	279	55	399	0.544305	0.398362	0.172528	0.999588	0.469425	0.422209	0.266884	0.981751	oral_contraceptive	305	187	32	273	0.609836	0.487393	0.211836	0.733627	0.58555	0.510696	0.252597	0.928385	oral_contraceptive	1124	818	113	1011	-0.559565	0.287162	0.0515926	0.983567	-0.572727	0.29895	0.0556564	0.922987	oral_contraceptive	6.3015	4.2096	12.1268	0.210175	-0.0348372	-0.165753	0.868351	0.991593	NS	NS
PWY.5676	454	409	55	399	-0.131644	0.31378	0.675027	0.999588	-0.327251	0.319849	0.306863	0.981751	oral_contraceptive	305	266	32	273	0.611539	0.410984	0.137812	0.626947	0.406808	0.411737	0.324043	0.964969	oral_contraceptive	1124	1033	113	1011	-0.383595	0.207015	0.0641488	0.983567	-0.331532	0.215697	0.124581	0.922987	oral_contraceptive	10.1566	5.92039	23.3343	0.15929	-0.169176	-1.06206	0.288209	0.947245	NS	NS
CENTFERM.PWY	454	266	55	399	-0.301038	0.372318	0.419212	0.999588	-0.577454	0.385273	0.134716	0.934574	oral_contraceptive	305	221	32	273	0.561331	0.416884	0.179168	0.705426	0.230363	0.419993	0.583817	0.964969	oral_contraceptive	1124	939	113	1011	-0.475959	0.219476	0.0303221	0.983567	-0.379685	0.2286	0.0970221	0.922987	oral_contraceptive	7.21394	5.75398	20.76	0.172189	-0.261584	-1.51917	0.12872	0.947245	NS	NS
PWY.6590	454	266	55	399	-0.317517	0.388712	0.414463	0.999588	-0.606653	0.402049	0.132119	0.934574	oral_contraceptive	305	221	32	273	0.582582	0.435921	0.182425	0.705426	0.23515	0.439136	0.592766	0.964969	oral_contraceptive	1124	939	113	1011	-0.498804	0.227907	0.0288303	0.983567	-0.397797	0.23739	0.0940859	0.922987	oral_contraceptive	6.61825	5.26241	19.2524	0.179221	-0.277479	-1.54825	0.121562	0.947245	NS	NS
RIBOSYN2.PWY	454	427	55	399	0.351364	0.296224	0.236208	0.999588	0.542905	0.308861	0.0795583	0.934574	oral_contraceptive	305	279	32	273	0.55309	0.41384	0.182411	0.705426	0.435989	0.409373	0.287841	0.964969	oral_contraceptive	1124	1045	113	1011	-0.388788	0.222601	0.0809868	0.983567	-0.350999	0.232302	0.131092	0.922987	oral_contraceptive	11.3962	5.83895	20.1812	0.163482	-0.0163701	-0.100134	0.920238	0.999356	NS	NS
THISYNARA.PWY	454	454	55	399	-0.0971697	0.0573227	0.0907738	0.999588	-0.0767069	0.0599948	0.201815	0.934574	oral_contraceptive	305	305	32	273	0.0899769	0.0766654	0.241486	0.766771	0.0862706	0.080575	0.285295	0.964969	oral_contraceptive	1124	1124	113	1011	0.0609782	0.0337304	0.0709072	0.983567	0.0626751	0.0350788	0.0742704	0.922987	oral_contraceptive	304.331	170.138	878.933	0.0271823	0.0290619	1.06915	0.285003	0.947245	NS	NS
PWY.5104	454	440	55	399	0.0623905	0.155735	0.688902	0.999588	-0.0361762	0.15592	0.816648	0.981751	oral_contraceptive	305	305	32	273	0.171352	0.146834	0.244158	0.766771	0.135826	0.147955	0.359451	0.964969	oral_contraceptive	1124	1123	113	1011	-0.155103	0.0724069	0.0324014	0.983567	-0.135143	0.0749839	0.0717801	0.922987	oral_contraceptive	41.2313	46.3816	190.739	0.0599381	-0.0684895	-1.14267	0.253175	0.947245	NS	NS
P42.PWY	454	445	55	399	0.0245826	0.125499	0.844797	0.999588	0.00712372	0.129653	0.956211	0.98548	oral_contraceptive	305	299	32	273	0.21327	0.190173	0.263016	0.76836	0.112547	0.187511	0.548889	0.964969	oral_contraceptive	1124	1115	113	1011	-0.159373	0.095413	0.0951339	0.983567	-0.134888	0.0992807	0.174544	0.922987	oral_contraceptive	63.4923	27.6504	109.846	0.0705365	-0.049996	-0.708795	0.478452	0.950814	NS	NS
PWY.7242	454	453	55	399	0.111573	0.109126	0.307151	0.999588	0.100435	0.115526	0.385178	0.981751	oral_contraceptive	305	305	32	273	0.111353	0.110161	0.312922	0.78964	0.0782019	0.113008	0.489543	0.964969	oral_contraceptive	1124	1123	113	1011	0.0744115	0.0461641	0.107269	0.983567	0.0700551	0.0481654	0.146109	0.922987	oral_contraceptive	83.9739	82.4027	469.236	0.0396647	0.0841104	2.12054	0.0339608	0.947245	NS	NS
PWY.5121	454	436	55	399	0.0306557	0.159363	0.84755	0.999588	-0.0670151	0.162003	0.679354	0.981751	oral_contraceptive	305	299	32	273	-0.178861	0.19683	0.364254	0.823118	-0.179838	0.200145	0.369738	0.964969	oral_contraceptive	1124	1116	113	1011	-0.145416	0.0857312	0.090132	0.983567	-0.13304	0.0887788	0.134285	0.922987	oral_contraceptive	39.3756	25.8118	136.057	0.0704916	-0.115255	-1.63502	0.102045	0.947245	NS	NS
NONOXIPENT.PWY	454	454	55	399	-0.064662	0.0435569	0.138394	0.999588	-0.0858007	0.045207	0.0584384	0.934574	oral_contraceptive	305	305	32	273	0.048347	0.0578321	0.403831	0.832352	0.04781	0.060097	0.42701	0.964969	oral_contraceptive	1124	1124	113	1011	0.0443843	0.0244238	0.0694465	0.983567	0.0437902	0.025246	0.0831106	0.922987	oral_contraceptive	527.093	298.994	1676.39	0.0199901	0.0218895	1.09502	0.273509	0.947245	NS	NS
PWY.5100	454	454	55	399	-0.0101931	0.0566896	0.857389	0.999588	-0.0193242	0.0578832	0.738674	0.981751	oral_contraceptive	305	305	32	273	0.0507149	0.065315	0.43809	0.856031	0.040445	0.0663198	0.542487	0.964969	oral_contraceptive	1124	1124	113	1011	-0.0449491	0.029803	0.131784	0.983567	-0.0453029	0.0309988	0.144187	0.922987	oral_contraceptive	311.167	234.409	1125.85	0.02446	-0.0250623	-1.02462	0.305542	0.947245	NS	NS
AEROBACTINSYN.PWY	454	76	55	399	-0.0644096	0.236873	0.785815	0.999588	-0.0986515	0.24518	0.687633	0.981751	oral_contraceptive	305	50	32	273	0.163293	0.217021	0.452388	0.86787	0.0808936	0.216823	0.709384	0.964969	oral_contraceptive	1124	184	113	1011	-0.234901	0.116886	0.044712	0.983567	-0.178607	0.121984	0.143442	0.922987	oral_contraceptive	17.8225	21.2323	73.1937	0.0943865	-0.132511	-1.40392	0.160343	0.947245	NS	NS
MET.SAM.PWY	454	454	55	399	0.00808175	0.054784	0.882791	0.999588	-0.0210827	0.0571084	0.712203	0.981751	oral_contraceptive	305	305	32	273	0.0341945	0.0637066	0.591843	0.874694	0.0277771	0.066233	0.675278	0.964969	oral_contraceptive	1124	1124	113	1011	0.0459341	0.0256035	0.0730757	0.983567	0.040739	0.0265843	0.125708	0.922987	oral_contraceptive	333.19	246.395	1525.46	0.0217956	0.0385687	1.76956	0.0768002	0.947245	NS	NS
PWY.6126	454	454	55	399	0.02428	0.0451664	0.59115	0.999588	0.0283546	0.0468909	0.54573	0.981751	oral_contraceptive	305	305	32	273	0.047129	0.0660604	0.476144	0.874694	0.03832	0.0677601	0.572199	0.964969	oral_contraceptive	1124	1124	113	1011	-0.0569673	0.0248924	0.0222919	0.983567	-0.0580002	0.0259426	0.0255749	0.922987	oral_contraceptive	490.195	229.149	1613.86	0.0207025	-0.0296742	-1.43336	0.151755	0.947245	NS	NS
PWY.7222	454	454	55	399	0.0213989	0.05433	0.693871	0.999588	0.0303511	0.0564002	0.590785	0.981751	oral_contraceptive	305	305	32	273	0.0475607	0.0737554	0.519526	0.874694	0.0385102	0.0755033	0.610447	0.964969	oral_contraceptive	1124	1124	113	1011	-0.0658612	0.0290783	0.0237063	0.983567	-0.0666797	0.0302878	0.02791	0.922987	oral_contraceptive	338.782	183.828	1182.66	0.024216	-0.0362986	-1.49895	0.133887	0.947245	NS	NS
PWY.7229	454	454	55	399	0.014389	0.0408422	0.724779	0.999588	0.0206439	0.0424215	0.626784	0.981751	oral_contraceptive	305	305	32	273	0.0428394	0.059917	0.475184	0.874694	0.0342153	0.061597	0.579045	0.964969	oral_contraceptive	1124	1124	113	1011	-0.049814	0.0221565	0.0247527	0.983567	-0.0540951	0.0230249	0.0189829	0.922987	oral_contraceptive	599.49	278.548	2037.03	0.0185215	-0.0277571	-1.49864	0.133966	0.947245	NS	NS
METSYN.PWY	454	454	55	399	0.0231297	0.0547127	0.672688	0.999588	-0.00135445	0.0570298	0.981064	0.988119	oral_contraceptive	305	305	32	273	0.0322438	0.0588299	0.584049	0.874694	0.0283396	0.0603799	0.639208	0.964969	oral_contraceptive	1124	1124	113	1011	0.0366815	0.0236344	0.120937	0.983567	0.0309941	0.0246107	0.208169	0.922987	oral_contraceptive	334.059	288.937	1790.24	0.0203564	0.0342743	1.68371	0.0922373	0.947245	NS	NS
COBALSYN.PWY	454	444	55	399	-0.0453521	0.101142	0.654096	0.999588	-0.0431982	0.103108	0.675484	0.981751	oral_contraceptive	305	304	32	273	-0.0381342	0.0802983	0.635207	0.884179	-0.0212725	0.0816393	0.794634	0.964969	oral_contraceptive	1124	1123	113	1011	0.0741494	0.0395499	0.0610778	0.983567	0.0898394	0.0411985	0.0294269	0.922987	oral_contraceptive	97.7547	155.091	639.308	0.0334796	0.0415361	1.24064	0.214738	0.947245	NS	NS
FAO.PWY	454	389	55	399	-0.0150849	0.329312	0.963485	0.999588	-0.0950058	0.341572	0.781047	0.981751	oral_contraceptive	305	288	32	273	-0.139519	0.307029	0.64986	0.884179	-0.167624	0.318941	0.599632	0.964969	oral_contraceptive	1124	1088	113	1011	-0.139919	0.0886674	0.114854	0.983567	-0.122898	0.0928279	0.185819	0.922987	oral_contraceptive	9.22114	10.6082	127.196	0.0824716	-0.132061	-1.60129	0.109312	0.947245	NS	NS
PWY.5136	454	389	55	399	-0.0163687	0.320204	0.959254	0.999588	-0.089136	0.331756	0.788316	0.981751	oral_contraceptive	305	288	32	273	-0.120854	0.299277	0.686634	0.892849	-0.144829	0.310552	0.641342	0.964969	oral_contraceptive	1124	1088	113	1011	-0.138757	0.0875373	0.113233	0.983567	-0.120935	0.0916617	0.187338	0.922987	oral_contraceptive	9.75316	11.1649	130.501	0.0812661	-0.129554	-1.59419	0.110893	0.947245	NS	NS
CALVIN.PWY	454	454	55	399	-0.0227946	0.0332986	0.493999	0.999588	-0.0267072	0.0341631	0.434838	0.981751	oral_contraceptive	305	305	32	273	0.0127416	0.0435512	0.770059	0.906969	0.0127835	0.0446899	0.775068	0.964969	oral_contraceptive	1124	1124	113	1011	0.0285739	0.0179647	0.111994	0.983567	0.025346	0.0184062	0.16879	0.922987	oral_contraceptive	901.877	527.229	3098.57	0.0148615	0.0164981	1.11012	0.266947	0.947245	NS	NS
PWY.7184	454	454	55	399	0.0379905	0.068754	0.580849	0.999588	0.0363149	0.0725945	0.617182	0.981751	oral_contraceptive	305	305	32	273	0.0306751	0.107215	0.774995	0.906969	0.024259	0.108181	0.822741	0.964969	oral_contraceptive	1124	1123	113	1011	-0.0680538	0.0460873	0.140059	0.983567	-0.0673867	0.048044	0.161025	0.922987	oral_contraceptive	211.546	86.9936	470.801	0.0360529	-0.0277309	-0.769173	0.441791	0.947245	NS	NS
PWY.841	454	454	55	399	0.0388879	0.0461051	0.399436	0.999588	0.0279865	0.0477549	0.558184	0.981751	oral_contraceptive	305	305	32	273	0.0262257	0.0819919	0.749301	0.906969	0.0195283	0.082359	0.812755	0.964969	oral_contraceptive	1124	1123	113	1011	-0.0471774	0.0330898	0.154225	0.983567	-0.0500155	0.0346083	0.148698	0.922987	oral_contraceptive	470.438	148.75	913.299	0.0255447	-0.0136325	-0.533673	0.593568	0.953044	NS	NS
PWY.5913	454	416	55	399	0.0219439	0.403802	0.956687	0.999588	-0.0127504	0.422404	0.975934	0.988119	oral_contraceptive	305	292	32	273	0.141611	0.431416	0.742956	0.906969	0.101404	0.446026	0.820328	0.964969	oral_contraceptive	1124	1078	113	1011	-0.366265	0.22797	0.108417	0.983567	-0.443196	0.237482	0.0622811	0.922987	oral_contraceptive	6.13285	5.37288	19.2418	0.180341	-0.200086	-1.10948	0.267221	0.947245	NS	NS
PWY0.1061	454	443	55	399	0.17042	0.185174	0.357924	0.999588	0.229278	0.183396	0.21199	0.934574	oral_contraceptive	305	302	32	273	0.0253448	0.201866	0.900172	0.971135	0.0526939	0.201762	0.794168	0.964969	oral_contraceptive	1124	1110	113	1011	0.153587	0.0991964	0.121834	0.983567	0.155344	0.0992243	0.117743	0.922987	oral_contraceptive	29.1635	24.5399	101.627	0.0802365	0.136487	1.70106	0.0889321	0.947245	NS	NS
PWY.6167	454	65	55	399	0.436821	0.34076	0.200556	0.999588	0.122261	0.346626	0.724489	0.981751	oral_contraceptive	305	98	32	273	-0.0353393	0.530752	0.946958	0.982662	-0.131867	0.538361	0.806692	0.964969	oral_contraceptive	1124	482	113	1011	-0.562733	0.354885	0.113096	0.983567	-0.595908	0.368858	0.106485	0.922987	oral_contraceptive	8.61197	3.5499	7.94007	0.223039	-0.0413744	-0.185503	0.852835	0.991593	NS	NS
PWY.5173	454	294	55	399	0.202606	0.349684	0.56262	0.999588	0.192871	0.351816	0.583852	0.981751	oral_contraceptive	305	173	32	273	-0.114471	0.356059	0.74806	0.906969	-0.073887	0.356194	0.83583	0.969079	oral_contraceptive	1124	600	113	1011	0.328635	0.214415	0.125633	0.983567	0.360799	0.217986	0.0981862	0.922987	oral_contraceptive	8.178	7.88781	21.7514	0.162613	0.208959	1.28501	0.198789	0.947245	NS	NS
TRPSYN.PWY	454	454	55	399	-0.0172045	0.0570553	0.76315	0.999588	-0.0525444	0.0599678	0.381463	0.981751	oral_contraceptive	305	305	32	273	-0.021818	0.0746413	0.770259	0.906969	-0.0139108	0.076496	0.855841	0.971076	oral_contraceptive	1124	1124	113	1011	0.0443078	0.0305861	0.147724	0.983567	0.0503474	0.0321511	0.117653	0.922987	oral_contraceptive	307.191	179.491	1068.94	0.0253541	0.0245311	0.967538	0.333275	0.947245	NS	NS
PWY.7187	454	454	55	399	0.0300984	0.0410657	0.463996	0.999588	0.0200285	0.0427965	0.640048	0.981751	oral_contraceptive	305	305	32	273	0.0143835	0.0623034	0.817581	0.930551	0.0109874	0.0641693	0.864179	0.971076	oral_contraceptive	1124	1124	113	1011	-0.0370437	0.0252471	0.142592	0.983567	-0.0361837	0.0264347	0.17135	0.922987	oral_contraceptive	592.982	257.618	1568.83	0.0203303	-0.0151118	-0.743315	0.457291	0.947245	NS	NS
HOMOSER.METSYN.PWY	454	454	55	399	0.0239161	0.0700884	0.733097	0.999588	-0.00122415	0.07312	0.986651	0.989744	oral_contraceptive	305	305	32	273	0.0152995	0.0762679	0.841148	0.940106	0.0106381	0.0792776	0.893357	0.971076	oral_contraceptive	1124	1124	113	1011	0.06082	0.032294	0.0599175	0.983567	0.0539524	0.0336183	0.108821	0.922987	oral_contraceptive	203.567	171.916	958.862	0.0273757	0.0493251	1.80178	0.0715795	0.947245	NS	NS
PWY.7357	454	454	55	399	-0.0594572	0.0418929	0.156545	0.999588	-0.0598732	0.043886	0.173265	0.934574	oral_contraceptive	305	305	32	273	0.000346164	0.0543621	0.994924	0.994924	0.00646959	0.0567318	0.909295	0.973431	oral_contraceptive	1124	1124	113	1011	0.0476798	0.0220579	0.030864	0.983567	0.0445633	0.0226984	0.0498719	0.922987	oral_contraceptive	569.797	338.382	2055.28	0.0183696	0.0216753	1.17995	0.23802	0.947245	NS	NS
DENOVOPURINE2.PWY	454	454	55	399	0.0262358	0.0420637	0.533141	0.999588	0.013301	0.0431219	0.757902	0.981751	oral_contraceptive	305	305	32	273	0.00893853	0.0692404	0.897371	0.971135	0.00692742	0.0701198	0.921377	0.982802	oral_contraceptive	1124	1123	113	1011	-0.0444701	0.0271524	0.101748	0.983567	-0.0487739	0.0283453	0.0855938	0.922987	oral_contraceptive	565.179	208.584	1356.39	0.0216668	-0.0204804	-0.945242	0.344536	0.947245	NS	NS
METHANOGENESIS.PWY	454	67	55	399	0.437949	0.338049	0.195824	0.999588	0.129574	0.343762	0.706426	0.981751	oral_contraceptive	305	116	32	273	0.144199	0.521106	0.782189	0.907771	0.0490717	0.533955	0.926845	0.984776	oral_contraceptive	1124	533	113	1011	-0.526056	0.338719	0.120688	0.983567	-0.561146	0.351672	0.11086	0.922987	oral_contraceptive	8.75065	3.68254	8.71608	0.217446	-0.0104869	-0.0482276	0.961535	0.999356	NS	NS
PWY.5198	454	67	55	399	0.407287	0.316787	0.199233	0.999588	0.115136	0.322176	0.721004	0.981751	oral_contraceptive	305	116	32	273	0.117561	0.487944	0.809774	0.927507	0.041489	0.501568	0.934138	0.986548	oral_contraceptive	1124	535	113	1011	-0.49093	0.321388	0.126913	0.983567	-0.539538	0.333142	0.105623	0.922987	oral_contraceptive	9.96475	4.20011	9.68143	0.204781	-0.00841303	-0.0410831	0.96723	0.999356	NS	NS
PWY.6125	454	454	55	399	0.0209633	0.0647619	0.746321	0.999588	0.0183771	0.0683199	0.78808	0.981751	oral_contraceptive	305	305	32	273	0.0102012	0.0966627	0.916023	0.971135	0.00705919	0.0978476	0.942542	0.988054	oral_contraceptive	1124	1123	113	1011	-0.0604552	0.0401885	0.132791	0.983567	-0.0597217	0.0418229	0.153594	0.922987	oral_contraceptive	238.43	107.024	619.15	0.0321977	-0.0324908	-1.0091	0.312925	0.947245	NS	NS
ANAEROFRUCAT.PWY	454	454	55	399	-0.0587033	0.0803022	0.46516	0.999588	-0.0737652	0.0846851	0.384264	0.981751	oral_contraceptive	305	301	32	273	-0.00605439	0.161774	0.970172	0.994109	0.00665403	0.158554	0.966557	0.991341	oral_contraceptive	1124	1122	113	1011	-0.104872	0.068877	0.128146	0.983567	-0.0962211	0.0719041	0.181122	0.922987	oral_contraceptive	155.076	38.2104	210.791	0.0497471	-0.077809	-1.56409	0.117796	0.947245	NS	NS
PWY.5690	454	449	55	399	-0.118671	0.122587	0.333564	0.999588	-0.158788	0.127512	0.21378	0.934574	oral_contraceptive	305	301	32	273	0.397585	0.175154	0.0239368	0.604855	0.341355	0.179291	0.0580245	0.835184	oral_contraceptive	1124	1115	113	1011	-0.125868	0.0898535	0.16155	0.989597	-0.121078	0.0944164	0.199986	0.922987	oral_contraceptive	66.5443	32.5955	123.86	0.066965	-0.0472079	-0.704964	0.480833	0.950814	NS	NS
PWY.5188	454	453	55	399	0.11452	0.0523692	0.0292902	0.999588	0.111229	0.0541118	0.0404861	0.934574	oral_contraceptive	305	305	32	273	0.0127823	0.0592714	0.829403	0.937805	0.0188299	0.0586199	0.748299	0.964969	oral_contraceptive	1124	1124	113	1011	0.036888	0.0263575	0.161934	0.989597	0.04364	0.0271653	0.108468	0.922987	oral_contraceptive	364.626	284.649	1439.43	0.0218807	0.0471551	2.1551	0.0311538	0.947245	NS	NS
ASPASN.PWY	454	454	55	399	0.0177292	0.0654486	0.786607	0.999588	0.0434565	0.0682218	0.524504	0.981751	oral_contraceptive	305	305	32	273	0.19118	0.100009	0.0568913	0.604855	0.176124	0.101504	0.0838964	0.835184	oral_contraceptive	1124	1124	113	1011	0.0501747	0.0406351	0.21718	0.998708	0.0678539	0.0425916	0.111426	0.922987	oral_contraceptive	233.453	99.9827	605.616	0.0326329	0.0571217	1.75044	0.0800432	0.947245	NS	NS
P108.PWY	454	242	55	399	0.0993919	0.390936	0.799429	0.999588	-0.120389	0.409406	0.768868	0.981751	oral_contraceptive	305	212	32	273	0.769445	0.469713	0.102453	0.604855	0.63202	0.482513	0.191385	0.835184	oral_contraceptive	1124	843	113	1011	0.320318	0.2671	0.230687	0.998708	0.351375	0.277669	0.205987	0.922987	oral_contraceptive	6.54319	4.53246	14.0169	0.199631	0.343835	1.72235	0.0850056	0.947245	NS	NS
PWY.5656	454	84	55	399	-0.0235683	0.225706	0.916883	0.999588	0.134943	0.23334	0.563383	0.981751	oral_contraceptive	305	41	32	273	0.41685	0.219862	0.0589329	0.604855	0.439001	0.222543	0.0495782	0.835184	oral_contraceptive	1124	175	113	1011	0.161439	0.135307	0.233072	0.998708	0.208523	0.141688	0.141395	0.922987	oral_contraceptive	19.6298	20.687	54.621	0.102631	0.17884	1.74255	0.0814125	0.947245	NS	NS
ARO.PWY	454	454	55	399	-0.00458626	0.0227242	0.840152	0.999588	-0.00523315	0.0239508	0.827158	0.981751	oral_contraceptive	305	305	32	273	-0.0573571	0.0275641	0.0383333	0.604855	-0.0482479	0.0274024	0.0794942	0.835184	oral_contraceptive	1124	1124	113	1011	0.0156919	0.0120935	0.194712	0.998708	0.0159822	0.0124928	0.201065	0.922987	oral_contraceptive	1936.52	1316.17	6837.51	0.00995521	0.00227155	0.228177	0.819508	0.988398	NS	NS
PWY.7235	454	61	55	399	-0.119244	0.217582	0.583943	0.999588	-0.120042	0.229773	0.601657	0.981751	oral_contraceptive	305	46	32	273	0.630818	0.235382	0.00777644	0.604855	0.637882	0.244082	0.00948522	0.835184	oral_contraceptive	1124	140	113	1011	-0.133017	0.131214	0.310927	0.998708	-0.190777	0.137204	0.164678	0.922987	oral_contraceptive	21.1229	18.0491	58.0814	0.101402	0.0117328	0.115705	0.907886	0.999356	NS	NS
PWY0.1261	454	384	55	399	-0.189851	0.382589	0.619982	0.999588	0.00296595	0.395954	0.994027	0.994027	oral_contraceptive	305	208	32	273	1.13686	0.548159	0.0389414	0.604855	1.03125	0.549289	0.0615615	0.835184	oral_contraceptive	1124	779	113	1011	-0.264457	0.325166	0.41622	0.998708	-0.430944	0.339314	0.204344	0.922987	oral_contraceptive	6.83181	3.32803	9.45776	0.225776	-0.000749366	-0.00331907	0.997352	0.999356	NS	NS
RHAMCAT.PWY	454	454	55	399	-0.0251775	0.0668715	0.706724	0.999588	-0.00736817	0.0687726	0.914734	0.981751	oral_contraceptive	305	305	32	273	0.116776	0.0908238	0.199533	0.724404	0.0852262	0.0919789	0.354992	0.964969	oral_contraceptive	1124	1124	113	1011	-0.0428724	0.0383163	0.263421	0.998708	-0.0543307	0.0397716	0.172204	0.922987	oral_contraceptive	223.624	121.227	681.134	0.0312198	-0.020152	-0.645488	0.518611	0.950814	NS	NS
PWY.6612	454	411	55	399	0.0248933	0.312727	0.936591	0.999588	-0.0974788	0.326635	0.765529	0.981751	oral_contraceptive	305	291	32	273	0.170145	0.154885	0.272913	0.76836	0.0736745	0.154504	0.633892	0.964969	oral_contraceptive	1124	1099	113	1011	0.0546826	0.0717873	0.446387	0.998708	0.100379	0.0748716	0.180318	0.922987	oral_contraceptive	10.2251	41.6849	194.046	0.0637634	0.0730129	1.14506	0.252184	0.947245	NS	NS
TRNA.CHARGING.PWY	454	454	55	399	0.078041	0.0422417	0.065363	0.999588	0.0519745	0.0432984	0.230723	0.934574	oral_contraceptive	305	305	32	273	0.046334	0.0434337	0.286949	0.778861	0.0428585	0.0447564	0.339157	0.964969	oral_contraceptive	1124	1124	113	1011	-0.0200947	0.0171598	0.241835	0.998708	-0.0265335	0.0175679	0.131252	0.922987	oral_contraceptive	560.425	530.085	3396.07	0.0149294	1.2046e-05	0.000806863	0.999356	0.999356	NS	NS
PWY.6263	454	72	55	399	-0.16186	0.231339	0.48451	0.999588	-0.0859985	0.241366	0.721807	0.981751	oral_contraceptive	305	55	32	273	0.248677	0.275221	0.366963	0.823118	0.186217	0.281785	0.509288	0.964969	oral_contraceptive	1124	237	113	1011	0.189533	0.18206	0.298079	0.998708	0.248088	0.188704	0.188894	0.922987	oral_contraceptive	18.6854	13.202	30.1697	0.126942	0.0963108	0.758701	0.448032	0.947245	NS	NS
PWY.6123	454	454	55	399	-0.0304306	0.0458424	0.507168	0.999588	-0.0168045	0.047095	0.721418	0.981751	oral_contraceptive	305	305	32	273	-0.0304967	0.0564965	0.58974	0.874694	-0.0305431	0.0569864	0.592431	0.964969	oral_contraceptive	1124	1124	113	1011	-0.0231626	0.0222812	0.298771	0.998708	-0.0363231	0.0232523	0.118551	0.922987	oral_contraceptive	475.844	313.297	2014.29	0.0188867	-0.0252159	-1.33512	0.181838	0.947245	NS	NS
PWY.6124	454	454	55	399	-0.0471246	0.0517485	0.362991	0.999588	-0.0315642	0.0528684	0.550833	0.981751	oral_contraceptive	305	305	32	273	-0.0345665	0.0625246	0.580785	0.874694	-0.0258165	0.0623675	0.679254	0.964969	oral_contraceptive	1124	1124	113	1011	-0.0245585	0.0252799	0.331529	0.998708	-0.0381207	0.0262338	0.146485	0.922987	oral_contraceptive	373.426	255.798	1564.77	0.0213493	-0.0295662	-1.38488	0.166089	0.947245	NS	NS
PWY.7391	454	77	55	399	-0.100007	0.237824	0.674321	0.999588	-0.168832	0.245019	0.491192	0.981751	oral_contraceptive	305	73	32	273	-0.169663	0.317659	0.593667	0.874694	-0.181665	0.329197	0.581522	0.964969	oral_contraceptive	1124	385	113	1011	-0.241424	0.209099	0.248504	0.998708	-0.29871	0.214271	0.163584	0.922987	oral_contraceptive	17.6803	9.91007	22.8717	0.140772	-0.177783	-1.26291	0.206622	0.947245	NS	NS
GLUCARDEG.PWY	454	188	55	399	0.0916665	0.316464	0.772214	0.999588	0.286795	0.330694	0.386328	0.981751	oral_contraceptive	305	93	32	273	0.140635	0.302253	0.642065	0.884179	0.153987	0.310638	0.62051	0.964969	oral_contraceptive	1124	325	113	1011	0.15033	0.190605	0.430455	0.998708	0.245762	0.196908	0.212265	0.922987	oral_contraceptive	9.98509	10.9461	27.5254	0.143656	0.136051	0.947063	0.343606	0.947245	NS	NS
DTDPRHAMSYN.PWY	454	454	55	399	-0.0436197	0.0451738	0.334798	0.999588	-0.0277774	0.0455048	0.541941	0.981751	oral_contraceptive	305	305	32	273	0.0200344	0.0505346	0.692058	0.892849	0.0193077	0.0529243	0.71554	0.964969	oral_contraceptive	1124	1124	113	1011	0.0183406	0.0215462	0.39483	0.998708	0.0298599	0.0223074	0.180996	0.922987	oral_contraceptive	490.034	391.581	2154.07	0.0181498	0.00855715	0.471474	0.637302	0.966847	NS	NS
PWY.5910	454	180	55	399	0.39493	0.339254	0.245011	0.999588	0.309931	0.346884	0.372146	0.981751	oral_contraceptive	305	119	32	273	0.155017	0.38928	0.690756	0.892849	0.247455	0.403537	0.540263	0.964969	oral_contraceptive	1124	613	113	1011	-0.266714	0.240835	0.268334	0.998708	-0.335489	0.247523	0.175579	0.922987	oral_contraceptive	8.6886	6.59898	17.241	0.175335	-0.00442895	-0.02526	0.979848	0.999356	NS	NS
PWY.6545	454	452	55	399	-0.0108989	0.0609833	0.858242	0.999588	-0.0370855	0.0632776	0.558167	0.981751	oral_contraceptive	305	305	32	273	0.0368605	0.100879	0.715077	0.899062	0.0273427	0.102029	0.788917	0.964969	oral_contraceptive	1124	1123	113	1011	-0.0576272	0.0426099	0.176511	0.998708	-0.0553578	0.0444676	0.213441	0.922987	oral_contraceptive	268.892	98.2656	550.781	0.033006	-0.0338242	-1.02479	0.305464	0.947245	NS	NS
PWY.5920	454	116	55	399	0.368386	0.298784	0.218256	0.999588	0.634002	0.313268	0.0436568	0.934574	oral_contraceptive	305	59	32	273	0.0886977	0.265779	0.738821	0.906969	0.119812	0.263107	0.649218	0.964969	oral_contraceptive	1124	221	113	1011	0.157877	0.178967	0.377882	0.998708	0.297495	0.183454	0.105175	0.922987	oral_contraceptive	11.2017	14.1566	31.2214	0.132944	0.182245	1.37084	0.170426	0.947245	NS	NS
PWY0.166	454	454	55	399	0.0238045	0.0504097	0.637005	0.999588	0.00884961	0.0529389	0.867325	0.981751	oral_contraceptive	305	305	32	273	0.024611	0.0847877	0.771815	0.906969	0.0192607	0.0861378	0.823239	0.964969	oral_contraceptive	1124	1123	113	1011	-0.0463377	0.0355267	0.1924	0.998708	-0.0481435	0.0371	0.194681	0.922987	oral_contraceptive	393.524	139.102	792.299	0.0274729	-0.0180555	-0.657212	0.511044	0.950814	NS	NS
PWY66.422	454	454	55	399	-0.00362197	0.0341289	0.915532	0.999588	0.00370574	0.0344245	0.91433	0.981751	oral_contraceptive	305	305	32	273	0.00506462	0.0442827	0.909022	0.971135	0.0119994	0.0455604	0.792472	0.964969	oral_contraceptive	1124	1124	113	1011	0.0215777	0.0200599	0.282313	0.998708	0.0264512	0.0208753	0.205395	0.922987	oral_contraceptive	858.532	509.956	2485.08	0.016109	0.0137783	0.855315	0.392377	0.947245	NS	NS
FOLSYN.PWY	454	411	55	399	0.0144593	0.322514	0.964261	0.999588	-0.114622	0.337054	0.733984	0.981751	oral_contraceptive	305	291	32	273	0.115534	0.14214	0.417009	0.845886	0.0287994	0.142121	0.839582	0.969915	oral_contraceptive	1124	1099	113	1011	0.0525216	0.0633247	0.407061	0.998708	0.0851208	0.0661611	0.198531	0.922987	oral_contraceptive	9.61395	49.4955	249.376	0.0569355	0.0614455	1.07921	0.280493	0.947245	NS	NS
PWY.7197	454	454	55	399	0.0196973	0.0805219	0.806865	0.999588	0.0096645	0.0838229	0.908268	0.981751	oral_contraceptive	305	305	32	273	0.00172425	0.126602	0.989143	0.994924	0.00818956	0.128447	0.949211	0.988054	oral_contraceptive	1124	1123	113	1011	-0.0726197	0.0574251	0.20628	0.998708	-0.0794455	0.0598658	0.184771	0.922987	oral_contraceptive	154.231	62.3907	303.247	0.0438584	-0.0363095	-0.82788	0.407738	0.947245	NS	NS
PWY.7286	454	72	55	399	0.388253	0.318916	0.224103	0.999588	0.107766	0.324823	0.740239	0.981751	oral_contraceptive	305	111	32	273	0.100108	0.483718	0.836185	0.937805	-0.00672555	0.496605	0.989205	0.991846	oral_contraceptive	1124	520	113	1011	-0.425563	0.324283	0.189682	0.998708	-0.46027	0.336577	0.171753	0.922987	oral_contraceptive	9.83209	4.27382	9.50936	0.20578	0.00839938	0.0408172	0.967442	0.999356	NS	NS
PWY.7117	454	384	55	399	-0.360017	0.477456	0.451235	0.999588	-0.43426	0.497583	0.383333	0.981751	oral_contraceptive	305	286	32	273	0.0431	0.450661	0.923873	0.971135	0.0168953	0.467038	0.97117	0.991846	oral_contraceptive	1124	1054	113	1011	-0.241823	0.244358	0.322572	0.998708	-0.338048	0.255013	0.18525	0.922987	oral_contraceptive	4.38665	4.92379	16.7473	0.195899	-0.207882	-1.06117	0.288611	0.947245	NS	NS
PWY.7254	454	246	55	399	-0.0720846	0.372455	0.846627	0.999588	0.0828217	0.385006	0.829786	0.981751	oral_contraceptive	305	137	32	273	0.0434957	0.414157	0.916429	0.971135	-0.00852387	0.419543	0.983806	0.991846	oral_contraceptive	1124	528	113	1011	0.242351	0.246269	0.325285	0.998708	0.364709	0.253887	0.15115	0.922987	oral_contraceptive	7.20861	5.83001	16.4884	0.184031	0.126323	0.686422	0.492447	0.950814	NS	NS
PWY.3841	454	454	55	399	-0.0231293	0.0450373	0.607823	0.999588	-0.021618	0.0466067	0.643021	0.981751	oral_contraceptive	305	305	32	273	-0.0729292	0.0750256	0.331813	0.799818	-0.0576937	0.0742737	0.437992	0.964969	oral_contraceptive	1124	1124	113	1011	0.0488887	0.0343536	0.154986	0.983567	0.0414288	0.0356106	0.244932	0.925717	oral_contraceptive	493.009	177.657	847.338	0.0256663	0.0112424	0.438021	0.661371	0.966847	NS	NS
PWY.7328	454	224	55	399	0.266343	0.376616	0.479818	0.999588	0.521622	0.396558	0.189143	0.934574	oral_contraceptive	305	107	32	273	0.243879	0.392651	0.535003	0.874694	0.231496	0.404661	0.567758	0.964969	oral_contraceptive	1124	415	113	1011	-0.354565	0.245488	0.148927	0.983567	-0.282758	0.254755	0.267281	0.925717	oral_contraceptive	7.05022	6.48614	16.5936	0.18218	-0.0804478	-0.441584	0.65879	0.966847	NS	NS
PWY.5384	454	377	55	399	0.158981	0.35751	0.656764	0.999588	0.180431	0.364108	0.620492	0.981751	oral_contraceptive	305	248	32	273	0.106122	0.404347	0.793155	0.914961	0.161418	0.409943	0.694077	0.964969	oral_contraceptive	1124	930	113	1011	-0.329594	0.229004	0.150359	0.983567	-0.278876	0.23676	0.239104	0.925717	oral_contraceptive	7.8239	6.11633	19.0685	0.174055	-0.133054	-0.764436	0.444608	0.947245	NS	NS
GLUCONEO.PWY	454	422	55	399	-0.258527	0.273138	0.344413	0.999588	-0.547412	0.281321	0.0523767	0.934574	oral_contraceptive	305	297	32	273	0.286091	0.156866	0.0692127	0.604855	0.244148	0.157281	0.121824	0.835184	oral_contraceptive	1124	1109	113	1011	-0.0797435	0.0712499	0.263297	0.998708	-0.0831443	0.0734293	0.257764	0.925717	oral_contraceptive	13.404	40.6389	196.984	0.063116	-0.0300648	-0.476342	0.633831	0.966847	NS	NS
PWY0.1586	454	454	55	399	-0.00203028	0.103631	0.984378	0.999588	0.0268143	0.106488	0.801321	0.981751	oral_contraceptive	305	305	32	273	0.33529	0.148915	0.025084	0.604855	0.262932	0.147416	0.0756464	0.835184	oral_contraceptive	1124	1123	113	1011	0.074461	0.0702511	0.289409	0.998708	0.0756347	0.0737842	0.305557	0.925717	oral_contraceptive	93.1159	45.0942	202.625	0.0541661	0.0880727	1.62597	0.103955	0.947245	NS	NS
PWY0.41	454	98	55	399	0.0140625	0.238526	0.953014	0.999588	0.101268	0.244719	0.679234	0.981751	oral_contraceptive	305	61	32	273	0.360148	0.233673	0.124332	0.604855	0.364406	0.233729	0.120191	0.835184	oral_contraceptive	1124	211	113	1011	0.0877752	0.163789	0.592132	0.998708	0.181378	0.168932	0.28321	0.925717	oral_contraceptive	17.5764	18.3139	37.276	0.116908	0.138244	1.1825	0.237006	0.947245	NS	NS
PWY.6897	454	453	55	399	-0.0139201	0.0799165	0.861804	0.999588	0.0076899	0.0833367	0.926527	0.981751	oral_contraceptive	305	303	32	273	0.400308	0.169681	0.0189877	0.604855	0.337812	0.170994	0.049294	0.835184	oral_contraceptive	1124	1117	113	1011	-0.0959191	0.0810345	0.236796	0.998708	-0.0943252	0.0838926	0.261118	0.925717	oral_contraceptive	156.577	34.7322	152.286	0.0539482	-0.00839093	-0.155537	0.876398	0.991593	NS	NS
PWY.6163	454	454	55	399	-0.00698342	0.0235398	0.766868	0.999588	-0.00890086	0.0247076	0.718859	0.981751	oral_contraceptive	305	305	32	273	-0.0664657	0.0298561	0.0267742	0.604855	-0.057294	0.029995	0.0572441	0.835184	oral_contraceptive	1124	1124	113	1011	0.0126201	0.0129478	0.329927	0.998708	0.0140358	0.0133977	0.295046	0.925717	oral_contraceptive	1804.65	1121.85	5964.95	0.0106051	-0.00133713	-0.126084	0.899665	0.999356	NS	NS
PWY.6588	454	429	55	399	0.0124522	0.246058	0.959662	0.999588	0.0627635	0.248538	0.800761	0.981751	oral_contraceptive	305	302	32	273	0.178994	0.130253	0.170434	0.705426	0.174155	0.131922	0.187958	0.835184	oral_contraceptive	1124	1115	113	1011	-0.0700447	0.0582926	0.229777	0.998708	-0.0727859	0.0604366	0.228731	0.925717	oral_contraceptive	16.5168	58.9415	294.288	0.0520053	-0.0266601	-0.512641	0.608202	0.963489	NS	NS
PWY.6737	454	454	55	399	0.0181635	0.0327901	0.579918	0.999588	0.0297407	0.0344722	0.38882	0.981751	oral_contraceptive	305	305	32	273	-0.0519458	0.0404575	0.200181	0.724404	-0.0353437	0.0410276	0.389789	0.964969	oral_contraceptive	1124	1124	113	1011	0.0147785	0.0183611	0.421061	0.998708	0.0211334	0.0190208	0.266788	0.925717	oral_contraceptive	930.067	610.944	2966.2	0.0148952	0.00643265	0.431861	0.665842	0.966847	NS	NS
PWY.241	454	353	55	399	-0.425765	0.362867	0.241298	0.999588	-0.709468	0.375684	0.0596914	0.934574	oral_contraceptive	305	281	32	273	0.402132	0.321805	0.212421	0.733627	0.327538	0.33426	0.328038	0.964969	oral_contraceptive	1124	1046	113	1011	-0.151078	0.178585	0.397749	0.998708	-0.194041	0.186231	0.297673	0.925717	oral_contraceptive	7.59461	9.65636	31.3552	0.143435	-0.0840938	-0.586286	0.557683	0.950814	NS	NS
PWY.7209	454	322	55	399	0.343939	0.422901	0.416497	0.999588	0.242972	0.438983	0.58024	0.981751	oral_contraceptive	305	240	32	273	0.594366	0.506584	0.241619	0.766771	0.451894	0.502241	0.36907	0.964969	oral_contraceptive	1124	965	113	1011	-0.317979	0.252706	0.208548	0.998708	-0.291733	0.259582	0.261325	0.925717	oral_contraceptive	5.59142	3.8967	15.6591	0.199414	-0.0294306	-0.147586	0.88267	0.992626	NS	NS
PWY.5899	454	305	55	399	0.184159	0.424124	0.66435	0.999588	0.525964	0.431715	0.223829	0.934574	oral_contraceptive	305	173	32	273	0.407331	0.506189	0.421634	0.845886	0.413304	0.520945	0.428272	0.964969	oral_contraceptive	1124	656	113	1011	-0.244369	0.295742	0.408816	0.998708	-0.31559	0.306612	0.303579	0.925717	oral_contraceptive	5.55922	3.90278	11.4334	0.218764	-0.00863591	-0.039476	0.968511	0.999356	NS	NS
X1CMET2.PWY	454	454	55	399	-0.0160818	0.0451191	0.721691	0.999588	-0.0229388	0.0471945	0.627204	0.981751	oral_contraceptive	305	305	32	273	-0.0516917	0.0665841	0.43817	0.856031	-0.0337538	0.0662488	0.61083	0.964969	oral_contraceptive	1124	1124	113	1011	0.0369803	0.0286121	0.196463	0.998708	0.0312422	0.0297684	0.29418	0.925717	oral_contraceptive	491.222	225.558	1221.52	0.0227138	0.0132141	0.581764	0.560726	0.950814	NS	NS
SER.GLYSYN.PWY	454	454	55	399	0.029279	0.0582767	0.615633	0.999588	0.0345974	0.0609299	0.570481	0.981751	oral_contraceptive	305	305	32	273	0.0506773	0.0679065	0.456086	0.86787	0.0527468	0.0716895	0.462525	0.964969	oral_contraceptive	1124	1124	113	1011	0.0280308	0.0268689	0.297062	0.998708	0.0292105	0.0277511	0.292766	0.925717	oral_contraceptive	294.449	216.859	1385.16	0.0229629	0.0308142	1.34191	0.179625	0.947245	NS	NS
PWY.5838	454	199	55	399	0.240553	0.427354	0.573798	0.999588	0.570824	0.445595	0.200929	0.934574	oral_contraceptive	305	93	32	273	0.236713	0.454592	0.602951	0.874694	0.1812	0.464069	0.696512	0.964969	oral_contraceptive	1124	359	113	1011	0.195711	0.27216	0.472228	0.998708	0.289762	0.281736	0.303952	0.925717	oral_contraceptive	5.47551	4.83901	13.5005	0.204915	0.214353	1.04605	0.295536	0.947245	NS	NS
PWY.5861	454	199	55	399	0.218623	0.405901	0.590427	0.999588	0.532768	0.423181	0.208784	0.934574	oral_contraceptive	305	93	32	273	0.241772	0.426492	0.57122	0.874694	0.186513	0.43547	0.668781	0.964969	oral_contraceptive	1124	359	113	1011	0.181393	0.256654	0.479861	0.998708	0.273165	0.265521	0.30381	0.925717	oral_contraceptive	6.06961	5.49767	15.1811	0.193353	0.202251	1.04602	0.295552	0.947245	NS	NS
PWY.5659	454	453	55	399	-0.00139968	0.0760921	0.985333	0.999588	-0.0388924	0.0796999	0.625835	0.981751	oral_contraceptive	305	305	32	273	0.0561363	0.0826914	0.497754	0.874694	0.0690697	0.0858506	0.421818	0.964969	oral_contraceptive	1124	1124	113	1011	0.0330007	0.0384493	0.390916	0.998708	0.0411712	0.0400096	0.303696	0.925717	oral_contraceptive	172.711	146.244	676.431	0.031696	0.0304309	0.960089	0.337011	0.947245	NS	NS
PWY.6891	454	195	55	399	-0.135203	0.384718	0.725432	0.999588	0.159117	0.402596	0.692887	0.981751	oral_contraceptive	305	104	32	273	0.2346	0.404259	0.562136	0.874694	0.193425	0.411687	0.63886	0.964969	oral_contraceptive	1124	347	113	1011	0.147292	0.24257	0.543831	0.998708	0.255242	0.249558	0.306644	0.925717	oral_contraceptive	6.7564	6.119	16.9952	0.182969	0.10128	0.553536	0.579897	0.950814	NS	NS
PWY.6895	454	195	55	399	-0.133594	0.464296	0.773686	0.999588	0.200772	0.48777	0.680846	0.981751	oral_contraceptive	305	104	32	273	0.26901	0.519173	0.604738	0.874694	0.207959	0.528135	0.694075	0.964969	oral_contraceptive	1124	347	113	1011	0.188194	0.304512	0.536689	0.998708	0.321552	0.313983	0.306015	0.925717	oral_contraceptive	4.63885	3.71002	10.7843	0.228616	0.125847	0.550472	0.581995	0.950814	NS	NS
PWY.3001	454	454	55	399	-0.00654009	0.030893	0.83244	0.999588	-0.0200152	0.0326019	0.53962	0.981751	oral_contraceptive	305	305	32	273	0.0275038	0.0394208	0.485911	0.874694	0.0151957	0.0413835	0.713769	0.964969	oral_contraceptive	1124	1124	113	1011	-0.0151179	0.0154149	0.326937	0.998708	-0.0173408	0.0160661	0.280678	0.925717	oral_contraceptive	1047.8	643.501	4208.43	0.0130192	-0.00894559	-0.687108	0.492015	0.950814	NS	NS
P122.PWY	454	158	55	399	-0.270173	0.355034	0.447079	0.999588	-0.212756	0.371093	0.56675	0.981751	oral_contraceptive	305	83	32	273	-0.208907	0.353688	0.555201	0.874694	-0.210162	0.363963	0.564144	0.964969	oral_contraceptive	1124	328	113	1011	0.299302	0.216829	0.167752	0.998708	0.267904	0.226197	0.236522	0.925717	oral_contraceptive	7.9334	7.99391	21.2699	0.163963	0.0686273	0.418554	0.675542	0.966847	NS	NS
PWY.7234	454	454	55	399	0.0369989	0.102111	0.717274	0.999588	0.0328706	0.107173	0.759228	0.981751	oral_contraceptive	305	305	32	273	0.0574301	0.121687	0.63731	0.884179	0.0360435	0.118392	0.761034	0.964969	oral_contraceptive	1124	1124	113	1011	-0.0670484	0.0565588	0.236087	0.998708	-0.070628	0.058701	0.229171	0.925717	oral_contraceptive	95.9075	67.5323	312.608	0.0458326	-0.0284279	-0.620254	0.535091	0.950814	NS	NS
PWY.6317	454	454	55	399	-0.000758529	0.0350773	0.982757	0.999588	-0.00505279	0.035831	0.887929	0.981751	oral_contraceptive	305	305	32	273	0.0132891	0.0444209	0.765025	0.906969	0.0204902	0.045737	0.654525	0.964969	oral_contraceptive	1124	1124	113	1011	0.0216141	0.0202503	0.286048	0.998708	0.0257028	0.0210062	0.221381	0.925717	oral_contraceptive	812.734	506.787	2438.58	0.0163123	0.0156531	0.959587	0.337263	0.947245	NS	NS
P124.PWY	454	290	55	399	-0.0113561	0.392322	0.976921	0.999588	-0.211524	0.411531	0.607543	0.981751	oral_contraceptive	305	195	32	273	0.126863	0.462648	0.784112	0.907771	0.125487	0.48222	0.794891	0.964969	oral_contraceptive	1124	804	113	1011	-0.298549	0.266008	0.261963	0.998708	-0.322769	0.275756	0.242064	0.925717	oral_contraceptive	6.49702	4.67196	14.1322	0.198806	-0.146248	-0.735629	0.461956	0.947245	NS	NS
PWY.5189	454	435	55	399	0.0427487	0.114862	0.709957	0.999588	0.0453143	0.1166	0.697775	0.981751	oral_contraceptive	305	301	32	273	0.0242145	0.115145	0.833584	0.937805	0.0651585	0.110794	0.556979	0.964969	oral_contraceptive	1124	1120	113	1011	0.0390354	0.0565078	0.48984	0.998708	0.0634691	0.0592871	0.284622	0.925717	oral_contraceptive	75.7958	75.4238	313.173	0.0464042	0.0372343	0.802391	0.422327	0.947245	NS	NS
GLUCUROCAT.PWY	454	453	55	399	0.0395613	0.0997075	0.691731	0.999588	0.0497228	0.106226	0.639985	0.981751	oral_contraceptive	305	305	32	273	0.0677243	0.106327	0.524657	0.874694	0.0224171	0.106906	0.834074	0.969079	oral_contraceptive	1124	1122	113	1011	0.0508889	0.0465732	0.274778	0.998708	0.0531596	0.0488186	0.276434	0.925717	oral_contraceptive	100.587	88.4532	461.028	0.0392212	0.0514269	1.3112	0.189789	0.947245	NS	NS
PWY4FS.7	454	433	55	399	-0.318092	0.274785	0.247656	0.999588	-0.130219	0.289533	0.653132	0.981751	oral_contraceptive	305	268	32	273	-0.126651	0.415528	0.760736	0.906969	-0.0770423	0.42463	0.856166	0.971076	oral_contraceptive	1124	1013	113	1011	-0.259071	0.227165	0.254342	0.998708	-0.256852	0.236654	0.278009	0.925717	oral_contraceptive	13.2439	5.7916	19.3783	0.161345	-0.259455	-1.60807	0.107819	0.947245	NS	NS
PWY4FS.8	454	433	55	399	-0.318018	0.274762	0.247726	0.999588	-0.130281	0.289521	0.652963	0.981751	oral_contraceptive	305	268	32	273	-0.12665	0.415528	0.760736	0.906969	-0.0770419	0.42463	0.856167	0.971076	oral_contraceptive	1124	1013	113	1011	-0.25907	0.227165	0.254344	0.998708	-0.256851	0.236654	0.278012	0.925717	oral_contraceptive	13.2461	5.7916	19.3783	0.161341	-0.259432	-1.60798	0.10784	0.947245	NS	NS
PHOSLIPSYN.PWY	454	432	55	399	-0.274556	0.277704	0.323374	0.999588	-0.0983276	0.290964	0.735589	0.981751	oral_contraceptive	305	267	32	273	-0.112815	0.438938	0.797343	0.916519	-0.0580263	0.447127	0.896843	0.971076	oral_contraceptive	1124	1013	113	1011	-0.256024	0.234404	0.274967	0.998708	-0.250831	0.244565	0.305301	0.925717	oral_contraceptive	12.9668	5.19031	18.1999	0.165846	-0.242189	-1.46032	0.144202	0.947245	NS	NS
PWY.6151	454	454	55	399	0.00195247	0.0259183	0.939985	0.999588	0.005979	0.0267468	0.823231	0.981751	oral_contraceptive	305	305	32	273	-0.0033882	0.0352313	0.923451	0.971135	-0.00464648	0.0362999	0.898245	0.971076	oral_contraceptive	1124	1124	113	1011	0.0146265	0.015012	0.33011	0.998708	0.0170398	0.0154613	0.270669	0.925717	oral_contraceptive	1488.63	805.641	4437.33	0.0121882	0.00966776	0.793204	0.427659	0.947245	NS	NS
PWY.7228	454	454	55	399	0.0176075	0.0714858	0.80556	0.999588	0.013079	0.0751753	0.86197	0.981751	oral_contraceptive	305	305	32	273	0.0135933	0.111184	0.902777	0.971135	0.0137607	0.112406	0.90266	0.972563	oral_contraceptive	1124	1123	113	1011	-0.0565685	0.0470078	0.229083	0.998708	-0.0598982	0.0488806	0.220695	0.925717	oral_contraceptive	195.686	80.8932	452.543	0.0370339	-0.0288766	-0.779733	0.435548	0.947245	NS	NS
ARGSYN.PWY	454	454	55	399	-0.0612309	0.0712643	0.390699	0.999588	-0.104631	0.0733551	0.154557	0.934574	oral_contraceptive	305	305	32	273	-0.18948	0.0843268	0.0253787	0.604855	-0.18845	0.085643	0.0286504	0.835184	oral_contraceptive	1124	1124	113	1011	0.0248631	0.0416226	0.550399	0.998708	0.0289709	0.0432325	0.502926	0.932824	oral_contraceptive	196.905	140.627	577.219	0.0330635	-0.0266206	-0.805135	0.420742	0.947245	NS	NS
ARGSYNBSUB.PWY	454	453	55	399	-0.107422	0.102567	0.295527	0.999588	-0.13282	0.104445	0.20424	0.934574	oral_contraceptive	305	305	32	273	-0.271114	0.116158	0.0202619	0.604855	-0.269663	0.117765	0.0228223	0.835184	oral_contraceptive	1124	1124	113	1011	0.0299267	0.0590339	0.612297	0.998708	0.0424148	0.061325	0.489313	0.932824	oral_contraceptive	95.0573	74.1145	286.944	0.0468233	-0.0476137	-1.01688	0.309211	0.947245	NS	NS
PWY.4984	454	421	55	399	-0.227936	0.271866	0.402254	0.999588	-0.353189	0.269316	0.190471	0.934574	oral_contraceptive	305	293	32	273	0.365309	0.1693	0.031779	0.604855	0.290332	0.168705	0.0864889	0.835184	oral_contraceptive	1124	1096	113	1011	0.0451215	0.0879757	0.608135	0.998708	0.0595382	0.0914051	0.514953	0.932824	oral_contraceptive	13.5298	34.8888	129.204	0.0750328	0.0872138	1.16234	0.245097	0.947245	NS	NS
PANTOSYN.PWY	454	454	55	399	-0.0184642	0.0493257	0.70834	0.999588	0.00640501	0.0508286	0.899787	0.981751	oral_contraceptive	305	305	32	273	0.0980615	0.0608478	0.108118	0.604855	0.107945	0.0628843	0.0872397	0.835184	oral_contraceptive	1124	1124	113	1011	0.0145288	0.0227942	0.524002	0.998708	0.0169046	0.0237157	0.476122	0.932824	oral_contraceptive	411.011	270.091	1924.65	0.01959	0.017983	0.917973	0.358633	0.947245	NS	NS
SO4ASSIM.PWY	454	401	55	399	-0.00347333	0.331172	0.991637	0.999588	-0.0323504	0.346101	0.925577	0.981751	oral_contraceptive	305	262	32	273	0.777217	0.420082	0.0652805	0.604855	0.723793	0.433911	0.0964882	0.835184	oral_contraceptive	1124	1012	113	1011	0.150245	0.224243	0.502991	0.998708	0.16958	0.236044	0.472651	0.932824	oral_contraceptive	9.11784	5.66673	19.8866	0.169831	0.212294	1.25003	0.211287	0.947245	NS	NS
PWY.7400	454	454	55	399	-0.0281163	0.0659529	0.670095	0.999588	-0.0696925	0.0681552	0.307149	0.981751	oral_contraceptive	305	305	32	273	-0.175668	0.0797582	0.0284	0.604855	-0.175218	0.0810289	0.0314911	0.835184	oral_contraceptive	1124	1124	113	1011	0.0244729	0.0391966	0.532519	0.998708	0.0287451	0.0407284	0.480483	0.932824	oral_contraceptive	229.896	157.199	650.883	0.0310389	-0.0174856	-0.563347	0.573199	0.950814	NS	NS
PWY.1269	454	442	55	399	-0.184808	0.168555	0.273514	0.999588	-0.0874785	0.174692	0.616828	0.981751	oral_contraceptive	305	290	32	273	0.642251	0.338254	0.0585669	0.604855	0.447288	0.334154	0.181863	0.835184	oral_contraceptive	1124	1076	113	1011	0.0960705	0.17585	0.584955	0.998708	0.16249	0.182525	0.37354	0.932824	oral_contraceptive	35.1977	8.74003	32.338	0.1145	0.0290422	0.253643	0.799771	0.988398	NS	NS
PWY.7111	454	454	55	399	0.00276777	0.0215068	0.897662	0.999588	-0.0116875	0.0225164	0.604014	0.981751	oral_contraceptive	305	305	32	273	-0.0515804	0.0268281	0.0555198	0.604855	-0.0532373	0.0276293	0.0551236	0.835184	oral_contraceptive	1124	1124	113	1011	0.00841201	0.0114409	0.462338	0.998708	0.00846873	0.011874	0.475869	0.932824	oral_contraceptive	2161.97	1389.38	7639.77	0.00945286	-0.00012645	-0.0133769	0.989327	0.999356	NS	NS
SULFATE.CYS.PWY	454	401	55	399	0.0185038	0.340708	0.956713	0.999588	-0.0191563	0.356363	0.957157	0.98548	oral_contraceptive	305	262	32	273	0.817091	0.442307	0.0656893	0.604855	0.758568	0.457305	0.0983478	0.835184	oral_contraceptive	1124	1012	113	1011	0.153282	0.232833	0.510458	0.998708	0.175106	0.244866	0.474698	0.932824	oral_contraceptive	8.61462	5.11154	18.4463	0.176302	0.222659	1.26294	0.206611	0.947245	NS	NS
PWY.7211	454	446	55	399	0.00902282	0.082231	0.912679	0.999588	-0.0066591	0.0855788	0.938018	0.98548	oral_contraceptive	305	304	32	273	0.228337	0.129003	0.0777657	0.604855	0.181503	0.130041	0.163988	0.835184	oral_contraceptive	1124	1120	113	1011	0.0274676	0.049398	0.578292	0.998708	0.0333178	0.0513665	0.516719	0.932824	oral_contraceptive	147.887	60.0893	409.808	0.0402329	0.04259	1.05859	0.289788	0.947245	NS	NS
PPGPPMET.PWY	454	440	55	399	-0.0922736	0.138501	0.50563	0.999588	0.0392956	0.140913	0.780502	0.981751	oral_contraceptive	305	295	32	273	0.240497	0.165247	0.146658	0.64891	0.290412	0.169944	0.088702	0.835184	oral_contraceptive	1124	1110	113	1011	-0.113114	0.0902917	0.210558	0.998708	-0.0779938	0.0943762	0.408756	0.932824	oral_contraceptive	52.1307	36.621	122.66	0.0687757	-0.0467223	-0.679343	0.49692	0.950814	NS	NS
PWY.6731	454	111	55	399	0.292621	0.279204	0.295193	0.999588	0.379106	0.29319	0.196749	0.934574	oral_contraceptive	305	72	32	273	0.422731	0.309922	0.173599	0.705426	0.455442	0.316379	0.151181	0.835184	oral_contraceptive	1124	297	113	1011	-0.175032	0.208216	0.400738	0.998708	-0.144633	0.214574	0.500426	0.932824	oral_contraceptive	12.8279	10.4111	23.066	0.146956	0.0889218	0.605093	0.545117	0.950814	NS	NS
PWY.5138	454	124	55	399	0.00689385	0.239736	0.977072	0.999588	0.156323	0.250466	0.5329	0.981751	oral_contraceptive	305	58	32	273	0.285042	0.2197	0.195493	0.724404	0.316431	0.22185	0.154955	0.835184	oral_contraceptive	1124	235	113	1011	0.0980179	0.140044	0.484131	0.998708	0.138634	0.144987	0.339196	0.932824	oral_contraceptive	17.3994	20.7175	50.9886	0.105937	0.123708	1.16776	0.242905	0.947245	NS	NS
PWY.7208	454	454	55	399	0.0183071	0.0565498	0.746295	0.999588	0.0301328	0.0594474	0.612519	0.981751	oral_contraceptive	305	305	32	273	0.0912827	0.0713631	0.201846	0.724404	0.106649	0.0736256	0.148654	0.835184	oral_contraceptive	1124	1124	113	1011	-0.0281246	0.0335669	0.402285	0.998708	-0.0321734	0.0350307	0.358598	0.932824	oral_contraceptive	312.707	196.36	887.521	0.0267588	-0.000939522	-0.0351108	0.971991	0.999356	NS	NS
AST.PWY	454	163	55	399	0.0230664	0.292555	0.937192	0.999588	0.242659	0.304652	0.42621	0.981751	oral_contraceptive	305	85	32	273	0.291893	0.254851	0.252993	0.76836	0.306906	0.250746	0.222067	0.899173	oral_contraceptive	1124	294	113	1011	0.0867376	0.173109	0.61643	0.998708	0.148608	0.178463	0.405193	0.932824	oral_contraceptive	11.6838	15.3967	33.3703	0.128617	0.126684	0.984971	0.324638	0.947245	NS	NS
UBISYN.PWY	454	150	55	399	-0.206714	0.323114	0.522665	0.999588	-0.00777004	0.337251	0.98163	0.988119	oral_contraceptive	305	76	32	273	0.38391	0.28793	0.183454	0.705426	0.337121	0.287624	0.242238	0.911955	oral_contraceptive	1124	243	113	1011	0.107584	0.190802	0.572969	0.998708	0.169494	0.197448	0.390849	0.932824	oral_contraceptive	9.5783	12.0622	27.4683	0.142699	0.114154	0.799966	0.423731	0.947245	NS	NS
POLYAMINSYN3.PWY	454	250	55	399	-0.12646	0.388864	0.745182	0.999588	-0.281108	0.403597	0.486519	0.981751	oral_contraceptive	305	185	32	273	0.554147	0.445472	0.214494	0.733627	0.405267	0.465234	0.384489	0.964969	oral_contraceptive	1124	713	113	1011	0.126067	0.275215	0.646993	0.998708	0.21477	0.286812	0.454131	0.932824	oral_contraceptive	6.61309	5.03918	13.2025	0.200584	0.145668	0.726223	0.467702	0.947245	NS	NS
PWY.7013	454	117	55	399	-0.347964	0.338635	0.30473	0.999588	-0.16482	0.349896	0.637862	0.981751	oral_contraceptive	305	66	32	273	-0.376916	0.303911	0.21588	0.733627	-0.319725	0.314338	0.310031	0.964969	oral_contraceptive	1124	221	113	1011	0.167905	0.184816	0.363813	0.998708	0.182155	0.192549	0.344353	0.932824	oral_contraceptive	8.72039	10.827	29.2765	0.143115	-0.0450509	-0.314789	0.752922	0.975445	NS	NS
PWY0.845	454	435	55	399	0.184202	0.177775	0.300729	0.999588	0.223976	0.18546	0.227928	0.934574	oral_contraceptive	305	284	32	273	0.424061	0.391576	0.279701	0.76836	0.177747	0.389519	0.648532	0.964969	oral_contraceptive	1124	1074	113	1011	0.186208	0.189821	0.326822	0.998708	0.177926	0.197346	0.367474	0.932824	oral_contraceptive	31.6416	6.52182	27.753	0.123169	0.208779	1.69505	0.0900656	0.947245	NS	NS
PYRIDOXSYN.PWY	454	449	55	399	0.192244	0.164113	0.242081	0.999588	0.268965	0.1691	0.112517	0.934574	oral_contraceptive	305	289	32	273	0.399746	0.358815	0.266146	0.76836	0.196336	0.357123	0.582942	0.964969	oral_contraceptive	1124	1084	113	1011	0.1371	0.176261	0.436837	0.998708	0.138068	0.183263	0.451384	0.932824	oral_contraceptive	37.129	7.76711	32.1874	0.113899	0.190126	1.66926	0.0950668	0.947245	NS	NS
PWY.6803	454	208	55	399	-0.0301252	0.377102	0.936364	0.999588	0.247514	0.398345	0.534722	0.981751	oral_contraceptive	305	116	32	273	0.439494	0.399364	0.272009	0.76836	0.351585	0.410516	0.392527	0.964969	oral_contraceptive	1124	400	113	1011	0.0611413	0.236191	0.795788	0.998708	0.157889	0.244205	0.518067	0.932824	oral_contraceptive	7.03207	6.26993	17.9255	0.17895	0.116556	0.651331	0.514833	0.950814	NS	NS
PWY.6386	454	454	55	399	0.0039689	0.0200426	0.84312	0.999588	0.00485244	0.0203824	0.811952	0.981751	oral_contraceptive	305	305	32	273	-0.0268673	0.0244901	0.273537	0.76836	-0.0252679	0.0246653	0.306619	0.964969	oral_contraceptive	1124	1124	113	1011	0.0108949	0.0113674	0.338054	0.998708	0.00959047	0.0117111	0.413016	0.932824	oral_contraceptive	2489.38	1667.33	7738.88	0.00916868	0.00415261	0.452913	0.650612	0.966847	NS	NS
PWY.6387	454	454	55	399	0.0077182	0.0199152	0.698538	0.999588	0.00807913	0.0202857	0.690651	0.981751	oral_contraceptive	305	305	32	273	-0.0269337	0.0242599	0.267841	0.76836	-0.0251614	0.0243801	0.303045	0.964969	oral_contraceptive	1124	1124	113	1011	0.00959672	0.0109966	0.383014	0.998708	0.00800261	0.0113325	0.480239	0.932824	oral_contraceptive	2521.34	1699.12	8269.65	0.00894782	0.00424802	0.474755	0.634962	0.966847	NS	NS
P441.PWY	454	449	55	399	0.0313813	0.0986547	0.750569	0.999588	0.029777	0.103159	0.773001	0.981751	oral_contraceptive	305	300	32	273	0.124602	0.119141	0.2965	0.788896	0.0743748	0.120633	0.538084	0.964969	oral_contraceptive	1124	1117	113	1011	-0.0809926	0.0610295	0.184748	0.998708	-0.0559808	0.06374	0.379997	0.932824	oral_contraceptive	102.746	70.4495	268.485	0.0475823	-0.0220587	-0.463589	0.642942	0.966847	NS	NS
PWY.6823	454	145	55	399	0.300486	0.305889	0.326476	0.999588	0.52693	0.312746	0.0928031	0.934574	oral_contraceptive	305	68	32	273	0.249702	0.245865	0.310655	0.78964	0.246322	0.249833	0.32508	0.964969	oral_contraceptive	1124	234	113	1011	0.040623	0.176151	0.817656	0.998708	0.12149	0.181407	0.503189	0.932824	oral_contraceptive	10.6874	16.5427	32.2278	0.129687	0.145504	1.12196	0.261877	0.947245	NS	NS
PWY.7446	454	115	55	399	0.0135492	0.288582	0.962574	0.999588	0.177736	0.298241	0.551551	0.981751	oral_contraceptive	305	56	32	273	0.241405	0.241976	0.319262	0.791148	0.261361	0.251966	0.300552	0.964969	oral_contraceptive	1124	232	113	1011	0.0861192	0.162422	0.596067	0.998708	0.119608	0.167902	0.476392	0.932824	oral_contraceptive	12.0078	17.0788	37.9061	0.122176	0.1127	0.922435	0.356302	0.947245	NS	NS
PWY.5022	454	325	55	399	-0.189797	0.350716	0.588665	0.999588	-0.247538	0.372847	0.507131	0.981751	oral_contraceptive	305	211	32	273	0.393518	0.416645	0.345683	0.815003	0.253737	0.423464	0.549558	0.964969	oral_contraceptive	1124	899	113	1011	-0.262904	0.22718	0.247417	0.998708	-0.171568	0.235822	0.46706	0.932824	oral_contraceptive	8.12995	5.76061	19.3758	0.173379	-0.131368	-0.757689	0.448637	0.947245	NS	NS
HISDEG.PWY	454	447	55	399	0.235654	0.153995	0.126691	0.999588	0.22195	0.161389	0.169851	0.934574	oral_contraceptive	305	300	32	273	0.209502	0.225872	0.354417	0.817691	0.121924	0.230866	0.597871	0.964969	oral_contraceptive	1124	1113	113	1011	-0.0731255	0.101217	0.470166	0.998708	-0.0917254	0.106167	0.3878	0.932824	oral_contraceptive	42.1683	19.6009	97.6088	0.0792111	0.0433301	0.547021	0.584364	0.950814	NS	NS
PWY0.781	454	446	55	399	-0.117836	0.0871505	0.177068	0.999588	-0.146113	0.092455	0.114849	0.934574	oral_contraceptive	305	302	32	273	0.105623	0.12241	0.388921	0.832352	0.0490918	0.123144	0.690477	0.964969	oral_contraceptive	1124	1117	113	1011	-0.0419947	0.0566048	0.458311	0.998708	-0.0432196	0.0580971	0.457091	0.932824	oral_contraceptive	131.662	66.7367	312.1	0.0442591	-0.0422569	-0.954762	0.339698	0.947245	NS	NS
PWY.4242	454	454	55	399	0.0703611	0.0826692	0.395177	0.999588	0.0972516	0.0864409	0.261254	0.981751	oral_contraceptive	305	304	32	273	0.0836277	0.097985	0.394098	0.832352	0.078921	0.101383	0.437023	0.964969	oral_contraceptive	1124	1123	113	1011	0.017398	0.0443367	0.694833	0.998708	0.0299688	0.0462509	0.51715	0.932824	oral_contraceptive	146.323	104.155	508.715	0.0362931	0.036692	1.01099	0.31202	0.947245	NS	NS
P4.PWY	454	448	55	399	-0.0511531	0.0819499	0.532832	0.999588	-0.0640166	0.0865709	0.460075	0.981751	oral_contraceptive	305	302	32	273	0.103246	0.124377	0.407156	0.832352	0.0450336	0.124543	0.717953	0.964969	oral_contraceptive	1124	1118	113	1011	-0.039585	0.0584347	0.49828	0.998708	-0.0437914	0.0598198	0.464297	0.932824	oral_contraceptive	148.903	64.6427	292.859	0.0444377	-0.0247541	-0.557052	0.577492	0.950814	NS	NS
THRESYN.PWY	454	454	55	399	0.00531975	0.0339035	0.875389	0.999588	-0.00459584	0.0351679	0.896093	0.981751	oral_contraceptive	305	305	32	273	0.0365704	0.0429272	0.394947	0.832352	0.0192623	0.0446482	0.666513	0.964969	oral_contraceptive	1124	1124	113	1011	-0.0140772	0.0175833	0.423534	0.998708	-0.0145122	0.0183359	0.428848	0.932824	oral_contraceptive	869.981	542.668	3234.45	0.0146693	-0.00453149	-0.30891	0.75739	0.977277	NS	NS
P161.PWY	454	447	55	399	-0.0157978	0.140429	0.910482	0.999588	0.0170415	0.147728	0.908221	0.981751	oral_contraceptive	305	302	32	273	0.125033	0.147959	0.398769	0.832352	0.0853393	0.149148	0.567694	0.964969	oral_contraceptive	1124	1123	113	1011	-0.0612602	0.0833477	0.462496	0.998708	-0.0596734	0.0858925	0.487365	0.932824	oral_contraceptive	50.7094	45.6791	143.95	0.0645042	-0.0162609	-0.252091	0.80097	0.988398	NS	NS
PWY.6892	454	341	55	399	0.340337	0.366699	0.353861	0.999588	0.49386	0.386925	0.202571	0.934574	oral_contraceptive	305	221	32	273	0.340299	0.421713	0.420342	0.845886	0.307952	0.440012	0.484624	0.964969	oral_contraceptive	1124	870	113	1011	0.127184	0.237257	0.592025	0.998708	0.191346	0.248976	0.44234	0.932824	oral_contraceptive	7.43671	5.62297	17.7648	0.180116	0.217485	1.20747	0.22725	0.947245	NS	NS
ENTBACSYN.PWY	454	165	55	399	0.350449	0.445094	0.431496	0.999588	0.588802	0.464824	0.205998	0.934574	oral_contraceptive	305	74	32	273	0.358516	0.462261	0.438617	0.856031	0.271656	0.470677	0.564323	0.964969	oral_contraceptive	1124	304	113	1011	0.089741	0.286831	0.754437	0.998708	0.24042	0.296681	0.417909	0.932824	oral_contraceptive	5.04774	4.67979	12.1548	0.213773	0.207361	0.970005	0.332044	0.947245	NS	NS
PWY.5837	454	305	55	399	0.146513	0.372316	0.694129	0.999588	0.470636	0.378013	0.213857	0.934574	oral_contraceptive	305	173	32	273	0.326311	0.421957	0.439942	0.856031	0.312682	0.435027	0.472922	0.964969	oral_contraceptive	1124	656	113	1011	-0.194893	0.250575	0.436862	0.998708	-0.240968	0.259348	0.35303	0.932824	oral_contraceptive	7.214	5.61647	15.9267	0.186478	-0.00745336	-0.0399692	0.968118	0.999356	NS	NS
HEME.BIOSYNTHESIS.II	454	323	55	399	-0.0867067	0.359128	0.809329	0.999588	0.145431	0.375751	0.698934	0.981751	oral_contraceptive	305	185	32	273	0.297593	0.382218	0.436836	0.856031	0.141366	0.389537	0.716964	0.964969	oral_contraceptive	1124	747	113	1011	0.109425	0.229508	0.633612	0.998708	0.152761	0.23876	0.522433	0.932824	oral_contraceptive	7.75358	6.84508	18.9847	0.172559	0.102496	0.593976	0.552528	0.950814	NS	NS
CRNFORCAT.PWY	454	169	55	399	0.13971	0.387227	0.718425	0.999588	0.0976841	0.40349	0.808829	0.981751	oral_contraceptive	305	148	32	273	0.401194	0.531784	0.451187	0.86787	0.447169	0.546269	0.413761	0.964969	oral_contraceptive	1124	619	113	1011	0.303576	0.314675	0.33489	0.998708	0.232836	0.32693	0.476502	0.932824	oral_contraceptive	6.66912	3.53614	10.0989	0.221926	0.266753	1.202	0.229365	0.947245	NS	NS
GALACT.GLUCUROCAT.PWY	454	453	55	399	-0.00356362	0.113356	0.974935	0.999588	0.00271939	0.120074	0.981943	0.988119	oral_contraceptive	305	303	32	273	0.085335	0.115205	0.459461	0.86787	0.048867	0.117075	0.676735	0.964969	oral_contraceptive	1124	1121	113	1011	0.0355155	0.0500693	0.478271	0.998708	0.036977	0.0525203	0.481554	0.932824	oral_contraceptive	77.8239	75.3449	398.893	0.0425605	0.0368059	0.86479	0.387154	0.947245	NS	NS
PWY.7663	454	454	55	399	-0.131584	0.076781	0.0872959	0.999588	-0.152731	0.0794265	0.0552207	0.934574	oral_contraceptive	305	303	32	273	0.081196	0.157513	0.606599	0.874694	0.0760787	0.161407	0.637788	0.964969	oral_contraceptive	1124	1124	113	1011	-0.0352248	0.0739672	0.63401	0.998708	-0.059581	0.0763802	0.435529	0.932824	oral_contraceptive	169.626	40.3059	182.777	0.050462	-0.064897	-1.28606	0.198423	0.947245	NS	NS
THISYN.PWY	454	340	55	399	0.497799	0.433442	0.251398	0.999588	0.643011	0.458142	0.161244	0.934574	oral_contraceptive	305	221	32	273	0.288124	0.512699	0.574556	0.874694	0.182958	0.536681	0.733445	0.964969	oral_contraceptive	1124	869	113	1011	0.142264	0.288496	0.622022	0.998708	0.220014	0.303067	0.468023	0.932824	oral_contraceptive	5.32276	3.8043	12.0149	0.217484	0.258021	1.18639	0.235468	0.947245	NS	NS
PWY.5101	454	442	55	399	0.214441	0.125613	0.0885223	0.999588	0.234608	0.130772	0.0735935	0.934574	oral_contraceptive	305	305	32	273	0.0729299	0.133093	0.584131	0.874694	0.0536785	0.13497	0.691169	0.964969	oral_contraceptive	1124	1122	113	1011	-0.0430253	0.0628679	0.49388	0.998708	-0.0615119	0.0649989	0.344182	0.932824	oral_contraceptive	63.3764	56.4532	253.013	0.051789	0.0182964	0.353288	0.723872	0.968212	NS	NS
PWY.5863	454	294	55	399	0.30483	0.363033	0.401548	0.999588	0.550949	0.3734	0.140873	0.934574	oral_contraceptive	305	171	32	273	0.21976	0.417441	0.598971	0.874694	0.202017	0.429854	0.638766	0.964969	oral_contraceptive	1124	652	113	1011	-0.156748	0.250637	0.531837	0.998708	-0.19539	0.259725	0.452039	0.932824	oral_contraceptive	7.58766	5.73864	15.9187	0.184916	0.0368896	0.199494	0.841876	0.991593	NS	NS
GLUCARGALACTSUPER.PWY	454	181	55	399	0.102443	0.310544	0.741646	0.999588	0.345458	0.323277	0.285893	0.981751	oral_contraceptive	305	91	32	273	0.173863	0.30059	0.563428	0.874694	0.201989	0.308212	0.512808	0.964969	oral_contraceptive	1124	349	113	1011	0.117878	0.190792	0.53681	0.998708	0.19748	0.197626	0.317892	0.932824	oral_contraceptive	10.3694	11.0675	27.4712	0.142991	0.127275	0.890086	0.37342	0.947245	NS	NS
KETOGLUCONMET.PWY	454	201	55	399	0.202727	0.369094	0.58311	0.999588	0.408773	0.387913	0.292627	0.981751	oral_contraceptive	305	115	32	273	0.209437	0.397895	0.599027	0.874694	0.176952	0.404979	0.662511	0.964969	oral_contraceptive	1124	450	113	1011	0.101288	0.249258	0.684556	0.998708	0.193494	0.258516	0.454336	0.932824	oral_contraceptive	7.34051	6.31631	16.0955	0.183333	0.149275	0.814231	0.415513	0.947245	NS	NS
PWY.6121	454	454	55	399	0.0207147	0.0227278	0.362577	0.999588	0.0210173	0.0236527	0.374775	0.981751	oral_contraceptive	305	305	32	273	-0.0150493	0.0220867	0.496193	0.874694	-0.00975601	0.0216046	0.651972	0.964969	oral_contraceptive	1124	1124	113	1011	0.0104039	0.0106186	0.327409	0.998708	0.00697502	0.0109587	0.5246	0.932824	oral_contraceptive	1935.91	2049.93	8868.82	0.00882002	0.00789766	0.895424	0.37056	0.947245	NS	NS
PWY.5367	454	400	55	399	-0.0860162	0.399139	0.829474	0.999588	-0.204599	0.417735	0.624558	0.981751	oral_contraceptive	305	296	32	273	-0.131952	0.190648	0.489424	0.874694	-0.126328	0.195922	0.519655	0.964969	oral_contraceptive	1124	1107	113	1011	0.0853774	0.0967102	0.37753	0.998708	0.089039	0.101339	0.379804	0.932824	oral_contraceptive	6.277	27.5129	106.919	0.0843022	0.0352371	0.417986	0.675958	0.966847	NS	NS
PWY.7315	454	221	55	399	0.405762	0.380837	0.287261	0.999588	0.666521	0.400016	0.096455	0.934574	oral_contraceptive	305	116	32	273	0.196941	0.398554	0.621573	0.884179	0.188358	0.401385	0.639263	0.964969	oral_contraceptive	1124	453	113	1011	0.0697951	0.240772	0.771961	0.998708	0.190955	0.249077	0.443458	0.932824	oral_contraceptive	6.89478	6.29544	17.25	0.181249	0.172188	0.950006	0.342109	0.947245	NS	NS
PWY0.1479	454	162	55	399	-0.512005	0.373386	0.171	0.999588	-0.512466	0.395783	0.196137	0.934574	oral_contraceptive	305	67	32	273	-0.153966	0.341571	0.652492	0.884179	-0.149347	0.345334	0.665752	0.964969	oral_contraceptive	1124	220	113	1011	-0.0212017	0.184897	0.908729	0.998708	-0.138093	0.191667	0.471383	0.932824	oral_contraceptive	7.17272	8.57113	29.251	0.14908	-0.124732	-0.83668	0.402772	0.947245	NS	NS
PWY.5667	454	454	55	399	0.0215768	0.0313686	0.491919	0.999588	0.0340065	0.0322422	0.292208	0.981751	oral_contraceptive	305	305	32	273	0.0176991	0.0403802	0.661481	0.884179	0.0174726	0.0409536	0.669991	0.964969	oral_contraceptive	1124	1124	113	1011	0.00955434	0.0172146	0.578998	0.998708	0.0112154	0.0177472	0.527553	0.932824	oral_contraceptive	1016.27	613.286	3374.47	0.0141365	0.0129942	0.919199	0.357992	0.947245	NS	NS
PWY0.1319	454	454	55	399	0.0215091	0.0313372	0.492846	0.999588	0.0340248	0.0322099	0.291466	0.981751	oral_contraceptive	305	305	32	273	0.017686	0.0403792	0.661709	0.884179	0.0174636	0.0409531	0.670145	0.964969	oral_contraceptive	1124	1124	113	1011	0.00955261	0.0172146	0.579067	0.998708	0.0112134	0.0177473	0.527629	0.932824	oral_contraceptive	1018.31	613.315	3374.46	0.0141335	0.0129812	0.918467	0.358375	0.947245	NS	NS
NONMEVIPP.PWY	454	454	55	399	0.00553905	0.0282339	0.844559	0.999588	0.00726236	0.0286177	0.799807	0.981751	oral_contraceptive	305	305	32	273	-0.0127401	0.0293868	0.664954	0.884179	-0.0151533	0.0290745	0.60269	0.964969	oral_contraceptive	1124	1124	113	1011	0.0119495	0.0136841	0.38272	0.998708	0.012224	0.0138892	0.378998	0.932824	oral_contraceptive	1254.47	1157.97	5340.31	0.0113572	0.00722456	0.63612	0.524698	0.950814	NS	NS
KDO.NAGLIPASYN.PWY	454	166	55	399	0.158588	0.32083	0.621338	0.999588	0.436274	0.334347	0.192698	0.934574	oral_contraceptive	305	72	32	273	0.112569	0.284917	0.693059	0.892849	0.0653491	0.282516	0.817254	0.964969	oral_contraceptive	1124	285	113	1011	0.0294333	0.189851	0.876823	0.998708	0.130775	0.1959	0.504557	0.932824	oral_contraceptive	9.71517	12.3187	27.7444	0.141736	0.075214	0.530662	0.595653	0.953044	NS	NS
COA.PWY.1	454	454	55	399	0.00032239	0.0221295	0.988383	0.999588	0.00851806	0.0223663	0.703527	0.981751	oral_contraceptive	305	305	32	273	-0.0120522	0.0294386	0.682553	0.892849	-0.00748736	0.029964	0.802886	0.964969	oral_contraceptive	1124	1124	113	1011	0.0125329	0.0132762	0.345368	0.998708	0.0115976	0.0137104	0.397801	0.932824	oral_contraceptive	2042.01	1153.89	5673.53	0.0106182	0.00652323	0.614343	0.538989	0.950814	NS	NS
PWY.6305	454	452	55	399	-0.00128124	0.0930248	0.989017	0.999588	-0.0372599	0.0951359	0.69553	0.981751	oral_contraceptive	305	305	32	273	0.030244	0.0789248	0.701847	0.896034	0.0182855	0.080312	0.820073	0.964969	oral_contraceptive	1124	1124	113	1011	-0.0320369	0.0354018	0.365687	0.998708	-0.0291977	0.036371	0.422284	0.932824	oral_contraceptive	115.559	160.536	797.902	0.030514	-0.0194182	-0.636371	0.524534	0.950814	NS	NS
HISTSYN.PWY	454	454	55	399	-0.0555581	0.0487293	0.254857	0.999588	-0.0856684	0.0516733	0.0981364	0.934574	oral_contraceptive	305	305	32	273	-0.0167751	0.0563418	0.766111	0.906969	-0.0210895	0.0576191	0.714646	0.964969	oral_contraceptive	1124	1124	113	1011	0.0207199	0.0266346	0.436775	0.998708	0.022954	0.0275181	0.404386	0.932824	oral_contraceptive	421.133	315.02	1409.63	0.0215877	0.000244956	0.011347	0.990947	0.999356	NS	NS
PWY.4041	454	247	55	399	0.159173	0.386819	0.680914	0.999588	0.41888	0.402857	0.299078	0.981751	oral_contraceptive	305	131	32	273	0.122783	0.405941	0.762509	0.906969	0.0937783	0.416319	0.821955	0.964969	oral_contraceptive	1124	508	113	1011	0.138794	0.248999	0.577361	0.998708	0.196591	0.258776	0.447603	0.932824	oral_contraceptive	6.6832	6.0684	16.1289	0.186079	0.140145	0.753149	0.45136	0.947245	NS	NS
PWY.5941	454	366	55	399	0.14703	0.42208	0.727746	0.999588	-0.074273	0.439907	0.86601	0.981751	oral_contraceptive	305	284	32	273	-0.105862	0.366218	0.772729	0.906969	-0.0870296	0.369611	0.814032	0.964969	oral_contraceptive	1124	1043	113	1011	0.153762	0.207654	0.459169	0.998708	0.158599	0.217041	0.465102	0.932824	oral_contraceptive	5.61321	7.45624	23.191	0.166067	0.0993332	0.598152	0.549739	0.950814	NS	NS
PWY.2942	454	454	55	399	-0.00111795	0.0260111	0.965737	0.999588	0.00683732	0.0269877	0.800131	0.981751	oral_contraceptive	305	305	32	273	0.00989617	0.0317904	0.755805	0.906969	0.0131479	0.0326258	0.687299	0.964969	oral_contraceptive	1124	1124	113	1011	-0.00797214	0.0130571	0.541616	0.998708	-0.012661	0.0135459	0.35017	0.932824	oral_contraceptive	1478.03	989.479	5865.53	0.0109546	-0.0046347	-0.423081	0.672236	0.966847	NS	NS
PWY.6629	454	169	55	399	-0.166202	0.439268	0.705345	0.999588	0.0176331	0.459577	0.969413	0.988119	oral_contraceptive	305	90	32	273	-0.155721	0.481128	0.746424	0.906969	-0.133295	0.48299	0.782781	0.964969	oral_contraceptive	1124	301	113	1011	0.146231	0.271083	0.589695	0.998708	0.265213	0.279067	0.342146	0.932824	oral_contraceptive	5.18251	4.31994	13.6081	0.208015	0.0197257	0.0948282	0.924451	0.999356	NS	NS
PWY.5177	454	436	55	399	0.127698	0.266447	0.631992	0.999588	-0.12467	0.270108	0.644653	0.981751	oral_contraceptive	305	305	32	273	0.0200789	0.0958876	0.834287	0.937805	-0.021983	0.0948113	0.816838	0.964969	oral_contraceptive	1124	1123	113	1011	0.0325348	0.0393164	0.408126	0.998708	0.0286892	0.040683	0.480847	0.932824	oral_contraceptive	14.0857	108.761	646.921	0.0360429	0.0325163	0.902155	0.366975	0.947245	NS	NS
FUCCAT.PWY	454	397	55	399	0.227967	0.32508	0.483512	0.999588	0.20746	0.336781	0.538242	0.981751	oral_contraceptive	305	293	32	273	0.0175189	0.187429	0.925597	0.971135	-0.0590821	0.186894	0.752171	0.964969	oral_contraceptive	1124	1101	113	1011	-0.0493654	0.0893096	0.580552	0.998708	-0.0841391	0.0918279	0.359736	0.932824	oral_contraceptive	9.46278	28.4659	125.373	0.0782537	-0.021636	-0.276485	0.782175	0.977719	NS	NS
BRANCHED.CHAIN.AA.SYN.PWY	454	454	55	399	-0.0159101	0.037721	0.673394	0.999588	-0.0421108	0.0398814	0.291667	0.981751	oral_contraceptive	305	305	32	273	-0.00237679	0.0374496	0.949438	0.982662	-0.0135524	0.0392237	0.729984	0.964969	oral_contraceptive	1124	1124	113	1011	-0.00971315	0.0139703	0.48703	0.998708	-0.0105423	0.0144276	0.46512	0.932824	oral_contraceptive	702.803	713.025	5123.78	0.0123659	-0.00957923	-0.774651	0.438546	0.947245	NS	NS
DAPLYSINESYN.PWY	454	452	55	399	-0.0943083	0.10047	0.348425	0.999588	-0.104308	0.104128	0.317096	0.981751	oral_contraceptive	305	302	32	273	0.0895678	0.152613	0.557725	0.874694	0.0203015	0.150686	0.892931	0.971076	oral_contraceptive	1124	1118	113	1011	-0.0635593	0.0727775	0.38267	0.998708	-0.0706128	0.0745718	0.3439	0.932824	oral_contraceptive	99.0666	42.9355	188.802	0.0549813	-0.0528932	-0.962021	0.336039	0.947245	NS	NS
PWY.2941	454	454	55	399	0.0432922	0.0946593	0.647651	0.999588	0.0134307	0.0956115	0.88836	0.981751	oral_contraceptive	305	305	32	273	-0.0750794	0.107878	0.486999	0.874694	-0.0198712	0.112409	0.859821	0.971076	oral_contraceptive	1124	1124	113	1011	-0.046605	0.0538012	0.386544	0.998708	-0.0435349	0.0555271	0.433196	0.932824	oral_contraceptive	111.602	85.9275	345.474	0.042914	-0.0326346	-0.760465	0.446977	0.947245	NS	NS
PWY.5103	454	454	55	399	-0.0254738	0.0416547	0.541157	0.999588	-0.0533593	0.0439924	0.225887	0.934574	oral_contraceptive	305	305	32	273	0.0180151	0.0411426	0.661798	0.884179	0.00658436	0.043251	0.879117	0.971076	oral_contraceptive	1124	1124	113	1011	-0.0129248	0.0159471	0.417838	0.998708	-0.0146012	0.0164667	0.375434	0.932824	oral_contraceptive	576.332	590.769	3932.21	0.0140038	-0.0107586	-0.768268	0.442328	0.947245	NS	NS
GLYCOLYSIS	454	454	55	399	0.00190491	0.128906	0.988216	0.999588	0.0276532	0.135059	0.837874	0.981751	oral_contraceptive	305	301	32	273	-0.0356369	0.205703	0.862579	0.957433	-0.0306409	0.202852	0.880053	0.971076	oral_contraceptive	1124	1122	113	1011	-0.131254	0.0991232	0.185725	0.998708	-0.094479	0.102935	0.358902	0.932824	oral_contraceptive	60.1801	23.633	101.777	0.0734045	-0.0758996	-1.03399	0.30114	0.947245	NS	NS
PWY.5484	454	454	55	399	-0.000640103	0.124813	0.99591	0.999588	0.0206714	0.130803	0.874511	0.981751	oral_contraceptive	305	301	32	273	-0.0317095	0.198946	0.873474	0.966205	-0.027583	0.195259	0.887771	0.971076	oral_contraceptive	1124	1122	113	1011	-0.12019	0.0943009	0.202741	0.998708	-0.0845453	0.0978605	0.387816	0.932824	oral_contraceptive	64.1924	25.2656	112.452	0.0703754	-0.0711101	-1.01044	0.312284	0.947245	NS	NS
GLYOXYLATE.BYPASS	454	252	55	399	0.219957	0.383244	0.566306	0.999588	0.500712	0.401844	0.213486	0.934574	oral_contraceptive	305	142	32	273	0.0489941	0.432114	0.909804	0.971135	0.0388548	0.438015	0.929382	0.984776	oral_contraceptive	1124	571	113	1011	0.074372	0.254282	0.769975	0.998708	0.180216	0.263656	0.49442	0.932824	oral_contraceptive	6.80848	5.35555	15.4657	0.190244	0.105328	0.553645	0.579822	0.950814	NS	NS
RUMP.PWY	454	173	55	399	0.806306	0.35641	0.0241681	0.999588	0.687077	0.378067	0.0699187	0.934574	oral_contraceptive	305	200	32	273	0.249228	0.439799	0.571354	0.874694	0.0293972	0.45293	0.948299	0.988054	oral_contraceptive	1124	835	113	1011	0.0977862	0.247345	0.692665	0.998708	0.222113	0.25792	0.389335	0.932824	oral_contraceptive	7.87228	5.17002	16.3454	0.184466	0.314224	1.70342	0.0884888	0.947245	NS	NS
PWY.6936	454	454	55	399	-0.0213072	0.0768389	0.781683	0.999588	-0.0523685	0.0790724	0.508176	0.981751	oral_contraceptive	305	305	32	273	-0.00236788	0.0846484	0.977702	0.994924	0.00482778	0.0868036	0.955689	0.988054	oral_contraceptive	1124	1124	113	1011	-0.0209692	0.041032	0.609421	0.998708	-0.0308901	0.0423444	0.465857	0.932824	oral_contraceptive	169.371	139.561	593.957	0.03328	-0.0181574	-0.545595	0.585345	0.950814	NS	NS
PWY.5989	454	440	55	399	0.0461369	0.157296	0.769427	0.999588	0.0640305	0.165314	0.698729	0.981751	oral_contraceptive	305	299	32	273	0.0820333	0.149064	0.582528	0.874694	-0.00154823	0.151342	0.991846	0.991846	oral_contraceptive	1124	1115	113	1011	0.0592692	0.0669309	0.376067	0.998708	0.0663789	0.0696257	0.340624	0.932824	oral_contraceptive	40.4168	45.0044	223.227	0.0569204	0.0608688	1.06937	0.284904	0.947245	NS	NS
PWY.6549	454	323	55	399	-0.265186	0.398155	0.505737	0.999588	-0.33101	0.414968	0.425536	0.981751	oral_contraceptive	305	236	32	273	0.0801425	0.447615	0.858025	0.955663	0.00727484	0.460948	0.98742	0.991846	oral_contraceptive	1124	892	113	1011	-0.189871	0.268913	0.480295	0.998708	-0.18132	0.279883	0.517224	0.932824	oral_contraceptive	6.30806	4.99104	13.8285	0.199492	-0.155146	-0.777706	0.436742	0.947245	NS	NS
PWY.5464	454	262	55	399	0.136071	0.397581	0.732328	0.999588	0.0974115	0.408928	0.81184	0.981751	oral_contraceptive	305	161	32	273	-0.0355509	0.43302	0.934622	0.973816	0.0111686	0.441815	0.979852	0.991846	oral_contraceptive	1124	555	113	1011	0.197281	0.261171	0.450187	0.998708	0.172803	0.268218	0.519543	0.932824	oral_contraceptive	6.32629	5.33316	14.6605	0.19492	0.13539	0.694592	0.487311	0.950814	NS	NS
PWY.6285	454	153	55	399	-0.320258	0.408754	0.433758	0.999588	-0.0983657	0.419623	0.814784	0.981751	oral_contraceptive	305	90	32	273	-0.0114199	0.450472	0.979792	0.994924	-0.0102424	0.451219	0.981907	0.991846	oral_contraceptive	1124	307	113	1011	0.207866	0.264296	0.431749	0.998708	0.221505	0.272265	0.416074	0.932824	oral_contraceptive	5.98517	4.92793	14.3159	0.19909	0.0397442	0.199629	0.841771	0.991593	NS	NS
GLUTORN.PWY	454	454	55	399	-0.114946	0.10853	0.290133	0.999588	-0.139222	0.109739	0.205306	0.934574	oral_contraceptive	305	305	32	273	-0.297709	0.122056	0.0153083	0.604855	-0.295658	0.123988	0.0178085	0.835184	oral_contraceptive	1124	1124	113	1011	0.0310797	0.0625374	0.619302	0.998708	0.040128	0.0648909	0.536449	0.936238	oral_contraceptive	84.8984	67.1251	255.694	0.0495245	-0.0534574	-1.07941	0.280404	0.947245	NS	NS
GLYCOCAT.PWY	454	309	55	399	-0.283116	0.414379	0.494823	0.999588	-0.0406669	0.426615	0.924105	0.981751	oral_contraceptive	305	176	32	273	0.974575	0.484019	0.0449602	0.604855	0.781207	0.485152	0.108542	0.835184	oral_contraceptive	1124	694	113	1011	-0.305955	0.27927	0.273512	0.998708	-0.178976	0.291389	0.539201	0.936238	oral_contraceptive	5.82379	4.2685	12.8218	0.208905	-0.0616099	-0.294919	0.768056	0.977445	NS	NS
TCA	454	436	55	399	-0.0505646	0.128846	0.694933	0.999588	-0.0854262	0.134925	0.52703	0.981751	oral_contraceptive	305	298	32	273	0.509924	0.186435	0.00661843	0.604855	0.409646	0.189789	0.0318208	0.835184	oral_contraceptive	1124	1106	113	1011	-0.0634503	0.0891622	0.476847	0.998708	-0.0570081	0.093966	0.544189	0.936238	oral_contraceptive	60.2361	28.7702	125.788	0.0682321	0.0169629	0.248606	0.803666	0.988398	NS	NS
PWY.5347	454	454	55	399	0.0310972	0.0503343	0.537024	0.999588	0.00849859	0.0523325	0.871078	0.981751	oral_contraceptive	305	305	32	273	0.0359267	0.0552983	0.516396	0.874694	0.0290972	0.0574408	0.61289	0.964969	oral_contraceptive	1124	1124	113	1011	0.017841	0.0207628	0.390371	0.998708	0.0134785	0.0216434	0.53358	0.936238	oral_contraceptive	394.704	327.022	2319.69	0.0181327	0.021506	1.18603	0.235609	0.947245	NS	NS
HSERMETANA.PWY	454	447	55	399	0.0272094	0.106288	0.798078	0.999588	-0.110484	0.107888	0.306454	0.981751	oral_contraceptive	305	305	32	273	-0.000725688	0.0873389	0.993376	0.994924	-0.0241674	0.0899793	0.788464	0.964969	oral_contraceptive	1124	1124	113	1011	-0.00529729	0.0419382	0.899508	0.998708	-0.0266037	0.0436561	0.542394	0.936238	oral_contraceptive	88.5176	131.094	568.564	0.0356195	-0.000886185	-0.0248792	0.980151	0.999356	NS	NS
PWY0.162	454	453	55	399	-0.000780002	0.0577665	0.989233	0.999588	-0.0175581	0.0609854	0.773571	0.981751	oral_contraceptive	305	305	32	273	0.0615115	0.0739607	0.406263	0.832352	0.0398587	0.0761094	0.60093	0.964969	oral_contraceptive	1124	1124	113	1011	-0.0186322	0.0316882	0.556661	0.998708	-0.0199731	0.0331993	0.54756	0.937002	oral_contraceptive	299.673	182.809	995.878	0.0260082	-0.00510311	-0.196212	0.844444	0.991593	NS	NS
FUC.RHAMCAT.PWY	454	253	55	399	0.229032	0.419976	0.585794	0.999588	0.409802	0.439794	0.352004	0.981751	oral_contraceptive	305	155	32	273	0.255127	0.493291	0.605404	0.874694	0.081187	0.512976	0.874367	0.971076	oral_contraceptive	1124	541	113	1011	-0.215326	0.297627	0.469539	0.998708	-0.176934	0.307965	0.565733	0.962949	oral_contraceptive	5.66958	4.10955	11.289	0.217865	-0.00397985	-0.0182675	0.985425	0.999356	NS	NS
CITRULBIO.PWY	454	423	55	399	-0.213528	0.271186	0.431482	0.999588	-0.337397	0.269612	0.21152	0.934574	oral_contraceptive	305	293	32	273	0.361402	0.16495	0.0292605	0.604855	0.285727	0.163853	0.0824136	0.835184	oral_contraceptive	1124	1096	113	1011	0.0359524	0.0856885	0.674881	0.998708	0.0493423	0.0891037	0.579859	0.967838	oral_contraceptive	13.5977	36.7531	136.193	0.0732166	0.0818875	1.11843	0.263384	0.947245	NS	NS
PWY490.3	454	180	55	399	0.195811	0.320252	0.541234	0.999588	0.113405	0.340188	0.739039	0.981751	oral_contraceptive	305	128	32	273	0.201187	0.367973	0.584963	0.874694	0.31448	0.373591	0.400675	0.964969	oral_contraceptive	1124	483	113	1011	0.0699918	0.222576	0.753228	0.998708	0.126957	0.231862	0.584112	0.967838	oral_contraceptive	9.75026	7.38529	20.1858	0.16369	0.128824	0.787	0.431282	0.947245	NS	NS
PWY4LZ.257	454	434	55	399	-0.0535008	0.124309	0.667137	0.999588	-0.0321418	0.132542	0.808522	0.981751	oral_contraceptive	305	300	32	273	0.0746886	0.144501	0.605634	0.874694	0.0328877	0.14632	0.822339	0.964969	oral_contraceptive	1124	1123	113	1011	-0.045151	0.0785232	0.565406	0.998708	-0.044442	0.0808545	0.582671	0.967838	oral_contraceptive	64.7134	47.8917	162.183	0.0603256	-0.026231	-0.434824	0.66369	0.966847	NS	NS
GLYCOGENSYNTH.PWY	454	454	55	399	-0.000702287	0.0943099	0.994062	0.999588	0.00640483	0.0971175	0.947451	0.98548	oral_contraceptive	305	305	32	273	0.0396312	0.0873859	0.650506	0.884179	0.053766	0.0896668	0.549276	0.964969	oral_contraceptive	1124	1124	113	1011	0.009087	0.0453576	0.84125	0.998708	0.0261706	0.0474012	0.580989	0.967838	oral_contraceptive	112.431	130.953	486.072	0.0370255	0.0130615	0.352772	0.724259	0.968212	NS	NS
P125.PWY	454	102	55	399	-0.156175	0.263691	0.55398	0.999588	-0.0990227	0.276618	0.720552	0.981751	oral_contraceptive	305	44	32	273	-0.00252084	0.196425	0.989769	0.994924	0.0753447	0.197927	0.70376	0.964969	oral_contraceptive	1124	249	113	1011	0.089547	0.172755	0.60432	0.998708	0.0976221	0.179547	0.586752	0.967838	oral_contraceptive	14.3816	25.9182	33.5072	0.1164	0.00933627	0.0802088	0.936071	0.999356	NS	NS
TCA.GLYOX.BYPASS	454	233	55	399	0.141674	0.394347	0.719572	0.999588	0.422075	0.415386	0.3102	0.981751	oral_contraceptive	305	130	32	273	0.0150299	0.43666	0.972565	0.994109	-0.0146232	0.441337	0.973593	0.991846	oral_contraceptive	1124	493	113	1011	0.029317	0.259878	0.910201	0.998708	0.147163	0.269518	0.585163	0.967838	oral_contraceptive	6.43048	5.24461	14.8068	0.194324	0.0537706	0.276706	0.782006	0.977719	NS	NS
PWY66.399	454	425	55	399	0.513546	0.270306	0.0581065	0.999588	0.48664	0.285082	0.0886003	0.934574	oral_contraceptive	305	295	32	273	0.291256	0.169769	0.0873097	0.604855	0.221545	0.168522	0.18982	0.835184	oral_contraceptive	1124	1116	113	1011	-0.0548586	0.0720041	0.446294	0.998708	-0.0379509	0.0748158	0.61208	0.969816	oral_contraceptive	13.6864	34.6965	192.879	0.0643806	0.0271616	0.421891	0.673105	0.966847	NS	NS
PWY66.409	454	448	55	399	-0.0162513	0.11364	0.886352	0.999588	-0.0514477	0.114261	0.652772	0.981751	oral_contraceptive	305	304	32	273	-0.226807	0.140442	0.107387	0.604855	-0.240452	0.140861	0.0890034	0.835184	oral_contraceptive	1124	1120	113	1011	-0.0348253	0.0618005	0.573202	0.998708	-0.0324905	0.0630791	0.606609	0.969816	oral_contraceptive	77.4353	50.6999	261.828	0.0506394	-0.0560969	-1.10777	0.26796	0.947245	NS	NS
PWY.6147	454	436	55	399	-0.119709	0.14654	0.41445	0.999588	-0.114651	0.153649	0.456022	0.981751	oral_contraceptive	305	301	32	273	0.229423	0.17454	0.189742	0.721018	0.247362	0.180053	0.170706	0.835184	oral_contraceptive	1124	1114	113	1011	-0.0547956	0.0840393	0.514523	0.998708	-0.0443427	0.0868935	0.609941	0.969816	oral_contraceptive	46.5682	32.8255	141.591	0.0672696	-0.0262565	-0.390317	0.696302	0.967601	NS	NS
PWY.2723	454	184	55	399	0.291598	0.346993	0.401167	0.999588	0.58225	0.365779	0.112224	0.934574	oral_contraceptive	305	93	32	273	0.361141	0.333231	0.279355	0.76836	0.383002	0.338012	0.258207	0.928385	oral_contraceptive	1124	346	113	1011	-0.216857	0.222408	0.329752	0.998708	-0.116698	0.230101	0.612147	0.969816	oral_contraceptive	8.30536	9.00555	20.2161	0.163241	0.0343778	0.210596	0.833203	0.991593	NS	NS
NAD.BIOSYNTHESIS.II	454	427	55	399	0.376307	0.281719	0.182323	0.999588	0.327361	0.280022	0.243084	0.972337	oral_contraceptive	305	289	32	273	-0.3476	0.342277	0.310666	0.78964	-0.28098	0.322355	0.384193	0.964969	oral_contraceptive	1124	1081	113	1011	0.0458629	0.172385	0.79025	0.998708	0.0932687	0.178125	0.600654	0.969816	oral_contraceptive	12.5999	8.53583	33.6513	0.135102	0.0605569	0.448231	0.653986	0.966847	NS	NS
PWY.1861	454	252	55	399	0.643933	0.443557	0.147288	0.999588	0.435496	0.46144	0.345858	0.981751	oral_contraceptive	305	245	32	273	0.445251	0.476848	0.351195	0.817691	0.276606	0.485658	0.569468	0.964969	oral_contraceptive	1124	982	113	1011	0.0400248	0.240679	0.867951	0.998708	0.127362	0.251164	0.612197	0.969816	oral_contraceptive	5.08277	4.39785	17.2633	0.193369	0.221436	1.14515	0.252148	0.947245	NS	NS
PWY.5918	454	313	55	399	0.175247	0.397111	0.65921	0.999588	0.313253	0.414085	0.449802	0.981751	oral_contraceptive	305	182	32	273	0.270848	0.450373	0.548041	0.874694	0.113875	0.462653	0.805769	0.964969	oral_contraceptive	1124	745	113	1011	0.107946	0.266657	0.685692	0.998708	0.144944	0.277882	0.602055	0.969816	oral_contraceptive	6.34126	4.93009	14.0636	0.198674	0.156492	0.787681	0.430883	0.947245	NS	NS
PWY.724	454	454	55	399	0.0230405	0.0215116	0.284738	0.999588	0.0113522	0.0224856	0.613939	0.981751	oral_contraceptive	305	305	32	273	-0.0138185	0.0205481	0.501819	0.874694	-0.0195638	0.0203824	0.338071	0.964969	oral_contraceptive	1124	1124	113	1011	-0.00118657	0.0095314	0.90095	0.998708	-0.00525319	0.00978473	0.591464	0.969816	oral_contraceptive	2161	2368.41	11007.4	0.00802266	0.000257548	0.0321026	0.97439	0.999356	NS	NS
COA.PWY	454	454	55	399	-0.0272814	0.0633727	0.66705	0.999588	0.0125193	0.0658284	0.849265	0.981751	oral_contraceptive	305	305	32	273	0.124746	0.0772598	0.107454	0.604855	0.134966	0.0797053	0.0915803	0.835184	oral_contraceptive	1124	1124	113	1011	0.0100893	0.0298367	0.735314	0.998708	0.0152141	0.0310626	0.624385	0.969918	oral_contraceptive	248.997	167.53	1123.3	0.0254837	0.0165206	0.64828	0.516804	0.950814	NS	NS
PWY.7282	454	436	55	399	0.0833092	0.130163	0.522504	0.999588	0.124825	0.136306	0.360379	0.981751	oral_contraceptive	305	288	32	273	0.477005	0.382241	0.213041	0.733627	0.2149	0.374526	0.566598	0.964969	oral_contraceptive	1124	1080	113	1011	0.0515895	0.103041	0.616705	0.998708	0.0539315	0.108006	0.617649	0.969918	oral_contraceptive	59.023	6.84425	94.1851	0.079044	0.0814787	1.0308	0.302633	0.947245	NS	NS
PWY.6608	454	453	55	399	-0.0262989	0.0697137	0.706178	0.999588	-0.0194701	0.0707716	0.783375	0.981751	oral_contraceptive	305	305	32	273	0.0678353	0.0707916	0.338724	0.804468	0.0410844	0.0733965	0.576122	0.964969	oral_contraceptive	1124	1124	113	1011	0.0206437	0.0284762	0.46864	0.998708	0.0144266	0.0293852	0.623565	0.969918	oral_contraceptive	205.762	199.543	1233.2	0.0247045	0.0204959	0.829642	0.406741	0.947245	NS	NS
SALVADEHYPOX.PWY	454	452	55	399	-0.0407076	0.0695789	0.558815	0.999588	-0.0271842	0.0711627	0.702668	0.981751	oral_contraceptive	305	305	32	273	0.0425654	0.0669658	0.525511	0.874694	0.0351458	0.069142	0.611663	0.964969	oral_contraceptive	1124	1124	113	1011	0.0183271	0.0293883	0.533008	0.998708	0.0148918	0.030371	0.624002	0.969918	oral_contraceptive	206.56	222.994	1157.85	0.025099	0.0140502	0.559789	0.575623	0.950814	NS	NS
PWY.7383	454	427	55	399	0.522185	0.289722	0.0721753	0.999588	0.466003	0.304684	0.126945	0.934574	oral_contraceptive	305	302	32	273	0.26494	0.124267	0.0338568	0.604855	0.202968	0.129079	0.117107	0.835184	oral_contraceptive	1124	1123	113	1011	-0.000184993	0.0505405	0.99708	0.998708	-0.0229384	0.0525233	0.662397	0.975334	oral_contraceptive	11.9134	64.7573	391.491	0.046217	0.0497807	1.07711	0.281432	0.947245	NS	NS
FERMENTATION.PWY	454	420	55	399	0.130569	0.351435	0.710421	0.999588	0.0752627	0.369873	0.838862	0.981751	oral_contraceptive	305	294	32	273	0.432375	0.246457	0.0804587	0.604855	0.391952	0.2575	0.129252	0.835184	oral_contraceptive	1124	1084	113	1011	0.0989415	0.107973	0.359691	0.998708	0.0515698	0.112802	0.647646	0.975334	oral_contraceptive	8.09675	16.4633	85.7769	0.0952005	0.151014	1.58627	0.112678	0.947245	NS	NS
VALSYN.PWY	454	454	55	399	0.00926745	0.0229643	0.686739	0.999588	-0.00778951	0.0240344	0.74604	0.981751	oral_contraceptive	305	305	32	273	-0.0527315	0.0268761	0.0507295	0.604855	-0.0543555	0.0276951	0.0507878	0.835184	oral_contraceptive	1124	1124	113	1011	0.00614022	0.0114816	0.592906	0.998708	0.00556896	0.011919	0.640428	0.975334	oral_contraceptive	1896.24	1384.42	7585.63	0.00959311	-0.000814611	-0.0849163	0.932328	0.999356	NS	NS
PWY.7221	454	454	55	399	-0.00781536	0.0192678	0.685224	0.999588	-0.00651063	0.019935	0.74415	0.981751	oral_contraceptive	305	305	32	273	-0.0259356	0.0210093	0.218044	0.733627	-0.0244989	0.0207264	0.238321	0.911955	oral_contraceptive	1124	1124	113	1011	-0.00145115	0.0092255	0.875039	0.998708	-0.00452849	0.00956682	0.636058	0.975334	oral_contraceptive	2693.61	2265.56	11749.5	0.00773622	-0.00579701	-0.749334	0.453656	0.947245	NS	NS
HEMESYN2.PWY	454	439	55	399	-0.017313	0.225919	0.93895	0.999588	0.0917923	0.232936	0.693743	0.981751	oral_contraceptive	305	284	32	273	0.352515	0.295979	0.234596	0.766771	0.358526	0.30483	0.240594	0.911955	oral_contraceptive	1124	1057	113	1011	-0.061168	0.164517	0.710109	0.998708	-0.0719453	0.171753	0.675381	0.975334	oral_contraceptive	19.5928	11.4151	36.947	0.121308	0.0209667	0.172839	0.862778	0.991593	NS	NS
POLYAMSYN.PWY	454	451	55	399	-0.00955825	0.0981818	0.922492	0.999588	-0.0770563	0.102028	0.450557	0.981751	oral_contraceptive	305	302	32	273	0.140342	0.120347	0.244512	0.766771	0.0939909	0.121368	0.439392	0.964969	oral_contraceptive	1124	1119	113	1011	-0.00569586	0.0567477	0.920068	0.998708	-0.0245948	0.0586953	0.675283	0.975334	oral_contraceptive	103.738	69.0449	310.53	0.0454868	0.0143378	0.315207	0.752605	0.975445	NS	NS
PWY0.1415	454	191	55	399	0.150097	0.34886	0.667226	0.999588	0.479401	0.365323	0.190189	0.934574	oral_contraceptive	305	96	32	273	0.366669	0.334261	0.273547	0.76836	0.279694	0.337452	0.407943	0.964969	oral_contraceptive	1124	352	113	1011	-0.0257706	0.207546	0.901205	0.998708	0.0913331	0.214709	0.670645	0.975334	oral_contraceptive	8.21669	8.9501	23.2152	0.157364	0.0969928	0.616358	0.537658	0.950814	NS	NS
PWY.7409	454	165	55	399	0.319152	0.338715	0.346588	0.999588	0.508105	0.356939	0.155375	0.934574	oral_contraceptive	305	78	32	273	0.202234	0.308291	0.512344	0.874694	0.165093	0.314213	0.599739	0.964969	oral_contraceptive	1124	281	113	1011	0.00328253	0.19335	0.986458	0.998708	0.0853313	0.198963	0.668096	0.975334	oral_contraceptive	8.71627	10.5215	26.7494	0.147463	0.10867	0.736933	0.461163	0.947245	NS	NS
PEPTIDOGLYCANSYN.PWY	454	454	55	399	0.00619912	0.0199649	0.756329	0.999588	0.00779977	0.0204704	0.703389	0.981751	oral_contraceptive	305	305	32	273	-0.0163218	0.0227188	0.473083	0.874694	-0.0136988	0.022533	0.543775	0.964969	oral_contraceptive	1124	1124	113	1011	0.00678734	0.0103863	0.513575	0.998708	0.00453466	0.0106779	0.671159	0.975334	oral_contraceptive	2508.8	1937.45	9270.02	0.00853851	0.00341554	0.400016	0.689145	0.967221	NS	NS
PWY.5083	454	270	55	399	-0.0874555	0.381199	0.818648	0.999588	0.203371	0.399362	0.610867	0.981751	oral_contraceptive	305	154	32	273	0.234149	0.417001	0.574873	0.874694	0.280585	0.420662	0.505349	0.964969	oral_contraceptive	1124	563	113	1011	0.0300899	0.249185	0.903908	0.998708	0.11345	0.258545	0.660892	0.975334	oral_contraceptive	6.8817	5.75078	16.1048	0.186542	0.0427768	0.229315	0.818624	0.988398	NS	NS
PWY.1042	454	454	55	399	-0.0172118	0.0411385	0.675872	0.999588	-0.0122535	0.0415992	0.768485	0.981751	oral_contraceptive	305	305	32	273	0.0169789	0.0492011	0.73027	0.906969	0.0200197	0.0507232	0.693398	0.964969	oral_contraceptive	1124	1124	113	1011	0.0132738	0.0210109	0.527676	0.998708	0.00938289	0.0215206	0.662927	0.975334	oral_contraceptive	590.884	413.096	2265.21	0.0174896	0.00823191	0.470675	0.637873	0.966847	NS	NS
P164.PWY	454	421	55	399	0.111807	0.264757	0.673014	0.999588	0.15032	0.279104	0.590478	0.981751	oral_contraceptive	305	302	32	273	0.0120557	0.101612	0.905638	0.971135	-0.0400216	0.103556	0.699462	0.964969	oral_contraceptive	1124	1109	113	1011	-0.00364844	0.0508132	0.942773	0.998708	-0.0250888	0.0526319	0.633685	0.975334	oral_contraceptive	14.266	96.8516	387.3	0.0447923	0.0027078	0.0604524	0.951795	0.999356	NS	NS
PWY.6507	454	453	55	399	0.0167525	0.114153	0.883394	0.999588	0.0121247	0.120301	0.919772	0.981751	oral_contraceptive	305	305	32	273	0.0432078	0.114248	0.705558	0.897225	0.0222706	0.117828	0.85023	0.971076	oral_contraceptive	1124	1123	113	1011	0.0290789	0.0463493	0.530535	0.998708	0.0202623	0.0485709	0.676638	0.975334	oral_contraceptive	76.741	76.6129	465.493	0.0401984	0.0292995	0.728873	0.466079	0.947245	NS	NS
GLYCOLYSIS.TCA.GLYOX.BYPASS	454	232	55	399	0.10983	0.423255	0.795379	0.999588	0.394869	0.447369	0.37796	0.981751	oral_contraceptive	305	128	32	273	-0.0410324	0.477788	0.93162	0.973816	-0.0549962	0.483626	0.909549	0.973431	oral_contraceptive	1124	483	113	1011	-0.0196296	0.282924	0.944699	0.998708	0.127997	0.293922	0.6633	0.975334	oral_contraceptive	5.58208	4.38056	12.4928	0.211027	0.00837696	0.0396961	0.968335	0.999356	NS	NS
PWY.6531	454	310	55	399	-0.42456	0.390023	0.27695	0.999588	-0.279186	0.410575	0.496908	0.981751	oral_contraceptive	305	197	32	273	0.09938	0.431951	0.818193	0.930551	0.0264484	0.442267	0.952359	0.988054	oral_contraceptive	1124	747	113	1011	0.101866	0.237525	0.668105	0.998708	0.111793	0.248284	0.652611	0.975334	oral_contraceptive	6.57385	5.35959	17.7248	0.183623	-0.0152674	-0.0831454	0.933736	0.999356	NS	NS
HEXITOLDEGSUPER.PWY	454	453	55	399	-0.000391389	0.0950521	0.996717	0.999588	0.0203131	0.100356	0.839701	0.981751	oral_contraceptive	305	301	32	273	-0.0159743	0.153512	0.917194	0.971135	0.0116204	0.152925	0.939488	0.988054	oral_contraceptive	1124	1121	113	1011	-0.0646452	0.0685538	0.345895	0.998708	-0.0312743	0.0713874	0.661408	0.975334	oral_contraceptive	110.682	42.4342	212.783	0.0522781	-0.0395644	-0.756807	0.449166	0.947245	NS	NS
ARG.POLYAMINE.SYN	454	440	55	399	-0.0654264	0.114497	0.568016	0.999588	-0.0700547	0.119933	0.559486	0.981751	oral_contraceptive	305	298	32	273	0.120546	0.125015	0.335736	0.80328	0.0808401	0.130487	0.536129	0.964969	oral_contraceptive	1124	1111	113	1011	-0.0179464	0.0552648	0.745445	0.998708	-0.0233599	0.0574014	0.684124	0.97732	oral_contraceptive	76.2801	63.9843	327.418	0.0462407	-0.00674318	-0.145828	0.884057	0.992626	NS	NS
GLUDEG.I.PWY	454	344	55	399	0.380695	0.33513	0.256593	0.999588	0.43214	0.353143	0.221793	0.934574	oral_contraceptive	305	244	32	273	0.163491	0.379736	0.667116	0.884179	0.0642637	0.391238	0.869654	0.971076	oral_contraceptive	1124	956	113	1011	-0.131697	0.207603	0.52597	0.998708	-0.0881771	0.216294	0.683596	0.97732	oral_contraceptive	8.90377	6.93483	23.2023	0.160044	0.0375943	0.2349	0.814287	0.988398	NS	NS
PWY.5345	454	385	55	399	0.24201	0.359199	0.500827	0.999588	0.176053	0.375212	0.639178	0.981751	oral_contraceptive	305	253	32	273	0.88072	0.464002	0.0586496	0.604855	0.767646	0.477865	0.10938	0.835184	oral_contraceptive	1124	1002	113	1011	0.120168	0.23838	0.614287	0.998708	0.0998664	0.250387	0.690084	0.981453	oral_contraceptive	7.7505	4.64473	17.5979	0.182595	0.269432	1.47557	0.140059	0.947245	NS	NS
GLYCOLYSIS.E.D	454	426	55	399	0.076276	0.264985	0.773598	0.999588	-0.0148999	0.281462	0.957808	0.98548	oral_contraceptive	305	283	32	273	-0.00416882	0.342919	0.990309	0.994924	-0.115257	0.354122	0.745082	0.964969	oral_contraceptive	1124	1065	113	1011	-0.18179	0.177356	0.305586	0.998708	-0.0695095	0.182662	0.703622	0.996279	oral_contraceptive	14.2416	8.50386	31.7913	0.135412	-0.0867029	-0.640292	0.521983	0.950814	NS	NS
BIOTIN.BIOSYNTHESIS.PWY	454	322	55	399	0.417241	0.3992	0.29651	0.999588	0.68064	0.408727	0.0966483	0.934574	oral_contraceptive	305	181	32	273	0.8721	0.474555	0.0670992	0.604855	0.729193	0.489145	0.137221	0.835184	oral_contraceptive	1124	691	113	1011	0.00433502	0.281038	0.987696	0.998708	-0.0619896	0.290505	0.831066	0.998429	oral_contraceptive	6.27506	4.44044	12.6611	0.206828	0.280007	1.35382	0.175795	0.947245	NS	NS
FASYN.ELONG.PWY	454	329	55	399	0.542778	0.403254	0.179001	0.999588	0.714738	0.417271	0.0875141	0.934574	oral_contraceptive	305	187	32	273	0.75694	0.480871	0.116525	0.604855	0.667935	0.499243	0.182082	0.835184	oral_contraceptive	1124	710	113	1011	0.0355947	0.282685	0.899821	0.998708	-0.0244395	0.293231	0.933592	0.998429	oral_contraceptive	6.14954	4.32457	12.5139	0.208569	0.306973	1.47181	0.141073	0.947245	NS	NS
FASYN.INITIAL.PWY	454	329	55	399	0.502658	0.384808	0.192151	0.999588	0.686068	0.397644	0.0852458	0.934574	oral_contraceptive	305	187	32	273	0.717126	0.449604	0.111768	0.604855	0.627773	0.466395	0.179453	0.835184	oral_contraceptive	1124	709	113	1011	0.0595537	0.265213	0.82237	0.998708	0.00596822	0.2751	0.982695	0.998429	oral_contraceptive	6.75323	4.94698	14.2171	0.196429	0.300527	1.52996	0.126028	0.947245	NS	NS
LACTOSECAT.PWY	454	452	55	399	0.301845	0.176318	0.0876193	0.999588	0.319853	0.183281	0.0817359	0.934574	oral_contraceptive	305	302	32	273	0.231419	0.125025	0.0652138	0.604855	0.251174	0.128014	0.0508669	0.835184	oral_contraceptive	1124	1117	113	1011	-0.0511238	0.0747934	0.494416	0.998708	0.0101855	0.0774576	0.895407	0.998429	oral_contraceptive	32.1667	63.9747	178.761	0.0603129	0.0559302	0.927334	0.353753	0.947245	NS	NS
PWY.5705	454	182	55	399	0.179299	0.310592	0.564046	0.999588	0.391208	0.324463	0.228649	0.934574	oral_contraceptive	305	85	32	273	0.53476	0.306263	0.0818346	0.604855	0.565277	0.305425	0.0653258	0.835184	oral_contraceptive	1124	347	113	1011	-0.0720577	0.199241	0.717674	0.998708	0.0277451	0.206277	0.893029	0.998429	oral_contraceptive	10.3662	10.6613	25.1907	0.147093	0.124295	0.845009	0.398106	0.947245	NS	NS
PWY.6113	454	281	55	399	0.550914	0.429525	0.200307	0.999588	0.584899	0.442418	0.186912	0.934574	oral_contraceptive	305	182	32	273	0.753449	0.495222	0.129211	0.604855	0.686091	0.5121	0.181476	0.835184	oral_contraceptive	1124	699	113	1011	0.0781056	0.290524	0.788099	0.998708	0.0131761	0.302624	0.96528	0.998429	oral_contraceptive	5.42029	4.07755	11.8478	0.216444	0.327174	1.51158	0.130639	0.947245	NS	NS
PWY.6282	454	329	55	399	0.548082	0.399311	0.170588	0.999588	0.722213	0.412819	0.0809834	0.934574	oral_contraceptive	305	187	32	273	0.743185	0.483429	0.125276	0.604855	0.657817	0.501747	0.190979	0.835184	oral_contraceptive	1124	708	113	1011	0.0492866	0.283945	0.862229	0.998708	-0.0218302	0.294664	0.940956	0.998429	oral_contraceptive	6.2716	4.27892	12.4031	0.208725	0.314926	1.50881	0.131348	0.947245	NS	NS
PWY.6284	454	289	55	399	0.43253	0.420051	0.303715	0.999588	0.551007	0.432919	0.203845	0.934574	oral_contraceptive	305	182	32	273	0.752626	0.491375	0.126664	0.604855	0.690761	0.507733	0.174839	0.835184	oral_contraceptive	1124	699	113	1011	0.0757927	0.287817	0.79234	0.998708	0.0116365	0.299828	0.969049	0.998429	oral_contraceptive	5.66755	4.14165	12.0717	0.21378	0.296307	1.38603	0.165737	0.947245	NS	NS
PWY.6519	454	322	55	399	0.400834	0.388246	0.302445	0.999588	0.663425	0.397654	0.0960349	0.934574	oral_contraceptive	305	181	32	273	0.843012	0.457716	0.0665013	0.604855	0.702741	0.471903	0.137638	0.835184	oral_contraceptive	1124	691	113	1011	0.00938579	0.271864	0.972466	0.998708	-0.0537254	0.280991	0.848405	0.998429	oral_contraceptive	6.63415	4.77317	13.53	0.200251	0.273086	1.36372	0.172657	0.947245	NS	NS
PWY.6630	454	293	55	399	0.424739	0.470677	0.36734	0.999588	0.651152	0.487091	0.182047	0.934574	oral_contraceptive	305	196	32	273	0.863574	0.554224	0.120254	0.604855	0.717827	0.547426	0.190903	0.835184	oral_contraceptive	1124	635	113	1011	-0.113871	0.325535	0.726558	0.998708	0.0179322	0.335854	0.957429	0.998429	oral_contraceptive	4.51392	3.25559	9.43633	0.24108	0.212379	0.880946	0.378347	0.947245	NS	NS
PWY.7388	454	329	55	399	0.493687	0.38009	0.194672	0.999588	0.672446	0.39292	0.0877867	0.934574	oral_contraceptive	305	187	32	273	0.709831	0.443888	0.110854	0.604855	0.62083	0.460451	0.178715	0.835184	oral_contraceptive	1124	708	113	1011	0.0648465	0.262557	0.804969	0.998708	0.00323769	0.27235	0.990517	0.998429	oral_contraceptive	6.92193	5.07519	14.5061	0.194245	0.300358	1.54628	0.122036	0.947245	NS	NS
PWY.7664	454	329	55	399	0.52382	0.397638	0.188416	0.999588	0.701161	0.410943	0.0887487	0.934574	oral_contraceptive	305	187	32	273	0.752695	0.471885	0.111754	0.604855	0.664533	0.489673	0.17591	0.835184	oral_contraceptive	1124	708	113	1011	0.048893	0.278069	0.860459	0.998708	-0.0188437	0.288368	0.947911	0.998429	oral_contraceptive	6.32448	4.49084	12.9329	0.205204	0.308464	1.50321	0.132785	0.947245	NS	NS
PWYG.321	454	319	55	399	0.533998	0.405203	0.188242	0.999588	0.60401	0.419751	0.150947	0.934574	oral_contraceptive	305	187	32	273	0.750938	0.475272	0.115163	0.604855	0.661871	0.493364	0.180896	0.835184	oral_contraceptive	1124	708	113	1011	0.0518631	0.279784	0.852974	0.998708	-0.0164128	0.290226	0.954913	0.998429	oral_contraceptive	6.09051	4.42706	12.7748	0.207202	0.310802	1.5	0.133615	0.947245	NS	NS
URDEGR.PWY	454	110	55	399	0.194055	0.233676	0.406741	0.999588	0.321748	0.245119	0.190068	0.934574	oral_contraceptive	305	74	32	273	0.48841	0.278774	0.0808034	0.604855	0.481691	0.280302	0.0868826	0.835184	oral_contraceptive	1124	284	113	1011	-0.0975149	0.181026	0.590217	0.998708	-0.00889665	0.18799	0.962263	0.998429	oral_contraceptive	18.3135	12.8676	30.5152	0.127312	0.111235	0.873718	0.382272	0.947245	NS	NS
ECASYN.PWY	454	151	55	399	0.162791	0.314995	0.605554	0.999588	0.374533	0.326369	0.251834	0.981751	oral_contraceptive	305	58	32	273	0.428834	0.248915	0.0859843	0.604855	0.426958	0.246923	0.0849891	0.835184	oral_contraceptive	1124	232	113	1011	-0.0188906	0.182528	0.91759	0.998708	0.0514142	0.188073	0.784618	0.998429	oral_contraceptive	10.0784	16.1398	30.0151	0.133353	0.142175	1.06616	0.286354	0.947245	NS	NS
PRPP.PWY	454	449	55	399	0.0516845	0.0630152	0.412563	0.999588	0.0375134	0.0652912	0.565926	0.981751	oral_contraceptive	305	304	32	273	0.206866	0.110766	0.0628279	0.604855	0.15691	0.111109	0.159099	0.835184	oral_contraceptive	1124	1121	113	1011	0.00360113	0.0388858	0.926232	0.998708	0.0117292	0.0403959	0.771601	0.998429	oral_contraceptive	251.831	81.5054	661.329	0.0317075	0.032431	1.02282	0.306394	0.947245	NS	NS
PWY0.1297	454	454	55	399	-0.0663626	0.14747	0.652929	0.999588	-0.10645	0.147888	0.472072	0.981751	oral_contraceptive	305	304	32	273	-0.33559	0.168966	0.0479374	0.604855	-0.323766	0.170182	0.0582017	0.835184	oral_contraceptive	1124	1124	113	1011	-0.00164625	0.086003	0.984731	0.998708	0.00855622	0.0877376	0.922331	0.998429	oral_contraceptive	45.9823	35.0267	135.199	0.0680087	-0.0695104	-1.02208	0.306742	0.947245	NS	NS
PYRIDNUCSYN.PWY	454	453	55	399	0.0035406	0.0469073	0.939868	0.999588	-0.0245369	0.0471575	0.603141	0.981751	oral_contraceptive	305	305	32	273	0.0941329	0.0545524	0.0854652	0.604855	0.089798	0.0560466	0.110307	0.835184	oral_contraceptive	1124	1124	113	1011	0.0057683	0.0223545	0.796426	0.998708	0.00366139	0.0232061	0.874662	0.998429	oral_contraceptive	454.485	336.025	2001.11	0.0189266	0.016042	0.847591	0.396666	0.947245	NS	NS
PWY.6969	454	432	55	399	-0.0423448	0.128805	0.742512	0.999588	-0.087089	0.133152	0.513481	0.981751	oral_contraceptive	305	295	32	273	0.535632	0.186389	0.00435846	0.604855	0.43703	0.190298	0.0224582	0.835184	oral_contraceptive	1124	1101	113	1011	-0.0274537	0.0916165	0.764495	0.998708	-0.0313359	0.0962609	0.744844	0.998429	oral_contraceptive	60.2743	28.7847	119.139	0.0693046	0.0460855	0.664971	0.506069	0.950814	NS	NS
PWY.7198	454	298	55	399	-0.148055	0.408773	0.717382	0.999588	-0.0467145	0.426867	0.912912	0.981751	oral_contraceptive	305	196	32	273	0.709609	0.45222	0.11767	0.604855	0.619921	0.453296	0.172605	0.835184	oral_contraceptive	1124	711	113	1011	-0.0102693	0.262231	0.968769	0.998708	0.027866	0.273126	0.918755	0.998429	oral_contraceptive	5.98461	4.8899	14.5422	0.198354	0.0957844	0.482897	0.629169	0.966847	NS	NS
PWY.6527	454	454	55	399	0.0112678	0.040854	0.78283	0.999588	0.0104116	0.0423279	0.805832	0.981751	oral_contraceptive	305	305	32	273	0.0811552	0.0531074	0.12754	0.604855	0.0757637	0.0549636	0.169236	0.835184	oral_contraceptive	1124	1124	113	1011	-0.0112141	0.0234776	0.632991	0.998708	-0.00854826	0.0243177	0.725264	0.998429	oral_contraceptive	599.144	354.56	1814.24	0.0190073	0.00548432	0.288537	0.772936	0.977445	NS	NS
PWY.922	454	302	55	399	0.408002	0.364185	0.263194	0.999588	0.389803	0.347488	0.262636	0.981751	oral_contraceptive	305	183	32	273	-0.683519	0.403794	0.0915502	0.604855	-0.56501	0.40233	0.161392	0.835184	oral_contraceptive	1124	748	113	1011	0.00775094	0.232142	0.97337	0.998708	0.0294538	0.235427	0.900462	0.998429	oral_contraceptive	7.53971	6.13309	18.5564	0.176147	-0.0301601	-0.171221	0.86405	0.991593	NS	NS
PANTO.PWY	454	454	55	399	0.00627932	0.0369554	0.865156	0.999588	0.00233492	0.0376364	0.950564	0.98548	oral_contraceptive	305	305	32	273	0.0968173	0.0532731	0.0701637	0.604855	0.104556	0.0543908	0.0556431	0.835184	oral_contraceptive	1124	1124	113	1011	0.00273325	0.0205466	0.894196	0.998708	0.00438576	0.0214006	0.837661	0.998429	oral_contraceptive	732.226	352.357	2368.76	0.0170169	0.0130849	0.768935	0.441932	0.947245	NS	NS
PWY.7210	454	298	55	399	-0.128664	0.425195	0.762338	0.999588	-0.0294514	0.444304	0.947183	0.98548	oral_contraceptive	305	196	32	273	0.769627	0.474001	0.105501	0.604855	0.680486	0.475686	0.153746	0.835184	oral_contraceptive	1124	711	113	1011	-0.0114503	0.27543	0.966847	0.998708	0.0282186	0.286968	0.921686	0.998429	oral_contraceptive	5.53124	4.45083	13.1818	0.207775	0.110641	0.532501	0.594379	0.953044	NS	NS
PWY.5971	454	289	55	399	0.468714	0.433763	0.28048	0.999588	0.617652	0.446372	0.167223	0.934574	oral_contraceptive	305	182	32	273	0.738256	0.494571	0.136569	0.626947	0.667644	0.511728	0.193136	0.835184	oral_contraceptive	1124	699	113	1011	0.0754538	0.289728	0.79458	0.998708	0.0109707	0.301703	0.971	0.998429	oral_contraceptive	5.31489	4.08829	11.913	0.216594	0.300629	1.38799	0.165141	0.947245	NS	NS
PWY.7560	454	449	55	399	0.169243	0.158129	0.285093	0.999588	0.0405812	0.15961	0.799435	0.981751	oral_contraceptive	305	299	32	273	-0.332428	0.230635	0.150555	0.657154	-0.308599	0.231288	0.183294	0.835184	oral_contraceptive	1124	1118	113	1011	-0.042808	0.0945058	0.650661	0.998708	-0.0270184	0.0972519	0.781205	0.998429	oral_contraceptive	39.9922	18.7996	111.965	0.0765263	-0.0250305	-0.327084	0.743605	0.975445	NS	NS
PWY0.862	454	348	55	399	0.400528	0.377881	0.28976	0.999588	0.604979	0.392221	0.123762	0.934574	oral_contraceptive	305	195	32	273	0.62174	0.460476	0.177973	0.705426	0.628016	0.473773	0.186131	0.835184	oral_contraceptive	1124	738	113	1011	-0.032655	0.269845	0.903702	0.998708	-0.0502556	0.2784	0.856781	0.998429	oral_contraceptive	7.00309	4.71612	13.7332	0.198214	0.207787	1.04829	0.294504	0.947245	NS	NS
PWY.6270	454	449	55	399	0.166217	0.153911	0.280766	0.999588	0.0393481	0.155526	0.800402	0.981751	oral_contraceptive	305	299	32	273	-0.316517	0.226572	0.16348	0.694788	-0.292583	0.227343	0.199259	0.850173	oral_contraceptive	1124	1118	113	1011	-0.0413059	0.0921259	0.653979	0.998708	-0.0258815	0.0948794	0.785073	0.998429	oral_contraceptive	42.2145	19.4799	117.825	0.0746354	-0.0223697	-0.29972	0.764391	0.977445	NS	NS
PWY.5695	454	454	55	399	-0.0232036	0.0499319	0.642374	0.999588	-0.0252912	0.0517921	0.625592	0.981751	oral_contraceptive	305	305	32	273	0.105968	0.0678798	0.119566	0.604855	0.0836042	0.0675787	0.217143	0.890844	oral_contraceptive	1124	1124	113	1011	-0.00330905	0.0289679	0.909075	0.998708	-0.00493577	0.0301445	0.869969	0.998429	oral_contraceptive	401.091	217.03	1191.69	0.0235062	0.0053862	0.229139	0.818761	0.988398	NS	NS
GLYCOL.GLYOXDEG.PWY	454	200	55	399	0.235144	0.321268	0.464606	0.999588	0.433717	0.335536	0.196898	0.934574	oral_contraceptive	305	95	32	273	0.350709	0.304519	0.250381	0.76836	0.37456	0.307836	0.224793	0.899173	oral_contraceptive	1124	370	113	1011	-0.0638684	0.199976	0.749498	0.998708	0.0115514	0.206515	0.955404	0.998429	oral_contraceptive	9.68869	10.7838	25.006	0.148285	0.0981367	0.661812	0.508092	0.950814	NS	NS
POLYISOPRENSYN.PWY	454	241	55	399	0.143073	0.374902	0.702922	0.999588	0.334576	0.395643	0.398257	0.981751	oral_contraceptive	305	130	32	273	0.518788	0.42343	0.221467	0.737461	0.516936	0.434477	0.235198	0.911955	oral_contraceptive	1124	555	113	1011	-0.13065	0.263505	0.620122	0.998708	-0.0838699	0.27329	0.758987	0.998429	oral_contraceptive	7.11481	5.57746	14.402	0.192115	0.0749175	0.389962	0.696565	0.967601	NS	NS
PWY.5097	454	454	55	399	-0.00279534	0.0228972	0.902891	0.999588	-0.0017307	0.0236581	0.941721	0.98548	oral_contraceptive	305	305	32	273	-0.033256	0.0300463	0.269303	0.76836	-0.0357208	0.0297554	0.231084	0.911955	oral_contraceptive	1124	1124	113	1011	0.00604425	0.0121918	0.620159	0.998708	0.00291305	0.0126221	0.817523	0.998429	oral_contraceptive	1907.37	1107.69	6727.7	0.0101312	-0.000154483	-0.0152483	0.987834	0.999356	NS	NS
PWY.5030	454	434	55	399	0.299538	0.233531	0.200295	0.999588	0.164097	0.249385	0.510917	0.981751	oral_contraceptive	305	294	32	273	0.3185	0.191373	0.0971496	0.604855	0.225175	0.194682	0.248519	0.924721	oral_contraceptive	1124	1102	113	1011	0.00702633	0.0944242	0.940696	0.998708	-0.00692916	0.0983075	0.943821	0.998429	oral_contraceptive	18.3362	27.3049	112.159	0.0796062	0.0949116	1.19226	0.233158	0.947245	NS	NS
PWY.5840	454	258	55	399	0.405395	0.431623	0.348128	0.999588	0.674542	0.451233	0.135739	0.934574	oral_contraceptive	305	143	32	273	0.718297	0.506396	0.157105	0.676597	0.594206	0.522024	0.256038	0.928385	oral_contraceptive	1124	582	113	1011	-0.0864963	0.2961	0.770251	0.998708	-0.113432	0.306815	0.711673	0.998429	oral_contraceptive	5.36774	3.89959	11.4057	0.219937	0.193033	0.877673	0.380121	0.947245	NS	NS
PWY.7237	454	449	55	399	-0.0342081	0.121864	0.779069	0.999588	-0.0195346	0.12653	0.877385	0.981751	oral_contraceptive	305	305	32	273	0.0742829	0.122293	0.544038	0.874694	0.129495	0.116248	0.266316	0.946901	oral_contraceptive	1124	1124	113	1011	-0.0010437	0.0615385	0.986471	0.998708	0.00117922	0.0634589	0.985178	0.998429	oral_contraceptive	67.3368	66.8646	264.062	0.0501089	0.0059956	0.119651	0.904759	0.999356	NS	NS
PWY.7371	454	163	55	399	-0.236995	0.338289	0.483943	0.999588	-0.485068	0.342761	0.1578	0.934574	oral_contraceptive	305	135	32	273	0.41752	0.385557	0.279728	0.76836	0.443995	0.40526	0.27426	0.964431	oral_contraceptive	1124	482	113	1011	-0.0870942	0.225542	0.699455	0.998708	-0.0846338	0.235698	0.719607	0.998429	oral_contraceptive	8.73826	6.72703	19.6583	0.168733	-0.0277416	-0.164411	0.869408	0.991593	NS	NS
PENTOSE.P.PWY	454	452	55	399	0.0870596	0.105439	0.409439	0.999588	0.113189	0.108576	0.297832	0.981751	oral_contraceptive	305	304	32	273	0.234086	0.149527	0.118538	0.604855	0.146652	0.151138	0.33279	0.964969	oral_contraceptive	1124	1123	113	1011	-0.022298	0.0648271	0.730941	0.998708	0.00972053	0.0664039	0.883645	0.998429	oral_contraceptive	89.9487	44.7263	237.95	0.0518041	0.0348739	0.673188	0.500828	0.950814	NS	NS
UDPNAGSYN.PWY	454	454	55	399	-0.04669	0.126884	0.713071	0.999588	-0.0315742	0.128959	0.806707	0.981751	oral_contraceptive	305	305	32	273	0.218122	0.16963	0.199488	0.724404	0.139785	0.168543	0.407641	0.964969	oral_contraceptive	1124	1124	113	1011	-0.0116738	0.0783473	0.88158	0.998708	0.0186205	0.0812535	0.818784	0.998429	oral_contraceptive	62.1135	34.753	162.911	0.0620439	0.0106958	0.17239	0.863131	0.991593	NS	NS
OANTIGEN.PWY	454	454	55	399	-0.00892365	0.086072	0.917474	0.999588	-0.0440275	0.0874511	0.614929	0.981751	oral_contraceptive	305	305	32	273	0.129004	0.109807	0.241031	0.766771	0.104672	0.113586	0.357645	0.964969	oral_contraceptive	1124	1124	113	1011	-0.0179707	0.0562263	0.749321	0.998708	0.0146152	0.0584141	0.802481	0.998429	oral_contraceptive	134.982	82.9349	316.315	0.0432648	0.00713164	0.164837	0.869072	0.991593	NS	NS
PWY.5505	454	230	55	399	0.431719	0.366088	0.238928	0.999588	0.47014	0.381808	0.21892	0.934574	oral_contraceptive	305	159	32	273	0.44974	0.416153	0.280701	0.76836	0.398964	0.429003	0.353232	0.964969	oral_contraceptive	1124	608	113	1011	0.0371075	0.253435	0.883618	0.998708	0.0795517	0.26482	0.763931	0.998429	oral_contraceptive	7.46156	5.77422	15.5693	0.186323	0.222042	1.19171	0.233376	0.947245	NS	NS
PWY.6471	454	353	55	399	-0.273923	0.434258	0.528511	0.999588	-0.274843	0.450771	0.542398	0.981751	oral_contraceptive	305	225	32	273	-0.546695	0.503744	0.278682	0.76836	-0.427877	0.523784	0.414725	0.964969	oral_contraceptive	1124	917	113	1011	0.0297042	0.289758	0.918367	0.998708	-0.000900839	0.302723	0.997626	0.998429	oral_contraceptive	5.30279	3.94077	11.9105	0.217422	-0.153785	-0.707309	0.479374	0.950814	NS	NS
PWY.821	454	287	55	399	0.706348	0.391462	0.0718579	0.999588	0.628507	0.410371	0.126428	0.934574	oral_contraceptive	305	207	32	273	0.480799	0.462813	0.299711	0.788896	0.318819	0.480502	0.507581	0.964969	oral_contraceptive	1124	837	113	1011	-0.00248371	0.265572	0.99254	0.998708	0.0914723	0.278586	0.742715	0.998429	oral_contraceptive	6.5256	4.66862	14.1786	0.198525	0.268744	1.3537	0.175832	0.947245	NS	NS
PWY.5005	454	354	55	399	0.00691635	0.376468	0.985351	0.999588	0.0441146	0.393419	0.910776	0.981751	oral_contraceptive	305	200	32	273	0.524441	0.508126	0.302858	0.788896	0.495073	0.517279	0.339407	0.964969	oral_contraceptive	1124	720	113	1011	0.0575127	0.303622	0.849797	0.998708	0.069913	0.317699	0.825866	0.998429	oral_contraceptive	7.05576	3.87309	10.8476	0.214292	0.124166	0.579421	0.562305	0.950814	NS	NS
PWY.5862	454	156	55	399	-0.0649758	0.392195	0.868491	0.999588	0.279954	0.407683	0.492676	0.981751	oral_contraceptive	305	65	32	273	0.414076	0.397199	0.298029	0.788896	0.338314	0.40505	0.404338	0.964969	oral_contraceptive	1124	246	113	1011	0.0039121	0.232219	0.986562	0.998708	0.0767571	0.238519	0.747662	0.998429	oral_contraceptive	6.50124	6.33845	18.544	0.178504	0.072481	0.406047	0.684708	0.966847	NS	NS
PWY.5896	454	156	55	399	-0.0805215	0.412941	0.845487	0.999588	0.282682	0.429583	0.510895	0.981751	oral_contraceptive	305	65	32	273	0.437034	0.422241	0.301492	0.788896	0.35936	0.430418	0.404525	0.964969	oral_contraceptive	1124	246	113	1011	0.00294756	0.246062	0.990445	0.998708	0.0756784	0.252873	0.764788	0.998429	oral_contraceptive	5.86442	5.60891	16.5162	0.189018	0.072447	0.383282	0.701511	0.967601	NS	NS
ANAGLYCOLYSIS.PWY	454	454	55	399	-0.0326251	0.0370381	0.378887	0.999588	-0.0329974	0.0386695	0.394003	0.981751	oral_contraceptive	305	305	32	273	0.0577863	0.0566176	0.308266	0.78964	0.0496275	0.0575593	0.389376	0.964969	oral_contraceptive	1124	1124	113	1011	0.00339617	0.0245277	0.8899	0.998708	-0.00202623	0.0253904	0.936409	0.998429	oral_contraceptive	728.957	311.959	1662.21	0.0192339	-4.07541e-05	-0.00211887	0.998309	0.999356	NS	NS
PWY0.1241	454	246	55	399	-0.00889636	0.346697	0.97954	0.999588	0.225874	0.35687	0.527143	0.981751	oral_contraceptive	305	133	32	273	0.350649	0.352648	0.320868	0.791148	0.285308	0.358746	0.427158	0.964969	oral_contraceptive	1124	496	113	1011	-0.037197	0.218576	0.8649	0.998708	0.0281038	0.224953	0.900601	0.998429	oral_contraceptive	8.31954	8.04113	20.9313	0.163754	0.0527465	0.322108	0.747371	0.975445	NS	NS
PWY.6385	454	454	55	399	-0.0458069	0.0468465	0.328718	0.999588	-0.031183	0.0487767	0.523003	0.981751	oral_contraceptive	305	305	32	273	0.0625132	0.0625382	0.318338	0.791148	0.0438132	0.0622278	0.482025	0.964969	oral_contraceptive	1124	1123	113	1011	0.000348503	0.0243956	0.988605	0.998708	-0.00453851	0.0251829	0.857013	0.998429	oral_contraceptive	455.665	255.687	1680.27	0.0204482	-0.00179929	-0.0879928	0.929882	0.999356	NS	NS
PWY.7456	454	333	55	399	0.309281	0.462983	0.504475	0.999588	0.0505863	0.472125	0.914727	0.981751	oral_contraceptive	305	265	32	273	0.454016	0.461087	0.325587	0.796703	0.119151	0.45728	0.794632	0.964969	oral_contraceptive	1124	1045	113	1011	-0.0771472	0.216901	0.722148	0.998708	-0.067702	0.223936	0.762461	0.998429	oral_contraceptive	4.66519	4.70365	21.2557	0.180703	0.063301	0.350304	0.72611	0.968212	NS	NS
PWY.6901	454	449	55	399	0.0388775	0.104751	0.710716	0.999588	0.0573548	0.108699	0.598048	0.981751	oral_contraceptive	305	298	32	273	0.163073	0.167591	0.331346	0.799818	0.102191	0.166172	0.539121	0.964969	oral_contraceptive	1124	1116	113	1011	-0.0137612	0.0722186	0.848914	0.998708	0.00915042	0.0752662	0.903259	0.998429	oral_contraceptive	91.1351	35.6039	191.735	0.0560354	0.0210713	0.376034	0.706891	0.968212	NS	NS
PWY0.1533	454	168	55	399	0.254981	0.322635	0.429776	0.999588	0.477461	0.336225	0.156374	0.934574	oral_contraceptive	305	88	32	273	0.262146	0.282601	0.354363	0.817691	0.251885	0.285635	0.378674	0.964969	oral_contraceptive	1124	321	113	1011	0.0418794	0.1894	0.825042	0.998708	0.0630875	0.195388	0.746846	0.998429	oral_contraceptive	9.60677	12.5214	27.8767	0.141415	0.137975	0.975681	0.329223	0.947245	NS	NS
PWY0.1277	454	121	55	399	-0.280365	0.300894	0.351966	0.999588	-0.0619536	0.311904	0.842653	0.981751	oral_contraceptive	305	50	32	273	0.19421	0.213857	0.364571	0.823118	0.240077	0.221851	0.280215	0.964969	oral_contraceptive	1124	165	113	1011	0.0201777	0.153817	0.895657	0.998708	0.0392332	0.159178	0.805363	0.998429	oral_contraceptive	11.0452	21.8652	42.2662	0.115334	0.0266384	0.230967	0.81734	0.988398	NS	NS
PWY0.1338	454	175	55	399	0.0264329	0.293161	0.928197	0.999588	0.188692	0.305257	0.536837	0.981751	oral_contraceptive	305	93	32	273	0.213138	0.238094	0.371424	0.82738	0.210276	0.234657	0.371035	0.964969	oral_contraceptive	1124	331	113	1011	-0.0205133	0.169856	0.903896	0.998708	0.0402797	0.17455	0.817543	0.998429	oral_contraceptive	11.6355	17.6403	34.6607	0.125062	0.0524953	0.419754	0.674665	0.966847	NS	NS
PWY.6628	454	393	55	399	0.461584	0.374066	0.217878	0.999588	0.466309	0.38455	0.225999	0.934574	oral_contraceptive	305	242	32	273	-0.439603	0.496037	0.376208	0.832295	-0.289285	0.498043	0.561842	0.964969	oral_contraceptive	1124	907	113	1011	0.00962842	0.273997	0.971974	0.998708	0.0151308	0.281927	0.957209	0.998429	oral_contraceptive	7.14665	4.06417	13.3201	0.201903	0.0668712	0.331204	0.74049	0.975445	NS	NS
P105.PWY	454	217	55	399	0.452582	0.412143	0.272756	0.999588	0.745254	0.434978	0.0874355	0.934574	oral_contraceptive	305	109	32	273	0.383869	0.460177	0.40485	0.832352	0.421942	0.46072	0.360591	0.964969	oral_contraceptive	1124	420	113	1011	-0.0676788	0.276047	0.806369	0.998708	0.0499348	0.285983	0.861421	0.998429	oral_contraceptive	5.88715	4.72226	13.123	0.205272	0.151227	0.736718	0.461294	0.947245	NS	NS
ARGININE.SYN4.PWY	454	422	55	399	0.284097	0.3224	0.378696	0.999588	0.405145	0.332682	0.224017	0.934574	oral_contraceptive	305	281	32	273	0.347499	0.402646	0.38881	0.832352	0.124106	0.403744	0.758791	0.964969	oral_contraceptive	1124	1080	113	1011	0.0275885	0.181147	0.878978	0.998708	-0.0118643	0.187521	0.949564	0.998429	oral_contraceptive	9.62079	6.16814	30.4747	0.147021	0.123583	0.840581	0.400583	0.947245	NS	NS
PWY.561	454	202	55	399	0.163716	0.366524	0.655333	0.999588	0.364007	0.390023	0.351235	0.981751	oral_contraceptive	305	109	32	273	0.360146	0.425484	0.397988	0.832352	0.398953	0.425992	0.349858	0.964969	oral_contraceptive	1124	417	113	1011	-0.0294987	0.259205	0.909413	0.998708	0.0891558	0.268408	0.739829	0.998429	oral_contraceptive	7.44381	5.52374	14.8838	0.189486	0.0994193	0.524679	0.599806	0.954915	NS	NS
PWY.5154	454	454	55	399	-0.110424	0.107044	0.302846	0.999588	-0.0359468	0.11183	0.748046	0.981751	oral_contraceptive	305	304	32	273	0.111114	0.131395	0.398439	0.832352	0.0557774	0.132232	0.673512	0.964969	oral_contraceptive	1124	1122	113	1011	-0.0150444	0.06371	0.813369	0.998708	0.00374576	0.0662307	0.954909	0.998429	oral_contraceptive	87.2722	57.9222	246.368	0.0505358	-0.0176406	-0.349072	0.727035	0.968212	NS	NS
PWY.7269	454	203	55	399	-0.062737	0.364858	0.863557	0.999588	0.266608	0.377254	0.480163	0.981751	oral_contraceptive	305	100	32	273	0.320446	0.378382	0.397739	0.832352	0.328794	0.380171	0.387902	0.964969	oral_contraceptive	1124	372	113	1011	-0.139147	0.228494	0.542666	0.998708	-0.0461947	0.235226	0.844347	0.998429	oral_contraceptive	7.51194	6.98457	19.1536	0.172388	-0.0266941	-0.154849	0.87694	0.991593	NS	NS
PWY.7219	454	454	55	399	-0.00109913	0.0207726	0.957826	0.999588	-0.00828809	0.0213302	0.697811	0.981751	oral_contraceptive	305	305	32	273	-0.0166353	0.0223529	0.457366	0.86787	-0.0171469	0.0226584	0.44991	0.964969	oral_contraceptive	1124	1124	113	1011	0.00168289	0.0106906	0.874945	0.998708	0.00176432	0.0108859	0.871278	0.998429	oral_contraceptive	2317.5	2001.39	8749.73	0.00874752	-0.00161579	-0.184714	0.853454	0.991593	NS	NS
GLUCOSE1PMETAB.PWY	454	263	55	399	0.347557	0.385902	0.368278	0.999588	0.680252	0.404758	0.0936199	0.934574	oral_contraceptive	305	139	32	273	0.304637	0.438853	0.488118	0.874694	0.313904	0.451648	0.487654	0.964969	oral_contraceptive	1124	537	113	1011	-0.116763	0.258772	0.651917	0.998708	0.0117617	0.268471	0.965064	0.998429	oral_contraceptive	6.715	5.19233	14.9337	0.193019	0.0809178	0.419221	0.675055	0.966847	NS	NS
PWY.4981	454	454	55	399	0.0790097	0.0996049	0.42808	0.999588	0.0996675	0.103634	0.336783	0.981751	oral_contraceptive	305	305	32	273	0.0839301	0.115252	0.467045	0.874694	0.081324	0.121198	0.502807	0.964969	oral_contraceptive	1124	1124	113	1011	-0.00389438	0.0534517	0.941932	0.998708	0.00179687	0.0558646	0.974347	0.998429	oral_contraceptive	100.795	75.2844	350.007	0.0435985	0.0245575	0.563264	0.573255	0.950814	NS	NS
ARGORNPROST.PWY	454	101	55	399	-0.396707	0.293159	0.176685	0.999588	-0.295342	0.307026	0.336663	0.981751	oral_contraceptive	305	62	32	273	0.250892	0.352657	0.477374	0.874694	0.218456	0.354152	0.537872	0.964969	oral_contraceptive	1124	238	113	1011	-0.0629827	0.20948	0.763728	0.998708	-0.0796583	0.218418	0.715403	0.998429	oral_contraceptive	11.6357	8.04071	22.7885	0.153456	-0.0949939	-0.619029	0.535897	0.950814	NS	NS
REDCITCYC	454	284	55	399	0.117414	0.367793	0.749698	0.999588	0.263415	0.380039	0.488636	0.981751	oral_contraceptive	305	172	32	273	0.23447	0.422862	0.579664	0.874694	0.205758	0.429758	0.632493	0.964969	oral_contraceptive	1124	646	113	1011	0.0304978	0.256792	0.905483	0.998708	0.0939833	0.265495	0.723414	0.998429	oral_contraceptive	7.39251	5.59245	15.1649	0.188479	0.0938457	0.497912	0.618546	0.966847	NS	NS
GOLPDLCAT.PWY	454	447	55	399	0.00739053	0.109231	0.946088	0.999588	0.0510642	0.115151	0.657684	0.981751	oral_contraceptive	305	304	32	273	0.0703198	0.110143	0.523684	0.874694	0.118268	0.109779	0.282327	0.964969	oral_contraceptive	1124	1120	113	1011	0.00816808	0.0577287	0.887508	0.998708	0.00444805	0.0595989	0.940521	0.998429	oral_contraceptive	83.8121	82.4296	300.066	0.0463088	0.0190149	0.410611	0.681357	0.966847	NS	NS
GALACTUROCAT.PWY	454	453	55	399	0.025007	0.117017	0.830879	0.999588	0.0233223	0.123432	0.850231	0.981751	oral_contraceptive	305	304	32	273	0.0744677	0.118215	0.529228	0.874694	0.0428004	0.120623	0.723008	0.964969	oral_contraceptive	1124	1122	113	1011	0.00637064	0.0497911	0.898214	0.998708	0.00317699	0.051787	0.951094	0.998429	oral_contraceptive	73.0301	71.5576	403.363	0.0427198	0.0177474	0.415436	0.677823	0.966847	NS	NS
PWY.6277	454	454	55	399	0.0133336	0.0235876	0.572178	0.999588	0.00836231	0.0242666	0.73058	0.981751	oral_contraceptive	305	305	32	273	-0.0136413	0.0238079	0.567116	0.874694	-0.013059	0.0235372	0.579513	0.964969	oral_contraceptive	1124	1124	113	1011	0.0051658	0.0107307	0.630323	0.998708	-0.000113413	0.0110567	0.991818	0.998429	oral_contraceptive	1797.35	1764.24	8684.53	0.00903651	0.00365512	0.404484	0.685857	0.966847	NS	NS
PWY66.400	454	453	55	399	-0.0898513	0.140957	0.524176	0.999588	-0.0207723	0.14756	0.888122	0.981751	oral_contraceptive	305	300	32	273	0.13058	0.208354	0.531331	0.874694	0.124219	0.201656	0.538438	0.964969	oral_contraceptive	1124	1118	113	1011	-0.0300473	0.0963581	0.755229	0.998708	-0.0162075	0.0992461	0.870308	0.998429	oral_contraceptive	50.3303	23.0354	107.702	0.0743155	-0.0262357	-0.353032	0.724065	0.968212	NS	NS
PWY.7323	454	381	55	399	-0.304852	0.35513	0.391128	0.999588	0.0478752	0.367051	0.896291	0.981751	oral_contraceptive	305	230	32	273	0.270283	0.449941	0.548491	0.874694	0.208673	0.452445	0.645026	0.964969	oral_contraceptive	1124	837	113	1011	0.0171501	0.259808	0.947381	0.998708	0.0748395	0.270314	0.781939	0.998429	oral_contraceptive	7.92912	4.93957	14.8148	0.190059	-0.0299114	-0.157379	0.874946	0.991593	NS	NS
PWY.7003	454	423	55	399	0.0728938	0.266216	0.784356	0.999588	0.0430764	0.266714	0.871775	0.981751	oral_contraceptive	305	296	32	273	0.0884772	0.152403	0.562001	0.874694	0.099278	0.151476	0.512803	0.964969	oral_contraceptive	1124	1105	113	1011	-0.00745208	0.0686546	0.913584	0.998708	-0.0042641	0.0717483	0.95262	0.998429	oral_contraceptive	14.1102	43.0538	212.159	0.0609345	0.0120926	0.198452	0.842692	0.991593	NS	NS
PWY.5723	454	217	55	399	-0.0616267	0.421223	0.883748	0.999588	0.247121	0.439492	0.574238	0.981751	oral_contraceptive	305	120	32	273	0.275107	0.462179	0.552135	0.874694	0.247249	0.472891	0.601521	0.964969	oral_contraceptive	1124	433	113	1011	-0.0795792	0.27195	0.769864	0.998708	-0.00200652	0.279997	0.994284	0.998429	oral_contraceptive	5.63607	4.68144	13.5214	0.204813	-0.00568221	-0.0277434	0.977867	0.999356	NS	NS
P23.PWY	454	193	55	399	-0.172254	0.349655	0.622513	0.999588	-0.0340074	0.364998	0.925814	0.981751	oral_contraceptive	305	124	32	273	0.265766	0.402915	0.510014	0.874694	0.310687	0.403116	0.441566	0.964969	oral_contraceptive	1124	495	113	1011	-0.0454617	0.253925	0.857942	0.998708	-0.0115813	0.262369	0.9648	0.998429	oral_contraceptive	8.17939	6.15989	15.5092	0.183037	-0.015978	-0.0872939	0.930438	0.999356	NS	NS
PWY.6690	454	128	55	399	-0.197955	0.274781	0.471658	0.999588	-0.00793789	0.284806	0.977779	0.988119	oral_contraceptive	305	54	32	273	0.14806	0.23018	0.520566	0.874694	0.18527	0.238964	0.438854	0.964969	oral_contraceptive	1124	178	113	1011	-0.0401237	0.112391	0.72116	0.998708	-0.0216943	0.116172	0.851899	0.998429	oral_contraceptive	13.2442	18.8741	79.1664	0.0947943	-0.0269913	-0.284735	0.775847	0.977445	NS	NS
P461.PWY	454	453	55	399	-0.0327737	0.117818	0.781012	0.999588	0.0342385	0.125006	0.78431	0.981751	oral_contraceptive	305	305	32	273	0.0761836	0.151948	0.616476	0.88107	0.130427	0.15585	0.403424	0.964969	oral_contraceptive	1124	1123	113	1011	-0.000457486	0.0806126	0.995473	0.998708	0.0174721	0.0836055	0.834502	0.998429	oral_contraceptive	72.0404	43.3119	153.884	0.0609443	0.00322477	0.0529135	0.957801	0.999356	NS	NS
PWY0.1296	454	454	55	399	0.0239256	0.040805	0.557954	0.999588	0.0360167	0.0428275	0.400881	0.981751	oral_contraceptive	305	305	32	273	0.0251296	0.0531658	0.636801	0.884179	0.0350124	0.0538389	0.516056	0.964969	oral_contraceptive	1124	1124	113	1011	0.00499653	0.0238984	0.834429	0.998708	0.00501064	0.0247729	0.83975	0.998429	oral_contraceptive	600.584	353.782	1750.9	0.0192263	0.0118318	0.615397	0.538292	0.950814	NS	NS
PWY.6606	454	443	55	399	-0.0914503	0.106385	0.390489	0.999588	-0.0865398	0.110705	0.43487	0.981751	oral_contraceptive	305	303	32	273	-0.0411342	0.0932394	0.65942	0.884179	-0.0281846	0.0907951	0.756495	0.964969	oral_contraceptive	1124	1122	113	1011	0.00289021	0.048211	0.952207	0.998708	0.011728	0.0502247	0.81541	0.998429	oral_contraceptive	88.3567	115.027	430.236	0.039727	-0.0182575	-0.459575	0.645821	0.966847	NS	NS
PWY.6708	454	179	55	399	-0.0720843	0.338081	0.831257	0.999588	0.114633	0.354306	0.746455	0.981751	oral_contraceptive	305	98	32	273	0.153682	0.346581	0.65778	0.884179	0.088844	0.352272	0.801081	0.964969	oral_contraceptive	1124	334	113	1011	-0.132111	0.206287	0.522028	0.998708	-0.0597032	0.214202	0.780511	0.998429	oral_contraceptive	8.74901	8.32513	23.4993	0.156993	-0.0605264	-0.385537	0.69984	0.967601	NS	NS
COLANSYN.PWY	454	389	55	399	-0.28777	0.354175	0.416942	0.999588	0.0818523	0.364329	0.822354	0.981751	oral_contraceptive	305	232	32	273	0.214479	0.47655	0.65299	0.884179	0.187982	0.481425	0.696503	0.964969	oral_contraceptive	1124	853	113	1011	-0.00997847	0.274461	0.971004	0.998708	0.0372705	0.285736	0.896245	0.998429	oral_contraceptive	7.97194	4.40335	13.2752	0.197448	-0.0577817	-0.292643	0.769795	0.977445	NS	NS
PWY.5686	454	454	55	399	0.0122765	0.0212526	0.563803	0.999588	0.00954168	0.0219762	0.664395	0.981751	oral_contraceptive	305	305	32	273	-0.0100032	0.0232931	0.667925	0.884179	-0.00819033	0.0231678	0.723996	0.964969	oral_contraceptive	1124	1124	113	1011	0.000488586	0.0112563	0.965386	0.998708	-0.00108328	0.0115996	0.925612	0.998429	oral_contraceptive	2213.99	1843.08	7892.44	0.00914797	0.00105441	0.115261	0.908238	0.999356	NS	NS
PWY.7115	454	385	55	399	0.102628	0.333598	0.758503	0.999588	0.0168562	0.34312	0.960843	0.98548	oral_contraceptive	305	287	32	273	-0.12825	0.288777	0.657281	0.884179	-0.10597	0.290064	0.715155	0.964969	oral_contraceptive	1124	1051	113	1011	0.0773182	0.165525	0.640513	0.998708	0.0242549	0.170778	0.887086	0.998429	oral_contraceptive	8.98572	11.9915	36.4983	0.131904	0.0383859	0.291014	0.771041	0.977445	NS	NS
P185.PWY	454	447	55	399	-0.0432942	0.129594	0.738486	0.999588	-0.0585719	0.136725	0.668606	0.981751	oral_contraceptive	305	300	32	273	0.0690626	0.172764	0.68963	0.892849	0.0858936	0.169114	0.611954	0.964969	oral_contraceptive	1124	1115	113	1011	-0.0321436	0.0744727	0.666106	0.998708	-0.0013761	0.0769018	0.985727	0.998429	oral_contraceptive	59.5434	33.5039	180.304	0.0604838	-0.0221679	-0.36651	0.713984	0.968212	NS	NS
PWY0.1298	454	453	55	399	-0.0180376	0.113247	0.873525	0.999588	0.0679672	0.116456	0.559803	0.981751	oral_contraceptive	305	304	32	273	0.055764	0.143454	0.697761	0.894353	0.106064	0.145061	0.46533	0.964969	oral_contraceptive	1124	1124	113	1011	-0.0196751	0.072562	0.786327	0.998708	0.00290665	0.0752414	0.969192	0.998429	oral_contraceptive	77.9736	48.593	189.925	0.0562107	-0.00768901	-0.136789	0.891197	0.997144	NS	NS
NAGLIPASYN.PWY	454	343	55	399	-0.179265	0.352462	0.611283	0.999588	0.0493832	0.369643	0.893789	0.981751	oral_contraceptive	305	177	32	273	0.152794	0.412011	0.711014	0.899062	0.196766	0.417109	0.637504	0.964969	oral_contraceptive	1124	638	113	1011	-0.000407486	0.251649	0.998708	0.998708	0.0452387	0.262179	0.863038	0.998429	oral_contraceptive	8.04961	5.8909	15.7911	0.183397	-0.0184772	-0.10075	0.919749	0.999356	NS	NS
METHGLYUT.PWY	454	179	55	399	0.126836	0.324687	0.696252	0.999588	0.365383	0.338593	0.281189	0.981751	oral_contraceptive	305	76	32	273	0.0946874	0.269026	0.725119	0.906969	0.138825	0.266783	0.603253	0.964969	oral_contraceptive	1124	277	113	1011	-0.0971662	0.183867	0.597285	0.998708	0.00514995	0.187783	0.978126	0.998429	oral_contraceptive	9.48573	13.8169	29.5796	0.137513	-0.006859	-0.0498788	0.960219	0.999356	NS	NS
PWY.6353	454	450	55	399	-0.0779601	0.075559	0.302758	0.999588	-0.0755573	0.0773189	0.329071	0.981751	oral_contraceptive	305	305	32	273	0.00888347	0.095611	0.926036	0.971135	-0.0286742	0.100152	0.77487	0.964969	oral_contraceptive	1124	1124	113	1011	-0.000527124	0.0421336	0.99002	0.998708	-0.00675852	0.043504	0.876572	0.998429	oral_contraceptive	175.157	109.392	563.304	0.0343431	-0.0153097	-0.445788	0.655751	0.966847	NS	NS
ORNARGDEG.PWY	454	90	55	399	0.0432974	0.271115	0.87319	0.999588	0.220977	0.280107	0.43064	0.981751	oral_contraceptive	305	35	32	273	0.0267707	0.222086	0.904135	0.971135	0.0950433	0.226043	0.674487	0.964969	oral_contraceptive	1124	139	113	1011	-0.0616257	0.147478	0.676126	0.998708	-0.000302529	0.153598	0.998429	0.998429	oral_contraceptive	13.6048	20.2749	45.9777	0.111903	-0.0213078	-0.190413	0.848986	0.991593	NS	NS
PYRIDNUCSAL.PWY	454	437	55	399	0.0186975	0.119438	0.875678	0.999588	-0.0469166	0.118272	0.691824	0.981751	oral_contraceptive	305	291	32	273	-0.0172627	0.178719	0.923119	0.971135	-0.0606791	0.178479	0.734158	0.964969	oral_contraceptive	1124	1094	113	1011	-0.014437	0.0785989	0.854299	0.998708	-0.00231312	0.0821841	0.977551	0.998429	oral_contraceptive	70.0996	31.3082	161.87	0.0616301	-0.00595075	-0.096556	0.923079	0.999356	NS	NS
PWY.5973	454	454	55	399	-0.148109	0.0615189	0.0164767	0.999588	-0.173305	0.0641275	0.00718034	0.934574	oral_contraceptive	305	305	32	273	-0.0532771	0.105213	0.61297	0.879952	-0.0215917	0.103706	0.835232	0.969079	oral_contraceptive	1124	1124	113	1011	0.0103139	0.0501444	0.837075	0.998708	-0.00139544	0.0517936	0.978511	0.998429	oral_contraceptive	264.231	90.3356	397.7	0.0364598	-0.0529679	-1.45278	0.146286	0.947245	NS	NS
PWY.6609	454	454	55	399	-0.0632056	0.0354146	0.0750066	0.999588	-0.0662229	0.0363608	0.06933	0.934574	oral_contraceptive	305	305	32	273	-0.0175149	0.0444479	0.693824	0.892849	-0.00865761	0.0465092	0.852473	0.971076	oral_contraceptive	1124	1124	113	1011	0.00235506	0.0187642	0.900144	0.998708	0.000951817	0.0195315	0.961142	0.998429	oral_contraceptive	797.324	506.172	2840.14	0.0155349	-0.0126874	-0.816704	0.414097	0.947245	NS	NS
PWY.7204	454	207	55	399	0.750164	0.402297	0.0628919	0.999588	1.0958	0.420927	0.0095794	0.934574	oral_contraceptive	305	113	32	273	0.159768	0.459105	0.728087	0.906969	0.0599856	0.463245	0.897069	0.971076	oral_contraceptive	1124	429	113	1011	-0.0299876	0.269311	0.911359	0.998708	0.0905595	0.278645	0.745245	0.998429	oral_contraceptive	6.17882	4.74434	13.7877	0.201167	0.201517	1.00174	0.316468	0.947245	NS	NS
PWY.621	454	454	55	399	-0.0515007	0.0717428	0.473233	0.999588	-0.0140149	0.0738327	0.849548	0.981751	oral_contraceptive	305	305	32	273	0.00806435	0.0682975	0.906087	0.971135	0.0113148	0.0690532	0.869971	0.971076	oral_contraceptive	1124	1124	113	1011	-0.00370435	0.0352845	0.916406	0.998708	-0.00236799	0.0368962	0.948839	0.998429	oral_contraceptive	194.287	214.383	803.218	0.0287256	-0.00928505	-0.323233	0.746519	0.975445	NS	NS
ORNDEG.PWY	454	94	55	399	0.140077	0.286484	0.62512	0.999588	0.291062	0.297999	0.329302	0.981751	oral_contraceptive	305	36	32	273	-0.0139158	0.232139	0.952239	0.982662	0.0377108	0.239917	0.875221	0.971076	oral_contraceptive	1124	143	113	1011	-0.0814188	0.13153	0.536035	0.998708	-0.0223826	0.13667	0.869943	0.998429	oral_contraceptive	12.1843	18.5568	57.8034	0.106272	-0.0367926	-0.346211	0.729184	0.968212	NS	NS
PWY.7196	454	442	55	399	0.00514108	0.0703606	0.941787	0.999588	-0.0062175	0.0748499	0.933843	0.98548	oral_contraceptive	305	305	32	273	0.00349605	0.0848069	0.967145	0.994109	0.00470039	0.0874543	0.957178	0.988054	oral_contraceptive	1124	1121	113	1011	-0.0165116	0.0351044	0.638192	0.998708	-0.00783814	0.0366384	0.830641	0.998429	oral_contraceptive	201.995	139.039	811.48	0.0294562	-0.010303	-0.349772	0.72651	0.968212	NS	NS
PWY.6595	454	427	55	399	0.27665	0.259901	0.287713	0.999588	0.171868	0.268585	0.522606	0.981751	oral_contraceptive	305	299	32	273	-0.0363828	0.129848	0.779529	0.907771	0.00573264	0.126247	0.963818	0.991341	oral_contraceptive	1124	1117	113	1011	0.0112714	0.0656209	0.863654	0.998708	0.023935	0.067526	0.723068	0.998429	oral_contraceptive	14.8042	59.3102	232.228	0.0571342	0.0148698	0.260261	0.794663	0.988398	NS	NS
[truncated: 12 more columns]
