# Supplementary material for: Impact of commonly used drugs on the composition and metabolic function of the gut microbiota
Source: Nat Commun. 2020 Jan 17;11:362. doi: 10.1038/s41467-019-14177-z (PMC6969170; doi:10.1038/s41467-019-14177-z)
Supplement: Supplementary file 35 — Supplementary Data 33 [file 41467_2019_14177_MOESM35_ESM.xlsx]

## Sheet: Sheet1
Supplementary table 33 - Summary statistics taxa vs & pathways oral steroids
Univariate (lm= taxa or pathways~Age+Sex+BMI+drug X) & multivariate (lm= taxa or pathways~Age+Sex+BMI+all drugs) & results from univariate meta-analysis & results from multivariate meta analysis
Taxa
Taxa	N.IBD	non-zeros.IBD	Users.IBD	Non-users.IBD	Coef.IBD_univariate	SE.IBD_univariate	Pval.IBD_univariate	Qval.IBD_univariate	coeff.correcting.all.IBD_multivariate	SE.correcting_all.IBD_multivariate	pval.correcting.all.IBD_multivariate	qval.correcting.all.IBD_multivariate	drug.IBD	N.MIBS	non-zeros.MIBS	Users.MIBS	Non-users.MIBS	Coef.MIBS_univariate	SE.MIBS_univariate	Pval.MIBS_univariate	Qval.MIBS_univariate	coeff.correcting.all.MIBS_multivariate	SE.correcting_all.MIBS_multivariate	pval.correcting.all.MIBS_multivariate	qval.correcting.all.MIBS_multivariate	drug.MIBS	N.LLD	non-zeros.LLD	Users.LLD	Non-users.LLD	Coef.LLD_univariate	SE.LLD_univariate	Pval.LLD_univariate	Qval.LLD_univariate	coeff.correcting.all.LLD_multivariate	SE.correcting_all.LLD_multivariate	pval.correcting.all.LLD_multivariate	qval.correcting.all.LLD_multivariate	drug.LLD	inverse_var.ibd_univariate	inverse_var.mibs_univariate	inverse_var.lld_univariate	se_univariate	beta_univariate	Z_univariate	P_univariate	FDR_univariate	Het.Q_univariate	Het.I2_univariate
k__Bacteria.p__Firmicutes.c__Clostridia.o__Clostridiales.f__Clostridiales_noname	454	312	79	375	-0.00114572	0.00191044	0.549013	0.919513	-0.000592781	0.00210205	0.778093	0.949783	oral_steroid	305	120	4	301	0.0103943	0.0048837	0.0341491	0.819578	0.0131411	0.00645359	0.0427553	0.407623	oral_steroid	1124	393	5	1119	0.00604934	0.00265973	0.0231437	0.480161	0.0050712	0.00311491	0.103832	0.749086	oral_steroid	273989	41927.9	141360	0.0014788	0.00213663	1.44484	0.148503	0.725043	NS	NS
k__Bacteria.p__Firmicutes.c__Clostridia.o__Clostridiales.f__Lachnospiraceae.g__Blautia.s__Ruminococcus_torques.t__Ruminococcus_torques_unclassified	454	418	79	375	0.00439482	0.00974213	0.652134	0.928935	0.00528748	0.0108748	0.62709	0.949783	oral_steroid	305	233	4	301	0.0474338	0.036433	0.193954	0.877643	0.0646961	0.0450595	0.152263	0.743403	oral_steroid	1124	865	5	1119	0.0713746	0.0315814	0.0240138	0.480161	0.0532619	0.0368207	0.148326	0.749086	oral_steroid	10536.4	753.372	1002.62	0.00901949	0.0124958	1.38542	0.165925	0.765098	NS	NS
k__Bacteria.p__Firmicutes.c__Clostridia.o__Clostridiales.f__Lachnospiraceae.g__Blautia.s__Ruminococcus_obeum	454	423	79	375	-0.000123129	0.00830318	0.988175	0.995987	0.00230454	0.00917919	0.801897	0.949783	oral_steroid	305	305	4	301	-0.00742527	0.0288925	0.79736	0.902154	-0.0177904	0.0371564	0.632484	0.997638	oral_steroid	1124	1121	5	1119	-0.0581091	0.0237454	0.0145514	0.480161	-0.0697497	0.0268066	0.00939656	0.749086	oral_steroid	14504.8	1197.93	1773.54	0.00756442	-0.00650825	-0.860376	0.389582	0.86957	NS	NS
k__Bacteria.p__Firmicutes.c__Clostridia.o__Clostridiales.f__Oscillospiraceae.g__Oscillibacter.s__Oscillibacter_unclassified	454	357	79	375	0.000467555	0.00442463	0.915892	0.981313	0.000862578	0.00491442	0.860761	0.949783	oral_steroid	305	264	4	301	0.0190826	0.0128677	0.139136	0.842051	0.0378352	0.01644	0.0221476	0.278552	oral_steroid	1124	1050	5	1119	0.0180172	0.0102979	0.0804651	0.524784	0.0113884	0.0118292	0.335896	0.749086	oral_steroid	51079.4	6039.46	9429.85	0.00387641	0.00464367	1.19793	0.230945	0.840144	NS	NS
k__Bacteria.p__Firmicutes.c__Clostridia.o__Clostridiales.f__Ruminococcaceae.g__Subdoligranulum.s__Subdoligranulum_unclassified	454	426	79	375	0.000315841	0.0140245	0.982043	0.995987	0.00855995	0.015319	0.576628	0.949783	oral_steroid	305	305	4	301	-0.0409521	0.0613793	0.505164	0.902154	0.112217	0.0808599	0.166375	0.767174	oral_steroid	1124	1122	5	1119	-0.0710795	0.0430967	0.0993673	0.524784	-0.0596241	0.04929	0.226676	0.749086	oral_steroid	5084.22	265.434	538.408	0.0130321	-0.00807295	-0.619467	0.535609	0.86957	NS	NS
k__Bacteria.p__Firmicutes.c__Clostridia.o__Clostridiales.f__Lachnospiraceae.g__Lachnospiraceae_noname.s__Lachnospiraceae_bacterium_5_1_63FAA.t__GCF_000185525	454	368	79	375	-0.00351805	0.00396907	0.375917	0.895807	-0.00319147	0.00446984	0.475656	0.949783	oral_steroid	305	290	4	301	-0.0148419	0.0138552	0.284953	0.877643	-0.0180099	0.0176213	0.30771	0.776339	oral_steroid	1124	1084	5	1119	0.0192176	0.0114716	0.0941769	0.524784	0.0288939	0.0133049	0.0301034	0.749086	oral_steroid	63478	5209.24	7598.86	0.00362057	-0.00202661	-0.559749	0.575651	0.86957	NS	NS
k__Bacteria.p__Firmicutes.c__Clostridia.o__Clostridiales.f__Lachnospiraceae.g__Lachnospiraceae_noname	454	443	79	375	-0.0189991	0.0116983	0.105096	0.635924	-0.0156378	0.0131009	0.233354	0.949783	oral_steroid	305	305	4	301	-0.0085738	0.0231206	0.711033	0.902154	-0.0278242	0.0294766	0.346079	0.776339	oral_steroid	1124	1121	5	1119	0.0349375	0.0193776	0.0716627	0.524784	0.0377786	0.0222227	0.0894229	0.749086	oral_steroid	7307.28	1870.69	2663.18	0.00918974	-0.00522125	-0.568161	0.569926	0.86957	NS	NS
k__Bacteria.p__Bacteroidetes.c__Bacteroidia.o__Bacteroidales.f__Bacteroidaceae.g__Bacteroides.s__Bacteroides_uniformis.t__Bacteroides_uniformis_unclassified	454	353	79	375	-0.0158092	0.0130538	0.22652	0.767966	-0.0131763	0.0145261	0.364918	0.949783	oral_steroid	305	268	4	301	-0.0151541	0.036684	0.679841	0.902154	0.0461489	0.0486291	0.34352	0.776339	oral_steroid	1124	1050	5	1119	0.0467696	0.0282872	0.0985358	0.524784	0.0285093	0.0325263	0.380956	0.749086	oral_steroid	5868.47	743.098	1249.74	0.0112785	-0.00579893	-0.514157	0.607142	0.86957	NS	NS
k__Bacteria.p__Firmicutes.c__Bacilli.o__Lactobacillales.f__Streptococcaceae	454	447	79	375	0.0407946	0.0159255	0.0107577	0.213715	0.0119388	0.0158973	0.453107	0.949783	oral_steroid	305	297	4	301	0.0470309	0.0460955	0.30844	0.877643	0.000169255	0.0571126	0.997638	0.997638	oral_steroid	1124	1107	5	1119	0.0733437	0.0448373	0.10217	0.524784	0.0699503	0.0498006	0.160428	0.749086	oral_steroid	3942.9	470.634	497.417	0.0142698	0.044689	3.13173	0.00173782	0.0360597	0.470807	0
k__Bacteria.p__Firmicutes.c__Bacilli.o__Lactobacillales.f__Streptococcaceae.g__Streptococcus	454	446	79	375	0.0416811	0.0159562	0.00930901	0.213715	0.012534	0.0159041	0.431118	0.949783	oral_steroid	305	296	4	301	0.0425023	0.046065	0.356953	0.877643	-0.00373381	0.0570922	0.947907	0.997638	oral_steroid	1124	1105	5	1119	0.0754337	0.04473	0.0919951	0.524784	0.0764919	0.0496883	0.123994	0.749086	oral_steroid	3927.73	471.256	499.807	0.0142875	0.0452038	3.16388	0.00155684	0.0360597	0.508927	0
k__Bacteria.p__Actinobacteria.c__Actinobacteria.o__Coriobacteriales.f__Coriobacteriaceae.g__Collinsella	454	342	79	375	-0.00314297	0.0131205	0.810794	0.962387	0.00173754	0.0143985	0.90401	0.949783	oral_steroid	305	278	4	301	0.0398034	0.0513441	0.438822	0.877643	0.00270112	0.0652679	0.96702	0.997638	oral_steroid	1124	1052	5	1119	-0.0692083	0.0385365	0.072778	0.524784	-0.0405685	0.044124	0.358082	0.749086	oral_steroid	5808.99	379.332	673.373	0.0120721	-0.00725211	-0.600731	0.548019	0.86957	NS	NS
k__Bacteria.p__Firmicutes.c__Clostridia.o__Clostridiales.f__Ruminococcaceae.g__Faecalibacterium.s__Faecalibacterium_prausnitzii.t__Faecalibacterium_prausnitzii_unclassified	454	352	79	375	0.0177783	0.0138577	0.200198	0.760596	0.0223713	0.0154161	0.147525	0.949783	oral_steroid	305	292	4	301	-0.0194715	0.0411373	0.636323	0.902154	-0.0205871	0.052575	0.695688	0.997638	oral_steroid	1124	1093	5	1119	-0.0582703	0.0343831	0.0904037	0.524784	-0.0538043	0.039364	0.171961	0.749086	oral_steroid	5207.36	590.921	845.885	0.0122682	0.00478347	0.389909	0.696604	0.86957	NS	NS
k__Bacteria.p__Firmicutes.c__Clostridia.o__Clostridiales.f__Peptostreptococcaceae	454	395	79	375	0.00629456	0.00585498	0.282941	0.819887	0.00956745	0.00645407	0.139044	0.949783	oral_steroid	305	270	4	301	0.00675735	0.0180078	0.707749	0.902154	-0.00301066	0.0202716	0.882051	0.997638	oral_steroid	1124	1045	5	1119	-0.0462367	0.0247132	0.061617	0.524784	-0.0439198	0.0279881	0.11689	0.749086	oral_steroid	29170.8	3083.75	1637.35	0.0054319	0.00379883	0.699356	0.484329	0.86957	NS	NS
k__Bacteria.p__Firmicutes.c__Clostridia.o__Clostridiales.f__Peptostreptococcaceae.g__Peptostreptococcaceae_noname	454	388	79	375	0.00514	0.00554785	0.354712	0.895807	0.00903403	0.00611122	0.140141	0.949783	oral_steroid	305	266	4	301	0.00691225	0.0181344	0.703354	0.902154	-0.00266491	0.0204082	0.896209	0.997638	oral_steroid	1124	1040	5	1119	-0.0460053	0.0247443	0.0632583	0.524784	-0.0442941	0.0280175	0.114186	0.749086	oral_steroid	32490	3040.86	1633.24	0.00518726	0.00303734	0.585538	0.558186	0.86957	NS	NS
k__Bacteria.p__Firmicutes.c__Clostridia.o__Clostridiales.f__Lachnospiraceae.g__Coprococcus	454	341	79	375	0.000778686	0.0120003	0.948292	0.993841	0.00263005	0.0131967	0.842133	0.949783	oral_steroid	305	287	4	301	-0.0701062	0.0479048	0.144402	0.842051	-0.0891351	0.0604958	0.141836	0.743403	oral_steroid	1124	1088	5	1119	-0.0550427	0.0374209	0.141598	0.544625	-0.046434	0.0426753	0.276805	0.749086	oral_steroid	6944.12	435.754	714.122	0.0111152	-0.00796257	-0.716366	0.473766	0.86957	NS	NS
k__Bacteria.p__Firmicutes.c__Clostridia.o__Clostridiales.f__Ruminococcaceae.g__Subdoligranulum	454	426	79	375	7.96632e-05	0.0140983	0.995494	0.999312	0.00806768	0.0153679	0.599898	0.949783	oral_steroid	305	305	4	301	-0.0349479	0.0613908	0.569604	0.902154	0.118054	0.080878	0.145578	0.743403	oral_steroid	1124	1122	5	1119	-0.0651504	0.043142	0.131292	0.544625	-0.0522593	0.0493469	0.289829	0.749086	oral_steroid	5031.16	265.334	537.277	0.0130926	-0.00752101	-0.574449	0.565664	0.86957	NS	NS
k__Bacteria.p__Firmicutes.c__Clostridia.o__Clostridiales.f__Lachnospiraceae.g__Blautia.s__Ruminococcus_obeum.t__Ruminococcus_obeum_unclassified	454	421	79	375	0.00164145	0.00699229	0.814513	0.962387	-0.000365813	0.00774214	0.962338	0.974074	oral_steroid	305	298	4	301	-0.0058104	0.0231491	0.80199	0.902154	-0.0185141	0.0297202	0.533865	0.972004	oral_steroid	1124	1099	5	1119	-0.0292986	0.0190039	0.123427	0.544625	-0.0426844	0.0216202	0.0486055	0.749086	oral_steroid	20453.2	1866.09	2768.93	0.00631343	-0.00232762	-0.368678	0.712368	0.86957	NS	NS
k__Bacteria.p__Firmicutes.c__Bacilli	454	452	79	375	0.0411631	0.0200519	0.0406935	0.395659	0.00259087	0.0198551	0.896247	0.949783	oral_steroid	305	301	4	301	0.0444386	0.0472596	0.347848	0.877643	-0.000352279	0.0580704	0.995164	0.997638	oral_steroid	1124	1115	5	1119	0.0678624	0.046483	0.144591	0.544625	0.0688123	0.0520169	0.186157	0.749086	oral_steroid	2487.09	447.734	462.819	0.0171558	0.0452316	2.63652	0.00837613	0.134708	NS	NS
k__Bacteria.p__Firmicutes.c__Bacilli.o__Lactobacillales	454	451	79	375	0.0399202	0.0200557	0.0471721	0.429603	0.00170348	0.0198754	0.931743	0.961172	oral_steroid	305	301	4	301	0.0444875	0.0472757	0.347482	0.877643	-0.000422529	0.058088	0.994202	0.997638	oral_steroid	1124	1115	5	1119	0.0679891	0.0464489	0.143549	0.544625	0.0687993	0.0519786	0.185917	0.749086	oral_steroid	2486.13	447.43	463.499	0.0171573	0.0443515	2.585	0.00973795	0.134708	NS	NS
k__Bacteria.p__Firmicutes.c__Clostridia.o__Clostridiales.f__Lachnospiraceae.g__Dorea.s__Dorea_longicatena.t__GCF_000154065	454	325	79	375	-0.0100399	0.0110567	0.364363	0.895807	-0.0104164	0.0122151	0.394315	0.949783	oral_steroid	305	285	4	301	-0.032755	0.0386949	0.39796	0.877643	-0.00257751	0.048859	0.957968	0.997638	oral_steroid	1124	1074	5	1119	-0.0466568	0.0330943	0.158874	0.563836	-0.0596808	0.0375683	0.112446	0.749086	oral_steroid	8179.85	667.869	913.046	0.0101218	-0.0150194	-1.48386	0.137846	0.718094	NS	NS
k__Bacteria	454	454	79	375	-0.047969	0.0126619	0.000172777	0.0264013	-0.0684771	0.0139504	1.34175e-06	0.000111365	oral_steroid	305	305	4	301	-0.080118	0.0456922	0.080567	0.842051	-0.0849129	0.0572376	0.139144	0.743403	oral_steroid	1124	1124	5	1119	0.0736687	0.0549146	0.180027	0.598327	0.0882345	0.0628374	0.160558	0.749086	oral_steroid	6237.38	478.979	331.607	0.0119115	-0.0444308	-3.73006	0.000191434	0.0158891	5.31319	0.623578
k__Bacteria.p__Firmicutes.c__Clostridia.o__Clostridiales.f__Ruminococcaceae.g__Faecalibacterium.s__Faecalibacterium_prausnitzii	454	357	79	375	0.0136051	0.0155667	0.382603	0.895807	0.018393	0.0174005	0.291137	0.949783	oral_steroid	305	293	4	301	-0.00582502	0.0473334	0.90214	0.919975	0.0186417	0.0602401	0.757219	0.997638	oral_steroid	1124	1116	5	1119	-0.0469495	0.036811	0.202426	0.653548	-0.0487886	0.0422761	0.248737	0.749086	oral_steroid	4126.75	446.338	737.98	0.0137217	0.00355807	0.259301	0.795403	0.86957	NS	NS
k__Bacteria.p__Bacteroidetes.c__Bacteroidia.o__Bacteroidales.f__Porphyromonadaceae.g__Barnesiella.s__Barnesiella_intestinihominis.t__GCF_000296465	454	242	79	375	-0.0053434	0.00724082	0.460938	0.919513	0.00102559	0.00791892	0.897019	0.949783	oral_steroid	305	212	4	301	0.00674147	0.0192196	0.726019	0.902154	0.0234294	0.0245961	0.341695	0.776339	oral_steroid	1124	888	5	1119	0.020644	0.0172432	0.231473	0.726569	0.0170711	0.0197707	0.38808	0.749086	oral_steroid	19073.2	2707.14	3363.3	0.00630646	-0.000566107	-0.0897662	0.928473	0.943191	NS	NS
k__Bacteria.p__Firmicutes.c__Clostridia.o__Clostridiales.f__Ruminococcaceae	454	436	79	375	-0.00810707	0.0234649	0.729886	0.962387	0.00201107	0.0258429	0.938011	0.961172	oral_steroid	305	305	4	301	0.0425638	0.072354	0.556796	0.902154	0.102008	0.0910366	0.263512	0.776339	oral_steroid	1124	1124	5	1119	-0.0638426	0.0543701	0.240557	0.734673	-0.0776338	0.0618412	0.209616	0.749086	oral_steroid	1816.2	191.018	338.283	0.0206482	-0.0120189	-0.582082	0.560511	0.86957	NS	NS
k__Bacteria.p__Firmicutes.c__Negativicutes.o__Selenomonadales	454	413	79	375	0.00314532	0.0152828	0.837036	0.965811	0.0112225	0.0171907	0.514247	0.949783	oral_steroid	305	272	4	301	-0.0795069	0.0561158	0.157575	0.842051	-0.00328354	0.0706759	0.962979	0.997638	oral_steroid	1124	983	5	1119	-0.0551675	0.0510476	0.280061	0.803004	-0.0669239	0.0589401	0.256438	0.749086	oral_steroid	4281.51	317.563	383.751	0.0141665	-0.00661319	-0.466819	0.64063	0.86957	NS	NS
k__Bacteria.p__Firmicutes.c__Clostridia.o__Clostridiales.f__Eubacteriaceae.g__Eubacterium.s__Eubacterium_hallii.t__GCF_000173975	454	364	79	375	-0.00416006	0.00937613	0.657488	0.928935	0.00162816	0.0104219	0.875936	0.949783	oral_steroid	305	296	4	301	0.0444269	0.0326983	0.175272	0.842051	0.031415	0.0408787	0.442881	0.918979	oral_steroid	1124	1105	5	1119	0.0323082	0.0309226	0.296338	0.816737	0.0366337	0.0350935	0.296773	0.749086	oral_steroid	11375	935.296	1045.8	0.00865286	0.00209786	0.242447	0.808434	0.871429	NS	NS
k__Bacteria.p__Firmicutes.c__Clostridia.o__Clostridiales.f__Lachnospiraceae.g__Coprococcus.s__Coprococcus_comes.t__GCF_000155875	454	300	79	375	-8.26454e-06	0.00958009	0.999312	0.999312	-0.0016094	0.0104681	0.87789	0.949783	oral_steroid	305	264	4	301	-0.00946292	0.034012	0.781034	0.902154	-0.010657	0.0424071	0.801777	0.997638	oral_steroid	1124	1047	5	1119	-0.0267552	0.027034	0.32254	0.828343	-0.0272304	0.0307678	0.376338	0.749086	oral_steroid	10895.9	864.444	1368.3	0.00872752	-0.00341844	-0.391685	0.695291	0.86957	NS	NS
k__Bacteria.p__Firmicutes.c__Erysipelotrichia.o__Erysipelotrichales.f__Erysipelotrichaceae.g__Erysipelotrichaceae_noname	454	383	79	375	0.00849323	0.00804146	0.29148	0.825861	0.00574647	0.00885046	0.516538	0.949783	oral_steroid	305	268	4	301	0.0279198	0.0418639	0.505342	0.902154	0.0697011	0.0525062	0.1855	0.768392	oral_steroid	1124	931	5	1119	-0.0333693	0.0378176	0.377765	0.871173	-0.0624535	0.043645	0.152738	0.749086	oral_steroid	15464.3	570.587	699.217	0.00773034	0.00740644	0.9581	0.338012	0.86957	NS	NS
k__Bacteria.p__Bacteroidetes.c__Bacteroidia.o__Bacteroidales.f__Porphyromonadaceae.g__Parabacteroides.s__Parabacteroides_distasonis.t__Parabacteroides_distasonis_unclassified	454	257	79	375	-0.000171352	0.00391049	0.965069	0.995987	0.00334629	0.00437973	0.44531	0.949783	oral_steroid	305	195	4	301	0.00531712	0.0115422	0.64538	0.902154	0.0270249	0.0144442	0.0624836	0.471864	oral_steroid	1124	791	5	1119	-0.00695712	0.00857082	0.417128	0.90396	-0.0125685	0.00976241	0.198225	0.749086	oral_steroid	65394.1	7506.29	13613.1	0.00339984	-0.000762902	-0.224394	0.822451	0.875172	NS	NS
k__Bacteria.p__Firmicutes.c__Erysipelotrichia.o__Erysipelotrichales.f__Erysipelotrichaceae	454	419	79	375	0.0129214	0.00960635	0.179298	0.726193	0.0146526	0.0107739	0.174605	0.949783	oral_steroid	305	291	4	301	0.0231395	0.046382	0.618227	0.902154	0.0857405	0.0572351	0.135322	0.743403	oral_steroid	1124	1069	5	1119	-0.0333716	0.0403173	0.408004	0.90396	-0.0587333	0.0463501	0.20537	0.749086	oral_steroid	10836.3	464.838	615.201	0.00916068	0.0109301	1.19315	0.232811	0.840144	NS	NS
k__Bacteria.p__Actinobacteria.c__Actinobacteria.o__Coriobacteriales.f__Coriobacteriaceae.g__Adlercreutzia.s__Adlercreutzia_equolifaciens.t__GCF_000478885	454	210	79	375	-0.00360573	0.00263664	0.172162	0.726193	-0.00170246	0.00293791	0.562598	0.949783	oral_steroid	305	218	4	301	0.00187724	0.0115139	0.870599	0.918742	-0.0140176	0.0147472	0.34273	0.776339	oral_steroid	1124	889	5	1119	0.0105606	0.0129442	0.414758	0.90396	0.0190355	0.0147359	0.196714	0.749086	oral_steroid	143846	7543.17	5968.31	0.00252091	-0.00280559	-1.11293	0.265739	0.857141	NS	NS
k__Bacteria.p__Firmicutes.c__Clostridia.o__Clostridiales.f__Lachnospiraceae.g__Dorea	454	418	79	375	-0.0113652	0.0111978	0.310691	0.842831	-0.0121402	0.0124732	0.330997	0.949783	oral_steroid	305	304	4	301	-0.0240867	0.0383746	0.530698	0.902154	-0.00772551	0.0485579	0.873712	0.997638	oral_steroid	1124	1122	5	1119	-0.023543	0.0308544	0.445604	0.90396	-0.031674	0.0350792	0.366766	0.749086	oral_steroid	7975.1	679.068	1050.42	0.0101511	-0.0135735	-1.33715	0.181173	0.789362	NS	NS
k__Bacteria.p__Firmicutes.c__Clostridia.o__Clostridiales.f__Eubacteriaceae.g__Eubacterium.s__Eubacterium_ramulus.t__GCF_000469345	454	237	79	375	-0.000338469	0.00621754	0.956611	0.995657	-0.00331611	0.00696092	0.634062	0.949783	oral_steroid	305	231	4	301	0.00708021	0.0221463	0.749419	0.902154	0.0194674	0.0275812	0.480923	0.950396	oral_steroid	1124	957	5	1119	0.0116315	0.0170439	0.495099	0.912937	0.0208556	0.019445	0.283718	0.749086	oral_steroid	25868	2038.91	3442.39	0.00564788	0.00145843	0.258225	0.796233	0.86957	NS	NS
k__Bacteria.p__Proteobacteria.c__Gammaproteobacteria	454	346	79	375	0.00894833	0.00710964	0.208881	0.760923	0.00212299	0.0077982	0.785588	0.949783	oral_steroid	305	225	4	301	-0.00950178	0.0142983	0.506885	0.902154	-0.0130287	0.0182697	0.476432	0.950396	oral_steroid	1124	855	5	1119	-0.00803714	0.0133738	0.547994	0.934556	-0.0228344	0.0152465	0.134523	0.749086	oral_steroid	19783.6	4891.37	5591	0.00574808	0.00282884	0.492137	0.622622	0.86957	NS	NS
k__Bacteria.p__Bacteroidetes.c__Bacteroidia.o__Bacteroidales.f__Porphyromonadaceae.g__Parabacteroides	454	353	79	375	-0.0031005	0.00780431	0.691357	0.928935	0.00501615	0.00857852	0.559065	0.949783	oral_steroid	305	252	4	301	0.0182207	0.0222834	0.414199	0.877643	0.0630316	0.027661	0.0234923	0.278552	oral_steroid	1124	1025	5	1119	-0.0085282	0.0186648	0.647822	0.964243	-0.0205036	0.0215336	0.341228	0.749086	oral_steroid	16418.4	2013.89	2870.48	0.00685144	-0.00181623	-0.265087	0.790942	0.86957	NS	NS
k__Bacteria.p__Firmicutes.c__Clostridia.o__Clostridiales.f__Lachnospiraceae.g__Roseburia.s__Roseburia_intestinalis.t__Roseburia_intestinalis_unclassified	454	276	79	375	0.00355318	0.00848355	0.675548	0.928935	0.00675744	0.00960096	0.48196	0.949783	oral_steroid	305	205	4	301	0.0255731	0.0266215	0.337543	0.877643	-0.0201015	0.0326534	0.538701	0.972004	oral_steroid	1124	829	5	1119	-0.00661766	0.0209779	0.752473	0.964243	-0.0232657	0.0241561	0.335696	0.749086	oral_steroid	13894.6	1411.03	2272.36	0.00754251	0.00400595	0.531116	0.595338	0.86957	NS	NS
k__Bacteria.p__Firmicutes.c__Clostridia.o__Clostridiales.f__Clostridiaceae.g__Clostridium.s__Clostridium_leptum.t__GCF_000154345	454	255	79	375	-0.000600602	0.00242172	0.804249	0.962387	-6.74999e-05	0.00259989	0.979301	0.979301	oral_steroid	305	252	4	301	-0.00294712	0.00913563	0.74724	0.902154	-0.00711048	0.0114711	0.535916	0.972004	oral_steroid	1124	918	5	1119	-0.00274669	0.00750791	0.714556	0.964243	-0.00807287	0.00855796	0.345735	0.749086	oral_steroid	170510	11981.8	17740.3	0.00223477	-0.000931156	-0.416668	0.676921	0.86957	NS	NS
k__Bacteria.p__Proteobacteria.c__Gammaproteobacteria.o__Enterobacteriales.f__Enterobacteriaceae.g__Escherichia	454	304	79	375	0.00510964	0.006388	0.424242	0.911046	0.0027181	0.00707429	0.701035	0.949783	oral_steroid	305	193	4	301	-0.00370567	0.0125262	0.767574	0.902154	-0.000407544	0.0160276	0.979734	0.997638	oral_steroid	1124	758	5	1119	-0.00359289	0.0121755	0.767981	0.964243	-0.0164126	0.0140185	0.241957	0.749086	oral_steroid	24505.9	6373.26	6745.68	0.0051554	0.00205616	0.398836	0.690014	0.86957	NS	NS
k__Bacteria.p__Proteobacteria.c__Gammaproteobacteria.o__Enterobacteriales.f__Enterobacteriaceae	454	310	79	375	0.00468558	0.00708059	0.5085	0.919513	-0.0013309	0.00787216	0.865838	0.949783	oral_steroid	305	200	4	301	-0.00560486	0.0138845	0.686754	0.902154	-0.00617641	0.0179151	0.730565	0.997638	oral_steroid	1124	773	5	1119	-0.00429784	0.0124098	0.729167	0.964243	-0.0181216	0.0143	0.205359	0.749086	oral_steroid	19946.2	5187.3	6493.35	0.00562305	0.00115339	0.205118	0.83748	0.879884	NS	NS
k__Bacteria.p__Actinobacteria.c__Actinobacteria.o__Actinomycetales.f__Actinomycetaceae	454	226	79	375	0.00193009	0.00121717	0.113563	0.635924	0.000513731	0.0013302	0.699564	0.949783	oral_steroid	305	157	4	301	0.0113406	0.00464333	0.0151976	0.518233	0.00780484	0.00606014	0.198963	0.768392	oral_steroid	1124	613	5	1119	-0.000731032	0.00460371	0.873862	0.983651	0.00515019	0.0052177	0.323838	0.749086	oral_steroid	674987	46381	47182.8	0.00114068	0.00233463	2.0467	0.0406876	0.307006	NS	NS
k__Bacteria.p__Actinobacteria.c__Actinobacteria.o__Actinomycetales.f__Actinomycetaceae.g__Actinomyces	454	222	79	375	0.00191329	0.00120908	0.114305	0.635924	0.000570825	0.001323	0.666379	0.949783	oral_steroid	305	156	4	301	0.0116103	0.00459034	0.0119671	0.518233	0.00741737	0.00596634	0.214948	0.774884	oral_steroid	1124	604	5	1119	-0.000633581	0.00458657	0.890156	0.983651	0.00487597	0.00518914	0.347611	0.749086	oral_steroid	684055	47458.1	47536.1	0.00113297	0.0023486	2.07297	0.0381754	0.307006	NS	NS
k__Bacteria.p__Proteobacteria	454	434	79	375	0.00371138	0.00864914	0.668064	0.928935	-0.00132314	0.00950916	0.889409	0.949783	oral_steroid	305	275	4	301	-0.00374867	0.0160117	0.815059	0.902154	0.00261142	0.0197433	0.894877	0.997638	oral_steroid	1124	1040	5	1119	-0.00254867	0.0144713	0.860234	0.983651	-0.016707	0.0167103	0.317642	0.749086	oral_steroid	13367.6	3900.52	4775.1	0.00673538	0.00103526	0.153705	0.877843	0.910762	NS	NS
k__Bacteria.p__Actinobacteria.c__Actinobacteria	454	452	79	375	-0.0157751	0.0246592	0.522685	0.919513	-0.008719	0.027658	0.752743	0.949783	oral_steroid	305	305	4	301	0.00961854	0.099949	0.923399	0.923399	-0.000895692	0.126046	0.994336	0.997638	oral_steroid	1124	1124	5	1119	0.00306244	0.081538	0.970046	0.983651	0.0867394	0.0926656	0.349459	0.749086	oral_steroid	1644.53	100.102	150.411	0.0229716	-0.0129386	-0.563245	0.573268	0.86957	NS	NS
k__Bacteria.p__Actinobacteria.c__Actinobacteria.o__Coriobacteriales.f__Coriobacteriaceae.g__Collinsella.s__Collinsella_aerofaciens.t__GCF_000169035	454	304	79	375	-0.00103559	0.0130925	0.936991	0.993841	0.0017806	0.0143299	0.901174	0.949783	oral_steroid	305	265	4	301	0.0457085	0.0537092	0.395435	0.877643	-0.000697967	0.0680719	0.991827	0.997638	oral_steroid	1124	1013	5	1119	-0.0653954	0.0398485	0.101058	0.524784	-0.0338812	0.0455919	0.457559	0.754494	oral_steroid	5833.89	346.659	629.762	0.0121176	-0.00460769	-0.380248	0.703761	0.86957	NS	NS
k__Bacteria.p__Bacteroidetes.c__Bacteroidia.o__Bacteroidales.f__Bacteroidaceae.g__Bacteroides.s__Bacteroides_uniformis	454	353	79	375	-0.0133592	0.0131	0.308397	0.842831	-0.0113347	0.014582	0.437443	0.949783	oral_steroid	305	268	4	301	-0.0168575	0.0367141	0.646467	0.902154	0.0470411	0.0481385	0.329395	0.776339	oral_steroid	1124	1052	5	1119	0.0456661	0.0285847	0.110423	0.538275	0.0241994	0.0328312	0.461232	0.754494	oral_steroid	5827.17	741.879	1223.86	0.0113279	-0.00442239	-0.390397	0.696243	0.86957	NS	NS
k__Bacteria.p__Firmicutes.c__Clostridia.o__Clostridiales.f__Lachnospiraceae.g__Anaerostipes.s__Anaerostipes_hadrus.t__GCF_000332875	454	345	79	375	-0.00382116	0.00373211	0.306472	0.842831	-0.00573496	0.00406049	0.158629	0.949783	oral_steroid	305	282	4	301	-0.00555643	0.0143536	0.69896	0.902154	-0.00831366	0.0184301	0.652308	0.997638	oral_steroid	1124	1061	5	1119	-0.013575	0.0135402	0.316288	0.828343	-0.0126888	0.0154876	0.412809	0.754494	oral_steroid	71794.5	4853.78	5454.42	0.00348997	-0.00457173	-1.30996	0.190208	0.789362	NS	NS
k__Bacteria.p__Firmicutes.c__Erysipelotrichia.o__Erysipelotrichales.f__Erysipelotrichaceae.g__Holdemania	454	182	79	375	-0.0016407	0.0010681	0.125247	0.635924	-0.00163601	0.00121036	0.177258	0.949783	oral_steroid	305	151	4	301	0.00252274	0.00447142	0.573054	0.902154	0.00594945	0.00565793	0.293995	0.776339	oral_steroid	1124	529	5	1119	0.00302961	0.00318812	0.342177	0.840564	0.00260725	0.00369049	0.480045	0.754494	oral_steroid	876543	50016	98385.5	0.000987756	-0.000989218	-1.00148	0.316595	0.86957	NS	NS
k__Bacteria.p__Firmicutes.c__Clostridia.o__Clostridiales.f__Lachnospiraceae	454	451	79	375	-0.0106782	0.0192441	0.579261	0.922022	-0.014832	0.0214008	0.48868	0.949783	oral_steroid	305	305	4	301	-0.0645147	0.0553654	0.244855	0.877643	-0.0665006	0.0692945	0.338101	0.776339	oral_steroid	1124	1124	5	1119	-0.0206748	0.0437576	0.636674	0.964243	-0.0351929	0.049911	0.480892	0.754494	oral_steroid	2700.24	326.229	522.267	0.0167866	-0.0170985	-1.01858	0.308403	0.86957	NS	NS
k__Bacteria.p__Actinobacteria.c__Actinobacteria.o__Bifidobacteriales.f__Bifidobacteriaceae.g__Bifidobacterium	454	413	79	375	-0.0179494	0.027155	0.508962	0.919513	-0.00749842	0.0304287	0.80548	0.949783	oral_steroid	305	293	4	301	-0.0351413	0.107368	0.743673	0.902154	-0.026396	0.134983	0.845113	0.997638	oral_steroid	1124	1088	5	1119	-0.0277443	0.0870408	0.749975	0.964243	0.0726073	0.0982892	0.460244	0.754494	oral_steroid	1356.13	86.7456	131.994	0.0251987	-0.0197173	-0.782471	0.433938	0.86957	NS	NS
k__Bacteria.p__Actinobacteria.c__Actinobacteria.o__Bifidobacteriales.f__Bifidobacteriaceae	454	423	79	375	-0.0164591	0.0269467	0.541647	0.919513	-0.00614487	0.030233	0.839043	0.949783	oral_steroid	305	294	4	301	-0.0357769	0.107078	0.738524	0.902154	-0.026879	0.13464	0.841918	0.997638	oral_steroid	1124	1094	5	1119	-0.0273426	0.0869478	0.753221	0.964243	0.0719892	0.0982021	0.463674	0.754494	oral_steroid	1377.17	87.217	132.277	0.0250261	-0.018416	-0.735872	0.461809	0.86957	NS	NS
k__Bacteria.p__Proteobacteria.c__Gammaproteobacteria.o__Enterobacteriales.f__Enterobacteriaceae.g__Escherichia.s__Escherichia_unclassified	454	198	79	375	-0.00137618	0.00194227	0.479005	0.919513	-0.00163447	0.00218027	0.453927	0.949783	oral_steroid	305	130	4	301	0.000610008	0.00541545	0.910392	0.919975	0.00254298	0.00674628	0.706525	0.997638	oral_steroid	1124	516	5	1119	0.00171675	0.00571168	0.7638	0.964243	-0.00532899	0.00651499	0.413564	0.754494	oral_steroid	265083	34098.1	30652.9	0.00174121	-0.000883405	-0.50735	0.611909	0.86957	NS	NS
k__Bacteria.p__Firmicutes.c__Clostridia.o__Clostridiales.f__Lachnospiraceae.g__Lachnospiraceae_noname.s__Lachnospiraceae_bacterium_7_1_58FAA.t__GCF_000242155	454	302	79	375	-0.00275388	0.00157017	0.0801542	0.601156	-0.0015501	0.00176139	0.379371	0.949783	oral_steroid	305	186	4	301	0.0070306	0.00426706	0.100512	0.842051	0.0109942	0.00543674	0.0442001	0.407623	oral_steroid	1124	826	5	1119	-0.00125254	0.00476912	0.79288	0.973864	-0.00386155	0.00547053	0.480417	0.754494	oral_steroid	405609	54921.6	43966.6	0.0014079	-0.00155786	-1.10652	0.268502	0.857141	NS	NS
k__Bacteria.p__Actinobacteria.c__Actinobacteria.o__Actinomycetales	454	286	79	375	0.00329994	0.0018148	0.0697301	0.538823	0.0013312	0.00185207	0.472735	0.949783	oral_steroid	305	185	4	301	0.0109813	0.00680597	0.107721	0.842051	0.00143912	0.00849472	0.865604	0.997638	oral_steroid	1124	769	5	1119	2.76071e-06	0.00601068	0.999634	0.999634	0.00465691	0.00661793	0.481786	0.754494	oral_steroid	303627	21588.4	27679.1	0.00168336	0.00351124	2.08585	0.0369924	0.307006	NS	NS
k__Bacteria.p__Firmicutes.c__Clostridia.o__Clostridiales.f__Oscillospiraceae.g__Oscillibacter	454	369	79	375	-0.00194826	0.0044793	0.663816	0.928935	-0.00077125	0.00494392	0.876113	0.949783	oral_steroid	305	268	4	301	0.0196705	0.0129313	0.129294	0.842051	0.0381495	0.0165657	0.0220702	0.278552	oral_steroid	1124	1064	5	1119	0.0168453	0.0106596	0.114324	0.538275	0.00827453	0.0122882	0.500857	0.755839	oral_steroid	49840.2	5980.16	8800.79	0.0039338	0.00261189	0.663959	0.506716	0.86957	NS	NS
k__Bacteria.p__Firmicutes.c__Negativicutes.o__Selenomonadales.f__Veillonellaceae	454	376	79	375	0.0136304	0.0154839	0.379181	0.895807	0.0159164	0.0174474	0.362191	0.949783	oral_steroid	305	244	4	301	-0.052086	0.0567754	0.359675	0.877643	-0.0298283	0.071127	0.67529	0.997638	oral_steroid	1124	856	5	1119	-0.0426519	0.0536218	0.426537	0.90396	-0.0423289	0.0619358	0.494481	0.755839	oral_steroid	4171.01	310.227	347.791	0.0143903	0.00535515	0.372136	0.709792	0.86957	NS	NS
k__Bacteria.p__Firmicutes.c__Clostridia.o__Clostridiales.f__Lachnospiraceae.g__Anaerostipes	454	392	79	375	-0.003943	0.0038594	0.307516	0.842831	-0.00711878	0.00422473	0.0927855	0.949783	oral_steroid	305	293	4	301	-0.00710677	0.0143406	0.620576	0.902154	-0.00198192	0.0185589	0.915039	0.997638	oral_steroid	1124	1074	5	1119	-0.0101631	0.0135437	0.453179	0.90396	-0.00965801	0.0157042	0.538688	0.765682	oral_steroid	67136.8	4862.56	5451.59	0.00359324	-0.00457945	-1.27446	0.2025	0.800358	NS	NS
k__Bacteria.p__Firmicutes	454	454	79	375	-0.0100814	0.0226281	0.656159	0.928935	-0.0255841	0.0247811	0.302512	0.949783	oral_steroid	305	305	4	301	-0.077794	0.092948	0.403284	0.877643	-0.113586	0.114466	0.321953	0.776339	oral_steroid	1124	1124	5	1119	-0.0403745	0.0753599	0.592234	0.956035	-0.0545328	0.085942	0.525869	0.765682	oral_steroid	1953	115.75	176.084	0.0211061	-0.015949	-0.755661	0.449853	0.86957	NS	NS
k__Bacteria.p__Bacteroidetes.c__Bacteroidia.o__Bacteroidales.f__Porphyromonadaceae	454	386	79	375	0.000188428	0.0100355	0.985028	0.995987	0.0161972	0.0107803	0.133766	0.949783	oral_steroid	305	274	4	301	0.0113382	0.0273076	0.678296	0.902154	0.0531519	0.034131	0.120618	0.743403	oral_steroid	1124	1071	5	1119	0.00856025	0.024261	0.724275	0.964243	-0.0176652	0.0277463	0.524478	0.765682	oral_steroid	9929.35	1341.01	1698.96	0.00878095	0.002438	0.277646	0.781284	0.86957	NS	NS
k__Bacteria.p__Firmicutes.c__Clostridia.o__Clostridiales.f__Ruminococcaceae.g__Ruminococcus	454	374	79	375	-0.0199214	0.0222044	0.370113	0.895807	-0.00879978	0.0244587	0.719202	0.949783	oral_steroid	305	298	4	301	-0.0124255	0.0788548	0.874899	0.918742	-0.0494424	0.100252	0.622293	0.997638	oral_steroid	1124	1113	5	1119	-0.0233836	0.0635532	0.71299	0.964243	-0.0441149	0.0727313	0.54428	0.765682	oral_steroid	2028.26	160.821	247.586	0.0202582	-0.0197785	-0.976317	0.328907	0.86957	NS	NS
k__Bacteria.p__Firmicutes.c__Clostridia.o__Clostridiales.f__Eubacteriaceae	454	418	79	375	-0.036196	0.0221558	0.103041	0.635924	-0.0301375	0.024653	0.222255	0.949783	oral_steroid	305	304	4	301	-0.0582992	0.0742793	0.433158	0.877643	-0.231797	0.0938798	0.0141819	0.278552	oral_steroid	1124	1121	5	1119	0.0403211	0.0620895	0.516211	0.912937	0.0390108	0.0715154	0.585531	0.784012	oral_steroid	2037.15	181.245	259.397	0.0200894	-0.0298023	-1.48348	0.137946	0.718094	NS	NS
k__Bacteria.p__Firmicutes.c__Clostridia.o__Clostridiales.f__Eubacteriaceae.g__Eubacterium	454	418	79	375	-0.0361542	0.0221564	0.103446	0.635924	-0.030058	0.0246544	0.223502	0.949783	oral_steroid	305	304	4	301	-0.0582987	0.0742796	0.433164	0.877643	-0.231788	0.0938807	0.0141864	0.278552	oral_steroid	1124	1121	5	1119	0.0403334	0.0620903	0.51609	0.912937	0.0389989	0.0715157	0.585647	0.784012	oral_steroid	2037.06	181.243	259.389	0.0200899	-0.0297666	-1.48167	0.138428	0.718094	NS	NS
k__Bacteria.p__Firmicutes.c__Clostridia.o__Clostridiales	454	453	79	375	-0.0340445	0.0253197	0.179456	0.726193	-0.0183689	0.0278883	0.510498	0.949783	oral_steroid	305	305	4	301	-0.057432	0.0868266	0.508831	0.902154	-0.121405	0.109277	0.26759	0.776339	oral_steroid	1124	1124	5	1119	-0.0295513	0.0724879	0.683593	0.964243	-0.0456977	0.0825526	0.579997	0.784012	oral_steroid	1559.85	132.646	190.313	0.0230461	-0.035238	-1.52903	0.126258	0.718094	NS	NS
k__Bacteria.p__Firmicutes.c__Clostridia.o__Clostridiales.f__Lachnospiraceae.g__Roseburia	454	411	79	375	0.000297152	0.00977971	0.975774	0.995987	-0.00255411	0.0109523	0.815724	0.949783	oral_steroid	305	302	4	301	0.0197023	0.0343751	0.56697	0.902154	0.00214294	0.0432949	0.960561	0.997638	oral_steroid	1124	1120	5	1119	-0.0185541	0.0250817	0.45961	0.90396	-0.0148433	0.028901	0.607643	0.791168	oral_steroid	10455.6	846.278	1589.59	0.00880743	-0.000753436	-0.0855455	0.931828	0.943191	NS	NS
k__Bacteria.p__Bacteroidetes.c__Bacteroidia.o__Bacteroidales.f__Bacteroidaceae.g__Bacteroides	454	429	79	375	-0.00635673	0.0203426	0.754823	0.962387	-0.00274472	0.0224784	0.902878	0.949783	oral_steroid	305	298	4	301	0.0669076	0.0603901	0.268791	0.877643	0.140975	0.0753709	0.0625362	0.471864	oral_steroid	1124	1111	5	1119	0.0277448	0.0477923	0.561676	0.934556	-0.027648	0.0541967	0.610058	0.791168	oral_steroid	2416.5	274.201	437.808	0.0178785	0.00483681	0.270538	0.786747	0.86957	NS	NS
k__Bacteria.p__Firmicutes.c__Clostridia.o__Clostridiales.f__Eubacteriaceae.g__Eubacterium.s__Eubacterium_rectale.t__Eubacterium_rectale_unclassified	454	343	79	375	-0.0526734	0.0235483	0.0258006	0.323724	-0.0441494	0.0263399	0.0944985	0.949783	oral_steroid	305	285	4	301	-0.131631	0.08847	0.13785	0.842051	-0.349794	0.111327	0.00186971	0.155186	oral_steroid	1124	1093	5	1119	-0.023538	0.0720053	0.74381	0.964243	-0.0408417	0.0828953	0.622332	0.794671	oral_steroid	1803.35	127.764	192.873	0.0216982	-0.0547772	-2.5245	0.0115863	0.13738	NS	NS
k__Bacteria.p__Firmicutes.c__Clostridia.o__Clostridiales.f__Lachnospiraceae.g__Blautia.s__Ruminococcus_torques	454	446	79	375	0.00686882	0.0098365	0.485364	0.919513	0.00571752	0.0109749	0.602685	0.949783	oral_steroid	305	305	4	301	0.00958856	0.0312392	0.759107	0.902154	0.0451182	0.0393	0.252008	0.776339	oral_steroid	1124	1124	5	1119	-0.000958869	0.0305249	0.974946	0.983651	-0.0161158	0.0365605	0.659449	0.829307	oral_steroid	10335.2	1024.71	1073.22	0.00896829	0.00641729	0.715554	0.474267	0.86957	NS	NS
k__Bacteria.p__Firmicutes.c__Bacilli.o__Lactobacillales.f__Streptococcaceae.g__Streptococcus.s__Streptococcus_parasanguinis.t__Streptococcus_parasanguinis_unclassified	454	393	79	375	0.0131435	0.00644052	0.0418933	0.395659	0.00210576	0.00630626	0.738626	0.949783	oral_steroid	305	245	4	301	0.0221727	0.0149078	0.138051	0.842051	-0.0120708	0.0179455	0.501806	0.968602	oral_steroid	1124	934	5	1119	-0.000935001	0.0140905	0.947106	0.983651	0.00586098	0.0142141	0.680179	0.84261	oral_steroid	24107.9	4499.59	5036.69	0.00545187	0.0122434	2.24573	0.0247213	0.256483	NS	NS
k__Bacteria.p__Bacteroidetes.c__Bacteroidia.o__Bacteroidales	454	438	79	375	-0.0014789	0.0224071	0.947407	0.993841	0.0120979	0.0245583	0.622553	0.949783	oral_steroid	305	300	4	301	0.0167297	0.0724647	0.817577	0.902154	0.120482	0.0898662	0.181181	0.768392	oral_steroid	1124	1119	5	1119	0.0704817	0.0612149	0.249822	0.742891	-0.0180314	0.0698417	0.796321	0.941358	oral_steroid	1991.72	190.435	266.862	0.0202071	0.00777832	0.38493	0.700289	0.86957	NS	NS
k__Bacteria.p__Firmicutes.c__Clostridia.o__Clostridiales.f__Peptostreptococcaceae.g__Peptostreptococcaceae_noname.s__Clostridium_bartlettii.t__GCF_000154445	454	328	79	375	0.00166615	0.00420523	0.692148	0.928935	0.00108951	0.00470203	0.816885	0.949783	oral_steroid	305	206	4	301	0.0260428	0.0138484	0.0610102	0.842051	0.0206683	0.0173957	0.235854	0.776339	oral_steroid	1124	850	5	1119	-0.0171868	0.0188485	0.362052	0.870466	-0.00220197	0.0215611	0.918675	0.941358	oral_steroid	56548.5	5214.34	2814.79	0.00393513	0.00281269	0.714765	0.474754	0.86957	NS	NS
k__Bacteria.p__Firmicutes.c__Clostridia.o__Clostridiales.f__Clostridiaceae.g__Clostridium	454	405	79	375	0.0116218	0.0100779	0.249479	0.775818	0.0175156	0.0113591	0.123902	0.949783	oral_steroid	305	277	4	301	-0.017192	0.0233503	0.462176	0.887379	-0.00582847	0.0302515	0.847375	0.997638	oral_steroid	1124	1004	5	1119	-0.0181043	0.0247135	0.46398	0.90396	-0.00552452	0.0281526	0.844464	0.941358	oral_steroid	9845.97	1834.07	1637.31	0.00866545	0.00399887	0.461473	0.644459	0.86957	NS	NS
k__Bacteria.p__Firmicutes.c__Clostridia.o__Clostridiales.f__Clostridiaceae	454	407	79	375	0.0106976	0.010068	0.288596	0.825861	0.0164911	0.0113314	0.146391	0.949783	oral_steroid	305	278	4	301	-0.0174417	0.0233809	0.456294	0.887379	-0.00521333	0.0302899	0.863486	0.997638	oral_steroid	1124	1006	5	1119	-0.0184229	0.0247166	0.45621	0.90396	-0.00585946	0.0281582	0.835198	0.941358	oral_steroid	9865.34	1829.28	1636.9	0.00866084	0.00326096	0.376518	0.706532	0.86957	NS	NS
k__Bacteria.p__Firmicutes.c__Clostridia.o__Clostridiales.f__Lachnospiraceae.g__Blautia	454	449	79	375	0.0187658	0.017289	0.278337	0.815816	0.0115047	0.0192878	0.551199	0.949783	oral_steroid	305	305	4	301	-0.00526194	0.0377224	0.889159	0.918742	0.0413322	0.0479621	0.389622	0.851016	oral_steroid	1124	1124	5	1119	0.0196297	0.0308597	0.524846	0.912937	0.00433381	0.0351642	0.901937	0.941358	oral_steroid	3345.49	702.751	1050.07	0.0140051	0.0156318	1.11615	0.264359	0.857141	NS	NS
k__Bacteria.p__Firmicutes.c__Clostridia.o__Clostridiales.f__Ruminococcaceae.g__Ruminococcus.s__Ruminococcus_bromii.t__GCF_000209875	454	208	79	375	-0.0325424	0.0208772	0.119777	0.635924	-0.00803094	0.023113	0.728427	0.949783	oral_steroid	305	210	4	301	0.0603659	0.094635	0.524041	0.902154	-0.0307899	0.12273	0.802105	0.997638	oral_steroid	1124	898	5	1119	-0.0516494	0.0812556	0.525141	0.912937	0.0108068	0.093416	0.907924	0.941358	oral_steroid	2294.33	111.66	151.458	0.0197741	-0.0296176	-1.49779	0.134187	0.718094	NS	NS
k__Bacteria.p__Firmicutes.c__Clostridia.o__Clostridiales.f__Lachnospiraceae.g__Roseburia.s__Roseburia_hominis.t__GCF_000225345	454	280	79	375	-0.00199414	0.00425364	0.639442	0.928935	-0.00297769	0.00480879	0.536132	0.949783	oral_steroid	305	247	4	301	0.0158759	0.0162574	0.329611	0.877643	0.0257387	0.0211192	0.224063	0.774884	oral_steroid	1124	989	5	1119	-0.00590542	0.0165177	0.72077	0.964243	-0.00474612	0.0190865	0.803669	0.941358	oral_steroid	55268.7	3783.52	3665.22	0.00399306	-0.00114468	-0.286668	0.774367	0.86957	NS	NS
k__Bacteria.p__Actinobacteria.c__Actinobacteria.o__Bifidobacteriales.f__Bifidobacteriaceae.g__Bifidobacterium.s__Bifidobacterium_longum	454	369	79	375	-0.0118371	0.0164359	0.47179	0.919513	-0.00920255	0.0184318	0.617863	0.949783	oral_steroid	305	270	4	301	-0.0182691	0.0662895	0.783051	0.902154	-0.00122705	0.08445	0.988418	0.997638	oral_steroid	1124	1026	5	1119	-0.0259751	0.0533753	0.626602	0.964243	0.00831156	0.0607885	0.89127	0.941358	oral_steroid	3701.79	227.568	351.01	0.0152848	-0.0133384	-0.87266	0.382848	0.86957	NS	NS
k__Bacteria.p__Actinobacteria.c__Actinobacteria.o__Bifidobacteriales.f__Bifidobacteriaceae.g__Bifidobacterium.s__Bifidobacterium_longum.t__Bifidobacterium_longum_unclassified	454	369	79	375	-0.0144064	0.016291	0.377012	0.895807	-0.0105113	0.0183115	0.566275	0.949783	oral_steroid	305	269	4	301	-0.0137289	0.0664053	0.836351	0.912383	0.00695936	0.0848741	0.934712	0.997638	oral_steroid	1124	1025	5	1119	-0.0235855	0.0527796	0.655057	0.964243	0.0102289	0.0601052	0.864898	0.941358	oral_steroid	3767.94	226.775	358.978	0.0151555	-0.015128	-0.998184	0.31819	0.86957	NS	NS
k__Bacteria.p__Firmicutes.c__Clostridia.o__Clostridiales.f__Lachnospiraceae.g__Lachnospiraceae_noname.s__Lachnospiraceae_bacterium_3_1_46FAA.t__GCF_000209405	454	247	79	375	-0.000449787	0.00331686	0.892196	0.971964	0.000574732	0.00367987	0.875971	0.949783	oral_steroid	305	222	4	301	-0.0108216	0.0121285	0.372996	0.877643	-0.00816228	0.0154715	0.598254	0.997638	oral_steroid	1124	841	5	1119	0.00338807	0.0122811	0.782694	0.971917	-0.00222298	0.0141414	0.87512	0.941358	oral_steroid	90896.1	6798.08	6630.18	0.00309604	-0.000881738	-0.284795	0.775801	0.86957	NS	NS
k__Bacteria.p__Bacteroidetes.c__Bacteroidia.o__Bacteroidales.f__Porphyromonadaceae.g__Parabacteroides.s__Parabacteroides_merdae.t__Parabacteroides_merdae_unclassified	454	223	79	375	-0.0044807	0.00590426	0.44833	0.915445	0.00100697	0.00645714	0.876155	0.949783	oral_steroid	305	177	4	301	0.0335662	0.0194363	0.0852171	0.842051	0.0616925	0.024516	0.0124556	0.278552	oral_steroid	1124	779	5	1119	-0.00313813	0.0168642	0.852414	0.983651	-0.00347771	0.0194467	0.858103	0.941358	oral_steroid	28685.9	2647.11	3516.15	0.00535678	-0.00145523	-0.271662	0.785882	0.86957	NS	NS
k__Bacteria.p__Actinobacteria.c__Actinobacteria.o__Coriobacteriales.f__Coriobacteriaceae	454	436	79	375	-0.0031413	0.0108367	0.772049	0.962387	-0.00515666	0.0119704	0.66686	0.949783	oral_steroid	305	305	4	301	0.0548739	0.040401	0.175427	0.842051	0.0395072	0.0501236	0.431297	0.917888	oral_steroid	1124	1123	5	1119	-0.00398273	0.0328308	0.903467	0.983651	0.00558674	0.0377551	0.882392	0.941358	oral_steroid	8515.37	612.656	927.763	0.00997222	0.00031569	0.0316569	0.974746	0.974746	NS	NS
k__Bacteria.p__Firmicutes.c__Clostridia.o__Clostridiales.f__Lachnospiraceae.g__Dorea.s__Dorea_formicigenerans	454	330	79	375	-0.00452333	0.00735466	0.538855	0.919513	-0.00242797	0.0082149	0.767723	0.949783	oral_steroid	305	286	4	301	0.0118389	0.0247008	0.632083	0.902154	0.00306552	0.0316491	0.922911	0.997638	oral_steroid	1124	1090	5	1119	0.000638481	0.0183437	0.97224	0.983651	0.00298445	0.0210596	0.887332	0.941358	oral_steroid	18487.4	1639	2971.85	0.00657977	-0.00269818	-0.410072	0.681753	0.86957	NS	NS
k__Bacteria.p__Firmicutes.c__Clostridia.o__Clostridiales.f__Lachnospiraceae.g__Dorea.s__Dorea_formicigenerans.t__Dorea_formicigenerans_unclassified	454	330	79	375	-0.00354838	0.00728595	0.62649	0.928935	-0.00176477	0.00814408	0.828559	0.949783	oral_steroid	305	286	4	301	0.0120576	0.024718	0.626047	0.902154	0.00533724	0.0316382	0.866165	0.997638	oral_steroid	1124	1090	5	1119	0.00110829	0.0184333	0.952067	0.983651	0.00359477	0.0211551	0.865101	0.941358	oral_steroid	18837.7	1636.72	2943.02	0.00653477	-0.0018724	-0.286529	0.774473	0.86957	NS	NS
k__Bacteria.p__Firmicutes.c__Clostridia.o__Clostridiales.f__Lachnospiraceae.g__Roseburia.s__Roseburia_inulinivorans.t__GCF_000174195	454	325	79	375	-0.000212458	0.00583469	0.97097	0.995987	0.00116327	0.00650178	0.858096	0.949783	oral_steroid	305	259	4	301	-0.0267049	0.024598	0.278511	0.877643	-0.0407188	0.0319534	0.20367	0.768392	oral_steroid	1124	1024	5	1119	-0.0277583	0.019963	0.16466	0.563836	0.00168557	0.0230235	0.941652	0.953136	oral_steroid	29374.1	1652.72	2509.27	0.00546065	-0.00357912	-0.655438	0.512186	0.86957	NS	NS
k__Bacteria.p__Firmicutes.c__Bacilli.o__Lactobacillales.f__Streptococcaceae.g__Streptococcus.s__Streptococcus_salivarius.t__Streptococcus_salivarius_unclassified	454	434	79	375	0.0269499	0.00924725	0.00375379	0.160079	0.00921098	0.00901852	0.307741	0.949783	oral_steroid	305	290	4	301	0.0389037	0.0215411	0.0720039	0.842051	0.00312874	0.0272458	0.908672	0.997638	oral_steroid	1124	1068	5	1119	-0.00147141	0.0235723	0.950239	0.983651	0.00124733	0.0240316	0.958615	0.958615	oral_steroid	11694.3	2155.09	1799.69	0.00799384	0.0253275	3.16838	0.0015329	0.0360597	1.72049	0
Pathways
Pathways	N.IBD	non-zeros.IBD	Users.IBD	Non-users.IBD	Coef.IBD_univariate	SE.IBD_univariate	Pval.IBD_univariate	Qval.IBD_univariate	coeff.correcting.all.IBD_multivariate	SE.correcting_all.IBD_multivariate	pval.correcting.all.IBD_multivariate	qval.correcting.all.IBD_multivariate	drug.IBD	N.MIBS	non-zeros.MIBS	Users.MIBS	Non-users.MIBS	Coef.MIBS_univariate	SE.MIBS_univariate	Pval.MIBS_univariate	Qval.MIBS_univariate	coeff.correcting.all.MIBS_multivariate	SE.correcting_all.MIBS_multivariate	pval.correcting.all.MIBS_multivariate	qval.correcting.all.MIBS_multivariate	drug.MIBS	N.LLD	non-zeros.LLD	Users.LLD	Non-users.LLD	Coef.LLD_univariate	SE.LLD_univariate	Pval.LLD_univariate	Qval.LLD_univariate	coeff.correcting.all.LLD_multivariate	SE.correcting_all.LLD_multivariate	pval.correcting.all.LLD_multivariate	qval.correcting.all.LLD_multivariate	drug.LLD	inverse_var.ibd_univariate	inverse_var.mibs_univariate	inverse_var.lld_univariate	se_univariate	beta_univariate	Z_univariate	P_univariate	FDR_univariate	Het.Q_univariate	Het.I2_univariate
GLYCOLYSIS	454	454	79	375	0.290981	0.102853	0.00488429	0.45907	0.316415	0.116056	0.00668959	0.489986	oral_steroid	305	301	4	301	0.499595	0.511921	0.329908	0.988646	0.844958	0.630836	0.181607	0.840582	oral_steroid	1124	1122	5	1119	-0.787698	0.410404	0.0551998	0.806692	-1.29487	0.472959	0.00628784	0.216533	oral_steroid	94.5294	3.81588	5.93712	0.0979252	0.237202	2.42228	0.0154235	0.399296	NS	NS
PWY.5484	454	454	79	375	0.276204	0.0996224	0.0058021	0.45907	0.303202	0.112399	0.00728612	0.489986	oral_steroid	305	301	4	301	0.507368	0.495019	0.306234	0.988646	0.864208	0.607224	0.155878	0.840582	oral_steroid	1124	1122	5	1119	-0.746046	0.390421	0.0562781	0.806692	-1.24966	0.449644	0.00554454	0.216533	oral_steroid	100.759	4.0809	6.56044	0.0947449	0.224471	2.36922	0.0178257	0.399296	NS	NS
ANAEROFRUCAT.PWY	454	454	79	375	0.154203	0.064211	0.0167523	0.45907	0.198409	0.0726507	0.00660247	0.489986	oral_steroid	305	301	4	301	0.363854	0.40264	0.366915	0.988646	0.65899	0.493204	0.18268	0.840582	oral_steroid	1124	1122	5	1119	-0.631505	0.284799	0.0268012	0.806692	-0.869378	0.32974	0.00849765	0.237934	oral_steroid	242.539	6.16832	12.3289	0.0618942	0.122048	1.97188	0.0486236	0.442022	NS	NS
PPGPPMET.PWY	454	440	79	375	-0.243023	0.110933	0.0290215	0.45907	-0.319741	0.121327	0.00874975	0.489986	oral_steroid	305	295	4	301	-0.297132	0.463932	0.522381	0.988646	-0.665091	0.62424	0.287692	0.924922	oral_steroid	1124	1110	5	1119	-0.278743	0.374978	0.457423	0.816249	-0.248147	0.44018	0.573051	0.940613	oral_steroid	81.2601	4.64614	7.11196	0.103685	-0.248456	-2.39626	0.0165633	0.399296	NS	NS
FAO.PWY	454	389	79	375	0.528168	0.262698	0.0449849	0.45907	0.686796	0.290711	0.0186352	0.695715	oral_steroid	305	288	4	301	-1.01629	0.764434	0.184711	0.988646	-1.81757	0.988055	0.0669578	0.840582	oral_steroid	1124	1088	5	1119	-0.658658	0.407679	0.106468	0.806692	-0.544995	0.49827	0.274308	0.882479	oral_steroid	14.4907	1.71127	6.01677	0.212149	0.0878249	0.413978	0.67889	0.929845	NS	NS
GLYCOGENSYNTH.PWY	454	454	79	375	-0.155085	0.0752146	0.039807	0.45907	-0.148562	0.0826565	0.0730407	0.698292	oral_steroid	305	305	4	301	-0.284442	0.21755	0.192062	0.988646	-0.712369	0.277803	0.0108946	0.840582	oral_steroid	1124	1124	5	1119	-0.240845	0.188547	0.201736	0.806692	-0.223398	0.218555	0.306937	0.882479	oral_steroid	176.765	21.1292	28.1295	0.0665155	-0.17785	-2.67382	0.00749933	0.399296	NS	NS
PWY.2941	454	454	79	375	0.180709	0.0752887	0.0168067	0.45907	0.137608	0.0812461	0.0911135	0.698292	oral_steroid	305	305	4	301	0.496409	0.26363	0.0606879	0.988646	0.508659	0.342361	0.138556	0.840582	oral_steroid	1124	1124	5	1119	-0.22976	0.223594	0.304375	0.806692	-0.12046	0.255574	0.637502	0.970042	oral_steroid	176.417	14.3883	20.0022	0.0688743	0.16331	2.37113	0.0177339	0.399296	NS	NS
PWY.7197	454	454	79	375	0.141594	0.0641475	0.0278102	0.45907	0.136914	0.0712709	0.0554442	0.698292	oral_steroid	305	305	4	301	0.282505	0.315611	0.371453	0.988646	0.612378	0.39792	0.125015	0.840582	oral_steroid	1124	1123	5	1119	-0.205711	0.238803	0.389189	0.816249	-0.382611	0.276182	0.166231	0.809473	oral_steroid	243.019	10.0391	17.5356	0.0607912	0.124315	2.04496	0.0408591	0.442022	NS	NS
COMPLETE.ARO.PWY	454	454	79	375	-0.0348718	0.0174838	0.0467317	0.45907	-0.0340667	0.0196598	0.0839293	0.698292	oral_steroid	305	305	4	301	-0.0538199	0.0654837	0.411826	0.988646	-0.0849885	0.080498	0.292074	0.924922	oral_steroid	1124	1124	5	1119	0.0477228	0.0503644	0.343565	0.816249	0.0647584	0.0584696	0.268303	0.882479	oral_steroid	3271.38	233.202	394.232	0.0160153	-0.0276535	-1.7267	0.0842222	0.542465	NS	NS
HEXITOLDEGSUPER.PWY	454	453	79	375	0.168897	0.0760629	0.0269021	0.45907	0.142162	0.0864495	0.100886	0.698292	oral_steroid	305	301	4	301	0.118001	0.382554	0.757956	0.988646	0.336327	0.475694	0.480189	0.92806	oral_steroid	1124	1121	5	1119	-0.491284	0.283608	0.0835067	0.806692	-0.72195	0.327625	0.0277673	0.464783	oral_steroid	172.844	6.83306	12.4326	0.0721482	0.124363	1.72371	0.0847601	0.542465	NS	NS
GOLPDLCAT.PWY	454	447	79	375	-0.207168	0.0876907	0.0185996	0.45907	-0.205772	0.0980249	0.0364486	0.698292	oral_steroid	305	304	4	301	-0.142424	0.274961	0.60486	0.988646	-0.184249	0.340123	0.588478	0.92806	oral_steroid	1124	1120	5	1119	0.236753	0.239006	0.32211	0.816249	0.525702	0.274106	0.0553937	0.609186	oral_steroid	130.045	13.2269	17.5058	0.0788656	-0.153506	-1.94643	0.0516032	0.442022	NS	NS
ARO.PWY	454	454	79	375	-0.0371295	0.018214	0.0421148	0.45907	-0.0370543	0.0205368	0.0719681	0.698292	oral_steroid	305	305	4	301	-0.0510039	0.0651994	0.434698	0.988646	-0.0627473	0.0803283	0.435453	0.92806	oral_steroid	1124	1124	5	1119	0.0383642	0.0503047	0.445843	0.816249	0.0640952	0.058236	0.271314	0.882479	oral_steroid	3014.34	235.241	395.168	0.016564	-0.0298399	-1.80148	0.0716265	0.501386	NS	NS
PWY.6163	454	454	79	375	-0.0392856	0.0188647	0.0378937	0.45907	-0.0377372	0.0211858	0.0756597	0.698292	oral_steroid	305	305	4	301	-0.0270251	0.0708354	0.703099	0.988646	-0.0573052	0.088017	0.51559	0.92806	oral_steroid	1124	1124	5	1119	0.0492504	0.0538524	0.360629	0.816249	0.0340571	0.0617437	0.581346	0.940613	oral_steroid	2809.95	199.296	344.818	0.0172669	-0.0294551	-1.70587	0.0880322	0.547756	NS	NS
PWY.6386	454	454	79	375	-0.0387609	0.0160312	0.0160261	0.45907	-0.0307963	0.0173753	0.0771035	0.698292	oral_steroid	305	305	4	301	-0.0397958	0.0574295	0.488905	0.988646	-0.026953	0.0720693	0.70873	0.92806	oral_steroid	1124	1124	5	1119	0.0293677	0.0472698	0.534544	0.849959	0.0422194	0.054607	0.439605	0.920295	oral_steroid	3891.04	303.2	447.541	0.0146777	-0.0322598	-2.19788	0.0279576	0.428625	NS	NS
PWY.6387	454	454	79	375	-0.0376474	0.0159362	0.0186005	0.45907	-0.0289928	0.0172928	0.094424	0.698292	oral_steroid	305	305	4	301	-0.0329018	0.0569071	0.563608	0.988646	-0.0203652	0.0712361	0.775203	0.95863	oral_steroid	1124	1124	5	1119	0.032411	0.0457169	0.478506	0.81934	0.0491921	0.0528345	0.352033	0.914648	oral_steroid	3937.59	308.792	478.46	0.0145481	-0.0302428	-2.07881	0.0376347	0.442022	NS	NS
PWY.6595	454	427	79	375	-0.436061	0.207507	0.0361738	0.45907	-0.360634	0.228592	0.115447	0.698981	oral_steroid	305	299	4	301	-0.162213	0.367932	0.659632	0.988646	0.137449	0.469934	0.770155	0.95863	oral_steroid	1124	1117	5	1119	0.333141	0.272511	0.221785	0.806692	0.591968	0.310821	0.0571112	0.609186	oral_steroid	23.2239	7.38696	13.4658	0.150625	-0.155168	-1.03017	0.302932	0.796105	NS	NS
PWY.6527	454	454	79	375	-0.0658455	0.0325025	0.0434035	0.45907	-0.0552416	0.0358345	0.124	0.700845	oral_steroid	305	305	4	301	-0.0830578	0.133003	0.53279	0.988646	-0.230939	0.170273	0.176167	0.840582	oral_steroid	1124	1124	5	1119	-0.12621	0.0975564	0.196035	0.806692	-0.090639	0.114134	0.427286	0.914648	oral_steroid	946.599	56.5298	105.072	0.0300394	-0.0724469	-2.41173	0.015877	0.399296	NS	NS
NAD.BIOSYNTHESIS.II	454	427	79	375	0.513935	0.224889	0.0227732	0.45907	0.346017	0.238326	0.147329	0.749197	oral_steroid	305	289	4	301	1.2024	0.85306	0.159727	0.988646	0.401468	0.998632	0.687996	0.92806	oral_steroid	1124	1081	5	1119	0.369546	0.717091	0.606417	0.865967	0.214203	0.821044	0.794226	0.978161	oral_steroid	19.7727	1.37417	1.94469	0.208101	0.542745	2.60809	0.00910495	0.399296	NS	NS
PWY.5188	454	453	79	375	-0.0843861	0.0419983	0.0451254	0.45907	-0.0653695	0.0461852	0.157748	0.749197	oral_steroid	305	305	4	301	-0.088617	0.147798	0.549242	0.988646	-0.112873	0.181483	0.534516	0.92806	oral_steroid	1124	1124	5	1119	-0.0341118	0.109708	0.755911	0.926337	-0.0478864	0.125142	0.702051	0.970042	oral_steroid	566.939	45.7786	83.0845	0.0379103	-0.0786613	-2.07493	0.0379928	0.442022	NS	NS
PWY.7237	454	449	79	375	-0.23023	0.0972269	0.0183278	0.45907	-0.155303	0.106771	0.1466	0.749197	oral_steroid	305	305	4	301	-0.457643	0.304309	0.133675	0.988646	-0.299961	0.36013	0.405644	0.92806	oral_steroid	1124	1124	5	1119	0.0101815	0.255904	0.968271	0.989956	0.212476	0.294412	0.47064	0.940613	oral_steroid	105.786	10.7987	15.2703	0.0870868	-0.221012	-2.53784	0.0111539	0.399296	NS	NS
PEPTIDOGLYCANSYN.PWY	454	454	79	375	-0.0319697	0.0159997	0.0463242	0.45907	-0.0241545	0.0174565	0.167237	0.749197	oral_steroid	305	305	4	301	-0.0135737	0.0532292	0.798905	0.988646	0.00783601	0.0657859	0.905281	0.977987	oral_steroid	1124	1124	5	1119	0.0543018	0.0431479	0.208476	0.806692	0.0609371	0.0497747	0.221126	0.882479	oral_steroid	3906.4	352.939	537.131	0.0144391	-0.020955	-1.45127	0.146704	0.598467	NS	NS
PWY.7560	454	449	79	375	0.263938	0.126812	0.0379951	0.45907	0.181066	0.136575	0.185696	0.75629	oral_steroid	305	299	4	301	0.732858	0.560497	0.192066	0.988646	1.02329	0.702298	0.146316	0.840582	oral_steroid	1124	1118	5	1119	0.144612	0.3926	0.712687	0.926131	0.151804	0.44751	0.734511	0.970042	oral_steroid	62.1837	3.18312	6.48783	0.11797	0.273937	2.32208	0.0202284	0.4118	NS	NS
PWY.6270	454	449	79	375	0.252479	0.123453	0.04145	0.45907	0.174853	0.13308	0.189656	0.758623	oral_steroid	305	299	4	301	0.714428	0.550529	0.195411	0.988646	1.00129	0.69032	0.148143	0.840582	oral_steroid	1124	1118	5	1119	0.14654	0.382711	0.701868	0.923437	0.151786	0.436593	0.728165	0.970042	oral_steroid	65.6136	3.29944	6.82746	0.114904	0.263053	2.28932	0.0220607	0.4118	NS	NS
PWY.7357	454	454	79	375	-0.0699111	0.0335962	0.0380322	0.45907	-0.0467765	0.0374705	0.212652	0.792449	oral_steroid	305	305	4	301	-0.0366818	0.135622	0.786987	0.988646	-0.125601	0.175807	0.475601	0.92806	oral_steroid	1124	1124	5	1119	-0.0612006	0.0919117	0.505636	0.824477	0.0565719	0.104595	0.588713	0.940613	oral_steroid	885.973	54.3675	118.375	0.0307334	-0.0672307	-2.18755	0.0287026	0.428625	NS	NS
CALVIN.PWY	454	454	79	375	-0.0669867	0.0268154	0.0128625	0.45907	-0.0365316	0.0292386	0.212265	0.792449	oral_steroid	305	305	4	301	-0.0468291	0.105691	0.658037	0.988646	-0.121312	0.134604	0.368287	0.92806	oral_steroid	1124	1124	5	1119	0.00469426	0.0747939	0.949967	0.981615	0.0685024	0.0858157	0.424903	0.914648	oral_steroid	1390.69	89.5204	178.759	0.0245517	-0.0581751	-2.3695	0.0178122	0.399296	NS	NS
PWY.5676	454	409	79	375	-0.519324	0.250283	0.0385746	0.45907	-0.237347	0.272223	0.383798	0.856244	oral_steroid	305	266	4	301	0.568677	1.02921	0.580995	0.988646	1.48626	1.27553	0.244985	0.894313	oral_steroid	1124	1033	5	1119	-0.37433	0.862473	0.664358	0.918963	-0.262462	0.994229	0.791842	0.978161	oral_steroid	15.9639	0.944038	1.34434	0.234068	-0.452371	-1.93265	0.0532794	0.442022	NS	NS
PWY0.1061	454	443	79	375	0.392991	0.148649	0.00850133	0.45907	0.133071	0.157375	0.398321	0.856244	oral_steroid	305	302	4	301	0.111307	0.503673	0.825252	0.988646	0.0748907	0.624928	0.904703	0.977987	oral_steroid	1124	1110	5	1119	0.674616	0.408065	0.0985733	0.806692	0.640198	0.453763	0.158577	0.808404	oral_steroid	45.2558	3.94187	6.00539	0.134592	0.403514	2.99806	0.00271705	0.399296	NS	NS
PYRIDNUCSYN.PWY	454	453	79	375	-0.0790921	0.037565	0.0358349	0.45907	-0.0371661	0.0405208	0.359606	0.856244	oral_steroid	305	305	4	301	0.0164314	0.136854	0.904513	0.991069	-0.15648	0.173628	0.368285	0.92806	oral_steroid	1124	1124	5	1119	-0.0542842	0.0929531	0.559342	0.864583	-0.102408	0.108145	0.343876	0.914648	oral_steroid	708.652	53.393	115.737	0.0337525	-0.0700107	-2.07424	0.0380575	0.442022	NS	NS
DAPLYSINESYN.PWY	454	452	79	375	-0.157869	0.0805013	0.0505145	0.482053	-0.163889	0.0889465	0.066152	0.698292	oral_steroid	305	302	4	301	-0.142993	0.376338	0.704249	0.988646	0.373836	0.467812	0.424952	0.92806	oral_steroid	1124	1118	5	1119	0.00747348	0.386778	0.984587	0.996537	-0.109555	0.430324	0.799091	0.978161	oral_steroid	154.31	7.06065	6.6846	0.077139	-0.150667	-1.95319	0.0507973	0.442022	NS	NS
OANTIGEN.PWY	454	454	79	375	-0.128024	0.0681068	0.0608151	0.516932	-0.188608	0.0740941	0.0112944	0.50599	oral_steroid	305	305	4	301	-0.170589	0.274195	0.534336	0.988646	-0.128133	0.357698	0.720477	0.92806	oral_steroid	1124	1124	5	1119	-0.277544	0.233483	0.234807	0.806692	-0.226372	0.26895	0.400151	0.914648	oral_steroid	215.585	13.3009	18.3439	0.0635989	-0.141408	-2.22343	0.0261867	0.428625	NS	NS
PWY.5136	454	389	79	375	0.47158	0.255617	0.0657315	0.516932	0.618901	0.282357	0.0289661	0.698292	oral_steroid	305	288	4	301	-1.2609	0.743708	0.0910391	0.988646	-2.09179	0.962067	0.0305731	0.840582	oral_steroid	1124	1088	5	1119	-0.617573	0.402535	0.125272	0.806692	-0.426136	0.49201	0.386629	0.914648	oral_steroid	15.3045	1.80799	6.17153	0.207239	0.0483701	0.233403	0.815449	0.961497	NS	NS
PWY.7184	454	454	79	375	0.105074	0.0548628	0.0561182	0.516932	0.10414	0.0617239	0.0923541	0.698292	oral_steroid	305	305	4	301	0.201443	0.267269	0.45162	0.988646	0.567208	0.334922	0.091534	0.840582	oral_steroid	1124	1123	5	1119	-0.184698	0.190842	0.333351	0.816249	-0.360091	0.220656	0.102992	0.744204	oral_steroid	332.234	13.9992	27.457	0.0517302	0.0873929	1.6894	0.0911432	0.551786	NS	NS
ARG.POLYAMINE.SYN	454	440	79	375	0.168881	0.0909155	0.0639257	0.516932	0.184789	0.101624	0.0697927	0.698292	oral_steroid	305	298	4	301	0.000877415	0.352048	0.998013	0.998117	0.192194	0.484928	0.692193	0.92806	oral_steroid	1124	1111	5	1119	-0.210454	0.225114	0.350061	0.816249	0.0322979	0.259621	0.901019	0.980571	oral_steroid	120.983	8.06856	19.7331	0.0819825	0.10946	1.33516	0.181823	0.617097	NS	NS
PWY.6737	454	454	79	375	-0.0483526	0.0264362	0.0680988	0.516932	-0.0427868	0.029627	0.149508	0.749197	oral_steroid	305	305	4	301	-0.10126	0.0953104	0.288927	0.988646	-0.0755782	0.120382	0.530683	0.92806	oral_steroid	1124	1124	5	1119	0.0195122	0.0763825	0.79842	0.941277	-0.000546756	0.0877093	0.995027	0.997277	oral_steroid	1430.88	110.083	171.4	0.0241659	-0.0449609	-1.86051	0.0628131	0.485177	NS	NS
PWY66.400	454	453	79	375	0.215368	0.113131	0.0576133	0.516932	0.128664	0.126879	0.311177	0.838607	oral_steroid	305	300	4	301	0.0470645	0.519013	0.927808	0.992842	0.305315	0.623092	0.624549	0.92806	oral_steroid	1124	1118	5	1119	-0.589308	0.400147	0.141108	0.806692	-1.24056	0.457197	0.00676665	0.216533	oral_steroid	78.1329	3.71231	6.24542	0.106545	0.151226	1.41936	0.155795	0.601691	NS	NS
PANTO.PWY	454	454	79	375	-0.0560274	0.0297004	0.0599189	0.516932	-0.0307769	0.03219	0.339621	0.854777	oral_steroid	305	305	4	301	-0.152631	0.133428	0.253574	0.988646	-0.239341	0.168499	0.156661	0.840582	oral_steroid	1124	1124	5	1119	0.129807	0.0853215	0.128448	0.806692	0.047363	0.0986041	0.631087	0.970042	oral_steroid	1133.64	56.1706	137.367	0.0274496	-0.0408815	-1.48933	0.136401	0.598467	NS	NS
NONMEVIPP.PWY	454	454	79	375	-0.0418145	0.0227851	0.0671742	0.516932	-0.018975	0.0245982	0.440942	0.856244	oral_steroid	305	305	4	301	-0.0873907	0.0687861	0.204946	0.988646	-0.0585448	0.0851459	0.492346	0.92806	oral_steroid	1124	1124	5	1119	0.0268752	0.0569257	0.636941	0.895917	-0.00609874	0.064046	0.924154	0.985765	oral_steroid	1926.19	211.348	308.591	0.020219	-0.0370868	-1.83425	0.0666167	0.49306	NS	NS
DTDPRHAMSYN.PWY	454	454	79	375	-0.0669401	0.0359281	0.0631317	0.516932	-0.0177192	0.0385378	0.64593	0.974169	oral_steroid	305	305	4	301	0.0600136	0.126134	0.634572	0.988646	-0.0177476	0.163955	0.913882	0.977987	oral_steroid	1124	1124	5	1119	-0.103692	0.0895607	0.2472	0.806692	-0.0952222	0.10275	0.354274	0.914648	oral_steroid	774.695	62.854	124.671	0.0322376	-0.0634091	-1.96693	0.0491915	0.442022	NS	NS
PWY.5121	454	436	79	375	0.22973	0.128916	0.0754693	0.543379	0.247869	0.140504	0.0785133	0.698292	oral_steroid	305	299	4	301	0.590929	0.476831	0.216235	0.988646	0.597384	0.605662	0.324894	0.92806	oral_steroid	1124	1116	5	1119	-0.484632	0.356274	0.174018	0.806692	-0.288284	0.41342	0.485757	0.940613	oral_steroid	60.1712	4.39817	7.8783	0.117486	0.173974	1.4808	0.138659	0.598467	NS	NS
COA.PWY.1	454	454	79	375	-0.0318717	0.017767	0.0735323	0.543379	-0.0259987	0.0190858	0.173919	0.749197	oral_steroid	305	305	4	301	-0.0269776	0.0689142	0.695746	0.988646	0.0121032	0.0874801	0.890072	0.977987	oral_steroid	1124	1124	5	1119	0.0233462	0.0549954	0.671274	0.918963	-0.007753	0.0631873	0.902369	0.980571	oral_steroid	3167.92	210.563	330.634	0.0164197	-0.0266717	-1.62437	0.104296	0.569814	NS	NS
PWY.922	454	302	79	375	0.517151	0.291225	0.0764635	0.543379	-0.126581	0.295746	0.668879	0.975128	oral_steroid	305	183	4	301	1.02619	1.01108	0.310954	0.988646	-0.422044	1.24639	0.73517	0.930385	oral_steroid	1124	748	5	1119	0.374034	0.965689	0.69859	0.923437	-0.0495714	1.08517	0.963573	0.992389	oral_steroid	11.7908	0.97821	1.07232	0.268789	0.542039	2.0166	0.0437375	0.442022	NS	NS
PWY.7228	454	454	79	375	0.100357	0.057064	0.0793321	0.55202	0.103559	0.0639182	0.105991	0.698292	oral_steroid	305	305	4	301	0.233836	0.277225	0.399632	0.988646	0.587038	0.348227	0.0930174	0.840582	oral_steroid	1124	1123	5	1119	-0.170091	0.194605	0.38229	0.816249	-0.35912	0.224498	0.10997	0.749424	oral_steroid	307.097	13.0118	26.4055	0.0537204	0.0847604	1.57781	0.11461	0.598467	NS	NS
PWY0.166	454	454	79	375	0.07007	0.0402383	0.0823232	0.561142	0.0754235	0.0450207	0.094665	0.698292	oral_steroid	305	305	4	301	0.193541	0.211266	0.360357	0.988646	0.479664	0.266677	0.0732178	0.840582	oral_steroid	1124	1123	5	1119	-0.167825	0.147056	0.254017	0.806692	-0.283377	0.170392	0.0965874	0.744204	oral_steroid	617.619	22.4049	46.2421	0.0381728	0.0580711	1.52127	0.128192	0.598467	NS	NS
GLUTORN.PWY	454	454	79	375	0.149067	0.0867899	0.0865855	0.56705	-0.00905376	0.0934089	0.922834	0.988124	oral_steroid	305	305	4	301	-0.232664	0.307277	0.449542	0.988646	-0.246498	0.384223	0.521726	0.92806	oral_steroid	1124	1124	5	1119	0.378343	0.259765	0.145542	0.806692	0.598776	0.298928	0.04542	0.535478	oral_steroid	132.758	10.591	14.8197	0.0795132	0.144988	1.82345	0.068236	0.49306	NS	NS
PWY.1042	454	454	79	375	-0.0562292	0.0330432	0.0895339	0.575083	-0.0301234	0.035493	0.39656	0.856244	oral_steroid	305	305	4	301	-0.0725094	0.119362	0.544004	0.988646	-0.156261	0.152761	0.307296	0.92806	oral_steroid	1124	1124	5	1119	0.00688462	0.0873689	0.937206	0.976733	0.0596875	0.0992822	0.547841	0.940613	oral_steroid	915.872	70.1886	131.004	0.0299199	-0.0498504	-1.66613	0.0956882	0.564057	NS	NS
TRPSYN.PWY	454	454	79	375	-0.0735231	0.045196	0.104528	0.646528	-0.0837571	0.0511633	0.102438	0.698292	oral_steroid	305	305	4	301	0.0249169	0.186252	0.893667	0.988646	-0.206597	0.237221	0.384606	0.92806	oral_steroid	1124	1124	5	1119	0.0292185	0.127261	0.818449	0.943097	0.0936417	0.148966	0.529737	0.940613	oral_steroid	489.554	28.827	61.746	0.0415182	-0.0576962	-1.38966	0.164632	0.604549	NS	NS
PWY.6859	454	279	79	375	0.494747	0.319047	0.121696	0.654639	0.731963	0.359341	0.0423173	0.698292	oral_steroid	305	187	4	301	0.584307	1.2194	0.632164	0.988646	0.730149	1.5821	0.644815	0.92806	oral_steroid	1124	818	5	1119	-1.37952	1.19596	0.248962	0.806692	-1.52091	1.37798	0.269957	0.882479	oral_steroid	9.82404	0.672526	0.699139	0.298865	0.383085	1.2818	0.199913	0.655316	NS	NS
PWY.6305	454	452	79	375	0.118356	0.0749857	0.115208	0.654639	0.174102	0.0818159	0.0339612	0.698292	oral_steroid	305	305	4	301	0.0199377	0.196943	0.919432	0.992842	0.172654	0.249198	0.489028	0.92806	oral_steroid	1124	1124	5	1119	-0.169934	0.147214	0.24861	0.806692	-0.205508	0.169602	0.225894	0.882479	oral_steroid	177.845	25.7822	46.1428	0.0632746	0.0549376	0.868241	0.385262	0.796105	NS	NS
P4.PWY	454	448	79	375	-0.10186	0.0659801	0.123382	0.654639	-0.114482	0.0744904	0.125151	0.700845	oral_steroid	305	302	4	301	-0.0972176	0.306908	0.751648	0.988646	0.203427	0.386648	0.599248	0.92806	oral_steroid	1124	1118	5	1119	0.0534446	0.310499	0.863371	0.946966	0.0878672	0.34519	0.799122	0.978161	oral_steroid	229.707	10.6166	10.3724	0.0631577	-0.0952379	-1.50794	0.13157	0.598467	NS	NS
PANTOSYN.PWY	454	454	79	375	-0.0615113	0.0394254	0.119441	0.654639	-0.0500761	0.0433827	0.249082	0.835775	oral_steroid	305	305	4	301	-0.211329	0.152007	0.165495	0.988646	-0.371048	0.194886	0.0580152	0.840582	oral_steroid	1124	1124	5	1119	0.139035	0.0947427	0.142522	0.806692	0.146056	0.109297	0.181729	0.848067	oral_steroid	643.35	43.2784	111.406	0.0353988	-0.0416397	-1.1763	0.239474	0.724895	NS	NS
PWY.7221	454	454	79	375	-0.0240362	0.0155742	0.12348	0.654639	-0.0170757	0.0170642	0.317601	0.838607	oral_steroid	305	305	4	301	0.0297698	0.0492851	0.546305	0.988646	0.0807057	0.0605114	0.183507	0.840582	oral_steroid	1124	1124	5	1119	0.070763	0.0382853	0.0648255	0.806692	0.0743465	0.0445789	0.0956602	0.744204	oral_steroid	4122.77	411.688	682.236	0.0138453	-0.00739219	-0.533913	0.593402	0.911163	NS	NS
PWY.5367	454	400	79	375	-0.492739	0.319014	0.123173	0.654639	-0.349568	0.355533	0.326097	0.839607	oral_steroid	305	296	4	301	-0.99898	0.538924	0.0648217	0.988646	-2.02888	0.727265	0.00567963	0.840582	oral_steroid	1124	1107	5	1119	0.313622	0.399544	0.432653	0.816249	0.596528	0.467244	0.201992	0.882479	oral_steroid	9.82608	3.44306	6.26428	0.226262	-0.323375	-1.42921	0.152944	0.601043	NS	NS
PWY66.409	454	448	79	375	0.140228	0.090477	0.12191	0.654639	0.00145374	0.0969526	0.988044	0.996946	oral_steroid	305	304	4	301	-0.340438	0.351395	0.333426	0.988646	-0.355206	0.436652	0.416683	0.92806	oral_steroid	1124	1120	5	1119	0.355316	0.255471	0.164559	0.806692	0.332999	0.289187	0.249788	0.882479	oral_steroid	122.159	8.09857	15.3221	0.0828801	0.136127	1.64245	0.100496	0.569814	NS	NS
PWY.6545	454	452	79	375	0.0726901	0.0489519	0.1383	0.699883	0.0687452	0.0541219	0.204782	0.790881	oral_steroid	305	305	4	301	0.22124	0.251408	0.379568	0.988646	0.526981	0.315874	0.096441	0.840582	oral_steroid	1124	1123	5	1119	-0.179701	0.176406	0.308578	0.806692	-0.346573	0.20423	0.0899923	0.744204	oral_steroid	417.312	15.8213	32.1346	0.0463605	0.0603096	1.30088	0.193298	0.646251	NS	NS
PWY.6124	454	454	79	375	0.0619481	0.0415474	0.136689	0.699883	0.0211367	0.04526	0.640756	0.974169	oral_steroid	305	305	4	301	-0.000743928	0.156084	0.9962	0.998117	0.00528971	0.193269	0.978186	0.995125	oral_steroid	1124	1124	5	1119	-0.111377	0.105145	0.289706	0.806692	-0.0446024	0.120912	0.712287	0.970042	oral_steroid	579.311	41.0469	90.4528	0.0375079	0.0362717	0.967041	0.333523	0.796105	NS	NS
PWY.6121	454	454	79	375	-0.0267537	0.0183866	0.146375	0.718958	-0.027359	0.0202411	0.177265	0.749197	oral_steroid	305	305	4	301	0.0205469	0.0517013	0.691362	0.988646	0.0429992	0.0630837	0.496114	0.92806	oral_steroid	1124	1124	5	1119	-0.0235538	0.044032	0.592809	0.865967	0.0133346	0.0504008	0.79139	0.978161	oral_steroid	2958.01	374.108	515.78	0.0161209	-0.021726	-1.3477	0.177756	0.615903	NS	NS
PWY.5097	454	454	79	375	-0.0264084	0.0184002	0.151949	0.725987	-0.0102834	0.0201782	0.6106	0.956464	oral_steroid	305	305	4	301	-0.0345878	0.0704913	0.624039	0.988646	-0.0152542	0.0869422	0.860866	0.977987	oral_steroid	1124	1124	5	1119	0.0915635	0.0505953	0.0706099	0.806692	0.0595853	0.0588135	0.311231	0.882479	oral_steroid	2953.64	201.247	390.643	0.0167942	-0.0138747	-0.826157	0.408715	0.796105	NS	NS
ARGSYNBSUB.PWY	454	453	79	375	0.117596	0.0819782	0.152153	0.725987	-0.0289485	0.0884042	0.743497	0.975128	oral_steroid	305	305	4	301	-0.173149	0.292297	0.55405	0.988646	-0.195032	0.364937	0.593497	0.92806	oral_steroid	1124	1124	5	1119	0.292468	0.245291	0.233385	0.806692	0.468758	0.282501	0.0973443	0.744204	oral_steroid	148.8	11.7045	16.6203	0.0751381	0.114792	1.52775	0.126575	0.598467	NS	NS
ARGSYN.PWY	454	454	79	375	0.0801481	0.0570175	0.160534	0.75519	-0.00167087	0.0623566	0.978637	0.994986	oral_steroid	305	305	4	301	-0.171837	0.211963	0.418194	0.988646	-0.218176	0.265469	0.411909	0.92806	oral_steroid	1124	1124	5	1119	0.243924	0.172857	0.158487	0.806692	0.425755	0.199095	0.0327069	0.470551	oral_steroid	307.598	22.2577	33.4676	0.052463	0.0797973	1.52102	0.128255	0.598467	NS	NS
COBALSYN.PWY	454	444	79	375	-0.112003	0.0807526	0.16618	0.770892	-0.0948147	0.0889303	0.287028	0.838607	oral_steroid	305	304	4	301	-0.254104	0.199727	0.204291	0.988646	-0.548108	0.252607	0.030931	0.840582	oral_steroid	1124	1123	5	1119	-0.183588	0.164596	0.264925	0.806692	-0.159162	0.190806	0.404379	0.914648	oral_steroid	153.351	25.0684	36.9117	0.0681469	-0.140817	-2.06638	0.0387928	0.442022	NS	NS
PWY.6125	454	454	79	375	0.0710277	0.0517705	0.170776	0.781357	0.0720165	0.0580894	0.215801	0.792449	oral_steroid	305	305	4	301	0.182869	0.240931	0.448449	0.988646	0.522941	0.30293	0.0854721	0.840582	oral_steroid	1124	1123	5	1119	-0.158431	0.166424	0.341317	0.816249	-0.330797	0.192083	0.0853314	0.744204	oral_steroid	373.109	17.2272	36.1052	0.0484251	0.0561184	1.15887	0.246509	0.726553	NS	NS
PWY.7254	454	246	79	375	0.400598	0.297879	0.179375	0.809612	0.148908	0.327677	0.649764	0.974169	oral_steroid	305	137	4	301	0.853007	1.03269	0.409464	0.988646	0.281434	1.29971	0.828738	0.977987	oral_steroid	1124	528	5	1119	0.651768	1.02479	0.524904	0.839847	-0.00913482	1.17026	0.993773	0.997277	oral_steroid	11.2699	0.937683	0.952211	0.275661	0.451008	1.63609	0.10182	0.569814	NS	NS
PWY.5686	454	454	79	375	-0.0227116	0.0170985	0.184788	0.809972	-0.0136941	0.0188627	0.468281	0.859795	oral_steroid	305	305	4	301	0.0209157	0.0545354	0.701618	0.988646	0.0356387	0.0676406	0.598744	0.92806	oral_steroid	1124	1124	5	1119	0.0175948	0.0467975	0.707006	0.923437	-0.00663294	0.0534962	0.901347	0.980571	oral_steroid	3420.46	336.235	456.619	0.0154059	-0.0148618	-0.96468	0.334705	0.796105	NS	NS
PWY.5173	454	294	79	375	0.367296	0.27979	0.189952	0.809972	-0.0451926	0.29943	0.880109	0.98022	oral_steroid	305	173	4	301	1.11434	0.886634	0.209802	0.988646	0.757781	1.10346	0.492855	0.92806	oral_steroid	1124	600	5	1119	1.05756	0.892386	0.236232	0.806692	0.706086	1.00478	0.482378	0.940613	oral_steroid	12.7743	1.27207	1.25573	0.255638	0.486044	1.9013	0.0572629	0.458103	NS	NS
PWY.6123	454	454	79	375	0.047812	0.0368114	0.194694	0.812849	0.0142804	0.0402939	0.723225	0.975128	oral_steroid	305	305	4	301	-0.0193311	0.141028	0.891066	0.988646	0.00351051	0.176593	0.984155	0.995125	oral_steroid	1124	1124	5	1119	-0.0680109	0.0926964	0.463288	0.816249	-0.0196976	0.107142	0.854169	0.980571	oral_steroid	737.965	50.2792	116.379	0.033248	0.0291796	0.877634	0.380142	0.796105	NS	NS
PWY0.1586	454	454	79	375	-0.106973	0.0828751	0.197465	0.814237	-0.0902304	0.0906341	0.320079	0.838607	oral_steroid	305	305	4	301	-0.142296	0.37485	0.704508	0.988646	-0.270259	0.460414	0.557714	0.92806	oral_steroid	1124	1123	5	1119	-0.187978	0.29215	0.520077	0.837357	-0.100034	0.340418	0.768925	0.978161	oral_steroid	145.597	7.11679	11.7163	0.0779848	-0.114274	-1.46533	0.14283	0.598467	NS	NS
PWY.5695	454	454	79	375	0.0474381	0.0399604	0.235821	0.869333	0.0895282	0.0440802	0.0429176	0.698292	oral_steroid	305	305	4	301	0.101527	0.16999	0.550796	0.988646	0.318436	0.209092	0.128979	0.840582	oral_steroid	1124	1124	5	1119	-0.0729428	0.120492	0.545054	0.85347	-0.190245	0.140553	0.176166	0.839601	oral_steroid	626.238	34.606	68.878	0.0370187	0.0386405	1.04381	0.296573	0.796105	NS	NS
PWY0.1261	454	384	79	375	-0.323429	0.306298	0.291582	0.869333	-0.669231	0.336995	0.0477343	0.698292	oral_steroid	305	208	4	301	2.06533	1.373	0.133577	0.988646	3.05576	1.70166	0.0736769	0.840582	oral_steroid	1124	779	5	1119	0.553247	1.35305	0.682701	0.923437	1.60763	1.56403	0.30424	0.882479	oral_steroid	10.6589	0.530466	0.546223	0.291909	-0.174649	-0.598299	0.54964	0.89103	NS	NS
RIBOSYN2.PWY	454	427	79	375	0.278755	0.237397	0.240947	0.869333	0.457967	0.262871	0.0822525	0.698292	oral_steroid	305	279	4	301	-0.852227	1.03498	0.410925	0.988646	-0.173276	1.26821	0.891427	0.977987	oral_steroid	1124	1045	5	1119	-1.59578	0.926095	0.0851422	0.806692	-1.59027	1.07077	0.137793	0.777454	oral_steroid	17.7439	0.933548	1.16597	0.224487	0.115402	0.514068	0.607204	0.912844	NS	NS
PWY.6168	454	454	79	375	0.0663049	0.0610719	0.278226	0.869333	0.0928082	0.067509	0.17	0.749197	oral_steroid	305	303	4	301	0.288181	0.326053	0.377509	0.988646	0.78031	0.442505	0.0790224	0.840582	oral_steroid	1124	1122	5	1119	-0.438361	0.263587	0.0965838	0.806692	-0.691157	0.301585	0.0221151	0.438241	oral_steroid	268.112	9.4064	14.3931	0.0585294	0.0485714	0.829862	0.406617	0.796105	NS	NS
POLYAMSYN.PWY	454	451	79	375	0.083164	0.0783644	0.289171	0.869333	0.12472	0.0869985	0.152488	0.749197	oral_steroid	305	302	4	301	0.232302	0.294263	0.430502	0.988646	0.326099	0.372276	0.381873	0.92806	oral_steroid	1124	1119	5	1119	-0.530165	0.232702	0.0228999	0.806692	-0.275983	0.267524	0.302486	0.882479	oral_steroid	162.841	11.5486	18.4672	0.0720084	0.0333644	0.463341	0.64312	0.917573	NS	NS
PWY.5659	454	453	79	375	-0.0626674	0.0612845	0.307089	0.869333	-0.0876518	0.0684119	0.200874	0.7894	oral_steroid	305	305	4	301	-0.171705	0.237831	0.470886	0.988646	-0.460813	0.323079	0.154967	0.840582	oral_steroid	1124	1124	5	1119	0.108467	0.159974	0.497895	0.81934	-0.124555	0.184514	0.499794	0.940613	oral_steroid	266.255	17.6793	39.0753	0.0556406	-0.0479328	-0.861471	0.388979	0.796105	NS	NS
DENOVOPURINE2.PWY	454	454	79	375	0.0381265	0.0337693	0.259509	0.869333	0.0390013	0.0370987	0.293774	0.838607	oral_steroid	305	305	4	301	0.140835	0.172502	0.414911	0.988646	0.312157	0.217996	0.153354	0.840582	oral_steroid	1124	1123	5	1119	-0.14385	0.112425	0.20098	0.806692	-0.214204	0.130183	0.100181	0.744204	oral_steroid	876.914	33.6057	79.1185	0.0317879	0.0270658	0.85145	0.39452	0.796105	NS	NS
PWY.7663	454	454	79	375	0.0633875	0.0620955	0.307921	0.869333	0.0685377	0.0680394	0.314407	0.838607	oral_steroid	305	303	4	301	0.13777	0.386923	0.722048	0.988646	0.717231	0.491896	0.146021	0.840582	oral_steroid	1124	1124	5	1119	0.227039	0.307644	0.460674	0.816249	-0.0596461	0.352023	0.865484	0.980571	oral_steroid	259.346	6.67959	10.5658	0.0601285	0.0714353	1.18804	0.234816	0.720532	NS	NS
PWY0.781	454	446	79	375	-0.0782111	0.0704002	0.267221	0.869333	-0.0830232	0.0795542	0.297328	0.838607	oral_steroid	305	302	4	301	-0.0708474	0.302106	0.814752	0.988646	0.186545	0.382304	0.625999	0.92806	oral_steroid	1124	1117	5	1119	0.054214	0.300787	0.856997	0.946966	0.0559287	0.33602	0.867839	0.980571	oral_steroid	201.768	10.9567	11.053	0.0668485	-0.0713097	-1.06674	0.286091	0.796105	NS	NS
PRPP.PWY	454	449	79	375	-0.0535468	0.050459	0.289198	0.869333	-0.0554835	0.0559482	0.321965	0.838607	oral_steroid	305	304	4	301	-0.0867732	0.2744	0.752056	0.988646	-0.0333119	0.348915	0.924014	0.977987	oral_steroid	1124	1121	5	1119	-0.214847	0.159728	0.178878	0.806692	-0.157535	0.18867	0.403922	0.914648	oral_steroid	392.756	13.281	39.1958	0.0473922	-0.0687379	-1.45041	0.146945	0.598467	NS	NS
ARGININE.SYN4.PWY	454	422	79	375	-0.29732	0.258205	0.25016	0.869333	-0.304311	0.283145	0.283137	0.838607	oral_steroid	305	281	4	301	-0.0211049	1.00637	0.983283	0.998117	1.54903	1.25077	0.216646	0.878396	oral_steroid	1124	1080	5	1119	0.778069	0.753253	0.301854	0.806692	0.474554	0.864354	0.5831	0.940613	oral_steroid	14.9993	0.987371	1.76245	0.237362	-0.17517	-0.737986	0.460523	0.812159	NS	NS
PWY.841	454	454	79	375	0.040137	0.0368856	0.277135	0.869333	0.0392556	0.0407474	0.335945	0.854777	oral_steroid	305	305	4	301	0.175748	0.20434	0.390441	0.988646	0.441166	0.254978	0.0847654	0.840582	oral_steroid	1124	1123	5	1119	-0.178265	0.136964	0.193344	0.806692	-0.276558	0.158948	0.0821596	0.744204	oral_steroid	734.998	23.9494	53.307	0.0350876	0.0298021	0.849362	0.39568	0.796105	NS	NS
ASPASN.PWY	454	454	79	375	0.0536961	0.0526414	0.308281	0.869333	0.0448655	0.0586966	0.445111	0.856244	oral_steroid	305	305	4	301	0.235639	0.250672	0.34797	0.988646	0.457297	0.317037	0.150386	0.840582	oral_steroid	1124	1124	5	1119	0.0602382	0.168484	0.720762	0.926337	-0.0785458	0.197846	0.691442	0.970042	oral_steroid	360.866	15.9144	35.2277	0.049266	0.0612833	1.24393	0.213527	0.671662	NS	NS
PWY.6608	454	453	79	375	-0.0576375	0.0560371	0.304259	0.869333	-0.0474784	0.0605043	0.433096	0.856244	oral_steroid	305	305	4	301	-0.151512	0.176684	0.391846	0.988646	0.079181	0.227391	0.727959	0.92806	oral_steroid	1124	1124	5	1119	-0.0655966	0.117823	0.57782	0.86504	0.111957	0.136987	0.413951	0.914648	oral_steroid	318.455	32.0334	72.0342	0.0486491	-0.0661115	-1.35895	0.174164	0.615903	NS	NS
PWY.5667	454	454	79	375	-0.0263722	0.0252623	0.297102	0.869333	-0.0230745	0.0276064	0.403759	0.856244	oral_steroid	305	305	4	301	-0.0859258	0.0994942	0.388495	0.988646	-0.00257435	0.125442	0.983642	0.995125	oral_steroid	1124	1124	5	1119	0.0654864	0.0712903	0.358511	0.816249	0.0330397	0.081669	0.685885	0.970042	oral_steroid	1566.95	101.019	196.761	0.0231575	-0.0199057	-0.85958	0.390021	0.796105	NS	NS
PWY0.1319	454	454	79	375	-0.02642	0.0252368	0.29574	0.869333	-0.0231947	0.0275787	0.400844	0.856244	oral_steroid	305	305	4	301	-0.0859347	0.0994917	0.388434	0.988646	-0.00260263	0.125441	0.983463	0.995125	oral_steroid	1124	1124	5	1119	0.0655203	0.0712903	0.358262	0.816249	0.0330757	0.0816694	0.685563	0.970042	oral_steroid	1570.12	101.024	196.761	0.0231378	-0.019954	-0.862399	0.388468	0.796105	NS	NS
RHAMCAT.PWY	454	454	79	375	-0.062303	0.0535292	0.245101	0.869333	-0.0391862	0.0586397	0.504364	0.885858	oral_steroid	305	305	4	301	-0.0904437	0.227294	0.690979	0.988646	0.365006	0.285601	0.202367	0.87059	oral_steroid	1124	1124	5	1119	0.119331	0.1594	0.454241	0.816249	0.101507	0.183208	0.579657	0.940613	oral_steroid	348.995	19.3563	39.357	0.0495251	-0.0461055	-0.930952	0.351878	0.796105	NS	NS
PWY.6628	454	393	79	375	0.368172	0.299777	0.220049	0.869333	0.0891514	0.327289	0.785461	0.975128	oral_steroid	305	242	4	301	0.345098	1.23972	0.780923	0.988646	-0.996239	1.5429	0.51904	0.92806	oral_steroid	1124	907	5	1119	1.57926	1.1389	0.165826	0.806692	0.916057	1.29951	0.481009	0.940613	oral_steroid	11.1277	0.650656	0.770953	0.282287	0.441377	1.56358	0.117917	0.598467	NS	NS
NONOXIPENT.PWY	454	454	79	375	-0.0410355	0.0351474	0.243641	0.869333	-0.00944537	0.0385961	0.806799	0.975128	oral_steroid	305	305	4	301	-0.0973107	0.144425	0.500973	0.988646	-0.119544	0.186176	0.521365	0.92806	oral_steroid	1124	1124	5	1119	-0.0730616	0.101708	0.472694	0.81833	0.00442393	0.117682	0.97002	0.992389	oral_steroid	809.496	47.942	96.6697	0.0323744	-0.0471081	-1.4551	0.14564	0.598467	NS	NS
P441.PWY	454	449	79	375	0.085373	0.0799526	0.286211	0.869333	0.0172137	0.0902803	0.848884	0.975128	oral_steroid	305	300	4	301	-0.00862392	0.297519	0.976896	0.998117	0.33443	0.375311	0.373719	0.92806	oral_steroid	1124	1117	5	1119	-0.244244	0.282949	0.388209	0.816249	-0.253026	0.338741	0.455254	0.940613	oral_steroid	156.435	11.2972	12.4906	0.0744895	0.0566363	0.760326	0.44706	0.807592	NS	NS
HEMESYN2.PWY	454	439	79	375	0.211088	0.180768	0.243552	0.869333	-0.0257077	0.198251	0.896891	0.98022	oral_steroid	305	284	4	301	-0.237071	0.740479	0.749073	0.988646	-0.363782	0.944341	0.700383	0.92806	oral_steroid	1124	1057	5	1119	0.920121	0.68391	0.178774	0.806692	0.965656	0.791673	0.222821	0.882479	oral_steroid	30.6024	1.82379	2.13797	0.170093	0.231298	1.35983	0.173883	0.615903	NS	NS
PWY.5464	454	262	79	375	0.375589	0.318153	0.23843	0.869333	0.0195638	0.348038	0.955202	0.988124	oral_steroid	305	161	4	301	1.90988	1.07528	0.0767247	0.988646	1.77107	1.36871	0.196806	0.87059	oral_steroid	1124	555	5	1119	1.68774	1.08563	0.12032	0.806692	1.35832	1.23632	0.272153	0.882479	oral_steroid	9.87934	0.864884	0.848475	0.293703	0.586093	1.99553	0.0459848	0.442022	NS	NS
PWY.7219	454	454	79	375	-0.018027	0.0167152	0.281419	0.869333	0.00125671	0.0181955	0.944971	0.988124	oral_steroid	305	305	4	301	0.0689583	0.0522239	0.187757	0.988646	0.0741388	0.0661551	0.263503	0.894313	oral_steroid	1124	1124	5	1119	0.00163779	0.0444599	0.970621	0.989956	-0.0297537	0.0501629	0.553212	0.940613	oral_steroid	3579.11	366.658	505.898	0.0149878	-0.0086278	-0.575653	0.564849	0.89103	NS	NS
PWY.7400	454	454	79	375	0.0636784	0.0523987	0.224927	0.869333	-0.00223119	0.0574958	0.969065	0.994913	oral_steroid	305	305	4	301	-0.162893	0.200412	0.416993	0.988646	-0.210397	0.251167	0.402974	0.92806	oral_steroid	1124	1124	5	1119	0.229082	0.162785	0.15963	0.806692	0.398124	0.187564	0.0340166	0.470551	oral_steroid	364.216	24.8972	37.7372	0.0484018	0.065086	1.3447	0.178722	0.615903	NS	NS
P161.PWY	454	447	79	375	0.113625	0.113335	0.316633	0.869333	-0.000421667	0.127677	0.997367	0.997367	oral_steroid	305	302	4	301	0.338882	0.36878	0.358887	0.988646	0.581578	0.462664	0.209874	0.87059	oral_steroid	1124	1123	5	1119	-0.744926	0.345971	0.031521	0.806692	-0.402749	0.395798	0.309115	0.882479	oral_steroid	77.8531	7.35302	8.3545	0.103384	0.054664	0.528747	0.596981	0.911163	NS	NS
PWY.6147	454	436	79	375	0.112847	0.11596	0.331044	0.874534	0.220242	0.129975	0.0910033	0.698292	oral_steroid	305	301	4	301	0.693107	0.428243	0.106651	0.988646	0.747072	0.549519	0.175193	0.840582	oral_steroid	1124	1114	5	1119	-0.632964	0.345705	0.0673828	0.806692	-0.557722	0.398937	0.162403	0.808404	oral_steroid	74.3679	5.45281	8.36737	0.106487	0.0779617	0.732127	0.464091	0.812159	NS	NS
PWY.621	454	454	79	375	-0.0565688	0.0577556	0.327899	0.874534	-0.120431	0.0629726	0.0565405	0.698292	oral_steroid	305	305	4	301	-0.339944	0.169309	0.0455694	0.988646	-0.375632	0.213914	0.080258	0.840582	oral_steroid	1124	1124	5	1119	0.0831591	0.146196	0.569594	0.864583	0.170931	0.172554	0.322111	0.890776	oral_steroid	299.786	34.8852	46.7873	0.0512007	-0.0653459	-1.27627	0.201861	0.655316	NS	NS
PWY.6969	454	432	79	375	0.0937219	0.103859	0.367376	0.874534	0.18225	0.115505	0.115457	0.698981	oral_steroid	305	295	4	301	-0.238782	0.470802	0.612416	0.988646	0.240992	0.589052	0.682798	0.92806	oral_steroid	1124	1101	5	1119	0.29433	0.375011	0.432708	0.816249	0.229295	0.438277	0.600964	0.94341	oral_steroid	92.7073	4.51153	7.1107	0.0979031	0.0930161	0.950083	0.34207	0.796105	NS	NS
FUCCAT.PWY	454	397	79	375	0.242841	0.260403	0.351562	0.874534	0.443245	0.286634	0.122809	0.700845	oral_steroid	305	293	4	301	-0.939449	0.455318	0.0399979	0.988646	-0.0517208	0.620439	0.933631	0.981847	oral_steroid	1124	1101	5	1119	-0.0880859	0.365658	0.80968	0.941277	0.376511	0.418329	0.368308	0.914648	oral_steroid	14.7472	4.82359	7.47909	0.192273	-0.0594866	-0.309386	0.757028	0.961497	NS	NS
PWY.5022	454	325	79	375	0.268349	0.280861	0.339876	0.874534	0.430507	0.317329	0.175661	0.749197	oral_steroid	305	211	4	301	0.00438306	1.04162	0.996645	0.998117	0.827222	1.31186	0.528867	0.92806	oral_steroid	1124	899	5	1119	-1.62397	0.944429	0.0857962	0.806692	-1.67498	1.08699	0.123627	0.777454	oral_steroid	12.677	0.921679	1.12114	0.260644	0.107692	0.413176	0.679478	0.929845	NS	NS
PWY.6606	454	443	79	375	-0.0716323	0.0858758	0.404676	0.874534	-0.114549	0.0959287	0.233183	0.827856	oral_steroid	305	303	4	301	-0.322057	0.264143	0.223738	0.988646	0.0554751	0.337957	0.869744	0.977987	oral_steroid	1124	1122	5	1119	0.253649	0.199933	0.204827	0.806692	0.376118	0.235412	0.110406	0.749424	oral_steroid	135.6	14.3325	25.0167	0.0756039	-0.0456347	-0.603602	0.546108	0.89103	NS	NS
SALVADEHYPOX.PWY	454	452	79	375	-0.0530973	0.0559716	0.34333	0.874534	-0.0617046	0.0609182	0.311731	0.838607	oral_steroid	305	305	4	301	-0.206409	0.166768	0.21681	0.988646	-0.0427274	0.214279	0.842105	0.977987	oral_steroid	1124	1124	5	1119	-0.0657941	0.121645	0.588706	0.865967	0.104943	0.141635	0.458893	0.940613	oral_steroid	319.202	35.9563	67.5793	0.0486368	-0.0681671	-1.40156	0.161048	0.604549	NS	NS
THISYNARA.PWY	454	454	79	375	-0.0425309	0.0462943	0.358764	0.874534	-0.0385835	0.0515785	0.45488	0.856244	oral_steroid	305	305	4	301	-0.143987	0.191659	0.453088	0.988646	-0.294878	0.249608	0.23853	0.890513	oral_steroid	1124	1124	5	1119	-0.102508	0.140413	0.465517	0.816249	-0.0116743	0.162668	0.9428	0.992389	oral_steroid	466.601	27.2234	50.7206	0.0428532	-0.0531894	-1.2412	0.214532	0.671662	NS	NS
PWY.5030	454	434	79	375	0.173074	0.187318	0.356017	0.874534	0.150185	0.212251	0.479621	0.866412	oral_steroid	305	294	4	301	0.029865	0.465739	0.948916	0.998117	0.0934841	0.58578	0.873333	0.977987	oral_steroid	1124	1102	5	1119	0.15603	0.38505	0.685395	0.923437	-0.0516008	0.448149	0.908354	0.980571	oral_steroid	28.4998	4.61014	6.74476	0.158402	0.153624	0.969837	0.332128	0.796105	NS	NS
PWY.6277	454	454	79	375	-0.0157368	0.0190688	0.40968	0.874534	-0.0132587	0.0206576	0.521359	0.891485	oral_steroid	305	305	4	301	0.0467846	0.0556631	0.401341	0.988646	0.082078	0.0687257	0.233504	0.890513	oral_steroid	1124	1124	5	1119	-0.0114589	0.0444864	0.796777	0.941277	0.0404197	0.0508512	0.426871	0.914648	oral_steroid	2750.13	322.749	505.295	0.0167174	-0.00949329	-0.567868	0.570125	0.893062	NS	NS
PWY0.1297	454	454	79	375	0.11705	0.118076	0.32208	0.874534	-0.0785552	0.125867	0.532913	0.902873	oral_steroid	305	304	4	301	0.0137131	0.424318	0.97424	0.998117	0.227454	0.527324	0.666578	0.92806	oral_steroid	1124	1124	5	1119	0.654056	0.357253	0.067398	0.806692	0.632822	0.404416	0.117929	0.776941	oral_steroid	71.7263	5.55413	7.83515	0.108392	0.15974	1.47373	0.140554	0.598467	NS	NS
TRNA.CHARGING.PWY	454	454	79	375	-0.0304194	0.0342289	0.374657	0.874534	0.0194399	0.037199	0.601555	0.948931	oral_steroid	305	305	4	301	0.0924153	0.105542	0.381947	0.988646	0.187738	0.135482	0.167024	0.840582	oral_steroid	1124	1124	5	1119	-0.109435	0.0713358	0.125295	0.806692	-0.0454658	0.0809622	0.574527	0.940613	oral_steroid	853.523	89.7741	196.51	0.02962	-0.0343674	-1.16028	0.245936	0.726553	NS	NS
PWY.724	454	454	79	375	-0.0145535	0.0173169	0.401138	0.874534	-0.00636998	0.0191191	0.739182	0.975128	oral_steroid	305	305	4	301	0.0343511	0.0480756	0.475495	0.988646	0.145262	0.0595037	0.0153374	0.840582	oral_steroid	1124	1124	5	1119	0.0276184	0.0396128	0.485817	0.81934	0.0674643	0.0450726	0.134742	0.777454	oral_steroid	3334.72	432.664	637.278	0.0150676	-0.00364815	-0.242119	0.808688	0.961497	NS	NS
PWY.7388	454	329	79	375	0.264387	0.304924	0.386383	0.874534	-0.0677193	0.334413	0.839628	0.975128	oral_steroid	305	187	4	301	-1.02566	1.11123	0.356755	0.988646	-0.65967	1.42644	0.644134	0.92806	oral_steroid	1124	708	5	1119	1.12052	1.0918	0.30497	0.806692	0.447702	1.25536	0.721438	0.970042	oral_steroid	10.7552	0.809825	0.838902	0.283936	0.238065	0.838445	0.401781	0.796105	NS	NS
PWYG.321	454	319	79	375	0.270821	0.32511	0.405291	0.874534	-0.0688656	0.35725	0.847241	0.975128	oral_steroid	305	187	4	301	-0.972176	1.19004	0.414624	0.988646	-0.580694	1.52841	0.704299	0.92806	oral_steroid	1124	708	5	1119	1.18497	1.16343	0.308658	0.806692	0.446439	1.33776	0.738656	0.970042	oral_steroid	9.46102	0.706113	0.738782	0.302809	0.252268	0.833092	0.404793	0.796105	NS	NS
FASYN.INITIAL.PWY	454	329	79	375	0.264225	0.308722	0.39254	0.874534	-0.0736892	0.338434	0.827747	0.975128	oral_steroid	305	187	4	301	-1.02243	1.12556	0.364415	0.988646	-0.653026	1.44486	0.651665	0.92806	oral_steroid	1124	709	5	1119	1.12585	1.10285	0.307543	0.806692	0.373042	1.26804	0.768671	0.978161	oral_steroid	10.4921	0.789331	0.822185	0.287436	0.238845	0.83095	0.406002	0.796105	NS	NS
PWY0.862	454	348	79	375	0.28111	0.302919	0.353916	0.874534	-0.0814705	0.333818	0.807313	0.975128	oral_steroid	305	195	4	301	-1.18105	1.15096	0.305656	0.988646	-1.44687	1.46771	0.325135	0.92806	oral_steroid	1124	738	5	1119	1.34355	1.12189	0.231336	0.806692	0.386208	1.28325	0.763502	0.978161	oral_steroid	10.898	0.75488	0.794507	0.28344	0.260251	0.918188	0.35852	0.796105	NS	NS
PWY.7456	454	333	79	375	-0.316444	0.37091	0.394039	0.874534	-0.151637	0.401825	0.706099	0.975128	oral_steroid	305	265	4	301	-0.193708	1.15282	0.866674	0.988646	-0.151474	1.41662	0.914929	0.977987	oral_steroid	1124	1045	5	1119	-2.28156	0.899816	0.0113616	0.806692	-3.28268	1.03221	0.0015135	0.199874	oral_steroid	7.26882	0.752446	1.23507	0.328685	-0.568672	-1.73014	0.0836053	0.542465	NS	NS
PWY.6630	454	293	79	375	0.310395	0.377254	0.411083	0.874534	0.129146	0.414562	0.755566	0.975128	oral_steroid	305	196	4	301	0.909676	1.38813	0.512764	0.988646	-0.0881879	1.69588	0.958567	0.995125	oral_steroid	1124	635	5	1119	6.54041e-05	1.35436	0.999961	0.999961	0.169638	1.54808	0.912763	0.980571	oral_steroid	7.02641	0.518969	0.545167	0.351569	0.327925	0.932746	0.350951	0.796105	NS	NS
PWY.6700	454	454	79	375	-0.0295396	0.035351	0.403833	0.874534	-0.0123295	0.0391613	0.753051	0.975128	oral_steroid	305	305	4	301	0.0184459	0.162992	0.909972	0.992303	0.116703	0.210562	0.579881	0.92806	oral_steroid	1124	1124	5	1119	0.11854	0.100525	0.238566	0.806692	0.0185008	0.115535	0.872808	0.980571	oral_steroid	800.195	37.6414	98.9587	0.0326721	-0.0119691	-0.366338	0.714113	0.93797	NS	NS
PWY.6609	454	454	79	375	0.0279264	0.0285373	0.328329	0.874534	-0.00253676	0.0312474	0.935338	0.988124	oral_steroid	305	305	4	301	-0.0334453	0.110897	0.763178	0.988646	0.018947	0.143986	0.89541	0.977987	oral_steroid	1124	1124	5	1119	-0.0860385	0.0780034	0.270261	0.806692	-0.0153194	0.0900408	0.864933	0.980571	oral_steroid	1227.93	81.3124	164.351	0.0260502	0.0118293	0.454098	0.649758	0.920054	NS	NS
GLUCONEO.PWY	454	422	79	375	-0.20855	0.218886	0.341228	0.874534	0.0223687	0.239432	0.925614	0.988124	oral_steroid	305	297	4	301	-0.0501136	0.391876	0.898332	0.989029	0.429557	0.484806	0.376428	0.92806	oral_steroid	1124	1109	5	1119	-0.264101	0.294846	0.370596	0.816249	-0.776712	0.336469	0.0211686	0.438241	oral_steroid	20.8719	6.51182	11.503	0.160361	-0.198451	-1.23753	0.215891	0.671662	NS	NS
PWY.6897	454	453	79	375	0.0520658	0.0640798	0.416948	0.876222	0.115591	0.0707273	0.103005	0.698292	oral_steroid	305	303	4	301	0.171427	0.414662	0.679613	0.988646	0.908618	0.526498	0.0856134	0.840582	oral_steroid	1124	1117	5	1119	0.120815	0.333667	0.717361	0.926337	-0.0778885	0.383303	0.839015	0.980571	oral_steroid	243.533	5.81583	8.98203	0.0622174	0.0571434	0.918447	0.358385	0.796105	NS	NS
PWY.5104	454	440	79	375	-0.100371	0.124787	0.42165	0.876222	0.201313	0.132487	0.129464	0.707314	oral_steroid	305	305	4	301	-0.0595653	0.35856	0.868173	0.988646	-0.356388	0.447823	0.426856	0.92806	oral_steroid	1124	1123	5	1119	-0.237883	0.301643	0.4305	0.816249	-0.308198	0.349541	0.378124	0.914648	oral_steroid	64.2183	7.77814	10.9904	0.109773	-0.114758	-1.04541	0.295832	0.796105	NS	NS
COA.PWY	454	454	79	375	-0.0405458	0.0507753	0.424994	0.876222	-0.055769	0.056028	0.320161	0.838607	oral_steroid	305	305	4	301	-0.278237	0.193056	0.150576	0.988646	-0.498566	0.246943	0.0445064	0.840582	oral_steroid	1124	1124	5	1119	0.0972991	0.124084	0.433125	0.816249	0.208097	0.143157	0.146341	0.798212	oral_steroid	387.878	26.8307	64.9485	0.0456599	-0.0351766	-0.770404	0.44106	0.807592	NS	NS
PWY.7209	454	322	79	375	-0.272036	0.338914	0.422601	0.876222	-0.168856	0.373618	0.651553	0.974169	oral_steroid	305	240	4	301	-0.121826	1.26748	0.923492	0.992842	-1.30395	1.55591	0.402753	0.92806	oral_steroid	1124	965	5	1119	-0.829363	1.05176	0.430543	0.816249	0.339787	1.19651	0.77648	0.978161	oral_steroid	8.70604	0.622471	0.903998	0.312614	-0.312136	-0.998469	0.318052	0.796105	NS	NS
HSERMETANA.PWY	454	447	79	375	0.0684808	0.0865712	0.429367	0.878848	0.12506	0.094262	0.18539	0.75629	oral_steroid	305	305	4	301	0.205862	0.217174	0.343966	0.988646	0.203377	0.278927	0.466585	0.92806	oral_steroid	1124	1124	5	1119	-0.0745761	0.174309	0.668852	0.918963	-0.000694178	0.203371	0.997277	0.997277	oral_steroid	133.43	21.2024	32.9124	0.073021	0.0589069	0.806712	0.419832	0.807592	NS	NS
PWY.7664	454	329	79	375	0.251202	0.319067	0.43153	0.878848	-0.0864986	0.349753	0.804793	0.975128	oral_steroid	305	187	4	301	-0.987067	1.1816	0.40418	0.988646	-0.613061	1.51697	0.686441	0.92806	oral_steroid	1124	708	5	1119	1.22457	1.15626	0.289791	0.806692	0.506593	1.3292	0.703184	0.970042	oral_steroid	9.82285	0.716244	0.747983	0.297652	0.237129	0.796666	0.425645	0.807592	NS	NS
UDPNAGSYN.PWY	454	454	79	375	-0.0730485	0.10164	0.472713	0.888721	-0.217624	0.109742	0.0480533	0.698292	oral_steroid	305	305	4	301	-0.161122	0.424517	0.704556	0.988646	-0.318309	0.522133	0.54263	0.92806	oral_steroid	1124	1124	5	1119	-0.26476	0.325599	0.416308	0.816249	-0.21419	0.374268	0.567246	0.940613	oral_steroid	96.7981	5.54893	9.43266	0.0945842	-0.0935984	-0.989577	0.322381	0.796105	NS	NS
PHOSLIPSYN.PWY	454	432	79	375	-0.155779	0.222673	0.484556	0.888721	-0.392361	0.247639	0.113898	0.698981	oral_steroid	305	267	4	301	-1.55082	1.09215	0.156662	0.988646	-1.00045	1.38517	0.470773	0.92806	oral_steroid	1124	1013	5	1119	0.0977035	0.975683	0.920252	0.97349	-0.0111746	1.12729	0.992093	0.997277	oral_steroid	20.1682	0.838369	1.05047	0.212925	-0.196731	-0.923947	0.355514	0.796105	NS	NS
PWY.7539	454	435	79	375	0.0758996	0.108063	0.482848	0.888721	0.165156	0.120988	0.173055	0.749197	oral_steroid	305	300	4	301	0.361698	0.340993	0.289708	0.988646	0.294498	0.424764	0.488744	0.92806	oral_steroid	1124	1111	5	1119	-0.479341	0.268372	0.0743613	0.806692	-0.66363	0.315575	0.0357114	0.470551	oral_steroid	85.6334	8.60023	13.8843	0.0961725	0.0273303	0.28418	0.776273	0.961497	NS	NS
PWY.5690	454	449	79	375	0.0702465	0.0994577	0.480388	0.888721	0.117565	0.110253	0.286941	0.838607	oral_steroid	305	301	4	301	-0.124121	0.440746	0.778437	0.988646	0.230296	0.555146	0.678602	0.92806	oral_steroid	1124	1115	5	1119	0.390945	0.372211	0.293795	0.806692	0.298009	0.433975	0.492423	0.940613	oral_steroid	101.093	5.14781	7.21809	0.0938815	0.0818301	0.871632	0.383409	0.796105	NS	NS
PWY.6317	454	454	79	375	-0.0212598	0.0280544	0.448979	0.888721	-0.0253257	0.0302933	0.403655	0.856244	oral_steroid	305	305	4	301	-0.100876	0.110725	0.363014	0.988646	-0.188791	0.141688	0.183877	0.840582	oral_steroid	1124	1124	5	1119	-0.0425868	0.084	0.612265	0.865967	-0.0156191	0.0965849	0.871562	0.980571	oral_steroid	1270.57	81.5653	141.723	0.0258729	-0.0276302	-1.06792	0.285557	0.796105	NS	NS
PWY.5989	454	440	79	375	-0.0920602	0.125456	0.463473	0.888721	-0.0857935	0.141747	0.545366	0.91039	oral_steroid	305	299	4	301	-0.621424	0.41538	0.135747	0.988646	-0.277906	0.551396	0.614699	0.92806	oral_steroid	1124	1115	5	1119	0.0655718	0.276503	0.812587	0.941277	0.453518	0.322531	0.159983	0.808404	oral_steroid	63.5357	5.79574	13.0798	0.110156	-0.10427	-0.946573	0.343856	0.796105	NS	NS
PWY.6282	454	329	79	375	0.228811	0.320503	0.475662	0.888721	-0.105032	0.35135	0.765142	0.975128	oral_steroid	305	187	4	301	-0.930226	1.21036	0.442766	0.988646	-0.5645	1.55437	0.716769	0.92806	oral_steroid	1124	708	5	1119	1.2022	1.18074	0.308812	0.806692	0.485014	1.35822	0.72109	0.970042	oral_steroid	9.73498	0.682612	0.717291	0.29968	0.220462	0.735659	0.461938	0.812159	NS	NS
FASYN.ELONG.PWY	454	329	79	375	0.242638	0.323623	0.453804	0.888721	-0.0961792	0.355139	0.786669	0.975128	oral_steroid	305	187	4	301	-0.952728	1.20411	0.429439	0.988646	-0.551777	1.54662	0.721554	0.92806	oral_steroid	1124	710	5	1119	1.19978	1.17549	0.307633	0.806692	0.37744	1.35161	0.780106	0.978161	oral_steroid	9.54822	0.689712	0.723711	0.302038	0.230617	0.763537	0.445143	0.807592	NS	NS
PWY0.845	454	435	79	375	-0.108118	0.143811	0.452591	0.888721	-0.0327335	0.158435	0.836429	0.975128	oral_steroid	305	284	4	301	0.175471	0.979356	0.857926	0.988646	1.09323	1.2067	0.365779	0.92806	oral_steroid	1124	1074	5	1119	-0.681902	0.789769	0.388092	0.816249	-0.518291	0.90964	0.568949	0.940613	oral_steroid	48.3522	1.0426	1.60324	0.140031	-0.120359	-0.859515	0.390056	0.796105	NS	NS
PWY.5177	454	436	79	375	0.142396	0.213474	0.505097	0.88923	0.438433	0.229888	0.0572219	0.698292	oral_steroid	305	305	4	301	-0.0380183	0.231895	0.869891	0.988646	0.237492	0.287804	0.41006	0.92806	oral_steroid	1124	1123	5	1119	-0.247069	0.162726	0.129223	0.806692	-0.111192	0.188935	0.55631	0.940613	oral_steroid	21.9436	18.5959	37.7645	0.113008	-0.0882809	-0.781194	0.434689	0.807592	NS	NS
PWY.7187	454	454	79	375	0.022006	0.0330486	0.50585	0.88923	0.0333855	0.0369515	0.366817	0.856244	oral_steroid	305	305	4	301	0.16141	0.153326	0.293327	0.988646	0.301208	0.197413	0.128272	0.840582	oral_steroid	1124	1124	5	1119	-0.128871	0.105014	0.220014	0.806692	-0.118394	0.121798	0.33124	0.896897	oral_steroid	915.574	42.5371	90.6787	0.0308785	0.0146151	0.47331	0.635992	0.917573	NS	NS
PWY.7208	454	454	79	375	0.0306801	0.0455364	0.500827	0.88923	0.0180918	0.050717	0.721491	0.975128	oral_steroid	305	305	4	301	-0.0448633	0.178612	0.80185	0.988646	-0.0911698	0.228087	0.689689	0.92806	oral_steroid	1124	1124	5	1119	-0.073059	0.139652	0.600972	0.865967	-0.0200914	0.161378	0.900943	0.980571	oral_steroid	482.261	31.3456	51.2754	0.0420747	0.0170716	0.405744	0.684931	0.929845	NS	NS
PWY.7117	454	384	79	375	-0.254838	0.382682	0.505809	0.88923	-0.0529151	0.423492	0.900627	0.98022	oral_steroid	305	286	4	301	-0.811242	1.12402	0.471023	0.988646	-1.62937	1.44685	0.261125	0.894313	oral_steroid	1124	1054	5	1119	-2.20901	1.01487	0.0297166	0.806692	-2.56924	1.17545	0.029049	0.464783	oral_steroid	6.82849	0.791507	0.970906	0.341178	-0.526953	-1.54451	0.122464	0.598467	NS	NS
P461.PWY	454	453	79	375	-0.052563	0.094793	0.57952	0.895365	-0.151694	0.107823	0.160251	0.749197	oral_steroid	305	305	4	301	-0.456183	0.378546	0.229127	0.988646	-0.883485	0.482822	0.0684062	0.840582	oral_steroid	1124	1123	5	1119	0.217962	0.335237	0.515716	0.83559	0.40181	0.385329	0.29729	0.882479	oral_steroid	111.288	6.97852	8.89806	0.0886783	-0.0557834	-0.629054	0.529314	0.878269	NS	NS
PWY66.422	454	454	79	375	-0.0152507	0.0274571	0.578885	0.895365	-0.032341	0.0292267	0.269167	0.838607	oral_steroid	305	305	4	301	-0.104708	0.110339	0.343413	0.988646	-0.201493	0.141124	0.154558	0.840582	oral_steroid	1124	1124	5	1119	-0.0440803	0.0831976	0.596339	0.865967	-0.0174357	0.0961111	0.856078	0.980571	oral_steroid	1326.45	82.1383	144.47	0.025375	-0.0226637	-0.893152	0.371776	0.796105	NS	NS
PWY.5101	454	442	79	375	0.0612299	0.103241	0.553443	0.895365	0.121729	0.114214	0.287183	0.838607	oral_steroid	305	305	4	301	0.611839	0.330192	0.0648805	0.988646	0.659438	0.418256	0.116086	0.840582	oral_steroid	1124	1122	5	1119	0.0645331	0.260645	0.804497	0.941277	-0.0338085	0.302104	0.910915	0.980571	oral_steroid	93.8206	9.17205	14.7198	0.0921699	0.104546	1.13428	0.256679	0.746703	NS	NS
TCA	454	436	79	375	0.0582663	0.104291	0.576673	0.895365	0.108665	0.116412	0.351189	0.855068	oral_steroid	305	298	4	301	-0.173335	0.470331	0.71274	0.988646	0.203644	0.587582	0.72919	0.92806	oral_steroid	1124	1106	5	1119	0.355909	0.367627	0.333196	0.816249	0.257553	0.430823	0.550091	0.940613	oral_steroid	91.9413	4.52056	7.39919	0.0981237	0.0693902	0.707171	0.47946	0.832551	NS	NS
CITRULBIO.PWY	454	423	79	375	-0.132209	0.217387	0.543386	0.895365	0.184396	0.229466	0.422117	0.856244	oral_steroid	305	293	4	301	0.144421	0.409449	0.724559	0.988646	1.17275	0.505511	0.0211444	0.840582	oral_steroid	1124	1096	5	1119	-0.269737	0.349148	0.439953	0.816249	-0.481139	0.404083	0.234044	0.882479	oral_steroid	21.1609	5.96486	8.20314	0.168242	-0.117437	-0.698021	0.485164	0.835975	NS	NS
PWY.4984	454	421	79	375	-0.126992	0.21796	0.560436	0.895365	0.201721	0.229215	0.379362	0.856244	oral_steroid	305	293	4	301	0.141481	0.42015	0.73656	0.988646	1.18639	0.52048	0.0234786	0.840582	oral_steroid	1124	1096	5	1119	-0.271152	0.358486	0.449585	0.816249	-0.48874	0.41452	0.238646	0.882479	oral_steroid	21.0497	5.66488	7.78135	0.170261	-0.115422	-0.677913	0.497827	0.844797	NS	NS
PWY.6936	454	454	79	375	0.0332576	0.0615174	0.589046	0.895365	-0.0518736	0.067333	0.441523	0.856244	oral_steroid	305	305	4	301	-0.0956228	0.211197	0.651049	0.988646	-0.148486	0.26894	0.581339	0.92806	oral_steroid	1124	1124	5	1119	-0.144412	0.170138	0.39618	0.816249	-0.202803	0.19561	0.300074	0.882479	oral_steroid	264.243	22.4195	34.5458	0.0557965	0.00515378	0.0923675	0.926406	0.962644	NS	NS
PWY.6151	454	454	79	375	-0.0133181	0.0208403	0.523123	0.895365	-0.0171222	0.0226991	0.451115	0.856244	oral_steroid	305	305	4	301	-0.0473433	0.0868495	0.586084	0.988646	-0.0788072	0.111215	0.479203	0.92806	oral_steroid	1124	1124	5	1119	0.0428177	0.0622439	0.491658	0.81934	0.0097414	0.0712854	0.89133	0.980571	oral_steroid	2302.46	132.576	258.111	0.0192695	-0.00961304	-0.498874	0.617868	0.917573	NS	NS
FOLSYN.PWY	454	411	79	375	0.156719	0.258351	0.544422	0.895365	0.254484	0.286866	0.375552	0.856244	oral_steroid	305	291	4	301	-0.32349	0.396044	0.41473	0.988646	-0.518861	0.517942	0.317428	0.92806	oral_steroid	1124	1099	5	1119	0.027529	0.260616	0.915895	0.972901	0.135466	0.303517	0.655459	0.970042	oral_steroid	14.9824	6.37547	14.723	0.16648	0.0191494	0.115025	0.908425	0.961497	NS	NS
PWY.6612	454	411	79	375	0.161645	0.250498	0.519075	0.895365	0.251342	0.277999	0.366484	0.856244	oral_steroid	305	291	4	301	-0.381696	0.431886	0.377563	0.988646	-0.560492	0.563071	0.320502	0.92806	oral_steroid	1124	1099	5	1119	-0.00396873	0.295535	0.989288	0.996537	0.112646	0.343846	0.743276	0.970042	oral_steroid	15.9364	5.3612	11.4494	0.174749	0.0147877	0.0846226	0.932561	0.962644	NS	NS
PWY0.162	454	453	79	375	0.0264085	0.0461277	0.567277	0.895365	0.0452535	0.0517502	0.382407	0.856244	oral_steroid	305	305	4	301	-0.118286	0.182422	0.517217	0.988646	0.0369518	0.234151	0.874727	0.977987	oral_steroid	1124	1124	5	1119	0.0894489	0.131725	0.497244	0.81934	0.175152	0.154667	0.257701	0.882479	oral_steroid	469.977	30.0501	57.6317	0.0423463	0.0251264	0.593355	0.552944	0.89103	NS	NS
PENTOSE.P.PWY	454	452	79	375	-0.0463259	0.0847629	0.58498	0.895365	-0.0726108	0.0937526	0.439107	0.856244	oral_steroid	305	304	4	301	-0.0182298	0.426256	0.965916	0.998117	-0.208792	0.561282	0.710202	0.92806	oral_steroid	1124	1123	5	1119	-0.281845	0.269304	0.295525	0.806692	-0.144781	0.309307	0.639822	0.970042	oral_steroid	139.184	5.50376	13.7885	0.0794362	-0.065842	-0.828866	0.40718	0.796105	NS	NS
PWY.7111	454	454	79	375	-0.00942945	0.0172505	0.584928	0.895365	0.0111713	0.0190651	0.558248	0.919467	oral_steroid	305	305	4	301	0.0116263	0.0633897	0.854606	0.988646	0.0356672	0.080895	0.659658	0.92806	oral_steroid	1124	1124	5	1119	0.0351413	0.0473409	0.458062	0.816249	0.033101	0.0544839	0.543623	0.940613	oral_steroid	3360.43	248.864	446.197	0.0157028	-0.00323358	-0.205923	0.836851	0.961497	NS	NS
GLUDEG.I.PWY	454	344	79	375	0.154211	0.268863	0.566556	0.895365	0.165061	0.30056	0.583191	0.939819	oral_steroid	305	244	4	301	-0.330436	0.948034	0.727674	0.988646	0.57845	1.21202	0.633572	0.92806	oral_steroid	1124	956	5	1119	-0.665241	0.863595	0.441276	0.816249	-0.69862	0.996982	0.48362	0.940613	oral_steroid	13.8337	1.11263	1.34085	0.247786	0.053641	0.216481	0.828613	0.961497	NS	NS
GLCMANNANAUT.PWY	454	453	79	375	0.0377963	0.0591202	0.522958	0.895365	0.0298862	0.0662883	0.652345	0.974169	oral_steroid	305	305	4	301	-0.0973907	0.195986	0.619614	0.988646	0.330819	0.247566	0.182627	0.840582	oral_steroid	1124	1124	5	1119	-0.221728	0.158821	0.162968	0.806692	-0.0334977	0.183683	0.855329	0.980571	oral_steroid	286.106	26.0345	39.6446	0.0533164	-0.00145563	-0.0273017	0.978219	0.994428	NS	NS
PWY.6703	454	454	79	375	-0.0227077	0.0387619	0.558298	0.895365	-0.00687605	0.0435836	0.874721	0.98022	oral_steroid	305	305	4	301	-0.0173242	0.166089	0.916996	0.992842	0.00398026	0.213945	0.985171	0.995125	oral_steroid	1124	1124	5	1119	0.0975775	0.106384	0.359228	0.816249	0.0412837	0.123154	0.737525	0.970042	oral_steroid	665.563	36.251	88.3578	0.0355745	-0.00901028	-0.253279	0.800053	0.961497	NS	NS
PWY.3841	454	454	79	375	0.0220965	0.0364154	0.544308	0.895365	0.000915486	0.0398004	0.98166	0.994986	oral_steroid	305	305	4	301	0.0827137	0.187521	0.659469	0.988646	-0.0814935	0.230039	0.723429	0.92806	oral_steroid	1124	1124	5	1119	0.113688	0.142343	0.424639	0.816249	-0.00609833	0.163408	0.970237	0.992389	oral_steroid	754.101	28.438	49.3546	0.034671	0.0296027	0.853817	0.393207	0.796105	NS	NS
THRESYN.PWY	454	454	79	375	0.0144987	0.0271618	0.593758	0.897354	-0.00204024	0.0299313	0.945689	0.988124	oral_steroid	305	305	4	301	-0.0268136	0.107173	0.802614	0.988646	0.0774415	0.138344	0.576108	0.92806	oral_steroid	1124	1124	5	1119	-0.0164995	0.0731243	0.821526	0.943097	0.073828	0.0844282	0.382071	0.914648	oral_steroid	1355.45	87.0613	187.015	0.0247725	0.0087339	0.352565	0.724415	0.93797	NS	NS
PWY.6588	454	429	79	375	-0.0986954	0.197132	0.616864	0.899755	0.166832	0.21153	0.430762	0.856244	oral_steroid	305	302	4	301	-0.525291	0.36536	0.15158	0.988646	-0.580522	0.485522	0.232925	0.890513	oral_steroid	1124	1115	5	1119	-0.198757	0.240699	0.409127	0.816249	0.0904452	0.27785	0.744854	0.970042	oral_steroid	25.7328	7.49131	17.2604	0.140741	-0.196208	-1.3941	0.163286	0.604549	NS	NS
PWY.6892	454	341	79	375	0.151698	0.294067	0.606211	0.899755	0.0436821	0.329311	0.89454	0.98022	oral_steroid	305	221	4	301	0.151708	1.05383	0.88563	0.988646	-0.367389	1.36313	0.78774	0.95863	oral_steroid	1124	870	5	1119	1.19288	0.986517	0.226849	0.806692	0.700302	1.14762	0.541846	0.940613	oral_steroid	11.564	0.900445	1.02752	0.272247	0.230993	0.848469	0.396177	0.796105	NS	NS
PWY.5189	454	435	79	375	-0.0465691	0.0932486	0.617761	0.899755	-0.00786104	0.102165	0.93871	0.988124	oral_steroid	305	301	4	301	0.356581	0.282474	0.207833	0.988646	0.255227	0.338967	0.452166	0.92806	oral_steroid	1124	1120	5	1119	-0.0770396	0.232879	0.740848	0.926337	-0.120943	0.273753	0.658728	0.970042	oral_steroid	115.005	12.5327	18.4391	0.0827673	-0.0158059	-0.190968	0.84855	0.961497	NS	NS
PWY.3001	454	454	79	375	0.0127013	0.024878	0.609932	0.899755	-0.000135147	0.027875	0.996134	0.997367	oral_steroid	305	305	4	301	-0.00443523	0.0984858	0.96411	0.998117	0.0921472	0.128203	0.472924	0.92806	oral_steroid	1124	1124	5	1119	-0.0137051	0.0641366	0.830831	0.945301	0.0648238	0.0740217	0.381367	0.914648	oral_steroid	1615.73	103.099	243.102	0.0225766	0.00852875	0.37777	0.705602	0.93797	NS	NS
PWY.7199	454	453	79	375	0.0233286	0.0492064	0.63567	0.90862	-0.00822502	0.0541034	0.879246	0.98022	oral_steroid	305	305	4	301	-0.327695	0.186893	0.0805757	0.988646	-0.135872	0.254083	0.593276	0.92806	oral_steroid	1124	1124	5	1119	0.0404152	0.128185	0.752602	0.926337	0.137768	0.14978	0.357884	0.914648	oral_steroid	413.006	28.6294	60.8594	0.0446102	0.00539862	0.121018	0.903677	0.961497	NS	NS
PWY.7234	454	454	79	375	0.0383009	0.0816637	0.639298	0.90862	0.00537116	0.0907434	0.95283	0.988124	oral_steroid	305	305	4	301	0.0425679	0.303606	0.888591	0.988646	0.00224606	0.367289	0.995125	0.995125	oral_steroid	1124	1124	5	1119	-0.174053	0.235241	0.45952	0.816249	0.018796	0.270386	0.944592	0.992389	oral_steroid	149.948	10.8487	18.0707	0.0747711	0.017106	0.228778	0.819042	0.961497	NS	NS
PWY.5384	454	377	79	375	0.130727	0.286501	0.648409	0.917664	-0.346506	0.309891	0.264177	0.838607	oral_steroid	305	248	4	301	0.633349	1.00882	0.530607	0.988646	0.262437	1.26997	0.836445	0.977987	oral_steroid	1124	930	5	1119	-1.64829	0.952305	0.0837552	0.806692	-2.22557	1.09132	0.0416599	0.518434	oral_steroid	12.1829	0.982595	1.10268	0.264738	0.0278535	0.105211	0.916208	0.961497	NS	NS
FERMENTATION.PWY	454	420	79	375	0.115545	0.281625	0.681801	0.92508	0.297729	0.314798	0.344838	0.855068	oral_steroid	305	294	4	301	0.627097	0.688617	0.363255	0.988646	0.0880932	0.942333	0.925595	0.977987	oral_steroid	1124	1084	5	1119	-0.0924463	0.545915	0.86556	0.946966	0.372925	0.66871	0.577187	0.940613	oral_steroid	12.6083	2.10884	3.35545	0.235228	0.13662	0.580798	0.561377	0.89103	NS	NS
PWY.1861	454	252	79	375	0.150394	0.356243	0.673111	0.92508	0.290065	0.392731	0.460596	0.859779	oral_steroid	305	245	4	301	-0.693166	1.19141	0.561141	0.988646	-0.246633	1.50453	0.869914	0.977987	oral_steroid	1124	982	5	1119	-0.676564	1.00108	0.499285	0.81934	-0.499196	1.15771	0.666414	0.970042	oral_steroid	7.87968	0.704489	0.997846	0.323051	0.00225618	0.00698396	0.994428	0.994428	NS	NS
PWY.241	454	353	79	375	-0.12463	0.291192	0.668861	0.92508	0.233769	0.319744	0.465141	0.859795	oral_steroid	305	281	4	301	-0.981766	0.803411	0.222675	0.988646	-1.08439	1.03551	0.295966	0.924922	oral_steroid	1124	1046	5	1119	-1.4281	0.741956	0.0545117	0.806692	-2.39821	0.858408	0.00530198	0.216533	oral_steroid	11.7934	1.54926	1.81653	0.256839	-0.368424	-1.43445	0.151443	0.601043	NS	NS
PWY.7229	454	454	79	375	0.0139196	0.0327298	0.670837	0.92508	0.0240145	0.0361579	0.506977	0.885858	oral_steroid	305	305	4	301	0.11978	0.149536	0.423764	0.988646	0.385069	0.190823	0.0446129	0.840582	oral_steroid	1124	1124	5	1119	-0.0198204	0.0923818	0.830158	0.945301	-0.108984	0.106131	0.304704	0.882479	oral_steroid	933.499	44.721	117.173	0.0302145	0.0146323	0.484282	0.628186	0.917573	NS	NS
GLYCOLYSIS.E.D	454	426	79	375	0.087766	0.212334	0.679561	0.92508	0.157909	0.239552	0.51016	0.885858	oral_steroid	305	283	4	301	0.21176	0.855939	0.804769	0.988646	0.500937	1.09704	0.648316	0.92806	oral_steroid	1124	1065	5	1119	-2.42887	0.734596	0.000975084	0.249621	-2.61833	0.841956	0.00192122	0.199874	oral_steroid	22.1799	1.36494	1.85312	0.198427	-0.0891921	-0.449496	0.653074	0.920054	NS	NS
THISYN.PWY	454	340	79	375	0.146434	0.347807	0.673947	0.92508	0.0836161	0.389923	0.830312	0.975128	oral_steroid	305	221	4	301	0.223485	1.28046	0.861564	0.988646	-0.284835	1.6626	0.864104	0.977987	oral_steroid	1124	869	5	1119	1.61103	1.19936	0.179467	0.806692	0.753192	1.39695	0.589882	0.940613	oral_steroid	8.26652	0.609914	0.695187	0.323227	0.257717	0.797326	0.425262	0.807592	NS	NS
SER.GLYSYN.PWY	454	454	79	375	-0.018301	0.0467378	0.69557	0.929281	0.0223613	0.0519105	0.666875	0.975128	oral_steroid	305	305	4	301	0.157644	0.169427	0.352887	0.988646	0.0236325	0.222089	0.915338	0.977987	oral_steroid	1124	1124	5	1119	-0.196396	0.111653	0.0788535	0.806692	-0.139002	0.129411	0.283011	0.882479	oral_steroid	457.788	34.8366	80.2163	0.0417814	-0.0325402	-0.77882	0.436086	0.807592	NS	NS
PWY.7392	454	227	79	375	0.12433	0.353149	0.724961	0.929656	0.452934	0.393149	0.249986	0.835775	oral_steroid	305	184	4	301	0.29395	1.29484	0.820566	0.988646	0.120493	1.67459	0.942693	0.986744	oral_steroid	1124	808	5	1119	-1.15914	1.25666	0.356522	0.816249	-1.13688	1.44888	0.432825	0.914648	oral_steroid	8.01834	0.596444	0.63323	0.328833	0.0473881	0.14411	0.885414	0.961497	NS	NS
PWY.6385	454	454	79	375	-0.013136	0.0372647	0.724631	0.929656	0.0255319	0.0412271	0.536081	0.902873	oral_steroid	305	305	4	301	0.131069	0.155834	0.400997	0.988646	0.238801	0.194051	0.219599	0.878396	oral_steroid	1124	1123	5	1119	-0.0690672	0.101067	0.49451	0.81934	-0.0167534	0.115643	0.88484	0.980571	oral_steroid	720.12	41.179	97.8996	0.0341156	-0.0125977	-0.369264	0.711931	0.93797	NS	NS
PWY.4242	454	454	79	375	0.0253007	0.065819	0.700872	0.929656	0.0439106	0.073151	0.548672	0.91039	oral_steroid	305	304	4	301	-0.0113698	0.244385	0.962924	0.998117	0.354735	0.315654	0.262141	0.894313	oral_steroid	1124	1123	5	1119	-0.085749	0.184151	0.641562	0.897485	-0.0262374	0.212717	0.901858	0.980571	oral_steroid	230.833	16.7436	29.4883	0.0600772	0.0112655	0.187517	0.851255	0.961497	NS	NS
PWY.4981	454	454	79	375	0.0294866	0.0806973	0.714993	0.929656	0.034579	0.0890251	0.697918	0.975128	oral_steroid	305	305	4	301	0.275653	0.283616	0.331879	0.988646	0.22929	0.370394	0.536424	0.92806	oral_steroid	1124	1124	5	1119	0.222804	0.221346	0.314352	0.812871	0.369702	0.256425	0.149665	0.798212	oral_steroid	153.562	12.432	20.4107	0.073244	0.067072	0.915733	0.359807	0.796105	NS	NS
X1CMET2.PWY	454	454	79	375	0.0124149	0.0364812	0.733788	0.929656	0.00784631	0.0403038	0.845745	0.975128	oral_steroid	305	305	4	301	0.0602848	0.166264	0.717174	0.988646	-0.079238	0.205247	0.699764	0.92806	oral_steroid	1124	1124	5	1119	0.106015	0.119028	0.373299	0.816249	0.0197173	0.13717	0.885729	0.980571	oral_steroid	751.384	36.1745	70.5831	0.0341366	0.0221315	0.648322	0.516777	0.870361	NS	NS
BRANCHED.CHAIN.AA.SYN.PWY	454	454	79	375	-0.0103274	0.0303945	0.73419	0.929656	-0.008293	0.0340739	0.807837	0.975128	oral_steroid	305	305	4	301	0.0641383	0.0922894	0.48762	0.988646	0.115809	0.120197	0.336191	0.92806	oral_steroid	1124	1124	5	1119	-0.0154116	0.0580968	0.790847	0.941277	0.00895835	0.0666847	0.89316	0.980571	oral_steroid	1082.46	117.408	296.275	0.0258532	-0.00549058	-0.212376	0.831814	0.961497	NS	NS
PWY.6901	454	449	79	375	0.0318789	0.0844335	0.705945	0.929656	0.0396503	0.0947794	0.675931	0.975128	oral_steroid	305	298	4	301	-0.419959	0.416858	0.314567	0.988646	-0.238855	0.515372	0.643428	0.92806	oral_steroid	1124	1116	5	1119	-0.0281078	0.334667	0.933082	0.976733	-0.25735	0.405503	0.525798	0.940613	oral_steroid	140.272	5.75471	8.9284	0.0803336	0.0116422	0.144923	0.884772	0.961497	NS	NS
LACTOSECAT.PWY	454	452	79	375	0.0479145	0.140976	0.734112	0.929656	-0.0536153	0.154955	0.729522	0.975128	oral_steroid	305	302	4	301	0.314478	0.351191	0.371301	0.988646	-0.128386	0.471761	0.785739	0.95863	oral_steroid	1124	1117	5	1119	-0.421925	0.343176	0.219161	0.806692	-0.44686	0.410823	0.276969	0.882479	oral_steroid	50.3167	8.10801	8.49116	0.122246	0.0205939	0.168462	0.86622	0.961497	NS	NS
PWY.5154	454	454	79	375	0.030689	0.0858547	0.720926	0.929656	-0.036422	0.0951774	0.702168	0.975128	oral_steroid	305	304	4	301	-0.559704	0.32663	0.0876688	0.988646	-0.119223	0.412895	0.773005	0.95863	oral_steroid	1124	1122	5	1119	0.321588	0.264607	0.224494	0.806692	0.341759	0.306657	0.26533	0.882479	oral_steroid	135.666	9.37318	14.2823	0.0792251	0.0220326	0.278101	0.780935	0.961497	NS	NS
GALACT.GLUCUROCAT.PWY	454	453	79	375	-0.0322148	0.0908193	0.722977	0.929656	0.00748334	0.102517	0.941847	0.988124	oral_steroid	305	303	4	301	-0.0714764	0.287272	0.803683	0.988646	0.177424	0.36548	0.627767	0.92806	oral_steroid	1124	1121	5	1119	0.133797	0.232989	0.565907	0.864583	0.241265	0.2841	0.395946	0.914648	oral_steroid	121.239	12.1175	18.4217	0.0811699	-0.0152001	-0.187263	0.851454	0.961497	NS	NS
PYRIDOXSYN.PWY	454	449	79	375	0.0416823	0.133114	0.754332	0.944935	0.121321	0.146634	0.408533	0.856244	oral_steroid	305	289	4	301	0.0467761	0.897565	0.958472	0.998117	1.15537	1.10634	0.297296	0.924922	oral_steroid	1124	1084	5	1119	-0.663892	0.73321	0.365417	0.816249	-0.42521	0.844729	0.614808	0.956368	oral_steroid	56.4355	1.24128	1.86013	0.129601	0.019744	0.152345	0.878915	0.961497	NS	NS
PWY.5973	454	454	79	375	0.0149245	0.0500795	0.765833	0.948854	0.0394766	0.0549577	0.472994	0.861387	oral_steroid	305	305	4	301	-0.0420053	0.262745	0.873091	0.988646	-0.363717	0.321273	0.258614	0.894313	oral_steroid	1124	1124	5	1119	0.344125	0.208262	0.0987417	0.806692	0.0306335	0.238645	0.897884	0.980571	oral_steroid	398.731	14.4855	23.0558	0.0478764	0.0304317	0.63563	0.525018	0.877641	NS	NS
PWY.6353	454	450	79	375	0.0179051	0.0604004	0.767038	0.948854	-0.0445668	0.0656337	0.497528	0.884494	oral_steroid	305	305	4	301	0.0420891	0.274955	0.878442	0.988646	0.216359	0.377117	0.56665	0.92806	oral_steroid	1124	1124	5	1119	0.250412	0.174839	0.152358	0.806692	0.454455	0.200302	0.0234772	0.438241	oral_steroid	274.107	13.2275	32.7131	0.0558975	0.0426699	0.763358	0.44525	0.807592	NS	NS
PWY.5913	454	416	79	375	0.0969592	0.32357	0.764583	0.948854	0.205519	0.359507	0.56787	0.923695	oral_steroid	305	292	4	301	-0.883127	1.07592	0.41241	0.988646	-1.59949	1.38176	0.248084	0.894313	oral_steroid	1124	1078	5	1119	-2.39288	0.94679	0.0116293	0.806692	-2.56189	1.09465	0.0194461	0.438241	oral_steroid	9.55133	0.863855	1.11556	0.29449	-0.21735	-0.738053	0.460482	0.812159	NS	NS
PWY4FS.7	454	433	79	375	-0.0377304	0.220538	0.864237	0.951127	-0.292461	0.246421	0.236004	0.827856	oral_steroid	305	268	4	301	-1.53249	1.03364	0.139231	0.988646	-0.771423	1.31547	0.558092	0.92806	oral_steroid	1124	1013	5	1119	-0.00871969	0.945601	0.992644	0.996537	-0.0553966	1.09083	0.959507	0.992389	oral_steroid	20.5605	0.935976	1.11837	0.210283	-0.0981606	-0.466803	0.640641	0.917573	NS	NS
PWY4FS.8	454	433	79	375	-0.0376351	0.22052	0.864566	0.951127	-0.292119	0.246411	0.23653	0.827856	oral_steroid	305	268	4	301	-1.53249	1.03364	0.139231	0.988646	-0.771422	1.31547	0.558092	0.92806	oral_steroid	1124	1013	5	1119	-0.00871979	0.945601	0.992644	0.996537	-0.0554006	1.09083	0.959504	0.992389	oral_steroid	20.5639	0.935976	1.11837	0.210267	-0.0980648	-0.466383	0.640941	0.917573	NS	NS
P42.PWY	454	445	79	375	-0.0150616	0.101024	0.881553	0.951127	0.124128	0.11124	0.265175	0.838607	oral_steroid	305	299	4	301	0.133373	0.475426	0.779267	0.988646	0.499015	0.580473	0.390769	0.92806	oral_steroid	1124	1115	5	1119	-0.805416	0.393466	0.040896	0.806692	-0.825107	0.455989	0.0706567	0.688134	oral_steroid	97.9827	4.4242	6.45931	0.0958415	-0.0559231	-0.583496	0.559559	0.89103	NS	NS
PWY.6284	454	289	79	375	-0.0942553	0.337001	0.779848	0.951127	-0.374108	0.368457	0.310564	0.838607	oral_steroid	305	182	4	301	-0.770972	1.23062	0.531474	0.988646	-0.739009	1.57292	0.638863	0.92806	oral_steroid	1124	699	5	1119	1.31501	1.19676	0.272091	0.806692	0.761023	1.38202	0.581981	0.940613	oral_steroid	8.80518	0.660311	0.698204	0.313671	-0.0414093	-0.132015	0.894972	0.961497	NS	NS
PWY.7282	454	436	79	375	0.0181217	0.106949	0.865531	0.951127	0.120156	0.119208	0.31413	0.838607	oral_steroid	305	288	4	301	0.204135	0.956601	0.831164	0.988646	1.00279	1.16025	0.388216	0.92806	oral_steroid	1124	1080	5	1119	0.373387	0.472907	0.429961	0.816249	0.0573617	0.536711	0.914908	0.980571	oral_steroid	87.4271	1.09279	4.47144	0.1037	0.0373904	0.360564	0.718426	0.93797	NS	NS
REDCITCYC	454	284	79	375	0.0509517	0.294769	0.862847	0.951127	-0.302099	0.32345	0.350877	0.855068	oral_steroid	305	172	4	301	0.384182	1.0559	0.716232	0.988646	-0.17437	1.33136	0.895898	0.977987	oral_steroid	1124	646	5	1119	0.643888	1.06813	0.546754	0.85347	-0.0574145	1.22377	0.962589	0.992389	oral_steroid	11.509	0.896927	0.876492	0.274386	0.112581	0.410302	0.681584	0.929845	NS	NS
VALSYN.PWY	454	454	79	375	-0.00386573	0.0184368	0.834021	0.951127	0.0153156	0.0203824	0.452865	0.856244	oral_steroid	305	305	4	301	0.0113971	0.0635201	0.857731	0.988646	0.0351108	0.0810876	0.665386	0.92806	oral_steroid	1124	1124	5	1119	0.0350849	0.0475042	0.460328	0.816249	0.0337522	0.0546902	0.537265	0.940613	oral_steroid	2941.92	247.844	443.134	0.016591	0.00192666	0.116127	0.907552	0.961497	NS	NS
PWY.7003	454	423	79	375	0.0336194	0.213354	0.874864	0.951127	0.174764	0.226999	0.441823	0.856244	oral_steroid	305	296	4	301	-0.0774892	0.436849	0.859334	0.988646	-0.104726	0.569573	0.854264	0.977987	oral_steroid	1124	1105	5	1119	-0.0393676	0.31769	0.901403	0.96552	0.0119561	0.380954	0.974969	0.992696	oral_steroid	21.9684	5.24007	9.90815	0.164141	-0.00155039	-0.00944551	0.992464	0.994428	NS	NS
HISDEG.PWY	454	447	79	375	0.0194999	0.123734	0.87485	0.951127	0.093658	0.137543	0.496319	0.884494	oral_steroid	305	300	4	301	-0.0832989	0.556442	0.881105	0.988646	0.837541	0.705338	0.236145	0.890513	oral_steroid	1124	1113	5	1119	-0.160732	0.416526	0.699656	0.923437	-0.252532	0.484426	0.602266	0.94341	oral_steroid	65.3166	3.22968	5.76388	0.116005	0.00105233	0.00907142	0.992762	0.994428	NS	NS
PWY.6549	454	323	79	375	0.0515127	0.319228	0.871879	0.951127	0.228304	0.353179	0.518377	0.891485	oral_steroid	305	236	4	301	0.334998	1.11727	0.76451	0.988646	0.3808	1.42798	0.789931	0.95863	oral_steroid	1124	892	5	1119	-1.14889	1.11845	0.304541	0.806692	-1.91774	1.29008	0.137433	0.777454	oral_steroid	9.81291	0.801097	0.799401	0.296	-0.0126667	-0.0427929	0.965867	0.987918	NS	NS
P164.PWY	454	421	79	375	-0.0381796	0.212209	0.857302	0.951127	-0.135379	0.237545	0.569062	0.923695	oral_steroid	305	302	4	301	-0.142795	0.253148	0.573133	0.988646	-0.0950341	0.320746	0.767246	0.95863	oral_steroid	1124	1109	5	1119	0.112329	0.206384	0.586364	0.865967	0.279371	0.237354	0.239451	0.882479	oral_steroid	22.2062	15.6046	23.4773	0.127736	-0.00716109	-0.0560618	0.955293	0.981585	NS	NS
ANAGLYCOLYSIS.PWY	454	454	79	375	0.00657706	0.0294474	0.823369	0.951127	0.0162988	0.0328554	0.620119	0.964629	oral_steroid	305	305	4	301	0.111507	0.141257	0.430519	0.988646	0.294398	0.179146	0.101525	0.840582	oral_steroid	1124	1124	5	1119	-0.056879	0.101525	0.575426	0.86504	-0.0190185	0.118065	0.872056	0.980571	oral_steroid	1153.21	50.1167	97.0177	0.0277314	0.00588677	0.212278	0.83189	0.961497	NS	NS
PWY.6126	454	454	79	375	0.00898425	0.0362069	0.804146	0.951127	0.019487	0.0399674	0.626124	0.967253	oral_steroid	305	305	4	301	0.0835737	0.164974	0.61282	0.988646	0.38642	0.209916	0.0667723	0.840582	oral_steroid	1124	1124	5	1119	-0.0361254	0.103794	0.727869	0.926337	-0.132075	0.119579	0.269624	0.882479	oral_steroid	762.813	36.7427	92.823	0.0334754	0.00736319	0.219958	0.825903	0.961497	NS	NS
PWY.7115	454	385	79	375	-0.0525789	0.267358	0.844184	0.951127	-0.127599	0.292028	0.662391	0.975128	oral_steroid	305	287	4	301	-0.611852	0.720238	0.396278	0.988646	-1.24153	0.898596	0.168252	0.840582	oral_steroid	1124	1051	5	1119	-1.02354	0.688001	0.137113	0.806692	-1.44133	0.787179	0.0673754	0.686005	oral_steroid	13.9898	1.92774	2.11262	0.235505	-0.226143	-0.960248	0.33693	0.796105	NS	NS
PWY.7222	454	454	79	375	0.0122914	0.0435452	0.777871	0.951127	0.0174468	0.0480727	0.716854	0.975128	oral_steroid	305	305	4	301	0.079456	0.184183	0.666494	0.988646	0.41914	0.233903	0.0742927	0.840582	oral_steroid	1124	1124	5	1119	-0.0391513	0.121243	0.74682	0.926337	-0.143944	0.139608	0.302745	0.882479	oral_steroid	527.376	29.478	68.0276	0.0400038	0.00985955	0.246465	0.805322	0.961497	NS	NS
PWY66.399	454	425	79	375	0.0480645	0.217498	0.825205	0.951127	0.0697277	0.242633	0.773972	0.975128	oral_steroid	305	295	4	301	0.303333	0.424226	0.475172	0.988646	0.553869	0.520604	0.288385	0.924922	oral_steroid	1124	1116	5	1119	-0.56429	0.297636	0.0582348	0.806692	-1.03324	0.343301	0.00267689	0.199874	oral_steroid	21.1392	5.55655	11.2883	0.162255	-0.0965757	-0.595208	0.551705	0.89103	NS	NS
PWY.5345	454	385	79	375	-0.0450699	0.287998	0.875716	0.951127	0.123125	0.319342	0.70003	0.975128	oral_steroid	305	253	4	301	0.56436	1.16481	0.62838	0.988646	1.57254	1.48039	0.289094	0.924922	oral_steroid	1124	1002	5	1119	0.532049	0.99169	0.591715	0.865967	0.375973	1.15413	0.744667	0.970042	oral_steroid	12.0565	0.737044	1.01683	0.26909	0.029947	0.11129	0.911387	0.961497	NS	NS
PWY.5100	454	454	79	375	-0.0120318	0.0454363	0.791285	0.951127	0.0209547	0.0495044	0.672318	0.975128	oral_steroid	305	305	4	301	0.242128	0.162606	0.137533	0.988646	0.0980283	0.205454	0.633664	0.92806	oral_steroid	1124	1124	5	1119	-0.205108	0.123961	0.0982819	0.806692	-0.113172	0.142885	0.428508	0.914648	oral_steroid	484.389	37.8204	65.0778	0.0412643	-0.0170593	-0.413414	0.679303	0.929845	NS	NS
HOMOSER.METSYN.PWY	454	454	79	375	0.0083995	0.0564349	0.881753	0.951127	-0.0208165	0.0626936	0.740039	0.975128	oral_steroid	305	305	4	301	0.0866006	0.190239	0.649285	0.988646	-0.205809	0.245673	0.402943	0.92806	oral_steroid	1124	1124	5	1119	0.0362551	0.134413	0.787419	0.941277	0.141966	0.156653	0.365008	0.914648	oral_steroid	313.982	27.6312	55.3498	0.0501909	0.0177268	0.353187	0.723948	0.93797	NS	NS
PWY.5347	454	454	79	375	0.00920059	0.04055	0.820612	0.951127	-0.0173464	0.0448711	0.699274	0.975128	oral_steroid	305	305	4	301	0.0710166	0.138009	0.607231	0.988646	-0.0946911	0.178003	0.595202	0.92806	oral_steroid	1124	1124	5	1119	0.0110937	0.0862573	0.897688	0.96552	0.0794654	0.100729	0.430344	0.914648	oral_steroid	608.162	52.5031	134.403	0.0354648	0.0136027	0.383554	0.701309	0.93797	NS	NS
PWY.821	454	287	79	375	0.075383	0.314856	0.810892	0.951127	-0.124996	0.349266	0.720621	0.975128	oral_steroid	305	207	4	301	0.227395	1.15733	0.844367	0.988646	0.0132919	1.48856	0.992882	0.995125	oral_steroid	1124	837	5	1119	-0.324051	1.10479	0.769336	0.929009	-0.44987	1.28411	0.726155	0.970042	oral_steroid	10.0873	0.746593	0.819298	0.292939	0.0570392	0.194714	0.845617	0.961497	NS	NS
P185.PWY	454	447	79	375	-0.022503	0.104776	0.830048	0.951127	0.0231906	0.118543	0.845003	0.975128	oral_steroid	305	300	4	301	0.0215689	0.430189	0.960047	0.998117	0.0835681	0.522542	0.873064	0.977987	oral_steroid	1124	1115	5	1119	0.0677871	0.345051	0.84429	0.946966	-0.295311	0.40904	0.470478	0.940613	oral_steroid	91.0907	5.40357	8.39912	0.0976396	-0.0130028	-0.133172	0.894057	0.961497	NS	NS
MET.SAM.PWY	454	454	79	375	-0.00715691	0.0441095	0.871183	0.951127	-0.00874419	0.0489666	0.858365	0.979965	oral_steroid	305	305	4	301	0.0847309	0.158953	0.594394	0.988646	-0.111155	0.205249	0.58858	0.92806	oral_steroid	1124	1124	5	1119	0.0348713	0.106549	0.743517	0.926337	0.126523	0.123876	0.30731	0.882479	oral_steroid	513.966	39.5789	88.0852	0.0394782	0.00428096	0.108438	0.913648	0.961497	NS	NS
SO4ASSIM.PWY	454	401	79	375	-0.0580628	0.265383	0.826916	0.951127	0.0375569	0.294566	0.89861	0.98022	oral_steroid	305	262	4	301	0.344446	1.05446	0.744158	0.988646	0.796935	1.34422	0.553783	0.92806	oral_steroid	1124	1012	5	1119	0.749618	0.932813	0.421794	0.816249	0.583156	1.08801	0.592082	0.940613	oral_steroid	14.1989	0.899368	1.14924	0.248088	0.0213476	0.0860483	0.931428	0.962644	NS	NS
GALACTUROCAT.PWY	454	453	79	375	-0.0246021	0.0937471	0.793114	0.951127	0.0166527	0.105376	0.874513	0.98022	oral_steroid	305	304	4	301	-0.042411	0.294881	0.885738	0.988646	0.169469	0.376458	0.652967	0.92806	oral_steroid	1124	1122	5	1119	-0.117372	0.206938	0.570705	0.864583	0.0179732	0.238474	0.939936	0.992389	oral_steroid	113.785	11.5002	23.3517	0.0820232	-0.0405546	-0.494429	0.621003	0.917573	NS	NS
PWY.6507	454	453	79	375	-0.0196264	0.0914852	0.830235	0.951127	-0.0127685	0.103048	0.901453	0.98022	oral_steroid	305	305	4	301	-0.0689916	0.285263	0.809061	0.988646	0.140655	0.36799	0.702603	0.92806	oral_steroid	1124	1123	5	1119	0.0148128	0.192192	0.93858	0.976733	0.151284	0.223022	0.497705	0.940613	oral_steroid	119.481	12.2888	27.0725	0.0793445	-0.0175758	-0.221513	0.824693	0.961497	NS	NS
PYRIDNUCSAL.PWY	454	437	79	375	0.0215489	0.0960313	0.822559	0.951127	0.00548184	0.102185	0.957245	0.988124	oral_steroid	305	291	4	301	0.560944	0.510709	0.272976	0.988646	0.857559	0.682042	0.209803	0.87059	oral_steroid	1124	1094	5	1119	0.141914	0.323765	0.661239	0.918963	0.58048	0.380313	0.127236	0.777454	oral_steroid	108.436	3.83401	9.53984	0.0906063	0.0479532	0.529249	0.596633	0.911163	NS	NS
PWY.1269	454	442	79	375	0.0233585	0.136435	0.864143	0.951127	0.0145263	0.151371	0.923599	0.988124	oral_steroid	305	290	4	301	-1.45571	0.845278	0.0860773	0.988646	0.113379	1.03518	0.912869	0.977987	oral_steroid	1124	1076	5	1119	-0.919605	0.731151	0.208745	0.806692	-0.871348	0.841328	0.300583	0.882479	oral_steroid	53.7213	1.39959	1.87062	0.132463	-0.0439149	-0.331526	0.740247	0.952962	NS	NS
SULFATE.CYS.PWY	454	401	79	375	-0.0383342	0.273034	0.888408	0.952748	0.0714246	0.3033	0.813949	0.975128	oral_steroid	305	262	4	301	0.473085	1.11009	0.670294	0.988646	0.861714	1.4167	0.54354	0.92806	oral_steroid	1124	1012	5	1119	0.802268	0.968521	0.407653	0.816249	0.636991	1.12868	0.572622	0.940613	oral_steroid	13.4143	0.811486	1.06606	0.255723	0.047407	0.185384	0.852928	0.961497	NS	NS
GLUCUROCAT.PWY	454	453	79	375	-0.0110591	0.0799088	0.889992	0.952748	0.0319215	0.0906942	0.725051	0.975128	oral_steroid	305	305	4	301	-0.192311	0.264723	0.468134	0.988646	0.0874599	0.330858	0.791725	0.95863	oral_steroid	1124	1122	5	1119	0.132621	0.216763	0.540781	0.85347	0.255935	0.263887	0.332332	0.896897	oral_steroid	156.607	14.2698	21.2828	0.0721389	-0.00860551	-0.119291	0.905045	0.961497	NS	NS
PWY.7383	454	427	79	375	-0.0310863	0.233034	0.89394	0.953917	0.136157	0.259316	0.599832	0.948931	oral_steroid	305	302	4	301	0.22584	0.311569	0.469138	0.988646	0.324736	0.403671	0.421891	0.92806	oral_steroid	1124	1123	5	1119	-0.242385	0.209145	0.246734	0.806692	-0.109461	0.240886	0.649625	0.970042	oral_steroid	18.4146	10.3013	22.8615	0.139242	-0.0734293	-0.527349	0.597951	0.911163	NS	NS
HISTSYN.PWY	454	454	79	375	-0.00454434	0.0390534	0.907419	0.957648	0.0358981	0.0441259	0.416401	0.856244	oral_steroid	305	305	4	301	0.127399	0.140473	0.365176	0.988646	0.0252993	0.1785	0.887399	0.977987	oral_steroid	1124	1124	5	1119	-0.0362854	0.11083	0.743429	0.926337	0.069082	0.126841	0.586119	0.940613	oral_steroid	655.664	50.6775	81.4116	0.0356291	0.000663488	0.0186221	0.985143	0.994428	NS	NS
PWY.7211	454	446	79	375	-0.00809909	0.0664763	0.903088	0.957648	0.0169337	0.0734175	0.817711	0.975128	oral_steroid	305	304	4	301	-0.0636951	0.319443	0.842093	0.988646	0.149573	0.403724	0.711325	0.92806	oral_steroid	1124	1120	5	1119	-0.174149	0.203161	0.391523	0.816249	-0.0610286	0.236903	0.796758	0.978161	oral_steroid	226.29	9.79973	24.2282	0.0619794	-0.0256465	-0.41379	0.679028	0.929845	NS	NS
PWY0.1296	454	454	79	375	0.00385655	0.0330675	0.90721	0.957648	-0.0113235	0.0371377	0.7606	0.975128	oral_steroid	305	305	4	301	-0.130135	0.132535	0.326954	0.988646	-0.0630207	0.166773	0.705823	0.92806	oral_steroid	1124	1124	5	1119	-0.0179943	0.0990764	0.855914	0.946966	0.0132836	0.115245	0.908257	0.980571	oral_steroid	914.529	56.93	101.873	0.0305234	-0.00532434	-0.174435	0.861524	0.961497	NS	NS
PWY.5103	454	454	79	375	0.00334415	0.0333931	0.920276	0.961737	0.0012804	0.0373978	0.972705	0.994913	oral_steroid	305	305	4	301	0.0651653	0.102667	0.526097	0.988646	0.123679	0.133988	0.356821	0.92806	oral_steroid	1124	1124	5	1119	-0.0213603	0.0663258	0.747475	0.926337	0.0105777	0.0761057	0.889487	0.980571	oral_steroid	896.78	94.8713	227.319	0.028642	0.00354864	0.123896	0.901397	0.961497	NS	NS
PWY.6471	454	353	79	375	-0.0289724	0.348164	0.933719	0.968516	-0.448812	0.38365	0.242764	0.835775	oral_steroid	305	225	4	301	1.49056	1.25701	0.236646	0.988646	1.36655	1.62265	0.400451	0.92806	oral_steroid	1124	917	5	1119	1.31821	1.20481	0.274137	0.806692	2.06689	1.39537	0.138831	0.777454	oral_steroid	8.24959	0.63288	0.688911	0.323231	0.168467	0.521199	0.602228	0.911481	NS	NS
PWY0.1298	454	453	79	375	-0.00765491	0.0907314	0.932802	0.968516	-0.110477	0.0995563	0.267808	0.838607	oral_steroid	305	304	4	301	-0.555264	0.352261	0.116032	0.988646	-1.12742	0.444237	0.0117349	0.840582	oral_steroid	1124	1124	5	1119	0.105037	0.301865	0.727937	0.926337	0.303652	0.346816	0.381475	0.914648	oral_steroid	121.474	8.0588	10.9742	0.0843627	-0.0302613	-0.358705	0.719816	0.93797	NS	NS
PWY.6113	454	281	79	375	0.0169519	0.344861	0.960817	0.993539	-0.289723	0.376541	0.442093	0.856244	oral_steroid	305	182	4	301	-0.777668	1.24019	0.531104	0.988646	-0.680947	1.58645	0.668108	0.92806	oral_steroid	1124	699	5	1119	1.25726	1.20809	0.298238	0.806692	0.63645	1.39491	0.64829	0.970042	oral_steroid	8.40839	0.650162	0.685178	0.320359	0.0511484	0.15966	0.873149	0.961497	NS	NS
PWY4LZ.257	454	434	79	375	-0.00157912	0.100483	0.987469	0.995798	-0.0604707	0.113497	0.594488	0.948931	oral_steroid	305	300	4	301	-0.0565399	0.360418	0.875453	0.988646	-0.00529535	0.452967	0.990682	0.995125	oral_steroid	1124	1123	5	1119	-0.713258	0.325892	0.0288302	0.806692	-0.370373	0.372582	0.320412	0.890776	oral_steroid	99.0417	7.69815	9.4157	0.0927855	-0.0629111	-0.678027	0.497754	0.844797	NS	NS
PWY.2942	454	454	79	375	0.000357168	0.0209434	0.986401	0.995798	0.0089323	0.0230283	0.698313	0.975128	oral_steroid	305	305	4	301	0.0206163	0.0744434	0.782028	0.988646	0.120731	0.0952466	0.206127	0.87059	oral_steroid	1124	1124	5	1119	0.130832	0.0541391	0.0158275	0.806692	0.0675123	0.0631203	0.28505	0.882479	oral_steroid	2279.86	180.446	341.176	0.0188932	0.0175519	0.929003	0.352888	0.796105	NS	NS
METSYN.PWY	454	454	79	375	0.00165716	0.0440695	0.970021	0.995798	-0.0144705	0.0488986	0.767441	0.975128	oral_steroid	305	305	4	301	0.0717809	0.146817	0.625265	0.988646	-0.0828624	0.187126	0.658266	0.92806	oral_steroid	1124	1124	5	1119	0.0180779	0.0983221	0.854154	0.946966	0.0916275	0.114679	0.424474	0.914648	oral_steroid	514.901	46.3926	103.442	0.038786	0.00910646	0.234787	0.814374	0.961497	NS	NS
PWY.7198	454	298	79	375	0.00452822	0.327634	0.988979	0.995798	0.0988571	0.363306	0.785683	0.975128	oral_steroid	305	196	4	301	0.2717	1.13342	0.810714	0.988646	0.263965	1.40428	0.851043	0.977987	oral_steroid	1124	711	5	1119	0.266156	1.0909	0.807293	0.941277	0.506356	1.25894	0.687611	0.970042	oral_steroid	9.31582	0.778431	0.840287	0.302412	0.0436535	0.144351	0.885223	0.961497	NS	NS
PWY.7210	454	298	79	375	-0.0132574	0.340781	0.968985	0.995798	0.0857944	0.378146	0.820632	0.975128	oral_steroid	305	196	4	301	0.325262	1.18832	0.784492	0.988646	0.335218	1.47364	0.82023	0.977987	oral_steroid	1124	711	5	1119	0.273613	1.14581	0.811309	0.941277	0.50145	1.32274	0.70469	0.970042	oral_steroid	8.61091	0.708166	0.761678	0.314959	0.0321986	0.102231	0.918573	0.961497	NS	NS
PWY.7196	454	442	79	375	-0.00197273	0.0565465	0.972187	0.995798	0.0172356	0.0636492	0.786701	0.975128	oral_steroid	305	305	4	301	-0.122741	0.211462	0.562059	0.988646	0.00633809	0.270753	0.981342	0.995125	oral_steroid	1124	1121	5	1119	-0.130731	0.145188	0.368092	0.816249	-0.194685	0.170186	0.2529	0.882479	oral_steroid	312.744	22.3632	47.4391	0.0511279	-0.0249998	-0.488966	0.624866	0.917573	NS	NS
PWY.7242	454	453	79	375	0.0010367	0.0875249	0.990555	0.995798	0.0171744	0.098623	0.861844	0.979965	oral_steroid	305	305	4	301	-0.141968	0.275343	0.606512	0.988646	0.0359145	0.35009	0.918369	0.977987	oral_steroid	1124	1123	5	1119	-0.0587967	0.192131	0.759643	0.926337	0.0904112	0.221953	0.683837	0.970042	oral_steroid	130.538	13.1902	27.0899	0.0765126	-0.0194948	-0.254791	0.798884	0.961497	NS	NS
PWY.5971	454	289	79	375	0.00120343	0.348075	0.997243	0.997243	-0.328044	0.379906	0.388391	0.856244	oral_steroid	305	182	4	301	-0.791459	1.23835	0.523234	0.988646	-0.644452	1.58529	0.684691	0.92806	oral_steroid	1124	699	5	1119	1.28498	1.20474	0.286384	0.806692	0.639423	1.39066	0.645755	0.970042	oral_steroid	8.25379	0.652096	0.688985	0.322835	0.0395165	0.122405	0.902578	0.961497	NS	NS
[truncated: 12 more columns]
