# Supplementary material for: Impact of commonly used drugs on the composition and metabolic function of the gut microbiota
Source: Nat Commun. 2020 Jan 17;11:362. doi: 10.1038/s41467-019-14177-z (PMC6969170; doi:10.1038/s41467-019-14177-z)
Supplement: Supplementary file 36 — Supplementary Data 34 [file 41467_2019_14177_MOESM36_ESM.xlsx]

## Sheet: Sheet1
Supplementary table 34 - Summary statistics taxa vs & pathways other antidepressants
Univariate (lm= taxa or pathways~Age+Sex+BMI+drug X) & multivariate (lm= taxa or pathways~Age+Sex+BMI+all drugs) & results from univariate meta-analysis & results from multivariate meta analysis
Taxa
Taxa	N.IBD	non-zeros.IBD	Users.IBD	Non-users.IBD	Coef.IBD_univariate	SE.IBD_univariate	Pval.IBD_univariate	Qval.IBD_univariate	coeff.correcting.all.IBD_multivariate	SE.correcting_all.IBD_multivariate	pval.correcting.all.IBD_multivariate	qval.correcting.all.IBD_multivariate	drug.IBD	N.MIBS	non-zeros.MIBS	Users.MIBS	Non-users.MIBS	Coef.MIBS_univariate	SE.MIBS_univariate	Pval.MIBS_univariate	Qval.MIBS_univariate	coeff.correcting.all.MIBS_multivariate	SE.correcting_all.MIBS_multivariate	pval.correcting.all.MIBS_multivariate	qval.correcting.all.MIBS_multivariate	drug.MIBS	N.LLD	non-zeros.LLD	Users.LLD	Non-users.LLD	Coef.LLD_univariate	SE.LLD_univariate	Pval.LLD_univariate	Qval.LLD_univariate	coeff.correcting.all.LLD_multivariate	SE.correcting_all.LLD_multivariate	pval.correcting.all.LLD_multivariate	qval.correcting.all.LLD_multivariate	drug.LLD	inverse_var.ibd_univariate	inverse_var.lld_univariate	se_univariate	beta_univariate	Z_univariate	P_univariate	FDR_univariate	Het.Q_univariate	Het.I2_univariate	Het.Pval_univariate
k__Bacteria.p__Firmicutes.c__Bacilli.o__Lactobacillales.f__Streptococcaceae.g__Streptococcus.s__Streptococcus_mutans.t__Streptococcus_mutans_unclassified	454	126	10	444	0.000544472	0.00831237	0.947805	0.975681	-0.00522498	0.00791883	0.509754	0.845225	other_antidepressant	305	73	3	302	NA	NA	NA	NA	NA	NA	NA	NA	other_antidepressant	1124	266	9	1115	0.0185431	0.0043638	2.32324e-05	0.00401921	0.0147691	0.00431377	0.000640976	0.0839679	other_antidepressant	14472.7	52513.3	0.00386374	0.0146544	3.79279	0.000148962	0.019514	3.67547	0.727926	0.159178
k__Bacteria.p__Actinobacteria.c__Actinobacteria.o__Coriobacteriales.f__Coriobacteriaceae.g__Eggerthella.s__Eggerthella_lenta.t__GCF_000024265	454	212	10	444	-0.00372591	0.00514057	0.46897	0.881798	-0.00311312	0.00533546	0.559914	0.857531	other_antidepressant	305	162	3	302	NA	NA	NA	NA	NA	NA	NA	NA	other_antidepressant	1124	464	9	1115	0.00740974	0.00245282	0.00257993	0.223164	0.00737135	0.00257209	0.00424277	0.151054	other_antidepressant	37842.3	166215	0.00221373	0.00534463	2.41431	0.0157649	0.341987	NS	NS	NA
k__Bacteria.p__Actinobacteria.c__Actinobacteria.o__Bifidobacteriales.f__Bifidobacteriaceae.g__Bifidobacterium.s__Bifidobacterium_longum	454	369	10	444	-0.0500529	0.0421735	0.23594	0.685286	-0.0398881	0.0441305	0.366617	0.814013	other_antidepressant	305	270	3	302	NA	NA	NA	NA	NA	NA	NA	NA	other_antidepressant	1124	1026	9	1115	-0.0976856	0.0397951	0.0142515	0.255857	-0.11156	0.0412276	0.00691849	0.151054	other_antidepressant	562.239	631.453	0.0289437	-0.0752502	-2.59988	0.00932555	0.320552	NS	NS	NA
k__Bacteria.p__Actinobacteria.c__Actinobacteria.o__Bifidobacteriales.f__Bifidobacteriaceae.g__Bifidobacterium.s__Bifidobacterium_longum.t__Bifidobacterium_longum_unclassified	454	369	10	444	-0.0480848	0.0418184	0.250836	0.685286	-0.0390312	0.0438425	0.373869	0.816281	other_antidepressant	305	269	3	302	NA	NA	NA	NA	NA	NA	NA	NA	other_antidepressant	1124	1025	9	1115	-0.0954062	0.0393529	0.0154929	0.255857	-0.111546	0.0407642	0.00631436	0.151054	other_antidepressant	571.829	645.724	0.0286587	-0.0731815	-2.55356	0.0106629	0.320552	NS	NS	NA
k__Bacteria.p__Actinobacteria.c__Actinobacteria.o__Actinomycetales.f__Actinomycetaceae	454	226	10	444	-0.0012276	0.00339057	0.717489	0.881798	-0.00204514	0.00346031	0.554856	0.857531	other_antidepressant	305	157	3	302	NA	NA	NA	NA	NA	NA	NA	NA	other_antidepressant	1124	613	9	1115	0.00949867	0.00342959	0.00570659	0.255857	0.00978242	0.00353896	0.0058051	0.151054	other_antidepressant	86986.8	85018.7	0.00241118	0.00407417	1.6897	0.0910849	0.420449	NS	NS	NA
k__Bacteria.p__Actinobacteria.c__Actinobacteria.o__Actinomycetales.f__Actinomycetaceae.g__Actinomyces	454	222	10	444	0.00111439	0.00318546	0.726638	0.881798	0.000613097	0.00322905	0.849514	0.93537	other_antidepressant	305	156	3	302	NA	NA	NA	NA	NA	NA	NA	NA	other_antidepressant	1124	604	9	1115	0.00939408	0.00341703	0.00607168	0.255857	0.00953419	0.00351904	0.00685081	0.151054	other_antidepressant	98549.6	85645.3	0.00233003	0.00496421	2.13053	0.0331275	0.341987	NS	NS	NA
k__Bacteria.p__Actinobacteria.c__Actinobacteria.o__Actinomycetales.f__Micrococcaceae.g__Rothia	454	162	10	444	0.00523825	0.0028523	0.0670041	0.527742	0.00287272	0.00261049	0.27185	0.76534	other_antidepressant	305	98	3	302	NA	NA	NA	NA	NA	NA	NA	NA	other_antidepressant	1124	355	9	1115	0.00528489	0.00219599	0.0162683	0.255857	0.00504138	0.00214411	0.0188955	0.25619	other_antidepressant	122916	207366	0.00174003	0.00526754	3.02726	0.00246778	0.16164	NS	NS	NA
k__Bacteria.p__Actinobacteria.c__Actinobacteria.o__Actinomycetales	454	286	10	444	0.00246542	0.00497341	0.620354	0.881798	-0.000722753	0.00477682	0.879817	0.937041	other_antidepressant	305	185	3	302	NA	NA	NA	NA	NA	NA	NA	NA	other_antidepressant	1124	769	9	1115	0.0110925	0.00448092	0.0134539	0.255857	0.010902	0.00448689	0.0152742	0.25619	other_antidepressant	40428.9	49804.1	0.00332903	0.00722716	2.17095	0.0299348	0.341987	NS	NS	NA
k__Bacteria.p__Actinobacteria.c__Actinobacteria.o__Bifidobacteriales.f__Bifidobacteriaceae	454	423	10	444	0.0034664	0.0696294	0.960318	0.977067	0.0228088	0.0727063	0.753905	0.914459	other_antidepressant	305	294	3	302	NA	NA	NA	NA	NA	NA	NA	NA	other_antidepressant	1124	1094	9	1115	-0.139534	0.0648622	0.0316719	0.342453	-0.156037	0.0666022	0.0193199	0.25619	other_antidepressant	206.26	237.693	0.0474604	-0.073096	-1.54015	0.123525	0.434813	NS	NS	NA
k__Bacteria.p__Actinobacteria.c__Actinobacteria.o__Bifidobacteriales.f__Bifidobacteriaceae.g__Bifidobacterium	454	413	10	444	0.0026007	0.0701727	0.970453	0.981672	0.0235183	0.0731768	0.748084	0.914459	other_antidepressant	305	293	3	302	NA	NA	NA	NA	NA	NA	NA	NA	other_antidepressant	1124	1088	9	1115	-0.1397	0.0649316	0.0316517	0.342453	-0.155871	0.0666612	0.0195565	0.25619	other_antidepressant	203.078	237.185	0.0476589	-0.0740613	-1.55399	0.120187	0.434813	NS	NS	NA
k__Bacteria.p__Actinobacteria.c__Actinobacteria	454	452	10	444	0.0461089	0.0636832	0.46943	0.881798	0.0549686	0.0665138	0.40906	0.839902	other_antidepressant	305	305	3	302	NA	NA	NA	NA	NA	NA	NA	NA	other_antidepressant	1124	1124	9	1115	-0.125909	0.0608333	0.0387059	0.359425	-0.142746	0.0628473	0.0233249	0.268793	other_antidepressant	246.576	270.22	0.0439886	-0.0438352	-0.996512	0.319001	0.69577	NS	NS	NA
k__Bacteria.p__Proteobacteria.c__Gammaproteobacteria	454	346	10	444	-0.0334968	0.0176565	0.0585092	0.519558	-0.0418958	0.0181264	0.0213631	0.496783	other_antidepressant	305	225	3	302	NA	NA	NA	NA	NA	NA	NA	NA	other_antidepressant	1124	855	9	1115	-0.014207	0.0105969	0.180312	0.588333	-0.0247144	0.0109812	0.0246222	0.268793	other_antidepressant	3207.67	8905.19	0.00908608	-0.0193152	-2.1258	0.0335198	0.341987	NS	NS	NA
k__Bacteria.p__Verrucomicrobia.c__Verrucomicrobiae.o__Verrucomicrobiales.f__Verrucomicrobiaceae.g__Akkermansia.s__Akkermansia_muciniphila.t__GCF_000020225	454	150	10	444	0.0064178	0.0223793	0.774426	0.895933	0.00383009	0.0233114	0.869581	0.937041	other_antidepressant	305	188	3	302	NA	NA	NA	NA	NA	NA	NA	NA	other_antidepressant	1124	752	9	1115	0.0812866	0.0393325	0.0389984	0.359425	0.0907559	0.0411251	0.0275382	0.2775	other_antidepressant	1996.67	646.392	0.0194512	0.0247278	1.27128	0.20363	0.512992	NS	NS	NA
k__Bacteria.p__Firmicutes.c__Bacilli.o__Lactobacillales.f__Lactobacillaceae	454	274	10	444	0.00244197	0.0160612	0.879232	0.915867	-0.00635238	0.0158193	0.688251	0.90892	other_antidepressant	305	159	3	302	NA	NA	NA	NA	NA	NA	NA	NA	other_antidepressant	1124	637	9	1115	0.030825	0.0126114	0.0146754	0.255857	0.0284747	0.0131497	0.0305821	0.286161	other_antidepressant	3876.54	6287.43	0.00991901	0.0199997	2.0163	0.0437683	0.356342	NS	NS	NA
k__Bacteria.p__Firmicutes.c__Bacilli.o__Lactobacillales.f__Lactobacillaceae.g__Lactobacillus	454	270	10	444	0.00347468	0.01564	0.824299	0.90168	-0.00462872	0.0153446	0.763095	0.915553	other_antidepressant	305	158	3	302	NA	NA	NA	NA	NA	NA	NA	NA	other_antidepressant	1124	630	9	1115	0.0294624	0.0126671	0.0202077	0.281365	0.0279217	0.0131952	0.0345777	0.291972	other_antidepressant	4088.14	6232.29	0.00984354	0.0191681	1.94728	0.0515015	0.356342	NS	NS	NA
k__Bacteria.p__Proteobacteria.c__Gammaproteobacteria.o__Enterobacteriales.f__Enterobacteriaceae	454	310	10	444	-0.0314633	0.0176768	0.0758229	0.538538	-0.0382262	0.0183506	0.0379223	0.496783	other_antidepressant	305	200	3	302	NA	NA	NA	NA	NA	NA	NA	NA	other_antidepressant	1124	773	9	1115	-0.0126444	0.00983312	0.198759	0.588333	-0.0215316	0.0102357	0.0356608	0.291972	other_antidepressant	3200.31	10342.3	0.00859308	-0.0170916	-1.98899	0.046702	0.356342	NS	NS	NA
k__Bacteria.p__Firmicutes.c__Clostridia.o__Clostridiales.f__Eubacteriaceae.g__Eubacterium.s__Eubacterium_hallii.t__GCF_000173975	454	364	10	444	0.0246541	0.0241941	0.308759	0.734037	0.0139844	0.0250633	0.577184	0.857531	other_antidepressant	305	296	3	302	NA	NA	NA	NA	NA	NA	NA	NA	other_antidepressant	1124	1105	9	1115	-0.0533703	0.0206286	0.0098017	0.255857	-0.0440937	0.0214358	0.0399265	0.307669	other_antidepressant	1708.37	2349.96	0.0156974	-0.0205256	-1.30758	0.191015	0.5101	NS	NS	NA
k__Bacteria.p__Bacteroidetes.c__Bacteroidia.o__Bacteroidales.f__Prevotellaceae.g__Prevotella	454	103	10	444	0.0261259	0.0315366	0.407877	0.849744	0.0202047	0.0326736	0.53668	0.857379	other_antidepressant	305	86	3	302	NA	NA	NA	NA	NA	NA	NA	NA	other_antidepressant	1124	488	9	1115	0.0390902	0.0189593	0.0394745	0.359425	0.0398737	0.0200079	0.0465431	0.33873	other_antidepressant	1005.47	2781.98	0.016249	0.0356485	2.19389	0.0282433	0.341987	NS	NS	NA
k__Bacteria.p__Proteobacteria.c__Gammaproteobacteria.o__Enterobacteriales.f__Enterobacteriaceae.g__Escherichia	454	304	10	444	-0.0238002	0.0157944	0.132613	0.623637	-0.0272259	0.016459	0.0989439	0.546041	other_antidepressant	305	193	3	302	NA	NA	NA	NA	NA	NA	NA	NA	other_antidepressant	1124	758	9	1115	-0.0117216	0.00964781	0.224654	0.588333	-0.0188055	0.0100367	0.0612613	0.42238	other_antidepressant	4008.6	10743.4	0.0082333	-0.0150037	-1.82232	0.0684059	0.367245	NS	NS	NA
k__Bacteria.p__Firmicutes.c__Bacilli.o__Lactobacillales.f__Streptococcaceae.g__Streptococcus.s__Streptococcus_anginosus.t__Streptococcus_anginosus_unclassified	454	121	10	444	-0.00288555	0.00782939	0.712639	0.881798	-0.0061227	0.0078486	0.435796	0.845225	other_antidepressant	305	60	3	302	NA	NA	NA	NA	NA	NA	NA	NA	other_antidepressant	1124	268	9	1115	0.00268879	0.00123629	0.0298661	0.342453	0.00230073	0.0012587	0.0678714	0.444557	other_antidepressant	16313.4	654268	0.00122116	0.00255318	2.09078	0.0365482	0.341987	NS	NS	NA
k__Bacteria.p__Proteobacteria.c__Deltaproteobacteria.o__Desulfovibrionales.f__Desulfovibrionaceae.g__Bilophila.s__Bilophila_unclassified	454	184	10	444	0.00829669	0.00589836	0.16026	0.651497	0.00804612	0.00615557	0.191935	0.644705	other_antidepressant	305	177	3	302	NA	NA	NA	NA	NA	NA	NA	NA	other_antidepressant	1124	618	9	1115	0.00668014	0.00515898	0.195639	0.588333	0.00932267	0.00539038	0.084008	0.52405	other_antidepressant	28743.4	37572.7	0.00388321	0.0073808	1.9007	0.0573418	0.356342	NS	NS	NA
k__Bacteria.p__Firmicutes.c__Clostridia.o__Clostridiales.f__Lachnospiraceae.g__Roseburia.s__Roseburia_hominis.t__GCF_000225345	454	280	10	444	0.0233902	0.0109221	0.0327877	0.427118	0.0222519	0.0115388	0.0545226	0.510176	other_antidepressant	305	247	3	302	NA	NA	NA	NA	NA	NA	NA	NA	other_antidepressant	1124	989	9	1115	-0.0198326	0.0123339	0.108127	0.565571	-0.0213591	0.0129188	0.0985576	0.565335	other_antidepressant	8382.77	6573.5	0.00817689	0.00439313	0.537261	0.591087	0.778111	NS	NS	NA
k__Bacteria.p__Proteobacteria.c__Deltaproteobacteria.o__Desulfovibrionales.f__Desulfovibrionaceae.g__Bilophila	454	184	10	444	0.00894688	0.00600826	0.137192	0.623637	0.00871079	0.00626859	0.165443	0.619229	other_antidepressant	305	177	3	302	NA	NA	NA	NA	NA	NA	NA	NA	other_antidepressant	1124	620	9	1115	0.00662533	0.00539129	0.219371	0.588333	0.00930633	0.00564056	0.0992573	0.565335	other_antidepressant	27701.4	34404.5	0.00401267	0.00766082	1.90916	0.0562417	0.356342	NS	NS	NA
k__Bacteria.p__Firmicutes.c__Clostridia.o__Clostridiales.f__Ruminococcaceae.g__Faecalibacterium.s__Faecalibacterium_prausnitzii.t__Faecalibacterium_prausnitzii_unclassified	454	352	10	444	0.0415662	0.0358048	0.24631	0.685286	0.0493432	0.0370738	0.18397	0.634213	other_antidepressant	305	292	3	302	NA	NA	NA	NA	NA	NA	NA	NA	other_antidepressant	1124	1093	9	1115	-0.0416057	0.0257043	0.105809	0.565571	-0.041969	0.0266973	0.116238	0.634464	other_antidepressant	780.042	1513.53	0.0208807	-0.0133189	-0.63786	0.523565	0.753703	NS	NS	NA
k__Bacteria.p__Firmicutes.c__Clostridia.o__Clostridiales.f__Peptostreptococcaceae.g__Peptostreptococcaceae_noname.s__Peptostreptococcaceae_noname_unclassified	454	248	10	444	-0.00711337	0.0106658	0.505175	0.881798	-0.00412376	0.010914	0.705756	0.90892	other_antidepressant	305	207	3	302	NA	NA	NA	NA	NA	NA	NA	NA	other_antidepressant	1124	868	9	1115	-0.0257403	0.0167165	0.123892	0.588333	-0.0263265	0.0173202	0.12881	0.674963	other_antidepressant	8790.54	3578.55	0.00899148	-0.0125024	-1.39047	0.164386	0.500804	NS	NS	NA
k__Bacteria.p__Bacteroidetes.c__Bacteroidia.o__Bacteroidales.f__Bacteroidaceae.g__Bacteroides.s__Bacteroides_thetaiotaomicron.t__Bacteroides_thetaiotaomicron_unclassified	454	246	10	444	0.0211262	0.0121065	0.0816971	0.538538	0.0190238	0.01278	0.137414	0.576708	other_antidepressant	305	206	3	302	NA	NA	NA	NA	NA	NA	NA	NA	other_antidepressant	1124	766	9	1115	0.012015	0.00734465	0.102149	0.565571	0.0112664	0.0077154	0.144519	0.701184	other_antidepressant	6822.77	18537.8	0.00627944	0.0144662	2.30374	0.0212372	0.341987	NS	NS	NA
k__Bacteria.p__Bacteroidetes.c__Bacteroidia.o__Bacteroidales.f__Porphyromonadaceae.g__Parabacteroides.s__Parabacteroides_merdae.t__Parabacteroides_merdae_unclassified	454	223	10	444	0.0318506	0.0149316	0.0334785	0.427118	0.0383129	0.0153068	0.0127207	0.496783	other_antidepressant	305	177	3	302	NA	NA	NA	NA	NA	NA	NA	NA	other_antidepressant	1124	779	9	1115	0.0186178	0.0125942	0.139614	0.588333	0.0192998	0.0131932	0.1438	0.701184	other_antidepressant	4485.23	6304.66	0.00962701	0.0241185	2.5053	0.0122348	0.320552	NS	NS	NA
k__Bacteria.p__Firmicutes.c__Clostridia.o__Clostridiales.f__Clostridiaceae.g__Clostridium.s__Clostridium_bolteae	454	212	10	444	0.00169708	0.00411907	0.680567	0.881798	0.00225367	0.00432062	0.602283	0.857531	other_antidepressant	305	82	3	302	NA	NA	NA	NA	NA	NA	NA	NA	other_antidepressant	1124	169	9	1115	0.0125466	0.00506632	0.0134159	0.255857	0.00630218	0.00496834	0.204905	0.734456	other_antidepressant	58938.8	38959.7	0.00319604	0.00601476	1.88194	0.0598437	0.356342	NS	NS	NA
k__Bacteria.p__Firmicutes.c__Clostridia.o__Clostridiales.f__Lachnospiraceae.g__Coprococcus	454	341	10	444	0.0416596	0.0309226	0.178607	0.651497	0.0393545	0.0317244	0.215522	0.688618	other_antidepressant	305	287	3	302	NA	NA	NA	NA	NA	NA	NA	NA	other_antidepressant	1124	1088	9	1115	-0.0541269	0.0279523	0.0530707	0.417328	-0.037961	0.028942	0.189929	0.734456	other_antidepressant	1045.8	1279.87	0.0207361	-0.011054	-0.53308	0.593978	0.778111	NS	NS	NA
k__Bacteria.p__Firmicutes.c__Clostridia.o__Clostridiales.f__Lachnospiraceae.g__Coprococcus.s__Coprococcus_catus.t__GCF_000210555	454	264	10	444	0.00472869	0.0135464	0.727203	0.881798	0.00957511	0.0140416	0.495695	0.845225	other_antidepressant	305	259	3	302	NA	NA	NA	NA	NA	NA	NA	NA	other_antidepressant	1124	1020	9	1115	-0.0237093	0.0122223	0.0526504	0.417328	-0.0171285	0.0126868	0.177269	0.734456	other_antidepressant	5449.41	6694.18	0.00907458	-0.0109478	-1.20642	0.227654	0.552272	NS	NS	NA
k__Bacteria.p__Firmicutes.c__Clostridia.o__Clostridiales.f__Ruminococcaceae.g__Ruminococcus.s__Ruminococcus_sp_5_1_39BFAA.t__GCF_000159975	454	293	10	444	-0.0203587	0.0446193	0.648418	0.881798	-0.0164247	0.0461442	0.722073	0.90892	other_antidepressant	305	265	3	302	NA	NA	NA	NA	NA	NA	NA	NA	other_antidepressant	1124	1022	9	1115	-0.0678405	0.0379351	0.0739942	0.51204	-0.0548174	0.0395748	0.166292	0.734456	other_antidepressant	502.291	694.894	0.0289014	-0.0479191	-1.65802	0.0973141	0.424938	NS	NS	NA
k__Bacteria.p__Firmicutes.c__Clostridia.o__Clostridiales.f__Ruminococcaceae	454	436	10	444	0.0381573	0.0605875	0.529162	0.881798	0.0407149	0.0621486	0.512769	0.845225	other_antidepressant	305	305	3	302	NA	NA	NA	NA	NA	NA	NA	NA	other_antidepressant	1124	1124	9	1115	-0.0651269	0.040621	0.109156	0.565571	-0.0539593	0.0419391	0.198507	0.734456	other_antidepressant	272.417	606.037	0.0337397	-0.0330975	-0.980967	0.326609	0.69577	NS	NS	NA
k__Bacteria.p__Firmicutes.c__Erysipelotrichia.o__Erysipelotrichales.f__Erysipelotrichaceae.g__Erysipelotrichaceae_noname	454	383	10	444	-0.0382507	0.0204692	0.0623469	0.519558	-0.0414509	0.0210584	0.0497357	0.507396	other_antidepressant	305	268	3	302	NA	NA	NA	NA	NA	NA	NA	NA	other_antidepressant	1124	931	9	1115	0.0376257	0.0282569	0.183278	0.588333	0.037313	0.0294431	0.205326	0.734456	other_antidepressant	2386.7	1252.42	0.0165769	-0.0121374	-0.732192	0.464051	0.704184	NS	NS	NA
k__Bacteria.p__Firmicutes.c__Clostridia.o__Clostridiales.f__Ruminococcaceae.g__Ruminococcus.s__Ruminococcus_callidus.t__GCF_000468015	454	126	10	444	0.0032682	0.0115862	0.778018	0.895933	-0.00302354	0.0119302	0.800063	0.919371	other_antidepressant	305	126	3	302	NA	NA	NA	NA	NA	NA	NA	NA	other_antidepressant	1124	559	9	1115	-0.0164722	0.0115141	0.152823	0.588333	-0.0152681	0.0121041	0.207442	0.734456	other_antidepressant	7449.29	7542.93	0.00816708	-0.00666367	-0.815917	0.414547	0.704184	NS	NS	NA
k__Bacteria.p__Firmicutes.c__Clostridia.o__Clostridiales.f__Lachnospiraceae.g__Blautia.s__Ruminococcus_torques	454	446	10	444	-0.00712144	0.0252655	0.778182	0.895933	-0.00200036	0.0261977	0.939174	0.968755	other_antidepressant	305	305	3	302	NA	NA	NA	NA	NA	NA	NA	NA	other_antidepressant	1124	1124	9	1115	0.0238631	0.0203732	0.241733	0.588333	0.0296851	0.021233	0.162386	0.734456	other_antidepressant	1566.55	2409.24	0.0158595	0.0116545	0.73486	0.462425	0.704184	NS	NS	NA
k__Bacteria.p__Proteobacteria.c__Gammaproteobacteria.o__Enterobacteriales.f__Enterobacteriaceae.g__Escherichia.s__Escherichia_coli.t__Escherichia_coli_unclassified	454	260	10	444	-0.0259732	0.0158729	0.102534	0.562516	-0.0325972	0.016603	0.0503523	0.507396	other_antidepressant	305	163	3	302	NA	NA	NA	NA	NA	NA	NA	NA	other_antidepressant	1124	625	9	1115	-0.0072755	0.00868561	0.402416	0.7421	-0.0123009	0.00907812	0.175717	0.734456	other_antidepressant	3969.04	13255.6	0.00761947	-0.011584	-1.52031	0.128433	0.434813	NS	NS	NA
k__Bacteria.p__Bacteroidetes.c__Bacteroidia.o__Bacteroidales.f__Rikenellaceae.g__Alistipes	454	362	10	444	0.0389577	0.0285076	0.172464	0.651497	0.0319823	0.0295904	0.28043	0.76534	other_antidepressant	305	269	3	302	NA	NA	NA	NA	NA	NA	NA	NA	other_antidepressant	1124	1073	9	1115	-0.0176616	0.0210946	0.402627	0.7421	-0.0278994	0.0218834	0.202616	0.734456	other_antidepressant	1230.49	2247.29	0.016957	0.00237116	0.139834	0.888791	0.978417	NS	NS	NA
k__Bacteria.p__Bacteroidetes.c__Bacteroidia.o__Bacteroidales.f__Bacteroidaceae.g__Bacteroides.s__Bacteroides_uniformis	454	353	10	444	0.0568734	0.0335872	0.0911118	0.562516	0.0537836	0.0348837	0.123924	0.575728	other_antidepressant	305	268	3	302	NA	NA	NA	NA	NA	NA	NA	NA	other_antidepressant	1124	1052	9	1115	-0.0243188	0.0213793	0.255579	0.588333	-0.0269069	0.022271	0.227255	0.751783	other_antidepressant	886.446	2187.82	0.0180356	-0.000907525	-0.0503187	0.959868	0.993909	NS	NS	NA
k__Bacteria.p__Firmicutes.c__Erysipelotrichia.o__Erysipelotrichales.f__Erysipelotrichaceae	454	419	10	444	-0.0303011	0.0246752	0.220114	0.685286	-0.0315234	0.0258434	0.223276	0.69641	other_antidepressant	305	291	3	302	NA	NA	NA	NA	NA	NA	NA	NA	other_antidepressant	1124	1069	9	1115	0.0369877	0.0301275	0.219817	0.588333	0.0368636	0.031425	0.24103	0.751783	other_antidepressant	1642.39	1101.73	0.0190897	-0.00328556	-0.172112	0.86335	0.966535	NS	NS	NA
k__Bacteria.p__Firmicutes.c__Clostridia.o__Clostridiales.f__Peptostreptococcaceae.g__Peptostreptococcaceae_noname	454	388	10	444	-0.0185279	0.0142296	0.193588	0.651497	-0.012225	0.0145273	0.400571	0.839902	other_antidepressant	305	266	3	302	NA	NA	NA	NA	NA	NA	NA	NA	other_antidepressant	1124	1040	9	1115	-0.0283215	0.0185057	0.126196	0.588333	-0.0226288	0.0190028	0.23399	0.751783	other_antidepressant	4938.69	2920.05	0.0112804	-0.0221669	-1.96509	0.0494043	0.356342	NS	NS	NA
k__Bacteria.p__Actinobacteria.c__Actinobacteria.o__Bifidobacteriales.f__Bifidobacteriaceae.g__Bifidobacterium.s__Bifidobacterium_adolescentis.t__Bifidobacterium_adolescentis_unclassified	454	263	10	444	0.0696106	0.060621	0.251475	0.685286	0.0506438	0.0614478	0.410334	0.839902	other_antidepressant	305	220	3	302	NA	NA	NA	NA	NA	NA	NA	NA	other_antidepressant	1124	937	9	1115	-0.0740855	0.06035	0.219857	0.588333	-0.0764779	0.0621152	0.218507	0.751783	other_antidepressant	272.116	274.565	0.0427694	-0.00255934	-0.0598404	0.952283	0.993909	NS	NS	NA
k__Bacteria.p__Proteobacteria	454	434	10	444	-0.0437349	0.0218342	0.0458041	0.471513	-0.0505959	0.0226704	0.0262011	0.496783	other_antidepressant	305	275	3	302	NA	NA	NA	NA	NA	NA	NA	NA	other_antidepressant	1124	1040	9	1115	-0.00771522	0.0114721	0.501397	0.781456	-0.0142781	0.0120385	0.235883	0.751783	other_antidepressant	2097.61	7598.29	0.0101556	-0.0155077	-1.52701	0.126759	0.434813	NS	NS	NA
k__Bacteria.p__Firmicutes.c__Bacilli.o__Lactobacillales.f__Streptococcaceae.g__Streptococcus.s__Streptococcus_salivarius.t__Streptococcus_salivarius_unclassified	454	434	10	444	-0.0174557	0.0262095	0.505771	0.881798	-0.0399196	0.0235659	0.0910906	0.546041	other_antidepressant	305	290	3	302	NA	NA	NA	NA	NA	NA	NA	NA	other_antidepressant	1124	1068	9	1115	0.0257126	0.015754	0.102942	0.565571	0.0175282	0.0155626	0.260295	0.781951	other_antidepressant	1455.74	4029.17	0.0135025	0.0142554	1.05576	0.291078	0.646291	NS	NS	NA
k__Bacteria.p__Firmicutes.c__Clostridia.o__Clostridiales.f__Ruminococcaceae.g__Subdoligranulum	454	426	10	444	0.073265	0.0362453	0.04385	0.471513	0.0610981	0.0369578	0.0990838	0.546041	other_antidepressant	305	305	3	302	NA	NA	NA	NA	NA	NA	NA	NA	other_antidepressant	1124	1122	9	1115	-0.0361603	0.0322635	0.262623	0.588333	-0.0360975	0.0335151	0.281699	0.781951	other_antidepressant	761.195	960.674	0.0240991	0.0122138	0.506818	0.612283	0.786363	NS	NS	NA
k__Bacteria.p__Firmicutes.c__Clostridia.o__Clostridiales.f__Ruminococcaceae.g__Subdoligranulum.s__Subdoligranulum_unclassified	454	426	10	444	0.0628227	0.0360989	0.0825099	0.538538	0.0503207	0.0368402	0.172738	0.628574	other_antidepressant	305	305	3	302	NA	NA	NA	NA	NA	NA	NA	NA	other_antidepressant	1124	1122	9	1115	-0.0358627	0.0322362	0.266165	0.588333	-0.0359401	0.0334764	0.283245	0.781951	other_antidepressant	767.382	962.302	0.0240445	0.00791954	0.329369	0.741877	0.870773	NS	NS	NA
k__Bacteria.p__Firmicutes.c__Clostridia.o__Clostridiales.f__Lachnospiraceae.g__Blautia.s__Ruminococcus_torques.t__Ruminococcus_torques_unclassified	454	418	10	444	-0.0171182	0.0249856	0.493634	0.881798	-0.00963737	0.0259452	0.710503	0.90892	other_antidepressant	305	233	3	302	NA	NA	NA	NA	NA	NA	NA	NA	other_antidepressant	1124	865	9	1115	-0.0264762	0.0236493	0.263156	0.588333	-0.0264757	0.0248288	0.286516	0.781951	other_antidepressant	1601.85	1787.98	0.0171756	-0.0220541	-1.28404	0.199128	0.511485	NS	NS	NA
k__Bacteria.p__Actinobacteria.c__Actinobacteria.o__Coriobacteriales.f__Coriobacteriaceae.g__Eggerthella	454	340	10	444	-0.00563162	0.0153065	0.71311	0.881798	-0.00455894	0.0154978	0.768785	0.915553	other_antidepressant	305	231	3	302	NA	NA	NA	NA	NA	NA	NA	NA	other_antidepressant	1124	733	9	1115	0.0100863	0.00835558	0.227643	0.588333	0.00933666	0.00865064	0.280701	0.781951	other_antidepressant	4268.23	14323.4	0.007334	0.00647782	0.883259	0.377097	0.69577	NS	NS	NA
k__Bacteria.p__Bacteroidetes.c__Bacteroidia.o__Bacteroidales.f__Rikenellaceae.g__Alistipes.s__Alistipes_putredinis.t__GCF_000154465	454	223	10	444	0.0202633	0.0225548	0.369462	0.826568	0.0219289	0.0227776	0.336264	0.775332	other_antidepressant	305	203	3	302	NA	NA	NA	NA	NA	NA	NA	NA	other_antidepressant	1124	904	9	1115	-0.0132953	0.0184322	0.470871	0.748599	-0.0209535	0.0191824	0.274934	0.781951	other_antidepressant	1965.73	2943.36	0.0142725	0.000142447	0.00998054	0.992037	0.993909	NS	NS	NA
k__Bacteria.p__Firmicutes.c__Clostridia.o__Clostridiales	454	453	10	444	-0.0567994	0.0654521	0.38598	0.826568	-0.050739	0.0670912	0.449937	0.845225	other_antidepressant	305	305	3	302	NA	NA	NA	NA	NA	NA	NA	NA	other_antidepressant	1124	1124	9	1115	-0.0897533	0.0541234	0.0975362	0.565571	-0.0522503	0.0559864	0.350892	0.792941	other_antidepressant	233.428	341.374	0.0417101	-0.0763706	-1.83099	0.0671024	0.367245	NS	NS	NA
k__Bacteria.p__Bacteroidetes.c__Bacteroidia.o__Bacteroidales.f__Bacteroidaceae.g__Bacteroides.s__Bacteroides_uniformis.t__Bacteroides_uniformis_unclassified	454	353	10	444	0.0581547	0.0334794	0.0830887	0.538538	0.0554336	0.03475	0.111464	0.575728	other_antidepressant	305	268	3	302	NA	NA	NA	NA	NA	NA	NA	NA	other_antidepressant	1124	1050	9	1115	-0.02342	0.0211592	0.268602	0.588333	-0.0216227	0.0220642	0.327314	0.792941	other_antidepressant	892.162	2233.57	0.0178864	-0.000136549	-0.00763423	0.993909	0.993909	NS	NS	NA
k__Bacteria.p__Firmicutes.c__Clostridia.o__Clostridiales.f__Peptostreptococcaceae	454	395	10	444	-0.0206261	0.0149343	0.167958	0.651497	-0.014689	0.0153022	0.337686	0.775332	other_antidepressant	305	270	3	302	NA	NA	NA	NA	NA	NA	NA	NA	other_antidepressant	1124	1045	9	1115	-0.0247873	0.0184873	0.180269	0.588333	-0.0193058	0.0189829	0.309377	0.792941	other_antidepressant	4483.62	2925.85	0.0116173	-0.0222693	-1.9169	0.0552509	0.356342	NS	NS	NA
k__Bacteria.p__Firmicutes.c__Negativicutes.o__Selenomonadales.f__Veillonellaceae	454	376	10	444	-0.0447531	0.039971	0.263481	0.685286	-0.041432	0.0419586	0.324023	0.775332	other_antidepressant	305	244	3	302	NA	NA	NA	NA	NA	NA	NA	NA	other_antidepressant	1124	856	9	1115	-0.0444572	0.0400712	0.267474	0.588333	-0.0382128	0.0420054	0.363179	0.792941	other_antidepressant	625.907	622.78	0.0282991	-0.0446055	-1.57621	0.114977	0.434813	NS	NS	NA
k__Bacteria.p__Actinobacteria.c__Actinobacteria.o__Coriobacteriales.f__Coriobacteriaceae.g__Eggerthella.s__Eggerthella_unclassified	454	329	10	444	-0.00276897	0.0142214	0.845716	0.90168	-0.00272682	0.0143788	0.849688	0.93537	other_antidepressant	305	216	3	302	NA	NA	NA	NA	NA	NA	NA	NA	other_antidepressant	1124	663	9	1115	0.00840299	0.00759272	0.268661	0.588333	0.00717628	0.00787795	0.36254	0.792941	other_antidepressant	4944.39	17346.2	0.00669791	0.00592488	0.884587	0.37638	0.69577	NS	NS	NA
k__Bacteria.p__Firmicutes.c__Clostridia.o__Clostridiales.f__Lachnospiraceae.g__Dorea.s__Dorea_formicigenerans	454	330	10	444	-0.00736743	0.0190011	0.698398	0.881798	-0.000609743	0.0197557	0.975393	0.990516	other_antidepressant	305	286	3	302	NA	NA	NA	NA	NA	NA	NA	NA	other_antidepressant	1124	1090	9	1115	-0.0201247	0.0136988	0.142092	0.588333	-0.0130909	0.0142829	0.359587	0.792941	other_antidepressant	2769.77	5328.88	0.011112	-0.0157616	-1.41843	0.156065	0.499682	NS	NS	NA
k__Bacteria.p__Actinobacteria.c__Actinobacteria.o__Coriobacteriales.f__Coriobacteriaceae.g__Collinsella.s__Collinsella_aerofaciens.t__GCF_000169035	454	304	10	444	0.0722772	0.0336395	0.0322152	0.427118	0.0530303	0.0344614	0.124642	0.575728	other_antidepressant	305	265	3	302	NA	NA	NA	NA	NA	NA	NA	NA	other_antidepressant	1124	1013	9	1115	-0.0311558	0.0298081	0.296152	0.619583	-0.0296545	0.0309211	0.337756	0.792941	other_antidepressant	883.69	1125.46	0.0223097	0.0143374	0.642654	0.520449	0.753703	NS	NS	NA
k__Bacteria.p__Actinobacteria.c__Actinobacteria.o__Coriobacteriales.f__Coriobacteriaceae	454	436	10	444	0.0628841	0.0278308	0.0243422	0.427118	0.0492516	0.0287873	0.0878843	0.546041	other_antidepressant	305	305	3	302	NA	NA	NA	NA	NA	NA	NA	NA	other_antidepressant	1124	1123	9	1115	-0.0233509	0.0245313	0.341362	0.671087	-0.0248374	0.0256061	0.332274	0.792941	other_antidepressant	1291.06	1661.73	0.0184028	0.0143541	0.779994	0.435395	0.704184	NS	NS	NA
k__Bacteria.p__Actinobacteria.c__Actinobacteria.o__Coriobacteriales.f__Coriobacteriaceae.g__Collinsella	454	342	10	444	0.0787389	0.0336812	0.0198487	0.427118	0.0579333	0.0346265	0.0950969	0.546041	other_antidepressant	305	278	3	302	NA	NA	NA	NA	NA	NA	NA	NA	other_antidepressant	1124	1052	9	1115	-0.0275306	0.0288359	0.339919	0.671087	-0.0305835	0.0299256	0.307018	0.792941	other_antidepressant	881.504	1202.63	0.0219047	0.017417	0.795126	0.42654	0.704184	NS	NS	NA
k__Bacteria.p__Firmicutes.c__Bacilli.o__Lactobacillales.f__Streptococcaceae.g__Streptococcus.s__Streptococcus_parasanguinis.t__Streptococcus_parasanguinis_unclassified	454	393	10	444	0.0175907	0.0159524	0.270784	0.686771	-0.00540151	0.014553	0.710723	0.90892	other_antidepressant	305	245	3	302	NA	NA	NA	NA	NA	NA	NA	NA	other_antidepressant	1124	934	9	1115	0.00729067	0.00816892	0.37233	0.707836	0.00810784	0.00827165	0.327218	0.792941	other_antidepressant	3929.57	14985.5	0.00727103	0.00943048	1.29699	0.194634	0.5101	NS	NS	NA
k__Bacteria.p__Bacteroidetes.c__Bacteroidia.o__Bacteroidales.f__Bacteroidaceae.g__Bacteroides	454	429	10	444	0.0334614	0.0524943	0.52418	0.881798	0.051964	0.0540126	0.336603	0.775332	other_antidepressant	305	298	3	302	NA	NA	NA	NA	NA	NA	NA	NA	other_antidepressant	1124	1111	9	1115	-0.0144361	0.0357278	0.686247	0.882738	-0.0346382	0.0367572	0.346225	0.792941	other_antidepressant	362.891	783.408	0.029536	0.000727112	0.0246179	0.98036	0.993909	NS	NS	NA
k__Bacteria.p__Bacteroidetes.c__Bacteroidia.o__Bacteroidales	454	438	10	444	0.0662101	0.0577884	0.252531	0.685286	0.0822547	0.0590594	0.164476	0.619229	other_antidepressant	305	300	3	302	NA	NA	NA	NA	NA	NA	NA	NA	other_antidepressant	1124	1119	9	1115	-0.0116107	0.0457841	0.799853	0.933171	-0.0462331	0.0473712	0.329297	0.792941	other_antidepressant	299.446	477.057	0.0358863	0.0183996	0.51272	0.608147	0.786363	NS	NS	NA
k__Bacteria.p__Firmicutes.c__Clostridia.o__Clostridiales.f__Lachnospiraceae.g__Lachnospiraceae_noname	454	443	10	444	0.0394344	0.0301619	0.191774	0.651497	0.0455896	0.0312391	0.145278	0.576708	other_antidepressant	305	305	3	302	NA	NA	NA	NA	NA	NA	NA	NA	other_antidepressant	1124	1121	9	1115	-0.0189986	0.0144949	0.190226	0.588333	-0.0123787	0.015033	0.410443	0.817511	other_antidepressant	1099.21	4759.62	0.0130645	-0.00803564	-0.615073	0.538507	0.758542	NS	NS	NA
k__Bacteria.p__Firmicutes.c__Clostridia.o__Clostridiales.f__Clostridiales_noname	454	312	10	444	0.00444224	0.00482598	0.357837	0.826568	0.0051409	0.00495021	0.299674	0.775332	other_antidepressant	305	120	3	302	NA	NA	NA	NA	NA	NA	NA	NA	other_antidepressant	1124	393	9	1115	0.00235837	0.00211399	0.264852	0.588333	0.00190208	0.00224944	0.397989	0.817511	other_antidepressant	42936.7	223765	0.00193636	0.00269385	1.39119	0.164167	0.500804	NS	NS	NA
k__Bacteria.p__Firmicutes.c__Clostridia.o__Clostridiales.f__Lachnospiraceae.g__Roseburia.s__Roseburia_inulinivorans.t__GCF_000174195	454	325	10	444	-0.0129514	0.0148732	0.384355	0.826568	-0.0110889	0.015434	0.472896	0.845225	other_antidepressant	305	259	3	302	NA	NA	NA	NA	NA	NA	NA	NA	other_antidepressant	1124	1024	9	1115	-0.0202482	0.0149231	0.175108	0.588333	-0.0127709	0.0156389	0.414333	0.817511	other_antidepressant	4520.55	4490.35	0.0105345	-0.0165876	-1.57459	0.115351	0.434813	NS	NS	NA
k__Bacteria.p__Firmicutes.c__Clostridia.o__Clostridiales.f__Lachnospiraceae.g__Dorea.s__Dorea_formicigenerans.t__Dorea_formicigenerans_unclassified	454	330	10	444	-0.00679322	0.018821	0.718319	0.881798	-0.000605123	0.0195854	0.975368	0.990516	other_antidepressant	305	286	3	302	NA	NA	NA	NA	NA	NA	NA	NA	other_antidepressant	1124	1090	9	1115	-0.0193868	0.0137668	0.159343	0.588333	-0.0116217	0.0143477	0.418116	0.817511	other_antidepressant	2823.04	5276.35	0.0111115	-0.0149973	-1.3497	0.177111	0.5101	NS	NS	NA
k__Bacteria.p__Firmicutes.c__Negativicutes.o__Selenomonadales	454	413	10	444	-0.057649	0.0393674	0.143808	0.629161	-0.0494559	0.0413392	0.232278	0.707638	other_antidepressant	305	272	3	302	NA	NA	NA	NA	NA	NA	NA	NA	other_antidepressant	1124	983	9	1115	-0.0381425	0.0381607	0.317758	0.646731	-0.0331728	0.0399737	0.406799	0.817511	other_antidepressant	645.248	686.702	0.0274003	-0.0475922	-1.73692	0.0824015	0.3998	NS	NS	NA
k__Bacteria.p__Firmicutes.c__Clostridia.o__Clostridiales.f__Lachnospiraceae.g__Lachnospiraceae_noname.s__Lachnospiraceae_bacterium_3_1_46FAA.t__GCF_000209405	454	247	10	444	0.00536232	0.00889196	0.546794	0.881798	0.00321785	0.00914106	0.725014	0.90892	other_antidepressant	305	222	3	302	NA	NA	NA	NA	NA	NA	NA	NA	other_antidepressant	1124	841	9	1115	0.00488247	0.00917933	0.594903	0.837559	0.00814676	0.00959035	0.395808	0.817511	other_antidepressant	12647.5	11868	0.00638674	0.00513002	0.80323	0.421842	0.704184	NS	NS	NA
k__Bacteria.p__Firmicutes.c__Clostridia.o__Clostridiales.f__Lachnospiraceae.g__Blautia	454	449	10	444	-0.0733171	0.0445457	0.10051	0.562516	-0.067948	0.0463711	0.143635	0.576708	other_antidepressant	305	305	3	302	NA	NA	NA	NA	NA	NA	NA	NA	other_antidepressant	1124	1124	9	1115	0.00543269	0.0230735	0.813903	0.933171	0.0194541	0.0238254	0.414383	0.817511	other_antidepressant	503.951	1878.33	0.0204882	-0.0112262	-0.547934	0.583737	0.778111	NS	NS	NA
k__Bacteria	454	454	10	444	-0.0546669	0.0331327	0.0996729	0.562516	-0.0593271	0.0335487	0.0777647	0.546041	other_antidepressant	305	305	3	302	NA	NA	NA	NA	NA	NA	NA	NA	other_antidepressant	1124	1124	9	1115	-0.0648608	0.0434924	0.136162	0.588333	-0.0338593	0.0451167	0.453129	0.82701	other_antidepressant	910.931	528.656	0.0263561	-0.0584104	-2.2162	0.0266778	0.341987	NS	NS	NA
k__Bacteria.p__Firmicutes.c__Clostridia.o__Clostridiales.f__Ruminococcaceae.g__Faecalibacterium.s__Faecalibacterium_prausnitzii	454	357	10	444	0.0226615	0.0402272	0.573494	0.881798	0.0356745	0.0418458	0.394438	0.839902	other_antidepressant	305	293	3	302	NA	NA	NA	NA	NA	NA	NA	NA	other_antidepressant	1124	1116	9	1115	-0.0306067	0.0275216	0.266335	0.588333	-0.0216296	0.0286725	0.450793	0.82701	other_antidepressant	617.96	1320.24	0.0227144	-0.0136231	-0.599759	0.548667	0.764632	NS	NS	NA
k__Bacteria.p__Bacteroidetes.c__Bacteroidia.o__Bacteroidales.f__Porphyromonadaceae.g__Barnesiella.s__Barnesiella_intestinihominis.t__GCF_000296465	454	242	10	444	0.0250453	0.0186707	0.18048	0.651497	0.0288153	0.0190349	0.13087	0.575728	other_antidepressant	305	212	3	302	NA	NA	NA	NA	NA	NA	NA	NA	other_antidepressant	1124	888	9	1115	-0.00939374	0.0128947	0.466464	0.748599	-0.0100313	0.0134083	0.45454	0.82701	other_antidepressant	2868.64	6014.18	0.0106102	0.00172811	0.162872	0.870619	0.966535	NS	NS	NA
k__Bacteria.p__Proteobacteria.c__Betaproteobacteria.o__Burkholderiales	454	320	10	444	-0.00375604	0.00956344	0.6947	0.881798	-0.000989235	0.0100086	0.921318	0.965541	other_antidepressant	305	152	3	302	NA	NA	NA	NA	NA	NA	NA	NA	other_antidepressant	1124	614	9	1115	-0.00354045	0.00491708	0.47166	0.748599	-0.00393375	0.00514957	0.445098	0.82701	other_antidepressant	10933.8	41360.4	0.00437294	-0.00358552	-0.819935	0.412253	0.704184	NS	NS	NA
k__Bacteria.p__Bacteroidetes.c__Bacteroidia.o__Bacteroidales.f__Bacteroidaceae.g__Bacteroides.s__Bacteroides_xylanisolvens.t__Bacteroides_xylanisolvens_unclassified	454	186	10	444	0.00748583	0.00559371	0.181534	0.651497	0.00650945	0.00573373	0.256969	0.748066	other_antidepressant	305	142	3	302	NA	NA	NA	NA	NA	NA	NA	NA	other_antidepressant	1124	556	9	1115	-0.000529578	0.00416691	0.898892	0.96589	-0.00330817	0.00436114	0.448289	0.82701	other_antidepressant	31959.5	57593.2	0.00334165	0.00233096	0.697547	0.48546	0.722674	NS	NS	NA
k__Bacteria.p__Firmicutes.c__Clostridia.o__Clostridiales.f__Lachnospiraceae	454	451	10	444	-0.031407	0.0496848	0.527636	0.881798	-0.0274261	0.0514518	0.594302	0.857531	other_antidepressant	305	305	3	302	NA	NA	NA	NA	NA	NA	NA	NA	other_antidepressant	1124	1124	9	1115	-0.0520948	0.0326757	0.111153	0.565571	-0.0208866	0.0338489	0.53733	0.895503	other_antidepressant	405.091	936.592	0.0273008	-0.0458486	-1.67939	0.0930765	0.420449	NS	NS	NA
k__Bacteria.p__Firmicutes	454	454	10	444	-0.0515694	0.0584068	0.377755	0.826568	-0.0695878	0.0595953	0.243639	0.725381	other_antidepressant	305	305	3	302	NA	NA	NA	NA	NA	NA	NA	NA	other_antidepressant	1124	1124	9	1115	-0.0732514	0.0562966	0.193469	0.588333	-0.0339315	0.0582837	0.560568	0.895503	other_antidepressant	293.139	315.526	0.0405332	-0.0628091	-1.54957	0.121244	0.434813	NS	NS	NA
k__Archaea.p__Euryarchaeota.c__Methanobacteria.o__Methanobacteriales.f__Methanobacteriaceae.g__Methanobrevibacter	454	74	10	444	0.0140009	0.0285178	0.623706	0.881798	0.0155635	0.0286812	0.587683	0.857531	other_antidepressant	305	128	3	302	NA	NA	NA	NA	NA	NA	NA	NA	other_antidepressant	1124	597	9	1115	0.0550355	0.0430916	0.201808	0.588333	0.0244616	0.044633	0.583765	0.895503	other_antidepressant	1229.61	538.535	0.0237816	0.0264991	1.11427	0.265164	0.620295	NS	NS	NA
k__Archaea.p__Euryarchaeota.c__Methanobacteria.o__Methanobacteriales.f__Methanobacteriaceae	454	75	10	444	0.0132787	0.0293166	0.650816	0.881798	0.015097	0.0294737	0.608781	0.857531	other_antidepressant	305	129	3	302	NA	NA	NA	NA	NA	NA	NA	NA	other_antidepressant	1124	597	9	1115	0.05597	0.0440861	0.204506	0.588333	0.0265718	0.0455877	0.560101	0.895503	other_antidepressant	1163.51	514.514	0.0244118	0.0263686	1.08016	0.280072	0.643675	NS	NS	NA
k__Archaea.p__Euryarchaeota.c__Methanobacteria.o__Methanobacteriales.f__Methanobacteriaceae.g__Methanobrevibacter.s__Methanobrevibacter_smithii.t__Methanobrevibacter_smithii_unclassified	454	69	10	444	0.0135429	0.0264733	0.60921	0.881798	0.0146682	0.026578	0.581333	0.857531	other_antidepressant	305	127	3	302	NA	NA	NA	NA	NA	NA	NA	NA	other_antidepressant	1124	580	9	1115	0.0466102	0.0405586	0.250717	0.588333	0.0194587	0.0419635	0.642953	0.895503	other_antidepressant	1426.87	607.902	0.0221688	0.023422	1.05653	0.290726	0.646291	NS	NS	NA
k__Bacteria.p__Firmicutes.c__Clostridia.o__Clostridiales.f__Lachnospiraceae.g__Dorea.s__Dorea_longicatena.t__GCF_000154065	454	325	10	444	0.00573126	0.0285682	0.841092	0.90168	0.00925201	0.0294005	0.753164	0.914459	other_antidepressant	305	285	3	302	NA	NA	NA	NA	NA	NA	NA	NA	other_antidepressant	1124	1074	9	1115	-0.0344548	0.0247386	0.163971	0.588333	-0.0112653	0.0254794	0.658481	0.895503	other_antidepressant	1225.28	1633.99	0.0187013	-0.0172339	-0.921536	0.356771	0.69577	NS	NS	NA
k__Bacteria.p__Firmicutes.c__Clostridia.o__Clostridiales.f__Lachnospiraceae.g__Blautia.s__Ruminococcus_obeum.t__Ruminococcus_obeum_unclassified	454	421	10	444	0.0260915	0.0179979	0.147865	0.63113	0.0306885	0.0186154	0.100038	0.546041	other_antidepressant	305	298	3	302	NA	NA	NA	NA	NA	NA	NA	NA	other_antidepressant	1124	1099	9	1115	-0.0155582	0.0142129	0.273902	0.592312	-0.00801534	0.0146628	0.584737	0.895503	other_antidepressant	3087.15	4950.37	0.0111542	0.000439105	0.0393667	0.968598	0.993909	NS	NS	NA
k__Bacteria.p__Firmicutes.c__Clostridia.o__Clostridiales.f__Ruminococcaceae.g__Ruminococcus	454	374	10	444	-0.000348872	0.0574036	0.995154	0.995154	-0.00525566	0.05882	0.928848	0.965707	other_antidepressant	305	298	3	302	NA	NA	NA	NA	NA	NA	NA	NA	other_antidepressant	1124	1113	9	1115	-0.0457266	0.0474892	0.335814	0.671087	-0.0303013	0.0493275	0.539154	0.895503	other_antidepressant	303.474	443.414	0.0365908	-0.0272888	-0.745783	0.455798	0.704184	NS	NS	NA
k__Bacteria.p__Bacteroidetes.c__Bacteroidia.o__Bacteroidales.f__Porphyromonadaceae.g__Parabacteroides	454	353	10	444	0.0200985	0.0197899	0.310393	0.734037	0.0205539	0.0202404	0.310501	0.775332	other_antidepressant	305	252	3	302	NA	NA	NA	NA	NA	NA	NA	NA	other_antidepressant	1124	1025	9	1115	0.0127554	0.013948	0.360656	0.693261	0.00831225	0.0145486	0.567885	0.895503	other_antidepressant	2553.36	5140.14	0.0114009	0.0151925	1.33257	0.182673	0.5101	NS	NS	NA
k__Bacteria.p__Firmicutes.c__Clostridia.o__Clostridiales.f__Oscillospiraceae.g__Oscillibacter.s__Oscillibacter_unclassified	454	357	10	444	0.0277653	0.0113484	0.0148128	0.427118	0.0254402	0.0118182	0.0319514	0.496783	other_antidepressant	305	264	3	302	NA	NA	NA	NA	NA	NA	NA	NA	other_antidepressant	1124	1050	9	1115	0.00676872	0.00816889	0.407511	0.7421	0.00336607	0.00837132	0.687695	0.895503	other_antidepressant	7764.87	14985.6	0.00662987	0.013935	2.10185	0.0355667	0.341987	NS	NS	NA
k__Bacteria.p__Firmicutes.c__Clostridia.o__Clostridiales.f__Clostridiaceae.g__Clostridium.s__Clostridium_leptum.t__GCF_000154345	454	255	10	444	0.011199	0.0061511	0.0693604	0.527742	0.0136441	0.00621105	0.0286319	0.496783	other_antidepressant	305	252	3	302	NA	NA	NA	NA	NA	NA	NA	NA	other_antidepressant	1124	918	9	1115	0.00443846	0.00561201	0.429182	0.748104	0.00255977	0.00580816	0.659506	0.895503	other_antidepressant	26429.8	31751.4	0.0041458	0.00750954	1.81136	0.070085	0.367245	NS	NS	NA
k__Bacteria.p__Bacteroidetes.c__Bacteroidia.o__Bacteroidales.f__Bacteroidaceae.g__Bacteroides.s__Bacteroides_ovatus	454	302	10	444	0.00750731	0.0152921	0.623736	0.881798	0.0109582	0.0159816	0.493338	0.845225	other_antidepressant	305	213	3	302	NA	NA	NA	NA	NA	NA	NA	NA	other_antidepressant	1124	865	9	1115	-0.00698783	0.0090608	0.440746	0.748104	-0.0041132	0.0094567	0.663687	0.895503	other_antidepressant	4276.26	12180.6	0.0077952	-0.00322131	-0.413242	0.679429	0.839672	NS	NS	NA
k__Bacteria.p__Bacteroidetes.c__Bacteroidia.o__Bacteroidales.f__Bacteroidaceae.g__Bacteroides.s__Bacteroides_ovatus.t__Bacteroides_ovatus_unclassified	454	301	10	444	0.0086065	0.0146217	0.55644	0.881798	0.0105379	0.0153095	0.491673	0.845225	other_antidepressant	305	213	3	302	NA	NA	NA	NA	NA	NA	NA	NA	other_antidepressant	1124	864	9	1115	-0.00698331	0.00906155	0.441079	0.748104	-0.00413478	0.00945714	0.662047	0.895503	other_antidepressant	4677.38	12178.5	0.00770236	-0.00265726	-0.344993	0.7301	0.869482	NS	NS	NA
k__Bacteria.p__Firmicutes.c__Bacilli	454	452	10	444	0.059378	0.0513604	0.24828	0.685286	0.0123663	0.0473911	0.794276	0.919371	other_antidepressant	305	301	3	302	NA	NA	NA	NA	NA	NA	NA	NA	other_antidepressant	1124	1115	9	1115	0.0272388	0.0347717	0.433582	0.748104	0.0167907	0.0352213	0.633658	0.895503	other_antidepressant	379.091	827.081	0.0287936	0.0373399	1.29682	0.194695	0.5101	NS	NS	NA
k__Bacteria.p__Firmicutes.c__Bacilli.o__Lactobacillales	454	451	10	444	0.0594529	0.0513551	0.247636	0.685286	0.012458	0.0474397	0.792993	0.919371	other_antidepressant	305	301	3	302	NA	NA	NA	NA	NA	NA	NA	NA	other_antidepressant	1124	1115	9	1115	0.0273796	0.0347463	0.430873	0.748104	0.0169028	0.0351954	0.631144	0.895503	other_antidepressant	379.169	828.293	0.0287782	0.0374513	1.30138	0.193129	0.5101	NS	NS	NA
k__Bacteria.p__Firmicutes.c__Clostridia.o__Clostridiales.f__Clostridiaceae	454	407	10	444	0.0136156	0.0254401	0.59279	0.881798	0.0210839	0.0266316	0.429031	0.845225	other_antidepressant	305	278	3	302	NA	NA	NA	NA	NA	NA	NA	NA	other_antidepressant	1124	1006	9	1115	0.0144672	0.0196044	0.460698	0.748599	0.00906889	0.0203981	0.656703	0.895503	other_antidepressant	1545.13	2601.91	0.0155286	0.0141499	0.911219	0.36218	0.69577	NS	NS	NA
k__Bacteria.p__Firmicutes.c__Clostridia.o__Clostridiales.f__Clostridiaceae.g__Clostridium	454	405	10	444	0.0144114	0.0254701	0.571818	0.881798	0.0215352	0.0266968	0.420362	0.845225	other_antidepressant	305	277	3	302	NA	NA	NA	NA	NA	NA	NA	NA	other_antidepressant	1124	1004	9	1115	0.0146169	0.0196017	0.456012	0.748599	0.00927374	0.020394	0.649398	0.895503	other_antidepressant	1541.49	2602.63	0.015534	0.0145404	0.936038	0.349254	0.69577	NS	NS	NA
k__Bacteria.p__Firmicutes.c__Clostridia.o__Clostridiales.f__Lachnospiraceae.g__Lachnospiraceae_noname.s__Lachnospiraceae_bacterium_5_1_63FAA.t__GCF_000185525	454	368	10	444	0.0140687	0.0106621	0.187705	0.651497	0.016772	0.011107	0.131846	0.575728	other_antidepressant	305	290	3	302	NA	NA	NA	NA	NA	NA	NA	NA	other_antidepressant	1124	1084	9	1115	-0.0052903	0.00858531	0.537888	0.818988	-0.00604161	0.00896486	0.50051	0.895503	other_antidepressant	8796.58	13567.1	0.00668695	0.00232439	0.347602	0.728139	0.869482	NS	NS	NA
k__Bacteria.p__Firmicutes.c__Clostridia.o__Clostridiales.f__Lachnospiraceae.g__Lachnospiraceae_noname.s__Lachnospiraceae_bacterium_7_1_58FAA.t__GCF_000242155	454	302	10	444	-0.00225055	0.00404844	0.57856	0.881798	-0.00279529	0.00416618	0.502646	0.845225	other_antidepressant	305	186	3	302	NA	NA	NA	NA	NA	NA	NA	NA	other_antidepressant	1124	826	9	1115	0.00159753	0.00356498	0.654158	0.86743	0.00224357	0.00371035	0.545523	0.895503	other_antidepressant	61013.4	78683.7	0.00267551	-8.31404e-05	-0.0310746	0.97521	0.993909	NS	NS	NA
k__Bacteria.p__Firmicutes.c__Bacilli.o__Lactobacillales.f__Streptococcaceae	454	447	10	444	0.0269023	0.0432747	0.534492	0.881798	-0.0139932	0.0402867	0.728523	0.90892	other_antidepressant	305	297	3	302	NA	NA	NA	NA	NA	NA	NA	NA	other_antidepressant	1124	1107	9	1115	0.0146635	0.0335541	0.662189	0.86743	0.0131454	0.033782	0.697262	0.895503	other_antidepressant	533.988	888.194	0.0265169	0.0192588	0.726284	0.467664	0.704184	NS	NS	NA
k__Bacteria.p__Firmicutes.c__Bacilli.o__Lactobacillales.f__Streptococcaceae.g__Streptococcus	454	446	10	444	0.0267499	0.0433715	0.537716	0.881798	-0.0145791	0.040304	0.71775	0.90892	other_antidepressant	305	296	3	302	NA	NA	NA	NA	NA	NA	NA	NA	other_antidepressant	1124	1105	9	1115	0.0155026	0.033476	0.643385	0.86743	0.013229	0.0337058	0.694779	0.895503	other_antidepressant	531.608	892.345	0.0265004	0.0197016	0.743446	0.457212	0.704184	NS	NS	NA
k__Bacteria.p__Firmicutes.c__Clostridia.o__Clostridiales.f__Lachnospiraceae.g__Lachnospiraceae_noname.s__Lachnospiraceae_bacterium_1_4_56FAA.t__GCF_000218385	454	158	10	444	-0.00174786	0.00516813	0.735385	0.881798	-0.00141826	0.00527045	0.788005	0.919371	other_antidepressant	305	105	3	302	NA	NA	NA	NA	NA	NA	NA	NA	other_antidepressant	1124	234	9	1115	0.00227142	0.00488389	0.641962	0.86743	0.00265097	0.00512557	0.605119	0.895503	other_antidepressant	37439.8	41924.6	0.00354966	0.000375343	0.10574	0.915788	0.993909	NS	NS	NA
k__Bacteria.p__Proteobacteria.c__Betaproteobacteria.o__Burkholderiales.f__Sutterellaceae	454	300	10	444	-0.00221788	0.0093145	0.81191	0.90168	-9.17821e-05	0.00975338	0.992497	0.995324	other_antidepressant	305	134	3	302	NA	NA	NA	NA	NA	NA	NA	NA	other_antidepressant	1124	563	9	1115	-0.00179969	0.00449323	0.688842	0.882738	-0.00193261	0.00472322	0.682496	0.895503	other_antidepressant	11526.1	49531.5	0.00404697	-0.00187863	-0.464207	0.642499	0.809302	NS	NS	NA
k__Bacteria.p__Firmicutes.c__Clostridia.o__Clostridiales.f__Lachnospiraceae.g__Anaerostipes	454	392	10	444	0.0155009	0.00988952	0.117756	0.606097	0.0188452	0.0101218	0.0633796	0.51892	other_antidepressant	305	293	3	302	NA	NA	NA	NA	NA	NA	NA	NA	other_antidepressant	1124	1074	9	1115	-0.00367485	0.0101265	0.716754	0.911569	-0.00538886	0.0105326	0.609013	0.895503	other_antidepressant	10224.7	9751.63	0.00707526	0.00614005	0.86782	0.385493	0.701383	NS	NS	NA
k__Bacteria.p__Firmicutes.c__Clostridia.o__Clostridiales.f__Lachnospiraceae.g__Anaerostipes.s__Anaerostipes_hadrus.t__GCF_000332875	454	345	10	444	0.0238266	0.00953179	0.0127981	0.427118	0.0280071	0.0097187	0.00417141	0.496783	other_antidepressant	305	282	3	302	NA	NA	NA	NA	NA	NA	NA	NA	other_antidepressant	1124	1061	9	1115	-0.00281003	0.0101261	0.781445	0.933171	-0.00524686	0.0105027	0.617478	0.895503	other_antidepressant	11006.5	9752.53	0.00694058	0.0113128	1.62995	0.103111	0.434813	NS	NS	NA
k__Bacteria.p__Proteobacteria.c__Deltaproteobacteria.o__Desulfovibrionales.f__Desulfovibrionaceae	454	196	10	444	0.00954995	0.00636502	0.134243	0.623637	0.00895059	0.00664757	0.178935	0.633526	other_antidepressant	305	197	3	302	NA	NA	NA	NA	NA	NA	NA	NA	other_antidepressant	1124	711	9	1115	0.00160439	0.00620999	0.79618	0.933171	0.00286103	0.00655417	0.662547	0.895503	other_antidepressant	24683.1	25931	0.00444492	0.00547923	1.23269	0.21769	0.538064	NS	NS	NA
k__Bacteria.p__Bacteroidetes.c__Bacteroidia.o__Bacteroidales.f__Bacteroidaceae.g__Bacteroides.s__Bacteroides_stercoris	454	135	10	444	-0.0221552	0.0276514	0.423432	0.859949	-0.0157625	0.0294042	0.592215	0.857531	other_antidepressant	305	102	3	302	NA	NA	NA	NA	NA	NA	NA	NA	other_antidepressant	1124	479	9	1115	0.00224013	0.00955528	0.814689	0.933171	-0.00607722	0.00999681	0.543378	0.895503	other_antidepressant	1307.87	10952.5	0.00903126	-0.000362237	-0.0401093	0.968006	0.993909	NS	NS	NA
k__Bacteria.p__Bacteroidetes.c__Bacteroidia.o__Bacteroidales.f__Bacteroidaceae.g__Bacteroides.s__Bacteroides_stercoris.t__Bacteroides_stercoris_unclassified	454	135	10	444	-0.0219201	0.0275502	0.426671	0.859949	-0.015593	0.0292929	0.594806	0.857531	other_antidepressant	305	102	3	302	NA	NA	NA	NA	NA	NA	NA	NA	other_antidepressant	1124	479	9	1115	0.00217042	0.00953046	0.819896	0.933171	-0.00495862	0.00999102	0.619783	0.895503	other_antidepressant	1317.5	11009.6	0.00900678	-0.000404336	-0.0448924	0.964193	0.993909	NS	NS	NA
k__Bacteria.p__Bacteroidetes.c__Bacteroidia.o__Bacteroidales.f__Bacteroidaceae.g__Bacteroides.s__Bacteroides_dorei.t__Bacteroides_dorei_unclassified	454	257	10	444	0.00808001	0.0200826	0.687638	0.881798	0.0150845	0.020493	0.462134	0.845225	other_antidepressant	305	187	3	302	NA	NA	NA	NA	NA	NA	NA	NA	other_antidepressant	1124	808	9	1115	0.00217713	0.0143591	0.879514	0.963012	0.0062282	0.014903	0.676093	0.895503	other_antidepressant	2479.47	4850.04	0.0116805	0.00417399	0.357346	0.720833	0.869482	NS	NS	NA
k__Bacteria.p__Bacteroidetes.c__Bacteroidia.o__Bacteroidales.f__Bacteroidales_noname.g__Bacteroidales_noname.s__Bacteroidales_bacterium_ph8.t__GCF_000311925	454	213	10	444	0.0120215	0.00796249	0.131836	0.623637	0.00845522	0.00822387	0.304524	0.775332	other_antidepressant	305	170	3	302	NA	NA	NA	NA	NA	NA	NA	NA	other_antidepressant	1124	795	9	1115	0.000616056	0.00797568	0.938445	0.979273	-0.00423641	0.00829248	0.609545	0.895503	other_antidepressant	15772.6	15720.4	0.00563499	0.00632819	1.12302	0.26143	0.620295	NS	NS	NA
k__Bacteria.p__Firmicutes.c__Clostridia.o__Clostridiales.f__Lachnospiraceae.g__Dorea	454	418	10	444	0.0134499	0.0289336	0.642267	0.881798	0.022374	0.0300218	0.456558	0.845225	other_antidepressant	305	304	3	302	NA	NA	NA	NA	NA	NA	NA	NA	other_antidepressant	1124	1122	9	1115	-0.0328039	0.0230488	0.154947	0.588333	-0.00881329	0.0237913	0.711126	0.900692	other_antidepressant	1194.53	1882.36	0.0180279	-0.014847	-0.823557	0.410191	0.704184	NS	NS	NA
k__Bacteria.p__Bacteroidetes.c__Bacteroidia.o__Bacteroidales.f__Rikenellaceae.g__Alistipes.s__Alistipes_shahii.t__GCF_000210575	454	195	10	444	0.0208461	0.00933508	0.0260517	0.427118	0.022242	0.00964906	0.0216817	0.496783	other_antidepressant	305	183	3	302	NA	NA	NA	NA	NA	NA	NA	NA	other_antidepressant	1124	850	9	1115	-0.00212589	0.00932887	0.819779	0.933171	-0.00353618	0.00968352	0.715053	0.900692	other_antidepressant	11475.3	11490.6	0.0065987	0.00935248	1.41732	0.156389	0.499682	NS	NS	NA
k__Bacteria.p__Firmicutes.c__Clostridia.o__Clostridiales.f__Lachnospiraceae.g__Blautia.s__Ruminococcus_gnavus.t__Ruminococcus_gnavus_unclassified	454	314	10	444	-0.0540766	0.0249924	0.0310785	0.427118	-0.0615599	0.0262479	0.0195559	0.496783	other_antidepressant	305	158	3	302	NA	NA	NA	NA	NA	NA	NA	NA	other_antidepressant	1124	434	9	1115	0.00510138	0.00442967	0.249746	0.588333	0.0016498	0.00464129	0.722322	0.901183	other_antidepressant	1600.98	50963.3	0.00436169	0.00329897	0.756351	0.449439	0.704184	NS	NS	NA
k__Bacteria.p__Firmicutes.c__Clostridia.o__Clostridiales.f__Oscillospiraceae.g__Oscillibacter	454	369	10	444	0.0241343	0.0115116	0.0366101	0.427118	0.0198286	0.0118891	0.0961474	0.546041	other_antidepressant	305	268	3	302	NA	NA	NA	NA	NA	NA	NA	NA	other_antidepressant	1124	1064	9	1115	0.00561906	0.00845459	0.506435	0.78226	0.0027887	0.00869626	0.748518	0.902672	other_antidepressant	7546.21	13989.9	0.00681422	0.0121068	1.77669	0.0756189	0.381003	NS	NS	NA
k__Bacteria.p__Firmicutes.c__Clostridia.o__Clostridiales.f__Eubacteriaceae	454	418	10	444	-0.0188179	0.0573927	0.743159	0.881798	-0.0247641	0.0592871	0.676394	0.90892	other_antidepressant	305	304	3	302	NA	NA	NA	NA	NA	NA	NA	NA	other_antidepressant	1124	1121	9	1115	-0.0202064	0.046417	0.663413	0.86743	-0.0151532	0.0485018	0.754777	0.902672	other_antidepressant	303.589	464.136	0.0360908	-0.0196573	-0.544662	0.585986	0.778111	NS	NS	NA
k__Bacteria.p__Firmicutes.c__Clostridia.o__Clostridiales.f__Eubacteriaceae.g__Eubacterium	454	418	10	444	-0.0187727	0.0573937	0.743759	0.881798	-0.0247294	0.0592905	0.676839	0.90892	other_antidepressant	305	304	3	302	NA	NA	NA	NA	NA	NA	NA	NA	other_antidepressant	1124	1121	9	1115	-0.0201927	0.0464177	0.663631	0.86743	-0.0151402	0.048502	0.754983	0.902672	other_antidepressant	303.579	464.123	0.0360914	-0.0196312	-0.543929	0.58649	0.778111	NS	NS	NA
k__Bacteria.p__Bacteroidetes.c__Bacteroidia.o__Bacteroidales.f__Bacteroidaceae.g__Bacteroides.s__Bacteroides_caccae.t__Bacteroides_caccae_unclassified	454	202	10	444	0.0068156	0.0146824	0.642739	0.881798	0.00990769	0.0154832	0.52262	0.845225	other_antidepressant	305	177	3	302	NA	NA	NA	NA	NA	NA	NA	NA	other_antidepressant	1124	778	9	1115	0.00420972	0.0127343	0.741024	0.922282	0.00415054	0.0133204	0.755411	0.902672	other_antidepressant	4638.83	6166.64	0.00962007	0.00532843	0.553887	0.579656	0.778111	NS	NS	NA
k__Bacteria.p__Actinobacteria.c__Actinobacteria.o__Bifidobacteriales.f__Bifidobacteriaceae.g__Bifidobacterium.s__Bifidobacterium_bifidum.t__Bifidobacterium_bifidum_unclassified	454	187	10	444	-0.0206806	0.0337482	0.540333	0.881798	-0.0185314	0.0355168	0.602125	0.857531	other_antidepressant	305	102	3	302	NA	NA	NA	NA	NA	NA	NA	NA	other_antidepressant	1124	334	9	1115	-0.00128995	0.026094	0.960582	0.983317	-0.00831153	0.0269655	0.757969	0.902672	other_antidepressant	878.009	1468.65	0.0206431	-0.00854503	-0.413941	0.678917	0.839672	NS	NS	NA
k__Bacteria.p__Actinobacteria.c__Actinobacteria.o__Coriobacteriales.f__Coriobacteriaceae.g__Adlercreutzia.s__Adlercreutzia_equolifaciens.t__GCF_000478885	454	210	10	444	0.0116349	0.00711794	0.10286	0.562516	0.0148345	0.00736851	0.0447723	0.507396	other_antidepressant	305	218	3	302	NA	NA	NA	NA	NA	NA	NA	NA	other_antidepressant	1124	889	9	1115	-0.00459816	0.00865861	0.59549	0.837559	0.00253308	0.00899852	0.778382	0.910428	other_antidepressant	19737.5	13338.4	0.0054985	0.00508866	0.925462	0.354726	0.69577	NS	NS	NA
k__Bacteria.p__Bacteroidetes.c__Bacteroidia.o__Bacteroidales.f__Rikenellaceae.g__Alistipes.s__Alistipes_finegoldii.t__GCF_000265365	454	193	10	444	0.0130944	0.00615066	0.0338318	0.427118	0.0119148	0.00637922	0.0625561	0.51892	other_antidepressant	305	145	3	302	NA	NA	NA	NA	NA	NA	NA	NA	other_antidepressant	1124	611	9	1115	0.000605563	0.00562565	0.914298	0.97039	0.00169632	0.00588543	0.773232	0.910428	other_antidepressant	26433.7	31597.6	0.00415115	0.00629432	1.51628	0.129448	0.434813	NS	NS	NA
k__Bacteria.p__Bacteroidetes.c__Bacteroidia.o__Bacteroidales.f__Porphyromonadaceae	454	386	10	444	0.0236624	0.0258958	0.361347	0.826568	0.0283598	0.0259251	0.274655	0.76534	other_antidepressant	305	274	3	302	NA	NA	NA	NA	NA	NA	NA	NA	other_antidepressant	1124	1071	9	1115	0.00361189	0.0181358	0.842175	0.952264	-0.0049166	0.018818	0.793934	0.920401	other_antidepressant	1491.22	3040.37	0.0148551	0.01021	0.687306	0.49189	0.724018	NS	NS	NA
k__Bacteria.p__Firmicutes.c__Clostridia.o__Clostridiales.f__Eubacteriaceae.g__Eubacterium.s__Eubacterium_siraeum.t__Eubacterium_siraeum_unclassified	454	156	10	444	0.00838377	0.0166559	0.61497	0.881798	0.00382676	0.017195	0.824	0.922598	other_antidepressant	305	181	3	302	NA	NA	NA	NA	NA	NA	NA	NA	other_antidepressant	1124	756	9	1115	0.0135115	0.0168976	0.424111	0.748104	0.00306186	0.0175675	0.86167	0.925236	other_antidepressant	3604.66	3502.27	0.011862	0.0109107	0.9198	0.357677	0.69577	NS	NS	NA
k__Bacteria.p__Bacteroidetes.c__Bacteroidia.o__Bacteroidales.f__Porphyromonadaceae.g__Parabacteroides.s__Parabacteroides_distasonis.t__Parabacteroides_distasonis_unclassified	454	257	10	444	-0.0025082	0.00992604	0.80063	0.90168	-0.0023859	0.0103637	0.818044	0.922598	other_antidepressant	305	195	3	302	NA	NA	NA	NA	NA	NA	NA	NA	other_antidepressant	1124	791	9	1115	0.00466032	0.00640779	0.467205	0.748599	0.00144007	0.00660824	0.827533	0.925236	other_antidepressant	10149.6	24354.7	0.00538348	0.00255167	0.473981	0.635513	0.808274	NS	NS	NA
k__Bacteria.p__Firmicutes.c__Clostridia.o__Clostridiales.f__Eubacteriaceae.g__Eubacterium.s__Eubacterium_ramulus.t__GCF_000469345	454	237	10	444	-0.0234773	0.0158382	0.138982	0.623637	-0.0250948	0.0164772	0.128565	0.575728	other_antidepressant	305	231	3	302	NA	NA	NA	NA	NA	NA	NA	NA	other_antidepressant	1124	957	9	1115	-0.00679453	0.0127413	0.593956	0.837559	-0.00231394	0.0131869	0.860742	0.925236	other_antidepressant	3986.46	6159.84	0.00992764	-0.0133492	-1.34465	0.178739	0.5101	NS	NS	NA
k__Bacteria.p__Firmicutes.c__Clostridia.o__Clostridiales.f__Lachnospiraceae.g__Roseburia.s__Roseburia_unclassified	454	140	10	444	-0.00240453	0.00675397	0.722012	0.881798	-0.00504791	0.00713581	0.479763	0.845225	other_antidepressant	305	100	3	302	NA	NA	NA	NA	NA	NA	NA	NA	other_antidepressant	1124	332	9	1115	0.0033554	0.00694026	0.62886	0.86743	0.0014143	0.00721456	0.844622	0.925236	other_antidepressant	21922.1	20761	0.0048403	0.000397098	0.0820401	0.934615	0.993909	NS	NS	NA
k__Bacteria.p__Firmicutes.c__Clostridia.o__Clostridiales.f__Lachnospiraceae.g__Roseburia.s__Roseburia_intestinalis.t__Roseburia_intestinalis_unclassified	454	276	10	444	-0.0100336	0.0216673	0.643545	0.881798	-0.00343523	0.0226829	0.879702	0.937041	other_antidepressant	305	205	3	302	NA	NA	NA	NA	NA	NA	NA	NA	other_antidepressant	1124	829	9	1115	-0.00724434	0.0166219	0.663045	0.86743	-0.00322576	0.017211	0.851364	0.925236	other_antidepressant	2130.05	3619.41	0.0131882	-0.00827769	-0.627658	0.530228	0.754999	NS	NS	NA
k__Bacteria.p__Firmicutes.c__Bacilli.o__Lactobacillales.f__Streptococcaceae.g__Streptococcus.s__Streptococcus_thermophilus.t__Streptococcus_thermophilus_unclassified	454	291	10	444	0.0268632	0.0231879	0.247306	0.685286	0.0308105	0.0242052	0.203822	0.667518	other_antidepressant	305	168	3	302	NA	NA	NA	NA	NA	NA	NA	NA	other_antidepressant	1124	868	9	1115	-0.00776497	0.0293065	0.791091	0.933171	0.00725942	0.0305633	0.812298	0.925236	other_antidepressant	1859.84	1164.32	0.0181843	0.0135312	0.744111	0.456809	0.704184	NS	NS	NA
k__Bacteria.p__Bacteroidetes.c__Bacteroidia.o__Bacteroidales.f__Bacteroidaceae.g__Bacteroides.s__Bacteroides_vulgatus.t__Bacteroides_vulgatus_unclassified	454	340	10	444	-0.0313317	0.0290148	0.280813	0.689997	-0.0191109	0.029723	0.520623	0.845225	other_antidepressant	305	244	3	302	NA	NA	NA	NA	NA	NA	NA	NA	other_antidepressant	1124	939	9	1115	0.00260476	0.0151165	0.863224	0.953296	-0.0028506	0.0158226	0.857061	0.925236	other_antidepressant	1187.84	4376.19	0.0134062	-0.0046402	-0.346124	0.72925	0.869482	NS	NS	NA
k__Bacteria.p__Firmicutes.c__Clostridia.o__Clostridiales.f__Eubacteriaceae.g__Eubacterium.s__Eubacterium_rectale.t__Eubacterium_rectale_unclassified	454	343	10	444	-0.0331818	0.0611481	0.587649	0.881798	-0.0241283	0.063344	0.703475	0.90892	other_antidepressant	305	285	3	302	NA	NA	NA	NA	NA	NA	NA	NA	other_antidepressant	1124	1093	9	1115	0.0101354	0.053826	0.850677	0.953296	0.0116747	0.0562196	0.835532	0.925236	other_antidepressant	267.445	345.156	0.0404028	-0.00877574	-0.217206	0.828048	0.935123	NS	NS	NA
k__Bacteria.p__Firmicutes.c__Clostridia.o__Clostridiales.f__Ruminococcaceae.g__Ruminococcus.s__Ruminococcus_bromii.t__GCF_000209875	454	208	10	444	0.0178104	0.0540658	0.741996	0.881798	0.0132742	0.0555837	0.811372	0.922598	other_antidepressant	305	210	3	302	NA	NA	NA	NA	NA	NA	NA	NA	other_antidepressant	1124	898	9	1115	0.0056955	0.0607494	0.925321	0.976101	0.0127063	0.0633562	0.841086	0.925236	other_antidepressant	342.102	270.966	0.0403874	0.0124558	0.308408	0.757772	0.870773	NS	NS	NA
k__Bacteria.p__Firmicutes.c__Clostridia.o__Clostridiales.f__Lachnospiraceae.g__Coprococcus.s__Coprococcus_comes.t__GCF_000155875	454	300	10	444	-0.0134708	0.0247267	0.586178	0.881798	-0.0109533	0.0251741	0.663724	0.90892	other_antidepressant	305	264	3	302	NA	NA	NA	NA	NA	NA	NA	NA	other_antidepressant	1124	1047	9	1115	-0.0124006	0.0202134	0.53968	0.818988	-0.002915	0.0208672	0.888929	0.946745	other_antidepressant	1635.57	2447.5	0.0156497	-0.0128293	-0.819778	0.412343	0.704184	NS	NS	NA
k__Bacteria.p__Firmicutes.c__Clostridia.o__Clostridiales.f__Eubacteriaceae.g__Eubacterium.s__Eubacterium_siraeum	454	158	10	444	0.00771504	0.0168139	0.646571	0.881798	0.00309267	0.0173479	0.858599	0.937041	other_antidepressant	305	181	3	302	NA	NA	NA	NA	NA	NA	NA	NA	other_antidepressant	1124	759	9	1115	0.0134669	0.0168688	0.424854	0.748104	0.00191946	0.0175379	0.91287	0.951446	other_antidepressant	3537.22	3514.25	0.0119086	0.0105816	0.888567	0.374236	0.69577	NS	NS	NA
k__Bacteria.p__Bacteroidetes.c__Bacteroidia.o__Bacteroidales.f__Bacteroidaceae.g__Bacteroides.s__Bacteroides_cellulosilyticus.t__Bacteroides_cellulosilyticus_unclassified	454	95	10	444	0.0209541	0.0107486	0.0518769	0.504359	0.0233064	0.0109861	0.0345037	0.496783	other_antidepressant	305	114	3	302	NA	NA	NA	NA	NA	NA	NA	NA	other_antidepressant	1124	414	9	1115	-0.00193513	0.00775195	0.80292	0.933171	-0.000859357	0.00806195	0.915132	0.951446	other_antidepressant	8655.6	16641	0.00628737	0.00589676	0.937873	0.34831	0.69577	NS	NS	NA
k__Bacteria.p__Bacteroidetes.c__Bacteroidia.o__Bacteroidales.f__Rikenellaceae.g__Alistipes.s__Alistipes_onderdonkii.t__GCF_000374505	454	238	10	444	0.00931691	0.0160996	0.563093	0.881798	9.76856e-05	0.0166566	0.995324	0.995324	other_antidepressant	305	187	3	302	NA	NA	NA	NA	NA	NA	NA	NA	other_antidepressant	1124	789	9	1115	0.000197377	0.00999007	0.984241	0.989963	-0.0011642	0.0105156	0.911866	0.951446	other_antidepressant	3858.08	10019.9	0.00848862	0.00273261	0.321915	0.747517	0.870773	NS	NS	NA
k__Bacteria.p__Firmicutes.c__Clostridia.o__Clostridiales.f__Lachnospiraceae.g__Roseburia	454	411	10	444	-0.0046888	0.0251013	0.851909	0.90168	-0.00293297	0.0261188	0.910648	0.962055	other_antidepressant	305	302	3	302	NA	NA	NA	NA	NA	NA	NA	NA	other_antidepressant	1124	1120	9	1115	-0.0042737	0.0187528	0.819769	0.933171	-0.00176563	0.0196053	0.928257	0.957494	other_antidepressant	1587.11	2843.59	0.0150233	-0.00442239	-0.29437	0.768476	0.875394	NS	NS	NA
k__Bacteria.p__Firmicutes.c__Clostridia.o__Clostridiales.f__Eubacteriaceae.g__Eubacterium.s__Eubacterium_eligens.t__GCF_000146185	454	232	10	444	0.011148	0.0142771	0.435329	0.865678	0.014093	0.014751	0.339973	0.775332	other_antidepressant	305	195	3	302	NA	NA	NA	NA	NA	NA	NA	NA	other_antidepressant	1124	887	9	1115	0.00659681	0.0122618	0.590689	0.837559	0.000633186	0.0127956	0.960542	0.967931	other_antidepressant	4905.95	6651.03	0.00930203	0.0085288	0.916875	0.359208	0.69577	NS	NS	NA
k__Bacteria.p__Firmicutes.c__Clostridia.o__Clostridiales.f__Lachnospiraceae.g__Lachnospiraceae_noname.s__Lachnospiraceae_bacterium_1_1_57FAA.t__GCF_000218445	454	273	10	444	0.0310413	0.0288758	0.282999	0.689997	0.0285667	0.0301049	0.343277	0.775332	other_antidepressant	305	129	3	302	NA	NA	NA	NA	NA	NA	NA	NA	other_antidepressant	1124	494	9	1115	-0.00377973	0.010616	0.721878	0.911569	-0.000723172	0.0110935	0.948036	0.967931	other_antidepressant	1199.31	8873.2	0.00996394	0.00036632	0.0367646	0.970673	0.993909	NS	NS	NA
k__Bacteria.p__Actinobacteria.c__Actinobacteria.o__Coriobacteriales.f__Coriobacteriaceae.g__Gordonibacter.s__Gordonibacter_pamelaeae.t__GCF_000210055	454	214	10	444	-0.00488467	0.00564451	0.387306	0.826568	-0.0041734	0.00588488	0.478637	0.845225	other_antidepressant	305	188	3	302	NA	NA	NA	NA	NA	NA	NA	NA	other_antidepressant	1124	606	9	1115	-0.000859233	0.00672379	0.898338	0.96589	-0.000404888	0.00693288	0.95344	0.967931	other_antidepressant	31386.9	22119.3	0.00432313	-0.00322056	-0.744961	0.456295	0.704184	NS	NS	NA
k__Bacteria.p__Firmicutes.c__Clostridia.o__Clostridiales.f__Lachnospiraceae.g__Blautia.s__Ruminococcus_obeum	454	423	10	444	0.0165473	0.0214215	0.440259	0.865678	0.0228448	0.022015	0.300049	0.775332	other_antidepressant	305	305	3	302	NA	NA	NA	NA	NA	NA	NA	NA	other_antidepressant	1124	1121	9	1115	-0.0185503	0.0177886	0.297257	0.619583	0.000559724	0.0181806	0.975445	0.975445	other_antidepressant	2179.22	3160.23	0.0136852	-0.0042257	-0.308778	0.75749	0.870773	NS	NS	NA
Pathways
Pathways	N.IBD	non-zeros.IBD	Users.IBD	Non-users.IBD	Coef.IBD_univariate	SE.IBD_univariate	Pval.IBD_univariate	Qval.IBD_univariate	coeff.correcting.all.IBD_multivariate	SE.correcting_all.IBD_multivariate	pval.correcting.all.IBD_multivariate	qval.correcting.all.IBD_multivariate	drug.IBD	N.MIBS	non-zeros.MIBS	Users.MIBS	Non-users.MIBS	Coef.MIBS_univariate	SE.MIBS_univariate	Pval.MIBS_univariate	Qval.MIBS_univariate	coeff.correcting.all.MIBS_multivariate	SE.correcting_all.MIBS_multivariate	pval.correcting.all.MIBS_multivariate	qval.correcting.all.MIBS_multivariate	drug.MIBS	N.LLD	non-zeros.LLD	Users.LLD	Non-users.LLD	Coef.LLD_univariate	SE.LLD_univariate	Pval.LLD_univariate	Qval.LLD_univariate	coeff.correcting.all.LLD_multivariate	SE.correcting_all.LLD_multivariate	pval.correcting.all.LLD_multivariate	qval.correcting.all.LLD_multivariate	drug.LLD	inverse_var.ibd_univariate	inverse_var.lld_univariate	se_univariate	beta_univariate	Z_univariate	P_univariate	FDR_univariate	Het.Q_univariate	Het.I2_univariate	Het.Pval_univariate
PWY0.1586	454	454	10	444	-0.813666	0.210896	0.000131463	0.0368098	-0.858966	0.217952	9.58847e-05	0.0259847	other_antidepressant	305	305	3	302	NA	NA	NA	NA	NA	NA	NA	NA	other_antidepressant	1124	1123	9	1115	0.366272	0.218159	0.0934479	0.641793	0.385669	0.230882	0.0951292	0.924309	other_antidepressant	22.4836	21.0114	0.151628	-0.243665	-1.60699	0.108056	0.635624	NS	NS	NS
NAGLIPASYN.PWY	454	343	10	444	-2.01928	0.723363	0.0054756	0.383292	-2.17963	0.756576	0.00418037	0.235421	other_antidepressant	305	177	3	302	NA	NA	NA	NA	NA	NA	NA	NA	other_antidepressant	1124	638	9	1115	-0.309109	0.782509	0.692902	0.956952	-0.754431	0.820785	0.358219	0.924309	other_antidepressant	1.91112	1.63313	0.531175	-1.23126	-2.31799	0.0204496	0.612603	NS	NS	NS
PYRIDNUCSAL.PWY	454	437	10	444	0.681847	0.242124	0.00509046	0.383292	0.61102	0.240727	0.0115419	0.235421	other_antidepressant	305	291	3	302	NA	NA	NA	NA	NA	NA	NA	NA	other_antidepressant	1124	1094	9	1115	0.0228278	0.256518	0.929106	0.983069	0.0339794	0.270111	0.899917	0.974652	other_antidepressant	17.0579	15.1972	0.176076	0.371346	2.10901	0.0349439	0.612603	NS	NS	NS
PWY.6385	454	454	10	444	-0.274274	0.0951568	0.00414477	0.383292	-0.212819	0.098706	0.0316879	0.275395	other_antidepressant	305	305	3	302	NA	NA	NA	NA	NA	NA	NA	NA	other_antidepressant	1124	1123	9	1115	0.141991	0.0754459	0.0600949	0.584371	0.139476	0.0785548	0.0760968	0.924309	other_antidepressant	110.439	175.683	0.0591187	-0.0186808	-0.315988	0.752011	0.912545	NS	NS	NS
ANAGLYCOLYSIS.PWY	454	454	10	444	0.138226	0.0752892	0.0670531	0.572204	0.190402	0.0784767	0.0157074	0.235421	other_antidepressant	305	305	3	302	NA	NA	NA	NA	NA	NA	NA	NA	other_antidepressant	1124	1124	9	1115	-0.156693	0.0802882	0.0512322	0.515982	-0.208258	0.0831343	0.0123902	0.650192	other_antidepressant	176.415	155.13	0.0549198	0.000232734	0.00423771	0.996619	0.996619	NS	NS	NS
PWY.1042	454	454	10	444	0.128487	0.0848281	0.130587	0.572204	0.219175	0.0850911	0.010368	0.235421	other_antidepressant	305	305	3	302	NA	NA	NA	NA	NA	NA	NA	NA	other_antidepressant	1124	1124	9	1115	-0.115583	0.0691252	0.0947913	0.641793	-0.057744	0.071193	0.417494	0.933347	other_antidepressant	138.97	209.28	0.0535864	-0.0181861	-0.339379	0.734324	0.904554	NS	NS	NS
PWY.5837	454	305	10	444	-1.53681	0.76728	0.0458005	0.572204	-1.91997	0.773708	0.0134956	0.235421	other_antidepressant	305	173	3	302	NA	NA	NA	NA	NA	NA	NA	NA	other_antidepressant	1124	656	9	1115	0.959098	0.778907	0.218455	0.7898	0.824752	0.811922	0.309952	0.924309	other_antidepressant	1.69861	1.64827	0.546613	-0.307623	-0.56278	0.573585	0.830864	NS	NS	NS
PWY.5899	454	305	10	444	-1.65118	0.874523	0.0596741	0.572204	-2.08721	0.883624	0.0186534	0.235421	other_antidepressant	305	173	3	302	NA	NA	NA	NA	NA	NA	NA	NA	other_antidepressant	1124	656	9	1115	1.06125	0.919416	0.248638	0.814487	0.891425	0.959888	0.353265	0.924309	other_antidepressant	1.30755	1.18298	0.633658	-0.362801	-0.57255	0.566949	0.830864	NS	NS	NS
PWY.5863	454	294	10	444	-1.32071	0.749386	0.0787015	0.572204	-1.87806	0.764267	0.0144239	0.235421	other_antidepressant	305	171	3	302	NA	NA	NA	NA	NA	NA	NA	NA	other_antidepressant	1124	652	9	1115	0.909961	0.77908	0.243058	0.814487	0.767542	0.813103	0.345399	0.924309	other_antidepressant	1.78069	1.64754	0.540088	-0.248692	-0.460466	0.645182	0.860579	NS	NS	NS
PWY.7328	454	224	10	444	-1.77459	0.775371	0.0225725	0.572204	-2.06669	0.811665	0.0112662	0.235421	other_antidepressant	305	107	3	302	NA	NA	NA	NA	NA	NA	NA	NA	other_antidepressant	1124	415	9	1115	0.882129	0.763662	0.248284	0.814487	0.528097	0.797544	0.508014	0.933347	other_antidepressant	1.66334	1.71474	0.544083	-0.426017	-0.783	0.433627	0.791271	NS	NS	NS
NAD.BIOSYNTHESIS.II	454	427	10	444	-1.04792	0.582161	0.0725412	0.572204	-1.42325	0.573143	0.0134316	0.235421	other_antidepressant	305	289	3	302	NA	NA	NA	NA	NA	NA	NA	NA	other_antidepressant	1124	1081	9	1115	0.556715	0.535831	0.299042	0.843298	0.264164	0.557642	0.635798	0.940523	other_antidepressant	2.95062	3.48292	0.394253	-0.179219	-0.454579	0.649412	0.860579	NS	NS	NS
GLYOXYLATE.BYPASS	454	252	10	444	-1.86445	0.78855	0.0184944	0.572204	-2.19919	0.822484	0.00780844	0.235421	other_antidepressant	305	142	3	302	NA	NA	NA	NA	NA	NA	NA	NA	other_antidepressant	1124	571	9	1115	-0.350492	0.790712	0.657663	0.956952	-0.787138	0.825409	0.340483	0.924309	other_antidepressant	1.60821	1.59942	0.558352	-1.10954	-1.98718	0.0469027	0.612603	NS	NS	NS
PWY.5083	454	270	10	444	-1.51035	0.785777	0.0552399	0.572204	-1.8836	0.817405	0.0217178	0.235421	other_antidepressant	305	154	3	302	NA	NA	NA	NA	NA	NA	NA	NA	other_antidepressant	1124	563	9	1115	-0.345228	0.774839	0.65601	0.956952	-0.730094	0.809407	0.367253	0.924309	other_antidepressant	1.61958	1.66563	0.55172	-0.919624	-1.66683	0.0955481	0.635624	NS	NS	NS
PWY.6282	454	329	10	444	-1.36597	0.825724	0.0987881	0.572204	-2.01219	0.844948	0.017716	0.235421	other_antidepressant	305	187	3	302	NA	NA	NA	NA	NA	NA	NA	NA	other_antidepressant	1124	708	9	1115	-0.350198	0.882948	0.691721	0.956952	-0.577703	0.922484	0.531286	0.933347	other_antidepressant	1.46666	1.28271	0.603091	-0.892067	-1.47916	0.139098	0.635624	NS	NS	NS
PWY.7388	454	329	10	444	-1.36765	0.78554	0.082381	0.572204	-1.97677	0.804218	0.0143978	0.235421	other_antidepressant	305	187	3	302	NA	NA	NA	NA	NA	NA	NA	NA	other_antidepressant	1124	708	9	1115	-0.302018	0.816459	0.711518	0.956952	-0.513954	0.852627	0.546776	0.933347	other_antidepressant	1.62055	1.50014	0.566076	-0.855392	-1.51109	0.130765	0.635624	NS	NS	NS
PWY.7664	454	329	10	444	-1.3993	0.821976	0.0893974	0.572204	-2.03823	0.841109	0.0158279	0.235421	other_antidepressant	305	187	3	302	NA	NA	NA	NA	NA	NA	NA	NA	other_antidepressant	1124	708	9	1115	-0.322721	0.864683	0.709052	0.956952	-0.553114	0.902772	0.540215	0.933347	other_antidepressant	1.48007	1.33748	0.595751	-0.888252	-1.49098	0.135967	0.635624	NS	NS	NS
BIOTIN.BIOSYNTHESIS.PWY	454	322	10	444	-1.2382	0.825208	0.134214	0.572204	-1.93533	0.836573	0.0212105	0.235421	other_antidepressant	305	181	3	302	NA	NA	NA	NA	NA	NA	NA	NA	other_antidepressant	1124	691	9	1115	-0.244773	0.873926	0.779465	0.956952	-0.456072	0.909462	0.61614	0.934171	other_antidepressant	1.4685	1.30934	0.599994	-0.769946	-1.28326	0.199402	0.677727	NS	NS	NS
PWY.6519	454	322	10	444	-1.2321	0.802443	0.1254	0.572204	-1.9114	0.813908	0.0193429	0.235421	other_antidepressant	305	181	3	302	NA	NA	NA	NA	NA	NA	NA	NA	other_antidepressant	1124	691	9	1115	-0.223389	0.845403	0.791644	0.956952	-0.428511	0.879677	0.62627	0.940523	other_antidepressant	1.553	1.39918	0.582008	-0.754021	-1.29555	0.19513	0.677727	NS	NS	NS
PWY.6630	454	293	10	444	-2.25038	0.969203	0.0206968	0.572204	-2.68654	0.996965	0.0073439	0.235421	other_antidepressant	305	196	3	302	NA	NA	NA	NA	NA	NA	NA	NA	other_antidepressant	1124	635	9	1115	0.720068	1.01216	0.476974	0.956952	0.231339	1.05144	0.825896	0.946788	other_antidepressant	1.06456	0.976117	0.700024	-0.829527	-1.185	0.236018	0.701116	NS	NS	NS
REDCITCYC	454	284	10	444	-1.68201	0.757122	0.0268217	0.572204	-2.13489	0.777854	0.00633385	0.235421	other_antidepressant	305	172	3	302	NA	NA	NA	NA	NA	NA	NA	NA	other_antidepressant	1124	646	9	1115	0.484581	0.79843	0.544029	0.956952	0.100601	0.831166	0.903685	0.974652	other_antidepressant	1.74449	1.56865	0.549389	-0.656209	-1.19443	0.232308	0.701116	NS	NS	NS
PWY.5840	454	258	10	444	-1.41938	0.89173	0.11217	0.572204	-2.14128	0.923572	0.0209305	0.235421	other_antidepressant	305	143	3	302	NA	NA	NA	NA	NA	NA	NA	NA	other_antidepressant	1124	582	9	1115	0.332171	0.920779	0.718355	0.956952	0.0125433	0.960525	0.989583	0.99258	other_antidepressant	1.25757	1.17948	0.640572	-0.571669	-0.892436	0.372159	0.740701	NS	NS	NS
TCA.GLYOX.BYPASS	454	233	10	444	-1.95235	0.811023	0.016485	0.572204	-2.30341	0.850202	0.00703563	0.235421	other_antidepressant	305	130	3	302	NA	NA	NA	NA	NA	NA	NA	NA	other_antidepressant	1124	493	9	1115	-0.156895	0.808146	0.8461	0.958234	-0.558402	0.843762	0.508241	0.933347	other_antidepressant	1.52032	1.53116	0.57246	-1.05143	-1.83669	0.0662553	0.612603	NS	NS	NS
GLYCOLYSIS.TCA.GLYOX.BYPASS	454	232	10	444	-2.00914	0.870878	0.0215188	0.572204	-2.33478	0.915663	0.0111528	0.235421	other_antidepressant	305	128	3	302	NA	NA	NA	NA	NA	NA	NA	NA	other_antidepressant	1124	483	9	1115	-0.153251	0.879812	0.861751	0.965316	-0.655748	0.920159	0.476219	0.933347	other_antidepressant	1.31852	1.29187	0.618938	-1.09067	-1.76216	0.0780427	0.622046	NS	NS	NS
P105.PWY	454	217	10	444	-1.75724	0.850122	0.0393164	0.572204	-2.0675	0.890303	0.0207249	0.235421	other_antidepressant	305	109	3	302	NA	NA	NA	NA	NA	NA	NA	NA	other_antidepressant	1124	420	9	1115	-0.0960674	0.858454	0.910917	0.982654	-0.536239	0.895307	0.549336	0.933347	other_antidepressant	1.38369	1.35696	0.604051	-0.934757	-1.54748	0.121748	0.635624	NS	NS	NS
FASYN.INITIAL.PWY	454	329	10	444	-1.38133	0.795322	0.0831229	0.572204	-2.00489	0.813888	0.0141877	0.235421	other_antidepressant	305	187	3	302	NA	NA	NA	NA	NA	NA	NA	NA	other_antidepressant	1124	709	9	1115	0.062857	0.824762	0.939264	0.983069	-0.204377	0.861236	0.812464	0.946788	other_antidepressant	1.58093	1.47009	0.572503	-0.68547	-1.19732	0.231181	0.701116	NS	NS	NS
FASYN.ELONG.PWY	454	329	10	444	-1.40408	0.833716	0.0928695	0.572204	-2.06139	0.854061	0.0162464	0.235421	other_antidepressant	305	187	3	302	NA	NA	NA	NA	NA	NA	NA	NA	other_antidepressant	1124	710	9	1115	0.0609228	0.879085	0.944761	0.983109	-0.228636	0.917998	0.803363	0.946788	other_antidepressant	1.43868	1.29401	0.604929	-0.710359	-1.17428	0.240282	0.701116	NS	NS	NS
PWY.6700	454	454	10	444	0.179057	0.0909192	0.049539	0.572204	0.212171	0.0939159	0.0244178	0.254509	other_antidepressant	305	305	3	302	NA	NA	NA	NA	NA	NA	NA	NA	other_antidepressant	1124	1124	9	1115	-0.062496	0.0751664	0.405906	0.945995	-0.0731699	0.0784703	0.351312	0.924309	other_antidepressant	120.973	176.992	0.0579319	0.035574	0.614066	0.539172	0.830864	NS	NS	NS
PWY.5971	454	289	10	444	-1.3135	0.89684	0.14375	0.572204	-2.01843	0.913624	0.0277267	0.268355	other_antidepressant	305	182	3	302	NA	NA	NA	NA	NA	NA	NA	NA	other_antidepressant	1124	699	9	1115	-0.310801	0.900959	0.730184	0.956952	-0.572118	0.944521	0.544827	0.933347	other_antidepressant	1.24328	1.23194	0.635613	-0.814449	-1.28136	0.200067	0.677727	NS	NS	NS
PWY0.862	454	348	10	444	-1.22895	0.780965	0.116295	0.572204	-1.77539	0.802788	0.0275684	0.268355	other_antidepressant	305	195	3	302	NA	NA	NA	NA	NA	NA	NA	NA	other_antidepressant	1124	738	9	1115	0.0843708	0.839151	0.919931	0.982654	-0.298528	0.871566	0.732027	0.946788	other_antidepressant	1.63959	1.4201	0.57169	-0.619397	-1.08345	0.27861	0.701116	NS	NS	NS
SALVADEHYPOX.PWY	454	452	10	444	0.221244	0.143358	0.123491	0.572204	0.312994	0.145472	0.0320429	0.275395	other_antidepressant	305	305	3	302	NA	NA	NA	NA	NA	NA	NA	NA	other_antidepressant	1124	1124	9	1115	0.0214814	0.0963607	0.823634	0.956952	0.0891224	0.0994592	0.370418	0.924309	other_antidepressant	48.6581	107.696	0.0799733	0.0836484	1.04595	0.295582	0.701116	NS	NS	NS
PWY0.1261	454	384	10	444	-1.52233	0.788787	0.0542569	0.572204	-1.75871	0.810428	0.0305918	0.275395	other_antidepressant	305	208	3	302	NA	NA	NA	NA	NA	NA	NA	NA	other_antidepressant	1124	779	9	1115	-0.399599	1.01141	0.692852	0.956952	-0.700806	1.06227	0.509571	0.933347	other_antidepressant	1.60724	0.977556	0.621995	-1.09772	-1.76483	0.0775915	0.622046	NS	NS	NS
GLUCOSE1PMETAB.PWY	454	263	10	444	-1.30278	0.797082	0.102885	0.572204	-1.77246	0.82845	0.0330048	0.275395	other_antidepressant	305	139	3	302	NA	NA	NA	NA	NA	NA	NA	NA	other_antidepressant	1124	537	9	1115	-0.285816	0.804743	0.722533	0.956952	-0.633159	0.840483	0.451418	0.933347	other_antidepressant	1.57396	1.54414	0.566311	-0.799163	-1.41117	0.158194	0.635624	NS	NS	NS
PWY.7456	454	333	10	444	2.31625	0.952398	0.0154149	0.572204	2.04948	0.966334	0.0345514	0.275395	other_antidepressant	305	265	3	302	NA	NA	NA	NA	NA	NA	NA	NA	other_antidepressant	1124	1045	9	1115	0.110339	0.674538	0.870093	0.967306	-0.110686	0.701061	0.874578	0.969679	other_antidepressant	1.10246	2.19779	0.550461	0.84723	1.53913	0.123773	0.635624	NS	NS	NS
PWY.6892	454	341	10	444	-1.42565	0.756708	0.0602253	0.572204	-1.65684	0.791949	0.037064	0.286981	other_antidepressant	305	221	3	302	NA	NA	NA	NA	NA	NA	NA	NA	other_antidepressant	1124	870	9	1115	0.792111	0.737525	0.283049	0.814487	0.821792	0.779451	0.291972	0.924309	other_antidepressant	1.7464	1.83843	0.52816	-0.288301	-0.545859	0.585163	0.830864	NS	NS	NS
PWY.3001	454	454	10	444	0.132787	0.0635696	0.0373046	0.572204	0.136048	0.0666866	0.0420095	0.307691	other_antidepressant	305	305	3	302	NA	NA	NA	NA	NA	NA	NA	NA	other_antidepressant	1124	1124	9	1115	-0.0201917	0.0479396	0.673698	0.956952	-0.0290164	0.0502744	0.563953	0.933347	other_antidepressant	247.458	435.122	0.0382757	0.0352683	0.921427	0.356828	0.739247	NS	NS	NS
PANTOSYN.PWY	454	454	10	444	0.159093	0.101744	0.118625	0.572204	0.207987	0.104108	0.0464254	0.322597	other_antidepressant	305	305	3	302	NA	NA	NA	NA	NA	NA	NA	NA	other_antidepressant	1124	1124	9	1115	0.0111427	0.0708884	0.875127	0.967306	0.033533	0.0742328	0.651557	0.940523	other_antidepressant	96.6009	198.998	0.0581632	0.0594924	1.02285	0.306378	0.701116	NS	NS	NS
POLYISOPRENSYN.PWY	454	241	10	444	-1.27466	0.773738	0.100193	0.572204	-1.5844	0.809792	0.0511006	0.346206	other_antidepressant	305	130	3	302	NA	NA	NA	NA	NA	NA	NA	NA	other_antidepressant	1124	555	9	1115	0.0666371	0.819521	0.935208	0.983069	-0.582412	0.855569	0.496189	0.933347	other_antidepressant	1.67037	1.48895	0.562605	-0.642521	-1.14205	0.253435	0.701116	NS	NS	NS
COLANSYN.PWY	454	389	10	444	-1.48256	0.730223	0.042931	0.572204	-1.43926	0.745699	0.0543095	0.358972	other_antidepressant	305	232	3	302	NA	NA	NA	NA	NA	NA	NA	NA	other_antidepressant	1124	853	9	1115	0.330964	0.853447	0.69824	0.956952	0.0711477	0.894532	0.936621	0.976247	other_antidepressant	1.87538	1.37293	0.554845	-0.716059	-1.29056	0.196857	0.677727	NS	NS	NS
PWY.5941	454	366	10	444	1.65661	0.870181	0.057597	0.572204	1.69991	0.900391	0.0597599	0.374548	other_antidepressant	305	284	3	302	NA	NA	NA	NA	NA	NA	NA	NA	other_antidepressant	1124	1043	9	1115	-1.29306	0.64475	0.0451475	0.515982	-1.1365	0.679475	0.0946925	0.924309	other_antidepressant	1.32063	2.40557	0.518045	-0.247647	-0.478042	0.63262	0.858173	NS	NS	NS
PWY.561	454	202	10	444	-1.34353	0.756112	0.0762798	0.572204	-1.50095	0.79829	0.0608122	0.374548	other_antidepressant	305	109	3	302	NA	NA	NA	NA	NA	NA	NA	NA	other_antidepressant	1124	417	9	1115	-0.172158	0.806049	0.830912	0.956952	-0.580939	0.840284	0.489488	0.933347	other_antidepressant	1.74915	1.53913	0.551462	-0.795251	-1.44208	0.14928	0.635624	NS	NS	NS
THRESYN.PWY	454	454	10	444	0.14355	0.0698422	0.0404381	0.572204	0.130997	0.0719808	0.0695285	0.409614	other_antidepressant	305	305	3	302	NA	NA	NA	NA	NA	NA	NA	NA	other_antidepressant	1124	1124	9	1115	-0.0117491	0.0546612	0.829851	0.956952	-0.0271789	0.0573423	0.635614	0.940523	other_antidepressant	205.005	334.689	0.0430453	0.0472418	1.09749	0.272427	0.701116	NS	NS	NS
PWY.724	454	454	10	444	0.0804842	0.0442872	0.0698636	0.572204	0.0817926	0.0457108	0.0743362	0.411224	other_antidepressant	305	305	3	302	NA	NA	NA	NA	NA	NA	NA	NA	other_antidepressant	1124	1124	9	1115	0.00709955	0.0314104	0.821223	0.956952	0.0147301	0.0326783	0.652254	0.940523	other_antidepressant	509.85	1013.57	0.0256206	0.0316595	1.2357	0.216569	0.701116	NS	NS	NS
PWY.6588	454	429	10	444	0.781956	0.507939	0.124412	0.572204	0.899067	0.508701	0.0779331	0.414115	other_antidepressant	305	302	3	302	NA	NA	NA	NA	NA	NA	NA	NA	other_antidepressant	1124	1115	9	1115	-0.372877	0.179644	0.0381612	0.515982	-0.274695	0.187545	0.143305	0.924309	other_antidepressant	3.87594	30.9865	0.169364	-0.244485	-1.44355	0.148867	0.635624	NS	NS	NS
PWY.7315	454	221	10	444	-1.22895	0.787121	0.11917	0.572204	-1.4538	0.818743	0.076556	0.414115	other_antidepressant	305	116	3	302	NA	NA	NA	NA	NA	NA	NA	NA	other_antidepressant	1124	453	9	1115	0.242037	0.748733	0.746557	0.956952	0.0297812	0.779768	0.969541	0.984066	other_antidepressant	1.61405	1.7838	0.542498	-0.456712	-0.84187	0.399861	0.760312	NS	NS	NS
OANTIGEN.PWY	454	454	10	444	0.318379	0.175706	0.0706801	0.572204	0.302435	0.178076	0.0902375	0.443044	other_antidepressant	305	305	3	302	NA	NA	NA	NA	NA	NA	NA	NA	other_antidepressant	1124	1124	9	1115	-0.316512	0.174399	0.0698149	0.623775	-0.345252	0.18259	0.0589155	0.924309	other_antidepressant	32.3914	32.8783	0.123778	-0.00143525	-0.0115953	0.990748	0.996398	NS	NS	NS
THISYN.PWY	454	340	10	444	-1.35079	0.896202	0.132471	0.572204	-1.56595	0.937713	0.0957137	0.443044	other_antidepressant	305	221	3	302	NA	NA	NA	NA	NA	NA	NA	NA	other_antidepressant	1124	869	9	1115	0.966676	0.89678	0.281293	0.814487	0.980318	0.948791	0.301729	0.924309	other_antidepressant	1.24505	1.24345	0.633915	-0.192803	-0.304147	0.761016	0.912545	NS	NS	NS
PWY.5695	454	454	10	444	-0.199189	0.102939	0.0536322	0.572204	-0.177516	0.106007	0.0948065	0.443044	other_antidepressant	305	305	3	302	NA	NA	NA	NA	NA	NA	NA	NA	other_antidepressant	1124	1124	9	1115	-0.0378275	0.0900773	0.674607	0.956952	-0.107855	0.0943795	0.253383	0.924309	other_antidepressant	94.3705	123.245	0.0677883	-0.107803	-1.59029	0.11177	0.635624	NS	NS	NS
PWY.7323	454	381	10	444	-1.37596	0.732751	0.061073	0.572204	-1.28234	0.751271	0.0886228	0.443044	other_antidepressant	305	230	3	302	NA	NA	NA	NA	NA	NA	NA	NA	other_antidepressant	1124	837	9	1115	0.27811	0.807895	0.730731	0.956952	0.0845927	0.846252	0.920393	0.974652	other_antidepressant	1.86246	1.53211	0.54276	-0.629409	-1.15965	0.246193	0.701116	NS	NS	NS
PWY.6803	454	208	10	444	-1.31775	0.778017	0.0910276	0.572204	-1.35672	0.815323	0.0968966	0.443044	other_antidepressant	305	116	3	302	NA	NA	NA	NA	NA	NA	NA	NA	other_antidepressant	1124	400	9	1115	0.259922	0.734476	0.72349	0.956952	0.0518943	0.764516	0.945895	0.979075	other_antidepressant	1.65205	1.85372	0.534083	-0.483535	-0.905356	0.365277	0.740009	NS	NS	NS
PWY.7199	454	453	10	444	0.184388	0.126687	0.146265	0.572204	0.217333	0.12962	0.0943992	0.443044	other_antidepressant	305	305	3	302	NA	NA	NA	NA	NA	NA	NA	NA	other_antidepressant	1124	1124	9	1115	0.019982	0.101545	0.844036	0.958234	0.0621321	0.106325	0.559101	0.933347	other_antidepressant	62.3069	96.9802	0.0792336	0.0842914	1.06383	0.287404	0.701116	NS	NS	NS
P461.PWY	454	453	10	444	0.38996	0.242954	0.109202	0.572204	0.375249	0.255809	0.143197	0.514511	other_antidepressant	305	305	3	302	NA	NA	NA	NA	NA	NA	NA	NA	other_antidepressant	1124	1123	9	1115	-0.323421	0.250454	0.196854	0.740169	-0.21074	0.261693	0.420828	0.933347	other_antidepressant	16.9415	15.9421	0.174385	0.0441108	0.25295	0.800307	0.915422	NS	NS	NS
PWY.7663	454	454	10	444	0.256335	0.158266	0.106043	0.572204	0.243718	0.161693	0.13255	0.514511	other_antidepressant	305	303	3	302	NA	NA	NA	NA	NA	NA	NA	NA	other_antidepressant	1124	1124	9	1115	0.270244	0.229881	0.240013	0.814487	0.155321	0.23908	0.516049	0.933347	other_antidepressant	39.9232	18.9231	0.130359	0.260807	2.00069	0.0454258	0.612603	NS	NS	NS
PWY.241	454	353	10	444	1.16632	0.750202	0.120747	0.572204	1.1677	0.76894	0.129663	0.514511	other_antidepressant	305	281	3	302	NA	NA	NA	NA	NA	NA	NA	NA	other_antidepressant	1124	1046	9	1115	0.178782	0.555507	0.747638	0.956952	-0.222052	0.583019	0.703378	0.946788	other_antidepressant	1.77682	3.24057	0.446438	0.528499	1.18381	0.236487	0.701116	NS	NS	NS
PWY.7003	454	423	10	444	0.84971	0.549584	0.122804	0.572204	0.798618	0.545903	0.144278	0.514511	other_antidepressant	305	296	3	302	NA	NA	NA	NA	NA	NA	NA	NA	other_antidepressant	1124	1105	9	1115	0.0477868	0.21217	0.821844	0.956952	-0.0471083	0.223617	0.833189	0.946788	other_antidepressant	3.31079	22.2142	0.197932	0.151802	0.76694	0.443117	0.791589	NS	NS	NS
PWY.5121	454	436	10	444	0.52654	0.362115	0.146675	0.572204	0.509891	0.363525	0.161546	0.521178	other_antidepressant	305	299	3	302	NA	NA	NA	NA	NA	NA	NA	NA	other_antidepressant	1124	1116	9	1115	0.538397	0.26606	0.0432519	0.515982	0.483437	0.277471	0.0817449	0.924309	other_antidepressant	7.62616	14.1267	0.214408	0.53424	2.49169	0.0127136	0.612603	NS	NS	NS
PWY.5347	454	454	10	444	0.186855	0.103706	0.0722758	0.572204	0.152593	0.10713	0.155136	0.521178	other_antidepressant	305	305	3	302	NA	NA	NA	NA	NA	NA	NA	NA	other_antidepressant	1124	1124	9	1115	0.0982822	0.064411	0.127329	0.691221	0.0966508	0.06765	0.153386	0.924309	other_antidepressant	92.9806	241.035	0.0547163	0.122938	2.24683	0.0246506	0.612603	NS	NS	NS
PWY0.162	454	453	10	444	0.174804	0.117483	0.13751	0.572204	0.177905	0.122915	0.148596	0.521178	other_antidepressant	305	305	3	302	NA	NA	NA	NA	NA	NA	NA	NA	other_antidepressant	1124	1124	9	1115	0.0640383	0.0984742	0.515629	0.956952	0.0750353	0.103817	0.469984	0.933347	other_antidepressant	72.4514	103.123	0.0754692	0.109746	1.45418	0.145895	0.635624	NS	NS	NS
METSYN.PWY	454	454	10	444	0.185047	0.112772	0.101546	0.572204	0.148738	0.116746	0.203408	0.566388	other_antidepressant	305	305	3	302	NA	NA	NA	NA	NA	NA	NA	NA	other_antidepressant	1124	1124	9	1115	0.0927077	0.0734456	0.207119	0.758539	0.105898	0.0770204	0.169441	0.924309	other_antidepressant	78.6314	185.382	0.0615441	0.120209	1.95322	0.0507936	0.612603	NS	NS	NS
MET.SAM.PWY	454	454	10	444	0.168232	0.112881	0.136865	0.572204	0.147616	0.116804	0.207062	0.566388	other_antidepressant	305	305	3	302	NA	NA	NA	NA	NA	NA	NA	NA	other_antidepressant	1124	1124	9	1115	0.0936669	0.079601	0.239565	0.814487	0.0952201	0.0831972	0.252668	0.924309	other_antidepressant	78.4804	157.82	0.065053	0.118431	1.82054	0.0686771	0.612603	NS	NS	NS
LACTOSECAT.PWY	454	452	10	444	0.583951	0.362958	0.108369	0.572204	0.425907	0.372211	0.253207	0.590343	other_antidepressant	305	302	3	302	NA	NA	NA	NA	NA	NA	NA	NA	other_antidepressant	1124	1117	9	1115	-0.409404	0.229013	0.0741051	0.633262	-0.513083	0.238902	0.0319693	0.817598	other_antidepressant	7.59081	19.0668	0.193682	-0.126545	-0.653363	0.513522	0.830864	NS	NS	NS
PWY.4981	454	454	10	444	0.347204	0.205168	0.091314	0.572204	0.233132	0.211797	0.271693	0.603514	other_antidepressant	305	305	3	302	NA	NA	NA	NA	NA	NA	NA	NA	other_antidepressant	1124	1124	9	1115	0.105826	0.165506	0.522686	0.956952	0.116291	0.174096	0.504294	0.933347	other_antidepressant	23.7563	36.5069	0.128817	0.20098	1.56019	0.118714	0.635624	NS	NS	NS
HOMOSER.METSYN.PWY	454	454	10	444	0.212341	0.144535	0.142522	0.572204	0.163919	0.14968	0.274132	0.603981	other_antidepressant	305	305	3	302	NA	NA	NA	NA	NA	NA	NA	NA	other_antidepressant	1124	1124	9	1115	0.12193	0.100412	0.224894	0.802787	0.13729	0.105211	0.192203	0.924309	other_antidepressant	47.8688	99.1801	0.0824649	0.151362	1.83547	0.0664366	0.612603	NS	NS	NS
COA.PWY.1	454	454	10	444	-0.0684197	0.0456507	0.134665	0.572204	-0.0484576	0.0455997	0.288586	0.620771	other_antidepressant	305	305	3	302	NA	NA	NA	NA	NA	NA	NA	NA	other_antidepressant	1124	1124	9	1115	-0.111227	0.0434731	0.0106436	0.375188	-0.0972103	0.0455833	0.0331866	0.817598	other_antidepressant	479.85	529.127	0.0314818	-0.0908687	-2.88639	0.0038969	0.557648	NS	NS	NS
PWY.2941	454	454	10	444	0.350594	0.19481	0.072609	0.572204	0.204337	0.19519	0.295808	0.626282	other_antidepressant	305	305	3	302	NA	NA	NA	NA	NA	NA	NA	NA	other_antidepressant	1124	1124	9	1115	0.157545	0.167155	0.346137	0.912287	0.0815072	0.173615	0.638829	0.940523	other_antidepressant	26.3497	35.79	0.126857	0.239406	1.8872	0.0591329	0.612603	NS	NS	NS
PWY.5910	454	180	10	444	1.01894	0.701613	0.147138	0.572204	0.683312	0.709994	0.336425	0.640861	other_antidepressant	305	119	3	302	NA	NA	NA	NA	NA	NA	NA	NA	other_antidepressant	1124	613	9	1115	0.198735	0.749322	0.790889	0.956952	0.260745	0.774902	0.736569	0.946788	other_antidepressant	2.03144	1.78099	0.512152	0.63578	1.24139	0.214462	0.701116	NS	NS	NS
PWY.6270	454	449	10	444	0.521669	0.332133	0.116997	0.572204	0.259772	0.330451	0.43228	0.723135	other_antidepressant	305	299	3	302	NA	NA	NA	NA	NA	NA	NA	NA	other_antidepressant	1124	1118	9	1115	0.447062	0.285784	0.118025	0.667025	0.297355	0.296509	0.31616	0.924309	other_antidepressant	9.06517	12.2441	0.216629	0.4788	2.21023	0.0270889	0.612603	NS	NS	NS
PWY.7560	454	449	10	444	0.532881	0.34124	0.119117	0.572204	0.259597	0.339129	0.444449	0.730999	other_antidepressant	305	299	3	302	NA	NA	NA	NA	NA	NA	NA	NA	other_antidepressant	1124	1118	9	1115	0.480692	0.293135	0.101325	0.641793	0.326643	0.303923	0.282728	0.924309	other_antidepressant	8.58779	11.6376	0.222357	0.502851	2.26146	0.0237309	0.612603	NS	NS	NS
PWY.6608	454	453	10	444	0.195402	0.143781	0.174845	0.588964	0.307261	0.144704	0.0343473	0.275395	other_antidepressant	305	305	3	302	NA	NA	NA	NA	NA	NA	NA	NA	other_antidepressant	1124	1124	9	1115	0.0311399	0.0933332	0.738713	0.956952	0.0906194	0.0961585	0.346205	0.924309	other_antidepressant	48.3721	114.796	0.0782856	0.0798364	1.01981	0.307819	0.701116	NS	NS	NS
PWY.6284	454	289	10	444	-1.18298	0.86867	0.173953	0.588964	-1.7811	0.886089	0.0450998	0.321633	other_antidepressant	305	182	3	302	NA	NA	NA	NA	NA	NA	NA	NA	other_antidepressant	1124	699	9	1115	-0.284836	0.895026	0.75036	0.956952	-0.551581	0.938649	0.556902	0.933347	other_antidepressant	1.32523	1.24833	0.623352	-0.747325	-1.19888	0.230574	0.701116	NS	NS	NS
P441.PWY	454	449	10	444	-0.269842	0.20297	0.184398	0.588964	-0.399121	0.210424	0.0586007	0.374548	other_antidepressant	305	300	3	302	NA	NA	NA	NA	NA	NA	NA	NA	other_antidepressant	1124	1117	9	1115	0.0515754	0.18902	0.785014	0.956952	0.0170637	0.198449	0.931494	0.974652	other_antidepressant	24.2737	27.9888	0.138326	-0.097709	-0.706365	0.479961	0.814904	NS	NS	NS
PWY.5104	454	440	10	444	0.419537	0.317844	0.187564	0.588964	0.58142	0.315366	0.066007	0.397509	other_antidepressant	305	305	3	302	NA	NA	NA	NA	NA	NA	NA	NA	other_antidepressant	1124	1123	9	1115	0.202699	0.225466	0.368835	0.912382	0.110842	0.234696	0.636824	0.940523	other_antidepressant	9.89856	19.6715	0.183897	0.275285	1.49696	0.134405	0.635624	NS	NS	NS
GLYCOLYSIS	454	454	10	444	-0.374876	0.26609	0.159601	0.588964	-0.494129	0.276174	0.0743541	0.411224	other_antidepressant	305	301	3	302	NA	NA	NA	NA	NA	NA	NA	NA	other_antidepressant	1124	1122	9	1115	0.658372	0.30665	0.0320105	0.515982	0.388915	0.321225	0.226269	0.924309	other_antidepressant	14.1235	10.6345	0.200975	0.0689418	0.343036	0.731571	0.904554	NS	NS	NS
PWYG.321	454	319	10	444	-1.18253	0.838481	0.159153	0.588964	-1.53863	0.859137	0.0740704	0.411224	other_antidepressant	305	187	3	302	NA	NA	NA	NA	NA	NA	NA	NA	other_antidepressant	1124	708	9	1115	-0.345906	0.870011	0.69101	0.956952	-0.570717	0.90859	0.530049	0.933347	other_antidepressant	1.42237	1.32115	0.603735	-0.779653	-1.29138	0.196571	0.677727	NS	NS	NS
PWY.5484	454	454	10	444	-0.338531	0.257717	0.189683	0.588964	-0.452061	0.267472	0.0917975	0.443044	other_antidepressant	305	301	3	302	NA	NA	NA	NA	NA	NA	NA	NA	other_antidepressant	1124	1122	9	1115	0.596902	0.29177	0.0410116	0.515982	0.32216	0.30539	0.291704	0.924309	other_antidepressant	15.0562	11.7468	0.193156	0.0714361	0.369836	0.711505	0.904554	NS	NS	NS
COA.PWY	454	454	10	444	0.170229	0.130967	0.194358	0.588964	0.229105	0.134776	0.0899366	0.443044	other_antidepressant	305	305	3	302	NA	NA	NA	NA	NA	NA	NA	NA	other_antidepressant	1124	1124	9	1115	0.147609	0.0926738	0.111492	0.655016	0.181289	0.0972296	0.0625179	0.924309	other_antidepressant	58.3014	116.436	0.0756497	0.155156	2.05098	0.0402684	0.612603	NS	NS	NS
PWY.1269	454	442	10	444	-0.483929	0.347149	0.164042	0.588964	-0.574755	0.355905	0.107149	0.476023	other_antidepressant	305	290	3	302	NA	NA	NA	NA	NA	NA	NA	NA	other_antidepressant	1124	1076	9	1115	0.481762	0.546733	0.378419	0.916929	0.248549	0.571418	0.663673	0.940523	other_antidepressant	8.29789	3.34541	0.293064	-0.206462	-0.704496	0.481124	0.814904	NS	NS	NS
GOLPDLCAT.PWY	454	447	10	444	0.2965	0.223526	0.185391	0.588964	0.368394	0.232811	0.114381	0.49202	other_antidepressant	305	304	3	302	NA	NA	NA	NA	NA	NA	NA	NA	other_antidepressant	1124	1120	9	1115	-0.427568	0.178281	0.0166373	0.515982	-0.301451	0.186252	0.105849	0.924309	other_antidepressant	20.0145	31.4622	0.139378	-0.146045	-1.04784	0.294714	0.701116	NS	NS	NS
PWY.4702	454	286	10	444	-0.996443	0.758884	0.189858	0.588964	-1.21091	0.775634	0.119277	0.505062	other_antidepressant	305	216	3	302	NA	NA	NA	NA	NA	NA	NA	NA	other_antidepressant	1124	834	9	1115	0.384835	0.833429	0.644351	0.956952	0.44093	0.877292	0.615346	0.934171	other_antidepressant	1.7364	1.43967	0.561119	-0.370327	-0.65998	0.509267	0.830864	NS	NS	NS
PWY.6703	454	454	10	444	0.132233	0.09939	0.184068	0.588964	0.161362	0.104266	0.122523	0.510826	other_antidepressant	305	305	3	302	NA	NA	NA	NA	NA	NA	NA	NA	other_antidepressant	1124	1124	9	1115	0.0279185	0.0795515	0.725693	0.956952	0.023264	0.08361	0.780878	0.946788	other_antidepressant	101.231	158.017	0.0621072	0.0686513	1.10537	0.269	0.701116	NS	NS	NS
PWY.6897	454	453	10	444	0.209292	0.163171	0.200307	0.588964	0.239421	0.168348	0.155779	0.521178	other_antidepressant	305	303	3	302	NA	NA	NA	NA	NA	NA	NA	NA	other_antidepressant	1124	1117	9	1115	0.231572	0.249342	0.353234	0.912287	0.0613036	0.259935	0.813601	0.946788	other_antidepressant	37.5589	16.0845	0.136534	0.215973	1.58182	0.113691	0.635624	NS	NS	NS
PWY.5973	454	454	10	444	0.162284	0.127798	0.204818	0.588964	0.187281	0.130997	0.153607	0.521178	other_antidepressant	305	305	3	302	NA	NA	NA	NA	NA	NA	NA	NA	other_antidepressant	1124	1124	9	1115	0.106387	0.155841	0.494961	0.956952	-0.00449806	0.162029	0.977858	0.988804	other_antidepressant	61.2284	41.1755	0.0988193	0.139809	1.41479	0.15713	0.635624	NS	NS	NS
PWY.7229	454	454	10	444	-0.118207	0.0843231	0.161678	0.588964	-0.116362	0.0867664	0.180659	0.546206	other_antidepressant	305	305	3	302	NA	NA	NA	NA	NA	NA	NA	NA	other_antidepressant	1124	1124	9	1115	0.029692	0.0690512	0.667279	0.956952	0.0149437	0.0720824	0.835804	0.946788	other_antidepressant	140.639	209.729	0.0534242	-0.0296752	-0.555464	0.578577	0.830864	NS	NS	NS
PWY.7196	454	442	10	444	0.19079	0.142877	0.182487	0.588964	0.198305	0.151777	0.192158	0.553989	other_antidepressant	305	305	3	302	NA	NA	NA	NA	NA	NA	NA	NA	other_antidepressant	1124	1121	9	1115	-0.00490681	0.108577	0.963962	0.984918	0.00663064	0.114075	0.95366	0.982668	other_antidepressant	48.9867	84.8254	0.0864475	0.066735	0.771971	0.440131	0.791589	NS	NS	NS
PWY.6595	454	427	10	444	0.717863	0.537565	0.18244	0.588964	0.696003	0.549733	0.206228	0.566388	other_antidepressant	305	299	3	302	NA	NA	NA	NA	NA	NA	NA	NA	other_antidepressant	1124	1117	9	1115	-0.5322	0.203228	0.00894666	0.360423	-0.393726	0.211098	0.0624384	0.924309	other_antidepressant	3.46049	24.2121	0.190097	-0.375878	-1.97729	0.0480084	0.612603	NS	NS	NS
CENTFERM.PWY	454	266	10	444	0.98092	0.769802	0.20325	0.588964	0.968542	0.788568	0.220088	0.566388	other_antidepressant	305	221	3	302	NA	NA	NA	NA	NA	NA	NA	NA	other_antidepressant	1124	939	9	1115	-0.746438	0.683585	0.275092	0.814487	-0.80053	0.715662	0.263566	0.924309	other_antidepressant	1.68749	2.14001	0.511143	0.0151313	0.0296029	0.976384	0.994737	NS	NS	NS
PWY.6590	454	266	10	444	1.0345	0.803681	0.198703	0.588964	1.01317	0.822905	0.218973	0.566388	other_antidepressant	305	221	3	302	NA	NA	NA	NA	NA	NA	NA	NA	other_antidepressant	1124	939	9	1115	-0.78795	0.70986	0.267235	0.814487	-0.847634	0.743181	0.254312	0.924309	other_antidepressant	1.54822	1.98451	0.53204	0.0107381	0.0201829	0.983897	0.996398	NS	NS	NS
PWY.7222	454	454	10	444	-0.142088	0.112221	0.206137	0.588964	-0.141622	0.115358	0.220301	0.566388	other_antidepressant	305	305	3	302	NA	NA	NA	NA	NA	NA	NA	NA	other_antidepressant	1124	1124	9	1115	0.0538007	0.0906194	0.552833	0.956952	0.0311211	0.09482	0.742815	0.946788	other_antidepressant	79.4062	121.775	0.0705028	-0.0235164	-0.333553	0.738717	0.905848	NS	NS	NS
ARGININE.SYN4.PWY	454	422	10	444	0.875253	0.666609	0.189873	0.588964	0.870635	0.680925	0.201782	0.566388	other_antidepressant	305	281	3	302	NA	NA	NA	NA	NA	NA	NA	NA	other_antidepressant	1124	1080	9	1115	0.0974974	0.563319	0.862622	0.965316	-0.133388	0.587057	0.8203	0.946788	other_antidepressant	2.25039	3.15131	0.430264	0.421516	0.97967	0.327249	0.709476	NS	NS	NS
PWY.7208	454	454	10	444	0.149267	0.116846	0.202115	0.588964	0.142499	0.121682	0.242273	0.590343	other_antidepressant	305	305	3	302	NA	NA	NA	NA	NA	NA	NA	NA	other_antidepressant	1124	1124	9	1115	0.144612	0.104313	0.165921	0.721601	0.131725	0.109606	0.229703	0.924309	other_antidepressant	73.2442	91.9023	0.0778154	0.146677	1.88493	0.0594387	0.612603	NS	NS	NS
PWY.7383	454	427	10	444	0.819411	0.600634	0.173192	0.588964	0.614215	0.623619	0.325263	0.638566	other_antidepressant	305	302	3	302	NA	NA	NA	NA	NA	NA	NA	NA	other_antidepressant	1124	1123	9	1115	0.103412	0.156405	0.508633	0.956952	0.145123	0.163577	0.375181	0.924309	other_antidepressant	2.77192	40.8791	0.151357	0.148879	0.983629	0.325298	0.709476	NS	NS	NS
COBALSYN.PWY	454	444	10	444	-0.277688	0.20348	0.173082	0.588964	-0.195267	0.206752	0.345541	0.65029	other_antidepressant	305	304	3	302	NA	NA	NA	NA	NA	NA	NA	NA	other_antidepressant	1124	1123	9	1115	-0.272981	0.122842	0.0264694	0.515982	-0.209755	0.128841	0.103816	0.924309	other_antidepressant	24.1521	66.2689	0.105164	-0.274238	-2.60773	0.00911454	0.612603	NS	NS	NS
UDPNAGSYN.PWY	454	454	10	444	0.348252	0.262107	0.184652	0.588964	0.228028	0.263906	0.388084	0.687872	other_antidepressant	305	305	3	302	NA	NA	NA	NA	NA	NA	NA	NA	other_antidepressant	1124	1124	9	1115	-0.334838	0.243271	0.168976	0.721601	-0.392174	0.254097	0.123029	0.924309	other_antidepressant	14.5561	16.8974	0.178306	-0.0187165	-0.104968	0.916401	0.964452	NS	NS	NS
PWY66.399	454	425	10	444	0.730622	0.560715	0.193253	0.588964	0.381362	0.583499	0.513762	0.773497	other_antidepressant	305	295	3	302	NA	NA	NA	NA	NA	NA	NA	NA	other_antidepressant	1124	1116	9	1115	0.209644	0.222769	0.34687	0.912287	-0.0156545	0.233499	0.94656	0.979075	other_antidepressant	3.18065	20.1508	0.207028	0.280666	1.35569	0.175198	0.668713	NS	NS	NS
PWY.621	454	454	10	444	0.178903	0.148278	0.228265	0.591913	0.308501	0.151082	0.0418197	0.307691	other_antidepressant	305	305	3	302	NA	NA	NA	NA	NA	NA	NA	NA	other_antidepressant	1124	1124	9	1115	-0.100024	0.115789	0.387859	0.919129	0.0105514	0.121699	0.930926	0.974652	other_antidepressant	45.4825	74.5874	0.0912605	0.00563352	0.0617301	0.950778	0.979699	NS	NS	NS
PWY.6113	454	281	10	444	-1.09403	0.889197	0.219223	0.591913	-1.50144	0.90553	0.098091	0.443044	other_antidepressant	305	182	3	302	NA	NA	NA	NA	NA	NA	NA	NA	other_antidepressant	1124	699	9	1115	-0.310761	0.903437	0.730929	0.956952	-0.569423	0.947403	0.547943	0.933347	other_antidepressant	1.26475	1.22519	0.633732	-0.708618	-1.11817	0.263496	0.701116	NS	NS	NS
FUCCAT.PWY	454	397	10	444	-0.811019	0.672138	0.228228	0.591913	-1.00839	0.689315	0.144291	0.514511	other_antidepressant	305	293	3	302	NA	NA	NA	NA	NA	NA	NA	NA	other_antidepressant	1124	1101	9	1115	0.634266	0.272689	0.0202028	0.515982	0.742527	0.282313	0.00865968	0.586693	other_antidepressant	2.21352	13.4482	0.252685	0.43	1.70172	0.0888071	0.635624	NS	NS	NS
BRANCHED.CHAIN.AA.SYN.PWY	454	454	10	444	0.0968138	0.0778481	0.214314	0.591913	0.123511	0.0815127	0.130524	0.514511	other_antidepressant	305	305	3	302	NA	NA	NA	NA	NA	NA	NA	NA	other_antidepressant	1124	1124	9	1115	0.0655275	0.0460149	0.154712	0.721601	0.0815919	0.0482043	0.0908171	0.924309	other_antidepressant	165.008	472.284	0.0396124	0.0736281	1.85872	0.0630673	0.612603	NS	NS	NS
FUC.RHAMCAT.PWY	454	253	10	444	-1.026	0.868212	0.23795	0.591913	-1.34096	0.90016	0.137099	0.514511	other_antidepressant	305	155	3	302	NA	NA	NA	NA	NA	NA	NA	NA	other_antidepressant	1124	541	9	1115	-0.368873	0.925695	0.690351	0.956952	-0.748133	0.964125	0.437936	0.933347	other_antidepressant	1.32663	1.16698	0.633266	-0.718473	-1.13455	0.256563	0.701116	NS	NS	NS
PYRIDNUCSYN.PWY	454	453	10	444	0.114318	0.0966163	0.237382	0.591913	0.135676	0.0962051	0.159265	0.521178	other_antidepressant	305	305	3	302	NA	NA	NA	NA	NA	NA	NA	NA	other_antidepressant	1124	1124	9	1115	-0.000111358	0.0694974	0.998722	0.999689	-0.0128438	0.0726097	0.859629	0.962643	other_antidepressant	107.127	207.044	0.0564179	0.0389072	0.689626	0.490429	0.82041	NS	NS	NS
PWY.5189	454	435	10	444	0.30851	0.261167	0.238181	0.591913	0.344112	0.261921	0.189734	0.553989	other_antidepressant	305	301	3	302	NA	NA	NA	NA	NA	NA	NA	NA	other_antidepressant	1124	1120	9	1115	0.492519	0.183953	0.00753048	0.360423	0.402464	0.193228	0.0375069	0.847031	other_antidepressant	14.661	29.5518	0.150392	0.431502	2.86917	0.00411548	0.557648	NS	NS	NS
P161.PWY	454	447	10	444	-0.345941	0.289053	0.232039	0.591913	-0.394007	0.301377	0.191862	0.553989	other_antidepressant	305	302	3	302	NA	NA	NA	NA	NA	NA	NA	NA	other_antidepressant	1124	1123	9	1115	0.440914	0.258823	0.0887459	0.641793	0.582346	0.268728	0.0304501	0.817598	other_antidepressant	11.9687	14.9278	0.19282	0.0907713	0.470756	0.637815	0.858173	NS	NS	NS
PWY.6167	454	65	10	444	0.840533	0.705512	0.234149	0.591913	0.887749	0.709466	0.211565	0.566388	other_antidepressant	305	98	3	302	NA	NA	NA	NA	NA	NA	NA	NA	other_antidepressant	1124	482	9	1115	0.74559	1.10462	0.499832	0.956952	0.478333	1.15476	0.678789	0.946788	other_antidepressant	2.00905	0.819548	0.594585	0.813025	1.36738	0.171506	0.663972	NS	NS	NS
PWY.6126	454	454	10	444	-0.116722	0.0933112	0.211645	0.591913	-0.11382	0.0959079	0.236034	0.590343	other_antidepressant	305	305	3	302	NA	NA	NA	NA	NA	NA	NA	NA	other_antidepressant	1124	1124	9	1115	0.0303202	0.077585	0.69602	0.956952	0.0122328	0.0812166	0.880304	0.969766	other_antidepressant	114.85	166.128	0.0596573	-0.0297835	-0.499244	0.617608	0.858173	NS	NS	NS
GLUCONEO.PWY	454	422	10	444	0.680675	0.565005	0.22896	0.591913	0.658573	0.575801	0.253416	0.590343	other_antidepressant	305	297	3	302	NA	NA	NA	NA	NA	NA	NA	NA	other_antidepressant	1124	1109	9	1115	-0.0191127	0.22049	0.930939	0.983069	-0.309485	0.228926	0.176698	0.924309	other_antidepressant	3.13253	20.5695	0.205403	0.0733733	0.357216	0.72093	0.904554	NS	NS	NS
HEME.BIOSYNTHESIS.II	454	323	10	444	-0.908053	0.742133	0.221771	0.591913	-0.858597	0.769079	0.264928	0.598295	other_antidepressant	305	185	3	302	NA	NA	NA	NA	NA	NA	NA	NA	other_antidepressant	1124	747	9	1115	-0.0727527	0.713783	0.918834	0.982654	-0.321711	0.74747	0.666991	0.940523	other_antidepressant	1.81567	1.96276	0.514451	-0.474144	-0.92165	0.356711	0.739247	NS	NS	NS
PWY.5659	454	453	10	444	0.183611	0.155678	0.238879	0.591913	0.159133	0.161413	0.324807	0.638566	other_antidepressant	305	305	3	302	NA	NA	NA	NA	NA	NA	NA	NA	other_antidepressant	1124	1124	9	1115	0.106911	0.126708	0.398985	0.937616	0.0409097	0.132542	0.757644	0.946788	other_antidepressant	41.2617	62.2861	0.0982719	0.137474	1.39892	0.161838	0.635624	NS	NS	NS
PWY.5030	454	434	10	444	0.58443	0.483483	0.227395	0.591913	0.283833	0.510436	0.578483	0.795781	other_antidepressant	305	294	3	302	NA	NA	NA	NA	NA	NA	NA	NA	other_antidepressant	1124	1102	9	1115	-0.595012	0.287326	0.0386067	0.515982	-0.602677	0.302167	0.0463543	0.924309	other_antidepressant	4.27797	12.113	0.247001	-0.287182	-1.16268	0.244961	0.701116	NS	NS	NS
CRNFORCAT.PWY	454	169	10	444	-0.931358	0.800396	0.245211	0.597034	-0.975809	0.825853	0.238081	0.590343	other_antidepressant	305	148	3	302	NA	NA	NA	NA	NA	NA	NA	NA	other_antidepressant	1124	619	9	1115	-1.10637	0.978409	0.258388	0.814487	-0.792801	1.0235	0.438746	0.933347	other_antidepressant	1.56096	1.04462	0.619509	-1.00152	-1.61664	0.105956	0.635624	NS	NS	NS
PWY.7209	454	322	10	444	1.01986	0.874658	0.244244	0.597034	0.920629	0.8985	0.306162	0.635777	other_antidepressant	305	240	3	302	NA	NA	NA	NA	NA	NA	NA	NA	other_antidepressant	1124	965	9	1115	-1.10962	0.785709	0.158153	0.721601	-1.33792	0.812655	0.0999819	0.924309	other_antidepressant	1.30714	1.61986	0.584505	-0.158634	-0.271399	0.786084	0.915422	NS	NS	NS
P185.PWY	454	447	10	444	0.305108	0.267112	0.253992	0.613084	0.213113	0.278784	0.445073	0.730999	other_antidepressant	305	300	3	302	NA	NA	NA	NA	NA	NA	NA	NA	other_antidepressant	1124	1115	9	1115	0.0132581	0.23044	0.95413	0.984918	-0.149696	0.240153	0.5332	0.933347	other_antidepressant	14.0156	18.8315	0.174482	0.137788	0.789698	0.429704	0.791271	NS	NS	NS
PWY.6124	454	454	10	444	0.120186	0.106683	0.260556	0.618267	0.117582	0.108259	0.278104	0.607791	other_antidepressant	305	305	3	302	NA	NA	NA	NA	NA	NA	NA	NA	other_antidepressant	1124	1124	9	1115	-0.00840806	0.0786354	0.914868	0.982654	-0.0186804	0.0821188	0.820093	0.946788	other_antidepressant	87.863	161.72	0.0632984	0.036862	0.582352	0.560329	0.830864	NS	NS	NS
P164.PWY	454	421	10	444	0.616713	0.547335	0.260462	0.618267	0.417248	0.571263	0.46558	0.737848	other_antidepressant	305	302	3	302	NA	NA	NA	NA	NA	NA	NA	NA	other_antidepressant	1124	1109	9	1115	-0.0333992	0.163506	0.838181	0.956952	0.0431513	0.170367	0.800098	0.946788	other_antidepressant	3.33806	37.4051	0.156665	0.0198641	0.126793	0.899104	0.95928	NS	NS	NS
PWY.5198	454	67	10	444	0.718605	0.656048	0.273963	0.644619	0.76066	0.659422	0.249389	0.590343	other_antidepressant	305	116	3	302	NA	NA	NA	NA	NA	NA	NA	NA	other_antidepressant	1124	535	9	1115	0.950724	1.00008	0.341987	0.912287	0.567911	1.04294	0.586191	0.933347	other_antidepressant	2.32343	0.999848	0.548551	0.788441	1.43732	0.150628	0.635624	NS	NS	NS
P23.PWY	454	193	10	444	-0.784424	0.722973	0.278519	0.645763	-1.09486	0.74707	0.143567	0.514511	other_antidepressant	305	124	3	302	NA	NA	NA	NA	NA	NA	NA	NA	other_antidepressant	1124	495	9	1115	-0.459859	0.789534	0.560386	0.956952	-0.921832	0.821378	0.261986	0.924309	other_antidepressant	1.91318	1.6042	0.5332	-0.636397	-1.19354	0.232657	0.701116	NS	NS	NS
METHANOGENESIS.PWY	454	67	10	444	0.758773	0.700122	0.279062	0.645763	0.793533	0.703604	0.26008	0.592283	other_antidepressant	305	116	3	302	NA	NA	NA	NA	NA	NA	NA	NA	other_antidepressant	1124	533	9	1115	1.01692	1.05403	0.334857	0.912287	0.600386	1.10095	0.585638	0.933347	other_antidepressant	2.04011	0.90011	0.58319	0.837802	1.43658	0.150836	0.635624	NS	NS	NS
PWY66.400	454	453	10	444	-0.29014	0.291429	0.320012	0.662078	-0.482063	0.301768	0.11097	0.485048	other_antidepressant	305	300	3	302	NA	NA	NA	NA	NA	NA	NA	NA	other_antidepressant	1124	1118	9	1115	0.236986	0.29932	0.428676	0.947684	-0.0715248	0.311085	0.818197	0.946788	other_antidepressant	11.7743	11.1617	0.208805	-0.0336172	-0.160998	0.872095	0.949148	NS	NS	NS
GLYCOGENSYNTH.PWY	454	454	10	444	0.192089	0.194994	0.325119	0.662078	0.295296	0.198778	0.13819	0.514511	other_antidepressant	305	305	3	302	NA	NA	NA	NA	NA	NA	NA	NA	other_antidepressant	1124	1124	9	1115	-0.430159	0.140454	0.00224666	0.263098	-0.363768	0.148402	0.0143954	0.650192	other_antidepressant	26.3001	50.6912	0.113967	-0.2176	-1.90933	0.0562199	0.612603	NS	NS	NS
GLYCOCAT.PWY	454	309	10	444	-0.847984	0.857213	0.323095	0.662078	-1.30232	0.873185	0.136635	0.514511	other_antidepressant	305	176	3	302	NA	NA	NA	NA	NA	NA	NA	NA	other_antidepressant	1124	694	9	1115	-0.753511	0.868634	0.385873	0.919129	-1.17933	0.91223	0.19636	0.924309	other_antidepressant	1.36089	1.32534	0.610139	-0.801373	-1.31343	0.189039	0.677727	NS	NS	NS
PWY.6606	454	443	10	444	0.220137	0.216494	0.309819	0.662078	0.308883	0.222671	0.166202	0.529891	other_antidepressant	305	303	3	302	NA	NA	NA	NA	NA	NA	NA	NA	other_antidepressant	1124	1122	9	1115	-0.297128	0.149314	0.0468429	0.515982	-0.202021	0.156966	0.19836	0.924309	other_antidepressant	21.3358	44.8537	0.122915	-0.13039	-1.06082	0.288774	0.701116	NS	NS	NS
PWY.5103	454	454	10	444	0.0906451	0.0860769	0.292893	0.662078	0.120552	0.0899333	0.180867	0.546206	other_antidepressant	305	305	3	302	NA	NA	NA	NA	NA	NA	NA	NA	other_antidepressant	1124	1124	9	1115	0.0630565	0.0525473	0.230397	0.81215	0.0826161	0.0550157	0.133474	0.924309	other_antidepressant	134.967	362.158	0.0448505	0.0705467	1.57293	0.115735	0.635624	NS	NS	NS
PWY.6629	454	169	10	444	-0.930197	0.908294	0.306346	0.662078	-1.26823	0.940651	0.178349	0.546206	other_antidepressant	305	90	3	302	NA	NA	NA	NA	NA	NA	NA	NA	other_antidepressant	1124	301	9	1115	0.480097	0.842986	0.569118	0.956952	0.629469	0.873656	0.471374	0.933347	other_antidepressant	1.21213	1.40721	0.61788	-0.172531	-0.279231	0.780068	0.915422	NS	NS	NS
PWY.6507	454	453	10	444	0.252689	0.247401	0.307654	0.662078	0.348523	0.25976	0.180477	0.546206	other_antidepressant	305	305	3	302	NA	NA	NA	NA	NA	NA	NA	NA	other_antidepressant	1124	1123	9	1115	-0.0594212	0.152238	0.696375	0.956952	0.0510913	0.1602	0.749847	0.946788	other_antidepressant	16.3379	43.1476	0.129657	0.0263012	0.202853	0.83925	0.939822	NS	NS	NS
PWY.5177	454	436	10	444	0.539743	0.551053	0.327886	0.662078	0.688167	0.55285	0.213953	0.566388	other_antidepressant	305	305	3	302	NA	NA	NA	NA	NA	NA	NA	NA	other_antidepressant	1124	1123	9	1115	-0.0847212	0.121751	0.486666	0.956952	-0.0143296	0.126833	0.910067	0.974652	other_antidepressant	3.29316	67.4614	0.118884	-0.0556565	-0.468158	0.639671	0.858173	NS	NS	NS
SO4ASSIM.PWY	454	401	10	444	-0.691519	0.68469	0.313065	0.662078	-0.867332	0.708391	0.221539	0.566388	other_antidepressant	305	262	3	302	NA	NA	NA	NA	NA	NA	NA	NA	other_antidepressant	1124	1012	9	1115	-0.0435972	0.69748	0.95017	0.984918	0.0327784	0.738965	0.964628	0.984066	other_antidepressant	2.13311	2.05559	0.488608	-0.373553	-0.764526	0.444554	0.791589	NS	NS	NS
HISTSYN.PWY	454	454	10	444	0.100445	0.100671	0.318954	0.662078	0.129441	0.105623	0.221121	0.566388	other_antidepressant	305	305	3	302	NA	NA	NA	NA	NA	NA	NA	NA	other_antidepressant	1124	1124	9	1115	-0.0016475	0.0828495	0.984138	0.995591	-0.0305504	0.086149	0.722942	0.946788	other_antidepressant	98.6717	145.687	0.0639714	0.0395772	0.618669	0.536134	0.830864	NS	NS	NS
ANAEROFRUCAT.PWY	454	454	10	444	-0.17249	0.165674	0.298396	0.662078	-0.202616	0.172643	0.241272	0.590343	other_antidepressant	305	301	3	302	NA	NA	NA	NA	NA	NA	NA	NA	other_antidepressant	1124	1122	9	1115	0.194335	0.213299	0.362446	0.912382	0.0564841	0.223837	0.800823	0.946788	other_antidepressant	36.4328	21.9797	0.130842	-0.0344594	-0.263366	0.792268	0.915422	NS	NS	NS
P124.PWY	454	290	10	444	0.78874	0.811185	0.331423	0.662078	0.990405	0.842311	0.240372	0.590343	other_antidepressant	305	195	3	302	NA	NA	NA	NA	NA	NA	NA	NA	other_antidepressant	1124	804	9	1115	0.350208	0.827619	0.672266	0.956952	0.77355	0.86329	0.370427	0.924309	other_antidepressant	1.51971	1.45995	0.579317	0.573871	0.990599	0.321881	0.709476	NS	NS	NS
HEMESYN2.PWY	454	439	10	444	-0.454135	0.467123	0.33149	0.662078	-0.55363	0.476767	0.246252	0.590343	other_antidepressant	305	284	3	302	NA	NA	NA	NA	NA	NA	NA	NA	other_antidepressant	1124	1057	9	1115	0.2779	0.51157	0.58708	0.956952	0.429228	0.537694	0.424886	0.933347	other_antidepressant	4.58286	3.82111	0.344951	-0.121294	-0.351627	0.725118	0.904554	NS	NS	NS
PWY.6123	454	454	10	444	0.0969923	0.0944843	0.305211	0.662078	0.100983	0.0963846	0.295422	0.626282	other_antidepressant	305	305	3	302	NA	NA	NA	NA	NA	NA	NA	NA	other_antidepressant	1124	1124	9	1115	-0.116515	0.0692194	0.0926018	0.641793	-0.116669	0.0727687	0.109165	0.924309	other_antidepressant	112.016	208.711	0.0558383	-0.0419461	-0.751207	0.452528	0.791589	NS	NS	NS
TRPSYN.PWY	454	454	10	444	0.115396	0.11593	0.320109	0.662078	0.123491	0.1217	0.310882	0.635777	other_antidepressant	305	305	3	302	NA	NA	NA	NA	NA	NA	NA	NA	other_antidepressant	1124	1124	9	1115	-0.0563859	0.0951195	0.553442	0.956952	-0.0244316	0.100605	0.808171	0.946788	other_antidepressant	74.4063	110.525	0.0735351	0.0127299	0.173113	0.862563	0.944767	NS	NS	NS
RIBOSYN2.PWY	454	427	10	444	-0.619719	0.613416	0.312922	0.662078	-0.519582	0.632169	0.411625	0.704855	other_antidepressant	305	279	3	302	NA	NA	NA	NA	NA	NA	NA	NA	other_antidepressant	1124	1045	9	1115	0.899129	0.692655	0.194524	0.740169	0.74356	0.72725	0.306808	0.924309	other_antidepressant	2.6576	2.08433	0.459222	0.0478954	0.104297	0.916934	0.964452	NS	NS	NS
PWY.7117	454	384	10	444	1.01309	0.987732	0.30561	0.662078	0.714756	1.01844	0.483206	0.758334	other_antidepressant	305	286	3	302	NA	NA	NA	NA	NA	NA	NA	NA	other_antidepressant	1124	1054	9	1115	0.479671	0.76009	0.528123	0.956952	0.228569	0.798352	0.774703	0.946788	other_antidepressant	1.025	1.73089	0.602378	0.678067	1.12565	0.260314	0.701116	NS	NS	NS
GLCMANNANAUT.PWY	454	453	10	444	-0.159287	0.151582	0.293923	0.662078	-0.0997174	0.156995	0.525694	0.782701	other_antidepressant	305	305	3	302	NA	NA	NA	NA	NA	NA	NA	NA	other_antidepressant	1124	1124	9	1115	-0.0401016	0.13445	0.765557	0.956952	0.0157002	0.138894	0.910022	0.974652	other_antidepressant	43.5214	55.3197	0.100585	-0.092581	-0.92043	0.357348	0.739247	NS	NS	NS
PWY.7115	454	385	10	444	0.668011	0.689844	0.333403	0.662078	0.331364	0.702289	0.637305	0.842486	other_antidepressant	305	287	3	302	NA	NA	NA	NA	NA	NA	NA	NA	other_antidepressant	1124	1051	9	1115	0.650877	0.514423	0.206043	0.758539	0.520029	0.534642	0.330937	0.924309	other_antidepressant	2.10135	3.77885	0.412386	0.657	1.59317	0.111122	0.635624	NS	NS	NS
PWY.922	454	302	10	444	0.757425	0.754031	0.315692	0.662078	-0.0139555	0.71123	0.984355	0.991674	other_antidepressant	305	183	3	302	NA	NA	NA	NA	NA	NA	NA	NA	other_antidepressant	1124	748	9	1115	0.406247	0.7218	0.573667	0.956952	0.394717	0.737036	0.592383	0.933347	other_antidepressant	1.75882	1.9194	0.521412	0.57417	1.10118	0.270817	0.701116	NS	NS	NS
PWY.4041	454	247	10	444	-0.761264	0.799996	0.341832	0.663552	-1.15794	0.824558	0.161008	0.521178	other_antidepressant	305	131	3	302	NA	NA	NA	NA	NA	NA	NA	NA	other_antidepressant	1124	508	9	1115	0.486023	0.774296	0.530331	0.956952	0.261377	0.810132	0.747034	0.946788	other_antidepressant	1.56251	1.66796	0.556374	-0.117264	-0.210765	0.83307	0.936772	NS	NS	NS
TRNA.CHARGING.PWY	454	454	10	444	0.0833806	0.0869088	0.337895	0.663552	0.0999989	0.087675	0.254753	0.590343	other_antidepressant	305	305	3	302	NA	NA	NA	NA	NA	NA	NA	NA	other_antidepressant	1124	1124	9	1115	0.0591324	0.0565843	0.296235	0.843298	0.090679	0.0587168	0.1228	0.924309	other_antidepressant	132.395	312.327	0.0474194	0.0663511	1.39924	0.161741	0.635624	NS	NS	NS
PWY0.1296	454	454	10	444	-0.080024	0.0837015	0.339577	0.663552	-0.0899563	0.0870576	0.302107	0.634659	other_antidepressant	305	305	3	302	NA	NA	NA	NA	NA	NA	NA	NA	other_antidepressant	1124	1124	9	1115	-0.131642	0.0783878	0.0933608	0.641793	-0.0352759	0.0817697	0.66626	0.940523	other_antidepressant	142.736	162.743	0.0572149	-0.107524	-1.87929	0.0602045	0.612603	NS	NS	NS
ARG.POLYAMINE.SYN	454	440	10	444	-0.2179	0.230964	0.345995	0.663552	-0.223225	0.239681	0.352266	0.653863	other_antidepressant	305	298	3	302	NA	NA	NA	NA	NA	NA	NA	NA	other_antidepressant	1124	1111	9	1115	6.57388e-05	0.16836	0.999689	0.999689	0.134504	0.175854	0.444528	0.933347	other_antidepressant	18.7462	35.2795	0.13605	-0.0755654	-0.555423	0.578606	0.830864	NS	NS	NS
HISDEG.PWY	454	447	10	444	0.300706	0.318551	0.345714	0.663552	0.0768909	0.329656	0.815694	0.917233	other_antidepressant	305	300	3	302	NA	NA	NA	NA	NA	NA	NA	NA	other_antidepressant	1124	1113	9	1115	-0.024498	0.311379	0.937305	0.983069	-0.0875507	0.329116	0.790277	0.946788	other_antidepressant	9.85465	10.3138	0.222671	0.134402	0.60359	0.546116	0.830864	NS	NS	NS
PWY.5005	454	354	10	444	-0.718762	0.778486	0.356369	0.674211	-0.887142	0.805241	0.271255	0.603514	other_antidepressant	305	200	3	302	NA	NA	NA	NA	NA	NA	NA	NA	other_antidepressant	1124	720	9	1115	-0.260923	0.944172	0.782329	0.956952	-0.263645	0.994599	0.791001	0.946788	other_antidepressant	1.65005	1.12175	0.600646	-0.533474	-0.888168	0.37445	0.740701	NS	NS	NS
PWY.7286	454	72	10	444	0.612563	0.660586	0.35428	0.674211	0.641922	0.664841	0.334868	0.640861	other_antidepressant	305	111	3	302	NA	NA	NA	NA	NA	NA	NA	NA	other_antidepressant	1124	520	9	1115	0.759682	1.00896	0.451647	0.956952	0.340561	1.0537	0.746603	0.946788	other_antidepressant	2.29161	0.982318	0.552669	0.656705	1.18824	0.234738	0.701116	NS	NS	NS
PWY.6936	454	454	10	444	0.14404	0.158672	0.364494	0.684956	0.0683906	0.161628	0.672428	0.845305	other_antidepressant	305	305	3	302	NA	NA	NA	NA	NA	NA	NA	NA	other_antidepressant	1124	1124	9	1115	0.0753363	0.127199	0.553789	0.956952	0.156626	0.132069	0.235908	0.924309	other_antidepressant	39.719	61.8063	0.099246	0.102215	1.02991	0.30305	0.701116	NS	NS	NS
PWY.5154	454	454	10	444	-0.197921	0.221476	0.372007	0.689815	-0.222459	0.228905	0.331727	0.640861	other_antidepressant	305	304	3	302	NA	NA	NA	NA	NA	NA	NA	NA	other_antidepressant	1124	1122	9	1115	0.119437	0.197907	0.546299	0.956952	0.0768281	0.207105	0.71074	0.946788	other_antidepressant	20.3866	25.5316	0.147573	-0.0214626	-0.145437	0.884366	0.951044	NS	NS	NS
PWY.5918	454	313	10	444	-0.734106	0.821406	0.371963	0.689815	-0.712009	0.847539	0.401363	0.692799	other_antidepressant	305	182	3	302	NA	NA	NA	NA	NA	NA	NA	NA	other_antidepressant	1124	745	9	1115	-0.0119614	0.829296	0.988495	0.995591	-0.1758	0.869944	0.839891	0.946788	other_antidepressant	1.48212	1.45406	0.583591	-0.376485	-0.645117	0.518851	0.830864	NS	NS	NS
PWY.7237	454	449	10	444	0.211905	0.248254	0.393812	0.720702	0.380219	0.254854	0.136534	0.514511	other_antidepressant	305	305	3	302	NA	NA	NA	NA	NA	NA	NA	NA	other_antidepressant	1124	1124	9	1115	-0.159373	0.202662	0.431802	0.947684	0.0660042	0.210405	0.75381	0.946788	other_antidepressant	16.2259	24.3476	0.156992	-0.0108939	-0.0693914	0.944678	0.979699	NS	NS	NS
COMPLETE.ARO.PWY	454	454	10	444	-0.0384779	0.0449559	0.392533	0.720702	-0.0282403	0.0467323	0.546001	0.787055	other_antidepressant	305	305	3	302	NA	NA	NA	NA	NA	NA	NA	NA	other_antidepressant	1124	1124	9	1115	-0.0647853	0.0398959	0.10469	0.641793	-0.026979	0.0419259	0.520042	0.933347	other_antidepressant	494.796	628.266	0.02984	-0.0531949	-1.78267	0.0746397	0.622046	NS	NS	NS
SULFATE.CYS.PWY	454	401	10	444	-0.591038	0.70466	0.402064	0.731025	-0.738348	0.729395	0.312023	0.635777	other_antidepressant	305	262	3	302	NA	NA	NA	NA	NA	NA	NA	NA	other_antidepressant	1124	1012	9	1115	-0.186333	0.724172	0.79699	0.956952	-0.119019	0.766586	0.876647	0.969679	other_antidepressant	2.01391	1.90685	0.505027	-0.394211	-0.780574	0.435053	0.791271	NS	NS	NS
PWY.5100	454	454	10	444	0.0964618	0.117065	0.410396	0.736608	0.116576	0.118119	0.324289	0.638566	other_antidepressant	305	305	3	302	NA	NA	NA	NA	NA	NA	NA	NA	other_antidepressant	1124	1124	9	1115	0.141364	0.0926777	0.127459	0.691221	0.152587	0.0970458	0.11617	0.924309	other_antidepressant	72.97	116.426	0.0726632	0.124064	1.70739	0.0877498	0.635624	NS	NS	NS
GLUCUROCAT.PWY	454	453	10	444	-0.165817	0.205848	0.420955	0.750748	-0.161789	0.217242	0.456876	0.733533	other_antidepressant	305	305	3	302	NA	NA	NA	NA	NA	NA	NA	NA	other_antidepressant	1124	1122	9	1115	-0.198889	0.144664	0.169461	0.721601	-0.113564	0.152492	0.456602	0.933347	other_antidepressant	23.5998	47.7837	0.118359	-0.187955	-1.58801	0.112284	0.635624	NS	NS	NS
RUMP.PWY	454	173	10	444	0.581432	0.741502	0.433389	0.768032	0.146922	0.773818	0.849511	0.927836	other_antidepressant	305	200	3	302	NA	NA	NA	NA	NA	NA	NA	NA	other_antidepressant	1124	835	9	1115	0.0110612	0.769233	0.98853	0.995591	0.374898	0.80745	0.642528	0.940523	other_antidepressant	1.81876	1.68999	0.533856	0.306713	0.574524	0.565613	0.830864	NS	NS	NS
PWY.6168	454	454	10	444	0.119227	0.155225	0.442853	0.779867	0.224868	0.160003	0.160701	0.521178	other_antidepressant	305	303	3	302	NA	NA	NA	NA	NA	NA	NA	NA	other_antidepressant	1124	1122	9	1115	0.0095603	0.197301	0.961362	0.984918	-0.131106	0.204745	0.52209	0.933347	other_antidepressant	41.5028	25.6886	0.121995	0.0772995	0.633626	0.526325	0.830864	NS	NS	NS
PWY.7204	454	207	10	444	-0.6331	0.835458	0.448985	0.781673	-1.15345	0.861543	0.181397	0.546206	other_antidepressant	305	113	3	302	NA	NA	NA	NA	NA	NA	NA	NA	other_antidepressant	1124	429	9	1115	-0.26238	0.837457	0.754107	0.956952	-0.856119	0.872334	0.32661	0.924309	other_antidepressant	1.43269	1.42585	0.591463	-0.448183	-0.757753	0.448599	0.791589	NS	NS	NS
PWY.6163	454	454	10	444	-0.0367423	0.0485361	0.449462	0.781673	-0.0280826	0.0503597	0.577414	0.795781	other_antidepressant	305	305	3	302	NA	NA	NA	NA	NA	NA	NA	NA	other_antidepressant	1124	1124	9	1115	-0.0616397	0.0426682	0.148844	0.721601	-0.0298994	0.0447789	0.504462	0.933347	other_antidepressant	424.492	549.278	0.0320458	-0.0507863	-1.5848	0.113012	0.635624	NS	NS	NS
P108.PWY	454	242	10	444	-0.607252	0.808729	0.453133	0.783193	-0.735075	0.837962	0.380899	0.687872	other_antidepressant	305	212	3	302	NA	NA	NA	NA	NA	NA	NA	NA	other_antidepressant	1124	843	9	1115	-0.570709	0.830972	0.492354	0.956952	-0.612095	0.869279	0.481497	0.933347	other_antidepressant	1.52895	1.44819	0.579562	-0.589476	-1.01711	0.309103	0.701116	NS	NS	NS
SER.GLYSYN.PWY	454	454	10	444	0.0895378	0.120524	0.457943	0.78665	0.165631	0.124676	0.184788	0.550303	other_antidepressant	305	305	3	302	NA	NA	NA	NA	NA	NA	NA	NA	other_antidepressant	1124	1124	9	1115	0.00616238	0.0835778	0.941237	0.983069	0.0608565	0.0869276	0.484028	0.933347	other_antidepressant	68.8418	143.159	0.0686802	0.0332364	0.48393	0.628435	0.858173	NS	NS	NS
PWY4LZ.257	454	434	10	444	-0.182893	0.251513	0.467528	0.798218	-0.155447	0.265128	0.558017	0.79357	other_antidepressant	305	300	3	302	NA	NA	NA	NA	NA	NA	NA	NA	other_antidepressant	1124	1123	9	1115	0.265022	0.244006	0.277657	0.814487	0.406995	0.252965	0.107933	0.924309	other_antidepressant	15.8081	16.7957	0.175132	0.0478486	0.273214	0.784689	0.915422	NS	NS	NS
PWY.7221	454	454	10	444	-0.0287096	0.0398572	0.471722	0.800498	-0.00818236	0.040714	0.840825	0.927836	other_antidepressant	305	305	3	302	NA	NA	NA	NA	NA	NA	NA	NA	other_antidepressant	1124	1124	9	1115	-0.0326828	0.0303824	0.282291	0.814487	-0.022559	0.0319576	0.480402	0.933347	other_antidepressant	629.486	1083.32	0.0241628	-0.0312225	-1.29218	0.196296	0.677727	NS	NS	NS
PWY.6531	454	310	10	444	0.575981	0.807922	0.476277	0.803359	0.823808	0.840355	0.32753	0.638566	other_antidepressant	305	197	3	302	NA	NA	NA	NA	NA	NA	NA	NA	other_antidepressant	1124	747	9	1115	0.386734	0.738612	0.600663	0.956952	0.42631	0.777283	0.583489	0.933347	other_antidepressant	1.53201	1.83302	0.545137	0.472894	0.867476	0.385681	0.757388	NS	NS	NS
FAO.PWY	454	389	10	444	-0.464914	0.681275	0.495336	0.830503	-0.552987	0.69912	0.429431	0.722831	other_antidepressant	305	288	3	302	NA	NA	NA	NA	NA	NA	NA	NA	other_antidepressant	1124	1088	9	1115	-0.242415	0.272509	0.373898	0.916863	-0.281219	0.286842	0.327119	0.924309	other_antidepressant	2.15454	13.466	0.253019	-0.273104	-1.07938	0.280417	0.701116	NS	NS	NS
PWY.7392	454	227	10	444	0.596931	0.91182	0.513032	0.844993	0.323928	0.945469	0.732073	0.870139	other_antidepressant	305	184	3	302	NA	NA	NA	NA	NA	NA	NA	NA	other_antidepressant	1124	808	9	1115	-0.214439	0.939694	0.819532	0.956952	-0.328504	0.98406	0.738577	0.946788	other_antidepressant	1.20277	1.13247	0.654387	0.203458	0.310913	0.755866	0.912545	NS	NS	NS
PWY.7187	454	454	10	444	0.0556353	0.0848991	0.512615	0.844993	0.0238998	0.0873947	0.784636	0.903881	other_antidepressant	305	305	3	302	NA	NA	NA	NA	NA	NA	NA	NA	other_antidepressant	1124	1124	9	1115	0.0485775	0.0785412	0.536374	0.956952	0.017511	0.0826942	0.832338	0.946788	other_antidepressant	138.737	162.108	0.0576539	0.0518323	0.899025	0.368639	0.740009	NS	NS	NS
PWY.5097	454	454	10	444	-0.0313326	0.0472956	0.508016	0.844993	-0.0101579	0.0481744	0.83311	0.925298	other_antidepressant	305	305	3	302	NA	NA	NA	NA	NA	NA	NA	NA	other_antidepressant	1124	1124	9	1115	0.0154867	0.0401682	0.699906	0.956952	0.0228937	0.0421449	0.587096	0.933347	other_antidepressant	447.052	619.776	0.0306163	-0.00413278	-0.134986	0.892623	0.956129	NS	NS	NS
PWY.7211	454	446	10	444	0.10795	0.168438	0.521945	0.854647	0.0880315	0.173991	0.613182	0.816007	other_antidepressant	305	304	3	302	NA	NA	NA	NA	NA	NA	NA	NA	other_antidepressant	1124	1120	9	1115	0.0427762	0.161037	0.790574	0.956952	-0.00346298	0.167106	0.98347	0.990782	other_antidepressant	35.2467	38.561	0.116399	0.0738996	0.634882	0.525506	0.830864	NS	NS	NS
PWY.6317	454	454	10	444	0.0437946	0.0720018	0.543345	0.864413	0.0660887	0.0726489	0.36354	0.670199	other_antidepressant	305	305	3	302	NA	NA	NA	NA	NA	NA	NA	NA	other_antidepressant	1124	1124	9	1115	-0.19269	0.0662967	0.00372793	0.263098	-0.132783	0.0693709	0.0558738	0.924309	other_antidepressant	192.892	227.518	0.0487712	-0.0841865	-1.72615	0.0843201	0.635624	NS	NS	NS
PWY.5136	454	389	10	444	-0.413415	0.662492	0.532932	0.864413	-0.475576	0.67903	0.484103	0.758334	other_antidepressant	305	288	3	302	NA	NA	NA	NA	NA	NA	NA	NA	other_antidepressant	1124	1088	9	1115	-0.467084	0.268761	0.0825113	0.641793	-0.473795	0.283238	0.0946729	0.924309	other_antidepressant	2.27845	13.8442	0.249047	-0.4595	-1.84503	0.0650332	0.612603	NS	NS	NS
ARO.PWY	454	454	10	444	-0.0286588	0.0468628	0.541165	0.864413	-0.0212023	0.0488172	0.6643	0.845305	other_antidepressant	305	305	3	302	NA	NA	NA	NA	NA	NA	NA	NA	other_antidepressant	1124	1124	9	1115	-0.0320796	0.0426051	0.451638	0.956952	0.0249079	0.0445331	0.576066	0.933347	other_antidepressant	455.347	550.906	0.0315244	-0.0305316	-0.968509	0.33279	0.715763	NS	NS	NS
PENTOSE.P.PWY	454	452	10	444	0.134318	0.216396	0.535122	0.864413	0.0851044	0.221551	0.70109	0.857436	other_antidepressant	305	304	3	302	NA	NA	NA	NA	NA	NA	NA	NA	other_antidepressant	1124	1123	9	1115	-0.191183	0.201336	0.342536	0.912287	-0.317992	0.207669	0.126005	0.924309	other_antidepressant	21.355	24.6694	0.147403	-0.0401524	-0.272399	0.785315	0.915422	NS	NS	NS
NONMEVIPP.PWY	454	454	10	444	-0.0359093	0.0582773	0.538103	0.864413	-0.0148173	0.0584571	0.800038	0.908223	other_antidepressant	305	305	3	302	NA	NA	NA	NA	NA	NA	NA	NA	other_antidepressant	1124	1124	9	1115	-0.0683396	0.0481721	0.15628	0.721601	-0.0304502	0.0495508	0.538999	0.933347	other_antidepressant	294.443	430.933	0.0371294	-0.0551756	-1.48603	0.13727	0.635624	NS	NS	NS
PWY.6277	454	454	10	444	0.0290719	0.0484091	0.548459	0.867619	0.030614	0.0490935	0.533265	0.782701	other_antidepressant	305	305	3	302	NA	NA	NA	NA	NA	NA	NA	NA	other_antidepressant	1124	1124	9	1115	0.0190609	0.0352629	0.588935	0.956952	0.0440719	0.0368446	0.2319	0.924309	other_antidepressant	426.722	804.202	0.0285026	0.0225314	0.790503	0.429234	0.791271	NS	NS	NS
PPGPPMET.PWY	454	440	10	444	0.167227	0.283771	0.555974	0.86968	0.371124	0.285757	0.194823	0.555758	other_antidepressant	305	295	3	302	NA	NA	NA	NA	NA	NA	NA	NA	other_antidepressant	1124	1110	9	1115	-0.045571	0.2971	0.878122	0.967306	0.00288334	0.309974	0.99258	0.99258	other_antidepressant	12.4184	11.3291	0.205207	0.0657086	0.320207	0.748812	0.912545	NS	NS	NS
PWY.4242	454	454	10	444	-0.100543	0.169741	0.553938	0.86968	-0.151638	0.175595	0.388356	0.687872	other_antidepressant	305	304	3	302	NA	NA	NA	NA	NA	NA	NA	NA	other_antidepressant	1124	1123	9	1115	0.0203379	0.137671	0.882584	0.968439	0.0528412	0.144426	0.714534	0.946788	other_antidepressant	34.7076	52.7613	0.106923	-0.0276277	-0.258388	0.796108	0.915422	NS	NS	NS
PWY.6737	454	454	10	444	0.0391026	0.0675872	0.5632	0.869772	0.0441665	0.0702673	0.530019	0.782701	other_antidepressant	305	305	3	302	NA	NA	NA	NA	NA	NA	NA	NA	other_antidepressant	1124	1124	9	1115	-0.126325	0.064581	0.0507073	0.515982	-0.0687977	0.0678585	0.310887	0.924309	other_antidepressant	218.913	239.768	0.0466923	-0.0473718	-1.01455	0.310318	0.701116	NS	NS	NS
P42.PWY	454	445	10	444	0.148177	0.258841	0.567307	0.869772	0.134028	0.264566	0.612725	0.816007	other_antidepressant	305	299	3	302	NA	NA	NA	NA	NA	NA	NA	NA	other_antidepressant	1124	1115	9	1115	0.298534	0.294551	0.311032	0.859912	0.0856218	0.30847	0.781396	0.946788	other_antidepressant	14.9257	11.526	0.194434	0.213693	1.09905	0.271746	0.701116	NS	NS	NS
DTDPRHAMSYN.PWY	454	454	10	444	-0.0535913	0.0918755	0.56	0.869772	0.0380811	0.0917066	0.678193	0.845305	other_antidepressant	305	305	3	302	NA	NA	NA	NA	NA	NA	NA	NA	other_antidepressant	1124	1124	9	1115	0.0486174	0.0710295	0.493823	0.956952	0.0697519	0.0745114	0.349421	0.924309	other_antidepressant	118.468	198.208	0.0561943	0.0103814	0.184741	0.853432	0.942338	NS	NS	NS
NONOXIPENT.PWY	454	454	10	444	-0.0515589	0.0903335	0.568458	0.869772	0.0036048	0.0927717	0.969024	0.991674	other_antidepressant	305	305	3	302	NA	NA	NA	NA	NA	NA	NA	NA	other_antidepressant	1124	1124	9	1115	-0.126447	0.0759535	0.0962363	0.641793	-0.0759589	0.0790149	0.336606	0.924309	other_antidepressant	122.547	173.342	0.0581347	-0.0954308	-1.64155	0.100684	0.635624	NS	NS	NS
PWY66.422	454	454	10	444	0.0386257	0.0700364	0.581571	0.872031	0.0651335	0.0696193	0.350075	0.653863	other_antidepressant	305	305	3	302	NA	NA	NA	NA	NA	NA	NA	NA	other_antidepressant	1124	1124	9	1115	-0.122487	0.0702833	0.0816536	0.641793	-0.0751014	0.0726772	0.301672	0.924309	other_antidepressant	203.869	202.44	0.0496103	-0.0416471	-0.839484	0.401198	0.760312	NS	NS	NS
PWY.7228	454	454	10	444	-0.0793434	0.147831	0.591735	0.872031	-0.136542	0.153693	0.374861	0.681795	other_antidepressant	305	305	3	302	NA	NA	NA	NA	NA	NA	NA	NA	other_antidepressant	1124	1123	9	1115	0.262808	0.14531	0.0707829	0.623775	0.208884	0.15226	0.170387	0.924309	other_antidepressant	45.7585	47.3598	0.103629	0.0946743	0.913586	0.360934	0.740009	NS	NS	NS
PWY.6125	454	454	10	444	-0.0740688	0.13393	0.580518	0.872031	-0.118786	0.139678	0.395602	0.691665	other_antidepressant	305	305	3	302	NA	NA	NA	NA	NA	NA	NA	NA	other_antidepressant	1124	1123	9	1115	0.162326	0.124363	0.192077	0.740169	0.114539	0.130276	0.37949	0.926503	other_antidepressant	55.7501	64.6571	0.0911326	0.052872	0.580166	0.561803	0.830864	NS	NS	NS
POLYAMSYN.PWY	454	451	10	444	-0.108822	0.201163	0.58881	0.872031	-0.15377	0.206867	0.457728	0.733533	other_antidepressant	305	302	3	302	NA	NA	NA	NA	NA	NA	NA	NA	other_antidepressant	1124	1119	9	1115	-0.0405249	0.174362	0.816256	0.956952	0.09824	0.181599	0.588641	0.933347	other_antidepressant	24.7118	32.8926	0.131756	-0.0698238	-0.529946	0.59615	0.84144	NS	NS	NS
PWY.6121	454	454	10	444	0.0254373	0.0470518	0.589046	0.872031	0.0211075	0.0482934	0.662302	0.845305	other_antidepressant	305	305	3	302	NA	NA	NA	NA	NA	NA	NA	NA	other_antidepressant	1124	1124	9	1115	0.00984212	0.0349094	0.778047	0.956952	0.0455771	0.0365182	0.21228	0.924309	other_antidepressant	451.697	820.57	0.0280357	0.0153789	0.548548	0.583316	0.830864	NS	NS	NS
PHOSLIPSYN.PWY	454	432	10	444	0.32433	0.575247	0.573172	0.872031	0.249988	0.595539	0.674883	0.845305	other_antidepressant	305	267	3	302	NA	NA	NA	NA	NA	NA	NA	NA	other_antidepressant	1124	1013	9	1115	0.203794	0.729302	0.779961	0.956952	-0.0294982	0.765642	0.969274	0.984066	other_antidepressant	3.02198	1.88012	0.451657	0.278101	0.615734	0.53807	0.830864	NS	NS	NS
PWY.1861	454	252	10	444	0.499243	0.920006	0.587646	0.872031	0.199667	0.944464	0.832678	0.925298	other_antidepressant	305	245	3	302	NA	NA	NA	NA	NA	NA	NA	NA	other_antidepressant	1124	982	9	1115	0.106067	0.748454	0.887331	0.969873	0.464544	0.7863	0.55478	0.933347	other_antidepressant	1.18146	1.78513	0.580592	0.262651	0.452385	0.650992	0.860579	NS	NS	NS
PANTO.PWY	454	454	10	444	0.0372693	0.0756959	0.622722	0.876866	0.0865511	0.0761456	0.256391	0.590343	other_antidepressant	305	305	3	302	NA	NA	NA	NA	NA	NA	NA	NA	other_antidepressant	1124	1124	9	1115	-0.0953878	0.0676011	0.158513	0.721601	-0.0667802	0.0708081	0.345835	0.924309	other_antidepressant	174.524	218.823	0.0504211	-0.0365293	-0.724484	0.468769	0.814336	NS	NS	NS
PWY.6628	454	393	10	444	-0.40331	0.775377	0.603224	0.876866	-0.893363	0.787087	0.25705	0.590343	other_antidepressant	305	242	3	302	NA	NA	NA	NA	NA	NA	NA	NA	other_antidepressant	1124	907	9	1115	0.939618	0.851599	0.270109	0.814487	0.870073	0.88261	0.324455	0.924309	other_antidepressant	1.66331	1.37889	0.573332	0.205378	0.358218	0.72018	0.904554	NS	NS	NS
PWY0.1298	454	453	10	444	0.12139	0.23414	0.604409	0.876866	0.242962	0.238395	0.308753	0.635777	other_antidepressant	305	304	3	302	NA	NA	NA	NA	NA	NA	NA	NA	other_antidepressant	1124	1124	9	1115	-0.0908392	0.225641	0.687332	0.956952	-0.00924592	0.235553	0.968697	0.984066	other_antidepressant	18.241	19.6411	0.162474	0.0113534	0.0698782	0.944291	0.979699	NS	NS	NS
GLUDEG.I.PWY	454	344	10	444	-0.338285	0.694511	0.626443	0.876866	-0.608616	0.722805	0.400284	0.692799	other_antidepressant	305	244	3	302	NA	NA	NA	NA	NA	NA	NA	NA	other_antidepressant	1124	956	9	1115	0.12169	0.6457	0.850548	0.959418	-0.184907	0.677137	0.784851	0.946788	other_antidepressant	2.0732	2.3985	0.472894	-0.091567	-0.193631	0.846465	0.940131	NS	NS	NS
PWY.7282	454	436	10	444	0.130537	0.263544	0.62064	0.876866	0.148202	0.271546	0.58555	0.801434	other_antidepressant	305	288	3	302	NA	NA	NA	NA	NA	NA	NA	NA	other_antidepressant	1124	1080	9	1115	-0.179111	0.316374	0.571419	0.956952	-0.297716	0.333298	0.371936	0.924309	other_antidepressant	14.3977	9.99079	0.202492	0.00368953	0.0182207	0.985463	0.996398	NS	NS	NS
GALACT.GLUCUROCAT.PWY	454	453	10	444	-0.111995	0.234096	0.632596	0.876866	-0.106324	0.245562	0.665266	0.845305	other_antidepressant	305	303	3	302	NA	NA	NA	NA	NA	NA	NA	NA	other_antidepressant	1124	1121	9	1115	-0.125762	0.164871	0.445753	0.956952	-0.0205706	0.173594	0.905695	0.974652	other_antidepressant	18.2479	36.7884	0.134796	-0.121197	-0.899119	0.368589	0.740009	NS	NS	NS
PWY.7210	454	298	10	444	0.431777	0.879953	0.623897	0.876866	0.328657	0.90939	0.71799	0.864779	other_antidepressant	305	196	3	302	NA	NA	NA	NA	NA	NA	NA	NA	other_antidepressant	1124	711	9	1115	-0.4668	0.856406	0.585815	0.956952	-1.04788	0.898391	0.243714	0.924309	other_antidepressant	1.29146	1.36345	0.613726	-0.0296952	-0.048385	0.961409	0.986901	NS	NS	NS
PWY.5667	454	454	10	444	-0.0317264	0.0648826	0.625104	0.876866	-0.0121538	0.0661153	0.854245	0.927836	other_antidepressant	305	305	3	302	NA	NA	NA	NA	NA	NA	NA	NA	other_antidepressant	1124	1124	9	1115	-0.125677	0.0602038	0.037069	0.515982	-0.0854529	0.0617556	0.166732	0.924309	other_antidepressant	237.544	275.9	0.044132	-0.082211	-1.86284	0.0624843	0.612603	NS	NS	NS
PWY0.1319	454	454	10	444	-0.0317198	0.0648174	0.624829	0.876866	-0.0124351	0.0660489	0.850762	0.927836	other_antidepressant	305	305	3	302	NA	NA	NA	NA	NA	NA	NA	NA	other_antidepressant	1124	1124	9	1115	-0.125685	0.0602038	0.0370578	0.515982	-0.0854678	0.061756	0.166661	0.924309	other_antidepressant	238.022	275.9	0.0441115	-0.082165	-1.86267	0.0625092	0.612603	NS	NS	NS
PWY.6386	454	454	10	444	-0.0199055	0.0414005	0.630899	0.876866	-0.00649683	0.0415159	0.875727	0.935894	other_antidepressant	305	305	3	302	NA	NA	NA	NA	NA	NA	NA	NA	other_antidepressant	1124	1124	9	1115	-0.0534978	0.0400094	0.181454	0.721601	-0.0149565	0.0417443	0.720199	0.946788	other_antidepressant	583.431	624.707	0.0287701	-0.0372755	-1.29563	0.195102	0.677727	NS	NS	NS
THISYNARA.PWY	454	454	10	444	-0.0571843	0.118841	0.63063	0.876866	-0.0187828	0.122944	0.878655	0.935894	other_antidepressant	305	305	3	302	NA	NA	NA	NA	NA	NA	NA	NA	other_antidepressant	1124	1124	9	1115	-0.100543	0.111199	0.3661	0.912382	-0.0789521	0.115464	0.494264	0.933347	other_antidepressant	70.806	80.8725	0.0811966	-0.0803024	-0.988987	0.32267	0.709476	NS	NS	NS
PWY.5913	454	416	10	444	0.422241	0.835581	0.613584	0.876866	0.13443	0.864567	0.876515	0.935894	other_antidepressant	305	292	3	302	NA	NA	NA	NA	NA	NA	NA	NA	other_antidepressant	1124	1078	9	1115	0.575584	0.709539	0.417419	0.947684	0.302397	0.743468	0.684281	0.946788	other_antidepressant	1.43226	1.98631	0.540851	0.511339	0.945434	0.344437	0.729238	NS	NS	NS
PWY.7198	454	298	10	444	0.394693	0.846027	0.641071	0.884236	0.307412	0.873702	0.725138	0.869523	other_antidepressant	305	196	3	302	NA	NA	NA	NA	NA	NA	NA	NA	other_antidepressant	1124	711	9	1115	-0.459369	0.815358	0.573279	0.956952	-1.01699	0.855055	0.234551	0.924309	other_antidepressant	1.39711	1.50419	0.587088	-0.0480985	-0.0819272	0.934705	0.978011	NS	NS	NS
PWY.6859	454	279	10	444	-0.376936	0.82612	0.64842	0.885647	-0.747361	0.864168	0.387652	0.687872	other_antidepressant	305	187	3	302	NA	NA	NA	NA	NA	NA	NA	NA	other_antidepressant	1124	818	9	1115	0.700638	0.894272	0.433515	0.947684	0.373054	0.935902	0.690265	0.946788	other_antidepressant	1.46526	1.25043	0.60682	0.119231	0.196485	0.84423	0.940131	NS	NS	NS
PWY.5101	454	442	10	444	0.118918	0.259342	0.646801	0.885647	0.164299	0.266028	0.537204	0.782701	other_antidepressant	305	305	3	302	NA	NA	NA	NA	NA	NA	NA	NA	other_antidepressant	1124	1122	9	1115	0.387074	0.194496	0.0468208	0.515982	0.264406	0.20284	0.192677	0.924309	other_antidepressant	14.8681	26.4349	0.1556	0.290544	1.86725	0.0618666	0.612603	NS	NS	NS
PWY.5686	454	454	10	444	0.018116	0.0439573	0.680451	0.889783	0.0405405	0.0448822	0.366943	0.671903	other_antidepressant	305	305	3	302	NA	NA	NA	NA	NA	NA	NA	NA	other_antidepressant	1124	1124	9	1115	-0.0673544	0.0370468	0.0693199	0.623775	-0.0442281	0.0387596	0.254089	0.924309	other_antidepressant	517.534	728.615	0.0283279	-0.031858	-1.12461	0.260753	0.701116	NS	NS	NS
PWY.7539	454	435	10	444	0.113519	0.274882	0.67984	0.889783	0.220615	0.284407	0.438416	0.7289	other_antidepressant	305	300	3	302	NA	NA	NA	NA	NA	NA	NA	NA	other_antidepressant	1124	1111	9	1115	0.134163	0.200887	0.504367	0.956952	-0.027314	0.21027	0.896671	0.974652	other_antidepressant	13.2345	24.7798	0.162191	0.126976	0.782881	0.433697	0.791271	NS	NS	NS
PWY.5989	454	440	10	444	-0.12594	0.319924	0.694033	0.889783	-0.248099	0.334658	0.458934	0.733533	other_antidepressant	305	299	3	302	NA	NA	NA	NA	NA	NA	NA	NA	other_antidepressant	1124	1115	9	1115	0.247459	0.218939	0.258613	0.814487	0.367485	0.22875	0.108467	0.924309	other_antidepressant	9.77026	20.8619	0.180681	0.128362	0.710435	0.477435	0.814904	NS	NS	NS
X1CMET2.PWY	454	454	10	444	-0.0405003	0.0932497	0.664271	0.889783	-0.0719881	0.0964667	0.455963	0.733533	other_antidepressant	305	305	3	302	NA	NA	NA	NA	NA	NA	NA	NA	other_antidepressant	1124	1124	9	1115	-0.0221884	0.0890069	0.803183	0.956952	-0.0692817	0.0931318	0.457093	0.933347	other_antidepressant	115.002	126.227	0.0643851	-0.0309183	-0.480209	0.631078	0.858173	NS	NS	NS
PWY.6609	454	454	10	444	0.0297781	0.0733332	0.684895	0.889783	0.0507093	0.0743973	0.495894	0.759427	other_antidepressant	305	305	3	302	NA	NA	NA	NA	NA	NA	NA	NA	other_antidepressant	1124	1124	9	1115	-0.0947257	0.0582709	0.104315	0.641793	-0.0794005	0.0611417	0.194349	0.924309	other_antidepressant	185.951	294.508	0.0456218	-0.0465392	-1.02011	0.307676	0.701116	NS	NS	NS
PWY.3841	454	454	10	444	-0.0356074	0.0930961	0.702293	0.889783	-0.0634927	0.0952593	0.505468	0.765304	other_antidepressant	305	305	3	302	NA	NA	NA	NA	NA	NA	NA	NA	other_antidepressant	1124	1124	9	1115	-0.0479132	0.106428	0.652658	0.956952	-0.0940847	0.110944	0.396605	0.933347	other_antidepressant	115.382	88.2858	0.0700711	-0.0409417	-0.584288	0.559027	0.830864	NS	NS	NS
PWY.5676	454	409	10	444	-0.289243	0.649471	0.656286	0.889783	-0.37976	0.654659	0.562184	0.79357	other_antidepressant	305	266	3	302	NA	NA	NA	NA	NA	NA	NA	NA	other_antidepressant	1124	1033	9	1115	-0.315902	0.644685	0.624223	0.956952	-0.535357	0.675267	0.428064	0.933347	other_antidepressant	2.37072	2.40605	0.457544	-0.302671	-0.661513	0.508284	0.830864	NS	NS	NS
PWY0.845	454	435	10	444	0.152066	0.360222	0.673136	0.889783	0.170154	0.369477	0.645403	0.845305	other_antidepressant	305	284	3	302	NA	NA	NA	NA	NA	NA	NA	NA	other_antidepressant	1124	1074	9	1115	0.302176	0.590481	0.608931	0.956952	0.105378	0.617816	0.864597	0.964222	other_antidepressant	7.70655	2.86806	0.307516	0.192779	0.626891	0.530731	0.830864	NS	NS	NS
PWY.7242	454	453	10	444	-0.0893682	0.22568	0.692304	0.889783	-0.106755	0.236165	0.651494	0.845305	other_antidepressant	305	305	3	302	NA	NA	NA	NA	NA	NA	NA	NA	other_antidepressant	1124	1123	9	1115	-0.0234807	0.152203	0.877423	0.967306	0.111616	0.15938	0.483882	0.933347	other_antidepressant	19.6343	43.1672	0.126187	-0.0440798	-0.349321	0.726849	0.904554	NS	NS	NS
PWY.6901	454	449	10	444	0.0842462	0.214194	0.694283	0.889783	-0.0716652	0.221105	0.746022	0.875203	other_antidepressant	305	298	3	302	NA	NA	NA	NA	NA	NA	NA	NA	other_antidepressant	1124	1116	9	1115	0.0601996	0.223497	0.787708	0.956952	-0.118737	0.234849	0.613252	0.934171	other_antidepressant	21.7963	20.0197	0.154642	0.0727338	0.470335	0.638116	0.858173	NS	NS	NS
PWY4FS.7	454	433	10	444	0.222675	0.569541	0.696007	0.889783	0.157842	0.59261	0.790107	0.903881	other_antidepressant	305	268	3	302	NA	NA	NA	NA	NA	NA	NA	NA	other_antidepressant	1124	1013	9	1115	0.18457	0.706816	0.794042	0.956952	-0.069037	0.740875	0.925775	0.974652	other_antidepressant	3.08284	2.00164	0.443483	0.207674	0.468279	0.639585	0.858173	NS	NS	NS
PWY4FS.8	454	433	10	444	0.222699	0.569493	0.695952	0.889783	0.157549	0.592584	0.790479	0.903881	other_antidepressant	305	268	3	302	NA	NA	NA	NA	NA	NA	NA	NA	other_antidepressant	1124	1013	9	1115	0.184571	0.706816	0.79404	0.956952	-0.0690359	0.740874	0.925777	0.974652	other_antidepressant	3.08335	2.00164	0.44346	0.20769	0.46834	0.639541	0.858173	NS	NS	NS
PWY.7219	454	454	10	444	-0.0172485	0.042966	0.68829	0.889783	0.00308645	0.0435073	0.943481	0.975891	other_antidepressant	305	305	3	302	NA	NA	NA	NA	NA	NA	NA	NA	other_antidepressant	1124	1124	9	1115	-0.0526254	0.0352104	0.135304	0.710127	-0.0359552	0.0363804	0.323223	0.924309	other_antidepressant	541.69	806.599	0.0272338	-0.0384123	-1.41046	0.158403	0.635624	NS	NS	NS
DAPLYSINESYN.PWY	454	452	10	444	0.0904712	0.206385	0.661344	0.889783	-0.000978029	0.211202	0.996308	0.998697	other_antidepressant	305	302	3	302	NA	NA	NA	NA	NA	NA	NA	NA	other_antidepressant	1124	1118	9	1115	-0.59051	0.223189	0.00826626	0.360423	-0.685752	0.231506	0.0031233	0.282138	other_antidepressant	23.477	20.075	0.151529	-0.223422	-1.47445	0.14036	0.635624	NS	NS	NS
PWY.4984	454	421	10	444	0.205498	0.563095	0.715329	0.894161	0.342792	0.55123	0.534386	0.782701	other_antidepressant	305	293	3	302	NA	NA	NA	NA	NA	NA	NA	NA	other_antidepressant	1124	1096	9	1115	-0.00536872	0.284028	0.984923	0.995591	-0.0875388	0.293739	0.765751	0.946788	other_antidepressant	3.15382	12.3959	0.253594	0.0373998	0.147479	0.882754	0.951044	NS	NS	NS
PWY.5384	454	377	10	444	-0.270947	0.740056	0.714455	0.894161	-0.427402	0.745247	0.566628	0.79357	other_antidepressant	305	248	3	302	NA	NA	NA	NA	NA	NA	NA	NA	other_antidepressant	1124	930	9	1115	-0.586175	0.712588	0.41091	0.947684	-0.793479	0.741208	0.284625	0.924309	other_antidepressant	1.82587	1.96935	0.513312	-0.43452	-0.846502	0.397273	0.760312	NS	NS	NS
PWY.7357	454	454	10	444	-0.0321798	0.0861721	0.709008	0.894161	0.0262482	0.0893206	0.769018	0.890615	other_antidepressant	305	305	3	302	NA	NA	NA	NA	NA	NA	NA	NA	other_antidepressant	1124	1124	9	1115	-0.0927341	0.068663	0.177108	0.721601	-0.0460637	0.0710336	0.516815	0.933347	other_antidepressant	134.669	212.107	0.0537002	-0.0692181	-1.28897	0.197407	0.677727	NS	NS	NS
PWY66.409	454	448	10	444	-0.0761084	0.231578	0.74258	0.902824	-0.227104	0.230685	0.325497	0.638566	other_antidepressant	305	304	3	302	NA	NA	NA	NA	NA	NA	NA	NA	other_antidepressant	1124	1120	9	1115	0.127261	0.19111	0.505614	0.956952	0.193649	0.196265	0.32403	0.924309	other_antidepressant	18.6469	27.3799	0.147399	0.0448695	0.304408	0.760817	0.912545	NS	NS	NS
PWY.7371	454	163	10	444	-0.226657	0.700525	0.746431	0.902824	-0.695778	0.701555	0.321916	0.638566	other_antidepressant	305	135	3	302	NA	NA	NA	NA	NA	NA	NA	NA	other_antidepressant	1124	482	9	1115	-0.364852	0.70134	0.603012	0.956952	-0.598703	0.737882	0.417326	0.933347	other_antidepressant	2.03776	2.03303	0.495634	-0.295674	-0.596558	0.550802	0.830864	NS	NS	NS
FERMENTATION.PWY	454	420	10	444	-0.236108	0.727454	0.745663	0.902824	-0.608053	0.757048	0.422346	0.715348	other_antidepressant	305	294	3	302	NA	NA	NA	NA	NA	NA	NA	NA	other_antidepressant	1124	1084	9	1115	0.11946	0.315923	0.70541	0.956952	0.144319	0.334411	0.666152	0.940523	other_antidepressant	1.88968	10.0193	0.289776	0.0630397	0.217546	0.827783	0.936772	NS	NS	NS
PWY.5505	454	230	10	444	-0.248697	0.758866	0.743279	0.902824	-0.535693	0.781476	0.493435	0.759427	other_antidepressant	305	159	3	302	NA	NA	NA	NA	NA	NA	NA	NA	other_antidepressant	1124	608	9	1115	-0.356518	0.788053	0.651066	0.956952	-0.978068	0.829053	0.238364	0.924309	other_antidepressant	1.73648	1.61023	0.546627	-0.300574	-0.549871	0.582408	0.830864	NS	NS	NS
PWY.7184	454	454	10	444	-0.0487381	0.142249	0.732045	0.902824	-0.0989161	0.148417	0.505496	0.765304	other_antidepressant	305	305	3	302	NA	NA	NA	NA	NA	NA	NA	NA	other_antidepressant	1124	1123	9	1115	0.191894	0.142605	0.178696	0.721601	0.13406	0.149654	0.370563	0.924309	other_antidepressant	49.42	49.1735	0.100711	0.071277	0.707739	0.479107	0.814904	NS	NS	NS
CITRULBIO.PWY	454	423	10	444	0.193394	0.561642	0.730759	0.902824	0.306941	0.551836	0.578375	0.795781	other_antidepressant	305	293	3	302	NA	NA	NA	NA	NA	NA	NA	NA	other_antidepressant	1124	1096	9	1115	-0.0134578	0.276633	0.961208	0.984918	-0.0943541	0.286343	0.741833	0.946788	other_antidepressant	3.17015	13.0675	0.248164	0.0269268	0.108504	0.913596	0.964452	NS	NS	NS
PWY.6305	454	452	10	444	0.0655929	0.191958	0.732738	0.902824	0.102568	0.194377	0.598021	0.81439	other_antidepressant	305	305	3	302	NA	NA	NA	NA	NA	NA	NA	NA	other_antidepressant	1124	1124	9	1115	0.26716	0.116413	0.0219225	0.515982	0.264329	0.120422	0.0283762	0.817598	other_antidepressant	27.1386	73.79	0.0995389	0.212961	2.13947	0.0323972	0.612603	NS	NS	NS
PWY.6353	454	450	10	444	0.0491431	0.154949	0.751278	0.902824	0.0293852	0.156734	0.851379	0.927836	other_antidepressant	305	305	3	302	NA	NA	NA	NA	NA	NA	NA	NA	other_antidepressant	1124	1124	9	1115	0.0734417	0.130808	0.574607	0.956952	0.207087	0.135955	0.128004	0.924309	other_antidepressant	41.6509	58.4429	0.0999531	0.0633306	0.633603	0.52634	0.830864	NS	NS	NS
PWY.6387	454	454	10	444	-0.013067	0.0411488	0.750976	0.902824	-0.00300117	0.0413189	0.942134	0.975891	other_antidepressant	305	305	3	302	NA	NA	NA	NA	NA	NA	NA	NA	other_antidepressant	1124	1124	9	1115	-0.051717	0.0386975	0.18168	0.721601	-0.0172263	0.0403885	0.669819	0.940523	other_antidepressant	590.59	667.781	0.02819	-0.0335774	-1.19111	0.233611	0.701116	NS	NS	NS
PWY.5022	454	325	10	444	-0.222313	0.726105	0.75962	0.908946	-0.520007	0.763135	0.49601	0.759427	other_antidepressant	305	211	3	302	NA	NA	NA	NA	NA	NA	NA	NA	other_antidepressant	1124	899	9	1115	-0.162933	0.706879	0.817749	0.956952	-0.670519	0.738271	0.363961	0.924309	other_antidepressant	1.89671	2.00129	0.5065	-0.191826	-0.378729	0.704889	0.901061	NS	NS	NS
PWY0.1061	454	443	10	444	-0.107258	0.38216	0.779106	0.924363	-0.397284	0.373877	0.288624	0.620771	other_antidepressant	305	302	3	302	NA	NA	NA	NA	NA	NA	NA	NA	other_antidepressant	1124	1110	9	1115	0.310648	0.305266	0.309076	0.859912	0.199204	0.30836	0.518411	0.933347	other_antidepressant	6.84715	10.7311	0.238513	0.147864	0.619939	0.535298	0.830864	NS	NS	NS
PWY.6612	454	411	10	444	0.183612	0.647252	0.776791	0.924363	-0.264382	0.668549	0.692719	0.8572	other_antidepressant	305	291	3	302	NA	NA	NA	NA	NA	NA	NA	NA	other_antidepressant	1124	1099	9	1115	-0.0235229	0.220934	0.915229	0.982654	0.0463162	0.232262	0.841978	0.946788	other_antidepressant	2.387	20.4869	0.209088	-0.00190738	-0.00912238	0.992721	0.996398	NS	NS	NS
PWY.821	454	287	10	444	-0.210318	0.813223	0.796047	0.928722	-0.720246	0.839937	0.391686	0.689266	other_antidepressant	305	207	3	302	NA	NA	NA	NA	NA	NA	NA	NA	other_antidepressant	1124	837	9	1115	-0.499489	0.825727	0.545363	0.956952	-0.501239	0.87215	0.565604	0.933347	other_antidepressant	1.5121	1.46665	0.579406	-0.352698	-0.608723	0.542708	0.830864	NS	NS	NS
VALSYN.PWY	454	454	10	444	0.0121185	0.0467424	0.795558	0.928722	0.0356341	0.048197	0.46015	0.733533	other_antidepressant	305	305	3	302	NA	NA	NA	NA	NA	NA	NA	NA	other_antidepressant	1124	1124	9	1115	-0.0110263	0.037667	0.769782	0.956952	0.0148077	0.0396259	0.708712	0.946788	other_antidepressant	457.697	704.821	0.0293292	-0.00191393	-0.0652568	0.94797	0.979699	NS	NS	NS
PRPP.PWY	454	449	10	444	0.0340179	0.13019	0.793991	0.928722	-0.0234316	0.13329	0.860547	0.929116	other_antidepressant	305	304	3	302	NA	NA	NA	NA	NA	NA	NA	NA	other_antidepressant	1124	1121	9	1115	-0.0781068	0.135304	0.563876	0.956952	-0.0635599	0.141421	0.653209	0.940523	other_antidepressant	58.9992	54.6237	0.0938139	-0.0198855	-0.211968	0.832132	0.936772	NS	NS	NS
PWY.6151	454	454	10	444	-0.0140344	0.0532485	0.79224	0.928722	0.00189673	0.0541298	0.972065	0.991674	other_antidepressant	305	305	3	302	NA	NA	NA	NA	NA	NA	NA	NA	other_antidepressant	1124	1124	9	1115	-0.0906026	0.0526563	0.0855951	0.641793	-0.0435	0.055071	0.429767	0.933347	other_antidepressant	352.684	360.662	0.0374412	-0.0527466	-1.40879	0.158899	0.635624	NS	NS	NS
CALVIN.PWY	454	454	10	444	0.0153626	0.0688691	0.823588	0.941243	0.0672543	0.0701307	0.338166	0.640861	other_antidepressant	305	305	3	302	NA	NA	NA	NA	NA	NA	NA	NA	other_antidepressant	1124	1124	9	1115	-0.0943108	0.0591827	0.111321	0.655016	-0.0322456	0.0609357	0.596795	0.934171	other_antidepressant	210.839	285.503	0.0448859	-0.047723	-1.06321	0.287688	0.701116	NS	NS	NS
PWY.5464	454	262	10	444	-0.192892	0.823002	0.814803	0.941243	-0.577524	0.836984	0.490594	0.759427	other_antidepressant	305	161	3	302	NA	NA	NA	NA	NA	NA	NA	NA	other_antidepressant	1124	555	9	1115	0.395883	0.812298	0.626097	0.956952	0.307418	0.839692	0.714357	0.946788	other_antidepressant	1.47638	1.51555	0.578129	0.10535	0.182225	0.855406	0.942338	NS	NS	NS
FOLSYN.PWY	454	411	10	444	0.157003	0.667525	0.814162	0.941243	-0.293621	0.689874	0.670618	0.845305	other_antidepressant	305	291	3	302	NA	NA	NA	NA	NA	NA	NA	NA	other_antidepressant	1124	1099	9	1115	-0.0213649	0.194844	0.912706	0.982654	0.0205776	0.205089	0.920098	0.974652	other_antidepressant	2.24422	26.3407	0.187039	-0.00736109	-0.039356	0.968607	0.990537	NS	NS	NS
P4.PWY	454	448	10	444	0.0384264	0.166682	0.817785	0.941243	-0.0316004	0.173943	0.855937	0.927836	other_antidepressant	305	302	3	302	NA	NA	NA	NA	NA	NA	NA	NA	other_antidepressant	1124	1118	9	1115	-0.52038	0.179059	0.00373189	0.263098	-0.560072	0.185703	0.00262284	0.282138	other_antidepressant	35.9935	31.1896	0.122003	-0.220998	-1.81142	0.0700764	0.612603	NS	NS	NS
PWY0.781	454	446	10	444	0.0402863	0.177572	0.820632	0.941243	-0.0276494	0.185883	0.881832	0.935894	other_antidepressant	305	302	3	302	NA	NA	NA	NA	NA	NA	NA	NA	other_antidepressant	1124	1117	9	1115	-0.550995	0.17333	0.00151985	0.263098	-0.592175	0.180389	0.00106163	0.282138	other_antidepressant	31.714	33.2852	0.124036	-0.262501	-2.11633	0.0343163	0.612603	NS	NS	NS
P162.PWY	454	326	10	444	0.15959	0.771919	0.836306	0.945422	0.171907	0.794032	0.82871	0.925298	other_antidepressant	305	203	3	302	NA	NA	NA	NA	NA	NA	NA	NA	other_antidepressant	1124	904	9	1115	-0.81515	0.714675	0.254285	0.814487	-0.819534	0.745243	0.271714	0.924309	other_antidepressant	1.67825	1.95787	0.524422	-0.365259	-0.696498	0.486117	0.818246	NS	NS	NS
RHAMCAT.PWY	454	454	10	444	-0.0278124	0.138333	0.84075	0.945422	0.0172364	0.140728	0.902581	0.951749	other_antidepressant	305	305	3	302	NA	NA	NA	NA	NA	NA	NA	NA	other_antidepressant	1124	1124	9	1115	-0.233746	0.118981	0.0497133	0.515982	-0.233137	0.12443	0.0612518	0.924309	other_antidepressant	52.2574	70.6386	0.0902051	-0.14618	-1.62053	0.105119	0.635624	NS	NS	NS
PEPTIDOGLYCANSYN.PWY	454	454	10	444	-0.00834052	0.0412606	0.8399	0.945422	0.00255786	0.0417127	0.951135	0.980067	other_antidepressant	305	305	3	302	NA	NA	NA	NA	NA	NA	NA	NA	other_antidepressant	1124	1124	9	1115	-0.0545084	0.0365335	0.135982	0.710127	-0.0259705	0.0380489	0.495037	0.933347	other_antidepressant	587.392	749.233	0.0273524	-0.0342195	-1.25106	0.210912	0.701116	NS	NS	NS
PYRIDOXSYN.PWY	454	449	10	444	0.0709974	0.339399	0.834402	0.945422	0.000563833	0.344984	0.998697	0.998697	other_antidepressant	305	289	3	302	NA	NA	NA	NA	NA	NA	NA	NA	other_antidepressant	1124	1084	9	1115	0.382549	0.548157	0.485396	0.956952	0.213736	0.573729	0.709565	0.946788	other_antidepressant	8.68116	3.32805	0.288564	0.157336	0.545237	0.58559	0.830864	NS	NS	NS
PWY.7111	454	454	10	444	0.00799401	0.0437447	0.855087	0.95264	0.0267189	0.0451442	0.554296	0.79357	other_antidepressant	305	305	3	302	NA	NA	NA	NA	NA	NA	NA	NA	other_antidepressant	1124	1124	9	1115	-0.0109671	0.0375376	0.770216	0.956952	0.0143961	0.0394765	0.715426	0.946788	other_antidepressant	522.577	709.688	0.0284871	-0.00292613	-0.102718	0.918187	0.964452	NS	NS	NS
HSERMETANA.PWY	454	447	10	444	0.0390708	0.217272	0.857376	0.95264	-0.0689163	0.217487	0.751511	0.877843	other_antidepressant	305	305	3	302	NA	NA	NA	NA	NA	NA	NA	NA	other_antidepressant	1124	1124	9	1115	0.272979	0.130057	0.0360496	0.515982	0.297473	0.136494	0.0295214	0.817598	other_antidepressant	21.1833	59.1197	0.111592	0.211276	1.89329	0.0583197	0.612603	NS	NS	NS
ASPASN.PWY	454	454	10	444	0.0246176	0.135258	0.855664	0.95264	0.0203403	0.139433	0.884092	0.935894	other_antidepressant	305	305	3	302	NA	NA	NA	NA	NA	NA	NA	NA	other_antidepressant	1124	1124	9	1115	-0.0716186	0.125936	0.569682	0.956952	-0.0927689	0.132577	0.484244	0.933347	other_antidepressant	54.6608	63.0518	0.0921698	-0.0269306	-0.292185	0.770145	0.915422	NS	NS	NS
PWY.6147	454	436	10	444	0.0472337	0.295275	0.872986	0.962347	0.0757591	0.305576	0.80433	0.908223	other_antidepressant	305	301	3	302	NA	NA	NA	NA	NA	NA	NA	NA	other_antidepressant	1124	1114	9	1115	0.236245	0.258737	0.361407	0.912382	0.136004	0.269781	0.614277	0.934171	other_antidepressant	11.4696	14.9377	0.194598	0.154151	0.792151	0.428273	0.791271	NS	NS	NS
POLYAMINSYN3.PWY	454	250	10	444	-0.130306	0.804974	0.871478	0.962347	-0.06005	0.826073	0.942087	0.975891	other_antidepressant	305	185	3	302	NA	NA	NA	NA	NA	NA	NA	NA	other_antidepressant	1124	713	9	1115	0.671589	0.855694	0.43271	0.947684	0.264124	0.897902	0.768695	0.946788	other_antidepressant	1.54325	1.36573	0.586314	0.246173	0.419866	0.674583	0.878904	NS	NS	NS
PWY.5690	454	449	10	444	-0.0383082	0.253459	0.879935	0.962429	-0.148915	0.260636	0.568091	0.79357	other_antidepressant	305	301	3	302	NA	NA	NA	NA	NA	NA	NA	NA	other_antidepressant	1124	1115	9	1115	-0.301263	0.278239	0.279156	0.814487	-0.337467	0.294025	0.25133	0.924309	other_antidepressant	15.5663	12.9171	0.187372	-0.157557	-0.840877	0.400417	0.760312	NS	NS	NS
PWY.6527	454	454	10	444	0.0127125	0.0836141	0.879229	0.962429	0.0326987	0.0855166	0.702401	0.857436	other_antidepressant	305	305	3	302	NA	NA	NA	NA	NA	NA	NA	NA	other_antidepressant	1124	1124	9	1115	-0.120771	0.0772537	0.118267	0.667025	-0.0432753	0.0804965	0.590962	0.933347	other_antidepressant	143.035	167.556	0.0567421	-0.0592986	-1.04505	0.295998	0.701116	NS	NS	NS
GALACTUROCAT.PWY	454	453	10	444	-0.0348836	0.241737	0.885328	0.964559	-0.00495791	0.252394	0.984338	0.991674	other_antidepressant	305	304	3	302	NA	NA	NA	NA	NA	NA	NA	NA	other_antidepressant	1124	1122	9	1115	-0.320396	0.154415	0.0382256	0.515982	-0.18878	0.161912	0.243899	0.924309	other_antidepressant	17.1126	41.9392	0.130132	-0.237658	-1.82628	0.0678073	0.612603	NS	NS	NS
PWY.5345	454	385	10	444	-0.099344	0.743868	0.893819	0.965889	-0.390569	0.767975	0.611336	0.816007	other_antidepressant	305	253	3	302	NA	NA	NA	NA	NA	NA	NA	NA	other_antidepressant	1124	1002	9	1115	-0.172801	0.741367	0.815739	0.956952	-0.163097	0.783869	0.835216	0.946788	other_antidepressant	1.80721	1.81942	0.525108	-0.136196	-0.259368	0.795351	0.915422	NS	NS	NS
PWY.6471	454	353	10	444	0.116595	0.899252	0.896897	0.965889	-0.357147	0.922627	0.698891	0.857436	other_antidepressant	305	225	3	302	NA	NA	NA	NA	NA	NA	NA	NA	other_antidepressant	1124	917	9	1115	0.840235	0.900729	0.351105	0.912287	0.997756	0.947713	0.292667	0.924309	other_antidepressant	1.23662	1.23257	0.636389	0.477821	0.750832	0.452754	0.791589	NS	NS	NS
PWY.841	454	454	10	444	0.0127607	0.0953211	0.893567	0.965889	-0.0304887	0.0976079	0.754934	0.878056	other_antidepressant	305	305	3	302	NA	NA	NA	NA	NA	NA	NA	NA	other_antidepressant	1124	1123	9	1115	0.149648	0.102366	0.144056	0.721601	0.124859	0.107804	0.24704	0.924309	other_antidepressant	110.058	95.43	0.06976	0.076332	1.09421	0.273864	0.701116	NS	NS	NS
PWY.7234	454	454	10	444	-0.0234619	0.209815	0.911016	0.970814	-0.0822172	0.217675	0.705852	0.857742	other_antidepressant	305	305	3	302	NA	NA	NA	NA	NA	NA	NA	NA	other_antidepressant	1124	1124	9	1115	-0.0625586	0.175884	0.722147	0.956952	-0.176075	0.183577	0.337705	0.924309	other_antidepressant	22.7158	32.3256	0.134789	-0.0464232	-0.344414	0.730535	0.904554	NS	NS	NS
DENOVOPURINE2.PWY	454	454	10	444	0.00952965	0.0868829	0.912711	0.970814	-0.0219122	0.0881201	0.803752	0.908223	other_antidepressant	305	305	3	302	NA	NA	NA	NA	NA	NA	NA	NA	other_antidepressant	1124	1123	9	1115	0.0591943	0.0840854	0.481594	0.956952	0.0481871	0.0882947	0.58535	0.933347	other_antidepressant	132.474	141.435	0.0604222	0.0351744	0.582144	0.56047	0.830864	NS	NS	NS
PWY.5367	454	400	10	444	0.0878815	0.826202	0.915339	0.970814	0.0775154	0.855009	0.927808	0.970795	other_antidepressant	305	296	3	302	NA	NA	NA	NA	NA	NA	NA	NA	other_antidepressant	1124	1107	9	1115	0.12024	0.316593	0.704173	0.956952	0.287158	0.333393	0.38926	0.933347	other_antidepressant	1.46497	9.97692	0.295632	0.116097	0.392708	0.694535	0.896281	NS	NS	NS
PWY.6549	454	323	10	444	-0.0914694	0.824538	0.911719	0.970814	-0.020687	0.849347	0.980581	0.991674	other_antidepressant	305	236	3	302	NA	NA	NA	NA	NA	NA	NA	NA	other_antidepressant	1124	892	9	1115	-0.91415	0.835992	0.274414	0.814487	-1.05927	0.876208	0.226956	0.924309	other_antidepressant	1.47089	1.43085	0.587044	-0.497135	-0.846844	0.397082	0.760312	NS	NS	NS
PWY.5173	454	294	10	444	0.073298	0.724073	0.919414	0.971456	-0.58941	0.720089	0.41355	0.704855	other_antidepressant	305	173	3	302	NA	NA	NA	NA	NA	NA	NA	NA	other_antidepressant	1124	600	9	1115	-0.322498	0.667409	0.629042	0.956952	-0.685178	0.682434	0.315594	0.924309	other_antidepressant	1.90737	2.245	0.490741	-0.140691	-0.286691	0.774349	0.915422	NS	NS	NS
PWY.7197	454	454	10	444	0.0135263	0.16657	0.935317	0.984544	-0.0771068	0.171373	0.653003	0.845305	other_antidepressant	305	305	3	302	NA	NA	NA	NA	NA	NA	NA	NA	other_antidepressant	1124	1123	9	1115	0.378963	0.17821	0.0336814	0.515982	0.315311	0.187315	0.0926054	0.924309	other_antidepressant	36.0416	31.4874	0.12169	0.183922	1.5114	0.130687	0.635624	NS	NS	NS
PWY.5188	454	453	10	444	-0.0078393	0.108903	0.942647	0.988544	0.0127068	0.110742	0.908708	0.954495	other_antidepressant	305	305	3	302	NA	NA	NA	NA	NA	NA	NA	NA	other_antidepressant	1124	1124	9	1115	0.0303785	0.082009	0.711134	0.956952	0.102568	0.0849891	0.227763	0.924309	other_antidepressant	84.318	148.688	0.0655113	0.0165486	0.252607	0.800572	0.915422	NS	NS	NS
ARGSYN.PWY	454	454	10	444	0.00495222	0.155245	0.974567	0.989842	-0.0911817	0.1576	0.563215	0.79357	other_antidepressant	305	305	3	302	NA	NA	NA	NA	NA	NA	NA	NA	other_antidepressant	1124	1124	9	1115	0.0893699	0.137031	0.514415	0.956952	0.142233	0.142943	0.319946	0.924309	other_antidepressant	41.4923	53.2553	0.102734	0.0524013	0.510066	0.610005	0.856536	NS	NS	NS
TCA	454	436	10	444	0.0110193	0.263506	0.966664	0.989842	-0.138783	0.273233	0.611801	0.816007	other_antidepressant	305	298	3	302	NA	NA	NA	NA	NA	NA	NA	NA	other_antidepressant	1124	1106	9	1115	-0.18477	0.274888	0.501622	0.956952	-0.284328	0.291284	0.329229	0.924309	other_antidepressant	14.4018	13.2339	0.190223	-0.0827381	-0.434952	0.663597	0.872985	NS	NS	NS
PWY.2942	454	454	10	444	-0.00266479	0.0537696	0.960496	0.989842	0.0227107	0.0550177	0.679987	0.845305	other_antidepressant	305	305	3	302	NA	NA	NA	NA	NA	NA	NA	NA	other_antidepressant	1124	1124	9	1115	0.0575471	0.0429992	0.181064	0.721601	0.0490691	0.0452424	0.278352	0.924309	other_antidepressant	345.88	540.852	0.0335818	0.0340608	1.01426	0.310457	0.701116	NS	NS	NS
HEXITOLDEGSUPER.PWY	454	453	10	444	0.00598817	0.196487	0.975701	0.989842	-0.0944161	0.205216	0.645712	0.845305	other_antidepressant	305	301	3	302	NA	NA	NA	NA	NA	NA	NA	NA	other_antidepressant	1124	1121	9	1115	0.061788	0.212294	0.771068	0.956952	-0.0446292	0.222439	0.841022	0.946788	other_antidepressant	25.9018	22.1884	0.144202	0.0317337	0.220064	0.825821	0.936772	NS	NS	NS
GLYCOLYSIS.E.D	454	426	10	444	-0.0212438	0.548538	0.969125	0.989842	-0.215164	0.576089	0.708982	0.857742	other_antidepressant	305	283	3	302	NA	NA	NA	NA	NA	NA	NA	NA	other_antidepressant	1124	1065	9	1115	0.770642	0.55131	0.162439	0.721601	0.497179	0.571845	0.384806	0.931093	other_antidepressant	3.32344	3.29009	0.388851	0.372703	0.958473	0.337824	0.72087	NS	NS	NS
ARGSYNBSUB.PWY	454	453	10	444	0.00998579	0.222078	0.964156	0.989842	-0.0762651	0.222523	0.731984	0.870139	other_antidepressant	305	305	3	302	NA	NA	NA	NA	NA	NA	NA	NA	other_antidepressant	1124	1124	9	1115	-0.0983058	0.183454	0.592161	0.956952	-0.0959258	0.191774	0.617035	0.934171	other_antidepressant	20.2763	29.713	0.141436	-0.0543813	-0.384493	0.700613	0.899839	NS	NS	NS
PWY0.166	454	454	10	444	-0.00651008	0.10425	0.950236	0.989842	-0.0356595	0.108161	0.741811	0.875203	other_antidepressant	305	305	3	302	NA	NA	NA	NA	NA	NA	NA	NA	other_antidepressant	1124	1123	9	1115	0.179757	0.109861	0.102079	0.641793	0.135547	0.115565	0.241095	0.924309	other_antidepressant	92.0127	82.8532	0.0756219	0.0817449	1.08097	0.279711	0.701116	NS	NS	NS
PWY.6545	454	452	10	444	-0.00502265	0.125219	0.968023	0.989842	-0.0420419	0.128629	0.743961	0.875203	other_antidepressant	305	305	3	302	NA	NA	NA	NA	NA	NA	NA	NA	other_antidepressant	1124	1123	9	1115	0.115724	0.131886	0.380428	0.916929	0.0705036	0.138515	0.610859	0.934171	other_antidepressant	63.7767	57.4914	0.0908085	0.0522217	0.575075	0.56524	0.830864	NS	NS	NS
PWY490.3	454	180	10	444	0.0217369	0.663165	0.973867	0.989842	-0.0160106	0.696288	0.981666	0.991674	other_antidepressant	305	128	3	302	NA	NA	NA	NA	NA	NA	NA	NA	other_antidepressant	1124	483	9	1115	0.14695	0.692171	0.831909	0.956952	-0.203907	0.725872	0.778831	0.946788	other_antidepressant	2.27383	2.08725	0.478854	0.0816649	0.170542	0.864584	0.944767	NS	NS	NS
PWY.7400	454	454	10	444	-0.00305016	0.142505	0.982933	0.993072	-0.0890329	0.14528	0.540339	0.783059	other_antidepressant	305	305	3	302	NA	NA	NA	NA	NA	NA	NA	NA	other_antidepressant	1124	1124	9	1115	0.0763645	0.12905	0.554144	0.956952	0.128848	0.134664	0.338881	0.924309	other_antidepressant	49.2421	60.0458	0.0956564	0.0405824	0.424252	0.671382	0.878904	NS	NS	NS
PWY.6969	454	432	10	444	-0.00458916	0.260968	0.985978	0.993072	-0.135289	0.268204	0.614263	0.816007	other_antidepressant	305	295	3	302	NA	NA	NA	NA	NA	NA	NA	NA	other_antidepressant	1124	1101	9	1115	-0.165211	0.280379	0.555822	0.956952	-0.222526	0.296307	0.452824	0.933347	other_antidepressant	14.6833	12.7207	0.191026	-0.0791482	-0.414331	0.678632	0.879948	NS	NS	NS
PWY0.1297	454	454	10	444	0.00399708	0.305316	0.989561	0.993107	-0.189906	0.302694	0.530767	0.782701	other_antidepressant	305	304	3	302	NA	NA	NA	NA	NA	NA	NA	NA	other_antidepressant	1124	1124	9	1115	0.348397	0.267245	0.192617	0.740169	0.443529	0.274674	0.106658	0.924309	other_antidepressant	10.7275	14.0018	0.201092	0.198997	0.989581	0.322379	0.709476	NS	NS	NS
GLUTORN.PWY	454	454	10	444	0.00180443	0.236663	0.99392	0.99392	-0.101973	0.23574	0.665565	0.845305	other_antidepressant	305	305	3	302	NA	NA	NA	NA	NA	NA	NA	NA	other_antidepressant	1124	1124	9	1115	-0.0400834	0.194362	0.836648	0.956952	-0.0251188	0.202926	0.90151	0.974652	other_antidepressant	17.8542	26.4715	0.150201	-0.0232112	-0.154534	0.877188	0.950872	NS	NS	NS
[truncated: 10 more columns]
