# Supplementary material for: Impact of commonly used drugs on the composition and metabolic function of the gut microbiota
Source: Nat Commun. 2020 Jan 17;11:362. doi: 10.1038/s41467-019-14177-z (PMC6969170; doi:10.1038/s41467-019-14177-z)
Supplement: Supplementary file 37 — Supplementary Data 35 [file 41467_2019_14177_MOESM37_ESM.xlsx]

## Sheet: Sheet1
Supplementary table 35 - Summary statistics taxa & pathways vs paracetamol
Univariate (lm= taxa or pathways~Age+Sex+BMI+drug X) & multivariate (lm= taxa or pathways~Age+Sex+BMI+all drugs) & results from univariate meta-analysis & results from multivariate meta analysis
Taxa
Taxa	N.IBD	non-zeros.IBD	Users.IBD	Non-users.IBD	Coef.IBD_univariate	SE.IBD_univariate	Pval.IBD_univariate	Qval.IBD_univariate	coeff.correcting.all.IBD_multivariate	SE.correcting_all.IBD_multivariate	pval.correcting.all.IBD_multivariate	qval.correcting.all.IBD_multivariate	drug.IBD	N.MIBS	non-zeros.MIBS	Users.MIBS	Non-users.MIBS	Coef.MIBS_univariate	SE.MIBS_univariate	Pval.MIBS_univariate	Qval.MIBS_univariate	coeff.correcting.all.MIBS_multivariate	SE.correcting_all.MIBS_multivariate	pval.correcting.all.MIBS_multivariate	qval.correcting.all.MIBS_multivariate	drug.MIBS	N.LLD	non-zeros.LLD	Users.LLD	Non-users.LLD	Coef.LLD_univariate	SE.LLD_univariate	Pval.LLD_univariate	Qval.LLD_univariate	coeff.correcting.all.LLD_multivariate	SE.correcting_all.LLD_multivariate	pval.correcting.all.LLD_multivariate	qval.correcting.all.LLD_multivariate	drug.LLD	inverse_var.ibd_univariate	inverse_var.mibs_univariate	inverse_var.lld_univariate	se_univariate	beta_univariate	Z_univariate	P_univariate	FDR_univariate	Het.Q_univariate	Het.I2_univariate
k__Bacteria.p__Actinobacteria.c__Actinobacteria.o__Bifidobacteriales.f__Bifidobacteriaceae.g__Bifidobacterium.s__Bifidobacterium_dentium.t__Bifidobacterium_dentium_unclassified	454	112	42	412	-0.00298692	0.00537523	0.578713	0.977261	-0.00932184	0.00609149	0.126738	0.922038	paracetamol	305	57	42	263	-0.00305916	0.00419293	0.466209	0.867656	-0.00399507	0.00421793	0.344421	0.896589	paracetamol	1124	136	11	1113	0.0251102	0.00577593	1.50335e-05	0.0028263	0.0304387	0.00650041	3.19449e-06	0.000523896	paracetamol	34610.3	56880.7	29974.8	0.00286928	0.00391294	1.36373	0.172651	0.727327	NS	NS
k__Bacteria.p__Firmicutes.c__Clostridia.o__Clostridiales.f__Ruminococcaceae.g__Subdoligranulum.s__Subdoligranulum_unclassified	454	426	42	412	-0.0263324	0.0187226	0.160298	0.798219	-0.0290691	0.0217104	0.181354	0.922038	paracetamol	305	305	42	263	0.0269734	0.0176086	0.126628	0.826458	0.038823	0.0190802	0.0428807	0.583712	paracetamol	1124	1122	11	1113	0.0436172	0.0292505	0.136202	0.738172	0.102675	0.0335899	0.00229303	0.128682	paracetamol	2852.79	3225.17	1168.78	0.011747	0.00867312	0.738323	0.460318	0.877816	NS	NS
k__Bacteria.p__Firmicutes.c__Clostridia.o__Clostridiales.f__Ruminococcaceae.g__Subdoligranulum	454	426	42	412	-0.0277237	0.0188169	0.141378	0.798219	-0.0322272	0.0217797	0.13975	0.922038	paracetamol	305	305	42	263	0.0269873	0.0176082	0.126426	0.826458	0.0390005	0.0190844	0.041992	0.583712	paracetamol	1124	1122	11	1113	0.0430893	0.0292762	0.141352	0.738172	0.102526	0.0336287	0.00235395	0.128682	paracetamol	2824.25	3225.3	1166.73	0.0117718	0.00817829	0.694735	0.487221	0.895793	NS	NS
k__Bacteria.p__Firmicutes.c__Clostridia.o__Clostridiales.f__Ruminococcaceae	454	436	42	412	-0.000798812	0.0314002	0.979716	0.998056	-0.00376152	0.036625	0.91825	0.972554	paracetamol	305	305	42	263	-0.0172507	0.0239852	0.472568	0.867656	0.00118761	0.0260173	0.963626	0.981582	paracetamol	1124	1124	11	1113	0.0485496	0.0368885	0.188405	0.839759	0.114128	0.04214	0.0068701	0.281674	paracetamol	1014.23	1738.26	734.883	0.0169337	0.00139992	0.0826708	0.934113	0.955132	NS	NS
k__Bacteria.p__Firmicutes.c__Clostridia.o__Clostridiales.f__Lachnospiraceae	454	451	42	412	-0.00510064	0.0257619	0.843144	0.998056	0.0122623	0.0303182	0.686098	0.972554	paracetamol	305	305	42	263	0.00396668	0.0186332	0.831565	0.947075	0.011074	0.0201435	0.582955	0.924392	paracetamol	1124	1124	11	1113	-0.0971315	0.029553	0.00104536	0.049132	-0.0826325	0.034011	0.0152796	0.362004	paracetamol	1506.76	2880.22	1144.98	0.013445	-0.0194278	-1.44498	0.148462	0.727327	NS	NS
k__Bacteria.p__Firmicutes.c__Clostridia.o__Clostridiales.f__Lachnospiraceae.g__Dorea	454	418	42	412	-0.0140882	0.0151306	0.352312	0.925181	-0.0265399	0.017718	0.134957	0.922038	paracetamol	305	304	42	263	-0.0105361	0.0127185	0.408103	0.840459	-0.00953075	0.0138773	0.492821	0.924392	paracetamol	1124	1122	11	1113	-0.0653636	0.0208501	0.00176383	0.0620783	-0.0589929	0.0239057	0.013752	0.362004	paracetamol	4368.06	6181.98	2300.3	0.00882151	-0.021558	-2.4438	0.0145334	0.495631	NS	NS
k__Bacteria.p__Bacteroidetes.c__Bacteroidia.o__Bacteroidales.f__Bacteroidaceae.g__Bacteroides.s__Bacteroides_cellulosilyticus.t__Bacteroides_cellulosilyticus_unclassified	454	95	42	412	0.000703855	0.00559207	0.899895	0.998056	0.00875172	0.00647425	0.177217	0.922038	paracetamol	305	114	42	263	0.00444922	0.00271251	0.102137	0.826458	0.00767845	0.00299197	0.0109093	0.357827	paracetamol	1124	414	11	1113	0.0126888	0.00702849	0.0713011	0.638315	0.0196636	0.00810661	0.0154514	0.362004	paracetamol	31978.2	135912	20243	0.00230551	0.00469917	2.03823	0.0415266	0.727327	NS	NS
k__Bacteria.p__Firmicutes.c__Clostridia.o__Clostridiales.f__Lachnospiraceae.g__Dorea.s__Dorea_formicigenerans	454	330	42	412	-0.00503791	0.00984183	0.608988	0.980532	-0.00215951	0.0116423	0.852941	0.972554	paracetamol	305	286	42	263	-0.00689204	0.00818403	0.400389	0.840459	-0.00861612	0.00904498	0.341671	0.896589	paracetamol	1124	1090	11	1113	-0.0301421	0.0124143	0.0153393	0.240316	-0.033412	0.0143517	0.0200918	0.411882	paracetamol	10324	14930.2	6488.62	0.00561277	-0.0110416	-1.96723	0.0491567	0.727327	NS	NS
k__Bacteria.p__Firmicutes.c__Clostridia.o__Clostridiales.f__Lachnospiraceae.g__Dorea.s__Dorea_formicigenerans.t__Dorea_formicigenerans_unclassified	454	330	42	412	-0.00401983	0.00974934	0.680308	0.998056	-0.00142949	0.0115419	0.901495	0.972554	paracetamol	305	286	42	263	-0.00650676	0.00819092	0.427602	0.840459	-0.00757327	0.00904188	0.403026	0.920868	paracetamol	1124	1090	11	1113	-0.029227	0.0124773	0.0193342	0.279603	-0.032177	0.0144167	0.0258255	0.470598	paracetamol	10520.8	14905.1	6423.32	0.00560339	-0.0102674	-1.83237	0.066897	0.727327	NS	NS
k__Bacteria.p__Firmicutes.c__Clostridia.o__Clostridiales.f__Eubacteriaceae.g__Eubacterium.s__Eubacterium_hallii.t__GCF_000173975	454	364	42	412	-0.0111013	0.0125368	0.376375	0.925181	-0.0131651	0.0147701	0.373291	0.972554	paracetamol	305	296	42	263	0.00491383	0.0108723	0.651629	0.918314	0.00543428	0.0116827	0.642203	0.969966	paracetamol	1124	1105	11	1113	-0.0478762	0.0187269	0.0107033	0.204021	-0.0464404	0.021581	0.0316264	0.480739	paracetamol	6362.43	8459.68	2851.46	0.00752208	-0.00936874	-1.2455	0.212948	0.727327	NS	NS
k__Bacteria.p__Bacteroidetes.c__Bacteroidia.o__Bacteroidales.f__Porphyromonadaceae.g__Parabacteroides.s__Parabacteroides_distasonis.t__Parabacteroides_distasonis_unclassified	454	257	42	412	-0.0038422	0.00514753	0.455826	0.975628	-0.00521279	0.00613836	0.396288	0.972554	paracetamol	305	195	42	263	-0.00810925	0.00387807	0.0373906	0.618997	-0.00598414	0.00423244	0.158609	0.759206	paracetamol	1124	791	11	1113	0.0108526	0.00580915	0.062003	0.627384	0.0142302	0.00663656	0.0322447	0.480739	paracetamol	37740.1	66491.9	29633	0.00273317	-0.00270877	-0.991071	0.321651	0.787325	NS	NS
k__Bacteria.p__Firmicutes.c__Clostridia.o__Clostridiales.f__Lachnospiraceae.g__Blautia.s__Ruminococcus_obeum	454	423	42	412	-0.0242595	0.0111647	0.0303282	0.740007	-0.0278422	0.0130265	0.0331832	0.922038	paracetamol	305	305	42	263	-0.00421436	0.00979118	0.667202	0.918314	-0.00817343	0.0107857	0.449253	0.924392	paracetamol	1124	1121	11	1113	-0.0323117	0.0161266	0.0453513	0.599837	-0.0382303	0.0182681	0.0366059	0.500281	paracetamol	8022.39	10431.1	3845.15	0.0066967	-0.0162711	-2.42972	0.0151107	0.495631	NS	NS
k__Bacteria.p__Firmicutes.c__Bacilli.o__Lactobacillales.f__Streptococcaceae.g__Streptococcus.s__Streptococcus_salivarius.t__Streptococcus_salivarius_unclassified	454	434	42	412	0.0124925	0.0124896	0.317773	0.925181	-0.00902416	0.0126719	0.476813	0.972554	paracetamol	305	290	42	263	-0.00693998	0.00743526	0.351436	0.840459	-0.0119442	0.00780748	0.127362	0.759206	paracetamol	1124	1068	11	1113	0.0505468	0.014239	0.000401857	0.025183	0.0310772	0.0158983	0.0508781	0.603111	paracetamol	6410.63	18088.7	4932.21	0.00582899	0.00692648	1.18828	0.234722	0.741649	NS	NS
k__Bacteria.p__Firmicutes.c__Clostridia.o__Clostridiales.f__Lachnospiraceae.g__Dorea.s__Dorea_longicatena.t__GCF_000154065	454	325	42	412	-0.0213811	0.0149163	0.152458	0.798219	-0.0380721	0.0173514	0.0288039	0.922038	paracetamol	305	285	42	263	-0.00558635	0.0128471	0.663998	0.918314	-0.00141944	0.0139699	0.919146	0.981582	paracetamol	1124	1074	11	1113	-0.0591866	0.0224062	0.00836866	0.204021	-0.0491476	0.025602	0.0551626	0.603111	paracetamol	4494.49	6058.87	1991.88	0.00892813	-0.0197554	-2.21272	0.0269171	0.589689	NS	NS
k__Bacteria.p__Bacteroidetes.c__Bacteroidia.o__Bacteroidales.f__Porphyromonadaceae.g__Parabacteroides.s__Parabacteroides_unclassified	454	164	42	412	-0.0035519	0.00504174	0.481517	0.976917	-0.00353812	0.00606534	0.56002	0.972554	paracetamol	305	105	42	263	0.000506853	0.00363194	0.889109	0.947075	0.000752066	0.00399919	0.850983	0.981582	paracetamol	1124	359	11	1113	0.00918967	0.00559026	0.100492	0.738172	0.0126721	0.00650628	0.0517219	0.603111	paracetamol	39340.4	75809.4	31999	0.00260688	0.00130991	0.502481	0.61533	0.907175	NS	NS
k__Bacteria.p__Firmicutes.c__Negativicutes.o__Selenomonadales.f__Acidaminococcaceae	454	113	42	412	0.00746146	0.00881307	0.39768	0.933019	0.00161629	0.010155	0.873626	0.972554	paracetamol	305	75	42	263	-0.0120302	0.010643	0.259242	0.840459	-0.00570943	0.0117383	0.627093	0.969966	paracetamol	1124	349	11	1113	-0.020177	0.0171997	0.241009	0.839759	-0.0369843	0.0197006	0.0607478	0.622665	paracetamol	12875	8828.27	3380.31	0.00631402	-0.00312332	-0.494664	0.620837	0.907175	NS	NS
k__Bacteria.p__Actinobacteria.c__Actinobacteria.o__Actinomycetales	454	286	42	412	0.00594837	0.00235042	0.0117489	0.683743	0.00207318	0.00264253	0.433218	0.972554	paracetamol	305	185	42	263	-0.00362793	0.00225986	0.109491	0.826458	-0.00440657	0.00242801	0.0707017	0.759206	paracetamol	1124	769	11	1113	0.0102415	0.00406704	0.0119374	0.204021	0.00801478	0.00450931	0.0757903	0.731153	paracetamol	181013	195812	60456.5	0.00151224	0.00225371	1.49032	0.136141	0.727327	NS	NS
k__Bacteria.p__Actinobacteria.c__Actinobacteria.o__Actinomycetales.f__Actinomycetaceae.g__Actinomyces	454	222	42	412	0.000623673	0.00166947	0.708909	0.998056	-0.00166135	0.00200734	0.408397	0.972554	paracetamol	305	156	42	263	-0.00242195	0.00153592	0.115929	0.826458	-0.00341053	0.0016984	0.0457018	0.583712	paracetamol	1124	604	11	1113	0.00791855	0.00310347	0.0108596	0.204021	0.00609499	0.0035367	0.0851151	0.74744	paracetamol	358792	423901	103826	0.00106208	2.17144e-05	0.0204452	0.983688	0.985562	NS	NS
k__Bacteria.p__Actinobacteria.c__Actinobacteria.o__Actinomycetales.f__Actinomycetaceae	454	226	42	412	0.000638269	0.00168058	0.704294	0.998056	-0.00213624	0.00203104	0.293569	0.972554	paracetamol	305	157	42	263	-0.00181673	0.00155553	0.243814	0.840459	-0.00268359	0.0017251	0.121055	0.759206	paracetamol	1124	613	11	1113	0.00803278	0.003115	0.0100452	0.204021	0.00610067	0.00355674	0.0865936	0.74744	paracetamol	354065	413279	103058	0.00107187	0.000348136	0.324795	0.745336	0.907175	NS	NS
k__Bacteria.p__Firmicutes.c__Clostridia.o__Clostridiales.f__Lachnospiraceae.g__Blautia.s__Ruminococcus_torques	454	446	42	412	0.00766215	0.0130969	0.558828	0.977261	0.00736213	0.0154569	0.634126	0.972554	paracetamol	305	305	42	263	0.0116567	0.0104522	0.265661	0.840459	0.0176827	0.0112539	0.117344	0.759206	paracetamol	1124	1124	11	1113	-0.0346811	0.0184772	0.0607863	0.627384	-0.0327864	0.0213533	0.124978	0.949078	paracetamol	5829.92	9153.41	2929.06	0.00747176	0.0027794	0.371987	0.709903	0.907175	NS	NS
k__Bacteria.p__Firmicutes.c__Clostridia.o__Clostridiales.f__Lachnospiraceae.g__Blautia	454	449	42	412	-0.00252914	0.023155	0.913073	0.998056	0.00590258	0.027327	0.829101	0.972554	paracetamol	305	305	42	263	-0.00618404	0.0132027	0.639857	0.918314	0.00256329	0.0142226	0.857118	0.981582	paracetamol	1124	1124	11	1113	-0.0388608	0.020913	0.0634058	0.627384	-0.0365437	0.0239478	0.127315	0.949078	paracetamol	1865.14	5736.83	2286.49	0.0100562	-0.0130504	-1.29775	0.194375	0.727327	NS	NS
k__Bacteria.p__Firmicutes.c__Bacilli.o__Lactobacillales.f__Streptococcaceae.g__Streptococcus.s__Streptococcus_parasanguinis.t__Streptococcus_parasanguinis_unclassified	454	393	42	412	0.02642	0.00829124	0.00154636	0.377311	0.0132805	0.00864312	0.12523	0.922038	paracetamol	305	245	42	263	-0.00381648	0.00502162	0.447885	0.855781	-0.00758957	0.00514548	0.141487	0.759206	paracetamol	1124	934	11	1113	0.0106617	0.00775482	0.169464	0.816905	0.0138947	0.00906323	0.12556	0.949078	paracetamol	14546.6	39656.3	16628.6	0.00375739	0.00579207	1.54151	0.123192	0.727327	NS	NS
k__Bacteria.p__Firmicutes.c__Clostridia.o__Clostridiales.f__Lachnospiraceae.g__Lachnospiraceae_noname	454	443	42	412	0.0098307	0.0158558	0.535586	0.976917	0.0241466	0.0187094	0.197613	0.922038	paracetamol	305	305	42	263	0.010411	0.00779494	0.182713	0.826458	0.00765752	0.00862425	0.375415	0.920868	paracetamol	1124	1121	11	1113	-0.0260377	0.0131449	0.0478593	0.599837	-0.0153836	0.0152082	0.31199	0.951981	paracetamol	3977.61	16457.9	5787.4	0.00617532	0.00227874	0.369008	0.712122	0.907175	NS	NS
k__Bacteria.p__Firmicutes.c__Clostridia.o__Clostridiales.f__Eubacteriaceae.g__Eubacterium.s__Eubacterium_ventriosum.t__GCF_000153885	454	188	42	412	-0.000503152	0.0060665	0.933938	0.998056	-0.00110166	0.00719002	0.878302	0.972554	paracetamol	305	200	42	263	0.0099675	0.00600218	0.09784	0.826458	0.0131318	0.00655807	0.0462699	0.583712	paracetamol	1124	844	11	1113	-0.0209988	0.0111586	0.0601165	0.627384	-0.0110674	0.0128989	0.391081	0.951981	paracetamol	27172.1	27757.6	8031.22	0.00398533	0.00149864	0.376039	0.706888	0.907175	NS	NS
k__Bacteria.p__Actinobacteria.c__Actinobacteria.o__Bifidobacteriales.f__Bifidobacteriaceae.g__Bifidobacterium.s__Bifidobacterium_bifidum.t__Bifidobacterium_bifidum_unclassified	454	187	42	412	-0.0107003	0.0174849	0.540874	0.976917	-0.0140782	0.0209318	0.501609	0.972554	paracetamol	305	102	42	263	0.00871054	0.0153745	0.571443	0.918314	-0.00253705	0.0164434	0.877499	0.981582	paracetamol	1124	334	11	1113	0.0419298	0.023654	0.0765628	0.654264	0.0310406	0.027098	0.252261	0.951981	paracetamol	3270.93	4230.54	1787.27	0.0103758	0.00826701	0.796759	0.425591	0.851182	NS	NS
k__Bacteria.p__Firmicutes.c__Bacilli.o__Lactobacillales.f__Streptococcaceae.g__Streptococcus.s__Streptococcus_mutans.t__Streptococcus_mutans_unclassified	454	126	42	412	0.000239508	0.00430605	0.955669	0.998056	-0.00556638	0.00466667	0.233662	0.922038	paracetamol	305	73	42	263	-0.00267531	0.00301177	0.375103	0.840459	-0.00276117	0.00296143	0.351995	0.901987	paracetamol	1124	266	11	1113	0.0068029	0.00398798	0.0883133	0.721865	0.002399	0.00433451	0.58006	0.951981	paracetamol	53931.5	110245	62877.5	0.00209863	0.00064182	0.305828	0.759735	0.907175	NS	NS
k__Bacteria.p__Firmicutes.c__Clostridia.o__Clostridiales.f__Lachnospiraceae.g__Coprococcus.s__Coprococcus_comes.t__GCF_000155875	454	300	42	412	-0.0112776	0.0128057	0.37898	0.925181	-0.0241387	0.0148357	0.104519	0.922038	paracetamol	305	264	42	263	-0.0332512	0.0111139	0.00300468	0.280591	-0.0298699	0.0121195	0.0143534	0.392327	paracetamol	1124	1047	11	1113	-0.0307047	0.0183289	0.0941744	0.737699	-0.0165389	0.0209676	0.430411	0.951981	paracetamol	6098.12	8095.93	2976.63	0.00763144	-0.0250059	-3.27669	0.00105031	0.172252	NS	NS
k__Bacteria.p__Firmicutes.c__Clostridia.o__Clostridiales.f__Lachnospiraceae.g__Coprococcus	454	341	42	412	-0.0154651	0.0160354	0.335361	0.925181	-0.0221792	0.0186927	0.236132	0.922038	paracetamol	305	287	42	263	-0.0354417	0.0158151	0.0257643	0.618997	-0.0321821	0.0170938	0.060848	0.712791	paracetamol	1124	1088	11	1113	-0.0388574	0.0253901	0.126198	0.738172	-0.0219187	0.0290831	0.45122	0.951981	paracetamol	3889.03	3998.15	1551.21	0.0102932	-0.0277718	-2.69807	0.00697429	0.381261	NS	NS
k__Bacteria.p__Firmicutes.c__Clostridia.o__Clostridiales.f__Lachnospiraceae.g__Roseburia	454	411	42	412	0.0085775	0.0129989	0.509691	0.976917	0.0167997	0.015398	0.275925	0.95262	paracetamol	305	302	42	263	-0.0153353	0.0113702	0.178446	0.826458	-0.018731	0.0123733	0.131265	0.759206	paracetamol	1124	1120	11	1113	-0.0262938	0.0170052	0.122336	0.738172	-0.0154238	0.0196954	0.433732	0.951981	paracetamol	5918.17	7735.12	3458.09	0.00764465	-0.00927943	-1.21385	0.224806	0.737365	NS	NS
k__Bacteria.p__Firmicutes.c__Clostridia.o__Clostridiales.f__Ruminococcaceae.g__Ruminococcus.s__Ruminococcus_lactaris.t__Ruminococcus_lactaris_unclassified	454	169	42	412	-0.0111608	0.0102575	0.277175	0.893363	-0.0123398	0.0122124	0.312912	0.972554	paracetamol	305	142	42	263	-0.0147547	0.0100413	0.142785	0.826458	-0.0145005	0.0110889	0.192135	0.759206	paracetamol	1124	668	11	1113	-0.0291594	0.0197283	0.139677	0.738172	-0.0143704	0.0226933	0.526708	0.951981	paracetamol	9504.24	9917.94	2569.34	0.0067433	-0.0148844	-2.20729	0.0272936	0.589689	NS	NS
k__Bacteria.p__Bacteroidetes.c__Bacteroidia.o__Bacteroidales.f__Bacteroidales_noname.g__Bacteroidales_noname.s__Bacteroidales_bacterium_ph8.t__GCF_000311925	454	213	42	412	0.00123415	0.00419563	0.768784	0.998056	-0.000524148	0.00497285	0.916111	0.972554	paracetamol	305	170	42	263	0.000906188	0.00405856	0.823472	0.947075	0.00256997	0.00444904	0.563997	0.924392	paracetamol	1124	795	11	1113	0.0107024	0.00723313	0.139253	0.738172	0.011564	0.00833127	0.165419	0.951981	paracetamol	56807.6	60709.5	19113.8	0.00270536	0.00241297	0.891923	0.372434	0.805377	NS	NS
k__Bacteria.p__Firmicutes.c__Bacilli.o__Lactobacillales.f__Streptococcaceae.g__Streptococcus.s__Streptococcus_sanguinis.t__Streptococcus_sanguinis_unclassified	454	135	42	412	0.000320871	0.000897537	0.720904	0.998056	-0.000221723	0.00105643	0.83388	0.972554	paracetamol	305	102	42	263	-0.000944929	0.00107213	0.378863	0.840459	-0.000281383	0.00113817	0.804937	0.981582	paracetamol	1124	397	11	1113	0.00337319	0.00218252	0.122505	0.738172	0.00344449	0.00241532	0.154136	0.951981	paracetamol	1.24135e+06	869978	209934	0.000656353	0.000122516	0.186662	0.851925	0.907175	NS	NS
k__Bacteria.p__Firmicutes.c__Bacilli.o__Lactobacillales.f__Streptococcaceae.g__Streptococcus.s__Streptococcus_thermophilus.t__Streptococcus_thermophilus_unclassified	454	291	42	412	0.00217659	0.0123167	0.859813	0.998056	0.00764309	0.0146366	0.601836	0.972554	paracetamol	305	168	42	263	-0.0065694	0.00725261	0.365816	0.840459	-0.00244742	0.00759543	0.747555	0.981582	paracetamol	1124	868	11	1113	-0.0386318	0.0265789	0.146373	0.743733	-0.0136956	0.0307097	0.65571	0.951981	paracetamol	6591.9	19011.3	1415.55	0.0060837	-0.0061154	-1.00521	0.314795	0.782876	NS	NS
k__Bacteria.p__Firmicutes.c__Clostridia.o__Clostridiales.f__Clostridiaceae.g__Clostridium.s__Clostridium_leptum.t__GCF_000154345	454	255	42	412	-0.00343546	0.00326035	0.292612	0.903764	-0.0087631	0.00372689	0.019209	0.922038	paracetamol	305	252	42	263	0.00666638	0.0031459	0.0349556	0.618997	0.00737535	0.00344188	0.0330969	0.583712	paracetamol	1124	918	11	1113	0.00738079	0.00533178	0.166548	0.816905	0.00610007	0.0059531	0.305746	0.951981	paracetamol	94074.2	101044	35176.7	0.00208381	0.00264895	1.27121	0.203655	0.727327	NS	NS
k__Bacteria.p__Firmicutes.c__Negativicutes.o__Selenomonadales	454	413	42	412	-0.00603329	0.0204437	0.768045	0.998056	0.00511549	0.0243621	0.833793	0.972554	paracetamol	305	272	42	263	0.0416457	0.0185137	0.0252131	0.618997	0.0561001	0.0201985	0.00587158	0.240735	paracetamol	1124	983	11	1113	-0.0296444	0.0346451	0.392371	0.839759	-0.0488544	0.0401663	0.224136	0.951981	paracetamol	2392.66	2917.53	833.135	0.0127585	0.013408	1.05091	0.293301	0.782876	NS	NS
k__Bacteria.p__Firmicutes.c__Bacilli.o__Lactobacillales.f__Leuconostocaceae.g__Leuconostoc	454	84	42	412	0.00306681	0.00202993	0.131562	0.798219	0.00270069	0.00237693	0.256554	0.95262	paracetamol	305	47	42	263	0.00364003	0.00172782	0.0359774	0.618997	0.00300855	0.00193435	0.121067	0.759206	paracetamol	1124	292	11	1113	0.00575506	0.00546312	0.292367	0.839759	0.00931304	0.00630103	0.139695	0.951981	paracetamol	242681	334969	33505.7	0.00127916	0.00352837	2.75835	0.00580937	0.381261	NS	NS
k__Bacteria.p__Firmicutes.c__Bacilli.o__Lactobacillales.f__Streptococcaceae.g__Lactococcus	454	101	42	412	0.000151509	0.00309592	0.960991	0.998056	-0.00107677	0.00372026	0.7724	0.972554	paracetamol	305	66	42	263	0.00581191	0.00289332	0.0454672	0.661933	0.00543256	0.00311161	0.0819915	0.759206	paracetamol	1124	378	11	1113	0.0023386	0.00273711	0.393079	0.839759	0.00248187	0.00316018	0.432432	0.951981	paracetamol	104333	119456	133479	0.00167303	0.00286124	1.71022	0.0872259	0.727327	NS	NS
k__Bacteria.p__Actinobacteria.c__Actinobacteria.o__Actinomycetales.f__Micrococcaceae.g__Rothia	454	162	42	412	0.00235364	0.00149212	0.115475	0.798219	-0.000716616	0.00156932	0.648196	0.972554	paracetamol	305	98	42	263	-0.00161936	0.00119329	0.17584	0.826458	-0.00164073	0.00127421	0.19906	0.759206	paracetamol	1124	355	11	1113	0.00193386	0.00220125	0.379853	0.839759	0.00237996	0.00235715	0.312885	0.951981	paracetamol	449152	702278	206377	0.000858185	0.000234941	0.273764	0.784266	0.907175	NS	NS
k__Bacteria.p__Firmicutes.c__Clostridia.o__Clostridiales.f__Lachnospiraceae.g__Anaerostipes	454	392	42	412	-0.00382743	0.00519265	0.461472	0.976917	-0.0041135	0.00596907	0.491148	0.972554	paracetamol	305	293	42	263	0.00719308	0.00485427	0.139485	0.826458	0.00898587	0.00543583	0.0995496	0.759206	paracetamol	1124	1074	11	1113	-0.00929614	0.00962812	0.334496	0.839759	-0.00913154	0.0108301	0.399328	0.951981	paracetamol	37087	42437.8	10787.4	0.00332757	0.000697902	0.209734	0.833876	0.907175	NS	NS
k__Bacteria.p__Firmicutes.c__Clostridia.o__Clostridiales.f__Lachnospiraceae.g__Roseburia.s__Roseburia_hominis.t__GCF_000225345	454	280	42	412	0.00218718	0.00568753	0.700755	0.998056	0.000800325	0.00680448	0.906431	0.972554	paracetamol	305	247	42	263	-0.00968719	0.00548649	0.0785044	0.826458	-0.00808513	0.00622994	0.195524	0.759206	paracetamol	1124	989	11	1113	-0.012863	0.0112034	0.251164	0.839759	-0.011235	0.0129841	0.387077	0.951981	paracetamol	30913.8	33220.8	7967.04	0.00372415	-0.00494694	-1.32834	0.184066	0.727327	NS	NS
k__Bacteria.p__Actinobacteria.c__Actinobacteria.o__Bifidobacteriales.f__Bifidobacteriaceae.g__Bifidobacterium.s__Bifidobacterium_adolescentis.t__Bifidobacterium_adolescentis_unclassified	454	263	42	412	-0.0032622	0.0314502	0.917434	0.998056	0.0125668	0.036212	0.728749	0.972554	paracetamol	305	220	42	263	-0.041694	0.0344859	0.227615	0.840459	-0.0591946	0.0378302	0.11884	0.759206	paracetamol	1124	937	11	1113	-0.0514556	0.0547985	0.347936	0.839759	-0.0610603	0.0624139	0.328139	0.951981	paracetamol	1011	840.845	333.014	0.0213938	-0.0253983	-1.18718	0.235157	0.741649	NS	NS
k__Bacteria.p__Firmicutes.c__Clostridia.o__Clostridiales.f__Lachnospiraceae.g__Roseburia.s__Roseburia_intestinalis.t__Roseburia_intestinalis_unclassified	454	276	42	412	-0.00074145	0.0114573	0.948432	0.998056	0.0121526	0.0137405	0.377007	0.972554	paracetamol	305	205	42	263	-0.00794537	0.00884693	0.369878	0.840459	-0.0143514	0.00934118	0.12568	0.759206	paracetamol	1124	829	11	1113	-0.0144803	0.0142291	0.309065	0.839759	-0.0115965	0.0164722	0.481582	0.951981	paracetamol	7617.94	12776.6	4939.1	0.00628277	-0.00705317	-1.12262	0.261599	0.752669	NS	NS
k__Bacteria.p__Bacteroidetes.c__Bacteroidia.o__Bacteroidales.f__Rikenellaceae.g__Alistipes.s__Alistipes_onderdonkii.t__GCF_000374505	454	238	42	412	-0.00093814	0.00793482	0.90594	0.998056	0.000134762	0.00951644	0.988709	0.992433	paracetamol	305	187	42	263	0.00630102	0.0049997	0.208582	0.840459	0.00853645	0.00552553	0.123603	0.759206	paracetamol	1124	789	11	1113	0.00851746	0.00951031	0.370663	0.839759	0.00837562	0.0108124	0.438732	0.951981	paracetamol	15882.8	40004.8	11056.3	0.00386496	0.00494956	1.28062	0.200326	0.727327	NS	NS
k__Bacteria.p__Firmicutes.c__Clostridia.o__Clostridiales.f__Oscillospiraceae.g__Oscillibacter.s__Oscillibacter_unclassified	454	357	42	412	0.00330272	0.00591723	0.577026	0.977261	-0.00439958	0.00696517	0.527978	0.972554	paracetamol	305	264	42	263	0.00274951	0.00427959	0.521062	0.897157	0.00606725	0.00469838	0.197712	0.759206	paracetamol	1124	1050	11	1113	0.00800884	0.00699346	0.252379	0.839759	0.00429383	0.00801242	0.592142	0.951981	paracetamol	28560.3	54600.4	20446.4	0.00310674	0.00393991	1.26818	0.204733	0.727327	NS	NS
k__Bacteria.p__Firmicutes.c__Clostridia.o__Clostridiales.f__Oscillospiraceae.g__Oscillibacter	454	369	42	412	0.00758465	0.0059827	0.205558	0.842085	0.00085883	0.00700698	0.902512	0.972554	paracetamol	305	268	42	263	0.00208111	0.00430894	0.629472	0.918314	0.00577618	0.00475	0.225069	0.802536	paracetamol	1124	1064	11	1113	0.00663463	0.00723877	0.359583	0.839759	0.0038115	0.00832344	0.647101	0.951981	paracetamol	27938.7	53859.1	19084.1	0.00314843	0.00446668	1.4187	0.155986	0.727327	NS	NS
k__Bacteria.p__Proteobacteria.c__Gammaproteobacteria.o__Pasteurellales.f__Pasteurellaceae	454	111	42	412	-0.00175527	0.00630292	0.780771	0.998056	-0.00384756	0.00726512	0.59669	0.972554	paracetamol	305	60	42	263	-0.00305452	0.0021817	0.162534	0.826458	-0.00263777	0.00239019	0.27078	0.84842	paracetamol	1124	243	11	1113	0.00389164	0.00446697	0.383831	0.839759	0.00325722	0.00509296	0.522599	0.951981	paracetamol	25172	210092	50115.7	0.00187192	-0.0017201	-0.918896	0.35815	0.805377	NS	NS
k__Bacteria.p__Proteobacteria.c__Gammaproteobacteria.o__Pasteurellales.f__Pasteurellaceae.g__Haemophilus	454	108	42	412	-0.00157447	0.00629023	0.80247	0.998056	-0.0036719	0.0072463	0.612628	0.972554	paracetamol	305	60	42	263	-0.00304584	0.00217678	0.162781	0.826458	-0.00262771	0.0023841	0.271387	0.84842	paracetamol	1124	242	11	1113	0.00392435	0.0044639	0.37952	0.839759	0.00327473	0.00508955	0.520087	0.951981	paracetamol	25273.6	211043	50184.6	0.00186826	-0.00169512	-0.907326	0.364235	0.805377	NS	NS
k__Bacteria.p__Proteobacteria.c__Gammaproteobacteria.o__Pasteurellales.f__Pasteurellaceae.g__Haemophilus.s__Haemophilus_parainfluenzae.t__Haemophilus_parainfluenzae_unclassified	454	106	42	412	-0.00134885	0.00606132	0.824002	0.998056	-0.00335194	0.00693317	0.629033	0.972554	paracetamol	305	60	42	263	-0.00302218	0.00216157	0.163111	0.826458	-0.0026304	0.0023684	0.267741	0.84842	paracetamol	1124	241	11	1113	0.00399381	0.0044478	0.369417	0.839759	0.00323215	0.00506833	0.523795	0.951981	paracetamol	27218.6	214023	50548.6	0.00185125	-0.00165067	-0.89165	0.37258	0.805377	NS	NS
k__Bacteria.p__Bacteroidetes.c__Bacteroidia.o__Bacteroidales.f__Bacteroidaceae.g__Bacteroides.s__Bacteroides_caccae.t__Bacteroides_caccae_unclassified	454	202	42	412	-0.00767069	0.00768279	0.31864	0.925181	-0.00311992	0.00917104	0.733897	0.972554	paracetamol	305	177	42	263	-0.00604248	0.0061137	0.323796	0.840459	-0.00723191	0.0067445	0.284598	0.864336	paracetamol	1124	778	11	1113	-0.0131626	0.0115538	0.254849	0.839759	-0.00906415	0.0133933	0.498701	0.951981	paracetamol	16941.9	26754.2	7491.15	0.00441997	-0.0076234	-1.72476	0.0845699	0.727327	NS	NS
k__Bacteria.p__Firmicutes.c__Clostridia.o__Clostridiales.f__Lachnospiraceae.g__Anaerostipes.s__Anaerostipes_hadrus.t__GCF_000332875	454	345	42	412	-0.0012077	0.00497562	0.808334	0.998056	-0.00187233	0.00573544	0.744259	0.972554	paracetamol	305	282	42	263	0.00564199	0.00486498	0.247125	0.840459	0.005715	0.00539811	0.290741	0.866937	paracetamol	1124	1061	11	1113	-0.0110307	0.00918637	0.230097	0.839759	-0.0120439	0.0105561	0.254149	0.951981	paracetamol	40392.9	42251	11849.8	0.00325311	0.000623164	0.19156	0.848087	0.907175	NS	NS
k__Bacteria.p__Firmicutes.c__Clostridia.o__Clostridiales.f__Lachnospiraceae.g__Blautia.s__Ruminococcus_torques.t__Ruminococcus_torques_unclassified	454	418	42	412	0.0108696	0.0129563	0.401964	0.934088	0.0166046	0.0153109	0.278816	0.95262	paracetamol	305	233	42	263	0.00962725	0.0122354	0.432012	0.840459	0.0130639	0.0129033	0.312266	0.889087	paracetamol	1124	865	11	1113	-0.0261912	0.0214667	0.222692	0.839759	-0.0125061	0.0249285	0.615998	0.951981	paracetamol	5957.18	6679.8	2170.06	0.008218	0.00487768	0.593537	0.552822	0.907175	NS	NS
k__Bacteria.p__Bacteroidetes.c__Bacteroidia.o__Bacteroidales.f__Porphyromonadaceae.g__Odoribacter	454	184	42	412	-0.00461417	0.00353957	0.193068	0.841859	-0.00270691	0.00425429	0.52497	0.972554	paracetamol	305	100	42	263	-0.0016679	0.00161424	0.302402	0.840459	-0.00107154	0.00183543	0.559898	0.924392	paracetamol	1124	398	11	1113	-0.00416538	0.00461982	0.367451	0.839759	-0.00481428	0.00539824	0.372691	0.951981	paracetamol	79817.4	383763	46854.3	0.00139968	-0.00235786	-1.68457	0.0920718	0.727327	NS	NS
k__Bacteria.p__Proteobacteria.c__Gammaproteobacteria	454	346	42	412	0.0123092	0.00938102	0.190203	0.841859	0.0160304	0.0111291	0.150598	0.922038	paracetamol	305	225	42	263	-0.00208281	0.00490653	0.671524	0.918314	-0.00295691	0.00533438	0.579861	0.924392	paracetamol	1124	855	11	1113	0.00987883	0.00907958	0.276829	0.839759	-0.00519625	0.0104455	0.618968	0.951981	paracetamol	11363.2	41538.6	12130.2	0.00392136	0.00266311	0.67913	0.497056	0.895793	NS	NS
k__Bacteria.p__Actinobacteria.c__Actinobacteria.o__Coriobacteriales.f__Coriobacteriaceae.g__Eggerthella.s__Eggerthella_lenta.t__GCF_000024265	454	212	42	412	0.00380849	0.00268862	0.157356	0.798219	0.00499529	0.00318726	0.117877	0.922038	paracetamol	305	162	42	263	0.000391027	0.00226447	0.863024	0.947075	0.00139701	0.00249975	0.576746	0.924392	paracetamol	1124	464	11	1113	0.00219679	0.00234275	0.348612	0.839759	0.0018548	0.00275424	0.500822	0.951981	paracetamol	138338	195014	182200	0.00139272	0.0019462	1.39741	0.16229	0.727327	NS	NS
k__Bacteria.p__Bacteroidetes.c__Bacteroidia.o__Bacteroidales.f__Porphyromonadaceae.g__Parabacteroides.s__Parabacteroides_merdae.t__Parabacteroides_merdae_unclassified	454	223	42	412	0.0128844	0.00792768	0.104838	0.798219	0.0181671	0.00912016	0.0470672	0.922038	paracetamol	305	177	42	263	-0.000964184	0.006485	0.881908	0.947075	0.00384047	0.00701381	0.584463	0.924392	paracetamol	1124	779	11	1113	-0.0134108	0.0114363	0.241185	0.839759	-0.00975835	0.0132501	0.461605	0.951981	paracetamol	15911.4	23778.2	7645.88	0.00459628	0.00168045	0.36561	0.714656	0.907175	NS	NS
k__Bacteria.p__Bacteroidetes.c__Bacteroidia.o__Bacteroidales.f__Bacteroidaceae.g__Bacteroides.s__Bacteroides_xylanisolvens.t__Bacteroides_xylanisolvens_unclassified	454	186	42	412	0.00275882	0.00301716	0.361043	0.925181	0.00260676	0.0034241	0.446952	0.972554	paracetamol	305	142	42	263	0.000308662	0.00170137	0.856167	0.947075	0.00129709	0.00185424	0.484873	0.924392	paracetamol	1124	556	11	1113	0.0045533	0.0037806	0.228702	0.839759	0.00588926	0.00437653	0.178706	0.951981	paracetamol	109851	345464	69964.5	0.00137976	0.00138642	1.00483	0.31498	0.782876	NS	NS
k__Bacteria.p__Bacteroidetes.c__Bacteroidia.o__Bacteroidales.f__Bacteroidaceae.g__Bacteroides.s__Bacteroides_stercoris	454	135	42	412	-0.0102932	0.0143263	0.472839	0.976917	-0.00560653	0.0173282	0.74645	0.972554	paracetamol	305	102	42	263	-0.00039823	0.00250599	0.873858	0.947075	-0.00169216	0.00274752	0.538564	0.924392	paracetamol	1124	479	11	1113	-0.00822372	0.00909682	0.366188	0.839759	-0.00565083	0.0102532	0.581666	0.951981	paracetamol	4872.31	159236	12084.3	0.00238235	-0.00120858	-0.507303	0.611942	0.907175	NS	NS
k__Bacteria.p__Bacteroidetes.c__Bacteroidia.o__Bacteroidales.f__Bacteroidaceae.g__Bacteroides.s__Bacteroides_stercoris.t__Bacteroides_stercoris_unclassified	454	135	42	412	-0.0101026	0.0142739	0.479465	0.976917	-0.00541287	0.0172627	0.754021	0.972554	paracetamol	305	102	42	263	-0.000608016	0.00253909	0.810928	0.947075	-0.0018878	0.00279714	0.500395	0.924392	paracetamol	1124	479	11	1113	-0.00788828	0.00907357	0.384841	0.839759	-0.00499068	0.010247	0.626334	0.951981	paracetamol	4908.1	155112	12146.3	0.00241005	-0.00139231	-0.57771	0.56346	0.907175	NS	NS
k__Bacteria.p__Verrucomicrobia.c__Verrucomicrobiae.o__Verrucomicrobiales.f__Verrucomicrobiaceae.g__Akkermansia.s__Akkermansia_muciniphila.t__GCF_000020225	454	150	42	412	-0.00133173	0.0117466	0.90979	0.998056	0.00308646	0.0137866	0.822976	0.972554	paracetamol	305	188	42	263	0.00678298	0.0163265	0.678112	0.918455	0.00837318	0.0181348	0.644673	0.969966	paracetamol	1124	752	11	1113	0.0398742	0.0357537	0.264985	0.839759	0.0236598	0.0413852	0.567647	0.951981	paracetamol	7247.32	3751.57	782.273	0.00921311	0.0039884	0.432905	0.665084	0.907175	NS	NS
k__Bacteria.p__Firmicutes.c__Negativicutes.o__Selenomonadales.f__Veillonellaceae.g__Veillonella	454	253	42	412	-0.00312849	0.00325507	0.3371	0.925181	-0.00350084	0.0037961	0.357062	0.972554	paracetamol	305	150	42	263	0.000624916	0.00199025	0.753763	0.937821	0.000823267	0.00206821	0.690933	0.976836	paracetamol	1124	553	11	1113	0.00400876	0.00366265	0.273982	0.839759	0.00587379	0.00424995	0.167244	0.951981	paracetamol	94380	252456	74543.2	0.00154051	0.000382845	0.248519	0.803733	0.907175	NS	NS
k__Bacteria.p__Firmicutes.c__Clostridia.o__Clostridiales.f__Lachnospiraceae.g__Lachnospiraceae_noname.s__Lachnospiraceae_bacterium_8_1_57FAA.t__GCF_000185545	454	158	42	412	-0.00729386	0.00456394	0.110741	0.798219	-0.00160139	0.00542682	0.768083	0.972554	paracetamol	305	125	42	263	0.00282694	0.0049728	0.570146	0.918314	0.00064338	0.00545188	0.906151	0.981582	paracetamol	1124	484	11	1113	-0.0110611	0.0109414	0.312267	0.839759	-0.0117566	0.0125744	0.350013	0.951981	paracetamol	48008.6	40438.7	8353.19	0.00321411	-0.00339095	-1.05502	0.291417	0.782876	NS	NS
k__Bacteria.p__Actinobacteria.c__Actinobacteria.o__Bifidobacteriales.f__Bifidobacteriaceae.g__Bifidobacterium.s__Bifidobacterium_longum.t__Bifidobacterium_longum_unclassified	454	369	42	412	-0.0271522	0.0216677	0.210833	0.842085	-0.00818075	0.0258604	0.75191	0.972554	paracetamol	305	269	42	263	0.00874806	0.0220216	0.69147	0.924261	0.00582058	0.0242661	0.810623	0.981582	paracetamol	1124	1025	11	1113	-0.0307622	0.0358058	0.390449	0.839759	-0.0386778	0.0409603	0.345241	0.951981	paracetamol	2129.98	2062.07	779.995	0.0141818	-0.0128295	-0.904646	0.365653	0.805377	NS	NS
k__Bacteria.p__Actinobacteria.c__Actinobacteria.o__Bifidobacteriales.f__Bifidobacteriaceae.g__Bifidobacterium.s__Bifidobacterium_longum	454	369	42	412	-0.0297152	0.0218469	0.174482	0.824026	-0.00962259	0.0260303	0.711827	0.972554	paracetamol	305	270	42	263	0.00771161	0.0219857	0.726021	0.937821	0.00524025	0.0241448	0.828351	0.981582	paracetamol	1124	1026	11	1113	-0.0329522	0.0362091	0.362991	0.839759	-0.040305	0.0414259	0.330801	0.951981	paracetamol	2095.18	2068.8	762.719	0.0142469	-0.0145002	-1.01778	0.308784	0.782876	NS	NS
k__Bacteria.p__Firmicutes.c__Clostridia.o__Clostridiales.f__Peptostreptococcaceae.g__Peptostreptococcaceae_noname.s__Peptostreptococcaceae_noname_unclassified	454	248	42	412	-0.00349687	0.0055297	0.527478	0.976917	-0.00493024	0.00644245	0.444577	0.972554	paracetamol	305	207	42	263	0.000578826	0.00482265	0.904548	0.951065	0.000794124	0.00521185	0.879015	0.981582	paracetamol	1124	868	11	1113	-0.0130856	0.0151859	0.389043	0.839759	-0.0199127	0.0174037	0.252812	0.951981	paracetamol	32703.7	42996	4336.29	0.00353474	-0.00182688	-0.516836	0.605271	0.907175	NS	NS
k__Bacteria.p__Bacteroidetes.c__Bacteroidia.o__Bacteroidales.f__Porphyromonadaceae.g__Barnesiella.s__Barnesiella_intestinihominis.t__GCF_000296465	454	242	42	412	-0.00787483	0.00968444	0.416579	0.958529	0.00276362	0.0112176	0.805527	0.972554	paracetamol	305	212	42	263	-0.00180996	0.00638071	0.776869	0.947075	-5.65804e-05	0.00702525	0.99358	0.99358	paracetamol	1124	888	11	1113	0.0106157	0.0117039	0.36459	0.839759	0.0145451	0.013473	0.280575	0.951981	paracetamol	10662.3	24561.9	7300.24	0.00484932	-0.00119749	-0.24694	0.804955	0.907175	NS	NS
k__Bacteria.p__Actinobacteria.c__Actinobacteria.o__Coriobacteriales.f__Coriobacteriaceae.g__Adlercreutzia.s__Adlercreutzia_equolifaciens.t__GCF_000478885	454	210	42	412	-0.00475218	0.00351002	0.176476	0.824026	-0.00827821	0.00415736	0.047149	0.922038	paracetamol	305	218	42	263	0.00300928	0.00381821	0.431254	0.840459	-5.4835e-05	0.00423463	0.989678	0.99358	paracetamol	1124	889	11	1113	-0.00647731	0.00785849	0.409978	0.856399	0.00556328	0.00905927	0.539281	0.951981	paracetamol	81167.3	68593	16192.8	0.00245475	-0.00171249	-0.697622	0.485414	0.895793	NS	NS
k__Bacteria.p__Firmicutes.c__Clostridia.o__Clostridiales.f__Lachnospiraceae.g__Roseburia.s__Roseburia_unclassified	454	140	42	412	0.00171232	0.00351594	0.626507	0.998056	0.00148113	0.00419488	0.724231	0.972554	paracetamol	305	100	42	263	0.0022639	0.00415023	0.585831	0.918314	0.000983155	0.0046098	0.83128	0.981582	paracetamol	1124	332	11	1113	-0.00502796	0.00629922	0.424937	0.877892	-0.00829774	0.0072536	0.252908	0.951981	paracetamol	80894.2	58057.1	25201.5	0.00246817	0.000872605	0.353543	0.723682	0.907175	NS	NS
k__Bacteria	454	454	42	412	0.0272262	0.0171677	0.113485	0.798219	0.0311676	0.0197707	0.115718	0.922038	paracetamol	305	305	42	263	0.00485386	0.0152374	0.750294	0.937821	-0.00687603	0.0164311	0.675944	0.976836	paracetamol	1124	1124	11	1113	-0.0293278	0.0372841	0.431681	0.878609	-0.0385389	0.04284	0.368535	0.951981	paracetamol	3392.93	4307.03	719.372	0.0108984	0.0109492	1.00466	0.31506	0.782876	NS	NS
k__Bacteria.p__Firmicutes.c__Bacilli.o__Lactobacillales.f__Streptococcaceae.g__Lactococcus.s__Lactococcus_lactis.t__Lactococcus_lactis_unclassified	454	96	42	412	0.00037908	0.00300747	0.899753	0.998056	-0.000503054	0.0036137	0.889357	0.972554	paracetamol	305	63	42	263	0.00415838	0.00269903	0.124452	0.826458	0.00410496	0.00299464	0.171612	0.759206	paracetamol	1124	367	11	1113	0.00209436	0.0027335	0.44374	0.887479	0.00223576	0.00316201	0.479687	0.951981	paracetamol	110560	137273	133833	0.00161867	0.00233985	1.44554	0.148307	0.727327	NS	NS
k__Bacteria.p__Bacteroidetes.c__Bacteroidia.o__Bacteroidales.f__Prevotellaceae.g__Paraprevotella.s__Paraprevotella_unclassified	454	104	42	412	-0.00130148	0.00289377	0.653124	0.998056	-8.97946e-05	0.00346793	0.979357	0.992433	paracetamol	305	95	42	263	-0.00691376	0.00361172	0.0565646	0.67249	-0.00566276	0.00400305	0.158388	0.759206	paracetamol	1124	507	11	1113	-0.0046405	0.00678182	0.493957	0.888926	-0.00426926	0.00783702	0.586036	0.951981	paracetamol	119419	76660.5	21742.4	0.00214264	-0.00360997	-1.68482	0.0920232	0.727327	NS	NS
k__Bacteria.p__Firmicutes.c__Clostridia.o__Clostridiales.f__Peptostreptococcaceae.g__Peptostreptococcaceae_noname	454	388	42	412	-0.00930316	0.00745592	0.212797	0.842085	-0.00299807	0.00860146	0.727612	0.972554	paracetamol	305	266	42	263	0.00451541	0.00527674	0.392852	0.840459	0.00698232	0.00540664	0.197704	0.759206	paracetamol	1124	1040	11	1113	-0.0115322	0.0168146	0.492952	0.888926	-0.0111258	0.0190994	0.560337	0.951981	paracetamol	17988.6	35914.4	3536.95	0.00417247	-0.00080034	-0.191814	0.847888	0.907175	NS	NS
k__Bacteria.p__Firmicutes.c__Clostridia.o__Clostridiales.f__Peptostreptococcaceae	454	395	42	412	-0.00849557	0.0078305	0.278558	0.893363	-0.00236155	0.00906013	0.794497	0.972554	paracetamol	305	270	42	263	0.00428089	0.00524046	0.414654	0.840459	0.00654084	0.00537045	0.224358	0.802536	paracetamol	1124	1045	11	1113	-0.0118122	0.0167936	0.48197	0.888926	-0.0115082	0.0190794	0.54652	0.951981	paracetamol	16308.7	36413.4	3545.78	0.0042157	-0.000436371	-0.103511	0.917557	0.951736	NS	NS
k__Bacteria.p__Actinobacteria.c__Actinobacteria.o__Coriobacteriales.f__Coriobacteriaceae.g__Collinsella	454	342	42	412	0.00260004	0.0175559	0.882332	0.998056	-0.00427527	0.0204059	0.834156	0.972554	paracetamol	305	278	42	263	-0.00984276	0.0170344	0.563826	0.918314	-0.0161332	0.0186548	0.38792	0.920868	paracetamol	1124	1052	11	1113	-0.0193377	0.0261803	0.460283	0.888926	-0.0144257	0.0300695	0.631505	0.951981	paracetamol	3244.55	3446.23	1458.99	0.0110771	-0.0065889	-0.59482	0.551964	0.907175	NS	NS
k__Viruses.p__Viruses_noname.c__Viruses_noname.o__Caudovirales	454	87	42	412	0.0035379	0.0091797	0.700125	0.998056	0.00302484	0.0108276	0.78011	0.972554	paracetamol	305	48	42	263	-0.000484202	0.00348341	0.889542	0.947075	0.000342482	0.00393564	0.930721	0.981582	paracetamol	1124	266	11	1113	-0.00761025	0.0111872	0.496477	0.888926	-0.014535	0.0128412	0.257925	0.951981	paracetamol	11867.1	82412	7990.24	0.003127	-0.000574242	-0.18364	0.854296	0.907175	NS	NS
k__Viruses.p__Viruses_noname.c__Viruses_noname	454	92	42	412	0.00264749	0.00929353	0.775875	0.998056	-0.000104038	0.0109636	0.992433	0.992433	paracetamol	305	49	42	263	-0.000548984	0.00348403	0.874901	0.947075	0.000223061	0.00393855	0.954878	0.981582	paracetamol	1124	286	11	1113	-0.00833451	0.0119406	0.485325	0.888926	-0.0138587	0.0137538	0.31386	0.951981	paracetamol	11578.1	82382.8	7013.68	0.00314698	-0.000723246	-0.229822	0.81823	0.907175	NS	NS
k__Viruses.p__Viruses_noname.c__Viruses_noname.o__Caudovirales.f__Siphoviridae	454	80	42	412	0.00376762	0.00918441	0.681846	0.998056	0.00320226	0.0108238	0.767496	0.972554	paracetamol	305	41	42	263	-0.000122725	0.00347729	0.971869	0.981038	0.000642149	0.00392532	0.870178	0.981582	paracetamol	1124	247	11	1113	-0.00724334	0.0111215	0.514993	0.896469	-0.0124738	0.0127578	0.328423	0.951981	paracetamol	11854.9	82702.6	8084.86	0.00312131	-0.000234274	-0.0750563	0.94017	0.955132	NS	NS
k__Bacteria.p__Bacteroidetes.c__Bacteroidia.o__Bacteroidales.f__Rikenellaceae.g__Alistipes.s__Alistipes_finegoldii.t__GCF_000265365	454	193	42	412	-0.00482935	0.00322515	0.135029	0.798219	-0.00656332	0.00379092	0.084195	0.922038	paracetamol	305	145	42	263	0.00118321	0.00280725	0.673716	0.918314	0.00218583	0.0031196	0.484148	0.924392	paracetamol	1124	611	11	1113	0.00328737	0.00510622	0.519842	0.896608	0.00301474	0.00591157	0.610176	0.951981	paracetamol	96139.2	126893	38353.1	0.00195596	-0.000719502	-0.367852	0.712984	0.907175	NS	NS
k__Bacteria.p__Firmicutes.c__Clostridia.o__Clostridiales.f__Eubacteriaceae.g__Eubacterium.s__Eubacterium_eligens.t__GCF_000146185	454	232	42	412	0.0075821	0.00701919	0.28066	0.893363	0.012086	0.0082671	0.144565	0.922038	paracetamol	305	195	42	263	-0.0125093	0.00587572	0.0340839	0.618997	-0.00884367	0.00636692	0.166016	0.759206	paracetamol	1124	887	11	1113	0.00364876	0.0111319	0.743143	0.902979	0.013798	0.0128656	0.28375	0.951981	paracetamol	20296.7	28965.3	8069.83	0.0041764	-0.00312215	-0.74757	0.45472	0.877816	NS	NS
k__Bacteria.p__Proteobacteria	454	434	42	412	0.00985612	0.0113759	0.386756	0.925181	0.016077	0.013514	0.234912	0.922038	paracetamol	305	275	42	263	-0.0068615	0.00547748	0.211344	0.840459	-0.00662794	0.0058295	0.256629	0.84842	paracetamol	1124	1040	11	1113	0.00485935	0.00982663	0.621048	0.902979	-0.00864966	0.0114512	0.45021	0.951981	paracetamol	7727.29	33330.2	10356	0.00441023	-0.00198801	-0.450773	0.652153	0.907175	NS	NS
k__Bacteria.p__Firmicutes.c__Clostridia.o__Clostridiales	454	453	42	412	-0.00845316	0.0342578	0.805217	0.998056	0.00319261	0.0397362	0.936003	0.975838	paracetamol	305	305	42	263	0.0301026	0.0287594	0.296084	0.840459	0.0342209	0.0312304	0.274184	0.84842	paracetamol	1124	1124	11	1113	-0.0154127	0.0491891	0.754083	0.902979	0.0476725	0.0562545	0.396937	0.951981	paracetamol	852.08	1209.04	413.297	0.0201031	0.00922335	0.458802	0.646376	0.907175	NS	NS
k__Bacteria.p__Firmicutes.c__Clostridia.o__Clostridiales.f__Ruminococcaceae.g__Ruminococcus	454	374	42	412	0.020535	0.0297205	0.489971	0.976917	0.0197069	0.0346634	0.570001	0.972554	paracetamol	305	298	42	263	-0.0372807	0.0260594	0.153592	0.826458	-0.0286145	0.0286509	0.31884	0.889087	paracetamol	1124	1113	11	1113	0.0136875	0.0431247	0.751005	0.902979	0.0274156	0.0495647	0.580291	0.951981	paracetamol	1132.11	1472.55	537.71	0.017839	-0.00772982	-0.433309	0.66479	0.907175	NS	NS
k__Bacteria.p__Firmicutes.c__Clostridia.o__Clostridiales.f__Ruminococcaceae.g__Ruminococcus.s__Ruminococcus_sp_5_1_39BFAA.t__GCF_000159975	454	293	42	412	0.0350832	0.0230587	0.128862	0.798219	0.0367768	0.0271934	0.177012	0.922038	paracetamol	305	265	42	263	-0.0205954	0.0222765	0.355959	0.840459	-0.0243872	0.0238846	0.308173	0.889087	paracetamol	1124	1022	11	1113	-0.0130054	0.0361297	0.718941	0.902979	-0.0231593	0.0406813	0.56928	0.951981	paracetamol	1880.75	2015.14	766.075	0.0146459	0.00311392	0.212614	0.831628	0.907175	NS	NS
k__Bacteria.p__Bacteroidetes.c__Bacteroidia.o__Bacteroidales.f__Rikenellaceae.g__Alistipes.s__Alistipes_shahii.t__GCF_000210575	454	195	42	412	-0.0010228	0.00486716	0.833654	0.998056	0.00148805	0.0056901	0.793832	0.972554	paracetamol	305	183	42	263	-0.000121125	0.00442152	0.978164	0.982756	0.00453262	0.00471068	0.33684	0.896589	paracetamol	1124	850	11	1113	0.00396552	0.00846819	0.639673	0.902979	0.0126973	0.00973135	0.192247	0.951981	paracetamol	42213.2	51151.4	13945	0.00305268	5.52403e-05	0.0180957	0.985562	0.985562	NS	NS
k__Bacteria.p__Bacteroidetes.c__Bacteroidia.o__Bacteroidales.f__Rikenellaceae.g__Alistipes.s__Alistipes_indistinctus.t__GCF_000231275	454	92	42	412	0.000623017	0.00289432	0.829669	0.998056	0.000844191	0.0034314	0.805794	0.972554	paracetamol	305	107	42	263	-0.00189021	0.00204709	0.356587	0.840459	-0.00196028	0.00226811	0.388248	0.920868	paracetamol	1124	437	11	1113	0.00156779	0.00375025	0.675993	0.902979	0.00219227	0.00435859	0.615085	0.951981	paracetamol	119373	238631	71101.5	0.00152657	-0.000618073	-0.404876	0.685569	0.907175	NS	NS
k__Bacteria.p__Proteobacteria.c__Betaproteobacteria.o__Burkholderiales.f__Sutterellaceae.g__Sutterella.s__Sutterella_wadsworthensis	454	130	42	412	0.00173835	0.00679403	0.798176	0.998056	0.0062615	0.00825021	0.448332	0.972554	paracetamol	305	60	42	263	-0.00230494	0.00224317	0.305001	0.840459	-0.00211867	0.00240768	0.37968	0.920868	paracetamol	1124	312	11	1113	0.000938556	0.00255085	0.712993	0.902979	0.00175925	0.00301751	0.560015	0.951981	paracetamol	21664.3	198735	153685	0.00163499	-0.000738258	-0.451536	0.651603	0.907175	NS	NS
k__Bacteria.p__Firmicutes.c__Clostridia.o__Clostridiales.f__Lachnospiraceae.g__Lachnospiraceae_noname.s__Lachnospiraceae_bacterium_7_1_58FAA.t__GCF_000242155	454	302	42	412	-0.000114352	0.00209939	0.956586	0.998056	-0.000885937	0.00245872	0.718797	0.972554	paracetamol	305	186	42	263	0.000254066	0.00145335	0.861348	0.947075	0.00137354	0.00160325	0.392403	0.920868	paracetamol	1124	826	11	1113	0.0010771	0.00323654	0.739353	0.902979	0.00442666	0.00372892	0.23545	0.951981	paracetamol	226889	473435	95463.5	0.00112099	0.000247758	0.221017	0.825079	0.907175	NS	NS
k__Bacteria.p__Firmicutes.c__Erysipelotrichia.o__Erysipelotrichales.f__Erysipelotrichaceae.g__Erysipelotrichaceae_noname.s__Eubacterium_biforme.t__GCF_000156655	454	92	42	412	0.010446	0.00978752	0.286447	0.896066	-0.000127041	0.0114571	0.991159	0.992433	paracetamol	305	117	42	263	-0.0221308	0.0138174	0.110289	0.826458	-0.00829007	0.0148582	0.577353	0.924392	paracetamol	1124	511	11	1113	-0.0124966	0.0258796	0.62928	0.902979	-0.0274323	0.0300604	0.361673	0.951981	paracetamol	10438.9	5237.82	1493.09	0.00763163	-0.00148699	-0.194845	0.845514	0.907175	NS	NS
k__Bacteria.p__Bacteroidetes.c__Bacteroidia.o__Bacteroidales.f__Rikenellaceae.g__Alistipes.s__Alistipes_putredinis.t__GCF_000154465	454	223	42	412	0.000967197	0.0116947	0.934125	0.998056	0.0110497	0.0134232	0.410898	0.972554	paracetamol	305	203	42	263	-0.0102128	0.0104298	0.328279	0.840459	-0.00611528	0.0110291	0.579727	0.924392	paracetamol	1124	904	11	1113	-0.00998161	0.0167334	0.550956	0.902979	0.012679	0.0192749	0.510808	0.951981	paracetamol	7311.8	9192.86	3571.36	0.00705767	-0.00609984	-0.864285	0.387431	0.812551	NS	NS
k__Bacteria.p__Proteobacteria.c__Betaproteobacteria.o__Burkholderiales.f__Sutterellaceae.g__Sutterella.s__Sutterella_wadsworthensis.t__Sutterella_wadsworthensis_unclassified	454	122	42	412	-0.00214354	0.00642907	0.738982	0.998056	0.000593812	0.00784734	0.939719	0.975838	paracetamol	305	59	42	263	-0.00210403	0.00219385	0.338306	0.840459	-0.00186873	0.0023461	0.426441	0.924392	paracetamol	1124	307	11	1113	0.000943255	0.0025463	0.711128	0.902979	0.00176645	0.00301157	0.557633	0.951981	paracetamol	24193.8	207772	154235	0.00160914	-0.000889529	-0.552798	0.580401	0.907175	NS	NS
k__Bacteria.p__Firmicutes.c__Clostridia.o__Clostridiales.f__Lachnospiraceae.g__Blautia.s__Ruminococcus_obeum.t__Ruminococcus_obeum_unclassified	454	421	42	412	-0.0152646	0.00932164	0.102242	0.798219	-0.0195792	0.0109769	0.0752478	0.922038	paracetamol	305	298	42	263	-0.00386688	0.00784263	0.622339	0.918314	-0.00654753	0.00862355	0.448384	0.924392	paracetamol	1124	1099	11	1113	-0.00667945	0.0129073	0.604913	0.902979	-0.0157034	0.0147333	0.286735	0.951981	paracetamol	11508.4	16258.3	6002.5	0.00544176	-0.00825111	-1.51626	0.129454	0.727327	NS	NS
k__Bacteria.p__Firmicutes.c__Clostridia.o__Clostridiales.f__Lachnospiraceae.g__Roseburia.s__Roseburia_inulinivorans.t__GCF_000174195	454	325	42	412	-0.0069623	0.00770553	0.36674	0.925181	-0.000923487	0.00909571	0.919182	0.972554	paracetamol	305	259	42	263	-0.00334178	0.00817035	0.682824	0.91902	-0.0071115	0.00913195	0.436825	0.924392	paracetamol	1124	1024	11	1113	-0.00739807	0.013556	0.585352	0.902979	0.00698704	0.0156782	0.655938	0.951981	paracetamol	16842	14980.2	5441.77	0.0051803	-0.00557048	-1.07532	0.282232	0.782876	NS	NS
k__Bacteria.p__Bacteroidetes.c__Bacteroidia.o__Bacteroidales.f__Porphyromonadaceae.g__Parabacteroides	454	353	42	412	0.016534	0.0102457	0.107313	0.798219	0.021763	0.0119254	0.0687766	0.922038	paracetamol	305	252	42	263	-0.00276241	0.00740181	0.709262	0.936926	0.00468072	0.00791023	0.554544	0.924392	paracetamol	1124	1025	11	1113	0.00566211	0.0126651	0.654915	0.902979	0.0145934	0.0146142	0.318226	0.951981	paracetamol	9526.08	18252.6	6234.28	0.00542223	0.00418613	0.772031	0.440096	0.869587	NS	NS
k__Bacteria.p__Bacteroidetes.c__Bacteroidia.o__Bacteroidales.f__Rikenellaceae.g__Alistipes	454	362	42	412	-0.0074843	0.0140625	0.594846	0.979699	-0.0091299	0.016694	0.584759	0.972554	paracetamol	305	269	42	263	-0.008496	0.0118017	0.472158	0.867656	-0.00504613	0.0124839	0.686388	0.976836	paracetamol	1124	1073	11	1113	0.0091629	0.0191538	0.63247	0.902979	0.0309875	0.02219	0.162864	0.951981	paracetamol	5056.81	7179.74	2725.78	0.00817524	-0.00493705	-0.603903	0.545908	0.907175	NS	NS
k__Bacteria.p__Firmicutes.c__Negativicutes.o__Selenomonadales.f__Veillonellaceae.g__Veillonella.s__Veillonella_unclassified	454	223	42	412	-0.000274834	0.00175973	0.875971	0.998056	-0.00152185	0.00204489	0.45723	0.972554	paracetamol	305	144	42	263	-0.000704962	0.00157977	0.655754	0.918314	-0.000679939	0.00162086	0.675207	0.976836	paracetamol	1124	539	11	1113	0.00130813	0.00270569	0.628856	0.902979	0.00147826	0.00310808	0.634446	0.951981	paracetamol	322930	400693	136598	0.00107819	-0.000223823	-0.207591	0.835548	0.907175	NS	NS
k__Bacteria.p__Actinobacteria.c__Actinobacteria.o__Coriobacteriales.f__Coriobacteriaceae.g__Eggerthella	454	340	42	412	0.0111984	0.00791594	0.157883	0.798219	0.0126699	0.00914662	0.166776	0.922038	paracetamol	305	231	42	263	0.00543034	0.00675384	0.422023	0.840459	0.00077908	0.00746669	0.916979	0.981582	paracetamol	1124	733	11	1113	0.0047	0.00837618	0.574834	0.902979	0.00508037	0.00947387	0.591899	0.951981	paracetamol	15958.6	21922.9	14253.1	0.00437963	0.00699631	1.59747	0.110162	0.727327	NS	NS
k__Bacteria.p__Bacteroidetes.c__Bacteroidia.o__Bacteroidales.f__Porphyromonadaceae	454	386	42	412	0.00200225	0.0134272	0.881528	0.998056	0.0210203	0.015278	0.169641	0.922038	paracetamol	305	274	42	263	-0.00619926	0.00906232	0.49447	0.894878	0.00051489	0.00976492	0.957989	0.981582	paracetamol	1124	1071	11	1113	0.00762724	0.0164616	0.643215	0.902979	0.0159835	0.0189085	0.398126	0.951981	paracetamol	5546.65	12176.5	3690.24	0.00683373	-0.00169207	-0.247606	0.804439	0.907175	NS	NS
k__Bacteria.p__Proteobacteria.c__Deltaproteobacteria.o__Desulfovibrionales.f__Desulfovibrionaceae	454	196	42	412	0.00411509	0.00330209	0.213361	0.842085	0.00366802	0.00391653	0.349566	0.972554	paracetamol	305	197	42	263	-0.00244738	0.003604	0.497619	0.894878	0.00075513	0.00379828	0.842566	0.981582	paracetamol	1124	711	11	1113	0.00189012	0.00531264	0.722074	0.902979	0.00297897	0.0061666	0.629136	0.951981	paracetamol	91711.1	76989.3	35430.7	0.00221333	0.00125383	0.566491	0.57106	0.907175	NS	NS
k__Bacteria.p__Firmicutes.c__Clostridia.o__Clostridiales.f__Clostridiaceae	454	407	42	412	-0.00277537	0.0134897	0.837092	0.998056	0.0127458	0.0157417	0.418623	0.972554	paracetamol	305	278	42	263	-0.00396492	0.00794508	0.618136	0.918314	-0.0018289	0.00891226	0.837573	0.981582	paracetamol	1124	1006	11	1113	0.00832684	0.016775	0.619723	0.902979	0.0198098	0.0191942	0.302274	0.951981	paracetamol	5495.39	15841.7	3553.66	0.00633841	-0.00194739	-0.307237	0.758663	0.907175	NS	NS
k__Bacteria.p__Firmicutes.c__Clostridia.o__Clostridiales.f__Clostridiaceae.g__Clostridium	454	405	42	412	-0.00307072	0.0135059	0.820253	0.998056	0.0125353	0.0157803	0.427474	0.972554	paracetamol	305	277	42	263	-0.0037414	0.00793487	0.637635	0.918314	-0.00157876	0.00890097	0.859361	0.981582	paracetamol	1124	1004	11	1113	0.00859024	0.0167726	0.608643	0.902979	0.0199661	0.0191904	0.298381	0.951981	paracetamol	5482.14	15882.5	3554.65	0.00633478	-0.00183479	-0.289637	0.772094	0.907175	NS	NS
k__Bacteria.p__Firmicutes.c__Clostridia.o__Clostridiales.f__Ruminococcaceae.g__Ruminococcus.s__Ruminococcus_bromii.t__GCF_000209875	454	208	42	412	-0.00119249	0.028011	0.966062	0.998056	0.00652045	0.0327562	0.842318	0.972554	paracetamol	305	210	42	263	-0.0123056	0.0313936	0.695355	0.924261	-0.00240733	0.0350749	0.945333	0.981582	paracetamol	1124	898	11	1113	-0.0176426	0.0551435	0.749074	0.902979	0.0558138	0.0636609	0.380825	0.951981	paracetamol	1274.51	1014.65	328.861	0.019544	-0.00756589	-0.387121	0.698667	0.907175	NS	NS
k__Bacteria.p__Bacteroidetes.c__Bacteroidia.o__Bacteroidales.f__Bacteroidaceae.g__Bacteroides.s__Bacteroides_massiliensis.t__Bacteroides_massiliensis_unclassified	454	85	42	412	7.46983e-05	0.00781581	0.992379	0.998056	0.00095856	0.00927601	0.917747	0.972554	paracetamol	305	90	42	263	-0.000801995	0.0024609	0.744754	0.937821	-0.000141548	0.00278446	0.9595	0.981582	paracetamol	1124	411	11	1113	0.00407752	0.00956643	0.670023	0.902979	0.00561786	0.0111223	0.613596	0.951981	paracetamol	16370.1	165125	10927	0.00227967	-0.000450321	-0.197537	0.843407	0.907175	NS	NS
k__Bacteria.p__Firmicutes.c__Clostridia.o__Clostridiales.f__Ruminococcaceae.g__Faecalibacterium.s__Faecalibacterium_prausnitzii.t__GCF_000162015	454	130	42	412	-0.0090144	0.0120402	0.454449	0.975628	-0.0234667	0.0142211	0.0997152	0.922038	paracetamol	305	124	42	263	-4.65925e-06	0.0128643	0.999711	0.999711	0.00196607	0.0142301	0.890217	0.981582	paracetamol	1124	636	11	1113	-0.0094886	0.0240366	0.693098	0.902979	-0.0129432	0.0277073	0.640495	0.951981	paracetamol	6898.13	6042.69	1730.82	0.00825583	-0.00535957	-0.649186	0.516218	0.907175	NS	NS
k__Bacteria.p__Firmicutes.c__Negativicutes.o__Selenomonadales.f__Veillonellaceae	454	376	42	412	-0.0180173	0.0207178	0.384967	0.925181	-0.00914955	0.0247267	0.71156	0.972554	paracetamol	305	244	42	263	0.0500055	0.0186284	0.0076745	0.328469	0.0573948	0.0203256	0.00510934	0.240735	paracetamol	1124	856	11	1113	-0.00799719	0.0363946	0.826117	0.940662	-0.0203883	0.0422077	0.62916	0.951981	paracetamol	2329.76	2881.72	754.963	0.0129462	0.0161048	1.24398	0.213509	0.727327	NS	NS
k__Bacteria.p__Firmicutes.c__Clostridia.o__Clostridiales.f__Ruminococcaceae.g__Faecalibacterium.s__Faecalibacterium_prausnitzii.t__GCF_000166035	454	95	42	412	-0.00701965	0.00807937	0.385423	0.925181	0.000183195	0.00994761	0.985317	0.992433	paracetamol	305	92	42	263	0.00744111	0.00943179	0.430774	0.840459	0.00746799	0.0103211	0.469971	0.924392	paracetamol	1124	363	11	1113	0.00334022	0.0169656	0.843956	0.940662	0.0157313	0.0196356	0.423215	0.951981	paracetamol	15319.5	11241.2	3474.25	0.00577014	-0.000409052	-0.0708912	0.943484	0.955132	NS	NS
k__Bacteria.p__Firmicutes.c__Clostridia.o__Clostridiales.f__Eubacteriaceae	454	418	42	412	-0.017713	0.0297226	0.551521	0.976917	-0.0173876	0.0349387	0.618998	0.972554	paracetamol	305	304	42	263	0.0226145	0.0246322	0.359318	0.840459	-0.00686739	0.026841	0.798263	0.981582	paracetamol	1124	1121	11	1113	-0.00960863	0.0421384	0.819668	0.940662	-0.0256505	0.048735	0.598771	0.951981	paracetamol	1131.95	1648.14	563.175	0.0172948	0.00353261	0.204259	0.838151	0.907175	NS	NS
k__Bacteria.p__Firmicutes.c__Clostridia.o__Clostridiales.f__Eubacteriaceae.g__Eubacterium	454	418	42	412	-0.0176689	0.0297232	0.552519	0.976917	-0.0173447	0.0349406	0.619884	0.972554	paracetamol	305	304	42	263	0.0226154	0.0246323	0.3593	0.840459	-0.00686579	0.0268413	0.798311	0.981582	paracetamol	1124	1121	11	1113	-0.0096029	0.042139	0.819776	0.940662	-0.0256462	0.0487352	0.598833	0.951981	paracetamol	1131.9	1648.13	563.16	0.017295	0.00354921	0.205216	0.837403	0.907175	NS	NS
k__Bacteria.p__Firmicutes.c__Bacilli.o__Lactobacillales.f__Lactobacillaceae.g__Lactobacillus	454	270	42	412	-0.000595831	0.00831995	0.942945	0.998056	-0.0103722	0.00928252	0.264585	0.95262	paracetamol	305	158	42	263	0.00726638	0.00442947	0.102048	0.826458	0.00986471	0.0045878	0.0325301	0.583712	paracetamol	1124	630	11	1113	-0.00111148	0.0113922	0.922296	0.969688	-0.0107323	0.0133975	0.423276	0.951981	paracetamol	14446.4	50968	7705.15	0.00369814	0.00483019	1.30611	0.191514	0.727327	NS	NS
k__Bacteria.p__Firmicutes.c__Bacilli.o__Lactobacillales.f__Lactobacillaceae	454	274	42	412	-0.00114061	0.00854413	0.893869	0.998056	-0.0105845	0.00956802	0.269376	0.95262	paracetamol	305	159	42	263	0.00558705	0.00468174	0.233742	0.840459	0.00827375	0.00488789	0.0917883	0.759206	paracetamol	1124	637	11	1113	-0.00109302	0.0113452	0.923266	0.969688	-0.0127036	0.0133593	0.341867	0.951981	paracetamol	13698.2	45623.2	7769.2	0.00386073	0.00343987	0.89099	0.372935	0.805377	NS	NS
k__Bacteria.p__Firmicutes.c__Clostridia.o__Clostridiales.f__Lachnospiraceae.g__Lachnospiraceae_noname.s__Lachnospiraceae_bacterium_5_1_63FAA.t__GCF_000185525	454	368	42	412	0.00837211	0.00529852	0.114825	0.798219	0.0111154	0.00626152	0.0766491	0.922038	paracetamol	305	290	42	263	0.00550311	0.00460027	0.232563	0.840459	0.00407747	0.00504668	0.41986	0.924392	paracetamol	1124	1084	11	1113	0.000779911	0.00779573	0.920328	0.969688	0.00717811	0.00901243	0.42594	0.951981	paracetamol	35619.7	47253.4	16454.6	0.00317296	0.00574951	1.81203	0.0699811	0.727327	NS	NS
k__Bacteria.p__Firmicutes.c__Erysipelotrichia.o__Erysipelotrichales.f__Erysipelotrichaceae.g__Holdemania	454	182	42	412	-3.62987e-05	0.00144261	0.979937	0.998056	-0.000244302	0.00171748	0.88696	0.972554	paracetamol	305	151	42	263	0.00140452	0.00149878	0.349471	0.840459	0.0015987	0.0016334	0.328609	0.896589	paracetamol	1124	529	11	1113	0.000154553	0.00216432	0.943085	0.977307	0.00216044	0.00250071	0.387819	0.951981	paracetamol	480513	445168	213480	0.000936931	0.00056252	0.600386	0.548249	0.907175	NS	NS
k__Bacteria.p__Firmicutes.c__Clostridia.o__Clostridiales.f__Peptostreptococcaceae.g__Peptostreptococcaceae_noname.s__Clostridium_bartlettii.t__GCF_000154445	454	328	42	412	-0.00203071	0.00559864	0.716996	0.998056	0.000690257	0.00651026	0.915616	0.972554	paracetamol	305	206	42	263	0.00373212	0.00461476	0.419314	0.840459	0.00368322	0.00497286	0.459557	0.924392	paracetamol	1124	850	11	1113	-0.000864924	0.0127947	0.946116	0.977307	0.010296	0.0146992	0.483799	0.951981	paracetamol	31903.3	46957.2	6108.61	0.0034306	0.00123786	0.360831	0.718226	0.907175	NS	NS
k__Bacteria.p__Firmicutes	454	454	42	412	0.0453766	0.0302055	0.13375	0.798219	0.0254145	0.0351203	0.469712	0.972554	paracetamol	305	305	42	263	0.0563805	0.0306838	0.0671361	0.756164	0.0761386	0.0327133	0.0206975	0.484914	paracetamol	1124	1124	11	1113	0.00156342	0.0511433	0.975618	0.986109	0.0349306	0.0585645	0.551003	0.951981	paracetamol	1096.04	1062.14	382.316	0.0198399	0.0433838	2.18669	0.0287653	0.589689	NS	NS
k__Bacteria.p__Bacteroidetes.c__Bacteroidia.o__Bacteroidales.f__Bacteroidaceae.g__Bacteroides.s__Bacteroides_thetaiotaomicron.t__Bacteroides_thetaiotaomicron_unclassified	454	246	42	412	0.0105838	0.00650639	0.10454	0.798219	0.0111264	0.00766907	0.147641	0.922038	paracetamol	305	206	42	263	0.000572615	0.00411187	0.889341	0.947075	0.00435011	0.0043647	0.319855	0.889087	paracetamol	1124	766	11	1113	8.85635e-05	0.00667576	0.989418	0.994709	0.00596807	0.00774822	0.441323	0.951981	paracetamol	23622.2	59145.3	22438.7	0.00308304	0.0027172	0.881339	0.378134	0.805377	NS	NS
k__Bacteria.p__Firmicutes.c__Clostridia.o__Clostridiales.f__Clostridiales_noname	454	312	42	412	0.00456401	0.00255223	0.0744423	0.798219	0.00288859	0.00295996	0.329728	0.972554	paracetamol	305	120	42	263	0.000232231	0.00165368	0.888415	0.947075	0.00100561	0.00181863	0.580779	0.924392	paracetamol	1124	393	11	1113	0.00134786	0.00189673	0.477478	0.888926	0.000976917	0.00224766	0.663919	0.955112	paracetamol	153518	365679	277963	0.00112002	0.00145546	1.29949	0.193775	0.727327	NS	NS
k__Bacteria.p__Firmicutes.c__Clostridia.o__Clostridiales.f__Ruminococcaceae.g__Faecalibacterium.s__Faecalibacterium_prausnitzii	454	357	42	412	-0.00106413	0.0208463	0.959312	0.998056	-0.00185312	0.0246603	0.940136	0.975838	paracetamol	305	293	42	263	-0.0155383	0.01567	0.3222	0.840459	-0.0143812	0.017216	0.404284	0.920868	paracetamol	1124	1116	11	1113	-0.0367768	0.024972	0.141109	0.738172	-0.00930956	0.0288104	0.746658	0.968358	paracetamol	2301.14	4072.51	1603.59	0.0111963	-0.0156324	-1.39621	0.16265	0.727327	NS	NS
k__Bacteria.p__Firmicutes.c__Clostridia.o__Clostridiales.f__Lachnospiraceae.g__Lachnospiraceae_noname.s__Lachnospiraceae_bacterium_3_1_46FAA.t__GCF_000209405	454	247	42	412	-0.00256173	0.00449721	0.569231	0.977261	-0.00303077	0.00521246	0.561278	0.972554	paracetamol	305	222	42	263	-0.0025809	0.00402883	0.522282	0.897157	-0.000891584	0.00441957	0.840283	0.981582	paracetamol	1124	841	11	1113	-0.00827941	0.00833065	0.320514	0.839759	-0.00255285	0.00964089	0.791219	0.968358	paracetamol	49444	61608.7	14409.3	0.00282322	-0.00322781	-1.14331	0.252909	0.752669	NS	NS
k__Bacteria.p__Firmicutes.c__Bacilli	454	452	42	412	0.0316441	0.0274615	0.249836	0.870856	-0.0293322	0.0290979	0.314056	0.972554	paracetamol	305	301	42	263	-0.00510442	0.0161152	0.751666	0.937821	-0.00261823	0.0166694	0.875316	0.981582	paracetamol	1124	1115	11	1113	0.0405383	0.0315527	0.199138	0.839759	0.0104965	0.0354438	0.767177	0.968358	paracetamol	1326.02	3850.59	1004.44	0.0127195	0.0101963	0.801633	0.422765	0.851182	NS	NS
k__Bacteria.p__Firmicutes.c__Bacilli.o__Lactobacillales	454	451	42	412	0.0322388	0.0274572	0.240986	0.870856	-0.0285329	0.0291278	0.327903	0.972554	paracetamol	305	301	42	263	-0.00511755	0.0161207	0.751131	0.937821	-0.00265961	0.0166745	0.8734	0.981582	paracetamol	1124	1115	11	1113	0.0406296	0.0315296	0.1978	0.839759	0.0105493	0.0354177	0.765874	0.968358	paracetamol	1326.44	3847.96	1005.92	0.0127202	0.0103459	0.81334	0.416023	0.851182	NS	NS
k__Bacteria.p__Bacteroidetes.c__Bacteroidia.o__Bacteroidales.f__Bacteroidaceae.g__Bacteroides.s__Bacteroides_vulgatus.t__Bacteroides_vulgatus_unclassified	454	340	42	412	-0.00917155	0.0152281	0.547306	0.976917	0.00592126	0.0178593	0.740407	0.972554	paracetamol	305	244	42	263	-0.00705458	0.00819283	0.3899	0.840459	-0.000328603	0.00893948	0.970706	0.98269	paracetamol	1124	939	11	1113	-0.0118277	0.0137176	0.388749	0.839759	-0.00478883	0.015898	0.763303	0.968358	paracetamol	4312.29	14898.1	5314.31	0.00638554	-0.0084611	-1.32504	0.185158	0.727327	NS	NS
k__Bacteria.p__Bacteroidetes.c__Bacteroidia.o__Bacteroidales.f__Bacteroidaceae.g__Bacteroides.s__Bacteroides_uniformis.t__Bacteroides_uniformis_unclassified	454	353	42	412	0.02681	0.0173563	0.123148	0.798219	0.0289441	0.020476	0.158278	0.922038	paracetamol	305	268	42	263	-0.0152038	0.0107879	0.15981	0.826458	-0.00850823	0.0117826	0.470893	0.924392	paracetamol	1124	1050	11	1113	-0.0162524	0.0192128	0.397781	0.840256	0.00743598	0.0221686	0.737368	0.968358	paracetamol	3319.59	8592.71	2709.07	0.00827001	-0.00585938	-0.70851	0.478629	0.895793	NS	NS
k__Bacteria.p__Actinobacteria.c__Actinobacteria.o__Coriobacteriales.f__Coriobacteriaceae.g__Collinsella.s__Collinsella_aerofaciens.t__GCF_000169035	454	304	42	412	0.00547978	0.0175159	0.754546	0.998056	0.00620367	0.0203086	0.760168	0.972554	paracetamol	305	265	42	263	-0.00761178	0.0178273	0.669709	0.918314	-0.0146167	0.0194563	0.453167	0.924392	paracetamol	1124	1013	11	1113	-0.0185684	0.0270661	0.492831	0.888926	-0.00942093	0.0310698	0.761782	0.968358	paracetamol	3259.4	3146.49	1365.05	0.0113439	-0.00404539	-0.356613	0.721381	0.907175	NS	NS
k__Bacteria.p__Bacteroidetes.c__Bacteroidia.o__Bacteroidales.f__Prevotellaceae.g__Paraprevotella	454	104	42	412	-0.000275007	0.00332898	0.934202	0.998056	0.00104443	0.00401206	0.794759	0.972554	paracetamol	305	95	42	263	-0.00919736	0.0045982	0.0463972	0.661933	-0.00711266	0.00509688	0.164058	0.759206	paracetamol	1124	507	11	1113	-0.00528129	0.00857267	0.53798	0.902979	-0.00364655	0.00992359	0.713346	0.968358	paracetamol	90235.7	47296	13607.2	0.00257224	-0.00351781	-1.3676	0.171436	0.727327	NS	NS
k__Bacteria.p__Actinobacteria.c__Actinobacteria.o__Bifidobacteriales.f__Bifidobacteriaceae	454	423	42	412	-0.0532759	0.0359801	0.139405	0.798219	-0.032571	0.0428467	0.447602	0.972554	paracetamol	305	294	42	263	-0.0286089	0.0354742	0.420614	0.840459	-0.0509145	0.0384786	0.186917	0.759206	paracetamol	1124	1094	11	1113	-0.0253118	0.0589962	0.667976	0.902979	-0.0217427	0.0669224	0.745324	0.968358	paracetamol	772.457	794.649	287.311	0.0232218	-0.0383731	-1.65246	0.098441	0.727327	NS	NS
k__Bacteria.p__Actinobacteria.c__Actinobacteria.o__Bifidobacteriales.f__Bifidobacteriaceae.g__Bifidobacterium	454	413	42	412	-0.0542983	0.0362588	0.134978	0.798219	-0.0318208	0.043124	0.461017	0.972554	paracetamol	305	293	42	263	-0.0281558	0.0355716	0.429268	0.840459	-0.0505775	0.0385768	0.190968	0.759206	paracetamol	1124	1088	11	1113	-0.0262194	0.059059	0.657163	0.902979	-0.022148	0.0669818	0.740967	0.968358	paracetamol	760.63	790.302	286.7	0.0233276	-0.0386745	-1.65788	0.0973407	0.727327	NS	NS
k__Bacteria.p__Firmicutes.c__Clostridia.o__Clostridiales.f__Eubacteriaceae.g__Eubacterium.s__Eubacterium_siraeum	454	158	42	412	-0.0103282	0.00869818	0.235716	0.870856	-0.0123616	0.0102233	0.227323	0.922038	paracetamol	305	181	42	263	-0.00993735	0.00787176	0.207814	0.840459	-0.00475306	0.00841506	0.572684	0.924392	paracetamol	1124	759	11	1113	-0.00773538	0.0153188	0.613689	0.902979	-0.00471492	0.0176079	0.788927	0.968358	paracetamol	13217.3	16138.2	4261.39	0.00545407	-0.00981187	-1.799	0.0720188	0.727327	NS	NS
k__Bacteria.p__Firmicutes.c__Bacilli.o__Lactobacillales.f__Lactobacillaceae.g__Lactobacillus.s__Lactobacillus_delbrueckii.t__Lactobacillus_delbrueckii_unclassified	454	76	42	412	0.0106384	0.00784933	0.176012	0.824026	0.011161	0.00904374	0.217889	0.922038	paracetamol	305	31	42	263	0.00166747	0.00372017	0.654316	0.918314	0.00221844	0.00371172	0.550563	0.924392	paracetamol	1124	279	11	1113	0.00293209	0.00862946	0.734089	0.902979	-0.00295489	0.00997653	0.767147	0.968358	paracetamol	16230.6	72256.2	13428.7	0.00313242	0.00326277	1.04161	0.297591	0.782876	NS	NS
k__Bacteria.p__Firmicutes.c__Clostridia.o__Clostridiales.f__Eubacteriaceae.g__Eubacterium.s__Eubacterium_siraeum.t__Eubacterium_siraeum_unclassified	454	156	42	412	-0.00928591	0.0086193	0.281922	0.893363	-0.0117304	0.0101332	0.247716	0.944778	paracetamol	305	181	42	263	-0.00815512	0.00733822	0.267353	0.840459	-0.00316436	0.00785258	0.687307	0.976836	paracetamol	1124	756	11	1113	-0.00783363	0.0153439	0.60978	0.902979	-0.00621757	0.0176413	0.724576	0.968358	paracetamol	13460.3	18570.3	4247.43	0.00525023	-0.00853704	-1.62603	0.103943	0.727327	NS	NS
k__Bacteria.p__Actinobacteria.c__Actinobacteria.o__Coriobacteriales.f__Coriobacteriaceae.g__Eggerthella.s__Eggerthella_unclassified	454	329	42	412	0.00958589	0.00735592	0.193214	0.841859	0.0111804	0.00848469	0.188368	0.922038	paracetamol	305	216	42	263	0.00113132	0.00594762	0.849273	0.947075	-0.00235488	0.00662542	0.722555	0.981582	paracetamol	1124	663	11	1113	0.00471604	0.00761051	0.535602	0.902979	0.00235441	0.00862948	0.785035	0.968358	paracetamol	18481	28269.2	17265.2	0.00395237	0.00453894	1.14841	0.2508	0.752669	NS	NS
k__Bacteria.p__Firmicutes.c__Negativicutes.o__Selenomonadales.f__Veillonellaceae.g__Dialister.s__Dialister_invisus.t__GCF_000160055	454	232	42	412	-0.00949552	0.0180664	0.599439	0.979699	0.00526726	0.0211718	0.803655	0.972554	paracetamol	305	153	42	263	0.0542049	0.0192735	0.0052447	0.280591	0.0598819	0.0210274	0.00474972	0.240735	paracetamol	1124	447	11	1113	-0.00752801	0.0373602	0.840346	0.940662	-0.0114811	0.0433208	0.791041	0.968358	paracetamol	3063.78	2692.04	716.444	0.01243	0.0172175	1.38515	0.166006	0.727327	NS	NS
k__Bacteria.p__Bacteroidetes.c__Bacteroidia.o__Bacteroidales.f__Prevotellaceae	454	167	42	412	-0.00149296	0.00374889	0.690684	0.998056	0.00259109	0.00446908	0.56246	0.972554	paracetamol	305	135	42	263	-0.0151522	0.00772868	0.0509564	0.67249	-0.0114289	0.0083634	0.173061	0.759206	paracetamol	1124	699	11	1113	-0.004735	0.0213308	0.824372	0.940662	0.00984898	0.0251052	0.694911	0.968358	paracetamol	71153.1	16741.3	2197.78	0.00333163	-0.00411026	-1.23371	0.217311	0.727327	NS	NS
k__Bacteria.p__Proteobacteria.c__Gammaproteobacteria.o__Enterobacteriales.f__Enterobacteriaceae.g__Escherichia	454	304	42	412	0.00272302	0.00848364	0.748394	0.998056	0.00762618	0.0101851	0.454482	0.972554	paracetamol	305	193	42	263	0.000293566	0.00429824	0.945596	0.970793	-0.000718594	0.00467894	0.878065	0.981582	paracetamol	1124	758	11	1113	-0.00176647	0.00826877	0.830875	0.940662	-0.00381568	0.00967139	0.693269	0.968358	paracetamol	13894.3	54127.6	14625.7	0.00347844	0.000337439	0.0970085	0.92272	0.951736	NS	NS
k__Bacteria.p__Bacteroidetes.c__Bacteroidia.o__Bacteroidales	454	438	42	412	0.000255918	0.0299808	0.993193	0.998056	0.0226414	0.0348044	0.515724	0.972554	paracetamol	305	300	42	263	-0.0345577	0.023946	0.150032	0.826458	-0.0145509	0.0256769	0.571406	0.924392	paracetamol	1124	1119	11	1113	-0.00525443	0.041563	0.899422	0.966236	-0.0132911	0.0475867	0.780066	0.968358	paracetamol	1112.53	1743.95	578.877	0.0170614	-0.0183456	-1.07527	0.282253	0.782876	NS	NS
k__Bacteria.p__Firmicutes.c__Bacilli.o__Lactobacillales.f__Streptococcaceae.g__Streptococcus.s__Streptococcus_australis.t__Streptococcus_australis_unclassified	454	122	42	412	-0.000705182	0.0026532	0.79053	0.998056	-0.00209506	0.00308748	0.497808	0.972554	paracetamol	305	103	42	263	0.000946047	0.00180297	0.600183	0.918314	0.00149023	0.00201566	0.460389	0.924392	paracetamol	1124	381	11	1113	0.000256089	0.00264443	0.922871	0.969688	0.00101128	0.00305421	0.740627	0.968358	paracetamol	142056	307626	143000	0.00129894	0.000383805	0.295475	0.767631	0.907175	NS	NS
k__Bacteria.p__Firmicutes.c__Clostridia.o__Clostridiales.f__Lachnospiraceae.g__Blautia.s__Ruminococcus_gnavus.t__Ruminococcus_gnavus_unclassified	454	314	42	412	0.0158425	0.0136604	0.246847	0.870856	0.0234401	0.0160785	0.145756	0.922038	paracetamol	305	158	42	263	0.00101112	0.00528553	0.848434	0.947075	0.00332321	0.00580857	0.567779	0.924392	paracetamol	1124	434	11	1113	0.000162444	0.00421667	0.969277	0.984996	-0.00154198	0.00479729	0.747958	0.968358	paracetamol	5358.89	35795	56242.1	0.00320427	0.00133709	0.417284	0.67647	0.907175	NS	NS
k__Bacteria.p__Firmicutes.c__Clostridia.o__Clostridiales.f__Ruminococcaceae.g__Faecalibacterium.s__Faecalibacterium_prausnitzii.t__Faecalibacterium_prausnitzii_unclassified	454	352	42	412	0.00079394	0.0185764	0.965929	0.998056	0.000518821	0.021848	0.981067	0.992433	paracetamol	305	292	42	263	-0.0185439	0.0136036	0.173861	0.826458	-0.0173612	0.0150254	0.248948	0.84842	paracetamol	1124	1093	11	1113	-0.0377958	0.0233332	0.105552	0.738172	-0.00319177	0.0268255	0.905311	0.975037	paracetamol	2897.87	5403.71	1836.75	0.00993154	-0.0165043	-1.66181	0.0965508	0.727327	NS	NS
k__Bacteria.p__Bacteroidetes.c__Bacteroidia.o__Bacteroidales.f__Bacteroidaceae.g__Bacteroides.s__Bacteroides_uniformis	454	353	42	412	0.0266155	0.0174102	0.127057	0.798219	0.0284726	0.0205548	0.166771	0.922038	paracetamol	305	268	42	263	-0.0143977	0.0108013	0.183597	0.826458	-0.00770929	0.0116637	0.509232	0.924392	paracetamol	1124	1052	11	1113	-0.017694	0.0194122	0.362236	0.839759	0.0046278	0.0223764	0.836193	0.975037	paracetamol	3299.08	8571.25	2653.69	0.00829768	-0.00568398	-0.685008	0.493339	0.895793	NS	NS
k__Bacteria.p__Firmicutes.c__Clostridia.o__Clostridiales.f__Eubacteriaceae.g__Eubacterium.s__Eubacterium_ramulus.t__GCF_000469345	454	237	42	412	-0.000599637	0.00832521	0.942614	0.998056	0.00171647	0.00986094	0.861902	0.972554	paracetamol	305	231	42	263	0.00176454	0.00734688	0.81036	0.947075	0.00328817	0.00788601	0.677045	0.976836	paracetamol	1124	957	11	1113	-0.0126962	0.0115616	0.272382	0.839759	0.00146131	0.0132507	0.912206	0.975037	paracetamol	14428.1	18526.5	7481.03	0.00497299	-0.00175444	-0.352793	0.724243	0.907175	NS	NS
k__Bacteria.p__Proteobacteria.c__Gammaproteobacteria.o__Enterobacteriales.f__Enterobacteriaceae	454	310	42	412	0.0126327	0.00938432	0.178989	0.824026	0.014326	0.0112485	0.203602	0.922038	paracetamol	305	200	42	263	0.00119771	0.00476496	0.80172	0.947075	-0.000544982	0.00523136	0.917114	0.981582	paracetamol	1124	773	11	1113	0.0073914	0.00842688	0.38062	0.839759	0.00110256	0.00986498	0.911032	0.975037	paracetamol	11355.2	44043.4	14082	0.00379374	0.00432184	1.1392	0.254619	0.752669	NS	NS
k__Bacteria.p__Actinobacteria.c__Actinobacteria.o__Coriobacteriales.f__Coriobacteriaceae.g__Gordonibacter.s__Gordonibacter_pamelaeae.t__GCF_000210055	454	214	42	412	-0.00253966	0.00292616	0.38592	0.925181	-0.00318261	0.00346801	0.359336	0.972554	paracetamol	305	188	42	263	0.00412321	0.00341714	0.228537	0.840459	0.00280199	0.00374995	0.455606	0.924392	paracetamol	1124	606	11	1113	0.00425915	0.00575914	0.459732	0.888926	0.00132981	0.0066866	0.842397	0.975037	paracetamol	116789	85639.5	30149.9	0.00207355	0.000795073	0.383435	0.701397	0.907175	NS	NS
k__Bacteria.p__Firmicutes.c__Erysipelotrichia.o__Erysipelotrichales.f__Erysipelotrichaceae	454	419	42	412	0.0156771	0.0127875	0.220875	0.842085	0.00298524	0.0152608	0.845013	0.972554	paracetamol	305	291	42	263	-0.0130979	0.0153694	0.394787	0.840459	0.00735431	0.0163596	0.653411	0.974176	paracetamol	1124	1069	11	1113	0.0207018	0.0273585	0.449399	0.888926	-0.00428398	0.0315807	0.892122	0.975037	paracetamol	6115.47	4233.36	1336.02	0.009251	0.00582657	0.629832	0.528805	0.907175	NS	NS
k__Bacteria.p__Firmicutes.c__Clostridia.o__Clostridiales.f__Clostridiaceae.g__Clostridium.s__Clostridium_bolteae	454	212	42	412	-0.000691184	0.00212835	0.745548	0.998056	-0.000722543	0.00255425	0.777443	0.972554	paracetamol	305	82	42	263	0.00145228	0.00291351	0.618524	0.918314	0.00379847	0.00312395	0.225102	0.802536	paracetamol	1124	169	11	1113	0.00197919	0.00461122	0.667851	0.902979	0.000482817	0.00499223	0.922972	0.975037	paracetamol	220757	117806	47029.3	0.00161041	0.000289384	0.179696	0.857391	0.907175	NS	NS
k__Bacteria.p__Proteobacteria.c__Betaproteobacteria.o__Burkholderiales.f__Sutterellaceae	454	300	42	412	0.00311556	0.0048749	0.523099	0.976917	0.00869346	0.00583168	0.13685	0.922038	paracetamol	305	134	42	263	0.00110538	0.00186686	0.554246	0.918314	0.00238437	0.00206582	0.249507	0.84842	paracetamol	1124	563	11	1113	-0.00134959	0.00407907	0.740817	0.902979	-0.00105272	0.00477425	0.825525	0.975037	paracetamol	42079.3	286931	60100.3	0.00160311	0.00094358	0.588593	0.556134	0.907175	NS	NS
k__Bacteria.p__Proteobacteria.c__Gammaproteobacteria.o__Enterobacteriales.f__Enterobacteriaceae.g__Escherichia.s__Escherichia_unclassified	454	198	42	412	-0.000515916	0.00258302	0.841786	0.998056	-0.00121379	0.00307927	0.693672	0.972554	paracetamol	305	130	42	263	-0.00182416	0.00185514	0.326275	0.840459	-0.00169973	0.00199148	0.394178	0.920868	paracetamol	1124	516	11	1113	0.0020678	0.00387602	0.593806	0.902979	0.000286707	0.00443546	0.948473	0.975037	paracetamol	149880	290567	66562.1	0.0014044	-0.000926473	-0.659692	0.509452	0.907175	NS	NS
k__Bacteria.p__Bacteroidetes.c__Bacteroidia.o__Bacteroidales.f__Bacteroidaceae.g__Bacteroides	454	429	42	412	0.000815364	0.0272111	0.976109	0.998056	0.0265911	0.031831	0.404008	0.972554	paracetamol	305	298	42	263	-0.0260991	0.0200081	0.193098	0.826458	-0.0110943	0.0215352	0.606868	0.94787	paracetamol	1124	1111	11	1113	-0.0145034	0.0324319	0.65482	0.902979	0.00198262	0.0369345	0.957201	0.975037	paracetamol	1350.54	2497.97	950.723	0.0144349	-0.0162281	-1.12423	0.260917	0.752669	NS	NS
k__Bacteria.p__Proteobacteria.c__Deltaproteobacteria.o__Desulfovibrionales.f__Desulfovibrionaceae.g__Bilophila	454	184	42	412	0.00503258	0.00311332	0.106724	0.798219	0.00502067	0.00369324	0.174797	0.922038	paracetamol	305	177	42	263	-0.00368947	0.00330802	0.265616	0.840459	-0.000838558	0.00351978	0.811879	0.981582	paracetamol	1124	620	11	1113	0.00170829	0.00489701	0.727273	0.902979	0.000872272	0.00566766	0.877715	0.975037	paracetamol	103170	91382.5	41700.2	0.00205737	0.00107212	0.521113	0.602288	0.907175	NS	NS
k__Bacteria.p__Proteobacteria.c__Deltaproteobacteria.o__Desulfovibrionales.f__Desulfovibrionaceae.g__Bilophila.s__Bilophila_unclassified	454	184	42	412	0.00490757	0.00305547	0.108968	0.798219	0.00500642	0.00362669	0.168239	0.922038	paracetamol	305	177	42	263	-0.00344342	0.00310324	0.26806	0.840459	-0.00105912	0.00329257	0.74796	0.981582	paracetamol	1124	618	11	1113	0.00198584	0.00468619	0.67182	0.902979	0.00100438	0.00541628	0.852922	0.975037	paracetamol	107113	103841	45536.5	0.00197453	0.00100793	0.510467	0.609724	0.907175	NS	NS
k__Bacteria.p__Firmicutes.c__Clostridia.o__Clostridiales.f__Eubacteriaceae.g__Eubacterium.s__Eubacterium_rectale.t__Eubacterium_rectale_unclassified	454	343	42	412	-0.0193297	0.0316736	0.541995	0.976917	-0.0119318	0.0373294	0.749413	0.972554	paracetamol	305	285	42	263	0.0309986	0.0294034	0.292625	0.840459	-0.0088351	0.0318294	0.781555	0.981582	paracetamol	1124	1093	11	1113	0.0283035	0.0488549	0.562478	0.902979	-0.0102869	0.0564899	0.855537	0.975037	paracetamol	996.792	1156.66	418.971	0.0197165	0.0110578	0.560843	0.574905	0.907175	NS	NS
k__Bacteria.p__Bacteroidetes.c__Bacteroidia.o__Bacteroidales.f__Bacteroidaceae.g__Bacteroides.s__Bacteroides_dorei.t__Bacteroides_dorei_unclassified	454	257	42	412	-0.0143676	0.00987035	0.146236	0.798219	-0.0214302	0.011551	0.064329	0.922038	paracetamol	305	187	42	263	-0.00469368	0.00735801	0.52404	0.897157	0.000540647	0.00796239	0.945918	0.981582	paracetamol	1124	808	11	1113	-0.00492231	0.0130347	0.705776	0.902979	0.00137311	0.014975	0.926959	0.975037	paracetamol	10264.4	18470.5	5885.73	0.00537443	-0.00760069	-1.41423	0.157293	0.727327	NS	NS
k__Bacteria.p__Firmicutes.c__Bacilli.o__Lactobacillales.f__Streptococcaceae.g__Streptococcus	454	446	42	412	0.0348345	0.0215339	0.106466	0.798219	0.0104939	0.0226986	0.644113	0.972554	paracetamol	305	296	42	263	-0.00276311	0.0157065	0.860479	0.947075	0.00100858	0.0163548	0.950875	0.981582	paracetamol	1124	1105	11	1113	0.0144163	0.0303893	0.635317	0.902979	-0.00292351	0.0338839	0.93126	0.975037	paracetamol	2156.53	4053.58	1082.83	0.0117098	0.0109053	0.931296	0.351701	0.805377	NS	NS
k__Bacteria.p__Firmicutes.c__Negativicutes.o__Selenomonadales.f__Veillonellaceae.g__Veillonella.s__Veillonella_parvula.t__Veillonella_parvula_unclassified	454	165	42	412	-0.00141332	0.00146196	0.334302	0.925181	-0.00127664	0.00176552	0.470128	0.972554	paracetamol	305	102	42	263	0.000338129	0.00140884	0.8105	0.947075	0.000515018	0.00151074	0.733462	0.981582	paracetamol	1124	293	11	1113	0.000636457	0.00187517	0.734366	0.902979	0.000415276	0.00221094	0.851049	0.975037	paracetamol	467872	503819	284393	0.000892259	-0.000246715	-0.276506	0.782159	0.907175	NS	NS
k__Bacteria.p__Firmicutes.c__Bacilli.o__Lactobacillales.f__Streptococcaceae	454	447	42	412	0.033935	0.021489	0.115027	0.798219	0.00967945	0.0226889	0.669893	0.972554	paracetamol	305	297	42	263	-0.00174103	0.0157226	0.911903	0.951938	0.00222186	0.0163606	0.892082	0.981582	paracetamol	1124	1107	11	1113	0.0120142	0.0304609	0.693351	0.902979	-0.0064871	0.0339604	0.848547	0.975037	paracetamol	2165.54	4045.33	1077.74	0.0117133	0.0108927	0.929948	0.352398	0.805377	NS	NS
k__Bacteria.p__Firmicutes.c__Negativicutes.o__Selenomonadales.f__Veillonellaceae.g__Dialister	454	242	42	412	-0.0118057	0.0180078	0.512433	0.976917	0.00427914	0.0210759	0.839212	0.972554	paracetamol	305	160	42	263	0.0555591	0.0191836	0.00405788	0.280591	0.0600379	0.0210457	0.00467887	0.240735	paracetamol	1124	478	11	1113	-0.010922	0.0374438	0.770578	0.91689	-0.0108127	0.0434631	0.80358	0.975037	paracetamol	3083.74	2717.33	713.248	0.0123898	0.016391	1.32294	0.185856	0.727327	NS	NS
k__Bacteria.p__Proteobacteria.c__Gammaproteobacteria.o__Enterobacteriales.f__Enterobacteriaceae.g__Escherichia.s__Escherichia_coli.t__Escherichia_coli_unclassified	454	260	42	412	0.00671095	0.00843768	0.426864	0.958529	0.0124826	0.0101748	0.220668	0.922038	paracetamol	305	163	42	263	0.00235995	0.00363945	0.517238	0.897157	0.00215756	0.00395829	0.5862	0.924392	paracetamol	1124	625	11	1113	-0.00167342	0.00744184	0.822126	0.940662	-0.00155009	0.00874804	0.859392	0.975037	paracetamol	14046	75496.7	18056.7	0.00304856	0.00225107	0.738405	0.460268	0.877816	NS	NS
k__Bacteria.p__Bacteroidetes.c__Bacteroidia.o__Bacteroidales.f__Prevotellaceae.g__Paraprevotella.s__Paraprevotella_clara.t__GCF_000233955	454	97	42	412	0.00251188	0.00319461	0.432124	0.958529	0.000828834	0.00380722	0.827774	0.972554	paracetamol	305	79	42	263	-0.00133687	0.00184888	0.47023	0.867656	-0.000711358	0.00206367	0.730605	0.981582	paracetamol	1124	409	11	1113	-0.0010021	0.00463893	0.829013	0.940662	-0.000447929	0.00536898	0.933526	0.975037	paracetamol	97986.2	292537	46469.2	0.00151274	-0.000438271	-0.289721	0.77203	0.907175	NS	NS
k__Bacteria.p__Proteobacteria.c__Betaproteobacteria.o__Burkholderiales	454	320	42	412	9.67707e-05	0.00500785	0.984592	0.998056	0.00560148	0.00598433	0.349844	0.972554	paracetamol	305	152	42	263	-0.000119592	0.0022256	0.957184	0.970793	0.000770515	0.00241651	0.750097	0.981582	paracetamol	1124	614	11	1113	-0.00102052	0.00446469	0.819241	0.940662	0.000325444	0.00520591	0.950165	0.975037	paracetamol	39874.6	201886	50166.9	0.00185081	-0.000244861	-0.132299	0.894748	0.938301	NS	NS
k__Bacteria.p__Bacteroidetes.c__Bacteroidia.o__Bacteroidales.f__Bacteroidaceae.g__Bacteroides.s__Bacteroides_ovatus.t__Bacteroides_ovatus_unclassified	454	301	42	412	0.00730535	0.00766485	0.341091	0.925181	0.0114987	0.00918797	0.211528	0.922038	paracetamol	305	213	42	263	-0.00460426	0.00530054	0.385762	0.840459	-0.0027931	0.00595243	0.6393	0.969966	paracetamol	1124	864	11	1113	-0.00144328	0.00822855	0.860799	0.946375	0.00119211	0.00947881	0.899942	0.975037	paracetamol	17021.3	35592.6	14769.1	0.00385234	-0.000903003	-0.234404	0.814672	0.907175	NS	NS
k__Bacteria.p__Bacteroidetes.c__Bacteroidia.o__Bacteroidales.f__Bacteroidaceae.g__Bacteroides.s__Bacteroides_ovatus	454	302	42	412	0.00608576	0.00811307	0.453605	0.975628	0.00824231	0.00978512	0.400137	0.972554	paracetamol	305	213	42	263	-0.00295414	0.00533802	0.580405	0.918314	-0.000678128	0.00599559	0.910036	0.981582	paracetamol	1124	865	11	1113	-0.00144867	0.00822787	0.860273	0.946375	0.00112918	0.00947855	0.905195	0.975037	paracetamol	15192.5	35094.6	14771.5	0.00392055	-0.000501322	-0.12787	0.898252	0.938301	NS	NS
k__Bacteria.p__Bacteroidetes.c__Bacteroidia.o__Bacteroidales.f__Bacteroidaceae.g__Bacteroides.s__Bacteroides_fragilis	454	227	42	412	0.00138183	0.00753864	0.85465	0.998056	0.00257634	0.00879238	0.769666	0.972554	paracetamol	305	107	42	263	-0.000738361	0.00322754	0.819211	0.947075	0.000669833	0.0035528	0.850607	0.981582	paracetamol	1124	377	11	1113	-0.000725566	0.0045715	0.873924	0.948686	0.000292142	0.00542632	0.957075	0.975037	paracetamol	17596	95997	47850	0.0024888	-0.000503485	-0.2023	0.839682	0.907175	NS	NS
k__Bacteria.p__Bacteroidetes.c__Bacteroidia.o__Bacteroidales.f__Bacteroidaceae.g__Bacteroides.s__Bacteroides_fragilis.t__Bacteroides_fragilis_unclassified	454	224	42	412	-0.00331785	0.00606683	0.584754	0.977261	-0.00223813	0.00725146	0.757764	0.972554	paracetamol	305	107	42	263	-0.000211422	0.00311546	0.945943	0.970793	0.00117388	0.0034457	0.73363	0.981582	paracetamol	1124	374	11	1113	-0.0007413	0.00453921	0.870305	0.948686	0.000532055	0.00537927	0.92123	0.975037	paracetamol	27169.2	103028	48533.2	0.00236538	-0.00082752	-0.349847	0.726453	0.907175	NS	NS
k__Bacteria.p__Actinobacteria.c__Actinobacteria.o__Coriobacteriales.f__Coriobacteriaceae	454	436	42	412	-0.000139447	0.0145009	0.992332	0.998056	-0.00669937	0.0169647	0.693128	0.972554	paracetamol	305	305	42	263	-0.0176588	0.0135324	0.192936	0.826458	-0.0252304	0.0144263	0.0814794	0.759206	paracetamol	1124	1123	11	1113	0.00114436	0.0222775	0.959041	0.97989	0.00290474	0.0257292	0.910134	0.975037	paracetamol	4755.64	5460.71	2014.97	0.00904198	-0.00774952	-0.85706	0.391412	0.812551	NS	NS
k__Bacteria.p__Firmicutes.c__Bacilli.o__Lactobacillales.f__Leuconostocaceae	454	89	42	412	0.00209511	0.00311389	0.501411	0.976917	0.00140221	0.00373414	0.707481	0.972554	paracetamol	305	48	42	263	0.00360782	0.00172748	0.0376026	0.618997	0.00297543	0.0019323	0.124797	0.759206	paracetamol	1124	307	11	1113	4.76082e-06	0.00368196	0.998969	0.998969	-0.00063197	0.00432553	0.883869	0.975037	paracetamol	103132	335100	73763.6	0.00139755	0.00278401	1.99207	0.0463634	0.727327	NS	NS
k__Bacteria.p__Firmicutes.c__Clostridia.o__Clostridiales.f__Lachnospiraceae.g__Coprococcus.s__Coprococcus_catus.t__GCF_000210555	454	264	42	412	-0.00867784	0.00700615	0.216156	0.842085	-0.00180244	0.00827492	0.827681	0.972554	paracetamol	305	259	42	263	0.00109436	0.00668143	0.870006	0.947075	0.000534931	0.00713917	0.940328	0.981582	paracetamol	1124	1020	11	1113	-0.0168562	0.0111024	0.129235	0.738172	-0.000519861	0.0127478	0.967479	0.979423	paracetamol	20372.3	22400.7	8112.68	0.00443304	-0.00567984	-1.28125	0.200106	0.727327	NS	NS
k__Bacteria.p__Actinobacteria.c__Actinobacteria	454	452	42	412	-0.0396404	0.032955	0.229678	0.862177	-0.02712	0.0391974	0.489416	0.972554	paracetamol	305	305	42	263	-0.0274063	0.0331048	0.408409	0.840459	-0.05163	0.0360227	0.152966	0.759206	paracetamol	1124	1124	11	1113	-0.0044381	0.0553275	0.936081	0.977307	-0.00203998	0.0631495	0.974236	0.980212	paracetamol	920.782	912.466	326.676	0.0215169	-0.029148	-1.35465	0.175529	0.727327	NS	NS
k__Bacteria.p__Firmicutes.c__Erysipelotrichia.o__Erysipelotrichales.f__Erysipelotrichaceae.g__Erysipelotrichaceae_noname	454	383	42	412	0.0153209	0.0106327	0.150334	0.798219	0.00261685	0.0124421	0.833526	0.972554	paracetamol	305	268	42	263	-0.0143307	0.013876	0.302553	0.840459	0.00345672	0.0150323	0.818307	0.981582	paracetamol	1124	931	11	1113	0.0327487	0.0256515	0.201983	0.839759	0.000491422	0.0295843	0.98675	0.98675	paracetamol	8845.36	5193.63	1519.75	0.00801702	0.00712531	0.888773	0.374125	0.805377	NS	NS
Pathways
Pathways	N.IBD	non-zeros.IBD	Users.IBD	Non-users.IBD	Coef.IBD_univariate	SE.IBD_univariate	Pval.IBD_univariate	Qval.IBD_univariate	coeff.correcting.all.IBD_multivariate	SE.correcting_all.IBD_multivariate	pval.correcting.all.IBD_multivariate	qval.correcting.all.IBD_multivariate	drug.IBD	N.MIBS	non-zeros.MIBS	Users.MIBS	Non-users.MIBS	Coef.MIBS_univariate	SE.MIBS_univariate	Pval.MIBS_univariate	Qval.MIBS_univariate	coeff.correcting.all.MIBS_multivariate	SE.correcting_all.MIBS_multivariate	pval.correcting.all.MIBS_multivariate	qval.correcting.all.MIBS_multivariate	drug.MIBS	N.LLD	non-zeros.LLD	Users.LLD	Non-users.LLD	Coef.LLD_univariate	SE.LLD_univariate	Pval.LLD_univariate	Qval.LLD_univariate	coeff.correcting.all.LLD_multivariate	SE.correcting_all.LLD_multivariate	pval.correcting.all.LLD_multivariate	qval.correcting.all.LLD_multivariate	drug.LLD	inverse_var.ibd_univariate	inverse_var.mibs_univariate	inverse_var.lld_univariate	se_univariate	beta_univariate	Z_univariate	P_univariate	FDR_univariate	Het.Q_univariate	Het.I2_univariate
P164.PWY	454	421	42	412	0.245399	0.283703	0.387521	0.997225	0.136575	0.336653	0.685192	0.970478	paracetamol	305	302	42	263	-0.26774	0.0833854	0.00147046	0.238949	-0.267397	0.0927332	0.00426311	0.96191	paracetamol	1124	1109	11	1113	-0.215377	0.139911	0.124	0.9998	-0.0430391	0.160613	0.788777	0.991629	paracetamol	12.4243	143.82	51.085	0.0694495	-0.224088	-3.22663	0.00125256	0.364496	NS	NS
PWY.5030	454	434	42	412	0.322452	0.250402	0.198517	0.997225	0.079771	0.300807	0.791	0.970478	paracetamol	305	294	42	263	-0.502052	0.153766	0.00122761	0.238949	-0.434379	0.170349	0.0113669	0.96191	paracetamol	1124	1102	11	1113	-0.401483	0.261047	0.124345	0.9998	-0.241988	0.30165	0.42261	0.991629	paracetamol	15.9487	42.2938	14.6745	0.117108	-0.301474	-2.57433	0.0100435	0.730666	NS	NS
P125.PWY	454	102	42	412	-0.207445	0.282684	0.463437	0.997225	-0.385147	0.333654	0.24906	0.970478	paracetamol	305	44	42	263	0.497689	0.161497	0.00225302	0.244077	0.361727	0.176098	0.0409636	0.96191	paracetamol	1124	249	11	1113	0.271847	0.487661	0.577331	0.9998	0.0518097	0.560238	0.926335	0.991629	paracetamol	12.5141	38.3418	4.20498	0.134765	0.320181	2.37584	0.0175091	0.753639	NS	NS
PWY.5101	454	442	42	412	-0.254202	0.135444	0.0612289	0.997225	-0.292379	0.157132	0.0635447	0.970478	paracetamol	305	305	42	263	-0.243422	0.111645	0.0300215	0.946585	-0.220627	0.123065	0.0741634	0.96191	paracetamol	1124	1122	11	1113	0.0925318	0.185305	0.617633	0.9998	0.183444	0.206671	0.374949	0.991629	paracetamol	54.5104	80.2265	29.1222	0.0781205	-0.1873	-2.39758	0.0165037	0.753639	NS	NS
PWY.6147	454	436	42	412	-0.200842	0.153031	0.190103	0.997225	-0.108851	0.181141	0.548258	0.970478	paracetamol	305	301	42	263	-0.165071	0.144358	0.253788	0.946585	-0.181731	0.160672	0.259093	0.96191	paracetamol	1124	1114	11	1113	-0.301051	0.234772	0.200006	0.9998	-0.307083	0.268765	0.253478	0.991629	paracetamol	42.7012	47.9862	18.1429	0.0958573	-0.201775	-2.10495	0.0352952	0.753639	NS	NS
PWY.6969	454	432	42	412	-0.117094	0.135436	0.387779	0.997225	-0.108377	0.159314	0.496759	0.970478	paracetamol	305	295	42	263	-0.357583	0.156405	0.0229652	0.946585	-0.273127	0.170171	0.109734	0.96191	paracetamol	1124	1101	11	1113	-0.204642	0.254461	0.421447	0.9998	-0.216161	0.301923	0.474184	0.991629	paracetamol	54.517	40.8787	15.4439	0.0949845	-0.217987	-2.29498	0.0217344	0.753639	NS	NS
PWY.7211	454	446	42	412	-0.069454	0.0883734	0.432358	0.997225	-0.0396129	0.103986	0.703455	0.970478	paracetamol	305	304	42	263	-0.216745	0.105265	0.0403735	0.946585	-0.224543	0.113748	0.0494399	0.96191	paracetamol	1124	1120	11	1113	-0.115373	0.144456	0.424654	0.9998	-0.107216	0.162001	0.508228	0.991629	paracetamol	128.043	90.2473	47.921	0.0612895	-0.127652	-2.08278	0.0372717	0.753639	NS	NS
TCA	454	436	42	412	-0.0905201	0.13675	0.508377	0.997225	-0.0504175	0.161485	0.755053	0.970478	paracetamol	305	298	42	263	-0.383886	0.155936	0.0144035	0.946585	-0.327999	0.169706	0.0543651	0.96191	paracetamol	1124	1106	11	1113	-0.0686942	0.249554	0.783162	0.9998	-0.162328	0.296807	0.584554	0.991629	paracetamol	53.4745	41.125	16.0573	0.0950629	-0.196381	-2.0658	0.0388474	0.753639	NS	NS
PWY.7242	454	453	42	412	0.0372238	0.118351	0.753277	0.997225	0.0449847	0.141743	0.751133	0.970478	paracetamol	305	305	42	263	-0.162055	0.0908588	0.0755069	0.946585	-0.168657	0.100052	0.093036	0.96191	paracetamol	1124	1123	11	1113	-0.249802	0.130159	0.0552137	0.9998	-0.118651	0.150262	0.429922	0.991629	paracetamol	71.3934	121.134	59.0271	0.0630498	-0.126088	-1.99981	0.0455204	0.827902	NS	NS
P122.PWY	454	158	42	412	0.330661	0.380611	0.385453	0.997225	0.174683	0.447609	0.696554	0.970478	paracetamol	305	83	42	263	0.534721	0.291295	0.0674033	0.946585	0.521602	0.322237	0.106707	0.96191	paracetamol	1124	328	11	1113	0.0278941	0.612608	0.96369	0.9998	-0.159674	0.705797	0.821064	0.991629	paracetamol	6.90299	11.7851	2.66462	0.216408	0.405504	1.87379	0.0609588	0.844715	NS	NS
PWY.6507	454	453	42	412	-0.00332716	0.12368	0.978551	0.997225	-0.12679	0.15027	0.399331	0.970478	paracetamol	305	305	42	263	-0.125228	0.0943371	0.185378	0.946585	-0.113282	0.1043	0.27842	0.96191	paracetamol	1124	1123	11	1113	-0.24739	0.130198	0.0576783	0.9998	-0.118486	0.151006	0.432837	0.991629	paracetamol	65.3731	112.366	58.9914	0.064994	-0.122007	-1.87721	0.0604898	0.844715	NS	NS
SALVADEHYPOX.PWY	454	452	42	412	-0.205591	0.0745809	0.00608757	0.997225	-0.204691	0.086242	0.0181056	0.970478	paracetamol	305	305	42	263	0.0311904	0.0560907	0.578584	0.946585	0.0488716	0.0622756	0.433304	0.96191	paracetamol	1124	1124	11	1113	-0.173702	0.0909074	0.0562946	0.9998	-0.104517	0.0990193	0.291429	0.991629	paracetamol	179.782	317.847	121.005	0.0402053	-0.0776979	-1.93253	0.0532944	0.844715	NS	NS
BRANCHED.CHAIN.AA.SYN.PWY	454	454	42	412	-0.0454826	0.0403939	0.260802	0.997225	-0.0721635	0.0480614	0.134039	0.970478	paracetamol	305	305	42	263	-0.0273666	0.0308908	0.376383	0.946585	-0.0291023	0.0347689	0.403345	0.96191	paracetamol	1124	1124	11	1113	-0.0146204	0.0394245	0.710823	0.9998	-0.00853582	0.0449917	0.849565	0.991629	paracetamol	612.87	1047.96	643.379	0.0208324	-0.0286261	-1.37411	0.169407	0.847799	NS	NS
FOLSYN.PWY	454	411	42	412	0.437558	0.345186	0.205614	0.997225	0.409219	0.406551	0.314758	0.970478	paracetamol	305	291	42	263	-0.212674	0.115411	0.0664141	0.946585	-0.252254	0.124598	0.0439865	0.96191	paracetamol	1124	1099	11	1113	-0.17509	0.176778	0.322177	0.9998	-0.20412	0.204296	0.317959	0.991629	paracetamol	8.39255	75.0768	31.9995	0.093061	-0.154998	-1.66556	0.095802	0.847799	NS	NS
HEME.BIOSYNTHESIS.II	454	323	42	412	0.256885	0.384906	0.504871	0.997225	0.289989	0.453228	0.522651	0.970478	paracetamol	305	185	42	263	0.361239	0.316011	0.253905	0.946585	0.284557	0.344879	0.410065	0.96191	paracetamol	1124	747	11	1113	0.384322	0.647843	0.553145	0.9998	0.388055	0.745	0.602558	0.991629	paracetamol	6.74978	10.0137	2.38265	0.228538	0.327323	1.43224	0.152074	0.847799	NS	NS
LACTOSECAT.PWY	454	452	42	412	0.205374	0.188325	0.276082	0.997225	0.132428	0.219438	0.546533	0.970478	paracetamol	305	302	42	263	0.129346	0.103866	0.214047	0.946585	0.0706501	0.116565	0.545	0.96191	paracetamol	1124	1117	11	1113	-0.0409881	0.208213	0.843977	0.9998	-0.239614	0.238392	0.315068	0.991629	paracetamol	28.1957	92.694	23.0665	0.083346	0.116944	1.40311	0.160583	0.847799	NS	NS
POLYAMINSYN3.PWY	454	250	42	412	-0.297915	0.416769	0.475101	0.997225	-0.262618	0.486815	0.589871	0.970478	paracetamol	305	185	42	263	-0.517443	0.368479	0.161281	0.946585	-0.211668	0.411897	0.607761	0.96191	paracetamol	1124	713	11	1113	-0.560324	0.776796	0.470859	0.9998	-1.70324	0.894935	0.0572814	0.991629	paracetamol	5.75718	7.36502	1.65724	0.260118	-0.436736	-1.67899	0.0931538	0.847799	NS	NS
PWY.1861	454	252	42	412	-0.506908	0.476134	0.287628	0.997225	-0.566806	0.556585	0.309125	0.970478	paracetamol	305	245	42	263	-0.616263	0.393674	0.118547	0.946585	-0.545857	0.42998	0.205382	0.96191	paracetamol	1124	982	11	1113	0.502689	0.679255	0.45942	0.9998	0.596679	0.783702	0.446609	0.991629	paracetamol	4.41105	6.45249	2.16738	0.277021	-0.393135	-1.41915	0.155854	0.847799	NS	NS
PWY.3001	454	454	42	412	-0.00461183	0.033117	0.889311	0.997225	-0.0255076	0.039317	0.51687	0.970478	paracetamol	305	305	42	263	-0.0555971	0.0324981	0.0881622	0.946585	-0.0483056	0.0366391	0.188506	0.96191	paracetamol	1124	1124	11	1113	-0.0192768	0.0435167	0.65787	0.9998	0.00436239	0.0501086	0.930641	0.991629	paracetamol	911.795	946.857	528.065	0.0204691	-0.0280833	-1.37198	0.170068	0.847799	NS	NS
PWY.5103	454	454	42	412	-0.052864	0.0445962	0.23651	0.997225	-0.0845211	0.0529973	0.111555	0.970478	paracetamol	305	305	42	263	-0.0377881	0.0339964	0.267235	0.946585	-0.0395959	0.0382925	0.302065	0.96191	paracetamol	1124	1124	11	1113	-0.0228416	0.045005	0.611881	0.9998	-0.0172658	0.0513459	0.736737	0.991629	paracetamol	502.81	865.236	493.717	0.023176	-0.0378961	-1.63514	0.102019	0.847799	NS	NS
PWY.5173	454	294	42	412	0.42197	0.374552	0.260529	0.997225	0.176693	0.424358	0.67736	0.970478	paracetamol	305	173	42	263	0.158359	0.294637	0.591343	0.946585	0.181192	0.315358	0.566078	0.96191	paracetamol	1124	600	11	1113	0.560662	0.605677	0.354813	0.9998	-0.422509	0.680179	0.534617	0.991629	paracetamol	7.12812	11.5193	2.72595	0.216303	0.297584	1.37577	0.168893	0.847799	NS	NS
PWY.5188	454	453	42	412	0.00857408	0.0571773	0.880869	0.997225	0.0172059	0.066286	0.795331	0.970478	paracetamol	305	305	42	263	0.0470629	0.0489665	0.337271	0.946585	0.0431763	0.0518715	0.405955	0.96191	paracetamol	1124	1124	11	1113	0.118925	0.0743662	0.110065	0.9998	0.117164	0.084719	0.166961	0.991629	paracetamol	305.882	417.063	180.821	0.0332638	0.048414	1.45546	0.145543	0.847799	NS	NS
PWY.5837	454	305	42	412	0.432659	0.398753	0.278505	0.997225	0.193295	0.455956	0.671844	0.970478	paracetamol	305	173	42	263	0.227162	0.349378	0.516072	0.946585	0.312902	0.385154	0.41729	0.96191	paracetamol	1124	656	11	1113	0.69564	0.707232	0.325521	0.9998	0.187037	0.809239	0.81726	0.991629	paracetamol	6.28916	8.19234	1.99929	0.246326	0.362412	1.47127	0.141219	0.847799	NS	NS
PWY.5863	454	294	42	412	0.563757	0.388645	0.147615	0.997225	0.362283	0.450392	0.421664	0.970478	paracetamol	305	171	42	263	0.167966	0.345562	0.627276	0.946585	0.240106	0.380574	0.528649	0.96191	paracetamol	1124	652	11	1113	0.718762	0.707321	0.309766	0.9998	0.215177	0.810417	0.790664	0.991629	paracetamol	6.62056	8.37431	1.99879	0.242581	0.386947	1.59512	0.110685	0.847799	NS	NS
PWY.5899	454	305	42	412	0.54109	0.454132	0.234109	0.997225	0.276628	0.520731	0.595557	0.970478	paracetamol	305	173	42	263	0.308731	0.419073	0.461884	0.946585	0.385159	0.461222	0.404425	0.96191	paracetamol	1124	656	11	1113	0.937949	0.834633	0.261345	0.9998	0.341117	0.956716	0.721499	0.991629	paracetamol	4.84882	5.69405	1.43552	0.288935	0.478196	1.65503	0.0979188	0.847799	NS	NS
PWY.5918	454	313	42	412	0.308227	0.425645	0.469365	0.997225	0.377448	0.499465	0.450275	0.970478	paracetamol	305	182	42	263	0.577434	0.371521	0.121188	0.946585	0.469922	0.409612	0.252323	0.96191	paracetamol	1124	745	11	1113	0.444991	0.752682	0.554501	0.9998	0.508481	0.86707	0.557705	0.991629	paracetamol	5.51958	7.24492	1.76513	0.262345	0.459077	1.7499	0.0801361	0.847799	NS	NS
PWY.6125	454	454	42	412	0.0481471	0.0693654	0.487983	0.997225	0.0611859	0.0823141	0.457728	0.970478	paracetamol	305	305	42	263	0.0684168	0.0798762	0.392392	0.946585	0.111026	0.086582	0.200857	0.96191	paracetamol	1124	1123	11	1113	0.120054	0.112914	0.287909	0.9998	0.0425991	0.13142	0.745893	0.991629	paracetamol	207.833	156.735	78.4333	0.0475114	0.0680497	1.43228	0.152063	0.847799	NS	NS
PWY.6163	454	454	42	412	0.0459576	0.0261802	0.0799033	0.997225	0.0488635	0.0312592	0.118834	0.970478	paracetamol	305	305	42	263	0.00751545	0.0235555	0.749918	0.946585	-0.0119802	0.0251538	0.634287	0.96191	paracetamol	1124	1124	11	1113	0.00789682	0.0365577	0.82902	0.9998	0.00357545	0.0417988	0.931848	0.991629	paracetamol	1459	1802.24	748.241	0.0157927	0.0215752	1.36615	0.171891	0.847799	NS	NS
PWY.6612	454	411	42	412	0.411723	0.334748	0.219376	0.997225	0.378039	0.393985	0.337877	0.970478	paracetamol	305	291	42	263	-0.23716	0.125846	0.0605229	0.946585	-0.27321	0.135455	0.0447748	0.96191	paracetamol	1124	1099	11	1113	-0.183801	0.20047	0.359426	0.9998	-0.18321	0.231385	0.428659	0.991629	paracetamol	8.92409	63.1419	24.883	0.101561	-0.163736	-1.61219	0.106922	0.847799	NS	NS
PWY.6737	454	454	42	412	0.0764583	0.035736	0.0329642	0.997225	0.106708	0.0424976	0.0124543	0.970478	paracetamol	305	305	42	263	0.0138356	0.0317365	0.663195	0.946585	0.0122099	0.0344097	0.723002	0.96191	paracetamol	1124	1124	11	1113	-0.0215511	0.0518316	0.677644	0.9998	-0.006742	0.0593959	0.909648	0.991629	paracetamol	783.049	992.844	372.229	0.021576	0.0305314	1.41507	0.157049	0.847799	NS	NS
PWY.7115	454	385	42	412	0.309264	0.357435	0.387385	0.997225	0.21935	0.413868	0.596408	0.970478	paracetamol	305	287	42	263	0.215082	0.23879	0.368466	0.946585	0.152467	0.25681	0.553225	0.96191	paracetamol	1124	1051	11	1113	0.391098	0.467159	0.402668	0.9998	-0.355359	0.532875	0.504997	0.991629	paracetamol	7.82717	17.5375	4.58216	0.182736	0.266631	1.4591	0.144537	0.847799	NS	NS
PWY.7208	454	454	42	412	0.0206766	0.060633	0.733258	0.997225	0.0192302	0.0717168	0.788731	0.970478	paracetamol	305	305	42	263	0.103361	0.0589295	0.0804631	0.946585	0.116315	0.0651848	0.0755101	0.96191	paracetamol	1124	1124	11	1113	0.0792706	0.0947426	0.402944	0.9998	0.017668	0.109242	0.871547	0.991629	paracetamol	272.008	287.962	111.406	0.0385938	0.0658638	1.70659	0.0878979	0.847799	NS	NS
PWY.7209	454	322	42	412	-0.360577	0.453473	0.426959	0.997225	-0.146931	0.529498	0.781547	0.970478	paracetamol	305	240	42	263	-0.621558	0.418748	0.13878	0.946585	-0.828304	0.444662	0.063605	0.96191	paracetamol	1124	965	11	1113	-0.611071	0.713636	0.392028	0.9998	-0.624703	0.80997	0.440718	0.991629	paracetamol	4.86292	5.70288	1.96357	0.282511	-0.518622	-1.83576	0.0663933	0.847799	NS	NS
PWY.7228	454	454	42	412	0.0439473	0.0765768	0.566332	0.997225	0.0445724	0.0905737	0.622913	0.970478	paracetamol	305	305	42	263	0.0881526	0.0918937	0.338191	0.946585	0.126112	0.0995196	0.206198	0.96191	paracetamol	1124	1123	11	1113	0.14272	0.132024	0.279923	0.9998	0.0493461	0.153598	0.74807	0.991629	paracetamol	170.532	118.421	57.3713	0.0537352	0.0754253	1.40365	0.160424	0.847799	NS	NS
PWY.7456	454	333	42	412	-0.670917	0.495653	0.176562	0.997225	-1.22479	0.569473	0.0320999	0.970478	paracetamol	305	265	42	263	-0.519434	0.3811	0.173916	0.946585	-0.432	0.404856	0.286926	0.96191	paracetamol	1124	1045	11	1113	0.465614	0.612166	0.447056	0.9998	0.775274	0.698744	0.267452	0.991629	paracetamol	4.07046	6.8853	2.66846	0.270922	-0.371759	-1.3722	0.170001	0.847799	NS	NS
PWY0.1415	454	191	42	412	0.30111	0.37387	0.421032	0.997225	0.399609	0.44065	0.365029	0.970478	paracetamol	305	96	42	263	0.346729	0.276515	0.210852	0.946585	0.273049	0.298765	0.36159	0.96191	paracetamol	1124	352	11	1113	0.111868	0.585875	0.848606	0.9998	-0.488342	0.669954	0.46621	0.991629	paracetamol	7.15418	13.0786	2.91333	0.207855	0.303068	1.45807	0.14482	0.847799	NS	NS
PWY490.3	454	180	42	412	0.375089	0.343071	0.27485	0.997225	0.477913	0.410332	0.24484	0.970478	paracetamol	305	128	42	263	0.520229	0.30325	0.0872907	0.946585	0.407463	0.330761	0.219084	0.96191	paracetamol	1124	483	11	1113	-0.203746	0.628306	0.745788	0.9998	-1.12456	0.723474	0.120385	0.991629	paracetamol	8.49636	10.8742	2.53313	0.213669	0.380203	1.77941	0.0751733	0.847799	NS	NS
PWY66.422	454	454	42	412	0.0385873	0.0362885	0.28822	0.997225	0.0481897	0.0411065	0.241787	0.970478	paracetamol	305	305	42	263	0.018879	0.0366334	0.606697	0.946585	0.0130999	0.0403345	0.745607	0.96191	paracetamol	1124	1124	11	1113	0.0590762	0.0591167	0.317861	0.9998	0.0467498	0.0661883	0.480147	0.991629	paracetamol	759.383	745.152	286.14	0.0236315	0.0336601	1.42437	0.154339	0.847799	NS	NS
PYRIDNUCSAL.PWY	454	437	42	412	-0.0884238	0.12958	0.495372	0.997225	-0.159197	0.144263	0.270504	0.970478	paracetamol	305	291	42	263	-0.0820879	0.149498	0.583374	0.946585	-0.0522838	0.161752	0.746788	0.96191	paracetamol	1124	1094	11	1113	-0.426835	0.229881	0.0636189	0.9998	-0.572333	0.2606	0.0282982	0.991629	paracetamol	59.5555	44.7436	18.9231	0.0900856	-0.138093	-1.5329	0.125299	0.847799	NS	NS
THISYNARA.PWY	454	454	42	412	-0.0203904	0.062286	0.74355	0.997225	-0.0412863	0.0729891	0.571958	0.970478	paracetamol	305	305	42	263	-0.107117	0.0633276	0.0917997	0.946585	-0.0641883	0.0713533	0.369167	0.96191	paracetamol	1124	1124	11	1113	-0.0351587	0.0998208	0.724742	0.9998	0.0662812	0.111462	0.552202	0.991629	paracetamol	257.762	249.352	100.359	0.0405729	-0.0584291	-1.4401	0.149839	0.847799	NS	NS
RHAMCAT.PWY	454	454	42	412	0.00295158	0.0717204	0.967192	0.997225	0.0755064	0.083029	0.363698	0.970478	paracetamol	305	305	42	263	-0.0866532	0.0752363	0.250352	0.946585	-0.0270044	0.0814343	0.740448	0.96191	paracetamol	1124	1124	11	1113	-0.212665	0.108	0.0491875	0.9998	-0.126513	0.124023	0.307924	0.991629	paracetamol	194.408	176.663	85.7336	0.046788	-0.0721689	-1.54247	0.122961	0.847799	NS	NS
PWY.5005	454	354	42	412	0.20037	0.403556	0.619784	0.997225	0.340482	0.474539	0.473488	0.970478	paracetamol	305	200	42	263	0.580301	0.42001	0.168118	0.946585	0.491049	0.457976	0.284602	0.96191	paracetamol	1124	720	11	1113	0.290121	0.857065	0.735046	0.9998	0.2969	0.991313	0.764615	0.991629	paracetamol	6.14033	5.66866	1.36136	0.275551	0.373174	1.35428	0.175646	0.848343	NS	NS
PWY.5083	454	270	42	412	0.517278	0.40802	0.205551	0.997225	0.523987	0.481707	0.277356	0.970478	paracetamol	305	154	42	263	0.225795	0.345108	0.51344	0.946585	0.218103	0.372435	0.558636	0.96191	paracetamol	1124	563	11	1113	0.199706	0.703403	0.776529	0.9998	-0.644698	0.806733	0.424382	0.991629	paracetamol	6.00673	8.39634	2.02112	0.246751	0.329187	1.33409	0.182175	0.848343	NS	NS
PWY.5989	454	440	42	412	-0.122738	0.165831	0.459625	0.997225	-0.173891	0.197735	0.379727	0.970478	paracetamol	305	299	42	263	-0.0530727	0.122722	0.665731	0.946585	-0.0688883	0.133052	0.605084	0.96191	paracetamol	1124	1115	11	1113	-0.269968	0.196457	0.169666	0.9998	-0.0891416	0.220789	0.686486	0.991629	paracetamol	36.3637	66.3977	25.9099	0.0881575	-0.116436	-1.32077	0.186577	0.848343	NS	NS
PWY.6545	454	452	42	412	0.0434356	0.0655155	0.507699	0.997225	0.0506909	0.0767283	0.509228	0.970478	paracetamol	305	305	42	263	0.0562109	0.0834164	0.500925	0.946585	0.0961769	0.0902817	0.287718	0.96191	paracetamol	1124	1123	11	1113	0.146602	0.119674	0.220834	0.9998	0.107389	0.139731	0.442333	0.991629	paracetamol	232.977	143.713	69.8229	0.0473242	0.0636799	1.34561	0.178428	0.848343	NS	NS
ANAGLYCOLYSIS.PWY	454	454	42	412	0.00089063	0.0391818	0.981876	0.997225	0.0222334	0.0463166	0.631473	0.970478	paracetamol	305	305	42	263	-0.0424936	0.0474246	0.370975	0.946585	0.0128295	0.0519085	0.804983	0.96191	paracetamol	1124	1124	11	1113	-0.0295906	0.0759904	0.697056	0.9998	0.0559569	0.0823312	0.496869	0.991629	paracetamol	651.374	444.624	173.174	0.0280698	-0.018467	-0.657897	0.510605	0.863372	NS	NS
ARGORNPROST.PWY	454	101	42	412	0.28554	0.314702	0.364728	0.997225	0.164336	0.370332	0.657463	0.970478	paracetamol	305	62	42	263	0.176141	0.291946	0.546747	0.946585	0.141399	0.313549	0.652387	0.96191	paracetamol	1124	238	11	1113	0.105775	0.591355	0.858073	0.9998	-0.25495	0.681527	0.708413	0.991629	paracetamol	10.0972	11.7326	2.85959	0.201254	0.212732	1.05703	0.290497	0.863372	NS	NS
ARO.PWY	454	454	42	412	0.0504351	0.025245	0.0463707	0.997225	0.0532705	0.0303018	0.079542	0.970478	paracetamol	305	305	42	263	0.0108628	0.0217046	0.617117	0.946585	-0.00601951	0.0229569	0.793374	0.96191	paracetamol	1124	1124	11	1113	-0.054669	0.0357429	0.126425	0.9998	-0.0521172	0.0398448	0.191154	0.991629	paracetamol	1569.1	2122.74	782.744	0.0149494	0.013276	0.888065	0.374506	0.863372	NS	NS
CENTFERM.PWY	454	266	42	412	-0.122206	0.399475	0.759813	0.997225	-0.211692	0.464713	0.648975	0.970478	paracetamol	305	221	42	263	-0.284123	0.345734	0.411849	0.946585	-0.179229	0.371843	0.630205	0.96191	paracetamol	1124	939	11	1113	-0.524739	0.620662	0.398041	0.9998	-0.744272	0.713298	0.296986	0.991629	paracetamol	6.26645	8.36598	2.59591	0.240923	-0.261484	-1.08534	0.27777	0.863372	NS	NS
CITRULBIO.PWY	454	423	42	412	0.0213447	0.290984	0.941558	0.997225	0.337746	0.325204	0.299639	0.970478	paracetamol	305	293	42	263	-0.0539829	0.139118	0.698277	0.946585	0.0404439	0.145199	0.780825	0.96191	paracetamol	1124	1096	11	1113	-0.184824	0.236954	0.43556	0.9998	-0.0786651	0.276895	0.776392	0.991629	paracetamol	11.8103	51.6694	17.8104	0.110913	-0.0717058	-0.646507	0.517951	0.863372	NS	NS
COA.PWY	454	454	42	412	-0.0135229	0.0679848	0.842425	0.997225	-0.0476993	0.0794844	0.548777	0.970478	paracetamol	305	305	42	263	-0.0384043	0.0642155	0.55026	0.946585	-0.0564499	0.0705729	0.424502	0.96191	paracetamol	1124	1124	11	1113	-0.0172692	0.08422	0.837571	0.9998	-0.037384	0.0969101	0.699751	0.991629	paracetamol	216.36	242.505	140.984	0.04083	-0.0244624	-0.599128	0.549087	0.863372	NS	NS
COA.PWY.1	454	454	42	412	0.0290339	0.0236945	0.221114	0.997225	0.0516454	0.0269741	0.0562692	0.970478	paracetamol	305	305	42	263	-0.00761967	0.0231687	0.74249	0.946585	-0.0175753	0.0251604	0.485493	0.96191	paracetamol	1124	1124	11	1113	0.01329	0.037323	0.721848	0.9998	0.00612692	0.0425706	0.885588	0.991629	paracetamol	1781.17	1862.93	717.873	0.0151411	0.0107887	0.71254	0.47613	0.863372	NS	NS
COMPLETE.ARO.PWY	454	454	42	412	0.0425197	0.0242538	0.0803015	0.997225	0.0526371	0.0290076	0.0703645	0.970478	paracetamol	305	305	42	263	0.0122825	0.0217991	0.573575	0.946585	-0.00568692	0.0230054	0.804954	0.96191	paracetamol	1124	1124	11	1113	-0.0417891	0.035805	0.243408	0.9998	-0.0416781	0.0399995	0.297663	0.991629	paracetamol	1699.97	2104.37	780.033	0.0147693	0.0142947	0.967865	0.333112	0.863372	NS	NS
DTDPRHAMSYN.PWY	454	454	42	412	-0.0399083	0.049041	0.416231	0.997225	0.0408153	0.0553766	0.461544	0.970478	paracetamol	305	305	42	263	-0.0146858	0.0418325	0.725791	0.946585	-0.0282074	0.0468568	0.547696	0.96191	paracetamol	1124	1124	11	1113	-0.00753434	0.0608145	0.901424	0.9998	0.0641785	0.0695537	0.356361	0.991629	paracetamol	415.798	571.442	270.387	0.0281984	-0.0214873	-0.762006	0.446056	0.863372	NS	NS
ENTBACSYN.PWY	454	165	42	412	0.446916	0.477114	0.349425	0.997225	0.50914	0.560666	0.364377	0.970478	paracetamol	305	74	42	263	0.371711	0.382417	0.331837	0.946585	0.282549	0.416717	0.498343	0.96191	paracetamol	1124	304	11	1113	-0.352152	0.809662	0.663692	0.9998	-0.843455	0.925728	0.362433	0.991629	paracetamol	4.39295	6.83793	1.52543	0.279987	0.311049	1.11094	0.266594	0.863372	NS	NS
FAO.PWY	454	389	42	412	0.0173657	0.353106	0.960798	0.997225	0.359517	0.412001	0.383402	0.970478	paracetamol	305	288	42	263	0.259453	0.253787	0.307456	0.946585	0.157446	0.282376	0.577606	0.96191	paracetamol	1124	1088	11	1113	0.0837336	0.259292	0.74681	0.9998	0.1657	0.292287	0.570901	0.991629	paracetamol	8.02027	15.5261	14.8738	0.161332	0.14089	0.873289	0.382505	0.863372	NS	NS
GLUCARGALACTSUPER.PWY	454	181	42	412	0.252976	0.332805	0.447583	0.997225	0.299313	0.389934	0.443182	0.970478	paracetamol	305	91	42	263	0.286759	0.248399	0.249249	0.946585	0.299814	0.272878	0.272894	0.96191	paracetamol	1124	349	11	1113	-0.3172	0.538596	0.556021	0.9998	-0.52628	0.616649	0.393599	0.991629	paracetamol	9.02862	16.2069	3.44726	0.186719	0.203538	1.09007	0.275681	0.863372	NS	NS
GLUCOSE1PMETAB.PWY	454	263	42	412	0.355271	0.41382	0.391078	0.997225	0.25876	0.488216	0.596401	0.970478	paracetamol	305	139	42	263	0.349684	0.36299	0.336156	0.946585	0.273748	0.399869	0.494201	0.96191	paracetamol	1124	537	11	1113	0.164808	0.730537	0.821555	0.9998	-0.144568	0.837706	0.863017	0.991629	paracetamol	5.83951	7.58945	1.87377	0.255632	0.329179	1.2877	0.197849	0.863372	NS	NS
GLUCUROCAT.PWY	454	453	42	412	0.0462073	0.109059	0.672003	0.997225	0.0526482	0.131011	0.688006	0.970478	paracetamol	305	305	42	263	-0.0521743	0.09021	0.56346	0.946585	-0.0300731	0.0972778	0.757457	0.96191	paracetamol	1124	1122	11	1113	-0.224125	0.137543	0.103493	0.9998	-0.0911517	0.15544	0.557724	0.991629	paracetamol	84.0767	122.883	52.8593	0.062039	-0.0553212	-0.891717	0.372545	0.863372	NS	NS
GLYCOCAT.PWY	454	309	42	412	0.0816463	0.444539	0.854361	0.997225	-0.269176	0.514579	0.601198	0.970478	paracetamol	305	176	42	263	0.439176	0.402561	0.276173	0.946585	0.695088	0.429532	0.106804	0.96191	paracetamol	1124	694	11	1113	0.160775	0.788761	0.838521	0.9998	0.247292	0.909216	0.785686	0.991629	paracetamol	5.06034	6.17074	1.60735	0.27909	0.263398	0.943776	0.345284	0.863372	NS	NS
GLYCOL.GLYOXDEG.PWY	454	200	42	412	0.00287733	0.344692	0.993343	0.997225	0.133836	0.404721	0.741055	0.970478	paracetamol	305	95	42	263	0.315245	0.2519	0.211751	0.946585	0.266289	0.272487	0.329344	0.96191	paracetamol	1124	370	11	1113	-0.271065	0.564479	0.631177	0.9998	-0.711051	0.644387	0.270077	0.991629	paracetamol	8.41663	15.7596	3.13837	0.191339	0.151627	0.792456	0.428095	0.863372	NS	NS
GOLPDLCAT.PWY	454	447	42	412	-0.0341369	0.117368	0.771303	0.997225	-0.0695013	0.139382	0.618316	0.970478	paracetamol	305	304	42	263	0.0635448	0.0911424	0.486224	0.946585	0.098478	0.0971798	0.311827	0.96191	paracetamol	1124	1120	11	1113	-0.357336	0.161908	0.027517	0.9998	-0.160263	0.185281	0.387249	0.991629	paracetamol	72.5944	120.381	38.1471	0.0657777	-0.0366034	-0.556472	0.577888	0.863372	NS	NS
HEMESYN2.PWY	454	439	42	412	-0.138356	0.242154	0.568052	0.997225	-0.101263	0.280965	0.71873	0.970478	paracetamol	305	284	42	263	0.2283	0.245223	0.352613	0.946585	0.11895	0.269883	0.659757	0.96191	paracetamol	1124	1057	11	1113	0.571392	0.464128	0.218542	0.9998	0.695004	0.535917	0.194961	0.991629	paracetamol	17.0537	16.6294	4.6422	0.161532	0.106706	0.660589	0.508876	0.863372	NS	NS
HEXITOLDEGSUPER.PWY	454	453	42	412	0.12354	0.101691	0.22508	0.997225	0.0353359	0.121086	0.770576	0.970478	paracetamol	305	301	42	263	-0.0443194	0.126935	0.727228	0.946585	0.0817572	0.135626	0.547161	0.96191	paracetamol	1124	1121	11	1113	0.0798233	0.192695	0.678774	0.9998	-0.0307662	0.221788	0.889698	0.991629	paracetamol	96.7023	62.0636	26.9315	0.0733833	0.0610982	0.832591	0.405076	0.863372	NS	NS
HISTSYN.PWY	454	454	42	412	-0.0424123	0.0521992	0.416944	0.997225	-0.0278795	0.0622712	0.654608	0.970478	paracetamol	305	305	42	263	-0.0709204	0.0464627	0.127973	0.946585	-0.112066	0.0510134	0.0289041	0.96191	paracetamol	1124	1124	11	1113	0.0449772	0.0751952	0.549869	0.9998	0.0757653	0.0858644	0.377767	0.991629	paracetamol	367.006	463.223	176.856	0.0315113	-0.0401784	-1.27505	0.202293	0.863372	NS	NS
HOMOSER.METSYN.PWY	454	454	42	412	-0.0285933	0.0750919	0.703555	0.997225	-0.129053	0.0882638	0.144504	0.970478	paracetamol	305	305	42	263	-0.0659767	0.0637572	0.301602	0.946585	-0.0699397	0.0714013	0.328222	0.96191	paracetamol	1124	1124	11	1113	0.0511858	0.0955556	0.592297	0.9998	0.128808	0.107083	0.229288	0.991629	paracetamol	177.343	246.003	109.519	0.0433203	-0.029455	-0.679934	0.496546	0.863372	NS	NS
MET.SAM.PWY	454	454	42	412	-0.0449886	0.0586426	0.443404	0.997225	-0.106677	0.0689036	0.122387	0.970478	paracetamol	305	305	42	263	-0.0648778	0.0532416	0.223984	0.946585	-0.0632497	0.0596527	0.289985	0.96191	paracetamol	1124	1124	11	1113	0.042685	0.0757467	0.573192	0.9998	0.106212	0.0846777	0.210002	0.991629	paracetamol	290.787	352.775	174.29	0.0349674	-0.0348838	-0.99761	0.318468	0.863372	NS	NS
METSYN.PWY	454	454	42	412	-0.025069	0.0586357	0.6692	0.997225	-0.0979898	0.068842	0.155415	0.970478	paracetamol	305	305	42	263	-0.0588653	0.0491867	0.232356	0.946585	-0.0542282	0.0543869	0.319648	0.96191	paracetamol	1124	1124	11	1113	0.0361144	0.0698978	0.605486	0.9998	0.0937958	0.0783911	0.231762	0.991629	paracetamol	290.855	413.337	204.679	0.0331703	-0.0266603	-0.803741	0.421546	0.863372	NS	NS
NONOXIPENT.PWY	454	454	42	412	-0.0415665	0.0472452	0.379455	0.997225	-0.0182396	0.0553202	0.741796	0.970478	paracetamol	305	305	42	263	0.0158976	0.0479179	0.740298	0.946585	0.0273932	0.0532072	0.607095	0.96191	paracetamol	1124	1124	11	1113	-0.0515748	0.0723181	0.475893	0.9998	0.0266565	0.0804948	0.74059	0.991629	paracetamol	448.006	435.517	191.208	0.0305035	-0.0200607	-0.657652	0.510761	0.863372	NS	NS
P108.PWY	454	242	42	412	-0.341519	0.418896	0.415353	0.997225	-0.280447	0.493822	0.570416	0.970478	paracetamol	305	212	42	263	-0.21724	0.39035	0.57827	0.946585	-0.228579	0.427195	0.593053	0.96191	paracetamol	1124	843	11	1113	-0.533438	0.754312	0.479599	0.9998	-0.437658	0.866407	0.613563	0.991629	paracetamol	5.69886	6.56283	1.75751	0.267078	-0.3074	-1.15097	0.249743	0.863372	NS	NS
P42.PWY	454	445	42	412	-0.0481767	0.134166	0.71971	0.997225	-0.0949524	0.155983	0.543055	0.970478	paracetamol	305	299	42	263	-0.203801	0.157312	0.196165	0.946585	-0.0428592	0.165931	0.796385	0.96191	paracetamol	1124	1115	11	1113	0.0684236	0.267479	0.798146	0.9998	0.14201	0.314269	0.65145	0.991629	paracetamol	55.5536	40.4088	13.9772	0.0953724	-0.0905529	-0.949467	0.342383	0.863372	NS	NS
PENTOSE.P.PWY	454	452	42	412	0.120181	0.112081	0.284198	0.997225	0.181733	0.131623	0.168159	0.970478	paracetamol	305	304	42	263	-0.23346	0.121993	0.0566274	0.946585	-0.2485	0.132473	0.0617964	0.96191	paracetamol	1124	1123	11	1113	-0.0716786	0.19155	0.708324	0.9998	-0.217764	0.211505	0.303434	0.991629	paracetamol	79.6042	67.1941	27.2545	0.0757983	-0.0463869	-0.611978	0.540552	0.863372	NS	NS
PPGPPMET.PWY	454	440	42	412	-0.114009	0.147343	0.439506	0.997225	-0.0828274	0.16909	0.624529	0.970478	paracetamol	305	295	42	263	0.210815	0.136598	0.123854	0.946585	0.151367	0.151125	0.317491	0.96191	paracetamol	1124	1110	11	1113	0.0781309	0.280714	0.780812	0.9998	0.113805	0.306662	0.710632	0.991629	paracetamol	46.0615	53.5936	12.6903	0.0943458	0.0626497	0.664043	0.506663	0.863372	NS	NS
PWY.4242	454	454	42	412	-0.0141663	0.0888616	0.873413	0.997225	-0.138555	0.104194	0.18437	0.970478	paracetamol	305	304	42	263	-0.138431	0.0807402	0.0874971	0.946585	-0.0864382	0.0895221	0.335177	0.96191	paracetamol	1124	1123	11	1113	0.110291	0.124924	0.3775	0.9998	0.0898973	0.143973	0.532497	0.991629	paracetamol	126.64	153.398	64.0781	0.0539072	-0.0463851	-0.860461	0.389535	0.863372	NS	NS
PWY.5121	454	436	42	412	-0.117421	0.170821	0.492217	0.997225	-0.0953861	0.20053	0.634583	0.970478	paracetamol	305	299	42	263	-0.0926063	0.160607	0.564651	0.946585	-0.06344	0.176072	0.718912	0.96191	paracetamol	1124	1116	11	1113	0.138154	0.253487	0.585854	0.9998	0.187156	0.282793	0.508235	0.991629	paracetamol	34.2702	38.768	15.5629	0.106238	-0.0616711	-0.580498	0.561579	0.863372	NS	NS
PWY.5136	454	389	42	412	0.0242477	0.34334	0.94373	0.997225	0.390742	0.400161	0.32943	0.970478	paracetamol	305	288	42	263	0.283686	0.247249	0.252149	0.946585	0.176052	0.274949	0.522526	0.96191	paracetamol	1124	1088	11	1113	0.0501139	0.255998	0.844835	0.9998	0.170686	0.288615	0.554384	0.991629	paracetamol	8.48304	16.358	15.2591	0.157916	0.139923	0.886057	0.375587	0.863372	NS	NS
PWY.5138	454	124	42	412	-0.187064	0.256902	0.46691	0.997225	-0.0814533	0.302109	0.787596	0.970478	paracetamol	305	58	42	263	0.296314	0.181561	0.103727	0.946585	0.256587	0.196416	0.192573	0.96191	paracetamol	1124	235	11	1113	-0.0325283	0.413877	0.93737	0.9998	-0.358253	0.461297	0.437554	0.991629	paracetamol	15.1518	30.3358	5.83791	0.139583	0.116213	0.832572	0.405086	0.863372	NS	NS
PWY.5177	454	436	42	412	-0.115408	0.28572	0.686469	0.997225	0.128266	0.325802	0.694018	0.970478	paracetamol	305	305	42	263	-0.0334972	0.0799424	0.675523	0.946585	0.0302755	0.0848673	0.72159	0.96191	paracetamol	1124	1123	11	1113	-0.0521803	0.115814	0.652399	0.9998	0.0940419	0.12917	0.466746	0.991629	paracetamol	12.2495	156.475	74.5558	0.0641131	-0.0433471	-0.676105	0.498974	0.863372	NS	NS
PWY.5347	454	454	42	412	-0.0153771	0.0539623	0.775811	0.997225	-0.0744623	0.0631718	0.239222	0.970478	paracetamol	305	305	42	263	-0.0570991	0.0462218	0.217688	0.946585	-0.0561947	0.051734	0.278378	0.96191	paracetamol	1124	1124	11	1113	0.0502018	0.0613089	0.413057	0.9998	0.0869907	0.0688539	0.206718	0.991629	paracetamol	343.415	468.066	266.043	0.030464	-0.0173091	-0.568184	0.56991	0.863372	NS	NS
PWY.5464	454	262	42	412	0.0501613	0.426358	0.906399	0.997225	0.141971	0.493246	0.773626	0.970478	paracetamol	305	161	42	263	0.274593	0.358084	0.443783	0.946585	0.380264	0.391163	0.331873	0.96191	paracetamol	1124	555	11	1113	0.202291	0.737424	0.783888	0.9998	-0.423468	0.836918	0.612971	0.991629	paracetamol	5.50111	7.79885	1.83893	0.257012	0.184258	0.716923	0.473422	0.863372	NS	NS
PWY.561	454	202	42	412	-0.0113551	0.393096	0.976968	0.997225	0.138999	0.470443	0.767794	0.970478	paracetamol	305	109	42	263	0.315747	0.352144	0.370634	0.946585	0.253236	0.377154	0.502528	0.96191	paracetamol	1124	417	11	1113	-0.0104314	0.731713	0.988628	0.9998	-0.808208	0.837508	0.334754	0.991629	paracetamol	6.47146	8.06417	1.86775	0.246907	0.149559	0.605729	0.544695	0.863372	NS	NS
PWY.5686	454	454	42	412	0.0317114	0.0231479	0.171416	0.997225	0.0433661	0.0271928	0.111575	0.970478	paracetamol	305	305	42	263	-0.00748815	0.0183385	0.68334	0.946585	-0.00654935	0.0194544	0.736663	0.96191	paracetamol	1124	1124	11	1113	0.00678103	0.0317604	0.830972	0.9998	0.0134769	0.0361945	0.709708	0.991629	paracetamol	1866.28	2973.54	991.352	0.0130955	0.00748365	0.571468	0.567683	0.863372	NS	NS
PWY.5840	454	258	42	412	-0.0930623	0.463254	0.840879	0.997225	-0.309333	0.544273	0.570124	0.970478	paracetamol	305	143	42	263	0.575941	0.419258	0.170562	0.946585	0.662915	0.462177	0.152661	0.96191	paracetamol	1124	582	11	1113	0.196767	0.835873	0.813939	0.9998	-0.192515	0.957351	0.840665	0.991629	paracetamol	4.65974	5.68903	1.43126	0.291358	0.265239	0.910355	0.362635	0.863372	NS	NS
PWY.5971	454	289	42	412	-0.0792161	0.465709	0.865012	0.997225	-0.26353	0.53841	0.624787	0.970478	paracetamol	305	182	42	263	-0.299021	0.410545	0.466971	0.946585	-0.15564	0.453061	0.731473	0.96191	paracetamol	1124	699	11	1113	-0.0221058	0.817896	0.978443	0.9998	-0.412384	0.9414	0.661435	0.991629	paracetamol	4.61074	5.93306	1.49487	0.288211	-0.180452	-0.626109	0.531243	0.863372	NS	NS
PWY.6113	454	281	42	412	-0.413295	0.461002	0.37047	0.997225	-0.486574	0.533641	0.362427	0.970478	paracetamol	305	182	42	263	-0.334264	0.411054	0.416761	0.946585	-0.197474	0.453391	0.663519	0.96191	paracetamol	1124	699	11	1113	-0.0239432	0.820145	0.976715	0.9998	-0.395845	0.944273	0.675149	0.991629	paracetamol	4.70538	5.91836	1.48668	0.287356	-0.326875	-1.13753	0.255318	0.863372	NS	NS
PWY.6284	454	289	42	412	-0.071054	0.450934	0.874868	0.997225	-0.231279	0.522183	0.658074	0.970478	paracetamol	305	182	42	263	-0.367515	0.40778	0.368179	0.946585	-0.237963	0.449525	0.596996	0.96191	paracetamol	1124	699	11	1113	0.0286533	0.812503	0.971874	0.9998	-0.335344	0.935547	0.720079	0.991629	paracetamol	4.91783	6.0138	1.51478	0.283451	-0.202162	-0.713216	0.475712	0.863372	NS	NS
PWY.6305	454	452	42	412	-0.18799	0.0990723	0.0584246	0.997225	-0.17821	0.114574	0.120654	0.970478	paracetamol	305	305	42	263	-0.0509413	0.0652859	0.435851	0.946585	-0.0495041	0.0711184	0.486997	0.96191	paracetamol	1124	1124	11	1113	0.0676009	0.104712	0.51868	0.9998	0.00914216	0.116027	0.937212	0.991629	paracetamol	101.882	234.618	91.2021	0.0483537	-0.0583097	-1.2059	0.227856	0.863372	NS	NS
PWY.6317	454	454	42	412	0.0453018	0.0372803	0.224965	0.997225	0.0623633	0.0428127	0.146012	0.970478	paracetamol	305	305	42	263	0.0152436	0.0367597	0.678675	0.946585	0.0119486	0.0404944	0.768177	0.96191	paracetamol	1124	1124	11	1113	-0.0110466	0.0570088	0.846392	0.9998	0.0119218	0.065474	0.855551	0.991629	paracetamol	719.516	740.042	307.692	0.0237876	0.0229042	0.96286	0.335618	0.863372	NS	NS
PWY.6527	454	454	42	412	0.0135083	0.0437847	0.757841	0.997225	0.041837	0.0507288	0.410043	0.970478	paracetamol	305	305	42	263	-0.0274646	0.044103	0.533933	0.946585	-0.0449743	0.0486623	0.356219	0.96191	paracetamol	1124	1124	11	1113	-0.0602596	0.0693917	0.385364	0.9998	-0.0242984	0.0776772	0.754484	0.991629	paracetamol	521.62	514.119	207.675	0.0283591	-0.0157537	-0.555507	0.578548	0.863372	NS	NS
PWY.6590	454	266	42	412	-0.135467	0.417066	0.74548	0.997225	-0.237991	0.484948	0.62387	0.970478	paracetamol	305	221	42	263	-0.29192	0.361519	0.420032	0.946585	-0.181834	0.388792	0.640392	0.96191	paracetamol	1124	939	11	1113	-0.55577	0.644522	0.388708	0.9998	-0.788733	0.740725	0.2872	0.991629	paracetamol	5.74898	7.65136	2.40727	0.251517	-0.275201	-1.09417	0.273882	0.863372	NS	NS
PWY.6628	454	393	42	412	0.315833	0.401508	0.431932	0.997225	0.200755	0.46384	0.665387	0.970478	paracetamol	305	242	42	263	0.279861	0.410817	0.496255	0.946585	0.148734	0.440945	0.736153	0.96191	paracetamol	1124	907	11	1113	0.355447	0.773393	0.645897	0.9998	-0.662985	0.879694	0.451221	0.991629	paracetamol	6.20315	5.92521	1.67186	0.269189	0.305187	1.13373	0.256908	0.863372	NS	NS
PWY.7184	454	454	42	412	0.0427236	0.0736704	0.562262	0.997225	0.0485596	0.0874644	0.579076	0.970478	paracetamol	305	305	42	263	0.0609361	0.0886456	0.492359	0.946585	0.105735	0.0957257	0.270357	0.96191	paracetamol	1124	1123	11	1113	0.141597	0.12948	0.274374	0.9998	0.0647583	0.150969	0.668045	0.991629	paracetamol	184.253	127.258	59.6481	0.0519063	0.0648578	1.24952	0.211476	0.863372	NS	NS
PWY.7221	454	454	42	412	0.0217212	0.0208484	0.298055	0.997225	0.0416706	0.0241881	0.0857184	0.970478	paracetamol	305	305	42	263	0.0105059	0.0165715	0.526609	0.946585	0.0115141	0.0174038	0.508846	0.96191	paracetamol	1124	1124	11	1113	-0.0299523	0.027253	0.271988	0.9998	-0.0285799	0.0304948	0.348865	0.991629	paracetamol	2300.68	3641.45	1346.39	0.0117133	0.00657234	0.5611	0.57473	0.863372	NS	NS
PWY.7234	454	454	42	412	-0.00695768	0.109965	0.949579	0.997225	-0.0428413	0.128268	0.738558	0.970478	paracetamol	305	305	42	263	-0.144697	0.101595	0.155425	0.946585	-0.221384	0.106946	0.0394267	0.96191	paracetamol	1124	1124	11	1113	-0.0403848	0.159659	0.800358	0.9998	-0.106796	0.182995	0.559612	0.991629	paracetamol	82.6968	96.8855	39.2296	0.0676028	-0.0739389	-1.09373	0.274075	0.863372	NS	NS
PWY.7237	454	449	42	412	0.00770903	0.130199	0.952813	0.997225	0.0962347	0.151315	0.525157	0.970478	paracetamol	305	305	42	263	0.214511	0.100523	0.0336661	0.946585	0.213749	0.10292	0.0387864	0.96191	paracetamol	1124	1124	11	1113	-0.217396	0.173528	0.210543	0.9998	-0.0773416	0.198207	0.696462	0.991629	paracetamol	58.9906	98.9615	33.2093	0.0723269	0.0756616	1.04611	0.295512	0.863372	NS	NS
PWY.7388	454	329	42	412	-0.00920008	0.408337	0.982035	0.997225	-0.217994	0.473936	0.645793	0.970478	paracetamol	305	187	42	263	-0.31329	0.368556	0.395981	0.946585	-0.175833	0.407663	0.666588	0.96191	paracetamol	1124	708	11	1113	-0.0301287	0.741192	0.967583	0.9998	-0.30397	0.84981	0.720644	0.991629	paracetamol	5.99739	7.36195	1.82028	0.256667	-0.15919	-0.620221	0.535112	0.863372	NS	NS
PWY.7391	454	77	42	412	-0.308291	0.254663	0.226708	0.997225	-0.633931	0.295531	0.0325557	0.970478	paracetamol	305	73	42	263	-0.0924596	0.263015	0.725433	0.946585	-0.166869	0.291457	0.567447	0.96191	paracetamol	1124	385	11	1113	0.191669	0.590589	0.745591	0.9998	0.357059	0.668588	0.593418	0.991629	paracetamol	15.4195	14.4557	2.86702	0.174761	-0.169223	-0.96831	0.33289	0.863372	NS	NS
PWY.7400	454	454	42	412	0.0670912	0.0715715	0.349075	0.997225	0.0342581	0.0834309	0.681578	0.970478	paracetamol	305	305	42	263	0.0799069	0.06721	0.235427	0.946585	0.0682236	0.0732617	0.352591	0.96191	paracetamol	1124	1124	11	1113	-0.150563	0.11047	0.173181	0.9998	-0.249184	0.127119	0.0502278	0.991629	paracetamol	195.218	221.377	81.9428	0.0447869	0.037007	0.82629	0.408639	0.863372	NS	NS
PWY.7446	454	115	42	412	0.282477	0.309139	0.36135	0.997225	0.607292	0.359736	0.0921655	0.970478	paracetamol	305	56	42	263	0.152436	0.200436	0.447543	0.946585	0.160575	0.22308	0.472279	0.96191	paracetamol	1124	232	11	1113	0.149086	0.458492	0.745116	0.9998	-0.228656	0.523927	0.662615	0.991629	paracetamol	10.4639	24.8914	4.75704	0.157892	0.185962	1.17778	0.238886	0.863372	NS	NS
PWY.7664	454	329	42	412	0.0293168	0.42721	0.94532	0.997225	-0.183023	0.495676	0.712146	0.970478	paracetamol	305	187	42	263	-0.336799	0.391782	0.390669	0.946585	-0.194558	0.433535	0.653964	0.96191	paracetamol	1124	708	11	1113	-0.0583191	0.78497	0.940789	0.9998	-0.35402	0.899789	0.694067	0.991629	paracetamol	5.47919	6.51494	1.62291	0.270993	-0.156292	-0.576738	0.564116	0.863372	NS	NS
PWY.922	454	302	42	412	0.422649	0.390537	0.279748	0.997225	-0.224322	0.419137	0.592812	0.970478	paracetamol	305	183	42	263	-0.111024	0.335783	0.741147	0.946585	-0.158788	0.356205	0.656125	0.96191	paracetamol	1124	748	11	1113	0.417595	0.655193	0.52402	0.9998	-0.249945	0.734601	0.733737	0.991629	paracetamol	6.55655	8.86916	2.32949	0.237322	0.155403	0.654821	0.512583	0.863372	NS	NS
PWY0.162	454	453	42	412	-0.0367815	0.061067	0.547283	0.997225	-0.021967	0.0726808	0.762632	0.970478	paracetamol	305	305	42	263	-0.0634385	0.0604443	0.294791	0.946585	-0.0657334	0.0666358	0.324822	0.96191	paracetamol	1124	1124	11	1113	0.0583577	0.0936564	0.533344	0.9998	-0.011714	0.105767	0.911833	0.991629	paracetamol	268.156	273.709	114.005	0.0390473	-0.0313686	-0.803349	0.421773	0.863372	NS	NS
PWY0.166	454	454	42	412	0.0220014	0.0539968	0.683872	0.997225	0.0260379	0.0637397	0.683126	0.970478	paracetamol	305	305	42	263	0.0422063	0.0701158	0.547666	0.946585	0.0725667	0.0762204	0.341939	0.96191	paracetamol	1124	1123	11	1113	0.0970879	0.0997997	0.330851	0.9998	0.0381065	0.11658	0.743829	0.991629	paracetamol	342.977	203.408	100.402	0.0393205	0.0400114	1.01757	0.308882	0.863372	NS	NS
PWY66.409	454	448	42	412	0.0493547	0.123166	0.688828	0.997225	-0.0478526	0.14077	0.734091	0.970478	paracetamol	305	304	42	263	0.13383	0.116479	0.251501	0.946585	0.138563	0.125	0.268662	0.96191	paracetamol	1124	1120	11	1113	-0.0574015	0.181985	0.752504	0.9998	-0.112277	0.207867	0.589214	0.991629	paracetamol	65.9202	73.7059	30.1946	0.076737	0.0670372	0.873597	0.382338	0.863372	NS	NS
PWYG.321	454	319	42	412	-0.290829	0.43512	0.504238	0.997225	-0.388257	0.5063	0.443626	0.970478	paracetamol	305	187	42	263	-0.334234	0.394577	0.397636	0.946585	-0.189667	0.436803	0.664486	0.96191	paracetamol	1124	708	11	1113	-0.0555609	0.789813	0.94393	0.9998	-0.348979	0.905588	0.700046	0.991629	paracetamol	5.2818	6.42298	1.60307	0.274123	-0.283438	-1.03398	0.301146	0.863372	NS	NS
PYRIDNUCSYN.PWY	454	453	42	412	-0.0656459	0.0507793	0.196792	0.997225	-0.0440701	0.0577167	0.445598	0.970478	paracetamol	305	305	42	263	-0.0506623	0.0452859	0.264161	0.946585	-0.0436497	0.0496212	0.379844	0.96191	paracetamol	1124	1124	11	1113	0.100006	0.0660315	0.13018	0.9998	0.0912314	0.0739669	0.217694	0.991629	paracetamol	387.817	487.611	229.35	0.0300859	-0.0246437	-0.819113	0.412722	0.863372	NS	NS
GLUDEG.I.PWY	454	344	42	412	-0.165766	0.359786	0.645217	0.997225	-0.289294	0.425958	0.497432	0.970478	paracetamol	305	244	42	263	-0.105442	0.314366	0.73755	0.946585	0.103356	0.346384	0.765643	0.96191	paracetamol	1124	956	11	1113	-0.386865	0.586034	0.5093	0.9998	0.367018	0.6749	0.586684	0.991629	paracetamol	7.72522	10.1188	2.91175	0.219498	-0.167374	-0.762532	0.445742	0.863372	NS	NS
HISDEG.PWY	454	447	42	412	0.0715348	0.16525	0.665315	0.997225	0.0529371	0.194304	0.785426	0.970478	paracetamol	305	300	42	263	-0.332712	0.183655	0.0710689	0.946585	-0.13228	0.201559	0.512223	0.96191	paracetamol	1124	1113	11	1113	0.149735	0.296523	0.613682	0.9998	0.241635	0.336364	0.472686	0.991629	paracetamol	36.6197	29.6481	11.3732	0.113489	-0.0713763	-0.628926	0.529398	0.863372	NS	NS
PWY.6385	454	454	42	412	-0.0218666	0.0514558	0.671078	0.997225	0.0385706	0.0594851	0.517102	0.970478	paracetamol	305	305	42	263	-0.0974528	0.0519679	0.0617632	0.946585	-0.089154	0.0553597	0.108532	0.96191	paracetamol	1124	1123	11	1113	0.059974	0.0685714	0.38197	0.9998	0.115127	0.0782807	0.141669	0.991629	paracetamol	377.687	370.279	212.674	0.0322641	-0.0328829	-1.01918	0.308119	0.863372	NS	NS
PWY.7254	454	246	42	412	0.578183	0.398428	0.147451	0.997225	0.567076	0.46439	0.222766	0.970478	paracetamol	305	137	42	263	-0.188155	0.342653	0.583339	0.946585	-0.31911	0.371445	0.391062	0.96191	paracetamol	1124	528	11	1113	0.687245	0.695191	0.323088	0.9998	-0.143482	0.7922	0.856309	0.991629	paracetamol	6.29943	8.5171	2.06915	0.243355	0.205008	0.842422	0.399552	0.863372	NS	NS
PWY.7383	454	427	42	412	0.223751	0.311622	0.473127	0.997225	0.124367	0.367507	0.735236	0.970478	paracetamol	305	302	42	263	-0.132991	0.105656	0.209159	0.946585	-0.0685494	0.116742	0.557605	0.96191	paracetamol	1124	1123	11	1113	-0.0868311	0.14198	0.540946	0.9998	0.117721	0.163027	0.470395	0.991629	paracetamol	10.2978	89.5803	49.6074	0.0817901	-0.0930973	-1.13825	0.255017	0.863372	NS	NS
HSERMETANA.PWY	454	447	42	412	-0.0667712	0.115269	0.562719	0.997225	-0.118965	0.131175	0.365019	0.970478	paracetamol	305	305	42	263	-0.0916463	0.0735903	0.214008	0.946585	-0.0675954	0.0819748	0.410377	0.96191	paracetamol	1124	1124	11	1113	0.190256	0.123818	0.124681	0.9998	0.247004	0.139064	0.0759857	0.991629	paracetamol	75.2619	184.654	65.2278	0.0554577	-0.0293353	-0.528967	0.596828	0.877156	NS	NS
PWY.5659	454	453	42	412	-0.0635688	0.0807777	0.431739	0.997225	-0.155006	0.0953305	0.104762	0.970478	paracetamol	305	305	42	263	-0.0832454	0.0683498	0.22422	0.946585	-0.106528	0.0762302	0.163459	0.96191	paracetamol	1124	1124	11	1113	0.19136	0.108422	0.0778447	0.9998	0.0677117	0.124942	0.587967	0.991629	paracetamol	153.256	214.055	85.0681	0.0470163	-0.024941	-0.530474	0.595783	0.877156	NS	NS
PWY.6282	454	329	42	412	0.0497577	0.429076	0.907734	0.997225	-0.16373	0.497939	0.742469	0.970478	paracetamol	305	187	42	263	-0.340618	0.401258	0.396633	0.946585	-0.195027	0.444224	0.661	0.96191	paracetamol	1124	708	11	1113	-0.0523253	0.801558	0.947963	0.9998	-0.326414	0.919436	0.722648	0.991629	paracetamol	5.43165	6.21087	1.55643	0.275252	-0.145974	-0.530329	0.595884	0.877156	NS	NS
PWY.6892	454	341	42	412	-0.0632669	0.393569	0.872363	0.997225	-0.139687	0.466706	0.764865	0.970478	paracetamol	305	221	42	263	0.368592	0.348802	0.291488	0.946585	0.404167	0.389567	0.300464	0.96191	paracetamol	1124	870	11	1113	-0.231447	0.669804	0.72975	0.9998	-0.235442	0.776875	0.761901	0.991629	paracetamol	6.45591	8.21942	2.22897	0.243221	0.124541	0.512048	0.608618	0.885539	NS	NS
REDCITCYC	454	284	42	412	0.551407	0.393533	0.161871	0.997225	0.557855	0.4584	0.224341	0.970478	paracetamol	305	172	42	263	-0.319181	0.349717	0.362146	0.946585	-0.40716	0.380489	0.285552	0.96191	paracetamol	1124	646	11	1113	0.5766	0.724696	0.426408	0.9998	-0.170597	0.82842	0.836884	0.991629	paracetamol	6.45709	8.17648	1.9041	0.245902	0.123875	0.503758	0.614431	0.88955	NS	NS
FASYN.INITIAL.PWY	454	329	42	412	-0.00703211	0.413415	0.986437	0.997225	-0.223969	0.479635	0.640787	0.970478	paracetamol	305	187	42	263	-0.317142	0.373294	0.396243	0.946585	-0.177034	0.412925	0.668469	0.96191	paracetamol	1124	709	11	1113	0.273689	0.748641	0.714747	0.9998	-0.122134	0.85839	0.886883	0.991629	paracetamol	5.85096	7.17627	1.78424	0.259837	-0.123466	-0.475167	0.634668	0.895925	NS	NS
PEPTIDOGLYCANSYN.PWY	454	454	42	412	0.0208259	0.0213625	0.330163	0.997225	0.0363991	0.0246369	0.140364	0.970478	paracetamol	305	305	42	263	-0.0135412	0.0178829	0.449546	0.946585	-0.0149954	0.0189208	0.4288	0.96191	paracetamol	1124	1124	11	1113	-0.0384491	0.0306815	0.21041	0.9998	-0.0329687	0.034046	0.333085	0.991629	paracetamol	2191.26	3126.99	1062.3	0.012519	-0.00588549	-0.470123	0.638267	0.895925	NS	NS
PWY.5941	454	366	42	412	0.309009	0.452399	0.494938	0.997225	-0.156586	0.530612	0.768069	0.970478	paracetamol	305	284	42	263	-0.123881	0.303095	0.683038	0.946585	-0.388356	0.327238	0.236385	0.96191	paracetamol	1124	1043	11	1113	-0.775509	0.58587	0.185878	0.9998	-0.483084	0.67723	0.4758	0.991629	paracetamol	4.88604	10.8853	2.91338	0.231343	-0.112284	-0.485359	0.627422	0.895925	NS	NS
PWY.5505	454	230	42	412	0.106683	0.393129	0.786236	0.997225	0.173982	0.460534	0.705794	0.970478	paracetamol	305	159	42	263	0.174462	0.344998	0.613449	0.946585	0.27182	0.37982	0.474837	0.96191	paracetamol	1124	608	11	1113	-0.174811	0.715408	0.807003	0.9998	-0.695281	0.826313	0.400296	0.991629	paracetamol	6.47038	8.40169	1.95385	0.243787	0.107839	0.44235	0.658236	0.901676	NS	NS
KETOGLUCONMET.PWY	454	201	42	412	0.12834	0.395852	0.745932	0.997225	0.254436	0.467898	0.586895	0.970478	paracetamol	305	115	42	263	0.193874	0.32932	0.556501	0.946585	0.211661	0.358551	0.555478	0.96191	paracetamol	1124	450	11	1113	-0.402375	0.703578	0.567506	0.9998	-0.744182	0.806645	0.356441	0.991629	paracetamol	6.38168	9.22071	2.02011	0.238213	0.101793	0.427317	0.669149	0.909917	NS	NS
PWY.6263	454	72	42	412	-0.224222	0.247968	0.366369	0.997225	-0.409909	0.290894	0.159582	0.970478	paracetamol	305	55	42	263	0.3165	0.225026	0.160619	0.946585	0.400848	0.247085	0.105935	0.96191	paracetamol	1124	237	11	1113	0.000128931	0.514186	0.9998	0.9998	-0.499929	0.58881	0.396043	0.991629	paracetamol	16.2633	19.7486	3.78233	0.158522	0.065445	0.412844	0.679721	0.915735	NS	NS
ARGSYNBSUB.PWY	454	453	42	412	-0.0222465	0.109318	0.838837	0.997225	-0.0953557	0.125471	0.447718	0.970478	paracetamol	305	305	42	263	0.143631	0.097807	0.143024	0.946585	0.158889	0.106066	0.135329	0.96191	paracetamol	1124	1124	11	1113	-0.213407	0.166423	0.2	0.9998	-0.3418	0.191416	0.0744404	0.991629	paracetamol	83.6786	104.535	36.1053	0.0667678	0.0242856	0.363731	0.716059	0.932746	NS	NS
PWY.4981	454	454	42	412	0.0390837	0.107708	0.716881	0.997225	-0.0389532	0.125463	0.756365	0.970478	paracetamol	305	305	42	263	-0.0983036	0.0940625	0.296832	0.946585	-0.116098	0.105634	0.272745	0.96191	paracetamol	1124	1124	11	1113	0.0457879	0.150254	0.760624	0.9998	0.0306613	0.173549	0.859799	0.991629	paracetamol	86.2	113.023	44.2943	0.0640819	-0.023462	-0.366125	0.714272	0.932746	NS	NS
PWY.5100	454	454	42	412	0.011073	0.061376	0.856914	0.997225	-0.0220181	0.0706299	0.755406	0.970478	paracetamol	305	305	42	263	-0.0619101	0.0540003	0.252517	0.946585	-0.0411697	0.0587166	0.483821	0.96191	paracetamol	1124	1124	11	1113	0.0595828	0.0841976	0.479307	0.9998	0.095445	0.0967251	0.32398	0.991629	paracetamol	265.462	342.932	141.059	0.0365282	-0.013192	-0.361147	0.71799	0.932746	NS	NS
PWY.6630	454	293	42	412	-0.263322	0.504998	0.60233	0.997225	-0.574559	0.587524	0.328703	0.970478	paracetamol	305	196	42	263	0.400751	0.460039	0.384388	0.946585	0.157995	0.484667	0.744692	0.96191	paracetamol	1124	635	11	1113	0.249076	0.918974	0.786413	0.9998	-0.090683	1.04796	0.931059	0.991629	paracetamol	3.92121	4.72509	1.18411	0.318944	0.117592	0.368692	0.712357	0.932746	NS	NS
FASYN.ELONG.PWY	454	329	42	412	0.0822297	0.433267	0.849562	0.997225	-0.132859	0.503309	0.791939	0.970478	paracetamol	305	187	42	263	-0.336116	0.399219	0.400499	0.946585	-0.191135	0.442008	0.665786	0.96191	paracetamol	1124	710	11	1113	0.289424	0.797951	0.716891	0.9998	-0.137369	0.914965	0.880686	0.991629	paracetamol	5.32708	6.27448	1.57054	0.275532	-0.0923439	-0.335147	0.737514	0.93413	NS	NS
GLUTORN.PWY	454	454	42	412	-0.0323309	0.116493	0.781501	0.997225	-0.114179	0.13293	0.390891	0.970478	paracetamol	305	305	42	263	0.153966	0.102844	0.135431	0.946585	0.163133	0.111672	0.145256	0.96191	paracetamol	1124	1124	11	1113	-0.236971	0.176286	0.179145	0.9998	-0.366945	0.202547	0.0703193	0.991629	paracetamol	73.6883	94.5465	32.1782	0.0706378	0.0226994	0.321349	0.747946	0.93413	NS	NS
P124.PWY	454	290	42	412	-0.119599	0.420631	0.77629	0.997225	-0.213164	0.496385	0.667841	0.970478	paracetamol	305	195	42	263	0.320243	0.382556	0.403199	0.946585	0.319235	0.426936	0.455285	0.96191	paracetamol	1124	804	11	1113	-0.152839	0.751324	0.838839	0.9998	-0.132563	0.860438	0.877588	0.991629	paracetamol	5.65193	6.83296	1.77152	0.264847	0.0870826	0.328803	0.742304	0.93413	NS	NS
PWY0.781	454	446	42	412	0.0231439	0.0977951	0.813037	0.997225	0.0324276	0.115996	0.779968	0.970478	paracetamol	305	302	42	263	-0.0370553	0.101434	0.715139	0.946585	-0.0537555	0.109685	0.624485	0.96191	paracetamol	1124	1117	11	1113	0.194022	0.174347	0.266016	0.9998	0.195836	0.195217	0.316007	0.991629	paracetamol	104.56	97.1932	32.8982	0.0652812	0.0221664	0.339552	0.734194	0.93413	NS	NS
THISYN.PWY	454	340	42	412	-0.0790568	0.465445	0.865205	0.997225	-0.178168	0.552606	0.747309	0.970478	paracetamol	305	221	42	263	0.308726	0.424236	0.467355	0.946585	0.374491	0.475154	0.431318	0.96191	paracetamol	1124	869	11	1113	-0.152092	0.81447	0.8519	0.9998	-0.0903224	0.945656	0.923925	0.991629	paracetamol	4.61598	5.55629	1.50748	0.292606	0.095993	0.328062	0.742865	0.93413	NS	NS
P4.PWY	454	448	42	412	-0.00388556	0.0907308	0.965861	0.997225	-0.0330403	0.106521	0.756596	0.970478	paracetamol	305	302	42	263	-0.0481841	0.103039	0.640396	0.946585	-0.06833	0.110931	0.538457	0.96191	paracetamol	1124	1118	11	1113	0.0107086	0.170968	0.950068	0.9998	0.0940037	0.196624	0.632685	0.991629	paracetamol	121.476	94.1887	34.2114	0.0632612	-0.0185854	-0.293788	0.76892	0.948117	NS	NS
KDO.NAGLIPASYN.PWY	454	166	42	412	-0.123045	0.344057	0.720792	0.997225	-0.115003	0.403287	0.775666	0.970478	paracetamol	305	72	42	263	0.160098	0.235664	0.497451	0.946585	0.179534	0.250096	0.473484	0.96191	paracetamol	1124	285	11	1113	-0.0889217	0.535929	0.868249	0.9998	-0.615618	0.611262	0.314101	0.991629	paracetamol	8.44771	18.0059	3.48166	0.182772	0.0512322	0.280307	0.779242	0.950971	NS	NS
PWY.6151	454	454	42	412	0.026051	0.0275773	0.345362	0.997225	0.0553854	0.0320104	0.084374	0.970478	paracetamol	305	305	42	263	-0.022168	0.0288141	0.442304	0.946585	-0.0299252	0.031899	0.349049	0.96191	paracetamol	1124	1124	11	1113	-0.0405681	0.042233	0.336973	0.9998	-0.0895496	0.0486757	0.0660871	0.991629	paracetamol	1314.91	1204.45	560.657	0.0180187	-0.00493193	-0.273712	0.784306	0.950971	NS	NS
PWY.6606	454	443	42	412	-0.17457	0.114378	0.127699	0.997225	-0.0918538	0.133664	0.492377	0.970478	paracetamol	305	303	42	263	0.0717612	0.0786569	0.362352	0.946585	0.104653	0.0827132	0.206931	0.96191	paracetamol	1124	1122	11	1113	0.12565	0.142211	0.377132	0.9998	0.148566	0.159958	0.353212	0.991629	paracetamol	76.4388	161.631	49.4463	0.0589751	0.0155397	0.263497	0.792168	0.952333	NS	NS
PWY.621	454	454	42	412	-0.0472669	0.076908	0.539146	0.997225	-0.0349519	0.0890232	0.694815	0.970478	paracetamol	305	305	42	263	0.0299749	0.0564977	0.596128	0.946585	-0.0141528	0.0611362	0.81711	0.96191	paracetamol	1124	1124	11	1113	-0.0794767	0.103933	0.444618	0.9998	-0.0614831	0.117432	0.600692	0.991629	paracetamol	169.066	313.284	92.5749	0.0417056	-0.0103633	-0.248486	0.803758	0.954668	NS	NS
DAPLYSINESYN.PWY	454	452	42	412	-0.0172721	0.112311	0.877848	0.997225	-0.0647054	0.129213	0.616818	0.970478	paracetamol	305	302	42	263	-0.0550261	0.126364	0.66355	0.946585	-0.0907426	0.13422	0.499594	0.96191	paracetamol	1124	1118	11	1113	0.0788939	0.212951	0.711097	0.9998	0.100819	0.245121	0.680935	0.991629	paracetamol	79.2792	62.6258	22.0516	0.0780972	-0.0187588	-0.240199	0.810176	0.958379	NS	NS
PWY.6121	454	454	42	412	0.0404073	0.024555	0.100575	0.997225	0.0315696	0.0286907	0.271859	0.970478	paracetamol	305	305	42	263	-0.00613204	0.0176025	0.727828	0.946585	-0.00543198	0.0184592	0.768798	0.96191	paracetamol	1124	1124	11	1113	-0.0258994	0.029876	0.386185	0.9998	-0.00265128	0.0341021	0.938045	0.991629	paracetamol	1658.52	3227.39	1120.35	0.0129032	0.00303172	0.234959	0.814241	0.959288	NS	NS
PANTO.PWY	454	454	42	412	0.027976	0.0409582	0.494955	0.997225	0.0781953	0.0470632	0.0974283	0.970478	paracetamol	305	305	42	263	-0.0333011	0.0442987	0.452801	0.946585	-0.0712308	0.0481552	0.140281	0.96191	paracetamol	1124	1124	11	1113	0.0288665	0.0579558	0.618528	0.9998	0.022837	0.0667646	0.732378	0.991629	paracetamol	596.098	509.587	297.719	0.0266937	0.00591469	0.221576	0.824644	0.96374	NS	NS
PWY.5676	454	409	42	412	0.0406901	0.336515	0.903813	0.997225	0.206331	0.385799	0.593077	0.970478	paracetamol	305	266	42	263	-0.147229	0.341348	0.66655	0.946585	-0.0831373	0.364534	0.819772	0.96191	paracetamol	1124	1033	11	1113	-0.0361503	0.58528	0.95076	0.9998	-0.049088	0.673036	0.941871	0.991629	paracetamol	8.83064	8.58234	2.91926	0.221772	-0.0496641	-0.223942	0.822803	0.96374	NS	NS
GLYCOLYSIS	454	454	42	412	-0.0504081	0.138234	0.715545	0.997225	-0.140031	0.162946	0.39066	0.970478	paracetamol	305	301	42	263	-0.127633	0.169965	0.453292	0.946585	0.0425703	0.179885	0.813113	0.96191	paracetamol	1124	1122	11	1113	0.39657	0.278684	0.155014	0.9998	0.119649	0.320173	0.708701	0.991629	paracetamol	52.3321	34.6164	12.8759	0.100088	-0.0195341	-0.19517	0.84526	0.972519	NS	NS
PWY.7282	454	436	42	412	0.0517002	0.140104	0.712307	0.997225	0.0643568	0.161493	0.690482	0.970478	paracetamol	305	288	42	263	-0.396305	0.316394	0.211346	0.946585	-0.278311	0.331589	0.402046	0.96191	paracetamol	1124	1080	11	1113	0.267032	0.300872	0.374993	0.9998	0.409628	0.3482	0.239701	0.991629	paracetamol	50.9445	9.98947	11.0468	0.117867	0.0225731	0.191514	0.848123	0.972519	NS	NS
PWY.7560	454	449	42	412	0.0292512	0.170614	0.863953	0.997225	-0.122555	0.192463	0.524649	0.970478	paracetamol	305	299	42	263	-0.06078	0.188891	0.747855	0.946585	0.0648192	0.20374	0.750631	0.96191	paracetamol	1124	1118	11	1113	0.166296	0.266382	0.532575	0.9998	0.101137	0.303122	0.738708	0.991629	paracetamol	34.3535	28.0271	14.0925	0.114353	0.0215099	0.188102	0.850797	0.972519	NS	NS
PWY0.1297	454	454	42	412	-0.0614921	0.158135	0.69757	0.997225	-0.238863	0.178381	0.181317	0.970478	paracetamol	305	304	42	263	0.13917	0.140506	0.322739	0.946585	0.199972	0.151017	0.186598	0.96191	paracetamol	1124	1124	11	1113	-0.149934	0.242736	0.53691	0.9998	-0.349952	0.273766	0.201423	0.991629	paracetamol	39.9893	50.6535	16.9719	0.0963971	0.0190102	0.197207	0.843665	0.972519	NS	NS
PWY.6277	454	454	42	412	0.0325769	0.0252994	0.19856	0.997225	0.023045	0.0291666	0.429941	0.970478	paracetamol	305	305	42	263	-0.0123255	0.0189595	0.516157	0.946585	-0.00881398	0.0201108	0.661569	0.96191	paracetamol	1124	1124	11	1113	-0.0276441	0.0301794	0.359869	0.9998	-0.00227346	0.0344067	0.947329	0.991629	paracetamol	1562.35	2781.92	1097.94	0.0135554	-0.00252541	-0.186303	0.852207	0.972519	NS	NS
COLANSYN.PWY	454	389	42	412	0.0749437	0.380035	0.843761	0.997225	0.29025	0.43945	0.509326	0.970478	paracetamol	305	232	42	263	-0.193248	0.394441	0.624544	0.946585	-0.149741	0.426232	0.725634	0.96191	paracetamol	1124	853	11	1113	0.755612	0.774445	0.329433	0.9998	0.926025	0.891576	0.299206	0.991629	paracetamol	6.92392	6.42742	1.66732	0.258038	0.0357331	0.13848	0.889861	0.979763	NS	NS
FERMENTATION.PWY	454	420	42	412	0.201395	0.376764	0.59324	0.997225	0.387078	0.446138	0.386127	0.970478	paracetamol	305	294	42	263	-0.205338	0.198867	0.302706	0.946585	-0.13961	0.22253	0.530994	0.96191	paracetamol	1124	1084	11	1113	0.406136	0.300255	0.176463	0.9998	0.479249	0.341569	0.1609	0.991629	paracetamol	7.04468	25.2858	11.0922	0.151754	0.016848	0.111021	0.911599	0.979763	NS	NS
NONMEVIPP.PWY	454	454	42	412	0.0128971	0.0307687	0.675307	0.997225	0.0577119	0.0353974	0.103831	0.970478	paracetamol	305	305	42	263	-0.0135324	0.0231714	0.55967	0.946585	-0.0186734	0.0244829	0.446347	0.96191	paracetamol	1124	1124	11	1113	0.00500687	0.0386353	0.896912	0.9998	0.00410562	0.0433732	0.924604	0.991629	paracetamol	1056.29	1862.5	669.932	0.0166929	-0.00229241	-0.137329	0.890771	0.979763	NS	NS
PWY.5189	454	435	42	412	-0.317724	0.127078	0.0128027	0.997225	-0.302755	0.151202	0.0459851	0.970478	paracetamol	305	301	42	263	0.104574	0.0950542	0.272177	0.946585	0.0464299	0.0989054	0.639155	0.96191	paracetamol	1124	1120	11	1113	0.166775	0.165521	0.313882	0.9998	0.0625832	0.18712	0.738104	0.991629	paracetamol	61.9243	110.677	36.5001	0.0691547	-0.00962987	-0.139251	0.889252	0.979763	NS	NS
PWY.5484	454	454	42	412	-0.0440054	0.133848	0.742488	0.997225	-0.121473	0.157811	0.44192	0.970478	paracetamol	305	301	42	263	-0.122253	0.164384	0.457649	0.946585	0.0495306	0.173152	0.775066	0.96191	paracetamol	1124	1122	11	1113	0.38464	0.265101	0.147085	0.9998	0.116238	0.30439	0.702633	0.991629	paracetamol	55.8179	37.0069	14.2291	0.0966493	-0.0140811	-0.145693	0.884164	0.979763	NS	NS
PWY.6270	454	449	42	412	0.025033	0.166068	0.880252	0.997225	-0.118121	0.187539	0.529164	0.970478	paracetamol	305	299	42	263	-0.0615583	0.185522	0.740269	0.946585	0.0603781	0.200265	0.763283	0.96191	paracetamol	1124	1118	11	1113	0.159102	0.259675	0.540204	0.9998	0.0995715	0.295727	0.736409	0.991629	paracetamol	36.2602	29.0544	14.8299	0.111703	0.0184495	0.165167	0.868813	0.979763	NS	NS
PWY.6386	454	454	42	412	0.0189458	0.0214516	0.377626	0.997225	0.0396891	0.0245203	0.106335	0.970478	paracetamol	305	305	42	263	-0.00932331	0.019315	0.62968	0.946585	-0.013907	0.0207244	0.502808	0.96191	paracetamol	1124	1124	11	1113	-0.0296533	0.0336056	0.377757	0.9998	-0.0208051	0.0373529	0.577652	0.991629	paracetamol	2173.1	2680.47	885.477	0.0132002	-0.00175587	-0.133019	0.894179	0.979763	NS	NS
PWY.6387	454	454	42	412	0.0215002	0.0213121	0.313624	0.997225	0.0407547	0.0244039	0.0957186	0.970478	paracetamol	305	305	42	263	-0.0120657	0.0191289	0.528704	0.946585	-0.0168851	0.0204848	0.410565	0.96191	paracetamol	1124	1124	11	1113	-0.0255125	0.0325063	0.432711	0.9998	-0.0139904	0.0361394	0.698743	0.991629	paracetamol	2201.64	2732.88	946.381	0.01304	-0.00166353	-0.127572	0.898488	0.979763	NS	NS
PWY.6936	454	454	42	412	0.0475814	0.0822983	0.563457	0.997225	-0.0719666	0.0953208	0.450704	0.970478	paracetamol	305	305	42	263	-0.0809138	0.0699002	0.247976	0.946585	-0.0821305	0.0768317	0.286069	0.96191	paracetamol	1124	1124	11	1113	0.0922754	0.115451	0.42431	0.9998	0.0830108	0.131631	0.528415	0.991629	paracetamol	147.645	204.665	75.0247	0.0483745	-0.00611255	-0.126359	0.899448	0.979763	NS	NS
PWY.7219	454	454	42	412	0.0154466	0.0222715	0.48833	0.997225	0.0302499	0.0257294	0.240429	0.970478	paracetamol	305	305	42	263	-0.00737725	0.0176134	0.675648	0.946585	-0.0121403	0.019026	0.524	0.96191	paracetamol	1124	1124	11	1113	0.00030479	0.0301721	0.991942	0.9998	-0.00587327	0.0339603	0.862727	0.991629	paracetamol	2016.04	3223.4	1098.47	0.0125611	0.00121428	0.0966699	0.922989	0.979763	NS	NS
PWY.7269	454	203	42	412	-0.393444	0.390782	0.314582	0.997225	-0.288662	0.455041	0.526208	0.970478	paracetamol	305	100	42	263	0.310524	0.313067	0.322061	0.946585	0.24135	0.336587	0.473976	0.96191	paracetamol	1124	372	11	1113	-0.0900054	0.645117	0.889066	0.9998	-0.813683	0.733973	0.26785	0.991629	paracetamol	6.54833	10.203	2.40283	0.228491	0.0196095	0.0858219	0.931608	0.979763	NS	NS
PWY.7323	454	381	42	412	-0.0410257	0.381105	0.914323	0.997225	0.126739	0.442734	0.774825	0.970478	paracetamol	305	230	42	263	-0.241308	0.372403	0.517499	0.946585	-0.127114	0.400575	0.751244	0.96191	paracetamol	1124	837	11	1113	0.780245	0.733041	0.28738	0.9998	0.948132	0.843456	0.26122	0.991629	paracetamol	6.8851	7.21064	1.86099	0.250339	-0.0357483	-0.1428	0.886448	0.979763	NS	NS
PWY.7409	454	165	42	412	-0.00326842	0.363557	0.992831	0.997225	0.110789	0.430537	0.797059	0.970478	paracetamol	305	78	42	263	0.124352	0.255206	0.626434	0.946585	0.160465	0.278132	0.564477	0.96191	paracetamol	1124	281	11	1113	-0.396477	0.545678	0.467637	0.9998	-0.879801	0.62082	0.156726	0.991629	paracetamol	7.5658	15.3539	3.35836	0.195076	0.0210459	0.107886	0.914086	0.979763	NS	NS
PWY0.845	454	435	42	412	0.176435	0.19115	0.35653	0.997225	0.180597	0.21958	0.411331	0.970478	paracetamol	305	284	42	263	-0.407702	0.323905	0.20912	0.946585	-0.283625	0.344863	0.411575	0.96191	paracetamol	1124	1074	11	1113	0.0343799	0.536076	0.948876	0.9998	0.954153	0.615774	0.121552	0.991629	paracetamol	27.3686	9.53158	3.47975	0.157368	0.0263092	0.167182	0.867226	0.979763	NS	NS
PWY0.862	454	348	42	412	-0.00294937	0.405704	0.994203	0.997225	-0.215363	0.473093	0.649198	0.970478	paracetamol	305	195	42	263	-0.16457	0.382206	0.667085	0.946585	-0.100467	0.419458	0.81089	0.96191	paracetamol	1124	738	11	1113	0.443264	0.761634	0.56069	0.9998	-0.281118	0.868686	0.746294	0.991629	paracetamol	6.07549	6.84551	1.72388	0.261311	-0.0259715	-0.0993894	0.920829	0.979763	NS	NS
PYRIDOXSYN.PWY	454	449	42	412	0.109964	0.177919	0.536865	0.997225	0.127381	0.204058	0.532835	0.970478	paracetamol	305	289	42	263	-0.364732	0.296877	0.220204	0.946585	-0.245862	0.316181	0.437503	0.96191	paracetamol	1124	1084	11	1113	-0.0238644	0.497702	0.961765	0.9998	0.858036	0.571833	0.133778	0.991629	paracetamol	31.5903	11.3461	4.03702	0.145906	-0.0161974	-0.111012	0.911606	0.979763	NS	NS
RIBOSYN2.PWY	454	427	42	412	-0.472045	0.317336	0.137596	0.997225	-0.225968	0.372545	0.544496	0.970478	paracetamol	305	279	42	263	0.331939	0.343044	0.334014	0.946585	0.519493	0.36244	0.15295	0.96191	paracetamol	1124	1045	11	1113	0.55568	0.629017	0.377205	0.9998	1.05224	0.724847	0.146883	0.991629	paracetamol	9.93025	8.4977	2.5274	0.21845	-0.0220651	-0.101007	0.919545	0.979763	NS	NS
TRPSYN.PWY	454	454	42	412	-0.0191705	0.0614587	0.75525	0.997225	-0.0256876	0.0723091	0.7226	0.970478	paracetamol	305	305	42	263	0.0621072	0.0624163	0.320528	0.946585	0.0703587	0.0689023	0.308135	0.96191	paracetamol	1124	1124	11	1113	-0.0488442	0.086343	0.571712	0.9998	-0.0186801	0.100202	0.852147	0.991629	paracetamol	264.748	256.687	134.136	0.0390562	0.00658206	0.168528	0.866168	0.979763	NS	NS
UDPNAGSYN.PWY	454	454	42	412	0.171227	0.135807	0.208049	0.997225	0.0775796	0.155522	0.618174	0.970478	paracetamol	305	305	42	263	-0.214454	0.140252	0.127309	0.946585	-0.250765	0.14922	0.0940428	0.96191	paracetamol	1124	1124	11	1113	0.000330655	0.221012	0.998807	0.9998	-0.200464	0.25329	0.428862	0.991629	paracetamol	54.2198	50.8374	20.4723	0.0892539	-0.0128386	-0.143844	0.885624	0.979763	NS	NS
CALVIN.PWY	454	454	42	412	0.00965292	0.0367531	0.792953	0.997225	0.030763	0.0428424	0.47316	0.970478	paracetamol	305	305	42	263	0.0111238	0.0350871	0.751443	0.946585	0.0109712	0.0384946	0.775866	0.96191	paracetamol	1124	1124	11	1113	-0.0453968	0.053164	0.393345	0.9998	0.0367932	0.0587099	0.530993	0.991629	paracetamol	740.308	812.278	353.805	0.0229031	6.30104e-05	0.00275118	0.997805	0.997805	NS	NS
PWY.5022	454	325	42	412	0.0054668	0.376183	0.988412	0.997225	-0.191384	0.449725	0.67066	0.970478	paracetamol	305	211	42	263	0.117858	0.345327	0.733123	0.946585	0.338726	0.374917	0.367101	0.96191	paracetamol	1124	899	11	1113	-0.430193	0.641561	0.502651	0.9998	0.11531	0.735832	0.875505	0.991629	paracetamol	7.06646	8.3857	2.42954	0.236481	-0.00101896	-0.00430883	0.996562	0.997805	NS	NS
PWY.1269	454	442	42	412	-0.0359013	0.180486	0.842424	0.997225	-0.0524025	0.210829	0.803838	0.972764	paracetamol	305	290	42	263	-0.32068	0.281066	0.254811	0.946585	-0.163437	0.295845	0.581114	0.96191	paracetamol	1124	1076	11	1113	-0.123822	0.49646	0.80309	0.9998	0.220305	0.56953	0.698966	0.991629	paracetamol	30.6984	12.6585	4.05724	0.145227	-0.119454	-0.822537	0.410772	0.863372	NS	NS
GLYCOGENSYNTH.PWY	454	454	42	412	-0.0512942	0.101095	0.612138	0.997225	-0.0288453	0.117142	0.805622	0.972764	paracetamol	305	305	42	263	0.0258852	0.0723264	0.720677	0.946585	-0.0252317	0.0793749	0.750828	0.96191	paracetamol	1124	1124	11	1113	-0.104139	0.128	0.416056	0.9998	-0.0973686	0.14791	0.51049	0.991629	paracetamol	97.8463	191.164	61.0354	0.0534487	-0.0183598	-0.343504	0.73122	0.93413	NS	NS
GALACTUROCAT.PWY	454	453	42	412	0.0309102	0.12676	0.807465	0.997225	0.0353605	0.152271	0.816488	0.98012	paracetamol	305	304	42	263	-0.15063	0.0987647	0.128302	0.946585	-0.119277	0.107809	0.269594	0.96191	paracetamol	1124	1122	11	1113	-0.405912	0.139908	0.00378987	0.9998	-0.232283	0.161401	0.150394	0.991629	paracetamol	62.2347	102.517	51.0874	0.0680667	-0.158708	-2.33166	0.0197187	0.753639	NS	NS
PWY.6549	454	323	42	412	-0.177177	0.427056	0.678433	0.997225	0.113073	0.500531	0.82139	0.98012	paracetamol	305	236	42	263	0.536612	0.369228	0.147183	0.946585	0.603376	0.408103	0.140469	0.96191	paracetamol	1124	892	11	1113	-0.735966	0.758965	0.332408	0.9998	-0.561468	0.873313	0.520415	0.991629	paracetamol	5.48316	7.33519	1.73603	0.262122	0.11591	0.4422	0.658344	0.901676	NS	NS
ARGININE.SYN4.PWY	454	422	42	412	-0.0164703	0.346	0.962055	0.997225	0.0861527	0.401278	0.830115	0.981965	paracetamol	305	281	42	263	-0.425175	0.332797	0.202391	0.946585	-0.113681	0.357457	0.750717	0.96191	paracetamol	1124	1080	11	1113	-0.0746923	0.511359	0.883896	0.9998	0.708064	0.585118	0.226498	0.991629	paracetamol	8.3531	9.02904	3.82426	0.217153	-0.200984	-0.925539	0.354685	0.863372	NS	NS
ARGSYN.PWY	454	454	42	412	0.0325556	0.0771776	0.67336	0.997225	-0.0192299	0.0890364	0.829117	0.981965	paracetamol	305	305	42	263	0.0864808	0.0710752	0.224668	0.946585	0.0754923	0.0774335	0.330493	0.96191	paracetamol	1124	1124	11	1113	-0.161835	0.117303	0.16798	0.9998	-0.267113	0.134934	0.0480078	0.991629	paracetamol	167.887	197.954	72.6741	0.0477538	0.0246826	0.516873	0.605245	0.885057	NS	NS
PWY.7315	454	221	42	412	0.110819	0.408849	0.786479	0.997225	0.097843	0.482496	0.839407	0.984285	paracetamol	305	116	42	263	0.2229	0.329786	0.499634	0.946585	0.193054	0.355369	0.587416	0.96191	paracetamol	1124	453	11	1113	-0.154239	0.679684	0.820522	0.9998	-0.92127	0.777192	0.236128	0.991629	paracetamol	5.98237	9.19464	2.16464	0.240135	0.13716	0.571178	0.567879	0.863372	NS	NS
COBALSYN.PWY	454	444	42	412	-0.0602758	0.106885	0.573102	0.997225	0.0229435	0.123681	0.852932	0.992813	paracetamol	305	304	42	263	0.0272354	0.0672324	0.685705	0.946585	-0.0655715	0.0741266	0.377199	0.96191	paracetamol	1124	1123	11	1113	-0.0303735	0.111759	0.785844	0.9998	0.0476919	0.128497	0.710599	0.991629	paracetamol	87.5321	221.229	80.0636	0.0507134	-0.00432743	-0.085331	0.931998	0.979763	NS	NS
POLYAMSYN.PWY	454	451	42	412	-0.0576075	0.105434	0.585083	0.997225	-0.0220721	0.124017	0.858834	0.994191	paracetamol	305	302	42	263	-0.140384	0.10215	0.170414	0.946585	-0.0620826	0.109839	0.572422	0.96191	paracetamol	1124	1119	11	1113	-0.369002	0.165634	0.0260954	0.9998	-0.095368	0.191922	0.619356	0.991629	paracetamol	89.9581	95.8342	36.4502	0.067079	-0.144374	-2.1523	0.031374	0.753639	NS	NS
CRNFORCAT.PWY	454	169	42	412	0.120972	0.415228	0.77093	0.997225	-0.0531161	0.486686	0.913148	0.994191	paracetamol	305	148	42	263	-0.916172	0.437398	0.0370512	0.946585	-0.626538	0.483643	0.196294	0.96191	paracetamol	1124	619	11	1113	-0.941344	0.88822	0.28946	0.9998	-1.01951	1.02012	0.317825	0.991629	paracetamol	5.8	5.22693	1.26753	0.285197	-0.429487	-1.50593	0.132085	0.847799	NS	NS
PRPP.PWY	454	449	42	412	-0.0335552	0.0675505	0.619625	0.997225	-0.00774519	0.0791797	0.922127	0.994191	paracetamol	305	304	42	263	-0.165024	0.091711	0.0729967	0.946585	-0.170887	0.0989206	0.0852809	0.96191	paracetamol	1124	1121	11	1113	-0.0798591	0.11364	0.48237	0.9998	-0.0691429	0.127365	0.587334	0.991629	paracetamol	219.151	118.893	77.4347	0.0490598	-0.0798061	-1.62671	0.103799	0.847799	NS	NS
PWY.7197	454	454	42	412	0.0421979	0.0862652	0.62497	0.997225	0.00731138	0.100993	0.942324	0.994191	paracetamol	305	305	42	263	0.121175	0.10456	0.247421	0.946585	0.157142	0.113721	0.168196	0.96191	paracetamol	1124	1123	11	1113	0.200324	0.16198	0.216454	0.9998	0.0789257	0.188967	0.676273	0.991629	paracetamol	134.378	91.4686	38.1131	0.0615504	0.0923972	1.50116	0.133313	0.847799	NS	NS
PWY.4041	454	247	42	412	0.36422	0.414484	0.380028	0.997225	0.0471766	0.485923	0.922707	0.994191	paracetamol	305	131	42	263	0.314924	0.335575	0.348767	0.946585	0.301949	0.368591	0.413413	0.96191	paracetamol	1124	508	11	1113	0.25094	0.702957	0.721176	0.9998	-0.393568	0.807455	0.626062	0.991629	paracetamol	5.82084	8.88018	2.02368	0.244524	0.324339	1.32641	0.184704	0.848343	NS	NS
ASPASN.PWY	454	454	42	412	0.0138993	0.0708823	0.844632	0.997225	-0.00444285	0.0835028	0.957595	0.994191	paracetamol	305	305	42	263	-0.197382	0.0834979	0.0187309	0.946585	-0.113253	0.0914293	0.21657	0.96191	paracetamol	1124	1124	11	1113	0.0935532	0.119764	0.434884	0.9998	0.0791348	0.135068	0.558074	0.991629	paracetamol	199.032	143.433	69.7182	0.0492555	-0.0461501	-0.936953	0.348783	0.863372	NS	NS
AST.PWY	454	163	42	412	-0.0665404	0.31368	0.832106	0.997225	-0.0382345	0.367468	0.917183	0.994191	paracetamol	305	85	42	263	0.211432	0.211014	0.317174	0.946585	0.218958	0.221972	0.324839	0.96191	paracetamol	1124	294	11	1113	0.232579	0.48864	0.634187	0.9998	-0.155511	0.556805	0.780075	0.991629	paracetamol	10.1631	22.4584	4.18814	0.164824	0.13709	0.831737	0.405557	0.863372	NS	NS
BIOTIN.BIOSYNTHESIS.PWY	454	322	42	412	0.182126	0.42849	0.671015	0.997225	-0.0347395	0.493003	0.943859	0.994191	paracetamol	305	181	42	263	-0.388279	0.394393	0.32567	0.946585	-0.199282	0.433067	0.645777	0.96191	paracetamol	1124	691	11	1113	-0.392637	0.793254	0.620719	0.9998	-0.386873	0.906457	0.669612	0.991629	paracetamol	5.44652	6.42898	1.58919	0.272522	-0.158062	-0.579996	0.561917	0.863372	NS	NS
OANTIGEN.PWY	454	454	42	412	0.0394192	0.09139	0.666444	0.997225	0.00503445	0.105061	0.961805	0.994191	paracetamol	305	305	42	263	-0.103415	0.093182	0.267999	0.946585	-0.0892527	0.10382	0.390764	0.96191	paracetamol	1124	1124	11	1113	-0.0584928	0.158533	0.712227	0.9998	-0.172239	0.18201	0.344203	0.991629	paracetamol	119.73	115.169	39.7887	0.0603365	-0.0346497	-0.574274	0.565783	0.863372	NS	NS
P461.PWY	454	453	42	412	0.124684	0.12619	0.323669	0.997225	0.011654	0.150964	0.938506	0.994191	paracetamol	305	305	42	263	0.160623	0.12549	0.201554	0.946585	0.136367	0.137986	0.323932	0.96191	paracetamol	1124	1123	11	1113	-0.290875	0.227353	0.201023	0.9998	-0.202201	0.260822	0.438365	0.991629	paracetamol	62.7989	63.5015	19.3464	0.0828609	0.0851542	1.02768	0.304102	0.863372	NS	NS
PWY.5104	454	440	42	412	-0.130178	0.166639	0.435122	0.997225	0.0273344	0.186977	0.883847	0.994191	paracetamol	305	305	42	263	-0.137191	0.118714	0.24876	0.946585	-0.0747778	0.127984	0.559537	0.96191	paracetamol	1124	1123	11	1113	0.131525	0.214495	0.539881	0.9998	0.165952	0.239075	0.487742	0.991629	paracetamol	36.0121	70.9569	21.7353	0.0881462	-0.0898486	-1.01931	0.308054	0.863372	NS	NS
PWY.5705	454	182	42	412	0.0279278	0.333157	0.933232	0.997225	-0.0124038	0.391365	0.974732	0.994191	paracetamol	305	85	42	263	0.344607	0.253958	0.175833	0.946585	0.271675	0.270353	0.315877	0.96191	paracetamol	1124	347	11	1113	-0.270805	0.562413	0.630252	0.9998	-0.489336	0.643643	0.447266	0.991629	paracetamol	9.00951	15.5052	3.16147	0.190085	0.171218	0.900746	0.367723	0.863372	NS	NS
PWY.5838	454	199	42	412	0.170285	0.458326	0.710417	0.997225	0.0385875	0.537473	0.942802	0.994191	paracetamol	305	93	42	263	0.164308	0.37634	0.662722	0.946585	0.203732	0.410866	0.620406	0.96191	paracetamol	1124	359	11	1113	0.246065	0.768423	0.748861	0.9998	-0.189768	0.879096	0.829132	0.991629	paracetamol	4.76049	7.06056	1.69355	0.272018	0.176658	0.649435	0.516057	0.863372	NS	NS
PWY.5861	454	199	42	412	0.148423	0.435315	0.733301	0.997225	0.0212867	0.510437	0.966757	0.994191	paracetamol	305	93	42	263	0.151794	0.35311	0.667597	0.946585	0.194657	0.385546	0.61406	0.96191	paracetamol	1124	359	11	1113	0.1874	0.724648	0.795985	0.9998	-0.232113	0.8285	0.779408	0.991629	paracetamol	5.27706	8.02008	1.90435	0.256482	0.155084	0.604659	0.545406	0.863372	NS	NS
PWY.6519	454	322	42	412	0.169942	0.416726	0.683619	0.997225	-0.0515265	0.479646	0.914505	0.994191	paracetamol	305	181	42	263	-0.367891	0.380429	0.334307	0.946585	-0.182621	0.417802	0.662397	0.96191	paracetamol	1124	691	11	1113	-0.359446	0.76737	0.63958	0.9998	-0.350178	0.876771	0.689682	0.991629	paracetamol	5.75835	6.90958	1.69821	0.263834	-0.151315	-0.573523	0.566291	0.863372	NS	NS
PWY.6708	454	179	42	412	0.157271	0.36245	0.664568	0.997225	-0.00311357	0.427361	0.994191	0.994191	paracetamol	305	98	42	263	0.200452	0.286743	0.485056	0.946585	0.19086	0.311886	0.541094	0.96191	paracetamol	1124	334	11	1113	-0.203436	0.582403	0.726927	0.9998	-0.619247	0.668372	0.354394	0.991629	paracetamol	7.6121	12.1623	2.94817	0.209783	0.133583	0.636767	0.524277	0.863372	NS	NS
PWY0.1586	454	454	42	412	-0.0747464	0.111034	0.501186	0.997225	-0.0210624	0.128438	0.869824	0.994191	paracetamol	305	305	42	263	-0.129701	0.124126	0.296916	0.946585	-0.131196	0.130495	0.315647	0.96191	paracetamol	1124	1123	11	1113	0.255819	0.198131	0.196916	0.9998	0.436167	0.232923	0.0613987	0.991629	paracetamol	81.1126	64.904	25.4738	0.0763625	-0.0464418	-0.608175	0.543071	0.863372	NS	NS
THRESYN.PWY	454	454	42	412	0.0262762	0.0363326	0.469935	0.997225	0.00356185	0.0424192	0.933124	0.994191	paracetamol	305	305	42	263	-0.0767301	0.0356265	0.0320657	0.946585	-0.0609834	0.0397224	0.125928	0.96191	paracetamol	1124	1124	11	1113	-0.0201194	0.0496164	0.685189	0.9998	0.00539179	0.0571533	0.924857	0.991629	paracetamol	757.544	787.866	406.209	0.0226361	-0.0249641	-1.10284	0.270096	0.863372	NS	NS
P105.PWY	454	217	42	412	-0.0993431	0.442504	0.822471	0.997225	-0.0103545	0.524667	0.984264	0.994191	paracetamol	305	109	42	263	0.337377	0.380856	0.376419	0.946585	0.286951	0.407901	0.482376	0.96191	paracetamol	1124	420	11	1113	-0.00609368	0.779273	0.993762	0.9998	-0.796034	0.892349	0.372557	0.991629	paracetamol	5.10699	6.89411	1.64672	0.270688	0.132515	0.489548	0.624453	0.895925	NS	NS
PWY.5367	454	400	42	412	-0.0832913	0.427983	0.845786	0.997225	0.00435166	0.503868	0.993113	0.994191	paracetamol	305	296	42	263	0.0834927	0.161121	0.604723	0.946585	-0.118551	0.177703	0.505303	0.96191	paracetamol	1124	1107	11	1113	0.0572441	0.27122	0.832879	0.9998	-0.0529383	0.314626	0.866413	0.991629	paracetamol	5.45943	38.5206	13.5943	0.131791	0.0614798	0.466495	0.640861	0.895925	NS	NS
PWY.6803	454	208	42	412	0.206822	0.404231	0.609159	0.997225	-0.0313396	0.480481	0.948027	0.994191	paracetamol	305	116	42	263	0.142663	0.331142	0.66691	0.946585	0.195878	0.363452	0.590385	0.96191	paracetamol	1124	400	11	1113	-0.362107	0.666676	0.587132	0.9998	-1.03428	0.76199	0.174959	0.991629	paracetamol	6.11984	9.11951	2.24994	0.239119	0.100177	0.418941	0.67526	0.913956	NS	NS
PWY.6285	454	153	42	412	-0.127269	0.438553	0.7718	0.997225	-0.0193346	0.506146	0.969548	0.994191	paracetamol	305	90	42	263	0.270336	0.37255	0.468631	0.946585	0.295749	0.399489	0.459765	0.96191	paracetamol	1124	307	11	1113	0.102098	0.746281	0.891207	0.9998	-0.851697	0.849543	0.31631	0.991629	paracetamol	5.19943	7.20493	1.79554	0.265373	0.103476	0.389926	0.696591	0.932746	NS	NS
PWY.7013	454	117	42	412	0.305012	0.363248	0.401546	0.997225	0.0472754	0.422042	0.910867	0.994191	paracetamol	305	66	42	263	-0.133537	0.252037	0.596628	0.946585	-0.357009	0.278157	0.200462	0.96191	paracetamol	1124	221	11	1113	0.335787	0.521564	0.519834	0.9998	-0.26307	0.600302	0.661309	0.991629	paracetamol	7.57866	15.7424	3.67608	0.19246	0.0534789	0.27787	0.781112	0.950971	NS	NS
PWY.7328	454	224	42	412	-0.30919	0.403788	0.444254	0.997225	0.0280766	0.478324	0.953222	0.994191	paracetamol	305	107	42	263	0.220689	0.324977	0.497607	0.946585	0.106392	0.358269	0.76673	0.96191	paracetamol	1124	415	11	1113	-0.616227	0.693389	0.374346	0.9998	-1.08492	0.794909	0.17259	0.991629	paracetamol	6.13327	9.46881	2.07992	0.237812	-0.0615532	-0.258831	0.795766	0.952333	NS	NS
PWY.7196	454	442	42	412	-0.020618	0.0774956	0.790329	0.997225	-0.00134265	0.0916515	0.98832	0.994191	paracetamol	305	305	42	263	0.0483752	0.0701085	0.49073	0.946585	0.0562862	0.0773853	0.467659	0.96191	paracetamol	1124	1121	11	1113	-0.0528849	0.103253	0.608623	0.9998	-0.0405876	0.117411	0.729647	0.991629	paracetamol	166.512	203.45	93.798	0.0464358	0.00312297	0.0672534	0.94638	0.980059	NS	NS
PWY0.1298	454	453	42	412	-0.0258769	0.121332	0.831213	0.997225	0.00147739	0.140575	0.99162	0.994191	paracetamol	305	304	42	263	0.110085	0.117186	0.348292	0.946585	0.0556627	0.126971	0.661467	0.96191	paracetamol	1124	1124	11	1113	-0.230653	0.204726	0.260134	0.9998	-0.0602902	0.234775	0.797382	0.991629	paracetamol	67.9282	72.8196	23.8592	0.0779428	0.00458892	0.0588756	0.953051	0.982743	NS	NS
POLYISOPRENSYN.PWY	454	241	42	412	0.210988	0.401931	0.599894	0.997225	0.0692604	0.477221	0.88468	0.994191	paracetamol	305	130	42	263	-0.164241	0.351248	0.640418	0.946585	-0.211045	0.384666	0.583714	0.96191	paracetamol	1124	555	11	1113	-0.0374936	0.743928	0.959813	0.9998	-0.619014	0.852742	0.468052	0.991629	paracetamol	6.19008	8.10536	1.80692	0.249204	-0.00577239	-0.0231633	0.98152	0.990836	NS	NS
SO4ASSIM.PWY	454	401	42	412	-0.228027	0.354934	0.520918	0.997225	-0.0532413	0.417464	0.898582	0.994191	paracetamol	305	262	42	263	0.378422	0.349027	0.279144	0.946585	0.55144	0.384166	0.152351	0.96191	paracetamol	1124	1012	11	1113	-0.465131	0.632991	0.462606	0.9998	-0.10958	0.736523	0.881755	0.991629	paracetamol	7.93788	8.20884	2.49577	0.231605	0.00726793	0.0313807	0.974966	0.990836	NS	NS
SULFATE.CYS.PWY	454	401	42	412	-0.262586	0.365111	0.472404	0.997225	-0.0267487	0.429842	0.950412	0.994191	paracetamol	305	262	42	263	0.451464	0.367281	0.219965	0.946585	0.666622	0.404877	0.100855	0.96191	paracetamol	1124	1012	11	1113	-0.5588	0.65718	0.39534	0.9998	-0.102405	0.764053	0.893405	0.991629	paracetamol	7.50152	7.41315	2.31543	0.240911	0.00482348	0.0200218	0.984026	0.990836	NS	NS
PWY.6859	454	279	42	412	0.000913682	0.428055	0.998298	0.998298	-0.0501248	0.509265	0.921644	0.994191	paracetamol	305	187	42	263	0.129343	0.40443	0.749332	0.946585	0.333527	0.452148	0.461383	0.96191	paracetamol	1124	818	11	1113	-0.044233	0.812004	0.956567	0.9998	-0.161914	0.93281	0.862231	0.991629	paracetamol	5.45758	6.11383	1.51664	0.276415	0.0556754	0.201419	0.840371	0.972519	NS	NS
GLUCONEO.PWY	454	422	42	412	0.353747	0.292685	0.227459	0.997225	0.300677	0.339327	0.376101	0.970478	paracetamol	305	297	42	263	-0.0396502	0.13018	0.760905	0.951132	0.0661831	0.139081	0.634581	0.96191	paracetamol	1124	1109	11	1113	0.0585381	0.200148	0.76998	0.9998	-0.199767	0.227827	0.380776	0.991629	paracetamol	11.6734	59.0079	24.963	0.102252	0.0339911	0.332426	0.739568	0.93413	NS	NS
PWY.7199	454	453	42	412	0.0136488	0.0658169	0.835814	0.997225	0.0245955	0.0764142	0.747722	0.970478	paracetamol	305	305	42	263	0.0168673	0.0547263	0.758138	0.951132	0.0330028	0.060989	0.588881	0.96191	paracetamol	1124	1124	11	1113	-0.0166521	0.0911427	0.855064	0.9998	-0.0370224	0.102433	0.717848	0.991629	paracetamol	230.847	333.894	120.381	0.0382046	0.00989328	0.258955	0.79567	0.952333	NS	NS
PWY.6353	454	450	42	412	-0.179982	0.0814967	0.0277409	0.997225	-0.233835	0.0946708	0.0139416	0.970478	paracetamol	305	305	42	263	-0.0216885	0.0800327	0.786583	0.957918	0.0404537	0.0901398	0.653955	0.96191	paracetamol	1124	1124	11	1113	-0.304066	0.124224	0.014531	0.9998	-0.209225	0.143654	0.145564	0.991629	paracetamol	150.563	156.122	64.8018	0.0518833	-0.135102	-2.60396	0.00921539	0.730666	NS	NS
GLCMANNANAUT.PWY	454	453	42	412	-0.10999	0.0784796	0.161777	0.997225	-0.136924	0.0925142	0.139668	0.970478	paracetamol	305	305	42	263	-0.0164316	0.0658917	0.803247	0.957918	0.0264638	0.0714571	0.711428	0.96191	paracetamol	1124	1124	11	1113	-0.167445	0.118974	0.159588	0.9998	-0.143978	0.134231	0.283687	0.991629	paracetamol	162.363	230.324	70.6475	0.0464572	-0.0722426	-1.55504	0.119937	0.847799	NS	NS
NAD.BIOSYNTHESIS.II	454	427	42	412	-0.301136	0.302347	0.319803	0.997225	-0.517379	0.33776	0.12637	0.970478	paracetamol	305	289	42	263	-0.0758448	0.283776	0.789446	0.957918	-0.0836525	0.285399	0.769671	0.96191	paracetamol	1124	1081	11	1113	-0.0749623	0.486635	0.877604	0.9998	-0.329772	0.555799	0.553085	0.991629	paracetamol	10.9393	12.4179	4.22273	0.190416	-0.165069	-0.866885	0.386005	0.863372	NS	NS
PWY.4984	454	421	42	412	0.0086115	0.291743	0.976465	0.997225	0.303743	0.324847	0.350339	0.970478	paracetamol	305	293	42	263	-0.0413432	0.142768	0.772345	0.957918	0.0553303	0.149498	0.711614	0.96191	paracetamol	1124	1096	11	1113	-0.182746	0.243293	0.452734	0.9998	-0.0632724	0.284047	0.823771	0.991629	paracetamol	11.749	49.0614	16.8943	0.113443	-0.0645334	-0.568863	0.569449	0.863372	NS	NS
PWY.6609	454	454	42	412	-0.0346992	0.038392	0.366597	0.997225	-0.0560575	0.0438136	0.201496	0.970478	paracetamol	305	305	42	263	0.00869151	0.0367863	0.813386	0.957918	0.0308959	0.0411517	0.453459	0.96191	paracetamol	1124	1124	11	1113	-0.0516219	0.0529363	0.329688	0.9998	0.0264705	0.0609408	0.664112	0.991629	paracetamol	678.452	738.973	356.855	0.0237405	-0.0200309	-0.843747	0.398811	0.863372	NS	NS
PWY.1042	454	454	42	412	-0.0109809	0.0445601	0.805468	0.997225	0.0152115	0.0504672	0.76326	0.970478	paracetamol	305	305	42	263	0.010673	0.039641	0.787933	0.957918	0.0140095	0.0436881	0.748717	0.96191	paracetamol	1124	1124	11	1113	-0.139326	0.0591379	0.0186488	0.9998	-0.060939	0.0678586	0.369372	0.991629	paracetamol	503.626	636.37	285.935	0.026482	-0.0270535	-1.02158	0.30698	0.863372	NS	NS
PWY0.1296	454	454	42	412	0.0503973	0.0442614	0.255493	0.997225	0.0481486	0.0518888	0.354025	0.970478	paracetamol	305	305	42	263	0.0116668	0.0440199	0.791168	0.957918	0.0168231	0.0476636	0.724407	0.96191	paracetamol	1124	1124	11	1113	-0.150818	0.0702994	0.03214	0.9998	-0.100843	0.0787823	0.200815	0.991629	paracetamol	510.445	516.061	202.347	0.0285266	0.000999492	0.0350372	0.97205	0.990836	NS	NS
PWY.6588	454	429	42	412	-0.0359864	0.263832	0.891569	0.997225	0.196135	0.299784	0.513328	0.970478	paracetamol	305	302	42	263	0.0203123	0.105641	0.847659	0.969491	0.0741498	0.114433	0.517577	0.96191	paracetamol	1124	1115	11	1113	-0.283271	0.163175	0.0828476	0.9998	-0.0812811	0.187387	0.664551	0.991629	paracetamol	14.3663	89.6052	37.557	0.0840578	-0.0659635	-0.78474	0.432606	0.863372	NS	NS
PWY.7111	454	454	42	412	0.0201157	0.023098	0.384309	0.997225	0.0340563	0.0274167	0.214933	0.970478	paracetamol	305	305	42	263	-0.0040786	0.0211001	0.846863	0.969491	-0.00836566	0.023158	0.718221	0.96191	paracetamol	1124	1124	11	1113	0.00293233	0.0321366	0.927314	0.9998	0.0149149	0.0368648	0.685865	0.991629	paracetamol	1874.35	2246.1	968.275	0.0140183	0.00616703	0.439928	0.65999	0.901676	NS	NS
VALSYN.PWY	454	454	42	412	0.00690975	0.0246887	0.779709	0.997225	0.0198197	0.0292152	0.497924	0.970478	paracetamol	305	305	42	263	-0.00375632	0.0211437	0.859118	0.969491	-0.00818335	0.0232131	0.724735	0.96191	paracetamol	1124	1124	11	1113	0.00278408	0.0322474	0.931216	0.9998	0.015465	0.0370044	0.676087	0.991629	paracetamol	1640.61	2236.86	961.634	0.0143753	0.00115953	0.0806614	0.935711	0.979763	NS	NS
PWY.6700	454	454	42	412	-0.0389762	0.0472894	0.410273	0.997225	0.00442848	0.0553494	0.93627	0.994191	paracetamol	305	305	42	263	0.010876	0.0540446	0.840648	0.969491	0.0372069	0.0601765	0.536913	0.96191	paracetamol	1124	1124	11	1113	-0.139932	0.0681248	0.0402042	0.9998	-0.174044	0.0782124	0.0262704	0.991629	paracetamol	447.17	342.37	215.471	0.0315438	-0.0436379	-1.3834	0.166541	0.847799	NS	NS
PWY.2941	454	454	42	412	0.113829	0.101185	0.261231	0.997225	-0.0167659	0.115043	0.884205	0.994191	paracetamol	305	305	42	263	0.0183374	0.0880054	0.835087	0.969491	0.0601933	0.0978016	0.538785	0.96191	paracetamol	1124	1124	11	1113	0.123443	0.151752	0.416135	0.9998	0.0404167	0.173007	0.81533	0.991629	paracetamol	97.6708	129.116	43.424	0.0608343	0.0697448	1.14647	0.2516	0.863372	NS	NS
P161.PWY	454	447	42	412	-0.176804	0.149829	0.238635	0.997225	-0.300229	0.177749	0.0920073	0.970478	paracetamol	305	302	42	263	-0.0183407	0.122523	0.88111	0.970714	0.0306497	0.132325	0.817012	0.96191	paracetamol	1124	1123	11	1113	-0.0107149	0.235243	0.963678	0.9998	0.0325896	0.267877	0.903192	0.991629	paracetamol	44.5461	66.6141	18.0704	0.0879665	-0.071897	-0.817323	0.413744	0.863372	NS	NS
PWY.2942	454	454	42	412	0.00394092	0.0278786	0.887651	0.997225	0.0182429	0.0325447	0.575425	0.970478	paracetamol	305	305	42	263	0.00422598	0.0250315	0.866053	0.970714	0.015155	0.0273964	0.580636	0.96191	paracetamol	1124	1124	11	1113	0.0154001	0.0385937	0.689948	0.9998	-0.0121017	0.0431674	0.779267	0.991629	paracetamol	1286.64	1595.97	671.378	0.0167742	0.00623366	0.371622	0.710175	0.932746	NS	NS
PWY.7357	454	454	42	412	-0.0157393	0.0456131	0.730216	0.997225	-0.00250673	0.0529703	0.96228	0.994191	paracetamol	305	305	42	263	0.00687074	0.0455248	0.880139	0.970714	0.0160471	0.0510977	0.753734	0.96191	paracetamol	1124	1124	11	1113	-0.0790479	0.0623366	0.205034	0.9998	0.00931906	0.0708014	0.895308	0.991629	paracetamol	480.642	482.508	257.344	0.0286241	-0.0201494	-0.703932	0.481475	0.863372	NS	NS
P162.PWY	454	326	42	412	-0.216716	0.399761	0.588017	0.997225	-0.207596	0.467933	0.657541	0.970478	paracetamol	305	203	42	263	-0.0481996	0.359288	0.893372	0.979174	0.352988	0.384493	0.359425	0.96191	paracetamol	1124	904	11	1113	-1.10462	0.648287	0.0886766	0.9998	-0.471012	0.742781	0.526138	0.991629	paracetamol	6.25746	7.74665	2.37939	0.247057	-0.265987	-1.07662	0.281649	0.863372	NS	NS
PWY.5384	454	377	42	412	0.336942	0.38309	0.379593	0.997225	0.398285	0.439184	0.365023	0.970478	paracetamol	305	248	42	263	0.0436517	0.334728	0.896331	0.979174	-0.0847464	0.362945	0.815557	0.96191	paracetamol	1124	930	11	1113	0.511354	0.646872	0.429402	0.9998	0.668841	0.738759	0.365479	0.991629	paracetamol	6.81393	8.92514	2.38981	0.234863	0.215542	0.917735	0.358758	0.863372	NS	NS
PWY.6124	454	454	42	412	0.0516499	0.0564796	0.360973	0.997225	0.0428073	0.0644636	0.507049	0.970478	paracetamol	305	305	42	263	0.0066142	0.0523852	0.899611	0.979174	0.0204428	0.0561722	0.716202	0.96191	paracetamol	1124	1124	11	1113	-0.139906	0.071259	0.0498538	0.9998	-0.110648	0.0818521	0.176721	0.991629	paracetamol	313.485	364.404	196.934	0.0338096	-0.0102312	-0.302614	0.762184	0.947029	NS	NS
SER.GLYSYN.PWY	454	454	42	412	-0.0230908	0.0631603	0.714849	0.997225	-0.00541479	0.0744253	0.942038	0.994191	paracetamol	305	305	42	263	0.00679839	0.0562609	0.903902	0.979227	0.0292021	0.0634707	0.645832	0.96191	paracetamol	1124	1124	11	1113	0.0388817	0.0836695	0.642233	0.9998	0.127883	0.0906699	0.158703	0.991629	paracetamol	250.675	315.927	142.845	0.0375439	0.00269726	0.0718428	0.942727	0.979763	NS	NS
PWY.6168	454	454	42	412	-0.00828783	0.0804943	0.918041	0.997225	0.0906573	0.0944258	0.337606	0.970478	paracetamol	305	303	42	263	-0.0128354	0.110501	0.907609	0.979576	0.0721731	0.116049	0.534545	0.96191	paracetamol	1124	1122	11	1113	0.0124783	0.179083	0.944462	0.9998	0.123324	0.204107	0.545833	0.991629	paracetamol	154.337	81.8963	31.1812	0.0611516	-0.00725915	-0.118707	0.905507	0.979763	NS	NS
PWY.6531	454	310	42	412	0.205294	0.418654	0.62412	0.997225	-0.111603	0.495232	0.821819	0.98012	paracetamol	305	197	42	263	0.0331113	0.357575	0.926284	0.983798	0.184075	0.391563	0.638669	0.96191	paracetamol	1124	747	11	1113	0.843098	0.670089	0.208587	0.9998	1.32302	0.774715	0.0879702	0.991629	paracetamol	5.70544	7.82107	2.22708	0.251948	0.209978	0.833418	0.404609	0.863372	NS	NS
P185.PWY	454	447	42	412	0.175953	0.139974	0.209427	0.997225	0.0734698	0.166009	0.658328	0.970478	paracetamol	305	300	42	263	0.00866966	0.142813	0.951635	0.986151	0.142573	0.149742	0.341923	0.96191	paracetamol	1124	1115	11	1113	0.132922	0.209167	0.525247	0.9998	-0.143081	0.239111	0.54971	0.991629	paracetamol	51.0392	49.0302	22.8567	0.0901941	0.101229	1.12235	0.261714	0.863372	NS	NS
PHOSLIPSYN.PWY	454	432	42	412	0.456418	0.297303	0.125458	0.997225	0.416024	0.350959	0.236571	0.970478	paracetamol	305	267	42	263	-0.0246617	0.36337	0.945935	0.986151	-0.163688	0.395867	0.679581	0.96191	paracetamol	1124	1013	11	1113	-0.326702	0.661981	0.621741	0.9998	-0.143623	0.763112	0.85075	0.991629	paracetamol	11.3136	7.57361	2.28196	0.217344	0.199886	0.919677	0.357742	0.863372	NS	NS
PWY.5973	454	454	42	412	0.0673	0.0662606	0.310344	0.997225	0.113199	0.077231	0.143523	0.970478	paracetamol	305	305	42	263	0.00278337	0.0871278	0.974537	0.986151	-0.0792477	0.0918166	0.388861	0.96191	paracetamol	1124	1124	11	1113	0.179152	0.141385	0.205375	0.9998	-0.0918821	0.161517	0.569563	0.991629	paracetamol	227.766	131.73	50.0258	0.0494153	0.0602106	1.21846	0.223049	0.863372	NS	NS
PWY.7222	454	454	42	412	0.0434961	0.0582158	0.455374	0.997225	0.0954242	0.0680374	0.161544	0.970478	paracetamol	305	305	42	263	0.00331995	0.0610931	0.956699	0.986151	0.0456801	0.0668599	0.495068	0.96191	paracetamol	1124	1124	11	1113	0.0153984	0.0822722	0.851566	0.9998	0.035035	0.0945067	0.710923	0.991629	paracetamol	295.065	267.927	147.739	0.03751	0.0225101	0.600109	0.548433	0.863372	NS	NS
PWY.7229	454	454	42	412	0.0421605	0.0437432	0.335671	0.997225	0.0777901	0.0511743	0.129286	0.970478	paracetamol	305	305	42	263	-0.00223172	0.0496385	0.96417	0.986151	0.0329164	0.0545455	0.546718	0.96191	paracetamol	1124	1124	11	1113	0.00601628	0.0626867	0.923559	0.9998	0.0180211	0.0718443	0.801989	0.991629	paracetamol	522.612	405.847	254.477	0.029075	0.0191548	0.658806	0.51002	0.863372	NS	NS
PWY.7539	454	435	42	412	-0.208234	0.142449	0.14455	0.997225	-0.114063	0.168595	0.49911	0.970478	paracetamol	305	300	42	263	-0.00384473	0.114937	0.973338	0.986151	-0.0348269	0.124205	0.7794	0.96191	paracetamol	1124	1111	11	1113	0.0257437	0.191098	0.892863	0.9998	-0.0184843	0.21542	0.931637	0.991629	paracetamol	49.2814	75.6973	27.3835	0.0810143	-0.0646364	-0.79784	0.424963	0.863372	NS	NS
PWY66.400	454	453	42	412	0.0842832	0.151266	0.577689	0.997225	-0.115573	0.178125	0.516831	0.970478	paracetamol	305	300	42	263	0.00599184	0.172303	0.972283	0.986151	0.162621	0.178556	0.36327	0.96191	paracetamol	1124	1118	11	1113	0.394425	0.271531	0.146619	0.9998	-0.0700868	0.309487	0.820886	0.991629	paracetamol	43.7038	33.6833	13.5632	0.104857	0.101539	0.968353	0.332868	0.863372	NS	NS
PWY.7003	454	423	42	412	0.151348	0.285384	0.596152	0.997225	0.23754	0.321708	0.460725	0.970478	paracetamol	305	296	42	263	-0.00543465	0.125956	0.965614	0.986151	0.106333	0.134489	0.42989	0.96191	paracetamol	1124	1105	11	1113	-0.0373512	0.192607	0.846271	0.9998	-0.148058	0.222679	0.506264	0.991629	paracetamol	12.2784	63.0325	26.9561	0.0988854	0.00497619	0.0503228	0.959865	0.983524	NS	NS
GLYCOLYSIS.E.D	454	426	42	412	0.234276	0.283938	0.409766	0.997225	0.069056	0.339497	0.838921	0.984285	paracetamol	305	283	42	263	0.015164	0.283851	0.957431	0.986151	0.163686	0.313524	0.602048	0.96191	paracetamol	1124	1065	11	1113	0.0969277	0.500885	0.846593	0.9998	-0.0588152	0.569956	0.917829	0.991629	paracetamol	12.4038	12.4114	3.98587	0.186336	0.120845	0.648533	0.51664	0.863372	NS	NS
PWY.6126	454	454	42	412	0.0419497	0.0483935	0.386504	0.997225	0.088569	0.056566	0.118204	0.970478	paracetamol	305	305	42	263	0.00049342	0.054728	0.992813	0.992813	0.0379232	0.0600031	0.527923	0.96191	paracetamol	1124	1124	11	1113	0.0122291	0.0704323	0.862188	0.9998	0.0316974	0.0809482	0.695449	0.991629	paracetamol	426.998	333.873	201.584	0.0322337	0.0213437	0.662156	0.507871	0.863372	NS	NS
PWY.6595	454	427	42	412	-0.24548	0.278793	0.379066	0.997225	-0.208465	0.323965	0.520284	0.970478	paracetamol	305	299	42	263	0.0576543	0.108379	0.595158	0.946585	0.0227082	0.114117	0.842429	0.968399	paracetamol	1124	1117	11	1113	0.177126	0.184976	0.338495	0.9998	0.248099	0.2104	0.238591	0.991629	paracetamol	12.8657	85.1351	29.226	0.0886565	0.0544444	0.614105	0.539146	0.863372	NS	NS
PWY.6901	454	449	42	412	0.207923	0.112144	0.0644233	0.997225	0.163077	0.13351	0.222664	0.970478	paracetamol	305	298	42	263	-0.151946	0.138452	0.273351	0.946585	-0.0308112	0.147114	0.834273	0.968399	paracetamol	1124	1116	11	1113	-0.0488425	0.212589	0.818328	0.9998	-0.351681	0.238967	0.141407	0.991629	paracetamol	79.515	52.1678	22.1269	0.0806321	0.0489276	0.6068	0.543984	0.863372	NS	NS
TCA.GLYOX.BYPASS	454	233	42	412	0.255353	0.422727	0.546116	0.997225	0.22775	0.501035	0.649674	0.970478	paracetamol	305	130	42	263	0.105994	0.361395	0.769503	0.957918	-0.0808593	0.39074	0.836217	0.968399	paracetamol	1124	493	11	1113	0.238953	0.733578	0.744685	0.9998	-0.348731	0.840974	0.678462	0.991629	paracetamol	5.59604	7.6566	1.85826	0.25725	0.177657	0.690601	0.489816	0.863372	NS	NS
PWY4LZ.257	454	434	42	412	-0.256078	0.13123	0.0516817	0.997225	-0.370411	0.157299	0.0190433	0.970478	paracetamol	305	300	42	263	0.0219793	0.119587	0.854303	0.969491	0.0253445	0.129737	0.84527	0.968399	paracetamol	1124	1123	11	1113	-0.180008	0.22154	0.416659	0.9998	-0.139859	0.252165	0.579262	0.991629	paracetamol	58.0672	69.9247	20.375	0.0820978	-0.114584	-1.3957	0.162804	0.847799	NS	NS
PWY.5667	454	454	42	412	0.0390458	0.0342661	0.255135	0.997225	0.0705978	0.0394247	0.0741186	0.970478	paracetamol	305	305	42	263	-0.000951787	0.0330543	0.977048	0.986151	0.00716086	0.035856	0.841862	0.968399	paracetamol	1124	1124	11	1113	0.0053217	0.0506913	0.916409	0.9998	-0.023926	0.0562362	0.67059	0.991629	paracetamol	851.668	915.258	389.164	0.0215361	0.0159798	0.742002	0.458086	0.863372	NS	NS
PWY0.1319	454	454	42	412	0.0390026	0.0342317	0.255183	0.997225	0.0704766	0.0393851	0.0743243	0.970478	paracetamol	305	305	42	263	-0.000954856	0.0330535	0.976973	0.986151	0.00715394	0.0358555	0.84201	0.968399	paracetamol	1124	1124	11	1113	0.00531115	0.0506914	0.916574	0.9998	-0.0239544	0.0562365	0.670224	0.991629	paracetamol	853.38	915.302	389.164	0.0215273	0.0159775	0.742197	0.457968	0.863372	NS	NS
P441.PWY	454	449	42	412	-0.100008	0.106537	0.348399	0.997225	-0.250485	0.126445	0.0482954	0.970478	paracetamol	305	300	42	263	-0.102259	0.0985389	0.300243	0.946585	0.0199706	0.106981	0.852063	0.972354	paracetamol	1124	1117	11	1113	-0.257788	0.171411	0.132889	0.9998	-0.341398	0.198179	0.0852378	0.991629	paracetamol	88.1054	102.988	34.0346	0.0666478	-0.124891	-1.8739	0.0609446	0.844715	NS	NS
TRNA.CHARGING.PWY	454	454	42	412	-0.00307583	0.0459094	0.946615	0.997225	0.0161193	0.0530512	0.761409	0.970478	paracetamol	305	305	42	263	-0.00880634	0.0350876	0.802004	0.957918	0.00683612	0.038698	0.859918	0.973682	paracetamol	1124	1124	11	1113	-0.051163	0.0484375	0.291074	0.9998	0.0349987	0.0548095	0.52325	0.991629	paracetamol	474.457	812.256	426.223	0.0241618	-0.0177585	-0.734984	0.462349	0.863372	NS	NS
PWY0.1338	454	175	42	412	0.035541	0.314342	0.910031	0.997225	0.173203	0.368198	0.638324	0.970478	paracetamol	305	93	42	263	-0.00620643	0.199214	0.975168	0.986151	-0.0376185	0.209944	0.857934	0.973682	paracetamol	1124	331	11	1113	-0.416043	0.479293	0.385562	0.9998	-0.717479	0.544739	0.188084	0.991629	paracetamol	10.1203	25.1976	4.3531	0.158768	-0.0405277	-0.255264	0.79852	0.952333	NS	NS
ANAEROFRUCAT.PWY	454	454	42	412	-0.055406	0.0860126	0.519815	0.997225	-0.0947017	0.101885	0.353208	0.970478	paracetamol	305	301	42	263	-0.15737	0.133475	0.239349	0.946585	-0.0223254	0.140618	0.873977	0.985765	paracetamol	1124	1122	11	1113	0.0905588	0.193666	0.64016	0.9998	-0.0149028	0.223178	0.946773	0.991629	paracetamol	135.169	56.1305	26.6621	0.0677346	-0.0638092	-0.942048	0.346168	0.863372	NS	NS
GALACT.GLUCUROCAT.PWY	454	453	42	412	0.0683144	0.123947	0.581811	0.997225	0.115292	0.148089	0.436728	0.970478	paracetamol	305	303	42	263	-0.0709409	0.0978063	0.468838	0.946585	-0.0160517	0.106523	0.880341	0.989108	paracetamol	1124	1121	11	1113	-0.294946	0.14775	0.046151	0.9998	-0.160921	0.167375	0.336548	0.991629	paracetamol	65.0918	104.536	45.8084	0.0681303	-0.0764968	-1.1228	0.261522	0.863372	NS	NS
PWY.6608	454	453	42	412	-0.229904	0.0748316	0.00225796	0.745128	-0.212848	0.0866206	0.014432	0.970478	paracetamol	305	305	42	263	-0.0293083	0.0593696	0.621914	0.946585	0.00442424	0.0661118	0.946696	0.991561	paracetamol	1124	1124	11	1113	-0.1595	0.088068	0.0703978	0.9998	-0.0430912	0.0957364	0.652729	0.991629	paracetamol	178.579	283.708	128.933	0.0411269	-0.118291	-2.87624	0.00402443	0.585554	NS	NS
PWY.5695	454	454	42	412	-0.108728	0.0533004	0.041958	0.997225	-0.0328187	0.0624712	0.599639	0.970478	paracetamol	305	305	42	263	-0.0497793	0.0563538	0.377772	0.946585	-0.00318236	0.0597618	0.957573	0.991561	paracetamol	1124	1124	11	1113	-0.0371234	0.0856755	0.664879	0.9998	-0.0188582	0.0961401	0.844527	0.991629	paracetamol	351.997	314.886	136.234	0.0352866	-0.0734691	-2.08207	0.0373364	0.753639	NS	NS
PWY.5154	454	454	42	412	-0.100051	0.114767	0.383816	0.997225	-0.0791449	0.134948	0.557887	0.970478	paracetamol	305	304	42	263	-0.057633	0.11016	0.601249	0.946585	0.0112141	0.119378	0.925231	0.991561	paracetamol	1124	1122	11	1113	-0.278617	0.179475	0.120853	0.9998	-0.231553	0.206502	0.262406	0.991629	paracetamol	75.9216	82.4046	31.0449	0.072668	-0.110866	-1.52565	0.127096	0.847799	NS	NS
GLYCOLYSIS.TCA.GLYOX.BYPASS	454	232	42	412	0.252893	0.453711	0.577547	0.997225	0.218785	0.539612	0.685366	0.970478	paracetamol	305	128	42	263	0.163361	0.395382	0.679777	0.946585	0.0277581	0.428181	0.94836	0.991561	paracetamol	1124	483	11	1113	0.335247	0.798604	0.674718	0.9998	-0.326461	0.917119	0.721938	0.991629	paracetamol	4.85782	6.39686	1.56797	0.279262	0.218298	0.781699	0.434392	0.863372	NS	NS
PWY.5097	454	454	42	412	0.0167815	0.0247187	0.497568	0.997225	0.0342597	0.0290963	0.239732	0.970478	paracetamol	305	305	42	263	0.00870787	0.0237021	0.713602	0.946585	0.00215428	0.0250013	0.931402	0.991561	paracetamol	1124	1124	11	1113	-0.00508365	0.036029	0.887818	0.9998	-0.00604312	0.0402116	0.88057	0.991629	paracetamol	1636.62	1780.02	770.363	0.0154543	0.0093262	0.603471	0.546195	0.863372	NS	NS
PWY.7663	454	454	42	412	0.114896	0.0820842	0.162315	0.997225	0.138234	0.0955717	0.148875	0.970478	paracetamol	305	303	42	263	-0.0827296	0.128299	0.519547	0.946585	-0.00853043	0.14056	0.951654	0.991561	paracetamol	1124	1124	11	1113	-0.0729516	0.208793	0.726857	0.9998	-0.156008	0.238294	0.51281	0.991629	paracetamol	148.416	60.7512	22.9387	0.0656382	0.0446051	0.67956	0.496783	0.863372	NS	NS
PWY.7198	454	298	42	412	0.480597	0.437773	0.272885	0.997225	0.24729	0.514884	0.631291	0.970478	paracetamol	305	196	42	263	-0.248219	0.375594	0.509206	0.946585	0.0310386	0.401328	0.938412	0.991561	paracetamol	1124	711	11	1113	0.543228	0.740074	0.463092	0.9998	1.51068	0.85223	0.0765755	0.991629	paracetamol	5.21799	7.08862	1.82578	0.266006	0.123124	0.46286	0.643465	0.895925	NS	NS
PWY.7210	454	298	42	412	0.495792	0.45535	0.276834	0.997225	0.263865	0.535915	0.622735	0.970478	paracetamol	305	196	42	263	-0.250931	0.393819	0.524502	0.946585	0.0411206	0.421152	0.922293	0.991561	paracetamol	1124	711	11	1113	0.563801	0.77733	0.468417	0.9998	1.57122	0.895422	0.0795912	0.991629	paracetamol	4.82292	6.44773	1.65497	0.278147	0.132009	0.474603	0.63507	0.895925	NS	NS
PWY0.1061	454	443	42	412	0.128571	0.198114	0.516704	0.997225	-0.0885425	0.220649	0.688435	0.970478	paracetamol	305	302	42	263	-0.0961921	0.166967	0.564976	0.946585	-0.0102506	0.178516	0.954253	0.991561	paracetamol	1124	1110	11	1113	0.228993	0.277146	0.408838	0.9998	-0.238854	0.306586	0.436109	0.991629	paracetamol	25.4782	35.8708	13.0192	0.11596	0.0377389	0.325449	0.744841	0.93413	NS	NS
PWY.6897	454	453	42	412	-0.0221864	0.0856677	0.795774	0.997225	0.0198492	0.0996526	0.842223	0.984285	paracetamol	305	303	42	263	-0.064173	0.142721	0.65331	0.946585	0.0171369	0.1498	0.909013	0.991561	paracetamol	1124	1117	11	1113	0.0609155	0.226414	0.787946	0.9998	0.129275	0.262353	0.622291	0.991629	paracetamol	136.259	49.0938	19.5072	0.0698668	-0.0243352	-0.348308	0.727609	0.93413	NS	NS
GLYOXYLATE.BYPASS	454	252	42	412	0.0749532	0.411074	0.855404	0.997225	0.00645911	0.484701	0.989374	0.994191	paracetamol	305	142	42	263	0.190394	0.357521	0.594748	0.946585	0.0366463	0.387799	0.924785	0.991561	paracetamol	1124	571	11	1113	-0.0161652	0.717838	0.982038	0.9998	-0.403639	0.822682	0.623783	0.991629	paracetamol	5.9178	7.82344	1.94065	0.252523	0.121269	0.480229	0.631064	0.895925	NS	NS
PWY0.1261	454	384	42	412	-0.240513	0.410187	0.557943	0.997225	-0.562795	0.477596	0.239346	0.970478	paracetamol	305	208	42	263	-0.117685	0.456952	0.796937	0.957918	0.0290484	0.486316	0.952415	0.991561	paracetamol	1124	779	11	1113	-0.744225	0.917914	0.417666	0.9998	-0.499215	1.05876	0.637372	0.991629	paracetamol	5.94342	4.78916	1.18685	0.289649	-0.241317	-0.833136	0.404768	0.863372	NS	NS
PWY.6471	454	353	42	412	-0.196397	0.465752	0.673467	0.997225	-0.418891	0.543716	0.441508	0.970478	paracetamol	305	225	42	263	-0.0902918	0.417765	0.829034	0.969194	-0.0295114	0.463735	0.949306	0.991561	paracetamol	1124	917	11	1113	0.263194	0.817924	0.747678	0.9998	0.532012	0.944582	0.573399	0.991629	paracetamol	4.60989	5.72974	1.49477	0.290688	-0.0869756	-0.299206	0.764783	0.947029	NS	NS
NAGLIPASYN.PWY	454	343	42	412	-0.194854	0.377926	0.606403	0.997225	-0.303937	0.44586	0.495835	0.970478	paracetamol	305	177	42	263	0.0641429	0.341102	0.850968	0.969491	0.0191185	0.36929	0.95875	0.991561	paracetamol	1124	638	11	1113	0.257145	0.710337	0.717417	0.9998	-0.260048	0.818073	0.750639	0.991629	paracetamol	7.00141	8.59473	1.98185	0.238515	-0.0172568	-0.072351	0.942323	0.979763	NS	NS
PWY.6123	454	454	42	412	0.0665475	0.0499572	0.183534	0.997225	0.072605	0.0571003	0.204296	0.970478	paracetamol	305	305	42	263	-0.0087	0.0473321	0.85429	0.969491	0.00698283	0.0513256	0.891886	0.991561	paracetamol	1124	1124	11	1113	-0.0972529	0.0628468	0.122036	0.9998	-0.0648858	0.0725284	0.371187	0.991629	paracetamol	400.685	446.364	253.183	0.030148	-0.00167373	-0.0555172	0.955726	0.982743	NS	NS
PWY.241	454	353	42	412	0.250185	0.389513	0.521013	0.997225	0.429334	0.453147	0.343985	0.970478	paracetamol	305	281	42	263	0.0401374	0.267062	0.880636	0.970714	0.014524	0.295939	0.960894	0.991561	paracetamol	1124	1046	11	1113	0.316478	0.5042	0.53034	0.9998	-0.189108	0.581093	0.744915	0.991629	paracetamol	6.59106	14.0209	3.93364	0.201843	0.140826	0.697701	0.485364	0.863372	NS	NS
PWY.4702	454	286	42	412	-0.303235	0.39363	0.441504	0.997225	-0.00965407	0.457091	0.98316	0.994191	paracetamol	305	216	42	263	-0.0590359	0.384419	0.878052	0.970714	-0.0483581	0.418624	0.908123	0.991561	paracetamol	1124	834	11	1113	-0.205454	0.756599	0.786019	0.9998	-0.153048	0.874394	0.861086	0.991629	paracetamol	6.45393	6.7669	1.7469	0.258477	-0.18142	-0.701882	0.482753	0.863372	NS	NS
PWY.821	454	287	42	412	0.0205671	0.421303	0.961087	0.997225	-0.00925955	0.494986	0.985084	0.994191	paracetamol	305	207	42	263	0.0432967	0.38378	0.910252	0.979576	0.0463243	0.425415	0.913371	0.991561	paracetamol	1124	837	11	1113	-0.838946	0.749263	0.263084	0.9998	-1.21717	0.869268	0.161734	0.991629	paracetamol	5.63391	6.78947	1.78128	0.265329	-0.0763524	-0.287765	0.773527	0.949773	NS	NS
PWY0.1241	454	246	42	412	0.418211	0.371211	0.260523	0.997225	0.479884	0.430454	0.265597	0.970478	paracetamol	305	133	42	263	0.0271945	0.292385	0.925959	0.983798	0.0318996	0.317618	0.920076	0.991561	paracetamol	1124	496	11	1113	0.166043	0.617005	0.787894	0.9998	-0.675922	0.701917	0.335781	0.991629	paracetamol	7.25704	11.6974	2.62677	0.215259	0.17558	0.815667	0.41469	0.863372	NS	NS
FUC.RHAMCAT.PWY	454	253	42	412	0.00502386	0.450474	0.991107	0.997225	0.167899	0.530476	0.751784	0.970478	paracetamol	305	155	42	263	-0.0358103	0.4085	0.930203	0.984743	0.0386273	0.454166	0.932285	0.991561	paracetamol	1124	541	11	1113	-0.0622478	0.840365	0.940966	0.9998	-0.464788	0.960939	0.62871	0.991629	paracetamol	4.92788	5.9926	1.416	0.284711	-0.0225334	-0.0791449	0.936917	0.979763	NS	NS
FUCCAT.PWY	454	397	42	412	-0.472809	0.348032	0.174997	0.997225	-0.484786	0.406222	0.233425	0.970478	paracetamol	305	293	42	263	-0.00308162	0.155577	0.984211	0.98872	0.017805	0.163688	0.913469	0.991561	paracetamol	1124	1101	11	1113	-0.200295	0.248064	0.419594	0.9998	-0.216786	0.281581	0.441539	0.991629	paracetamol	8.25584	41.315	16.2507	0.123258	-0.110688	-0.898021	0.369174	0.863372	NS	NS
PWY.7187	454	454	42	412	-0.0245326	0.0440214	0.577618	0.997225	-0.0516458	0.0515985	0.317483	0.970478	paracetamol	305	305	42	263	-0.000915487	0.0509556	0.985678	0.98872	0.00620533	0.0561812	0.912135	0.991561	paracetamol	1124	1124	11	1113	0.00281799	0.0713062	0.968483	0.9998	0.0154408	0.0824323	0.851449	0.991629	paracetamol	516.028	385.138	196.673	0.0301808	-0.0113476	-0.375988	0.706926	0.932746	NS	NS
PWY.7371	454	163	42	412	0.0808479	0.362914	0.823815	0.997225	-0.4266	0.413435	0.302774	0.970478	paracetamol	305	135	42	263	-0.0838076	0.319736	0.793414	0.957918	0.0156908	0.358799	0.965152	0.992435	paracetamol	1124	482	11	1113	1.57541	0.634976	0.013246	0.9998	1.92356	0.735444	0.00903402	0.991629	paracetamol	7.59262	9.78176	2.48019	0.224424	0.186424	0.830677	0.406156	0.863372	NS	NS
ARG.POLYAMINE.SYN	454	440	42	412	-0.151957	0.119623	0.204678	0.997225	-0.162579	0.141479	0.251219	0.970478	paracetamol	305	298	42	263	-0.0600341	0.106303	0.57269	0.946585	0.00169804	0.118619	0.98859	0.995817	paracetamol	1124	1111	11	1113	-0.388034	0.159859	0.0153718	0.9998	-0.212653	0.185889	0.252895	0.991629	paracetamol	69.8823	88.493	39.1313	0.0711556	-0.157544	-2.21408	0.0268235	0.753639	NS	NS
P23.PWY	454	193	42	412	0.493229	0.374282	0.188259	0.997225	0.273641	0.440258	0.534597	0.970478	paracetamol	305	124	42	263	0.113368	0.333692	0.734292	0.946585	0.00696852	0.356901	0.984437	0.995817	paracetamol	1124	495	11	1113	0.739312	0.716473	0.302353	0.9998	0.126997	0.818664	0.87675	0.991629	paracetamol	7.13843	8.98064	1.94805	0.235264	0.330945	1.4067	0.159518	0.847799	NS	NS
PWY.6703	454	454	42	412	-0.00100712	0.0522757	0.984638	0.997225	0.0526307	0.0624183	0.399631	0.970478	paracetamol	305	305	42	263	-0.0180563	0.0550649	0.74321	0.946585	0.00161003	0.0611432	0.979012	0.995817	paracetamol	1124	1124	11	1113	-0.0855414	0.0721736	0.236185	0.9998	-0.0857886	0.0833604	0.303651	0.991629	paracetamol	365.932	329.8	191.975	0.0335634	-0.0256225	-0.763408	0.44522	0.863372	NS	NS
PWY.5910	454	180	42	412	0.267306	0.364105	0.463253	0.997225	-0.146369	0.418408	0.726657	0.970478	paracetamol	305	119	42	263	0.0754374	0.322283	0.81509	0.957918	0.00753584	0.357274	0.983188	0.995817	paracetamol	1124	613	11	1113	0.364506	0.680137	0.592113	0.9998	0.188248	0.772342	0.807481	0.991629	paracetamol	7.54303	9.62776	2.16176	0.227434	0.182623	0.802971	0.421991	0.863372	NS	NS
PWY4FS.7	454	433	42	412	0.420806	0.294404	0.153616	0.997225	0.342953	0.349233	0.326688	0.970478	paracetamol	305	268	42	263	0.0806383	0.343976	0.814812	0.957918	-0.00520119	0.375948	0.988972	0.995817	paracetamol	1124	1013	11	1113	-0.347379	0.641554	0.588295	0.9998	-0.195033	0.738427	0.791739	0.991629	paracetamol	11.5376	8.45167	2.4296	0.2112	0.209316	0.991078	0.321647	0.863372	NS	NS
PWY4FS.8	454	433	42	412	0.420797	0.294379	0.153591	0.997225	0.342679	0.349217	0.327053	0.970478	paracetamol	305	268	42	263	0.0806384	0.343976	0.814812	0.957918	-0.00520106	0.375948	0.988972	0.995817	paracetamol	1124	1013	11	1113	-0.347378	0.641554	0.588296	0.9998	-0.195031	0.738427	0.79174	0.991629	paracetamol	11.5395	8.45167	2.4296	0.211191	0.209329	0.991184	0.321596	0.863372	NS	NS
PWY.7204	454	207	42	412	0.509474	0.432389	0.239327	0.997225	0.426938	0.507718	0.400913	0.970478	paracetamol	305	113	42	263	0.107412	0.380052	0.77766	0.957918	-0.00133834	0.410137	0.997399	0.997399	paracetamol	1124	429	11	1113	-0.527731	0.760077	0.487631	0.9998	-1.00909	0.869452	0.246059	0.991629	paracetamol	5.34872	6.92333	1.73095	0.267233	0.182476	0.682835	0.494711	0.863372	NS	NS
PWY.5690	454	449	42	412	-0.154589	0.13122	0.239411	0.997225	-0.126158	0.153601	0.411961	0.970478	paracetamol	305	301	42	263	-0.151207	0.14592	0.300945	0.946585	-0.185546	0.15867	0.243321	0.96191	paracetamol	1124	1115	11	1113	-0.0123742	0.252686	0.960951	0.9998	0.0132323	0.295342	0.964272	0.996864	paracetamol	58.0768	46.9649	15.6617	0.0910207	-0.13482	-1.4812	0.138552	0.847799	NS	NS
PWY.5345	454	385	42	412	-0.511846	0.384576	0.183902	0.997225	-0.390529	0.452578	0.388714	0.970478	paracetamol	305	253	42	263	0.25729	0.386106	0.50569	0.946585	0.53201	0.423081	0.209696	0.96191	paracetamol	1124	1002	11	1113	-0.381358	0.672901	0.571007	0.9998	-0.0403922	0.781279	0.958777	0.996864	paracetamol	6.7614	6.70792	2.2085	0.252556	-0.164382	-0.650873	0.515129	0.863372	NS	NS
PWY.5913	454	416	42	412	0.15308	0.432919	0.72381	0.997225	0.353916	0.5095	0.487691	0.970478	paracetamol	305	292	42	263	0.301566	0.356743	0.398604	0.946585	0.16304	0.394892	0.680036	0.96191	paracetamol	1124	1078	11	1113	0.353602	0.644192	0.583179	0.9998	-0.0156432	0.741012	0.983161	0.996864	paracetamol	5.33565	7.8576	2.40973	0.253161	0.258825	1.02238	0.306603	0.863372	NS	NS
PWY.7117	454	384	42	412	0.372398	0.511978	0.467387	0.997225	0.470006	0.60018	0.434031	0.970478	paracetamol	305	286	42	263	0.280299	0.372688	0.452585	0.946585	0.099376	0.413495	0.810259	0.96191	paracetamol	1124	1054	11	1113	0.405785	0.689994	0.556585	0.9998	-0.0299509	0.795714	0.969981	0.996864	paracetamol	3.81503	7.19962	2.10044	0.276131	0.327186	1.1849	0.236058	0.863372	NS	NS
PWY66.399	454	425	42	412	0.418127	0.290342	0.150548	0.997225	0.246704	0.343863	0.47352	0.970478	paracetamol	305	295	42	263	-0.0975748	0.142232	0.493248	0.946585	0.0432486	0.150984	0.774771	0.96191	paracetamol	1124	1116	11	1113	0.208614	0.202203	0.302437	0.9998	-0.00961836	0.232392	0.966994	0.996864	paracetamol	11.8626	49.432	24.4582	0.107988	0.0610954	0.56576	0.571557	0.863372	NS	NS
PWY.7392	454	227	42	412	0.102436	0.472554	0.828488	0.997225	0.0750091	0.557177	0.892978	0.994191	paracetamol	305	184	42	263	-0.0670402	0.429378	0.876034	0.970714	0.130707	0.478581	0.784979	0.96191	paracetamol	1124	808	11	1113	-0.13007	0.853026	0.878835	0.9998	-0.0301009	0.980808	0.975523	0.996864	paracetamol	4.47813	5.42401	1.37428	0.297793	-0.00741884	-0.0249128	0.980125	0.990836	NS	NS
PWY.3841	454	454	42	412	0.101556	0.0484755	0.0367517	0.997225	0.101401	0.0562466	0.0721895	0.970478	paracetamol	305	305	42	263	-0.00379041	0.0622221	0.951466	0.986151	-0.0468228	0.0657658	0.477119	0.96191	paracetamol	1124	1124	11	1113	0.116024	0.0965537	0.229755	0.9998	0.00250483	0.110602	0.981936	0.996864	paracetamol	425.555	258.292	107.266	0.0355534	0.0691229	1.9442	0.0518713	0.844715	NS	NS
PANTOSYN.PWY	454	454	42	412	-0.0721104	0.0532605	0.176466	0.997225	-0.0742621	0.0617177	0.229601	0.970478	paracetamol	305	305	42	263	0.00383516	0.0511942	0.940334	0.986151	-0.0161906	0.0566436	0.775231	0.96191	paracetamol	1124	1124	11	1113	0.00538228	0.0643505	0.933358	0.9998	0.00287637	0.0739889	0.968997	0.996864	paracetamol	352.524	381.556	241.489	0.0320163	-0.023225	-0.725411	0.4682	0.863372	NS	NS
PWY.724	454	454	42	412	0.014004	0.0230453	0.543726	0.997225	-0.00238903	0.0270308	0.929619	0.994191	paracetamol	305	305	42	263	-0.016141	0.0163095	0.323184	0.946585	-0.00184996	0.017319	0.915021	0.991561	paracetamol	1124	1124	11	1113	-0.0247768	0.0268768	0.356798	0.9998	-0.000841395	0.0305087	0.978003	0.996864	paracetamol	1882.94	3759.42	1384.35	0.0119296	-0.00976445	-0.818509	0.413067	0.863372	NS	NS
RUMP.PWY	454	173	42	412	-0.127868	0.38434	0.739524	0.997225	-0.320088	0.456021	0.483143	0.970478	paracetamol	305	200	42	263	-0.22538	0.364006	0.53628	0.946585	-0.190129	0.401005	0.635798	0.96191	paracetamol	1124	835	11	1113	0.373521	0.698188	0.592766	0.9998	-0.0110647	0.804782	0.989033	0.999274	paracetamol	6.76969	7.54714	2.05142	0.247172	-0.10999	-0.444996	0.656323	0.901676	NS	NS
PWY.841	454	454	42	412	0.0329951	0.0493591	0.504189	0.997225	0.00481003	0.0578102	0.933732	0.994191	paracetamol	305	305	42	263	0.0176777	0.0678394	0.794595	0.957918	0.0498185	0.0728766	0.49483	0.96191	paracetamol	1124	1123	11	1113	0.0241536	0.0930048	0.795142	0.9998	-0.000836559	0.10875	0.993864	0.999274	paracetamol	410.455	217.288	115.608	0.0366778	0.0271427	0.74003	0.459282	0.863372	NS	NS
DENOVOPURINE2.PWY	454	454	42	412	0.0187466	0.0450094	0.677246	0.997225	0.00421871	0.0519159	0.935276	0.994191	paracetamol	305	305	42	263	0.00714288	0.0572774	0.90084	0.979174	0.0358585	0.0620454	0.563801	0.96191	paracetamol	1124	1123	11	1113	0.00116968	0.0763414	0.987778	0.9998	-0.000158637	0.0890697	0.998579	0.999274	paracetamol	493.622	304.813	171.585	0.0321077	0.0119912	0.373467	0.708801	0.932746	NS	NS
X1CMET2.PWY	454	454	42	412	0.100095	0.048564	0.0398897	0.997225	0.108012	0.05696	0.0586572	0.970478	paracetamol	305	305	42	263	0.0325931	0.0558022	0.55961	0.946585	-0.000330736	0.0596735	0.995582	0.997399	paracetamol	1124	1124	11	1113	0.0659766	0.0807705	0.414195	0.9998	8.44983e-05	0.092845	0.999274	0.999274	paracetamol	424.005	321.143	153.283	0.0333624	0.0701454	2.10253	0.0355071	0.753639	NS	NS
[truncated: 12 more columns]
