# Supplementary material for: Impact of commonly used drugs on the composition and metabolic function of the gut microbiota
Source: Nat Commun. 2020 Jan 17;11:362. doi: 10.1038/s41467-019-14177-z (PMC6969170; doi:10.1038/s41467-019-14177-z)
Supplement: Supplementary file 38 — Supplementary Data 36 [file 41467_2019_14177_MOESM38_ESM.xlsx]

## Sheet: Sheet1
Supplementary table 36 - Summary statistics taxa & pathways vs platelet aggregation inhibitors
Univariate (lm= taxa or pathways~Age+Sex+BMI+drug X) & multivariate (lm= taxa or pathways~Age+Sex+BMI+all drugs) & results from univariate meta-analysis & results from multivariate meta analysis
Taxa
Taxa	N.IBD	non-zeros.IBD	Users.IBD	Non-users.IBD	Coef.IBD_univariate	SE.IBD_univariate	Pval.IBD_univariate	Qval.IBD_univariate	coeff.correcting.all.IBD_multivariate	SE.correcting_all.IBD_multivariate	pval.correcting.all.IBD_multivariate	qval.correcting.all.IBD_multivariate	drug.IBD	N.MIBS	non-zeros.MIBS	Users.MIBS	Non-users.MIBS	Coef.MIBS_univariate	SE.MIBS_univariate	Pval.MIBS_univariate	Qval.MIBS_univariate	coeff.correcting.all.MIBS_multivariate	SE.correcting_all.MIBS_multivariate	pval.correcting.all.MIBS_multivariate	qval.correcting.all.MIBS_multivariate	drug.MIBS	N.LLD	non-zeros.LLD	Users.LLD	Non-users.LLD	Coef.LLD_univariate	SE.LLD_univariate	Pval.LLD_univariate	Qval.LLD_univariate	coeff.correcting.all.LLD_multivariate	SE.correcting_all.LLD_multivariate	pval.correcting.all.LLD_multivariate	qval.correcting.all.LLD_multivariate	drug.LLD	inverse_var.ibd_univariate	inverse_var.mibs_univariate	inverse_var.lld_univariate	se_univariate	beta_univariate	Z_univariate	P_univariate	FDR_univariate	Het.Q_univariate	Het.I2_univariate
k__Bacteria.p__Firmicutes.c__Bacilli.o__Lactobacillales.f__Streptococcaceae.g__Streptococcus.s__Streptococcus_mutans.t__Streptococcus_mutans_unclassified	454	126	27	427	0.0182815	0.00552666	0.00101758	0.0618181	0.00840168	0.00701675	0.231875	0.994584	platelet_aggregation_inhibitor	305	73	18	287	0.00159313	0.00450987	0.724149	0.975695	-0.0102006	0.0050333	0.043706	0.518046	platelet_aggregation_inhibitor	1124	266	32	1092	0.0120412	0.00237037	4.42304e-07	0.000100403	0.00927822	0.00272971	0.000701184	0.12411	platelet_aggregation_inhibitor	32739.7	49166.8	177979	0.00196159	0.0108507	5.53158	3.1736e-08	5.61727e-06	6.27377	0.681212
k__Bacteria.p__Firmicutes.c__Clostridia.o__Clostridiales.f__Ruminococcaceae.g__Faecalibacterium.s__Faecalibacterium_prausnitzii.t__Faecalibacterium_prausnitzii_unclassified	454	352	27	427	0.0292412	0.0240976	0.225612	0.831046	0.0238297	0.0328505	0.468634	0.994584	platelet_aggregation_inhibitor	305	292	18	287	0.00021142	0.020411	0.991742	0.996034	-0.00972382	0.0255374	0.703682	0.927695	platelet_aggregation_inhibitor	1124	1093	32	1092	0.0341426	0.0139891	0.0148151	0.108485	0.0539373	0.0168985	0.00145465	0.128737	platelet_aggregation_inhibitor	1722.08	2400.34	5110	0.0104074	0.0244066	2.34512	0.0190209	0.129489	NS	NS
k__Bacteria.p__Bacteroidetes.c__Bacteroidia.o__Bacteroidales.f__Bacteroidaceae.g__Bacteroides.s__Bacteroides_ovatus	454	302	27	427	-0.0112366	0.0103227	0.276987	0.851997	-0.00392172	0.0143147	0.784261	0.994584	platelet_aggregation_inhibitor	305	213	18	287	-0.00253773	0.00773005	0.742926	0.975695	-0.00563659	0.00975409	0.56386	0.927695	platelet_aggregation_inhibitor	1124	865	32	1092	0.0163614	0.00499175	0.00107951	0.0324931	0.0171815	0.00602282	0.00441917	0.195548	platelet_aggregation_inhibitor	9384.62	16735.4	40132.4	0.00388507	0.00767822	1.97634	0.0481166	0.266145	NS	NS
k__Bacteria.p__Bacteroidetes.c__Bacteroidia.o__Bacteroidales.f__Bacteroidaceae.g__Bacteroides.s__Bacteroides_ovatus.t__Bacteroides_ovatus_unclassified	454	301	27	427	-0.0105246	0.00987184	0.286981	0.852334	-0.00259789	0.0137145	0.849861	0.994584	platelet_aggregation_inhibitor	305	213	18	287	-0.00254105	0.00768169	0.74104	0.975695	-0.00534444	0.00968388	0.581505	0.927695	platelet_aggregation_inhibitor	1124	864	32	1092	0.0163643	0.00499217	0.00107833	0.0324931	0.0171845	0.00602311	0.00441414	0.195548	platelet_aggregation_inhibitor	10261.3	16946.8	40125.5	0.00385375	0.00750837	1.94833	0.051376	0.275562	NS	NS
k__Bacteria.p__Firmicutes.c__Clostridia.o__Clostridiales.f__Ruminococcaceae.g__Ruminococcus.s__Ruminococcus_sp_5_1_39BFAA.t__GCF_000159975	454	293	27	427	0.0316756	0.0300032	0.291668	0.852334	0.00575437	0.0408877	0.88815	0.994584	platelet_aggregation_inhibitor	305	265	18	287	0.0716009	0.0331187	0.0314206	0.509155	0.103239	0.040723	0.0118202	0.495404	platelet_aggregation_inhibitor	1124	1022	32	1092	-0.0298114	0.0206877	0.14986	0.477035	-0.0665833	0.0251038	0.0081121	0.287168	platelet_aggregation_inhibitor	1110.87	911.703	2336.56	0.0151461	0.00706798	0.466655	0.640747	0.872402	NS	NS
k__Bacteria.p__Firmicutes.c__Clostridia.o__Clostridiales.f__Ruminococcaceae.g__Ruminococcus	454	374	27	427	0.0408327	0.0385904	0.29059	0.852334	-0.0157695	0.0521195	0.76238	0.994584	platelet_aggregation_inhibitor	305	298	18	287	0.0368655	0.0390538	0.34595	0.975695	0.0758618	0.0486955	0.120459	0.713485	platelet_aggregation_inhibitor	1124	1113	32	1092	-0.0563568	0.0258393	0.0293878	0.166776	-0.0696968	0.031214	0.0257625	0.651423	platelet_aggregation_inhibitor	671.494	655.654	1497.75	0.0188148	-0.0116175	-0.617468	0.536926	0.826399	NS	NS
k__Bacteria.p__Bacteroidetes.c__Bacteroidia.o__Bacteroidales.f__Rikenellaceae.g__Alistipes.s__Alistipes_unclassified	454	81	27	427	-0.00918801	0.00619482	0.138747	0.688071	-0.0126615	0.00838352	0.131767	0.994584	platelet_aggregation_inhibitor	305	50	18	287	-0.00354196	0.00638932	0.579751	0.975695	-0.00175458	0.00791516	0.82474	0.960314	platelet_aggregation_inhibitor	1124	133	32	1092	0.00704273	0.00354928	0.0474701	0.244903	0.00975151	0.00431459	0.0240127	0.651423	platelet_aggregation_inhibitor	26058.1	24495.8	79381.5	0.00277419	0.00179226	0.646047	0.518249	0.826397	NS	NS
k__Bacteria.p__Firmicutes.c__Clostridia.o__Clostridiales.f__Ruminococcaceae.g__Faecalibacterium.s__Faecalibacterium_prausnitzii	454	357	27	427	0.0414959	0.027015	0.125252	0.676362	0.0268844	0.0370789	0.468842	0.994584	platelet_aggregation_inhibitor	305	293	18	287	0.00407382	0.0234759	0.862351	0.975695	-0.00865614	0.0292606	0.767593	0.927695	platelet_aggregation_inhibitor	1124	1116	32	1092	0.0150781	0.0150016	0.315068	0.681146	0.0393177	0.0181489	0.0305003	0.67482	platelet_aggregation_inhibitor	1370.22	1814.5	4443.48	0.0114496	0.0172059	1.50275	0.132903	0.470475	NS	NS
k__Bacteria.p__Firmicutes.c__Clostridia.o__Clostridiales.f__Ruminococcaceae	454	436	27	427	0.0462692	0.0407413	0.256711	0.84874	-0.0176679	0.0550689	0.748506	0.994584	platelet_aggregation_inhibitor	305	305	18	287	0.044495	0.0358144	0.215074	0.975695	0.0689058	0.0442194	0.120367	0.713485	platelet_aggregation_inhibitor	1124	1124	32	1092	-0.0388413	0.022135	0.079578	0.334522	-0.0556893	0.0265387	0.0361012	0.709989	platelet_aggregation_inhibitor	602.462	779.623	2040.99	0.017092	-0.0048815	-0.285602	0.775183	0.959492	NS	NS
k__Bacteria.p__Firmicutes.c__Clostridia.o__Clostridiales.f__Clostridiaceae.g__Clostridium.s__Clostridium_bolteae	454	212	27	427	8.4758e-05	0.00260219	0.974033	0.995406	0.00053212	0.00373371	0.886756	0.994584	platelet_aggregation_inhibitor	305	82	18	287	0.000759289	0.00435948	0.86185	0.975695	-0.00227859	0.00530951	0.668162	0.927695	platelet_aggregation_inhibitor	1124	169	32	1092	0.0104295	0.00275127	0.000158207	0.011971	0.00512447	0.00314392	0.103402	0.800006	platelet_aggregation_inhibitor	147681	52617.5	132109	0.00173446	0.00430284	2.48079	0.0131091	0.10702	NS	NS
k__Bacteria.p__Actinobacteria.c__Actinobacteria.o__Bifidobacteriales.f__Bifidobacteriaceae.g__Bifidobacterium.s__Bifidobacterium_dentium.t__Bifidobacterium_dentium_unclassified	454	112	27	427	0.0123267	0.00696213	0.0773342	0.522006	-0.000898272	0.0091591	0.921923	0.994584	platelet_aggregation_inhibitor	305	57	18	287	-0.00691427	0.00626439	0.270596	0.975695	-0.0250594	0.00716885	0.000554653	0.0981736	platelet_aggregation_inhibitor	1124	136	32	1092	0.0101092	0.00348412	0.00378673	0.0529268	0.00694146	0.00409372	0.0902441	0.800006	platelet_aggregation_inhibitor	20630.8	25482.5	82378.5	0.00278973	0.00708911	2.54115	0.011049	0.10702	NS	NS
k__Bacteria.p__Bacteroidetes.c__Bacteroidia.o__Bacteroidales.f__Bacteroidaceae.g__Bacteroides.s__Bacteroides_cellulosilyticus.t__Bacteroides_cellulosilyticus_unclassified	454	95	27	427	-0.00570475	0.00726132	0.432506	0.964283	-0.00585581	0.00973462	0.54782	0.994584	platelet_aggregation_inhibitor	305	114	18	287	0.00140802	0.00400039	0.725139	0.975695	0.000806747	0.00512146	0.87497	0.974023	platelet_aggregation_inhibitor	1124	414	32	1092	0.010533	0.0042803	0.0140178	0.106068	0.00871907	0.00516677	0.0918023	0.800006	platelet_aggregation_inhibitor	18965.7	62487.8	54582.2	0.00271127	0.00407766	1.50396	0.132591	0.470475	NS	NS
k__Bacteria.p__Bacteroidetes.c__Bacteroidia.o__Bacteroidales.f__Bacteroidaceae.g__Bacteroides.s__Bacteroides_massiliensis.t__Bacteroides_massiliensis_unclassified	454	85	27	427	-0.00985433	0.0101449	0.331906	0.862526	-0.0103869	0.0139473	0.45688	0.994584	platelet_aggregation_inhibitor	305	90	18	287	-0.00272661	0.00372021	0.46424	0.975695	-0.00408382	0.00503709	0.41832	0.927695	platelet_aggregation_inhibitor	1124	411	32	1092	0.0137811	0.0059011	0.0197055	0.131563	0.0144603	0.00725458	0.0464897	0.800006	platelet_aggregation_inhibitor	9716.39	72254.7	28716.6	0.00300573	0.000930433	0.309553	0.756901	0.950152	NS	NS
k__Bacteria.p__Bacteroidetes.c__Bacteroidia.o__Bacteroidales.f__Bacteroidaceae.g__Bacteroides	454	429	27	427	0.0186581	0.0353416	0.597812	0.995406	0.0276856	0.0478607	0.563282	0.994584	platelet_aggregation_inhibitor	305	298	18	287	0.0161326	0.0300214	0.591414	0.975695	0.0409246	0.0367549	0.266534	0.888237	platelet_aggregation_inhibitor	1124	1111	32	1092	0.0429523	0.0194323	0.0272829	0.166776	0.0421295	0.0232595	0.0703768	0.800006	platelet_aggregation_inhibitor	800.623	1109.53	2648.21	0.0148114	0.0321573	2.17112	0.0299223	0.170847	NS	NS
k__Bacteria.p__Proteobacteria.c__Deltaproteobacteria.o__Desulfovibrionales.f__Desulfovibrionaceae.g__Bilophila.s__Bilophila_unclassified	454	184	27	427	-0.000527943	0.00398139	0.894569	0.995406	0.000503434	0.00545241	0.926481	0.994584	platelet_aggregation_inhibitor	305	177	18	287	-0.00254064	0.0046497	0.585194	0.975695	-0.00515948	0.00562584	0.359929	0.927695	platelet_aggregation_inhibitor	1124	618	32	1092	0.00571011	0.00280891	0.0423043	0.223327	0.00527849	0.00341095	0.122035	0.800006	platelet_aggregation_inhibitor	63085.6	46254	126743	0.00205811	0.00242668	1.17908	0.238365	0.594233	NS	NS
k__Bacteria.p__Bacteroidetes.c__Bacteroidia.o__Bacteroidales	454	438	27	427	0.00789739	0.0389551	0.83944	0.995406	0.0131014	0.0523316	0.802443	0.994584	platelet_aggregation_inhibitor	305	300	18	287	0.00953088	0.0359663	0.791197	0.975695	0.0399334	0.0438236	0.363009	0.927695	platelet_aggregation_inhibitor	1124	1119	32	1092	0.034764	0.0249344	0.163529	0.501636	0.0487335	0.0299626	0.104141	0.800006	platelet_aggregation_inhibitor	658.979	773.052	1608.43	0.0181355	0.0225254	1.24206	0.214215	0.549507	NS	NS
k__Bacteria.p__Bacteroidetes.c__Bacteroidia.o__Bacteroidales.f__Porphyromonadaceae.g__Parabacteroides.s__Parabacteroides_merdae.t__Parabacteroides_merdae_unclassified	454	223	27	427	0.0275176	0.0100178	0.00626748	0.169222	0.0133714	0.0136192	0.326803	0.994584	platelet_aggregation_inhibitor	305	177	18	287	-0.000784976	0.00969203	0.935503	0.975695	-0.00550786	0.0119379	0.644913	0.927695	platelet_aggregation_inhibitor	1124	779	32	1092	0.00879954	0.00686631	0.200266	0.554396	0.016135	0.00834353	0.0533967	0.800006	platelet_aggregation_inhibitor	9964.57	10645.6	21210.6	0.00488994	0.0108197	2.21264	0.0269224	0.170188	NS	NS
k__Bacteria.p__Firmicutes.c__Clostridia.o__Clostridiales.f__Ruminococcaceae.g__Subdoligranulum.s__Subdoligranulum_unclassified	454	426	27	427	-0.0297829	0.0243413	0.221778	0.831046	-0.0576753	0.0326435	0.0780265	0.994584	platelet_aggregation_inhibitor	305	305	18	287	0.00213717	0.0264547	0.935666	0.975695	0.00270028	0.0324604	0.933766	0.996881	platelet_aggregation_inhibitor	1124	1122	32	1092	-0.0203459	0.01757	0.247117	0.620065	-0.0335698	0.0211541	0.112826	0.800006	platelet_aggregation_inhibitor	1687.77	1428.88	3239.32	0.0125432	-0.0177974	-1.41889	0.155932	0.491865	NS	NS
k__Bacteria.p__Firmicutes.c__Clostridia.o__Clostridiales.f__Eubacteriaceae.g__Eubacterium.s__Eubacterium_siraeum	454	158	27	427	0.00236416	0.01132	0.834663	0.995406	-0.0117062	0.0153717	0.446786	0.994584	platelet_aggregation_inhibitor	305	181	18	287	-0.00935474	0.0120771	0.439213	0.975695	-0.00492093	0.0151236	0.745158	0.927695	platelet_aggregation_inhibitor	1124	759	32	1092	0.00978965	0.00932346	0.293952	0.661357	0.017632	0.0112088	0.116011	0.800006	platelet_aggregation_inhibitor	7803.85	6856.07	11503.9	0.00618229	0.00255819	0.413793	0.679026	0.903666	NS	NS
k__Bacteria.p__Firmicutes.c__Clostridia.o__Clostridiales.f__Eubacteriaceae.g__Eubacterium.s__Eubacterium_siraeum.t__Eubacterium_siraeum_unclassified	454	156	27	427	0.00437011	0.0112128	0.696915	0.995406	-0.00480512	0.0152362	0.752643	0.994584	platelet_aggregation_inhibitor	305	181	18	287	-0.00600715	0.0112701	0.594431	0.975695	-0.00327172	0.0141177	0.816921	0.960314	platelet_aggregation_inhibitor	1124	756	32	1092	0.00905082	0.00933943	0.332712	0.700812	0.0175685	0.0112313	0.118063	0.800006	platelet_aggregation_inhibitor	7953.82	7873.12	11464.6	0.00605321	0.00334272	0.552223	0.580796	0.833324	NS	NS
k__Bacteria.p__Firmicutes.c__Bacilli.o__Lactobacillales.f__Lactobacillaceae.g__Lactobacillus.s__Lactobacillus_sakei.t__Lactobacillus_sakei_unclassified	454	86	27	427	0.000852319	0.00623358	0.891307	0.995406	-0.00534401	0.00875951	0.542157	0.994584	platelet_aggregation_inhibitor	305	56	18	287	-0.00197509	0.0054886	0.719211	0.975695	-0.00504225	0.00595749	0.398112	0.927695	platelet_aggregation_inhibitor	1124	206	32	1092	0.00229481	0.00242307	0.34381	0.703969	0.00501917	0.0029429	0.0883867	0.800006	platelet_aggregation_inhibitor	25735	33195.4	170321	0.00208855	0.0015146	0.725194	0.468333	0.817342	NS	NS
k__Bacteria.p__Firmicutes.c__Erysipelotrichia.o__Erysipelotrichales.f__Erysipelotrichaceae.g__Turicibacter.s__Turicibacter_unclassified	454	78	27	427	-0.00468811	0.00353706	0.185722	0.830332	-0.00141474	0.00484682	0.770523	0.994584	platelet_aggregation_inhibitor	305	60	18	287	-0.00271473	0.00295789	0.359468	0.975695	-0.00312965	0.00369611	0.397907	0.927695	platelet_aggregation_inhibitor	1124	383	32	1092	0.00194967	0.00251232	0.437897	0.768873	0.00488214	0.00305524	0.110363	0.800006	platelet_aggregation_inhibitor	79930.8	114298	158434	0.00168392	-0.00106651	-0.633351	0.526505	0.826399	NS	NS
k__Bacteria.p__Firmicutes.c__Negativicutes.o__Selenomonadales.f__Acidaminococcaceae.g__Phascolarctobacterium.s__Phascolarctobacterium_succinatutens.t__GCF_000188175	454	70	27	427	0.0065573	0.0106384	0.537964	0.995406	0.00398579	0.0144377	0.78264	0.994584	platelet_aggregation_inhibitor	305	57	18	287	0.0086408	0.0156303	0.5808	0.975695	0.00864548	0.0196359	0.660087	0.927695	platelet_aggregation_inhibitor	1124	287	32	1092	0.0074915	0.00999957	0.453907	0.768932	0.0200151	0.0120283	0.0964078	0.800006	platelet_aggregation_inhibitor	8835.81	4093.2	10000.9	0.00660388	0.00733667	1.11096	0.266584	0.62086	NS	NS
k__Bacteria.p__Firmicutes.c__Clostridia.o__Clostridiales.f__Peptostreptococcaceae	454	395	27	427	-0.00474637	0.0100841	0.638108	0.995406	0.00218182	0.01357	0.872348	0.994584	platelet_aggregation_inhibitor	305	270	18	287	-0.0118319	0.0079411	0.137312	0.928333	-0.0202679	0.0094831	0.0335133	0.518046	platelet_aggregation_inhibitor	1124	1045	32	1092	0.00527707	0.0102481	0.606702	0.859418	0.020135	0.0121369	0.0974105	0.800006	platelet_aggregation_inhibitor	9833.92	15857.6	9521.73	0.00532901	-0.00522684	-0.980828	0.326678	0.711293	NS	NS
k__Bacteria.p__Firmicutes.c__Clostridia.o__Clostridiales.f__Peptostreptococcaceae.g__Peptostreptococcaceae_noname	454	388	27	427	-0.00269266	0.00960697	0.779395	0.995406	0.00257665	0.0128836	0.841589	0.994584	platelet_aggregation_inhibitor	305	266	18	287	-0.0123019	0.00799497	0.124955	0.928333	-0.0212292	0.00954701	0.0270352	0.518046	platelet_aggregation_inhibitor	1124	1040	32	1092	0.00523539	0.0102608	0.609989	0.859418	0.0204337	0.0121496	0.0928917	0.800006	platelet_aggregation_inhibitor	10835	15644.7	9498.18	0.00527209	-0.00477816	-0.906313	0.36477	0.72895	NS	NS
k__Bacteria.p__Firmicutes.c__Negativicutes.o__Selenomonadales.f__Acidaminococcaceae	454	113	27	427	0.0135955	0.0111822	0.22474	0.831046	0.0142006	0.0151055	0.347767	0.994584	platelet_aggregation_inhibitor	305	75	18	287	0.00607645	0.0159494	0.703488	0.975695	0.0066553	0.0199506	0.738955	0.927695	platelet_aggregation_inhibitor	1124	349	32	1092	0.00433266	0.0103349	0.675133	0.912234	0.0196402	0.012407	0.113721	0.800006	platelet_aggregation_inhibitor	7997.29	3931.06	9362.35	0.00685338	0.00813396	1.18685	0.235285	0.594233	NS	NS
k__Archaea.p__Euryarchaeota.c__Methanobacteria.o__Methanobacteriales.f__Methanobacteriaceae.g__Methanobrevibacter.s__Methanobrevibacter_unclassified	454	65	27	427	-0.00860816	0.00697633	0.217898	0.831046	-0.00867862	0.00936192	0.354483	0.994584	platelet_aggregation_inhibitor	305	107	18	287	-0.0201985	0.00938163	0.0321443	0.509155	-0.0109973	0.0126486	0.385417	0.927695	platelet_aggregation_inhibitor	1124	432	32	1092	0.00195477	0.00728144	0.788397	0.939799	0.0154457	0.00871432	0.0766088	0.800006	platelet_aggregation_inhibitor	20546.9	11361.7	18861	0.00443811	-0.00727781	-1.63984	0.101038	0.402014	NS	NS
k__Bacteria.p__Firmicutes.c__Clostridia.o__Clostridiales.f__Ruminococcaceae.g__Subdoligranulum	454	426	27	427	-0.0309079	0.0244665	0.207164	0.831046	-0.0586193	0.0327477	0.0742119	0.994584	platelet_aggregation_inhibitor	305	305	18	287	0.00148058	0.0264544	0.955405	0.987721	0.0018909	0.0324677	0.953602	0.996881	platelet_aggregation_inhibitor	1124	1122	32	1092	-0.0177583	0.0175876	0.312856	0.681146	-0.0323589	0.0211785	0.126829	0.80174	platelet_aggregation_inhibitor	1670.53	1428.91	3232.86	0.0125666	-0.016886	-1.34371	0.179041	0.536555	NS	NS
k__Bacteria.p__Actinobacteria.c__Actinobacteria.o__Actinomycetales.f__Micrococcaceae.g__Rothia	454	162	27	427	0.00676624	0.00192041	0.000473895	0.0383855	0.00194392	0.00239996	0.41847	0.994584	platelet_aggregation_inhibitor	305	98	18	287	0.00218289	0.00183312	0.234726	0.975695	0.00258621	0.00235453	0.273087	0.888237	platelet_aggregation_inhibitor	1124	355	32	1092	0.0047338	0.00122691	0.000120922	0.011971	0.00185766	0.00138861	0.181262	0.819641	platelet_aggregation_inhibitor	271151	297589	664319	0.000900551	0.0045651	5.06923	3.99437e-07	3.53501e-05	3.02143	0.338062
k__Bacteria.p__Actinobacteria.c__Actinobacteria.o__Bifidobacteriales.f__Bifidobacteriaceae.g__Bifidobacterium	454	413	27	427	-0.0230765	0.047222	0.625313	0.995406	0.0194567	0.0648408	0.764282	0.994584	platelet_aggregation_inhibitor	305	293	18	287	-0.100815	0.0529411	0.0578359	0.626556	-0.122999	0.0655656	0.0617638	0.64307	platelet_aggregation_inhibitor	1124	1088	32	1092	-0.103426	0.0353283	0.0034855	0.0529268	-0.0426163	0.0421826	0.312588	0.819641	platelet_aggregation_inhibitor	448.447	356.791	801.225	0.0249497	-0.0804164	-3.22315	0.00126791	0.0374034	2.0471	0.023006
k__Bacteria.p__Actinobacteria.c__Actinobacteria.o__Bifidobacteriales.f__Bifidobacteriaceae	454	423	27	427	-0.0188403	0.0468606	0.687844	0.995406	0.0231817	0.0644239	0.719165	0.994584	platelet_aggregation_inhibitor	305	294	18	287	-0.101682	0.0527909	0.055039	0.626556	-0.124349	0.0653988	0.0583391	0.64307	platelet_aggregation_inhibitor	1124	1094	32	1092	-0.102998	0.0352913	0.00358746	0.0529268	-0.0430052	0.0421453	0.307766	0.819641	platelet_aggregation_inhibitor	455.391	358.825	802.904	0.0248673	-0.0790069	-3.17714	0.00148736	0.0376089	2.29517	0.128606
k__Bacteria.p__Actinobacteria.c__Actinobacteria.o__Bifidobacteriales.f__Bifidobacteriaceae.g__Bifidobacterium.s__Bifidobacterium_adolescentis.t__Bifidobacterium_adolescentis_unclassified	454	263	27	427	0.00320414	0.0408664	0.937541	0.995406	0.0855231	0.0544479	0.117041	0.994584	platelet_aggregation_inhibitor	305	220	18	287	-0.0979899	0.0513963	0.0575396	0.626556	-0.0821785	0.0642967	0.202332	0.870742	platelet_aggregation_inhibitor	1124	937	32	1092	-0.0947023	0.0327931	0.00395338	0.0529268	-0.0404311	0.0393059	0.303887	0.819641	platelet_aggregation_inhibitor	598.78	378.562	929.896	0.022898	-0.064617	-2.82195	0.00477327	0.0650614	4.01751	0.502179
k__Bacteria.p__Firmicutes.c__Clostridia.o__Clostridiales.f__Lachnospiraceae.g__Lachnospiraceae_noname.s__Lachnospiraceae_bacterium_7_1_58FAA.t__GCF_000242155	454	302	27	427	-0.00455137	0.00276094	0.0999734	0.571463	-0.00515746	0.00376374	0.171371	0.994584	platelet_aggregation_inhibitor	305	186	18	287	-0.00453231	0.00211303	0.0327916	0.509155	-0.00535843	0.00264605	0.0439022	0.518046	platelet_aggregation_inhibitor	1124	826	32	1092	0.00518305	0.00193836	0.00760823	0.0719612	0.00336341	0.00236461	0.155208	0.819641	platelet_aggregation_inhibitor	131185	223969	266153	0.00126866	-0.000374518	-0.295207	0.767836	0.957091	NS	NS
k__Bacteria.p__Firmicutes.c__Clostridia.o__Clostridiales.f__Ruminococcaceae.g__Faecalibacterium.s__Faecalibacterium_prausnitzii.t__GCF_000162015	454	130	27	427	0.0150772	0.0156408	0.335601	0.862526	-0.00148901	0.0214781	0.944765	0.994584	platelet_aggregation_inhibitor	305	124	18	287	0.00358002	0.0192406	0.85252	0.975695	0.000111591	0.0241857	0.996322	0.996881	platelet_aggregation_inhibitor	1124	636	32	1092	-0.0309176	0.0144035	0.0320451	0.177421	-0.0182035	0.017449	0.297073	0.819641	platelet_aggregation_inhibitor	4087.72	2701.23	4820.19	0.00928111	-0.00669533	-0.721393	0.470668	0.817342	NS	NS
k__Bacteria.p__Proteobacteria.c__Gammaproteobacteria.o__Enterobacteriales.f__Enterobacteriaceae.g__Escherichia.s__Escherichia_unclassified	454	198	27	427	-0.00257137	0.00329641	0.435804	0.964283	-0.00806843	0.00454661	0.0767727	0.994584	platelet_aggregation_inhibitor	305	130	18	287	-0.000479806	0.00282924	0.865452	0.975695	-0.00247155	0.00345502	0.475043	0.927695	platelet_aggregation_inhibitor	1124	516	32	1092	0.00447883	0.00232469	0.0542818	0.273821	0.00365846	0.0027972	0.19119	0.819641	platelet_aggregation_inhibitor	92027.2	124928	185041	0.00157721	0.00132387	0.839376	0.401258	0.763685	NS	NS
k__Bacteria.p__Proteobacteria.c__Deltaproteobacteria.o__Desulfovibrionales.f__Desulfovibrionaceae.g__Bilophila	454	184	27	427	0.000419111	0.00405682	0.917765	0.995406	0.0020439	0.00555246	0.712993	0.994584	platelet_aggregation_inhibitor	305	177	18	287	-0.00346956	0.00495422	0.484272	0.975695	-0.00725523	0.00598227	0.226295	0.870742	platelet_aggregation_inhibitor	1124	620	32	1092	0.00538821	0.00293613	0.0667516	0.322396	0.00511046	0.00356928	0.152495	0.819641	platelet_aggregation_inhibitor	60761.5	40742.6	115998	0.00214421	0.0023408	1.09168	0.274973	0.632082	NS	NS
k__Bacteria.p__Bacteroidetes.c__Bacteroidia.o__Bacteroidales.f__Bacteroidaceae.g__Bacteroides.s__Bacteroides_eggerthii.t__Bacteroides_eggerthii_unclassified	454	60	27	427	0.0130164	0.0113588	0.252452	0.84874	-0.00041981	0.0154429	0.978326	0.994584	platelet_aggregation_inhibitor	305	52	18	287	0.0141496	0.0119865	0.238758	0.975695	0.0153537	0.0143509	0.285652	0.888237	platelet_aggregation_inhibitor	1124	251	32	1092	0.0112341	0.00638057	0.0785682	0.334522	0.00919554	0.00763217	0.22853	0.819641	platelet_aggregation_inhibitor	7750.57	6960.11	24563	0.00504602	0.0121025	2.39842	0.0164659	0.121436	NS	NS
k__Bacteria.p__Firmicutes.c__Clostridia.o__Clostridiales.f__Lachnospiraceae.g__Anaerostipes	454	392	27	427	-0.0109708	0.00666152	0.10031	0.571463	-0.0110679	0.00895875	0.217418	0.994584	platelet_aggregation_inhibitor	305	293	18	287	0.00459995	0.00751809	0.541119	0.975695	0.0029309	0.00966875	0.762038	0.927695	platelet_aggregation_inhibitor	1124	1074	32	1092	-0.0096958	0.00551354	0.0789322	0.334522	-0.00814133	0.00668308	0.223418	0.819641	platelet_aggregation_inhibitor	22534.8	17692.3	32895.6	0.00369806	-0.00662982	-1.79278	0.0730073	0.331341	NS	NS
k__Bacteria.p__Firmicutes.c__Clostridia.o__Clostridiales.f__Lachnospiraceae.g__Anaerostipes.s__Anaerostipes_hadrus.t__GCF_000332875	454	345	27	427	-0.00834577	0.00645456	0.196698	0.831046	-0.0102064	0.00861244	0.236703	0.994584	platelet_aggregation_inhibitor	305	282	18	287	0.00294407	0.00752652	0.695969	0.975695	-0.0004147	0.00960167	0.965584	0.996881	platelet_aggregation_inhibitor	1124	1061	32	1092	-0.0089668	0.00551402	0.104196	0.400891	-0.00703546	0.00665518	0.290688	0.819641	platelet_aggregation_inhibitor	24003.1	17652.7	32890	0.00366259	-0.0059463	-1.62352	0.104478	0.402014	NS	NS
k__Bacteria.p__Firmicutes.c__Clostridia.o__Clostridiales.f__Lachnospiraceae.g__Roseburia.s__Roseburia_unclassified	454	140	27	427	-0.000895789	0.00447448	0.841424	0.995406	-0.00772376	0.00616447	0.21102	0.994584	platelet_aggregation_inhibitor	305	100	18	287	-0.00073647	0.00645108	0.909187	0.975695	0.000392195	0.00820111	0.961895	0.996881	platelet_aggregation_inhibitor	1124	332	32	1092	0.00621559	0.00389819	0.11112	0.406841	0.00582736	0.00462927	0.208382	0.819641	platelet_aggregation_inhibitor	49947.6	24029	65807.4	0.00267468	0.00247949	0.927024	0.353914	0.720032	NS	NS
k__Bacteria.p__Bacteroidetes.c__Bacteroidia.o__Bacteroidales.f__Rikenellaceae.g__Alistipes.s__Alistipes_indistinctus.t__GCF_000231275	454	92	27	427	-0.00509849	0.00375316	0.175019	0.817878	-0.00277249	0.00515941	0.591316	0.994584	platelet_aggregation_inhibitor	305	107	18	287	0.00169078	0.00309889	0.585756	0.975695	0.00164093	0.00382089	0.667949	0.927695	platelet_aggregation_inhibitor	1124	437	32	1092	-0.00345535	0.00225042	0.124971	0.436436	-0.00335926	0.00274507	0.221324	0.819641	platelet_aggregation_inhibitor	70991.3	104133	197457	0.00163828	-0.00233014	-1.4223	0.154938	0.491865	NS	NS
k__Bacteria.p__Firmicutes.c__Bacilli.o__Lactobacillales.f__Streptococcaceae.g__Lactococcus	454	101	27	427	-0.00167892	0.00402203	0.676569	0.995406	-0.000609217	0.00559375	0.913329	0.994584	platelet_aggregation_inhibitor	305	66	18	287	-0.00101789	0.00435649	0.815419	0.975695	7.50136e-05	0.00528854	0.988694	0.996881	platelet_aggregation_inhibitor	1124	378	32	1092	0.00262426	0.00178089	0.140904	0.463553	0.00231844	0.00213493	0.277763	0.819641	platelet_aggregation_inhibitor	61817.2	52689.7	315301	0.00152533	0.00155887	1.02199	0.306787	0.681814	NS	NS
k__Bacteria.p__Proteobacteria.c__Deltaproteobacteria.o__Desulfovibrionales.f__Desulfovibrionaceae	454	196	27	427	0.00117392	0.00429748	0.784857	0.995406	0.000548394	0.00588896	0.925854	0.994584	platelet_aggregation_inhibitor	305	197	18	287	-0.00430315	0.0053891	0.425222	0.975695	-0.00789257	0.00645562	0.222575	0.870742	platelet_aggregation_inhibitor	1124	711	32	1092	0.0045764	0.00318709	0.151306	0.477035	0.00408567	0.00388334	0.29299	0.819641	platelet_aggregation_inhibitor	54146.8	34432.4	98449.1	0.00231231	0.0019566	0.846165	0.397461	0.763685	NS	NS
k__Bacteria.p__Bacteroidetes.c__Bacteroidia.o__Bacteroidales.f__Bacteroidaceae.g__Bacteroides.s__Bacteroides_xylanisolvens.t__Bacteroides_xylanisolvens_unclassified	454	186	27	427	0.00562813	0.00376937	0.136154	0.688071	0.00680961	0.00513315	0.18544	0.994584	platelet_aggregation_inhibitor	305	142	18	287	0.0037854	0.00253149	0.135937	0.928333	0.00109282	0.00316844	0.730454	0.927695	platelet_aggregation_inhibitor	1124	556	32	1092	0.00288148	0.00230366	0.211264	0.577795	0.00285004	0.00280719	0.310213	0.819641	platelet_aggregation_inhibitor	70382.2	156044	188436	0.00155256	0.00368745	2.37508	0.0175452	0.12422	NS	NS
k__Bacteria.p__Firmicutes.c__Erysipelotrichia.o__Erysipelotrichales.f__Erysipelotrichaceae.g__Erysipelotrichaceae_noname.s__Eubacterium_biforme.t__GCF_000156655	454	92	27	427	0.00882215	0.0127474	0.489265	0.974519	0.000116941	0.017216	0.994584	0.994584	platelet_aggregation_inhibitor	305	117	18	287	0.00892191	0.0207497	0.667522	0.975695	-0.000690121	0.0252531	0.978219	0.996881	platelet_aggregation_inhibitor	1124	511	32	1092	-0.0182602	0.0155318	0.239981	0.619041	-0.0200741	0.0189322	0.289239	0.819641	platelet_aggregation_inhibitor	6153.98	2322.62	4145.31	0.00890097	-5.39149e-05	-0.0060572	0.995167	0.995542	NS	NS
k__Bacteria.p__Verrucomicrobia.c__Verrucomicrobiae.o__Verrucomicrobiales.f__Verrucomicrobiaceae.g__Akkermansia.s__Akkermansia_muciniphila.t__GCF_000020225	454	150	27	427	0.00907857	0.0153292	0.554006	0.995406	0.00265185	0.0209541	0.899359	0.994584	platelet_aggregation_inhibitor	305	188	18	287	0.0365919	0.0248841	0.142505	0.928333	0.0647415	0.0308559	0.0368611	0.518046	platelet_aggregation_inhibitor	1124	752	32	1092	-0.020261	0.0218296	0.353535	0.703969	-0.0386504	0.0264342	0.143998	0.819641	platelet_aggregation_inhibitor	4255.62	1614.94	2098.49	0.011202	0.00692817	0.618475	0.536262	0.826399	NS	NS
k__Bacteria.p__Firmicutes.c__Clostridia.o__Clostridiales.f__Ruminococcaceae.g__Ruminococcus.s__Ruminococcus_callidus.t__GCF_000468015	454	126	27	427	0.00137132	0.00779939	0.860513	0.995406	-0.0151871	0.0105712	0.151606	0.994584	platelet_aggregation_inhibitor	305	126	18	287	0.0021019	0.0044776	0.639153	0.975695	-0.00203767	0.00572279	0.72212	0.927695	platelet_aggregation_inhibitor	1124	559	32	1092	0.0057612	0.00628177	0.359275	0.705507	0.0083646	0.00766607	0.275468	0.819641	platelet_aggregation_inhibitor	16439.1	49878.1	25341.7	0.00330303	0.00298259	0.902985	0.366534	0.72895	NS	NS
k__Bacteria.p__Firmicutes.c__Clostridia.o__Clostridiales.f__Eubacteriaceae.g__Eubacterium.s__Eubacterium_eligens.t__GCF_000146185	454	232	27	427	-0.0120429	0.00913169	0.187935	0.830332	-0.0273641	0.0124693	0.0287883	0.994584	platelet_aggregation_inhibitor	305	195	18	287	0.00298253	0.00884522	0.736212	0.975695	0.0051568	0.0108052	0.633581	0.927695	platelet_aggregation_inhibitor	1124	887	32	1092	0.00575687	0.00688042	0.40294	0.750703	0.00920338	0.0082337	0.263917	0.819641	platelet_aggregation_inhibitor	11992.2	12781.5	21123.7	0.00466773	0.000333501	0.0714482	0.943041	0.995542	NS	NS
k__Bacteria.p__Bacteroidetes.c__Bacteroidia.o__Bacteroidales.f__Bacteroidaceae.g__Bacteroides.s__Bacteroides_dorei.t__Bacteroides_dorei_unclassified	454	257	27	427	-0.0235364	0.0130119	0.0711872	0.494242	0.000279231	0.0173955	0.987201	0.994584	platelet_aggregation_inhibitor	305	187	18	287	-0.00327817	0.0109013	0.763848	0.975695	-0.00263523	0.0134431	0.844743	0.964642	platelet_aggregation_inhibitor	1124	808	32	1092	0.00629287	0.00794402	0.428442	0.766946	0.00945586	0.0094947	0.319521	0.819641	platelet_aggregation_inhibitor	5906.3	8414.73	15846	0.0057575	-0.00221703	-0.385068	0.700187	0.918023	NS	NS
k__Bacteria.p__Firmicutes.c__Erysipelotrichia.o__Erysipelotrichales.f__Erysipelotrichaceae.g__Erysipelotrichaceae_noname	454	383	27	427	-0.00677449	0.0138665	0.625408	0.995406	-0.0139841	0.0187339	0.455841	0.994584	platelet_aggregation_inhibitor	305	268	18	287	0.0110171	0.0207692	0.596196	0.975695	-0.0117081	0.0255189	0.646756	0.927695	platelet_aggregation_inhibitor	1124	931	32	1092	-0.0116127	0.0154102	0.451265	0.768932	-0.0193717	0.0186323	0.298721	0.819641	platelet_aggregation_inhibitor	5200.79	2318.24	4210.97	0.00923317	-0.00499517	-0.541002	0.588506	0.833324	NS	NS
k__Bacteria	454	454	27	427	0.0416986	0.0222827	0.0619634	0.449087	0.0260833	0.029727	0.380786	0.994584	platelet_aggregation_inhibitor	305	305	18	287	0.0671966	0.0230432	0.00381609	0.169668	0.0447557	0.0293307	0.128245	0.713485	platelet_aggregation_inhibitor	1124	1124	32	1092	-0.0126504	0.0223916	0.572213	0.849239	-0.0381072	0.0270143	0.158644	0.819641	platelet_aggregation_inhibitor	2014.03	1883.28	1994.47	0.013028	0.0314508	2.4141	0.0157742	0.121393	NS	NS
k__Bacteria.p__Proteobacteria.c__Betaproteobacteria.o__Burkholderiales.f__Sutterellaceae	454	300	27	427	0.00443508	0.00627459	0.480057	0.96614	-0.000650199	0.00867401	0.940286	0.994584	platelet_aggregation_inhibitor	305	134	18	287	-0.00404219	0.00284549	0.15653	0.928333	-0.00577198	0.00362461	0.112534	0.713485	platelet_aggregation_inhibitor	1124	563	32	1092	0.00150151	0.00244958	0.540027	0.849239	0.00324411	0.00298894	0.278005	0.819641	platelet_aggregation_inhibitor	25399.7	123506	166655	0.00178016	-0.000432089	-0.242725	0.808218	0.967335	NS	NS
k__Bacteria.p__Proteobacteria.c__Betaproteobacteria.o__Burkholderiales	454	320	27	427	0.00492106	0.00644247	0.445379	0.96614	0.000784021	0.00890097	0.929857	0.994584	platelet_aggregation_inhibitor	305	152	18	287	-0.00601282	0.00339074	0.0772278	0.792601	-0.00482665	0.00424822	0.256953	0.888237	platelet_aggregation_inhibitor	1124	614	32	1092	0.00159216	0.002681	0.552721	0.849239	0.00378769	0.00325928	0.245448	0.819641	platelet_aggregation_inhibitor	24093.2	86978.1	139126	0.00199921	-0.000731057	-0.365673	0.714609	0.920041	NS	NS
k__Bacteria.p__Firmicutes.c__Erysipelotrichia.o__Erysipelotrichales.f__Erysipelotrichaceae.g__Holdemania	454	182	27	427	-0.00177518	0.00184809	0.337312	0.862526	8.49796e-05	0.00255524	0.973487	0.994584	platelet_aggregation_inhibitor	305	151	18	287	0.00138952	0.00221824	0.531534	0.975695	0.000957733	0.00275311	0.728217	0.927695	platelet_aggregation_inhibitor	1124	529	32	1092	-0.000869349	0.00138819	0.531282	0.849239	-0.00185865	0.00162456	0.25284	0.819641	platelet_aggregation_inhibitor	292789	203227	518923	0.000992613	-0.000678357	-0.683405	0.494351	0.817342	NS	NS
k__Bacteria.p__Firmicutes.c__Clostridia.o__Clostridiales.f__Eubacteriaceae	454	418	27	427	-0.00176719	0.0386369	0.96354	0.995406	-0.0285323	0.0525334	0.587347	0.994584	platelet_aggregation_inhibitor	305	304	18	287	0.01606	0.0368696	0.663451	0.975695	0.00566553	0.0456007	0.901218	0.984665	platelet_aggregation_inhibitor	1124	1121	32	1092	0.013735	0.0253009	0.58733	0.849239	0.0399244	0.0306962	0.193664	0.819641	platelet_aggregation_inhibitor	669.876	735.634	1562.17	0.0183566	0.0108121	0.589006	0.555857	0.833324	NS	NS
k__Bacteria.p__Firmicutes.c__Clostridia.o__Clostridiales.f__Eubacteriaceae.g__Eubacterium	454	418	27	427	-0.00169467	0.0386376	0.965035	0.995406	-0.0285348	0.0525364	0.587336	0.994584	platelet_aggregation_inhibitor	305	304	18	287	0.0160613	0.0368698	0.663428	0.975695	0.00567399	0.0456011	0.901073	0.984665	platelet_aggregation_inhibitor	1124	1121	32	1092	0.0137341	0.0253012	0.587359	0.849239	0.0399343	0.0306964	0.193556	0.819641	platelet_aggregation_inhibitor	669.853	735.629	1562.13	0.0183568	0.0108284	0.589884	0.555268	0.833324	NS	NS
k__Bacteria.p__Firmicutes.c__Erysipelotrichia.o__Erysipelotrichales.f__Erysipelotrichaceae	454	419	27	427	-0.0168399	0.0166427	0.312172	0.852334	-0.0163067	0.0229912	0.478584	0.994584	platelet_aggregation_inhibitor	305	291	18	287	0.0151035	0.0229974	0.511852	0.975695	0.0014167	0.0278019	0.959398	0.996881	platelet_aggregation_inhibitor	1124	1069	32	1092	-0.0095312	0.0164296	0.561949	0.849239	-0.0225248	0.0199096	0.25816	0.819641	platelet_aggregation_inhibitor	3610.39	1890.79	3704.64	0.0104224	-0.00733785	-0.704045	0.481405	0.817342	NS	NS
k__Bacteria.p__Firmicutes.c__Clostridia.o__Clostridiales.f__Peptostreptococcaceae.g__Peptostreptococcaceae_noname.s__Peptostreptococcaceae_noname_unclassified	454	248	27	427	-0.00736557	0.00719571	0.306603	0.852334	-0.00955668	0.00966612	0.323442	0.994584	platelet_aggregation_inhibitor	305	207	18	287	-0.0162076	0.00726406	0.0264237	0.509155	-0.0214878	0.00925082	0.0209651	0.518046	platelet_aggregation_inhibitor	1124	868	32	1092	-0.00394789	0.00912187	0.665249	0.904661	0.0118094	0.0109689	0.281889	0.819641	platelet_aggregation_inhibitor	19313.1	18951.4	12018	0.00445956	-0.00988127	-2.21575	0.0267084	0.170188	NS	NS
k__Bacteria.p__Firmicutes.c__Clostridia.o__Clostridiales.f__Peptostreptococcaceae.g__Peptostreptococcaceae_noname.s__Clostridium_bartlettii.t__GCF_000154445	454	328	27	427	0.0115477	0.00718022	0.108512	0.599281	0.0102898	0.00978661	0.29372	0.994584	platelet_aggregation_inhibitor	305	206	18	287	0.00156962	0.00691124	0.820494	0.975695	0.00261853	0.00844999	0.756893	0.927695	platelet_aggregation_inhibitor	1124	850	32	1092	0.00302699	0.00793473	0.702915	0.927781	0.0140103	0.00949824	0.140494	0.819641	platelet_aggregation_inhibitor	19396.6	20935.7	15883.1	0.00421767	0.00542421	1.28607	0.198419	0.536555	NS	NS
k__Bacteria.p__Firmicutes.c__Erysipelotrichia.o__Erysipelotrichales.f__Erysipelotrichaceae.g__Turicibacter	454	82	27	427	-0.00563322	0.00443008	0.204196	0.831046	-0.00240387	0.00605301	0.69148	0.994584	platelet_aggregation_inhibitor	305	65	18	287	-0.00346567	0.00386201	0.370243	0.975695	-0.00454188	0.00473946	0.338783	0.927695	platelet_aggregation_inhibitor	1124	414	32	1092	0.00129221	0.00356663	0.717196	0.939799	0.00497765	0.00431981	0.249474	0.819641	platelet_aggregation_inhibitor	50953.8	67046	78611.2	0.00225526	-0.00212507	-0.942272	0.346053	0.712226	NS	NS
k__Bacteria.p__Firmicutes.c__Clostridia.o__Clostridiales.f__Lachnospiraceae.g__Coprococcus	454	341	27	427	0.0120235	0.0208512	0.564482	0.995406	-0.0324979	0.0281113	0.24836	0.994584	platelet_aggregation_inhibitor	305	287	18	287	-0.0137692	0.0238369	0.563944	0.975695	0.0172586	0.0290834	0.553411	0.927695	platelet_aggregation_inhibitor	1124	1088	32	1092	-0.0052294	0.0152605	0.731907	0.939799	0.021084	0.018314	0.249885	0.819641	platelet_aggregation_inhibitor	2300.06	1759.96	4294.01	0.0109409	-0.00227835	-0.208242	0.83504	0.978822	NS	NS
k__Bacteria.p__Bacteroidetes.c__Bacteroidia.o__Bacteroidales.f__Bacteroidaceae.g__Bacteroides.s__Bacteroides_thetaiotaomicron.t__Bacteroides_thetaiotaomicron_unclassified	454	246	27	427	0.00528481	0.00818627	0.518903	0.995406	0.00205532	0.011332	0.85617	0.994584	platelet_aggregation_inhibitor	305	206	18	287	0.000814067	0.00608129	0.893601	0.975695	-0.0046895	0.00733705	0.523284	0.927695	platelet_aggregation_inhibitor	1124	766	32	1092	-0.000932032	0.00400858	0.816186	0.939799	-0.00487226	0.00487645	0.317954	0.819641	platelet_aggregation_inhibitor	14922	27040.1	62232.7	0.00309797	0.000411437	0.132809	0.894345	0.995542	NS	NS
k__Bacteria.p__Firmicutes.c__Clostridia.o__Clostridiales.f__Clostridiales_noname	454	312	27	427	-0.0009898	0.00325463	0.761184	0.995406	0.0017652	0.00439173	0.687951	0.994584	platelet_aggregation_inhibitor	305	120	18	287	-0.000470918	0.00258244	0.855432	0.975695	0.00125167	0.00329443	0.704309	0.927695	platelet_aggregation_inhibitor	1124	393	32	1092	0.000265717	0.00115997	0.818859	0.939799	-0.00189764	0.00139583	0.174293	0.819641	platelet_aggregation_inhibitor	94405.1	149948	743195	0.00100628	3.38456e-05	0.0336342	0.973169	0.995542	NS	NS
k__Bacteria.p__Actinobacteria.c__Actinobacteria.o__Coriobacteriales.f__Coriobacteriaceae.g__Gordonibacter.s__Gordonibacter_pamelaeae.t__GCF_000210055	454	214	27	427	-0.00780766	0.00383703	0.0424765	0.436224	-0.00538566	0.00522878	0.303642	0.994584	platelet_aggregation_inhibitor	305	188	18	287	0.00248335	0.00512105	0.628084	0.975695	-0.0026896	0.00639952	0.674622	0.927695	platelet_aggregation_inhibitor	1124	606	32	1092	-0.000681424	0.00345932	0.843878	0.944799	-0.00473378	0.00419212	0.259064	0.819641	platelet_aggregation_inhibitor	67921.8	38131.3	83563.7	0.00229647	-0.00259766	-1.13115	0.257992	0.617089	NS	NS
k__Bacteria.p__Firmicutes.c__Clostridia.o__Clostridiales.f__Lachnospiraceae.g__Lachnospiraceae_noname.s__Lachnospiraceae_bacterium_5_1_63FAA.t__GCF_000185525	454	368	27	427	-0.00493316	0.00683124	0.470598	0.96614	-0.00553817	0.00938333	0.555391	0.994584	platelet_aggregation_inhibitor	305	290	18	287	0.00188389	0.00688946	0.784704	0.975695	0.00146015	0.00855924	0.864677	0.9721	platelet_aggregation_inhibitor	1124	1084	32	1092	-0.000926517	0.00482266	0.847686	0.944799	-0.00594766	0.00582581	0.307529	0.819641	platelet_aggregation_inhibitor	21429	21068.3	42995.9	0.00342006	-0.00123821	-0.362043	0.71732	0.920041	NS	NS
k__Bacteria.p__Firmicutes.c__Clostridia.o__Clostridiales.f__Eubacteriaceae.g__Eubacterium.s__Eubacterium_rectale.t__Eubacterium_rectale_unclassified	454	343	27	427	-0.012033	0.04117	0.770215	0.995406	-0.0412637	0.0561281	0.46267	0.994584	platelet_aggregation_inhibitor	305	285	18	287	0.00356608	0.0440447	0.935524	0.975695	-0.0279127	0.0540755	0.606163	0.927695	platelet_aggregation_inhibitor	1124	1093	32	1092	0.0030457	0.0293411	0.917344	0.968545	0.0355731	0.0355807	0.31764	0.819641	platelet_aggregation_inhibitor	589.982	515.481	1161.58	0.0210025	-0.000760098	-0.0361909	0.97113	0.995542	NS	NS
k__Bacteria.p__Actinobacteria.c__Actinobacteria.o__Coriobacteriales.f__Coriobacteriaceae.g__Eggerthella	454	340	27	427	-0.00578565	0.0103003	0.574613	0.995406	0.000461753	0.0137361	0.9732	0.994584	platelet_aggregation_inhibitor	305	231	18	287	-0.00777559	0.010101	0.442044	0.975695	-0.00554757	0.0127039	0.662702	0.927695	platelet_aggregation_inhibitor	1124	733	32	1092	-0.000283732	0.00470308	0.951905	0.977157	-0.00667808	0.00561882	0.234898	0.819641	platelet_aggregation_inhibitor	9425.36	9801.03	45210	0.00393944	-0.00222806	-0.565578	0.571681	0.833324	NS	NS
k__Bacteria.p__Firmicutes.c__Bacilli.o__Lactobacillales.f__Streptococcaceae.g__Streptococcus.s__Streptococcus_australis.t__Streptococcus_australis_unclassified	454	122	27	427	-0.00178481	0.00344678	0.604846	0.995406	-0.00712245	0.0046423	0.125765	0.994584	platelet_aggregation_inhibitor	305	103	18	287	-0.000663938	0.00266989	0.803788	0.975695	0.00130343	0.00338127	0.700198	0.927695	platelet_aggregation_inhibitor	1124	381	32	1092	-0.00010612	0.00161294	0.947555	0.977157	-0.00207036	0.00193902	0.285884	0.819641	platelet_aggregation_inhibitor	84173.1	140285	384383	0.00128159	-0.000466729	-0.364181	0.715723	0.920041	NS	NS
k__Bacteria.p__Actinobacteria.c__Actinobacteria.o__Coriobacteriales.f__Coriobacteriaceae.g__Adlercreutzia.s__Adlercreutzia_equolifaciens.t__GCF_000478885	454	210	27	427	0.000613796	0.0045718	0.893262	0.995406	0.00307453	0.00621918	0.621326	0.994584	platelet_aggregation_inhibitor	305	218	18	287	0.00213468	0.00571809	0.70918	0.975695	0.00210369	0.00720243	0.770459	0.927695	platelet_aggregation_inhibitor	1124	889	32	1092	-0.000293595	0.00479069	0.951144	0.977157	-0.00788031	0.00575766	0.171391	0.819641	platelet_aggregation_inhibitor	47843.9	30584.3	43571.7	0.00286299	0.000670998	0.234369	0.814698	0.967335	NS	NS
k__Bacteria.p__Bacteroidetes.c__Bacteroidia.o__Bacteroidales.f__Prevotellaceae.g__Paraprevotella.s__Paraprevotella_unclassified	454	104	27	427	-0.0010075	0.00369696	0.785356	0.995406	-0.00444747	0.00521083	0.393923	0.994584	platelet_aggregation_inhibitor	305	95	18	287	0.00561274	0.00555614	0.313242	0.975695	0.00637437	0.00713597	0.372543	0.927695	platelet_aggregation_inhibitor	1124	507	32	1092	-0.000517732	0.00407381	0.898894	0.96532	0.00482134	0.00494272	0.329563	0.833322	platelet_aggregation_inhibitor	73166.2	32393.2	60255.8	0.00245577	0.00046379	0.188857	0.850205	0.990041	NS	NS
k__Bacteria.p__Proteobacteria	454	434	27	427	-0.000221058	0.0148143	0.988101	0.995406	0.00887166	0.0202585	0.661687	0.994584	platelet_aggregation_inhibitor	305	275	18	287	0.00106843	0.00837341	0.898557	0.975695	-0.00449801	0.0101815	0.659025	0.927695	platelet_aggregation_inhibitor	1124	1040	32	1092	0.0097136	0.00617093	0.115762	0.41711	0.0074143	0.00768982	0.335186	0.835606	platelet_aggregation_inhibitor	4556.6	14262.5	26260.2	0.0047099	0.00597419	1.26843	0.204643	0.536555	NS	NS
k__Bacteria.p__Firmicutes.c__Clostridia.o__Clostridiales.f__Ruminococcaceae.g__Ruminococcus.s__Ruminococcus_lactaris.t__Ruminococcus_lactaris_unclassified	454	169	27	427	0.0134934	0.0133279	0.311906	0.852334	0.00926741	0.0184026	0.614831	0.994584	platelet_aggregation_inhibitor	305	142	18	287	-0.00269324	0.0154723	0.86193	0.975695	-0.00343133	0.0194136	0.859842	0.9721	platelet_aggregation_inhibitor	1124	668	32	1092	-0.0197245	0.0118424	0.096076	0.377478	-0.0134312	0.0142913	0.347523	0.839001	platelet_aggregation_inhibitor	5629.57	4177.25	7130.54	0.00768382	-0.00448328	-0.583471	0.559576	0.833324	NS	NS
k__Bacteria.p__Firmicutes.c__Clostridia.o__Clostridiales.f__Lachnospiraceae.g__Roseburia.s__Roseburia_hominis.t__GCF_000225345	454	280	27	427	0.00602517	0.00749576	0.421947	0.964283	7.25008e-05	0.0102433	0.994356	0.994584	platelet_aggregation_inhibitor	305	247	18	287	0.00236593	0.00828627	0.775445	0.975695	0.00668958	0.0106642	0.531026	0.927695	platelet_aggregation_inhibitor	1124	989	32	1092	0.000775856	0.00683341	0.909624	0.968446	0.00785031	0.00829779	0.344326	0.839001	platelet_aggregation_inhibitor	17797.9	14564.1	21415.3	0.00431222	0.00294377	0.682659	0.494822	0.817342	NS	NS
k__Bacteria.p__Actinobacteria.c__Actinobacteria.o__Coriobacteriales.f__Coriobacteriaceae.g__Eggerthella.s__Eggerthella_unclassified	454	329	27	427	-0.00713667	0.00956779	0.456128	0.96614	-0.00256852	0.0127392	0.840316	0.994584	platelet_aggregation_inhibitor	305	216	18	287	-0.00732887	0.0088009	0.405669	0.975695	-0.00562257	0.0111013	0.612952	0.927695	platelet_aggregation_inhibitor	1124	663	32	1092	-0.000237789	0.00427319	0.955633	0.977157	-0.00477607	0.00511623	0.350769	0.839001	platelet_aggregation_inhibitor	10923.9	12910.6	54764	0.00356692	-0.0023614	-0.662029	0.507953	0.817342	NS	NS
k__Bacteria.p__Actinobacteria.c__Actinobacteria	454	452	27	427	-0.00893416	0.0428901	0.835089	0.995406	0.0467822	0.0589368	0.427805	0.994584	platelet_aggregation_inhibitor	305	305	18	287	-0.104824	0.0492003	0.0339436	0.509155	-0.142467	0.0612247	0.0207249	0.518046	platelet_aggregation_inhibitor	1124	1124	32	1092	-0.0798643	0.033134	0.0160984	0.114198	-0.0360084	0.0397692	0.365437	0.862432	platelet_aggregation_inhibitor	543.609	413.11	910.86	0.0231399	-0.0647394	-2.79774	0.0051461	0.0650614	2.56508	0.220296
k__Bacteria.p__Actinobacteria.c__Actinobacteria.o__Bifidobacteriales.f__Bifidobacteriaceae.g__Bifidobacterium.s__Bifidobacterium_catenulatum.t__GCF_000173455	454	83	27	427	-0.00292535	0.0125604	0.815945	0.995406	-0.0158309	0.0163908	0.334712	0.994584	platelet_aggregation_inhibitor	305	81	18	287	0.00283318	0.014236	0.842387	0.975695	-0.000609131	0.0180111	0.973046	0.996881	platelet_aggregation_inhibitor	1124	380	32	1092	-0.00979814	0.00645234	0.129177	0.437659	-0.00683336	0.00791914	0.3884	0.892089	platelet_aggregation_inhibitor	6338.64	4934.27	24019.6	0.00532303	-0.00679778	-1.27705	0.201584	0.536555	NS	NS
k__Bacteria.p__Firmicutes.c__Negativicutes.o__Selenomonadales	454	413	27	427	-0.0145881	0.0265546	0.583036	0.995406	-0.0255318	0.03663	0.4862	0.994584	platelet_aggregation_inhibitor	305	272	18	287	-0.0385957	0.0278363	0.166624	0.928333	-0.0361703	0.0343296	0.293021	0.888237	platelet_aggregation_inhibitor	1124	983	32	1092	0.0184835	0.0208014	0.374425	0.726449	0.0216099	0.0252952	0.393124	0.892089	platelet_aggregation_inhibitor	1418.15	1290.56	2311.08	0.0141142	-0.00553431	-0.392109	0.694978	0.917993	NS	NS
k__Bacteria.p__Bacteroidetes.c__Bacteroidia.o__Bacteroidales.f__Prevotellaceae.g__Paraprevotella.s__Paraprevotella_clara.t__GCF_000233955	454	97	27	427	0.00157644	0.0041533	0.704453	0.995406	0.00325565	0.00572449	0.569866	0.994584	platelet_aggregation_inhibitor	305	79	18	287	-0.000317957	0.00299821	0.915618	0.975695	0.000338209	0.00388883	0.930765	0.996881	platelet_aggregation_inhibitor	1124	409	32	1092	0.00064446	0.00278549	0.817075	0.939799	0.00291194	0.00338058	0.389224	0.892089	platelet_aggregation_inhibitor	57971.4	111244	128884	0.00183155	0.000466551	0.25473	0.798932	0.967335	NS	NS
k__Bacteria.p__Firmicutes.c__Bacilli	454	452	27	427	0.091602	0.0349929	0.00916383	0.183398	-0.0117047	0.0426171	0.783733	0.994584	platelet_aggregation_inhibitor	305	301	18	287	-0.0204013	0.0247143	0.409781	0.975695	-0.0363386	0.0292584	0.215386	0.870742	platelet_aggregation_inhibitor	1124	1115	32	1092	0.0550853	0.0197823	0.00545106	0.0634109	0.0174013	0.0229035	0.447561	0.892178	platelet_aggregation_inhibitor	816.659	1637.2	2555.34	0.0141291	0.0363667	2.57388	0.0100565	0.105434	NS	NS
k__Bacteria.p__Firmicutes.c__Bacilli.o__Lactobacillales	454	451	27	427	0.0917212	0.0349886	0.0090659	0.183398	-0.0115578	0.0426608	0.786593	0.994584	platelet_aggregation_inhibitor	305	301	18	287	-0.0203721	0.0247229	0.410612	0.975695	-0.0363455	0.0292672	0.215437	0.870742	platelet_aggregation_inhibitor	1124	1115	32	1092	0.0548872	0.0197682	0.00558686	0.0634109	0.0174246	0.0228866	0.446621	0.892178	platelet_aggregation_inhibitor	816.857	1636.07	2558.96	0.0141254	0.0363231	2.57148	0.0101264	0.105434	NS	NS
k__Bacteria.p__Firmicutes.c__Bacilli.o__Lactobacillales.f__Streptococcaceae.g__Streptococcus.s__Streptococcus_parasanguinis.t__Streptococcus_parasanguinis_unclassified	454	393	27	427	0.0387564	0.0108005	0.000371461	0.0383855	0.0098372	0.0132658	0.458816	0.994584	platelet_aggregation_inhibitor	305	245	18	287	0.0152015	0.00759842	0.0463963	0.603152	0.0195307	0.00928918	0.0365199	0.518046	platelet_aggregation_inhibitor	1124	934	32	1092	0.0132173	0.00489554	0.0070452	0.069533	0.00394522	0.00560885	0.48197	0.892178	platelet_aggregation_inhibitor	8572.67	17320.2	41725.2	0.00384564	0.0169634	4.41108	1.02857e-05	0.000606859	4.71076	0.57544
k__Bacteria.p__Actinobacteria.c__Actinobacteria.o__Actinomycetales.f__Actinomycetaceae.g__Actinomyces	454	222	27	427	-0.00109382	0.00211447	0.605217	0.995406	0.000102055	0.00296827	0.972591	0.994584	platelet_aggregation_inhibitor	305	156	18	287	-0.0012824	0.0023102	0.579258	0.975695	-0.00318524	0.00295999	0.282913	0.888237	platelet_aggregation_inhibitor	1124	604	32	1092	0.00408175	0.00186507	0.0288401	0.166776	0.00169728	0.00223338	0.447448	0.892178	platelet_aggregation_inhibitor	223665	187371	287483	0.00119649	0.000985656	0.823786	0.410061	0.772136	NS	NS
k__Bacteria.p__Actinobacteria.c__Actinobacteria.o__Actinomycetales.f__Actinomycetaceae	454	226	27	427	-0.00120476	0.00212754	0.571516	0.995406	-4.82839e-05	0.00298399	0.987099	0.994584	platelet_aggregation_inhibitor	305	157	18	287	-0.00140266	0.00233492	0.548494	0.975695	-0.00318349	0.00300653	0.290679	0.888237	platelet_aggregation_inhibitor	1124	613	32	1092	0.00384902	0.00187263	0.0400751	0.216596	0.00186284	0.00224993	0.407882	0.892178	platelet_aggregation_inhibitor	220925	183423	285165	0.00120428	0.000832709	0.691456	0.489279	0.817342	NS	NS
k__Bacteria.p__Firmicutes.c__Clostridia.o__Clostridiales.f__Lachnospiraceae.g__Blautia.s__Ruminococcus_obeum.t__Ruminococcus_obeum_unclassified	454	421	27	427	-0.000453751	0.0121501	0.970227	0.995406	-0.0184865	0.0165827	0.265615	0.994584	platelet_aggregation_inhibitor	305	298	18	287	0.0316489	0.0113399	0.00559956	0.169668	0.0302127	0.0143562	0.0362942	0.518046	platelet_aggregation_inhibitor	1124	1099	32	1092	0.008574	0.00774661	0.268617	0.641852	0.00664124	0.00927871	0.474301	0.892178	platelet_aggregation_inhibitor	6773.92	7776.42	16663.9	0.0056601	0.0123635	2.18433	0.0289379	0.170847	NS	NS
k__Bacteria.p__Bacteroidetes.c__Bacteroidia.o__Bacteroidales.f__Bacteroidaceae.g__Bacteroides.s__Bacteroides_uniformis.t__Bacteroides_uniformis_unclassified	454	353	27	427	0.0123532	0.0226094	0.585089	0.995406	-0.00939178	0.0307908	0.760512	0.994584	platelet_aggregation_inhibitor	305	268	18	287	0.0197144	0.0161775	0.223979	0.975695	0.0152421	0.0201767	0.450688	0.927695	platelet_aggregation_inhibitor	1124	1050	32	1092	0.0128574	0.011536	0.265288	0.641852	0.0110188	0.0139878	0.43102	0.892178	platelet_aggregation_inhibitor	1956.24	3820.99	7514.31	0.00867386	0.0147544	1.70102	0.0889396	0.374817	NS	NS
k__Bacteria.p__Bacteroidetes.c__Bacteroidia.o__Bacteroidales.f__Bacteroidaceae.g__Bacteroides.s__Bacteroides_uniformis	454	353	27	427	0.0114649	0.0226794	0.61345	0.995406	-0.00907301	0.0309093	0.769266	0.994584	platelet_aggregation_inhibitor	305	268	18	287	0.0188444	0.0161956	0.245567	0.975695	0.0137343	0.0199731	0.492305	0.927695	platelet_aggregation_inhibitor	1124	1052	32	1092	0.0124805	0.0116569	0.284558	0.656344	0.0108694	0.0141189	0.441562	0.892178	platelet_aggregation_inhibitor	1944.18	3812.47	7359.28	0.00873173	0.0141798	1.62393	0.10439	0.402014	NS	NS
k__Bacteria.p__Firmicutes.c__Negativicutes.o__Selenomonadales.f__Veillonellaceae.g__Dialister.s__Dialister_invisus.t__GCF_000160055	454	232	27	427	-0.0476147	0.0233711	0.0422184	0.436224	-0.0783795	0.0318326	0.0142321	0.994584	platelet_aggregation_inhibitor	305	153	18	287	-0.0418931	0.0291229	0.151347	0.928333	-0.0312022	0.0357472	0.383537	0.927695	platelet_aggregation_inhibitor	1124	447	32	1092	0.0235272	0.0224215	0.29426	0.661357	0.0202618	0.0272818	0.457833	0.892178	platelet_aggregation_inhibitor	1830.81	1179.04	1989.17	0.0141435	-0.017957	-1.26963	0.204217	0.536555	NS	NS
k__Bacteria.p__Firmicutes.c__Negativicutes.o__Selenomonadales.f__Veillonellaceae.g__Dialister	454	242	27	427	-0.0486396	0.0232939	0.0373688	0.436224	-0.0764365	0.0316883	0.0163133	0.994584	platelet_aggregation_inhibitor	305	160	18	287	-0.0381417	0.0290264	0.189849	0.974224	-0.027647	0.0357784	0.440377	0.927695	platelet_aggregation_inhibitor	1124	478	32	1092	0.0229404	0.0224727	0.307563	0.681146	0.0192374	0.0273714	0.482316	0.892178	platelet_aggregation_inhibitor	1842.96	1186.9	1980.12	0.0141281	-0.0178616	-1.26427	0.206134	0.536555	NS	NS
k__Bacteria.p__Bacteroidetes.c__Bacteroidia.o__Bacteroidales.f__Bacteroidaceae.g__Bacteroides.s__Bacteroides_fragilis.t__Bacteroides_fragilis_unclassified	454	224	27	427	-0.00138792	0.008052	0.863231	0.995406	0.0108604	0.011511	0.346049	0.994584	platelet_aggregation_inhibitor	305	107	18	287	0.00206204	0.00478371	0.666753	0.975695	-0.000111604	0.00634977	0.985991	0.996881	platelet_aggregation_inhibitor	1124	374	32	1092	-0.0025131	0.0026803	0.348655	0.703969	-0.00247307	0.00322459	0.443294	0.892178	platelet_aggregation_inhibitor	15423.8	43698.9	139198	0.00224552	-0.00141748	-0.631249	0.527878	0.826399	NS	NS
k__Bacteria.p__Bacteroidetes.c__Bacteroidia.o__Bacteroidales.f__Bacteroidaceae.g__Bacteroides.s__Bacteroides_fragilis	454	227	27	427	0.0111782	0.00984785	0.256976	0.84874	0.0138563	0.0136577	0.310966	0.994584	platelet_aggregation_inhibitor	305	107	18	287	0.00565752	0.00481499	0.240976	0.975695	0.00521737	0.00625548	0.405041	0.927695	platelet_aggregation_inhibitor	1124	377	32	1092	-0.00246951	0.00269961	0.360524	0.705507	-0.00243721	0.00325584	0.454292	0.892178	platelet_aggregation_inhibitor	10311.4	43133	137214	0.00229019	0.000107198	0.0468072	0.962667	0.995542	NS	NS
k__Bacteria.p__Firmicutes.c__Erysipelotrichia.o__Erysipelotrichales.f__Erysipelotrichaceae.g__Turicibacter.s__Turicibacter_sanguinis.t__GCF_000178255	454	61	27	427	-0.00299225	0.00268689	0.266041	0.84874	-0.00135852	0.00364538	0.709594	0.994584	platelet_aggregation_inhibitor	305	49	18	287	-0.00153968	0.00255952	0.54793	0.975695	-0.0025156	0.00305976	0.41173	0.927695	platelet_aggregation_inhibitor	1124	343	32	1092	-0.00183912	0.00208684	0.378363	0.727868	-0.00181564	0.00248944	0.465969	0.892178	platelet_aggregation_inhibitor	138516	152645	229627	0.0013857	-0.00205806	-1.48521	0.137489	0.477166	NS	NS
k__Bacteria.p__Bacteroidetes.c__Bacteroidia.o__Bacteroidales.f__Porphyromonadaceae	454	386	27	427	0.00524265	0.0174458	0.76393	0.995406	0.00197925	0.0229718	0.931383	0.994584	platelet_aggregation_inhibitor	305	274	18	287	-0.0187584	0.0135166	0.166246	0.928333	-0.0242006	0.0166478	0.147241	0.744617	platelet_aggregation_inhibitor	1124	1071	32	1092	0.00783878	0.00988213	0.427813	0.766946	0.00856201	0.0119079	0.472284	0.892178	platelet_aggregation_inhibitor	3285.62	5473.52	10240	0.00725493	-0.00027266	-0.0375828	0.97002	0.995542	NS	NS
k__Bacteria.p__Bacteroidetes.c__Bacteroidia.o__Bacteroidales.f__Porphyromonadaceae.g__Parabacteroides	454	353	27	427	0.0122601	0.0133443	0.358737	0.893259	0.0114718	0.0179658	0.523499	0.994584	platelet_aggregation_inhibitor	305	252	18	287	-0.00751233	0.0110662	0.497765	0.975695	-0.00571041	0.0134922	0.67247	0.927695	platelet_aggregation_inhibitor	1124	1025	32	1092	0.0054299	0.00760322	0.47528	0.787991	0.00661397	0.00918985	0.471865	0.892178	platelet_aggregation_inhibitor	5615.77	8165.81	17298.4	0.00567231	0.00326366	0.575367	0.565043	0.833324	NS	NS
k__Bacteria.p__Firmicutes.c__Bacilli.o__Lactobacillales.f__Lactobacillaceae	454	274	27	427	0.0120883	0.0110195	0.273315	0.85148	0.019835	0.014257	0.165023	0.994584	platelet_aggregation_inhibitor	305	159	18	287	-0.0109561	0.00741962	0.140903	0.928333	-0.0231012	0.00892702	0.0102387	0.495404	platelet_aggregation_inhibitor	1124	637	32	1092	-0.00409421	0.00669253	0.540827	0.849239	0.00556886	0.00810076	0.491953	0.892178	platelet_aggregation_inhibitor	8235.19	18165	22326.4	0.00453019	-0.00391733	-0.864715	0.387195	0.76056	NS	NS
k__Bacteria.p__Actinobacteria.c__Actinobacteria.o__Bifidobacteriales.f__Bifidobacteriaceae.g__Bifidobacterium.s__Bifidobacterium_pseudocatenulatum.t__GCF_000173435	454	100	27	427	-0.0187554	0.0158043	0.235976	0.831046	-0.0265055	0.0208695	0.204807	0.994584	platelet_aggregation_inhibitor	305	54	18	287	0.00112311	0.010183	0.912251	0.975695	0.00838245	0.0125398	0.504421	0.927695	platelet_aggregation_inhibitor	1124	246	32	1092	-0.00526654	0.00928917	0.570859	0.849239	-0.00904187	0.01105	0.413385	0.892178	platelet_aggregation_inhibitor	4003.61	9643.87	11589	0.00629485	-0.00496473	-0.788697	0.430289	0.784714	NS	NS
k__Bacteria.p__Firmicutes.c__Clostridia.o__Clostridiales.f__Lachnospiraceae.g__Lachnospiraceae_noname.s__Lachnospiraceae_bacterium_3_1_46FAA.t__GCF_000209405	454	247	27	427	-0.0035545	0.00570787	0.53379	0.995406	-0.00673852	0.00776142	0.38582	0.994584	platelet_aggregation_inhibitor	305	222	18	287	-0.00603194	0.00602728	0.317768	0.975695	-0.0076419	0.00758502	0.314643	0.927695	platelet_aggregation_inhibitor	1124	841	32	1092	0.003107	0.00507883	0.540825	0.849239	0.00419882	0.00618468	0.497344	0.892178	platelet_aggregation_inhibitor	30693.8	27526.9	38768	0.00321099	-0.00159493	-0.496709	0.619395	0.849867	NS	NS
k__Bacteria.p__Proteobacteria.c__Gammaproteobacteria.o__Pasteurellales.f__Pasteurellaceae	454	111	27	427	0.00856219	0.00818047	0.295832	0.852334	-0.00152776	0.0109238	0.888844	0.994584	platelet_aggregation_inhibitor	305	60	18	287	-0.000521118	0.00327386	0.873638	0.975695	-0.00155137	0.0040624	0.702855	0.927695	platelet_aggregation_inhibitor	1124	243	32	1092	-0.000897746	0.00268285	0.737972	0.939799	-0.00213321	0.00320736	0.50613	0.892178	platelet_aggregation_inhibitor	14943.2	93299.7	138933	0.00201139	-0.000183676	-0.0913177	0.92724	0.995542	NS	NS
k__Bacteria.p__Proteobacteria.c__Gammaproteobacteria.o__Pasteurellales.f__Pasteurellaceae.g__Haemophilus	454	108	27	427	0.0078228	0.00816552	0.338577	0.862526	-0.00205274	0.0108955	0.850657	0.994584	platelet_aggregation_inhibitor	305	60	18	287	-0.000519514	0.00326646	0.873741	0.975695	-0.00155442	0.00405205	0.701573	0.927695	platelet_aggregation_inhibitor	1124	242	32	1092	-0.000867112	0.00268104	0.746435	0.939799	-0.00211693	0.00320521	0.509096	0.892178	platelet_aggregation_inhibitor	14998	93722.6	139122	0.00200869	-0.000209804	-0.104448	0.916814	0.995542	NS	NS
k__Bacteria.p__Proteobacteria.c__Gammaproteobacteria.o__Pasteurellales.f__Pasteurellaceae.g__Haemophilus.s__Haemophilus_parainfluenzae.t__Haemophilus_parainfluenzae_unclassified	454	106	27	427	0.00780859	0.00786764	0.321504	0.862526	-0.00193247	0.0104246	0.853029	0.994584	platelet_aggregation_inhibitor	305	60	18	287	-0.000475897	0.00324365	0.883455	0.975695	-0.00133836	0.00402537	0.73979	0.927695	platelet_aggregation_inhibitor	1124	241	32	1092	-0.000828821	0.00267142	0.756425	0.939799	-0.00214039	0.00319185	0.502632	0.892178	platelet_aggregation_inhibitor	16155.1	95045.8	140126	0.00199472	-0.000140145	-0.070258	0.943988	0.995542	NS	NS
k__Bacteria.p__Bacteroidetes.c__Bacteroidia.o__Bacteroidales.f__Prevotellaceae.g__Paraprevotella	454	104	27	427	-0.00104619	0.00432445	0.80896	0.995406	-0.00682614	0.00625307	0.275695	0.994584	platelet_aggregation_inhibitor	305	95	18	287	0.00611789	0.00708063	0.388275	0.975695	0.00480062	0.00901586	0.59486	0.927695	platelet_aggregation_inhibitor	1124	507	32	1092	-0.000502472	0.00514872	0.922274	0.969242	0.00415818	0.00624847	0.505892	0.892178	platelet_aggregation_inhibitor	53473.4	19946	37722.6	0.00299958	0.00042405	0.14137	0.887578	0.995542	NS	NS
k__Bacteria.p__Actinobacteria.c__Actinobacteria.o__Bifidobacteriales.f__Bifidobacteriaceae.g__Bifidobacterium.s__Bifidobacterium_bifidum.t__Bifidobacterium_bifidum_unclassified	454	187	27	427	-0.0218583	0.0227075	0.336279	0.862526	-0.0266272	0.031471	0.398016	0.994584	platelet_aggregation_inhibitor	305	102	18	287	-0.0156661	0.022991	0.496146	0.975695	-0.0230515	0.0279474	0.41022	0.927695	platelet_aggregation_inhibitor	1124	334	32	1092	0.000277422	0.0142225	0.984441	0.988797	0.0141794	0.0170943	0.407015	0.892178	platelet_aggregation_inhibitor	1939.38	1891.84	4943.66	0.0106753	-0.00805227	-0.754291	0.450674	0.805751	NS	NS
k__Bacteria.p__Proteobacteria.c__Gammaproteobacteria	454	346	27	427	0.00295798	0.0122338	0.809065	0.995406	-0.00619708	0.0164618	0.706795	0.994584	platelet_aggregation_inhibitor	305	225	18	287	0.00918781	0.00747483	0.220027	0.975695	3.65331e-05	0.00933735	0.996881	0.996881	platelet_aggregation_inhibitor	1124	855	32	1092	0.00796006	0.00570724	0.163388	0.501636	0.00452659	0.00703005	0.51979	0.89292	platelet_aggregation_inhibitor	6681.57	17897.7	30700.7	0.0042532	0.00775297	1.82285	0.0683255	0.326854	NS	NS
k__Bacteria.p__Proteobacteria.c__Gammaproteobacteria.o__Enterobacteriales.f__Enterobacteriaceae.g__Escherichia	454	304	27	427	-0.0066136	0.0109161	0.544944	0.995406	-0.000869753	0.0149163	0.953534	0.994584	platelet_aggregation_inhibitor	305	193	18	287	0.00517018	0.00655292	0.430779	0.975695	-0.00289033	0.00819096	0.724486	0.927695	platelet_aggregation_inhibitor	1124	758	32	1092	0.00625889	0.00519584	0.228627	0.603469	0.00410855	0.00631768	0.515628	0.89292	platelet_aggregation_inhibitor	8392.03	23287.9	37041.5	0.00381464	0.00431801	1.13196	0.257653	0.617089	NS	NS
k__Bacteria.p__Bacteroidetes.c__Bacteroidia.o__Bacteroidales.f__Bacteroidaceae.g__Bacteroides.s__Bacteroides_stercoris.t__Bacteroides_stercoris_unclassified	454	135	27	427	0.0169803	0.0185403	0.360244	0.893259	0.037786	0.025956	0.146245	0.994584	platelet_aggregation_inhibitor	305	102	18	287	0.000555091	0.00379215	0.883731	0.975695	0.00105209	0.00472641	0.82404	0.960314	platelet_aggregation_inhibitor	1124	479	32	1092	-0.000920699	0.00543103	0.865415	0.949457	0.00413478	0.00649708	0.524654	0.89292	platelet_aggregation_inhibitor	2909.16	69538.9	33902.8	0.0030664	0.000533936	0.174125	0.861768	0.991641	NS	NS
k__Bacteria.p__Firmicutes.c__Clostridia.o__Clostridiales.f__Lachnospiraceae.g__Coprococcus.s__Coprococcus_catus.t__GCF_000210555	454	264	27	427	-0.0179974	0.00907904	0.0480697	0.436224	-0.02461	0.0124421	0.0486233	0.994584	platelet_aggregation_inhibitor	305	259	18	287	-0.0171471	0.00994472	0.085702	0.835594	-0.0151657	0.0121338	0.212455	0.870742	platelet_aggregation_inhibitor	1124	1020	32	1092	-0.00631943	0.00667017	0.343632	0.703969	0.00503937	0.00802812	0.530324	0.893975	platelet_aggregation_inhibitor	12131.6	10111.5	22476.3	0.00472881	-0.0119357	-2.52404	0.0116015	0.10702	NS	NS
k__Bacteria.p__Bacteroidetes.c__Bacteroidia.o__Bacteroidales.f__Bacteroidaceae.g__Bacteroides.s__Bacteroides_stercoris	454	135	27	427	0.0167707	0.0186092	0.367975	0.903211	0.0378132	0.0260546	0.147484	0.994584	platelet_aggregation_inhibitor	305	102	18	287	0.000694048	0.00374117	0.852963	0.975695	0.000964711	0.00464144	0.835527	0.960314	platelet_aggregation_inhibitor	1124	479	32	1092	-0.00122152	0.00544499	0.822537	0.939799	0.00392572	0.00650096	0.546065	0.911825	platelet_aggregation_inhibitor	2887.66	71447.4	33729.2	0.003042	0.000525753	0.172831	0.862784	0.991641	NS	NS
k__Bacteria.p__Firmicutes.c__Bacilli.o__Lactobacillales.f__Streptococcaceae	454	447	27	427	0.063219	0.0280647	0.0247847	0.376369	-0.0106913	0.0339212	0.752793	0.994584	platelet_aggregation_inhibitor	305	297	18	287	0.000987444	0.0234927	0.966502	0.991936	-0.0149657	0.0281043	0.594838	0.927695	platelet_aggregation_inhibitor	1124	1107	32	1092	0.0605023	0.0187757	0.00130828	0.0329978	0.0119207	0.0216607	0.582203	0.918417	platelet_aggregation_inhibitor	1269.63	1811.89	2836.66	0.0129989	0.0428642	3.29753	0.000975377	0.0345284	4.58597	0.563888
k__Bacteria.p__Firmicutes.c__Clostridia.o__Clostridiales.f__Lachnospiraceae.g__Blautia	454	449	27	427	-0.0312397	0.0300422	0.298982	0.852334	-0.00618427	0.0410843	0.880427	0.994584	platelet_aggregation_inhibitor	305	305	18	287	0.00544232	0.0187192	0.771462	0.975695	-0.000517486	0.0231011	0.982146	0.996881	platelet_aggregation_inhibitor	1124	1124	32	1092	0.0377075	0.0125264	0.00267003	0.0529268	0.00863516	0.0152016	0.570128	0.918417	platelet_aggregation_inhibitor	1107.99	2853.8	6373.04	0.00983667	0.0214062	2.17616	0.0295431	0.170847	NS	NS
k__Bacteria.p__Firmicutes.c__Clostridia.o__Clostridiales.f__Lachnospiraceae.g__Blautia.s__Ruminococcus_obeum	454	423	27	427	0.00191197	0.0144313	0.894659	0.995406	-0.0205755	0.0195471	0.293163	0.994584	platelet_aggregation_inhibitor	305	305	18	287	0.0153047	0.0143085	0.285664	0.975695	0.0140864	0.0179527	0.433376	0.927695	platelet_aggregation_inhibitor	1124	1121	32	1092	0.0154705	0.00968914	0.11062	0.406841	0.00667201	0.0115045	0.562073	0.918417	platelet_aggregation_inhibitor	4801.63	4884.38	10652	0.00701207	0.0122296	1.74408	0.0811453	0.359068	NS	NS
k__Bacteria.p__Firmicutes.c__Erysipelotrichia.o__Erysipelotrichales.f__Erysipelotrichaceae.g__Coprobacillus	454	189	27	427	0.00214108	0.00463284	0.644214	0.995406	0.00398021	0.0062626	0.525456	0.994584	platelet_aggregation_inhibitor	305	82	18	287	-0.00228098	0.00744335	0.75948	0.975695	-7.55692e-05	0.00932274	0.993539	0.996881	platelet_aggregation_inhibitor	1124	201	32	1092	0.00522153	0.00342821	0.128015	0.437659	0.00219846	0.00409556	0.591523	0.918417	platelet_aggregation_inhibitor	46591.3	18049.4	85087.5	0.00258433	0.00335857	1.29959	0.193742	0.536555	NS	NS
k__Bacteria.p__Bacteroidetes.c__Bacteroidia.o__Bacteroidales.f__Porphyromonadaceae.g__Parabacteroides.s__Parabacteroides_distasonis.t__Parabacteroides_distasonis_unclassified	454	257	27	427	-0.0035446	0.00668835	0.596411	0.995406	-0.00631528	0.00917923	0.491868	0.994584	platelet_aggregation_inhibitor	305	195	18	287	-0.00574912	0.00572156	0.31582	0.975695	-0.00782549	0.00703513	0.26703	0.888237	platelet_aggregation_inhibitor	1124	791	32	1092	0.00194778	0.00349429	0.577356	0.849239	0.0024732	0.00419335	0.555458	0.918417	platelet_aggregation_inhibitor	22354.3	30547.1	81899.8	0.00272366	-0.000707216	-0.259657	0.795129	0.967335	NS	NS
k__Bacteria.p__Firmicutes.c__Clostridia.o__Clostridiales.f__Lachnospiraceae.g__Blautia.s__Ruminococcus_torques.t__Ruminococcus_torques_unclassified	454	418	27	427	-0.000610227	0.0168584	0.971142	0.995406	-0.00357106	0.023049	0.876954	0.994584	platelet_aggregation_inhibitor	305	233	18	287	0.0111744	0.0181212	0.537946	0.975695	-0.0160688	0.0218272	0.462283	0.927695	platelet_aggregation_inhibitor	1124	865	32	1092	0.00828742	0.0131263	0.527934	0.849239	-0.00867846	0.0159015	0.585344	0.918417	platelet_aggregation_inhibitor	3518.6	3045.26	5803.88	0.00899197	0.0064669	0.719186	0.472026	0.817342	NS	NS
k__Archaea.p__Euryarchaeota.c__Methanobacteria.o__Methanobacteriales.f__Methanobacteriaceae.g__Methanobrevibacter	454	74	27	427	-0.035671	0.0191255	0.0628352	0.449087	-0.0389845	0.0254139	0.125831	0.994584	platelet_aggregation_inhibitor	305	128	18	287	-0.0631198	0.0228463	0.00609065	0.169668	-0.0439927	0.0290796	0.131531	0.713485	platelet_aggregation_inhibitor	1124	597	32	1092	-0.00544094	0.022182	0.80628	0.939799	0.0147765	0.0267246	0.580437	0.918417	platelet_aggregation_inhibitor	2733.86	1915.89	2032.35	0.0122333	-0.0343467	-2.80764	0.00499065	0.0650614	3.28906	0.391923
k__Bacteria.p__Firmicutes.c__Clostridia.o__Clostridiales.f__Lachnospiraceae.g__Roseburia.s__Roseburia_intestinalis.t__Roseburia_intestinalis_unclassified	454	276	27	427	-0.00187474	0.0146081	0.897944	0.995406	0.0246198	0.0201736	0.223055	0.994584	platelet_aggregation_inhibitor	305	205	18	287	-0.0169818	0.0135666	0.21167	0.975695	-0.0132166	0.0161257	0.413205	0.927695	platelet_aggregation_inhibitor	1124	829	32	1092	-0.00228643	0.00854835	0.789157	0.939799	-0.00563129	0.0103868	0.587824	0.918417	platelet_aggregation_inhibitor	4686.11	5433.24	13684.7	0.00648149	-0.00555959	-0.857764	0.391023	0.76056	NS	NS
k__Bacteria.p__Firmicutes.c__Bacilli.o__Lactobacillales.f__Streptococcaceae.g__Streptococcus.s__Streptococcus_sanguinis.t__Streptococcus_sanguinis_unclassified	454	135	27	427	0.00223702	0.00110932	0.0444047	0.436224	4.18354e-05	0.00150612	0.977855	0.994584	platelet_aggregation_inhibitor	305	102	18	287	-0.00100668	0.00167655	0.548685	0.975695	-0.00229137	0.0020547	0.265833	0.888237	platelet_aggregation_inhibitor	1124	397	32	1092	0.00348634	0.00128839	0.00691712	0.069533	0.000539399	0.00153191	0.724827	0.935225	platelet_aggregation_inhibitor	812620	355767	602425	0.000751474	0.00201036	2.67522	0.00746805	0.088123	4.59252	0.564509
k__Bacteria.p__Firmicutes.c__Clostridia.o__Clostridiales.f__Lachnospiraceae.g__Lachnospiraceae_noname.s__Lachnospiraceae_bacterium_3_1_57FAA_CT1.t__GCF_000218405	454	87	27	427	-0.00288205	0.00332166	0.38606	0.913094	0.00130372	0.00433655	0.76385	0.994584	platelet_aggregation_inhibitor	305	75	18	287	0.00110814	0.0033314	0.739644	0.975695	-0.00130494	0.00415958	0.753983	0.927695	platelet_aggregation_inhibitor	1124	211	32	1092	0.00796957	0.00304404	0.00896193	0.0813743	0.00153956	0.00362242	0.670915	0.935225	platelet_aggregation_inhibitor	90633.9	90104.5	107919	0.00186127	0.00242054	1.30048	0.193435	0.536555	NS	NS
k__Bacteria.p__Firmicutes.c__Clostridia.o__Clostridiales.f__Lachnospiraceae.g__Dorea	454	418	27	427	-0.00152664	0.0195048	0.937649	0.995406	-0.00279381	0.0265915	0.916378	0.994584	platelet_aggregation_inhibitor	305	304	18	287	0.00424822	0.019044	0.823631	0.975695	0.00716803	0.0235861	0.761437	0.927695	platelet_aggregation_inhibitor	1124	1122	32	1092	-0.0295928	0.0125428	0.0184789	0.127112	-0.00377324	0.0150549	0.802147	0.935225	platelet_aggregation_inhibitor	2628.55	2757.29	6356.37	0.00922837	-0.0153636	-1.66482	0.0959489	0.394953	NS	NS
k__Bacteria.p__Actinobacteria.c__Actinobacteria.o__Actinomycetales	454	286	27	427	0.0079196	0.00305262	0.00981143	0.183398	0.00610059	0.0039466	0.123001	0.994584	platelet_aggregation_inhibitor	305	185	18	287	0.00100471	0.00339766	0.767665	0.975695	-0.00262214	0.00413816	0.526871	0.927695	platelet_aggregation_inhibitor	1124	769	32	1092	0.00566292	0.00244364	0.0206631	0.134015	-0.000690202	0.00284581	0.808414	0.935225	platelet_aggregation_inhibitor	107313	86624.4	167466	0.00166343	0.00521649	3.13599	0.00171276	0.0378949	2.35413	0.150431
k__Bacteria.p__Firmicutes.c__Clostridia.o__Clostridiales.f__Lachnospiraceae.g__Roseburia.s__Roseburia_inulinivorans.t__GCF_000174195	454	325	27	427	0.0222259	0.00997145	0.0263304	0.376369	0.0252445	0.0136819	0.0657789	0.994584	platelet_aggregation_inhibitor	305	259	18	287	0.00621135	0.012219	0.611593	0.975695	0.00959831	0.0155208	0.536834	0.927695	platelet_aggregation_inhibitor	1124	1024	32	1092	-0.0147323	0.00812902	0.0702074	0.325247	-0.00454752	0.00995044	0.647751	0.935225	platelet_aggregation_inhibitor	10057.3	6697.8	15133	0.00559997	0.00132315	0.236278	0.813217	0.967335	NS	NS
k__Bacteria.p__Firmicutes.c__Erysipelotrichia.o__Erysipelotrichales.f__Erysipelotrichaceae.g__Coprobacillus.s__Coprobacillus_unclassified	454	185	27	427	0.00295188	0.00453672	0.515621	0.995406	0.00406429	0.0061618	0.509917	0.994584	platelet_aggregation_inhibitor	305	80	18	287	-0.00110462	0.0072889	0.879646	0.975695	0.00282384	0.00907889	0.756021	0.927695	platelet_aggregation_inhibitor	1124	192	32	1092	0.0056233	0.00309294	0.0693151	0.325247	0.00127553	0.00367937	0.728906	0.935225	platelet_aggregation_inhibitor	48586.6	18822.4	104534	0.00241161	0.00413193	1.71335	0.086649	0.37407	NS	NS
k__Bacteria.p__Firmicutes.c__Clostridia.o__Clostridiales.f__Oscillospiraceae.g__Oscillibacter.s__Oscillibacter_unclassified	454	357	27	427	0.000499556	0.00769055	0.948238	0.995406	0.0039479	0.0104719	0.706375	0.994584	platelet_aggregation_inhibitor	305	264	18	287	0.00226201	0.0064043	0.724187	0.975695	0.00448842	0.00798544	0.574541	0.927695	platelet_aggregation_inhibitor	1124	1050	32	1092	0.00715448	0.00427137	0.0942204	0.377478	0.00252986	0.00507659	0.618349	0.935225	platelet_aggregation_inhibitor	16907.7	24381.3	54810.8	0.00322581	0.00474236	1.47013	0.141527	0.477176	NS	NS
k__Bacteria.p__Firmicutes	454	454	27	427	0.0302014	0.0393234	0.442885	0.96614	-0.0418945	0.0528064	0.428042	0.994584	platelet_aggregation_inhibitor	305	305	18	287	0.0934492	0.045836	0.042355	0.589945	0.0977064	0.0556	0.0800239	0.708244	platelet_aggregation_inhibitor	1124	1124	32	1092	0.0493474	0.0306735	0.107944	0.406841	0.0102529	0.0368848	0.781089	0.935225	platelet_aggregation_inhibitor	646.693	475.977	1062.85	0.0213906	0.0532869	2.49114	0.0127334	0.10702	NS	NS
k__Bacteria.p__Firmicutes.c__Clostridia.o__Clostridiales.f__Lachnospiraceae.g__Lachnospiraceae_noname	454	443	27	427	-0.00642357	0.0203729	0.752689	0.995406	-0.00045596	0.0277233	0.986886	0.994584	platelet_aggregation_inhibitor	305	305	18	287	-0.00233216	0.0114746	0.839084	0.975695	-0.00238597	0.0143145	0.86775	0.9721	platelet_aggregation_inhibitor	1124	1121	32	1092	0.0123302	0.00789919	0.118824	0.421453	-0.00278172	0.00960517	0.772174	0.935225	platelet_aggregation_inhibitor	2409.31	7595.01	16026.4	0.00619808	0.00631635	1.01908	0.308164	0.681814	NS	NS
k__Bacteria.p__Actinobacteria.c__Actinobacteria.o__Bifidobacteriales.f__Bifidobacteriaceae.g__Bifidobacterium.s__Bifidobacterium_longum	454	369	27	427	-0.0200541	0.0284387	0.481082	0.96614	-0.0249605	0.0391149	0.523757	0.994584	platelet_aggregation_inhibitor	305	270	18	287	-0.0308322	0.0328434	0.348618	0.975695	-0.0477814	0.0410182	0.245127	0.888237	platelet_aggregation_inhibitor	1124	1026	32	1092	-0.0324645	0.0217299	0.135458	0.452191	-0.00680251	0.0260895	0.794345	0.935225	platelet_aggregation_inhibitor	1236.46	927.052	2117.8	0.0152831	-0.0285268	-1.86656	0.0619628	0.322571	NS	NS
k__Bacteria.p__Firmicutes.c__Clostridia.o__Clostridiales.f__Oscillospiraceae.g__Oscillibacter	454	369	27	427	0.00213931	0.00778652	0.783642	0.995406	0.00420718	0.0105347	0.689841	0.994584	platelet_aggregation_inhibitor	305	268	18	287	0.00277075	0.00644046	0.667357	0.975695	0.00608872	0.00806119	0.450743	0.927695	platelet_aggregation_inhibitor	1124	1064	32	1092	0.00591446	0.0044223	0.181361	0.541698	0.00200673	0.00527365	0.703635	0.935225	platelet_aggregation_inhibitor	16493.5	24108.3	51133.3	0.00330166	0.00440953	1.33555	0.181696	0.536555	NS	NS
k__Bacteria.p__Firmicutes.c__Negativicutes.o__Selenomonadales.f__Veillonellaceae.g__Veillonella.s__Veillonella_unclassified	454	223	27	427	0.00346385	0.0023677	0.144265	0.70113	0.00311346	0.00326752	0.341309	0.994584	platelet_aggregation_inhibitor	305	144	18	287	0.000833555	0.00233673	0.721561	0.975695	-0.00217794	0.00274095	0.427583	0.927695	platelet_aggregation_inhibitor	1124	539	32	1092	0.0021761	0.00165077	0.187704	0.546318	0.000946712	0.00198226	0.63304	0.935225	platelet_aggregation_inhibitor	178381	183140	366965	0.00117163	0.00215391	1.83839	0.0660045	0.324522	NS	NS
k__Bacteria.p__Proteobacteria.c__Gammaproteobacteria.o__Enterobacteriales.f__Enterobacteriaceae.g__Escherichia.s__Escherichia_coli.t__Escherichia_coli_unclassified	454	260	27	427	-0.00404939	0.0109744	0.712328	0.995406	0.00116546	0.0150494	0.938313	0.994584	platelet_aggregation_inhibitor	305	163	18	287	0.00469125	0.00569936	0.411146	0.975695	-0.0047341	0.00706264	0.5033	0.927695	platelet_aggregation_inhibitor	1124	625	32	1092	0.00568161	0.00467632	0.224646	0.603469	0.00244524	0.00571397	0.668785	0.935225	platelet_aggregation_inhibitor	8303.07	30785.6	45728.9	0.00343366	0.00436955	1.27256	0.203173	0.536555	NS	NS
k__Bacteria.p__Firmicutes.c__Bacilli.o__Lactobacillales.f__Streptococcaceae.g__Streptococcus.s__Streptococcus_thermophilus.t__Streptococcus_thermophilus_unclassified	454	291	27	427	0.000726339	0.0156482	0.963	0.995406	-0.0052058	0.0215524	0.809263	0.994584	platelet_aggregation_inhibitor	305	168	18	287	-0.0109247	0.0099787	0.27454	0.975695	-0.00940976	0.0121441	0.43917	0.927695	platelet_aggregation_inhibitor	1124	868	32	1092	0.0189143	0.0159643	0.236353	0.616691	0.00775896	0.01934	0.688362	0.935225	platelet_aggregation_inhibitor	4083.86	10042.7	3923.75	0.00744316	-0.00180228	-0.24214	0.808672	0.967335	NS	NS
k__Bacteria.p__Proteobacteria.c__Gammaproteobacteria.o__Enterobacteriales.f__Enterobacteriaceae	454	310	27	427	-0.00486814	0.0122262	0.690708	0.995406	-0.00429773	0.0166824	0.796842	0.994584	platelet_aggregation_inhibitor	305	200	18	287	0.00864282	0.00725624	0.234617	0.975695	0.00119962	0.00915613	0.895867	0.984665	platelet_aggregation_inhibitor	1124	773	32	1092	0.0062118	0.0053807	0.248572	0.620065	0.00198605	0.00661636	0.764107	0.935225	platelet_aggregation_inhibitor	6689.86	18992.3	34540.1	0.00407495	0.00574764	1.41048	0.158397	0.491865	NS	NS
k__Bacteria.p__Firmicutes.c__Clostridia.o__Clostridiales.f__Lachnospiraceae.g__Dorea.s__Dorea_formicigenerans	454	330	27	427	-0.00535895	0.0127897	0.675417	0.995406	-0.0157927	0.0175052	0.367513	0.994584	platelet_aggregation_inhibitor	305	286	18	287	0.00931403	0.012244	0.447435	0.975695	0.00624696	0.015373	0.684807	0.927695	platelet_aggregation_inhibitor	1124	1090	32	1092	-0.00852095	0.00746919	0.254193	0.627193	-0.00374326	0.00903812	0.678837	0.935225	platelet_aggregation_inhibitor	6113.38	6670.47	17924.7	0.0057065	-0.00401738	-0.704	0.481433	0.817342	NS	NS
k__Bacteria.p__Firmicutes.c__Clostridia.o__Clostridiales.f__Lachnospiraceae.g__Dorea.s__Dorea_formicigenerans.t__Dorea_formicigenerans_unclassified	454	330	27	427	-0.0034398	0.0126696	0.786135	0.995406	-0.0154033	0.0173543	0.375305	0.994584	platelet_aggregation_inhibitor	305	286	18	287	0.00961168	0.0122519	0.433367	0.975695	0.00634926	0.0153677	0.679828	0.927695	platelet_aggregation_inhibitor	1124	1090	32	1092	-0.00761818	0.00750661	0.310391	0.681146	-0.00366162	0.00907908	0.686805	0.935225	platelet_aggregation_inhibitor	6229.78	6661.82	17746.5	0.00571306	-0.00302218	-0.528995	0.596809	0.838374	NS	NS
k__Bacteria.p__Firmicutes.c__Negativicutes.o__Selenomonadales.f__Veillonellaceae.g__Veillonella.s__Veillonella_parvula.t__Veillonella_parvula_unclassified	454	165	27	427	0.00340715	0.00202075	0.0926118	0.571463	-0.000952793	0.00298354	0.749661	0.994584	platelet_aggregation_inhibitor	305	102	18	287	0.000873648	0.0020854	0.675579	0.975695	-0.000161947	0.00256987	0.949803	0.996881	platelet_aggregation_inhibitor	1124	293	32	1092	0.000978376	0.00114684	0.393792	0.744923	0.000381291	0.00137326	0.781334	0.935225	platelet_aggregation_inhibitor	244892	229944	760322	0.000899785	0.00144043	1.60086	0.109409	0.412029	NS	NS
k__Bacteria.p__Firmicutes.c__Negativicutes.o__Selenomonadales.f__Veillonellaceae	454	376	27	427	-0.032015	0.0269004	0.234639	0.831046	-0.0436553	0.0371788	0.24102	0.994584	platelet_aggregation_inhibitor	305	244	18	287	-0.045655	0.0280888	0.105142	0.928333	-0.0441113	0.0345541	0.202875	0.870742	platelet_aggregation_inhibitor	1124	856	32	1092	0.0172358	0.0218467	0.430315	0.766946	0.00710442	0.0265808	0.789308	0.935225	platelet_aggregation_inhibitor	1381.92	1267.46	2095.21	0.0145178	-0.0139097	-0.958112	0.338006	0.712187	NS	NS
k__Bacteria.p__Firmicutes.c__Clostridia.o__Clostridiales.f__Eubacteriaceae.g__Eubacterium.s__Eubacterium_hallii.t__GCF_000173975	454	364	27	427	-0.00930857	0.0162988	0.568211	0.995406	-0.0185281	0.0222082	0.404619	0.994584	platelet_aggregation_inhibitor	305	296	18	287	-0.0122781	0.0162523	0.450565	0.975695	-0.00554584	0.0198561	0.780232	0.928752	platelet_aggregation_inhibitor	1124	1105	32	1092	-0.00804661	0.0112747	0.475572	0.787991	-0.00542392	0.0135804	0.689683	0.935225	platelet_aggregation_inhibitor	3764.34	3785.89	7866.59	0.00805383	-0.00939387	-1.16639	0.243459	0.598503	NS	NS
k__Bacteria.p__Firmicutes.c__Clostridia.o__Clostridiales.f__Lachnospiraceae.g__Lachnospiraceae_noname.s__Lachnospiraceae_bacterium_8_1_57FAA.t__GCF_000185545	454	158	27	427	0.00866831	0.00602562	0.150995	0.719447	0.00922294	0.00853026	0.280273	0.994584	platelet_aggregation_inhibitor	305	125	18	287	0.000265106	0.00756556	0.972071	0.992428	-0.00444567	0.00958324	0.643111	0.927695	platelet_aggregation_inhibitor	1124	484	32	1092	-0.00439192	0.00657119	0.504042	0.829112	-0.0035442	0.00791886	0.654558	0.935225	platelet_aggregation_inhibitor	27542	17471	23158.6	0.00382999	0.00207805	0.542572	0.587425	0.833324	NS	NS
k__Bacteria.p__Firmicutes.c__Bacilli.o__Lactobacillales.f__Lactobacillaceae.g__Lactobacillus	454	270	27	427	0.0119148	0.0107309	0.267534	0.84874	0.0186088	0.0137939	0.178179	0.994584	platelet_aggregation_inhibitor	305	158	18	287	-0.0114296	0.00702009	0.104639	0.928333	-0.0230223	0.00836666	0.00637786	0.495404	platelet_aggregation_inhibitor	1124	630	32	1092	-0.0040724	0.00671994	0.54463	0.849239	0.00381645	0.00811028	0.638047	0.935225	platelet_aggregation_inhibitor	8684.12	20291.5	22144.7	0.00442286	-0.0042769	-0.967	0.333544	0.711293	NS	NS
k__Bacteria.p__Bacteroidetes.c__Bacteroidia.o__Bacteroidales.f__Bacteroidaceae.g__Bacteroides.s__Bacteroides_vulgatus.t__Bacteroides_vulgatus_unclassified	454	340	27	427	0.0294606	0.0195268	0.132102	0.688071	0.0147473	0.0263344	0.575799	0.994584	platelet_aggregation_inhibitor	305	244	18	287	0.0069335	0.0122599	0.572133	0.975695	0.00613794	0.0151821	0.686332	0.927695	platelet_aggregation_inhibitor	1124	939	32	1092	0.00498905	0.00823801	0.544895	0.849239	0.00357238	0.0100114	0.721289	0.935225	platelet_aggregation_inhibitor	2622.63	6653.16	14735.2	0.0064535	0.00820078	1.27075	0.203818	0.536555	NS	NS
k__Bacteria.p__Bacteroidetes.c__Bacteroidia.o__Bacteroidales.f__Porphyromonadaceae.g__Barnesiella.s__Barnesiella_intestinihominis.t__GCF_000296465	454	242	27	427	0.000278062	0.0125954	0.982397	0.995406	-0.00975231	0.0168704	0.563544	0.994584	platelet_aggregation_inhibitor	305	212	18	287	-0.0148704	0.00950181	0.118657	0.928333	-0.0158425	0.0123194	0.199597	0.870742	platelet_aggregation_inhibitor	1124	888	32	1092	0.00365322	0.00702935	0.603369	0.859418	0.00226826	0.00848474	0.789263	0.935225	platelet_aggregation_inhibitor	6303.42	11076.1	20238.1	0.0051559	-0.00236642	-0.458973	0.646253	0.873182	NS	NS
k__Bacteria.p__Bacteroidetes.c__Bacteroidia.o__Bacteroidales.f__Bacteroidaceae.g__Bacteroides.s__Bacteroides_caccae.t__Bacteroides_caccae_unclassified	454	202	27	427	0.00329383	0.0102826	0.748875	0.995406	0.000997136	0.0144233	0.944919	0.994584	platelet_aggregation_inhibitor	305	177	18	287	0.000869227	0.00915037	0.924385	0.975695	0.0046178	0.0114185	0.686242	0.927695	platelet_aggregation_inhibitor	1124	778	32	1092	0.00356678	0.00705634	0.613329	0.859418	0.00210111	0.00854651	0.80585	0.935225	platelet_aggregation_inhibitor	9457.87	11943.3	20083.6	0.00490971	0.00272794	0.555621	0.57847	0.833324	NS	NS
k__Bacteria.p__Firmicutes.c__Clostridia.o__Clostridiales.f__Clostridiaceae.g__Clostridium.s__Clostridium_leptum.t__GCF_000154345	454	255	27	427	-0.00203373	0.00417075	0.626071	0.995406	-0.00278239	0.00561256	0.620357	0.994584	platelet_aggregation_inhibitor	305	252	18	287	0.00671331	0.00452259	0.138817	0.928333	0.00636627	0.00559751	0.25649	0.888237	platelet_aggregation_inhibitor	1124	918	32	1092	0.00145488	0.00306047	0.634611	0.883784	0.0013726	0.00369518	0.710372	0.935225	platelet_aggregation_inhibitor	57487.2	48890.7	106764	0.00216604	0.00172014	0.794141	0.427113	0.784714	NS	NS
k__Bacteria.p__Bacteroidetes.c__Bacteroidia.o__Bacteroidales.f__Rikenellaceae.g__Alistipes	454	362	27	427	-0.00277318	0.0185361	0.881142	0.995406	-0.0067414	0.0251669	0.788941	0.994584	platelet_aggregation_inhibitor	305	269	18	287	-0.00628205	0.0176465	0.722098	0.975695	-0.0169112	0.02118	0.425334	0.927695	platelet_aggregation_inhibitor	1124	1073	32	1092	0.00497284	0.0115009	0.665543	0.904661	0.00442939	0.0138427	0.749045	0.935225	platelet_aggregation_inhibitor	2910.47	3211.32	7560.29	0.00854917	0.000683462	0.0799448	0.936281	0.995542	NS	NS
k__Bacteria.p__Bacteroidetes.c__Bacteroidia.o__Bacteroidales.f__Rikenellaceae.g__Alistipes.s__Alistipes_shahii.t__GCF_000210575	454	195	27	427	-0.000660653	0.00652152	0.919356	0.995406	-0.00209836	0.00864495	0.808344	0.994584	platelet_aggregation_inhibitor	305	183	18	287	-0.00136272	0.0066148	0.836924	0.975695	-0.010169	0.00803246	0.206645	0.870742	platelet_aggregation_inhibitor	1124	850	32	1092	0.00202875	0.00508593	0.690048	0.921417	0.00223217	0.00613887	0.716219	0.935225	platelet_aggregation_inhibitor	23512.7	22854.2	38659.8	0.00342943	0.00037345	0.108896	0.913285	0.995542	NS	NS
k__Bacteria.p__Firmicutes.c__Clostridia.o__Clostridiales	454	453	27	427	0.000689653	0.0448478	0.987738	0.995406	-0.0241418	0.0598479	0.686882	0.994584	platelet_aggregation_inhibitor	305	305	18	287	0.0599141	0.0429559	0.164121	0.928333	0.0977042	0.0530796	0.0667862	0.656731	platelet_aggregation_inhibitor	1124	1124	32	1092	-0.00757316	0.0295347	0.797677	0.939799	-0.00876158	0.0354277	0.804717	0.935225	platelet_aggregation_inhibitor	497.185	541.943	1146.4	0.0213906	0.0110413	0.516176	0.605732	0.844208	NS	NS
k__Bacteria.p__Firmicutes.c__Clostridia.o__Clostridiales.f__Lachnospiraceae.g__Blautia.s__Blautia_hydrogenotrophica.t__GCF_000157975	454	87	27	427	0.0107811	0.0065623	0.101123	0.571463	0.0165632	0.00882638	0.0613119	0.994584	platelet_aggregation_inhibitor	305	80	18	287	0.00747929	0.0062969	0.235869	0.975695	0.0134392	0.00782741	0.0871634	0.708244	platelet_aggregation_inhibitor	1124	182	32	1092	0.00113904	0.00341629	0.738885	0.939799	-0.00201958	0.00410463	0.622801	0.935225	platelet_aggregation_inhibitor	23221.4	25220	85682	0.00273053	0.00400061	1.46514	0.142883	0.477176	NS	NS
k__Archaea.p__Euryarchaeota.c__Methanobacteria.o__Methanobacteriales.f__Methanobacteriaceae	454	75	27	427	-0.038119	0.0196541	0.0530827	0.436224	-0.0398005	0.0261162	0.12831	0.994584	platelet_aggregation_inhibitor	305	129	18	287	-0.0641819	0.0230968	0.00580573	0.169668	-0.0439332	0.0294569	0.137054	0.713485	platelet_aggregation_inhibitor	1124	597	32	1092	-0.00630102	0.0226931	0.781323	0.939799	0.0106884	0.02725	0.694961	0.935225	platelet_aggregation_inhibitor	2588.77	1874.54	1941.83	0.012495	-0.0361005	-2.8892	0.00386224	0.0650614	3.21312	0.377551
k__Archaea.p__Euryarchaeota.c__Methanobacteria.o__Methanobacteriales.f__Methanobacteriaceae.g__Methanobrevibacter.s__Methanobrevibacter_smithii.t__Methanobrevibacter_smithii_unclassified	454	69	27	427	-0.0343135	0.0177495	0.0538548	0.436224	-0.0383546	0.0235504	0.104186	0.994584	platelet_aggregation_inhibitor	305	127	18	287	-0.0526619	0.0197947	0.00823479	0.200723	-0.0390758	0.0252827	0.123433	0.713485	platelet_aggregation_inhibitor	1124	580	32	1092	-0.0056863	0.0208747	0.785364	0.939799	0.00715472	0.0250837	0.77552	0.935225	platelet_aggregation_inhibitor	3174.15	2552.11	2294.88	0.0111656	-0.0319611	-2.86246	0.00420361	0.0650614	2.69551	0.258027
k__Bacteria.p__Actinobacteria.c__Actinobacteria.o__Coriobacteriales.f__Coriobacteriaceae.g__Eggerthella.s__Eggerthella_lenta.t__GCF_000024265	454	212	27	427	-0.000452465	0.00351369	0.897599	0.995406	0.00274494	0.00477104	0.565403	0.994584	platelet_aggregation_inhibitor	305	162	18	287	0.0032746	0.00338134	0.333635	0.975695	0.00684013	0.00425364	0.109053	0.713485	platelet_aggregation_inhibitor	1124	464	32	1092	0.000313814	0.00140966	0.823877	0.939799	-0.000441882	0.00170763	0.795865	0.935225	platelet_aggregation_inhibitor	80997.8	87462.4	503233	0.00122015	0.00060694	0.497429	0.618886	0.849867	NS	NS
k__Bacteria.p__Firmicutes.c__Clostridia.o__Clostridiales.f__Lachnospiraceae.g__Roseburia	454	411	27	427	0.0105864	0.0169062	0.531522	0.995406	0.0189137	0.0231903	0.41523	0.994584	platelet_aggregation_inhibitor	305	302	18	287	0.018782	0.017024	0.270804	0.975695	0.0299745	0.0210298	0.155241	0.76327	platelet_aggregation_inhibitor	1124	1120	32	1092	0.00356433	0.010221	0.727361	0.939799	0.00500452	0.0124035	0.686679	0.935225	platelet_aggregation_inhibitor	3498.7	3450.44	9572.25	0.00777995	0.00822954	1.05779	0.290152	0.658422	NS	NS
k__Bacteria.p__Bacteroidetes.c__Bacteroidia.o__Bacteroidales.f__Bacteroidales_noname.g__Bacteroidales_noname.s__Bacteroidales_bacterium_ph8.t__GCF_000311925	454	213	27	427	-0.000742557	0.00545609	0.891808	0.995406	0.00370775	0.00733801	0.613647	0.994584	platelet_aggregation_inhibitor	305	170	18	287	-0.00413257	0.00606361	0.496063	0.975695	-0.00471172	0.00755011	0.533129	0.927695	platelet_aggregation_inhibitor	1124	795	32	1092	0.00114378	0.0043474	0.792527	0.939799	0.00248074	0.00524719	0.636471	0.935225	platelet_aggregation_inhibitor	33592.1	27198.1	52910.3	0.00296564	-0.000675674	-0.227834	0.819775	0.967335	NS	NS
k__Bacteria.p__Actinobacteria.c__Actinobacteria.o__Coriobacteriales.f__Coriobacteriaceae.g__Collinsella.s__Collinsella_aerofaciens.t__GCF_000169035	454	304	27	427	0.00765404	0.0227596	0.736806	0.995406	0.0204282	0.0305357	0.503889	0.994584	platelet_aggregation_inhibitor	305	265	18	287	-0.0219593	0.0266406	0.410442	0.975695	-0.0497618	0.0330654	0.133537	0.713485	platelet_aggregation_inhibitor	1124	1013	32	1092	-0.00266103	0.0162543	0.869987	0.949457	0.00904673	0.0195666	0.64392	0.935225	platelet_aggregation_inhibitor	1930.51	1409.01	3784.96	0.0118474	-0.00368259	-0.310835	0.755926	0.950152	NS	NS
k__Bacteria.p__Firmicutes.c__Clostridia.o__Clostridiales.f__Lachnospiraceae.g__Lachnospiraceae_noname.s__Lachnospiraceae_bacterium_1_4_56FAA.t__GCF_000218385	454	158	27	427	0.00117643	0.00336546	0.726847	0.995406	-0.00463363	0.00455141	0.309308	0.994584	platelet_aggregation_inhibitor	305	105	18	287	0.00227134	0.00345629	0.511613	0.975695	0.00293654	0.00447703	0.512489	0.927695	platelet_aggregation_inhibitor	1124	234	32	1092	-0.000417356	0.00266214	0.875451	0.950848	-0.00107676	0.00324342	0.739967	0.935225	platelet_aggregation_inhibitor	88289.9	83710.4	141103	0.00178713	0.000750905	0.420174	0.674358	0.903666	NS	NS
k__Bacteria.p__Firmicutes.c__Clostridia.o__Clostridiales.f__Clostridiaceae	454	407	27	427	-0.0351733	0.0170646	0.0398926	0.436224	-0.0184283	0.0235807	0.43499	0.994584	platelet_aggregation_inhibitor	305	278	18	287	-5.93801e-05	0.011935	0.996034	0.996034	-0.00666889	0.0149874	0.656727	0.927695	platelet_aggregation_inhibitor	1124	1006	32	1092	0.000617955	0.0102387	0.951884	0.977157	0.00400156	0.0122017	0.743013	0.935225	platelet_aggregation_inhibitor	3434.08	7020.28	9539.25	0.0070722	-0.00576734	-0.815494	0.414789	0.772818	NS	NS
k__Bacteria.p__Firmicutes.c__Clostridia.o__Clostridiales.f__Clostridiaceae.g__Clostridium	454	405	27	427	-0.0337318	0.0170924	0.0490862	0.436224	-0.0205367	0.0236384	0.385507	0.994584	platelet_aggregation_inhibitor	305	277	18	287	8.77378e-05	0.0119191	0.994132	0.996034	-0.00640649	0.0149684	0.669017	0.927695	platelet_aggregation_inhibitor	1124	1004	32	1092	0.000451052	0.0102373	0.964865	0.982172	0.00380502	0.0121992	0.755173	0.935225	platelet_aggregation_inhibitor	3422.9	7039.02	9541.77	0.00707041	-0.00552594	-0.781558	0.434475	0.784714	NS	NS
k__Bacteria.p__Firmicutes.c__Bacilli.o__Lactobacillales.f__Streptococcaceae.g__Streptococcus.s__Streptococcus_salivarius.t__Streptococcus_salivarius_unclassified	454	434	27	427	0.0484337	0.0157298	0.00221188	0.0895813	-0.00384156	0.018822	0.838385	0.994584	platelet_aggregation_inhibitor	305	290	18	287	0.0160202	0.0113224	0.15822	0.928333	0.0288622	0.0141701	0.0427558	0.518046	platelet_aggregation_inhibitor	1124	1068	32	1092	0.0223994	0.00900465	0.0130119	0.106068	0.0018629	0.0101799	0.854835	0.952574	platelet_aggregation_inhibitor	4041.58	7800.54	12332.9	0.00643156	0.0246935	3.83942	0.000123325	0.00545713	2.92954	0.317298
k__Bacteria.p__Actinobacteria.c__Actinobacteria.o__Bifidobacteriales.f__Bifidobacteriaceae.g__Bifidobacterium.s__Bifidobacterium_longum.t__Bifidobacterium_longum_unclassified	454	369	27	427	-0.0220353	0.0281928	0.434878	0.964283	-0.028908	0.0388597	0.457376	0.994584	platelet_aggregation_inhibitor	305	269	18	287	-0.0281993	0.0329071	0.392173	0.975695	-0.0431605	0.0412242	0.296079	0.888237	platelet_aggregation_inhibitor	1124	1025	32	1092	-0.031433	0.0214879	0.143798	0.466315	-0.00484485	0.0257963	0.85106	0.952574	platelet_aggregation_inhibitor	1258.13	923.468	2165.77	0.0151666	-0.0280264	-1.84791	0.0646158	0.324522	NS	NS
k__Bacteria.p__Firmicutes.c__Clostridia.o__Clostridiales.f__Lachnospiraceae.g__Lachnospiraceae_noname.s__Lachnospiraceae_bacterium_1_1_57FAA.t__GCF_000218445	454	273	27	427	0.0170365	0.0195196	0.383278	0.913094	0.0136694	0.0273479	0.617482	0.994584	platelet_aggregation_inhibitor	305	129	18	287	0.0227658	0.00719809	0.00173222	0.112594	0.0219405	0.00886551	0.0139945	0.495404	platelet_aggregation_inhibitor	1124	494	32	1092	0.00265114	0.00579003	0.64713	0.890294	-0.00137408	0.00710154	0.846612	0.952574	platelet_aggregation_inhibitor	2624.58	19300.3	29829	0.0043957	0.0108819	2.47558	0.0133019	0.10702	NS	NS
k__Bacteria.p__Actinobacteria.c__Actinobacteria.o__Coriobacteriales.f__Coriobacteriaceae.g__Collinsella	454	342	27	427	0.019736	0.0227931	0.387032	0.913094	0.044384	0.030682	0.148804	0.994584	platelet_aggregation_inhibitor	305	278	18	287	-0.0106955	0.0254837	0.675008	0.975695	-0.0390271	0.0317034	0.21942	0.870742	platelet_aggregation_inhibitor	1124	1052	32	1092	-0.00599621	0.0157221	0.702988	0.927781	0.00384203	0.0189366	0.83926	0.952574	platelet_aggregation_inhibitor	1924.84	1539.84	4045.57	0.0115391	-0.000364678	-0.0316036	0.974788	0.995542	NS	NS
k__Bacteria.p__Firmicutes.c__Bacilli.o__Lactobacillales.f__Streptococcaceae.g__Streptococcus.s__Streptococcus_anginosus.t__Streptococcus_anginosus_unclassified	454	121	27	427	0.0104674	0.00524717	0.0466756	0.436224	0.00426308	0.00695452	0.540231	0.994584	platelet_aggregation_inhibitor	305	60	18	287	-0.00391263	0.00408331	0.338739	0.975695	-0.00732011	0.00481189	0.129392	0.713485	platelet_aggregation_inhibitor	1124	268	32	1092	0.000178291	0.000733705	0.808053	0.939799	0.000156194	0.000858699	0.855702	0.952574	platelet_aggregation_inhibitor	36320.3	59975.6	1.85762e+06	0.000715397	0.00024398	0.341041	0.733073	0.933481	NS	NS
k__Bacteria.p__Actinobacteria.c__Actinobacteria.o__Coriobacteriales.f__Coriobacteriaceae	454	436	27	427	0.0137824	0.0188309	0.464619	0.96614	0.0442274	0.0255079	0.0837182	0.994584	platelet_aggregation_inhibitor	305	305	18	287	-0.0171388	0.0200897	0.394287	0.975695	-0.0399194	0.0243871	0.102854	0.713485	platelet_aggregation_inhibitor	1124	1123	32	1092	-9.0927e-05	0.0133759	0.994577	0.994577	-0.00301699	0.0162033	0.852326	0.952574	platelet_aggregation_inhibitor	2820.06	2477.73	5589.22	0.00958397	-0.000377193	-0.0393566	0.968606	0.995542	NS	NS
k__Bacteria.p__Bacteroidetes.c__Bacteroidia.o__Bacteroidales.f__Prevotellaceae	454	167	27	427	-0.00175118	0.00486865	0.719289	0.995406	-0.0118465	0.00701067	0.0920194	0.994584	platelet_aggregation_inhibitor	305	135	18	287	0.0157405	0.0116483	0.177718	0.962641	0.0174999	0.0145821	0.231297	0.871053	platelet_aggregation_inhibitor	1124	699	32	1092	-0.0128494	0.0130026	0.323269	0.692283	0.0025089	0.015634	0.872536	0.962442	platelet_aggregation_inhibitor	42187.4	7370.15	5914.82	0.00424582	-0.00061057	-0.143805	0.885655	0.995542	NS	NS
k__Bacteria.p__Firmicutes.c__Clostridia.o__Clostridiales.f__Lachnospiraceae.g__Blautia.s__Ruminococcus_torques	454	446	27	427	-0.0139145	0.01702	0.414069	0.964283	-0.0164284	0.0232035	0.479355	0.994584	platelet_aggregation_inhibitor	305	305	18	287	0.0118471	0.0154903	0.445	0.975695	0.0144908	0.0190369	0.447234	0.927695	platelet_aggregation_inhibitor	1124	1124	32	1092	0.0105222	0.0113069	0.352263	0.703969	-0.00213421	0.013612	0.875441	0.962442	platelet_aggregation_inhibitor	3452.09	4167.57	7821.91	0.00804738	0.00541678	0.673111	0.500876	0.817342	NS	NS
k__Bacteria.p__Firmicutes.c__Bacilli.o__Lactobacillales.f__Streptococcaceae.g__Streptococcus	454	446	27	427	0.0644419	0.0281216	0.0224124	0.376369	-0.0102908	0.0339357	0.761865	0.994584	platelet_aggregation_inhibitor	305	296	18	287	0.00125681	0.0234695	0.95733	0.987721	-0.0147909	0.0280942	0.599015	0.927695	platelet_aggregation_inhibitor	1124	1105	32	1092	0.0521796	0.0187543	0.00548933	0.0634109	0.00126714	0.0216118	0.953256	0.964378	platelet_aggregation_inhibitor	1264.5	1815.48	2843.14	0.0129934	0.0391892	3.01608	0.0025607	0.0503604	3.89838	0.486967
k__Bacteria.p__Firmicutes.c__Clostridia.o__Clostridiales.f__Lachnospiraceae.g__Coprococcus.s__Coprococcus_comes.t__GCF_000155875	454	300	27	427	0.00600287	0.0166494	0.718613	0.995406	-0.0281627	0.0223059	0.207489	0.994584	platelet_aggregation_inhibitor	305	264	18	287	0.00435684	0.0168696	0.79638	0.975695	0.0348305	0.0205985	0.0920318	0.708244	platelet_aggregation_inhibitor	1124	1047	32	1092	-0.0187468	0.0110047	0.0887472	0.366284	-0.00147365	0.0132046	0.91116	0.964378	platelet_aggregation_inhibitor	3607.49	3513.92	8257.46	0.00806377	-0.00766219	-0.9502	0.342011	0.712187	NS	NS
k__Bacteria.p__Bacteroidetes.c__Bacteroidia.o__Bacteroidales.f__Rikenellaceae.g__Alistipes.s__Alistipes_onderdonkii.t__GCF_000374505	454	238	27	427	0.0121357	0.010444	0.245894	0.84874	0.0142385	0.014164	0.315399	0.994584	platelet_aggregation_inhibitor	305	187	18	287	0.0023779	0.00743134	0.749212	0.975695	-0.00581239	0.00934755	0.534621	0.927695	platelet_aggregation_inhibitor	1124	789	32	1092	0.00585462	0.00544543	0.282548	0.656344	-0.000572586	0.0066204	0.931095	0.964378	platelet_aggregation_inhibitor	9167.8	18107.8	33723.7	0.0040489	0.00576655	1.42423	0.154381	0.491865	NS	NS
k__Bacteria.p__Firmicutes.c__Clostridia.o__Clostridiales.f__Ruminococcaceae.g__Ruminococcus.s__Ruminococcus_bromii.t__GCF_000209875	454	208	27	427	0.0163157	0.036389	0.654108	0.995406	-0.0204057	0.0492519	0.678869	0.994584	platelet_aggregation_inhibitor	305	210	18	287	-0.0225049	0.0469511	0.632058	0.975695	0.0238372	0.0596138	0.689583	0.927695	platelet_aggregation_inhibitor	1124	898	32	1092	-0.035821	0.0330936	0.279303	0.656344	0.00342447	0.0400912	0.931946	0.964378	platelet_aggregation_inhibitor	755.195	453.638	913.085	0.0217088	-0.0144186	-0.664182	0.506574	0.817342	NS	NS
k__Bacteria.p__Firmicutes.c__Clostridia.o__Clostridiales.f__Eubacteriaceae.g__Eubacterium.s__Eubacterium_ramulus.t__GCF_000469345	454	237	27	427	0.0202115	0.0106505	0.0583992	0.443469	0.0334152	0.0145712	0.0223628	0.994584	platelet_aggregation_inhibitor	305	231	18	287	-0.00837145	0.0109749	0.446198	0.975695	0.00471532	0.0133968	0.725141	0.927695	platelet_aggregation_inhibitor	1124	957	32	1092	-0.0067189	0.00694347	0.333426	0.700812	-0.00119781	0.00834488	0.885892	0.964378	platelet_aggregation_inhibitor	8815.77	8302.35	20741.8	0.00513937	-0.000810471	-0.157698	0.874695	0.995542	NS	NS
k__Bacteria.p__Firmicutes.c__Clostridia.o__Clostridiales.f__Eubacteriaceae.g__Eubacterium.s__Eubacterium_ventriosum.t__GCF_000153885	454	188	27	427	0.00401829	0.00787927	0.610321	0.995406	0.00539531	0.0107957	0.617519	0.994584	platelet_aggregation_inhibitor	305	200	18	287	0.00681189	0.0090117	0.450312	0.975695	0.00791974	0.0111457	0.477982	0.927695	platelet_aggregation_inhibitor	1124	844	32	1092	-0.00572429	0.00670843	0.393677	0.744923	-0.000938765	0.00812326	0.908019	0.964378	platelet_aggregation_inhibitor	16107.5	12313.6	22220.7	0.00444371	0.000422692	0.0951215	0.924218	0.995542	NS	NS
k__Bacteria.p__Firmicutes.c__Negativicutes.o__Selenomonadales.f__Veillonellaceae.g__Veillonella	454	253	27	427	0.00492446	0.00444805	0.268942	0.84874	-0.00340496	0.00615936	0.580753	0.994584	platelet_aggregation_inhibitor	305	150	18	287	0.00250883	0.00294044	0.39427	0.975695	-0.00132394	0.00352055	0.707197	0.927695	platelet_aggregation_inhibitor	1124	553	32	1092	0.00193039	0.00230968	0.403462	0.750703	0.000213447	0.00279797	0.939206	0.964378	platelet_aggregation_inhibitor	50542.9	115658	187454	0.00168155	0.00254746	1.51495	0.129786	0.470475	NS	NS
k__Bacteria.p__Bacteroidetes.c__Bacteroidia.o__Bacteroidales.f__Prevotellaceae.g__Prevotella	454	103	27	427	-0.0202404	0.0212226	0.340751	0.862526	-0.0327656	0.0289516	0.258428	0.994584	platelet_aggregation_inhibitor	305	86	18	287	0.00227382	0.0218993	0.917374	0.975695	0.00764122	0.0275641	0.781831	0.928752	platelet_aggregation_inhibitor	1124	488	32	1092	-0.00791468	0.0105209	0.452053	0.768932	-0.000707314	0.0127359	0.955722	0.964378	platelet_aggregation_inhibitor	2220.26	2085.15	9034.23	0.00865821	-0.0083736	-0.967128	0.33348	0.711293	NS	NS
k__Bacteria.p__Firmicutes.c__Clostridia.o__Clostridiales.f__Lachnospiraceae	454	451	27	427	-0.029751	0.0334571	0.374369	0.909717	-0.0240097	0.0455866	0.598709	0.994584	platelet_aggregation_inhibitor	305	305	18	287	-0.00260593	0.0275289	0.924647	0.975695	0.0276422	0.0336406	0.412	0.927695	platelet_aggregation_inhibitor	1124	1124	32	1092	0.0103881	0.0178275	0.560212	0.849239	0.00111038	0.0214194	0.958666	0.964378	platelet_aggregation_inhibitor	893.354	1319.54	3146.43	0.0136598	0.000497947	0.0364534	0.970921	0.995542	NS	NS
k__Bacteria.p__Firmicutes.c__Clostridia.o__Clostridiales.f__Lachnospiraceae.g__Lachnospiraceae_noname.s__Lachnospiraceae_bacterium_2_1_58FAA.t__GCF_000218465	454	144	27	427	-0.00391591	0.00237769	0.100352	0.571463	-0.00445367	0.0032718	0.17429	0.994584	platelet_aggregation_inhibitor	305	87	18	287	-0.00416668	0.00669179	0.533988	0.975695	-0.0144623	0.0083143	0.0831205	0.708244	platelet_aggregation_inhibitor	1124	218	32	1092	0.00159133	0.00307772	0.605226	0.859418	-0.000281354	0.00369871	0.939379	0.964378	platelet_aggregation_inhibitor	176884	22331.4	105570	0.00181135	-0.00202672	-1.1189	0.263184	0.62086	NS	NS
k__Bacteria.p__Bacteroidetes.c__Bacteroidia.o__Bacteroidales.f__Prevotellaceae.g__Prevotella.s__Prevotella_copri.t__GCF_000157935	454	64	27	427	-0.0154762	0.0207209	0.455532	0.96614	-0.0266901	0.0282347	0.345083	0.994584	platelet_aggregation_inhibitor	305	76	18	287	0.00475459	0.0212063	0.82275	0.975695	0.0130085	0.0268064	0.627883	0.927695	platelet_aggregation_inhibitor	1124	407	32	1092	-0.00402517	0.00976087	0.680147	0.913571	0.00145869	0.0117934	0.901588	0.964378	platelet_aggregation_inhibitor	2329.06	2223.67	10496	0.00815174	-0.00450009	-0.552041	0.580921	0.833324	NS	NS
k__Bacteria.p__Bacteroidetes.c__Bacteroidia.o__Bacteroidales.f__Rikenellaceae.g__Alistipes.s__Alistipes_finegoldii.t__GCF_000265365	454	193	27	427	0.000832709	0.00423143	0.844085	0.995406	-0.00268352	0.00567073	0.636322	0.994584	platelet_aggregation_inhibitor	305	145	18	287	-0.00204562	0.00418827	0.625627	0.975695	-0.00165834	0.00548566	0.762668	0.927695	platelet_aggregation_inhibitor	1124	611	32	1092	0.000583968	0.00306788	0.849071	0.944799	0.000471217	0.00372371	0.899324	0.964378	platelet_aggregation_inhibitor	55850.5	57007.4	106249	0.00213635	-3.6798e-05	-0.0172247	0.986257	0.995542	NS	NS
k__Bacteria.p__Firmicutes.c__Clostridia.o__Clostridiales.f__Lachnospiraceae.g__Blautia.s__Ruminococcus_gnavus.t__Ruminococcus_gnavus_unclassified	454	314	27	427	0.0190379	0.0169716	0.262641	0.84874	0.034205	0.0235412	0.147105	0.994584	platelet_aggregation_inhibitor	305	158	18	287	-0.00717251	0.00750383	0.339999	0.975695	-0.0164051	0.0096234	0.0895537	0.708244	platelet_aggregation_inhibitor	1124	434	32	1092	0.000404009	0.00267635	0.880041	0.951283	0.000383786	0.00323247	0.905516	0.964378	platelet_aggregation_inhibitor	3471.82	17759.6	139610	0.00249346	-3.0349e-05	-0.0121715	0.990289	0.995542	NS	NS
k__Bacteria.p__Bacteroidetes.c__Bacteroidia.o__Bacteroidales.f__Rikenellaceae.g__Alistipes.s__Alistipes_putredinis.t__GCF_000154465	454	223	27	427	0.00101032	0.015196	0.947021	0.995406	-0.0103672	0.0201829	0.607775	0.994584	platelet_aggregation_inhibitor	305	203	18	287	-0.000185674	0.0156254	0.990527	0.996034	-0.00795146	0.0187451	0.671774	0.927695	platelet_aggregation_inhibitor	1124	904	32	1092	0.00124358	0.0100488	0.901532	0.96532	0.000774412	0.0121385	0.949143	0.964378	platelet_aggregation_inhibitor	4330.53	4095.78	9903.18	0.00738626	0.000869098	0.117664	0.906334	0.995542	NS	NS
k__Bacteria.p__Bacteroidetes.c__Bacteroidia.o__Bacteroidales.f__Porphyromonadaceae.g__Parabacteroides.s__Parabacteroides_unclassified	454	164	27	427	-0.00302885	0.00640242	0.636406	0.995406	0.0030061	0.00881122	0.733169	0.994584	platelet_aggregation_inhibitor	305	105	18	287	0.00256578	0.00538004	0.633789	0.975695	0.00572844	0.00673179	0.395593	0.927695	platelet_aggregation_inhibitor	1124	359	32	1092	-0.000197647	0.00342231	0.953956	0.977157	0.000212731	0.00412991	0.958929	0.964378	platelet_aggregation_inhibitor	24395.6	34548.4	85381.1	0.00263226	-1.4706e-05	-0.00558683	0.995542	0.995542	NS	NS
k__Bacteria.p__Firmicutes.c__Clostridia.o__Clostridiales.f__Lachnospiraceae.g__Dorea.s__Dorea_longicatena.t__GCF_000154065	454	325	27	427	0.00242552	0.0192544	0.899812	0.995406	0.0108226	0.0260412	0.677933	0.994584	platelet_aggregation_inhibitor	305	285	18	287	-0.00385506	0.0192141	0.84112	0.975695	0.00499129	0.0237331	0.833589	0.960314	platelet_aggregation_inhibitor	1124	1074	32	1092	-0.0333923	0.0134583	0.0132417	0.106068	-0.000495024	0.0161232	0.975512	0.975512	platelet_aggregation_inhibitor	2697.36	2708.7	5521.01	0.00956639	-0.0172287	-1.80096	0.071709	0.331341	NS	NS
Pathways
Pathways	N.IBD	non-zeros.IBD	Users.IBD	Non-users.IBD	Coef.IBD_univariate	SE.IBD_univariate	Pval.IBD_univariate	Qval.IBD_univariate	coeff.correcting.all.IBD_multivariate	SE.correcting_all.IBD_multivariate	pval.correcting.all.IBD_multivariate	qval.correcting.all.IBD_multivariate	drug.IBD	N.MIBS	non-zeros.MIBS	Users.MIBS	Non-users.MIBS	Coef.MIBS_univariate	SE.MIBS_univariate	Pval.MIBS_univariate	Qval.MIBS_univariate	coeff.correcting.all.MIBS_multivariate	SE.correcting_all.MIBS_multivariate	pval.correcting.all.MIBS_multivariate	qval.correcting.all.MIBS_multivariate	drug.MIBS	N.LLD	non-zeros.LLD	Users.LLD	Non-users.LLD	Coef.LLD_univariate	SE.LLD_univariate	Pval.LLD_univariate	Qval.LLD_univariate	coeff.correcting.all.LLD_multivariate	SE.correcting_all.LLD_multivariate	pval.correcting.all.LLD_multivariate	qval.correcting.all.LLD_multivariate	drug.LLD	inverse_var.ibd_univariate	inverse_var.mibs_univariate	inverse_var.lld_univariate	se_univariate	beta_univariate	Z_univariate	P_univariate	FDR_univariate	Het.Q_univariate	Het.I2_univariate
PWY.5173	454	294	27	427	1.07163	0.484698	0.0275569	0.679444	0.295779	0.63806	0.643217	0.99457	platelet_aggregation_inhibitor	305	173	18	287	0.45119	0.440142	0.306147	0.875732	0.0243175	0.535988	0.963847	0.998282	platelet_aggregation_inhibitor	1124	600	32	1092	1.31036	0.361684	0.000304373	0.0502216	0.909699	0.429277	0.0343072	0.80751	platelet_aggregation_inhibitor	4.25654	5.16196	7.64438	0.242088	0.990883	4.09307	4.25707e-05	0.00664104	2.31148	0.134752
PWY.5464	454	262	27	427	0.497547	0.553506	0.369199	0.893451	-0.373336	0.741639	0.614967	0.99457	platelet_aggregation_inhibitor	305	161	18	287	0.618521	0.534934	0.248503	0.875732	0.118752	0.664827	0.858372	0.998282	platelet_aggregation_inhibitor	1124	555	32	1092	1.50705	0.44048	0.000645577	0.0710135	1.10963	0.528199	0.0358918	0.80751	platelet_aggregation_inhibitor	3.26404	3.49461	5.15404	0.289731	0.969797	3.34723	0.000816224	0.0554212	2.64683	0.24438
PWY.7013	454	117	27	427	-0.712388	0.471154	0.131254	0.893451	-0.272173	0.634577	0.668226	0.99457	platelet_aggregation_inhibitor	305	66	18	287	0.0626917	0.377536	0.868227	0.979462	-0.363941	0.477151	0.446308	0.998282	platelet_aggregation_inhibitor	1124	221	32	1092	0.970181	0.311951	0.00191839	0.0887962	1.01427	0.37882	0.00753259	0.80751	platelet_aggregation_inhibitor	4.50478	7.01591	10.2761	0.214192	0.33034	1.54226	0.12301	0.354121	NS	NS
PRPP.PWY	454	449	27	427	0.146056	0.087594	0.0961605	0.879077	0.119277	0.120478	0.322776	0.99457	platelet_aggregation_inhibitor	305	304	18	287	-0.214093	0.135846	0.116117	0.848159	-0.129055	0.170193	0.448979	0.998282	platelet_aggregation_inhibitor	1124	1121	32	1092	-0.20001	0.0659069	0.00246441	0.0903618	-0.184414	0.0793322	0.0202845	0.80751	platelet_aggregation_inhibitor	130.332	54.1883	230.218	0.0491036	-0.0930983	-1.89596	0.0579656	0.251184	NS	NS
PWY.5840	454	258	27	427	0.45723	0.60158	0.447635	0.893451	0.129832	0.818363	0.874026	0.99457	platelet_aggregation_inhibitor	305	143	18	287	1.10789	0.625806	0.0776933	0.816438	1.19341	0.785522	0.129893	0.998282	platelet_aggregation_inhibitor	1124	582	32	1092	1.50026	0.499879	0.00274857	0.0907027	1.3323	0.604207	0.0276624	0.80751	platelet_aggregation_inhibitor	2.7632	2.55341	4.00193	0.327586	1.08346	3.30739	0.000941699	0.0554212	1.78036	0
DTDPRHAMSYN.PWY	454	454	27	427	-0.0820879	0.0629891	0.193213	0.893451	-0.0110266	0.0818008	0.892843	0.99457	platelet_aggregation_inhibitor	305	305	18	287	-0.0486734	0.0625205	0.436881	0.908397	-0.0558431	0.0796385	0.483791	0.998282	platelet_aggregation_inhibitor	1124	1124	32	1092	-0.104294	0.0363879	0.00423325	0.126998	-0.101337	0.0439459	0.0213041	0.80751	platelet_aggregation_inhibitor	252.04	255.832	755.241	0.0281371	-0.0885973	-3.14877	0.00163957	0.069167	0.604525	0
GLUCONEO.PWY	454	422	27	427	0.300378	0.380677	0.430501	0.893451	0.759064	0.510209	0.13761	0.99457	platelet_aggregation_inhibitor	305	297	18	287	0.257134	0.193968	0.185998	0.875732	0.0116356	0.23627	0.960761	0.998282	platelet_aggregation_inhibitor	1124	1109	32	1092	0.319212	0.121701	0.00883952	0.162058	0.295374	0.144657	0.0414108	0.80751	platelet_aggregation_inhibitor	6.90061	26.5791	67.5162	0.0995057	0.301588	3.03086	0.00243858	0.069167	0.0735042	0
CRNFORCAT.PWY	454	169	27	427	-0.442405	0.539182	0.412371	0.893451	-0.171898	0.731776	0.814403	0.99457	platelet_aggregation_inhibitor	305	148	18	287	-0.272525	0.658848	0.679436	0.936043	-0.861086	0.822006	0.295808	0.998282	platelet_aggregation_inhibitor	1124	619	32	1092	-1.34515	0.532057	0.0116015	0.191425	-1.32971	0.64382	0.0391288	0.80751	platelet_aggregation_inhibitor	3.43977	2.30372	3.53252	0.328337	-0.744001	-2.26597	0.0234532	0.191292	NS	NS
PWY.5022	454	325	27	427	-0.79581	0.487329	0.103187	0.879077	-0.327251	0.676202	0.628685	0.99457	platelet_aggregation_inhibitor	305	211	18	287	0.368033	0.516184	0.476411	0.908397	0.454261	0.637214	0.476545	0.998282	platelet_aggregation_inhibitor	1124	899	32	1092	0.916345	0.384309	0.0172734	0.21582	1.18248	0.464401	0.0110276	0.80751	platelet_aggregation_inhibitor	4.21072	3.7531	6.77077	0.260514	0.287398	1.1032	0.269942	0.510435	NS	NS
PWY.7211	454	446	27	427	0.20437	0.113429	0.072301	0.827722	0.195976	0.157665	0.214635	0.99457	platelet_aggregation_inhibitor	305	304	18	287	-0.0927307	0.158539	0.55906	0.914296	-0.0120555	0.198928	0.951723	0.998282	platelet_aggregation_inhibitor	1124	1120	32	1092	-0.192246	0.0839276	0.0221747	0.220622	-0.245253	0.100896	0.0152333	0.80751	platelet_aggregation_inhibitor	77.7228	39.7858	141.968	0.0620799	-0.0581862	-0.937279	0.348615	0.575492	NS	NS
PWY.7237	454	449	27	427	-0.389307	0.169196	0.0218741	0.679444	-0.00648938	0.230363	0.977541	0.99457	platelet_aggregation_inhibitor	305	305	18	287	0.107293	0.151442	0.479204	0.908397	0.0546053	0.174926	0.755164	0.998282	platelet_aggregation_inhibitor	1124	1124	32	1092	-0.215146	0.105699	0.0420412	0.252247	-0.3218	0.125789	0.010657	0.80751	platelet_aggregation_inhibitor	34.9315	43.6023	89.5073	0.0771422	-0.167685	-2.17371	0.0297266	0.220826	NS	NS
PWY.6124	454	454	27	427	0.0351082	0.0731889	0.63169	0.92214	-0.0838529	0.096784	0.386809	0.99457	platelet_aggregation_inhibitor	305	305	18	287	0.00421479	0.0774305	0.956627	0.995231	-0.0904191	0.0938228	0.336071	0.998282	platelet_aggregation_inhibitor	1124	1124	32	1092	0.0687188	0.0428105	0.108736	0.369927	0.122784	0.0516991	0.0177251	0.80751	platelet_aggregation_inhibitor	186.685	166.792	545.631	0.0333499	0.049774	1.49248	0.135573	0.38107	NS	NS
P162.PWY	454	326	27	427	-0.64441	0.518708	0.214777	0.893451	-0.56997	0.703579	0.418368	0.99457	platelet_aggregation_inhibitor	305	203	18	287	-1.11026	0.53356	0.0383016	0.705742	-1.39307	0.653489	0.033952	0.805443	platelet_aggregation_inhibitor	1124	904	32	1092	0.607108	0.389329	0.119192	0.380256	0.974448	0.468787	0.0378851	0.80751	platelet_aggregation_inhibitor	3.71667	3.51264	6.59729	0.268932	-0.165603	-0.615779	0.53804	0.714334	NS	NS
ARGININE.SYN4.PWY	454	422	27	427	0.0787766	0.449576	0.860984	0.945891	-0.325204	0.603357	0.590195	0.99457	platelet_aggregation_inhibitor	305	281	18	287	0.298066	0.498844	0.550618	0.909502	0.511045	0.60754	0.401014	0.998282	platelet_aggregation_inhibitor	1124	1080	32	1092	0.44805	0.306743	0.144387	0.426723	0.757989	0.369282	0.0403527	0.80751	platelet_aggregation_inhibitor	4.9476	4.01856	10.628	0.225911	0.324047	1.4344	0.151457	0.404149	NS	NS
PWY.6123	454	454	27	427	0.0187138	0.0648053	0.772896	0.937479	-0.0803574	0.086231	0.351973	0.99457	platelet_aggregation_inhibitor	305	305	18	287	-0.0316696	0.0699398	0.651014	0.92497	-0.111178	0.0857277	0.195812	0.998282	platelet_aggregation_inhibitor	1124	1124	32	1092	0.0549278	0.0377394	0.145826	0.426723	0.114297	0.0457743	0.012675	0.80751	platelet_aggregation_inhibitor	238.111	204.433	702.117	0.0295571	0.0319286	1.08023	0.280038	0.512965	NS	NS
PWY.5188	454	453	27	427	-0.0863438	0.0732337	0.239035	0.893451	-0.0633128	0.0986256	0.521278	0.99457	platelet_aggregation_inhibitor	305	305	18	287	0.0811495	0.0731976	0.268484	0.875732	0.121305	0.0881543	0.169977	0.998282	platelet_aggregation_inhibitor	1124	1124	32	1092	-0.0427897	0.0446965	0.338604	0.631296	-0.116837	0.0534855	0.029144	0.80751	platelet_aggregation_inhibitor	186.457	186.641	500.556	0.0338322	-0.0256077	-0.756902	0.449109	0.65173	NS	NS
PWY.5863	454	294	27	427	0.198617	0.506125	0.694933	0.92214	-0.15393	0.677205	0.820305	0.99457	platelet_aggregation_inhibitor	305	171	18	287	0.633906	0.515774	0.220027	0.875732	0.463972	0.646829	0.473822	0.998282	platelet_aggregation_inhibitor	1124	652	32	1092	1.34228	0.422986	0.00154806	0.0851433	1.00923	0.511473	0.0487302	0.848979	platelet_aggregation_inhibitor	3.90377	3.75908	5.58917	0.2747	0.804443	2.92844	0.00340665	0.0764286	3.15889	0.366865
PWY.5837	454	305	27	427	0.150458	0.518783	0.771938	0.937479	0.119318	0.685571	0.861922	0.99457	platelet_aggregation_inhibitor	305	173	18	287	0.594031	0.521821	0.255876	0.875732	0.398856	0.654613	0.542849	0.998282	platelet_aggregation_inhibitor	1124	656	32	1092	1.38109	0.422808	0.00112206	0.0851433	1.00665	0.51073	0.0489796	0.848979	platelet_aggregation_inhibitor	3.7156	3.67246	5.59387	0.277543	0.806217	2.90484	0.00367445	0.0764286	3.61181	0.44626
PWY.5899	454	305	27	427	0.229636	0.590949	0.69777	0.92214	0.170345	0.782966	0.82788	0.99457	platelet_aggregation_inhibitor	305	173	18	287	0.764459	0.625835	0.222861	0.875732	0.58825	0.783899	0.453673	0.998282	platelet_aggregation_inhibitor	1124	656	32	1092	1.58834	0.49916	0.00150277	0.0851433	1.13826	0.603807	0.0596811	0.980026	platelet_aggregation_inhibitor	2.86351	2.55318	4.01348	0.325642	0.952702	2.92561	0.00343778	0.0764286	3.2092	0.376791
PWY.922	454	302	27	427	1.3282	0.50416	0.00872544	0.679444	-0.0978908	0.63021	0.87664	0.99457	platelet_aggregation_inhibitor	305	183	18	287	0.271016	0.502095	0.589759	0.92497	0.175353	0.605411	0.772317	0.998282	platelet_aggregation_inhibitor	1124	748	32	1092	1.62233	0.39046	3.50246e-05	0.0115581	0.683584	0.463624	0.140657	0.995774	platelet_aggregation_inhibitor	3.93425	3.96669	6.55915	0.262975	1.17161	4.45521	8.3811e-06	0.0026149	4.64618	0.569539
PWY.5910	454	180	27	427	1.17861	0.470045	0.0125219	0.679444	0.4243	0.629114	0.500424	0.99457	platelet_aggregation_inhibitor	305	119	18	287	-0.0639142	0.482086	0.894616	0.979462	0.0321747	0.607228	0.957783	0.998282	platelet_aggregation_inhibitor	1124	613	32	1092	1.25082	0.406705	0.00215264	0.0887962	0.751885	0.487444	0.123245	0.995774	platelet_aggregation_inhibitor	4.52606	4.3028	6.04562	0.259286	0.848528	3.27256	0.00106579	0.0554212	5.05384	0.604261
PYRIDNUCSYN.PWY	454	453	27	427	-0.01258	0.066335	0.849679	0.945891	0.0407437	0.0880658	0.643876	0.99457	platelet_aggregation_inhibitor	305	305	18	287	-0.0211727	0.0678676	0.755281	0.967362	0.0261068	0.0843369	0.757144	0.998282	platelet_aggregation_inhibitor	1124	1124	32	1092	-0.105266	0.0383385	0.00613544	0.155746	-0.0676973	0.0460147	0.141528	0.995774	platelet_aggregation_inhibitor	227.256	217.108	680.346	0.0298181	-0.0703054	-2.35781	0.0183831	0.165268	NS	NS
PENTOSE.P.PWY	454	452	27	427	0.0513423	0.145817	0.724935	0.92214	0.174673	0.198382	0.379135	0.99457	platelet_aggregation_inhibitor	305	304	18	287	-0.417251	0.182092	0.0226454	0.646424	-0.527331	0.225421	0.0200765	0.805443	platelet_aggregation_inhibitor	1124	1123	32	1092	-0.292401	0.109431	0.00765008	0.158172	-0.0943956	0.130892	0.470963	0.995774	platelet_aggregation_inhibitor	47.0306	30.1592	83.5064	0.0788855	-0.21523	-2.72838	0.00636453	0.116808	NS	NS
PWY.5920	454	116	27	427	-0.176146	0.416927	0.672877	0.92214	-0.0197873	0.568148	0.972235	0.99457	platelet_aggregation_inhibitor	305	59	18	287	-0.182337	0.32882	0.579643	0.92497	0.0880834	0.395517	0.823939	0.998282	platelet_aggregation_inhibitor	1124	221	32	1092	0.802618	0.302492	0.00808275	0.158172	0.564166	0.361274	0.118676	0.995774	platelet_aggregation_inhibitor	5.7528	9.24877	10.9288	0.196379	0.234163	1.1924	0.233105	0.49141	NS	NS
NONMEVIPP.PWY	454	454	27	427	-0.0641222	0.0399567	0.109277	0.88488	-0.0113799	0.0527753	0.82939	0.99457	platelet_aggregation_inhibitor	305	305	18	287	0.00462433	0.0350789	0.895214	0.979462	0.0341641	0.0423797	0.420918	0.998282	platelet_aggregation_inhibitor	1124	1124	32	1092	-0.0613233	0.0231333	0.00814284	0.158172	-0.0200458	0.0273963	0.464514	0.995774	platelet_aggregation_inhibitor	626.355	812.658	1868.63	0.0173876	-0.0456506	-2.62546	0.00865308	0.132095	NS	NS
PWY.7209	454	322	27	427	-0.129531	0.589632	0.826221	0.945891	-0.271471	0.796147	0.733298	0.99457	platelet_aggregation_inhibitor	305	240	18	287	-0.410102	0.628206	0.514379	0.908397	-0.175697	0.755754	0.816346	0.998282	platelet_aggregation_inhibitor	1124	965	32	1092	-1.10236	0.427354	0.0100211	0.17405	-0.687275	0.511192	0.179084	0.995774	platelet_aggregation_inhibitor	2.87632	2.53394	5.47551	0.303089	-0.684172	-2.25733	0.0239874	0.191292	NS	NS
HISTSYN.PWY	454	454	27	427	-0.018647	0.0678885	0.7837	0.937479	0.0529377	0.0939909	0.573604	0.99457	platelet_aggregation_inhibitor	305	305	18	287	-0.177758	0.0690038	0.0104751	0.553403	-0.185062	0.0867032	0.0337289	0.805443	platelet_aggregation_inhibitor	1124	1124	32	1092	-0.105974	0.0450448	0.0188141	0.21582	-0.0591923	0.0541911	0.274951	0.995774	platelet_aggregation_inhibitor	216.974	210.017	492.846	0.032972	-0.101764	-3.08639	0.00202602	0.069167	2.72053	0.26485
PWY0.781	454	446	27	427	-0.0424157	0.11974	0.723342	0.92214	-0.0451637	0.165592	0.7852	0.99457	platelet_aggregation_inhibitor	305	302	18	287	-0.204772	0.153978	0.184593	0.875732	-0.353864	0.186861	0.0593756	0.805443	platelet_aggregation_inhibitor	1124	1117	32	1092	-0.228639	0.0961737	0.017608	0.21582	-0.115785	0.114723	0.313083	0.995774	platelet_aggregation_inhibitor	69.7462	42.1775	108.115	0.067414	-0.165037	-2.4481	0.014361	0.144536	NS	NS
P4.PWY	454	448	27	427	-0.0284484	0.112364	0.800251	0.937563	-0.0334085	0.155005	0.829468	0.99457	platelet_aggregation_inhibitor	305	302	18	287	-0.230079	0.156332	0.142168	0.875732	-0.367237	0.188984	0.0530737	0.805443	platelet_aggregation_inhibitor	1124	1118	32	1092	-0.229895	0.0977587	0.0188658	0.21582	-0.103694	0.117215	0.376544	0.995774	platelet_aggregation_inhibitor	79.2044	40.9169	104.638	0.0667024	-0.158939	-2.38281	0.0171809	0.162438	NS	NS
COLANSYN.PWY	454	389	27	427	-0.471205	0.493324	0.340022	0.893451	0.0736753	0.660752	0.911275	0.99457	platelet_aggregation_inhibitor	305	232	18	287	0.588496	0.589238	0.318731	0.875732	-0.146812	0.72443	0.839558	0.998282	platelet_aggregation_inhibitor	1124	853	32	1092	1.07568	0.464079	0.0206352	0.21582	0.803155	0.562695	0.153773	0.995774	platelet_aggregation_inhibitor	4.109	2.88018	4.64319	0.293201	0.408635	1.3937	0.163407	0.414497	NS	NS
PWY.6628	454	393	27	427	1.06559	0.519596	0.0408798	0.714322	0.4684	0.697425	0.50222	0.99457	platelet_aggregation_inhibitor	305	242	18	287	0.405856	0.614509	0.509471	0.908397	0.344596	0.749437	0.646033	0.998282	platelet_aggregation_inhibitor	1124	907	32	1092	1.09579	0.463249	0.0181783	0.21582	0.226178	0.555196	0.683807	0.995774	platelet_aggregation_inhibitor	3.70398	2.64816	4.65984	0.301347	0.919719	3.05202	0.00227305	0.069167	0.92254	0
PWY.7323	454	381	27	427	-0.460205	0.494724	0.352766	0.893451	0.124472	0.66569	0.851771	0.99457	platelet_aggregation_inhibitor	305	230	18	287	0.456486	0.556787	0.412952	0.908397	-0.124229	0.680823	0.855355	0.998282	platelet_aggregation_inhibitor	1124	837	32	1092	1.0668	0.4392	0.0152989	0.21582	0.675459	0.532325	0.204757	0.995774	platelet_aggregation_inhibitor	4.08578	3.22568	5.18412	0.282893	0.409954	1.44915	0.147295	0.399619	NS	NS
P122.PWY	454	158	27	427	0.483856	0.494449	0.328329	0.893451	0.111021	0.673019	0.869059	0.99457	platelet_aggregation_inhibitor	305	83	18	287	0.271065	0.43788	0.536363	0.909502	0.0124755	0.547678	0.981844	0.998282	platelet_aggregation_inhibitor	1124	328	32	1092	0.893837	0.366851	0.0149851	0.21582	0.823986	0.445446	0.0646164	0.995774	platelet_aggregation_inhibitor	4.09032	5.21542	7.43053	0.244439	0.599568	2.45283	0.0141737	0.144536	NS	NS
PWY.7357	454	454	27	427	0.0237873	0.0590358	0.6872	0.92214	0.0166215	0.0799265	0.83537	0.99457	platelet_aggregation_inhibitor	305	305	18	287	0.0289646	0.0672853	0.667164	0.931064	0.0662351	0.085345	0.438398	0.998282	platelet_aggregation_inhibitor	1124	1124	32	1092	-0.0866454	0.0373722	0.0206056	0.21582	-0.0406341	0.0447784	0.364373	0.995774	platelet_aggregation_inhibitor	286.925	220.881	715.983	0.0285856	-0.0398873	-1.39537	0.162906	0.414497	NS	NS
PWY.5918	454	313	27	427	-0.246994	0.553285	0.655519	0.92214	-0.697459	0.750991	0.353599	0.99457	platelet_aggregation_inhibitor	305	182	18	287	0.037409	0.557947	0.946589	0.994076	-0.566699	0.696183	0.416374	0.998282	platelet_aggregation_inhibitor	1124	745	32	1092	1.04278	0.450921	0.020928	0.21582	0.631365	0.547229	0.248859	0.995774	platelet_aggregation_inhibitor	3.26665	3.21229	4.91812	0.296213	0.389737	1.31573	0.188264	0.438346	NS	NS
HEME.BIOSYNTHESIS.II	454	323	27	427	0.0580609	0.500391	0.907681	0.966827	-0.288686	0.681469	0.672071	0.99457	platelet_aggregation_inhibitor	305	185	18	287	0.0137967	0.473709	0.976785	0.995231	-0.370148	0.586161	0.528275	0.998282	platelet_aggregation_inhibitor	1124	747	32	1092	0.946074	0.388011	0.0149128	0.21582	0.571192	0.470188	0.224702	0.995774	platelet_aggregation_inhibitor	3.99375	4.45633	6.64222	0.257408	0.435811	1.69307	0.0904413	0.310084	NS	NS
P185.PWY	454	447	27	427	0.368125	0.182513	0.0443228	0.735758	0.203132	0.252558	0.421719	0.99457	platelet_aggregation_inhibitor	305	300	18	287	0.295131	0.212834	0.166595	0.875732	0.0929195	0.254103	0.714905	0.998282	platelet_aggregation_inhibitor	1124	1115	32	1092	0.285993	0.125372	0.0227308	0.220622	0.207169	0.15071	0.16954	0.995774	platelet_aggregation_inhibitor	30.0201	22.0759	63.6206	0.0929613	0.309044	3.32443	0.000885985	0.0554212	0.142867	0
PWY.5838	454	199	27	427	-0.343898	0.595413	0.563845	0.893522	-0.0418912	0.808139	0.958685	0.99457	platelet_aggregation_inhibitor	305	93	18	287	0.939653	0.560455	0.0946712	0.836929	0.776406	0.698314	0.267223	0.998282	platelet_aggregation_inhibitor	1124	359	32	1092	1.03391	0.460363	0.0249081	0.234848	0.62925	0.554819	0.256983	0.995774	platelet_aggregation_inhibitor	2.82075	3.18361	4.71845	0.305384	0.643478	2.10711	0.0351078	0.227782	NS	NS
PWY.5861	454	199	27	427	-0.34106	0.565486	0.546736	0.893451	-0.0429211	0.767487	0.95543	0.99457	platelet_aggregation_inhibitor	305	93	18	287	0.872552	0.525906	0.0981394	0.836929	0.715875	0.65528	0.275622	0.998282	platelet_aggregation_inhibitor	1124	359	32	1092	0.956208	0.434168	0.0278412	0.242803	0.574551	0.522887	0.272098	0.995774	platelet_aggregation_inhibitor	3.1272	3.61563	5.305	0.288102	0.594376	2.06308	0.0391052	0.229487	NS	NS
PWY.7560	454	449	27	427	0.321149	0.218476	0.142306	0.893451	-0.171792	0.286655	0.549323	0.99457	platelet_aggregation_inhibitor	305	299	18	287	-0.289803	0.278723	0.299316	0.875732	-0.3595	0.342562	0.294956	0.998282	platelet_aggregation_inhibitor	1124	1118	32	1092	0.348212	0.159693	0.0294307	0.242803	0.166552	0.191668	0.385065	0.995774	platelet_aggregation_inhibitor	20.9504	12.8722	39.2127	0.117013	0.228001	1.94851	0.0513535	0.250485	NS	NS
PWY0.862	454	348	27	427	0.57534	0.526452	0.275055	0.893451	0.326192	0.711338	0.646801	0.99457	platelet_aggregation_inhibitor	305	195	18	287	0.404873	0.571382	0.479136	0.908397	-0.356885	0.712917	0.617071	0.998282	platelet_aggregation_inhibitor	1124	738	32	1092	1.00312	0.456387	0.0281558	0.242803	0.380405	0.548249	0.487923	0.995774	platelet_aggregation_inhibitor	3.60813	3.063	4.80103	0.295241	0.708851	2.40092	0.0163539	0.15945	NS	NS
PWY.6531	454	310	27	427	-0.146534	0.544101	0.787814	0.937479	-0.355428	0.744625	0.633394	0.99457	platelet_aggregation_inhibitor	305	197	18	287	-0.138304	0.534791	0.796113	0.967362	-0.0333387	0.665507	0.960084	0.998282	platelet_aggregation_inhibitor	1124	747	32	1092	0.883362	0.401754	0.0280991	0.242803	0.775495	0.488941	0.113017	0.995774	platelet_aggregation_inhibitor	3.37786	3.49648	6.19555	0.276608	0.343872	1.24318	0.213803	0.467522	NS	NS
PWY.2941	454	454	27	427	0.225777	0.131233	0.0860697	0.879077	0.154295	0.172975	0.372937	0.99457	platelet_aggregation_inhibitor	305	305	18	287	0.0237184	0.131548	0.857039	0.979462	-0.0604832	0.165884	0.715696	0.998282	platelet_aggregation_inhibitor	1124	1124	32	1092	0.198664	0.090968	0.029179	0.242803	0.101035	0.109208	0.355092	0.995774	platelet_aggregation_inhibitor	58.0646	57.787	120.843	0.0649988	0.162604	2.50164	0.0123618	0.144536	NS	NS
PWY.6270	454	449	27	427	0.308946	0.212665	0.147027	0.893451	-0.162929	0.27932	0.560024	0.99457	platelet_aggregation_inhibitor	305	299	18	287	-0.288448	0.273741	0.292879	0.875732	-0.352785	0.336719	0.295751	0.998282	platelet_aggregation_inhibitor	1124	1118	32	1092	0.337424	0.155675	0.0304113	0.244485	0.166854	0.186992	0.372432	0.995774	platelet_aggregation_inhibitor	22.111	13.3451	41.2629	0.114169	0.220347	1.93001	0.0536058	0.250485	NS	NS
DAPLYSINESYN.PWY	454	452	27	427	-0.0458573	0.138999	0.741627	0.925639	-0.0799087	0.187247	0.669793	0.99457	platelet_aggregation_inhibitor	305	302	18	287	-0.301451	0.19152	0.116564	0.848159	-0.471382	0.228652	0.0402432	0.805443	platelet_aggregation_inhibitor	1124	1118	32	1092	-0.251194	0.121833	0.0394628	0.252247	-0.0904093	0.146124	0.536236	0.995774	platelet_aggregation_inhibitor	51.7582	27.263	67.3701	0.0826499	-0.187955	-2.27411	0.0229596	0.191292	NS	NS
FUC.RHAMCAT.PWY	454	253	27	427	-0.583564	0.584679	0.318786	0.893451	-0.273389	0.797617	0.731963	0.99457	platelet_aggregation_inhibitor	305	155	18	287	0.632949	0.609922	0.300226	0.875732	0.406358	0.771907	0.599029	0.998282	platelet_aggregation_inhibitor	1124	541	32	1092	1.03528	0.503625	0.0400474	0.252247	0.537038	0.606472	0.376079	0.995774	platelet_aggregation_inhibitor	2.92526	2.68814	3.94263	0.32349	0.426548	1.31858	0.18731	0.438346	NS	NS
FASYN.ELONG.PWY	454	329	27	427	0.236707	0.562893	0.674313	0.92214	0.0333299	0.75677	0.964893	0.99457	platelet_aggregation_inhibitor	305	187	18	287	0.586057	0.596878	0.32696	0.875732	0.0325677	0.751243	0.965454	0.998282	platelet_aggregation_inhibitor	1124	710	32	1092	0.984604	0.478231	0.0397402	0.252247	0.332868	0.577457	0.56444	0.995774	platelet_aggregation_inhibitor	3.15608	2.80692	4.37245	0.311054	0.647985	2.08319	0.0372337	0.227782	NS	NS
PWY.6282	454	329	27	427	0.212218	0.557455	0.703617	0.92214	0.0236486	0.748696	0.974818	0.99457	platelet_aggregation_inhibitor	305	187	18	287	0.607723	0.599876	0.311843	0.875732	0.0481361	0.75501	0.949213	0.998282	platelet_aggregation_inhibitor	1124	708	32	1092	0.978121	0.480385	0.041974	0.252247	0.318705	0.580279	0.582963	0.995774	platelet_aggregation_inhibitor	3.21796	2.77893	4.33332	0.311133	0.639894	2.05666	0.0397189	0.229487	NS	NS
PWY.7664	454	329	27	427	0.204994	0.555031	0.712054	0.92214	0.0248688	0.745294	0.973398	0.99457	platelet_aggregation_inhibitor	305	187	18	287	0.557923	0.585844	0.341696	0.875732	-0.00396328	0.736843	0.995712	0.998282	platelet_aggregation_inhibitor	1124	708	32	1092	0.988507	0.470387	0.0358229	0.252247	0.33473	0.567879	0.55569	0.995774	platelet_aggregation_inhibitor	3.24613	2.91364	4.51949	0.306006	0.632869	2.06816	0.038625	0.229487	NS	NS
PWYG.321	454	319	27	427	0.141917	0.56564	0.802012	0.937563	0.154334	0.761268	0.839447	0.99457	platelet_aggregation_inhibitor	305	187	18	287	0.557069	0.590018	0.345855	0.875732	0.00522111	0.742396	0.994394	0.998282	platelet_aggregation_inhibitor	1124	708	32	1092	0.975866	0.473324	0.0394644	0.252247	0.315277	0.571539	0.581317	0.995774	platelet_aggregation_inhibitor	3.1255	2.87257	4.46357	0.309172	0.611723	1.97859	0.0478627	0.249946	NS	NS
ARO.PWY	454	454	27	427	-0.0302052	0.0321578	0.34812	0.893451	-0.0203574	0.045291	0.653338	0.99457	platelet_aggregation_inhibitor	305	305	18	287	0.0203605	0.0331813	0.539956	0.909502	0.0156365	0.0399947	0.696152	0.998282	platelet_aggregation_inhibitor	1124	1124	32	1092	-0.0420277	0.0204805	0.0403964	0.252247	-0.0318886	0.0246592	0.196232	0.995774	platelet_aggregation_inhibitor	967.002	908.266	2384.07	0.0153225	-0.0260399	-1.69945	0.0892335	0.309343	NS	NS
PWY66.409	454	448	27	427	0.409755	0.161876	0.0117215	0.679444	0.367475	0.223491	0.100937	0.99457	platelet_aggregation_inhibitor	305	304	18	287	-0.0595485	0.174641	0.733363	0.967362	-0.190001	0.212018	0.370992	0.998282	platelet_aggregation_inhibitor	1124	1120	32	1092	0.220004	0.105785	0.0377831	0.252247	-0.0690389	0.125462	0.582246	0.995774	platelet_aggregation_inhibitor	38.1622	32.7876	89.3613	0.0789802	0.207999	2.63356	0.00844955	0.132095	NS	NS
GLCMANNANAUT.PWY	454	453	27	427	-0.0176301	0.102253	0.86319	0.945891	0.0654315	0.139086	0.638302	0.99457	platelet_aggregation_inhibitor	305	305	18	287	0.00121209	0.0974184	0.990081	0.998938	-0.0234988	0.121114	0.84631	0.998282	platelet_aggregation_inhibitor	1124	1124	32	1092	-0.132508	0.0646628	0.0406765	0.252247	-0.034056	0.0785098	0.664537	0.995774	platelet_aggregation_inhibitor	95.6423	105.37	239.161	0.0476637	-0.0755369	-1.58479	0.113015	0.3408	NS	NS
GLYCOL.GLYOXDEG.PWY	454	200	27	427	-0.629713	0.446878	0.159504	0.893451	-0.125352	0.608534	0.836905	0.99457	platelet_aggregation_inhibitor	305	95	18	287	0.554289	0.376602	0.142133	0.875732	0.287743	0.467522	0.538782	0.998282	platelet_aggregation_inhibitor	1124	370	32	1092	0.678517	0.338353	0.0451664	0.255504	0.346914	0.406688	0.393837	0.995774	platelet_aggregation_inhibitor	5.00751	7.05076	8.73493	0.2193	0.321339	1.46529	0.142842	0.397916	NS	NS
PWY.7219	454	454	27	427	-0.0187476	0.0289473	0.517555	0.893451	-0.0156843	0.0389502	0.687406	0.99457	platelet_aggregation_inhibitor	305	305	18	287	-0.0203304	0.0266254	0.44576	0.908397	-0.0196759	0.0329245	0.550645	0.998282	platelet_aggregation_inhibitor	1124	1124	32	1092	-0.0359327	0.018089	0.0472295	0.255504	0.010895	0.0214576	0.611736	0.995774	platelet_aggregation_inhibitor	1193.39	1410.61	3056.14	0.0132919	-0.028421	-2.13822	0.0324988	0.227782	NS	NS
FASYN.INITIAL.PWY	454	329	27	427	0.191755	0.537111	0.721255	0.92214	0.0833504	0.721173	0.908047	0.99457	platelet_aggregation_inhibitor	305	187	18	287	0.45846	0.5584	0.412288	0.908397	-0.0758609	0.701814	0.914004	0.998282	platelet_aggregation_inhibitor	1124	709	32	1092	0.897576	0.448726	0.0457123	0.255504	0.294881	0.541751	0.58634	0.995774	platelet_aggregation_inhibitor	3.46634	3.20708	4.96635	0.293108	0.566393	1.93237	0.0533141	0.250485	NS	NS
PWY.7388	454	329	27	427	0.19761	0.530507	0.709706	0.92214	0.0996028	0.712605	0.88891	0.99457	platelet_aggregation_inhibitor	305	187	18	287	0.443453	0.551339	0.421853	0.908397	-0.0835028	0.69287	0.904165	0.998282	platelet_aggregation_inhibitor	1124	708	32	1092	0.886988	0.444238	0.0461056	0.255504	0.273588	0.536335	0.610081	0.995774	platelet_aggregation_inhibitor	3.55319	3.28975	5.06721	0.289762	0.558813	1.92852	0.05379	0.250485	NS	NS
P125.PWY	454	102	27	427	-0.0341644	0.367539	0.925982	0.966827	-0.249928	0.501679	0.618632	0.99457	platelet_aggregation_inhibitor	305	44	18	287	0.0564177	0.242385	0.816109	0.967362	-0.0916969	0.297005	0.757767	0.998282	platelet_aggregation_inhibitor	1124	249	32	1092	0.581145	0.292328	0.0470565	0.255504	0.422873	0.353579	0.231969	0.995774	platelet_aggregation_inhibitor	7.40273	17.0211	11.702	0.166376	0.207827	1.24914	0.211613	0.467522	NS	NS
HOMOSER.METSYN.PWY	454	454	27	427	-0.0111163	0.0975816	0.909355	0.966827	-0.0694868	0.133235	0.602286	0.99457	platelet_aggregation_inhibitor	305	305	18	287	-0.0306222	0.0944317	0.745956	0.967362	0.0559132	0.119262	0.639583	0.998282	platelet_aggregation_inhibitor	1124	1124	32	1092	-0.108021	0.0546714	0.0484221	0.25773	-0.0756819	0.0661941	0.253156	0.995774	platelet_aggregation_inhibitor	105.018	112.141	334.564	0.0425735	-0.0738438	-1.7345	0.0828292	0.296974	NS	NS
PWY66.400	454	453	27	427	0.249125	0.19951	0.212458	0.893451	0.230354	0.273416	0.40002	0.99457	platelet_aggregation_inhibitor	305	300	18	287	0.302317	0.257016	0.240448	0.875732	-0.10721	0.302999	0.723754	0.998282	platelet_aggregation_inhibitor	1124	1118	32	1092	0.318654	0.162928	0.0507403	0.259578	0.100692	0.195303	0.606262	0.995774	platelet_aggregation_inhibitor	25.1229	15.1383	37.671	0.113277	0.293066	2.58717	0.00967685	0.132095	NS	NS
PWY66.399	454	425	27	427	0.254777	0.377964	0.500618	0.893451	-0.382722	0.517029	0.459596	0.99457	platelet_aggregation_inhibitor	305	295	18	287	0.241476	0.215896	0.264293	0.875732	0.0184652	0.260096	0.943459	0.998282	platelet_aggregation_inhibitor	1124	1116	32	1092	0.237712	0.121292	0.0502671	0.259578	0.158993	0.146788	0.278992	0.995774	platelet_aggregation_inhibitor	7	21.4541	67.9734	0.101836	0.239788	2.35466	0.0185397	0.165268	NS	NS
BIOTIN.BIOSYNTHESIS.PWY	454	322	27	427	-0.0441913	0.556887	0.936787	0.966827	-0.211501	0.741274	0.775548	0.99457	platelet_aggregation_inhibitor	305	181	18	287	0.763139	0.589217	0.196262	0.875732	0.303107	0.736047	0.680817	0.998282	platelet_aggregation_inhibitor	1124	691	32	1092	0.92847	0.47553	0.051129	0.259578	0.375329	0.572087	0.51192	0.995774	platelet_aggregation_inhibitor	3.22452	2.88038	4.42226	0.308208	0.585302	1.89905	0.0575583	0.251184	NS	NS
PWY.6519	454	322	27	427	-0.0461905	0.54159	0.932072	0.966827	-0.194619	0.721191	0.78741	0.99457	platelet_aggregation_inhibitor	305	181	18	287	0.699505	0.568478	0.219485	0.875732	0.254189	0.710103	0.720658	0.998282	platelet_aggregation_inhibitor	1124	691	32	1092	0.891611	0.46002	0.0528502	0.264251	0.358641	0.553351	0.517042	0.995774	platelet_aggregation_inhibitor	3.40925	3.09437	4.72549	0.298419	0.553949	1.85628	0.0634143	0.268826	NS	NS
PWY.5941	454	366	27	427	0.777863	0.586981	0.185798	0.893451	0.487811	0.797823	0.541266	0.99457	platelet_aggregation_inhibitor	305	284	18	287	0.00305565	0.453483	0.994628	0.998938	-0.323506	0.556178	0.561293	0.998282	platelet_aggregation_inhibitor	1124	1043	32	1092	-0.674856	0.351467	0.0550981	0.271379	-0.217936	0.427416	0.610233	0.995774	platelet_aggregation_inhibitor	2.90236	4.86271	8.09527	0.251098	-0.201171	-0.801164	0.423036	0.628271	NS	NS
COMPLETE.ARO.PWY	454	454	27	427	-0.0350204	0.0308475	0.256899	0.893451	-0.0253043	0.0433567	0.559811	0.99457	platelet_aggregation_inhibitor	305	305	18	287	0.023598	0.0333224	0.479413	0.908397	0.0241932	0.0400792	0.546626	0.998282	platelet_aggregation_inhibitor	1124	1124	32	1092	-0.0389814	0.0205103	0.0576166	0.27961	-0.0264812	0.024754	0.284963	0.995774	platelet_aggregation_inhibitor	1050.89	900.589	2377.14	0.0151994	-0.0249998	-1.6448	0.100012	0.331954	NS	NS
MET.SAM.PWY	454	454	27	427	-0.0128496	0.0762402	0.866237	0.945891	-0.00100971	0.104154	0.99227	0.995391	platelet_aggregation_inhibitor	305	305	18	287	-0.0546334	0.0788619	0.488995	0.908397	0.0180051	0.099638	0.856739	0.998282	platelet_aggregation_inhibitor	1124	1124	32	1092	-0.0816129	0.0433454	0.0599817	0.283107	-0.0394469	0.0523442	0.451252	0.995774	platelet_aggregation_inhibitor	172.041	160.792	532.247	0.0339994	-0.0629231	-1.85071	0.0642114	0.268826	NS	NS
PWY.6163	454	454	27	427	-0.0348722	0.0333055	0.295675	0.893451	-0.0291492	0.046722	0.533073	0.99457	platelet_aggregation_inhibitor	305	305	18	287	0.0224074	0.036019	0.534368	0.909502	0.0233232	0.0438309	0.595109	0.998282	platelet_aggregation_inhibitor	1124	1124	32	1092	-0.0412604	0.0219199	0.0600531	0.283107	-0.0327373	0.0264066	0.215344	0.995774	platelet_aggregation_inhibitor	901.507	770.792	2081.24	0.0163222	-0.0266519	-1.63286	0.102499	0.336629	NS	NS
PEPTIDOGLYCANSYN.PWY	454	454	27	427	-0.0112869	0.027795	0.684887	0.92214	0.00707385	0.0373456	0.849865	0.99457	platelet_aggregation_inhibitor	305	305	18	287	-0.0197119	0.0263987	0.455864	0.908397	-0.0115446	0.0319708	0.718332	0.998282	platelet_aggregation_inhibitor	1124	1124	32	1092	-0.0327742	0.0175765	0.0624945	0.290467	-0.0145354	0.0210935	0.490913	0.995774	platelet_aggregation_inhibitor	1294.4	1434.94	3236.94	0.0129464	-0.0249709	-1.92879	0.0537569	0.250485	NS	NS
METSYN.PWY	454	454	27	427	-0.00965464	0.0762095	0.899248	0.966182	-0.0404407	0.103917	0.697366	0.99457	platelet_aggregation_inhibitor	305	305	18	287	-0.0529346	0.072869	0.468148	0.908397	-0.00996678	0.0911251	0.912989	0.998282	platelet_aggregation_inhibitor	1124	1124	32	1092	-0.0731883	0.0400025	0.0675785	0.301363	-0.0463266	0.0484589	0.339289	0.995774	platelet_aggregation_inhibitor	172.18	188.328	624.922	0.0318557	-0.0582166	-1.82751	0.0676229	0.270492	NS	NS
PWY.5101	454	442	27	427	-0.078275	0.177762	0.659917	0.92214	-0.00220039	0.248021	0.992926	0.995391	platelet_aggregation_inhibitor	305	305	18	287	-0.114801	0.164617	0.486111	0.908397	0.031291	0.202943	0.877581	0.998282	platelet_aggregation_inhibitor	1124	1122	32	1092	-0.197756	0.10775	0.0667242	0.301363	-0.129538	0.128997	0.315511	0.995774	platelet_aggregation_inhibitor	31.6463	36.9021	86.1324	0.0804048	-0.153521	-1.90935	0.0562167	0.250566	NS	NS
PWY.6387	454	454	27	427	-0.0113718	0.0277335	0.68198	0.92214	0.00464973	0.0369912	0.900035	0.99457	platelet_aggregation_inhibitor	305	305	18	287	-0.0194396	0.0282344	0.491693	0.908397	-0.0131386	0.0346196	0.704627	0.998282	platelet_aggregation_inhibitor	1124	1124	32	1092	-0.0333575	0.0186161	0.0734279	0.317443	-0.0141285	0.0223905	0.528174	0.995774	platelet_aggregation_inhibitor	1300.14	1254.42	2885.51	0.0135581	-0.0248938	-1.83609	0.066345	0.268826	NS	NS
HISDEG.PWY	454	447	27	427	0.0761796	0.214908	0.723158	0.92214	-0.0131249	0.29213	0.964188	0.99457	platelet_aggregation_inhibitor	305	300	18	287	-0.0409565	0.276071	0.882165	0.979462	0.0244278	0.341684	0.943061	0.998282	platelet_aggregation_inhibitor	1124	1113	32	1092	0.300153	0.169535	0.0769299	0.325473	0.319963	0.206942	0.122367	0.995774	platelet_aggregation_inhibitor	21.6518	13.1207	34.7921	0.119896	0.166105	1.3854	0.165929	0.4175	NS	NS
PWY.5971	454	289	27	427	0.46759	0.604747	0.439821	0.893451	-0.0419559	0.809548	0.958693	0.99457	platelet_aggregation_inhibitor	305	182	18	287	0.606739	0.613614	0.323565	0.875732	0.075187	0.770029	0.922291	0.998282	platelet_aggregation_inhibitor	1124	699	32	1092	0.854105	0.490419	0.0818569	0.328707	0.276547	0.59414	0.641699	0.995774	platelet_aggregation_inhibitor	2.73434	2.65588	4.15781	0.323626	0.674609	2.08453	0.0371116	0.227782	NS	NS
PWY.5136	454	389	27	427	-0.390594	0.445746	0.381363	0.893451	-0.829484	0.601678	0.168789	0.99457	platelet_aggregation_inhibitor	305	288	18	287	-0.317587	0.370183	0.391627	0.904197	-0.223003	0.467307	0.633608	0.998282	platelet_aggregation_inhibitor	1124	1088	32	1092	-0.254635	0.146595	0.0826748	0.328707	-0.220314	0.179792	0.220711	0.995774	platelet_aggregation_inhibitor	5.03299	7.2974	46.5328	0.13034	-0.274064	-2.10268	0.0354934	0.227782	NS	NS
PWY.5347	454	454	27	427	-0.0115336	0.0701264	0.869439	0.945891	-0.0461909	0.0953578	0.628376	0.99457	platelet_aggregation_inhibitor	305	305	18	287	-0.0511372	0.0684598	0.455676	0.908397	-0.0234024	0.0864114	0.786738	0.998282	platelet_aggregation_inhibitor	1124	1124	32	1092	-0.0615013	0.0350983	0.0800053	0.328707	-0.0416802	0.0425642	0.327688	0.995774	platelet_aggregation_inhibitor	203.347	213.368	811.76	0.028531	-0.0514302	-1.80261	0.0714498	0.278654	NS	NS
PWY.5138	454	124	27	427	-0.471151	0.33326	0.158141	0.893451	-0.217689	0.454248	0.63204	0.99457	platelet_aggregation_inhibitor	305	58	18	287	0.134426	0.27267	0.622377	0.92497	0.116875	0.333832	0.726543	0.998282	platelet_aggregation_inhibitor	1124	235	32	1092	0.42018	0.240339	0.0806924	0.328707	0.163174	0.293487	0.578339	0.995774	platelet_aggregation_inhibitor	9.00398	13.4501	17.3122	0.158578	0.121712	0.767525	0.442769	0.645533	NS	NS
PWY.5030	454	434	27	427	0.359105	0.325534	0.270577	0.893451	0.247714	0.45229	0.584213	0.99457	platelet_aggregation_inhibitor	305	294	18	287	0.102084	0.231206	0.659166	0.926816	0.175911	0.283607	0.535645	0.998282	platelet_aggregation_inhibitor	1124	1102	32	1092	0.274058	0.156797	0.080771	0.328707	0.162872	0.192694	0.398174	0.995774	platelet_aggregation_inhibitor	9.43645	18.7069	40.6745	0.120545	0.238972	1.98243	0.0474312	0.249946	NS	NS
AEROBACTINSYN.PWY	454	76	27	427	0.216295	0.329896	0.512396	0.893451	0.477058	0.444662	0.283988	0.99457	platelet_aggregation_inhibitor	305	50	18	287	0.516637	0.267281	0.0541914	0.810291	0.624364	0.326267	0.0567452	0.805443	platelet_aggregation_inhibitor	1124	184	32	1092	0.345939	0.200642	0.0849611	0.330896	0.228026	0.246692	0.355524	0.995774	platelet_aggregation_inhibitor	9.18851	13.9979	24.8402	0.144298	0.370887	2.5703	0.0101612	0.132095	NS	NS
PWY.6113	454	281	27	427	0.360738	0.599324	0.547547	0.893451	0.00463834	0.802376	0.995391	0.995391	platelet_aggregation_inhibitor	305	182	18	287	0.625964	0.614448	0.309152	0.875732	0.0832201	0.770589	0.914081	0.998282	platelet_aggregation_inhibitor	1124	699	32	1092	0.844736	0.491786	0.0861304	0.330896	0.273951	0.595953	0.645836	0.995774	platelet_aggregation_inhibitor	2.78405	2.64868	4.13473	0.323297	0.643331	1.98991	0.0466011	0.249946	NS	NS
PWY.7229	454	454	27	427	0.0391059	0.0568777	0.492106	0.893451	0.0425313	0.0768823	0.580439	0.99457	platelet_aggregation_inhibitor	305	305	18	287	-0.0447883	0.0742354	0.546751	0.909502	-0.0896719	0.0926996	0.334263	0.998282	platelet_aggregation_inhibitor	1124	1124	32	1092	0.0645454	0.0375892	0.0862334	0.330896	0.0410284	0.0453427	0.365746	0.995774	platelet_aggregation_inhibitor	309.112	181.459	707.741	0.0288878	0.0414268	1.43406	0.151556	0.404149	NS	NS
PWY.6284	454	289	27	427	0.472639	0.585522	0.419984	0.893451	-0.0573348	0.785149	0.941824	0.99457	platelet_aggregation_inhibitor	305	182	18	287	0.64769	0.609614	0.288888	0.875732	0.0863139	0.764018	0.910137	0.998282	platelet_aggregation_inhibitor	1124	699	32	1092	0.826974	0.487219	0.0899118	0.337455	0.274844	0.590447	0.641678	0.995774	platelet_aggregation_inhibitor	2.91685	2.69085	4.21262	0.319108	0.672603	2.10776	0.0350515	0.227782	NS	NS
PWY.5083	454	270	27	427	-0.0917121	0.531132	0.862988	0.945891	0.14015	0.72429	0.846667	0.99457	platelet_aggregation_inhibitor	305	154	18	287	0.416262	0.516004	0.42048	0.908397	0.129409	0.632996	0.838169	0.998282	platelet_aggregation_inhibitor	1124	563	32	1092	0.713371	0.421816	0.0910793	0.33771	0.33972	0.509149	0.504768	0.995774	platelet_aggregation_inhibitor	3.54483	3.75573	5.62023	0.278199	0.406134	1.45987	0.144326	0.398492	NS	NS
NAD.BIOSYNTHESIS.II	454	427	27	427	-0.0722817	0.393297	0.854268	0.945891	-0.932324	0.507853	0.0671327	0.99457	platelet_aggregation_inhibitor	305	289	18	287	-0.0648268	0.424493	0.878726	0.979462	0.0771958	0.485068	0.873677	0.998282	platelet_aggregation_inhibitor	1124	1081	32	1092	0.48943	0.291823	0.0937942	0.34067	0.199588	0.350778	0.569484	0.995774	platelet_aggregation_inhibitor	6.46484	5.54957	11.7425	0.205166	0.207101	1.00943	0.312768	0.542132	NS	NS
PWY.6700	454	454	27	427	-0.0523639	0.0614391	0.394521	0.893451	-0.0543649	0.0832131	0.513929	0.99457	platelet_aggregation_inhibitor	305	305	18	287	0.000228173	0.0808428	0.99775	0.998938	0.0131626	0.102277	0.897696	0.998282	platelet_aggregation_inhibitor	1124	1124	32	1092	0.0696805	0.0415658	0.0939422	0.34067	0.0907014	0.0496888	0.06822	0.995774	platelet_aggregation_inhibitor	264.918	153.009	578.8	0.0316747	0.0265808	0.839183	0.401366	0.621414	NS	NS
SER.GLYSYN.PWY	454	454	27	427	0.0750043	0.0811723	0.355994	0.893451	0.0567181	0.113078	0.616243	0.99457	platelet_aggregation_inhibitor	305	305	18	287	0.0560477	0.0840917	0.505603	0.908397	0.0984664	0.107876	0.362193	0.998282	platelet_aggregation_inhibitor	1124	1124	32	1092	-0.0751499	0.0455005	0.0988922	0.351975	-0.0297467	0.0549773	0.58857	0.995774	platelet_aggregation_inhibitor	151.769	141.414	483.023	0.0358931	-0.0218883	-0.609818	0.541983	0.716519	NS	NS
PWY0.1415	454	191	27	427	-0.0363406	0.48616	0.940448	0.966827	-0.193837	0.662556	0.770012	0.99457	platelet_aggregation_inhibitor	305	96	18	287	0.0291757	0.414684	0.943957	0.994076	0.0371571	0.507786	0.941722	0.998282	platelet_aggregation_inhibitor	1124	352	32	1092	0.579561	0.351352	0.0993225	0.351975	0.243731	0.422824	0.564441	0.995774	platelet_aggregation_inhibitor	4.23098	5.81521	8.10058	0.234747	0.259588	1.10582	0.268804	0.510435	NS	NS
PWY.7234	454	454	27	427	0.122099	0.141124	0.387411	0.893451	0.0354623	0.192985	0.854299	0.99457	platelet_aggregation_inhibitor	305	305	18	287	-0.26435	0.149848	0.0787427	0.816438	-0.312904	0.178106	0.0801124	0.861898	platelet_aggregation_inhibitor	1124	1124	32	1092	-0.15488	0.0957563	0.106066	0.36844	-0.0695302	0.115619	0.547718	0.995774	platelet_aggregation_inhibitor	50.2109	44.5347	109.06	0.0700474	-0.110563	-1.5784	0.114474	0.3408	NS	NS
PWY.6386	454	454	27	427	-0.0145413	0.027904	0.602551	0.92214	0.00278665	0.0371675	0.940273	0.99457	platelet_aggregation_inhibitor	305	305	18	287	-0.0189176	0.0285025	0.507407	0.908397	-0.00911923	0.0350246	0.794794	0.998282	platelet_aggregation_inhibitor	1124	1124	32	1092	-0.03093	0.0192524	0.108436	0.369927	-0.0122741	0.0231415	0.59595	0.995774	platelet_aggregation_inhibitor	1284.3	1230.93	2697.94	0.01385	-0.0240562	-1.73691	0.0824027	0.296974	NS	NS
FAO.PWY	454	389	27	427	-0.38591	0.458455	0.400381	0.893451	-0.859796	0.61948	0.165936	0.99457	platelet_aggregation_inhibitor	305	288	18	287	-0.336653	0.379767	0.376078	0.896765	-0.233252	0.47993	0.627361	0.998282	platelet_aggregation_inhibitor	1124	1088	32	1092	-0.236304	0.14852	0.11189	0.376772	-0.196699	0.18208	0.280265	0.995774	platelet_aggregation_inhibitor	4.75781	6.9337	45.3348	0.132423	-0.260987	-1.97086	0.0487398	0.249946	NS	NS
PWY0.1241	454	246	27	427	-0.443532	0.482582	0.358558	0.893451	-0.312568	0.647226	0.629409	0.99457	platelet_aggregation_inhibitor	305	133	18	287	0.792213	0.434927	0.0695356	0.816438	0.555711	0.539828	0.304223	0.998282	platelet_aggregation_inhibitor	1124	496	32	1092	0.577513	0.370074	0.118916	0.380256	0.388072	0.442996	0.381217	0.995774	platelet_aggregation_inhibitor	4.29396	5.28649	7.3017	0.243381	0.385042	1.58206	0.113636	0.3408	NS	NS
HEMESYN2.PWY	454	439	27	427	0.614815	0.313396	0.0504208	0.7771	0.18651	0.422456	0.659099	0.99457	platelet_aggregation_inhibitor	305	284	18	287	0.467609	0.366326	0.202779	0.875732	-0.0847882	0.458697	0.853492	0.998282	platelet_aggregation_inhibitor	1124	1057	32	1092	0.432277	0.278563	0.12099	0.380256	-0.178601	0.33823	0.597577	0.995774	platelet_aggregation_inhibitor	10.1815	7.45185	12.8871	0.181011	0.501798	2.7722	0.00556794	0.108575	NS	NS
P164.PWY	454	421	27	427	-0.279015	0.368716	0.449624	0.893451	-0.56406	0.506188	0.265812	0.99457	platelet_aggregation_inhibitor	305	302	18	287	-0.176843	0.125263	0.159077	0.875732	-0.0436834	0.155673	0.779234	0.998282	platelet_aggregation_inhibitor	1124	1109	32	1092	-0.130594	0.0840303	0.120441	0.380256	-0.0589763	0.101483	0.561269	0.995774	platelet_aggregation_inhibitor	7.35558	63.7319	141.621	0.0685658	-0.149584	-2.18161	0.0291384	0.220826	NS	NS
PWY.5121	454	436	27	427	0.45774	0.218725	0.0369699	0.68189	-0.22113	0.294829	0.453703	0.99457	platelet_aggregation_inhibitor	305	299	18	287	-0.114831	0.237191	0.628656	0.92497	-0.0895803	0.29436	0.761128	0.998282	platelet_aggregation_inhibitor	1124	1116	32	1092	0.227161	0.145155	0.117879	0.380256	0.303326	0.175001	0.0833351	0.995774	platelet_aggregation_inhibitor	20.9027	17.7748	47.4609	0.107746	0.212543	1.97263	0.0485376	0.249946	NS	NS
DENOVOPURINE2.PWY	454	454	27	427	0.0575576	0.058416	0.325023	0.893451	-0.0176143	0.0780272	0.821517	0.99457	platelet_aggregation_inhibitor	305	305	18	287	-0.0185313	0.0856667	0.828889	0.969795	-0.0122466	0.105501	0.907678	0.998282	platelet_aggregation_inhibitor	1124	1123	32	1092	0.0695081	0.045796	0.129356	0.402712	0.0229661	0.0556295	0.679806	0.995774	platelet_aggregation_inhibitor	293.047	136.262	476.81	0.0332206	0.0524038	1.57745	0.114692	0.3408	NS	NS
PWY.561	454	202	27	427	-0.425748	0.510382	0.404637	0.893451	-0.292028	0.707353	0.679942	0.99457	platelet_aggregation_inhibitor	305	109	18	287	0.818869	0.525293	0.120086	0.848159	0.236614	0.641017	0.712332	0.998282	platelet_aggregation_inhibitor	1124	417	32	1092	0.649443	0.438908	0.139241	0.417723	0.312964	0.528571	0.553912	0.995774	platelet_aggregation_inhibitor	3.83892	3.62408	5.19102	0.281116	0.371779	1.32251	0.185998	0.438346	NS	NS
PWY.7115	454	385	27	427	-0.267465	0.46467	0.56518	0.893522	-1.15222	0.622287	0.0648273	0.99457	platelet_aggregation_inhibitor	305	287	18	287	0.3482	0.357087	0.330297	0.875732	-0.0534645	0.436477	0.902604	0.998282	platelet_aggregation_inhibitor	1124	1051	32	1092	0.416019	0.280305	0.138048	0.417723	0.126587	0.33631	0.706694	0.995774	platelet_aggregation_inhibitor	4.63138	7.84244	12.7273	0.1992	0.269306	1.35193	0.176397	0.431203	NS	NS
PWY.7222	454	454	27	427	0.0412469	0.0756791	0.586016	0.922072	0.0354191	0.102217	0.729144	0.99457	platelet_aggregation_inhibitor	305	305	18	287	-0.0416981	0.09139	0.648533	0.92497	-0.0877188	0.113628	0.440816	0.998282	platelet_aggregation_inhibitor	1124	1124	32	1092	0.0701583	0.0493543	0.155444	0.448847	0.0351775	0.0596454	0.555464	0.995774	platelet_aggregation_inhibitor	174.602	119.73	410.534	0.0376658	0.0439965	1.16808	0.242775	0.492907	NS	NS
PWY.5100	454	454	27	427	0.0175111	0.0789668	0.824611	0.945891	-0.0181604	0.105708	0.863686	0.99457	platelet_aggregation_inhibitor	305	305	18	287	0.0550453	0.0808862	0.496699	0.908397	0.118003	0.0997956	0.238094	0.998282	platelet_aggregation_inhibitor	1124	1124	32	1092	-0.0707787	0.0505212	0.161501	0.458727	-0.0399618	0.0610456	0.512851	0.995774	platelet_aggregation_inhibitor	160.366	152.845	391.789	0.0376622	-0.0234166	-0.621754	0.534103	0.713097	NS	NS
ANAEROFRUCAT.PWY	454	454	27	427	0.146006	0.113355	0.198426	0.893451	0.137711	0.156699	0.380039	0.99457	platelet_aggregation_inhibitor	305	301	18	287	-0.104282	0.200089	0.602638	0.92497	-0.189492	0.238984	0.42856	0.998282	platelet_aggregation_inhibitor	1124	1122	32	1092	0.162382	0.116221	0.16264	0.458727	0.16149	0.141068	0.252564	0.995774	platelet_aggregation_inhibitor	77.8248	24.9777	74.0338	0.0751994	0.117509	1.56264	0.118138	0.347726	NS	NS
P105.PWY	454	217	27	427	-0.621277	0.574254	0.279898	0.893451	-0.711519	0.788884	0.36764	0.99457	platelet_aggregation_inhibitor	305	109	18	287	0.891493	0.568073	0.117633	0.848159	0.193202	0.693274	0.780709	0.998282	platelet_aggregation_inhibitor	1124	420	32	1092	0.635166	0.467508	0.174541	0.465936	0.258998	0.563183	0.645694	0.995774	platelet_aggregation_inhibitor	3.03244	3.09878	4.57532	0.305615	0.353489	1.15665	0.247417	0.498026	NS	NS
ENTBACSYN.PWY	454	165	27	427	-0.306128	0.620407	0.621955	0.92214	-0.342763	0.843012	0.684525	0.99457	platelet_aggregation_inhibitor	305	74	18	287	0.929279	0.570373	0.104317	0.848159	0.44096	0.708258	0.534086	0.998282	platelet_aggregation_inhibitor	1124	304	32	1092	0.657146	0.485784	0.176408	0.465936	0.525316	0.584249	0.368785	0.995774	platelet_aggregation_inhibitor	2.59805	3.07384	4.23754	0.31767	0.489009	1.53936	0.123715	0.354121	NS	NS
PWY.6126	454	454	27	427	0.0424102	0.0629129	0.500599	0.893451	0.0406885	0.0849824	0.632355	0.99457	platelet_aggregation_inhibitor	305	305	18	287	-0.0494833	0.0818463	0.545914	0.909502	-0.0885032	0.101975	0.386243	0.998282	platelet_aggregation_inhibitor	1124	1124	32	1092	0.0577115	0.0422546	0.172275	0.465936	0.0359769	0.0510884	0.481455	0.995774	platelet_aggregation_inhibitor	252.651	149.28	560.084	0.032241	0.0370591	1.14944	0.250376	0.500751	NS	NS
PWY.6703	454	454	27	427	-0.00414107	0.067037	0.950772	0.972081	-0.00723999	0.0928667	0.937899	0.99457	platelet_aggregation_inhibitor	305	305	18	287	-0.00842177	0.0823769	0.918639	0.991057	-0.0144828	0.10392	0.889268	0.998282	platelet_aggregation_inhibitor	1124	1124	32	1092	0.0599761	0.0440101	0.173227	0.465936	0.0263685	0.0530017	0.618936	0.995774	platelet_aggregation_inhibitor	222.521	147.363	516.292	0.0335923	0.0325022	0.967549	0.33327	0.556044	NS	NS
P161.PWY	454	447	27	427	0.164801	0.197958	0.405586	0.893451	0.166053	0.26926	0.537791	0.99457	platelet_aggregation_inhibitor	305	302	18	287	0.00765365	0.183316	0.966725	0.995231	-0.0177436	0.229835	0.938523	0.998282	platelet_aggregation_inhibitor	1124	1123	32	1092	0.193653	0.141127	0.17028	0.465936	0.0807273	0.169246	0.633472	0.995774	platelet_aggregation_inhibitor	25.5183	29.7577	50.2089	0.0973654	0.134202	1.37833	0.1681	0.419578	NS	NS
PWY4LZ.257	454	434	27	427	0.0767205	0.178488	0.667537	0.92214	0.122035	0.244638	0.618183	0.99457	platelet_aggregation_inhibitor	305	300	18	287	0.000238348	0.178941	0.998938	0.998938	-0.132942	0.220264	0.546666	0.998282	platelet_aggregation_inhibitor	1124	1123	32	1092	0.182457	0.132945	0.170209	0.465936	0.106872	0.159319	0.502488	0.995774	platelet_aggregation_inhibitor	31.3893	31.2305	56.5788	0.0915935	0.106871	1.16679	0.243294	0.492907	NS	NS
PWY.5676	454	409	27	427	-0.379977	0.436895	0.384929	0.893451	-0.274711	0.580083	0.636065	0.99457	platelet_aggregation_inhibitor	305	266	18	287	-0.351291	0.510326	0.491757	0.908397	-0.387814	0.619567	0.531893	0.998282	platelet_aggregation_inhibitor	1124	1033	32	1092	0.46212	0.351144	0.188431	0.485798	0.716319	0.424769	0.092014	0.995774	platelet_aggregation_inhibitor	5.23897	3.83977	8.11014	0.241199	0.0237532	0.0984796	0.921551	0.939621	NS	NS
KETOGLUCONMET.PWY	454	201	27	427	-0.632763	0.513539	0.21855	0.893451	-0.10472	0.703526	0.881748	0.99457	platelet_aggregation_inhibitor	305	115	18	287	0.477922	0.492089	0.332231	0.875732	0.00568382	0.609398	0.992565	0.998282	platelet_aggregation_inhibitor	1124	450	32	1092	0.536561	0.422202	0.204041	0.508118	0.294003	0.509093	0.56372	0.995774	platelet_aggregation_inhibitor	3.79186	4.12964	5.60996	0.271849	0.190991	0.702563	0.482328	0.674827	NS	NS
PWY.5484	454	454	27	427	0.18992	0.17649	0.282481	0.893451	0.239116	0.242364	0.324446	0.99457	platelet_aggregation_inhibitor	305	301	18	287	-0.104673	0.24612	0.670936	0.932185	-0.200349	0.294216	0.496504	0.998282	platelet_aggregation_inhibitor	1124	1122	32	1092	0.203228	0.159228	0.202104	0.508118	0.212974	0.192105	0.267837	0.995774	platelet_aggregation_inhibitor	32.1041	16.5085	39.4423	0.106567	0.140651	1.31984	0.18689	0.438346	NS	NS
PWY.7383	454	427	27	427	-0.00262157	0.405158	0.99484	0.99484	-0.672339	0.552579	0.22443	0.99457	platelet_aggregation_inhibitor	305	302	18	287	0.0156485	0.159	0.921669	0.991057	0.0583175	0.204833	0.776102	0.998282	platelet_aggregation_inhibitor	1124	1123	32	1092	-0.108113	0.08521	0.204787	0.508118	-0.0773569	0.103007	0.452827	0.995774	platelet_aggregation_inhibitor	6.09187	39.5555	137.727	0.0738466	-0.0779118	-1.05505	0.291403	0.513179	NS	NS
PWY.1269	454	442	27	427	-0.203922	0.244498	0.404724	0.893451	-0.0325862	0.339253	0.923528	0.99457	platelet_aggregation_inhibitor	305	290	18	287	0.590118	0.419933	0.160984	0.875732	0.614194	0.502823	0.222989	0.998282	platelet_aggregation_inhibitor	1124	1076	32	1092	0.370807	0.297888	0.213472	0.520393	0.144951	0.359444	0.686833	0.995774	platelet_aggregation_inhibitor	16.7283	5.67073	11.2692	0.172342	0.122188	0.708987	0.478333	0.672251	NS	NS
FUCCAT.PWY	454	397	27	427	-0.297408	0.452959	0.511791	0.893451	-0.0305037	0.610791	0.960194	0.99457	platelet_aggregation_inhibitor	305	293	18	287	0.210321	0.228006	0.357088	0.882878	0.514965	0.276529	0.0637468	0.828708	platelet_aggregation_inhibitor	1124	1101	32	1092	-0.185584	0.151485	0.220802	0.5285	-0.220902	0.179349	0.218341	0.995774	platelet_aggregation_inhibitor	4.87395	19.2357	43.5774	0.121548	-0.0811259	-0.66744	0.504491	0.693398	NS	NS
PPGPPMET.PWY	454	440	27	427	-0.280888	0.197802	0.156336	0.893451	-0.0274436	0.278437	0.921537	0.99457	platelet_aggregation_inhibitor	305	295	18	287	0.230399	0.205221	0.262508	0.875732	0.11213	0.259839	0.666447	0.998282	platelet_aggregation_inhibitor	1124	1110	32	1092	-0.180325	0.152802	0.238208	0.534353	-0.217556	0.185892	0.242129	0.995774	platelet_aggregation_inhibitor	25.5587	23.7442	42.8292	0.104182	-0.102371	-0.982615	0.325797	0.554597	NS	NS
PWY.7242	454	453	27	427	0.0577269	0.154437	0.708745	0.92214	0.108698	0.213695	0.611276	0.99457	platelet_aggregation_inhibitor	305	305	18	287	-0.121794	0.136443	0.372775	0.896765	-0.104052	0.17005	0.541136	0.998282	platelet_aggregation_inhibitor	1124	1123	32	1092	0.091735	0.0782423	0.241269	0.534353	0.124423	0.0949126	0.190164	0.995774	platelet_aggregation_inhibitor	41.9271	53.7149	163.349	0.062138	0.0419436	0.675007	0.499672	0.69163	NS	NS
GLUCARDEG.PWY	454	188	27	427	-0.163189	0.440896	0.711464	0.92214	0.132809	0.599752	0.824864	0.99457	platelet_aggregation_inhibitor	305	93	18	287	0.252232	0.374074	0.500653	0.908397	-0.156724	0.467437	0.737677	0.998282	platelet_aggregation_inhibitor	1124	325	32	1092	0.384638	0.322948	0.233898	0.534353	0.259478	0.387769	0.503539	0.995774	platelet_aggregation_inhibitor	5.14431	7.14637	9.58818	0.21379	0.212581	0.994344	0.320056	0.551698	NS	NS
PWY.7663	454	454	27	427	0.253577	0.109027	0.0204931	0.679444	0.221395	0.150681	0.142562	0.99457	platelet_aggregation_inhibitor	305	303	18	287	0.073996	0.191927	0.700114	0.943502	-0.000515554	0.239138	0.998282	0.998282	platelet_aggregation_inhibitor	1124	1124	32	1092	0.147535	0.125299	0.239262	0.534353	0.0585187	0.150391	0.697273	0.995774	platelet_aggregation_inhibitor	84.1268	27.1473	63.6948	0.0755996	0.187111	2.47503	0.0133225	0.144536	NS	NS
HEXITOLDEGSUPER.PWY	454	453	27	427	0.101627	0.134384	0.449913	0.893451	0.00941729	0.185944	0.959634	0.99457	platelet_aggregation_inhibitor	305	301	18	287	-0.0451329	0.189943	0.812348	0.967362	-0.258964	0.2305	0.262275	0.998282	platelet_aggregation_inhibitor	1124	1121	32	1092	0.138841	0.115672	0.230282	0.534353	0.0597307	0.140147	0.670047	0.995774	platelet_aggregation_inhibitor	55.3741	27.7173	74.7384	0.0795986	0.0934758	1.17434	0.240259	0.492907	NS	NS
PWY.6629	454	169	27	427	0.174518	0.612067	0.77568	0.937479	0.298757	0.833496	0.720205	0.99457	platelet_aggregation_inhibitor	305	90	18	287	-0.141324	0.595739	0.812645	0.967362	-0.0988856	0.726786	0.891879	0.998282	platelet_aggregation_inhibitor	1124	301	32	1092	0.545104	0.459238	0.23549	0.534353	0.38929	0.549564	0.478874	0.995774	platelet_aggregation_inhibitor	2.66933	2.81765	4.74159	0.312675	0.259303	0.829308	0.40693	0.621414	NS	NS
GLUDEG.I.PWY	454	344	27	427	-0.845538	0.465869	0.0702121	0.827722	-0.678011	0.640466	0.290416	0.99457	platelet_aggregation_inhibitor	305	244	18	287	0.0987027	0.470268	0.8339	0.969795	0.154473	0.58872	0.793227	0.998282	platelet_aggregation_inhibitor	1124	956	32	1092	0.42214	0.351711	0.230298	0.534353	0.746672	0.425945	0.079891	0.995774	platelet_aggregation_inhibitor	4.60758	4.52178	8.08404	0.241028	-0.00214845	-0.00891373	0.992888	0.992888	NS	NS
PWY.5690	454	449	27	427	-0.12111	0.170945	0.479037	0.893451	-0.119664	0.231494	0.605507	0.99457	platelet_aggregation_inhibitor	305	301	18	287	0.0226247	0.218877	0.917742	0.991057	0.0371115	0.269852	0.890722	0.998282	platelet_aggregation_inhibitor	1124	1115	32	1092	0.178303	0.151651	0.239952	0.534353	0.0838547	0.185217	0.65083	0.995774	platelet_aggregation_inhibitor	34.2204	20.8736	43.4817	0.10072	0.0413969	0.411011	0.681065	0.820175	NS	NS
GLYCOLYSIS	454	454	27	427	0.196805	0.182277	0.280874	0.893451	0.279761	0.250249	0.264279	0.99457	platelet_aggregation_inhibitor	305	301	18	287	-0.102939	0.254488	0.686144	0.936043	-0.197273	0.305657	0.519234	0.998282	platelet_aggregation_inhibitor	1124	1122	32	1092	0.192195	0.167403	0.251177	0.545121	0.195519	0.202065	0.333462	0.995774	platelet_aggregation_inhibitor	30.098	15.4406	35.6838	0.110959	0.137797	1.24188	0.214281	0.467522	NS	NS
GOLPDLCAT.PWY	454	447	27	427	-0.0907346	0.151026	0.548299	0.893451	-0.342417	0.208732	0.10172	0.99457	platelet_aggregation_inhibitor	305	304	18	287	0.163532	0.136305	0.231199	0.875732	0.11761	0.165858	0.478897	0.998282	platelet_aggregation_inhibitor	1124	1120	32	1092	-0.109849	0.0974198	0.259742	0.556589	-0.169048	0.117174	0.149398	0.995774	platelet_aggregation_inhibitor	43.8427	53.8244	105.367	0.0701803	-0.0332481	-0.473753	0.635676	0.786741	NS	NS
X1CMET2.PWY	454	454	27	427	0.206541	0.0636785	0.00127191	0.211138	0.126224	0.0894409	0.158962	0.99457	platelet_aggregation_inhibitor	305	305	18	287	0.0143479	0.0825171	0.86208	0.979462	-0.0332744	0.0996383	0.738683	0.998282	platelet_aggregation_inhibitor	1124	1124	32	1092	0.0527495	0.0484914	0.276913	0.582047	0.0361015	0.0591962	0.542082	0.995774	platelet_aggregation_inhibitor	246.612	146.863	425.276	0.0349481	0.0921841	2.63774	0.00834609	0.132095	NS	NS
ANAGLYCOLYSIS.PWY	454	454	27	427	0.0636697	0.0508051	0.210804	0.893451	-0.0346768	0.0700012	0.620613	0.99457	platelet_aggregation_inhibitor	305	305	18	287	-0.03615	0.0701888	0.606914	0.92497	-0.0441444	0.0866668	0.610935	0.998282	platelet_aggregation_inhibitor	1124	1124	32	1092	0.0435107	0.0413553	0.292974	0.596798	0.068334	0.049856	0.170779	0.995774	platelet_aggregation_inhibitor	387.423	202.985	584.707	0.0291716	0.0363966	1.24767	0.212151	0.467522	NS	NS
PWY.7456	454	333	27	427	-0.223228	0.645306	0.729565	0.924378	-1.20874	0.856253	0.158834	0.99457	platelet_aggregation_inhibitor	305	265	18	287	-0.262685	0.571602	0.646168	0.92497	0.43853	0.688098	0.524477	0.998282	platelet_aggregation_inhibitor	1124	1045	32	1092	0.387944	0.367471	0.291328	0.596798	0.696667	0.440994	0.114455	0.995774	platelet_aggregation_inhibitor	2.40142	3.06064	7.40548	0.278774	0.119126	0.427322	0.669145	0.809199	NS	NS
PWY.821	454	287	27	427	-0.14211	0.547398	0.795287	0.937479	-0.0988603	0.744255	0.894394	0.99457	platelet_aggregation_inhibitor	305	207	18	287	0.296101	0.573795	0.60621	0.92497	0.0644778	0.723041	0.92901	0.998282	platelet_aggregation_inhibitor	1124	837	32	1092	0.475655	0.449903	0.290631	0.596798	0.827647	0.548616	0.131692	0.995774	platelet_aggregation_inhibitor	3.33728	3.03729	4.9404	0.297285	0.245251	0.824969	0.409389	0.621414	NS	NS
PWY.3841	454	454	27	427	0.222951	0.0634382	0.000487076	0.161709	0.142607	0.0883206	0.107192	0.99457	platelet_aggregation_inhibitor	305	305	18	287	0.00820773	0.0930609	0.929779	0.991057	-0.0800437	0.111738	0.47441	0.998282	platelet_aggregation_inhibitor	1124	1124	32	1092	0.0618365	0.0579879	0.286488	0.596798	0.0413871	0.0705176	0.557392	0.995774	platelet_aggregation_inhibitor	248.484	115.469	297.389	0.0388854	0.113008	2.90618	0.00365872	0.0764286	5.05046	0.603996
PWY.5177	454	436	27	427	-0.0308328	0.371329	0.933863	0.966827	0.0585509	0.489872	0.904922	0.99457	platelet_aggregation_inhibitor	305	305	18	287	-0.235679	0.114488	0.0404566	0.705742	-0.208377	0.142285	0.144323	0.998282	platelet_aggregation_inhibitor	1124	1123	32	1092	-0.068625	0.0663648	0.301337	0.609505	0.0720082	0.0800364	0.368488	0.995774	platelet_aggregation_inhibitor	7.25239	76.2919	227.051	0.0567417	-0.108776	-1.91704	0.0552327	0.250566	NS	NS
PWY.6901	454	449	27	427	0.225463	0.146385	0.124256	0.893451	0.269865	0.200991	0.180173	0.99457	platelet_aggregation_inhibitor	305	298	18	287	0.0946196	0.207411	0.648593	0.92497	-0.202162	0.249674	0.418865	0.998282	platelet_aggregation_inhibitor	1124	1116	32	1092	0.125552	0.121812	0.302906	0.609505	0.116751	0.14765	0.429281	0.995774	platelet_aggregation_inhibitor	46.6666	23.2454	67.3942	0.0853404	0.154272	1.80773	0.0706489	0.278654	NS	NS
OANTIGEN.PWY	454	454	27	427	0.0753124	0.118742	0.526252	0.893451	-0.0239663	0.158201	0.879665	0.99457	platelet_aggregation_inhibitor	305	305	18	287	-0.245093	0.139487	0.0799561	0.816438	-0.361623	0.174737	0.0394999	0.805443	platelet_aggregation_inhibitor	1124	1124	32	1092	-0.0971626	0.0951784	0.30755	0.612677	-0.0705319	0.115288	0.540809	0.995774	platelet_aggregation_inhibitor	70.9235	51.3963	110.388	0.0655533	-0.0772687	-1.17872	0.238511	0.492907	NS	NS
PWY.5695	454	454	27	427	-0.0500017	0.0695453	0.472537	0.893451	-0.0533627	0.093931	0.570285	0.99457	platelet_aggregation_inhibitor	305	305	18	287	-0.105618	0.084192	0.210654	0.875732	-0.0502127	0.101559	0.621424	0.998282	platelet_aggregation_inhibitor	1124	1124	32	1092	0.0490866	0.0490816	0.317478	0.612677	0.0754197	0.0594328	0.204719	0.995774	platelet_aggregation_inhibitor	206.759	141.078	415.109	0.0362037	-0.00637309	-0.176034	0.860267	0.908362	NS	NS
PWY.4984	454	421	27	427	-0.0979132	0.37906	0.796293	0.937479	-0.484982	0.488437	0.321351	0.99457	platelet_aggregation_inhibitor	305	293	18	287	-0.0581921	0.214097	0.78597	0.967362	-0.0219814	0.252247	0.930628	0.998282	platelet_aggregation_inhibitor	1124	1096	32	1092	0.15107	0.150699	0.316343	0.612677	0.234987	0.179662	0.191181	0.995774	platelet_aggregation_inhibitor	6.95959	21.8163	44.033	0.117195	0.0645678	0.550945	0.581672	0.749881	NS	NS
PWY0.1479	454	162	27	427	0.150477	0.521297	0.77298	0.937479	0.321448	0.717798	0.654524	0.99457	platelet_aggregation_inhibitor	305	67	18	287	0.102817	0.423005	0.808123	0.967362	0.0347026	0.519646	0.946806	0.998282	platelet_aggregation_inhibitor	1124	220	32	1092	-0.307341	0.313187	0.326641	0.619491	-0.271402	0.377319	0.472119	0.995774	platelet_aggregation_inhibitor	3.67984	5.58867	10.1951	0.226667	-0.103015	-0.454475	0.649487	0.794666	NS	NS
PWY0.1298	454	453	27	427	-0.122985	0.157564	0.435497	0.893451	-0.0859498	0.211493	0.684672	0.99457	platelet_aggregation_inhibitor	305	304	18	287	0.0414691	0.175527	0.813399	0.967362	-0.0387061	0.216463	0.858224	0.998282	platelet_aggregation_inhibitor	1124	1124	32	1092	-0.119639	0.12294	0.330688	0.620041	-0.22043	0.148172	0.137133	0.995774	platelet_aggregation_inhibitor	40.2795	32.4574	66.1629	0.0848495	-0.0829626	-0.977761	0.328192	0.554597	NS	NS
PWY0.1338	454	175	27	427	-0.43275	0.407936	0.289353	0.893451	-0.184405	0.553619	0.739242	0.99457	platelet_aggregation_inhibitor	305	93	18	287	0.742627	0.289138	0.0107137	0.553403	0.534143	0.353387	0.131886	0.998282	platelet_aggregation_inhibitor	1124	331	32	1092	0.264702	0.287779	0.357871	0.658137	-0.146569	0.343709	0.669878	0.995774	platelet_aggregation_inhibitor	6.00918	11.9616	12.0749	0.182435	0.315479	1.72926	0.0837619	0.296974	NS	NS
CITRULBIO.PWY	454	423	27	427	-0.134253	0.378051	0.722671	0.92214	-0.575602	0.488973	0.239835	0.99457	platelet_aggregation_inhibitor	305	293	18	287	-0.0525433	0.208651	0.801359	0.967362	-0.00612461	0.244993	0.980075	0.998282	platelet_aggregation_inhibitor	1124	1096	32	1092	0.134848	0.146786	0.358472	0.658137	0.221078	0.175138	0.20712	0.995774	platelet_aggregation_inhibitor	6.99681	22.9698	46.4119	0.114423	0.0538412	0.470544	0.637967	0.786741	NS	NS
NAGLIPASYN.PWY	454	343	27	427	0.483882	0.490679	0.324605	0.893451	0.376822	0.67039	0.57437	0.99457	platelet_aggregation_inhibitor	305	177	18	287	0.506034	0.509391	0.321316	0.875732	0.0426014	0.627651	0.945937	0.998282	platelet_aggregation_inhibitor	1124	638	32	1092	0.385551	0.426372	0.366054	0.66573	0.49687	0.516306	0.336087	0.995774	platelet_aggregation_inhibitor	4.1534	3.85387	5.50075	0.272085	0.450159	1.65448	0.0980294	0.328873	NS	NS
PWY.6549	454	323	27	427	-0.463924	0.55458	0.403311	0.893451	-0.540331	0.752593	0.473205	0.99457	platelet_aggregation_inhibitor	305	236	18	287	-0.588844	0.553176	0.287974	0.875732	-0.871007	0.693617	0.210318	0.998282	platelet_aggregation_inhibitor	1124	892	32	1092	0.409417	0.455728	0.369177	0.66573	0.938146	0.551169	0.0890252	0.995774	platelet_aggregation_inhibitor	3.25141	3.26793	4.81491	0.297032	-0.128937	-0.434085	0.664226	0.809199	NS	NS
PWY.7003	454	423	27	427	-0.687478	0.369488	0.0634672	0.787189	-1.63591	0.483716	0.00079115	0.123419	platelet_aggregation_inhibitor	305	296	18	287	0.238211	0.193087	0.218326	0.875732	0.130187	0.23594	0.581587	0.998282	platelet_aggregation_inhibitor	1124	1105	32	1092	0.101421	0.117498	0.388237	0.670114	0.116439	0.142256	0.41325	0.995774	platelet_aggregation_inhibitor	7.32486	26.8221	72.4328	0.096864	0.0816272	0.842699	0.399397	0.621414	NS	NS
PWY.7371	454	163	27	427	-0.605794	0.470706	0.198777	0.893451	-0.620151	0.621637	0.319076	0.99457	platelet_aggregation_inhibitor	305	135	18	287	-0.623673	0.476935	0.191993	0.875732	-0.852981	0.60982	0.163064	0.998282	platelet_aggregation_inhibitor	1124	482	32	1092	-0.32331	0.382182	0.397757	0.670114	-0.438787	0.464156	0.344696	0.995774	platelet_aggregation_inhibitor	4.51336	4.39625	6.84636	0.251929	-0.488037	-1.9372	0.0527206	0.250485	NS	NS
GLUCUROCAT.PWY	454	453	27	427	0.0848642	0.143478	0.55451	0.893451	0.0557738	0.199001	0.779419	0.99457	platelet_aggregation_inhibitor	305	305	18	287	-0.156142	0.13118	0.234892	0.875732	-0.119302	0.16057	0.458158	0.998282	platelet_aggregation_inhibitor	1124	1122	32	1092	0.0660939	0.0788945	0.402351	0.670114	0.162627	0.0961647	0.091103	0.995774	platelet_aggregation_inhibitor	48.5765	58.112	160.659	0.0611592	0.0211982	0.346607	0.728887	0.833755	NS	NS
PWY.1042	454	454	27	427	-0.0500703	0.0582156	0.39022	0.893451	-0.0160608	0.0769374	0.834751	0.99457	platelet_aggregation_inhibitor	305	305	18	287	0.050396	0.0591692	0.395056	0.905457	0.0405102	0.0742004	0.585563	0.998282	platelet_aggregation_inhibitor	1124	1124	32	1092	-0.0317553	0.0361408	0.379778	0.670114	-0.0330203	0.0426735	0.439227	0.995774	platelet_aggregation_inhibitor	295.068	285.633	765.604	0.0272539	-0.0183401	-0.672935	0.500989	0.69163	NS	NS
PWY.6507	454	453	27	427	0.0951555	0.161318	0.555595	0.893451	0.0445878	0.223295	0.841835	0.99457	platelet_aggregation_inhibitor	305	305	18	287	-0.118193	0.141389	0.40386	0.908397	-0.202998	0.181905	0.265459	0.998282	platelet_aggregation_inhibitor	1124	1123	32	1092	0.0659564	0.0782864	0.399689	0.670114	0.122669	0.0954415	0.198973	0.995774	platelet_aggregation_inhibitor	38.4266	50.0231	163.165	0.0630423	0.0338053	0.536233	0.591797	0.753636	NS	NS
PWY.7111	454	454	27	427	0.00947937	0.029581	0.748782	0.931069	0.0399798	0.040561	0.324917	0.99457	platelet_aggregation_inhibitor	305	305	18	287	0.020844	0.0322254	0.518268	0.908397	0.0234561	0.0402716	0.560785	0.998282	platelet_aggregation_inhibitor	1124	1124	32	1092	-0.0161382	0.0193052	0.403362	0.670114	-0.00899565	0.0233587	0.700234	0.995774	platelet_aggregation_inhibitor	1142.81	962.951	2683.2	0.0144504	-0.0025887	-0.179144	0.857825	0.908362	NS	NS
VALSYN.PWY	454	454	27	427	0.00677812	0.0321099	0.832917	0.945891	0.0413073	0.0434484	0.342343	0.99457	platelet_aggregation_inhibitor	305	305	18	287	0.0209915	0.0322913	0.516171	0.908397	0.0236144	0.0403675	0.55908	0.998282	platelet_aggregation_inhibitor	1124	1124	32	1092	-0.0161916	0.0193717	0.403427	0.670114	-0.00876758	0.0234472	0.708532	0.995774	platelet_aggregation_inhibitor	969.889	959.023	2664.8	0.0147543	-0.00357923	-0.242589	0.808324	0.872654	NS	NS
PWY.7392	454	227	27	427	0.54721	0.61351	0.372919	0.893451	0.410053	0.837766	0.624786	0.99457	platelet_aggregation_inhibitor	305	184	18	287	-0.330839	0.641984	0.606698	0.92497	-0.20394	0.813403	0.802222	0.998282	platelet_aggregation_inhibitor	1124	808	32	1092	0.435958	0.512016	0.3947	0.670114	0.952927	0.619012	0.123993	0.995774	platelet_aggregation_inhibitor	2.65679	2.42634	3.81445	0.335246	0.260074	0.775771	0.437884	0.641408	NS	NS
PWY.5005	454	354	27	427	-0.496099	0.52399	0.344277	0.893451	-0.348137	0.713512	0.625876	0.99457	platelet_aggregation_inhibitor	305	200	18	287	-0.252173	0.630071	0.689274	0.936043	-0.0533655	0.778382	0.945392	0.998282	platelet_aggregation_inhibitor	1124	720	32	1092	0.429396	0.514468	0.404099	0.670114	0.333983	0.625641	0.593573	0.995774	platelet_aggregation_inhibitor	3.64212	2.51896	3.77818	0.317193	-0.0824741	-0.260013	0.794854	0.864092	NS	NS
PWY.5656	454	84	27	427	-0.225549	0.314108	0.473103	0.893451	-0.130914	0.422869	0.757038	0.99457	platelet_aggregation_inhibitor	305	41	18	287	0.0485965	0.273837	0.859264	0.979462	-0.159365	0.334875	0.634544	0.998282	platelet_aggregation_inhibitor	1124	175	32	1092	0.204718	0.232819	0.379427	0.670114	0.111015	0.28365	0.695594	0.995774	platelet_aggregation_inhibitor	10.1354	13.3357	18.4486	0.154451	0.0510213	0.33034	0.741143	0.836313	NS	NS
GLUCARGALACTSUPER.PWY	454	181	27	427	-0.307844	0.432479	0.47696	0.893451	-0.0757558	0.5863	0.897257	0.99457	platelet_aggregation_inhibitor	305	91	18	287	0.256959	0.372076	0.490348	0.908397	-0.0854755	0.463787	0.85392	0.998282	platelet_aggregation_inhibitor	1124	349	32	1092	0.267074	0.323338	0.408985	0.671469	0.175535	0.389182	0.652055	0.995774	platelet_aggregation_inhibitor	5.3465	7.22333	9.56506	0.21255	0.124906	0.587657	0.556763	0.729874	NS	NS
RUMP.PWY	454	173	27	427	0.751905	0.498178	0.131941	0.893451	0.108405	0.685669	0.874457	0.99457	platelet_aggregation_inhibitor	305	200	18	287	0.149439	0.544745	0.784022	0.967362	0.607249	0.681553	0.373752	0.998282	platelet_aggregation_inhibitor	1124	835	32	1092	-0.347075	0.419134	0.407804	0.671469	-0.566305	0.507918	0.265119	0.995774	platelet_aggregation_inhibitor	4.02931	3.36988	5.69239	0.276378	0.118974	0.430477	0.666849	0.809199	NS	NS
PWY.5973	454	454	27	427	0.163639	0.08813	0.0640184	0.787189	0.180688	0.121511	0.137813	0.99457	platelet_aggregation_inhibitor	305	305	18	287	0.139714	0.13007	0.283629	0.875732	0.103401	0.156053	0.508161	0.998282	platelet_aggregation_inhibitor	1124	1124	32	1092	0.0671094	0.0849311	0.429601	0.686745	0.0818529	0.102047	0.422667	0.995774	platelet_aggregation_inhibitor	128.752	59.1076	138.633	0.0553431	0.11832	2.13793	0.0325223	0.227782	NS	NS
PWY.5189	454	435	27	427	-0.279911	0.166312	0.0931299	0.879077	-0.363536	0.220734	0.100425	0.99457	platelet_aggregation_inhibitor	305	301	18	287	-0.121986	0.14043	0.38575	0.897225	-0.209412	0.164421	0.203944	0.998282	platelet_aggregation_inhibitor	1124	1120	32	1092	-0.0780027	0.0979958	0.426216	0.686745	-0.172136	0.117658	0.143759	0.995774	platelet_aggregation_inhibitor	36.1538	50.7083	104.132	0.0723585	-0.1279	-1.76759	0.0771302	0.289935	NS	NS
PWY.4041	454	247	27	427	0.201378	0.538966	0.708854	0.92214	0.0741894	0.730628	0.919172	0.99457	platelet_aggregation_inhibitor	305	131	18	287	0.154742	0.502598	0.758386	0.967362	-0.574441	0.626462	0.360001	0.998282	platelet_aggregation_inhibitor	1124	508	32	1092	0.332583	0.421979	0.430776	0.686745	0.204885	0.509604	0.68773	0.995774	platelet_aggregation_inhibitor	3.44253	3.95876	5.61588	0.277167	0.2438	0.879612	0.379069	0.612796	NS	NS
PWY.6897	454	453	27	427	0.0496081	0.110158	0.652697	0.92214	0.0220728	0.149985	0.883077	0.99457	platelet_aggregation_inhibitor	305	303	18	287	-0.11326	0.211169	0.592136	0.92497	-0.115416	0.257823	0.654787	0.998282	platelet_aggregation_inhibitor	1124	1117	32	1092	0.104052	0.135936	0.444172	0.694677	0.253415	0.163793	0.122122	0.995774	platelet_aggregation_inhibitor	82.4075	22.4253	54.1164	0.0793178	0.0451659	0.56943	0.569064	0.736714	NS	NS
PWY.2942	454	454	27	427	-0.0190171	0.0362372	0.599995	0.92214	0.0177194	0.0492502	0.719203	0.99457	platelet_aggregation_inhibitor	305	305	18	287	0.0330403	0.0369054	0.371398	0.896765	0.0473704	0.0462942	0.307176	0.998282	platelet_aggregation_inhibitor	1124	1124	32	1092	0.0164876	0.0221196	0.456199	0.700212	0.01427	0.0267417	0.593714	0.995774	platelet_aggregation_inhibitor	761.536	734.21	2043.83	0.0168083	0.0122823	0.730728	0.464945	0.659377	NS	NS
PWY.6168	454	454	27	427	-0.0207992	0.104614	0.842499	0.945891	0.00620753	0.142023	0.96516	0.99457	platelet_aggregation_inhibitor	305	303	18	287	0.00836079	0.162224	0.958932	0.995231	-0.0433284	0.196599	0.825743	0.998282	platelet_aggregation_inhibitor	1124	1122	32	1092	0.0784359	0.107511	0.465814	0.704167	0.11639	0.128948	0.366937	0.995774	platelet_aggregation_inhibitor	91.3736	37.9986	86.5152	0.0680591	0.024101	0.354118	0.72325	0.833755	NS	NS
PWY490.3	454	180	27	427	0.375306	0.446031	0.400564	0.893451	1.33016	0.61697	0.0316868	0.99457	platelet_aggregation_inhibitor	305	128	18	287	1.30357	0.449522	0.00401041	0.553403	0.921167	0.562166	0.102487	0.998282	platelet_aggregation_inhibitor	1124	483	32	1092	0.265616	0.377184	0.481451	0.704277	0.236852	0.456602	0.604058	0.995774	platelet_aggregation_inhibitor	5.02655	4.94878	7.02899	0.242505	0.600117	2.47466	0.0133363	0.144536	NS	NS
POLYAMINSYN3.PWY	454	250	27	427	1.14165	0.53911	0.0347674	0.68189	1.37009	0.73197	0.0619713	0.99457	platelet_aggregation_inhibitor	305	185	18	287	0.373191	0.552551	0.499947	0.908397	-0.164954	0.700066	0.813905	0.998282	platelet_aggregation_inhibitor	1124	713	32	1092	0.330709	0.466411	0.47844	0.704277	0.60498	0.564815	0.284359	0.995774	platelet_aggregation_inhibitor	3.44069	3.27533	4.59688	0.297312	0.589646	1.98325	0.047339	0.249946	NS	NS
PWY0.1586	454	454	27	427	0.135548	0.144208	0.347764	0.893451	0.177478	0.193128	0.358673	0.99457	platelet_aggregation_inhibitor	305	305	18	287	0.0892339	0.186016	0.631787	0.92497	0.123588	0.227585	0.587564	0.998282	platelet_aggregation_inhibitor	1124	1123	32	1092	0.0856037	0.119039	0.472215	0.704277	0.136367	0.14548	0.348784	0.995774	platelet_aggregation_inhibitor	48.0862	28.9001	70.5705	0.0823229	0.102591	1.2462	0.212691	0.467522	NS	NS
PWY0.162	454	453	27	427	-0.0489277	0.0805876	0.544081	0.893451	0.0460446	0.112234	0.681845	0.99457	platelet_aggregation_inhibitor	305	305	18	287	-0.0464753	0.0905513	0.608162	0.92497	-0.0471241	0.113318	0.677856	0.998282	platelet_aggregation_inhibitor	1124	1124	32	1092	-0.0383066	0.0545051	0.482323	0.704277	-0.0677904	0.0658724	0.303658	0.995774	platelet_aggregation_inhibitor	153.98	121.958	336.61	0.0404045	-0.0426028	-1.05441	0.291696	0.513179	NS	NS
PWY.6595	454	427	27	427	0.0136705	0.362582	0.969941	0.982175	-0.70358	0.48711	0.149416	0.99457	platelet_aggregation_inhibitor	305	299	18	287	0.0470229	0.158724	0.767248	0.967362	-0.0545483	0.188868	0.772956	0.998282	platelet_aggregation_inhibitor	1124	1117	32	1092	-0.0792439	0.111131	0.475956	0.704277	-0.121482	0.132865	0.360751	0.995774	platelet_aggregation_inhibitor	7.60654	39.6931	80.9706	0.0882952	-0.0346609	-0.392557	0.694647	0.830382	NS	NS
PWY.6147	454	436	27	427	-0.0184974	0.203202	0.927513	0.966827	0.0669067	0.279954	0.811243	0.99457	platelet_aggregation_inhibitor	305	301	18	287	-0.313936	0.218551	0.151962	0.875732	-0.287422	0.270421	0.288851	0.998282	platelet_aggregation_inhibitor	1124	1114	32	1092	-0.0997752	0.143271	0.486321	0.706987	0.0641407	0.171121	0.707866	0.995774	platelet_aggregation_inhibitor	24.2184	20.936	48.7173	0.103213	-0.12657	-1.2263	0.220085	0.476795	NS	NS
PWY0.845	454	435	27	427	0.273905	0.24653	0.267189	0.893451	0.0288391	0.337686	0.931987	0.99457	platelet_aggregation_inhibitor	305	284	18	287	0.520846	0.48483	0.283563	0.875732	1.03827	0.586134	0.0776497	0.861898	platelet_aggregation_inhibitor	1124	1074	32	1092	0.209226	0.321813	0.515729	0.721147	0.266477	0.38863	0.493061	0.995774	platelet_aggregation_inhibitor	16.4536	4.25423	9.65593	0.181477	0.287935	1.58662	0.112599	0.3408	NS	NS
PANTO.PWY	454	454	27	427	-0.0846865	0.051861	0.103218	0.879077	-0.0550679	0.0703374	0.434162	0.99457	platelet_aggregation_inhibitor	305	305	18	287	0.0427441	0.0662764	0.519464	0.908397	0.0612914	0.0818453	0.454603	0.998282	platelet_aggregation_inhibitor	1124	1124	32	1092	-0.0228553	0.0348063	0.511547	0.721147	-0.0335445	0.0421578	0.42639	0.995774	platelet_aggregation_inhibitor	371.808	227.658	825.438	0.0264915	-0.0285084	-1.07613	0.281868	0.512965	NS	NS
PWY.7221	454	454	27	427	-0.015931	0.0273231	0.560156	0.893522	0.0105933	0.0366183	0.772512	0.99457	platelet_aggregation_inhibitor	305	305	18	287	-0.00493024	0.0244778	0.840517	0.971537	-0.00211139	0.0294075	0.94282	0.998282	platelet_aggregation_inhibitor	1124	1124	32	1092	-0.0103264	0.015632	0.509009	0.721147	0.00724292	0.018973	0.702724	0.995774	platelet_aggregation_inhibitor	1339.5	1668.99	4092.34	0.0118671	-0.0101153	-0.852383	0.394002	0.620851	NS	NS
P461.PWY	454	453	27	427	-0.135451	0.166611	0.416676	0.893451	-0.206289	0.231076	0.372547	0.99457	platelet_aggregation_inhibitor	305	305	18	287	0.128643	0.188111	0.49459	0.908397	-0.018314	0.234519	0.937814	0.998282	platelet_aggregation_inhibitor	1124	1123	32	1092	-0.0875477	0.136603	0.521727	0.723402	-0.274985	0.164608	0.0951028	0.995774	platelet_aggregation_inhibitor	36.0239	28.26	53.5891	0.092107	-0.050356	-0.546712	0.584577	0.749881	NS	NS
PYRIDOXSYN.PWY	454	449	27	427	0.0937317	0.228702	0.682125	0.92214	-0.0283275	0.307662	0.926687	0.99457	platelet_aggregation_inhibitor	305	289	18	287	0.540525	0.444074	0.224493	0.875732	0.990534	0.537386	0.0664142	0.828849	platelet_aggregation_inhibitor	1124	1084	32	1092	0.189286	0.298779	0.526516	0.726989	0.259918	0.360898	0.471559	0.995774	platelet_aggregation_inhibitor	19.1188	5.07094	11.2021	0.168092	0.187993	1.11839	0.263401	0.510435	NS	NS
PWY.6606	454	443	27	427	-0.110247	0.146046	0.450747	0.893451	-0.291882	0.199163	0.143599	0.99457	platelet_aggregation_inhibitor	305	303	18	287	0.0784663	0.114124	0.492282	0.908397	-0.0213558	0.137696	0.876869	0.998282	platelet_aggregation_inhibitor	1124	1122	32	1092	0.052084	0.0843668	0.53713	0.738553	-0.069929	0.100457	0.486513	0.995774	platelet_aggregation_inhibitor	46.8833	76.7803	140.494	0.0615274	0.0309415	0.50289	0.615042	0.773762	NS	NS
GLYCOLYSIS.E.D	454	426	27	427	-0.0366635	0.369229	0.920948	0.966827	0.173573	0.510464	0.734014	0.99457	platelet_aggregation_inhibitor	305	283	18	287	0.216576	0.424387	0.610201	0.92497	-0.0554771	0.532869	0.917161	0.998282	platelet_aggregation_inhibitor	1124	1065	32	1092	0.173945	0.300704	0.56307	0.767823	0.33794	0.359713	0.3477	0.995774	platelet_aggregation_inhibitor	7.33513	5.55233	11.0592	0.204351	0.119318	0.583884	0.559298	0.73013	NS	NS
HSERMETANA.PWY	454	447	27	427	0.164555	0.151417	0.277758	0.893451	0.0516781	0.203825	0.799986	0.99457	platelet_aggregation_inhibitor	305	305	18	287	0.0497188	0.108079	0.645845	0.92497	0.154515	0.136666	0.259285	0.998282	platelet_aggregation_inhibitor	1124	1124	32	1092	-0.0405532	0.0721364	0.574111	0.771826	-0.0346915	0.0867666	0.689365	0.995774	platelet_aggregation_inhibitor	43.6167	85.6087	192.172	0.05578	0.0113271	0.203067	0.839083	0.899635	NS	NS
PWY.5345	454	385	27	427	-0.308127	0.500508	0.538459	0.893451	0.0106882	0.680491	0.987476	0.995391	platelet_aggregation_inhibitor	305	253	18	287	0.350794	0.577591	0.544088	0.909502	0.528081	0.719074	0.463363	0.998282	platelet_aggregation_inhibitor	1124	1002	32	1092	0.222281	0.404029	0.582319	0.777997	0.306232	0.493084	0.534696	0.995774	platelet_aggregation_inhibitor	3.99189	2.9975	6.12596	0.276128	0.0902134	0.326709	0.743888	0.836313	NS	NS
PWY.5104	454	440	27	427	-0.465765	0.220778	0.035472	0.68189	-0.359108	0.28895	0.214699	0.99457	platelet_aggregation_inhibitor	305	305	18	287	-0.349207	0.176692	0.0490415	0.769952	-0.163914	0.217517	0.451784	0.998282	platelet_aggregation_inhibitor	1124	1123	32	1092	-0.0668745	0.122923	0.586526	0.780457	0.101807	0.147794	0.491069	0.995774	platelet_aggregation_inhibitor	20.5159	32.0309	66.1812	0.0917748	-0.21197	-2.30968	0.0209059	0.181185	NS	NS
PWY.7269	454	203	27	427	-0.732514	0.507161	0.149357	0.893451	-0.232826	0.684194	0.733816	0.99457	platelet_aggregation_inhibitor	305	100	18	287	0.439567	0.468351	0.348726	0.875732	-0.121481	0.572068	0.831995	0.998282	platelet_aggregation_inhibitor	1124	372	32	1092	0.207482	0.387297	0.59226	0.781784	-0.246803	0.463228	0.594289	0.995774	platelet_aggregation_inhibitor	3.88784	4.55887	6.6667	0.257228	0.0356802	0.13871	0.889679	0.922192	NS	NS
PWY0.41	454	98	27	427	-0.154112	0.332253	0.642995	0.92214	-0.127315	0.443826	0.774371	0.99457	platelet_aggregation_inhibitor	305	61	18	287	0.334411	0.297542	0.261967	0.875732	0.134236	0.364526	0.712988	0.998282	platelet_aggregation_inhibitor	1124	211	32	1092	0.149232	0.277612	0.590992	0.781784	-0.174606	0.332676	0.599793	0.995774	platelet_aggregation_inhibitor	9.05861	11.2955	12.9755	0.173215	0.129544	0.747879	0.454533	0.652321	NS	NS
GALACTUROCAT.PWY	454	453	27	427	0.1726	0.16522	0.29676	0.893451	0.150329	0.228362	0.510738	0.99457	platelet_aggregation_inhibitor	305	304	18	287	-0.139313	0.146255	0.341612	0.875732	-0.183849	0.186466	0.325072	0.998282	platelet_aggregation_inhibitor	1124	1122	32	1092	0.0447362	0.084316	0.595818	0.783235	0.147956	0.101974	0.147097	0.995774	platelet_aggregation_inhibitor	36.6333	46.7495	140.663	0.0668085	0.0272391	0.40772	0.683479	0.820175	NS	NS
PWY.6121	454	454	27	427	-0.00418154	0.0322508	0.896898	0.966182	0.00935224	0.0434354	0.829634	0.99457	platelet_aggregation_inhibitor	305	305	18	287	-0.0239405	0.0256485	0.351408	0.875732	-0.0429405	0.0306386	0.162309	0.998282	platelet_aggregation_inhibitor	1124	1124	32	1092	-0.00927539	0.0179506	0.605456	0.783235	-0.0104709	0.0216065	0.628048	0.995774	platelet_aggregation_inhibitor	961.434	1520.11	3103.44	0.013381	-0.01239	-0.925941	0.354476	0.580117	NS	NS
CENTFERM.PWY	454	266	27	427	-0.345694	0.518867	0.505604	0.893451	-0.776041	0.698737	0.267399	0.99457	platelet_aggregation_inhibitor	305	221	18	287	-0.140817	0.517653	0.785788	0.967362	-0.121103	0.63199	0.848186	0.998282	platelet_aggregation_inhibitor	1124	939	32	1092	-0.191455	0.372736	0.6076	0.783235	0.477027	0.450179	0.289548	0.995774	platelet_aggregation_inhibitor	3.71439	3.73183	7.19777	0.261319	-0.217672	-0.832977	0.404858	0.621414	NS	NS
PWY.7196	454	442	27	427	0.0577882	0.0983321	0.557061	0.893451	-0.0720851	0.136409	0.5975	0.99457	platelet_aggregation_inhibitor	305	305	18	287	0.0338437	0.104923	0.747256	0.967362	0.0273738	0.131514	0.835278	0.998282	platelet_aggregation_inhibitor	1124	1121	32	1092	0.0312744	0.0601012	0.602916	0.783235	-0.056496	0.0724055	0.435405	0.995774	platelet_aggregation_inhibitor	103.421	90.8369	276.843	0.0460726	0.0375904	0.815894	0.414561	0.621619	NS	NS
PWY.6590	454	266	27	427	-0.345137	0.541747	0.524404	0.893451	-0.784544	0.729163	0.282602	0.99457	platelet_aggregation_inhibitor	305	221	18	287	-0.129776	0.541282	0.810684	0.967362	-0.101429	0.660796	0.878125	0.998282	platelet_aggregation_inhibitor	1124	939	32	1092	-0.196637	0.387071	0.611545	0.785252	0.491703	0.46749	0.29313	0.995774	platelet_aggregation_inhibitor	3.40727	3.41314	6.67451	0.272217	-0.21722	-0.797969	0.424889	0.628271	NS	NS
PWY.7208	454	454	27	427	-0.0529688	0.0787491	0.50154	0.893451	-0.0486457	0.107829	0.652137	0.99457	platelet_aggregation_inhibitor	305	305	18	287	0.0726755	0.0884976	0.412181	0.908397	0.0709897	0.110789	0.522231	0.998282	platelet_aggregation_inhibitor	1124	1124	32	1092	0.028314	0.0568975	0.618842	0.790373	-0.0378714	0.0689651	0.583024	0.995774	platelet_aggregation_inhibitor	161.253	127.684	308.896	0.0408987	0.0158643	0.387891	0.698096	0.831321	NS	NS
PWY.5913	454	416	27	427	0.204314	0.562527	0.716626	0.92214	-0.0226448	0.766079	0.976433	0.99457	platelet_aggregation_inhibitor	305	292	18	287	0.106861	0.534202	0.841586	0.971537	-0.0787191	0.671164	0.906721	0.998282	platelet_aggregation_inhibitor	1124	1078	32	1092	0.186639	0.3868	0.629531	0.799021	0.288079	0.467671	0.538033	0.995774	platelet_aggregation_inhibitor	3.16019	3.5042	6.68384	0.273708	0.16988	0.62066	0.534823	0.713097	NS	NS
PWY0.1296	454	454	27	427	0.0291597	0.0584225	0.617952	0.92214	0.0635986	0.0800755	0.427544	0.99457	platelet_aggregation_inhibitor	305	305	18	287	0.0652154	0.0657512	0.322081	0.875732	0.0273831	0.0810036	0.735598	0.998282	platelet_aggregation_inhibitor	1124	1124	32	1092	0.0193314	0.0403815	0.632233	0.799375	-0.0342935	0.0488381	0.482716	0.995774	platelet_aggregation_inhibitor	292.981	231.309	613.247	0.0296495	0.0311929	1.05205	0.292775	0.513179	NS	NS
PWY.6859	454	279	27	427	0.22276	0.55611	0.688933	0.92214	0.638565	0.765725	0.404819	0.99457	platelet_aggregation_inhibitor	305	187	18	287	-0.454642	0.604457	0.452555	0.908397	-0.345891	0.768477	0.653008	0.998282	platelet_aggregation_inhibitor	1124	818	32	1092	0.230071	0.487499	0.637061	0.802405	0.619179	0.588719	0.293155	0.995774	platelet_aggregation_inhibitor	3.23354	2.73696	4.20778	0.313446	0.0436274	0.139186	0.889303	0.922192	NS	NS
GALACT.GLUCUROCAT.PWY	454	453	27	427	0.162587	0.162967	0.319	0.893451	0.0790157	0.224942	0.725574	0.99457	platelet_aggregation_inhibitor	305	303	18	287	-0.146195	0.142553	0.305958	0.875732	-0.185115	0.180944	0.307247	0.998282	platelet_aggregation_inhibitor	1124	1121	32	1092	0.0391702	0.0848312	0.644356	0.808508	0.0986854	0.103671	0.34136	0.995774	platelet_aggregation_inhibitor	37.6531	49.2092	138.96	0.0665452	0.0193553	0.290859	0.771159	0.850383	NS	NS
NONOXIPENT.PWY	454	454	27	427	-0.0148008	0.0618866	0.811095	0.944854	0.0242835	0.0825679	0.768835	0.99457	platelet_aggregation_inhibitor	305	305	18	287	0.0718023	0.0715657	0.316527	0.875732	0.117594	0.0904318	0.194613	0.998282	platelet_aggregation_inhibitor	1124	1124	32	1092	-0.018702	0.0414534	0.651964	0.81188	0.0218289	0.049816	0.661336	0.995774	platelet_aggregation_inhibitor	261.1	195.249	581.943	0.0310342	-0.000701765	-0.0226127	0.981959	0.987117	NS	NS
PWY.2723	454	184	27	427	-0.414028	0.483444	0.392237	0.893451	-0.0161629	0.663383	0.980574	0.99457	platelet_aggregation_inhibitor	305	93	18	287	0.436598	0.41273	0.290996	0.875732	0.0855731	0.513351	0.867739	0.998282	platelet_aggregation_inhibitor	1124	346	32	1092	0.166669	0.377096	0.658588	0.817045	-0.24266	0.453135	0.592406	0.995774	platelet_aggregation_inhibitor	4.27866	5.87041	7.03229	0.241252	0.114286	0.473719	0.6357	0.786741	NS	NS
POLYAMSYN.PWY	454	451	27	427	-0.0373278	0.135467	0.783026	0.937479	0.0873435	0.183381	0.634131	0.99457	platelet_aggregation_inhibitor	305	302	18	287	-0.151237	0.145988	0.301085	0.875732	-0.110646	0.183952	0.548042	0.998282	platelet_aggregation_inhibitor	1124	1119	32	1092	0.0422705	0.0965256	0.661531	0.817622	0.0515075	0.115632	0.656091	0.995774	platelet_aggregation_inhibitor	54.4922	46.921	107.329	0.0692142	-0.0220054	-0.317932	0.750537	0.836313	NS	NS
PWY.5505	454	230	27	427	0.253188	0.510729	0.620328	0.92214	0.288971	0.692453	0.676673	0.99457	platelet_aggregation_inhibitor	305	159	18	287	0.82289	0.514048	0.11048	0.848159	0.454168	0.645548	0.48234	0.998282	platelet_aggregation_inhibitor	1124	608	32	1092	0.176277	0.429527	0.681593	0.836156	0.410643	0.521506	0.431212	0.995774	platelet_aggregation_inhibitor	3.83371	3.78437	5.42024	0.276942	0.386571	1.39585	0.162759	0.414497	NS	NS
PWY.6609	454	454	27	427	-0.0166573	0.0494	0.736136	0.924378	-0.0654174	0.0659	0.321481	0.99457	platelet_aggregation_inhibitor	305	305	18	287	0.0134494	0.0550162	0.807042	0.967362	-0.0279542	0.0699295	0.689668	0.998282	platelet_aggregation_inhibitor	1124	1124	32	1092	-0.0128134	0.0317991	0.687063	0.839739	-0.0317728	0.0385001	0.409404	0.995774	platelet_aggregation_inhibitor	409.776	330.384	988.943	0.0240486	-0.00870625	-0.362027	0.717332	0.833755	NS	NS
TRNA.CHARGING.PWY	454	454	27	427	-0.0517425	0.0596149	0.385908	0.893451	-0.050251	0.0789765	0.52497	0.99457	platelet_aggregation_inhibitor	305	305	18	287	-0.0190827	0.0537277	0.722713	0.965668	-0.025704	0.0674124	0.703296	0.998282	platelet_aggregation_inhibitor	1124	1124	32	1092	-0.0113407	0.0291003	0.696825	0.842316	0.02898	0.0346262	0.402813	0.995774	platelet_aggregation_inhibitor	281.378	346.42	1180.88	0.0235136	-0.0191089	-0.812674	0.416405	0.621619	NS	NS
UBISYN.PWY	454	150	27	427	-0.0352232	0.450396	0.937701	0.966827	0.11666	0.611643	0.848833	0.99457	platelet_aggregation_inhibitor	305	76	18	287	0.766589	0.355094	0.0316747	0.705742	0.499851	0.436453	0.25316	0.998282	platelet_aggregation_inhibitor	1124	243	32	1092	0.122254	0.323423	0.705502	0.843066	-0.178145	0.388832	0.646935	0.995774	platelet_aggregation_inhibitor	4.9296	7.93074	9.55998	0.211193	0.31555	1.49413	0.135141	0.38107	NS	NS
PWY.5384	454	377	27	427	0.941479	0.496189	0.0584302	0.7771	0.549152	0.660352	0.406131	0.99457	platelet_aggregation_inhibitor	305	248	18	287	0.631038	0.499349	0.207318	0.875732	-0.210728	0.616867	0.732916	0.998282	platelet_aggregation_inhibitor	1124	930	32	1092	0.146523	0.388481	0.70612	0.843066	-0.422556	0.466249	0.364986	0.995774	platelet_aggregation_inhibitor	4.06167	4.01044	6.62612	0.260836	0.4984	1.91078	0.056033	0.250566	NS	NS
PWY.7282	454	436	27	427	0.154396	0.180753	0.393497	0.893451	0.00993494	0.247926	0.968057	0.99457	platelet_aggregation_inhibitor	305	288	18	287	0.460449	0.473742	0.331868	0.875732	1.07811	0.563573	0.056832	0.805443	platelet_aggregation_inhibitor	1124	1080	32	1092	0.0624356	0.17531	0.721804	0.856817	-0.181138	0.213604	0.39663	0.995774	platelet_aggregation_inhibitor	30.6077	4.45571	32.5375	0.121625	0.130306	1.07138	0.284	0.512965	NS	NS
PYRIDNUCSAL.PWY	454	437	27	427	0.272429	0.167076	0.103733	0.879077	0.104767	0.21528	0.626786	0.99457	platelet_aggregation_inhibitor	305	291	18	287	-0.124791	0.233919	0.59412	0.92497	-0.2704	0.284117	0.342157	0.998282	platelet_aggregation_inhibitor	1124	1094	32	1092	-0.0470329	0.136067	0.729666	0.857881	-0.115488	0.165432	0.485272	0.995774	platelet_aggregation_inhibitor	35.8237	18.2755	54.0128	0.0961752	0.045679	0.474956	0.634818	0.786741	NS	NS
LACTOSECAT.PWY	454	452	27	427	0.462896	0.244042	0.0585166	0.7771	0.207949	0.329728	0.528621	0.99457	platelet_aggregation_inhibitor	305	302	18	287	0.0406421	0.159465	0.799012	0.967362	-0.0664791	0.196166	0.734976	0.998282	platelet_aggregation_inhibitor	1124	1117	32	1092	0.0426782	0.125121	0.733098	0.857881	0.0604493	0.150707	0.688424	0.995774	platelet_aggregation_inhibitor	16.7908	39.3252	63.8759	0.0912902	0.100813	1.10431	0.269457	0.510435	NS	NS
PWY.7117	454	384	27	427	-0.0496154	0.665658	0.940618	0.966827	-0.671457	0.902424	0.457281	0.99457	platelet_aggregation_inhibitor	305	286	18	287	0.14352	0.557916	0.797169	0.967362	-0.119635	0.702782	0.864959	0.998282	platelet_aggregation_inhibitor	1124	1054	32	1092	0.135232	0.414333	0.744194	0.867788	0.332145	0.502194	0.508505	0.995774	platelet_aggregation_inhibitor	2.25683	3.21264	5.82505	0.297554	0.100654	0.338271	0.735159	0.834071	NS	NS
PWY.6731	454	111	27	427	0.012814	0.389497	0.97377	0.98265	0.314831	0.531734	0.554131	0.99457	platelet_aggregation_inhibitor	305	72	18	287	0.307534	0.384501	0.42445	0.908397	-0.00775461	0.476075	0.987016	0.998282	platelet_aggregation_inhibitor	1124	297	32	1092	-0.113097	0.353008	0.74874	0.870015	-0.244268	0.422558	0.563338	0.995774	platelet_aggregation_inhibitor	6.59161	6.76401	8.02473	0.216268	0.0587948	0.271861	0.785729	0.858643	NS	NS
PWY.7187	454	454	27	427	-0.00968426	0.0572444	0.865739	0.945891	-0.0725758	0.0781875	0.353859	0.99457	platelet_aggregation_inhibitor	305	305	18	287	-0.164718	0.0756033	0.030142	0.705742	-0.196471	0.0955392	0.04073	0.805443	platelet_aggregation_inhibitor	1124	1124	32	1092	-0.0135152	0.0428127	0.752304	0.871089	-0.0406223	0.0520813	0.435576	0.995774	platelet_aggregation_inhibitor	305.165	174.952	545.574	0.0312242	-0.0381659	-1.22232	0.221587	0.476795	NS	NS
GLUTORN.PWY	454	454	27	427	0.0128293	0.151357	0.93249	0.966827	-0.0327856	0.198953	0.869193	0.99457	platelet_aggregation_inhibitor	305	305	18	287	-0.120247	0.152423	0.430798	0.908397	-0.30504	0.186522	0.10316	0.998282	platelet_aggregation_inhibitor	1124	1124	32	1092	0.0315967	0.10769	0.769269	0.884525	-0.109585	0.129524	0.397707	0.995774	platelet_aggregation_inhibitor	43.6509	43.0428	86.2277	0.0760459	-0.010937	-0.143821	0.885642	0.922192	NS	NS
ARGSYNBSUB.PWY	454	453	27	427	-0.00862895	0.142038	0.951585	0.972081	-0.0558964	0.187785	0.766118	0.99457	platelet_aggregation_inhibitor	305	305	18	287	-0.155019	0.14481	0.285266	0.875732	-0.371542	0.17716	0.0369293	0.805443	platelet_aggregation_inhibitor	1124	1124	32	1092	0.0285548	0.101658	0.778847	0.892428	-0.0955484	0.122406	0.435219	0.995774	platelet_aggregation_inhibitor	49.5671	47.6872	96.7646	0.0717923	-0.0260646	-0.363056	0.716563	0.833755	NS	NS
P42.PWY	454	445	27	427	-0.384655	0.173461	0.027109	0.679444	-0.290121	0.234805	0.217359	0.99457	platelet_aggregation_inhibitor	305	299	18	287	-0.483952	0.234513	0.0399347	0.705742	-0.310701	0.282377	0.272224	0.998282	platelet_aggregation_inhibitor	1124	1115	32	1092	0.0442995	0.160604	0.78273	0.893775	0.0946633	0.194364	0.62633	0.995774	platelet_aggregation_inhibitor	33.2351	18.183	38.7692	0.1053	-0.220278	-2.09192	0.036446	0.227782	NS	NS
PWY.7400	454	454	27	427	0.0616816	0.0924837	0.505162	0.893451	-0.0256333	0.124312	0.836741	0.99457	platelet_aggregation_inhibitor	305	305	18	287	-0.109412	0.0993469	0.271657	0.875732	-0.250322	0.122398	0.041839	0.805443	platelet_aggregation_inhibitor	1124	1124	32	1092	-0.0167373	0.0675061	0.804228	0.895122	-0.125729	0.0814747	0.123087	0.995774	platelet_aggregation_inhibitor	116.915	101.319	219.439	0.0477997	-0.0172431	-0.360736	0.718297	0.833755	NS	NS
PWY.241	454	353	27	427	0.111175	0.506341	0.826312	0.945891	0.13771	0.681346	0.839931	0.99457	platelet_aggregation_inhibitor	305	281	18	287	0.455084	0.398603	0.254496	0.875732	0.259001	0.502982	0.607033	0.998282	platelet_aggregation_inhibitor	1124	1046	32	1092	0.0730532	0.302779	0.809386	0.895122	0.242061	0.366742	0.509375	0.995774	platelet_aggregation_inhibitor	3.90044	6.29389	10.9081	0.217688	0.194042	0.891377	0.372727	0.605681	NS	NS
PWY.6969	454	432	27	427	-0.253447	0.176171	0.151014	0.893451	-0.357925	0.245066	0.144997	0.99457	platelet_aggregation_inhibitor	305	295	18	287	-0.0091141	0.234215	0.968986	0.995231	0.0287812	0.286623	0.920094	0.998282	platelet_aggregation_inhibitor	1124	1101	32	1092	0.0406123	0.15287	0.790548	0.895122	0.0982637	0.186872	0.599115	0.995774	platelet_aggregation_inhibitor	32.2204	18.2294	42.791	0.103561	-0.0707252	-0.682932	0.49465	0.688977	NS	NS
PWY.5667	454	454	27	427	-0.0404407	0.0444975	0.363949	0.893451	0.0132508	0.0588163	0.821871	0.99457	platelet_aggregation_inhibitor	305	305	18	287	-0.00139451	0.0494244	0.97751	0.995231	0.0133908	0.0609312	0.826223	0.998282	platelet_aggregation_inhibitor	1124	1124	32	1092	-0.00764739	0.0295536	0.795866	0.895122	-0.0136946	0.0353641	0.698652	0.995774	platelet_aggregation_inhibitor	505.043	409.371	1144.93	0.0220361	-0.0144468	-0.655594	0.512085	0.694655	NS	NS
PWY0.1319	454	454	27	427	-0.0405209	0.0444526	0.362515	0.893451	0.0130966	0.0587572	0.823735	0.99457	platelet_aggregation_inhibitor	305	305	18	287	-0.00139072	0.0494232	0.97757	0.995231	0.0133816	0.0609303	0.826338	0.998282	platelet_aggregation_inhibitor	1124	1124	32	1092	-0.00763668	0.0295536	0.796145	0.895122	-0.0136873	0.0353643	0.698805	0.995774	platelet_aggregation_inhibitor	506.064	409.391	1144.93	0.0220306	-0.0144725	-0.656929	0.511226	0.694655	NS	NS
TRPSYN.PWY	454	454	27	427	0.0892715	0.0808643	0.270232	0.893451	0.0734373	0.112337	0.513683	0.99457	platelet_aggregation_inhibitor	305	305	18	287	0.00274593	0.0949195	0.976941	0.995231	0.0957162	0.11885	0.421349	0.998282	platelet_aggregation_inhibitor	1124	1124	32	1092	-0.012796	0.0527748	0.808465	0.895122	-0.0447228	0.0636712	0.482581	0.995774	platelet_aggregation_inhibitor	152.928	110.991	359.044	0.0400654	0.015029	0.375113	0.707576	0.833755	NS	NS
PWY.7286	454	72	27	427	-0.853536	0.443219	0.0547806	0.7771	-1.06972	0.589105	0.0701499	0.99457	platelet_aggregation_inhibitor	305	111	18	287	-1.37993	0.593582	0.0207573	0.646424	-0.765449	0.747272	0.30662	0.998282	platelet_aggregation_inhibitor	1124	520	32	1092	-0.116448	0.550052	0.832377	0.906856	0.526742	0.662817	0.426963	0.995774	platelet_aggregation_inhibitor	5.09053	2.83818	3.30516	0.298356	-0.769664	-2.57968	0.00988918	0.132095	NS	NS
ASPASN.PWY	454	454	27	427	0.0649044	0.0910021	0.476095	0.893451	-0.0552133	0.123565	0.655241	0.99457	platelet_aggregation_inhibitor	305	305	18	287	-0.123569	0.124415	0.321428	0.875732	-0.246091	0.156643	0.117388	0.998282	platelet_aggregation_inhibitor	1124	1124	32	1092	0.0145088	0.0686506	0.832658	0.906856	-0.0346384	0.08359	0.678675	0.995774	platelet_aggregation_inhibitor	120.753	64.6032	212.184	0.0501545	0.00737785	0.147102	0.883051	0.922192	NS	NS
PWY.6895	454	195	27	427	-0.440892	0.646613	0.495695	0.893451	0.215877	0.884628	0.807333	0.99457	platelet_aggregation_inhibitor	305	104	18	287	0.300659	0.642848	0.640342	0.92497	-0.0361859	0.794718	0.963717	0.998282	platelet_aggregation_inhibitor	1124	347	32	1092	0.105459	0.516207	0.83816	0.909845	-0.326771	0.618322	0.597275	0.995774	platelet_aggregation_inhibitor	2.39173	2.41982	3.75277	0.341707	0.00803456	0.023513	0.981241	0.987117	NS	NS
ARGSYN.PWY	454	454	27	427	0.0770109	0.100699	0.444828	0.893451	0.022665	0.133951	0.865723	0.99457	platelet_aggregation_inhibitor	305	305	18	287	-0.112867	0.105082	0.283661	0.875732	-0.262961	0.129367	0.0430948	0.805443	platelet_aggregation_inhibitor	1124	1124	32	1092	-0.0139661	0.071684	0.845563	0.912608	-0.131373	0.0864839	0.129047	0.995774	platelet_aggregation_inhibitor	98.6161	90.5607	194.606	0.0510455	-0.0139264	-0.272823	0.78499	0.858643	NS	NS
PWY.6936	454	454	27	427	0.0799646	0.106963	0.455113	0.893451	-0.035283	0.144512	0.80724	0.99457	platelet_aggregation_inhibitor	305	305	18	287	0.0701742	0.104817	0.503703	0.908397	-0.022569	0.131333	0.863691	0.998282	platelet_aggregation_inhibitor	1124	1124	32	1092	-0.0129006	0.0693408	0.852442	0.912608	-0.0855372	0.083078	0.303429	0.995774	platelet_aggregation_inhibitor	87.4036	91.02	207.98	0.0508721	0.0276741	0.543994	0.586446	0.749881	NS	NS
PWY.6891	454	195	27	427	-0.413884	0.535731	0.440199	0.893451	0.209085	0.730154	0.774754	0.99457	platelet_aggregation_inhibitor	305	104	18	287	0.288435	0.500522	0.56487	0.919011	-0.00546081	0.619492	0.992973	0.998282	platelet_aggregation_inhibitor	1124	347	32	1092	0.0792363	0.411202	0.847233	0.912608	-0.328989	0.491451	0.503369	0.995774	platelet_aggregation_inhibitor	3.48423	3.99166	5.91412	0.273281	0.0132843	0.0486104	0.96123	0.976885	NS	NS
PWY.5367	454	400	27	427	0.0988745	0.556122	0.858968	0.945891	-0.505782	0.75761	0.504775	0.99457	platelet_aggregation_inhibitor	305	296	18	287	0.055185	0.240674	0.818805	0.967362	0.0608651	0.30331	0.841119	0.998282	platelet_aggregation_inhibitor	1124	1107	32	1092	0.0323365	0.171272	0.850283	0.912608	0.111732	0.203869	0.583768	0.995774	platelet_aggregation_inhibitor	3.2334	17.2641	34.0901	0.135348	0.0435039	0.321421	0.747891	0.836313	NS	NS
ARG.POLYAMINE.SYN	454	440	27	427	-0.0329146	0.160033	0.837144	0.945891	0.0931142	0.224977	0.679192	0.99457	platelet_aggregation_inhibitor	305	298	18	287	0.0140844	0.151889	0.926184	0.991057	0.102426	0.198628	0.60654	0.998282	platelet_aggregation_inhibitor	1124	1111	32	1092	-0.0165223	0.0932295	0.859367	0.912748	-0.0604576	0.111849	0.588947	0.995774	platelet_aggregation_inhibitor	39.0465	43.3461	115.052	0.0711669	-0.0130448	-0.183299	0.854564	0.908362	NS	NS
COBALSYN.PWY	454	444	27	427	0.0917702	0.1421	0.518753	0.893451	0.0685582	0.189595	0.71785	0.99457	platelet_aggregation_inhibitor	305	304	18	287	0.0446911	0.101688	0.66063	0.926816	0.00384289	0.124423	0.975385	0.998282	platelet_aggregation_inhibitor	1124	1123	32	1092	-0.0103598	0.067112	0.877349	0.917146	0.035634	0.0811226	0.660561	0.995774	platelet_aggregation_inhibitor	49.5237	96.7068	222.024	0.0521106	0.0178317	0.34219	0.732208	0.833755	NS	NS
PWY.5198	454	67	27	427	-0.715465	0.440881	0.105351	0.879077	-1.00361	0.584304	0.0866457	0.99457	platelet_aggregation_inhibitor	305	116	18	287	-1.46822	0.598172	0.0146794	0.576166	-0.792084	0.754741	0.294917	0.998282	platelet_aggregation_inhibitor	1124	535	32	1092	0.0665651	0.545298	0.902865	0.932375	0.752347	0.656051	0.251727	0.995774	platelet_aggregation_inhibitor	5.14466	2.79479	3.36304	0.297449	-0.668907	-2.24881	0.0245246	0.191292	NS	NS
PWY.7328	454	224	27	427	-0.606767	0.52423	0.247722	0.893451	-0.109023	0.719204	0.879588	0.99457	platelet_aggregation_inhibitor	305	107	18	287	0.291491	0.486168	0.549249	0.909502	-0.0747576	0.608919	0.902382	0.998282	platelet_aggregation_inhibitor	1124	415	32	1092	-0.0501785	0.416472	0.904121	0.932375	-0.41292	0.501686	0.410654	0.995774	platelet_aggregation_inhibitor	3.63878	4.23085	5.76538	0.270815	-0.0926979	-0.342293	0.732131	0.833755	NS	NS
P124.PWY	454	290	27	427	-0.216137	0.546518	0.692681	0.92214	-0.443017	0.746359	0.553137	0.99457	platelet_aggregation_inhibitor	305	195	18	287	0.174356	0.572793	0.761039	0.967362	0.0198925	0.725627	0.97815	0.998282	platelet_aggregation_inhibitor	1124	804	32	1092	-0.0433124	0.45112	0.923529	0.943544	0.483893	0.543043	0.373087	0.995774	platelet_aggregation_inhibitor	3.34804	3.04793	4.91379	0.297354	-0.0358132	-0.12044	0.904135	0.932444	NS	NS
PWY.6612	454	411	27	427	-0.116862	0.435684	0.788651	0.937479	-0.926439	0.592391	0.118638	0.99457	platelet_aggregation_inhibitor	305	291	18	287	0.161956	0.186383	0.385619	0.897225	0.186563	0.22557	0.408991	0.998282	platelet_aggregation_inhibitor	1124	1099	32	1092	-0.00822328	0.120506	0.945607	0.960155	-0.112845	0.147743	0.445163	0.995774	platelet_aggregation_inhibitor	5.26813	28.7864	68.8628	0.0985725	0.0338154	0.343051	0.73156	0.833755	NS	NS
PWY.6385	454	454	27	427	0.0639344	0.0646947	0.323586	0.893451	0.102215	0.0878762	0.245473	0.99457	platelet_aggregation_inhibitor	305	305	18	287	-0.000349788	0.0775807	0.996406	0.998938	-0.0349502	0.0971241	0.719255	0.998282	platelet_aggregation_inhibitor	1124	1123	32	1092	0.00253544	0.0411913	0.95093	0.962598	0.0369806	0.0495467	0.455603	0.995774	platelet_aggregation_inhibitor	238.925	166.147	589.37	0.031711	0.0168051	0.529947	0.596149	0.756091	NS	NS
FOLSYN.PWY	454	411	27	427	-0.1226	0.449316	0.785089	0.937479	-0.948959	0.611286	0.121364	0.99457	platelet_aggregation_inhibitor	305	291	18	287	0.150297	0.170876	0.37984	0.896765	0.164635	0.207491	0.428271	0.998282	platelet_aggregation_inhibitor	1124	1099	32	1092	-0.00411971	0.106275	0.969085	0.977976	-0.0868569	0.130468	0.50573	0.995774	platelet_aggregation_inhibitor	4.95332	34.2484	88.5403	0.0884775	0.0326862	0.36943	0.711807	0.833755	NS	NS
METHANOGENESIS.PWY	454	67	27	427	-0.83895	0.470193	0.0750724	0.830801	-1.05427	0.623452	0.0916181	0.99457	platelet_aggregation_inhibitor	305	116	18	287	-1.60758	0.638515	0.012337	0.553403	-0.779505	0.803476	0.332852	0.998282	platelet_aggregation_inhibitor	1124	533	32	1092	-0.00187868	0.574726	0.997392	0.997392	0.605742	0.692543	0.381952	0.995774	platelet_aggregation_inhibitor	4.52321	2.45277	3.02745	0.316173	-0.774081	-2.44828	0.014354	0.144536	NS	NS
PWY0.1061	454	443	27	427	0.500315	0.260788	0.0557171	0.7771	0.323279	0.344397	0.348482	0.99457	platelet_aggregation_inhibitor	305	302	18	287	0.109685	0.249997	0.661168	0.926816	-0.150779	0.304005	0.620327	0.998282	platelet_aggregation_inhibitor	1124	1110	32	1092	0.439909	0.165961	0.00814824	0.158172	-0.0405954	0.193477	0.833848	0.99616	platelet_aggregation_inhibitor	14.7037	16.0004	36.3066	0.12216	0.374315	3.06414	0.00218296	0.069167	1.51014	0
METHGLYUT.PWY	454	179	27	427	-0.161177	0.452393	0.721805	0.92214	-0.154004	0.614077	0.802106	0.99457	platelet_aggregation_inhibitor	305	76	18	287	0.317812	0.329331	0.33533	0.875732	0.103183	0.401185	0.797231	0.998282	platelet_aggregation_inhibitor	1124	277	32	1092	0.671307	0.311034	0.0311162	0.244485	0.100112	0.369799	0.786659	0.99616	platelet_aggregation_inhibitor	4.88617	9.22007	10.3368	0.202266	0.371552	1.83695	0.0662172	0.268826	NS	NS
PWY0.1297	454	454	27	427	0.331979	0.204902	0.105913	0.879077	0.227246	0.268212	0.397359	0.99457	platelet_aggregation_inhibitor	305	304	18	287	0.0677795	0.210414	0.747585	0.967362	-0.117506	0.256043	0.646663	0.998282	platelet_aggregation_inhibitor	1124	1124	32	1092	0.308089	0.145478	0.0344148	0.252247	-0.0520835	0.17278	0.763135	0.99616	platelet_aggregation_inhibitor	23.8181	22.5867	47.2505	0.103332	0.25621	2.47948	0.0131572	0.144536	NS	NS
THISYNARA.PWY	454	454	27	427	0.187979	0.0808783	0.0205788	0.679444	0.166287	0.111655	0.13722	0.99457	platelet_aggregation_inhibitor	305	305	18	287	0.0471828	0.0951986	0.620527	0.92497	0.114435	0.121627	0.347641	0.998282	platelet_aggregation_inhibitor	1124	1124	32	1092	-0.0831599	0.0571785	0.14612	0.426723	-0.0142832	0.0691111	0.836307	0.99616	platelet_aggregation_inhibitor	152.875	110.341	305.869	0.0419191	0.0149493	0.356624	0.721374	0.833755	NS	NS
GLYOXYLATE.BYPASS	454	252	27	427	-0.449172	0.533736	0.400492	0.893451	-0.198401	0.72879	0.785584	0.99457	platelet_aggregation_inhibitor	305	142	18	287	0.68137	0.533559	0.202586	0.875732	0.347916	0.659109	0.598041	0.998282	platelet_aggregation_inhibitor	1124	571	32	1092	0.575605	0.430663	0.18164	0.475725	0.165603	0.519214	0.749827	0.99616	platelet_aggregation_inhibitor	3.51033	3.51266	5.39168	0.283813	0.315768	1.11259	0.265884	0.510435	NS	NS
PWY.841	454	454	27	427	0.0636729	0.0641226	0.32127	0.893451	-0.0195988	0.0864351	0.82074	0.99457	platelet_aggregation_inhibitor	305	305	18	287	0.0231757	0.101466	0.819485	0.967362	0.0304651	0.123852	0.805889	0.998282	platelet_aggregation_inhibitor	1124	1123	32	1092	0.0742042	0.0558072	0.183906	0.477866	0.0181648	0.067921	0.789182	0.99616	platelet_aggregation_inhibitor	243.208	97.1315	321.085	0.038883	0.0628382	1.61608	0.106076	0.3408	NS	NS
PWY.6151	454	454	27	427	0.00678119	0.035884	0.8502	0.945891	0.00179022	0.0484586	0.970549	0.99457	platelet_aggregation_inhibitor	305	305	18	287	-0.0496977	0.0430096	0.24882	0.875732	-0.06698	0.054231	0.217909	0.998282	platelet_aggregation_inhibitor	1124	1124	32	1092	-0.0329253	0.0257794	0.201802	0.508118	0.00708031	0.030838	0.818449	0.99616	platelet_aggregation_inhibitor	776.603	540.592	1504.71	0.0188247	-0.025211	-1.33925	0.18049	0.436535	NS	NS
TCA.GLYOX.BYPASS	454	233	27	427	-0.400775	0.549183	0.465923	0.893451	-0.38648	0.753351	0.608227	0.99457	platelet_aggregation_inhibitor	305	130	18	287	0.783404	0.538727	0.14695	0.875732	0.361327	0.664108	0.586846	0.998282	platelet_aggregation_inhibitor	1124	493	32	1092	0.546736	0.440175	0.214465	0.520393	0.136307	0.530759	0.79737	0.99616	platelet_aggregation_inhibitor	3.31563	3.44558	5.16118	0.289613	0.351629	1.21413	0.224696	0.476907	NS	NS
P23.PWY	454	193	27	427	-0.615241	0.486415	0.206598	0.893451	-1.09737	0.661967	0.0981589	0.99457	platelet_aggregation_inhibitor	305	124	18	287	0.371334	0.498754	0.457146	0.908397	-0.280999	0.606594	0.643574	0.998282	platelet_aggregation_inhibitor	1124	495	32	1092	0.521437	0.43011	0.22564	0.533135	0.189511	0.516679	0.713851	0.99616	platelet_aggregation_inhibitor	4.22655	4.02001	5.40557	0.270645	0.125335	0.463096	0.643295	0.790189	NS	NS
GLYCOCAT.PWY	454	309	27	427	-0.116824	0.577626	0.839817	0.945891	-0.320123	0.773716	0.679283	0.99457	platelet_aggregation_inhibitor	305	176	18	287	1.11742	0.59985	0.0634686	0.816438	0.473125	0.730039	0.517495	0.998282	platelet_aggregation_inhibitor	1124	694	32	1092	0.54163	0.473322	0.252738	0.545121	-0.148206	0.573828	0.796244	0.99616	platelet_aggregation_inhibitor	2.99713	2.77917	4.46361	0.312501	0.50518	1.61657	0.105971	0.3408	NS	NS
PWY.6471	454	353	27	427	0.624351	0.604582	0.302315	0.893451	0.307615	0.817526	0.706913	0.99457	platelet_aggregation_inhibitor	305	225	18	287	-0.252611	0.624751	0.686254	0.936043	-0.760665	0.788171	0.335378	0.998282	platelet_aggregation_inhibitor	1124	917	32	1092	0.566004	0.490832	0.249094	0.545121	0.128238	0.596148	0.829721	0.99616	platelet_aggregation_inhibitor	2.73583	2.56204	4.15082	0.325323	0.360929	1.10945	0.267237	0.510435	NS	NS
PWY.6690	454	128	27	427	-0.423398	0.382539	0.268984	0.893451	-0.171009	0.516529	0.740764	0.99457	platelet_aggregation_inhibitor	305	54	18	287	-0.0430287	0.285175	0.880169	0.979462	0.0231392	0.359585	0.94874	0.998282	platelet_aggregation_inhibitor	1124	178	32	1092	0.222301	0.193992	0.252078	0.545121	0.0548649	0.239221	0.818643	0.99616	platelet_aggregation_inhibitor	6.83358	12.2964	26.5726	0.147921	0.0543667	0.367539	0.713217	0.833755	NS	NS
GLYCOLYSIS.TCA.GLYOX.BYPASS	454	232	27	427	-0.409836	0.589433	0.487232	0.893451	-0.395923	0.811355	0.625835	0.99457	platelet_aggregation_inhibitor	305	128	18	287	0.841903	0.589549	0.154325	0.875732	0.465274	0.727743	0.523157	0.998282	platelet_aggregation_inhibitor	1124	483	32	1092	0.504755	0.479301	0.29252	0.596798	0.162281	0.578816	0.77925	0.99616	platelet_aggregation_inhibitor	2.87827	2.87714	4.35295	0.314528	0.340295	1.08192	0.279287	0.512965	NS	NS
PWY.5686	454	454	27	427	-0.0201148	0.0301669	0.505268	0.893451	-0.00136591	0.0404289	0.973065	0.99457	platelet_aggregation_inhibitor	305	305	18	287	0.00437699	0.0270832	0.871726	0.979462	0.00345039	0.0328717	0.916488	0.998282	platelet_aggregation_inhibitor	1124	1124	32	1092	-0.0192667	0.0190702	0.31257	0.612677	-0.00810694	0.0229326	0.723774	0.99616	platelet_aggregation_inhibitor	1098.85	1363.33	2749.71	0.0138517	-0.0132608	-0.957342	0.338395	0.561591	NS	NS
PWY.5723	454	217	27	427	-0.00844699	0.586896	0.988523	0.99151	0.399852	0.79707	0.61619	0.99457	platelet_aggregation_inhibitor	305	120	18	287	0.6488	0.571335	0.257043	0.875732	0.557171	0.711589	0.434332	0.998282	platelet_aggregation_inhibitor	1124	433	32	1092	0.450115	0.460759	0.328831	0.620041	-0.117265	0.551394	0.831625	0.99616	platelet_aggregation_inhibitor	2.90321	3.0635	4.71034	0.306037	0.382434	1.24963	0.211434	0.467522	NS	NS
PWY.7409	454	165	27	427	-0.708257	0.47119	0.133527	0.893451	-0.417934	0.647351	0.518907	0.99457	platelet_aggregation_inhibitor	305	78	18	287	0.183372	0.381933	0.631499	0.92497	0.0789375	0.477208	0.868745	0.998282	platelet_aggregation_inhibitor	1124	281	32	1092	0.295197	0.327596	0.367729	0.66573	-0.122253	0.391815	0.755087	0.99616	platelet_aggregation_inhibitor	4.5041	6.85528	9.31799	0.219914	0.0395433	0.179813	0.8573	0.908362	NS	NS
PWY.6353	454	450	27	427	0.00282056	0.110987	0.979737	0.985675	-0.0628552	0.153474	0.682362	0.99457	platelet_aggregation_inhibitor	305	305	18	287	0.0249691	0.118466	0.833211	0.969795	-0.0376394	0.151267	0.803689	0.998282	platelet_aggregation_inhibitor	1124	1124	32	1092	0.0604368	0.0713128	0.396906	0.670114	-0.0292337	0.0857152	0.733129	0.99616	platelet_aggregation_inhibitor	81.1807	71.2549	196.637	0.0535232	0.0397976	0.743559	0.457144	0.652321	NS	NS
URDEGR.PWY	454	110	27	427	-0.241491	0.325628	0.458717	0.893451	-0.12948	0.444551	0.771004	0.99457	platelet_aggregation_inhibitor	305	74	18	287	0.639509	0.344943	0.0647333	0.816438	0.354069	0.421788	0.401977	0.998282	platelet_aggregation_inhibitor	1124	284	32	1092	0.251877	0.306776	0.411795	0.672734	-0.0754991	0.370207	0.838441	0.99616	platelet_aggregation_inhibitor	9.43096	8.4044	10.6257	0.187445	0.202858	1.08223	0.279152	0.512965	NS	NS
THISYN.PWY	454	340	27	427	-0.162529	0.604766	0.788251	0.937479	0.13123	0.830893	0.874585	0.99457	platelet_aggregation_inhibitor	305	221	18	287	1.47736	0.629323	0.0195524	0.646424	1.70436	0.807579	0.0357596	0.805443	platelet_aggregation_inhibitor	1124	869	32	1092	0.387364	0.488897	0.428341	0.686745	0.190872	0.596826	0.749173	0.99616	platelet_aggregation_inhibitor	2.73417	2.52495	4.18374	0.325423	0.519599	1.59669	0.110335	0.3408	NS	NS
PWY.7315	454	221	27	427	-0.408176	0.530943	0.44244	0.893451	-0.188299	0.725475	0.795344	0.99457	platelet_aggregation_inhibitor	305	116	18	287	0.566059	0.492566	0.251393	0.875732	0.156842	0.603989	0.795315	0.998282	platelet_aggregation_inhibitor	1124	453	32	1092	0.315382	0.407999	0.439688	0.690939	0.149867	0.490504	0.760017	0.99616	platelet_aggregation_inhibitor	3.54736	4.12164	6.00733	0.270405	0.203253	0.751659	0.452256	0.652321	NS	NS
PWY.6588	454	429	27	427	-0.776962	0.340813	0.0231036	0.679444	-1.64836	0.450752	0.000289648	0.09037	platelet_aggregation_inhibitor	305	302	18	287	0.00824357	0.162251	0.959514	0.995231	-0.123419	0.20215	0.542047	0.998282	platelet_aggregation_inhibitor	1124	1115	32	1092	-0.0811717	0.104944	0.43941	0.690939	-0.0329416	0.12379	0.790208	0.99616	platelet_aggregation_inhibitor	8.60931	37.9863	90.7991	0.085313	-0.10005	-1.17274	0.240902	0.492907	NS	NS
SULFATE.CYS.PWY	454	401	27	427	-0.349931	0.474409	0.461144	0.893451	-0.0204912	0.646306	0.974723	0.99457	platelet_aggregation_inhibitor	305	262	18	287	0.0853093	0.55073	0.877003	0.979462	0.120313	0.688135	0.86134	0.998282	platelet_aggregation_inhibitor	1124	1012	32	1092	0.300343	0.394612	0.446752	0.695416	0.142452	0.482212	0.767736	0.99616	platelet_aggregation_inhibitor	4.44319	3.29702	6.42184	0.265728	0.0462656	0.174109	0.86178	0.908362	NS	NS
GLUCOSE1PMETAB.PWY	454	263	27	427	-0.249964	0.538035	0.642458	0.92214	-0.0921385	0.734076	0.900178	0.99457	platelet_aggregation_inhibitor	305	139	18	287	0.748531	0.542056	0.168342	0.875732	0.32519	0.679624	0.632701	0.998282	platelet_aggregation_inhibitor	1124	537	32	1092	0.328189	0.438532	0.454387	0.700212	-0.111077	0.528697	0.833632	0.99616	platelet_aggregation_inhibitor	3.45445	3.40338	5.19993	0.287983	0.281197	0.976438	0.328848	0.554597	NS	NS
PWY.6317	454	454	27	427	0.0208406	0.0485325	0.667835	0.92214	-0.0163121	0.0643669	0.800073	0.99457	platelet_aggregation_inhibitor	305	305	18	287	0.0152692	0.0550654	0.781751	0.967362	0.032682	0.0690951	0.636608	0.998282	platelet_aggregation_inhibitor	1124	1124	32	1092	0.0253038	0.0348004	0.467311	0.704167	0.00965891	0.0418661	0.817584	0.99616	platelet_aggregation_inhibitor	424.555	329.794	825.718	0.0251572	0.0220101	0.874903	0.381627	0.61375	NS	NS
SO4ASSIM.PWY	454	401	27	427	-0.319617	0.461163	0.488634	0.893451	0.103431	0.627694	0.869201	0.99457	platelet_aggregation_inhibitor	305	262	18	287	0.0681813	0.523072	0.896379	0.979462	0.114213	0.652933	0.861275	0.998282	platelet_aggregation_inhibitor	1124	1012	32	1092	0.273902	0.380066	0.471263	0.704277	0.100307	0.464838	0.829193	0.99616	platelet_aggregation_inhibitor	4.70208	3.65491	6.92279	0.255824	0.0420488	0.164366	0.869443	0.913354	NS	NS
THRESYN.PWY	454	454	27	427	0.0185084	0.0472302	0.69534	0.92214	0.0141967	0.0637811	0.823973	0.99457	platelet_aggregation_inhibitor	305	305	18	287	-0.0911788	0.0528974	0.085804	0.816438	-0.157903	0.0671799	0.0194899	0.805443	platelet_aggregation_inhibitor	1124	1124	32	1092	-0.0201641	0.0297881	0.4986	0.718507	-0.00715019	0.0360706	0.842905	0.99616	platelet_aggregation_inhibitor	448.291	357.381	1126.97	0.022747	-0.0243256	-1.0694	0.28489	0.512965	NS	NS
PWY.6608	454	453	27	427	-0.218423	0.09643	0.0239989	0.679444	-0.222912	0.128947	0.0846472	0.99457	platelet_aggregation_inhibitor	305	305	18	287	-0.011222	0.0877801	0.89836	0.979462	-0.047893	0.110388	0.664748	0.998282	platelet_aggregation_inhibitor	1124	1124	32	1092	-0.0273254	0.0487657	0.575362	0.771826	-0.0128255	0.058159	0.825505	0.99616	platelet_aggregation_inhibitor	107.541	129.78	420.505	0.0389892	-0.0553891	-1.42063	0.155425	0.409705	NS	NS
UDPNAGSYN.PWY	454	454	27	427	0.221297	0.176467	0.210496	0.893451	-0.0419201	0.233842	0.85782	0.99457	platelet_aggregation_inhibitor	305	305	18	287	-0.36658	0.20953	0.0812276	0.816438	-0.6204	0.253617	0.0150899	0.805443	platelet_aggregation_inhibitor	1124	1124	32	1092	-0.0657624	0.132711	0.620323	0.790373	-0.0361362	0.160436	0.821838	0.99616	platelet_aggregation_inhibitor	32.1125	22.7776	56.7789	0.094631	-0.0445721	-0.47101	0.637634	0.786741	NS	NS
P441.PWY	454	449	27	427	0.0947794	0.139088	0.495961	0.893451	0.107511	0.190518	0.57287	0.99457	platelet_aggregation_inhibitor	305	300	18	287	0.055869	0.147694	0.705501	0.946697	-0.0543087	0.18177	0.765351	0.998282	platelet_aggregation_inhibitor	1124	1117	32	1092	0.0468042	0.103044	0.649762	0.81188	0.0283352	0.12522	0.821025	0.99616	platelet_aggregation_inhibitor	51.6919	45.8432	94.1797	0.0722224	0.0619073	0.857175	0.391348	0.620851	NS	NS
CALVIN.PWY	454	454	27	427	-0.0236832	0.0480736	0.622517	0.92214	0.00386174	0.064196	0.952063	0.99457	platelet_aggregation_inhibitor	305	305	18	287	0.0311182	0.0524226	0.553232	0.909502	0.0428547	0.0653818	0.512753	0.998282	platelet_aggregation_inhibitor	1124	1124	32	1092	-0.0132284	0.0309537	0.6692	0.824015	-0.0132291	0.0365611	0.717547	0.99616	platelet_aggregation_inhibitor	432.7	363.884	1043.7	0.0233108	-0.0069178	-0.296763	0.766647	0.850383	NS	NS
FERMENTATION.PWY	454	420	27	427	0.438791	0.489275	0.370309	0.893451	-0.0291543	0.670808	0.965356	0.99457	platelet_aggregation_inhibitor	305	294	18	287	0.247779	0.305302	0.417717	0.908397	0.428018	0.385169	0.267542	0.998282	platelet_aggregation_inhibitor	1124	1084	32	1092	-0.0698464	0.174833	0.689604	0.839739	-0.0485803	0.212687	0.819372	0.99616	platelet_aggregation_inhibitor	4.17728	10.7285	32.7154	0.144911	0.0463281	0.319701	0.749195	0.836313	NS	NS
PWY.5989	454	440	27	427	-0.0248953	0.219329	0.909683	0.966827	-0.197128	0.308608	0.523357	0.99457	platelet_aggregation_inhibitor	305	299	18	287	0.0960635	0.184725	0.603442	0.92497	0.271348	0.230042	0.239288	0.998282	platelet_aggregation_inhibitor	1124	1115	32	1092	-0.0459527	0.11629	0.692806	0.840536	-0.0303125	0.139613	0.828159	0.99616	platelet_aggregation_inhibitor	20.7877	29.3054	73.9457	0.0897886	-0.00887095	-0.0987982	0.921299	0.939621	NS	NS
PWY.4981	454	454	27	427	0.213356	0.140703	0.130161	0.893451	0.340419	0.188933	0.072349	0.99457	platelet_aggregation_inhibitor	305	305	18	287	-0.103004	0.140763	0.464893	0.908397	-0.242262	0.179468	0.17821	0.998282	platelet_aggregation_inhibitor	1124	1124	32	1092	0.0338388	0.090215	0.707665	0.843066	-0.0263974	0.109648	0.809797	0.99616	platelet_aggregation_inhibitor	50.5119	50.469	122.869	0.0668377	0.0434946	0.650749	0.515209	0.695866	NS	NS
PWY.6305	454	452	27	427	-0.194267	0.128903	0.132517	0.893451	-0.0916708	0.172315	0.595029	0.99457	platelet_aggregation_inhibitor	305	305	18	287	0.0324345	0.0977393	0.74024	0.967362	0.0586993	0.122225	0.631446	0.998282	platelet_aggregation_inhibitor	1124	1124	32	1092	0.0229623	0.0609548	0.706461	0.843066	0.0176016	0.0721803	0.807389	0.99616	platelet_aggregation_inhibitor	60.1834	104.679	269.144	0.0480012	-0.00487606	-0.101582	0.919088	0.939621	NS	NS
PWY.7199	454	453	27	427	0.0819396	0.0854455	0.338109	0.893451	0.131881	0.115019	0.252245	0.99457	platelet_aggregation_inhibitor	305	305	18	287	0.00687545	0.0809649	0.932384	0.991057	-0.0111836	0.101934	0.91272	0.998282	platelet_aggregation_inhibitor	1124	1124	32	1092	0.0183954	0.0522422	0.724817	0.85731	0.0212584	0.063341	0.737225	0.99616	platelet_aggregation_inhibitor	136.969	152.548	366.401	0.0390459	0.0289855	0.742344	0.457879	0.652321	NS	NS
PWY.5154	454	454	27	427	0.095383	0.149166	0.522873	0.893451	0.129817	0.20278	0.522424	0.99457	platelet_aggregation_inhibitor	305	304	18	287	0.0842111	0.163087	0.605997	0.92497	0.119468	0.206136	0.562718	0.998282	platelet_aggregation_inhibitor	1124	1122	32	1092	0.0377284	0.109555	0.730628	0.857881	-0.034221	0.131295	0.794418	0.99616	platelet_aggregation_inhibitor	44.9428	37.5975	83.3169	0.0776484	0.0638882	0.822788	0.410629	0.621414	NS	NS
ECASYN.PWY	454	151	27	427	-0.514722	0.438321	0.240911	0.893451	0.0402521	0.591908	0.945817	0.99457	platelet_aggregation_inhibitor	305	58	18	287	0.570142	0.304946	0.0625368	0.816438	0.275193	0.371797	0.459872	0.998282	platelet_aggregation_inhibitor	1124	232	32	1092	0.0940349	0.309363	0.761212	0.878322	-0.121544	0.370369	0.742847	0.99616	platelet_aggregation_inhibitor	5.20494	10.7536	10.4488	0.194598	0.167928	0.86295	0.388165	0.620851	NS	NS
PWY.621	454	454	27	427	0.0358557	0.099961	0.719996	0.92214	-0.0144936	0.133852	0.913828	0.99457	platelet_aggregation_inhibitor	305	305	18	287	-0.0341342	0.0846164	0.686946	0.936043	-0.0404651	0.104318	0.698405	0.998282	platelet_aggregation_inhibitor	1124	1124	32	1092	0.0141838	0.060583	0.814933	0.896427	0.0195727	0.0735977	0.790335	0.99616	platelet_aggregation_inhibitor	100.078	139.666	272.457	0.0441855	0.00524297	0.118658	0.905546	0.932444	NS	NS
PWY.6527	454	454	27	427	0.0430525	0.0583132	0.460741	0.893451	-0.00234627	0.0784125	0.976145	0.99457	platelet_aggregation_inhibitor	305	305	18	287	-0.0341714	0.0659804	0.60491	0.92497	0.000297604	0.0827072	0.997132	0.998282	platelet_aggregation_inhibitor	1124	1124	32	1092	-0.00676485	0.0404525	0.86722	0.912748	0.0102761	0.0486807	0.832855	0.99616	platelet_aggregation_inhibitor	294.081	229.705	611.096	0.0296842	0.000597057	0.0201137	0.983953	0.987117	NS	NS
PWY.4702	454	286	27	427	0.11103	0.511799	0.828355	0.945891	-0.0207168	0.687277	0.975968	0.99457	platelet_aggregation_inhibitor	305	216	18	287	0.889253	0.572707	0.121551	0.848159	1.25207	0.7115	0.0796067	0.861898	platelet_aggregation_inhibitor	1124	834	32	1092	-0.0679439	0.454291	0.881138	0.917146	-0.15103	0.551851	0.784383	0.99616	platelet_aggregation_inhibitor	3.8177	3.04885	4.84543	0.292203	0.239572	0.819881	0.412284	0.621414	NS	NS
TCA	454	436	27	427	-0.138471	0.178026	0.437123	0.893451	-0.150271	0.248595	0.54589	0.99457	platelet_aggregation_inhibitor	305	298	18	287	0.0300087	0.233712	0.897921	0.979462	0.0784062	0.285473	0.783803	0.998282	platelet_aggregation_inhibitor	1124	1106	32	1092	0.0223859	0.149886	0.881303	0.917146	0.036849	0.183705	0.841059	0.99616	platelet_aggregation_inhibitor	31.5523	18.3079	44.512	0.102939	-0.0299161	-0.290621	0.771341	0.850383	NS	NS
PWY.5659	454	453	27	427	0.0924701	0.104929	0.378667	0.893451	0.0941503	0.143038	0.510788	0.99457	platelet_aggregation_inhibitor	305	305	18	287	0.141254	0.102244	0.168155	0.875732	0.121122	0.130085	0.352659	0.998282	platelet_aggregation_inhibitor	1124	1124	32	1092	0.00685984	0.0651955	0.91622	0.941909	-0.0162705	0.0788334	0.836525	0.99616	platelet_aggregation_inhibitor	90.8257	95.6594	235.269	0.0486934	0.0557785	1.1455	0.252001	0.500791	NS	NS
PWY.724	454	454	27	427	0.00506725	0.0299593	0.865768	0.945891	-0.00194904	0.0409251	0.96204	0.99457	platelet_aggregation_inhibitor	305	305	18	287	-0.0595371	0.0236204	0.0122681	0.553403	-0.0442057	0.0289034	0.127433	0.998282	platelet_aggregation_inhibitor	1124	1124	32	1092	-0.028829	0.0161248	0.0740701	0.317443	-0.00276964	0.0192965	0.885898	0.998279	platelet_aggregation_inhibitor	1114.13	1792.36	3846.02	0.0121693	-0.0313873	-2.57921	0.00990262	0.132095	NS	NS
PWY.6125	454	454	27	427	0.079202	0.0901084	0.379904	0.893451	-0.0183674	0.123768	0.882101	0.99457	platelet_aggregation_inhibitor	305	305	18	287	0.00954731	0.119612	0.936435	0.991057	0.0170965	0.147143	0.907591	0.998282	platelet_aggregation_inhibitor	1124	1123	32	1092	0.111456	0.0677554	0.100259	0.351975	0.00343071	0.0820804	0.966668	0.998279	platelet_aggregation_inhibitor	123.16	69.8957	217.827	0.0493334	0.084452	1.71186	0.0869219	0.304715	NS	NS
PWY.7228	454	454	27	427	0.106191	0.099417	0.286046	0.893451	-0.0110748	0.136187	0.935228	0.99457	platelet_aggregation_inhibitor	305	305	18	287	0.0195817	0.137658	0.886979	0.979462	0.0520637	0.169145	0.758473	0.998282	platelet_aggregation_inhibitor	1124	1123	32	1092	0.123686	0.0792309	0.118788	0.380256	-0.00113091	0.0959314	0.990596	0.998279	platelet_aggregation_inhibitor	101.176	52.7716	159.298	0.0565012	0.100497	1.77868	0.0752923	0.286478	NS	NS
PWY.7184	454	454	27	427	0.0996959	0.0956505	0.297852	0.893451	-0.0287336	0.131512	0.827162	0.99457	platelet_aggregation_inhibitor	305	305	18	287	0.0104295	0.132686	0.937401	0.991057	0.0388703	0.162683	0.811344	0.998282	platelet_aggregation_inhibitor	1124	1123	32	1092	0.121765	0.0777044	0.117394	0.380256	0.00642624	0.0942895	0.945676	0.998279	platelet_aggregation_inhibitor	109.301	56.8005	165.619	0.0549053	0.0954291	1.73807	0.0821989	0.296974	NS	NS
PWY.7197	454	454	27	427	0.129551	0.111958	0.247851	0.893451	-0.0522027	0.151853	0.731201	0.99457	platelet_aggregation_inhibitor	305	305	18	287	0.0190971	0.156743	0.90311	0.981234	0.0664288	0.193283	0.731355	0.998282	platelet_aggregation_inhibitor	1124	1123	32	1092	0.144083	0.0972278	0.138646	0.417723	-0.00798072	0.118015	0.946097	0.998279	platelet_aggregation_inhibitor	79.7787	40.7025	105.784	0.0664801	0.116476	1.75204	0.0797671	0.296278	NS	NS
PWY.6545	454	452	27	427	0.00357333	0.0843714	0.966238	0.982175	-0.15817	0.114578	0.168246	0.99457	platelet_aggregation_inhibitor	305	305	18	287	-0.0278308	0.124846	0.823749	0.968754	0.00612912	0.153431	0.968166	0.998282	platelet_aggregation_inhibitor	1124	1123	32	1092	0.101891	0.0718461	0.156416	0.448847	-0.005618	0.0872707	0.948684	0.998279	platelet_aggregation_inhibitor	140.478	64.1585	193.728	0.0501025	0.0463285	0.924674	0.355135	0.580117	NS	NS
PWY.6277	454	454	27	427	-0.0212276	0.0331692	0.522528	0.893451	0.00950639	0.0441532	0.829643	0.99457	platelet_aggregation_inhibitor	305	305	18	287	-0.0462544	0.0275337	0.0940757	0.836929	-0.0595174	0.033379	0.0757918	0.861898	platelet_aggregation_inhibitor	1124	1124	32	1092	-0.0245085	0.0181209	0.176491	0.465936	-0.0031666	0.0217995	0.884533	0.998279	platelet_aggregation_inhibitor	908.928	1319.08	3045.37	0.0137707	-0.0293825	-2.1337	0.0328672	0.227782	NS	NS
COA.PWY.1	454	454	27	427	0.00498016	0.0308467	0.871816	0.945891	0.0437999	0.0408193	0.283925	0.99457	platelet_aggregation_inhibitor	305	305	18	287	-0.0319611	0.034157	0.350214	0.875732	-0.0421982	0.0425206	0.321949	0.998282	platelet_aggregation_inhibitor	1124	1124	32	1092	-0.030602	0.0224004	0.172173	0.465936	-0.000291278	0.026887	0.991358	0.998279	platelet_aggregation_inhibitor	1050.95	857.12	1992.92	0.0160108	-0.0213146	-1.33126	0.183103	0.438346	NS	NS
PWY.5097	454	454	27	427	-0.0255117	0.0319395	0.424875	0.893451	0.00692952	0.0431913	0.872619	0.99457	platelet_aggregation_inhibitor	305	305	18	287	0.0189166	0.0349795	0.589074	0.92497	0.0604121	0.0422525	0.154022	0.998282	platelet_aggregation_inhibitor	1124	1124	32	1092	-0.0266323	0.0206426	0.197262	0.504624	-0.00329634	0.0250103	0.895168	0.998279	platelet_aggregation_inhibitor	980.266	817.283	2346.78	0.0155336	-0.0173848	-1.11917	0.263067	0.510435	NS	NS
PWY.5705	454	182	27	427	-0.583755	0.432006	0.177308	0.893451	-0.384457	0.588452	0.513917	0.99457	platelet_aggregation_inhibitor	305	85	18	287	0.628733	0.379486	0.0986191	0.836929	0.216029	0.463861	0.641803	0.998282	platelet_aggregation_inhibitor	1124	347	32	1092	0.421715	0.337486	0.211715	0.520393	0.000876465	0.406219	0.998279	0.998279	platelet_aggregation_inhibitor	5.35821	6.94398	8.7799	0.217793	0.234353	1.07604	0.281911	0.512965	NS	NS
PWY0.166	454	454	27	427	0.054383	0.0701287	0.43848	0.893451	-0.0265241	0.0958542	0.782146	0.99457	platelet_aggregation_inhibitor	305	305	18	287	-0.0358794	0.104911	0.732594	0.967362	-0.0228819	0.129534	0.859921	0.998282	platelet_aggregation_inhibitor	1124	1123	32	1092	0.0733662	0.0599133	0.221009	0.5285	0.00360229	0.0728112	0.960551	0.998279	platelet_aggregation_inhibitor	203.333	90.8568	278.582	0.0417839	0.049298	1.17983	0.238067	0.492907	NS	NS
REDCITCYC	454	284	27	427	0.387762	0.512164	0.449394	0.893451	-0.125498	0.689245	0.855612	0.99457	platelet_aggregation_inhibitor	305	172	18	287	0.629731	0.522549	0.229116	0.875732	0.207642	0.646684	0.748398	0.998282	platelet_aggregation_inhibitor	1124	646	32	1092	0.526709	0.434963	0.226179	0.533135	-0.0831345	0.522836	0.873693	0.998279	platelet_aggregation_inhibitor	3.81225	3.66223	5.28562	0.279945	0.514765	1.83881	0.0659437	0.268826	NS	NS
PWY.7254	454	246	27	427	0.279042	0.518786	0.590937	0.92214	0.1651	0.698252	0.813207	0.99457	platelet_aggregation_inhibitor	305	137	18	287	0.557083	0.511766	0.277232	0.875732	0.172243	0.631313	0.785195	0.998282	platelet_aggregation_inhibitor	1124	528	32	1092	0.467267	0.417358	0.263132	0.560217	0.0443372	0.499976	0.929354	0.998279	platelet_aggregation_inhibitor	3.71555	3.81818	5.74094	0.274466	0.440417	1.60463	0.108575	0.3408	NS	NS
PWY.6285	454	153	27	427	0.398552	0.569589	0.484474	0.893451	-0.23986	0.761035	0.752794	0.99457	platelet_aggregation_inhibitor	305	90	18	287	0.255804	0.557538	0.646706	0.92497	0.00270643	0.678977	0.996823	0.998282	platelet_aggregation_inhibitor	1124	307	32	1092	0.498381	0.447841	0.266011	0.562715	-0.00838491	0.536167	0.987526	0.998279	platelet_aggregation_inhibitor	3.08231	3.217	4.986	0.297676	0.401966	1.35035	0.176904	0.431203	NS	NS
PWY.5862	454	156	27	427	-0.421729	0.546083	0.440365	0.893451	-0.266868	0.739381	0.71834	0.99457	platelet_aggregation_inhibitor	305	65	18	287	0.847007	0.490224	0.0850609	0.816438	0.655142	0.609504	0.283411	0.998282	platelet_aggregation_inhibitor	1124	246	32	1092	0.395105	0.393419	0.315458	0.612677	0.0430391	0.469713	0.92701	0.998279	platelet_aggregation_inhibitor	3.35338	4.16113	6.46085	0.267497	0.333659	1.24734	0.212274	0.467522	NS	NS
PWY.5896	454	156	27	427	-0.425733	0.575007	0.459457	0.893451	-0.261755	0.779099	0.73707	0.99457	platelet_aggregation_inhibitor	305	65	18	287	0.908897	0.521068	0.0821382	0.816438	0.705827	0.647678	0.276804	0.998282	platelet_aggregation_inhibitor	1124	246	32	1092	0.421959	0.416869	0.311657	0.612677	0.0481673	0.497979	0.922962	0.998279	platelet_aggregation_inhibitor	3.0245	3.68308	5.75442	0.283274	0.360138	1.27134	0.203606	0.467522	NS	NS
ARGORNPROST.PWY	454	101	27	427	0.107913	0.409273	0.792158	0.937479	0.966643	0.556827	0.0833423	0.99457	platelet_aggregation_inhibitor	305	62	18	287	0.544017	0.436093	0.213204	0.875732	0.344109	0.538008	0.522991	0.998282	platelet_aggregation_inhibitor	1124	238	32	1092	0.358828	0.354907	0.312212	0.612677	-0.0300527	0.430128	0.944311	0.998279	platelet_aggregation_inhibitor	5.96999	5.25826	7.93911	0.228412	0.33148	1.45124	0.146714	0.399619	NS	NS
PWY0.1533	454	168	27	427	-0.31755	0.449585	0.480367	0.893451	-0.171963	0.609783	0.778085	0.99457	platelet_aggregation_inhibitor	305	88	18	287	0.460159	0.349612	0.189129	0.875732	0.110637	0.433779	0.798883	0.998282	platelet_aggregation_inhibitor	1124	321	32	1092	0.29449	0.320907	0.358984	0.658137	0.0513006	0.384774	0.89396	0.998279	platelet_aggregation_inhibitor	4.94738	8.1814	9.71052	0.209247	0.221257	1.0574	0.29033	0.513179	NS	NS
KDO.NAGLIPASYN.PWY	454	166	27	427	-0.624698	0.446133	0.162147	0.893451	-0.432637	0.606377	0.475969	0.99457	platelet_aggregation_inhibitor	305	72	18	287	0.766347	0.350259	0.029458	0.705742	0.56851	0.429043	0.186308	0.998282	platelet_aggregation_inhibitor	1124	285	32	1092	0.280788	0.321679	0.382914	0.670114	0.019517	0.385782	0.959661	0.998279	platelet_aggregation_inhibitor	5.02424	8.1512	9.66396	0.209246	0.25489	1.21814	0.223172	0.476907	NS	NS
PWY.6823	454	145	27	427	-0.252829	0.426487	0.55361	0.893451	0.165961	0.5672	0.769983	0.99457	platelet_aggregation_inhibitor	305	68	18	287	0.468487	0.303912	0.124269	0.848271	0.26597	0.379778	0.48435	0.998282	platelet_aggregation_inhibitor	1124	234	32	1092	0.254322	0.298465	0.394341	0.670114	0.0334563	0.357211	0.925397	0.998279	platelet_aggregation_inhibitor	5.49779	10.8269	11.2257	0.190518	0.237282	1.24546	0.212964	0.467522	NS	NS
PWY4FS.7	454	433	27	427	0.145402	0.383374	0.704672	0.92214	-0.177657	0.525103	0.735295	0.99457	platelet_aggregation_inhibitor	305	268	18	287	0.330612	0.514194	0.520737	0.908397	-0.15389	0.638967	0.809865	0.998282	platelet_aggregation_inhibitor	1124	1013	32	1092	0.326463	0.385131	0.396805	0.670114	0.0310502	0.466039	0.946892	0.998279	platelet_aggregation_inhibitor	6.80384	3.78221	6.74191	0.240229	0.256275	1.06679	0.286066	0.512965	NS	NS
PWY4FS.8	454	433	27	427	0.145384	0.383343	0.704684	0.92214	-0.177758	0.52508	0.735139	0.99457	platelet_aggregation_inhibitor	305	268	18	287	0.330612	0.514194	0.520737	0.908397	-0.15389	0.638967	0.809865	0.998282	platelet_aggregation_inhibitor	1124	1013	32	1092	0.326463	0.385131	0.396804	0.670114	0.0310512	0.466039	0.94689	0.998279	platelet_aggregation_inhibitor	6.80497	3.78221	6.74192	0.240222	0.256261	1.06677	0.286077	0.512965	NS	NS
PWY.6803	454	208	27	427	-0.497479	0.524874	0.343751	0.893451	-0.0223995	0.722445	0.975281	0.99457	platelet_aggregation_inhibitor	305	116	18	287	0.150395	0.495384	0.761651	0.967362	-0.26454	0.617729	0.668821	0.998282	platelet_aggregation_inhibitor	1124	400	32	1092	0.352622	0.400202	0.378448	0.670114	0.0547263	0.48091	0.90942	0.998279	platelet_aggregation_inhibitor	3.62985	4.07489	6.24369	0.267755	0.0723184	0.270092	0.78709	0.858643	NS	NS
PWY.3001	454	454	27	427	-0.00160038	0.0430195	0.970342	0.982175	0.0028081	0.0593464	0.962285	0.99457	platelet_aggregation_inhibitor	305	305	18	287	-0.0890897	0.0485738	0.0676349	0.816438	-0.143977	0.0622723	0.0215447	0.805443	platelet_aggregation_inhibitor	1124	1124	32	1092	-0.0213305	0.0261231	0.414366	0.6736	-0.00505559	0.0316247	0.87302	0.998279	platelet_aggregation_inhibitor	540.343	423.834	1465.38	0.0202879	-0.028763	-1.41774	0.156266	0.409705	NS	NS
BRANCHED.CHAIN.AA.SYN.PWY	454	454	27	427	-0.0354772	0.0525136	0.499669	0.893451	0.00364362	0.0725393	0.959965	0.99457	platelet_aggregation_inhibitor	305	305	18	287	-0.0954019	0.0454761	0.0367663	0.705742	-0.118864	0.058359	0.0426775	0.805443	platelet_aggregation_inhibitor	1124	1124	32	1092	-0.0185001	0.0236672	0.434572	0.689464	0.00147036	0.0283957	0.958713	0.998279	platelet_aggregation_inhibitor	362.624	483.541	1785.28	0.0194941	-0.0349707	-1.79391	0.0728269	0.280519	NS	NS
PHOSLIPSYN.PWY	454	432	27	427	-0.117344	0.387311	0.762056	0.937479	-0.495746	0.527698	0.34807	0.99457	platelet_aggregation_inhibitor	305	267	18	287	0.362833	0.543109	0.504608	0.908397	-0.14448	0.672821	0.830138	0.998282	platelet_aggregation_inhibitor	1124	1013	32	1092	0.299335	0.397412	0.451482	0.69948	-0.0468014	0.481619	0.922605	0.998279	platelet_aggregation_inhibitor	6.66622	3.39021	6.33167	0.247022	0.142978	0.578805	0.562721	0.731537	NS	NS
RIBOSYN2.PWY	454	427	27	427	-0.67229	0.412135	0.103559	0.879077	-0.842142	0.560155	0.133529	0.99457	platelet_aggregation_inhibitor	305	279	18	287	-1.54876	0.506022	0.00240954	0.553403	-1.5243	0.616009	0.0139718	0.805443	platelet_aggregation_inhibitor	1124	1045	32	1092	0.275716	0.377719	0.465575	0.704167	0.0755594	0.457468	0.868842	0.998279	platelet_aggregation_inhibitor	5.88737	3.90536	7.0091	0.243962	-0.480542	-1.96974	0.0488677	0.249946	NS	NS
PWY.7204	454	207	27	427	-0.426151	0.562365	0.448988	0.893451	-0.487895	0.7634	0.523121	0.99457	platelet_aggregation_inhibitor	305	113	18	287	0.754931	0.566855	0.183947	0.875732	0.307853	0.697074	0.659114	0.998282	platelet_aggregation_inhibitor	1124	429	32	1092	0.335497	0.456357	0.462394	0.704167	0.00480638	0.548732	0.993013	0.998279	platelet_aggregation_inhibitor	3.16201	3.11212	4.80165	0.300478	0.235909	0.785113	0.432387	0.636343	NS	NS
PWY.5103	454	454	27	427	-0.0377337	0.0579952	0.515626	0.893451	-0.00181701	0.0796842	0.981819	0.99457	platelet_aggregation_inhibitor	305	305	18	287	-0.101488	0.0506152	0.0458567	0.757842	-0.131691	0.0650825	0.0440342	0.805443	platelet_aggregation_inhibitor	1124	1124	32	1092	-0.0186374	0.0270216	0.490512	0.709952	-0.000698868	0.0324094	0.9828	0.998279	platelet_aggregation_inhibitor	297.314	390.336	1369.55	0.0220476	-0.0371176	-1.68352	0.092275	0.312933	NS	NS
PWY.6892	454	341	27	427	-0.205604	0.511322	0.687804	0.92214	0.256095	0.701734	0.715346	0.99457	platelet_aggregation_inhibitor	305	221	18	287	1.3056	0.517198	0.0121099	0.553403	1.29458	0.662114	0.0516116	0.805443	platelet_aggregation_inhibitor	1124	870	32	1092	0.26539	0.402109	0.509394	0.721147	-0.0491161	0.490305	0.920224	0.998279	platelet_aggregation_inhibitor	3.82482	3.73841	6.1846	0.269701	0.417214	1.54695	0.121876	0.354121	NS	NS
PWY.6708	454	179	27	427	-0.158707	0.471005	0.736313	0.924378	0.276825	0.642575	0.666843	0.99457	platelet_aggregation_inhibitor	305	98	18	287	0.578465	0.427937	0.17748	0.875732	0.22969	0.530086	0.665145	0.998282	platelet_aggregation_inhibitor	1124	334	32	1092	0.228058	0.349642	0.514366	0.721147	0.0668494	0.421826	0.874111	0.998279	platelet_aggregation_inhibitor	4.50764	5.46059	8.18001	0.234738	0.237427	1.01146	0.311797	0.542132	NS	NS
COA.PWY	454	454	27	427	0.0259152	0.0883315	0.769366	0.937479	-0.0616567	0.119408	0.605894	0.99457	platelet_aggregation_inhibitor	305	305	18	287	0.108244	0.0959325	0.260088	0.875732	0.151901	0.120326	0.207918	0.998282	platelet_aggregation_inhibitor	1124	1124	32	1092	0.033551	0.0505628	0.507115	0.721147	-0.00259519	0.0611861	0.966176	0.998279	platelet_aggregation_inhibitor	128.165	108.66	391.145	0.0399053	0.044917	1.12559	0.260339	0.510435	NS	NS
POLYISOPRENSYN.PWY	454	241	27	427	0.651629	0.521503	0.212141	0.893451	1.37857	0.717544	0.0554187	0.99457	platelet_aggregation_inhibitor	305	130	18	287	0.466019	0.524879	0.375332	0.896765	0.180264	0.653784	0.782976	0.998282	platelet_aggregation_inhibitor	1124	555	32	1092	0.291258	0.446588	0.514415	0.721147	-0.0871838	0.538186	0.87134	0.998279	platelet_aggregation_inhibitor	3.67694	3.62979	5.01402	0.284893	0.450292	1.58057	0.113977	0.3408	NS	NS
PANTOSYN.PWY	454	454	27	427	-0.00962173	0.0698609	0.89052	0.963038	-0.0981123	0.0928588	0.291353	0.99457	platelet_aggregation_inhibitor	305	305	18	287	0.0739604	0.0755729	0.328546	0.875732	0.111306	0.0949049	0.241935	0.998282	platelet_aggregation_inhibitor	1124	1124	32	1092	0.0249759	0.0386336	0.518101	0.721406	0.00677811	0.0467143	0.884662	0.998279	platelet_aggregation_inhibitor	204.895	175.093	669.993	0.030861	0.026393	0.855223	0.392427	0.620851	NS	NS
PWY66.422	454	454	27	427	0.0191142	0.0472447	0.685987	0.92214	-0.055336	0.0623147	0.375083	0.99457	platelet_aggregation_inhibitor	305	305	18	287	0.0217892	0.0548739	0.691599	0.936043	0.038378	0.0688184	0.577549	0.998282	platelet_aggregation_inhibitor	1124	1124	32	1092	0.021083	0.0344763	0.54098	0.740761	0.00562554	0.0416176	0.892501	0.998279	platelet_aggregation_inhibitor	448.016	332.1	841.316	0.0248342	0.0206836	0.832868	0.404919	0.621414	NS	NS
PWY.7210	454	298	27	427	1.27765	0.589325	0.0306978	0.679444	0.977576	0.805796	0.225782	0.99457	platelet_aggregation_inhibitor	305	196	18	287	-0.140922	0.5894	0.811198	0.967362	-0.602953	0.715795	0.400352	0.998282	platelet_aggregation_inhibitor	1124	711	32	1092	0.268126	0.466768	0.565793	0.76836	0.00326551	0.565123	0.995391	0.998279	platelet_aggregation_inhibitor	2.87932	2.87859	4.58983	0.310869	0.43524	1.40008	0.16149	0.414497	NS	NS
PWY.7198	454	298	27	427	1.23359	0.566563	0.0299891	0.679444	0.919276	0.774174	0.235769	0.99457	platelet_aggregation_inhibitor	305	196	18	287	-0.159475	0.562132	0.77684	0.967362	-0.636514	0.682104	0.351588	0.998282	platelet_aggregation_inhibitor	1124	711	32	1092	0.250718	0.444402	0.572753	0.771826	-0.0139813	0.537863	0.979267	0.998279	platelet_aggregation_inhibitor	3.11533	3.16464	5.06346	0.296912	0.406215	1.36813	0.171271	0.424099	NS	NS
AST.PWY	454	163	27	427	-0.437638	0.407078	0.282935	0.893451	-0.0927258	0.552521	0.866808	0.99457	platelet_aggregation_inhibitor	305	85	18	287	0.396994	0.315602	0.209425	0.875732	0.0650151	0.380796	0.864565	0.998282	platelet_aggregation_inhibitor	1124	294	32	1092	0.150721	0.293414	0.607579	0.783235	-0.0387631	0.351814	0.912287	0.998279	platelet_aggregation_inhibitor	6.03455	10.0397	11.6155	0.190038	0.11179	0.588253	0.556363	0.729874	NS	NS
SALVADEHYPOX.PWY	454	452	27	427	-0.167481	0.0998293	0.0941344	0.879077	-0.244996	0.133291	0.066813	0.99457	platelet_aggregation_inhibitor	305	305	18	287	0.0140366	0.0830009	0.865823	0.979462	-0.0704511	0.104022	0.498836	0.998282	platelet_aggregation_inhibitor	1124	1124	32	1092	-0.0259946	0.050348	0.60575	0.783235	-0.00147366	0.0599761	0.980402	0.998279	platelet_aggregation_inhibitor	100.342	145.156	394.489	0.0395289	-0.0390984	-0.989111	0.322609	0.553044	NS	NS
PWY.6630	454	293	27	427	1.73559	0.651135	0.00797179	0.679444	2.32287	0.883395	0.0088839	0.923926	platelet_aggregation_inhibitor	305	196	18	287	-0.863465	0.687163	0.209895	0.875732	-1.78963	0.823746	0.0307038	0.805443	platelet_aggregation_inhibitor	1124	635	32	1092	0.134864	0.551777	0.806952	0.895122	-0.0936778	0.661394	0.887393	0.998279	platelet_aggregation_inhibitor	2.35862	2.11778	3.28452	0.358958	0.34892	0.972037	0.331032	0.55528	NS	NS
PWY.4242	454	454	27	427	0.172284	0.114182	0.132068	0.893451	-0.0545956	0.157095	0.728378	0.99457	platelet_aggregation_inhibitor	305	304	18	287	-0.0763656	0.121416	0.529869	0.909502	-0.143364	0.158327	0.366054	0.998282	platelet_aggregation_inhibitor	1124	1123	32	1092	0.0179448	0.0750366	0.811035	0.895122	-0.00865925	0.0909591	0.924174	0.998279	platelet_aggregation_inhibitor	76.7016	67.8346	177.604	0.0557157	0.0348337	0.625205	0.531837	0.713097	NS	NS
PWY.1861	454	252	27	427	0.310895	0.619307	0.615916	0.92214	-0.225585	0.836875	0.787642	0.99457	platelet_aggregation_inhibitor	305	245	18	287	0.267949	0.591051	0.650632	0.92497	0.44912	0.7308	0.539375	0.998282	platelet_aggregation_inhibitor	1124	982	32	1092	0.109551	0.407928	0.788322	0.895122	0.0159699	0.494613	0.974249	0.998279	platelet_aggregation_inhibitor	2.60729	2.86253	6.00943	0.29515	0.194781	0.65994	0.509292	0.694655	NS	NS
GLYCOGENSYNTH.PWY	454	454	27	427	-0.0107595	0.131399	0.934776	0.966827	-0.101244	0.176134	0.565745	0.99457	platelet_aggregation_inhibitor	305	305	18	287	0.0493825	0.108252	0.648592	0.92497	0.00469165	0.135472	0.9724	0.998282	platelet_aggregation_inhibitor	1124	1124	32	1092	-0.0189412	0.0768869	0.805456	0.895122	-0.0068627	0.0933758	0.941426	0.998279	platelet_aggregation_inhibitor	57.9182	85.3358	169.159	0.0565764	0.0012383	0.0218873	0.982538	0.987117	NS	NS
PWY0.1261	454	384	27	427	-0.178567	0.533135	0.737832	0.924378	0.0554632	0.718108	0.938475	0.99457	platelet_aggregation_inhibitor	305	208	18	287	0.450397	0.683065	0.510163	0.908397	0.395281	0.82655	0.632883	0.998282	platelet_aggregation_inhibitor	1124	779	32	1092	0.101096	0.551291	0.854533	0.912608	-0.0294409	0.668207	0.964865	0.998279	platelet_aggregation_inhibitor	3.51824	2.14327	3.29032	0.334229	0.0748134	0.223839	0.822883	0.885309	NS	NS
RHAMCAT.PWY	454	454	27	427	0.0617672	0.0946436	0.514341	0.893451	0.0805096	0.127326	0.52755	0.99457	platelet_aggregation_inhibitor	305	305	18	287	0.0690295	0.112728	0.540771	0.909502	0.22206	0.138364	0.109717	0.998282	platelet_aggregation_inhibitor	1124	1124	32	1092	0.0112718	0.0649583	0.862272	0.912748	-0.00552447	0.0782701	0.943744	0.998279	platelet_aggregation_inhibitor	111.639	78.6933	236.991	0.0483751	0.0351001	0.725583	0.468094	0.660839	NS	NS
P108.PWY	454	242	27	427	-0.333221	0.544491	0.540865	0.893451	-0.811384	0.742505	0.27516	0.99457	platelet_aggregation_inhibitor	305	212	18	287	0.912099	0.581776	0.117993	0.848159	1.38356	0.726067	0.0577946	0.805443	platelet_aggregation_inhibitor	1124	843	32	1092	0.0325495	0.453008	0.942733	0.960155	0.0175584	0.54681	0.97439	0.998279	platelet_aggregation_inhibitor	3.37302	2.95453	4.87292	0.298801	0.154411	0.516768	0.605318	0.764612	NS	NS
PWY.6737	454	454	27	427	0.0239824	0.0464172	0.605656	0.92214	0.0523818	0.0642331	0.415297	0.99457	platelet_aggregation_inhibitor	305	305	18	287	0.0568504	0.048462	0.241721	0.875732	0.0839375	0.059892	0.162281	0.998282	platelet_aggregation_inhibitor	1124	1124	32	1092	0.000929468	0.0311313	0.976187	0.982139	-0.00259747	0.0375132	0.94481	0.998279	platelet_aggregation_inhibitor	464.133	425.792	1031.82	0.0228114	0.0188873	0.827975	0.407685	0.621414	NS	NS
PWY.7539	454	435	27	427	0.0721668	0.189185	0.703057	0.92214	0.0833089	0.260536	0.74933	0.99457	platelet_aggregation_inhibitor	305	300	18	287	-0.153595	0.174055	0.378272	0.896765	-0.248167	0.209694	0.237732	0.998282	platelet_aggregation_inhibitor	1124	1111	32	1092	0.00145198	0.111259	0.98959	0.992598	0.0231011	0.134648	0.863811	0.998279	platelet_aggregation_inhibitor	27.9399	33.0088	80.7848	0.083997	-0.0207173	-0.246643	0.805184	0.872283	NS	NS
[truncated: 12 more columns]
