# Supplementary material for: Impact of commonly used drugs on the composition and metabolic function of the gut microbiota
Source: Nat Commun. 2020 Jan 17;11:362. doi: 10.1038/s41467-019-14177-z (PMC6969170; doi:10.1038/s41467-019-14177-z)
Supplement: Supplementary file 39 — Supplementary Data 37 [file 41467_2019_14177_MOESM39_ESM.xlsx]

## Sheet: Sheet1
Supplementary table 37 - Summary statistics taxa & pathways vs proton pump inhibitors
Univariate (lm= taxa or pathways~Age+Sex+BMI+drug X) & multivariate (lm= taxa or pathways~Age+Sex+BMI+all drugs) & results from univariate meta-analysis & results from multivariate meta analysis
Taxa
Taxa	N.IBD	non-zeros.IBD	Users.IBD	Non-users.IBD	Coef.IBD_univariate	SE.IBD_univariate	Pval.IBD_univariate	Qval.IBD_univariate	coeff.correcting.all.IBD_multivariate	SE.correcting_all.IBD_multivariate	pval.correcting.all.IBD_multivariate	qval.correcting.all.IBD_multivariate	drug.IBD	N.MIBS	non-zeros.MIBS	Users.MIBS	Non-users.MIBS	Coef.MIBS_univariate	SE.MIBS_univariate	Pval.MIBS_univariate	Qval.MIBS_univariate	coeff.correcting.all.MIBS_multivariate	SE.correcting_all.MIBS_multivariate	pval.correcting.all.MIBS_multivariate	qval.correcting.all.MIBS_multivariate	drug.MIBS	N.LLD	non-zeros.LLD	Users.LLD	Non-users.LLD	Coef.LLD_univariate	SE.LLD_univariate	Pval.LLD_univariate	Qval.LLD_univariate	coeff.correcting.all.LLD_multivariate	SE.correcting_all.LLD_multivariate	pval.correcting.all.LLD_multivariate	qval.correcting.all.LLD_multivariate	drug.LLD	inverse_var.ibd_univariate	inverse_var.mibs_univariate	inverse_var.lld_univariate	se_univariate	beta_univariate	Z_univariate	P_univariate	FDR_univariate	Het.Q_univariate	Het.I2_univariate
k__Bacteria.p__Firmicutes.c__Bacilli.o__Lactobacillales.f__Streptococcaceae.g__Streptococcus.s__Streptococcus_salivarius.t__Streptococcus_salivarius_unclassified	454	434	108	346	0.0915725	0.0080654	2.98178e-26	7.63335e-24	0.0992472	0.00953024	1.62679e-22	3.13971e-20	PPI	305	290	48	257	0.0315695	0.00817119	0.00013935	0.00217983	0.0336084	0.00949559	0.000480835	0.00773344	PPI	1124	1068	93	1031	0.0546624	0.00537158	2.6907e-23	6.21551e-21	0.0505221	0.00581406	1.38011e-17	2.66362e-15	PPI	15372.6	14977.2	34657.4	0.00392211	0.0580703	14.8059	1.34182e-49	2.58972e-47	28.175	0.929015
k__Bacteria.p__Actinobacteria.c__Actinobacteria.o__Actinomycetales.f__Micrococcaceae.g__Rothia	454	162	108	346	0.0102487	0.000945251	2.88851e-24	2.46486e-22	0.0106867	0.001119	1.80466e-19	1.161e-17	PPI	305	98	48	257	0.00501362	0.00125265	8.00779e-05	0.00159428	0.00557213	0.00147989	0.000207476	0.00400428	PPI	1124	355	93	1031	0.00696966	0.000749855	7.90218e-20	6.08467e-18	0.00678433	0.000793794	4.46149e-17	4.30534e-15	PPI	1.1192e+06	637294	1.77847e+06	0.000531873	0.00765517	14.3929	5.73728e-47	2.76824e-45	12.8105	0.843878
k__Bacteria.p__Firmicutes.c__Bacilli.o__Lactobacillales.f__Streptococcaceae.g__Streptococcus.s__Streptococcus_parasanguinis.t__Streptococcus_parasanguinis_unclassified	454	393	108	346	0.0603044	0.00540657	1.62636e-25	2.08174e-23	0.0636662	0.00653814	3.58824e-20	3.46265e-18	PPI	305	245	48	257	0.0265618	0.00521111	6.34244e-07	2.31499e-05	0.0268215	0.00599086	1.15656e-05	0.000744056	PPI	1124	934	93	1031	0.0257915	0.00294888	8.33317e-18	2.4062e-16	0.0265048	0.00320086	3.74604e-16	2.40995e-14	PPI	34210.3	36824.7	114997	0.00231849	0.0322907	13.9275	4.31413e-44	1.66525e-42	32.9132	0.939234
k__Bacteria.p__Firmicutes.c__Bacilli.o__Lactobacillales.f__Streptococcaceae.g__Streptococcus.s__Streptococcus_mutans.t__Streptococcus_mutans_unclassified	454	126	108	346	0.0193938	0.00291683	8.8094e-11	2.05019e-09	0.0186544	0.00338949	6.68735e-08	1.43407e-06	PPI	305	73	48	257	0.0156189	0.00285279	9.30167e-08	6.79022e-06	0.0137014	0.00319504	2.52697e-05	0.000801767	PPI	1124	266	93	1031	0.0137181	0.00139791	7.32391e-22	8.45911e-20	0.0120471	0.00152243	6.20754e-15	2.99514e-13	PPI	117538	122874	511733	0.00115305	0.0149156	12.9357	2.82883e-38	6.82455e-37	3.15176	0.365433
k__Bacteria.p__Firmicutes.c__Bacilli.o__Lactobacillales.f__Streptococcaceae.g__Streptococcus	454	446	108	346	0.1457	0.0137306	1.56322e-23	1.00046e-21	0.151157	0.0164329	2.20404e-18	1.06345e-16	PPI	305	296	48	257	0.0870979	0.0151459	2.25385e-08	3.32439e-06	0.0802217	0.0186048	2.31196e-05	0.000801767	PPI	1124	1105	93	1031	0.097864	0.0109098	1.23e-18	7.10325e-17	0.0889279	0.0120796	3.61056e-13	1.39367e-11	PPI	5304.24	4359.25	8401.62	0.00744011	0.109312	14.6922	7.2343e-49	6.9811e-47	10.2755	0.805362
k__Bacteria.p__Firmicutes.c__Bacilli.o__Lactobacillales	454	451	108	346	0.171265	0.017348	7.44328e-21	3.1758e-19	0.166419	0.020522	6.70907e-15	2.15809e-13	PPI	305	301	48	257	0.0854188	0.0158796	1.5509e-07	6.82265e-06	0.0879914	0.0189677	5.6098e-06	0.000541346	PPI	1124	1115	93	1031	0.101867	0.0114489	2.28227e-18	8.78672e-17	0.0913557	0.0126703	1.05695e-12	2.91415e-11	PPI	3322.76	3965.71	7629.07	0.0081875	0.112952	13.7957	2.70436e-43	8.69904e-42	15.2426	0.868789
k__Bacteria.p__Firmicutes.c__Bacilli	454	452	108	346	0.170844	0.0173598	9.56939e-21	3.49966e-19	0.165795	0.020501	7.83832e-15	2.16114e-13	PPI	305	301	48	257	0.0853771	0.0158744	1.55768e-07	6.82265e-06	0.0879776	0.0189619	5.59292e-06	0.000541346	PPI	1124	1115	93	1031	0.101991	0.0114569	2.19463e-18	8.78672e-17	0.0915194	0.0126797	1.00203e-12	2.91415e-11	PPI	3318.27	3968.3	7618.49	0.00819093	0.112897	13.7831	3.2206e-43	8.87966e-42	15.0539	0.867144
k__Bacteria.p__Firmicutes.c__Bacilli.o__Lactobacillales.f__Streptococcaceae	454	447	108	346	0.144437	0.013723	3.24366e-23	1.66075e-21	0.150054	0.0164259	3.57212e-18	1.37884e-16	PPI	305	297	48	257	0.0864163	0.015176	3.03597e-08	3.32439e-06	0.0792329	0.0186115	2.90796e-05	0.000801767	PPI	1124	1107	93	1031	0.0964372	0.0109484	4.7945e-18	1.58218e-16	0.0861989	0.0121069	1.97877e-12	4.77379e-11	PPI	5310.09	4341.97	8342.51	0.00745468	0.108184	14.5122	1.01444e-47	6.5262e-46	10.1875	0.803681
k__Bacteria.p__Actinobacteria.c__Actinobacteria.o__Actinomycetales	454	286	108	346	0.0115245	0.00164085	8.88046e-12	2.2734e-10	0.0113516	0.00190258	5.61528e-09	1.35469e-07	PPI	305	185	48	257	0.00920786	0.00226112	6.00189e-05	0.00146046	0.00932996	0.00271945	0.000700565	0.0104007	PPI	1124	769	93	1031	0.011354	0.00145755	1.53982e-14	3.55698e-13	0.0106065	0.0015906	4.15072e-11	8.90099e-10	PPI	371416	195593	470711	0.000981657	0.0110105	11.2162	3.39453e-29	7.27938e-28	0.789227	0
k__Bacteria.p__Actinobacteria.c__Actinobacteria.o__Actinomycetales.f__Actinomycetaceae.g__Actinomyces	454	222	108	346	0.00303085	0.00115339	0.00891004	0.0760323	0.00375903	0.00135781	0.00590954	0.0645183	PPI	305	156	48	257	0.0016042	0.00161668	0.3219	0.825902	0.000737947	0.00198201	0.709966	0.951551	PPI	1124	604	93	1031	0.00592615	0.00112291	1.57607e-07	2.80056e-06	0.00611722	0.00124495	1.03482e-06	1.9972e-05	PPI	751704	382604	793067	0.000720306	0.00393899	5.4685	4.53855e-08	5.15258e-07	5.83729	0.657375
k__Bacteria.p__Actinobacteria.c__Actinobacteria.o__Actinomycetales.f__Actinomycetaceae	454	226	108	346	0.00319416	0.00116392	0.00632542	0.0593321	0.00377362	0.001366	0.00601725	0.0645183	PPI	305	157	48	257	0.00154002	0.00163442	0.346863	0.825902	0.000787071	0.00201317	0.696157	0.939569	PPI	1124	613	93	1031	0.00593228	0.00112717	1.70339e-07	2.8106e-06	0.00610658	0.00125195	1.23808e-06	2.17226e-05	PPI	738171	374348	787079	0.000725553	0.0040027	5.51675	3.45321e-08	4.16544e-07	5.68344	0.6481
k__Bacteria.p__Actinobacteria.c__Actinobacteria.o__Bifidobacteriales.f__Bifidobacteriaceae.g__Bifidobacterium.s__Bifidobacterium_dentium.t__Bifidobacterium_dentium_unclassified	454	112	108	346	0.0197166	0.00370381	1.63076e-07	2.3193e-06	0.0183188	0.00442436	4.23668e-05	0.000628983	PPI	305	57	48	257	0.0162652	0.0040568	7.70114e-05	0.00159428	0.0129968	0.00455064	0.00463083	0.0558594	PPI	1124	136	93	1031	0.0121911	0.00209358	7.54446e-09	1.45231e-07	0.0108576	0.00228317	2.24835e-06	3.61609e-05	PPI	72895.9	60762.2	228150	0.0016625	0.0143915	8.65658	4.86122e-18	9.38215e-17	3.38501	0.409159
k__Bacteria.p__Firmicutes.c__Bacilli.o__Lactobacillales.f__Streptococcaceae.g__Streptococcus.s__Streptococcus_sanguinis.t__Streptococcus_sanguinis_unclassified	454	135	108	346	0.00259541	0.000636669	5.51075e-05	0.000705376	0.00288674	0.000778064	0.000239755	0.00330519	PPI	305	102	48	257	0.00318451	0.00106421	0.00300965	0.0411946	0.00343217	0.00122781	0.00558343	0.0633883	PPI	1124	397	93	1031	0.00416573	0.000799893	2.28312e-07	3.516e-06	0.00394803	0.000881354	8.30291e-06	0.000123266	PPI	2.46702e+06	882968	1.56292e+06	0.00045116	0.00320085	7.09469	1.29637e-12	2.085e-11	2.35958	0.152391
k__Bacteria.p__Firmicutes.c__Negativicutes.o__Selenomonadales.f__Veillonellaceae.g__Veillonella.s__Veillonella_unclassified	454	223	108	346	0.00439491	0.00126298	0.00055712	0.00648285	0.00415998	0.00153187	0.00693596	0.0704548	PPI	305	144	48	257	0.00616054	0.00150949	5.79237e-05	0.00146046	0.00732453	0.00173741	3.45071e-05	0.000832484	PPI	1124	539	93	1031	0.00450441	0.00101614	1.02419e-05	0.000147868	0.00448559	0.00112924	7.60759e-05	0.00104876	PPI	626917	438875	968483	0.000701125	0.00482796	6.88602	5.73754e-12	7.90961e-11	0.998291	0
k__Bacteria.p__Firmicutes.c__Negativicutes.o__Selenomonadales.f__Veillonellaceae.g__Veillonella.s__Veillonella_parvula.t__Veillonella_parvula_unclassified	454	165	108	346	0.00273379	0.00106271	0.0104818	0.0838541	0.00339539	0.00129202	0.00898603	0.0825859	PPI	305	102	48	257	0.00336725	0.00145715	0.0215574	0.198453	0.00461638	0.00175155	0.0089239	0.0782869	PPI	1124	293	93	1031	0.00288007	0.000691222	3.34299e-05	0.000386116	0.00296182	0.000771793	0.000131895	0.00168021	PPI	885457	470968	2.09298e+06	0.000538428	0.00290904	5.40283	6.55961e-08	7.03336e-07	0.127835	0
k__Bacteria.p__Firmicutes.c__Bacilli.o__Lactobacillales.f__Streptococcaceae.g__Streptococcus.s__Streptococcus_anginosus.t__Streptococcus_anginosus_unclassified	454	121	108	346	0.0157541	0.0027831	2.73117e-08	5.8265e-07	0.0147361	0.00335942	1.47765e-05	0.000285186	PPI	305	60	48	257	0.0103948	0.0026457	0.000106101	0.00193634	0.0109755	0.00305449	0.000389534	0.00683455	PPI	1124	268	93	1031	0.00153741	0.000444476	0.000564503	0.00554793	0.00181576	0.000474783	0.000139292	0.00168021	PPI	129105	142862	5.06179e+06	0.000432996	0.00211877	4.89328	9.91686e-07	8.69979e-06	35.4992	0.943661
k__Bacteria.p__Firmicutes.c__Negativicutes.o__Selenomonadales.f__Veillonellaceae.g__Veillonella	454	253	108	346	0.00581905	0.00233538	0.0131346	0.0988955	0.0061098	0.00277829	0.0285365	0.239458	PPI	305	150	48	257	0.00625444	0.00204347	0.00242261	0.0353701	0.00755003	0.00239729	0.00183835	0.0236534	PPI	1124	553	93	1031	0.00545612	0.00140792	0.000112909	0.00118555	0.00577617	0.0015619	0.000228529	0.00259447	PPI	183352	239476	504482	0.00103845	0.00573404	5.52171	3.3572e-08	4.16544e-07	0.105147	0
k__Bacteria.p__Proteobacteria.c__Gammaproteobacteria.o__Pasteurellales.f__Pasteurellaceae.g__Haemophilus.s__Haemophilus_parainfluenzae.t__Haemophilus_parainfluenzae_unclassified	454	106	108	346	0.00917251	0.00428592	0.0328945	0.215923	0.00824225	0.00503569	0.102472	0.531224	PPI	305	60	48	257	0.00412888	0.00213884	0.0545021	0.426284	0.00690729	0.00255523	0.00731318	0.0748389	PPI	1124	241	93	1031	0.00711144	0.00160938	1.08929e-05	0.000148015	0.00636273	0.00178017	0.000366846	0.0039334	PPI	54439.2	218597	386087	0.00123173	0.00629251	5.10866	3.24448e-07	3.29571e-06	1.73379	0
k__Bacteria.p__Proteobacteria.c__Gammaproteobacteria.o__Pasteurellales.f__Pasteurellaceae.g__Haemophilus	454	108	108	346	0.00917511	0.0044495	0.039792	0.236901	0.0084941	0.00526312	0.107346	0.531224	PPI	305	60	48	257	0.00409189	0.00215432	0.058479	0.431007	0.00687477	0.00257216	0.00799139	0.0748389	PPI	1124	242	93	1031	0.00703124	0.00161559	1.47186e-05	0.000188888	0.00631981	0.00178762	0.000424612	0.00424977	PPI	50510	215466	383121	0.00124121	0.00622236	5.01314	5.35493e-07	5.10212e-06	1.66904	0
k__Bacteria.p__Proteobacteria.c__Gammaproteobacteria.o__Pasteurellales.f__Pasteurellaceae	454	111	108	346	0.00928358	0.00445812	0.037886	0.230924	0.00851786	0.00527679	0.107276	0.531224	PPI	305	60	48	257	0.00409208	0.00215925	0.0590421	0.431007	0.00687651	0.00257873	0.00813479	0.0748389	PPI	1124	243	93	1031	0.00701364	0.00161678	1.56768e-05	0.000190597	0.00630657	0.00178882	0.00044039	0.00424977	PPI	50314.8	214483	382558	0.00124288	0.00622209	5.0062	5.55153e-07	5.10212e-06	1.68438	0
k__Bacteria.p__Firmicutes.c__Bacilli.o__Lactobacillales.f__Lactobacillaceae	454	274	108	346	0.029888	0.00555043	1.24739e-07	1.99582e-06	0.0280078	0.00650616	2.16617e-05	0.000348392	PPI	305	159	48	257	0.0187981	0.00481918	0.000120354	0.00202751	0.0228492	0.00563623	6.77516e-05	0.00145289	PPI	1124	637	93	1031	0.0136786	0.00409568	0.000867068	0.00770357	0.0129448	0.00455052	0.00453249	0.0416558	PPI	32459.9	43058	59614	0.00272033	0.0192035	7.05928	1.67368e-12	2.48478e-11	5.53233	0.638489
k__Bacteria.p__Firmicutes.c__Bacilli.o__Lactobacillales.f__Lactobacillaceae.g__Lactobacillus	454	270	108	346	0.0295896	0.00539842	7.53621e-08	1.31579e-06	0.0275581	0.0063059	1.63214e-05	0.000286366	PPI	305	158	48	257	0.0186166	0.00455055	5.64035e-05	0.00146046	0.0232315	0.00528258	1.63941e-05	0.000791014	PPI	1124	630	93	1031	0.0132088	0.00411365	0.00136186	0.0112353	0.0126393	0.00456616	0.00573936	0.0503499	PPI	34313.7	48291.8	59094.2	0.00265654	0.0190185	7.15914	8.11823e-13	1.42438e-11	5.83689	0.657352
k__Bacteria.p__Firmicutes.c__Clostridia.o__Clostridiales.f__Lachnospiraceae.g__Dorea.s__Dorea_longicatena.t__GCF_000154065	454	325	108	346	-0.00963976	0.0105518	0.361452	0.701502	-0.00316805	0.0126093	0.801754	0.941312	PPI	305	285	48	257	-0.00990503	0.0127364	0.437368	0.840208	-0.0108778	0.0150649	0.470897	0.916792	PPI	1124	1074	93	1031	-0.0281619	0.00815715	0.000576408	0.00554793	-0.0231018	0.0089923	0.0103314	0.0866942	PPI	8981.39	6164.62	15028.8	0.00575676	-0.018919	-3.2864	0.00101476	0.00725366	2.55813	0.21818
k__Bacteria.p__Firmicutes.c__Bacilli.o__Lactobacillales.f__Lactobacillaceae.g__Lactobacillus.s__Lactobacillus_delbrueckii.t__Lactobacillus_delbrueckii_unclassified	454	76	108	346	0.00191292	0.00558978	0.732351	0.920259	0.00147294	0.00656863	0.822687	0.941312	PPI	305	31	48	257	0.00770039	0.0036661	0.0365311	0.320012	0.00351125	0.00400451	0.381379	0.893316	PPI	1124	279	93	1031	0.00756559	0.0031405	0.0161558	0.103666	0.00888485	0.0035041	0.0113674	0.0914129	PPI	32004.5	74403.2	101391	0.0021937	0.00674325	3.07391	0.00211273	0.0140606	0.883458	0
k__Bacteria.p__Firmicutes.c__Bacilli.o__Lactobacillales.f__Lactobacillaceae.g__Lactobacillus.s__Lactobacillus_sakei.t__Lactobacillus_sakei_unclassified	454	86	108	346	0.00526597	0.00340041	0.122194	0.455082	0.00518206	0.00423134	0.22142	0.676735	PPI	305	56	48	257	0.00916025	0.0036035	0.0115269	0.132923	0.00559573	0.0037817	0.140149	0.575505	PPI	1124	206	93	1031	0.00300427	0.00147025	0.0412496	0.21656	0.00376749	0.00164133	0.0219025	0.169088	PPI	86484.1	77010.8	462614	0.00126379	0.00407385	3.22352	0.00126625	0.00872809	2.64452	0.243719
k__Bacteria.p__Firmicutes.c__Clostridia.o__Clostridiales.f__Lachnospiraceae.g__Dorea	454	418	108	346	-0.0144445	0.0106768	0.176791	0.493344	-0.0095678	0.0128757	0.457869	0.891228	PPI	305	304	48	257	-0.0106985	0.0126212	0.397307	0.825902	-0.0136243	0.014972	0.363659	0.893316	PPI	1124	1122	93	1031	-0.0256748	0.007602	0.000757031	0.00699497	-0.0189489	0.00839651	0.0242232	0.177297	PPI	8772.41	6277.71	17303.9	0.0055595	-0.019724	-3.5478	0.000388463	0.00299893	1.36867	0
k__Bacteria.p__Firmicutes.c__Clostridia.o__Clostridiales.f__Lachnospiraceae.g__Coprococcus.s__Coprococcus_catus.t__GCF_000210555	454	264	108	346	-0.00602767	0.00497995	0.226783	0.580564	-0.000637682	0.00601023	0.915557	0.992384	PPI	305	259	48	257	-0.00905706	0.00661015	0.171664	0.817269	-0.000857765	0.00770231	0.911412	0.972421	PPI	1124	1020	93	1031	-0.0120922	0.0040387	0.0028133	0.0224094	-0.0100636	0.00447748	0.0248032	0.177297	PPI	40322.7	22886.4	61307.9	0.00283391	-0.00957046	-3.37713	0.000732477	0.00543724	0.902014	0
k__Bacteria.p__Firmicutes.c__Clostridia.o__Clostridiales.f__Clostridiaceae.g__Clostridium.s__Clostridium_bolteae	454	212	108	346	-0.00102452	0.00146867	0.485863	0.806506	-0.00257914	0.00177119	0.146272	0.564611	PPI	305	82	48	257	-0.00263962	0.00288853	0.361546	0.825902	-0.00750545	0.00337037	0.0267983	0.215503	PPI	1124	169	93	1031	0.00683167	0.00167009	4.61167e-05	0.000507284	0.00384426	0.00175344	0.0285634	0.186629	PPI	463611	119853	358524	0.00103033	0.00176008	1.70826	0.0875875	0.268324	NS	NS
k__Bacteria.p__Firmicutes.c__Clostridia.o__Clostridiales.f__Eubacteriaceae.g__Eubacterium.s__Eubacterium_ventriosum.t__GCF_000153885	454	188	108	346	-0.00379258	0.00432324	0.380831	0.705403	-0.00281348	0.00522111	0.590283	0.941312	PPI	305	200	48	257	0.00865186	0.00596705	0.148131	0.754435	0.0110301	0.00709307	0.121137	0.53359	PPI	1124	844	93	1031	-0.011359	0.00406386	0.00527709	0.0406336	-0.00990519	0.0045306	0.0290097	0.186629	PPI	53503.3	28085.4	60551.2	0.00265242	-0.00455695	-1.71803	0.0857903	0.267057	NS	NS
k__Bacteria.p__Firmicutes.c__Bacilli.o__Lactobacillales.f__Streptococcaceae.g__Streptococcus.s__Streptococcus_thermophilus.t__Streptococcus_thermophilus_unclassified	454	291	108	346	0.00374178	0.00858055	0.663001	0.898352	0.0112623	0.0104149	0.280208	0.731481	PPI	305	168	48	257	-0.0010006	0.00679598	0.883053	0.947983	-0.0119933	0.00789968	0.130237	0.558573	PPI	1124	868	93	1031	0.0226842	0.00968436	0.0193382	0.117556	0.0238782	0.010789	0.0270941	0.186629	PPI	13582.2	21651.9	10662.5	0.00466777	0.00590516	1.26509	0.205839	0.478637	NS	NS
k__Bacteria.p__Firmicutes.c__Clostridia.o__Clostridiales.f__Lachnospiraceae.g__Lachnospiraceae_noname.s__Lachnospiraceae_bacterium_3_1_46FAA.t__GCF_000209405	454	247	108	346	0.00200877	0.00317139	0.526809	0.827381	0.00804357	0.00380941	0.0353714	0.273072	PPI	305	222	48	257	-0.0026861	0.0040194	0.504481	0.858865	-0.00151345	0.00479434	0.752507	0.972421	PPI	1124	841	93	1031	-0.0050565	0.00303766	0.0962755	0.35301	-0.00728099	0.00338869	0.0318899	0.19854	PPI	99426.5	61898.3	108373	0.00192558	-0.0019078	-0.990765	0.3218	0.5915	NS	NS
k__Bacteria.p__Firmicutes.c__Erysipelotrichia.o__Erysipelotrichales.f__Erysipelotrichaceae.g__Erysipelotrichaceae_noname	454	383	108	346	0.0150115	0.00756663	0.0479036	0.272518	0.0137344	0.00906277	0.130467	0.540713	PPI	305	268	48	257	0.00730206	0.0137795	0.596563	0.875471	-0.0114584	0.0161897	0.479719	0.916792	PPI	1124	931	93	1031	0.0228605	0.00934484	0.0145862	0.0962689	0.0197553	0.0103947	0.0576336	0.347603	PPI	17466.1	5266.6	11451.3	0.00540864	0.016453	3.04199	0.00235019	0.0151195	0.947463	0
k__Bacteria.p__Firmicutes.c__Clostridia.o__Clostridiales.f__Ruminococcaceae	454	436	108	346	-0.00447468	0.0223164	0.841174	0.920259	0.002602	0.0266014	0.922129	0.992384	PPI	305	305	48	257	-0.0156481	0.0238063	0.511488	0.858865	-0.013211	0.0280696	0.638279	0.917284	PPI	1124	1124	93	1031	-0.0375035	0.0134744	0.00547143	0.0407022	-0.027406	0.0148894	0.0659501	0.385708	PPI	2007.94	1764.48	5507.88	0.0103805	-0.0262018	-2.52413	0.0115986	0.0545981	1.84792	0
k__Bacteria.p__Firmicutes.c__Clostridia.o__Clostridiales.f__Lachnospiraceae.g__Lachnospiraceae_noname.s__Lachnospiraceae_bacterium_8_1_57FAA.t__GCF_000185545	454	158	108	346	0.0015275	0.00323852	0.637404	0.896355	0.00343663	0.0039339	0.382876	0.842713	PPI	305	125	48	257	0.00308191	0.00493138	0.532487	0.858865	0.0049392	0.00599258	0.410577	0.895039	PPI	1124	484	93	1031	0.00331565	0.00399261	0.406464	0.757203	0.00787912	0.00441654	0.0747048	0.424059	PPI	95346.7	41120.9	62731.6	0.00224056	0.0024115	1.07629	0.281796	0.563606	NS	NS
k__Bacteria.p__Proteobacteria.c__Gammaproteobacteria	454	346	108	346	0.0129135	0.00672327	0.0554569	0.29577	0.0116986	0.00799075	0.144035	0.564611	PPI	305	225	48	257	0.011564	0.00472383	0.0149699	0.156114	0.0100577	0.00562168	0.0748092	0.439384	PPI	1124	855	93	1031	0.0112625	0.00343482	0.00107573	0.00920344	0.00661926	0.00374954	0.0778024	0.429025	PPI	22122.7	44813.8	84760.1	0.00256751	0.0115924	4.51503	6.3309e-06	5.31245e-05	0.0478707	0
k__Bacteria.p__Firmicutes.c__Clostridia.o__Clostridiales.f__Ruminococcaceae.g__Subdoligranulum.s__Subdoligranulum_unclassified	454	426	108	346	-0.00893624	0.0133301	0.502967	0.816343	0.00972004	0.0157687	0.537974	0.9395	PPI	305	305	48	257	-0.0443752	0.0173568	0.011066	0.132923	-0.0277117	0.0205165	0.177951	0.624447	PPI	1124	1122	93	1031	-0.0212651	0.0106638	0.0463794	0.238081	-0.0203649	0.011799	0.0846382	0.429873	PPI	5627.76	3319.41	8793.84	0.00750777	-0.0216781	-2.88743	0.00388405	0.0241814	2.62521	0.238156
k__Bacteria.p__Firmicutes.c__Bacilli.o__Lactobacillales.f__Leuconostocaceae.g__Leuconostoc	454	84	108	346	-0.00151273	0.0014447	0.295637	0.646863	-0.00410399	0.0017264	0.017918	0.15719	PPI	305	47	48	257	-0.000813394	0.00172676	0.637949	0.884246	0.00128532	0.00208694	0.538499	0.916792	PPI	1124	292	93	1031	-0.00194319	0.00199338	0.329858	0.705531	-0.00386369	0.00221314	0.0811317	0.429873	PPI	479117	335378	251663	0.000968477	-0.00139435	-1.43974	0.149941	0.393133	NS	NS
k__Bacteria.p__Firmicutes.c__Bacilli.o__Lactobacillales.f__Leuconostocaceae	454	89	108	346	0.00213954	0.00221195	0.333947	0.683923	0.000949528	0.00271218	0.726451	0.941312	PPI	305	48	48	257	-0.000832156	0.00172618	0.630103	0.884246	0.00128067	0.00208472	0.539538	0.916792	PPI	1124	307	93	1031	-0.000863888	0.00130706	0.508793	0.808336	-0.00251668	0.00145066	0.0830654	0.429873	PPI	204385	335605	585341	0.00094267	-0.000308936	-0.327724	0.74312	0.863989	NS	NS
k__Bacteria.p__Firmicutes.c__Clostridia.o__Clostridiales.f__Ruminococcaceae.g__Subdoligranulum	454	426	108	346	-0.0078596	0.0134018	0.557869	0.848581	0.0106818	0.015819	0.499909	0.9395	PPI	305	305	48	257	-0.0441246	0.0173587	0.0115321	0.132923	-0.0277304	0.0205211	0.177757	0.624447	PPI	1124	1122	93	1031	-0.0211294	0.0106732	0.0479848	0.240967	-0.0201001	0.0118127	0.0891249	0.430028	PPI	5567.69	3318.69	8778.37	0.00752396	-0.0212671	-2.82658	0.00470473	0.0267063	2.73492	0.268718
k__Bacteria.p__Firmicutes.c__Clostridia.o__Clostridiales.f__Lachnospiraceae.g__Blautia.s__Ruminococcus_obeum.t__Ruminococcus_obeum_unclassified	454	421	108	346	-0.00630851	0.00664745	0.343142	0.689326	-2.82987e-05	0.0079831	0.997173	0.997173	PPI	305	298	48	257	-0.00221788	0.00771168	0.773855	0.920182	-0.00792982	0.00926366	0.392778	0.895039	PPI	1124	1099	93	1031	-0.00647917	0.00470584	0.168839	0.469901	-0.0088358	0.00517487	0.0880281	0.430028	PPI	22630.3	16815.2	45157.1	0.00343802	-0.00558657	-1.62494	0.104176	0.304635	NS	NS
k__Bacteria.p__Firmicutes.c__Clostridia.o__Clostridiales	454	453	108	346	-0.0570385	0.0240119	0.0179594	0.127711	-0.0385201	0.0287075	0.180425	0.647222	PPI	305	305	48	257	-0.0419317	0.0284899	0.142127	0.741093	-0.0472721	0.0336939	0.161795	0.60051	PPI	1124	1124	93	1031	-0.0465574	0.0179614	0.00966459	0.0676521	-0.0328022	0.019876	0.0991663	0.434979	PPI	1734.38	1232.02	3099.68	0.0128394	-0.0486146	-3.78635	0.000152874	0.00122936	0.191217	0
k__Bacteria.p__Firmicutes.c__Clostridia.o__Clostridiales.f__Peptostreptococcaceae.g__Peptostreptococcaceae_noname	454	388	108	346	-0.0143959	0.00521795	0.00604549	0.0593321	-0.0101634	0.00623808	0.104067	0.531224	PPI	305	266	48	257	0.00231879	0.00527584	0.660615	0.887575	0.00209399	0.00590281	0.723069	0.96243	PPI	1124	1040	93	1031	-0.0117417	0.00612688	0.0555672	0.254754	-0.0111418	0.00670767	0.0969955	0.434979	PPI	36728.3	35926.7	26639.2	0.0031735	-0.00763611	-2.40621	0.0161188	0.0661901	5.68768	0.648363
k__Bacteria.p__Firmicutes.c__Clostridia.o__Clostridiales.f__Peptostreptococcaceae	454	395	108	346	-0.0139887	0.00548449	0.0110988	0.0861	-0.0100696	0.0065731	0.126346	0.540713	PPI	305	270	48	257	0.00204624	0.00523934	0.696411	0.898015	0.00176541	0.0058633	0.763584	0.972421	PPI	1124	1045	93	1031	-0.0117614	0.00611925	0.0548564	0.254754	-0.0111125	0.00670064	0.0975251	0.434979	PPI	33245.1	36428.9	26705.6	0.00322112	-0.00731077	-2.26963	0.0232299	0.0862186	5.20103	0.615461
k__Bacteria.p__Firmicutes.c__Clostridia.o__Clostridiales.f__Lachnospiraceae.g__Blautia.s__Ruminococcus_gnavus.t__Ruminococcus_gnavus_unclassified	454	314	108	346	0.00605579	0.00955762	0.526699	0.827381	0.00537267	0.0116749	0.645659	0.941312	PPI	305	158	48	257	0.00528515	0.00503379	0.29468	0.825902	0.0011022	0.00623294	0.859788	0.972421	PPI	1124	434	93	1031	0.00247386	0.00155256	0.111386	0.361507	0.00286996	0.00172595	0.0966763	0.434979	PPI	10947.1	39464.9	414863	0.00146604	0.0027966	1.90759	0.0564445	0.191119	NS	NS
k__Bacteria.p__Firmicutes.c__Erysipelotrichia.o__Erysipelotrichales.f__Erysipelotrichaceae	454	419	108	346	0.00460904	0.00911538	0.613371	0.87235	-0.00220222	0.0110945	0.84276	0.941312	PPI	305	291	48	257	0.00336091	0.0152681	0.825924	0.931239	-0.0173436	0.0176478	0.326627	0.851878	PPI	1124	1069	93	1031	0.0213191	0.0099699	0.0327054	0.188874	0.0174463	0.0110951	0.116145	0.498134	PPI	12035.1	4289.73	10060.5	0.00615629	0.0107775	1.75065	0.0800058	0.257352	NS	NS
k__Bacteria.p__Firmicutes.c__Clostridia.o__Clostridiales.f__Eubacteriaceae.g__Eubacterium.s__Eubacterium_ramulus.t__GCF_000469345	454	237	108	346	-0.00579924	0.00586456	0.323282	0.67253	-0.00608895	0.00709954	0.391607	0.842713	PPI	305	231	48	257	-0.0044067	0.007284	0.545652	0.858865	0.00476072	0.00850389	0.576073	0.916792	PPI	1124	957	93	1031	-0.0087196	0.00421265	0.0386956	0.212482	-0.00710115	0.00465528	0.127454	0.502013	PPI	29075.7	18847.8	56349.3	0.00309681	-0.0071257	-2.30098	0.0213927	0.0809566	0.333655	0
k__Bacteria.p__Firmicutes.c__Clostridia.o__Clostridiales.f__Clostridiales_noname	454	312	108	346	-0.00315626	0.00179112	0.0787526	0.384226	-0.0059963	0.00214924	0.00553142	0.0645183	PPI	305	120	48	257	-0.000329918	0.00165062	0.841718	0.931239	0.000953755	0.0020244	0.637949	0.917284	PPI	1124	393	93	1031	0.00106082	0.000694533	0.126969	0.401778	0.00118931	0.000776036	0.125705	0.502013	PPI	311709	367033	2.07307e+06	0.000602824	0.000397641	0.65963	0.509491	0.738923	NS	NS
k__Bacteria.p__Bacteroidetes.c__Bacteroidia.o__Bacteroidales.f__Bacteroidaceae.g__Bacteroides.s__Bacteroides_ovatus	454	302	108	346	-0.00303611	0.00573	0.596488	0.864327	-0.00702303	0.00694543	0.312582	0.735712	PPI	305	213	48	257	-0.00271313	0.00523174	0.604442	0.875471	0.000778625	0.0063304	0.902205	0.972421	PPI	1124	865	93	1031	-0.00290859	0.00305129	0.340683	0.712605	-0.00519677	0.00339178	0.125781	0.502013	PPI	30457.3	36534.9	107407	0.00239457	-0.00288991	-1.20686	0.227486	0.510521	NS	NS
k__Bacteria.p__Bacteroidetes.c__Bacteroidia.o__Bacteroidales.f__Bacteroidaceae.g__Bacteroides.s__Bacteroides_ovatus.t__Bacteroides_ovatus_unclassified	454	301	108	346	-0.00136095	0.00547849	0.803933	0.920259	-0.00343219	0.00664913	0.606027	0.941312	PPI	305	213	48	257	-0.00250616	0.00519934	0.63016	0.884246	0.00111597	0.00628483	0.859204	0.972421	PPI	1124	864	93	1031	-0.002907	0.00305155	0.340987	0.712605	-0.00521875	0.00339187	0.124201	0.502013	PPI	33317.9	36991.6	107389	0.00237224	-0.00253368	-1.06805	0.285496	0.563606	NS	NS
k__Bacteria.p__Proteobacteria.c__Betaproteobacteria.o__Burkholderiales	454	320	108	346	-0.00151758	0.00355836	0.66997	0.902583	-0.000373699	0.00432794	0.931236	0.992384	PPI	305	152	48	257	0.000891928	0.00223873	0.690623	0.898015	0.00390614	0.00263378	0.139281	0.575505	PPI	1124	614	93	1031	-0.00277295	0.00163887	0.0909325	0.338797	-0.00276367	0.00183573	0.132497	0.50323	PPI	78977	199525	372317	0.00123957	-0.00149705	-1.20772	0.227156	0.510521	NS	NS
k__Bacteria.p__Firmicutes.c__Erysipelotrichia.o__Erysipelotrichales.f__Erysipelotrichaceae.g__Erysipelotrichaceae_noname.s__Eubacterium_biforme.t__GCF_000156655	454	92	108	346	0.0115603	0.00696318	0.0976013	0.416432	0.0103354	0.00833894	0.215941	0.676735	PPI	305	117	48	257	0.00853375	0.0137624	0.535679	0.858865	0.00240065	0.0160302	0.88107	0.972421	PPI	1124	511	93	1031	0.0133958	0.00943881	0.156115	0.462724	0.0158786	0.010562	0.133036	0.50323	PPI	20624.6	5279.76	11224.5	0.00518973	0.0116848	2.25153	0.0243521	0.0886784	0.085601	0
k__Bacteria.p__Bacteroidetes.c__Bacteroidia.o__Bacteroidales.f__Bacteroidaceae.g__Bacteroides.s__Bacteroides_thetaiotaomicron.t__Bacteroides_thetaiotaomicron_unclassified	454	246	108	346	0.00130589	0.00452615	0.773087	0.920259	-0.00135355	0.00550134	0.80578	0.941312	PPI	305	206	48	257	0.00344319	0.00410875	0.402701	0.825902	0.00214587	0.0047415	0.651234	0.917284	PPI	1124	766	93	1031	0.00257853	0.00246122	0.295023	0.651363	0.00412857	0.00276423	0.135585	0.50323	PPI	48813.7	59235.3	165082	0.00191344	0.00253861	1.32673	0.184599	0.456764	NS	NS
k__Bacteria.p__Firmicutes.c__Clostridia.o__Clostridiales.f__Ruminococcaceae.g__Faecalibacterium.s__Faecalibacterium_prausnitzii.t__Faecalibacterium_prausnitzii_unclassified	454	352	108	346	-0.00420651	0.0132015	0.750152	0.920259	-0.00588403	0.0158686	0.710987	0.941312	PPI	305	292	48	257	0.0169857	0.0135064	0.20952	0.825902	0.029664	0.0162106	0.0683908	0.426319	PPI	1124	1093	93	1031	-0.0147668	0.00851188	0.0830436	0.325137	-0.0135294	0.00942189	0.151306	0.520005	PPI	5737.93	5481.74	13802.2	0.00632179	-0.0053889	-0.852432	0.393974	0.648243	NS	NS
k__Bacteria.p__Firmicutes.c__Bacilli.o__Lactobacillales.f__Streptococcaceae.g__Lactococcus	454	101	108	346	-0.00156656	0.00219913	0.476624	0.802735	-0.00147389	0.00270209	0.585742	0.941312	PPI	305	66	48	257	-0.00146866	0.00288945	0.611631	0.875471	-0.00278751	0.00335706	0.407095	0.895039	PPI	1124	378	93	1031	0.00164945	0.00102755	0.108748	0.361507	0.00166321	0.0011506	0.148629	0.520005	PPI	206775	119776	947101	0.000886083	0.000834108	0.941342	0.34653	0.602524	NS	NS
k__Bacteria.p__Firmicutes.c__Clostridia.o__Clostridiales.f__Clostridiaceae.g__Clostridium	454	405	108	346	-0.0107835	0.00948855	0.256397	0.592767	-0.0121324	0.0115205	0.292949	0.731481	PPI	305	277	48	257	-0.00361272	0.00781884	0.644396	0.887565	-0.00940287	0.00956655	0.326608	0.851878	PPI	1124	1004	93	1031	0.00846104	0.00611776	0.166937	0.469901	0.00982706	0.00675205	0.14585	0.520005	PPI	11107.1	16357.4	26718.7	0.00429603	0.000871114	0.202772	0.839313	0.915183	NS	NS
k__Bacteria.p__Firmicutes.c__Clostridia.o__Clostridiales.f__Clostridiaceae	454	407	108	346	-0.0112555	0.00947567	0.235564	0.586346	-0.0121437	0.0114923	0.291323	0.731481	PPI	305	278	48	257	-0.00299862	0.00783019	0.702037	0.898015	-0.00903335	0.00957869	0.346554	0.880064	PPI	1124	1006	93	1031	0.00832448	0.00611874	0.173954	0.477668	0.00964408	0.00675339	0.153577	0.520005	PPI	11137.3	16310.1	26710.1	0.00429705	0.000887861	0.206621	0.836306	0.915183	NS	NS
k__Bacteria.p__Actinobacteria.c__Actinobacteria.o__Coriobacteriales.f__Coriobacteriaceae.g__Eggerthella	454	340	108	346	-0.00501482	0.00568373	0.378097	0.705403	-0.00811851	0.00672268	0.227916	0.676735	PPI	305	231	48	257	0.00838184	0.006749	0.215246	0.825902	0.00731103	0.00812785	0.369214	0.893316	PPI	1124	733	93	1031	0.00336181	0.00279699	0.229648	0.55513	0.0044407	0.00306688	0.147929	0.520005	PPI	30955.1	21954.4	127826	0.00235222	0.00253691	1.07852	0.280803	0.563606	NS	NS
k__Bacteria.p__Firmicutes.c__Clostridia.o__Clostridiales.f__Eubacteriaceae.g__Eubacterium.s__Eubacterium_hallii.t__GCF_000173975	454	364	108	346	-0.00961261	0.00890659	0.281062	0.620274	0.00220245	0.0107278	0.837441	0.941312	PPI	305	296	48	257	-0.00752854	0.0107846	0.485669	0.858865	-0.00719319	0.0126043	0.568691	0.916792	PPI	1124	1105	93	1031	-0.0169035	0.00683454	0.0135375	0.0919755	-0.0107129	0.00756392	0.156972	0.522337	PPI	12606	8597.91	21408.3	0.00484432	-0.012855	-2.65362	0.00796323	0.0426918	0.727344	0
k__Bacteria.p__Firmicutes	454	454	108	346	0.0476701	0.0214027	0.026435	0.182901	0.0524549	0.0255085	0.0403997	0.288783	PPI	305	305	48	257	0.0272902	0.0305817	0.372915	0.825902	0.0192355	0.0352937	0.586206	0.916792	PPI	1124	1124	93	1031	0.0243535	0.0187331	0.19386	0.508525	0.028809	0.0207161	0.164617	0.538492	PPI	2183.05	1069.24	2849.58	0.0128017	0.03321	2.59418	0.00948158	0.0469216	0.717448	0
k__Bacteria.p__Firmicutes.c__Bacilli.o__Lactobacillales.f__Streptococcaceae.g__Streptococcus.s__Streptococcus_australis.t__Streptococcus_australis_unclassified	454	122	108	346	0.00520804	0.0018694	0.00556898	0.0570264	0.00673401	0.00224249	0.00284328	0.0365835	PPI	305	103	48	257	0.0012119	0.00182193	0.506468	0.858865	0.00196998	0.00225984	0.384172	0.893316	PPI	1124	381	93	1031	0.00173874	0.000992644	0.0801197	0.319097	0.00150717	0.00109953	0.170751	0.549249	PPI	286150	301257	1.01488e+06	0.000790006	0.00225926	2.8598	0.00423902	0.0248547	3.09361	0.353507
k__Bacteria.p__Firmicutes.c__Erysipelotrichia.o__Erysipelotrichales.f__Erysipelotrichaceae.g__Coprobacillus	454	189	108	346	-0.000997557	0.00258183	0.699416	0.913523	-0.000211325	0.00310159	0.945715	0.992384	PPI	305	82	48	257	0.00103689	0.00493892	0.833856	0.931239	-0.00360797	0.00591789	0.542604	0.916792	PPI	1124	201	93	1031	-0.0016644	0.00208475	0.424826	0.766678	-0.00307812	0.00228419	0.178079	0.563431	PPI	150018	40995.5	230087	0.00154102	-0.00116386	-0.755253	0.450097	0.694828	NS	NS
k__Bacteria.p__Firmicutes.c__Clostridia.o__Clostridiales.f__Lachnospiraceae.g__Coprococcus	454	341	108	346	0.0160022	0.0114469	0.162835	0.473702	0.0365317	0.013632	0.00767295	0.074044	PPI	305	287	48	257	-0.0319497	0.0157248	0.0430628	0.362721	-0.00922841	0.0184587	0.617529	0.916792	PPI	1124	1088	93	1031	-0.0190746	0.00925587	0.0395529	0.212482	-0.0134638	0.0102145	0.187752	0.573977	PPI	7631.79	4044.2	11672.5	0.00654441	-0.00983933	-1.50347	0.132717	0.355756	NS	NS
k__Bacteria.p__Firmicutes.c__Clostridia.o__Clostridiales.f__Lachnospiraceae	454	451	108	346	-0.0268542	0.0182885	0.142725	0.468027	-0.0045426	0.0220379	0.836798	0.941312	PPI	305	305	48	257	-0.0447614	0.018101	0.0139647	0.152914	-0.0532314	0.0213718	0.0133679	0.112174	PPI	1124	1124	93	1031	-0.0150548	0.0108673	0.16623	0.469901	-0.0156629	0.0120173	0.192734	0.573977	PPI	2989.82	3052.09	8467.49	0.00830186	-0.023735	-2.859	0.00424976	0.0248547	2.01644	0.00815121
k__Bacteria.p__Bacteroidetes.c__Bacteroidia.o__Bacteroidales.f__Prevotellaceae.g__Paraprevotella	454	104	108	346	-0.00157319	0.00235137	0.503837	0.816343	-0.000651432	0.00290497	0.822688	0.941312	PPI	305	95	48	257	0.000610985	0.00461984	0.894875	0.951348	-0.00342428	0.00556902	0.539172	0.916792	PPI	1124	507	93	1031	-0.00421589	0.0031268	0.177833	0.477668	-0.00458468	0.00348577	0.188706	0.573977	PPI	180866	46853.9	102282	0.00174077	-0.00208217	-1.19612	0.23165	0.51389	NS	NS
k__Bacteria.p__Firmicutes.c__Erysipelotrichia.o__Erysipelotrichales.f__Erysipelotrichaceae.g__Holdemania	454	182	108	346	-0.000873595	0.00101148	0.388242	0.705403	-0.000757704	0.0012294	0.538041	0.9395	PPI	305	151	48	257	-0.00148065	0.00148798	0.320517	0.825902	-0.00332647	0.00177129	0.0615013	0.420975	PPI	1124	529	93	1031	0.00061616	0.000796663	0.439436	0.786752	0.00114842	0.000882262	0.193308	0.573977	PPI	977424	451655	1.57562e+06	0.000576899	-0.000183641	-0.318325	0.750239	0.867042	NS	NS
k__Bacteria.p__Bacteroidetes.c__Bacteroidia.o__Bacteroidales.f__Prevotellaceae.g__Paraprevotella.s__Paraprevotella_unclassified	454	104	108	346	-0.000820765	0.0020346	0.686858	0.908683	-4.80774e-05	0.00249406	0.984631	0.995505	PPI	305	95	48	257	-0.00112722	0.00366833	0.758845	0.920182	-0.00449289	0.00441742	0.310066	0.851878	PPI	1124	507	93	1031	-0.00328066	0.00247438	0.185163	0.491639	-0.00341504	0.00275266	0.215016	0.628758	PPI	241569	74312.8	163331	0.00144456	-0.0017067	-1.18146	0.237418	0.51658	NS	NS
k__Bacteria.p__Bacteroidetes.c__Bacteroidia.o__Bacteroidales.f__Rikenellaceae.g__Alistipes.s__Alistipes_onderdonkii.t__GCF_000374505	454	238	108	346	0.000413675	0.00568879	0.942065	0.976391	-0.00515731	0.0068582	0.452514	0.891228	PPI	305	187	48	257	-0.000553413	0.00498977	0.911765	0.953742	-0.00303941	0.00599689	0.61271	0.916792	PPI	1124	789	93	1031	0.00506014	0.00334294	0.130397	0.40705	0.00443984	0.00372793	0.233936	0.661784	PPI	30900.1	40164.1	89483.7	0.00249573	0.00276151	1.10649	0.268513	0.563293	NS	NS
k__Bacteria.p__Firmicutes.c__Bacilli.o__Lactobacillales.f__Streptococcaceae.g__Lactococcus.s__Lactococcus_lactis.t__Lactococcus_lactis_unclassified	454	96	108	346	-0.00187045	0.0021357	0.381619	0.705403	-0.00144877	0.00262469	0.581275	0.941312	PPI	305	63	48	257	-0.00249651	0.00268527	0.353276	0.825902	-0.003869	0.00323086	0.232182	0.759509	PPI	1124	367	93	1031	0.00146152	0.00102156	0.152822	0.462724	0.00135974	0.00114573	0.235591	0.661784	PPI	219239	138683	958244	0.000871655	0.000489445	0.561512	0.574448	0.798882	NS	NS
k__Bacteria.p__Firmicutes.c__Clostridia.o__Clostridiales.f__Eubacteriaceae.g__Eubacterium.s__Eubacterium_siraeum	454	158	108	346	-0.00136231	0.00619176	0.825958	0.920259	-0.00112474	0.0074254	0.87968	0.964649	PPI	305	181	48	257	-0.0104096	0.00784404	0.185525	0.825902	-0.00582455	0.0091125	0.523273	0.916792	PPI	1124	759	93	1031	-0.00333892	0.00566877	0.555982	0.815289	-0.00741032	0.00625756	0.236596	0.661784	PPI	26083.9	16252.5	31118.8	0.00368968	-0.00420147	-1.13871	0.254824	0.546457	NS	NS
k__Bacteria.p__Firmicutes.c__Clostridia.o__Clostridiales.f__Ruminococcaceae.g__Ruminococcus.s__Ruminococcus_bromii.t__GCF_000209875	454	208	108	346	-0.0114067	0.0199011	0.566825	0.848581	0.00028802	0.0237914	0.990347	0.995505	PPI	305	210	48	257	0.026982	0.0311238	0.38668	0.825902	0.0414253	0.0378417	0.274645	0.817055	PPI	1124	898	93	1031	-0.0477356	0.0200694	0.0175497	0.109567	-0.025564	0.0223599	0.25317	0.666825	PPI	2524.9	1032.32	2482.73	0.0128672	-0.0197785	-1.53713	0.124262	0.342609	NS	NS
k__Bacteria.p__Proteobacteria.c__Gammaproteobacteria.o__Enterobacteriales.f__Enterobacteriaceae	454	310	108	346	0.0037714	0.00674952	0.576624	0.85327	0.000621196	0.00808644	0.938808	0.992384	PPI	305	200	48	257	0.00840407	0.004606	0.069117	0.47302	0.0044935	0.00551284	0.415796	0.895039	PPI	1124	773	93	1031	0.00674044	0.00321483	0.0362598	0.204293	0.00405111	0.00350214	0.247645	0.666825	PPI	21951	47135.9	96757.1	0.00245556	0.0068203	2.77749	0.00547798	0.0302072	0.322901	0
k__Bacteria.p__Firmicutes.c__Clostridia.o__Clostridiales.f__Peptostreptococcaceae.g__Peptostreptococcaceae_noname.s__Clostridium_bartlettii.t__GCF_000154445	454	328	108	346	-0.00405697	0.00397081	0.307498	0.667114	-0.0022385	0.00475262	0.637902	0.941312	PPI	305	206	48	257	0.00464537	0.00457691	0.310953	0.825902	0.00586518	0.00536366	0.275174	0.817055	PPI	1124	850	93	1031	-0.00865136	0.00468715	0.0651924	0.283274	-0.00588088	0.00518022	0.256522	0.666825	PPI	63422.4	47736.9	45517.9	0.00252637	-0.00274028	-1.08467	0.278068	0.563606	NS	NS
k__Bacteria.p__Actinobacteria.c__Actinobacteria.o__Coriobacteriales.f__Coriobacteriaceae.g__Collinsella.s__Collinsella_aerofaciens.t__GCF_000169035	454	304	108	346	0.0147181	0.0124307	0.237053	0.586346	0.0216921	0.0147505	0.142191	0.564611	PPI	305	265	48	257	-0.0168881	0.0176685	0.339934	0.825902	-0.0352496	0.0209892	0.0942593	0.491677	PPI	1124	1013	93	1031	-0.0157241	0.00986602	0.111272	0.361507	-0.012232	0.0109128	0.262584	0.666825	PPI	6471.51	3203.32	10273.4	0.00708023	-0.00603513	-0.852391	0.393997	0.648243	NS	NS
k__Bacteria.p__Firmicutes.c__Clostridia.o__Clostridiales.f__Ruminococcaceae.g__Faecalibacterium.s__Faecalibacterium_prausnitzii	454	357	108	346	0.000551373	0.0148163	0.970331	0.983392	-0.00592737	0.0179112	0.740871	0.941312	PPI	305	293	48	257	0.0165322	0.0155471	0.288478	0.825902	0.0296393	0.018574	0.111744	0.52344	PPI	1124	1116	93	1031	-0.0148271	0.0091118	0.103969	0.361507	-0.0118241	0.0101203	0.242923	0.666825	PPI	4555.31	4137.17	12044.6	0.00694427	-0.00519253	-0.747743	0.454615	0.694828	NS	NS
k__Bacteria.p__Proteobacteria.c__Betaproteobacteria.o__Burkholderiales.f__Sutterellaceae	454	300	108	346	-0.000223597	0.00346651	0.948601	0.977975	0.00028529	0.00421772	0.946107	0.992384	PPI	305	134	48	257	0.00223901	0.00185421	0.228223	0.825902	0.00377092	0.00223839	0.0932879	0.491677	PPI	1124	563	93	1031	-0.00210253	0.00149839	0.160845	0.467715	-0.0019354	0.00168491	0.250956	0.666825	PPI	83217.5	290860	445401	0.00110467	-0.000370769	-0.335639	0.737143	0.862234	NS	NS
k__Bacteria.p__Firmicutes.c__Clostridia.o__Clostridiales.f__Eubacteriaceae.g__Eubacterium.s__Eubacterium_siraeum.t__Eubacterium_siraeum_unclassified	454	156	108	346	-0.00193365	0.00613351	0.752714	0.920259	-0.00269168	0.00735996	0.714769	0.941312	PPI	305	181	48	257	-0.00705341	0.00733268	0.336897	0.825902	-0.00467326	0.00850744	0.58327	0.916792	PPI	1124	756	93	1031	-0.00310582	0.00565377	0.582887	0.821018	-0.00701831	0.0062452	0.261358	0.666825	PPI	26581.7	18598.3	31284.1	0.00361636	-0.00365851	-1.01165	0.311703	0.589791	NS	NS
k__Bacteria.p__Firmicutes.c__Clostridia.o__Clostridiales.f__Eubacteriaceae.g__Eubacterium.s__Eubacterium_eligens.t__GCF_000146185	454	232	108	346	0.00773722	0.00502605	0.124436	0.455082	0.0114847	0.00605495	0.0586028	0.390012	PPI	305	195	48	257	-0.00502968	0.00591151	0.395555	0.825902	-0.00616735	0.00696748	0.376884	0.893316	PPI	1124	887	93	1031	-0.00216712	0.00408406	0.595783	0.826258	-0.00498776	0.00454508	0.272716	0.68356	PPI	39586.5	28615.6	59953.6	0.00279339	0.00025309	0.0906035	0.927808	0.957577	NS	NS
k__Bacteria.p__Actinobacteria.c__Actinobacteria.o__Bifidobacteriales.f__Bifidobacteriaceae.g__Bifidobacterium.s__Bifidobacterium_catenulatum.t__GCF_000173455	454	83	108	346	-0.00911271	0.00685686	0.184543	0.497294	-0.00811533	0.0079177	0.306006	0.731481	PPI	305	81	48	257	0.0219396	0.00936003	0.0197367	0.19647	0.0232365	0.0114331	0.0431142	0.32004	PPI	1124	380	93	1031	0.00128465	0.00397365	0.746539	0.922195	0.00479986	0.00443934	0.279861	0.692476	PPI	21269.1	11414.2	63331.6	0.00322724	0.00143689	0.445238	0.656148	0.826274	NS	NS
k__Bacteria.p__Proteobacteria.c__Deltaproteobacteria.o__Desulfovibrionales.f__Desulfovibrionaceae	454	196	108	346	-0.00106686	0.00235528	0.650801	0.896355	-0.00146455	0.00285718	0.608528	0.941312	PPI	305	197	48	257	0.000160444	0.00357936	0.964277	0.976217	0.000956498	0.0040979	0.815622	0.972421	PPI	1124	711	93	1031	-0.00138293	0.00193826	0.475691	0.798032	-0.00231599	0.00216621	0.285247	0.695472	PPI	180267	78052.8	266181	0.00138079	-0.00104462	-0.756541	0.449325	0.694828	NS	NS
k__Bacteria.p__Bacteroidetes.c__Bacteroidia.o__Bacteroidales.f__Bacteroidaceae.g__Bacteroides.s__Bacteroides_eggerthii.t__Bacteroides_eggerthii_unclassified	454	60	108	346	0.00224885	0.00622142	0.717923	0.920259	-0.00185065	0.00745977	0.804198	0.941312	PPI	305	52	48	257	0.00575241	0.00796438	0.470697	0.858865	0.00122687	0.00910966	0.892969	0.972421	PPI	1124	251	93	1031	-0.00192055	0.00388216	0.620901	0.829064	-0.00452239	0.00425665	0.288279	0.695472	PPI	25835.8	15765.1	66351.7	0.00304357	0.000197828	0.0649987	0.948175	0.973392	NS	NS
k__Bacteria.p__Bacteroidetes.c__Bacteroidia.o__Bacteroidales.f__Porphyromonadaceae.g__Parabacteroides.s__Parabacteroides_distasonis.t__Parabacteroides_distasonis_unclassified	454	257	108	346	-0.00417109	0.00368591	0.258425	0.592767	-0.00576243	0.00447244	0.198368	0.660087	PPI	305	195	48	257	0.00316164	0.00385671	0.413014	0.825902	0.00340604	0.00453246	0.453053	0.916792	PPI	1124	791	93	1031	-0.000222044	0.00215251	0.917858	0.984661	-0.00246733	0.0023664	0.297349	0.708497	PPI	73605.4	67230.5	215828	0.00167444	-0.000399198	-0.238406	0.811566	0.915183	NS	NS
k__Bacteria.p__Firmicutes.c__Erysipelotrichia.o__Erysipelotrichales.f__Erysipelotrichaceae.g__Turicibacter.s__Turicibacter_unclassified	454	78	108	346	-0.00310817	0.00193288	0.108544	0.441067	-0.00353694	0.00234129	0.131665	0.540713	PPI	305	60	48	257	-0.00158908	0.00196311	0.41889	0.825902	-0.000998955	0.00234622	0.670621	0.917774	PPI	1124	383	93	1031	-0.00286797	0.00155967	0.0662198	0.283274	-0.00177721	0.00173588	0.306168	0.720616	PPI	267665	259484	411089	0.00103239	-0.0025828	-2.50177	0.0123575	0.0554652	0.363546	0
k__Bacteria.p__Verrucomicrobia.c__Verrucomicrobiae.o__Verrucomicrobiales.f__Verrucomicrobiaceae.g__Akkermansia.s__Akkermansia_muciniphila.t__GCF_000020225	454	150	108	346	-0.0154302	0.00836585	0.0658223	0.330402	-0.0173641	0.0102746	0.0918441	0.516497	PPI	305	188	48	257	0.00635173	0.0162264	0.695755	0.898015	0.00619319	0.0194228	0.750089	0.972421	PPI	1124	752	93	1031	-0.00774704	0.0131125	0.554766	0.815289	-0.0148659	0.0146489	0.310427	0.721836	PPI	14288.3	3798	5816.05	0.00646815	-0.0100996	-1.56143	0.118421	0.336107	NS	NS
k__Bacteria.p__Firmicutes.c__Clostridia.o__Clostridiales.f__Ruminococcaceae.g__Ruminococcus	454	374	108	346	-0.00381942	0.0211343	0.85667	0.933223	0.00264573	0.0251766	0.91636	0.992384	PPI	305	298	48	257	-0.00426452	0.0259489	0.869573	0.942754	-0.0178985	0.0309109	0.563059	0.916792	PPI	1124	1113	93	1031	-0.0307485	0.015708	0.0505365	0.247507	-0.0171124	0.0174088	0.325841	0.732269	PPI	2238.85	1485.13	4052.84	0.0113396	-0.0179383	-1.58191	0.113669	0.327435	NS	NS
k__Bacteria.p__Firmicutes.c__Clostridia.o__Clostridiales.f__Lachnospiraceae.g__Blautia.s__Ruminococcus_obeum.t__GCF_000153905	454	56	108	346	-0.00190363	0.00709688	0.788645	0.920259	0.00199817	0.00850134	0.814297	0.941312	PPI	305	76	48	257	-0.0187235	0.0112119	0.0959796	0.538962	-0.0224058	0.01345	0.0969313	0.492309	PPI	1124	370	93	1031	0.00895418	0.00760646	0.239374	0.564239	0.0082187	0.00844102	0.330443	0.732269	PPI	19854.8	7955.01	17283.6	0.00470916	-0.000709221	-0.150605	0.880288	0.9262	NS	NS
k__Bacteria.p__Bacteroidetes.c__Bacteroidia.o__Bacteroidales.f__Prevotellaceae.g__Paraprevotella.s__Paraprevotella_clara.t__GCF_000233955	454	97	108	346	-0.00376383	0.00226501	0.097283	0.416432	-0.00484528	0.00276525	0.0805114	0.47087	PPI	305	79	48	257	-0.000371697	0.00186228	0.841942	0.931239	-0.00106477	0.00229039	0.642418	0.917284	PPI	1124	409	93	1031	-0.00158261	0.00169251	0.349956	0.715397	-0.00184221	0.00188598	0.328894	0.732269	PPI	194921	288344	349092	0.00109609	-0.00167393	-1.52718	0.126716	0.344453	NS	NS
k__Bacteria.p__Bacteroidetes.c__Bacteroidia.o__Bacteroidales.f__Porphyromonadaceae.g__Parabacteroides	454	353	108	346	-0.00118381	0.00732951	0.871765	0.933774	-0.00934989	0.00872714	0.284671	0.731481	PPI	305	252	48	257	0.00438121	0.00738833	0.553642	0.858865	0.00695419	0.00856141	0.417376	0.895039	PPI	1124	1025	93	1031	-0.00265056	0.00464532	0.568394	0.815289	-0.00494946	0.00514043	0.33584	0.732269	PPI	18614.5	18319.2	46341.3	0.00346531	-0.000775816	-0.223881	0.82285	0.915183	NS	NS
k__Bacteria.p__Firmicutes.c__Clostridia.o__Clostridiales.f__Oscillospiraceae.g__Oscillibacter.s__Oscillibacter_unclassified	454	357	108	346	-0.00103978	0.00420729	0.804918	0.920259	-0.00618025	0.00505928	0.222598	0.676735	PPI	305	264	48	257	-0.00505883	0.00423989	0.233759	0.825902	-0.00619329	0.005069	0.222874	0.741632	PPI	1124	1050	93	1031	-0.00014588	0.00257772	0.95488	0.984661	-0.00278827	0.00282234	0.323411	0.732269	PPI	56493.1	55627.7	150497	0.00195136	-0.00137883	-0.7066	0.479815	0.717863	NS	NS
k__Bacteria.p__Firmicutes.c__Clostridia.o__Clostridiales.f__Ruminococcaceae.g__Ruminococcus.s__Ruminococcus_lactaris.t__Ruminococcus_lactaris_unclassified	454	169	108	346	0.00426075	0.00733292	0.561514	0.848581	0.00449682	0.00888078	0.612893	0.941312	PPI	305	142	48	257	-0.00970897	0.0100602	0.335289	0.825902	-0.00919528	0.0119341	0.441694	0.916792	PPI	1124	668	93	1031	0.000656026	0.00720508	0.927469	0.984661	0.00764537	0.00797064	0.337678	0.732269	PPI	18597.2	9880.66	19262.9	0.00457673	-8.49653e-05	-0.0185646	0.985188	0.99155	NS	NS
k__Bacteria.p__Firmicutes.c__Clostridia.o__Clostridiales.f__Lachnospiraceae.g__Roseburia	454	411	108	346	-0.00428483	0.00928006	0.64451	0.896355	-0.00552387	0.0112591	0.623971	0.941312	PPI	305	302	48	257	-0.00839031	0.0113077	0.458671	0.858538	-0.0078369	0.0133493	0.557661	0.916792	PPI	1124	1120	93	1031	-0.00985046	0.00620492	0.112678	0.361507	-0.00650651	0.00691899	0.347232	0.741241	PPI	11611.8	7820.82	25973.4	0.00469292	-0.00817565	-1.74212	0.0814871	0.25782	NS	NS
k__Bacteria.p__Bacteroidetes.c__Bacteroidia.o__Bacteroidales.f__Bacteroidaceae.g__Bacteroides.s__Bacteroides_uniformis	454	353	108	346	0.00217203	0.0124076	0.861117	0.933774	-0.00586471	0.0149366	0.694798	0.941312	PPI	305	268	48	257	-0.00478376	0.0108312	0.659062	0.887575	-0.0147204	0.0127337	0.248757	0.78705	PPI	1124	1052	93	1031	-0.00572756	0.007086	0.419096	0.762293	-0.00729953	0.00786131	0.353338	0.741241	PPI	6495.65	8524.06	19915.8	0.00535016	-0.00402848	-0.752965	0.451471	0.694828	NS	NS
k__Bacteria.p__Bacteroidetes.c__Bacteroidia.o__Bacteroidales.f__Bacteroidaceae.g__Bacteroides.s__Bacteroides_uniformis.t__Bacteroides_uniformis_unclassified	454	353	108	346	0.00318941	0.0123694	0.796647	0.920259	-0.00391159	0.0148794	0.792775	0.941312	PPI	305	268	48	257	-0.00407827	0.0108226	0.706576	0.898015	-0.0132071	0.0128635	0.305529	0.851878	PPI	1124	1050	93	1031	-0.00531661	0.00701308	0.448553	0.786752	-0.00725652	0.00778831	0.351692	0.741241	PPI	6535.84	8537.68	20332.1	0.00531452	-0.0034478	-0.648751	0.516499	0.738923	NS	NS
k__Bacteria.p__Actinobacteria.c__Actinobacteria.o__Coriobacteriales.f__Coriobacteriaceae.g__Gordonibacter.s__Gordonibacter_pamelaeae.t__GCF_000210055	454	214	108	346	-0.00152633	0.00208294	0.464089	0.7868	-0.000504073	0.00251983	0.841551	0.941312	PPI	305	188	48	257	-0.00302761	0.00342017	0.376753	0.825902	-0.00588704	0.00408011	0.150249	0.591797	PPI	1124	606	93	1031	-0.00147522	0.00211087	0.484781	0.798032	-0.00207703	0.0023377	0.374476	0.773057	PPI	230487	85488	224428	0.00136032	-0.0017426	-1.28102	0.200187	0.476988	NS	NS
k__Viruses.p__Viruses_noname.c__Viruses_noname.o__Caudovirales.f__Siphoviridae	454	80	108	346	0.00528581	0.00652411	0.418267	0.731622	0.00255374	0.00786149	0.745472	0.941312	PPI	305	41	48	257	-0.00093281	0.00345044	0.787082	0.920182	0.000132996	0.00423496	0.974971	0.979402	PPI	1124	247	93	1031	0.00068098	0.00405844	0.866776	0.980015	-0.00396431	0.00448096	0.376515	0.773057	PPI	23494.1	83994.4	60713	0.00243829	0.000518299	0.212567	0.831665	0.915183	NS	NS
k__Bacteria.p__Proteobacteria.c__Gammaproteobacteria.o__Enterobacteriales.f__Enterobacteriaceae.g__Escherichia.s__Escherichia_coli.t__Escherichia_coli_unclassified	454	260	108	346	-0.00136969	0.00609407	0.822279	0.920259	-0.00194629	0.00740692	0.792876	0.941312	PPI	305	163	48	257	0.00609109	0.00357024	0.0891114	0.527443	0.00256328	0.00424244	0.546272	0.916792	PPI	1124	625	93	1031	0.00456166	0.00283826	0.108307	0.361507	0.00267681	0.00310369	0.388637	0.789548	PPI	26926.9	78452.3	124135	0.00208735	0.00438858	2.10246	0.0355128	0.126925	NS	NS
k__Bacteria.p__Actinobacteria.c__Actinobacteria.o__Bifidobacteriales.f__Bifidobacteriaceae.g__Bifidobacterium.s__Bifidobacterium_longum	454	369	108	346	-0.0179472	0.0155566	0.249267	0.592767	-0.00134023	0.0189634	0.943693	0.992384	PPI	305	270	48	257	-0.0177141	0.0218269	0.417688	0.825902	-0.011418	0.0260806	0.661895	0.917284	PPI	1124	1026	93	1031	-0.0252177	0.0131952	0.0562443	0.254754	-0.0115717	0.0145503	0.426622	0.790675	PPI	4132.08	2099.02	5743.4	0.00913842	-0.0213935	-2.34105	0.0192294	0.0742253	0.161485	0
k__Bacteria.p__Actinobacteria.c__Actinobacteria.o__Bifidobacteriales.f__Bifidobacteriaceae.g__Bifidobacterium	454	413	108	346	-0.0348404	0.0257828	0.177296	0.493344	-0.0170116	0.0313218	0.58735	0.941312	PPI	305	293	48	257	-0.0326226	0.0352878	0.355988	0.825902	-0.0260553	0.0416198	0.531835	0.916792	PPI	1124	1088	93	1031	-0.0400676	0.0215164	0.0628393	0.279151	-0.0188908	0.0235263	0.422172	0.790675	PPI	1504.32	803.066	2160.03	0.0149614	-0.0369691	-2.47097	0.0134748	0.0588596	0.0427254	0
k__Bacteria.p__Actinobacteria.c__Actinobacteria	454	452	108	346	-0.015009	0.0234502	0.522482	0.827381	-0.0076591	0.0284698	0.78805	0.941312	PPI	305	305	48	257	-0.0325345	0.032837	0.322593	0.825902	-0.0373063	0.0388642	0.337978	0.869729	PPI	1124	1124	93	1031	-0.0345314	0.02016	0.0870147	0.329515	-0.0179571	0.0221802	0.418348	0.790675	PPI	1818.48	927.415	2460.47	0.013859	-0.0273569	-1.97394	0.0483884	0.169799	NS	NS
k__Bacteria.p__Proteobacteria.c__Gammaproteobacteria.o__Enterobacteriales.f__Enterobacteriaceae.g__Escherichia.s__Escherichia_unclassified	454	198	108	346	0.000573557	0.00184021	0.75544	0.920259	0.000956715	0.0022491	0.670805	0.941312	PPI	305	130	48	257	0.00219035	0.00179334	0.22293	0.825902	-0.000505517	0.00208335	0.808473	0.972421	PPI	1124	516	93	1031	0.00178405	0.00143438	0.213845	0.536937	0.0012537	0.00158853	0.43016	0.790675	PPI	295300	310940	486043	0.000956825	0.00157245	1.64341	0.100299	0.297811	NS	NS
k__Bacteria.p__Actinobacteria.c__Actinobacteria.o__Coriobacteriales.f__Coriobacteriaceae.g__Collinsella	454	342	108	346	0.0218521	0.0124342	0.0795468	0.384226	0.0210887	0.0148211	0.155556	0.577352	PPI	305	278	48	257	-0.0149537	0.0168906	0.376698	0.825902	-0.0375382	0.0201247	0.0632553	0.420975	PPI	1124	1052	93	1031	-0.011579	0.00954802	0.225497	0.55513	-0.00853123	0.0105614	0.4194	0.790675	PPI	6467.87	3505.16	10969.2	0.00691017	-0.00181884	-0.263212	0.792387	0.899592	NS	NS
k__Bacteria.p__Firmicutes.c__Clostridia.o__Clostridiales.f__Lachnospiraceae.g__Roseburia.s__Roseburia_intestinalis.t__Roseburia_intestinalis_unclassified	454	276	108	346	-0.00560944	0.0080472	0.486138	0.806506	-0.00600486	0.00984683	0.542333	0.9395	PPI	305	205	48	257	-0.00100347	0.00884339	0.909735	0.953742	0.00158208	0.0101053	0.875715	0.972421	PPI	1124	829	93	1031	-0.00630737	0.00521856	0.227059	0.55513	-0.00484925	0.00579914	0.403229	0.790675	PPI	15442.2	12786.8	36719.6	0.00392387	-0.00509722	-1.29903	0.193934	0.473789	NS	NS
k__Bacteria.p__Firmicutes.c__Clostridia.o__Clostridiales.f__Peptostreptococcaceae.g__Peptostreptococcaceae_noname.s__Peptostreptococcaceae_noname_unclassified	454	248	108	346	-0.00854092	0.00392112	0.0299403	0.201703	-0.00829878	0.00468303	0.0771696	0.465429	PPI	305	207	48	257	-0.00372145	0.00485475	0.443962	0.845458	-0.0010308	0.00570573	0.856775	0.972421	PPI	1124	868	93	1031	-0.00576312	0.00554064	0.298494	0.651363	-0.00510509	0.00612606	0.404839	0.790675	PPI	65039.7	42429.3	32574.7	0.0026722	-0.00643463	-2.40799	0.0160404	0.0661901	0.615572	0
k__Bacteria.p__Firmicutes.c__Clostridia.o__Clostridiales.f__Clostridiaceae.g__Clostridium.s__Clostridium_leptum.t__GCF_000154345	454	255	108	346	-0.00229392	0.00228875	0.316785	0.67253	-0.00300645	0.00266643	0.260224	0.727873	PPI	305	252	48	257	0.000821148	0.00307943	0.789928	0.920182	0.00164105	0.00357721	0.646813	0.917284	PPI	1124	918	93	1031	0.00172969	0.00189448	0.361437	0.726259	0.00175791	0.0020863	0.399644	0.790675	PPI	190899	105453	278625	0.00131879	0.00022717	0.172257	0.863236	0.915409	NS	NS
k__Bacteria.p__Firmicutes.c__Negativicutes.o__Selenomonadales.f__Veillonellaceae.g__Dialister	454	242	108	346	-0.0336291	0.0127145	0.00846493	0.0747249	-0.0157998	0.0153121	0.302772	0.731481	PPI	305	160	48	257	-0.0132235	0.0193232	0.494298	0.858865	0.00669795	0.0227357	0.768531	0.972421	PPI	1124	478	93	1031	-0.011745	0.0136583	0.390019	0.738479	-0.012508	0.0152661	0.412782	0.790675	PPI	6185.87	2678.2	5360.51	0.00838456	-0.0215402	-2.56903	0.0101985	0.0492076	1.60358	0
k__Bacteria.p__Firmicutes.c__Erysipelotrichia.o__Erysipelotrichales.f__Erysipelotrichaceae.g__Coprobacillus.s__Coprobacillus_unclassified	454	185	108	346	-0.00137179	0.00252542	0.587286	0.864053	-4.24662e-05	0.00304568	0.988883	0.995505	PPI	305	80	48	257	0.000834259	0.00483597	0.863153	0.942754	-0.00426619	0.0057631	0.4598	0.916792	PPI	1124	192	93	1031	-0.000553874	0.00188216	0.768602	0.938867	-0.00167969	0.00205207	0.413235	0.790675	PPI	156795	42759.4	282285	0.00144062	-0.000696847	-0.483714	0.628589	0.826274	NS	NS
k__Bacteria.p__Proteobacteria.c__Gammaproteobacteria.o__Enterobacteriales.f__Enterobacteriaceae.g__Escherichia	454	304	108	346	-0.0031284	0.0060748	0.606845	0.87235	-0.00557262	0.00738287	0.450848	0.891228	PPI	305	193	48	257	0.00589543	0.00419144	0.160661	0.781881	0.000186579	0.00499679	0.970244	0.979402	PPI	1124	758	93	1031	0.00502704	0.00315465	0.111338	0.361507	0.00266066	0.00343219	0.438396	0.798211	PPI	27097.9	56921.2	100484	0.00232808	0.00409716	1.75989	0.0784271	0.25655	NS	NS
k__Bacteria.p__Bacteroidetes.c__Bacteroidia.o__Bacteroidales.f__Porphyromonadaceae.g__Parabacteroides.s__Parabacteroides_merdae.t__Parabacteroides_merdae_unclassified	454	223	108	346	-0.00124349	0.00560148	0.824424	0.920259	-0.00763596	0.00656563	0.245529	0.717988	PPI	305	177	48	257	0.00241807	0.00648216	0.709391	0.898015	0.000596001	0.00761672	0.93769	0.9734	PPI	1124	779	93	1031	-0.00239771	0.00417625	0.565995	0.815289	-0.00357678	0.00465721	0.442651	0.798426	PPI	31870.9	23799.1	57335.9	0.00297474	-0.00105798	-0.355655	0.722099	0.862234	NS	NS
k__Bacteria.p__Actinobacteria.c__Actinobacteria.o__Bifidobacteriales.f__Bifidobacteriaceae	454	423	108	346	-0.0317916	0.0255914	0.2148	0.564014	-0.0157706	0.0311204	0.612604	0.941312	PPI	305	294	48	257	-0.0317822	0.0351948	0.367236	0.825902	-0.0248617	0.0415139	0.549769	0.916792	PPI	1124	1094	93	1031	-0.0388277	0.0214954	0.0711359	0.298771	-0.0178832	0.0235054	0.446935	0.79869	PPI	1526.9	807.313	2164.27	0.0149096	-0.0351751	-2.35922	0.0183136	0.072133	0.0556482	0
k__Bacteria.p__Actinobacteria.c__Actinobacteria.o__Bifidobacteriales.f__Bifidobacteriaceae.g__Bifidobacterium.s__Bifidobacterium_pseudocatenulatum.t__GCF_000173435	454	100	108	346	-0.0134532	0.00863459	0.11994	0.455082	-0.0183592	0.0100812	0.0693383	0.431687	PPI	305	54	48	257	-0.000665131	0.00675621	0.921643	0.953742	-0.000941801	0.00796004	0.905907	0.972421	PPI	1124	246	93	1031	-0.00560951	0.00564297	0.320404	0.691714	-0.00457883	0.00616285	0.45766	0.806279	PPI	13412.7	21907.6	31403.9	0.00387131	-0.00556284	-1.43694	0.150735	0.393133	NS	NS
k__Bacteria.p__Bacteroidetes.c__Bacteroidia.o__Bacteroidales.f__Bacteroidaceae.g__Bacteroides.s__Bacteroides_caccae.t__Bacteroides_caccae_unclassified	454	202	108	346	-0.0050035	0.00547974	0.361712	0.701502	-0.00203914	0.00671647	0.761594	0.941312	PPI	305	177	48	257	-0.00379967	0.00613586	0.536228	0.858865	-0.00226651	0.00728132	0.75584	0.972421	PPI	1124	778	93	1031	0.00343832	0.00421978	0.415358	0.762293	0.00343156	0.0047023	0.465697	0.806279	PPI	33302.7	26561.3	56159	0.00293581	-0.000641783	-0.218605	0.826958	0.915183	NS	NS
k__Bacteria.p__Firmicutes.c__Clostridia.o__Clostridiales.f__Lachnospiraceae.g__Lachnospiraceae_noname.s__Lachnospiraceae_bacterium_1_4_56FAA.t__GCF_000218385	454	158	108	346	0.00169433	0.00184973	0.360206	0.701502	0.000433754	0.0021994	0.843767	0.941312	PPI	305	105	48	257	0.00108802	0.00229622	0.635987	0.884246	0.000292236	0.00271625	0.914409	0.972421	PPI	1124	234	93	1031	0.000590436	0.0016176	0.715175	0.905	0.00131434	0.00180893	0.467638	0.806279	PPI	292271	189659	382172	0.00107577	0.00107303	0.997453	0.318545	0.591145	NS	NS
k__Viruses.p__Viruses_noname.c__Viruses_noname	454	92	108	346	0.0062429	0.00659917	0.344663	0.689326	0.00342037	0.00796304	0.66777	0.941312	PPI	305	49	48	257	-0.00149736	0.00345661	0.665191	0.888274	-0.0006276	0.00424923	0.882694	0.972421	PPI	1124	286	93	1031	0.00108903	0.00435741	0.80269	0.958745	-0.00350797	0.00483079	0.467892	0.806279	PPI	22962.6	83695.2	52667.6	0.00250529	0.000473172	0.188869	0.850195	0.915409	NS	NS
k__Bacteria.p__Bacteroidetes.c__Bacteroidia.o__Bacteroidales.f__Bacteroidales_noname.g__Bacteroidales_noname.s__Bacteroidales_bacterium_ph8.t__GCF_000311925	454	213	108	346	-7.97246e-05	0.00296896	0.97859	0.986295	-0.00019626	0.00354392	0.955865	0.992674	PPI	305	170	48	257	-0.00369141	0.00402212	0.35948	0.825902	0.000986281	0.00480528	0.837536	0.972421	PPI	1124	795	93	1031	0.00236181	0.00264089	0.371342	0.726259	0.00206367	0.00292719	0.480962	0.80718	PPI	113447	61814.6	143384	0.00177152	0.000318277	0.179663	0.857417	0.915409	NS	NS
k__Archaea.p__Euryarchaeota.c__Methanobacteria.o__Methanobacteriales.f__Methanobacteriaceae.g__Methanobrevibacter.s__Methanobrevibacter_unclassified	454	65	108	346	-0.00512987	0.00381467	0.179393	0.493814	-0.0040463	0.00452233	0.371469	0.842713	PPI	305	107	48	257	-0.00429577	0.00617824	0.48742	0.858865	0.00149161	0.00741531	0.840739	0.972421	PPI	1124	432	93	1031	0.00400743	0.00444311	0.367285	0.726259	0.00345575	0.00485228	0.476505	0.80718	PPI	68720.6	26198.1	50655.5	0.00262094	-0.00180025	-0.686872	0.492163	0.725095	NS	NS
k__Bacteria.p__Bacteroidetes.c__Bacteroidia.o__Bacteroidales.f__Porphyromonadaceae	454	386	108	346	-0.0145514	0.00951812	0.127034	0.457854	-0.0234283	0.0110967	0.0353721	0.273072	PPI	305	274	48	257	-0.00088735	0.00905185	0.921975	0.953742	0.00186448	0.0105638	0.860041	0.972421	PPI	1124	1071	93	1031	-0.000673318	0.00600663	0.910768	0.984661	-0.00469677	0.0066413	0.479592	0.80718	PPI	11038.2	12204.7	27716.5	0.00442984	-0.00373067	-0.842168	0.399694	0.648243	NS	NS
k__Bacteria.p__Firmicutes.c__Clostridia.o__Clostridiales.f__Lachnospiraceae.g__Anaerostipes.s__Anaerostipes_hadrus.t__GCF_000332875	454	345	108	346	-0.0055788	0.00353223	0.114973	0.452818	-0.00445474	0.00418922	0.288262	0.731481	PPI	305	282	48	257	-0.0015773	0.00477213	0.741245	0.917134	0.00153878	0.0057248	0.788308	0.972421	PPI	1124	1061	93	1031	0.000308399	0.0033568	0.926816	0.984661	0.00255239	0.00371181	0.491829	0.818301	PPI	80149.6	43911.3	88746.3	0.00216774	-0.002298	-1.06009	0.289103	0.563606	NS	NS
k__Bacteria.p__Actinobacteria.c__Actinobacteria.o__Coriobacteriales.f__Coriobacteriaceae.g__Eggerthella.s__Eggerthella_unclassified	454	329	108	346	-0.00128238	0.00525974	0.807492	0.920259	-0.0023157	0.00618163	0.708153	0.941312	PPI	305	216	48	257	0.00898962	0.00587936	0.12734	0.680184	0.00737794	0.00710665	0.300157	0.851878	PPI	1124	663	93	1031	0.00142891	0.00255393	0.575939	0.816208	0.00186172	0.00280601	0.50717	0.836614	PPI	36146.9	28929.4	153314	0.00213985	0.00198169	0.926088	0.3544	0.610708	NS	NS
k__Bacteria.p__Actinobacteria.c__Actinobacteria.o__Bifidobacteriales.f__Bifidobacteriaceae.g__Bifidobacterium.s__Bifidobacterium_longum.t__Bifidobacterium_longum_unclassified	454	369	108	346	-0.0227401	0.0154092	0.140734	0.468027	-0.00812319	0.0188396	0.666576	0.941312	PPI	305	269	48	257	-0.0224535	0.0218492	0.304948	0.825902	-0.0144645	0.0262116	0.581533	0.916792	PPI	1124	1025	93	1031	-0.0229059	0.013051	0.0795163	0.319097	-0.00924578	0.0143867	0.520582	0.849796	PPI	4211.53	2094.74	5870.97	0.00906203	-0.0227707	-2.51276	0.0119789	0.0550461	0.000322012	0
k__Bacteria.p__Actinobacteria.c__Actinobacteria.o__Coriobacteriales.f__Coriobacteriaceae	454	436	108	346	0.0156424	0.0102793	0.128796	0.457854	0.0127593	0.0123218	0.301062	0.731481	PPI	305	305	48	257	-0.00708326	0.0133614	0.596423	0.875471	-0.0224173	0.0154744	0.148632	0.591797	PPI	1124	1123	93	1031	-0.00684693	0.00812544	0.399603	0.750473	-0.00576062	0.00903698	0.523967	0.849796	PPI	9464.03	5601.36	15146.3	0.00575324	0.000154191	0.0268007	0.978619	0.99155	NS	NS
k__Bacteria.p__Bacteroidetes.c__Bacteroidia.o__Bacteroidales	454	438	108	346	-0.0341675	0.021246	0.108515	0.441067	-0.0470542	0.0252791	0.0634286	0.408057	PPI	305	300	48	257	0.000896473	0.0239966	0.970224	0.976217	0.0175608	0.0277939	0.528052	0.916792	PPI	1124	1119	93	1031	-0.00126619	0.0151664	0.933479	0.984661	-0.0105077	0.0167225	0.529903	0.851778	PPI	2215.37	1736.6	4347.48	0.0109768	-0.009596	-0.874209	0.382005	0.647857	NS	NS
k__Bacteria.p__Bacteroidetes.c__Bacteroidia.o__Bacteroidales.f__Bacteroidaceae.g__Bacteroides	454	429	108	346	-0.0277256	0.019303	0.151624	0.468027	-0.0349288	0.0231216	0.131676	0.540713	PPI	305	298	48	257	0.00164562	0.0200374	0.934601	0.960927	0.00292068	0.0233108	0.900387	0.972421	PPI	1124	1111	93	1031	0.00056938	0.011836	0.96164	0.984661	-0.00807075	0.0129737	0.534016	0.851778	PPI	2683.81	2490.67	7138.25	0.00901204	-0.00538037	-0.59702	0.550494	0.781216	NS	NS
k__Bacteria.p__Firmicutes.c__Clostridia.o__Clostridiales.f__Lachnospiraceae.g__Coprococcus.s__Coprococcus_comes.t__GCF_000155875	454	300	108	346	0.00560632	0.00911261	0.538726	0.837688	0.0170525	0.0107787	0.114438	0.538695	PPI	305	264	48	257	-0.0113855	0.0111744	0.309083	0.825902	-0.00233146	0.0130755	0.858619	0.972421	PPI	1124	1047	93	1031	-0.00936167	0.00668991	0.161979	0.467715	-0.00447018	0.00736452	0.543986	0.853637	PPI	12042.4	8008.49	22343.9	0.00485672	-0.00549225	-1.13085	0.258116	0.547434	NS	NS
k__Bacteria.p__Firmicutes.c__Clostridia.o__Clostridiales.f__Lachnospiraceae.g__Lachnospiraceae_noname.s__Lachnospiraceae_bacterium_1_1_57FAA.t__GCF_000218445	454	273	108	346	-0.00870511	0.0107802	0.419834	0.731622	-0.0169655	0.013167	0.198366	0.660087	PPI	305	129	48	257	0.000765908	0.00507424	0.88013	0.947983	-0.000203977	0.0056584	0.971272	0.979402	PPI	1124	494	93	1031	-0.00379807	0.00357113	0.287768	0.651363	-0.00233612	0.00393318	0.552673	0.853637	PPI	8604.86	38838	78413.3	0.00281879	-0.00272517	-0.966786	0.333651	0.597279	NS	NS
k__Bacteria.p__Firmicutes.c__Negativicutes.o__Selenomonadales.f__Veillonellaceae.g__Dialister.s__Dialister_invisus.t__GCF_000160055	454	232	108	346	-0.0328432	0.0127589	0.0103775	0.0838541	-0.0163253	0.0153818	0.289183	0.731481	PPI	305	153	48	257	-0.0123448	0.0194006	0.525065	0.858865	0.0126527	0.0227159	0.578002	0.916792	PPI	1124	447	93	1031	-0.00897765	0.0136294	0.510226	0.808336	-0.00917008	0.0152162	0.546866	0.853637	PPI	6142.87	2656.87	5383.27	0.00839684	-0.0199449	-2.37529	0.0175352	0.070506	1.82293	0
k__Bacteria.p__Bacteroidetes.c__Bacteroidia.o__Bacteroidales.f__Prevotellaceae	454	167	108	346	-0.000774027	0.00264527	0.769987	0.920259	5.05427e-05	0.00334281	0.987946	0.995505	PPI	305	135	48	257	0.0027557	0.00770002	0.720709	0.9071	-0.00115929	0.00909825	0.898716	0.972421	PPI	1124	699	93	1031	-0.00501672	0.00792076	0.526631	0.815289	-0.00521933	0.00879187	0.552874	0.853637	PPI	142909	16866.2	15939.2	0.0023856	-0.00082008	-0.343763	0.731024	0.862234	NS	NS
k__Bacteria.p__Actinobacteria.c__Actinobacteria.o__Bifidobacteriales.f__Bifidobacteriaceae.g__Bifidobacterium.s__Bifidobacterium_adolescentis.t__Bifidobacterium_adolescentis_unclassified	454	263	108	346	-0.00737571	0.0223504	0.741556	0.920259	0.00833968	0.0263014	0.751349	0.941312	PPI	305	220	48	257	-0.0290728	0.0342663	0.396876	0.825902	-0.00678402	0.0408143	0.868114	0.972421	PPI	1124	937	93	1031	-0.0238472	0.0199886	0.233107	0.55513	-0.0126684	0.0219219	0.56346	0.854152	PPI	2001.83	851.658	2502.86	0.0136636	-0.0185222	-1.35558	0.175232	0.441972	NS	NS
k__Bacteria.p__Bacteroidetes.c__Bacteroidia.o__Bacteroidales.f__Porphyromonadaceae.g__Parabacteroides.s__Parabacteroides_johnsonii.t__Parabacteroides_johnsonii_unclassified	454	49	108	346	-0.00170237	0.00292562	0.560944	0.848581	-0.00437424	0.00349429	0.211371	0.676735	PPI	305	38	48	257	0.000719547	0.00248266	0.772149	0.920182	0.000121727	0.00296603	0.967295	0.979402	PPI	1124	143	93	1031	0.00200768	0.00174109	0.249109	0.573567	0.00111191	0.00192656	0.56396	0.854152	PPI	116833	162242	329881	0.00128147	0.000952686	0.743435	0.457218	0.694828	NS	NS
k__Bacteria.p__Actinobacteria.c__Actinobacteria.o__Coriobacteriales.f__Coriobacteriaceae.g__Eggerthella.s__Eggerthella_lenta.t__GCF_000024265	454	212	108	346	-0.00247326	0.00191979	0.198342	0.528912	-0.00329896	0.00231652	0.15523	0.577352	PPI	305	162	48	257	-0.000248774	0.00229744	0.913846	0.953742	-0.00143877	0.00276254	0.602945	0.916792	PPI	1124	464	93	1031	0.000637647	0.000831918	0.44356	0.786752	0.000523989	0.000923324	0.570496	0.854152	PPI	271328	189457	1.44491e+06	0.000724392	0.000106598	0.147155	0.883009	0.9262	NS	NS
k__Viruses.p__Viruses_noname.c__Viruses_noname.o__Caudovirales	454	87	108	346	0.00553217	0.00652014	0.396637	0.710063	0.00288567	0.00786425	0.713863	0.941312	PPI	305	48	48	257	-0.0013562	0.00345616	0.695041	0.898015	-0.000512431	0.00424609	0.904034	0.972421	PPI	1124	266	93	1031	0.00202236	0.00408207	0.620398	0.829064	-0.0025568	0.00451026	0.57091	0.854152	PPI	23522.7	83717	60012	0.0024452	0.000824864	0.33734	0.735861	0.862234	NS	NS
k__Bacteria.p__Proteobacteria	454	434	108	346	0.00330758	0.00820067	0.686907	0.908683	0.00598694	0.00984318	0.543391	0.9395	PPI	305	275	48	257	0.00942919	0.00529996	0.0762808	0.49292	0.00995773	0.00611519	0.104693	0.518098	PPI	1124	1040	93	1031	0.00726789	0.00372702	0.0514299	0.247507	0.00219757	0.00411012	0.592991	0.85516	PPI	14869.7	35600.3	71990.8	0.0028576	0.00741532	2.59495	0.00946053	0.0469216	0.396852	0
k__Bacteria.p__Firmicutes.c__Clostridia.o__Clostridiales.f__Lachnospiraceae.g__Dorea.s__Dorea_formicigenerans	454	330	108	346	-0.00984813	0.00698124	0.159056	0.468027	-0.00623913	0.00845602	0.461052	0.891228	PPI	305	286	48	257	-0.0108048	0.00810736	0.183642	0.825902	-0.0113325	0.00975846	0.246568	0.78705	PPI	1124	1090	93	1031	-0.0081487	0.00453557	0.0726666	0.29975	-0.00267348	0.00504099	0.595979	0.85516	PPI	20518	15213.9	48611.1	0.0034433	-0.00904123	-2.62574	0.00864602	0.0450995	0.099403	0
k__Bacteria.p__Firmicutes.c__Clostridia.o__Clostridiales.f__Lachnospiraceae.g__Lachnospiraceae_noname.s__Lachnospiraceae_bacterium_5_1_63FAA.t__GCF_000185525	454	368	108	346	-0.00554503	0.0037598	0.140994	0.468027	-0.00606282	0.00455999	0.184441	0.647222	PPI	305	290	48	257	0.00151659	0.00457523	0.740519	0.917134	0.00272815	0.00543422	0.616071	0.916792	PPI	1124	1084	93	1031	-0.0025596	0.0028725	0.373088	0.726259	-0.00162688	0.00318811	0.609952	0.85516	PPI	70741	47772.1	121194	0.00204249	-0.00262828	-1.2868	0.198163	0.476988	NS	NS
k__Bacteria.p__Firmicutes.c__Clostridia.o__Clostridiales.f__Lachnospiraceae.g__Lachnospiraceae_noname	454	443	108	346	-0.00908418	0.0112063	0.418031	0.731622	-0.0109312	0.013642	0.423459	0.883239	PPI	305	305	48	257	0.00335874	0.00761922	0.659665	0.887575	-0.000507096	0.00909861	0.955597	0.979402	PPI	1124	1121	93	1031	-0.00419226	0.00482681	0.385289	0.735553	-0.00270779	0.00530089	0.609585	0.85516	PPI	7962.92	17225.8	42921.9	0.00383171	-0.00285447	-0.74496	0.456296	0.694828	NS	NS
k__Bacteria.p__Firmicutes.c__Clostridia.o__Clostridiales.f__Ruminococcaceae.g__Ruminococcus.s__Ruminococcus_callidus.t__GCF_000468015	454	126	108	346	0.00338501	0.00426318	0.42762	0.739667	0.00796179	0.00510648	0.119757	0.540713	PPI	305	126	48	257	-0.00240385	0.00293424	0.413388	0.825902	0.00214048	0.00353742	0.54571	0.916792	PPI	1124	559	93	1031	-0.00264453	0.00381898	0.488786	0.798032	-0.00236628	0.00427683	0.580188	0.85516	PPI	55021.4	116147	68565.5	0.00204237	-0.00114408	-0.560174	0.575361	0.798882	NS	NS
k__Bacteria.p__Firmicutes.c__Erysipelotrichia.o__Erysipelotrichales.f__Erysipelotrichaceae.g__Turicibacter.s__Turicibacter_sanguinis.t__GCF_000178255	454	61	108	346	-0.002975	0.00146487	0.0428693	0.249421	-0.00368182	0.00176092	0.0371771	0.275968	PPI	305	49	48	257	0.000638309	0.00169881	0.707379	0.898015	0.000138666	0.00194227	0.943139	0.9734	PPI	1124	343	93	1031	-0.000826722	0.00120726	0.493629	0.798032	0.000676195	0.0013307	0.611462	0.85516	PPI	466016	346504	686114	0.000816869	-0.00115602	-1.41518	0.157016	0.404053	NS	NS
k__Bacteria.p__Firmicutes.c__Clostridia.o__Clostridiales.f__Lachnospiraceae.g__Blautia.s__Blautia_hydrogenotrophica.t__GCF_000157975	454	87	108	346	-0.00511709	0.00359217	0.15501	0.468027	-0.00467217	0.00426364	0.273823	0.731481	PPI	305	80	48	257	-0.00442435	0.00417989	0.290692	0.825902	-0.00880879	0.00496868	0.0774045	0.439384	PPI	1124	182	93	1031	0.000859704	0.00207589	0.678852	0.871194	-0.00126325	0.00228925	0.581188	0.85516	PPI	77497.2	57236.2	232056	0.00165117	-0.00122766	-0.743511	0.457172	0.694828	NS	NS
k__Bacteria.p__Proteobacteria.c__Deltaproteobacteria.o__Desulfovibrionales.f__Desulfovibrionaceae.g__Bilophila	454	184	108	346	-0.00136399	0.00222356	0.539916	0.837688	-0.00228363	0.00269419	0.397172	0.842713	PPI	305	177	48	257	0.00217774	0.00328731	0.508183	0.858865	0.00243769	0.00379743	0.521475	0.916792	PPI	1124	620	93	1031	-0.000517388	0.00178698	0.772228	0.938867	-0.00102814	0.00199093	0.605674	0.85516	PPI	202257	92538	313156	0.00128252	-0.000388809	-0.303159	0.761769	0.875127	NS	NS
k__Bacteria.p__Proteobacteria.c__Deltaproteobacteria.o__Desulfovibrionales.f__Desulfovibrionaceae.g__Bilophila.s__Bilophila_unclassified	454	184	108	346	-0.00151294	0.00218133	0.488314	0.806506	-0.00224145	0.00264538	0.397341	0.842713	PPI	305	177	48	257	0.00283067	0.00308434	0.359491	0.825902	0.00185058	0.00355499	0.603112	0.916792	PPI	1124	618	93	1031	-0.000399839	0.00171025	0.815191	0.958745	-0.00103283	0.00190267	0.587359	0.85516	PPI	210164	105118	341887	0.00123356	-0.000239072	-0.193806	0.846328	0.915409	NS	NS
k__Bacteria.p__Firmicutes.c__Clostridia.o__Clostridiales.f__Lachnospiraceae.g__Dorea.s__Dorea_formicigenerans.t__Dorea_formicigenerans_unclassified	454	330	108	346	-0.00837908	0.00691903	0.226541	0.580564	-0.00507586	0.00838312	0.545202	0.9395	PPI	305	286	48	257	-0.0125028	0.00810497	0.123988	0.678833	-0.0139114	0.00975512	0.155031	0.596468	PPI	1124	1090	93	1031	-0.00727168	0.00455913	0.111002	0.361507	-0.00209239	0.00506384	0.679541	0.859524	PPI	20888.6	15222.9	48110	0.00344579	-0.00849185	-2.46441	0.0137237	0.0588596	0.316791	0
k__Bacteria.p__Bacteroidetes.c__Bacteroidia.o__Bacteroidales.f__Bacteroidaceae.g__Bacteroides.s__Bacteroides_cellulosilyticus.t__Bacteroides_cellulosilyticus_unclassified	454	95	108	346	0.0068615	0.00396104	0.0839335	0.385174	0.00752263	0.00470237	0.110449	0.532915	PPI	305	114	48	257	0.00163259	0.00266388	0.540492	0.858865	0.00550393	0.00313453	0.0804299	0.443513	PPI	1124	414	93	1031	0.00305648	0.00265995	0.25078	0.573567	0.00126998	0.00296217	0.668206	0.859524	PPI	63735.5	140920	141336	0.00170007	0.00317747	1.86902	0.0616201	0.205046	NS	NS
k__Bacteria.p__Firmicutes.c__Clostridia.o__Clostridiales.f__Eubacteriaceae	454	418	108	346	-0.00485976	0.0211324	0.818224	0.920259	0.0105745	0.0253766	0.677122	0.941312	PPI	305	304	48	257	0.0194821	0.0244438	0.426079	0.825902	0.0289259	0.0289454	0.318554	0.851878	PPI	1124	1121	93	1031	-0.0160505	0.0154417	0.298831	0.651363	-0.00726607	0.0172019	0.672818	0.859524	PPI	2239.25	1673.64	4193.81	0.0111065	-0.00562363	-0.506336	0.61262	0.822335	NS	NS
k__Bacteria.p__Firmicutes.c__Clostridia.o__Clostridiales.f__Eubacteriaceae.g__Eubacterium	454	418	108	346	-0.00480815	0.0211328	0.820124	0.920259	0.0105994	0.025378	0.67642	0.941312	PPI	305	304	48	257	0.0194791	0.0244439	0.426151	0.825902	0.0289239	0.0289456	0.318593	0.851878	PPI	1124	1121	93	1031	-0.0160487	0.0154419	0.298894	0.651363	-0.007267	0.017202	0.67278	0.859524	PPI	2239.17	1673.63	4193.69	0.0111067	-0.00560892	-0.505005	0.613555	0.822335	NS	NS
k__Bacteria.p__Firmicutes.c__Clostridia.o__Clostridiales.f__Ruminococcaceae.g__Faecalibacterium.s__Faecalibacterium_prausnitzii.t__GCF_000162015	454	130	108	346	0.0144533	0.00854337	0.0914102	0.403466	0.0110591	0.010364	0.286598	0.731481	PPI	305	124	48	257	-0.00175423	0.0127661	0.890797	0.951348	-0.000396751	0.0153526	0.979402	0.979402	PPI	1124	636	93	1031	-0.00774403	0.0087674	0.377277	0.726259	-0.00363736	0.00973175	0.708655	0.859524	PPI	13700.7	6135.99	13009.4	0.0055177	0.00263381	0.477339	0.633121	0.826274	NS	NS
k__Bacteria.p__Proteobacteria.c__Betaproteobacteria.o__Burkholderiales.f__Sutterellaceae.g__Sutterella.s__Sutterella_wadsworthensis.t__Sutterella_wadsworthensis_unclassified	454	122	108	346	0.000167176	0.00456998	0.970835	0.983392	0.00117623	0.00569966	0.836609	0.941312	PPI	305	59	48	257	0.00145946	0.00217889	0.503493	0.858865	0.00225375	0.00253116	0.37406	0.893316	PPI	1124	307	93	1031	-0.000707386	0.00093519	0.449573	0.786752	-0.000368069	0.00105106	0.726269	0.859524	PPI	47881.9	210634	1.1434e+06	0.000844575	-0.000351954	-0.416724	0.676881	0.842825	NS	NS
k__Bacteria.p__Bacteroidetes.c__Bacteroidia.o__Bacteroidales.f__Rikenellaceae.g__Alistipes.s__Alistipes_putredinis.t__GCF_000154465	454	223	108	346	-0.0028152	0.00831085	0.73497	0.920259	0.00362083	0.00974948	0.710548	0.941312	PPI	305	203	48	257	-0.0086292	0.0103551	0.405326	0.825902	-0.00515197	0.011899	0.665388	0.917284	PPI	1124	904	93	1031	0.00440283	0.00610486	0.470937	0.798032	0.00307527	0.00676993	0.649738	0.859524	PPI	14478	9325.95	26831.7	0.00444398	-6.11945e-05	-0.0137702	0.989013	0.99155	NS	NS
k__Bacteria.p__Bacteroidetes.c__Bacteroidia.o__Bacteroidales.f__Bacteroidaceae.g__Bacteroides.s__Bacteroides_fragilis.t__Bacteroides_fragilis_unclassified	454	224	108	346	0.00218197	0.0042979	0.611946	0.87235	0.000848731	0.0052505	0.871671	0.961329	PPI	305	107	48	257	0.00162323	0.00318032	0.610167	0.875471	0.000349128	0.00381072	0.927075	0.972421	PPI	1124	374	93	1031	-0.00112607	0.00159216	0.47956	0.798032	-0.000628627	0.0017843	0.724679	0.859524	PPI	54136.1	98868.3	394480	0.00135149	-0.00030248	-0.223812	0.822904	0.915183	NS	NS
k__Bacteria.p__Bacteroidetes.c__Bacteroidia.o__Bacteroidales.f__Bacteroidaceae.g__Bacteroides.s__Bacteroides_fragilis	454	227	108	346	0.00188025	0.00540663	0.728187	0.920259	-0.00162999	0.00647688	0.801436	0.941312	PPI	305	107	48	257	0.000991334	0.00329374	0.763651	0.920182	-0.000443414	0.00391957	0.910019	0.972421	PPI	1124	377	93	1031	-0.00111238	0.00160406	0.48816	0.798032	-0.000737365	0.00179921	0.682019	0.859524	PPI	34209.4	92176.7	388651	0.00139342	-0.000537104	-0.385459	0.699897	0.862234	NS	NS
k__Bacteria.p__Actinobacteria.c__Actinobacteria.o__Coriobacteriales.f__Coriobacteriaceae.g__Adlercreutzia.s__Adlercreutzia_equolifaciens.t__GCF_000478885	454	210	108	346	-0.00294221	0.00250324	0.240494	0.586346	-0.00465769	0.00304012	0.126309	0.540713	PPI	305	218	48	257	-0.00636453	0.00378815	0.0940005	0.538962	-0.00647528	0.00456895	0.157616	0.596468	PPI	1124	889	93	1031	-0.00187745	0.00286915	0.513016	0.808336	-0.00107668	0.00317792	0.734826	0.859524	PPI	159587	69686	121477	0.0016885	-0.00325339	-1.92679	0.0540058	0.186127	NS	NS
k__Bacteria.p__Bacteroidetes.c__Bacteroidia.o__Bacteroidales.f__Bacteroidaceae.g__Bacteroides.s__Bacteroides_finegoldii.t__Bacteroides_finegoldii_unclassified	454	53	108	346	-0.00382728	0.00279488	0.17158	0.48805	-0.00304973	0.00344868	0.37706	0.842713	PPI	305	54	48	257	0.000745594	0.00350609	0.83174	0.931239	0.00300892	0.00430245	0.484949	0.916792	PPI	1124	243	93	1031	-0.00114476	0.00195539	0.558371	0.815289	-0.000879226	0.00215806	0.683785	0.859524	PPI	128019	81349.1	261537	0.00145725	-0.00154746	-1.06191	0.288278	0.563606	NS	NS
k__Archaea.p__Euryarchaeota.c__Methanobacteria.o__Methanobacteriales.f__Methanobacteriaceae.g__Methanobrevibacter	454	74	108	346	-0.0104043	0.0104909	0.321869	0.67253	-0.00797213	0.0122764	0.516463	0.9395	PPI	305	128	48	257	-0.0105981	0.0149678	0.479466	0.858865	-0.00170816	0.0174988	0.922313	0.972421	PPI	1124	597	93	1031	0.00790893	0.0134801	0.557515	0.815289	0.00534948	0.0148799	0.719284	0.859524	PPI	9086	4463.56	5503.21	0.00724471	-0.00516013	-0.712262	0.476303	0.717863	NS	NS
k__Bacteria.p__Actinobacteria.c__Actinobacteria.o__Bifidobacteriales.f__Bifidobacteriaceae.g__Bifidobacterium.s__Bifidobacterium_animalis.t__Bifidobacterium_animalis_unclassified	454	46	108	346	-0.00459708	0.00467277	0.325757	0.67253	-0.00269455	0.00575911	0.64013	0.941312	PPI	305	50	48	257	-0.00842124	0.00681664	0.217657	0.825902	-0.00819101	0.00757509	0.280547	0.820386	PPI	1124	210	93	1031	0.00250532	0.00490457	0.609583	0.828316	0.00194024	0.00546522	0.722647	0.859524	PPI	45798.4	21520.9	41571.7	0.00303043	-0.00264136	-0.871614	0.383419	0.647857	NS	NS
k__Bacteria.p__Firmicutes.c__Clostridia.o__Clostridiales.f__Lachnospiraceae.g__Blautia.s__Ruminococcus_obeum	454	423	108	346	-0.00383718	0.00789643	0.627255	0.887167	0.0026589	0.00942578	0.778023	0.941312	PPI	305	305	48	257	-0.0119312	0.00950007	0.210144	0.825902	-0.0203095	0.011412	0.0762946	0.439384	PPI	1124	1121	93	1031	-0.00295738	0.00589375	0.61592	0.829064	-0.00268851	0.00641636	0.675293	0.859524	PPI	16037.6	11080.2	28788.3	0.00422932	-0.00498831	-1.17946	0.238215	0.51658	NS	NS
k__Bacteria.p__Bacteroidetes.c__Bacteroidia.o__Bacteroidales.f__Bacteroidaceae.g__Bacteroides.s__Bacteroides_faecis.t__GCF_000226135	454	47	108	346	0.00206065	0.00209431	0.325695	0.67253	0.00332296	0.00256029	0.195081	0.660087	PPI	305	44	48	257	-0.00376942	0.00325402	0.247633	0.825902	-0.00251651	0.00405212	0.535112	0.916792	PPI	1124	141	93	1031	0.000740652	0.00162641	0.648916	0.851703	-0.000826987	0.00180524	0.64697	0.859524	PPI	227991	94440.6	378042	0.00119482	0.000562219	0.470545	0.637965	0.826274	NS	NS
k__Bacteria.p__Firmicutes.c__Clostridia.o__Clostridiales.f__Lachnospiraceae.g__Roseburia.s__Roseburia_hominis.t__GCF_000225345	454	280	108	346	0.00109871	0.00404546	0.786065	0.920259	0.00185737	0.00494785	0.707574	0.941312	PPI	305	247	48	257	-0.00315349	0.00539846	0.559575	0.858865	-0.00111589	0.00658959	0.865661	0.972421	PPI	1124	989	93	1031	-0.00162856	0.00410839	0.691887	0.883017	-0.00208248	0.00458248	0.649603	0.859524	PPI	61103.3	34313.1	59245.8	0.00254277	-0.000889398	-0.349775	0.726508	0.862234	NS	NS
k__Bacteria.p__Firmicutes.c__Negativicutes.o__Selenomonadales.f__Veillonellaceae	454	376	108	346	-0.0196261	0.0147079	0.182767	0.497294	-0.0079352	0.0179595	0.658846	0.941312	PPI	305	244	48	257	-0.00511626	0.01874	0.785033	0.920182	0.0152509	0.0219577	0.487945	0.916792	PPI	1124	856	93	1031	0.00457713	0.0132791	0.730394	0.916962	0.00571505	0.0148252	0.699947	0.859524	PPI	4622.76	2847.49	5671.06	0.0087233	-0.00603732	-0.692091	0.48888	0.725095	NS	NS
k__Bacteria.p__Bacteroidetes.c__Bacteroidia.o__Bacteroidales.f__Rikenellaceae.g__Alistipes.s__Alistipes_unclassified	454	81	108	346	0.000460377	0.00339686	0.892255	0.950843	-0.00201841	0.00404971	0.618473	0.941312	PPI	305	50	48	257	0.002194	0.00423946	0.605178	0.875471	0.00273564	0.00502439	0.586576	0.916792	PPI	1124	133	93	1031	0.000683491	0.00216046	0.751785	0.923736	0.00109629	0.00240635	0.648782	0.859524	PPI	86665.1	55639	214244	0.00167471	0.000864973	0.51649	0.605513	0.822335	NS	NS
k__Bacteria.p__Bacteroidetes.c__Bacteroidia.o__Bacteroidales.f__Porphyromonadaceae.g__Parabacteroides.s__Parabacteroides_unclassified	454	164	108	346	-0.00323837	0.00357028	0.364914	0.702392	-0.00160539	0.00431525	0.710084	0.941312	PPI	305	105	48	257	0.00120255	0.00359789	0.738442	0.917134	0.000398869	0.00427056	0.925659	0.972421	PPI	1124	359	93	1031	-0.00051412	0.00208306	0.805102	0.958745	-0.000926508	0.00232162	0.689917	0.859524	PPI	78450.3	77251.2	230461	0.00160922	-0.000724145	-0.449998	0.652712	0.826274	NS	NS
k__Bacteria.p__Firmicutes.c__Clostridia.o__Clostridiales.f__Oscillospiraceae.g__Oscillibacter	454	369	108	346	8.54669e-05	0.00426043	0.984004	0.987863	-0.00576045	0.00508965	0.258404	0.727873	PPI	305	268	48	257	-0.00469381	0.00426991	0.272544	0.825902	-0.0051595	0.00513353	0.315799	0.851878	PPI	1124	1064	93	1031	0.000504517	0.00266752	0.850023	0.976096	-0.00129347	0.00293189	0.659177	0.859524	PPI	55092.5	54848.3	140535	0.0019981	-0.000725965	-0.363327	0.71636	0.862234	NS	NS
k__Bacteria.p__Firmicutes.c__Clostridia.o__Clostridiales.f__Lachnospiraceae.g__Blautia.s__Ruminococcus_torques.t__Ruminococcus_torques_unclassified	454	418	108	346	-0.00798615	0.00925767	0.388808	0.705403	-0.010432	0.0112035	0.35236	0.809589	PPI	305	233	48	257	-0.0107201	0.0121338	0.377694	0.825902	-0.0372656	0.013975	0.0081431	0.0748389	PPI	1124	865	93	1031	-0.00126206	0.00790889	0.873245	0.980015	-0.00433927	0.0087988	0.621997	0.859524	PPI	11668	6792.16	15987.1	0.00538794	-0.00540454	-1.00308	0.315822	0.591145	NS	NS
k__Bacteria.p__Firmicutes.c__Clostridia.o__Clostridiales.f__Eubacteriaceae.g__Eubacterium.s__Eubacterium_rectale.t__Eubacterium_rectale_unclassified	454	343	108	346	-0.00981141	0.0225164	0.663237	0.898352	0.0100886	0.027113	0.71002	0.941312	PPI	305	285	48	257	0.0253674	0.0291858	0.385456	0.825902	0.0380647	0.0343248	0.268462	0.817055	PPI	1124	1093	93	1031	-0.00296805	0.0179137	0.868434	0.980015	0.00678361	0.0199392	0.733761	0.859524	PPI	1972.43	1173.97	3116.22	0.0126364	0.000188287	0.0149004	0.988112	0.99155	NS	NS
k__Bacteria.p__Firmicutes.c__Clostridia.o__Clostridiales.f__Ruminococcaceae.g__Ruminococcus.s__Ruminococcus_sp_5_1_39BFAA.t__GCF_000159975	454	293	108	346	0.000172445	0.016432	0.991632	0.991632	0.00107379	0.019751	0.956671	0.992674	PPI	305	265	48	257	-0.0274609	0.0222135	0.217351	0.825902	-0.040186	0.0258779	0.121648	0.53359	PPI	1124	1022	93	1031	0.00107842	0.0126431	0.932041	0.984661	0.00510725	0.013967	0.714686	0.859524	PPI	3703.56	2026.59	6255.93	0.009134	-0.00402691	-0.440871	0.659307	0.826274	NS	NS
k__Bacteria.p__Firmicutes.c__Clostridia.o__Clostridiales.f__Lachnospiraceae.g__Lachnospiraceae_noname.s__Lachnospiraceae_bacterium_7_1_58FAA.t__GCF_000242155	454	302	108	346	-0.00176211	0.00149155	0.238088	0.586346	-0.00237595	0.00178422	0.183743	0.647222	PPI	305	186	48	257	-0.00101156	0.00141533	0.475362	0.858865	-0.00219225	0.00167935	0.192927	0.657117	PPI	1124	826	93	1031	7.55957e-05	0.00118729	0.949244	0.984661	-0.000516507	0.00131546	0.694663	0.859524	PPI	449497	499211	709393	0.000776595	-0.000749905	-0.965632	0.334228	0.597279	NS	NS
k__Bacteria.p__Bacteroidetes.c__Bacteroidia.o__Bacteroidales.f__Rikenellaceae.g__Alistipes.s__Alistipes_shahii.t__GCF_000210575	454	195	108	346	0.00030546	0.00347227	0.92994	0.971693	0.00133238	0.00415988	0.748917	0.941312	PPI	305	183	48	257	-0.00528572	0.00440628	0.231262	0.825902	-0.00414973	0.00509731	0.416328	0.895039	PPI	1124	850	93	1031	-0.000277784	0.00309085	0.928404	0.984661	-0.00161672	0.003418	0.636309	0.859524	PPI	82941.5	51505.7	104675	0.00204498	-0.00115417	-0.564388	0.57249	0.798882	NS	NS
k__Bacteria.p__Firmicutes.c__Clostridia.o__Clostridiales.f__Lachnospiraceae.g__Anaerostipes	454	392	108	346	-0.00585912	0.0036616	0.110299	0.441196	-0.00500835	0.00436593	0.252027	0.725987	PPI	305	293	48	257	-0.00288706	0.00476648	0.54519	0.858865	-0.00174197	0.00576479	0.762766	0.972421	PPI	1124	1074	93	1031	-0.000154945	0.00337111	0.963348	0.984661	0.00168996	0.00371995	0.649709	0.859524	PPI	74586.1	44015.4	87994.3	0.00220008	-0.00279637	-1.27103	0.203718	0.478637	NS	NS
k__Bacteria.p__Actinobacteria.c__Actinobacteria.o__Bifidobacteriales.f__Bifidobacteriaceae.g__Bifidobacterium.s__Bifidobacterium_bifidum.t__Bifidobacterium_bifidum_unclassified	454	187	108	346	0.00134767	0.0124369	0.91376	0.962644	0.00577219	0.0152042	0.704412	0.941312	PPI	305	102	48	257	0.034906	0.0151314	0.0217483	0.198453	0.0364421	0.0177405	0.0409429	0.316079	PPI	1124	334	93	1031	0.000290365	0.00864243	0.973204	0.986009	0.00331975	0.0095168	0.727285	0.859524	PPI	6465.1	4367.59	13388.4	0.00642545	0.00681453	1.06055	0.288893	0.563606	NS	NS
k__Bacteria.p__Bacteroidetes.c__Bacteroidia.o__Bacteroidales.f__Porphyromonadaceae.g__Barnesiella.s__Barnesiella_intestinihominis.t__GCF_000296465	454	242	108	346	-0.00446311	0.00688502	0.517173	0.827381	-0.00306716	0.00814855	0.706816	0.941312	PPI	305	212	48	257	-0.00105763	0.00634593	0.86775	0.942754	0.0019544	0.00766384	0.798912	0.972421	PPI	1124	888	93	1031	0.00293594	0.00427199	0.492066	0.798032	0.00157197	0.00473265	0.739837	0.860172	PPI	21095.5	24831.9	54794.9	0.00315092	0.000401699	0.127486	0.898556	0.937412	NS	NS
k__Archaea.p__Euryarchaeota.c__Methanobacteria.o__Methanobacteriales.f__Methanobacteriaceae.g__Methanobrevibacter.s__Methanobrevibacter_smithii.t__Methanobrevibacter_smithii_unclassified	454	69	108	346	-0.00905487	0.00974033	0.353077	0.700679	-0.00694065	0.0113761	0.542141	0.9395	PPI	305	127	48	257	-0.0131326	0.0130465	0.314955	0.825902	-0.00644177	0.0153586	0.675253	0.917774	PPI	1124	580	93	1031	0.00678978	0.0126852	0.592581	0.826258	0.00423744	0.0139882	0.762002	0.865873	PPI	10540.3	5875.09	6214.54	0.0066475	-0.00576233	-0.866842	0.386029	0.647857	NS	NS
k__Archaea.p__Euryarchaeota.c__Methanobacteria.o__Methanobacteriales.f__Methanobacteriaceae	454	75	108	346	-0.0120586	0.0107811	0.263967	0.592767	-0.00929314	0.0126156	0.461776	0.891228	PPI	305	129	48	257	-0.0109757	0.0151336	0.468873	0.858865	-0.0013776	0.0177259	0.938113	0.9734	PPI	1124	597	93	1031	0.00721571	0.0137903	0.600907	0.826258	0.00483252	0.0151963	0.750542	0.865873	PPI	8603.55	4366.32	5258.4	0.00740674	-0.00623904	-0.842346	0.399594	0.648243	NS	NS
k__Bacteria.p__Firmicutes.c__Clostridia.o__Clostridiales.f__Lachnospiraceae.g__Lachnospiraceae_noname.s__Lachnospiraceae_bacterium_2_1_58FAA.t__GCF_000218465	454	144	108	346	0.000527755	0.00135395	0.6969	0.913523	0.00100854	0.00164182	0.539415	0.9395	PPI	305	87	48	257	0.0025855	0.00444022	0.560812	0.858865	-0.000729715	0.00527775	0.890138	0.972421	PPI	1124	218	93	1031	-0.00029679	0.00187041	0.873953	0.980015	-0.000617034	0.00206286	0.764909	0.865873	PPI	545496	50721.3	285842	0.00106476	0.000378878	0.355835	0.721964	0.862234	NS	NS
k__Bacteria.p__Bacteroidetes.c__Bacteroidia.o__Bacteroidales.f__Rikenellaceae.g__Alistipes.s__Alistipes_finegoldii.t__GCF_000265365	454	193	108	346	0.00202875	0.00228918	0.375992	0.705403	0.00280681	0.00274395	0.306995	0.731481	PPI	305	145	48	257	-0.00301447	0.00279415	0.281561	0.825902	-0.00174397	0.00340029	0.608476	0.916792	PPI	1124	611	93	1031	-0.000263908	0.00186433	0.887456	0.98236	-0.000615162	0.00207719	0.767173	0.865873	PPI	190828	128086	287708	0.00128393	-0.000123467	-0.0961633	0.923391	0.957577	NS	NS
k__Bacteria.p__Bacteroidetes.c__Bacteroidia.o__Bacteroidales.f__Bacteroidaceae.g__Bacteroides.s__Bacteroides_dorei.t__Bacteroides_dorei_unclassified	454	257	108	346	-0.008835	0.00712887	0.215912	0.564014	-0.00244835	0.0085142	0.773839	0.941312	PPI	305	187	48	257	-0.00193366	0.00724302	0.789682	0.920182	-0.00462155	0.00857052	0.59019	0.916792	PPI	1124	808	93	1031	0.0005469	0.00476104	0.908569	0.984661	0.00157777	0.00526965	0.764689	0.865873	PPI	19677	19061.7	44116	0.00347409	-0.00225187	-0.648189	0.516863	0.738923	NS	NS
k__Bacteria.p__Proteobacteria.c__Betaproteobacteria.o__Burkholderiales.f__Sutterellaceae.g__Sutterella.s__Sutterella_wadsworthensis	454	130	108	346	-0.00162288	0.00482854	0.736956	0.920259	-8.96496e-05	0.00599227	0.988071	0.995505	PPI	305	60	48	257	0.0014116	0.00222856	0.52695	0.858865	0.00220809	0.0025976	0.396068	0.895039	PPI	1124	312	93	1031	-0.000663246	0.000943267	0.482126	0.798032	-0.000296	0.00106086	0.780287	0.873315	PPI	42891.3	201349	1.12391e+06	0.000854936	-0.000387977	-0.453808	0.649967	0.826274	NS	NS
k__Bacteria.p__Bacteroidetes.c__Bacteroidia.o__Bacteroidales.f__Rikenellaceae.g__Alistipes	454	362	108	346	-0.00862374	0.0100164	0.389732	0.705403	-0.00809628	0.0121363	0.50509	0.9395	PPI	305	269	48	257	-0.0112389	0.0116931	0.337258	0.825902	-0.0061609	0.0134453	0.647176	0.917284	PPI	1124	1073	93	1031	0.00296248	0.00699099	0.671825	0.871194	0.00212981	0.00772451	0.782816	0.873315	PPI	9967.29	7313.81	20460.8	0.0051474	-0.00284934	-0.553549	0.579888	0.799417	NS	NS
k__Bacteria.p__Bacteroidetes.c__Bacteroidia.o__Bacteroidales.f__Bacteroidaceae.g__Bacteroides.s__Bacteroides_xylanisolvens.t__Bacteroides_xylanisolvens_unclassified	454	186	108	346	0.000434077	0.00209154	0.835689	0.920259	-0.0011852	0.00247644	0.632505	0.941312	PPI	305	142	48	257	8.81125e-05	0.00171921	0.959161	0.976217	-0.00264071	0.00202802	0.194071	0.657117	PPI	1124	556	93	1031	0.000791936	0.00140009	0.571761	0.815289	0.000355094	0.00155305	0.819191	0.898318	PPI	228597	338331	510136	0.000963561	0.000494896	0.513611	0.607524	0.822335	NS	NS
k__Bacteria.p__Bacteroidetes.c__Bacteroidia.o__Bacteroidales.f__Bacteroidaceae.g__Bacteroides.s__Bacteroides_vulgatus.t__Bacteroides_vulgatus_unclassified	454	340	108	346	-0.0164873	0.0107027	0.124177	0.455082	-0.0252184	0.0127443	0.0485415	0.33459	PPI	305	244	48	257	-0.00192199	0.00832966	0.817677	0.931239	-0.00623934	0.00998169	0.532466	0.916792	PPI	1124	939	93	1031	-0.00230425	0.00500824	0.64554	0.851703	-0.00130032	0.0055845	0.815927	0.898318	PPI	8730.04	14412.7	39868.5	0.00398374	-0.00418183	-1.04973	0.293844	0.56712	NS	NS
k__Bacteria.p__Firmicutes.c__Clostridia.o__Clostridiales.f__Lachnospiraceae.g__Blautia.s__Ruminococcus_torques	454	446	108	346	-0.00493062	0.00933402	0.597601	0.864327	-0.0074884	0.0112262	0.505135	0.9395	PPI	305	305	48	257	-0.0105033	0.0103769	0.312284	0.825902	-0.0230761	0.0121961	0.0595937	0.420975	PPI	1124	1124	93	1031	0.0028445	0.0068136	0.676413	0.871194	0.00173122	0.00752309	0.818042	0.898318	PPI	11477.9	9286.86	21540.1	0.00486189	-0.00219515	-0.451501	0.651629	0.826274	NS	NS
k__Bacteria.p__Firmicutes.c__Clostridia.o__Clostridiales.f__Lachnospiraceae.g__Lachnospiraceae_noname.s__Lachnospiraceae_bacterium_3_1_57FAA_CT1.t__GCF_000218405	454	87	108	346	0.00102439	0.00181778	0.573357	0.85327	-6.26996e-05	0.0020948	0.976137	0.995505	PPI	305	75	48	257	-0.00048721	0.00221054	0.825708	0.931239	-0.00365835	0.00264042	0.167063	0.608363	PPI	1124	211	93	1031	0.000442827	0.00185536	0.811402	0.958745	0.000429417	0.00202031	0.831718	0.906902	PPI	302634	204646	290499	0.00111959	0.000424867	0.379485	0.704328	0.862234	NS	NS
k__Bacteria.p__Firmicutes.c__Clostridia.o__Clostridiales.f__Lachnospiraceae.g__Roseburia.s__Roseburia_unclassified	454	140	108	346	0.00067243	0.00244384	0.783337	0.920259	0.000711003	0.00300104	0.812852	0.941312	PPI	305	100	48	257	1.30563e-05	0.00407288	0.997444	0.997444	0.00216451	0.00496623	0.663309	0.917284	PPI	1124	332	93	1031	0.000326963	0.00233791	0.888802	0.98236	-0.000525705	0.00259595	0.839558	0.910307	PPI	167439	60283.2	182956	0.00156045	0.000421736	0.270266	0.786956	0.898713	NS	NS
k__Bacteria.p__Bacteroidetes.c__Bacteroidia.o__Bacteroidales.f__Prevotellaceae.g__Prevotella.s__Prevotella_copri.t__GCF_000157935	454	64	108	346	0.0123358	0.0113258	0.276673	0.615899	0.0117536	0.0136389	0.389334	0.842713	PPI	305	76	48	257	0.0114629	0.0140554	0.415408	0.825902	0.0311284	0.0170162	0.0684762	0.426319	PPI	1124	407	93	1031	0.00138694	0.00601315	0.817631	0.958745	0.00123712	0.00672391	0.85406	0.917313	PPI	7795.82	5061.88	27656.4	0.00496818	0.00475266	0.956621	0.338758	0.59982	NS	NS
k__Bacteria.p__Firmicutes.c__Negativicutes.o__Selenomonadales.f__Acidaminococcaceae	454	113	108	346	0.00496048	0.00614666	0.420111	0.731622	0.00225691	0.00717169	0.753165	0.941312	PPI	305	75	48	257	0.00102048	0.0105845	0.923258	0.953742	0.00760042	0.0126643	0.548923	0.916792	PPI	1124	349	93	1031	0.000893993	0.00628212	0.886863	0.98236	0.00126035	0.00692049	0.855525	0.917313	PPI	26468.1	8926.02	25338.9	0.00405777	0.0026848	0.661644	0.5082	0.738923	NS	NS
k__Bacteria	454	454	108	346	0.0065734	0.0122328	0.591291	0.864327	0.00538468	0.0143598	0.707874	0.941312	PPI	305	305	48	257	0.0138804	0.0151098	0.359037	0.825902	0.00522131	0.0176499	0.767598	0.972421	PPI	1124	1124	93	1031	-0.00832958	0.0136089	0.540616	0.815289	-0.00239392	0.0150412	0.873575	0.931491	PPI	6682.69	4380.08	5399.53	0.0077939	0.00362947	0.465681	0.641444	0.826274	NS	NS
k__Bacteria.p__Bacteroidetes.c__Bacteroidia.o__Bacteroidales.f__Prevotellaceae.g__Prevotella	454	103	108	346	0.0111207	0.0116082	0.33859	0.68793	0.0108466	0.0139852	0.438461	0.891228	PPI	305	86	48	257	0.00902828	0.0145206	0.534577	0.858865	0.0277526	0.0174971	0.113909	0.52344	PPI	1124	488	93	1031	-0.00155991	0.00648221	0.809878	0.958745	-0.000985055	0.00725936	0.89209	0.946008	PPI	7421.13	4742.76	23798.7	0.0052732	0.00245319	0.465218	0.641775	0.826274	NS	NS
k__Bacteria.p__Firmicutes.c__Negativicutes.o__Selenomonadales	454	413	108	346	-0.0163112	0.0145139	0.261702	0.592767	-0.00786951	0.0176956	0.656768	0.941312	PPI	305	272	48	257	-0.0105601	0.0185182	0.568933	0.859285	0.0149501	0.0217917	0.493287	0.916792	PPI	1124	983	93	1031	-0.0010046	0.0126453	0.936693	0.984661	0.00171793	0.0141082	0.903105	0.947279	PPI	4747.12	2916.11	6253.8	0.0084767	-0.00822792	-0.970652	0.331722	0.597279	NS	NS
k__Bacteria.p__Bacteroidetes.c__Bacteroidia.o__Bacteroidales.f__Porphyromonadaceae.g__Odoribacter	454	184	108	346	-0.00298016	0.00253525	0.240448	0.586346	-0.00249539	0.00312872	0.425602	0.883239	PPI	305	100	48	257	-0.00107232	0.00158695	0.499794	0.858865	0.000457182	0.0019623	0.815973	0.972421	PPI	1124	398	93	1031	-2.96786e-05	0.00170372	0.986105	0.994717	0.000235137	0.00190011	0.901538	0.947279	PPI	155582	397074	344512	0.00105576	-0.00100279	-0.949836	0.342195	0.600398	NS	NS
k__Bacteria.p__Firmicutes.c__Clostridia.o__Clostridiales.f__Lachnospiraceae.g__Roseburia.s__Roseburia_inulinivorans.t__GCF_000174195	454	325	108	346	0.000501471	0.00550397	0.927447	0.971693	-0.00169843	0.00665832	0.798793	0.941312	PPI	305	259	48	257	-0.0084522	0.00809574	0.297317	0.825902	-0.00613428	0.00985229	0.534068	0.916792	PPI	1124	1024	93	1031	-0.00849128	0.00494094	0.0859733	0.329515	-0.000565099	0.00551217	0.918364	0.947678	PPI	33010.2	15257.6	40962	0.00334769	-0.00515777	-1.5407	0.123391	0.342609	NS	NS
k__Bacteria.p__Firmicutes.c__Clostridia.o__Clostridiales.f__Lachnospiraceae.g__Blautia	454	449	108	346	-0.0248813	0.0164259	0.13056	0.457854	-0.0152309	0.019849	0.443339	0.891228	PPI	305	305	48	257	-0.0221303	0.0124828	0.0773011	0.49292	-0.0467956	0.0147957	0.00175121	0.0236534	PPI	1124	1124	93	1031	0.00622966	0.00768847	0.417966	0.762293	0.000846942	0.00845965	0.920272	0.947678	PPI	3706.29	6417.62	16916.9	0.00608122	-0.00476522	-0.783596	0.433277	0.694828	NS	NS
k__Bacteria.p__Bacteroidetes.c__Bacteroidia.o__Bacteroidales.f__Bacteroidaceae.g__Bacteroides.s__Bacteroides_massiliensis.t__Bacteroides_massiliensis_unclassified	454	85	108	346	0.000456792	0.00555498	0.9345	0.972488	-0.00127873	0.00673734	0.849565	0.942334	PPI	305	90	48	257	-0.00188418	0.00249279	0.450392	0.85031	-0.00151582	0.00309458	0.624705	0.917284	PPI	1124	411	93	1031	0.00244999	0.00353087	0.487907	0.798032	0.000418595	0.00395407	0.91571	0.947678	PPI	32406.8	160926	80211.4	0.00191199	-0.000335939	-0.175701	0.860529	0.915409	NS	NS
k__Bacteria.p__Firmicutes.c__Negativicutes.o__Selenomonadales.f__Acidaminococcaceae.g__Phascolarctobacterium.s__Phascolarctobacterium_succinatutens.t__GCF_000188175	454	70	108	346	0.000767802	0.00582139	0.895129	0.950843	0.00158137	0.00697424	0.820739	0.941312	PPI	305	57	48	257	0.00333167	0.0103739	0.748315	0.920182	0.0109493	0.0124645	0.380503	0.893316	PPI	1124	287	93	1031	0.00130752	0.00607928	0.829746	0.968037	0.00064757	0.00670926	0.923127	0.947678	PPI	29508.4	9292.11	27058	0.00389667	0.00135129	0.34678	0.728757	0.862234	NS	NS
k__Bacteria.p__Bacteroidetes.c__Bacteroidia.o__Bacteroidales.f__Rikenellaceae.g__Alistipes.s__Alistipes_indistinctus.t__GCF_000231275	454	92	108	346	-0.000506696	0.00205708	0.805551	0.920259	-0.00155356	0.00249229	0.533414	0.9395	PPI	305	107	48	257	-0.00272894	0.00201295	0.176255	0.821274	-0.0026502	0.00241544	0.273592	0.817055	PPI	1124	437	93	1031	-0.000827518	0.00137022	0.546017	0.815289	-0.000128396	0.00153635	0.933413	0.953168	PPI	236319	246794	532619	0.000992226	-0.00121487	-1.22439	0.220807	0.507329	NS	NS
k__Bacteria.p__Firmicutes.c__Clostridia.o__Clostridiales.f__Ruminococcaceae.g__Faecalibacterium.s__Faecalibacterium_prausnitzii.t__GCF_000166035	454	95	108	346	-0.000257687	0.00571995	0.964088	0.983392	0.00671458	0.00708283	0.343715	0.799241	PPI	305	92	48	257	0.0086122	0.00935658	0.358086	0.825902	0.017945	0.0111352	0.108253	0.522319	PPI	1124	363	93	1031	-0.00357457	0.00619102	0.5638	0.815289	-0.000318555	0.00689785	0.963174	0.978382	PPI	30564.3	11422.6	26090.1	0.00383265	-4.05883e-05	-0.0105901	0.99155	0.99155	NS	NS
k__Bacteria.p__Bacteroidetes.c__Bacteroidia.o__Bacteroidales.f__Bacteroidaceae.g__Bacteroides.s__Bacteroides_stercoris	454	135	108	346	-0.0147874	0.0101637	0.146407	0.468027	-0.0153463	0.0125858	0.223443	0.676735	PPI	305	102	48	257	-0.00354525	0.00247536	0.153239	0.76271	-0.00202301	0.00299759	0.500413	0.916792	PPI	1124	479	93	1031	0.000205596	0.00321789	0.949069	0.984661	0.000127622	0.00356726	0.971468	0.98164	PPI	9680.42	163201	96573.3	0.00192645	-0.00260482	-1.35214	0.176331	0.441972	NS	NS
k__Bacteria.p__Firmicutes.c__Erysipelotrichia.o__Erysipelotrichales.f__Erysipelotrichaceae.g__Turicibacter	454	82	108	346	-0.00422517	0.00241922	0.0814249	0.385174	-0.00491341	0.00292394	0.0936653	0.516497	PPI	305	65	48	257	-0.00043715	0.0025657	0.864825	0.942754	-0.000312647	0.00300852	0.917311	0.972421	PPI	1124	414	93	1031	-0.00204772	0.00215591	0.34242	0.712605	1.50591e-05	0.00239253	0.994979	0.9989	PPI	170863	151911	215150	0.00136345	-0.00228453	-1.67555	0.0938269	0.282947	NS	NS
k__Bacteria.p__Bacteroidetes.c__Bacteroidia.o__Bacteroidales.f__Bacteroidaceae.g__Bacteroides.s__Bacteroides_stercoris.t__Bacteroides_stercoris_unclassified	454	135	108	346	-0.0145262	0.0101271	0.152176	0.468027	-0.0151744	0.0125382	0.226902	0.676735	PPI	305	102	48	257	-0.0025348	0.00249185	0.309949	0.825902	-0.000376895	0.00300502	0.900296	0.972421	PPI	1124	479	93	1031	0.000175394	0.00320889	0.956421	0.984661	-4.91806e-06	0.00356494	0.9989	0.9989	PPI	9750.57	161048	97115.8	0.00193198	-0.0019888	-1.02941	0.303286	0.579546	NS	NS
Pathways
Pathways	N.IBD	non-zeros.IBD	Users.IBD	Non-users.IBD	Coef.IBD_univariate	SE.IBD_univariate	Pval.IBD_univariate	Qval.IBD_univariate	coeff.correcting.all.IBD_multivariate	SE.correcting_all.IBD_multivariate	pval.correcting.all.IBD_multivariate	qval.correcting.all.IBD_multivariate	drug.IBD	N.MIBS	non-zeros.MIBS	Users.MIBS	Non-users.MIBS	Coef.MIBS_univariate	SE.MIBS_univariate	Pval.MIBS_univariate	Qval.MIBS_univariate	coeff.correcting.all.MIBS_multivariate	SE.correcting_all.MIBS_multivariate	pval.correcting.all.MIBS_multivariate	qval.correcting.all.MIBS_multivariate	drug.MIBS	N.LLD	non-zeros.LLD	Users.LLD	Non-users.LLD	Coef.LLD_univariate	SE.LLD_univariate	Pval.LLD_univariate	Qval.LLD_univariate	coeff.correcting.all.LLD_multivariate	SE.correcting_all.LLD_multivariate	pval.correcting.all.LLD_multivariate	qval.correcting.all.LLD_multivariate	drug.LLD	inverse_var.ibd_univariate	inverse_var.mibs_univariate	inverse_var.lld_univariate	se_univariate	beta_univariate	Z_univariate	P_univariate	FDR_univariate	Het.Q_univariate	Het.I2_univariate
PWY0.1061	454	443	108	346	0.923621	0.134114	2.05004e-11	3.42357e-09	0.805238	0.16177	9.71567e-07	3.89841e-05	PPI	305	302	48	257	0.80608	0.159306	7.38839e-07	8.00409e-05	0.881013	0.192885	7.61379e-06	0.00122201	PPI	1124	1110	93	1031	0.925485	0.0973055	1.13919e-20	3.75933e-18	0.818556	0.108002	7.56109e-14	2.42711e-11	PPI	55.597	39.4035	105.615	0.0706022	0.901516	12.769	2.444e-37	3.92263e-35	0.44673	0
PWY.922	454	302	108	346	2.37773	0.253661	3.76645e-19	1.258e-16	2.46882	0.304427	6.38176e-15	2.04854e-12	PPI	305	183	48	257	1.76277	0.317264	6.11792e-08	1.98832e-05	1.88838	0.384303	1.5696e-06	0.000503841	PPI	1124	748	93	1031	1.89499	0.232273	9.06479e-16	1.49569e-13	1.63094	0.258569	4.13269e-10	6.63296e-08	PPI	15.5415	9.9348	18.5355	0.150735	2.03561	13.5045	1.47073e-41	4.72105e-39	2.92517	0.316279
PWY.6285	454	153	108	346	1.15256	0.306824	0.000195647	0.00155586	1.4162	0.367623	0.00013639	0.00162152	PPI	305	90	48	257	0.697922	0.36783	0.0587412	0.225965	1.03128	0.431001	0.0174219	0.159783	PPI	1124	307	93	1031	1.62578	0.267905	1.76601e-09	7.28479e-08	1.64142	0.299027	5.03453e-08	5.38695e-06	PPI	10.6223	7.39104	13.9328	0.176926	1.25376	7.08638	1.37667e-12	2.59948e-11	4.32051	0.537092
PWY.7391	454	77	108	346	0.561737	0.179402	0.00185805	0.00926249	0.632923	0.214699	0.00338823	0.0212778	PPI	305	73	48	257	0.303731	0.260476	0.244522	0.522826	0.585973	0.314447	0.0635016	0.3136	PPI	1124	385	93	1031	1.26169	0.212156	3.64879e-09	1.02802e-07	1.26628	0.235334	9.09742e-08	7.30068e-06	PPI	31.0703	14.7389	22.2172	0.121244	0.734438	6.0575	1.38251e-09	1.38683e-08	9.83705	0.796687
PWY.5173	454	294	108	346	1.71392	0.253705	4.54388e-11	5.05885e-09	1.65155	0.308219	1.42654e-07	9.15836e-06	PPI	305	173	48	257	1.28651	0.282887	7.89598e-06	0.000513239	1.20746	0.340234	0.000457753	0.0183673	PPI	1124	600	93	1031	1.43503	0.216858	5.66176e-11	6.22794e-09	1.25926	0.239414	1.73973e-07	9.30754e-06	PPI	15.5361	12.4961	21.2642	0.142427	1.48528	10.4283	1.84066e-25	1.9695e-23	1.3596	0
PWY66.409	454	448	108	346	0.415683	0.0833328	8.87509e-07	1.64682e-05	0.398908	0.100157	8.13602e-05	0.00108819	PPI	305	304	48	257	0.346606	0.11431	0.00264305	0.0373475	0.369781	0.134623	0.00643541	0.108724	PPI	1124	1120	93	1031	0.415098	0.0631404	7.54967e-11	6.22848e-09	0.369489	0.0699612	1.55673e-07	9.30754e-06	PPI	144.002	76.5299	250.833	0.0460597	0.404156	8.77461	1.71493e-18	5.50494e-17	0.302632	0
PWY.7560	454	449	108	346	0.697078	0.115231	3.16315e-09	2.11298e-07	0.777695	0.139719	4.86002e-08	5.20022e-06	PPI	305	299	48	257	0.744414	0.180728	4.96017e-05	0.00268676	0.823625	0.217722	0.000192711	0.00985094	PPI	1124	1118	93	1031	0.603624	0.0960135	4.6569e-10	2.56129e-08	0.539149	0.107177	5.74139e-07	2.63284e-05	PPI	75.3119	30.616	108.476	0.0682941	0.656555	9.61364	7.00285e-22	5.61979e-20	0.663923	0
PWY.6270	454	449	108	346	0.665285	0.112343	6.51895e-09	2.72166e-07	0.74633	0.136144	7.58134e-08	6.08402e-06	PPI	305	299	48	257	0.724716	0.177596	5.79972e-05	0.00269273	0.803453	0.214009	0.000214818	0.00985094	PPI	1124	1118	93	1031	0.57965	0.0936451	8.47538e-10	3.99554e-08	0.518205	0.104562	8.37125e-07	3.27761e-05	PPI	79.2331	31.7053	114.033	0.0666709	0.630254	9.45321	3.28586e-21	2.10953e-19	0.672155	0
PWY.5464	454	262	108	346	1.56351	0.293682	1.62677e-07	4.93945e-06	1.78378	0.358253	9.5434e-07	3.89841e-05	PPI	305	161	48	257	1.32649	0.347314	0.000162853	0.0044106	1.21899	0.422019	0.00419224	0.0916483	PPI	1124	555	93	1031	1.5294	0.265141	1.03624e-08	2.63047e-07	1.45436	0.294583	9.18957e-07	3.27761e-05	PPI	11.5943	8.29002	14.2248	0.171224	1.49168	8.71185	2.98958e-18	8.72415e-17	0.306255	0
PWY.6628	454	393	108	346	1.40962	0.277513	5.61123e-07	1.10244e-05	1.45314	0.336896	2.03194e-05	0.000422263	PPI	305	242	48	257	1.59487	0.397414	7.58589e-05	0.00278277	1.5691	0.475728	0.00110633	0.0359282	PPI	1124	907	93	1031	1.75713	0.277261	3.38205e-10	2.23215e-08	1.46861	0.30964	2.38915e-06	7.66918e-05	PPI	12.9848	6.3316	13.0083	0.175887	1.58575	9.01578	1.95477e-19	1.0458e-17	0.785397	0
PWY0.1297	454	454	108	346	0.568899	0.109076	2.83155e-07	6.75526e-06	0.566672	0.129562	1.56243e-05	0.0003858	PPI	305	304	48	257	0.38269	0.137905	0.00586981	0.0578087	0.352223	0.162583	0.0311772	0.222397	PPI	1124	1124	93	1031	0.520885	0.0871964	3.11398e-09	1.02802e-07	0.442516	0.0963619	4.90273e-06	0.00014307	PPI	84.0503	52.5823	131.523	0.061067	0.508836	8.33243	7.9201e-17	2.11863e-15	1.15905	0
PWY.5910	454	180	108	346	1.31765	0.251173	2.42568e-07	6.23212e-06	1.25324	0.303898	4.53914e-05	0.000728531	PPI	305	119	48	257	0.920622	0.315386	0.0037788	0.047235	1.04992	0.385456	0.00688357	0.108813	PPI	1124	613	93	1031	1.40035	0.24462	1.33121e-08	3.13785e-07	1.2116	0.271854	9.18895e-06	0.000245804	PPI	15.8509	10.0535	16.7115	0.153184	1.25642	8.20202	2.36378e-16	5.83672e-15	1.53927	0
NONMEVIPP.PWY	454	454	108	346	-0.124704	0.0209502	5.50751e-09	2.62787e-07	-0.115355	0.0253432	7.13566e-06	0.000229055	PPI	305	305	48	257	-0.0785147	0.0229499	0.0007142	0.0154743	-0.0893983	0.0271191	0.00111926	0.0359282	PPI	1124	1124	93	1031	-0.0833034	0.0140166	3.73826e-09	1.02802e-07	-0.0674522	0.0154454	1.38118e-05	0.000341044	PPI	2278.38	1898.62	5089.95	0.010388	-0.092501	-8.90461	5.3576e-19	2.14974e-17	3.16472	0.368032
PWY.2941	454	454	108	346	0.413961	0.0693045	4.86022e-09	2.62787e-07	0.389887	0.0835748	4.23836e-06	0.000151168	PPI	305	305	48	257	0.214903	0.0876621	0.0148063	0.10461	0.164422	0.107361	0.12686	0.403189	PPI	1124	1124	93	1031	0.279505	0.0550419	4.46962e-07	7.76303e-06	0.26044	0.0612157	2.27921e-05	0.00052259	PPI	208.198	130.13	330.076	0.0386795	0.308809	7.9838	1.41895e-15	3.25346e-14	3.73301	0.46424
NAD.BIOSYNTHESIS.II	454	427	108	346	1.2801	0.206255	1.25831e-09	1.05069e-07	1.53999	0.245322	9.0292e-10	1.44919e-07	PPI	305	289	48	257	1.09993	0.274351	7.70614e-05	0.00278277	1.32114	0.307912	2.50247e-05	0.00267765	PPI	1124	1081	93	1031	0.917022	0.175419	2.04852e-07	3.75563e-06	0.818006	0.195634	3.13386e-05	0.000628731	PPI	23.5066	13.2858	32.4971	0.120134	1.07527	8.95056	3.5367e-19	1.62183e-17	1.80812	0
TEICHOICACID.PWY	454	93	108	346	0.280807	0.184167	0.128047	0.256094	0.521901	0.221487	0.0189422	0.0844507	PPI	305	41	48	257	0.412989	0.179991	0.0224572	0.14311	0.138933	0.209994	0.508801	0.832505	PPI	1124	219	93	1031	0.844093	0.170217	8.18759e-07	1.28662e-05	0.781856	0.186645	3.03126e-05	0.000628731	PPI	29.4832	30.8672	34.5138	0.102671	0.528753	5.14997	2.60532e-07	1.63445e-06	5.65823	0.646532
GLUTORN.PWY	454	454	108	346	0.38597	0.0807635	2.41011e-06	3.65898e-05	0.424137	0.0965573	1.43965e-05	0.000385106	PPI	305	305	48	257	0.223752	0.100506	0.0267472	0.158052	0.209974	0.118497	0.0775556	0.336091	PPI	1124	1124	93	1031	0.273203	0.0638785	2.05753e-05	0.000219027	0.287695	0.0712569	5.78814e-05	0.00109294	PPI	153.31	98.9958	245.07	0.0448392	0.298119	6.64863	2.95833e-11	4.31647e-10	1.88284	0
ARGSYNBSUB.PWY	454	453	108	346	0.336238	0.0760549	1.24184e-05	0.000148134	0.377784	0.0911654	4.17913e-05	0.000728531	PPI	305	305	48	257	0.224248	0.0954818	0.0195	0.129337	0.208712	0.112549	0.0647991	0.315159	PPI	1124	1124	93	1031	0.255497	0.0603093	2.45851e-05	0.000225573	0.270443	0.0673411	6.33119e-05	0.00112906	PPI	172.88	109.688	274.935	0.0423522	0.274386	6.47867	9.25341e-11	1.23764e-09	1.03521	0
PWY66.400	454	453	108	346	0.479282	0.105385	7.04676e-06	9.05237e-05	0.425994	0.129543	0.00109871	0.00928123	PPI	305	300	48	257	0.834284	0.164042	6.54507e-07	8.00409e-05	0.768679	0.192437	8.45505e-05	0.00678518	PPI	1124	1118	93	1031	0.580663	0.0976516	3.67159e-09	1.02802e-07	0.429714	0.108983	8.57314e-05	0.00144841	PPI	90.0422	37.1611	104.868	0.0656432	0.581939	8.86519	7.63737e-19	2.724e-17	3.31542	0.396758
PWY0.862	454	348	108	346	0.842125	0.285529	0.00335501	0.0160082	0.807446	0.343616	0.01927	0.0847354	PPI	305	195	48	257	0.825579	0.376393	0.0290511	0.165642	0.758732	0.452545	0.094807	0.361248	PPI	1124	738	93	1031	1.45392	0.274501	1.42022e-07	2.75689e-06	1.1929	0.305765	0.000101585	0.00163045	PPI	12.2659	7.05859	13.2713	0.175154	1.08763	6.20959	5.31231e-10	5.88018e-09	3.00463	0.33436
PWY.7219	454	454	108	346	-0.0564387	0.0156844	0.00035707	0.00245474	-0.0567676	0.0187421	0.00261662	0.0171415	PPI	305	305	48	257	-0.0495102	0.0178019	0.00577988	0.0578087	-0.0553934	0.0214764	0.0104758	0.111431	PPI	1124	1124	93	1031	-0.0584912	0.0110269	1.3634e-07	2.75689e-06	-0.0460538	0.0121801	0.000164801	0.00251911	PPI	4065.05	3155.49	8224.24	0.00804654	-0.0561161	-6.97394	3.08181e-12	5.4959e-11	0.184515	0
PWY.7357	454	454	108	346	-0.0726897	0.0319693	0.0234743	0.0699252	-0.0666222	0.0385742	0.08494	0.208135	PPI	305	305	48	257	-0.0142609	0.0447257	0.750063	0.8835	-0.0232346	0.0542389	0.66873	0.923396	PPI	1124	1124	93	1031	-0.123517	0.02257	5.47582e-08	1.20468e-06	-0.0906266	0.0251309	0.000325034	0.00474254	PPI	978.437	499.904	1963.08	0.0170463	-0.0931956	-5.46719	4.57218e-08	3.57969e-07	5.33102	0.624837
HEXITOLDEGSUPER.PWY	454	453	108	346	0.285839	0.0712148	7.04163e-05	0.000603053	0.216994	0.0880565	0.014158	0.0688593	PPI	305	301	48	257	0.480976	0.123186	0.00011734	0.00346686	0.43484	0.146786	0.00333735	0.0824068	PPI	1124	1121	93	1031	0.331258	0.0696928	2.26775e-06	3.11816e-05	0.279012	0.0780779	0.000368044	0.00513662	PPI	197.178	65.8989	205.885	0.0461776	0.3332	7.21562	5.36894e-13	1.14895e-11	1.88213	0
CALVIN.PWY	454	454	108	346	-0.124922	0.0251843	1.01789e-06	1.69987e-05	-0.119121	0.0301654	9.33044e-05	0.00119803	PPI	305	305	48	257	-0.0471138	0.0347388	0.176064	0.44016	-0.0595422	0.0415175	0.152727	0.45873	PPI	1124	1124	93	1031	-0.0935532	0.0186567	6.18824e-07	1.02106e-05	-0.0702941	0.0204962	0.000627509	0.00839293	PPI	1576.67	828.647	2872.96	0.0137643	-0.0956327	-6.94788	3.7082e-12	6.26491e-11	3.31568	0.396806
NONOXIPENT.PWY	454	454	108	346	-0.148464	0.0328325	7.92778e-06	9.80696e-05	-0.146978	0.0396526	0.000240328	0.00257151	PPI	305	305	48	257	-0.0501833	0.0474735	0.291331	0.555365	-0.0613891	0.0574043	0.285859	0.674711	PPI	1124	1124	93	1031	-0.119326	0.0252749	2.64431e-06	3.49049e-05	-0.0913273	0.0280235	0.00115341	0.0148097	PPI	927.67	443.707	1565.39	0.0184529	-0.118084	-6.39918	1.56209e-10	1.92858e-09	2.90434	0.311375
PWY.7115	454	385	108	346	0.956076	0.250123	0.000151289	0.00123245	1.06772	0.3006	0.0004283	0.00404365	PPI	305	287	48	257	0.684125	0.233965	0.00372014	0.047235	0.544901	0.277067	0.0502681	0.273493	PPI	1124	1051	93	1031	0.832499	0.168669	9.20052e-07	1.38008e-05	0.597681	0.187565	0.00148133	0.0165952	PPI	15.9842	18.2683	35.1504	0.120036	0.821905	6.84716	7.53299e-12	1.20904e-10	0.638484	0
TRNA.CHARGING.PWY	454	454	108	346	-0.0816469	0.0320607	0.0112244	0.041655	-0.0533935	0.0378529	0.159176	0.323389	PPI	305	305	48	257	-0.0423319	0.034964	0.226972	0.505246	-0.0250206	0.0419818	0.551703	0.853141	PPI	1124	1124	93	1031	-0.076024	0.0176949	1.88792e-05	0.000214833	-0.0625282	0.0195137	0.00139382	0.0165952	PPI	972.865	818.009	3193.78	0.0141639	-0.0715924	-5.05457	4.31367e-07	2.42928e-06	0.861431	0
PWY.5686	454	454	108	346	-0.0734916	0.0159345	5.2623e-06	7.03044e-05	-0.0779332	0.0193492	6.7703e-05	0.000944898	PPI	305	305	48	257	-0.0478423	0.0184671	0.0100749	0.0900254	-0.0563323	0.0219216	0.0107612	0.111431	PPI	1124	1124	93	1031	-0.0470942	0.0117181	6.24037e-05	0.00040969	-0.04129	0.0129718	0.00149925	0.0165952	PPI	3938.45	2932.27	7282.56	0.00840565	-0.0545948	-6.49501	8.30254e-11	1.15875e-09	1.94978	0
ARGSYN.PWY	454	454	108	346	0.249961	0.0532803	3.63889e-06	5.06412e-05	0.280937	0.0647032	1.79814e-05	0.000412287	PPI	305	305	48	257	0.128359	0.0695204	0.0658391	0.240424	0.117972	0.0818495	0.150688	0.45873	PPI	1124	1124	93	1031	0.135001	0.0426932	0.00160872	0.00655405	0.151281	0.0474545	0.00147464	0.0165952	PPI	352.263	206.907	548.634	0.0300448	0.170316	5.66874	1.43852e-08	1.24801e-07	3.28295	0.390792
P185.PWY	454	447	108	346	0.301889	0.0985239	0.00232149	0.0114026	0.241756	0.120426	0.0453919	0.148682	PPI	305	300	48	257	0.651241	0.136644	2.96342e-06	0.000240778	0.61677	0.161383	0.000165971	0.00985094	PPI	1124	1115	93	1031	0.360987	0.0756209	2.05423e-06	2.94737e-05	0.264572	0.0841569	0.00171427	0.0168966	PPI	103.019	53.5577	174.87	0.0549279	0.38952	7.09147	1.32697e-12	2.59948e-11	4.60207	0.565413
PWY.6901	454	449	108	346	0.263062	0.0785589	0.000884768	0.00527701	0.201254	0.0950209	0.0348192	0.125584	PPI	305	298	48	257	0.434983	0.136756	0.00162891	0.0294108	0.436769	0.161099	0.00716001	0.108813	PPI	1124	1116	93	1031	0.322412	0.0737606	1.35371e-05	0.000165454	0.257678	0.0822063	0.00176875	0.0168966	PPI	162.035	53.4695	183.803	0.0500434	0.313402	6.26262	3.78564e-10	4.33997e-09	1.21592	0
SER.GLYSYN.PWY	454	454	108	346	-0.0790821	0.0445537	0.0766028	0.172874	-0.0798329	0.0536299	0.137399	0.286397	PPI	305	305	48	257	-0.0304882	0.0558067	0.585256	0.751811	-0.037434	0.0684774	0.585073	0.869483	PPI	1124	1124	93	1031	-0.114621	0.0277247	3.82836e-05	0.000323938	-0.0956391	0.0305422	0.00178695	0.0168966	PPI	503.771	321.091	1300.97	0.0216888	-0.0934914	-4.31058	1.62825e-05	5.7436e-05	1.95995	0
PWY.6519	454	322	108	346	0.506198	0.295252	0.0871509	0.190104	0.658604	0.348376	0.0594193	0.167256	PPI	305	181	48	257	0.328782	0.37765	0.384673	0.611124	0.183902	0.450759	0.683616	0.924832	PPI	1124	691	93	1031	1.13388	0.277942	4.83301e-05	0.000346716	0.967008	0.308611	0.00177455	0.0168966	PPI	11.4714	7.01166	12.9447	0.178379	0.725149	4.06521	4.79883e-05	0.000154042	3.81402	0.475619
BIOTIN.BIOSYNTHESIS.PWY	454	322	108	346	0.519214	0.303596	0.0879346	0.190104	0.679613	0.358077	0.0584275	0.167256	PPI	305	181	48	257	0.353022	0.391498	0.367933	0.610093	0.20038	0.467228	0.668368	0.923396	PPI	1124	691	93	1031	1.16912	0.287332	5.05586e-05	0.000354986	0.998947	0.31906	0.00178967	0.0168966	PPI	10.8495	6.52442	12.1125	0.184158	0.749412	4.06941	4.71333e-05	0.000152826	3.73376	0.464347
PWY.6936	454	454	108	346	0.309428	0.0566987	8.12911e-08	2.71512e-06	0.308084	0.06928	1.13438e-05	0.000331032	PPI	305	305	48	257	0.17364	0.0692277	0.012668	0.103765	0.197265	0.083273	0.0185667	0.165553	PPI	1124	1124	93	1031	0.159252	0.0418651	0.000150153	0.000813939	0.142793	0.0463374	0.0021115	0.0193654	PPI	311.067	208.661	570.552	0.0302852	0.204852	6.7641	1.34145e-11	2.0505e-10	4.79151	0.582595
FASYN.ELONG.PWY	454	329	108	346	0.664066	0.306314	0.0307021	0.0833699	0.67445	0.365562	0.0657873	0.17471	PPI	305	187	48	257	0.523543	0.395494	0.186594	0.452561	0.395666	0.476874	0.407454	0.764027	PPI	1124	710	93	1031	1.22432	0.288839	2.43317e-05	0.000225573	0.980745	0.322055	0.00238127	0.0195996	PPI	10.6578	6.39321	11.9864	0.185576	0.864394	4.6579	3.19445e-06	1.42419e-05	2.72323	0.265578
FASYN.INITIAL.PWY	454	329	108	346	0.581344	0.292515	0.0475007	0.119287	0.583157	0.348367	0.0949238	0.222554	PPI	305	187	48	257	0.411469	0.370138	0.267179	0.539337	0.288797	0.445498	0.517382	0.834572	PPI	1124	709	93	1031	1.1501	0.270984	2.37604e-05	0.000225573	0.92205	0.302141	0.00233114	0.0195996	PPI	11.687	7.29915	13.6179	0.175131	0.780871	4.45877	8.24301e-06	3.22684e-05	3.31787	0.397204
PWY.7664	454	329	108	346	0.64598	0.302065	0.0330249	0.0875423	0.664051	0.360019	0.0658563	0.17471	PPI	305	187	48	257	0.521363	0.388113	0.180188	0.44703	0.402452	0.467733	0.390332	0.755687	PPI	1124	708	93	1031	1.18195	0.284208	3.44514e-05	0.000299183	0.967922	0.316713	0.00229729	0.0195996	PPI	10.9597	6.63871	12.3802	0.182639	0.839721	4.5977	4.27175e-06	1.80425e-05	2.53418	0.21079
PWY.7400	454	454	108	346	0.214529	0.049129	1.58014e-05	0.000181989	0.24675	0.0596966	4.37366e-05	0.000728531	PPI	305	305	48	257	0.116838	0.0657601	0.0766402	0.266111	0.10613	0.0774398	0.171708	0.510356	PPI	1124	1124	93	1031	0.120499	0.0402238	0.00279888	0.0102626	0.136541	0.0447059	0.00231248	0.0195996	PPI	414.308	231.246	618.064	0.0281314	0.150659	5.35554	8.53003e-08	6.19936e-07	2.51687	0.205361
REDCITCYC	454	284	108	346	0.769982	0.277902	0.00583164	0.0256285	0.952988	0.332944	0.00442842	0.0258459	PPI	305	172	48	257	0.85686	0.343981	0.0132822	0.103765	0.907685	0.410502	0.027882	0.215076	PPI	1124	646	93	1031	1.12315	0.262339	2.01766e-05	0.000219027	0.877596	0.291592	0.00267627	0.0204273	PPI	12.9485	8.45144	14.5303	0.166828	0.933239	5.594	2.21893e-08	1.82635e-07	0.918467	0
PWY.7388	454	329	108	346	0.572121	0.288932	0.0483148	0.120426	0.576123	0.344228	0.0949839	0.222554	PPI	305	187	48	257	0.39918	0.365467	0.275608	0.542864	0.278421	0.43982	0.527259	0.84167	PPI	1124	708	93	1031	1.10175	0.26841	4.34242e-05	0.000342707	0.898218	0.299121	0.00273637	0.0204273	PPI	11.9787	7.48691	13.8804	0.173172	0.753752	4.35262	1.3452e-05	5.14059e-05	3.0174	0.337178
PWY.6282	454	329	108	346	0.659849	0.303332	0.0301392	0.0829746	0.692597	0.361662	0.0562059	0.167056	PPI	305	187	48	257	0.54818	0.397423	0.168825	0.432033	0.429619	0.479265	0.37085	0.739841	PPI	1124	708	93	1031	1.18618	0.29029	4.69903e-05	0.000346716	0.976257	0.323629	0.00261636	0.0204273	PPI	10.8683	6.33132	11.8668	0.185483	0.850406	4.58482	4.5437e-06	1.89419e-05	2.31084	0.134513
PWY.6527	454	454	108	346	-0.0807817	0.0307639	0.00895497	0.0351878	-0.0718596	0.0366636	0.0507222	0.159386	PPI	305	305	48	257	-0.0529478	0.0436887	0.226498	0.505246	-0.0569941	0.0525009	0.278653	0.670784	PPI	1124	1124	93	1031	-0.09323	0.0243686	0.000137596	0.000796608	-0.0815396	0.0269566	0.00254704	0.0204273	PPI	1056.62	523.915	1683.99	0.0175021	-0.0827361	-4.72721	2.27622e-06	1.05894e-05	0.654372	0
PWYG.321	454	319	108	346	0.558716	0.308262	0.0705973	0.162617	0.696546	0.367735	0.0589314	0.167256	PPI	305	187	48	257	0.497475	0.390989	0.20424	0.481	0.369914	0.471258	0.433187	0.764027	PPI	1124	708	93	1031	1.17136	0.286027	4.52088e-05	0.000346716	0.953572	0.318754	0.00283883	0.0207105	PPI	10.5235	6.54142	12.2232	0.18478	0.80072	4.33338	1.46838e-05	5.37209e-05	2.89699	0.309628
P441.PWY	454	449	108	346	0.236163	0.0747754	0.00169851	0.00859547	0.198414	0.0916252	0.0309552	0.118092	PPI	305	300	48	257	0.109875	0.0980764	0.263506	0.53801	0.0495696	0.115921	0.669288	0.923396	PPI	1124	1117	93	1031	0.236941	0.0625411	0.00015969	0.000849964	0.207806	0.0700149	0.00306428	0.0218586	PPI	178.847	103.961	255.664	0.0430941	0.21215	4.92295	8.52478e-07	4.48599e-06	1.34771	0
PWY.4984	454	421	108	346	-0.494747	0.206002	0.0167364	0.0556224	-0.570513	0.235942	0.0160546	0.074689	PPI	305	293	48	257	-0.224514	0.14254	0.116342	0.344622	-0.29798	0.163916	0.0702701	0.326909	PPI	1124	1096	93	1031	-0.245842	0.0912639	0.00717404	0.0219207	-0.297932	0.101656	0.00345449	0.0241063	PPI	23.5645	49.218	120.061	0.0720108	-0.270813	-3.76073	0.000169416	0.000498921	1.36204	0
PWY.7254	454	246	108	346	0.636847	0.282223	0.0245291	0.070627	0.589805	0.337295	0.0811275	0.201875	PPI	305	137	48	257	0.830874	0.336799	0.0141882	0.103765	0.71222	0.400745	0.0766803	0.336091	PPI	1124	528	93	1031	1.06641	0.25174	2.4608e-05	0.000225573	0.814097	0.278843	0.00357839	0.0244397	PPI	12.555	8.81575	15.7796	0.164066	0.865348	5.27439	1.33198e-07	9.29491e-07	1.30393	0
FUC.RHAMCAT.PWY	454	253	108	346	0.337569	0.319764	0.291696	0.47758	0.48319	0.385294	0.210551	0.395244	PPI	305	155	48	257	0.516014	0.404297	0.202835	0.481	0.453574	0.489991	0.355459	0.739841	PPI	1124	541	93	1031	1.20498	0.304484	8.05378e-05	0.000501462	0.98154	0.338237	0.0037843	0.0253075	PPI	9.78004	6.11784	10.7863	0.193586	0.729105	3.76632	0.000165674	0.00049242	4.21968	0.52603
PWY.7228	454	454	108	346	0.122721	0.0541293	0.0238667	0.0699252	0.111958	0.0657865	0.0895696	0.214824	PPI	305	305	48	257	0.171842	0.0907919	0.059367	0.225965	0.186959	0.10737	0.0828035	0.337284	PPI	1124	1123	93	1031	0.20119	0.0483097	3.36101e-05	0.000299183	0.154838	0.0538668	0.00412748	0.0270392	PPI	341.299	121.313	428.481	0.0334995	0.16714	4.98932	6.05921e-07	3.35346e-06	1.17285	0
PWY.1042	454	454	108	346	-0.158136	0.0307433	4.09279e-07	9.11327e-06	-0.157834	0.0366548	2.10474e-05	0.000422263	PPI	305	305	48	257	-0.0297326	0.0393076	0.450007	0.661775	-0.0510058	0.0471172	0.280016	0.670784	PPI	1124	1124	93	1031	-0.0972406	0.0217628	8.69527e-06	0.000110363	-0.068558	0.0239369	0.00426354	0.0273719	PPI	1058.03	647.214	2111.4	0.0161867	-0.102674	-6.3431	2.25186e-10	2.67721e-09	6.76034	0.704157
PWY.6284	454	289	108	346	0.831416	0.318035	0.00925112	0.0359288	1.09603	0.379271	0.0040661	0.0246268	PPI	305	182	48	257	0.552337	0.403966	0.172567	0.434761	0.539908	0.484984	0.266614	0.667317	PPI	1124	699	93	1031	1.12342	0.294533	0.00014407	0.000811633	0.935944	0.3293	0.00456458	0.02873	PPI	9.88668	6.12787	11.5274	0.190547	0.89154	4.67884	2.88498e-06	1.30434e-05	1.36064	0
PWY.5971	454	289	108	346	0.889965	0.328267	0.00696959	0.0287388	1.11478	0.391057	0.00459003	0.0263107	PPI	305	182	48	257	0.469136	0.406881	0.249832	0.530688	0.456122	0.488799	0.351596	0.739841	PPI	1124	699	93	1031	1.13035	0.296489	0.00014511	0.000811633	0.931928	0.33136	0.00500618	0.0309035	PPI	9.27997	6.0404	11.3758	0.193542	0.897181	4.63558	3.55934e-06	1.56514e-05	1.72571	0
PWY.6113	454	281	108	346	0.748358	0.325998	0.0221711	0.0676859	1.11212	0.387593	0.00433351	0.0257603	PPI	305	182	48	257	0.494686	0.407376	0.225586	0.505246	0.47831	0.489155	0.329054	0.718547	PPI	1124	699	93	1031	1.12364	0.297338	0.000165783	0.000868385	0.929833	0.332371	0.00524057	0.03174	PPI	9.40957	6.02572	11.3109	0.193361	0.849913	4.39547	1.10532e-05	4.27477e-05	1.70489	0
PWY.5188	454	453	108	346	-0.135779	0.0396231	0.000668895	0.00406202	-0.102492	0.0474664	0.031434	0.118092	PPI	305	305	48	257	-0.10286	0.048298	0.0340197	0.190628	-0.148485	0.0559585	0.00845138	0.11038	PPI	1124	1124	93	1031	-0.0808803	0.0271653	0.00297059	0.0106554	-0.0837244	0.0300193	0.00538044	0.0319837	PPI	636.946	428.688	1355.1	0.0203248	-0.0992177	-4.8816	1.05226e-06	5.27775e-06	1.31278	0
PWY.5484	454	454	108	346	0.313369	0.0941096	0.000943163	0.00533926	0.248308	0.11477	0.0311035	0.118092	PPI	305	301	48	257	0.558416	0.160418	0.000575583	0.0133617	0.518957	0.187154	0.00595974	0.106282	PPI	1124	1122	93	1031	0.396571	0.0961045	3.95939e-05	0.00032665	0.298126	0.107144	0.00548949	0.0320386	PPI	112.91	38.8591	108.271	0.0620126	0.38463	6.20245	5.55905e-10	5.94818e-09	1.76241	0
GLUCONEO.PWY	454	422	108	346	0.128986	0.208279	0.536044	0.707663	0.066865	0.24646	0.7863	0.917826	PPI	305	297	48	257	0.266293	0.129314	0.0403602	0.210965	0.225154	0.150823	0.136711	0.421963	PPI	1124	1109	93	1031	0.316734	0.0728488	1.50311e-05	0.000177152	0.222944	0.0804774	0.00569962	0.032671	PPI	23.0521	59.8012	188.432	0.0607137	0.289661	4.77094	1.83368e-06	8.78523e-06	0.765887	0
PWY.6125	454	454	108	346	0.104009	0.0490764	0.0346263	0.0910644	0.0939424	0.0597873	0.116917	0.257058	PPI	305	305	48	257	0.152861	0.078864	0.0535355	0.223065	0.16143	0.0934039	0.0851091	0.337284	PPI	1124	1123	93	1031	0.168755	0.0413302	4.76304e-05	0.000346716	0.127323	0.0460896	0.00583449	0.0328574	PPI	415.197	160.784	585.418	0.0293433	0.143408	4.88725	1.02255e-06	5.21013e-06	1.03499	0
PWY0.1241	454	246	108	346	0.424521	0.263437	0.107797	0.222249	0.477882	0.312647	0.127184	0.272173	PPI	305	133	48	257	0.497975	0.288729	0.0856164	0.286859	0.527043	0.342672	0.125236	0.403189	PPI	1124	496	93	1031	0.871238	0.223609	0.000103499	0.000632494	0.662755	0.247065	0.00741905	0.0410606	PPI	14.4094	11.9955	19.9995	0.146798	0.636036	4.33273	1.47272e-05	5.37209e-05	1.97968	0
GLYCOLYSIS	454	454	108	346	0.314619	0.0972645	0.0013109	0.006736	0.245902	0.118505	0.0386327	0.133597	PPI	305	301	48	257	0.559789	0.166074	0.000850283	0.0162554	0.519948	0.194432	0.00796733	0.11038	PPI	1124	1122	93	1031	0.404618	0.10107	6.65985e-05	0.000422644	0.299926	0.112699	0.00790089	0.041718	PPI	105.704	36.2576	97.8943	0.0645691	0.388412	6.01545	1.79388e-09	1.74496e-08	1.6662	0
GOLPDLCAT.PWY	454	447	108	346	-0.0491234	0.0835452	0.556852	0.727455	0.00408892	0.101106	0.967762	0.981222	PPI	305	304	48	257	0.0361284	0.0912547	0.692459	0.844512	-0.058582	0.105279	0.578383	0.867574	PPI	1124	1120	93	1031	-0.205614	0.0591777	0.0005316	0.00250612	-0.17439	0.0655561	0.00792771	0.041718	PPI	143.27	120.085	285.551	0.0426826	-0.111882	-2.62126	0.00876059	0.0198948	5.70379	0.649356
PWY.6630	454	293	108	346	1.0114	0.355767	0.00467982	0.0214118	0.768766	0.42673	0.0723782	0.185867	PPI	305	196	48	257	0.348772	0.456677	0.44564	0.658332	0.0349522	0.522898	0.946757	0.986718	PPI	1124	635	93	1031	1.06409	0.333787	0.00147268	0.00615172	0.983408	0.368868	0.00779062	0.041718	PPI	7.90076	4.79492	8.97556	0.214812	0.886613	4.1274	3.66893e-05	0.000120176	1.7928	0
CITRULBIO.PWY	454	423	108	346	-0.457672	0.205656	0.0265612	0.0758244	-0.516371	0.236202	0.0293884	0.115045	PPI	305	293	48	257	-0.204965	0.138986	0.14139	0.406651	-0.265992	0.159202	0.0960065	0.361248	PPI	1124	1096	93	1031	-0.21828	0.0889377	0.0142717	0.0380685	-0.262484	0.0990964	0.00819996	0.0424546	PPI	23.6438	51.7673	126.424	0.0703886	-0.242908	-3.45096	0.000558594	0.0015592	1.24175	0
RHAMCAT.PWY	454	454	108	346	-0.12692	0.0511422	0.0134525	0.0468036	-0.118458	0.06106	0.0530918	0.162134	PPI	305	305	48	257	-0.148721	0.0744038	0.0465367	0.21411	-0.183366	0.0878449	0.0378166	0.241819	PPI	1124	1124	93	1031	-0.107701	0.0393642	0.00631756	0.019484	-0.113532	0.0436624	0.00944413	0.0481201	PPI	382.333	180.638	645.352	0.0287679	-0.119915	-4.16835	3.06808e-05	0.000102589	0.264928	0
PWY.7184	454	454	108	346	0.123381	0.0520471	0.0181936	0.0584929	0.113461	0.0635281	0.0748643	0.190726	PPI	305	305	48	257	0.154982	0.0875749	0.0778011	0.266162	0.165125	0.103268	0.111023	0.378915	PPI	1124	1123	93	1031	0.182453	0.0474329	0.000126613	0.000746115	0.137308	0.0529449	0.00963286	0.0483148	PPI	369.153	130.389	444.467	0.0325471	0.155559	4.7795	1.75728e-06	8.54677e-06	0.703736	0
PWY.7197	454	454	108	346	0.196637	0.0606033	0.00126624	0.00671306	0.189011	0.0733541	0.0103362	0.0535147	PPI	305	305	48	257	0.205552	0.103315	0.0475514	0.21411	0.237018	0.122692	0.0544524	0.286545	PPI	1124	1123	93	1031	0.228791	0.059058	0.000113308	0.000679846	0.16944	0.0658286	0.0101875	0.0485862	PPI	272.275	93.6865	286.709	0.0391429	0.212041	5.41711	6.05692e-08	4.52156e-07	0.148992	0
PWY.7221	454	454	108	346	-0.0522853	0.0145817	0.000374506	0.00245474	-0.0480442	0.0175392	0.00643921	0.0356377	PPI	305	305	48	257	-0.0328598	0.0167644	0.0509623	0.220836	-0.0455772	0.0196057	0.0208897	0.176463	PPI	1124	1124	93	1031	-0.0338286	0.00966833	0.000485776	0.00239263	-0.0274883	0.010694	0.0102924	0.0485862	PPI	4703.07	3558.16	10697.9	0.00726258	-0.0382252	-5.26331	1.41483e-07	9.66302e-07	1.23896	0
PWY.6608	454	453	108	346	-0.187838	0.0525424	0.000389599	0.00250243	-0.129105	0.0623748	0.0391217	0.133597	PPI	305	305	48	257	-0.107234	0.0580136	0.0655378	0.240424	-0.121416	0.0701498	0.0846628	0.337284	PPI	1124	1124	93	1031	-0.0974999	0.0297223	0.00106924	0.00458245	-0.0840876	0.0326021	0.0100365	0.0485862	PPI	362.226	297.126	1131.97	0.0236273	-0.117382	-4.96807	6.76218e-07	3.67908e-06	2.27617	0.12133
PWY.7237	454	449	108	346	-0.446457	0.0898191	9.6559e-07	1.69741e-05	-0.415745	0.109146	0.000162041	0.00180063	PPI	305	305	48	257	-0.0807816	0.100539	0.422339	0.638328	-0.120328	0.111087	0.279719	0.670784	PPI	1124	1124	93	1031	-0.201528	0.0639832	0.00167792	0.0067526	-0.18151	0.0704842	0.0101521	0.0485862	PPI	123.955	98.9298	244.269	0.0462669	-0.240947	-5.20776	1.91131e-07	1.2521e-06	8.15252	0.754677
PWY.5177	454	436	108	346	-0.198713	0.202889	0.327915	0.504194	-0.177611	0.236636	0.453358	0.664606	PPI	305	305	48	257	-0.111426	0.0783632	0.156157	0.422282	-0.0263948	0.0911538	0.772392	0.933254	PPI	1124	1123	93	1031	-0.162971	0.0405844	6.33157e-05	0.00040969	-0.113756	0.0450023	0.0116229	0.0540718	PPI	24.2931	162.845	607.13	0.0354827	-0.153496	-4.32593	1.51888e-05	5.4782e-05	0.392392	0
PWY.5097	454	454	108	346	-0.0814168	0.0171108	2.67158e-06	3.8796e-05	-0.0849223	0.0207902	5.36059e-05	0.000819404	PPI	305	305	48	257	-0.0665897	0.0237771	0.00545001	0.0571372	-0.0677306	0.0281502	0.0168501	0.159085	PPI	1124	1124	93	1031	-0.0469699	0.0127144	0.000231336	0.00117447	-0.0352503	0.0140159	0.012049	0.0552532	PPI	3415.53	1768.81	6185.97	0.00937808	-0.0603695	-6.4373	1.21615e-10	1.56154e-09	2.69216	0.257103
PYRIDNUCSAL.PWY	454	437	108	346	0.31787	0.0902892	0.000477859	0.00295564	0.382567	0.104651	0.000292843	0.00293758	PPI	305	291	48	257	0.443831	0.14614	0.00261128	0.0373475	0.357818	0.17153	0.0379897	0.241819	PPI	1124	1094	93	1031	0.205809	0.0812139	0.0114132	0.0313863	0.226587	0.0906039	0.0125437	0.0567119	PPI	122.667	46.823	151.614	0.0558055	0.283326	5.07703	3.83385e-07	2.19761e-06	2.26366	0.116476
PWY.6386	454	454	108	346	-0.0632496	0.0149976	3.0135e-05	0.000296032	-0.0561573	0.0178891	0.00182277	0.0127197	PPI	305	305	48	257	-0.0404417	0.0194977	0.0389606	0.207577	-0.0507294	0.0233347	0.0306403	0.222397	PPI	1124	1124	93	1031	-0.0475947	0.0117964	5.84268e-05	0.000393487	-0.0322245	0.013014	0.0134354	0.0598993	PPI	4445.88	2630.47	7186.29	0.00837337	-0.0511553	-6.10929	1.00075e-09	1.03626e-08	1.04334	0
LACTOSECAT.PWY	454	452	108	346	0.482533	0.132046	0.000289329	0.00214746	0.468704	0.159284	0.00344687	0.0212778	PPI	305	302	48	257	0.00517046	0.101982	0.959601	0.993217	-0.102238	0.12298	0.40658	0.764027	PPI	1124	1117	93	1031	0.221206	0.0765401	0.00392813	0.0137251	0.208955	0.0847692	0.0138616	0.0609532	PPI	57.3519	96.1508	170.696	0.0555386	0.203364	3.66167	0.000250574	0.000724632	8.30095	0.759064
ANAEROFRUCAT.PWY	454	454	108	346	0.167819	0.0608263	0.00604607	0.0262258	0.143334	0.0741764	0.0540446	0.162134	PPI	305	301	48	257	0.474379	0.130233	0.000319363	0.00798407	0.438096	0.152189	0.00432887	0.0916483	PPI	1124	1122	93	1031	0.232974	0.0704172	0.000968376	0.00420479	0.191307	0.0785925	0.0150903	0.0654592	PPI	270.282	58.9597	201.671	0.0433999	0.226613	5.22151	1.77466e-07	1.1868e-06	4.56184	0.561581
PWY.6277	454	454	108	346	-0.0327181	0.0178968	0.0682197	0.158232	-0.0400803	0.0211547	0.0588832	0.167256	PPI	305	305	48	257	-0.0488024	0.0188817	0.010249	0.0900254	-0.0581284	0.0222793	0.00962817	0.11038	PPI	1124	1124	93	1031	-0.0410947	0.0111072	0.00022631	0.00116691	-0.029704	0.0122557	0.0155287	0.0655882	PPI	3122.1	2804.9	8105.71	0.00844169	-0.0407717	-4.8298	1.3667e-06	6.74941e-06	0.384239	0
PWY0.166	454	454	108	346	0.0877224	0.0381568	0.021977	0.0676859	0.0862234	0.0463203	0.0634217	0.172529	PPI	305	305	48	257	0.122907	0.069254	0.0769674	0.266111	0.139793	0.0822259	0.0902929	0.349205	PPI	1124	1123	93	1031	0.127212	0.0366015	0.000529399	0.00250612	0.0991853	0.0408848	0.0154323	0.0655882	PPI	686.842	208.502	746.454	0.0246797	0.110145	4.46298	8.08268e-06	3.20313e-05	0.596723	0
PEPTIDOGLYCANSYN.PWY	454	454	108	346	-0.0587526	0.0149628	0.000100196	0.000836636	-0.0537255	0.0179673	0.00296345	0.0190254	PPI	305	305	48	257	-0.0348728	0.0181005	0.0550247	0.225965	-0.0476507	0.0213146	0.026262	0.210752	PPI	1124	1124	93	1031	-0.0443995	0.0108189	4.36173e-05	0.000342707	-0.0286663	0.0119392	0.0165202	0.0688699	PPI	4466.54	3052.25	8543.41	0.00789037	-0.0465804	-5.90345	3.55973e-09	3.26478e-08	1.12078	0
DENOVOPURINE2.PWY	454	454	108	346	0.114142	0.0315388	0.000330479	0.00234851	0.120246	0.0377958	0.00158174	0.0116535	PPI	305	305	48	257	0.113556	0.0565139	0.0454082	0.21411	0.123142	0.0670814	0.0675342	0.32356	PPI	1124	1123	93	1031	0.09585	0.0279931	0.000639494	0.00289086	0.074802	0.0312377	0.0168099	0.0691792	PPI	1005.33	313.105	1276.14	0.0196321	0.105074	5.35217	8.69069e-08	6.19936e-07	0.213766	0
GLUCARDEG.PWY	454	188	108	346	0.0998918	0.241152	0.67891	0.827576	-0.0371073	0.289714	0.898148	0.974006	PPI	305	93	48	257	0.0844625	0.248331	0.734005	0.871026	-0.0138399	0.29672	0.962833	0.987806	PPI	1124	325	93	1031	0.562591	0.195644	0.00410933	0.0141258	0.515751	0.216263	0.0172595	0.0701305	PPI	17.1957	16.2158	26.1257	0.1296	0.298728	2.30499	0.0211669	0.0419419	3.24328	0.383339
PWY66.399	454	425	108	346	0.535696	0.205256	0.00936735	0.035962	0.498861	0.249754	0.046463	0.150653	PPI	305	295	48	257	0.410923	0.139282	0.0034354	0.046521	0.377959	0.16387	0.0218909	0.180179	PPI	1124	1116	93	1031	0.297889	0.0733469	5.22481e-05	0.000359206	0.194026	0.0818408	0.0179291	0.0710525	PPI	23.736	51.5479	185.882	0.0618788	0.341812	5.5239	3.31559e-08	2.66076e-07	1.49708	0
PWY.7003	454	423	108	346	-0.0612346	0.202878	0.762926	0.884782	0.105663	0.233662	0.65137	0.84861	PPI	305	296	48	257	0.491078	0.124098	9.56514e-05	0.00310867	0.471127	0.14697	0.00152113	0.0443893	PPI	1124	1105	93	1031	0.211164	0.0707318	0.00289534	0.0104996	0.187647	0.0790664	0.0178104	0.0710525	PPI	24.2957	64.9341	199.881	0.0588123	0.251141	4.27021	1.95287e-05	6.8138e-05	6.42843	0.688882
PWY.724	454	454	108	346	-0.0105939	0.0164641	0.520271	0.695082	-0.0151741	0.0196936	0.441466	0.656067	PPI	305	305	48	257	-0.0498839	0.0162071	0.00228977	0.0354369	-0.0370549	0.0192767	0.0557189	0.28848	PPI	1124	1124	93	1031	-0.0418592	0.0098308	2.23728e-05	0.000225573	-0.0255145	0.010874	0.019139	0.0740194	PPI	3689.13	3807.07	10347.2	0.0074862	-0.0371072	-4.95675	7.16815e-07	3.83496e-06	3.44842	0.420025
P23.PWY	454	193	108	346	0.627736	0.264851	0.0182134	0.0584929	0.747551	0.319767	0.0198937	0.0851452	PPI	305	124	48	257	0.416032	0.330342	0.208873	0.484883	0.365229	0.385054	0.343736	0.739841	PPI	1124	495	93	1031	0.954107	0.259969	0.000253928	0.00126964	0.676897	0.288158	0.0190017	0.0740194	PPI	14.2559	9.16371	14.7964	0.161762	0.703336	4.34796	1.3741e-05	5.18925e-05	1.76837	0
PWY.5384	454	377	108	346	0.809806	0.269757	0.00283573	0.0137266	0.698138	0.318987	0.0292073	0.115045	PPI	305	248	48	257	1.09965	0.326029	0.000842281	0.0162554	0.921477	0.391575	0.0193436	0.167819	PPI	1124	930	93	1031	0.813299	0.234822	0.000553462	0.00257243	0.586141	0.260033	0.0243902	0.0917224	PPI	13.7421	9.40778	18.1352	0.155634	0.877387	5.63752	1.72519e-08	1.45733e-07	0.601986	0
PWY.6385	454	454	108	346	-0.128209	0.0352704	0.000311516	0.00226188	-0.137917	0.0429378	0.0014275	0.0110439	PPI	305	305	48	257	-0.00243273	0.05275	0.963248	0.993627	-0.00684353	0.0605681	0.910128	0.986718	PPI	1124	1123	93	1031	-0.0648498	0.0251061	0.0099213	0.0284698	-0.0626261	0.0277673	0.0243114	0.0917224	PPI	803.856	359.381	1586.51	0.0190701	-0.0752144	-3.94409	8.01026e-05	0.00024724	4.3317	0.538287
UDPNAGSYN.PWY	454	454	108	346	0.4784	0.0939576	5.28635e-07	1.10244e-05	0.569731	0.112961	6.96996e-07	3.72893e-05	PPI	305	305	48	257	0.155763	0.139439	0.264866	0.53801	0.159575	0.160991	0.322495	0.709046	PPI	1124	1124	93	1031	0.196797	0.0805138	0.0146694	0.0387272	0.200852	0.0892188	0.0245736	0.0917224	PPI	113.276	51.4317	154.262	0.0559919	0.290186	5.18264	2.18765e-07	1.40447e-06	6.28746	0.681907
GLYCOLYSIS.E.D	454	426	108	346	0.118486	0.201884	0.55757	0.727455	-0.0207619	0.246583	0.932941	0.979975	PPI	305	283	48	257	0.244446	0.281339	0.38562	0.611124	0.120062	0.338255	0.722914	0.924832	PPI	1124	1065	93	1031	0.466585	0.182219	0.0105804	0.0298422	0.44264	0.200616	0.0275666	0.101711	PPI	24.5357	12.634	30.1171	0.121909	0.297944	2.44399	0.0145259	0.0310853	1.68286	0
PWY.6545	454	452	108	346	0.0900504	0.0462867	0.0523714	0.128618	0.122263	0.0551767	0.027285	0.110867	PPI	305	305	48	257	0.140095	0.0824398	0.0902979	0.296433	0.169093	0.0973951	0.0837078	0.337284	PPI	1124	1123	93	1031	0.15016	0.0439089	0.000649455	0.00289622	0.10713	0.0490041	0.0290221	0.105865	PPI	466.754	147.138	518.674	0.0297145	0.12408	4.17574	2.97016e-05	0.00010036	0.931031	0
PWY.6588	454	429	108	346	-0.400677	0.18654	0.0322665	0.0868112	-0.225708	0.217739	0.300554	0.51318	PPI	305	302	48	257	-0.0645069	0.107155	0.547645	0.739667	-0.088011	0.125487	0.483714	0.812943	PPI	1124	1115	93	1031	-0.177822	0.0609344	0.00359221	0.0127465	-0.14669	0.0674855	0.0299544	0.108038	PPI	28.7379	87.0909	269.324	0.0509546	-0.168827	-3.31329	0.000922061	0.00246651	2.51436	0.20457
PWY.7315	454	221	108	346	-0.0243327	0.290608	0.933309	0.959641	-0.100439	0.350445	0.774565	0.916039	PPI	305	116	48	257	0.300069	0.327069	0.35965	0.60985	0.0697112	0.383401	0.855861	0.975001	PPI	1124	453	93	1031	0.752347	0.246967	0.00237076	0.00899253	0.591401	0.273561	0.0308485	0.110026	PPI	11.8409	9.34805	16.3954	0.163116	0.395164	2.42259	0.0154102	0.0325439	4.25999	0.530515
PWY.6387	454	454	108	346	-0.0604822	0.0149269	6.02433e-05	0.000543818	-0.0539508	0.0178042	0.00260614	0.0171415	PPI	305	305	48	257	-0.0392539	0.0193212	0.0431172	0.21411	-0.0506506	0.0230649	0.0290068	0.216539	PPI	1124	1124	93	1031	-0.0436248	0.0114696	0.000150455	0.000813939	-0.027089	0.0126733	0.0327862	0.113808	PPI	4488.09	2678.74	7601.6	0.00822873	-0.0479549	-5.82774	5.61826e-09	5.00962e-08	1.04966	0
PWY.7663	454	454	108	346	0.124931	0.0582347	0.0324892	0.0868112	0.0725402	0.0694804	0.297118	0.510026	PPI	305	303	48	257	0.395775	0.125486	0.00177749	0.0304044	0.429163	0.152031	0.0051277	0.0968231	PPI	1124	1124	93	1031	0.237987	0.0758635	0.00175144	0.00696355	0.178836	0.0838794	0.0332291	0.113808	PPI	294.874	63.5055	173.754	0.0433501	0.194169	4.4791	7.4959e-06	3.0458e-05	4.32838	0.537933
PWY.6471	454	353	108	346	1.0849	0.327013	0.000983608	0.00547542	1.43903	0.394911	0.000304138	0.00295844	PPI	305	225	48	257	1.11946	0.40952	0.00663925	0.0630047	0.883634	0.500316	0.078526	0.336091	PPI	1124	917	93	1031	0.830348	0.2974	0.0053273	0.0170279	0.709825	0.33248	0.032991	0.113808	PPI	9.35126	5.96279	11.3062	0.193818	0.984529	5.07966	3.78106e-07	2.19761e-06	0.471548	0
PWY.7198	454	298	108	346	0.419222	0.310926	0.178259	0.332617	-0.050762	0.373969	0.892097	0.974006	PPI	305	196	48	257	0.329422	0.372524	0.377249	0.611124	0.3433	0.432986	0.428568	0.764027	PPI	1124	711	93	1031	0.543654	0.269593	0.0439794	0.0874289	0.639201	0.299973	0.0333269	0.113808	PPI	10.3439	7.20594	13.7588	0.178718	0.453236	2.53605	0.0112112	0.0246493	0.234918	0
PWY.6151	454	454	108	346	-0.0486378	0.0195649	0.0132951	0.0467429	-0.039663	0.0233161	0.089716	0.214824	PPI	305	305	48	257	-0.0198959	0.0285891	0.487022	0.685233	-0.0379427	0.0342959	0.269601	0.667317	PPI	1124	1124	93	1031	-0.0497594	0.0155023	0.00136635	0.00578071	-0.0362058	0.017176	0.0352697	0.119174	PPI	2612.43	1223.49	4161.12	0.0111824	-0.0448241	-4.00844	6.11199e-05	0.00019048	0.899638	0
PWY.841	454	454	108	346	0.124734	0.0347889	0.000374825	0.00245474	0.128461	0.0420095	0.00238177	0.016267	PPI	305	305	48	257	0.137287	0.0668537	0.0408947	0.210965	0.141815	0.0786187	0.0724025	0.332017	PPI	1124	1123	93	1031	0.105742	0.0341367	0.00200011	0.00785759	0.0794951	0.0381398	0.0373694	0.121167	PPI	826.261	223.743	858.136	0.0228926	0.117665	5.13985	2.74954e-07	1.63445e-06	0.249437	0
PWY.6353	454	450	108	346	0.105147	0.0573127	0.0672538	0.157082	0.172294	0.0679343	0.0115979	0.0581709	PPI	305	305	48	257	0.0799642	0.0784261	0.308745	0.56372	0.0533683	0.0955931	0.577126	0.867574	PPI	1124	1124	93	1031	0.100561	0.0441082	0.0228053	0.0545344	0.101838	0.048682	0.0366845	0.121167	PPI	304.437	162.584	513.998	0.0319272	0.0985706	3.08735	0.00201947	0.00510433	0.07149	0
PWY.5030	454	434	108	346	0.646184	0.175614	0.00026272	0.00199428	0.481839	0.218481	0.0279984	0.112344	PPI	305	294	48	257	0.17927	0.156233	0.252153	0.532142	0.222596	0.184457	0.228654	0.611648	PPI	1124	1102	93	1031	0.198359	0.0958177	0.0386714	0.0802614	0.223045	0.106708	0.0368365	0.121167	PPI	32.4253	40.9689	108.92	0.074061	0.273717	3.69583	0.000219172	0.000639585	5.48241	0.635197
PWY.7210	454	298	108	346	0.456615	0.323338	0.158604	0.304448	-0.0187415	0.389245	0.961622	0.979975	PPI	305	196	48	257	0.323503	0.390643	0.408259	0.625869	0.346619	0.454373	0.446233	0.774275	PPI	1124	711	93	1031	0.560221	0.283183	0.0481398	0.0940007	0.658082	0.315176	0.0370342	0.121167	PPI	9.56503	6.55301	12.47	0.187028	0.471295	2.51991	0.0117384	0.0256328	0.243807	0
METHGLYUT.PWY	454	179	108	346	0.297757	0.247076	0.228807	0.398514	0.338231	0.296634	0.254878	0.454532	PPI	305	76	48	257	0.522989	0.217018	0.0165739	0.114607	0.42216	0.253292	0.0967844	0.361248	PPI	1124	277	93	1031	0.656038	0.188376	0.000515795	0.00250312	0.423611	0.206241	0.0402213	0.128418	PPI	16.3809	21.2328	28.1804	0.123284	0.523899	4.24953	2.1422e-05	7.39404e-05	1.3298	0
PWY.5723	454	217	108	346	0.29618	0.320708	0.356244	0.532768	0.177595	0.38503	0.644872	0.844914	PPI	305	120	48	257	0.210442	0.379692	0.579827	0.750773	0.0496726	0.451703	0.912519	0.986718	PPI	1124	433	93	1031	0.770479	0.279154	0.00587379	0.0184605	0.631048	0.30752	0.0404056	0.128418	PPI	9.72258	6.93644	12.8325	0.184141	0.482394	2.6197	0.00880082	0.0198948	1.91515	0
PWY.5667	454	454	108	346	-0.0999598	0.0236358	2.86771e-05	0.000296032	-0.0958337	0.0282796	0.000773748	0.00699511	PPI	305	305	48	257	-0.0616995	0.0326363	0.0596688	0.225965	-0.0934023	0.0387083	0.0165124	0.159085	PPI	1124	1124	93	1031	-0.050224	0.0179242	0.0051669	0.016974	-0.0402681	0.0198161	0.0423917	0.132599	PPI	1790.02	938.854	3112.59	0.013084	-0.067309	-5.1444	2.68381e-07	1.63445e-06	2.8464	0.297359
PWY0.1319	454	454	108	346	-0.0997482	0.0236132	2.92834e-05	0.000296032	-0.0956274	0.0282512	0.000784499	0.00699511	PPI	305	305	48	257	-0.0616679	0.0326357	0.0597939	0.225965	-0.0933621	0.0387077	0.0165569	0.159085	PPI	1124	1124	93	1031	-0.0501925	0.0179242	0.00519507	0.016974	-0.040238	0.0198162	0.0425473	0.132599	PPI	1793.45	938.889	3112.56	0.0130801	-0.0672416	-5.14075	2.73643e-07	1.63445e-06	2.82901	0.293039
PWY.6163	454	454	108	346	-0.0495124	0.0179802	0.00614449	0.026311	-0.0421381	0.0217742	0.0536938	0.162134	PPI	305	305	48	257	-0.020255	0.0240286	0.399953	0.616041	-0.0355865	0.0279649	0.204343	0.580479	PPI	1124	1124	93	1031	-0.0404037	0.0134049	0.00263575	0.00988407	-0.0301403	0.0148817	0.0430815	0.132973	PPI	3093.21	1731.98	5565.13	0.00981038	-0.0397568	-4.05252	5.06681e-05	0.000161034	0.95542	0
DTDPRHAMSYN.PWY	454	454	108	346	-0.186831	0.0332936	3.63068e-08	1.34739e-06	-0.145267	0.0396184	0.00028054	0.00290495	PPI	305	305	48	257	-0.0549796	0.0414008	0.1852	0.452556	-0.0656092	0.0505529	0.195478	0.560254	PPI	1124	1124	93	1031	-0.0755958	0.0223861	0.000758439	0.00333713	-0.0497326	0.0249522	0.0465027	0.141208	PPI	902.147	583.421	1995.46	0.0169491	-0.100968	-5.95715	2.56674e-09	2.4233e-08	9.16944	0.781884
PWY0.1533	454	168	108	346	-0.0690435	0.246032	0.779128	0.894257	-0.0892379	0.294559	0.762084	0.912794	PPI	305	88	48	257	0.254016	0.232407	0.275293	0.542864	0.14756	0.27381	0.590404	0.873362	PPI	1124	321	93	1031	0.532847	0.194423	0.0062294	0.0193934	0.426978	0.214593	0.0468763	0.141208	PPI	16.5203	18.5141	26.4548	0.127526	0.287183	2.25194	0.0243258	0.0470396	3.71332	0.461398
POLYAMINSYN3.PWY	454	250	108	346	0.592714	0.295031	0.0451517	0.114247	0.585878	0.353583	0.0983143	0.227042	PPI	305	185	48	257	0.345742	0.366339	0.346049	0.592273	0.251118	0.444388	0.572494	0.866842	PPI	1124	713	93	1031	0.698735	0.282711	0.0136009	0.0367894	0.62497	0.315005	0.0475092	0.141208	PPI	11.4885	7.45131	12.5117	0.178311	0.576379	3.23243	0.00122744	0.00317747	0.586739	0
PWY.7196	454	442	108	346	0.0194855	0.0542746	0.719763	0.855519	0.0558093	0.0653988	0.393995	0.605131	PPI	305	305	48	257	0.101209	0.0693782	0.145678	0.41531	0.127855	0.0834827	0.126843	0.403189	PPI	1124	1121	93	1031	0.0893175	0.036763	0.0152763	0.0396944	0.0809983	0.0407611	0.0471625	0.141208	PPI	339.474	207.756	739.911	0.0278732	0.0728191	2.61251	0.00898791	0.0201757	1.33447	0
PWY.6121	454	454	108	346	-0.0212678	0.0174221	0.22285	0.393819	-0.0272571	0.0208003	0.190822	0.36679	PPI	305	305	48	257	-0.0421801	0.0175718	0.0170235	0.115264	-0.0551948	0.0204587	0.00745757	0.108813	PPI	1124	1124	93	1031	-0.0310809	0.0110233	0.0048943	0.0163143	-0.023709	0.0121472	0.0512224	0.150848	PPI	3294.56	3238.67	8229.6	0.00823029	-0.0313259	-3.80617	0.000141134	0.000423402	0.715346	0
PWY.7269	454	203	108	346	-0.0380499	0.27806	0.89122	0.959641	0.0690862	0.330504	0.83453	0.933394	PPI	305	100	48	257	0.11812	0.311124	0.704471	0.844846	-0.0521609	0.363137	0.885895	0.975554	PPI	1124	372	93	1031	0.714779	0.234402	0.00234714	0.00899253	0.502555	0.258348	0.0520037	0.151474	PPI	12.9337	10.3307	18.2003	0.155296	0.331302	2.13336	0.0328954	0.0589912	4.91037	0.592699
PWY.5989	454	440	108	346	-0.0715961	0.11871	0.546752	0.718958	0.00507286	0.144697	0.972051	0.981222	PPI	305	299	48	257	0.0199397	0.121264	0.869507	0.948574	0.107581	0.140625	0.444975	0.774275	PPI	1124	1115	93	1031	0.0388095	0.069617	0.577319	0.685307	0.149077	0.0767565	0.0523788	0.151474	PPI	70.962	68.0042	206.333	0.0538148	0.0124039	0.230493	0.817709	0.849464	NS	NS
GLUCARGALACTSUPER.PWY	454	181	108	346	0.114747	0.23663	0.627976	0.79258	0.0169189	0.283216	0.952394	0.979975	PPI	305	91	48	257	-0.0224924	0.247058	0.927521	0.97916	-0.111492	0.294403	0.705211	0.924832	PPI	1124	349	93	1031	0.457257	0.196062	0.019867	0.049294	0.415843	0.217052	0.0556463	0.159486	PPI	17.8591	16.3833	26.0143	0.128824	0.225303	1.74892	0.0803056	0.12257	NS	NS
BRANCHED.CHAIN.AA.SYN.PWY	454	454	108	346	-0.0040408	0.028852	0.888684	0.959641	0.00557343	0.0349547	0.873399	0.956864	PPI	305	305	48	257	-0.031108	0.0303584	0.306345	0.562498	-0.0145237	0.0370521	0.695392	0.924832	PPI	1124	1124	93	1031	-0.0327428	0.0144245	0.0234016	0.0555577	-0.0303241	0.0159317	0.0572587	0.161228	PPI	1201.29	1085.03	4806.18	0.0118741	-0.0276313	-2.32703	0.0199639	0.0400526	0.80722	0
PWY.7383	454	427	108	346	0.180491	0.221445	0.415481	0.582287	0.220731	0.266927	0.408772	0.618942	PPI	305	302	48	257	-0.148284	0.105271	0.160044	0.42288	-0.101765	0.128503	0.429146	0.764027	PPI	1124	1123	93	1031	-0.116242	0.0520011	0.0255923	0.0578456	-0.110058	0.0578003	0.0571656	0.161228	PPI	20.3924	90.236	369.806	0.0456229	-0.109665	-2.40373	0.0162289	0.0338278	1.86742	0
VALSYN.PWY	454	454	108	346	-0.044062	0.0172962	0.0112	0.041655	-0.0569369	0.0208275	0.00655115	0.0356427	PPI	305	305	48	257	-0.0421268	0.0216969	0.0531667	0.223065	-0.0512628	0.0262825	0.0522304	0.279433	PPI	1124	1124	93	1031	-0.0302133	0.0119049	0.0112886	0.0313863	-0.0249364	0.0131815	0.0587934	0.16411	PPI	3342.73	2124.25	7055.82	0.00893613	-0.0359309	-4.02086	5.79869e-05	0.000182488	0.533212	0
PWY.5104	454	440	108	346	-0.38499	0.117058	0.00108953	0.00586942	-0.274075	0.135912	0.0444375	0.14754	PPI	305	305	48	257	-0.16514	0.117713	0.161693	0.423793	-0.0466917	0.138154	0.735658	0.924832	PPI	1124	1123	93	1031	-0.128764	0.075213	0.087176	0.152212	-0.154276	0.0827987	0.0626973	0.173499	PPI	72.9793	72.1691	176.772	0.0557347	-0.195005	-3.49881	0.000467334	0.00132756	3.47414	0.424318
PWY.5103	454	454	108	346	0.00576041	0.0317871	0.85628	0.937697	0.0110441	0.0385131	0.774445	0.916039	PPI	305	305	48	257	-0.033196	0.0337531	0.326162	0.572987	-0.0153085	0.0413131	0.711271	0.924832	PPI	1124	1124	93	1031	-0.0341206	0.0163933	0.0376281	0.0785904	-0.0329185	0.0180884	0.0690583	0.189468	PPI	989.688	877.752	3721.06	0.0133768	-0.0269127	-2.01189	0.0442312	0.0747274	1.2845	0
PWY.7111	454	454	108	346	-0.0372827	0.0162786	0.0224944	0.0676859	-0.0539909	0.0195911	0.00613307	0.0345389	PPI	305	305	48	257	-0.0426505	0.0216482	0.0497848	0.21865	-0.0518074	0.0262201	0.0492604	0.273493	PPI	1124	1124	93	1031	-0.0288931	0.0118668	0.0150575	0.0394364	-0.0232686	0.0131318	0.0766921	0.208629	PPI	3773.71	2133.8	7101.27	0.00876762	-0.0335834	-3.83039	0.00012794	0.000387441	0.383289	0
PWY.5083	454	270	108	346	0.429893	0.289801	0.138684	0.274086	0.521734	0.349873	0.1367	0.286397	PPI	305	154	48	257	0.491032	0.341549	0.151579	0.421053	0.62134	0.401814	0.12322	0.403189	PPI	1124	563	93	1031	0.738461	0.255695	0.00395117	0.0137251	0.500613	0.283959	0.078188	0.21091	PPI	11.907	8.57226	15.2952	0.167191	0.57647	3.44796	0.00056483	0.00156302	0.719754	0
P461.PWY	454	453	108	346	0.092092	0.0898277	0.305835	0.493473	0.0680037	0.109644	0.53547	0.747585	PPI	305	305	48	257	0.0424478	0.124966	0.734342	0.871026	0.0431321	0.148924	0.772332	0.933254	PPI	1124	1123	93	1031	0.15021	0.0829074	0.0702898	0.128153	0.161069	0.0918173	0.0796758	0.213133	PPI	123.931	64.0345	145.483	0.0547628	0.107915	1.97059	0.0487702	0.0815377	0.565725	0
GLUCUROCAT.PWY	454	453	108	346	-0.0624163	0.0766415	0.415869	0.582287	-0.0776793	0.0938588	0.408391	0.618942	PPI	305	305	48	257	-0.175472	0.086951	0.0444939	0.21411	-0.0926124	0.102227	0.365803	0.739841	PPI	1124	1122	93	1031	-0.117892	0.0480528	0.0143045	0.0380685	-0.0934165	0.0534705	0.0809127	0.214653	PPI	170.244	132.267	433.074	0.0368709	-0.115406	-3.13001	0.00174799	0.00445322	0.957909	0
PWY.7013	454	117	108	346	0.209736	0.258189	0.417041	0.582287	0.22335	0.306537	0.466661	0.67782	PPI	305	66	48	257	0.264025	0.250433	0.292619	0.555365	0.0761001	0.301224	0.800748	0.941539	PPI	1124	221	93	1031	0.59153	0.191299	0.00203672	0.00790726	0.368481	0.214124	0.085563	0.223533	PPI	15.0012	15.9447	27.3258	0.131	0.403628	3.08113	0.00206214	0.00517145	1.8395	0
SALVADEHYPOX.PWY	454	452	108	346	-0.0982982	0.0531938	0.0652965	0.153585	-0.0470581	0.0627048	0.453423	0.664606	PPI	305	305	48	257	-0.0916171	0.0549696	0.096638	0.304926	-0.133903	0.0661519	0.0439714	0.267458	PPI	1124	1124	93	1031	-0.0743678	0.0307466	0.0157359	0.0405692	-0.0580299	0.0337684	0.0860025	0.223533	PPI	353.409	330.944	1057.8	0.0239583	-0.082499	-3.44344	0.000574374	0.00157585	0.18567	0
PWY.6123	454	454	108	346	0.144303	0.0344089	3.33176e-05	0.000309114	0.131083	0.0412378	0.00159737	0.0116535	PPI	305	305	48	257	0.115079	0.0459859	0.0128698	0.103765	0.144074	0.0544624	0.00865106	0.11038	PPI	1124	1124	93	1031	0.0407523	0.0229222	0.0757005	0.135033	0.0438218	0.0255289	0.086349	0.223533	PPI	844.616	472.88	1903.21	0.0176207	0.0788211	4.4732	7.70591e-06	3.092e-05	7.0015	0.714347
PWY.6507	454	453	108	346	-0.0285706	0.0882395	0.746259	0.871505	-0.0613004	0.106659	0.565807	0.779502	PPI	305	305	48	257	-0.0752192	0.0944023	0.426207	0.638328	-0.0163128	0.11293	0.885255	0.975554	PPI	1124	1123	93	1031	-0.114049	0.0477028	0.0169766	0.0434285	-0.0911047	0.053311	0.0877544	0.225353	PPI	128.432	112.211	439.454	0.0383455	-0.0915	-2.3862	0.0170235	0.0348061	0.761784	0
PWY.6629	454	169	108	346	0.635682	0.333438	0.0572467	0.139431	0.424638	0.402626	0.292216	0.507035	PPI	305	90	48	257	0.414535	0.394568	0.294291	0.555365	0.580024	0.46135	0.209781	0.585561	PPI	1124	301	93	1031	0.776881	0.278267	0.00533008	0.0170279	0.509476	0.306499	0.0967546	0.246494	PPI	8.99433	6.42329	12.9144	0.187872	0.649907	3.45931	0.000541552	0.0015249	0.565884	0
PYRIDNUCSYN.PWY	454	453	108	346	-0.0607726	0.036016	0.0922632	0.195037	-0.0170929	0.0419813	0.68412	0.866329	PPI	305	305	48	257	-0.0077	0.0450338	0.864354	0.948574	0.00820633	0.0535354	0.878288	0.975554	PPI	1124	1124	93	1031	-0.0552636	0.0232699	0.0177229	0.0449888	-0.0419401	0.025696	0.102938	0.260182	PPI	770.918	493.086	1846.76	0.0179294	-0.0490895	-2.73793	0.0061827	0.0144865	1.02032	0
PANTOSYN.PWY	454	454	108	346	-0.0498323	0.0376648	0.186515	0.341002	-0.0274513	0.0446362	0.538909	0.748874	PPI	305	305	48	257	-0.0487114	0.0504765	0.335316	0.579669	-0.039941	0.0603612	0.508745	0.832505	PPI	1124	1124	93	1031	-0.0329198	0.0234604	0.160832	0.24235	-0.0423909	0.0260426	0.103871	0.26049	PPI	704.902	392.484	1816.9	0.018524	-0.0391373	-2.11279	0.0346184	0.0598969	0.18684	0
COMPLETE.ARO.PWY	454	454	108	346	-0.0445264	0.0166656	0.00783493	0.0311532	-0.0384839	0.0202058	0.0575772	0.167256	PPI	305	305	48	257	-0.0276969	0.0224731	0.21879	0.500753	-0.0485546	0.0260114	0.0631043	0.3136	PPI	1124	1124	93	1031	-0.0379255	0.0126059	0.00268414	0.00995241	-0.0224353	0.0139374	0.107754	0.265341	PPI	3600.46	1980.05	6292.93	0.00917723	-0.0382214	-4.1648	3.11621e-05	0.000103124	0.362999	0
PWY.5840	454	258	108	346	1.07724	0.325221	0.0010019	0.00548579	1.28522	0.395315	0.00124763	0.010269	PPI	305	143	48	257	0.46728	0.416508	0.262809	0.53801	0.592916	0.498634	0.235476	0.624693	PPI	1124	582	93	1031	0.847832	0.303922	0.00536638	0.0170279	0.539088	0.336974	0.109939	0.265341	PPI	9.45461	5.76439	10.8262	0.195946	0.846884	4.32203	1.54599e-05	5.51404e-05	1.33235	0
PWY.6737	454	454	108	346	-0.0572254	0.0252836	0.0241208	0.0700551	-0.0615437	0.030517	0.0444258	0.14754	PPI	305	305	48	257	-0.0379026	0.0316628	0.232257	0.509016	-0.0463799	0.0373325	0.215245	0.595635	PPI	1124	1124	93	1031	-0.0482709	0.0190318	0.0113379	0.0313863	-0.0339556	0.0211332	0.108406	0.265341	PPI	1564.31	997.471	2760.84	0.0137068	-0.0489596	-3.57191	0.000354386	0.0010157	0.230136	0
HEME.BIOSYNTHESIS.II	454	323	108	346	0.126478	0.273641	0.644165	0.802802	-0.102049	0.329188	0.756721	0.912794	PPI	305	185	48	257	-0.0758768	0.314265	0.809379	0.910201	-0.15379	0.372084	0.679706	0.924832	PPI	1124	747	93	1031	0.539046	0.235854	0.02247	0.0541247	0.419722	0.26223	0.109761	0.265341	PPI	13.3548	10.1253	17.9768	0.155311	0.255956	1.64802	0.0993476	0.144957	NS	NS
PWY.2942	454	454	108	346	-0.0820051	0.0195139	3.20938e-05	0.000306266	-0.0960198	0.0236923	6.10476e-05	0.00089074	PPI	305	305	48	257	-0.0216431	0.0251531	0.390261	0.611124	-0.0405914	0.030337	0.182102	0.531406	PPI	1124	1124	93	1031	-0.0300502	0.0136095	0.0274462	0.0611977	-0.0241539	0.0150554	0.108936	0.265341	PPI	2626.11	1580.58	5399.04	0.0102032	-0.0428708	-4.20172	2.64898e-05	9.04598e-05	5.62153	0.644225
OANTIGEN.PWY	454	454	108	346	0.238609	0.0642427	0.000230597	0.00179115	0.325741	0.0762517	2.43646e-05	0.000460061	PPI	305	305	48	257	0.0106165	0.0906854	0.906886	0.969533	0.0197803	0.109308	0.856543	0.975001	PPI	1124	1124	93	1031	0.0839995	0.0578802	0.14699	0.225613	0.101902	0.064119	0.112299	0.268451	PPI	242.299	121.598	298.497	0.0388545	0.127083	3.27075	0.00107265	0.00282229	5.21718	0.616651
PWY.5154	454	454	108	346	0.00781333	0.0825443	0.924632	0.959641	-0.0341985	0.0993539	0.730873	0.902348	PPI	305	304	48	257	-0.141003	0.109561	0.199121	0.475841	-0.190806	0.127256	0.134997	0.42072	PPI	1124	1122	93	1031	0.0854067	0.0661795	0.197135	0.284081	0.115943	0.0732462	0.113736	0.268451	PPI	146.766	83.308	228.325	0.0467066	0.0194166	0.415713	0.67762	0.725053	NS	NS
PWY.5189	454	435	108	346	-0.169322	0.0890769	0.0580266	0.139431	-0.178995	0.105412	0.0903464	0.214824	PPI	305	301	48	257	-0.0983067	0.09416	0.297334	0.555365	-0.116726	0.106108	0.272332	0.667317	PPI	1124	1120	93	1031	-0.0702152	0.0588241	0.232875	0.321403	-0.103116	0.0651286	0.11366	0.268451	PPI	126.029	112.789	288.994	0.0435271	-0.0998823	-2.29471	0.0217496	0.0428321	0.862322	0
PWY.7409	454	165	108	346	-0.14407	0.258303	0.577296	0.743626	-0.140708	0.312707	0.65298	0.84861	PPI	305	78	48	257	0.272485	0.253328	0.282974	0.550698	0.257063	0.301224	0.39422	0.755687	PPI	1124	281	93	1031	0.520361	0.19853	0.00888442	0.0259456	0.344618	0.21852	0.115077	0.268561	PPI	14.9879	15.5823	25.3716	0.1337	0.273302	2.04415	0.0409391	0.0695315	4.15953	0.519177
PWY.5121	454	436	108	346	0.248985	0.121458	0.0409884	0.104995	0.224645	0.143291	0.117773	0.257178	PPI	305	299	48	257	0.262225	0.157313	0.0966068	0.304926	0.292313	0.187869	0.120949	0.402697	PPI	1124	1116	93	1031	0.192591	0.0885322	0.0298123	0.064372	0.153344	0.0973354	0.115456	0.268561	PPI	67.787	40.4081	127.584	0.0651249	0.220738	3.38946	0.000700292	0.00189956	0.224714	0
PWY.6891	454	195	108	346	0.0628347	0.293218	0.830418	0.929524	0.0270015	0.352705	0.939016	0.979975	PPI	305	104	48	257	-0.00149038	0.332271	0.996424	0.996424	-0.236953	0.393241	0.547315	0.852855	PPI	1124	347	93	1031	0.563036	0.249306	0.0241123	0.05592	0.428544	0.274089	0.118224	0.273021	PPI	11.6311	9.05765	16.0892	0.164895	0.265815	1.61203	0.106956	0.152659	NS	NS
ARO.PWY	454	454	108	346	-0.043429	0.0173832	0.012854	0.0456728	-0.0383601	0.0211072	0.0699345	0.183151	PPI	305	305	48	257	-0.0360498	0.022331	0.107553	0.326679	-0.0573124	0.0259565	0.0281407	0.215076	PPI	1124	1124	93	1031	-0.0399668	0.012637	0.00160576	0.00655405	-0.0217088	0.0139651	0.12036	0.275345	PPI	3309.33	2005.32	6261.99	0.00929413	-0.040278	-4.3337	1.46624e-05	5.37209e-05	0.0693135	0
HISTSYN.PWY	454	454	108	346	-0.0342189	0.0371343	0.357305	0.532768	-0.0369569	0.0452049	0.414112	0.621168	PPI	305	305	48	257	-0.055381	0.0461782	0.231369	0.509016	-0.0479288	0.0550374	0.384632	0.755687	PPI	1124	1124	93	1031	-0.0718918	0.0273552	0.00870443	0.025647	-0.0467134	0.0302231	0.12249	0.275345	PPI	725.187	468.949	1336.35	0.0198792	-0.0580357	-2.91942	0.00350678	0.00846373	0.671228	0
PWY.3841	454	454	108	346	0.135978	0.0337797	6.7131e-05	0.000590046	0.0827602	0.0410715	0.0445838	0.14754	PPI	305	305	48	257	0.173745	0.0609635	0.00467815	0.0524275	0.151468	0.0709499	0.0336971	0.2348	PPI	1124	1124	93	1031	0.0913784	0.0351692	0.00949397	0.0274826	0.0601921	0.0389613	0.122661	0.275345	PPI	876.371	269.067	808.489	0.0226228	0.122725	5.42482	5.80118e-08	4.43376e-07	1.64874	0
PWY.6606	454	443	108	346	-0.107979	0.0808147	0.182228	0.338135	-0.0351008	0.097592	0.719294	0.891481	PPI	305	303	48	257	-0.0325848	0.0764111	0.670104	0.828075	-0.142757	0.0860034	0.0981597	0.361248	PPI	1124	1122	93	1031	-0.0679024	0.050232	0.176725	0.258782	-0.0858196	0.0554675	0.122111	0.275345	PPI	153.116	171.272	396.313	0.0372497	-0.0680237	-1.82616	0.0678269	0.106728	NS	NS
X1CMET2.PWY	454	454	108	346	0.121857	0.0339557	0.000370206	0.00245474	0.0789369	0.0415898	0.05843	0.167256	PPI	305	305	48	257	0.126499	0.0543554	0.0206257	0.134067	0.108559	0.0633183	0.0876208	0.343003	PPI	1124	1124	93	1031	0.0662386	0.0294293	0.0245943	0.0560202	0.0502098	0.0327051	0.125023	0.278696	PPI	867.309	338.465	1154.62	0.0205829	0.0953162	4.63084	3.64191e-06	1.5798e-05	1.91632	0
PWY0.1338	454	175	108	346	-0.0313689	0.223414	0.888403	0.959641	-0.0590821	0.267429	0.825263	0.929507	PPI	305	93	48	257	0.289469	0.193652	0.136049	0.394786	0.0738635	0.222967	0.740706	0.924832	PPI	1124	331	93	1031	0.46086	0.175264	0.00866824	0.025647	0.292477	0.192735	0.129432	0.284573	PPI	20.0345	26.6659	32.5548	0.112327	0.278766	2.48173	0.0130747	0.0281676	3.0095	0.335439
PWY.5918	454	313	108	346	0.23317	0.302499	0.441234	0.60647	0.0329487	0.362771	0.927677	0.979975	PPI	305	182	48	257	-0.0306023	0.370184	0.934171	0.97916	-0.159825	0.441923	0.717898	0.924832	PPI	1124	745	93	1031	0.596107	0.274082	0.0298452	0.064372	0.463156	0.305196	0.129417	0.284573	PPI	10.9283	7.29733	13.3119	0.178068	0.325331	1.827	0.0676993	0.106728	NS	NS
PWY0.845	454	435	108	346	-0.119561	0.134063	0.373	0.545225	-0.257819	0.159061	0.105878	0.242763	PPI	305	284	48	257	-0.375589	0.321561	0.243734	0.522826	-0.370217	0.372067	0.320633	0.709046	PPI	1124	1074	93	1031	-0.244798	0.195452	0.210661	0.295822	-0.327588	0.216744	0.130979	0.286015	PPI	55.639	9.67102	26.1769	0.104549	-0.182459	-1.7452	0.0809497	0.12257	NS	NS
GALACT.GLUCUROCAT.PWY	454	453	108	346	-0.0789986	0.0871006	0.364923	0.540045	-0.105588	0.106094	0.320239	0.532625	PPI	305	303	48	257	-0.108945	0.0961125	0.257933	0.53736	-0.0530621	0.112934	0.638861	0.923396	PPI	1124	1121	93	1031	-0.116957	0.0516849	0.0238354	0.0557851	-0.0866781	0.0575605	0.132399	0.287163	PPI	131.813	108.253	374.345	0.0403432	-0.107402	-2.66221	0.00776293	0.0177993	0.140778	0
ARGORNPROST.PWY	454	101	108	346	0.533777	0.222424	0.0168199	0.0556224	0.640114	0.268979	0.0177937	0.0809293	PPI	305	62	48	257	0.221955	0.290077	0.444785	0.658332	0.3608	0.339449	0.288803	0.676297	PPI	1124	238	93	1031	0.485759	0.215271	0.024232	0.05592	0.360391	0.239888	0.133305	0.287187	PPI	20.2133	11.8843	21.5789	0.136492	0.445434	3.26343	0.00110071	0.00287258	0.786379	0
PWY.5863	454	294	108	346	0.742386	0.274607	0.00712934	0.029039	0.745998	0.327128	0.0231106	0.0976119	PPI	305	171	48	257	0.863101	0.339408	0.0114975	0.0983336	0.854348	0.410594	0.0384199	0.241819	PPI	1124	652	93	1031	0.737885	0.257242	0.00420253	0.0142973	0.422903	0.285255	0.138489	0.294477	PPI	13.261	8.68071	15.1118	0.16428	0.768831	4.68	2.86876e-06	1.30434e-05	0.100889	0
PWY.6531	454	310	108	346	-0.168517	0.297527	0.571417	0.74262	-0.36146	0.359696	0.315554	0.528273	PPI	305	197	48	257	-0.307682	0.354414	0.386016	0.611124	-0.100675	0.42245	0.811825	0.947255	PPI	1124	747	93	1031	-0.245684	0.244547	0.315284	0.404015	-0.404237	0.272689	0.138523	0.294477	PPI	11.2966	7.96118	16.7215	0.166715	-0.235174	-1.41064	0.158352	0.217227	NS	NS
GALACTUROCAT.PWY	454	453	108	346	-0.0838518	0.0897458	0.350658	0.527566	-0.131526	0.109204	0.229161	0.420347	PPI	305	304	48	257	-0.064959	0.0985112	0.510152	0.70254	-0.00806413	0.116195	0.944723	0.986718	PPI	1124	1122	93	1031	-0.13525	0.0511073	0.00825062	0.0247519	-0.0823758	0.056827	0.147467	0.311426	PPI	124.157	103.045	382.855	0.0404869	-0.112917	-2.78897	0.00528765	0.0125728	0.53284	0
PWY.5837	454	305	108	346	0.77308	0.281376	0.00625303	0.0264368	0.806984	0.331169	0.0152576	0.0727638	PPI	305	173	48	257	0.778344	0.344027	0.0243894	0.149558	0.759162	0.415535	0.0688365	0.324949	PPI	1124	656	93	1031	0.734118	0.257212	0.00439505	0.0147996	0.403832	0.284841	0.156555	0.328458	PPI	12.6306	8.44919	15.1154	0.166217	0.758038	4.56054	5.10212e-06	2.09972e-05	0.0149901	0
P122.PWY	454	158	108	346	0.732275	0.268478	0.00663801	0.0277137	0.676323	0.325106	0.0381375	0.133597	PPI	305	83	48	257	0.0520755	0.290695	0.857948	0.948574	0.222517	0.347655	0.522694	0.838924	PPI	1124	328	93	1031	0.497044	0.223017	0.0260305	0.0584358	0.346657	0.248431	0.163187	0.332926	PPI	13.8733	11.8338	20.1059	0.147742	0.45334	3.06845	0.00215174	0.00531315	3.02321	0.338453
PWY.6895	454	195	108	346	0.0456656	0.353864	0.897379	0.959641	0.0155515	0.427325	0.970988	0.981222	PPI	305	104	48	257	0.00395154	0.426672	0.992617	0.99568	-0.296284	0.504471	0.557493	0.853141	PPI	1124	347	93	1031	0.627467	0.313122	0.045321	0.0895565	0.479233	0.344846	0.164907	0.332926	PPI	7.98594	5.49302	10.1994	0.205506	0.286598	1.3946	0.163137	0.2227	NS	NS
ORNDEG.PWY	454	94	108	346	0.0835635	0.218351	0.702126	0.843562	0.0200139	0.261071	0.938932	0.979975	PPI	305	36	48	257	0.0934627	0.190618	0.624272	0.79564	0.307689	0.229167	0.180543	0.531406	PPI	1124	143	93	1031	0.274282	0.1381	0.0472706	0.0928531	0.211925	0.152108	0.163837	0.332926	PPI	20.9744	27.5216	52.4338	0.0995383	0.185343	1.86202	0.0625999	0.100473	NS	NS
ASPASN.PWY	454	454	108	346	0.0848123	0.0498953	0.0898855	0.191221	0.028026	0.0600553	0.640996	0.843277	PPI	305	305	48	257	0.150262	0.0828957	0.0709004	0.256029	0.193121	0.0973616	0.0483548	0.273493	PPI	1124	1124	93	1031	0.0748061	0.0418553	0.0741685	0.133746	0.064699	0.046516	0.164545	0.332926	PPI	401.681	145.524	570.82	0.0299071	0.0882226	2.94989	0.00317889	0.00773047	0.667526	0
PWY.6595	454	427	108	346	0.222828	0.198039	0.261132	0.442732	0.424416	0.235301	0.0720343	0.185867	PPI	305	299	48	257	-0.0457607	0.105581	0.665036	0.827849	-0.128662	0.119438	0.282398	0.671479	PPI	1124	1117	93	1031	-0.100878	0.0678861	0.137566	0.215143	-0.104113	0.0746651	0.163489	0.332926	PPI	25.4975	89.7072	216.989	0.0548661	-0.0611481	-1.1145	0.265066	0.334431	NS	NS
PYRIDOXSYN.PWY	454	449	108	346	-0.106932	0.125516	0.394722	0.565825	-0.245832	0.147921	0.0973336	0.226406	PPI	305	289	48	257	-0.325718	0.294762	0.270043	0.540364	-0.357531	0.341122	0.29555	0.677654	PPI	1124	1084	93	1031	-0.227672	0.181461	0.209864	0.295822	-0.280932	0.201277	0.163078	0.332926	PPI	63.4751	11.5095	30.3693	0.097426	-0.165638	-1.70014	0.0891047	0.131809	NS	NS
PWY.5367	454	400	108	346	0.0890325	0.304168	0.769884	0.889762	0.483082	0.365968	0.187592	0.362754	PPI	305	296	48	257	-0.00987243	0.158766	0.950461	0.986901	-0.00921792	0.186373	0.960592	0.987806	PPI	1124	1107	93	1031	0.0644496	0.100973	0.523424	0.63271	0.15602	0.112597	0.166149	0.333337	PPI	10.8087	39.6722	98.0811	0.0820439	0.0463911	0.565442	0.571773	0.628559	NS	NS
PWY.5862	454	156	108	346	0.102625	0.298859	0.73147	0.86025	0.087912	0.357163	0.805701	0.92817	PPI	305	65	48	257	0.260603	0.326529	0.425448	0.638328	-0.032008	0.386901	0.93413	0.986718	PPI	1124	246	93	1031	0.556795	0.238592	0.0197896	0.049294	0.356864	0.261965	0.173401	0.3451	PPI	11.1961	9.37897	17.5667	0.16192	0.350645	2.16555	0.0303456	0.0553301	1.5113	0
ECASYN.PWY	454	151	108	346	0.0224067	0.240127	0.925698	0.959641	-0.0152796	0.285925	0.957409	0.979975	PPI	305	58	48	257	0.253226	0.203505	0.214382	0.494142	0.158019	0.234681	0.50134	0.832505	PPI	1124	232	93	1031	0.425072	0.187564	0.0236253	0.0556883	0.28019	0.206559	0.175238	0.3451	PPI	17.3427	24.1462	28.425	0.119596	0.265837	2.22278	0.0262304	0.0501188	1.75228	0
PWY.7242	454	453	108	346	-0.0830426	0.0837744	0.32211	0.503237	-0.102479	0.102066	0.315977	0.528273	PPI	305	305	48	257	-0.130945	0.0903303	0.148216	0.418871	-0.0496846	0.107944	0.645695	0.923396	PPI	1124	1123	93	1031	-0.103999	0.0475002	0.0287714	0.0632972	-0.07178	0.052869	0.174846	0.3451	PPI	142.488	122.555	443.209	0.0375756	-0.104446	-2.77962	0.00544229	0.0128454	0.15142	0
PWY.5896	454	156	108	346	0.104628	0.314674	0.739674	0.866847	0.0929604	0.376349	0.805031	0.92817	PPI	305	65	48	257	0.302888	0.347034	0.383481	0.611124	-0.0163199	0.411133	0.968366	0.987806	PPI	1124	246	93	1031	0.581311	0.252833	0.021678	0.0529908	0.374419	0.277729	0.177896	0.347043	PPI	10.099	8.30338	15.6435	0.171383	0.372008	2.17062	0.0299596	0.0549544	1.44697	0
PWY.7234	454	454	108	346	0.190092	0.077043	0.0139949	0.0476969	0.226635	0.0931475	0.0154141	0.0727638	PPI	305	305	48	257	0.0950166	0.100718	0.346252	0.592273	0.226189	0.114803	0.0498635	0.273493	PPI	1124	1124	93	1031	0.0669855	0.0582529	0.250429	0.338695	0.0867622	0.0644295	0.178387	0.347043	PPI	168.474	98.5785	294.69	0.0421921	0.108826	2.5793	0.00990021	0.0220692	1.64732	0
PANTO.PWY	454	454	108	346	-0.120931	0.0277617	1.66128e-05	0.000184956	-0.111166	0.0329993	0.000831377	0.00721276	PPI	305	305	48	257	-0.0381506	0.0439481	0.386048	0.611124	-0.0607366	0.0519538	0.243437	0.636431	PPI	1124	1124	93	1031	-0.031926	0.021224	0.132804	0.214456	-0.0317319	0.0236473	0.179919	0.347679	PPI	1297.5	517.749	2219.97	0.0157422	-0.0613436	-3.89675	9.74905e-05	0.000298042	6.8066	0.706168
PWY.5347	454	454	108	346	0.0970166	0.0383298	0.0117236	0.0430294	0.121269	0.046313	0.0091752	0.0490873	PPI	305	305	48	257	0.0316107	0.0455144	0.4879	0.685233	0.0516239	0.054921	0.3481	0.739841	PPI	1124	1124	93	1031	0.0243281	0.02144	0.256743	0.345489	0.031733	0.0237003	0.18088	0.347679	PPI	680.654	482.727	2175.45	0.0173062	0.0401993	2.32282	0.0201887	0.0402521	2.78088	0.280803
POLYAMSYN.PWY	454	451	108	346	-0.103844	0.0743332	0.163129	0.311343	-0.0747902	0.089098	0.40175	0.614103	PPI	305	302	48	257	-0.116702	0.0977213	0.233364	0.509016	-0.138991	0.114607	0.226336	0.611648	PPI	1124	1119	93	1031	-0.117806	0.0583236	0.0436395	0.0872791	-0.085109	0.064061	0.18428	0.350022	PPI	180.982	104.718	293.975	0.0415344	-0.113247	-2.7266	0.00639914	0.014885	0.0233627	0
PWY0.162	454	453	108	346	-0.0668829	0.043709	0.126706	0.254938	-0.0519625	0.0532003	0.329308	0.537585	PPI	305	305	48	257	0.00075372	0.060258	0.990029	0.99568	0.022061	0.0721138	0.75991	0.933254	PPI	1124	1124	93	1031	0.0478436	0.0329193	0.146406	0.225613	0.0486305	0.036536	0.183464	0.350022	PPI	523.43	275.404	922.784	0.0241008	0.00542996	0.225302	0.821744	0.850903	NS	NS
GLYCOL.GLYOXDEG.PWY	454	200	108	346	-0.0768881	0.244959	0.75376	0.877198	-0.0193022	0.293956	0.947679	0.979975	PPI	305	95	48	257	0.213094	0.250791	0.396184	0.614059	-0.0475321	0.29511	0.872166	0.975554	PPI	1124	370	93	1031	0.526761	0.205369	0.010449	0.0297256	0.29917	0.226815	0.187449	0.351878	PPI	16.6653	15.8993	23.7098	0.133304	0.259374	1.94572	0.051688	0.0846523	3.61359	0.446534
PWY.6690	454	128	108	346	0.0152667	0.209532	0.94195	0.959641	-0.0905735	0.249513	0.716797	0.891481	PPI	305	54	48	257	-0.200492	0.188858	0.289277	0.555365	-0.0749503	0.228257	0.742901	0.924832	PPI	1124	178	93	1031	0.22317	0.117854	0.0585442	0.110398	0.170993	0.129514	0.187038	0.351878	PPI	22.7772	28.0368	71.9967	0.0902364	0.0878918	0.974017	0.330048	0.396799	NS	NS
AST.PWY	454	163	108	346	0.0234221	0.222954	0.916382	0.959641	0.0478067	0.266899	0.857936	0.945585	PPI	305	85	48	257	0.328424	0.209298	0.11768	0.344622	0.210644	0.240366	0.381646	0.755687	PPI	1124	294	93	1031	0.41614	0.178773	0.0201034	0.0495084	0.259201	0.197047	0.188646	0.352067	PPI	20.1173	22.8282	31.2893	0.116064	0.282741	2.43609	0.0148471	0.0315624	1.95726	0
ORNARGDEG.PWY	454	90	108	346	0.182239	0.206438	0.37784	0.548663	0.128269	0.245396	0.601472	0.818103	PPI	305	35	48	257	0.0288945	0.182432	0.87426	0.948574	0.247004	0.215915	0.253664	0.646241	PPI	1124	139	93	1031	0.251824	0.151719	0.097234	0.167121	0.220503	0.168696	0.191459	0.355251	PPI	23.465	30.0469	43.4432	0.101558	0.165896	1.63351	0.102362	0.14868	NS	NS
COA.PWY.1	454	454	108	346	-0.0703037	0.0166169	2.8445e-05	0.000296032	-0.0747954	0.0196422	0.000162674	0.00180063	PPI	305	305	48	257	-0.0402988	0.0231658	0.0830119	0.28103	-0.0582967	0.0278453	0.0373	0.241819	PPI	1124	1124	93	1031	-0.0342056	0.0137876	0.0132532	0.0361451	-0.0197768	0.0152037	0.193613	0.357182	PPI	3621.6	1863.4	5260.41	0.00964692	-0.0474286	-4.91645	8.8126e-07	4.56265e-06	2.90957	0.312612
RUMP.PWY	454	173	108	346	0.590517	0.27174	0.0303081	0.0829746	0.62493	0.331216	0.0599204	0.167256	PPI	305	200	48	257	-0.973399	0.357047	0.00678512	0.0630047	-1.11426	0.432636	0.0105536	0.111431	PPI	1124	835	93	1031	-0.343188	0.254562	0.177883	0.258782	-0.365335	0.283272	0.197433	0.362149	PPI	13.5423	7.84422	15.4317	0.164804	-0.134024	-0.813232	0.416085	0.480443	NS	NS
PWY.5899	454	305	108	346	0.92039	0.320287	0.00425515	0.0200172	0.969892	0.378216	0.0107028	0.0545335	PPI	305	173	48	257	1.02227	0.412032	0.0136511	0.103765	1.00627	0.497604	0.0441598	0.267458	PPI	1124	656	93	1031	0.81174	0.303721	0.00763512	0.0231155	0.427607	0.336751	0.20443	0.366901	PPI	9.7481	5.8903	10.8405	0.194335	0.898573	4.62385	3.76688e-06	1.61223e-05	0.17651	0
PWY490.3	454	180	108	346	-0.0194868	0.244165	0.936425	0.959641	-0.140732	0.298031	0.637039	0.843277	PPI	305	128	48	257	0.325306	0.30184	0.282019	0.550698	0.094961	0.356852	0.790364	0.940184	PPI	1124	483	93	1031	0.442334	0.228868	0.0535255	0.103295	0.323547	0.254653	0.204166	0.366901	PPI	16.7739	10.9761	19.091	0.146112	0.249532	1.70781	0.0876717	0.13029	NS	NS
PWY.6124	454	454	108	346	0.189929	0.0387897	1.38385e-06	2.20098e-05	0.181473	0.0465426	0.000113716	0.00140395	PPI	305	305	48	257	0.143179	0.050752	0.00510756	0.0553319	0.184022	0.0596052	0.00223554	0.0598007	PPI	1124	1124	93	1031	0.0387892	0.0260196	0.136306	0.215143	0.0366102	0.028842	0.204596	0.366901	PPI	664.609	388.234	1477.06	0.0198814	0.0945133	4.75384	1.99585e-06	9.42158e-06	11.5567	0.826941
PWY.6897	454	453	108	346	-0.149593	0.0604463	0.0137174	0.047233	-0.190978	0.0731846	0.00941833	0.049562	PPI	305	303	48	257	-0.0512225	0.141492	0.717607	0.857435	-0.0204003	0.162133	0.899971	0.982622	PPI	1124	1117	93	1031	-0.104204	0.0835096	0.212369	0.296957	-0.117359	0.0920325	0.202522	0.366901	PPI	273.691	49.9501	143.393	0.0462728	-0.125136	-2.70431	0.00684457	0.0158065	0.49942	0
PWY.6317	454	454	108	346	-0.0424296	0.0265257	0.110425	0.224767	-0.0326347	0.0311293	0.295119	0.509318	PPI	305	305	48	257	-0.0105228	0.0367461	0.774799	0.89114	-0.0287797	0.0438376	0.512076	0.832505	PPI	1124	1124	93	1031	-0.0430972	0.0209717	0.0401113	0.0817082	-0.0293401	0.0233089	0.208394	0.371636	PPI	1421.24	740.589	2273.7	0.0150151	-0.0374444	-2.49379	0.0126389	0.0274127	0.644732	0
POLYISOPRENSYN.PWY	454	241	108	346	0.503262	0.284745	0.0778555	0.174522	0.31776	0.346614	0.359829	0.563439	PPI	305	130	48	257	0.481649	0.347588	0.166878	0.43044	0.500908	0.415009	0.22852	0.611648	PPI	1124	555	93	1031	0.570757	0.270887	0.0353409	0.0748341	0.374773	0.300153	0.212081	0.376122	PPI	12.3335	8.27694	13.6277	0.170901	0.524902	3.07138	0.00213072	0.00530203	0.0499149	0
P161.PWY	454	447	108	346	0.172364	0.106515	0.10635	0.220627	0.106722	0.129791	0.411432	0.620045	PPI	305	302	48	257	-0.170244	0.122053	0.164117	0.426704	-0.188212	0.143641	0.191253	0.553082	PPI	1124	1123	93	1031	0.186598	0.085685	0.0296357	0.064372	0.117074	0.0943109	0.214744	0.378752	PPI	88.1406	67.128	136.204	0.0585735	0.10011	1.70914	0.0874244	0.13029	NS	NS
KETOGLUCONMET.PWY	454	201	108	346	-0.00426696	0.281382	0.987908	0.987908	0.0345442	0.339843	0.919088	0.979975	PPI	305	115	48	257	0.470473	0.325869	0.149861	0.419868	0.291919	0.386834	0.451139	0.778123	PPI	1124	450	93	1031	0.49362	0.256315	0.0543788	0.104331	0.340214	0.283928	0.231086	0.405348	PPI	12.6302	9.41702	15.2213	0.163806	0.319039	1.94767	0.051455	0.0846523	2.00006	3.22604e-05
PWY.5676	454	409	108	346	0.346172	0.238606	0.147548	0.288193	0.508766	0.280213	0.0701795	0.183151	PPI	305	266	48	257	-0.269948	0.338498	0.425803	0.638328	-0.308947	0.393289	0.432836	0.764027	PPI	1124	1033	93	1031	0.226442	0.213434	0.288944	0.376884	0.278618	0.236899	0.239813	0.41837	PPI	17.5646	8.72745	21.9519	0.143972	0.180235	1.25187	0.210616	0.27595	NS	NS
PWY0.1261	454	384	108	346	0.335167	0.291211	0.250384	0.428862	0.652579	0.346886	0.0606697	0.167888	PPI	305	208	48	257	0.414959	0.452892	0.36028	0.60985	0.280037	0.524678	0.593977	0.874617	PPI	1124	779	93	1031	0.534142	0.334621	0.110714	0.184524	0.436254	0.372668	0.242008	0.419917	PPI	11.7919	4.87541	8.93086	0.197649	0.419784	2.12388	0.0336801	0.0596796	0.201338	0
P124.PWY	454	290	108	346	0.258096	0.298733	0.388077	0.558697	0.369394	0.360533	0.306187	0.520031	PPI	305	195	48	257	0.488978	0.379038	0.198033	0.475841	0.362883	0.460613	0.431506	0.764027	PPI	1124	804	93	1031	-0.40656	0.273858	0.137942	0.215143	-0.353284	0.302862	0.243676	0.420538	PPI	11.2056	6.9604	13.3336	0.178175	0.0277682	0.155847	0.876153	0.895685	NS	NS
PWY.5973	454	454	108	346	0.050206	0.0471292	0.28734	0.472766	0.0240438	0.0562454	0.669264	0.852726	PPI	305	305	48	257	0.245638	0.0852869	0.00426326	0.0494842	0.258774	0.0990592	0.00950834	0.11038	PPI	1124	1124	93	1031	0.1204	0.051527	0.019635	0.049294	0.0658219	0.0568674	0.247341	0.422322	PPI	450.214	137.479	376.643	0.0322022	0.105483	3.27564	0.00105421	0.00279671	4.16	0.519231
NAGLIPASYN.PWY	454	343	108	346	0.445038	0.267846	0.0973204	0.204434	0.410376	0.323836	0.205814	0.390795	PPI	305	177	48	257	0.427655	0.337622	0.206263	0.482269	0.339085	0.39842	0.3955	0.755687	PPI	1124	638	93	1031	0.552123	0.258657	0.0330127	0.0707416	0.333881	0.28795	0.246506	0.422322	PPI	13.9389	8.77283	14.9469	0.162955	0.483491	2.96702	0.00300699	0.00736827	0.118367	0
CENTFERM.PWY	454	266	108	346	0.330872	0.283513	0.243828	0.421961	0.10325	0.337529	0.759842	0.912794	PPI	305	221	48	257	-0.765451	0.34062	0.0253572	0.152613	-0.61143	0.401175	0.128681	0.404966	PPI	1124	939	93	1031	-0.38927	0.226224	0.0855768	0.150215	-0.288661	0.251071	0.250515	0.424541	PPI	12.441	8.61903	19.54	0.156941	-0.248458	-1.58313	0.113392	0.161057	NS	NS
P162.PWY	454	326	108	346	-0.0062608	0.284222	0.982436	0.985386	-0.0662509	0.339868	0.845547	0.939171	PPI	305	203	48	257	-0.358557	0.355963	0.314614	0.569542	-0.0310053	0.414822	0.940475	0.986718	PPI	1124	904	93	1031	-0.334114	0.236626	0.15823	0.239523	-0.299452	0.261448	0.252315	0.424541	PPI	12.379	7.89207	17.8597	0.161943	-0.232737	-1.43716	0.150674	0.207581	NS	NS
THRESYN.PWY	454	454	108	346	0.0826847	0.0255346	0.0012946	0.006736	0.0762355	0.0308099	0.0137635	0.0679706	PPI	305	305	48	257	0.019972	0.0352634	0.571573	0.743045	0.0213098	0.0426694	0.617904	0.905695	PPI	1124	1124	93	1031	0.014869	0.0181053	0.41168	0.5146	0.0230302	0.0201198	0.252609	0.424541	PPI	1533.7	804.179	3050.63	0.0136228	0.0349325	2.56428	0.0103391	0.0228887	4.90527	0.592275
PWY.6700	454	454	108	346	-0.0537237	0.0335693	0.110238	0.224767	-0.0369184	0.0402111	0.359119	0.563439	PPI	305	305	48	257	0.0549106	0.0535431	0.30594	0.562498	0.0734603	0.0649233	0.258874	0.654319	PPI	1124	1124	93	1031	-0.0269428	0.0250144	0.281673	0.371808	-0.0313573	0.0276163	0.256434	0.428726	PPI	887.393	348.814	1598.16	0.0187833	-0.0252541	-1.3445	0.178788	0.239074	NS	NS
PWY.6590	454	266	108	346	0.356468	0.295972	0.229086	0.398514	0.119049	0.352227	0.73555	0.903882	PPI	305	221	48	257	-0.810448	0.356082	0.0235545	0.147215	-0.651306	0.41946	0.121687	0.402697	PPI	1124	939	93	1031	-0.398829	0.234931	0.0898543	0.156063	-0.29416	0.260725	0.25947	0.431554	PPI	11.4156	7.8868	18.1183	0.163472	-0.25517	-1.56094	0.118538	0.16689	NS	NS
GLYCOLYSIS.TCA.GLYOX.BYPASS	454	232	108	346	0.15909	0.322496	0.622042	0.79258	0.346861	0.39193	0.376689	0.584141	PPI	305	128	48	257	0.409047	0.391773	0.297289	0.555365	0.0797892	0.461957	0.863004	0.975554	PPI	1124	483	93	1031	0.612636	0.290819	0.0353761	0.0748341	0.361932	0.322813	0.262461	0.434279	PPI	9.61506	6.51525	11.8237	0.189138	0.409184	2.16342	0.0305091	0.0553301	1.09081	0
KDO.NAGLIPASYN.PWY	454	166	108	346	0.0276028	0.244568	0.91019	0.959641	0.0693256	0.292914	0.813031	0.92817	PPI	305	72	48	257	0.377878	0.233471	0.106619	0.326679	0.243295	0.27082	0.369819	0.739841	PPI	1124	285	93	1031	0.427459	0.195119	0.0286754	0.0632972	0.240242	0.215156	0.264416	0.435269	PPI	16.7187	18.3457	26.2664	0.127691	0.303628	2.37783	0.0174149	0.035381	1.77771	0
HISDEG.PWY	454	447	108	346	0.292423	0.116883	0.0127275	0.0456728	0.305001	0.141414	0.0316383	0.118092	PPI	305	300	48	257	0.136067	0.185834	0.464634	0.671138	0.234493	0.221502	0.290744	0.676297	PPI	1124	1113	93	1031	0.152985	0.103121	0.138213	0.215143	0.127455	0.116006	0.272152	0.445719	PPI	73.1983	28.9569	94.0392	0.0713932	0.202511	2.83656	0.00456018	0.010924	0.950251	0
PWY.7392	454	227	108	346	0.414759	0.335296	0.216753	0.387141	0.498754	0.404688	0.218514	0.403121	PPI	305	184	48	257	0.286842	0.425808	0.501061	0.694377	0.154557	0.516332	0.764919	0.933254	PPI	1124	808	93	1031	0.513851	0.310853	0.098604	0.168597	0.376529	0.345231	0.275667	0.449183	PPI	8.89492	5.51534	10.3488	0.200971	0.427683	2.12809	0.0333299	0.0594383	0.187729	0
PWY66.422	454	454	108	346	-0.0257176	0.0260425	0.32394	0.503237	-0.00534043	0.0301328	0.85942	0.945585	PPI	305	305	48	257	-0.00978665	0.0366382	0.789567	0.894109	-0.0289973	0.0436794	0.507364	0.832505	PPI	1124	1124	93	1031	-0.0338463	0.0208787	0.105283	0.178171	-0.0251959	0.0231788	0.277271	0.449515	PPI	1474.46	744.958	2293.99	0.0148849	-0.0272196	-1.82867	0.0674492	0.106728	NS	NS
GLYCOCAT.PWY	454	309	108	346	0.112074	0.315919	0.722944	0.856252	0.00656489	0.373748	0.985995	0.989076	PPI	305	176	48	257	0.0057509	0.400298	0.988547	0.99568	-0.151	0.463414	0.744802	0.924832	PPI	1124	694	93	1031	0.494822	0.287406	0.0854043	0.150215	0.346105	0.320031	0.279729	0.451221	PPI	10.0196	6.2407	12.1062	0.187758	0.252031	1.34232	0.179492	0.239074	NS	NS
PWY.6803	454	208	108	346	0.0823627	0.287363	0.774542	0.892059	0.0102352	0.348982	0.976617	0.98274	PPI	305	116	48	257	0.152762	0.328608	0.642361	0.809176	0.0354963	0.392122	0.92794	0.986718	PPI	1124	400	93	1031	0.446376	0.242904	0.0663775	0.122747	0.287685	0.26821	0.283685	0.454127	PPI	12.1099	9.26067	16.9484	0.161545	0.260379	1.61181	0.107004	0.152659	NS	NS
PWY.5690	454	449	108	346	-0.0396806	0.0939997	0.673137	0.823545	-0.059517	0.112942	0.598517	0.818103	PPI	305	301	48	257	-0.125083	0.145229	0.389786	0.611124	-0.128711	0.171373	0.453299	0.778123	PPI	1124	1115	93	1031	0.0940667	0.0922708	0.308206	0.398855	0.110829	0.103471	0.28436	0.454127	PPI	113.174	47.4126	117.455	0.0599715	0.00225608	0.0376191	0.969991	0.973023	NS	NS
PWY.4041	454	247	108	346	0.427752	0.294141	0.146595	0.288017	0.306244	0.352934	0.386078	0.595822	PPI	305	131	48	257	0.0368833	0.333509	0.912015	0.96988	-0.171934	0.397666	0.665834	0.923396	PPI	1124	508	93	1031	0.527805	0.256004	0.039467	0.0814008	0.302133	0.284213	0.287996	0.457657	PPI	11.5582	8.99051	15.2583	0.167115	0.372247	2.22748	0.025915	0.0498127	1.41598	0
GLYOXYLATE.BYPASS	454	252	108	346	0.202609	0.292018	0.48816	0.657441	0.444995	0.352047	0.206963	0.390795	PPI	305	142	48	257	0.320689	0.354486	0.366376	0.610093	0.113651	0.418389	0.786111	0.940184	PPI	1124	571	93	1031	0.499962	0.261478	0.0561243	0.107058	0.304712	0.289573	0.292906	0.463166	PPI	11.7269	7.95798	14.6261	0.17072	0.356752	2.08969	0.0366452	0.0629044	0.588948	0
PWY4LZ.257	454	434	108	346	0.0345288	0.093829	0.713062	0.850581	0.0326305	0.115027	0.776814	0.916039	PPI	305	300	48	257	-0.097769	0.118812	0.41124	0.627479	-0.101107	0.139931	0.470608	0.803539	PPI	1124	1123	93	1031	0.148312	0.0807671	0.0665811	0.122747	0.0923149	0.0887791	0.298654	0.469941	PPI	113.586	70.8402	153.296	0.0544152	0.0584255	1.0737	0.282958	0.351978	NS	NS
GLUDEG.I.PWY	454	344	108	346	0.120976	0.255711	0.636382	0.796073	0.277802	0.309381	0.369769	0.576194	PPI	305	244	48	257	-0.0850958	0.311997	0.785238	0.894109	-0.0129457	0.373708	0.972392	0.987806	PPI	1124	956	93	1031	-0.152647	0.213809	0.475415	0.578919	-0.242701	0.237555	0.307171	0.47865	PPI	15.2932	10.2731	21.8749	0.145185	-0.0498135	-0.343103	0.731521	0.772428	NS	NS
PWY.6703	454	454	108	346	-0.0694825	0.0365311	0.05783	0.139431	-0.0759958	0.0447205	0.0900426	0.214824	PPI	305	305	48	257	0.0315057	0.0546258	0.56454	0.739821	0.0307182	0.0659663	0.641839	0.923396	PPI	1124	1124	93	1031	-0.0140192	0.0264928	0.596793	0.701329	-0.0301924	0.0294616	0.305686	0.47865	PPI	749.334	335.123	1424.77	0.0199632	-0.0245021	-1.22737	0.219685	0.286613	NS	NS
TCA.GLYOX.BYPASS	454	233	108	346	0.166895	0.300468	0.57887	0.743626	0.343045	0.363911	0.346427	0.555556	PPI	305	130	48	257	0.357493	0.358102	0.318943	0.569542	0.0361744	0.421562	0.931682	0.986718	PPI	1124	493	93	1031	0.544741	0.267165	0.0416879	0.0843989	0.293679	0.296011	0.321361	0.495947	PPI	11.0765	7.79807	14.0101	0.174383	0.373069	2.13937	0.0324056	0.0584393	0.885623	0
PPGPPMET.PWY	454	440	108	346	-0.230522	0.105533	0.0294876	0.0825103	-0.215545	0.124688	0.0846829	0.208135	PPI	305	295	48	257	-0.0517803	0.135002	0.701594	0.844512	-0.0311983	0.159129	0.844723	0.972219	PPI	1124	1110	93	1031	0.0805179	0.0941667	0.392706	0.492749	0.103654	0.104406	0.321036	0.495947	PPI	89.7893	54.8681	112.773	0.0623261	-0.0561677	-0.901191	0.367487	0.435288	NS	NS
PWY.621	454	454	108	346	-0.0529491	0.0549536	0.335818	0.509833	0.00534624	0.0649805	0.93447	0.979975	PPI	305	305	48	257	-0.0484197	0.0563775	0.391119	0.611124	-0.0596788	0.0661599	0.367865	0.739841	PPI	1124	1124	93	1031	-0.0543166	0.0367054	0.139212	0.21568	-0.0402441	0.0407672	0.323783	0.497294	PPI	331.136	314.621	742.232	0.0268415	-0.0526537	-1.96165	0.0498031	0.0828331	0.00772144	0
PWY.7371	454	163	108	346	0.110325	0.257899	0.669018	0.821515	-0.100617	0.300285	0.737748	0.903882	PPI	305	135	48	257	-0.0269405	0.317339	0.932402	0.97916	-0.00303689	0.387102	0.993746	0.996852	PPI	1124	482	93	1031	-0.124441	0.232281	0.59225	0.70051	-0.251864	0.258866	0.330797	0.505647	PPI	15.0349	9.93011	18.5341	0.151621	-0.0210393	-0.138762	0.889638	0.903715	NS	NS
TRPSYN.PWY	454	454	108	346	0.0552248	0.0432945	0.202807	0.36814	0.0797277	0.0521543	0.127165	0.272173	PPI	305	305	48	257	0.00196547	0.0619064	0.974694	0.99568	-0.02157	0.0731255	0.76825	0.933254	PPI	1124	1124	93	1031	0.0141543	0.0316394	0.654699	0.750176	0.0339637	0.0352766	0.335875	0.510975	PPI	533.5	260.933	998.947	0.0236137	0.0245986	1.04171	0.297546	0.363164	NS	NS
PWY.6168	454	454	108	346	-0.163029	0.0575267	0.00481386	0.0214619	-0.218486	0.069454	0.00178394	0.0127197	PPI	305	303	48	257	0.193753	0.108633	0.0755366	0.266111	0.212797	0.128536	0.0990336	0.361248	PPI	1124	1122	93	1031	-0.0404068	0.0654394	0.537052	0.646815	-0.0688789	0.071884	0.338182	0.512059	PPI	302.177	84.7383	233.519	0.0401469	-0.0681475	-1.69745	0.089611	0.13195	NS	NS
GLCMANNANAUT.PWY	454	453	108	346	-0.117374	0.0556936	0.0356497	0.0930235	-0.131208	0.0672141	0.0516391	0.159386	PPI	305	305	48	257	0.0140061	0.0655212	0.830879	0.931158	0.0204644	0.0770685	0.790809	0.940184	PPI	1124	1124	93	1031	-0.0696438	0.0399195	0.0813319	0.144299	-0.0411825	0.0441437	0.351073	0.526203	PPI	322.396	232.936	627.523	0.029076	-0.0661799	-2.2761	0.0228398	0.0447047	2.35019	0.149006
PWY.5136	454	389	108	346	0.0212298	0.244025	0.930712	0.959641	0.460607	0.290644	0.113812	0.253413	PPI	305	288	48	257	-0.0739327	0.245874	0.763858	0.886621	0.243532	0.296637	0.412401	0.764027	PPI	1124	1088	93	1031	-0.124264	0.0900754	0.168008	0.250872	-0.0934616	0.100225	0.351286	0.526203	PPI	16.7931	16.5415	123.25	0.0799144	-0.103344	-1.29318	0.195949	0.258846	NS	NS
ARGININE.SYN4.PWY	454	422	108	346	-0.0290521	0.245913	0.906011	0.959641	0.0597537	0.291455	0.837663	0.933645	PPI	305	281	48	257	-0.0943123	0.331126	0.775977	0.89114	-0.026923	0.385654	0.944397	0.986718	PPI	1124	1080	93	1031	-0.134202	0.18653	0.472003	0.576893	-0.191592	0.205953	0.352441	0.526203	PPI	16.5362	9.12041	28.7411	0.135584	-0.0955499	-0.704727	0.48098	0.54822	NS	NS
PWY.6609	454	454	108	346	0.0634113	0.0270877	0.019688	0.0620356	0.0712754	0.0320406	0.0266827	0.110867	PPI	305	305	48	257	0.0388394	0.0368614	0.292897	0.555365	0.0154329	0.0450998	0.732478	0.924832	PPI	1124	1124	93	1031	0.00209729	0.0193247	0.913595	0.945099	0.0194982	0.0214749	0.364108	0.541105	PPI	1362.88	735.964	2677.78	0.014469	0.0252526	1.74529	0.0809348	0.12257	NS	NS
PWY.5861	454	199	108	346	0.1486	0.309356	0.631217	0.79258	0.159479	0.370739	0.667309	0.852726	PPI	305	93	48	257	0.398216	0.349775	0.25583	0.536417	0.182918	0.415959	0.660477	0.923396	PPI	1124	359	93	1031	0.542395	0.2639	0.0400813	0.0817082	0.260858	0.291621	0.371249	0.549174	PPI	10.4492	8.17375	14.3589	0.174125	0.381903	2.19327	0.0282883	0.0527938	0.940783	0
PWY.5838	454	199	108	346	0.157751	0.325715	0.6284	0.79258	0.172777	0.390376	0.658303	0.852077	PPI	305	93	48	257	0.453256	0.372675	0.224863	0.505246	0.219187	0.443276	0.621385	0.906658	PPI	1124	359	93	1031	0.567004	0.279861	0.0429999	0.0865243	0.271379	0.309429	0.380666	0.557962	PPI	9.42593	7.2001	12.7678	0.184447	0.407903	2.21149	0.027002	0.050688	0.927841	0
PWY.6708	454	179	108	346	0.210267	0.257467	0.414559	0.582287	0.159876	0.3104	0.606794	0.82186	PPI	305	98	48	257	0.199557	0.284562	0.483676	0.685233	0.0967304	0.336488	0.773978	0.933254	PPI	1124	334	93	1031	0.377711	0.212203	0.0753554	0.135033	0.206443	0.235258	0.3804	0.557962	PPI	15.0854	12.3494	22.2074	0.14193	0.282509	1.99048	0.0465384	0.0782137	0.364981	0
PWY0.1479	454	162	108	346	-0.223844	0.284965	0.432576	0.597027	-0.0190358	0.346737	0.956246	0.979975	PPI	305	67	48	257	0.281762	0.280208	0.31545	0.569542	0.295553	0.329861	0.371073	0.739841	PPI	1124	220	93	1031	-0.207091	0.190318	0.27677	0.366804	-0.182792	0.210442	0.385255	0.562121	PPI	12.3145	12.7362	27.6084	0.137804	-0.0927747	-0.673234	0.500798	0.568043	NS	NS
PWY.5005	454	354	108	346	-0.29196	0.286565	0.308848	0.494055	-0.267141	0.344666	0.438759	0.655078	PPI	305	200	48	257	-0.406239	0.417488	0.331315	0.575815	-0.172521	0.494101	0.727247	0.924832	PPI	1124	720	93	1031	-0.118554	0.312699	0.704661	0.801856	-0.295188	0.348928	0.39775	0.577727	PPI	12.1773	5.73736	10.227	0.188506	-0.252241	-1.33811	0.180861	0.239903	NS	NS
ENTBACSYN.PWY	454	165	108	346	0.331157	0.339075	0.329282	0.504194	0.397691	0.407222	0.329365	0.537585	PPI	305	74	48	257	0.328247	0.379636	0.387934	0.611124	0.105612	0.449588	0.814462	0.947255	PPI	1124	304	93	1031	0.540436	0.29499	0.0672105	0.123219	0.270943	0.325843	0.405868	0.585983	PPI	8.69779	6.93849	11.4917	0.191996	0.419066	2.18268	0.0290591	0.0539188	0.293726	0
PWY.7187	454	454	108	346	0.0533404	0.031273	0.0887912	0.190104	0.0743721	0.0376898	0.0491652	0.156258	PPI	305	305	48	257	-0.0152941	0.0506421	0.762861	0.886621	0.0153901	0.0607718	0.800278	0.941539	PPI	1124	1124	93	1031	0.0309949	0.0260154	0.233748	0.321403	0.0240351	0.0290238	0.407789	0.585983	PPI	1022.5	389.921	1477.54	0.0186018	0.0326555	1.75551	0.079173	0.121601	NS	NS
FAO.PWY	454	389	108	346	0.0472944	0.250958	0.850607	0.937697	0.479035	0.299244	0.110212	0.249142	PPI	305	288	48	257	-0.0763512	0.252261	0.762354	0.886621	0.242736	0.30465	0.426301	0.764027	PPI	1124	1088	93	1031	-0.10603	0.0912607	0.245558	0.333474	-0.0838541	0.1015	0.40891	0.585983	PPI	15.8781	15.7145	120.069	0.081201	-0.0869028	-1.07022	0.284521	0.351978	NS	NS
PWY.6859	454	279	108	346	0.307808	0.303881	0.311656	0.495681	0.251994	0.369888	0.496097	0.714113	PPI	305	187	48	257	0.126145	0.401359	0.753517	0.88409	0.0184769	0.487814	0.969815	0.987806	PPI	1124	818	93	1031	0.441205	0.295969	0.136319	0.215143	0.264293	0.328336	0.421028	0.600667	PPI	10.8291	6.20776	11.4159	0.187473	0.321695	1.71596	0.0861701	0.129255	NS	NS
PWY.5941	454	366	108	346	0.90327	0.318801	0.0048193	0.0214619	0.825109	0.385393	0.0328862	0.11996	PPI	305	284	48	257	-0.50183	0.299468	0.0948391	0.304926	-0.142924	0.353051	0.685934	0.924832	PPI	1124	1043	93	1031	0.0338071	0.213922	0.874458	0.919017	0.18614	0.238376	0.435051	0.616872	PPI	9.83921	11.1506	21.8519	0.15278	0.0940792	0.615782	0.538038	0.601778	NS	NS
PWY.7282	454	436	108	346	-0.130218	0.0984873	0.186836	0.341002	-0.243971	0.117788	0.039021	0.133597	PPI	305	288	48	257	-0.491927	0.313523	0.117702	0.344622	-0.436267	0.357745	0.223746	0.611648	PPI	1124	1080	93	1031	-0.0102128	0.109397	0.925639	0.951591	-0.0948585	0.121789	0.43623	0.616872	PPI	103.096	10.1733	83.5588	0.0712782	-0.0979681	-1.37445	0.169303	0.22739	NS	NS
PWY.6823	454	145	108	346	0.147253	0.233267	0.528198	0.702861	0.100087	0.27399	0.715087	0.891481	PPI	305	68	48	257	0.28639	0.202187	0.157702	0.422282	0.188509	0.23961	0.432158	0.764027	PPI	1124	234	93	1031	0.305652	0.182095	0.0935235	0.161585	0.153865	0.200306	0.442567	0.623088	PPI	18.3778	24.4621	30.1582	0.117043	0.259319	2.21559	0.0267193	0.050688	0.313473	0
PWY0.41	454	98	108	346	0.162946	0.181613	0.370099	0.544551	0.201495	0.214393	0.347872	0.555556	PPI	305	61	48	257	0.164827	0.194227	0.396777	0.614059	0.140216	0.224564	0.532917	0.84167	PPI	1124	211	93	1031	0.301643	0.168474	0.0736535	0.133548	0.138745	0.185538	0.454745	0.632537	PPI	30.3183	26.5084	35.2318	0.104224	0.216568	2.07791	0.0377177	0.0644009	0.413142	0
PENTOSE.P.PWY	454	452	108	346	0.0454203	0.0806758	0.573728	0.742733	0.0415472	0.0959074	0.665108	0.852726	PPI	305	304	48	257	-0.172145	0.121772	0.158518	0.422282	-0.142808	0.142698	0.317866	0.709046	PPI	1124	1123	93	1031	-0.0674415	0.0670129	0.314444	0.404015	-0.0544183	0.0728431	0.45519	0.632537	PPI	153.643	67.4382	222.681	0.0474706	-0.0442772	-0.932729	0.35096	0.417252	NS	NS
PWY.4702	454	286	108	346	-0.20167	0.279792	0.471426	0.637475	-0.217253	0.331993	0.513239	0.728982	PPI	305	216	48	257	-0.269375	0.381193	0.480329	0.685233	-0.3609	0.451646	0.424964	0.764027	PPI	1124	834	93	1031	-0.0470044	0.276053	0.864826	0.911798	-0.229944	0.307774	0.455154	0.632537	PPI	12.774	6.88191	13.1224	0.174665	-0.153966	-0.881494	0.37805	0.446155	NS	NS
PWY.5505	454	230	108	346	0.29137	0.279089	0.29706	0.483991	0.313172	0.334494	0.34971	0.555728	PPI	305	159	48	257	0.10909	0.342465	0.750296	0.8835	0.0117103	0.409781	0.977224	0.987806	PPI	1124	608	93	1031	0.403434	0.260747	0.122093	0.199458	0.215558	0.290851	0.458776	0.634007	PPI	12.8385	8.52645	14.7083	0.166497	0.293977	1.76566	0.0774534	0.119531	NS	NS
PWY.7235	454	61	108	346	0.290727	0.165293	0.0792987	0.176572	0.268715	0.2013	0.182675	0.357552	PPI	305	46	48	257	0.00268246	0.193481	0.988948	0.99568	-0.0783758	0.230267	0.733852	0.924832	PPI	1124	140	93	1031	-0.03327	0.134266	0.804342	0.873134	-0.110681	0.149815	0.460199	0.634007	PPI	36.6011	26.713	55.4712	0.0917527	0.0746478	0.813576	0.415888	0.480443	NS	NS
PWY0.1415	454	191	108	346	0.362561	0.265356	0.17254	0.323755	0.434689	0.320052	0.175177	0.34711	PPI	305	96	48	257	-0.162829	0.274975	0.554192	0.739667	-0.0843233	0.322332	0.793831	0.940294	PPI	1124	352	93	1031	0.336074	0.213525	0.115787	0.191048	0.168458	0.235815	0.475157	0.651817	PPI	14.2017	13.2256	21.9332	0.142335	0.210019	1.47553	0.140069	0.194642	NS	NS
PWY.7222	454	454	108	346	0.0178663	0.041423	0.666454	0.821386	0.000494953	0.0494503	0.992019	0.992019	PPI	305	305	48	257	0.0418029	0.0606631	0.491299	0.685288	0.0574715	0.0721227	0.426253	0.764027	PPI	1124	1124	93	1031	0.0448508	0.0299877	0.13503	0.215143	0.0229687	0.033265	0.490044	0.669379	PPI	582.798	271.739	1112.02	0.02255	0.0364327	1.61564	0.106173	0.152659	NS	NS
P105.PWY	454	217	108	346	0.195548	0.314385	0.534264	0.707663	0.374217	0.381075	0.326696	0.537585	PPI	305	109	48	257	0.647576	0.376595	0.0865518	0.287034	0.413059	0.440077	0.348791	0.739841	PPI	1124	420	93	1031	0.522253	0.283891	0.0660882	0.122747	0.210938	0.314094	0.501998	0.680712	PPI	10.1176	7.051	12.4079	0.183877	0.44037	2.39492	0.016624	0.0342071	0.992344	0
PWY.5022	454	325	108	346	0.265421	0.267068	0.320853	0.503237	0.210963	0.326643	0.51875	0.730937	PPI	305	211	48	257	-0.240392	0.342486	0.483287	0.685233	-0.180406	0.404491	0.655957	0.923396	PPI	1124	899	93	1031	-0.0409971	0.23412	0.861024	0.910698	-0.173702	0.259003	0.502582	0.680712	PPI	14.0203	8.52538	18.2442	0.156576	0.0226499	0.144658	0.884981	0.901838	NS	NS
PWY.2723	454	184	108	346	-0.106938	0.264606	0.686307	0.830146	-0.0779691	0.320451	0.807891	0.92817	PPI	305	93	48	257	0.309436	0.274111	0.259867	0.537941	0.261742	0.324039	0.419968	0.764027	PPI	1124	346	93	1031	0.359612	0.228913	0.116477	0.19123	0.160841	0.252719	0.524623	0.707231	PPI	14.2824	13.309	19.0835	0.146372	0.202542	1.38375	0.166436	0.224479	NS	NS
PWY.7229	454	454	108	346	0.00232047	0.0311447	0.940642	0.959641	-0.011907	0.037194	0.749038	0.912794	PPI	305	305	48	257	0.0447752	0.04926	0.36411	0.609978	0.0585775	0.0588391	0.320382	0.709046	PPI	1124	1124	93	1031	0.0310684	0.0228527	0.17426	0.257613	0.0160191	0.0252882	0.526567	0.707231	PPI	1030.93	412.108	1914.81	0.0172571	0.0239244	1.38635	0.165641	0.224349	NS	NS
GLUCOSE1PMETAB.PWY	454	263	108	346	0.405312	0.293729	0.168326	0.317632	0.47448	0.3546	0.181639	0.357552	PPI	305	139	48	257	0.356384	0.360201	0.323268	0.572987	0.0922631	0.431412	0.830819	0.96279	PPI	1124	537	93	1031	0.42649	0.266239	0.10946	0.183359	0.18289	0.294861	0.535218	0.715855	PPI	11.5906	7.70746	14.1077	0.173017	0.402967	2.32906	0.019856	0.0400526	0.0245946	0
PWY.7328	454	224	108	346	-0.242873	0.286946	0.397789	0.567785	-0.0945815	0.347416	0.785577	0.917826	PPI	305	107	48	257	0.0606427	0.322737	0.851082	0.947266	-0.0124753	0.386529	0.974277	0.987806	PPI	1124	415	93	1031	0.340806	0.252869	0.178011	0.258782	0.172545	0.279797	0.537577	0.716026	PPI	12.145	9.60068	15.6389	0.163551	0.07924	0.484497	0.628033	0.681076	NS	NS
THISYN.PWY	454	340	108	346	0.439173	0.330155	0.184144	0.339801	0.391524	0.401368	0.32992	0.537585	PPI	305	221	48	257	0.304716	0.421016	0.469778	0.675566	0.322013	0.512635	0.530447	0.84167	PPI	1124	869	93	1031	-0.0170887	0.297166	0.954153	0.974831	-0.203497	0.332858	0.541088	0.717724	PPI	9.1741	5.64162	11.324	0.195591	0.212496	1.08643	0.277288	0.346512	NS	NS
PWY0.1277	454	121	108	346	0.085198	0.229501	0.710644	0.850581	-0.0148415	0.273252	0.956712	0.979975	PPI	305	50	48	257	-0.0680293	0.175787	0.699043	0.844512	-0.0959649	0.213056	0.652793	0.923396	PPI	1124	165	93	1031	0.161088	0.160535	0.315866	0.404015	0.105718	0.176684	0.549736	0.726195	PPI	18.9859	32.3615	38.8028	0.105321	0.0628582	0.596822	0.550626	0.613719	NS	NS
COA.PWY	454	454	108	346	0.00335826	0.0484351	0.944754	0.959641	-0.0030441	0.057801	0.958025	0.979975	PPI	305	305	48	257	-0.0377335	0.0641074	0.556578	0.739667	-0.010927	0.0764626	0.886473	0.975554	PPI	1124	1124	93	1031	-0.0135124	0.0307291	0.66022	0.753885	-0.0197107	0.0341104	0.563486	0.741308	PPI	426.265	243.323	1059.01	0.0240521	-0.0127616	-0.530582	0.595708	0.652636	NS	NS
GLYCOGENSYNTH.PWY	454	454	108	346	-0.0784248	0.0717754	0.275152	0.459503	0.00949808	0.0850826	0.91117	0.979975	PPI	305	305	48	257	0.00307186	0.072242	0.966111	0.993627	-0.0155792	0.0859194	0.856253	0.975001	PPI	1124	1124	93	1031	-0.0602738	0.0469048	0.199051	0.285595	-0.029747	0.0524385	0.570647	0.747664	PPI	194.11	191.611	454.532	0.0344981	-0.0500216	-1.44998	0.147063	0.20348	NS	NS
P42.PWY	454	445	108	346	-0.242787	0.0947734	0.010754	0.0408162	-0.26943	0.113312	0.0179002	0.0809293	PPI	305	299	48	257	-0.215449	0.156705	0.170225	0.432212	-0.127011	0.179497	0.479835	0.810669	PPI	1124	1115	93	1031	-0.0243508	0.0981625	0.804129	0.873134	-0.0603003	0.108639	0.578975	0.755492	PPI	111.334	40.7224	103.779	0.0625201	-0.149828	-2.39647	0.0165538	0.0342071	2.7714	0.278342
RIBOSYN2.PWY	454	427	108	346	-0.243174	0.225814	0.282129	0.468811	-0.132454	0.270587	0.624754	0.834512	PPI	305	279	48	257	-0.254686	0.340651	0.455264	0.665668	0.0554114	0.39103	0.88742	0.975554	PPI	1124	1045	93	1031	0.00746289	0.229579	0.974074	0.986025	-0.138271	0.255136	0.587966	0.764118	PPI	19.6109	8.61747	18.973	0.145554	-0.14453	-0.992968	0.320725	0.387041	NS	NS
PWY.5913	454	416	108	346	0.388056	0.307178	0.207156	0.374	0.41237	0.370059	0.26581	0.468818	PPI	305	292	48	257	-0.224021	0.354218	0.527585	0.719866	-0.364511	0.426041	0.393008	0.755687	PPI	1124	1078	93	1031	0.069275	0.235058	0.768267	0.848018	-0.138759	0.260826	0.594838	0.769931	PPI	10.5979	7.97001	18.0987	0.165145	0.0976615	0.59137	0.554273	0.615646	NS	NS
FUCCAT.PWY	454	397	108	346	-0.394663	0.247163	0.111037	0.224767	-0.385258	0.295047	0.192393	0.367608	PPI	305	293	48	257	-0.390531	0.158549	0.0143674	0.103765	-0.331456	0.189577	0.0816277	0.337284	PPI	1124	1101	93	1031	0.019017	0.0921343	0.836513	0.896264	0.052542	0.101261	0.603955	0.778593	PPI	16.3694	39.7807	117.803	0.0758199	-0.113569	-1.49788	0.134165	0.187248	NS	NS
PWY.7209	454	322	108	346	0.111797	0.32249	0.729008	0.86025	0.551706	0.384584	0.152201	0.311189	PPI	305	240	48	257	0.262469	0.416822	0.529378	0.719866	0.434497	0.479738	0.365921	0.739841	PPI	1124	965	93	1031	-0.367484	0.260226	0.158177	0.239523	-0.140833	0.285098	0.62142	0.797453	PPI	9.6154	5.75572	14.7672	0.182155	-0.0942673	-0.517512	0.604798	0.660341	NS	NS
PWY.4981	454	454	108	346	0.180646	0.0756592	0.0173873	0.0569347	0.15982	0.0907379	0.0789645	0.198028	PPI	305	305	48	257	-0.00749684	0.0947382	0.936981	0.97916	-0.100134	0.116036	0.38895	0.755687	PPI	1124	1124	93	1031	-0.0267408	0.0548442	0.625945	0.722244	-0.0299977	0.0610999	0.623554	0.797453	PPI	174.693	111.416	332.46	0.0402074	0.0352947	0.877816	0.380044	0.446864	NS	NS
HEMESYN2.PWY	454	439	108	346	0.402994	0.171093	0.0189421	0.0602539	0.283652	0.20407	0.165316	0.331665	PPI	305	284	48	257	0.485818	0.242083	0.0456712	0.21411	0.520014	0.291172	0.0752574	0.336091	PPI	1124	1057	93	1031	0.268889	0.169263	0.112436	0.186452	0.0895915	0.188635	0.634922	0.803658	PPI	34.1616	17.0637	34.9042	0.107752	0.365056	3.38794	0.0007042	0.00189956	0.620816	0
PWY.7204	454	207	108	346	0.386376	0.307249	0.209231	0.375716	0.423723	0.368765	0.251235	0.450539	PPI	305	113	48	257	0.157515	0.377103	0.67647	0.832776	-0.216735	0.442489	0.624676	0.907335	PPI	1124	429	93	1031	0.416368	0.277097	0.133223	0.214456	0.146121	0.306035	0.633127	0.803658	PPI	10.593	7.03201	13.0238	0.180632	0.346611	1.91888	0.0549989	0.089165	0.331571	0
UBISYN.PWY	454	150	108	346	0.272484	0.246014	0.268645	0.45317	0.218647	0.295458	0.45972	0.670773	PPI	305	76	48	257	0.425111	0.236567	0.0733659	0.262021	0.303387	0.275656	0.272091	0.667317	PPI	1124	243	93	1031	0.254576	0.196396	0.195161	0.28247	0.102692	0.216856	0.635917	0.803658	PPI	16.5226	17.8686	25.9259	0.12876	0.310002	2.4076	0.0160578	0.03369	0.339662	0
PWY.5100	454	454	108	346	0.0326231	0.0433986	0.452637	0.614556	0.0194873	0.0509457	0.702291	0.88406	PPI	305	305	48	257	-0.0311494	0.0536776	0.562147	0.739667	-0.0262116	0.0633483	0.679379	0.924832	PPI	1124	1124	93	1031	-0.0226462	0.0307192	0.461155	0.569966	-0.0157475	0.0340459	0.643789	0.810417	PPI	530.945	347.067	1059.69	0.0227173	-0.00902509	-0.397278	0.691162	0.734646	NS	NS
ARG.POLYAMINE.SYN	454	440	108	346	-0.018406	0.0857459	0.830138	0.929524	-0.022235	0.104073	0.830935	0.932623	PPI	305	298	48	257	-0.100053	0.101623	0.325675	0.572987	-0.0525772	0.123334	0.670253	0.923396	PPI	1124	1111	93	1031	-0.0507481	0.056462	0.368958	0.464718	-0.028145	0.0621443	0.650716	0.815937	PPI	136.011	96.8323	313.681	0.0427755	-0.051435	-1.20244	0.229193	0.295466	NS	NS
P164.PWY	454	421	108	346	0.202419	0.20158	0.315855	0.499979	0.3754	0.244517	0.125514	0.272173	PPI	305	302	48	257	-0.162307	0.083693	0.0534231	0.223065	-0.144096	0.100518	0.15291	0.45873	PPI	1124	1109	93	1031	-0.0826204	0.0512829	0.107451	0.180912	-0.0247553	0.0569088	0.663651	0.817133	PPI	24.6097	142.765	380.238	0.042733	-0.0905854	-2.1198	0.0340229	0.0596796	2.87128	0.303446
PWY4FS.7	454	433	108	346	0.159568	0.209594	0.446874	0.609306	0.0771187	0.253654	0.761264	0.912794	PPI	305	268	48	257	0.673137	0.339159	0.0480923	0.21411	0.649636	0.405604	0.110428	0.378915	PPI	1124	1013	93	1031	0.296	0.233936	0.206027	0.293068	0.112802	0.259916	0.664379	0.817133	PPI	22.7638	8.69345	18.2728	0.141805	0.299477	2.1119	0.0346951	0.0598969	1.6596	0
PWY4FS.8	454	433	108	346	0.15953	0.209576	0.446946	0.609306	0.0771273	0.253643	0.761228	0.912794	PPI	305	268	48	257	0.673136	0.339159	0.0480925	0.21411	0.649635	0.405604	0.110429	0.378915	PPI	1124	1013	93	1031	0.295994	0.233936	0.206035	0.293068	0.112795	0.259916	0.664398	0.817133	PPI	22.7675	8.69346	18.2728	0.141799	0.299447	2.11176	0.0347066	0.0598969	1.65992	0
PWY.6263	454	72	108	346	0.189442	0.176445	0.283567	0.468868	0.136582	0.211688	0.51917	0.730937	PPI	305	55	48	257	0.126852	0.223863	0.571379	0.743045	0.151408	0.266563	0.57052	0.866842	PPI	1124	237	93	1031	0.18396	0.187522	0.326804	0.416391	0.0915423	0.207253	0.6588	0.817133	PPI	32.1206	19.9543	28.4378	0.111447	0.171993	1.54328	0.122764	0.172083	NS	NS
HOMOSER.METSYN.PWY	454	454	108	346	0.122656	0.0533707	0.0220255	0.0676859	0.1516	0.0646889	0.0196003	0.0850231	PPI	305	305	48	257	0.0244627	0.0627685	0.697018	0.844512	0.0614876	0.0757998	0.417996	0.764027	PPI	1124	1124	93	1031	-0.00440815	0.0334294	0.895115	0.934772	0.0162537	0.0368591	0.659325	0.817133	PPI	351.07	253.814	894.837	0.0258223	0.0302225	1.1704	0.241839	0.308869	NS	NS
PWY.5705	454	182	108	346	0.0949809	0.236747	0.688475	0.830146	0.18722	0.284255	0.510512	0.728331	PPI	305	85	48	257	0.358571	0.252406	0.156482	0.422282	0.181938	0.292799	0.534893	0.84167	PPI	1124	347	93	1031	0.278377	0.205051	0.174865	0.257613	0.0972829	0.226553	0.667716	0.818079	PPI	17.8415	15.6964	23.7836	0.132081	0.243254	1.8417	0.0655191	0.104635	NS	NS
PWY.7456	454	333	108	346	0.500748	0.352205	0.155811	0.300814	0.77085	0.413619	0.0631055	0.172529	PPI	305	265	48	257	-0.722113	0.377067	0.0564397	0.225965	-0.334006	0.436791	0.445144	0.774275	PPI	1124	1045	93	1031	0.0808504	0.223396	0.717484	0.810579	-0.104463	0.245948	0.671114	0.819116	PPI	8.06136	7.03336	20.0378	0.168712	0.0164489	0.0974969	0.922332	0.93397	NS	NS
P125.PWY	454	102	108	346	0.036698	0.201031	0.855236	0.937697	0.0427213	0.242339	0.860158	0.945585	PPI	305	44	48	257	-0.0835377	0.160915	0.604053	0.772903	-0.175447	0.188529	0.352918	0.739841	PPI	1124	249	93	1031	0.223761	0.177824	0.208535	0.29535	0.0829217	0.197196	0.674201	0.819717	PPI	24.7443	38.6194	31.6243	0.102604	0.0500923	0.488209	0.625402	0.680522	NS	NS
PHOSLIPSYN.PWY	454	432	108	346	0.035441	0.211867	0.867227	0.943498	-0.0200445	0.254908	0.937363	0.979975	PPI	305	267	48	257	0.754866	0.35795	0.0357907	0.197152	0.74281	0.427093	0.0831611	0.337284	PPI	1124	1013	93	1031	0.28449	0.241402	0.238853	0.327061	0.112026	0.268605	0.676714	0.819717	PPI	22.2779	7.8047	17.16	0.14549	0.244756	1.68228	0.0925136	0.135602	NS	NS
PWY.7208	454	454	108	346	0.0472288	0.0430472	0.273184	0.45851	0.0148597	0.0521364	0.775782	0.916039	PPI	305	305	48	257	-0.0385209	0.0587403	0.512469	0.702753	-0.0809825	0.0703267	0.25056	0.643439	PPI	1124	1124	93	1031	0.0173259	0.0345746	0.616389	0.718007	0.0154167	0.0384513	0.688544	0.830912	PPI	539.648	289.819	836.536	0.0244998	0.0172968	0.705998	0.480189	0.54822	NS	NS
THISYNARA.PWY	454	454	108	346	-0.017724	0.0441485	0.688279	0.830146	-0.0126682	0.0527527	0.810345	0.92817	PPI	305	305	48	257	0.0501293	0.0634604	0.430201	0.641355	0.0895967	0.0772881	0.247407	0.640466	PPI	1124	1124	93	1031	-0.0667519	0.0352169	0.0582921	0.110398	-0.0147007	0.0389306	0.705793	0.834019	PPI	513.06	248.31	806.304	0.0252564	-0.0321931	-1.27465	0.202434	0.266317	NS	NS
PWY.561	454	202	108	346	0.0311485	0.279386	0.91128	0.959641	0.145987	0.341691	0.66943	0.852726	PPI	305	109	48	257	0.571049	0.348372	0.102228	0.319461	0.380272	0.406905	0.350875	0.739841	PPI	1124	417	93	1031	0.434289	0.266652	0.103664	0.176335	0.115861	0.294791	0.694376	0.834019	PPI	12.8112	8.23976	14.0641	0.168754	0.3193	1.89211	0.0584768	0.0943269	1.77191	0
MET.SAM.PWY	454	454	108	346	0.0380297	0.0419733	0.36542	0.540045	0.074037	0.0505097	0.143511	0.297206	PPI	305	305	48	257	-0.00640389	0.0524646	0.902933	0.968493	0.0180162	0.0633275	0.776258	0.933254	PPI	1124	1124	93	1031	-0.0277038	0.0264869	0.295814	0.384326	-0.0111292	0.029147	0.702663	0.834019	PPI	567.614	363.301	1425.4	0.0206008	-0.00858519	-0.416742	0.676867	0.725053	NS	NS
HSERMETANA.PWY	454	447	108	346	0.0832908	0.0812076	0.305642	0.493473	0.102285	0.0956325	0.285493	0.498061	PPI	305	305	48	257	0.011608	0.073069	0.873887	0.948574	0.0331914	0.087379	0.704369	0.924832	PPI	1124	1124	93	1031	-0.0326439	0.0437823	0.45607	0.565802	-0.0180073	0.0482916	0.709306	0.834019	PPI	151.638	187.298	521.678	0.0340876	-0.00258584	-0.0758588	0.939531	0.948395	NS	NS
PWY.7539	454	435	108	346	-0.0463289	0.102741	0.652276	0.809889	-0.139601	0.123986	0.260915	0.462728	PPI	305	300	48	257	-0.162518	0.114232	0.155911	0.422282	-0.265628	0.131951	0.0451652	0.268482	PPI	1124	1111	93	1031	0.0416898	0.0680021	0.539961	0.647953	0.0279962	0.0745397	0.7073	0.834019	PPI	94.7359	76.634	216.25	0.0507922	-0.020195	-0.397601	0.690924	0.734646	NS	NS
P108.PWY	454	242	108	346	0.0510617	0.297942	0.864003	0.943062	0.168083	0.358672	0.639594	0.843277	PPI	305	212	48	257	-0.26027	0.387291	0.502088	0.694377	-0.041622	0.460893	0.928111	0.986718	PPI	1124	843	93	1031	0.164957	0.275231	0.549066	0.656493	0.117063	0.304963	0.701158	0.834019	PPI	11.2651	6.66691	13.201	0.179221	0.0326862	0.182379	0.855285	0.877146	NS	NS
PWY.7117	454	384	108	346	0.647434	0.362787	0.0750158	0.170444	0.689582	0.435922	0.11447	0.253413	PPI	305	286	48	257	-0.109546	0.370152	0.767474	0.887648	-0.291877	0.446112	0.513508	0.832505	PPI	1124	1054	93	1031	0.120155	0.25176	0.633269	0.728149	-0.105087	0.28008	0.707583	0.834019	PPI	7.59797	7.29861	15.7771	0.180558	0.196108	1.08612	0.277425	0.346512	NS	NS
PWY.6892	454	341	108	346	0.343856	0.279251	0.218853	0.388812	0.326444	0.338977	0.33612	0.543229	PPI	305	221	48	257	0.345894	0.34622	0.318577	0.569542	0.297653	0.420297	0.479448	0.810669	PPI	1124	870	93	1031	0.0764178	0.244383	0.754569	0.844094	-0.0999702	0.273449	0.714743	0.837161	PPI	12.8236	8.34249	16.744	0.162414	0.226183	1.39264	0.16373	0.2227	NS	NS
PRPP.PWY	454	449	108	346	0.0431649	0.0484854	0.373822	0.545225	0.0877233	0.0578693	0.130363	0.277129	PPI	305	304	48	257	-0.0808053	0.0913274	0.377004	0.611124	-0.0262757	0.1058	0.80406	0.941983	PPI	1124	1121	93	1031	0.0074803	0.0408122	0.854608	0.909744	0.0162862	0.0449509	0.717194	0.837161	PPI	425.382	119.894	600.372	0.0295443	0.0114908	0.388934	0.697325	0.73875	NS	NS
ANAGLYCOLYSIS.PWY	454	454	108	346	-0.0246024	0.0279642	0.379464	0.548663	-0.0341066	0.0336153	0.310915	0.525282	PPI	305	305	48	257	0.0885843	0.0464553	0.0575151	0.225965	0.0879757	0.0551893	0.11214	0.378915	PPI	1124	1124	93	1031	-0.0276984	0.0253544	0.274873	0.365758	-0.00963287	0.0277506	0.728568	0.847356	PPI	1278.78	463.372	1555.58	0.0174137	-0.0101587	-0.583374	0.559642	0.619465	NS	NS
METSYN.PWY	454	454	108	346	0.0814142	0.0417784	0.0519752	0.12859	0.10538	0.0504699	0.0374441	0.133551	PPI	305	305	48	257	0.0284271	0.0487257	0.560063	0.739667	0.0588903	0.0579836	0.310743	0.702453	PPI	1124	1124	93	1031	-0.00580275	0.0244526	0.812463	0.879059	0.00911378	0.0269831	0.735611	0.852459	PPI	572.922	421.195	1672.43	0.0193653	0.018343	0.947209	0.343532	0.40994	NS	NS
PWY0.1586	454	454	108	346	-0.0911065	0.078837	0.248463	0.427767	-0.0643137	0.0932919	0.490987	0.709941	PPI	305	305	48	257	0.00298201	0.124317	0.980879	0.99568	0.0829716	0.141345	0.557699	0.853141	PPI	1124	1123	93	1031	-0.0262353	0.0730876	0.719696	0.810579	-0.0264507	0.081724	0.74626	0.861688	PPI	160.894	64.7055	187.203	0.0492185	-0.0469398	-0.953701	0.340235	0.40752	NS	NS
PWY.7199	454	453	108	346	0.0567644	0.0467798	0.225624	0.396622	0.0896689	0.0555101	0.107037	0.24368	PPI	305	305	48	257	-0.0209692	0.0537294	0.696616	0.844512	-0.00148439	0.0644818	0.981652	0.987806	PPI	1124	1124	93	1031	-0.00859041	0.0318822	0.787639	0.863525	-0.0111253	0.0352453	0.752328	0.865582	PPI	456.966	346.399	983.793	0.0236548	0.00572109	0.241858	0.80889	0.843032	NS	NS
FOLSYN.PWY	454	411	108	346	0.808293	0.242734	0.000942073	0.00533926	0.947281	0.295286	0.00144499	0.0110439	PPI	305	291	48	257	-0.154173	0.115903	0.184531	0.452556	-0.139382	0.134711	0.301829	0.687143	PPI	1124	1099	93	1031	0.0343092	0.0649059	0.597192	0.701329	0.0211716	0.072545	0.770466	0.880141	PPI	16.9722	74.4406	237.373	0.0551498	0.0315886	0.572778	0.566795	0.625227	NS	NS
PWY.3001	454	454	108	346	0.0531805	0.0234414	0.0237808	0.0699252	0.0529838	0.0285785	0.0644935	0.17397	PPI	305	305	48	257	0.0028295	0.0324087	0.930486	0.97916	0.00506558	0.0395292	0.89813	0.982622	PPI	1124	1124	93	1031	-0.00329318	0.0158805	0.835756	0.896264	0.00517724	0.0176381	0.769177	0.880141	PPI	1819.83	952.089	3965.28	0.0121832	0.0128266	1.05281	0.292427	0.359652	NS	NS
PWY.1269	454	442	108	346	-0.265877	0.128031	0.0384309	0.0995033	-0.328338	0.15295	0.0324415	0.119698	PPI	305	290	48	257	-0.555422	0.277681	0.0463837	0.21411	-0.627929	0.319182	0.0501945	0.273493	PPI	1124	1076	93	1031	0.0575805	0.181132	0.750626	0.842539	-0.0571174	0.200467	0.775759	0.883045	PPI	61.006	12.9691	30.4796	0.0978444	-0.207443	-2.12013	0.033995	0.0596796	3.91954	0.489736
PWY.5138	454	124	108	346	-0.0145907	0.1827	0.936384	0.959641	0.0105552	0.219427	0.961658	0.979975	PPI	305	58	48	257	0.0353633	0.180973	0.845208	0.94396	0.0808555	0.21191	0.703098	0.924832	PPI	1124	235	93	1031	0.222851	0.146173	0.127653	0.207514	0.0452287	0.161291	0.779212	0.883842	PPI	29.9586	30.5333	46.8019	0.0965412	0.103198	1.06895	0.285091	0.351978	NS	NS
FERMENTATION.PWY	454	420	108	346	0.305049	0.267472	0.254706	0.43404	0.300336	0.324038	0.354566	0.560668	PPI	305	294	48	257	0.0576168	0.20635	0.780282	0.892929	-0.0369116	0.249781	0.882641	0.975554	PPI	1124	1084	93	1031	-0.0274444	0.108655	0.80064	0.873134	-0.0324297	0.121471	0.789543	0.892406	PPI	13.9779	23.485	84.7034	0.0904741	0.0269506	0.297881	0.765794	0.805966	NS	NS
DAPLYSINESYN.PWY	454	452	108	346	-0.00456205	0.0766732	0.952582	0.964128	0.0335604	0.0913698	0.713593	0.891481	PPI	305	302	48	257	-0.304935	0.123069	0.0137827	0.103765	-0.304159	0.143013	0.0343789	0.2348	PPI	1124	1118	93	1031	-0.0845922	0.0746756	0.257547	0.345489	0.0204047	0.082035	0.803616	0.898818	PPI	170.103	66.024	179.326	0.0490613	-0.0868417	-1.77007	0.0767162	0.118966	NS	NS
PWY.6126	454	454	108	346	0.00630958	0.0344476	0.854754	0.937697	-0.00935943	0.0411127	0.820034	0.92817	PPI	305	305	48	257	0.0298826	0.0543583	0.582916	0.751776	0.0436473	0.0647262	0.500689	0.832505	PPI	1124	1124	93	1031	0.0250563	0.0256869	0.329548	0.41667	0.00726452	0.0284926	0.798802	0.898818	PPI	842.717	338.43	1515.57	0.0192567	0.0198037	1.0284	0.30376	0.36795	NS	NS
PWY.5345	454	385	108	346	-0.266476	0.27359	0.330594	0.504194	-0.199106	0.328715	0.545055	0.754149	PPI	305	253	48	257	0.0593576	0.383441	0.877082	0.948574	0.26765	0.456454	0.55813	0.853141	PPI	1124	1002	93	1031	-0.0461134	0.245542	0.851065	0.908905	-0.0689662	0.274999	0.802027	0.898818	PPI	13.3598	6.80147	16.5863	0.164963	-0.106707	-0.646853	0.517727	0.581086	NS	NS
PWY.5920	454	116	108	346	0.23197	0.227827	0.309154	0.494055	0.382035	0.274448	0.164698	0.331665	PPI	305	59	48	257	0.22515	0.21816	0.302897	0.562498	0.471575	0.251315	0.0617077	0.3136	PPI	1124	221	93	1031	0.0323399	0.184388	0.860805	0.910698	-0.0493689	0.201487	0.806485	0.898895	PPI	19.2658	21.0111	29.4127	0.119789	0.145659	1.21597	0.223997	0.289932	NS	NS
SO4ASSIM.PWY	454	401	108	346	-0.359321	0.2518	0.15429	0.29961	-0.352989	0.303212	0.245055	0.441926	PPI	305	262	48	257	0.0530873	0.347043	0.878525	0.948574	0.155584	0.414469	0.707678	0.924832	PPI	1124	1012	93	1031	-0.0100368	0.231005	0.965352	0.983229	-0.0595565	0.259246	0.818345	0.908958	PPI	15.772	8.30295	18.7395	0.152829	-0.126465	-0.827494	0.407957	0.474472	NS	NS
PWY.6147	454	436	108	346	-0.0251683	0.110283	0.819591	0.924809	-0.0825921	0.133219	0.535653	0.747585	PPI	305	301	48	257	-0.231331	0.142802	0.10634	0.326679	-0.279966	0.169995	0.100813	0.363607	PPI	1124	1114	93	1031	-0.0255662	0.0867829	0.768356	0.848018	0.020934	0.0958456	0.827149	0.915569	PPI	82.2211	49.0377	132.78	0.0615413	-0.0636573	-1.03438	0.300957	0.365936	NS	NS
SULFATE.CYS.PWY	454	401	108	346	-0.359208	0.259085	0.166315	0.315621	-0.300256	0.312202	0.336768	0.543229	PPI	305	262	48	257	0.0958199	0.36537	0.793307	0.895225	0.199724	0.436815	0.647882	0.923396	PPI	1124	1012	93	1031	-0.0364065	0.239849	0.879381	0.921256	-0.0561023	0.268936	0.834793	0.920855	PPI	14.8976	7.49089	17.3829	0.158568	-0.132417	-0.835081	0.403672	0.471195	NS	NS
P4.PWY	454	448	108	346	0.00426962	0.0621648	0.945275	0.959641	0.0573842	0.0759148	0.450172	0.664606	PPI	305	302	48	257	-0.222285	0.100702	0.0280638	0.16287	-0.209246	0.11825	0.0779843	0.336091	PPI	1124	1118	93	1031	-0.0831011	0.0599412	0.165913	0.248869	0.0122394	0.0658064	0.852487	0.925943	PPI	258.768	98.6109	278.323	0.0396619	-0.0691266	-1.7429	0.0813516	0.1226	NS	NS
PWY.7446	454	115	108	346	-0.00508669	0.219927	0.981558	0.985386	-0.0590946	0.261282	0.821185	0.92817	PPI	305	56	48	257	-0.00735045	0.199105	0.970575	0.99507	0.0964315	0.240676	0.688988	0.924832	PPI	1124	232	93	1031	0.188787	0.16883	0.263717	0.352335	0.0324647	0.186659	0.861957	0.925943	PPI	20.6749	25.2253	35.0835	0.111122	0.0781977	0.703709	0.481614	0.54822	NS	NS
PWY.6731	454	111	108	346	0.171364	0.21289	0.421289	0.583861	0.306441	0.256857	0.233567	0.423588	PPI	305	72	48	257	0.427005	0.254181	0.0940203	0.304926	0.317934	0.302203	0.293736	0.677654	PPI	1124	297	93	1031	0.20943	0.214427	0.328933	0.41667	0.0396353	0.235666	0.86647	0.925943	PPI	22.0643	15.4779	21.7491	0.129869	0.252062	1.9409	0.0522706	0.085172	0.656919	0
AEROBACTINSYN.PWY	454	76	108	346	0.411511	0.179461	0.0223187	0.0676859	0.323046	0.214797	0.133386	0.281691	PPI	305	50	48	257	0.208072	0.178036	0.243455	0.522826	0.0202071	0.207108	0.922349	0.986718	PPI	1124	184	93	1031	0.0940193	0.124312	0.449623	0.559907	0.0225486	0.135901	0.868252	0.925943	PPI	31.0499	31.5489	64.7101	0.0886279	0.199718	2.25344	0.0242315	0.0470396	2.11794	0.0556877
URDEGR.PWY	454	110	108	346	0.0889978	0.178173	0.617676	0.790436	0.264789	0.214743	0.218286	0.403121	PPI	305	74	48	257	0.168872	0.22997	0.463329	0.671138	-0.0423063	0.267743	0.874569	0.975554	PPI	1124	284	93	1031	0.135828	0.186427	0.466409	0.57431	-0.0349391	0.206469	0.865654	0.925943	PPI	31.5005	18.9085	28.7728	0.11238	0.125089	1.11309	0.26567	0.334431	NS	NS
PWY.821	454	287	108	346	0.486722	0.298534	0.103741	0.21656	0.635349	0.359517	0.0779584	0.197044	PPI	305	207	48	257	0.223011	0.380652	0.558409	0.739667	0.146954	0.458972	0.749085	0.924832	PPI	1124	837	93	1031	0.157573	0.273484	0.564617	0.672649	0.0549279	0.30597	0.857563	0.925943	PPI	11.2205	6.90151	13.3702	0.178196	0.289188	1.62286	0.104619	0.151273	NS	NS
PWY.5656	454	84	108	346	0.306741	0.171363	0.074145	0.169619	0.244383	0.204293	0.23232	0.423588	PPI	305	41	48	257	-0.0281225	0.181687	0.877095	0.948574	0.00518054	0.212572	0.980575	0.987806	PPI	1124	175	93	1031	0.0698831	0.140063	0.617921	0.718007	0.0264813	0.15566	0.864946	0.925943	PPI	34.0539	30.2937	50.9743	0.0931202	0.114081	1.22509	0.22054	0.286613	NS	NS
TCA	454	436	108	346	-0.00358656	0.0985823	0.970996	0.979796	0.00579288	0.119996	0.961522	0.979975	PPI	305	298	48	257	-0.063986	0.158039	0.685868	0.841159	0.00991681	0.187304	0.957817	0.987806	PPI	1124	1106	93	1031	0.0343846	0.0916511	0.707608	0.802442	0.0189038	0.102673	0.853957	0.925943	PPI	102.897	40.0377	119.049	0.0617822	0.00443744	0.071824	0.942742	0.948653	NS	NS
PWY.1861	454	252	108	346	0.501675	0.337996	0.138459	0.274086	0.801664	0.404258	0.0480504	0.154242	PPI	305	245	48	257	-1.19126	0.386167	0.00222784	0.0354369	-1.22024	0.463897	0.00902901	0.11038	PPI	1124	982	93	1031	-0.0705624	0.24788	0.775955	0.85355	-0.0491457	0.275852	0.858631	0.925943	PPI	8.75339	6.70578	16.2748	0.177516	-0.149535	-0.842372	0.39958	0.468121	NS	NS
PWY.6167	454	65	108	346	-0.210573	0.259984	0.41841	0.582287	-0.123065	0.303672	0.685507	0.866329	PPI	305	98	48	257	-0.384933	0.435425	0.377387	0.611124	-0.0426518	0.514239	0.933961	0.986718	PPI	1124	482	93	1031	-0.0455996	0.365921	0.90085	0.934844	-0.0756679	0.405115	0.851867	0.925943	PPI	14.7947	5.27441	7.46838	0.190563	-0.199227	-1.04547	0.295806	0.362419	NS	NS
PWY.5101	454	442	108	346	-0.196368	0.0958868	0.0411807	0.104995	-0.167612	0.114788	0.145054	0.298477	PPI	305	305	48	257	-0.00290601	0.109468	0.978839	0.99568	0.018657	0.128955	0.885076	0.975554	PPI	1124	1122	93	1031	-0.0469911	0.0650487	0.470201	0.576826	-0.0109735	0.0715548	0.878145	0.927251	PPI	108.763	83.4499	236.332	0.048306	-0.0763179	-1.57988	0.114134	0.161396	NS	NS
PWY.6549	454	323	108	346	-0.146792	0.303505	0.628872	0.79258	-0.0306167	0.363545	0.932926	0.979975	PPI	305	236	48	257	-0.0401254	0.367711	0.913179	0.96988	-0.170447	0.440295	0.69898	0.924832	PPI	1124	892	93	1031	0.0349765	0.277026	0.899551	0.934844	0.048722	0.307394	0.874093	0.927251	PPI	10.856	7.39585	13.0305	0.178793	-0.0458588	-0.256491	0.797572	0.833943	NS	NS
PWY.7286	454	72	108	346	-0.238426	0.243189	0.327422	0.504194	-0.139289	0.284571	0.624779	0.834512	PPI	305	111	48	257	-0.36119	0.396833	0.363462	0.609978	-0.0335044	0.474354	0.943744	0.986718	PPI	1124	520	93	1031	-0.0344504	0.334249	0.917928	0.946613	-0.0577207	0.369662	0.875948	0.927251	PPI	16.9088	6.35017	8.95074	0.1762	-0.205946	-1.16882	0.242476	0.308869	NS	NS
COBALSYN.PWY	454	444	108	346	-0.143107	0.0763546	0.061592	0.146941	-0.123627	0.0902992	0.171787	0.342507	PPI	305	304	48	257	-0.0385958	0.0662688	0.560736	0.739667	-0.0253202	0.0786752	0.747839	0.924832	PPI	1124	1123	93	1031	-0.0597411	0.0413289	0.148598	0.227025	-0.00643101	0.0459425	0.888703	0.92923	PPI	171.526	227.71	585.454	0.0318677	-0.069373	-2.17691	0.0294873	0.054399	1.20255	0
COLANSYN.PWY	454	389	108	346	-0.462422	0.269213	0.0865622	0.190104	-0.42136	0.31918	0.187552	0.362754	PPI	305	232	48	257	0.0273614	0.391597	0.944343	0.983691	-0.148353	0.459854	0.747247	0.924832	PPI	1124	853	93	1031	0.300249	0.282537	0.288152	0.376884	-0.0442423	0.313822	0.887913	0.92923	PPI	13.7977	6.5211	12.5271	0.174486	-0.0743071	-0.425864	0.670207	0.721934	NS	NS
PWY.6612	454	411	108	346	0.784346	0.235365	0.000933788	0.00533926	0.922104	0.286158	0.00137632	0.0110439	PPI	305	291	48	257	-0.202624	0.126238	0.109593	0.329795	-0.184795	0.146448	0.20819	0.585561	PPI	1124	1099	93	1031	0.0166399	0.0733302	0.820531	0.884887	0.0116454	0.0817791	0.886791	0.92923	PPI	18.0517	62.7506	185.966	0.0612255	0.0170128	0.277871	0.781112	0.819401	NS	NS
METHANOGENESIS.PWY	454	67	108	346	-0.254774	0.257832	0.323629	0.503237	-0.158445	0.301163	0.599104	0.818103	PPI	305	116	48	257	-0.418012	0.427438	0.328894	0.57468	0.000859578	0.510031	0.998657	0.998657	PPI	1124	533	93	1031	0.00912097	0.349238	0.979169	0.988152	-0.0525754	0.38624	0.891751	0.92939	PPI	15.0428	5.47336	8.19893	0.186614	-0.210539	-1.12821	0.259233	0.328909	NS	NS
PWY.5198	454	67	108	346	-0.229476	0.241628	0.342785	0.518055	-0.137454	0.282252	0.626534	0.834512	PPI	305	116	48	257	-0.441167	0.40005	0.271013	0.540364	-0.0937482	0.479094	0.845013	0.972219	PPI	1124	535	93	1031	6.50085e-05	0.331358	0.999843	0.999843	-0.0473544	0.365888	0.897047	0.931884	PPI	17.1279	6.24843	9.10764	0.175455	-0.205838	-1.17317	0.240727	0.308869	NS	NS
PWY0.1298	454	453	108	346	-0.0164511	0.0862653	0.848847	0.937697	0.0132756	0.102094	0.896607	0.974006	PPI	305	304	48	257	0.0317097	0.117195	0.78691	0.894109	0.049324	0.137602	0.720294	0.924832	PPI	1124	1124	93	1031	-0.0228303	0.0747342	0.760052	0.844502	-0.00847993	0.0826374	0.918287	0.944776	PPI	134.378	72.8084	179.045	0.0508834	-0.0103295	-0.203004	0.839132	0.863338	NS	NS
PWY.6969	454	432	108	346	0.0233781	0.0985689	0.812639	0.920073	-0.0060801	0.11887	0.959235	0.979975	PPI	305	295	48	257	-0.0762456	0.158554	0.630965	0.797913	0.006771	0.18813	0.971318	0.987806	PPI	1124	1101	93	1031	0.00592114	0.0935043	0.949519	0.97311	0.0110251	0.104455	0.915961	0.944776	PPI	102.925	39.7784	114.376	0.0623686	0.000196423	0.00314938	0.997487	0.997487	NS	NS
PWY.6305	454	452	108	346	-0.156911	0.0706558	0.0268813	0.0760876	-0.0904797	0.0837074	0.280402	0.491853	PPI	305	305	48	257	-0.18705	0.0649127	0.0042475	0.0494842	-0.223068	0.0779749	0.00456814	0.0916483	PPI	1124	1124	93	1031	0.000195238	0.0369624	0.995786	0.998813	-0.00413931	0.0402838	0.918178	0.944776	PPI	200.311	237.324	731.947	0.0292405	-0.0647065	-2.21291	0.0269042	0.050688	8.33836	0.760145
PWY.5659	454	453	108	346	0.162395	0.057051	0.00463214	0.0214118	0.153954	0.0693405	0.0269769	0.110867	PPI	305	305	48	257	0.12673	0.0680188	0.0634306	0.236953	0.134873	0.0823142	0.102515	0.365636	PPI	1124	1124	93	1031	0.046552	0.0395958	0.239974	0.327237	-0.00387199	0.0439476	0.92981	0.953575	PPI	307.236	216.144	637.826	0.0293458	0.0921261	3.13933	0.00169333	0.00434847	3.10061	0.354965
PWY0.781	454	446	108	346	-0.00679056	0.0664148	0.918611	0.959641	0.054164	0.0811469	0.504867	0.723493	PPI	305	302	48	257	-0.199655	0.0992566	0.0451877	0.21411	-0.190647	0.116922	0.1042	0.367564	PPI	1124	1117	93	1031	-0.080012	0.0586172	0.172536	0.256472	-0.0048736	0.0641006	0.939409	0.957303	PPI	226.71	101.504	291.038	0.0401852	-0.0728165	-1.81202	0.069983	0.109583	NS	NS
PWY0.1296	454	454	108	346	-0.00659644	0.0310986	0.832119	0.929524	-0.0189897	0.0372179	0.61018	0.822974	PPI	305	305	48	257	-0.019439	0.0437303	0.656991	0.824409	-0.0464272	0.0514589	0.367769	0.739841	PPI	1124	1124	93	1031	-0.0122634	0.0247717	0.620659	0.718658	0.00209102	0.0273149	0.938994	0.957303	PPI	1034	522.921	1629.63	0.017715	-0.0116021	-0.65493	0.512513	0.577666	NS	NS
PWY.5695	454	454	108	346	-0.094712	0.0377923	0.012568	0.0456274	-0.0886833	0.045374	0.051344	0.159386	PPI	305	305	48	257	-0.00715105	0.0563986	0.899189	0.96767	-0.00510839	0.0646794	0.937109	0.986718	PPI	1124	1124	93	1031	-0.0195546	0.0299602	0.514094	0.623717	0.00154001	0.0330915	0.96289	0.978126	PPI	700.154	314.386	1114.06	0.0216747	-0.0424439	-1.95822	0.0502038	0.0830691	2.88806	0.307495
PWY.7323	454	381	108	346	-0.500242	0.269814	0.0644075	0.152568	-0.508955	0.321566	0.114277	0.253413	PPI	305	230	48	257	-0.0581369	0.369817	0.87519	0.948574	-0.159711	0.432173	0.712012	0.924832	PPI	1124	837	93	1031	0.321243	0.267415	0.229894	0.318761	-0.00851183	0.296885	0.977133	0.983259	PPI	13.7363	7.31182	13.9839	0.168954	-0.0800515	-0.473807	0.635637	0.687002	NS	NS
CRNFORCAT.PWY	454	169	108	346	-0.190057	0.295008	0.519754	0.695082	-0.0801974	0.353489	0.820639	0.92817	PPI	305	148	48	257	-0.189726	0.437119	0.664576	0.827849	-0.28801	0.521793	0.581442	0.868106	PPI	1124	619	93	1031	-0.0993776	0.324219	0.759271	0.844502	0.0106895	0.359066	0.976256	0.983259	PPI	11.4903	5.2336	9.5131	0.195228	-0.157112	-0.804762	0.420957	0.484327	NS	NS
PWY.7211	454	446	108	346	0.00749528	0.06382	0.906564	0.959641	0.0212483	0.0756862	0.779061	0.916039	PPI	305	304	48	257	-0.0789611	0.10596	0.456751	0.665668	-0.0468861	0.123565	0.704668	0.924832	PPI	1124	1120	93	1031	-0.00180443	0.0516668	0.972146	0.986025	0.00203955	0.0569819	0.971454	0.983259	PPI	245.519	89.0665	374.607	0.0375507	-0.0082749	-0.220366	0.825586	0.852132	NS	NS
PWY.241	454	353	108	346	0.0744832	0.27695	0.788102	0.899343	0.0805946	0.329129	0.806682	0.92817	PPI	305	281	48	257	-0.128707	0.264937	0.627466	0.796588	-0.194346	0.319283	0.54325	0.850649	PPI	1124	1046	93	1031	0.196029	0.183898	0.286668	0.376884	0.00205387	0.204537	0.99199	0.994817	PPI	13.0375	14.2467	29.5696	0.132623	0.0867832	0.654358	0.512881	0.577666	NS	NS
PWY.4242	454	454	108	346	0.137226	0.0628883	0.0296444	0.0825103	0.0938672	0.0757847	0.216237	0.403121	PPI	305	304	48	257	0.0486267	0.0821987	0.554594	0.739667	0.114499	0.0980248	0.243866	0.636431	PPI	1124	1123	93	1031	0.0231859	0.0456235	0.611414	0.715485	-0.000329559	0.0507248	0.994817	0.994817	PPI	252.848	148.003	480.422	0.0336856	0.060178	1.78646	0.0740248	0.115349	NS	NS
[truncated: 12 more columns]
