# Supplementary material for: Impact of commonly used drugs on the composition and metabolic function of the gut microbiota
Source: Nat Commun. 2020 Jan 17;11:362. doi: 10.1038/s41467-019-14177-z (PMC6969170; doi:10.1038/s41467-019-14177-z)
Supplement: Supplementary file 40 — Supplementary Data 38 [file 41467_2019_14177_MOESM40_ESM.xlsx]

## Sheet: Sheet1
Supplementary table 38 - Summary statistics taxa & pathways vs SSRI antidepressants
Univariate (lm= taxa or pathways~Age+Sex+BMI+drug X) & multivariate (lm= taxa or pathways~Age+Sex+BMI+all drugs) & results from univariate meta-analysis & results from multivariate meta analysis
Taxa
Taxa	N.IBD	non-zeros.IBD	Users.IBD	Non-users.IBD	Coef.IBD_univariate	SE.IBD_univariate	Pval.IBD_univariate	Qval.IBD_univariate	coeff.correcting.all.IBD_multivariate	SE.correcting_all.IBD_multivariate	pval.correcting.all.IBD_multivariate	qval.correcting.all.IBD_multivariate	drug.IBD	N.MIBS	non-zeros.MIBS	Users.MIBS	Non-users.MIBS	Coef.MIBS_univariate	SE.MIBS_univariate	Pval.MIBS_univariate	Qval.MIBS_univariate	coeff.correcting.all.MIBS_multivariate	SE.correcting_all.MIBS_multivariate	pval.correcting.all.MIBS_multivariate	qval.correcting.all.MIBS_multivariate	drug.MIBS	N.LLD	non-zeros.LLD	Users.LLD	Non-users.LLD	Coef.LLD_univariate	SE.LLD_univariate	Pval.LLD_univariate	Qval.LLD_univariate	coeff.correcting.all.LLD_multivariate	SE.correcting_all.LLD_multivariate	pval.correcting.all.LLD_multivariate	qval.correcting.all.LLD_multivariate	drug.LLD	inverse_var.ibd_univariate	inverse_var.mibs_univariate	inverse_var.lld_univariate	se_univariate	beta_univariate	Z_univariate	P_univariate	FDR_univariate	Het.Q_univariate	Het.I2_univariate
k__Bacteria.p__Firmicutes.c__Clostridia.o__Clostridiales.f__Peptostreptococcaceae.g__Peptostreptococcaceae_noname	454	388	10	444	-0.033146	0.0150267	0.0279232	0.733982	-0.0341279	0.0156286	0.0295799	0.564044	SSRI_antidepressant	305	266	30	275	-0.0157964	0.00605993	0.00960959	0.66921	-0.013418	0.00604141	0.0272156	0.824581	SSRI_antidepressant	1124	1040	28	1096	-0.0323795	0.0107544	0.00266418	0.143535	-0.025755	0.0111702	0.0213179	0.316633	SSRI_antidepressant	4428.68	27231.1	8646.31	0.00498098	-0.0212601	-4.26825	1.97011e-05	0.00308277	2.50759	0.202423
k__Bacteria.p__Firmicutes.c__Clostridia.o__Clostridiales.f__Peptostreptococcaceae	454	395	10	444	-0.0278556	0.0158068	0.0787351	0.743474	-0.0274217	0.0164628	0.0965809	0.897634	SSRI_antidepressant	305	270	30	275	-0.0156964	0.0060175	0.00956143	0.66921	-0.0133106	0.00600097	0.0274177	0.824581	SSRI_antidepressant	1124	1045	28	1096	-0.0323741	0.010741	0.00263608	0.143535	-0.0259528	0.0111585	0.0202134	0.316633	SSRI_antidepressant	4002.33	27616.5	8667.87	0.00498218	-0.0204927	-4.11319	3.90224e-05	0.00308277	2.07589	0.0365575
k__Bacteria.p__Actinobacteria.c__Actinobacteria.o__Bifidobacteriales.f__Bifidobacteriaceae.g__Bifidobacterium	454	413	10	444	-0.0208087	0.0743786	0.779788	0.962917	0.00510825	0.0788042	0.948348	0.992017	SSRI_antidepressant	305	293	30	275	-0.0477693	0.0416268	0.252071	0.896718	-0.034197	0.0436354	0.433919	0.950739	SSRI_antidepressant	1124	1088	28	1096	-0.11005	0.0371037	0.00308089	0.143535	-0.0983131	0.0388381	0.0115037	0.316633	SSRI_antidepressant	180.761	577.103	726.384	0.0259565	-0.074966	-2.88813	0.00387534	0.0510253	1.85116	0
k__Bacteria.p__Actinobacteria.c__Actinobacteria.o__Bifidobacteriales.f__Bifidobacteriaceae	454	423	10	444	-0.0224423	0.0738016	0.761204	0.962917	0.00200565	0.0782974	0.979577	0.997603	SSRI_antidepressant	305	294	30	275	-0.0481305	0.0415126	0.247214	0.896718	-0.0349076	0.0435244	0.42326	0.950739	SSRI_antidepressant	1124	1094	28	1096	-0.109587	0.0370649	0.00317556	0.143535	-0.098203	0.0388037	0.0115231	0.316633	SSRI_antidepressant	183.598	580.283	727.905	0.0258909	-0.0749563	-2.89509	0.00379056	0.0510253	1.79688	0
k__Bacteria.p__Firmicutes.c__Clostridia.o__Clostridiales.f__Peptostreptococcaceae.g__Peptostreptococcaceae_noname.s__Clostridium_bartlettii.t__GCF_000154445	454	328	10	444	-0.0192724	0.0112776	0.0881897	0.743474	-0.0234363	0.0118286	0.0482584	0.564044	SSRI_antidepressant	305	206	30	275	-0.00961249	0.0053827	0.0751496	0.896718	-0.00849562	0.00562347	0.132054	0.824581	SSRI_antidepressant	1124	850	28	1096	-0.0235016	0.00818552	0.00416782	0.156988	-0.0186745	0.00859709	0.0300601	0.316633	SSRI_antidepressant	7862.55	34514.4	14924.8	0.0041775	-0.0145555	-3.48426	0.000493491	0.0259905	2.2127	0.0961276
k__Bacteria.p__Firmicutes.c__Clostridia.o__Clostridiales.f__Lachnospiraceae.g__Anaerostipes	454	392	10	444	0.0321674	0.0104	0.00211041	0.0970788	0.0345095	0.0108861	0.00164483	0.129942	SSRI_antidepressant	305	293	30	275	0.00331393	0.00574681	0.564622	0.926643	0.003655	0.00614107	0.552258	0.950739	SSRI_antidepressant	1124	1074	28	1096	0.0156045	0.00588023	0.00807517	0.165908	0.0135575	0.00620768	0.0291815	0.316633	SSRI_antidepressant	9245.58	30279.4	28920.9	0.00382232	0.0124047	3.24532	0.00117317	0.0406084	6.40946	0.687961
k__Bacteria.p__Actinobacteria.c__Actinobacteria.o__Bifidobacteriales.f__Bifidobacteriaceae.g__Bifidobacterium.s__Bifidobacterium_longum	454	369	10	444	-0.0805254	0.0473023	0.0894013	0.743474	-0.0682806	0.050927	0.180771	0.95563	SSRI_antidepressant	305	270	30	275	-0.029296	0.0257213	0.255634	0.896718	-0.0111315	0.0272926	0.683711	0.950739	SSRI_antidepressant	1124	1026	28	1096	-0.0590161	0.0227754	0.0096886	0.182469	-0.0541478	0.02402	0.0243796	0.316633	SSRI_antidepressant	446.925	1511.52	1927.82	0.0160411	-0.0499304	-3.11266	0.00185411	0.0470208	1.22106	0
k__Bacteria.p__Firmicutes.c__Clostridia.o__Clostridiales.f__Lachnospiraceae.g__Anaerostipes.s__Anaerostipes_hadrus.t__GCF_000332875	454	345	10	444	0.0381837	0.0100118	0.000156639	0.0288215	0.0438377	0.010467	3.47441e-05	0.00548956	SSRI_antidepressant	305	282	30	275	-0.00306628	0.00575153	0.594359	0.926643	-0.00349705	0.00609847	0.56686	0.950739	SSRI_antidepressant	1124	1061	28	1096	0.0147757	0.00578106	0.0107248	0.186446	0.0136535	0.0061209	0.0259135	0.316633	SSRI_antidepressant	9976.38	30229.7	29921.7	0.0037762	0.0104147	2.75798	0.00581606	0.0656384	13.7559	0.854608
k__Bacteria.p__Actinobacteria.c__Actinobacteria.o__Bifidobacteriales.f__Bifidobacteriaceae.g__Bifidobacterium.s__Bifidobacterium_longum.t__Bifidobacterium_longum_unclassified	454	369	10	444	-0.0778615	0.046907	0.0976508	0.743474	-0.0635491	0.0505947	0.209843	0.95563	SSRI_antidepressant	305	269	30	275	-0.0273764	0.0257721	0.28899	0.896718	-0.00843495	0.0274296	0.758698	0.958994	SSRI_antidepressant	1124	1025	28	1096	-0.056776	0.0225245	0.0118531	0.191343	-0.0532375	0.02375	0.0251926	0.316633	SSRI_antidepressant	454.491	1505.56	1971.01	0.0159494	-0.047954	-3.00663	0.00264161	0.0470208	1.19744	0
k__Bacteria.p__Firmicutes.c__Clostridia.o__Clostridiales.f__Lachnospiraceae.g__Roseburia.s__Roseburia_hominis.t__GCF_000225345	454	280	10	444	0.00226331	0.0116389	0.845906	0.962917	0.00533015	0.012424	0.668145	0.969067	SSRI_antidepressant	305	247	30	275	-0.00552921	0.00632076	0.382421	0.926643	-0.00348552	0.00682685	0.610097	0.950739	SSRI_antidepressant	1124	989	28	1096	0.0151811	0.00705539	0.0316365	0.310863	0.0192359	0.00752964	0.0107662	0.316633	SSRI_antidepressant	7382.09	25030	20089	0.00436431	0.00349108	0.799914	0.42376	0.941101	NS	NS
k__Bacteria.p__Bacteroidetes.c__Bacteroidia.o__Bacteroidales.f__Bacteroidaceae.g__Bacteroides	454	429	10	444	-0.0869743	0.0555153	0.117916	0.743474	-0.097726	0.0581706	0.0937504	0.897634	SSRI_antidepressant	305	298	30	275	-0.0366208	0.0234199	0.118963	0.896718	-0.0346643	0.0243608	0.155934	0.824581	SSRI_antidepressant	1124	1111	28	1096	0.0430397	0.0204149	0.0352325	0.318502	0.0496392	0.0214156	0.020642	0.316633	SSRI_antidepressant	324.47	1823.18	2399.41	0.0148298	0.00182163	0.122836	0.902237	0.980975	NS	NS
k__Bacteria.p__Firmicutes.c__Bacilli.o__Lactobacillales.f__Streptococcaceae.g__Streptococcus.s__Streptococcus_anginosus.t__Streptococcus_anginosus_unclassified	454	121	10	444	-9.298e-07	0.00830066	0.999911	0.999911	-0.00470917	0.00845216	0.577735	0.969067	SSRI_antidepressant	305	60	30	275	0.000202855	0.00320324	0.949548	0.976833	0.000409103	0.00320242	0.898446	0.982758	SSRI_antidepressant	1124	268	28	1096	0.00146999	0.000720848	0.0416792	0.362288	0.00167008	0.000760324	0.0282843	0.316633	SSRI_antidepressant	14513.6	97458.7	1.92448e+06	0.00070075	0.00139887	1.99624	0.0459075	0.250116	NS	NS
k__Bacteria.p__Bacteroidetes.c__Bacteroidia.o__Bacteroidales.f__Bacteroidaceae.g__Bacteroides.s__Bacteroides_uniformis	454	353	10	444	-0.0555496	0.035621	0.119613	0.743474	-0.0809236	0.0375646	0.0318249	0.564044	SSRI_antidepressant	305	268	30	275	-0.00308122	0.0123988	0.803916	0.926643	0.000863317	0.0127642	0.946129	0.985408	SSRI_antidepressant	1124	1052	28	1096	0.024066	0.0124413	0.0533214	0.43038	0.0309922	0.0132428	0.0194508	0.316633	SSRI_antidepressant	788.111	6504.95	6460.57	0.0085269	0.00666427	0.781559	0.434474	0.941101	NS	NS
k__Bacteria.p__Firmicutes.c__Clostridia.o__Clostridiales.f__Eubacteriaceae.g__Eubacterium.s__Eubacterium_ramulus.t__GCF_000469345	454	237	10	444	-0.00832998	0.0168296	0.62088	0.962917	-0.00173776	0.0177173	0.921917	0.992017	SSRI_antidepressant	305	231	30	275	0.0265735	0.00846562	0.00186579	0.393682	0.0267517	0.00891618	0.00295558	0.466981	SSRI_antidepressant	1124	957	28	1096	0.0125904	0.00728557	0.0842414	0.524043	0.0182096	0.00768312	0.0179606	0.316633	SSRI_antidepressant	3530.62	13953.5	18839.6	0.00524692	0.0159285	3.03578	0.00239916	0.0470208	3.86876	0.483039
k__Bacteria.p__Firmicutes.c__Erysipelotrichia.o__Erysipelotrichales.f__Erysipelotrichaceae.g__Erysipelotrichaceae_noname	454	383	10	444	0.0240771	0.0217634	0.269211	0.890432	0.0304606	0.0226867	0.180167	0.95563	SSRI_antidepressant	305	268	30	275	0.0108062	0.016263	0.506906	0.926643	0.00421278	0.0169784	0.804231	0.98251	SSRI_antidepressant	1124	931	28	1096	-0.0277282	0.0161686	0.0866338	0.524043	-0.0383863	0.0171555	0.0254556	0.316633	SSRI_antidepressant	2111.29	3780.95	3825.23	0.0101443	-0.0014793	-0.145825	0.884059	0.980975	NS	NS
k__Bacteria.p__Bacteroidetes.c__Bacteroidia.o__Bacteroidales.f__Bacteroidaceae.g__Bacteroides.s__Bacteroides_uniformis.t__Bacteroides_uniformis_unclassified	454	353	10	444	-0.0539779	0.0355177	0.1293	0.743474	-0.0792502	0.0374206	0.0348143	0.564044	SSRI_antidepressant	305	268	30	275	-0.00403134	0.0123868	0.745072	0.926643	-0.000583213	0.0128943	0.963959	0.985408	SSRI_antidepressant	1124	1050	28	1096	0.0204267	0.0123183	0.0975508	0.527519	0.0272569	0.0131198	0.0379903	0.375154	SSRI_antidepressant	792.701	6517.54	6590.22	0.00848175	0.00471595	0.556012	0.578203	0.941101	NS	NS
k__Bacteria.p__Firmicutes.c__Bacilli	454	452	10	444	0.070662	0.0544199	0.194826	0.890432	0.0216966	0.0510452	0.671038	0.969067	SSRI_antidepressant	305	301	30	275	0.0126787	0.0192721	0.511143	0.926643	0.0216266	0.0194089	0.266221	0.858427	SSRI_antidepressant	1124	1115	28	1096	0.0533892	0.0198493	0.00725861	0.165908	0.0384695	0.0205213	0.061119	0.45945	SSRI_antidepressant	337.664	2692.41	2538.11	0.0134012	0.0347517	2.59318	0.00950936	0.0883811	2.62885	0.239211
k__Bacteria.p__Firmicutes.c__Bacilli.o__Lactobacillales	454	451	10	444	0.0715634	0.0544117	0.189137	0.890432	0.0226504	0.0510975	0.657812	0.969067	SSRI_antidepressant	305	301	30	275	0.012756	0.0192786	0.508713	0.926643	0.0217034	0.0194148	0.264676	0.858427	SSRI_antidepressant	1124	1115	28	1096	0.0531864	0.0198352	0.00744027	0.165908	0.0383824	0.0205062	0.0615153	0.45945	SSRI_antidepressant	337.765	2690.61	2541.71	0.0133989	0.034771	2.59506	0.00945735	0.0883811	2.62322	0.237579
k__Bacteria.p__Firmicutes.c__Clostridia.o__Clostridiales.f__Lachnospiraceae.g__Dorea.s__Dorea_longicatena.t__GCF_000154065	454	325	10	444	0.00493028	0.0303096	0.870858	0.962917	0.00963303	0.0316457	0.760981	0.990117	SSRI_antidepressant	305	285	30	275	-0.00963386	0.0150401	0.522314	0.926643	-0.00186883	0.0157947	0.905904	0.982758	SSRI_antidepressant	1124	1074	28	1096	-0.0382735	0.0141284	0.00685257	0.165908	-0.0275417	0.0148448	0.0638253	0.45945	SSRI_antidepressant	1088.53	4420.75	5009.69	0.0097502	-0.0217665	-2.23241	0.0255878	0.166262	NS	NS
k__Bacteria.p__Actinobacteria.c__Actinobacteria.o__Bifidobacteriales.f__Bifidobacteriaceae.g__Bifidobacterium.s__Bifidobacterium_adolescentis.t__Bifidobacterium_adolescentis_unclassified	454	263	10	444	-0.0772942	0.0642505	0.229621	0.890432	-0.0577291	0.0661731	0.38352	0.95563	SSRI_antidepressant	305	220	30	275	-0.0137949	0.0404941	0.733596	0.926643	-0.0137204	0.0427909	0.748738	0.954037	SSRI_antidepressant	1124	937	28	1096	-0.0764712	0.0344971	0.0268415	0.288866	-0.0667044	0.0361895	0.0655749	0.45945	SSRI_antidepressant	242.24	609.842	840.301	0.0243081	-0.0540039	-2.22164	0.0263073	0.166262	NS	NS
k__Bacteria.p__Actinobacteria.c__Actinobacteria	454	452	10	444	-0.0269964	0.0675341	0.689539	0.962917	-0.00690132	0.0716288	0.923292	0.992017	SSRI_antidepressant	305	305	30	275	-0.0406668	0.038758	0.294914	0.901837	-0.0293621	0.0407464	0.47179	0.950739	SSRI_antidepressant	1124	1124	28	1096	-0.0741209	0.0348225	0.0335108	0.31556	-0.06731	0.036616	0.0662984	0.45945	SSRI_antidepressant	219.257	665.699	824.672	0.0241852	-0.0550508	-2.27622	0.0228327	0.16398	NS	NS
k__Bacteria.p__Firmicutes.c__Clostridia.o__Clostridiales.f__Lachnospiraceae.g__Roseburia	454	411	10	444	-0.00470005	0.0266089	0.859878	0.962917	-0.0160353	0.0281355	0.569048	0.969067	SSRI_antidepressant	305	302	30	275	0.0161812	0.0133287	0.225705	0.896718	0.01821	0.0139958	0.194356	0.824581	SSRI_antidepressant	1124	1120	28	1096	0.0170024	0.0109131	0.119521	0.58802	0.0221682	0.0116576	0.0574899	0.45945	SSRI_antidepressant	1412.36	5628.9	8396.64	0.00804833	0.0147175	1.82864	0.0674539	0.333053	NS	NS
k__Bacteria.p__Firmicutes.c__Clostridia.o__Clostridiales.f__Eubacteriaceae	454	418	10	444	-0.0240588	0.0608345	0.692681	0.962917	-0.018543	0.0638463	0.771638	0.990117	SSRI_antidepressant	305	304	30	275	-0.00483594	0.0288876	0.867165	0.963028	-0.0113446	0.0303503	0.708862	0.950739	SSRI_antidepressant	1124	1121	28	1096	0.0304004	0.0265598	0.25262	0.771514	0.0512912	0.0282582	0.0697885	0.45945	SSRI_antidepressant	270.209	1198.33	1417.59	0.0186141	0.0106715	0.573302	0.56644	0.941101	NS	NS
k__Bacteria.p__Firmicutes.c__Clostridia.o__Clostridiales.f__Eubacteriaceae.g__Eubacterium	454	418	10	444	-0.0240332	0.0608356	0.692996	0.962917	-0.018549	0.0638499	0.771579	0.990117	SSRI_antidepressant	305	304	30	275	-0.00483534	0.0288877	0.867182	0.963028	-0.0113432	0.0303506	0.7089	0.950739	SSRI_antidepressant	1124	1121	28	1096	0.0304133	0.0265601	0.252424	0.771514	0.0512912	0.0282583	0.0697898	0.45945	SSRI_antidepressant	270.2	1198.32	1417.55	0.0186143	0.0106804	0.573775	0.56612	0.941101	NS	NS
k__Bacteria.p__Firmicutes.c__Bacilli.o__Lactobacillales.f__Streptococcaceae.g__Streptococcus	454	446	10	444	0.0724471	0.0436217	0.0974787	0.743474	0.0369746	0.040929	0.366878	0.95563	SSRI_antidepressant	305	296	30	275	0.0135072	0.0184819	0.465472	0.926643	0.0170233	0.0188821	0.368138	0.950739	SSRI_antidepressant	1124	1105	28	1096	0.0439364	0.0191217	0.0217629	0.265372	0.0335085	0.0196415	0.0882966	0.493935	SSRI_antidepressant	525.526	2927.56	2734.92	0.0127123	0.0319616	2.51422	0.0119296	0.104715	NS	NS
k__Bacteria.p__Firmicutes.c__Bacilli.o__Lactobacillales.f__Streptococcaceae	454	447	10	444	0.0730074	0.0435219	0.0941712	0.743474	0.0379368	0.0409116	0.354349	0.95563	SSRI_antidepressant	305	297	30	275	0.0124143	0.0185028	0.502791	0.926643	0.0162556	0.0188889	0.390268	0.950739	SSRI_antidepressant	1124	1107	28	1096	0.0438579	0.0191666	0.0223101	0.265372	0.0339879	0.0196859	0.0845442	0.493935	SSRI_antidepressant	527.938	2920.95	2722.15	0.0127298	0.0314684	2.47203	0.0134348	0.111721	NS	NS
k__Bacteria.p__Bacteroidetes.c__Bacteroidia.o__Bacteroidales	454	438	10	444	-0.089628	0.0611995	0.143769	0.755814	-0.0874798	0.0636011	0.169769	0.95563	SSRI_antidepressant	305	300	30	275	-0.0317795	0.028102	0.259025	0.896718	-0.0303694	0.0290459	0.29672	0.906662	SSRI_antidepressant	1124	1119	28	1096	0.0447744	0.0261773	0.0874652	0.524043	0.04672	0.0275886	0.090659	0.493935	SSRI_antidepressant	266.996	1266.27	1459.32	0.01828	0.000390401	0.0213567	0.982961	0.991769	NS	NS
k__Bacteria.p__Firmicutes.c__Erysipelotrichia.o__Erysipelotrichales.f__Erysipelotrichaceae	454	419	10	444	0.018846	0.0261854	0.472089	0.962917	0.022257	0.0278295	0.424331	0.95563	SSRI_antidepressant	305	291	30	275	0.0194959	0.0179909	0.279399	0.896718	0.0144345	0.0185022	0.436004	0.950739	SSRI_antidepressant	1124	1069	28	1096	-0.0241248	0.0172443	0.162091	0.662262	-0.0317904	0.0183087	0.0827887	0.493935	SSRI_antidepressant	1458.42	3089.53	3362.85	0.0112432	0.000833071	0.0740956	0.940934	0.984554	NS	NS
k__Archaea.p__Euryarchaeota.c__Methanobacteria.o__Methanobacteriales.f__Methanobacteriaceae.g__Methanobrevibacter.s__Methanobrevibacter_unclassified	454	65	10	444	0.0130315	0.0109877	0.236265	0.890432	0.0169345	0.011378	0.13745	0.95563	SSRI_antidepressant	305	107	30	275	-0.00471203	0.00733374	0.521047	0.926643	-0.00543059	0.007702	0.481396	0.950739	SSRI_antidepressant	1124	432	28	1096	0.00723367	0.00764394	0.34419	0.845528	0.0136106	0.00803518	0.090585	0.493935	SSRI_antidepressant	8282.93	18593	17114.6	0.00476783	0.00327636	0.687182	0.491968	0.941101	NS	NS
k__Bacteria.p__Firmicutes.c__Bacilli.o__Lactobacillales.f__Streptococcaceae.g__Streptococcus.s__Streptococcus_mutans.t__Streptococcus_mutans_unclassified	454	126	10	444	0.0165549	0.00877582	0.0598995	0.743474	0.00978906	0.00852779	0.251701	0.95563	SSRI_antidepressant	305	73	30	275	-0.00217102	0.00353095	0.53912	0.926643	-0.0043319	0.00334977	0.197074	0.824581	SSRI_antidepressant	1124	266	28	1096	0.00620709	0.00251148	0.0136034	0.204957	0.00415835	0.00251328	0.0983074	0.501051	SSRI_antidepressant	12984.5	80207.9	158541	0.0019931	0.00407138	2.04274	0.0410787	0.231801	NS	NS
k__Bacteria.p__Firmicutes.c__Erysipelotrichia.o__Erysipelotrichales.f__Erysipelotrichaceae.g__Coprobacillus.s__Coprobacillus_unclassified	454	185	10	444	0.00891877	0.0071202	0.211051	0.890432	0.00822496	0.00745678	0.270723	0.95563	SSRI_antidepressant	305	80	30	275	0.00450037	0.00570345	0.430703	0.926643	0.00420676	0.0060422	0.486897	0.950739	SSRI_antidepressant	1124	192	28	1096	0.00712168	0.00324651	0.0284667	0.292431	0.00562704	0.00338764	0.0969951	0.501051	SSRI_antidepressant	19724.9	30741.5	94878.1	0.00262301	0.00681114	2.59668	0.00941282	0.0883811	0.26092	0
k__Bacteria.p__Firmicutes.c__Clostridia.o__Clostridiales.f__Lachnospiraceae.g__Blautia.s__Ruminococcus_gnavus.t__Ruminococcus_gnavus_unclassified	454	314	10	444	0.00424419	0.0282883	0.880814	0.962917	-0.00901669	0.0297322	0.761865	0.990117	SSRI_antidepressant	305	158	30	275	0.000271939	0.00590578	0.963307	0.977201	0.000183608	0.00640384	0.977151	0.985408	SSRI_antidepressant	1124	434	28	1096	0.00652853	0.00267571	0.0148644	0.209959	0.00464523	0.00287496	0.106479	0.519238	SSRI_antidepressant	1249.64	28671.2	139676	0.00242824	0.00545399	2.24607	0.0246995	0.166262	NS	NS
k__Bacteria.p__Firmicutes.c__Clostridia.o__Clostridiales.f__Eubacteriaceae.g__Eubacterium.s__Eubacterium_rectale.t__Eubacterium_rectale_unclassified	454	343	10	444	-0.0182879	0.0648346	0.778023	0.962917	-0.00859279	0.0682152	0.899823	0.992017	SSRI_antidepressant	305	285	30	275	-0.0324985	0.0344487	0.346249	0.917414	-0.0353215	0.0359908	0.327296	0.950739	SSRI_antidepressant	1124	1093	28	1096	0.0362703	0.030796	0.239144	0.771514	0.0526219	0.0327548	0.108449	0.519238	SSRI_antidepressant	237.895	842.662	1054.41	0.0216423	0.00304826	0.140847	0.887991	0.980975	NS	NS
k__Bacteria.p__Bacteroidetes.c__Bacteroidia.o__Bacteroidales.f__Bacteroidaceae.g__Bacteroides.s__Bacteroides_fragilis.t__Bacteroides_fragilis_unclassified	454	224	10	444	0.00797304	0.0127832	0.533162	0.962917	0.00555011	0.0136925	0.685461	0.969067	SSRI_antidepressant	305	107	30	275	-0.000917905	0.00374931	0.806771	0.926643	-0.000529419	0.00398788	0.894492	0.982758	SSRI_antidepressant	1124	374	28	1096	0.00392804	0.00277821	0.157692	0.659969	0.0044945	0.00296749	0.130188	0.604994	SSRI_antidepressant	6119.53	71137.5	129560	0.00219891	0.0023809	1.08276	0.278914	0.787003	NS	NS
k__Bacteria.p__Firmicutes.c__Clostridia.o__Clostridiales.f__Lachnospiraceae.g__Coprococcus.s__Coprococcus_catus.t__GCF_000210555	454	264	10	444	-0.0255556	0.0143096	0.0748067	0.743474	-0.0209842	0.0151215	0.166004	0.95563	SSRI_antidepressant	305	259	30	275	-0.00405078	0.00782465	0.605056	0.926643	-0.00465959	0.00807533	0.56442	0.950739	SSRI_antidepressant	1124	1020	28	1096	-0.0190089	0.00698591	0.00660909	0.165908	-0.0107069	0.00739181	0.147776	0.614436	SSRI_antidepressant	4883.65	16333.2	20490.6	0.00489659	-0.0139177	-2.84232	0.00447868	0.0544332	2.78269	0.281271
k__Bacteria.p__Firmicutes.c__Clostridia.o__Clostridiales.f__Lachnospiraceae.g__Lachnospiraceae_noname.s__Lachnospiraceae_bacterium_1_1_57FAA.t__GCF_000218445	454	273	10	444	-0.00231526	0.0324238	0.943109	0.990587	-0.00928528	0.0348038	0.789778	0.990117	SSRI_antidepressant	305	129	30	275	-0.0022471	0.00573353	0.695409	0.926643	-0.00197412	0.0057443	0.731386	0.950739	SSRI_antidepressant	1124	494	28	1096	-0.0124888	0.0061763	0.0434148	0.363398	-0.00965951	0.00656492	0.141487	0.614436	SSRI_antidepressant	951.198	30419.8	26214.6	0.00416719	-0.00691054	-1.65832	0.0972524	0.439025	NS	NS
k__Bacteria.p__Firmicutes	454	454	10	444	0.0642174	0.0618919	0.300041	0.890432	0.0481937	0.0641782	0.453136	0.95563	SSRI_antidepressant	305	305	30	275	0.081459	0.0358422	0.0237556	0.66921	0.0682576	0.037003	0.0662085	0.824581	SSRI_antidepressant	1124	1124	28	1096	0.0510687	0.0322179	0.113226	0.581571	0.0500187	0.0339587	0.141064	0.614436	SSRI_antidepressant	261.055	778.413	963.396	0.0223447	0.0645937	2.89079	0.00384278	0.0510253	0.397677	0
k__Bacteria.p__Firmicutes.c__Erysipelotrichia.o__Erysipelotrichales.f__Erysipelotrichaceae.g__Erysipelotrichaceae_noname.s__Eubacterium_biforme.t__GCF_000156655	454	92	10	444	0.00348035	0.020045	0.86224	0.962917	0.0140836	0.0209334	0.501485	0.95563	SSRI_antidepressant	305	117	30	275	0.0202006	0.0162155	0.213831	0.896718	0.0133806	0.0168065	0.426659	0.950739	SSRI_antidepressant	1124	511	28	1096	-0.0253933	0.016306	0.119685	0.58802	-0.025399	0.0174317	0.145394	0.614436	SSRI_antidepressant	2488.8	3803.13	3761	0.00997364	-0.000996401	-0.0999034	0.920421	0.980975	NS	NS
k__Bacteria.p__Firmicutes.c__Clostridia.o__Clostridiales.f__Lachnospiraceae.g__Lachnospiraceae_noname.s__Lachnospiraceae_bacterium_8_1_57FAA.t__GCF_000185545	454	158	10	444	0.00310052	0.00985008	0.753087	0.962917	0.0087288	0.0103433	0.399238	0.95563	SSRI_antidepressant	305	125	30	275	-0.00150544	0.00577585	0.794551	0.926643	-0.0024789	0.00617266	0.688316	0.950739	SSRI_antidepressant	1124	484	28	1096	0.00911485	0.0068981	0.186653	0.727302	0.0104151	0.007291	0.153442	0.621636	SSRI_antidepressant	10306.7	29975.6	21015.6	0.00403903	0.00291011	0.720497	0.471219	0.941101	NS	NS
k__Bacteria.p__Bacteroidetes.c__Bacteroidia.o__Bacteroidales.f__Bacteroidaceae.g__Bacteroides.s__Bacteroides_fragilis	454	227	10	444	-0.000708909	0.0161983	0.965113	0.997436	0.000707825	0.0170478	0.966903	0.992017	SSRI_antidepressant	305	107	30	275	0.00133251	0.00382999	0.72816	0.926643	0.00120805	0.00406095	0.766344	0.960971	SSRI_antidepressant	1124	377	28	1096	0.00389622	0.00279825	0.1641	0.662262	0.00421949	0.00299157	0.158709	0.6269	SSRI_antidepressant	3811.21	68171.8	127711	0.00223778	0.00293313	1.31073	0.189949	0.714571	NS	NS
k__Bacteria.p__Firmicutes.c__Clostridia.o__Clostridiales.f__Lachnospiraceae.g__Dorea	454	418	10	444	0.0148165	0.0306961	0.629564	0.962917	0.0224908	0.0323143	0.486838	0.95563	SSRI_antidepressant	305	304	30	275	0.0010734	0.0149177	0.942686	0.976833	0.00667076	0.0156971	0.671206	0.950739	SSRI_antidepressant	1124	1122	28	1096	-0.0247889	0.0131863	0.0603816	0.465604	-0.018132	0.0138612	0.191115	0.671026	SSRI_antidepressant	1061.29	4493.59	5751.17	0.00940469	-0.0107922	-1.14754	0.251161	0.787003	NS	NS
k__Bacteria.p__Firmicutes.c__Clostridia.o__Clostridiales.f__Lachnospiraceae.g__Lachnospiraceae_noname.s__Lachnospiraceae_bacterium_5_1_63FAA.t__GCF_000185525	454	368	10	444	0.0170586	0.0107153	0.112123	0.743474	0.0184269	0.0113783	0.106156	0.931818	SSRI_antidepressant	305	290	30	275	-0.00407615	0.00539121	0.450213	0.926643	-0.00585167	0.00569891	0.305471	0.910649	SSRI_antidepressant	1124	1084	28	1096	0.00832214	0.00491091	0.0904322	0.524043	0.00691761	0.00522662	0.185946	0.671026	SSRI_antidepressant	8709.53	34405.5	41464.5	0.00343849	0.00417836	1.21517	0.2243	0.754031	NS	NS
k__Bacteria.p__Firmicutes.c__Bacilli.o__Lactobacillales.f__Streptococcaceae.g__Streptococcus.s__Streptococcus_thermophilus.t__Streptococcus_thermophilus_unclassified	454	291	10	444	-0.0113043	0.0246133	0.646269	0.962917	-0.00410791	0.0260658	0.874856	0.990117	SSRI_antidepressant	305	168	30	275	-0.00536976	0.00806798	0.506234	0.926643	0.000380421	0.00831985	0.963567	0.985408	SSRI_antidepressant	1124	868	28	1096	0.0173506	0.0167704	0.301082	0.810055	0.0234462	0.017807	0.188227	0.671026	SSRI_antidepressant	1650.68	15362.8	3555.6	0.00697257	-0.00191853	-0.275154	0.783198	0.980975	NS	NS
k__Bacteria.p__Firmicutes.c__Clostridia.o__Clostridiales.f__Ruminococcaceae.g__Faecalibacterium.s__Faecalibacterium_prausnitzii.t__GCF_000162015	454	130	10	444	0.0062224	0.024643	0.800773	0.962917	-0.00688799	0.0259711	0.790981	0.990117	SSRI_antidepressant	305	124	30	275	0.0195778	0.0150288	0.193687	0.896718	0.0251639	0.0160961	0.119168	0.824581	SSRI_antidepressant	1124	636	28	1096	0.013795	0.0151544	0.362863	0.845528	0.0210738	0.0160656	0.189887	0.671026	SSRI_antidepressant	1646.7	4427.45	4354.34	0.0097924	0.0150543	1.53735	0.124208	0.516442	NS	NS
k__Bacteria.p__Firmicutes.c__Bacilli.o__Lactobacillales.f__Streptococcaceae.g__Streptococcus.s__Streptococcus_parasanguinis.t__Streptococcus_parasanguinis_unclassified	454	393	10	444	0.0204812	0.0177951	0.2504	0.890432	0.0137121	0.0161201	0.395508	0.95563	SSRI_antidepressant	305	245	30	275	0.00546799	0.00609289	0.370253	0.926643	0.00464124	0.00601775	0.441291	0.950739	SSRI_antidepressant	1124	934	28	1096	-0.00448782	0.00503849	0.373284	0.845528	-0.00671514	0.00512155	0.190095	0.671026	SSRI_antidepressant	3157.92	26937.3	39391.2	0.00379359	0.000506431	0.133497	0.893801	0.980975	NS	NS
k__Bacteria.p__Firmicutes.c__Clostridia.o__Clostridiales.f__Lachnospiraceae.g__Coprococcus.s__Coprococcus_comes.t__GCF_000155875	454	300	10	444	-0.0166697	0.0262057	0.525038	0.962917	-0.0205938	0.0271094	0.447914	0.95563	SSRI_antidepressant	305	264	30	275	0.0236363	0.0131438	0.0731432	0.896718	0.023561	0.0137088	0.0868448	0.824581	SSRI_antidepressant	1124	1047	28	1096	0.00570817	0.0115726	0.621934	0.900669	0.0157407	0.0121576	0.195695	0.672171	SSRI_antidepressant	1456.15	5788.4	7466.87	0.00824466	0.0105473	1.27928	0.200798	0.721046	NS	NS
k__Bacteria.p__Firmicutes.c__Clostridia.o__Clostridiales.f__Eubacteriaceae.g__Eubacterium.s__Eubacterium_siraeum	454	158	10	444	-0.0130876	0.0178165	0.462991	0.962917	-0.00346627	0.018682	0.8529	0.990117	SSRI_antidepressant	305	181	30	275	-0.00828583	0.00936464	0.376995	0.926643	-0.0116132	0.00954905	0.225037	0.824581	SSRI_antidepressant	1124	759	28	1096	0.00941206	0.00982843	0.33846	0.845528	0.0130085	0.0104184	0.21209	0.712983	SSRI_antidepressant	3150.31	11403	10352.2	0.00633655	-0.00153692	-0.242549	0.808355	0.980975	NS	NS
k__Bacteria.p__Firmicutes.c__Negativicutes.o__Selenomonadales.f__Veillonellaceae.g__Dialister.s__Dialister_invisus.t__GCF_000160055	454	232	10	444	-0.0665243	0.0368305	0.0715709	0.743474	-0.0761954	0.0386901	0.0496063	0.564044	SSRI_antidepressant	305	153	30	275	-0.0369019	0.0231197	0.111525	0.896718	-0.0318891	0.0241873	0.188509	0.824581	SSRI_antidepressant	1124	447	28	1096	0.0278083	0.0235475	0.237877	0.771514	0.0306403	0.0251193	0.222811	0.71606	SSRI_antidepressant	737.198	1870.84	1803.48	0.0150559	-0.0153978	-1.02271	0.306446	0.787003	NS	NS
k__Bacteria.p__Firmicutes.c__Clostridia.o__Clostridiales.f__Eubacteriaceae.g__Eubacterium.s__Eubacterium_siraeum.t__Eubacterium_siraeum_unclassified	454	156	10	444	-0.0126324	0.0176505	0.474562	0.962917	-0.00382162	0.0185173	0.836599	0.990117	SSRI_antidepressant	305	181	30	275	-0.00596717	0.00873377	0.495009	0.926643	-0.0078665	0.00895085	0.380307	0.950739	SSRI_antidepressant	1124	756	28	1096	0.00926545	0.0098449	0.34684	0.845528	0.0127349	0.0104382	0.222729	0.71606	SSRI_antidepressant	3209.85	13109.8	10317.6	0.0061271	-0.000870191	-0.142023	0.887062	0.980975	NS	NS
k__Bacteria.p__Bacteroidetes.c__Bacteroidia.o__Bacteroidales.f__Bacteroidaceae.g__Bacteroides.s__Bacteroides_xylanisolvens.t__Bacteroides_xylanisolvens_unclassified	454	186	10	444	-0.00615115	0.00630007	0.329446	0.890432	-0.00509426	0.00652218	0.435249	0.95563	SSRI_antidepressant	305	142	30	275	-0.000189777	0.00199365	0.92423	0.976833	0.000903431	0.00209677	0.666934	0.950739	SSRI_antidepressant	1124	556	28	1096	0.00233544	0.00247377	0.345336	0.845528	0.00322434	0.00266503	0.226601	0.71606	SSRI_antidepressant	25194.7	251594	163411	0.00150721	0.000406439	0.269663	0.78742	0.980975	NS	NS
k__Bacteria.p__Firmicutes.c__Bacilli.o__Lactobacillales.f__Streptococcaceae.g__Streptococcus.s__Streptococcus_salivarius.t__Streptococcus_salivarius_unclassified	454	434	10	444	0.0377203	0.0264981	0.155327	0.793896	0.0247874	0.0238348	0.299016	0.95563	SSRI_antidepressant	305	290	30	275	0.0162531	0.00880317	0.065923	0.896718	0.0158914	0.00899703	0.0786068	0.824581	SSRI_antidepressant	1124	1068	28	1096	0.0216941	0.00917491	0.0182292	0.242342	0.0109909	0.00925728	0.23539	0.719644	SSRI_antidepressant	1424.2	12903.9	11879.4	0.00617713	0.019886	3.21929	0.00128507	0.0406084	0.662128	0
k__Bacteria.p__Firmicutes.c__Clostridia.o__Clostridiales.f__Peptostreptococcaceae.g__Peptostreptococcaceae_noname.s__Peptostreptococcaceae_noname_unclassified	454	248	10	444	-0.0186934	0.0112759	0.0980902	0.743474	-0.0169344	0.011748	0.150266	0.95563	SSRI_antidepressant	305	207	30	275	-0.0105756	0.0055634	0.0582931	0.896718	-0.00748016	0.00583271	0.200831	0.824581	SSRI_antidepressant	1124	868	28	1096	-0.0173879	0.00956617	0.0693865	0.50585	-0.0119429	0.0100906	0.236845	0.719644	SSRI_antidepressant	7865.01	32308.7	10927.6	0.00442368	-0.0132818	-3.00242	0.0026784	0.0470208	0.651182	0
k__Bacteria.p__Firmicutes.c__Clostridia.o__Clostridiales.f__Eubacteriaceae.g__Eubacterium.s__Eubacterium_hallii.t__GCF_000173975	454	364	10	444	-0.0189611	0.0256608	0.460357	0.962917	-0.0230661	0.0269906	0.393291	0.95563	SSRI_antidepressant	305	296	30	275	0.0218097	0.0126794	0.0864542	0.896718	0.0220301	0.0132147	0.0966817	0.824581	SSRI_antidepressant	1124	1105	28	1096	-0.0206865	0.0118291	0.0806057	0.524043	-0.0146107	0.012491	0.242382	0.722573	SSRI_antidepressant	1518.65	6220.2	7146.49	0.00819635	-0.00275241	-0.335809	0.737015	0.980975	NS	NS
k__Bacteria.p__Firmicutes.c__Erysipelotrichia.o__Erysipelotrichales.f__Erysipelotrichaceae.g__Coprobacillus	454	189	10	444	0.00876743	0.0072476	0.22708	0.890432	0.00731927	0.00758112	0.334937	0.95563	SSRI_antidepressant	305	82	30	275	0.00364764	0.00582724	0.531819	0.926643	0.00317792	0.00620449	0.608941	0.950739	SSRI_antidepressant	1124	201	28	1096	0.00596132	0.00360017	0.0980345	0.527519	0.00427314	0.00377083	0.257379	0.729298	SSRI_antidepressant	19037.6	29449.2	77153.2	0.00282121	0.0058442	2.07152	0.0383102	0.228257	NS	NS
k__Bacteria.p__Firmicutes.c__Clostridia.o__Clostridiales.f__Lachnospiraceae.g__Blautia.s__Ruminococcus_obeum	454	423	10	444	-0.00670572	0.0227204	0.768027	0.962917	-0.00574311	0.0237078	0.808715	0.990117	SSRI_antidepressant	305	305	30	275	0.0257698	0.0114545	0.0252015	0.66921	0.0232293	0.0123308	0.0606971	0.824581	SSRI_antidepressant	1124	1121	28	1096	-0.0154799	0.0101782	0.128569	0.610322	-0.0119345	0.0105924	0.26012	0.729298	SSRI_antidepressant	1937.17	7621.63	9652.99	0.00721466	0.00176926	0.245231	0.806277	0.980975	NS	NS
k__Bacteria.p__Firmicutes.c__Negativicutes.o__Selenomonadales.f__Veillonellaceae.g__Dialister	454	242	10	444	-0.0688582	0.0367069	0.0613364	0.743474	-0.0792213	0.0385148	0.0403496	0.564044	SSRI_antidepressant	305	160	30	275	-0.0345434	0.0230414	0.134887	0.896718	-0.0296461	0.0242083	0.221814	0.824581	SSRI_antidepressant	1124	478	28	1096	0.0245476	0.023604	0.298576	0.810055	0.0271817	0.0252018	0.281025	0.729298	SSRI_antidepressant	742.172	1883.57	1794.86	0.0150404	-0.0163123	-1.08456	0.278114	0.787003	NS	NS
k__Bacteria.p__Firmicutes.c__Clostridia.o__Clostridiales	454	453	10	444	0.035636	0.0694192	0.60797	0.962917	0.0351602	0.0722143	0.626608	0.969067	SSRI_antidepressant	305	305	30	275	0.0566843	0.0335957	0.0926017	0.896718	0.044477	0.0353256	0.209122	0.824581	SSRI_antidepressant	1124	1124	28	1096	0.0279611	0.0310124	0.367459	0.845528	0.034809	0.0326211	0.28618	0.729298	SSRI_antidepressant	207.511	885.999	1039.75	0.021651	0.0406371	1.87692	0.0605294	0.308504	NS	NS
k__Bacteria.p__Firmicutes.c__Clostridia.o__Clostridiales.f__Lachnospiraceae.g__Lachnospiraceae_noname.s__Lachnospiraceae_bacterium_3_1_46FAA.t__GCF_000209405	454	247	10	444	-0.0101404	0.0089646	0.258621	0.890432	-0.0173042	0.00941323	0.0667884	0.703505	SSRI_antidepressant	305	222	30	275	0.00207477	0.00472512	0.660919	0.926643	0.00279535	0.00502608	0.578579	0.950739	SSRI_antidepressant	1124	841	28	1096	-0.00487304	0.00525434	0.353905	0.845528	-0.00603053	0.00558831	0.280773	0.729298	SSRI_antidepressant	12443.4	44789.3	36221.3	0.00327116	-0.00224454	-0.686161	0.492612	0.941101	NS	NS
k__Bacteria.p__Proteobacteria.c__Gammaproteobacteria.o__Enterobacteriales.f__Enterobacteriaceae.g__Escherichia	454	304	10	444	0.00377028	0.0167672	0.8222	0.962917	-0.00166232	0.0176141	0.924863	0.992017	SSRI_antidepressant	305	193	30	275	-0.00365212	0.0048739	0.454285	0.926643	-0.00239542	0.00512178	0.640413	0.950739	SSRI_antidepressant	1124	758	28	1096	0.00463472	0.00521258	0.374127	0.845528	0.00633668	0.00550602	0.250057	0.729298	SSRI_antidepressant	3556.95	42096.6	36804	0.00348245	0.000366793	0.105326	0.916117	0.980975	NS	NS
k__Bacteria.p__Proteobacteria.c__Gammaproteobacteria.o__Pasteurellales.f__Pasteurellaceae.g__Haemophilus.s__Haemophilus_parainfluenzae.t__Haemophilus_parainfluenzae_unclassified	454	106	10	444	-0.00537897	0.0124012	0.664686	0.962917	-0.0116319	0.0126696	0.359124	0.95563	SSRI_antidepressant	305	60	30	275	-0.000233537	0.00254071	0.926825	0.976833	0.000984172	0.00267897	0.713638	0.950739	SSRI_antidepressant	1124	241	28	1096	-0.00135329	0.00280577	0.629671	0.900669	-0.00314473	0.00293878	0.284823	0.729298	SSRI_antidepressant	6502.41	154914	127027	0.00186196	-0.000842656	-0.452564	0.650863	0.944486	NS	NS
k__Bacteria.p__Proteobacteria.c__Gammaproteobacteria.o__Pasteurellales.f__Pasteurellaceae	454	111	10	444	-0.00591834	0.0128955	0.646502	0.962917	-0.012111	0.0132762	0.362198	0.95563	SSRI_antidepressant	305	60	30	275	-4.2111e-05	0.00256442	0.986909	0.987404	0.00119223	0.00270362	0.659592	0.950739	SSRI_antidepressant	1124	243	28	1096	-0.00144073	0.00281777	0.60924	0.900669	-0.00319479	0.00295305	0.279557	0.729298	SSRI_antidepressant	6013.4	152062	125947	0.00187639	-0.000786731	-0.419279	0.675013	0.944486	NS	NS
k__Bacteria.p__Proteobacteria.c__Gammaproteobacteria.o__Pasteurellales.f__Pasteurellaceae.g__Haemophilus	454	108	10	444	-0.00586192	0.0128694	0.648981	0.962917	-0.0120438	0.0132418	0.363623	0.95563	SSRI_antidepressant	305	60	30	275	-4.04265e-05	0.00255863	0.987404	0.987404	0.0011942	0.00269673	0.658248	0.950739	SSRI_antidepressant	1124	242	28	1096	-0.0014319	0.00281586	0.611193	0.900669	-0.00319569	0.00295108	0.2791	0.729298	SSRI_antidepressant	6037.84	152751	126119	0.00187348	-0.000779756	-0.416208	0.677258	0.944486	NS	NS
k__Bacteria.p__Firmicutes.c__Clostridia.o__Clostridiales.f__Lachnospiraceae.g__Lachnospiraceae_noname.s__Lachnospiraceae_bacterium_7_1_58FAA.t__GCF_000242155	454	302	10	444	-0.00272508	0.00429065	0.525684	0.962917	-0.00352147	0.00448901	0.433238	0.95563	SSRI_antidepressant	305	186	30	275	-0.00127383	0.00169654	0.453361	0.926643	-0.00194308	0.0018049	0.282695	0.893315	SSRI_antidepressant	1124	826	28	1096	0.00244262	0.00207749	0.239948	0.771514	0.0022908	0.00221041	0.300266	0.741573	SSRI_antidepressant	54319.1	347433	231698	0.00125645	-3.89033e-05	-0.0309629	0.975299	0.991769	NS	NS
k__Bacteria.p__Bacteroidetes.c__Bacteroidia.o__Bacteroidales.f__Prevotellaceae.g__Prevotella.s__Prevotella_copri.t__GCF_000157935	454	64	10	444	-0.0126418	0.0326464	0.69877	0.962917	0.00662159	0.0343149	0.847085	0.990117	SSRI_antidepressant	305	76	30	275	0.00476545	0.0166094	0.774378	0.926643	0.00192088	0.0178402	0.914338	0.982758	SSRI_antidepressant	1124	407	28	1096	0.0122356	0.0102654	0.233564	0.771514	0.0112718	0.0109271	0.302535	0.741573	SSRI_antidepressant	938.274	3624.88	9489.55	0.00843568	0.00864768	1.02513	0.305301	0.787003	NS	NS
k__Bacteria.p__Actinobacteria.c__Actinobacteria.o__Coriobacteriales.f__Coriobacteriaceae.g__Adlercreutzia.s__Adlercreutzia_equolifaciens.t__GCF_000478885	454	210	10	444	-0.00160624	0.00718956	0.823319	0.962917	-0.0034069	0.0075572	0.652371	0.969067	SSRI_antidepressant	305	218	30	275	-9.23982e-05	0.00447887	0.983555	0.987404	0.00161908	0.00476781	0.734443	0.950739	SSRI_antidepressant	1124	889	28	1096	0.00445398	0.00495593	0.368999	0.845528	0.00537963	0.00524281	0.305078	0.741573	SSRI_antidepressant	19346.2	49849.9	40714.5	0.00301634	0.00132527	0.439362	0.660399	0.944486	NS	NS
k__Bacteria.p__Verrucomicrobia.c__Verrucomicrobiae.o__Verrucomicrobiales.f__Verrucomicrobiaceae.g__Akkermansia.s__Akkermansia_muciniphila.t__GCF_000020225	454	150	10	444	-0.0103724	0.0237258	0.662207	0.962917	0.00536247	0.0250935	0.830895	0.990117	SSRI_antidepressant	305	188	30	275	-0.0203589	0.0191009	0.287369	0.896718	-0.032991	0.0201961	0.103577	0.824581	SSRI_antidepressant	1124	752	28	1096	-0.0147872	0.0225579	0.512267	0.900669	-0.024336	0.0239595	0.309995	0.74211	SSRI_antidepressant	1776.47	2740.88	1965.19	0.0124202	-0.0159331	-1.28284	0.199547	0.721046	NS	NS
k__Bacteria.p__Bacteroidetes.c__Bacteroidia.o__Bacteroidales.f__Bacteroidaceae.g__Bacteroides.s__Bacteroides_thetaiotaomicron.t__Bacteroides_thetaiotaomicron_unclassified	454	246	10	444	-0.00890365	0.0136021	0.513088	0.962917	-0.0103482	0.014684	0.481403	0.95563	SSRI_antidepressant	305	206	30	275	-0.00447146	0.00475537	0.347835	0.917414	-0.00577936	0.00486794	0.236217	0.824581	SSRI_antidepressant	1124	766	28	1096	-0.00443843	0.00428345	0.300344	0.810055	-0.00460843	0.00458605	0.315183	0.743268	SSRI_antidepressant	5404.94	44221.3	54502.1	0.00309896	-0.00468423	-1.51155	0.130648	0.529292	NS	NS
k__Bacteria.p__Firmicutes.c__Clostridia.o__Clostridiales.f__Clostridiales_noname	454	312	10	444	-0.0024659	0.00511765	0.630163	0.962917	-0.00359952	0.00532998	0.499865	0.95563	SSRI_antidepressant	305	120	30	275	-0.00385487	0.001929	0.0466095	0.896718	-0.00466686	0.00207913	0.0256467	0.824581	SSRI_antidepressant	1124	393	28	1096	0.00174945	0.00116152	0.132326	0.610322	0.00122785	0.00123559	0.320591	0.744903	SSRI_antidepressant	38182.1	268741	741220	0.000976764	0.000158959	0.16274	0.870723	0.980975	NS	NS
k__Bacteria.p__Bacteroidetes.c__Bacteroidia.o__Bacteroidales.f__Prevotellaceae.g__Prevotella	454	103	10	444	-0.0170228	0.033446	0.611034	0.962917	-0.000105769	0.0351862	0.997603	0.997603	SSRI_antidepressant	305	86	30	275	0.00276822	0.0171527	0.871898	0.963196	-0.000826543	0.0183445	0.964096	0.985408	SSRI_antidepressant	1124	488	28	1096	0.0120534	0.0110695	0.276456	0.810055	0.0109457	0.0117958	0.353668	0.794668	SSRI_antidepressant	893.946	3398.88	8161.07	0.00896081	0.00743219	0.82941	0.406872	0.931679	NS	NS
k__Bacteria.p__Firmicutes.c__Clostridia.o__Clostridiales.f__Ruminococcaceae.g__Ruminococcus.s__Ruminococcus_sp_5_1_39BFAA.t__GCF_000159975	454	293	10	444	0.0327931	0.047283	0.488332	0.962917	0.0379666	0.0496927	0.445304	0.95563	SSRI_antidepressant	305	265	30	275	0.0492673	0.0259807	0.05889	0.896718	0.043408	0.0270863	0.110228	0.824581	SSRI_antidepressant	1124	1022	28	1096	0.020765	0.0221176	0.348013	0.845528	0.0217822	0.0233169	0.35042	0.794668	SSRI_antidepressant	447.291	1481.49	2044.21	0.015865	0.0327474	2.06412	0.039006	0.228257	NS	NS
k__Bacteria.p__Actinobacteria.c__Actinobacteria.o__Actinomycetales.f__Actinomycetaceae	454	226	10	444	0.000798302	0.00343441	0.816308	0.962917	0.00266077	0.00356432	0.45583	0.95563	SSRI_antidepressant	305	157	30	275	0.000108317	0.00191077	0.954834	0.976833	-7.55766e-05	0.00205552	0.970699	0.985408	SSRI_antidepressant	1124	613	28	1096	0.000508176	0.00200621	0.800083	0.926098	-0.00193857	0.00210414	0.357098	0.794668	SSRI_antidepressant	84780.7	273894	248454	0.00128339	0.000368301	0.286975	0.774132	0.980975	NS	NS
k__Bacteria.p__Firmicutes.c__Clostridia.o__Clostridiales.f__Lachnospiraceae.g__Lachnospiraceae_noname.s__Lachnospiraceae_bacterium_1_4_56FAA.t__GCF_000218385	454	158	10	444	-0.00349503	0.00520605	0.502378	0.962917	-0.0037892	0.00540231	0.483488	0.95563	SSRI_antidepressant	305	105	30	275	0.0011765	0.00268666	0.661792	0.926643	-0.000330235	0.0028667	0.908382	0.982758	SSRI_antidepressant	1124	234	28	1096	-0.00208454	0.00279554	0.456026	0.872719	-0.00263287	0.00298626	0.378156	0.829843	SSRI_antidepressant	36896.4	138540	127958	0.0018155	-0.000766976	-0.42246	0.672689	0.944486	NS	NS
k__Bacteria.p__Bacteroidetes.c__Bacteroidia.o__Bacteroidales.f__Porphyromonadaceae.g__Parabacteroides.s__Parabacteroides_unclassified	454	164	10	444	-0.00193317	0.0100554	0.847639	0.962917	0.0059674	0.010686	0.576884	0.969067	SSRI_antidepressant	305	105	30	275	-0.00237081	0.00427432	0.579554	0.926643	-0.00328643	0.00453652	0.46946	0.950739	SSRI_antidepressant	1124	359	28	1096	-0.00369183	0.00365613	0.312833	0.817853	-0.00336494	0.00393968	0.393237	0.851117	SSRI_antidepressant	9890.04	54735	74809.6	0.00267802	-0.00304852	-1.13835	0.254975	0.787003	NS	NS
k__Bacteria.p__Firmicutes.c__Clostridia.o__Clostridiales.f__Lachnospiraceae.g__Roseburia.s__Roseburia_inulinivorans.t__GCF_000174195	454	325	10	444	-0.00308621	0.0157815	0.845047	0.962917	-0.00982121	0.0166238	0.555	0.969067	SSRI_antidepressant	305	259	30	275	0.0123099	0.0095483	0.198318	0.896718	0.0140873	0.0103294	0.17379	0.824581	SSRI_antidepressant	1124	1024	28	1096	-0.0107151	0.00869365	0.218016	0.771514	-0.00723178	0.00926355	0.435168	0.859556	SSRI_antidepressant	4015.19	10968.5	13231.1	0.00595335	-0.000678446	-0.11396	0.909269	0.980975	NS	NS
k__Bacteria.p__Firmicutes.c__Bacilli.o__Lactobacillales.f__Streptococcaceae.g__Lactococcus	454	101	10	444	0.0025142	0.00633399	0.691606	0.962917	0.00374297	0.00679835	0.582237	0.969067	SSRI_antidepressant	305	66	30	275	-0.00401544	0.00340469	0.239186	0.896718	-0.00139478	0.00351964	0.692214	0.950739	SSRI_antidepressant	1124	378	28	1096	0.00205013	0.00178931	0.252157	0.771514	0.00147845	0.00189061	0.434405	0.859556	SSRI_antidepressant	24925.6	86267.1	312342	0.00153658	0.000841982	0.547958	0.583721	0.941101	NS	NS
k__Bacteria.p__Bacteroidetes.c__Bacteroidia.o__Bacteroidales.f__Bacteroidaceae.g__Bacteroides.s__Bacteroides_cellulosilyticus.t__Bacteroides_cellulosilyticus_unclassified	454	95	10	444	-0.00415874	0.0114414	0.716421	0.962917	-0.00884482	0.0118309	0.455144	0.95563	SSRI_antidepressant	305	114	30	275	0.00231488	0.00301726	0.443637	0.926643	0.000643065	0.00316114	0.83898	0.982758	SSRI_antidepressant	1124	414	28	1096	-0.00486454	0.00460006	0.290522	0.810055	-0.0037848	0.0048944	0.439525	0.859556	SSRI_antidepressant	7639.08	109844	47257.8	0.00246377	-4.48016e-05	-0.0181842	0.985492	0.991769	NS	NS
k__Bacteria.p__Actinobacteria.c__Actinobacteria.o__Coriobacteriales.f__Coriobacteriaceae	454	436	10	444	-0.00952832	0.0296694	0.74825	0.962917	-0.0140731	0.031001	0.650109	0.969067	SSRI_antidepressant	305	305	30	275	0.0168082	0.0157242	0.285973	0.896718	0.024501	0.0162149	0.131994	0.824581	SSRI_antidepressant	1124	1123	28	1096	0.00941141	0.0140467	0.502992	0.900669	0.0115077	0.0149186	0.440658	0.859556	SSRI_antidepressant	1136.01	4044.46	5068.16	0.00987796	0.0102311	1.03575	0.300321	0.787003	NS	NS
k__Bacteria.p__Actinobacteria.c__Actinobacteria.o__Bifidobacteriales.f__Bifidobacteriaceae.g__Bifidobacterium.s__Bifidobacterium_bifidum.t__Bifidobacterium_bifidum_unclassified	454	187	10	444	-0.0355315	0.0357494	0.320819	0.890432	-0.0282069	0.0382485	0.461277	0.95563	SSRI_antidepressant	305	102	30	275	-0.0125182	0.0180076	0.487497	0.926643	-0.00834351	0.0185996	0.654099	0.950739	SSRI_antidepressant	1124	334	28	1096	-0.00931607	0.0149361	0.532934	0.900669	-0.0130345	0.0157098	0.40689	0.859556	SSRI_antidepressant	782.461	3083.82	4482.53	0.0109443	-0.0129558	-1.18379	0.236495	0.778462	NS	NS
k__Bacteria.p__Proteobacteria.c__Deltaproteobacteria.o__Desulfovibrionales.f__Desulfovibrionaceae	454	196	10	444	-0.0011989	0.0067635	0.859387	0.962917	-0.000720184	0.00716376	0.919974	0.992017	SSRI_antidepressant	305	197	30	275	0.00123994	0.00422503	0.769363	0.926643	0.000982028	0.00429636	0.819378	0.982758	SSRI_antidepressant	1124	711	28	1096	0.00166588	0.00335041	0.619134	0.900669	0.00295801	0.00357848	0.408643	0.859556	SSRI_antidepressant	21860.3	56019.8	89084.8	0.0024473	0.00114789	0.469045	0.639038	0.944486	NS	NS
k__Bacteria.p__Firmicutes.c__Clostridia.o__Clostridiales.f__Oscillospiraceae.g__Oscillibacter	454	369	10	444	-0.0104794	0.0122539	0.392916	0.962917	-0.0104371	0.0128037	0.41547	0.95563	SSRI_antidepressant	305	268	30	275	-0.00208759	0.0050422	0.679157	0.926643	-0.00500618	0.00535394	0.350629	0.950739	SSRI_antidepressant	1124	1064	28	1096	0.00122328	0.00464732	0.792429	0.926098	-0.00379145	0.00489934	0.43918	0.859556	SSRI_antidepressant	6659.59	39333.3	46301.5	0.00329164	-0.00103214	-0.313565	0.753851	0.980975	NS	NS
k__Bacteria.p__Firmicutes.c__Clostridia.o__Clostridiales.f__Lachnospiraceae.g__Coprococcus	454	341	10	444	-0.00369079	0.0328461	0.910585	0.962917	-0.00677891	0.0341555	0.842778	0.990117	SSRI_antidepressant	305	287	30	275	0.00318272	0.0186808	0.864832	0.963028	0.00361653	0.0193341	0.851762	0.982758	SSRI_antidepressant	1124	1088	28	1096	0.00410206	0.016029	0.798064	0.926098	0.0133386	0.0168653	0.429182	0.859556	SSRI_antidepressant	926.899	2865.54	3892.11	0.0114075	0.00281928	0.247143	0.804798	0.980975	NS	NS
k__Bacteria.p__Proteobacteria.c__Gammaproteobacteria.o__Enterobacteriales.f__Enterobacteriaceae	454	310	10	444	0.00123748	0.0187885	0.947518	0.990587	-0.000323783	0.0196806	0.986883	0.997603	SSRI_antidepressant	305	200	30	275	-0.00624635	0.00539338	0.247779	0.896718	-0.00476601	0.00572189	0.405675	0.950739	SSRI_antidepressant	1124	773	28	1096	0.0039926	0.00531427	0.45264	0.872719	0.00414446	0.00561413	0.460552	0.881213	SSRI_antidepressant	2832.81	34377.8	35409	0.00371085	-0.000961948	-0.259226	0.795461	0.980975	NS	NS
k__Bacteria.p__Actinobacteria.c__Actinobacteria.o__Bifidobacteriales.f__Bifidobacteriaceae.g__Bifidobacterium.s__Bifidobacterium_dentium.t__Bifidobacterium_dentium_unclassified	454	112	10	444	-0.00384204	0.0110016	0.727087	0.962917	-0.0108064	0.0111315	0.332243	0.95563	SSRI_antidepressant	305	57	30	275	-0.00482091	0.00490879	0.326849	0.906905	-0.0049711	0.00477103	0.298395	0.906662	SSRI_antidepressant	1124	136	28	1096	-0.00216084	0.00367277	0.556423	0.900669	-0.00276774	0.00376914	0.462916	0.881213	SSRI_antidepressant	8262.12	41500.2	74133.1	0.00284101	-0.00316398	-1.11368	0.265416	0.787003	NS	NS
k__Bacteria.p__Actinobacteria.c__Actinobacteria.o__Actinomycetales	454	286	10	444	0.00630252	0.00532587	0.237335	0.890432	0.0100921	0.00507815	0.0476098	0.564044	SSRI_antidepressant	305	185	30	275	-0.000146459	0.00273485	0.957328	0.976833	-0.000357424	0.00283713	0.899845	0.982758	SSRI_antidepressant	1124	769	28	1096	0.00455037	0.00256904	0.0767979	0.524043	0.00176744	0.0026153	0.499309	0.883312	SSRI_antidepressant	35254.8	133700	151516	0.00176647	0.00278361	1.5758	0.115071	0.491384	NS	NS
k__Bacteria.p__Firmicutes.c__Bacilli.o__Lactobacillales.f__Lactobacillaceae	454	274	10	444	-0.00617229	0.0160373	0.700541	0.962917	-0.0120625	0.0159052	0.448718	0.95563	SSRI_antidepressant	305	159	30	275	0.010158	0.0055164	0.0666259	0.896718	0.00793249	0.00560543	0.158301	0.824581	SSRI_antidepressant	1124	637	28	1096	0.0118385	0.00708062	0.0948212	0.527519	0.00505543	0.00745859	0.498049	0.883312	SSRI_antidepressant	3888.08	32861.5	19946.1	0.00419977	0.00962932	2.29282	0.0218582	0.16398	NS	NS
k__Bacteria.p__Firmicutes.c__Bacilli.o__Lactobacillales.f__Lactobacillaceae.g__Lactobacillus	454	270	10	444	-0.0121263	0.0156075	0.437652	0.962917	-0.0181114	0.01542	0.240966	0.95563	SSRI_antidepressant	305	158	30	275	0.00669261	0.00533781	0.210972	0.896718	0.00423512	0.00536356	0.430528	0.950739	SSRI_antidepressant	1124	630	28	1096	0.0113815	0.00711058	0.109749	0.576818	0.00492026	0.00748472	0.511085	0.883312	SSRI_antidepressant	4105.18	35097.3	19778.3	0.00411761	0.00695512	1.68912	0.091197	0.423798	NS	NS
k__Bacteria.p__Actinobacteria.c__Actinobacteria.o__Coriobacteriales.f__Coriobacteriaceae.g__Eggerthella.s__Eggerthella_lenta.t__GCF_000024265	454	212	10	444	-0.00174609	0.00545183	0.748917	0.962917	-0.00180859	0.00576626	0.753957	0.990117	SSRI_antidepressant	305	162	30	275	0.000235083	0.00268868	0.930387	0.976833	0.000386314	0.00287928	0.893373	0.982758	SSRI_antidepressant	1124	464	28	1096	0.0017306	0.00141009	0.219979	0.771514	0.000952801	0.00150028	0.525515	0.883312	SSRI_antidepressant	33644.6	138332	502929	0.00121725	0.00125076	1.02753	0.304171	0.787003	NS	NS
k__Bacteria.p__Firmicutes.c__Bacilli.o__Lactobacillales.f__Leuconostocaceae.g__Leuconostoc	454	84	10	444	0.00762356	0.00414865	0.0667987	0.743474	0.00667912	0.00434355	0.124917	0.95563	SSRI_antidepressant	305	47	30	275	0.000978728	0.0020385	0.631494	0.926643	0.00262941	0.00218801	0.230542	0.824581	SSRI_antidepressant	1124	292	28	1096	-0.00352927	0.00344547	0.305904	0.813346	-0.00260377	0.00365353	0.476203	0.883312	SSRI_antidepressant	58101.3	240645	84237.2	0.00161588	0.000995261	0.615924	0.537945	0.941101	NS	NS
k__Bacteria.p__Actinobacteria.c__Actinobacteria.o__Coriobacteriales.f__Coriobacteriaceae.g__Eggerthella.s__Eggerthella_unclassified	454	329	10	444	0.0265837	0.0150175	0.0773978	0.743474	0.0168446	0.0154845	0.277334	0.95563	SSRI_antidepressant	305	216	30	275	-0.00753343	0.0069874	0.281856	0.896718	-0.00704043	0.00754732	0.351772	0.950739	SSRI_antidepressant	1124	663	28	1096	0.00444804	0.00442333	0.314837	0.817853	0.00314653	0.00464697	0.498482	0.883312	SSRI_antidepressant	4434.11	20481.8	51109.4	0.00362678	0.00251118	0.692401	0.488686	0.941101	NS	NS
k__Bacteria.p__Firmicutes.c__Clostridia.o__Clostridiales.f__Clostridiaceae.g__Clostridium.s__Clostridium_leptum.t__GCF_000154345	454	255	10	444	-0.00600498	0.00653827	0.35891	0.91455	-0.00556504	0.00666582	0.404312	0.95563	SSRI_antidepressant	305	252	30	275	-0.000344411	0.00377676	0.927404	0.976833	0.000567335	0.00398466	0.886895	0.982758	SSRI_antidepressant	1124	918	28	1096	0.00269594	0.00327288	0.410276	0.870427	0.00221347	0.00347448	0.524222	0.883312	SSRI_antidepressant	23392.4	70107	93355.7	0.00231338	0.000465952	0.201416	0.840373	0.980975	NS	NS
k__Bacteria.p__Firmicutes.c__Negativicutes.o__Selenomonadales.f__Veillonellaceae	454	376	10	444	-0.013732	0.0424259	0.746343	0.962917	-0.0229282	0.0451852	0.612136	0.969067	SSRI_antidepressant	305	244	30	275	-0.0364167	0.0223158	0.103764	0.896718	-0.0323121	0.02338	0.168132	0.824581	SSRI_antidepressant	1124	856	28	1096	0.0165435	0.022948	0.471114	0.872719	0.0172241	0.0244739	0.481724	0.883312	SSRI_antidepressant	555.568	2008.06	1898.94	0.0149695	-0.0110566	-0.738609	0.460144	0.941101	NS	NS
k__Bacteria.p__Proteobacteria.c__Betaproteobacteria.o__Burkholderiales	454	320	10	444	-0.0103655	0.0101271	0.306629	0.890432	-0.0093576	0.0107835	0.38606	0.95563	SSRI_antidepressant	305	152	30	275	-0.00124417	0.00264784	0.638793	0.926643	-0.00128264	0.00274501	0.640709	0.950739	SSRI_antidepressant	1124	614	28	1096	-0.00144185	0.00286546	0.614937	0.900669	-0.0019381	0.00303919	0.523807	0.883312	SSRI_antidepressant	9750.65	142632	121790	0.0019098	-0.00165637	-0.867301	0.385777	0.896365	NS	NS
k__Bacteria.p__Bacteroidetes.c__Bacteroidia.o__Bacteroidales.f__Prevotellaceae.g__Paraprevotella.s__Paraprevotella_unclassified	454	104	10	444	-0.00284935	0.00607402	0.639239	0.962917	-0.00158827	0.0064399	0.80533	0.990117	SSRI_antidepressant	305	95	30	275	0.000495175	0.00425196	0.90737	0.976833	-0.00042822	0.00453175	0.924791	0.985408	SSRI_antidepressant	1124	507	28	1096	-0.00191532	0.00435301	0.660024	0.904033	-0.00296684	0.00463733	0.522458	0.883312	SSRI_antidepressant	27104.9	55312.2	52774	0.00271973	-0.00111636	-0.410466	0.681464	0.944486	NS	NS
k__Bacteria.p__Bacteroidetes.c__Bacteroidia.o__Bacteroidales.f__Bacteroidaceae.g__Bacteroides.s__Bacteroides_caccae.t__Bacteroides_caccae_unclassified	454	202	10	444	0.00847083	0.0155638	0.586544	0.962917	0.0105771	0.0166288	0.525108	0.969067	SSRI_antidepressant	305	177	30	275	-0.00938979	0.0071418	0.189617	0.896718	-0.00986236	0.00759819	0.195446	0.824581	SSRI_antidepressant	1124	778	28	1096	0.001187	0.00742191	0.872964	0.952877	0.00541956	0.00789759	0.492719	0.883312	SSRI_antidepressant	4128.27	19605.8	18153.9	0.00488602	-0.00304565	-0.62334	0.533061	0.941101	NS	NS
k__Bacteria.p__Bacteroidetes.c__Bacteroidia.o__Bacteroidales.f__Rikenellaceae.g__Alistipes	454	362	10	444	-0.0150667	0.0287612	0.600646	0.962917	-0.00263068	0.0303496	0.93097	0.992017	SSRI_antidepressant	305	269	30	275	-0.0183688	0.0139772	0.1898	0.896718	-0.016928	0.0143763	0.240068	0.824581	SSRI_antidepressant	1124	1073	28	1096	0.00630302	0.0120796	0.60192	0.900669	0.00767758	0.0127416	0.546929	0.909629	SSRI_antidepressant	1208.88	5118.67	6853.24	0.00871022	-0.00523803	-0.601366	0.547596	0.941101	NS	NS
k__Bacteria.p__Bacteroidetes.c__Bacteroidia.o__Bacteroidales.f__Bacteroidaceae.g__Bacteroides.s__Bacteroides_vulgatus.t__Bacteroides_vulgatus_unclassified	454	340	10	444	-0.0318937	0.0307566	0.300331	0.890432	-0.0288384	0.0320092	0.368176	0.95563	SSRI_antidepressant	305	244	30	275	0.00203362	0.00961389	0.83262	0.939481	0.00551609	0.0101191	0.58614	0.950739	SSRI_antidepressant	1124	939	28	1096	-0.00758533	0.00880622	0.389226	0.862402	-0.00556623	0.00940659	0.554152	0.912042	SSRI_antidepressant	1057.12	10819.4	12895	0.00635366	-0.00442144	-0.695889	0.486498	0.941101	NS	NS
k__Bacteria.p__Firmicutes.c__Negativicutes.o__Selenomonadales	454	413	10	444	-0.0326857	0.0418053	0.434722	0.962917	-0.0406566	0.0445211	0.361694	0.95563	SSRI_antidepressant	305	272	30	275	-0.0182711	0.021848	0.403665	0.926643	-0.0173973	0.0228471	0.447058	0.950739	SSRI_antidepressant	1124	983	28	1096	0.00685554	0.0218557	0.753828	0.926098	0.0132071	0.0232902	0.570786	0.929734	SSRI_antidepressant	572.187	2094.97	2093.48	0.0144933	-0.00895422	-0.617818	0.536695	0.941101	NS	NS
k__Bacteria.p__Firmicutes.c__Clostridia.o__Clostridiales.f__Lachnospiraceae.g__Lachnospiraceae_noname.s__Lachnospiraceae_bacterium_3_1_57FAA_CT1.t__GCF_000218405	454	87	10	444	0.0133026	0.00519669	0.0108073	0.331424	0.0134731	0.00527042	0.0109483	0.432458	SSRI_antidepressant	305	75	30	275	0.00186483	0.00260763	0.47508	0.926643	0.00215121	0.00276829	0.437801	0.950739	SSRI_antidepressant	1124	211	28	1096	0.00467869	0.00320407	0.144507	0.6162	0.00141732	0.00333521	0.670953	0.944323	SSRI_antidepressant	37029.4	147064	97408.2	0.00188477	0.00434306	2.30429	0.0212065	0.16398	NS	NS
k__Bacteria.p__Firmicutes.c__Clostridia.o__Clostridiales.f__Eubacteriaceae.g__Eubacterium.s__Eubacterium_ventriosum.t__GCF_000153885	454	188	10	444	-0.011874	0.0123986	0.338751	0.890432	-0.0106064	0.0131229	0.419441	0.95563	SSRI_antidepressant	305	200	30	275	-0.00178913	0.00716922	0.803102	0.926643	-0.00507258	0.00751586	0.500321	0.950739	SSRI_antidepressant	1124	844	28	1096	-0.00850644	0.00704403	0.227454	0.771514	-0.00282148	0.00747981	0.70609	0.944323	SSRI_antidepressant	6505.1	19456.1	20153.8	0.00465671	-0.00614741	-1.32012	0.186795	0.714571	NS	NS
k__Bacteria.p__Firmicutes.c__Clostridia.o__Clostridiales.f__Lachnospiraceae.g__Blautia.s__Ruminococcus_torques.t__Ruminococcus_torques_unclassified	454	418	10	444	-0.00513659	0.0264959	0.846374	0.962917	-0.0151864	0.0279366	0.587026	0.969067	SSRI_antidepressant	305	233	30	275	-0.00788636	0.0144188	0.584829	0.926643	-0.00717893	0.0147211	0.626201	0.950739	SSRI_antidepressant	1124	865	28	1096	0.0111882	0.0135452	0.408988	0.870427	0.00764663	0.0144591	0.597022	0.944323	SSRI_antidepressant	1424.44	4809.95	5450.38	0.00925103	0.00134622	0.145522	0.884299	0.980975	NS	NS
k__Bacteria.p__Firmicutes.c__Clostridia.o__Clostridiales.f__Lachnospiraceae.g__Roseburia.s__Roseburia_unclassified	454	140	10	444	-0.00177564	0.00719858	0.805291	0.962917	0.000402115	0.00773864	0.958587	0.992017	SSRI_antidepressant	305	100	30	275	-0.00116356	0.00483567	0.810017	0.926643	-0.00308867	0.00520366	0.553324	0.950739	SSRI_antidepressant	1124	332	28	1096	0.0033062	0.0039739	0.405604	0.870427	0.0019148	0.00421486	0.649709	0.944323	SSRI_antidepressant	19297.8	42764.7	63323.8	0.00282407	0.000999596	0.353956	0.723372	0.980975	NS	NS
k__Bacteria.p__Firmicutes.c__Clostridia.o__Clostridiales.f__Lachnospiraceae.g__Lachnospiraceae_noname	454	443	10	444	0.00103085	0.0338952	0.975752	0.997436	-0.00314167	0.0360605	0.93062	0.992017	SSRI_antidepressant	305	305	30	275	-0.01093	0.00896965	0.223993	0.896718	-0.0109875	0.00954221	0.250602	0.842449	SSRI_antidepressant	1124	1121	28	1096	0.00633788	0.00830371	0.445472	0.872719	0.00317788	0.00877165	0.717207	0.944323	SSRI_antidepressant	870.407	12429.4	14502.9	0.00599731	-0.00154798	-0.258113	0.79632	0.980975	NS	NS
k__Bacteria.p__Firmicutes.c__Clostridia.o__Clostridiales.f__Clostridiaceae.g__Clostridium	454	405	10	444	0.0254577	0.0269713	0.345768	0.896075	0.0217821	0.0286687	0.447849	0.95563	SSRI_antidepressant	305	277	30	275	0.00228898	0.00952103	0.810183	0.926643	0.00573663	0.0103105	0.578443	0.950739	SSRI_antidepressant	1124	1004	28	1096	0.00826071	0.0109684	0.451529	0.872719	0.00415818	0.011466	0.716938	0.944323	SSRI_antidepressant	1374.66	11031.4	8312.13	0.00694742	0.00622208	0.895596	0.370469	0.88688	NS	NS
k__Bacteria.p__Firmicutes.c__Clostridia.o__Clostridiales.f__Clostridiaceae	454	407	10	444	0.0245414	0.0269404	0.362838	0.91455	0.0220024	0.0285987	0.442159	0.95563	SSRI_antidepressant	305	278	30	275	0.00289288	0.00953316	0.761765	0.926643	0.00614105	0.0103236	0.552477	0.950739	SSRI_antidepressant	1124	1006	28	1096	0.00815087	0.0109699	0.457629	0.872719	0.00426269	0.0114683	0.710196	0.944323	SSRI_antidepressant	1377.82	11003.4	8309.81	0.00695199	0.00644614	0.927237	0.353803	0.864838	NS	NS
k__Bacteria.p__Firmicutes.c__Clostridia.o__Clostridiales.f__Ruminococcaceae.g__Subdoligranulum.s__Subdoligranulum_unclassified	454	426	10	444	0.0233231	0.0383818	0.543727	0.962917	0.0275629	0.0396732	0.487619	0.95563	SSRI_antidepressant	305	305	30	275	0.00466808	0.0207072	0.821798	0.932255	0.00390732	0.0215025	0.855947	0.982758	SSRI_antidepressant	1124	1122	28	1096	-0.0134054	0.018461	0.467899	0.872719	-0.00826846	0.019477	0.671268	0.944323	SSRI_antidepressant	678.812	2332.15	2934.21	0.0129693	-0.002122	-0.163617	0.870033	0.980975	NS	NS
k__Bacteria.p__Firmicutes.c__Clostridia.o__Clostridiales.f__Oscillospiraceae.g__Oscillibacter.s__Oscillibacter_unclassified	454	357	10	444	-0.0076808	0.0121065	0.526128	0.962917	-0.00680053	0.0127273	0.593415	0.969067	SSRI_antidepressant	305	264	30	275	-0.00563096	0.00500673	0.261631	0.896718	-0.00802557	0.00531448	0.132206	0.824581	SSRI_antidepressant	1124	1050	28	1096	0.00251791	0.00449035	0.57509	0.900669	-0.00208655	0.00471633	0.658283	0.944323	SSRI_antidepressant	6822.82	39892.5	49595.2	0.00322228	-0.0015799	-0.490307	0.623917	0.944486	NS	NS
k__Bacteria.p__Firmicutes.c__Clostridia.o__Clostridiales.f__Ruminococcaceae.g__Subdoligranulum	454	426	10	444	0.0223541	0.0385851	0.562655	0.962917	0.0267434	0.0397999	0.502008	0.95563	SSRI_antidepressant	305	305	30	275	0.00503849	0.0207066	0.807919	0.926643	0.00418812	0.0215074	0.845755	0.982758	SSRI_antidepressant	1124	1122	28	1096	-0.0106838	0.0184783	0.56326	0.900669	-0.00717543	0.0194995	0.71296	0.944323	SSRI_antidepressant	671.677	2332.29	2928.69	0.012983	-0.000762486	-0.0587296	0.953168	0.986131	NS	NS
k__Bacteria.p__Proteobacteria.c__Deltaproteobacteria.o__Desulfovibrionales.f__Desulfovibrionaceae.g__Bilophila.s__Bilophila_unclassified	454	184	10	444	-0.00156247	0.00626538	0.803184	0.962917	-0.00168876	0.00663273	0.799158	0.990117	SSRI_antidepressant	305	177	30	275	0.000864971	0.00364251	0.812459	0.926643	0.000632126	0.00372516	0.865384	0.982758	SSRI_antidepressant	1124	618	28	1096	-0.00143577	0.00295556	0.627215	0.900669	-0.00155302	0.00314057	0.621052	0.944323	SSRI_antidepressant	25474.5	75369.9	114477	0.00215504	-0.000645422	-0.299494	0.764563	0.980975	NS	NS
k__Bacteria.p__Firmicutes.c__Clostridia.o__Clostridiales.f__Ruminococcaceae.g__Ruminococcus	454	374	10	444	-0.00858755	0.0608481	0.887831	0.962917	0.00406414	0.0633433	0.948875	0.992017	SSRI_antidepressant	305	298	30	275	0.0159169	0.0306215	0.603593	0.926643	-0.00507315	0.0324079	0.875727	0.982758	SSRI_antidepressant	1124	1113	28	1096	0.0143689	0.0271949	0.597348	0.900669	0.0115591	0.0287391	0.687611	0.944323	SSRI_antidepressant	270.088	1066.47	1352.15	0.0192854	0.0126769	0.657331	0.510968	0.941101	NS	NS
k__Bacteria.p__Proteobacteria.c__Deltaproteobacteria.o__Desulfovibrionales.f__Desulfovibrionaceae.g__Bilophila	454	184	10	444	-0.00169067	0.00638376	0.79126	0.962917	-0.00163013	0.00675455	0.80942	0.990117	SSRI_antidepressant	305	177	30	275	0.000244118	0.00388366	0.949922	0.976833	7.61435e-05	0.00398133	0.984756	0.985408	SSRI_antidepressant	1124	620	28	1096	-0.00153881	0.00308841	0.618404	0.900669	-0.00163915	0.00328635	0.61804	0.944323	SSRI_antidepressant	24538.4	66300.5	104841	0.00226062	-0.000953759	-0.421902	0.673096	0.944486	NS	NS
k__Bacteria.p__Proteobacteria.c__Gammaproteobacteria.o__Enterobacteriales.f__Enterobacteriaceae.g__Escherichia.s__Escherichia_coli.t__Escherichia_coli_unclassified	454	260	10	444	0.0073296	0.0168564	0.663916	0.962917	0.00353612	0.0177859	0.842515	0.990117	SSRI_antidepressant	305	163	30	275	-0.00670651	0.00425318	0.115974	0.896718	-0.00664411	0.00451476	0.142407	0.824581	SSRI_antidepressant	1124	625	28	1096	0.00147004	0.00477755	0.758373	0.926098	0.00196514	0.00507995	0.698954	0.944323	SSRI_antidepressant	3519.41	55280.5	43811.6	0.00312178	-0.00273399	-0.875779	0.38115	0.896365	NS	NS
k__Bacteria.p__Bacteroidetes.c__Bacteroidia.o__Bacteroidales.f__Prevotellaceae.g__Paraprevotella	454	104	10	444	-0.00337471	0.0069869	0.629348	0.962917	-0.00128932	0.00746369	0.862946	0.990117	SSRI_antidepressant	305	95	30	275	-0.000535909	0.00541743	0.921267	0.976833	-0.0019968	0.00576902	0.729528	0.950739	SSRI_antidepressant	1124	507	28	1096	-0.00192861	0.00550218	0.726017	0.926098	-0.00259846	0.00587311	0.658265	0.944323	SSRI_antidepressant	20484.8	34073.3	33031.7	0.00337889	-0.00172504	-0.510534	0.609678	0.944486	NS	NS
k__Bacteria.p__Proteobacteria.c__Betaproteobacteria.o__Burkholderiales.f__Sutterellaceae	454	300	10	444	-0.0097495	0.00986326	0.323484	0.890432	-0.00768373	0.0105091	0.465131	0.95563	SSRI_antidepressant	305	134	30	275	-0.00092953	0.00221675	0.675294	0.926643	-0.00077486	0.00233362	0.740133	0.950739	SSRI_antidepressant	1124	563	28	1096	-0.000559129	0.00261841	0.830948	0.936185	-0.00119181	0.00278744	0.669056	0.944323	SSRI_antidepressant	10279.2	203502	145856	0.00166751	-0.0010314	-0.618529	0.536226	0.941101	NS	NS
k__Bacteria.p__Actinobacteria.c__Actinobacteria.o__Coriobacteriales.f__Coriobacteriaceae.g__Gordonibacter.s__Gordonibacter_pamelaeae.t__GCF_000210055	454	214	10	444	0.00173153	0.00598747	0.772572	0.962917	-0.000292841	0.00633728	0.963167	0.992017	SSRI_antidepressant	305	188	30	275	-0.00275875	0.0040097	0.491979	0.926643	-0.00106983	0.00424387	0.801169	0.98251	SSRI_antidepressant	1124	606	28	1096	-0.000533072	0.00369721	0.885383	0.952877	-0.0018028	0.00390818	0.644685	0.944323	SSRI_antidepressant	27894.2	62197.9	73156.1	0.002475	-0.000994106	-0.401658	0.687936	0.945164	NS	NS
k__Bacteria.p__Bacteroidetes.c__Bacteroidia.o__Bacteroidales.f__Rikenellaceae.g__Alistipes.s__Alistipes_onderdonkii.t__GCF_000374505	454	238	10	444	-0.00838892	0.016211	0.605087	0.962917	-0.00834266	0.017145	0.626822	0.969067	SSRI_antidepressant	305	187	30	275	-0.00638465	0.00588689	0.27902	0.896718	-0.00544486	0.00631464	0.389351	0.950739	SSRI_antidepressant	1124	789	28	1096	-0.000424805	0.00593126	0.942916	0.981094	-0.0027108	0.00629274	0.666715	0.944323	SSRI_antidepressant	3805.22	28855.5	28425.4	0.00404603	-0.00373619	-0.923421	0.355788	0.864838	NS	NS
k__Archaea.p__Euryarchaeota.c__Methanobacteria.o__Methanobacteriales.f__Methanobacteriaceae	454	75	10	444	0.0508138	0.0309888	0.101775	0.743474	0.0624057	0.0317402	0.0499786	0.564044	SSRI_antidepressant	305	129	30	275	-0.00562822	0.0178609	0.752898	0.926643	-0.00687839	0.0185847	0.7116	0.950739	SSRI_antidepressant	1124	597	28	1096	-0.0017954	0.0238341	0.939967	0.981094	0.00963554	0.0251114	0.701268	0.944323	SSRI_antidepressant	1041.34	3134.69	1760.36	0.0129789	0.00540919	0.416767	0.676849	0.944486	NS	NS
k__Archaea.p__Euryarchaeota.c__Methanobacteria.o__Methanobacteriales.f__Methanobacteriaceae.g__Methanobrevibacter.s__Methanobrevibacter_smithii.t__Methanobrevibacter_smithii_unclassified	454	69	10	444	0.0496891	0.0279702	0.0763447	0.743474	0.0603704	0.0286219	0.0355494	0.564044	SSRI_antidepressant	305	127	30	275	-0.00441488	0.015298	0.773097	0.926643	-0.00790624	0.0159652	0.620867	0.950739	SSRI_antidepressant	1124	580	28	1096	-0.00112709	0.0219243	0.959009	0.985164	0.0091919	0.023115	0.690961	0.944323	SSRI_antidepressant	1278.23	4273	2080.41	0.011447	0.00554329	0.484257	0.628203	0.944486	NS	NS
k__Bacteria.p__Actinobacteria.c__Actinobacteria.o__Coriobacteriales.f__Coriobacteriaceae.g__Collinsella	454	342	10	444	-0.0554664	0.0358272	0.122305	0.743474	-0.0548521	0.0372893	0.142087	0.95563	SSRI_antidepressant	305	278	30	275	0.0194127	0.0199353	0.330956	0.906905	0.0257173	0.0210991	0.223981	0.824581	SSRI_antidepressant	1124	1052	28	1096	0.000424676	0.0165149	0.979489	0.994405	0.00866265	0.0174352	0.619398	0.944323	SSRI_antidepressant	779.065	2516.26	3666.47	0.011985	0.00103314	0.0862028	0.931305	0.980975	NS	NS
k__Archaea.p__Euryarchaeota.c__Methanobacteria.o__Methanobacteriales.f__Methanobacteriaceae.g__Methanobrevibacter	454	74	10	444	0.0513126	0.0301385	0.0893597	0.743474	0.0628063	0.0308868	0.042673	0.564044	SSRI_antidepressant	305	128	30	275	-0.00709426	0.0176627	0.68823	0.926643	-0.00865149	0.0183467	0.637637	0.950739	SSRI_antidepressant	1124	597	28	1096	-0.000496123	0.0232973	0.983014	0.994405	0.0106019	0.024585	0.666386	0.944323	SSRI_antidepressant	1100.92	3205.44	1842.42	0.0127528	0.00534041	0.418764	0.675389	0.944486	NS	NS
k__Bacteria	454	454	10	444	-0.0519237	0.0351432	0.140263	0.755814	-0.047464	0.0361287	0.18969	0.95563	SSRI_antidepressant	305	305	30	275	0.00640286	0.0178415	0.719946	0.926643	0.00976382	0.018505	0.598204	0.950739	SSRI_antidepressant	1124	1124	28	1096	-0.000424456	0.0235202	0.985605	0.994405	-0.01135	0.0248515	0.647971	0.944323	SSRI_antidepressant	809.689	3141.5	1807.67	0.0131775	-0.00394086	-0.29906	0.764894	0.980975	NS	NS
k__Bacteria.p__Actinobacteria.c__Actinobacteria.o__Actinomycetales.f__Actinomycetaceae.g__Actinomyces	454	222	10	444	0.000580243	0.0034128	0.865077	0.962917	0.00293258	0.00354572	0.408715	0.95563	SSRI_antidepressant	305	156	30	275	0.000111292	0.00189036	0.953094	0.976833	-0.00010455	0.0020237	0.958838	0.985408	SSRI_antidepressant	1124	604	28	1096	0.00156437	0.00196265	0.42558	0.872719	-0.000717307	0.0020513	0.726645	0.948842	SSRI_antidepressant	85857.6	279841	259606	0.0012646	0.000778954	0.615968	0.537916	0.941101	NS	NS
k__Bacteria.p__Firmicutes.c__Clostridia.o__Clostridiales.f__Ruminococcaceae.g__Faecalibacterium.s__Faecalibacterium_prausnitzii.t__Faecalibacterium_prausnitzii_unclassified	454	352	10	444	-0.0257685	0.0379925	0.49797	0.962917	-0.00616711	0.0399247	0.877319	0.990117	SSRI_antidepressant	305	292	30	275	-0.00963055	0.0159776	0.547131	0.926643	-0.015589	0.0169957	0.359858	0.950739	SSRI_antidepressant	1124	1093	28	1096	-0.017642	0.0147234	0.23108	0.771514	-0.00201119	0.0155583	0.89717	0.979532	SSRI_antidepressant	692.795	3917.23	4613.03	0.0104127	-0.0148498	-1.42613	0.153832	0.607636	NS	NS
k__Bacteria.p__Firmicutes.c__Clostridia.o__Clostridiales.f__Lachnospiraceae.g__Blautia.s__Ruminococcus_torques	454	446	10	444	9.61018e-05	0.0267859	0.997139	0.999911	-0.0113234	0.0282086	0.688331	0.969067	SSRI_antidepressant	305	305	30	275	0.0194974	0.0122862	0.113606	0.896718	0.0203286	0.0128429	0.114672	0.824581	SSRI_antidepressant	1124	1124	28	1096	0.00969069	0.0116698	0.40649	0.870427	0.00181317	0.0123639	0.883436	0.979532	SSRI_antidepressant	1393.76	6624.7	7342.93	0.00806835	0.0130494	1.61735	0.105802	0.464355	NS	NS
k__Bacteria.p__Firmicutes.c__Clostridia.o__Clostridiales.f__Ruminococcaceae.g__Faecalibacterium.s__Faecalibacterium_prausnitzii	454	357	10	444	0.00536528	0.0426566	0.899965	0.962917	0.00995188	0.0450638	0.825331	0.990117	SSRI_antidepressant	305	293	30	275	0.00997802	0.0183798	0.587619	0.926643	0.00804597	0.0194736	0.679815	0.950739	SSRI_antidepressant	1124	1116	28	1096	-0.0109368	0.0157615	0.487893	0.896454	0.00368223	0.0167096	0.825628	0.979532	SSRI_antidepressant	549.575	2960.18	4025.35	0.0115201	-0.00153139	-0.132933	0.894247	0.980975	NS	NS
k__Bacteria.p__Firmicutes.c__Clostridia.o__Clostridiales.f__Lachnospiraceae.g__Blautia	454	449	10	444	-0.00816111	0.0473771	0.863314	0.962917	-0.027458	0.0499508	0.582837	0.969067	SSRI_antidepressant	305	305	30	275	0.0336547	0.0149756	0.0253729	0.66921	0.0337441	0.0158328	0.0340189	0.824581	SSRI_antidepressant	1124	1124	28	1096	0.00703289	0.0132111	0.594594	0.900669	0.00278798	0.0139085	0.841166	0.979532	SSRI_antidepressant	445.515	4458.92	5729.55	0.00969732	0.0175591	1.81071	0.0701853	0.336039	NS	NS
k__Bacteria.p__Firmicutes.c__Clostridia.o__Clostridiales.f__Lachnospiraceae.g__Blautia.s__Ruminococcus_obeum.t__Ruminococcus_obeum_unclassified	454	421	10	444	6.09259e-05	0.0191239	0.99746	0.999911	0.00581678	0.0200496	0.771878	0.990117	SSRI_antidepressant	305	298	30	275	0.0155543	0.00920267	0.0920506	0.896718	0.0122807	0.00983997	0.21314	0.824581	SSRI_antidepressant	1124	1099	28	1096	-0.00545324	0.00813947	0.503012	0.900669	-0.00217339	0.00854437	0.799262	0.979532	SSRI_antidepressant	2734.3	11807.9	15094.1	0.00580882	0.00342547	0.589702	0.555391	0.941101	NS	NS
k__Bacteria.p__Firmicutes.c__Bacilli.o__Lactobacillales.f__Streptococcaceae.g__Lactococcus.s__Lactococcus_lactis.t__Lactococcus_lactis_unclassified	454	96	10	444	0.00190995	0.00615356	0.756419	0.962917	0.002196	0.00660361	0.739652	0.990117	SSRI_antidepressant	305	63	30	275	-0.00340101	0.00316857	0.28398	0.896718	-0.00146261	0.00338733	0.666247	0.950739	SSRI_antidepressant	1124	367	28	1096	0.0010409	0.00178754	0.560484	0.900669	0.000483135	0.0018912	0.798417	0.979532	SSRI_antidepressant	26408.7	99602.9	312961	0.00150932	8.53124e-05	0.0565238	0.954925	0.986131	NS	NS
k__Bacteria.p__Bacteroidetes.c__Bacteroidia.o__Bacteroidales.f__Bacteroidaceae.g__Bacteroides.s__Bacteroides_ovatus	454	302	10	444	-0.00054824	0.0162055	0.973028	0.997436	0.00117583	0.0172184	0.945591	0.992017	SSRI_antidepressant	305	213	30	275	-0.00188945	0.00606645	0.755675	0.926643	-0.00157742	0.00649814	0.808394	0.98251	SSRI_antidepressant	1124	865	28	1096	-0.00310389	0.00559883	0.579431	0.900669	-0.0014653	0.00596084	0.805868	0.979532	SSRI_antidepressant	3807.8	27172.6	31901	0.00398785	-0.00242434	-0.607933	0.543232	0.941101	NS	NS
k__Bacteria.p__Bacteroidetes.c__Bacteroidia.o__Bacteroidales.f__Bacteroidaceae.g__Bacteroides.s__Bacteroides_ovatus.t__Bacteroides_ovatus_unclassified	454	301	10	444	-0.0116664	0.0154876	0.45171	0.962917	-0.0123611	0.0164969	0.454144	0.95563	SSRI_antidepressant	305	213	30	275	-0.00160039	0.00602878	0.790844	0.926643	-0.00126118	0.00645136	0.845164	0.982758	SSRI_antidepressant	1124	864	28	1096	-0.00307505	0.00559925	0.582987	0.900669	-0.0014462	0.0059611	0.808357	0.979532	SSRI_antidepressant	4168.98	27513.2	31896.3	0.00396593	-0.00300026	-0.756508	0.449345	0.941101	NS	NS
k__Bacteria.p__Bacteroidetes.c__Bacteroidia.o__Bacteroidales.f__Rikenellaceae.g__Alistipes.s__Alistipes_shahii.t__GCF_000210575	454	195	10	444	-0.0160889	0.0104889	0.125782	0.743474	-0.0111115	0.0110531	0.315376	0.95563	SSRI_antidepressant	305	183	30	275	-0.00850028	0.00515646	0.100321	0.896718	-0.00807001	0.00532772	0.131053	0.824581	SSRI_antidepressant	1124	850	28	1096	-0.00241333	0.00534044	0.651432	0.903212	-0.000954609	0.00564161	0.865665	0.979532	SSRI_antidepressant	9089.55	37609.4	35062.7	0.00349724	-0.00673359	-1.9254	0.0541792	0.285344	NS	NS
k__Bacteria.p__Firmicutes.c__Clostridia.o__Clostridiales.f__Lachnospiraceae	454	451	10	444	0.0185999	0.0526982	0.724296	0.962917	-0.00051368	0.0554151	0.992609	0.997603	SSRI_antidepressant	305	305	30	275	0.0302957	0.0217821	0.165316	0.896718	0.0389775	0.0227573	0.0879421	0.824581	SSRI_antidepressant	1124	1124	28	1096	0.00689764	0.0187274	0.712706	0.925699	0.00504374	0.0197228	0.798208	0.979532	SSRI_antidepressant	360.087	2107.65	2851.31	0.0137114	0.0169612	1.23701	0.216082	0.745953	NS	NS
k__Bacteria.p__Actinobacteria.c__Actinobacteria.o__Coriobacteriales.f__Coriobacteriaceae.g__Collinsella.s__Collinsella_aerofaciens.t__GCF_000169035	454	304	10	444	-0.0424437	0.0357889	0.236286	0.890432	-0.035447	0.0371115	0.340085	0.95563	SSRI_antidepressant	305	265	30	275	0.0209061	0.0208559	0.316962	0.906905	0.0286298	0.0220055	0.194388	0.824581	SSRI_antidepressant	1124	1013	28	1096	-0.00664693	0.0170719	0.697093	0.925699	0.00378378	0.0180152	0.833682	0.979532	SSRI_antidepressant	780.735	2299.02	3431.1	0.0123931	-0.00121029	-0.0976584	0.922204	0.980975	NS	NS
k__Bacteria.p__Bacteroidetes.c__Bacteroidia.o__Bacteroidales.f__Porphyromonadaceae.g__Barnesiella.s__Barnesiella_intestinihominis.t__GCF_000296465	454	242	10	444	-0.0149763	0.0198183	0.450246	0.962917	-0.00933877	0.0204993	0.648953	0.969067	SSRI_antidepressant	305	212	30	275	-0.00841045	0.00746287	0.260673	0.896718	-0.00522124	0.00796275	0.512592	0.950739	SSRI_antidepressant	1124	888	28	1096	0.00276722	0.00738355	0.707895	0.925699	0.00152028	0.00781205	0.845738	0.979532	SSRI_antidepressant	2546.06	17955.1	18343	0.00507384	-0.0035625	-0.70213	0.482598	0.941101	NS	NS
k__Bacteria.p__Firmicutes.c__Erysipelotrichia.o__Erysipelotrichales.f__Erysipelotrichaceae.g__Holdemania	454	182	10	444	0.0033427	0.0029083	0.251039	0.890432	0.00423794	0.00309182	0.171252	0.95563	SSRI_antidepressant	305	151	30	275	-0.0021774	0.00173569	0.210659	0.896718	-0.00241763	0.00183001	0.187628	0.824581	SSRI_antidepressant	1124	529	28	1096	0.000478794	0.00141506	0.73516	0.926098	0.000265883	0.00149277	0.858668	0.979532	SSRI_antidepressant	118228	331939	499400	0.00102621	-9.3152e-05	-0.0907726	0.927673	0.980975	NS	NS
k__Bacteria.p__Firmicutes.c__Clostridia.o__Clostridiales.f__Lachnospiraceae.g__Dorea.s__Dorea_formicigenerans.t__Dorea_formicigenerans_unclassified	454	330	10	444	-0.0036876	0.0199529	0.85346	0.962917	0.00286214	0.0210916	0.892127	0.992017	SSRI_antidepressant	305	286	30	275	0.0141368	0.00957149	0.140739	0.896718	0.0144519	0.0102276	0.158822	0.824581	SSRI_antidepressant	1124	1090	28	1096	0.00194444	0.00788817	0.80534	0.926098	0.00206282	0.00835939	0.805136	0.979532	SSRI_antidepressant	2511.81	10915.4	16071.2	0.00582238	0.00597647	1.02647	0.304672	0.787003	NS	NS
k__Bacteria.p__Firmicutes.c__Negativicutes.o__Selenomonadales.f__Veillonellaceae.g__Veillonella	454	253	10	444	0.00833578	0.00824536	0.312669	0.890432	0.00781467	0.00828266	0.34609	0.95563	SSRI_antidepressant	305	150	30	275	-0.00057669	0.00230545	0.802661	0.926643	-0.0014396	0.00232172	0.535795	0.950739	SSRI_antidepressant	1124	553	28	1096	0.00063659	0.002354	0.786882	0.926098	-0.000317221	0.00249713	0.898938	0.979532	SSRI_antidepressant	14708.9	188143	180462	0.00161519	0.000336514	0.208344	0.83496	0.980975	NS	NS
k__Bacteria.p__Firmicutes.c__Clostridia.o__Clostridiales.f__Ruminococcaceae.g__Ruminococcus.s__Ruminococcus_callidus.t__GCF_000468015	454	126	10	444	0.0121807	0.0122691	0.321357	0.890432	0.0073375	0.0128477	0.568245	0.969067	SSRI_antidepressant	305	126	30	275	-0.00133158	0.0035625	0.708871	0.926643	6.85139e-05	0.00374191	0.985408	0.985408	SSRI_antidepressant	1124	559	28	1096	0.00166312	0.00659821	0.801045	0.926098	0.0016843	0.0070548	0.811349	0.979532	SSRI_antidepressant	6643.2	78793.4	22969.3	0.0030372	0.000130988	0.0431279	0.9656	0.99068	NS	NS
k__Bacteria.p__Firmicutes.c__Bacilli.o__Lactobacillales.f__Leuconostocaceae	454	89	10	444	0.00713985	0.00636603	0.262666	0.890432	0.0036195	0.00682371	0.59611	0.969067	SSRI_antidepressant	305	48	30	275	0.00118662	0.00203748	0.560741	0.926643	0.00286305	0.00218568	0.191365	0.824581	SSRI_antidepressant	1124	307	28	1096	-0.000417928	0.0022551	0.853009	0.945408	0.000339336	0.00241071	0.888086	0.979532	SSRI_antidepressant	24675.3	240888	196638	0.00147091	0.000821804	0.558706	0.576362	0.941101	NS	NS
k__Bacteria.p__Proteobacteria.c__Gammaproteobacteria	454	346	10	444	-0.000110114	0.0187774	0.995324	0.999911	-0.00312926	0.0194236	0.872098	0.990117	SSRI_antidepressant	305	225	30	275	-0.00558937	0.00555948	0.315571	0.906905	-0.00290024	0.0058348	0.619584	0.950739	SSRI_antidepressant	1124	855	28	1096	0.000998439	0.0057283	0.861663	0.945408	-0.00149003	0.00601845	0.804511	0.979532	SSRI_antidepressant	2836.15	32354.3	30475.4	0.00390239	-0.00229533	-0.588186	0.556408	0.941101	NS	NS
k__Bacteria.p__Firmicutes.c__Clostridia.o__Clostridiales.f__Lachnospiraceae.g__Dorea.s__Dorea_formicigenerans	454	330	10	444	0.00242212	0.0201448	0.904352	0.962917	0.00997516	0.021275	0.639421	0.969067	SSRI_antidepressant	305	286	30	275	0.0137063	0.00956674	0.15299	0.896718	0.0140103	0.010231	0.17204	0.824581	SSRI_antidepressant	1124	1090	28	1096	0.00119656	0.00784994	0.878876	0.952877	0.00201336	0.00832167	0.808872	0.979532	SSRI_antidepressant	2464.19	10926.3	16228.1	0.00581056	0.00591337	1.01769	0.308824	0.787003	NS	NS
k__Bacteria.p__Firmicutes.c__Clostridia.o__Clostridiales.f__Lachnospiraceae.g__Roseburia.s__Roseburia_intestinalis.t__Roseburia_intestinalis_unclassified	454	276	10	444	-0.00336145	0.0229722	0.883732	0.962917	-0.010965	0.0244089	0.653521	0.969067	SSRI_antidepressant	305	205	30	275	0.0104658	0.0104731	0.318477	0.906905	0.0192283	0.0106747	0.0728274	0.824581	SSRI_antidepressant	1124	829	28	1096	-0.00131615	0.00948227	0.889633	0.952877	0.00177386	0.0101282	0.861003	0.979532	SSRI_antidepressant	1894.94	9117.02	11121.8	0.00672159	0.00336179	0.500148	0.616971	0.944486	NS	NS
k__Bacteria.p__Bacteroidetes.c__Bacteroidia.o__Bacteroidales.f__Rikenellaceae.g__Alistipes.s__Alistipes_putredinis.t__GCF_000154465	454	223	10	444	-0.0011307	0.0239306	0.962336	0.997436	0.0228817	0.0245292	0.351472	0.95563	SSRI_antidepressant	305	203	30	275	-0.00629505	0.0122335	0.607232	0.926643	-0.00629904	0.0124753	0.614035	0.950739	SSRI_antidepressant	1124	904	28	1096	0.0014889	0.0105549	0.887846	0.952877	0.00202735	0.0111761	0.856087	0.979532	SSRI_antidepressant	1746.19	6681.88	8976.14	0.00758006	-0.00176237	-0.2325	0.816149	0.980975	NS	NS
k__Bacteria.p__Firmicutes.c__Clostridia.o__Clostridiales.f__Ruminococcaceae.g__Ruminococcus.s__Ruminococcus_lactaris.t__Ruminococcus_lactaris_unclassified	454	169	10	444	0.0164045	0.0222214	0.460775	0.962917	0.0111131	0.0238652	0.641718	0.969067	SSRI_antidepressant	305	142	30	275	-0.0155103	0.0117776	0.188879	0.896718	-0.0167416	0.0125175	0.182233	0.824581	SSRI_antidepressant	1124	668	28	1096	-0.00125324	0.0124541	0.919864	0.976006	0.00216644	0.0131584	0.869256	0.979532	SSRI_antidepressant	2025.15	7209.22	6447.21	0.00798556	-0.00552722	-0.692152	0.488842	0.941101	NS	NS
k__Bacteria.p__Firmicutes.c__Clostridia.o__Clostridiales.f__Ruminococcaceae	454	436	10	444	0.00733521	0.0642526	0.909162	0.962917	0.0253257	0.0669278	0.705333	0.969067	SSRI_antidepressant	305	305	30	275	0.0230916	0.0280931	0.411753	0.926643	0.00514777	0.029429	0.861275	0.982758	SSRI_antidepressant	1124	1124	28	1096	0.00152165	0.0232824	0.947902	0.981094	0.00360553	0.0244363	0.882727	0.979532	SSRI_antidepressant	242.225	1267.07	1844.77	0.0172669	0.01009	0.584356	0.558981	0.941101	NS	NS
k__Bacteria.p__Bacteroidetes.c__Bacteroidia.o__Bacteroidales.f__Bacteroidales_noname.g__Bacteroidales_noname.s__Bacteroidales_bacterium_ph8.t__GCF_000311925	454	213	10	444	-0.00677927	0.00845594	0.423157	0.962917	-0.00735742	0.00884684	0.406118	0.95563	SSRI_antidepressant	305	170	30	275	-0.00465635	0.00474731	0.32747	0.906905	-0.00387945	0.0050281	0.441072	0.950739	SSRI_antidepressant	1124	795	28	1096	-0.000211643	0.00464887	0.963696	0.9855	0.000656802	0.00492792	0.893995	0.979532	SSRI_antidepressant	13985.4	44371.6	46270.7	0.00309155	-0.00297448	-0.962133	0.335983	0.842624	NS	NS
k__Bacteria.p__Actinobacteria.c__Actinobacteria.o__Actinomycetales.f__Micrococcaceae.g__Rothia	454	162	10	444	0.00781814	0.00301234	0.00978628	0.331424	0.00759957	0.00274367	0.00589008	0.310211	SSRI_antidepressant	305	98	30	275	-0.000478534	0.00146657	0.744441	0.926643	-0.00100035	0.00151	0.508273	0.950739	SSRI_antidepressant	1124	355	28	1096	0.000863712	0.00135861	0.525087	0.900669	-0.000121946	0.00132433	0.926651	0.981656	SSRI_antidepressant	110203	464939	541761	0.000946221	0.000991149	1.04748	0.294877	0.787003	NS	NS
k__Bacteria.p__Firmicutes.c__Negativicutes.o__Selenomonadales.f__Veillonellaceae.g__Veillonella.s__Veillonella_unclassified	454	223	10	444	0.00175425	0.00387527	0.651027	0.962917	0.00223931	0.00393399	0.569564	0.969067	SSRI_antidepressant	305	144	30	275	-0.000449326	0.00183187	0.80641	0.926643	-0.000678489	0.00182169	0.709864	0.950739	SSRI_antidepressant	1124	539	28	1096	0.00090237	0.0017379	0.603706	0.900669	-0.000149944	0.00183128	0.934758	0.981656	SSRI_antidepressant	66588.1	297997	331094	0.00119893	0.000404904	0.33772	0.735574	0.980975	NS	NS
k__Bacteria.p__Bacteroidetes.c__Bacteroidia.o__Bacteroidales.f__Bacteroidaceae.g__Bacteroides.s__Bacteroides_dorei.t__Bacteroides_dorei_unclassified	454	257	10	444	-0.0212412	0.0214203	0.32194	0.890432	-0.0103629	0.0221844	0.640677	0.969067	SSRI_antidepressant	305	187	30	275	-0.00836443	0.00852994	0.327607	0.906905	-0.00704291	0.00895297	0.432208	0.950739	SSRI_antidepressant	1124	808	28	1096	-0.00372001	0.00822153	0.651018	0.903212	-0.000628683	0.00867941	0.94227	0.981656	SSRI_antidepressant	2179.47	13743.8	14794.3	0.00570566	-0.0070412	-1.23407	0.217176	0.745953	NS	NS
k__Bacteria.p__Proteobacteria	454	434	10	444	-0.0111437	0.0232419	0.631851	0.962917	-0.01731	0.0243653	0.477864	0.95563	SSRI_antidepressant	305	275	30	275	-0.00283999	0.00623077	0.648878	0.926643	-0.00162779	0.00638805	0.799071	0.98251	SSRI_antidepressant	1124	1040	28	1096	0.00241577	0.00619663	0.696724	0.925699	-0.00067269	0.00659399	0.918764	0.981656	SSRI_antidepressant	1851.22	25758.3	26042.8	0.00431724	-0.000575356	-0.133269	0.89398	0.980975	NS	NS
k__Bacteria.p__Bacteroidetes.c__Bacteroidia.o__Bacteroidales.f__Bacteroidaceae.g__Bacteroides.s__Bacteroides_stercoris	454	135	10	444	-0.032635	0.0292913	0.265824	0.890432	-0.0121847	0.0316654	0.700595	0.969067	SSRI_antidepressant	305	102	30	275	0.00453443	0.00289698	0.118701	0.896718	0.00670804	0.00307399	0.0300822	0.824581	SSRI_antidepressant	1124	479	28	1096	-0.00161643	0.00578286	0.779899	0.926098	-0.000494895	0.00613182	0.935689	0.981656	SSRI_antidepressant	1165.53	119154	29903	0.00258007	0.00302167	1.17116	0.241536	0.778831	NS	NS
k__Bacteria.p__Bacteroidetes.c__Bacteroidia.o__Bacteroidales.f__Bacteroidaceae.g__Bacteroides.s__Bacteroides_stercoris.t__Bacteroides_stercoris_unclassified	454	135	10	444	-0.0324111	0.029184	0.26736	0.890432	-0.0121036	0.0315455	0.701417	0.969067	SSRI_antidepressant	305	102	30	275	0.00424278	0.00293695	0.149719	0.896718	0.00621414	0.00312618	0.0479879	0.824581	SSRI_antidepressant	1124	479	28	1096	-0.00169489	0.00576753	0.768916	0.926098	-0.000427673	0.00612842	0.944378	0.981656	SSRI_antidepressant	1174.11	115933	30062.1	0.0026067	0.00273747	1.05017	0.293641	0.787003	NS	NS
k__Bacteria.p__Bacteroidetes.c__Bacteroidia.o__Bacteroidales.f__Porphyromonadaceae.g__Parabacteroides.s__Parabacteroides_merdae.t__Parabacteroides_merdae_unclassified	454	223	10	444	-0.0152809	0.0158954	0.336917	0.890432	-0.013158	0.0165122	0.426011	0.95563	SSRI_antidepressant	305	177	30	275	0.00383357	0.00769964	0.618933	0.926643	0.00443375	0.00805557	0.582519	0.950739	SSRI_antidepressant	1124	779	28	1096	-0.00217946	0.00721696	0.762715	0.926098	0.000691145	0.00768243	0.928332	0.981656	SSRI_antidepressant	3957.83	16867.8	19199.6	0.00499842	-0.000940909	-0.188241	0.850688	0.980975	NS	NS
k__Bacteria.p__Actinobacteria.c__Actinobacteria.o__Coriobacteriales.f__Coriobacteriaceae.g__Eggerthella	454	340	10	444	0.0246834	0.0161809	0.127873	0.743474	0.0150828	0.0166909	0.366731	0.95563	SSRI_antidepressant	305	231	30	275	-0.00908773	0.0080134	0.257687	0.896718	-0.00779486	0.0086314	0.367315	0.950739	SSRI_antidepressant	1124	733	28	1096	0.00234025	0.00495927	0.637096	0.903212	0.000214381	0.00520635	0.967163	0.990822	SSRI_antidepressant	3819.37	15572.8	40659.7	0.00408072	0.000797771	0.195498	0.845003	0.980975	NS	NS
k__Bacteria.p__Bacteroidetes.c__Bacteroidia.o__Bacteroidales.f__Rikenellaceae.g__Alistipes.s__Alistipes_indistinctus.t__GCF_000231275	454	92	10	444	0.000758604	0.00592278	0.898143	0.962917	0.00334182	0.00627048	0.594369	0.969067	SSRI_antidepressant	305	107	30	275	-0.00117287	0.00237638	0.621996	0.926643	-0.000925583	0.00251076	0.712697	0.950739	SSRI_antidepressant	1124	437	28	1096	-0.000564786	0.00236579	0.81136	0.926098	9.95856e-05	0.00252596	0.968559	0.990822	SSRI_antidepressant	28506.8	177080	178668	0.00161321	-0.000746838	-0.462952	0.643399	0.944486	NS	NS
k__Bacteria.p__Bacteroidetes.c__Bacteroidia.o__Bacteroidales.f__Porphyromonadaceae.g__Parabacteroides	454	353	10	444	-0.0209003	0.0209785	0.319677	0.890432	-0.0242013	0.0218468	0.268644	0.95563	SSRI_antidepressant	305	252	30	275	0.00294748	0.00879509	0.737767	0.926643	0.00529941	0.00908664	0.560256	0.950739	SSRI_antidepressant	1124	1025	28	1096	0.000638044	0.00798868	0.936356	0.981094	0.000297033	0.00846319	0.972009	0.990822	SSRI_antidepressant	2272.22	12927.6	15669.3	0.00569164	1.98098e-05	0.0034805	0.997223	0.997223	NS	NS
k__Bacteria.p__Bacteroidetes.c__Bacteroidia.o__Bacteroidales.f__Porphyromonadaceae.g__Parabacteroides.s__Parabacteroides_distasonis.t__Parabacteroides_distasonis_unclassified	454	257	10	444	-0.0031033	0.0111676	0.781235	0.962917	-0.00361925	0.0117968	0.759162	0.990117	SSRI_antidepressant	305	195	30	275	-0.00206618	0.00449414	0.646038	0.926643	-0.000329513	0.00467634	0.943879	0.985408	SSRI_antidepressant	1124	791	28	1096	-0.00126251	0.00367023	0.730923	0.926098	4.78829e-05	0.00384819	0.990075	0.991714	SSRI_antidepressant	8018.27	49511.7	74235.6	0.00275486	-0.00167651	-0.608566	0.542812	0.941101	NS	NS
k__Bacteria.p__Bacteroidetes.c__Bacteroidia.o__Bacteroidales.f__Porphyromonadaceae	454	386	10	444	-0.0233818	0.0274537	0.394857	0.962917	-0.0286617	0.0279187	0.305228	0.95563	SSRI_antidepressant	305	274	30	275	-0.00735098	0.0107631	0.495157	0.926643	-0.00385849	0.0112127	0.731035	0.950739	SSRI_antidepressant	1124	1071	28	1096	0.00197309	0.0103825	0.849313	0.945408	0.000140043	0.0109637	0.989811	0.991714	SSRI_antidepressant	1326.78	8632.3	9276.69	0.00721017	-0.00396005	-0.549231	0.582847	0.941101	NS	NS
k__Bacteria.p__Firmicutes.c__Clostridia.o__Clostridiales.f__Eubacteriaceae.g__Eubacterium.s__Eubacterium_eligens.t__GCF_000146185	454	232	10	444	0.00771307	0.0143673	0.591651	0.962917	0.00618397	0.0150864	0.682101	0.969067	SSRI_antidepressant	305	195	30	275	-0.00603781	0.00704772	0.392304	0.926643	-0.00466603	0.00734092	0.525581	0.950739	SSRI_antidepressant	1124	887	28	1096	-0.00127148	0.0070218	0.856341	0.945408	-7.74313e-05	0.00745383	0.991714	0.991714	SSRI_antidepressant	4844.48	20132.7	20281.6	0.00470055	-0.00243001	-0.516964	0.605181	0.944486	NS	NS
Pathways
Pathways	N.IBD	non-zeros.IBD	Users.IBD	Non-users.IBD	Coef.IBD_univariate	SE.IBD_univariate	Pval.IBD_univariate	Qval.IBD_univariate	coeff.correcting.all.IBD_multivariate	SE.correcting_all.IBD_multivariate	pval.correcting.all.IBD_multivariate	qval.correcting.all.IBD_multivariate	drug.IBD	N.MIBS	non-zeros.MIBS	Users.MIBS	Non-users.MIBS	Coef.MIBS_univariate	SE.MIBS_univariate	Pval.MIBS_univariate	Qval.MIBS_univariate	coeff.correcting.all.MIBS_multivariate	SE.correcting_all.MIBS_multivariate	pval.correcting.all.MIBS_multivariate	qval.correcting.all.MIBS_multivariate	drug.MIBS	N.LLD	non-zeros.LLD	Users.LLD	Non-users.LLD	Coef.LLD_univariate	SE.LLD_univariate	Pval.LLD_univariate	Qval.LLD_univariate	coeff.correcting.all.LLD_multivariate	SE.correcting_all.LLD_multivariate	pval.correcting.all.LLD_multivariate	qval.correcting.all.LLD_multivariate	drug.LLD	inverse_var.ibd_univariate	inverse_var.mibs_univariate	inverse_var.lld_univariate	se_univariate	beta_univariate	Z_univariate	P_univariate	FDR_univariate	Het.Q_univariate	Het.I2_univariate
PWY0.1586	454	454	10	444	-0.304369	0.226878	0.180437	0.790093	-0.229292	0.234716	0.329219	0.831293	SSRI_antidepressant	305	305	30	275	-0.575402	0.143927	8.07636e-05	0.0253598	-0.687036	0.150621	7.81225e-06	0.00233586	SSRI_antidepressant	1124	1123	28	1096	-0.0980643	0.125025	0.432997	0.995786	-0.0685855	0.13368	0.608017	0.960728	SSRI_antidepressant	19.4274	48.2744	63.9746	0.0871457	-0.303501	-3.48269	0.000496409	0.148426	NS	NS
PWY0.162	454	453	10	444	-0.0210114	0.12482	0.8664	0.992695	0.0415651	0.132414	0.753763	0.984406	SSRI_antidepressant	305	305	30	275	-0.220556	0.0698607	0.00175854	0.219036	-0.263651	0.0758294	0.000594007	0.088804	SSRI_antidepressant	1124	1124	28	1096	0.0548616	0.057341	0.338896	0.871357	0.0460368	0.0607508	0.448739	0.960728	SSRI_antidepressant	64.1845	204.896	304.137	0.0417677	-0.0520818	-1.24694	0.212419	0.756111	NS	NS
DENOVOPURINE2.PWY	454	454	10	444	0.12733	0.0972799	0.191261	0.790093	0.0950907	0.101262	0.348278	0.831293	SSRI_antidepressant	305	305	30	275	-0.179119	0.0663193	0.0073145	0.222114	-0.189877	0.0705155	0.00754469	0.291981	SSRI_antidepressant	1124	1123	28	1096	0.0195142	0.0481469	0.685331	0.998298	0.0207087	0.0511224	0.6855	0.960728	SSRI_antidepressant	105.671	227.363	431.384	0.0361688	-0.0246619	-0.681855	0.495331	0.804912	NS	NS
P42.PWY	454	445	10	444	0.244072	0.274369	0.374191	0.855294	0.334537	0.285163	0.241456	0.820403	SSRI_antidepressant	305	299	30	275	-0.470971	0.182911	0.0105205	0.222114	-0.538562	0.187953	0.00450788	0.291981	SSRI_antidepressant	1124	1115	28	1096	0.0141515	0.168716	0.933169	0.999501	0.122651	0.178621	0.49245	0.960728	SSRI_antidepressant	13.284	29.8895	35.1306	0.113008	-0.13202	-1.16824	0.242711	0.774352	NS	NS
PWY.5676	454	409	10	444	0.361807	0.688396	0.599447	0.902477	0.0887453	0.705002	0.899891	0.990201	SSRI_antidepressant	305	266	30	275	-1.18816	0.394075	0.00279026	0.219036	-1.09171	0.412335	0.00859351	0.291981	SSRI_antidepressant	1124	1033	28	1096	-0.59792	0.36868	0.105131	0.858376	-0.55068	0.390879	0.159176	0.960728	SSRI_antidepressant	2.1102	6.43935	7.35701	0.250733	-0.709545	-2.82988	0.00465651	0.335338	NS	NS
P162.PWY	454	326	10	444	-0.330874	0.818144	0.686101	0.948067	-0.412969	0.855094	0.629396	0.939862	SSRI_antidepressant	305	203	30	275	-1.09934	0.416102	0.00867697	0.222114	-1.18778	0.434911	0.0067379	0.291981	SSRI_antidepressant	1124	904	28	1096	-0.223384	0.409326	0.585355	0.998298	0.0679783	0.431385	0.874816	0.968493	SSRI_antidepressant	1.49397	5.77564	5.96845	0.274845	-0.617687	-2.2474	0.0246143	0.490645	NS	NS
PWY.5690	454	449	10	444	0.1055	0.268662	0.694746	0.950415	0.0873351	0.280969	0.756093	0.984406	SSRI_antidepressant	305	301	30	275	-0.51901	0.168668	0.00228709	0.219036	-0.48381	0.179587	0.0075192	0.291981	SSRI_antidepressant	1124	1115	28	1096	0.00146513	0.15938	0.992667	0.999501	-0.00829911	0.170228	0.961125	0.979845	SSRI_antidepressant	13.8544	35.1509	39.3668	0.106376	-0.189249	-1.77906	0.0752297	0.642677	NS	NS
PWY.7198	454	298	10	444	-0.259462	0.89695	0.772511	0.961587	-0.904821	0.94089	0.336803	0.831293	SSRI_antidepressant	305	196	30	275	-1.15416	0.435256	0.00843803	0.222114	-1.1693	0.453955	0.0105451	0.291981	SSRI_antidepressant	1124	711	28	1096	0.0820368	0.466842	0.86054	0.999501	0.209361	0.49495	0.672383	0.960728	SSRI_antidepressant	1.24298	5.27851	4.58839	0.300017	-0.543508	-1.81159	0.0700492	0.642677	NS	NS
PWY.7210	454	298	10	444	-0.263713	0.932947	0.777566	0.961587	-0.910477	0.979322	0.353091	0.831293	SSRI_antidepressant	305	196	30	275	-1.20549	0.456392	0.00869328	0.222114	-1.22393	0.476377	0.0107418	0.291981	SSRI_antidepressant	1124	711	28	1096	0.0697365	0.490342	0.886932	0.999501	0.205325	0.520034	0.693046	0.960728	SSRI_antidepressant	1.14891	4.8009	4.15912	0.314519	-0.573789	-1.82434	0.0681012	0.642677	NS	NS
PWY.1269	454	442	10	444	0.0564345	0.390699	0.885217	0.992695	0.115232	0.409929	0.778783	0.985401	SSRI_antidepressant	305	290	30	275	-0.77651	0.326929	0.0181739	0.29148	-0.881777	0.334639	0.00891095	0.291981	SSRI_antidepressant	1124	1076	28	1096	-0.00986514	0.313107	0.974871	0.999501	0.195763	0.330766	0.554078	0.960728	SSRI_antidepressant	6.55112	9.35603	10.2004	0.195712	-0.267968	-1.3692	0.170938	0.756111	NS	NS
TCA	454	436	10	444	-0.0321767	0.279617	0.908442	0.992695	-0.0110442	0.294941	0.97015	0.990201	SSRI_antidepressant	305	298	30	275	-0.482976	0.180946	0.00803089	0.222114	-0.490105	0.190328	0.0105826	0.291981	SSRI_antidepressant	1124	1106	28	1096	-0.0580595	0.157418	0.712331	0.998298	-0.0312101	0.168855	0.853395	0.968493	SSRI_antidepressant	12.7901	30.5422	40.3544	0.109313	-0.209181	-1.9136	0.0556719	0.574089	NS	NS
PWY.6969	454	432	10	444	0.303928	0.293449	0.300949	0.790093	0.29052	0.30644	0.343726	0.831293	SSRI_antidepressant	305	295	30	275	-0.466588	0.181405	0.0106105	0.222114	-0.473131	0.190964	0.0138781	0.326217	SSRI_antidepressant	1124	1101	28	1096	-0.174793	0.160479	0.276308	0.867826	-0.106273	0.171776	0.53627	0.960728	SSRI_antidepressant	11.6127	30.3879	38.8297	0.111228	-0.215716	-1.93941	0.0524519	0.574089	NS	NS
PWY.841	454	454	10	444	0.0412341	0.106925	0.699957	0.950415	0.0186927	0.112137	0.867696	0.990201	SSRI_antidepressant	305	305	30	275	-0.203809	0.0786004	0.00998604	0.222114	-0.203517	0.0824273	0.0141834	0.326217	SSRI_antidepressant	1124	1123	28	1096	0.0330596	0.0586538	0.573114	0.998298	0.0299612	0.062418	0.631319	0.960728	SSRI_antidepressant	87.466	161.864	290.675	0.0430329	-0.0366166	-0.850896	0.394827	0.774352	NS	NS
PWY.7211	454	446	10	444	-0.484959	0.177036	0.00641741	0.487723	-0.534589	0.186408	0.00436255	0.425282	SSRI_antidepressant	305	304	30	275	-0.238787	0.125212	0.0574912	0.429815	-0.315604	0.131639	0.0172161	0.347446	SSRI_antidepressant	1124	1120	28	1096	-0.0321296	0.0918744	0.726622	0.998298	0.000287831	0.0959807	0.997608	0.997608	SSRI_antidepressant	31.9065	63.7832	118.471	0.068333	-0.161143	-2.35819	0.0183641	0.422373	NS	NS
PWY.7196	454	442	10	444	-0.239621	0.151246	0.113876	0.790093	-0.270069	0.161768	0.0958495	0.767708	SSRI_antidepressant	305	305	30	275	-0.192772	0.0814355	0.0185656	0.29148	-0.209419	0.0875269	0.0174304	0.347446	SSRI_antidepressant	1124	1121	28	1096	0.148938	0.0630814	0.0183964	0.587654	0.17124	0.0667552	0.0104481	0.561766	SSRI_antidepressant	43.7153	150.79	251.303	0.0473616	-0.00474314	-0.100147	0.920227	0.976915	NS	NS
PWY.6629	454	169	10	444	0.550151	0.963611	0.568342	0.895224	0.423865	1.01299	0.675858	0.943989	SSRI_antidepressant	305	90	30	275	-1.02939	0.462844	0.0268937	0.337785	-1.10029	0.483692	0.0237223	0.432352	SSRI_antidepressant	1124	301	28	1096	-0.244353	0.482614	0.612738	0.998298	-0.361759	0.505717	0.474554	0.960728	SSRI_antidepressant	1.07695	4.66801	4.29339	0.315623	-0.524172	-1.66075	0.0967631	0.672841	NS	NS
PYRIDNUCSYN.PWY	454	453	10	444	-0.0220163	0.102613	0.830216	0.989748	0.0992175	0.103671	0.339145	0.831293	SSRI_antidepressant	305	305	30	275	-0.0943044	0.0528859	0.0755771	0.48431	-0.126898	0.056128	0.0245819	0.432352	SSRI_antidepressant	1124	1124	28	1096	-0.0351316	0.0404638	0.385459	0.936524	-0.0381356	0.0424973	0.369727	0.960728	SSRI_antidepressant	94.9712	357.536	610.756	0.0306676	-0.0538577	-1.75618	0.0790581	0.656621	NS	NS
RIBOSYN2.PWY	454	427	10	444	0.159195	0.650952	0.806914	0.981207	-0.0110878	0.680783	0.987014	0.990744	SSRI_antidepressant	305	279	30	275	-1.04364	0.397968	0.00917925	0.222114	-0.908773	0.409967	0.0274963	0.456744	SSRI_antidepressant	1124	1045	28	1096	0.166031	0.396804	0.67572	0.998298	0.195337	0.420969	0.64273	0.960728	SSRI_antidepressant	2.35995	6.314	6.35108	0.257984	-0.343386	-1.33104	0.183176	0.756111	NS	NS
FOLSYN.PWY	454	411	10	444	0.823138	0.706546	0.244647	0.790093	0.564694	0.742925	0.447649	0.88212	SSRI_antidepressant	305	291	30	275	-0.347065	0.134043	0.0101191	0.222114	-0.304786	0.140297	0.0307705	0.460019	SSRI_antidepressant	1124	1099	28	1096	0.217535	0.113333	0.055193	0.790505	0.247931	0.12132	0.0412438	0.822126	SSRI_antidepressant	2.00317	55.6556	77.8554	0.0859029	-0.00539442	-0.0627968	0.949928	0.976915	NS	NS
PWY.7187	454	454	10	444	-0.00812576	0.0900167	0.928115	0.992695	-0.016442	0.0940729	0.861343	0.990201	SSRI_antidepressant	305	305	30	275	-0.137417	0.0592127	0.020981	0.313716	-0.138942	0.063905	0.0305856	0.460019	SSRI_antidepressant	1124	1124	28	1096	0.00771784	0.0449719	0.863772	0.999501	0.0198873	0.0478682	0.677888	0.960728	SSRI_antidepressant	123.411	285.214	494.443	0.0332767	-0.0402847	-1.2106	0.226049	0.768052	NS	NS
ANAEROFRUCAT.PWY	454	454	10	444	0.153811	0.186001	0.408733	0.861407	0.0704092	0.198551	0.72307	0.969498	SSRI_antidepressant	305	301	30	275	-0.350482	0.155596	0.0250325	0.337785	-0.342985	0.15953	0.0324876	0.462561	SSRI_antidepressant	1124	1122	28	1096	0.159574	0.12208	0.191442	0.867826	0.141621	0.12965	0.274934	0.960728	SSRI_antidepressant	28.9048	41.3051	67.0983	0.0853399	0.00492568	0.0577184	0.953973	0.976915	NS	NS
PYRIDOXSYN.PWY	454	449	10	444	-0.864465	0.357499	0.0160159	0.644231	-0.915822	0.371887	0.0142235	0.425282	SSRI_antidepressant	305	289	30	275	-0.558047	0.347192	0.109044	0.611427	-0.632826	0.357642	0.0779754	0.518103	SSRI_antidepressant	1124	1084	28	1096	-0.0692926	0.313875	0.825316	0.999501	0.112	0.332104	0.736	0.966162	SSRI_antidepressant	7.82439	8.29583	10.1505	0.195103	-0.460464	-2.36011	0.0182696	0.422373	NS	NS
PRPP.PWY	454	449	10	444	-0.295471	0.137346	0.0320109	0.644231	-0.303395	0.143659	0.0353321	0.586905	SSRI_antidepressant	305	304	30	275	-0.172997	0.109295	0.114547	0.615657	-0.233427	0.114357	0.0422549	0.518103	SSRI_antidepressant	1124	1121	28	1096	-0.0527898	0.0722628	0.465225	0.995786	-0.028214	0.075529	0.708814	0.960728	SSRI_antidepressant	53.0113	83.7143	191.501	0.0551967	-0.122644	-2.22194	0.0262874	0.491246	NS	NS
PWY.6545	454	452	10	444	-0.247771	0.139906	0.0772759	0.757802	-0.283214	0.147648	0.0558266	0.695506	SSRI_antidepressant	305	305	30	275	-0.201119	0.0971009	0.0391997	0.396692	-0.186162	0.102113	0.0694252	0.518103	SSRI_antidepressant	1124	1123	28	1096	0.105662	0.0754654	0.161751	0.858376	0.0984069	0.0802	0.220086	0.960728	SSRI_antidepressant	51.0893	106.061	175.592	0.0548209	-0.0463899	-0.846208	0.397437	0.774352	NS	NS
PWY.5505	454	230	10	444	-1.401	0.801729	0.0812556	0.771928	-1.27146	0.841571	0.131632	0.767708	SSRI_antidepressant	305	159	30	275	-0.753128	0.402005	0.061988	0.445069	-0.823058	0.429627	0.0564766	0.518103	SSRI_antidepressant	1124	608	28	1096	0.802756	0.450552	0.0750674	0.790505	0.717656	0.479898	0.135095	0.960728	SSRI_antidepressant	1.55577	6.1878	4.92617	0.280942	-0.227734	-0.810608	0.417591	0.780372	NS	NS
PWY.6897	454	453	10	444	-0.317778	0.194146	0.102408	0.790093	-0.324329	0.200691	0.106897	0.767708	SSRI_antidepressant	305	303	30	275	-0.336587	0.165626	0.043056	0.396692	-0.314115	0.173425	0.0712939	0.518103	SSRI_antidepressant	1124	1117	28	1096	0.243312	0.142638	0.0883283	0.852108	0.265072	0.150551	0.0785824	0.960728	SSRI_antidepressant	26.5303	36.454	49.1506	0.0944343	-0.0779569	-0.825515	0.409079	0.774352	NS	NS
PWY.7197	454	454	10	444	-0.222659	0.17625	0.20715	0.790093	-0.274885	0.184555	0.137165	0.767708	SSRI_antidepressant	305	305	30	275	-0.252367	0.121902	0.0392909	0.396692	-0.237978	0.128634	0.065425	0.518103	SSRI_antidepressant	1124	1123	28	1096	0.116416	0.102173	0.254782	0.867826	0.0823362	0.108455	0.447917	0.960728	SSRI_antidepressant	32.1915	67.2942	95.7915	0.0715606	-0.0665663	-0.930209	0.352263	0.774352	NS	NS
PWY.5022	454	325	10	444	-1.05551	0.768121	0.170101	0.790093	-1.32344	0.82182	0.10811	0.767708	SSRI_antidepressant	305	211	30	275	-0.784172	0.402099	0.05209	0.408906	-0.792294	0.42408	0.0628325	0.518103	SSRI_antidepressant	1124	899	28	1096	-0.118739	0.404673	0.769256	0.998298	0.100438	0.427349	0.814234	0.968493	SSRI_antidepressant	1.69489	6.18492	6.10648	0.267392	-0.526522	-1.9691	0.0489416	0.574089	NS	NS
PWY.7184	454	454	10	444	-0.153849	0.150629	0.307643	0.790093	-0.214241	0.159833	0.180883	0.791861	SSRI_antidepressant	305	305	30	275	-0.229417	0.103078	0.026787	0.337785	-0.210836	0.108271	0.0525629	0.518103	SSRI_antidepressant	1124	1123	28	1096	0.0919681	0.0816625	0.260325	0.867826	0.0758021	0.0866504	0.381877	0.960728	SSRI_antidepressant	44.0739	94.1176	149.953	0.0589108	-0.0506065	-0.859036	0.390321	0.774352	NS	NS
PWY.6612	454	411	10	444	0.807838	0.685082	0.238965	0.790093	0.555231	0.719961	0.44105	0.88212	SSRI_antidepressant	305	291	30	275	-0.36257	0.146347	0.013818	0.241048	-0.317938	0.152521	0.0381336	0.518103	SSRI_antidepressant	1124	1099	28	1096	0.242408	0.128512	0.0595253	0.790505	0.293816	0.137129	0.0323738	0.779346	SSRI_antidepressant	2.13066	46.6908	60.55	0.0956198	-0.00484248	-0.0506431	0.95961	0.979261	NS	NS
PWY.4702	454	286	10	444	-0.88505	0.804911	0.272127	0.790093	-0.644311	0.83528	0.440946	0.88212	SSRI_antidepressant	305	216	30	275	-0.659546	0.448772	0.142706	0.638812	-0.840814	0.473519	0.076939	0.518103	SSRI_antidepressant	1124	834	28	1096	-0.43058	0.476999	0.366888	0.918619	-0.261177	0.507822	0.607141	0.960728	SSRI_antidepressant	1.54349	4.96534	4.39506	0.302837	-0.599177	-1.97855	0.0478672	0.574089	NS	NS
X1CMET2.PWY	454	454	10	444	-0.0762571	0.0988546	0.440886	0.861407	-0.136064	0.103818	0.190759	0.791861	SSRI_antidepressant	305	305	30	275	-0.139075	0.0649781	0.033145	0.385464	-0.129981	0.0673973	0.0548627	0.518103	SSRI_antidepressant	1124	1124	28	1096	0.066968	0.0509174	0.188704	0.867826	0.0761356	0.0539176	0.158218	0.960728	SSRI_antidepressant	102.331	236.846	385.716	0.0371418	-0.0205715	-0.553863	0.579672	0.858546	NS	NS
PWY.6901	454	449	10	444	-0.169151	0.226986	0.456561	0.872921	-0.306676	0.239003	0.200216	0.791861	SSRI_antidepressant	305	298	30	275	-0.300998	0.161703	0.0637001	0.445069	-0.305752	0.167061	0.0683895	0.518103	SSRI_antidepressant	1124	1116	28	1096	-0.0168447	0.130183	0.897071	0.999501	-0.0369517	0.137237	0.787786	0.968493	SSRI_antidepressant	19.4089	38.2439	59.0054	0.0925854	-0.135338	-1.46177	0.143806	0.756111	NS	NS
PWY.3841	454	454	10	444	-0.0559309	0.098717	0.571294	0.895224	-0.116131	0.102519	0.258001	0.829487	SSRI_antidepressant	305	305	30	275	-0.148662	0.0723829	0.0408673	0.396692	-0.135225	0.0744035	0.0702851	0.518103	SSRI_antidepressant	1124	1124	28	1096	0.0691929	0.0609001	0.25613	0.867826	0.0744061	0.0642297	0.246944	0.960728	SSRI_antidepressant	102.616	190.866	269.628	0.0421409	-0.0274505	-0.651398	0.51479	0.813142	NS	NS
HEME.BIOSYNTHESIS.II	454	323	10	444	0.480901	0.78769	0.541834	0.895224	0.293781	0.828222	0.722993	0.969498	SSRI_antidepressant	305	185	30	275	-1.04638	0.366058	0.00455643	0.222114	-0.783634	0.390103	0.0455779	0.518103	SSRI_antidepressant	1124	747	28	1096	0.356213	0.408494	0.383388	0.936524	0.264243	0.432674	0.541513	0.960728	SSRI_antidepressant	1.61172	7.46278	5.99277	0.257622	-0.32515	-1.26212	0.206905	0.756111	NS	NS
GLUCONEO.PWY	454	422	10	444	0.329737	0.599706	0.582716	0.902477	0.428616	0.620081	0.489828	0.898519	SSRI_antidepressant	305	297	30	275	-0.306153	0.151479	0.0441888	0.396692	-0.288505	0.156772	0.0668838	0.518103	SSRI_antidepressant	1124	1109	28	1096	0.189924	0.126118	0.132377	0.858376	0.136904	0.132341	0.301151	0.960728	SSRI_antidepressant	2.7805	43.581	62.8701	0.095681	-0.00444056	-0.04641	0.962983	0.979361	NS	NS
P108.PWY	454	242	10	444	-0.388576	0.857626	0.650714	0.933099	-0.139858	0.902402	0.876913	0.990201	SSRI_antidepressant	305	212	30	275	-0.674588	0.455892	0.140006	0.638812	-0.898107	0.483214	0.0641948	0.518103	SSRI_antidepressant	1124	843	28	1096	-0.53896	0.475548	0.257313	0.867826	-0.39895	0.503183	0.428039	0.960728	SSRI_antidepressant	1.35958	4.81146	4.42192	0.30725	-0.581263	-1.89183	0.0585143	0.583192	NS	NS
PWY0.166	454	454	10	444	0.0450432	0.116946	0.700306	0.950415	0.0357093	0.124317	0.774077	0.984889	SSRI_antidepressant	305	305	30	275	-0.175348	0.0815608	0.0323699	0.385464	-0.158504	0.0862093	0.0671018	0.518103	SSRI_antidepressant	1124	1123	28	1096	0.0474603	0.0629564	0.451094	0.995786	0.0361899	0.066912	0.588718	0.960728	SSRI_antidepressant	73.1185	150.327	252.302	0.0458471	-0.0233144	-0.508526	0.611085	0.874231	NS	NS
P4.PWY	454	448	10	444	0.0634264	0.186942	0.734564	0.957545	0.113143	0.200811	0.573473	0.933545	SSRI_antidepressant	305	302	30	275	-0.252714	0.120062	0.0361546	0.396692	-0.226926	0.126085	0.0730575	0.518103	SSRI_antidepressant	1124	1118	28	1096	-0.290008	0.104372	0.00555218	0.587654	-0.246246	0.10881	0.0238332	0.779346	SSRI_antidepressant	28.6145	69.3729	91.7983	0.0725886	-0.223088	-3.07332	0.00211694	0.210988	NS	NS
GLUCARGALACTSUPER.PWY	454	181	10	444	0.23095	0.68137	0.734811	0.957545	0.0690671	0.712558	0.922832	0.990201	SSRI_antidepressant	305	91	30	275	-0.579668	0.28973	0.0463293	0.396692	-0.566664	0.30866	0.0674995	0.518103	SSRI_antidepressant	1124	349	28	1096	-0.164152	0.339689	0.629019	0.998298	-0.0350204	0.358131	0.92212	0.968493	SSRI_antidepressant	2.15394	11.9128	8.66638	0.209735	-0.344459	-1.64235	0.100517	0.683056	NS	NS
PWY.6630	454	293	10	444	-0.291406	1.03359	0.778127	0.961587	-0.702294	1.07363	0.513407	0.908336	SSRI_antidepressant	305	196	30	275	-1.32979	0.534132	0.013333	0.241048	-0.99971	0.548221	0.0693505	0.518103	SSRI_antidepressant	1124	635	28	1096	-0.299626	0.579511	0.605236	0.998298	-0.442116	0.608625	0.467741	0.960728	SSRI_antidepressant	0.936055	3.50512	2.97767	0.36714	-0.7853	-2.13897	0.0324383	0.524105	NS	NS
PWY.7456	454	333	10	444	-0.0193773	1.01636	0.984798	0.992695	0.262797	1.04065	0.80076	0.985401	SSRI_antidepressant	305	265	30	275	-0.590679	0.446569	0.186948	0.662878	-0.878841	0.457944	0.0560496	0.518103	SSRI_antidepressant	1124	1045	28	1096	0.408224	0.385976	0.290447	0.867826	0.397865	0.40581	0.327098	0.960728	SSRI_antidepressant	0.968061	5.01445	6.71242	0.280663	-0.0189455	-0.0675028	0.946181	0.976915	NS	NS
DAPLYSINESYN.PWY	454	452	10	444	0.0155003	0.231559	0.946661	0.992695	0.0139337	0.243621	0.95442	0.990201	SSRI_antidepressant	305	302	30	275	-0.328521	0.147046	0.0262261	0.337785	-0.293452	0.152496	0.0554055	0.518103	SSRI_antidepressant	1124	1118	28	1096	-0.342776	0.130053	0.00851532	0.587654	-0.301053	0.135648	0.0266733	0.779346	SSRI_antidepressant	18.6499	46.2479	59.1233	0.089795	-0.283584	-3.15813	0.00158787	0.210988	NS	NS
PWY.6121	454	454	10	444	-0.00573701	0.0498764	0.908479	0.992695	-0.0103315	0.0519571	0.842486	0.990201	SSRI_antidepressant	305	305	30	275	0.0373831	0.0203776	0.0676302	0.445069	0.0370321	0.0209008	0.0776548	0.518103	SSRI_antidepressant	1124	1124	28	1096	-0.0182922	0.0188381	0.331749	0.871357	-0.0214985	0.0198144	0.278169	0.960728	SSRI_antidepressant	401.986	2408.21	2817.89	0.0133297	0.00642753	0.482197	0.629666	0.888067	NS	NS
HISTSYN.PWY	454	454	10	444	-0.0157081	0.106876	0.883219	0.992695	0.00887992	0.113819	0.937854	0.990201	SSRI_antidepressant	305	305	30	275	-0.0927252	0.0543825	0.0892262	0.536641	-0.110665	0.0577028	0.0562089	0.518103	SSRI_antidepressant	1124	1124	28	1096	-0.0922655	0.0473499	0.0515944	0.790505	-0.0800447	0.0498675	0.108754	0.960728	SSRI_antidepressant	87.5474	338.128	446.028	0.03387	-0.084755	-2.50236	0.0123368	0.335338	NS	NS
PWY.6125	454	454	10	444	-0.13493	0.141873	0.342099	0.806187	-0.191419	0.150422	0.203924	0.791861	SSRI_antidepressant	305	305	30	275	-0.185814	0.0930706	0.0467937	0.396692	-0.171267	0.0979288	0.081477	0.529601	SSRI_antidepressant	1124	1123	28	1096	0.0884087	0.0712042	0.214639	0.867826	0.0713559	0.0754302	0.344369	0.960728	SSRI_antidepressant	49.6821	115.445	197.237	0.0525324	-0.0295764	-0.563013	0.573426	0.858546	NS	NS
PWY.7228	454	454	10	444	-0.198011	0.156471	0.206371	0.790093	-0.256715	0.165515	0.121698	0.767708	SSRI_antidepressant	305	305	30	275	-0.212686	0.107121	0.0480073	0.396692	-0.194531	0.11257	0.0851407	0.530356	SSRI_antidepressant	1124	1123	28	1096	0.102408	0.083257	0.218949	0.867826	0.0766114	0.0881592	0.385035	0.960728	SSRI_antidepressant	40.8446	87.1474	144.264	0.0606054	-0.043521	-0.718105	0.472692	0.798661	NS	NS
ANAGLYCOLYSIS.PWY	454	454	10	444	-0.106377	0.079973	0.184165	0.790093	-0.132614	0.0847764	0.118559	0.767708	SSRI_antidepressant	305	305	30	275	-0.103652	0.056158	0.0659416	0.445069	-0.103247	0.0595693	0.0842447	0.530356	SSRI_antidepressant	1124	1124	28	1096	0.0711716	0.0441584	0.107304	0.858376	0.0802908	0.0463918	0.0837915	0.960728	SSRI_antidepressant	156.355	317.086	512.83	0.0318421	-0.0131812	-0.413955	0.678907	0.906156	NS	NS
PWY.2941	454	454	10	444	-0.220822	0.206998	0.286664	0.790093	-0.322424	0.2102	0.125863	0.767708	SSRI_antidepressant	305	305	30	275	0.169436	0.102664	0.0999268	0.570491	0.181986	0.110642	0.101211	0.550218	SSRI_antidepressant	1124	1124	28	1096	0.0932355	0.0973777	0.338542	0.871357	0.0749498	0.102565	0.465091	0.960728	SSRI_antidepressant	23.3382	94.877	105.458	0.066864	0.0927892	1.38773	0.165219	0.756111	NS	NS
PWY.5918	454	313	10	444	0.753295	0.870764	0.38746	0.861407	0.546461	0.912715	0.549701	0.933545	SSRI_antidepressant	305	182	30	275	-1.07691	0.432551	0.0133314	0.241048	-0.76803	0.463325	0.0985762	0.550218	SSRI_antidepressant	1124	745	28	1096	0.2104	0.47472	0.6577	0.998298	0.109395	0.503568	0.828063	0.968493	SSRI_antidepressant	1.31886	5.34472	4.43737	0.300137	-0.344895	-1.14912	0.250505	0.774352	NS	NS
PWY0.1297	454	454	10	444	0.248862	0.323425	0.442038	0.861407	0.0800823	0.325971	0.806062	0.985401	SSRI_antidepressant	305	304	30	275	0.24449	0.164331	0.137867	0.638812	0.282035	0.170458	0.0992039	0.550218	SSRI_antidepressant	1124	1124	28	1096	0.313222	0.152823	0.0406395	0.701567	0.198831	0.158995	0.211372	0.960728	SSRI_antidepressant	9.55986	37.0308	42.8174	0.105758	0.277873	2.62745	0.00860268	0.335338	NS	NS
PWY0.781	454	446	10	444	0.0864158	0.199131	0.664535	0.93713	0.163594	0.214545	0.446224	0.88212	SSRI_antidepressant	305	302	30	275	-0.231659	0.118293	0.0511368	0.408906	-0.205496	0.124668	0.100494	0.550218	SSRI_antidepressant	1124	1117	28	1096	-0.225918	0.103067	0.0285918	0.669865	-0.191001	0.10703	0.0746199	0.960728	SSRI_antidepressant	25.2188	71.4633	94.1377	0.0723916	-0.18679	-2.58027	0.00987217	0.335338	NS	NS
PWY.5484	454	454	10	444	0.0139226	0.273715	0.959456	0.992695	-0.164122	0.288154	0.5693	0.933545	SSRI_antidepressant	305	301	30	275	-0.33052	0.191985	0.0861983	0.530711	-0.330634	0.196457	0.0935834	0.550218	SSRI_antidepressant	1124	1122	28	1096	0.246368	0.167193	0.140885	0.858376	0.191852	0.176777	0.278042	0.960728	SSRI_antidepressant	13.3476	27.131	35.7738	0.114518	0.00041968	0.00366476	0.997076	0.998709	NS	NS
GLYCOLYSIS	454	454	10	444	0.00605576	0.282692	0.982919	0.992695	-0.163458	0.297529	0.583052	0.937272	SSRI_antidepressant	305	301	30	275	-0.334098	0.198551	0.0935024	0.543699	-0.338078	0.204097	0.0988396	0.550218	SSRI_antidepressant	1124	1122	28	1096	0.243658	0.175773	0.16596	0.858376	0.185475	0.185943	0.318755	0.960728	SSRI_antidepressant	12.5133	25.3661	32.3667	0.119313	-0.00729727	-0.0611606	0.951231	0.976915	NS	NS
PWY.7383	454	427	10	444	-0.017352	0.63804	0.978316	0.992695	-0.0232671	0.671576	0.97238	0.990201	SSRI_antidepressant	305	302	30	275	-0.173384	0.1229	0.159397	0.638812	-0.225224	0.132494	0.0903873	0.550218	SSRI_antidepressant	1124	1123	28	1096	-0.007952	0.0912319	0.930558	0.999501	0.0269147	0.0965243	0.780423	0.968493	SSRI_antidepressant	2.45643	66.206	120.145	0.0727764	-0.0660836	-0.908037	0.363859	0.774352	NS	NS
GLUCUROCAT.PWY	454	453	10	444	-0.212627	0.218079	0.330107	0.790093	-0.206427	0.233767	0.377753	0.843027	SSRI_antidepressant	305	305	30	275	-0.146455	0.104103	0.160535	0.638812	-0.175024	0.108728	0.108667	0.580205	SSRI_antidepressant	1124	1122	28	1096	-0.0361046	0.0843203	0.6686	0.998298	0.0214859	0.089257	0.809818	0.968493	SSRI_antidepressant	21.0267	92.272	140.649	0.0627521	-0.0908166	-1.44723	0.147833	0.756111	NS	NS
HEXITOLDEGSUPER.PWY	454	453	10	444	0.148859	0.208149	0.474897	0.885698	0.0130135	0.221112	0.953098	0.990201	SSRI_antidepressant	305	301	30	275	-0.271218	0.148081	0.0680361	0.445069	-0.246092	0.153867	0.110959	0.582049	SSRI_antidepressant	1124	1121	28	1096	0.222676	0.121367	0.0668146	0.790505	0.222115	0.128797	0.0849031	0.960728	SSRI_antidepressant	23.0808	45.604	67.8888	0.085569	0.0452824	0.529191	0.596673	0.866045	NS	NS
PWY.7269	454	203	10	444	0.379503	0.800368	0.635622	0.920138	0.0944653	0.831534	0.909609	0.990201	SSRI_antidepressant	305	100	30	275	-0.725156	0.364978	0.0478544	0.396692	-0.604462	0.380724	0.113559	0.585414	SSRI_antidepressant	1124	372	28	1096	0.145252	0.40683	0.721134	0.998298	0.0124985	0.426269	0.976614	0.984864	SSRI_antidepressant	1.56106	7.50702	6.0419	0.257257	-0.262987	-1.02227	0.306652	0.774352	NS	NS
P441.PWY	454	449	10	444	0.255133	0.215364	0.236805	0.790093	0.101448	0.226769	0.654861	0.939862	SSRI_antidepressant	305	300	30	275	-0.226214	0.116736	0.0536089	0.410566	-0.18472	0.122968	0.134275	0.65817	SSRI_antidepressant	1124	1117	28	1096	-0.0147755	0.10822	0.891426	0.999501	-0.0144555	0.114911	0.899916	0.968493	SSRI_antidepressant	21.5603	73.382	85.385	0.0744679	-0.0685469	-0.920489	0.357317	0.774352	NS	NS
HEMESYN2.PWY	454	439	10	444	0.480223	0.495167	0.332671	0.790093	0.0925081	0.513431	0.857106	0.990201	SSRI_antidepressant	305	284	30	275	-0.577595	0.285764	0.0441494	0.396692	-0.459031	0.305273	0.133861	0.65817	SSRI_antidepressant	1124	1057	28	1096	0.11656	0.292885	0.690728	0.998298	-0.0688342	0.311245	0.825012	0.968493	SSRI_antidepressant	4.07847	12.2458	11.6575	0.189044	-0.134221	-0.709997	0.477706	0.798661	NS	NS
PWY.6708	454	179	10	444	-0.115029	0.741812	0.876842	0.992695	-0.315027	0.780952	0.686879	0.946438	SSRI_antidepressant	305	98	30	275	-0.568105	0.334602	0.0905796	0.536641	-0.534029	0.352784	0.131284	0.65817	SSRI_antidepressant	1124	334	28	1096	-0.00414185	0.367319	0.991005	0.999501	-0.0639685	0.388171	0.869137	0.968493	SSRI_antidepressant	1.81724	8.93187	7.41162	0.234657	-0.292608	-1.24696	0.212412	0.756111	NS	NS
PWY.7003	454	423	10	444	0.429131	0.583803	0.462695	0.873661	0.722451	0.587883	0.219836	0.811257	SSRI_antidepressant	305	296	30	275	-0.228432	0.147097	0.12154	0.625291	-0.222999	0.152065	0.143762	0.693303	SSRI_antidepressant	1124	1105	28	1096	0.0921822	0.121461	0.448049	0.995786	0.0664902	0.129146	0.606769	0.960728	SSRI_antidepressant	2.93405	46.2162	67.7841	0.092476	-0.0260802	-0.282021	0.777927	0.953534	NS	NS
PWY.7282	454	436	10	444	-0.882037	0.275932	0.00149736	0.455196	-0.975354	0.292761	0.000949857	0.284007	SSRI_antidepressant	305	288	30	275	-0.392587	0.370959	0.290774	0.666447	-0.501736	0.37507	0.182141	0.708895	SSRI_antidepressant	1124	1080	28	1096	0.195226	0.18762	0.298324	0.867826	0.247252	0.197895	0.2118	0.960728	SSRI_antidepressant	13.134	7.26688	28.4082	0.143136	-0.18217	-1.2727	0.203125	0.756111	NS	NS
PWY0.845	454	435	10	444	-1.00093	0.378779	0.00853826	0.519126	-1.03941	0.398607	0.00947995	0.425282	SSRI_antidepressant	305	284	30	275	-0.441286	0.379628	0.245996	0.663151	-0.542432	0.390085	0.165534	0.708895	SSRI_antidepressant	1124	1074	28	1096	-0.0106035	0.338083	0.974985	0.999501	0.137087	0.357623	0.701552	0.960728	SSRI_antidepressant	6.96993	6.93879	8.74892	0.210084	-0.447141	-2.1284	0.0333043	0.524105	NS	NS
PWY4LZ.257	454	434	10	444	0.563268	0.265356	0.0343671	0.644231	0.517283	0.285682	0.0709838	0.767708	SSRI_antidepressant	305	300	30	275	-0.154634	0.139925	0.270015	0.664707	-0.180294	0.146561	0.219753	0.708895	SSRI_antidepressant	1124	1123	28	1096	-0.203983	0.139632	0.144333	0.858376	-0.183123	0.14643	0.211357	0.960728	SSRI_antidepressant	14.2018	51.0748	51.2899	0.0926218	-0.0888831	-0.959635	0.337239	0.774352	NS	NS
P161.PWY	454	447	10	444	0.564739	0.305769	0.0654395	0.757495	0.440852	0.324768	0.175427	0.791861	SSRI_antidepressant	305	302	30	275	-0.147655	0.143313	0.303719	0.681198	-0.180604	0.149308	0.227528	0.708895	SSRI_antidepressant	1124	1123	28	1096	-0.208925	0.148234	0.158989	0.858376	-0.219668	0.155554	0.158189	0.960728	SSRI_antidepressant	10.6958	48.6885	45.5095	0.0976394	-0.101596	-1.04052	0.298097	0.774352	NS	NS
P23.PWY	454	193	10	444	-0.979211	0.765973	0.20179	0.790093	-1.21726	0.80452	0.131069	0.767708	SSRI_antidepressant	305	124	30	275	-0.686292	0.388996	0.078712	0.494311	-0.456262	0.403702	0.25942	0.708895	SSRI_antidepressant	1124	495	28	1096	-0.070569	0.452062	0.875979	0.999501	-0.269585	0.475456	0.570831	0.960728	SSRI_antidepressant	1.70441	6.60859	4.89333	0.275175	-0.495953	-1.80232	0.0714954	0.642677	NS	NS
PWY.6305	454	452	10	444	0.215577	0.203272	0.289492	0.790093	0.353671	0.209482	0.0921438	0.767708	SSRI_antidepressant	305	305	30	275	0.113949	0.0762791	0.136285	0.638812	0.109425	0.0804713	0.175067	0.708895	SSRI_antidepressant	1124	1124	28	1096	-0.0312511	0.0641268	0.626118	0.998298	-0.019445	0.0666914	0.770674	0.968493	SSRI_antidepressant	24.2015	171.865	243.176	0.0477142	0.0391622	0.820766	0.411779	0.774352	NS	NS
FERMENTATION.PWY	454	420	10	444	-1.21386	0.769031	0.11519	0.790093	-1.24307	0.815265	0.12812	0.767708	SSRI_antidepressant	305	294	30	275	0.357502	0.238732	0.135385	0.638812	0.321465	0.256491	0.211275	0.708895	SSRI_antidepressant	1124	1084	28	1096	0.0101616	0.19105	0.957592	0.999501	-0.0748981	0.20358	0.713022	0.960728	SSRI_antidepressant	1.69088	17.546	27.3972	0.146436	0.0964668	0.658763	0.510048	0.813142	NS	NS
PWY.5154	454	454	10	444	-0.36733	0.234363	0.11776	0.790093	-0.401606	0.24646	0.104008	0.767708	SSRI_antidepressant	305	304	30	275	0.164468	0.135104	0.224457	0.663151	0.162824	0.141658	0.251447	0.708895	SSRI_antidepressant	1124	1122	28	1096	0.0823416	0.113302	0.467534	0.995786	0.125184	0.120032	0.29722	0.960728	SSRI_antidepressant	18.2063	54.7853	77.8984	0.0814085	0.0579028	0.711263	0.476922	0.798661	NS	NS
PWY.6531	454	310	10	444	-1.10335	0.855294	0.197721	0.790093	-1.35239	0.904979	0.135868	0.767708	SSRI_antidepressant	305	197	30	275	-0.513014	0.417878	0.220541	0.663151	-0.488159	0.442909	0.271394	0.708895	SSRI_antidepressant	1124	747	28	1096	0.192417	0.422859	0.64917	0.998298	0.23475	0.449931	0.601955	0.960728	SSRI_antidepressant	1.367	5.72666	5.59254	0.280759	-0.265646	-0.946171	0.344061	0.774352	NS	NS
PWY.4242	454	454	10	444	0.303751	0.179499	0.0913278	0.790093	0.276575	0.188816	0.143785	0.767708	SSRI_antidepressant	305	304	30	275	-0.0735644	0.0977533	0.452328	0.746847	-0.119292	0.104921	0.256612	0.708895	SSRI_antidepressant	1124	1123	28	1096	-0.047538	0.0788099	0.5465	0.998298	-0.00863595	0.0836164	0.91776	0.968493	SSRI_antidepressant	31.0368	104.65	161.005	0.0580561	-0.0199699	-0.343975	0.730865	0.933883	NS	NS
PWY.5659	454	453	10	444	0.269699	0.164732	0.10232	0.790093	0.229124	0.173847	0.188292	0.791861	SSRI_antidepressant	305	305	30	275	-0.0941028	0.0800866	0.240934	0.663151	-0.116769	0.0861293	0.176349	0.708895	SSRI_antidepressant	1124	1124	28	1096	0.127567	0.0683666	0.062313	0.790505	0.106431	0.0726071	0.142982	0.960728	SSRI_antidepressant	36.8508	155.912	213.95	0.0495856	0.0554688	1.11865	0.263291	0.774352	NS	NS
PENTOSE.P.PWY	454	452	10	444	-0.244052	0.229193	0.287547	0.790093	-0.321476	0.239343	0.179999	0.791861	SSRI_antidepressant	305	304	30	275	-0.159051	0.145866	0.276435	0.664707	-0.165294	0.152216	0.27852	0.708895	SSRI_antidepressant	1124	1123	28	1096	-0.14961	0.119337	0.210224	0.867826	-0.0845282	0.124045	0.495747	0.960728	SSRI_antidepressant	19.0369	46.9993	70.2179	0.0856693	-0.166062	-1.9384	0.0525741	0.574089	NS	NS
COBALSYN.PWY	454	444	10	444	-0.303749	0.2156	0.15962	0.790093	-0.295252	0.223576	0.187438	0.791861	SSRI_antidepressant	305	304	30	275	-0.0725527	0.0788135	0.358036	0.729126	-0.0909954	0.0829763	0.273816	0.708895	SSRI_antidepressant	1124	1123	28	1096	0.0295119	0.0704818	0.675504	0.998298	0.105462	0.0746462	0.157999	0.960728	SSRI_antidepressant	21.513	160.99	201.301	0.0510441	-0.03198	-0.626518	0.530975	0.831213	NS	NS
PWY.5837	454	305	10	444	1.28614	0.81474	0.115152	0.790093	0.986191	0.833207	0.237276	0.820403	SSRI_antidepressant	305	173	30	275	-0.650295	0.407879	0.111921	0.615657	-0.593774	0.435659	0.174066	0.708895	SSRI_antidepressant	1124	656	28	1096	0.199665	0.446177	0.654599	0.998298	-0.209837	0.469982	0.655341	0.960728	SSRI_antidepressant	1.50647	6.01088	5.02327	0.282384	-0.077216	-0.273443	0.784513	0.953534	NS	NS
PWY.5899	454	305	10	444	1.46002	0.928166	0.116437	0.790093	1.12068	0.951575	0.239618	0.820403	SSRI_antidepressant	305	173	30	275	-0.772132	0.489384	0.115681	0.615657	-0.709583	0.521702	0.174949	0.708895	SSRI_antidepressant	1124	656	28	1096	0.216478	0.526628	0.681104	0.998298	-0.266146	0.555632	0.632039	0.960728	SSRI_antidepressant	1.16078	4.17543	3.60572	0.334414	-0.0837252	-0.250364	0.802306	0.965378	NS	NS
PWY.5989	454	440	10	444	-0.417755	0.338694	0.218099	0.790093	-0.395141	0.361334	0.274834	0.831293	SSRI_antidepressant	305	299	30	275	-0.182989	0.142273	0.199418	0.662878	-0.198827	0.149265	0.184051	0.708895	SSRI_antidepressant	1124	1115	28	1096	0.0387511	0.120419	0.747664	0.998298	0.093836	0.126763	0.459315	0.960728	SSRI_antidepressant	8.71737	49.4033	68.9618	0.0887069	-0.0787651	-0.887925	0.374581	0.774352	NS	NS
PWY.5136	454	389	10	444	-0.886374	0.701295	0.206934	0.790093	-0.692107	0.731248	0.344483	0.831293	SSRI_antidepressant	305	288	30	275	-0.309833	0.289756	0.285805	0.664707	-0.369339	0.311003	0.236069	0.708895	SSRI_antidepressant	1124	1088	28	1096	-0.219851	0.159524	0.168437	0.858376	-0.134016	0.169275	0.428713	0.960728	SSRI_antidepressant	2.03329	11.9107	39.2958	0.137051	-0.265437	-1.93678	0.0527726	0.574089	NS	NS
POLYAMSYN.PWY	454	451	10	444	-0.283997	0.212935	0.182997	0.790093	-0.227879	0.222817	0.307073	0.831293	SSRI_antidepressant	305	302	30	275	-0.0855097	0.119441	0.474621	0.760363	-0.153133	0.125461	0.223374	0.708895	SSRI_antidepressant	1124	1119	28	1096	-0.0319515	0.0998289	0.748981	0.998298	0.0457261	0.105143	0.663728	0.960728	SSRI_antidepressant	22.055	70.0954	100.343	0.0720762	-0.0803325	-1.11455	0.265043	0.774352	NS	NS
FAO.PWY	454	389	10	444	-0.871781	0.721354	0.227494	0.790093	-0.668695	0.752883	0.374982	0.843027	SSRI_antidepressant	305	288	30	275	-0.342115	0.297192	0.25059	0.663151	-0.403838	0.319404	0.20722	0.708895	SSRI_antidepressant	1124	1088	28	1096	-0.243789	0.161554	0.131585	0.858376	-0.168732	0.171429	0.325215	0.960728	SSRI_antidepressant	1.92178	11.322	38.3148	0.139267	-0.288789	-2.07363	0.0381139	0.531948	NS	NS
PWY.6859	454	279	10	444	0.977844	0.874672	0.264199	0.790093	0.626614	0.930623	0.501131	0.902566	SSRI_antidepressant	305	187	30	275	-0.689729	0.472215	0.145172	0.638812	-0.645237	0.511438	0.208202	0.708895	SSRI_antidepressant	1124	818	28	1096	0.11217	0.512089	0.826656	0.999501	0.236318	0.541748	0.662769	0.960728	SSRI_antidepressant	1.3071	4.48456	3.81337	0.322664	-0.144429	-0.447613	0.654432	0.901729	NS	NS
PWY0.862	454	348	10	444	0.857532	0.829171	0.301612	0.790093	0.381395	0.864523	0.659336	0.939862	SSRI_antidepressant	305	195	30	275	-0.611173	0.446522	0.172111	0.651117	-0.551525	0.474462	0.246113	0.708895	SSRI_antidepressant	1124	738	28	1096	0.250556	0.480347	0.602042	0.998298	-0.0653041	0.504507	0.897033	0.968493	SSRI_antidepressant	1.45449	5.01551	4.33401	0.304234	-0.067767	-0.222746	0.823733	0.968875	NS	NS
PWY.7242	454	453	10	444	-0.22245	0.23898	0.352461	0.824216	-0.1976	0.254233	0.437486	0.88212	SSRI_antidepressant	305	305	30	275	-0.108804	0.106829	0.309273	0.681427	-0.145222	0.113172	0.200548	0.708895	SSRI_antidepressant	1124	1123	28	1096	-0.00335735	0.0822275	0.967439	0.999501	0.0701032	0.0873112	0.422204	0.960728	SSRI_antidepressant	17.5096	87.6235	147.899	0.0628655	-0.0550338	-0.875422	0.381344	0.774352	NS	NS
PHOSLIPSYN.PWY	454	432	10	444	0.506936	0.609518	0.406032	0.861407	0.389599	0.641336	0.543879	0.933545	SSRI_antidepressant	305	267	30	275	-0.605618	0.424271	0.154503	0.638812	-0.577338	0.447777	0.198407	0.708895	SSRI_antidepressant	1124	1013	28	1096	0.429532	0.417333	0.303594	0.867826	0.407425	0.443193	0.358148	0.960728	SSRI_antidepressant	2.6917	5.55536	5.74162	0.267369	0.0333338	0.124673	0.900782	0.976915	NS	NS
P185.PWY	454	447	10	444	0.233436	0.283187	0.41022	0.861407	0.111747	0.299522	0.709289	0.959627	SSRI_antidepressant	305	300	30	275	-0.183217	0.166945	0.273335	0.664707	-0.185352	0.168957	0.273646	0.708895	SSRI_antidepressant	1124	1115	28	1096	0.232506	0.13175	0.0778845	0.790505	0.155328	0.13866	0.262879	0.960728	SSRI_antidepressant	12.4696	35.8802	57.6099	0.097147	0.0918426	0.945398	0.344456	0.774352	NS	NS
METSYN.PWY	454	454	10	444	0.0750611	0.119893	0.531601	0.895224	0.160456	0.12579	0.202857	0.791861	SSRI_antidepressant	305	305	30	275	-0.0560699	0.0577563	0.332442	0.709624	-0.0797126	0.0615993	0.196792	0.708895	SSRI_antidepressant	1124	1124	28	1096	-0.10331	0.0426962	0.015695	0.587654	-0.114323	0.0450353	0.0112729	0.561766	SSRI_antidepressant	69.5682	299.779	548.556	0.0330067	-0.0743631	-2.25297	0.0242609	0.490645	NS	NS
PWY.5705	454	182	10	444	-0.414126	0.68145	0.543693	0.895224	-0.753039	0.715174	0.293006	0.831293	SSRI_antidepressant	305	85	30	275	-0.408335	0.297621	0.171103	0.651117	-0.336891	0.305923	0.271808	0.708895	SSRI_antidepressant	1124	347	28	1096	-0.0795989	0.354721	0.822488	0.999501	-0.125323	0.373809	0.737494	0.966162	SSRI_antidepressant	2.15343	11.2894	7.94743	0.216218	-0.286778	-1.32634	0.184727	0.756111	NS	NS
PWY0.1415	454	191	10	444	-0.511839	0.765216	0.503924	0.895224	-0.636127	0.805236	0.430007	0.88212	SSRI_antidepressant	305	96	30	275	-0.435052	0.323833	0.180151	0.662878	-0.360637	0.337942	0.286877	0.708895	SSRI_antidepressant	1124	352	28	1096	-0.147201	0.369468	0.690402	0.998298	-0.217913	0.38909	0.575556	0.960728	SSRI_antidepressant	1.70778	9.53579	7.32564	0.232062	-0.328555	-1.41581	0.156831	0.756111	NS	NS
PWY.6270	454	449	10	444	0.20369	0.33533	0.543885	0.895224	0.14751	0.338949	0.66366	0.939862	SSRI_antidepressant	305	299	30	275	0.255701	0.217077	0.239785	0.663151	0.264332	0.226663	0.244613	0.708895	SSRI_antidepressant	1124	1118	28	1096	0.176333	0.163713	0.281677	0.867826	0.160722	0.17181	0.349761	0.960728	SSRI_antidepressant	8.89314	21.2213	37.3108	0.121784	0.204921	1.68267	0.0924394	0.672841	NS	NS
PWY.7560	454	449	10	444	0.217701	0.344501	0.527767	0.895224	0.154708	0.34785	0.656744	0.939862	SSRI_antidepressant	305	299	30	275	0.254696	0.22104	0.250155	0.663151	0.262276	0.230596	0.256433	0.708895	SSRI_antidepressant	1124	1118	28	1096	0.181213	0.167942	0.280813	0.867826	0.163087	0.176106	0.35462	0.960728	SSRI_antidepressant	8.42597	20.4672	35.4553	0.124661	0.209364	1.67946	0.0930618	0.672841	NS	NS
PWY.6385	454	454	10	444	-0.0577463	0.101874	0.571117	0.895224	-0.0110679	0.106227	0.917071	0.990201	SSRI_antidepressant	305	305	30	275	-0.0517574	0.0624506	0.407915	0.732994	-0.0708336	0.0645376	0.273429	0.708895	SSRI_antidepressant	1124	1123	28	1096	-0.0369907	0.0448583	0.409769	0.973501	0.00840705	0.047312	0.858997	0.968493	SSRI_antidepressant	96.3554	256.405	496.952	0.0343055	-0.0438003	-1.27677	0.201683	0.756111	NS	NS
KDO.NAGLIPASYN.PWY	454	166	10	444	-0.378555	0.703906	0.590994	0.902477	-0.618964	0.736959	0.401476	0.857437	SSRI_antidepressant	305	72	30	275	-0.353948	0.275624	0.20009	0.662878	-0.351957	0.282957	0.21467	0.708895	SSRI_antidepressant	1124	285	28	1096	-0.188131	0.337947	0.577851	0.998298	-0.230082	0.355003	0.51705	0.960728	SSRI_antidepressant	2.01823	13.1634	8.75596	0.20439	-0.29537	-1.44513	0.148423	0.756111	NS	NS
PWY.7323	454	381	10	444	-0.406168	0.779615	0.602641	0.902477	-0.586546	0.809044	0.468888	0.88212	SSRI_antidepressant	305	230	30	275	-0.569108	0.43536	0.192148	0.662878	-0.486273	0.453102	0.284158	0.708895	SSRI_antidepressant	1124	837	28	1096	0.0940427	0.462526	0.838919	0.999501	0.0993443	0.489854	0.839327	0.968493	SSRI_antidepressant	1.64528	5.27598	4.67442	0.293665	-0.278661	-0.948909	0.342667	0.774352	NS	NS
PWY490.3	454	180	10	444	0.369567	0.702753	0.599235	0.902477	0.397348	0.749833	0.596467	0.939862	SSRI_antidepressant	305	128	30	275	-0.471344	0.355985	0.186499	0.662878	-0.488306	0.374134	0.192974	0.708895	SSRI_antidepressant	1124	483	28	1096	0.601257	0.395858	0.129078	0.858376	0.417053	0.420172	0.321139	0.960728	SSRI_antidepressant	2.02486	7.89107	6.38146	0.247709	0.0531258	0.214469	0.830181	0.968875	NS	NS
TRNA.CHARGING.PWY	454	454	10	444	-0.049537	0.0921525	0.591163	0.902477	-0.00352461	0.0943535	0.970221	0.990201	SSRI_antidepressant	305	305	30	275	-0.0423129	0.0410526	0.30353	0.681198	-0.0603936	0.043922	0.17031	0.708895	SSRI_antidepressant	1124	1124	28	1096	-0.0711943	0.0304869	0.0197079	0.587654	-0.0556885	0.0318458	0.0806313	0.960728	SSRI_antidepressant	117.757	593.359	1075.9	0.0236557	-0.0601774	-2.54389	0.0109626	0.335338	NS	NS
PWY.6803	454	208	10	444	-0.310367	0.827283	0.70772	0.955814	-0.360087	0.878022	0.681946	0.943989	SSRI_antidepressant	305	116	30	275	-0.55455	0.386748	0.152655	0.638812	-0.533072	0.411112	0.195881	0.708895	SSRI_antidepressant	1124	400	28	1096	-0.39962	0.420332	0.341949	0.871357	-0.491591	0.442541	0.266886	0.960728	SSRI_antidepressant	1.46114	6.68566	5.65998	0.269125	-0.465196	-1.72855	0.0838892	0.672841	NS	NS
PWY.7234	454	454	10	444	0.0825718	0.222368	0.710572	0.955814	0.0551537	0.234307	0.814027	0.985401	SSRI_antidepressant	305	305	30	275	-0.219681	0.118868	0.0655857	0.445069	-0.170202	0.120469	0.158892	0.708895	SSRI_antidepressant	1124	1124	28	1096	-0.210026	0.100504	0.0368701	0.671855	-0.196841	0.106268	0.0642552	0.960728	SSRI_antidepressant	20.2235	70.7728	98.9986	0.0725486	-0.182477	-2.51524	0.0118951	0.335338	NS	NS
THISYN.PWY	454	340	10	444	-0.338422	0.952323	0.722487	0.957545	-0.581157	1.00982	0.565277	0.933545	SSRI_antidepressant	305	221	30	275	-0.592818	0.49628	0.233223	0.663151	-0.634537	0.537461	0.238816	0.708895	SSRI_antidepressant	1124	869	28	1096	0.245756	0.513609	0.632396	0.998298	0.238022	0.549209	0.664817	0.960728	SSRI_antidepressant	1.10263	4.06018	3.79083	0.334195	-0.206451	-0.617756	0.536736	0.835855	NS	NS
GLUCARDEG.PWY	454	188	10	444	0.227479	0.694344	0.743358	0.957545	0.0844212	0.728907	0.907855	0.990201	SSRI_antidepressant	305	93	30	275	-0.441668	0.292106	0.131591	0.638812	-0.405368	0.31109	0.193691	0.708895	SSRI_antidepressant	1124	325	28	1096	-0.191945	0.339378	0.571794	0.998298	-0.0966868	0.356831	0.786474	0.968493	SSRI_antidepressant	2.0742	11.7198	8.68228	0.21093	-0.283451	-1.34382	0.179007	0.756111	NS	NS
PWY.6823	454	145	10	444	-0.207553	0.671825	0.757515	0.961587	-0.265861	0.689345	0.699947	0.955635	SSRI_antidepressant	305	68	30	275	-0.210259	0.238618	0.378957	0.732994	-0.281042	0.250402	0.262747	0.708895	SSRI_antidepressant	1124	234	28	1096	-0.23242	0.313496	0.458618	0.995786	-0.175911	0.328913	0.592883	0.960728	SSRI_antidepressant	2.21558	17.5627	10.175	0.182716	-0.217587	-1.19085	0.233713	0.774352	NS	NS
PWY.5863	454	294	10	444	0.234838	0.797104	0.768428	0.961587	-0.116217	0.823039	0.88778	0.990201	SSRI_antidepressant	305	171	30	275	-0.581405	0.40361	0.150773	0.638812	-0.529082	0.430479	0.220145	0.708895	SSRI_antidepressant	1124	652	28	1096	0.207373	0.446243	0.64223	0.998298	-0.198863	0.470666	0.672734	0.960728	SSRI_antidepressant	1.57388	6.13869	5.02179	0.280228	-0.169469	-0.604752	0.545344	0.844859	NS	NS
PWY0.1296	454	454	10	444	0.0241242	0.0888389	0.786099	0.967506	-0.0135462	0.0936197	0.885027	0.990201	SSRI_antidepressant	305	305	30	275	0.0684303	0.0514517	0.184545	0.662878	0.0620826	0.0539535	0.250917	0.708895	SSRI_antidepressant	1124	1124	28	1096	0.017503	0.0431352	0.68499	0.998298	0.0273305	0.0452803	0.546247	0.960728	SSRI_antidepressant	126.705	377.746	537.448	0.0309804	0.0367722	1.18695	0.235248	0.774352	NS	NS
ARGSYNBSUB.PWY	454	453	10	444	0.055108	0.223637	0.805475	0.981207	0.0772434	0.228208	0.735183	0.972654	SSRI_antidepressant	305	305	30	275	0.095673	0.114989	0.406067	0.732994	0.163259	0.119773	0.174026	0.708895	SSRI_antidepressant	1124	1124	28	1096	0.068696	0.105021	0.513174	0.998298	0.0500142	0.111014	0.652427	0.960728	SSRI_antidepressant	19.9947	75.6289	90.6659	0.0732666	0.0781896	1.06719	0.285885	0.774352	NS	NS
P105.PWY	454	217	10	444	-0.194526	0.905491	0.830001	0.989748	-0.619176	0.958768	0.51878	0.912442	SSRI_antidepressant	305	109	30	275	-0.687437	0.445012	0.123465	0.625291	-0.608994	0.461389	0.188007	0.708895	SSRI_antidepressant	1124	420	28	1096	0.118288	0.491444	0.809837	0.999501	0.0252788	0.51825	0.961106	0.979845	SSRI_antidepressant	1.21964	5.0496	4.14049	0.309942	-0.309208	-0.997631	0.318458	0.774352	NS	NS
PWY.7237	454	449	10	444	-0.00747656	0.263338	0.977363	0.992695	0.185243	0.27403	0.499446	0.902566	SSRI_antidepressant	305	305	30	275	0.153778	0.118378	0.194937	0.662878	0.152292	0.116466	0.192146	0.708895	SSRI_antidepressant	1124	1124	28	1096	-0.0175659	0.109518	0.8726	0.999501	0.0106722	0.11516	0.926181	0.968493	SSRI_antidepressant	14.4202	71.3606	83.3741	0.0768878	0.0555782	0.722847	0.469774	0.798661	NS	NS
PWY.5138	454	124	10	444	-0.0871421	0.525995	0.868492	0.992695	-0.364153	0.55207	0.509884	0.907473	SSRI_antidepressant	305	58	30	275	-0.187375	0.213385	0.380594	0.732994	-0.258248	0.222172	0.246132	0.708895	SSRI_antidepressant	1124	235	28	1096	0.0535099	0.249212	0.830028	0.999501	-0.0967334	0.263218	0.713316	0.960728	SSRI_antidepressant	3.61441	21.9619	16.1013	0.154899	-0.0856213	-0.552756	0.58043	0.858546	NS	NS
PWY.7392	454	227	10	444	-0.0166686	0.967028	0.986255	0.992695	-0.584716	1.01818	0.566105	0.933545	SSRI_antidepressant	305	184	30	275	-0.704112	0.501415	0.161285	0.638812	-0.620242	0.541337	0.252933	0.708895	SSRI_antidepressant	1124	808	28	1096	-0.0324644	0.537975	0.951891	0.999501	0.145732	0.569624	0.798124	0.968493	SSRI_antidepressant	1.06935	3.97746	3.45522	0.342956	-0.344691	-1.00506	0.314869	0.774352	NS	NS
PWY66.400	454	453	10	444	0.011876	0.309273	0.969387	0.992695	-0.15604	0.325076	0.631488	0.939862	SSRI_antidepressant	305	300	30	275	-0.291754	0.201109	0.147926	0.638812	-0.222655	0.201469	0.270116	0.708895	SSRI_antidepressant	1124	1118	28	1096	0.230827	0.171271	0.178021	0.864719	0.0996582	0.179822	0.579555	0.960728	SSRI_antidepressant	10.4548	24.725	34.0903	0.120151	0.0112533	0.0936595	0.92538	0.976915	NS	NS
PWY.561	454	202	10	444	-0.0777357	0.804376	0.923056	0.992695	-0.388446	0.859679	0.651623	0.939862	SSRI_antidepressant	305	109	30	275	-0.613282	0.41159	0.137274	0.638812	-0.547323	0.426611	0.200632	0.708895	SSRI_antidepressant	1124	417	28	1096	0.141334	0.461443	0.759443	0.998298	0.066421	0.4864	0.891407	0.968493	SSRI_antidepressant	1.54555	5.90296	4.69638	0.286948	-0.253322	-0.882814	0.377337	0.774352	NS	NS
PWY.6892	454	341	10	444	-0.10762	0.805359	0.893757	0.992695	-0.262644	0.852851	0.758274	0.984406	SSRI_antidepressant	305	221	30	275	-0.484156	0.408453	0.236826	0.663151	-0.478707	0.440652	0.27831	0.708895	SSRI_antidepressant	1124	870	28	1096	0.0940037	0.422432	0.823942	0.999501	0.0621153	0.451186	0.890526	0.968493	SSRI_antidepressant	1.54177	5.994	5.60384	0.275873	-0.193398	-0.701041	0.483277	0.798661	NS	NS
PWY.4041	454	247	10	444	0.055488	0.848891	0.947913	0.992695	-0.201631	0.887967	0.820486	0.989215	SSRI_antidepressant	305	131	30	275	-0.489541	0.39271	0.213534	0.663151	-0.450382	0.416924	0.281017	0.708895	SSRI_antidepressant	1124	508	28	1096	0.0220618	0.443352	0.960322	0.999501	-0.0583342	0.468946	0.901026	0.968493	SSRI_antidepressant	1.3877	6.48419	5.08747	0.277785	-0.230338	-0.829197	0.406993	0.774352	NS	NS
GLUTORN.PWY	454	454	10	444	0.0422088	0.238328	0.859509	0.992695	0.0527294	0.24176	0.827459	0.989641	SSRI_antidepressant	305	305	30	275	0.107951	0.120906	0.372661	0.731348	0.17793	0.126103	0.159429	0.708895	SSRI_antidepressant	1124	1124	28	1096	0.0949128	0.111239	0.393712	0.944338	0.0701356	0.11747	0.550598	0.960728	SSRI_antidepressant	17.6056	68.4074	80.8143	0.0774224	0.0946971	1.22312	0.221283	0.760502	NS	NS
GLYCOLYSIS.E.D	454	426	10	444	-0.0585669	0.58146	0.919816	0.992695	-0.111078	0.620391	0.857994	0.990201	SSRI_antidepressant	305	283	30	275	-0.515786	0.33121	0.120466	0.625291	-0.401081	0.354636	0.259096	0.708895	SSRI_antidepressant	1124	1065	28	1096	0.404774	0.315662	0.200003	0.867826	0.553835	0.331013	0.0945883	0.960728	SSRI_antidepressant	2.95774	9.11575	10.0359	0.212673	-0.0367597	-0.172846	0.862772	0.972595	NS	NS
PWY66.399	454	425	10	444	0.0113804	0.595524	0.984762	0.992695	-0.121342	0.62837	0.846975	0.990201	SSRI_antidepressant	305	295	30	275	-0.240598	0.164755	0.145287	0.638812	-0.180503	0.168726	0.285727	0.708895	SSRI_antidepressant	1124	1116	28	1096	0.108668	0.127554	0.394434	0.944338	0.0413222	0.134977	0.759556	0.968493	SSRI_antidepressant	2.81969	36.8403	61.4624	0.0994435	-0.021287	-0.214062	0.830499	0.968875	NS	NS
PWY.5005	454	354	10	444	0.0711358	0.826013	0.931411	0.992695	-0.169668	0.867165	0.844978	0.990201	SSRI_antidepressant	305	200	30	275	-0.698795	0.491986	0.156549	0.638812	-0.558297	0.51803	0.282138	0.708895	SSRI_antidepressant	1124	720	28	1096	0.211476	0.540508	0.695684	0.998298	0.318217	0.575725	0.580567	0.960728	SSRI_antidepressant	1.46564	4.13138	3.42291	0.332965	-0.228257	-0.685529	0.49301	0.804912	NS	NS
PWY.6277	454	454	10	444	-0.00183177	0.05132	0.971544	0.992695	0.00377429	0.0528233	0.943075	0.990201	SSRI_antidepressant	305	305	30	275	0.0269531	0.0220239	0.222042	0.663151	0.0256323	0.0227608	0.261181	0.708895	SSRI_antidepressant	1124	1124	28	1096	-0.0400702	0.0190008	0.0351791	0.671855	-0.04345	0.0199915	0.0299673	0.779346	SSRI_antidepressant	379.687	2061.63	2769.86	0.0138526	-0.0107686	-0.777366	0.436943	0.798661	NS	NS
PWY.7400	454	454	10	444	-0.024111	0.143586	0.866725	0.992695	-0.0122284	0.148847	0.934566	0.990201	SSRI_antidepressant	305	305	30	275	0.0712554	0.0788566	0.366938	0.731068	0.116787	0.0824122	0.157638	0.708895	SSRI_antidepressant	1124	1124	28	1096	0.0513159	0.0697166	0.461847	0.995786	0.0228777	0.0737924	0.7566	0.968493	SSRI_antidepressant	48.5036	160.814	205.744	0.0490844	0.0502271	1.02328	0.306176	0.774352	NS	NS
PWY0.41	454	98	10	444	0.0635223	0.52335	0.903449	0.992695	-0.0304271	0.539403	0.955044	0.990201	SSRI_antidepressant	305	61	30	275	-0.204095	0.227406	0.37019	0.731068	-0.253188	0.234453	0.281183	0.708895	SSRI_antidepressant	1124	211	28	1096	-0.00913952	0.29163	0.975004	0.999501	-0.0225898	0.306134	0.941191	0.973758	SSRI_antidepressant	3.65103	19.3373	11.758	0.169647	-0.110003	-0.648422	0.516712	0.813142	NS	NS
HISDEG.PWY	454	447	10	444	0.0543774	0.338007	0.872267	0.992695	-0.0403987	0.355187	0.909504	0.990201	SSRI_antidepressant	305	300	30	275	-0.173131	0.216235	0.423977	0.739605	-0.266766	0.227717	0.242482	0.708895	SSRI_antidepressant	1124	1113	28	1096	0.0938081	0.178256	0.598817	0.998298	0.15011	0.190576	0.431071	0.960728	SSRI_antidepressant	8.75284	21.3868	31.4711	0.127401	-0.00445579	-0.0349746	0.9721	0.983617	NS	NS
ARGSYN.PWY	454	454	10	444	-0.014188	0.156427	0.927772	0.992695	0.00187452	0.161477	0.990744	0.990744	SSRI_antidepressant	305	305	30	275	0.0764708	0.0833975	0.359919	0.729126	0.124727	0.087105	0.15336	0.708895	SSRI_antidepressant	1124	1124	28	1096	0.0551946	0.0740301	0.456085	0.995786	0.024782	0.0783292	0.751774	0.968493	SSRI_antidepressant	40.8673	143.778	182.467	0.0521916	0.0558036	1.06921	0.284976	0.774352	NS	NS
PWY.7115	454	385	10	444	-0.391381	0.731798	0.593045	0.902477	-0.445592	0.756295	0.556077	0.933545	SSRI_antidepressant	305	287	30	275	0.240823	0.279794	0.390087	0.732994	0.30278	0.290485	0.298215	0.730871	SSRI_antidepressant	1124	1051	28	1096	0.161435	0.294672	0.583907	0.998298	-0.150727	0.309478	0.626333	0.960728	SSRI_antidepressant	1.86732	12.7739	11.5166	0.195524	0.160739	0.822096	0.411022	0.774352	NS	NS
PWY.5723	454	217	10	444	0.44516	0.923995	0.630205	0.916661	0.0114036	0.968717	0.990614	0.990744	SSRI_antidepressant	305	120	30	275	-0.553758	0.447328	0.216719	0.663151	-0.478513	0.473578	0.313219	0.755262	SSRI_antidepressant	1124	433	28	1096	-0.0253348	0.484168	0.958278	0.999501	-0.189108	0.507402	0.709446	0.960728	SSRI_antidepressant	1.17128	4.99744	4.26586	0.309573	-0.2256	-0.728746	0.466157	0.798661	NS	NS
PWY.5083	454	270	10	444	0.141191	0.836424	0.86603	0.992695	-0.0385581	0.880264	0.965084	0.990201	SSRI_antidepressant	305	154	30	275	-0.471761	0.403687	0.243487	0.663151	-0.427865	0.421273	0.310727	0.755262	SSRI_antidepressant	1124	563	28	1096	-0.165878	0.443597	0.708522	0.998298	-0.318923	0.468526	0.496211	0.960728	SSRI_antidepressant	1.42938	6.13634	5.08186	0.281188	-0.279582	-0.994291	0.320081	0.774352	NS	NS
PWY.5347	454	454	10	444	0.117455	0.11023	0.287225	0.790093	0.187374	0.11543	0.105335	0.767708	SSRI_antidepressant	305	305	30	275	-0.0524748	0.0542813	0.334473	0.709624	-0.0570453	0.0584418	0.329913	0.757729	SSRI_antidepressant	1124	1124	28	1096	-0.068443	0.0374992	0.0682418	0.790505	-0.0840393	0.0395633	0.0338846	0.779346	SSRI_antidepressant	82.3	339.391	711.141	0.029711	-0.0501536	-1.68805	0.091402	0.672841	NS	NS
ARG.POLYAMINE.SYN	454	440	10	444	-0.251368	0.244947	0.305377	0.790093	-0.248429	0.258214	0.336607	0.831293	SSRI_antidepressant	305	298	30	275	-0.0835349	0.123996	0.501052	0.784373	-0.132377	0.134879	0.327312	0.757729	SSRI_antidepressant	1124	1111	28	1096	-0.100725	0.09636	0.296119	0.867826	-0.0567836	0.101861	0.577331	0.960728	SSRI_antidepressant	16.667	65.0409	107.698	0.0726614	-0.108078	-1.48742	0.136905	0.756111	NS	NS
PWY.6595	454	427	10	444	0.561848	0.570362	0.325132	0.790093	0.533434	0.592007	0.368103	0.843027	SSRI_antidepressant	305	299	30	275	-0.0273877	0.125977	0.828049	0.927494	-0.121071	0.126943	0.341119	0.757729	SSRI_antidepressant	1124	1117	28	1096	-0.164389	0.118664	0.166232	0.858376	-0.123099	0.124802	0.324183	0.960728	SSRI_antidepressant	3.07397	63.0111	71.0169	0.085404	-0.085141	-0.99692	0.318803	0.774352	NS	NS
PWY.6700	454	454	10	444	-0.105945	0.0966712	0.273713	0.790093	-0.0707324	0.101165	0.48485	0.894878	SSRI_antidepressant	305	305	30	275	-0.0883183	0.0631148	0.162755	0.638812	-0.0642491	0.0680674	0.346082	0.757729	SSRI_antidepressant	1124	1124	28	1096	0.0446549	0.0430249	0.299548	0.867826	0.0412488	0.0454345	0.364149	0.960728	SSRI_antidepressant	107.005	251.037	540.208	0.0333658	-0.010448	-0.313136	0.754178	0.946501	NS	NS
PWY.4981	454	454	10	444	-0.170485	0.218071	0.43477	0.861407	-0.223332	0.22804	0.328012	0.831293	SSRI_antidepressant	305	305	30	275	0.0643923	0.110295	0.559784	0.814313	0.113789	0.119552	0.342076	0.757729	SSRI_antidepressant	1124	1124	28	1096	-0.0196726	0.0947714	0.835596	0.999501	-0.0344667	0.100779	0.732417	0.966162	SSRI_antidepressant	21.0283	82.2034	111.338	0.0682677	-0.00224655	-0.032908	0.973748	0.983617	NS	NS
PANTO.PWY	454	454	10	444	-0.068092	0.0801698	0.396165	0.861407	-0.0698169	0.0821042	0.395662	0.85357	SSRI_antidepressant	305	305	30	275	-0.060153	0.0518316	0.246755	0.663151	-0.0529797	0.0544698	0.331622	0.757729	SSRI_antidepressant	1124	1124	28	1096	-0.0018825	0.0365555	0.958939	0.999501	-0.000606091	0.0388166	0.987545	0.990859	SSRI_antidepressant	155.589	372.23	748.331	0.027993	-0.0269513	-0.962786	0.335655	0.774352	NS	NS
HOMOSER.METSYN.PWY	454	454	10	444	0.0960889	0.153573	0.531847	0.895224	0.199338	0.161275	0.217192	0.811257	SSRI_antidepressant	305	305	30	275	-0.0577919	0.0748597	0.440728	0.745816	-0.0769249	0.0806591	0.341112	0.757729	SSRI_antidepressant	1124	1124	28	1096	-0.146568	0.058358	0.0121619	0.587654	-0.15954	0.0615186	0.00963373	0.561766	SSRI_antidepressant	42.4006	178.445	293.629	0.0440878	-0.0957773	-2.17242	0.0298237	0.524105	NS	NS
PWY4FS.7	454	433	10	444	0.349319	0.603604	0.563074	0.895224	0.161949	0.638182	0.799808	0.985401	SSRI_antidepressant	305	268	30	275	-0.460404	0.402149	0.253187	0.663151	-0.413688	0.425247	0.331534	0.757729	SSRI_antidepressant	1124	1013	28	1096	0.415664	0.404465	0.304318	0.867826	0.411883	0.428856	0.337058	0.960728	SSRI_antidepressant	2.74471	6.18338	6.11278	0.257848	0.0434014	0.168322	0.86633	0.972595	NS	NS
PWY4FS.8	454	433	10	444	0.349319	0.603554	0.563041	0.895224	0.161745	0.638154	0.800046	0.985401	SSRI_antidepressant	305	268	30	275	-0.460403	0.402149	0.253187	0.663151	-0.413687	0.425247	0.331534	0.757729	SSRI_antidepressant	1124	1013	28	1096	0.415665	0.404465	0.304318	0.867826	0.411884	0.428856	0.337057	0.960728	SSRI_antidepressant	2.74516	6.18338	6.11278	0.257844	0.0434109	0.168361	0.866299	0.972595	NS	NS
PWY.5030	454	434	10	444	0.265068	0.513204	0.605768	0.902619	0.121372	0.549689	0.825361	0.989641	SSRI_antidepressant	305	294	30	275	-0.199419	0.18367	0.278507	0.664707	-0.1822	0.19265	0.345177	0.757729	SSRI_antidepressant	1124	1102	28	1096	0.0603326	0.167715	0.719116	0.998298	0.132832	0.178046	0.455802	0.960728	SSRI_antidepressant	3.79683	29.643	35.5514	0.120393	-0.0400057	-0.332291	0.73967	0.937124	NS	NS
TCA.GLYOX.BYPASS	454	233	10	444	-0.289394	0.865265	0.738194	0.957545	-0.67481	0.915583	0.461541	0.88212	SSRI_antidepressant	305	130	30	275	-0.523428	0.422377	0.21623	0.663151	-0.416229	0.441978	0.347187	0.757729	SSRI_antidepressant	1124	493	28	1096	0.0301436	0.46266	0.948064	0.999501	-0.0974029	0.488413	0.841966	0.968493	SSRI_antidepressant	1.33568	5.60531	4.67171	0.293449	-0.273812	-0.93308	0.350779	0.774352	NS	NS
GLYCOLYSIS.TCA.GLYOX.BYPASS	454	232	10	444	-0.272243	0.928656	0.76954	0.961587	-0.709834	0.986078	0.472038	0.88212	SSRI_antidepressant	305	128	30	275	-0.572609	0.462164	0.21633	0.663151	-0.467075	0.484329	0.33574	0.757729	SSRI_antidepressant	1124	483	28	1096	-0.0352082	0.503687	0.944285	0.999501	-0.0884941	0.532635	0.868075	0.968493	SSRI_antidepressant	1.15955	4.68174	3.94165	0.319717	-0.320483	-1.0024	0.316152	0.774352	NS	NS
PWY.5840	454	258	10	444	0.224733	0.947929	0.812707	0.982019	0.079646	0.994596	0.936215	0.990201	SSRI_antidepressant	305	143	30	275	-0.584155	0.491583	0.235656	0.663151	-0.508972	0.522782	0.331155	0.757729	SSRI_antidepressant	1124	582	28	1096	0.0138872	0.527165	0.978988	0.999501	-0.388865	0.556001	0.484455	0.960728	SSRI_antidepressant	1.11288	4.13815	3.59838	0.336158	-0.239253	-0.711729	0.476632	0.798661	NS	NS
PWY0.1241	454	246	10	444	-0.0485332	0.760696	0.949158	0.992695	-0.440771	0.786605	0.575559	0.933545	SSRI_antidepressant	305	133	30	275	-0.40338	0.341759	0.238819	0.663151	-0.333915	0.359267	0.353514	0.765947	SSRI_antidepressant	1124	496	28	1096	-0.0865626	0.389125	0.824001	0.999501	-0.273117	0.407652	0.503018	0.960728	SSRI_antidepressant	1.72814	8.56171	6.60422	0.243295	-0.243232	-0.999741	0.317436	0.774352	NS	NS
CENTFERM.PWY	454	266	10	444	1.7833	0.81307	0.028811	0.644231	1.75469	0.849209	0.0394513	0.592807	SSRI_antidepressant	305	221	30	275	-0.527023	0.404362	0.193463	0.662878	-0.384477	0.420603	0.361493	0.777601	SSRI_antidepressant	1124	939	28	1096	-0.686232	0.391014	0.0795325	0.790505	-0.55188	0.414262	0.183077	0.960728	SSRI_antidepressant	1.51267	6.11589	6.54057	0.265661	-0.353869	-1.33203	0.182851	0.756111	NS	NS
PWY.6590	454	266	10	444	1.86332	0.848879	0.0286852	0.644231	1.82922	0.886187	0.0396526	0.592807	SSRI_antidepressant	305	221	30	275	-0.542433	0.422845	0.200552	0.662878	-0.395212	0.439774	0.369648	0.789462	SSRI_antidepressant	1124	939	28	1096	-0.715957	0.406045	0.0781329	0.790505	-0.576496	0.430191	0.180498	0.960728	SSRI_antidepressant	1.38774	5.59291	6.06528	0.276861	-0.367199	-1.32629	0.184743	0.756111	NS	NS
PWY.6386	454	454	10	444	-0.058465	0.0437929	0.182568	0.790093	-0.0634293	0.0446976	0.156674	0.791253	SSRI_antidepressant	305	305	30	275	0.0190387	0.0224375	0.396859	0.732994	0.0208297	0.0234842	0.375945	0.796649	SSRI_antidepressant	1124	1124	28	1096	-0.0249704	0.0205715	0.225071	0.867826	-0.0271635	0.0214781	0.206253	0.960728	SSRI_antidepressant	521.427	1986.33	2363.02	0.0143285	-0.0106089	-0.740405	0.459054	0.798661	NS	NS
FUC.RHAMCAT.PWY	454	253	10	444	0.91796	0.920751	0.31933	0.790093	0.457874	0.969382	0.636947	0.939862	SSRI_antidepressant	305	155	30	275	-0.536556	0.477586	0.26214	0.664707	-0.445059	0.513721	0.387088	0.796649	SSRI_antidepressant	1124	541	28	1096	0.19012	0.529956	0.719852	0.998298	-0.0561161	0.558085	0.919926	0.968493	SSRI_antidepressant	1.17955	4.38426	3.56058	0.331053	-0.0649563	-0.196211	0.844445	0.971112	NS	NS
GLYOXYLATE.BYPASS	454	252	10	444	-0.557781	0.840781	0.507418	0.895224	-1.01221	0.885734	0.253813	0.828563	SSRI_antidepressant	305	142	30	275	-0.476349	0.418153	0.255545	0.663151	-0.380579	0.438651	0.386394	0.796649	SSRI_antidepressant	1124	571	28	1096	-0.0756559	0.452707	0.867307	0.999501	-0.0908747	0.477789	0.84919	0.968493	SSRI_antidepressant	1.4146	5.71912	4.87939	0.288518	-0.323188	-1.12017	0.262643	0.774352	NS	NS
BIOTIN.BIOSYNTHESIS.PWY	454	322	10	444	0.401384	0.876779	0.647328	0.932643	0.0718822	0.900906	0.936445	0.990201	SSRI_antidepressant	305	181	30	275	-0.528196	0.461801	0.253635	0.663151	-0.427308	0.489855	0.383829	0.796649	SSRI_antidepressant	1124	691	28	1096	-0.498717	0.500106	0.318873	0.871357	-0.548628	0.526443	0.29758	0.960728	SSRI_antidepressant	1.30083	4.68912	3.9983	0.316414	-0.395331	-1.24941	0.211515	0.756111	NS	NS
MET.SAM.PWY	454	454	10	444	0.0503405	0.119968	0.674976	0.941252	0.132273	0.125869	0.29397	0.831293	SSRI_antidepressant	305	305	30	275	-0.0468741	0.0625601	0.454292	0.746847	-0.0581462	0.0673872	0.388999	0.796649	SSRI_antidepressant	1124	1124	28	1096	-0.108705	0.0462772	0.0189985	0.587654	-0.118937	0.048647	0.0146494	0.625739	SSRI_antidepressant	69.481	255.508	466.944	0.0355349	-0.0748019	-2.10502	0.0352892	0.527573	NS	NS
PWY.6519	454	322	10	444	0.359821	0.852726	0.673257	0.941252	0.0454767	0.876498	0.958647	0.990201	SSRI_antidepressant	305	181	30	275	-0.508266	0.44543	0.254757	0.663151	-0.414965	0.472589	0.380706	0.796649	SSRI_antidepressant	1124	691	28	1096	-0.493104	0.483773	0.308286	0.867826	-0.543664	0.509202	0.285905	0.960728	SSRI_antidepressant	1.37525	5.04013	4.27285	0.305877	-0.390509	-1.27668	0.201714	0.756111	NS	NS
PWY.7388	454	329	10	444	0.859096	0.834562	0.303861	0.790093	0.429423	0.866063	0.620286	0.939862	SSRI_antidepressant	305	187	30	275	-0.477276	0.431431	0.269504	0.664707	-0.393388	0.46112	0.39437	0.802153	SSRI_antidepressant	1124	708	28	1096	-0.0301963	0.46744	0.948505	0.999501	-0.231416	0.493544	0.639245	0.960728	SSRI_antidepressant	1.43576	5.37252	4.57665	0.29637	-0.129023	-0.435343	0.663313	0.906156	NS	NS
HSERMETANA.PWY	454	447	10	444	0.223852	0.230029	0.331038	0.790093	0.321913	0.234806	0.171189	0.791253	SSRI_antidepressant	305	305	30	275	-0.0379052	0.0857733	0.658875	0.876215	-0.0758321	0.0915319	0.408175	0.802492	SSRI_antidepressant	1124	1124	28	1096	-0.125839	0.0758062	0.097196	0.858376	-0.120471	0.0798885	0.131853	0.960728	SSRI_antidepressant	18.8988	135.924	174.017	0.0551453	-0.0693948	-1.2584	0.208247	0.756111	NS	NS
FASYN.INITIAL.PWY	454	329	10	444	0.873813	0.844931	0.301621	0.790093	0.432524	0.876476	0.621946	0.939862	SSRI_antidepressant	305	187	30	275	-0.480102	0.436988	0.272803	0.664707	-0.395091	0.467073	0.398381	0.802492	SSRI_antidepressant	1124	709	28	1096	-0.0313751	0.472166	0.947032	0.999501	-0.280201	0.498527	0.574194	0.960728	SSRI_antidepressant	1.40074	5.23674	4.48549	0.29984	-0.128645	-0.429045	0.66789	0.906156	NS	NS
PWY.7664	454	329	10	444	0.954058	0.873006	0.275064	0.790093	0.471421	0.905791	0.603039	0.939862	SSRI_antidepressant	305	187	30	275	-0.493461	0.458683	0.282877	0.664707	-0.405375	0.490385	0.409184	0.802492	SSRI_antidepressant	1124	708	28	1096	-0.0148685	0.495051	0.976045	0.999501	-0.224681	0.522571	0.667316	0.960728	SSRI_antidepressant	1.3121	4.75309	4.08038	0.313951	-0.113775	-0.362399	0.717054	0.928135	NS	NS
PWY.5188	454	453	10	444	0.0746915	0.115379	0.517741	0.895224	0.126184	0.119358	0.291073	0.831293	SSRI_antidepressant	305	305	30	275	-0.0253862	0.0574345	0.658809	0.876215	-0.0485479	0.0586679	0.408702	0.802492	SSRI_antidepressant	1124	1124	28	1096	0.0229921	0.0469483	0.62442	0.998298	-0.00454956	0.0492287	0.926384	0.968493	SSRI_antidepressant	75.1186	303.147	453.691	0.0346696	0.0100321	0.289362	0.772304	0.953534	NS	NS
PWY.6285	454	153	10	444	-0.279914	0.897387	0.755249	0.961587	-0.784565	0.924922	0.39681	0.85357	SSRI_antidepressant	305	90	30	275	-0.437181	0.436123	0.31695	0.689125	-0.379596	0.451874	0.401642	0.802492	SSRI_antidepressant	1124	307	28	1096	-0.316392	0.470559	0.501484	0.998298	-0.746106	0.493389	0.130775	0.960728	SSRI_antidepressant	1.24177	5.25754	4.51618	0.301299	-0.369931	-1.22779	0.219527	0.760502	NS	NS
DTDPRHAMSYN.PWY	454	454	10	444	0.00500383	0.0974113	0.959056	0.992695	0.0904835	0.0984717	0.358739	0.837993	SSRI_antidepressant	305	305	30	275	-0.0372088	0.0489728	0.447984	0.745816	-0.043677	0.0530011	0.41064	0.802492	SSRI_antidepressant	1124	1124	28	1096	-0.0287791	0.0383443	0.453087	0.995786	-0.00921196	0.0404292	0.819803	0.968493	SSRI_antidepressant	105.386	416.956	680.139	0.0288377	-0.0287413	-0.996656	0.318932	0.774352	NS	NS
CRNFORCAT.PWY	454	169	10	444	1.99284	0.844401	0.0187096	0.644231	2.27178	0.889362	0.0110098	0.425282	SSRI_antidepressant	305	148	30	275	0.679204	0.514703	0.18798	0.662878	0.440345	0.547063	0.421587	0.802895	SSRI_antidepressant	1124	619	28	1096	-1.19258	0.55931	0.0332048	0.671855	-1.11044	0.592453	0.0611586	0.960728	SSRI_antidepressant	1.4025	3.77474	3.19665	0.34557	0.184682	0.534426	0.593047	0.864981	NS	NS
PWYG.321	454	319	10	444	1.01539	0.889508	0.254276	0.790093	0.671927	0.925205	0.468116	0.88212	SSRI_antidepressant	305	187	30	275	-0.493752	0.46195	0.286005	0.664707	-0.401966	0.494081	0.416628	0.802895	SSRI_antidepressant	1124	708	28	1096	-0.0181582	0.498105	0.970927	0.999501	-0.226368	0.525939	0.666986	0.960728	SSRI_antidepressant	1.26386	4.68609	4.03049	0.316537	-0.11058	-0.349342	0.726833	0.932717	NS	NS
FASYN.ELONG.PWY	454	329	10	444	0.968832	0.88541	0.274461	0.790093	0.475404	0.919738	0.605521	0.939862	SSRI_antidepressant	305	187	30	275	-0.497598	0.467384	0.287899	0.664707	-0.404513	0.499969	0.419199	0.802895	SSRI_antidepressant	1124	710	28	1096	-0.0242991	0.503266	0.961499	0.999501	-0.284158	0.531384	0.592933	0.960728	SSRI_antidepressant	1.27559	4.57775	3.94826	0.319412	-0.116102	-0.363487	0.716241	0.928135	NS	NS
LACTOSECAT.PWY	454	452	10	444	-0.315474	0.385567	0.413686	0.861407	-0.355656	0.400718	0.375325	0.843027	SSRI_antidepressant	305	302	30	275	0.0982115	0.120218	0.414646	0.732994	0.102648	0.126917	0.419416	0.802895	SSRI_antidepressant	1124	1117	28	1096	0.0121056	0.131329	0.926574	0.999501	0.0459433	0.138391	0.73997	0.966162	SSRI_antidepressant	6.72667	69.1932	57.9798	0.0864192	0.0401447	0.464535	0.642265	0.89737	NS	NS
PWY.5695	454	454	10	444	-0.234948	0.109008	0.03168	0.644231	-0.297599	0.114159	0.00948116	0.425282	SSRI_antidepressant	305	305	30	275	-0.0519099	0.0660672	0.432664	0.745816	-0.0456763	0.0676372	0.500072	0.803947	SSRI_antidepressant	1124	1124	28	1096	0.0238453	0.0524615	0.649537	0.998298	0.0300893	0.055223	0.585956	0.960728	SSRI_antidepressant	84.1562	229.101	363.344	0.0384444	-0.0339947	-0.884256	0.376558	0.774352	NS	NS
PWY.5100	454	454	10	444	0.259188	0.123511	0.0364436	0.644231	0.31636	0.127136	0.0132513	0.425282	SSRI_antidepressant	305	305	30	275	-0.0278038	0.0633845	0.661231	0.876215	-0.043186	0.0664161	0.516107	0.803947	SSRI_antidepressant	1124	1124	28	1096	-0.0595247	0.0530822	0.262372	0.867826	-0.0508505	0.0561751	0.365554	0.960728	SSRI_antidepressant	65.5526	248.905	354.897	0.038652	-0.0165162	-0.427306	0.669156	0.906156	NS	NS
PWY.5104	454	440	10	444	0.605907	0.33625	0.0722611	0.757495	0.751728	0.339631	0.0274599	0.547367	SSRI_antidepressant	305	305	30	275	-0.133418	0.1412	0.34549	0.723041	-0.105077	0.14721	0.475992	0.803947	SSRI_antidepressant	1124	1123	28	1096	0.133485	0.131305	0.30956	0.867826	0.141718	0.137339	0.302359	0.960728	SSRI_antidepressant	8.84454	50.1566	58.0017	0.0924489	0.0547814	0.592559	0.553476	0.853038	NS	NS
PWY0.1061	454	443	10	444	0.742065	0.403518	0.0666112	0.757495	0.427362	0.40294	0.28953	0.831293	SSRI_antidepressant	305	302	30	275	0.140053	0.195604	0.474556	0.760363	0.152814	0.203019	0.452304	0.803947	SSRI_antidepressant	1124	1110	28	1096	0.0850536	0.174846	0.626745	0.998298	-0.137727	0.178041	0.439359	0.960728	SSRI_antidepressant	6.14149	26.1363	32.7108	0.124046	0.169261	1.36451	0.172409	0.756111	NS	NS
PWY.621	454	454	10	444	0.296546	0.166806	0.0761347	0.757802	0.388098	0.174801	0.0269692	0.547367	SSRI_antidepressant	305	305	30	275	0.0287814	0.0662129	0.664112	0.876215	0.0535602	0.0691399	0.439237	0.803947	SSRI_antidepressant	1124	1124	28	1096	0.0236694	0.0636598	0.710104	0.998298	0.0289203	0.0674131	0.668009	0.960728	SSRI_antidepressant	35.9397	228.095	246.757	0.0442464	0.045152	1.02047	0.307507	0.774352	NS	NS
PEPTIDOGLYCANSYN.PWY	454	454	10	444	-0.0656612	0.0436159	0.132938	0.790093	-0.0670251	0.0449102	0.13639	0.767708	SSRI_antidepressant	305	305	30	275	0.013588	0.0208044	0.514199	0.787602	0.0157736	0.0214542	0.462894	0.803947	SSRI_antidepressant	1124	1124	28	1096	-0.0230563	0.0187882	0.22002	0.867826	-0.0281134	0.0195782	0.151309	0.960728	SSRI_antidepressant	525.667	2310.42	2832.9	0.0132815	-0.0120723	-0.908959	0.363372	0.774352	NS	NS
BRANCHED.CHAIN.AA.SYN.PWY	454	454	10	444	0.115452	0.0824967	0.162391	0.790093	0.148657	0.0878186	0.0912975	0.767708	SSRI_antidepressant	305	305	30	275	-0.0229547	0.0358868	0.522901	0.789937	-0.025676	0.0388772	0.509552	0.803947	SSRI_antidepressant	1124	1124	28	1096	-0.0817726	0.0247432	0.000980568	0.160813	-0.07902	0.026149	0.00257149	0.384438	SSRI_antidepressant	146.936	776.48	1633.39	0.0197766	-0.0525759	-2.65849	0.00784909	0.335338	NS	NS
PWY.7117	454	384	10	444	-1.58359	1.04555	0.130594	0.790093	-1.66713	1.09676	0.129295	0.767708	SSRI_antidepressant	305	286	30	275	0.186544	0.436914	0.669719	0.876215	0.318908	0.467717	0.495938	0.803947	SSRI_antidepressant	1124	1054	28	1096	-0.0218005	0.435219	0.960059	0.999501	-0.230525	0.462127	0.617998	0.960728	SSRI_antidepressant	0.914774	5.23852	5.27939	0.295751	-0.0513008	-0.17346	0.86229	0.972595	NS	NS
GLUCOSE1PMETAB.PWY	454	263	10	444	-0.852458	0.846524	0.314486	0.790093	-1.23451	0.892158	0.167219	0.791253	SSRI_antidepressant	305	139	30	275	-0.454658	0.425118	0.285716	0.664707	-0.337129	0.452305	0.456718	0.803947	SSRI_antidepressant	1124	537	28	1096	-0.13517	0.460714	0.769277	0.998298	-0.202228	0.486515	0.677737	0.960728	SSRI_antidepressant	1.39547	5.53326	4.71127	0.293105	-0.373037	-1.27271	0.203123	0.756111	NS	NS
PWY.6387	454	454	10	444	-0.05694	0.0435236	0.191483	0.790093	-0.0617693	0.0444856	0.165768	0.791253	SSRI_antidepressant	305	305	30	275	0.014326	0.0222396	0.519985	0.789937	0.0158557	0.0232127	0.495197	0.803947	SSRI_antidepressant	1124	1124	28	1096	-0.0228675	0.0198984	0.250718	0.867826	-0.0251577	0.0207817	0.226327	0.960728	SSRI_antidepressant	527.898	2021.84	2525.58	0.0140368	-0.0115948	-0.826029	0.408788	0.774352	NS	NS
PWY.6113	454	281	10	444	1.45393	0.941643	0.123301	0.790093	1.12896	0.975166	0.247677	0.828563	SSRI_antidepressant	305	182	30	275	-0.393495	0.481577	0.414526	0.732994	-0.356225	0.512844	0.487913	0.803947	SSRI_antidepressant	1124	699	28	1096	0.0662287	0.51723	0.898136	0.999501	-0.118405	0.548406	0.829101	0.968493	SSRI_antidepressant	1.12779	4.31189	3.73794	0.330092	0.0207655	0.0629082	0.94984	0.976915	NS	NS
GALACT.GLUCUROCAT.PWY	454	453	10	444	-0.332506	0.247642	0.180078	0.790093	-0.302661	0.26424	0.252745	0.828563	SSRI_antidepressant	305	303	30	275	-0.0683964	0.114902	0.552133	0.812739	-0.0927836	0.122009	0.447675	0.803947	SSRI_antidepressant	1124	1121	28	1096	-0.0742777	0.0906132	0.412551	0.973501	-0.0136916	0.0961604	0.886804	0.968493	SSRI_antidepressant	16.3062	75.7436	121.791	0.068384	-0.0918854	-1.34367	0.179056	0.756111	NS	NS
PWY.6124	454	454	10	444	0.155205	0.113076	0.1706	0.790093	0.113385	0.116362	0.330456	0.831293	SSRI_antidepressant	305	305	30	275	-0.0551299	0.0613552	0.369627	0.731068	-0.0412316	0.0634313	0.516247	0.803947	SSRI_antidepressant	1124	1124	28	1096	0.0349284	0.0450066	0.43787	0.995786	0.0502631	0.0475296	0.290516	0.960728	SSRI_antidepressant	78.2098	265.642	493.682	0.034554	0.017596	0.509231	0.61059	0.874231	NS	NS
PWY.6608	454	453	10	444	-0.226242	0.152369	0.138315	0.790093	-0.145746	0.156031	0.350836	0.831293	SSRI_antidepressant	305	305	30	275	-0.0568253	0.0695753	0.414731	0.732994	-0.0533424	0.074669	0.475625	0.803947	SSRI_antidepressant	1124	1124	28	1096	0.0109605	0.0513145	0.830902	0.999501	0.0549758	0.0536942	0.306131	0.960728	SSRI_antidepressant	43.0733	206.581	379.769	0.0398592	-0.0275197	-0.690422	0.489929	0.804883	NS	NS
PWY.5971	454	289	10	444	1.42514	0.950565	0.134528	0.790093	0.974545	0.983882	0.322528	0.831293	SSRI_antidepressant	305	182	30	275	-0.413087	0.480819	0.390958	0.732994	-0.379041	0.512471	0.460179	0.803947	SSRI_antidepressant	1124	699	28	1096	0.0647663	0.515812	0.900101	0.999501	-0.126841	0.546737	0.816585	0.968493	SSRI_antidepressant	1.10672	4.32551	3.75853	0.329856	0.00368166	0.0111614	0.991095	0.997769	NS	NS
PWY.6284	454	289	10	444	1.32703	0.920581	0.150153	0.790093	0.895032	0.954229	0.348834	0.831293	SSRI_antidepressant	305	182	30	275	-0.375558	0.477902	0.432581	0.745816	-0.338108	0.508471	0.506662	0.803947	SSRI_antidepressant	1124	699	28	1096	0.0926308	0.512407	0.856576	0.999501	-0.0890371	0.543338	0.869864	0.968493	SSRI_antidepressant	1.17998	4.37848	3.80864	0.326736	0.0292835	0.0896244	0.928586	0.976915	NS	NS
PWY.2942	454	454	10	444	-0.0843164	0.0568421	0.13871	0.790093	-0.0596824	0.0592255	0.314213	0.831293	SSRI_antidepressant	305	305	30	275	0.0194631	0.0290835	0.503902	0.784373	0.0243018	0.0310366	0.434362	0.803947	SSRI_antidepressant	1124	1124	28	1096	0.00638593	0.023633	0.787047	0.999501	-0.0126848	0.0248023	0.609152	0.960728	SSRI_antidepressant	309.5	1182.24	1790.44	0.017455	0.00254335	0.14571	0.884151	0.975502	NS	NS
ARO.PWY	454	454	10	444	-0.0540854	0.0496022	0.276161	0.790093	-0.0561985	0.0525184	0.285257	0.831293	SSRI_antidepressant	305	305	30	275	0.0155188	0.0254579	0.542616	0.805751	0.0170936	0.0261595	0.514067	0.803947	SSRI_antidepressant	1124	1124	28	1096	-0.0303875	0.0218892	0.165343	0.858376	-0.0293209	0.0229148	0.200977	0.960728	SSRI_antidepressant	406.442	1542.96	2087.08	0.0157398	-0.0152258	-0.967348	0.33337	0.774352	NS	NS
PWY.6282	454	329	10	444	0.982662	0.876765	0.262995	0.790093	0.507135	0.909925	0.577611	0.933545	SSRI_antidepressant	305	187	30	275	-0.488336	0.469823	0.299459	0.681198	-0.398191	0.502476	0.428805	0.803947	SSRI_antidepressant	1124	708	28	1096	-0.00103768	0.505512	0.998363	0.999501	-0.202505	0.533981	0.704587	0.960728	SSRI_antidepressant	1.30087	4.53035	3.91324	0.320347	-0.0962683	-0.300512	0.763786	0.951551	NS	NS
PWY.5838	454	199	10	444	-0.846458	0.937137	0.366896	0.851423	-1.2678	0.982169	0.197518	0.791861	SSRI_antidepressant	305	93	30	275	-0.390292	0.440473	0.376292	0.732994	-0.346227	0.464743	0.456943	0.803947	SSRI_antidepressant	1124	359	28	1096	-0.160446	0.484613	0.740646	0.998298	-0.33387	0.510553	0.513291	0.960728	SSRI_antidepressant	1.13866	5.1542	4.25804	0.307861	-0.346762	-1.12636	0.260014	0.774352	NS	NS
PWY.5861	454	199	10	444	-0.762206	0.890149	0.392318	0.861407	-1.14312	0.932763	0.221107	0.811257	SSRI_antidepressant	305	93	30	275	-0.355047	0.413313	0.391017	0.732994	-0.315563	0.436103	0.469953	0.803947	SSRI_antidepressant	1124	359	28	1096	-0.148554	0.456999	0.745193	0.998298	-0.312234	0.481168	0.516536	0.960728	SSRI_antidepressant	1.26204	5.85384	4.78816	0.289836	-0.315155	-1.08736	0.276879	0.774352	NS	NS
COLANSYN.PWY	454	389	10	444	-0.618297	0.77713	0.426686	0.861407	-0.80843	0.803043	0.314689	0.831293	SSRI_antidepressant	305	232	30	275	-0.460576	0.461534	0.319125	0.689125	-0.345913	0.482124	0.473714	0.803947	SSRI_antidepressant	1124	853	28	1096	0.0109118	0.48862	0.982187	0.999501	0.0386346	0.517801	0.940537	0.973758	SSRI_antidepressant	1.65582	4.69454	4.18849	0.308037	-0.297972	-0.967323	0.333383	0.774352	NS	NS
PWY.7204	454	207	10	444	-0.702917	0.885553	0.427764	0.861407	-0.989155	0.927796	0.287011	0.831293	SSRI_antidepressant	305	113	30	275	-0.387697	0.444753	0.384067	0.732994	-0.317301	0.463918	0.494601	0.803947	SSRI_antidepressant	1124	429	28	1096	0.35337	0.479338	0.461153	0.995786	0.217363	0.504952	0.666945	0.960728	SSRI_antidepressant	1.27518	5.05547	4.35228	0.305953	-0.12341	-0.403361	0.686683	0.907253	NS	NS
PWY.4984	454	421	10	444	-0.475234	0.596555	0.426097	0.861407	-0.436639	0.59362	0.462437	0.88212	SSRI_antidepressant	305	293	30	275	0.100138	0.168975	0.553905	0.812739	0.12675	0.171244	0.459886	0.803947	SSRI_antidepressant	1124	1096	28	1096	-0.0678064	0.159106	0.670066	0.998298	0.0275419	0.168633	0.870295	0.968493	SSRI_antidepressant	2.80995	35.0233	39.5029	0.113713	-0.00655311	-0.0576287	0.954044	0.976915	NS	NS
UDPNAGSYN.PWY	454	454	10	444	0.219527	0.278206	0.430493	0.861407	0.199149	0.284206	0.483888	0.894878	SSRI_antidepressant	305	305	30	275	-0.205119	0.164531	0.213489	0.663151	-0.115731	0.168788	0.49353	0.803947	SSRI_antidepressant	1124	1124	28	1096	0.0137852	0.139396	0.921242	0.999501	-0.0158807	0.147117	0.914059	0.968493	SSRI_antidepressant	12.9202	36.9407	51.4636	0.0993442	-0.039788	-0.400506	0.688784	0.907253	NS	NS
PWY.5177	454	436	10	444	-0.453546	0.58437	0.438093	0.861407	-0.398089	0.595365	0.504109	0.902566	SSRI_antidepressant	305	305	30	275	-0.0218032	0.095963	0.820429	0.927494	-0.0732652	0.0991505	0.460649	0.803947	SSRI_antidepressant	1124	1123	28	1096	-0.07752	0.072262	0.283613	0.867826	-0.0112368	0.0757128	0.882045	0.968493	SSRI_antidepressant	2.92836	108.591	191.505	0.0574462	-0.0611873	-1.06512	0.28682	0.774352	NS	NS
PWY0.1533	454	168	10	444	-0.43789	0.708098	0.536632	0.895224	-0.542457	0.741098	0.464622	0.88212	SSRI_antidepressant	305	88	30	275	-0.255423	0.27407	0.352119	0.723041	-0.191472	0.286081	0.5039	0.803947	SSRI_antidepressant	1124	321	28	1096	-0.2993	0.337075	0.374769	0.924243	-0.370026	0.354075	0.296235	0.960728	SSRI_antidepressant	1.9944	13.313	8.80128	0.203663	-0.286535	-1.40691	0.159455	0.756111	NS	NS
PWY.7254	454	246	10	444	0.480911	0.816928	0.556378	0.895224	0.11825	0.848619	0.889249	0.990201	SSRI_antidepressant	305	137	30	275	-0.428113	0.400881	0.286417	0.664707	-0.289506	0.420153	0.491398	0.803947	SSRI_antidepressant	1124	528	28	1096	0.521539	0.438344	0.23438	0.867826	0.182487	0.460086	0.691714	0.960728	SSRI_antidepressant	1.49842	6.22255	5.20439	0.27815	0.0596458	0.214438	0.830206	0.968875	NS	NS
CALVIN.PWY	454	454	10	444	-0.0356896	0.0729617	0.624984	0.916274	-0.00498089	0.0752041	0.947228	0.990201	SSRI_antidepressant	305	305	30	275	-0.016214	0.04111	0.693566	0.89254	-0.0308155	0.0435491	0.479822	0.803947	SSRI_antidepressant	1124	1124	28	1096	-0.000986692	0.0325652	0.975834	0.999501	0.00408708	0.0337434	0.903617	0.968493	SSRI_antidepressant	187.849	591.703	942.959	0.0240946	-0.010002	-0.415115	0.678058	0.906156	NS	NS
METHGLYUT.PWY	454	179	10	444	0.311386	0.712374	0.662247	0.93713	0.012941	0.746317	0.986174	0.990744	SSRI_antidepressant	305	76	30	275	-0.150562	0.258137	0.560164	0.814313	-0.207664	0.264703	0.433453	0.803947	SSRI_antidepressant	1124	277	28	1096	-0.0489204	0.327374	0.881239	0.999501	-0.239292	0.340294	0.482088	0.960728	SSRI_antidepressant	1.97054	15.0071	9.33062	0.194964	-0.0799129	-0.409886	0.68189	0.906156	NS	NS
KETOGLUCONMET.PWY	454	201	10	444	0.24318	0.810036	0.76416	0.961587	0.0278487	0.855029	0.974033	0.990201	SSRI_antidepressant	305	115	30	275	-0.314995	0.385617	0.414661	0.732994	-0.294674	0.405568	0.468132	0.803947	SSRI_antidepressant	1124	450	28	1096	-0.326246	0.443677	0.462297	0.995786	-0.341629	0.468475	0.466016	0.960728	SSRI_antidepressant	1.52402	6.72493	5.08004	0.273906	-0.255462	-0.932663	0.350994	0.774352	NS	NS
PWY.7663	454	454	10	444	-0.0458533	0.178108	0.796958	0.976916	-0.0879645	0.18606	0.63664	0.939862	SSRI_antidepressant	305	303	30	275	-0.140019	0.1503	0.35231	0.723041	-0.121853	0.159069	0.444351	0.803947	SSRI_antidepressant	1124	1124	28	1096	0.203471	0.131549	0.122212	0.858376	0.176287	0.138392	0.203003	0.960728	SSRI_antidepressant	31.5233	44.267	57.7864	0.0865236	0.0308002	0.355974	0.72186	0.930328	NS	NS
PWY.5367	454	400	10	444	0.107623	0.875794	0.902253	0.992695	0.397243	0.92076	0.66639	0.939862	SSRI_antidepressant	305	296	30	275	-0.168246	0.18528	0.364612	0.731068	-0.129637	0.196632	0.510316	0.803947	SSRI_antidepressant	1124	1107	28	1096	0.0721232	0.171086	0.673429	0.998298	0.0684972	0.182731	0.707846	0.960728	SSRI_antidepressant	1.30376	29.1301	34.1642	0.12442	-0.0355534	-0.285753	0.775067	0.953534	NS	NS
PWY.7328	454	224	10	444	0.15045	0.826785	0.855691	0.992695	-0.0942738	0.874082	0.914166	0.990201	SSRI_antidepressant	305	107	30	275	-0.318132	0.380584	0.403879	0.732994	-0.287674	0.405249	0.478412	0.803947	SSRI_antidepressant	1124	415	28	1096	-0.294334	0.437359	0.5011	0.998298	-0.30351	0.461659	0.511043	0.960728	SSRI_antidepressant	1.4629	6.90396	5.22785	0.271216	-0.258557	-0.953326	0.340425	0.774352	NS	NS
GALACTUROCAT.PWY	454	453	10	444	-0.00360399	0.271869	0.989429	0.992695	0.0412308	0.287194	0.885919	0.990201	SSRI_antidepressant	305	304	30	275	-0.0666359	0.116313	0.56715	0.817255	-0.0887547	0.123755	0.473908	0.803947	SSRI_antidepressant	1124	1122	28	1096	-0.126487	0.0884924	0.153185	0.858376	-0.0209907	0.0937253	0.822831	0.968493	SSRI_antidepressant	13.5294	73.9174	127.699	0.0681763	-0.0981963	-1.44033	0.149774	0.756111	NS	NS
ARGININE.SYN4.PWY	454	422	10	444	-2.00156	0.701525	0.00453373	0.487723	-1.95974	0.733288	0.00783821	0.425282	SSRI_antidepressant	305	281	30	275	-0.176039	0.390831	0.652734	0.876215	-0.243038	0.404331	0.548298	0.805253	SSRI_antidepressant	1124	1080	28	1096	0.342762	0.322334	0.287842	0.867826	0.450479	0.339819	0.185239	0.960728	SSRI_antidepressant	2.03196	6.54669	9.62469	0.234382	-0.105507	-0.45015	0.652602	0.901729	NS	NS
PWY.6936	454	454	10	444	0.369051	0.167487	0.0280856	0.644231	0.369527	0.174145	0.0344651	0.586905	SSRI_antidepressant	305	305	30	275	-0.0461396	0.082049	0.574309	0.817255	-0.052187	0.086912	0.54872	0.805253	SSRI_antidepressant	1124	1124	28	1096	-0.134675	0.0727201	0.0642958	0.790505	-0.157882	0.0764505	0.039148	0.822126	SSRI_antidepressant	35.6483	148.543	189.1	0.0517578	-0.0513397	-0.991923	0.321235	0.774352	NS	NS
PWY.7391	454	77	10	444	0.9661	0.519839	0.0637757	0.757495	1.20542	0.54024	0.0262224	0.547367	SSRI_antidepressant	305	73	30	275	0.202836	0.307982	0.510664	0.786022	0.203031	0.329675	0.538524	0.805253	SSRI_antidepressant	1124	385	28	1096	-0.473467	0.372209	0.203621	0.867826	-0.603022	0.388296	0.120718	0.960728	SSRI_antidepressant	3.70052	10.5426	7.21815	0.21586	0.10698	0.495601	0.620176	0.878828	NS	NS
PWY.6167	454	65	10	444	0.739211	0.74824	0.323731	0.790093	1.0462	0.764024	0.171672	0.791253	SSRI_antidepressant	305	98	30	275	-0.371168	0.514265	0.471018	0.760363	-0.323176	0.539143	0.549403	0.805253	SSRI_antidepressant	1124	482	28	1096	-0.350716	0.632423	0.579307	0.998298	0.0745451	0.668432	0.911223	0.968493	SSRI_antidepressant	1.78615	3.78116	2.50026	0.35207	-0.118993	-0.337981	0.735377	0.93565	NS	NS
PWY.5910	454	180	10	444	1.20209	0.743302	0.106548	0.790093	0.728635	0.764593	0.341184	0.831293	SSRI_antidepressant	305	119	30	275	-0.307353	0.377195	0.415815	0.732994	-0.246063	0.404124	0.543127	0.805253	SSRI_antidepressant	1124	613	28	1096	-0.0919495	0.428982	0.830319	0.999501	-0.41049	0.448553	0.360321	0.960728	SSRI_antidepressant	1.80996	7.0286	5.43402	0.264697	-0.0339239	-0.128161	0.898021	0.976915	NS	NS
PWY.6123	454	454	10	444	0.110807	0.100205	0.269428	0.790093	0.0792444	0.103678	0.445133	0.88212	SSRI_antidepressant	305	305	30	275	-0.0521019	0.0554314	0.348015	0.723041	-0.0347646	0.0579584	0.549143	0.805253	SSRI_antidepressant	1124	1124	28	1096	0.0127338	0.0396762	0.748313	0.998298	0.030614	0.0421228	0.467519	0.960728	SSRI_antidepressant	99.5917	325.453	635.244	0.0307106	0.00204454	0.0665745	0.94692	0.976915	NS	NS
PWY.6703	454	454	10	444	-0.0639909	0.105514	0.54452	0.895224	-0.0119121	0.112372	0.915632	0.990201	SSRI_antidepressant	305	305	30	275	-0.0711686	0.0643927	0.269952	0.664707	-0.0431037	0.0691609	0.533667	0.805253	SSRI_antidepressant	1124	1124	28	1096	0.052385	0.0455187	0.250043	0.867826	0.0450962	0.048453	0.352208	0.960728	SSRI_antidepressant	89.8215	241.172	482.637	0.0350579	0.00291446	0.0831325	0.933746	0.976915	NS	NS
CITRULBIO.PWY	454	423	10	444	-0.257255	0.595311	0.665856	0.93713	-0.284979	0.594272	0.631817	0.939862	SSRI_antidepressant	305	293	30	275	0.0835957	0.164701	0.612153	0.850514	0.103742	0.166319	0.533354	0.805253	SSRI_antidepressant	1124	1096	28	1096	-0.0730044	0.15496	0.637651	0.998298	0.0225459	0.164387	0.890938	0.968493	SSRI_antidepressant	2.82171	36.8644	41.6448	0.110885	-0.00841558	-0.0758948	0.939503	0.976915	NS	NS
PWY.5384	454	377	10	444	0.263319	0.7845	0.737294	0.957545	0.171576	0.802557	0.830823	0.989705	SSRI_antidepressant	305	248	30	275	0.107327	0.392123	0.784498	0.927494	0.248195	0.410539	0.545991	0.805253	SSRI_antidepressant	1124	930	28	1096	0.803981	0.407361	0.0486698	0.790505	0.729582	0.429049	0.0893329	0.960728	SSRI_antidepressant	1.62485	6.50364	6.02616	0.265797	0.421825	1.58702	0.112508	0.715744	NS	NS
TRPSYN.PWY	454	454	10	444	-0.0114682	0.123029	0.925777	0.992695	0.08076	0.131174	0.538475	0.933545	SSRI_antidepressant	305	305	30	275	-0.0266752	0.0733399	0.716328	0.906164	-0.047474	0.0778484	0.542507	0.805253	SSRI_antidepressant	1124	1124	28	1096	-0.0172949	0.0544662	0.750897	0.998298	-0.0199103	0.0582159	0.732412	0.966162	SSRI_antidepressant	66.0666	185.917	337.09	0.0412017	-0.0196019	-0.475756	0.634248	0.89033	NS	NS
PWY0.1338	454	175	10	444	-0.097408	0.643223	0.8797	0.992695	-0.231193	0.672839	0.731323	0.971847	SSRI_antidepressant	305	93	30	275	-0.152839	0.228766	0.504597	0.784373	-0.141463	0.233005	0.544302	0.805253	SSRI_antidepressant	1124	331	28	1096	-0.0823338	0.302353	0.785434	0.999501	-0.169349	0.316481	0.592692	0.960728	SSRI_antidepressant	2.417	19.1081	10.9389	0.175509	-0.124955	-0.711958	0.476491	0.798661	NS	NS
NAGLIPASYN.PWY	454	343	10	444	-0.0251934	0.773575	0.974034	0.992695	-0.20279	0.814757	0.803569	0.985401	SSRI_antidepressant	305	177	30	275	-0.397094	0.398989	0.320421	0.689125	-0.256655	0.417715	0.539462	0.805253	SSRI_antidepressant	1124	638	28	1096	-0.130996	0.447991	0.770029	0.998298	-0.233239	0.475112	0.623587	0.960728	SSRI_antidepressant	1.67107	6.28173	4.98267	0.278041	-0.246551	-0.886742	0.375218	0.774352	NS	NS
PWY.7209	454	322	10	444	-0.810572	0.927792	0.382784	0.861407	-0.917039	0.967595	0.343833	0.831293	SSRI_antidepressant	305	240	30	275	0.197253	0.492274	0.68893	0.890222	0.2985	0.502971	0.553372	0.807113	SSRI_antidepressant	1124	965	28	1096	-1.1224	0.448956	0.0125609	0.587654	-1.01127	0.470407	0.031795	0.779346	SSRI_antidepressant	1.16171	4.12654	4.96127	0.312355	-0.555754	-1.77924	0.0752002	0.642677	NS	NS
GLUDEG.I.PWY	454	344	10	444	-1.58368	0.732502	0.0311577	0.644231	-1.50234	0.778389	0.0543116	0.695506	SSRI_antidepressant	305	244	30	275	-0.132842	0.368294	0.718583	0.906164	-0.229895	0.391806	0.557868	0.808958	SSRI_antidepressant	1124	956	28	1096	0.0467673	0.369658	0.899347	0.999501	0.29641	0.391962	0.449682	0.960728	SSRI_antidepressant	1.86372	7.37245	7.31812	0.245779	-0.216782	-0.88202	0.377766	0.774352	NS	NS
P122.PWY	454	158	10	444	-0.458719	0.779198	0.556362	0.895224	-0.602013	0.817952	0.462165	0.88212	SSRI_antidepressant	305	83	30	275	-0.430217	0.342293	0.209786	0.663151	-0.212549	0.364492	0.560299	0.808958	SSRI_antidepressant	1124	328	28	1096	-0.090863	0.386339	0.814104	0.999501	-0.137515	0.409906	0.737329	0.966162	SSRI_antidepressant	1.64704	8.535	6.69983	0.243383	-0.29832	-1.22572	0.220303	0.760502	NS	NS
THRESYN.PWY	454	454	10	444	0.0381017	0.0743686	0.608674	0.902619	0.0448012	0.0775162	0.56362	0.933545	SSRI_antidepressant	305	305	30	275	-0.0253874	0.0416353	0.542489	0.805751	-0.0257299	0.0447104	0.565459	0.808958	SSRI_antidepressant	1124	1124	28	1096	-0.0227379	0.031287	0.467531	0.995786	-0.0194472	0.0331983	0.558142	0.960728	SSRI_antidepressant	180.809	576.868	1021.58	0.0237072	-0.0174144	-0.734559	0.462608	0.798661	NS	NS
PWY.6891	454	195	10	444	0.00488665	0.84424	0.995384	0.995384	-0.107281	0.887391	0.903835	0.990201	SSRI_antidepressant	305	104	30	275	-0.333548	0.391786	0.395258	0.732994	-0.237441	0.412286	0.565163	0.808958	SSRI_antidepressant	1124	347	28	1096	-0.540943	0.431613	0.210357	0.867826	-0.484984	0.452241	0.28378	0.960728	SSRI_antidepressant	1.40303	6.5148	5.36797	0.274351	-0.381603	-1.39093	0.164246	0.756111	NS	NS
PWY.6471	454	353	10	444	0.0908915	0.953241	0.92408	0.992695	-0.256699	0.993578	0.796264	0.985401	SSRI_antidepressant	305	225	30	275	-0.382116	0.488983	0.435158	0.745816	-0.298106	0.524545	0.570305	0.812006	SSRI_antidepressant	1124	917	28	1096	0.271823	0.515792	0.598298	0.998298	0.185183	0.548585	0.735757	0.966162	SSRI_antidepressant	1.10051	4.18228	3.75881	0.332566	-0.0526852	-0.158421	0.874125	0.975237	NS	NS
PWY0.1261	454	384	10	444	-0.584422	0.839221	0.486556	0.895224	-0.59536	0.87275	0.495533	0.902566	SSRI_antidepressant	305	208	30	275	-0.626317	0.534184	0.241943	0.663151	-0.304926	0.550087	0.579828	0.818709	SSRI_antidepressant	1124	779	28	1096	0.135803	0.579048	0.814618	0.999501	-0.0541657	0.614894	0.929822	0.9687	SSRI_antidepressant	1.41987	3.50444	2.98243	0.355632	-0.331321	-0.931638	0.351523	0.774352	NS	NS
GLCMANNANAUT.PWY	454	453	10	444	0.0927853	0.16083	0.564296	0.895224	0.0765348	0.169096	0.651079	0.939862	SSRI_antidepressant	305	305	30	275	-0.0774608	0.0762194	0.310331	0.681427	-0.0444904	0.0803994	0.580489	0.818709	SSRI_antidepressant	1124	1124	28	1096	-0.151688	0.0678834	0.0256474	0.647103	-0.102194	0.0725041	0.158981	0.960728	SSRI_antidepressant	38.6604	172.135	217.007	0.048348	-0.099728	-2.06271	0.03914	0.531948	NS	NS
PWY.6549	454	323	10	444	-1.76949	0.869947	0.042552	0.644231	-2.2685	0.914663	0.0135464	0.425282	SSRI_antidepressant	305	236	30	275	-0.0665019	0.434093	0.878346	0.967722	0.249052	0.461618	0.589983	0.819504	SSRI_antidepressant	1124	892	28	1096	0.0799786	0.478845	0.867381	0.999501	0.106711	0.507194	0.833399	0.968493	SSRI_antidepressant	1.32134	5.30683	4.36124	0.301657	-0.213133	-0.70654	0.479852	0.798661	NS	NS
PWY.5913	454	416	10	444	-1.64909	0.882487	0.0623332	0.757495	-1.6046	0.931052	0.0855892	0.767708	SSRI_antidepressant	305	292	30	275	0.121827	0.418393	0.771118	0.927494	0.229092	0.446674	0.608461	0.819504	SSRI_antidepressant	1124	1078	28	1096	-0.0133747	0.406322	0.973747	0.999501	-0.202567	0.430358	0.637954	0.960728	SSRI_antidepressant	1.28405	5.71255	6.05704	0.27678	-0.115109	-0.415888	0.677492	0.906156	NS	NS
PWY.6353	454	450	10	444	-0.197472	0.164035	0.229316	0.790093	-0.215148	0.168777	0.203163	0.791861	SSRI_antidepressant	305	305	30	275	-0.0516264	0.092653	0.577811	0.817255	-0.0518773	0.100193	0.605053	0.819504	SSRI_antidepressant	1124	1124	28	1096	0.0513152	0.0748879	0.493344	0.998298	0.0742438	0.0787048	0.345732	0.960728	SSRI_antidepressant	37.1642	116.488	178.311	0.0548852	-0.0126602	-0.230666	0.817574	0.968875	NS	NS
PWY.724	454	454	10	444	-0.0662974	0.047001	0.159099	0.790093	-0.0460728	0.0492111	0.349737	0.831293	SSRI_antidepressant	305	305	30	275	0.0143005	0.0188155	0.447868	0.745816	0.0103073	0.0194161	0.59599	0.819504	SSRI_antidepressant	1124	1124	28	1096	-0.022504	0.0169432	0.184384	0.864719	-0.0249296	0.0177222	0.15981	0.960728	SSRI_antidepressant	452.675	2824.66	3483.44	0.0121619	-0.0100593	-0.827113	0.408173	0.774352	NS	NS
PWY.3001	454	454	10	444	0.0547893	0.0676893	0.418717	0.861407	0.0689479	0.071841	0.337783	0.831293	SSRI_antidepressant	305	305	30	275	-0.0259025	0.0382312	0.498599	0.784373	-0.022564	0.0414436	0.586591	0.819504	SSRI_antidepressant	1124	1124	28	1096	-0.0409626	0.0274198	0.135483	0.858376	-0.0380317	0.0291035	0.19157	0.960728	SSRI_antidepressant	218.253	684.172	1330.06	0.0211644	-0.0269863	-1.27508	0.20228	0.756111	NS	NS
PWY.7199	454	453	10	444	0.112921	0.134494	0.4016	0.861407	0.148924	0.139639	0.286857	0.831293	SSRI_antidepressant	305	305	30	275	0.0047269	0.0641725	0.941331	0.98798	0.0354478	0.0685985	0.605773	0.819504	SSRI_antidepressant	1124	1124	28	1096	0.0413641	0.055796	0.45864	0.995786	0.0280776	0.0588751	0.633529	0.960728	SSRI_antidepressant	55.283	242.83	321.214	0.0401828	0.0333865	0.830866	0.406049	0.774352	NS	NS
ECASYN.PWY	454	151	10	444	0.407407	0.691077	0.555813	0.895224	0.40349	0.719374	0.575188	0.933545	SSRI_antidepressant	305	58	30	275	-0.118797	0.240178	0.621241	0.859337	-0.131478	0.245246	0.592348	0.819504	SSRI_antidepressant	1124	232	28	1096	-0.351966	0.324785	0.278736	0.867826	-0.420163	0.340819	0.217918	0.960728	SSRI_antidepressant	2.09386	17.3354	9.48002	0.185987	-0.157146	-0.844934	0.398148	0.774352	NS	NS
PWY.5464	454	262	10	444	0.28852	0.872352	0.741001	0.957545	-0.33945	0.901349	0.706671	0.959627	SSRI_antidepressant	305	161	30	275	-0.326121	0.419512	0.43755	0.745816	-0.232018	0.442457	0.600451	0.819504	SSRI_antidepressant	1124	555	28	1096	0.0288738	0.465079	0.950507	0.999501	-0.338996	0.486057	0.485678	0.960728	SSRI_antidepressant	1.31406	5.68213	4.62324	0.293365	-0.115362	-0.393237	0.694144	0.910303	NS	NS
PYRIDNUCSAL.PWY	454	437	10	444	0.0571213	0.258978	0.825539	0.989748	0.107914	0.259934	0.678261	0.943989	SSRI_antidepressant	305	291	30	275	0.098406	0.175123	0.574611	0.817255	0.0960267	0.184079	0.602369	0.819504	SSRI_antidepressant	1124	1094	28	1096	0.0668512	0.143575	0.641582	0.998298	0.0145419	0.151981	0.923791	0.968493	SSRI_antidepressant	14.9098	32.6071	48.5113	0.102047	0.0760552	0.745295	0.456093	0.798661	NS	NS
PWY.6895	454	195	10	444	-0.06645	1.01882	0.948026	0.992695	-0.260743	1.07513	0.808501	0.985401	SSRI_antidepressant	305	104	30	275	-0.408197	0.503153	0.417853	0.732994	-0.282647	0.528902	0.593512	0.819504	SSRI_antidepressant	1124	347	28	1096	-0.639354	0.541875	0.238295	0.867826	-0.53812	0.56899	0.34449	0.960728	SSRI_antidepressant	0.963402	3.95002	3.40566	0.346707	-0.463252	-1.33615	0.181501	0.756111	NS	NS
PWY.7409	454	165	10	444	-0.268216	0.743828	0.71858	0.957545	-0.344817	0.786757	0.661424	0.939862	SSRI_antidepressant	305	78	30	275	-0.124099	0.299137	0.678548	0.884083	-0.156661	0.314726	0.619065	0.830047	SSRI_antidepressant	1124	281	28	1096	0.167815	0.344182	0.625945	0.998298	0.0572431	0.360554	0.873884	0.968493	SSRI_antidepressant	1.8074	11.1753	8.44157	0.216046	-0.0212372	-0.0982992	0.921695	0.976915	NS	NS
POLYAMINSYN3.PWY	454	250	10	444	-0.59188	0.852853	0.48805	0.895224	-0.759758	0.889598	0.393595	0.85357	SSRI_antidepressant	305	185	30	275	0.16151	0.433027	0.709429	0.905454	0.228989	0.465909	0.623489	0.832246	SSRI_antidepressant	1124	713	28	1096	-0.470057	0.489807	0.337425	0.871357	-0.434801	0.519751	0.403028	0.960728	SSRI_antidepressant	1.37484	5.33297	4.16821	0.303225	-0.175773	-0.579678	0.562132	0.858546	NS	NS
PWY.7539	454	435	10	444	-0.101055	0.308313	0.743254	0.957545	-0.167072	0.325853	0.608449	0.939862	SSRI_antidepressant	305	300	30	275	0.00713835	0.136651	0.958375	0.989019	0.0677346	0.141505	0.632585	0.840635	SSRI_antidepressant	1124	1111	28	1096	0.0712351	0.117041	0.542894	0.998298	0.0556355	0.123184	0.651618	0.960728	SSRI_antidepressant	10.52	53.5522	73.0006	0.0854131	0.0329707	0.386014	0.699486	0.913303	NS	NS
ASPASN.PWY	454	454	10	444	0.124396	0.143264	0.385712	0.861407	0.018032	0.150125	0.904455	0.990201	SSRI_antidepressant	305	305	30	275	-0.0135666	0.100312	0.892511	0.976476	-0.0496269	0.105277	0.637753	0.843753	SSRI_antidepressant	1124	1124	28	1096	-0.0255192	0.0733575	0.728	0.998298	0.0183856	0.0775886	0.812731	0.968493	SSRI_antidepressant	48.7224	99.3785	185.828	0.0547234	-8.85309e-05	-0.00161779	0.998709	0.998709	NS	NS
PWY.5973	454	454	10	444	-0.0784125	0.135683	0.563625	0.895224	-0.0679181	0.14106	0.630441	0.939862	SSRI_antidepressant	305	305	30	275	-0.0619692	0.102014	0.54401	0.805751	-0.0456649	0.103857	0.66052	0.870024	SSRI_antidepressant	1124	1124	28	1096	0.122395	0.0891601	0.170105	0.858376	0.090967	0.0937963	0.332347	0.960728	SSRI_antidepressant	54.3186	96.0902	125.794	0.0601709	0.0187638	0.311843	0.75516	0.946501	NS	NS
REDCITCYC	454	284	10	444	0.927495	0.805863	0.250388	0.790093	0.511885	0.837672	0.541496	0.933545	SSRI_antidepressant	305	172	30	275	-0.392292	0.409664	0.339043	0.714492	-0.185094	0.430382	0.667496	0.875357	SSRI_antidepressant	1124	646	28	1096	0.302111	0.457077	0.508772	0.998298	-0.0842593	0.481122	0.86101	0.968493	SSRI_antidepressant	1.53985	5.95862	4.78653	0.285307	0.043691	0.153137	0.87829	0.975502	NS	NS
PWY.5173	454	294	10	444	0.402663	0.767306	0.600005	0.902477	-0.0943322	0.775464	0.903241	0.990201	SSRI_antidepressant	305	173	30	275	-0.112534	0.345296	0.744724	0.924282	-0.146839	0.356711	0.680932	0.885212	SSRI_antidepressant	1124	600	28	1096	-0.112904	0.382108	0.767686	0.998298	-0.412563	0.395028	0.29654	0.960728	SSRI_antidepressant	1.69849	8.3872	6.849	0.243003	-0.0610111	-0.251072	0.801759	0.965378	NS	NS
PWY0.1479	454	162	10	444	0.0620914	0.821009	0.939749	0.992695	0.0667009	0.872374	0.939092	0.990201	SSRI_antidepressant	305	67	30	275	-0.029743	0.331356	0.928537	0.985002	0.143357	0.345836	0.678827	0.885212	SSRI_antidepressant	1124	220	28	1096	-0.355671	0.328942	0.279816	0.867826	-0.242572	0.347216	0.48494	0.960728	SSRI_antidepressant	1.48356	9.10774	9.24191	0.224545	-0.17475	-0.77824	0.436427	0.798661	NS	NS
PWY.1861	454	252	10	444	-1.47072	0.973026	0.131384	0.790093	-1.82712	1.01709	0.0731895	0.767708	SSRI_antidepressant	305	245	30	275	0.320733	0.462739	0.488776	0.775129	0.195855	0.486363	0.6875	0.889819	SSRI_antidepressant	1124	982	28	1096	-0.306724	0.428386	0.474141	0.998298	-0.251612	0.455151	0.580508	0.960728	SSRI_antidepressant	1.05621	4.67011	5.44916	0.299135	-0.154528	-0.516583	0.605447	0.874231	NS	NS
PWY.5103	454	454	10	444	0.124246	0.091156	0.173588	0.790093	0.162917	0.0968535	0.0933425	0.767708	SSRI_antidepressant	305	305	30	275	-0.0171343	0.0398996	0.667917	0.876215	-0.0171552	0.0433138	0.692374	0.889819	SSRI_antidepressant	1124	1124	28	1096	-0.0937755	0.0282467	0.000929786	0.160813	-0.0906013	0.0298461	0.00245842	0.384438	SSRI_antidepressant	120.345	628.15	1253.33	0.0223505	-0.0566194	-2.53325	0.0113009	0.335338	NS	NS
PWY.6588	454	429	10	444	0.576436	0.539181	0.285616	0.790093	0.880005	0.547821	0.108987	0.767708	SSRI_antidepressant	305	302	30	275	-0.0537557	0.125582	0.668929	0.876215	-0.0515776	0.131624	0.695489	0.889819	SSRI_antidepressant	1124	1115	28	1096	0.0952273	0.106861	0.373056	0.924243	0.163429	0.111778	0.144015	0.960728	SSRI_antidepressant	3.43978	63.4078	87.5707	0.0804731	0.0447706	0.556343	0.577977	0.858546	NS	NS
PWY.7222	454	454	10	444	0.0971423	0.119084	0.415092	0.861407	0.0673407	0.124229	0.588078	0.939862	SSRI_antidepressant	305	305	30	275	0.00864333	0.0726332	0.905356	0.982519	0.0295622	0.0769116	0.701018	0.889819	SSRI_antidepressant	1124	1124	28	1096	0.0247745	0.0518814	0.633084	0.998298	0.0247572	0.0548866	0.652037	0.960728	SSRI_antidepressant	70.5167	189.553	371.516	0.0397909	0.0280131	0.704006	0.481429	0.798661	NS	NS
PWY.7371	454	163	10	444	0.361685	0.742464	0.626402	0.916274	0.0545135	0.755504	0.942515	0.990201	SSRI_antidepressant	305	135	30	275	-0.0227251	0.374637	0.951672	0.98798	-0.155798	0.405848	0.701375	0.889819	SSRI_antidepressant	1124	482	28	1096	0.207895	0.401509	0.60471	0.998298	0.29924	0.427124	0.483708	0.960728	SSRI_antidepressant	1.81405	7.12491	6.20312	0.256985	0.117804	0.458409	0.646658	0.899306	NS	NS
PWY.7315	454	221	10	444	-0.1244	0.836668	0.88187	0.992695	-0.344883	0.881704	0.695893	0.954459	SSRI_antidepressant	305	116	30	275	-0.142719	0.386578	0.712252	0.905454	-0.153789	0.401968	0.702332	0.889819	SSRI_antidepressant	1124	453	28	1096	-0.281328	0.428577	0.511687	0.998298	-0.368798	0.45137	0.414073	0.960728	SSRI_antidepressant	1.42854	6.69153	5.44429	0.271519	-0.196423	-0.723423	0.46942	0.798661	NS	NS
PWY.5097	454	454	10	444	-0.120794	0.0498042	0.0157034	0.644231	-0.111951	0.0518663	0.0315043	0.586905	SSRI_antidepressant	305	305	30	275	-0.00104632	0.0275638	0.969746	0.99182	-0.0106259	0.0283306	0.707928	0.893124	SSRI_antidepressant	1124	1124	28	1096	-0.0100663	0.0220593	0.648243	0.998298	-0.0177926	0.0231056	0.441436	0.960728	SSRI_antidepressant	403.151	1316.2	2055.02	0.0162771	-0.018748	-1.1518	0.249404	0.774352	NS	NS
PWY.6609	454	454	10	444	0.158591	0.0773673	0.0409828	0.644231	0.180157	0.0799875	0.0248562	0.547367	SSRI_antidepressant	305	305	30	275	-0.0164419	0.0431137	0.703209	0.901256	-0.0168464	0.0466069	0.71805	0.893608	SSRI_antidepressant	1124	1124	28	1096	-0.0534419	0.033361	0.109455	0.858376	-0.0428014	0.0353863	0.22672	0.960728	SSRI_antidepressant	167.065	537.983	898.507	0.0249723	-0.0189382	-0.758368	0.448231	0.798661	NS	NS
SULFATE.CYS.PWY	454	401	10	444	-0.886348	0.746359	0.23565	0.790093	-1.15327	0.785486	0.142834	0.767708	SSRI_antidepressant	305	262	30	275	0.0415971	0.431382	0.923246	0.984886	0.16847	0.457969	0.71327	0.893608	SSRI_antidepressant	1124	1012	28	1096	-0.296042	0.414497	0.475241	0.998298	-0.209345	0.443739	0.637183	0.960728	SSRI_antidepressant	1.79516	5.37374	5.82046	0.277464	-0.237941	-0.857559	0.391136	0.774352	NS	NS
PWY.7357	454	454	10	444	-0.0946273	0.0912742	0.300441	0.790093	-0.084276	0.0960157	0.380631	0.843027	SSRI_antidepressant	305	305	30	275	0.0406275	0.0533557	0.446996	0.745816	0.0205626	0.0577213	0.721948	0.893608	SSRI_antidepressant	1124	1124	28	1096	-0.0703321	0.0392863	0.0736864	0.790505	-0.038615	0.0411147	0.347839	0.960728	SSRI_antidepressant	120.034	351.268	647.914	0.0298912	-0.0381128	-1.27505	0.20229	0.756111	NS	NS
PWY.7111	454	454	10	444	0.0359077	0.0463163	0.438611	0.861407	0.0371843	0.0486102	0.444774	0.88212	SSRI_antidepressant	305	305	30	275	0.000495931	0.0247543	0.98403	0.993522	-0.00924155	0.0263654	0.726243	0.893608	SSRI_antidepressant	1124	1124	28	1096	-0.0290622	0.0202462	0.151444	0.858376	-0.035655	0.02142	0.096293	0.960728	SSRI_antidepressant	466.158	1631.92	2439.56	0.0148452	-0.0117574	-0.792006	0.428357	0.795521	NS	NS
PWY.6126	454	454	10	444	0.0729827	0.0990277	0.461524	0.873661	0.0496082	0.103284	0.631273	0.939862	SSRI_antidepressant	305	305	30	275	0.00638363	0.065066	0.921911	0.984886	0.0243222	0.069024	0.724841	0.893608	SSRI_antidepressant	1124	1124	28	1096	0.022529	0.0444144	0.612083	0.998298	0.0243953	0.0470123	0.603928	0.960728	SSRI_antidepressant	101.973	236.207	506.936	0.0343987	0.0241042	0.700731	0.483471	0.798661	NS	NS
PWY.6737	454	454	10	444	-0.0479672	0.0761572	0.529136	0.895224	-0.073268	0.0811322	0.367058	0.843027	SSRI_antidepressant	305	305	30	275	0.0205883	0.0372023	0.580407	0.817255	0.0137012	0.0390756	0.726152	0.893608	SSRI_antidepressant	1124	1124	28	1096	0.0327194	0.0326756	0.31688	0.871357	0.043307	0.0345377	0.21015	0.960728	SSRI_antidepressant	172.416	722.536	936.598	0.0233663	0.0203382	0.870404	0.38408	0.774352	NS	NS
P461.PWY	454	453	10	444	0.518225	0.257164	0.0445028	0.644231	0.517117	0.275615	0.0613628	0.7339	SSRI_antidepressant	305	305	30	275	0.00873763	0.147467	0.952792	0.98798	0.0525609	0.156139	0.736664	0.902716	SSRI_antidepressant	1124	1123	28	1096	0.163807	0.143404	0.253585	0.867826	0.16281	0.151487	0.28273	0.960728	SSRI_antidepressant	15.121	45.9844	48.6269	0.0954625	0.147662	1.54681	0.121909	0.736316	NS	NS
RHAMCAT.PWY	454	454	10	444	-0.265453	0.146058	0.0698367	0.757495	-0.297279	0.151464	0.050385	0.684777	SSRI_antidepressant	305	305	30	275	0.0227609	0.088351	0.796879	0.927494	0.0285144	0.0922017	0.757367	0.909449	SSRI_antidepressant	1124	1124	28	1096	0.146484	0.0680931	0.0316723	0.671855	0.137284	0.0720253	0.0569107	0.960728	SSRI_antidepressant	46.8761	128.108	215.672	0.0505944	0.0564818	1.11636	0.264266	0.774352	NS	NS
PWY.6628	454	393	10	444	1.12823	0.820407	0.169771	0.790093	0.908431	0.847614	0.284483	0.831293	SSRI_antidepressant	305	242	30	275	-0.0122955	0.481678	0.979652	0.992293	0.15632	0.498766	0.754214	0.909449	SSRI_antidepressant	1124	907	28	1096	0.725292	0.487312	0.13694	0.858376	0.395813	0.5109	0.438665	0.960728	SSRI_antidepressant	1.48574	4.31009	4.211	0.31612	0.467427	1.47864	0.139237	0.756111	NS	NS
VALSYN.PWY	454	454	10	444	0.0420718	0.0494842	0.395687	0.861407	0.0458032	0.0519218	0.378242	0.843027	SSRI_antidepressant	305	305	30	275	0.00112611	0.024805	0.963821	0.989019	-0.00849718	0.0264282	0.748083	0.909449	SSRI_antidepressant	1124	1124	28	1096	-0.0289389	0.0203163	0.154608	0.858376	-0.0355901	0.0215011	0.0981643	0.960728	SSRI_antidepressant	408.383	1625.25	2422.76	0.0149799	-0.0114667	-0.765477	0.443988	0.798661	NS	NS
PWY.7229	454	454	10	444	0.0532863	0.0895493	0.552119	0.895224	0.0278565	0.0934391	0.765765	0.984406	SSRI_antidepressant	305	305	30	275	-0.000360095	0.0590163	0.995136	0.999462	0.0200878	0.062746	0.749113	0.909449	SSRI_antidepressant	1124	1124	28	1096	0.0174768	0.0395308	0.658498	0.998298	0.0133314	0.041725	0.749405	0.968493	SSRI_antidepressant	124.703	287.115	639.926	0.0308351	0.0168534	0.546564	0.584678	0.858546	NS	NS
PWY.5686	454	454	10	444	-0.0208544	0.0465795	0.654582	0.93424	-0.00139613	0.0482987	0.976954	0.990201	SSRI_antidepressant	305	305	30	275	0.0061167	0.0213394	0.774599	0.927494	0.00685019	0.0220692	0.75652	0.909449	SSRI_antidepressant	1124	1124	28	1096	-0.00629831	0.0200283	0.753223	0.998298	-0.0112654	0.0210322	0.592327	0.960728	SSRI_antidepressant	460.904	2196.01	2492.94	0.0139349	-0.00230703	-0.165558	0.868505	0.972595	NS	NS
PWY.6527	454	454	10	444	-0.088369	0.0885243	0.318728	0.790093	-0.104909	0.0920149	0.254943	0.828563	SSRI_antidepressant	305	305	30	275	-0.0175344	0.0516938	0.734699	0.919106	-0.0161232	0.0550434	0.769815	0.91703	SSRI_antidepressant	1124	1124	28	1096	-0.0060132	0.0425067	0.887529	0.999501	0.007771	0.044577	0.861641	0.968493	SSRI_antidepressant	127.607	374.217	553.458	0.0307833	-0.0200574	-0.651568	0.51468	0.813142	NS	NS
P164.PWY	454	421	10	444	0.334216	0.580811	0.565296	0.895224	0.271021	0.615194	0.659782	0.939862	SSRI_antidepressant	305	302	30	275	-0.0396431	0.0985353	0.687739	0.890222	-0.0307626	0.103996	0.767616	0.91703	SSRI_antidepressant	1124	1109	28	1096	-5.53037e-05	0.0883465	0.999501	0.999501	0.0370255	0.0934044	0.69189	0.960728	SSRI_antidepressant	2.96435	102.995	128.121	0.0653608	-0.0132407	-0.202579	0.839464	0.970813	NS	NS
SO4ASSIM.PWY	454	401	10	444	-0.911154	0.72533	0.209716	0.790093	-1.11775	0.762867	0.143657	0.767708	SSRI_antidepressant	305	262	30	275	0.000573004	0.409718	0.998885	0.999462	0.1175	0.434542	0.787063	0.924704	SSRI_antidepressant	1124	1012	28	1096	-0.276575	0.399213	0.488578	0.998298	-0.209048	0.427751	0.625144	0.960728	SSRI_antidepressant	1.90077	5.95702	6.27466	0.266006	-0.245102	-0.921417	0.356833	0.774352	NS	NS
PWY.5667	454	454	10	444	-0.0728799	0.06869	0.289287	0.790093	-0.0866672	0.0709815	0.222832	0.811257	SSRI_antidepressant	305	305	30	275	0.0112353	0.0387379	0.771994	0.927494	0.0106906	0.0406059	0.792544	0.924704	SSRI_antidepressant	1124	1124	28	1096	0.034211	0.0305067	0.26235	0.867826	0.029305	0.0322254	0.363357	0.960728	SSRI_antidepressant	211.94	666.388	1074.51	0.0226291	0.0147482	0.651738	0.51457	0.813142	NS	NS
PWY0.1319	454	454	10	444	-0.0729897	0.0686206	0.288075	0.790093	-0.086766	0.0709102	0.221843	0.811257	SSRI_antidepressant	305	305	30	275	0.0112264	0.038737	0.772165	0.927494	0.010683	0.0406053	0.792686	0.924704	SSRI_antidepressant	1124	1124	28	1096	0.0342216	0.0305067	0.262203	0.867826	0.0293086	0.0322255	0.3633	0.960728	SSRI_antidepressant	212.369	666.421	1074.51	0.0226264	0.0147198	0.650556	0.515333	0.813142	NS	NS
OANTIGEN.PWY	454	454	10	444	0.166856	0.186838	0.372327	0.855294	0.156871	0.192373	0.41531	0.876492	SSRI_antidepressant	305	305	30	275	-0.0514533	0.109873	0.639923	0.876215	-0.0303295	0.116501	0.794813	0.924704	SSRI_antidepressant	1124	1124	28	1096	0.00359905	0.1	0.971297	0.999501	0.00510399	0.105716	0.961502	0.979845	SSRI_antidepressant	28.6463	82.8357	99.999	0.0687645	0.00414951	0.0603438	0.951882	0.976915	NS	NS
NONMEVIPP.PWY	454	454	10	444	-0.0493449	0.0649695	0.447967	0.8674	-0.047246	0.0647124	0.465775	0.88212	SSRI_antidepressant	305	305	30	275	-0.00603306	0.0269258	0.822868	0.927494	-0.00744056	0.0277068	0.788498	0.924704	SSRI_antidepressant	1124	1124	28	1096	-0.0427323	0.024331	0.079315	0.790505	-0.0454406	0.0252185	0.0718465	0.960728	SSRI_antidepressant	236.908	1379.31	1689.19	0.0173935	-0.027892	-1.60359	0.108805	0.709826	NS	NS
PWY.5101	454	442	10	444	-0.0646835	0.274828	0.814042	0.982019	-0.0705354	0.285992	0.805323	0.985401	SSRI_antidepressant	305	305	30	275	-0.0595137	0.130726	0.649259	0.876215	-0.0380715	0.137245	0.781693	0.924704	SSRI_antidepressant	1124	1122	28	1096	0.149397	0.115541	0.196272	0.867826	0.138344	0.119763	0.248289	0.960728	SSRI_antidepressant	13.2397	58.5163	74.9081	0.082573	0.0467199	0.565801	0.571529	0.858546	NS	NS
COMPLETE.ARO.PWY	454	454	10	444	-0.0466847	0.0476165	0.32743	0.790093	-0.0501777	0.0502755	0.318879	0.831293	SSRI_antidepressant	305	305	30	275	0.00666943	0.0255852	0.79453	0.927494	0.0066007	0.0262147	0.801405	0.92876	SSRI_antidepressant	1124	1124	28	1096	-0.0291023	0.021919	0.184544	0.864719	-0.0256158	0.0229837	0.265307	0.960728	SSRI_antidepressant	441.047	1527.64	2081.41	0.0157133	-0.0175244	-1.11526	0.264739	0.774352	NS	NS
COA.PWY	454	454	10	444	0.280073	0.138431	0.0436611	0.644231	0.32874	0.145113	0.0240271	0.547367	SSRI_antidepressant	305	305	30	275	-0.0218867	0.0752718	0.771431	0.927494	-0.0193486	0.0800332	0.809156	0.931155	SSRI_antidepressant	1124	1124	28	1096	0.0787023	0.0530637	0.138313	0.858376	0.0770179	0.0562898	0.171523	0.960728	SSRI_antidepressant	52.1837	176.496	355.144	0.0413865	0.0662922	1.60178	0.109204	0.709826	NS	NS
PWY66.409	454	448	10	444	-0.0710588	0.245501	0.772382	0.961587	-0.202032	0.248258	0.416261	0.876492	SSRI_antidepressant	305	304	30	275	0.0148344	0.136877	0.91377	0.984886	0.0340516	0.141867	0.810498	0.931155	SSRI_antidepressant	1124	1120	28	1096	0.25037	0.109183	0.0220292	0.602131	0.185705	0.113628	0.102488	0.960728	SSRI_antidepressant	16.5917	53.3752	83.8862	0.0806208	0.133994	1.66203	0.0965067	0.672841	NS	NS
PWY.6168	454	454	10	444	-0.0199894	0.17496	0.909092	0.992695	-0.0492211	0.180957	0.785763	0.985401	SSRI_antidepressant	305	303	30	275	-0.062131	0.129055	0.630573	0.868421	-0.0317349	0.13388	0.812814	0.931155	SSRI_antidepressant	1124	1122	28	1096	0.0685698	0.112947	0.543912	0.998298	0.12841	0.118529	0.27889	0.960728	SSRI_antidepressant	32.6681	60.0411	78.388	0.0764502	0.00579565	0.0758095	0.939571	0.976915	NS	NS
PPGPPMET.PWY	454	440	10	444	0.497953	0.315669	0.115444	0.790093	0.503987	0.317434	0.11319	0.767708	SSRI_antidepressant	305	295	30	275	-0.0746594	0.1612	0.64361	0.876215	-0.0380164	0.17175	0.825	0.938996	SSRI_antidepressant	1124	1110	28	1096	0.272806	0.163124	0.094733	0.858376	0.216196	0.172847	0.211285	0.960728	SSRI_antidepressant	10.0355	38.483	37.5806	0.107771	0.143745	1.3338	0.182268	0.756111	NS	NS
POLYISOPRENSYN.PWY	454	241	10	444	0.0231332	0.822721	0.977581	0.992695	-0.254998	0.872066	0.770128	0.984406	SSRI_antidepressant	305	130	30	275	-0.0889111	0.411633	0.829139	0.927494	-0.0957805	0.435108	0.82594	0.938996	SSRI_antidepressant	1124	555	28	1096	-0.101685	0.469157	0.828451	0.999501	-0.199625	0.495247	0.686968	0.960728	SSRI_antidepressant	1.47739	5.90172	4.54322	0.289614	-0.0798945	-0.275866	0.782651	0.953534	NS	NS
PWY0.1298	454	453	10	444	0.419538	0.24745	0.0907061	0.790093	0.399162	0.256913	0.121062	0.767708	SSRI_antidepressant	305	304	30	275	-0.0230189	0.137541	0.867201	0.960718	0.0308397	0.144071	0.830668	0.940794	SSRI_antidepressant	1124	1124	28	1096	0.187651	0.129064	0.146244	0.858376	0.199804	0.13635	0.143112	0.960728	SSRI_antidepressant	16.3315	52.8611	60.0332	0.0879681	0.13078	1.48667	0.137101	0.756111	NS	NS
PWY.6147	454	436	10	444	0.0959993	0.331128	0.772025	0.961587	0.104143	0.35011	0.766283	0.984406	SSRI_antidepressant	305	301	30	275	0.00845044	0.172016	0.960853	0.989019	0.0379925	0.182549	0.8353	0.942471	SSRI_antidepressant	1124	1114	28	1096	-0.199209	0.148102	0.178881	0.864719	-0.110718	0.156202	0.4786	0.960728	SSRI_antidepressant	9.12028	33.7958	45.5908	0.106295	-0.0894952	-0.841954	0.399814	0.774352	NS	NS
THISYNARA.PWY	454	454	10	444	-0.0871554	0.125911	0.489185	0.895224	-0.0755918	0.132228	0.567871	0.933545	SSRI_antidepressant	305	305	30	275	0.0263118	0.074526	0.724298	0.909718	-0.0158748	0.0808975	0.84458	0.949358	SSRI_antidepressant	1124	1124	28	1096	-0.0200784	0.0601066	0.738408	0.998298	0.00640877	0.0637866	0.919988	0.968493	SSRI_antidepressant	63.0776	180.046	276.793	0.0438564	-0.0121515	-0.277074	0.781723	0.953534	NS	NS
PWY.922	454	302	10	444	1.53358	0.796852	0.0549331	0.757495	1.24061	0.765924	0.106079	0.767708	SSRI_antidepressant	305	183	30	275	0.128213	0.393398	0.74472	0.924282	0.0724327	0.402915	0.85747	0.960237	SSRI_antidepressant	1124	748	28	1096	0.190456	0.413241	0.644972	0.998298	-0.176612	0.426634	0.678982	0.960728	SSRI_antidepressant	1.57487	6.46152	5.8559	0.268295	0.313766	1.16948	0.24221	0.774352	NS	NS
PWY.5198	454	67	10	444	0.768671	0.695412	0.269617	0.790093	1.03106	0.710132	0.147313	0.772745	SSRI_antidepressant	305	116	30	275	-0.143837	0.473169	0.76135	0.927494	-0.083471	0.502296	0.868143	0.966763	SSRI_antidepressant	1124	535	28	1096	-0.395618	0.57264	0.489792	0.998298	-0.0173521	0.603708	0.977075	0.984864	SSRI_antidepressant	2.06783	4.4665	3.04955	0.32302	-0.027069	-0.0837998	0.933216	0.976915	NS	NS
PWY.5189	454	435	10	444	0.282251	0.260958	0.280071	0.790093	0.368144	0.263987	0.163994	0.791253	SSRI_antidepressant	305	301	30	275	0.0307828	0.111712	0.783085	0.927494	0.0176035	0.111315	0.87447	0.966763	SSRI_antidepressant	1124	1120	28	1096	0.0767597	0.109575	0.483752	0.998298	0.0340292	0.114782	0.766931	0.968493	SSRI_antidepressant	14.6845	80.1311	83.2866	0.0749316	0.0730166	0.974443	0.329837	0.774352	NS	NS
PWY.6163	454	454	10	444	-0.051025	0.0513975	0.321394	0.790093	-0.0522919	0.0541779	0.335055	0.831293	SSRI_antidepressant	305	305	30	275	0.00663441	0.027636	0.810451	0.927494	0.00465446	0.0286309	0.870988	0.966763	SSRI_antidepressant	1124	1124	28	1096	-0.0103451	0.0230536	0.653704	0.998298	-0.0100428	0.0242864	0.679312	0.960728	SSRI_antidepressant	378.543	1309.34	1881.58	0.0167378	-0.00843088	-0.503703	0.61447	0.874888	NS	NS
NAD.BIOSYNTHESIS.II	454	427	10	444	0.721802	0.618425	0.24378	0.790093	0.255684	0.617218	0.678913	0.943989	SSRI_antidepressant	305	289	30	275	-0.0312053	0.332501	0.925291	0.984886	0.0470626	0.322824	0.884203	0.966763	SSRI_antidepressant	1124	1081	28	1096	0.230125	0.306828	0.453405	0.995786	0.24084	0.322792	0.455761	0.960728	SSRI_antidepressant	2.61472	9.04512	10.6221	0.211847	0.181737	0.857869	0.390965	0.774352	NS	NS
NONOXIPENT.PWY	454	454	10	444	-0.069414	0.095706	0.468671	0.879481	-0.0326242	0.0996122	0.743456	0.979265	SSRI_antidepressant	305	305	30	275	0.00328619	0.0561496	0.953369	0.98798	-0.00880314	0.0601843	0.88382	0.966763	SSRI_antidepressant	1124	1124	28	1096	0.00449771	0.0442923	0.919135	0.999501	0.0242969	0.0462373	0.599357	0.960728	SSRI_antidepressant	109.175	317.181	509.734	0.0326845	-0.004533	-0.13869	0.889695	0.976915	NS	NS
GLYCOL.GLYOXDEG.PWY	454	200	10	444	0.286199	0.705202	0.685058	0.948067	0.0634613	0.73958	0.931663	0.990201	SSRI_antidepressant	305	95	30	275	-0.0746574	0.295978	0.801031	0.927494	-0.0478632	0.308338	0.87676	0.966763	SSRI_antidepressant	1124	370	28	1096	-0.146318	0.356005	0.681151	0.998298	-0.27394	0.374241	0.464335	0.960728	SSRI_antidepressant	2.01082	11.4152	7.89021	0.216593	-0.0671421	-0.309991	0.756568	0.946501	NS	NS
GLYCOCAT.PWY	454	309	10	444	-0.355098	0.909527	0.696416	0.950415	-1.20603	0.940333	0.200395	0.791861	SSRI_antidepressant	305	176	30	275	-0.301799	0.472249	0.52327	0.789937	0.0697665	0.485857	0.88593	0.966763	SSRI_antidepressant	1124	694	28	1096	0.249368	0.497394	0.616224	0.998298	0.406067	0.528045	0.442062	0.960728	SSRI_antidepressant	1.20884	4.48392	4.04203	0.320506	-0.0795647	-0.248247	0.803944	0.965378	NS	NS
P124.PWY	454	290	10	444	-0.28699	0.860698	0.738962	0.957545	-0.215997	0.907085	0.811909	0.985401	SSRI_antidepressant	305	195	30	275	-0.117727	0.44867	0.793202	0.927494	0.066676	0.48292	0.890292	0.96799	SSRI_antidepressant	1124	804	28	1096	-1.1867	0.472507	0.0121624	0.587654	-1.32526	0.499717	0.00811883	0.561766	SSRI_antidepressant	1.34989	4.9676	4.47902	0.30434	-0.582361	-1.91353	0.0556809	0.574089	NS	NS
PWY.5121	454	436	10	444	0.564016	0.365462	0.123512	0.790093	0.378802	0.372507	0.30985	0.831293	SSRI_antidepressant	305	299	30	275	0.0268504	0.188501	0.886829	0.973652	0.0258406	0.19919	0.896882	0.971622	SSRI_antidepressant	1124	1116	28	1096	0.0571933	0.155243	0.712637	0.998298	0.110833	0.162505	0.495369	0.960728	SSRI_antidepressant	7.48714	28.1431	41.493	0.113869	0.0953233	0.837128	0.402521	0.774352	NS	NS
FUCCAT.PWY	454	397	10	444	-0.598261	0.713096	0.401948	0.861407	-0.363673	0.742324	0.624467	0.939862	SSRI_antidepressant	305	293	30	275	0.121374	0.183609	0.509122	0.786022	0.0235595	0.18976	0.901293	0.972876	SSRI_antidepressant	1124	1101	28	1096	-0.0381818	0.156545	0.807352	0.999501	-0.0295676	0.164006	0.856965	0.968493	SSRI_antidepressant	1.96655	29.6627	40.8056	0.117497	0.0119519	0.101721	0.918978	0.976915	NS	NS
PWY.5941	454	366	10	444	0.93215	0.925154	0.314221	0.790093	0.339534	0.969632	0.726398	0.969612	SSRI_antidepressant	305	284	30	275	-0.0979634	0.355154	0.782867	0.927494	-0.0410918	0.370148	0.911689	0.980558	SSRI_antidepressant	1124	1043	28	1096	-0.348942	0.369628	0.345355	0.871357	-0.0387867	0.393315	0.921462	0.968493	SSRI_antidepressant	1.16835	7.92804	7.31932	0.246814	-0.136552	-0.55326	0.580086	0.858546	NS	NS
SER.GLYSYN.PWY	454	454	10	444	0.0799548	0.127763	0.531771	0.895224	0.161871	0.134252	0.228652	0.811257	SSRI_antidepressant	305	305	30	275	0.0200325	0.0659054	0.761371	0.927494	0.00709379	0.0717936	0.921366	0.981302	SSRI_antidepressant	1124	1124	28	1096	-0.033616	0.0486682	0.489887	0.998298	-0.00725956	0.0509042	0.886623	0.968493	SSRI_antidepressant	61.262	230.228	422.192	0.0374324	-0.00656055	-0.175264	0.860872	0.972595	NS	NS
PWY.7208	454	454	10	444	0.0730366	0.124028	0.556253	0.895224	0.113468	0.131029	0.38703	0.850897	SSRI_antidepressant	305	305	30	275	-0.0378565	0.0693613	0.58562	0.820914	-0.00720534	0.0737325	0.922227	0.981302	SSRI_antidepressant	1124	1124	28	1096	0.0707159	0.0597324	0.236713	0.867826	0.0483226	0.0634615	0.446557	0.960728	SSRI_antidepressant	65.0066	207.857	280.272	0.0425191	0.0301893	0.710018	0.477693	0.798661	NS	NS
PWY.6317	454	454	10	444	-0.0406914	0.0763302	0.59424	0.902477	-0.0576634	0.0782475	0.461602	0.88212	SSRI_antidepressant	305	305	30	275	0.0116843	0.0430938	0.786477	0.927494	0.00474139	0.0458127	0.917649	0.981302	SSRI_antidepressant	1124	1124	28	1096	0.0108872	0.0359521	0.762079	0.998298	0.0186681	0.0380016	0.623354	0.960728	SSRI_antidepressant	171.635	538.48	773.661	0.0259607	0.00521014	0.200694	0.840938	0.970813	NS	NS
SALVADEHYPOX.PWY	454	452	10	444	-0.158045	0.152199	0.299659	0.790093	-0.0903031	0.15667	0.564682	0.933545	SSRI_antidepressant	305	305	30	275	-0.0149964	0.0658531	0.820018	0.927494	-0.00655633	0.0703738	0.925844	0.981658	SSRI_antidepressant	1124	1124	28	1096	-0.000509555	0.052977	0.992327	0.999501	0.0384361	0.0555386	0.48905	0.960728	SSRI_antidepressant	43.1693	230.594	356.308	0.0398387	-0.016605	-0.416806	0.67682	0.906156	NS	NS
COA.PWY.1	454	454	10	444	-0.131784	0.0480866	0.00638798	0.487723	-0.130417	0.0490834	0.00820574	0.425282	SSRI_antidepressant	305	305	30	275	-0.000916825	0.0269327	0.972868	0.99182	0.00207382	0.0284827	0.942016	0.989112	SSRI_antidepressant	1124	1124	28	1096	-0.0245256	0.0235269	0.29743	0.867826	-0.0248051	0.0247288	0.316046	0.960728	SSRI_antidepressant	432.466	1378.61	1806.64	0.0166258	-0.0283507	-1.70522	0.0881526	0.672841	NS	NS
PANTOSYN.PWY	454	454	10	444	0.149801	0.1079	0.165746	0.790093	0.164778	0.112061	0.142243	0.767708	SSRI_antidepressant	305	305	30	275	-0.0129004	0.0600388	0.830019	0.927494	-0.00205439	0.0641318	0.974469	0.989112	SSRI_antidepressant	1124	1124	28	1096	0.0579901	0.0405468	0.15294	0.858376	0.0635336	0.0429761	0.139608	0.960728	SSRI_antidepressant	85.893	277.419	608.255	0.0320822	0.0458649	1.42961	0.152829	0.756111	NS	NS
GOLPDLCAT.PWY	454	447	10	444	0.360171	0.251845	0.153409	0.790093	0.42645	0.269307	0.114122	0.767708	SSRI_antidepressant	305	304	30	275	0.0221088	0.10697	0.8364	0.931311	0.00762461	0.110021	0.944803	0.989112	SSRI_antidepressant	1124	1120	28	1096	0.000737189	0.102335	0.994254	0.999501	0.060369	0.107571	0.574778	0.960728	SSRI_antidepressant	15.7664	87.3929	95.489	0.0709508	0.0386671	0.544985	0.585764	0.858546	NS	NS
PWY.7286	454	72	10	444	0.88954	0.699637	0.20425	0.790093	1.06889	0.715967	0.136251	0.767708	SSRI_antidepressant	305	111	30	275	-0.0303891	0.469129	0.948394	0.98798	0.0207882	0.497326	0.96669	0.989112	SSRI_antidepressant	1124	520	28	1096	-0.342238	0.577673	0.553674	0.998298	0.0279494	0.609935	0.963459	0.979845	SSRI_antidepressant	2.04293	4.54377	2.99665	0.323029	0.0682038	0.211138	0.832779	0.968875	NS	NS
PWY.821	454	287	10	444	-1.15917	0.860325	0.178561	0.790093	-1.23761	0.904529	0.172011	0.791253	SSRI_antidepressant	305	207	30	275	-0.278951	0.449347	0.535211	0.804097	-0.0178186	0.4812	0.970489	0.989112	SSRI_antidepressant	1124	837	28	1096	-0.472294	0.472585	0.317825	0.871357	-0.50021	0.504845	0.321997	0.960728	SSRI_antidepressant	1.35106	4.95263	4.47755	0.304555	-0.469553	-1.54177	0.12313	0.736316	NS	NS
METHANOGENESIS.PWY	454	67	10	444	0.818621	0.742114	0.270592	0.790093	1.07894	0.757711	0.155247	0.791253	SSRI_antidepressant	305	116	30	275	-0.0512624	0.505413	0.91928	0.984886	-0.0287289	0.534731	0.957194	0.989112	SSRI_antidepressant	1124	533	28	1096	-0.386734	0.603558	0.521812	0.998298	0.0173577	0.637289	0.978276	0.984864	SSRI_antidepressant	1.81576	3.91478	2.74512	0.343489	0.0264414	0.0769789	0.93864	0.976915	NS	NS
PWY.7221	454	454	10	444	-0.0579241	0.0421702	0.170284	0.790093	-0.0529103	0.0438051	0.22783	0.811257	SSRI_antidepressant	305	305	30	275	0.0107653	0.0192769	0.576973	0.817255	0.00124602	0.0197341	0.949705	0.989112	SSRI_antidepressant	1124	1124	28	1096	-0.0258927	0.0166774	0.120815	0.858376	-0.0292847	0.0175204	0.094925	0.960728	SSRI_antidepressant	562.326	2691.08	3595.37	0.0120835	-0.0141187	-1.16842	0.242636	0.774352	NS	NS
PWY.5345	454	385	10	444	-0.887914	0.787396	0.260081	0.790093	-0.99293	0.827033	0.230625	0.811257	SSRI_antidepressant	305	253	30	275	-0.106397	0.452648	0.814327	0.927494	-0.0107848	0.478559	0.982038	0.989112	SSRI_antidepressant	1124	1002	28	1096	-0.548242	0.424116	0.196393	0.867826	-0.522467	0.453743	0.249799	0.960728	SSRI_antidepressant	1.61292	4.88066	5.55943	0.28804	-0.414779	-1.44001	0.149865	0.756111	NS	NS
PWY.241	454	353	10	444	-1.0136	0.795955	0.203539	0.790093	-0.79267	0.828072	0.339025	0.831293	SSRI_antidepressant	305	281	30	275	0.0765012	0.312865	0.806998	0.927494	-0.00735117	0.334745	0.982496	0.989112	SSRI_antidepressant	1124	1046	28	1096	0.172721	0.317993	0.587128	0.998298	-0.0161009	0.337482	0.961957	0.979845	SSRI_antidepressant	1.57842	10.2161	9.88927	0.214749	0.0410329	0.191073	0.848468	0.972	NS	NS
PWY66.422	454	454	10	444	0.0534429	0.0789162	0.498636	0.895224	0.0404098	0.0805525	0.616192	0.939862	SSRI_antidepressant	305	305	30	275	0.00990234	0.0429641	0.81788	0.927494	0.00285586	0.0456485	0.950163	0.989112	SSRI_antidepressant	1124	1124	28	1096	0.00921496	0.0356104	0.795859	0.999501	0.00991351	0.0379233	0.793827	0.968493	SSRI_antidepressant	160.571	541.737	788.582	0.0258986	0.0142281	0.549378	0.582746	0.858546	NS	NS
PWY.1042	454	454	10	444	0.0438378	0.0901255	0.626925	0.916274	0.0984658	0.0915198	0.282637	0.831293	SSRI_antidepressant	305	305	30	275	0.00767188	0.0464506	0.868929	0.960718	-0.00242753	0.0494238	0.960864	0.989112	SSRI_antidepressant	1124	1124	28	1096	-0.000279152	0.0373927	0.994045	0.999501	0.00757721	0.0390193	0.846063	0.968493	SSRI_antidepressant	123.113	463.465	715.198	0.0277161	0.0067239	0.242599	0.808316	0.966746	NS	NS
PWY.6606	454	443	10	444	0.033121	0.229767	0.885451	0.992695	0.172919	0.239914	0.471506	0.88212	SSRI_antidepressant	305	303	30	275	0.0686354	0.0905177	0.448915	0.745816	0.00417979	0.091333	0.963534	0.989112	SSRI_antidepressant	1124	1122	28	1096	0.0452815	0.0887641	0.610061	0.998298	0.0219231	0.0926475	0.81299	0.968493	SSRI_antidepressant	18.9419	122.049	126.918	0.0610951	0.0550608	0.901231	0.367465	0.774352	NS	NS
GLYCOGENSYNTH.PWY	454	454	10	444	0.0377886	0.20692	0.855177	0.992695	0.0625163	0.214064	0.770405	0.984406	SSRI_antidepressant	305	305	30	275	-0.0106497	0.084781	0.900122	0.981384	-0.00667347	0.0897895	0.940809	0.989112	SSRI_antidepressant	1124	1124	28	1096	0.112578	0.0806779	0.163174	0.858376	0.168358	0.0859218	0.0503207	0.940368	SSRI_antidepressant	23.3557	139.124	153.635	0.0562441	0.0528189	0.939101	0.347679	0.774352	NS	NS
P125.PWY	454	102	10	444	0.0913605	0.578788	0.874649	0.992695	-0.0521411	0.609715	0.931893	0.990201	SSRI_antidepressant	305	44	30	275	-0.131856	0.189958	0.488148	0.775129	0.00458762	0.197648	0.9815	0.989112	SSRI_antidepressant	1124	249	28	1096	0.40939	0.307348	0.183128	0.864719	0.136291	0.325369	0.675388	0.960728	SSRI_antidepressant	2.98511	27.7131	10.5862	0.155635	0.0230711	0.148239	0.882154	0.975502	NS	NS
PWY.6507	454	453	10	444	-0.0351905	0.26497	0.894407	0.992695	0.0515335	0.279572	0.853851	0.990201	SSRI_antidepressant	305	305	30	275	7.58022e-05	0.112395	0.999462	0.999462	-0.00582832	0.120335	0.961407	0.989112	SSRI_antidepressant	1124	1123	28	1096	0.0276263	0.0836829	0.741364	0.998298	0.0875005	0.0893729	0.327777	0.960728	SSRI_antidepressant	14.2431	79.1599	142.799	0.0650666	0.0146052	0.224466	0.822395	0.968875	NS	NS
PWY.6151	454	454	10	444	-0.120427	0.0561425	0.0325048	0.644231	-0.11819	0.0582768	0.0432256	0.61545	SSRI_antidepressant	305	305	30	275	-0.00393138	0.0337773	0.907422	0.982519	0.000292066	0.0359767	0.993529	0.995047	SSRI_antidepressant	1124	1124	28	1096	-0.0272423	0.0266325	0.306578	0.867826	-0.031664	0.0280035	0.258429	0.960728	SSRI_antidepressant	317.261	876.495	1409.86	0.019598	-0.0307498	-1.56903	0.116641	0.726579	NS	NS
PWY.7219	454	454	10	444	-0.0305127	0.0455174	0.50299	0.895224	-0.0204052	0.0468379	0.663326	0.939862	SSRI_antidepressant	305	305	30	275	0.0015079	0.0204955	0.941403	0.98798	0.000134196	0.0215955	0.995047	0.995047	SSRI_antidepressant	1124	1124	28	1096	-0.0262348	0.0190107	0.167864	0.858376	-0.0224147	0.0197311	0.256206	0.960728	SSRI_antidepressant	482.664	2380.59	2766.97	0.0133271	-0.0148713	-1.11586	0.264481	0.774352	NS	NS
[truncated: 12 more columns]
