# Supplementary material for: Impact of commonly used drugs on the composition and metabolic function of the gut microbiota
Source: Nat Commun. 2020 Jan 17;11:362. doi: 10.1038/s41467-019-14177-z (PMC6969170; doi:10.1038/s41467-019-14177-z)
Supplement: Supplementary file 41 — Supplementary Data 39 [file 41467_2019_14177_MOESM41_ESM.xlsx]

## Sheet: Sheet1
Supplementary table 39 Summary statistics taxa & pathways vs statins
Univariate (lm= taxa or pathways~Age+Sex+BMI+drug X) & multivariate (lm= taxa or pathways~Age+Sex+BMI+all drugs) & results from univariate meta-analysis & results from multivariate meta analysis
Taxa
Taxa	N.IBD	non-zeros.IBD	Users.IBD	Non-users.IBD	Coef.IBD_univariate	SE.IBD_univariate	Pval.IBD_univariate	Qval.IBD_univariate	coeff.correcting.all.IBD_multivariate	SE.correcting_all.IBD_multivariate	pval.correcting.all.IBD_multivariate	qval.correcting.all.IBD_multivariate	drug.IBD	N.MIBS	non-zeros.MIBS	Users.MIBS	Non-users.MIBS	Coef.MIBS_univariate	SE.MIBS_univariate	Pval.MIBS_univariate	Qval.MIBS_univariate	coeff.correcting.all.MIBS_multivariate	SE.correcting_all.MIBS_multivariate	pval.correcting.all.MIBS_multivariate	qval.correcting.all.MIBS_multivariate	drug.MIBS	N.LLD	non-zeros.LLD	Users.LLD	Non-users.LLD	Coef.LLD_univariate	SE.LLD_univariate	Pval.LLD_univariate	Qval.LLD_univariate	coeff.correcting.all.LLD_multivariate	SE.correcting_all.LLD_multivariate	pval.correcting.all.LLD_multivariate	qval.correcting.all.LLD_multivariate	drug.LLD	inverse_var.ibd_univariate	inverse_var.mibs_univariate	inverse_var.lld_univariate	se_univariate	beta_univariate	Z_univariate	P_univariate	FDR_univariate	Het.Q_univariate	Het.I2_univariate
k__Bacteria.p__Firmicutes.c__Clostridia.o__Clostridiales.f__Clostridiaceae.g__Clostridium.s__Clostridium_bolteae	454	212	28	426	0.00314955	0.00260964	0.228225	0.874644	0.00459246	0.00357991	0.200423	0.967738	statin	305	82	26	279	-0.00105657	0.00377591	0.779811	0.984536	-0.00494778	0.00471599	0.295069	0.65158	statin	1124	169	55	1069	0.011355	0.00214043	1.35792e-07	2.38899e-05	0.00940048	0.0025662	0.000261219	0.0470193	statin	146839	70138.7	218272	0.00151576	0.00658666	4.34545	1.38991e-05	0.00125092	10.7949	0.814728
k__Bacteria.p__Firmicutes.c__Clostridia.o__Clostridiales.f__Lachnospiraceae.g__Dorea.s__Dorea_longicatena.t__GCF_000154065	454	325	28	426	0.0032171	0.019041	0.865909	0.991094	0.0197502	0.0249593	0.429245	0.967738	statin	305	285	26	279	-0.0268226	0.0165738	0.106643	0.655015	-0.0402658	0.0210803	0.057206	0.505578	statin	1124	1074	55	1069	-0.0545357	0.0104359	2.06839e-07	2.38899e-05	-0.0367543	0.0131604	0.00531818	0.380917	statin	2758.16	3640.46	9182.12	0.00801136	-0.0378369	-4.72291	2.32494e-06	0.000418489	7.65077	0.738588
k__Archaea.p__Euryarchaeota.c__Methanobacteria.o__Methanobacteriales.f__Methanobacteriaceae.g__Methanobrevibacter.s__Methanobrevibacter_unclassified	454	65	28	426	-0.00760422	0.00690379	0.271303	0.934207	0.000229201	0.00897738	0.979644	0.990652	statin	305	107	26	279	0.00245937	0.00828913	0.76691	0.984536	0.0175037	0.0109898	0.112458	0.516581	statin	1124	432	55	1069	-0.016686	0.00573038	0.00366585	0.0498125	-0.0197651	0.00722756	0.00634862	0.380917	statin	20980.9	14554	30453.2	0.00389284	-0.00957584	-2.45986	0.0138992	0.100074	NS	NS
k__Bacteria.p__Firmicutes.c__Clostridia.o__Clostridiales.f__Lachnospiraceae.g__Blautia	454	449	28	426	-0.00850592	0.029752	0.775096	0.991094	-0.00389541	0.039397	0.921287	0.990652	statin	305	305	26	279	-0.0113663	0.0162139	0.483852	0.984536	-0.0338801	0.0204847	0.0993693	0.516581	statin	1124	1124	55	1069	0.0408805	0.0100274	4.89402e-05	0.00226104	0.0330287	0.0125678	0.00871245	0.39206	statin	1129.71	3803.86	9945.33	0.00819812	0.0237736	2.89988	0.00373305	0.0516884	8.78463	0.77233
k__Bacteria.p__Firmicutes.c__Clostridia.o__Clostridiales.f__Lachnospiraceae.g__Dorea	454	418	28	426	0.00805224	0.0192852	0.676493	0.991094	0.0191193	0.0254867	0.4536	0.967738	statin	305	304	26	279	-0.0179364	0.0164647	0.276863	0.912385	-0.0333642	0.0209496	0.112448	0.516581	statin	1124	1122	55	1069	-0.0451871	0.00974828	3.98284e-06	0.000306679	-0.0286152	0.0122884	0.0200637	0.541441	statin	2688.75	3688.87	10523.1	0.00769214	-0.0307693	-4.00009	6.33181e-05	0.00379909	6.84721	0.70791
k__Bacteria.p__Firmicutes.c__Clostridia.o__Clostridiales.f__Lachnospiraceae.g__Lachnospiraceae_noname.s__Lachnospiraceae_bacterium_3_1_57FAA_CT1.t__GCF_000218405	454	87	28	426	-0.00140958	0.00328809	0.668357	0.991094	-0.00119549	0.00415843	0.773891	0.967738	statin	305	75	26	279	0.00515633	0.00287072	0.0734783	0.655015	0.00525916	0.0036946	0.155781	0.606577	statin	1124	211	55	1069	0.00942249	0.00237318	7.63343e-05	0.00251903	0.00692233	0.00295677	0.0194047	0.541441	statin	92493.6	121344	177558	0.00159842	0.00554005	3.46595	0.00052837	0.0190213	7.16145	0.720727
k__Bacteria.p__Firmicutes.c__Clostridia.o__Clostridiales.f__Peptostreptococcaceae.g__Peptostreptococcaceae_noname.s__Peptostreptococcaceae_noname_unclassified	454	248	28	426	0.00108021	0.00712895	0.879633	0.991094	0.00871084	0.00927918	0.348447	0.967738	statin	305	207	26	279	-0.00485557	0.00619019	0.433441	0.984536	0.00657226	0.00782179	0.401543	0.737528	statin	1124	868	55	1069	-0.0260854	0.00715826	0.000280707	0.00810543	-0.0198942	0.00899866	0.0272604	0.541441	statin	19676.5	26097.1	19515.7	0.00391362	-0.00941251	-2.40507	0.0161696	0.104355	NS	NS
k__Bacteria.p__Firmicutes.c__Clostridia.o__Clostridiales.f__Peptostreptococcaceae.g__Peptostreptococcaceae_noname	454	388	28	426	-0.00653139	0.00950273	0.492251	0.991094	-0.00052257	0.0123285	0.966212	0.990652	statin	305	266	26	279	-0.00181235	0.0067899	0.78972	0.984536	0.0134836	0.00811754	0.0979151	0.516581	statin	1124	1040	55	1069	-0.0264131	0.00794681	0.000917131	0.0192598	-0.0191376	0.00983524	0.0519376	0.541441	statin	11074	21690.7	15834.9	0.00453611	-0.0109031	-2.40363	0.0162331	0.104355	NS	NS
k__Bacteria.p__Firmicutes.c__Clostridia.o__Clostridiales.f__Peptostreptococcaceae	454	395	28	426	-0.0091247	0.00997169	0.360671	0.969544	-0.00232239	0.0129861	0.858159	0.9715	statin	305	270	26	279	-0.00205086	0.00674221	0.761205	0.984536	0.0129528	0.0080632	0.109402	0.516581	statin	1124	1045	55	1069	-0.0259198	0.00793836	0.00112746	0.0200341	-0.0184912	0.00982494	0.0600974	0.541441	statin	10056.9	21998.6	15868.6	0.00456797	-0.0114388	-2.50413	0.0122752	0.0967386	5.32032	0.624083
k__Bacteria.p__Firmicutes.c__Clostridia.o__Clostridiales.f__Ruminococcaceae.g__Faecalibacterium.s__Faecalibacterium_prausnitzii.t__GCF_000162015	454	130	28	426	0.00597482	0.0154855	0.699809	0.991094	-0.013882	0.0205145	0.498998	0.967738	statin	305	124	26	279	-0.00224852	0.0166668	0.892774	0.984536	-0.0104865	0.0214821	0.62585	0.89892	statin	1124	636	55	1069	-0.0329789	0.0112536	0.00345298	0.0498125	-0.0262524	0.0142426	0.0655709	0.541441	statin	4170.15	3599.94	7896.12	0.00798947	-0.0155483	-1.9461	0.0516423	0.226722	NS	NS
k__Bacteria.p__Firmicutes.c__Clostridia.o__Clostridiales.f__Lachnospiraceae.g__Lachnospiraceae_noname.s__Lachnospiraceae_bacterium_2_1_58FAA.t__GCF_000218465	454	144	28	426	-0.0017595	0.00235904	0.456191	0.969544	-0.000783703	0.00315752	0.804119	0.967738	statin	305	87	26	279	0.0023784	0.0057986	0.681978	0.984536	0.00692258	0.00738489	0.349411	0.705718	statin	1124	218	55	1069	0.00674571	0.00240075	0.00504318	0.0647208	0.00569982	0.00301903	0.0593	0.541441	statin	179692	29740.8	173503	0.00161598	0.00241546	1.49473	0.134985	0.398316	NS	NS
k__Bacteria.p__Firmicutes.c__Clostridia.o__Clostridiales.f__Lachnospiraceae.g__Blautia.s__Ruminococcus_torques	454	446	28	426	0.00764367	0.016847	0.650263	0.991094	-0.000882315	0.0222553	0.968396	0.990652	statin	305	305	26	279	0.00908743	0.0134273	0.499076	0.984536	-0.0157241	0.0168943	0.352859	0.705718	statin	1124	1124	55	1069	0.0208028	0.00890242	0.0196303	0.174408	0.0229381	0.0111957	0.0407236	0.541441	statin	3523.36	5546.52	12617.8	0.00679037	0.0156688	2.30751	0.0210266	0.118274	NS	NS
k__Bacteria.p__Actinobacteria.c__Actinobacteria.o__Bifidobacteriales.f__Bifidobacteriaceae.g__Bifidobacterium.s__Bifidobacterium_catenulatum.t__GCF_000173455	454	83	28	426	-0.00415072	0.0124246	0.738484	0.991094	0.0182023	0.0157176	0.247526	0.967738	statin	305	81	26	279	-0.00824081	0.0123229	0.50418	0.984536	-0.00580385	0.0159977	0.71705	0.921922	statin	1124	380	55	1069	-0.0116891	0.00509173	0.0218877	0.174641	-0.0113154	0.00647407	0.0807995	0.541441	statin	6477.96	6585.27	38571.7	0.00440076	-0.0103036	-2.34132	0.0192157	0.118274	NS	NS
k__Bacteria.p__Firmicutes.c__Clostridia.o__Clostridiales.f__Lachnospiraceae.g__Blautia.s__Ruminococcus_torques.t__Ruminococcus_torques_unclassified	454	418	28	426	0.0128236	0.0166674	0.442087	0.969544	8.0972e-05	0.0222078	0.997093	0.997093	statin	305	233	26	279	0.0419026	0.0155239	0.00735212	0.284972	0.0339581	0.0193709	0.0807725	0.505578	statin	1124	865	55	1069	0.0220909	0.0103373	0.0328156	0.199485	0.0234111	0.0130921	0.0740292	0.541441	statin	3599.68	4149.54	9358.08	0.00764556	0.0249464	3.26287	0.00110291	0.0288415	1.79836	0
k__Bacteria.p__Firmicutes.c__Bacilli.o__Lactobacillales.f__Lactobacillaceae.g__Lactobacillus.s__Lactobacillus_delbrueckii.t__Lactobacillus_delbrueckii_unclassified	454	76	28	426	-0.00354506	0.0101095	0.726007	0.991094	-0.0326242	0.0130395	0.0127527	0.746014	statin	305	31	26	279	0.000573208	0.00482147	0.905445	0.984536	-0.00830612	0.00560331	0.139437	0.570424	statin	1124	279	55	1069	-0.00844771	0.00404775	0.0371132	0.219824	-0.0106363	0.00512832	0.038314	0.541441	statin	9784.6	43017.1	61034.1	0.00296388	-0.00461742	-1.5579	0.119258	0.376603	NS	NS
k__Bacteria.p__Firmicutes.c__Clostridia.o__Clostridiales.f__Oscillospiraceae.g__Oscillibacter.s__Oscillibacter_unclassified	454	357	28	426	0.00807272	0.00759825	0.28862	0.934207	0.00406808	0.0100426	0.685636	0.967738	statin	305	264	26	279	0.00547973	0.00553952	0.323364	0.965406	0.00822976	0.00709279	0.246975	0.63286	statin	1124	1050	55	1069	0.00684668	0.00330965	0.0388065	0.224108	0.00787853	0.0041207	0.0561524	0.541441	statin	17321	32587.9	91292.4	0.00266122	0.0066816	2.51073	0.0120482	0.0967386	0.083081	0
k__Archaea.p__Euryarchaeota.c__Methanobacteria.o__Methanobacteriales.f__Methanobacteriaceae	454	75	28	426	-0.0227203	0.019496	0.244497	0.897706	0.00771388	0.0250434	0.758229	0.967738	statin	305	129	26	279	-0.00670625	0.0201522	0.739537	0.984536	0.0307152	0.0258241	0.235363	0.631594	statin	1124	597	55	1069	-0.0356336	0.0178624	0.0462974	0.232494	-0.0407588	0.0225164	0.0705472	0.541441	statin	2630.93	2462.37	3134.16	0.0110247	-0.0228467	-2.07232	0.0382357	0.181117	NS	NS
k__Bacteria.p__Firmicutes.c__Clostridia.o__Clostridiales.f__Oscillospiraceae.g__Oscillibacter	454	369	28	426	0.0125595	0.00768016	0.102701	0.70214	0.0057838	0.0101029	0.567316	0.967738	statin	305	268	26	279	0.00580723	0.00557003	0.297994	0.930103	0.00821662	0.00723334	0.257025	0.63376	statin	1124	1064	55	1069	0.00689632	0.00342538	0.0443253	0.232494	0.00774215	0.00428065	0.0707894	0.541441	statin	16953.5	32231.8	85227.9	0.00272759	0.00734946	2.69449	0.00704965	0.0748488	0.554366	0
k__Bacteria.p__Firmicutes.c__Clostridia.o__Clostridiales.f__Ruminococcaceae.g__Faecalibacterium.s__Faecalibacterium_prausnitzii	454	357	28	426	0.0336496	0.0267482	0.209057	0.843763	0.0148555	0.0355559	0.676315	0.967738	statin	305	293	26	279	-0.00534434	0.0203336	0.792861	0.984536	-0.00467918	0.0259897	0.857259	0.959446	statin	1124	1116	55	1069	-0.0236734	0.0117271	0.043758	0.232494	-0.0293541	0.0148233	0.0479284	0.541441	statin	1397.69	2418.63	7271.43	0.00949682	-0.0124492	-1.31088	0.189897	0.490439	NS	NS
k__Archaea.p__Euryarchaeota.c__Methanobacteria.o__Methanobacteriales.f__Methanobacteriaceae.g__Methanobrevibacter.s__Methanobrevibacter_smithii.t__Methanobrevibacter_smithii_unclassified	454	69	28	426	-0.0177096	0.0176132	0.315225	0.934207	0.0108518	0.022583	0.631117	0.967738	statin	305	127	26	279	-0.00267899	0.0172725	0.876848	0.984536	0.0286568	0.0221971	0.19785	0.631594	statin	1124	580	55	1069	-0.0325955	0.0164313	0.04753	0.233605	-0.0389261	0.0207264	0.0606393	0.541441	statin	3223.47	3351.89	3703.86	0.00986325	-0.0181721	-1.84241	0.0654158	0.240303	NS	NS
k__Archaea.p__Euryarchaeota.c__Methanobacteria.o__Methanobacteriales.f__Methanobacteriaceae.g__Methanobrevibacter	454	74	28	426	-0.0199285	0.018971	0.294081	0.934207	0.0100276	0.0243701	0.680948	0.967738	statin	305	128	26	279	-0.00602581	0.0199313	0.762615	0.984536	0.0316388	0.0254933	0.215697	0.631594	statin	1124	597	55	1069	-0.0337703	0.0174624	0.0533807	0.256895	-0.0387112	0.0220458	0.079384	0.541441	statin	2778.55	2517.25	3279.38	0.0107989	-0.0211408	-1.95769	0.0502666	0.226722	NS	NS
k__Bacteria.p__Firmicutes.c__Bacilli.o__Lactobacillales.f__Lactobacillaceae	454	274	28	426	-0.00314217	0.0110971	0.777208	0.991094	-0.00991515	0.0142994	0.488515	0.967738	statin	305	159	26	279	0.00493507	0.00606646	0.416627	0.984536	0.015379	0.00769198	0.0466785	0.501798	statin	1124	637	55	1069	-0.00974313	0.00517246	0.0598798	0.27122	-0.0141936	0.00645148	0.0280222	0.541441	statin	8120.45	27172.5	37377.1	0.00370956	-0.0035171	-0.948117	0.34307	0.636624	NS	NS
k__Bacteria.p__Bacteroidetes.c__Bacteroidia.o__Bacteroidales.f__Prevotellaceae	454	167	28	426	0.00546851	0.00500086	0.274882	0.934207	0.00529168	0.00682742	0.438861	0.967738	statin	305	135	26	279	-0.0172863	0.0100501	0.0865666	0.655015	-0.0158436	0.0126437	0.211405	0.631594	statin	1124	699	55	1069	-0.0159569	0.0101187	0.115095	0.354492	-0.0276365	0.0127099	0.0299007	0.541441	statin	39986.2	9900.62	9766.8	0.00409432	-0.00181595	-0.44353	0.657383	0.845206	NS	NS
k__Bacteria.p__Firmicutes.c__Clostridia.o__Clostridiales.f__Lachnospiraceae.g__Lachnospiraceae_noname.s__Lachnospiraceae_bacterium_8_1_57FAA.t__GCF_000185545	454	158	28	426	0.00326361	0.00581862	0.575163	0.991094	0.00226663	0.00784046	0.772663	0.967738	statin	305	125	26	279	-0.00632168	0.0063883	0.323203	0.965406	-0.00757386	0.00849083	0.373221	0.715383	statin	1124	484	55	1069	-0.00775024	0.00513906	0.13181	0.374699	-0.0120089	0.0064637	0.0634553	0.541441	statin	29536.6	24503.6	37864.6	0.00329861	-0.0038297	-1.161	0.24564	0.532714	NS	NS
k__Bacteria.p__Firmicutes.c__Bacilli.o__Lactobacillales.f__Lactobacillaceae.g__Lactobacillus	454	270	28	426	-0.00253548	0.0108069	0.814628	0.991094	-0.00921415	0.01387	0.506915	0.967738	statin	305	158	26	279	0.00411434	0.00574843	0.474761	0.984536	0.0147699	0.00721178	0.0416372	0.501798	statin	1124	630	55	1069	-0.00694014	0.00515653	0.178619	0.474264	-0.0130418	0.00646699	0.0439851	0.541441	statin	8562.37	30262.3	37608.4	0.00361709	-0.00206988	-0.57225	0.567153	0.77339	NS	NS
k__Bacteria.p__Bacteroidetes.c__Bacteroidia.o__Bacteroidales.f__Prevotellaceae.g__Prevotella	454	103	28	426	0.00779983	0.021013	0.710675	0.991094	0.0289116	0.0277624	0.298327	0.967738	statin	305	86	26	279	-0.00550431	0.018967	0.771862	0.984536	-0.00598297	0.0244829	0.807131	0.949829	statin	1124	488	55	1069	-0.00994486	0.00819674	0.225301	0.515291	-0.0181941	0.0104239	0.0812162	0.541441	statin	2264.77	2779.73	14883.9	0.00708375	-0.00730887	-1.03178	0.302175	0.572543	NS	NS
k__Bacteria.p__Bacteroidetes.c__Bacteroidia.o__Bacteroidales.f__Prevotellaceae.g__Prevotella.s__Prevotella_copri.t__GCF_000157935	454	64	28	426	0.0118038	0.0205036	0.565117	0.991094	0.0298318	0.0270749	0.271206	0.967738	statin	305	76	26	279	-0.00320747	0.0183696	0.861507	0.984536	-0.00169434	0.0238098	0.943323	0.959446	statin	1124	407	55	1069	-0.00679282	0.0076073	0.3721	0.677126	-0.0170563	0.00965305	0.0775458	0.541441	statin	2378.71	2963.46	17279.8	0.00664867	-0.0043677	-0.656928	0.511227	0.773285	NS	NS
k__Bacteria.p__Firmicutes.c__Clostridia.o__Clostridiales.f__Lachnospiraceae.g__Coprococcus	454	341	28	426	0.0396388	0.0205484	0.0543725	0.607983	0.065896	0.0269491	0.0149118	0.746014	statin	305	287	26	279	-0.0247227	0.0206123	0.231323	0.836011	-0.0171698	0.0258025	0.506357	0.828584	statin	1124	1088	55	1069	-0.0390948	0.0118871	0.00103749	0.0199716	-0.025596	0.0149486	0.0871359	0.56016	statin	2368.33	2353.68	7076.93	0.00920616	-0.020424	-2.21852	0.0265194	0.140397	NS	NS
k__Bacteria.p__Firmicutes.c__Erysipelotrichia.o__Erysipelotrichales.f__Erysipelotrichaceae.g__Coprobacillus.s__Coprobacillus_unclassified	454	185	28	426	0.00115105	0.00449101	0.797844	0.991094	0.000764458	0.00588392	0.896697	0.990652	statin	305	80	26	279	-0.00241554	0.00631238	0.70224	0.984536	-0.00373558	0.00806401	0.643573	0.89892	statin	1124	192	55	1069	0.00746335	0.00241411	0.00204046	0.031423	0.0050776	0.00300325	0.0911832	0.565965	statin	49580.6	25096.5	171588	0.00201511	0.00518574	2.57343	0.0100696	0.0967386	3.14728	0.364531
k__Bacteria.p__Bacteroidetes.c__Bacteroidia.o__Bacteroidales.f__Bacteroidaceae.g__Bacteroides.s__Bacteroides_finegoldii.t__Bacteroides_finegoldii_unclassified	454	53	28	426	-0.00626423	0.00505672	0.216086	0.843763	-0.0035746	0.00684604	0.601863	0.967738	statin	305	54	26	279	0.00264419	0.00457517	0.563739	0.984536	0.0025741	0.0060202	0.669308	0.910355	statin	1124	243	55	1069	-0.00454643	0.00251536	0.0709579	0.274721	-0.00487292	0.00315837	0.123159	0.738954	statin	39107.7	47773.3	158052	0.00202058	-0.00341821	-1.69169	0.0907043	0.302348	NS	NS
k__Bacteria	454	454	28	426	0.0280665	0.0220905	0.204572	0.843763	0.0126478	0.028506	0.657508	0.967738	statin	305	305	26	279	0.00705572	0.020131	0.726221	0.984536	-0.0309118	0.0257134	0.230389	0.631594	statin	1124	1124	55	1069	0.027252	0.0176402	0.122659	0.36326	0.0338999	0.0222847	0.1285	0.746131	statin	2049.22	2467.58	3213.61	0.0113736	0.0210212	1.84824	0.0645675	0.240303	NS	NS
k__Bacteria.p__Firmicutes.c__Clostridia.o__Clostridiales.f__Lachnospiraceae.g__Coprococcus.s__Coprococcus_comes.t__GCF_000155875	454	300	28	426	0.0286318	0.0164156	0.081831	0.684114	0.0588287	0.021392	0.00623218	0.746014	statin	305	264	26	279	-0.0342827	0.0144786	0.0185317	0.381753	-0.0439244	0.0182959	0.0170526	0.349827	statin	1124	1047	55	1069	-0.0291492	0.0085803	0.000704721	0.0167521	-0.0161251	0.0107781	0.134921	0.758931	statin	3710.95	4770.31	13583	0.00673218	-0.020541	-3.05116	0.00227958	0.0373023	10.8802	0.816181
k__Bacteria.p__Firmicutes.c__Clostridia.o__Clostridiales.f__Lachnospiraceae.g__Roseburia.s__Roseburia_inulinivorans.t__GCF_000174195	454	325	28	426	0.0176441	0.00988551	0.0749876	0.65882	0.00817046	0.0131064	0.533388	0.967738	statin	305	259	26	279	-0.00815409	0.0105782	0.441412	0.984536	-0.0162022	0.0137858	0.240941	0.631594	statin	1124	1024	55	1069	-0.0118133	0.00641402	0.0657715	0.274721	-0.011775	0.00811767	0.1472	0.802906	statin	10233	8936.72	24307.4	0.00479589	-0.00412791	-0.860718	0.389393	0.687164	NS	NS
k__Bacteria.p__Firmicutes.c__Clostridia.o__Clostridiales.f__Ruminococcaceae.g__Ruminococcus.s__Ruminococcus_lactaris.t__Ruminococcus_lactaris_unclassified	454	169	28	426	0.00309045	0.0131977	0.814968	0.991094	-0.0026957	0.017609	0.878409	0.98821	statin	305	142	26	279	-0.0169266	0.0130222	0.194671	0.834439	-0.0183505	0.0169722	0.280598	0.639337	statin	1124	668	55	1069	-0.0234349	0.00925394	0.0114642	0.12304	-0.0157057	0.0116652	0.178467	0.873957	statin	5741.19	5897.02	11677.4	0.00654902	-0.0152572	-2.3297	0.0198221	0.118274	NS	NS
k__Bacteria.p__Firmicutes.c__Clostridia.o__Clostridiales.f__Eubacteriaceae.g__Eubacterium.s__Eubacterium_ramulus.t__GCF_000469345	454	237	28	426	-0.00118819	0.0105786	0.910621	0.991094	-0.0178478	0.0139789	0.202441	0.967738	statin	305	231	26	279	-0.0114368	0.00949388	0.229299	0.836011	-0.00822039	0.0118993	0.490283	0.824776	statin	1124	957	55	1069	-0.0134943	0.00542194	0.0129618	0.130181	-0.00928311	0.00681124	0.173197	0.873957	statin	8936.09	11094.6	34016.6	0.00430143	-0.0110372	-2.56595	0.0102895	0.0967386	1.07396	0
k__Bacteria.p__Firmicutes.c__Erysipelotrichia.o__Erysipelotrichales.f__Erysipelotrichaceae.g__Coprobacillus	454	189	28	426	0.000289245	0.0045847	0.949726	0.994889	0.000409512	0.00598024	0.945442	0.990652	statin	305	82	26	279	-0.00109417	0.00644818	0.865372	0.984536	-0.00070136	0.0082806	0.932565	0.959446	statin	1124	201	55	1069	0.00652042	0.00267894	0.0150909	0.14525	0.00426618	0.00334296	0.202171	0.873957	statin	47574.9	24050.6	139339	0.00217718	0.00424713	1.95075	0.0510873	0.226722	NS	NS
k__Bacteria.p__Firmicutes.c__Clostridia.o__Clostridiales.f__Lachnospiraceae.g__Coprococcus.s__Coprococcus_catus.t__GCF_000210555	454	264	28	426	-0.00732595	0.00901488	0.41686	0.969544	0.00331819	0.011931	0.78107	0.967738	statin	305	259	26	279	0.00203065	0.00865624	0.81469	0.984536	0.00888937	0.0107775	0.410223	0.745861	statin	1124	1020	55	1069	-0.0125494	0.00520928	0.0161556	0.149278	-0.00680085	0.00655286	0.299575	0.873957	statin	12305	13345.7	36850.5	0.00399996	-0.00840779	-2.10197	0.0355561	0.17778	NS	NS
k__Bacteria.p__Firmicutes.c__Clostridia.o__Clostridiales.f__Peptostreptococcaceae.g__Peptostreptococcaceae_noname.s__Clostridium_bartlettii.t__GCF_000154445	454	328	28	426	-0.000988546	0.00712467	0.889713	0.991094	-0.00336515	0.00933753	0.718751	0.967738	statin	305	206	26	279	0.00298635	0.00598629	0.618244	0.984536	0.00994956	0.00750658	0.186174	0.631594	statin	1124	850	55	1069	-0.0137092	0.00606214	0.0239238	0.174641	-0.00727118	0.00759733	0.338748	0.873957	statin	19700.2	27905.2	27211.3	0.00365596	-0.00413257	-1.13037	0.258321	0.534458	NS	NS
k__Bacteria.p__Firmicutes.c__Clostridia.o__Clostridiales.f__Lachnospiraceae.g__Lachnospiraceae_noname	454	443	28	426	0.0127741	0.0201494	0.526441	0.991094	0.0058813	0.0266801	0.825647	0.971349	statin	305	305	26	279	-0.00427803	0.0101023	0.672264	0.984536	-0.0129203	0.0128341	0.31501	0.667081	statin	1124	1121	55	1069	0.0145378	0.00628991	0.0210008	0.174641	0.00809357	0.00795456	0.309159	0.873957	statin	2463.06	9798.4	25276.1	0.00516139	0.00951057	1.84264	0.0653821	0.240303	NS	NS
k__Bacteria.p__Firmicutes.c__Clostridia.o__Clostridiales.f__Lachnospiraceae.g__Dorea.s__Dorea_formicigenerans	454	330	28	426	0.00729444	0.01265	0.564481	0.991094	0.00856486	0.0167862	0.610173	0.967738	statin	305	286	26	279	0.00669231	0.010609	0.528645	0.984536	0.00639864	0.0136545	0.639735	0.89892	statin	1124	1090	55	1069	-0.0129744	0.00583694	0.0264287	0.185001	-0.00862383	0.00737724	0.242672	0.873957	statin	6249.16	8884.88	29351.5	0.00474123	-0.00619916	-1.3075	0.191043	0.490439	NS	NS
k__Bacteria.p__Firmicutes.c__Clostridia.o__Clostridiales.f__Lachnospiraceae.g__Dorea.s__Dorea_formicigenerans.t__Dorea_formicigenerans_unclassified	454	330	28	426	0.00933843	0.0125266	0.456376	0.969544	0.00914699	0.0166415	0.582869	0.967738	statin	305	286	26	279	0.00685478	0.0106162	0.518977	0.984536	0.00667861	0.0136498	0.625049	0.89892	statin	1124	1090	55	1069	-0.0127252	0.00586608	0.0302714	0.194241	-0.00876922	0.00741068	0.236943	0.873957	statin	6372.87	8872.82	29060.6	0.00475081	-0.00563054	-1.18518	0.235948	0.518633	NS	NS
k__Bacteria.p__Actinobacteria.c__Actinobacteria.o__Actinomycetales	454	286	28	426	0.00708322	0.00301367	0.0192214	0.43307	0.000921104	0.00371655	0.804395	0.967738	statin	305	185	26	279	-0.00123685	0.00299188	0.679615	0.984536	5.81844e-05	0.00370775	0.987492	0.987492	statin	1124	769	55	1069	0.00415856	0.00192825	0.0312484	0.195091	-0.00200135	0.00233532	0.391643	0.873957	statin	110105	111715	268950	0.00142745	0.00358655	2.51256	0.011986	0.0967386	4.0333	0.504128
k__Bacteria.p__Firmicutes.c__Bacilli.o__Lactobacillales.f__Streptococcaceae.g__Streptococcus.s__Streptococcus_parasanguinis.t__Streptococcus_parasanguinis_unclassified	454	393	28	426	0.0356653	0.0107051	0.00093885	0.0769857	0.0158848	0.012531	0.205695	0.967738	statin	305	245	26	279	-0.00779748	0.00668539	0.244463	0.85355	-0.0165191	0.00823771	0.0460223	0.501798	statin	1124	934	55	1069	0.00783178	0.00380609	0.0398593	0.224573	0.00444203	0.00458503	0.332865	0.873957	statin	8726.13	22374.2	69030.5	0.00316021	0.00676505	2.14069	0.0322986	0.166107	NS	NS
k__Bacteria.p__Firmicutes.c__Clostridia.o__Clostridiales	454	453	28	426	0.0389557	0.043603	0.372126	0.969544	0.0724985	0.0570867	0.20484	0.967738	statin	305	305	26	279	-0.020076	0.0373118	0.590938	0.984536	-0.0740087	0.0471461	0.117666	0.516581	statin	1124	1124	55	1069	-0.0438292	0.0230839	0.0578625	0.267325	-0.0244014	0.0289201	0.398996	0.873957	statin	525.977	718.302	1876.64	0.0179002	-0.0244103	-1.36369	0.172666	0.465103	NS	NS
k__Bacteria.p__Firmicutes.c__Clostridia.o__Clostridiales.f__Lachnospiraceae.g__Roseburia.s__Roseburia_intestinalis.t__Roseburia_intestinalis_unclassified	454	276	28	426	-0.0075162	0.0144502	0.603231	0.991094	-0.0133195	0.0192762	0.489991	0.967738	statin	305	205	26	279	-0.00955844	0.0118558	0.420774	0.984536	-0.0225517	0.014335	0.116904	0.516581	statin	1124	829	55	1069	-0.0125185	0.00668243	0.0612851	0.272247	-0.00892324	0.00847403	0.292575	0.873957	statin	4789.05	7114.34	22394	0.0053997	-0.011206	-2.0753	0.0379589	0.181117	NS	NS
k__Bacteria.p__Firmicutes.c__Clostridia.o__Clostridiales.f__Lachnospiraceae.g__Roseburia.s__Roseburia_unclassified	454	140	28	426	0.0036667	0.00443145	0.408477	0.969544	0.0029311	0.00589496	0.61933	0.967738	statin	305	100	26	279	0.00123876	0.00538747	0.818303	0.984536	0.00456344	0.00696641	0.513006	0.828609	statin	1124	332	55	1069	0.00543554	0.0030423	0.0742728	0.274721	0.00379402	0.00379263	0.317365	0.873957	statin	50922.3	34453.3	108043	0.00227379	0.00422228	1.85693	0.0633205	0.240303	NS	NS
k__Bacteria.p__Firmicutes.c__Clostridia.o__Clostridiales.f__Eubacteriaceae.g__Eubacterium.s__Eubacterium_rectale.t__Eubacterium_rectale_unclassified	454	343	28	426	0.0311942	0.0407042	0.443873	0.969544	0.0636908	0.0538227	0.23738	0.967738	statin	305	285	26	279	0.0114755	0.0381454	0.76375	0.984536	0.00693682	0.0480298	0.885274	0.959446	statin	1124	1093	55	1069	-0.0411279	0.0229327	0.0731773	0.274721	-0.0334182	0.0290381	0.250054	0.873957	statin	603.561	687.253	1901.47	0.017699	-0.0161293	-0.911308	0.362133	0.658424	NS	NS
k__Bacteria.p__Firmicutes.c__Clostridia.o__Clostridiales.f__Lachnospiraceae.g__Blautia.s__Ruminococcus_obeum	454	423	28	426	0.0256098	0.0142248	0.0724937	0.65882	0.0283158	0.018709	0.130956	0.967738	statin	305	305	26	279	-0.00351591	0.0124199	0.777308	0.984536	-0.0218713	0.0159306	0.170958	0.615448	statin	1124	1121	55	1069	0.012545	0.00758304	0.0983376	0.324204	0.00761548	0.00939048	0.417557	0.873957	statin	4942.08	6482.84	17390.5	0.00589098	0.0111724	1.89652	0.057891	0.240303	NS	NS
k__Bacteria.p__Firmicutes.c__Clostridia.o__Clostridiales.f__Ruminococcaceae.g__Ruminococcus.s__Ruminococcus_bromii.t__GCF_000209875	454	208	28	426	0.0582136	0.0358986	0.105606	0.70214	0.0664113	0.0472289	0.160459	0.967738	statin	305	210	26	279	-0.00468014	0.0406841	0.908494	0.984536	0.0204909	0.0529499	0.699078	0.913217	statin	1124	898	55	1069	-0.0423655	0.0258849	0.101977	0.324204	-0.029027	0.0327241	0.375265	0.873957	statin	775.969	604.159	1492.48	0.0186579	-0.00727046	-0.389672	0.696779	0.86002	NS	NS
k__Bacteria.p__Firmicutes.c__Clostridia.o__Clostridiales.f__Eubacteriaceae	454	418	28	426	0.0382239	0.0381782	0.317284	0.934207	0.0611466	0.0503756	0.22554	0.967738	statin	305	304	26	279	0.00929331	0.0319415	0.771294	0.984536	-0.00595855	0.0405025	0.883153	0.959446	statin	1124	1121	55	1069	-0.0322012	0.0197825	0.103857	0.324204	-0.020435	0.0250517	0.414845	0.873957	statin	686.072	980.143	2555.28	0.015391	-0.0111216	-0.722607	0.469921	0.735529	NS	NS
k__Bacteria.p__Firmicutes.c__Clostridia.o__Clostridiales.f__Eubacteriaceae.g__Eubacterium	454	418	28	426	0.0382866	0.0381787	0.316498	0.934207	0.0611584	0.0503784	0.225477	0.967738	statin	305	304	26	279	0.00928769	0.0319416	0.77143	0.984536	-0.00596789	0.0405029	0.882973	0.959446	statin	1124	1121	55	1069	-0.0322295	0.0197827	0.103558	0.324204	-0.0204438	0.0250518	0.414646	0.873957	statin	686.054	980.135	2555.22	0.0153912	-0.0111298	-0.723131	0.469599	0.735529	NS	NS
k__Bacteria.p__Firmicutes.c__Clostridia.o__Clostridiales.f__Ruminococcaceae.g__Ruminococcus	454	374	28	426	0.0949001	0.0379545	0.0127711	0.349077	0.0976409	0.0499787	0.0514445	0.967738	statin	305	298	26	279	-0.016156	0.0338662	0.633674	0.984536	-0.0609048	0.0432521	0.160268	0.606577	statin	1124	1113	55	1069	-0.0306471	0.0202466	0.130388	0.374699	-0.0246521	0.0254781	0.333471	0.873957	statin	694.182	871.9	2439.46	0.0158004	-0.00573479	-0.362951	0.716641	0.865741	NS	NS
k__Bacteria.p__Firmicutes.c__Clostridia.o__Clostridiales.f__Ruminococcaceae	454	436	28	426	0.0888687	0.0401388	0.0273407	0.43307	0.0892924	0.0528069	0.0916367	0.967738	statin	305	305	26	279	0.00413799	0.031102	0.894247	0.984536	-0.0261693	0.0392764	0.505811	0.828584	statin	1124	1124	55	1069	-0.0263045	0.0173341	0.129425	0.374699	-0.0179787	0.0216639	0.406786	0.873957	statin	620.685	1033.77	3328.1	0.0141669	-0.00564101	-0.398183	0.690495	0.86002	NS	NS
k__Bacteria.p__Firmicutes.c__Clostridia.o__Clostridiales.f__Eubacteriaceae.g__Eubacterium.s__Eubacterium_eligens.t__GCF_000146185	454	232	28	426	0.0011738	0.00905177	0.896884	0.991094	0.0110623	0.0119302	0.354372	0.967738	statin	305	195	26	279	0.00424307	0.00766412	0.580252	0.984536	-0.00207065	0.0096033	0.829454	0.950966	statin	1124	887	55	1069	-0.0079307	0.00527502	0.13301	0.374699	-0.0082153	0.0066886	0.219624	0.873957	statin	12204.9	17024.6	35937.9	0.00391729	-0.00304524	-0.777385	0.436932	0.725259	NS	NS
k__Bacteria.p__Actinobacteria.c__Actinobacteria.o__Actinomycetales.f__Actinomycetaceae	454	226	28	426	0.000638285	0.00206786	0.757727	0.991094	-7.70211e-05	0.00279231	0.978009	0.990652	statin	305	157	26	279	-0.00187816	0.00209147	0.369936	0.984536	0.000564833	0.00271932	0.835622	0.951975	statin	1124	613	55	1069	0.00183879	0.0014808	0.214593	0.507841	-0.0017172	0.00184086	0.351121	0.873957	statin	233861	228610	456044	0.00104342	0.000608015	0.582716	0.560084	0.77339	NS	NS
k__Bacteria.p__Firmicutes.c__Clostridia.o__Clostridiales.f__Lachnospiraceae.g__Anaerostipes.s__Anaerostipes_hadrus.t__GCF_000332875	454	345	28	426	-0.00123692	0.00639813	0.846795	0.991094	0.012252	0.00825872	0.138737	0.967738	statin	305	282	26	279	-0.00133471	0.00618804	0.829381	0.984536	-0.000382641	0.00804865	0.962119	0.967494	statin	1124	1061	55	1069	-0.00552696	0.00431958	0.200986	0.507841	-0.00628276	0.00542623	0.247186	0.873957	statin	24428.3	26115.2	53594	0.00309882	-0.00346929	-1.11955	0.262904	0.537758	NS	NS
k__Bacteria.p__Firmicutes.c__Clostridia.o__Clostridiales.f__Lachnospiraceae.g__Lachnospiraceae_noname.s__Lachnospiraceae_bacterium_3_1_46FAA.t__GCF_000209405	454	247	28	426	0.00261856	0.00564749	0.643121	0.991094	-0.00186206	0.00742814	0.802197	0.967738	statin	305	222	26	279	-4.64045e-06	0.00538481	0.999313	0.999313	0.00338355	0.00684627	0.621575	0.89892	statin	1124	841	55	1069	-0.00458614	0.00395052	0.245935	0.541058	-0.00578835	0.00500047	0.247303	0.873957	statin	31353.8	34487.3	64075.5	0.00277439	-0.00163118	-0.587941	0.556572	0.77339	NS	NS
k__Bacteria.p__Firmicutes.c__Clostridia.o__Clostridiales.f__Lachnospiraceae.g__Roseburia	454	411	28	426	0.012355	0.0167279	0.460556	0.969544	0.00855906	0.0222159	0.700247	0.967738	statin	305	302	26	279	-0.00553709	0.0147729	0.708066	0.984536	-0.0277172	0.018679	0.139035	0.570424	statin	1124	1120	55	1069	-0.00922982	0.00799594	0.248619	0.541801	-0.0109019	0.0101243	0.281806	0.873957	statin	3573.7	4582.12	15640.9	0.00648249	-0.00527725	-0.814079	0.4156	0.719308	NS	NS
k__Bacteria.p__Firmicutes.c__Clostridia.o__Clostridiales.f__Eubacteriaceae.g__Eubacterium.s__Eubacterium_siraeum.t__Eubacterium_siraeum_unclassified	454	156	28	426	0.00820814	0.0110872	0.459501	0.969544	0.0199314	0.0146104	0.173281	0.967738	statin	305	181	26	279	0.0120626	0.0098157	0.220104	0.834439	0.0192193	0.0125149	0.12585	0.539358	statin	1124	756	55	1069	-0.00804999	0.00721848	0.265015	0.566837	-0.00927138	0.00914138	0.310711	0.873957	statin	8134.91	10379.1	19191.5	0.00514989	0.000994025	0.193019	0.846944	0.958092	NS	NS
k__Bacteria.p__Verrucomicrobia.c__Verrucomicrobiae.o__Verrucomicrobiales.f__Verrucomicrobiaceae.g__Akkermansia.s__Akkermansia_muciniphila.t__GCF_000020225	454	150	28	426	0.0189089	0.0151819	0.213643	0.843763	0.0299529	0.0206085	0.146929	0.967738	statin	305	188	26	279	0.00769678	0.0218915	0.725401	0.984536	0.0035768	0.0280807	0.898743	0.959446	statin	1124	752	55	1069	0.0181797	0.016805	0.279575	0.581818	0.0257216	0.0213357	0.22825	0.873957	statin	4338.58	2086.64	3540.98	0.0100169	0.0163023	1.62747	0.103636	0.339174	NS	NS
k__Bacteria.p__Firmicutes.c__Clostridia.o__Clostridiales.f__Eubacteriaceae.g__Eubacterium.s__Eubacterium_siraeum	454	158	28	426	0.0125891	0.0111827	0.260883	0.934207	0.0249421	0.0147403	0.0914109	0.967738	statin	305	181	26	279	0.0168512	0.0103554	0.104757	0.655015	0.0238665	0.0132867	0.0736259	0.505578	statin	1124	759	55	1069	-0.00754136	0.00720877	0.295732	0.599246	-0.00839792	0.00912713	0.35773	0.873957	statin	7996.6	9325.45	19243.2	0.00522957	0.00308203	0.589347	0.555629	0.77339	NS	NS
k__Bacteria.p__Actinobacteria.c__Actinobacteria.o__Bifidobacteriales.f__Bifidobacteriaceae.g__Bifidobacterium.s__Bifidobacterium_pseudocatenulatum.t__GCF_000173435	454	100	28	426	-0.00400584	0.0156584	0.798204	0.991094	0.0240924	0.0200123	0.229354	0.967738	statin	305	54	26	279	-0.00556932	0.00881482	0.527994	0.984536	-0.0100659	0.0111381	0.366957	0.715383	statin	1124	246	55	1069	-0.00749289	0.00726821	0.302805	0.607764	-0.00977358	0.00901946	0.278781	0.873957	statin	4078.56	12869.8	18929.8	0.00527941	-0.00640649	-1.21349	0.224944	0.518633	NS	NS
k__Bacteria.p__Firmicutes.c__Clostridia.o__Clostridiales.f__Lachnospiraceae.g__Anaerostipes	454	392	28	426	-0.00383864	0.00660944	0.561692	0.991094	0.0110954	0.00859013	0.197248	0.967738	statin	305	293	26	279	-0.00263312	0.00618204	0.670476	0.984536	-0.00263856	0.00810488	0.745031	0.94235	statin	1124	1074	55	1069	-0.00384067	0.00432209	0.374404	0.677126	-0.005017	0.00543944	0.356562	0.873957	statin	22891.3	26166	53531.9	0.00312212	-0.00353223	-1.13136	0.257905	0.534458	NS	NS
k__Bacteria.p__Firmicutes.c__Clostridia.o__Clostridiales.f__Ruminococcaceae.g__Faecalibacterium.s__Faecalibacterium_prausnitzii.t__Faecalibacterium_prausnitzii_unclassified	454	352	28	426	0.0444103	0.0237842	0.0625385	0.64102	0.0379048	0.0315011	0.229583	0.967738	statin	305	292	26	279	-0.00110005	0.01768	0.950429	0.984536	0.00578054	0.0226827	0.799042	0.949829	statin	1124	1093	55	1069	-0.00960978	0.0109746	0.381415	0.678769	-0.0181889	0.0138019	0.187831	0.873957	statin	1767.76	3199.16	8302.77	0.008681	-0.000361735	-0.0416698	0.966762	0.98099	NS	NS
k__Bacteria.p__Actinobacteria.c__Actinobacteria.o__Actinomycetales.f__Actinomycetaceae.g__Actinomyces	454	222	28	426	0.000737687	0.00205482	0.719773	0.991094	-8.22471e-05	0.00277769	0.976394	0.990652	statin	305	156	26	279	-0.0017415	0.00206949	0.400764	0.984536	0.000653	0.00267723	0.8075	0.949829	statin	1124	604	55	1069	0.00116702	0.00147585	0.429266	0.73586	-0.00186615	0.00183073	0.308271	0.873957	statin	236839	233493	459106	0.00103727	0.000326938	0.315193	0.752615	0.891255	NS	NS
k__Bacteria.p__Firmicutes.c__Clostridia.o__Clostridiales.f__Lachnospiraceae.g__Blautia.s__Ruminococcus_gnavus.t__Ruminococcus_gnavus_unclassified	454	314	28	426	0.00977087	0.0167977	0.561113	0.991094	-0.00414792	0.022305	0.852578	0.9715	statin	305	158	26	279	-0.00225472	0.00636266	0.723339	0.984536	0.00117655	0.00835628	0.888148	0.959446	statin	1124	434	55	1069	0.00134806	0.0021554	0.531828	0.837909	0.00229204	0.0026689	0.39067	0.873957	statin	3544.04	24701.4	215251	0.00202653	0.00110517	0.545352	0.585512	0.792422	NS	NS
k__Bacteria.p__Bacteroidetes.c__Bacteroidia.o__Bacteroidales.f__Porphyromonadaceae.g__Barnesiella.s__Barnesiella_intestinihominis.t__GCF_000296465	454	242	28	426	0.00035901	0.0124604	0.977028	0.996769	-0.00404123	0.0161735	0.80282	0.967738	statin	305	212	26	279	0.00422105	0.00838565	0.615084	0.984536	0.00712405	0.0109421	0.515579	0.828609	statin	1124	888	55	1069	0.00322383	0.00550219	0.55805	0.853706	0.00619429	0.00692568	0.371311	0.873957	statin	6440.76	14220.9	33031.5	0.00431559	0.0031443	0.72859	0.466253	0.735529	NS	NS
k__Bacteria.p__Firmicutes.c__Bacilli.o__Lactobacillales.f__Lactobacillaceae.g__Lactobacillus.s__Lactobacillus_sakei.t__Lactobacillus_sakei_unclassified	454	86	28	426	0.00841784	0.00615359	0.172028	0.843763	0.0113765	0.00839972	0.176384	0.967738	statin	305	56	26	279	-0.00171133	0.00475426	0.719134	0.984536	-0.0104122	0.00529154	0.0501488	0.501798	statin	1124	206	55	1069	-0.000986518	0.00189707	0.60315	0.886592	-0.00227143	0.00240212	0.344568	0.873957	statin	26408.4	44242	277866	0.0016939	-0.000365925	-0.216025	0.828969	0.958092	NS	NS
k__Bacteria.p__Bacteroidetes.c__Bacteroidia.o__Bacteroidales.f__Bacteroidaceae.g__Bacteroides.s__Bacteroides_ovatus	454	302	28	426	-0.00599088	0.0102213	0.558114	0.991094	0.00269025	0.0137171	0.844618	0.9715	statin	305	213	26	279	0.00496125	0.00669125	0.459019	0.984536	0.00457435	0.00864919	0.59735	0.89892	statin	1124	865	55	1069	0.00198461	0.00393817	0.614404	0.886592	-0.0049094	0.00496998	0.323472	0.873957	statin	9571.64	22335	64478	0.00322104	0.00188236	0.584394	0.558955	0.77339	NS	NS
k__Bacteria.p__Bacteroidetes.c__Bacteroidia.o__Bacteroidales.f__Bacteroidaceae.g__Bacteroides.s__Bacteroides_ovatus.t__Bacteroides_ovatus_unclassified	454	301	28	426	-0.00517027	0.00977541	0.597152	0.991094	0.00161141	0.0131397	0.90246	0.990652	statin	305	213	26	279	0.00493139	0.0066494	0.458912	0.984536	0.00440783	0.00858692	0.608171	0.89892	statin	1124	864	55	1069	0.00196502	0.00393846	0.617928	0.886592	-0.00493195	0.00497018	0.321274	0.873957	statin	10464.8	22617	64468.4	0.00320174	0.00188733	0.58947	0.555546	0.77339	NS	NS
k__Bacteria.p__Actinobacteria.c__Actinobacteria.o__Coriobacteriales.f__Coriobacteriaceae.g__Eggerthella.s__Eggerthella_lenta.t__GCF_000024265	454	212	28	426	0.00270084	0.00347354	0.437269	0.969544	0.00277078	0.00457966	0.545525	0.967738	statin	305	162	26	279	-0.00442738	0.00292402	0.131079	0.697468	-0.00701543	0.0037638	0.0634775	0.505578	statin	1124	464	55	1069	-0.000532976	0.00110496	0.629657	0.88744	-0.00168055	0.00137449	0.221732	0.873957	statin	82881.2	116961	819044	0.000990689	-0.000716971	-0.72371	0.469244	0.735529	NS	NS
k__Bacteria.p__Firmicutes.c__Clostridia.o__Clostridiales.f__Ruminococcaceae.g__Ruminococcus.s__Ruminococcus_callidus.t__GCF_000468015	454	126	28	426	0.0120167	0.00769445	0.119072	0.726991	0.022213	0.010137	0.0290116	0.746014	statin	305	126	26	279	0.00456306	0.00389507	0.242455	0.85355	0.00977858	0.00502699	0.0529675	0.501798	statin	1124	559	55	1069	-0.00215101	0.00495739	0.664446	0.902407	-0.00656615	0.00631067	0.298352	0.873957	statin	16890.6	65912.8	40690.5	0.00284562	0.00337027	1.18437	0.236266	0.518633	NS	NS
k__Bacteria.p__Proteobacteria.c__Gammaproteobacteria.o__Pasteurellales.f__Pasteurellaceae.g__Haemophilus.s__Haemophilus_parainfluenzae.t__Haemophilus_parainfluenzae_unclassified	454	106	28	426	-0.00101554	0.00779169	0.89636	0.991094	0.00263401	0.00999645	0.792306	0.967738	statin	305	60	26	279	0.00170397	0.00280803	0.544432	0.984536	0.000804202	0.0035754	0.82221	0.949829	statin	1124	241	55	1069	0.000785173	0.00209087	0.707342	0.91661	-0.00288082	0.00260532	0.269084	0.873957	statin	16471.6	126822	228742	0.00163949	0.00101865	0.621326	0.534385	0.77339	NS	NS
k__Bacteria.p__Firmicutes.c__Clostridia.o__Clostridiales.f__Eubacteriaceae.g__Eubacterium.s__Eubacterium_hallii.t__GCF_000173975	454	364	28	426	0.0223622	0.0160942	0.165401	0.843763	0.033413	0.021296	0.117449	0.967738	statin	305	296	26	279	-0.0218666	0.0140343	0.120275	0.669641	-0.0326251	0.0176365	0.0654503	0.505578	statin	1124	1105	55	1069	-0.00295052	0.0088267	0.738237	0.927816	0.00919573	0.0110706	0.406358	0.873957	statin	3860.65	5077.13	12835.2	0.00677705	-0.00287318	-0.423957	0.671597	0.851321	NS	NS
k__Bacteria.p__Bacteroidetes.c__Bacteroidia.o__Bacteroidales.f__Bacteroidaceae.g__Bacteroides.s__Bacteroides_uniformis	454	353	28	426	0.0233623	0.0224158	0.297887	0.934207	0.0190667	0.0296366	0.520371	0.967738	statin	305	268	26	279	0.0313218	0.0136316	0.022291	0.417449	0.016098	0.0171296	0.348219	0.705718	statin	1124	1052	55	1069	-0.00302555	0.00912953	0.740403	0.927816	-0.013276	0.011502	0.248661	0.873957	statin	1990.17	5381.55	11997.8	0.00718522	0.00922865	1.28439	0.199005	0.494474	NS	NS
k__Bacteria.p__Proteobacteria.c__Gammaproteobacteria.o__Pasteurellales.f__Pasteurellaceae.g__Haemophilus	454	108	28	426	-0.00111803	0.00808605	0.890093	0.991094	0.00276439	0.0104479	0.791464	0.967738	statin	305	60	26	279	0.0019291	0.00282734	0.49558	0.984536	0.00113334	0.00359909	0.753089	0.94235	statin	1124	242	55	1069	0.000701219	0.00209844	0.73832	0.927816	-0.00291267	0.00261622	0.265824	0.873957	statin	15294.2	125096	227095	0.0016496	0.00104349	0.632567	0.527016	0.77339	NS	NS
k__Bacteria.p__Proteobacteria.c__Gammaproteobacteria.o__Pasteurellales.f__Pasteurellaceae	454	111	28	426	-0.00145751	0.00810237	0.857325	0.991094	0.00213611	0.0104751	0.838518	0.9715	statin	305	60	26	279	0.00192738	0.00283376	0.496938	0.984536	0.00113247	0.00360829	0.75388	0.94235	statin	1124	243	55	1069	0.00067738	0.00209987	0.747073	0.927816	-0.00293261	0.00261797	0.262886	0.873957	statin	15232.7	124530	226785	0.00165171	0.00101333	0.613504	0.539543	0.77339	NS	NS
k__Bacteria.p__Firmicutes	454	454	28	426	0.0487545	0.0388572	0.210254	0.843763	0.0183223	0.0506374	0.717669	0.967738	statin	305	305	26	279	-0.0304465	0.0399405	0.446485	0.984536	-0.112498	0.0493847	0.0235264	0.384978	statin	1124	1124	55	1069	-0.00507353	0.0240363	0.832865	0.958342	-0.0296995	0.0301051	0.324097	0.873957	statin	662.303	626.865	1730.88	0.0181967	0.00146446	0.0804794	0.935856	0.973723	NS	NS
k__Bacteria.p__Bacteroidetes.c__Bacteroidia.o__Bacteroidales.f__Bacteroidaceae.g__Bacteroides.s__Bacteroides_uniformis.t__Bacteroides_uniformis_unclassified	454	353	28	426	0.0235802	0.022347	0.291926	0.934207	0.0184396	0.0295229	0.532603	0.967738	statin	305	268	26	279	0.0268219	0.0136524	0.0504158	0.576981	0.0130616	0.0173041	0.451049	0.802356	statin	1124	1050	55	1069	-0.00200971	0.0090355	0.824025	0.958342	-0.0121345	0.0113952	0.287173	0.873957	statin	2002.44	5365.13	12248.9	0.00713987	0.008488	1.18882	0.234512	0.518633	NS	NS
k__Bacteria.p__Bacteroidetes.c__Bacteroidia.o__Bacteroidales.f__Bacteroidaceae.g__Bacteroides.s__Bacteroides_dorei.t__Bacteroides_dorei_unclassified	454	257	28	426	-0.012766	0.0128964	0.322795	0.934207	-0.0146349	0.0166473	0.379893	0.967738	statin	305	187	26	279	0.00584702	0.00945392	0.536746	0.984536	-0.00276674	0.0119846	0.817609	0.949829	statin	1124	808	55	1069	-0.00112103	0.0061815	0.856125	0.958342	0.00756918	0.00773816	0.328217	0.873957	statin	6012.64	11188.6	26170.5	0.00480171	-0.000937822	-0.19531	0.84515	0.958092	NS	NS
k__Bacteria.p__Bacteroidetes.c__Bacteroidia.o__Bacteroidales.f__Porphyromonadaceae.g__Parabacteroides.s__Parabacteroides_distasonis.t__Parabacteroides_distasonis_unclassified	454	257	28	426	0.000725585	0.00661751	0.912741	0.991094	0.00436171	0.00880302	0.620544	0.967738	statin	305	195	26	279	0.000277991	0.00502618	0.955931	0.984536	0.00158979	0.00642438	0.804748	0.949829	statin	1124	791	55	1069	0.00042952	0.00273789	0.875368	0.958342	0.00447899	0.00341334	0.189739	0.873957	statin	22835.5	39584.4	133404	0.00225979	0.000433415	0.191795	0.847903	0.958092	NS	NS
k__Bacteria.p__Bacteroidetes.c__Bacteroidia.o__Bacteroidales.f__Porphyromonadaceae.g__Parabacteroides	454	353	28	426	0.00802577	0.013206	0.543681	0.991094	-0.000652888	0.0172767	0.969874	0.990652	statin	305	252	26	279	0.00207704	0.00971253	0.830811	0.984536	0.00276664	0.012369	0.823185	0.949829	statin	1124	1025	55	1069	0.000812737	0.0059528	0.891427	0.971319	0.00630698	0.00749869	0.400493	0.873957	statin	5734.04	10600.7	28220.1	0.00473754	0.00204184	0.430991	0.666475	0.850819	NS	NS
k__Bacteria.p__Firmicutes.c__Clostridia.o__Clostridiales.f__Ruminococcaceae.g__Subdoligranulum.s__Subdoligranulum_unclassified	454	426	28	426	0.00256998	0.0241205	0.915197	0.991094	0.0316806	0.0313027	0.31212	0.967738	statin	305	305	26	279	0.0212476	0.0229026	0.354296	0.984536	0.0328591	0.0286915	0.253144	0.63286	statin	1124	1122	55	1069	-0.00147559	0.0137598	0.914618	0.99191	0.0196284	0.0172772	0.256175	0.873957	statin	1718.81	1906.48	5281.71	0.0105958	0.00416882	0.393441	0.693994	0.86002	NS	NS
k__Bacteria.p__Firmicutes.c__Clostridia.o__Clostridiales.f__Ruminococcaceae.g__Subdoligranulum	454	426	28	426	0.000864287	0.0242476	0.971582	0.995872	0.0305097	0.0314026	0.331858	0.967738	statin	305	305	26	279	0.0216333	0.022901	0.345608	0.984536	0.0336752	0.0286979	0.241682	0.631594	statin	1124	1122	55	1069	0.000441705	0.0137716	0.974419	0.998115	0.0208578	0.0172972	0.228141	0.873957	statin	1700.83	1906.74	5272.65	0.0106118	0.00507286	0.47804	0.632621	0.834748	NS	NS
k__Bacteria.p__Bacteroidetes.c__Bacteroidia.o__Bacteroidales.f__Bacteroidaceae.g__Bacteroides.s__Bacteroides_stercoris.t__Bacteroides_stercoris_unclassified	454	135	28	426	-0.000983337	0.0183585	0.957308	0.994889	-0.00740059	0.0248898	0.766367	0.967738	statin	305	102	26	279	0.000450011	0.00326053	0.890329	0.984536	0.00192028	0.00415295	0.644226	0.89892	statin	1124	479	55	1069	-9.77934e-06	0.00413855	0.998115	0.998115	0.00464903	0.0052057	0.372031	0.873957	statin	2967.04	94063.8	58385.4	0.0025366	0.000249917	0.0985244	0.921516	0.973723	NS	NS
k__Bacteria.p__Bacteroidetes.c__Bacteroidia.o__Bacteroidales.f__Bacteroidaceae.g__Bacteroides.s__Bacteroides_stercoris	454	135	28	426	-0.00137885	0.0184261	0.940383	0.992851	-0.0075594	0.0249844	0.76238	0.967738	statin	305	102	26	279	0.000554651	0.00321665	0.863227	0.984536	0.00182019	0.00407834	0.655785	0.901079	statin	1124	479	55	1069	-4.89031e-05	0.00414971	0.9906	0.998115	0.00470146	0.00520872	0.366942	0.873957	statin	2945.32	96648.1	58071.8	0.00251844	0.000296229	0.117624	0.906366	0.973723	NS	NS
k__Bacteria.p__Proteobacteria.c__Gammaproteobacteria.o__Enterobacteriales.f__Enterobacteriaceae	454	310	28	426	-0.0108735	0.0122986	0.377144	0.969544	-0.0104154	0.016071	0.517327	0.967738	statin	305	200	26	279	0.0107702	0.00627698	0.0872899	0.655015	0.00543275	0.00801191	0.498348	0.828584	statin	1124	773	55	1069	0.0107149	0.00424108	0.0116672	0.12304	0.00411456	0.00519498	0.42853	0.886613	statin	6611.31	25380.4	55596.4	0.00337892	0.00910136	2.69357	0.00706905	0.0748488	2.85329	0.299056
k__Bacteria.p__Firmicutes.c__Negativicutes.o__Selenomonadales.f__Acidaminococcaceae	454	113	28	426	0.00626864	0.0108933	0.565288	0.991094	-0.0163333	0.0145884	0.263592	0.967738	statin	305	75	26	279	-0.00258519	0.013818	0.851719	0.984536	0.00950257	0.0177204	0.592238	0.89892	statin	1124	349	55	1069	-0.0132636	0.00808188	0.10105	0.324204	-0.00781503	0.010127	0.44046	0.900941	statin	8427.23	5237.29	15310	0.00587478	-0.00565246	-0.962157	0.335971	0.629945	NS	NS
k__Bacteria.p__Bacteroidetes.c__Bacteroidia.o__Bacteroidales.f__Prevotellaceae.g__Paraprevotella.s__Paraprevotella_clara.t__GCF_000233955	454	97	28	426	0.00175478	0.00410848	0.669508	0.991094	0.00054058	0.00548936	0.921603	0.990652	statin	305	79	26	279	-0.00209718	0.00242966	0.388776	0.984536	-0.000242625	0.00326412	0.940806	0.959446	statin	1124	409	55	1069	-1.5375e-05	0.00218052	0.994375	0.998115	-0.0021057	0.00275933	0.445559	0.90113	statin	59243	169399	210320	0.00150934	-0.000579857	-0.384179	0.700846	0.86002	NS	NS
k__Bacteria.p__Firmicutes.c__Clostridia.o__Clostridiales.f__Lachnospiraceae.g__Blautia.s__Ruminococcus_obeum.t__Ruminococcus_obeum_unclassified	454	421	28	426	0.0186163	0.0119877	0.121165	0.726991	0.0314352	0.0159124	0.0489095	0.967738	statin	305	298	26	279	0.0126816	0.00993141	0.202639	0.834439	-0.00641918	0.0127399	0.614784	0.89892	statin	1124	1099	55	1069	0.0115795	0.00605693	0.0561608	0.264758	0.0056499	0.0075735	0.455824	0.910932	statin	6958.69	10138.6	27258	0.00474818	0.0129354	2.72428	0.00644417	0.0748488	0.275338	0
k__Bacteria.p__Bacteroidetes.c__Bacteroidia.o__Bacteroidales.f__Bacteroidaceae.g__Bacteroides.s__Bacteroides_eggerthii.t__Bacteroides_eggerthii_unclassified	454	60	28	426	0.0219683	0.0112045	0.0505512	0.607983	0.0130428	0.0148085	0.378979	0.967738	statin	305	52	26	279	0.0255757	0.010301	0.0135844	0.335614	0.0345756	0.0127467	0.00711619	0.320229	statin	1124	251	55	1069	0.00910647	0.00499356	0.0684731	0.274721	0.00438307	0.00622969	0.481848	0.910932	statin	7965.5	9424.1	40103.3	0.00417055	0.0135881	3.2581	0.00112161	0.0288415	2.71915	0.264477
k__Bacteria.p__Actinobacteria.c__Actinobacteria.o__Bifidobacteriales.f__Bifidobacteriaceae.g__Bifidobacterium.s__Bifidobacterium_dentium.t__Bifidobacterium_dentium_unclassified	454	112	28	426	0.0114026	0.00689041	0.0986704	0.70214	-0.00266916	0.0087829	0.76136	0.967738	statin	305	57	26	279	0.0061372	0.0054257	0.258908	0.888917	0.0149729	0.00636748	0.0194349	0.349827	statin	1124	136	55	1069	0.00269313	0.00273609	0.325181	0.636584	-0.00238509	0.00334146	0.475513	0.910932	statin	21062.5	33969.5	133580	0.00230259	0.00428601	1.86139	0.0626888	0.240303	NS	NS
k__Bacteria.p__Firmicutes.c__Clostridia.o__Clostridiales.f__Clostridiales_noname	454	312	28	426	0.00164621	0.0032201	0.609454	0.991094	0.00239518	0.00420569	0.56934	0.967738	statin	305	120	26	279	0.000838888	0.00212306	0.693036	0.984536	0.0011549	0.00277575	0.677708	0.910355	statin	1124	393	55	1069	0.000872287	0.000906329	0.336053	0.646901	0.000793535	0.00111585	0.47716	0.910932	statin	96440.9	221858	1.21739e+06	0.000806954	0.000916064	1.13521	0.256287	0.534458	NS	NS
k__Bacteria.p__Firmicutes.c__Clostridia.o__Clostridiales.f__Clostridiaceae	454	407	28	426	-0.028596	0.0169068	0.0914947	0.70214	-0.0248045	0.022567	0.272393	0.967738	statin	305	278	26	279	0.000445665	0.0102705	0.965419	0.984536	-0.00130858	0.0131385	0.920742	0.959446	statin	1124	1006	55	1069	0.00617359	0.0079664	0.438534	0.744862	0.00696251	0.00988004	0.481149	0.910932	statin	3498.47	9480.18	15757.1	0.00589914	5.08235e-05	0.0086154	0.993126	0.993126	NS	NS
k__Bacteria.p__Firmicutes.c__Clostridia.o__Clostridiales.f__Clostridiaceae.g__Clostridium	454	405	28	426	-0.0269658	0.0169338	0.112034	0.72527	-0.021175	0.0226223	0.34985	0.967738	statin	305	277	26	279	0.000589592	0.0102568	0.954201	0.984536	-0.00138385	0.0131218	0.916093	0.959446	statin	1124	1004	55	1069	0.00601437	0.00796545	0.450376	0.753891	0.00688701	0.00987809	0.48583	0.910932	statin	3487.31	9505.53	15760.9	0.0058973	0.000221121	0.0374953	0.97009	0.98099	NS	NS
k__Bacteria.p__Bacteroidetes.c__Bacteroidia.o__Bacteroidales.f__Prevotellaceae.g__Paraprevotella.s__Paraprevotella_unclassified	454	104	28	426	0.00281198	0.00367094	0.444104	0.969544	0.00373868	0.00499352	0.454503	0.967738	statin	305	95	26	279	-0.00348193	0.00477553	0.466514	0.984536	-0.00188575	0.00623117	0.762415	0.94464	statin	1124	507	55	1069	-0.00108331	0.00318909	0.734154	0.927816	-0.00290362	0.00402732	0.471081	0.910932	statin	74206.9	43848.7	98325.6	0.00214976	-0.000233506	-0.108619	0.913504	0.973723	NS	NS
k__Bacteria.p__Actinobacteria.c__Actinobacteria.o__Actinomycetales.f__Micrococcaceae.g__Rothia	454	162	28	426	0.00455751	0.00196848	0.0210904	0.43307	0.000672068	0.0022882	0.769143	0.967738	statin	305	98	26	279	-0.00140605	0.00163213	0.389699	0.984536	-0.00265709	0.00201268	0.187986	0.631594	statin	1124	355	55	1069	0.00386712	0.000962731	6.3068e-05	0.00242812	0.000710873	0.00113731	0.532078	0.927901	statin	258069	375396	1.07892e+06	0.000764186	0.00281516	3.68387	0.000229721	0.0103374	8.66644	0.769225
k__Bacteria.p__Proteobacteria.c__Gammaproteobacteria.o__Enterobacteriales.f__Enterobacteriaceae.g__Escherichia.s__Escherichia_coli.t__Escherichia_coli_unclassified	454	260	28	426	-0.00873954	0.0110398	0.429025	0.969544	-0.0118306	0.0145305	0.416059	0.967738	statin	305	163	26	279	0.00812386	0.00487607	0.0968264	0.655015	0.00839661	0.00605795	0.166997	0.61346	statin	1124	625	55	1069	0.00826121	0.00374497	0.027601	0.187524	0.00262965	0.00459741	0.567457	0.927901	statin	8204.97	42059.1	71302.4	0.00286809	0.00706625	2.46375	0.0137494	0.100074	NS	NS
k__Bacteria.p__Firmicutes.c__Bacilli.o__Lactobacillales.f__Streptococcaceae.g__Streptococcus.s__Streptococcus_sanguinis.t__Streptococcus_sanguinis_unclassified	454	135	28	426	0.00381829	0.00108546	0.000485037	0.0596595	0.00332746	0.00145226	0.0225262	0.746014	statin	305	102	26	279	-0.000123472	0.00138175	0.928859	0.984536	0.00058853	0.00174658	0.736427	0.94012	statin	1124	397	55	1069	0.00170755	0.00101461	0.0926684	0.319499	-0.000676126	0.00124625	0.587569	0.927901	statin	848738	523773	971417	0.000653172	0.00206269	3.15796	0.00158879	0.0343359	5.24173	0.618446
k__Bacteria.p__Firmicutes.c__Negativicutes.o__Selenomonadales.f__Acidaminococcaceae.g__Phascolarctobacterium.s__Phascolarctobacterium_succinatutens.t__GCF_000188175	454	70	28	426	-0.00220613	0.0105281	0.834119	0.991094	-0.0196175	0.0138447	0.157277	0.967738	statin	305	57	26	279	-0.00075328	0.013546	0.95569	0.984536	0.00848831	0.0174409	0.626882	0.89892	statin	1124	287	55	1069	-0.00989307	0.00782483	0.206382	0.507841	-0.00631316	0.00981788	0.520345	0.927901	statin	9021.91	5449.79	16332.4	0.00569765	-0.00602473	-1.05741	0.290326	0.560668	NS	NS
k__Bacteria.p__Bacteroidetes.c__Bacteroidia.o__Bacteroidales.f__Bacteroidaceae.g__Bacteroides.s__Bacteroides_vulgatus.t__Bacteroides_vulgatus_unclassified	454	340	28	426	0.0257447	0.019326	0.183522	0.843763	0.0297552	0.0252624	0.239576	0.967738	statin	305	244	26	279	0.00167189	0.010629	0.875121	0.984536	-0.00977008	0.0134874	0.469478	0.812559	statin	1124	939	55	1069	0.00754935	0.00644608	0.241789	0.540688	0.00525282	0.00817125	0.520465	0.927901	statin	2677.41	8851.39	24066.3	0.00530036	0.00745644	1.40678	0.159493	0.448573	NS	NS
k__Bacteria.p__Firmicutes.c__Negativicutes.o__Selenomonadales.f__Veillonellaceae.g__Veillonella.s__Veillonella_unclassified	454	223	28	426	-0.000196475	0.0022546	0.930601	0.991094	-0.00183491	0.00309571	0.553737	0.967738	statin	305	144	26	279	0.00076593	0.00202508	0.705542	0.984536	0.00171674	0.00244016	0.482359	0.8191	statin	1124	539	55	1069	0.00131584	0.0012827	0.305197	0.607764	-0.000882925	0.00161626	0.584992	0.927901	statin	196726	243845	607785	0.000976665	0.000904143	0.925745	0.354578	0.651267	NS	NS
k__Bacteria.p__Actinobacteria.c__Actinobacteria.o__Bifidobacteriales.f__Bifidobacteriaceae.g__Bifidobacterium.s__Bifidobacterium_longum.t__Bifidobacterium_longum_unclassified	454	369	28	426	0.0124188	0.0279046	0.656507	0.991094	0.0608556	0.0374029	0.104528	0.967738	statin	305	269	26	279	-0.00308934	0.0285475	0.913897	0.984536	0.0326428	0.0366241	0.373589	0.715383	statin	1124	1025	55	1069	-0.0151041	0.0168278	0.369608	0.677126	0.0114199	0.0210552	0.58767	0.927901	statin	1284.25	1227.05	3531.41	0.0128642	-0.00681492	-0.529757	0.59628	0.79504	NS	NS
k__Bacteria.p__Proteobacteria.c__Deltaproteobacteria.o__Desulfovibrionales.f__Desulfovibrionaceae	454	196	28	426	0.00278491	0.00424898	0.512539	0.991094	0.000813466	0.0056743	0.88608	0.990648	statin	305	197	26	279	0.00748007	0.00465293	0.108981	0.655015	0.00988014	0.00573398	0.0860439	0.505578	statin	1124	711	55	1069	0.00175303	0.00249628	0.482667	0.790752	0.00179913	0.00316978	0.570433	0.927901	statin	55389.8	46189.9	160477	0.00195345	0.00298058	1.5258	0.12706	0.387639	NS	NS
k__Bacteria.p__Firmicutes.c__Clostridia.o__Clostridiales.f__Lachnospiraceae.g__Lachnospiraceae_noname.s__Lachnospiraceae_bacterium_1_4_56FAA.t__GCF_000218385	454	158	28	426	0.00649033	0.00336177	0.0542115	0.607983	0.00414166	0.00457093	0.365475	0.967738	statin	305	105	26	279	0.00113064	0.00289151	0.696077	0.984536	0.0015038	0.00380934	0.693354	0.913217	statin	1124	234	55	1069	0.00106725	0.00208343	0.608573	0.886592	0.00147858	0.00264741	0.576619	0.927901	statin	88483.8	119605	230378	0.00151019	0.00217893	1.44282	0.149071	0.432786	NS	NS
k__Bacteria.p__Firmicutes.c__Clostridia.o__Clostridiales.f__Lachnospiraceae.g__Blautia.s__Ruminococcus_obeum.t__GCF_000153905	454	56	28	426	0.00398418	0.0128349	0.756391	0.991094	-0.00330839	0.0168762	0.84468	0.9715	statin	305	76	26	279	-0.0184406	0.0146608	0.209444	0.834439	-0.0162891	0.0188114	0.387325	0.73127	statin	1124	370	55	1069	0.0045452	0.00980247	0.642968	0.892789	0.00687113	0.0123536	0.578187	0.927901	statin	6070.37	4652.5	10407.1	0.0068794	-0.000677108	-0.0984254	0.921595	0.973723	NS	NS
k__Bacteria.p__Actinobacteria.c__Actinobacteria.o__Coriobacteriales.f__Coriobacteriaceae.g__Gordonibacter.s__Gordonibacter_pamelaeae.t__GCF_000210055	454	214	28	426	-0.00590597	0.00380149	0.121011	0.726991	-0.00322939	0.00503656	0.521773	0.967738	statin	305	188	26	279	0.00411111	0.00443227	0.354399	0.984536	0.00269678	0.00566459	0.634416	0.89892	statin	1124	606	55	1069	0.0011564	0.0027079	0.669428	0.902407	0.00193626	0.00341222	0.57053	0.927901	statin	69197.7	50903.5	136375	0.00197459	-0.000162608	-0.0823503	0.934368	0.973723	NS	NS
k__Bacteria.p__Firmicutes.c__Erysipelotrichia.o__Erysipelotrichales.f__Erysipelotrichaceae.g__Holdemania	454	182	28	426	-0.00256081	0.00182608	0.161525	0.843763	-0.00124149	0.00246216	0.614385	0.967738	statin	305	151	26	279	0.00149063	0.00192191	0.438609	0.984536	0.000378432	0.00244503	0.877118	0.959446	statin	1124	529	55	1069	0.000426636	0.00106117	0.687729	0.909726	0.000753746	0.00131041	0.565279	0.927901	statin	299889	270729	888039	0.000827987	9.91992e-06	0.0119808	0.990441	0.993126	NS	NS
k__Bacteria.p__Firmicutes.c__Clostridia.o__Clostridiales.f__Eubacteriaceae.g__Eubacterium.s__Eubacterium_ventriosum.t__GCF_000153885	454	188	28	426	-0.00485666	0.00779337	0.533492	0.991094	-0.00833159	0.0103536	0.421473	0.967738	statin	305	200	26	279	0.00269474	0.00781479	0.730469	0.984536	0.0138921	0.00990072	0.161754	0.606577	statin	1124	844	55	1069	-0.00148065	0.00525248	0.778077	0.941025	0.00432566	0.00663066	0.514301	0.927901	statin	16464.5	16374.4	36246.9	0.00380457	-0.00129559	-0.340535	0.733454	0.874316	NS	NS
k__Bacteria.p__Firmicutes.c__Negativicutes.o__Selenomonadales	454	413	28	426	-0.0332384	0.0262299	0.205761	0.843763	-0.0230486	0.0351255	0.512091	0.967738	statin	305	272	26	279	-0.0488531	0.0240235	0.0428824	0.519678	-0.0331001	0.0304921	0.278676	0.639337	statin	1124	983	55	1069	-0.00416685	0.0162864	0.798115	0.950333	-0.0129537	0.0206469	0.530536	0.927901	statin	1453.47	1732.71	3770.08	0.0119898	-0.0213719	-1.78251	0.0746662	0.264849	NS	NS
k__Bacteria.p__Bacteroidetes.c__Bacteroidia.o__Bacteroidales.f__Prevotellaceae.g__Paraprevotella	454	104	28	426	0.00575622	0.00421935	0.173234	0.843763	0.00757527	0.00585923	0.196856	0.967738	statin	305	95	26	279	-0.00191522	0.00599975	0.749789	0.984536	0.0019045	0.00776381	0.806414	0.949829	statin	1124	507	55	1069	-0.000775162	0.00403031	0.847516	0.958342	-0.00324246	0.00510024	0.525078	0.927901	statin	56170.5	27780.1	61563.5	0.00262149	0.0015284	0.583027	0.559875	0.77339	NS	NS
k__Bacteria.p__Firmicutes.c__Clostridia.o__Clostridiales.f__Clostridiaceae.g__Clostridium.s__Clostridium_leptum.t__GCF_000154345	454	255	28	426	0.00234479	0.00417003	0.57421	0.991094	0.00352096	0.00535723	0.511422	0.967738	statin	305	252	26	279	0.00795748	0.00391227	0.042886	0.519678	0.00567856	0.00495425	0.252813	0.63286	statin	1124	918	55	1069	-7.29947e-05	0.00246159	0.976349	0.998115	-0.00188683	0.00309668	0.542451	0.927901	statin	57507	65334.5	165032	0.0018638	0.00223255	1.19785	0.230975	0.518633	NS	NS
k__Bacteria.p__Bacteroidetes.c__Bacteroidia.o__Bacteroidales.f__Bacteroidaceae.g__Bacteroides.s__Bacteroides_massiliensis.t__Bacteroides_massiliensis_unclassified	454	85	28	426	-0.0084231	0.0100386	0.401888	0.969544	-0.00327907	0.0133744	0.806448	0.967738	statin	305	90	26	279	0.00027594	0.00325938	0.932594	0.984536	0.00225033	0.00447302	0.615366	0.89892	statin	1124	411	55	1069	0.000219007	0.00457641	0.96184	0.998115	-0.00361654	0.00579986	0.533054	0.927901	statin	9923.22	94130.3	47747.4	0.00256663	-0.000310624	-0.121024	0.903672	0.973723	NS	NS
k__Bacteria.p__Bacteroidetes.c__Bacteroidia.o__Bacteroidales	454	438	28	426	0.0284114	0.0385143	0.461101	0.969544	0.0484358	0.0501821	0.335032	0.967738	statin	305	300	26	279	0.0240865	0.0315083	0.445206	0.984536	-0.00319594	0.0400186	0.936408	0.959446	statin	1124	1119	55	1069	0.00102408	0.0195332	0.958197	0.998115	-0.0136413	0.0244567	0.577115	0.927901	statin	674.147	1007.28	2620.91	0.0152457	0.010715	0.702819	0.482169	0.741798	NS	NS
k__Bacteria.p__Firmicutes.c__Bacilli.o__Lactobacillales.f__Streptococcaceae	454	447	28	426	0.0742298	0.0272482	0.00670717	0.206245	0.00904057	0.0323557	0.780076	0.967738	statin	305	297	26	279	-0.0219292	0.0204494	0.284448	0.915568	-0.046257	0.0251943	0.0675164	0.505578	statin	1124	1107	55	1069	0.0490999	0.0144865	0.000725198	0.0167521	0.00912181	0.0176832	0.606069	0.932414	statin	1346.86	2391.34	4765.08	0.0108444	0.0331051	3.05273	0.00226769	0.0373023	10.7397	0.813776
k__Bacteria.p__Firmicutes.c__Erysipelotrichia.o__Erysipelotrichales.f__Erysipelotrichaceae.g__Erysipelotrichaceae_noname.s__Eubacterium_biforme.t__GCF_000156655	454	92	28	426	0.012959	0.0126071	0.304566	0.934207	0.0105128	0.0165137	0.524752	0.967738	statin	305	117	26	279	0.0223035	0.0179326	0.214573	0.834439	0.0379533	0.0224302	0.0918144	0.516456	statin	1124	511	55	1069	-0.00765242	0.0121655	0.52946	0.837909	-0.0080187	0.0154522	0.603912	0.932414	statin	6291.74	3109.67	6756.83	0.00786689	0.00613837	0.78028	0.435226	0.725259	NS	NS
k__Bacteria.p__Firmicutes.c__Bacilli.o__Lactobacillales.f__Streptococcaceae.g__Streptococcus.s__Streptococcus_thermophilus.t__Streptococcus_thermophilus_unclassified	454	291	28	426	0.00414341	0.0154841	0.789143	0.991094	0.00126278	0.0207597	0.951527	0.990652	statin	305	168	26	279	0.00502021	0.00867111	0.563079	0.984536	0.000905439	0.0107912	0.933199	0.959446	statin	1124	868	55	1069	0.00406388	0.0125034	0.745225	0.927816	-0.00831599	0.0157861	0.598447	0.932414	statin	4170.87	13300	6396.56	0.00647288	0.00461069	0.712309	0.476274	0.739045	NS	NS
k__Bacteria.p__Firmicutes.c__Negativicutes.o__Selenomonadales.f__Veillonellaceae.g__Veillonella.s__Veillonella_parvula.t__Veillonella_parvula_unclassified	454	165	28	426	0.00236034	0.00188739	0.211867	0.843763	0.00331479	0.00279614	0.236668	0.967738	statin	305	102	26	279	-0.000139624	0.00183713	0.939472	0.984536	-0.000927237	0.00232287	0.690103	0.913217	statin	1124	293	55	1069	0.000828353	0.000870559	0.341558	0.652066	0.000532091	0.0010815	0.622831	0.932478	statin	280722	296292	1.31948e+06	0.000726146	0.000903891	1.24478	0.213213	0.511711	NS	NS
k__Bacteria.p__Actinobacteria.c__Actinobacteria.o__Bifidobacteriales.f__Bifidobacteriaceae.g__Bifidobacterium.s__Bifidobacterium_longum	454	369	28	426	0.0112175	0.0281456	0.690418	0.991094	0.0570772	0.0376486	0.130306	0.967738	statin	305	270	26	279	-0.00684842	0.0284971	0.810249	0.984536	0.0261131	0.036441	0.474269	0.813033	statin	1124	1026	55	1069	-0.0151839	0.017018	0.372466	0.677126	0.0102267	0.0212945	0.631149	0.932478	statin	1262.35	1231.4	3452.88	0.0129678	-0.00785334	-0.605605	0.544777	0.77339	NS	NS
k__Bacteria.p__Bacteroidetes.c__Bacteroidia.o__Bacteroidales.f__Bacteroidales_noname.g__Bacteroidales_noname.s__Bacteroidales_bacterium_ph8.t__GCF_000311925	454	213	28	426	-0.00274879	0.00532702	0.606112	0.991094	-0.0052344	0.00703781	0.457472	0.967738	statin	305	170	26	279	0.00836176	0.00523446	0.11123	0.655015	0.0137016	0.0067055	0.0420154	0.501798	statin	1124	795	55	1069	-0.00283756	0.00340182	0.404387	0.702882	0.00211145	0.0042833	0.622149	0.932478	statin	35239.6	36496.9	86412.8	0.00251459	-0.000233255	-0.092761	0.926093	0.973723	NS	NS
k__Bacteria.p__Proteobacteria.c__Betaproteobacteria.o__Burkholderiales.f__Sutterellaceae	454	300	28	426	0.00198372	0.00620983	0.749542	0.991094	0.00325899	0.00829016	0.694451	0.967738	statin	305	134	26	279	0.00133812	0.00250407	0.593493	0.984536	0.00310586	0.00339685	0.361411	0.714878	statin	1124	563	55	1069	-0.00110789	0.00191805	0.563646	0.856593	-0.00114397	0.00243993	0.639273	0.932478	statin	25932.2	159480	271820	0.00147887	-7.93898e-05	-0.0536826	0.957188	0.98099	NS	NS
k__Bacteria.p__Firmicutes.c__Bacilli.o__Lactobacillales.f__Streptococcaceae.g__Streptococcus.s__Streptococcus_australis.t__Streptococcus_australis_unclassified	454	122	28	426	0.000916618	0.0034105	0.788238	0.991094	0.00538976	0.00445162	0.226715	0.967738	statin	305	103	26	279	-0.00282119	0.00230908	0.222787	0.834439	-0.00222636	0.00300286	0.459126	0.802356	statin	1124	381	55	1069	0.000574961	0.00126404	0.649301	0.892789	0.000734512	0.00158124	0.642374	0.932478	statin	85973.3	187551	625860	0.00105445	-0.00010059	-0.0953951	0.924001	0.973723	NS	NS
k__Bacteria.p__Actinobacteria.c__Actinobacteria.o__Coriobacteriales.f__Coriobacteriaceae.g__Collinsella.s__Collinsella_aerofaciens.t__GCF_000169035	454	304	28	426	-0.00118367	0.0225178	0.958102	0.994889	-0.0395586	0.0292815	0.177472	0.967738	statin	305	265	26	279	-0.0119839	0.0230921	0.604175	0.984536	-0.0122196	0.0293686	0.677692	0.910355	statin	1124	1013	55	1069	-0.00213387	0.0127222	0.866828	0.958342	-0.00745361	0.0159711	0.640813	0.932478	statin	1972.18	1875.3	6178.35	0.00998711	-0.00378937	-0.379426	0.704371	0.86002	NS	NS
k__Bacteria.p__Bacteroidetes.c__Bacteroidia.o__Bacteroidales.f__Porphyromonadaceae	454	386	28	426	0.00141519	0.01726	0.93469	0.991094	-0.0112484	0.0220283	0.609891	0.967738	statin	305	274	26	279	0.00796247	0.0118847	0.503397	0.984536	0.016767	0.0152624	0.272969	0.63811	statin	1124	1071	55	1069	4.64082e-05	0.0077369	0.995215	0.998115	0.00481209	0.00971968	0.62064	0.932478	statin	3356.75	7079.9	16705.7	0.00606982	0.00228054	0.375717	0.707127	0.86002	NS	NS
k__Bacteria.p__Actinobacteria.c__Actinobacteria.o__Bifidobacteriales.f__Bifidobacteriaceae.g__Bifidobacterium.s__Bifidobacterium_adolescentis.t__Bifidobacterium_adolescentis_unclassified	454	263	28	426	-0.0214722	0.0404145	0.59548	0.991094	-0.0479913	0.0522115	0.358564	0.967738	statin	305	220	26	279	-0.0096631	0.044787	0.829325	0.984536	0.0805366	0.0571093	0.159653	0.606577	statin	1124	937	55	1069	-0.0400164	0.0257349	0.120243	0.361507	-0.0143254	0.0320831	0.655319	0.934533	statin	612.246	498.536	1509.92	0.019534	-0.02991	-1.53118	0.125726	0.387639	NS	NS
k__Bacteria.p__Actinobacteria.c__Actinobacteria.o__Coriobacteriales.f__Coriobacteriaceae.g__Eggerthella.s__Eggerthella_unclassified	454	329	28	426	0.000230909	0.00947161	0.980561	0.996769	0.00769317	0.0122174	0.529265	0.967738	statin	305	216	26	279	-0.00985153	0.00761497	0.196786	0.834439	-0.0120728	0.00985461	0.221655	0.631594	statin	1124	663	55	1069	0.00225286	0.00327276	0.491367	0.793747	-0.00182356	0.00411587	0.657816	0.934533	statin	11146.8	17245	93362.3	0.00286588	0.000353308	0.123281	0.901885	0.973723	NS	NS
k__Bacteria.p__Actinobacteria.c__Actinobacteria.o__Coriobacteriales.f__Coriobacteriaceae	454	436	28	426	-0.00155218	0.0186398	0.933673	0.991094	-0.0401512	0.0244602	0.101487	0.967738	statin	305	305	26	279	-0.0122065	0.0174184	0.48399	0.984536	-0.0203477	0.021618	0.347452	0.705718	statin	1124	1123	55	1069	0.0065244	0.0104675	0.533215	0.837909	0.00554812	0.0132258	0.67494	0.934533	statin	2878.19	3295.98	9126.69	0.00808429	0.000970287	0.120021	0.904466	0.973723	NS	NS
k__Bacteria.p__Firmicutes.c__Clostridia.o__Clostridiales.f__Lachnospiraceae.g__Roseburia.s__Roseburia_hominis.t__GCF_000225345	454	280	28	426	0.00630926	0.00742299	0.395816	0.969544	0.00847212	0.00989335	0.39233	0.967738	statin	305	247	26	279	0.000716332	0.00702121	0.918808	0.984536	-0.00486416	0.00920666	0.597726	0.89892	statin	1124	989	55	1069	-0.00313486	0.00527047	0.552101	0.850235	-0.00289332	0.00672448	0.667089	0.934533	statin	18148.6	20285	35999.9	0.00366535	0.00021738	0.0593066	0.952708	0.98099	NS	NS
k__Bacteria.p__Bacteroidetes.c__Bacteroidia.o__Bacteroidales.f__Rikenellaceae.g__Alistipes.s__Alistipes_putredinis.t__GCF_000154465	454	223	28	426	0.00555665	0.0150304	0.71179	0.991094	0.00619335	0.0193539	0.749133	0.967738	statin	305	203	26	279	0.0417388	0.0133171	0.00189481	0.187565	0.0428229	0.0166497	0.0106593	0.349827	statin	1124	904	55	1069	-0.00412843	0.00786428	0.599715	0.886592	-0.00427596	0.00990794	0.666142	0.934533	statin	4426.46	5638.7	16169	0.006174	0.00736432	1.1928	0.232949	0.518633	NS	NS
k__Bacteria.p__Firmicutes.c__Clostridia.o__Clostridiales.f__Lachnospiraceae	454	451	28	426	0.0038777	0.0331207	0.906852	0.991094	0.0210528	0.0437168	0.630376	0.967738	statin	305	305	26	279	-0.0411817	0.0237288	0.0836902	0.655015	-0.070391	0.0298762	0.0192052	0.349827	statin	1124	1124	55	1069	0.000953262	0.013958	0.945563	0.998115	0.00741652	0.017485	0.67153	0.934533	statin	911.592	1776.02	5132.76	0.011308	-0.00827478	-0.731763	0.464313	0.735529	NS	NS
k__Bacteria.p__Firmicutes.c__Bacilli.o__Lactobacillales.f__Streptococcaceae.g__Streptococcus	454	446	28	426	0.0752162	0.0273038	0.00612109	0.206245	0.00951525	0.0323695	0.768947	0.967738	statin	305	296	26	279	-0.0215157	0.0204306	0.293167	0.929113	-0.0453557	0.0251853	0.0728991	0.505578	statin	1124	1105	55	1069	0.0459811	0.0144618	0.00151619	0.0250171	0.00669014	0.0176433	0.704624	0.937677	statin	1341.39	2395.72	4781.37	0.0108347	0.031602	2.91673	0.00353724	0.0516884	10.2997	0.805819
k__Bacteria.p__Proteobacteria.c__Gammaproteobacteria.o__Enterobacteriales.f__Enterobacteriaceae.g__Escherichia	454	304	28	426	-0.00902843	0.0109835	0.411553	0.969544	-0.0109184	0.0143916	0.44854	0.967738	statin	305	193	26	279	0.0108642	0.00564971	0.055488	0.579164	0.00735107	0.00716531	0.305923	0.663447	statin	1124	758	55	1069	0.00851714	0.00416276	0.0409984	0.225491	0.00191404	0.00508288	0.706575	0.937677	statin	8289.38	31329.1	57708	0.00320542	0.00777828	2.4266	0.0152409	0.104355	NS	NS
k__Bacteria.p__Actinobacteria.c__Actinobacteria.o__Bifidobacteriales.f__Bifidobacteriaceae.g__Bifidobacterium	454	413	28	426	-0.0232435	0.0467141	0.619038	0.991094	0.00263474	0.0621775	0.966221	0.990652	statin	305	293	26	279	-0.0134761	0.0461294	0.770386	0.984536	0.0705645	0.0582364	0.226715	0.631594	statin	1124	1088	55	1069	-0.0515273	0.0277144	0.0632585	0.274721	-0.0127878	0.0344312	0.710412	0.937677	statin	458.252	469.941	1301.93	0.0211756	-0.0376971	-1.78022	0.0750405	0.264849	NS	NS
k__Bacteria.p__Firmicutes.c__Clostridia.o__Clostridiales.f__Lachnospiraceae.g__Blautia.s__Blautia_hydrogenotrophica.t__GCF_000157975	454	87	28	426	-0.00113963	0.00651152	0.861147	0.991094	-0.00689329	0.00846384	0.415881	0.967738	statin	305	80	26	279	-0.00272584	0.00546503	0.618303	0.984536	-0.0070682	0.00695242	0.310249	0.66482	statin	1124	182	55	1069	0.00332044	0.00267221	0.214284	0.507841	0.00129579	0.00335036	0.69901	0.937677	statin	23584.9	33482.2	140042	0.00225241	0.00175971	0.781257	0.434651	0.725259	NS	NS
k__Bacteria.p__Firmicutes.c__Clostridia.o__Clostridiales.f__Lachnospiraceae.g__Lachnospiraceae_noname.s__Lachnospiraceae_bacterium_1_1_57FAA.t__GCF_000218445	454	273	28	426	0.0153637	0.0195344	0.432022	0.969544	0.00479161	0.0262192	0.855091	0.9715	statin	305	129	26	279	0.00741575	0.00666264	0.266635	0.900438	-0.00466182	0.00786206	0.55375	0.874342	statin	1124	494	55	1069	0.00566763	0.00464814	0.222982	0.515089	0.00224532	0.00588252	0.702766	0.937677	statin	2620.6	22527.2	46285	0.00374155	0.00657463	1.7572	0.0788842	0.273061	NS	NS
k__Bacteria.p__Bacteroidetes.c__Bacteroidia.o__Bacteroidales.f__Rikenellaceae.g__Alistipes	454	362	28	426	0.0227954	0.0180692	0.207779	0.843763	0.0252824	0.024143	0.295652	0.967738	statin	305	269	26	279	0.0401518	0.015109	0.00830016	0.284972	0.0455009	0.0189399	0.0169852	0.349827	statin	1124	1073	55	1069	-0.00432272	0.0090738	0.633886	0.88744	-0.00414714	0.0113009	0.71371	0.937677	statin	3062.84	4380.57	12145.7	0.00714484	0.00986286	1.38042	0.167459	0.463732	NS	NS
k__Bacteria.p__Actinobacteria.c__Actinobacteria.o__Bifidobacteriales.f__Bifidobacteriaceae.g__Bifidobacterium.s__Bifidobacterium_bifidum.t__Bifidobacterium_bifidum_unclassified	454	187	28	426	0.00331915	0.022489	0.882734	0.991094	0.0228017	0.0301795	0.450377	0.967738	statin	305	102	26	279	-0.0127221	0.0199168	0.52347	0.984536	-0.00738853	0.0248233	0.766208	0.94464	statin	1124	334	55	1069	-0.00429887	0.0111311	0.699419	0.912801	-0.00501461	0.0139278	0.718886	0.937677	statin	1977.24	2520.93	8070.99	0.00891963	-0.00478988	-0.537004	0.591265	0.794236	NS	NS
k__Bacteria.p__Bacteroidetes.c__Bacteroidia.o__Bacteroidales.f__Porphyromonadaceae.g__Parabacteroides.s__Parabacteroides_merdae.t__Parabacteroides_merdae_unclassified	454	223	28	426	0.0172839	0.00996111	0.0834285	0.684114	0.0030561	0.0130013	0.814284	0.969371	statin	305	177	26	279	0.00713443	0.00838935	0.395784	0.984536	0.00396774	0.0106282	0.709213	0.918406	statin	1124	779	55	1069	0.000881343	0.0053793	0.869887	0.958342	0.00246202	0.00681029	0.717786	0.937677	statin	10078.2	14208.4	34558	0.00412237	0.00520042	1.26151	0.207124	0.503815	NS	NS
k__Bacteria.p__Firmicutes.c__Bacilli.o__Lactobacillales.f__Streptococcaceae.g__Streptococcus.s__Streptococcus_mutans.t__Streptococcus_mutans_unclassified	454	126	28	426	0.0170116	0.00547513	0.0020125	0.123769	0.000766221	0.00672854	0.909393	0.990652	statin	305	73	26	279	-3.94534e-05	0.0039073	0.99195	0.999313	0.000413478	0.00447065	0.926381	0.959446	statin	1124	266	55	1069	0.00482846	0.00187102	0.00998811	0.121434	0.000742607	0.0022281	0.738979	0.942844	statin	33358.8	65500.9	285655	0.00161266	0.00505618	3.1353	0.0017168	0.0343359	6.4836	0.691529
k__Bacteria.p__Actinobacteria.c__Actinobacteria.o__Bifidobacteriales.f__Bifidobacteriaceae	454	423	28	426	-0.0235516	0.0463519	0.611636	0.991094	0.000498782	0.0617777	0.993562	0.997093	statin	305	294	26	279	-0.0135059	0.0460049	0.769287	0.984536	0.0708947	0.0580883	0.223378	0.631594	statin	1124	1094	55	1069	-0.0501677	0.0276869	0.0702606	0.274721	-0.011731	0.0344007	0.733162	0.942844	statin	465.442	472.489	1304.52	0.0211173	-0.0369185	-1.74826	0.0804193	0.273122	NS	NS
k__Bacteria.p__Firmicutes.c__Bacilli.o__Lactobacillales.f__Streptococcaceae.g__Streptococcus.s__Streptococcus_anginosus.t__Streptococcus_anginosus_unclassified	454	121	28	426	-0.000654931	0.00521421	0.900102	0.991094	-0.00988135	0.00666886	0.13921	0.967738	statin	305	60	26	279	0.000155525	0.00354242	0.965011	0.984536	0.0044677	0.00427399	0.296831	0.65158	statin	1124	268	55	1069	0.000592148	0.000547066	0.279325	0.581818	-0.000229046	0.000675138	0.734487	0.942844	statin	36780.9	79689.1	3.34134e+06	0.000537774	0.00056882	1.05773	0.290178	0.560668	NS	NS
k__Bacteria.p__Firmicutes.c__Negativicutes.o__Selenomonadales.f__Veillonellaceae	454	376	28	426	-0.0250663	0.0266274	0.347033	0.969544	0.011989	0.0356517	0.736837	0.967738	statin	305	244	26	279	-0.045136	0.0243024	0.0642634	0.630393	-0.0374796	0.0306885	0.22307	0.631594	statin	1124	856	55	1069	0.00730042	0.0171027	0.669565	0.902407	-0.00709273	0.0216963	0.743799	0.942844	statin	1410.4	1693.17	3418.79	0.0123822	-0.0133108	-1.075	0.282376	0.560668	NS	NS
k__Bacteria.p__Firmicutes.c__Clostridia.o__Clostridiales.f__Ruminococcaceae.g__Ruminococcus.s__Ruminococcus_sp_5_1_39BFAA.t__GCF_000159975	454	293	28	426	0.06072	0.0295766	0.0406684	0.526548	0.0548477	0.0392082	0.162629	0.967738	statin	305	265	26	279	-0.0370817	0.0292927	0.206539	0.834439	-0.107192	0.0364703	0.00358342	0.215005	statin	1124	1022	55	1069	-0.00300823	0.0163349	0.853922	0.958342	-0.00591486	0.0204334	0.772277	0.972097	statin	1143.15	1165.42	3747.72	0.0128498	0.00246397	0.191752	0.847937	0.958092	NS	NS
k__Bacteria.p__Firmicutes.c__Bacilli	454	452	28	426	0.0939385	0.0340339	0.00602457	0.206245	0.0314435	0.0408415	0.441832	0.967738	statin	305	301	26	279	-0.030007	0.0209611	0.153355	0.73654	-0.0459398	0.0267371	0.0869775	0.505578	statin	1124	1115	55	1069	0.0346169	0.0151768	0.0227428	0.174641	0.00160588	0.0185834	0.931153	0.998927	statin	863.33	2276.01	4341.53	0.0115618	0.0218015	1.88566	0.0593414	0.240303	NS	NS
k__Bacteria.p__Firmicutes.c__Bacilli.o__Lactobacillales	454	451	28	426	0.0943538	0.0340278	0.00579842	0.206245	0.0316738	0.0408834	0.438967	0.967738	statin	305	301	26	279	-0.0299834	0.0209684	0.15382	0.73654	-0.0459399	0.0267452	0.0870718	0.505578	statin	1124	1115	55	1069	0.034233	0.0151664	0.0241927	0.174641	0.00126064	0.0185698	0.945889	0.998927	statin	863.64	2274.41	4347.44	0.0115582	0.0216577	1.8738	0.060958	0.240303	NS	NS
k__Bacteria.p__Proteobacteria	454	434	28	426	-0.0100195	0.0149041	0.501781	0.991094	-0.0137857	0.0195399	0.480914	0.967738	statin	305	275	26	279	0.0187543	0.00703516	0.00811582	0.284972	0.0142813	0.00883413	0.107211	0.516581	statin	1124	1040	55	1069	0.00875086	0.00490328	0.0745935	0.274721	-0.000387769	0.0060918	0.949258	0.998927	statin	4501.82	20204.7	41593.6	0.00388367	0.0105249	2.71003	0.00672779	0.0748488	3.39932	0.411647
k__Bacteria.p__Proteobacteria.c__Gammaproteobacteria	454	346	28	426	-0.00699665	0.0123142	0.570225	0.991094	-0.00752748	0.0158617	0.635373	0.967738	statin	305	225	26	279	0.0131441	0.00645382	0.0426143	0.519678	0.00698806	0.00817053	0.393217	0.73127	statin	1124	855	55	1069	0.00794609	0.00457659	0.0828094	0.289833	0.000447702	0.00556485	0.935894	0.998927	statin	6594.57	24008.5	47743.7	0.00357264	0.0082812	2.31795	0.0204521	0.118274	NS	NS
k__Bacteria.p__Proteobacteria.c__Gammaproteobacteria.o__Enterobacteriales.f__Enterobacteriaceae.g__Escherichia.s__Escherichia_unclassified	454	198	28	426	0.000933967	0.00326027	0.774661	0.991094	0.00562981	0.0043326	0.194601	0.967738	statin	305	130	26	279	0.00495428	0.00234913	0.0357999	0.519678	0.00359001	0.00296656	0.22733	0.631594	statin	1124	516	55	1069	0.00307498	0.00184905	0.0965945	0.324204	0.000399555	0.00231636	0.863083	0.998927	statin	94078.9	181212	292486	0.00132712	0.00332002	2.50167	0.012361	0.0967386	1.03716	0
k__Bacteria.p__Firmicutes.c__Bacilli.o__Lactobacillales.f__Streptococcaceae.g__Lactococcus	454	101	28	426	0.00148095	0.00397897	0.709928	0.991094	-0.000500492	0.00536398	0.925708	0.990652	statin	305	66	26	279	-0.00239287	0.00377142	0.526259	0.984536	-0.00599235	0.00469736	0.203188	0.631594	statin	1124	378	55	1069	0.00170993	0.00132563	0.197373	0.50659	-8.24181e-05	0.00166334	0.960491	0.998927	statin	63162.4	70305.7	569060	0.00119308	0.00127875	1.07181	0.283804	0.560668	NS	NS
k__Bacteria.p__Firmicutes.c__Bacilli.o__Lactobacillales.f__Streptococcaceae.g__Lactococcus.s__Lactococcus_lactis.t__Lactococcus_lactis_unclassified	454	96	28	426	-0.000778487	0.00386578	0.840496	0.991094	-0.00243976	0.00521033	0.63986	0.967738	statin	305	63	26	279	-0.0017578	0.00350936	0.616819	0.984536	-0.00529997	0.00452078	0.242111	0.631594	statin	1124	367	55	1069	0.0016641	0.00132274	0.208647	0.507841	0.000182585	0.00165039	0.911931	0.998927	statin	66915.2	81197.6	571545	0.00117879	0.0010509	0.891507	0.372657	0.668132	NS	NS
k__Bacteria.p__Actinobacteria.c__Actinobacteria	454	452	28	426	-0.0258648	0.0424133	0.542292	0.991094	-0.0252148	0.056516	0.65573	0.967738	statin	305	305	26	279	-0.0258422	0.0429148	0.547516	0.984536	0.0521612	0.0543807	0.338343	0.705718	statin	1124	1124	55	1069	-0.0322046	0.0259834	0.215448	0.507841	-0.00403306	0.0324612	0.901147	0.998927	statin	555.9	542.982	1481.18	0.0196873	-0.0294996	-1.49841	0.134026	0.398316	NS	NS
k__Bacteria.p__Firmicutes.c__Negativicutes.o__Selenomonadales.f__Veillonellaceae.g__Veillonella	454	253	28	426	0.00255603	0.00412892	0.536247	0.991094	0.00508782	0.00566488	0.369744	0.967738	statin	305	150	26	279	0.000187716	0.00259364	0.942355	0.984536	0.000224238	0.00317817	0.943809	0.959446	statin	1124	553	55	1069	0.00217292	0.00176326	0.218093	0.508884	0.000387243	0.00221412	0.861195	0.998927	statin	58657.9	148655	321640	0.00137497	0.00165749	1.20548	0.228019	0.518633	NS	NS
k__Bacteria.p__Firmicutes.c__Clostridia.o__Clostridiales.f__Lachnospiraceae.g__Lachnospiraceae_noname.s__Lachnospiraceae_bacterium_7_1_58FAA.t__GCF_000242155	454	302	28	426	-0.000809299	0.00269801	0.764349	0.991094	-0.000245891	0.00355988	0.944967	0.990652	statin	305	186	26	279	0.00136326	0.00187014	0.466615	0.984536	0.00312336	0.00236212	0.187263	0.631594	statin	1124	826	55	1069	0.00182575	0.00154525	0.237651	0.538209	0.000107849	0.00193548	0.955574	0.998927	statin	137377	285925	418798	0.00108973	0.00123884	1.13684	0.255606	0.534458	NS	NS
k__Bacteria.p__Firmicutes.c__Bacilli.o__Lactobacillales.f__Streptococcaceae.g__Streptococcus.s__Streptococcus_salivarius.t__Streptococcus_salivarius_unclassified	454	434	28	426	0.0638687	0.015666	5.45567e-05	0.0134209	0.0424019	0.0180873	0.0195761	0.746014	statin	305	290	26	279	-0.0159327	0.00997327	0.111289	0.655015	-0.0251995	0.012894	0.0518107	0.501798	statin	1124	1068	55	1069	0.00764555	0.00720001	0.288526	0.589818	-0.000753814	0.00834754	0.928063	0.998927	statin	4074.56	10053.7	19290.1	0.00547026	0.00740725	1.3541	0.175706	0.465103	NS	NS
k__Bacteria.p__Bacteroidetes.c__Bacteroidia.o__Bacteroidales.f__Bacteroidaceae.g__Bacteroides	454	429	28	426	0.0314456	0.0349403	0.368627	0.969544	0.0399111	0.0458942	0.38503	0.967738	statin	305	298	26	279	0.0162178	0.026319	0.538234	0.984536	-0.00847673	0.0335637	0.800808	0.949829	statin	1124	1111	55	1069	0.0141939	0.0152382	0.351811	0.666134	0.00208128	0.0189858	0.912729	0.998927	statin	819.119	1443.65	4306.61	0.0123378	0.0167897	1.36084	0.173565	0.465103	NS	NS
k__Bacteria.p__Bacteroidetes.c__Bacteroidia.o__Bacteroidales.f__Bacteroidaceae.g__Bacteroides.s__Bacteroides_cellulosilyticus.t__Bacteroides_cellulosilyticus_unclassified	454	95	28	426	-0.00748253	0.00717945	0.297887	0.934207	-0.00839536	0.00933477	0.369003	0.967738	statin	305	114	26	279	0.00267084	0.0034144	0.434778	0.984536	0.00480406	0.00430742	0.265882	0.63811	statin	1124	414	55	1069	0.00293809	0.00331188	0.375204	0.677126	0.000822467	0.00419665	0.844663	0.998927	statin	19400.7	85777.3	91169.6	0.00225677	0.00179169	0.79392	0.427242	0.725259	NS	NS
k__Bacteria.p__Bacteroidetes.c__Bacteroidia.o__Bacteroidales.f__Rikenellaceae.g__Alistipes.s__Alistipes_finegoldii.t__GCF_000265365	454	193	28	426	0.00416196	0.00417795	0.319732	0.934207	0.00619248	0.00548765	0.259837	0.967738	statin	305	145	26	279	-0.000188568	0.00373256	0.959743	0.984536	-0.00264596	0.00506413	0.601786	0.89892	statin	1124	611	55	1069	0.00203935	0.00240113	0.395883	0.698083	0.000715927	0.00303852	0.813775	0.998927	statin	57289.3	71777.3	173448	0.00181814	0.00191271	1.05201	0.292793	0.560668	NS	NS
k__Bacteria.p__Actinobacteria.c__Actinobacteria.o__Coriobacteriales.f__Coriobacteriaceae.g__Eggerthella	454	340	28	426	0.00258111	0.0101933	0.800221	0.991094	0.00844192	0.0131669	0.521801	0.967738	statin	305	231	26	279	-0.0131822	0.0087284	0.132045	0.697468	-0.0179448	0.0112722	0.112606	0.516581	statin	1124	733	55	1069	0.00300204	0.0036013	0.40469	0.702882	-0.00106264	0.00451828	0.81411	0.998927	statin	9624.37	13125.9	77104.9	0.00316457	0.000834049	0.263559	0.79212	0.931906	NS	NS
k__Bacteria.p__Bacteroidetes.c__Bacteroidia.o__Bacteroidales.f__Rikenellaceae.g__Alistipes.s__Alistipes_onderdonkii.t__GCF_000374505	454	238	28	426	0.0233254	0.0101525	0.0220734	0.43307	0.0151958	0.013588	0.264123	0.967738	statin	305	187	26	279	0.011267	0.00648032	0.0831572	0.655015	0.00916253	0.0083297	0.272373	0.63811	statin	1124	789	55	1069	0.00304192	0.00429875	0.479326	0.790752	0.000451754	0.00540369	0.93339	0.998927	statin	9701.81	23812.6	54114.8	0.00337812	0.0075227	2.22689	0.0259548	0.140397	NS	NS
k__Bacteria.p__Proteobacteria.c__Deltaproteobacteria.o__Desulfovibrionales.f__Desulfovibrionaceae.g__Bilophila.s__Bilophila_unclassified	454	184	28	426	1.10716e-05	0.00393814	0.997758	0.999765	-0.00244873	0.00525367	0.641404	0.967738	statin	305	177	26	279	0.010107	0.00398809	0.0117813	0.335614	0.00884191	0.00497529	0.0766971	0.505578	statin	1124	618	55	1069	0.00131697	0.00220242	0.549985	0.850235	-2.31167e-05	0.00278421	0.993377	0.998927	statin	64479	62874	206158	0.00173159	0.0027216	1.57173	0.116012	0.372897	NS	NS
k__Bacteria.p__Proteobacteria.c__Betaproteobacteria.o__Burkholderiales.f__Sutterellaceae.g__Sutterella.s__Sutterella_wadsworthensis.t__Sutterella_wadsworthensis_unclassified	454	122	28	426	0.00258185	0.00826425	0.754876	0.991094	0.00643327	0.0113145	0.569959	0.967738	statin	305	59	26	279	0.00872404	0.00280158	0.00202531	0.187565	0.0133962	0.00354172	0.000192177	0.0254408	statin	1124	307	55	1069	-0.000632515	0.00119791	0.5976	0.886592	3.69791e-05	0.0015405	0.980854	0.998927	statin	14641.8	127407	696866	0.00109179	0.000844581	0.773571	0.439185	0.725259	NS	NS
k__Bacteria.p__Proteobacteria.c__Betaproteobacteria.o__Burkholderiales.f__Sutterellaceae.g__Sutterella.s__Sutterella_wadsworthensis	454	130	28	426	0.000797353	0.00873382	0.9273	0.991094	0.00322283	0.0118954	0.786585	0.967738	statin	305	60	26	279	0.00866586	0.00286786	0.00273153	0.187565	0.0133758	0.0036347	0.000282675	0.0254408	statin	1124	312	55	1069	-0.000623963	0.00120011	0.603227	0.886592	2.82971e-05	0.00154357	0.985377	0.998927	statin	13109.7	121586	694319	0.00109829	0.00076099	0.692883	0.488383	0.744991	NS	NS
k__Bacteria.p__Firmicutes.c__Negativicutes.o__Selenomonadales.f__Veillonellaceae.g__Dialister	454	242	28	426	-0.00732365	0.0231541	0.751926	0.991094	0.0497557	0.0303879	0.102351	0.967738	statin	305	160	26	279	-0.0391969	0.0251177	0.119701	0.669641	-0.0349905	0.0317758	0.27183	0.63811	statin	1124	478	55	1069	0.00895186	0.0175954	0.61102	0.886592	0.00256647	0.0223416	0.908566	0.998927	statin	1865.28	1585.03	3230	0.0122349	-0.00701681	-0.573507	0.566302	0.77339	NS	NS
k__Bacteria.p__Proteobacteria.c__Deltaproteobacteria.o__Desulfovibrionales.f__Desulfovibrionaceae.g__Bilophila	454	184	28	426	0.000188598	0.00401267	0.962534	0.994889	-0.0030802	0.00535009	0.565129	0.967738	statin	305	177	26	279	0.00950005	0.0042595	0.0264707	0.454414	0.00969439	0.00531354	0.0692115	0.505578	statin	1124	620	55	1069	0.000974945	0.00230144	0.671922	0.902407	-0.000263072	0.00291341	0.928068	0.998927	statin	62105.8	55116.5	188800	0.00180769	0.00235079	1.30044	0.193451	0.490439	NS	NS
k__Bacteria.p__Proteobacteria.c__Betaproteobacteria.o__Burkholderiales	454	320	28	426	0.00185256	0.00637657	0.771555	0.991094	0.00225441	0.00850705	0.791147	0.967738	statin	305	152	26	279	0.001015	0.00299114	0.734604	0.984536	0.00474483	0.00396633	0.232695	0.631594	statin	1124	614	55	1069	-0.000813004	0.00209917	0.698611	0.912801	0.00011085	0.00266047	0.966773	0.998927	statin	24593.8	111770	226936	0.00165908	-7.01689e-05	-0.0422939	0.966264	0.98099	NS	NS
k__Bacteria.p__Firmicutes.c__Erysipelotrichia.o__Erysipelotrichales.f__Erysipelotrichaceae	454	419	28	426	0.00657384	0.0167153	0.694303	0.991094	0.01774	0.0222489	0.425733	0.967738	statin	305	291	26	279	0.0158748	0.0199137	0.425984	0.984536	0.00952074	0.0246932	0.700133	0.913217	statin	1124	1069	55	1069	0.00481617	0.0129612	0.710273	0.91661	0.00270094	0.0162328	0.867883	0.998927	statin	3579.1	2521.72	5952.64	0.00910844	0.00765167	0.840063	0.400873	0.700555	NS	NS
k__Bacteria.p__Bacteroidetes.c__Bacteroidia.o__Bacteroidales.f__Rikenellaceae.g__Alistipes.s__Alistipes_shahii.t__GCF_000210575	454	195	28	426	0.00550315	0.00634871	0.386523	0.969544	0.00253899	0.00830818	0.76007	0.967738	statin	305	183	26	279	0.0140962	0.00574168	0.0146627	0.335614	0.0181191	0.00733515	0.0141445	0.349827	statin	1124	850	55	1069	-0.00113876	0.00398127	0.774909	0.941025	0.000401179	0.00500188	0.936089	0.998927	statin	24810.1	30333.5	63089.5	0.00290824	0.00416362	1.43166	0.15224	0.434972	NS	NS
k__Bacteria.p__Actinobacteria.c__Actinobacteria.o__Coriobacteriales.f__Coriobacteriaceae.g__Adlercreutzia.s__Adlercreutzia_equolifaciens.t__GCF_000478885	454	210	28	426	-0.00308743	0.00451982	0.494916	0.991094	-0.004559	0.00596639	0.445258	0.967738	statin	305	218	26	279	0.00363513	0.00495682	0.463926	0.984536	0.00166695	0.00640668	0.794924	0.949829	statin	1124	889	55	1069	0.00107455	0.00369608	0.771315	0.941025	-5.45085e-05	0.00467747	0.990704	0.998927	statin	48950.7	40699.9	73200.9	0.00247802	0.000463464	0.18703	0.851637	0.958092	NS	NS
k__Bacteria.p__Firmicutes.c__Clostridia.o__Clostridiales.f__Lachnospiraceae.g__Lachnospiraceae_noname.s__Lachnospiraceae_bacterium_5_1_63FAA.t__GCF_000185525	454	368	28	426	-0.00012247	0.00676277	0.98556	0.997727	0.00339708	0.00898182	0.705476	0.967738	statin	305	290	26	279	-0.00769611	0.00595562	0.197291	0.834439	-0.0164493	0.00760546	0.0314701	0.472051	statin	1124	1084	55	1069	0.000917461	0.0037603	0.807287	0.956325	-0.000370713	0.00478406	0.938249	0.998927	statin	21865.1	28193.3	70722	0.00287741	-0.00128143	-0.445342	0.656072	0.845206	NS	NS
k__Bacteria.p__Bacteroidetes.c__Bacteroidia.o__Bacteroidales.f__Rikenellaceae.g__Alistipes.s__Alistipes_indistinctus.t__GCF_000231275	454	92	28	426	-0.0053976	0.00371169	0.146603	0.823751	-0.00414918	0.00494749	0.402175	0.967738	statin	305	107	26	279	0.00563883	0.00264325	0.0337426	0.519678	0.00287384	0.00336634	0.394073	0.73127	statin	1124	437	55	1069	-0.000281133	0.00177977	0.874518	0.958342	-3.01896e-05	0.00225202	0.989307	0.998927	statin	72586.5	143128	315697	0.00137178	0.000614456	0.447926	0.654207	0.845206	NS	NS
k__Bacteria.p__Bacteroidetes.c__Bacteroidia.o__Bacteroidales.f__Bacteroidaceae.g__Bacteroides.s__Bacteroides_fragilis	454	227	28	426	0.0207297	0.00954016	0.0303406	0.439046	0.014673	0.0127782	0.251568	0.967738	statin	305	107	26	279	0.00239627	0.00429809	0.577607	0.984536	-0.00360919	0.0057321	0.529495	0.843443	statin	1124	377	55	1069	-0.000435633	0.00208694	0.834689	0.958342	0.000318091	0.00261932	0.903367	0.998927	statin	10987.2	54131.4	229604	0.00184201	0.000873539	0.47423	0.635336	0.834748	NS	NS
k__Bacteria.p__Bacteroidetes.c__Bacteroidia.o__Bacteroidales.f__Bacteroidaceae.g__Bacteroides.s__Bacteroides_caccae.t__Bacteroides_caccae_unclassified	454	202	28	426	0.00510632	0.010139	0.61478	0.991094	0.00961382	0.0138868	0.489167	0.967738	statin	305	177	26	279	0.00873531	0.00805461	0.27903	0.912385	0.00095671	0.010277	0.925902	0.959446	statin	1124	778	55	1069	0.000904962	0.00548517	0.868987	0.958342	-0.000299431	0.00696278	0.965706	0.998927	statin	9727.74	15413.8	33236.8	0.00413879	0.00367252	0.88734	0.374896	0.668132	NS	NS
k__Bacteria.p__Bacteroidetes.c__Bacteroidia.o__Bacteroidales.f__Porphyromonadaceae.g__Odoribacter	454	184	28	426	-0.00220645	0.004564	0.629024	0.991094	-0.00202719	0.00619361	0.743614	0.967738	statin	305	100	26	279	0.000147505	0.00216618	0.94576	0.984536	0.00234923	0.00294022	0.42508	0.765144	statin	1124	398	55	1069	-0.000196718	0.00218986	0.928437	0.992912	0.00037767	0.00274796	0.890712	0.998927	statin	48007.5	213113	208530	0.00145919	-0.000245955	-0.168555	0.866146	0.968362	NS	NS
k__Bacteria.p__Bacteroidetes.c__Bacteroidia.o__Bacteroidales.f__Porphyromonadaceae.g__Parabacteroides.s__Parabacteroides_unclassified	454	164	28	426	-0.00231071	0.00633458	0.715463	0.991094	-0.000659132	0.00842058	0.93765	0.990652	statin	305	105	26	279	-0.000894462	0.00472315	0.849929	0.984536	-0.00458921	0.00616824	0.457558	0.802356	statin	1124	359	55	1069	0.000252006	0.00270021	0.92566	0.992912	-0.000446998	0.00341659	0.895934	0.998927	statin	24920.9	44826.6	137153	0.00219847	-0.000305063	-0.138762	0.889638	0.973723	NS	NS
k__Bacteria.p__Actinobacteria.c__Actinobacteria.o__Coriobacteriales.f__Coriobacteriaceae.g__Collinsella	454	342	28	426	-0.0150578	0.022556	0.504756	0.991094	-0.0660802	0.0294218	0.0252556	0.746014	statin	305	278	26	279	-0.00610998	0.0220779	0.782167	0.984536	-0.0125819	0.0281588	0.655374	0.901079	statin	1124	1052	55	1069	0.000972627	0.0123064	0.93702	0.997473	-0.00214312	0.0154569	0.889751	0.998927	statin	1965.52	2051.57	6602.93	0.0097037	-0.00336245	-0.346512	0.728958	0.874316	NS	NS
k__Bacteria.p__Firmicutes.c__Erysipelotrichia.o__Erysipelotrichales.f__Erysipelotrichaceae.g__Erysipelotrichaceae_noname	454	383	28	426	0.0153667	0.0139027	0.269647	0.934207	0.0198122	0.0181355	0.275311	0.967738	statin	305	268	26	279	0.0254309	0.0179378	0.157319	0.73654	0.0293002	0.0228148	0.200181	0.631594	statin	1124	931	55	1069	-0.00014513	0.0120679	0.990407	0.998115	0.000462967	0.0152074	0.975719	0.998927	statin	5173.71	3107.86	6866.47	0.00812497	0.0104002	1.28002	0.200537	0.494474	NS	NS
k__Bacteria.p__Bacteroidetes.c__Bacteroidia.o__Bacteroidales.f__Bacteroidaceae.g__Bacteroides.s__Bacteroides_xylanisolvens.t__Bacteroides_xylanisolvens_unclassified	454	186	28	426	0.00541474	0.00373	0.147338	0.823751	0.00112174	0.0048871	0.81858	0.969371	statin	305	142	26	279	0.00225694	0.00220368	0.306625	0.942759	-0.000567698	0.00284623	0.842068	0.953284	statin	1124	556	55	1069	-2.75939e-05	0.00180562	0.98781	0.998115	0.000267935	0.00227556	0.906292	0.998927	statin	71875.7	205921	306725	0.00130798	0.00144644	1.10586	0.268786	0.543613	NS	NS
k__Bacteria.p__Bacteroidetes.c__Bacteroidia.o__Bacteroidales.f__Bacteroidaceae.g__Bacteroides.s__Bacteroides_thetaiotaomicron.t__Bacteroides_thetaiotaomicron_unclassified	454	246	28	426	0.00792961	0.00809236	0.327693	0.937356	0.00796706	0.0108504	0.463229	0.967738	statin	305	206	26	279	0.00444709	0.00532604	0.404409	0.984536	-0.000430776	0.00670014	0.948786	0.959446	statin	1124	766	55	1069	0.000150567	0.0031633	0.962045	0.998115	0.000358653	0.00398934	0.928381	0.998927	statin	15270.4	35252.6	99935.1	0.00257806	0.00194677	0.75513	0.450171	0.735529	NS	NS
k__Bacteria.p__Bacteroidetes.c__Bacteroidia.o__Bacteroidales.f__Bacteroidaceae.g__Bacteroides.s__Bacteroides_fragilis.t__Bacteroides_fragilis_unclassified	454	224	28	426	-0.00167687	0.00799349	0.833943	0.991094	-0.0141336	0.0109777	0.198725	0.967738	statin	305	107	26	279	0.00297716	0.00414735	0.473438	0.984536	-0.000913649	0.00563346	0.871292	0.959446	statin	1124	374	55	1069	-0.000114866	0.0020553	0.955442	0.998115	0.000270112	0.00259606	0.917152	0.998927	statin	15650.5	58137.8	236728	0.00179456	0.000385324	0.214718	0.829987	0.958092	NS	NS
k__Bacteria.p__Firmicutes.c__Negativicutes.o__Selenomonadales.f__Veillonellaceae.g__Dialister.s__Dialister_invisus.t__GCF_000160055	454	232	28	426	-0.00344098	0.0232274	0.882298	0.991094	0.0542538	0.0305262	0.0762888	0.967738	statin	305	153	26	279	-0.0404583	0.0252098	0.109586	0.655015	-0.033206	0.0317481	0.296558	0.65158	statin	1124	447	55	1069	0.00525346	0.0175571	0.764827	0.941025	-2.35795e-05	0.0222684	0.999155	0.999155	statin	1853.53	1573.48	3244.11	0.0122434	-0.00794403	-0.648843	0.51644	0.77339	NS	NS
Pathways
Pathways	N.IBD	non-zeros.IBD	Users.IBD	Non-users.IBD	Coef.IBD_univariate	SE.IBD_univariate	Pval.IBD_univariate	Qval.IBD_univariate	coeff.correcting.all.IBD_multivariate	SE.correcting_all.IBD_multivariate	pval.correcting.all.IBD_multivariate	qval.correcting.all.IBD_multivariate	drug.IBD	N.MIBS	non-zeros.MIBS	Users.MIBS	Non-users.MIBS	Coef.MIBS_univariate	SE.MIBS_univariate	Pval.MIBS_univariate	Qval.MIBS_univariate	coeff.correcting.all.MIBS_multivariate	SE.correcting_all.MIBS_multivariate	pval.correcting.all.MIBS_multivariate	qval.correcting.all.MIBS_multivariate	drug.MIBS	N.LLD	non-zeros.LLD	Users.LLD	Non-users.LLD	Coef.LLD_univariate	SE.LLD_univariate	Pval.LLD_univariate	Qval.LLD_univariate	coeff.correcting.all.LLD_multivariate	SE.correcting_all.LLD_multivariate	pval.correcting.all.LLD_multivariate	qval.correcting.all.LLD_multivariate	drug.LLD	inverse_var.ibd_univariate	inverse_var.mibs_univariate	inverse_var.lld_univariate	se_univariate	beta_univariate	Z_univariate	P_univariate	FDR_univariate	Het.Q_univariate	Het.I2_univariate
PWY0.1061	454	443	28	426	0.326637	0.254553	0.200126	0.863094	-0.20324	0.323725	0.530494	0.998442	statin	305	302	26	279	0.169668	0.219456	0.440064	0.921047	0.000185169	0.271786	0.999457	0.999457	statin	1124	1110	55	1069	0.606747	0.129063	2.91354e-06	0.000961468	0.329831	0.157907	0.0369658	0.981931	statin	15.4327	20.7636	60.034	0.10194	0.467517	4.5862	4.51376e-06	0.000715431	3.31208	0.39615
HEMESYN2.PWY	454	439	28	426	0.567776	0.310203	0.0678792	0.863094	0.439155	0.405104	0.278998	0.998442	statin	305	284	26	279	0.722779	0.315413	0.0226304	0.615219	0.696599	0.407422	0.088483	0.755974	statin	1124	1057	55	1069	0.841757	0.216807	0.000109444	0.015736	0.532023	0.276047	0.0542069	0.981931	statin	10.3922	10.0517	21.2741	0.154824	0.74484	4.81088	1.50267e-06	0.000476347	0.530528	0
METHGLYUT.PWY	454	179	28	426	-0.330935	0.447317	0.459805	0.889524	-0.268475	0.588854	0.648691	0.998442	statin	305	76	26	279	0.420234	0.289128	0.147169	0.615219	0.230638	0.35946	0.521685	0.889109	statin	1124	277	55	1069	0.924921	0.242378	0.000143054	0.015736	0.279816	0.301812	0.354073	0.981931	statin	4.99769	11.9624	17.0221	0.171543	0.562565	3.27943	0.00104016	0.054955	6.46724	0.690749
PWY.5173	454	294	28	426	0.813773	0.480587	0.0911113	0.863094	0.0630664	0.611852	0.917956	0.998442	statin	305	173	26	279	0.394046	0.381242	0.302169	0.812365	0.369413	0.476072	0.438467	0.837314	statin	1124	600	55	1069	0.990232	0.283202	0.000489813	0.0404096	-0.0491763	0.350356	0.888401	0.981931	statin	4.32968	6.88015	12.4683	0.205507	0.784732	3.81852	0.000134254	0.0141862	1.58034	0
PWY.922	454	302	28	426	1.4402	0.497946	0.00401502	0.666493	0.940924	0.604324	0.120271	0.998442	statin	305	183	26	279	-0.672885	0.433381	0.12157	0.615219	-0.855026	0.537736	0.113021	0.755974	statin	1124	748	55	1069	1.01163	0.306474	0.000994344	0.0552098	0.400336	0.378388	0.290292	0.981931	statin	4.03307	5.32427	10.6467	0.223584	0.649684	2.90577	0.00366355	0.075994	13.2283	0.848809
PWY0.1338	454	175	28	426	-0.18341	0.403975	0.650045	0.938325	-0.138586	0.530879	0.79419	0.998442	statin	305	93	26	279	0.596879	0.254907	0.0198759	0.615219	0.301626	0.316171	0.340977	0.788977	statin	1124	331	55	1069	0.739627	0.224252	0.00100381	0.0552098	0.307861	0.280648	0.272902	0.981931	statin	6.1276	15.3899	19.8851	0.155413	0.549956	3.53868	0.00040213	0.0254951	4.04483	0.505541
PWY0.1297	454	454	28	426	0.347263	0.202628	0.0872741	0.863094	0.0283035	0.257195	0.912428	0.998442	statin	305	304	26	279	-0.179976	0.18203	0.323608	0.814076	-0.267683	0.227499	0.240406	0.755974	statin	1124	1124	55	1069	0.356106	0.113595	0.00176412	0.0795861	0.271432	0.141015	0.054512	0.981931	statin	24.3556	30.1796	77.4963	0.0870284	0.231938	2.66508	0.00769689	0.0778198	6.63941	0.698768
GLYCOL.GLYOXDEG.PWY	454	200	28	426	-0.392771	0.442679	0.375427	0.863094	-0.548176	0.583539	0.348097	0.998442	statin	305	95	26	279	0.578468	0.330494	0.0811002	0.615219	0.392947	0.418711	0.348869	0.791077	statin	1124	370	55	1069	0.812524	0.264189	0.00215226	0.0795861	0.328735	0.331919	0.322198	0.981931	statin	5.10295	9.15531	14.3275	0.187036	0.5224	2.79305	0.00522137	0.075994	5.50867	0.636936
PWY0.1415	454	191	28	426	0.0197844	0.480938	0.967205	0.996306	-0.0050891	0.635342	0.993613	0.998442	statin	305	96	26	279	0.180932	0.359052	0.614692	0.965068	0.291079	0.451023	0.519245	0.889109	statin	1124	352	55	1069	0.825995	0.274226	0.00265287	0.0795861	0.353162	0.345089	0.306352	0.981931	statin	4.32337	7.75685	13.2979	0.198504	0.491486	2.47595	0.0132883	0.0960908	3.19804	0.374618
P161.PWY	454	447	28	426	0.105026	0.195693	0.591761	0.924572	-0.0513208	0.259107	0.843095	0.998442	statin	305	302	26	279	-0.153987	0.161254	0.340396	0.840977	0.0571144	0.205813	0.781612	0.959325	statin	1124	1123	55	1069	0.337066	0.110945	0.00243575	0.0795861	0.225859	0.137972	0.101926	0.981931	statin	26.1125	38.4573	81.2429	0.0828137	0.166	2.00449	0.0450173	0.151814	NS	NS
PWY.5177	454	436	28	426	0.536306	0.366447	0.14404	0.863094	0.232261	0.469751	0.621273	0.998442	statin	305	305	26	279	-0.00284776	0.101607	0.97766	0.992804	0.13251	0.12495	0.289948	0.767593	statin	1124	1123	55	1069	-0.155665	0.0525816	0.0031377	0.0812908	-0.130997	0.0661155	0.0478111	0.981931	statin	7.44694	96.862	361.686	0.0463244	-0.112842	-2.43592	0.014854	0.0982623	4.97327	0.59785
KDO.NAGLIPASYN.PWY	454	166	28	426	-0.245631	0.44217	0.578828	0.915099	-0.0641635	0.581471	0.91219	0.998442	statin	305	72	26	279	0.531101	0.30902	0.0867249	0.615219	0.346526	0.384377	0.368139	0.793878	statin	1124	285	55	1069	0.732334	0.250908	0.00358506	0.0812908	0.315189	0.314857	0.317025	0.981931	statin	5.11472	10.472	15.8844	0.178256	0.506433	2.84104	0.00449662	0.075994	3.70985	0.460895
PWY.5138	454	124	28	426	-0.231627	0.330244	0.483439	0.889524	-0.165822	0.43559	0.703642	0.998442	statin	305	58	26	279	-0.0239636	0.23628	0.919285	0.992804	0.116532	0.296515	0.694632	0.951657	statin	1124	235	55	1069	0.547612	0.188229	0.00369504	0.0812908	0.269901	0.23879	0.25861	0.981931	statin	9.16916	17.912	28.2244	0.134467	0.233303	1.73502	0.0827367	0.213637	NS	NS
PWY.5104	454	440	28	426	-0.279919	0.211959	0.187336	0.863094	0.0665553	0.277493	0.810579	0.998442	statin	305	305	26	279	-0.234157	0.153458	0.12811	0.615219	0.000358847	0.193222	0.99852	0.999457	statin	1124	1123	55	1069	-0.280802	0.0958828	0.0034743	0.0812908	-0.246699	0.120432	0.0407586	0.981931	statin	22.2585	42.4639	108.772	0.0759201	-0.269272	-3.54678	0.000389969	0.0254951	0.0693428	0
PWY.5464	454	262	28	426	0.562406	0.547403	0.304796	0.863094	0.0239702	0.711176	0.973129	0.998442	statin	305	161	26	279	0.486054	0.463547	0.295234	0.807101	0.750001	0.59051	0.20517	0.755974	statin	1124	555	55	1069	0.981209	0.345319	0.0045724	0.0836258	-0.0473734	0.431091	0.912516	0.981931	statin	3.33723	4.65384	8.38608	0.247105	0.755162	3.05604	0.00224281	0.0618866	0.889529	0
PWY.7409	454	165	28	426	-0.152377	0.46727	0.744504	0.973336	0.00457266	0.620761	0.994126	0.998442	statin	305	78	26	279	0.380051	0.33508	0.257624	0.745076	0.346771	0.427386	0.417885	0.816382	statin	1124	281	55	1069	0.71962	0.255597	0.00495656	0.0836258	0.166482	0.31978	0.602742	0.981931	statin	4.57998	8.90642	15.3069	0.186361	0.47588	2.55355	0.0106632	0.0877261	2.79891	0.285437
THISYNARA.PWY	454	454	28	426	0.141406	0.078998	0.0741574	0.863094	0.126561	0.10747	0.239659	0.998442	statin	305	305	26	279	-0.018387	0.0838404	0.82656	0.980827	-0.0819319	0.108957	0.452745	0.844236	statin	1124	1124	55	1069	-0.125487	0.0446429	0.00502704	0.0836258	-0.109824	0.0564766	0.0520862	0.981931	statin	160.239	142.263	501.758	0.0352616	-0.0533675	-1.51348	0.130159	0.278786	NS	NS
PWY.7219	454	454	28	426	-0.0434186	0.0285762	0.129391	0.863094	-0.0159496	0.0371476	0.667898	0.998442	statin	305	305	26	279	-0.00982869	0.0225382	0.663104	0.965068	0.0199361	0.0287638	0.488895	0.865808	statin	1124	1124	55	1069	-0.0399927	0.0142411	0.00506823	0.0836258	-0.00916845	0.0177744	0.606084	0.981931	statin	1224.59	1968.61	4930.75	0.0110947	-0.0331997	-2.99239	0.00276803	0.0661517	1.43067	0
PWY4LZ.257	454	434	28	426	0.041611	0.170391	0.807189	0.994995	0.0134432	0.236256	0.954654	0.998442	statin	305	300	26	279	-0.0652595	0.15513	0.674299	0.965068	0.119089	0.195547	0.543055	0.889232	statin	1124	1123	55	1069	0.299146	0.104562	0.0043025	0.0836258	0.191037	0.129879	0.141616	0.981931	statin	34.4434	41.5537	91.4649	0.0772755	0.155754	2.01556	0.0438458	0.151077	NS	NS
PWY.7269	454	203	28	426	-0.235898	0.502778	0.639168	0.938325	-0.0532038	0.656091	0.93541	0.998442	statin	305	100	26	279	0.760432	0.403892	0.0607071	0.615219	0.830278	0.508119	0.103446	0.755974	statin	1124	372	55	1069	0.838666	0.302136	0.0055987	0.0879796	0.218614	0.378065	0.56322	0.981931	statin	3.95593	6.13012	10.9546	0.218007	0.61384	2.81569	0.0048673	0.075994	3.54184	0.435322
PWY.6823	454	145	28	426	-0.0430791	0.422068	0.918751	0.996306	-0.285512	0.543903	0.599924	0.998442	statin	305	68	26	279	0.575678	0.266358	0.0314822	0.615219	0.511491	0.339749	0.133415	0.755974	statin	1124	234	55	1069	0.637979	0.232916	0.00625907	0.093886	0.29136	0.291673	0.318055	0.981931	statin	5.61352	14.0951	18.4332	0.161919	0.514722	3.17888	0.00147847	0.0585846	2.07902	0.0380067
PWY.2723	454	184	28	426	-0.384263	0.478296	0.42218	0.88562	-0.388639	0.636135	0.54159	0.998442	statin	305	93	26	279	0.528482	0.362128	0.145522	0.615219	0.423673	0.459756	0.357628	0.791077	statin	1124	346	55	1069	0.793487	0.294222	0.00710408	0.100778	0.303391	0.369827	0.412193	0.981931	statin	4.37125	7.62563	11.5518	0.206071	0.489051	2.37322	0.0176338	0.100995	NS	NS
PWY.5861	454	199	28	426	-0.151977	0.559594	0.78607	0.994995	-0.302631	0.735963	0.681145	0.998442	statin	305	93	26	279	0.524176	0.456634	0.251925	0.745076	0.284355	0.58203	0.625561	0.927431	statin	1124	359	55	1069	0.911945	0.339464	0.00732928	0.100778	0.287433	0.426755	0.500753	0.981931	statin	3.1934	4.79583	8.67784	0.244946	0.596521	2.43532	0.0148788	0.0982623	2.67758	0.253057
PWY.5838	454	199	28	426	-0.133752	0.589204	0.820526	0.994995	-0.3103	0.774945	0.689065	0.998442	statin	305	93	26	279	0.536353	0.486763	0.271404	0.770115	0.267195	0.620253	0.666977	0.935539	statin	1124	359	55	1069	0.960827	0.359992	0.00771739	0.10187	0.309462	0.452817	0.494491	0.981931	statin	2.88051	4.22051	7.71641	0.259785	0.627136	2.41406	0.0157758	0.0987905	2.56168	0.219262
P105.PWY	454	217	28	426	-0.0533903	0.568835	0.925264	0.996306	-0.0767844	0.75648	0.919203	0.998442	statin	305	109	26	279	1.11054	0.489892	0.0241129	0.615219	0.98044	0.615777	0.112536	0.755974	statin	1124	420	55	1069	0.96565	0.365079	0.00828255	0.105125	0.330689	0.459643	0.472022	0.981931	statin	3.09049	4.16677	7.50287	0.260288	0.793184	3.04732	0.00230888	0.0618866	2.85773	0.300143
UBISYN.PWY	454	150	28	426	0.0879502	0.445539	0.843605	0.994995	0.03309	0.58652	0.955038	0.998442	statin	305	76	26	279	0.688798	0.312471	0.0282761	0.615219	0.59352	0.391159	0.130401	0.755974	statin	1124	243	55	1069	0.650941	0.252409	0.0100382	0.106858	0.353174	0.317346	0.266	0.981931	statin	5.03766	10.2419	15.6961	0.179676	0.571897	3.18294	0.00145788	0.0585846	1.41788	0
GLUCARDEG.PWY	454	188	28	426	0.0168668	0.436226	0.969175	0.996306	-0.0791463	0.575117	0.890612	0.998442	statin	305	93	26	279	0.329744	0.323709	0.309199	0.812365	0.514565	0.415185	0.216312	0.755974	statin	1124	325	55	1069	0.660787	0.252157	0.00889824	0.106858	0.27769	0.316478	0.380445	0.981931	statin	5.25506	9.54312	15.7274	0.180996	0.446442	2.46659	0.0136406	0.0960908	1.82228	0
MET.SAM.PWY	454	454	28	426	0.0386508	0.0754084	0.608528	0.927117	0.0708173	0.0993013	0.476177	0.998442	statin	305	305	26	279	-0.0244194	0.0683915	0.721306	0.967004	0.0768664	0.0884958	0.385867	0.800524	statin	1124	1124	55	1069	-0.0880114	0.0338861	0.00952077	0.106858	-0.0531375	0.0426475	0.213049	0.981931	statin	175.857	213.794	870.878	0.0281659	-0.0595551	-2.11444	0.0344777	0.140209	NS	NS
PWY.5705	454	182	28	426	-0.131411	0.428208	0.759077	0.975228	-0.147673	0.564281	0.793688	0.998442	statin	305	85	26	279	0.481315	0.333899	0.150501	0.615219	0.257851	0.415432	0.535349	0.889232	statin	1124	347	55	1069	0.68855	0.26353	0.00910107	0.106858	0.19248	0.331537	0.561653	0.981931	statin	5.4537	8.96954	14.3993	0.186266	0.468908	2.51741	0.0118221	0.0914053	2.66146	0.248531
PWY.5837	454	305	28	426	0.134174	0.513217	0.793878	0.994995	0.0724274	0.657411	0.91233	0.998442	statin	305	173	26	279	0.355108	0.452519	0.433231	0.921047	0.184739	0.581437	0.750942	0.959325	statin	1124	656	55	1069	0.855669	0.331521	0.00997699	0.106858	0.0430881	0.416834	0.917689	0.981931	statin	3.79663	4.88345	9.09866	0.237164	0.564101	2.37852	0.0173822	0.100995	NS	NS
ECASYN.PWY	454	151	28	426	-0.399258	0.433874	0.357966	0.863094	-0.418687	0.567596	0.461163	0.998442	statin	305	58	26	279	0.698698	0.266832	0.00929446	0.615219	0.578614	0.33264	0.0831516	0.755974	statin	1124	232	55	1069	0.599926	0.241481	0.0131242	0.109797	0.206639	0.302277	0.49437	0.981931	statin	5.31219	14.045	17.1488	0.165508	0.49253	2.97588	0.00292153	0.0661517	5.01949	0.601553
PWY.7328	454	224	28	426	-0.564758	0.518687	0.276831	0.863094	-0.615353	0.689662	0.372798	0.998442	statin	305	107	26	279	0.703207	0.419402	0.0946516	0.615219	0.646442	0.540851	0.233069	0.755974	statin	1124	415	55	1069	0.815381	0.32506	0.0122687	0.109797	0.448419	0.409452	0.273688	0.981931	statin	3.71697	5.68512	9.46397	0.230229	0.509665	2.21373	0.0268471	0.125155	NS	NS
PWY.561	454	202	28	426	0.116591	0.505267	0.817616	0.994995	-0.081918	0.678298	0.903934	0.998442	statin	305	109	26	279	0.995881	0.453206	0.0287605	0.615219	0.844179	0.569361	0.139353	0.755974	statin	1124	417	55	1069	0.863954	0.342896	0.0118881	0.109797	0.266482	0.431395	0.53689	0.981931	statin	3.91704	4.86865	8.50501	0.240488	0.731794	3.04295	0.00234271	0.0618866	1.9706	0
KETOGLUCONMET.PWY	454	201	28	426	-0.0974152	0.508879	0.848277	0.994995	-0.147367	0.674629	0.827197	0.998442	statin	305	115	26	279	0.710156	0.424938	0.0957323	0.615219	0.850887	0.541277	0.117148	0.755974	statin	1124	450	55	1069	0.799708	0.329829	0.0154824	0.109797	0.197353	0.415497	0.634897	0.981931	statin	3.86163	5.53795	9.19228	0.23192	0.586696	2.52973	0.011415	0.0904637	2.30878	0.133741
PWY.5083	454	270	28	426	-0.0894172	0.525424	0.864946	0.996306	-0.19966	0.69454	0.773902	0.998442	statin	305	154	26	279	0.884962	0.444507	0.0474066	0.615219	0.811589	0.562237	0.150065	0.755974	statin	1124	563	55	1069	0.798494	0.329712	0.0156028	0.109797	0.162243	0.415543	0.696291	0.981931	statin	3.62226	5.06108	9.19876	0.236478	0.643108	2.71953	0.00653756	0.0771578	2.46182	0.187593
PWY0.1533	454	168	28	426	-0.0413245	0.445003	0.926054	0.996306	-0.105173	0.584736	0.857351	0.998442	statin	305	88	26	279	0.483838	0.307117	0.116231	0.615219	0.519692	0.38862	0.182297	0.755974	statin	1124	321	55	1069	0.639605	0.250538	0.0108142	0.109797	0.264474	0.314034	0.399873	0.981931	statin	5.0498	10.6021	15.9314	0.177939	0.478443	2.6888	0.00717084	0.0778198	1.77835	0
PYRIDNUCSYN.PWY	454	453	28	426	-0.0416332	0.0646074	0.519661	0.889524	-0.0690016	0.0863554	0.424759	0.998442	statin	305	305	26	279	0.0679476	0.058665	0.247697	0.745076	0.125056	0.0749093	0.0962159	0.755974	statin	1124	1124	55	1069	-0.0754586	0.0298301	0.0115561	0.109797	-0.0287226	0.0374859	0.443712	0.981931	statin	239.572	290.564	1123.8	0.024589	-0.0453654	-1.84495	0.0650449	0.192703	NS	NS
PWY66.409	454	448	28	426	0.282791	0.154054	0.0671018	0.863094	-0.0649388	0.200131	0.745749	0.998442	statin	305	304	26	279	-0.136162	0.153181	0.374783	0.880876	-0.216437	0.189794	0.255171	0.755974	statin	1124	1120	55	1069	0.197239	0.0820574	0.0163967	0.109797	0.141874	0.101371	0.16194	0.981931	statin	42.1359	42.6175	148.513	0.0654747	0.15178	2.31815	0.0204411	0.105838	NS	NS
METSYN.PWY	454	454	28	426	0.0390278	0.0753631	0.604818	0.927117	0.0605348	0.0992198	0.542143	0.998442	statin	305	305	26	279	0.0314087	0.0641885	0.62498	0.965068	0.134257	0.0816091	0.101148	0.755974	statin	1124	1124	55	1069	-0.0769288	0.0312788	0.0140663	0.109797	-0.0475057	0.0394813	0.229147	0.981931	statin	176.069	242.709	1022.12	0.0263441	-0.0445109	-1.68959	0.0911061	0.222159	NS	NS
NONOXIPENT.PWY	454	454	28	426	-0.012028	0.0602273	0.841801	0.994995	0.0350523	0.0788599	0.656935	0.998442	statin	305	305	26	279	-0.0323258	0.0620671	0.602878	0.965068	-0.0924927	0.0803229	0.250564	0.755974	statin	1124	1124	55	1069	-0.0820431	0.0326069	0.0120051	0.109797	-0.0621965	0.0411987	0.131422	0.981931	statin	275.685	259.584	940.55	0.0260306	-0.0602193	-2.31341	0.0207002	0.105838	NS	NS
PWY.7286	454	72	28	426	-0.398775	0.439896	0.365158	0.863094	0.350641	0.564908	0.53515	0.998442	statin	305	111	26	279	0.0255962	0.518803	0.960684	0.992804	0.952673	0.663739	0.152382	0.755974	statin	1124	520	55	1069	-1.03613	0.429416	0.0159876	0.109797	-0.934691	0.54096	0.084304	0.981931	statin	5.16774	3.71531	5.42306	0.264387	-0.530168	-2.00528	0.0449336	0.151814	NS	NS
GLYOXYLATE.BYPASS	454	252	28	426	-0.201096	0.528339	0.70367	0.954268	-0.32103	0.698856	0.646223	0.998442	statin	305	142	26	279	0.671433	0.4618	0.147013	0.615219	0.599915	0.58543	0.306423	0.778326	statin	1124	571	55	1069	0.82224	0.336451	0.0146847	0.109797	0.207146	0.423758	0.625062	0.981931	statin	3.5824	4.68914	8.834	0.241786	0.566583	2.34332	0.019113	0.102692	NS	NS
PWY0.41	454	98	28	426	0.319908	0.328408	0.330535	0.863094	0.0469098	0.425596	0.91229	0.998442	statin	305	61	26	279	0.43154	0.254834	0.0914349	0.615219	0.298212	0.319524	0.35153	0.791077	statin	1124	211	55	1069	0.532247	0.21673	0.0142085	0.109797	0.175767	0.271514	0.517539	0.981931	statin	9.27199	15.3988	21.2892	0.147506	0.455668	3.08915	0.00200731	0.0618866	0.304701	0
TCA.GLYOX.BYPASS	454	233	28	426	0.00248478	0.543611	0.996355	0.998183	0.00212305	0.722407	0.997657	0.998442	statin	305	130	26	279	0.736911	0.466352	0.115131	0.615219	0.549536	0.589871	0.352384	0.791077	statin	1124	493	55	1069	0.826836	0.343873	0.0163576	0.109797	0.144485	0.43318	0.738788	0.981931	statin	3.38394	4.59804	8.45674	0.246641	0.631989	2.56238	0.0103958	0.0877261	1.71265	0
PWY.5863	454	294	28	426	0.256419	0.500624	0.60877	0.927117	0.264816	0.649389	0.683646	0.998442	statin	305	171	26	279	0.358871	0.447415	0.423135	0.921047	0.159206	0.574523	0.781912	0.959325	statin	1124	652	55	1069	0.81798	0.331658	0.0137996	0.109797	0.0568001	0.41744	0.891793	0.981931	statin	3.99003	4.99551	9.09116	0.235202	0.567153	2.41135	0.0158937	0.0987905	1.17393	0
PWY.6628	454	393	28	426	0.909763	0.514642	0.0777971	0.863094	-0.108503	0.668779	0.871199	0.998442	statin	305	242	26	279	-0.0105289	0.53268	0.984243	0.992804	-0.225912	0.665661	0.734594	0.959325	statin	1124	907	55	1069	0.869515	0.362559	0.0166359	0.109797	0.420608	0.453124	0.353491	0.981931	statin	3.77564	3.52425	7.60751	0.259	0.671658	2.59328	0.00950659	0.0837108	2.15198	0.0706244
PWY.5723	454	217	28	426	-0.12018	0.58056	0.836101	0.994995	-0.505924	0.764331	0.508408	0.998442	statin	305	120	26	279	0.26441	0.495727	0.594169	0.965068	0.141433	0.632044	0.823109	0.975938	statin	1124	433	55	1069	0.877276	0.359833	0.0149236	0.109797	0.218285	0.450022	0.627737	0.981931	statin	2.96691	4.06926	7.7232	0.260295	0.507797	1.95085	0.0510748	0.168653	NS	NS
PWY.5899	454	305	28	426	0.238358	0.584589	0.683666	0.950066	0.162717	0.750806	0.828536	0.998442	statin	305	173	26	279	0.36041	0.543056	0.507415	0.921047	0.0859701	0.696271	0.901827	0.983622	statin	1124	656	55	1069	0.957473	0.391411	0.0145902	0.109797	0.0405903	0.492798	0.93437	0.981931	statin	2.92617	3.39087	6.52729	0.279026	0.636023	2.27944	0.0226408	0.112143	NS	NS
PWY0.1241	454	246	28	426	-0.468935	0.47733	0.326439	0.863094	-0.509614	0.620641	0.412077	0.998442	statin	305	133	26	279	0.82045	0.375835	0.0298155	0.615219	0.687642	0.479483	0.152718	0.755974	statin	1124	496	55	1069	0.687303	0.289241	0.0176586	0.110511	0.0685241	0.361553	0.849715	0.981931	statin	4.38896	7.07956	11.9531	0.206629	0.510882	2.47245	0.0134189	0.0960908	5.26407	0.620066
URDEGR.PWY	454	110	28	426	0.105033	0.322292	0.744661	0.973336	-0.000833117	0.426291	0.998442	0.998442	statin	305	74	26	279	0.575967	0.298652	0.0547354	0.615219	0.318187	0.374639	0.396474	0.800524	statin	1124	284	55	1069	0.568847	0.239581	0.0177488	0.110511	0.217291	0.302145	0.472197	0.981931	statin	9.62722	11.2117	17.4218	0.161668	0.454228	2.80964	0.00495974	0.075994	1.56896	0
PWY.7228	454	454	28	426	0.0963528	0.0983657	0.327857	0.863094	0.0413593	0.130592	0.751633	0.998442	statin	305	305	26	279	-0.0553979	0.119201	0.642454	0.965068	-0.113208	0.150237	0.451803	0.844236	statin	1124	1123	55	1069	0.148614	0.0624078	0.0174176	0.110511	0.0902573	0.0781577	0.248426	0.981931	statin	103.35	70.3789	256.757	0.0481971	0.102714	2.13113	0.0330786	0.140209	NS	NS
PWY.6549	454	323	28	426	-0.661256	0.548148	0.228335	0.863094	-0.618406	0.721681	0.392019	0.998442	statin	305	236	26	279	0.108856	0.480034	0.820759	0.980827	0.293184	0.616082	0.63455	0.927431	statin	1124	892	55	1069	-0.83837	0.355944	0.0186777	0.114142	-0.781854	0.449838	0.082483	0.981931	statin	3.32816	4.33967	7.89291	0.253504	-0.53632	-2.11563	0.0343764	0.140209	NS	NS
GLUCOSE1PMETAB.PWY	454	263	28	426	-0.0709152	0.532373	0.894092	0.996306	-0.220026	0.703924	0.754771	0.998442	statin	305	139	26	279	0.695209	0.469308	0.13957	0.615219	0.695892	0.603652	0.250034	0.755974	statin	1124	537	55	1069	0.801458	0.342486	0.0194528	0.116247	0.204591	0.431497	0.635495	0.981931	statin	3.52831	4.5403	8.52541	0.245485	0.586898	2.39077	0.0168129	0.100995	NS	NS
PWY.7184	454	454	28	426	0.112286	0.0945846	0.235816	0.863094	0.0531925	0.126108	0.6734	0.998442	statin	305	305	26	279	-0.0703255	0.114864	0.540841	0.941785	-0.126568	0.144498	0.381875	0.800524	statin	1124	1123	55	1069	0.142831	0.0612121	0.0198062	0.116247	0.0987235	0.07682	0.199026	0.981931	statin	111.779	75.7935	266.885	0.0469087	0.0997682	2.12686	0.0334316	0.140209	NS	NS
PWY.6125	454	454	28	426	0.0762971	0.0891411	0.392515	0.863094	0.0199855	0.118683	0.866359	0.998442	statin	305	305	26	279	-0.0531867	0.103566	0.607945	0.965068	-0.109379	0.130696	0.40341	0.809373	statin	1124	1123	55	1069	0.124286	0.0533822	0.020079	0.116247	0.0840893	0.0668732	0.208868	0.981931	statin	125.847	93.2327	350.919	0.0418854	0.0846622	2.02128	0.0432507	0.150664	NS	NS
HOMOSER.METSYN.PWY	454	454	28	426	0.0560299	0.0964905	0.561759	0.908505	0.0834888	0.127204	0.511991	0.998442	statin	305	305	26	279	-0.00588586	0.0818592	0.942728	0.992804	0.103754	0.105925	0.328232	0.787934	statin	1124	1124	55	1069	-0.0987563	0.0427743	0.0211387	0.11885	-0.0551064	0.0539318	0.307116	0.981931	statin	107.407	149.233	546.555	0.0352849	-0.0608024	-1.72318	0.0848557	0.21693	NS	NS
PWY.7254	454	246	28	426	0.402387	0.51302	0.433259	0.889524	0.0403429	0.669572	0.951985	0.998442	statin	305	137	26	279	0.631481	0.442667	0.15476	0.615219	0.389787	0.560742	0.487587	0.865808	statin	1124	528	55	1069	0.752181	0.326073	0.0212489	0.11885	0.0537218	0.408057	0.895284	0.981931	statin	3.79954	5.10325	9.40526	0.233711	0.645942	2.76385	0.00571234	0.075994	0.332606	0
PWY.7115	454	385	28	426	0.736038	0.458504	0.109147	0.863094	0.68206	0.596727	0.253726	0.998442	statin	305	287	26	279	0.24259	0.309485	0.433751	0.921047	-0.151392	0.387686	0.696481	0.951657	statin	1124	1051	55	1069	0.502193	0.219096	0.0220845	0.120081	0.196796	0.27448	0.473543	0.981931	statin	4.75679	10.4405	20.832	0.166599	0.457839	2.74815	0.00599322	0.075994	0.892862	0
PWY.7446	454	115	28	426	0.03544	0.397752	0.929042	0.996306	-0.151546	0.518677	0.770303	0.998442	statin	305	56	26	279	-0.0945977	0.259885	0.716117	0.967004	0.0574835	0.336766	0.864596	0.983622	statin	1124	232	55	1069	0.492515	0.215054	0.0221969	0.120081	-0.0552449	0.269945	0.837883	0.981931	statin	6.32086	14.8061	21.6224	0.152945	0.221588	1.44881	0.147391	0.302269	NS	NS
AST.PWY	454	163	28	426	-0.0475578	0.403228	0.906167	0.996306	-0.0469548	0.529827	0.929426	0.998442	statin	305	85	26	279	0.517495	0.276698	0.0624392	0.615219	0.42769	0.341153	0.211087	0.755974	statin	1124	294	55	1069	0.524987	0.230863	0.0231542	0.12324	0.109799	0.291416	0.706413	0.981931	statin	6.15034	13.0613	18.7625	0.162277	0.42968	2.64783	0.00810111	0.0778198	1.67193	0
PWY.7204	454	207	28	426	0.0223711	0.556685	0.967963	0.996306	-0.0243214	0.732043	0.973513	0.998442	statin	305	113	26	279	0.896511	0.489726	0.0681531	0.615219	0.87383	0.619152	0.159324	0.755974	statin	1124	429	55	1069	0.807531	0.356458	0.0236772	0.124023	0.224632	0.447849	0.616066	0.981931	statin	3.22686	4.16959	7.87014	0.255935	0.665876	2.60174	0.00927514	0.0837108	1.71595	0
PWY0.781	454	446	28	426	0.0221184	0.11852	0.852046	0.994995	0.235461	0.159127	0.139775	0.998442	statin	305	302	26	279	0.170569	0.131462	0.195488	0.689355	0.393483	0.164484	0.0174601	0.755974	statin	1124	1117	55	1069	-0.168522	0.0754257	0.0256653	0.126119	-0.104324	0.0931146	0.262807	0.981931	statin	71.1898	57.8631	175.777	0.0572758	-0.0596336	-1.04116	0.297799	0.471441	NS	NS
PWY.7456	454	333	28	426	1.34492	0.635216	0.0348012	0.863094	2.26115	0.821083	0.00616027	0.913906	statin	305	265	26	279	0.309593	0.494976	0.532141	0.939789	0.768997	0.61118	0.209424	0.755974	statin	1124	1045	55	1069	-0.630025	0.287145	0.0284334	0.126119	-0.812366	0.359919	0.0242027	0.981931	statin	2.47832	4.08161	12.1283	0.231322	-0.162902	-0.704224	0.481293	0.628992	NS	NS
PWY.7357	454	454	28	426	0.015079	0.0574506	0.793086	0.994995	0.00488675	0.0759614	0.948739	0.998442	statin	305	305	26	279	-0.0310118	0.0582983	0.595159	0.965068	-0.0896428	0.0757989	0.238024	0.755974	statin	1124	1124	55	1069	-0.0638594	0.0294797	0.0305061	0.126119	-0.00504266	0.0370456	0.891752	0.981931	statin	302.978	294.231	1150.68	0.023919	-0.0446469	-1.86659	0.0619592	0.187449	NS	NS
PWY.5198	454	67	28	426	-0.26768	0.437266	0.540745	0.893171	0.417036	0.560304	0.457133	0.998442	statin	305	116	26	279	-0.169692	0.523259	0.74594	0.970425	0.74228	0.670372	0.269187	0.767593	statin	1124	535	55	1069	-0.949966	0.425859	0.0258987	0.126119	-0.859902	0.535438	0.108572	0.981931	statin	5.23009	3.6523	5.51401	0.263556	-0.504145	-1.91286	0.0557662	0.178564	NS	NS
GLUCARGALACTSUPER.PWY	454	181	28	426	-0.162869	0.428008	0.703739	0.954268	-0.289076	0.562218	0.607419	0.998442	statin	305	91	26	279	0.166251	0.322408	0.606479	0.965068	0.322044	0.411942	0.435051	0.835825	statin	1124	349	55	1069	0.560373	0.252597	0.0267251	0.126119	0.279592	0.317632	0.378926	0.981931	statin	5.45878	9.62028	15.6727	0.180329	0.308693	1.71183	0.0869271	0.218632	NS	NS
FUC.RHAMCAT.PWY	454	253	28	426	-0.443386	0.578665	0.443957	0.889524	-0.383973	0.764855	0.615931	0.998442	statin	305	155	26	279	0.725223	0.527602	0.170299	0.642965	0.510371	0.68562	0.457301	0.847745	statin	1124	541	55	1069	0.880053	0.394053	0.0257241	0.126119	0.262863	0.494973	0.595483	0.981931	statin	2.98638	3.59242	6.44009	0.277149	0.533748	1.92585	0.0541228	0.176876	NS	NS
PWY.6545	454	452	28	426	0.136113	0.0832142	0.102641	0.863094	0.188181	0.109313	0.0859641	0.998442	statin	305	305	26	279	-0.0528189	0.10811	0.625508	0.965068	-0.0997728	0.13628	0.46475	0.851595	statin	1124	1123	55	1069	0.122881	0.0566054	0.0301557	0.126119	0.0891045	0.071102	0.210409	0.981931	statin	144.413	85.5602	312.093	0.0429511	0.0986732	2.29734	0.0215994	0.108683	NS	NS
PWY.7197	454	454	28	426	0.14995	0.110689	0.176214	0.863094	0.0936666	0.145614	0.520432	0.998442	statin	305	305	26	279	-0.0495832	0.135745	0.715171	0.967004	-0.102597	0.171677	0.550608	0.889232	statin	1124	1123	55	1069	0.168342	0.0765984	0.0281747	0.126119	0.096226	0.0961461	0.317134	0.981931	statin	81.6192	54.269	170.435	0.057136	0.124833	2.18484	0.0289003	0.130877	NS	NS
GLYCOLYSIS.E.D	454	426	28	426	0.17606	0.365169	0.629953	0.938325	-0.227203	0.489497	0.64279	0.998442	statin	305	283	26	279	0.37439	0.367127	0.308658	0.812365	0.146366	0.473303	0.75738	0.959325	statin	1124	1065	55	1069	-0.508662	0.234903	0.0305673	0.126119	-0.766069	0.29358	0.00919595	0.981931	statin	7.49917	7.41936	18.1227	0.173969	-0.154967	-0.890772	0.373051	0.535101	NS	NS
NONMEVIPP.PWY	454	454	28	426	-0.0722271	0.0388725	0.0638483	0.863094	0.000105888	0.050036	0.998313	0.998442	statin	305	305	26	279	-0.0216499	0.0296395	0.465717	0.921047	-0.0107636	0.0370231	0.771498	0.959325	statin	1124	1124	55	1069	-0.0400243	0.0184019	0.02984	0.126119	0.0160778	0.0229842	0.484382	0.981931	statin	661.782	1138.31	2953.07	0.0145047	-0.0401075	-2.76514	0.00568986	0.075994	1.07056	0
PWY.7222	454	454	28	426	-0.030379	0.0748875	0.68519	0.950066	-0.0782114	0.0980233	0.425416	0.998442	statin	305	305	26	279	0.00777251	0.08041	0.923061	0.992804	0.0374633	0.102736	0.715661	0.959325	statin	1124	1124	55	1069	0.0865151	0.0385777	0.0251171	0.126119	0.0879273	0.0486798	0.0711601	0.981931	statin	178.312	154.661	671.934	0.0315455	0.0536543	1.70086	0.0889701	0.218632	NS	NS
PWY0.1277	454	121	28	426	-0.142391	0.415079	0.73173	0.973336	-0.0482762	0.542439	0.929128	0.998442	statin	305	50	26	279	0.0498134	0.231362	0.829682	0.980827	0.0760149	0.298409	0.799135	0.966893	statin	1124	165	55	1069	0.448604	0.205116	0.0289459	0.126119	0.138391	0.255632	0.588367	0.981931	statin	5.80414	18.6817	23.7686	0.143957	0.223126	1.54996	0.121152	0.265876	NS	NS
PWY.5101	454	442	28	426	0.0306183	0.172998	0.859603	0.994995	0.317172	0.228902	0.166664	0.998442	statin	305	305	26	279	0.00770266	0.142723	0.956996	0.992804	0.0433599	0.180231	0.810069	0.974596	statin	1124	1122	55	1069	-0.182586	0.0838266	0.0296057	0.126119	-0.124497	0.1043	0.232884	0.981931	statin	33.4131	49.092	142.31	0.066694	-0.109346	-1.63952	0.101106	0.239565	NS	NS
PWY.2941	454	454	28	426	0.110915	0.130143	0.394543	0.863094	-0.184927	0.16584	0.265494	0.998442	statin	305	305	26	279	0.00209884	0.11397	0.98532	0.992804	0.00218645	0.147353	0.988173	0.999457	statin	1124	1124	55	1069	0.154221	0.0712224	0.0305743	0.126119	0.00749009	0.0891169	0.933034	0.981931	statin	59.0421	76.9879	197.136	0.054786	0.111394	2.03326	0.0420267	0.150664	NS	NS
PWY.6891	454	195	28	426	-0.164426	0.530276	0.756651	0.975228	-0.479192	0.700163	0.494121	0.998442	statin	305	104	26	279	0.594279	0.432429	0.170387	0.642965	0.601534	0.550243	0.275295	0.767593	statin	1124	347	55	1069	0.687098	0.321195	0.0326363	0.130899	0.021556	0.401099	0.95715	0.981931	statin	3.55628	5.34775	9.69309	0.231887	0.497573	2.14575	0.0318929	0.140209	NS	NS
PWY.5347	454	454	28	426	0.0412761	0.0693415	0.551982	0.902749	0.0588176	0.0910476	0.518651	0.998442	statin	305	305	26	279	-0.00672068	0.0593897	0.909979	0.992804	0.0805008	0.0767483	0.295193	0.767593	statin	1124	1124	55	1069	-0.0586463	0.0274601	0.0329231	0.130899	-0.040003	0.0346779	0.248939	0.981931	statin	207.976	283.516	1326.16	0.0234555	-0.0391138	-1.66757	0.0954004	0.229106	NS	NS
PWY.7229	454	454	28	426	-0.0396363	0.0562727	0.481584	0.889524	-0.0787026	0.0737282	0.286412	0.998442	statin	305	305	26	279	0.0171989	0.065327	0.792522	0.974016	0.0491516	0.0838139	0.558085	0.889232	statin	1124	1124	55	1069	0.0628528	0.0293997	0.0327437	0.130899	0.0534106	0.0370065	0.149234	0.981931	statin	315.794	234.323	1156.95	0.0242033	0.0376263	1.55459	0.120043	0.265876	NS	NS
TRNA.CHARGING.PWY	454	454	28	426	-0.0228007	0.0580667	0.694762	0.953145	0.0424079	0.075032	0.572265	0.998442	statin	305	305	26	279	0.0282938	0.0454074	0.533695	0.939789	0.0712016	0.058887	0.227714	0.755974	statin	1124	1124	55	1069	-0.048231	0.0229077	0.0354764	0.137873	-0.01053	0.0286865	0.713639	0.981931	statin	296.583	485.005	1905.62	0.0192908	-0.0316126	-1.63874	0.101267	0.239565	NS	NS
PWY0.1296	454	454	28	426	0.0137677	0.055925	0.805659	0.994995	-0.0236379	0.0765216	0.75756	0.998442	statin	305	305	26	279	-0.020264	0.0570569	0.722728	0.967004	-0.109561	0.0719537	0.129048	0.755974	statin	1124	1124	55	1069	0.0685358	0.0325581	0.0355128	0.137873	0.0837729	0.0408275	0.040425	0.981931	statin	319.734	307.173	943.371	0.0252355	0.0400134	1.5856	0.11283	0.259183	NS	NS
ENTBACSYN.PWY	454	165	28	426	0.205337	0.613832	0.73815	0.973336	0.0343935	0.808385	0.966085	0.998442	statin	305	74	26	279	0.929817	0.493325	0.0604302	0.615219	0.886989	0.629085	0.159727	0.755974	statin	1124	304	55	1069	0.793369	0.379793	0.0369378	0.140122	-0.102579	0.476836	0.829711	0.981931	statin	2.654	4.10899	6.93277	0.270213	0.720355	2.66588	0.00767881	0.0778198	0.921195	0
PWY.6708	454	179	28	426	-0.111554	0.465973	0.810908	0.994995	-0.385043	0.616181	0.532405	0.998442	statin	305	98	26	279	0.861522	0.368452	0.0200371	0.615219	0.906677	0.470831	0.0552161	0.755974	statin	1124	334	55	1069	0.570656	0.273183	0.0369414	0.140122	0.152673	0.344274	0.65752	0.981931	statin	4.60551	7.36611	13.3996	0.198531	0.531266	2.67598	0.00745112	0.0778198	2.72728	0.266669
P4.PWY	454	448	28	426	0.00308008	0.111215	0.977919	0.996306	0.186524	0.148923	0.211159	0.998442	statin	305	302	26	279	0.154578	0.13364	0.248346	0.745076	0.393861	0.166353	0.0186383	0.755974	statin	1124	1118	55	1069	-0.158029	0.0771968	0.0408857	0.152689	-0.110735	0.0953352	0.245688	0.981931	statin	80.8483	55.9923	167.804	0.0572932	-0.0578173	-1.00915	0.312904	0.483856	NS	NS
CENTFERM.PWY	454	266	28	426	0.318043	0.513326	0.535861	0.891183	0.0379286	0.670037	0.954887	0.998442	statin	305	221	26	279	0.33507	0.44803	0.455126	0.921047	0.369523	0.561343	0.51093	0.880244	statin	1124	939	55	1069	-0.595297	0.29123	0.0411797	0.152689	-0.599837	0.367415	0.102848	0.981931	statin	3.79501	4.9818	11.7904	0.220502	-0.201416	-0.913442	0.36101	0.52737	NS	NS
PWY.6590	454	266	28	426	0.331243	0.53594	0.536857	0.891183	0.0301471	0.699213	0.965631	0.998442	statin	305	221	26	279	0.345106	0.46848	0.461914	0.921047	0.372086	0.586929	0.526659	0.889232	statin	1124	939	55	1069	-0.612925	0.302439	0.0429399	0.155716	-0.608098	0.381543	0.111278	0.981931	statin	3.48151	4.55635	10.9326	0.229594	-0.209548	-0.912687	0.361407	0.52737	NS	NS
PWY.7560	454	449	28	426	0.410236	0.215809	0.0579811	0.863094	0.27474	0.274459	0.317438	0.998442	statin	305	299	26	279	0.0710742	0.244536	0.771526	0.970425	0.108843	0.305185	0.721649	0.959325	statin	1124	1118	55	1069	0.25383	0.125049	0.0426127	0.155716	0.1212	0.156069	0.437581	0.981931	statin	21.4714	16.723	63.9495	0.098945	0.256787	2.59525	0.00945234	0.0837108	1.0829	0
PWY0.166	454	454	28	426	0.0654363	0.0693511	0.345922	0.863094	0.0365403	0.0919069	0.691155	0.998442	statin	305	305	26	279	-0.0461281	0.0908547	0.612032	0.965068	-0.056199	0.115055	0.625635	0.927431	statin	1124	1123	55	1069	0.0948988	0.0472073	0.0446458	0.160142	0.061472	0.0593214	0.300319	0.981931	statin	207.919	121.145	448.727	0.0358566	0.0650572	1.81437	0.0696203	0.197333	NS	NS
PWY.6629	454	169	28	426	0.903506	0.604005	0.135411	0.863094	0.462228	0.799261	0.563376	0.998442	statin	305	90	26	279	0.206454	0.515943	0.689334	0.965068	0.436149	0.645543	0.499866	0.877414	statin	1124	301	55	1069	0.715673	0.359034	0.0464681	0.163133	-0.0449869	0.448528	0.920126	0.981931	statin	2.74106	3.75661	7.75764	0.264857	0.617599	2.33182	0.0197102	0.104136	NS	NS
PWY66.400	454	453	28	426	0.181668	0.194632	0.351138	0.863094	-0.0501886	0.258016	0.845872	0.998442	statin	305	300	26	279	0.266748	0.222859	0.232298	0.735303	-0.0549129	0.268986	0.838399	0.983622	statin	1124	1118	55	1069	0.254741	0.127535	0.0460236	0.163133	0.047246	0.159397	0.766979	0.981931	statin	26.3981	20.1345	61.4812	0.0962189	0.23912	2.48517	0.012949	0.0960908	0.117503	0
PWY.6167	454	65	28	426	-0.155208	0.470494	0.741646	0.973336	0.509184	0.602825	0.398808	0.998442	statin	305	98	26	279	-0.182394	0.569117	0.748825	0.970425	0.787769	0.719549	0.274598	0.767593	statin	1124	482	55	1069	-0.932413	0.470502	0.0477532	0.16588	-0.882372	0.592842	0.136945	0.981931	statin	4.51743	3.08743	4.51727	0.287217	-0.451755	-1.57287	0.115749	0.262523	NS	NS
PWY.5862	454	156	28	426	-0.205333	0.540493	0.704204	0.954268	-0.261555	0.709011	0.712398	0.998442	statin	305	65	26	279	0.771191	0.424412	0.0702091	0.615219	0.466216	0.541371	0.389922	0.800524	statin	1124	246	55	1069	0.605374	0.307534	0.0492602	0.168803	0.0345198	0.383357	0.928267	0.981931	statin	3.4231	5.55169	10.5734	0.226176	0.510502	2.2571	0.024002	0.116452	NS	NS
PWY.6270	454	449	28	426	0.401913	0.210045	0.0563534	0.863094	0.275591	0.267436	0.30342	0.998442	statin	305	299	26	279	0.067743	0.240179	0.778103	0.970425	0.105444	0.299979	0.725498	0.959325	statin	1124	1118	55	1069	0.239611	0.121914	0.0496179	0.168803	0.111429	0.152261	0.464434	0.981931	statin	22.6659	17.3352	67.2808	0.0965465	0.24613	2.54934	0.0107928	0.0877261	1.10456	0
PWY.6126	454	454	28	426	-0.0253452	0.062266	0.684173	0.950066	-0.0709509	0.0814961	0.384498	0.998442	statin	305	305	26	279	0.00525859	0.0720325	0.941853	0.992804	0.0341605	0.0922	0.711305	0.959325	statin	1124	1124	55	1069	0.0647298	0.0330435	0.0503697	0.169612	0.0675932	0.0416959	0.105289	0.981931	statin	257.928	192.727	915.86	0.0270516	0.0393407	1.45428	0.145868	0.302223	NS	NS
PWY.5896	454	156	28	426	-0.189581	0.569112	0.739206	0.973336	-0.26382	0.747098	0.724181	0.998442	statin	305	65	26	279	0.811964	0.451205	0.0729442	0.615219	0.477895	0.575278	0.406882	0.811206	statin	1124	246	55	1069	0.63464	0.325879	0.0517289	0.17243	0.0354493	0.406427	0.930511	0.981931	statin	3.08748	4.91192	9.41643	0.239623	0.538534	2.24742	0.0246129	0.116452	NS	NS
PWY.6803	454	208	28	426	-0.303606	0.519564	0.559288	0.908505	-0.366591	0.692771	0.596986	0.998442	statin	305	116	26	279	0.61329	0.427698	0.15264	0.615219	0.784394	0.548677	0.154011	0.755974	statin	1124	400	55	1069	0.591711	0.312846	0.0588318	0.186678	-0.0330071	0.392496	0.932996	0.981931	statin	3.70444	5.4667	10.2174	0.227106	0.426733	1.87901	0.0602434	0.185409	NS	NS
PWY.6700	454	454	28	426	-0.00908938	0.0608256	0.881281	0.996306	0.0528125	0.0798194	0.508581	0.998442	statin	305	305	26	279	-0.0163681	0.0700201	0.81533	0.980827	-0.0665575	0.0908438	0.464417	0.851595	statin	1124	1124	55	1069	-0.0611764	0.0323006	0.0584878	0.186678	-0.0767369	0.0405708	0.0588357	0.981931	statin	270.289	203.964	958.47	0.0264191	-0.044971	-1.70221	0.0887155	0.218632	NS	NS
PWY.4041	454	247	28	426	0.537791	0.532639	0.31321	0.863094	0.394134	0.700617	0.574058	0.998442	statin	305	131	26	279	0.716838	0.433438	0.0992125	0.615219	0.978923	0.556433	0.0796879	0.755974	statin	1124	508	55	1069	0.605283	0.329878	0.0667904	0.20221	-0.0310124	0.415915	0.940575	0.981931	statin	3.52479	5.32287	9.18955	0.235459	0.625014	2.65445	0.00794373	0.0778198	0.0752741	0
PWY.7315	454	221	28	426	0.0248042	0.52559	0.962381	0.996306	0.00974385	0.695676	0.988832	0.998442	statin	305	116	26	279	1.13546	0.422519	0.00760657	0.615219	1.17936	0.536473	0.0287915	0.755974	statin	1124	453	55	1069	0.586117	0.318944	0.066375	0.20221	0.0337395	0.400326	0.93285	0.981931	statin	3.61998	5.60154	9.83041	0.229103	0.640979	2.79778	0.00514555	0.075994	2.77364	0.278925
PWY.6895	454	195	28	426	-0.00425446	0.640003	0.994699	0.998183	-0.455037	0.848292	0.591972	0.998442	statin	305	104	26	279	0.760748	0.555297	0.171723	0.642965	0.740043	0.705881	0.295415	0.767593	statin	1124	347	55	1069	0.743615	0.403429	0.0655595	0.20221	-0.0804648	0.504645	0.873346	0.981931	statin	2.44138	3.24302	6.14421	0.290759	0.593954	2.04277	0.041075	0.150664	NS	NS
METHANOGENESIS.PWY	454	67	28	426	-0.383244	0.466468	0.41176	0.876309	0.412995	0.597844	0.490091	0.998442	statin	305	116	26	279	-0.264247	0.558728	0.636599	0.965068	0.758199	0.71366	0.289021	0.767593	statin	1124	533	55	1069	-0.829042	0.449153	0.0651872	0.20221	-0.590763	0.565221	0.29617	0.981931	statin	4.59574	3.20331	4.95691	0.279991	-0.526596	-1.88076	0.0600039	0.185409	NS	NS
COBALSYN.PWY	454	444	28	426	0.144409	0.135977	0.288843	0.863094	0.169634	0.1784	0.342281	0.998442	statin	305	304	26	279	0.00911342	0.0874217	0.917045	0.992804	-0.0251955	0.109631	0.818412	0.975938	statin	1124	1123	55	1069	-0.097094	0.0528133	0.0662646	0.20221	-0.0818683	0.0662809	0.217037	0.981931	statin	54.0839	130.846	358.52	0.0428963	-0.0474882	-1.10705	0.268274	0.453705	NS	NS
PWY.5676	454	409	28	426	-0.782387	0.430954	0.0701347	0.863094	-1.39837	0.556256	0.0123356	0.913906	statin	305	266	26	279	0.121256	0.442343	0.78418	0.970425	0.41406	0.550309	0.452472	0.844236	statin	1124	1033	55	1069	-0.497736	0.27465	0.0702147	0.210644	-0.424442	0.346676	0.2211	0.981931	statin	5.3844	5.11072	13.2569	0.205187	-0.429076	-2.09114	0.0365151	0.144057	NS	NS
PWY.841	454	454	28	426	0.0693604	0.0634212	0.274718	0.863094	0.00590976	0.0829016	0.943206	0.998442	statin	305	305	26	279	-0.0300362	0.0878824	0.732761	0.967004	-0.0554612	0.110007	0.614572	0.927431	statin	1124	1123	55	1069	0.0794596	0.043996	0.0711799	0.211616	0.0486631	0.0553381	0.379394	0.981931	statin	248.618	129.478	516.622	0.0334316	0.0608077	1.81887	0.0689312	0.197333	NS	NS
P125.PWY	454	102	28	426	0.260123	0.363381	0.474471	0.889524	-0.0843561	0.481073	0.860894	0.998442	statin	305	44	26	279	0.106552	0.209945	0.612168	0.965068	-0.0386143	0.26396	0.883807	0.983622	statin	1124	249	55	1069	0.411331	0.228878	0.0725799	0.213851	0.129	0.288575	0.654947	0.981931	statin	7.57314	22.6876	19.0894	0.14235	0.248012	1.74227	0.0814605	0.213413	NS	NS
PWY.5840	454	258	28	426	0.472289	0.59508	0.427826	0.887738	0.46305	0.784749	0.555485	0.998442	statin	305	143	26	279	0.641367	0.543652	0.239045	0.745076	0.399553	0.697713	0.567361	0.890364	statin	1124	582	55	1069	0.695336	0.392278	0.0765739	0.223623	-0.407048	0.493125	0.409302	0.981931	statin	2.8239	3.38344	6.4985	0.280542	0.631392	2.25061	0.0244101	0.116452	NS	NS
GLYCOLYSIS.TCA.GLYOX.BYPASS	454	232	28	426	-0.0101513	0.58342	0.986126	0.996306	-0.0596527	0.778029	0.938923	0.998442	statin	305	128	26	279	0.798192	0.510324	0.118858	0.615219	0.620626	0.646393	0.337864	0.787934	statin	1124	483	55	1069	0.660019	0.374814	0.0785252	0.226928	-0.0642123	0.472402	0.891904	0.981931	statin	2.9379	3.83979	7.11815	0.268261	0.55651	2.07451	0.0380319	0.145254	NS	NS
PWY66.399	454	425	28	426	0.723498	0.372496	0.0527418	0.863094	0.622917	0.495792	0.209708	0.998442	statin	305	295	26	279	0.376286	0.18182	0.0393861	0.615219	0.200314	0.227067	0.378514	0.800524	statin	1124	1116	55	1069	0.168254	0.095725	0.079081	0.226928	0.0368595	0.119686	0.758167	0.981931	statin	7.20704	30.2494	109.131	0.0825945	0.238481	2.88737	0.00388473	0.075994	2.80805	0.287763
PWY.6612	454	411	28	426	0.293025	0.43081	0.496754	0.889524	-0.0404708	0.568059	0.943239	0.998442	statin	305	291	26	279	-0.0676583	0.162048	0.676617	0.965068	-0.193394	0.200545	0.335813	0.787934	statin	1124	1099	55	1069	-0.164118	0.0957563	0.0868307	0.246032	-0.273368	0.120187	0.0231369	0.981931	statin	5.38801	38.0812	109.06	0.0809699	-0.123887	-1.53004	0.126007	0.27173	NS	NS
PWY.6690	454	128	28	426	-0.158058	0.378882	0.676758	0.950066	-0.115435	0.495313	0.81584	0.998442	statin	305	54	26	279	-0.100055	0.246962	0.685663	0.965068	0.101393	0.319389	0.751146	0.959325	statin	1124	178	55	1069	0.263451	0.153907	0.0872296	0.246032	0.0313413	0.189652	0.868774	0.981931	statin	6.96615	16.3961	42.2167	0.123486	0.127792	1.03487	0.30073	0.471937	NS	NS
PWY.724	454	454	28	426	-0.00271834	0.029644	0.92698	0.996306	0.00878723	0.0390245	0.821963	0.998442	statin	305	305	26	279	-0.00623462	0.0206941	0.763427	0.970425	0.0469172	0.025763	0.0697948	0.755974	statin	1124	1124	55	1069	-0.0218261	0.012818	0.0888898	0.24859	-0.00757049	0.0159657	0.635474	0.981931	statin	1137.96	2335.1	6086.4	0.0102278	-0.015743	-1.53923	0.123748	0.268685	NS	NS
PWY.6588	454	429	28	426	-0.0254222	0.339142	0.940281	0.996306	0.881575	0.432238	0.0420557	0.998442	statin	305	302	26	279	0.00856189	0.139225	0.951006	0.992804	-0.0402105	0.177324	0.820788	0.975938	statin	1124	1115	55	1069	-0.133435	0.078785	0.0906149	0.251285	-0.0419105	0.0981327	0.669409	0.981931	statin	8.69433	51.5901	161.106	0.0672079	-0.0961042	-1.42995	0.15273	0.310355	NS	NS
TEICHOICACID.PWY	454	93	28	426	0.102471	0.333093	0.758507	0.975228	0.0823472	0.439725	0.851545	0.998442	statin	305	41	26	279	0.00559431	0.237054	0.981188	0.992804	-0.0305429	0.293834	0.917291	0.983622	statin	1124	219	55	1069	0.373657	0.221367	0.0916997	0.252174	-0.317531	0.273135	0.245272	0.981931	statin	9.01301	17.7953	20.4068	0.145532	0.183167	1.2586	0.208175	0.385914	NS	NS
PWY.6595	454	427	28	426	0.708016	0.357087	0.0480192	0.863094	0.633212	0.467102	0.175991	0.998442	statin	305	299	26	279	0.0179299	0.137882	0.896627	0.992804	-0.127228	0.166419	0.445276	0.844236	statin	1124	1117	55	1069	-0.146927	0.0875098	0.093439	0.254834	-0.0932508	0.108581	0.390638	0.981931	statin	7.84243	52.6001	130.583	0.0723526	-0.0664335	-0.918191	0.358519	0.52737	NS	NS
PWY.7209	454	322	28	426	0.147657	0.583285	0.800274	0.994995	0.151206	0.763446	0.843102	0.998442	statin	305	240	26	279	-0.15519	0.54447	0.775819	0.970425	0.650234	0.671272	0.333602	0.787934	statin	1124	965	55	1069	-0.55963	0.335066	0.0951582	0.257395	-0.338247	0.41721	0.417697	0.981931	statin	2.93926	3.37327	8.90717	0.256328	-0.333398	-1.30067	0.193373	0.364876	NS	NS
DTDPRHAMSYN.PWY	454	454	28	426	-0.0570427	0.061397	0.353378	0.863094	0.00899416	0.0780614	0.908332	0.998442	statin	305	305	26	279	0.0537971	0.054121	0.321022	0.813929	0.0221743	0.0707361	0.754164	0.959325	statin	1124	1124	55	1069	-0.0478044	0.028773	0.0969092	0.257903	0.00876804	0.036404	0.809715	0.981931	statin	265.281	341.404	1207.89	0.0234754	-0.0300392	-1.2796	0.200684	0.376432	NS	NS
DENOVOPURINE2.PWY	454	454	28	426	0.0519434	0.0577996	0.369321	0.863094	-0.0216363	0.0748281	0.772621	0.998442	statin	305	305	26	279	-0.0346642	0.0741891	0.640671	0.965068	-0.0261933	0.0937482	0.780158	0.959325	statin	1124	1123	55	1069	0.0600947	0.0361204	0.0964483	0.257903	0.0288827	0.0453237	0.524097	0.981931	statin	299.33	181.685	766.471	0.0283128	0.044338	1.56601	0.117346	0.26309	NS	NS
PWY.6519	454	322	28	426	0.332228	0.535539	0.535342	0.891183	0.314966	0.691568	0.649043	0.998442	statin	305	181	26	279	0.309001	0.493344	0.531571	0.939789	0.007405	0.630724	0.990642	0.999457	statin	1124	691	55	1069	0.594102	0.360223	0.0993755	0.262351	0.250405	0.451619	0.579378	0.981931	statin	3.48673	4.10866	7.70649	0.255639	0.457879	1.79111	0.073275	0.197333	NS	NS
PWY.7388	454	329	28	426	0.387489	0.524562	0.460491	0.889524	0.345633	0.683335	0.613275	0.998442	statin	305	187	26	279	0.256034	0.477861	0.592501	0.965068	0.0626555	0.615418	0.918985	0.983622	statin	1124	708	55	1069	0.572434	0.347903	0.100172	0.262356	0.239741	0.437731	0.584018	0.981931	statin	3.63418	4.37923	8.26198	0.247876	0.446003	1.7993	0.0719714	0.197333	NS	NS
BIOTIN.BIOSYNTHESIS.PWY	454	322	28	426	0.367466	0.550627	0.504895	0.889524	0.335364	0.710827	0.637332	0.998442	statin	305	181	26	279	0.312971	0.511496	0.541088	0.941785	-0.00141353	0.653768	0.998277	0.999457	statin	1124	691	55	1069	0.605751	0.37239	0.104092	0.268896	0.243817	0.46691	0.601644	0.981931	statin	3.29826	3.82221	7.21112	0.264151	0.472828	1.78999	0.0734554	0.197333	NS	NS
PWYG.321	454	319	28	426	0.737592	0.55849	0.187295	0.863094	0.37327	0.729999	0.609404	0.998442	statin	305	187	26	279	0.241127	0.51165	0.63779	0.965068	-0.000766467	0.659408	0.999073	0.999457	statin	1124	708	55	1069	0.601288	0.370738	0.105114	0.268896	0.225385	0.466463	0.629066	0.981931	statin	3.20604	3.81992	7.27555	0.264429	0.535645	2.02567	0.0427989	0.150664	NS	NS
PWY.7664	454	329	28	426	0.471115	0.54869	0.391021	0.863094	0.395302	0.714681	0.580494	0.998442	statin	305	187	26	279	0.230663	0.508058	0.650153	0.965068	-0.00534929	0.654475	0.993485	0.999457	statin	1124	708	55	1069	0.597774	0.368464	0.105013	0.268896	0.216395	0.463475	0.640668	0.981931	statin	3.32159	3.87412	7.36561	0.262059	0.471209	1.7981	0.0721608	0.197333	NS	NS
PWY.7282	454	436	28	426	0.268139	0.178365	0.133519	0.863094	0.352479	0.238151	0.1397	0.998442	statin	305	288	26	279	0.530012	0.409859	0.196959	0.689355	0.483939	0.500574	0.334545	0.787934	statin	1124	1080	55	1069	0.225033	0.139585	0.107222	0.27218	0.248444	0.17845	0.164152	0.981931	statin	31.4328	5.95292	51.324	0.106173	0.260773	2.45611	0.0140449	0.096788	0.498789	0
PWY.6731	454	111	28	426	0.24818	0.385129	0.519648	0.889524	-0.174422	0.509893	0.732475	0.998442	statin	305	72	26	279	0.440052	0.332439	0.186614	0.668297	0.526895	0.422858	0.213856	0.755974	statin	1124	297	55	1069	0.438902	0.275999	0.112066	0.27577	-0.0288041	0.344872	0.933453	0.981931	statin	6.74196	9.0485	13.1275	0.185958	0.394797	2.12304	0.0337505	0.140209	NS	NS
DAPLYSINESYN.PWY	454	452	28	426	-0.0285317	0.137519	0.835738	0.994995	0.224421	0.179357	0.211591	0.998442	statin	305	302	26	279	0.218038	0.163622	0.183703	0.668297	0.489854	0.201256	0.0156073	0.755974	statin	1124	1118	55	1069	-0.153048	0.0962185	0.111981	0.27577	-0.114401	0.118848	0.335977	0.981931	statin	52.8776	37.3525	108.015	0.071023	-0.0499172	-0.702831	0.482161	0.628992	NS	NS
POLYISOPRENSYN.PWY	454	241	28	426	-0.153491	0.516765	0.76659	0.978877	-0.937639	0.688072	0.173748	0.998442	statin	305	130	26	279	0.739529	0.453234	0.103805	0.615219	0.619734	0.580701	0.286849	0.767593	statin	1124	555	55	1069	0.556444	0.349214	0.111349	0.27577	-0.148237	0.439242	0.735818	0.981931	statin	3.74467	4.86805	8.20007	0.243882	0.451333	1.85062	0.0642244	0.192067	NS	NS
FOLSYN.PWY	454	411	28	426	0.295824	0.4443	0.505877	0.889524	-0.0805335	0.586178	0.890794	0.998442	statin	305	291	26	279	-0.0409766	0.148596	0.782936	0.970425	-0.1694	0.184472	0.359354	0.791077	statin	1124	1099	55	1069	-0.135131	0.0850953	0.11258	0.27577	-0.235556	0.106805	0.0276383	0.981931	statin	5.06578	45.2881	138.098	0.0728449	-0.10092	-1.3854	0.165929	0.328747	NS	NS
PWY.5100	454	454	28	426	-0.122514	0.0778994	0.11652	0.863094	-0.149524	0.100783	0.138718	0.998442	statin	305	305	26	279	-0.0376791	0.0700846	0.591238	0.965068	-0.0387895	0.08864	0.662029	0.935539	statin	1124	1124	55	1069	-0.0623174	0.0395337	0.115237	0.27577	-0.0256964	0.0498225	0.606128	0.981931	statin	164.79	203.589	639.831	0.0314937	-0.0671812	-2.13316	0.0329117	0.140209	NS	NS
FASYN.INITIAL.PWY	454	329	28	426	0.395813	0.53108	0.456491	0.889524	0.361296	0.691551	0.601653	0.998442	statin	305	187	26	279	0.256017	0.484009	0.597233	0.965068	0.0565625	0.623362	0.92777	0.983622	statin	1124	709	55	1069	0.557395	0.35145	0.113026	0.27577	0.181676	0.442151	0.681234	0.981931	statin	3.54553	4.26868	8.09603	0.250704	0.440528	1.75716	0.0788902	0.208402	NS	NS
PWY.5097	454	454	28	426	-0.0178912	0.0316219	0.571836	0.908505	0.0147925	0.0412486	0.720075	0.998442	statin	305	305	26	279	0.00735509	0.0303246	0.808532	0.980827	0.00632356	0.0376612	0.866792	0.983622	statin	1124	1124	55	1069	-0.0260425	0.0165249	0.115322	0.27577	-0.00276677	0.0205811	0.893086	0.981931	statin	1000.06	1087.45	3662.05	0.0131881	-0.0183079	-1.38821	0.165072	0.328747	NS	NS
FASYN.ELONG.PWY	454	329	28	426	0.540254	0.556358	0.332057	0.863094	0.45627	0.725686	0.529879	0.998442	statin	305	187	26	279	0.236327	0.517674	0.64835	0.965068	-0.0176849	0.667266	0.978876	0.999457	statin	1124	710	55	1069	0.591388	0.374602	0.114686	0.27577	0.176165	0.471293	0.708633	0.981931	statin	3.23066	3.73154	7.12622	0.266421	0.485619	1.82275	0.0683415	0.197333	NS	NS
SER.GLYSYN.PWY	454	454	28	426	0.00595719	0.0819547	0.942087	0.996306	-0.0391407	0.110675	0.723788	0.998442	statin	305	305	26	279	-0.0341656	0.0728681	0.639507	0.965068	-0.0459164	0.0958169	0.632186	0.927431	statin	1124	1124	55	1069	-0.055969	0.0359504	0.119792	0.282368	-0.0101015	0.0449089	0.822074	0.981931	statin	148.885	188.332	773.736	0.0300021	-0.0439737	-1.46569	0.142733	0.299646	NS	NS
PWY.6630	454	293	28	426	0.690342	0.648502	0.287681	0.863094	-1.20832	0.84711	0.154538	0.998442	statin	305	196	26	279	0.865053	0.594692	0.146826	0.615219	1.32374	0.731664	0.0715552	0.755974	statin	1124	635	55	1069	0.669848	0.431422	0.120789	0.282698	0.217496	0.539798	0.687087	0.981931	statin	2.37781	2.82759	5.37275	0.307465	0.726634	2.36331	0.0181125	0.100995	NS	NS
GLCMANNANAUT.PWY	454	453	28	426	0.103169	0.101051	0.307843	0.863094	0.0932011	0.133438	0.485302	0.998442	statin	305	305	26	279	-0.105904	0.0866205	0.222456	0.735303	-0.14943	0.111619	0.181826	0.755974	statin	1124	1124	55	1069	-0.0790037	0.0514399	0.124863	0.286279	-0.0654493	0.0648204	0.312868	0.981931	statin	97.9307	133.278	377.92	0.0405178	-0.0556012	-1.37227	0.16998	0.334681	NS	NS
GALACTUROCAT.PWY	454	453	28	426	0.191674	0.160849	0.234058	0.863094	0.179487	0.220631	0.416418	0.998442	statin	305	304	26	279	0.0289205	0.128958	0.822709	0.980827	0.0494723	0.162971	0.761702	0.959325	statin	1124	1122	55	1069	-0.102027	0.0664413	0.124922	0.286279	-0.151506	0.0831311	0.0686594	0.981931	statin	38.6513	60.132	226.529	0.0554434	-0.0429268	-0.774246	0.438785	0.591893	NS	NS
FUCCAT.PWY	454	397	28	426	-0.0167837	0.448311	0.970153	0.996306	0.520186	0.585703	0.375003	0.998442	statin	305	293	26	279	0.24028	0.201	0.232922	0.735303	0.288732	0.249044	0.247419	0.755974	statin	1124	1101	55	1069	-0.182451	0.119955	0.12855	0.291023	-0.148332	0.146776	0.31244	0.981931	statin	4.97554	24.752	69.4969	0.10039	-0.0686917	-0.684247	0.493819	0.640271	NS	NS
PWY.6282	454	329	28	426	0.488463	0.551061	0.375887	0.863094	0.393362	0.717943	0.584067	0.998442	statin	305	187	26	279	0.230552	0.520339	0.658029	0.965068	-0.0324563	0.670612	0.961436	0.999457	statin	1124	708	55	1069	0.572041	0.376305	0.128756	0.291023	0.19533	0.473596	0.680099	0.981931	statin	3.29306	3.69341	7.06188	0.266801	0.462669	1.73414	0.0828937	0.213637	NS	NS
P164.PWY	454	421	28	426	0.195724	0.364872	0.591942	0.924572	0.358791	0.485396	0.46024	0.998442	statin	305	302	26	279	-0.110332	0.10875	0.311162	0.812365	-0.111781	0.138308	0.419715	0.816382	statin	1124	1109	55	1069	-0.100858	0.0672943	0.134225	0.300585	-0.043291	0.0837805	0.60546	0.981931	statin	7.51137	84.5547	220.823	0.0565334	-0.096298	-1.70338	0.0884965	0.218632	NS	NS
COA.PWY.1	454	454	28	426	-0.0491506	0.030429	0.106986	0.863094	-0.0305958	0.0389677	0.432836	0.998442	statin	305	305	26	279	-0.0213662	0.0296176	0.471253	0.921047	-0.00520224	0.0378983	0.890929	0.983622	statin	1124	1124	55	1069	-0.0264335	0.0176635	0.134808	0.300585	0.00254449	0.0222698	0.909055	0.981931	statin	1080	1139.99	3205.13	0.0135767	-0.0298911	-2.20164	0.0276909	0.127217	NS	NS
PWY.6305	454	452	28	426	-0.0336644	0.127839	0.792417	0.994995	0.121389	0.165208	0.462921	0.998442	statin	305	305	26	279	-0.0180791	0.0846938	0.831112	0.980827	-0.011277	0.107225	0.916321	0.983622	statin	1124	1124	55	1069	-0.0699907	0.0477155	0.142704	0.316056	-0.0682986	0.0595295	0.251511	0.981931	statin	61.1893	139.411	439.22	0.039534	-0.0552056	-1.39641	0.162592	0.328291	NS	NS
POLYAMSYN.PWY	454	451	28	426	-0.00356598	0.134013	0.978784	0.996306	-0.00414553	0.175795	0.981198	0.998442	statin	305	302	26	279	-0.0869176	0.126682	0.493194	0.921047	-0.000166333	0.159443	0.999168	0.999457	statin	1124	1119	55	1069	-0.110319	0.0755752	0.144652	0.318233	-0.124149	0.0939029	0.186423	0.981931	statin	55.6809	62.3114	175.082	0.0584132	-0.0850617	-1.45621	0.145335	0.302223	NS	NS
PWY.6353	454	450	28	426	0.0691369	0.103326	0.503781	0.889524	0.12818	0.136487	0.348244	0.998442	statin	305	305	26	279	-0.0191336	0.102734	0.85238	0.980827	-0.120744	0.1337	0.367306	0.793878	statin	1124	1124	55	1069	0.081788	0.0562307	0.146089	0.319268	0.0533031	0.069797	0.445223	0.981931	statin	93.6664	94.7492	316.266	0.0445134	0.060493	1.35898	0.174152	0.338689	NS	NS
GLUCUROCAT.PWY	454	453	28	426	0.0728635	0.137319	0.595959	0.924572	0.1238	0.191001	0.517259	0.998442	statin	305	305	26	279	-0.0366197	0.113922	0.748102	0.970425	0.0365399	0.142652	0.798039	0.966893	statin	1124	1122	55	1069	-0.0888746	0.0621946	0.153293	0.332806	-0.148103	0.0782267	0.0585944	0.981931	statin	53.0319	77.0515	258.52	0.0507279	-0.0564415	-1.11263	0.265866	0.453116	NS	NS
HSERMETANA.PWY	454	447	28	426	0.324378	0.146703	0.0275612	0.863094	0.401421	0.191089	0.0363222	0.998442	statin	305	305	26	279	0.0665957	0.093715	0.477893	0.921047	0.152654	0.119888	0.204069	0.755974	statin	1124	1124	55	1069	-0.0804873	0.0564802	0.154423	0.333069	-0.0415367	0.0704645	0.555671	0.981931	statin	46.4647	113.863	313.479	0.0459409	-0.00543708	-0.118349	0.905791	0.957119	NS	NS
PWY.6527	454	454	28	426	0.074509	0.0557562	0.182155	0.863094	0.135962	0.0752253	0.0714825	0.998442	statin	305	305	26	279	-0.000218988	0.0571783	0.996947	0.996947	-0.063183	0.0734618	0.390525	0.800524	statin	1124	1124	55	1069	-0.0442518	0.0315936	0.161596	0.346277	-0.00904624	0.0403663	0.822719	0.981931	statin	321.672	305.87	1001.85	0.0247735	-0.0125403	-0.506199	0.612717	0.752635	NS	NS
PWY.6285	454	153	28	426	0.276815	0.563628	0.62358	0.938325	0.0161663	0.729776	0.982337	0.998442	statin	305	90	26	279	-0.0838317	0.483089	0.862351	0.988174	0.0979215	0.603078	0.871139	0.983622	statin	1124	307	55	1069	0.476772	0.350428	0.173934	0.37031	0.0953813	0.437594	0.827496	0.981931	statin	3.14786	4.28495	8.14332	0.253379	0.282141	1.11351	0.265487	0.453116	NS	NS
PWY.5941	454	366	28	426	0.585055	0.581164	0.314638	0.863094	0.142849	0.765052	0.851977	0.998442	statin	305	284	26	279	0.213975	0.392614	0.58616	0.965068	0.437724	0.494006	0.376386	0.800524	statin	1124	1043	55	1069	-0.372649	0.275321	0.176166	0.37266	-0.301416	0.348837	0.387747	0.981931	statin	2.96075	6.48737	13.1924	0.210163	-0.0793175	-0.377409	0.70587	0.813675	NS	NS
FAO.PWY	454	389	28	426	0.0519862	0.453888	0.908866	0.996306	0.359869	0.594035	0.544991	0.998442	statin	305	288	26	279	0.422046	0.328481	0.199846	0.691941	0.763671	0.426281	0.0743629	0.755974	statin	1124	1088	55	1069	-0.158482	0.118105	0.179919	0.37578	0.0104524	0.149561	0.944297	0.981931	statin	4.85404	9.26784	71.6908	0.10795	-0.0838795	-0.777019	0.437147	0.591893	NS	NS
PWY.5136	454	389	28	426	0.0163723	0.441341	0.970425	0.996306	0.33309	0.576964	0.564054	0.998442	statin	305	288	26	279	0.403464	0.320198	0.208639	0.707177	0.696195	0.415069	0.0946676	0.755974	statin	1124	1088	55	1069	-0.15662	0.116601	0.179486	0.37578	0.0402545	0.147682	0.785234	0.981931	statin	5.13395	9.75353	73.5525	0.106335	-0.084809	-0.797565	0.425123	0.58678	NS	NS
PENTOSE.P.PWY	454	452	28	426	-0.0998592	0.144185	0.488947	0.889524	-0.192887	0.188612	0.307099	0.998442	statin	305	304	26	279	0.12479	0.159222	0.433819	0.921047	0.427969	0.199204	0.0326065	0.755974	statin	1124	1123	55	1069	-0.113659	0.0865419	0.189339	0.389939	-0.101232	0.10653	0.342193	0.981931	statin	48.1016	39.4454	133.52	0.067257	-0.0681096	-1.01268	0.311215	0.483856	NS	NS
PWY.7013	454	117	28	426	-0.522206	0.466639	0.26372	0.863094	-0.4455	0.608512	0.464532	0.998442	statin	305	66	26	279	0.222864	0.331826	0.502346	0.921047	-0.195757	0.427476	0.64738	0.935539	statin	1124	221	55	1069	0.320415	0.24512	0.191424	0.389939	0.076874	0.309193	0.803696	0.981931	statin	4.59238	9.08193	16.6434	0.181615	0.163557	0.900568	0.367818	0.529992	NS	NS
P124.PWY	454	290	28	426	0.409472	0.540387	0.449015	0.889524	-0.100969	0.715702	0.887881	0.998442	statin	305	195	26	279	0.0400036	0.496228	0.935802	0.992804	-0.0672992	0.644513	0.916916	0.983622	statin	1124	804	55	1069	-0.461397	0.352822	0.191234	0.389939	-0.391436	0.443206	0.37733	0.981931	statin	3.42444	4.06103	8.0332	0.253847	-0.138016	-0.543696	0.586651	0.73264	NS	NS
PWY.1269	454	442	28	426	-0.0976265	0.232185	0.674355	0.950066	0.367959	0.30965	0.235445	0.998442	statin	305	290	26	279	0.724274	0.362532	0.0466451	0.615219	0.773604	0.446615	0.0844148	0.755974	statin	1124	1076	55	1069	0.303261	0.233142	0.19361	0.390597	0.173494	0.293361	0.554376	0.981931	statin	18.5495	7.60863	18.3975	0.149813	0.208258	1.39012	0.164493	0.328747	NS	NS
COLANSYN.PWY	454	389	28	426	-0.510145	0.487922	0.296346	0.863094	-0.368845	0.633612	0.560809	0.998442	statin	305	232	26	279	0.934353	0.508382	0.0670728	0.615219	0.617575	0.64345	0.338041	0.787934	statin	1124	853	55	1069	0.47272	0.363832	0.194115	0.390597	0.0736282	0.459245	0.872656	0.981931	statin	4.20049	3.86919	7.55439	0.25299	0.3228	1.27594	0.201977	0.376627	NS	NS
ARGORNPROST.PWY	454	101	28	426	-0.717142	0.403454	0.0761791	0.863094	-1.33531	0.533955	0.0127939	0.913906	statin	305	62	26	279	0.753899	0.381783	0.0492305	0.615219	0.910068	0.481833	0.0600242	0.755974	statin	1124	238	55	1069	0.356666	0.277707	0.199295	0.39859	0.0204941	0.35105	0.953457	0.981931	statin	6.14344	6.86067	12.9666	0.196227	0.207591	1.05791	0.290095	0.46211	NS	NS
PWY.6387	454	454	28	426	-0.032003	0.0274059	0.243555	0.863094	0.00344098	0.0352587	0.922306	0.998442	statin	305	305	26	279	-0.0179762	0.0244642	0.463067	0.921047	-0.0187388	0.0308577	0.544224	0.889232	statin	1124	1124	55	1069	-0.0191066	0.0149258	0.200777	0.399136	0.0146127	0.0187321	0.435513	0.981931	statin	1331.41	1670.85	4488.71	0.011554	-0.0211466	-1.83025	0.0672126	0.197281	NS	NS
PWY.5910	454	180	28	426	0.641076	0.467317	0.170821	0.863094	-0.117855	0.603274	0.845212	0.998442	statin	305	119	26	279	-0.851815	0.414672	0.0408296	0.615219	-0.931417	0.539349	0.0853505	0.755974	statin	1124	613	55	1069	0.400364	0.319448	0.210359	0.415679	-0.300452	0.397828	0.450276	0.981931	statin	4.57907	5.81554	9.79942	0.22253	0.09434	0.423943	0.671607	0.802031	NS	NS
NAGLIPASYN.PWY	454	343	28	426	0.654578	0.484937	0.177771	0.863094	0.50269	0.642854	0.4347	0.998442	statin	305	177	26	279	0.752322	0.439814	0.0882057	0.615219	0.816321	0.557489	0.144307	0.755974	statin	1124	638	55	1069	0.414998	0.333612	0.213778	0.419865	-0.108584	0.421384	0.796699	0.981931	statin	4.25235	5.16967	8.98497	0.233082	0.565084	2.4244	0.0153338	0.0987905	0.417691	0
PWY.7323	454	381	28	426	-0.509472	0.489285	0.29833	0.863094	-0.360092	0.638347	0.573004	0.998442	statin	305	230	26	279	0.819454	0.480497	0.0891564	0.615219	0.583706	0.604717	0.3353	0.787934	statin	1124	837	55	1069	0.427189	0.344431	0.215134	0.419865	0.0569618	0.434459	0.895713	0.981931	statin	4.17711	4.33131	8.42939	0.24298	0.296504	1.22028	0.222359	0.402788	NS	NS
PWY.5384	454	377	28	426	0.688294	0.491772	0.162335	0.863094	-0.448164	0.633228	0.479518	0.998442	statin	305	248	26	279	0.698678	0.431804	0.106711	0.615219	0.288931	0.547911	0.598407	0.916401	statin	1124	930	55	1069	0.374899	0.303876	0.217566	0.419865	0.272874	0.38053	0.473475	0.981931	statin	4.13497	5.36324	10.8295	0.221797	0.524074	2.36285	0.018135	0.100995	NS	NS
GLUTORN.PWY	454	454	28	426	0.134577	0.14959	0.368807	0.863094	-0.00349053	0.190758	0.98541	0.998442	statin	305	305	26	279	-0.0917047	0.132075	0.488012	0.921047	-0.0501482	0.165647	0.762325	0.959325	statin	1124	1124	55	1069	0.103139	0.0834941	0.216983	0.419865	0.0874448	0.104631	0.403487	0.981931	statin	44.6885	57.3272	143.446	0.0638275	0.0633574	0.992634	0.320888	0.489046	NS	NS
ARGSYN.PWY	454	454	28	426	0.0827622	0.0983133	0.400351	0.863094	-0.00772421	0.128426	0.952071	0.998442	statin	305	305	26	279	-0.0262258	0.0929303	0.77798	0.970425	0.0511099	0.118394	0.666318	0.935539	statin	1124	1124	55	1069	0.0685467	0.0560134	0.221305	0.422432	0.089428	0.070654	0.20589	0.981931	statin	103.461	115.794	318.725	0.0431139	0.0508818	1.18017	0.237932	0.428547	NS	NS
PWY.5686	454	454	28	426	-0.0353488	0.0293385	0.228918	0.863094	0.00101485	0.0384608	0.978962	0.998442	statin	305	305	26	279	-0.00309592	0.0234768	0.89518	0.992804	-0.00570351	0.0293018	0.845828	0.983622	statin	1124	1124	55	1069	-0.018533	0.0151493	0.221457	0.422432	0.00124987	0.0189401	0.947398	0.981931	statin	1161.78	1814.35	4357.25	0.0116774	-0.0173777	-1.48814	0.136713	0.288921	NS	NS
PWY.241	454	353	28	426	0.5717	0.500182	0.25367	0.863094	0.0480729	0.65336	0.941383	0.998442	statin	305	281	26	279	0.71005	0.343573	0.0396294	0.615219	0.311493	0.446756	0.486271	0.865808	statin	1124	1046	55	1069	-0.288614	0.236834	0.223239	0.423384	-0.301387	0.299317	0.314202	0.981931	statin	3.99709	8.47152	17.8284	0.181677	0.104129	0.573154	0.566541	0.718373	NS	NS
PWY.6163	454	454	28	426	-0.0294915	0.0330743	0.373071	0.863094	0.0166291	0.0455665	0.715356	0.998442	statin	305	305	26	279	0.00119492	0.0304833	0.968759	0.992804	-0.0202939	0.0382589	0.596274	0.916401	statin	1124	1124	55	1069	-0.0209587	0.0173048	0.226097	0.426354	0.0255538	0.021877	0.243039	0.981931	statin	914.152	1076.16	3339.37	0.0136978	-0.017949	-1.31036	0.190073	0.360797	NS	NS
PWY.7211	454	446	28	426	0.213537	0.115585	0.0653818	0.863094	0.17358	0.157552	0.271274	0.998442	statin	305	304	26	279	-0.0927412	0.137504	0.500548	0.921047	-0.0499842	0.175656	0.776211	0.959325	statin	1124	1120	55	1069	0.0790971	0.0659053	0.230335	0.431878	0.150967	0.0821963	0.0665405	0.981931	statin	74.8514	52.8898	230.229	0.0528539	0.0818194	1.54803	0.121615	0.265876	NS	NS
PWY.6151	454	454	28	426	-0.0173764	0.0354915	0.62467	0.938325	0.013126	0.0462133	0.776537	0.998442	statin	305	305	26	279	-0.0188067	0.0380367	0.621366	0.965068	-0.0027493	0.0496357	0.95587	0.999457	statin	1124	1124	55	1069	-0.0240223	0.0201524	0.233503	0.435345	0.0122527	0.0256269	0.632664	0.981931	statin	793.873	691.187	2462.33	0.0159164	-0.0217725	-1.36793	0.171335	0.335266	NS	NS
PEPTIDOGLYCANSYN.PWY	454	454	28	426	-0.023253	0.027482	0.397954	0.863094	0.0112991	0.0355857	0.751019	0.998442	statin	305	305	26	279	-0.020353	0.0228665	0.374176	0.880876	-0.0192046	0.0284968	0.500984	0.877414	statin	1124	1124	55	1069	-0.0165999	0.0140957	0.239184	0.443432	0.0162236	0.0176471	0.358127	0.981931	statin	1324.05	1912.5	5033.03	0.0109966	-0.0185331	-1.68535	0.0919208	0.222434	NS	NS
PWY.7663	454	454	28	426	0.265638	0.104985	0.0117547	0.863094	0.068622	0.139897	0.624044	0.998442	statin	305	303	26	279	0.144349	0.166115	0.385571	0.886813	0.00934882	0.212533	0.964948	0.999457	statin	1124	1124	55	1069	0.115128	0.0980841	0.240741	0.443824	0.050514	0.122743	0.680758	0.981931	statin	90.7295	36.2396	103.945	0.0658074	0.178851	2.7178	0.0065718	0.0771578	1.1486	0
PWY.7400	454	454	28	426	0.0658873	0.0903134	0.466066	0.889524	-0.0211691	0.118462	0.858266	0.998442	statin	305	305	26	279	-0.0267327	0.0878648	0.761152	0.970425	0.0477169	0.112015	0.670467	0.936291	statin	1124	1124	55	1069	0.0616125	0.0527526	0.243077	0.44564	0.0847138	0.0665618	0.203398	0.981931	statin	122.601	129.53	359.346	0.0404399	0.0437554	1.08199	0.279259	0.455841	NS	NS
PWY.6263	454	72	28	426	0.468288	0.318225	0.14186	0.863094	0.404824	0.419401	0.335013	0.998442	statin	305	55	26	279	0.449523	0.291256	0.123799	0.615219	0.630004	0.372971	0.092376	0.755974	statin	1124	237	55	1069	0.279554	0.241498	0.24728	0.450842	-0.244268	0.303292	0.420773	0.981931	statin	9.87487	11.7883	17.1465	0.16052	0.379204	2.36234	0.0181599	0.100995	NS	NS
PWY.6386	454	454	28	426	-0.0301728	0.027583	0.274612	0.863094	0.0059859	0.0354267	0.865911	0.998442	statin	305	305	26	279	-0.0234294	0.0246795	0.343249	0.840977	-0.0265801	0.0312187	0.39535	0.800524	statin	1124	1124	55	1069	-0.0176877	0.0154332	0.252009	0.456939	0.0169324	0.0193596	0.381975	0.981931	statin	1314.36	1641.83	4198.46	0.0118224	-0.0212989	-1.80157	0.0716131	0.197333	NS	NS
PWY.7392	454	227	28	426	0.0942747	0.607451	0.876737	0.996306	-0.421253	0.803355	0.600316	0.998442	statin	305	184	26	279	-0.236191	0.55617	0.67138	0.965068	0.0724115	0.722477	0.92024	0.983622	statin	1124	808	55	1069	-0.456909	0.400651	0.254358	0.458678	-0.926297	0.505208	0.0670048	0.981931	statin	2.71005	3.23285	6.2297	0.286621	-0.275577	-0.961467	0.336317	0.505273	NS	NS
PWY.6121	454	454	28	426	-0.0439016	0.031319	0.161704	0.863094	-0.0463262	0.041251	0.262111	0.998442	statin	305	305	26	279	-0.00332421	0.0222729	0.881463	0.992804	0.00808811	0.0273081	0.76734	0.959325	statin	1124	1124	55	1069	0.0161936	0.0142541	0.256173	0.459441	0.0285924	0.017843	0.109353	0.981931	statin	1019.49	2015.8	4921.76	0.0112105	0.00354941	0.316616	0.751535	0.846583	NS	NS
GLYCOCAT.PWY	454	309	28	426	0.501621	0.570943	0.380109	0.863094	0.335258	0.741935	0.65161	0.998442	statin	305	176	26	279	0.689483	0.521082	0.186791	0.668297	0.0876202	0.648432	0.892615	0.983622	statin	1124	694	55	1069	0.416342	0.370476	0.261339	0.465494	-0.12618	0.468331	0.787654	0.981931	statin	3.06771	3.68289	7.28583	0.266914	0.506647	1.89816	0.0576746	0.181018	NS	NS
HEME.BIOSYNTHESIS.II	454	323	28	426	-0.0459191	0.495017	0.926134	0.996306	0.0371425	0.653478	0.954703	0.998442	statin	305	185	26	279	0.298444	0.409966	0.467201	0.921047	-0.0577355	0.520638	0.911785	0.983622	statin	1124	747	55	1069	0.341269	0.304331	0.262369	0.465494	-0.0306893	0.383745	0.936273	0.981931	statin	4.08094	5.94984	10.7971	0.219118	0.253171	1.15541	0.247921	0.434205	NS	NS
HISTSYN.PWY	454	454	28	426	0.0141972	0.0671579	0.832675	0.994995	-0.0238349	0.0897918	0.790805	0.998442	statin	305	305	26	279	-0.0146335	0.0604274	0.808817	0.980827	0.12129	0.0770111	0.116462	0.755974	statin	1124	1124	55	1069	-0.0387324	0.0353247	0.273111	0.481961	-0.0209295	0.0442282	0.636155	0.981931	statin	221.72	273.862	801.387	0.0277674	-0.0245953	-0.885763	0.375745	0.5363	NS	NS
AEROBACTINSYN.PWY	454	76	28	426	-0.205563	0.326363	0.529116	0.891183	-0.718094	0.426398	0.0929492	0.998442	statin	305	50	26	279	0.243559	0.23254	0.29577	0.807101	0.1095	0.289795	0.705843	0.959325	statin	1124	184	55	1069	0.17723	0.162852	0.276707	0.485709	0.0256102	0.203567	0.899908	0.981931	statin	9.38852	18.4929	37.7064	0.123478	0.141137	1.14302	0.253031	0.440719	NS	NS
NAD.BIOSYNTHESIS.II	454	427	28	426	0.404346	0.388606	0.298679	0.863094	0.395468	0.486993	0.417244	0.998442	statin	305	289	26	279	0.0434664	0.367704	0.905981	0.992804	0.614978	0.430845	0.154654	0.755974	statin	1124	1081	55	1069	0.246232	0.228578	0.281608	0.486548	-0.0676912	0.286289	0.813133	0.981931	statin	6.62188	7.39611	19.1395	0.173664	0.23258	1.33926	0.180487	0.344665	NS	NS
P23.PWY	454	193	28	426	0.196555	0.481974	0.683611	0.950066	0.508152	0.634777	0.423888	0.998442	statin	305	124	26	279	0.682713	0.430613	0.113926	0.615219	0.526716	0.538786	0.329169	0.787934	statin	1124	495	55	1069	0.36356	0.336692	0.280464	0.486548	-0.34757	0.421689	0.409989	0.981931	statin	4.30479	5.39293	8.82134	0.232376	0.41768	1.79743	0.0722666	0.197333	NS	NS
ARGSYNBSUB.PWY	454	453	28	426	0.142269	0.140337	0.311256	0.863094	0.0276967	0.180062	0.877832	0.998442	statin	305	305	26	279	-0.0830154	0.125598	0.50915	0.921047	-0.0101199	0.157332	0.948762	0.999195	statin	1124	1124	55	1069	0.0851715	0.0788296	0.280175	0.486548	0.0672963	0.0988816	0.496288	0.981931	statin	50.7754	63.3918	160.924	0.0602922	0.0569536	0.944626	0.34485	0.510829	NS	NS
OANTIGEN.PWY	454	454	28	426	0.186327	0.117205	0.112622	0.863094	0.131167	0.151616	0.387501	0.998442	statin	305	305	26	279	-0.0943543	0.118101	0.424984	0.921047	0.0707218	0.156299	0.651307	0.935539	statin	1124	1124	55	1069	-0.0770601	0.0751082	0.305122	0.521711	-0.0684823	0.0938105	0.465547	0.981931	statin	72.7956	71.696	177.266	0.0557488	-0.0213239	-0.3825	0.70209	0.813675	NS	NS
PWY.6703	454	454	28	426	-0.0116935	0.0663229	0.860131	0.994995	0.00864904	0.0894921	0.923057	0.998442	statin	305	305	26	279	0.0507483	0.071296	0.477147	0.921047	-0.00178561	0.0923032	0.98458	0.999457	statin	1124	1124	55	1069	0.0354987	0.0347151	0.306732	0.521761	0.0161635	0.0433379	0.709249	0.981931	statin	227.338	196.729	829.78	0.0282408	0.0293348	1.03874	0.298926	0.471441	NS	NS
LACTOSECAT.PWY	454	452	28	426	0.166337	0.242299	0.492765	0.889524	-0.2252	0.316183	0.476734	0.998442	statin	305	302	26	279	0.0600104	0.133629	0.653716	0.965068	-0.0344868	0.17146	0.840756	0.983622	statin	1124	1117	55	1069	0.0997325	0.0989031	0.313494	0.530528	0.0752309	0.123699	0.5432	0.981931	statin	17.0332	56.0014	102.23	0.0755357	0.0935133	1.238	0.215715	0.395034	NS	NS
P42.PWY	454	445	28	426	-0.148988	0.172501	0.388238	0.863094	0.297893	0.224997	0.186285	0.998442	statin	305	299	26	279	0.170397	0.204667	0.405776	0.920139	0.468001	0.250609	0.0629721	0.755974	statin	1124	1115	55	1069	-0.123121	0.126653	0.331206	0.556246	-0.165243	0.15841	0.297124	0.981931	statin	33.6059	23.8728	62.3406	0.0913559	-0.0718954	-0.786982	0.431293	0.58678	NS	NS
P162.PWY	454	326	28	426	-0.183401	0.513963	0.721386	0.97331	-0.189507	0.67468	0.778945	0.998442	statin	305	203	26	279	0.316042	0.465158	0.497394	0.921047	0.950669	0.580439	0.102645	0.755974	statin	1124	904	55	1069	-0.293846	0.304932	0.335433	0.556246	-0.185335	0.382601	0.628195	0.981931	statin	3.78562	4.62166	10.7546	0.228445	-0.124927	-0.546859	0.584475	0.73264	NS	NS
PWY.6609	454	454	28	426	0.0435009	0.0488365	0.373562	0.863094	0.0294629	0.0631413	0.641033	0.998442	statin	305	305	26	279	-0.00884468	0.0476571	0.852893	0.980827	-0.0273384	0.0621133	0.660201	0.935539	statin	1124	1124	55	1069	0.0242129	0.0250782	0.334506	0.556246	0.0332355	0.031392	0.289964	0.981931	statin	419.286	440.296	1590.03	0.0202046	0.0215725	1.0677	0.285655	0.459659	NS	NS
ARG.POLYAMINE.SYN	454	440	28	426	-0.0280814	0.154277	0.855655	0.994995	-0.0864448	0.206921	0.676352	0.998442	statin	305	298	26	279	-0.0677671	0.131866	0.607713	0.965068	0.00314771	0.171402	0.985363	0.999457	statin	1124	1111	55	1069	-0.0711859	0.0735649	0.333429	0.556246	-0.0304568	0.091013	0.737962	0.981931	statin	42.0145	57.5087	184.782	0.0593072	-0.0641244	-1.08122	0.279598	0.455841	NS	NS
PWY.5005	454	354	28	426	-1.09582	0.516241	0.03434	0.863094	-0.970641	0.684205	0.156788	0.998442	statin	305	200	26	279	-0.545478	0.545002	0.3177	0.812365	-0.749939	0.691371	0.279038	0.767593	statin	1124	720	55	1069	0.385072	0.402634	0.339087	0.559493	0.127568	0.510619	0.802766	0.981931	statin	3.75228	3.36669	6.16848	0.274334	-0.268898	-0.980188	0.326993	0.493663	NS	NS
FERMENTATION.PWY	454	420	28	426	0.467111	0.483947	0.334971	0.863094	-0.0662691	0.643255	0.917998	0.998442	statin	305	294	26	279	0.0997026	0.262809	0.704697	0.967004	-0.220949	0.335029	0.510195	0.880244	statin	1124	1084	55	1069	-0.131194	0.138513	0.343778	0.564411	-0.0983122	0.17522	0.574869	0.981931	statin	4.26977	14.4784	52.1215	0.118787	-0.0479758	-0.40388	0.686301	0.809245	NS	NS
PWY.5188	454	453	28	426	-0.0331824	0.072555	0.647654	0.938325	0.0589009	0.095073	0.535923	0.998442	statin	305	305	26	279	-0.018027	0.0635266	0.776783	0.970425	-0.117946	0.0782983	0.133174	0.755974	statin	1124	1124	55	1069	0.0330301	0.0352402	0.348817	0.569849	0.0543904	0.0436542	0.21306	0.981931	statin	189.961	247.793	805.234	0.0283639	0.0127327	0.448905	0.6535	0.793715	NS	NS
PWY.7198	454	298	28	426	0.666666	0.562598	0.236669	0.863094	-0.499203	0.742375	0.501694	0.998442	statin	305	196	26	279	-0.280787	0.486716	0.564442	0.961642	-0.361769	0.605855	0.550937	0.889232	statin	1124	711	55	1069	0.319958	0.347751	0.357731	0.581533	0.0830059	0.438978	0.850059	0.981931	statin	3.15939	4.22133	8.26921	0.252781	0.227909	0.901609	0.367265	0.529992	NS	NS
PWY.7210	454	298	28	426	0.671288	0.585233	0.25199	0.863094	-0.555371	0.772698	0.472722	0.998442	statin	305	196	26	279	-0.304808	0.510286	0.550741	0.943291	-0.387876	0.63578	0.542334	0.889232	statin	1124	711	55	1069	0.330838	0.365259	0.365257	0.588946	0.0821125	0.461226	0.858732	0.981931	statin	2.91973	3.84037	7.49547	0.264855	0.229327	0.865859	0.386568	0.547062	NS	NS
PWY.6892	454	341	28	426	-0.368281	0.505615	0.466768	0.889524	-0.773104	0.672911	0.251291	0.998442	statin	305	221	26	279	0.800936	0.450381	0.0763654	0.615219	0.237526	0.5881	0.686623	0.950478	statin	1124	870	55	1069	0.284663	0.314676	0.365861	0.588946	0.134623	0.400163	0.736621	0.981931	statin	3.91166	4.92992	10.0988	0.229776	0.284193	1.23682	0.216152	0.395034	NS	NS
PPGPPMET.PWY	454	440	28	426	-0.418023	0.191237	0.0293753	0.863094	-0.2576	0.255072	0.313182	0.998442	statin	305	295	26	279	-0.148198	0.176475	0.401736	0.91744	-0.262697	0.228008	0.250351	0.755974	statin	1124	1110	55	1069	-0.107793	0.120644	0.371795	0.589867	-0.0517982	0.151833	0.733056	0.981931	statin	27.3436	32.1097	68.7055	0.0883336	-0.184106	-2.08421	0.0371407	0.144057	NS	NS
COMPLETE.ARO.PWY	454	454	28	426	-0.0333184	0.0306264	0.277255	0.863094	0.00179567	0.0422844	0.966149	0.998442	statin	305	305	26	279	-0.000363723	0.0282083	0.989721	0.992804	-0.0207597	0.0349868	0.553471	0.889232	statin	1124	1124	55	1069	-0.0145673	0.0161987	0.368693	0.589867	0.0210268	0.020469	0.304536	0.981931	statin	1066.12	1256.74	3811	0.0127683	-0.0149163	-1.16823	0.242713	0.433026	NS	NS
PWY.6859	454	279	28	426	-0.463507	0.549789	0.399653	0.863094	-0.709388	0.734274	0.334578	0.998442	statin	305	187	26	279	-0.0755374	0.524063	0.885489	0.992804	0.394448	0.682574	0.563835	0.889232	statin	1124	818	55	1069	-0.341585	0.381466	0.370737	0.589867	-0.775143	0.480484	0.106983	0.981931	statin	3.30833	3.6411	6.87209	0.268981	-0.300681	-1.11785	0.26363	0.453116	NS	NS
P122.PWY	454	158	28	426	0.10049	0.489646	0.837489	0.994995	-0.252515	0.645375	0.695808	0.998442	statin	305	83	26	279	0.264182	0.37923	0.486578	0.921047	0.133604	0.486456	0.783802	0.959325	statin	1124	328	55	1069	0.253565	0.287796	0.378477	0.594749	-0.276975	0.363552	0.446311	0.981931	statin	4.17095	6.95337	12.0734	0.207624	0.229224	1.10404	0.269577	0.453705	NS	NS
PWY.621	454	454	28	426	-0.0073453	0.0989018	0.940831	0.996306	0.0428873	0.128357	0.738463	0.998442	statin	305	305	26	279	-0.0560917	0.0741714	0.450104	0.921047	-0.112574	0.0952827	0.238485	0.755974	statin	1124	1124	55	1069	-0.0408392	0.0473439	0.38854	0.607669	0.00380521	0.0610252	0.950292	0.981931	statin	102.233	181.772	446.141	0.037008	-0.0399466	-1.07941	0.280407	0.455841	NS	NS
PWY.7187	454	454	28	426	-0.0261294	0.0566236	0.644701	0.938325	-0.00936105	0.0745415	0.900127	0.998442	statin	305	305	26	279	0.00274397	0.0660138	0.966872	0.992804	0.139866	0.0849061	0.100694	0.755974	statin	1124	1124	55	1069	0.0288408	0.0337608	0.393138	0.610864	0.036499	0.0424586	0.390181	0.981931	statin	311.893	229.473	877.355	0.0265492	0.0125351	0.472145	0.636824	0.776435	NS	NS
PWY.6123	454	454	28	426	-0.0449597	0.0630247	0.476005	0.889524	-0.129405	0.081914	0.114972	0.998442	statin	305	305	26	279	-0.0127544	0.0606052	0.83346	0.980827	0.0505409	0.076133	0.507368	0.880244	statin	1124	1124	55	1069	-0.0251885	0.0295569	0.394285	0.610864	-0.0835836	0.0373588	0.0254698	0.981931	statin	251.755	272.258	1144.67	0.0244801	-0.0261426	-1.06792	0.285558	0.459659	NS	NS
PWY.5989	454	440	28	426	0.255184	0.213275	0.23217	0.863094	0.581687	0.288751	0.0446561	0.998442	statin	305	299	26	279	0.0679914	0.161413	0.673906	0.965068	-0.0337739	0.204106	0.868705	0.983622	statin	1124	1115	55	1069	-0.0769576	0.0909715	0.397765	0.613376	0.0446698	0.114071	0.695435	0.981931	statin	21.9847	38.3815	120.834	0.0742883	-0.00595663	-0.0801826	0.936092	0.976122	NS	NS
PWY.5367	454	400	28	426	0.684782	0.549192	0.213104	0.863094	0.811878	0.726492	0.264442	0.998442	statin	305	296	26	279	0.0608801	0.213126	0.775351	0.970425	-0.120326	0.277682	0.665152	0.935539	statin	1124	1107	55	1069	-0.110142	0.133764	0.410459	0.625235	-0.039545	0.166085	0.811849	0.981931	statin	3.31552	22.0154	55.8883	0.110961	-0.031334	-0.282388	0.777646	0.861937	NS	NS
PWY.6471	454	353	28	426	0.763638	0.5977	0.202058	0.863094	0.418042	0.783946	0.594156	0.998442	statin	305	225	26	279	-0.0266349	0.54131	0.960789	0.992804	0.139709	0.700066	0.841974	0.983622	statin	1124	917	55	1069	0.316462	0.384285	0.410395	0.625235	0.189584	0.486548	0.696872	0.981931	statin	2.79919	3.41278	6.77161	0.277525	0.322687	1.16273	0.24494	0.433752	NS	NS
PWY.6897	454	453	28	426	0.0937005	0.108952	0.390263	0.863094	0.25336	0.143066	0.0773595	0.998442	statin	305	303	26	279	0.247885	0.183906	0.178761	0.661621	0.254879	0.224786	0.257925	0.757057	statin	1124	1117	55	1069	-0.0865693	0.107243	0.419712	0.633271	-0.152388	0.133467	0.253813	0.981931	statin	84.2415	29.5669	86.9484	0.0705773	0.0383331	0.543136	0.587036	0.73264	NS	NS
PWY.5971	454	289	28	426	0.767529	0.597532	0.199646	0.863094	0.444797	0.776296	0.566987	0.998442	statin	305	182	26	279	0.182571	0.532283	0.731843	0.967004	-0.0835124	0.683952	0.902911	0.983622	statin	1124	699	55	1069	0.309815	0.384259	0.420262	0.633271	0.176037	0.484909	0.716653	0.981931	statin	2.80077	3.52952	6.77253	0.27626	0.373377	1.35154	0.176521	0.341203	NS	NS
PYRIDNUCSAL.PWY	454	437	28	426	0.246213	0.162681	0.130912	0.863094	0.217229	0.206214	0.292823	0.998442	statin	305	291	26	279	0.0381636	0.196994	0.846526	0.980827	-0.158635	0.250961	0.527893	0.889232	statin	1124	1094	55	1069	0.0856982	0.106831	0.422625	0.633938	0.056409	0.134316	0.674593	0.981931	statin	37.7858	25.7688	87.6199	0.0813318	0.117716	1.44736	0.147797	0.302269	NS	NS
PWY.5189	454	435	28	426	-0.0375892	0.16425	0.819097	0.994995	0.311173	0.217689	0.153729	0.998442	statin	305	301	26	279	0.171214	0.12144	0.159648	0.626911	0.200914	0.146709	0.172046	0.755974	statin	1124	1120	55	1069	0.0605566	0.0770426	0.432029	0.645111	0.0942414	0.0966493	0.329741	0.981931	statin	37.0671	67.807	168.476	0.060484	0.0746973	1.23499	0.216833	0.395034	NS	NS
CALVIN.PWY	454	454	28	426	-0.0609402	0.0459476	0.18545	0.863094	-0.0186303	0.061537	0.762244	0.998442	statin	305	305	26	279	-0.0340173	0.0454081	0.454366	0.921047	-0.0790054	0.0580883	0.174975	0.755974	statin	1124	1124	55	1069	-0.0190294	0.0244384	0.436341	0.648535	0.00763134	0.0306309	0.803301	0.981931	statin	473.668	484.991	1674.39	0.0194882	-0.0293295	-1.50499	0.132326	0.281526	NS	NS
PWY.6936	454	454	28	426	0.0256583	0.105876	0.808629	0.994995	-0.0874167	0.138168	0.527307	0.998442	statin	305	305	26	279	0.0557441	0.0919559	0.544843	0.942574	0.0694334	0.119845	0.562845	0.889232	statin	1124	1124	55	1069	-0.0420763	0.0542621	0.438252	0.648535	-0.0314403	0.0678013	0.642948	0.981931	statin	89.2081	118.261	339.63	0.042753	-0.00988688	-0.231256	0.817116	0.887075	NS	NS
PWY.4702	454	286	28	426	0.325839	0.506086	0.520016	0.889524	0.209797	0.659047	0.750399	0.998442	statin	305	216	26	279	0.733396	0.49627	0.140513	0.615219	0.650365	0.631965	0.304368	0.778326	statin	1124	834	55	1069	0.272422	0.355483	0.443633	0.650662	0.204507	0.450394	0.649876	0.981931	statin	3.90437	4.06036	7.9134	0.250958	0.403437	1.60759	0.107924	0.251559	NS	NS
PWY.5918	454	313	28	426	-0.172713	0.547401	0.752521	0.975228	0.181248	0.720144	0.801417	0.998442	statin	305	182	26	279	0.420645	0.482686	0.3842	0.886813	0.0447123	0.618361	0.942412	0.995815	statin	1124	745	55	1069	0.2715	0.353686	0.442868	0.650662	-0.181565	0.446622	0.684435	0.981931	statin	3.33725	4.29211	7.99402	0.252995	0.217587	0.860044	0.389765	0.549135	NS	NS
PWY.6113	454	281	28	426	1.06881	0.590926	0.0711833	0.863094	0.518936	0.769419	0.500417	0.998442	statin	305	182	26	279	0.193213	0.533047	0.717258	0.967004	-0.0897099	0.684449	0.895821	0.983622	statin	1124	699	55	1069	0.289977	0.385331	0.451884	0.659831	0.149113	0.486389	0.759229	0.981931	statin	2.86374	3.5194	6.73493	0.276099	0.434039	1.57204	0.115941	0.262523	NS	NS
ARGININE.SYN4.PWY	454	422	28	426	0.562301	0.443948	0.205974	0.863094	0.910696	0.578574	0.116276	0.998442	statin	305	281	26	279	0.798827	0.429877	0.0641171	0.615219	0.937176	0.539626	0.0836044	0.755974	statin	1124	1080	55	1069	-0.179676	0.240256	0.454706	0.659965	-0.320955	0.30139	0.287154	0.981931	statin	5.07384	5.41142	17.3241	0.189629	0.146104	0.770475	0.441018	0.592384	NS	NS
PWY.4981	454	454	28	426	-0.114489	0.137185	0.404427	0.866257	-0.467501	0.180274	0.00986431	0.913906	statin	305	305	26	279	-0.0181033	0.122036	0.882172	0.992804	-0.0212257	0.159417	0.89418	0.983622	statin	1124	1124	55	1069	0.0530536	0.0711412	0.455976	0.659965	0.0602388	0.0893853	0.500506	0.981931	statin	53.136	67.1469	197.587	0.0560887	0.0100155	0.178565	0.858279	0.919171	NS	NS
HEXITOLDEGSUPER.PWY	454	453	28	426	0.0901441	0.13098	0.491676	0.889524	-0.00683932	0.175466	0.968928	0.998442	statin	305	301	26	279	-0.0114822	0.16475	0.944485	0.992804	-0.0809628	0.204673	0.692748	0.951657	statin	1124	1121	55	1069	0.0676754	0.0913087	0.458748	0.661077	-0.0739172	0.114346	0.518136	0.981931	statin	58.2898	36.8424	119.943	0.0681875	0.0602052	0.882936	0.377271	0.5363	NS	NS
PWY490.3	454	180	28	426	-0.0133979	0.441594	0.97581	0.996306	-0.580292	0.591628	0.32727	0.998442	statin	305	128	26	279	0.445423	0.393991	0.259157	0.745076	0.237399	0.499325	0.634866	0.927431	statin	1124	483	55	1069	0.214167	0.295218	0.468326	0.6691	0.0614275	0.372657	0.869104	0.981931	statin	5.12807	6.44211	11.474	0.208314	0.228175	1.09534	0.273368	0.453705	NS	NS
GLUDEG.I.PWY	454	344	28	426	-0.374985	0.462245	0.417676	0.883239	0.360281	0.614159	0.55779	0.998442	statin	305	244	26	279	0.670631	0.405522	0.099232	0.615219	0.847553	0.52291	0.106246	0.755974	statin	1124	956	55	1069	-0.196211	0.275398	0.476328	0.676942	-0.30173	0.347636	0.385616	0.981931	statin	4.68011	6.08094	13.1849	0.204354	-0.0110216	-0.0539339	0.956988	0.983863	NS	NS
PANTOSYN.PWY	454	454	28	426	-0.00877816	0.0679889	0.897329	0.996306	0.0861937	0.088591	0.33118	0.998442	statin	305	305	26	279	-0.053741	0.0665401	0.419942	0.921047	-0.149082	0.084984	0.0805588	0.755974	statin	1124	1124	55	1069	-0.0214642	0.0302387	0.477962	0.676942	-0.00658135	0.0381537	0.86308	0.981931	statin	216.334	225.857	1093.64	0.025517	-0.0244238	-0.957161	0.338486	0.506133	NS	NS
ARO.PWY	454	454	28	426	-0.0291496	0.0319252	0.361727	0.863094	0.00415808	0.0441708	0.92505	0.998442	statin	305	305	26	279	-0.0055681	0.0280808	0.84296	0.980827	-0.0274192	0.0349131	0.432979	0.835825	statin	1124	1124	55	1069	-0.0113863	0.0163077	0.485187	0.684238	0.0330132	0.0206544	0.110258	0.981931	statin	981.146	1268.18	3760.24	0.0128997	-0.0130586	-1.01232	0.311384	0.483856	NS	NS
PWY.7234	454	454	28	426	-0.00546618	0.139724	0.968812	0.996306	-0.0685163	0.184826	0.711054	0.998442	statin	305	305	26	279	0.0334679	0.13047	0.79773	0.976688	0.282732	0.158184	0.0750353	0.755974	statin	1124	1124	55	1069	0.0523517	0.0756019	0.488789	0.686385	0.0787333	0.0942545	0.40372	0.981931	statin	51.2221	58.7457	174.958	0.0592426	0.0380642	0.642514	0.52054	0.670777	NS	NS
PWY.3841	454	454	28	426	0.135876	0.0616589	0.0280731	0.863094	-0.0131486	0.0814978	0.871911	0.998442	statin	305	305	26	279	0.124962	0.0802863	0.120664	0.615219	0.117373	0.0992484	0.238027	0.755974	statin	1124	1124	55	1069	0.0315582	0.0461134	0.493889	0.689754	-0.0164988	0.0573746	0.773737	0.981931	statin	263.032	155.138	470.269	0.0335495	0.0787527	2.34736	0.0189071	0.102692	NS	NS
PWY.6284	454	289	28	426	0.829557	0.578304	0.152153	0.863094	0.451881	0.7529	0.548724	0.998442	statin	305	182	26	279	0.188123	0.528939	0.722346	0.967004	-0.107076	0.678613	0.874745	0.983622	statin	1124	699	55	1069	0.260365	0.381757	0.495369	0.689754	0.099249	0.481894	0.836864	0.981931	statin	2.99012	3.57429	6.86159	0.272915	0.367898	1.34803	0.177647	0.341298	NS	NS
PWY.6385	454	454	28	426	-0.000145931	0.0640514	0.998183	0.998183	-0.00369055	0.0843831	0.965138	0.998442	statin	305	305	26	279	0.078793	0.0681414	0.248504	0.745076	0.127199	0.0845644	0.133772	0.755974	statin	1124	1123	55	1069	-0.0218208	0.0324883	0.501947	0.695978	-0.00861845	0.040317	0.83077	0.981931	statin	243.749	215.366	947.426	0.0266639	-0.00265884	-0.0997169	0.920569	0.969503	NS	NS
PWY.5690	454	449	28	426	0.0697582	0.169234	0.680398	0.950066	0.199664	0.222579	0.37025	0.998442	statin	305	301	26	279	0.126533	0.189781	0.505467	0.921047	0.197885	0.244881	0.41978	0.816382	statin	1124	1115	55	1069	0.0796021	0.119696	0.506168	0.698893	-0.0661034	0.151037	0.661718	0.981931	statin	34.9162	27.7647	69.7971	0.0868817	0.0868434	0.999559	0.317524	0.486857	NS	NS
PWY0.845	454	435	28	426	0.372819	0.243436	0.126405	0.863094	0.449424	0.32446	0.166827	0.998442	statin	305	284	26	279	0.670689	0.418977	0.110486	0.615219	0.618325	0.520614	0.236025	0.755974	statin	1124	1074	55	1069	0.165429	0.251881	0.51146	0.701275	0.114281	0.317181	0.718692	0.981931	statin	16.8745	5.69664	15.7619	0.161515	0.33181	2.05436	0.039941	0.150664	NS	NS
PWY.6901	454	449	28	426	0.178839	0.142831	0.211223	0.863094	-0.01349	0.189447	0.94327	0.998442	statin	305	298	26	279	0.256216	0.17937	0.154251	0.615219	0.190498	0.22179	0.391197	0.800524	statin	1124	1116	55	1069	0.0625608	0.0954082	0.512143	0.701275	-0.0369019	0.120262	0.759021	0.981931	statin	49.0178	31.0813	109.857	0.072556	0.124253	1.71251	0.0868029	0.218632	NS	NS
GLUCONEO.PWY	454	422	28	426	0.290603	0.376597	0.440736	0.889524	-0.396312	0.489252	0.418404	0.998442	statin	305	297	26	279	0.384767	0.167222	0.0221044	0.615219	0.298154	0.209279	0.15547	0.755974	statin	1124	1109	55	1069	0.0578952	0.0949336	0.542088	0.730904	0.0152817	0.118054	0.897029	0.981931	statin	7.05092	35.7615	110.958	0.0806423	0.144584	1.7929	0.0729882	0.197333	NS	NS
PWY.6606	454	443	28	426	0.177876	0.144279	0.218315	0.863094	0.307762	0.190648	0.107294	0.998442	statin	305	303	26	279	-0.0935361	0.0989803	0.345447	0.840977	-0.228681	0.119725	0.0572428	0.755974	statin	1124	1122	55	1069	0.0402104	0.0660254	0.542641	0.730904	0.0352839	0.0808266	0.662536	0.981931	statin	48.0391	102.071	229.392	0.0513326	0.0216643	0.422037	0.672998	0.802031	NS	NS
PWY.4984	454	421	28	426	0.674124	0.373629	0.0718774	0.863094	0.989044	0.468374	0.0353405	0.998442	statin	305	293	26	279	0.381574	0.185782	0.0408959	0.615219	0.235674	0.230195	0.306911	0.778326	statin	1124	1096	55	1069	0.0726224	0.119183	0.542431	0.730904	0.22779	0.148268	0.124756	0.981931	statin	7.16338	28.973	70.3993	0.0968841	0.197088	2.03427	0.0419245	0.150664	NS	NS
CITRULBIO.PWY	454	423	28	426	0.657903	0.372719	0.0782359	0.863094	0.974098	0.468889	0.0384014	0.998442	statin	305	293	26	279	0.37725	0.181014	0.0380395	0.615219	0.234954	0.223575	0.294313	0.767593	statin	1124	1096	55	1069	0.0695666	0.116081	0.549101	0.736599	0.216116	0.144535	0.13515	0.981931	statin	7.19843	30.5192	74.2128	0.0945205	0.191297	2.02387	0.0429834	0.150664	NS	NS
PWY4FS.7	454	433	28	426	0.520987	0.378499	0.169384	0.863094	0.448384	0.503534	0.373751	0.998442	statin	305	268	26	279	0.896951	0.442668	0.043631	0.615219	0.655229	0.56754	0.249337	0.755974	statin	1124	1013	55	1069	0.174456	0.301493	0.562948	0.737194	-0.182431	0.380359	0.631588	0.981931	statin	6.98025	5.10321	11.0013	0.208131	0.438956	2.10903	0.0349417	0.140209	NS	NS
PWY4FS.8	454	433	28	426	0.52104	0.378467	0.169305	0.863094	0.448902	0.503512	0.373178	0.998442	statin	305	268	26	279	0.896951	0.442668	0.043631	0.615219	0.655229	0.56754	0.249337	0.755974	statin	1124	1013	55	1069	0.174457	0.301493	0.562947	0.737194	-0.18243	0.380359	0.631591	0.981931	statin	6.98141	5.10321	11.0013	0.208126	0.438976	2.10918	0.0349286	0.140209	NS	NS
PHOSLIPSYN.PWY	454	432	28	426	0.472842	0.382523	0.217078	0.863094	0.576674	0.506023	0.255132	0.998442	statin	305	267	26	279	1.0077	0.467163	0.031801	0.615219	0.750241	0.59761	0.210443	0.755974	statin	1124	1013	55	1069	0.180474	0.311086	0.561935	0.737194	-0.174461	0.393074	0.657249	0.981931	statin	6.83417	4.58208	10.3333	0.214425	0.446617	2.08286	0.0372639	0.144057	NS	NS
PYRIDOXSYN.PWY	454	449	28	426	0.340945	0.229145	0.137507	0.863094	0.451844	0.294313	0.125533	0.998442	statin	305	289	26	279	0.582914	0.384134	0.130207	0.615219	0.546731	0.477315	0.253068	0.755974	statin	1124	1084	55	1069	0.1376	0.23386	0.556391	0.737194	0.0820162	0.294547	0.780722	0.981931	statin	19.045	6.77696	18.2848	0.150573	0.293825	1.95138	0.051012	0.168653	NS	NS
PWY.7371	454	163	28	426	0.220219	0.466409	0.637049	0.938325	0.118982	0.596103	0.841896	0.998442	statin	305	135	26	279	0.119052	0.41425	0.774012	0.970425	0.329463	0.541651	0.543541	0.889232	statin	1124	482	55	1069	0.176241	0.299182	0.55593	0.737194	0.243748	0.378822	0.520078	0.981931	statin	4.59692	5.82741	11.1719	0.215184	0.17017	0.790812	0.429054	0.58678	NS	NS
PWY.6507	454	453	28	426	0.166408	0.156982	0.289724	0.863094	0.198654	0.214794	0.355615	0.998442	statin	305	305	26	279	-0.067727	0.122595	0.581059	0.965068	-0.0467317	0.15753	0.766965	0.959325	statin	1124	1123	55	1069	-0.0371932	0.0628446	0.554086	0.737194	-0.0693881	0.0798825	0.385246	0.981931	statin	40.5788	66.5357	253.2	0.0526816	-0.019902	-0.377778	0.705595	0.813675	NS	NS
PWY.6147	454	436	28	426	-0.115693	0.204362	0.57162	0.908505	-0.158918	0.276371	0.565625	0.998442	statin	305	301	26	279	-0.0223197	0.188077	0.905617	0.992804	0.130705	0.239983	0.586478	0.911341	statin	1124	1114	55	1069	-0.0631103	0.113313	0.577671	0.753484	-0.0626027	0.139522	0.653745	0.981931	statin	23.9441	28.2702	77.8831	0.087673	-0.0639242	-0.729121	0.465928	0.615413	NS	NS
PWY.7237	454	449	28	426	-0.282708	0.165252	0.0878446	0.863094	-0.121102	0.222805	0.587075	0.998442	statin	305	305	26	279	-0.142837	0.131091	0.276771	0.77496	-0.256509	0.155388	0.0999804	0.755974	statin	1124	1124	55	1069	-0.0452709	0.0829503	0.585341	0.754542	0.132033	0.103911	0.204136	0.981931	statin	36.6192	58.1906	145.333	0.0645306	-0.105119	-1.62899	0.103316	0.242601	NS	NS
PWY.7196	454	442	28	426	0.121125	0.097081	0.212851	0.863094	0.207595	0.131819	0.116127	0.998442	statin	305	305	26	279	-0.0399796	0.0908725	0.660291	0.965068	-0.152244	0.116813	0.19361	0.755974	statin	1124	1121	55	1069	0.0259277	0.0471043	0.582135	0.754542	0.0299385	0.0588758	0.611207	0.981931	statin	106.104	121.097	450.69	0.0384078	0.0290544	0.756471	0.449367	0.598527	NS	NS
UDPNAGSYN.PWY	454	454	28	426	0.187184	0.174656	0.284433	0.863094	0.0570662	0.224239	0.799251	0.998442	statin	305	305	26	279	0.00474512	0.182426	0.979266	0.992804	0.238307	0.225266	0.291073	0.767593	statin	1124	1124	55	1069	-0.057173	0.104713	0.585179	0.754542	-0.0956636	0.130548	0.46385	0.981931	statin	32.7819	30.0489	91.2005	0.0805741	0.00691171	0.0857808	0.931641	0.974687	NS	NS
PWY.7199	454	453	28	426	-0.00518012	0.0846465	0.95123	0.996306	-0.148377	0.110216	0.179004	0.998442	statin	305	305	26	279	-0.0436934	0.0701918	0.534103	0.939789	-0.122232	0.0901127	0.176132	0.755974	statin	1124	1124	55	1069	-0.0221251	0.0415274	0.59429	0.760139	-0.0380702	0.0522335	0.466255	0.981931	statin	139.567	202.968	579.869	0.032926	-0.0243071	-0.738234	0.460372	0.610619	NS	NS
PANTO.PWY	454	454	28	426	-0.0461664	0.0511685	0.367438	0.863094	0.0104262	0.0670193	0.876453	0.998442	statin	305	305	26	279	0.0187665	0.0574388	0.744107	0.970425	-0.0658607	0.0726963	0.365778	0.793878	statin	1124	1124	55	1069	-0.0142594	0.0278466	0.608703	0.772584	0.0117057	0.0348822	0.737255	0.981931	statin	381.939	303.103	1289.6	0.0225038	-0.0153615	-0.682621	0.494847	0.640271	NS	NS
PWY.5656	454	84	28	426	-0.16147	0.310817	0.603674	0.927117	-0.0901334	0.4055	0.824213	0.998442	statin	305	41	26	279	0.260172	0.236732	0.272649	0.770115	0.242909	0.297441	0.414859	0.816382	statin	1124	175	55	1069	0.092937	0.180967	0.607664	0.772584	0.157905	0.228163	0.489042	0.981931	statin	10.3512	17.8437	30.5352	0.130488	0.098908	0.757987	0.448459	0.598527	NS	NS
SO4ASSIM.PWY	454	401	28	426	-0.0826102	0.456441	0.856461	0.994995	-0.218049	0.601912	0.71735	0.998442	statin	305	262	26	279	0.76459	0.450931	0.0910097	0.615219	0.788085	0.579946	0.17534	0.755974	statin	1124	1012	55	1069	0.146921	0.297514	0.621523	0.785834	0.12704	0.379378	0.737792	0.981931	statin	4.79989	4.9179	11.2976	0.218138	0.23904	1.09582	0.273158	0.453705	NS	NS
PWY0.1261	454	384	28	426	0.0083986	0.527473	0.987304	0.996306	0.113469	0.688612	0.869202	0.998442	statin	305	208	26	279	0.551568	0.591244	0.35163	0.844961	0.678598	0.734155	0.356161	0.791077	statin	1124	779	55	1069	0.210014	0.431456	0.626526	0.787206	-0.176912	0.545359	0.745702	0.981931	statin	3.59418	2.86066	5.3719	0.290782	0.231358	0.795641	0.426241	0.58678	NS	NS
THISYN.PWY	454	340	28	426	-0.202067	0.598238	0.735698	0.973336	-0.742272	0.796764	0.352106	0.998442	statin	305	221	26	279	0.867777	0.547839	0.114255	0.615219	0.222139	0.717304	0.757044	0.959325	statin	1124	869	55	1069	0.185703	0.382726	0.627622	0.787206	0.0404903	0.487101	0.933768	0.981931	statin	2.79416	3.33191	6.82689	0.277853	0.277506	0.998749	0.317916	0.486857	NS	NS
PWY.7242	454	453	28	426	0.120262	0.150324	0.424137	0.88562	0.139978	0.206515	0.498292	0.998442	statin	305	305	26	279	-0.0518902	0.118308	0.661267	0.965068	-0.0154353	0.151041	0.918681	0.983622	statin	1124	1123	55	1069	-0.0299993	0.0622146	0.629765	0.787206	-0.078693	0.0783259	0.315275	0.981931	statin	44.253	71.4451	258.354	0.0517052	-0.0164035	-0.317251	0.751053	0.846583	NS	NS
PWY0.1298	454	453	28	426	-0.214904	0.155671	0.168142	0.863094	-0.104177	0.202607	0.607412	0.998442	statin	305	304	26	279	-0.257259	0.153743	0.0953273	0.615219	-0.445641	0.193874	0.0223174	0.755974	statin	1124	1124	55	1069	-0.0453348	0.0962561	0.637746	0.794174	-0.0554467	0.120931	0.646687	0.981931	statin	41.2651	42.3067	107.93	0.0722625	-0.128692	-1.7809	0.0749294	0.199602	NS	NS
PWY.7383	454	427	28	426	0.555758	0.399923	0.165338	0.863094	0.699578	0.529882	0.187512	0.998442	statin	305	302	26	279	0.156641	0.134368	0.244681	0.745076	0.286088	0.17403	0.101444	0.755974	statin	1124	1123	55	1069	-0.0310379	0.0672545	0.644532	0.795966	0.0359903	0.083971	0.668299	0.981931	statin	6.25239	55.3871	221.084	0.0594729	0.0187065	0.314538	0.753112	0.846583	NS	NS
ANAGLYCOLYSIS.PWY	454	454	28	426	0.107063	0.0500799	0.0330883	0.863094	0.122161	0.0667995	0.0681925	0.998442	statin	305	305	26	279	-0.0572363	0.0608098	0.34736	0.840977	-0.104201	0.0786181	0.186204	0.755974	statin	1124	1124	55	1069	-0.0149767	0.0326386	0.646421	0.795966	-0.036496	0.0406774	0.369811	0.981931	statin	398.725	270.429	938.72	0.0249387	0.00817945	0.327982	0.742925	0.846583	NS	NS
GALACT.GLUCUROCAT.PWY	454	453	28	426	0.133176	0.156007	0.39377	0.863094	0.169041	0.2159	0.434125	0.998442	statin	305	303	26	279	0.010124	0.125775	0.9359	0.992804	0.0564493	0.158116	0.721375	0.959325	statin	1124	1121	55	1069	-0.0312753	0.0680572	0.645933	0.795966	-0.0422269	0.0867206	0.626408	0.981931	statin	41.0877	63.2138	215.9	0.0558841	-0.00200018	-0.0357915	0.971449	0.983863	NS	NS
PWY.5695	454	454	28	426	0.0209678	0.0688313	0.760795	0.975228	0.106817	0.0900728	0.236371	0.998442	statin	305	305	26	279	0.0926994	0.0729269	0.204681	0.701142	0.0774332	0.0902122	0.391486	0.800524	statin	1124	1124	55	1069	-0.0170351	0.0384345	0.657688	0.80683	-0.0153211	0.0484252	0.75177	0.981931	statin	211.071	188.029	676.953	0.0304848	0.00959421	0.314721	0.752973	0.846583	NS	NS
X1CMET2.PWY	454	454	28	426	0.126355	0.0618123	0.041539	0.863094	-0.00869928	0.0825315	0.916108	0.998442	statin	305	305	26	279	0.104185	0.0712331	0.144639	0.615219	0.106309	0.0884875	0.230678	0.755974	statin	1124	1124	55	1069	0.0163344	0.0385648	0.671971	0.821298	-0.0266195	0.0481629	0.580586	0.981931	statin	261.728	197.077	672.385	0.0297326	0.0570959	1.92031	0.0548182	0.17732	NS	NS
PWY.5103	454	454	28	426	-0.036094	0.0573695	0.529582	0.891183	-0.0432777	0.0764119	0.571462	0.998442	statin	305	305	26	279	0.00575354	0.0441367	0.896372	0.992804	0.0786772	0.0578073	0.174666	0.755974	statin	1124	1124	55	1069	0.0086054	0.0213352	0.686773	0.833217	0.020856	0.0265225	0.431835	0.981931	statin	303.835	513.335	2196.89	0.0182148	0.00361373	0.198395	0.842736	0.908664	NS	NS
VALSYN.PWY	454	454	28	426	-0.0243787	0.0312372	0.435566	0.889524	-0.0357475	0.0413649	0.388017	0.998442	statin	305	305	26	279	0.00949906	0.0273282	0.728402	0.967004	-0.00520404	0.0352361	0.882705	0.983622	statin	1124	1124	55	1069	0.00563024	0.0153943	0.714632	0.863841	0.0234156	0.0193617	0.226787	0.981931	statin	1024.84	1338.99	4219.68	0.0123246	0.00174569	0.141643	0.887362	0.940782	NS	NS
PWY.7111	454	454	28	426	-0.0329225	0.0292303	0.26067	0.863094	-0.0519341	0.0387623	0.181101	0.998442	statin	305	305	26	279	0.00942846	0.0272723	0.72981	0.967004	-0.00504725	0.0351524	0.885945	0.983622	statin	1124	1124	55	1069	0.005385	0.0153415	0.725649	0.873957	0.0231003	0.0192887	0.231335	0.981931	statin	1170.4	1344.49	4248.78	0.0121593	-0.000440029	-0.0361887	0.971132	0.983863	NS	NS
CRNFORCAT.PWY	454	169	28	426	-0.608521	0.533005	0.254211	0.863094	-0.442272	0.701718	0.52888	0.998442	statin	305	148	26	279	0.905322	0.568448	0.112305	0.615219	1.37423	0.730119	0.0609087	0.755974	statin	1124	619	55	1069	-0.139951	0.417609	0.737594	0.87646	0.159867	0.525455	0.761001	0.981931	statin	3.51996	3.0947	5.73404	0.28457	-0.0115602	-0.0406233	0.967596	0.983863	NS	NS
SULFATE.CYS.PWY	454	401	28	426	-0.0686313	0.46959	0.883869	0.996306	-0.216688	0.619759	0.7268	0.998442	statin	305	262	26	279	0.784578	0.474895	0.0995661	0.615219	0.796044	0.611213	0.193914	0.755974	statin	1124	1012	55	1069	0.0982722	0.308928	0.750463	0.87646	0.0463311	0.393559	0.906309	0.981931	statin	4.53484	4.43409	10.4782	0.226763	0.215835	0.951808	0.341194	0.507787	NS	NS
PWY.6317	454	454	28	426	0.0434852	0.0479803	0.365274	0.863094	0.0541533	0.061752	0.381052	0.998442	statin	305	305	26	279	-0.019374	0.0483058	0.68866	0.965068	-0.085938	0.0631152	0.174496	0.755974	statin	1124	1124	55	1069	-0.00823949	0.027206	0.762056	0.87646	-0.00841719	0.0348134	0.808997	0.981931	statin	434.385	428.55	1351.05	0.0212526	-0.000246333	-0.0115907	0.990752	0.993887	NS	NS
P185.PWY	454	447	28	426	0.133971	0.178623	0.453656	0.889524	-0.017839	0.23815	0.940328	0.998442	statin	305	300	26	279	-0.0375691	0.185155	0.839349	0.980827	-0.397876	0.225579	0.0789457	0.755974	statin	1124	1115	55	1069	0.033828	0.098391	0.731054	0.87646	-0.0282237	0.122941	0.81847	0.981931	statin	31.3418	29.1695	103.297	0.0781325	0.0402748	0.515468	0.606226	0.752138	NS	NS
THRESYN.PWY	454	454	28	426	-0.0267784	0.0467133	0.56677	0.908505	-0.0860306	0.0611613	0.160323	0.998442	statin	305	305	26	279	0.00109081	0.0460488	0.981117	0.992804	0.0762865	0.0597154	0.202552	0.755974	statin	1124	1124	55	1069	0.0077861	0.023322	0.738554	0.87646	0.00167203	0.0294405	0.95472	0.981931	statin	458.267	471.588	1838.52	0.0190059	0.000923896	0.0486111	0.961229	0.983863	NS	NS
PWY.6168	454	454	28	426	0.0756084	0.103467	0.46533	0.889524	0.0871223	0.136154	0.522626	0.998442	statin	305	303	26	279	0.205989	0.142324	0.148882	0.615219	0.165814	0.176232	0.347646	0.791077	statin	1124	1122	55	1069	-0.0262816	0.0848723	0.756878	0.87646	-0.031381	0.105168	0.765464	0.981931	statin	93.4109	49.3678	138.825	0.059591	0.0482356	0.809444	0.41826	0.584089	NS	NS
PWY.7117	454	384	28	426	0.101265	0.658491	0.877852	0.996306	-0.563862	0.865357	0.51504	0.998442	statin	305	286	26	279	0.233905	0.483134	0.628641	0.965068	-0.377434	0.624222	0.545933	0.889232	statin	1124	1054	55	1069	-0.0984166	0.3243	0.761585	0.87646	-0.121207	0.409867	0.767499	0.981931	statin	2.30622	4.28416	9.50836	0.249232	0.0186253	0.0747308	0.940429	0.976692	NS	NS
RIBOSYN2.PWY	454	427	28	426	-0.0274115	0.40894	0.946588	0.996306	0.68517	0.537147	0.202853	0.998442	statin	305	279	26	279	-0.241531	0.444935	0.587642	0.965068	0.285124	0.547149	0.602727	0.918579	statin	1124	1045	55	1069	-0.089477	0.295698	0.762255	0.87646	-0.194451	0.373364	0.602608	0.981931	statin	5.97971	5.05134	11.4367	0.21097	-0.107144	-0.507865	0.611548	0.752635	NS	NS
TRPSYN.PWY	454	454	28	426	0.0896885	0.0773803	0.247082	0.863094	0.00484482	0.107101	0.963943	0.998442	statin	305	305	26	279	-0.0054103	0.0801475	0.946226	0.992804	-0.024774	0.103857	0.811651	0.974596	statin	1124	1124	55	1069	-0.0128044	0.0409108	0.754351	0.87646	-0.0330558	0.0516797	0.522551	0.981931	statin	167.009	155.675	597.48	0.0329661	0.00704887	0.213822	0.830686	0.898728	NS	NS
ASPASN.PWY	454	454	28	426	0.0859597	0.0899905	0.340005	0.863094	0.123189	0.118419	0.298851	0.998442	statin	305	305	26	279	-0.0440186	0.107978	0.683816	0.965068	0.030012	0.135658	0.825083	0.975938	statin	1124	1124	55	1069	-0.017895	0.0541506	0.741109	0.87646	-0.0742837	0.0680298	0.27511	0.981931	statin	123.483	85.7694	341.031	0.0426292	0.00133815	0.0313904	0.974958	0.984273	NS	NS
GLYCOLYSIS	454	454	28	426	-0.0174694	0.177871	0.921808	0.996306	-0.306963	0.236122	0.194357	0.998442	statin	305	301	26	279	0.0277291	0.22072	0.900111	0.992804	0.0495441	0.27144	0.855315	0.983622	statin	1124	1122	55	1069	0.0418725	0.131117	0.74952	0.87646	-0.0749013	0.164919	0.649799	0.981931	statin	31.6074	20.5267	58.1676	0.0952158	0.0222358	0.233531	0.815349	0.887075	NS	NS
TCA	454	436	28	426	0.082289	0.179139	0.646218	0.938325	0.217172	0.244332	0.374661	0.998442	statin	305	298	26	279	0.155517	0.202655	0.443467	0.921047	0.275225	0.259017	0.288973	0.767593	statin	1124	1106	55	1069	0.0353144	0.118277	0.765321	0.876931	-0.0369371	0.149597	0.805025	0.981931	statin	31.1616	24.3493	71.483	0.0887378	0.0698881	0.787579	0.430943	0.58678	NS	NS
PWY.2942	454	454	28	426	-0.0181847	0.0358526	0.612267	0.928185	0.0126483	0.047013	0.788042	0.998442	statin	305	305	26	279	0.0116145	0.0320178	0.71706	0.967004	-0.0204251	0.0412629	0.621034	0.927431	statin	1124	1124	55	1069	-0.00491865	0.0175872	0.779781	0.887579	0.00513968	0.0220896	0.816059	0.981931	statin	777.963	975.476	3233.01	0.0141613	-0.00375407	-0.265093	0.790938	0.869532	NS	NS
PWY.5484	454	454	28	426	0.0150716	0.172223	0.930305	0.996306	-0.25916	0.228682	0.25779	0.998442	statin	305	301	26	279	0.0103442	0.213473	0.961385	0.992804	0.023771	0.26128	0.927579	0.983622	statin	1124	1122	55	1069	0.0348496	0.124732	0.779994	0.887579	-0.0796919	0.15679	0.611367	0.981931	statin	33.7145	21.944	64.2749	0.0913124	0.0248061	0.271662	0.785882	0.86803	NS	NS
COA.PWY	454	454	28	426	-0.0419541	0.0873724	0.631343	0.938325	-0.0172933	0.114501	0.880028	0.998442	statin	305	305	26	279	-0.0959822	0.084414	0.256438	0.745076	-0.195711	0.107761	0.0704834	0.755974	statin	1124	1124	55	1069	0.0101981	0.0395839	0.796738	0.903517	0.00424464	0.0499735	0.932327	0.981931	statin	130.994	140.337	638.208	0.0331581	-0.013696	-0.413051	0.679569	0.806829	NS	NS
SALVADEHYPOX.PWY	454	452	28	426	-0.100175	0.0957209	0.295898	0.863094	0.104664	0.127985	0.413976	0.998442	statin	305	305	26	279	0.0814036	0.071792	0.257765	0.745076	0.0291912	0.0923847	0.752274	0.959325	statin	1124	1124	55	1069	-0.00980637	0.0391652	0.802336	0.90675	0.0288808	0.0489457	0.555277	0.981931	statin	109.141	194.02	651.929	0.0323577	-0.00160436	-0.0495821	0.960455	0.983863	NS	NS
PWY.6531	454	310	28	426	0.631015	0.537453	0.240999	0.863094	0.920199	0.71404	0.198245	0.998442	statin	305	197	26	279	0.0996241	0.463255	0.829874	0.980827	-0.00186991	0.591113	0.997478	0.999457	statin	1124	747	55	1069	-0.0773873	0.315123	0.806054	0.907843	-0.356639	0.399051	0.371673	0.981931	statin	3.46193	4.65971	10.0702	0.234456	0.102763	0.438303	0.661167	0.796871	NS	NS
PWY.6608	454	453	28	426	-0.0929068	0.0958684	0.333031	0.863094	0.0983908	0.124228	0.428829	0.998442	statin	305	305	26	279	0.0806257	0.0759034	0.289004	0.802236	0.0482629	0.0980346	0.622916	0.927431	statin	1124	1124	55	1069	-0.0089389	0.0382294	0.815166	0.914982	0.0287892	0.0473219	0.543073	0.981931	statin	108.805	173.571	684.236	0.0321643	-0.00230779	-0.0717502	0.942801	0.976692	NS	NS
PWY0.162	454	453	28	426	-0.0314997	0.0785076	0.688449	0.950066	0.0292497	0.108632	0.787877	0.998442	statin	305	305	26	279	0.0596844	0.0784213	0.447221	0.921047	0.124394	0.100711	0.217883	0.755974	statin	1124	1124	55	1069	-0.00940356	0.0427237	0.825832	0.923813	-0.0162416	0.0535966	0.761923	0.981931	statin	162.247	162.604	547.85	0.0338507	-0.00063887	-0.0188732	0.984942	0.991196	NS	NS
POLYAMINSYN3.PWY	454	250	28	426	0.573341	0.535339	0.284765	0.863094	-0.653912	0.701905	0.352097	0.998442	statin	305	185	26	279	0.453327	0.478269	0.343974	0.840977	0.275893	0.62181	0.657628	0.935539	statin	1124	713	55	1069	0.0748911	0.365134	0.837527	0.933729	-0.162867	0.460975	0.723926	0.981931	statin	3.48933	4.37175	7.50058	0.255141	0.29581	1.1594	0.246294	0.433752	NS	NS
PWY.7391	454	77	28	426	0.31976	0.332737	0.337085	0.863094	0.279783	0.434907	0.520391	0.998442	statin	305	73	26	279	-0.729215	0.338212	0.0318771	0.615219	-0.614276	0.43999	0.163853	0.755974	statin	1124	385	55	1069	0.0491114	0.277557	0.859586	0.941324	-0.274027	0.344385	0.426382	0.981931	statin	9.03228	8.74221	12.9806	0.180319	-0.0926445	-0.513781	0.607405	0.752138	NS	NS
PWY.6737	454	454	28	426	-0.038799	0.0452282	0.391462	0.863094	-0.0575175	0.0621452	0.355273	0.998442	statin	305	305	26	279	-0.0512352	0.040978	0.212195	0.711737	-0.128165	0.0523365	0.0150016	0.755974	statin	1124	1124	55	1069	0.0046688	0.0247403	0.850353	0.941324	0.0255783	0.0314776	0.416636	0.981931	statin	488.857	595.522	1633.77	0.0191807	-0.0153969	-0.802731	0.42213	0.58678	NS	NS
P461.PWY	454	453	28	426	-0.110792	0.162352	0.495339	0.889524	0.0418299	0.218719	0.848428	0.998442	statin	305	305	26	279	-0.165782	0.162837	0.309464	0.812365	-0.270979	0.208317	0.194466	0.755974	statin	1124	1123	55	1069	0.0168877	0.106953	0.874566	0.941324	0.0111207	0.134355	0.934049	0.981931	statin	37.9389	37.7135	87.4207	0.0783085	-0.0550625	-0.703148	0.481964	0.628992	NS	NS
PWY.5667	454	454	28	426	-0.0301481	0.043348	0.487123	0.889524	0.0117595	0.0562294	0.834453	0.998442	statin	305	305	26	279	-0.0427817	0.0427557	0.317836	0.812365	-0.105338	0.0541249	0.0527027	0.755974	statin	1124	1124	55	1069	0.00431327	0.023296	0.853145	0.941324	0.0163118	0.029453	0.579816	0.981931	statin	532.185	547.032	1842.62	0.0185	-0.0107808	-0.582743	0.560066	0.713016	NS	NS
PWY0.1319	454	454	28	426	-0.0302258	0.0433043	0.485563	0.889524	0.0118617	0.056173	0.83287	0.998442	statin	305	305	26	279	-0.0427766	0.0427546	0.317882	0.812365	-0.105342	0.0541241	0.052692	0.755974	statin	1124	1124	55	1069	0.00432394	0.023296	0.852786	0.941324	0.0163087	0.0294532	0.57989	0.981931	statin	533.26	547.058	1842.62	0.0184965	-0.0107946	-0.583604	0.559487	0.713016	NS	NS
RHAMCAT.PWY	454	454	28	426	0.095734	0.0921277	0.299316	0.863094	0.20503	0.123058	0.0964855	0.998442	statin	305	305	26	279	-0.0849179	0.0976065	0.385002	0.886813	-0.162832	0.122995	0.186689	0.755974	statin	1124	1124	55	1069	-0.00892962	0.0508604	0.860663	0.941324	-0.0191636	0.0639072	0.764337	0.981931	statin	117.82	104.965	386.581	0.0405099	-0.00178219	-0.043994	0.964909	0.983863	NS	NS
P108.PWY	454	242	28	426	0.565325	0.538192	0.294107	0.863094	0.738397	0.712007	0.300337	0.998442	statin	305	212	26	279	0.703044	0.50437	0.164385	0.637735	0.700481	0.644904	0.278391	0.767593	statin	1124	843	55	1069	-0.0554673	0.354565	0.875716	0.941324	-0.339539	0.446281	0.446932	0.981931	statin	3.45243	3.93098	7.95441	0.25534	0.27867	1.09137	0.27511	0.454218	NS	NS
PWY.5121	454	436	28	426	0.660115	0.215118	0.0022899	0.666493	0.668475	0.2796	0.0172979	0.913906	statin	305	299	26	279	0.0797213	0.205586	0.698465	0.967004	0.283857	0.262214	0.280022	0.767593	statin	1124	1116	55	1069	0.0185419	0.114628	0.871527	0.941324	-0.0885018	0.142399	0.5344	0.981931	statin	21.6095	23.6598	76.1058	0.0907685	0.144693	1.59408	0.110917	0.256648	NS	NS
PWY.7539	454	435	28	426	-0.00747555	0.190361	0.968694	0.996306	-0.0839841	0.25719	0.744195	0.998442	statin	305	300	26	279	0.106338	0.151805	0.484186	0.921047	0.0554153	0.187452	0.76776	0.959325	statin	1124	1111	55	1069	-0.0140318	0.0888059	0.874482	0.941324	-0.0125097	0.109322	0.908919	0.981931	statin	27.5959	43.394	126.799	0.0711048	0.0132916	0.186929	0.851716	0.915234	NS	NS
HISDEG.PWY	454	447	28	426	0.0542223	0.212712	0.798916	0.994995	-0.139438	0.280261	0.619099	0.998442	statin	305	300	26	279	0.0301892	0.239259	0.899677	0.992804	0.0369552	0.303546	0.903196	0.983622	statin	1124	1113	55	1069	0.0210302	0.132936	0.87433	0.941324	0.03676	0.168883	0.827731	0.981931	statin	22.1012	17.4689	56.5865	0.101979	0.0303232	0.297347	0.766201	0.856387	NS	NS
PWY.1861	454	252	28	426	0.796912	0.611643	0.193292	0.863094	0.363782	0.8025	0.650573	0.998442	statin	305	245	26	279	-0.0104655	0.512148	0.98371	0.992804	0.0257094	0.649108	0.968436	0.999457	statin	1124	982	55	1069	-0.053508	0.319291	0.866941	0.941324	-0.206593	0.40368	0.608913	0.981931	statin	2.67303	3.8125	9.80906	0.24773	0.0960691	0.387798	0.698166	0.813675	NS	NS
PWY.6124	454	454	28	426	-0.0402715	0.0711939	0.57192	0.908505	-0.147996	0.0919384	0.108268	0.998442	statin	305	305	26	279	-0.0063209	0.0670773	0.924988	0.992804	0.0402261	0.0833221	0.629655	0.927431	statin	1124	1124	55	1069	-0.00511156	0.0335466	0.878921	0.941701	-0.0545621	0.0421623	0.19591	0.981931	statin	197.294	222.254	888.594	0.0276486	-0.0106199	-0.384102	0.700903	0.813675	NS	NS
PWY.5505	454	230	28	426	0.730686	0.504175	0.147978	0.863094	0.62978	0.664011	0.343479	0.998442	statin	305	159	26	279	1.07007	0.442865	0.0162827	0.615219	1.23815	0.573386	0.0317221	0.755974	statin	1124	608	55	1069	-0.049934	0.336212	0.88196	0.941899	-0.571346	0.425629	0.179763	0.981931	statin	3.93403	5.09869	8.84652	0.236497	0.441223	1.86566	0.0620887	0.187449	NS	NS
PWY.7208	454	454	28	426	-0.047016	0.0779104	0.546514	0.89823	-0.027144	0.103381	0.793024	0.998442	statin	305	305	26	279	-0.0582731	0.0766696	0.447823	0.921047	-0.158849	0.0984045	0.107669	0.755974	statin	1124	1124	55	1069	0.0061254	0.044538	0.890635	0.944287	-0.00919902	0.0563212	0.870288	0.981931	statin	164.744	170.119	504.126	0.0345241	-0.0173673	-0.503051	0.614929	0.752635	NS	NS
BRANCHED.CHAIN.AA.SYN.PWY	454	454	28	426	-0.0341164	0.0519365	0.511605	0.889524	-0.0387347	0.0692742	0.57638	0.998442	statin	305	305	26	279	0.00812601	0.0396815	0.837884	0.980827	0.0721105	0.051837	0.165375	0.755974	statin	1124	1124	55	1069	0.00261705	0.0186881	0.888655	0.944287	0.0135825	0.0232463	0.559151	0.981931	statin	370.727	635.075	2863.31	0.0160766	1.60302e-06	9.97115e-05	0.99992	0.99992	NS	NS
ANAEROFRUCAT.PWY	454	454	28	426	0.076732	0.110612	0.488243	0.889524	-0.0579073	0.147631	0.695094	0.998442	statin	305	301	26	279	-0.0329515	0.173605	0.849592	0.980827	-0.0402965	0.212207	0.849543	0.983622	statin	1124	1122	55	1069	0.0123746	0.0917876	0.892781	0.944287	-0.148704	0.115199	0.197038	0.981931	statin	81.7327	33.1799	118.695	0.0654269	0.0284537	0.434892	0.663641	0.796871	NS	NS
PWY0.1586	454	454	28	426	0.0657084	0.142767	0.645566	0.938325	0.119939	0.185201	0.517611	0.998442	statin	305	305	26	279	0.269514	0.160536	0.094238	0.615219	0.387892	0.197103	0.050127	0.755974	statin	1124	1123	55	1069	0.0120191	0.0939255	0.898201	0.945924	-0.0562938	0.118515	0.63489	0.981931	statin	49.062	38.8023	113.353	0.0704964	0.0747646	1.06054	0.288897	0.46211	NS	NS
PWY.5345	454	385	28	426	-0.0318257	0.495341	0.9488	0.996306	-0.193434	0.65254	0.767055	0.998442	statin	305	253	26	279	1.09172	0.496612	0.0286941	0.615219	0.962095	0.638693	0.133173	0.755974	statin	1124	1002	55	1069	0.0385828	0.316274	0.902928	0.945924	-0.0269806	0.402431	0.946559	0.981931	statin	4.0756	4.05476	9.99708	0.234872	0.258319	1.09983	0.271407	0.453705	NS	NS
PWY.5659	454	453	28	426	0.237713	0.103261	0.0218083	0.863094	0.168524	0.137335	0.220528	0.998442	statin	305	305	26	279	0.109143	0.09012	0.226827	0.735303	0.0356374	0.115944	0.758808	0.959325	statin	1124	1124	55	1069	0.0064066	0.0514072	0.900843	0.945924	-0.0104594	0.0651311	0.872447	0.981931	statin	93.7842	123.128	378.401	0.0409852	0.064095	1.56386	0.117851	0.26309	NS	NS
PWY66.422	454	454	28	426	0.0319966	0.0467291	0.493886	0.889524	0.0703784	0.05941	0.236888	0.998442	statin	305	305	26	279	-0.0152108	0.0481511	0.752305	0.970425	-0.0821947	0.0628628	0.192189	0.755974	statin	1124	1124	55	1069	0.00309057	0.0271769	0.90948	0.949774	-0.0114397	0.034659	0.741417	0.981931	statin	457.957	431.309	1353.94	0.0211138	0.00547296	0.259213	0.795471	0.869532	NS	NS
PWY.6969	454	432	28	426	0.0203006	0.177686	0.909096	0.996306	0.180116	0.242175	0.457504	0.998442	statin	305	295	26	279	0.139952	0.203313	0.491782	0.921047	0.26026	0.259801	0.317409	0.787934	statin	1124	1101	55	1069	0.0122902	0.120648	0.91888	0.95266	-0.0441667	0.15218	0.7717	0.981931	statin	31.6732	24.192	68.7004	0.0895985	0.0391203	0.436617	0.662389	0.796871	NS	NS
PWY.6277	454	454	28	426	-0.0628812	0.0321554	0.0511669	0.863094	-0.0523198	0.0419366	0.21293	0.998442	statin	305	305	26	279	-0.0179999	0.0239569	0.453067	0.921047	0.0159915	0.0297476	0.591352	0.914432	statin	1124	1124	55	1069	0.00148334	0.0144077	0.918018	0.95266	0.0218479	0.0180024	0.225164	0.981931	statin	967.144	1742.37	4817.36	0.0115264	-0.0112971	-0.98011	0.327032	0.493663	NS	NS
PWY.5973	454	454	28	426	0.161877	0.0849352	0.0573243	0.863094	0.0110183	0.112179	0.921808	0.998442	statin	305	305	26	279	0.204206	0.112264	0.0699183	0.615219	0.0775	0.138608	0.576548	0.900323	statin	1124	1124	55	1069	0.00627583	0.0670096	0.9254	0.954318	-0.0614361	0.0831911	0.460376	0.981931	statin	138.62	79.3448	222.703	0.047637	0.0908615	1.90737	0.0564724	0.179017	NS	NS
PWY.4242	454	454	28	426	0.0979596	0.114703	0.393563	0.863094	0.0480526	0.154846	0.756479	0.998442	statin	305	304	26	279	0.00158676	0.108672	0.98836	0.992804	0.0395331	0.140109	0.778048	0.959325	statin	1124	1123	55	1069	-0.00487674	0.0591905	0.934351	0.960548	-0.0234367	0.0741572	0.752034	0.981931	statin	76.0065	84.6771	285.427	0.0473455	0.0138709	0.292973	0.769543	0.856387	NS	NS
PRPP.PWY	454	449	28	426	0.125222	0.0879108	0.155051	0.863094	0.131993	0.118749	0.267029	0.998442	statin	305	304	26	279	-0.0742344	0.118401	0.531169	0.939789	0.067467	0.150084	0.653431	0.935539	statin	1124	1121	55	1069	-0.00360549	0.0523506	0.945104	0.968585	0.0369434	0.0647613	0.568491	0.981931	statin	129.394	71.3329	364.885	0.0420475	0.0169588	0.403324	0.68671	0.809245	NS	NS
PWY.5030	454	434	28	426	0.369205	0.321999	0.252172	0.863094	-0.0486083	0.433712	0.91082	0.998442	statin	305	294	26	279	0.286542	0.199842	0.152709	0.615219	0.24261	0.251941	0.336488	0.787934	statin	1124	1102	55	1069	0.00683382	0.12575	0.956671	0.974568	-0.112452	0.156649	0.473005	0.981931	statin	9.64473	25.0395	63.2386	0.101055	0.114048	1.12858	0.259077	0.448783	NS	NS
PWY0.1479	454	162	28	426	0.108758	0.515718	0.833075	0.994995	-0.158402	0.688315	0.818109	0.998442	statin	305	67	26	279	0.0992908	0.366401	0.786587	0.970425	0.193529	0.461557	0.67534	0.93896	statin	1124	220	55	1069	0.0132735	0.245255	0.956848	0.974568	0.203525	0.307948	0.508814	0.981931	statin	3.75989	7.44881	16.6251	0.189545	0.0491915	0.259523	0.795232	0.869532	NS	NS
PWY.821	454	287	28	426	0.241427	0.541434	0.655888	0.942661	-0.0819097	0.713685	0.908685	0.998442	statin	305	207	26	279	0.709515	0.495545	0.153253	0.615219	0.64598	0.642216	0.315404	0.787934	statin	1124	837	55	1069	-0.0154494	0.352314	0.965031	0.979877	-0.320367	0.447754	0.474457	0.981931	statin	3.41121	4.07224	8.05638	0.253675	0.230917	0.910287	0.362671	0.52737	NS	NS
PWY.5022	454	325	28	426	-0.724936	0.482315	0.133551	0.863094	-0.442464	0.648427	0.495406	0.998442	statin	305	211	26	279	0.672539	0.445804	0.132461	0.615219	0.677706	0.565983	0.232226	0.755974	statin	1124	899	55	1069	0.0118497	0.301563	0.968663	0.980548	-0.0503687	0.379022	0.894304	0.981931	statin	4.29872	5.03167	10.9963	0.221803	0.01958	0.0882767	0.929657	0.974687	NS	NS
PWY.3001	454	454	28	426	-0.022721	0.0425361	0.593506	0.924572	-0.0560919	0.0566683	0.322869	0.998442	statin	305	305	26	279	0.00270679	0.0423115	0.949035	0.992804	0.0646313	0.0553112	0.243658	0.755974	statin	1124	1124	55	1069	0.000422977	0.0204539	0.983505	0.989502	0.00264283	0.0258106	0.918464	0.981931	statin	552.695	558.578	2390.28	0.0168993	-0.00286581	-0.169581	0.865339	0.923611	NS	NS
P441.PWY	454	449	28	426	0.149463	0.135409	0.270301	0.863094	0.0728913	0.180867	0.687162	0.998442	statin	305	300	26	279	0.0139887	0.128143	0.913147	0.992804	-0.0601908	0.16144	0.709577	0.959325	statin	1124	1117	55	1069	0.00171342	0.0812983	0.983189	0.989502	-0.0845764	0.101877	0.406622	0.981931	statin	54.5387	60.8992	151.299	0.0612291	0.0347258	0.567144	0.570616	0.720659	NS	NS
GOLPDLCAT.PWY	454	447	28	426	-0.14242	0.149296	0.340651	0.863094	0.0996755	0.198647	0.616113	0.998442	statin	305	304	26	279	-0.0486074	0.119843	0.685335	0.965068	-0.227082	0.151485	0.135073	0.755974	statin	1124	1120	55	1069	-0.00100873	0.0774494	0.989611	0.992619	0.0104672	0.0955813	0.912818	0.981931	statin	44.8644	69.627	166.711	0.0596336	-0.0353559	-0.592885	0.553258	0.710052	NS	NS
PWY.5913	454	416	28	426	0.0883794	0.55655	0.873901	0.996306	-0.636305	0.734613	0.386916	0.998442	statin	305	292	26	279	0.213643	0.462595	0.644536	0.965068	-0.348835	0.596138	0.558941	0.889232	statin	1124	1078	55	1069	-0.00140316	0.30278	0.996303	0.996303	-0.045688	0.38169	0.904744	0.981931	statin	3.22843	4.67303	10.908	0.230575	0.067433	0.292456	0.769938	0.856387	NS	NS
PWY.7003	454	423	28	426	0.364587	0.366545	0.320453	0.863094	1.12359	0.463847	0.015868	0.913906	statin	305	296	26	279	-0.0635618	0.163885	0.698419	0.967004	-0.347115	0.205293	0.0921015	0.755974	statin	1124	1105	55	1069	-0.0370446	0.0906369	0.68283	0.83149	0.00539029	0.114873	0.962583	0.984318	statin	7.44294	37.2324	121.728	0.077521	-0.0250135	-0.322668	0.746947	0.846583	NS	NS
PWY.5154	454	454	28	426	0.138967	0.147491	0.346612	0.863094	0.235696	0.194394	0.226064	0.998442	statin	305	304	26	279	0.0107874	0.143743	0.940229	0.992804	-0.130665	0.186422	0.483992	0.865808	statin	1124	1122	55	1069	-0.00852716	0.0858579	0.920904	0.95266	-0.00378272	0.106986	0.971801	0.99055	statin	45.9695	48.3981	135.656	0.0659346	0.0250128	0.379358	0.704422	0.813675	NS	NS
PWY.7221	454	454	28	426	-0.0335587	0.0265546	0.206994	0.863094	-0.0333961	0.0347777	0.33751	0.998442	statin	305	305	26	279	0.0127703	0.0211993	0.547395	0.942574	0.0184501	0.0262121	0.482164	0.865808	statin	1124	1124	55	1069	-0.0102117	0.0124199	0.411139	0.625235	-0.000479066	0.0156057	0.975516	0.991149	statin	1418.15	2225.13	6482.81	0.00993755	-0.0084313	-0.848429	0.396199	0.55573	NS	NS
REDCITCYC	454	284	28	426	0.465946	0.506503	0.358116	0.863094	0.230608	0.660934	0.72734	0.998442	statin	305	172	26	279	0.656971	0.452138	0.147267	0.615219	0.416892	0.574395	0.468608	0.853728	statin	1124	646	55	1069	0.750669	0.339927	0.0274242	0.126119	0.0103414	0.426714	0.98067	0.992453	statin	3.89795	4.89168	8.65425	0.23943	0.66077	2.75977	0.00578428	0.075994	0.217964	0
PWY.1042	454	454	28	426	-0.0363696	0.056723	0.521747	0.889524	0.051913	0.0743115	0.485226	0.998442	statin	305	305	26	279	-0.0378708	0.0512727	0.460727	0.921047	-0.101745	0.0659188	0.123924	0.755974	statin	1124	1124	55	1069	-0.0207065	0.0285456	0.46837	0.6691	-0.000747752	0.0352092	0.98306	0.992453	statin	310.8	380.389	1227.22	0.0228312	-0.0266474	-1.16715	0.24315	0.433026	NS	NS
PWY0.862	454	348	28	426	0.618859	0.520665	0.235243	0.863094	0.25592	0.68212	0.707725	0.998442	statin	305	195	26	279	0.349172	0.494938	0.481059	0.921047	0.167443	0.633224	0.791655	0.96521	statin	1124	738	55	1069	0.553133	0.357602	0.122198	0.283982	0.00555177	0.447454	0.990103	0.993236	statin	3.68879	4.08224	7.81988	0.253259	0.51528	2.0346	0.0418912	0.150664	NS	NS
GLYCOGENSYNTH.PWY	454	454	28	426	0.134294	0.12983	0.301527	0.863094	0.21016	0.168899	0.214125	0.998442	statin	305	305	26	279	0.0875418	0.0948131	0.356596	0.850547	-0.0119086	0.12371	0.923386	0.983622	statin	1124	1124	55	1069	-0.053551	0.0606421	0.377391	0.594749	-0.00113885	0.0761907	0.988077	0.993236	statin	59.327	111.241	271.927	0.0475386	0.00710403	0.149437	0.881209	0.937393	NS	NS
RUMP.PWY	454	173	28	426	1.18513	0.490849	0.0161676	0.863094	0.887966	0.657505	0.177622	0.998442	statin	305	200	26	279	-0.56645	0.470778	0.229846	0.735303	-0.84772	0.605366	0.162585	0.755974	statin	1124	835	55	1069	-0.102365	0.328142	0.755135	0.87646	-0.00243652	0.414538	0.995311	0.995311	statin	4.15054	4.51198	9.28703	0.236033	0.0786913	0.333391	0.73884	0.846583	NS	NS
[truncated: 12 more columns]
