# Supplementary material for: Impact of commonly used drugs on the composition and metabolic function of the gut microbiota
Source: Nat Commun. 2020 Jan 17;11:362. doi: 10.1038/s41467-019-14177-z (PMC6969170; doi:10.1038/s41467-019-14177-z)
Supplement: Supplementary file 42 — Supplementary Data 40 [file 41467_2019_14177_MOESM42_ESM.xlsx]

## Sheet: Sheet1
Supplementary table 40 - Summary statistics taxa & pathways vs steroid inhalers
Univariate (lm= taxa or pathways~Age+Sex+BMI+drug X) & multivariate (lm= taxa or pathways~Age+Sex+BMI+all drugs) & results from univariate meta-analysis & results from multivariate meta analysis
Taxa
Taxa	N.IBD	non-zeros.IBD	Users.IBD	Non-users.IBD	Coef.IBD_univariate	SE.IBD_univariate	Pval.IBD_univariate	Qval.IBD_univariate	coeff.correcting.all.IBD_multivariate	SE.correcting_all.IBD_multivariate	pval.correcting.all.IBD_multivariate	qval.correcting.all.IBD_multivariate	drug.IBD	N.MIBS	non-zeros.MIBS	Users.MIBS	Non-users.MIBS	Coef.MIBS_univariate	SE.MIBS_univariate	Pval.MIBS_univariate	Qval.MIBS_univariate	coeff.correcting.all.MIBS_multivariate	SE.correcting_all.MIBS_multivariate	pval.correcting.all.MIBS_multivariate	qval.correcting.all.MIBS_multivariate	drug.MIBS	N.LLD	non-zeros.LLD	Users.LLD	Non-users.LLD	Coef.LLD_univariate	SE.LLD_univariate	Pval.LLD_univariate	Qval.LLD_univariate	coeff.correcting.all.LLD_multivariate	SE.correcting_all.LLD_multivariate	pval.correcting.all.LLD_multivariate	qval.correcting.all.LLD_multivariate	drug.LLD	inverse_var.ibd_univariate	inverse_var.mibs_univariate	inverse_var.lld_univariate	se_univariate	beta_univariate	Z_univariate	P_univariate	FDR_univariate	Het.Q_univariate	Het.I2_univariate
k__Bacteria.p__Firmicutes.c__Bacilli.o__Lactobacillales.f__Streptococcaceae.g__Streptococcus.s__Streptococcus_mutans.t__Streptococcus_mutans_unclassified	454	126	17	437	0.00761653	0.00646507	0.239395	0.869397	0.0147192	0.00821892	0.0740727	0.698159	steroid_inhaler	305	73	17	288	0.0146165	0.00449823	0.0012888	0.0621844	0.0340539	0.00747312	7.94496e-06	0.00132681	steroid_inhaler	1124	266	57	1067	0.00146331	0.00179207	0.414363	0.952023	-0.00138573	0.00277579	0.617727	0.991567	steroid_inhaler	23925.1	49421.6	311379	0.00161222	0.00353562	2.19301	0.0283067	0.471972	NS	NS
k__Bacteria.p__Firmicutes.c__Negativicutes.o__Selenomonadales.f__Veillonellaceae.g__Veillonella	454	253	17	437	-0.00137927	0.0048422	0.775918	0.997387	-0.00668958	0.00660909	0.312166	0.967366	steroid_inhaler	305	150	17	288	0.0115525	0.00307263	0.000206997	0.0133168	0.0223963	0.0055985	8.36903e-05	0.00698814	steroid_inhaler	1124	553	57	1067	0.000123678	0.00167286	0.941078	0.989487	-0.00240618	0.00271248	0.375242	0.991567	steroid_inhaler	42649.5	105920	357338	0.00140593	0.0023898	1.6998	0.0891687	0.553647	NS	NS
k__Bacteria.p__Actinobacteria.c__Actinobacteria.o__Bifidobacteriales.f__Bifidobacteriaceae.g__Bifidobacterium.s__Bifidobacterium_dentium.t__Bifidobacterium_dentium_unclassified	454	112	17	437	0.000826335	0.00808584	0.918648	0.997387	-0.00955894	0.0107283	0.373469	0.967366	steroid_inhaler	305	57	17	288	0.00844021	0.00635081	0.184865	0.908551	0.0391464	0.0106439	0.000285	0.0128802	steroid_inhaler	1124	136	57	1067	0.00439698	0.00261145	0.0925134	0.831173	-0.00729012	0.00416283	0.0801891	0.913447	steroid_inhaler	15295	24793.8	146634	0.0023142	0.00464138	2.00561	0.0448984	0.471972	NS	NS
k__Bacteria.p__Firmicutes.c__Clostridia.o__Clostridiales.f__Peptostreptococcaceae.g__Peptostreptococcaceae_noname	454	388	17	437	0.0155367	0.0110841	0.161719	0.869397	0.0191484	0.0150625	0.20439	0.923901	steroid_inhaler	305	266	17	288	0.0193953	0.00806163	0.0167531	0.343477	0.0486529	0.0135264	0.000385635	0.0128802	steroid_inhaler	1124	1040	57	1067	-0.00724643	0.00754641	0.337139	0.921152	-0.00412426	0.0122279	0.73597	0.991567	steroid_inhaler	8139.59	15387	17559.8	0.00493346	0.00724454	1.46845	0.141981	0.679916	NS	NS
k__Bacteria.p__Firmicutes.c__Clostridia.o__Clostridiales.f__Peptostreptococcaceae	454	395	17	437	0.0134807	0.0116443	0.247622	0.869397	0.018566	0.0158657	0.242635	0.94303	steroid_inhaler	305	270	17	288	0.0190823	0.00800676	0.0177968	0.343477	0.0484069	0.0134359	0.00037736	0.0128802	steroid_inhaler	1124	1045	57	1067	-0.00647626	0.00753771	0.390425	0.94411	-0.00353141	0.0122151	0.772559	0.991567	steroid_inhaler	7375.24	15598.6	17600.3	0.00496449	0.00697725	1.40543	0.159893	0.684671	NS	NS
k__Bacteria.p__Bacteroidetes.c__Bacteroidia.o__Bacteroidales.f__Rikenellaceae.g__Alistipes.s__Alistipes_unclassified	454	81	17	437	0.00756129	0.00717805	0.292743	0.869397	0.00484711	0.00981986	0.62186	0.967366	steroid_inhaler	305	50	17	288	0.00769469	0.0064714	0.235374	0.912278	0.0412008	0.0117519	0.000534588	0.0148794	steroid_inhaler	1124	133	57	1067	-0.000582631	0.0026583	0.826555	0.980316	-0.000988151	0.00438742	0.821848	0.991567	steroid_inhaler	19408.3	23878.3	141511	0.00232622	0.00134222	0.576995	0.563943	0.959984	NS	NS
k__Bacteria.p__Firmicutes.c__Bacilli.o__Lactobacillales.f__Lactobacillaceae.g__Lactobacillus.s__Lactobacillus_delbrueckii.t__Lactobacillus_delbrueckii_unclassified	454	76	17	437	8.79648e-06	0.0118283	0.999407	0.999407	-0.00713679	0.0159278	0.654347	0.967366	steroid_inhaler	305	31	17	288	0.0352402	0.00526647	1.09418e-10	2.11177e-08	0.0312973	0.00936647	0.000953975	0.0227591	steroid_inhaler	1124	279	57	1067	-0.00523321	0.00387096	0.176676	0.861484	-0.0111702	0.00638891	0.0806859	0.913447	steroid_inhaler	7147.56	36054.7	66736.4	0.00301596	0.00838098	2.77888	0.00545467	0.182186	NS	NS
k__Bacteria.p__Firmicutes.c__Negativicutes.o__Selenomonadales.f__Veillonellaceae.g__Veillonella.s__Veillonella_unclassified	454	223	17	437	0.000346764	0.00268487	0.8973	0.997387	-0.00290757	0.00367649	0.429553	0.967366	steroid_inhaler	305	144	17	288	0.0064051	0.00239974	0.00803302	0.221482	0.0136418	0.0043773	0.002038	0.0386271	steroid_inhaler	1124	539	57	1067	-0.000652207	0.0012349	0.597505	0.952023	-0.00232916	0.00199317	0.242844	0.991567	steroid_inhaler	138724	173648	655752	0.00101633	0.000756773	0.744614	0.456505	0.924469	NS	NS
k__Bacteria.p__Firmicutes.c__Negativicutes.o__Selenomonadales.f__Veillonellaceae.g__Veillonella.s__Veillonella_parvula.t__Veillonella_parvula_unclassified	454	165	17	437	-0.00210858	0.00227738	0.355104	0.869397	-0.00144666	0.00318499	0.649971	0.967366	steroid_inhaler	305	102	17	288	0.00827618	0.00217678	0.000175674	0.0133168	0.0118904	0.00382221	0.0020817	0.0386271	steroid_inhaler	1124	293	57	1067	2.13474e-05	0.000839582	0.97972	0.998358	-0.000594586	0.00132814	0.654476	0.991567	steroid_inhaler	192810	211043	1.41865e+06	0.000740741	0.000751913	1.01508	0.310067	0.877646	NS	NS
k__Bacteria.p__Bacteroidetes.c__Bacteroidia.o__Bacteroidales.f__Bacteroidaceae.g__Bacteroides.s__Bacteroides_cellulosilyticus.t__Bacteroides_cellulosilyticus_unclassified	454	95	17	437	0.00960095	0.0083968	0.253494	0.869397	0.00437519	0.0114024	0.701402	0.967366	steroid_inhaler	305	114	17	288	-0.00401612	0.00392851	0.307571	0.912278	-0.0185111	0.00728299	0.011687	0.195172	steroid_inhaler	1124	414	57	1067	-0.00167907	0.00316085	0.595384	0.952023	-0.00231195	0.00518972	0.656061	0.991567	steroid_inhaler	14183.2	64795.3	100091	0.00236314	-0.00163129	-0.690304	0.490003	0.932032	NS	NS
k__Bacteria.p__Proteobacteria.c__Betaproteobacteria.o__Burkholderiales	454	320	17	437	-0.000907747	0.00745413	0.903132	0.997387	0.000918705	0.0104177	0.929774	0.981329	steroid_inhaler	305	152	17	288	-0.00531076	0.00345551	0.125409	0.816056	-0.0151528	0.00608265	0.0133671	0.202937	steroid_inhaler	1124	614	57	1067	-0.000973444	0.00204036	0.633389	0.952023	0.000951519	0.00332777	0.774986	0.991567	steroid_inhaler	17997.2	83748.1	240209	0.00171008	-0.00203224	-1.18839	0.23468	0.799827	NS	NS
k__Bacteria.p__Firmicutes.c__Bacilli.o__Lactobacillales.f__Streptococcaceae.g__Streptococcus.s__Streptococcus_sanguinis.t__Streptococcus_sanguinis_unclassified	454	135	17	437	-0.00090624	0.00133789	0.498565	0.908869	-0.00287361	0.00187476	0.126204	0.863128	steroid_inhaler	305	102	17	288	0.00371777	0.00163442	0.0236658	0.40073	0.00669631	0.00283445	0.0189142	0.263223	steroid_inhaler	1124	397	57	1067	0.00182954	0.000943241	0.0526821	0.721963	-0.000106856	0.00154066	0.944718	0.991567	steroid_inhaler	558672	374347	1.12397e+06	0.000697243	0.00143015	2.05114	0.0402528	0.471972	NS	NS
k__Bacteria.p__Actinobacteria.c__Actinobacteria.o__Coriobacteriales.f__Coriobacteriaceae	454	436	17	437	0.0501732	0.0216738	0.0210785	0.311961	0.0344471	0.0298782	0.249637	0.94303	steroid_inhaler	305	305	17	288	0.0197784	0.0203757	0.332501	0.912278	0.0766443	0.0361342	0.0348561	0.447766	steroid_inhaler	1124	1123	57	1067	0.0112824	0.00999508	0.259225	0.87388	0.00436088	0.0164768	0.791317	0.991567	steroid_inhaler	2128.78	2408.65	10009.8	0.00829104	0.0183802	2.21688	0.0266315	0.471972	NS	NS
k__Bacteria.p__Firmicutes.c__Negativicutes.o__Selenomonadales.f__Acidaminococcaceae	454	113	17	437	0.0121432	0.012696	0.339391	0.869397	-0.00338441	0.0171483	0.84365	0.967366	steroid_inhaler	305	75	17	288	-0.0159771	0.0161617	0.323673	0.912278	-0.0562854	0.0296214	0.0585016	0.587751	steroid_inhaler	1124	349	57	1067	-0.0114255	0.00772033	0.139176	0.831173	-0.00250323	0.0126159	0.842755	0.991567	steroid_inhaler	6203.9	3828.47	16777.5	0.00610734	-0.00662162	-1.08421	0.278273	0.84737	NS	NS
k__Bacteria.p__Proteobacteria	454	434	17	437	-0.0273553	0.0175507	0.119822	0.869397	-0.0221675	0.0237075	0.350352	0.967366	steroid_inhaler	305	275	17	288	-0.00379264	0.00807052	0.638756	0.982842	-0.0268615	0.0143358	0.0621202	0.587751	steroid_inhaler	1124	1040	57	1067	0.00380728	0.0044428	0.391661	0.94411	-0.00220472	0.00725242	0.761191	0.991567	steroid_inhaler	3246.46	15353.1	50662.4	0.00379973	0.00066197	0.174215	0.861696	0.982933	NS	NS
k__Bacteria.p__Firmicutes.c__Clostridia.o__Clostridiales.f__Lachnospiraceae.g__Lachnospiraceae_noname.s__Lachnospiraceae_bacterium_1_1_57FAA.t__GCF_000218445	454	273	17	437	-0.0213586	0.0225204	0.343468	0.869397	-0.0247164	0.0313217	0.43054	0.967366	steroid_inhaler	305	129	17	288	-0.0165891	0.00735766	0.0249159	0.40073	-0.0240873	0.0129153	0.0633504	0.587751	steroid_inhaler	1124	494	57	1067	0.00179339	0.00440011	0.683663	0.952023	0.00199901	0.00731349	0.784652	0.991567	steroid_inhaler	1971.74	18472.3	51650.4	0.00372434	-0.00354983	-0.953143	0.340518	0.88611	NS	NS
k__Bacteria.p__Bacteroidetes.c__Bacteroidia.o__Bacteroidales.f__Porphyromonadaceae.g__Parabacteroides	454	353	17	437	0.00677427	0.0154358	0.660977	0.997387	-0.00693612	0.0210366	0.74179	0.967366	steroid_inhaler	305	252	17	288	-0.015982	0.0114671	0.164448	0.881624	-0.0376331	0.0200337	0.0614281	0.587751	steroid_inhaler	1124	1025	57	1067	-0.00195291	0.00568686	0.731357	0.952023	-0.00448668	0.00934307	0.631173	0.991567	steroid_inhaler	4197.03	7604.92	30921.1	0.00483803	-0.00359282	-0.742619	0.457712	0.924469	NS	NS
k__Bacteria.p__Firmicutes.c__Clostridia.o__Clostridiales.f__Peptostreptococcaceae.g__Peptostreptococcaceae_noname.s__Clostridium_bartlettii.t__GCF_000154445	454	328	17	437	0.0147339	0.00829391	0.0763614	0.706343	0.0188552	0.0114171	0.0994459	0.754885	steroid_inhaler	305	206	17	288	0.0107832	0.00698378	0.123645	0.816056	0.0243483	0.0125459	0.0533583	0.587751	steroid_inhaler	1124	850	57	1067	-9.81883e-05	0.00574415	0.986365	0.998358	0.00346246	0.00940888	0.712947	0.991567	steroid_inhaler	14537.2	20503.1	30307.4	0.00391188	0.00661544	1.69112	0.0908146	0.553647	NS	NS
k__Bacteria.p__Proteobacteria.c__Deltaproteobacteria.o__Desulfovibrionales.f__Desulfovibrionaceae	454	196	17	437	0.000472486	0.00497203	0.924336	0.997387	0.00124287	0.00690781	0.857307	0.967366	steroid_inhaler	305	197	17	288	-0.00900685	0.00544937	0.0994196	0.794686	-0.0171308	0.0095849	0.0750415	0.628756	steroid_inhaler	1124	711	57	1067	-0.00480842	0.0023809	0.0436669	0.721963	-0.00322428	0.00394886	0.414391	0.991567	steroid_inhaler	40451.2	33675	176407	0.00199787	-0.00452009	-2.26245	0.0236695	0.471972	NS	NS
k__Bacteria.p__Bacteroidetes.c__Bacteroidia.o__Bacteroidales.f__Rikenellaceae.g__Alistipes.s__Alistipes_indistinctus.t__GCF_000231275	454	92	17	437	-0.00121697	0.00435222	0.7799	0.997387	-0.00143817	0.00604337	0.812024	0.967366	steroid_inhaler	305	107	17	288	-0.00077991	0.00307372	0.799881	0.982842	-0.00986711	0.00559615	0.0790651	0.628756	steroid_inhaler	1124	437	57	1067	0.00199499	0.00171409	0.24473	0.87388	-0.000314359	0.00279672	0.910526	0.991567	steroid_inhaler	52793.2	105845	340354	0.00141564	0.00106656	0.753412	0.451202	0.924469	NS	NS
k__Bacteria.p__Firmicutes.c__Negativicutes.o__Selenomonadales.f__Acidaminococcaceae.g__Phascolarctobacterium.s__Phascolarctobacterium_succinatutens.t__GCF_000188175	454	70	17	437	0.00292386	0.0123162	0.812458	0.997387	-0.0112138	0.0169113	0.507655	0.967366	steroid_inhaler	305	57	17	288	-0.0144789	0.0158464	0.361611	0.912278	-0.0517229	0.0291541	0.077196	0.628756	steroid_inhaler	1124	287	57	1067	-0.00799526	0.00747471	0.285014	0.918546	0.00485675	0.0122309	0.691381	0.991567	steroid_inhaler	6592.45	3982.34	17898.3	0.00592629	-0.00637395	-1.07554	0.282134	0.84737	NS	NS
k__Bacteria.p__Firmicutes.c__Clostridia.o__Clostridiales.f__Clostridiaceae.g__Clostridium	454	405	17	437	-0.015472	0.020415	0.448946	0.888238	-0.0110308	0.0277937	0.691674	0.967366	steroid_inhaler	305	277	17	288	0.0102872	0.0117637	0.382591	0.912278	0.0379259	0.0218772	0.0842197	0.639304	steroid_inhaler	1124	1004	57	1067	0.0156212	0.00751791	0.037954	0.721963	-0.020063	0.012285	0.10274	0.913447	steroid_inhaler	2399.4	7226.19	17693.2	0.0060502	0.0114794	1.89735	0.0577815	0.482072	NS	NS
k__Bacteria.p__Firmicutes.c__Clostridia.o__Clostridiales.f__Clostridiaceae	454	407	17	437	-0.0162317	0.0203887	0.426411	0.882162	-0.0109386	0.0277258	0.69341	0.967366	steroid_inhaler	305	278	17	288	0.0100171	0.0117803	0.395856	0.912278	0.0374002	0.0219049	0.0889867	0.646121	steroid_inhaler	1124	1006	57	1067	0.0155733	0.007519	0.0385741	0.721963	-0.0201971	0.0122874	0.100531	0.913447	steroid_inhaler	2405.59	7205.9	17688	0.00605233	0.0113041	1.86773	0.0618003	0.482072	NS	NS
k__Bacteria.p__Actinobacteria.c__Actinobacteria	454	452	17	437	0.00914899	0.0496365	0.853848	0.997387	-0.0408901	0.0690344	0.553977	0.967366	steroid_inhaler	305	305	17	288	0.0123032	0.0502984	0.806932	0.982842	0.137585	0.0909026	0.131339	0.73654	steroid_inhaler	1124	1124	57	1067	0.0329432	0.0248181	0.184652	0.861484	0.0739924	0.0404405	0.0675775	0.913447	steroid_inhaler	405.88	395.269	1623.55	0.0203082	0.0255955	1.26035	0.207543	0.777037	NS	NS
k__Bacteria.p__Firmicutes.c__Clostridia.o__Clostridiales.f__Eubacteriaceae.g__Eubacterium.s__Eubacterium_ramulus.t__GCF_000469345	454	237	17	437	-0.0111046	0.0123615	0.369515	0.869397	0.00445585	0.017072	0.794227	0.967366	steroid_inhaler	305	231	17	288	-0.0102986	0.0111337	0.355722	0.912278	-0.0297266	0.0198902	0.136234	0.73654	steroid_inhaler	1124	957	57	1067	-0.0045675	0.0051913	0.379137	0.933575	-0.00527668	0.00848599	0.534198	0.991567	steroid_inhaler	6544.22	8067.17	37106.3	0.00439724	-0.00628864	-1.43013	0.152679	0.684671	NS	NS
k__Bacteria.p__Firmicutes.c__Erysipelotrichia.o__Erysipelotrichales.f__Erysipelotrichaceae.g__Turicibacter	454	82	17	437	0.00357051	0.00513348	0.487089	0.908869	0.00469485	0.00709006	0.508244	0.967366	steroid_inhaler	305	65	17	288	-0.00315986	0.00391989	0.420822	0.912278	-0.0107613	0.00703686	0.127394	0.73654	steroid_inhaler	1124	414	57	1067	-0.00145728	0.00265682	0.58346	0.952023	-0.00222486	0.00430701	0.60557	0.991567	steroid_inhaler	37946.9	65080.7	141669	0.00202156	-0.00113041	-0.55918	0.576039	0.959984	NS	NS
k__Bacteria.p__Firmicutes.c__Negativicutes.o__Selenomonadales.f__Veillonellaceae	454	376	17	437	-0.00915175	0.0311786	0.769259	0.997387	0.00555443	0.0435487	0.898573	0.981329	steroid_inhaler	305	244	17	288	0.0367041	0.0285352	0.199348	0.912278	0.0758085	0.0513036	0.140699	0.73654	steroid_inhaler	1124	856	57	1067	0.00559135	0.016338	0.732243	0.952023	0.00589478	0.0270295	0.827403	0.991567	steroid_inhaler	1028.7	1228.12	3746.29	0.0129066	0.00943002	0.730635	0.465002	0.924469	NS	NS
k__Bacteria.p__Firmicutes.c__Erysipelotrichia.o__Erysipelotrichales.f__Erysipelotrichaceae.g__Turicibacter.s__Turicibacter_sanguinis.t__GCF_000178255	454	61	17	437	0.00409233	0.00310775	0.188588	0.869397	0.00379616	0.00426994	0.374518	0.967366	steroid_inhaler	305	49	17	288	-0.00225446	0.00259549	0.385761	0.912278	-0.00699613	0.00454294	0.124758	0.73654	steroid_inhaler	1124	343	57	1067	-0.000354838	0.00147818	0.810339	0.980316	0.000111695	0.00241655	0.963144	0.991567	steroid_inhaler	103540	148443	457661	0.00118708	-0.000103339	-0.0870531	0.930629	0.98364	NS	NS
k__Bacteria.p__Firmicutes.c__Erysipelotrichia.o__Erysipelotrichales.f__Erysipelotrichaceae.g__Turicibacter.s__Turicibacter_unclassified	454	78	17	437	0.000860564	0.00410138	0.833903	0.997387	0.00262572	0.00567723	0.643976	0.967366	steroid_inhaler	305	60	17	288	-0.00182005	0.00300382	0.545034	0.982842	-0.00809997	0.00548776	0.141134	0.73654	steroid_inhaler	1124	383	57	1067	-0.000449308	0.00190389	0.813482	0.980316	-0.000233206	0.00307796	0.93962	0.991567	steroid_inhaler	59448.5	110828	275878	0.00149712	-0.000615277	-0.410973	0.681092	0.959984	NS	NS
k__Bacteria.p__Actinobacteria.c__Actinobacteria.o__Coriobacteriales.f__Coriobacteriaceae.g__Collinsella.s__Collinsella_aerofaciens.t__GCF_000169035	454	304	17	437	0.0302685	0.0263029	0.250457	0.869397	-0.000826755	0.0357674	0.98157	0.997785	steroid_inhaler	305	265	17	288	0.0222441	0.0270332	0.411257	0.912278	0.073868	0.0490928	0.133611	0.73654	steroid_inhaler	1124	1013	57	1067	-0.000982336	0.012153	0.935591	0.989487	0.00612244	0.0198969	0.758364	0.991567	steroid_inhaler	1445.41	1368.37	6770.71	0.0102145	0.00704655	0.68986	0.490282	0.932032	NS	NS
k__Bacteria.p__Actinobacteria.c__Actinobacteria.o__Coriobacteriales.f__Coriobacteriaceae.g__Collinsella	454	342	17	437	0.0407107	0.0263289	0.122769	0.869397	0.00894539	0.0359387	0.803562	0.967366	steroid_inhaler	305	278	17	288	0.0161194	0.02585	0.533386	0.982842	0.0701414	0.0470706	0.137388	0.73654	steroid_inhaler	1124	1052	57	1067	-0.00077987	0.0117557	0.947119	0.990367	0.00838834	0.0192563	0.663203	0.991567	steroid_inhaler	1442.57	1496.51	7236.12	0.00991353	0.00758781	0.7654	0.444034	0.924469	NS	NS
k__Bacteria.p__Firmicutes.c__Clostridia.o__Clostridiales.f__Clostridiales_noname	454	312	17	437	0.00379457	0.0039855	0.341585	0.869397	0.00721775	0.00545533	0.186593	0.923901	steroid_inhaler	305	120	17	288	-0.00133082	0.00248012	0.591959	0.982842	-0.00708202	0.00459321	0.124346	0.73654	steroid_inhaler	1124	393	57	1067	1.70485e-06	0.000828161	0.998358	0.998358	-0.000470964	0.00140464	0.737476	0.991567	steroid_inhaler	62955.6	162576	1.45804e+06	0.000770697	1.48594e-05	0.0192805	0.984617	0.999744	NS	NS
k__Bacteria.p__Firmicutes.c__Clostridia.o__Clostridiales.f__Eubacteriaceae	454	418	17	437	0.0595715	0.0446233	0.182574	0.869397	0.0262752	0.0615339	0.669608	0.967366	steroid_inhaler	305	304	17	288	0.0080877	0.03742	0.829032	0.982842	-0.0759495	0.0677035	0.262972	0.741694	steroid_inhaler	1124	1121	57	1067	-0.0211594	0.0189064	0.263309	0.87388	-0.0571329	0.0312119	0.0674539	0.913447	steroid_inhaler	502.2	714.156	2797.59	0.0157839	-0.00585526	-0.370964	0.710664	0.959984	NS	NS
k__Bacteria.p__Firmicutes.c__Clostridia.o__Clostridiales.f__Eubacteriaceae.g__Eubacterium	454	418	17	437	0.0595725	0.044624	0.182574	0.869397	0.0262529	0.0615374	0.66989	0.967366	steroid_inhaler	305	304	17	288	0.00808851	0.0374201	0.829016	0.982842	-0.0759459	0.0677041	0.262999	0.741694	steroid_inhaler	1124	1121	57	1067	-0.0211694	0.0189066	0.26309	0.87388	-0.05713	0.031212	0.0674694	0.913447	steroid_inhaler	502.184	714.15	2797.52	0.0157841	-0.00586196	-0.371384	0.710352	0.959984	NS	NS
k__Bacteria.p__Actinobacteria.c__Actinobacteria.o__Bifidobacteriales.f__Bifidobacteriaceae.g__Bifidobacterium	454	413	17	437	-0.0427396	0.054626	0.4344	0.882162	-0.0868729	0.0759499	0.253388	0.94303	steroid_inhaler	305	293	17	288	0.00773117	0.0540445	0.886346	0.982842	0.107977	0.0973478	0.26836	0.741694	steroid_inhaler	1124	1088	57	1067	0.0129515	0.0265122	0.625283	0.952023	0.0715744	0.0428947	0.0954863	0.913447	steroid_inhaler	335.121	342.371	1422.68	0.0218209	0.00321397	0.147289	0.882904	0.982933	NS	NS
k__Bacteria.p__Actinobacteria.c__Actinobacteria.o__Bifidobacteriales.f__Bifidobacteriaceae	454	423	17	437	-0.0407548	0.054206	0.452544	0.888238	-0.084426	0.0754616	0.263904	0.94303	steroid_inhaler	305	294	17	288	0.00978738	0.0538975	0.856026	0.982842	0.108586	0.0971001	0.264461	0.741694	steroid_inhaler	1124	1094	57	1067	0.0140877	0.0264833	0.594868	0.952023	0.0722275	0.0428567	0.0922159	0.913447	steroid_inhaler	340.334	344.241	1425.79	0.0217681	0.00454191	0.20865	0.834722	0.982933	NS	NS
k__Bacteria.p__Proteobacteria.c__Betaproteobacteria.o__Burkholderiales.f__Sutterellaceae.g__Sutterella.s__Sutterella_wadsworthensis.t__Sutterella_wadsworthensis_unclassified	454	122	17	437	0.00112546	0.00966889	0.907389	0.997387	0.00442459	0.0138207	0.749029	0.967366	steroid_inhaler	305	59	17	288	-0.00067185	0.00333467	0.840465	0.982842	-0.00697338	0.00592033	0.239909	0.741694	steroid_inhaler	1124	307	57	1067	0.000271425	0.00119752	0.820735	0.980316	0.00311276	0.00191251	0.103925	0.913447	steroid_inhaler	10696.6	89927.9	697324	0.00111947	0.000176568	0.157724	0.874674	0.982933	NS	NS
k__Bacteria.p__Firmicutes.c__Clostridia.o__Clostridiales.f__Ruminococcaceae.g__Faecalibacterium.s__Faecalibacterium_prausnitzii	454	357	17	437	-0.0352459	0.0313028	0.260796	0.869397	-0.0854671	0.0434316	0.0497803	0.593808	steroid_inhaler	305	293	17	288	0.0416724	0.0237001	0.0797192	0.76929	0.0586962	0.0434443	0.17783	0.741694	steroid_inhaler	1124	1116	57	1067	-0.0169386	0.011211	0.131099	0.831173	-0.0287268	0.0184495	0.119753	0.925591	steroid_inhaler	1020.55	1780.33	7956.3	0.00964164	-0.00897527	-0.930887	0.351912	0.88611	NS	NS
k__Bacteria.p__Proteobacteria.c__Betaproteobacteria.o__Burkholderiales.f__Sutterellaceae.g__Sutterella.s__Sutterella_wadsworthensis	454	130	17	437	-0.000801163	0.0102173	0.937536	0.997387	0.00269734	0.0145302	0.852825	0.967366	steroid_inhaler	305	60	17	288	-0.000644183	0.00341045	0.850312	0.982842	-0.00701521	0.00607574	0.249288	0.741694	steroid_inhaler	1124	312	57	1067	0.000247472	0.00119985	0.836634	0.980316	0.00300254	0.00193933	0.121879	0.925591	steroid_inhaler	9579.12	85975.9	694617	0.00112497	0.000137741	0.122441	0.90255	0.982933	NS	NS
k__Bacteria.p__Proteobacteria.c__Deltaproteobacteria.o__Desulfovibrionales.f__Desulfovibrionaceae.g__Bilophila.s__Bilophila_unclassified	454	184	17	437	-0.000574874	0.00460618	0.900736	0.997387	-5.6378e-05	0.00639638	0.992972	0.997785	steroid_inhaler	305	177	17	288	-0.0046141	0.00471357	0.328427	0.912278	-0.0107422	0.0083093	0.197217	0.741694	steroid_inhaler	1124	618	57	1067	-0.00413674	0.00210055	0.0491599	0.721963	-0.00173191	0.00346875	0.617679	0.991567	steroid_inhaler	47132.2	45009	226639	0.00177115	-0.00367751	-2.07634	0.0378621	0.471972	NS	NS
k__Bacteria.p__Proteobacteria.c__Deltaproteobacteria.o__Desulfovibrionales.f__Desulfovibrionaceae.g__Bilophila	454	184	17	437	-0.000423729	0.00469348	0.928106	0.997387	0.000185747	0.00651377	0.977265	0.997785	steroid_inhaler	305	177	17	288	-0.00569734	0.00502046	0.257361	0.912278	-0.0109935	0.0088821	0.216924	0.741694	steroid_inhaler	1124	620	57	1067	-0.00438939	0.00219481	0.0457547	0.721963	-0.00145695	0.00362976	0.688212	0.991567	steroid_inhaler	45395.1	39674.6	207590	0.0018485	-0.00395158	-2.13773	0.032539	0.471972	NS	NS
k__Bacteria.p__Actinobacteria.c__Actinobacteria.o__Coriobacteriales.f__Coriobacteriaceae.g__Eggerthella.s__Eggerthella_lenta.t__GCF_000024265	454	212	17	437	0.00380732	0.0041266	0.356724	0.869397	0.0021168	0.00589016	0.719509	0.967366	steroid_inhaler	305	162	17	288	-0.00186477	0.00343493	0.587627	0.982842	-0.00755761	0.0062871	0.230442	0.741694	steroid_inhaler	1124	464	57	1067	0.0020028	0.00103653	0.0535955	0.721963	8.19471e-05	0.00182885	0.964269	0.991567	steroid_inhaler	58723.9	84754.6	930757	0.000964829	0.00179631	1.86179	0.0626328	0.482072	NS	NS
k__Bacteria.p__Firmicutes.c__Bacilli.o__Lactobacillales.f__Streptococcaceae.g__Lactococcus	454	101	17	437	-0.00459116	0.00465038	0.324058	0.869397	-0.0080825	0.00655212	0.218093	0.94303	steroid_inhaler	305	66	17	288	0.0121693	0.00436447	0.00563997	0.181419	0.0109361	0.00785209	0.164864	0.741694	steroid_inhaler	1124	378	57	1067	0.00219569	0.00129704	0.0907862	0.831173	0.00197378	0.0020443	0.334527	0.991567	steroid_inhaler	46240.6	52497.3	594419	0.00120111	0.00249831	2.07999	0.0375264	0.471972	NS	NS
k__Bacteria.p__Firmicutes.c__Bacilli.o__Lactobacillales.f__Streptococcaceae.g__Lactococcus.s__Lactococcus_lactis.t__Lactococcus_lactis_unclassified	454	96	17	437	-0.00400595	0.00451856	0.375806	0.869397	-0.00351222	0.00636443	0.581361	0.967366	steroid_inhaler	305	63	17	288	0.008909	0.00408029	0.0297846	0.442186	0.0101706	0.00755693	0.179502	0.741694	steroid_inhaler	1124	367	57	1067	0.00191748	0.0012839	0.135614	0.831173	0.00207645	0.00204154	0.309351	0.991567	steroid_inhaler	48977.8	60064.5	606647	0.00118205	0.00209888	1.77562	0.0757952	0.506312	NS	NS
k__Bacteria.p__Firmicutes.c__Clostridia.o__Clostridiales.f__Ruminococcaceae.g__Faecalibacterium.s__Faecalibacterium_prausnitzii.t__Faecalibacterium_prausnitzii_unclassified	454	352	17	437	-0.0252544	0.0279085	0.366015	0.869397	-0.0444161	0.0384787	0.24907	0.94303	steroid_inhaler	305	292	17	288	0.0321173	0.0206277	0.120532	0.816056	0.0492629	0.0379163	0.19499	0.741694	steroid_inhaler	1124	1093	57	1067	-0.012973	0.0104799	0.216018	0.861484	-0.0201051	0.0171787	0.242118	0.991567	steroid_inhaler	1283.89	2350.16	9105.04	0.00885994	-0.00589232	-0.665051	0.506018	0.938944	NS	NS
k__Bacteria.p__Firmicutes.c__Clostridia.o__Clostridiales.f__Lachnospiraceae.g__Blautia.s__Ruminococcus_torques.t__Ruminococcus_torques_unclassified	454	418	17	437	0.0130681	0.0206446	0.527067	0.935078	0.0182666	0.0304715	0.549211	0.967366	steroid_inhaler	305	233	17	288	0.0176397	0.0183653	0.337598	0.912278	0.0346552	0.0323976	0.285754	0.741694	steroid_inhaler	1124	865	57	1067	0.0134664	0.00979021	0.169257	0.861484	0.00862583	0.0160092	0.590135	0.991567	steroid_inhaler	2346.32	2964.86	10433.2	0.00796962	0.0141929	1.78088	0.0749328	0.506312	NS	NS
k__Bacteria.p__Firmicutes.c__Clostridia.o__Clostridiales.f__Lachnospiraceae.g__Blautia.s__Ruminococcus_obeum.t__Ruminococcus_obeum_unclassified	454	421	17	437	0.000484892	0.0140557	0.972496	0.997387	-0.00159445	0.0193348	0.934319	0.981329	steroid_inhaler	305	298	17	288	-0.00661779	0.0116504	0.570448	0.982842	-0.0260267	0.0213163	0.2232	0.741694	steroid_inhaler	1124	1099	57	1067	-0.00716506	0.00584178	0.220262	0.861484	0.00152219	0.00945322	0.872105	0.991567	steroid_inhaler	5061.68	7367.45	29302.8	0.00489515	-0.00614058	-1.25442	0.209689	0.777037	NS	NS
k__Bacteria.p__Firmicutes.c__Clostridia.o__Clostridiales.f__Oscillospiraceae.g__Oscillibacter	454	369	17	437	0.00391675	0.0090105	0.664004	0.997387	-0.00704458	0.0123407	0.568431	0.967366	steroid_inhaler	305	268	17	288	-0.00859298	0.00651637	0.188301	0.908551	-0.0141758	0.0119768	0.237647	0.741694	steroid_inhaler	1124	1064	57	1067	0.00344167	0.00327283	0.293218	0.918546	0.00515647	0.00533246	0.333766	0.991567	steroid_inhaler	12316.9	23549.9	93358.2	0.00278181	0.00129377	0.465083	0.641872	0.959984	NS	NS
k__Bacteria.p__Bacteroidetes.c__Bacteroidia.o__Bacteroidales.f__Bacteroidaceae.g__Bacteroides.s__Bacteroides_thetaiotaomicron.t__Bacteroides_thetaiotaomicron_unclassified	454	246	17	437	0.00162671	0.00946497	0.863623	0.997387	0.0103577	0.0132582	0.435143	0.967366	steroid_inhaler	305	206	17	288	-0.00131108	0.0061687	0.831834	0.982842	-0.0136945	0.0108659	0.208679	0.741694	steroid_inhaler	1124	766	57	1067	-0.00272174	0.00299657	0.363926	0.921152	0.00107225	0.00496145	0.828939	0.991567	steroid_inhaler	11162.5	26279.2	111366	0.00259231	-0.00214643	-0.827997	0.407672	0.910407	NS	NS
k__Bacteria.p__Actinobacteria.c__Actinobacteria.o__Actinomycetales.f__Micrococcaceae.g__Rothia	454	162	17	437	0.00133384	0.0022528	0.554121	0.939045	-0.000720548	0.00265679	0.78638	0.967366	steroid_inhaler	305	98	17	288	0.0045527	0.00184731	0.0143126	0.343477	0.00414629	0.00322914	0.200323	0.741694	steroid_inhaler	1124	355	57	1067	0.00044067	0.000936055	0.637897	0.952023	0.000904474	0.00142035	0.524398	0.991567	steroid_inhaler	197041	293035	1.14129e+06	0.000782932	0.00128717	1.64404	0.100167	0.576826	NS	NS
k__Bacteria.p__Firmicutes.c__Clostridia.o__Clostridiales.f__Oscillospiraceae.g__Oscillibacter.s__Oscillibacter_unclassified	454	357	17	437	0.00791897	0.00889257	0.37368	0.869397	-0.00244812	0.012267	0.84192	0.967366	steroid_inhaler	305	264	17	288	-0.00833442	0.00648199	0.199518	0.912278	-0.0130169	0.0118563	0.273252	0.741694	steroid_inhaler	1124	1050	57	1067	0.00108132	0.00316408	0.732604	0.952023	0.00301175	0.00513323	0.557518	0.991567	steroid_inhaler	12645.8	23800.3	99886.3	0.00270832	7.18016e-05	0.0265115	0.978849	0.999744	NS	NS
k__Bacteria.p__Firmicutes.c__Clostridia.o__Clostridiales.f__Lachnospiraceae.g__Coprococcus.s__Coprococcus_catus.t__GCF_000210555	454	264	17	437	-0.00409859	0.0105522	0.697902	0.997387	-0.0199455	0.0145738	0.171903	0.923901	steroid_inhaler	305	259	17	288	0.00759109	0.0101318	0.454307	0.924341	0.0196467	0.0180156	0.27647	0.741694	steroid_inhaler	1124	1020	57	1067	-0.00185415	0.00498917	0.710236	0.952023	-0.00290892	0.00816362	0.721666	0.991567	steroid_inhaler	8980.73	9741.5	40173.8	0.00412057	-0.00063413	-0.153894	0.877694	0.982933	NS	NS
k__Bacteria.p__Firmicutes.c__Negativicutes.o__Selenomonadales.f__Veillonellaceae.g__Dialister	454	242	17	437	0.000862484	0.027085	0.974611	0.997387	-0.0134484	0.0371174	0.717306	0.967366	steroid_inhaler	305	160	17	288	0.0200707	0.0295016	0.496828	0.958878	0.064109	0.0531213	0.228577	0.741694	steroid_inhaler	1124	478	57	1067	0.00726317	0.0168088	0.665748	0.952023	0.0158944	0.0278334	0.568082	0.991567	steroid_inhaler	1363.15	1148.97	3539.39	0.0128549	0.00825307	0.642018	0.520861	0.945476	NS	NS
k__Bacteria.p__Firmicutes.c__Erysipelotrichia.o__Erysipelotrichales.f__Erysipelotrichaceae.g__Erysipelotrichaceae_noname	454	383	17	437	0.0243927	0.0159734	0.127477	0.869397	0.0491583	0.0218667	0.0251314	0.393753	steroid_inhaler	305	268	17	288	-0.00676582	0.0210822	0.748492	0.982842	0.0490626	0.0379476	0.197179	0.741694	steroid_inhaler	1124	931	57	1067	-0.00660237	0.011524	0.566814	0.952023	-0.00906945	0.0189463	0.632256	0.991567	steroid_inhaler	3919.28	2249.93	7529.91	0.00854385	0.00223838	0.261988	0.793331	0.982933	NS	NS
k__Bacteria.p__Firmicutes.c__Clostridia.o__Clostridiales.f__Eubacteriaceae.g__Eubacterium.s__Eubacterium_siraeum	454	158	17	437	-0.00620757	0.0130977	0.635776	0.997387	-0.0330958	0.0180053	0.0667929	0.698159	steroid_inhaler	305	181	17	288	0.00317687	0.0119502	0.790549	0.982842	-0.0319403	0.022553	0.157918	0.741694	steroid_inhaler	1124	759	57	1067	0.00377509	0.00688105	0.583379	0.952023	0.0045993	0.0112796	0.68354	0.991567	steroid_inhaler	5829.21	7002.43	21119.8	0.00542714	0.00193776	0.35705	0.721054	0.963091	NS	NS
k__Bacteria.p__Bacteroidetes.c__Bacteroidia.o__Bacteroidales	454	438	17	437	-0.0416565	0.0450402	0.355541	0.869397	-0.0243597	0.0612975	0.691285	0.967366	steroid_inhaler	305	300	17	288	-0.00835446	0.0364848	0.819038	0.982842	-0.0847709	0.0648509	0.192298	0.741694	steroid_inhaler	1124	1119	57	1067	-0.014753	0.0186534	0.429168	0.952023	-0.00512741	0.030471	0.866401	0.991567	steroid_inhaler	492.946	751.236	2873.99	0.0155829	-0.0168062	-1.0785	0.28081	0.84737	NS	NS
k__Bacteria.p__Firmicutes.c__Negativicutes.o__Selenomonadales.f__Veillonellaceae.g__Dialister.s__Dialister_invisus.t__GCF_000160055	454	232	17	437	0.00244259	0.0271681	0.928403	0.997387	-0.0125699	0.0372863	0.736207	0.967366	steroid_inhaler	305	153	17	288	0.0138097	0.0296288	0.641493	0.982842	0.0564274	0.053075	0.288683	0.741694	steroid_inhaler	1124	447	57	1067	0.00550606	0.0167715	0.742747	0.952023	0.0122571	0.0277423	0.658709	0.991567	steroid_inhaler	1354.82	1139.12	3555.14	0.0128575	0.00638362	0.496492	0.619548	0.959984	NS	NS
k__Bacteria.p__Actinobacteria.c__Actinobacteria.o__Actinomycetales.f__Actinomycetaceae.g__Actinomyces	454	222	17	437	0.00111789	0.00236164	0.636209	0.997387	-0.00141523	0.00318398	0.656946	0.967366	steroid_inhaler	305	156	17	288	-0.000317934	0.00234131	0.89208	0.982842	0.00557961	0.00430313	0.19594	0.741694	steroid_inhaler	1124	604	57	1067	0.000611154	0.00140981	0.664736	0.952023	-0.00135932	0.00226907	0.549259	0.991567	steroid_inhaler	179297	182425	503128	0.0010753	0.000520233	0.483803	0.628526	0.959984	NS	NS
k__Bacteria.p__Actinobacteria.c__Actinobacteria.o__Actinomycetales.f__Actinomycetaceae	454	226	17	437	0.00310667	0.0023725	0.191103	0.869397	8.89282e-06	0.00320106	0.997785	0.997785	steroid_inhaler	305	157	17	288	-0.000546948	0.00236644	0.817381	0.982842	0.00543	0.00437078	0.215266	0.741694	steroid_inhaler	1124	613	57	1067	0.000675173	0.00141525	0.633406	0.952023	-0.00126565	0.00228226	0.579312	0.991567	steroid_inhaler	177659	178570	499270	0.00108116	0.000925019	0.85558	0.39223	0.909756	NS	NS
k__Bacteria.p__Firmicutes.c__Clostridia.o__Clostridiales.f__Lachnospiraceae.g__Lachnospiraceae_noname.s__Lachnospiraceae_bacterium_8_1_57FAA.t__GCF_000185545	454	158	17	437	-0.00933492	0.00679433	0.170176	0.869397	-0.00947714	0.00949051	0.318611	0.967366	steroid_inhaler	305	125	17	288	0.00716406	0.00746731	0.338156	0.912278	0.0180618	0.0137803	0.191125	0.741694	steroid_inhaler	1124	484	57	1067	0.00107381	0.00491395	0.827061	0.980316	-0.00931839	0.00805254	0.247448	0.991567	steroid_inhaler	21662.4	17933.8	41413.2	0.00351344	-0.000361298	-0.102833	0.918095	0.982933	NS	NS
k__Bacteria.p__Bacteroidetes.c__Bacteroidia.o__Bacteroidales.f__Bacteroidaceae.g__Bacteroides.s__Bacteroides_ovatus.t__Bacteroides_ovatus_unclassified	454	301	17	437	0.000165943	0.0114088	0.988402	0.997387	-0.0213547	0.0159371	0.181074	0.923901	steroid_inhaler	305	213	17	288	-0.00649232	0.00778665	0.405093	0.912278	-0.0154224	0.0143658	0.284036	0.741694	steroid_inhaler	1124	864	57	1067	-0.000521226	0.00375651	0.889671	0.987695	0.00152296	0.00607907	0.80223	0.991567	steroid_inhaler	7682.79	16493	70864.7	0.00324374	-0.00150188	-0.463009	0.643358	0.959984	NS	NS
k__Bacteria.p__Bacteroidetes.c__Bacteroidia.o__Bacteroidales.f__Bacteroidaceae.g__Bacteroides.s__Bacteroides_ovatus	454	302	17	437	-0.00100722	0.0119316	0.932766	0.997387	-0.0211434	0.016642	0.204697	0.923901	steroid_inhaler	305	213	17	288	-0.00648604	0.00783579	0.408495	0.912278	-0.0156497	0.0144699	0.280478	0.741694	steroid_inhaler	1124	865	57	1067	-0.000537888	0.00375623	0.88616	0.987695	0.00154356	0.00607881	0.799603	0.991567	steroid_inhaler	7024.29	16286.8	70875.3	0.00325841	-0.00160145	-0.491481	0.623086	0.959984	NS	NS
k__Bacteria.p__Firmicutes.c__Bacilli.o__Lactobacillales.f__Streptococcaceae.g__Streptococcus.s__Streptococcus_salivarius.t__Streptococcus_salivarius_unclassified	454	434	17	437	-0.00123794	0.0188834	0.947762	0.997387	-0.0103039	0.0224623	0.646696	0.967366	steroid_inhaler	305	290	17	288	-0.00608048	0.0123062	0.621631	0.982842	-0.0261911	0.0221328	0.237827	0.741694	steroid_inhaler	1124	1068	57	1067	0.000880888	0.00653553	0.892807	0.987695	-0.00334229	0.0100158	0.738671	0.991567	steroid_inhaler	2804.39	6603.12	23412	0.00551993	-0.000700754	-0.12695	0.89898	0.982933	NS	NS
k__Bacteria.p__Bacteroidetes.c__Bacteroidia.o__Bacteroidales.f__Rikenellaceae.g__Alistipes.s__Alistipes_putredinis.t__GCF_000154465	454	223	17	437	-0.0141738	0.0175731	0.420356	0.882162	-0.0264257	0.0236408	0.264329	0.94303	steroid_inhaler	305	203	17	288	-0.00654968	0.0158509	0.679754	0.982842	-0.0386548	0.0278316	0.166039	0.741694	steroid_inhaler	1124	904	57	1067	-5.60979e-05	0.00751372	0.994044	0.998358	0.00150396	0.0123434	0.903046	0.991567	steroid_inhaler	3238.19	3980.07	17712.9	0.00633328	-0.00292643	-0.462072	0.644029	0.959984	NS	NS
k__Bacteria.p__Bacteroidetes.c__Bacteroidia.o__Bacteroidales.f__Bacteroidaceae.g__Bacteroides.s__Bacteroides_xylanisolvens.t__Bacteroides_xylanisolvens_unclassified	454	186	17	437	0.00450093	0.00436393	0.302948	0.869397	0.00364771	0.00595306	0.540411	0.967366	steroid_inhaler	305	142	17	288	0.00379354	0.0027959	0.175912	0.893447	0.00580758	0.00525566	0.270211	0.741694	steroid_inhaler	1124	556	57	1067	-0.000406174	0.00169917	0.811117	0.980316	-2.65206e-05	0.00284061	0.992553	0.992553	steroid_inhaler	52510.2	127925	346359	0.00137778	0.00110281	0.800424	0.423465	0.924469	NS	NS
k__Bacteria.p__Actinobacteria.c__Actinobacteria.o__Bifidobacteriales.f__Bifidobacteriaceae.g__Bifidobacterium.s__Bifidobacterium_longum	454	369	17	437	0.0207253	0.0339163	0.541471	0.935078	0.0294423	0.0461843	0.524171	0.967366	steroid_inhaler	305	270	17	288	0.0196374	0.0333562	0.556499	0.982842	0.0636966	0.0608801	0.296404	0.749992	steroid_inhaler	1124	1026	57	1067	0.0118685	0.0162567	0.465504	0.952023	0.0355061	0.0265289	0.181053	0.991567	steroid_inhaler	869.326	898.765	3783.85	0.0134208	0.0145129	1.08138	0.279529	0.84737	NS	NS
k__Bacteria.p__Bacteroidetes.c__Bacteroidia.o__Bacteroidales.f__Bacteroidaceae.g__Bacteroides	454	429	17	437	-0.0284258	0.0408904	0.487319	0.908869	-0.00859731	0.0560672	0.878209	0.980568	steroid_inhaler	305	298	17	288	-0.00280054	0.0304677	0.926825	0.982842	-0.0549451	0.0543905	0.313329	0.780985	steroid_inhaler	1124	1111	57	1067	-0.00337112	0.0145605	0.81695	0.980316	-0.0130738	0.0236523	0.580549	0.991567	steroid_inhaler	598.077	1077.26	4716.78	0.0125077	-0.00561919	-0.449259	0.653245	0.959984	NS	NS
k__Bacteria.p__Firmicutes.c__Erysipelotrichia.o__Erysipelotrichales.f__Erysipelotrichaceae	454	419	17	437	0.0162236	0.0192433	0.399649	0.869397	0.0393914	0.0268254	0.142785	0.883154	steroid_inhaler	305	291	17	288	-0.0226453	0.0233163	0.332227	0.912278	0.0412513	0.0412773	0.318533	0.782281	steroid_inhaler	1124	1069	57	1067	-0.00444163	0.0122866	0.717793	0.952023	-0.0102722	0.0202212	0.611563	0.991567	steroid_inhaler	2700.48	1839.42	6624.25	0.00946427	-0.00244221	-0.258045	0.796372	0.982933	NS	NS
k__Bacteria.p__Firmicutes.c__Clostridia.o__Clostridiales.f__Lachnospiraceae.g__Roseburia.s__Roseburia_inulinivorans.t__GCF_000174195	454	325	17	437	0.00211163	0.0115961	0.855592	0.997387	-0.000716873	0.0160122	0.964313	0.997785	steroid_inhaler	305	259	17	288	0.0189157	0.0123557	0.126848	0.816056	0.0227279	0.0230443	0.324903	0.783565	steroid_inhaler	1124	1024	57	1067	-0.00634235	0.00608383	0.29741	0.918546	-0.00767475	0.010039	0.444743	0.991567	steroid_inhaler	7436.58	6550.33	27017.5	0.00493838	-0.000774235	-0.156779	0.875419	0.982933	NS	NS
k__Bacteria.p__Bacteroidetes.c__Bacteroidia.o__Bacteroidales.f__Bacteroidaceae.g__Bacteroides.s__Bacteroides_fragilis.t__Bacteroides_fragilis_unclassified	454	224	17	437	0.0152587	0.00901434	0.0912634	0.810419	0.0227562	0.0129613	0.0799609	0.698159	steroid_inhaler	305	107	17	288	0.00101061	0.00496611	0.838888	0.982842	0.00859292	0.00877582	0.32844	0.783565	steroid_inhaler	1124	374	57	1067	-0.000189332	0.00198104	0.923878	0.989487	0.000294908	0.00326894	0.928134	0.991567	steroid_inhaler	12306.4	40547.8	254809	0.00180286	0.000586728	0.325443	0.744846	0.979443	NS	NS
k__Bacteria.p__Bacteroidetes.c__Bacteroidia.o__Bacteroidales.f__Porphyromonadaceae.g__Parabacteroides.s__Parabacteroides_merdae.t__Parabacteroides_merdae_unclassified	454	223	17	437	0.0149128	0.0116723	0.202066	0.869397	0.00517766	0.0158797	0.744556	0.967366	steroid_inhaler	305	177	17	288	0.00146669	0.0100727	0.884328	0.982842	-0.0170246	0.0177655	0.3388	0.796896	steroid_inhaler	1124	779	57	1067	-0.00334882	0.00513682	0.514584	0.952023	-0.00570196	0.0084849	0.501721	0.991567	steroid_inhaler	7339.86	9856.25	37897.6	0.00426039	-5.44208e-05	-0.0127737	0.989808	0.999744	NS	NS
k__Bacteria.p__Bacteroidetes.c__Bacteroidia.o__Bacteroidales.f__Porphyromonadaceae	454	386	17	437	0.00950677	0.0201867	0.637917	0.997387	-0.0170627	0.0269075	0.526365	0.967366	steroid_inhaler	305	274	17	288	-0.0126838	0.0140675	0.367984	0.912278	-0.0233546	0.0247204	0.345664	0.801747	steroid_inhaler	1124	1071	57	1067	-0.00420109	0.00738957	0.569799	0.952023	-0.00432947	0.0121089	0.720754	0.991567	steroid_inhaler	2453.97	5053.22	18313.1	0.00622329	-0.00455843	-0.73248	0.463876	0.924469	NS	NS
k__Bacteria.p__Firmicutes.c__Clostridia.o__Clostridiales.f__Lachnospiraceae.g__Lachnospiraceae_noname	454	443	17	437	7.59051e-05	0.0235521	0.99743	0.999407	0.0158117	0.0324793	0.626659	0.967366	steroid_inhaler	305	305	17	288	-0.0206175	0.0115901	0.0762933	0.76929	-0.0197847	0.0214546	0.3573	0.817386	steroid_inhaler	1124	1121	57	1067	0.00420716	0.00591159	0.476813	0.952023	0.00197981	0.00965716	0.837604	0.991567	steroid_inhaler	1802.78	7444.39	28614.9	0.00513923	-0.000870543	-0.169392	0.865488	0.982933	NS	NS
k__Bacteria.p__Actinobacteria.c__Actinobacteria.o__Bifidobacteriales.f__Bifidobacteriaceae.g__Bifidobacterium.s__Bifidobacterium_catenulatum.t__GCF_000173455	454	83	17	437	0.00614184	0.0145338	0.672802	0.997387	0.0138729	0.0191991	0.470362	0.967366	steroid_inhaler	305	81	17	288	0.0200903	0.0143996	0.163996	0.881624	0.0237201	0.0267417	0.375882	0.848274	steroid_inhaler	1124	380	57	1067	0.00195334	0.00491893	0.691368	0.952023	0.0173808	0.00824345	0.0352376	0.913447	steroid_inhaler	4734.14	4822.79	41329.4	0.00443302	0.00406195	0.916295	0.359512	0.88611	NS	NS
k__Bacteria.p__Firmicutes.c__Clostridia.o__Clostridiales.f__Eubacteriaceae.g__Eubacterium.s__Eubacterium_ventriosum.t__GCF_000153885	454	188	17	437	0.00714576	0.0091156	0.433521	0.882162	0.0094821	0.012645	0.45378	0.967366	steroid_inhaler	305	200	17	288	-0.0124158	0.00912496	0.174659	0.893447	-0.0140627	0.0165483	0.39621	0.882227	steroid_inhaler	1124	844	57	1067	-0.0115127	0.00504752	0.0227448	0.721963	-0.00476599	0.00827613	0.564823	0.991567	steroid_inhaler	12034.6	12009.9	39250.3	0.00397481	-0.00813642	-2.047	0.0406583	0.471972	NS	NS
k__Bacteria.p__Bacteroidetes.c__Bacteroidia.o__Bacteroidales.f__Bacteroidaceae.g__Bacteroides.s__Bacteroides_vulgatus.t__Bacteroides_vulgatus_unclassified	454	340	17	437	-0.000393858	0.0226396	0.986128	0.997387	0.0208236	0.0308625	0.500253	0.967366	steroid_inhaler	305	244	17	288	-0.0133252	0.012422	0.284279	0.912278	-0.0188153	0.0225837	0.405531	0.891102	steroid_inhaler	1124	939	57	1067	-0.00602742	0.00621433	0.332297	0.921152	-0.00682771	0.0102078	0.50372	0.991567	steroid_inhaler	1951.03	6480.62	25894.7	0.00539742	-0.007085	-1.31266	0.189296	0.752677	NS	NS
k__Bacteria.p__Firmicutes.c__Bacilli.o__Lactobacillales.f__Lactobacillaceae.g__Lactobacillus.s__Lactobacillus_sakei.t__Lactobacillus_sakei_unclassified	454	86	17	437	-0.00114593	0.00721396	0.873861	0.997387	-0.00736387	0.0102603	0.47336	0.967366	steroid_inhaler	305	56	17	288	-0.00137658	0.00557004	0.80497	0.982842	0.00709408	0.00884531	0.423265	0.897368	steroid_inhaler	1124	206	57	1067	-0.00216092	0.00181123	0.233095	0.861484	-0.00500047	0.00299258	0.0950215	0.913447	steroid_inhaler	19215.5	32231.7	304827	0.00167536	-0.00203522	-1.2148	0.224443	0.782927	NS	NS
k__Bacteria.p__Firmicutes.c__Clostridia.o__Clostridiales.f__Peptostreptococcaceae.g__Peptostreptococcaceae_noname.s__Peptostreptococcaceae_noname_unclassified	454	248	17	437	0.0128406	0.00829115	0.122195	0.869397	0.0125166	0.0113361	0.270226	0.94303	steroid_inhaler	305	207	17	288	0.00719585	0.00762409	0.346034	0.912278	0.0116394	0.0145976	0.425976	0.897368	steroid_inhaler	1124	868	57	1067	-0.00490987	0.00681796	0.471591	0.952023	-0.00601882	0.0111447	0.589267	0.991567	steroid_inhaler	14546.9	17203.8	21512.5	0.00433298	0.00384811	0.888098	0.374488	0.893421	NS	NS
k__Bacteria.p__Firmicutes.c__Clostridia.o__Clostridiales.f__Lachnospiraceae.g__Lachnospiraceae_noname.s__Lachnospiraceae_bacterium_3_1_57FAA_CT1.t__GCF_000218405	454	87	17	437	0.0114517	0.00380829	0.00278972	0.101863	0.0065029	0.00507953	0.201216	0.923901	steroid_inhaler	305	75	17	288	-0.00324125	0.00337586	0.337769	0.912278	-0.00488277	0.00617589	0.429877	0.897368	steroid_inhaler	1124	211	57	1067	0.00061478	0.00228283	0.787744	0.975099	-0.00272186	0.00368357	0.460118	0.991567	steroid_inhaler	68951	87747	191890	0.00169373	0.0017877	1.05548	0.291206	0.853183	NS	NS
k__Bacteria.p__Proteobacteria.c__Betaproteobacteria.o__Burkholderiales.f__Sutterellaceae	454	300	17	437	-0.00157507	0.00725899	0.828326	0.997387	-0.002164	0.0101519	0.831313	0.967366	steroid_inhaler	305	134	17	288	-0.00276622	0.00290195	0.341277	0.912278	-0.00446927	0.00550716	0.41782	0.897368	steroid_inhaler	1124	563	57	1067	-0.000295202	0.00186457	0.874232	0.987695	0.00042127	0.00305203	0.890244	0.991567	steroid_inhaler	18977.9	118746	287636	0.00153328	-0.00104213	-0.679673	0.496712	0.932032	NS	NS
k__Bacteria.p__Bacteroidetes.c__Bacteroidia.o__Bacteroidales.f__Bacteroidaceae.g__Bacteroides.s__Bacteroides_fragilis	454	227	17	437	0.0158862	0.0111704	0.155711	0.869397	0.0349312	0.0153118	0.0230757	0.393753	steroid_inhaler	305	107	17	288	0.000436665	0.00514588	0.932434	0.983387	0.00702399	0.00903163	0.437467	0.901938	steroid_inhaler	1124	377	57	1067	-0.000230278	0.00199542	0.908147	0.989487	7.49007e-05	0.00329537	0.981871	0.991567	steroid_inhaler	8014.27	37764.3	251149	0.00183516	0.000289539	0.157773	0.874636	0.982933	NS	NS
k__Bacteria.p__Firmicutes.c__Clostridia.o__Clostridiales.f__Lachnospiraceae.g__Coprococcus.s__Coprococcus_comes.t__GCF_000155875	454	300	17	437	-0.0217569	0.0192432	0.258831	0.869397	-0.00652445	0.0261298	0.802954	0.967366	steroid_inhaler	305	264	17	288	0.0140874	0.0171004	0.410711	0.912278	0.0234373	0.0305834	0.444157	0.904564	steroid_inhaler	1124	1047	57	1067	-0.0174254	0.00822201	0.03428	0.721963	-0.025608	0.0134275	0.0567695	0.913447	steroid_inhaler	2700.51	3419.7	14792.6	0.00691503	-0.0128317	-1.85563	0.0635065	0.482072	NS	NS
k__Bacteria.p__Firmicutes.c__Erysipelotrichia.o__Erysipelotrichales.f__Erysipelotrichaceae.g__Coprobacillus	454	189	17	437	0.0186152	0.00526719	0.000454939	0.0336655	0.0265458	0.00729717	0.000313447	0.0523457	steroid_inhaler	305	82	17	288	-0.00888457	0.00753657	0.239394	0.912278	-0.0102247	0.0138418	0.460756	0.916027	steroid_inhaler	1124	201	57	1067	0.00568828	0.00256017	0.0264943	0.721963	0.000949891	0.0041647	0.819626	0.991567	steroid_inhaler	36044.8	17605.7	152567	0.0022021	0.00670363	3.0442	0.002333	0.143364	NS	NS
k__Bacteria.p__Firmicutes.c__Erysipelotrichia.o__Erysipelotrichales.f__Erysipelotrichaceae.g__Erysipelotrichaceae_noname.s__Eubacterium_biforme.t__GCF_000156655	454	92	17	437	0.0123332	0.0147146	0.402407	0.869397	0.0260926	0.0201706	0.196573	0.923901	steroid_inhaler	305	117	17	288	-0.0262802	0.0210066	0.211899	0.912278	0.0279662	0.0374943	0.456404	0.916027	steroid_inhaler	1124	511	57	1067	-0.00954578	0.0116176	0.411442	0.952023	-0.00197437	0.0192514	0.918334	0.991567	steroid_inhaler	4618.5	2266.15	7409.19	0.00836422	-0.00512952	-0.61327	0.539698	0.951731	NS	NS
k__Bacteria.p__Firmicutes.c__Clostridia.o__Clostridiales.f__Eubacteriaceae.g__Eubacterium.s__Eubacterium_rectale.t__Eubacterium_rectale_unclassified	454	343	17	437	0.0194119	0.0476409	0.683868	0.997387	-0.00986928	0.0657445	0.88075	0.980568	steroid_inhaler	305	285	17	288	0.0203635	0.0446762	0.648865	0.982842	-0.0331913	0.080286	0.679641	0.918406	steroid_inhaler	1124	1093	57	1067	-0.0201247	0.0219267	0.358913	0.921152	-0.0742548	0.0361785	0.0403667	0.913447	steroid_inhaler	440.596	501.01	2079.96	0.0181922	-0.00764614	-0.420299	0.674267	0.959984	NS	NS
k__Bacteria.p__Firmicutes	454	454	17	437	0.0408565	0.045497	0.369677	0.869397	0.0490668	0.0618537	0.428093	0.967366	steroid_inhaler	305	305	17	288	0.0142697	0.0468268	0.760782	0.982842	-0.0309173	0.0825514	0.708316	0.918406	steroid_inhaler	1124	1124	57	1067	-0.0194258	0.0229516	0.397522	0.948255	-0.0615368	0.0375039	0.101129	0.913447	steroid_inhaler	483.096	456.049	1898.34	0.018773	-0.00374679	-0.199584	0.841806	0.982933	NS	NS
k__Bacteria.p__Firmicutes.c__Erysipelotrichia.o__Erysipelotrichales.f__Erysipelotrichaceae.g__Holdemania	454	182	17	437	-0.00222907	0.00213828	0.29778	0.869397	-1.42248e-05	0.00297791	0.996191	0.997785	steroid_inhaler	305	151	17	288	-0.00336327	0.00232726	0.149478	0.881624	-0.00157489	0.00410465	0.701526	0.918406	steroid_inhaler	1124	529	57	1067	-5.09941e-06	0.000995383	0.995913	0.998358	-0.00279784	0.00162933	0.086239	0.913447	steroid_inhaler	218711	184633	1.0093e+06	0.000841364	-0.000788337	-0.936975	0.348772	0.88611	NS	NS
k__Bacteria.p__Bacteroidetes.c__Bacteroidia.o__Bacteroidales.f__Bacteroidaceae.g__Bacteroides.s__Bacteroides_uniformis.t__Bacteroides_uniformis_unclassified	454	353	17	437	-0.00306159	0.0261701	0.906923	0.997387	-0.0277963	0.0360694	0.441384	0.967366	steroid_inhaler	305	268	17	288	0.00445298	0.0160442	0.78156	0.982842	0.00953738	0.0289888	0.742424	0.918406	steroid_inhaler	1124	1050	57	1067	-0.00402681	0.00862744	0.640774	0.952023	-0.0219805	0.0141999	0.121934	0.925591	steroid_inhaler	1460.13	3884.77	13435	0.00729716	-0.00219765	-0.301164	0.763289	0.982933	NS	NS
k__Bacteria.p__Actinobacteria.c__Actinobacteria.o__Bifidobacteriales.f__Bifidobacteriaceae.g__Bifidobacterium.s__Bifidobacterium_longum.t__Bifidobacterium_longum_unclassified	454	369	17	437	0.0228349	0.033624	0.497419	0.908869	0.0305491	0.0458829	0.505924	0.967366	steroid_inhaler	305	269	17	288	0.0169916	0.0334176	0.611507	0.982842	0.0400702	0.0611859	0.513112	0.918406	steroid_inhaler	1124	1025	57	1067	0.0144128	0.0160731	0.37007	0.921152	0.0391224	0.0262308	0.136131	0.947248	steroid_inhaler	884.507	895.467	3870.82	0.0133029	0.0161398	1.21325	0.225033	0.782927	NS	NS
k__Bacteria.p__Firmicutes.c__Clostridia.o__Clostridiales.f__Lachnospiraceae.g__Anaerostipes	454	392	17	437	-0.00177028	0.00772637	0.818883	0.997387	0.00350666	0.0104882	0.7383	0.967366	steroid_inhaler	305	293	17	288	-0.00508644	0.00722318	0.481888	0.949024	0.00634622	0.0133428	0.634748	0.918406	steroid_inhaler	1124	1074	57	1067	0.00188756	0.00416306	0.650345	0.952023	0.0102024	0.00677603	0.13245	0.947248	steroid_inhaler	16751.3	19166.5	57699.9	0.00326829	-0.000194748	-0.0595872	0.952484	0.999744	NS	NS
k__Bacteria.p__Firmicutes.c__Erysipelotrichia.o__Erysipelotrichales.f__Erysipelotrichaceae.g__Coprobacillus.s__Coprobacillus_unclassified	454	185	17	437	0.0142585	0.00520491	0.00641789	0.158308	0.0235586	0.00718415	0.00113767	0.0893145	steroid_inhaler	305	80	17	288	-0.00778268	0.00738274	0.292658	0.912278	-0.00881159	0.0134798	0.513881	0.918406	steroid_inhaler	1124	192	57	1067	0.00680637	0.00230694	0.00323995	0.247316	0.00272731	0.00374148	0.466198	0.991567	steroid_inhaler	36912.6	18347	187900	0.00202794	0.00683685	3.37134	0.000748046	0.124924	NS	NS
k__Bacteria.p__Actinobacteria.c__Actinobacteria.o__Coriobacteriales.f__Coriobacteriaceae.g__Eggerthella.s__Eggerthella_unclassified	454	329	17	437	0.0325109	0.0109715	0.00321191	0.101863	0.0360565	0.0149204	0.0161215	0.358711	steroid_inhaler	305	216	17	288	-0.00932169	0.00917867	0.310667	0.912278	0.00550058	0.0165051	0.739203	0.918406	steroid_inhaler	1124	663	57	1067	0.00814111	0.00314191	0.00969349	0.554952	0.00249703	0.00514747	0.627708	0.991567	steroid_inhaler	8307.46	11869.7	101301	0.00286913	0.00810137	2.82363	0.00474834	0.182186	NS	NS
k__Bacteria.p__Bacteroidetes.c__Bacteroidia.o__Bacteroidales.f__Porphyromonadaceae.g__Odoribacter	454	184	17	437	-0.00471786	0.00548186	0.38992	0.869397	-0.00586551	0.00752787	0.436351	0.967366	steroid_inhaler	305	100	17	288	-0.000182877	0.00244603	0.940456	0.986457	-0.00266967	0.00451719	0.555075	0.918406	steroid_inhaler	1124	398	57	1067	-0.00455692	0.00208906	0.0293713	0.721963	-0.0016361	0.00347658	0.638019	0.991567	steroid_inhaler	33277	167138	229139	0.00152578	-0.00286746	-1.87934	0.0601976	0.482072	NS	NS
k__Bacteria.p__Bacteroidetes.c__Bacteroidia.o__Bacteroidales.f__Bacteroidaceae.g__Bacteroides.s__Bacteroides_dorei.t__Bacteroides_dorei_unclassified	454	257	17	437	-0.0109805	0.0152718	0.472533	0.896601	-0.0274637	0.0214545	0.20129	0.923901	steroid_inhaler	305	187	17	288	0.0159184	0.0113569	0.162087	0.881624	-0.0118795	0.0199981	0.553014	0.918406	steroid_inhaler	1124	808	57	1067	-0.00871332	0.00584914	0.136596	0.831173	-0.00937467	0.00958364	0.328201	0.991567	steroid_inhaler	4287.67	7753.17	29229.1	0.00492247	-0.00432144	-0.877902	0.379997	0.893796	NS	NS
k__Bacteria.p__Firmicutes.c__Clostridia.o__Clostridiales.f__Eubacteriaceae.g__Eubacterium.s__Eubacterium_eligens.t__GCF_000146185	454	232	17	437	-0.0122047	0.0108472	0.261152	0.869397	-0.0317423	0.0154366	0.0404204	0.519247	steroid_inhaler	305	195	17	288	0.0103284	0.00896027	0.249971	0.912278	0.00551661	0.0160597	0.731494	0.918406	steroid_inhaler	1124	887	57	1067	-0.00746942	0.00499451	0.135063	0.831173	0.0045367	0.00823158	0.581658	0.991567	steroid_inhaler	8498.95	12455.4	40088	0.00404748	-0.00449716	-1.1111	0.266525	0.84737	NS	NS
k__Bacteria.p__Firmicutes.c__Clostridia.o__Clostridiales.f__Lachnospiraceae.g__Coprococcus	454	341	17	437	-0.0238175	0.0241116	0.323795	0.869397	-0.0159306	0.0338103	0.637775	0.967366	steroid_inhaler	305	287	17	288	0.022699	0.0241709	0.34844	0.912278	0.0265429	0.0431213	0.538729	0.918406	steroid_inhaler	1124	1088	57	1067	-0.0204862	0.0114971	0.0750455	0.831173	-0.0128606	0.0186459	0.490516	0.991567	steroid_inhaler	1720.08	1711.65	7565.23	0.00953595	-0.0142856	-1.49808	0.134114	0.678697	NS	NS
k__Bacteria.p__Firmicutes.c__Clostridia.o__Clostridiales.f__Lachnospiraceae.g__Roseburia	454	411	17	437	0.00600243	0.0195532	0.759006	0.997387	-0.00993233	0.0271189	0.714374	0.967366	steroid_inhaler	305	302	17	288	0.0172331	0.0172811	0.319465	0.912278	-0.0144044	0.0312237	0.644943	0.918406	steroid_inhaler	1124	1120	57	1067	-0.0131672	0.00763265	0.0847829	0.831173	-0.0140536	0.0126188	0.265655	0.991567	steroid_inhaler	2615.56	3348.55	17165.2	0.00657534	-0.00659824	-1.00348	0.315628	0.878498	NS	NS
k__Bacteria.p__Firmicutes.c__Clostridia.o__Clostridiales.f__Lachnospiraceae.g__Blautia.s__Ruminococcus_obeum	454	423	17	437	-0.00496887	0.0166977	0.766167	0.997387	-0.00625057	0.0228485	0.784561	0.967366	steroid_inhaler	305	305	17	288	-0.0112106	0.014531	0.441029	0.91765	0.0114787	0.026638	0.666885	0.918406	steroid_inhaler	1124	1121	57	1067	-0.0124741	0.00724293	0.0853011	0.831173	0.0135157	0.0116988	0.248219	0.991567	steroid_inhaler	3586.65	4735.98	19062.2	0.0060429	-0.0112726	-1.86543	0.0621205	0.482072	NS	NS
k__Bacteria.p__Firmicutes.c__Clostridia.o__Clostridiales.f__Lachnospiraceae.g__Dorea	454	418	17	437	0.0141491	0.0225338	0.530396	0.935078	-0.0026945	0.0311184	0.931042	0.981329	steroid_inhaler	305	304	17	288	0.00258281	0.0193254	0.893771	0.982842	0.0137575	0.0350192	0.694742	0.918406	steroid_inhaler	1124	1122	57	1067	-0.0155222	0.00938973	0.0985907	0.831173	-0.00110758	0.015309	0.942338	0.991567	steroid_inhaler	1969.38	2677.57	11342.1	0.0079084	-0.00883567	-1.11725	0.263887	0.84737	NS	NS
k__Bacteria.p__Bacteroidetes.c__Bacteroidia.o__Bacteroidales.f__Porphyromonadaceae.g__Parabacteroides.s__Parabacteroides_distasonis.t__Parabacteroides_distasonis_unclassified	454	257	17	437	-0.00205661	0.00795758	0.796187	0.997387	-0.00827643	0.010814	0.444532	0.967366	steroid_inhaler	305	195	17	288	5.82256e-05	0.00581568	0.992019	0.998949	-0.00485816	0.0104151	0.641287	0.918406	steroid_inhaler	1124	791	57	1067	-0.00420543	0.00265201	0.113085	0.831173	-0.00511772	0.00431305	0.235668	0.991567	steroid_inhaler	15792	29566.4	142184	0.00230914	-0.00335231	-1.45176	0.146569	0.679916	NS	NS
k__Bacteria.p__Firmicutes.c__Clostridia.o__Clostridiales.f__Lachnospiraceae.g__Dorea.s__Dorea_longicatena.t__GCF_000154065	454	325	17	437	0.00995987	0.0222497	0.654635	0.997387	-0.00660806	0.0304745	0.828446	0.967366	steroid_inhaler	305	285	17	288	4.3834e-05	0.0194984	0.998208	0.998949	0.0184448	0.0352371	0.601103	0.918406	steroid_inhaler	1124	1074	57	1067	-0.0172468	0.0100768	0.0872605	0.831173	-0.00261659	0.0163953	0.873231	0.991567	steroid_inhaler	2020	2630.27	9848.08	0.00830502	-0.0103194	-1.24255	0.214034	0.777037	NS	NS
k__Bacteria.p__Firmicutes.c__Bacilli	454	452	17	437	0.033506	0.0400576	0.403369	0.869397	0.00551057	0.0492765	0.911016	0.981329	steroid_inhaler	305	301	17	288	0.0405612	0.0250902	0.107056	0.794686	0.022874	0.0419443	0.585996	0.918406	steroid_inhaler	1124	1115	57	1067	0.0169695	0.0141682	0.231284	0.861484	-0.0111443	0.0226703	0.623116	0.991567	steroid_inhaler	623.205	1588.52	4981.62	0.0117906	0.0236119	2.00261	0.0452189	0.471972	NS	NS
k__Bacteria.p__Firmicutes.c__Bacilli.o__Lactobacillales	454	451	17	437	0.0339538	0.0400527	0.397062	0.869397	0.00590939	0.049327	0.904703	0.981329	steroid_inhaler	305	301	17	288	0.0406242	0.0250985	0.10663	0.794686	0.0229387	0.041957	0.585051	0.918406	steroid_inhaler	1124	1115	57	1067	0.016996	0.0141578	0.230215	0.861484	-0.0111613	0.0226536	0.622331	0.991567	steroid_inhaler	623.356	1587.47	4988.91	0.0117853	0.023674	2.00877	0.0445617	0.471972	NS	NS
k__Bacteria.p__Firmicutes.c__Clostridia.o__Clostridiales.f__Ruminococcaceae.g__Subdoligranulum	454	426	17	437	0.0584225	0.0282285	0.0390731	0.410977	0.0945932	0.0383584	0.0140835	0.358711	steroid_inhaler	305	305	17	288	-0.00989325	0.0268333	0.71262	0.982842	0.0204043	0.0481284	0.671944	0.918406	steroid_inhaler	1124	1122	57	1067	-0.0170065	0.0131453	0.196025	0.861484	-0.00361064	0.0215393	0.866906	0.991567	steroid_inhaler	1254.94	1388.84	5787.1	0.0108909	-0.00460705	-0.423018	0.672282	0.959984	NS	NS
k__Bacteria.p__Firmicutes.c__Clostridia.o__Clostridiales.f__Ruminococcaceae.g__Subdoligranulum.s__Subdoligranulum_unclassified	454	426	17	437	0.057637	0.0280831	0.0407275	0.410977	0.0914923	0.0382363	0.0171838	0.358711	steroid_inhaler	305	305	17	288	-0.0094418	0.0268343	0.725196	0.982842	0.019707	0.0481176	0.682462	0.918406	steroid_inhaler	1124	1122	57	1067	-0.0172812	0.0131337	0.188516	0.861484	-0.0034572	0.0215145	0.872367	0.991567	steroid_inhaler	1267.97	1388.74	5797.29	0.010876	-0.00475682	-0.437369	0.661844	0.959984	NS	NS
k__Bacteria.p__Actinobacteria.c__Actinobacteria.o__Actinomycetales	454	286	17	437	0.00335013	0.00358474	0.350561	0.869397	-0.00375872	0.0044305	0.396771	0.967366	steroid_inhaler	305	185	17	288	0.00173196	0.00344392	0.615411	0.982842	0.00352196	0.0061403	0.566751	0.918406	steroid_inhaler	1124	769	57	1067	0.00223595	0.0018622	0.230124	0.861484	-0.000933554	0.00289969	0.747554	0.991567	steroid_inhaler	77818.8	84312.8	288369	0.00148988	0.00233409	1.56662	0.117203	0.65029	NS	NS
k__Bacteria	454	454	17	437	-0.00692774	0.0258881	0.789131	0.997387	-0.0211078	0.0348201	0.544731	0.967366	steroid_inhaler	305	305	17	288	-0.00822884	0.0231183	0.722136	0.982842	-0.0151401	0.0414132	0.71497	0.918406	steroid_inhaler	1124	1124	57	1067	0.0209758	0.0168743	0.214107	0.861484	0.0198449	0.0274532	0.469921	0.991567	steroid_inhaler	1492.1	1871.06	3511.95	0.0120603	0.00697186	0.578081	0.563209	0.959984	NS	NS
k__Bacteria.p__Firmicutes.c__Clostridia.o__Clostridiales.f__Lachnospiraceae.g__Roseburia.s__Roseburia_intestinalis.t__Roseburia_intestinalis_unclassified	454	276	17	437	0.016676	0.0168725	0.323537	0.869397	-0.00233911	0.023598	0.921092	0.981329	steroid_inhaler	305	205	17	288	0.00523023	0.0134335	0.697308	0.982842	-0.00800612	0.0239636	0.73858	0.918406	steroid_inhaler	1124	829	57	1067	-0.00722612	0.00638925	0.258308	0.87388	-0.0141227	0.0105599	0.181382	0.991567	steroid_inhaler	3512.69	5541.4	24496.3	0.00545948	-0.00266623	-0.488367	0.62529	0.959984	NS	NS
k__Bacteria.p__Firmicutes.c__Clostridia.o__Clostridiales	454	453	17	437	0.0387922	0.0509999	0.447287	0.888238	0.0370738	0.0697006	0.595093	0.967366	steroid_inhaler	305	305	17	288	-0.0345477	0.0436846	0.429664	0.912278	-0.0544166	0.0788093	0.490496	0.918406	steroid_inhaler	1124	1124	57	1067	-0.022085	0.0220745	0.317297	0.91976	-0.0456454	0.0360248	0.205411	0.991567	steroid_inhaler	384.469	524.015	2052.2	0.0183782	-0.0163854	-0.891563	0.372627	0.893421	NS	NS
k__Bacteria.p__Firmicutes.c__Clostridia.o__Clostridiales.f__Eubacteriaceae.g__Eubacterium.s__Eubacterium_hallii.t__GCF_000173975	454	364	17	437	0.00381785	0.0188685	0.839745	0.997387	-0.00744839	0.0260131	0.774773	0.967366	steroid_inhaler	305	296	17	288	-0.0143601	0.0164864	0.384441	0.912278	-0.0182421	0.0294811	0.5366	0.918406	steroid_inhaler	1124	1105	57	1067	-0.00791986	0.00842865	0.347608	0.921152	0.000565771	0.0137962	0.967296	0.991567	steroid_inhaler	2808.84	3679.14	14076.2	0.0069734	-0.00746884	-1.07105	0.284148	0.84737	NS	NS
k__Bacteria.p__Proteobacteria.c__Gammaproteobacteria	454	346	17	437	-0.012131	0.014237	0.394669	0.869397	-0.00867928	0.0189723	0.6476	0.967366	steroid_inhaler	305	225	17	288	0.00470997	0.00721369	0.514335	0.976534	-0.00837601	0.013128	0.52404	0.918406	steroid_inhaler	1124	855	57	1067	0.00397438	0.00414117	0.337411	0.921152	-0.0044853	0.00662931	0.498821	0.991567	steroid_inhaler	4933.58	19217	58311.5	0.00348235	0.00318225	0.913821	0.360811	0.88611	NS	NS
k__Bacteria.p__Firmicutes.c__Bacilli.o__Lactobacillales.f__Streptococcaceae.g__Streptococcus.s__Streptococcus_parasanguinis.t__Streptococcus_parasanguinis_unclassified	454	393	17	437	0.0156125	0.012785	0.222706	0.869397	0.0156289	0.0154977	0.313867	0.967366	steroid_inhaler	305	245	17	288	0.0116105	0.00774605	0.135024	0.840635	-0.00896338	0.0130323	0.492236	0.918406	steroid_inhaler	1124	934	57	1067	-0.00109161	0.00344099	0.751124	0.952023	-0.00455125	0.00547045	0.405618	0.991567	steroid_inhaler	6117.8	16666.3	84456.5	0.00305366	0.00183535	0.601033	0.547818	0.952975	NS	NS
k__Bacteria.p__Firmicutes.c__Clostridia.o__Clostridiales.f__Ruminococcaceae.g__Ruminococcus.s__Ruminococcus_lactaris.t__Ruminococcus_lactaris_unclassified	454	169	17	437	0.0114116	0.015426	0.459844	0.888238	0.00638089	0.0214698	0.766469	0.967366	steroid_inhaler	305	142	17	288	-0.0155254	0.0152703	0.310124	0.912278	0.0104069	0.0279041	0.709485	0.918406	steroid_inhaler	1124	668	57	1067	-0.00595317	0.00886349	0.501945	0.952023	-0.000483788	0.0145326	0.97345	0.991567	steroid_inhaler	4202.36	4288.5	12728.9	0.00686483	-0.00444878	-0.648054	0.51695	0.945476	NS	NS
k__Bacteria.p__Firmicutes.c__Bacilli.o__Lactobacillales.f__Streptococcaceae.g__Streptococcus.s__Streptococcus_thermophilus.t__Streptococcus_thermophilus_unclassified	454	291	17	437	0.00813738	0.0180921	0.6531	0.997387	0.0081706	0.0251073	0.745034	0.967366	steroid_inhaler	305	168	17	288	0.010238	0.0103696	0.324338	0.912278	-0.00644373	0.0180785	0.721821	0.918406	steroid_inhaler	1124	868	57	1067	0.00950996	0.0119412	0.425971	0.952023	-0.00280116	0.0199712	0.888481	0.991567	steroid_inhaler	3055.08	9299.91	7012.96	0.00718552	0.00964302	1.34201	0.179594	0.731516	NS	NS
k__Bacteria.p__Firmicutes.c__Clostridia.o__Clostridiales.f__Ruminococcaceae.g__Ruminococcus.s__Ruminococcus_callidus.t__GCF_000468015	454	126	17	437	-0.00329662	0.00902504	0.715083	0.997387	-0.00799014	0.0123823	0.519115	0.967366	steroid_inhaler	305	126	17	288	0.00450442	0.00440089	0.306996	0.912278	0.00529852	0.00798059	0.507403	0.918406	steroid_inhaler	1124	559	57	1067	-0.00152486	0.00469785	0.745555	0.952023	-0.00501261	0.00778821	0.519963	0.991567	steroid_inhaler	12277.3	51632.1	45310.8	0.00302586	0.00112623	0.3722	0.709744	0.959984	NS	NS
k__Bacteria.p__Firmicutes.c__Negativicutes.o__Selenomonadales	454	413	17	437	-0.0151722	0.0307335	0.621787	0.997387	-0.0167933	0.0429064	0.695717	0.967366	steroid_inhaler	305	272	17	288	0.0210781	0.0283108	0.457145	0.924341	0.0279413	0.0509704	0.584027	0.918406	steroid_inhaler	1124	983	57	1067	-0.00674202	0.0155569	0.664825	0.952023	0.00447748	0.0257222	0.861843	0.991567	steroid_inhaler	1058.71	1247.66	4131.92	0.0124628	-0.00273708	-0.219621	0.826167	0.982933	NS	NS
k__Bacteria.p__Bacteroidetes.c__Bacteroidia.o__Bacteroidales.f__Bacteroidales_noname.g__Bacteroidales_noname.s__Bacteroidales_bacterium_ph8.t__GCF_000311925	454	213	17	437	0.000327286	0.00622024	0.958062	0.997387	-0.0123835	0.0087634	0.158423	0.923901	steroid_inhaler	305	170	17	288	-0.00424007	0.00615279	0.49128	0.957747	-0.0061835	0.0112088	0.581648	0.918406	steroid_inhaler	1124	795	57	1067	-0.00225662	0.00324992	0.4876	0.952023	-0.00363654	0.00533762	0.495827	0.991567	steroid_inhaler	25845.6	26415.3	94679.5	0.00260873	-0.0021587	-0.827488	0.40796	0.910407	NS	NS
k__Bacteria.p__Firmicutes.c__Clostridia.o__Clostridiales.f__Lachnospiraceae.g__Lachnospiraceae_noname.s__Lachnospiraceae_bacterium_5_1_63FAA.t__GCF_000185525	454	368	17	437	0.00936732	0.00788696	0.23561	0.869397	0.0190475	0.0109812	0.0836119	0.698159	steroid_inhaler	305	290	17	288	0.00454227	0.00698635	0.516096	0.976534	0.00562527	0.0127094	0.658419	0.918406	steroid_inhaler	1124	1084	57	1067	0.0013547	0.00353317	0.70148	0.952023	0.00259479	0.00585998	0.658003	0.991567	steroid_inhaler	16076.1	20488	80107.1	0.00292764	0.00301851	1.03104	0.302523	0.871059	NS	NS
k__Bacteria.p__Firmicutes.c__Clostridia.o__Clostridiales.f__Clostridiaceae.g__Clostridium.s__Clostridium_leptum.t__GCF_000154345	454	255	17	437	0.0102225	0.00478516	0.0332229	0.388184	0.0113322	0.00642219	0.0784335	0.698159	steroid_inhaler	305	252	17	288	0.00127389	0.0048464	0.792855	0.982842	0.00630317	0.00925933	0.496671	0.918406	steroid_inhaler	1124	918	57	1067	-0.000768169	0.00236684	0.74558	0.952023	-0.00387051	0.00375819	0.303299	0.991567	steroid_inhaler	43672.3	42575.7	178509	0.00194346	0.00137316	0.706553	0.479845	0.932032	NS	NS
k__Bacteria.p__Firmicutes.c__Clostridia.o__Clostridiales.f__Eubacteriaceae.g__Eubacterium.s__Eubacterium_siraeum.t__Eubacterium_siraeum_unclassified	454	156	17	437	-0.00516844	0.0129762	0.690602	0.997387	-0.0313582	0.0178466	0.079673	0.698159	steroid_inhaler	305	181	17	288	0.0051723	0.0111346	0.642621	0.982842	-0.0107134	0.0221543	0.629097	0.918406	steroid_inhaler	1124	756	57	1067	0.00349442	0.00689126	0.612201	0.952023	0.00365692	0.0113035	0.746364	0.991567	steroid_inhaler	5938.86	8065.89	21057.3	0.00534049	0.00241308	0.451846	0.65138	0.959984	NS	NS
k__Bacteria.p__Firmicutes.c__Clostridia.o__Clostridiales.f__Lachnospiraceae.g__Blautia	454	449	17	437	0.0177358	0.0347982	0.610538	0.997387	0.0766784	0.0481247	0.111888	0.812407	steroid_inhaler	305	305	17	288	-0.0094594	0.01899	0.618774	0.982842	0.0184924	0.0342739	0.589979	0.918406	steroid_inhaler	1124	1124	57	1067	-0.00578933	0.00973881	0.552327	0.952023	-0.000278552	0.0154609	0.985629	0.991567	steroid_inhaler	825.82	2772.99	10543.6	0.00840889	-0.00513524	-0.610692	0.541404	0.951731	NS	NS
k__Bacteria.p__Firmicutes.c__Clostridia.o__Clostridiales.f__Lachnospiraceae.g__Blautia.s__Ruminococcus_torques	454	446	17	437	0.0147328	0.0202692	0.467707	0.895095	0.0438017	0.0289059	0.130495	0.863128	steroid_inhaler	305	305	17	288	0.00489936	0.0157264	0.755615	0.982842	0.0102998	0.0282548	0.715758	0.918406	steroid_inhaler	1124	1124	57	1067	-0.00573214	0.00844035	0.497194	0.952023	-0.0129705	0.013689	0.343592	0.991567	steroid_inhaler	2434.03	4043.33	14037.2	0.00698183	-0.00120857	-0.173103	0.862571	0.982933	NS	NS
k__Bacteria.p__Bacteroidetes.c__Bacteroidia.o__Bacteroidales.f__Rikenellaceae.g__Alistipes.s__Alistipes_shahii.t__GCF_000210575	454	195	17	437	-0.00844586	0.00730337	0.24814	0.869397	-0.0110408	0.0100171	0.271051	0.94303	steroid_inhaler	305	183	17	288	0.00149389	0.00670851	0.823934	0.982842	-0.00407345	0.0118879	0.732133	0.918406	steroid_inhaler	1124	850	57	1067	-0.00284595	0.00380085	0.454156	0.952023	0.00335741	0.00623082	0.59011	0.991567	steroid_inhaler	18747.9	22220.2	69221.1	0.00301252	-0.00292358	-0.970476	0.331809	0.88611	NS	NS
k__Bacteria.p__Actinobacteria.c__Actinobacteria.o__Coriobacteriales.f__Coriobacteriaceae.g__Adlercreutzia.s__Adlercreutzia_equolifaciens.t__GCF_000478885	454	210	17	437	0.00521875	0.0054336	0.337359	0.869397	0.00684514	0.00731615	0.350043	0.967366	steroid_inhaler	305	218	17	288	0.00239512	0.00580161	0.680028	0.982842	0.00436727	0.0106326	0.681599	0.918406	steroid_inhaler	1124	889	57	1067	0.00147141	0.0035291	0.676806	0.952023	-0.00268731	0.0057907	0.642689	0.991567	steroid_inhaler	33870.8	29710	80292.1	0.0026364	0.00254436	0.96509	0.3345	0.88611	NS	NS
k__Bacteria.p__Bacteroidetes.c__Bacteroidia.o__Bacteroidales.f__Prevotellaceae	454	167	17	437	0.00382454	0.00517236	0.460123	0.888238	-0.00184834	0.0074668	0.804644	0.967366	steroid_inhaler	305	135	17	288	0.00114643	0.0119684	0.923759	0.982842	0.0182057	0.0257503	0.480253	0.918406	steroid_inhaler	1124	699	57	1067	-0.00615476	0.00975109	0.528053	0.952023	0.0100107	0.0164654	0.543333	0.991567	steroid_inhaler	37378.5	6981.19	10517	0.0042688	0.00157132	0.368095	0.712802	0.959984	NS	NS
k__Bacteria.p__Bacteroidetes.c__Bacteroidia.o__Bacteroidales.f__Bacteroidaceae.g__Bacteroides.s__Bacteroides_stercoris.t__Bacteroides_stercoris_unclassified	454	135	17	437	-0.000599965	0.0214769	0.977726	0.997387	0.0126621	0.030403	0.677288	0.967366	steroid_inhaler	305	102	17	288	0.000873195	0.00374986	0.816045	0.982842	-0.00259379	0.00687374	0.706253	0.918406	steroid_inhaler	1124	479	57	1067	-0.00186956	0.00402334	0.642256	0.952023	-0.00200867	0.00684431	0.769214	0.991567	steroid_inhaler	2167.99	71116.5	61776.8	0.00272104	-0.000404984	-0.148835	0.881684	0.982933	NS	NS
k__Bacteria.p__Firmicutes.c__Clostridia.o__Clostridiales.f__Lachnospiraceae.g__Lachnospiraceae_noname.s__Lachnospiraceae_bacterium_3_1_46FAA.t__GCF_000209405	454	247	17	437	0.00526949	0.00677472	0.437107	0.882162	0.0151205	0.00907653	0.0965466	0.754885	steroid_inhaler	305	222	17	288	-0.000150131	0.00611774	0.980438	0.998949	0.00487844	0.0117221	0.677631	0.918406	steroid_inhaler	1124	841	57	1067	-0.00213059	0.00374168	0.569187	0.952023	0.00393621	0.00617164	0.523748	0.991567	steroid_inhaler	21788	26718.8	71427.8	0.00288754	-0.000345043	-0.119494	0.904884	0.982933	NS	NS
k__Viruses.p__Viruses_noname.c__Viruses_noname.o__Caudovirales	454	87	17	437	-0.0121238	0.0137943	0.379939	0.869397	-0.0141595	0.0190695	0.458209	0.967366	steroid_inhaler	305	48	17	288	6.87436e-05	0.0052872	0.989635	0.998949	0.00564912	0.00993151	0.56997	0.918406	steroid_inhaler	1124	266	57	1067	0.00290884	0.00502241	0.56259	0.952023	-0.000782889	0.00822341	0.924172	0.991567	steroid_inhaler	5255.34	35772.5	39643.8	0.00352079	0.000670149	0.190341	0.849042	0.982933	NS	NS
k__Viruses.p__Viruses_noname.c__Viruses_noname	454	92	17	437	-0.0131036	0.0139626	0.348514	0.869397	-0.0137168	0.019309	0.477884	0.967366	steroid_inhaler	305	49	17	288	-6.97183e-06	0.00528819	0.998949	0.998949	0.00565091	0.00993885	0.570133	0.918406	steroid_inhaler	1124	286	57	1067	0.00219195	0.00536114	0.682721	0.952023	-0.000766208	0.00880783	0.930694	0.991567	steroid_inhaler	5129.44	35759.1	34792.6	0.00363502	0.000116278	0.0319882	0.974481	0.999744	NS	NS
k__Bacteria.p__Firmicutes.c__Clostridia.o__Clostridiales.f__Ruminococcaceae.g__Ruminococcus	454	374	17	437	0.0277838	0.0446973	0.534529	0.935078	-0.00445117	0.061049	0.941913	0.983122	steroid_inhaler	305	298	17	288	-0.0350527	0.0396359	0.377212	0.912278	-0.0451615	0.0723	0.532747	0.918406	steroid_inhaler	1124	1113	57	1067	-0.00593777	0.0193595	0.759121	0.955158	0.00182531	0.0317409	0.954152	0.991567	steroid_inhaler	500.538	636.534	2668.15	0.016211	-0.00637235	-0.393088	0.694255	0.959984	NS	NS
k__Bacteria.p__Firmicutes.c__Clostridia.o__Clostridiales.f__Lachnospiraceae.g__Anaerostipes.s__Anaerostipes_hadrus.t__GCF_000332875	454	345	17	437	-0.0041037	0.00747662	0.583377	0.973756	0.00224239	0.0100856	0.824168	0.967366	steroid_inhaler	305	282	17	288	-0.00254222	0.00723318	0.725495	0.982842	0.00586205	0.0132502	0.658568	0.918406	steroid_inhaler	1124	1061	57	1067	-0.00118147	0.0041284	0.774792	0.965209	0.00840207	0.00675812	0.214048	0.991567	steroid_inhaler	17889.1	19113.6	58672.9	0.00323295	-0.0019997	-0.618538	0.536221	0.951731	NS	NS
k__Viruses.p__Viruses_noname.c__Viruses_noname.o__Caudovirales.f__Siphoviridae	454	80	17	437	-0.0122674	0.0138014	0.37457	0.869397	-0.0144384	0.0190628	0.449251	0.967366	steroid_inhaler	305	41	17	288	-0.000863506	0.00527751	0.870141	0.982842	0.00474877	0.00990548	0.632045	0.918406	steroid_inhaler	1124	247	57	1067	0.000723399	0.00499355	0.884842	0.987695	-0.00217691	0.00816999	0.789942	0.991567	steroid_inhaler	5249.92	35904	40103.3	0.00350808	-0.000817105	-0.232921	0.815823	0.982933	NS	NS
k__Bacteria.p__Bacteroidetes.c__Bacteroidia.o__Bacteroidales.f__Rikenellaceae.g__Alistipes.s__Alistipes_onderdonkii.t__GCF_000374505	454	238	17	437	0.0071733	0.011918	0.547568	0.935078	0.00297067	0.0164739	0.856991	0.967366	steroid_inhaler	305	187	17	288	-0.00110334	0.00753899	0.883746	0.982842	-0.0048457	0.0138994	0.727656	0.918406	steroid_inhaler	1124	789	57	1067	0.000626212	0.00410982	0.878923	0.987695	0.00834399	0.00674266	0.216181	0.991567	steroid_inhaler	7040.34	17594.4	59204.5	0.00345363	0.000813039	0.235416	0.813886	0.982933	NS	NS
k__Bacteria.p__Firmicutes.c__Clostridia.o__Clostridiales.f__Lachnospiraceae.g__Lachnospiraceae_noname.s__Lachnospiraceae_bacterium_7_1_58FAA.t__GCF_000242155	454	302	17	437	0.00102427	0.00315494	0.745597	0.997387	-0.00323208	0.00432723	0.455558	0.967366	steroid_inhaler	305	186	17	288	0.000124189	0.00216114	0.954215	0.990126	0.00173963	0.00410835	0.672333	0.918406	steroid_inhaler	1124	826	57	1067	-0.000265935	0.00145349	0.854861	0.987695	0.000545604	0.00238792	0.819314	0.991567	steroid_inhaler	100466	214109	473345	0.00112657	4.5881e-06	0.00407262	0.996751	0.999744	NS	NS
k__Bacteria.p__Firmicutes.c__Clostridia.o__Clostridiales.f__Lachnospiraceae	454	451	17	437	-0.000799824	0.0387218	0.98353	0.997387	0.0249784	0.0533994	0.640209	0.967366	steroid_inhaler	305	305	17	288	-0.00976957	0.0279248	0.726698	0.982842	0.0201217	0.0499612	0.687463	0.918406	steroid_inhaler	1124	1124	57	1067	0.000683398	0.013332	0.959128	0.994853	0.0189719	0.0217805	0.38392	0.991567	steroid_inhaler	666.944	1282.39	5626.08	0.0114894	-0.00121669	-0.105897	0.915664	0.982933	NS	NS
k__Bacteria.p__Actinobacteria.c__Actinobacteria.o__Coriobacteriales.f__Coriobacteriaceae.g__Gordonibacter.s__Gordonibacter_pamelaeae.t__GCF_000210055	454	214	17	437	0.00903017	0.00438043	0.0398521	0.410977	0.013034	0.00610963	0.033515	0.466418	steroid_inhaler	305	188	17	288	-0.00282947	0.00519739	0.586574	0.982842	-0.00301756	0.00946367	0.750087	0.921063	steroid_inhaler	1124	606	57	1067	0.00308995	0.00263067	0.240412	0.873879	0.000267617	0.00426368	0.949964	0.991567	steroid_inhaler	52115.5	37019.3	144500	0.00206886	0.00347707	1.68067	0.0928271	0.553647	NS	NS
k__Bacteria.p__Bacteroidetes.c__Bacteroidia.o__Bacteroidales.f__Rikenellaceae.g__Alistipes.s__Alistipes_finegoldii.t__GCF_000265365	454	193	17	437	-0.00110375	0.0050905	0.828449	0.997387	-0.00703257	0.00747828	0.347603	0.967366	steroid_inhaler	305	145	17	288	-0.00726622	0.00433394	0.0947124	0.794686	-0.00241549	0.00789287	0.75983	0.926216	steroid_inhaler	1124	611	57	1067	0.00156863	0.00229258	0.493981	0.952023	0.00487853	0.00383994	0.204195	0.991567	steroid_inhaler	38590.4	53239.6	190261	0.0018828	-0.000464373	-0.246639	0.805188	0.982933	NS	NS
k__Bacteria.p__Firmicutes.c__Clostridia.o__Clostridiales.f__Ruminococcaceae.g__Ruminococcus.s__Ruminococcus_bromii.t__GCF_000209875	454	208	17	437	0.0156554	0.0421154	0.710277	0.997387	-0.0210016	0.0576901	0.716021	0.967366	steroid_inhaler	305	210	17	288	-0.00711379	0.0476589	0.881446	0.982842	-0.0246969	0.0885109	0.780443	0.94038	steroid_inhaler	1124	898	57	1067	-0.0164005	0.0247512	0.507713	0.952023	0.014555	0.040768	0.721147	0.991567	steroid_inhaler	563.791	440.263	1632.33	0.0194758	-0.00799452	-0.410485	0.681451	0.959984	NS	NS
k__Bacteria.p__Bacteroidetes.c__Bacteroidia.o__Bacteroidales.f__Bacteroidaceae.g__Bacteroides.s__Bacteroides_stercoris	454	135	17	437	-0.000923962	0.021556	0.96583	0.997387	0.0122303	0.0305185	0.688818	0.967366	steroid_inhaler	305	102	17	288	0.00100575	0.00369937	0.78593	0.982842	-0.00186481	0.00675407	0.782712	0.94038	steroid_inhaler	1124	479	57	1067	-0.0017372	0.00403436	0.666845	0.952023	-0.0017135	0.00684813	0.802472	0.991567	steroid_inhaler	2152.11	73070.9	61440	0.00270505	-0.000257796	-0.0953019	0.924075	0.982933	NS	NS
k__Bacteria.p__Actinobacteria.c__Actinobacteria.o__Bifidobacteriales.f__Bifidobacteriaceae.g__Bifidobacterium.s__Bifidobacterium_adolescentis.t__Bifidobacterium_adolescentis_unclassified	454	263	17	437	-0.140888	0.0468127	0.00276696	0.101863	-0.202618	0.0637764	0.00160445	0.0893145	steroid_inhaler	305	220	17	288	-0.0414093	0.0524152	0.430141	0.912278	-0.0226105	0.0954637	0.812957	0.949398	steroid_inhaler	1124	937	57	1067	0.00213132	0.0246097	0.931001	0.989487	0.0815711	0.0399695	0.0415109	0.913447	steroid_inhaler	456.322	363.987	1651.16	0.0201151	-0.0306877	-1.5256	0.127109	0.663351	NS	NS
k__Bacteria.p__Actinobacteria.c__Actinobacteria.o__Coriobacteriales.f__Coriobacteriaceae.g__Eggerthella	454	340	17	437	0.0318292	0.0118307	0.00741211	0.164549	0.0359511	0.0160809	0.0259358	0.393753	steroid_inhaler	305	231	17	288	-0.00984136	0.0105336	0.350922	0.912278	0.00453721	0.0188866	0.810338	0.949398	steroid_inhaler	1124	733	57	1067	0.0053426	0.00352388	0.129781	0.831173	-0.00528401	0.0060671	0.383992	0.991567	steroid_inhaler	7144.63	9012.53	80530	0.003216	0.00588446	1.82975	0.0672876	0.488567	NS	NS
k__Archaea.p__Euryarchaeota.c__Methanobacteria.o__Methanobacteriales.f__Methanobacteriaceae.g__Methanobrevibacter	454	74	17	437	0.0190691	0.0222026	0.390883	0.869397	0.0288976	0.0297681	0.332261	0.967366	steroid_inhaler	305	128	17	288	0.0102531	0.0228849	0.654462	0.982842	0.0098195	0.0410588	0.811171	0.949398	steroid_inhaler	1124	597	57	1067	-0.0208421	0.0167143	0.212673	0.861484	-0.0202543	0.0271588	0.455969	0.991567	steroid_inhaler	2028.58	1909.41	3579.51	0.0115336	-0.00217412	-0.188504	0.850481	0.982933	NS	NS
k__Bacteria.p__Bacteroidetes.c__Bacteroidia.o__Bacteroidales.f__Bacteroidaceae.g__Bacteroides.s__Bacteroides_caccae.t__Bacteroides_caccae_unclassified	454	202	17	437	-0.0170946	0.0114136	0.134942	0.869397	-0.0240447	0.0160276	0.134379	0.863128	steroid_inhaler	305	177	17	288	-0.00959862	0.00954721	0.315541	0.912278	-0.00418628	0.0169894	0.805563	0.949398	steroid_inhaler	1124	778	57	1067	-0.00187912	0.00523598	0.719749	0.952023	-0.00870952	0.00858188	0.310398	0.991567	steroid_inhaler	7676.32	10971	36475.8	0.00425925	-0.00553439	-1.29938	0.193813	0.752717	NS	NS
k__Bacteria.p__Proteobacteria.c__Gammaproteobacteria.o__Enterobacteriales.f__Enterobacteriaceae.g__Escherichia.s__Escherichia_unclassified	454	198	17	437	-0.00451593	0.00389902	0.247436	0.869397	-0.00404613	0.00533334	0.448538	0.967366	steroid_inhaler	305	130	17	288	-0.00201881	0.00272739	0.459776	0.924341	-0.00101622	0.00490442	0.836013	0.951509	steroid_inhaler	1124	516	57	1067	0.00275453	0.0017384	0.113361	0.831173	-0.000417499	0.00284005	0.883157	0.991567	steroid_inhaler	65779.2	134433	330903	0.00137216	0.000645873	0.470697	0.637857	0.959984	NS	NS
k__Archaea.p__Euryarchaeota.c__Methanobacteria.o__Methanobacteriales.f__Methanobacteriaceae	454	75	17	437	0.0215082	0.0228197	0.346441	0.869397	0.0341109	0.0305906	0.265492	0.94303	steroid_inhaler	305	129	17	288	0.00902524	0.0231412	0.696813	0.982842	0.00923697	0.0415915	0.824419	0.951509	steroid_inhaler	1124	597	57	1067	-0.021734	0.017099	0.203971	0.861484	-0.0195775	0.0277393	0.480487	0.991567	steroid_inhaler	1920.35	1867.36	3420.24	0.0117786	-0.00224457	-0.190563	0.848868	0.982933	NS	NS
k__Archaea.p__Euryarchaeota.c__Methanobacteria.o__Methanobacteriales.f__Methanobacteriaceae.g__Methanobrevibacter.s__Methanobrevibacter_smithii.t__Methanobrevibacter_smithii_unclassified	454	69	17	437	0.0184024	0.0206099	0.372406	0.869397	0.0265286	0.0275852	0.336788	0.967366	steroid_inhaler	305	127	17	288	-0.00195403	0.0203203	0.923458	0.982842	0.00757967	0.0357369	0.832198	0.951509	steroid_inhaler	1124	580	57	1067	-0.0194865	0.0157294	0.21566	0.861484	-0.0184206	0.0255341	0.470813	0.991567	steroid_inhaler	2354.23	2421.81	4041.81	0.0106492	-0.00455547	-0.427774	0.668816	0.959984	NS	NS
k__Bacteria.p__Firmicutes.c__Bacilli.o__Lactobacillales.f__Streptococcaceae	454	447	17	437	0.0103083	0.0320834	0.748142	0.997387	-0.0199773	0.0394738	0.613078	0.967366	steroid_inhaler	305	297	17	288	0.0236627	0.0245457	0.335835	0.912278	0.00840233	0.0409411	0.837556	0.951509	steroid_inhaler	1124	1107	57	1067	0.0142775	0.0136691	0.29648	0.918546	-0.0160244	0.0217355	0.461136	0.991567	steroid_inhaler	971.491	1659.78	5352.01	0.011192	0.0157457	1.40687	0.159467	0.684671	NS	NS
k__Bacteria.p__Firmicutes.c__Clostridia.o__Clostridiales.f__Lachnospiraceae.g__Roseburia.s__Roseburia_unclassified	454	140	17	437	-0.000766564	0.00528311	0.884706	0.997387	-0.00478522	0.00792301	0.546239	0.967366	steroid_inhaler	305	100	17	288	-0.00190217	0.00652081	0.770715	0.982842	0.00220387	0.0114893	0.848033	0.956902	steroid_inhaler	1124	332	57	1067	-0.000913368	0.00285289	0.748912	0.952023	0.00837307	0.00464907	0.0719884	0.913447	steroid_inhaler	35827.8	23517.8	122866	0.00234268	-0.00101213	-0.432038	0.665714	0.959984	NS	NS
k__Bacteria.p__Bacteroidetes.c__Bacteroidia.o__Bacteroidales.f__Bacteroidaceae.g__Bacteroides.s__Bacteroides_uniformis	454	353	17	437	-0.00442102	0.0262494	0.866328	0.997387	-0.0285465	0.0362082	0.430937	0.967366	steroid_inhaler	305	268	17	288	0.00301949	0.0160596	0.850995	0.982842	0.00471443	0.0286963	0.869635	0.974692	steroid_inhaler	1124	1052	57	1067	-0.00140492	0.00871822	0.872007	0.987695	-0.0153626	0.014333	0.284036	0.991567	steroid_inhaler	1451.31	3877.3	13156.6	0.00735508	-0.000713694	-0.0970342	0.922699	0.982933	NS	NS
k__Bacteria.p__Proteobacteria.c__Gammaproteobacteria.o__Enterobacteriales.f__Enterobacteriaceae	454	310	17	437	-0.0096317	0.0142498	0.499469	0.908869	-0.00211472	0.0192194	0.912444	0.981329	steroid_inhaler	305	200	17	288	-0.00176126	0.00700595	0.801691	0.982842	-0.00192929	0.0128731	0.880989	0.980834	steroid_inhaler	1124	773	57	1067	0.00470256	0.00384228	0.221264	0.861484	-0.0065488	0.00618038	0.289573	0.991567	steroid_inhaler	4924.76	20373.5	67736.2	0.00327852	0.00252827	0.771163	0.440611	0.924469	NS	NS
k__Bacteria.p__Verrucomicrobia.c__Verrucomicrobiae.o__Verrucomicrobiales.f__Verrucomicrobiaceae.g__Akkermansia.s__Akkermansia_muciniphila.t__GCF_000020225	454	150	17	437	0.0425588	0.0173246	0.0144293	0.266942	0.0319707	0.024213	0.187496	0.923901	steroid_inhaler	305	188	17	288	-0.0304337	0.0247124	0.219121	0.912278	-0.00441614	0.0450431	0.921975	0.982461	steroid_inhaler	1124	752	57	1067	-0.023603	0.0160447	0.141553	0.831173	0.00108476	0.0268495	0.96778	0.991567	steroid_inhaler	3331.77	1637.46	3884.52	0.0106276	3.11849e-05	0.00293432	0.997659	0.999744	NS	NS
k__Bacteria.p__Firmicutes.c__Clostridia.o__Clostridiales.f__Lachnospiraceae.g__Lachnospiraceae_noname.s__Lachnospiraceae_bacterium_2_1_58FAA.t__GCF_000218465	454	144	17	437	0.00364241	0.00301029	0.226995	0.869397	0.00475751	0.00405477	0.241444	0.94303	steroid_inhaler	305	87	17	288	-0.00215007	0.00679359	0.751856	0.982842	-0.00125692	0.0123446	0.918977	0.982461	steroid_inhaler	1124	218	57	1067	0.00277135	0.0022999	0.228464	0.861484	0.00313663	0.00376114	0.404491	0.991567	steroid_inhaler	110353	21667.2	189052	0.00176481	0.00273862	1.55179	0.120712	0.65029	NS	NS
k__Bacteria.p__Firmicutes.c__Bacilli.o__Lactobacillales.f__Streptococcaceae.g__Streptococcus	454	446	17	437	0.0117951	0.0321537	0.713923	0.997387	-0.0183451	0.0394907	0.642518	0.967366	steroid_inhaler	305	296	17	288	0.0204532	0.0245313	0.405103	0.912278	0.00541473	0.0409264	0.894848	0.982461	steroid_inhaler	1124	1105	57	1067	0.0139634	0.0136377	0.306114	0.918546	-0.0175309	0.0216865	0.419052	0.991567	steroid_inhaler	967.246	1661.72	5376.71	0.0111764	0.0150485	1.34646	0.178156	0.731516	NS	NS
k__Bacteria.p__Firmicutes.c__Clostridia.o__Clostridiales.f__Ruminococcaceae	454	436	17	437	0.0473419	0.0471644	0.316047	0.869397	0.0360147	0.0645038	0.57693	0.967366	steroid_inhaler	305	305	17	288	-0.0139007	0.0364268	0.703025	0.982842	-0.00650684	0.0656543	0.921128	0.982461	steroid_inhaler	1124	1124	57	1067	-0.0170113	0.0165661	0.304703	0.918546	-0.0159476	0.026986	0.554672	0.991567	steroid_inhaler	449.544	753.631	3643.82	0.0143636	-0.0105591	-0.735129	0.462261	0.924469	NS	NS
k__Bacteria.p__Firmicutes.c__Clostridia.o__Clostridiales.f__Lachnospiraceae.g__Dorea.s__Dorea_formicigenerans.t__Dorea_formicigenerans_unclassified	454	330	17	437	-0.00146357	0.0146634	0.92054	0.997387	-0.00504121	0.0203276	0.804264	0.967366	steroid_inhaler	305	286	17	288	0.00688286	0.0124387	0.580445	0.982842	0.00273747	0.022817	0.904594	0.982461	steroid_inhaler	1124	1090	57	1067	-0.00562575	0.00561272	0.316405	0.91976	0.000811594	0.00923322	0.929973	0.991567	steroid_inhaler	4650.83	6463.21	31743.4	0.00483044	-0.00328769	-0.680619	0.496113	0.932032	NS	NS
k__Bacteria.p__Firmicutes.c__Bacilli.o__Lactobacillales.f__Lactobacillaceae	454	274	17	437	0.014979	0.0118396	0.20656	0.869397	-0.00310581	0.0163684	0.849619	0.967366	steroid_inhaler	305	159	17	288	-0.000820968	0.00808299	0.919173	0.982842	0.00144988	0.0151091	0.923631	0.982461	steroid_inhaler	1124	637	57	1067	-0.00287646	0.00490235	0.557493	0.952023	-0.00240475	0.00792843	0.761716	0.991567	steroid_inhaler	7133.84	15305.8	41609.4	0.00395133	-0.000396502	-0.100346	0.920069	0.982933	NS	NS
k__Bacteria.p__Firmicutes.c__Clostridia.o__Clostridiales.f__Lachnospiraceae.g__Blautia.s__Ruminococcus_gnavus.t__Ruminococcus_gnavus_unclassified	454	314	17	437	0.0319166	0.0201138	0.113349	0.869397	0.0702857	0.027266	0.0103429	0.358711	steroid_inhaler	305	158	17	288	-0.00322854	0.00763576	0.672762	0.982842	-0.00179051	0.0138296	0.897095	0.982461	steroid_inhaler	1124	434	57	1067	-0.000215822	0.00208865	0.917721	0.989487	-0.000857727	0.00345129	0.803783	0.991567	steroid_inhaler	2471.8	17151.2	229229	0.00200461	-0.000104298	-0.052029	0.958506	0.999744	NS	NS
k__Bacteria.p__Firmicutes.c__Clostridia.o__Clostridiales.f__Lachnospiraceae.g__Dorea.s__Dorea_formicigenerans	454	330	17	437	-0.00229054	0.0148038	0.877109	0.997387	-0.00610553	0.0205044	0.766037	0.967366	steroid_inhaler	305	286	17	288	0.00665422	0.0124303	0.592826	0.982842	0.00197674	0.0228248	0.931051	0.984086	steroid_inhaler	1124	1090	57	1067	-0.00636467	0.00558469	0.25467	0.87388	-0.00104935	0.00919156	0.909129	0.991567	steroid_inhaler	4563.02	6471.98	32062.9	0.00481695	-0.00397828	-0.825892	0.408865	0.910407	NS	NS
k__Bacteria.p__Firmicutes.c__Bacilli.o__Lactobacillales.f__Streptococcaceae.g__Streptococcus.s__Streptococcus_anginosus.t__Streptococcus_anginosus_unclassified	454	121	17	437	-0.00243783	0.00609887	0.689559	0.997387	-0.00543388	0.00814603	0.505122	0.967366	steroid_inhaler	305	60	17	288	7.46666e-05	0.00414981	0.985657	0.998949	-0.000184582	0.00714439	0.979408	0.992309	steroid_inhaler	1124	268	57	1067	0.00153667	0.000499458	0.00214841	0.245993	0.00141013	0.000789099	0.0742403	0.913447	steroid_inhaler	26884.5	58069	4.00869e+06	0.000494248	0.00148983	3.01434	0.0025754	0.143364	NS	NS
k__Bacteria.p__Firmicutes.c__Clostridia.o__Clostridiales.f__Ruminococcaceae.g__Faecalibacterium.s__Faecalibacterium_prausnitzii.t__GCF_000162015	454	130	17	437	-0.00884325	0.018107	0.625522	0.997387	-0.060503	0.0250362	0.0161201	0.358711	steroid_inhaler	305	124	17	288	0.00249964	0.0195245	0.898215	0.982842	0.00154171	0.0359095	0.965787	0.992309	steroid_inhaler	1124	636	57	1067	-0.0177927	0.0107781	0.099057	0.831173	-0.0195709	0.0177436	0.27028	0.991567	steroid_inhaler	3050.04	2623.25	8608.27	0.00836782	-0.0121541	-1.45248	0.146369	0.679916	NS	NS
k__Bacteria.p__Proteobacteria.c__Gammaproteobacteria.o__Enterobacteriales.f__Enterobacteriaceae.g__Escherichia.s__Escherichia_coli.t__Escherichia_coli_unclassified	454	260	17	437	-0.0156954	0.0131642	0.233838	0.869397	-0.00472653	0.0174994	0.787236	0.967366	steroid_inhaler	305	163	17	288	-0.00200387	0.00534996	0.708274	0.982842	0.000433396	0.00971646	0.964459	0.992309	steroid_inhaler	1124	625	57	1067	0.00586268	0.00338986	0.084015	0.831173	-0.00343931	0.0055624	0.536506	0.991567	steroid_inhaler	5770.47	34938.1	87023.3	0.00279802	0.00273705	0.978211	0.32797	0.88611	NS	NS
k__Bacteria.p__Proteobacteria.c__Gammaproteobacteria.o__Enterobacteriales.f__Enterobacteriaceae.g__Escherichia	454	304	17	437	-0.0169264	0.01309	0.196713	0.869397	-0.00495591	0.0173387	0.775169	0.967366	steroid_inhaler	305	193	17	288	-0.00544232	0.00631033	0.389172	0.912278	-0.000111143	0.0115185	0.992309	0.992309	steroid_inhaler	1124	758	57	1067	0.00516137	0.00376836	0.171082	0.861484	-0.00714108	0.00606204	0.23907	0.991567	steroid_inhaler	5836.05	25112.9	70419.9	0.00314085	0.00126279	0.402052	0.687646	0.959984	NS	NS
k__Bacteria.p__Firmicutes.c__Clostridia.o__Clostridiales.f__Lachnospiraceae.g__Roseburia.s__Roseburia_hominis.t__GCF_000225345	454	280	17	437	0.00374579	0.00855116	0.661572	0.997387	-0.00975011	0.0119778	0.41613	0.967366	steroid_inhaler	305	247	17	288	0.00657108	0.00819513	0.423307	0.912278	0.000357579	0.0152905	0.981361	0.992309	steroid_inhaler	1124	989	57	1067	-0.00453591	0.00503141	0.367509	0.921152	-0.00451015	0.00831363	0.587587	0.991567	steroid_inhaler	13675.7	14889.8	39502.1	0.00383292	-0.000442352	-0.115409	0.908121	0.982933	NS	NS
k__Bacteria.p__Bacteroidetes.c__Bacteroidia.o__Bacteroidales.f__Rikenellaceae.g__Alistipes	454	362	17	437	-0.00113019	0.021147	0.957402	0.997387	-0.000518308	0.029254	0.985873	0.997785	steroid_inhaler	305	269	17	288	-0.0026539	0.0179106	0.882306	0.982842	0.000436572	0.0314926	0.98895	0.992309	steroid_inhaler	1124	1073	57	1067	-0.00275327	0.00859962	0.748906	0.952023	0.00589729	0.0140724	0.675251	0.991567	steroid_inhaler	2236.16	3117.29	13522	0.00727866	-0.00254458	-0.349594	0.726643	0.963091	NS	NS
k__Bacteria.p__Firmicutes.c__Bacilli.o__Lactobacillales.f__Lactobacillaceae.g__Lactobacillus	454	270	17	437	0.016115	0.011525	0.162816	0.869397	-0.00224622	0.0158772	0.887576	0.981329	steroid_inhaler	305	158	17	288	-0.00046299	0.00765383	0.951808	0.990126	0.00087039	0.0141615	0.951042	0.992309	steroid_inhaler	1124	630	57	1067	-0.00274655	0.00492272	0.577004	0.952023	-0.00240036	0.00795602	0.762939	0.991567	steroid_inhaler	7528.65	17070.3	41265.8	0.00389649	1.24807e-06	0.000320306	0.999744	0.999744	NS	NS
k__Bacteria.p__Firmicutes.c__Clostridia.o__Clostridiales.f__Ruminococcaceae.g__Ruminococcus.s__Ruminococcus_sp_5_1_39BFAA.t__GCF_000159975	454	293	17	437	-0.000617156	0.0347663	0.985845	0.997387	-0.0124138	0.0478929	0.795616	0.967366	steroid_inhaler	305	265	17	288	-0.0191857	0.0338419	0.571195	0.982842	-0.00289524	0.0603548	0.961776	0.992309	steroid_inhaler	1124	1022	57	1067	-0.00264181	0.0156133	0.865668	0.987695	-0.000581721	0.02546	0.981775	0.991567	steroid_inhaler	827.337	873.152	4102.13	0.0131277	-0.00484259	-0.368884	0.712214	0.959984	NS	NS
k__Bacteria.p__Bacteroidetes.c__Bacteroidia.o__Bacteroidales.f__Porphyromonadaceae.g__Barnesiella.s__Barnesiella_intestinihominis.t__GCF_000296465	454	242	17	437	0.00281701	0.0145739	0.84682	0.997387	-0.0160789	0.0197561	0.416209	0.967366	steroid_inhaler	305	212	17	288	-0.0112896	0.00989702	0.254918	0.912278	-0.000470604	0.0178205	0.978952	0.992309	steroid_inhaler	1124	888	57	1067	-0.000581957	0.00525616	0.911859	0.989487	-0.00395345	0.00862798	0.646893	0.991567	steroid_inhaler	4708.14	10209.2	36196.1	0.00442316	-0.00240758	-0.544313	0.586226	0.959984	NS	NS
Pathways
Pathways	N.IBD	non-zeros.IBD	Users.IBD	Non-users.IBD	Coef.IBD_univariate	SE.IBD_univariate	Pval.IBD_univariate	Qval.IBD_univariate	coeff.correcting.all.IBD_multivariate	SE.correcting_all.IBD_multivariate	pval.correcting.all.IBD_multivariate	qval.correcting.all.IBD_multivariate	drug.IBD	N.MIBS	non-zeros.MIBS	Users.MIBS	Non-users.MIBS	Coef.MIBS_univariate	SE.MIBS_univariate	Pval.MIBS_univariate	Qval.MIBS_univariate	coeff.correcting.all.MIBS_multivariate	SE.correcting_all.MIBS_multivariate	pval.correcting.all.MIBS_multivariate	qval.correcting.all.MIBS_multivariate	drug.MIBS	N.LLD	non-zeros.LLD	Users.LLD	Non-users.LLD	Coef.LLD_univariate	SE.LLD_univariate	Pval.LLD_univariate	Qval.LLD_univariate	coeff.correcting.all.LLD_multivariate	SE.correcting_all.LLD_multivariate	pval.correcting.all.LLD_multivariate	qval.correcting.all.LLD_multivariate	drug.LLD	inverse_var.ibd_univariate	inverse_var.mibs_univariate	inverse_var.lld_univariate	se_univariate	beta_univariate	Z_univariate	P_univariate	FDR_univariate	Het.Q_univariate	Het.I2_univariate
FUCCAT.PWY	454	397	17	437	-0.538521	0.523828	0.304494	0.924239	-0.509557	0.715438	0.47674	0.932668	steroid_inhaler	305	293	17	288	-0.270983	0.230904	0.241552	0.942778	-0.392491	0.410831	0.340324	0.99601	steroid_inhaler	1124	1101	57	1067	-0.463029	0.111494	3.53862e-05	0.0116774	-0.5506	0.180503	0.00234308	0.456382	steroid_inhaler	3.64437	18.7558	80.4445	0.0986073	-0.43068	-4.36763	1.256e-05	0.00385594	0.604893	0
P125.PWY	454	102	17	437	-0.111459	0.425318	0.793399	0.971573	0.0967522	0.587631	0.869305	0.955648	steroid_inhaler	305	44	17	288	0.716258	0.251624	0.00473079	0.371367	0.543453	0.443322	0.221358	0.99601	steroid_inhaler	1124	249	57	1067	0.751772	0.217792	0.000577716	0.0635488	0.903605	0.359149	0.0120156	0.456382	steroid_inhaler	5.52806	15.7941	21.0822	0.153566	0.626009	4.07648	4.57217e-05	0.00701828	3.46857	0.423393
PWY.4242	454	454	17	437	0.0797125	0.132236	0.546955	0.924239	-0.0584212	0.181961	0.748334	0.955648	steroid_inhaler	305	304	17	288	-0.0619411	0.123056	0.615094	0.961777	-0.0279587	0.227247	0.902178	0.99601	steroid_inhaler	1124	1123	57	1067	-0.16298	0.0563909	0.00392522	0.201427	-0.225984	0.0924813	0.0147041	0.456382	steroid_inhaler	57.1877	66.038	314.472	0.0477983	-0.116027	-2.42742	0.0152064	0.389032	NS	NS
PWY.724	454	454	17	437	0.0135873	0.034647	0.695133	0.950969	-0.0248652	0.0474605	0.600637	0.932668	steroid_inhaler	305	305	17	288	-0.0305637	0.0241702	0.207088	0.942778	0.0265466	0.042963	0.537213	0.99601	steroid_inhaler	1124	1124	57	1067	0.0177172	0.0120601	0.142095	0.726783	0.0543365	0.0195519	0.0055465	0.456382	steroid_inhaler	833.045	1711.75	6875.44	0.0103031	0.00857885	0.832645	0.405045	0.952345	NS	NS
PWY.3001	454	454	17	437	-0.0288418	0.0497605	0.562477	0.924239	-0.0470442	0.0692263	0.497177	0.932668	steroid_inhaler	305	305	17	288	0.0278598	0.0495401	0.574287	0.961777	0.14014	0.0924581	0.130787	0.99601	steroid_inhaler	1124	1124	57	1067	0.0271433	0.0195218	0.164682	0.726783	0.0801227	0.0325497	0.0139902	0.456382	steroid_inhaler	403.86	407.461	2623.98	0.0170615	0.0206466	1.21013	0.22623	0.883831	NS	NS
THRESYN.PWY	454	454	17	437	-0.0155066	0.0546633	0.776793	0.96977	-0.043106	0.0747086	0.564275	0.932668	steroid_inhaler	305	305	17	288	0.0416479	0.0538963	0.44029	0.961777	0.155234	0.0997446	0.120837	0.99601	steroid_inhaler	1124	1124	57	1067	0.0341005	0.0224426	0.128932	0.726783	0.0943388	0.0372007	0.011356	0.456382	steroid_inhaler	334.664	344.257	1985.43	0.0193733	0.0288447	1.48888	0.136518	0.686978	NS	NS
GLYCOLYSIS.E.D	454	426	17	437	0.384138	0.426913	0.36872	0.924239	0.0774166	0.597921	0.897046	0.962913	steroid_inhaler	305	283	17	288	0.18066	0.430696	0.675182	0.971427	-0.343193	0.791171	0.664803	0.99601	steroid_inhaler	1124	1065	57	1067	-0.412372	0.224522	0.0665246	0.726783	-0.995879	0.365379	0.00652262	0.456382	steroid_inhaler	5.48683	5.39085	19.8373	0.180437	-0.166002	-0.920001	0.357572	0.93408	NS	NS
NAD.BIOSYNTHESIS.II	454	427	17	437	-0.535565	0.454454	0.239245	0.924239	-0.80638	0.594863	0.176005	0.932668	steroid_inhaler	305	289	17	288	-0.018851	0.430758	0.965123	0.992402	-1.41205	0.720199	0.0509734	0.99601	steroid_inhaler	1124	1081	57	1067	-0.31487	0.218259	0.1494	0.726783	-0.972075	0.356304	0.00647148	0.456382	steroid_inhaler	4.84195	5.38931	20.9922	0.178962	-0.298	-1.66516	0.0958805	0.686978	NS	NS
LACTOSECAT.PWY	454	452	17	437	-0.56599	0.282296	0.0455858	0.924239	-1.03543	0.386222	0.00764968	0.932668	steroid_inhaler	305	302	17	288	0.0567037	0.158284	0.720431	0.975066	0.393533	0.280507	0.161882	0.99601	steroid_inhaler	1124	1117	57	1067	0.0879029	0.0942521	0.351215	0.781118	0.380241	0.155857	0.0148658	0.456382	steroid_inhaler	12.5485	39.914	112.569	0.0778425	0.0306372	0.393579	0.693892	0.965564	NS	NS
PENTOSE.P.PWY	454	452	17	437	-0.367857	0.167755	0.0288523	0.924239	-0.610061	0.229853	0.00827559	0.932668	steroid_inhaler	305	304	17	288	-0.184314	0.18608	0.32274	0.961777	-0.288964	0.33422	0.388059	0.99601	steroid_inhaler	1124	1123	57	1067	0.0304678	0.0827818	0.712907	0.933619	0.323647	0.132654	0.0148578	0.456382	steroid_inhaler	35.5345	28.8801	145.925	0.0689508	-0.0663148	-0.96177	0.336165	0.897415	NS	NS
PWY4LZ.257	454	434	17	437	0.171125	0.195993	0.383099	0.924239	0.126189	0.276642	0.648548	0.943553	steroid_inhaler	305	300	17	288	-0.141301	0.181364	0.436548	0.961777	0.274258	0.326504	0.401693	0.99601	steroid_inhaler	1124	1123	57	1067	-0.179054	0.0993517	0.0717797	0.726783	-0.360291	0.161631	0.0260134	0.629098	steroid_inhaler	26.0328	30.4018	101.309	0.0796203	-0.113987	-1.43164	0.152248	0.708182	NS	NS
PWY.7229	454	454	17	437	-0.0101573	0.0678793	0.88112	0.983716	0.0869737	0.0909343	0.339432	0.932668	steroid_inhaler	305	305	17	288	0.0024412	0.0753475	0.974175	0.992402	0.0893224	0.137736	0.517225	0.99601	steroid_inhaler	1124	1124	57	1067	-0.0411869	0.0281143	0.143208	0.726783	-0.102937	0.0460569	0.0256223	0.629098	steroid_inhaler	217.033	176.142	1265.16	0.0245564	-0.0324919	-1.32316	0.185784	0.770752	NS	NS
PWY.6630	454	293	17	437	-0.525847	0.759219	0.488918	0.924239	-1.90225	1.03475	0.0667543	0.932668	steroid_inhaler	305	196	17	288	0.15752	0.699065	0.821877	0.982938	1.20234	1.22305	0.326474	0.99601	steroid_inhaler	1124	635	57	1067	-0.104193	0.412546	0.800654	0.978727	-1.4913	0.671813	0.0266393	0.629098	steroid_inhaler	1.73487	2.04628	5.87564	0.321798	-0.124487	-0.386848	0.698869	0.965564	NS	NS
PWY.6126	454	454	17	437	-0.0177407	0.0750774	0.813311	0.974778	0.0875831	0.100515	0.384096	0.932668	steroid_inhaler	305	305	17	288	-0.00885912	0.0830712	0.915143	0.982938	0.105267	0.151517	0.487824	0.99601	steroid_inhaler	1124	1124	57	1067	-0.050163	0.0315831	0.112505	0.726783	-0.11062	0.0518932	0.0332592	0.680706	steroid_inhaler	177.412	144.91	1002.51	0.0274738	-0.0413035	-1.50337	0.132743	0.686978	NS	NS
PEPTIDOGLYCANSYN.PWY	454	454	17	437	0.0148803	0.032149	0.643701	0.942922	0.0263351	0.0433139	0.543535	0.932668	steroid_inhaler	305	305	17	288	-0.0782395	0.0264054	0.00330433	0.371367	-0.06253	0.0475193	0.189417	0.99601	steroid_inhaler	1124	1124	57	1067	0.0142472	0.0133767	0.287074	0.76748	0.0458529	0.0213653	0.032088	0.680706	steroid_inhaler	967.534	1434.22	5588.58	0.0111871	-0.00227697	-0.203535	0.838717	0.965564	NS	NS
PWY.7222	454	454	17	437	-0.0292712	0.0902906	0.745951	0.965	0.103669	0.120899	0.391696	0.932668	steroid_inhaler	305	305	17	288	0.0022088	0.0927349	0.981013	0.992402	0.124553	0.168832	0.461336	0.99601	steroid_inhaler	1124	1124	57	1067	-0.0543492	0.0368983	0.141047	0.726783	-0.126189	0.060585	0.037501	0.71955	steroid_inhaler	122.663	116.282	734.494	0.0320513	-0.0444329	-1.38631	0.165653	0.723985	NS	NS
PWY.6385	454	454	17	437	-0.0996345	0.0767501	0.194924	0.924239	-0.0803044	0.108116	0.458073	0.932668	steroid_inhaler	305	305	17	288	0.0413944	0.0785667	0.598687	0.961777	0.00615854	0.139633	0.964855	0.99601	steroid_inhaler	1124	1123	57	1067	-0.00942851	0.0310723	0.761614	0.961177	-0.102878	0.0502214	0.0407576	0.736034	steroid_inhaler	169.763	162.003	1035.74	0.0270418	-0.0146059	-0.540124	0.589111	0.965564	NS	NS
GALACTUROCAT.PWY	454	453	17	437	-0.0991671	0.194165	0.609797	0.924239	-0.419121	0.264769	0.114237	0.932668	steroid_inhaler	305	304	17	288	0.0788551	0.148492	0.595795	0.961777	0.167069	0.270987	0.538092	0.99601	steroid_inhaler	1124	1122	57	1067	-0.176987	0.0628381	0.00494024	0.201427	-0.206551	0.103454	0.046127	0.786721	steroid_inhaler	26.5251	45.3515	253.253	0.055459	-0.134951	-2.43335	0.0149598	0.389032	NS	NS
HISDEG.PWY	454	447	17	437	0.126443	0.248394	0.610986	0.924239	0.055955	0.354856	0.874788	0.955648	steroid_inhaler	305	300	17	288	-0.642334	0.277624	0.021377	0.389441	-0.714427	0.507682	0.160557	0.99601	steroid_inhaler	1124	1113	57	1067	-0.220637	0.12784	0.0846488	0.726783	-0.38552	0.213882	0.0717535	0.78765	steroid_inhaler	16.2076	12.9744	61.1883	0.105193	-0.218932	-2.08124	0.0374119	0.521994	NS	NS
GALACT.GLUCUROCAT.PWY	454	453	17	437	-0.103889	0.18807	0.580965	0.924239	-0.467047	0.258134	0.071169	0.932668	steroid_inhaler	305	303	17	288	0.10316	0.14462	0.476222	0.961777	0.218477	0.26303	0.406962	0.99601	steroid_inhaler	1124	1121	57	1067	-0.126758	0.064413	0.0493289	0.726783	-0.181589	0.104967	0.0839258	0.78765	steroid_inhaler	28.2721	47.8127	241.02	0.0561563	-0.0900526	-1.6036	0.108801	0.686978	NS	NS
P161.PWY	454	447	17	437	0.21309	0.225324	0.34483	0.924239	0.105163	0.313094	0.73714	0.955648	steroid_inhaler	305	302	17	288	-0.119769	0.185888	0.519878	0.961777	0.368631	0.333494	0.270026	0.99601	steroid_inhaler	1124	1123	57	1067	-0.144135	0.105531	0.172275	0.726783	-0.29391	0.171702	0.0872316	0.78765	steroid_inhaler	19.6962	28.9398	89.7926	0.0849937	-0.0882135	-1.03788	0.299325	0.897071	NS	NS
PWY.5177	454	436	17	437	-0.473602	0.42914	0.27037	0.924239	-0.822875	0.573801	0.152338	0.932668	steroid_inhaler	305	305	17	288	-0.0138996	0.116952	0.90548	0.982938	0.16092	0.207019	0.437712	0.99601	steroid_inhaler	1124	1123	57	1067	-0.103491	0.050816	0.0419312	0.726783	-0.145353	0.0811952	0.0737133	0.78765	steroid_inhaler	5.43002	73.111	387.256	0.0463342	-0.0937432	-2.0232	0.0430527	0.521994	NS	NS
PWY.6151	454	454	17	437	0.0112827	0.0414988	0.785843	0.970184	-0.00842294	0.0561992	0.880939	0.955648	steroid_inhaler	305	305	17	288	-0.077023	0.0435094	0.0777163	0.777895	-0.0470586	0.0801924	0.557831	0.99601	steroid_inhaler	1124	1124	57	1067	0.0213864	0.0191198	0.263576	0.76631	0.0562843	0.030892	0.0687398	0.78765	steroid_inhaler	580.67	528.244	2735.47	0.0161282	0.00633823	0.39299	0.694327	0.965564	NS	NS
COBALSYN.PWY	454	444	17	437	-0.194092	0.158738	0.222125	0.924239	-0.355413	0.215432	0.0998215	0.932668	steroid_inhaler	305	304	17	288	-0.0873836	0.100711	0.386289	0.961777	-0.0534775	0.182299	0.769489	0.99601	steroid_inhaler	1124	1123	57	1067	-0.0562975	0.0505378	0.265534	0.76631	-0.142933	0.0824513	0.0832862	0.78765	steroid_inhaler	39.6858	98.5923	391.532	0.043445	-0.0724039	-1.66656	0.095601	0.686978	NS	NS
PWY.6387	454	454	17	437	0.00635804	0.0320778	0.842976	0.978931	0.00711943	0.0429064	0.868298	0.955648	steroid_inhaler	305	305	17	288	-0.0725967	0.0283513	0.0109641	0.375096	-0.0497394	0.0514499	0.334597	0.99601	steroid_inhaler	1124	1124	57	1067	0.0105413	0.0141696	0.457074	0.781118	0.0394652	0.0226789	0.0821173	0.78765	steroid_inhaler	971.831	1244.1	4980.61	0.0117879	-0.00439608	-0.37293	0.709201	0.965564	NS	NS
PWY.6277	454	454	17	437	0.0666485	0.0376154	0.0771291	0.924239	0.0552269	0.0510336	0.279848	0.932668	steroid_inhaler	305	305	17	288	-0.0600787	0.0278407	0.0317732	0.498773	0.0300139	0.0496303	0.545896	0.99601	steroid_inhaler	1124	1124	57	1067	0.010333	0.0135492	0.445847	0.781118	0.0409806	0.022044	0.0632968	0.78765	steroid_inhaler	706.754	1290.15	5447.2	0.0115903	0.00347651	0.29995	0.764215	0.965564	NS	NS
P164.PWY	454	421	17	437	0.408089	0.426542	0.339227	0.924239	0.31988	0.592912	0.58984	0.932668	steroid_inhaler	305	302	17	288	-0.0892683	0.127442	0.484194	0.961777	0.095382	0.231368	0.680496	0.99601	steroid_inhaler	1124	1109	57	1067	-0.0570902	0.0639831	0.372444	0.781118	-0.18061	0.103172	0.0803088	0.78765	steroid_inhaler	5.49639	61.571	244.27	0.0566741	-0.0552415	-0.974722	0.329698	0.897415	NS	NS
PWY.7539	454	435	17	437	-0.0260476	0.214318	0.903325	0.984896	-0.234309	0.295896	0.428944	0.932668	steroid_inhaler	305	300	17	288	-0.0491611	0.172173	0.775442	0.982938	-0.0761632	0.308308	0.805081	0.99601	steroid_inhaler	1124	1111	57	1067	0.0643598	0.08407	0.444111	0.781118	0.263297	0.134324	0.0502416	0.78765	steroid_inhaler	21.7712	33.7341	141.487	0.0712484	0.0349282	0.490232	0.62397	0.965564	NS	NS
PWY.5347	454	454	17	437	0.0358774	0.0810874	0.658382	0.945518	0.0495138	0.111202	0.656377	0.943553	steroid_inhaler	305	305	17	288	0.00392887	0.0694987	0.954957	0.986838	0.0276725	0.128326	0.829435	0.99601	steroid_inhaler	1124	1124	57	1067	0.0222752	0.0269523	0.408717	0.781118	0.0817386	0.0433102	0.0593928	0.78765	steroid_inhaler	152.087	207.036	1376.61	0.0240026	0.0212787	0.886514	0.37534	0.93408	NS	NS
PWY.7282	454	436	17	437	0.0309569	0.205605	0.880392	0.983716	-0.0843213	0.282136	0.765207	0.955648	steroid_inhaler	305	288	17	288	-0.361258	0.481023	0.453233	0.961777	-1.00774	0.836758	0.229538	0.99601	steroid_inhaler	1124	1080	57	1067	-0.0949955	0.132432	0.473336	0.792897	-0.393938	0.222596	0.0770658	0.78765	steroid_inhaler	23.6556	4.32184	57.0185	0.108468	-0.0734799	-0.677435	0.49813	0.965564	NS	NS
PWY.5097	454	454	17	437	-0.0108642	0.0368877	0.768501	0.96977	0.0146365	0.0500814	0.770248	0.955648	steroid_inhaler	305	305	17	288	-0.0862572	0.0351453	0.014714	0.375096	-0.107883	0.0627935	0.0870193	0.99601	steroid_inhaler	1124	1124	57	1067	0.00886091	0.0155664	0.569312	0.861803	0.0432488	0.0252069	0.0864978	0.78765	steroid_inhaler	734.916	809.591	4126.92	0.0132786	-0.00727314	-0.547732	0.583876	0.965564	NS	NS
PWY.7234	454	454	17	437	-0.0905704	0.163405	0.579678	0.924239	-0.121518	0.225772	0.590719	0.932668	steroid_inhaler	305	305	17	288	0.178285	0.152464	0.243201	0.942778	0.0797091	0.264564	0.763437	0.99601	steroid_inhaler	1124	1124	57	1067	0.0379383	0.0716894	0.59677	0.883112	0.216182	0.117294	0.0655943	0.78765	steroid_inhaler	37.4517	43.0194	194.577	0.060297	0.0423912	0.703039	0.482031	0.965564	NS	NS
P124.PWY	454	290	17	437	0.399837	0.6323	0.527486	0.924239	0.701049	0.874232	0.423089	0.932668	steroid_inhaler	305	195	17	288	-0.341489	0.58098	0.557124	0.961777	-0.3726	1.07737	0.729736	0.99601	steroid_inhaler	1124	804	57	1067	-0.113457	0.337273	0.736635	0.945874	1.06286	0.551598	0.0542584	0.78765	steroid_inhaler	2.50123	2.96264	8.791	0.264861	-0.0707847	-0.267252	0.789275	0.965564	NS	NS
PWY.7392	454	227	17	437	-0.284955	0.710518	0.688577	0.950969	0.00336857	0.981299	0.997263	0.997263	steroid_inhaler	305	184	17	288	0.1711	0.65165	0.793068	0.982938	-0.102395	1.20769	0.932496	0.99601	steroid_inhaler	1124	808	57	1067	0.00769751	0.382943	0.983966	0.998033	-1.16838	0.628763	0.0634111	0.78765	steroid_inhaler	1.98084	2.35489	6.81917	0.299411	-0.00977485	-0.032647	0.973956	0.990081	NS	NS
PWY.7196	454	442	17	437	0.00523409	0.118444	0.964774	0.996117	0.035127	0.158893	0.825154	0.955648	steroid_inhaler	305	305	17	288	0.091453	0.106353	0.390538	0.961777	-0.0883729	0.195263	0.651222	0.99601	steroid_inhaler	1124	1121	57	1067	-0.13165	0.0444559	0.00312845	0.201427	-0.0933627	0.0728636	0.200355	0.79635	steroid_inhaler	71.2806	88.4096	505.989	0.0387585	-0.0873618	-2.254	0.0241961	0.436953	NS	NS
CENTFERM.PWY	454	266	17	437	0.338868	0.600562	0.572872	0.924239	-0.2307	0.818451	0.778187	0.955648	steroid_inhaler	305	221	17	288	0.113906	0.525298	0.828481	0.982938	0.491396	0.938339	0.600936	0.99601	steroid_inhaler	1124	939	57	1067	-0.772715	0.277755	0.00549346	0.201427	-0.663137	0.457271	0.147293	0.79635	steroid_inhaler	2.77258	3.624	12.9621	0.22728	-0.447534	-1.96908	0.0489435	0.521994	NS	NS
PWY.6590	454	266	17	437	0.379725	0.626982	0.545069	0.924239	-0.210607	0.85409	0.805356	0.955648	steroid_inhaler	305	221	17	288	0.118546	0.549261	0.829269	0.982938	0.517605	0.981109	0.59824	0.99601	steroid_inhaler	1124	939	57	1067	-0.804592	0.288431	0.00536794	0.201427	-0.688906	0.474854	0.147134	0.79635	steroid_inhaler	2.54384	3.31469	12.0203	0.2365	-0.464937	-1.96591	0.0493088	0.521994	NS	NS
PWY.6305	454	452	17	437	-0.222051	0.149179	0.137348	0.924239	-0.343401	0.201823	0.0896407	0.932668	steroid_inhaler	305	305	17	288	-0.167609	0.0986644	0.0904154	0.777895	-0.0548461	0.17932	0.759958	0.99601	steroid_inhaler	1124	1124	57	1067	-0.113999	0.0455227	0.0124142	0.372427	-0.0850849	0.0728366	0.243002	0.79635	steroid_inhaler	44.9351	102.726	482.552	0.0398342	-0.130442	-3.27462	0.00105803	0.102173	NS	NS
PWY.4702	454	286	17	437	0.312738	0.592139	0.597663	0.924239	0.505955	0.805027	0.530042	0.932668	steroid_inhaler	305	216	17	288	-1.41993	0.577658	0.0145371	0.375096	-1.20106	1.05639	0.256591	0.99601	steroid_inhaler	1124	834	57	1067	-0.536289	0.339283	0.114241	0.726783	-0.770704	0.560544	0.169442	0.79635	steroid_inhaler	2.85202	2.99681	8.68711	0.262288	-0.551882	-2.10411	0.0353692	0.521994	NS	NS
PWY.7198	454	298	17	437	-0.483845	0.658807	0.463082	0.924239	-1.02187	0.906812	0.260472	0.932668	steroid_inhaler	305	196	17	288	1.37484	0.564898	0.0155294	0.375096	1.57657	1.01274	0.120733	0.99601	steroid_inhaler	1124	711	57	1067	-0.462717	0.332025	0.163709	0.726783	-0.57208	0.546336	0.295279	0.79635	steroid_inhaler	2.30401	3.13372	9.07109	0.262533	-0.0691834	-0.263523	0.792148	0.965564	NS	NS
PWY.7210	454	298	17	437	-0.54145	0.685177	0.429819	0.924239	-1.10195	0.943852	0.243709	0.932668	steroid_inhaler	305	196	17	288	1.36928	0.592852	0.0215915	0.389441	1.49918	1.06277	0.159528	0.99601	steroid_inhaler	1124	711	57	1067	-0.492076	0.348729	0.158507	0.726783	-0.583667	0.574025	0.309478	0.79635	steroid_inhaler	2.13007	2.84516	8.22287	0.275261	-0.0987859	-0.358881	0.719684	0.965564	NS	NS
PWY.1269	454	442	17	437	-0.287472	0.279128	0.303645	0.924239	-0.233331	0.387161	0.547081	0.932668	steroid_inhaler	305	290	17	288	-0.723511	0.425466	0.0900778	0.777895	-0.937845	0.74656	0.210146	0.99601	steroid_inhaler	1124	1076	57	1067	-0.44576	0.222477	0.0453517	0.726783	-0.507957	0.365107	0.164435	0.79635	steroid_inhaler	12.8349	5.52421	20.2036	0.161033	-0.432865	-2.68805	0.00718716	0.348503	NS	NS
PWY.5913	454	416	17	437	0.891761	0.649705	0.170591	0.924239	0.238558	0.897331	0.790491	0.955648	steroid_inhaler	305	292	17	288	0.860441	0.539807	0.112001	0.777895	0.5354	0.996502	0.591527	0.99601	steroid_inhaler	1124	1078	57	1067	0.393771	0.288989	0.173289	0.726783	0.437806	0.475038	0.356931	0.79635	steroid_inhaler	2.36901	3.43181	11.974	0.237191	0.550244	2.31983	0.0203498	0.436953	NS	NS
P108.PWY	454	242	17	437	0.96891	0.628697	0.124005	0.924239	1.49632	0.869718	0.0861267	0.932668	steroid_inhaler	305	212	17	288	-0.702029	0.591374	0.236128	0.942778	-0.724372	1.07802	0.502205	0.99601	steroid_inhaler	1124	843	57	1067	-0.68834	0.338074	0.0419793	0.726783	-0.822459	0.555424	0.138959	0.79635	steroid_inhaler	2.52998	2.8594	8.74938	0.265947	-0.394561	-1.48361	0.137913	0.686978	NS	NS
PWY.7199	454	453	17	437	-0.113741	0.0988101	0.250324	0.924239	-0.160703	0.134584	0.233169	0.932668	steroid_inhaler	305	305	17	288	0.0632533	0.0820296	0.441263	0.961777	0.164704	0.151147	0.276855	0.99601	steroid_inhaler	1124	1124	57	1067	-0.0706531	0.0396667	0.0751578	0.726783	-0.0645934	0.0643082	0.315396	0.79635	steroid_inhaler	102.423	148.614	635.546	0.0335846	-0.0531847	-1.5836	0.113284	0.686978	NS	NS
PWY.5941	454	366	17	437	-0.835762	0.679491	0.219364	0.924239	-1.39298	0.934513	0.136861	0.932668	steroid_inhaler	305	284	17	288	0.396706	0.459585	0.38873	0.961777	0.261019	0.825778	0.752185	0.99601	steroid_inhaler	1124	1043	57	1067	-0.414159	0.262922	0.11549	0.726783	-0.440512	0.434149	0.310498	0.79635	steroid_inhaler	2.16587	4.73444	14.4659	0.21634	-0.27722	-1.28141	0.200049	0.818868	NS	NS
PWY.7242	454	453	17	437	0.0969671	0.181292	0.593016	0.924239	-0.199055	0.247832	0.422355	0.932668	steroid_inhaler	305	305	17	288	0.108998	0.138493	0.431891	0.961777	0.23868	0.25248	0.345348	0.99601	steroid_inhaler	1124	1123	57	1067	-0.0849018	0.0589856	0.150329	0.726783	-0.156066	0.096395	0.105735	0.79635	steroid_inhaler	30.4259	52.1365	287.414	0.0519892	-0.0426213	-0.81981	0.412324	0.952345	NS	NS
PWY.841	454	454	17	437	0.118264	0.0740328	0.110894	0.924239	0.0916086	0.101339	0.366558	0.932668	steroid_inhaler	305	305	17	288	0.0490501	0.102929	0.634038	0.961777	-0.117505	0.183886	0.523372	0.99601	steroid_inhaler	1124	1123	57	1067	-0.0615156	0.0417255	0.140687	0.726783	-0.0693608	0.0688785	0.314162	0.79635	steroid_inhaler	182.453	94.3898	574.377	0.0342751	-0.0107207	-0.312783	0.754445	0.965564	NS	NS
GLUCONEO.PWY	454	422	17	437	0.147248	0.440807	0.738508	0.965	-0.313469	0.597622	0.600204	0.932668	steroid_inhaler	305	297	17	288	0.129489	0.197284	0.512116	0.961777	-0.230914	0.349785	0.509744	0.99601	steroid_inhaler	1124	1109	57	1067	0.128422	0.0906254	0.156749	0.726783	0.133662	0.149526	0.371577	0.79635	steroid_inhaler	5.14639	25.693	121.759	0.0809516	0.129237	1.59647	0.110385	0.686978	NS	NS
GLUCUROCAT.PWY	454	453	17	437	-0.000632031	0.165515	0.996955	0.999581	-0.306277	0.228364	0.180641	0.932668	steroid_inhaler	305	305	17	288	0.11259	0.133258	0.398851	0.961777	0.191136	0.238466	0.423561	0.99601	steroid_inhaler	1124	1122	57	1067	-0.104861	0.0599432	0.0805086	0.726783	-0.159947	0.0975823	0.101486	0.79635	steroid_inhaler	36.5028	56.3135	278.304	0.051909	-0.0616134	-1.18695	0.235248	0.883831	NS	NS
PANTOSYN.PWY	454	454	17	437	0.00101681	0.079502	0.989801	0.998704	0.030913	0.108162	0.77518	0.955648	steroid_inhaler	305	305	17	288	-0.0369002	0.0767436	0.630996	0.961777	-0.0226867	0.140695	0.872023	0.99601	steroid_inhaler	1124	1124	57	1067	-0.0424665	0.028861	0.141461	0.726783	-0.048859	0.0474308	0.30319	0.79635	steroid_inhaler	158.214	169.791	1200.54	0.0255777	-0.0373474	-1.46016	0.144247	0.691934	NS	NS
DENOVOPURINE2.PWY	454	454	17	437	0.107338	0.0674926	0.11248	0.924239	0.0946619	0.0914356	0.301172	0.932668	steroid_inhaler	305	305	17	288	0.0407155	0.0868864	0.639696	0.962516	-0.0642742	0.156616	0.681853	0.99601	steroid_inhaler	1124	1123	57	1067	-0.0558973	0.0342411	0.102866	0.726783	-0.0553836	0.0564137	0.32645	0.79635	steroid_inhaler	219.527	132.463	852.914	0.0288087	-0.0155354	-0.539261	0.589707	0.965564	NS	NS
PWY.7209	454	322	17	437	-1.77204	0.677136	0.00917849	0.924239	-2.3071	0.93255	0.0137795	0.932668	steroid_inhaler	305	240	17	288	0.274971	0.637711	0.666646	0.971427	0.228048	1.1221	0.839109	0.99601	steroid_inhaler	1124	965	57	1067	-0.552616	0.320043	0.0844989	0.726783	0.529873	0.519245	0.307735	0.79635	steroid_inhaler	2.18097	2.45896	9.76302	0.263496	-0.595976	-2.2618	0.0237096	0.436953	NS	NS
PWY.7357	454	454	17	437	-0.0145856	0.0671549	0.828161	0.978931	-0.0784745	0.0926766	0.397652	0.932668	steroid_inhaler	305	305	17	288	-0.0254251	0.0682596	0.709805	0.971427	-0.0327863	0.126748	0.79609	0.99601	steroid_inhaler	1124	1124	57	1067	-0.0431348	0.0279751	0.123382	0.726783	-0.0567489	0.0460436	0.218031	0.79635	steroid_inhaler	221.74	214.621	1277.78	0.0241533	-0.0372243	-1.54117	0.123276	0.686978	NS	NS
P42.PWY	454	445	17	437	-0.212418	0.201507	0.292407	0.924239	-0.184446	0.274774	0.50245	0.932668	steroid_inhaler	305	299	17	288	-0.0646206	0.239434	0.787436	0.982938	-0.423307	0.418525	0.31276	0.99601	steroid_inhaler	1124	1115	57	1067	-0.237809	0.119916	0.0476005	0.726783	-0.296076	0.201699	0.142425	0.79635	steroid_inhaler	24.6276	17.4433	69.5412	0.0946552	-0.20514	-2.16723	0.0302173	0.515372	NS	NS
PWY0.1586	454	454	17	437	-0.17746	0.166848	0.288097	0.924239	-0.201875	0.226252	0.372796	0.932668	steroid_inhaler	305	305	17	288	-0.0431574	0.188776	0.819325	0.982938	-0.0905799	0.331016	0.784575	0.99601	steroid_inhaler	1124	1123	57	1067	-0.124038	0.0889552	0.163479	0.726783	-0.17198	0.147518	0.243946	0.79635	steroid_inhaler	35.9218	28.0611	126.374	0.0724796	-0.122196	-1.68594	0.0918077	0.686978	NS	NS
PWY.5676	454	409	17	437	-0.0786752	0.506033	0.876519	0.983716	-0.0786342	0.679468	0.907926	0.971196	steroid_inhaler	305	266	17	288	0.154569	0.518173	0.765685	0.982938	0.201341	0.919894	0.826917	0.99601	steroid_inhaler	1124	1033	57	1067	-0.502245	0.262313	0.0557888	0.726783	-0.425483	0.431461	0.324283	0.79635	steroid_inhaler	3.90519	3.72435	14.5332	0.212417	-0.317235	-1.49346	0.135318	0.686978	NS	NS
PWY.5989	454	440	17	437	-0.230675	0.256761	0.36948	0.924239	-0.392407	0.350632	0.263781	0.932668	steroid_inhaler	305	299	17	288	0.101778	0.187829	0.588335	0.961777	0.00759668	0.333463	0.981843	0.99601	steroid_inhaler	1124	1115	57	1067	-0.113899	0.0863761	0.187568	0.736875	-0.123305	0.138599	0.373859	0.79635	steroid_inhaler	15.1684	28.345	134.033	0.0750488	-0.089443	-1.1918	0.233341	0.883831	NS	NS
PWY.6124	454	454	17	437	-0.0037538	0.0832349	0.964049	0.996117	-0.0552914	0.112314	0.622791	0.932668	steroid_inhaler	305	305	17	288	0.146288	0.0780966	0.0620277	0.67161	-0.0328298	0.139335	0.813912	0.99601	steroid_inhaler	1124	1124	57	1067	0.0369633	0.0320263	0.248684	0.76631	-0.0631691	0.0532301	0.235601	0.79635	steroid_inhaler	144.341	163.959	974.958	0.0279153	0.0463516	1.66044	0.096827	0.686978	NS	NS
UDPNAGSYN.PWY	454	454	17	437	0.0496144	0.204578	0.80849	0.974778	-0.128715	0.273906	0.638668	0.942703	steroid_inhaler	305	305	17	288	0.372423	0.212612	0.080862	0.777895	0.532115	0.376555	0.1588	0.99601	steroid_inhaler	1124	1124	57	1067	0.111089	0.0991845	0.262948	0.76631	0.227174	0.162353	0.162027	0.79635	steroid_inhaler	23.8937	22.122	101.651	0.0822921	0.140292	1.7048	0.0882309	0.686978	NS	NS
CRNFORCAT.PWY	454	169	17	437	-0.432623	0.624123	0.48857	0.924239	-0.445119	0.85715	0.603841	0.932668	steroid_inhaler	305	148	17	288	-0.549093	0.667983	0.411725	0.961777	0.518573	1.22046	0.671257	0.99601	steroid_inhaler	1124	619	57	1067	-0.473374	0.398687	0.235349	0.76631	-0.622057	0.653962	0.34171	0.79635	steroid_inhaler	2.5672	2.24114	6.29123	0.300156	-0.479238	-1.59663	0.110348	0.686978	NS	NS
PWY.5384	454	377	17	437	0.672279	0.575691	0.243531	0.924239	0.60557	0.773489	0.434148	0.932668	steroid_inhaler	305	248	17	288	0.306337	0.507746	0.54675	0.961777	0.124739	0.915886	0.891771	0.99601	steroid_inhaler	1124	930	57	1067	0.315129	0.290321	0.277957	0.76631	-0.617427	0.473593	0.192613	0.79635	steroid_inhaler	3.01732	3.87888	11.8643	0.230875	0.370753	1.60586	0.108305	0.686978	NS	NS
PWY.5173	454	294	17	437	-0.431367	0.563677	0.444521	0.924239	-0.961369	0.747378	0.19908	0.932668	steroid_inhaler	305	173	17	288	0.462138	0.446607	0.301613	0.961777	-0.0305881	0.795801	0.969368	0.99601	steroid_inhaler	1124	600	57	1067	0.317414	0.271838	0.243194	0.76631	-0.479108	0.43604	0.272113	0.79635	steroid_inhaler	3.1473	5.01359	13.5326	0.214702	0.242227	1.1282	0.259234	0.883831	NS	NS
PWY.6125	454	454	17	437	0.0647586	0.104321	0.535079	0.924239	0.1168	0.144983	0.42095	0.932668	steroid_inhaler	305	305	17	288	0.0611527	0.121322	0.614597	0.961777	-0.114599	0.218469	0.600335	0.99601	steroid_inhaler	1124	1123	57	1067	-0.0633649	0.0506942	0.211584	0.76631	-0.10998	0.0832374	0.186692	0.79635	steroid_inhaler	91.8876	67.9394	389.12	0.042681	-0.0265077	-0.621066	0.534556	0.965564	NS	NS
PWY.7228	454	454	17	437	0.0704972	0.115148	0.540702	0.924239	0.117334	0.159531	0.462474	0.932668	steroid_inhaler	305	305	17	288	0.0810357	0.13961	0.562054	0.961777	-0.164339	0.251136	0.513434	0.99601	steroid_inhaler	1124	1123	57	1067	-0.0709164	0.0592771	0.231814	0.76631	-0.123258	0.0972838	0.205435	0.79635	steroid_inhaler	75.4206	51.3058	284.594	0.0493072	-0.0260328	-0.527972	0.597518	0.965564	NS	NS
PWY.6545	454	452	17	437	0.0971084	0.0975106	0.319875	0.924239	0.100486	0.133287	0.451363	0.932668	steroid_inhaler	305	305	17	288	0.0675505	0.126633	0.594131	0.961777	-0.122825	0.227804	0.590225	0.99601	steroid_inhaler	1124	1123	57	1067	-0.0680283	0.0537371	0.205798	0.76631	-0.11004	0.0885009	0.214001	0.79635	steroid_inhaler	105.171	62.3601	346.299	0.0441154	-0.0177738	-0.402893	0.687027	0.965564	NS	NS
PWY.7184	454	454	17	437	0.081252	0.110758	0.463585	0.924239	0.0938741	0.154055	0.542638	0.932668	steroid_inhaler	305	305	17	288	0.0648869	0.134587	0.630078	0.961777	-0.153067	0.241541	0.526819	0.99601	steroid_inhaler	1124	1123	57	1067	-0.0649456	0.0581403	0.264215	0.76631	-0.103319	0.0956188	0.280149	0.79635	steroid_inhaler	81.5179	55.2067	295.832	0.0480816	-0.0208234	-0.433086	0.664952	0.965564	NS	NS
METHANOGENESIS.PWY	454	67	17	437	0.22862	0.546011	0.675633	0.950969	0.394546	0.730268	0.589309	0.932668	steroid_inhaler	305	116	17	288	-0.122462	0.654732	0.851756	0.982938	-0.184395	1.19295	0.877278	0.99601	steroid_inhaler	1124	533	57	1067	-0.537716	0.429404	0.210746	0.76631	-0.781621	0.703453	0.266764	0.79635	steroid_inhaler	3.35426	2.33277	5.42335	0.30001	-0.219168	-0.730538	0.465062	0.965564	NS	NS
COA.PWY	454	454	17	437	-0.0208181	0.102236	0.838739	0.978931	0.0143571	0.139847	0.918282	0.975327	steroid_inhaler	305	305	17	288	0.00691311	0.0975251	0.943537	0.986838	0.0390971	0.178333	0.826636	0.99601	steroid_inhaler	1124	1124	57	1067	-0.0454182	0.0377853	0.229615	0.76631	-0.0557673	0.0621245	0.369563	0.79635	steroid_inhaler	95.6741	105.14	700.414	0.0333106	-0.0367015	-1.1018	0.27055	0.883831	NS	NS
PWY.5198	454	67	17	437	0.232493	0.511635	0.649758	0.942922	0.435849	0.684412	0.524607	0.932668	steroid_inhaler	305	116	17	288	-0.00584287	0.613083	0.992402	0.992402	0.00541702	1.12059	0.996147	0.997221	steroid_inhaler	1124	535	57	1067	-0.501775	0.407429	0.218371	0.76631	-0.704918	0.666386	0.290374	0.79635	steroid_inhaler	3.82014	2.66049	6.02417	0.282789	-0.171947	-0.608042	0.543159	0.965564	NS	NS
HISTSYN.PWY	454	454	17	437	0.0501104	0.078474	0.523444	0.924239	0.0248147	0.109664	0.821101	0.955648	steroid_inhaler	305	305	17	288	-0.0399889	0.0707572	0.572392	0.961777	0.108208	0.128731	0.40135	0.99601	steroid_inhaler	1124	1124	57	1067	0.0354992	0.0337452	0.293038	0.76748	0.0735517	0.0550448	0.181761	0.79635	steroid_inhaler	162.386	199.737	878.164	0.0283948	0.0252555	0.88944	0.373767	0.93408	NS	NS
PWY.6386	454	454	17	437	0.00611289	0.032279	0.849886	0.982377	0.0160373	0.0431109	0.710094	0.955648	steroid_inhaler	305	305	17	288	-0.0737987	0.0286142	0.0104074	0.375096	-0.0468939	0.0520517	0.3685	0.99601	steroid_inhaler	1124	1124	57	1067	0.0111178	0.0146497	0.448068	0.781118	0.0387248	0.023441	0.0988264	0.79635	steroid_inhaler	959.754	1221.34	4659.55	0.0120907	-0.00474558	-0.392499	0.69469	0.965564	NS	NS
PWY.7219	454	454	17	437	0.0159051	0.0334881	0.635063	0.940908	0.0034477	0.0451738	0.939203	0.980612	steroid_inhaler	305	305	17	288	-0.0545542	0.0261866	0.0381228	0.498773	-0.016478	0.0479962	0.731648	0.99601	steroid_inhaler	1124	1124	57	1067	0.0113661	0.0135404	0.401411	0.781118	0.0281484	0.0217666	0.196224	0.79635	steroid_inhaler	891.701	1458.28	5454.29	0.0113197	-0.00043289	-0.0382422	0.969495	0.990081	NS	NS
COA.PWY.1	454	454	17	437	0.0116419	0.035673	0.744318	0.965	-0.00265903	0.0473416	0.955238	0.984087	steroid_inhaler	305	305	17	288	-0.0729243	0.0344453	0.0351173	0.498773	-0.0225816	0.0631048	0.720761	0.99601	steroid_inhaler	1124	1124	57	1067	0.0158314	0.0167495	0.34477	0.781118	0.0447544	0.0272747	0.101117	0.79635	steroid_inhaler	785.814	842.83	3564.48	0.0138767	0.000792646	0.0571207	0.954449	0.98718	NS	NS
PWY.6284	454	289	17	437	-1.36468	0.674976	0.0438019	0.924239	-0.994526	0.919668	0.280177	0.932668	steroid_inhaler	305	182	17	288	1.02747	0.616895	0.0968539	0.777895	0.864294	1.13437	0.446789	0.99601	steroid_inhaler	1124	699	57	1067	-0.27964	0.364652	0.443322	0.781118	-0.713356	0.599748	0.234534	0.79635	steroid_inhaler	2.19494	2.62771	7.52043	0.284635	-0.194322	-0.682705	0.494793	0.965564	NS	NS
PWY.7315	454	221	17	437	-0.596037	0.614205	0.332373	0.924239	-0.421967	0.84977	0.61977	0.932668	steroid_inhaler	305	116	17	288	-0.787548	0.498843	0.115454	0.777895	-0.931144	0.896766	0.300064	0.99601	steroid_inhaler	1124	453	57	1067	0.266517	0.305026	0.38244	0.781118	-0.576611	0.498231	0.2474	0.79635	steroid_inhaler	2.65078	4.01858	10.748	0.239612	-0.107953	-0.450533	0.652326	0.965564	NS	NS
PWY.6113	454	281	17	437	-1.11241	0.691835	0.108574	0.924239	-0.670253	0.939846	0.476171	0.932668	steroid_inhaler	305	182	17	288	1.00744	0.621847	0.106274	0.777895	0.852566	1.14412	0.456832	0.99601	steroid_inhaler	1124	699	57	1067	-0.272539	0.368088	0.459202	0.781118	-0.703387	0.605342	0.245507	0.79635	steroid_inhaler	2.08927	2.58603	7.38068	0.288004	-0.14353	-0.49836	0.61823	0.965564	NS	NS
OANTIGEN.PWY	454	454	17	437	0.02424	0.137396	0.860043	0.982377	-0.088324	0.184806	0.632968	0.942703	steroid_inhaler	305	305	17	288	0.222295	0.137627	0.107356	0.777895	0.328844	0.269824	0.224067	0.99601	steroid_inhaler	1124	1124	57	1067	0.0540066	0.0711782	0.448163	0.781118	0.152444	0.116662	0.191593	0.79635	steroid_inhaler	52.973	52.7947	197.381	0.0574344	0.0781132	1.36004	0.173816	0.73098	NS	NS
GLYOXYLATE.BYPASS	454	252	17	437	-0.279957	0.618037	0.65079	0.942922	0.456567	0.853653	0.593061	0.932668	steroid_inhaler	305	142	17	288	-0.827742	0.540772	0.126912	0.798993	-0.469488	0.978604	0.631801	0.99601	steroid_inhaler	1124	571	57	1067	0.312249	0.322116	0.332571	0.781118	-0.568303	0.527394	0.281467	0.79635	steroid_inhaler	2.61801	3.41957	9.63777	0.252576	-0.0353468	-0.139946	0.888703	0.965564	NS	NS
TCA.GLYOX.BYPASS	454	233	17	437	-0.463249	0.635561	0.466463	0.924239	0.173108	0.882421	0.844575	0.955648	steroid_inhaler	305	130	17	288	-0.712025	0.547042	0.194061	0.923261	-0.417142	0.986026	0.6726	0.99601	steroid_inhaler	1124	493	57	1067	0.333967	0.329181	0.310545	0.781118	-0.513991	0.53912	0.340607	0.79635	steroid_inhaler	2.47563	3.34163	9.2285	0.257806	-0.0295195	-0.114503	0.908839	0.967143	NS	NS
GLYCOLYSIS.TCA.GLYOX.BYPASS	454	232	17	437	-0.461286	0.682161	0.499262	0.924239	0.281703	0.950364	0.767068	0.955648	steroid_inhaler	305	128	17	288	-0.742194	0.59873	0.216093	0.942778	-0.41409	1.08051	0.701852	0.99601	steroid_inhaler	1124	483	57	1067	0.282639	0.358437	0.430552	0.781118	-0.517908	0.587934	0.378572	0.79635	steroid_inhaler	2.14895	2.78958	7.7835	0.280364	-0.0677379	-0.241607	0.809085	0.965564	NS	NS
KETOGLUCONMET.PWY	454	201	17	437	-0.168656	0.595285	0.777066	0.96977	0.0409694	0.82406	0.960373	0.985426	steroid_inhaler	305	115	17	288	-0.626729	0.498804	0.209932	0.942778	-0.0560235	0.904796	0.950675	0.99601	steroid_inhaler	1124	450	57	1067	0.248618	0.315808	0.431305	0.781118	-0.472348	0.517113	0.36122	0.79635	steroid_inhaler	2.82196	4.0192	10.0266	0.243484	-0.0297663	-0.122252	0.9027	0.965606	NS	NS
GLUCARGALACTSUPER.PWY	454	181	17	437	-0.746295	0.499519	0.135888	0.924239	-0.586985	0.68675	0.393217	0.932668	steroid_inhaler	305	91	17	288	-0.243145	0.377593	0.520113	0.961777	-0.286338	0.688602	0.677876	0.99601	steroid_inhaler	1124	349	57	1067	-0.220146	0.241734	0.362652	0.781118	-0.606712	0.395313	0.125136	0.79635	steroid_inhaler	4.00771	7.01378	17.113	0.18853	-0.300829	-1.59565	0.110566	0.686978	NS	NS
ANAGLYCOLYSIS.PWY	454	454	17	437	0.0321794	0.058869	0.584916	0.924239	0.0570871	0.0814501	0.483791	0.932668	steroid_inhaler	305	305	17	288	0.0580179	0.0711392	0.415418	0.961777	0.00833125	0.128815	0.948482	0.99601	steroid_inhaler	1124	1124	57	1067	0.0275059	0.0314558	0.382073	0.781118	0.0724215	0.0505679	0.152389	0.79635	steroid_inhaler	288.554	197.598	1010.64	0.0258475	0.0324349	1.25485	0.209532	0.846398	NS	NS
PWY.5464	454	262	17	437	-0.704755	0.640268	0.271623	0.924239	-1.052	0.868703	0.226618	0.932668	steroid_inhaler	305	161	17	288	0.581105	0.542984	0.285392	0.961777	-0.0625596	0.987094	0.949514	0.99601	steroid_inhaler	1124	555	57	1067	0.304077	0.330929	0.358369	0.781118	-0.683439	0.53652	0.202996	0.79635	steroid_inhaler	2.43936	3.39177	9.13124	0.258523	0.202402	0.782916	0.433676	0.952345	NS	NS
PWY.7197	454	454	17	437	0.0913345	0.129685	0.481633	0.924239	0.108292	0.177883	0.543017	0.932668	steroid_inhaler	305	305	17	288	0.0937423	0.158962	0.555829	0.961777	-0.221497	0.286974	0.440901	0.99601	steroid_inhaler	1124	1123	57	1067	-0.0734475	0.0727489	0.312905	0.781118	-0.11457	0.119685	0.33865	0.79635	steroid_inhaler	59.4597	39.5742	188.95	0.0589272	-0.0164503	-0.279162	0.78012	0.965564	NS	NS
PWY66.409	454	448	17	437	0.119576	0.186443	0.521637	0.924239	0.155144	0.240747	0.51968	0.932668	steroid_inhaler	305	304	17	288	0.0852514	0.177185	0.63077	0.961777	0.255205	0.330639	0.440896	0.99601	steroid_inhaler	1124	1120	57	1067	-0.0770636	0.0785546	0.326799	0.781118	-0.182575	0.125786	0.146943	0.79635	steroid_inhaler	28.7678	31.8526	162.053	0.0670141	-0.0284406	-0.424398	0.671276	0.965564	NS	NS
PWY.6609	454	454	17	437	0.0202078	0.0571414	0.723777	0.965	0.166045	0.0770846	0.0318459	0.932668	steroid_inhaler	305	305	17	288	0.0452014	0.0557609	0.418229	0.961777	0.118947	0.103958	0.253594	0.99601	steroid_inhaler	1124	1124	57	1067	0.0203911	0.0237667	0.391094	0.781118	-0.0354381	0.0396316	0.371422	0.79635	steroid_inhaler	306.265	321.619	1770.36	0.0204199	0.0236949	1.16038	0.245892	0.883831	NS	NS
PWY.6507	454	453	17	437	-0.0490521	0.189368	0.795736	0.971573	-0.36082	0.257762	0.162369	0.932668	steroid_inhaler	305	305	17	288	0.102229	0.143509	0.476806	0.961777	0.318586	0.264565	0.229599	0.99601	steroid_inhaler	1124	1123	57	1067	-0.0553202	0.0594882	0.352606	0.781118	-0.111734	0.0969568	0.249408	0.79635	steroid_inhaler	27.886	48.5557	282.578	0.0527766	-0.0335255	-0.635236	0.525275	0.965564	NS	NS
PWY.5505	454	230	17	437	0.278413	0.591074	0.637855	0.940908	-0.377624	0.811091	0.641775	0.942703	steroid_inhaler	305	159	17	288	-0.423974	0.523278	0.418456	0.961777	-0.527091	0.95847	0.582832	0.99601	steroid_inhaler	1124	608	57	1067	0.311916	0.321033	0.331459	0.781118	-0.513073	0.529722	0.332977	0.79635	steroid_inhaler	2.86231	3.65204	9.70288	0.24832	0.140284	0.564933	0.572119	0.965564	NS	NS
PWY.7204	454	207	17	437	-0.235218	0.651145	0.718096	0.965	-0.152416	0.894192	0.864742	0.955648	steroid_inhaler	305	113	17	288	-0.448354	0.576325	0.437214	0.961777	-0.075591	1.03497	0.941832	0.99601	steroid_inhaler	1124	429	57	1067	0.292582	0.341174	0.391311	0.781118	-0.709898	0.557376	0.203065	0.79635	steroid_inhaler	2.35855	3.01069	8.59108	0.267641	0.0436216	0.162985	0.87053	0.965564	NS	NS
PWY.6891	454	195	17	437	-0.261062	0.620289	0.674055	0.950969	-0.0792342	0.85525	0.926233	0.97716	steroid_inhaler	305	104	17	288	-0.521874	0.507274	0.304417	0.961777	-0.510193	0.919783	0.579578	0.99601	steroid_inhaler	1124	347	57	1067	0.299516	0.307317	0.329962	0.781118	-0.744009	0.499193	0.136406	0.79635	steroid_inhaler	2.59904	3.88611	10.5883	0.242013	0.0272232	0.112486	0.910438	0.967143	NS	NS
PWY.6895	454	195	17	437	-0.151537	0.748675	0.839693	0.978931	0.0750699	1.03619	0.942282	0.980612	steroid_inhaler	305	104	17	288	-0.615133	0.651578	0.3459	0.961777	-0.394194	1.17995	0.738586	0.99601	steroid_inhaler	1124	347	57	1067	0.372713	0.385798	0.334212	0.781118	-1.00573	0.628063	0.109599	0.79635	steroid_inhaler	1.78407	2.35541	6.71861	0.303475	0.0722838	0.238187	0.811736	0.965564	NS	NS
FUC.RHAMCAT.PWY	454	253	17	437	-1.10671	0.675341	0.101983	0.924239	-0.998097	0.934272	0.286028	0.932668	steroid_inhaler	305	155	17	288	-0.210104	0.6199	0.734899	0.982938	-0.74852	1.14608	0.514251	0.99601	steroid_inhaler	1124	541	57	1067	0.383963	0.377081	0.30878	0.781118	-0.680197	0.616026	0.269766	0.79635	steroid_inhaler	2.19257	2.6023	7.03283	0.29077	-0.0230782	-0.0793693	0.936739	0.984859	NS	NS
PWY.7286	454	72	17	437	0.18869	0.515018	0.714262	0.965	0.428973	0.690036	0.534517	0.932668	steroid_inhaler	305	111	17	288	-0.139324	0.607704	0.818822	0.982938	-0.256569	1.1095	0.817302	0.99601	steroid_inhaler	1124	520	57	1067	-0.390147	0.411099	0.342809	0.781118	-0.594362	0.673259	0.377534	0.79635	steroid_inhaler	3.77013	2.70779	5.91707	0.284038	-0.15929	-0.560806	0.57493	0.965564	NS	NS
PWY.3841	454	454	17	437	0.0575933	0.0725049	0.427435	0.924239	0.0163636	0.0987774	0.868509	0.955648	steroid_inhaler	305	305	17	288	0.0124561	0.0944242	0.89514	0.982938	-0.281049	0.165901	0.0914344	0.99601	steroid_inhaler	1124	1124	57	1067	0.0364062	0.0433686	0.401392	0.781118	-0.0908278	0.0708889	0.200376	0.79635	steroid_inhaler	190.224	112.159	531.677	0.0346259	0.0380177	1.09795	0.272224	0.883831	NS	NS
TEICHOICACID.PWY	454	93	17	437	-0.337822	0.389344	0.386052	0.924239	0.127789	0.536679	0.811919	0.955648	steroid_inhaler	305	41	17	288	0.0766543	0.277664	0.782686	0.982938	0.702049	0.491171	0.15409	0.99601	steroid_inhaler	1124	219	57	1067	0.190226	0.211653	0.368973	0.781118	-0.384001	0.339933	0.258882	0.79635	steroid_inhaler	6.5968	12.9707	22.323	0.154505	0.0719047	0.465387	0.641654	0.965564	NS	NS
PWY.5971	454	289	17	437	-1.29731	0.697592	0.063598	0.924239	-0.843625	0.948247	0.374182	0.932668	steroid_inhaler	305	182	17	288	0.977898	0.621091	0.116437	0.777895	0.833279	1.14329	0.466744	0.99601	steroid_inhaler	1124	699	57	1067	-0.266222	0.367082	0.468458	0.788731	-0.694503	0.6035	0.250073	0.79635	steroid_inhaler	2.05493	2.59233	7.42118	0.287855	-0.174549	-0.606379	0.544263	0.965564	NS	NS
PWY.5918	454	313	17	437	0.101762	0.640434	0.873825	0.983716	0.467628	0.879657	0.595298	0.932668	steroid_inhaler	305	182	17	288	0.504682	0.56541	0.372794	0.961777	0.824161	1.03365	0.425975	0.99601	steroid_inhaler	1124	745	57	1067	0.232865	0.337874	0.490837	0.811347	-0.49359	0.555849	0.374743	0.79635	steroid_inhaler	2.4381	3.12805	8.75973	0.264204	0.269904	1.02157	0.306983	0.897071	NS	NS
PWY.2723	454	184	17	437	-0.536399	0.559362	0.338114	0.924239	-0.46869	0.77704	0.546737	0.932668	steroid_inhaler	305	93	17	288	-0.212226	0.419184	0.613034	0.961777	0.140764	0.755265	0.852294	0.99601	steroid_inhaler	1124	346	57	1067	0.185311	0.281913	0.511102	0.815586	-0.631463	0.460273	0.170371	0.79635	steroid_inhaler	3.19605	5.69103	12.5826	0.215818	-0.0275017	-0.12743	0.8986	0.965564	NS	NS
X1CMET2.PWY	454	454	17	437	0.0470933	0.0726443	0.517152	0.924239	0.0167765	0.10003	0.866894	0.955648	steroid_inhaler	305	305	17	288	-0.00123652	0.0837161	0.988225	0.992402	-0.234651	0.147971	0.113992	0.99601	steroid_inhaler	1124	1124	57	1067	0.0232127	0.0362694	0.522298	0.821907	-0.0928316	0.0595077	0.119056	0.79635	steroid_inhaler	189.495	142.686	760.187	0.0302563	0.0241617	0.798569	0.42454	0.952345	NS	NS
PWY.2942	454	454	17	437	0.00547924	0.0419057	0.896033	0.984416	0.00998105	0.0571151	0.861364	0.955648	steroid_inhaler	305	305	17	288	-0.0966734	0.0370565	0.00956514	0.375096	-0.0903632	0.0687146	0.189693	0.99601	steroid_inhaler	1124	1124	57	1067	0.0099136	0.0166763	0.552319	0.855705	0.0305503	0.0270597	0.259154	0.79635	steroid_inhaler	569.447	728.234	3595.82	0.0142952	-0.00646432	-0.452203	0.651123	0.965564	NS	NS
PWY.5103	454	454	17	437	-0.0102997	0.0671467	0.878161	0.983716	-0.0208149	0.0933395	0.82365	0.955648	steroid_inhaler	305	305	17	288	0.00356909	0.0517053	0.945014	0.986838	0.102591	0.0966305	0.289351	0.99601	steroid_inhaler	1124	1124	57	1067	0.011698	0.0205425	0.569162	0.861803	0.0324915	0.0330055	0.325129	0.79635	steroid_inhaler	221.795	374.051	2369.71	0.0183631	0.00902748	0.491609	0.622996	0.965564	NS	NS
PWY.5121	454	436	17	437	-0.529135	0.252778	0.0369232	0.924239	-0.693496	0.340757	0.0425298	0.932668	steroid_inhaler	305	299	17	288	0.23315	0.240373	0.332875	0.961777	-0.35252	0.436527	0.42009	0.99601	steroid_inhaler	1124	1116	57	1067	-0.0570708	0.110477	0.605549	0.884209	-0.228896	0.181474	0.207471	0.79635	steroid_inhaler	15.6503	17.3072	81.9323	0.0932952	-0.0776561	-0.832369	0.4052	0.952345	NS	NS
PWY.5101	454	442	17	437	-0.11717	0.202161	0.5625	0.924239	-0.0227208	0.27569	0.93436	0.979005	steroid_inhaler	305	305	17	288	0.131305	0.167003	0.432354	0.961777	0.137468	0.301393	0.648689	0.99601	steroid_inhaler	1124	1122	57	1067	0.0394357	0.0807562	0.625412	0.901248	-0.154704	0.129822	0.233657	0.79635	steroid_inhaler	24.4685	35.8553	153.337	0.0684128	0.0369182	0.539639	0.589446	0.965564	NS	NS
NONMEVIPP.PWY	454	454	17	437	-0.0319914	0.0454261	0.481658	0.924239	-0.0184688	0.0607319	0.761212	0.955648	steroid_inhaler	305	305	17	288	-0.107043	0.0341653	0.00190868	0.371367	-0.0704395	0.0616809	0.254534	0.99601	steroid_inhaler	1124	1124	57	1067	0.00835271	0.0174918	0.633085	0.907804	0.0399396	0.0278226	0.151435	0.79635	steroid_inhaler	484.607	856.699	3268.37	0.0147287	-0.0173346	-1.17693	0.239224	0.883831	NS	NS
PWY.5154	454	454	17	437	-0.206951	0.172414	0.23067	0.924239	-0.251348	0.237428	0.290419	0.932668	steroid_inhaler	305	304	17	288	0.0470329	0.169449	0.781544	0.982938	0.305712	0.299711	0.308674	0.99601	steroid_inhaler	1124	1122	57	1067	-0.0379113	0.0813237	0.64118	0.907804	-0.136496	0.132419	0.302874	0.79635	steroid_inhaler	33.64	34.8275	151.205	0.0674703	-0.0503304	-0.745964	0.455689	0.965564	NS	NS
POLYISOPRENSYN.PWY	454	241	17	437	-0.258271	0.604475	0.669396	0.950969	0.09144	0.840481	0.91342	0.97368	steroid_inhaler	305	130	17	288	-0.0158081	0.53331	0.976373	0.992402	-0.786229	0.970698	0.418691	0.99601	steroid_inhaler	1124	555	57	1067	0.146307	0.333935	0.661377	0.924807	-0.632536	0.546664	0.247495	0.79635	steroid_inhaler	2.7368	3.51594	8.9676	0.256323	0.0361097	0.140876	0.887968	0.965564	NS	NS
PWY.7323	454	381	17	437	-0.331297	0.572882	0.56336	0.924239	-0.252619	0.779742	0.746125	0.955648	steroid_inhaler	305	230	17	288	0.103832	0.565589	0.854467	0.982938	-0.0363419	1.01084	0.971348	0.99601	steroid_inhaler	1124	837	57	1067	-0.132809	0.329218	0.686727	0.930195	-0.47997	0.540711	0.374919	0.79635	steroid_inhaler	3.04698	3.12606	9.22639	0.254828	-0.124045	-0.486777	0.626416	0.965564	NS	NS
ARO.PWY	454	454	17	437	0.00854914	0.0376934	0.820682	0.978931	0.0198358	0.0512417	0.698894	0.955648	steroid_inhaler	305	305	17	288	-0.0671631	0.0326316	0.0404712	0.508319	-0.0537837	0.0582962	0.357098	0.99601	steroid_inhaler	1124	1124	57	1067	0.00609878	0.0157329	0.698354	0.932792	0.0221245	0.0250724	0.377747	0.79635	steroid_inhaler	703.834	939.126	4039.99	0.0132652	-0.00570451	-0.430036	0.667169	0.965564	NS	NS
GLUCOSE1PMETAB.PWY	454	263	17	437	-0.527508	0.622302	0.397083	0.924239	-0.623871	0.859845	0.468535	0.932668	steroid_inhaler	305	139	17	288	-0.406878	0.55129	0.461067	0.961777	-0.3628	1.00906	0.719477	0.99601	steroid_inhaler	1124	537	57	1067	0.123657	0.327938	0.70619	0.932792	-0.48839	0.537025	0.363324	0.79635	steroid_inhaler	2.58225	3.29033	9.29858	0.256738	-0.102239	-0.398223	0.690466	0.965564	NS	NS
PWY.6628	454	393	17	437	0.169508	0.604145	0.779168	0.96977	-0.9414	0.816914	0.249856	0.932668	steroid_inhaler	305	242	17	288	-0.564905	0.623153	0.36539	0.961777	-1.58974	1.11272	0.154272	0.99601	steroid_inhaler	1124	907	57	1067	-0.131466	0.347201	0.705024	0.932792	-0.733556	0.563942	0.193617	0.79635	steroid_inhaler	2.73979	2.57519	8.29541	0.27106	-0.152889	-0.564044	0.572724	0.965564	NS	NS
PWY.6629	454	169	17	437	-0.431927	0.7081	0.542191	0.924239	0.0411417	0.976298	0.966408	0.985672	steroid_inhaler	305	90	17	288	-0.566248	0.603677	0.349005	0.961777	-1.14298	1.07909	0.290471	0.99601	steroid_inhaler	1124	301	57	1067	0.133277	0.343552	0.698134	0.932792	-0.931534	0.558221	0.0954568	0.79635	steroid_inhaler	1.99439	2.74405	8.47259	0.275126	-0.0973457	-0.353822	0.723472	0.965564	NS	NS
METSYN.PWY	454	454	17	437	0.0777536	0.0880609	0.377752	0.924239	0.0929662	0.121183	0.443451	0.932668	steroid_inhaler	305	305	17	288	-0.0260522	0.0739349	0.724815	0.976789	-0.0420099	0.13509	0.756065	0.99601	steroid_inhaler	1124	1124	57	1067	-0.00964721	0.0304567	0.751491	0.953816	0.062148	0.0492126	0.206919	0.79635	steroid_inhaler	128.954	182.937	1078.04	0.0268227	-0.00369759	-0.137853	0.890357	0.965564	NS	NS
PWY.7208	454	454	17	437	-0.0942342	0.0910921	0.301478	0.924239	-0.00432444	0.126287	0.972701	0.986143	steroid_inhaler	305	305	17	288	0.012789	0.089899	0.886971	0.982938	0.087451	0.164493	0.595422	0.99601	steroid_inhaler	1124	1124	57	1067	-0.0135646	0.0425435	0.749908	0.953816	-0.0669027	0.0700307	0.339624	0.79635	steroid_inhaler	120.514	123.734	552.501	0.0354274	-0.0216738	-0.61178	0.540683	0.965564	NS	NS
PWY.5686	454	454	17	437	0.0327049	0.0342394	0.340019	0.924239	0.0347116	0.0467095	0.457846	0.932668	steroid_inhaler	305	305	17	288	-0.0463883	0.0273371	0.0908156	0.777895	-0.0179749	0.0488594	0.713268	0.99601	steroid_inhaler	1124	1124	57	1067	0.00429821	0.0142577	0.763116	0.961177	0.021233	0.0231892	0.360061	0.79635	steroid_inhaler	852.999	1338.12	4919.25	0.0118592	-0.00183278	-0.154545	0.87718	0.965564	NS	NS
GLYCOCAT.PWY	454	309	17	437	-0.421856	0.668204	0.528155	0.924239	-0.396321	0.906276	0.662126	0.943553	steroid_inhaler	305	176	17	288	0.586275	0.611272	0.338283	0.961777	0.400275	1.08392	0.712211	0.99601	steroid_inhaler	1124	694	57	1067	0.0943967	0.354085	0.789831	0.976196	-0.515332	0.582867	0.376822	0.79635	steroid_inhaler	2.23966	2.67627	7.97602	0.27851	0.106821	0.383544	0.701317	0.965564	NS	NS
NAGLIPASYN.PWY	454	343	17	437	-0.504728	0.567973	0.374681	0.924239	-0.389433	0.785247	0.620214	0.932668	steroid_inhaler	305	177	17	288	-0.333437	0.517385	0.51977	0.961777	-1.00171	0.931897	0.283393	0.99601	steroid_inhaler	1124	638	57	1067	-0.0792658	0.318893	0.803743	0.978727	-0.501006	0.524439	0.339632	0.79635	steroid_inhaler	3.09988	3.7357	9.83353	0.244931	-0.215349	-0.879223	0.379281	0.93408	NS	NS
PWY.6803	454	208	17	437	-0.351314	0.607819	0.563567	0.924239	-0.232673	0.846221	0.783494	0.955648	steroid_inhaler	305	116	17	288	-0.515925	0.501866	0.304777	0.961777	-0.275725	0.917166	0.763935	0.99601	steroid_inhaler	1124	400	57	1067	0.07453	0.299314	0.803405	0.978727	-0.604686	0.488486	0.216032	0.79635	steroid_inhaler	2.70677	3.97031	11.1621	0.236762	-0.121497	-0.513159	0.60784	0.965564	NS	NS
GLUCARDEG.PWY	454	188	17	437	-0.451805	0.509865	0.376035	0.924239	-0.302549	0.702506	0.666941	0.943553	steroid_inhaler	305	93	17	288	-0.207196	0.379681	0.585674	0.961777	-0.0931745	0.694022	0.893305	0.99601	steroid_inhaler	1124	325	57	1067	-0.0582738	0.241605	0.809449	0.982052	-0.499738	0.393877	0.204798	0.79635	steroid_inhaler	3.84672	6.93685	17.1312	0.18927	-0.14951	-0.78993	0.429569	0.952345	NS	NS
P441.PWY	454	449	17	437	0.113127	0.158361	0.475391	0.924239	0.0337101	0.21885	0.877664	0.955648	steroid_inhaler	305	300	17	288	0.158525	0.149577	0.290101	0.961777	0.116275	0.26935	0.666328	0.99601	steroid_inhaler	1124	1117	57	1067	-0.0179119	0.0784045	0.819335	0.990404	-0.144799	0.127291	0.255567	0.79635	steroid_inhaler	39.8751	44.696	162.674	0.0635969	0.0351174	0.552187	0.58082	0.965564	NS	NS
PWY.6121	454	454	17	437	0.0711084	0.0365296	0.0522297	0.924239	0.0559863	0.0501964	0.265385	0.932668	steroid_inhaler	305	305	17	288	-0.0650473	0.0257596	0.0121127	0.375096	0.00599169	0.0455545	0.895464	0.99601	steroid_inhaler	1124	1124	57	1067	0.000510118	0.0134159	0.969676	0.998033	0.0208587	0.0218488	0.339952	0.79635	steroid_inhaler	749.392	1507.03	5555.97	0.0113138	-0.00536403	-0.474115	0.635418	0.965564	NS	NS
PWY.6282	454	329	17	437	-1.22053	0.642598	0.0581722	0.924239	-1.04338	0.876969	0.234853	0.932668	steroid_inhaler	305	187	17	288	0.837419	0.607822	0.169318	0.898704	0.768157	1.12099	0.493789	0.99601	steroid_inhaler	1124	708	57	1067	-0.0211986	0.359835	0.953033	0.998033	-0.551854	0.58942	0.349346	0.79635	steroid_inhaler	2.4217	2.70674	7.72315	0.278947	-0.0663585	-0.237889	0.811967	0.965564	NS	NS
FASYN.ELONG.PWY	454	329	17	437	-1.15236	0.649227	0.076597	0.924239	-0.892106	0.886426	0.314833	0.932668	steroid_inhaler	305	187	17	288	0.807298	0.604839	0.182983	0.898704	0.743136	1.1154	0.505832	0.99601	steroid_inhaler	1124	710	57	1067	-0.0158606	0.358236	0.964694	0.998033	-0.530103	0.586553	0.366325	0.79635	steroid_inhaler	2.3725	2.73351	7.79224	0.278442	-0.0504571	-0.181212	0.856201	0.965564	NS	NS
FASYN.INITIAL.PWY	454	329	17	437	-1.14206	0.61928	0.0658338	0.924239	-0.920789	0.844731	0.276358	0.932668	steroid_inhaler	305	187	17	288	0.776383	0.565475	0.170793	0.898704	0.750062	1.04201	0.472271	0.99601	steroid_inhaler	1124	709	57	1067	0.00317156	0.336099	0.992473	0.998033	-0.48196	0.550285	0.381314	0.79635	steroid_inhaler	2.60751	3.12732	8.85249	0.261826	-0.0357739	-0.136632	0.891321	0.965564	NS	NS
PWY.7388	454	329	17	437	-1.13463	0.611646	0.0642608	0.924239	-0.913985	0.834695	0.274184	0.932668	steroid_inhaler	305	187	17	288	0.762263	0.558319	0.173194	0.898704	0.736734	1.02873	0.474526	0.99601	steroid_inhaler	1124	708	57	1067	0.00539324	0.332735	0.987071	0.998033	-0.479519	0.544784	0.378947	0.79635	steroid_inhaler	2.67301	3.208	9.03239	0.258947	-0.0361304	-0.139528	0.889033	0.965564	NS	NS
PWY.7664	454	329	17	437	-1.20276	0.639852	0.0608071	0.924239	-0.997337	0.872984	0.253957	0.932668	steroid_inhaler	305	187	17	288	0.803425	0.593552	0.176893	0.898704	0.764422	1.09402	0.485337	0.99601	steroid_inhaler	1124	708	57	1067	-0.00902201	0.352388	0.979579	0.998033	-0.524842	0.576824	0.363089	0.79635	steroid_inhaler	2.44254	2.83846	8.05299	0.273855	-0.0547425	-0.199896	0.841562	0.965564	NS	NS
PWYG.321	454	319	17	437	-0.937776	0.653117	0.15176	0.924239	-0.693502	0.891695	0.437189	0.932668	steroid_inhaler	305	187	17	288	0.806189	0.597778	0.178475	0.898704	0.755542	1.10226	0.493664	0.99601	steroid_inhaler	1124	708	57	1067	-0.00212411	0.354563	0.995221	0.998033	-0.522317	0.580542	0.368479	0.79635	steroid_inhaler	2.34433	2.79847	7.95452	0.276318	0.00311113	0.0112592	0.991017	0.993115	NS	NS
PWY0.862	454	348	17	437	-1.17345	0.607502	0.0540536	0.924239	-1.22671	0.833211	0.141742	0.932668	steroid_inhaler	305	195	17	288	0.708958	0.578827	0.221611	0.942778	0.644356	1.05849	0.543215	0.99601	steroid_inhaler	1124	738	57	1067	0.0564366	0.341959	0.868943	0.998033	-0.550409	0.556885	0.323193	0.79635	steroid_inhaler	2.7096	2.98471	8.55169	0.264944	-0.0407775	-0.15391	0.877681	0.965564	NS	NS
P23.PWY	454	193	17	437	0.283173	0.563784	0.615729	0.924239	0.789099	0.775381	0.309444	0.932668	steroid_inhaler	305	124	17	288	0.352605	0.506156	0.486575	0.961777	-0.648298	0.900633	0.47227	0.99601	steroid_inhaler	1124	495	57	1067	-0.0206464	0.321791	0.948854	0.998033	-0.590519	0.524818	0.26076	0.79635	steroid_inhaler	3.14611	3.9033	9.65724	0.244656	0.123773	0.505906	0.612923	0.965564	NS	NS
PWY.7391	454	77	17	437	0.0158896	0.38363	0.966981	0.996117	0.345939	0.521214	0.507258	0.932668	steroid_inhaler	305	73	17	288	0.321817	0.398844	0.420382	0.961777	0.0482784	0.735485	0.947713	0.99601	steroid_inhaler	1124	385	57	1067	0.0154418	0.265138	0.953568	0.998033	0.382623	0.428609	0.372213	0.79635	steroid_inhaler	6.79477	6.28629	14.2251	0.191368	0.0860854	0.449842	0.652824	0.965564	NS	NS
PWY.7328	454	224	17	437	-0.727409	0.606614	0.231126	0.924239	-0.18797	0.842424	0.823549	0.955648	steroid_inhaler	305	107	17	288	0.26373	0.493386	0.593374	0.961777	0.16148	0.904085	0.858379	0.99601	steroid_inhaler	1124	415	57	1067	0.0639799	0.311379	0.83724	0.998033	-0.647462	0.509589	0.204161	0.79635	steroid_inhaler	2.71753	4.10796	10.3138	0.241548	-0.013623	-0.0563988	0.955024	0.98718	NS	NS
PWY4FS.7	454	433	17	437	-0.14948	0.443688	0.73635	0.965	0.198918	0.615068	0.746557	0.955648	steroid_inhaler	305	268	17	288	-0.338331	0.521758	0.517197	0.961777	-1.61495	0.948699	0.0898795	0.99601	steroid_inhaler	1124	1013	57	1067	0.0259375	0.288042	0.928266	0.998033	-0.628665	0.47338	0.184449	0.79635	steroid_inhaler	5.07978	3.67334	12.0528	0.219233	-0.0812035	-0.370398	0.711086	0.965564	NS	NS
PWY4FS.8	454	433	17	437	-0.14943	0.443651	0.736414	0.965	0.198703	0.615041	0.74681	0.955648	steroid_inhaler	305	268	17	288	-0.338332	0.521758	0.517196	0.961777	-1.61495	0.948699	0.0898795	0.99601	steroid_inhaler	1124	1013	57	1067	0.025938	0.288042	0.928264	0.998033	-0.628665	0.47338	0.184449	0.79635	steroid_inhaler	5.08062	3.67334	12.0528	0.219229	-0.0811938	-0.370361	0.711114	0.965564	NS	NS
PHOSLIPSYN.PWY	454	432	17	437	-0.10908	0.448245	0.807849	0.974778	0.189535	0.618108	0.75928	0.955648	steroid_inhaler	305	267	17	288	-0.333879	0.551178	0.545138	0.961777	-1.79991	0.998962	0.0727208	0.99601	steroid_inhaler	1124	1013	57	1067	0.042153	0.297205	0.887239	0.998033	-0.607718	0.489205	0.214413	0.79635	steroid_inhaler	4.97701	3.29167	11.3211	0.225936	-0.0594544	-0.263147	0.792437	0.965564	NS	NS
PWY0.1297	454	454	17	437	-0.0783829	0.23781	0.741857	0.965	0.0440416	0.314165	0.888584	0.957176	steroid_inhaler	305	304	17	288	0.15341	0.213452	0.472884	0.961777	0.31099	0.380145	0.414051	0.99601	steroid_inhaler	1124	1124	57	1067	0.0183743	0.108986	0.866147	0.998033	-0.184973	0.175502	0.292136	0.79635	steroid_inhaler	17.6824	21.9483	84.1895	0.0898678	0.028493	0.317055	0.751202	0.965564	NS	NS
AST.PWY	454	163	17	437	-0.485828	0.471154	0.303042	0.924239	-0.459294	0.647184	0.478319	0.932668	steroid_inhaler	305	85	17	288	-0.144056	0.320785	0.653709	0.968115	-0.301298	0.560267	0.591189	0.99601	steroid_inhaler	1124	294	57	1067	0.0430522	0.219375	0.844451	0.998033	-0.330767	0.356956	0.354326	0.79635	steroid_inhaler	4.50479	9.71791	20.779	0.169027	-0.0769648	-0.455341	0.648864	0.965564	NS	NS
PWY.6892	454	341	17	437	0.66937	0.590989	0.25799	0.924239	0.725199	0.821961	0.37816	0.932668	steroid_inhaler	305	221	17	288	0.06608	0.53038	0.900932	0.982938	-0.749486	0.983066	0.446504	0.99601	steroid_inhaler	1124	870	57	1067	0.0438825	0.300701	0.884	0.998033	-0.69749	0.498029	0.161651	0.79635	steroid_inhaler	2.86313	3.55488	11.0594	0.2392	0.150864	0.630703	0.528235	0.965564	NS	NS
THISYN.PWY	454	340	17	437	0.997313	0.698319	0.153957	0.924239	1.03994	0.973249	0.285934	0.932668	steroid_inhaler	305	221	17	288	0.105748	0.644437	0.869769	0.982938	-0.710762	1.19904	0.55384	0.99601	steroid_inhaler	1124	869	57	1067	-0.0364677	0.365635	0.92057	0.998033	-0.824325	0.606228	0.174191	0.79635	steroid_inhaler	2.05066	2.4079	7.48007	0.289416	0.169785	0.586645	0.557442	0.965564	NS	NS
MET.SAM.PWY	454	454	17	437	0.0712941	0.0881299	0.418982	0.924239	0.0744058	0.121259	0.539831	0.932668	steroid_inhaler	305	305	17	288	-0.0200628	0.0800401	0.802251	0.982938	-0.00849592	0.147969	0.954257	0.99601	steroid_inhaler	1124	1124	57	1067	-0.00520261	0.0330071	0.874784	0.998033	0.0844506	0.0531592	0.112438	0.79635	steroid_inhaler	128.752	156.093	917.877	0.0288348	0.00105777	0.0366836	0.970737	0.990081	NS	NS
PWY.6859	454	279	17	437	0.0935206	0.643679	0.884548	0.984173	0.623844	0.896916	0.487122	0.932668	steroid_inhaler	305	187	17	288	0.0921546	0.613915	0.88078	0.982938	-0.1165	1.14099	0.918751	0.99601	steroid_inhaler	1124	818	57	1067	0.054625	0.364521	0.880906	0.998033	-0.902801	0.597993	0.131409	0.79635	steroid_inhaler	2.41358	2.65328	7.52586	0.2818	0.0699874	0.248359	0.803857	0.965564	NS	NS
PWY.4041	454	247	17	437	0.0248242	0.623834	0.968276	0.996117	0.203308	0.855805	0.812342	0.955648	steroid_inhaler	305	131	17	288	0.0898665	0.510052	0.860264	0.982938	0.51011	0.930132	0.583862	0.99601	steroid_inhaler	1124	508	57	1067	0.0501163	0.315585	0.873852	0.998033	-0.564437	0.517632	0.275772	0.79635	steroid_inhaler	2.56958	3.84389	10.0408	0.246525	0.0554526	0.224937	0.822028	0.965564	NS	NS
PWY.6270	454	449	17	437	-0.227449	0.246313	0.356309	0.924239	-0.283992	0.326624	0.385123	0.932668	steroid_inhaler	305	299	17	288	0.0156367	0.278074	0.955195	0.986838	-0.67094	0.499205	0.180123	0.99601	steroid_inhaler	1124	1118	57	1067	0.00371672	0.117578	0.974788	0.998033	-0.293973	0.193973	0.129935	0.79635	steroid_inhaler	16.4826	12.9324	72.3344	0.0991366	-0.0322152	-0.324958	0.745213	0.965564	NS	NS
PWY.7560	454	449	17	437	-0.21845	0.25309	0.388547	0.924239	-0.277106	0.335201	0.408922	0.932668	steroid_inhaler	305	299	17	288	0.0254851	0.283119	0.928337	0.986838	-0.678817	0.507867	0.182529	0.99601	steroid_inhaler	1124	1118	57	1067	0.00781714	0.120616	0.948337	0.998033	-0.296472	0.198824	0.136224	0.79635	steroid_inhaler	15.6117	12.4756	68.7371	0.101627	-0.026389	-0.259666	0.795121	0.965564	NS	NS
HOMOSER.METSYN.PWY	454	454	17	437	0.0746339	0.11283	0.508659	0.924239	0.094701	0.155366	0.542523	0.932668	steroid_inhaler	305	305	17	288	-0.00757827	0.0957911	0.936997	0.986838	-0.0374196	0.177111	0.832835	0.99601	steroid_inhaler	1124	1124	57	1067	-0.00230615	0.0416388	0.955842	0.998033	0.0885829	0.0672247	0.187882	0.79635	steroid_inhaler	78.5512	108.981	576.77	0.0361716	0.00484962	0.134073	0.893345	0.965564	NS	NS
PWY490.3	454	180	17	437	-0.458624	0.516136	0.374721	0.924239	-0.548067	0.722675	0.448669	0.932668	steroid_inhaler	305	128	17	288	0.00807422	0.462531	0.986084	0.992402	0.178204	0.834669	0.8311	0.99601	steroid_inhaler	1124	483	57	1067	0.0551157	0.282067	0.845116	0.998033	-0.539881	0.463795	0.244661	0.79635	steroid_inhaler	3.7538	4.67431	12.5689	0.218234	-0.0472021	-0.216291	0.828761	0.965564	NS	NS
COLANSYN.PWY	454	389	17	437	-0.438057	0.571126	0.443491	0.924239	-0.391506	0.773958	0.613243	0.932668	steroid_inhaler	305	232	17	288	0.159485	0.598841	0.790175	0.982938	-0.00620235	1.07559	0.995403	0.997221	steroid_inhaler	1124	853	57	1067	-0.0343757	0.347809	0.921287	0.998033	-0.654494	0.571559	0.252422	0.79635	steroid_inhaler	3.06575	2.78854	8.26642	0.266117	-0.0837356	-0.314657	0.753022	0.965564	NS	NS
PWY.5705	454	182	17	437	-0.950006	0.498934	0.0575557	0.924239	-0.754855	0.689271	0.274115	0.932668	steroid_inhaler	305	85	17	288	-0.0326007	0.386636	0.93286	0.986838	0.0594803	0.682452	0.930614	0.99601	steroid_inhaler	1124	347	57	1067	0.29979	0.252344	0.235079	0.76631	-0.35714	0.412618	0.386932	0.802623	steroid_inhaler	4.01711	6.68953	15.7041	0.194585	0.0255032	0.131064	0.895724	0.965564	NS	NS
PWY.7456	454	333	17	437	0.488838	0.746538	0.512936	0.924239	0.825338	1.00295	0.411055	0.932668	steroid_inhaler	305	265	17	288	0.437498	0.579669	0.451003	0.961777	-0.119311	1.02165	0.907121	0.99601	steroid_inhaler	1124	1045	57	1067	-0.481787	0.274506	0.0795153	0.726783	-0.374561	0.447941	0.403238	0.81108	steroid_inhaler	1.7943	2.97604	13.2708	0.235433	-0.233608	-0.992247	0.321077	0.897071	NS	NS
PWY.6527	454	454	17	437	-0.000629635	0.0651678	0.992296	0.998704	-0.0556163	0.0890038	0.532424	0.932668	steroid_inhaler	305	305	17	288	-0.0488832	0.066922	0.465689	0.961777	-0.0359045	0.122798	0.770221	0.99601	steroid_inhaler	1124	1124	57	1067	-0.0461674	0.0302243	0.126923	0.726783	-0.0410655	0.0486856	0.399147	0.81108	steroid_inhaler	235.469	223.286	1094.68	0.0253719	-0.0396552	-1.56296	0.118063	0.686978	NS	NS
ASPASN.PWY	454	454	17	437	-0.110514	0.105248	0.294291	0.924239	-0.215538	0.144683	0.137099	0.932668	steroid_inhaler	305	305	17	288	0.0802489	0.126322	0.525744	0.961777	0.0555874	0.227844	0.807445	0.99601	steroid_inhaler	1124	1124	57	1067	-0.0611101	0.0517415	0.237829	0.76631	-0.0721767	0.0846897	0.394267	0.81108	steroid_inhaler	90.2754	62.6671	373.528	0.0435826	-0.0527551	-1.21046	0.226101	0.883831	NS	NS
PWY0.1338	454	175	17	437	-0.43391	0.472249	0.358697	0.924239	-0.454173	0.64847	0.484102	0.932668	steroid_inhaler	305	93	17	288	-0.0391512	0.296617	0.895081	0.982938	-0.404949	0.519203	0.436139	0.99601	steroid_inhaler	1124	331	57	1067	0.121592	0.215203	0.572181	0.86219	-0.291354	0.349161	0.404219	0.81108	steroid_inhaler	4.48393	11.366	21.5925	0.163425	0.00627249	0.0383815	0.969384	0.990081	NS	NS
PWY0.781	454	446	17	437	-0.118324	0.146757	0.420546	0.924239	-0.159772	0.205951	0.438361	0.932668	steroid_inhaler	305	302	17	288	0.116985	0.152044	0.442266	0.961777	0.220198	0.285949	0.441965	0.99601	steroid_inhaler	1124	1117	57	1067	-0.029753	0.0722335	0.680493	0.928748	0.0969532	0.115402	0.401021	0.81108	steroid_inhaler	46.4307	43.2577	191.656	0.0596185	-0.0218085	-0.365801	0.714513	0.965564	NS	NS
HEME.BIOSYNTHESIS.II	454	323	17	437	-0.0803109	0.57909	0.889763	0.984416	0.427861	0.798224	0.592247	0.932668	steroid_inhaler	305	185	17	288	0.414497	0.480083	0.38862	0.961777	0.602449	0.870296	0.489399	0.99601	steroid_inhaler	1124	747	57	1067	0.235342	0.290789	0.418502	0.781118	-0.39313	0.477595	0.410607	0.813857	steroid_inhaler	2.982	4.33877	11.8261	0.228534	0.226779	0.99232	0.321041	0.897071	NS	NS
KDO.NAGLIPASYN.PWY	454	166	17	437	-0.740008	0.516247	0.152446	0.924239	-0.530595	0.710267	0.455484	0.932668	steroid_inhaler	305	72	17	288	-0.0418318	0.358043	0.907071	0.982938	-0.307612	0.631252	0.626451	0.99601	steroid_inhaler	1124	285	57	1067	0.124612	0.240562	0.604559	0.884209	-0.320529	0.391859	0.413556	0.813857	steroid_inhaler	3.75219	7.80061	17.28	0.186233	-0.0329369	-0.176859	0.859619	0.965564	NS	NS
HEXITOLDEGSUPER.PWY	454	453	17	437	0.116785	0.152988	0.445665	0.924239	0.139793	0.213232	0.512472	0.932668	steroid_inhaler	305	301	17	288	0.256358	0.192142	0.183175	0.898704	-0.00910244	0.341452	0.978753	0.99601	steroid_inhaler	1124	1121	57	1067	0.0119387	0.0873072	0.891258	0.998033	-0.117072	0.142403	0.411193	0.813857	steroid_inhaler	42.7254	27.0865	131.19	0.0705343	0.0671624	0.952195	0.340998	0.902469	NS	NS
PWY.6708	454	179	17	437	-0.37317	0.544865	0.493778	0.924239	-0.13818	0.752666	0.854431	0.955648	steroid_inhaler	305	98	17	288	-0.0865255	0.435538	0.842662	0.982938	-0.203141	0.787039	0.796524	0.99601	steroid_inhaler	1124	334	57	1067	0.178778	0.261411	0.494184	0.811347	-0.346756	0.428471	0.418529	0.813974	steroid_inhaler	3.36839	5.27166	14.6336	0.207285	0.0388011	0.187187	0.851514	0.965564	NS	NS
PWY.5910	454	180	17	437	-0.021567	0.547865	0.968617	0.996117	0.204821	0.7369	0.781195	0.955648	steroid_inhaler	305	119	17	288	0.19617	0.489066	0.688626	0.971427	-0.426913	0.901574	0.636234	0.99601	steroid_inhaler	1124	613	57	1067	-0.00902696	0.305365	0.976422	0.998033	-0.398121	0.495122	0.421525	0.813974	steroid_inhaler	3.3316	4.18086	10.7241	0.234169	0.0357249	0.152561	0.878745	0.965564	NS	NS
GLCMANNANAUT.PWY	454	453	17	437	-0.101066	0.118148	0.392794	0.924239	-0.160762	0.162996	0.324597	0.932668	steroid_inhaler	305	305	17	288	-0.0271546	0.0987497	0.783523	0.982938	0.0940474	0.178901	0.599549	0.99601	steroid_inhaler	1124	1124	57	1067	-0.00486988	0.0492386	0.921233	0.998033	-0.064151	0.0797886	0.42157	0.813974	steroid_inhaler	71.6382	102.548	412.466	0.0412866	-0.0205121	-0.496823	0.619314	0.965564	NS	NS
PWY.6167	454	65	17	437	0.224397	0.550374	0.68368	0.950969	0.439494	0.736352	0.550946	0.932668	steroid_inhaler	305	98	17	288	0.0667484	0.666799	0.92033	0.982938	0.143483	1.2028	0.905135	0.99601	steroid_inhaler	1124	482	57	1067	-0.403746	0.450073	0.369876	0.781118	-0.587923	0.737829	0.425727	0.816863	steroid_inhaler	3.3013	2.24911	4.93668	0.308797	-0.105104	-0.340367	0.73358	0.965564	NS	NS
P162.PWY	454	326	17	437	0.902355	0.599801	0.133193	0.924239	0.609873	0.824123	0.459721	0.932668	steroid_inhaler	305	203	17	288	-0.139312	0.545275	0.798521	0.982938	-0.136769	0.97026	0.888008	0.99601	steroid_inhaler	1124	904	57	1067	-1.08522	0.289591	0.000187796	0.0309864	-0.375884	0.476172	0.430059	0.82005	steroid_inhaler	2.77962	3.36333	11.9242	0.235264	-0.603346	-2.56455	0.010331	0.352401	NS	NS
PRPP.PWY	454	449	17	437	-0.0547223	0.107643	0.611455	0.924239	-0.108539	0.147763	0.46306	0.932668	steroid_inhaler	305	304	17	288	-0.230772	0.137738	0.0949243	0.777895	-0.147872	0.247074	0.55004	0.99601	steroid_inhaler	1124	1121	57	1067	-0.0772119	0.0503638	0.125545	0.726783	0.0521573	0.0802371	0.515809	0.83153	steroid_inhaler	86.304	52.7103	394.242	0.0433044	-0.0887509	-2.04947	0.0404166	0.521994	NS	NS
PWY.5840	454	258	17	437	-0.465876	0.696302	0.503802	0.924239	-0.753381	0.958572	0.432371	0.932668	steroid_inhaler	305	143	17	288	0.747061	0.636881	0.241733	0.942778	-0.196654	1.16629	0.866229	0.99601	steroid_inhaler	1124	582	57	1067	0.552461	0.374884	0.140848	0.726783	-0.425914	0.613725	0.487844	0.83153	steroid_inhaler	2.06255	2.46538	7.11552	0.293062	0.413275	1.4102	0.158482	0.712892	NS	NS
PWY.2941	454	454	17	437	0.143616	0.152182	0.345844	0.924239	0.142385	0.202613	0.48263	0.932668	steroid_inhaler	305	305	17	288	0.153451	0.133182	0.250173	0.95798	-0.0266904	0.246574	0.913884	0.99601	steroid_inhaler	1124	1124	57	1067	0.0944832	0.068095	0.165562	0.726783	0.0799689	0.110954	0.471226	0.83153	steroid_inhaler	43.1789	56.3782	215.66	0.0563242	0.11176	1.98423	0.0472301	0.521994	NS	NS
ARGSYN.PWY	454	454	17	437	0.113762	0.114783	0.322186	0.924239	0.137132	0.155543	0.378511	0.932668	steroid_inhaler	305	305	17	288	0.0950433	0.106666	0.373633	0.961777	0.243214	0.191334	0.204802	0.99601	steroid_inhaler	1124	1124	57	1067	0.101809	0.0530773	0.0553518	0.726783	0.0592675	0.0864513	0.49314	0.83153	steroid_inhaler	75.9009	87.8919	354.962	0.0439055	0.102412	2.33254	0.0196721	0.436953	NS	NS
PWY.7400	454	454	17	437	0.0985927	0.105391	0.350055	0.924239	0.0916677	0.143666	0.523806	0.932668	steroid_inhaler	305	305	17	288	0.0844426	0.10087	0.403187	0.961777	0.235659	0.181026	0.194127	0.99601	steroid_inhaler	1124	1124	57	1067	0.0957849	0.0499846	0.0555852	0.726783	0.0570986	0.0814441	0.483408	0.83153	steroid_inhaler	90.0311	98.283	400.247	0.0412196	0.0943203	2.28824	0.0221237	0.436953	NS	NS
CALVIN.PWY	454	454	17	437	0.0783799	0.0569877	0.169734	0.924239	0.079561	0.0743187	0.285046	0.932668	steroid_inhaler	305	305	17	288	-0.0404334	0.053178	0.447658	0.961777	-0.00420171	0.0970957	0.965516	0.99601	steroid_inhaler	1124	1124	57	1067	-0.0330974	0.02316	0.153264	0.726783	-0.0252196	0.0368562	0.493953	0.83153	steroid_inhaler	307.92	353.62	1864.33	0.0198973	-0.0205346	-1.03203	0.302058	0.897071	NS	NS
PWY0.1533	454	168	17	437	-0.530602	0.519976	0.308085	0.924239	-0.46978	0.714256	0.511099	0.932668	steroid_inhaler	305	88	17	288	-0.245935	0.355276	0.489335	0.961777	-0.197032	0.638221	0.75778	0.99601	steroid_inhaler	1124	321	57	1067	0.403185	0.239719	0.0928662	0.726783	-0.268385	0.390836	0.492422	0.83153	steroid_inhaler	3.69857	7.92259	17.4018	0.185622	0.106993	0.576403	0.564343	0.965564	NS	NS
PWY.6606	454	443	17	437	-0.312219	0.17319	0.0721415	0.924239	-0.334956	0.232591	0.15066	0.932668	steroid_inhaler	305	303	17	288	-0.0914147	0.115729	0.430231	0.961777	0.25616	0.200823	0.20327	0.99601	steroid_inhaler	1124	1122	57	1067	0.0922335	0.0635238	0.146799	0.726783	0.0759834	0.10313	0.461424	0.83153	steroid_inhaler	33.3392	74.6642	247.815	0.0530134	0.015801	0.298057	0.76566	0.965564	NS	NS
P105.PWY	454	217	17	437	-0.828352	0.664283	0.213069	0.924239	-0.384885	0.924042	0.677252	0.953745	steroid_inhaler	305	109	17	288	-0.474177	0.578162	0.412789	0.961777	-0.502215	1.02933	0.626023	0.99601	steroid_inhaler	1124	420	57	1067	0.550806	0.349442	0.115252	0.726783	-0.367941	0.572055	0.520237	0.83153	steroid_inhaler	2.26618	2.99159	8.18937	0.2727	0.0903556	0.331337	0.74039	0.965564	NS	NS
PWY.6353	454	450	17	437	-0.211425	0.120292	0.0795293	0.924239	-0.140723	0.163456	0.389811	0.932668	steroid_inhaler	305	305	17	288	0.0486571	0.120129	0.685739	0.971427	0.087805	0.224204	0.69565	0.99601	steroid_inhaler	1124	1124	57	1067	-0.0883126	0.053263	0.0975914	0.726783	-0.0562437	0.0868631	0.51745	0.83153	steroid_inhaler	69.1076	69.2958	352.491	0.0451342	-0.0863093	-1.91228	0.0558401	0.552997	NS	NS
PWY.1042	454	454	17	437	-0.0144093	0.0683366	0.833098	0.978931	0.0417561	0.0891698	0.639848	0.942703	steroid_inhaler	305	305	17	288	-0.0220487	0.0601136	0.714044	0.971427	0.0406366	0.110194	0.712596	0.99601	steroid_inhaler	1124	1124	57	1067	-0.0468433	0.0268138	0.0809171	0.726783	-0.0316835	0.0430654	0.462071	0.83153	steroid_inhaler	214.138	276.729	1390.86	0.0230527	-0.039506	-1.71372	0.0865795	0.686978	NS	NS
PWY.5896	454	156	17	437	-0.585353	0.665275	0.379414	0.924239	-0.582391	0.912581	0.523725	0.932668	steroid_inhaler	305	65	17	288	-0.0738528	0.531414	0.889565	0.982938	0.183274	0.961632	0.848996	0.99601	steroid_inhaler	1124	246	57	1067	0.44828	0.311534	0.150447	0.726783	-0.321815	0.505824	0.524769	0.83153	steroid_inhaler	2.25943	3.54106	10.3036	0.249191	0.18845	0.756247	0.449501	0.965564	NS	NS
PWY.1861	454	252	17	437	-0.19359	0.716859	0.787247	0.970184	-0.164722	0.980256	0.866638	0.955648	steroid_inhaler	305	245	17	288	-0.134327	0.599909	0.822979	0.982938	0.317628	1.08505	0.769957	0.99601	steroid_inhaler	1124	982	57	1067	-0.599612	0.304477	0.0491632	0.726783	0.319106	0.502405	0.525462	0.83153	steroid_inhaler	1.94595	2.77862	10.7868	0.253907	-0.465326	-1.83266	0.0668526	0.641367	NS	NS
RUMP.PWY	454	173	17	437	0.30691	0.577844	0.595598	0.924239	-0.1995	0.803143	0.803954	0.955648	steroid_inhaler	305	200	17	288	-0.889814	0.550426	0.107024	0.777895	0.339457	1.01193	0.737548	0.99601	steroid_inhaler	1124	835	57	1067	-0.408803	0.313231	0.192122	0.745884	0.387488	0.515919	0.452779	0.83153	steroid_inhaler	2.99487	3.30067	10.1923	0.246274	-0.375093	-1.52307	0.127741	0.686978	NS	NS
PWY.5863	454	294	17	437	-0.670939	0.584955	0.25201	0.924239	-0.80891	0.793229	0.308459	0.932668	steroid_inhaler	305	171	17	288	0.561649	0.523682	0.284364	0.961777	-0.450662	0.960371	0.639272	0.99601	steroid_inhaler	1124	652	57	1067	0.356323	0.317497	0.261982	0.76631	-0.330902	0.519531	0.52431	0.83153	steroid_inhaler	2.92251	3.6464	9.9202	0.246264	0.219658	0.891961	0.372414	0.93408	NS	NS
PWY.7269	454	203	17	437	-0.566756	0.587701	0.335397	0.924239	-0.189888	0.801417	0.812825	0.955648	steroid_inhaler	305	100	17	288	-0.254611	0.475719	0.592902	0.961777	-0.258556	0.84937	0.761057	0.99601	steroid_inhaler	1124	372	57	1067	0.313731	0.289455	0.278658	0.76631	-0.299104	0.470525	0.52512	0.83153	steroid_inhaler	2.89526	4.41874	11.9354	0.227925	0.0508346	0.223032	0.82351	0.965564	NS	NS
PWY.5861	454	199	17	437	-0.0674282	0.654691	0.918016	0.990971	0.180876	0.89898	0.840644	0.955648	steroid_inhaler	305	93	17	288	-0.276204	0.535869	0.606633	0.961777	-0.321661	0.972919	0.741198	0.99601	steroid_inhaler	1124	359	57	1067	0.376091	0.325123	0.247615	0.76631	-0.38746	0.531124	0.465848	0.83153	steroid_inhaler	2.33307	3.48243	9.46029	0.255857	0.159649	0.623975	0.532644	0.965564	NS	NS
PWY.5838	454	199	17	437	-0.0526035	0.689318	0.939206	0.996117	0.220875	0.946596	0.815621	0.955648	steroid_inhaler	305	93	17	288	-0.279652	0.571152	0.624757	0.961777	-0.309573	1.03681	0.765494	0.99601	steroid_inhaler	1124	359	57	1067	0.397879	0.34477	0.248729	0.76631	-0.41874	0.563559	0.457627	0.83153	steroid_inhaler	2.10455	3.06547	8.41282	0.271334	0.175171	0.645591	0.518545	0.965564	NS	NS
PWY0.166	454	454	17	437	0.0733423	0.0811344	0.366515	0.924239	0.079222	0.112264	0.480807	0.932668	steroid_inhaler	305	305	17	288	0.0341746	0.106458	0.748424	0.982938	-0.085129	0.192324	0.658394	0.99601	steroid_inhaler	1124	1123	57	1067	-0.0572777	0.044801	0.201344	0.76631	-0.0551872	0.0738376	0.454979	0.83153	steroid_inhaler	151.911	88.2361	498.223	0.0368013	-0.0194755	-0.529206	0.596662	0.965564	NS	NS
SER.GLYSYN.PWY	454	454	17	437	-0.0664262	0.0939233	0.479799	0.924239	-0.0996231	0.129354	0.44167	0.932668	steroid_inhaler	305	305	17	288	0.0579545	0.0853273	0.497537	0.961777	0.00213611	0.160167	0.989369	0.997221	steroid_inhaler	1124	1124	57	1067	-0.0424426	0.034324	0.216523	0.76631	-0.0363369	0.056309	0.518863	0.83153	steroid_inhaler	113.358	137.348	848.796	0.030158	-0.0323738	-1.07348	0.283058	0.883831	NS	NS
PWY.5899	454	305	17	437	-0.711899	0.683167	0.29796	0.924239	-0.649459	0.91711	0.479263	0.932668	steroid_inhaler	305	173	17	288	0.662414	0.635479	0.298078	0.961777	-0.41845	1.16388	0.719487	0.99601	steroid_inhaler	1124	656	57	1067	0.400889	0.374702	0.284901	0.76748	-0.428078	0.613319	0.485347	0.83153	steroid_inhaler	2.14263	2.47627	7.12242	0.291838	0.252977	0.866841	0.386029	0.940563	NS	NS
P4.PWY	454	448	17	437	-0.171218	0.137603	0.21408	0.924239	-0.201636	0.19282	0.296348	0.932668	steroid_inhaler	305	302	17	288	0.0983092	0.154521	0.525131	0.961777	0.220188	0.289198	0.447127	0.99601	steroid_inhaler	1124	1118	57	1067	-0.0616659	0.0739089	0.404265	0.781118	0.0888977	0.118845	0.454618	0.83153	steroid_inhaler	52.8134	41.8816	183.065	0.0600019	-0.0583746	-0.97288	0.330613	0.897415	NS	NS
PYRIDNUCSYN.PWY	454	453	17	437	0.0478531	0.0777251	0.538441	0.924239	0.0662796	0.101163	0.512746	0.932668	steroid_inhaler	305	305	17	288	-0.0456081	0.0688273	0.50807	0.961777	-0.0892095	0.125218	0.476826	0.99601	steroid_inhaler	1124	1124	57	1067	-0.0255088	0.0287907	0.375806	0.781118	0.0337571	0.046437	0.467419	0.83153	steroid_inhaler	165.53	211.095	1206.41	0.0251336	-0.0205179	-0.816353	0.414298	0.952345	NS	NS
PWY.5723	454	217	17	437	-0.825422	0.678058	0.224134	0.924239	-0.666416	0.933631	0.475777	0.932668	steroid_inhaler	305	120	17	288	-0.416881	0.580497	0.473231	0.961777	-0.193404	1.05652	0.854894	0.99601	steroid_inhaler	1124	433	57	1067	0.320756	0.344509	0.352027	0.781118	0.356241	0.560081	0.524877	0.83153	steroid_inhaler	2.17503	2.96756	8.42557	0.271481	-0.024313	-0.0895568	0.928639	0.983077	NS	NS
PWY.7111	454	454	17	437	-0.0129175	0.0341177	0.705162	0.957845	-0.0597758	0.0470501	0.204687	0.932668	steroid_inhaler	305	305	17	288	-0.023777	0.031896	0.456609	0.961777	0.0157953	0.0586958	0.78807	0.99601	steroid_inhaler	1124	1124	57	1067	0.0109651	0.014422	0.447236	0.781118	0.0163776	0.0236188	0.488201	0.83153	steroid_inhaler	859.094	982.943	4807.8	0.0122629	0.00274432	0.22379	0.822921	0.965564	NS	NS
UBISYN.PWY	454	150	17	437	-0.598951	0.520453	0.250431	0.924239	-0.575599	0.716435	0.422212	0.932668	steroid_inhaler	305	76	17	288	0.145113	0.362733	0.689407	0.971427	-0.0283961	0.642242	0.964768	0.99601	steroid_inhaler	1124	243	57	1067	0.241476	0.241721	0.318018	0.781118	-0.255362	0.394957	0.518058	0.83153	steroid_inhaler	3.6918	7.60021	17.1148	0.187624	0.106471	0.567468	0.570396	0.965564	NS	NS
PWY.7371	454	163	17	437	0.677734	0.544807	0.214169	0.924239	0.386288	0.728141	0.596054	0.932668	steroid_inhaler	305	135	17	288	-0.0738978	0.485324	0.879081	0.982938	0.223383	0.905423	0.805319	0.99601	steroid_inhaler	1124	482	57	1067	-0.182582	0.285785	0.523032	0.821907	-0.308579	0.471468	0.512925	0.83153	steroid_inhaler	3.3691	4.24558	12.244	0.224401	-0.0133904	-0.0596715	0.952417	0.98718	NS	NS
PWY.7187	454	454	17	437	0.0397817	0.0661737	0.54804	0.924239	0.0292145	0.0907243	0.747614	0.955648	steroid_inhaler	305	305	17	288	0.0284404	0.077299	0.713191	0.971427	0.115078	0.141846	0.417935	0.99601	steroid_inhaler	1124	1124	57	1067	-0.0173221	0.0320129	0.588548	0.878827	0.0368505	0.0528372	0.485682	0.83153	steroid_inhaler	228.365	167.36	975.778	0.0270024	-0.00222968	-0.0825735	0.934191	0.984859	NS	NS
ECASYN.PWY	454	151	17	437	-0.649002	0.507112	0.201293	0.924239	-0.579865	0.693319	0.403455	0.932668	steroid_inhaler	305	58	17	288	-0.119989	0.311142	0.700046	0.971427	-0.521592	0.546276	0.340569	0.99601	steroid_inhaler	1124	232	57	1067	0.108344	0.231288	0.639563	0.907804	-0.28971	0.376203	0.441417	0.83153	steroid_inhaler	3.88859	10.3296	18.6937	0.174311	-0.0528012	-0.302915	0.761955	0.965564	NS	NS
PWY.7221	454	454	17	437	0.0103092	0.0310841	0.740311	0.965	0.0212894	0.0423181	0.615191	0.932668	steroid_inhaler	305	305	17	288	-0.0514992	0.0246483	0.0375648	0.498773	-0.0316289	0.0437093	0.469976	0.99601	steroid_inhaler	1124	1124	57	1067	-0.00497953	0.0117802	0.672595	0.928748	0.013455	0.0191133	0.481612	0.83153	steroid_inhaler	1034.96	1645.99	7205.96	0.010057	-0.0111238	-1.10607	0.268696	0.883831	NS	NS
PWY.821	454	287	17	437	-0.500633	0.633091	0.429503	0.924239	-1.01655	0.871768	0.244284	0.932668	steroid_inhaler	305	207	17	288	-0.100654	0.582474	0.862923	0.982938	-0.327863	1.07353	0.760296	0.99601	steroid_inhaler	1124	837	57	1067	0.0621041	0.336542	0.853626	0.998033	0.392975	0.557259	0.480842	0.83153	steroid_inhaler	2.49498	2.94745	8.82922	0.264705	-0.0698875	-0.26402	0.791764	0.965564	NS	NS
BRANCHED.CHAIN.AA.SYN.PWY	454	454	17	437	-0.00150597	0.0607736	0.980242	0.998634	-0.0127397	0.0846183	0.880404	0.955648	steroid_inhaler	305	305	17	288	-0.00537753	0.0464962	0.908004	0.982938	0.0767183	0.0866526	0.376777	0.99601	steroid_inhaler	1124	1124	57	1067	0.000100815	0.0178454	0.995494	0.998033	0.0194977	0.0288656	0.499526	0.83153	steroid_inhaler	270.751	462.558	3140.12	0.0160676	-0.000665712	-0.0414318	0.966952	0.990081	NS	NS
PWY.7663	454	454	17	437	-0.0165995	0.127499	0.896474	0.984416	-0.00165075	0.175802	0.992513	0.995756	steroid_inhaler	305	303	17	288	0.0292051	0.200654	0.884377	0.982938	-0.317915	0.356712	0.373625	0.99601	steroid_inhaler	1124	1124	57	1067	0.00367216	0.0937464	0.968761	0.998033	0.0976034	0.152761	0.523005	0.83153	steroid_inhaler	61.516	24.8372	113.787	0.070686	0.000609961	0.00862916	0.993115	0.993115	NS	NS
PWY.5837	454	305	17	437	-0.645571	0.599643	0.282255	0.924239	-0.505749	0.803029	0.529187	0.932668	steroid_inhaler	305	173	17	288	0.508523	0.529835	0.337946	0.961777	-0.388044	0.971929	0.690031	0.99601	steroid_inhaler	1124	656	57	1067	0.346105	0.317458	0.275843	0.76631	-0.325978	0.518776	0.529902	0.834255	steroid_inhaler	2.78108	3.5622	9.92263	0.247948	0.212122	0.855508	0.39227	0.948243	NS	NS
PWY.5862	454	156	17	437	-0.543135	0.63187	0.390497	0.924239	-0.531047	0.866059	0.54011	0.932668	steroid_inhaler	305	65	17	288	-0.0885357	0.4999	0.859545	0.982938	0.12647	0.904954	0.888962	0.99601	steroid_inhaler	1124	246	57	1067	0.417977	0.294014	0.155415	0.726783	-0.294556	0.477112	0.53712	0.840023	steroid_inhaler	2.50464	4.00159	11.5681	0.235217	0.172652	0.734014	0.46294	0.965564	NS	NS
ANAEROFRUCAT.PWY	454	454	17	437	0.145438	0.129059	0.26041	0.924239	0.109883	0.179341	0.540431	0.932668	steroid_inhaler	305	301	17	288	0.228885	0.202655	0.259642	0.961777	-0.299113	0.35402	0.398947	0.99601	steroid_inhaler	1124	1122	57	1067	0.0233785	0.0869859	0.788163	0.976196	-0.0878868	0.143029	0.539037	0.840023	steroid_inhaler	60.0381	24.3494	132.161	0.0679552	0.0803272	1.18206	0.237181	0.883831	NS	NS
PWY.561	454	202	17	437	-0.842646	0.589752	0.153771	0.924239	-0.479925	0.828542	0.562756	0.932668	steroid_inhaler	305	109	17	288	-0.420209	0.534641	0.432513	0.961777	-0.407668	0.951742	0.668754	0.99601	steroid_inhaler	1124	417	57	1067	0.490702	0.328151	0.135104	0.726783	-0.325186	0.536898	0.544858	0.842936	steroid_inhaler	2.87515	3.49844	9.2865	0.252699	0.042407	0.167817	0.866728	0.965564	NS	NS
PWY.7117	454	384	17	437	1.26781	0.767974	0.0994865	0.924239	0.811443	1.05704	0.443146	0.932668	steroid_inhaler	305	286	17	288	0.963412	0.563435	0.0883272	0.777895	0.705853	1.04345	0.499339	0.99601	steroid_inhaler	1124	1054	57	1067	0.27928	0.309686	0.367349	0.781118	0.301479	0.510105	0.554636	0.842936	steroid_inhaler	1.69554	3.15001	10.4269	0.255885	0.530131	2.07175	0.0382887	0.521994	NS	NS
PWY.7254	454	246	17	437	-0.403711	0.60027	0.501589	0.924239	-0.417364	0.817883	0.610126	0.932668	steroid_inhaler	305	137	17	288	-0.250839	0.520129	0.629974	0.961777	-0.795287	0.937335	0.396953	0.99601	steroid_inhaler	1124	528	57	1067	0.262585	0.312122	0.400366	0.781118	-0.301072	0.507852	0.553417	0.842936	steroid_inhaler	2.77528	3.69639	10.2648	0.244437	0.0387048	0.158343	0.874187	0.965564	NS	NS
PWY.6147	454	436	17	437	-0.0237828	0.230176	0.917756	0.990971	-0.281282	0.317963	0.376921	0.932668	steroid_inhaler	305	301	17	288	-0.0807808	0.216702	0.709591	0.971427	0.0132851	0.398372	0.973423	0.99601	steroid_inhaler	1124	1114	57	1067	-0.105971	0.106392	0.319451	0.781118	0.103197	0.172366	0.549494	0.842936	steroid_inhaler	18.8746	21.2948	88.3453	0.0882112	-0.0897261	-1.01717	0.309071	0.897071	NS	NS
PWY.6549	454	323	17	437	1.04343	0.64038	0.10395	0.924239	0.23853	0.881535	0.786851	0.955648	steroid_inhaler	305	236	17	288	0.999808	0.559397	0.0749056	0.777895	0.761106	1.02984	0.460532	0.99601	steroid_inhaler	1124	892	57	1067	0.00633101	0.340857	0.985184	0.998033	-0.336564	0.559852	0.547855	0.842936	steroid_inhaler	2.43851	3.19566	8.60708	0.264988	0.406842	1.53532	0.124704	0.686978	NS	NS
PWY66.400	454	453	17	437	-0.00935744	0.227343	0.967187	0.996117	-0.0625328	0.31345	0.841977	0.955648	steroid_inhaler	305	300	17	288	0.755311	0.257624	0.00363529	0.371367	0.259729	0.449078	0.563524	0.99601	steroid_inhaler	1124	1118	57	1067	0.226194	0.122939	0.0660513	0.726783	-0.117981	0.203176	0.561575	0.845116	steroid_inhaler	19.348	15.067	66.1642	0.0997116	0.260145	2.60897	0.0090815	0.348503	NS	NS
PWY.5188	454	453	17	437	0.0933688	0.0847295	0.271087	0.924239	0.105562	0.114975	0.359111	0.932668	steroid_inhaler	305	305	17	288	-0.169453	0.0737773	0.0223246	0.389441	-0.125204	0.130884	0.339646	0.99601	steroid_inhaler	1124	1124	57	1067	-0.0139566	0.0334219	0.676328	0.928748	0.0316234	0.0543027	0.560451	0.845116	steroid_inhaler	139.293	183.719	895.236	0.0286505	-0.025135	-0.877296	0.380326	0.93408	NS	NS
DAPLYSINESYN.PWY	454	452	17	437	-0.289425	0.165232	0.0805501	0.924239	-0.251786	0.221168	0.255637	0.932668	steroid_inhaler	305	302	17	288	0.095056	0.189517	0.616346	0.961777	0.290301	0.349911	0.407503	0.99601	steroid_inhaler	1124	1118	57	1067	-0.0461002	0.0920772	0.616704	0.89653	0.08468	0.148157	0.567745	0.850233	steroid_inhaler	36.6277	27.8421	117.949	0.0740397	-0.0734127	-0.991532	0.321426	0.897071	NS	NS
TRNA.CHARGING.PWY	454	454	17	437	-0.0277993	0.0678195	0.682082	0.950969	-0.0748946	0.0912445	0.412256	0.932668	steroid_inhaler	305	305	17	288	-0.0527382	0.0531182	0.321601	0.961777	0.0460696	0.0980434	0.638828	0.99601	steroid_inhaler	1124	1124	57	1067	-0.0666909	0.0216644	0.0021324	0.175923	-0.0191731	0.0351311	0.585346	0.850996	steroid_inhaler	217.415	354.416	2130.62	0.0192363	-0.0617322	-3.20916	0.00133125	0.102173	NS	NS
NONOXIPENT.PWY	454	454	17	437	0.0516146	0.0724414	0.476539	0.924239	0.0578213	0.096987	0.551402	0.932668	steroid_inhaler	305	305	17	288	-0.0351374	0.0727134	0.629287	0.961777	-0.0202518	0.134267	0.880224	0.99601	steroid_inhaler	1124	1124	57	1067	-0.0571817	0.0312076	0.0671739	0.726783	-0.0273015	0.0504741	0.588689	0.850996	steroid_inhaler	190.558	189.134	1026.79	0.0266645	-0.039477	-1.48051	0.138738	0.686978	NS	NS
GLYCOGENSYNTH.PWY	454	454	17	437	0.046591	0.152051	0.759432	0.96977	0.0365378	0.206311	0.859519	0.955648	steroid_inhaler	305	305	17	288	-0.0168823	0.109843	0.877955	0.982938	-0.0931839	0.200473	0.642446	0.99601	steroid_inhaler	1124	1124	57	1067	-0.0699428	0.0579117	0.2274	0.76631	-0.0515984	0.0949339	0.586885	0.850996	steroid_inhaler	43.2536	82.8811	298.172	0.0485467	-0.047699	-0.982537	0.325835	0.897415	NS	NS
PWY0.1296	454	454	17	437	0.0137346	0.0653036	0.833518	0.978931	0.0860922	0.0906011	0.342584	0.932668	steroid_inhaler	305	305	17	288	-0.0795417	0.0666608	0.233735	0.942778	-0.0546244	0.120276	0.650092	0.99601	steroid_inhaler	1124	1124	57	1067	-0.0230758	0.030699	0.452403	0.781118	-0.0277291	0.0494558	0.57513	0.850996	steroid_inhaler	234.491	225.039	1061.09	0.0256442	-0.0257559	-1.00435	0.315208	0.897071	NS	NS
VALSYN.PWY	454	454	17	437	-0.0195373	0.0364454	0.592189	0.924239	-0.0574294	0.0503122	0.254388	0.932668	steroid_inhaler	305	305	17	288	-0.0238052	0.0319615	0.456999	0.961777	0.0158006	0.0588355	0.788491	0.99601	steroid_inhaler	1124	1124	57	1067	0.0111845	0.0144716	0.439771	0.781118	0.0127665	0.0237082	0.590354	0.850996	steroid_inhaler	752.859	978.915	4774.91	0.0123971	0.00236572	0.190828	0.84866	0.965564	NS	NS
PWY.6823	454	145	17	437	-0.574042	0.493002	0.244903	0.924239	-0.4979	0.664378	0.454047	0.932668	steroid_inhaler	305	68	17	288	0.0320251	0.30957	0.917676	0.982938	-0.0169649	0.557971	0.975768	0.99601	steroid_inhaler	1124	234	57	1067	0.165556	0.223159	0.458321	0.781118	-0.191714	0.362877	0.597389	0.850996	steroid_inhaler	4.11437	10.4348	20.0803	0.169933	0.0374469	0.220363	0.825589	0.965564	NS	NS
REDCITCYC	454	284	17	437	-0.445692	0.592724	0.452492	0.924239	-0.0375186	0.807332	0.962957	0.985426	steroid_inhaler	305	172	17	288	0.0121896	0.531532	0.981719	0.992402	-1.13259	0.960156	0.239227	0.99601	steroid_inhaler	1124	646	57	1067	0.214115	0.325358	0.510616	0.815586	-0.279535	0.531072	0.598746	0.850996	steroid_inhaler	2.84639	3.53949	9.44661	0.251319	0.0503517	0.20035	0.841207	0.965564	NS	NS
COMPLETE.ARO.PWY	454	454	17	437	0.0075153	0.0361751	0.835525	0.978931	0.0244483	0.0490533	0.618484	0.932668	steroid_inhaler	305	305	17	288	-0.0778397	0.0326973	0.0179363	0.383702	-0.0747834	0.0584193	0.201677	0.99601	steroid_inhaler	1124	1124	57	1067	-0.00500646	0.0154776	0.746403	0.953816	0.0137164	0.0250762	0.584502	0.850996	steroid_inhaler	764.153	935.356	4174.41	0.0130478	-0.0149754	-1.14773	0.251078	0.883831	NS	NS
PWY.5667	454	454	17	437	-0.00893847	0.0505893	0.859837	0.982377	0.0451937	0.0685149	0.509889	0.932668	steroid_inhaler	305	305	17	288	-0.105352	0.0497709	0.0351186	0.498773	-0.0848687	0.0904758	0.349098	0.99601	steroid_inhaler	1124	1124	57	1067	-0.000880901	0.0219168	0.967947	0.998033	0.0189858	0.0354262	0.592123	0.850996	steroid_inhaler	390.735	403.691	2081.83	0.018646	-0.0166384	-0.892328	0.372217	0.93408	NS	NS
PWY0.1319	454	454	17	437	-0.00888808	0.0505385	0.860481	0.982377	0.0452885	0.0684462	0.508577	0.932668	steroid_inhaler	305	305	17	288	-0.105319	0.0497699	0.0351727	0.498773	-0.0848635	0.0904745	0.34912	0.99601	steroid_inhaler	1124	1124	57	1067	-0.000879545	0.0219168	0.967996	0.998033	0.0189926	0.0354264	0.591992	0.850996	steroid_inhaler	391.521	403.707	2081.83	0.0186434	-0.0166242	-0.891694	0.372557	0.93408	NS	NS
P122.PWY	454	158	17	437	-0.944793	0.571061	0.0987522	0.924239	-1.1318	0.788327	0.151876	0.932668	steroid_inhaler	305	83	17	288	0.862136	0.441799	0.0519436	0.604084	-0.622498	0.813159	0.444639	0.99601	steroid_inhaler	1124	328	57	1067	0.0198494	0.275011	0.942474	0.998033	0.239023	0.452463	0.597421	0.850996	steroid_inhaler	3.06644	5.12331	13.2221	0.216109	0.0832384	0.385169	0.700112	0.965564	NS	NS
PWY.7409	454	165	17	437	-0.213044	0.54661	0.696907	0.950969	-0.138657	0.758261	0.855	0.955648	steroid_inhaler	305	78	17	288	-0.356061	0.38694	0.358219	0.961777	-0.099556	0.702089	0.887347	0.99601	steroid_inhaler	1124	281	57	1067	0.330535	0.244823	0.177258	0.726783	-0.200388	0.397987	0.614714	0.866582	steroid_inhaler	3.34692	6.67903	16.6838	0.193493	0.0907314	0.468913	0.639132	0.965564	NS	NS
PWY.5083	454	270	17	437	-0.896257	0.613197	0.144564	0.924239	-0.458935	0.848382	0.588843	0.932668	steroid_inhaler	305	154	17	288	0.00590386	0.524172	0.991021	0.992402	-0.942814	0.939834	0.316697	0.99601	steroid_inhaler	1124	563	57	1067	0.184605	0.315734	0.558878	0.861803	-0.257297	0.517169	0.618931	0.866582	steroid_inhaler	2.6595	3.63959	10.0313	0.247458	-0.0312474	-0.126273	0.899515	0.965564	NS	NS
BIOTIN.BIOSYNTHESIS.PWY	454	322	17	437	-1.12311	0.642243	0.0810383	0.924239	-0.956623	0.868276	0.271238	0.932668	steroid_inhaler	305	181	17	288	0.587042	0.598607	0.327546	0.961777	0.561995	1.09284	0.607505	0.99601	steroid_inhaler	1124	691	57	1067	0.0166151	0.356145	0.962798	0.998033	-0.287395	0.581099	0.621003	0.866582	steroid_inhaler	2.42439	2.79072	7.88399	0.276299	-0.0727976	-0.263474	0.792185	0.965564	NS	NS
PWY.6519	454	322	17	437	-1.0918	0.624603	0.0811663	0.924239	-0.917682	0.844752	0.277991	0.932668	steroid_inhaler	305	181	17	288	0.557933	0.577407	0.334691	0.961777	0.526173	1.05432	0.618149	0.99601	steroid_inhaler	1124	691	57	1067	0.0151693	0.34452	0.964888	0.998033	-0.278432	0.562068	0.62044	0.866582	steroid_inhaler	2.56326	2.99941	8.42502	0.267379	-0.071298	-0.266655	0.789735	0.965564	NS	NS
PWY.7013	454	117	17	437	-0.272882	0.546524	0.617815	0.924239	0.322724	0.743299	0.664395	0.943553	steroid_inhaler	305	66	17	288	0.119567	0.382729	0.754951	0.982938	-0.335234	0.702089	0.63342	0.99601	steroid_inhaler	1124	221	57	1067	0.237674	0.23408	0.310159	0.781118	-0.187413	0.384723	0.62626	0.869963	steroid_inhaler	3.34797	6.8268	18.2503	0.187564	0.149174	0.795326	0.426424	0.952345	NS	NS
PWY.4981	454	454	17	437	0.327658	0.15962	0.0407016	0.924239	0.143892	0.220071	0.513599	0.932668	steroid_inhaler	305	305	17	288	0.0364412	0.142954	0.798964	0.982938	0.250183	0.266677	0.349027	0.99601	steroid_inhaler	1124	1124	57	1067	0.0593734	0.0674485	0.378899	0.781118	0.0536152	0.111239	0.629916	0.8711	steroid_inhaler	39.2487	48.9339	219.814	0.0569806	0.089918	1.57805	0.114555	0.686978	NS	NS
POLYAMSYN.PWY	454	451	17	437	-0.0753292	0.156723	0.631007	0.939307	-0.18023	0.214669	0.401662	0.932668	steroid_inhaler	305	302	17	288	0.0465822	0.152773	0.760653	0.982938	-0.137527	0.269215	0.609901	0.99601	steroid_inhaler	1124	1119	57	1067	-0.158603	0.0715142	0.0267742	0.679652	-0.0537694	0.119652	0.653248	0.877462	steroid_inhaler	40.7131	42.8454	195.531	0.0598588	-0.114955	-1.92044	0.0548025	0.552997	NS	NS
HSERMETANA.PWY	454	447	17	437	0.253586	0.173556	0.144726	0.924239	0.274751	0.238905	0.250847	0.932668	steroid_inhaler	305	305	17	288	-0.0401455	0.109535	0.714253	0.971427	-0.0750372	0.200541	0.708586	0.99601	steroid_inhaler	1124	1124	57	1067	-0.0817799	0.0540123	0.130286	0.726783	-0.0417046	0.0894563	0.641167	0.877462	steroid_inhaler	33.1986	83.3482	342.779	0.0466594	-0.0499858	-1.07129	0.284039	0.883831	NS	NS
CITRULBIO.PWY	454	423	17	437	0.438721	0.437072	0.316042	0.924239	0.304086	0.572748	0.595768	0.932668	steroid_inhaler	305	293	17	288	0.0786041	0.211625	0.710591	0.971427	-0.196149	0.362659	0.589079	0.99601	steroid_inhaler	1124	1096	57	1067	-0.154223	0.106359	0.147341	0.726783	-0.078876	0.175058	0.652392	0.877462	steroid_inhaler	5.23473	22.3288	88.3993	0.0928625	-0.0826257	-0.889764	0.373593	0.93408	NS	NS
PWY.5367	454	400	17	437	-0.722677	0.642687	0.261433	0.924239	-0.72339	0.887411	0.415464	0.932668	steroid_inhaler	305	296	17	288	-0.00383701	0.237474	0.98712	0.992402	-0.0629067	0.437156	0.885695	0.99601	steroid_inhaler	1124	1107	57	1067	0.13657	0.126932	0.282197	0.76748	-0.0918191	0.202577	0.650459	0.877462	steroid_inhaler	2.42104	17.7324	62.0669	0.110283	0.0809871	0.734353	0.462733	0.965564	NS	NS
PWY66.422	454	454	17	437	0.0293825	0.054587	0.590669	0.924239	0.045691	0.0722839	0.527689	0.932668	steroid_inhaler	305	305	17	288	-0.0783256	0.0554709	0.159004	0.891558	-0.0992982	0.101849	0.330487	0.99601	steroid_inhaler	1124	1124	57	1067	0.00174533	0.0257941	0.946065	0.998033	0.0185506	0.0418029	0.657304	0.877462	steroid_inhaler	335.6	324.99	1503.01	0.0214987	-0.00599512	-0.27886	0.780352	0.965564	NS	NS
PWY.6317	454	454	17	437	0.0370385	0.0560982	0.509449	0.924239	0.0640451	0.0754037	0.396198	0.932668	steroid_inhaler	305	305	17	288	-0.0755872	0.0556713	0.175584	0.898704	-0.105304	0.102254	0.304042	0.99601	steroid_inhaler	1124	1124	57	1067	0.00228391	0.0260417	0.930129	0.998033	0.019424	0.0420664	0.644357	0.877462	steroid_inhaler	317.762	322.654	1474.56	0.0217444	-0.00437421	-0.201165	0.84057	0.965564	NS	NS
PWY.922	454	302	17	437	0.773039	0.586899	0.188474	0.924239	0.586221	0.738183	0.427588	0.932668	steroid_inhaler	305	183	17	288	0.486831	0.508955	0.33958	0.961777	-0.277529	0.898877	0.757755	0.99601	steroid_inhaler	1124	748	57	1067	0.0182728	0.294181	0.950483	0.998033	-0.217058	0.470928	0.644952	0.877462	steroid_inhaler	2.90317	3.86047	11.555	0.233643	0.236634	1.0128	0.311156	0.897071	NS	NS
PWY.5030	454	434	17	437	0.325209	0.376937	0.388737	0.924239	0.297959	0.52978	0.574147	0.932668	steroid_inhaler	305	294	17	288	-0.0298149	0.23459	0.898956	0.982938	-0.504617	0.421643	0.232514	0.99601	steroid_inhaler	1124	1102	57	1067	-0.0155147	0.118303	0.895686	0.998033	-0.0856598	0.193077	0.657382	0.877462	steroid_inhaler	7.03821	18.171	71.4514	0.101713	0.0066064	0.0649516	0.948213	0.98718	NS	NS
PWY.6588	454	429	17	437	-0.13245	0.396699	0.738629	0.965	-0.389555	0.527979	0.461058	0.932668	steroid_inhaler	305	302	17	288	-0.0401134	0.160262	0.802533	0.982938	-0.160202	0.288994	0.579825	0.99601	steroid_inhaler	1124	1115	57	1067	-0.108199	0.0739723	0.143839	0.726783	-0.0523351	0.120119	0.663149	0.878238	steroid_inhaler	6.35444	38.9347	182.752	0.0662207	-0.0972501	-1.46858	0.141948	0.691714	NS	NS
RHAMCAT.PWY	454	454	17	437	-0.108243	0.110995	0.329999	0.924239	-0.00375594	0.147648	0.979718	0.986143	steroid_inhaler	305	305	17	288	-0.19037	0.11392	0.0957591	0.777895	-0.27679	0.205427	0.179015	0.99601	steroid_inhaler	1124	1124	57	1067	-0.00880607	0.0485777	0.856182	0.998033	0.0345822	0.0795079	0.663685	0.878238	steroid_inhaler	81.1698	77.0547	423.766	0.0414517	-0.0467133	-1.12693	0.25977	0.883831	NS	NS
PWY0.1415	454	191	17	437	-0.761187	0.561451	0.175878	0.924239	-0.448045	0.776071	0.564048	0.932668	steroid_inhaler	305	96	17	288	-0.445428	0.420001	0.289757	0.961777	0.0199767	0.753929	0.978881	0.99601	steroid_inhaler	1124	352	57	1067	0.3474	0.262809	0.186481	0.736875	-0.180855	0.429485	0.673768	0.880198	steroid_inhaler	3.17231	5.66891	14.4784	0.207081	0.00385844	0.0186325	0.985134	0.991919	NS	NS
PWY0.41	454	98	17	437	-0.229337	0.384449	0.551126	0.924239	-0.235695	0.519866	0.650525	0.943553	steroid_inhaler	305	61	17	288	0.107978	0.295045	0.714648	0.971427	0.0337479	0.524555	0.948752	0.99601	steroid_inhaler	1124	211	57	1067	0.0862965	0.207573	0.67768	0.928748	-0.144666	0.337917	0.668656	0.880198	steroid_inhaler	6.76585	11.4875	23.2091	0.1553	0.0407985	0.262707	0.792777	0.965564	NS	NS
PWY0.162	454	453	17	437	-0.0265876	0.0946411	0.778898	0.96977	0.0506862	0.129244	0.695145	0.955648	steroid_inhaler	305	305	17	288	-0.0228576	0.0918803	0.803707	0.982938	-0.0130246	0.16824	0.938351	0.99601	steroid_inhaler	1124	1124	57	1067	-0.0150227	0.0408228	0.712946	0.933619	0.0281752	0.0664397	0.671599	0.880198	steroid_inhaler	111.645	118.455	600.06	0.0347072	-0.017696	-0.509865	0.610146	0.965564	NS	NS
PWY.4984	454	421	17	437	0.409071	0.438278	0.351148	0.924239	0.286577	0.57212	0.616717	0.932668	steroid_inhaler	305	293	17	288	0.08564	0.217145	0.693587	0.971427	-0.16538	0.373397	0.658213	0.99601	steroid_inhaler	1124	1096	57	1067	-0.148663	0.109215	0.173735	0.726783	-0.0720396	0.179579	0.688386	0.884944	steroid_inhaler	5.20597	21.208	83.8367	0.0952378	-0.077256	-0.81119	0.417256	0.952345	NS	NS
PWY.7383	454	427	17	437	0.305361	0.468655	0.515021	0.924239	-0.241833	0.647252	0.708879	0.955648	steroid_inhaler	305	302	17	288	-0.00905492	0.161802	0.95541	0.986838	0.151079	0.289781	0.602577	0.99601	steroid_inhaler	1124	1123	57	1067	-0.0873038	0.0648338	0.178392	0.726783	0.0417084	0.106389	0.69511	0.884944	steroid_inhaler	4.55295	38.1974	237.902	0.059692	-0.0702838	-1.17744	0.239019	0.883831	NS	NS
PWY.5104	454	440	17	437	-0.232715	0.24798	0.34855	0.924239	-0.346172	0.328763	0.293024	0.932668	steroid_inhaler	305	305	17	288	-0.0465708	0.18046	0.796534	0.982938	-0.319279	0.322993	0.323819	0.99601	steroid_inhaler	1124	1123	57	1067	-0.104979	0.0926401	0.257378	0.76631	-0.0600552	0.149923	0.688813	0.884944	steroid_inhaler	16.2617	30.707	116.52	0.0782088	-0.106714	-1.36448	0.172418	0.73098	NS	NS
PWY.6897	454	453	17	437	-0.163276	0.127145	0.199777	0.924239	-0.169895	0.174694	0.331394	0.932668	steroid_inhaler	305	303	17	288	0.097492	0.221245	0.659798	0.968115	-0.209448	0.375423	0.577409	0.99601	steroid_inhaler	1124	1117	57	1067	-0.109033	0.103415	0.291966	0.76748	0.0656282	0.168841	0.697578	0.884944	steroid_inhaler	61.8586	20.4292	93.5042	0.0754224	-0.10412	-1.38049	0.167436	0.723985	NS	NS
PWY.6168	454	454	17	437	-0.0535772	0.12104	0.658249	0.945518	0.0641666	0.166049	0.699389	0.955648	steroid_inhaler	305	303	17	288	-0.130818	0.164338	0.426662	0.961777	-0.657868	0.291808	0.02501	0.99601	steroid_inhaler	1124	1122	57	1067	-0.0649572	0.0804239	0.419446	0.781118	-0.0520647	0.132569	0.694592	0.884944	steroid_inhaler	68.2559	37.0277	154.607	0.0620304	-0.0713519	-1.15027	0.250031	0.883831	NS	NS
P461.PWY	454	453	17	437	0.142482	0.189711	0.453031	0.924239	0.390224	0.26575	0.142797	0.932668	steroid_inhaler	305	305	17	288	-0.0269391	0.190997	0.887931	0.982938	0.0991669	0.348205	0.776026	0.99601	steroid_inhaler	1124	1123	57	1067	-0.0713165	0.103023	0.488933	0.811347	-0.0653781	0.167528	0.696428	0.884944	steroid_inhaler	27.7851	27.4123	94.2167	0.0818096	-0.0234167	-0.286234	0.774699	0.965564	NS	NS
FERMENTATION.PWY	454	420	17	437	0.732201	0.565669	0.19621	0.924239	0.260133	0.785737	0.740767	0.955648	steroid_inhaler	305	294	17	288	0.271432	0.301614	0.368927	0.961777	-0.187143	0.560692	0.738835	0.99601	steroid_inhaler	1124	1084	57	1067	0.0211665	0.132193	0.872819	0.998033	0.0842894	0.213821	0.693513	0.884944	steroid_inhaler	3.12519	10.9925	57.2242	0.118393	0.0908754	0.767571	0.442742	0.963984	NS	NS
PWY.7211	454	446	17	437	-0.175963	0.143563	0.221001	0.924239	-0.309269	0.193777	0.111317	0.932668	steroid_inhaler	305	304	17	288	-0.193999	0.160536	0.227849	0.942778	-0.188628	0.289147	0.514747	0.99601	steroid_inhaler	1124	1120	57	1067	-0.129243	0.0628829	0.0400873	0.726783	0.0335642	0.101845	0.741797	0.889283	steroid_inhaler	48.5192	38.8021	252.892	0.0542156	-0.143291	-2.64299	0.00821777	0.348503	NS	NS
GLUTORN.PWY	454	454	17	437	0.151158	0.175018	0.388241	0.924239	0.206433	0.233005	0.376177	0.932668	steroid_inhaler	305	305	17	288	0.184608	0.154429	0.232876	0.942778	0.270109	0.277002	0.330398	0.99601	steroid_inhaler	1124	1124	57	1067	0.118174	0.0791347	0.135635	0.726783	0.0469564	0.129659	0.717308	0.889283	steroid_inhaler	32.6465	41.9315	159.686	0.0653352	0.134662	2.06109	0.0392945	0.521994	NS	NS
GLYCOL.GLYOXDEG.PWY	454	200	17	437	-0.490287	0.517806	0.344235	0.924239	-0.186435	0.712793	0.7938	0.955648	steroid_inhaler	305	95	17	288	-0.374829	0.382711	0.328179	0.961777	-0.329484	0.687839	0.632329	0.99601	steroid_inhaler	1124	370	57	1067	0.34441	0.253222	0.174069	0.726783	-0.138239	0.413095	0.737959	0.889283	steroid_inhaler	3.72963	6.82746	15.5955	0.195543	0.0376065	0.192318	0.847493	0.965564	NS	NS
PWY.6700	454	454	17	437	-0.0727381	0.0710581	0.306572	0.924239	-0.013927	0.0975024	0.886491	0.957176	steroid_inhaler	305	305	17	288	-0.0826788	0.0818931	0.313509	0.961777	-0.19177	0.151854	0.207756	0.99601	steroid_inhaler	1124	1124	57	1067	-0.0464336	0.0306104	0.12957	0.726783	-0.0150656	0.0501373	0.763864	0.889283	steroid_inhaler	198.049	149.11	1067.24	0.0265898	-0.0539379	-2.02852	0.042507	0.521994	NS	NS
ARG.POLYAMINE.SYN	454	440	17	437	-0.160449	0.179989	0.373203	0.924239	-0.254751	0.248975	0.306862	0.932668	steroid_inhaler	305	298	17	288	0.066714	0.158634	0.674398	0.971427	-0.0175092	0.290025	0.951908	0.99601	steroid_inhaler	1124	1111	57	1067	-0.124976	0.0703875	0.0760884	0.726783	0.0394982	0.117551	0.736931	0.889283	steroid_inhaler	30.8679	39.7381	201.841	0.0605842	-0.101036	-1.6677	0.0953762	0.686978	NS	NS
ARGSYNBSUB.PWY	454	453	17	437	0.176191	0.164156	0.283724	0.924239	0.222447	0.219935	0.312435	0.932668	steroid_inhaler	305	305	17	288	0.192356	0.146775	0.191022	0.922782	0.296516	0.263097	0.260761	0.99601	steroid_inhaler	1124	1124	57	1067	0.0944571	0.0747228	0.206459	0.76631	0.0377604	0.122534	0.758018	0.889283	steroid_inhaler	37.1097	46.4192	179.099	0.0617063	0.12331	1.99833	0.0456806	0.521994	NS	NS
PWY.5484	454	454	17	437	0.136697	0.201088	0.497002	0.924239	0.0674397	0.277863	0.808358	0.955648	steroid_inhaler	305	301	17	288	0.367978	0.24882	0.140244	0.86346	-0.265782	0.435976	0.542645	0.99601	steroid_inhaler	1124	1122	57	1067	0.0943485	0.119103	0.428438	0.781118	-0.0670858	0.195136	0.731072	0.889283	steroid_inhaler	24.7303	16.1521	70.4942	0.0947552	0.143434	1.51373	0.130094	0.686978	NS	NS
GLYCOLYSIS	454	454	17	437	0.132573	0.207696	0.523615	0.924239	0.0749318	0.286904	0.794095	0.955648	steroid_inhaler	305	301	17	288	0.364968	0.25735	0.157202	0.891558	-0.303342	0.45293	0.503625	0.99601	steroid_inhaler	1124	1122	57	1067	0.094034	0.125205	0.452786	0.781118	-0.0779644	0.205254	0.704137	0.889283	steroid_inhaler	23.1816	15.0991	63.791	0.0989799	0.142865	1.44337	0.148916	0.70334	NS	NS
PWY.5189	454	435	17	437	-0.223341	0.1824	0.221488	0.924239	-0.322844	0.247119	0.192224	0.932668	steroid_inhaler	305	301	17	288	-0.147307	0.145795	0.313159	0.961777	0.0421161	0.24506	0.863682	0.99601	steroid_inhaler	1124	1120	57	1067	-0.0576243	0.0733954	0.432553	0.781118	-0.0366875	0.120751	0.761319	0.889283	steroid_inhaler	30.0572	47.0449	185.636	0.0616934	-0.0926404	-1.50163	0.133194	0.686978	NS	NS
PWY.5136	454	389	17	437	0.0303189	0.516303	0.9532	0.996117	-0.362957	0.704763	0.606835	0.932668	steroid_inhaler	305	288	17	288	0.349078	0.375552	0.35338	0.961777	0.17742	0.693828	0.798372	0.99601	steroid_inhaler	1124	1088	57	1067	-0.111942	0.112699	0.320794	0.781118	-0.0567324	0.185866	0.76025	0.889283	steroid_inhaler	3.75137	7.09021	78.7338	0.105659	-0.0694929	-0.657711	0.510724	0.965564	NS	NS
PWY0.1298	454	453	17	437	0.20287	0.182218	0.266177	0.924239	0.392706	0.247447	0.113307	0.932668	steroid_inhaler	305	304	17	288	0.0239358	0.178079	0.893169	0.982938	0.145365	0.320845	0.650876	0.99601	steroid_inhaler	1124	1124	57	1067	-0.0734021	0.0919311	0.424781	0.781118	-0.0507002	0.150506	0.736285	0.889283	steroid_inhaler	30.1175	31.5335	118.325	0.0745406	-0.0101155	-0.135705	0.892055	0.965564	NS	NS
PWY.5022	454	325	17	437	0.669702	0.564785	0.236358	0.924239	0.450891	0.792055	0.569496	0.932668	steroid_inhaler	305	211	17	288	-0.0558287	0.524221	0.915259	0.982938	-0.56585	0.946095	0.550293	0.99601	steroid_inhaler	1124	899	57	1067	-0.284764	0.287941	0.322893	0.781118	-0.143088	0.471717	0.761693	0.889283	steroid_inhaler	3.13497	3.63892	12.0613	0.230417	-0.0816707	-0.354447	0.723004	0.965564	NS	NS
PWY0.1241	454	246	17	437	-0.890266	0.557401	0.110948	0.924239	-0.605929	0.758115	0.424619	0.932668	steroid_inhaler	305	133	17	288	-0.106828	0.443737	0.809917	0.982938	-1.09906	0.801503	0.171461	0.99601	steroid_inhaler	1124	496	57	1067	0.254822	0.276889	0.357612	0.781118	-0.15503	0.449975	0.730515	0.889283	steroid_inhaler	3.21858	5.07865	13.0433	0.21647	-0.00394581	-0.018228	0.985457	0.991919	NS	NS
GLUDEG.I.PWY	454	344	17	437	0.449495	0.540739	0.406279	0.924239	0.583242	0.750197	0.437355	0.932668	steroid_inhaler	305	244	17	288	-0.240935	0.477022	0.613874	0.961777	-0.83014	0.874095	0.343126	0.99601	steroid_inhaler	1124	956	57	1067	0.177223	0.263079	0.500674	0.815586	-0.152615	0.432655	0.724351	0.889283	steroid_inhaler	3.41999	4.39463	14.4486	0.211937	0.136506	0.644091	0.519516	0.965564	NS	NS
PWY0.845	454	435	17	437	0.0355011	0.280882	0.899483	0.984416	-0.0848191	0.384322	0.825447	0.955648	steroid_inhaler	305	284	17	288	-0.43593	0.492272	0.376575	0.961777	-1.13609	0.870256	0.192872	0.99601	steroid_inhaler	1124	1074	57	1067	-0.137946	0.240619	0.566561	0.861803	0.123049	0.394752	0.75532	0.889283	steroid_inhaler	12.6751	4.12657	17.2718	0.171313	-0.109513	-0.639255	0.522657	0.965564	NS	NS
PWY.6612	454	411	17	437	-0.00026497	0.504251	0.999581	0.999581	-0.43117	0.693884	0.534702	0.932668	steroid_inhaler	305	291	17	288	0.111638	0.19451	0.566464	0.961777	-0.0635159	0.336123	0.850274	0.99601	steroid_inhaler	1124	1099	57	1067	-0.0506903	0.0909236	0.577298	0.865947	0.0460442	0.15227	0.762418	0.889283	steroid_inhaler	3.93284	26.4312	120.961	0.0812913	-0.0210268	-0.25866	0.795897	0.965564	NS	NS
HEMESYN2.PWY	454	439	17	437	-0.0895406	0.364253	0.805937	0.974778	-0.0489074	0.494835	0.921319	0.975327	steroid_inhaler	305	284	17	288	0.439929	0.371862	0.237735	0.942778	0.126645	0.681045	0.852622	0.99601	steroid_inhaler	1124	1057	57	1067	0.111329	0.20847	0.593429	0.882123	-0.102924	0.343558	0.764554	0.889283	steroid_inhaler	7.53692	7.23163	23.0097	0.162697	0.134156	0.824579	0.409611	0.952345	NS	NS
PWY.241	454	353	17	437	0.882806	0.584492	0.131667	0.924239	0.496356	0.79808	0.53434	0.932668	steroid_inhaler	305	281	17	288	0.507469	0.404288	0.210383	0.942778	0.0295122	0.746796	0.968507	0.99601	steroid_inhaler	1124	1046	57	1067	0.0930584	0.226367	0.681082	0.928748	0.110102	0.372519	0.767622	0.889283	steroid_inhaler	2.92713	6.11814	19.5152	0.187119	0.262773	1.40431	0.160227	0.712892	NS	NS
PYRIDNUCSAL.PWY	454	437	17	437	-0.415774	0.195364	0.0339036	0.924239	-0.627192	0.253047	0.0136271	0.932668	steroid_inhaler	305	291	17	288	0.0572925	0.224205	0.798494	0.982938	0.0152746	0.418202	0.970893	0.99601	steroid_inhaler	1124	1094	57	1067	0.0410887	0.102216	0.687781	0.930195	0.0511445	0.172633	0.767091	0.889283	steroid_inhaler	26.2005	19.8935	95.7102	0.083976	-0.0410505	-0.488836	0.624958	0.965564	NS	NS
PWY.6471	454	353	17	437	-0.361288	0.700311	0.606187	0.924239	-0.0809876	0.957592	0.932643	0.979005	steroid_inhaler	305	225	17	288	0.417188	0.633662	0.510805	0.961777	0.751348	1.17023	0.521396	0.99601	steroid_inhaler	1124	917	57	1067	0.13822	0.367175	0.706661	0.932792	-0.214656	0.60554	0.723043	0.889283	steroid_inhaler	2.039	2.49049	7.41744	0.289316	0.111122	0.384087	0.700914	0.965564	NS	NS
PWY.6163	454	454	17	437	0.00611411	0.0390496	0.875656	0.983716	0.0216599	0.0528609	0.682215	0.955648	steroid_inhaler	305	305	17	288	-0.0697785	0.0354457	0.0499574	0.603332	-0.0867339	0.0638351	0.175441	0.99601	steroid_inhaler	1124	1124	57	1067	0.00581777	0.016412	0.723045	0.939389	0.010061	0.0267918	0.707345	0.889283	steroid_inhaler	655.793	795.928	3712.57	0.0139154	-0.0057956	-0.416489	0.677052	0.965564	NS	NS
TRPSYN.PWY	454	454	17	437	0.132043	0.0930504	0.156619	0.924239	0.16053	0.127752	0.20967	0.932668	steroid_inhaler	305	305	17	288	-0.0456282	0.0937211	0.626725	0.961777	-0.117672	0.170864	0.491632	0.99601	steroid_inhaler	1124	1124	57	1067	-0.00803859	0.0393691	0.838246	0.998033	0.0226439	0.0643227	0.724881	0.889283	steroid_inhaler	115.495	113.848	645.193	0.0338151	0.00556769	0.164651	0.869219	0.965564	NS	NS
PWY0.1261	454	384	17	437	-0.500606	0.616603	0.417303	0.924239	0.173389	0.84114	0.83679	0.955648	steroid_inhaler	305	208	17	288	-0.321411	0.693377	0.643312	0.962516	-0.506771	1.22721	0.679982	0.99601	steroid_inhaler	1124	779	57	1067	0.0426708	0.412188	0.917567	0.998033	-0.226434	0.678733	0.738737	0.889283	steroid_inhaler	2.6302	2.07999	5.88586	0.307205	-0.163653	-0.532716	0.594231	0.965564	NS	NS
PWY.5695	454	454	17	437	-0.00502657	0.0805307	0.950258	0.996117	0.0413694	0.110024	0.707115	0.955648	steroid_inhaler	305	305	17	288	-0.0518715	0.0855702	0.544856	0.961777	-0.208775	0.1508	0.167399	0.99601	steroid_inhaler	1124	1124	57	1067	-0.0109328	0.0370179	0.767791	0.963388	0.016972	0.0602863	0.778363	0.898336	steroid_inhaler	154.197	136.57	729.755	0.0313032	-0.0155189	-0.495761	0.620063	0.965564	NS	NS
THISYNARA.PWY	454	454	17	437	-0.0714079	0.0925951	0.441021	0.924239	-0.172313	0.127653	0.177845	0.932668	steroid_inhaler	305	305	17	288	0.0646753	0.0965206	0.503337	0.961777	-0.113333	0.180268	0.530099	0.99601	steroid_inhaler	1124	1124	57	1067	-0.074606	0.0427309	0.0810967	0.726783	-0.0193033	0.0711437	0.786191	0.9006	steroid_inhaler	116.634	107.34	547.666	0.0359992	-0.0547477	-1.5208	0.128309	0.686978	NS	NS
GOLPDLCAT.PWY	454	447	17	437	-0.110162	0.179907	0.540645	0.924239	-0.15139	0.244052	0.535412	0.932668	steroid_inhaler	305	304	17	288	-0.155426	0.138242	0.261796	0.961777	-0.000855661	0.245441	0.997221	0.997221	steroid_inhaler	1124	1120	57	1067	-0.0843536	0.073467	0.251141	0.76631	-0.0325878	0.118856	0.783999	0.9006	steroid_inhaler	30.896	52.3267	185.274	0.0610282	-0.101175	-1.65783	0.0973509	0.686978	NS	NS
PWY.6901	454	449	17	437	-0.0763814	0.166918	0.647475	0.942922	-0.346798	0.229789	0.132072	0.932668	steroid_inhaler	305	298	17	288	0.322097	0.209548	0.125361	0.798993	0.0794227	0.370035	0.830223	0.99601	steroid_inhaler	1124	1116	57	1067	0.0833405	0.0926796	0.368726	0.781118	0.0396502	0.153295	0.795954	0.907637	steroid_inhaler	35.8918	22.7737	116.421	0.0755742	0.0816538	1.08045	0.279944	0.883831	NS	NS
PWY.6969	454	432	17	437	0.0173621	0.209022	0.933841	0.996117	-0.199529	0.304185	0.512267	0.932668	steroid_inhaler	305	295	17	288	-0.182047	0.237098	0.443226	0.961777	-0.216938	0.42603	0.611048	0.99601	steroid_inhaler	1124	1101	57	1067	-0.00383668	0.11634	0.973698	0.998033	-0.0497323	0.19451	0.798248	0.907637	steroid_inhaler	22.8885	17.7887	73.8822	0.0934296	-0.0272737	-0.291917	0.77035	0.965564	NS	NS
ARGININE.SYN4.PWY	454	422	17	437	0.311845	0.520091	0.549085	0.924239	0.0433623	0.706729	0.951106	0.983478	steroid_inhaler	305	281	17	288	-0.381083	0.50601	0.451977	0.961777	-1.41011	0.902037	0.119193	0.99601	steroid_inhaler	1124	1080	57	1067	0.0779701	0.229549	0.734172	0.945874	0.0939607	0.375099	0.802252	0.908824	steroid_inhaler	3.69693	3.90554	18.9779	0.193963	0.0430485	0.221942	0.824359	0.965564	NS	NS
FAO.PWY	454	389	17	437	0.0406084	0.530987	0.939074	0.996117	-0.366012	0.725614	0.614248	0.932668	steroid_inhaler	305	288	17	288	0.372605	0.385262	0.334254	0.961777	0.158151	0.712571	0.824529	0.99601	steroid_inhaler	1124	1088	57	1067	-0.087963	0.114173	0.441212	0.781118	-0.0433628	0.188231	0.817849	0.913385	steroid_inhaler	3.54676	6.73733	76.7133	0.107213	-0.0470536	-0.43888	0.660749	0.965564	NS	NS
SALVADEHYPOX.PWY	454	452	17	437	-0.014538	0.115467	0.899865	0.984416	-0.066726	0.153032	0.663057	0.943553	steroid_inhaler	305	305	17	288	-0.0531086	0.084107	0.528241	0.961777	-0.00884747	0.154479	0.954372	0.99601	steroid_inhaler	1124	1124	57	1067	-0.0217666	0.0380329	0.567229	0.861803	-0.0143214	0.0621022	0.817662	0.913385	steroid_inhaler	75.0036	141.363	691.322	0.0331919	-0.0260505	-0.784846	0.432544	0.952345	NS	NS
RIBOSYN2.PWY	454	427	17	437	-0.704964	0.477216	0.140329	0.924239	-1.45183	0.656126	0.0274847	0.932668	steroid_inhaler	305	279	17	288	-0.140791	0.521416	0.787335	0.982938	-0.259436	0.914612	0.776896	0.99601	steroid_inhaler	1124	1045	57	1067	0.0814669	0.282466	0.773084	0.966355	-0.106849	0.464675	0.818179	0.913385	steroid_inhaler	4.39107	3.67817	12.5334	0.220312	-0.125826	-0.571124	0.567916	0.965564	NS	NS
PWY.6737	454	454	17	437	0.0145791	0.0543512	0.788646	0.970184	0.00448359	0.0735797	0.951443	0.983478	steroid_inhaler	305	305	17	288	-0.0617376	0.0479632	0.199056	0.932888	-0.0927211	0.087136	0.288288	0.99601	steroid_inhaler	1124	1124	57	1067	-0.00248164	0.0234711	0.915814	0.998033	-0.00895875	0.0381008	0.81415	0.913385	steroid_inhaler	338.518	434.693	1815.23	0.0196554	-0.0102017	-0.519027	0.603742	0.965564	NS	NS
PWY.5100	454	454	17	437	0.0843805	0.0912362	0.355558	0.924239	0.0373823	0.12261	0.760616	0.955648	steroid_inhaler	305	305	17	288	0.0443353	0.0821006	0.589592	0.961777	0.0731472	0.14817	0.62195	0.99601	steroid_inhaler	1124	1124	57	1067	-0.0465968	0.0377806	0.217704	0.76631	-0.013688	0.0620072	0.82533	0.914357	steroid_inhaler	120.134	148.357	700.586	0.0321234	-0.016439	-0.511746	0.608829	0.965564	NS	NS
PWY.6263	454	72	17	437	0.0220632	0.373048	0.952865	0.996117	0.0870573	0.512292	0.865147	0.955648	steroid_inhaler	305	55	17	288	0.0466162	0.342549	0.891845	0.982938	-0.156384	0.623455	0.802138	0.99601	steroid_inhaler	1124	237	57	1067	0.203912	0.230747	0.377047	0.781118	-0.0809409	0.377466	0.830251	0.914357	steroid_inhaler	7.18571	8.52224	18.7814	0.170278	0.127157	0.746763	0.455207	0.965564	NS	NS
PWY.7003	454	423	17	437	0.124981	0.429247	0.771065	0.96977	-0.191466	0.566591	0.735597	0.955648	steroid_inhaler	305	296	17	288	0.489125	0.188917	0.0101132	0.375096	0.263574	0.33796	0.436181	0.99601	steroid_inhaler	1124	1105	57	1067	0.0573101	0.0872787	0.511556	0.815586	-0.0319058	0.145816	0.826842	0.914357	steroid_inhaler	5.42732	28.0194	131.275	0.0779155	0.132992	1.70687	0.0878457	0.686978	NS	NS
PWY.7237	454	449	17	437	-0.0993827	0.193628	0.608028	0.924239	0.00722576	0.26467	0.978234	0.986143	steroid_inhaler	305	305	17	288	-0.219314	0.153227	0.153396	0.891558	0.158297	0.259715	0.542717	0.99601	steroid_inhaler	1124	1124	57	1067	0.000671741	0.0786327	0.993185	0.998033	0.0271381	0.127099	0.830963	0.914357	steroid_inhaler	26.6726	42.5921	161.731	0.0657958	-0.0514434	-0.781864	0.434294	0.952345	NS	NS
DTDPRHAMSYN.PWY	454	454	17	437	-0.13356	0.0713579	0.0619399	0.924239	-0.158087	0.0952187	0.0976846	0.932668	steroid_inhaler	305	305	17	288	0.0263173	0.0634871	0.678784	0.971427	0.00251706	0.118242	0.983033	0.99601	steroid_inhaler	1124	1124	57	1067	0.0229657	0.0275062	0.403937	0.781118	0.00918795	0.0446483	0.836998	0.917709	steroid_inhaler	196.388	248.101	1321.72	0.0237947	0.00603212	0.253508	0.799876	0.965564	NS	NS
PWY.7115	454	385	17	437	0.851696	0.536417	0.113064	0.924239	0.681432	0.728903	0.350421	0.932668	steroid_inhaler	305	287	17	288	0.85282	0.359544	0.0183297	0.383702	0.792769	0.648055	0.222305	0.99601	steroid_inhaler	1124	1051	57	1067	0.321649	0.209561	0.125099	0.726783	0.0659099	0.341608	0.847042	0.922853	steroid_inhaler	3.47532	7.73563	22.7708	0.171545	0.496774	2.89588	0.00378092	0.232148	NS	NS
PWY.6123	454	454	17	437	0.00630122	0.0737062	0.931911	0.996117	-0.0549307	0.0999967	0.583096	0.932668	steroid_inhaler	305	305	17	288	0.113185	0.0706765	0.110341	0.777895	-0.0159676	0.127313	0.900287	0.99601	steroid_inhaler	1124	1124	57	1067	0.0325582	0.0282269	0.248974	0.76631	-0.00893165	0.0464955	0.847702	0.922853	steroid_inhaler	184.074	200.193	1255.09	0.0246981	0.0394558	1.59753	0.110148	0.686978	NS	NS
PWY.5005	454	354	17	437	0.0105019	0.607024	0.986205	0.998704	0.42169	0.835757	0.614148	0.932668	steroid_inhaler	305	200	17	288	0.359173	0.63918	0.574587	0.961777	1.30308	1.15569	0.260543	0.99601	steroid_inhaler	1124	720	57	1067	0.417009	0.38457	0.278443	0.76631	0.112023	0.635497	0.86011	0.933053	steroid_inhaler	2.71386	2.44767	6.7616	0.289604	0.31261	1.07944	0.280392	0.883831	NS	NS
P185.PWY	454	447	17	437	-0.00532701	0.21511	0.980255	0.998634	-0.158695	0.291865	0.586944	0.932668	steroid_inhaler	305	300	17	288	0.530971	0.21441	0.013835	0.375096	0.317901	0.376609	0.399386	0.99601	steroid_inhaler	1124	1115	57	1067	0.175844	0.0955038	0.0658582	0.726783	-0.0260974	0.156796	0.867842	0.938125	steroid_inhaler	21.6112	21.7526	109.637	0.0808449	0.200743	2.48307	0.0130256	0.389032	NS	NS
PYRIDOXSYN.PWY	454	449	17	437	0.00246167	0.264425	0.992576	0.998704	-0.155094	0.358206	0.665273	0.943553	steroid_inhaler	305	289	17	288	-0.539497	0.450649	0.232197	0.942778	-1.22253	0.797878	0.126665	0.99601	steroid_inhaler	1124	1084	57	1067	-0.170786	0.223369	0.444677	0.781118	-0.0580576	0.366583	0.874191	0.941672	steroid_inhaler	14.3019	4.92406	20.0425	0.15958	-0.153922	-0.964547	0.334772	0.897415	NS	NS
PWY0.1479	454	162	17	437	-0.236509	0.60324	0.695202	0.950969	0.93432	0.840778	0.267131	0.932668	steroid_inhaler	305	67	17	288	-0.0926976	0.429242	0.829169	0.982938	-0.496636	0.771538	0.520331	0.99601	steroid_inhaler	1124	220	57	1067	-0.256949	0.234154	0.272724	0.76631	-0.0587355	0.383258	0.878227	0.942713	steroid_inhaler	2.74802	5.42745	18.2389	0.194572	-0.221073	-1.1362	0.255872	0.883831	NS	NS
PWY66.399	454	425	17	437	0.186757	0.437547	0.669715	0.950969	-0.315667	0.605611	0.602492	0.932668	steroid_inhaler	305	295	17	288	0.422196	0.218783	0.0546205	0.61253	0.0819516	0.376008	0.827642	0.99601	steroid_inhaler	1124	1116	57	1067	0.0777313	0.0916388	0.396492	0.781118	0.0183856	0.152517	0.904072	0.958726	steroid_inhaler	5.22336	20.8916	119.081	0.0829895	0.131217	1.58113	0.113849	0.686978	NS	NS
PWY0.1061	454	443	17	437	-0.265394	0.297492	0.372839	0.924239	-0.456918	0.388655	0.240464	0.932668	steroid_inhaler	305	302	17	288	0.359046	0.252776	0.156544	0.891558	-0.24508	0.473301	0.60503	0.99601	steroid_inhaler	1124	1110	57	1067	0.109513	0.124462	0.379112	0.781118	-0.0229047	0.196525	0.90724	0.958726	steroid_inhaler	11.2992	15.6505	64.554	0.10454	0.105897	1.01299	0.311066	0.897071	NS	NS
SULFATE.CYS.PWY	454	401	17	437	-0.0956604	0.549347	0.86184	0.982377	-0.95815	0.757037	0.206378	0.932668	steroid_inhaler	305	262	17	288	-0.353494	0.558486	0.527251	0.961777	-1.13479	1.0217	0.267714	0.99601	steroid_inhaler	1124	1012	57	1067	-0.264377	0.29501	0.370358	0.781118	0.0561466	0.489809	0.90876	0.958726	steroid_inhaler	3.31365	3.20609	11.4902	0.235637	-0.249199	-1.05755	0.290259	0.891094	NS	NS
TCA	454	436	17	437	-0.181132	0.205218	0.377945	0.924239	-0.468301	0.292553	0.11028	0.932668	steroid_inhaler	305	298	17	288	-0.158453	0.236731	0.503811	0.961777	-0.23119	0.425054	0.586976	0.99601	steroid_inhaler	1124	1106	57	1067	0.0432167	0.114051	0.704818	0.932792	0.0217737	0.188643	0.908132	0.958726	steroid_inhaler	23.7449	17.8438	76.8777	0.0918761	-0.0321271	-0.349679	0.72658	0.965564	NS	NS
PWY.5659	454	453	17	437	0.0246978	0.125273	0.843802	0.978931	0.092314	0.169369	0.586033	0.932668	steroid_inhaler	305	305	17	288	-0.0124325	0.104033	0.904957	0.982938	-0.0560089	0.192514	0.771332	0.99601	steroid_inhaler	1124	1124	57	1067	-0.00467436	0.0491591	0.924263	0.998033	0.00925499	0.080163	0.908108	0.958726	steroid_inhaler	63.721	92.3963	413.801	0.0418884	-0.00264809	-0.0632178	0.949593	0.98718	NS	NS
ENTBACSYN.PWY	454	165	17	437	-0.170804	0.718139	0.812115	0.974778	0.327058	0.987444	0.740656	0.955648	steroid_inhaler	305	74	17	288	-0.584324	0.580356	0.31483	0.961777	-0.149899	1.05158	0.886757	0.99601	steroid_inhaler	1124	304	57	1067	0.60178	0.363057	0.0976921	0.726783	-0.0635056	0.593453	0.914801	0.96031	steroid_inhaler	1.93902	2.969	7.58666	0.282903	0.200041	0.7071	0.479504	0.965564	NS	NS
PWY.6531	454	310	17	437	0.0193494	0.62973	0.975502	0.998634	0.0263619	0.872201	0.975903	0.986143	steroid_inhaler	305	197	17	288	0.316246	0.542416	0.560312	0.961777	-0.915939	0.988103	0.35479	0.99601	steroid_inhaler	1124	747	57	1067	-0.000742151	0.301028	0.998033	0.998033	0.0520714	0.496644	0.916517	0.96031	steroid_inhaler	2.52169	3.39887	11.0353	0.242851	0.0657874	0.270896	0.786471	0.965564	NS	NS
SO4ASSIM.PWY	454	401	17	437	-0.150645	0.53394	0.777971	0.96977	-0.939864	0.735237	0.201885	0.932668	steroid_inhaler	305	262	17	288	-0.34999	0.530401	0.509853	0.961777	-1.16362	0.969435	0.231096	0.99601	steroid_inhaler	1124	1012	57	1067	-0.266728	0.284118	0.348039	0.781118	-0.0398637	0.47216	0.932732	0.967394	steroid_inhaler	3.50764	3.55461	12.388	0.226745	-0.26101	-1.15112	0.249683	0.883831	NS	NS
PWY.6936	454	454	17	437	0.213561	0.123301	0.0839784	0.924239	0.273668	0.167854	0.103818	0.932668	steroid_inhaler	305	305	17	288	0.00837272	0.106393	0.937327	0.986838	0.0553028	0.19404	0.775864	0.99601	steroid_inhaler	1124	1124	57	1067	-0.0381721	0.0518333	0.461618	0.7812	0.00745309	0.0843947	0.929645	0.967394	steroid_inhaler	65.7756	88.3435	372.205	0.0435887	0.00109993	0.0252343	0.979868	0.991919	NS	NS
PANTO.PWY	454	454	17	437	-0.0390303	0.0590136	0.508728	0.924239	0.0147075	0.0792359	0.852843	0.955648	steroid_inhaler	305	305	17	288	-0.0964701	0.0670666	0.151364	0.891558	-0.0959213	0.121519	0.430614	0.99601	steroid_inhaler	1124	1124	57	1067	0.0039758	0.0262465	0.879625	0.998033	0.00388061	0.0428266	0.927818	0.967394	steroid_inhaler	287.141	222.324	1451.63	0.0225814	-0.0137084	-0.607066	0.543807	0.965564	NS	NS
PWY.6608	454	453	17	437	-0.0436989	0.112226	0.697183	0.950969	-0.120494	0.150245	0.423048	0.932668	steroid_inhaler	305	305	17	288	-0.069699	0.0889614	0.433975	0.961777	-0.0580938	0.163935	0.723347	0.99601	steroid_inhaler	1124	1124	57	1067	-0.0423151	0.0368299	0.250834	0.76631	0.00456379	0.0600408	0.939424	0.971055	steroid_inhaler	79.3992	126.356	737.223	0.0325649	-0.046101	-1.41567	0.156873	0.712892	NS	NS
PWY.5690	454	449	17	437	-0.109359	0.19743	0.579926	0.924239	-0.241868	0.270906	0.372513	0.932668	steroid_inhaler	305	301	17	288	-0.0981716	0.221891	0.658502	0.968115	0.0901812	0.401073	0.822273	0.99601	steroid_inhaler	1124	1115	57	1067	0.140745	0.114381	0.218774	0.76631	-0.00669836	0.190038	0.971889	0.991889	steroid_inhaler	25.6552	20.3106	76.4349	0.0903875	0.0486786	0.538554	0.590194	0.965564	NS	NS
FOLSYN.PWY	454	411	17	437	0.0328972	0.520027	0.949588	0.996117	-0.424624	0.716017	0.553494	0.932668	steroid_inhaler	305	291	17	288	0.110356	0.178315	0.536492	0.961777	-0.0865359	0.309184	0.779799	0.99601	steroid_inhaler	1124	1099	57	1067	-0.0627163	0.0802015	0.434395	0.781118	0.00440644	0.134413	0.973854	0.991889	steroid_inhaler	3.69783	31.4503	155.466	0.0724307	-0.0323053	-0.446017	0.655585	0.965564	NS	NS
PPGPPMET.PWY	454	440	17	437	0.114721	0.228135	0.615322	0.924239	0.429456	0.300069	0.1532	0.932668	steroid_inhaler	305	295	17	288	-0.0796714	0.20299	0.694988	0.971427	0.124169	0.371425	0.738428	0.99601	steroid_inhaler	1124	1110	57	1067	-0.0928408	0.115258	0.420705	0.781118	-0.00572373	0.188132	0.975735	0.991889	steroid_inhaler	19.214	24.2689	75.2756	0.091763	-0.056568	-0.616458	0.537592	0.965564	NS	NS
PWY.5345	454	385	17	437	-0.389674	0.57918	0.501428	0.924239	-1.40927	0.797079	0.0778212	0.932668	steroid_inhaler	305	253	17	288	-0.355194	0.586096	0.544954	0.961777	-1.34429	1.06764	0.209098	0.99601	steroid_inhaler	1124	1002	57	1067	-0.200114	0.302062	0.507792	0.815586	0.0199969	0.500851	0.96816	0.991889	steroid_inhaler	2.98107	2.91113	10.9599	0.243597	-0.260436	-1.06912	0.285014	0.883831	NS	NS
PWY.5973	454	454	17	437	-0.00535385	0.0997633	0.957226	0.996117	0.0464137	0.136013	0.733102	0.955648	steroid_inhaler	305	305	17	288	-0.0156616	0.132237	0.905802	0.982938	-0.515003	0.231697	0.0270805	0.99601	steroid_inhaler	1124	1124	57	1067	0.0293883	0.0635235	0.643715	0.907804	-0.00417784	0.104905	0.96824	0.991889	steroid_inhaler	100.475	57.1862	247.817	0.0496611	0.0144258	0.290486	0.771445	0.965564	NS	NS
METHGLYUT.PWY	454	179	17	437	-0.308752	0.523415	0.555575	0.924239	-0.261606	0.719287	0.716274	0.955648	steroid_inhaler	305	76	17	288	-0.245287	0.334233	0.463608	0.961777	-0.121148	0.590287	0.837549	0.99601	steroid_inhaler	1124	277	57	1067	0.100208	0.233015	0.667242	0.928748	0.00983888	0.375624	0.979108	0.992033	steroid_inhaler	3.65013	8.95161	18.4175	0.17955	-0.0476194	-0.265216	0.790843	0.965564	NS	NS
PWY.6703	454	454	17	437	-0.0755181	0.0775091	0.330443	0.924239	-0.0307061	0.10824	0.776801	0.955648	steroid_inhaler	305	305	17	288	-0.0386866	0.0835611	0.643721	0.962516	-0.0459228	0.154294	0.766218	0.99601	steroid_inhaler	1124	1124	57	1067	-0.0117803	0.0327019	0.718741	0.937489	0.000854671	0.0534886	0.987254	0.996997	steroid_inhaler	166.454	143.216	935.094	0.0283437	-0.0233992	-0.825553	0.409058	0.952345	NS	NS
PWY.6595	454	427	17	437	0.0484033	0.419604	0.908217	0.986929	-0.354924	0.570566	0.534261	0.932668	steroid_inhaler	305	299	17	288	-0.139754	0.160804	0.385518	0.961777	0.376643	0.30192	0.213366	0.99601	steroid_inhaler	1124	1117	57	1067	-0.069924	0.0844894	0.408072	0.781118	0.00105905	0.138629	0.993906	0.997293	steroid_inhaler	5.67963	38.673	140.086	0.0736332	-0.0809221	-1.09899	0.271773	0.883831	NS	NS
POLYAMINSYN3.PWY	454	250	17	437	-0.350655	0.626864	0.576188	0.924239	-1.20076	0.857378	0.162145	0.932668	steroid_inhaler	305	185	17	288	0.558252	0.560183	0.319789	0.961777	-0.297207	1.03942	0.775151	0.99601	steroid_inhaler	1124	713	57	1067	-0.0304399	0.348798	0.930472	0.998033	0.00394094	0.573713	0.994521	0.997293	steroid_inhaler	2.5448	3.1867	8.21962	0.267729	0.0456186	0.170391	0.864703	0.965564	NS	NS
PWY.621	454	454	17	437	-0.145248	0.115491	0.20919	0.924239	-0.188934	0.156784	0.2289	0.932668	steroid_inhaler	305	305	17	288	-0.00482032	0.0858391	0.955256	0.986838	0.215722	0.154378	0.163487	0.99601	steroid_inhaler	1124	1124	57	1067	0.0026823	0.0456807	0.953187	0.998033	0.000250139	0.0737196	0.997293	0.997293	steroid_inhaler	74.9724	135.716	479.22	0.0380719	-0.0148692	-0.390555	0.696126	0.965564	NS	NS
[truncated: 12 more columns]
