# Supplementary material for: Impact of commonly used drugs on the composition and metabolic function of the gut microbiota
Source: Nat Commun. 2020 Jan 17;11:362. doi: 10.1038/s41467-019-14177-z (PMC6969170; doi:10.1038/s41467-019-14177-z)
Supplement: Supplementary file 43 — Supplementary Data 41 [file 41467_2019_14177_MOESM43_ESM.xlsx]

## Sheet: Sheet1
Supplementary table 41 - Summary statistics taxa & pathways vs steroid nose spray
Univariate (lm= taxa or pathways~Age+Sex+BMI+drug X) & multivariate (lm= taxa or pathways~Age+Sex+BMI+all drugs) & results from univariate meta-analysis & results from multivariate meta analysis
Taxa
Taxa	N.IBD	non-zeros.IBD	Users.IBD	Non-users.IBD	Coef.IBD_univariate	SE.IBD_univariate	Pval.IBD_univariate	Qval.IBD_univariate	coeff.correcting.all.IBD_multivariate	SE.correcting_all.IBD_multivariate	pval.correcting.all.IBD_multivariate	qval.correcting.all.IBD_multivariate	drug.IBD	N.MIBS	non-zeros.MIBS	Users.MIBS	Non-users.MIBS	Coef.MIBS_univariate	SE.MIBS_univariate	Pval.MIBS_univariate	Qval.MIBS_univariate	coeff.correcting.all.MIBS_multivariate	SE.correcting_all.MIBS_multivariate	pval.correcting.all.MIBS_multivariate	qval.correcting.all.MIBS_multivariate	drug.MIBS	N.LLD	non-zeros.LLD	Users.LLD	Non-users.LLD	Coef.LLD_univariate	SE.LLD_univariate	Pval.LLD_univariate	Qval.LLD_univariate	coeff.correcting.all.LLD_multivariate	SE.correcting_all.LLD_multivariate	pval.correcting.all.LLD_multivariate	qval.correcting.all.LLD_multivariate	drug.LLD	inverse_var.ibd_univariate	inverse_var.mibs_univariate	inverse_var.lld_univariate	se_univariate	beta_univariate	Z_univariate	P_univariate	FDR_univariate	Het.Q_univariate	Het.I2_univariate
k__Bacteria.p__Proteobacteria.c__Gammaproteobacteria	454	346	6	448	0.035348	0.0226704	0.119714	0.650306	0.035108	0.0230251	0.128168	0.726989	steroid_nose_spray	305	225	7	298	0.00291109	0.0127894	0.820107	0.932629	0.0122502	0.0149991	0.41486	0.721495	steroid_nose_spray	1124	855	55	1069	0.0129452	0.00419621	0.00208825	0.0964773	0.0114157	0.00465875	0.0144375	0.820126	steroid_nose_spray	1945.73	6113.68	56791.7	0.00392682	0.0126714	3.22688	0.00125148	0.0500591	1.58721	0
k__Bacteria.p__Proteobacteria	454	434	6	448	0.0116466	0.0281337	0.679101	0.939855	0.0207892	0.0288888	0.47219	0.864101	steroid_nose_spray	305	275	7	298	0.0280678	0.01208	0.0208513	0.261601	0.0369208	0.0132486	0.00572709	0.458167	steroid_nose_spray	1124	1040	55	1069	0.0118862	0.00454523	0.00904549	0.186407	0.01016	0.00510779	0.0469522	0.820126	steroid_nose_spray	1263.41	6852.78	48404.8	0.00420625	0.0138427	3.291	0.000998334	0.0500591	1.57806	0
k__Bacteria.p__Actinobacteria.c__Actinobacteria.o__Coriobacteriales.f__Coriobacteriaceae.g__Collinsella	454	342	6	448	-0.0505331	0.0434168	0.245096	0.749669	-0.0563655	0.0442049	0.203021	0.726989	steroid_nose_spray	305	278	7	298	-0.0485302	0.0390142	0.214514	0.704038	-0.0676616	0.0438294	0.123851	0.494	steroid_nose_spray	1124	1052	55	1069	-0.0305968	0.0118949	0.010232	0.186407	-0.0243841	0.0132431	0.0658575	0.820126	steroid_nose_spray	530.499	656.983	7067.69	0.0110062	-0.0333052	-3.02604	0.00247777	0.066074	0.361584	0
k__Bacteria.p__Firmicutes.c__Bacilli.o__Lactobacillales.f__Streptococcaceae.g__Streptococcus	454	446	6	448	0.0626677	0.0528746	0.236584	0.749669	0.0631023	0.0485034	0.194029	0.726989	steroid_nose_spray	305	296	7	298	0.0107206	0.035105	0.760291	0.927021	0.0167447	0.0380178	0.659987	0.838079	steroid_nose_spray	1124	1105	55	1069	0.0353917	0.0138056	0.0104905	0.186407	0.0232739	0.0149176	0.119016	0.820126	steroid_nose_spray	357.69	811.449	5246.76	0.0124845	0.0337921	2.70672	0.00679505	0.108721	NS	NS
k__Bacteria.p__Firmicutes.c__Bacilli.o__Lactobacillales.f__Streptococcaceae	454	447	6	448	0.061336	0.0527602	0.245657	0.749669	0.0623308	0.0484827	0.199333	0.726989	steroid_nose_spray	305	297	7	298	0.0108345	0.0351396	0.758055	0.927021	0.0150738	0.0380314	0.692176	0.857723	steroid_nose_spray	1124	1107	55	1069	0.0358241	0.0138368	0.00975026	0.186407	0.0240838	0.0149513	0.107514	0.820126	steroid_nose_spray	359.242	809.854	5223.08	0.0125077	0.0340918	2.72568	0.006417	0.108721	NS	NS
k__Bacteria.p__Firmicutes.c__Clostridia.o__Clostridiales.f__Clostridiaceae	454	407	6	448	-0.0351457	0.0356544	0.324826	0.749669	-0.0120603	0.0370312	0.744844	0.962253	steroid_nose_spray	305	278	7	298	-0.00346882	0.0178232	0.845826	0.932629	-0.00556593	0.0202975	0.784143	0.922964	steroid_nose_spray	1124	1006	55	1069	0.0205361	0.00768695	0.00766181	0.186407	0.0158698	0.00851522	0.0626416	0.820126	steroid_nose_spray	786.635	3147.94	16923.6	0.00692408	0.0148132	2.13938	0.0324048	0.235671	NS	NS
k__Bacteria.p__Firmicutes.c__Clostridia.o__Clostridiales.f__Clostridiaceae.g__Clostridium	454	405	6	448	-0.0339949	0.0357006	0.341526	0.749669	-0.0114567	0.0371219	0.757774	0.962253	steroid_nose_spray	305	277	7	298	-0.00335035	0.0177996	0.850833	0.932629	-0.00554894	0.0202718	0.784519	0.922964	steroid_nose_spray	1124	1004	55	1069	0.0206622	0.00768561	0.00728757	0.186407	0.0159493	0.00851354	0.0612879	0.820126	steroid_nose_spray	784.602	3156.32	16929.5	0.00692205	0.0149759	2.1635	0.0305025	0.235671	NS	NS
k__Bacteria.p__Firmicutes.c__Clostridia.o__Clostridiales.f__Lachnospiraceae.g__Roseburia	454	411	6	448	0.0320625	0.0321706	0.319493	0.749669	0.0215948	0.0333421	0.517573	0.864101	steroid_nose_spray	305	302	7	298	0.00592774	0.0261734	0.820984	0.932629	0.000815617	0.0290719	0.977639	0.983981	steroid_nose_spray	1124	1120	55	1069	0.00947866	0.00775077	0.221614	0.839228	0.0144089	0.00867516	0.0970176	0.820126	steroid_nose_spray	966.232	1459.75	16646	0.00724106	0.010351	1.42949	0.152863	0.421691	NS	NS
k__Bacteria.p__Firmicutes.c__Clostridia.o__Clostridiales.f__Ruminococcaceae.g__Subdoligranulum	454	426	6	448	-0.078035	0.0465724	0.0945375	0.638743	-0.0828384	0.0471811	0.0799014	0.650193	steroid_nose_spray	305	305	7	298	0.0797899	0.0433278	0.0665392	0.385373	0.0693481	0.0470753	0.141912	0.494	steroid_nose_spray	1124	1122	55	1069	0.0103412	0.0133467	0.438616	0.844753	0.0250393	0.0148433	0.0919113	0.820126	steroid_nose_spray	461.045	532.681	5613.72	0.0123022	0.00977343	0.794445	0.426936	0.644432	NS	NS
k__Bacteria.p__Firmicutes.c__Clostridia.o__Clostridiales.f__Ruminococcaceae.g__Subdoligranulum.s__Subdoligranulum_unclassified	454	426	6	448	-0.0765485	0.0463329	0.0992222	0.638743	-0.0811463	0.0470309	0.0852366	0.650193	steroid_nose_spray	305	305	7	298	0.0803076	0.0433253	0.0647881	0.385373	0.0694835	0.0470648	0.14105	0.494	steroid_nose_spray	1124	1122	55	1069	0.00974718	0.0133357	0.464989	0.844753	0.0247964	0.0148262	0.0947231	0.820126	steroid_nose_spray	465.824	532.743	5622.99	0.0122891	0.00935332	0.761107	0.446593	0.66162	NS	NS
k__Bacteria.p__Firmicutes.c__Clostridia.o__Clostridiales.f__Eubacteriaceae.g__Eubacterium.s__Eubacterium_hallii.t__GCF_000173975	454	364	6	448	0.0101741	0.0310755	0.743522	0.939855	-0.00501134	0.0319962	0.875622	0.989802	steroid_nose_spray	305	296	7	298	-0.0437835	0.0248329	0.0789051	0.431278	-0.0570825	0.0274494	0.0385315	0.494	steroid_nose_spray	1124	1105	55	1069	0.0094821	0.00855254	0.267804	0.844753	0.015818	0.00949172	0.095905	0.820126	steroid_nose_spray	1035.53	1621.6	13671.3	0.00782578	0.00423611	0.541302	0.5883	0.784918	NS	NS
k__Bacteria.p__Firmicutes.c__Clostridia.o__Clostridiales.f__Lachnospiraceae.g__Dorea.s__Dorea_longicatena.t__GCF_000154065	454	325	6	448	0.0317425	0.036629	0.38664	0.749669	0.0198069	0.0375051	0.597718	0.864101	steroid_nose_spray	305	285	7	298	-0.0128118	0.0294759	0.664129	0.861621	-0.0288548	0.0328131	0.380005	0.690918	steroid_nose_spray	1124	1074	55	1069	0.00490153	0.0102388	0.632232	0.901325	0.0174032	0.0112756	0.123019	0.820126	steroid_nose_spray	745.333	1150.98	9538.92	0.00935142	0.00486811	0.520574	0.602663	0.790378	NS	NS
k__Bacteria.p__Firmicutes.c__Clostridia.o__Clostridiales.f__Oscillospiraceae.g__Oscillibacter.s__Oscillibacter_unclassified	454	357	6	448	-0.0163197	0.014639	0.265544	0.749669	-0.0244542	0.0150881	0.105864	0.651472	steroid_nose_spray	305	264	7	298	0.012296	0.00980323	0.210721	0.704038	0.0105903	0.0110392	0.338266	0.670128	steroid_nose_spray	1124	1050	55	1069	0.00743589	0.00318141	0.0196019	0.323431	0.00493779	0.00354891	0.164409	0.848237	steroid_nose_spray	4666.34	10405.5	98800.8	0.0029634	0.00690653	2.33061	0.0197739	0.197739	NS	NS
k__Bacteria.p__Firmicutes.c__Clostridia.o__Clostridiales.f__Oscillospiraceae.g__Oscillibacter	454	369	6	448	-0.00357012	0.014843	0.810035	0.94811	-0.00941187	0.0151787	0.535567	0.864101	steroid_nose_spray	305	268	7	298	0.0119322	0.009855	0.226951	0.704038	0.0100334	0.0111227	0.367852	0.684376	steroid_nose_spray	1124	1064	55	1069	0.00685533	0.00329392	0.0376449	0.48311	0.00387555	0.00368666	0.293388	0.848237	steroid_nose_spray	4538.97	10296.4	92166.6	0.00305706	0.00690161	2.2576	0.0239707	0.213073	NS	NS
k__Bacteria.p__Firmicutes.c__Bacilli	454	452	6	448	0.0230069	0.0659864	0.727515	0.939855	0.0111256	0.0604349	0.854037	0.989802	steroid_nose_spray	305	301	7	298	0.0042217	0.0360235	0.906789	0.961451	0.00554758	0.0386619	0.886017	0.957856	steroid_nose_spray	1124	1115	55	1069	0.0293208	0.0144782	0.0430897	0.497686	0.0167973	0.0156902	0.28461	0.848237	steroid_nose_spray	229.663	770.599	4770.59	0.0131638	0.0257179	1.95369	0.0507378	0.267494	NS	NS
k__Bacteria.p__Firmicutes.c__Bacilli.o__Lactobacillales	454	451	6	448	0.0235327	0.0659795	0.721516	0.939855	0.0125155	0.0604968	0.836213	0.989802	steroid_nose_spray	305	301	7	298	0.00426003	0.0360358	0.905978	0.961451	0.00558909	0.0386736	0.885205	0.957856	steroid_nose_spray	1124	1115	55	1069	0.0293038	0.0144676	0.0430583	0.497686	0.0167544	0.0156787	0.285486	0.848237	steroid_nose_spray	229.711	770.073	4777.55	0.0131564	0.0257362	1.95618	0.0504443	0.267494	NS	NS
k__Bacteria.p__Actinobacteria.c__Actinobacteria.o__Coriobacteriales.f__Coriobacteriaceae.g__Eggerthella.s__Eggerthella_unclassified	454	329	6	448	0.0408777	0.0181393	0.0247234	0.424418	0.0384563	0.0183534	0.0367812	0.609167	steroid_nose_spray	305	216	7	298	0.00922963	0.013498	0.494655	0.840072	0.0120363	0.0153455	0.433549	0.722582	steroid_nose_spray	1124	663	55	1069	0.00612065	0.00319333	0.0555367	0.523499	0.00279515	0.00352572	0.428079	0.848237	steroid_nose_spray	3039.2	5488.61	98064.9	0.00306292	0.00727174	2.37412	0.017591	0.197739	NS	NS
k__Bacteria.p__Actinobacteria.c__Actinobacteria.o__Coriobacteriales.f__Coriobacteriaceae.g__Eggerthella	454	340	6	448	0.0467175	0.0195118	0.0170744	0.40567	0.0421858	0.0197816	0.0335783	0.609167	steroid_nose_spray	305	231	7	298	0.00822626	0.0154982	0.595964	0.856361	0.00968508	0.0175575	0.581681	0.832727	steroid_nose_spray	1124	733	55	1069	0.00682861	0.00351555	0.0523457	0.523499	0.00299337	0.00386463	0.438777	0.848237	steroid_nose_spray	2626.68	4163.31	80912.3	0.00337672	0.00808963	2.39571	0.0165883	0.197739	NS	NS
k__Bacteria.p__Firmicutes.c__Clostridia.o__Clostridiales.f__Lachnospiraceae.g__Blautia.s__Ruminococcus_torques.t__Ruminococcus_torques_unclassified	454	418	6	448	0.0112511	0.0320673	0.725866	0.939855	0.0216062	0.0331232	0.514593	0.864101	steroid_nose_spray	305	233	7	298	0.0166714	0.0277922	0.549062	0.852265	-0.00445201	0.0301556	0.882745	0.957856	steroid_nose_spray	1124	865	55	1069	0.0184754	0.00977361	0.0589748	0.523499	0.012351	0.0110514	0.263992	0.848237	steroid_nose_spray	972.47	1294.66	10468.6	0.0088611	0.0177404	2.00205	0.0452794	0.267494	NS	NS
k__Bacteria.p__Firmicutes.c__Clostridia.o__Clostridiales.f__Lachnospiraceae.g__Coprococcus.s__Coprococcus_catus.t__GCF_000210555	454	264	6	448	-0.00937233	0.0173776	0.58993	0.921129	-0.0113384	0.0179258	0.527412	0.864101	steroid_nose_spray	305	259	7	298	0.0089735	0.0153267	0.558667	0.853349	0.00815743	0.016774	0.627148	0.838079	steroid_nose_spray	1124	1020	55	1069	-0.00931695	0.00505548	0.0656026	0.541221	-0.00480174	0.00561437	0.392599	0.848237	steroid_nose_spray	3311.48	4256.99	39126.9	0.00462768	-0.00765343	-1.65384	0.0981604	0.335817	NS	NS
k__Bacteria.p__Firmicutes.c__Clostridia.o__Clostridiales.f__Eubacteriaceae.g__Eubacterium.s__Eubacterium_ramulus.t__GCF_000469345	454	237	6	448	0.00655956	0.0203679	0.747567	0.939855	-0.00184819	0.0209918	0.929887	0.990189	steroid_nose_spray	305	231	7	298	-0.0155215	0.0168331	0.357233	0.763928	-0.0246414	0.0185194	0.184482	0.563377	steroid_nose_spray	1124	957	55	1069	-0.00945768	0.00526245	0.0725744	0.542094	-0.00344554	0.00583982	0.55531	0.848237	steroid_nose_spray	2410.5	3529.17	36109.8	0.00487663	-0.00904842	-1.85546	0.0635299	0.267494	NS	NS
k__Bacteria.p__Proteobacteria.c__Gammaproteobacteria.o__Enterobacteriales.f__Enterobacteriaceae	454	310	6	448	0.0353459	0.0226844	0.119959	0.650306	0.0379273	0.0233275	0.104823	0.651472	steroid_nose_spray	305	200	7	298	0.00316327	0.0124133	0.79904	0.932629	0.0126529	0.0147078	0.390457	0.694146	steroid_nose_spray	1124	773	55	1069	0.00707931	0.00394128	0.0727485	0.542094	0.00411805	0.0043746	0.346748	0.848237	steroid_nose_spray	1943.33	6489.69	64376.2	0.00370601	0.00748472	2.01962	0.0434233	0.267494	NS	NS
k__Bacteria.p__Firmicutes.c__Bacilli.o__Lactobacillales.f__Streptococcaceae.g__Streptococcus.s__Streptococcus_salivarius.t__Streptococcus_salivarius_unclassified	454	434	6	448	0.0394265	0.0301587	0.191822	0.749669	0.0242472	0.0268671	0.367368	0.839699	steroid_nose_spray	305	290	7	298	-0.0088718	0.0177271	0.617147	0.856806	0.000562871	0.0196976	0.977227	0.983981	steroid_nose_spray	1124	1068	55	1069	0.0109972	0.00675115	0.103617	0.703988	0.00646709	0.00705681	0.359652	0.848237	steroid_nose_spray	1099.45	3182.17	21940.4	0.00617543	0.00977796	1.58337	0.113338	0.335817	NS	NS
k__Bacteria.p__Bacteroidetes.c__Bacteroidia.o__Bacteroidales.f__Porphyromonadaceae.g__Parabacteroides	454	353	6	448	0.00213736	0.0254188	0.933027	0.977949	-0.00446753	0.0258456	0.862855	0.989802	steroid_nose_spray	305	252	7	298	0.0214165	0.0169338	0.206968	0.704038	0.0168398	0.0186168	0.366539	0.684376	steroid_nose_spray	1124	1025	55	1069	0.00899308	0.00576503	0.11906	0.763966	0.00864209	0.00642967	0.179202	0.848237	steroid_nose_spray	1547.71	3487.33	30088.3	0.00533583	0.00992449	1.85997	0.0628899	0.267494	NS	NS
k__Bacteria.p__Firmicutes.c__Clostridia.o__Clostridiales.f__Lachnospiraceae.g__Anaerostipes.s__Anaerostipes_hadrus.t__GCF_000332875	454	345	6	448	-0.0152189	0.0122956	0.216478	0.749669	-0.0155082	0.01241	0.21217	0.726989	steroid_nose_spray	305	282	7	298	-0.00588798	0.0109226	0.590258	0.856361	-0.00662248	0.0123852	0.593318	0.832727	steroid_nose_spray	1124	1061	55	1069	-0.00643959	0.00422296	0.12757	0.767169	-0.00456933	0.00470923	0.332122	0.848237	steroid_nose_spray	6614.55	8382.04	56074.6	0.00375105	-0.00719162	-1.91723	0.0552091	0.267494	NS	NS
k__Bacteria.p__Firmicutes.c__Clostridia.o__Clostridiales.f__Ruminococcaceae.g__Faecalibacterium.s__Faecalibacterium_prausnitzii.t__Faecalibacterium_prausnitzii_unclassified	454	352	6	448	-0.0133849	0.0460059	0.771236	0.939855	-0.0397052	0.0473291	0.402021	0.864101	steroid_nose_spray	305	292	7	298	0.0107128	0.0313133	0.732504	0.90909	0.0211855	0.0353033	0.548955	0.813267	steroid_nose_spray	1124	1093	55	1069	-0.015027	0.0106333	0.157876	0.781995	-0.00845075	0.0118148	0.474598	0.848237	steroid_nose_spray	472.468	1019.87	8844.34	0.0098358	-0.0124123	-1.26195	0.206966	0.47025	NS	NS
k__Bacteria.p__Actinobacteria.c__Actinobacteria.o__Coriobacteriales.f__Coriobacteriaceae	454	436	6	448	-0.0163725	0.0359076	0.648644	0.939855	-0.022035	0.0367504	0.549124	0.864101	steroid_nose_spray	305	305	7	298	-0.0366756	0.0307695	0.23424	0.707812	-0.0682473	0.0336509	0.0435659	0.494	steroid_nose_spray	1124	1123	55	1069	-0.0132785	0.0101414	0.190689	0.802027	-0.0139537	0.0113316	0.218443	0.848237	steroid_nose_spray	775.579	1056.23	9723.14	0.00930285	-0.0156249	-1.67958	0.0930388	0.335817	NS	NS
k__Bacteria.p__Firmicutes.c__Bacilli.o__Lactobacillales.f__Streptococcaceae.g__Streptococcus.s__Streptococcus_thermophilus.t__Streptococcus_thermophilus_unclassified	454	291	6	448	-0.016053	0.0297886	0.590238	0.921129	-0.00828728	0.0308854	0.788593	0.985742	steroid_nose_spray	305	168	7	298	-0.0030221	0.015322	0.843783	0.932629	-0.0209147	0.016752	0.213029	0.563377	steroid_nose_spray	1124	868	55	1069	0.0157082	0.012221	0.198939	0.802027	0.0126722	0.0136602	0.353787	0.848237	steroid_nose_spray	1126.94	4259.58	6695.59	0.00909764	0.0061423	0.675153	0.499579	0.713684	NS	NS
k__Bacteria.p__Firmicutes.c__Clostridia.o__Clostridiales.f__Ruminococcaceae.g__Ruminococcus	454	374	6	448	-0.0600648	0.0735965	0.414866	0.749669	-0.0747237	0.0750907	0.320288	0.787688	steroid_nose_spray	305	298	7	298	0.00388394	0.0600148	0.948443	0.965504	0.0330901	0.0673175	0.623444	0.838079	steroid_nose_spray	1124	1113	55	1069	-0.0257564	0.0196325	0.189814	0.802027	-0.0298854	0.0218292	0.171267	0.848237	steroid_nose_spray	184.623	277.641	2594.48	0.0180872	-0.0251364	-1.38974	0.164609	0.424798	NS	NS
k__Bacteria.p__Bacteroidetes.c__Bacteroidia.o__Bacteroidales.f__Bacteroidaceae.g__Bacteroides.s__Bacteroides_uniformis	454	353	6	448	0.0553321	0.0431547	0.20046	0.749669	0.0576086	0.0445335	0.196559	0.726989	steroid_nose_spray	305	268	7	298	0.0481096	0.0282892	0.0900866	0.463779	0.0540113	0.031235	0.0849846	0.494	steroid_nose_spray	1124	1052	55	1069	0.0105594	0.00884192	0.232639	0.843663	0.00499889	0.00985457	0.612073	0.848237	steroid_nose_spray	536.963	1249.57	12791.1	0.00828242	0.0154273	1.86266	0.0625101	0.267494	NS	NS
k__Bacteria.p__Actinobacteria.c__Actinobacteria	454	452	6	448	-0.0301311	0.0817457	0.712607	0.939855	-0.0454299	0.0849128	0.592937	0.864101	steroid_nose_spray	305	305	7	298	-0.155283	0.075534	0.0406729	0.350742	-0.175812	0.0846381	0.0387483	0.494	steroid_nose_spray	1124	1124	55	1069	-0.0202157	0.0251989	0.422581	0.844753	-0.0257807	0.0278121	0.354156	0.848237	steroid_nose_spray	149.648	175.273	1574.85	0.022943	-0.0334581	-1.45831	0.144754	0.413582	NS	NS
k__Bacteria.p__Firmicutes.c__Clostridia.o__Clostridiales.f__Lachnospiraceae.g__Blautia.s__Ruminococcus_obeum	454	423	6	448	-0.00570334	0.0275024	0.835813	0.967289	-0.0141196	0.0281048	0.615672	0.864101	steroid_nose_spray	305	305	7	298	-0.0458246	0.0237268	0.0543986	0.368247	-0.0428823	0.0274837	0.119906	0.494	steroid_nose_spray	1124	1121	55	1069	-0.00534148	0.0073584	0.46805	0.844753	0.00702803	0.00804557	0.382571	0.848237	steroid_nose_spray	1322.08	1776.32	18468.6	0.00680934	-0.00869798	-1.27736	0.201476	0.47025	NS	NS
k__Bacteria.p__Bacteroidetes.c__Bacteroidia.o__Bacteroidales.f__Bacteroidaceae.g__Bacteroides.s__Bacteroides_uniformis.t__Bacteroides_uniformis_unclassified	454	353	6	448	0.0566079	0.0430193	0.188908	0.749669	0.0610737	0.0443628	0.169389	0.726989	steroid_nose_spray	305	268	7	298	0.0495301	0.0282552	0.0806706	0.431278	0.0553836	0.0315533	0.0804193	0.494	steroid_nose_spray	1124	1050	55	1069	0.00896319	0.0087521	0.306003	0.844753	0.00478371	0.00976305	0.624248	0.848237	steroid_nose_spray	540.349	1252.57	13054.9	0.00820669	0.0141193	1.72047	0.0853479	0.325135	NS	NS
k__Bacteria.p__Firmicutes.c__Clostridia.o__Clostridiales.f__Ruminococcaceae	454	436	6	448	-0.109298	0.0775972	0.159682	0.749669	-0.144269	0.0793401	0.0697614	0.650193	steroid_nose_spray	305	305	7	298	0.0918296	0.0548398	0.0950802	0.472005	0.0951235	0.0611297	0.120884	0.494	steroid_nose_spray	1124	1124	55	1069	-0.019017	0.016809	0.258146	0.844753	-0.0152188	0.0185596	0.412403	0.848237	steroid_nose_spray	166.076	332.513	3539.3	0.015737	-0.0136022	-0.864346	0.387398	0.603767	NS	NS
k__Bacteria.p__Actinobacteria.c__Actinobacteria.o__Bifidobacteriales.f__Bifidobacteriaceae.g__Bifidobacterium.s__Bifidobacterium_longum	454	369	6	448	-0.0460136	0.0541557	0.395984	0.749669	-0.0647389	0.0563365	0.251191	0.726989	steroid_nose_spray	305	270	7	298	-0.0393968	0.0504064	0.435084	0.840072	-0.0711352	0.0566989	0.210737	0.563377	steroid_nose_spray	1124	1026	55	1069	-0.0119982	0.0164981	0.467229	0.844753	-0.0157321	0.0182447	0.388726	0.848237	steroid_nose_spray	340.966	393.576	3673.94	0.0150611	-0.0170751	-1.13373	0.25691	0.525644	NS	NS
k__Bacteria.p__Actinobacteria.c__Actinobacteria.o__Bifidobacteriales.f__Bifidobacteriaceae.g__Bifidobacterium.s__Bifidobacterium_longum.t__Bifidobacterium_longum_unclassified	454	369	6	448	-0.0498079	0.0536858	0.354042	0.749669	-0.0673203	0.0559689	0.229768	0.726989	steroid_nose_spray	305	269	7	298	-0.0359835	0.0505004	0.476693	0.840072	-0.0703974	0.0569836	0.217789	0.563377	steroid_nose_spray	1124	1025	55	1069	-0.0112857	0.0163141	0.48922	0.844753	-0.0153015	0.0180397	0.396506	0.848237	steroid_nose_spray	346.961	392.112	3757.29	0.0149131	-0.0164121	-1.10051	0.271109	0.525644	NS	NS
k__Bacteria.p__Proteobacteria.c__Betaproteobacteria.o__Burkholderiales	454	320	6	448	-0.00791205	0.0122653	0.519225	0.876724	-0.0101903	0.0127737	0.4255	0.864101	steroid_nose_spray	305	152	7	298	0.00523812	0.00508595	0.303906	0.763928	0.00451678	0.00567579	0.426888	0.722582	steroid_nose_spray	1124	614	55	1069	0.00192739	0.00205231	0.347868	0.844753	0.00298737	0.00230072	0.194416	0.848237	steroid_nose_spray	6647.24	38659.5	237419	0.00188069	0.00214876	1.14254	0.253231	0.525644	NS	NS
k__Bacteria.p__Bacteroidetes.c__Bacteroidia.o__Bacteroidales.f__Bacteroidaceae.g__Bacteroides.s__Bacteroides_vulgatus.t__Bacteroides_vulgatus_unclassified	454	340	6	448	0.0660972	0.0371354	0.0757969	0.614856	0.0499988	0.0379494	0.18844	0.726989	steroid_nose_spray	305	244	7	298	-0.00108057	0.0188145	0.954239	0.965504	-0.0152059	0.0209992	0.469642	0.742036	steroid_nose_spray	1124	939	55	1069	0.0046139	0.00625214	0.460688	0.844753	0.00497831	0.00702102	0.478443	0.848237	steroid_nose_spray	725.144	2824.96	25582.5	0.00585882	0.0055921	0.954475	0.339843	0.570536	NS	NS
k__Bacteria.p__Firmicutes.c__Negativicutes.o__Selenomonadales	454	413	6	448	-0.0281257	0.050617	0.57873	0.921129	-0.0170947	0.0527749	0.746172	0.962253	steroid_nose_spray	305	272	7	298	0.0187307	0.042837	0.662243	0.861621	0.0185054	0.0474578	0.6969	0.857723	steroid_nose_spray	1124	983	55	1069	-0.018131	0.0157798	0.250802	0.844753	-0.014064	0.0176899	0.426773	0.848237	steroid_nose_spray	390.307	544.957	4016.02	0.0142115	-0.0148618	-1.04575	0.295675	0.525644	NS	NS
k__Bacteria.p__Actinobacteria.c__Actinobacteria.o__Bifidobacteriales.f__Bifidobacteriaceae.g__Bifidobacterium	454	413	6	448	-0.034405	0.0900211	0.702507	0.939855	-0.0529011	0.0934189	0.571524	0.864101	steroid_nose_spray	305	293	7	298	-0.157877	0.0812144	0.0528423	0.368247	-0.157612	0.0906391	0.0832195	0.494	steroid_nose_spray	1124	1088	55	1069	-0.0165211	0.0269039	0.539289	0.856873	-0.0159137	0.0295	0.589689	0.848237	steroid_nose_spray	123.399	151.612	1381.56	0.0245694	-0.0307903	-1.2532	0.210133	0.47025	NS	NS
k__Bacteria.p__Actinobacteria.c__Actinobacteria.o__Bifidobacteriales.f__Bifidobacteriaceae	454	423	6	448	-0.0298153	0.0893277	0.73871	0.939855	-0.0472069	0.0928182	0.611319	0.864101	steroid_nose_spray	305	294	7	298	-0.155647	0.0810069	0.0556344	0.368247	-0.155288	0.0904085	0.0870381	0.494	steroid_nose_spray	1124	1094	55	1069	-0.0164577	0.0268751	0.540414	0.856873	-0.0161364	0.0294738	0.584162	0.848237	steroid_nose_spray	125.322	152.39	1384.52	0.0245275	-0.0302253	-1.2323	0.217837	0.470999	NS	NS
k__Bacteria.p__Firmicutes.c__Clostridia.o__Clostridiales.f__Lachnospiraceae	454	451	6	448	0.112422	0.0635536	0.0776032	0.614856	0.131725	0.0656838	0.0455965	0.609167	steroid_nose_spray	305	305	7	298	-0.00268663	0.0422318	0.949319	0.965504	-0.00353968	0.0464966	0.939376	0.975975	steroid_nose_spray	1124	1124	55	1069	0.00874261	0.0135265	0.518196	0.856873	0.0188794	0.0149795	0.207818	0.848237	steroid_nose_spray	247.582	560.687	5465.53	0.0126251	0.0118127	0.93565	0.349454	0.570536	NS	NS
k__Bacteria.p__Firmicutes	454	454	6	448	0.0571877	0.0749564	0.445906	0.791868	0.0835798	0.0760805	0.272621	0.726989	steroid_nose_spray	305	305	7	298	0.0311893	0.0707984	0.659868	0.861621	0.0768413	0.0768623	0.318358	0.670128	steroid_nose_spray	1124	1124	55	1069	0.0129674	0.0232964	0.577895	0.874739	0.0156173	0.0257937	0.544995	0.848237	steroid_nose_spray	177.985	199.505	1842.57	0.0212235	0.01815	0.855185	0.392449	0.603767	NS	NS
k__Bacteria.p__Proteobacteria.c__Betaproteobacteria.o__Burkholderiales.f__Sutterellaceae	454	300	6	448	-0.00786533	0.0119443	0.510572	0.876724	-0.0104966	0.0124479	0.399617	0.864101	steroid_nose_spray	305	134	7	298	0.000928721	0.00426841	0.827911	0.932629	0.000947705	0.00484431	0.845055	0.957856	steroid_nose_spray	1124	563	55	1069	0.00104781	0.00189328	0.580079	0.874739	0.00143702	0.00213548	0.501142	0.848237	steroid_nose_spray	7009.35	54886.7	278979	0.00171278	0.000845353	0.493555	0.62162	0.790786	NS	NS
k__Bacteria.p__Firmicutes.c__Clostridia.o__Clostridiales.f__Lachnospiraceae.g__Lachnospiraceae_noname.s__Lachnospiraceae_bacterium_7_1_58FAA.t__GCF_000242155	454	302	6	448	0.000273262	0.00519603	0.958082	0.986825	0.00121232	0.00532019	0.819864	0.989802	steroid_nose_spray	305	186	7	298	0.00747274	0.00323277	0.0215053	0.261601	0.00444979	0.00368789	0.228707	0.563377	steroid_nose_spray	1124	826	55	1069	0.000763386	0.00148829	0.608105	0.892468	0.000943648	0.00166319	0.570581	0.848237	steroid_nose_spray	37038.8	95686.4	451464	0.00130835	0.00183126	1.39967	0.161611	0.424798	NS	NS
k__Bacteria.p__Firmicutes.c__Clostridia.o__Clostridiales.f__Clostridiales_noname	454	312	6	448	-0.00198647	0.00677599	0.769539	0.939855	-0.00105713	0.00690767	0.878449	0.989802	steroid_nose_spray	305	120	7	298	0.00589412	0.00373102	0.115252	0.500625	0.00524992	0.00427559	0.220619	0.563377	steroid_nose_spray	1124	393	55	1069	-0.000432424	0.000870866	0.619615	0.892468	-0.00128914	0.000974201	0.186044	0.848237	steroid_nose_spray	21779.8	71836.3	1.31855e+06	0.000841505	-0.000134564	-0.159908	0.872953	0.909874	NS	NS
k__Bacteria.p__Firmicutes.c__Clostridia.o__Clostridiales.f__Eubacteriaceae.g__Eubacterium.s__Eubacterium_rectale.t__Eubacterium_rectale_unclassified	454	343	6	448	0.0642141	0.0784232	0.413337	0.749669	0.05467	0.0808662	0.499399	0.864101	steroid_nose_spray	305	285	7	298	-0.0440843	0.0675324	0.514398	0.840072	-0.00682761	0.0747536	0.927296	0.975975	steroid_nose_spray	1124	1093	55	1069	0.0115572	0.0222578	0.603695	0.892468	0.0121436	0.0248792	0.625575	0.848237	steroid_nose_spray	162.597	219.268	2018.53	0.0204107	0.0100414	0.491965	0.622744	0.790786	NS	NS
k__Bacteria.p__Firmicutes.c__Negativicutes.o__Selenomonadales.f__Veillonellaceae.g__Veillonella.s__Veillonella_unclassified	454	223	6	448	0.0147324	0.00450602	0.00117086	0.120599	0.0108829	0.00464423	0.0196599	0.609167	steroid_nose_spray	305	144	7	298	0.00587043	0.00356845	0.10103	0.484248	0.0086384	0.0037877	0.0233886	0.494	steroid_nose_spray	1124	539	55	1069	-0.000402998	0.00130092	0.756789	0.915279	-0.00107629	0.00143494	0.45339	0.848237	steroid_nose_spray	49250.8	78531	590877	0.00117961	0.00131978	1.11883	0.263213	0.525644	NS	NS
k__Bacteria.p__Actinobacteria.c__Actinobacteria.o__Coriobacteriales.f__Coriobacteriaceae.g__Eggerthella.s__Eggerthella_lenta.t__GCF_000024265	454	212	6	448	0.0156919	0.00719692	0.0297784	0.438168	0.0141833	0.00742293	0.056782	0.648937	steroid_nose_spray	305	162	7	298	0.00490887	0.00518066	0.344154	0.763928	0.00813574	0.00587824	0.16755	0.536161	steroid_nose_spray	1124	464	55	1069	-0.000350635	0.00104861	0.738158	0.915279	-0.00122099	0.00116208	0.293647	0.848237	steroid_nose_spray	19306.7	37258.8	909431	0.00101745	0.000172856	0.169892	0.865095	0.909874	NS	NS
k__Bacteria.p__Firmicutes.c__Clostridia.o__Clostridiales.f__Lachnospiraceae.g__Lachnospiraceae_noname.s__Lachnospiraceae_bacterium_5_1_63FAA.t__GCF_000185525	454	368	6	448	-0.00244223	0.0130054	0.851133	0.967725	-0.000375581	0.0134954	0.977812	0.990189	steroid_nose_spray	305	290	7	298	-0.00597857	0.0105604	0.571738	0.855276	-0.00791067	0.0118338	0.504423	0.774637	steroid_nose_spray	1124	1084	55	1069	-0.00125787	0.0035527	0.723363	0.915279	-0.0037675	0.00397205	0.343092	0.848237	steroid_nose_spray	5912.24	8966.84	79228.6	0.00325977	-0.00178208	-0.546687	0.584594	0.784918	NS	NS
k__Bacteria.p__Firmicutes.c__Clostridia.o__Clostridiales.f__Eubacteriaceae	454	418	6	448	0.0668583	0.0735781	0.364023	0.749669	0.040378	0.0756871	0.593995	0.864101	steroid_nose_spray	305	304	7	298	-0.0540007	0.0565023	0.339988	0.763928	-0.0277983	0.0630381	0.659592	0.838079	steroid_nose_spray	1124	1121	55	1069	0.00782222	0.0191963	0.683729	0.915279	0.0118806	0.0214637	0.580024	0.848237	steroid_nose_spray	184.715	313.234	2713.73	0.0176455	0.00518803	0.294014	0.768747	0.878892	NS	NS
k__Bacteria.p__Firmicutes.c__Clostridia.o__Clostridiales.f__Eubacteriaceae.g__Eubacterium	454	418	6	448	0.0668802	0.0735793	0.363875	0.749669	0.0404429	0.0756914	0.593424	0.864101	steroid_nose_spray	305	304	7	298	-0.053999	0.0565025	0.340005	0.763928	-0.0277978	0.0630387	0.659601	0.838079	steroid_nose_spray	1124	1121	55	1069	0.00781302	0.0191965	0.684085	0.915279	0.0118815	0.0214638	0.579994	0.848237	steroid_nose_spray	184.709	313.231	2713.65	0.0176457	0.00518155	0.293643	0.769031	0.878892	NS	NS
k__Bacteria.p__Firmicutes.c__Clostridia.o__Clostridiales.f__Peptostreptococcaceae	454	395	6	448	-0.00197016	0.0192031	0.918331	0.977949	-0.0010937	0.0195139	0.955333	0.990189	steroid_nose_spray	305	270	7	298	0.0336716	0.0117547	0.00447826	0.125979	0.0284894	0.0125413	0.023929	0.494	steroid_nose_spray	1124	1045	55	1069	0.00157842	0.00765177	0.836609	0.944526	0.00581712	0.00840083	0.488808	0.848237	steroid_nose_spray	2711.8	7237.32	17079.5	0.00608258	0.00981582	1.61376	0.10658	0.335817	NS	NS
k__Bacteria.p__Firmicutes.c__Clostridia.o__Clostridiales.f__Peptostreptococcaceae.g__Peptostreptococcaceae_noname	454	388	6	448	0.000144204	0.0182924	0.993714	0.994784	0.00122476	0.0185215	0.947311	0.990189	steroid_nose_spray	305	266	7	298	0.0338641	0.0118378	0.00453161	0.125979	0.0284909	0.0126259	0.0248703	0.494	steroid_nose_spray	1124	1040	55	1069	0.00166189	0.00766122	0.828309	0.944526	0.00597915	0.00840965	0.477247	0.848237	steroid_nose_spray	2988.54	7136.03	17037.4	0.00606763	0.00995509	1.64069	0.100862	0.335817	NS	NS
k__Bacteria.p__Firmicutes.c__Clostridia.o__Clostridiales.f__Lachnospiraceae.g__Lachnospiraceae_noname	454	443	6	448	-0.000253656	0.038775	0.994784	0.994784	0.0186774	0.0398769	0.63978	0.882455	steroid_nose_spray	305	305	7	298	0.0164811	0.017572	0.34906	0.763928	0.0223788	0.0197819	0.258985	0.586026	steroid_nose_spray	1124	1121	55	1069	-0.000937907	0.00605367	0.876903	0.944526	-0.005717	0.00675445	0.397517	0.848237	steroid_nose_spray	665.116	3238.58	27287.4	0.00566219	0.000885307	0.156354	0.875754	0.909874	NS	NS
k__Bacteria.p__Firmicutes.c__Clostridia.o__Clostridiales.f__Lachnospiraceae.g__Dorea	454	418	6	448	-0.00118353	0.0371368	0.974591	0.99389	-0.0136407	0.0382976	0.721898	0.962253	steroid_nose_spray	305	304	7	298	-0.0193379	0.0292029	0.508361	0.840072	-0.0359639	0.0326059	0.271037	0.586026	steroid_nose_spray	1124	1122	55	1069	-0.00216834	0.0095406	0.820252	0.944526	0.00834008	0.0105286	0.428454	0.848237	steroid_nose_spray	725.088	1172.59	10986.2	0.00881001	-0.00367555	-0.417202	0.67653	0.820037	NS	NS
k__Bacteria.p__Firmicutes.c__Clostridia.o__Clostridiales	454	453	6	448	0.0862777	0.0839506	0.30465	0.749669	0.0843757	0.0856068	0.324921	0.787688	steroid_nose_spray	305	305	7	298	0.0413206	0.0660848	0.532275	0.840752	0.0696428	0.0733782	0.34344	0.670128	steroid_nose_spray	1124	1124	55	1069	0.00229838	0.0224107	0.918333	0.951278	0.0131238	0.0247761	0.596432	0.848237	steroid_nose_spray	141.89	228.98	1991.08	0.0205762	0.0111263	0.540738	0.588688	0.784918	NS	NS
k__Bacteria.p__Firmicutes.c__Clostridia.o__Clostridiales.f__Lachnospiraceae.g__Blautia.s__Ruminococcus_obeum.t__Ruminococcus_obeum_unclassified	454	421	6	448	0.00767276	0.0231452	0.740423	0.939855	-0.00166842	0.023765	0.944066	0.990189	steroid_nose_spray	305	298	7	298	-0.0190738	0.0191001	0.318798	0.763928	-0.0033157	0.0219918	0.880274	0.957856	steroid_nose_spray	1124	1099	55	1069	-0.000572263	0.00588112	0.922502	0.95133	0.00619291	0.00649378	0.340466	0.848237	steroid_nose_spray	1866.71	2741.13	28912.1	0.00546196	-0.00162608	-0.297711	0.765924	0.878892	NS	NS
k__Bacteria.p__Firmicutes.c__Clostridia.o__Clostridiales.f__Lachnospiraceae.g__Blautia	454	449	6	448	0.105433	0.057109	0.0655458	0.614856	0.118656	0.0591912	0.0456875	0.609167	steroid_nose_spray	305	305	7	298	-0.0355662	0.0311042	0.253792	0.719941	-0.0497544	0.0353487	0.160482	0.534941	steroid_nose_spray	1124	1124	55	1069	0.000716083	0.00971069	0.941229	0.966329	0.00529	0.010721	0.621816	0.848237	steroid_nose_spray	306.613	1033.63	10604.7	0.00914971	0.000264458	0.0289034	0.976942	0.976942	NS	NS
k__Bacteria.p__Bacteroidetes.c__Bacteroidia.o__Bacteroidales.f__Porphyromonadaceae	454	386	6	448	-0.0152869	0.0332495	0.645914	0.939855	-0.0196304	0.0330965	0.553435	0.864101	steroid_nose_spray	305	274	7	298	0.0479437	0.0206016	0.0206347	0.261601	0.0341468	0.022971	0.138355	0.494	steroid_nose_spray	1124	1071	55	1069	0.00748179	0.00749695	0.318506	0.844753	0.00376737	0.00832763	0.651076	0.853539	steroid_nose_spray	904.544	2356.12	17792.3	0.00689198	0.0110318	1.60067	0.10945	0.335817	NS	NS
k__Bacteria.p__Firmicutes.c__Negativicutes.o__Selenomonadales.f__Veillonellaceae	454	376	6	448	-0.00491237	0.0513581	0.923843	0.977949	2.30184e-05	0.0535651	0.999657	0.999657	steroid_nose_spray	305	244	7	298	0.0524346	0.0431639	0.225415	0.704038	0.0527011	0.0477631	0.270868	0.586026	steroid_nose_spray	1124	856	55	1069	-0.0053312	0.0165806	0.747867	0.915279	-0.00822624	0.018589	0.658193	0.853539	steroid_nose_spray	379.125	536.734	3637.46	0.0148196	0.00151296	0.102092	0.918684	0.94224	NS	NS
k__Bacteria.p__Firmicutes.c__Clostridia.o__Clostridiales.f__Ruminococcaceae.g__Ruminococcus.s__Ruminococcus_sp_5_1_39BFAA.t__GCF_000159975	454	293	6	448	-0.00431476	0.0572625	0.93997	0.977949	0.00232186	0.0589086	0.96858	0.990189	steroid_nose_spray	305	265	7	298	-0.0809286	0.0509711	0.113411	0.500625	-0.0540303	0.05614	0.336722	0.670128	steroid_nose_spray	1124	1022	55	1069	0.00264333	0.0158501	0.86758	0.944526	0.00770538	0.0175932	0.661493	0.853539	steroid_nose_spray	304.972	384.903	3980.51	0.0146327	-0.00469848	-0.321095	0.748138	0.878892	NS	NS
k__Bacteria.p__Bacteroidetes.c__Bacteroidia.o__Bacteroidales.f__Bacteroidaceae.g__Bacteroides.s__Bacteroides_caccae.t__Bacteroides_caccae_unclassified	454	202	6	448	0.0168686	0.0188208	0.370612	0.749669	0.014466	0.0197262	0.463798	0.864101	steroid_nose_spray	305	177	7	298	0.0159382	0.0150809	0.291453	0.757833	0.0253669	0.0172238	0.142025	0.494	steroid_nose_spray	1124	778	55	1069	0.00395977	0.00531453	0.456381	0.844753	0.00234531	0.00596373	0.694205	0.881531	steroid_nose_spray	2823.1	4396.89	35405.5	0.00484357	0.00605031	1.24914	0.211613	0.47025	NS	NS
k__Bacteria.p__Bacteroidetes.c__Bacteroidia.o__Bacteroidales	454	438	6	448	0.0194357	0.0742513	0.793633	0.939855	-0.00317418	0.0753963	0.96644	0.990189	steroid_nose_spray	305	300	7	298	0.123673	0.054692	0.0244662	0.261601	0.090513	0.06034	0.134801	0.494	steroid_nose_spray	1124	1119	55	1069	0.0039694	0.0189345	0.833988	0.944526	-0.00742181	0.0209551	0.723276	0.904095	steroid_nose_spray	181.381	334.312	2789.28	0.0173947	0.0169267	0.973099	0.330504	0.570536	NS	NS
k__Bacteria.p__Bacteroidetes.c__Bacteroidia.o__Bacteroidales.f__Porphyromonadaceae.g__Barnesiella.s__Barnesiella_intestinihominis.t__GCF_000296465	454	242	6	448	-0.01067	0.0239988	0.656824	0.939855	-0.00978625	0.024301	0.687379	0.932039	steroid_nose_spray	305	212	7	298	0.0177826	0.0157482	0.25974	0.722077	0.0122224	0.0170092	0.473048	0.742036	steroid_nose_spray	1124	888	55	1069	0.00619514	0.00533085	0.245432	0.844753	0.00194541	0.00593799	0.743262	0.914784	steroid_nose_spray	1736.29	4032.16	35189	0.00494121	0.00662094	1.33994	0.180264	0.45066	NS	NS
k__Bacteria.p__Firmicutes.c__Erysipelotrichia.o__Erysipelotrichales.f__Erysipelotrichaceae.g__Erysipelotrichaceae_noname	454	383	6	448	0.00251155	0.0263692	0.924164	0.977949	-0.000775282	0.026892	0.977015	0.990189	steroid_nose_spray	305	268	7	298	-0.0157039	0.0318715	0.622572	0.856806	-0.0167539	0.0352594	0.635068	0.838079	steroid_nose_spray	1124	931	55	1069	0.00536672	0.0116952	0.646409	0.904404	0.00406778	0.0130293	0.754947	0.915088	steroid_nose_spray	1438.16	984.452	7311.12	0.0101359	0.00281382	0.277611	0.781311	0.88035	NS	NS
k__Bacteria.p__Firmicutes.c__Clostridia.o__Clostridiales.f__Ruminococcaceae.g__Faecalibacterium.s__Faecalibacterium_prausnitzii	454	357	6	448	-0.0311305	0.0516112	0.546706	0.908237	-0.0636167	0.0534211	0.234423	0.726989	steroid_nose_spray	305	293	7	298	0.0137124	0.0360154	0.703669	0.881171	0.0129397	0.0404503	0.749304	0.908248	steroid_nose_spray	1124	1116	55	1069	-0.0128848	0.011382	0.257864	0.844753	-0.00266949	0.0126888	0.833409	0.939155	steroid_nose_spray	375.415	770.944	7719.05	0.0106206	-0.0113445	-1.06816	0.28545	0.525644	NS	NS
k__Bacteria.p__Firmicutes.c__Clostridia.o__Clostridiales.f__Lachnospiraceae.g__Coprococcus	454	341	6	448	0.0362437	0.0397198	0.362017	0.749669	0.0275933	0.0405032	0.496104	0.864101	steroid_nose_spray	305	287	7	298	0.00682639	0.0365862	0.852114	0.932629	0.00619095	0.0401639	0.877616	0.957856	steroid_nose_spray	1124	1088	55	1069	-0.00963214	0.0116844	0.409911	0.844753	0.00213279	0.0129005	0.868718	0.939155	steroid_nose_spray	633.85	747.077	7324.68	0.0107177	-0.00487956	-0.455281	0.648907	0.811134	NS	NS
k__Bacteria	454	454	6	448	0.0445221	0.0425902	0.296433	0.749669	0.0476004	0.042829	0.267066	0.726989	steroid_nose_spray	305	305	7	298	-0.0700178	0.0347251	0.0446699	0.350742	-0.0469658	0.0384452	0.22295	0.563377	steroid_nose_spray	1124	1124	55	1069	0.0106315	0.0169879	0.531558	0.856873	0.00388755	0.0188537	0.836677	0.939155	steroid_nose_spray	551.292	829.303	3465.13	0.0143655	0.00068476	0.047667	0.961982	0.974159	NS	NS
k__Bacteria.p__Firmicutes.c__Clostridia.o__Clostridiales.f__Peptostreptococcaceae.g__Peptostreptococcaceae_noname.s__Clostridium_bartlettii.t__GCF_000154445	454	328	6	448	0.0126253	0.0136856	0.356771	0.749669	0.0102575	0.0140108	0.464539	0.864101	steroid_nose_spray	305	206	7	298	0.0258988	0.0104968	0.0141769	0.261601	0.0189628	0.0116844	0.105804	0.494	steroid_nose_spray	1124	850	55	1069	-0.00275948	0.00582871	0.636	0.901325	-0.00115469	0.00647118	0.858415	0.939155	steroid_nose_spray	5339.16	9075.91	29434.4	0.00477549	0.00504544	1.05653	0.290726	0.525644	NS	NS
k__Bacteria.p__Bacteroidetes.c__Bacteroidia.o__Bacteroidales.f__Rikenellaceae.g__Alistipes	454	362	6	448	-0.0448885	0.0347583	0.197233	0.749669	-0.0425318	0.0359771	0.237842	0.726989	steroid_nose_spray	305	269	7	298	0.0612688	0.0268473	0.0231914	0.261601	0.056004	0.0292616	0.0567208	0.494	steroid_nose_spray	1124	1073	55	1069	0.00236782	0.00872674	0.786188	0.922061	-0.00199866	0.00967927	0.836448	0.939155	steroid_nose_spray	827.717	1387.4	13130.9	0.00807238	0.00514404	0.63724	0.523969	0.735395	NS	NS
k__Bacteria.p__Firmicutes.c__Clostridia.o__Clostridiales.f__Lachnospiraceae.g__Roseburia.s__Roseburia_inulinivorans.t__GCF_000174195	454	325	6	448	-0.0177507	0.0190804	0.35273	0.749669	-0.0262285	0.01969	0.183613	0.726989	steroid_nose_spray	305	259	7	298	0.0134089	0.0187413	0.474878	0.840072	0.0140485	0.0214562	0.513197	0.774637	steroid_nose_spray	1124	1024	55	1069	-0.00129876	0.00623065	0.834918	0.944526	-0.00115507	0.00694724	0.867981	0.939155	steroid_nose_spray	2746.79	2847.09	25759.2	0.00564754	-0.00140453	-0.248697	0.803595	0.887044	NS	NS
k__Bacteria.p__Actinobacteria.c__Actinobacteria.o__Bifidobacteriales.f__Bifidobacteriaceae.g__Bifidobacterium.s__Bifidobacterium_adolescentis.t__Bifidobacterium_adolescentis_unclassified	454	263	6	448	-0.0814261	0.0778002	0.295859	0.749669	-0.0888698	0.0784454	0.257945	0.726989	steroid_nose_spray	305	220	7	298	-0.127117	0.0790016	0.108665	0.500625	-0.106392	0.0888849	0.232393	0.563377	steroid_nose_spray	1124	937	55	1069	-0.00302413	0.0249747	0.903643	0.948766	0.00608354	0.0274882	0.824889	0.939155	steroid_nose_spray	165.211	160.224	1603.24	0.0227704	-0.0200491	-0.880489	0.378595	0.603767	NS	NS
k__Bacteria.p__Firmicutes.c__Erysipelotrichia.o__Erysipelotrichales.f__Erysipelotrichaceae	454	419	6	448	-0.0156233	0.031704	0.622412	0.939855	-0.0199538	0.0330012	0.545769	0.864101	steroid_nose_spray	305	291	7	298	-0.0255528	0.0352837	0.469506	0.840072	-0.0276626	0.0384362	0.472348	0.742036	steroid_nose_spray	1124	1069	55	1069	-0.000513171	0.012469	0.967179	0.979905	-0.00357796	0.0139167	0.797153	0.939155	steroid_nose_spray	994.882	803.251	6431.83	0.011023	-0.00478366	-0.43397	0.664311	0.817613	NS	NS
k__Bacteria.p__Bacteroidetes.c__Bacteroidia.o__Bacteroidales.f__Bacteroidaceae.g__Bacteroides	454	429	6	448	0.0716965	0.0672982	0.287304	0.749669	0.064628	0.0689533	0.349191	0.821627	steroid_nose_spray	305	298	7	298	0.122333	0.04551	0.00759275	0.175899	0.0913129	0.0506072	0.0723214	0.494	steroid_nose_spray	1124	1111	55	1069	0.0115691	0.0147727	0.43371	0.844753	0.00172632	0.0162667	0.915502	0.969821	steroid_nose_spray	220.797	482.822	4582.27	0.0137544	0.024198	1.7593	0.0785272	0.314109	NS	NS
k__Bacteria.p__Firmicutes.c__Clostridia.o__Clostridiales.f__Lachnospiraceae.g__Coprococcus.s__Coprococcus_comes.t__GCF_000155875	454	300	6	448	0.062078	0.0315961	0.0500778	0.614856	0.0547214	0.0321373	0.0894015	0.650193	steroid_nose_spray	305	264	7	298	-0.0361915	0.0258032	0.161779	0.648063	-0.0334789	0.0284757	0.240773	0.566525	steroid_nose_spray	1124	1047	55	1069	-0.00690883	0.0083582	0.408644	0.844753	0.000771276	0.00923448	0.933453	0.969821	steroid_nose_spray	1001.69	1501.94	14314.4	0.00771102	-0.00541504	-0.702246	0.482526	0.701856	NS	NS
k__Bacteria.p__Firmicutes.c__Clostridia.o__Clostridiales.f__Lachnospiraceae.g__Blautia.s__Ruminococcus_torques	454	446	6	448	-0.00269598	0.0324202	0.933765	0.977949	0.00591712	0.0334452	0.859663	0.989802	steroid_nose_spray	305	305	7	298	0.00193307	0.0237793	0.935265	0.965504	-0.00233153	0.0263029	0.929435	0.975975	steroid_nose_spray	1124	1124	55	1069	-0.00230775	0.00851179	0.786346	0.922061	-0.000825981	0.00949007	0.930659	0.969821	steroid_nose_spray	951.412	1768.49	13802.5	0.0077797	-0.00187619	-0.241164	0.809428	0.887044	NS	NS
k__Bacteria.p__Firmicutes.c__Clostridia.o__Clostridiales.f__Lachnospiraceae.g__Anaerostipes	454	392	6	448	-0.0134724	0.0127074	0.289647	0.749669	-0.013567	0.0129057	0.2938	0.758194	steroid_nose_spray	305	293	7	298	-0.00766252	0.0109107	0.483063	0.840072	-0.00683193	0.0124717	0.584314	0.832727	steroid_nose_spray	1124	1074	55	1069	-0.00180112	0.00422586	0.670036	0.915279	-0.000111237	0.00467867	0.981036	0.991097	steroid_nose_spray	6192.83	8400.3	55997.6	0.0037638	-0.00352253	-0.935898	0.349326	0.570536	NS	NS
k__Bacteria.p__Firmicutes.c__Negativicutes.o__Selenomonadales.f__Veillonellaceae.g__Veillonella	454	253	6	448	0.0266078	0.0105292	0.0119033	0.40567	0.0236743	0.0106182	0.0264221	0.609167	steroid_nose_spray	305	150	7	298	0.00561269	0.00483311	0.246509	0.719941	0.00794706	0.00529501	0.134674	0.494	steroid_nose_spray	1124	553	55	1069	0.000518977	0.00176205	0.768409	0.918366	-2.16521e-05	0.00193996	0.991097	0.991097	steroid_nose_spray	9020.02	42810.1	322081	0.00163537	0.00173152	1.0588	0.289693	0.525644	NS	NS
k__Bacteria.p__Firmicutes.c__Bacilli.o__Lactobacillales.f__Streptococcaceae.g__Streptococcus.s__Streptococcus_parasanguinis.t__Streptococcus_parasanguinis_unclassified	454	393	6	448	0.0191331	0.0223989	0.393476	0.749669	0.0249218	0.0202263	0.218648	0.726989	steroid_nose_spray	305	245	7	298	-0.00634048	0.012247	0.605063	0.856806	0.000265664	0.0132184	0.983981	0.983981	steroid_nose_spray	1124	934	55	1069	0.000639345	0.00353559	0.856534	0.944526	-0.000154437	0.00382535	0.967804	0.991097	steroid_nose_spray	1993.18	6667.17	79997.5	0.00335847	0.000530225	0.157877	0.874554	0.909874	NS	NS
Pathways
Pathways	N.IBD	non-zeros.IBD	Users.IBD	Non-users.IBD	Coef.IBD_univariate	SE.IBD_univariate	Pval.IBD_univariate	Qval.IBD_univariate	coeff.correcting.all.IBD_multivariate	SE.correcting_all.IBD_multivariate	pval.correcting.all.IBD_multivariate	qval.correcting.all.IBD_multivariate	drug.IBD	N.MIBS	non-zeros.MIBS	Users.MIBS	Non-users.MIBS	Coef.MIBS_univariate	SE.MIBS_univariate	Pval.MIBS_univariate	Qval.MIBS_univariate	coeff.correcting.all.MIBS_multivariate	SE.correcting_all.MIBS_multivariate	pval.correcting.all.MIBS_multivariate	qval.correcting.all.MIBS_multivariate	drug.MIBS	N.LLD	non-zeros.LLD	Users.LLD	Non-users.LLD	Coef.LLD_univariate	SE.LLD_univariate	Pval.LLD_univariate	Qval.LLD_univariate	coeff.correcting.all.LLD_multivariate	SE.correcting_all.LLD_multivariate	pval.correcting.all.LLD_multivariate	qval.correcting.all.LLD_multivariate	drug.LLD	inverse_var.ibd_univariate	inverse_var.mibs_univariate	inverse_var.lld_univariate	se_univariate	beta_univariate	Z_univariate	P_univariate	FDR_univariate	Het.Q_univariate	Het.I2_univariate
PWY.6545	454	452	6	448	-0.383036	0.159526	0.0167732	0.694889	-0.456333	0.16397	0.00564998	0.638168	steroid_nose_spray	305	305	7	298	0.167051	0.191345	0.383349	0.793031	0.127726	0.212115	0.547589	0.893513	steroid_nose_spray	1124	1123	55	1069	0.0661503	0.0545373	0.225412	0.511017	0.0805836	0.0608845	0.185936	0.542372	steroid_nose_spray	39.295	27.3128	336.212	0.0498247	0.0291737	0.585527	0.558193	0.740454	NS	NS
PWY.7117	454	384	6	448	-3.56919	1.25733	0.00474028	0.694889	-3.31177	1.30016	0.0112354	0.638168	steroid_nose_spray	305	286	7	298	-0.643116	0.855373	0.452732	0.793031	-0.179051	0.971538	0.853923	0.936609	steroid_nose_spray	1124	1054	55	1069	-0.0625091	0.31439	0.842434	0.923599	0.130871	0.350723	0.709113	0.883281	steroid_nose_spray	0.632561	1.36675	10.1173	0.287283	-0.311072	-1.08281	0.278894	0.483484	NS	NS
TRNA.CHARGING.PWY	454	454	6	448	-0.269126	0.110842	0.0155909	0.694889	-0.286739	0.11182	0.0107133	0.638168	steroid_nose_spray	305	305	7	298	0.0532262	0.0803623	0.50828	0.819944	0.0449017	0.0909099	0.621784	0.893513	steroid_nose_spray	1124	1124	55	1069	-0.0305066	0.0220582	0.166941	0.435535	-0.000469324	0.0241655	0.984509	0.991663	steroid_nose_spray	81.3939	154.844	2055.23	0.0208902	-0.0333243	-1.59521	0.110665	0.288339	NS	NS
FERMENTATION.PWY	454	420	6	448	-2.43026	0.92623	0.00899865	0.694889	-2.50604	0.966462	0.00986578	0.638168	steroid_nose_spray	305	294	7	298	-0.251521	0.488963	0.607378	0.841984	0.00443648	0.549407	0.993564	0.993564	steroid_nose_spray	1124	1084	55	1069	-0.0729562	0.137018	0.594521	0.752276	-0.0330604	0.152522	0.828441	0.933228	steroid_nose_spray	1.16563	4.18262	53.2657	0.130617	-0.132577	-1.01501	0.310102	0.515023	NS	NS
RIBOSYN2.PWY	454	427	6	448	-1.92812	0.782563	0.0141286	0.694889	-1.83957	0.807039	0.0231727	0.772782	steroid_nose_spray	305	279	7	298	0.961736	0.7866	0.222428	0.73189	0.771769	0.851581	0.365615	0.865629	steroid_nose_spray	1124	1045	55	1069	0.124467	0.286643	0.66421	0.804659	0.210719	0.319487	0.509682	0.746132	steroid_nose_spray	1.63291	1.61619	12.1708	0.254659	-0.00513801	-0.020176	0.983903	0.990881	NS	NS
PWY.5913	454	416	6	448	-2.69913	1.06463	0.011583	0.694889	-2.64073	1.10372	0.0171952	0.772782	steroid_nose_spray	305	292	7	298	-0.676389	0.81882	0.409434	0.793031	-0.115073	0.927828	0.901391	0.966109	steroid_nose_spray	1124	1078	55	1069	-0.0991216	0.293505	0.73564	0.848815	0.051183	0.326612	0.875504	0.945751	steroid_nose_spray	0.88227	1.4915	11.6083	0.267432	-0.32476	-1.21436	0.224609	0.419663	NS	NS
HSERMETANA.PWY	454	447	6	448	-0.63459	0.276946	0.0224321	0.813163	-0.845237	0.278044	0.00252924	0.638168	steroid_nose_spray	305	305	7	298	0.0138592	0.165568	0.933347	0.978246	0.0539849	0.187189	0.773276	0.930376	steroid_nose_spray	1124	1124	55	1069	-0.136715	0.0542191	0.0118236	0.169127	-0.101891	0.0601853	0.0907563	0.400589	steroid_nose_spray	13.0379	36.4795	340.17	0.0506573	-0.139277	-2.7494	0.00597036	0.127843	NS	NS
PWY0.41	454	98	6	448	1.05855	0.631453	0.094378	0.958806	1.14392	0.639439	0.0743866	0.772782	steroid_nose_spray	305	61	7	298	1.08976	0.441285	0.014098	0.669666	1.39304	0.486993	0.00457328	0.292794	steroid_nose_spray	1124	211	55	1069	0.176849	0.210602	0.401239	0.636281	0.191471	0.232335	0.410056	0.67616	steroid_nose_spray	2.50795	5.13525	22.5462	0.182	0.405382	2.22737	0.0259227	0.138903	NS	NS
GLUCONEO.PWY	454	422	6	448	-1.35705	0.723236	0.0612714	0.958806	-1.28922	0.735079	0.0802269	0.772782	steroid_nose_spray	305	297	7	298	0.545424	0.296597	0.0669458	0.669666	0.576542	0.325959	0.078125	0.532774	steroid_nose_spray	1124	1109	55	1069	0.155166	0.0919446	0.091773	0.322795	0.12577	0.101383	0.215049	0.552945	steroid_nose_spray	1.91179	11.3676	118.29	0.0871812	0.166911	1.91453	0.0555531	0.19971	NS	NS
CITRULBIO.PWY	454	423	6	448	-1.22055	0.718356	0.090012	0.958806	-1.43756	0.704484	0.0419537	0.772782	steroid_nose_spray	305	293	7	298	0.364783	0.310979	0.241765	0.7549	0.194708	0.337782	0.564838	0.893513	steroid_nose_spray	1124	1096	55	1069	0.0572436	0.109981	0.602831	0.753539	0.116327	0.123206	0.345301	0.674119	steroid_nose_spray	1.93785	10.3404	82.6729	0.102624	0.064657	0.630037	0.528671	0.714964	NS	NS
PWY.4984	454	421	6	448	-1.1347	0.720558	0.116035	0.958806	-1.38184	0.703711	0.0502693	0.772782	steroid_nose_spray	305	293	7	298	0.362792	0.319147	0.256592	0.769227	0.193272	0.347784	0.578893	0.893513	steroid_nose_spray	1124	1096	55	1069	0.0609607	0.11292	0.589407	0.752276	0.120686	0.126388	0.339857	0.674119	steroid_nose_spray	1.92603	9.81791	78.4252	0.10531	0.0682855	0.648422	0.516712	0.70248	NS	NS
BRANCHED.CHAIN.AA.SYN.PWY	454	454	6	448	-0.155831	0.0997637	0.119021	0.958806	-0.191881	0.104083	0.06601	0.772782	steroid_nose_spray	305	305	7	298	-0.0579749	0.0702132	0.409641	0.793031	-0.0680285	0.0806783	0.399882	0.865629	steroid_nose_spray	1124	1124	55	1069	0.00985178	0.0179588	0.583406	0.752276	0.0260597	0.0198382	0.189258	0.542372	steroid_nose_spray	100.474	202.844	3100.6	0.01714	0.000919393	0.0536402	0.957222	0.970896	NS	NS
PWY.5103	454	454	6	448	-0.188568	0.110201	0.0877704	0.958806	-0.229449	0.114804	0.0463361	0.772782	steroid_nose_spray	305	305	7	298	-0.0637921	0.0781008	0.4147	0.793031	-0.0746685	0.0899712	0.407336	0.865629	steroid_nose_spray	1124	1124	55	1069	0.0107341	0.0205039	0.600721	0.753539	0.0284654	0.0226516	0.209149	0.552945	steroid_nose_spray	82.343	163.942	2378.64	0.0195183	-0.00017258	-0.00884197	0.992945	0.992945	NS	NS
PWY.841	454	454	6	448	-0.198845	0.121922	0.103634	0.958806	-0.223107	0.12455	0.0740146	0.772782	steroid_nose_spray	305	305	7	298	0.16013	0.155435	0.303751	0.793031	0.122001	0.171222	0.476767	0.884979	steroid_nose_spray	1124	1123	55	1069	0.0327899	0.0423745	0.439207	0.662797	0.0609376	0.0473855	0.198723	0.547936	steroid_nose_spray	67.2725	41.3909	556.918	0.0387614	0.0172967	0.446236	0.655427	0.799087	NS	NS
PWY.5667	454	454	6	448	0.137011	0.0829914	0.0994869	0.958806	0.149308	0.0841223	0.0766971	0.772782	steroid_nose_spray	305	305	7	298	-0.0547737	0.0757567	0.47024	0.793031	-0.0609969	0.0842495	0.469712	0.884979	steroid_nose_spray	1124	1124	55	1069	-0.0156237	0.0220465	0.478677	0.675059	-0.0196777	0.0243409	0.419029	0.67616	steroid_nose_spray	145.189	174.244	2057.41	0.0205116	-0.00917008	-0.447068	0.654826	0.799087	NS	NS
PWY0.1319	454	454	6	448	0.13709	0.0829073	0.0989513	0.958806	0.149488	0.0840378	0.0760509	0.772782	steroid_nose_spray	305	305	7	298	-0.0547813	0.0757548	0.470167	0.793031	-0.0609989	0.0842483	0.469691	0.884979	steroid_nose_spray	1124	1124	55	1069	-0.0156237	0.0220465	0.478678	0.675059	-0.0196796	0.024341	0.418987	0.67616	steroid_nose_spray	145.484	174.253	2057.41	0.0205103	-0.00914784	-0.446012	0.655589	0.799087	NS	NS
GLUCUROCAT.PWY	454	453	6	448	-0.337044	0.263782	0.202028	0.958806	-0.484559	0.277199	0.0812388	0.772782	steroid_nose_spray	305	305	7	298	0.154768	0.201442	0.442926	0.793031	0.143756	0.221924	0.517705	0.893513	steroid_nose_spray	1124	1122	55	1069	-0.0596652	0.0609501	0.327833	0.594423	-0.0370919	0.0674364	0.582415	0.785208	steroid_nose_spray	14.3718	24.6433	269.185	0.0569618	-0.0554539	-0.973529	0.330291	0.532575	NS	NS
PWY0.1296	454	454	6	448	0.186088	0.107127	0.0830888	0.958806	0.222515	0.110926	0.0455518	0.772782	steroid_nose_spray	305	305	7	298	-0.0736008	0.10095	0.466528	0.793031	-0.0556192	0.112007	0.619911	0.893513	steroid_nose_spray	1124	1124	55	1069	-0.0122466	0.0309015	0.691952	0.813902	-0.00268682	0.0340831	0.937181	0.978035	steroid_nose_spray	87.1375	98.1271	1047.22	0.0284845	-0.00310911	-0.109151	0.913083	0.963998	NS	NS
PWY.5384	454	377	6	448	1.92288	0.945228	0.0425233	0.958806	2.06428	0.951397	0.0306195	0.772782	steroid_nose_spray	305	248	7	298	-0.578048	0.767541	0.451974	0.793031	-0.392497	0.852768	0.645707	0.898709	steroid_nose_spray	1124	930	55	1069	0.754484	0.293918	0.0103879	0.169127	0.661498	0.325619	0.0424489	0.400589	steroid_nose_spray	1.11925	1.69745	11.5757	0.263593	0.688187	2.6108	0.00903313	0.127843	NS	NS
PWY.5177	454	436	6	448	-1.02412	0.706116	0.147675	0.958806	-1.2348	0.705779	0.0809675	0.772782	steroid_nose_spray	305	305	7	298	0.118884	0.176354	0.500787	0.819065	0.035502	0.192642	0.853937	0.936609	steroid_nose_spray	1124	1123	55	1069	-0.0965974	0.051177	0.0593538	0.244834	-0.0542624	0.0564168	0.336363	0.672726	steroid_nose_spray	2.00562	32.1536	381.813	0.0490307	-0.0844133	-1.72164	0.0851343	0.249259	NS	NS
PWY.6549	454	323	6	448	-1.8161	1.05438	0.0856975	0.958806	-1.87616	1.08429	0.0843529	0.772782	steroid_nose_spray	305	236	7	298	0.476877	0.84998	0.575188	0.829906	0.40113	0.958869	0.676041	0.898709	steroid_nose_spray	1124	892	55	1069	0.092935	0.345903	0.78823	0.89387	0.132393	0.384926	0.730956	0.898664	steroid_nose_spray	0.899505	1.38415	8.3578	0.306549	-0.0184928	-0.0603258	0.951896	0.968955	NS	NS
PWY.5918	454	313	6	448	2.1667	1.04978	0.0396108	0.958806	2.5006	1.08198	0.0213374	0.772782	steroid_nose_spray	305	182	7	298	0.395145	0.855837	0.644629	0.863028	0.529955	0.962415	0.582339	0.893513	steroid_nose_spray	1124	745	55	1069	0.78664	0.342151	0.0216829	0.192085	0.689669	0.382174	0.0714179	0.400589	steroid_nose_spray	0.907404	1.36527	8.5421	0.304082	0.85301	2.80519	0.00502863	0.127843	NS	NS
HEME.BIOSYNTHESIS.II	454	323	6	448	1.82228	0.949846	0.0556979	0.958806	2.08965	0.981821	0.0339238	0.772782	steroid_nose_spray	305	185	7	298	0.328338	0.72663	0.651695	0.863285	0.432898	0.810319	0.593631	0.893513	steroid_nose_spray	1124	747	55	1069	0.706453	0.294432	0.0165862	0.192085	0.592077	0.32837	0.0716556	0.400589	steroid_nose_spray	1.10839	1.89397	11.5353	0.262272	0.742265	2.83013	0.00465288	0.127843	NS	NS
PWY.6507	454	453	6	448	-0.408652	0.301611	0.176164	0.958806	-0.590245	0.313609	0.0605714	0.772782	steroid_nose_spray	305	305	7	298	0.0969884	0.217037	0.655291	0.864307	0.00580531	0.246715	0.981245	0.991489	steroid_nose_spray	1124	1123	55	1069	-0.0654988	0.0593938	0.270358	0.554041	-0.0469047	0.0667939	0.482689	0.733318	steroid_nose_spray	10.9927	21.2291	283.477	0.0562813	-0.0665211	-1.18194	0.237229	0.434665	NS	NS
PWY.7211	454	446	6	448	-0.388648	0.235583	0.0997431	0.958806	-0.462833	0.241658	0.0562105	0.772782	steroid_nose_spray	305	304	7	298	-0.08832	0.243098	0.716635	0.877987	-0.140684	0.269356	0.601909	0.893513	steroid_nose_spray	1124	1120	55	1069	0.0251491	0.0634049	0.691708	0.813902	0.0639419	0.0702807	0.363132	0.67616	steroid_nose_spray	18.0182	16.9214	248.745	0.0593721	-0.00790139	-0.133083	0.894128	0.951057	NS	NS
PWY.7242	454	453	6	448	-0.328542	0.289144	0.256478	0.958806	-0.525883	0.301466	0.0818699	0.772782	steroid_nose_spray	305	305	7	298	0.0742169	0.2096	0.723523	0.877987	0.0848164	0.23508	0.718539	0.909488	steroid_nose_spray	1124	1123	55	1069	-0.0882693	0.0593471	0.137209	0.400452	-0.0464922	0.0662315	0.482854	0.733318	steroid_nose_spray	11.9611	22.7624	283.923	0.0560203	-0.0856814	-1.52947	0.126148	0.310446	NS	NS
PRPP.PWY	454	449	6	448	-0.288758	0.166448	0.0834901	0.958806	-0.311815	0.170357	0.0679629	0.772782	steroid_nose_spray	305	304	7	298	-0.0590592	0.208834	0.777528	0.893002	-0.0452955	0.23015	0.844133	0.936609	steroid_nose_spray	1124	1121	55	1069	0.0322387	0.0503007	0.52171	0.708495	0.0499114	0.0558069	0.371334	0.67616	steroid_nose_spray	36.0946	22.9298	395.232	0.0469191	0.00212416	0.0452728	0.96389	0.97418	NS	NS
PWY.5189	454	435	6	448	0.45964	0.299689	0.125873	0.958806	0.571408	0.302278	0.0595006	0.772782	steroid_nose_spray	305	301	7	298	-0.0621297	0.215522	0.773342	0.893002	-0.0415722	0.227727	0.855293	0.936609	steroid_nose_spray	1124	1120	55	1069	0.0011162	0.0739905	0.987967	0.99703	0.0384675	0.0827639	0.642181	0.828173	steroid_nose_spray	11.1342	21.5286	182.662	0.068148	0.0185024	0.271504	0.786004	0.8858	NS	NS
PWY.7663	454	454	6	448	-0.381718	0.202838	0.0605282	0.958806	-0.460659	0.206523	0.0262823	0.772782	steroid_nose_spray	305	303	7	298	0.0783489	0.294513	0.790403	0.896586	-0.00488629	0.330772	0.988225	0.991717	steroid_nose_spray	1124	1124	55	1069	0.237887	0.0948698	0.0123002	0.169127	0.267352	0.105109	0.0111122	0.400589	steroid_nose_spray	24.3054	11.529	111.108	0.0824949	0.122882	1.48957	0.136337	0.318443	NS	NS
PWY.7187	454	454	6	448	-0.195686	0.108558	0.0721464	0.958806	-0.206323	0.1115	0.0650025	0.772782	steroid_nose_spray	305	305	7	298	-0.0167928	0.116904	0.885877	0.959208	-0.0652265	0.132082	0.621837	0.893513	steroid_nose_spray	1124	1124	55	1069	0.000827755	0.0324892	0.979678	0.99475	-0.000614729	0.0363553	0.986512	0.991663	steroid_nose_spray	84.8547	73.1717	947.375	0.0300774	-0.0154237	-0.512801	0.60809	0.770972	NS	NS
PWY0.1298	454	453	6	448	0.45653	0.299699	0.128411	0.958806	0.552963	0.304243	0.0698993	0.772782	steroid_nose_spray	305	304	7	298	0.0147924	0.269213	0.956218	0.978605	-0.0700445	0.29843	0.814618	0.936609	steroid_nose_spray	1124	1124	55	1069	-0.0839814	0.0932878	0.368186	0.611245	-0.118918	0.103481	0.250736	0.572015	steroid_nose_spray	11.1334	13.7977	114.908	0.084564	-0.0312022	-0.368978	0.712144	0.832301	NS	NS
PWY.6823	454	145	6	448	0.970141	0.811946	0.232798	0.958806	1.28836	0.817189	0.115689	0.821395	steroid_nose_spray	305	68	7	298	0.751254	0.465643	0.107741	0.669666	1.0551	0.520229	0.0435682	0.52781	steroid_nose_spray	1124	234	55	1069	0.223761	0.226419	0.32324	0.592606	0.231973	0.249597	0.352896	0.67616	steroid_nose_spray	1.51686	4.61205	19.5062	0.197507	0.362827	1.83704	0.0662046	0.218174	NS	NS
P185.PWY	454	447	6	448	-0.638343	0.341682	0.0624136	0.958806	-0.574965	0.355299	0.106424	0.821395	steroid_nose_spray	305	300	7	298	0.561569	0.325832	0.0858546	0.669666	0.620094	0.350875	0.0783592	0.532774	steroid_nose_spray	1124	1115	55	1069	0.287455	0.0967101	0.00301993	0.169127	0.221519	0.10666	0.0380553	0.400589	steroid_nose_spray	8.56558	9.41917	106.919	0.089477	0.244638	2.73409	0.00625535	0.127843	NS	NS
PWY.7237	454	449	6	448	0.327954	0.348041	0.346576	0.958806	0.56848	0.35773	0.112843	0.821395	steroid_nose_spray	305	305	7	298	-0.326632	0.231717	0.1597	0.677547	-0.267182	0.241856	0.270292	0.770849	steroid_nose_spray	1124	1124	55	1069	-0.152945	0.0789859	0.0530774	0.233541	-0.1542	0.0873183	0.0776889	0.400589	steroid_nose_spray	8.25541	18.6244	160.288	0.0730945	-0.149017	-2.03869	0.0414813	0.17587	NS	NS
PWY.6897	454	453	6	448	-0.247919	0.209421	0.237137	0.958806	-0.344672	0.214808	0.109407	0.821395	steroid_nose_spray	305	303	7	298	0.345072	0.315005	0.274241	0.784279	0.135573	0.348436	0.697537	0.908719	steroid_nose_spray	1124	1117	55	1069	-0.0545425	0.103203	0.597262	0.752276	-0.0379024	0.11441	0.740494	0.902576	steroid_nose_spray	22.8012	10.0778	93.889	0.0888168	-0.0575559	-0.648029	0.516966	0.70248	NS	NS
PWY.5973	454	454	6	448	-0.240432	0.163853	0.143001	0.958806	-0.272838	0.167312	0.103752	0.821395	steroid_nose_spray	305	305	7	298	-0.214636	0.199584	0.283059	0.787551	-0.190293	0.21573	0.37853	0.865629	steroid_nose_spray	1124	1124	55	1069	0.150054	0.0643114	0.019813	0.192085	0.143673	0.0712478	0.0439933	0.400589	steroid_nose_spray	37.2469	25.1043	241.782	0.0573413	0.0721285	1.25788	0.208436	0.397287	NS	NS
PWY.6353	454	450	6	448	-0.360726	0.198048	0.0692415	0.958806	-0.3328	0.199963	0.0968581	0.821395	steroid_nose_spray	305	305	7	298	-0.162568	0.194858	0.404789	0.793031	-0.187689	0.219344	0.392954	0.865629	steroid_nose_spray	1124	1124	55	1069	-0.0387727	0.0545896	0.477694	0.675059	-0.0245285	0.0601553	0.683537	0.866416	steroid_nose_spray	25.4952	26.3369	335.568	0.0508066	-0.0683768	-1.34583	0.178359	0.367057	NS	NS
PWY.6305	454	452	6	448	-0.305833	0.245891	0.214255	0.958806	-0.395934	0.24817	0.111423	0.821395	steroid_nose_spray	305	305	7	298	-0.0554819	0.149858	0.711476	0.877987	-0.0748245	0.167358	0.655179	0.898709	steroid_nose_spray	1124	1124	55	1069	-0.0460708	0.0459221	0.315965	0.589674	0.0191553	0.050158	0.702612	0.882929	steroid_nose_spray	16.5392	44.5289	474.195	0.0432231	-0.0548801	-1.26969	0.204194	0.397287	NS	NS
HEMESYN2.PWY	454	439	6	448	1.02417	0.597995	0.0874792	0.958806	0.999204	0.608651	0.10145	0.821395	steroid_nose_spray	305	284	7	298	0.148895	0.563574	0.791811	0.896586	0.282507	0.634111	0.656312	0.898709	steroid_nose_spray	1124	1057	55	1069	0.332923	0.211356	0.115499	0.362996	0.263813	0.236214	0.264313	0.582597	steroid_nose_spray	2.79643	3.14845	22.3858	0.187876	0.380703	2.02635	0.042729	0.17587	NS	NS
PWY.6737	454	454	6	448	0.131135	0.0864956	0.130244	0.958806	0.146276	0.0894814	0.102933	0.821395	steroid_nose_spray	305	305	7	298	-0.00482999	0.0726788	0.94706	0.978246	-0.0202579	0.0807854	0.802199	0.936609	steroid_nose_spray	1124	1124	55	1069	-0.00421263	0.0236151	0.858451	0.936592	-0.00417133	0.026168	0.87338	0.945751	steroid_nose_spray	133.663	189.315	1793.17	0.0217384	0.00428118	0.196941	0.843874	0.920185	NS	NS
P4.PWY	454	448	6	448	-0.313968	0.213303	0.141782	0.958806	-0.34476	0.222393	0.121912	0.825159	steroid_nose_spray	305	302	7	298	-0.37243	0.232594	0.110409	0.669666	-0.486198	0.256693	0.0593281	0.52781	steroid_nose_spray	1124	1118	55	1069	-0.0988768	0.0743018	0.183549	0.458872	-0.107206	0.0820421	0.191594	0.542372	steroid_nose_spray	21.9788	18.4844	181.135	0.0671765	-0.143028	-2.12914	0.0332424	0.160014	NS	NS
PWY0.781	454	446	6	448	-0.302473	0.227333	0.184061	0.958806	-0.34392	0.237582	0.148554	0.825159	steroid_nose_spray	305	302	7	298	-0.34402	0.229056	0.1342	0.669666	-0.4479	0.253809	0.0787905	0.532774	steroid_nose_spray	1124	1117	55	1069	-0.0764622	0.072634	0.292708	0.584004	-0.0953249	0.0798484	0.232815	0.555626	steroid_nose_spray	19.3497	19.0597	189.548	0.0662328	-0.118017	-1.78186	0.0747727	0.23082	NS	NS
FUCCAT.PWY	454	397	6	448	-1.12526	0.862152	0.192518	0.958806	-1.28288	0.879993	0.145679	0.825159	steroid_nose_spray	305	293	7	298	-0.56715	0.347491	0.103764	0.669666	-0.353095	0.383929	0.358627	0.865629	steroid_nose_spray	1124	1101	55	1069	-0.118434	0.115	0.303303	0.585321	-0.0064827	0.126154	0.959027	0.983262	steroid_nose_spray	1.34534	8.28159	75.615	0.108311	-0.177919	-1.64266	0.100453	0.269134	NS	NS
PWY0.162	454	453	6	448	-0.235234	0.164763	0.154101	0.958806	-0.253503	0.172973	0.143574	0.825159	steroid_nose_spray	305	305	7	298	-0.125629	0.138748	0.365965	0.793031	-0.201784	0.156683	0.198937	0.649403	steroid_nose_spray	1124	1124	55	1069	7.76753e-06	0.0410977	0.999849	0.999849	-0.00119973	0.0458039	0.979109	0.991663	steroid_nose_spray	36.8368	51.9456	592.06	0.0383245	-0.0223055	-0.582017	0.560555	0.740454	NS	NS
THRESYN.PWY	454	454	6	448	0.106607	0.0898987	0.236323	0.958806	0.129419	0.0918921	0.159802	0.825159	steroid_nose_spray	305	305	7	298	-0.0770781	0.0814503	0.344755	0.793031	-0.107418	0.0929038	0.248635	0.727964	steroid_nose_spray	1124	1124	55	1069	0.00555545	0.0226077	0.805934	0.90462	-0.000263495	0.0252115	0.991663	0.991663	steroid_nose_spray	123.735	150.735	1956.54	0.0211714	0.00557688	0.263416	0.79223	0.8858	NS	NS
PWY.6803	454	208	6	448	1.32832	0.999494	0.184542	0.958806	1.58812	1.04086	0.127861	0.825159	steroid_nose_spray	305	116	7	298	0.605425	0.759446	0.425973	0.793031	0.925126	0.853959	0.279647	0.771066	steroid_nose_spray	1124	400	55	1069	0.390259	0.303539	0.198815	0.470386	0.299117	0.335859	0.373341	0.67616	steroid_nose_spray	1.00101	1.73383	10.8535	0.271279	0.486818	1.79453	0.0727291	0.226979	NS	NS
FAO.PWY	454	389	6	448	-1.00242	0.87327	0.251641	0.958806	-1.31497	0.892511	0.141452	0.825159	steroid_nose_spray	305	288	7	298	0.455168	0.582902	0.435501	0.793031	0.668197	0.663464	0.314793	0.843407	steroid_nose_spray	1124	1088	55	1069	-0.09928	0.11695	0.396119	0.632558	-0.0778978	0.129134	0.546487	0.776012	steroid_nose_spray	1.3113	2.94313	73.1143	0.113689	-0.0934956	-0.822383	0.410859	0.59019	NS	NS
PWY.7221	454	454	6	448	0.0618209	0.0510699	0.226742	0.958806	0.0734707	0.0519655	0.158203	0.825159	steroid_nose_spray	305	305	7	298	-0.0356393	0.0374741	0.342393	0.793031	-0.0256807	0.0406031	0.527651	0.893513	steroid_nose_spray	1124	1124	55	1069	-0.0191633	0.011946	0.108965	0.356025	-0.0205644	0.0131887	0.119236	0.453321	steroid_nose_spray	383.416	712.095	7007.33	0.0111092	-0.0167792	-1.51039	0.130943	0.315151	NS	NS
PWY.5136	454	389	6	448	-0.952273	0.849177	0.262729	0.958806	-1.23098	0.866863	0.15638	0.825159	steroid_nose_spray	305	288	7	298	0.365357	0.56833	0.520809	0.819944	0.638307	0.646013	0.324022	0.853737	steroid_nose_spray	1124	1088	55	1069	-0.0899485	0.115466	0.43615	0.662797	-0.060566	0.127512	0.634899	0.82334	steroid_nose_spray	1.38677	3.09598	75.0048	0.112163	-0.0872591	-0.777965	0.43659	0.616873	NS	NS
PWY0.166	454	454	6	448	-0.176266	0.133498	0.187407	0.958806	-0.197974	0.138075	0.152418	0.825159	steroid_nose_spray	305	305	7	298	0.0969072	0.160918	0.547492	0.82852	0.0486002	0.179078	0.786303	0.930459	steroid_nose_spray	1124	1123	55	1069	0.0315988	0.045489	0.487423	0.684466	0.0410762	0.0507968	0.418904	0.67616	steroid_nose_spray	56.1111	38.6179	483.266	0.0415947	0.015783	0.379447	0.704356	0.8266	NS	NS
GALACTUROCAT.PWY	454	453	6	448	-0.300614	0.309791	0.332402	0.958806	-0.492684	0.322062	0.126881	0.825159	steroid_nose_spray	305	304	7	298	0.13024	0.224296	0.561914	0.82852	0.0455491	0.252437	0.85695	0.936609	steroid_nose_spray	1124	1122	55	1069	-0.0898332	0.0639377	0.160298	0.43259	-0.0209008	0.0711843	0.769109	0.91392	steroid_nose_spray	10.4199	19.8773	244.616	0.0603118	-0.0819102	-1.35811	0.174428	0.367057	NS	NS
PWY.7115	454	385	6	448	-1.53855	0.883004	0.0821406	0.958806	-1.27252	0.896555	0.156584	0.825159	steroid_nose_spray	305	287	7	298	-0.0736158	0.548786	0.89338	0.959208	0.296289	0.603394	0.623807	0.893513	steroid_nose_spray	1124	1051	55	1069	0.233038	0.21278	0.273663	0.554041	0.17196	0.234873	0.464243	0.721096	steroid_nose_spray	1.28255	3.32042	22.087	0.193565	0.109757	0.567032	0.570693	0.746506	NS	NS
HOMOSER.METSYN.PWY	454	454	6	448	-0.228799	0.185579	0.218283	0.958806	-0.281409	0.191101	0.141668	0.825159	steroid_nose_spray	305	305	7	298	0.0172236	0.144838	0.905422	0.962011	0.0184368	0.164868	0.911046	0.968802	steroid_nose_spray	1124	1124	55	1069	-0.0653522	0.0422495	0.122192	0.369939	-0.0682311	0.0466411	0.143789	0.483819	steroid_nose_spray	29.0365	47.669	560.218	0.0396238	-0.0666234	-1.6814	0.092686	0.258071	NS	NS
METSYN.PWY	454	454	6	448	-0.167742	0.144909	0.247679	0.958806	-0.210323	0.149049	0.159008	0.825159	steroid_nose_spray	305	305	7	298	0.00892133	0.11178	0.936441	0.978246	0.0106689	0.125626	0.932385	0.97352	steroid_nose_spray	1124	1124	55	1069	-0.0488245	0.0309034	0.114413	0.362996	-0.0498231	0.0341443	0.144805	0.483819	steroid_nose_spray	47.6223	80.0335	1047.1	0.0291761	-0.0497111	-1.70383	0.0884125	0.256216	NS	NS
MET.SAM.PWY	454	454	6	448	-0.181525	0.144914	0.211015	0.958806	-0.214547	0.14912	0.151024	0.825159	steroid_nose_spray	305	305	7	298	0.00284566	0.121036	0.981259	0.993187	-0.00862982	0.13774	0.950091	0.983801	steroid_nose_spray	1124	1124	55	1069	-0.0701455	0.0334615	0.0362806	0.212822	-0.0746669	0.0368823	0.0431703	0.400589	steroid_nose_spray	47.6192	68.2602	893.12	0.0314814	-0.0704641	-2.23827	0.0252033	0.138903	NS	NS
PWY.7003	454	423	6	448	-0.855028	0.705891	0.226443	0.958806	-0.961234	0.69691	0.168585	0.828297	steroid_nose_spray	305	296	7	298	0.50936	0.308552	0.0998715	0.669666	0.455126	0.331182	0.170581	0.613369	steroid_nose_spray	1124	1105	55	1069	0.208884	0.090043	0.0205347	0.192085	0.217351	0.100405	0.0306325	0.400589	steroid_nose_spray	2.0069	10.5037	123.339	0.0857968	0.2164	2.52223	0.0116612	0.127843	NS	NS
PWY66.422	454	454	6	448	0.125228	0.0896788	0.163311	0.958806	0.123559	0.0889023	0.165373	0.828297	steroid_nose_spray	305	305	7	298	-0.0543463	0.0840778	0.518537	0.819944	-0.00440004	0.0948023	0.963017	0.983801	steroid_nose_spray	1124	1124	55	1069	-0.0329137	0.0257081	0.200712	0.470386	-0.0386299	0.0287147	0.178814	0.528992	steroid_nose_spray	124.343	141.461	1513.08	0.0237097	-0.0235641	-0.993857	0.320292	0.528855	NS	NS
PWY.5347	454	454	6	448	-0.157815	0.133334	0.237218	0.958806	-0.188397	0.136772	0.169159	0.828297	steroid_nose_spray	305	305	7	298	-0.0360374	0.105064	0.73184	0.877987	-0.05071	0.119456	0.671543	0.898709	steroid_nose_spray	1124	1124	55	1069	-0.0176887	0.0271372	0.514648	0.707641	-0.0254298	0.0300104	0.396981	0.67616	steroid_nose_spray	56.2491	90.5918	1357.91	0.0257791	-0.0240315	-0.932208	0.351229	0.545746	NS	NS
PWY.6317	454	454	6	448	0.117699	0.0922453	0.202664	0.958806	0.126305	0.0927626	0.174106	0.838072	steroid_nose_spray	305	305	7	298	-0.0541804	0.0843601	0.521209	0.819944	-0.00974896	0.0951743	0.918492	0.968802	steroid_nose_spray	1124	1124	55	1069	-0.0332673	0.0259552	0.200209	0.470386	-0.0379638	0.0288834	0.189	0.542372	steroid_nose_spray	117.52	140.516	1484.4	0.0239564	-0.0247718	-1.03404	0.30112	0.506024	NS	NS
ECASYN.PWY	454	151	6	448	0.777766	0.835988	0.352699	0.958806	1.07004	0.852787	0.210305	0.865602	steroid_nose_spray	305	58	7	298	1.34918	0.463481	0.0038816	0.669666	1.75263	0.50935	0.00067645	0.192112	steroid_nose_spray	1124	232	55	1069	0.292424	0.234579	0.212809	0.491097	0.28963	0.258659	0.263076	0.582597	steroid_nose_spray	1.43087	4.65518	18.1728	0.203032	0.523838	2.58007	0.00987792	0.127843	NS	NS
PWY0.1533	454	168	6	448	0.911008	0.856353	0.287995	0.958806	1.12834	0.878539	0.199773	0.865602	steroid_nose_spray	305	88	7	298	1.03239	0.534247	0.0542654	0.669666	1.53758	0.595034	0.0103097	0.292794	steroid_nose_spray	1124	321	55	1069	0.413728	0.243269	0.0892767	0.320499	0.26704	0.268719	0.320568	0.653318	steroid_nose_spray	1.36362	3.50361	16.8977	0.214349	0.544473	2.54012	0.0110813	0.127843	NS	NS
PWY0.1338	454	175	6	448	0.808413	0.777621	0.2991	0.958806	1.00291	0.797622	0.209358	0.865602	steroid_nose_spray	305	93	7	298	1.00909	0.444221	0.0238382	0.669666	1.40978	0.484078	0.00390183	0.292794	steroid_nose_spray	1124	331	55	1069	0.116072	0.218393	0.595189	0.752276	0.0648231	0.240163	0.787279	0.92499	steroid_nose_spray	1.65373	5.0676	20.9664	0.190045	0.320871	1.6884	0.0913353	0.258071	NS	NS
PWY.5676	454	409	6	448	-1.79852	0.829058	0.0305929	0.958806	-1.05438	0.83575	0.207836	0.865602	steroid_nose_spray	305	266	7	298	0.884431	0.78201	0.258977	0.769227	0.68615	0.856499	0.423788	0.865629	steroid_nose_spray	1124	1033	55	1069	0.108465	0.266622	0.684224	0.813902	0.25113	0.296651	0.397434	0.67616	steroid_nose_spray	1.45489	1.63522	14.0673	0.241421	0.0207134	0.0857979	0.931627	0.968955	NS	NS
THISYN.PWY	454	340	6	448	-1.48659	1.15067	0.197061	0.958806	-1.56142	1.1971	0.192875	0.865602	steroid_nose_spray	305	221	7	298	0.948526	0.972997	0.330425	0.793031	1.73888	1.11641	0.120534	0.591501	steroid_nose_spray	1124	869	55	1069	0.361695	0.370903	0.329685	0.594514	0.314127	0.416812	0.45123	0.715917	steroid_nose_spray	0.755263	1.05628	7.26908	0.33185	0.276229	0.83239	0.405189	0.587111	NS	NS
PWY.7197	454	454	6	448	-0.221511	0.213461	0.299978	0.958806	-0.27993	0.218778	0.201464	0.865602	steroid_nose_spray	305	305	7	298	0.164024	0.240332	0.495459	0.81511	0.100479	0.267197	0.707182	0.909488	steroid_nose_spray	1124	1123	55	1069	0.0722867	0.0738273	0.327727	0.594423	0.0829976	0.0823296	0.313627	0.650147	steroid_nose_spray	21.9464	17.3132	183.47	0.0670055	0.0504686	0.753201	0.451329	0.628321	NS	NS
PWY.6612	454	411	6	448	0.848992	0.82955	0.306666	0.958806	1.11215	0.853482	0.193306	0.865602	steroid_nose_spray	305	291	7	298	0.157439	0.306683	0.6081	0.841984	0.0137528	0.32705	0.966492	0.983812	steroid_nose_spray	1124	1099	55	1069	-0.00636301	0.0922186	0.945003	0.981464	-0.0214417	0.102692	0.834648	0.933228	steroid_nose_spray	1.45317	10.6322	117.588	0.0878162	0.0166529	0.189634	0.849596	0.920185	NS	NS
PWY.6527	454	454	6	448	0.149013	0.107035	0.164595	0.958806	0.142447	0.109057	0.192276	0.865602	steroid_nose_spray	305	305	7	298	0.0323793	0.101271	0.749398	0.885389	0.0991731	0.114336	0.386519	0.865629	steroid_nose_spray	1124	1124	55	1069	-0.000137833	0.0304508	0.996389	0.999418	0.0219727	0.0335405	0.512538	0.746466	steroid_nose_spray	87.286	97.5053	1078.46	0.0281356	0.0126778	0.450598	0.652279	0.799087	NS	NS
PPGPPMET.PWY	454	440	6	448	0.280761	0.363925	0.440855	0.958806	0.461732	0.364671	0.206233	0.865602	steroid_nose_spray	305	295	7	298	0.00683907	0.329406	0.98345	0.993187	-0.126432	0.363438	0.728221	0.911078	steroid_nose_spray	1124	1110	55	1069	-0.0109713	0.117035	0.92533	0.97248	-0.00716384	0.129899	0.95603	0.983262	steroid_nose_spray	7.5505	9.21589	73.0075	0.105542	0.0153934	0.145851	0.884039	0.947423	NS	NS
PWY.7196	454	442	6	448	-0.240714	0.200456	0.230494	0.958806	-0.266402	0.209461	0.204211	0.865602	steroid_nose_spray	305	305	7	298	0.001666	0.161031	0.991752	0.995833	-0.0439874	0.181815	0.809019	0.936609	steroid_nose_spray	1124	1121	55	1069	-0.00646379	0.0453125	0.886593	0.948749	0.0412451	0.0502837	0.412259	0.67616	steroid_nose_spray	24.8865	38.564	487.039	0.0426212	-0.0164842	-0.386761	0.698933	0.8266	NS	NS
PWY.5705	454	182	6	448	0.704252	0.824491	0.39348	0.958806	1.04265	0.847808	0.219492	0.89051	steroid_nose_spray	305	85	7	298	0.97684	0.581892	0.0942602	0.669666	1.42704	0.636169	0.0257218	0.429705	steroid_nose_spray	1124	347	55	1069	0.118893	0.256225	0.642726	0.785554	-0.0293143	0.283696	0.91772	0.964611	steroid_nose_spray	1.47105	2.95335	15.232	0.225553	0.291606	1.29285	0.196063	0.390521	NS	NS
FOLSYN.PWY	454	411	6	448	0.798487	0.85568	0.351251	0.958806	1.07302	0.880706	0.223808	0.895232	steroid_nose_spray	305	291	7	298	0.16512	0.281134	0.55745	0.82852	0.026325	0.300837	0.93034	0.97352	steroid_nose_spray	1124	1099	55	1069	0.0113016	0.0813435	0.889526	0.948749	0.00121329	0.0906609	0.989325	0.991663	steroid_nose_spray	1.36577	12.6524	151.131	0.0778147	0.0295958	0.380337	0.703695	0.8266	NS	NS
LACTOSECAT.PWY	454	452	6	448	0.400476	0.466641	0.391248	0.958806	0.567909	0.47505	0.23262	0.909532	steroid_nose_spray	305	302	7	298	-0.13535	0.249319	0.587642	0.835888	-0.117237	0.274999	0.670245	0.898709	steroid_nose_spray	1124	1117	55	1069	-0.056154	0.0974591	0.564613	0.74232	-0.0873789	0.106867	0.413747	0.67616	steroid_nose_spray	4.59234	16.0875	105.282	0.0891005	-0.0496207	-0.556907	0.577591	0.746506	NS	NS
ASPASN.PWY	454	454	6	448	0.231906	0.173184	0.181249	0.958806	0.212211	0.177955	0.233788	0.909532	steroid_nose_spray	305	305	7	298	0.0707529	0.190998	0.711322	0.877987	-0.0389064	0.212392	0.854797	0.936609	steroid_nose_spray	1124	1124	55	1069	-0.0227128	0.0525505	0.665673	0.804659	-0.0359981	0.0584523	0.538122	0.769485	steroid_nose_spray	33.3413	27.4122	362.115	0.0486292	0.00342166	0.0703622	0.943905	0.968955	NS	NS
PWY.5022	454	325	6	448	-1.09557	0.930266	0.239559	0.958806	-1.15325	0.974232	0.237217	0.910402	steroid_nose_spray	305	211	7	298	1.6717	0.786793	0.0344348	0.669666	1.56548	0.880895	0.0766945	0.532774	steroid_nose_spray	1124	899	55	1069	0.180997	0.29229	0.535887	0.718872	0.286823	0.324329	0.376702	0.67616	steroid_nose_spray	1.15554	1.6154	11.705	0.262831	0.245445	0.933852	0.35038	0.545746	NS	NS
PWY.5862	454	156	6	448	0.8923	1.04074	0.391711	0.958806	1.11477	1.06526	0.295978	0.917225	steroid_nose_spray	305	65	7	298	1.75083	0.749144	0.0200956	0.669666	2.22566	0.842589	0.00874757	0.292794	steroid_nose_spray	1124	246	55	1069	0.676467	0.297959	0.0233772	0.192085	0.411407	0.328039	0.210063	0.552945	steroid_nose_spray	0.923235	1.78184	11.2638	0.267558	0.827775	3.09381	0.00197603	0.127843	NS	NS
PWY.5896	454	156	6	448	0.91878	1.09585	0.402253	0.958806	1.14837	1.12248	0.306902	0.917225	steroid_nose_spray	305	65	7	298	1.87389	0.796254	0.0192532	0.669666	2.39337	0.895361	0.00798415	0.292794	steroid_nose_spray	1124	246	55	1069	0.721543	0.315712	0.0224731	0.192085	0.435941	0.347779	0.210296	0.552945	steroid_nose_spray	0.83272	1.57724	10.0327	0.283494	0.880815	3.107	0.00188995	0.127843	NS	NS
AST.PWY	454	163	6	448	0.631831	0.776382	0.416193	0.958806	0.791869	0.796041	0.320459	0.917225	steroid_nose_spray	305	85	7	298	0.968288	0.481909	0.0454188	0.669666	1.37631	0.522354	0.00892171	0.292794	steroid_nose_spray	1124	294	55	1069	0.345392	0.222389	0.120683	0.369939	0.302545	0.245489	0.218063	0.552945	steroid_nose_spray	1.65901	4.30595	20.2197	0.195424	0.465973	2.38443	0.0171058	0.127843	NS	NS
KDO.NAGLIPASYN.PWY	454	166	6	448	0.777865	0.851481	0.361459	0.958806	0.969556	0.873633	0.267758	0.917225	steroid_nose_spray	305	72	7	298	1.1063	0.537533	0.0404586	0.669666	1.58207	0.588536	0.00764717	0.292794	steroid_nose_spray	1124	285	55	1069	0.194903	0.244091	0.424759	0.658077	0.100871	0.269423	0.708184	0.883281	steroid_nose_spray	1.37927	3.46091	16.784	0.215045	0.377953	1.75755	0.0788237	0.240709	NS	NS
PWY.2723	454	184	6	448	0.630329	0.921788	0.494456	0.958806	0.906817	0.955764	0.343306	0.917225	steroid_nose_spray	305	93	7	298	1.1569	0.630565	0.0675523	0.669666	1.82059	0.704043	0.0102526	0.292794	steroid_nose_spray	1124	346	55	1069	0.211864	0.28608	0.459107	0.671077	0.136075	0.316461	0.667289	0.853649	steroid_nose_spray	1.17689	2.51501	12.2187	0.250702	0.392202	1.56442	0.11772	0.301193	NS	NS
METHGLYUT.PWY	454	179	6	448	0.732367	0.861737	0.39586	0.958806	1.01174	0.884727	0.253494	0.917225	steroid_nose_spray	305	76	7	298	0.782155	0.503647	0.121507	0.669666	1.36088	0.550356	0.0140511	0.362774	steroid_nose_spray	1124	277	55	1069	0.369751	0.236233	0.11782	0.366799	0.356598	0.258261	0.167637	0.516735	steroid_nose_spray	1.34664	3.94228	17.9192	0.207577	0.460845	2.22011	0.0264111	0.138903	NS	NS
UBISYN.PWY	454	150	6	448	0.660666	0.857941	0.441679	0.958806	0.870039	0.88122	0.324091	0.917225	steroid_nose_spray	305	76	7	298	0.996853	0.545431	0.0686198	0.669666	1.43014	0.598829	0.017647	0.417645	steroid_nose_spray	1124	243	55	1069	0.279288	0.245275	0.255082	0.539597	0.197342	0.271553	0.467557	0.721096	steroid_nose_spray	1.35858	3.36141	16.6224	0.21646	0.416581	1.92452	0.0542899	0.197671	NS	NS
GLYCOL.GLYOXDEG.PWY	454	200	6	448	0.556136	0.853325	0.514919	0.958806	0.93967	0.876741	0.284471	0.917225	steroid_nose_spray	305	95	7	298	1.0254	0.576578	0.0763614	0.669666	1.46226	0.64119	0.023379	0.419602	steroid_nose_spray	1124	370	55	1069	0.501877	0.256752	0.0508664	0.226837	0.333341	0.284023	0.2408	0.565183	steroid_nose_spray	1.37332	3.00805	15.1695	0.226161	0.586236	2.59212	0.00953867	0.127843	NS	NS
PWY0.1415	454	191	6	448	0.662829	0.926151	0.47457	0.958806	0.943465	0.954573	0.323577	0.917225	steroid_nose_spray	305	96	7	298	1.02763	0.633523	0.105843	0.669666	1.59778	0.701972	0.0236395	0.419602	steroid_nose_spray	1124	352	55	1069	0.303828	0.266762	0.254969	0.539597	0.169391	0.295293	0.566334	0.785208	steroid_nose_spray	1.16583	2.49158	14.0525	0.237625	0.429291	1.80659	0.070826	0.223496	NS	NS
COA.PWY.1	454	454	6	448	0.063902	0.0586326	0.276377	0.958806	0.0525311	0.0582113	0.367389	0.917225	steroid_nose_spray	305	305	7	298	-0.110159	0.0520568	0.0352004	0.669666	-0.126273	0.0587068	0.0324384	0.511806	steroid_nose_spray	1124	1124	55	1069	-0.0325542	0.0169766	0.0554195	0.23684	-0.0399737	0.0187734	0.0334603	0.400589	steroid_nose_spray	290.885	369.016	3469.76	0.0155612	-0.0326946	-2.10103	0.0356381	0.165921	NS	NS
DAPLYSINESYN.PWY	454	452	6	448	-0.244077	0.264599	0.356813	0.958806	-0.279165	0.269946	0.301707	0.917225	steroid_nose_spray	305	302	7	298	-0.437931	0.285318	0.125887	0.669666	-0.59395	0.310535	0.0568895	0.52781	steroid_nose_spray	1124	1118	55	1069	-0.0921376	0.0925812	0.319853	0.589674	-0.106493	0.102277	0.298008	0.622311	steroid_nose_spray	14.2832	12.2841	116.669	0.0835553	-0.136944	-1.63897	0.10122	0.269134	NS	NS
PWY.6629	454	169	6	448	0.698402	1.16631	0.549608	0.958806	0.731859	1.20085	0.542576	0.917225	steroid_nose_spray	305	90	7	298	1.44421	0.910377	0.113712	0.669666	1.83011	1.00472	0.0696612	0.532774	steroid_nose_spray	1124	301	55	1069	0.699554	0.348043	0.0446752	0.220042	0.70771	0.383805	0.065468	0.400589	steroid_nose_spray	0.735138	1.20658	8.25532	0.313158	0.787584	2.51498	0.0119041	0.127843	NS	NS
PWY.6936	454	454	6	448	0.194541	0.203576	0.339796	0.958806	0.20783	0.206336	0.314436	0.917225	steroid_nose_spray	305	305	7	298	-0.282556	0.159997	0.0784249	0.669666	-0.270538	0.18062	0.13538	0.591501	steroid_nose_spray	1124	1124	55	1069	0.0678786	0.0525772	0.196962	0.470386	0.102195	0.0580641	0.078685	0.400589	steroid_nose_spray	24.1294	39.0641	361.747	0.0485105	0.042856	0.883436	0.377001	0.565397	NS	NS
ARGSYN.PWY	454	454	6	448	0.165973	0.189086	0.380555	0.958806	0.156808	0.191391	0.413108	0.917225	steroid_nose_spray	305	305	7	298	-0.261355	0.160773	0.105095	0.669666	-0.285052	0.178143	0.110775	0.591501	steroid_nose_spray	1124	1124	55	1069	0.0407587	0.0534811	0.446153	0.663201	0.00995382	0.0594108	0.866975	0.945751	steroid_nose_spray	27.9694	38.6879	349.623	0.0490126	0.0210941	0.430382	0.666918	0.805977	NS	NS
PWY.7400	454	454	6	448	0.15011	0.173579	0.387631	0.958806	0.154855	0.176405	0.38057	0.917225	steroid_nose_spray	305	305	7	298	-0.251547	0.151988	0.098976	0.669666	-0.274921	0.168545	0.104063	0.591501	steroid_nose_spray	1124	1124	55	1069	0.0364306	0.0503659	0.469636	0.674281	0.00787293	0.0559698	0.888162	0.952689	steroid_nose_spray	33.1899	43.2893	394.209	0.0460928	0.0179612	0.389675	0.696777	0.8266	NS	NS
PWY.621	454	454	6	448	0.130257	0.190467	0.49441	0.958806	0.126692	0.192854	0.511608	0.917225	steroid_nose_spray	305	305	7	298	-0.24898	0.128958	0.0544746	0.669666	-0.210913	0.143671	0.143298	0.591501	steroid_nose_spray	1124	1124	55	1069	-0.011515	0.0460008	0.802385	0.90371	0.00974021	0.0510973	0.848859	0.945396	steroid_nose_spray	27.5653	60.1313	472.574	0.0422475	-0.0300259	-0.710715	0.477261	0.657972	NS	NS
PWY.6151	454	454	6	448	0.0652563	0.0682439	0.339493	0.958806	0.0504463	0.0691233	0.465947	0.917225	steroid_nose_spray	305	305	7	298	-0.104236	0.0658518	0.114518	0.669666	-0.0979561	0.0746914	0.190849	0.64525	steroid_nose_spray	1124	1124	55	1069	-0.0343149	0.0192209	0.0744876	0.282539	-0.0377481	0.0212098	0.0754019	0.400589	steroid_nose_spray	214.72	230.603	2706.77	0.0178115	-0.0326475	-1.83295	0.0668106	0.218174	NS	NS
PWY.6386	454	454	6	448	0.030562	0.0530993	0.56521	0.958806	0.0319322	0.053023	0.547368	0.917225	steroid_nose_spray	305	305	7	298	-0.0692794	0.0435526	0.112785	0.669666	-0.0619108	0.0483584	0.20164	0.650746	steroid_nose_spray	1124	1124	55	1069	-0.029319	0.0147205	0.0466487	0.223102	-0.0273965	0.0161606	0.0903159	0.400589	steroid_nose_spray	354.668	527.195	4614.79	0.0134881	-0.0292879	-2.17139	0.0299019	0.148985	NS	NS
PWY.5104	454	440	6	448	-0.468427	0.445928	0.294106	0.958806	-0.358236	0.443158	0.419378	0.917225	steroid_nose_spray	305	305	7	298	0.426881	0.271772	0.117312	0.669666	0.200758	0.300697	0.504949	0.893513	steroid_nose_spray	1124	1123	55	1069	-0.0365798	0.0940911	0.697521	0.813902	-0.0417525	0.103392	0.686421	0.866416	steroid_nose_spray	5.02887	13.5392	112.954	0.0871967	-0.00538226	-0.0617255	0.950781	0.968955	NS	NS
PWY.7269	454	203	6	448	0.625062	0.968556	0.519035	0.958806	0.910893	0.985748	0.356015	0.917225	steroid_nose_spray	305	100	7	298	1.0373	0.717205	0.149143	0.677547	1.37134	0.790836	0.0840786	0.551692	steroid_nose_spray	1124	372	55	1069	0.388252	0.293674	0.186422	0.461966	0.2182	0.32351	0.500152	0.74302	steroid_nose_spray	1.06598	1.94408	11.5949	0.261667	0.491931	1.87999	0.0601098	0.210755	NS	NS
PWY.7409	454	165	6	448	0.731396	0.899787	0.416743	0.958806	0.936761	0.932666	0.315802	0.917225	steroid_nose_spray	305	78	7	298	0.819415	0.584006	0.161637	0.677547	1.09606	0.654474	0.0951831	0.587652	steroid_nose_spray	1124	281	55	1069	0.229335	0.248563	0.356393	0.606236	0.16808	0.273636	0.539181	0.769485	steroid_nose_spray	1.23515	2.93201	16.1855	0.221661	0.344811	1.55558	0.119809	0.301824	NS	NS
GLUTORN.PWY	454	454	6	448	0.204599	0.288325	0.478324	0.958806	0.229365	0.286596	0.424011	0.917225	steroid_nose_spray	305	305	7	298	-0.330982	0.233288	0.157015	0.677547	-0.342827	0.257812	0.184751	0.63216	steroid_nose_spray	1124	1124	55	1069	0.089793	0.080342	0.263964	0.554041	0.0365772	0.089214	0.681892	0.866416	steroid_nose_spray	12.0291	18.3744	154.922	0.0734568	0.0555264	0.755906	0.449705	0.628321	NS	NS
P42.PWY	454	445	6	448	-0.209974	0.332053	0.527493	0.958806	-0.258815	0.337876	0.444138	0.917225	steroid_nose_spray	305	299	7	298	0.488147	0.360881	0.177213	0.713514	0.302216	0.390057	0.439168	0.872193	steroid_nose_spray	1124	1115	55	1069	-0.107153	0.121859	0.379421	0.613769	-0.0756495	0.135774	0.577526	0.785208	steroid_nose_spray	9.06956	7.67844	67.3414	0.109051	-0.0638843	-0.58582	0.557996	0.740454	NS	NS
KETOGLUCONMET.PWY	454	201	6	448	0.768656	0.979882	0.433208	0.958806	0.969713	1.0136	0.3393	0.917225	steroid_nose_spray	305	115	7	298	0.988125	0.754106	0.191095	0.715328	1.63103	0.842442	0.0539258	0.52781	steroid_nose_spray	1124	450	55	1069	0.187661	0.320533	0.558353	0.737026	-0.0257623	0.355541	0.94225	0.978035	steroid_nose_spray	1.04148	1.75847	9.73319	0.282469	0.34825	1.23288	0.21762	0.412027	NS	NS
PWY.2942	454	454	6	448	0.0563732	0.0689248	0.413868	0.958806	0.04455	0.0702351	0.526256	0.917225	steroid_nose_spray	305	305	7	298	-0.074552	0.0564918	0.187996	0.715328	-0.0902955	0.0639145	0.158967	0.613369	steroid_nose_spray	1124	1124	55	1069	0.00105421	0.0169317	0.950365	0.983136	0.000519769	0.0186863	0.977814	0.991663	steroid_nose_spray	210.498	313.35	3488.18	0.0157877	-0.00194841	-0.123413	0.90178	0.955617	NS	NS
PWY.5173	454	294	6	448	0.553929	0.928664	0.551163	0.958806	0.675229	0.91928	0.463066	0.917225	steroid_nose_spray	305	173	7	298	0.815743	0.674909	0.227747	0.73189	1.38733	0.740958	0.0622651	0.532774	steroid_nose_spray	1124	600	55	1069	0.748985	0.275128	0.00658353	0.169127	0.524049	0.299799	0.0807492	0.400589	steroid_nose_spray	1.15953	2.19538	13.2108	0.245694	0.744179	3.02889	0.00245457	0.127843	NS	NS
PWY.5083	454	270	6	448	0.580957	1.01206	0.566241	0.958806	0.838856	1.04351	0.42195	0.917225	steroid_nose_spray	305	154	7	298	0.984648	0.790586	0.213939	0.73189	1.59543	0.875065	0.0694013	0.532774	steroid_nose_spray	1124	563	55	1069	0.687646	0.319806	0.0317537	0.201514	0.622941	0.35558	0.0800754	0.400589	steroid_nose_spray	0.976305	1.59993	9.77748	0.284512	0.717679	2.52249	0.0116528	0.127843	NS	NS
PWY.5464	454	262	6	448	0.678752	1.05553	0.520533	0.958806	0.943873	1.06851	0.37758	0.917225	steroid_nose_spray	305	161	7	298	1.02475	0.82052	0.212681	0.73189	1.37405	0.919068	0.136098	0.591501	steroid_nose_spray	1124	555	55	1069	0.674892	0.335358	0.0444122	0.220042	0.319611	0.368884	0.386449	0.67616	steroid_nose_spray	0.897548	1.48533	8.89163	0.297818	0.72129	2.42192	0.015439	0.127843	NS	NS
PWY.6630	454	293	6	448	-0.814399	1.25057	0.515245	0.958806	-0.950821	1.27274	0.455468	0.917225	steroid_nose_spray	305	196	7	298	1.27285	1.05463	0.228418	0.73189	1.78475	1.13876	0.118248	0.591501	steroid_nose_spray	1124	635	55	1069	0.662678	0.418209	0.113349	0.362996	0.426298	0.461905	0.35626	0.67616	steroid_nose_spray	0.639415	0.899091	5.7176	0.371234	0.608122	1.63811	0.101399	0.269134	NS	NS
HISTSYN.PWY	454	454	6	448	-0.105069	0.129223	0.416615	0.958806	-0.146666	0.134836	0.277375	0.917225	steroid_nose_spray	305	305	7	298	-0.128563	0.106795	0.229613	0.73189	-0.130607	0.11986	0.276854	0.770849	steroid_nose_spray	1124	1124	55	1069	-0.0722696	0.0341945	0.0347806	0.208684	-0.0788373	0.0378461	0.0374774	0.400589	steroid_nose_spray	59.8857	87.6789	855.238	0.0315786	-0.0791502	-2.50646	0.0121949	0.127843	NS	NS
PWY.5345	454	385	6	448	-0.666067	0.953918	0.485395	0.958806	-0.780627	0.980412	0.426378	0.917225	steroid_nose_spray	305	253	7	298	0.951769	0.885112	0.283107	0.787551	1.22855	0.99406	0.217596	0.673306	steroid_nose_spray	1124	1002	55	1069	0.320104	0.306454	0.29646	0.584004	0.628909	0.344361	0.0680806	0.400589	steroid_nose_spray	1.09895	1.27645	10.648	0.2771	0.298799	1.07831	0.280897	0.483484	NS	NS
ENTBACSYN.PWY	454	165	6	448	1.00121	1.18194	0.397407	0.958806	1.24678	1.21456	0.305268	0.917225	steroid_nose_spray	305	74	7	298	0.907032	0.877522	0.302147	0.793031	1.98867	0.979107	0.0432462	0.52781	steroid_nose_spray	1124	304	55	1069	0.356901	0.368741	0.333309	0.594552	0.0537452	0.408029	0.895231	0.953137	steroid_nose_spray	0.715828	1.29863	7.35455	0.326703	0.482382	1.47651	0.139806	0.322804	NS	NS
PWY.6892	454	341	6	448	-0.896166	0.973888	0.357978	0.958806	-0.903812	1.01102	0.371884	0.917225	steroid_nose_spray	305	221	7	298	0.817379	0.800651	0.308133	0.793031	1.55132	0.915318	0.0912845	0.576106	steroid_nose_spray	1124	870	55	1069	0.305716	0.305027	0.316436	0.589674	0.249171	0.34242	0.466969	0.721096	steroid_nose_spray	1.05434	1.55996	10.7479	0.273566	0.270616	0.989217	0.322557	0.529516	NS	NS
PWY0.1241	454	246	6	448	0.845277	0.919866	0.358647	0.958806	1.04158	0.932486	0.264674	0.917225	steroid_nose_spray	305	133	7	298	0.684293	0.669903	0.307855	0.793031	1.10877	0.746267	0.138537	0.591501	steroid_nose_spray	1124	496	55	1069	0.871593	0.279891	0.0018924	0.169127	0.742187	0.30938	0.0166117	0.400589	steroid_nose_spray	1.18182	2.22831	12.765	0.248643	0.843867	3.39389	0.000689061	0.127843	NS	NS
GLUCOSE1PMETAB.PWY	454	263	6	448	0.57797	1.02545	0.573297	0.958806	0.785088	1.05761	0.458333	0.917225	steroid_nose_spray	305	139	7	298	0.698324	0.833429	0.402763	0.793031	1.29941	0.939524	0.167816	0.613369	steroid_nose_spray	1124	537	55	1069	0.448196	0.332554	0.178016	0.451834	0.438895	0.369232	0.234832	0.555768	steroid_nose_spray	0.950982	1.43967	9.04222	0.295748	0.490488	1.65846	0.097224	0.265496	NS	NS
PWY0.1061	454	443	6	448	0.397908	0.489973	0.417186	0.958806	0.395245	0.47772	0.408546	0.917225	steroid_nose_spray	305	302	7	298	0.338371	0.382904	0.37758	0.793031	0.461064	0.419532	0.272782	0.770849	steroid_nose_spray	1124	1110	55	1069	0.278757	0.127206	0.0286326	0.192832	0.175994	0.136694	0.1982	0.547936	steroid_nose_spray	4.16539	6.82055	61.7994	0.117214	0.291162	2.48403	0.0129904	0.127843	NS	NS
HISDEG.PWY	454	447	6	448	-0.411442	0.408624	0.314554	0.958806	-0.364414	0.421134	0.387403	0.917225	steroid_nose_spray	305	300	7	298	0.431266	0.422798	0.308556	0.793031	0.504877	0.472644	0.286426	0.782164	steroid_nose_spray	1124	1113	55	1069	-0.00884297	0.129987	0.945775	0.981464	0.0265658	0.146018	0.855669	0.945594	steroid_nose_spray	5.98898	5.59416	59.1831	0.118874	-0.00812401	-0.0683413	0.945514	0.968955	NS	NS
PWY.5971	454	289	6	448	-0.939461	1.15264	0.415486	0.958806	-0.724339	1.16635	0.534936	0.917225	steroid_nose_spray	305	182	7	298	0.705523	0.942212	0.454572	0.793031	0.978427	1.0645	0.358861	0.865629	steroid_nose_spray	1124	699	55	1069	0.815141	0.371817	0.0285624	0.192832	0.909845	0.414937	0.0285402	0.400589	steroid_nose_spray	0.752682	1.12643	7.23338	0.331269	0.656662	1.98226	0.0474501	0.185176	NS	NS
PWY.6113	454	281	6	448	-0.916268	1.14203	0.422804	0.958806	-0.781309	1.15602	0.499521	0.917225	steroid_nose_spray	305	182	7	298	0.711436	0.943575	0.451457	0.793031	0.991088	1.06528	0.353036	0.865629	steroid_nose_spray	1124	699	55	1069	0.805305	0.372863	0.0310013	0.200597	0.898628	0.416203	0.031062	0.400589	steroid_nose_spray	0.766739	1.12317	7.19285	0.331811	0.648368	1.95403	0.0506981	0.189451	NS	NS
PWY.6284	454	289	6	448	-1.12498	1.11562	0.313822	0.958806	-0.866541	1.1312	0.444109	0.917225	steroid_nose_spray	305	182	7	298	0.693544	0.936326	0.459454	0.793031	0.966949	1.05619	0.360762	0.865629	steroid_nose_spray	1124	699	55	1069	0.785969	0.369412	0.0335868	0.205253	0.86668	0.412357	0.0358053	0.400589	steroid_nose_spray	0.803466	1.14063	7.32789	0.328408	0.609005	1.85442	0.0636796	0.217929	NS	NS
PWY.5030	454	434	6	448	-0.558071	0.6208	0.369171	0.958806	-0.589284	0.651633	0.366375	0.917225	steroid_nose_spray	305	294	7	298	0.328232	0.353995	0.354593	0.793031	0.31994	0.392318	0.415549	0.865629	steroid_nose_spray	1124	1102	55	1069	0.21849	0.121006	0.0712552	0.276638	0.194863	0.13557	0.150912	0.498361	steroid_nose_spray	2.59476	7.98007	68.2941	0.112602	0.204045	1.81209	0.0699723	0.223282	NS	NS
GLUCARDEG.PWY	454	188	6	448	0.504918	0.840193	0.548181	0.958806	0.831842	0.864088	0.336293	0.917225	steroid_nose_spray	305	93	7	298	0.4269	0.573899	0.457548	0.793031	0.56376	0.646193	0.383766	0.865629	steroid_nose_spray	1124	325	55	1069	0.135291	0.245162	0.581168	0.752276	0.15062	0.27081	0.578202	0.785208	steroid_nose_spray	1.41658	3.03619	16.6377	0.217749	0.202097	0.928119	0.353346	0.545746	NS	NS
GLUCARGALACTSUPER.PWY	454	181	6	448	0.49287	0.824504	0.550298	0.958806	0.912793	0.844707	0.28053	0.917225	steroid_nose_spray	305	91	7	298	0.413068	0.570884	0.469905	0.793031	0.462212	0.641147	0.4716	0.884979	steroid_nose_spray	1124	349	55	1069	0.182064	0.245351	0.458208	0.671077	0.254218	0.271797	0.349832	0.675866	steroid_nose_spray	1.47101	3.06835	16.6122	0.217435	0.23719	1.09086	0.275336	0.483484	NS	NS
GLYCOCAT.PWY	454	309	6	448	1.19321	1.09961	0.278465	0.958806	1.00614	1.11472	0.367289	0.917225	steroid_nose_spray	305	176	7	298	0.865228	0.92442	0.350047	0.793031	0.721238	1.00922	0.475456	0.884979	steroid_nose_spray	1124	694	55	1069	-0.263142	0.359263	0.464047	0.674214	-0.437614	0.400751	0.275084	0.591914	steroid_nose_spray	0.827035	1.1702	7.74774	0.320339	-0.00404741	-0.0126348	0.989919	0.992945	NS	NS
PWY.7111	454	454	6	448	0.0384165	0.0612996	0.531193	0.958806	0.0378151	0.0634652	0.551634	0.917225	steroid_nose_spray	305	305	7	298	-0.0435352	0.0481765	0.366936	0.793031	-0.0404608	0.0542728	0.45666	0.884979	steroid_nose_spray	1124	1124	55	1069	0.00549566	0.0146392	0.70743	0.822014	0.00345938	0.0162477	0.831434	0.933228	steroid_nose_spray	266.125	430.853	4666.21	0.0136549	0.00319031	0.233638	0.815266	0.900916	NS	NS
PWY.7184	454	454	6	448	-0.17344	0.182351	0.342064	0.958806	-0.202826	0.189472	0.285056	0.917225	steroid_nose_spray	305	305	7	298	0.182775	0.203331	0.369432	0.793031	0.121784	0.224905	0.588628	0.893513	steroid_nose_spray	1124	1123	55	1069	0.0619776	0.0590058	0.293779	0.584004	0.0711214	0.0657808	0.279857	0.592052	steroid_nose_spray	30.0734	24.1877	287.217	0.0541151	0.0498012	0.920283	0.357425	0.545746	NS	NS
PWY.5121	454	436	6	448	0.277219	0.417808	0.50737	0.958806	0.359967	0.417533	0.389162	0.917225	steroid_nose_spray	305	299	7	298	0.29265	0.363432	0.421337	0.793031	0.207236	0.406316	0.610462	0.893513	steroid_nose_spray	1124	1116	55	1069	0.114122	0.112149	0.309095	0.589674	0.14879	0.12359	0.228895	0.555626	steroid_nose_spray	5.72857	7.57099	79.508	0.103803	0.138753	1.3367	0.181322	0.37047	NS	NS
ANAEROFRUCAT.PWY	454	454	6	448	0.200793	0.212617	0.345503	0.958806	0.128957	0.220351	0.558732	0.917225	steroid_nose_spray	305	301	7	298	0.292217	0.306474	0.341135	0.793031	0.191782	0.329955	0.561587	0.893513	steroid_nose_spray	1124	1122	55	1069	0.0836127	0.0889825	0.347602	0.596827	0.098549	0.099111	0.320289	0.653318	steroid_nose_spray	22.121	10.6467	126.296	0.0792892	0.113871	1.43615	0.150959	0.338409	NS	NS
PWY.5484	454	454	6	448	0.330841	0.330928	0.317996	0.958806	0.223309	0.341343	0.513362	0.917225	steroid_nose_spray	305	301	7	298	0.384582	0.376826	0.308295	0.793031	0.217038	0.406274	0.593651	0.893513	steroid_nose_spray	1124	1122	55	1069	0.107457	0.120864	0.374156	0.611245	0.113185	0.134166	0.399071	0.67616	steroid_nose_spray	9.1313	7.04235	68.4547	0.108703	0.154621	1.42242	0.154906	0.338409	NS	NS
GLYCOLYSIS	454	454	6	448	0.351607	0.341759	0.304138	0.958806	0.239389	0.352449	0.4974	0.917225	steroid_nose_spray	305	301	7	298	0.3688	0.389725	0.344771	0.793031	0.206425	0.422072	0.625203	0.893513	steroid_nose_spray	1124	1122	55	1069	0.103306	0.12706	0.416365	0.648115	0.113224	0.141123	0.422553	0.677994	steroid_nose_spray	8.56172	6.58392	61.9417	0.113896	0.153559	1.34824	0.177582	0.367057	NS	NS
PWY.6123	454	454	6	448	0.0833242	0.121308	0.492526	0.958806	0.112281	0.12281	0.361145	0.917225	steroid_nose_spray	305	305	7	298	0.107088	0.107152	0.318413	0.793031	0.0608459	0.118493	0.608035	0.893513	steroid_nose_spray	1124	1124	55	1069	0.0120789	0.0286607	0.67351	0.809416	0.00412899	0.0319681	0.897256	0.953137	steroid_nose_spray	67.9551	87.096	1217.38	0.0269932	0.021636	0.801535	0.422822	0.603424	NS	NS
PWY.6595	454	427	6	448	0.438906	0.690814	0.525534	0.958806	0.608026	0.701799	0.386804	0.917225	steroid_nose_spray	305	299	7	298	-0.208262	0.260839	0.42528	0.793031	-0.163514	0.272653	0.549232	0.893513	steroid_nose_spray	1124	1117	55	1069	-0.00370872	0.0850408	0.965222	0.989203	0.0577922	0.0934823	0.536566	0.769485	steroid_nose_spray	2.09545	14.6979	138.276	0.0803041	-0.0171157	-0.213137	0.83122	0.911454	NS	NS
PWY.6125	454	454	6	448	-0.16653	0.171717	0.332687	0.958806	-0.169542	0.178315	0.342285	0.917225	steroid_nose_spray	305	305	7	298	0.133384	0.183382	0.467582	0.793031	0.0849119	0.203423	0.676714	0.898709	steroid_nose_spray	1124	1123	55	1069	0.0666692	0.0514433	0.195254	0.470386	0.0746092	0.0572634	0.192886	0.542372	steroid_nose_spray	33.9135	29.7362	377.87	0.047591	0.0532502	1.11891	0.263177	0.46714	NS	NS
PWY.7228	454	454	6	448	-0.164666	0.189576	0.385542	0.958806	-0.195181	0.196208	0.320456	0.917225	steroid_nose_spray	305	305	7	298	0.160634	0.211029	0.447145	0.793031	0.0994824	0.233829	0.670856	0.898709	steroid_nose_spray	1124	1123	55	1069	0.0715368	0.0601561	0.234621	0.52299	0.0827235	0.0669262	0.216715	0.552945	steroid_nose_spray	27.8248	22.455	276.338	0.0553324	0.0575399	1.0399	0.298389	0.50477	NS	NS
DENOVOPURINE2.PWY	454	454	6	448	-0.129584	0.111302	0.244962	0.958806	-0.11892	0.112396	0.290682	0.917225	steroid_nose_spray	305	305	7	298	0.107621	0.131284	0.413013	0.793031	0.0666804	0.145862	0.647944	0.898709	steroid_nose_spray	1124	1123	55	1069	0.0359613	0.034774	0.301294	0.585321	0.0568242	0.0388102	0.143446	0.483819	steroid_nose_spray	80.7218	58.0201	826.973	0.0321792	0.0264291	0.821309	0.41147	0.59019	NS	NS
GALACT.GLUCUROCAT.PWY	454	453	6	448	-0.185619	0.300268	0.536785	0.958806	-0.363146	0.313334	0.247174	0.917225	steroid_nose_spray	305	303	7	298	0.170505	0.218425	0.435665	0.793031	0.0808324	0.244943	0.741665	0.91403	steroid_nose_spray	1124	1121	55	1069	-0.0387265	0.0655343	0.554685	0.737026	0.00513376	0.0725455	0.943597	0.978035	steroid_nose_spray	11.0913	20.9601	232.842	0.0614418	-0.0283212	-0.460943	0.644839	0.799087	NS	NS
GLCMANNANAUT.PWY	454	453	6	448	0.265886	0.194314	0.171917	0.958806	0.211214	0.20039	0.292526	0.917225	steroid_nose_spray	305	305	7	298	-0.105874	0.149116	0.478262	0.79537	-0.140749	0.166256	0.398011	0.865629	steroid_nose_spray	1124	1124	55	1069	-0.0581558	0.0499937	0.244974	0.535375	-0.0467853	0.0554868	0.399318	0.67616	steroid_nose_spray	26.4845	44.9732	400.101	0.0460502	-0.0445073	-0.966494	0.333797	0.532575	NS	NS
HEXITOLDEGSUPER.PWY	454	453	6	448	0.310589	0.251653	0.217799	0.958806	0.278764	0.261876	0.287763	0.917225	steroid_nose_spray	305	301	7	298	0.20288	0.291036	0.486298	0.804364	0.112606	0.318241	0.723748	0.909488	steroid_nose_spray	1124	1121	55	1069	0.0250555	0.0878222	0.775469	0.88243	0.00516321	0.0978726	0.957938	0.983262	steroid_nose_spray	15.7905	11.8061	129.656	0.0797446	0.067078	0.84116	0.400258	0.585772	NS	NS
PWY.6588	454	429	6	448	-0.627076	0.652791	0.337279	0.958806	-0.569423	0.649418	0.381114	0.917225	steroid_nose_spray	305	302	7	298	0.150944	0.259948	0.56191	0.82852	-0.0303937	0.282698	0.914466	0.968802	steroid_nose_spray	1124	1115	55	1069	-0.0758816	0.0758028	0.31703	0.589674	-0.0265164	0.084449	0.753589	0.91072	steroid_nose_spray	2.34667	14.7988	174.032	0.0723239	-0.0650891	-0.899967	0.368138	0.559097	NS	NS
POLYAMINSYN3.PWY	454	250	6	448	-0.631231	1.03242	0.541247	0.958806	-1.10699	1.05458	0.294495	0.917225	steroid_nose_spray	305	185	7	298	-0.404141	0.848183	0.634082	0.863028	-0.515969	0.967784	0.594382	0.893513	steroid_nose_spray	1124	713	55	1069	-0.0765825	0.353967	0.82875	0.914973	-0.100998	0.394456	0.797967	0.92499	steroid_nose_spray	0.938178	1.39002	7.98133	0.311445	-0.17122	-0.549762	0.582482	0.748529	NS	NS
PANTOSYN.PWY	454	454	6	448	0.0962637	0.130815	0.462202	0.958806	0.104981	0.132796	0.429683	0.917225	steroid_nose_spray	305	305	7	298	-0.0533557	0.116014	0.645921	0.863028	-0.0547918	0.130817	0.675673	0.898709	steroid_nose_spray	1124	1124	55	1069	-0.0141462	0.0293146	0.6295	0.778392	-0.00850956	0.0326126	0.794197	0.92499	steroid_nose_spray	58.4366	74.2983	1163.68	0.0277734	-0.0114165	-0.411059	0.681029	0.816086	NS	NS
DTDPRHAMSYN.PWY	454	454	6	448	0.104974	0.128783	0.415463	0.958806	0.14164	0.128467	0.270918	0.917225	steroid_nose_spray	305	305	7	298	0.0437805	0.095998	0.648681	0.863028	0.0304537	0.110094	0.782291	0.930459	steroid_nose_spray	1124	1124	55	1069	-0.0319463	0.0279245	0.252859	0.539597	-0.0224107	0.0309002	0.468451	0.721096	steroid_nose_spray	60.295	108.512	1282.42	0.0262502	-0.0205953	-0.784579	0.4327	0.614434	NS	NS
FUC.RHAMCAT.PWY	454	253	6	448	0.690646	1.11526	0.53606	0.958806	0.818321	1.14916	0.476819	0.917225	steroid_nose_spray	305	155	7	298	0.342758	0.937369	0.714879	0.877987	0.917664	1.0671	0.39059	0.865629	steroid_nose_spray	1124	541	55	1069	0.849912	0.382008	0.0262901	0.192085	0.58266	0.423549	0.169212	0.516735	steroid_nose_spray	0.803991	1.1381	6.8526	0.337202	0.769723	2.28268	0.0224493	0.138903	NS	NS
PWY.4981	454	454	6	448	-0.221783	0.263891	0.401133	0.958806	-0.224448	0.270285	0.406814	0.917225	steroid_nose_spray	305	305	7	298	-0.0870461	0.216129	0.687422	0.877987	-0.195083	0.248244	0.432661	0.871459	steroid_nose_spray	1124	1124	55	1069	-0.0931121	0.0684152	0.173794	0.447398	-0.109187	0.0765406	0.154009	0.50085	steroid_nose_spray	14.3598	21.4079	213.646	0.0633199	-0.0999996	-1.57928	0.114273	0.295031	NS	NS
PWY0.1586	454	454	6	448	-0.233631	0.274933	0.395917	0.958806	-0.208967	0.278247	0.453091	0.917225	steroid_nose_spray	305	305	7	298	0.105872	0.285291	0.710827	0.877987	0.21381	0.308708	0.489175	0.889809	steroid_nose_spray	1124	1123	55	1069	0.069795	0.0903245	0.439856	0.662797	0.137439	0.101551	0.176213	0.528992	steroid_nose_spray	13.2296	12.2864	122.571	0.0821753	0.0456813	0.5559	0.578279	0.746506	NS	NS
THISYNARA.PWY	454	454	6	448	-0.125515	0.152361	0.410511	0.958806	-0.17526	0.156762	0.264256	0.917225	steroid_nose_spray	305	305	7	298	0.057144	0.145984	0.695754	0.877987	0.102705	0.167718	0.540823	0.893513	steroid_nose_spray	1124	1124	55	1069	-0.11033	0.0436723	0.0116651	0.169127	-0.111111	0.0484668	0.0220691	0.400589	steroid_nose_spray	43.0775	46.9231	524.31	0.0403465	-0.0986024	-2.44389	0.0145299	0.127843	NS	NS
PWY0.862	454	348	6	448	-0.613589	1.00443	0.541593	0.958806	-0.62161	1.02485	0.544506	0.917225	steroid_nose_spray	305	195	7	298	0.310937	0.877305	0.723273	0.877987	0.611753	0.985548	0.535317	0.893513	steroid_nose_spray	1124	738	55	1069	0.894443	0.346003	0.00986176	0.169127	0.708936	0.382887	0.0643633	0.400589	steroid_nose_spray	0.991203	1.29927	8.35295	0.30652	0.682772	2.22749	0.0259143	0.138903	NS	NS
PWY.6147	454	436	6	448	-0.230317	0.378619	0.543316	0.958806	-0.250689	0.390253	0.521022	0.917225	steroid_nose_spray	305	301	7	298	0.114698	0.327276	0.726248	0.877987	-0.174548	0.368956	0.636559	0.898709	steroid_nose_spray	1124	1114	55	1069	-0.289586	0.10767	0.00726383	0.169127	-0.211814	0.119357	0.0762505	0.400589	steroid_nose_spray	6.97581	9.33622	86.2599	0.0987383	-0.248757	-2.51935	0.0117571	0.127843	NS	NS
PWY.6608	454	453	6	448	-0.111834	0.184796	0.54538	0.958806	-0.110919	0.184802	0.548714	0.917225	steroid_nose_spray	305	305	7	298	-0.0526814	0.134593	0.695774	0.877987	-0.0541718	0.152582	0.722849	0.909488	steroid_nose_spray	1124	1124	55	1069	-0.0725996	0.0370141	0.0500838	0.226837	-0.0441419	0.0406317	0.277554	0.592052	steroid_nose_spray	29.2829	55.2019	729.902	0.0350416	-0.0726602	-2.07354	0.0381221	0.169167	NS	NS
PWY.6168	454	454	6	448	0.198668	0.198987	0.318649	0.958806	0.213225	0.204245	0.297149	0.917225	steroid_nose_spray	305	303	7	298	0.0898969	0.24839	0.717675	0.877987	-0.0529385	0.272835	0.846305	0.936609	steroid_nose_spray	1124	1122	55	1069	-0.0254675	0.0816214	0.755085	0.865201	-0.00899269	0.0900328	0.920457	0.964611	steroid_nose_spray	25.2551	16.2081	150.104	0.0722503	0.013842	0.191584	0.848068	0.920185	NS	NS
PWY.7222	454	454	6	448	-0.181452	0.143988	0.208274	0.958806	-0.116946	0.147378	0.427956	0.917225	steroid_nose_spray	305	305	7	298	0.0584475	0.140185	0.67703	0.877987	0.0114998	0.157063	0.941688	0.979632	steroid_nose_spray	1124	1124	55	1069	0.0656402	0.0374305	0.0797643	0.295755	0.0661156	0.0416553	0.112759	0.453321	steroid_nose_spray	48.2334	50.8858	713.753	0.0350743	0.0505282	1.4406	0.149697	0.338409	NS	NS
PWY.6126	454	454	6	448	-0.148771	0.119726	0.214686	0.958806	-0.0951461	0.12253	0.437909	0.917225	steroid_nose_spray	305	305	7	298	0.0503729	0.125582	0.688623	0.877987	0.00738698	0.140955	0.958245	0.983801	steroid_nose_spray	1124	1124	55	1069	0.0537669	0.0320475	0.093681	0.322795	0.0555599	0.0356792	0.119715	0.453321	steroid_nose_spray	69.7622	63.4084	973.668	0.0300579	0.0408068	1.35761	0.174588	0.367057	NS	NS
PWY.821	454	287	6	448	0.728671	1.04291	0.485118	0.958806	0.676896	1.07228	0.528228	0.917225	steroid_nose_spray	305	207	7	298	0.181089	0.880786	0.837244	0.931624	0.61566	0.999545	0.538464	0.893513	steroid_nose_spray	1124	837	55	1069	0.311916	0.341412	0.361121	0.60801	0.336319	0.383143	0.380254	0.67616	steroid_nose_spray	0.919396	1.28902	8.5791	0.304466	0.331802	1.08978	0.275808	0.483484	NS	NS
ARG.POLYAMINE.SYN	454	440	6	448	0.213998	0.324665	0.510169	0.958806	0.221676	0.337646	0.511876	0.917225	steroid_nose_spray	305	298	7	298	-0.0485167	0.249739	0.846102	0.93807	-0.0646162	0.282247	0.819105	0.936609	steroid_nose_spray	1124	1111	55	1069	-0.0339975	0.0715868	0.634945	0.778928	0.0169372	0.0794745	0.831279	0.933228	steroid_nose_spray	9.48698	16.0335	195.135	0.0673198	-0.02439	-0.362301	0.717127	0.834689	NS	NS
PWY4LZ.257	454	434	6	448	-0.267202	0.3526	0.448995	0.958806	-0.361263	0.372606	0.332889	0.917225	steroid_nose_spray	305	300	7	298	-0.0199194	0.274376	0.942175	0.978246	0.156506	0.304168	0.607315	0.893513	steroid_nose_spray	1124	1123	55	1069	-0.0954889	0.100928	0.344296	0.596827	-0.0763586	0.111212	0.492482	0.737235	steroid_nose_spray	8.04331	13.2833	98.17	0.0914792	-0.0986466	-1.07835	0.280877	0.483484	NS	NS
P164.PWY	454	421	6	448	0.748149	0.702372	0.287384	0.958806	0.7748	0.729286	0.288696	0.917225	steroid_nose_spray	305	302	7	298	0.0132416	0.192781	0.945286	0.978246	0.0387051	0.215281	0.857459	0.936609	steroid_nose_spray	1124	1109	55	1069	-0.0715989	0.0649303	0.270397	0.554041	-0.110045	0.0722177	0.127858	0.471579	steroid_nose_spray	2.02706	26.9073	237.195	0.0612991	-0.0567772	-0.926232	0.354325	0.545746	NS	NS
PWY.5154	454	454	6	448	0.263234	0.284093	0.354661	0.958806	0.241767	0.292021	0.408223	0.917225	steroid_nose_spray	305	304	7	298	-0.0119844	0.249852	0.961776	0.981011	-0.127648	0.277251	0.645612	0.898709	steroid_nose_spray	1124	1122	55	1069	-0.0271884	0.082553	0.741957	0.853121	-0.0525542	0.0918627	0.567378	0.785208	steroid_nose_spray	12.3902	16.019	146.735	0.0755617	-0.00525256	-0.0695135	0.944581	0.968955	NS	NS
CALVIN.PWY	454	454	6	448	-0.0792342	0.0882611	0.369838	0.958806	-0.0739818	0.0891678	0.407226	0.917225	steroid_nose_spray	305	305	7	298	-0.00299175	0.0804683	0.970367	0.986486	-0.00896782	0.0903887	0.921045	0.968802	steroid_nose_spray	1124	1124	55	1069	-0.0471501	0.0232853	0.0431181	0.220042	-0.0401201	0.0253868	0.114322	0.453321	steroid_nose_spray	128.369	154.437	1844.32	0.0216822	-0.0458803	-2.11604	0.0343418	0.162551	NS	NS
PWY.6387	454	454	6	448	0.0307646	0.052768	0.560186	0.958806	0.0292421	0.0527714	0.579809	0.920504	steroid_nose_spray	305	305	7	298	-0.0739466	0.0431146	0.0874106	0.669666	-0.0702141	0.0477993	0.143102	0.591501	steroid_nose_spray	1124	1124	55	1069	-0.0278736	0.0142387	0.0505282	0.226837	-0.0265259	0.0156358	0.090086	0.400589	steroid_nose_spray	359.136	537.961	4932.44	0.0130973	-0.0285128	-2.17699	0.029481	0.148985	NS	NS
COMPLETE.ARO.PWY	454	454	6	448	0.0356126	0.0576866	0.537336	0.958806	0.0316922	0.0596621	0.59559	0.920504	steroid_nose_spray	305	305	7	298	-0.0881087	0.0496228	0.0768637	0.669666	-0.0792256	0.0540176	0.14371	0.591501	steroid_nose_spray	1124	1124	55	1069	-0.0104588	0.0157106	0.505731	0.701224	-0.00561011	0.0173027	0.745826	0.90519	steroid_nose_spray	300.504	406.104	4051.51	0.0144971	-0.0141765	-0.977881	0.328133	0.532575	NS	NS
ARGININE.SYN4.PWY	454	422	6	448	0.634839	0.856445	0.45894	0.958806	0.486714	0.869282	0.575861	0.920504	steroid_nose_spray	305	281	7	298	1.15642	0.76297	0.13066	0.669666	1.16602	0.839873	0.166208	0.613369	steroid_nose_spray	1124	1080	55	1069	0.219639	0.232874	0.3458	0.596827	0.124851	0.2579	0.62841	0.818662	steroid_nose_spray	1.36333	1.71785	18.4399	0.21556	0.320717	1.48783	0.136796	0.318443	NS	NS
SULFATE.CYS.PWY	454	401	6	448	0.580201	0.904424	0.521524	0.958806	0.494573	0.93116	0.595621	0.920504	steroid_nose_spray	305	262	7	298	0.623355	0.844325	0.460921	0.793031	0.921513	0.95129	0.333582	0.853737	steroid_nose_spray	1124	1012	55	1069	0.237733	0.299409	0.427361	0.659014	0.566035	0.336768	0.0930947	0.400589	steroid_nose_spray	1.22252	1.40275	11.155	0.269384	0.307369	1.14101	0.253867	0.453447	NS	NS
VALSYN.PWY	454	454	6	448	0.0444628	0.0655021	0.497634	0.958806	0.0375978	0.0677983	0.579521	0.920504	steroid_nose_spray	305	305	7	298	-0.0434854	0.0482759	0.368469	0.793031	-0.0400892	0.054402	0.461865	0.884979	steroid_nose_spray	1124	1124	55	1069	0.0057529	0.0146896	0.695406	0.813902	0.00371306	0.0163092	0.819949	0.933228	steroid_nose_spray	233.071	429.081	4634.26	0.0137407	0.00346738	0.252344	0.800776	0.889161	NS	NS
SO4ASSIM.PWY	454	401	6	448	0.58011	0.879085	0.509663	0.958806	0.480189	0.904346	0.59573	0.920504	steroid_nose_spray	305	262	7	298	0.510225	0.802101	0.525193	0.819944	0.732074	0.902626	0.418068	0.865629	steroid_nose_spray	1124	1012	55	1069	0.310365	0.288297	0.281916	0.56727	0.618966	0.324634	0.0568311	0.400589	steroid_nose_spray	1.29401	1.55432	12.0315	0.25924	0.3547	1.36823	0.171239	0.367057	NS	NS
GOLPDLCAT.PWY	454	447	6	448	-0.279184	0.287029	0.331267	0.958806	-0.166857	0.297924	0.575759	0.920504	steroid_nose_spray	305	304	7	298	-0.127273	0.209279	0.543555	0.82852	-0.147693	0.228435	0.518497	0.893513	steroid_nose_spray	1124	1120	55	1069	-0.0811169	0.0738921	0.272542	0.554041	-0.0724482	0.0817627	0.375775	0.67616	steroid_nose_spray	12.1381	22.8323	183.149	0.0677101	-0.0969707	-1.43215	0.152102	0.338409	NS	NS
PWY.6901	454	449	6	448	-0.16523	0.274742	0.547894	0.958806	-0.143906	0.282143	0.610314	0.934642	steroid_nose_spray	305	298	7	298	0.0430917	0.317884	0.892265	0.959208	0.135115	0.344859	0.695534	0.908719	steroid_nose_spray	1124	1116	55	1069	0.189935	0.0948632	0.0455091	0.220853	0.153755	0.104569	0.141759	0.483819	steroid_nose_spray	13.248	9.8961	111.123	0.0863008	0.144068	1.66937	0.0950439	0.262063	NS	NS
PWY.6282	454	329	6	448	-0.605513	1.06237	0.568993	0.958806	-0.502523	1.07868	0.641564	0.938522	steroid_nose_spray	305	187	7	298	0.533083	0.921541	0.563384	0.82852	0.832511	1.04374	0.425805	0.865629	steroid_nose_spray	1124	708	55	1069	0.95194	0.364061	0.00904867	0.169127	0.943955	0.405256	0.0200285	0.400589	steroid_nose_spray	0.886037	1.17753	7.54486	0.322607	0.756989	2.34647	0.018952	0.134559	NS	NS
PWY.5100	454	454	6	448	-0.108834	0.150163	0.468988	0.958806	-0.067551	0.150746	0.654321	0.938522	steroid_nose_spray	305	305	7	298	0.0324537	0.124197	0.794036	0.896586	-0.0569224	0.137959	0.680232	0.898709	steroid_nose_spray	1124	1124	55	1069	-0.027984	0.0383581	0.46582	0.674214	-0.00666395	0.0426331	0.875819	0.945751	steroid_nose_spray	44.3479	64.83	679.651	0.0356048	-0.0275623	-0.774117	0.438861	0.617013	NS	NS
PWY.7229	454	454	6	448	-0.0969879	0.108335	0.371144	0.958806	-0.048743	0.110851	0.660382	0.938794	steroid_nose_spray	305	305	7	298	0.0489585	0.113899	0.667623	0.873046	0.00644149	0.128135	0.959944	0.983801	steroid_nose_spray	1124	1124	55	1069	0.0523555	0.0285159	0.0666213	0.261726	0.0537941	0.0316665	0.0896514	0.400589	steroid_nose_spray	85.204	77.0832	1229.78	0.0268022	0.0430266	1.60534	0.108419	0.285103	NS	NS
PYRIDOXSYN.PWY	454	449	6	448	0.252107	0.435341	0.562823	0.958806	0.177633	0.440716	0.687128	0.939382	steroid_nose_spray	305	289	7	298	0.9934	0.680669	0.145496	0.677547	0.999002	0.742892	0.179861	0.622933	steroid_nose_spray	1124	1084	55	1069	0.349115	0.226502	0.123519	0.370557	0.449235	0.252044	0.0749717	0.400589	steroid_nose_spray	5.27644	2.15838	19.492	0.192711	0.38175	1.98094	0.0475981	0.185176	NS	NS
PWY66.400	454	453	6	448	0.26759	0.37412	0.47484	0.958806	0.160129	0.385098	0.677775	0.939382	steroid_nose_spray	305	300	7	298	0.487336	0.394073	0.217202	0.73189	0.458407	0.418392	0.274255	0.770849	steroid_nose_spray	1124	1118	55	1069	0.259814	0.124719	0.0374617	0.213144	0.195316	0.137752	0.156516	0.50085	steroid_nose_spray	7.14462	6.43943	64.2891	0.11332	0.279341	2.46507	0.0136987	0.127843	NS	NS
PWY.7357	454	454	6	448	0.0769214	0.120813	0.524661	0.958806	0.0520399	0.125346	0.678247	0.939382	steroid_nose_spray	305	305	7	298	-0.0350344	0.103215	0.734525	0.877987	-0.00282864	0.117981	0.980891	0.991489	steroid_nose_spray	1124	1124	55	1069	-0.072565	0.0285833	0.0112612	0.169127	-0.0508318	0.0313396	0.105105	0.432604	steroid_nose_spray	68.5128	93.8673	1223.98	0.0268572	-0.0626364	-2.3322	0.0196903	0.136391	NS	NS
PWY.4702	454	286	6	448	-0.546836	0.97526	0.575284	0.958806	-0.393667	0.990189	0.691163	0.939382	steroid_nose_spray	305	216	7	298	0.130349	0.8823	0.88265	0.959208	0.483863	0.98359	0.623173	0.893513	steroid_nose_spray	1124	834	55	1069	0.642694	0.344165	0.0621072	0.251968	0.987551	0.385402	0.0105306	0.400589	steroid_nose_spray	1.05138	1.2846	8.44242	0.304595	0.465599	1.52858	0.126368	0.310446	NS	NS
PWY.5101	454	442	6	448	0.192955	0.332599	0.562125	0.958806	0.122328	0.339122	0.718506	0.948253	steroid_nose_spray	305	305	7	298	0.407998	0.251628	0.105989	0.669666	0.207647	0.280525	0.459836	0.884979	steroid_nose_spray	1124	1122	55	1069	-0.0127464	0.0812937	0.875435	0.945483	-0.0732679	0.0894095	0.412704	0.67616	steroid_nose_spray	9.03978	15.7936	151.317	0.0753457	0.035534	0.471612	0.637204	0.79371	NS	NS
PWY.5838	454	199	6	448	0.482151	1.13514	0.671226	0.960203	0.683477	1.16432	0.557525	0.917225	steroid_nose_spray	305	93	7	298	1.4951	0.859679	0.0830434	0.669666	2.24212	0.965361	0.0209626	0.419602	steroid_nose_spray	1124	359	55	1069	0.503855	0.349769	0.149995	0.416258	0.337815	0.387475	0.383491	0.67616	steroid_nose_spray	0.776077	1.35309	8.17407	0.311539	0.632397	2.02991	0.0423656	0.17587	NS	NS
PWY.5861	454	199	6	448	0.502638	1.07807	0.641278	0.960203	0.699884	1.10575	0.527132	0.917225	steroid_nose_spray	305	93	7	298	1.41181	0.806554	0.0810743	0.669666	2.09012	0.90587	0.0218118	0.419602	steroid_nose_spray	1124	359	55	1069	0.474722	0.329838	0.150358	0.416258	0.318193	0.365174	0.383759	0.67616	steroid_nose_spray	0.860406	1.53721	9.19174	0.293745	0.60109	2.0463	0.0407269	0.17587	NS	NS
PWY.6285	454	153	6	448	0.499467	1.08606	0.645824	0.960203	0.824556	1.09646	0.452485	0.917225	steroid_nose_spray	305	90	7	298	1.59101	0.850834	0.0624729	0.669666	1.88712	0.93863	0.0453948	0.52781	steroid_nose_spray	1124	307	55	1069	0.461165	0.339713	0.174892	0.447398	0.464656	0.374449	0.214911	0.552945	steroid_nose_spray	0.8478	1.38137	8.66516	0.30297	0.607406	2.00484	0.0449803	0.180293	NS	NS
PWY.6708	454	179	6	448	0.377643	0.897734	0.674208	0.960203	0.582542	0.925784	0.529553	0.917225	steroid_nose_spray	305	98	7	298	1.02533	0.655971	0.119095	0.669666	1.38708	0.7328	0.0594715	0.52781	steroid_nose_spray	1124	334	55	1069	0.339263	0.265151	0.200983	0.470386	0.18807	0.294595	0.523347	0.75832	steroid_nose_spray	1.24081	2.32397	14.2237	0.237099	0.431572	1.82022	0.0687261	0.221798	NS	NS
PWY.6891	454	195	6	448	0.492113	1.0216	0.630254	0.960203	0.871126	1.05196	0.408114	0.917225	steroid_nose_spray	305	104	7	298	1.16379	0.765486	0.129488	0.669666	1.62359	0.856397	0.0590735	0.52781	steroid_nose_spray	1124	347	55	1069	0.292182	0.311887	0.349053	0.596827	0.0605618	0.34322	0.859972	0.945751	steroid_nose_spray	0.958161	1.70657	10.2803	0.277938	0.421887	1.51792	0.129036	0.313215	NS	NS
PWY.7315	454	221	6	448	0.497778	1.01245	0.623209	0.960203	0.779159	1.04522	0.456442	0.917225	steroid_nose_spray	305	116	7	298	1.03015	0.755133	0.173533	0.708013	1.68035	0.834965	0.045185	0.52781	steroid_nose_spray	1124	453	55	1069	0.626271	0.309089	0.0429834	0.220042	0.556008	0.342559	0.104861	0.432604	steroid_nose_spray	0.975554	1.75369	10.4672	0.275278	0.670445	2.43552	0.0148703	0.127843	NS	NS
PWY.6124	454	454	6	448	0.0579911	0.137036	0.672375	0.960203	0.0932196	0.137885	0.4994	0.917225	steroid_nose_spray	305	305	7	298	0.142711	0.118498	0.22942	0.73189	0.0890043	0.129682	0.493112	0.889809	steroid_nose_spray	1124	1124	55	1069	0.0300478	0.0327893	0.35966	0.60801	0.0242051	0.0362285	0.504197	0.74302	steroid_nose_spray	53.2512	71.2157	930.113	0.0307936	0.039067	1.26867	0.204558	0.397287	NS	NS
P105.PWY	454	217	6	448	0.553188	1.09575	0.613918	0.960203	0.890654	1.13658	0.433726	0.917225	steroid_nose_spray	305	109	7	298	0.972381	0.873455	0.266495	0.769315	1.58455	0.958394	0.0994509	0.588581	steroid_nose_spray	1124	420	55	1069	0.696595	0.354408	0.0496018	0.226837	0.452845	0.393317	0.249845	0.572015	steroid_nose_spray	0.832873	1.31075	7.96147	0.314579	0.720548	2.29051	0.0219916	0.138903	NS	NS
PWY.7199	454	453	6	448	0.0800002	0.162875	0.623552	0.960203	0.154077	0.165455	0.352306	0.917225	steroid_nose_spray	305	305	7	298	-0.0724012	0.133222	0.587223	0.835888	-0.143138	0.14779	0.333679	0.853737	steroid_nose_spray	1124	1124	55	1069	-0.0387002	0.0399618	0.33304	0.594552	-0.0231484	0.0442813	0.601251	0.792457	steroid_nose_spray	37.6954	56.3438	626.197	0.0372617	-0.0351241	-0.942634	0.345868	0.545746	NS	NS
RHAMCAT.PWY	454	454	6	448	-0.0725895	0.177445	0.682682	0.960203	-0.106361	0.179691	0.55425	0.917225	steroid_nose_spray	305	305	7	298	-0.0962301	0.186844	0.606915	0.841984	-0.140452	0.203051	0.489732	0.889809	steroid_nose_spray	1124	1124	55	1069	0.0281507	0.0492871	0.568009	0.743821	0.0305211	0.0546638	0.576727	0.785208	steroid_nose_spray	31.7592	28.6446	411.655	0.0460259	0.0138256	0.300388	0.763881	0.871254	NS	NS
NAGLIPASYN.PWY	454	343	6	448	-0.47944	0.936059	0.608776	0.960203	-0.790858	0.965859	0.413385	0.917225	steroid_nose_spray	305	177	7	298	0.379689	0.782615	0.627923	0.863028	0.436984	0.867675	0.614944	0.893513	steroid_nose_spray	1124	638	55	1069	0.50076	0.323286	0.121673	0.369939	0.40244	0.360578	0.264631	0.582597	steroid_nose_spray	1.14128	1.63269	9.5681	0.284647	0.394104	1.38454	0.166194	0.360298	NS	NS
P461.PWY	454	453	6	448	0.168781	0.312544	0.589456	0.960203	0.266968	0.326577	0.414151	0.917225	steroid_nose_spray	305	305	7	298	-0.119054	0.288735	0.680394	0.877987	-0.237727	0.324248	0.464113	0.884979	steroid_nose_spray	1124	1123	55	1069	0.0184558	0.104587	0.859962	0.936592	-0.0281547	0.116382	0.808892	0.930062	steroid_nose_spray	10.2371	11.995	91.4203	0.0938017	0.0174832	0.186385	0.852143	0.920185	NS	NS
COA.PWY	454	454	6	448	0.0661966	0.168314	0.694295	0.960203	0.113652	0.172008	0.509163	0.917225	steroid_nose_spray	305	305	7	298	-0.0237049	0.147425	0.872366	0.953371	-0.0166698	0.165879	0.920029	0.968802	steroid_nose_spray	1124	1124	55	1069	-0.0533335	0.0383374	0.164454	0.435535	-0.0415182	0.0427157	0.331286	0.667272	steroid_nose_spray	35.2988	46.0106	680.385	0.0362334	-0.0460044	-1.26967	0.204203	0.397287	NS	NS
PWY.6121	454	454	6	448	0.0263491	0.0603611	0.662674	0.960203	0.0342851	0.061639	0.578376	0.920504	steroid_nose_spray	305	305	7	298	-0.0499722	0.0392493	0.203995	0.73189	-0.0621706	0.0423031	0.142925	0.591501	steroid_nose_spray	1124	1124	55	1069	-0.0238516	0.0135958	0.0796484	0.295755	-0.0230115	0.0150298	0.126052	0.471036	steroid_nose_spray	274.464	649.137	5409.92	0.0125654	-0.0243533	-1.93812	0.0526084	0.194036	NS	NS
PWY.3001	454	454	6	448	-0.0392091	0.0819391	0.632525	0.960203	-0.045134	0.0851517	0.596383	0.920504	steroid_nose_spray	305	305	7	298	-0.0709727	0.0748403	0.343734	0.793031	-0.100638	0.0860863	0.243443	0.724644	steroid_nose_spray	1124	1124	55	1069	0.00600183	0.0198274	0.762172	0.8703	0.00555816	0.0220902	0.801389	0.925181	steroid_nose_spray	148.942	178.537	2543.72	0.0186624	-0.00112991	-0.0605446	0.951722	0.968955	NS	NS
PWY.7323	454	381	6	448	0.429327	0.943718	0.649384	0.960203	0.524095	0.959087	0.585063	0.920504	steroid_nose_spray	305	230	7	298	0.279623	0.855166	0.743912	0.882314	0.211049	0.941181	0.822745	0.936609	steroid_nose_spray	1124	837	55	1069	0.6435	0.333572	0.053969	0.234339	0.710051	0.371766	0.0564064	0.400589	steroid_nose_spray	1.12283	1.36741	8.98714	0.295174	0.579195	1.96221	0.0497375	0.188339	NS	NS
ARGSYNBSUB.PWY	454	453	6	448	0.11472	0.270661	0.671883	0.960203	0.132199	0.270584	0.625416	0.938522	steroid_nose_spray	305	305	7	298	-0.267689	0.22204	0.228934	0.73189	-0.302296	0.244871	0.218113	0.673306	steroid_nose_spray	1124	1124	55	1069	0.0726678	0.0758527	0.338264	0.596827	0.0216438	0.0843114	0.79745	0.92499	steroid_nose_spray	13.6505	20.2833	173.803	0.0693814	0.0421989	0.608216	0.543044	0.727474	NS	NS
GLYCOLYSIS.E.D	454	426	6	448	0.347024	0.703613	0.622117	0.960203	0.336548	0.735447	0.647483	0.938522	steroid_nose_spray	305	283	7	298	0.642227	0.650419	0.324245	0.793031	0.478835	0.736647	0.516245	0.893513	steroid_nose_spray	1124	1065	55	1069	-0.0463806	0.228192	0.838975	0.922872	0.00660026	0.251217	0.979044	0.991663	steroid_nose_spray	2.01991	2.36382	19.2043	0.205899	0.0563149	0.273508	0.784463	0.8858	NS	NS
FASYN.INITIAL.PWY	454	329	6	448	-0.517378	1.02366	0.613517	0.960203	-0.469951	1.03902	0.6513	0.938522	steroid_nose_spray	305	187	7	298	0.495004	0.85732	0.564115	0.82852	0.776893	0.9702	0.423993	0.865629	steroid_nose_spray	1124	709	55	1069	0.916086	0.339982	0.00715494	0.169127	0.903195	0.378349	0.017149	0.400589	steroid_nose_spray	0.954314	1.36055	8.65142	0.301975	0.7391	2.44756	0.0143828	0.127843	NS	NS
PWY.7388	454	329	6	448	-0.517386	1.01108	0.609106	0.960203	-0.470814	1.02668	0.646788	0.938522	steroid_nose_spray	305	187	7	298	0.490733	0.846437	0.562513	0.82852	0.769597	0.957835	0.422423	0.865629	steroid_nose_spray	1124	708	55	1069	0.907779	0.336577	0.00710015	0.169127	0.907301	0.374567	0.0155884	0.400589	steroid_nose_spray	0.978211	1.39576	8.82734	0.29879	0.731352	2.44772	0.0143764	0.127843	NS	NS
FASYN.ELONG.PWY	454	329	6	448	-0.592902	1.07279	0.580771	0.960203	-0.522747	1.09031	0.631884	0.938522	steroid_nose_spray	305	187	7	298	0.528114	0.916843	0.56504	0.82852	0.826722	1.03853	0.426719	0.865629	steroid_nose_spray	1124	710	55	1069	0.954127	0.362428	0.00859041	0.169127	0.935954	0.403285	0.0204824	0.400589	steroid_nose_spray	0.868896	1.18962	7.613	0.321553	0.76274	2.37205	0.0176896	0.128817	NS	NS
PWY.7664	454	329	6	448	-0.541109	1.05781	0.609234	0.960203	-0.468277	1.07378	0.662999	0.938794	steroid_nose_spray	305	187	7	298	0.505887	0.899833	0.574402	0.829906	0.793212	1.01862	0.436849	0.872193	steroid_nose_spray	1124	708	55	1069	0.947274	0.356492	0.00799133	0.169127	0.938306	0.396596	0.0181627	0.400589	steroid_nose_spray	0.893681	1.23503	7.86867	0.316269	0.759699	2.40206	0.0163028	0.127843	NS	NS
PWY.6606	454	443	6	448	-0.137834	0.277973	0.620257	0.960203	-0.0890014	0.284555	0.754624	0.948253	steroid_nose_spray	305	303	7	298	-0.286455	0.187111	0.126875	0.669666	-0.305849	0.196859	0.121505	0.591501	steroid_nose_spray	1124	1122	55	1069	0.0469851	0.0635116	0.459586	0.671077	0.0420901	0.0706933	0.551709	0.77953	steroid_nose_spray	12.9418	28.5629	247.91	0.0587814	0.00581276	0.0988878	0.921227	0.968955	NS	NS
PWY.6163	454	454	6	448	0.0330279	0.0622763	0.59615	0.960203	0.0207389	0.0642931	0.747197	0.948253	steroid_nose_spray	305	305	7	298	-0.0859612	0.053684	0.110419	0.669666	-0.0809625	0.0590564	0.171605	0.613369	steroid_nose_spray	1124	1124	55	1069	-0.00369718	0.016655	0.824366	0.914973	-0.00404643	0.0184293	0.826252	0.933228	steroid_nose_spray	257.842	346.985	3605.05	0.0154122	-0.00822821	-0.533876	0.593428	0.755755	NS	NS
P161.PWY	454	447	6	448	0.200912	0.371385	0.5888	0.960203	0.142864	0.384749	0.710603	0.948253	steroid_nose_spray	305	302	7	298	0.203855	0.280909	0.468601	0.793031	0.294831	0.310087	0.342588	0.865629	steroid_nose_spray	1124	1123	55	1069	-0.0878264	0.10715	0.412584	0.645305	-0.080978	0.118142	0.493221	0.737235	steroid_nose_spray	7.25023	12.6727	87.1003	0.0966632	-0.0337278	-0.34892	0.727149	0.839473	NS	NS
BIOTIN.BIOSYNTHESIS.PWY	454	322	6	448	-0.468657	1.06127	0.658998	0.960203	-0.330517	1.06799	0.757121	0.948253	steroid_nose_spray	305	181	7	298	0.535532	0.906128	0.554961	0.82852	0.987512	1.01752	0.332683	0.853737	steroid_nose_spray	1124	691	55	1069	0.94506	0.360321	0.00883911	0.169127	0.980707	0.399535	0.0142608	0.400589	steroid_nose_spray	0.887861	1.21793	7.70229	0.319307	0.766232	2.39967	0.0164097	0.127843	NS	NS
PWY.6519	454	322	6	448	-0.449819	1.03213	0.663184	0.960203	-0.31972	1.03905	0.758469	0.948253	steroid_nose_spray	305	181	7	298	0.526645	0.873977	0.547244	0.82852	0.962167	0.981658	0.327912	0.853737	steroid_nose_spray	1124	691	55	1069	0.921267	0.348543	0.00832781	0.169127	0.959688	0.38645	0.0131671	0.400589	steroid_nose_spray	0.938713	1.30918	8.23164	0.308908	0.749152	2.42516	0.0153016	0.127843	NS	NS
PWY.2941	454	454	6	448	-0.103224	0.250817	0.680871	0.960203	-0.0848906	0.249174	0.73352	0.948253	steroid_nose_spray	305	305	7	298	0.0546752	0.201813	0.786642	0.896586	-0.156783	0.229456	0.495035	0.889809	steroid_nose_spray	1124	1124	55	1069	-0.0527746	0.0691457	0.445483	0.663201	-0.106447	0.0762627	0.163065	0.514561	steroid_nose_spray	15.8959	24.5529	209.156	0.0632956	-0.045418	-0.717553	0.473033	0.655324	NS	NS
PYRIDNUCSAL.PWY	454	437	6	448	0.132469	0.313395	0.672738	0.960203	0.0995324	0.307326	0.746219	0.948253	steroid_nose_spray	305	291	7	298	-0.0659533	0.363144	0.856013	0.94223	0.166198	0.389776	0.670187	0.898709	steroid_nose_spray	1124	1094	55	1069	-0.0563975	0.10287	0.58364	0.752276	-0.0949692	0.114439	0.406805	0.67616	steroid_nose_spray	10.1816	7.58301	94.4983	0.0943804	-0.0399139	-0.422904	0.672365	0.809117	NS	NS
PWY.5863	454	294	6	448	0.389711	0.964732	0.686441	0.960203	0.265718	0.975677	0.785501	0.966503	steroid_nose_spray	305	171	7	298	0.260048	0.793285	0.743285	0.882314	0.556238	0.894187	0.534439	0.893513	steroid_nose_spray	1124	652	55	1069	0.911464	0.321234	0.0046307	0.169127	0.728251	0.357204	0.0417185	0.400589	steroid_nose_spray	1.07445	1.58907	9.69076	0.284506	0.782299	2.74968	0.00596543	0.127843	NS	NS
RUMP.PWY	454	173	6	448	0.374609	0.951893	0.694112	0.960203	0.246684	0.987872	0.802939	0.968806	steroid_nose_spray	305	200	7	298	-0.809844	0.834666	0.332704	0.793031	-0.830755	0.942191	0.378727	0.865629	steroid_nose_spray	1124	835	55	1069	0.512787	0.31775	0.106852	0.352613	0.871071	0.35472	0.01422	0.400589	steroid_nose_spray	1.10363	1.4354	9.90441	0.283485	0.34796	1.22744	0.219658	0.413131	NS	NS
SER.GLYSYN.PWY	454	454	6	448	-0.0606202	0.15468	0.69532	0.960203	-0.0367497	0.159245	0.81761	0.968806	steroid_nose_spray	305	305	7	298	0.1042	0.128989	0.419838	0.793031	0.0739981	0.149129	0.620165	0.893513	steroid_nose_spray	1124	1124	55	1069	-0.0887527	0.0350759	0.0115332	0.169127	-0.0735978	0.0384367	0.0557864	0.400589	steroid_nose_spray	41.7957	60.103	812.799	0.0330644	-0.0747887	-2.26191	0.0237032	0.138903	NS	NS
COBALSYN.PWY	454	444	6	448	0.104659	0.261508	0.689204	0.960203	0.0613139	0.263838	0.816359	0.968806	steroid_nose_spray	305	304	7	298	-0.0536639	0.15238	0.724963	0.877987	0.0367033	0.169856	0.829092	0.936609	steroid_nose_spray	1124	1123	55	1069	-0.0762779	0.0512977	0.137308	0.400452	-0.068406	0.0570958	0.231146	0.555626	steroid_nose_spray	14.6228	43.0669	380.018	0.0477978	-0.0680082	-1.42283	0.154785	0.338409	NS	NS
PWY0.845	454	435	6	448	0.195417	0.462071	0.672575	0.960203	0.0801889	0.472275	0.865264	0.976762	steroid_nose_spray	305	284	7	298	1.09955	0.742655	0.139778	0.677547	1.1057	0.810282	0.173544	0.613369	steroid_nose_spray	1124	1074	55	1069	0.410835	0.243916	0.0923965	0.322795	0.52334	0.271412	0.0540915	0.400589	steroid_nose_spray	4.68363	1.81312	16.8082	0.207146	0.421124	2.03299	0.042054	0.17587	NS	NS
PWY.4242	454	454	6	448	0.093893	0.2178	0.666614	0.960203	0.0366144	0.223851	0.870158	0.976762	steroid_nose_spray	305	304	7	298	0.0662847	0.185956	0.721759	0.877987	-0.0564545	0.212148	0.790369	0.931389	steroid_nose_spray	1124	1123	55	1069	-0.00728572	0.0569511	0.898228	0.952957	0.055575	0.0635319	0.381903	0.67616	steroid_nose_spray	21.0806	28.9188	308.316	0.0528284	0.00460458	0.087161	0.930544	0.968955	NS	NS
PWY.922	454	302	6	448	0.380976	0.968411	0.694213	0.960203	0.178646	0.90797	0.844121	0.976762	steroid_nose_spray	305	183	7	298	-0.0527304	0.770806	0.945506	0.978246	0.452008	0.836931	0.589598	0.893513	steroid_nose_spray	1124	748	55	1069	0.358215	0.298354	0.230146	0.516655	0.177638	0.323787	0.583376	0.785208	steroid_nose_spray	1.0663	1.6831	11.2341	0.267419	0.310488	1.16105	0.245621	0.441495	NS	NS
PWY.6895	454	195	6	448	0.407442	1.23303	0.741226	0.962758	0.845771	1.27452	0.507332	0.917225	steroid_nose_spray	305	104	7	298	1.49363	0.982973	0.129696	0.669666	2.10357	1.09863	0.0566093	0.52781	steroid_nose_spray	1124	347	55	1069	0.392829	0.391509	0.315899	0.589674	0.0785485	0.431825	0.855696	0.945594	steroid_nose_spray	0.657736	1.03494	6.52403	0.34886	0.532652	1.52684	0.126802	0.310446	NS	NS
PANTO.PWY	454	454	6	448	0.0235809	0.0971183	0.808272	0.962758	0.065004	0.097107	0.503638	0.917225	steroid_nose_spray	305	305	7	298	-0.126192	0.101505	0.214768	0.73189	-0.119929	0.113144	0.290131	0.784736	steroid_nose_spray	1124	1124	55	1069	0.0178858	0.0264019	0.498264	0.696657	0.0107496	0.0294184	0.714883	0.886579	steroid_nose_spray	106.022	97.0561	1434.6	0.0247107	0.00971583	0.393183	0.694184	0.8266	NS	NS
TCA.GLYOX.BYPASS	454	233	6	448	0.360593	1.04731	0.730783	0.962758	0.717249	1.08538	0.509108	0.917225	steroid_nose_spray	305	130	7	298	0.758336	0.828409	0.360715	0.793031	1.40147	0.918074	0.128074	0.591501	steroid_nose_spray	1124	493	55	1069	0.697463	0.333566	0.0367601	0.212822	0.511125	0.370672	0.168208	0.516735	steroid_nose_spray	0.911692	1.45717	8.98743	0.296744	0.678229	2.28557	0.0222793	0.138903	NS	NS
GLYCOLYSIS.TCA.GLYOX.BYPASS	454	232	6	448	0.288742	1.12407	0.797399	0.962758	0.699087	1.16895	0.550151	0.917225	steroid_nose_spray	305	128	7	298	0.907795	0.906193	0.317268	0.793031	1.51516	1.00604	0.133249	0.591501	steroid_nose_spray	1124	483	55	1069	0.677107	0.363291	0.0626101	0.251968	0.501132	0.404234	0.215355	0.552945	steroid_nose_spray	0.791426	1.21775	7.57688	0.322983	0.674349	2.08787	0.0368091	0.165933	NS	NS
PWY.5723	454	217	6	448	0.264255	1.11863	0.813364	0.962758	0.746208	1.14837	0.5162	0.917225	steroid_nose_spray	305	120	7	298	0.875706	0.877109	0.318895	0.793031	1.2334	0.983713	0.211017	0.665876	steroid_nose_spray	1124	433	55	1069	0.292525	0.349646	0.402978	0.636281	0.0628758	0.385084	0.87033	0.945751	steroid_nose_spray	0.799145	1.29985	8.1798	0.31191	0.364076	1.16725	0.24311	0.439766	NS	NS
UDPNAGSYN.PWY	454	454	6	448	0.0900243	0.336944	0.789458	0.962758	0.202205	0.336905	0.548728	0.917225	steroid_nose_spray	305	305	7	298	-0.269823	0.32278	0.403862	0.793031	-0.192255	0.350604	0.583912	0.893513	steroid_nose_spray	1124	1124	55	1069	0.265677	0.10039	0.00824945	0.169127	0.255514	0.111722	0.0223883	0.400589	steroid_nose_spray	8.80815	9.59813	99.2238	0.0922021	0.20883	2.26491	0.023518	0.138903	NS	NS
PENTOSE.P.PWY	454	452	6	448	0.0840382	0.277731	0.762349	0.962758	0.175848	0.282889	0.534556	0.917225	steroid_nose_spray	305	304	7	298	-0.168456	0.302218	0.57768	0.829906	-0.179485	0.326745	0.583263	0.893513	steroid_nose_spray	1124	1123	55	1069	0.0181542	0.0840437	0.829021	0.914973	-0.0127844	0.091537	0.888952	0.952689	steroid_nose_spray	12.9643	10.9486	141.576	0.0777348	0.0109695	0.141115	0.887779	0.947855	NS	NS
PWY.5941	454	366	6	448	-0.37901	1.12096	0.735441	0.962758	-0.634453	1.14946	0.581287	0.920504	steroid_nose_spray	305	284	7	298	0.791788	0.694329	0.25505	0.769227	1.19357	0.76887	0.121771	0.591501	steroid_nose_spray	1124	1043	55	1069	-0.252169	0.267013	0.345166	0.596827	-0.219412	0.2985	0.462469	0.721096	steroid_nose_spray	0.795829	2.07429	14.0261	0.24328	-0.12998	-0.534282	0.593146	0.755755	NS	NS
PWY.6609	454	454	6	448	0.0272511	0.0940929	0.772247	0.962758	0.0480174	0.0947435	0.61257	0.934642	steroid_nose_spray	305	305	7	298	-0.015801	0.0844061	0.85163	0.94079	-0.0356691	0.0966768	0.712461	0.909488	steroid_nose_spray	1124	1124	55	1069	-0.0164037	0.0243307	0.500326	0.696657	-0.0307686	0.0269725	0.254233	0.573034	steroid_nose_spray	112.95	140.363	1689.24	0.0226889	-0.0138218	-0.609187	0.5424	0.727474	NS	NS
PWY.6703	454	454	6	448	0.0309332	0.12776	0.808802	0.962758	0.0669543	0.133174	0.615415	0.934642	steroid_nose_spray	305	305	7	298	0.00117673	0.126405	0.992579	0.995833	-0.032794	0.143661	0.81961	0.936609	steroid_nose_spray	1124	1124	55	1069	0.0345878	0.0331712	0.297311	0.584004	0.0336815	0.0370156	0.363066	0.67616	steroid_nose_spray	61.2643	62.5855	908.818	0.0311186	0.0323461	1.03945	0.298597	0.50477	NS	NS
GLYOXYLATE.BYPASS	454	252	6	448	0.257923	1.01812	0.80013	0.962758	0.507881	1.05	0.628868	0.938522	steroid_nose_spray	305	142	7	298	0.587679	0.820245	0.474264	0.793031	1.24948	0.911163	0.171444	0.613369	steroid_nose_spray	1124	571	55	1069	0.430877	0.326778	0.187586	0.461966	0.209233	0.36261	0.564047	0.785208	steroid_nose_spray	0.964722	1.48632	9.36472	0.290917	0.43648	1.50036	0.133521	0.316001	NS	NS
REDCITCYC	454	284	6	448	0.329862	0.976766	0.735745	0.962758	0.487173	0.993024	0.623983	0.938522	steroid_nose_spray	305	172	7	298	0.691725	0.802772	0.389562	0.793031	1.12997	0.893987	0.207357	0.66168	steroid_nose_spray	1124	646	55	1069	0.76366	0.329458	0.0206331	0.192085	0.62678	0.365139	0.0863488	0.400589	steroid_nose_spray	1.04814	1.55173	9.21297	0.290953	0.715721	2.45992	0.0138969	0.127843	NS	NS
PWY.7210	454	298	6	448	-0.348268	1.12922	0.757914	0.962758	-0.530102	1.16094	0.648199	0.938522	steroid_nose_spray	305	196	7	298	0.416439	0.904165	0.645436	0.863028	-0.372961	0.989527	0.706545	0.909488	steroid_nose_spray	1124	711	55	1069	-0.227899	0.354153	0.520029	0.708495	-0.205488	0.394671	0.602714	0.792457	steroid_nose_spray	0.784227	1.22322	7.97295	0.316538	-0.158385	-0.500367	0.616816	0.778559	NS	NS
PWY66.399	454	425	6	448	-0.27191	0.720708	0.706147	0.962758	-0.298728	0.744906	0.688615	0.939382	steroid_nose_spray	305	295	7	298	0.592386	0.321365	0.0663061	0.669666	0.691426	0.350884	0.0498639	0.52781	steroid_nose_spray	1124	1116	55	1069	0.171821	0.0928888	0.0646185	0.256917	0.16238	0.103487	0.116925	0.453321	steroid_nose_spray	1.92523	9.68285	115.897	0.0885596	0.197059	2.22515	0.0260709	0.138903	NS	NS
PWY.1861	454	252	6	448	-0.382034	1.18068	0.746417	0.962758	-0.473712	1.20572	0.694614	0.939382	steroid_nose_spray	305	245	7	298	-1.04403	0.905227	0.249697	0.764073	-1.17727	1.01027	0.24495	0.724644	steroid_nose_spray	1124	982	55	1069	0.223676	0.309457	0.469953	0.674281	0.650356	0.345429	0.060004	0.400589	steroid_nose_spray	0.717357	1.22035	10.4423	0.28421	0.0636158	0.223834	0.822886	0.905813	NS	NS
PWY.5686	454	454	6	448	-0.0162757	0.0563938	0.77302	0.962758	-0.0226718	0.057243	0.692276	0.939382	steroid_nose_spray	305	305	7	298	-0.0260504	0.0414905	0.5306	0.82418	-0.0401317	0.0453927	0.377495	0.865629	steroid_nose_spray	1124	1124	55	1069	-0.0144414	0.0144623	0.318227	0.589674	-0.0171913	0.0159526	0.281433	0.592052	steroid_nose_spray	314.44	580.901	4781.05	0.0132728	-0.0157311	-1.18521	0.235935	0.434665	NS	NS
PWY.7198	454	298	6	448	-0.277189	1.08569	0.798603	0.962758	-0.456224	1.11538	0.682739	0.939382	steroid_nose_spray	305	196	7	298	0.381526	0.862391	0.658517	0.864833	-0.3727	0.942952	0.692978	0.908719	steroid_nose_spray	1124	711	55	1069	-0.211845	0.337184	0.529951	0.716738	-0.200202	0.375634	0.594164	0.792457	steroid_nose_spray	0.84837	1.34459	8.79563	0.301668	-0.144283	-0.478284	0.632448	0.791256	NS	NS
NAD.BIOSYNTHESIS.II	454	427	6	448	0.190963	0.749651	0.799047	0.962758	0.24122	0.731685	0.741818	0.948253	steroid_nose_spray	305	289	7	298	0.889542	0.649343	0.171746	0.708013	0.941408	0.670567	0.161524	0.613369	steroid_nose_spray	1124	1081	55	1069	0.208239	0.221615	0.347605	0.596827	0.16339	0.244977	0.50494	0.74302	steroid_nose_spray	1.77943	2.37165	20.3611	0.20198	0.272904	1.35114	0.176651	0.367057	NS	NS
PWYG.321	454	319	6	448	-0.397254	1.0781	0.712695	0.962758	-0.359375	1.09679	0.743341	0.948253	steroid_nose_spray	305	187	7	298	0.52085	0.906198	0.565884	0.82852	0.817002	1.0263	0.42671	0.865629	steroid_nose_spray	1124	708	55	1069	0.95516	0.358686	0.00785747	0.169127	0.948046	0.399152	0.0177163	0.400589	steroid_nose_spray	0.860369	1.21774	7.77268	0.318614	0.783351	2.45862	0.0139471	0.127843	NS	NS
COLANSYN.PWY	454	389	6	448	0.253485	0.941242	0.787819	0.962758	0.333015	0.951973	0.726662	0.948253	steroid_nose_spray	305	232	7	298	0.217406	0.905575	0.810437	0.911742	0.310055	1.00146	0.757108	0.918883	steroid_nose_spray	1124	853	55	1069	0.674194	0.352394	0.0559804	0.23684	0.711409	0.392976	0.0705263	0.400589	steroid_nose_spray	1.12875	1.21941	8.05272	0.310074	0.574982	1.85434	0.0636905	0.217929	NS	NS
PWY.5188	454	453	6	448	-0.0456692	0.139706	0.743904	0.962758	-0.0325426	0.141403	0.818102	0.968806	steroid_nose_spray	305	305	7	298	-0.0843931	0.112445	0.453533	0.793031	-0.0502634	0.121872	0.680361	0.898709	steroid_nose_spray	1124	1124	55	1069	-0.0200962	0.0339135	0.553588	0.737026	-0.0099545	0.0373433	0.789854	0.92499	steroid_nose_spray	51.2355	79.089	869.47	0.031626	-0.0264929	-0.837694	0.402203	0.585772	NS	NS
PWY.7383	454	427	6	448	-0.239879	0.772201	0.756219	0.962758	-0.207875	0.796124	0.794144	0.968806	steroid_nose_spray	305	302	7	298	0.134358	0.237202	0.571548	0.829906	0.0876126	0.270601	0.74638	0.91403	steroid_nose_spray	1124	1123	55	1069	0.097048	0.0652246	0.137062	0.400452	0.182746	0.072738	0.0121388	0.400589	steroid_nose_spray	1.67702	17.7731	235.059	0.0626828	0.0974333	1.55439	0.120092	0.301824	NS	NS
ARO.PWY	454	454	6	448	0.0195432	0.0601277	0.745319	0.962758	0.0131104	0.0623238	0.833498	0.976762	steroid_nose_spray	305	305	7	298	-0.0941015	0.0493609	0.0575974	0.669666	-0.0930662	0.0539037	0.0854734	0.551692	steroid_nose_spray	1124	1124	55	1069	-0.0137274	0.0156885	0.381766	0.614551	-0.0131262	0.0172672	0.447315	0.713694	steroid_nose_spray	276.599	410.425	4062.91	0.0145096	-0.0187348	-1.2912	0.196635	0.390521	NS	NS
PWY.5840	454	258	6	448	0.431655	1.14726	0.706915	0.962758	0.197255	1.17905	0.867219	0.976762	steroid_nose_spray	305	143	7	298	0.712176	0.964416	0.46082	0.793031	0.944819	1.08592	0.385056	0.865629	steroid_nose_spray	1124	582	55	1069	0.915272	0.379829	0.0161269	0.192085	0.597662	0.421967	0.156957	0.50085	steroid_nose_spray	0.759754	1.07515	6.93143	0.337746	0.848449	2.51209	0.0120019	0.127843	NS	NS
GLYCOGENSYNTH.PWY	454	454	6	448	-0.0685254	0.250445	0.78451	0.962758	-0.0530921	0.253764	0.834385	0.976762	steroid_nose_spray	305	305	7	298	-0.13141	0.165887	0.428896	0.793031	-0.068397	0.186529	0.71415	0.909488	steroid_nose_spray	1124	1124	55	1069	0.00327012	0.0588386	0.955688	0.985553	0.0303078	0.0656575	0.644459	0.828173	steroid_nose_spray	15.9432	36.3393	288.852	0.0541424	-0.0144321	-0.266558	0.789809	0.8858	NS	NS
PHOSLIPSYN.PWY	454	432	6	448	-0.275368	0.738228	0.709319	0.962758	-0.137329	0.760276	0.85675	0.976762	steroid_nose_spray	305	267	7	298	-0.432139	0.833616	0.604571	0.841984	0.193498	0.930119	0.835362	0.936609	steroid_nose_spray	1124	1013	55	1069	0.67821	0.300934	0.0244092	0.192085	0.567105	0.336353	0.0920784	0.400589	steroid_nose_spray	1.83493	1.43902	11.0423	0.264293	0.44438	1.68139	0.0926873	0.258071	NS	NS
PWY.5837	454	305	6	448	0.239721	0.988899	0.808574	0.962758	0.161474	0.987731	0.870224	0.976762	steroid_nose_spray	305	173	7	298	0.27361	0.802286	0.733315	0.877987	0.530409	0.904948	0.558295	0.893513	steroid_nose_spray	1124	656	55	1069	0.887039	0.321245	0.00585229	0.169127	0.708898	0.356684	0.047124	0.400589	steroid_nose_spray	1.02258	1.55361	9.69009	0.285525	0.755381	2.64559	0.00815492	0.127843	NS	NS
PWY.3841	454	454	6	448	0.0321675	0.119442	0.787816	0.962758	0.0187477	0.12158	0.877531	0.976762	steroid_nose_spray	305	305	7	298	0.0548978	0.142721	0.700771	0.877987	0.0423608	0.154471	0.784122	0.930459	steroid_nose_spray	1124	1124	55	1069	0.117764	0.0438812	0.00738952	0.169127	0.0887824	0.0487752	0.0690021	0.400589	steroid_nose_spray	70.0946	49.0936	519.33	0.0395743	0.103534	2.61618	0.00889192	0.127843	NS	NS
PWY.6859	454	279	6	448	-0.316219	1.06011	0.765624	0.962758	-0.151411	1.10321	0.890906	0.980687	steroid_nose_spray	305	187	7	298	0.964038	0.926703	0.29905	0.793031	0.986451	1.06236	0.35397	0.865629	steroid_nose_spray	1124	818	55	1069	0.290885	0.36983	0.43172	0.661347	0.350976	0.41115	0.393492	0.67616	steroid_nose_spray	0.889816	1.16445	7.31132	0.326763	0.316899	0.969814	0.332139	0.532575	NS	NS
PWY.5690	454	449	6	448	0.0928566	0.325171	0.775351	0.962758	0.0279896	0.332699	0.932997	0.986894	steroid_nose_spray	305	301	7	298	0.360646	0.334937	0.28247	0.787551	0.320935	0.372861	0.390175	0.865629	steroid_nose_spray	1124	1115	55	1069	-0.0101551	0.115158	0.929746	0.97341	-0.141392	0.129489	0.275115	0.591914	steroid_nose_spray	9.45753	8.91404	75.4067	0.103264	0.0354799	0.343585	0.731159	0.840684	NS	NS
ANAGLYCOLYSIS.PWY	454	454	6	448	0.0261019	0.0969586	0.787899	0.962758	0.00906165	0.10017	0.927965	0.986894	steroid_nose_spray	305	305	7	298	0.0912568	0.107495	0.396608	0.793031	0.0405123	0.119705	0.735309	0.91403	steroid_nose_spray	1124	1124	55	1069	-0.000311389	0.0316703	0.992157	0.998207	-0.0183254	0.0348828	0.599455	0.792457	steroid_nose_spray	106.372	86.5411	997.004	0.0289896	0.00870945	0.300434	0.763846	0.871254	NS	NS
PWY.724	454	454	6	448	0.0158429	0.0570205	0.781264	0.962758	-0.0039723	0.0583551	0.945764	0.986894	steroid_nose_spray	305	305	7	298	-0.0245281	0.0365928	0.503216	0.819065	-0.0564664	0.0399128	0.158398	0.613369	steroid_nose_spray	1124	1124	55	1069	-0.0201272	0.0122354	0.100254	0.341069	-0.0272468	0.0134597	0.0431844	0.400589	steroid_nose_spray	307.566	746.806	6679.77	0.0113709	-0.0191217	-1.68164	0.0926384	0.258071	NS	NS
PWY4FS.7	454	433	6	448	-0.175356	0.730835	0.81049	0.962758	-0.0494836	0.756537	0.947882	0.986894	steroid_nose_spray	305	268	7	298	-0.366124	0.789263	0.643072	0.863028	0.184881	0.883319	0.834374	0.936609	steroid_nose_spray	1124	1013	55	1069	0.650939	0.291667	0.0258266	0.192085	0.55346	0.325473	0.0893299	0.400589	steroid_nose_spray	1.87224	1.6053	11.7551	0.25622	0.442195	1.72584	0.0843755	0.249259	NS	NS
PWY4FS.8	454	433	6	448	-0.175392	0.730775	0.810436	0.962758	-0.0498285	0.756504	0.947517	0.986894	steroid_nose_spray	305	268	7	298	-0.366124	0.789263	0.643072	0.863028	0.18488	0.883319	0.834374	0.936609	steroid_nose_spray	1124	1013	55	1069	0.65094	0.291667	0.0258265	0.192085	0.55346	0.325473	0.0893294	0.400589	steroid_nose_spray	1.87255	1.6053	11.7551	0.256217	0.442179	1.7258	0.084384	0.249259	NS	NS
PWY.7208	454	454	6	448	-0.046084	0.150169	0.75908	0.962758	0.00219558	0.155383	0.988733	0.992227	steroid_nose_spray	305	305	7	298	-0.0314926	0.135936	0.816951	0.915703	-0.102171	0.153157	0.505291	0.893513	steroid_nose_spray	1124	1124	55	1069	-0.0605422	0.0431389	0.160768	0.43259	-0.0877497	0.0481519	0.0686792	0.400589	steroid_nose_spray	44.3446	54.1169	537.356	0.0396583	-0.0570613	-1.43882	0.1502	0.338409	NS	NS
PWY.7204	454	207	6	448	0.24497	1.07258	0.819447	0.966015	0.666529	1.09986	0.544854	0.917225	steroid_nose_spray	305	113	7	298	1.22683	0.86949	0.159296	0.677547	1.77213	0.963647	0.0670415	0.532774	steroid_nose_spray	1124	429	55	1069	0.706981	0.345703	0.0410837	0.218671	0.599489	0.383224	0.118034	0.453321	steroid_nose_spray	0.869238	1.32273	8.36745	0.307737	0.734067	2.38537	0.0170619	0.127843	NS	NS
OANTIGEN.PWY	454	454	6	448	0.0476818	0.226289	0.833211	0.973086	0.102343	0.227322	0.652807	0.938522	steroid_nose_spray	305	305	7	298	-0.311306	0.208062	0.135684	0.669666	-0.30746	0.236467	0.194693	0.646307	steroid_nose_spray	1124	1124	55	1069	0.170642	0.0720648	0.018061	0.192085	0.178712	0.0802846	0.0262247	0.400589	steroid_nose_spray	19.5288	23.1002	192.554	0.0652074	0.113094	1.73437	0.0828521	0.249259	NS	NS
PWY.7254	454	246	6	448	0.204854	0.989154	0.836028	0.973086	0.431799	1.006	0.667994	0.93916	steroid_nose_spray	305	137	7	298	0.564031	0.786156	0.473656	0.793031	1.18706	0.872738	0.17494	0.613369	steroid_nose_spray	1124	528	55	1069	0.698492	0.316163	0.0273575	0.192085	0.579684	0.349174	0.0971742	0.411903	steroid_nose_spray	1.02205	1.61801	10.0041	0.281226	0.641384	2.28068	0.0225677	0.138903	NS	NS
PWY.5097	454	454	6	448	-0.012705	0.0606989	0.834304	0.973086	-0.0206576	0.061482	0.737056	0.948253	steroid_nose_spray	305	305	7	298	-0.0709989	0.0535075	0.185605	0.715328	-0.0646414	0.0583381	0.268901	0.770849	steroid_nose_spray	1124	1124	55	1069	-0.00758797	0.0158033	0.631216	0.778392	-0.00608093	0.0174068	0.726902	0.897566	steroid_nose_spray	271.418	349.278	4004.07	0.0147047	-0.0126773	-0.862127	0.388618	0.57483	NS	NS
PWY.6700	454	454	6	448	-0.0238394	0.117167	0.838867	0.973086	-0.0177584	0.119889	0.882321	0.976762	steroid_nose_spray	305	305	7	298	-0.0155891	0.124045	0.900075	0.962011	-0.0516607	0.141389	0.715121	0.909488	steroid_nose_spray	1124	1124	55	1069	0.00482507	0.0310966	0.87672	0.945483	0.0101898	0.0344743	0.76761	0.91392	steroid_nose_spray	72.843	64.989	1034.13	0.0292108	0.0019114	0.0654346	0.947828	0.968955	NS	NS
PWY.1269	454	442	6	448	0.0865599	0.446442	0.846356	0.975491	0.0191483	0.454732	0.966434	0.987292	steroid_nose_spray	305	290	7	298	0.348526	0.646179	0.590038	0.835888	0.364569	0.695111	0.600387	0.893513	steroid_nose_spray	1124	1076	55	1069	0.334089	0.225962	0.139551	0.400452	0.48624	0.251029	0.0530086	0.400589	steroid_nose_spray	5.0173	2.39494	19.5852	0.192459	0.289368	1.50353	0.132703	0.316001	NS	NS
TRPSYN.PWY	454	454	6	448	-0.0284574	0.14888	0.848504	0.975491	-0.00499188	0.155087	0.974339	0.988258	steroid_nose_spray	305	305	7	298	0.103648	0.141642	0.464896	0.793031	0.186656	0.159259	0.242253	0.724644	steroid_nose_spray	1124	1124	55	1069	-0.0452653	0.039669	0.254085	0.539597	-0.0535368	0.0447211	0.231523	0.555626	steroid_nose_spray	45.1157	49.8441	635.472	0.0370007	-0.0340654	-0.92067	0.357223	0.545746	NS	NS
SALVADEHYPOX.PWY	454	452	6	448	-0.0346585	0.184437	0.851032	0.975491	-0.00318886	0.185768	0.986313	0.992227	steroid_nose_spray	305	305	7	298	-0.106546	0.12711	0.402585	0.793031	-0.0951364	0.143817	0.508867	0.893513	steroid_nose_spray	1124	1124	55	1069	-0.0662905	0.0382257	0.0831642	0.304935	-0.0416071	0.0419977	0.322058	0.653318	steroid_nose_spray	29.397	61.8931	684.368	0.0359058	-0.0683038	-1.9023	0.0571313	0.202816	NS	NS
PWY.5659	454	453	6	448	0.0374818	0.218639	0.863964	0.986416	-0.00994157	0.227267	0.965131	0.987292	steroid_nose_spray	305	305	7	298	0.171904	0.168557	0.308632	0.793031	0.272433	0.188119	0.148757	0.60353	steroid_nose_spray	1124	1124	55	1069	0.111413	0.0493525	0.0241698	0.192085	0.124122	0.055037	0.0243186	0.400589	steroid_nose_spray	20.9192	35.1969	410.565	0.0462903	0.112661	2.4338	0.0149413	0.127843	NS	NS
PWY.6471	454	353	6	448	0.131663	1.1538	0.909201	0.995489	0.511341	1.17784	0.664428	0.938794	steroid_nose_spray	305	225	7	298	0.0571265	0.958901	0.952534	0.978246	-0.309765	1.08958	0.776405	0.930376	steroid_nose_spray	1124	917	55	1069	0.331908	0.372514	0.373123	0.611245	0.140505	0.416339	0.735822	0.900748	steroid_nose_spray	0.75117	1.08756	7.20635	0.332502	0.282239	0.848836	0.395973	0.582675	NS	NS
PWY.7328	454	224	6	448	0.132285	1.00076	0.894899	0.995489	0.38175	1.03619	0.712758	0.948253	steroid_nose_spray	305	107	7	298	1.73338	0.739661	0.0197622	0.669666	2.26754	0.841779	0.00751818	0.292794	steroid_nose_spray	1124	415	55	1069	-0.0142869	0.316005	0.963947	0.989203	-0.0826145	0.350368	0.813638	0.931747	steroid_nose_spray	0.998481	1.82783	10.0141	0.279068	0.24589	0.881109	0.378259	0.565397	NS	NS
PYRIDNUCSYN.PWY	454	453	6	448	0.0117559	0.124157	0.924609	0.995489	0.038344	0.122861	0.755139	0.948253	steroid_nose_spray	305	305	7	298	0.147474	0.103805	0.156452	0.677547	0.172388	0.116589	0.140439	0.591501	steroid_nose_spray	1124	1124	55	1069	-0.0392698	0.0292282	0.179365	0.451834	-0.0303414	0.0322195	0.346554	0.674119	steroid_nose_spray	64.8717	92.8037	1170.57	0.0274385	-0.02373	-0.864842	0.387126	0.57483	NS	NS
PWY.7282	454	436	6	448	-0.0155143	0.338023	0.963414	0.995489	-0.111158	0.346748	0.748713	0.948253	steroid_nose_spray	305	288	7	298	1.02564	0.725652	0.158582	0.677547	1.06268	0.779092	0.173732	0.613369	steroid_nose_spray	1124	1080	55	1069	0.159931	0.132044	0.226086	0.511017	0.177014	0.147655	0.230869	0.555626	steroid_nose_spray	8.75202	1.89908	57.354	0.121263	0.161527	1.33204	0.182847	0.370919	NS	NS
POLYISOPRENSYN.PWY	454	241	6	448	0.154558	0.995797	0.876727	0.995489	0.317734	1.0338	0.75874	0.948253	steroid_nose_spray	305	130	7	298	1.05519	0.80414	0.190465	0.715328	1.79792	0.903803	0.0477023	0.52781	steroid_nose_spray	1124	555	55	1069	0.500668	0.338587	0.139503	0.400452	0.356209	0.375859	0.343485	0.674119	steroid_nose_spray	1.00846	1.54645	8.72287	0.297775	0.545756	1.83278	0.0668351	0.218174	NS	NS
P441.PWY	454	449	6	448	-0.0155409	0.260975	0.952542	0.995489	-0.0875071	0.268585	0.744745	0.948253	steroid_nose_spray	305	300	7	298	0.300861	0.225812	0.183783	0.715328	0.212872	0.251	0.397169	0.865629	steroid_nose_spray	1124	1117	55	1069	0.0423987	0.0789005	0.591121	0.752276	0.0110428	0.0876375	0.899751	0.953137	steroid_nose_spray	14.6826	19.6113	160.635	0.0716245	0.0640377	0.894075	0.371282	0.560872	NS	NS
PWY.5005	454	354	6	448	0.144276	0.999793	0.885326	0.995489	0.308021	1.02799	0.764612	0.948253	steroid_nose_spray	305	200	7	298	1.17127	0.964683	0.225651	0.73189	1.39579	1.07605	0.195713	0.646307	steroid_nose_spray	1124	720	55	1069	0.350537	0.39034	0.369363	0.611245	0.13471	0.436936	0.757908	0.912059	steroid_nose_spray	1.00041	1.07456	6.56318	0.340243	0.428746	1.26012	0.207627	0.397287	NS	NS
PWY.4041	454	247	6	448	0.104514	1.02749	0.919027	0.995489	0.319432	1.05265	0.761701	0.948253	steroid_nose_spray	305	131	7	298	0.903618	0.769551	0.241246	0.7549	1.04401	0.866032	0.229085	0.699571	steroid_nose_spray	1124	508	55	1069	0.289247	0.320154	0.366475	0.611245	0.106686	0.355898	0.764415	0.91392	steroid_nose_spray	0.947201	1.68859	9.75625	0.284072	0.358843	1.26321	0.206513	0.397287	NS	NS
PWY.561	454	202	6	448	0.022025	0.973629	0.981962	0.995489	0.276707	1.01911	0.786134	0.966503	steroid_nose_spray	305	109	7	298	1.05601	0.806995	0.191689	0.715328	1.68183	0.886153	0.0588003	0.52781	steroid_nose_spray	1124	417	55	1069	0.672662	0.332745	0.0434603	0.220042	0.466706	0.369144	0.206399	0.552945	steroid_nose_spray	1.0549	1.53553	9.03188	0.293328	0.664254	2.26454	0.0235408	0.138903	NS	NS
PWY.5989	454	440	6	448	0.0327269	0.410512	0.936496	0.995489	-0.0980132	0.427327	0.818709	0.968806	steroid_nose_spray	305	299	7	298	0.275616	0.295381	0.351561	0.793031	0.472826	0.321524	0.142654	0.591501	steroid_nose_spray	1124	1115	55	1069	0.0650298	0.0878109	0.459116	0.671077	0.131407	0.0973772	0.177481	0.528992	steroid_nose_spray	5.934	11.4614	129.689	0.082455	0.0801363	0.971879	0.331111	0.532575	NS	NS
PWY.6385	454	454	6	448	-0.00950983	0.123265	0.938541	0.995489	-0.0315008	0.125857	0.802495	0.968806	steroid_nose_spray	305	305	7	298	0.075643	0.118679	0.524383	0.819944	-0.00609236	0.130466	0.962791	0.983801	steroid_nose_spray	1124	1123	55	1069	-0.0437829	0.0312321	0.161238	0.43259	-0.0290683	0.034593	0.400932	0.67616	steroid_nose_spray	65.814	70.9992	1025.18	0.0293359	-0.0345446	-1.17756	0.238973	0.435054	NS	NS
PWY.6531	454	310	6	448	-0.141143	1.03719	0.891819	0.995489	-0.263522	1.07281	0.80609	0.968806	steroid_nose_spray	305	197	7	298	0.42287	0.820332	0.606595	0.841984	0.44879	0.920008	0.626088	0.893513	steroid_nose_spray	1124	747	55	1069	0.269452	0.305388	0.37779	0.613769	0.313623	0.341468	0.358586	0.67616	steroid_nose_spray	0.929566	1.48601	10.7225	0.275889	0.257754	0.934266	0.350167	0.545746	NS	NS
PWY0.1297	454	454	6	448	-0.0414332	0.391735	0.915814	0.995489	0.066463	0.386425	0.863529	0.976762	steroid_nose_spray	305	304	7	298	-0.554154	0.321319	0.0856356	0.669666	-0.557547	0.353947	0.116406	0.591501	steroid_nose_spray	1124	1124	55	1069	0.121778	0.110544	0.270863	0.554041	0.0872634	0.120667	0.469728	0.721096	steroid_nose_spray	6.51653	9.68562	81.8327	0.100997	0.0441486	0.437127	0.662019	0.803477	NS	NS
PWY.7209	454	322	6	448	-0.0176977	1.12398	0.987445	0.995489	-0.188267	1.14704	0.86971	0.976762	steroid_nose_spray	305	240	7	298	-1.07737	0.962612	0.26395	0.769227	-0.652121	1.04477	0.53305	0.893513	steroid_nose_spray	1124	965	55	1069	-0.0520805	0.32522	0.8728	0.945483	0.180837	0.357007	0.612584	0.801723	steroid_nose_spray	0.791558	1.07919	9.45464	0.297149	-0.147376	-0.495969	0.619916	0.77901	NS	NS
PWY.7560	454	449	6	448	0.0084819	0.417148	0.983787	0.995489	0.072202	0.412534	0.861154	0.976762	steroid_nose_spray	305	299	7	298	0.134868	0.427776	0.752777	0.885961	0.0637508	0.470242	0.892267	0.963512	steroid_nose_spray	1124	1118	55	1069	0.126212	0.122389	0.302654	0.585321	0.0788769	0.134872	0.558788	0.785208	steroid_nose_spray	5.74671	5.4647	66.7603	0.113248	0.118142	1.04321	0.296851	0.50477	NS	NS
POLYAMSYN.PWY	454	451	6	448	-0.00365173	0.282697	0.9897	0.995489	-0.0520845	0.291526	0.858296	0.976762	steroid_nose_spray	305	302	7	298	0.0695865	0.224134	0.756428	0.886847	0.00485251	0.249646	0.984507	0.991489	steroid_nose_spray	1124	1119	55	1069	-0.0287697	0.0741205	0.697982	0.813902	0.0563755	0.0816998	0.490325	0.737235	steroid_nose_spray	12.5129	19.906	182.022	0.0682883	-0.0181739	-0.266134	0.790136	0.8858	NS	NS
PWY.6270	454	449	6	448	0.0040446	0.406029	0.992057	0.995489	0.0661064	0.401978	0.86946	0.976762	steroid_nose_spray	305	299	7	298	0.127934	0.420155	0.76097	0.888767	0.0572787	0.462221	0.901475	0.966109	steroid_nose_spray	1124	1118	55	1069	0.120884	0.119308	0.311185	0.589674	0.0747898	0.131582	0.56989	0.785208	steroid_nose_spray	6.06576	5.66474	70.252	0.110443	0.112726	1.02067	0.307412	0.513558	NS	NS
PWY.5367	454	400	6	448	-0.0315813	1.06008	0.976247	0.995489	0.159493	1.09152	0.883901	0.976762	steroid_nose_spray	305	296	7	298	-0.112774	0.3847	0.769623	0.893002	-0.134941	0.422836	0.749891	0.91403	steroid_nose_spray	1124	1107	55	1069	0.10499	0.128093	0.412604	0.645305	0.03917	0.144424	0.786279	0.92499	steroid_nose_spray	0.889861	6.75702	60.9462	0.120742	0.0817663	0.677196	0.498281	0.683632	NS	NS
PWY.7234	454	454	6	448	-0.0042011	0.269197	0.987556	0.995489	0.0418478	0.277779	0.880328	0.976762	steroid_nose_spray	305	305	7	298	-0.0648355	0.231033	0.779188	0.893002	-0.0642512	0.246184	0.794306	0.932161	steroid_nose_spray	1124	1124	55	1069	-0.0375634	0.0727434	0.60569	0.754256	-0.0685495	0.0807073	0.395871	0.67616	steroid_nose_spray	13.7993	18.735	188.979	0.0671894	-0.0377916	-0.562465	0.573799	0.746506	NS	NS
PWY66.409	454	448	6	448	-0.0370301	0.297097	0.900867	0.995489	-0.0343681	0.294364	0.907116	0.981094	steroid_nose_spray	305	304	7	298	-0.652124	0.265133	0.0144805	0.669666	-0.522821	0.292935	0.0754564	0.532774	steroid_nose_spray	1124	1120	55	1069	0.110701	0.0797235	0.165249	0.435535	0.10542	0.0870153	0.22597	0.555626	steroid_nose_spray	11.3293	14.2257	157.336	0.0739442	0.0422151	0.570905	0.568064	0.746506	NS	NS
NONMEVIPP.PWY	454	454	6	448	0.00332283	0.0748002	0.964588	0.995489	0.00908225	0.0744262	0.902938	0.981094	steroid_nose_spray	305	305	7	298	-0.086827	0.0522447	0.0976186	0.669666	-0.0878274	0.0571296	0.12546	0.591501	steroid_nose_spray	1124	1124	55	1069	-0.0284352	0.0175808	0.106075	0.352613	-0.0283879	0.0191093	0.137692	0.483114	steroid_nose_spray	178.729	366.366	3235.38	0.016264	-0.0325925	-2.00397	0.0450733	0.180293	NS	NS
X1CMET2.PWY	454	454	6	448	0.00353554	0.119657	0.976442	0.995489	-0.0141521	0.123122	0.908548	0.981094	steroid_nose_spray	305	305	7	298	0.0592666	0.126512	0.639796	0.863028	0.0568576	0.137723	0.68006	0.898709	steroid_nose_spray	1124	1124	55	1069	0.0781823	0.0367388	0.0335511	0.205253	0.0469503	0.0409443	0.251767	0.572015	steroid_nose_spray	69.8426	62.4792	740.885	0.0338409	0.0708583	2.09387	0.0362717	0.165933	NS	NS
PWY.6628	454	393	6	448	-0.0352849	0.995163	0.971732	0.995489	0.118046	1.00481	0.906539	0.981094	steroid_nose_spray	305	242	7	298	-0.114505	0.943594	0.903495	0.962011	0.332794	1.03603	0.748298	0.91403	steroid_nose_spray	1124	907	55	1069	0.120017	0.352357	0.733459	0.848815	-0.0473662	0.387739	0.902795	0.953137	steroid_nose_spray	1.00975	1.12313	8.05444	0.313307	0.0787685	0.25141	0.801497	0.889161	NS	NS
NONOXIPENT.PWY	454	454	6	448	0.00935704	0.115918	0.935701	0.995489	-0.0154133	0.1181	0.896229	0.981094	steroid_nose_spray	305	305	7	298	0.00653421	0.109998	0.952671	0.978246	0.0179097	0.125014	0.886193	0.960606	steroid_nose_spray	1124	1124	55	1069	-0.0753594	0.031647	0.0174217	0.192085	-0.0517163	0.0348215	0.13779	0.483114	steroid_nose_spray	74.4221	82.6475	998.467	0.0294177	-0.064046	-2.17713	0.0294711	0.148985	NS	NS
GLUDEG.I.PWY	454	344	6	448	0.0814184	0.891333	0.927261	0.995489	-0.0696659	0.922747	0.939856	0.986894	steroid_nose_spray	305	244	7	298	1.58182	0.71581	0.0278772	0.669666	1.63829	0.813856	0.0451296	0.52781	steroid_nose_spray	1124	956	55	1069	0.174174	0.266986	0.514296	0.707641	0.156151	0.297472	0.599742	0.792457	steroid_nose_spray	1.25869	1.95166	14.0289	0.240847	0.326761	1.35672	0.174871	0.367057	NS	NS
PWY.6277	454	454	6	448	-0.00304082	0.062122	0.960983	0.995489	-0.00349027	0.0626754	0.955619	0.986894	steroid_nose_spray	305	305	7	298	-0.0534013	0.0422972	0.207799	0.73189	-0.0728254	0.0460798	0.11528	0.591501	steroid_nose_spray	1124	1124	55	1069	-0.0310712	0.0137221	0.0237471	0.192085	-0.0306552	0.0151642	0.0434714	0.400589	steroid_nose_spray	259.125	558.956	5310.76	0.0127735	-0.0319226	-2.49912	0.0124502	0.127843	NS	NS
PWY0.1261	454	384	6	448	0.031937	1.01636	0.974947	0.995489	-0.0606951	1.03461	0.953249	0.986894	steroid_nose_spray	305	208	7	298	1.3223	1.04609	0.207203	0.73189	1.7057	1.14264	0.13669	0.591501	steroid_nose_spray	1124	779	55	1069	0.825309	0.417575	0.0483517	0.226837	0.908042	0.466663	0.0519367	0.400589	steroid_nose_spray	0.968073	0.913829	5.73496	0.362336	0.7841	2.16401	0.0304634	0.149166	NS	NS
PWY.6969	454	432	6	448	0.043055	0.334788	0.897734	0.995489	0.0236376	0.342644	0.945038	0.986894	steroid_nose_spray	305	295	7	298	0.31161	0.358189	0.385048	0.793031	0.342007	0.395696	0.388229	0.865629	steroid_nose_spray	1124	1101	55	1069	-0.0841226	0.117005	0.472315	0.674736	-0.152195	0.131434	0.247143	0.572015	steroid_nose_spray	8.92198	7.79426	73.0454	0.105549	-0.0371191	-0.351676	0.725082	0.839473	NS	NS
PWY.7539	454	435	6	448	-0.00551619	0.352693	0.987529	0.995489	-0.0226822	0.363175	0.950234	0.986894	steroid_nose_spray	305	300	7	298	0.272371	0.25947	0.29473	0.793031	0.0433431	0.285303	0.879372	0.956864	steroid_nose_spray	1124	1111	55	1069	-0.139191	0.0852971	0.103005	0.346854	-0.142004	0.0945725	0.133518	0.483114	steroid_nose_spray	8.03907	14.8533	137.446	0.0789735	-0.0943623	-1.19486	0.232142	0.430904	NS	NS
PWY.1042	454	454	6	448	-0.00745435	0.109115	0.945565	0.995489	0.00695412	0.108543	0.948949	0.986894	steroid_nose_spray	305	305	7	298	-0.00616945	0.0908991	0.945934	0.978246	-0.0332154	0.102575	0.746337	0.91403	steroid_nose_spray	1124	1124	55	1069	-0.0559592	0.0269629	0.0381783	0.21354	-0.0499896	0.029585	0.0913784	0.400589	steroid_nose_spray	83.991	121.027	1375.51	0.0251535	-0.049569	-1.97066	0.0487625	0.187143	NS	NS
PWY.5505	454	230	6	448	0.0780417	0.973784	0.93616	0.995489	-0.0889269	0.997647	0.929018	0.986894	steroid_nose_spray	305	159	7	298	-0.00377524	0.79216	0.996201	0.996201	0.268246	0.892417	0.763969	0.923264	steroid_nose_spray	1124	608	55	1069	0.667771	0.32532	0.0403384	0.218224	0.542028	0.36421	0.136984	0.483114	steroid_nose_spray	1.05457	1.59358	9.44881	0.287516	0.527895	1.83606	0.0663493	0.218174	NS	NS
PEPTIDOGLYCANSYN.PWY	454	454	6	448	0.00512811	0.0529312	0.922864	0.995489	0.00260884	0.0532771	0.96097	0.987292	steroid_nose_spray	305	305	7	298	-0.0671391	0.0403196	0.0969812	0.669666	-0.0729904	0.0441422	0.0994785	0.588581	steroid_nose_spray	1124	1124	55	1069	-0.0254625	0.0134468	0.0585429	0.244546	-0.0262996	0.0147301	0.0744759	0.400589	steroid_nose_spray	356.925	615.13	5530.47	0.0124011	-0.0277259	-2.23577	0.0253669	0.138903	NS	NS
PWY.5899	454	305	6	448	0.102418	1.12661	0.927607	0.995489	-0.0415798	1.12805	0.970615	0.98801	steroid_nose_spray	305	173	7	298	0.215733	0.962626	0.822827	0.918923	0.574653	1.08368	0.596362	0.893513	steroid_nose_spray	1124	656	55	1069	1.04247	0.379175	0.00606821	0.169127	0.841202	0.421687	0.0463114	0.400589	steroid_nose_spray	0.787863	1.07916	6.95537	0.336672	0.857397	2.54669	0.0108752	0.127843	NS	NS
PWY.7219	454	454	6	448	-0.00423057	0.055126	0.938863	0.995489	-0.00153202	0.0555447	0.97801	0.988451	steroid_nose_spray	305	305	7	298	-0.0259493	0.0398368	0.515323	0.819944	-0.0324427	0.0443886	0.46554	0.884979	steroid_nose_spray	1124	1124	55	1069	-0.016282	0.0137362	0.236138	0.52299	-0.0178813	0.0149736	0.232668	0.555626	steroid_nose_spray	329.069	630.133	5299.92	0.0126399	-0.0166216	-1.31501	0.188505	0.379685	NS	NS
TCA	454	436	6	448	0.0290202	0.338076	0.931635	0.995489	-0.00242551	0.349134	0.994461	0.994461	steroid_nose_spray	305	298	7	298	0.231494	0.357875	0.518234	0.819944	0.277105	0.394541	0.483098	0.889809	steroid_nose_spray	1124	1106	55	1069	-0.0481944	0.114728	0.674513	0.809416	-0.142918	0.129169	0.26879	0.587203	steroid_nose_spray	8.74927	7.80798	75.9733	0.103958	-0.0172925	-0.166341	0.867889	0.933638	NS	NS
PWY.5695	454	454	6	448	0.000127592	0.132641	0.999233	0.999233	-0.0343109	0.13533	0.799986	0.968806	steroid_nose_spray	305	305	7	298	0.274651	0.128454	0.0333258	0.669666	0.257502	0.140407	0.0677931	0.532774	steroid_nose_spray	1124	1124	55	1069	-0.0812008	0.0375044	0.0305914	0.200597	-0.0871145	0.0415771	0.0363824	0.400589	steroid_nose_spray	56.8387	60.6042	710.946	0.0347442	-0.0495868	-1.42719	0.153524	0.338409	NS	NS
[truncated: 12 more columns]
