# Supplementary material for: Impact of commonly used drugs on the composition and metabolic function of the gut microbiota
Source: Nat Commun. 2020 Jan 17;11:362. doi: 10.1038/s41467-019-14177-z (PMC6969170; doi:10.1038/s41467-019-14177-z)
Supplement: Supplementary file 44 — Supplementary Data 42 [file 41467_2019_14177_MOESM44_ESM.xlsx]

## Sheet: Sheet1
Supplementary table 42 - Summary statistics taxa & pathways vs thiazide diuretics
Univariate (lm= taxa or pathways~Age+Sex+BMI+drug X) & multivariate (lm= taxa or pathways~Age+Sex+BMI+all drugs) & results from univariate meta-analysis & results from multivariate meta analysis
Taxa
Taxa	N.IBD	non-zeros.IBD	Users.IBD	Non-users.IBD	Coef.IBD_univariate	SE.IBD_univariate	Pval.IBD_univariate	Qval.IBD_univariate	coeff.correcting.all.IBD_multivariate	SE.correcting_all.IBD_multivariate	pval.correcting.all.IBD_multivariate	qval.correcting.all.IBD_multivariate	drug.IBD	N.MIBS	non-zeros.MIBS	Users.MIBS	Non-users.MIBS	Coef.MIBS_univariate	SE.MIBS_univariate	Pval.MIBS_univariate	Qval.MIBS_univariate	coeff.correcting.all.MIBS_multivariate	SE.correcting_all.MIBS_multivariate	pval.correcting.all.MIBS_multivariate	qval.correcting.all.MIBS_multivariate	drug.MIBS	N.LLD	non-zeros.LLD	Users.LLD	Non-users.LLD	Coef.LLD_univariate	SE.LLD_univariate	Pval.LLD_univariate	Qval.LLD_univariate	coeff.correcting.all.LLD_multivariate	SE.correcting_all.LLD_multivariate	pval.correcting.all.LLD_multivariate	qval.correcting.all.LLD_multivariate	drug.LLD	inverse_var.ibd_univariate	inverse_var.mibs_univariate	inverse_var.lld_univariate	se_univariate	beta_univariate	Z_univariate	P_univariate	FDR_univariate	Het.Q_univariate	Het.I2_univariate
k__Bacteria.p__Firmicutes.c__Bacilli.o__Lactobacillales.f__Lactobacillaceae.g__Lactobacillus	454	270	17	437	-0.0158161	0.0130902	0.227676	0.935242	-0.0380321	0.0161662	0.0191893	0.465225	thiazide_diuretic	305	158	17	288	-0.00319698	0.00712492	0.653997	0.921115	-0.00118401	0.00889674	0.894238	0.995406	thiazide_diuretic	1124	630	43	1081	0.017234	0.00574381	0.00275746	0.44123	0.0229235	0.00683879	0.000831191	0.133822	thiazide_diuretic	5835.88	19698.8	30311	0.00423161	0.00657353	1.55343	0.120319	0.63768	NS	NS
k__Bacteria.p__Firmicutes.c__Bacilli.o__Lactobacillales.f__Lactobacillaceae	454	274	17	437	-0.0150818	0.013446	0.262687	0.935242	-0.0366552	0.0167082	0.028896	0.465225	thiazide_diuretic	305	159	17	288	-0.00324665	0.00752424	0.666445	0.921115	-0.00271392	0.00948471	0.775016	0.989157	thiazide_diuretic	1124	637	43	1081	0.0144137	0.00578453	0.01286	0.492966	0.0187265	0.00692892	0.00699074	0.37517	thiazide_diuretic	5531.16	17663.4	29885.8	0.00434043	0.00546335	1.25871	0.208135	0.657054	NS	NS
k__Bacteria.p__Firmicutes.c__Bacilli.o__Lactobacillales.f__Lactobacillaceae.g__Lactobacillus.s__Lactobacillus_sakei.t__Lactobacillus_sakei_unclassified	454	86	17	437	0.00236707	0.00743632	0.7504	0.993987	0.00501662	0.00941986	0.594637	0.879436	thiazide_diuretic	305	56	17	288	0.0164565	0.00560885	0.00360593	0.228375	0.0150963	0.00659365	0.022839	0.601674	thiazide_diuretic	1124	206	43	1081	0.00385163	0.00213338	0.0712801	0.712801	0.00724662	0.00255955	0.00472363	0.37517	thiazide_diuretic	18083.5	31787.2	219716	0.00192597	0.0052383	2.71982	0.00653183	0.180581	NS	NS
k__Bacteria.p__Actinobacteria.c__Actinobacteria.o__Coriobacteriales.f__Coriobacteriaceae	454	436	17	437	0.000653032	0.0224801	0.976838	0.994975	0.0210088	0.0274309	0.444202	0.84137	thiazide_diuretic	305	305	17	288	0.00680607	0.0208341	0.744142	0.921115	0.00178603	0.0270128	0.947335	0.99685	thiazide_diuretic	1124	1123	43	1081	0.0329989	0.0117478	0.00505718	0.44123	0.0348897	0.0140926	0.0134488	0.433051	thiazide_diuretic	1978.81	2303.82	7245.79	0.00931354	0.0222125	2.38497	0.0170807	0.274998	NS	NS
k__Bacteria.p__Bacteroidetes.c__Bacteroidia.o__Bacteroidales.f__Bacteroidaceae.g__Bacteroides.s__Bacteroides_caccae.t__Bacteroides_caccae_unclassified	454	202	17	437	-0.000402165	0.0125088	0.974367	0.994975	-0.00773766	0.0153477	0.614438	0.88539	thiazide_diuretic	305	177	17	288	0.00893909	0.00974985	0.359978	0.897294	0.0115686	0.0128657	0.36939	0.989157	thiazide_diuretic	1124	778	43	1081	-0.0122347	0.00610786	0.0454113	0.712801	-0.0186735	0.00734169	0.0111163	0.433051	thiazide_diuretic	6390.97	10519.7	26805.3	0.00478277	-0.00540963	-1.13107	0.258027	0.697323	NS	NS
k__Bacteria.p__Firmicutes.c__Bacilli.o__Lactobacillales.f__Streptococcaceae.g__Streptococcus.s__Streptococcus_anginosus.t__Streptococcus_anginosus_unclassified	454	121	17	437	0.0108853	0.00626701	0.083103	0.800539	0.00998484	0.00747879	0.182613	0.716578	thiazide_diuretic	305	60	17	288	-0.00255836	0.00423562	0.546296	0.921115	-0.00986252	0.00532572	0.0651613	0.931346	thiazide_diuretic	1124	268	43	1081	0.00162423	0.000608668	0.00773881	0.44123	0.00101018	0.00073392	0.169004	0.721681	thiazide_diuretic	25461.3	55739.9	2.69922e+06	0.000599714	0.00162518	2.70993	0.00672971	0.180581	NS	NS
k__Bacteria.p__Actinobacteria.c__Actinobacteria.o__Coriobacteriales.f__Coriobacteriaceae.g__Collinsella	454	342	17	437	0.01324	0.0272094	0.626787	0.993987	0.0313911	0.032995	0.341986	0.767238	thiazide_diuretic	305	278	17	288	0.015271	0.0264042	0.563463	0.921115	0.0190244	0.03509	0.588168	0.989157	thiazide_diuretic	1124	1052	43	1081	0.0316948	0.0138255	0.0220625	0.634296	0.0336228	0.0164699	0.0414476	0.721681	thiazide_diuretic	1350.71	1434.34	5231.66	0.0111687	0.0256469	2.29632	0.0216575	0.316987	NS	NS
k__Bacteria.p__Bacteroidetes.c__Bacteroidia.o__Bacteroidales.f__Rikenellaceae.g__Alistipes	454	362	17	437	-0.00579961	0.0218096	0.790427	0.993987	-0.00426137	0.0269587	0.874482	0.984557	thiazide_diuretic	305	269	17	288	-0.01197	0.0182819	0.513138	0.921115	-0.0255506	0.0234437	0.276773	0.944815	thiazide_diuretic	1124	1073	43	1081	-0.0207622	0.0101205	0.0404522	0.712801	-0.0216392	0.0120469	0.0727369	0.721681	thiazide_diuretic	2102.34	2991.98	9763.24	0.00820401	-0.0168745	-2.05686	0.0397001	0.386625	NS	NS
k__Bacteria.p__Firmicutes.c__Clostridia.o__Clostridiales.f__Lachnospiraceae.g__Roseburia.s__Roseburia_unclassified	454	140	17	437	0.00439679	0.00515484	0.394189	0.976522	0.00508599	0.00651506	0.43551	0.834727	thiazide_diuretic	305	100	17	288	0.00649683	0.00629643	0.303001	0.897294	0.00756534	0.00855198	0.377173	0.989157	thiazide_diuretic	1124	332	43	1081	0.00678105	0.00336816	0.0443318	0.712801	0.00452745	0.00403218	0.261769	0.721681	thiazide_diuretic	37633.1	25223.9	88148.6	0.00257338	0.00613938	2.38573	0.0170454	0.274998	NS	NS
k__Bacteria.p__Firmicutes.c__Clostridia.o__Clostridiales.f__Ruminococcaceae.g__Subdoligranulum.s__Subdoligranulum_unclassified	454	426	17	437	-0.0125145	0.029084	0.667199	0.993987	-0.0229994	0.0351044	0.512737	0.879436	thiazide_diuretic	305	305	17	288	-0.0253382	0.0273865	0.355608	0.897294	-0.018799	0.0359468	0.601438	0.989157	thiazide_diuretic	1124	1122	43	1081	-0.0281049	0.0154718	0.0695583	0.712801	-0.03653	0.0184012	0.0473773	0.721681	thiazide_diuretic	1182.2	1333.3	4177.5	0.0122233	-0.0248	-2.02891	0.0424678	0.386625	NS	NS
k__Bacteria.p__Firmicutes.c__Clostridia.o__Clostridiales.f__Lachnospiraceae.g__Blautia.s__Ruminococcus_gnavus.t__Ruminococcus_gnavus_unclassified	454	314	17	437	0.0027185	0.0207081	0.895622	0.994975	0.013513	0.0257723	0.600378	0.879436	thiazide_diuretic	305	158	17	288	0.00377076	0.00782799	0.630405	0.921115	0.00444128	0.0103948	0.669577	0.989157	thiazide_diuretic	1124	434	43	1081	0.00432206	0.00224716	0.0547222	0.712801	0.00551546	0.00281146	0.0500798	0.721681	thiazide_diuretic	2331.94	16319.2	198031	0.00214827	0.00426328	1.98452	0.0471977	0.386625	NS	NS
k__Bacteria.p__Actinobacteria.c__Actinobacteria.o__Coriobacteriales.f__Coriobacteriaceae.g__Eggerthella	454	340	17	437	-0.0108978	0.0122825	0.37543	0.976522	-0.00179523	0.0147676	0.903305	0.987906	thiazide_diuretic	305	231	17	288	-0.00436384	0.0104721	0.677193	0.921115	-0.00949742	0.0140429	0.499441	0.989157	thiazide_diuretic	1124	733	43	1081	0.00796863	0.0040602	0.0499444	0.712801	0.00780062	0.00485735	0.108588	0.721681	thiazide_diuretic	6628.62	9118.67	60660.4	0.00361769	0.00486012	1.34343	0.179132	0.657054	NS	NS
k__Bacteria.p__Actinobacteria.c__Actinobacteria.o__Coriobacteriales.f__Coriobacteriaceae.g__Eggerthella.s__Eggerthella_unclassified	454	329	17	437	-0.0100047	0.0114111	0.381108	0.976522	7.63897e-05	0.0137019	0.995555	0.995555	thiazide_diuretic	305	216	17	288	-0.00246547	0.00912531	0.787212	0.929008	-0.00615258	0.0122745	0.616623	0.989157	thiazide_diuretic	1124	663	43	1081	0.00771878	0.00368469	0.0364168	0.712801	0.00704716	0.00441001	0.110345	0.721681	thiazide_diuretic	7679.65	12008.9	73654.2	0.0032731	0.00495035	1.51243	0.130423	0.63768	NS	NS
k__Bacteria.p__Firmicutes.c__Clostridia.o__Clostridiales.f__Lachnospiraceae.g__Anaerostipes.s__Anaerostipes_hadrus.t__GCF_000332875	454	345	17	437	-0.00786806	0.00770407	0.307688	0.976522	-0.0111454	0.00926087	0.22951	0.719592	thiazide_diuretic	305	282	17	288	0.0073616	0.00738426	0.319635	0.897294	0.0261152	0.0100246	0.00972615	0.313182	thiazide_diuretic	1124	1061	43	1081	0.00824868	0.00486117	0.0900068	0.736181	0.0104507	0.0057876	0.0712464	0.721681	thiazide_diuretic	16848.4	18339.4	42317.3	0.00359199	0.00453525	1.2626	0.206732	0.657054	NS	NS
k__Bacteria.p__Firmicutes.c__Clostridia.o__Clostridiales.f__Lachnospiraceae.g__Anaerostipes	454	392	17	437	0.00135592	0.00796911	0.864974	0.993987	0.00111247	0.00963485	0.908137	0.987906	thiazide_diuretic	305	293	17	288	0.0057952	0.00738365	0.433175	0.921115	0.0225809	0.0100946	0.0261597	0.601674	thiazide_diuretic	1124	1074	43	1081	0.00744282	0.00486358	0.126225	0.736181	0.0094205	0.0058024	0.104768	0.721681	thiazide_diuretic	15746.3	18342.5	42275.4	0.00361872	0.00579195	1.60055	0.109476	0.607783	NS	NS
k__Bacteria.p__Bacteroidetes.c__Bacteroidia.o__Bacteroidales.f__Porphyromonadaceae	454	386	17	437	0.00065095	0.020816	0.975067	0.994975	0.0339698	0.0247036	0.169877	0.716578	thiazide_diuretic	305	274	17	288	-0.0127064	0.014028	0.365787	0.897294	-0.0286972	0.0183469	0.119001	0.931346	thiazide_diuretic	1124	1071	43	1081	-0.0150879	0.00870062	0.0831735	0.736181	-0.0165742	0.0103567	0.109819	0.721681	thiazide_diuretic	2307.84	5081.7	13209.9	0.00696743	-0.0127371	-1.8281	0.0675352	0.418199	NS	NS
k__Bacteria.p__Bacteroidetes.c__Bacteroidia.o__Bacteroidales.f__Porphyromonadaceae.g__Parabacteroides.s__Parabacteroides_distasonis.t__Parabacteroides_distasonis_unclassified	454	257	17	437	-0.00660722	0.00797153	0.407651	0.976522	-0.000184249	0.00987515	0.985124	0.995555	thiazide_diuretic	305	195	17	288	-0.00422843	0.00593516	0.476765	0.921115	-0.0128777	0.00776036	0.0982506	0.931346	thiazide_diuretic	1124	791	43	1081	-0.00481911	0.00310886	0.121403	0.736181	-0.00519289	0.00371353	0.162298	0.721681	thiazide_diuretic	15736.8	28388	103466	0.00260298	-0.00489616	-1.88098	0.0599744	0.394104	NS	NS
k__Bacteria	454	454	17	437	0.0407029	0.0266196	0.126973	0.846483	0.070394	0.031968	0.0282388	0.465225	thiazide_diuretic	305	305	17	288	0.0333571	0.023549	0.157685	0.897294	0.0115476	0.0307716	0.707767	0.989157	thiazide_diuretic	1124	1124	43	1081	0.0310606	0.0199219	0.119253	0.736181	0.0359953	0.0236695	0.128618	0.721681	thiazide_diuretic	1411.22	1803.25	2519.63	0.0132059	0.0341559	2.58641	0.00969801	0.195173	NS	NS
k__Bacteria.p__Firmicutes.c__Clostridia.o__Clostridiales.f__Ruminococcaceae.g__Subdoligranulum	454	426	17	437	-0.0129193	0.0292366	0.658788	0.993987	-0.0233023	0.0352165	0.508556	0.879436	thiazide_diuretic	305	305	17	288	-0.024103	0.0273898	0.379572	0.91087	-0.0176928	0.0359548	0.62307	0.989157	thiazide_diuretic	1124	1122	43	1081	-0.0262288	0.015488	0.0906424	0.736181	-0.0354553	0.0184225	0.0545475	0.721681	thiazide_diuretic	1169.89	1332.98	4168.76	0.0122429	-0.0234702	-1.91705	0.0552322	0.386625	NS	NS
k__Bacteria.p__Bacteroidetes.c__Bacteroidia.o__Bacteroidales.f__Bacteroidaceae.g__Bacteroides.s__Bacteroides_dorei.t__Bacteroides_dorei_unclassified	454	257	17	437	-0.0264128	0.0156548	0.0923009	0.800539	-0.0498988	0.0193698	0.0103667	0.465225	thiazide_diuretic	305	187	17	288	0.00755866	0.0112929	0.503815	0.921115	-0.00843139	0.0148617	0.57099	0.989157	thiazide_diuretic	1124	808	43	1081	-0.0104224	0.00689669	0.131021	0.736181	-0.0093003	0.00819756	0.256833	0.721681	thiazide_diuretic	4080.44	7841.38	21024.1	0.00550933	-0.00812322	-1.47445	0.140361	0.64173	NS	NS
k__Bacteria.p__Actinobacteria.c__Actinobacteria.o__Coriobacteriales.f__Coriobacteriaceae.g__Collinsella.s__Collinsella_aerofaciens.t__GCF_000169035	454	304	17	437	0.0263811	0.0271278	0.331351	0.976522	0.0388996	0.0328377	0.236884	0.719592	thiazide_diuretic	305	265	17	288	0.0110364	0.0276344	0.689906	0.921115	0.0187111	0.0365975	0.609594	0.989157	thiazide_diuretic	1124	1013	43	1081	0.0248544	0.0143071	0.0826254	0.736181	0.0250306	0.0170178	0.141625	0.721681	thiazide_diuretic	1358.85	1309.49	4885.4	0.0115059	0.0227336	1.97583	0.0481744	0.386625	NS	NS
k__Bacteria.p__Bacteroidetes.c__Bacteroidia.o__Bacteroidales.f__Rikenellaceae.g__Alistipes.s__Alistipes_onderdonkii.t__GCF_000374505	454	238	17	437	0.0159218	0.0122756	0.195322	0.935242	0.0182144	0.0151774	0.230837	0.719592	thiazide_diuretic	305	187	17	288	0.00278205	0.00769039	0.717798	0.921115	0.000499946	0.010316	0.961385	0.99685	thiazide_diuretic	1124	789	43	1081	-0.00775155	0.00479893	0.106543	0.736181	-0.0113712	0.0057591	0.0485904	0.721681	thiazide_diuretic	6636.14	16908.4	43422.1	0.0038643	-0.00274598	-0.710601	0.477331	0.844509	NS	NS
k__Bacteria.p__Firmicutes.c__Clostridia.o__Clostridiales.f__Lachnospiraceae.g__Roseburia.s__Roseburia_intestinalis.t__Roseburia_intestinalis_unclassified	454	276	17	437	-0.0149861	0.0178824	0.402473	0.976522	-0.0179508	0.0220799	0.416721	0.831355	thiazide_diuretic	305	205	17	288	-0.017284	0.0149142	0.247449	0.897294	-0.0563636	0.0192746	0.00376103	0.302763	thiazide_diuretic	1124	829	43	1081	-0.00981078	0.00753343	0.193086	0.740162	-0.0143499	0.00904166	0.112789	0.721681	thiazide_diuretic	3127.16	4495.72	17620.3	0.00629401	-0.0117829	-1.87208	0.0611962	0.394104	NS	NS
k__Bacteria.p__Bacteroidetes.c__Bacteroidia.o__Bacteroidales.f__Porphyromonadaceae.g__Parabacteroides	454	353	17	437	0.000625937	0.0159181	0.968652	0.994975	0.0103683	0.0193366	0.592124	0.879436	thiazide_diuretic	305	252	17	288	-0.0105576	0.0114555	0.357482	0.897294	-0.0313813	0.0148679	0.0357512	0.719492	thiazide_diuretic	1124	1025	43	1081	-0.0098705	0.00669733	0.14082	0.740162	-0.0109988	0.00799226	0.169054	0.721681	thiazide_diuretic	3946.55	7620.27	22294.4	0.00543436	-0.00880176	-1.61965	0.105308	0.605519	NS	NS
k__Bacteria.p__Bacteroidetes.c__Bacteroidia.o__Bacteroidales.f__Rikenellaceae.g__Alistipes.s__Alistipes_putredinis.t__GCF_000154465	454	223	17	437	-0.0210211	0.018102	0.246169	0.935242	-0.0296456	0.0217044	0.17275	0.716578	thiazide_diuretic	305	203	17	288	-0.014667	0.0161709	0.365141	0.897294	-0.0357077	0.0207468	0.0864007	0.931346	thiazide_diuretic	1124	904	43	1081	-0.0125378	0.00884905	0.156807	0.740162	-0.0158197	0.0105573	0.134309	0.721681	thiazide_diuretic	3051.74	3824.1	12770.5	0.00713444	-0.01427	-2.00015	0.0454838	0.386625	NS	NS
k__Bacteria.p__Bacteroidetes.c__Bacteroidia.o__Bacteroidales	454	438	17	437	-0.0251144	0.0464624	0.589105	0.990897	0.0358169	0.0562767	0.524854	0.879436	thiazide_diuretic	305	300	17	288	-0.00885979	0.0372614	0.81222	0.936108	-0.0680101	0.0483025	0.160311	0.931346	thiazide_diuretic	1124	1119	43	1081	-0.0290833	0.0219781	0.186011	0.740162	-0.0300452	0.0260597	0.249192	0.721681	thiazide_diuretic	463.231	720.247	2070.24	0.0175311	-0.0240416	-1.37136	0.170262	0.657054	NS	NS
k__Bacteria.p__Firmicutes.c__Clostridia.o__Clostridiales.f__Peptostreptococcaceae.g__Peptostreptococcaceae_noname	454	388	17	437	0.00481088	0.0114533	0.674662	0.993987	-0.00375885	0.0138538	0.786287	0.924628	thiazide_diuretic	305	266	17	288	-0.00907593	0.00809311	0.263019	0.897294	-0.00184158	0.0100803	0.855183	0.989157	thiazide_diuretic	1124	1040	43	1081	-0.0125825	0.00911422	0.167699	0.740162	-0.0123819	0.0107504	0.249678	0.721681	thiazide_diuretic	7623.24	15267.5	12038.2	0.00535066	-0.00725367	-1.35566	0.175207	0.657054	NS	NS
k__Bacteria.p__Firmicutes.c__Clostridia.o__Clostridiales.f__Peptostreptococcaceae	454	395	17	437	0.00748397	0.0120204	0.533872	0.990897	-0.00111493	0.0145919	0.939134	0.994741	thiazide_diuretic	305	270	17	288	-0.00920848	0.00803581	0.252759	0.897294	-0.00198919	0.0100128	0.842681	0.989157	thiazide_diuretic	1124	1045	43	1081	-0.0119469	0.00910371	0.189686	0.740162	-0.0118921	0.0107391	0.268387	0.721681	thiazide_diuretic	6920.91	15486	12066	0.00538593	-0.00681573	-1.26547	0.205703	0.657054	NS	NS
k__Bacteria.p__Firmicutes.c__Clostridia.o__Clostridiales.f__Lachnospiraceae.g__Lachnospiraceae_noname.s__Lachnospiraceae_bacterium_7_1_58FAA.t__GCF_000242155	454	302	17	437	-0.00209377	0.00325191	0.520006	0.990897	-0.000165361	0.00397066	0.966802	0.995555	thiazide_diuretic	305	186	17	288	0.00288651	0.0022051	0.191569	0.897294	0.0024156	0.00293328	0.410984	0.989157	thiazide_diuretic	1124	826	43	1081	-0.00227345	0.00173384	0.190058	0.740162	-0.003009	0.00209422	0.151068	0.721681	thiazide_diuretic	94563.4	205657	332646	0.00125703	-0.000569813	-0.453303	0.650331	0.920045	NS	NS
k__Bacteria.p__Bacteroidetes.c__Bacteroidia.o__Bacteroidales.f__Rikenellaceae.g__Alistipes.s__Alistipes_shahii.t__GCF_000210575	454	195	17	437	-0.00501832	0.00774777	0.517514	0.990897	-0.00491057	0.0093786	0.600857	0.879436	thiazide_diuretic	305	183	17	288	0.00102528	0.00685402	0.881192	0.960355	-0.000669854	0.00885557	0.939762	0.995406	thiazide_diuretic	1124	850	43	1081	-0.00574464	0.00447944	0.199954	0.741764	-0.00640968	0.00533373	0.229735	0.721681	thiazide_diuretic	16658.9	21286.7	49837	0.00337517	-0.00396514	-1.1748	0.240076	0.689083	NS	NS
k__Bacteria.p__Firmicutes.c__Clostridia.o__Clostridiales.f__Lachnospiraceae.g__Dorea.s__Dorea_formicigenerans.t__Dorea_formicigenerans_unclassified	454	330	17	437	-0.00935717	0.0151103	0.536067	0.990897	-0.0180329	0.0186626	0.334504	0.767238	thiazide_diuretic	305	286	17	288	0.0159574	0.0126766	0.209084	0.897294	0.0205018	0.0170087	0.229141	0.931346	thiazide_diuretic	1124	1090	43	1081	0.0081783	0.00661512	0.216606	0.778427	0.0122775	0.00789655	0.120289	0.721681	thiazide_diuretic	4379.82	6222.95	22852	0.00546727	0.00732959	1.34063	0.180041	0.657054	NS	NS
k__Bacteria.p__Firmicutes.c__Clostridia.o__Clostridiales.f__Lachnospiraceae.g__Dorea.s__Dorea_formicigenerans	454	330	17	437	-0.0111284	0.0152526	0.466019	0.990897	-0.0186665	0.0188249	0.322005	0.767238	thiazide_diuretic	305	286	17	288	0.0158811	0.0126678	0.21095	0.897294	0.0201583	0.0170146	0.237175	0.931346	thiazide_diuretic	1124	1090	43	1081	0.00716488	0.00658396	0.276728	0.882733	0.0116199	0.00786092	0.139652	0.721681	thiazide_diuretic	4298.45	6231.53	23068.8	0.00545554	0.00644112	1.18066	0.23774	0.689083	NS	NS
k__Bacteria.p__Firmicutes.c__Clostridia.o__Clostridiales.f__Eubacteriaceae.g__Eubacterium.s__Eubacterium_siraeum	454	158	17	437	-0.00143409	0.0135059	0.915486	0.994975	-0.0101344	0.0165305	0.54018	0.879436	thiazide_diuretic	305	181	17	288	-0.0113041	0.0125469	0.368363	0.897294	-0.00806898	0.0160558	0.615706	0.989157	thiazide_diuretic	1124	759	43	1081	-0.00764046	0.0082044	0.351925	0.882733	-0.0112162	0.00979635	0.252499	0.721681	thiazide_diuretic	5482.19	6352.2	14856.2	0.00612098	-0.00723761	-1.18243	0.237037	0.689083	NS	NS
k__Bacteria.p__Bacteroidetes.c__Bacteroidia.o__Bacteroidales.f__Bacteroidaceae.g__Bacteroides.s__Bacteroides_ovatus.t__Bacteroides_ovatus_unclassified	454	301	17	437	-0.0206865	0.0117114	0.078066	0.800539	-0.0225449	0.0147189	0.126437	0.716578	thiazide_diuretic	305	213	17	288	0.00273909	0.0079636	0.731132	0.921115	-0.00449475	0.0107073	0.674997	0.989157	thiazide_diuretic	1124	864	43	1081	-0.00373638	0.00435521	0.39113	0.882733	-0.00673701	0.00519585	0.195047	0.721681	thiazide_diuretic	7290.92	15768.1	52720.7	0.00363265	-0.00401977	-1.10657	0.26848	0.708612	NS	NS
k__Bacteria.p__Bacteroidetes.c__Bacteroidia.o__Bacteroidales.f__Bacteroidaceae.g__Bacteroides.s__Bacteroides_ovatus	454	302	17	437	-0.0217005	0.0122456	0.0771062	0.800539	-0.0242352	0.0153725	0.115742	0.716578	thiazide_diuretic	305	213	17	288	0.00307909	0.00801332	0.701077	0.921115	-0.00376848	0.010785	0.727062	0.989157	thiazide_diuretic	1124	865	43	1081	-0.00372604	0.00435487	0.392405	0.882733	-0.00671709	0.00519563	0.196352	0.721681	thiazide_diuretic	6668.66	15573.1	52729.1	0.00365219	-0.00391129	-1.07094	0.284196	0.734975	NS	NS
k__Bacteria.p__Firmicutes.c__Clostridia.o__Clostridiales.f__Ruminococcaceae.g__Ruminococcus.s__Ruminococcus_lactaris.t__Ruminococcus_lactaris_unclassified	454	169	17	437	0.00598943	0.0159154	0.706856	0.993987	0.0122802	0.0197334	0.534104	0.879436	thiazide_diuretic	305	142	17	288	-0.00927126	0.0156063	0.552917	0.921115	-0.00764453	0.0208315	0.713937	0.989157	thiazide_diuretic	1124	668	43	1081	-0.0107757	0.0104454	0.302474	0.882733	-0.0148154	0.0124297	0.23355	0.721681	thiazide_diuretic	3947.91	4105.84	9165.29	0.00762071	-0.00657314	-0.862536	0.388393	0.77818	NS	NS
k__Bacteria.p__Firmicutes.c__Clostridia.o__Clostridiales.f__Eubacteriaceae.g__Eubacterium.s__Eubacterium_siraeum.t__Eubacterium_siraeum_unclassified	454	156	17	437	0.000345858	0.0133798	0.979389	0.994975	-0.00663848	0.0163848	0.685578	0.890146	thiazide_diuretic	305	181	17	288	-0.0080256	0.0117161	0.493889	0.921115	-0.00386769	0.0150257	0.797074	0.989157	thiazide_diuretic	1124	756	43	1081	-0.00738555	0.00813109	0.363916	0.882733	-0.010778	0.00969316	0.266429	0.721681	thiazide_diuretic	5586.02	7285.06	15125.2	0.00597654	-0.00600948	-1.00551	0.31465	0.734975	NS	NS
k__Bacteria.p__Bacteroidetes.c__Bacteroidia.o__Bacteroidales.f__Bacteroidaceae.g__Bacteroides	454	429	17	437	-0.0157451	0.0421699	0.709051	0.993987	0.0361894	0.0514696	0.482394	0.879436	thiazide_diuretic	305	298	17	288	0.00876609	0.0311127	0.77833	0.926919	-0.0395343	0.0405114	0.33002	0.989157	thiazide_diuretic	1124	1111	43	1081	-0.0173189	0.017158	0.313012	0.882733	-0.0278225	0.0202304	0.169332	0.721681	thiazide_diuretic	562.335	1033.06	3396.78	0.0141532	-0.0117437	-0.829756	0.406676	0.781348	NS	NS
k__Bacteria.p__Proteobacteria.c__Deltaproteobacteria.o__Desulfovibrionales.f__Desulfovibrionaceae.g__Bilophila.s__Bilophila_unclassified	454	184	17	437	-0.003307	0.00474508	0.486219	0.990897	-0.00328264	0.00587234	0.576481	0.879436	thiazide_diuretic	305	177	17	288	0.00109711	0.0048188	0.820057	0.936108	-0.00411353	0.00619391	0.507192	0.989157	thiazide_diuretic	1124	618	43	1081	-0.00244797	0.00247942	0.323703	0.882733	-0.00401758	0.00296692	0.175983	0.721681	thiazide_diuretic	44413.2	43064.8	162666	0.00199942	-0.00199017	-0.995374	0.319554	0.734975	NS	NS
k__Bacteria.p__Firmicutes.c__Clostridia.o__Clostridiales.f__Clostridiales_noname	454	312	17	437	0.00563356	0.00386996	0.146203	0.865526	0.00642962	0.00471881	0.173815	0.716578	thiazide_diuretic	305	120	17	288	-0.000396097	0.00253186	0.875791	0.960355	-0.00141127	0.00342837	0.680944	0.989157	thiazide_diuretic	1124	393	43	1081	-0.00104028	0.00103134	0.313369	0.882733	-0.00161307	0.00123579	0.192095	0.721681	thiazide_diuretic	66770.9	155999	940144	0.000927313	-0.000570676	-0.615409	0.538285	0.884325	NS	NS
k__Bacteria.p__Proteobacteria.c__Deltaproteobacteria.o__Desulfovibrionales.f__Desulfovibrionaceae.g__Bilophila	454	184	17	437	-0.00333356	0.00483483	0.490887	0.990897	-0.00378527	0.00598031	0.527132	0.879436	thiazide_diuretic	305	177	17	288	0.000281423	0.00513845	0.95636	0.987546	-0.00463963	0.00662108	0.484085	0.989157	thiazide_diuretic	1124	620	43	1081	-0.00245213	0.00259087	0.344124	0.882733	-0.00390117	0.00310463	0.209186	0.721681	thiazide_diuretic	42779.7	37873.5	148973	0.00208684	-0.00216548	-1.03769	0.299416	0.734975	NS	NS
k__Bacteria.p__Bacteroidetes.c__Bacteroidia.o__Bacteroidales.f__Bacteroidaceae.g__Bacteroides.s__Bacteroides_cellulosilyticus.t__Bacteroides_cellulosilyticus_unclassified	454	95	17	437	0.00121333	0.00866908	0.888755	0.994975	0.00848249	0.0104685	0.418259	0.831355	thiazide_diuretic	305	114	17	288	0.0013285	0.00393817	0.736129	0.921115	0.000301091	0.00536482	0.955292	0.99685	thiazide_diuretic	1124	414	43	1081	-0.00358815	0.00377426	0.341976	0.882733	-0.00862617	0.00449561	0.0552839	0.721681	thiazide_diuretic	13306.2	64477.8	70199.7	0.00259952	-0.00101419	-0.390146	0.696429	0.920045	NS	NS
k__Bacteria.p__Bacteroidetes.c__Bacteroidia.o__Bacteroidales.f__Bacteroidaceae.g__Bacteroides.s__Bacteroides_eggerthii.t__Bacteroides_eggerthii_unclassified	454	60	17	437	0.0117103	0.0135605	0.388304	0.976522	0.00569789	0.016607	0.731704	0.906187	thiazide_diuretic	305	52	17	288	-0.0016726	0.0124507	0.893226	0.960355	-0.00699961	0.0158833	0.659799	0.989157	thiazide_diuretic	1124	251	43	1081	-0.0043753	0.00562996	0.437237	0.931153	-0.0135551	0.00663798	0.0413903	0.721681	thiazide_diuretic	5438.12	6450.79	31549.3	0.00479804	-0.00196015	-0.408531	0.682884	0.920045	NS	NS
k__Bacteria.p__Firmicutes.c__Erysipelotrichia.o__Erysipelotrichales.f__Erysipelotrichaceae.g__Coprobacillus	454	189	17	437	0.00137104	0.00566411	0.808855	0.993987	0.008768	0.00686048	0.202024	0.716578	thiazide_diuretic	305	82	17	288	0.00945072	0.0076956	0.220391	0.897294	0.00699328	0.0103183	0.498519	0.989157	thiazide_diuretic	1124	201	43	1081	-0.00201108	0.00302408	0.506172	0.974468	-0.00480358	0.00356206	0.177768	0.721681	thiazide_diuretic	31170	16885.5	109349	0.00252053	-0.000111776	-0.0443464	0.964628	0.97258	NS	NS
k__Bacteria.p__Firmicutes.c__Negativicutes.o__Selenomonadales	454	413	17	437	0.0336097	0.0316515	0.288882	0.976522	0.0373825	0.0393914	0.343198	0.767238	thiazide_diuretic	305	272	17	288	-0.0220682	0.0289125	0.445902	0.921115	-0.00440916	0.0379954	0.907706	0.995406	thiazide_diuretic	1124	983	43	1081	-0.0117547	0.0183367	0.521623	0.978983	-0.0297588	0.0220001	0.176446	0.721681	thiazide_diuretic	998.186	1196.27	2974.12	0.0139096	-0.00538072	-0.386835	0.698878	0.920045	NS	NS
k__Bacteria.p__Firmicutes.c__Clostridia.o__Clostridiales.f__Lachnospiraceae.g__Blautia	454	449	17	437	0.0186178	0.0358774	0.604073	0.990897	0.0486811	0.0441811	0.271199	0.740611	thiazide_diuretic	305	305	17	288	0.0391323	0.0192698	0.0431912	0.610306	0.0313088	0.025638	0.223138	0.931346	thiazide_diuretic	1124	1124	43	1081	-0.00504765	0.0113494	0.656587	0.978984	-0.0220509	0.0134008	0.100166	0.721681	thiazide_diuretic	776.888	2693.07	7763.47	0.00943504	0.00718059	0.761056	0.446624	0.807937	NS	NS
k__Bacteria.p__Bacteroidetes.c__Bacteroidia.o__Bacteroidales.f__Bacteroidaceae.g__Bacteroides.s__Bacteroides_stercoris.t__Bacteroides_stercoris_unclassified	454	135	17	437	0.000265086	0.0221408	0.990453	0.994975	-0.000751958	0.0279127	0.978521	0.995555	thiazide_diuretic	305	102	17	288	-0.00214644	0.00383168	0.575818	0.921115	-0.00717469	0.00509392	0.160299	0.931346	thiazide_diuretic	1124	479	43	1081	0.00143671	0.00463108	0.756445	0.978984	0.00689407	0.0055377	0.21344	0.721681	thiazide_diuretic	2039.92	68111.6	46626.9	0.0029263	-0.000673649	-0.230205	0.817932	0.920045	NS	NS
k__Bacteria.p__Bacteroidetes.c__Bacteroidia.o__Bacteroidales.f__Bacteroidaceae.g__Bacteroides.s__Bacteroides_stercoris	454	135	17	437	-4.45498e-05	0.0222224	0.998401	0.998401	-0.000681371	0.0280187	0.980611	0.995555	thiazide_diuretic	305	102	17	288	-0.00209356	0.00378003	0.580142	0.921115	-0.00706007	0.00500239	0.159461	0.931346	thiazide_diuretic	1124	479	43	1081	0.00151016	0.00464415	0.745112	0.978984	0.00719661	0.00554129	0.19433	0.721681	thiazide_diuretic	2024.97	69985.7	46364.8	0.00290649	-0.000647018	-0.222611	0.823838	0.920045	NS	NS
k__Bacteria.p__Firmicutes.c__Clostridia.o__Clostridiales.f__Ruminococcaceae.g__Faecalibacterium.s__Faecalibacterium_prausnitzii.t__Faecalibacterium_prausnitzii_unclassified	454	352	17	437	-0.0354537	0.0287482	0.218145	0.935242	-0.0781147	0.0353269	0.0275917	0.465225	thiazide_diuretic	305	292	17	288	-0.00149469	0.0211525	0.943714	0.987546	0.0321885	0.0282644	0.255803	0.944815	thiazide_diuretic	1124	1093	43	1081	0.00559255	0.0123614	0.651055	0.978984	0.0185677	0.0147102	0.207139	0.721681	thiazide_diuretic	1209.98	2235	6544.29	0.0100054	-0.000964994	-0.0964476	0.923165	0.965182	NS	NS
k__Bacteria.p__Actinobacteria.c__Actinobacteria.o__Bifidobacteriales.f__Bifidobacteriaceae.g__Bifidobacterium.s__Bifidobacterium_longum.t__Bifidobacterium_longum_unclassified	454	369	17	437	-0.026724	0.0345582	0.439761	0.987218	-0.0176026	0.0425766	0.679513	0.890146	thiazide_diuretic	305	269	17	288	-0.0710209	0.0338924	0.0369776	0.610306	-0.0422545	0.0456782	0.355792	0.989157	thiazide_diuretic	1124	1025	43	1081	0.00546353	0.0189548	0.773217	0.978984	0.0263083	0.0224354	0.241207	0.721681	thiazide_diuretic	837.334	870.552	2783.3	0.0149217	-0.0153629	-1.02957	0.303214	0.734975	NS	NS
k__Bacteria.p__Actinobacteria.c__Actinobacteria.o__Bifidobacteriales.f__Bifidobacteriaceae.g__Bifidobacterium.s__Bifidobacterium_longum	454	369	17	437	-0.0298594	0.0348497	0.392023	0.976522	-0.0247604	0.0428562	0.563759	0.879436	thiazide_diuretic	305	270	17	288	-0.0643166	0.0338796	0.0586178	0.742492	-0.0369173	0.0454499	0.417378	0.989157	thiazide_diuretic	1124	1026	43	1081	0.00698835	0.0191687	0.7155	0.978984	0.028911	0.0226904	0.202886	0.721681	thiazide_diuretic	823.385	871.21	2721.55	0.015048	-0.0139488	-0.926954	0.35395	0.759247	NS	NS
k__Bacteria.p__Firmicutes.c__Erysipelotrichia.o__Erysipelotrichales.f__Erysipelotrichaceae.g__Coprobacillus.s__Coprobacillus_unclassified	454	185	17	437	0.00191964	0.00555719	0.729942	0.993987	0.00911236	0.00674192	0.177314	0.716578	thiazide_diuretic	305	80	17	288	0.0101045	0.00753135	0.180729	0.897294	0.00964087	0.0100484	0.338212	0.989157	thiazide_diuretic	1124	192	43	1081	-0.000577626	0.00273002	0.832471	0.978984	-0.00348279	0.00320008	0.276686	0.721681	thiazide_diuretic	32380.9	17630.1	134174	0.00233009	0.000883892	0.379338	0.704437	0.920045	NS	NS
k__Bacteria.p__Firmicutes.c__Clostridia.o__Clostridiales.f__Lachnospiraceae.g__Lachnospiraceae_noname	454	443	17	437	0.0026927	0.0242893	0.91178	0.994975	0.0291556	0.0298666	0.329581	0.767238	thiazide_diuretic	305	305	17	288	0.011611	0.0121645	0.340617	0.897294	0.00702244	0.0162541	0.66607	0.989157	thiazide_diuretic	1124	1121	43	1081	-0.00231031	0.0070527	0.743293	0.978984	-0.0116799	0.00836334	0.162838	0.721681	thiazide_diuretic	1695	6757.88	20104.3	0.00591755	0.00128105	0.216483	0.828612	0.920045	NS	NS
k__Bacteria.p__Actinobacteria.c__Actinobacteria	454	452	17	437	-0.0282145	0.0511551	0.58154	0.990897	0.00105762	0.0633799	0.986695	0.995555	thiazide_diuretic	305	305	17	288	-0.0598182	0.051258	0.244143	0.897294	0.0184723	0.0677625	0.785371	0.989157	thiazide_diuretic	1124	1124	43	1081	0.0148098	0.029276	0.613049	0.978984	0.0650897	0.0345887	0.0601302	0.721681	thiazide_diuretic	382.139	380.606	1166.74	0.0227656	-0.00843217	-0.370391	0.711091	0.920045	NS	NS
k__Bacteria.p__Firmicutes.c__Clostridia.o__Clostridiales.f__Lachnospiraceae.g__Dorea	454	418	17	437	-0.0188926	0.0232671	0.417241	0.976522	-0.0461018	0.0285751	0.107465	0.716578	thiazide_diuretic	305	304	17	288	0.0148256	0.019719	0.45274	0.921115	0.014366	0.0261047	0.582565	0.989157	thiazide_diuretic	1124	1122	43	1081	0.00322881	0.0110819	0.770831	0.978984	0.0169451	0.0130938	0.195899	0.721681	thiazide_diuretic	1847.2	2571.75	8142.73	0.00892228	0.00235004	0.26339	0.79225	0.920045	NS	NS
k__Bacteria.p__Actinobacteria.c__Actinobacteria.o__Bifidobacteriales.f__Bifidobacteriaceae.g__Bifidobacterium.s__Bifidobacterium_adolescentis.t__Bifidobacterium_adolescentis_unclassified	454	263	17	437	-0.0358682	0.0487262	0.462053	0.990897	-0.0187953	0.0585525	0.748381	0.912798	thiazide_diuretic	305	220	17	288	-0.0344266	0.0535507	0.520797	0.921115	0.024211	0.0711625	0.73396	0.989157	thiazide_diuretic	1124	937	43	1081	-0.00909397	0.0290095	0.753973	0.978984	0.0378084	0.0341858	0.268987	0.721681	thiazide_diuretic	421.187	348.714	1188.28	0.0225982	-0.0193641	-0.856888	0.391507	0.77818	NS	NS
k__Bacteria.p__Verrucomicrobia.c__Verrucomicrobiae.o__Verrucomicrobiales.f__Verrucomicrobiaceae.g__Akkermansia.s__Akkermansia_muciniphila.t__GCF_000020225	454	150	17	437	-0.00305064	0.0185588	0.869513	0.993987	-0.015424	0.0230574	0.50394	0.879436	thiazide_diuretic	305	188	17	288	-0.000335848	0.0253331	0.989432	0.998204	0.00817308	0.0336273	0.808161	0.989157	thiazide_diuretic	1124	752	43	1081	-0.0058718	0.0191502	0.759192	0.978984	-0.03323	0.0230561	0.149801	0.721681	thiazide_diuretic	2903.37	1558.19	2726.8	0.0117946	-0.00353233	-0.299486	0.764569	0.920045	NS	NS
k__Bacteria.p__Firmicutes.c__Negativicutes.o__Selenomonadales.f__Veillonellaceae	454	376	17	437	0.00985798	0.0321421	0.759218	0.993987	0.0213553	0.0399816	0.593552	0.879436	thiazide_diuretic	305	244	17	288	-0.0118532	0.0292298	0.685389	0.921115	-0.00587287	0.0382613	0.878126	0.990343	thiazide_diuretic	1124	856	43	1081	-0.00595734	0.0192594	0.757135	0.978984	-0.0263724	0.0231182	0.254223	0.721681	thiazide_diuretic	967.945	1170.44	2695.96	0.0143824	-0.0042182	-0.293289	0.769301	0.920045	NS	NS
k__Bacteria.p__Firmicutes.c__Bacilli.o__Lactobacillales.f__Streptococcaceae.g__Streptococcus.s__Streptococcus_salivarius.t__Streptococcus_salivarius_unclassified	454	434	17	437	0.0228252	0.0189313	0.228615	0.935242	-0.0331348	0.0202194	0.102088	0.716578	thiazide_diuretic	305	290	17	288	-0.00404841	0.0121542	0.739321	0.921115	0.00132081	0.0152492	0.931049	0.995406	thiazide_diuretic	1124	1068	43	1081	0.00296292	0.00792325	0.708513	0.978984	-0.0098447	0.0090686	0.277914	0.721681	thiazide_diuretic	2790.22	6769.35	15929.2	0.00626362	0.00327513	0.522881	0.601057	0.904394	NS	NS
k__Bacteria.p__Actinobacteria.c__Actinobacteria.o__Bifidobacteriales.f__Bifidobacteriaceae.g__Bifidobacterium	454	413	17	437	-0.0295414	0.0563363	0.600282	0.990897	-0.0103013	0.0697289	0.882628	0.986827	thiazide_diuretic	305	293	17	288	-0.0717316	0.0550411	0.1935	0.897294	0.00117181	0.072567	0.987129	0.99685	thiazide_diuretic	1124	1088	43	1081	-0.00769261	0.0312559	0.805637	0.978984	0.0515477	0.0366878	0.160299	0.721681	thiazide_diuretic	315.082	330.085	1023.61	0.0244794	-0.0244848	-1.00022	0.317203	0.734975	NS	NS
k__Bacteria.p__Actinobacteria.c__Actinobacteria.o__Bifidobacteriales.f__Bifidobacteriaceae	454	423	17	437	-0.0292567	0.0559002	0.600979	0.990897	-0.00873418	0.0692806	0.899741	0.987906	thiazide_diuretic	305	294	17	288	-0.0722045	0.0548896	0.18937	0.897294	0.000848296	0.0723824	0.990658	0.99685	thiazide_diuretic	1124	1094	43	1081	-0.00737233	0.0312225	0.813381	0.978984	0.0518824	0.0366553	0.157236	0.721681	thiazide_diuretic	320.017	331.909	1025.8	0.024414	-0.0243726	-0.998303	0.318133	0.734975	NS	NS
k__Bacteria.p__Firmicutes.c__Bacilli.o__Lactobacillales.f__Streptococcaceae.g__Streptococcus.s__Streptococcus_sanguinis.t__Streptococcus_sanguinis_unclassified	454	135	17	437	8.06689e-05	0.00136954	0.953059	0.994975	-0.00343054	0.00173951	0.0493575	0.716578	thiazide_diuretic	305	102	17	288	4.12249e-05	0.00164338	0.980004	0.995726	0.000547485	0.00211451	0.79591	0.989157	thiazide_diuretic	1124	397	43	1081	5.9545e-05	0.00115344	0.958838	0.98988	-0.00165298	0.00136207	0.225181	0.721681	thiazide_diuretic	533153	370273	751635	0.000777308	6.22512e-05	0.0800856	0.936169	0.972382	NS	NS
k__Bacteria.p__Actinobacteria.c__Actinobacteria.o__Actinomycetales	454	286	17	437	0.00143267	0.00378213	0.705029	0.993987	-0.00994658	0.0043843	0.0238554	0.465225	thiazide_diuretic	305	185	17	288	-0.00276797	0.00351393	0.431504	0.921115	-0.00240787	0.00457939	0.599475	0.989157	thiazide_diuretic	1124	769	43	1081	0.0024023	0.00215956	0.266206	0.882733	-0.00246145	0.00248247	0.32165	0.804625	thiazide_diuretic	69908.2	80986.8	214423	0.00165449	0.00107056	0.647063	0.517591	0.877181	NS	NS
k__Bacteria.p__Bacteroidetes.c__Bacteroidia.o__Bacteroidales.f__Porphyromonadaceae.g__Barnesiella.s__Barnesiella_intestinihominis.t__GCF_000296465	454	242	17	437	0.00552108	0.0150232	0.713422	0.993987	0.0101978	0.0181389	0.574294	0.879436	thiazide_diuretic	305	212	17	288	-0.0103756	0.00986776	0.293909	0.897294	-0.0188469	0.0132183	0.15512	0.931346	thiazide_diuretic	1124	888	43	1081	-0.00395269	0.00619591	0.523636	0.978983	-0.00726914	0.00737987	0.324849	0.804625	thiazide_diuretic	4430.7	10269.8	26048.9	0.00495381	-0.00454133	-0.916734	0.359282	0.759247	NS	NS
k__Bacteria.p__Firmicutes.c__Clostridia.o__Clostridiales.f__Ruminococcaceae	454	436	17	437	-0.0233727	0.0486655	0.631273	0.993987	-0.0592303	0.0592203	0.317838	0.767238	thiazide_diuretic	305	305	17	288	-0.0120337	0.0372053	0.746588	0.921115	-0.0161312	0.0489413	0.741961	0.989157	thiazide_diuretic	1124	1124	43	1081	-0.0121772	0.0195367	0.533214	0.978984	-0.0228129	0.0230822	0.323213	0.804625	thiazide_diuretic	422.239	722.42	2619.99	0.0162981	-0.0134054	-0.822509	0.410788	0.781348	NS	NS
k__Bacteria.p__Bacteroidetes.c__Bacteroidia.o__Bacteroidales.f__Bacteroidaceae.g__Bacteroides.s__Bacteroides_thetaiotaomicron.t__Bacteroides_thetaiotaomicron_unclassified	454	246	17	437	-0.00179779	0.00976379	0.854	0.993987	0.0011662	0.0122321	0.924095	0.994741	thiazide_diuretic	305	206	17	288	-0.00254272	0.00630142	0.686862	0.921115	-0.0145479	0.00809208	0.0733644	0.931346	thiazide_diuretic	1124	766	43	1081	-0.00283973	0.00357705	0.427438	0.918793	-0.00407564	0.00429697	0.343095	0.824453	thiazide_diuretic	10489.7	25183.9	78154	0.00296399	-0.002678	-0.903513	0.366254	0.759247	NS	NS
k__Bacteria.p__Bacteroidetes.c__Bacteroidia.o__Bacteroidales.f__Bacteroidaceae.g__Bacteroides.s__Bacteroides_uniformis.t__Bacteroides_uniformis_unclassified	454	353	17	437	-0.00452105	0.0269805	0.867001	0.993987	0.0332477	0.0331116	0.31594	0.767238	thiazide_diuretic	305	268	17	288	0.0112257	0.0163927	0.494022	0.921115	-0.0161438	0.0214756	0.452907	0.989157	thiazide_diuretic	1124	1050	43	1081	-0.00420729	0.0101723	0.679244	0.978984	-0.0115463	0.0121495	0.342149	0.824453	thiazide_diuretic	1373.72	3721.33	9664.16	0.0082313	-0.000345292	-0.0419487	0.96654	0.97258	NS	NS
k__Bacteria.p__Firmicutes.c__Negativicutes.o__Selenomonadales.f__Veillonellaceae.g__Veillonella.s__Veillonella_parvula.t__Veillonella_parvula_unclassified	454	165	17	437	0.000313664	0.00241951	0.896921	0.994975	0.000862226	0.00318526	0.786795	0.924628	thiazide_diuretic	305	102	17	288	0.000535366	0.00221402	0.809104	0.936108	0.00339154	0.00283294	0.23237	0.931346	thiazide_diuretic	1124	293	43	1081	0.00156534	0.000967801	0.106085	0.736181	0.00105269	0.00115157	0.360863	0.829985	thiazide_diuretic	170822	204003	1.06765e+06	0.000832619	0.00127145	1.52705	0.126749	0.63768	NS	NS
k__Bacteria.p__Firmicutes.c__Clostridia.o__Clostridiales.f__Lachnospiraceae.g__Blautia.s__Blautia_hydrogenotrophica.t__GCF_000157975	454	87	17	437	0.000119294	0.00785329	0.987887	0.994975	-0.00279577	0.00949177	0.768494	0.9165	thiazide_diuretic	305	80	17	288	0.0142846	0.00648861	0.0284675	0.610306	0.00792678	0.00866324	0.361032	0.989157	thiazide_diuretic	1124	182	43	1081	-0.00119898	0.00301098	0.690557	0.978984	-0.00331723	0.00356994	0.352988	0.829985	thiazide_diuretic	16214.2	23751.8	110303	0.00257968	0.00139064	0.539075	0.589835	0.895881	NS	NS
k__Bacteria.p__Firmicutes.c__Clostridia.o__Clostridiales.f__Ruminococcaceae.g__Ruminococcus.s__Ruminococcus_bromii.t__GCF_000209875	454	208	17	437	-0.0540113	0.0433474	0.213427	0.935242	-0.0794751	0.0529648	0.134273	0.716578	thiazide_diuretic	305	210	17	288	-0.0124103	0.0486707	0.79891	0.936108	0.0132327	0.0659796	0.841199	0.989157	thiazide_diuretic	1124	898	43	1081	0.0150839	0.0291797	0.605308	0.978984	0.031972	0.0348688	0.359389	0.829985	thiazide_diuretic	532.198	422.149	1174.46	0.0216737	-0.00764204	-0.352596	0.724392	0.920045	NS	NS
k__Bacteria.p__Firmicutes.c__Bacilli	454	452	17	437	0.0983765	0.0421722	0.0201225	0.368913	0.0217434	0.0467431	0.642072	0.88539	thiazide_diuretic	305	301	17	288	0.00898216	0.0257497	0.727475	0.921115	0.0218185	0.0327537	0.505927	0.989157	thiazide_diuretic	1124	1115	43	1081	0.0433292	0.0166695	0.0094656	0.44123	0.0166173	0.019396	0.391781	0.868025	thiazide_diuretic	562.274	1508.19	3598.76	0.0132812	0.0396514	2.98552	0.00283095	0.115345	NS	NS
k__Bacteria.p__Firmicutes.c__Bacilli.o__Lactobacillales	454	451	17	437	0.098377	0.0421679	0.0201095	0.368913	0.0216238	0.046791	0.644242	0.88539	thiazide_diuretic	305	301	17	288	0.00895826	0.0257585	0.72826	0.921115	0.0217454	0.0327636	0.50748	0.989157	thiazide_diuretic	1124	1115	43	1081	0.0432217	0.0166576	0.00959196	0.44123	0.0165422	0.0193817	0.393576	0.868025	thiazide_diuretic	562.387	1507.16	3603.93	0.0132762	0.0395869	2.98179	0.00286571	0.115345	NS	NS
k__Bacteria.p__Bacteroidetes.c__Bacteroidia.o__Bacteroidales.f__Bacteroidaceae.g__Bacteroides.s__Bacteroides_uniformis	454	353	17	437	-0.00594808	0.0270621	0.826135	0.993987	0.0312479	0.0332391	0.347743	0.767238	thiazide_diuretic	305	268	17	288	0.0172166	0.0163894	0.294378	0.897294	-0.0100252	0.0212589	0.637633	0.989157	thiazide_diuretic	1124	1052	43	1081	-0.00340685	0.0102787	0.740369	0.978984	-0.0106187	0.0122634	0.386747	0.868025	thiazide_diuretic	1365.45	3722.85	9465.07	0.00828931	0.00163034	0.19668	0.844078	0.924466	NS	NS
k__Bacteria.p__Firmicutes	454	454	17	437	0.0387401	0.0469102	0.409347	0.976522	-0.0232603	0.0567873	0.682317	0.890146	thiazide_diuretic	305	305	17	288	0.0846292	0.0475799	0.0763126	0.897294	0.0463519	0.0615371	0.45198	0.989157	thiazide_diuretic	1124	1124	43	1081	0.000304317	0.0270678	0.991032	0.991032	-0.0270093	0.0320773	0.399972	0.870208	thiazide_diuretic	454.429	441.726	1364.87	0.0210304	0.0245034	1.16514	0.243961	0.689083	NS	NS
k__Bacteria.p__Bacteroidetes.c__Bacteroidia.o__Bacteroidales.f__Porphyromonadaceae.g__Parabacteroides.s__Parabacteroides_johnsonii.t__Parabacteroides_johnsonii_unclassified	454	49	17	437	0.00185575	0.00638314	0.771398	0.993987	0.00768062	0.00777904	0.324073	0.767238	thiazide_diuretic	305	38	17	288	0.00476101	0.0038686	0.219412	0.897294	0.00266611	0.00517148	0.606607	0.989157	thiazide_diuretic	1124	143	43	1081	-0.0018778	0.00252623	0.457443	0.964412	-0.00239242	0.00300435	0.426023	0.914529	thiazide_diuretic	24543.2	66818	156694	0.00200782	0.000279879	0.139394	0.889139	0.950114	NS	NS
k__Bacteria.p__Proteobacteria.c__Betaproteobacteria.o__Burkholderiales	454	320	17	437	0.000467964	0.00768398	0.951466	0.994975	0.0085911	0.00956321	0.369559	0.793319	thiazide_diuretic	305	152	17	288	-0.0028548	0.00351563	0.41744	0.921115	-0.00491457	0.0047217	0.298929	0.944815	thiazide_diuretic	1124	614	43	1081	-0.00304306	0.00236281	0.198054	0.741764	-0.0019943	0.00283543	0.481994	0.917292	thiazide_diuretic	16936.7	80908.2	179120	0.00190015	-0.00277336	-1.45955	0.144414	0.64173	NS	NS
k__Bacteria.p__Firmicutes.c__Negativicutes.o__Selenomonadales.f__Veillonellaceae.g__Veillonella.s__Veillonella_unclassified	454	223	17	437	-0.000713118	0.00276249	0.796429	0.993987	-0.00395192	0.00350139	0.259792	0.740611	thiazide_diuretic	305	144	17	288	0.00150707	0.00242094	0.53409	0.921115	0.00412168	0.00302764	0.174594	0.931346	thiazide_diuretic	1124	539	43	1081	0.00134009	0.00146329	0.359974	0.882733	0.00131661	0.00172441	0.445328	0.917292	thiazide_diuretic	131039	170621	467021	0.00114058	0.00102714	0.900538	0.367834	0.759247	NS	NS
k__Bacteria.p__Proteobacteria.c__Betaproteobacteria.o__Burkholderiales.f__Sutterellaceae	454	300	17	437	-0.00195357	0.00748218	0.794144	0.993987	0.004649	0.00931931	0.618164	0.88539	thiazide_diuretic	305	134	17	288	0.00102865	0.00288843	0.722006	0.921115	0.000387962	0.00391792	0.921199	0.995406	thiazide_diuretic	1124	563	43	1081	-0.00192461	0.00215988	0.373086	0.882733	-0.00179627	0.00260041	0.489867	0.917292	thiazide_diuretic	17862.5	119861	214359	0.0016853	-0.000920688	-0.546305	0.584857	0.895881	NS	NS
k__Bacteria.p__Firmicutes.c__Clostridia.o__Clostridiales.f__Ruminococcaceae.g__Faecalibacterium.s__Faecalibacterium_prausnitzii.t__GCF_000162015	454	130	17	437	0.0378612	0.0191793	0.0490077	0.598982	0.0275927	0.0242723	0.256315	0.740611	thiazide_diuretic	305	124	17	288	-0.00446951	0.0199393	0.82279	0.936108	-0.0275027	0.0267684	0.305158	0.944815	thiazide_diuretic	1124	636	43	1081	-0.0103751	0.0127173	0.414771	0.899976	-0.0112383	0.0151761	0.459141	0.917292	thiazide_diuretic	2718.54	2515.25	6183.19	0.00935889	0.00241166	0.257686	0.796649	0.920045	NS	NS
k__Bacteria.p__Firmicutes.c__Clostridia.o__Clostridiales.f__Eubacteriaceae.g__Eubacterium.s__Eubacterium_hallii.t__GCF_000173975	454	364	17	437	-0.00515638	0.0194511	0.791061	0.993987	0.0018639	0.0238824	0.937831	0.994741	thiazide_diuretic	305	296	17	288	0.0257283	0.0167931	0.126564	0.897294	0.0269919	0.0219764	0.220458	0.931346	thiazide_diuretic	1124	1105	43	1081	0.00724839	0.00993801	0.465934	0.964412	0.0082211	0.0117946	0.485941	0.917292	thiazide_diuretic	2643.09	3546.02	10125.1	0.00782919	0.00925541	1.18217	0.237139	0.689083	NS	NS
k__Bacteria.p__Firmicutes.c__Clostridia.o__Clostridiales.f__Lachnospiraceae.g__Coprococcus	454	341	17	437	-0.070119	0.0246581	0.00466919	0.205445	-0.0952143	0.0302255	0.00175585	0.158565	thiazide_diuretic	305	287	17	288	-0.0502863	0.0245374	0.0413038	0.610306	-0.0523715	0.0321571	0.104592	0.931346	thiazide_diuretic	1124	1088	43	1081	0.00325216	0.0134502	0.808985	0.978984	0.0110349	0.0159283	0.488595	0.917292	thiazide_diuretic	1644.68	1660.89	5527.7	0.0106399	-0.0204756	-1.92441	0.054303	0.386625	NS	NS
k__Bacteria.p__Firmicutes.c__Clostridia.o__Clostridiales.f__Lachnospiraceae.g__Lachnospiraceae_noname.s__Lachnospiraceae_bacterium_1_1_57FAA.t__GCF_000218445	454	273	17	437	0.0298045	0.0232112	0.199833	0.935242	0.0453972	0.0287887	0.115655	0.716578	thiazide_diuretic	305	129	17	288	0.00588419	0.00799649	0.462431	0.921115	-0.00177789	0.0100797	0.860136	0.989157	thiazide_diuretic	1124	494	43	1081	-0.0027155	0.00522699	0.603507	0.978984	-0.00452744	0.0062414	0.468376	0.917292	thiazide_diuretic	1856.12	15638.7	36601.3	0.00429949	0.000886406	0.206165	0.836662	0.92262	NS	NS
k__Bacteria.p__Firmicutes.c__Negativicutes.o__Selenomonadales.f__Veillonellaceae.g__Dialister.s__Dialister_invisus.t__GCF_000160055	454	232	17	437	-0.00605363	0.0280092	0.828987	0.993987	0.00776401	0.0342322	0.820693	0.943797	thiazide_diuretic	305	153	17	288	-0.0141447	0.0302742	0.640686	0.921115	-0.021553	0.0395824	0.586552	0.989157	thiazide_diuretic	1124	447	43	1081	-0.00245362	0.019771	0.901257	0.978984	-0.0163859	0.0237279	0.489982	0.917292	thiazide_diuretic	1274.67	1091.07	2558.24	0.0142509	-0.0059761	-0.419349	0.674961	0.920045	NS	NS
k__Bacteria.p__Bacteroidetes.c__Bacteroidia.o__Bacteroidales.f__Prevotellaceae.g__Paraprevotella.s__Paraprevotella_clara.t__GCF_000233955	454	97	17	437	-0.00311995	0.0049537	0.529139	0.990897	-0.0023144	0.00615604	0.70715	0.903581	thiazide_diuretic	305	79	17	288	0.000165409	0.00293966	0.955168	0.987546	-0.000309457	0.00390072	0.936831	0.995406	thiazide_diuretic	1124	409	43	1081	-0.000222242	0.00245574	0.927907	0.978984	-0.00209144	0.00294094	0.477148	0.917292	thiazide_diuretic	40751.3	115720	165820	0.00176147	-0.000449448	-0.255155	0.798604	0.920045	NS	NS
k__Bacteria.p__Firmicutes.c__Clostridia.o__Clostridiales.f__Eubacteriaceae.g__Eubacterium.s__Eubacterium_rectale.t__Eubacterium_rectale_unclassified	454	343	17	437	-0.0455047	0.0490748	0.354307	0.976522	-0.0912729	0.0603594	0.13129	0.716578	thiazide_diuretic	305	285	17	288	0.0474604	0.0455611	0.298404	0.897294	0.00230158	0.0598513	0.969354	0.99685	thiazide_diuretic	1124	1093	43	1081	0.00779342	0.025858	0.763171	0.978984	0.0223368	0.030942	0.470517	0.917292	thiazide_diuretic	415.224	481.739	1495.58	0.0204442	0.00653052	0.319432	0.749399	0.920045	NS	NS
k__Bacteria.p__Firmicutes.c__Clostridia.o__Clostridiales.f__Lachnospiraceae.g__Dorea.s__Dorea_longicatena.t__GCF_000154065	454	325	17	437	-0.0215993	0.0229628	0.347419	0.976522	-0.054155	0.0279838	0.0536753	0.716578	thiazide_diuretic	305	285	17	288	0.00139962	0.0199152	0.944019	0.987546	-0.000433555	0.0262669	0.986843	0.99685	thiazide_diuretic	1124	1074	43	1081	-0.00332761	0.0118939	0.779703	0.978984	0.010755	0.0140229	0.443273	0.917292	thiazide_diuretic	1896.5	2521.33	7068.85	0.00933045	-0.00530671	-0.568751	0.569525	0.895881	NS	NS
k__Bacteria.p__Firmicutes.c__Clostridia.o__Clostridiales.f__Lachnospiraceae.g__Blautia.s__Ruminococcus_torques.t__Ruminococcus_torques_unclassified	454	418	17	437	0.0183927	0.0200744	0.36006	0.976522	0.0196226	0.0247362	0.428101	0.832941	thiazide_diuretic	305	233	17	288	-0.00389406	0.0187894	0.83596	0.939837	-0.011073	0.0242157	0.647863	0.989157	thiazide_diuretic	1124	865	43	1081	0.00133949	0.0115109	0.907382	0.978984	-0.00933265	0.0137612	0.497801	0.921218	thiazide_diuretic	2481.51	2832.53	7547.18	0.00881778	0.0034772	0.39434	0.69333	0.920045	NS	NS
k__Bacteria.p__Firmicutes.c__Clostridia.o__Clostridiales.f__Lachnospiraceae.g__Blautia.s__Ruminococcus_obeum	454	423	17	437	-0.00348751	0.0172154	0.839558	0.993987	-0.00966174	0.0210113	0.645887	0.88539	thiazide_diuretic	305	305	17	288	0.0156557	0.0148313	0.29202	0.897294	0.0109977	0.0198626	0.580267	0.989157	thiazide_diuretic	1124	1121	43	1081	0.00603251	0.00854761	0.480489	0.964412	-0.00663132	0.0100059	0.507639	0.924691	thiazide_diuretic	3374.15	4546.14	13687.1	0.00680298	0.00657059	0.96584	0.334124	0.747139	NS	NS
k__Bacteria.p__Firmicutes.c__Clostridia.o__Clostridiales.f__Ruminococcaceae.g__Faecalibacterium.s__Faecalibacterium_prausnitzii	454	357	17	437	-0.0123633	0.0323117	0.702184	0.993987	-0.0431462	0.0398741	0.279883	0.742931	thiazide_diuretic	305	293	17	288	-0.00678327	0.024327	0.780564	0.926919	0.012612	0.0323851	0.697267	0.989157	thiazide_diuretic	1124	1116	43	1081	-0.00146854	0.0132303	0.911638	0.978984	0.0103841	0.0157995	0.511165	0.924691	thiazide_diuretic	957.812	1689.75	5712.93	0.0109366	-0.00379084	-0.346619	0.728878	0.920045	NS	NS
k__Bacteria.p__Firmicutes.c__Bacilli.o__Lactobacillales.f__Streptococcaceae.g__Streptococcus.s__Streptococcus_thermophilus.t__Streptococcus_thermophilus_unclassified	454	291	17	437	0.00666654	0.0186542	0.720987	0.993987	-0.00186207	0.023051	0.935658	0.994741	thiazide_diuretic	305	168	17	288	0.0228132	0.0102733	0.0271701	0.610306	0.0227679	0.0134738	0.0923241	0.931346	thiazide_diuretic	1124	868	43	1081	0.0219074	0.0140643	0.119599	0.736181	0.0103912	0.016823	0.53692	0.954021	thiazide_diuretic	2873.73	9475.06	5055.5	0.00758005	0.019884	2.62321	0.00871066	0.195173	NS	NS
k__Bacteria.p__Firmicutes.c__Clostridia.o__Clostridiales.f__Eubacteriaceae.g__Eubacterium.s__Eubacterium_ventriosum.t__GCF_000153885	454	188	17	437	0.00539458	0.00939949	0.566315	0.990897	0.00628189	0.0116109	0.588789	0.879436	thiazide_diuretic	305	200	17	288	0.0110043	0.009325	0.238911	0.897294	0.0195698	0.0123375	0.113893	0.931346	thiazide_diuretic	1124	844	43	1081	-0.00391198	0.00591365	0.508418	0.974468	-0.00433921	0.00706509	0.539229	0.954021	thiazide_diuretic	11318.6	11500.1	28594.9	0.00441023	0.00147329	0.334062	0.738333	0.920045	NS	NS
k__Bacteria.p__Proteobacteria.c__Gammaproteobacteria.o__Enterobacteriales.f__Enterobacteriaceae	454	310	17	437	0.0100615	0.0150708	0.50475	0.990897	0.023435	0.0186545	0.209808	0.716578	thiazide_diuretic	305	200	17	288	0.0107706	0.00715125	0.133155	0.897294	0.00841577	0.00984416	0.393428	0.989157	thiazide_diuretic	1124	773	43	1081	0.00314416	0.00462862	0.497105	0.97052	0.0032962	0.00554468	0.552323	0.960141	thiazide_diuretic	4402.79	19554	46676.3	0.00376267	0.00568663	1.51133	0.130705	0.63768	NS	NS
k__Bacteria.p__Proteobacteria.c__Gammaproteobacteria.o__Enterobacteriales.f__Enterobacteriaceae.g__Escherichia.s__Escherichia_unclassified	454	198	17	437	0.00103075	0.00402811	0.798163	0.993987	0.00553192	0.00497444	0.266819	0.740611	thiazide_diuretic	305	130	17	288	0.00558	0.00277113	0.0449699	0.610306	0.00561405	0.00363575	0.123788	0.931346	thiazide_diuretic	1124	516	43	1081	0.000254036	0.00205223	0.901508	0.978984	0.00143644	0.00243033	0.554615	0.960141	thiazide_diuretic	61630.8	130223	237437	0.00152624	0.00198114	1.29805	0.19427	0.657054	NS	NS
k__Bacteria.p__Firmicutes.c__Bacilli.o__Lactobacillales.f__Streptococcaceae	454	447	17	437	0.0664751	0.0329547	0.0442964	0.573248	0.0218552	0.0363831	0.548389	0.879436	thiazide_diuretic	305	297	17	288	0.0327697	0.0242987	0.178512	0.897294	0.0347823	0.031176	0.265608	0.944815	thiazide_diuretic	1124	1107	43	1081	0.0386143	0.0160841	0.016524	0.54293	0.00736387	0.0185948	0.692171	0.965187	thiazide_diuretic	920.797	1693.69	3865.51	0.0124226	0.0410457	3.30411	0.000952779	0.115345	NS	NS
k__Bacteria.p__Bacteroidetes.c__Bacteroidia.o__Bacteroidales.f__Bacteroidales_noname.g__Bacteroidales_noname.s__Bacteroidales_bacterium_ph8.t__GCF_000311925	454	213	17	437	-0.00717284	0.00640744	0.263568	0.935242	-0.00866308	0.00786558	0.271404	0.740611	thiazide_diuretic	305	170	17	288	-0.00631913	0.00627863	0.315018	0.897294	-0.0120509	0.00835552	0.150417	0.931346	thiazide_diuretic	1124	795	43	1081	-0.00590995	0.00382773	0.122877	0.736181	-0.00178994	0.00456328	0.694952	0.965187	thiazide_diuretic	24357.4	25367	68252.3	0.0029114	-0.00625867	-2.14971	0.0315781	0.386625	NS	NS
k__Bacteria.p__Firmicutes.c__Clostridia.o__Clostridiales.f__Lachnospiraceae.g__Blautia.s__Ruminococcus_obeum.t__Ruminococcus_obeum_unclassified	454	421	17	437	-0.00418927	0.0144907	0.772642	0.993987	-0.00642262	0.0177526	0.717708	0.906187	thiazide_diuretic	305	298	17	288	0.0092162	0.0118933	0.439019	0.921115	0.00339535	0.0158899	0.830964	0.989157	thiazide_diuretic	1124	1099	43	1081	0.00866195	0.00682657	0.204757	0.747524	0.00285632	0.00806993	0.723449	0.965187	thiazide_diuretic	4762.38	7069.57	21458.3	0.00548077	0.0069412	1.26646	0.205347	0.657054	NS	NS
k__Bacteria.p__Firmicutes.c__Negativicutes.o__Selenomonadales.f__Veillonellaceae.g__Veillonella	454	253	17	437	0.00473841	0.00513715	0.356909	0.976522	0.00466766	0.00657066	0.477952	0.879436	thiazide_diuretic	305	150	17	288	0.000962369	0.00312395	0.758264	0.926919	0.00543169	0.0038721	0.161945	0.931346	thiazide_diuretic	1124	553	43	1081	0.00169022	0.00198387	0.394415	0.882733	0.00105809	0.00235378	0.653143	0.965187	thiazide_diuretic	37892.7	102469	254082	0.00159224	0.00179396	1.12669	0.259872	0.697323	NS	NS
k__Bacteria.p__Firmicutes.c__Clostridia.o__Clostridiales.f__Oscillospiraceae.g__Oscillibacter.s__Oscillibacter_unclassified	454	357	17	437	-0.00379398	0.00917334	0.67938	0.993987	-0.00390925	0.0112614	0.728672	0.906187	thiazide_diuretic	305	264	17	288	0.0108397	0.00660865	0.102014	0.897294	0.00957543	0.00883815	0.279611	0.944815	thiazide_diuretic	1124	1050	43	1081	0.00322541	0.00370526	0.384219	0.882733	0.00185852	0.00438954	0.67209	0.965187	thiazide_diuretic	11883.5	22896.8	72839	0.00304828	0.0040703	1.33528	0.181785	0.657054	NS	NS
k__Bacteria.p__Bacteroidetes.c__Bacteroidia.o__Bacteroidales.f__Rikenellaceae.g__Alistipes.s__Alistipes_unclassified	454	81	17	437	-0.00532877	0.00740494	0.472141	0.990897	-0.0038418	0.00901552	0.670243	0.890146	thiazide_diuretic	305	50	17	288	-0.00354197	0.00662174	0.593117	0.921115	0.00170509	0.00876037	0.845827	0.989157	thiazide_diuretic	1124	133	43	1081	-0.0026604	0.00313275	0.395939	0.882733	0.00138741	0.00375255	0.711662	0.965187	thiazide_diuretic	18237.2	22806.4	101894	0.00264501	-0.00314151	-1.18771	0.234946	0.689083	NS	NS
k__Bacteria.p__Firmicutes.c__Negativicutes.o__Selenomonadales.f__Acidaminococcaceae	454	113	17	437	0.00925301	0.013488	0.493079	0.990897	-0.00280884	0.016349	0.863682	0.984557	thiazide_diuretic	305	75	17	288	-0.00944871	0.016524	0.567877	0.921115	0.00563001	0.022081	0.798944	0.989157	thiazide_diuretic	1124	349	43	1081	-0.0079121	0.00910896	0.38525	0.882733	-0.00487701	0.0107921	0.65143	0.965187	thiazide_diuretic	5496.76	3662.44	12052.1	0.0068662	-0.0037292	-0.543124	0.587044	0.895881	NS	NS
k__Bacteria.p__Actinobacteria.c__Actinobacteria.o__Coriobacteriales.f__Coriobacteriaceae.g__Adlercreutzia.s__Adlercreutzia_equolifaciens.t__GCF_000478885	454	210	17	437	0.00785497	0.00543659	0.149226	0.865526	0.0052925	0.00669065	0.429404	0.832941	thiazide_diuretic	305	218	17	288	-0.00904743	0.00604625	0.135634	0.897294	-0.00967359	0.00795218	0.224913	0.931346	thiazide_diuretic	1124	889	43	1081	0.00304948	0.00416075	0.463764	0.964412	-0.00240698	0.00495551	0.627266	0.965187	thiazide_diuretic	33833.5	27354.4	57763.9	0.00289944	0.00163448	0.563722	0.572943	0.895881	NS	NS
k__Bacteria.p__Firmicutes.c__Clostridia.o__Clostridiales.f__Lachnospiraceae.g__Lachnospiraceae_noname.s__Lachnospiraceae_bacterium_3_1_57FAA_CT1.t__GCF_000218405	454	87	17	437	-0.00135029	0.00396581	0.733655	0.993987	-0.00142628	0.00466347	0.759885	0.916007	thiazide_diuretic	305	75	17	288	0.00323941	0.003448	0.348232	0.897294	0.00416811	0.00460376	0.366094	0.989157	thiazide_diuretic	1124	211	43	1081	0.00190953	0.00269056	0.478029	0.964412	-0.00105674	0.00315055	0.737379	0.965187	thiazide_diuretic	63582.3	84113.6	138139	0.00187043	0.00157575	0.84245	0.399536	0.781348	NS	NS
k__Viruses.p__Viruses_noname.c__Viruses_noname	454	92	17	437	-0.0091275	0.0144021	0.526566	0.990897	-0.0243013	0.0177274	0.171203	0.716578	thiazide_diuretic	305	49	17	288	-0.00567621	0.00539082	0.293222	0.897294	-0.00485885	0.00740882	0.512511	0.989157	thiazide_diuretic	1124	286	43	1081	0.00399101	0.00631922	0.5278	0.978983	0.00283369	0.00753331	0.706877	0.965187	thiazide_diuretic	4821.16	34410.4	25042.2	0.00394442	-0.00216857	-0.549782	0.582469	0.895881	NS	NS
k__Bacteria.p__Firmicutes.c__Clostridia.o__Clostridiales.f__Ruminococcaceae.g__Ruminococcus.s__Ruminococcus_sp_5_1_39BFAA.t__GCF_000159975	454	293	17	437	0.00410732	0.0358405	0.908815	0.994975	-0.0144896	0.04397	0.741926	0.911833	thiazide_diuretic	305	265	17	288	0.0188565	0.0345645	0.585789	0.921115	-0.00836298	0.0450252	0.852792	0.989157	thiazide_diuretic	1124	1022	43	1081	0.0116823	0.0182581	0.522408	0.978983	-0.00790794	0.021808	0.716963	0.965187	thiazide_diuretic	778.486	837.026	2999.78	0.0147198	0.0117057	0.795235	0.426477	0.789227	NS	NS
k__Bacteria.p__Firmicutes.c__Clostridia.o__Clostridiales.f__Lachnospiraceae.g__Blautia.s__Ruminococcus_torques	454	446	17	437	0.0328369	0.0202479	0.105584	0.800539	0.0366199	0.024957	0.143089	0.716578	thiazide_diuretic	305	305	17	288	0.0371033	0.015922	0.0204682	0.610306	0.0255213	0.0211225	0.228052	0.931346	thiazide_diuretic	1124	1124	43	1081	0.0025072	0.009917	0.800456	0.978984	-0.00497834	0.0117648	0.672267	0.965187	thiazide_diuretic	2439.17	3944.61	10168.1	0.00777278	0.0152216	1.95832	0.0501919	0.386625	NS	NS
k__Bacteria.p__Bacteroidetes.c__Bacteroidia.o__Bacteroidales.f__Prevotellaceae.g__Paraprevotella	454	104	17	437	-0.000867073	0.00500174	0.862458	0.993987	0.0026214	0.0063431	0.679649	0.890146	thiazide_diuretic	305	95	17	288	0.00890114	0.00715234	0.214304	0.897294	0.0135748	0.00958044	0.1577	0.931346	thiazide_diuretic	1124	507	43	1081	-0.000489743	0.0045384	0.914086	0.978984	-0.00260136	0.00543538	0.632323	0.965187	thiazide_diuretic	39972.2	19548.1	48550.6	0.00304191	0.00106934	0.351535	0.725187	0.920045	NS	NS
k__Bacteria.p__Bacteroidetes.c__Bacteroidia.o__Bacteroidales.f__Bacteroidaceae.g__Bacteroides.s__Bacteroides_fragilis.t__Bacteroides_fragilis_unclassified	454	224	17	437	0.00846026	0.00911707	0.353971	0.976522	0.0171421	0.0113902	0.133175	0.716578	thiazide_diuretic	305	107	17	288	-0.00376849	0.00481602	0.434574	0.921115	-0.00925351	0.00646784	0.153756	0.931346	thiazide_diuretic	1124	374	43	1081	-0.000263941	0.00229651	0.908521	0.978984	-0.00106282	0.00274986	0.699206	0.965187	thiazide_diuretic	12030.7	43114.5	189611	0.00202131	-0.000452451	-0.22384	0.822882	0.920045	NS	NS
k__Bacteria.p__Firmicutes.c__Clostridia.o__Clostridiales.f__Lachnospiraceae.g__Lachnospiraceae_noname.s__Lachnospiraceae_bacterium_3_1_46FAA.t__GCF_000209405	454	247	17	437	0.00135809	0.0068089	0.841999	0.993987	0.00206806	0.00835626	0.804664	0.932021	thiazide_diuretic	305	222	17	288	0.0039339	0.00625531	0.529914	0.921115	0.0112653	0.00857344	0.190024	0.931346	thiazide_diuretic	1124	841	43	1081	-0.00233376	0.00441093	0.596852	0.978984	-0.00213308	0.00529843	0.687332	0.965187	thiazide_diuretic	21569.8	25556.6	51397.3	0.00318588	0.000100299	0.0314822	0.974885	0.974885	NS	NS
k__Bacteria.p__Firmicutes.c__Clostridia.o__Clostridiales.f__Clostridiaceae.g__Clostridium.s__Clostridium_leptum.t__GCF_000154345	454	255	17	437	-0.0055521	0.00495555	0.263182	0.935242	-0.00726815	0.00589165	0.218089	0.716578	thiazide_diuretic	305	252	17	288	0.000137682	0.00470437	0.976672	0.995726	0.00641606	0.00616977	0.299386	0.944815	thiazide_diuretic	1124	918	43	1081	-0.00161779	0.00272472	0.552805	0.978984	-0.00175587	0.00323534	0.58744	0.965187	thiazide_diuretic	40720.8	45185.3	134697	0.00212909	-0.00198445	-0.932065	0.351303	0.759247	NS	NS
k__Bacteria.p__Proteobacteria.c__Gammaproteobacteria.o__Enterobacteriales.f__Enterobacteriaceae.g__Escherichia	454	304	17	437	0.0152756	0.0134379	0.256304	0.935242	0.0287822	0.0166679	0.0850403	0.716578	thiazide_diuretic	305	193	17	288	0.0100443	0.006444	0.120185	0.897294	0.00661975	0.00880469	0.452855	0.989157	thiazide_diuretic	1124	758	43	1081	0.00183715	0.00453892	0.68574	0.978984	0.00285057	0.00543431	0.60001	0.965187	thiazide_diuretic	5537.81	24081.8	48539.4	0.00357693	0.00531803	1.48676	0.137079	0.64173	NS	NS
k__Bacteria.p__Firmicutes.c__Clostridia.o__Clostridiales	454	453	17	437	-0.0602615	0.0525414	0.252037	0.935242	-0.0855129	0.0641958	0.183605	0.716578	thiazide_diuretic	305	305	17	288	0.0447152	0.0445868	0.316733	0.897294	0.0131462	0.0587476	0.823106	0.989157	thiazide_diuretic	1124	1124	43	1081	-0.00881479	0.0260355	0.734999	0.978984	-0.0143804	0.0308135	0.640814	0.965187	thiazide_diuretic	362.24	503.022	1475.26	0.0206701	-0.00527256	-0.255081	0.798661	0.920045	NS	NS
k__Bacteria.p__Firmicutes.c__Clostridia.o__Clostridiales.f__Oscillospiraceae.g__Oscillibacter	454	369	17	437	-0.00646175	0.00928525	0.486851	0.990897	-0.00507506	0.011329	0.654419	0.88539	thiazide_diuretic	305	268	17	288	0.00849378	0.00682299	0.214165	0.897294	0.0068386	0.00894025	0.445009	0.989157	thiazide_diuretic	1124	1064	43	1081	0.00222772	0.00383514	0.561446	0.978984	0.00187658	0.00455992	0.680761	0.965187	thiazide_diuretic	11598.8	21480.8	67988.9	0.00314552	0.00256227	0.814579	0.415313	0.781348	NS	NS
k__Bacteria.p__Firmicutes.c__Clostridia.o__Clostridiales.f__Eubacteriaceae.g__Eubacterium.s__Eubacterium_eligens.t__GCF_000146185	454	232	17	437	-0.0227408	0.0111442	0.041901	0.573248	-0.01969	0.0136439	0.149788	0.716578	thiazide_diuretic	305	195	17	288	0.00598683	0.00916579	0.514154	0.921115	0.00650494	0.011983	0.587697	0.989157	thiazide_diuretic	1124	887	43	1081	0.0015986	0.00589666	0.786362	0.978984	0.00371825	0.00704909	0.59797	0.965187	thiazide_diuretic	8051.97	11903.1	28759.9	0.00453073	-0.00135217	-0.298444	0.765365	0.920045	NS	NS
k__Bacteria.p__Firmicutes.c__Clostridia.o__Clostridiales.f__Lachnospiraceae.g__Roseburia	454	411	17	437	-0.0249939	0.0206932	0.227767	0.935242	-0.028747	0.0254143	0.258686	0.740611	thiazide_diuretic	305	302	17	288	0.00897979	0.017671	0.611714	0.921115	-0.0145461	0.0232754	0.532539	0.989157	thiazide_diuretic	1124	1120	43	1081	0.00115295	0.00901006	0.898201	0.978984	-0.00512005	0.0107896	0.635213	0.965187	thiazide_diuretic	2335.32	3202.41	12318.1	0.00748359	-0.000863003	-0.115319	0.908192	0.961966	NS	NS
k__Bacteria.p__Proteobacteria.c__Deltaproteobacteria.o__Desulfovibrionales.f__Desulfovibrionaceae	454	196	17	437	-0.00452682	0.00512043	0.377148	0.976522	-0.00593039	0.00634246	0.350347	0.767238	thiazide_diuretic	305	197	17	288	-0.00183325	0.0055899	0.743174	0.921115	-0.00406707	0.00714497	0.56969	0.989157	thiazide_diuretic	1124	711	43	1081	-0.00101429	0.00281151	0.718345	0.978984	-0.00165821	0.00337809	0.623617	0.965187	thiazide_diuretic	38140.6	32003.1	126509	0.00225502	-0.00182882	-0.811	0.417366	0.781348	NS	NS
k__Bacteria.p__Bacteroidetes.c__Bacteroidia.o__Bacteroidales.f__Bacteroidaceae.g__Bacteroides.s__Bacteroides_xylanisolvens.t__Bacteroides_xylanisolvens_unclassified	454	186	17	437	-0.00135857	0.00450305	0.76303	0.993987	0.00260883	0.00548194	0.634423	0.88539	thiazide_diuretic	305	142	17	288	0.00201362	0.00269308	0.455257	0.921115	0.00134346	0.00357091	0.707068	0.989157	thiazide_diuretic	1124	556	43	1081	0.000277533	0.0020256	0.891046	0.978984	-0.001305	0.00247114	0.597543	0.965187	thiazide_diuretic	49315.8	137880	243720	0.00152336	0.000645786	0.423921	0.671624	0.920045	NS	NS
k__Bacteria.p__Firmicutes.c__Negativicutes.o__Selenomonadales.f__Veillonellaceae.g__Dialister	454	242	17	437	-0.00817329	0.0279221	0.769877	0.993987	0.00555648	0.034077	0.870557	0.984557	thiazide_diuretic	305	160	17	288	-0.013981	0.0301568	0.643266	0.921115	-0.0150559	0.0396168	0.704224	0.989157	thiazide_diuretic	1124	478	43	1081	0.00353082	0.0198155	0.858611	0.978984	-0.00883716	0.0238058	0.710548	0.965187	thiazide_diuretic	1282.64	1099.59	2546.76	0.0142436	-0.00342151	-0.240213	0.810165	0.920045	NS	NS
k__Bacteria.p__Actinobacteria.c__Actinobacteria.o__Coriobacteriales.f__Coriobacteriaceae.g__Gordonibacter.s__Gordonibacter_pamelaeae.t__GCF_000210055	454	214	17	437	-0.00163311	0.00453798	0.719116	0.993987	0.00145958	0.00560925	0.794838	0.927311	thiazide_diuretic	305	188	17	288	-0.000734031	0.00530767	0.8901	0.960355	-0.00155337	0.00705522	0.825907	0.989157	thiazide_diuretic	1124	606	43	1081	0.000715335	0.00304927	0.814569	0.978984	-0.0016317	0.00363468	0.653576	0.965187	thiazide_diuretic	48559.6	35497	107549	0.00228452	-0.000148351	-0.0649374	0.948224	0.972382	NS	NS
k__Bacteria.p__Firmicutes.c__Bacilli.o__Lactobacillales.f__Streptococcaceae.g__Streptococcus.s__Streptococcus_parasanguinis.t__Streptococcus_parasanguinis_unclassified	454	393	17	437	0.0181934	0.0131108	0.165964	0.890538	-0.00923523	0.014533	0.525503	0.879436	thiazide_diuretic	305	245	17	288	0.00487147	0.00814338	0.55018	0.921115	0.000234611	0.00993879	0.981186	0.99685	thiazide_diuretic	1124	934	43	1081	0.00120346	0.00420975	0.775028	0.978984	-0.00165	0.00484941	0.73374	0.965187	thiazide_diuretic	5817.61	15079.6	56427.2	0.00359618	0.00319705	0.889013	0.373996	0.762194	NS	NS
k__Bacteria.p__Firmicutes.c__Erysipelotrichia.o__Erysipelotrichales.f__Erysipelotrichaceae	454	419	17	437	-0.0046432	0.0203827	0.819909	0.993987	-0.00123333	0.0250226	0.960714	0.995555	thiazide_diuretic	305	291	17	288	0.0578072	0.0236145	0.0149456	0.567934	0.0829658	0.0307712	0.00746583	0.310486	thiazide_diuretic	1124	1069	43	1081	-0.00114412	0.0144883	0.937071	0.984139	-0.00805492	0.0173189	0.641958	0.965187	thiazide_diuretic	2406.99	1793.26	4763.94	0.010562	0.00970935	0.919276	0.357951	0.759247	NS	NS
k__Bacteria.p__Firmicutes.c__Clostridia.o__Clostridiales.f__Lachnospiraceae	454	451	17	437	-0.0140354	0.0399485	0.725504	0.993987	0.0148358	0.0490358	0.762391	0.916007	thiazide_diuretic	305	305	17	288	0.00822545	0.0285368	0.773365	0.926919	-0.00750737	0.0372637	0.840491	0.989157	thiazide_diuretic	1124	1124	43	1081	0.00102835	0.0157184	0.947848	0.989361	-0.00875964	0.0186299	0.638314	0.965187	thiazide_diuretic	626.614	1227.97	4047.48	0.0130166	0.000926464	0.0711755	0.943258	0.972382	NS	NS
k__Bacteria.p__Firmicutes.c__Clostridia.o__Clostridiales.f__Eubacteriaceae	454	418	17	437	-0.0395367	0.0460575	0.39113	0.976522	-0.0717713	0.0564937	0.204675	0.716578	thiazide_diuretic	305	304	17	288	0.0616571	0.0380526	0.106226	0.897294	0.0299158	0.0504713	0.553871	0.989157	thiazide_diuretic	1124	1121	43	1081	-0.000551138	0.0223012	0.980288	0.991032	0.00933754	0.0266943	0.72656	0.965187	thiazide_diuretic	471.41	690.609	2010.69	0.0177535	0.00719726	0.405399	0.685185	0.920045	NS	NS
k__Bacteria.p__Firmicutes.c__Clostridia.o__Clostridiales.f__Eubacteriaceae.g__Eubacterium	454	418	17	437	-0.0394999	0.0460584	0.39158	0.976522	-0.0717344	0.0564969	0.204933	0.716578	thiazide_diuretic	305	304	17	288	0.0616577	0.0380527	0.106224	0.897294	0.0299229	0.0504718	0.553781	0.989157	thiazide_diuretic	1124	1121	43	1081	-0.000544956	0.0223015	0.980509	0.991032	0.00934564	0.0266944	0.726334	0.965187	thiazide_diuretic	471.393	690.603	2010.63	0.0177538	0.00720707	0.405946	0.684782	0.920045	NS	NS
k__Bacteria.p__Bacteroidetes.c__Bacteroidia.o__Bacteroidales.f__Bacteroidaceae.g__Bacteroides.s__Bacteroides_fragilis	454	227	17	437	0.00237374	0.0115565	0.837356	0.993987	0.0117956	0.0141501	0.405025	0.82543	thiazide_diuretic	305	107	17	288	-0.00435435	0.00498918	0.383524	0.91087	-0.0103449	0.00666416	0.121835	0.931346	thiazide_diuretic	1124	377	43	1081	-0.000216662	0.00231399	0.92542	0.978984	-0.000909513	0.00277825	0.743456	0.965293	thiazide_diuretic	7487.64	40173.7	186757	0.0020654	-0.000843022	-0.408164	0.683153	0.920045	NS	NS
k__Bacteria.p__Firmicutes.c__Bacilli.o__Lactobacillales.f__Streptococcaceae.g__Streptococcus	454	446	17	437	0.0676712	0.0330233	0.0410462	0.573248	0.0218181	0.0363986	0.549238	0.879436	thiazide_diuretic	305	296	17	288	0.0335674	0.0242708	0.167718	0.897294	0.0350245	0.0311649	0.262131	0.944815	thiazide_diuretic	1124	1105	43	1081	0.0334239	0.0160571	0.0376109	0.712801	0.00573084	0.0185529	0.757463	0.967697	thiazide_diuretic	916.981	1697.58	3878.51	0.0124101	0.038298	3.08604	0.00202844	0.115345	NS	NS
k__Bacteria.p__Proteobacteria	454	434	17	437	0.0271436	0.0175833	0.123399	0.846483	0.0317872	0.0215691	0.141367	0.716578	thiazide_diuretic	305	275	17	288	0.00885286	0.00824464	0.283827	0.897294	0.00323799	0.0109247	0.767174	0.989157	thiazide_diuretic	1124	1040	43	1081	0.00228536	0.00532469	0.667863	0.978984	0.00190666	0.00646803	0.76822	0.967697	thiazide_diuretic	3234.43	14711.5	35270.5	0.00433488	0.00561177	1.29456	0.195471	0.657054	NS	NS
k__Bacteria.p__Firmicutes.c__Clostridia.o__Clostridiales.f__Lachnospiraceae.g__Coprococcus.s__Coprococcus_comes.t__GCF_000155875	454	300	17	437	-0.0504828	0.0197153	0.0107846	0.268024	-0.0747398	0.0239893	0.00196975	0.158565	thiazide_diuretic	305	264	17	288	-0.0112618	0.0174724	0.519717	0.921115	-0.0168291	0.0227981	0.46106	0.989157	thiazide_diuretic	1124	1047	43	1081	0.00187487	0.00971168	0.846953	0.978984	0.00336841	0.0114845	0.769349	0.967697	thiazide_diuretic	2572.72	3275.63	10602.6	0.00779659	-0.00892891	-1.14523	0.252113	0.697323	NS	NS
k__Bacteria.p__Bacteroidetes.c__Bacteroidia.o__Bacteroidales.f__Rikenellaceae.g__Alistipes.s__Alistipes_finegoldii.t__GCF_000265365	454	193	17	437	-0.00426914	0.0049741	0.391224	0.976522	-0.0101118	0.00608493	0.097372	0.716578	thiazide_diuretic	305	145	17	288	-0.0024816	0.00433959	0.56787	0.921115	-0.00703112	0.00585447	0.230881	0.931346	thiazide_diuretic	1124	611	43	1081	4.42798e-05	0.00270385	0.986937	0.991032	-0.00101272	0.00324568	0.755086	0.967697	thiazide_diuretic	40417.7	53101.1	136784	0.00208377	-0.00129511	-0.621522	0.534256	0.884325	NS	NS
k__Bacteria.p__Actinobacteria.c__Actinobacteria.o__Actinomycetales.f__Actinomycetaceae	454	226	17	437	0.000692886	0.00251867	0.783376	0.993987	-0.00500837	0.00303281	0.0994925	0.716578	thiazide_diuretic	305	157	17	288	-0.00236925	0.00241292	0.326978	0.897294	-0.000500167	0.00329919	0.879622	0.990343	thiazide_diuretic	1124	613	43	1081	0.00229859	0.00165362	0.1648	0.740162	0.000525521	0.00195895	0.788546	0.969129	thiazide_diuretic	157636	171757	365702	0.00119944	0.000781026	0.65116	0.514943	0.877181	NS	NS
k__Bacteria.p__Proteobacteria.c__Gammaproteobacteria.o__Enterobacteriales.f__Enterobacteriaceae.g__Escherichia.s__Escherichia_coli.t__Escherichia_coli_unclassified	454	260	17	437	0.0175173	0.0135041	0.195292	0.935242	0.0286687	0.0168304	0.0893304	0.716578	thiazide_diuretic	305	163	17	288	0.0113151	0.00544493	0.0386179	0.610306	0.00985568	0.00748948	0.18943	0.931346	thiazide_diuretic	1124	625	43	1081	-0.00115281	0.00412989	0.780194	0.978984	-0.00136453	0.00499343	0.784705	0.969129	thiazide_diuretic	5483.62	33730	58630.3	0.00319693	0.00419164	1.31115	0.189809	0.657054	NS	NS
k__Bacteria.p__Bacteroidetes.c__Bacteroidia.o__Bacteroidales.f__Porphyromonadaceae.g__Odoribacter	454	184	17	437	0.000140039	0.00566614	0.980294	0.994975	0.00527131	0.00709827	0.45816	0.857718	thiazide_diuretic	305	100	17	288	-0.00105949	0.00247944	0.66949	0.921115	-0.00107299	0.00348798	0.758634	0.989157	thiazide_diuretic	1124	398	43	1081	0.000513782	0.00244777	0.833786	0.978984	0.00082806	0.00293737	0.778071	0.969129	thiazide_diuretic	31147.6	162664	166901	0.00166502	-0.00022796	-0.136911	0.891101	0.950114	NS	NS
k__Bacteria.p__Actinobacteria.c__Actinobacteria.o__Actinomycetales.f__Micrococcaceae.g__Rothia	454	162	17	437	0.00323539	0.0023036	0.160925	0.885088	-0.00279262	0.00262268	0.287659	0.746987	thiazide_diuretic	305	98	17	288	-0.000166826	0.00185139	0.928265	0.987546	-0.000913449	0.00249387	0.714468	0.989157	thiazide_diuretic	1124	355	43	1081	0.00155744	0.00109218	0.15416	0.740162	0.000266463	0.00121608	0.826603	0.97141	thiazide_diuretic	188446	291745	838325	0.000870878	0.00141573	1.62564	0.104027	0.605519	NS	NS
k__Bacteria.p__Firmicutes.c__Clostridia.o__Clostridiales.f__Ruminococcaceae.g__Ruminococcus.s__Ruminococcus_callidus.t__GCF_000468015	454	126	17	437	0.00556617	0.00930165	0.549878	0.990897	0.00990197	0.0113681	0.384264	0.814033	thiazide_diuretic	305	126	17	288	-0.00834155	0.00475686	0.0806623	0.897294	-0.00924089	0.00658282	0.16173	0.931346	thiazide_diuretic	1124	559	43	1081	0.00589752	0.0055987	0.2924	0.882733	0.00170783	0.0067372	0.799937	0.97141	thiazide_diuretic	11557.9	44193.6	31902.6	0.00337764	-0.00132525	-0.39236	0.694793	0.920045	NS	NS
k__Viruses.p__Viruses_noname.c__Viruses_noname.o__Caudovirales	454	87	17	437	-0.00896138	0.0142268	0.529093	0.990897	-0.0241061	0.0175075	0.169318	0.716578	thiazide_diuretic	305	48	17	288	-0.00557456	0.00539017	0.301877	0.897294	-0.00472533	0.00740335	0.523851	0.989157	thiazide_diuretic	1124	266	43	1081	0.00331927	0.00592064	0.575164	0.978984	0.0015599	0.00703346	0.824525	0.97141	thiazide_diuretic	4940.66	34418.8	28527.5	0.00383802	-0.00208367	-0.542904	0.587196	0.895881	NS	NS
k__Bacteria.p__Proteobacteria.c__Gammaproteobacteria	454	346	17	437	0.00909061	0.0150691	0.546666	0.990897	0.0219504	0.0184078	0.233846	0.719592	thiazide_diuretic	305	225	17	288	0.010689	0.00736889	0.148006	0.897294	0.00566126	0.010039	0.573308	0.989157	thiazide_diuretic	1124	855	43	1081	0.00234932	0.00498615	0.637616	0.978984	0.0013113	0.00594785	0.825552	0.97141	thiazide_diuretic	4403.8	18416	40222.6	0.00398276	0.00525643	1.3198	0.186903	0.657054	NS	NS
k__Bacteria.p__Firmicutes.c__Clostridia.o__Clostridiales.f__Lachnospiraceae.g__Roseburia.s__Roseburia_hominis.t__GCF_000225345	454	280	17	437	-0.00904097	0.00880859	0.305285	0.976522	-0.0152765	0.011059	0.167954	0.716578	thiazide_diuretic	305	247	17	288	-0.00072065	0.00839237	0.931629	0.987546	-0.00779531	0.0113424	0.492532	0.989157	thiazide_diuretic	1124	989	43	1081	-0.00062386	0.00605945	0.918016	0.978984	-0.00181001	0.0072824	0.80376	0.97141	thiazide_diuretic	12888.1	14198.1	27235.3	0.00429056	-0.00264616	-0.61674	0.537406	0.884325	NS	NS
k__Bacteria.p__Bacteroidetes.c__Bacteroidia.o__Bacteroidales.f__Prevotellaceae.g__Prevotella.s__Prevotella_copri.t__GCF_000157935	454	64	17	437	0.0202342	0.0247181	0.413461	0.976522	0.0187523	0.0303632	0.537193	0.879436	thiazide_diuretic	305	76	17	288	0.000687988	0.0219787	0.975049	0.995726	-0.00651862	0.0296689	0.826265	0.989157	thiazide_diuretic	1124	407	43	1081	0.000391215	0.0087619	0.964395	0.98988	0.00246503	0.0106207	0.81651	0.97141	thiazide_diuretic	1636.7	2070.12	13025.8	0.0077307	0.00236888	0.306425	0.759281	0.920045	NS	NS
k__Bacteria.p__Firmicutes.c__Clostridia.o__Clostridiales.f__Lachnospiraceae.g__Lachnospiraceae_noname.s__Lachnospiraceae_bacterium_5_1_63FAA.t__GCF_000185525	454	368	17	437	-0.00268667	0.00814749	0.741747	0.993987	0.000282243	0.0101676	0.977869	0.995555	thiazide_diuretic	305	290	17	288	-0.002142	0.00714445	0.764533	0.926919	0.00994476	0.00947943	0.295115	0.944815	thiazide_diuretic	1124	1084	43	1081	0.00675254	0.00412587	0.101995	0.736181	0.000230672	0.00495312	0.962864	0.981146	thiazide_diuretic	15064.4	19591.2	58744.6	0.0032721	0.00336443	1.02822	0.303848	0.734975	NS	NS
k__Bacteria.p__Actinobacteria.c__Actinobacteria.o__Actinomycetales.f__Actinomycetaceae.g__Actinomyces	454	222	17	437	0.00065753	0.00250288	0.792904	0.993987	-0.00526568	0.00301359	0.0813956	0.716578	thiazide_diuretic	305	156	17	288	-0.00220843	0.0023876	0.355767	0.897294	-0.000404448	0.00324813	0.901005	0.995406	thiazide_diuretic	1124	604	43	1081	0.00224291	0.00164746	0.173655	0.740162	0.000294766	0.00194691	0.879688	0.981146	thiazide_diuretic	159632	175420	368442	0.00119226	0.000773201	0.648518	0.51665	0.877181	NS	NS
k__Bacteria.p__Firmicutes.c__Clostridia.o__Clostridiales.f__Peptostreptococcaceae.g__Peptostreptococcaceae_noname.s__Clostridium_bartlettii.t__GCF_000154445	454	328	17	437	0.0101863	0.00856443	0.234948	0.935242	0.0136677	0.0105721	0.196846	0.716578	thiazide_diuretic	305	206	17	288	-0.00454893	0.0071587	0.52563	0.921115	0.00143286	0.00935425	0.878376	0.990343	thiazide_diuretic	1124	850	43	1081	-0.00495683	0.00685789	0.46996	0.964412	-0.00100734	0.00814774	0.901628	0.981146	thiazide_diuretic	13633.4	19513.3	21262.7	0.00428709	-0.00101612	-0.237018	0.812643	0.920045	NS	NS
k__Bacteria.p__Firmicutes.c__Erysipelotrichia.o__Erysipelotrichales.f__Erysipelotrichaceae.g__Erysipelotrichaceae_noname	454	383	17	437	-0.000804533	0.0169648	0.962198	0.994975	-0.00779341	0.0203899	0.702508	0.903581	thiazide_diuretic	305	268	17	288	0.0656244	0.0211966	0.0021488	0.204136	0.0934848	0.0282377	0.00106111	0.170839	thiazide_diuretic	1124	931	43	1081	0.00174563	0.0135884	0.897804	0.978984	0.00200974	0.016205	0.901323	0.981146	thiazide_diuretic	3474.56	2225.7	5415.8	0.00948472	0.0137386	1.4485	0.147478	0.64173	NS	NS
k__Bacteria.p__Firmicutes.c__Erysipelotrichia.o__Erysipelotrichales.f__Erysipelotrichaceae.g__Erysipelotrichaceae_noname.s__Eubacterium_biforme.t__GCF_000156655	454	92	17	437	-0.000280515	0.0151998	0.985284	0.994975	-0.0110551	0.0185121	0.550734	0.879436	thiazide_diuretic	305	117	17	288	0.0601515	0.0212263	0.00491345	0.233389	0.0750429	0.0279498	0.00771395	0.310486	thiazide_diuretic	1124	511	43	1081	0.00239576	0.0137005	0.861217	0.978984	0.00209689	0.0164658	0.898689	0.981146	thiazide_diuretic	4328.35	2219.49	5327.51	0.0091765	0.0122148	1.3311	0.183157	0.657054	NS	NS
k__Bacteria.p__Firmicutes.c__Clostridia.o__Clostridiales.f__Clostridiaceae.g__Clostridium.s__Clostridium_bolteae	454	212	17	437	0.00267998	0.0030583	0.381422	0.976522	0.0052323	0.00384757	0.174766	0.716578	thiazide_diuretic	305	82	17	288	0.0143452	0.00444105	0.00137563	0.204136	0.00787048	0.00587648	0.181619	0.931346	thiazide_diuretic	1124	169	43	1081	0.000815035	0.00244033	0.738453	0.978984	0.0002647	0.00273438	0.9229	0.981146	thiazide_diuretic	106915	50702.3	167920	0.00175267	0.00353486	2.01684	0.0437118	0.386625	NS	NS
k__Bacteria.p__Bacteroidetes.c__Bacteroidia.o__Bacteroidales.f__Porphyromonadaceae.g__Parabacteroides.s__Parabacteroides_merdae.t__Parabacteroides_merdae_unclassified	454	223	17	437	0.0202222	0.0120149	0.0930794	0.800539	0.0257659	0.0146461	0.0793183	0.716578	thiazide_diuretic	305	177	17	288	-0.00144445	0.010041	0.885713	0.960355	-0.0174788	0.0131811	0.185984	0.931346	thiazide_diuretic	1124	779	43	1081	-0.00332134	0.00605689	0.583557	0.978984	-0.00121737	0.00725677	0.866806	0.981146	thiazide_diuretic	6927.18	9918.52	27258.4	0.00476168	0.000798599	0.167714	0.866809	0.936619	NS	NS
k__Bacteria.p__Firmicutes.c__Clostridia.o__Clostridiales.f__Lachnospiraceae.g__Roseburia.s__Roseburia_inulinivorans.t__GCF_000174195	454	325	17	437	-0.0117782	0.0119485	0.32481	0.976522	-0.0148538	0.0146964	0.312782	0.767238	thiazide_diuretic	305	259	17	288	-0.0085218	0.0126588	0.501348	0.921115	-0.0193207	0.0171782	0.261728	0.944815	thiazide_diuretic	1124	1024	43	1081	-0.00282879	0.00717619	0.693516	0.978984	-0.000705479	0.00864593	0.934983	0.981146	thiazide_diuretic	7004.39	6240.39	19418.3	0.00553314	-0.0058356	-1.05466	0.291579	0.734975	NS	NS
k__Bacteria.p__Firmicutes.c__Clostridia.o__Clostridiales.f__Lachnospiraceae.g__Coprococcus.s__Coprococcus_catus.t__GCF_000210555	454	264	17	437	-0.0271926	0.0108024	0.0121829	0.268024	-0.0310416	0.01338	0.0208477	0.465225	thiazide_diuretic	305	259	17	288	-0.0134057	0.0103282	0.195302	0.897294	-0.00512088	0.0134295	0.703276	0.989157	thiazide_diuretic	1124	1020	43	1081	-0.00206814	0.00588095	0.725154	0.978984	0.000692822	0.00698233	0.920978	0.981146	thiazide_diuretic	8569.5	9374.49	28913.8	0.00461965	-0.00893122	-1.93331	0.0531981	0.386625	NS	NS
k__Bacteria.p__Bacteroidetes.c__Bacteroidia.o__Bacteroidales.f__Rikenellaceae.g__Alistipes.s__Alistipes_indistinctus.t__GCF_000231275	454	92	17	437	0.00299659	0.00448488	0.504386	0.990897	0.00251627	0.00554836	0.650425	0.88539	thiazide_diuretic	305	107	17	288	0.00389505	0.00313564	0.215175	0.897294	-0.00281034	0.00417601	0.501574	0.989157	thiazide_diuretic	1124	437	43	1081	-0.000467857	0.0019869	0.813888	0.978984	-0.000115515	0.00238688	0.96141	0.981146	thiazide_diuretic	49716.3	101706	253307	0.00157187	0.00105408	0.67059	0.502482	0.877181	NS	NS
k__Bacteria.p__Bacteroidetes.c__Bacteroidia.o__Bacteroidales.f__Prevotellaceae	454	167	17	437	0.007395	0.00587863	0.209207	0.935242	0.0175848	0.00759658	0.0212395	0.465225	thiazide_diuretic	305	135	17	288	-0.00489306	0.0122112	0.688953	0.921115	0.00807419	0.0164179	0.62332	0.989157	thiazide_diuretic	1124	699	43	1081	-0.00306013	0.0115435	0.790987	0.978984	0.00115978	0.013935	0.933687	0.981146	thiazide_diuretic	28936.6	6706.35	7504.54	0.00481418	0.00366664	0.761634	0.446278	0.807937	NS	NS
k__Bacteria.p__Firmicutes.c__Clostridia.o__Clostridiales.f__Clostridiaceae.g__Clostridium	454	405	17	437	0.0256627	0.0204339	0.209846	0.935242	0.0352651	0.0254058	0.165919	0.716578	thiazide_diuretic	305	277	17	288	0.00541714	0.0123796	0.662018	0.921115	0.014665	0.0164043	0.372195	0.989157	thiazide_diuretic	1124	1004	43	1081	-0.0013903	0.00899381	0.877178	0.978984	0.00159232	0.0106042	0.880668	0.981146	thiazide_diuretic	2394.95	6525.09	12362.7	0.00685467	0.00374109	0.545772	0.585223	0.895881	NS	NS
k__Bacteria.p__Firmicutes.c__Clostridia.o__Clostridiales.f__Clostridiaceae	454	407	17	437	0.0239603	0.0204138	0.241161	0.935242	0.0324424	0.0253437	0.201283	0.716578	thiazide_diuretic	305	278	17	288	0.00515221	0.0123965	0.678003	0.921115	0.0142644	0.0164252	0.385978	0.989157	thiazide_diuretic	1124	1006	43	1081	-0.00158207	0.00899498	0.860418	0.978984	0.00143337	0.0106063	0.892525	0.981146	thiazide_diuretic	2399.67	6507.29	12359.5	0.00685729	0.0033607	0.490092	0.624069	0.920045	NS	NS
k__Bacteria.p__Actinobacteria.c__Actinobacteria.o__Coriobacteriales.f__Coriobacteriaceae.g__Eggerthella.s__Eggerthella_lenta.t__GCF_000024265	454	212	17	437	-0.00360369	0.00413147	0.383563	0.976522	-0.00178865	0.00510543	0.726274	0.906187	thiazide_diuretic	305	162	17	288	-0.00172489	0.00351028	0.623528	0.921115	-0.00368262	0.00469541	0.433588	0.989157	thiazide_diuretic	1124	464	43	1081	0.000308938	0.00123911	0.80316	0.978984	0.000122828	0.00147839	0.933802	0.981146	thiazide_diuretic	58585.5	81155	651294	0.00112435	-0.000189496	-0.168538	0.86616	0.936619	NS	NS
k__Bacteria.p__Bacteroidetes.c__Bacteroidia.o__Bacteroidales.f__Prevotellaceae.g__Paraprevotella.s__Paraprevotella_unclassified	454	104	17	437	-0.00307523	0.00434539	0.479527	0.990897	0.000745612	0.00548368	0.891918	0.987906	thiazide_diuretic	305	95	17	288	0.00290743	0.00577057	0.614755	0.921115	0.00677848	0.00756594	0.371131	0.989157	thiazide_diuretic	1124	507	43	1081	0.000753692	0.0035911	0.833802	0.978984	0.000236723	0.00429476	0.956054	0.981146	thiazide_diuretic	52959.4	30030.5	77543.4	0.00249584	-0.000106561	-0.0426952	0.965944	0.97258	NS	NS
k__Bacteria.p__Firmicutes.c__Negativicutes.o__Selenomonadales.f__Acidaminococcaceae.g__Phascolarctobacterium.s__Phascolarctobacterium_succinatutens.t__GCF_000188175	454	70	17	437	0.00585311	0.0126947	0.644978	0.993987	-0.000150249	0.0155261	0.992284	0.995555	thiazide_diuretic	305	57	17	288	-0.00669001	0.016202	0.679968	0.921115	0.00608736	0.0217327	0.779619	0.989157	thiazide_diuretic	1124	287	43	1081	-0.00359382	0.00881725	0.683654	0.978984	-0.00131228	0.0104628	0.900212	0.981146	thiazide_diuretic	6205.23	3809.45	12862.8	0.00661144	-0.00154702	-0.233991	0.814992	0.920045	NS	NS
k__Bacteria.p__Firmicutes.c__Clostridia.o__Clostridiales.f__Lachnospiraceae.g__Lachnospiraceae_noname.s__Lachnospiraceae_bacterium_2_1_58FAA.t__GCF_000218465	454	144	17	437	-0.00221484	0.00283838	0.435662	0.987218	-0.00299046	0.00348266	0.39109	0.817735	thiazide_diuretic	305	87	17	288	0.00157315	0.00693888	0.820801	0.936108	0.00388017	0.00920213	0.673616	0.989157	thiazide_diuretic	1124	218	43	1081	-0.00105965	0.00271277	0.696157	0.978984	0.00040064	0.0032169	0.900909	0.981146	thiazide_diuretic	124125	20769.3	135886	0.0018872	-0.00137558	-0.728901	0.466062	0.833734	NS	NS
k__Bacteria.p__Bacteroidetes.c__Bacteroidia.o__Bacteroidales.f__Prevotellaceae.g__Prevotella	454	103	17	437	0.0155042	0.0253352	0.54088	0.990897	0.0178797	0.0311341	0.566104	0.879436	thiazide_diuretic	305	86	17	288	-0.000161017	0.0226956	0.994344	0.998204	-0.0103654	0.0305075	0.734302	0.989157	thiazide_diuretic	1124	488	43	1081	-0.0010843	0.00944557	0.90863	0.978984	0.000847732	0.0114676	0.941086	0.981146	thiazide_diuretic	1557.94	1941.41	11208.4	0.00824569	0.000794733	0.0963816	0.923218	0.965182	NS	NS
k__Bacteria.p__Bacteroidetes.c__Bacteroidia.o__Bacteroidales.f__Bacteroidaceae.g__Bacteroides.s__Bacteroides_vulgatus.t__Bacteroides_vulgatus_unclassified	454	340	17	437	0.00105919	0.0233333	0.963814	0.994975	0.0263712	0.0283383	0.352644	0.767238	thiazide_diuretic	305	244	17	288	0.00904548	0.012704	0.477016	0.921115	-0.00187623	0.0168083	0.911207	0.995406	thiazide_diuretic	1124	939	43	1081	0.00123711	0.00726528	0.864823	0.978984	-0.0014866	0.00870886	0.864492	0.981146	thiazide_diuretic	1836.73	6196.11	18945.1	0.0060883	0.00301837	0.495766	0.620059	0.920045	NS	NS
k__Bacteria.p__Firmicutes.c__Clostridia.o__Clostridiales.f__Ruminococcaceae.g__Ruminococcus	454	374	17	437	-0.0242877	0.0460848	0.598445	0.990897	-0.0475422	0.0560486	0.396819	0.819076	thiazide_diuretic	305	298	17	288	0.0164531	0.0405222	0.685014	0.921115	0.000122261	0.0538954	0.998192	0.998192	thiazide_diuretic	1124	1113	43	1081	0.010409	0.0228205	0.648387	0.978984	-0.00128042	0.0271479	0.962391	0.981146	thiazide_diuretic	470.853	608.996	1920.22	0.0182572	0.00619039	0.339065	0.734561	0.920045	NS	NS
k__Bacteria.p__Firmicutes.c__Clostridia.o__Clostridiales.f__Lachnospiraceae.g__Lachnospiraceae_noname.s__Lachnospiraceae_bacterium_8_1_57FAA.t__GCF_000185545	454	158	17	437	-0.000353546	0.00701977	0.959855	0.994975	-0.0039307	0.008762	0.653963	0.88539	thiazide_diuretic	305	125	17	288	0.00418109	0.00806692	0.604642	0.921115	0.0118204	0.0110948	0.287689	0.944815	thiazide_diuretic	1124	484	43	1081	0.00022982	0.00579284	0.968361	0.98988	-0.000397602	0.00688732	0.953975	0.981146	thiazide_diuretic	20293.4	15366.8	29800	0.00390851	0.000976532	0.249848	0.802705	0.920045	NS	NS
k__Bacteria.p__Firmicutes.c__Clostridia.o__Clostridiales.f__Eubacteriaceae.g__Eubacterium.s__Eubacterium_ramulus.t__GCF_000469345	454	237	17	437	-0.0197886	0.0127218	0.120562	0.846483	-0.0169171	0.0156861	0.281483	0.742931	thiazide_diuretic	305	231	17	288	0.00704252	0.0113809	0.536522	0.921115	0.00130402	0.0148304	0.93	0.995406	thiazide_diuretic	1124	957	43	1081	0.000712695	0.00612198	0.907344	0.978984	0.000279654	0.00725769	0.969271	0.981463	thiazide_diuretic	6178.74	7720.52	26681.8	0.00496407	-0.00120452	-0.242647	0.808279	0.920045	NS	NS
k__Bacteria.p__Firmicutes.c__Clostridia.o__Clostridiales.f__Lachnospiraceae.g__Lachnospiraceae_noname.s__Lachnospiraceae_bacterium_1_4_56FAA.t__GCF_000218385	454	158	17	437	0.00582173	0.00394595	0.140874	0.865526	0.005919	0.00479264	0.217601	0.716578	thiazide_diuretic	305	105	17	288	0.00581804	0.00348029	0.0956906	0.897294	0.00610831	0.00466773	0.191873	0.931346	thiazide_diuretic	1124	234	43	1081	0.00162538	0.00234587	0.488535	0.968647	8.50337e-05	0.00282092	0.975958	0.982058	thiazide_diuretic	64223.9	82559.8	181716	0.00174475	0.00349951	2.00574	0.0448838	0.386625	NS	NS
k__Bacteria.p__Firmicutes.c__Clostridia.o__Clostridiales.f__Peptostreptococcaceae.g__Peptostreptococcaceae_noname.s__Peptostreptococcaceae_noname_unclassified	454	248	17	437	-0.0023954	0.0085809	0.780262	0.993987	-0.0131446	0.010405	0.207246	0.716578	thiazide_diuretic	305	207	17	288	-0.00794511	0.00738444	0.282846	0.897294	-0.00445897	0.00971437	0.646614	0.989157	thiazide_diuretic	1124	868	43	1081	-0.00209055	0.00803978	0.794892	0.978984	0.000183965	0.00953607	0.984612	0.984612	thiazide_diuretic	13581.1	18338.5	15470.8	0.00459362	-0.00444344	-0.967306	0.333391	0.747139	NS	NS
Pathways
Pathways	N.IBD	non-zeros.IBD	Users.IBD	Non-users.IBD	Coef.IBD_univariate	SE.IBD_univariate	Pval.IBD_univariate	Qval.IBD_univariate	coeff.correcting.all.IBD_multivariate	SE.correcting_all.IBD_multivariate	pval.correcting.all.IBD_multivariate	qval.correcting.all.IBD_multivariate	drug.IBD	N.MIBS	non-zeros.MIBS	Users.MIBS	Non-users.MIBS	Coef.MIBS_univariate	SE.MIBS_univariate	Pval.MIBS_univariate	Qval.MIBS_univariate	coeff.correcting.all.MIBS_multivariate	SE.correcting_all.MIBS_multivariate	pval.correcting.all.MIBS_multivariate	qval.correcting.all.MIBS_multivariate	drug.MIBS	N.LLD	non-zeros.LLD	Users.LLD	Non-users.LLD	Coef.LLD_univariate	SE.LLD_univariate	Pval.LLD_univariate	Qval.LLD_univariate	coeff.correcting.all.LLD_multivariate	SE.correcting_all.LLD_multivariate	pval.correcting.all.LLD_multivariate	qval.correcting.all.LLD_multivariate	drug.LLD	inverse_var.ibd_univariate	inverse_var.mibs_univariate	inverse_var.lld_univariate	se_univariate	beta_univariate	Z_univariate	P_univariate	FDR_univariate	Het.Q_univariate	Het.I2_univariate
PWY.5101	454	442	17	437	-0.625878	0.20613	0.00254183	0.277059	-0.615005	0.253457	0.0157049	0.693999	thiazide_diuretic	305	305	17	288	-0.211495	0.170331	0.215342	0.947636	-0.411166	0.224738	0.0684563	0.999937	thiazide_diuretic	1124	1122	43	1081	-0.0128955	0.0948446	0.891874	0.998108	-0.0369572	0.111911	0.741285	0.991431	thiazide_diuretic	23.5351	34.4675	111.167	0.0768846	-0.138639	-1.8032	0.0713563	0.835447	NS	NS
PWY.5104	454	440	17	437	-0.723831	0.253466	0.00450417	0.368216	-0.835123	0.302681	0.00607382	0.693999	thiazide_diuretic	305	305	17	288	-0.458263	0.182417	0.0125311	0.791966	-0.286073	0.240762	0.235832	0.999937	thiazide_diuretic	1124	1123	43	1081	-0.173513	0.108271	0.109312	0.998108	-0.120823	0.128306	0.346572	0.977971	thiazide_diuretic	15.5654	30.0516	85.3047	0.0873965	-0.304302	-3.48185	0.000497954	0.154864	NS	NS
PWY.7254	454	246	17	437	1.60463	0.61438	0.00931642	0.609294	1.91959	0.750891	0.0109468	0.693999	thiazide_diuretic	305	137	17	288	0.316797	0.5311	0.551299	0.947636	-0.510902	0.698727	0.465312	0.999937	thiazide_diuretic	1124	528	43	1081	0.22993	0.367991	0.532215	0.998108	0.102877	0.434687	0.812959	0.991431	thiazide_diuretic	2.64926	3.54526	7.38456	0.271372	0.520812	1.91918	0.0549614	0.712209	NS	NS
PWY.6305	454	452	17	437	-0.206678	0.153857	0.179874	0.663897	-0.327076	0.185209	0.0781744	0.693999	thiazide_diuretic	305	305	17	288	0.025734	0.101289	0.799623	0.947636	-0.00535037	0.133588	0.968083	0.999937	thiazide_diuretic	1124	1124	43	1081	-0.132779	0.0533256	0.0129209	0.998108	-0.182909	0.0627783	0.0036476	0.745617	thiazide_diuretic	42.2439	97.4702	351.665	0.045112	-0.107689	-2.38716	0.0169793	0.465073	NS	NS
P42.PWY	454	445	17	437	-0.440562	0.206967	0.0338502	0.663897	-0.485365	0.25246	0.0552672	0.693999	thiazide_diuretic	305	299	17	288	-0.298498	0.244023	0.222227	0.947636	-0.18831	0.312098	0.546793	0.999937	thiazide_diuretic	1124	1115	43	1081	-0.30819	0.141354	0.0294472	0.998108	-0.386276	0.169023	0.0224886	0.909026	thiazide_diuretic	23.3452	16.7934	50.0477	0.1053	-0.340651	-3.23504	0.00121625	0.189127	NS	NS
PWY.5138	454	124	17	437	0.53888	0.397672	0.176088	0.663897	0.985667	0.488492	0.0442871	0.693999	thiazide_diuretic	305	58	17	288	-0.18675	0.282487	0.509064	0.947636	0.0503351	0.36948	0.891741	0.999937	thiazide_diuretic	1124	235	43	1081	0.399658	0.208888	0.0559725	0.998108	0.392159	0.248414	0.114713	0.909026	thiazide_diuretic	6.3234	12.5315	22.9177	0.154723	0.244814	1.58228	0.113586	0.898443	NS	NS
PWY.6690	454	128	17	437	0.838177	0.455271	0.0662901	0.663897	1.1999	0.555469	0.0313579	0.693999	thiazide_diuretic	305	54	17	288	-0.0887472	0.295505	0.76414	0.947636	0.013324	0.397983	0.973318	0.999937	thiazide_diuretic	1124	178	43	1081	0.231372	0.169666	0.172949	0.998108	0.283557	0.201116	0.158864	0.909026	thiazide_diuretic	4.82459	11.4517	34.7386	0.140008	0.216899	1.5492	0.121334	0.898443	NS	NS
VALSYN.PWY	454	454	17	437	-0.0633345	0.0384265	0.100049	0.663897	-0.0865475	0.047728	0.0705566	0.693999	thiazide_diuretic	305	305	17	288	0.0184362	0.0326857	0.573165	0.947636	0.00536713	0.0447137	0.904552	0.999937	thiazide_diuretic	1124	1124	43	1081	0.0210427	0.0172465	0.222683	0.998108	0.0377596	0.02032	0.0634091	0.909026	thiazide_diuretic	677.233	936.016	3362	0.0141773	0.00906684	0.639533	0.522476	0.968136	NS	NS
MET.SAM.PWY	454	454	17	437	-0.107277	0.0929875	0.249276	0.663897	-0.236926	0.115129	0.0402638	0.693999	thiazide_diuretic	305	305	17	288	0.0360028	0.0817686	0.660041	0.947636	0.0878939	0.110312	0.426303	0.999937	thiazide_diuretic	1124	1124	43	1081	0.0318269	0.0382685	0.405771	0.998108	0.0814972	0.0454458	0.0732095	0.909026	thiazide_diuretic	115.651	149.564	682.838	0.0324776	0.0155166	0.477765	0.632818	0.977578	NS	NS
GLYCOCAT.PWY	454	309	17	437	0.982732	0.687573	0.153637	0.663897	1.95953	0.832043	0.0190045	0.693999	thiazide_diuretic	305	176	17	288	0.34032	0.624946	0.586464	0.947636	-0.694476	0.807995	0.390842	0.999937	thiazide_diuretic	1124	694	43	1081	-0.371192	0.417272	0.373889	0.998108	-0.892521	0.498895	0.0738968	0.909026	thiazide_diuretic	2.11526	2.56044	5.74331	0.309804	0.0785321	0.25349	0.79989	0.996487	NS	NS
PWY.6285	454	153	17	437	1.38889	0.676686	0.0407154	0.663897	1.74253	0.818407	0.0338551	0.693999	thiazide_diuretic	305	90	17	288	-0.334093	0.577679	0.563474	0.947636	-0.303889	0.751481	0.686256	0.999937	thiazide_diuretic	1124	307	43	1081	0.415336	0.394739	0.292945	0.998108	0.420634	0.466152	0.367071	0.977971	thiazide_diuretic	2.18386	2.99659	6.41769	0.293634	0.405023	1.37935	0.167787	0.898443	NS	NS
FUC.RHAMCAT.PWY	454	253	17	437	0.855195	0.697152	0.220595	0.663897	1.62682	0.857747	0.058603	0.693999	thiazide_diuretic	305	155	17	288	0.37042	0.632864	0.558784	0.947636	-0.352168	0.854334	0.680518	0.999937	thiazide_diuretic	1124	541	43	1081	-0.158126	0.444697	0.722222	0.998108	-0.421949	0.527276	0.423747	0.977971	thiazide_diuretic	2.05752	2.49678	5.05676	0.322563	0.196111	0.607978	0.543202	0.968136	NS	NS
PWY.7269	454	203	17	437	0.890068	0.605018	0.141971	0.663897	1.54552	0.735773	0.0363111	0.693999	thiazide_diuretic	305	100	17	288	0.121547	0.486036	0.802699	0.947636	-0.262028	0.633155	0.679324	0.999937	thiazide_diuretic	1124	372	43	1081	-0.0564006	0.341394	0.868811	0.998108	-0.405316	0.402738	0.314448	0.977971	thiazide_diuretic	2.73189	4.23314	8.58	0.253632	0.15839	0.624487	0.532308	0.968136	NS	NS
PWY.7409	454	165	17	437	0.805228	0.56229	0.152842	0.663897	1.28845	0.696152	0.0649379	0.693999	thiazide_diuretic	305	78	17	288	0.0907986	0.39582	0.818721	0.947636	-0.00886079	0.537292	0.986855	0.999937	thiazide_diuretic	1124	281	43	1081	-0.0222401	0.28884	0.938639	0.998108	-0.32805	0.34065	0.335757	0.977971	thiazide_diuretic	3.16285	6.38271	11.9863	0.215506	0.132816	0.6163	0.537697	0.968136	NS	NS
CRNFORCAT.PWY	454	169	17	437	-1.31255	0.640707	0.041097	0.663897	-1.69786	0.786942	0.0315626	0.693999	thiazide_diuretic	305	148	17	288	1.14732	0.679745	0.0924814	0.947636	1.50309	0.909783	0.0996951	0.999937	thiazide_diuretic	1124	619	43	1081	0.476	0.470066	0.311459	0.998108	0.487926	0.559747	0.383572	0.977971	thiazide_diuretic	2.43602	2.16426	4.52566	0.331025	0.157783	0.47665	0.633611	0.977578	NS	NS
METHGLYUT.PWY	454	179	17	437	0.869378	0.538209	0.106962	0.663897	1.22403	0.66037	0.064545	0.693999	thiazide_diuretic	305	76	17	288	0.435371	0.340902	0.202573	0.947636	0.360852	0.451967	0.425368	0.999937	thiazide_diuretic	1124	277	43	1081	0.447943	0.274382	0.102845	0.998108	0.176337	0.321509	0.583486	0.991431	thiazide_diuretic	3.45222	8.60479	13.2828	0.198654	0.501089	2.52241	0.0116552	0.465073	NS	NS
PWY4FS.7	454	433	17	437	0.754247	0.456041	0.0988639	0.663897	0.990028	0.564688	0.0803343	0.693999	thiazide_diuretic	305	268	17	288	0.661105	0.531872	0.214853	0.947636	0.5256	0.707198	0.458012	0.999937	thiazide_diuretic	1124	1013	43	1081	0.504818	0.339218	0.136985	0.998108	0.173226	0.405182	0.669082	0.991431	thiazide_diuretic	4.8083	3.53496	8.69044	0.242296	0.607661	2.50794	0.0121439	0.465073	NS	NS
PWY4FS.8	454	433	17	437	0.75423	0.456003	0.0988436	0.663897	0.990076	0.564663	0.0803066	0.693999	thiazide_diuretic	305	268	17	288	0.661105	0.531872	0.214853	0.947636	0.5256	0.707198	0.458012	0.999937	thiazide_diuretic	1124	1013	43	1081	0.504818	0.339218	0.136985	0.998108	0.173226	0.405182	0.669082	0.991431	thiazide_diuretic	4.80911	3.53497	8.69044	0.24229	0.607663	2.508	0.0121416	0.465073	NS	NS
GLYOXYLATE.BYPASS	454	252	17	437	0.96235	0.635631	0.130745	0.663897	1.42715	0.783731	0.0693651	0.693999	thiazide_diuretic	305	142	17	288	0.372832	0.554038	0.501509	0.947636	0.00539358	0.729491	0.994106	0.999937	thiazide_diuretic	1124	571	43	1081	0.0799011	0.379872	0.833443	0.998108	-0.112645	0.451413	0.802992	0.991431	thiazide_diuretic	2.47508	3.25777	6.92987	0.281019	0.32775	1.16629	0.243498	0.898443	NS	NS
PWY.6823	454	145	17	437	0.911029	0.507163	0.0731322	0.663897	1.20681	0.609959	0.0485616	0.693999	thiazide_diuretic	305	68	17	288	0.063621	0.31614	0.840648	0.947636	0.0969653	0.428893	0.821316	0.999937	thiazide_diuretic	1124	234	43	1081	0.186251	0.263079	0.479114	0.998108	0.161457	0.310609	0.603305	0.991431	thiazide_diuretic	3.88781	10.0056	14.4486	0.187839	0.24238	1.29036	0.196924	0.898443	NS	NS
PWY0.1277	454	121	17	437	0.906581	0.498783	0.0698105	0.663897	1.30019	0.608317	0.0331796	0.693999	thiazide_diuretic	305	50	17	288	0.285851	0.272416	0.294915	0.947636	0.0847519	0.367019	0.817564	0.999937	thiazide_diuretic	1124	165	43	1081	0.0385855	0.232155	0.868025	0.998108	0.190164	0.272524	0.485462	0.991431	thiazide_diuretic	4.01954	13.4752	18.5543	0.166553	0.227797	1.36771	0.171402	0.898443	NS	NS
REDCITCYC	454	284	17	437	1.13412	0.609035	0.0632511	0.663897	1.63015	0.741204	0.0284302	0.693999	thiazide_diuretic	305	172	17	288	0.30997	0.542559	0.568219	0.947636	-0.328208	0.715739	0.646929	0.999937	thiazide_diuretic	1124	646	43	1081	0.0552743	0.383614	0.885457	0.998108	-0.308043	0.454562	0.498127	0.991431	thiazide_diuretic	2.69597	3.39708	6.79535	0.278548	0.348076	1.24961	0.211443	0.898443	NS	NS
ENTBACSYN.PWY	454	165	17	437	1.16179	0.738303	0.116305	0.663897	1.75199	0.906563	0.0540005	0.693999	thiazide_diuretic	305	74	17	288	0.274556	0.593514	0.643992	0.947636	-0.458125	0.783888	0.559432	0.999937	thiazide_diuretic	1124	304	43	1081	0.119646	0.428494	0.780125	0.998108	0.136906	0.507956	0.787579	0.991431	thiazide_diuretic	1.83455	2.83882	5.44641	0.314351	0.352025	1.11985	0.262779	0.905358	NS	NS
PWY.7315	454	221	17	437	0.938397	0.632285	0.138492	0.663897	1.37747	0.780166	0.0782297	0.693999	thiazide_diuretic	305	116	17	288	0.483298	0.510829	0.344862	0.947636	0.00524316	0.668486	0.993748	0.999937	thiazide_diuretic	1124	453	43	1081	-0.136577	0.359674	0.704221	0.998108	-0.217038	0.426452	0.6109	0.991431	thiazide_diuretic	2.50135	3.83221	7.73006	0.266656	0.223527	0.838261	0.401884	0.943268	NS	NS
PWY.5656	454	84	17	437	0.59026	0.373901	0.115139	0.663897	0.810944	0.454758	0.0753124	0.693999	thiazide_diuretic	305	41	17	288	-0.109351	0.283732	0.700213	0.947636	0.0081062	0.370634	0.982567	0.999937	thiazide_diuretic	1124	175	43	1081	-0.124565	0.204418	0.542409	0.998108	0.0609752	0.243287	0.802147	0.991431	thiazide_diuretic	7.15299	12.4218	23.9311	0.151609	-0.00269339	-0.0177653	0.985826	0.997665	NS	NS
DTDPRHAMSYN.PWY	454	454	17	437	-0.174419	0.0753967	0.0211818	0.663897	-0.181458	0.0903121	0.0452158	0.693999	thiazide_diuretic	305	305	17	288	0.0288435	0.0648367	0.656741	0.947636	-0.0625515	0.0881426	0.478539	0.999937	thiazide_diuretic	1124	1124	43	1081	-0.0202025	0.0321946	0.530453	0.998108	-0.00510313	0.0381673	0.893661	0.992365	thiazide_diuretic	175.912	237.88	964.792	0.0269329	-0.031418	-1.16653	0.243401	0.898443	NS	NS
GLYCOLYSIS.TCA.GLYOX.BYPASS	454	232	17	437	1.20641	0.70125	0.0860717	0.663897	1.64897	0.87252	0.0595005	0.693999	thiazide_diuretic	305	128	17	288	0.242055	0.612899	0.693174	0.947636	-0.248505	0.805454	0.757924	0.999937	thiazide_diuretic	1124	483	43	1081	0.227097	0.4226	0.591112	0.998108	-0.0212906	0.503232	0.966261	0.992365	thiazide_diuretic	2.03354	2.66209	5.59941	0.311664	0.424405	1.36174	0.17328	0.898443	NS	NS
P105.PWY	454	217	17	437	1.33078	0.68308	0.0520286	0.663897	2.01773	0.848354	0.0178603	0.693999	thiazide_diuretic	305	109	17	288	0.112932	0.591108	0.848616	0.947636	-0.205327	0.767305	0.78922	0.999937	thiazide_diuretic	1124	420	43	1081	0.145304	0.412368	0.724631	0.998108	-0.0686025	0.48964	0.888601	0.992365	thiazide_diuretic	2.14317	2.86198	5.88072	0.303088	0.370186	1.22138	0.221942	0.898443	NS	NS
PWY.5505	454	230	17	437	1.43798	0.605615	0.0180072	0.663897	1.48805	0.744655	0.0463651	0.693999	thiazide_diuretic	305	159	17	288	0.137842	0.534954	0.796839	0.947636	-0.141815	0.714482	0.842818	0.999937	thiazide_diuretic	1124	608	43	1081	0.128825	0.378584	0.73371	0.998108	0.0176853	0.453406	0.968893	0.992365	thiazide_diuretic	2.72651	3.49436	6.9771	0.275262	0.401664	1.4592	0.144509	0.898443	NS	NS
PWY.561	454	202	17	437	0.998265	0.607529	0.101068	0.663897	1.46675	0.760677	0.0545403	0.693999	thiazide_diuretic	305	109	17	288	0.109376	0.54656	0.841526	0.947636	-0.0935121	0.709467	0.895238	0.999937	thiazide_diuretic	1124	417	43	1081	0.19428	0.387178	0.615919	0.998108	-0.0240567	0.459548	0.958261	0.992365	thiazide_diuretic	2.70935	3.34753	6.6708	0.280301	0.343094	1.22402	0.220946	0.898443	NS	NS
PWY0.1533	454	168	17	437	0.880969	0.535034	0.100364	0.663897	1.42587	0.655752	0.0302645	0.693999	thiazide_diuretic	305	88	17	288	0.259586	0.363099	0.475226	0.947636	0.136803	0.488576	0.779697	0.999937	thiazide_diuretic	1124	321	43	1081	0.0578121	0.282941	0.838136	0.998108	-0.0606638	0.334529	0.856134	0.992365	thiazide_diuretic	3.49332	7.58491	12.4913	0.20598	0.244747	1.18821	0.23475	0.898443	NS	NS
KDO.NAGLIPASYN.PWY	454	166	17	437	0.737385	0.532288	0.166662	0.663897	1.20882	0.65209	0.0645147	0.693999	thiazide_diuretic	305	72	17	288	0.266378	0.365626	0.466854	0.947636	0.094342	0.483241	0.845367	0.999937	thiazide_diuretic	1124	285	43	1081	-0.00620537	0.283617	0.982548	0.998108	-0.0655103	0.335405	0.845182	0.992365	thiazide_diuretic	3.52944	7.48041	12.4319	0.20654	0.192735	0.933156	0.350739	0.943268	NS	NS
HSERMETANA.PWY	454	447	17	437	-0.386548	0.173673	0.0265589	0.663897	-0.63422	0.207955	0.00244972	0.693999	thiazide_diuretic	305	305	17	288	0.0601458	0.111977	0.591594	0.947636	0.10796	0.149472	0.470788	0.999937	thiazide_diuretic	1124	1124	43	1081	0.00661667	0.0626433	0.915899	0.998108	-0.00988121	0.0747308	0.894832	0.992365	thiazide_diuretic	33.154	79.752	254.83	0.0521473	-0.0172209	-0.330236	0.741222	0.996487	NS	NS
PWY0.1338	454	175	17	437	0.618618	0.486419	0.204126	0.663897	1.04512	0.595354	0.0799506	0.693999	thiazide_diuretic	305	93	17	288	0.305211	0.302401	0.313671	0.947636	0.0130319	0.39909	0.973976	0.999937	thiazide_diuretic	1124	331	43	1081	0.136412	0.253698	0.590894	0.998108	-0.00598889	0.298869	0.984016	0.993601	thiazide_diuretic	4.22648	10.9354	15.537	0.180484	0.262929	1.4568	0.145173	0.898443	NS	NS
TCA.GLYOX.BYPASS	454	233	17	437	1.14937	0.653301	0.0792205	0.663897	1.57223	0.810143	0.0530038	0.693999	thiazide_diuretic	305	130	17	288	0.395736	0.559812	0.480176	0.947636	-0.16732	0.735024	0.820104	0.999937	thiazide_diuretic	1124	493	43	1081	0.253797	0.388153	0.513338	0.998108	-0.00275879	0.46145	0.995231	0.995231	thiazide_diuretic	2.343	3.19091	6.63733	0.286637	0.463409	1.61671	0.105941	0.898443	NS	NS
PWY.7446	454	115	17	437	0.694773	0.47855	0.147265	0.663897	1.36242	0.581671	0.0196615	0.693999	thiazide_diuretic	305	56	17	288	-0.0404667	0.310989	0.896557	0.966936	0.0379068	0.419636	0.928092	0.999937	thiazide_diuretic	1124	232	43	1081	0.246087	0.242562	0.310549	0.998108	0.372657	0.287444	0.195099	0.909026	thiazide_diuretic	4.36662	10.3397	16.9963	0.177604	0.214429	1.20734	0.227299	0.898443	NS	NS
PWY.7237	454	449	17	437	-0.443761	0.198445	0.025851	0.663897	-0.407628	0.242908	0.0941272	0.731839	thiazide_diuretic	305	305	17	288	0.0926456	0.156953	0.555455	0.947636	0.267834	0.193601	0.167707	0.999937	thiazide_diuretic	1124	1124	43	1081	0.120801	0.0928114	0.193332	0.998108	0.100066	0.109568	0.361305	0.977971	thiazide_diuretic	25.3934	40.5939	116.091	0.0741091	0.0357872	0.482899	0.629167	0.977578	NS	NS
GLUCARGALACTSUPER.PWY	454	181	17	437	0.773283	0.514947	0.133902	0.663897	1.07101	0.630499	0.0901641	0.731839	thiazide_diuretic	305	91	17	288	-0.0922818	0.385868	0.811151	0.947636	0.0433452	0.513311	0.932769	0.999937	thiazide_diuretic	1124	349	43	1081	0.0923004	0.285056	0.746152	0.998108	0.181151	0.338361	0.592499	0.991431	thiazide_diuretic	3.77116	6.71618	12.3067	0.209454	0.150579	0.718911	0.472196	0.968136	NS	NS
GLYCOL.GLYOXDEG.PWY	454	200	17	437	0.617918	0.533543	0.247437	0.663897	1.11997	0.654409	0.087784	0.731839	thiazide_diuretic	305	95	17	288	0.311193	0.391184	0.426952	0.947636	0.225087	0.526386	0.669288	0.999937	thiazide_diuretic	1124	370	43	1081	0.0758845	0.298744	0.799533	0.998108	-0.0630453	0.353581	0.858517	0.992365	thiazide_diuretic	3.51287	6.53487	11.2047	0.216918	0.237833	1.09642	0.272896	0.922506	NS	NS
P4.PWY	454	448	17	437	-0.142607	0.13377	0.287005	0.663897	-0.230307	0.16672	0.167961	0.738748	thiazide_diuretic	305	302	17	288	-0.428053	0.156084	0.00647364	0.791966	-0.305392	0.206184	0.139779	0.999937	thiazide_diuretic	1124	1118	43	1081	-0.0692279	0.0874069	0.428521	0.998108	0.0792922	0.102668	0.440098	0.977971	thiazide_diuretic	55.8832	41.0471	130.891	0.0662526	-0.151878	-2.2924	0.0218824	0.523493	NS	NS
PWY0.781	454	446	17	437	-0.172094	0.142477	0.227773	0.663897	-0.290483	0.178119	0.103748	0.738748	thiazide_diuretic	305	302	17	288	-0.395326	0.153866	0.0106856	0.791966	-0.28508	0.203867	0.163201	0.999937	thiazide_diuretic	1124	1117	43	1081	-0.0800218	0.0846858	0.344905	0.998108	0.06405	0.0996709	0.520613	0.991431	thiazide_diuretic	49.2617	42.2391	139.437	0.065804	-0.157332	-2.39091	0.0168065	0.465073	NS	NS
LACTOSECAT.PWY	454	452	17	437	0.692158	0.29045	0.0175971	0.663897	0.507587	0.354651	0.153155	0.738748	thiazide_diuretic	305	302	17	288	0.319075	0.160517	0.0477975	0.947636	0.412899	0.209854	0.0502293	0.999937	thiazide_diuretic	1124	1117	43	1081	0.150597	0.111362	0.176557	0.998108	0.260788	0.132529	0.0493577	0.909026	thiazide_diuretic	11.8538	38.8113	80.6352	0.0872704	0.24929	2.85652	0.00428314	0.333014	NS	NS
PWY.7111	454	454	17	437	-0.0435173	0.0370695	0.241079	0.663897	-0.0593539	0.0456978	0.194783	0.738748	thiazide_diuretic	305	305	17	288	0.0185768	0.0326184	0.56945	0.947636	0.00589079	0.0446075	0.895044	0.999937	thiazide_diuretic	1124	1124	43	1081	0.0210318	0.0171872	0.22133	0.998108	0.0381849	0.0202433	0.0595267	0.909026	thiazide_diuretic	727.724	939.885	3385.24	0.014068	0.0112786	0.801723	0.422713	0.943268	NS	NS
PWY.724	454	454	17	437	-0.0465433	0.0356341	0.192201	0.663897	-0.0575961	0.0435792	0.187064	0.738748	thiazide_diuretic	305	305	17	288	-0.0102508	0.024768	0.679282	0.947636	-0.00169012	0.0328047	0.958952	0.999937	thiazide_diuretic	1124	1124	43	1081	0.00687335	0.0142352	0.629303	0.998108	0.0267902	0.0167589	0.110211	0.909026	thiazide_diuretic	787.534	1630.12	4934.84	0.0116623	-0.00264475	-0.226778	0.820596	0.996487	NS	NS
PWY.5863	454	294	17	437	0.845024	0.602591	0.161529	0.663897	0.947143	0.728257	0.194163	0.738748	thiazide_diuretic	305	171	17	288	0.403187	0.53536	0.451977	0.947636	0.378144	0.715899	0.597798	0.999937	thiazide_diuretic	1124	652	43	1081	0.689055	0.373919	0.0656239	0.998108	0.413834	0.444683	0.352255	0.977971	thiazide_diuretic	2.75394	3.48905	7.1523	0.273227	0.646661	2.36675	0.0179449	0.465073	NS	NS
PWY.4041	454	247	17	437	1.01973	0.641272	0.11252	0.663897	1.23071	0.785707	0.118059	0.738748	thiazide_diuretic	305	131	17	288	0.563814	0.51992	0.279053	0.947636	0.542721	0.693358	0.43448	0.999937	thiazide_diuretic	1124	508	43	1081	-0.239261	0.371957	0.520194	0.998108	-0.387505	0.443058	0.381979	0.977971	thiazide_diuretic	2.43173	3.69936	7.22794	0.273598	0.212298	0.775948	0.43778	0.951299	NS	NS
PWY.1042	454	454	17	437	-0.117432	0.0680972	0.0853377	0.663897	-0.115618	0.0810939	0.154743	0.738748	thiazide_diuretic	305	305	17	288	0.0197363	0.061393	0.748078	0.947636	-0.00143659	0.0821684	0.986064	0.999937	thiazide_diuretic	1124	1124	43	1081	0.0367844	0.0317017	0.246164	0.998108	0.0346416	0.0371851	0.351755	0.977971	thiazide_diuretic	215.646	265.315	995.029	0.0260291	0.0111886	0.429849	0.667305	0.986147	NS	NS
PHOSLIPSYN.PWY	454	432	17	437	0.617829	0.461189	0.181056	0.663897	0.792472	0.567479	0.163351	0.738748	thiazide_diuretic	305	267	17	288	0.75295	0.561575	0.181012	0.947636	0.674704	0.744667	0.365737	0.999937	thiazide_diuretic	1124	1013	43	1081	0.55602	0.349963	0.112389	0.998108	0.183812	0.418727	0.660765	0.991431	thiazide_diuretic	4.70155	3.17092	8.16499	0.249708	0.613077	2.45518	0.0140815	0.465073	NS	NS
FAO.PWY	454	389	17	437	-0.688628	0.546415	0.208245	0.663897	-1.02215	0.66618	0.125741	0.738748	thiazide_diuretic	305	288	17	288	-0.437536	0.39327	0.266794	0.947636	-0.0407391	0.531179	0.938924	0.999937	thiazide_diuretic	1124	1088	43	1081	-0.139981	0.132508	0.291022	0.998108	-0.0739343	0.15979	0.643678	0.991431	thiazide_diuretic	3.3493	6.46573	56.9533	0.122381	-0.196318	-1.60415	0.108681	0.898443	NS	NS
P161.PWY	454	447	17	437	0.429524	0.238001	0.0718174	0.663897	0.458782	0.291852	0.116769	0.738748	thiazide_diuretic	305	302	17	288	-0.0433314	0.189898	0.819663	0.947636	0.289911	0.251512	0.250104	0.999937	thiazide_diuretic	1124	1123	43	1081	0.0911985	0.124502	0.464012	0.998108	0.0620055	0.147166	0.673597	0.991431	thiazide_diuretic	17.654	27.7307	64.5134	0.0953905	0.111601	1.16994	0.242026	0.898443	NS	NS
PWY.5705	454	182	17	437	0.591639	0.515708	0.25191	0.663897	0.829013	0.632813	0.190939	0.738748	thiazide_diuretic	305	85	17	288	0.276528	0.394657	0.484053	0.947636	0.0584501	0.522264	0.910975	0.999937	thiazide_diuretic	1124	347	43	1081	0.137897	0.297631	0.643228	0.998108	-0.0856394	0.353173	0.80845	0.991431	thiazide_diuretic	3.76004	6.42037	11.2887	0.215821	0.258822	1.19925	0.230432	0.898443	NS	NS
PWY.7204	454	207	17	437	0.807337	0.670265	0.229045	0.663897	1.17853	0.82095	0.151914	0.738748	thiazide_diuretic	305	113	17	288	0.554921	0.588322	0.346329	0.947636	0.140477	0.77151	0.85566	0.999937	thiazide_diuretic	1124	429	43	1081	0.0302948	0.402318	0.939989	0.998108	-0.255821	0.477077	0.591912	0.991431	thiazide_diuretic	2.22591	2.88915	6.17818	0.297571	0.317666	1.06753	0.285733	0.930323	NS	NS
ECASYN.PWY	454	151	17	437	0.636609	0.522881	0.224069	0.663897	1.04919	0.63653	0.100082	0.738748	thiazide_diuretic	305	58	17	288	0.263769	0.317462	0.40673	0.947636	-0.0282087	0.419926	0.946494	0.999937	thiazide_diuretic	1124	232	43	1081	-0.0433773	0.272673	0.873633	0.998108	-0.121715	0.322005	0.705512	0.991431	thiazide_diuretic	3.65758	9.92238	13.4498	0.192344	0.161387	0.839053	0.40144	0.943268	NS	NS
PWY.4702	454	286	17	437	0.78336	0.60949	0.199377	0.663897	0.974493	0.739088	0.188094	0.738748	thiazide_diuretic	305	216	17	288	0.123693	0.595871	0.835696	0.947636	0.0447358	0.787476	0.95474	0.999937	thiazide_diuretic	1124	834	43	1081	0.0608034	0.400401	0.879328	0.998108	-0.171955	0.479788	0.720116	0.991431	thiazide_diuretic	2.69195	2.8164	6.2375	0.291782	0.241481	0.827608	0.407892	0.943268	NS	NS
PWY.6147	454	436	17	437	0.312777	0.245156	0.202729	0.663897	0.444511	0.310177	0.152668	0.738748	thiazide_diuretic	305	301	17	288	0.120063	0.227548	0.598157	0.947636	0.0867466	0.296701	0.770242	0.999937	thiazide_diuretic	1124	1114	43	1081	0.0178938	0.125828	0.886942	0.998108	0.0442775	0.149621	0.767341	0.991431	thiazide_diuretic	16.6386	19.3132	63.1602	0.100447	0.0873066	0.869181	0.384748	0.943268	NS	NS
AST.PWY	454	163	17	437	0.512032	0.485692	0.292358	0.663897	0.803245	0.594174	0.177187	0.738748	thiazide_diuretic	305	85	17	288	0.161981	0.327842	0.621616	0.947636	0.101097	0.4289	0.81384	0.999937	thiazide_diuretic	1124	294	43	1081	-0.000613573	0.258637	0.998108	0.998108	-0.0664056	0.305504	0.827966	0.991431	thiazide_diuretic	4.23914	9.30404	14.9492	0.187342	0.128753	0.687261	0.491918	0.968136	NS	NS
GLUCARDEG.PWY	454	188	17	437	0.741227	0.524904	0.158625	0.663897	0.978202	0.644965	0.130144	0.738748	thiazide_diuretic	305	93	17	288	-0.220961	0.387752	0.569208	0.947636	-0.187373	0.517352	0.71751	0.999937	thiazide_diuretic	1124	325	43	1081	0.182485	0.284767	0.52177	0.998108	0.238501	0.337132	0.479445	0.991431	thiazide_diuretic	3.62945	6.65108	12.3317	0.210295	0.153499	0.729924	0.465437	0.968136	NS	NS
PWY.5723	454	217	17	437	0.91098	0.698847	0.193073	0.663897	1.38494	0.857158	0.106947	0.738748	thiazide_diuretic	305	120	17	288	0.120271	0.593336	0.839505	0.947636	-0.101998	0.787575	0.897054	0.999937	thiazide_diuretic	1124	433	43	1081	0.013652	0.406275	0.9732	0.998108	-0.263854	0.479391	0.582163	0.991431	thiazide_diuretic	2.04756	2.84053	6.05842	0.302247	0.209165	0.692033	0.488916	0.968136	NS	NS
PWY.2723	454	184	17	437	0.609864	0.576523	0.290715	0.663897	1.17753	0.713393	0.0996113	0.738748	thiazide_diuretic	305	93	17	288	0.112349	0.428366	0.793292	0.947636	0.0830535	0.577986	0.885852	0.999937	thiazide_diuretic	1124	346	43	1081	-0.0365259	0.33239	0.912517	0.998108	-0.247909	0.393963	0.529306	0.991431	thiazide_diuretic	3.00861	5.44968	9.05114	0.238981	0.120878	0.505807	0.612992	0.976435	NS	NS
PWY.6113	454	281	17	437	1.33973	0.712454	0.0607114	0.663897	1.27585	0.862864	0.140033	0.738748	thiazide_diuretic	305	182	17	288	-0.724819	0.636501	0.25572	0.947636	-0.7834	0.852876	0.359175	0.999937	thiazide_diuretic	1124	699	43	1081	-0.0123323	0.43402	0.977337	0.998108	-0.118704	0.518132	0.818834	0.991431	thiazide_diuretic	1.97009	2.46832	5.3086	0.320305	0.0805204	0.251386	0.801515	0.996487	NS	NS
PWY.6284	454	289	17	437	1.23672	0.696579	0.0765231	0.663897	1.14121	0.844339	0.177272	0.738748	thiazide_diuretic	305	182	17	288	-0.708646	0.63163	0.262794	0.947636	-0.781564	0.845603	0.35619	0.999937	thiazide_diuretic	1124	699	43	1081	-0.00735143	0.429976	0.986362	0.998108	-0.111821	0.513344	0.827603	0.991431	thiazide_diuretic	2.06091	2.50654	5.40892	0.316602	0.0734491	0.231992	0.816544	0.996487	NS	NS
PWY.5971	454	289	17	437	1.15968	0.719861	0.107903	0.663897	1.13372	0.870576	0.193583	0.738748	thiazide_diuretic	305	182	17	288	-0.732055	0.635542	0.250302	0.947636	-0.777901	0.852256	0.362204	0.999937	thiazide_diuretic	1124	699	43	1081	-0.0139433	0.43283	0.974307	0.998108	-0.119104	0.516555	0.81769	0.991431	thiazide_diuretic	1.92976	2.47578	5.33784	0.320365	0.0360324	0.112473	0.910449	0.997598	NS	NS
PWYG.321	454	319	17	437	0.941365	0.673389	0.162835	0.663897	1.07717	0.818657	0.189009	0.738748	thiazide_diuretic	305	187	17	288	-0.589275	0.61142	0.335938	0.947636	-0.774868	0.821672	0.346524	0.999937	thiazide_diuretic	1124	708	43	1081	-0.0912534	0.417961	0.827212	0.998108	-0.212326	0.496905	0.669249	0.991431	thiazide_diuretic	2.2053	2.67498	5.72439	0.30708	-0.0021381	-0.00696267	0.994445	0.997665	NS	NS
PWY.5136	454	389	17	437	-0.729927	0.531122	0.170048	0.663897	-1.02215	0.647036	0.114964	0.738748	thiazide_diuretic	305	288	17	288	-0.387898	0.38345	0.312551	0.947636	0.0481366	0.517208	0.925918	0.999937	thiazide_diuretic	1124	1088	43	1081	-0.103614	0.13085	0.42862	0.998108	-0.0273434	0.157782	0.862451	0.992365	thiazide_diuretic	3.54496	6.80114	58.4056	0.120603	-0.16403	-1.36008	0.173804	0.898443	NS	NS
PWY.5384	454	377	17	437	1.29074	0.591203	0.0295483	0.663897	1.05429	0.710133	0.138435	0.738748	thiazide_diuretic	305	248	17	288	0.513975	0.518025	0.321914	0.947636	-0.781156	0.682739	0.253597	0.999937	thiazide_diuretic	1124	930	43	1081	0.102682	0.342406	0.764322	0.998108	-0.0401799	0.405364	0.921061	0.992365	thiazide_diuretic	2.86106	3.72648	8.52936	0.257199	0.428924	1.66768	0.0953797	0.898443	NS	NS
PWY0.1296	454	454	17	437	-0.0932393	0.0688463	0.176348	0.663897	-0.130993	0.086265	0.129701	0.738748	thiazide_diuretic	305	305	17	288	0.0840762	0.0680652	0.217724	0.947636	-0.0253536	0.0896691	0.777594	0.999937	thiazide_diuretic	1124	1124	43	1081	0.0154867	0.0359766	0.66694	0.998108	0.00507615	0.0426962	0.905385	0.992365	thiazide_diuretic	210.979	215.849	772.61	0.0288743	0.00870526	0.301488	0.763042	0.996487	NS	NS
PWY0.1479	454	162	17	437	0.849351	0.620672	0.171877	0.663897	1.07126	0.77191	0.165977	0.738748	thiazide_diuretic	305	67	17	288	-0.0354017	0.438416	0.935696	0.970587	-0.406464	0.575135	0.480359	0.999937	thiazide_diuretic	1124	220	43	1081	-0.353857	0.275995	0.200069	0.998108	-0.253887	0.328064	0.439163	0.977971	thiazide_diuretic	2.59583	5.20269	13.128	0.218601	-0.125431	-0.573792	0.566109	0.968136	NS	NS
PWY0.1061	454	443	17	437	0.648809	0.315273	0.0402035	0.663897	0.483456	0.376921	0.200386	0.741906	thiazide_diuretic	305	302	17	288	-0.0276186	0.259254	0.915233	0.970587	-0.380315	0.337116	0.260296	0.999937	thiazide_diuretic	1124	1110	43	1081	0.163651	0.146682	0.264801	0.998108	0.0100617	0.168208	0.952313	0.992365	thiazide_diuretic	10.0607	14.8781	46.478	0.118331	0.192149	1.62382	0.104413	0.898443	NS	NS
PWY.6385	454	454	17	437	-0.0846641	0.077182	0.27328	0.663897	-0.107027	0.09412	0.256179	0.758287	thiazide_diuretic	305	305	17	288	0.0476107	0.080243	0.553422	0.947636	8.15796e-06	0.103469	0.999937	0.999937	thiazide_diuretic	1124	1123	43	1081	-0.068511	0.0362622	0.0591101	0.998108	-0.0730846	0.0430339	0.0897431	0.909026	thiazide_diuretic	167.868	155.305	760.488	0.0303776	-0.0543712	-1.78985	0.0734785	0.835447	NS	NS
PWY.5154	454	454	17	437	0.196057	0.177856	0.270929	0.663897	0.254249	0.217971	0.244147	0.758287	thiazide_diuretic	305	304	17	288	0.309564	0.172766	0.0741988	0.947636	0.113842	0.226805	0.616139	0.999937	thiazide_diuretic	1124	1122	43	1081	-0.179384	0.094995	0.0592387	0.998108	-0.224263	0.113422	0.048271	0.909026	thiazide_diuretic	31.6126	33.5029	110.815	0.0753927	-0.0188103	-0.249498	0.802975	0.996487	NS	NS
PWY.6892	454	341	17	437	0.661629	0.60933	0.278152	0.663897	0.819031	0.754635	0.278433	0.758287	thiazide_diuretic	305	221	17	288	0.668381	0.540307	0.217047	0.947636	-0.238338	0.732817	0.745261	0.999937	thiazide_diuretic	1124	870	43	1081	-0.608684	0.354011	0.0858195	0.998108	-0.838942	0.426279	0.0493177	0.909026	thiazide_diuretic	2.69336	3.42545	7.97935	0.266329	-0.0557086	-0.209172	0.834314	0.997598	NS	NS
CENTFERM.PWY	454	266	17	437	0.725438	0.618382	0.241384	0.663897	0.812205	0.751413	0.280396	0.758287	thiazide_diuretic	305	221	17	288	-0.592543	0.535432	0.269332	0.947636	-1.04945	0.699476	0.134721	0.999937	thiazide_diuretic	1124	939	43	1081	0.304834	0.328433	0.353531	0.998108	0.448106	0.391393	0.252505	0.944413	thiazide_diuretic	2.61509	3.48812	9.27059	0.255041	0.172775	0.677443	0.498125	0.968136	NS	NS
PWY.5941	454	366	17	437	-0.748422	0.700793	0.286125	0.663897	-1.07337	0.857967	0.21165	0.758287	thiazide_diuretic	305	284	17	288	-0.482177	0.469131	0.304874	0.947636	-0.369199	0.615568	0.549175	0.999937	thiazide_diuretic	1124	1043	43	1081	-0.0636767	0.310279	0.837435	0.998108	0.349254	0.371603	0.3475	0.977971	thiazide_diuretic	2.0362	4.54372	10.3871	0.242771	-0.257926	-1.06242	0.288044	0.930323	NS	NS
PWY.821	454	287	17	437	-1.0429	0.651224	0.109998	0.663897	-0.885403	0.800362	0.269287	0.758287	thiazide_diuretic	305	207	17	288	-0.225062	0.594769	0.705401	0.947636	-0.837149	0.80025	0.296467	0.999937	thiazide_diuretic	1124	837	43	1081	0.0645319	0.396727	0.870815	0.998108	0.378382	0.476976	0.427782	0.977971	thiazide_diuretic	2.35797	2.82685	6.35354	0.294393	-0.232732	-0.790548	0.429208	0.943268	NS	NS
PWY.5097	454	454	17	437	-0.0720257	0.0388845	0.0646681	0.663897	-0.0514129	0.0472923	0.277652	0.758287	thiazide_diuretic	305	305	17	288	0.0217919	0.0362731	0.548469	0.947636	-0.0283574	0.0479325	0.554643	0.999937	thiazide_diuretic	1124	1124	43	1081	0.00114764	0.0184103	0.950306	0.998108	0.0176538	0.0216281	0.414544	0.977971	thiazide_diuretic	661.373	760.03	2950.37	0.0151242	-0.00633322	-0.418749	0.6754	0.986147	NS	NS
PWY.2942	454	454	17	437	-0.0833466	0.04301	0.0532925	0.663897	-0.0612948	0.05242	0.242992	0.758287	thiazide_diuretic	305	305	17	288	0.0474885	0.0382184	0.215052	0.947636	-0.0467512	0.0525134	0.374172	0.999937	thiazide_diuretic	1124	1124	43	1081	-0.00732828	0.0195092	0.707263	0.998108	-0.00897861	0.0231917	0.698724	0.991431	thiazide_diuretic	540.58	684.63	2627.36	0.0161111	-0.00825359	-0.512293	0.608446	0.976435	NS	NS
PWY.6731	454	111	17	437	0.497322	0.464085	0.284483	0.663897	0.623592	0.571819	0.276137	0.758287	thiazide_diuretic	305	72	17	288	0.115371	0.398845	0.772583	0.947636	0.207662	0.526912	0.693818	0.999937	thiazide_diuretic	1124	297	43	1081	-0.193404	0.311094	0.534272	0.998108	-0.270931	0.367379	0.460997	0.991431	thiazide_diuretic	4.64306	6.28624	10.3328	0.216869	0.0487221	0.224662	0.822242	0.996487	NS	NS
FASYN.ELONG.PWY	454	329	17	437	0.765946	0.670702	0.254075	0.663897	0.902475	0.81382	0.268129	0.758287	thiazide_diuretic	305	187	17	288	-0.582083	0.618649	0.347521	0.947636	-0.761409	0.831464	0.360636	0.999937	thiazide_diuretic	1124	710	43	1081	-0.108589	0.422288	0.797115	0.998108	-0.219639	0.50205	0.661848	0.991431	thiazide_diuretic	2.22301	2.61283	5.60768	0.30944	-0.0408975	-0.132166	0.894853	0.997598	NS	NS
FASYN.INITIAL.PWY	454	329	17	437	0.723997	0.639964	0.258544	0.663897	0.860931	0.77554	0.267626	0.758287	thiazide_diuretic	305	187	17	288	-0.598372	0.578308	0.30165	0.947636	-0.812881	0.776756	0.296284	0.999937	thiazide_diuretic	1124	709	43	1081	-0.0905317	0.396195	0.819297	0.998108	-0.179719	0.471007	0.702861	0.991431	thiazide_diuretic	2.44168	2.99008	6.37062	0.291082	-0.0506804	-0.17411	0.861779	0.997598	NS	NS
PWY.6282	454	329	17	437	0.813748	0.664049	0.22107	0.663897	0.904823	0.805137	0.261772	0.758287	thiazide_diuretic	305	187	17	288	-0.571909	0.621863	0.358488	0.947636	-0.729995	0.835633	0.383139	0.999937	thiazide_diuretic	1124	708	43	1081	-0.0907791	0.424176	0.830576	0.998108	-0.213839	0.504503	0.671753	0.991431	thiazide_diuretic	2.26778	2.5859	5.55785	0.309915	-0.013258	-0.0427793	0.965877	0.997598	NS	NS
PWY.7388	454	329	17	437	0.720421	0.632089	0.255015	0.663897	0.854183	0.766326	0.265676	0.758287	thiazide_diuretic	305	187	17	288	-0.596223	0.57095	0.297209	0.947636	-0.812712	0.766857	0.290206	0.999937	thiazide_diuretic	1124	708	43	1081	-0.0822609	0.392231	0.83392	0.998108	-0.176979	0.466299	0.704362	0.991431	thiazide_diuretic	2.5029	3.06764	6.50004	0.28783	-0.0464398	-0.161345	0.871822	0.997598	NS	NS
PWY.7664	454	329	17	437	0.801323	0.66118	0.226181	0.663897	0.943446	0.801478	0.239848	0.758287	thiazide_diuretic	305	187	17	288	-0.591864	0.607089	0.33039	0.947636	-0.782555	0.815525	0.338149	0.999937	thiazide_diuretic	1124	708	43	1081	-0.0922867	0.415398	0.824226	0.998108	-0.209406	0.493723	0.671551	0.991431	thiazide_diuretic	2.2875	2.71328	5.79525	0.304346	-0.0285005	-0.0936449	0.925391	0.997598	NS	NS
BIOTIN.BIOSYNTHESIS.PWY	454	322	17	437	0.878971	0.663075	0.185664	0.663897	0.966899	0.797156	0.225876	0.758287	thiazide_diuretic	305	181	17	288	-0.437538	0.61182	0.475081	0.947636	-0.600165	0.814645	0.461947	0.999937	thiazide_diuretic	1124	691	43	1081	-0.167213	0.419806	0.690477	0.998108	-0.242365	0.497382	0.626157	0.991431	thiazide_diuretic	2.27444	2.67149	5.67418	0.306857	-0.0111589	-0.0363653	0.970991	0.997598	NS	NS
PWY.6519	454	322	17	437	0.855456	0.644859	0.185339	0.663897	0.946996	0.775559	0.222792	0.758287	thiazide_diuretic	305	181	17	288	-0.430696	0.590104	0.466046	0.947636	-0.610963	0.78593	0.437633	0.999937	thiazide_diuretic	1124	691	43	1081	-0.156925	0.406104	0.699262	0.998108	-0.217297	0.481093	0.651594	0.991431	thiazide_diuretic	2.40475	2.87173	6.06352	0.296957	-0.0115697	-0.0389608	0.968922	0.997598	NS	NS
PWY0.862	454	348	17	437	0.889142	0.627507	0.15721	0.663897	0.880441	0.764963	0.250442	0.758287	thiazide_diuretic	305	195	17	288	-0.538237	0.591823	0.363845	0.947636	-0.685049	0.789044	0.386073	0.999937	thiazide_diuretic	1124	738	43	1081	-0.0692931	0.403112	0.863551	0.998108	-0.140522	0.476656	0.768197	0.991431	thiazide_diuretic	2.53959	2.85507	6.15388	0.294264	0.0255382	0.0867869	0.930841	0.997598	NS	NS
TRNA.CHARGING.PWY	454	454	17	437	-0.106473	0.0715439	0.137427	0.663897	-0.104429	0.0864059	0.227556	0.758287	thiazide_diuretic	305	305	17	288	-0.00733839	0.0543486	0.892685	0.966936	0.0042665	0.0747291	0.954515	0.999937	thiazide_diuretic	1124	1124	43	1081	-0.0243219	0.0256431	0.343093	0.998108	-0.00944613	0.0300727	0.753499	0.991431	thiazide_diuretic	195.369	338.55	1520.76	0.0220612	-0.0293348	-1.3297	0.183616	0.898443	NS	NS
PWY.6590	454	266	17	437	0.758703	0.645618	0.24057	0.663897	0.838992	0.784132	0.285286	0.762133	thiazide_diuretic	305	221	17	288	-0.616423	0.559868	0.271778	0.947636	-1.09429	0.731358	0.135786	0.999937	thiazide_diuretic	1124	939	43	1081	0.321919	0.341058	0.345434	0.998108	0.470066	0.406443	0.247718	0.939516	thiazide_diuretic	2.3991	3.19028	8.59692	0.265501	0.184766	0.695917	0.486481	0.968136	NS	NS
PWY0.41	454	98	17	437	0.476231	0.395841	0.229593	0.663897	0.509158	0.477284	0.286719	0.762133	thiazide_diuretic	305	61	17	288	0.156054	0.301307	0.604901	0.947636	-0.0728348	0.401371	0.856144	0.999937	thiazide_diuretic	1124	211	43	1081	0.179532	0.244653	0.463211	0.998108	-0.0188544	0.289234	0.948037	0.992365	thiazide_diuretic	6.38202	11.0149	16.707	0.171237	0.227472	1.3284	0.184045	0.898443	NS	NS
THISYN.PWY	454	340	17	437	0.773112	0.720634	0.283942	0.663897	0.922597	0.893531	0.302453	0.766309	thiazide_diuretic	305	221	17	288	0.589429	0.657309	0.370586	0.947636	-0.425612	0.893815	0.634344	0.999937	thiazide_diuretic	1124	869	43	1081	-0.834964	0.430299	0.0525792	0.998108	-1.01284	0.51889	0.0512059	0.909026	thiazide_diuretic	1.92562	2.31452	5.40082	0.322062	-0.171821	-0.533503	0.593686	0.976435	NS	NS
PWY66.400	454	453	17	437	0.285215	0.241652	0.238543	0.663897	0.313546	0.304052	0.303074	0.766309	thiazide_diuretic	305	300	17	288	-0.12358	0.266888	0.643678	0.947636	-0.624979	0.334886	0.0631371	0.999937	thiazide_diuretic	1124	1118	43	1081	0.129929	0.143796	0.366424	0.998108	-0.0436437	0.169807	0.797213	0.991431	thiazide_diuretic	17.1245	14.0392	48.362	0.112136	0.118613	1.05776	0.290165	0.930323	NS	NS
PWY0.1298	454	453	17	437	0.199949	0.187846	0.287724	0.663897	0.228312	0.227278	0.31573	0.779303	thiazide_diuretic	305	304	17	288	-0.0390109	0.181871	0.830307	0.947636	0.0764599	0.239351	0.749644	0.999937	thiazide_diuretic	1124	1124	43	1081	0.0582581	0.108388	0.591033	0.998108	-0.0121819	0.128823	0.924679	0.992365	thiazide_diuretic	28.3397	30.2324	85.1209	0.0834223	0.065738	0.788015	0.430688	0.943268	NS	NS
PWY.6708	454	179	17	437	0.752816	0.560857	0.180207	0.663897	0.688576	0.691016	0.319629	0.782714	thiazide_diuretic	305	98	17	288	0.0674032	0.444829	0.879663	0.966936	-0.17232	0.58669	0.769206	0.999937	thiazide_diuretic	1124	334	43	1081	0.180848	0.308177	0.557436	0.998108	0.175985	0.366742	0.631424	0.991431	thiazide_diuretic	3.17904	5.05376	10.5293	0.230866	0.247204	1.07077	0.284272	0.930323	NS	NS
PWY.6629	454	169	17	437	0.808427	0.729277	0.26824	0.663897	0.825133	0.89633	0.357835	0.830498	thiazide_diuretic	305	90	17	288	0.67436	0.616209	0.274677	0.947636	0.303162	0.804395	0.706565	0.999937	thiazide_diuretic	1124	301	43	1081	0.211898	0.404967	0.600906	0.998108	0.0968427	0.477799	0.83942	0.992365	thiazide_diuretic	1.88025	2.63356	6.09762	0.306982	0.432372	1.40846	0.158995	0.898443	NS	NS
PWY.7187	454	454	17	437	-0.0750937	0.0681216	0.270921	0.663897	-0.0752442	0.0832007	0.366353	0.831649	thiazide_diuretic	305	305	17	288	-0.0771504	0.0811635	0.342606	0.947636	0.0291637	0.112063	0.794881	0.999937	thiazide_diuretic	1124	1124	43	1081	-0.0121956	0.0377477	0.746695	0.998108	-0.0191372	0.0452872	0.67269	0.991431	thiazide_diuretic	215.492	151.802	701.808	0.0305837	-0.0340965	-1.11486	0.264912	0.905358	NS	NS
PWY.5837	454	305	17	437	0.670644	0.618168	0.278567	0.663897	0.611489	0.737253	0.407368	0.839017	thiazide_diuretic	305	173	17	288	0.353139	0.541572	0.514864	0.947636	0.381158	0.724515	0.599269	0.999937	thiazide_diuretic	1124	656	43	1081	0.660339	0.373907	0.0776607	0.998108	0.340083	0.444037	0.44391	0.977971	thiazide_diuretic	2.6169	3.40948	7.15274	0.275459	0.582911	2.11615	0.0343324	0.562194	NS	NS
UBISYN.PWY	454	150	17	437	0.616236	0.536545	0.251378	0.663897	0.562947	0.657752	0.392589	0.839017	thiazide_diuretic	305	76	17	288	0.125107	0.371031	0.736218	0.947636	0.194017	0.491798	0.693533	0.999937	thiazide_diuretic	1124	243	43	1081	-0.0563947	0.285071	0.843217	0.998108	-0.0892282	0.338057	0.791873	0.991431	thiazide_diuretic	3.47367	7.26406	12.3054	0.208319	0.102218	0.490681	0.623652	0.977578	NS	NS
PWY.6527	454	454	17	437	-0.101448	0.0670576	0.13106	0.663897	-0.0713092	0.0821181	0.385732	0.839017	thiazide_diuretic	305	305	17	288	0.0437662	0.0683618	0.522525	0.947636	-0.0775421	0.0915389	0.39771	0.999937	thiazide_diuretic	1124	1124	43	1081	0.033342	0.0354289	0.346861	0.998108	0.027216	0.0420439	0.517562	0.991431	thiazide_diuretic	222.384	213.98	796.679	0.0284781	0.010841	0.38068	0.703441	0.996487	NS	NS
PWY.6123	454	454	17	437	0.107579	0.0777136	0.166982	0.663897	0.0812734	0.0951464	0.393522	0.839017	thiazide_diuretic	305	305	17	288	-0.0986915	0.0722962	0.173255	0.947636	-0.0870409	0.0949133	0.359953	0.999937	thiazide_diuretic	1124	1124	43	1081	0.00011785	0.0332942	0.997176	0.998108	0.0168526	0.039797	0.672042	0.991431	thiazide_diuretic	165.579	191.324	902.116	0.0281828	-0.000764759	-0.0271357	0.978352	0.997598	NS	NS
AEROBACTINSYN.PWY	454	76	17	437	0.41628	0.393276	0.290414	0.663897	0.390866	0.478183	0.414192	0.847459	thiazide_diuretic	305	50	17	288	0.0800241	0.278686	0.774199	0.947636	0.0388414	0.361107	0.914425	0.999937	thiazide_diuretic	1124	184	43	1081	-0.155441	0.176466	0.378591	0.998108	-0.16957	0.212657	0.425405	0.977971	thiazide_diuretic	6.46555	12.8756	32.1127	0.139409	-0.0246781	-0.17702	0.859493	0.997598	NS	NS
PWY.6124	454	454	17	437	0.149954	0.0876573	0.0878601	0.663897	0.0806245	0.106825	0.450865	0.848098	thiazide_diuretic	305	305	17	288	-0.101961	0.0800443	0.203728	0.947636	-0.0955762	0.103876	0.358363	0.999937	thiazide_diuretic	1124	1124	43	1081	0.0502064	0.0381798	0.188781	0.998108	0.0588754	0.0456349	0.19728	0.909026	thiazide_diuretic	130.144	156.077	686.013	0.0320712	0.0391306	1.22012	0.22242	0.898443	NS	NS
PWY.5464	454	262	17	437	0.723939	0.660067	0.273347	0.663897	0.552029	0.797548	0.489243	0.848098	thiazide_diuretic	305	161	17	288	-0.119523	0.555573	0.82981	0.947636	-0.183781	0.73582	0.802965	0.999937	thiazide_diuretic	1124	555	43	1081	0.626084	0.389808	0.108527	0.998108	0.501989	0.459225	0.274585	0.959988	thiazide_diuretic	2.29521	3.2398	6.58112	0.287288	0.445249	1.54983	0.121182	0.898443	NS	NS
PWY.6703	454	454	17	437	-0.0864582	0.0798705	0.279639	0.663897	-0.0668627	0.0993729	0.501439	0.848098	thiazide_diuretic	305	305	17	288	0.0682753	0.0852802	0.424001	0.947636	-0.0883189	0.115017	0.443246	0.999937	thiazide_diuretic	1124	1124	43	1081	0.00394541	0.0382384	0.917839	0.998108	-0.049837	0.0458253	0.277041	0.959988	thiazide_diuretic	156.757	137.5	683.914	0.0319737	-0.0014995	-0.0468979	0.962595	0.997598	NS	NS
P185.PWY	454	447	17	437	0.249203	0.214621	0.246236	0.663897	0.204722	0.264983	0.440241	0.848098	thiazide_diuretic	305	300	17	288	-0.200344	0.220982	0.365358	0.947636	-0.404277	0.280844	0.151215	0.999937	thiazide_diuretic	1124	1115	43	1081	0.114405	0.110707	0.30164	0.998108	0.134367	0.131182	0.305937	0.977971	thiazide_diuretic	21.7098	20.478	81.5931	0.0898821	0.085976	0.956542	0.338798	0.943268	NS	NS
PWY.5121	454	436	17	437	0.611537	0.268635	0.023321	0.663897	0.236445	0.31702	0.456229	0.848098	thiazide_diuretic	305	299	17	288	0.161141	0.24574	0.512508	0.947636	0.11186	0.33403	0.737988	0.999937	thiazide_diuretic	1124	1116	43	1081	-0.119936	0.129385	0.354144	0.998108	-0.160378	0.153339	0.295844	0.977971	thiazide_diuretic	13.8571	16.5595	59.735	0.105321	0.0441276	0.418984	0.675228	0.986147	NS	NS
PWY0.1297	454	454	17	437	0.461752	0.244197	0.0592972	0.663897	0.21947	0.288432	0.447163	0.848098	thiazide_diuretic	305	304	17	288	0.452286	0.21651	0.03756	0.947636	0.299693	0.283373	0.29121	0.999937	thiazide_diuretic	1124	1124	43	1081	0.0528595	0.128468	0.680814	0.998108	-0.0847004	0.150218	0.572974	0.991431	thiazide_diuretic	16.7695	21.3327	60.5911	0.10066	0.208673	2.07305	0.0381675	0.565242	NS	NS
PWY.5667	454	454	17	437	-0.0992716	0.0519455	0.0566597	0.663897	-0.0444443	0.0630861	0.481542	0.848098	thiazide_diuretic	305	305	17	288	0.059964	0.0511	0.241556	0.947636	-0.0514733	0.0674826	0.446293	0.999937	thiazide_diuretic	1124	1124	43	1081	9.01486e-05	0.0258935	0.997223	0.998108	0.0104303	0.0306121	0.733379	0.991431	thiazide_diuretic	370.599	382.965	1491.48	0.0211051	-0.00609849	-0.288958	0.772613	0.996487	NS	NS
PWY0.1319	454	454	17	437	-0.099376	0.0518924	0.0561507	0.663897	-0.0445936	0.0630228	0.47963	0.848098	thiazide_diuretic	305	305	17	288	0.0599719	0.0510987	0.241482	0.947636	-0.0514655	0.0674816	0.446355	0.999937	thiazide_diuretic	1124	1124	43	1081	9.94454e-05	0.0258935	0.996936	0.998108	0.0104399	0.0306122	0.733144	0.991431	thiazide_diuretic	371.357	382.984	1491.48	0.0211014	-0.00613912	-0.290934	0.771102	0.996487	NS	NS
UDPNAGSYN.PWY	454	454	17	437	0.331177	0.210316	0.116059	0.663897	0.177616	0.251476	0.48042	0.848098	thiazide_diuretic	305	305	17	288	-0.399004	0.217029	0.0669865	0.947636	-0.473177	0.280699	0.0930333	0.999937	thiazide_diuretic	1124	1124	43	1081	0.00842332	0.117078	0.942658	0.998108	0.0639112	0.139862	0.647793	0.991431	thiazide_diuretic	22.6076	21.2307	72.9536	0.0925324	-0.00316389	-0.0341923	0.972724	0.997598	NS	NS
NAGLIPASYN.PWY	454	343	17	437	0.629401	0.585287	0.2828	0.663897	0.584539	0.720928	0.417958	0.848098	thiazide_diuretic	305	177	17	288	0.328988	0.528432	0.534041	0.947636	-0.0303161	0.694673	0.965224	0.999937	thiazide_diuretic	1124	638	43	1081	-0.00560204	0.375932	0.988113	0.998108	0.0550941	0.448884	0.902339	0.992365	thiazide_diuretic	2.91919	3.58115	7.0759	0.2714	0.219196	0.807649	0.419293	0.943268	NS	NS
CALVIN.PWY	454	454	17	437	-0.0599954	0.0567291	0.290846	0.663897	-0.0453017	0.069145	0.512749	0.852754	thiazide_diuretic	305	305	17	288	0.0479051	0.0542835	0.378226	0.947636	0.0172446	0.0723915	0.811903	0.999937	thiazide_diuretic	1124	1124	43	1081	0.0200802	0.0271498	0.459695	0.998108	0.0264774	0.0317625	0.404691	0.977971	thiazide_diuretic	310.734	339.363	1356.65	0.0223231	0.0123864	0.55487	0.578984	0.968136	NS	NS
PWY.7115	454	385	17	437	0.692214	0.553601	0.211827	0.663897	0.405138	0.669199	0.545254	0.883198	thiazide_diuretic	305	287	17	288	0.261954	0.370343	0.479916	0.947636	0.0881833	0.483086	0.855298	0.999937	thiazide_diuretic	1124	1051	43	1081	0.25679	0.247179	0.299082	0.998108	0.0202919	0.292394	0.944685	0.992365	thiazide_diuretic	3.26292	7.29108	16.3674	0.192731	0.310963	1.61346	0.106646	0.898443	NS	NS
PWY.6151	454	454	17	437	-0.0663796	0.0426465	0.120316	0.663897	-0.0300292	0.0515823	0.560792	0.894391	thiazide_diuretic	305	305	17	288	0.0471502	0.0446103	0.291406	0.947636	-0.0245377	0.0598155	0.681979	0.999937	thiazide_diuretic	1124	1124	43	1081	0.00319337	0.0225983	0.887651	0.998108	0.0546325	0.0266766	0.0408085	0.909026	thiazide_diuretic	549.836	502.492	1958.16	0.0182256	-0.00217645	-0.119417	0.904945	0.997598	NS	NS
PWY.7282	454	436	17	437	-0.292973	0.211494	0.166719	0.663897	-0.148778	0.262401	0.571062	0.896971	thiazide_diuretic	305	288	17	288	0.119948	0.491686	0.807436	0.947636	-0.26538	0.623753	0.670851	0.999937	thiazide_diuretic	1124	1080	43	1081	-0.234004	0.152168	0.124393	0.998108	-0.522078	0.184699	0.00479497	0.745617	thiazide_diuretic	22.3566	4.13643	43.187	0.119797	-0.231912	-1.93588	0.0528824	0.712209	NS	NS
PWY.6612	454	411	17	437	0.592276	0.519068	0.254478	0.663897	0.353774	0.637049	0.57898	0.900865	thiazide_diuretic	305	291	17	288	-0.18028	0.198137	0.363664	0.947636	-0.216535	0.263522	0.412039	0.999937	thiazide_diuretic	1124	1099	43	1081	0.0452799	0.108627	0.676879	0.998108	-0.156757	0.132431	0.236806	0.920583	thiazide_diuretic	3.71151	25.4724	84.7468	0.093687	0.012669	0.135227	0.892432	0.997598	NS	NS
ARGSYN.PWY	454	454	17	437	0.133022	0.118463	0.262103	0.663897	-0.0739587	0.143337	0.60616	0.914456	thiazide_diuretic	305	305	17	288	0.111339	0.108977	0.307767	0.947636	0.132488	0.142647	0.353855	0.999937	thiazide_diuretic	1124	1124	43	1081	0.0120204	0.0628238	0.848298	0.998108	-0.0338374	0.0752268	0.652942	0.991431	thiazide_diuretic	71.2576	84.2041	253.368	0.0494571	0.0535666	1.08309	0.278768	0.930323	NS	NS
FOLSYN.PWY	454	411	17	437	0.596862	0.535347	0.265501	0.663897	0.324479	0.657369	0.62186	0.92355	thiazide_diuretic	305	291	17	288	-0.146482	0.181714	0.420858	0.947636	-0.207509	0.242401	0.392794	0.999937	thiazide_diuretic	1124	1099	43	1081	0.084986	0.0966866	0.379605	0.998108	-0.0902512	0.118027	0.444644	0.977971	thiazide_diuretic	3.48923	30.2846	106.971	0.0842914	0.0478703	0.567914	0.570093	0.968136	NS	NS
PWY.6531	454	310	17	437	-0.752835	0.6482	0.246102	0.663897	-0.355428	0.80076	0.657383	0.929301	thiazide_diuretic	305	197	17	288	0.262431	0.554079	0.636107	0.947636	-0.055159	0.736572	0.940362	0.999937	thiazide_diuretic	1124	747	43	1081	-0.410768	0.354649	0.247015	0.998108	-0.754108	0.425094	0.076349	0.909026	thiazide_diuretic	2.38003	3.25729	7.95065	0.271283	-0.309305	-1.14015	0.254222	0.898443	NS	NS
PWY.7209	454	322	17	437	-0.760795	0.702564	0.279456	0.663897	-0.392196	0.856166	0.647143	0.929301	thiazide_diuretic	305	240	17	288	-0.247765	0.651341	0.703926	0.947636	0.425565	0.836456	0.611337	0.999937	thiazide_diuretic	1124	965	43	1081	0.178133	0.377742	0.637323	0.998108	0.341865	0.444438	0.441939	0.977971	thiazide_diuretic	2.02594	2.35713	7.00825	0.296287	-0.0769832	-0.259826	0.794998	0.996487	NS	NS
PWY.4984	454	421	17	437	-0.568232	0.45146	0.208825	0.663897	-0.246202	0.525258	0.639523	0.929301	thiazide_diuretic	305	293	17	288	-0.116216	0.2286	0.611577	0.947636	-0.393584	0.289918	0.175815	0.999937	thiazide_diuretic	1124	1096	43	1081	-0.0414324	0.131914	0.753516	0.998108	-0.0146607	0.156822	0.925536	0.992365	thiazide_diuretic	4.90639	19.1359	57.4667	0.110764	-0.0906998	-0.818859	0.412867	0.943268	NS	NS
ARO.PWY	454	454	17	437	-0.0491936	0.0385905	0.203089	0.663897	-0.0179938	0.0481326	0.708731	0.951094	thiazide_diuretic	305	305	17	288	0.0246104	0.0335683	0.464069	0.947636	-0.0259408	0.0443042	0.558723	0.999937	thiazide_diuretic	1124	1124	43	1081	0.0120496	0.0182716	0.50973	0.998108	0.0401785	0.0215488	0.0625214	0.909026	thiazide_diuretic	671.491	887.446	2995.35	0.014818	0.0054674	0.36897	0.71215	0.996487	NS	NS
PWY.6163	454	454	17	437	-0.0551282	0.0399647	0.168488	0.663897	-0.0189214	0.0496535	0.703362	0.951094	thiazide_diuretic	305	305	17	288	0.030434	0.0364244	0.404106	0.947636	-0.0201602	0.0485548	0.678342	0.999937	thiazide_diuretic	1124	1124	43	1081	0.0060749	0.0193524	0.753648	0.998108	0.031701	0.022934	0.167176	0.909026	thiazide_diuretic	626.104	753.731	2670.12	0.0157136	0.00114663	0.0729706	0.941829	0.997598	NS	NS
PWY.6630	454	293	17	437	0.936579	0.781837	0.231596	0.663897	0.274747	0.949991	0.772572	0.961079	thiazide_diuretic	305	196	17	288	0.540602	0.713331	0.449136	0.947636	0.45964	0.911709	0.614575	0.999937	thiazide_diuretic	1124	635	43	1081	0.51332	0.486094	0.291192	0.998108	0.547295	0.575026	0.341425	0.977971	thiazide_diuretic	1.63594	1.96525	4.23214	0.357295	0.608559	1.70324	0.088523	0.898443	NS	NS
PWY.2941	454	454	17	437	0.253495	0.156567	0.106159	0.663897	0.0389124	0.186042	0.834433	0.97734	thiazide_diuretic	305	305	17	288	0.166071	0.136115	0.223409	0.947636	0.118519	0.183669	0.519307	0.999937	thiazide_diuretic	1124	1124	43	1081	0.142677	0.0802562	0.0757149	0.998108	0.0896201	0.094957	0.345487	0.977971	thiazide_diuretic	40.7941	53.9742	155.254	0.0632427	0.165809	2.62178	0.00874711	0.465073	NS	NS
GLUTORN.PWY	454	454	17	437	0.306479	0.179969	0.0892882	0.663897	0.0438161	0.213954	0.83784	0.97734	thiazide_diuretic	305	305	17	288	0.167248	0.157864	0.29026	0.947636	0.168696	0.206508	0.414724	0.999937	thiazide_diuretic	1124	1124	43	1081	-0.00369494	0.0933987	0.96845	0.998108	-0.0477659	0.111346	0.668018	0.991431	thiazide_diuretic	30.8747	40.1265	114.635	0.0733953	0.084843	1.15597	0.247692	0.898443	NS	NS
PWY.6270	454	449	17	437	0.432192	0.253399	0.088809	0.663897	-0.0635081	0.301322	0.833181	0.97734	thiazide_diuretic	305	299	17	288	0.0950768	0.284158	0.738173	0.947636	-0.0443296	0.380696	0.907391	0.999937	thiazide_diuretic	1124	1118	43	1081	0.0574048	0.138878	0.679433	0.998108	-0.021265	0.163801	0.896732	0.992365	thiazide_diuretic	15.5736	12.3846	51.8479	0.111939	0.136388	1.21841	0.223067	0.898443	NS	NS
POLYAMINSYN3.PWY	454	250	17	437	0.708399	0.645587	0.273115	0.663897	0.166707	0.787151	0.832384	0.97734	thiazide_diuretic	305	185	17	288	0.00740185	0.573069	0.989703	0.992845	-0.463016	0.774822	0.550634	0.999937	thiazide_diuretic	1124	713	43	1081	-0.00742826	0.411176	0.98559	0.998108	-0.199336	0.491059	0.684874	0.991431	thiazide_diuretic	2.39934	3.045	5.91487	0.296706	0.147747	0.497958	0.618514	0.976435	NS	NS
PWY.6628	454	393	17	437	0.7338	0.62189	0.23866	0.663897	-0.113953	0.750001	0.879313	0.979527	thiazide_diuretic	305	242	17	288	0.697199	0.636024	0.273884	0.947636	0.0853074	0.829464	0.918163	0.999937	thiazide_diuretic	1124	907	43	1081	-0.132795	0.409299	0.745662	0.998108	-0.465225	0.482696	0.335361	0.977971	thiazide_diuretic	2.58567	2.47202	5.96924	0.301143	0.256478	0.851683	0.39439	0.943268	NS	NS
PWY.6737	454	454	17	437	-0.0777966	0.0542447	0.15226	0.663897	-0.0112372	0.0670628	0.867017	0.979527	thiazide_diuretic	305	305	17	288	0.0253338	0.0491033	0.606297	0.947636	-0.0466628	0.0664167	0.482958	0.999937	thiazide_diuretic	1124	1124	43	1081	-0.00606648	0.0277259	0.826845	0.998108	0.00683279	0.0328411	0.835225	0.991431	thiazide_diuretic	339.848	414.743	1300.85	0.022057	-0.0115905	-0.525479	0.599251	0.976435	NS	NS
PWY.7560	454	449	17	437	0.44984	0.260315	0.084696	0.663897	-0.0569163	0.309235	0.854066	0.979527	thiazide_diuretic	305	299	17	288	0.0989028	0.289313	0.732707	0.947636	-0.0447135	0.387302	0.908179	0.999937	thiazide_diuretic	1124	1118	43	1081	0.0605604	0.142466	0.670855	0.998108	-0.0224599	0.167897	0.893608	0.992365	thiazide_diuretic	14.7571	11.9471	49.2697	0.114728	0.142203	1.23948	0.215166	0.898443	NS	NS
COMPLETE.ARO.PWY	454	454	17	437	-0.0449941	0.0370422	0.225164	0.663897	-0.0059855	0.046077	0.896712	0.980068	thiazide_diuretic	305	305	17	288	0.0317506	0.0336979	0.346875	0.947636	-0.0194289	0.0443978	0.662042	0.999937	thiazide_diuretic	1124	1124	43	1081	0.00699437	0.0181059	0.699346	0.998108	0.0311726	0.0214621	0.14667	0.909026	thiazide_diuretic	728.797	880.634	3050.42	0.0146492	0.00354193	0.241783	0.808948	0.996487	NS	NS
COA.PWY.1	454	454	17	437	-0.0407988	0.0367034	0.266937	0.663897	0.00167375	0.0434631	0.969301	0.98193	thiazide_diuretic	305	305	17	288	0.0248897	0.0354442	0.483114	0.947636	0.00476995	0.0482328	0.921301	0.999937	thiazide_diuretic	1124	1124	43	1081	-0.012765	0.0197547	0.5183	0.998108	0.0297037	0.0233439	0.203494	0.909026	thiazide_diuretic	742.312	795.992	2562.47	0.0156159	-0.0105305	-0.674347	0.500091	0.968136	NS	NS
PEPTIDOGLYCANSYN.PWY	454	454	17	437	-0.0445515	0.0330729	0.178661	0.663897	0.00438038	0.0397416	0.91229	0.98193	thiazide_diuretic	305	305	17	288	0.0081744	0.0274005	0.765669	0.947636	-0.0382839	0.0362689	0.292191	0.999937	thiazide_diuretic	1124	1124	43	1081	0.00298073	0.0156833	0.849298	0.998108	0.0312488	0.0184353	0.0903581	0.909026	thiazide_diuretic	914.229	1331.93	4065.63	0.012587	-0.00280808	-0.223093	0.823463	0.996487	NS	NS
PWY.6386	454	454	17	437	-0.053093	0.0331672	0.110159	0.663897	0.00209818	0.039555	0.957724	0.98193	thiazide_diuretic	305	305	17	288	0.00641407	0.0295805	0.828493	0.947636	-0.0400651	0.0397328	0.314252	0.999937	thiazide_diuretic	1124	1124	43	1081	0.00685998	0.0171696	0.689571	0.998108	0.0351766	0.020226	0.0822921	0.909026	thiazide_diuretic	909.041	1142.85	3392.18	0.0135531	-0.00324447	-0.23939	0.810803	0.996487	NS	NS
PWY.6387	454	454	17	437	-0.0522596	0.0329624	0.113601	0.663897	0.00181062	0.0393674	0.963339	0.98193	thiazide_diuretic	305	305	17	288	0.00710994	0.0293033	0.808465	0.947636	-0.0399223	0.0392735	0.31036	0.999937	thiazide_diuretic	1124	1124	43	1081	0.00678807	0.0166077	0.682817	0.998108	0.0359167	0.0195687	0.0667235	0.909026	thiazide_diuretic	920.369	1164.57	3625.59	0.0132331	-0.00266303	-0.20124	0.840511	0.997598	NS	NS
PWY.6353	454	450	17	437	0.180162	0.128167	0.160544	0.663897	-0.01516	0.15823	0.923721	0.98193	thiazide_diuretic	305	305	17	288	0.165382	0.122457	0.177877	0.947636	-0.0115394	0.167514	0.945133	0.999937	thiazide_diuretic	1124	1124	43	1081	0.0280764	0.0629049	0.655446	0.998108	-0.0480745	0.0744498	0.518593	0.991431	thiazide_diuretic	60.8759	66.6857	252.715	0.0512803	0.0765007	1.49182	0.135747	0.898443	NS	NS
ARGSYNBSUB.PWY	454	453	17	437	0.278254	0.168911	0.100208	0.663897	0.00329695	0.201944	0.986983	0.990166	thiazide_diuretic	305	305	17	288	0.131052	0.150203	0.383643	0.947636	0.144623	0.196142	0.461575	0.999937	thiazide_diuretic	1124	1124	43	1081	-0.00884832	0.0881664	0.920077	0.998108	-0.0443154	0.105227	0.673736	0.991431	thiazide_diuretic	35.0496	44.3244	128.645	0.0693343	0.0693359	1.00002	0.3173	0.943268	NS	NS
PWY66.409	454	448	17	437	0.192407	0.185944	0.301366	0.679632	0.0172999	0.220172	0.937412	0.98193	thiazide_diuretic	305	304	17	288	0.185952	0.180729	0.304367	0.947636	0.0685409	0.235407	0.77116	0.999937	thiazide_diuretic	1124	1120	43	1081	0.00515241	0.0928721	0.955767	0.998108	-0.142063	0.108237	0.18963	0.909026	thiazide_diuretic	28.9226	30.6158	115.939	0.07549	0.0675604	0.894958	0.370809	0.943268	NS	NS
PWY.5676	454	409	17	437	0.529121	0.521078	0.310459	0.681344	0.74235	0.623813	0.23475	0.758287	thiazide_diuretic	305	266	17	288	-0.558934	0.5283	0.290918	0.947636	-0.837345	0.685726	0.223135	0.999937	thiazide_diuretic	1124	1033	43	1081	-0.132913	0.309705	0.667888	0.998108	-0.127615	0.369301	0.729743	0.991431	thiazide_diuretic	3.68294	3.58294	10.4257	0.237748	-0.0813734	-0.342267	0.73215	0.996487	NS	NS
PWY0.162	454	453	17	437	-0.0959884	0.094482	0.310228	0.681344	-0.0871093	0.117807	0.460095	0.848098	thiazide_diuretic	305	305	17	288	-0.104125	0.0964196	0.281064	0.947636	-0.012852	0.132917	0.923045	0.999937	thiazide_diuretic	1124	1124	43	1081	-0.0211513	0.0473464	0.655153	0.998108	-0.0724331	0.0568356	0.202788	0.909026	thiazide_diuretic	112.022	107.565	446.095	0.0387585	-0.0471523	-1.21657	0.223769	0.898443	NS	NS
PWY.5173	454	294	17	437	0.59647	0.580792	0.30499	0.681344	0.380692	0.686161	0.579334	0.900865	thiazide_diuretic	305	173	17	288	0.161502	0.456844	0.723951	0.947636	-0.117592	0.593222	0.843021	0.999937	thiazide_diuretic	1124	600	43	1081	0.290029	0.320529	0.365743	0.998108	0.0802977	0.373221	0.829693	0.991431	thiazide_diuretic	2.96455	4.79142	9.7334	0.239118	0.306761	1.28288	0.199533	0.898443	NS	NS
PWY.7013	454	117	17	437	0.573579	0.562913	0.30879	0.681344	0.347148	0.682416	0.611242	0.914456	thiazide_diuretic	305	66	17	288	0.649709	0.389427	0.0963034	0.947636	0.315028	0.537355	0.558209	0.999937	thiazide_diuretic	1124	221	43	1081	0.113948	0.276166	0.679976	0.998108	0.130761	0.329379	0.691453	0.991431	thiazide_diuretic	3.15586	6.59397	13.1117	0.209145	0.331926	1.58706	0.112498	0.898443	NS	NS
PWY.7219	454	454	17	437	-0.0346228	0.0344686	0.315711	0.687856	-0.0368648	0.0414642	0.374506	0.837924	thiazide_diuretic	305	305	17	288	-0.0117267	0.0269665	0.663995	0.947636	-0.0317117	0.0364716	0.385417	0.999937	thiazide_diuretic	1124	1124	43	1081	-0.0139514	0.0159656	0.382394	0.998108	0.0258668	0.0186318	0.16533	0.909026	thiazide_diuretic	841.69	1375.15	3923.09	0.012762	-0.0162869	-1.2762	0.201884	0.898443	NS	NS
SULFATE.CYS.PWY	454	401	17	437	-0.56597	0.565703	0.317634	0.687856	0.0825093	0.695029	0.905562	0.98193	thiazide_diuretic	305	262	17	288	-0.301759	0.570499	0.597242	0.947636	-0.631115	0.761617	0.40805	0.999937	thiazide_diuretic	1124	1012	43	1081	0.168374	0.347855	0.628455	0.998108	0.11014	0.419243	0.792823	0.991431	thiazide_diuretic	3.12481	3.07249	8.26424	0.262962	-0.0901848	-0.342958	0.73163	0.996487	NS	NS
HEXITOLDEGSUPER.PWY	454	453	17	437	0.159863	0.162727	0.326452	0.693181	0.244671	0.206768	0.237403	0.758287	thiazide_diuretic	305	301	17	288	-0.0441934	0.202617	0.827493	0.947636	-0.164323	0.270079	0.543441	0.999937	thiazide_diuretic	1124	1121	43	1081	-0.00339624	0.102085	0.973466	0.998108	-0.0934634	0.122229	0.444644	0.977971	thiazide_diuretic	37.7641	24.3584	95.9569	0.0795357	0.0293189	0.368625	0.712407	0.996487	NS	NS
PWY.5899	454	305	17	437	0.695049	0.704376	0.324306	0.693181	0.585234	0.84199	0.487424	0.848098	thiazide_diuretic	305	173	17	288	0.53234	0.649467	0.413067	0.947636	0.650051	0.867607	0.454376	0.999937	thiazide_diuretic	1124	656	43	1081	0.782547	0.441316	0.0764662	0.998108	0.404148	0.524959	0.441549	0.977971	thiazide_diuretic	2.01554	2.37075	5.13452	0.324088	0.70172	2.16521	0.0303712	0.562194	NS	NS
PRPP.PWY	454	449	17	437	0.106268	0.108037	0.325855	0.693181	0.10149	0.128648	0.430653	0.848098	thiazide_diuretic	305	304	17	288	0.0296241	0.149251	0.842805	0.947636	0.0630491	0.195038	0.746758	0.999937	thiazide_diuretic	1124	1121	43	1081	-0.0406066	0.0580704	0.484535	0.998108	-0.0163509	0.0691004	0.812993	0.991431	thiazide_diuretic	85.6744	44.8914	296.544	0.0483872	-0.00376326	-0.0777739	0.938008	0.997598	NS	NS
PWY.7400	454	454	17	437	0.105681	0.108807	0.331956	0.695227	-0.0906502	0.132176	0.493227	0.848098	thiazide_diuretic	305	305	17	288	0.105978	0.103036	0.304529	0.947636	0.125974	0.134962	0.35147	0.999937	thiazide_diuretic	1124	1124	43	1081	0.0107956	0.059163	0.855245	0.998108	-0.0306007	0.0708697	0.665982	0.991431	thiazide_diuretic	84.4662	94.1932	285.693	0.0464062	0.0473631	1.02062	0.307434	0.943268	NS	NS
PWY.5913	454	416	17	437	0.648766	0.670513	0.333794	0.695227	0.65371	0.823831	0.427961	0.848098	thiazide_diuretic	305	292	17	288	0.204273	0.553525	0.71236	0.947636	0.185079	0.742833	0.803436	0.999937	thiazide_diuretic	1124	1078	43	1081	0.134986	0.340928	0.692228	0.998108	0.0193826	0.4066	0.961988	0.992365	thiazide_diuretic	2.22426	3.26381	8.60347	0.266392	0.232131	0.871389	0.383542	0.943268	NS	NS
COA.PWY	454	454	17	437	0.102598	0.105256	0.330225	0.695227	-0.0147197	0.128389	0.908781	0.98193	thiazide_diuretic	305	305	17	288	-0.0197616	0.0995977	0.842857	0.947636	0.0433577	0.133038	0.744755	0.999937	thiazide_diuretic	1124	1124	43	1081	0.000482564	0.0445737	0.991364	0.998108	-0.0444322	0.0532347	0.404102	0.977971	thiazide_diuretic	90.2627	100.809	503.319	0.0379488	0.0108173	0.285051	0.775605	0.996487	NS	NS
HISDEG.PWY	454	447	17	437	0.228821	0.256011	0.371937	0.712109	0.416289	0.314133	0.18589	0.738748	thiazide_diuretic	305	300	17	288	0.0615871	0.286129	0.829728	0.947636	-0.234695	0.378612	0.535879	0.999937	thiazide_diuretic	1124	1113	43	1081	-0.261345	0.149455	0.0806306	0.998108	-0.242921	0.180024	0.177503	0.909026	thiazide_diuretic	15.2574	12.2145	44.769	0.117654	-0.10322	-0.877314	0.380316	0.943268	NS	NS
METSYN.PWY	454	454	17	437	-0.0776047	0.0930278	0.404623	0.712109	-0.18641	0.114894	0.105511	0.738748	thiazide_diuretic	305	305	17	288	0.0388044	0.0755314	0.60781	0.947636	0.0600022	0.100783	0.552117	0.999937	thiazide_diuretic	1124	1124	43	1081	0.0282334	0.0353134	0.424165	0.998108	0.0632999	0.0420721	0.132733	0.909026	thiazide_diuretic	115.551	175.285	801.901	0.0302512	0.0187373	0.619391	0.535659	0.968136	NS	NS
PWY.7663	454	454	17	437	0.112294	0.127453	0.37878	0.712109	0.219987	0.158372	0.165613	0.738748	thiazide_diuretic	305	303	17	288	-0.040786	0.198923	0.837687	0.947636	-0.355443	0.264758	0.180598	0.999937	thiazide_diuretic	1124	1124	43	1081	-0.0307571	0.110521	0.78084	0.998108	-0.16476	0.130762	0.207946	0.909026	thiazide_diuretic	61.5599	25.2715	81.8675	0.0769917	0.0199412	0.259004	0.795632	0.996487	NS	NS
BRANCHED.CHAIN.AA.SYN.PWY	454	454	17	437	-0.0575533	0.0641123	0.369849	0.712109	-0.111521	0.0802345	0.16534	0.738748	thiazide_diuretic	305	305	17	288	-0.0472012	0.0474058	0.320216	0.947636	-0.0520303	0.0646389	0.421585	0.999937	thiazide_diuretic	1124	1124	43	1081	0.00521435	0.0208668	0.802721	0.998108	0.0239334	0.0247175	0.333124	0.977971	thiazide_diuretic	243.286	444.977	2296.61	0.0183036	-0.0077156	-0.421534	0.673365	0.986147	NS	NS
GLUCONEO.PWY	454	422	17	437	-0.372218	0.454144	0.412887	0.712109	-0.633667	0.548671	0.248821	0.758287	thiazide_diuretic	305	297	17	288	-0.307309	0.2008	0.127001	0.947636	-0.650099	0.260562	0.0132269	0.999937	thiazide_diuretic	1124	1109	43	1081	-0.0479425	0.106002	0.651157	0.998108	-0.128175	0.125243	0.30635	0.977971	thiazide_diuretic	4.84856	24.8012	88.9964	0.0918064	-0.115411	-1.25711	0.208713	0.898443	NS	NS
PWY.7539	454	435	17	437	0.215048	0.228486	0.347157	0.712109	0.34726	0.28865	0.22972	0.758287	thiazide_diuretic	305	300	17	288	0.239122	0.180302	0.185818	0.947636	0.0935677	0.229852	0.684294	0.999937	thiazide_diuretic	1124	1111	43	1081	-0.0214333	0.0977294	0.826448	0.998108	-0.071778	0.116623	0.538379	0.991431	thiazide_diuretic	19.155	30.7609	104.701	0.0804214	0.059701	0.742351	0.457874	0.968136	NS	NS
PWY.5838	454	199	17	437	0.602119	0.71005	0.396904	0.712109	0.951854	0.869061	0.274064	0.758287	thiazide_diuretic	305	93	17	288	0.293002	0.583307	0.615819	0.947636	-0.103883	0.772882	0.89318	0.999937	thiazide_diuretic	1124	359	43	1081	0.128005	0.40665	0.752988	0.998108	-0.0101217	0.482368	0.983263	0.993601	thiazide_diuretic	1.98346	2.93904	6.04727	0.301927	0.257936	0.854302	0.392938	0.943268	NS	NS
PWY.5861	454	199	17	437	0.578054	0.674373	0.391818	0.712109	0.903417	0.825345	0.274358	0.758287	thiazide_diuretic	305	93	17	288	0.241858	0.547349	0.658903	0.947636	-0.140222	0.725253	0.84684	0.999937	thiazide_diuretic	1124	359	43	1081	0.127858	0.383476	0.73888	0.998108	-0.00461302	0.454606	0.991906	0.995105	thiazide_diuretic	2.19887	3.33788	6.80024	0.284705	0.238942	0.839262	0.401322	0.943268	NS	NS
PWY.6803	454	208	17	437	0.520394	0.626354	0.406523	0.712109	0.807089	0.776908	0.299508	0.766309	thiazide_diuretic	305	116	17	288	0.201403	0.513333	0.695085	0.947636	-0.179824	0.683692	0.792742	0.999937	thiazide_diuretic	1124	400	43	1081	-0.199819	0.3528	0.571249	0.998108	-0.453986	0.418111	0.27781	0.959988	thiazide_diuretic	2.54894	3.79491	8.03418	0.263724	0.0337581	0.128005	0.898145	0.997598	NS	NS
PWY0.1415	454	191	17	437	0.525732	0.579477	0.364772	0.712109	0.680855	0.712504	0.339866	0.819366	thiazide_diuretic	305	96	17	288	-0.238174	0.429535	0.579658	0.947636	-0.312462	0.562009	0.5787	0.999937	thiazide_diuretic	1124	352	43	1081	-0.0939591	0.310037	0.761902	0.998108	-0.296036	0.36761	0.420826	0.977971	thiazide_diuretic	2.97802	5.42003	10.4033	0.230624	-0.037378	-0.162073	0.871248	0.997598	NS	NS
PWY.922	454	302	17	437	0.507074	0.605755	0.402996	0.712109	-0.640698	0.677719	0.345043	0.825449	thiazide_diuretic	305	183	17	288	0.305444	0.520294	0.557608	0.947636	0.283805	0.670059	0.672237	0.999937	thiazide_diuretic	1124	748	43	1081	0.354062	0.346629	0.307266	0.998108	-0.0699787	0.403082	0.862206	0.992365	thiazide_diuretic	2.72525	3.69404	8.32281	0.260448	0.370165	1.42127	0.155239	0.898443	NS	NS
PWY.6891	454	195	17	437	0.596284	0.638958	0.351224	0.712109	0.710286	0.785197	0.366228	0.831649	thiazide_diuretic	305	104	17	288	0.181665	0.518893	0.72651	0.947636	-0.660118	0.685644	0.336543	0.999937	thiazide_diuretic	1124	347	43	1081	-0.279006	0.362333	0.441448	0.998108	-0.455346	0.427276	0.2868	0.977971	thiazide_diuretic	2.44937	3.71402	7.61699	0.269382	0.000728804	0.00270546	0.997841	0.997841	NS	NS
PWY.6895	454	195	17	437	0.663947	0.771203	0.389751	0.712109	0.853239	0.951316	0.370314	0.834548	thiazide_diuretic	305	104	17	288	0.407313	0.666035	0.541303	0.947636	-0.711931	0.879581	0.419015	0.999937	thiazide_diuretic	1124	347	43	1081	-0.42636	0.454802	0.348723	0.998108	-0.646873	0.537579	0.229122	0.909026	thiazide_diuretic	1.68137	2.25427	4.83453	0.337673	-0.00304701	-0.00902355	0.9928	0.997665	NS	NS
NONMEVIPP.PWY	454	454	17	437	-0.0447483	0.0492434	0.364011	0.712109	0.0515578	0.0604945	0.39459	0.839017	thiazide_diuretic	305	305	17	288	-0.0085076	0.0354931	0.810736	0.947636	-0.0218311	0.0469431	0.642292	0.999937	thiazide_diuretic	1124	1124	43	1081	-0.0102526	0.0206633	0.61987	0.998108	0.036466	0.0239813	0.128655	0.909026	thiazide_diuretic	412.386	793.802	2342.07	0.0167877	-0.0138714	-0.826279	0.408646	0.943268	NS	NS
PWY.7196	454	442	17	437	-0.0984198	0.115013	0.392637	0.712109	-0.110223	0.145157	0.448125	0.848098	thiazide_diuretic	305	305	17	288	-0.0991966	0.108609	0.361805	0.947636	-0.175982	0.145565	0.227766	0.999937	thiazide_diuretic	1124	1121	43	1081	0.00676775	0.0522099	0.896886	0.998108	-0.07583	0.0624441	0.224878	0.909026	thiazide_diuretic	75.5975	84.7754	366.855	0.0435513	-0.0253533	-0.582148	0.560467	0.968136	NS	NS
PWY.7211	454	446	17	437	0.122084	0.139793	0.382985	0.712109	0.112325	0.167847	0.503768	0.848098	thiazide_diuretic	305	304	17	288	0.0517552	0.173573	0.765781	0.947636	0.11684	0.228151	0.609005	0.999937	thiazide_diuretic	1124	1120	43	1081	-0.0518856	0.0737757	0.482025	0.998108	-0.0803459	0.0878534	0.360639	0.977971	thiazide_diuretic	51.1718	33.1921	183.727	0.0610744	-0.00584755	-0.0957447	0.923723	0.997598	NS	NS
PWY4LZ.257	454	434	17	437	0.170326	0.207566	0.41235	0.712109	0.175049	0.258632	0.498933	0.848098	thiazide_diuretic	305	300	17	288	-0.0376189	0.185421	0.839366	0.947636	0.190293	0.243471	0.435174	0.999937	thiazide_diuretic	1124	1123	43	1081	0.101044	0.117273	0.389087	0.998108	0.0682736	0.138534	0.622233	0.991431	thiazide_diuretic	23.2107	29.086	72.7114	0.0894398	0.0816445	0.912843	0.361325	0.943268	NS	NS
PWY.5840	454	258	17	437	0.628891	0.717565	0.38128	0.712109	0.68457	0.880056	0.437108	0.848098	thiazide_diuretic	305	143	17	288	-0.0936455	0.651926	0.885878	0.966936	-0.257156	0.869403	0.767627	0.999937	thiazide_diuretic	1124	582	43	1081	1.08736	0.441156	0.013859	0.998108	0.886833	0.525307	0.0916592	0.909026	thiazide_diuretic	1.94213	2.3529	5.13825	0.325588	0.698396	2.14503	0.0319506	0.562194	NS	NS
PWY.5188	454	453	17	437	-0.0724927	0.0874	0.407313	0.712109	-0.0678713	0.105556	0.520605	0.861213	thiazide_diuretic	305	305	17	288	0.0854065	0.0758568	0.261121	0.947636	0.0274492	0.0975711	0.778682	0.999937	thiazide_diuretic	1124	1124	43	1081	0.0589143	0.0393792	0.134918	0.998108	-0.00601505	0.0465278	0.897161	0.992365	thiazide_diuretic	130.911	173.784	644.861	0.0324519	0.0456463	1.40658	0.159551	0.898443	NS	NS
PWY.7234	454	454	17	437	0.139703	0.16836	0.40711	0.712109	0.0791417	0.208049	0.703853	0.951094	thiazide_diuretic	305	305	17	288	-0.375686	0.154591	0.0156854	0.826099	-0.330853	0.197203	0.0945921	0.999937	thiazide_diuretic	1124	1124	43	1081	0.00869953	0.0845246	0.918043	0.998108	0.126038	0.100534	0.21023	0.909026	thiazide_diuretic	35.2797	41.8436	139.97	0.0678699	-0.0440994	-0.649764	0.515844	0.968136	NS	NS
PWY.6277	454	454	17	437	-0.0317571	0.0388674	0.414345	0.712109	-0.0147631	0.0469636	0.753422	0.951094	thiazide_diuretic	305	305	17	288	0.0158872	0.0286883	0.580162	0.947636	0.00763123	0.0378807	0.840508	0.999937	thiazide_diuretic	1124	1124	43	1081	0.0160549	0.0161461	0.32027	0.998108	0.033444	0.0188923	0.0769708	0.909026	thiazide_diuretic	661.956	1215.04	3835.86	0.0132304	0.0104792	0.792052	0.42833	0.943268	NS	NS
NAD.BIOSYNTHESIS.II	454	427	17	437	0.440732	0.468772	0.347641	0.712109	-0.207226	0.546138	0.704565	0.951094	thiazide_diuretic	305	289	17	288	-0.394614	0.439342	0.369807	0.947636	-0.205129	0.536866	0.702705	0.999937	thiazide_diuretic	1124	1081	43	1081	-0.0780132	0.257519	0.761991	0.998108	-0.347272	0.304972	0.255083	0.944413	thiazide_diuretic	4.55069	5.18078	15.0793	0.200761	-0.0489771	-0.243957	0.807264	0.996487	NS	NS
HISTSYN.PWY	454	454	17	437	-0.06986	0.0828857	0.399777	0.712109	-0.035224	0.103966	0.734938	0.951094	thiazide_diuretic	305	305	17	288	-0.00332061	0.072303	0.9634	0.978888	0.0619802	0.0959616	0.518915	0.999937	thiazide_diuretic	1124	1124	43	1081	0.0475798	0.0397742	0.231854	0.998108	0.0909882	0.0471146	0.0537194	0.909026	thiazide_diuretic	145.559	191.288	632.117	0.0321252	0.0198893	0.619118	0.535839	0.968136	NS	NS
PWY.5686	454	454	17	437	-0.0330541	0.0362331	0.36214	0.712109	-0.0171222	0.0442474	0.698994	0.951094	thiazide_diuretic	305	305	17	288	-9.09358e-05	0.0280826	0.997419	0.997419	-0.0296391	0.0372912	0.427485	0.999937	thiazide_diuretic	1124	1124	43	1081	0.0095478	0.0169943	0.57435	0.998108	0.0216654	0.0198748	0.275918	0.959988	thiazide_diuretic	761.711	1268.02	3462.52	0.0134935	0.00141409	0.104797	0.916536	0.997598	NS	NS
PANTO.PWY	454	454	17	437	-0.0508326	0.0624267	0.415942	0.712109	0.0212279	0.0752165	0.777924	0.963882	thiazide_diuretic	305	305	17	288	0.0616466	0.0686399	0.369849	0.947636	-0.0526176	0.0905851	0.561828	0.999937	thiazide_diuretic	1124	1124	43	1081	0.0099276	0.0310138	0.748951	0.998108	0.0104118	0.0369548	0.778193	0.991431	thiazide_diuretic	256.602	212.249	1039.65	0.025747	0.00686906	0.266791	0.78963	0.996487	NS	NS
PWY0.845	454	435	17	437	-0.264863	0.289411	0.360624	0.712109	-0.0931949	0.357152	0.794282	0.973258	thiazide_diuretic	305	284	17	288	0.0398729	0.503415	0.936923	0.970587	-0.407908	0.648724	0.530033	0.999937	thiazide_diuretic	1124	1074	43	1081	0.0890893	0.283679	0.753542	0.998108	-0.0897805	0.337881	0.790509	0.991431	thiazide_diuretic	11.9391	3.94592	12.4264	0.18794	-0.067034	-0.356678	0.721333	0.996487	NS	NS
PWY.6936	454	454	17	437	0.117472	0.130628	0.368998	0.712109	0.03234	0.159137	0.839067	0.97734	thiazide_diuretic	305	305	17	288	0.182945	0.108162	0.0918126	0.947636	0.141722	0.144574	0.327855	0.999937	thiazide_diuretic	1124	1124	43	1081	0.0287646	0.0611134	0.637964	0.998108	-0.0153901	0.0722292	0.83131	0.991431	thiazide_diuretic	58.6041	85.4772	267.748	0.0492767	0.0733888	1.48932	0.136403	0.898443	NS	NS
FUCCAT.PWY	454	397	17	437	0.440997	0.540262	0.414792	0.712109	0.0950296	0.656837	0.885039	0.979527	thiazide_diuretic	305	293	17	288	0.339903	0.249176	0.173618	0.947636	0.389384	0.324974	0.231978	0.999937	thiazide_diuretic	1124	1101	43	1081	-0.11859	0.132867	0.372296	0.998108	-0.257338	0.157134	0.101784	0.909026	thiazide_diuretic	3.42603	16.1059	56.6456	0.114574	0.00351444	0.030674	0.97553	0.997598	NS	NS
GOLPDLCAT.PWY	454	447	17	437	0.148633	0.179803	0.408899	0.712109	0.0397725	0.22237	0.858143	0.979527	thiazide_diuretic	305	304	17	288	0.0816032	0.141411	0.564335	0.947636	0.142239	0.182809	0.437229	0.999937	thiazide_diuretic	1124	1120	43	1081	0.163178	0.085786	0.0574108	0.998108	0.0849493	0.103498	0.411956	0.977971	thiazide_diuretic	30.9319	50.0076	135.884	0.0679121	0.142289	2.09519	0.0361539	0.562194	NS	NS
SO4ASSIM.PWY	454	401	17	437	-0.51325	0.54995	0.351196	0.712109	0.0913734	0.675014	0.892392	0.980068	thiazide_diuretic	305	262	17	288	-0.415257	0.541561	0.443821	0.947636	-0.794297	0.722656	0.27271	0.999937	thiazide_diuretic	1124	1012	43	1081	0.143588	0.335032	0.668311	0.998108	0.0663925	0.404137	0.86954	0.992365	thiazide_diuretic	3.30639	3.40961	8.90898	0.252982	-0.117353	-0.46388	0.642734	0.979854	NS	NS
PWY.5910	454	180	17	437	0.510604	0.564275	0.366024	0.712109	0.0668753	0.676541	0.921308	0.98193	thiazide_diuretic	305	119	17	288	0.177965	0.499513	0.721885	0.947636	0.0448886	0.67207	0.946798	0.999937	thiazide_diuretic	1124	613	43	1081	0.130571	0.359953	0.716865	0.998108	-0.359883	0.423791	0.39596	0.977971	thiazide_diuretic	3.14064	4.00781	7.71805	0.259356	0.223632	0.86226	0.388544	0.943268	NS	NS
CITRULBIO.PWY	454	423	17	437	-0.379411	0.450737	0.400384	0.712109	0.0211196	0.525835	0.967983	0.98193	thiazide_diuretic	305	293	17	288	-0.124975	0.22276	0.575215	0.947636	-0.412339	0.28158	0.144338	0.999937	thiazide_diuretic	1124	1096	43	1081	-0.0636892	0.128471	0.620173	0.998108	-0.0339891	0.152874	0.824097	0.991431	thiazide_diuretic	4.92214	20.1524	60.5885	0.108045	-0.096248	-0.890817	0.373028	0.943268	NS	NS
TEICHOICACID.PWY	454	93	17	437	0.319335	0.401358	0.426676	0.726682	0.360467	0.492895	0.465013	0.848098	thiazide_diuretic	305	41	17	288	0.708537	0.280629	0.0120948	0.791966	0.587785	0.366139	0.10961	0.999937	thiazide_diuretic	1124	219	43	1081	0.416323	0.249282	0.0951827	0.998108	0.3906	0.29096	0.179732	0.909026	thiazide_diuretic	6.20777	12.698	16.0923	0.169036	0.505141	2.98837	0.00280472	0.290756	NS	NS
GLUCOSE1PMETAB.PWY	454	263	17	437	0.507269	0.641608	0.429592	0.727859	1.03381	0.789416	0.19109	0.738748	thiazide_diuretic	305	139	17	288	0.43733	0.562979	0.437885	0.947636	0.123627	0.752197	0.869578	0.999937	thiazide_diuretic	1124	537	43	1081	-0.0982069	0.386597	0.79952	0.998108	-0.395539	0.459657	0.389701	0.977971	thiazide_diuretic	2.42919	3.15512	6.69087	0.285421	0.159264	0.557995	0.576848	0.968136	NS	NS
PWY.6901	454	449	17	437	0.138407	0.177622	0.436282	0.729335	0.206425	0.222911	0.355007	0.830498	thiazide_diuretic	305	298	17	288	0.0184331	0.22119	0.933642	0.970587	-0.171641	0.292434	0.557764	0.999937	thiazide_diuretic	1124	1116	43	1081	0.0170451	0.107434	0.873969	0.998108	-0.0187739	0.128346	0.883731	0.992365	thiazide_diuretic	31.6962	20.4394	86.6394	0.0848876	0.0449687	0.529744	0.59629	0.976435	NS	NS
P164.PWY	454	421	17	437	-0.34156	0.439884	0.437886	0.729335	-0.413623	0.544347	0.447794	0.848098	thiazide_diuretic	305	302	17	288	0.0913205	0.133426	0.494246	0.947636	-0.0430028	0.181979	0.813382	0.999937	thiazide_diuretic	1124	1109	43	1081	0.00989375	0.0749556	0.895013	0.998108	0.0338123	0.0890404	0.704214	0.991431	thiazide_diuretic	5.16801	56.1718	177.988	0.0646403	0.0214159	0.331309	0.740411	0.996487	NS	NS
PWY.7117	454	384	17	437	0.608351	0.793641	0.443773	0.729335	0.554525	0.970454	0.568047	0.896971	thiazide_diuretic	305	286	17	288	0.269752	0.578043	0.641081	0.947636	0.237163	0.777828	0.760679	0.999937	thiazide_diuretic	1124	1054	43	1081	0.0352068	0.365199	0.923217	0.998108	-0.0397299	0.436616	0.927513	0.992365	thiazide_diuretic	1.58764	2.99281	7.4979	0.287737	0.16866	0.58616	0.557768	0.968136	NS	NS
PWY.5345	454	385	17	437	-0.457541	0.596993	0.443846	0.729335	0.149739	0.73179	0.837974	0.97734	thiazide_diuretic	305	253	17	288	-0.184036	0.598856	0.758821	0.947636	-0.54247	0.795859	0.49608	0.999937	thiazide_diuretic	1124	1002	43	1081	0.184496	0.356107	0.604498	0.998108	0.171995	0.428695	0.688348	0.991431	thiazide_diuretic	2.80583	2.7884	7.88566	0.272368	-0.0253768	-0.0931707	0.925768	0.997598	NS	NS
ARGININE.SYN4.PWY	454	422	17	437	-0.412661	0.536026	0.441802	0.729335	-0.101235	0.648841	0.876094	0.979527	thiazide_diuretic	305	281	17	288	-0.00684379	0.517281	0.989453	0.992845	-0.553147	0.672415	0.411462	0.999937	thiazide_diuretic	1124	1080	43	1081	-0.222105	0.270532	0.411824	0.998108	-0.216493	0.32106	0.500261	0.991431	thiazide_diuretic	3.48039	3.7372	13.6635	0.218838	-0.21534	-0.984015	0.325108	0.943268	NS	NS
PWY.6897	454	453	17	437	-0.104096	0.134145	0.438181	0.729335	-0.00654655	0.169014	0.969123	0.98193	thiazide_diuretic	305	303	17	288	-0.195453	0.218844	0.372547	0.947636	-0.392058	0.281789	0.165356	0.999937	thiazide_diuretic	1124	1117	43	1081	-0.222609	0.11973	0.0632584	0.998108	-0.233076	0.142566	0.102377	0.909026	thiazide_diuretic	55.5712	20.88	69.7579	0.0827014	-0.173687	-2.10016	0.0357144	0.562194	NS	NS
PWY.5862	454	156	17	437	0.476487	0.651555	0.464983	0.756464	0.600684	0.79512	0.450419	0.848098	thiazide_diuretic	305	65	17	288	0.0904212	0.51055	0.859546	0.956396	-0.35344	0.674589	0.600764	0.999937	thiazide_diuretic	1124	246	43	1081	0.277107	0.346807	0.424447	0.998108	0.111601	0.408376	0.78469	0.991431	thiazide_diuretic	2.35558	3.8364	8.31425	0.262556	0.260111	0.990687	0.321838	0.943268	NS	NS
OANTIGEN.PWY	454	454	17	437	0.102599	0.141669	0.469323	0.759746	0.018049	0.169741	0.915373	0.98193	thiazide_diuretic	305	305	17	288	-0.0941102	0.149071	0.528334	0.947636	-0.0755334	0.204134	0.711675	0.999937	thiazide_diuretic	1124	1124	43	1081	-0.0148107	0.0840083	0.86009	0.998108	0.0360008	0.100511	0.720282	0.991431	thiazide_diuretic	49.8256	45.0002	141.695	0.0650227	-0.00516453	-0.0794265	0.936693	0.997598	NS	NS
P461.PWY	454	453	17	437	0.14078	0.195775	0.47247	0.761072	0.206651	0.243811	0.397183	0.839017	thiazide_diuretic	305	305	17	288	0.0271498	0.195052	0.889392	0.966936	0.0976125	0.259564	0.707173	0.999937	thiazide_diuretic	1124	1123	43	1081	0.131805	0.120364	0.273729	0.998108	0.0242895	0.14312	0.865266	0.992365	thiazide_diuretic	26.0907	26.2845	69.0252	0.0907591	0.111075	1.22385	0.22101	0.898443	NS	NS
PWY.5896	454	156	17	437	0.484411	0.686056	0.480514	0.762757	0.595323	0.837832	0.477779	0.848098	thiazide_diuretic	305	65	17	288	0.124454	0.542705	0.818776	0.947636	-0.333282	0.716839	0.642363	0.999937	thiazide_diuretic	1124	246	43	1081	0.298655	0.367478	0.416554	0.998108	0.122859	0.432951	0.776641	0.991431	thiazide_diuretic	2.12462	3.39526	7.40521	0.278153	0.283429	1.01897	0.308217	0.943268	NS	NS
PWY.6700	454	454	17	437	-0.0522968	0.073307	0.475983	0.762757	0.0374587	0.089484	0.67573	0.950914	thiazide_diuretic	305	305	17	288	0.0065526	0.0837797	0.937712	0.970587	-0.132105	0.113198	0.244253	0.999937	thiazide_diuretic	1124	1124	43	1081	0.0129802	0.0361221	0.719408	0.998108	-0.00985034	0.042967	0.818716	0.991431	thiazide_diuretic	186.084	142.47	766.398	0.0302206	0.00105019	0.0347509	0.972278	0.997598	NS	NS
PWY.4242	454	454	17	437	0.0968353	0.136483	0.478395	0.762757	-0.0124121	0.16703	0.940801	0.98193	thiazide_diuretic	305	304	17	288	-0.141144	0.129175	0.275449	0.947636	-0.121646	0.169536	0.473701	0.999937	thiazide_diuretic	1124	1123	43	1081	-0.0799663	0.0661313	0.226842	0.998108	-0.163944	0.0790983	0.0384435	0.909026	thiazide_diuretic	53.6838	59.9298	228.658	0.0540524	-0.0629476	-1.16457	0.244195	0.898443	NS	NS
PWY.7328	454	224	17	437	0.434594	0.626048	0.487934	0.766509	1.30181	0.773421	0.093125	0.731839	thiazide_diuretic	305	107	17	288	0.013482	0.504138	0.978683	0.99123	-0.288134	0.673941	0.669337	0.999937	thiazide_diuretic	1124	415	43	1081	0.0408729	0.367069	0.911359	0.998108	-0.0472939	0.436174	0.913676	0.992365	thiazide_diuretic	2.55143	3.93461	7.42172	0.268146	0.105353	0.392896	0.694397	0.994755	NS	NS
PWY.6549	454	323	17	437	0.460446	0.661808	0.486961	0.766509	0.855986	0.809329	0.290858	0.766309	thiazide_diuretic	305	236	17	288	-0.716245	0.572867	0.212177	0.947636	-0.930538	0.767684	0.226544	0.999937	thiazide_diuretic	1124	892	43	1081	0.470153	0.401567	0.241931	0.998108	0.559747	0.479195	0.243026	0.933101	thiazide_diuretic	2.28316	3.04714	6.20132	0.294479	0.154734	0.525451	0.59927	0.976435	NS	NS
HEMESYN2.PWY	454	439	17	437	0.257654	0.375337	0.492787	0.766509	0.301553	0.454304	0.507223	0.848098	thiazide_diuretic	305	284	17	288	-0.219979	0.380461	0.563573	0.947636	-0.540626	0.507679	0.287895	0.999937	thiazide_diuretic	1124	1057	43	1081	0.0179532	0.245782	0.941783	0.998108	-0.357502	0.294063	0.224354	0.909026	thiazide_diuretic	7.09834	6.90842	16.5538	0.180892	0.0198426	0.109693	0.912653	0.997598	NS	NS
PWY.6121	454	454	17	437	-0.0259614	0.0377844	0.492392	0.766509	-0.0144044	0.0461999	0.755371	0.951094	thiazide_diuretic	305	305	17	288	0.0320623	0.0265728	0.228603	0.947636	-0.000105151	0.0347698	0.997589	0.999937	thiazide_diuretic	1124	1124	43	1081	0.0215843	0.0159768	0.176977	0.998108	0.0243584	0.0187251	0.193593	0.909026	thiazide_diuretic	700.445	1416.2	3917.62	0.0128732	0.0185244	1.43899	0.150154	0.898443	NS	NS
PWY.5347	454	454	17	437	-0.0548161	0.0856316	0.522421	0.794498	-0.161249	0.105431	0.126966	0.738748	thiazide_diuretic	305	305	17	288	0.0358968	0.070985	0.613447	0.947636	0.051733	0.0956684	0.589137	0.999937	thiazide_diuretic	1124	1124	43	1081	0.0346912	0.030972	0.26292	0.998108	0.0678608	0.0369539	0.0665813	0.909026	thiazide_diuretic	136.374	198.457	1042.47	0.0269455	0.0260023	0.964996	0.334547	0.943268	NS	NS
COLANSYN.PWY	454	389	17	437	0.376944	0.588901	0.522455	0.794498	1.06698	0.710564	0.133996	0.738748	thiazide_diuretic	305	232	17	288	0.654893	0.610494	0.284262	0.947636	-0.165571	0.801787	0.836557	0.999937	thiazide_diuretic	1124	853	43	1081	0.0383679	0.410009	0.925461	0.998108	-0.364013	0.489216	0.456994	0.991431	thiazide_diuretic	2.88347	2.6831	5.94858	0.29469	0.266804	0.905372	0.365268	0.943268	NS	NS
PWY0.1241	454	246	17	437	0.366485	0.576037	0.524967	0.794498	0.910118	0.696018	0.191763	0.738748	thiazide_diuretic	305	133	17	288	0.232261	0.453034	0.608557	0.947636	-0.446856	0.597472	0.45518	0.999937	thiazide_diuretic	1124	496	43	1081	0.067258	0.326523	0.836842	0.998108	-0.113638	0.385148	0.768013	0.991431	thiazide_diuretic	3.0137	4.87234	9.37934	0.240665	0.166053	0.689976	0.490209	0.968136	NS	NS
P162.PWY	454	326	17	437	0.398561	0.619646	0.520426	0.794498	0.502631	0.75662	0.506877	0.848098	thiazide_diuretic	305	203	17	288	0.0124004	0.556951	0.982252	0.991666	-0.0396112	0.723271	0.956366	0.999937	thiazide_diuretic	1124	904	43	1081	-0.514582	0.343174	0.134032	0.998108	-0.350143	0.407571	0.390479	0.977971	thiazide_diuretic	2.60443	3.22378	8.49126	0.264263	-0.229858	-0.869808	0.384405	0.943268	NS	NS
PWY0.166	454	454	17	437	-0.0527428	0.0836925	0.528896	0.794498	-0.0658515	0.103183	0.523711	0.861769	thiazide_diuretic	305	305	17	288	-0.126001	0.108506	0.246477	0.947636	-0.20745	0.143374	0.149111	0.999937	thiazide_diuretic	1124	1123	43	1081	-0.00931428	0.0528649	0.860177	0.998108	-0.0659965	0.0632859	0.297262	0.977971	thiazide_diuretic	142.767	84.9367	357.82	0.0413264	-0.03683	-0.891198	0.372823	0.943268	NS	NS
PYRIDOXSYN.PWY	454	449	17	437	-0.171599	0.272801	0.529665	0.794498	0.0162951	0.332389	0.960925	0.98193	thiazide_diuretic	305	289	17	288	-0.116842	0.461305	0.800223	0.947636	-0.583225	0.59477	0.327694	0.999937	thiazide_diuretic	1124	1084	43	1081	0.0348065	0.263382	0.894888	0.998108	-0.114194	0.31377	0.715973	0.991431	thiazide_diuretic	13.4372	4.6992	14.4155	0.175272	-0.0722882	-0.412435	0.680021	0.988254	NS	NS
PWY.6969	454	432	17	437	-0.130899	0.210247	0.533895	0.797186	0.0444747	0.257444	0.862939	0.979527	thiazide_diuretic	305	295	17	288	-0.193318	0.248221	0.436729	0.947636	-0.269315	0.318175	0.398105	0.999937	thiazide_diuretic	1124	1101	43	1081	-0.261793	0.13604	0.0545667	0.998108	-0.250456	0.164515	0.128212	0.909026	thiazide_diuretic	22.6226	16.2301	54.0342	0.103758	-0.217949	-2.10055	0.0356808	0.562194	NS	NS
PWY.7323	454	381	17	437	0.354508	0.590574	0.548632	0.815466	0.979846	0.715873	0.171854	0.738748	thiazide_diuretic	305	230	17	288	0.319573	0.577374	0.580341	0.947636	-0.35542	0.753523	0.637546	0.999937	thiazide_diuretic	1124	837	43	1081	0.00377093	0.388121	0.99225	0.998108	-0.437173	0.462812	0.345075	0.977971	thiazide_diuretic	2.86716	2.99975	6.63842	0.282782	0.15994	0.565594	0.57167	0.968136	NS	NS
PWY.6606	454	443	17	437	0.103308	0.174037	0.553102	0.818391	0.0273014	0.213116	0.898133	0.980068	thiazide_diuretic	305	303	17	288	0.142352	0.118096	0.229035	0.947636	0.0734933	0.150623	0.626017	0.999937	thiazide_diuretic	1124	1122	43	1081	0.00907761	0.0729117	0.900941	0.998108	-0.077294	0.0867424	0.373091	0.977971	thiazide_diuretic	33.0153	71.7018	188.107	0.0584381	0.0523357	0.895575	0.37048	0.943268	NS	NS
PWY.5189	454	435	17	437	0.119852	0.205265	0.559615	0.824298	0.228143	0.245994	0.354311	0.830498	thiazide_diuretic	305	301	17	288	0.120461	0.145565	0.408607	0.947636	0.000732325	0.182089	0.996794	0.999937	thiazide_diuretic	1124	1120	43	1081	0.0921411	0.0848085	0.277514	0.998108	0.0217555	0.101334	0.830049	0.991431	thiazide_diuretic	23.7341	47.1941	139.034	0.0690127	0.101639	1.47276	0.140816	0.898443	NS	NS
PWY.621	454	454	17	437	-0.0671111	0.119234	0.573824	0.841438	-0.162918	0.144325	0.259654	0.758287	thiazide_diuretic	305	305	17	288	0.00423519	0.0876944	0.961514	0.978888	-0.0107411	0.115009	0.925662	0.999937	thiazide_diuretic	1124	1124	43	1081	0.0574879	0.0530579	0.278825	0.998108	0.0692301	0.0635685	0.276372	0.959988	thiazide_diuretic	70.3396	130.034	355.223	0.0424249	0.0292499	0.689453	0.490538	0.968136	NS	NS
RUMP.PWY	454	173	17	437	-0.329061	0.595692	0.580955	0.84809	-0.674321	0.737358	0.361004	0.831647	thiazide_diuretic	305	200	17	288	0.578904	0.563615	0.305194	0.947636	0.104941	0.754332	0.889463	0.999937	thiazide_diuretic	1124	835	43	1081	0.207428	0.369476	0.574629	0.998108	-0.181608	0.441592	0.680965	0.991431	thiazide_diuretic	2.8181	3.14801	7.32534	0.274292	0.181662	0.662292	0.507784	0.968136	NS	NS
PWY.4981	454	454	17	437	0.0903442	0.16533	0.585042	0.850261	0.0902664	0.202671	0.65629	0.929301	thiazide_diuretic	305	305	17	288	0.0811008	0.145968	0.578897	0.947636	-0.0737103	0.198661	0.710909	0.999937	thiazide_diuretic	1124	1124	43	1081	0.173453	0.0793772	0.0290841	0.998108	0.189317	0.0953445	0.0473316	0.909026	thiazide_diuretic	36.5842	46.9339	158.711	0.064252	0.143007	2.22572	0.0260327	0.562194	NS	NS
HOMOSER.METSYN.PWY	454	454	17	437	-0.0644433	0.119201	0.589042	0.852287	-0.216171	0.147305	0.143038	0.738748	thiazide_diuretic	305	305	17	288	0.0688054	0.0978007	0.48228	0.947636	0.138951	0.132038	0.293605	0.999937	thiazide_diuretic	1124	1124	43	1081	0.0405026	0.0482754	0.401655	0.998108	0.0905428	0.0574704	0.115443	0.909026	thiazide_diuretic	70.3784	104.548	429.091	0.0406888	0.0331735	0.815297	0.414903	0.943268	NS	NS
PWY.6595	454	427	17	437	-0.225721	0.432448	0.601962	0.867143	-0.377227	0.523831	0.471868	0.848098	thiazide_diuretic	305	299	17	288	0.234318	0.164211	0.154683	0.947636	0.141462	0.208994	0.499104	0.999937	thiazide_diuretic	1124	1117	43	1081	0.033903	0.0980273	0.729519	0.998108	-0.0181711	0.115462	0.874978	0.992365	thiazide_diuretic	5.34727	37.0846	104.065	0.08262	0.0751601	0.909708	0.362976	0.943268	NS	NS
ASPASN.PWY	454	454	17	437	0.0549552	0.10862	0.613157	0.871749	0.15721	0.132935	0.237683	0.758287	thiazide_diuretic	305	305	17	288	0.125205	0.128953	0.332376	0.947636	0.0813025	0.169104	0.631072	0.999937	thiazide_diuretic	1124	1124	43	1081	-0.083225	0.0604864	0.16912	0.998108	-0.086991	0.0725712	0.23091	0.909026	thiazide_diuretic	84.7578	60.1363	273.329	0.0488986	-0.025251	-0.516395	0.605578	0.976435	NS	NS
P23.PWY	454	193	17	437	0.294903	0.581209	0.612132	0.871749	0.853479	0.71187	0.231272	0.758287	thiazide_diuretic	305	124	17	288	0.168608	0.517267	0.744684	0.947636	-0.571486	0.671369	0.395415	0.999937	thiazide_diuretic	1124	495	43	1081	-0.171667	0.379303	0.650934	0.998108	-0.656318	0.449209	0.144293	0.909026	thiazide_diuretic	2.96029	3.73741	6.95068	0.270682	0.0227097	0.0838981	0.933137	0.997598	NS	NS
PWY0.1586	454	454	17	437	-0.0872748	0.172171	0.612475	0.871749	-0.117982	0.207682	0.570297	0.896971	thiazide_diuretic	305	305	17	288	-0.199226	0.192433	0.301375	0.947636	-0.234846	0.245598	0.339841	0.999937	thiazide_diuretic	1124	1123	43	1081	0.0113165	0.104993	0.914187	0.998108	0.0328647	0.126454	0.794995	0.991431	thiazide_diuretic	33.7349	27.0048	90.7142	0.0812568	-0.0481842	-0.592987	0.55319	0.968136	NS	NS
PWY.6609	454	454	17	437	-0.0299202	0.0605362	0.621379	0.877975	-0.101757	0.0722403	0.159751	0.738748	thiazide_diuretic	305	305	17	288	0.0702833	0.0568824	0.217591	0.947636	0.0812578	0.0774007	0.294762	0.999937	thiazide_diuretic	1124	1124	43	1081	0.0360373	0.0283287	0.203599	0.998108	0.046069	0.0339913	0.175602	0.909026	thiazide_diuretic	272.878	309.061	1246.08	0.0233889	0.0319814	1.36737	0.171508	0.898443	NS	NS
PWY.5659	454	453	17	437	0.0616043	0.125189	0.622906	0.877975	0.0035354	0.153833	0.981676	0.98803	thiazide_diuretic	305	305	17	288	0.0837214	0.106197	0.431118	0.947636	-0.00432735	0.143931	0.976038	0.999937	thiazide_diuretic	1124	1124	43	1081	-0.0690903	0.05802	0.233985	0.998108	-0.111607	0.0691034	0.106589	0.909026	thiazide_diuretic	63.807	88.6698	297.06	0.0471647	-0.0203979	-0.432482	0.665391	0.986147	NS	NS
PWY.7222	454	454	17	437	0.0424523	0.0902839	0.638441	0.879152	0.122862	0.109946	0.26447	0.758287	thiazide_diuretic	305	305	17	288	-0.04161	0.0946962	0.660687	0.947636	-0.12244	0.125759	0.331143	0.999937	thiazide_diuretic	1124	1124	43	1081	-0.0133304	0.0435372	0.759521	0.998108	-0.0346958	0.0518567	0.503593	0.991431	thiazide_diuretic	122.681	111.515	527.568	0.0362318	-0.00848655	-0.234229	0.814807	0.996487	NS	NS
PWY.7229	454	454	17	437	0.0325036	0.0678672	0.632229	0.879152	0.0841096	0.0826959	0.309731	0.77061	thiazide_diuretic	305	305	17	288	-0.0245729	0.076953	0.749706	0.947636	-0.112173	0.102596	0.275243	0.999937	thiazide_diuretic	1124	1124	43	1081	-0.0103816	0.0331725	0.754371	0.998108	-0.030645	0.0394216	0.437115	0.977971	thiazide_diuretic	217.11	168.869	908.751	0.0277914	-0.00504122	-0.181395	0.856058	0.997598	NS	NS
PWY.5484	454	454	17	437	0.102085	0.214039	0.633643	0.879152	0.248348	0.269519	0.35738	0.830498	thiazide_diuretic	305	301	17	288	-0.085079	0.262583	0.746163	0.947636	-0.261034	0.344591	0.449428	0.999937	thiazide_diuretic	1124	1122	43	1081	-0.0489554	0.14044	0.727466	0.998108	-0.0939549	0.167021	0.57387	0.991431	thiazide_diuretic	21.828	14.5033	50.7013	0.107191	-0.017094	-0.159472	0.873297	0.997598	NS	NS
PWY66.422	454	454	17	437	0.0266441	0.0562757	0.636128	0.879152	0.0209289	0.0664972	0.753132	0.951094	thiazide_diuretic	305	305	17	288	0.0858903	0.0566365	0.130463	0.947636	0.010774	0.075884	0.887206	0.999937	thiazide_diuretic	1124	1124	43	1081	0.0110975	0.0302025	0.713364	0.998108	-0.000757547	0.0360246	0.983227	0.993601	thiazide_diuretic	315.76	311.75	1096.26	0.0240858	0.0274719	1.14059	0.254042	0.898443	NS	NS
TCA	454	436	17	437	-0.103242	0.212266	0.626952	0.879152	0.0580805	0.262022	0.824697	0.97734	thiazide_diuretic	305	298	17	288	-0.171066	0.247876	0.490663	0.947636	-0.247379	0.317334	0.436371	0.999937	thiazide_diuretic	1124	1106	43	1081	-0.177087	0.133497	0.184941	0.998108	-0.195437	0.16172	0.22713	0.909026	thiazide_diuretic	22.1943	16.2754	56.1126	0.102824	-0.158723	-1.54364	0.122676	0.898443	NS	NS
RIBOSYN2.PWY	454	427	17	437	-0.230857	0.493069	0.639872	0.879152	0.000980017	0.602383	0.998703	0.998703	thiazide_diuretic	305	279	17	288	-0.454956	0.531936	0.393082	0.947636	-0.394372	0.681788	0.563462	0.999937	thiazide_diuretic	1124	1045	43	1081	0.0143683	0.332992	0.96559	0.998108	-0.255323	0.39773	0.521042	0.991431	thiazide_diuretic	4.11325	3.53411	9.01848	0.244955	-0.145679	-0.594716	0.552033	0.968136	NS	NS
PWY.5005	454	354	17	437	0.284181	0.625643	0.649894	0.889185	0.801076	0.767301	0.297112	0.766309	thiazide_diuretic	305	200	17	288	0.364567	0.652801	0.576946	0.947636	-0.0835909	0.8615	0.922777	0.999937	thiazide_diuretic	1124	720	43	1081	0.202988	0.453541	0.654555	0.998108	0.0242147	0.543943	0.964501	0.992365	thiazide_diuretic	2.55474	2.3466	4.86146	0.320046	0.263072	0.821981	0.411087	0.943268	NS	NS
PWY.7221	454	454	17	437	-0.0143023	0.0320306	0.655444	0.893043	0.0101327	0.0389484	0.79488	0.973258	thiazide_diuretic	305	305	17	288	0.0240535	0.0253475	0.343452	0.947636	-0.00838308	0.033361	0.801801	0.999937	thiazide_diuretic	1124	1124	43	1081	0.00205721	0.0139298	0.882619	0.998108	0.0203918	0.0163935	0.213813	0.909026	thiazide_diuretic	974.698	1556.43	5153.56	0.0114074	0.00443729	0.388984	0.697288	0.994755	NS	NS
KETOGLUCONMET.PWY	454	201	17	437	0.238396	0.613637	0.697837	0.894873	0.837577	0.756562	0.268929	0.758287	thiazide_diuretic	305	115	17	288	-0.157559	0.510696	0.757904	0.947636	-0.510107	0.674472	0.45014	0.999937	thiazide_diuretic	1124	450	43	1081	0.0765691	0.37238	0.837125	0.998108	0.044393	0.442614	0.920127	0.992365	thiazide_diuretic	2.65568	3.8342	7.21151	0.270158	0.042417	0.157008	0.875239	0.997598	NS	NS
PWY.6126	454	454	17	437	0.0315406	0.0750714	0.674589	0.894873	0.0952447	0.0914085	0.298064	0.766309	thiazide_diuretic	305	305	17	288	-0.0329253	0.0848357	0.698216	0.947636	-0.114416	0.112861	0.31162	0.999937	thiazide_diuretic	1124	1124	43	1081	-0.0115565	0.0372716	0.756572	0.998108	-0.0270776	0.0444171	0.542241	0.991431	thiazide_diuretic	177.44	138.945	719.852	0.0310649	-0.00704204	-0.226688	0.820667	0.996487	NS	NS
PWY.5177	454	436	17	437	-0.175767	0.442941	0.691694	0.894873	-0.438877	0.526802	0.40529	0.839017	thiazide_diuretic	305	305	17	288	-0.0652795	0.123015	0.59607	0.947636	-0.00472333	0.154654	0.97566	0.999937	thiazide_diuretic	1124	1123	43	1081	-0.0982301	0.058496	0.0933851	0.998108	-0.0472161	0.0694187	0.49655	0.991431	thiazide_diuretic	5.09691	66.0819	292.245	0.0524558	-0.0933261	-1.77914	0.0752171	0.835447	NS	NS
GLYCOLYSIS	454	454	17	437	0.0916507	0.221073	0.67866	0.894873	0.231828	0.278287	0.405322	0.839017	thiazide_diuretic	305	301	17	288	-0.0884681	0.271502	0.744773	0.947636	-0.266893	0.357991	0.456628	0.999937	thiazide_diuretic	1124	1122	43	1081	-0.0508425	0.14763	0.730618	0.998108	-0.104801	0.175681	0.550939	0.991431	thiazide_diuretic	20.461	13.566	45.8827	0.111867	-0.0207445	-0.18544	0.852884	0.997598	NS	NS
PENTOSE.P.PWY	454	452	17	437	0.0785376	0.179481	0.661908	0.894873	0.153862	0.214317	0.473239	0.848098	thiazide_diuretic	305	304	17	288	-0.117452	0.190269	0.537517	0.947636	-0.0964536	0.249522	0.699404	0.999937	thiazide_diuretic	1124	1123	43	1081	-0.112399	0.0967805	0.245736	0.998108	0.0304875	0.113681	0.788609	0.991431	thiazide_diuretic	31.0429	27.6226	106.764	0.0777488	-0.0774134	-0.995686	0.319403	0.943268	NS	NS
PWY.7371	454	163	17	437	0.238397	0.562525	0.671921	0.894873	0.528664	0.668499	0.42952	0.848098	thiazide_diuretic	305	135	17	288	0.182984	0.495569	0.712211	0.947636	0.3971	0.674939	0.556801	0.999937	thiazide_diuretic	1124	482	43	1081	-0.133804	0.33693	0.69135	0.998108	-0.172982	0.403545	0.66826	0.991431	thiazide_diuretic	3.16021	4.07185	8.80888	0.249681	0.0199369	0.0798495	0.936357	0.997598	NS	NS
PWY.7456	454	333	17	437	-0.3087	0.769852	0.688626	0.894873	-0.622563	0.920803	0.499365	0.848098	thiazide_diuretic	305	265	17	288	-0.615282	0.591511	0.299096	0.947636	-0.684358	0.761576	0.36968	0.999937	thiazide_diuretic	1124	1045	43	1081	0.198506	0.323988	0.540201	0.998108	-0.0140533	0.383408	0.970768	0.992365	thiazide_diuretic	1.68728	2.85808	9.52672	0.266576	-0.0275917	-0.103504	0.917563	0.997598	NS	NS
PWY.5690	454	449	17	437	-0.086868	0.203752	0.670072	0.894873	0.118083	0.248999	0.635603	0.929301	thiazide_diuretic	305	301	17	288	-0.264035	0.231726	0.255452	0.947636	-0.359202	0.299846	0.232027	0.999937	thiazide_diuretic	1124	1115	43	1081	-0.122678	0.133782	0.359342	0.998108	-0.202944	0.161127	0.208113	0.909026	thiazide_diuretic	24.0878	18.623	55.8733	0.100716	-0.140632	-1.39632	0.162617	0.898443	NS	NS
PWY.7242	454	453	17	437	-0.0759719	0.181239	0.675293	0.894873	-0.100131	0.225295	0.656968	0.929301	thiazide_diuretic	305	305	17	288	-0.0322454	0.141578	0.819992	0.947636	-0.0241042	0.188209	0.89819	0.999937	thiazide_diuretic	1124	1123	43	1081	-0.026993	0.0697328	0.698762	0.998108	-0.0335241	0.0832071	0.687103	0.991431	thiazide_diuretic	30.4436	49.8892	205.649	0.0591332	-0.0331232	-0.560146	0.57538	0.968136	NS	NS
POLYAMSYN.PWY	454	451	17	437	-0.0637034	0.161612	0.693646	0.894873	-0.0731678	0.19709	0.71066	0.951094	thiazide_diuretic	305	302	17	288	0.145024	0.155201	0.350861	0.947636	0.0930252	0.209465	0.657339	0.999937	thiazide_diuretic	1124	1119	43	1081	-0.0485543	0.0838032	0.562449	0.998108	-0.152405	0.0995848	0.126217	0.909026	thiazide_diuretic	38.2872	41.5157	142.39	0.0670865	-0.0149955	-0.223525	0.823127	0.996487	NS	NS
PWY.1861	454	252	17	437	-0.309818	0.738933	0.675219	0.894873	-0.335477	0.899964	0.709521	0.951094	thiazide_diuretic	305	245	17	288	0.93038	0.610365	0.128494	0.947636	1.17873	0.808837	0.146217	0.999937	thiazide_diuretic	1124	982	43	1081	0.322549	0.35942	0.36969	0.998108	0.171502	0.430025	0.690106	0.991431	thiazide_diuretic	1.83143	2.68423	7.74098	0.285637	0.361175	1.26446	0.206066	0.898443	NS	NS
PWY.6317	454	454	17	437	0.0238317	0.0578594	0.680623	0.894873	0.0273159	0.0692225	0.693346	0.951094	thiazide_diuretic	305	305	17	288	0.0905191	0.0568036	0.112109	0.947636	0.0151896	0.0761768	0.842105	0.999937	thiazide_diuretic	1124	1124	43	1081	0.0144673	0.0304873	0.635211	0.998108	0.00194835	0.0362371	0.957131	0.992365	thiazide_diuretic	298.712	309.919	1075.88	0.0243648	0.03012	1.23621	0.216381	0.898443	NS	NS
FERMENTATION.PWY	454	420	17	437	0.229911	0.584166	0.694089	0.894873	0.217608	0.721378	0.763072	0.956917	thiazide_diuretic	305	294	17	288	0.166828	0.317051	0.599174	0.947636	-0.220407	0.421795	0.601758	0.999937	thiazide_diuretic	1124	1084	43	1081	0.0817421	0.157679	0.604282	0.998108	0.0773575	0.188251	0.681213	0.991431	thiazide_diuretic	2.9304	9.94815	40.2211	0.137232	0.10586	0.771395	0.440473	0.951299	NS	NS
GLUDEG.I.PWY	454	344	17	437	-0.2173	0.557798	0.697045	0.894873	0.121404	0.688749	0.860174	0.979527	thiazide_diuretic	305	244	17	288	0.0585793	0.487381	0.904412	0.970587	-0.259211	0.651586	0.691088	0.999937	thiazide_diuretic	1124	956	43	1081	-0.0990017	0.310175	0.74965	0.998108	-0.0388966	0.370324	0.916368	0.992365	thiazide_diuretic	3.214	4.20981	10.3941	0.236904	-0.083109	-0.350814	0.725728	0.996487	NS	NS
THRESYN.PWY	454	454	17	437	-0.0196127	0.0563505	0.727971	0.894912	-0.0589682	0.0685893	0.390458	0.839017	thiazide_diuretic	305	305	17	288	-0.0318073	0.0550635	0.563939	0.947636	-0.0310224	0.0743536	0.676852	0.999937	thiazide_diuretic	1124	1124	43	1081	0.0264599	0.0262488	0.313653	0.998108	0.0536912	0.0313612	0.087182	0.909026	thiazide_diuretic	314.923	329.817	1451.38	0.021842	0.0103698	0.474765	0.634954	0.977578	NS	NS
PWY.5367	454	400	17	437	0.239868	0.663411	0.717849	0.894912	-0.683094	0.814724	0.40229	0.839017	thiazide_diuretic	305	296	17	288	0.261499	0.254998	0.306	0.947636	-0.128813	0.333046	0.699253	0.999937	thiazide_diuretic	1124	1107	43	1081	-0.0398277	0.145283	0.78403	0.998108	0.088493	0.174528	0.612233	0.991431	thiazide_diuretic	2.27214	15.379	47.3772	0.124008	0.0412076	0.332299	0.739664	0.996487	NS	NS
PWY.241	454	353	17	437	-0.211151	0.604044	0.726835	0.894912	-0.444569	0.73271	0.544367	0.883198	thiazide_diuretic	305	281	17	288	0.0907435	0.413957	0.826637	0.947636	-0.0476491	0.556692	0.931855	0.999937	thiazide_diuretic	1124	1046	43	1081	-0.0194113	0.266869	0.942028	0.998108	-0.156468	0.318851	0.623721	0.991431	thiazide_diuretic	2.74071	5.83566	14.0412	0.21027	-0.0142241	-0.0676468	0.946067	0.997598	NS	NS
PWY.5083	454	270	17	437	0.23435	0.633594	0.711655	0.894912	0.465307	0.778891	0.550583	0.8847	thiazide_diuretic	305	154	17	288	0.614026	0.534155	0.25126	0.947636	0.444472	0.70059	0.526352	0.999937	thiazide_diuretic	1124	563	43	1081	0.0920298	0.372244	0.804776	0.998108	-0.292291	0.442662	0.509201	0.991431	thiazide_diuretic	2.49103	3.50481	7.2168	0.275109	0.257328	0.935366	0.3496	0.943268	NS	NS
GLUCUROCAT.PWY	454	453	17	437	-0.0629388	0.165452	0.703832	0.894912	-0.105984	0.208393	0.611334	0.914456	thiazide_diuretic	305	305	17	288	-0.0832858	0.136217	0.541394	0.947636	-0.117673	0.177786	0.508632	0.999937	thiazide_diuretic	1124	1122	43	1081	-0.0602247	0.0695691	0.386852	0.998108	-0.0301652	0.0834415	0.717787	0.991431	thiazide_diuretic	36.5305	53.8935	206.618	0.0580218	-0.0647425	-1.11583	0.264495	0.905358	NS	NS
PWY.6608	454	453	17	437	-0.0425397	0.115706	0.713312	0.894912	-0.0628388	0.137924	0.648926	0.929301	thiazide_diuretic	305	305	17	288	0.0459566	0.0909321	0.613658	0.947636	-0.0427409	0.122216	0.726832	0.999937	thiazide_diuretic	1124	1124	43	1081	-0.020509	0.042365	0.628409	0.998108	-0.0326559	0.050072	0.514428	0.991431	thiazide_diuretic	74.6941	120.939	557.168	0.0364468	-0.0120171	-0.329717	0.741614	0.996487	NS	NS
PWY490.3	454	180	17	437	0.186573	0.532496	0.726226	0.894912	0.227079	0.663481	0.732341	0.951094	thiazide_diuretic	305	128	17	288	0.238082	0.472184	0.614483	0.947636	0.495116	0.622196	0.426889	0.999937	thiazide_diuretic	1124	483	43	1081	0.174524	0.332474	0.59974	0.998108	0.239358	0.396977	0.546668	0.991431	thiazide_diuretic	3.52669	4.48516	9.04658	0.24212	0.193726	0.800124	0.423639	0.943268	NS	NS
NONOXIPENT.PWY	454	454	17	437	-0.026516	0.0725711	0.715007	0.894912	-0.0335227	0.0885471	0.705201	0.951094	thiazide_diuretic	305	305	17	288	0.0747639	0.0741652	0.314237	0.947636	0.0741583	0.100088	0.459395	0.999937	thiazide_diuretic	1124	1124	43	1081	-0.0150162	0.0365505	0.681273	0.998108	0.0030418	0.0431965	0.943874	0.992365	thiazide_diuretic	189.877	181.802	748.535	0.0298778	-0.00239483	-0.0801539	0.936115	0.997598	NS	NS
PANTOSYN.PWY	454	454	17	437	0.029068	0.0819383	0.722945	0.894912	-0.0233766	0.0995802	0.814524	0.97734	thiazide_diuretic	305	305	17	288	0.00373741	0.0784418	0.962031	0.978888	-0.00751495	0.104965	0.942979	0.999937	thiazide_diuretic	1124	1124	43	1081	-0.00928106	0.034056	0.78527	0.998108	-0.0379434	0.0406436	0.350739	0.977971	thiazide_diuretic	148.945	162.519	862.21	0.0291895	-0.00261171	-0.0894742	0.928705	0.997598	NS	NS
P108.PWY	454	242	17	437	-0.234342	0.64979	0.718541	0.894912	-0.155105	0.79848	0.846079	0.979527	thiazide_diuretic	305	212	17	288	0.122111	0.605357	0.840275	0.947636	0.530964	0.803599	0.50936	0.999937	thiazide_diuretic	1124	843	43	1081	0.304718	0.399167	0.445396	0.998108	-0.0773134	0.475406	0.870843	0.992365	thiazide_diuretic	2.36839	2.72883	6.27612	0.296521	0.14865	0.501314	0.61615	0.976435	NS	NS
PWY.6168	454	454	17	437	-0.0428323	0.124696	0.731394	0.895752	0.0775969	0.152688	0.611597	0.914456	thiazide_diuretic	305	303	17	288	-0.0593139	0.172885	0.731784	0.947636	-0.300224	0.230816	0.194524	0.999937	thiazide_diuretic	1124	1122	43	1081	-0.219232	0.0946704	0.0207553	0.998108	-0.241953	0.11245	0.031649	0.909026	thiazide_diuretic	64.3128	33.4567	111.576	0.0691143	-0.139483	-2.01815	0.0435759	0.616004	NS	NS
PWY.5103	454	454	17	437	-0.0216256	0.0692058	0.754824	0.90519	-0.0872092	0.0856979	0.309475	0.77061	thiazide_diuretic	305	305	17	288	-0.0573358	0.0527026	0.277513	0.947636	-0.0478733	0.0720323	0.50688	0.999937	thiazide_diuretic	1124	1124	43	1081	0.00573492	0.0238234	0.809812	0.998108	0.023235	0.0282106	0.410333	0.977971	thiazide_diuretic	208.793	360.028	1761.94	0.0207134	-0.00645848	-0.311802	0.755191	0.996487	NS	NS
DENOVOPURINE2.PWY	454	454	17	437	-0.0215616	0.0697682	0.757435	0.90519	-0.0630497	0.0839888	0.453288	0.848098	thiazide_diuretic	305	305	17	288	-0.0373528	0.0913666	0.682965	0.947636	-0.0599734	0.123734	0.628295	0.999937	thiazide_diuretic	1124	1123	43	1081	-0.0166352	0.040422	0.680758	0.998108	-0.0584631	0.0483522	0.226889	0.909026	thiazide_diuretic	205.44	119.791	612.018	0.0326642	-0.020363	-0.623403	0.53302	0.968136	NS	NS
PWY.5920	454	116	17	437	0.154063	0.497465	0.75694	0.90519	0.298882	0.610979	0.62498	0.92355	thiazide_diuretic	305	59	17	288	0.0158172	0.340995	0.963034	0.978888	0.288087	0.437861	0.511153	0.999937	thiazide_diuretic	1124	221	43	1081	0.105046	0.26743	0.694543	0.998108	0.00442018	0.314097	0.988775	0.995105	thiazide_diuretic	4.04087	8.60011	13.9824	0.193807	0.0836622	0.431679	0.665975	0.986147	NS	NS
PWY.7197	454	454	17	437	-0.0411533	0.133757	0.758478	0.90519	-0.0749806	0.163298	0.646369	0.929301	thiazide_diuretic	305	305	17	288	-0.183677	0.162095	0.258064	0.947636	-0.289333	0.213922	0.177367	0.999937	thiazide_diuretic	1124	1123	43	1081	0.000846135	0.0858165	0.992135	0.998108	-0.132173	0.102583	0.197865	0.909026	thiazide_diuretic	55.8946	38.0595	135.787	0.0659752	-0.0399406	-0.605389	0.544921	0.968136	NS	NS
PWY.3841	454	454	17	437	0.0243549	0.074825	0.744966	0.90519	-0.0211969	0.090761	0.815459	0.97734	thiazide_diuretic	305	305	17	288	0.0835172	0.0962993	0.386496	0.947636	-0.104945	0.123669	0.396879	0.999937	thiazide_diuretic	1124	1124	43	1081	-0.00815067	0.0511525	0.873429	0.998108	-0.0408746	0.0610566	0.503351	0.991431	thiazide_diuretic	178.61	107.833	382.178	0.0386732	0.0153166	0.396051	0.692067	0.994755	NS	NS
PWY.7228	454	454	17	437	-0.0370765	0.118746	0.755012	0.90519	-0.0218039	0.146452	0.881723	0.979527	thiazide_diuretic	305	305	17	288	-0.162539	0.142354	0.254454	0.947636	-0.278569	0.187207	0.137937	0.999937	thiazide_diuretic	1124	1123	43	1081	-0.0183843	0.069939	0.792706	0.998108	-0.121496	0.0833816	0.145381	0.909026	thiazide_diuretic	70.9186	49.3472	204.438	0.0554953	-0.044375	-0.799617	0.423933	0.943268	NS	NS
PWY.5918	454	313	17	437	-0.2061	0.660178	0.755046	0.90519	0.0217332	0.807605	0.978545	0.98803	thiazide_diuretic	305	182	17	288	-0.289304	0.577983	0.617064	0.947636	-1.10362	0.770524	0.153241	0.999937	thiazide_diuretic	1124	745	43	1081	0.259292	0.398306	0.515189	0.998108	-0.188002	0.475769	0.692808	0.991431	thiazide_diuretic	2.29445	2.99343	6.30329	0.293722	0.0254931	0.0867932	0.930836	0.997598	NS	NS
PYRIDNUCSAL.PWY	454	437	17	437	-0.0589033	0.196351	0.764334	0.908862	-0.332028	0.231644	0.152584	0.738748	thiazide_diuretic	305	291	17	288	0.141978	0.234924	0.546088	0.947636	-0.249947	0.302539	0.409499	0.999937	thiazide_diuretic	1124	1094	43	1081	0.119863	0.121575	0.324396	0.998108	0.116876	0.143595	0.415876	0.977971	thiazide_diuretic	25.9379	18.1194	67.6572	0.0946118	0.0819438	0.866105	0.386432	0.943268	NS	NS
PWY.6507	454	453	17	437	0.0573993	0.195345	0.769026	0.911129	-0.127077	0.237077	0.592254	0.911837	thiazide_diuretic	305	305	17	288	-0.0612351	0.146636	0.676543	0.947636	-0.0853023	0.196299	0.664243	0.999937	thiazide_diuretic	1124	1123	43	1081	-0.0409037	0.0697497	0.557702	0.998108	-0.0387499	0.0836186	0.643163	0.991431	thiazide_diuretic	26.2056	46.5068	205.549	0.0599479	-0.0350439	-0.584573	0.558835	0.968136	NS	NS
PPGPPMET.PWY	454	440	17	437	0.0658564	0.233481	0.778034	0.917142	0.247768	0.285703	0.386369	0.839017	thiazide_diuretic	305	295	17	288	-0.15135	0.207446	0.466237	0.947636	-0.0924179	0.278069	0.739895	0.999937	thiazide_diuretic	1124	1110	43	1081	0.0760891	0.134925	0.572912	0.998108	0.0502365	0.161471	0.755772	0.991431	thiazide_diuretic	18.3441	23.2376	54.9309	0.101791	0.019383	0.190421	0.84898	0.997598	NS	NS
COBALSYN.PWY	454	444	17	437	-0.0473503	0.169183	0.779711	0.917142	-0.150537	0.199867	0.451806	0.848098	thiazide_diuretic	305	304	17	288	0.136314	0.10288	0.186208	0.947636	0.0607338	0.136086	0.655761	0.999937	thiazide_diuretic	1124	1123	43	1081	-0.0488913	0.0591732	0.408844	0.998108	0.00236636	0.0704731	0.97322	0.992365	thiazide_diuretic	34.9371	94.4801	285.595	0.0490874	-0.00659839	-0.134421	0.893069	0.997598	NS	NS
TRPSYN.PWY	454	454	17	437	0.0256293	0.095573	0.788702	0.918241	-0.0893572	0.120786	0.459873	0.848098	thiazide_diuretic	305	305	17	288	0.0733994	0.0957059	0.443738	0.947636	0.0107893	0.127568	0.932662	0.999937	thiazide_diuretic	1124	1124	43	1081	0.0583791	0.0456909	0.201623	0.998108	0.0209866	0.0550699	0.703212	0.991431	thiazide_diuretic	109.479	109.175	479.005	0.0378598	0.0555904	1.46832	0.142017	0.898443	NS	NS
HEME.BIOSYNTHESIS.II	454	323	17	437	0.15357	0.59696	0.797104	0.918241	0.388692	0.732842	0.596138	0.913295	thiazide_diuretic	305	185	17	288	-0.255399	0.490701	0.603117	0.947636	-0.895959	0.648754	0.168433	0.999937	thiazide_diuretic	1124	747	43	1081	0.201039	0.342839	0.557728	0.998108	-0.177961	0.408789	0.663405	0.991431	thiazide_diuretic	2.80614	4.15305	8.50783	0.254271	0.0698689	0.274781	0.783484	0.996487	NS	NS
X1CMET2.PWY	454	454	17	437	-0.019596	0.0749567	0.793885	0.918241	-0.0473399	0.0919094	0.606793	0.914456	thiazide_diuretic	305	305	17	288	0.0901516	0.0853584	0.291759	0.947636	-0.0493086	0.110314	0.655255	0.999937	thiazide_diuretic	1124	1124	43	1081	0.0056413	0.0427755	0.895102	0.998108	-0.0230019	0.051254	0.653678	0.991431	thiazide_diuretic	177.983	137.249	546.525	0.0340649	0.0138885	0.407708	0.683488	0.988674	NS	NS
P124.PWY	454	290	17	437	-0.167424	0.652095	0.797494	0.918241	-0.236244	0.802624	0.768653	0.960044	thiazide_diuretic	305	195	17	288	1.15785	0.589899	0.0505997	0.947636	0.960036	0.803112	0.233005	0.999937	thiazide_diuretic	1124	804	43	1081	0.43682	0.397393	0.271911	0.998108	0.526798	0.47213	0.264762	0.959988	thiazide_diuretic	2.35168	2.87372	6.33228	0.294147	0.493151	1.67655	0.0936314	0.898443	NS	NS
PWY.5989	454	440	17	437	0.0684371	0.265399	0.796636	0.918241	-0.0712476	0.336879	0.832615	0.97734	thiazide_diuretic	305	299	17	288	-0.163176	0.190895	0.393379	0.947636	-0.546008	0.251937	0.0311538	0.999937	thiazide_diuretic	1124	1115	43	1081	-0.101166	0.100506	0.314365	0.998108	-0.0930313	0.120235	0.439255	0.977971	thiazide_diuretic	14.1972	27.4417	98.9954	0.0843246	-0.0961446	-1.14017	0.254214	0.898443	NS	NS
PWY.7003	454	423	17	437	0.117004	0.442524	0.791595	0.918241	0.0347046	0.520181	0.946841	0.98193	thiazide_diuretic	305	296	17	288	-0.102885	0.201189	0.609473	0.947636	-0.208676	0.267385	0.435865	0.999937	thiazide_diuretic	1124	1105	43	1081	0.0621519	0.102034	0.542566	0.998108	0.104043	0.122147	0.39453	0.977971	thiazide_diuretic	5.10653	24.7055	96.0528	0.0891349	0.0319829	0.358815	0.719734	0.996487	NS	NS
GLCMANNANAUT.PWY	454	453	17	437	0.0306766	0.121946	0.801502	0.919618	-0.020285	0.14967	0.892261	0.980068	thiazide_diuretic	305	305	17	288	0.00743775	0.100896	0.941286	0.970587	-0.0810532	0.133315	0.543732	0.999937	thiazide_diuretic	1124	1124	43	1081	-0.0306798	0.0577141	0.595122	0.998108	0.0302122	0.0687725	0.660528	0.991431	thiazide_diuretic	67.2454	98.2315	300.217	0.0463393	-0.0137797	-0.297365	0.766188	0.996487	NS	NS
PWY.7198	454	298	17	437	0.162708	0.679546	0.810879	0.925516	-0.221	0.832535	0.790797	0.973258	thiazide_diuretic	305	196	17	288	-0.0627644	0.582626	0.914285	0.970587	-0.393713	0.754941	0.602445	0.999937	thiazide_diuretic	1124	711	43	1081	0.00609154	0.391741	0.987596	0.998108	0.077582	0.467627	0.868262	0.992365	thiazide_diuretic	2.16552	2.94591	6.51631	0.29326	0.0178146	0.0607469	0.951561	0.997598	NS	NS
ANAGLYCOLYSIS.PWY	454	454	17	437	0.0147756	0.0621866	0.812303	0.925516	0.00490336	0.077218	0.949401	0.98193	thiazide_diuretic	305	305	17	288	-0.00619361	0.0768217	0.935797	0.970587	-0.0737215	0.102167	0.471204	0.999937	thiazide_diuretic	1124	1124	43	1081	-0.0229413	0.0364809	0.529571	0.998108	-0.00913995	0.0433457	0.833035	0.991431	thiazide_diuretic	258.587	169.446	751.397	0.0291182	-0.0122659	-0.421245	0.673576	0.986147	NS	NS
PWY.1269	454	442	17	437	-0.0641639	0.279886	0.818784	0.929661	-0.0289859	0.351006	0.934229	0.98193	thiazide_diuretic	305	290	17	288	0.0437713	0.436626	0.920214	0.970587	-0.00611731	0.556516	0.991238	0.999937	thiazide_diuretic	1124	1076	43	1081	0.037957	0.262731	0.885155	0.998108	-0.380619	0.312507	0.223508	0.909026	thiazide_diuretic	12.7655	5.24543	14.4869	0.175417	-0.00121873	-0.00694763	0.994457	0.997665	NS	NS
GLYCOLYSIS.E.D	454	426	17	437	-0.0948198	0.440494	0.829666	0.933186	-0.367488	0.548946	0.503602	0.848098	thiazide_diuretic	305	283	17	288	0.070778	0.439982	0.872308	0.966936	-0.442592	0.589771	0.453654	0.999937	thiazide_diuretic	1124	1065	43	1081	-0.310097	0.26491	0.24202	0.998108	-0.479548	0.31274	0.125477	0.909026	thiazide_diuretic	5.15372	5.1657	14.2496	0.201747	-0.184859	-0.916295	0.359512	0.943268	NS	NS
THISYNARA.PWY	454	454	17	437	0.0207583	0.0985704	0.833304	0.933186	-0.0559277	0.118469	0.637129	0.929301	thiazide_diuretic	305	305	17	288	0.0860548	0.098556	0.383286	0.947636	0.0687568	0.134509	0.609664	0.999937	thiazide_diuretic	1124	1124	43	1081	0.0138587	0.051028	0.785988	0.998108	0.074739	0.0609878	0.220667	0.909026	thiazide_diuretic	102.922	102.952	384.046	0.0411722	0.027662	0.671861	0.501672	0.968136	NS	NS
PYRIDNUCSYN.PWY	454	453	17	437	0.016625	0.0778385	0.830974	0.933186	-0.0317133	0.092247	0.731194	0.951094	thiazide_diuretic	305	305	17	288	0.0202312	0.0703355	0.773824	0.947636	0.0369984	0.0933427	0.692151	0.999937	thiazide_diuretic	1124	1124	43	1081	-0.010263	0.0334035	0.758715	0.998108	0.0140444	0.0396981	0.723573	0.991431	thiazide_diuretic	165.048	202.139	896.222	0.0281338	-0.00187153	-0.0665224	0.946962	0.997598	NS	NS
PWY66.399	454	425	17	437	0.0951909	0.451144	0.832986	0.933186	-0.124556	0.556006	0.822858	0.97734	thiazide_diuretic	305	295	17	288	-0.11219	0.218628	0.608238	0.947636	-0.464961	0.279795	0.097789	0.999937	thiazide_diuretic	1124	1116	43	1081	0.00485932	0.107133	0.96383	0.998108	-0.0730196	0.127894	0.568163	0.991431	thiazide_diuretic	4.91325	20.9212	87.1279	0.0940878	-0.0128898	-0.136998	0.891032	0.997598	NS	NS
PWY.7184	454	454	17	437	-0.0220601	0.114248	0.846979	0.945263	-0.0144559	0.141424	0.918636	0.98193	thiazide_diuretic	305	305	17	288	-0.164432	0.137186	0.231637	0.947636	-0.277379	0.180064	0.124655	0.999937	thiazide_diuretic	1124	1123	43	1081	-0.0165684	0.0685924	0.809174	0.998108	-0.107984	0.0819545	0.187916	0.909026	thiazide_diuretic	76.6128	53.1349	212.544	0.0540508	-0.0407509	-0.753937	0.450887	0.967074	NS	NS
PWY.5100	454	454	17	437	-0.0175524	0.0940897	0.852102	0.946131	-0.144568	0.112475	0.199442	0.741906	thiazide_diuretic	305	305	17	288	0.011053	0.0838882	0.895264	0.966936	0.0618834	0.110452	0.575768	0.999937	thiazide_diuretic	1124	1124	43	1081	-0.0524737	0.0445397	0.238994	0.998108	-0.0543308	0.053074	0.306216	0.977971	thiazide_diuretic	112.958	142.101	504.088	0.0362942	-0.0353863	-0.974984	0.329568	0.943268	NS	NS
PWY.841	454	454	17	437	-0.0138613	0.0765669	0.856425	0.946131	-0.0502271	0.0930709	0.589735	0.911837	thiazide_diuretic	305	305	17	288	-0.133501	0.104883	0.204067	0.947636	-0.217193	0.137084	0.114309	0.999937	thiazide_diuretic	1124	1123	43	1081	-0.0185975	0.0492472	0.705774	0.998108	-0.0733312	0.0590358	0.214455	0.909026	thiazide_diuretic	170.576	90.9051	412.323	0.0385242	-0.0329005	-0.854021	0.393093	0.943268	NS	NS
PWY.5030	454	434	17	437	0.0703992	0.388905	0.856436	0.946131	-0.189278	0.486386	0.697373	0.951094	thiazide_diuretic	305	294	17	288	0.139647	0.239628	0.560509	0.947636	-0.232286	0.314418	0.460728	0.999937	thiazide_diuretic	1124	1102	43	1081	-0.0350873	0.139894	0.802005	0.998108	-0.11625	0.167813	0.488629	0.991431	thiazide_diuretic	6.6117	17.415	51.0979	0.115374	0.0147027	0.127435	0.898596	0.997598	NS	NS
PWY.7210	454	298	17	437	0.121644	0.706838	0.863442	0.950658	-0.292953	0.866542	0.735488	0.951094	thiazide_diuretic	305	196	17	288	-0.0562538	0.610868	0.92669	0.970587	-0.375527	0.79223	0.635883	0.999937	thiazide_diuretic	1124	711	43	1081	-0.0205207	0.411459	0.960232	0.998108	0.0583842	0.491327	0.905433	0.992365	thiazide_diuretic	2.00152	2.67981	5.90673	0.307321	-0.00269047	-0.00875462	0.993015	0.997665	NS	NS
PWY.7391	454	77	17	437	-0.0645144	0.395431	0.870476	0.951992	-0.757299	0.480192	0.115577	0.738748	thiazide_diuretic	305	73	17	288	-0.0341428	0.40778	0.933329	0.970587	-0.188234	0.54826	0.731623	0.999937	thiazide_diuretic	1124	385	43	1081	-0.264221	0.312454	0.39794	0.998108	-0.500521	0.36686	0.172747	0.909026	thiazide_diuretic	6.39528	6.01378	10.243	0.21011	-0.146756	-0.698474	0.484881	0.968136	NS	NS
POLYISOPRENSYN.PWY	454	241	17	437	0.103268	0.623271	0.86848	0.951992	0.269455	0.771637	0.727125	0.951094	thiazide_diuretic	305	130	17	288	0.319355	0.544357	0.557873	0.947636	-0.245549	0.723598	0.73462	0.999937	thiazide_diuretic	1124	555	43	1081	-0.0471997	0.393684	0.90459	0.998108	-0.578725	0.467908	0.216418	0.909026	thiazide_diuretic	2.57422	3.37467	6.45214	0.283969	0.0837845	0.295048	0.767957	0.996487	NS	NS
PWY.6471	454	353	17	437	-0.114686	0.722159	0.873892	0.952543	-0.983672	0.879156	0.263867	0.758287	thiazide_diuretic	305	225	17	288	0.555873	0.646831	0.390822	0.947636	0.60524	0.872335	0.488407	0.999937	thiazide_diuretic	1124	917	43	1081	-0.356782	0.432733	0.409841	0.998108	-0.188748	0.518301	0.715806	0.991431	thiazide_diuretic	1.9175	2.39011	5.34022	0.321948	-0.082568	-0.256464	0.797593	0.996487	NS	NS
RHAMCAT.PWY	454	454	17	437	-0.0164574	0.111164	0.882375	0.958593	0.115047	0.134277	0.392083	0.839017	thiazide_diuretic	305	305	17	288	0.126414	0.116655	0.279396	0.947636	0.0449368	0.153142	0.769423	0.999937	thiazide_diuretic	1124	1124	43	1081	-0.0182691	0.0572789	0.749825	0.998108	-0.059135	0.06823	0.3863	0.977971	thiazide_diuretic	80.9231	73.4843	304.797	0.0466656	0.00520308	0.111497	0.911222	0.997598	NS	NS
SER.GLYSYN.PWY	454	454	17	437	-0.0128288	0.0968681	0.894701	0.966105	-0.169968	0.118838	0.153443	0.738748	thiazide_diuretic	305	305	17	288	0.0378899	0.0871848	0.664173	0.947636	0.0582117	0.119395	0.626269	0.999937	thiazide_diuretic	1124	1124	43	1081	-0.00780048	0.0406196	0.847748	0.998108	0.0135075	0.0483181	0.779874	0.991431	thiazide_diuretic	106.571	131.558	606.077	0.0344172	-0.00131501	-0.038208	0.969522	0.997598	NS	NS
GALACTUROCAT.PWY	454	453	17	437	-0.0255893	0.194141	0.895198	0.966105	-0.0848044	0.240855	0.724955	0.951094	thiazide_diuretic	305	304	17	288	-0.0574222	0.151669	0.705257	0.947636	-0.0590236	0.201145	0.769423	0.999937	thiazide_diuretic	1124	1122	43	1081	-0.095569	0.074293	0.198579	0.998108	-0.0675232	0.0886727	0.446533	0.977971	thiazide_diuretic	26.5318	43.4719	181.177	0.0630967	-0.0815751	-1.29286	0.19606	0.898443	NS	NS
ANAEROFRUCAT.PWY	454	454	17	437	0.0174284	0.137612	0.899278	0.967315	0.0147462	0.175126	0.932938	0.98193	thiazide_diuretic	305	301	17	288	-0.0712112	0.213495	0.738959	0.947636	-0.181213	0.28002	0.518114	0.999937	thiazide_diuretic	1124	1122	43	1081	-0.0772237	0.102591	0.451769	0.998108	-0.181973	0.12326	0.140152	0.909026	thiazide_diuretic	52.8068	21.9394	95.0133	0.0767508	-0.0470034	-0.612416	0.540263	0.968136	NS	NS
P441.PWY	454	449	17	437	0.0190394	0.16357	0.907391	0.972842	-0.0655467	0.201084	0.744625	0.951094	thiazide_diuretic	305	300	17	288	-0.0134198	0.157567	0.932185	0.970587	-0.150786	0.212932	0.479497	0.999937	thiazide_diuretic	1124	1117	43	1081	-0.0671518	0.090837	0.459908	0.998108	-0.0844192	0.10865	0.437343	0.977971	thiazide_diuretic	37.3758	40.2784	121.192	0.0709155	-0.0400671	-0.564997	0.572075	0.968136	NS	NS
PWY.6125	454	454	17	437	-0.0114652	0.107593	0.915187	0.975588	0.0228128	0.133096	0.863996	0.979527	thiazide_diuretic	305	305	17	288	-0.126555	0.12375	0.307296	0.947636	-0.244616	0.162864	0.134308	0.999937	thiazide_diuretic	1124	1123	43	1081	-0.00872742	0.0598171	0.884026	0.998108	-0.0934276	0.0713424	0.190624	0.909026	thiazide_diuretic	86.3836	65.2994	279.479	0.0481593	-0.027121	-0.563152	0.573332	0.968136	NS	NS
PWY0.1261	454	384	17	437	-0.0671994	0.636134	0.915919	0.975588	0.0402133	0.772243	0.958496	0.98193	thiazide_diuretic	305	208	17	288	0.142893	0.708355	0.840269	0.947636	-0.565392	0.914812	0.537081	0.999937	thiazide_diuretic	1124	779	43	1081	-0.414192	0.485744	0.394011	0.998108	-0.791491	0.58095	0.173354	0.909026	thiazide_diuretic	2.47117	1.99296	4.23823	0.338986	-0.188078	-0.554826	0.579014	0.968136	NS	NS
PWY.7199	454	453	17	437	-0.00864944	0.102008	0.932466	0.979789	-0.140115	0.123613	0.257697	0.758287	thiazide_diuretic	305	305	17	288	-0.067415	0.0838743	0.422181	0.947636	-0.115171	0.112961	0.30888	0.999937	thiazide_diuretic	1124	1124	43	1081	0.0512766	0.0465006	0.270393	0.998108	0.0675631	0.0554419	0.223253	0.909026	thiazide_diuretic	96.1024	142.149	462.468	0.037777	0.01898	0.502421	0.615372	0.976435	NS	NS
PWY.6545	454	452	17	437	-0.00995464	0.103823	0.92366	0.979789	-0.0414071	0.123915	0.738443	0.951094	thiazide_diuretic	305	305	17	288	-0.157702	0.129077	0.222766	0.947636	-0.271701	0.169824	0.110821	0.999937	thiazide_diuretic	1124	1123	43	1081	-0.0182848	0.063407	0.773116	0.998108	-0.102905	0.0758537	0.175187	0.909026	thiazide_diuretic	92.771	60.0206	248.728	0.0499053	-0.0372006	-0.745425	0.456015	0.968136	NS	NS
PWY.6588	454	429	17	437	-0.037242	0.409011	0.927491	0.979789	0.110232	0.484733	0.820223	0.97734	thiazide_diuretic	305	302	17	288	-0.143691	0.163577	0.380434	0.947636	-0.113988	0.21624	0.59855	0.999937	thiazide_diuretic	1124	1115	43	1081	-0.0397788	0.0877171	0.650287	0.998108	-0.042373	0.104199	0.684344	0.991431	thiazide_diuretic	5.97765	37.3727	129.966	0.0759591	-0.0620981	-0.81752	0.413631	0.943268	NS	NS
PWY.5973	454	454	17	437	0.00899744	0.102844	0.930325	0.979789	-0.00889654	0.124967	0.943282	0.98193	thiazide_diuretic	305	305	17	288	0.185454	0.13463	0.169388	0.947636	-0.0970161	0.172717	0.574792	0.999937	thiazide_diuretic	1124	1124	43	1081	-0.0161042	0.0749004	0.8298	0.998108	-0.0405357	0.0887343	0.647892	0.991431	thiazide_diuretic	94.5459	55.1719	178.251	0.0552184	0.0250387	0.453449	0.650225	0.986147	NS	NS
PWY.5695	454	454	17	437	-0.00448411	0.0830203	0.95695	0.985887	0.0966134	0.101012	0.339425	0.819366	thiazide_diuretic	305	305	17	288	0.0275937	0.087449	0.752573	0.947636	-0.182262	0.112416	0.106152	0.999937	thiazide_diuretic	1124	1124	43	1081	-0.0197775	0.0432807	0.647789	0.998108	-0.0034761	0.0515947	0.946297	0.992365	thiazide_diuretic	145.088	130.765	533.84	0.0351431	-0.00938671	-0.2671	0.789392	0.996487	NS	NS
PWY.3001	454	454	17	437	-0.00338478	0.0525644	0.948687	0.985887	-0.0450734	0.0656412	0.492701	0.848098	thiazide_diuretic	305	305	17	288	-0.0312382	0.0505899	0.537391	0.947636	-0.034391	0.068922	0.618206	0.999937	thiazide_diuretic	1124	1124	43	1081	0.0209597	0.023023	0.362818	0.998108	0.0459207	0.0274953	0.0951848	0.909026	thiazide_diuretic	361.923	390.725	1886.58	0.0194653	0.00989366	0.508271	0.611263	0.976435	NS	NS
PWY.7383	454	427	17	437	-0.0260448	0.483376	0.957054	0.985887	-0.213102	0.594236	0.720074	0.951094	thiazide_diuretic	305	302	17	288	-0.0307281	0.160895	0.848674	0.947636	-0.0336117	0.214811	0.875787	0.999937	thiazide_diuretic	1124	1123	43	1081	-0.0519506	0.0751653	0.489616	0.998108	-0.0706311	0.0895734	0.430564	0.977971	thiazide_diuretic	4.27987	38.6294	176.997	0.0674344	-0.0477184	-0.707627	0.479177	0.968136	NS	NS
PWY.7208	454	454	17	437	-0.00520916	0.0940043	0.955834	0.985887	0.0431429	0.11594	0.710008	0.951094	thiazide_diuretic	305	305	17	288	0.0121708	0.0918146	0.894632	0.966936	-0.00972348	0.122619	0.936856	0.999937	thiazide_diuretic	1124	1124	43	1081	0.0273722	0.0501472	0.585287	0.998108	-0.0523763	0.0600124	0.38299	0.977971	thiazide_diuretic	113.163	118.625	397.655	0.0398586	0.0186498	0.467899	0.639857	0.979854	NS	NS
GALACT.GLUCUROCAT.PWY	454	453	17	437	0.00936197	0.188096	0.960327	0.985887	-0.0417719	0.235559	0.85934	0.979527	thiazide_diuretic	305	303	17	288	-0.0656894	0.147871	0.657203	0.947636	-0.072283	0.195233	0.711509	0.999937	thiazide_diuretic	1124	1121	43	1081	-0.0413822	0.0755751	0.584102	0.998108	-0.0075652	0.0905815	0.933455	0.992365	thiazide_diuretic	28.2643	45.7334	175.082	0.0633622	-0.040087	-0.632664	0.526953	0.968136	NS	NS
PWY.5022	454	325	17	437	-0.0279712	0.583177	0.961767	0.985887	0.118306	0.727178	0.870844	0.979527	thiazide_diuretic	305	211	17	288	-0.0813756	0.535377	0.879292	0.966936	-0.58876	0.705258	0.404577	0.999937	thiazide_diuretic	1124	899	43	1081	-0.115954	0.339564	0.732808	0.998108	-0.159297	0.403758	0.693263	0.991431	thiazide_diuretic	2.94035	3.48883	8.67273	0.257326	-0.0908353	-0.352997	0.724091	0.996487	NS	NS
PWY.7357	454	454	17	437	0.00457484	0.0709458	0.948615	0.985887	0.0069377	0.08816	0.937316	0.98193	thiazide_diuretic	305	305	17	288	0.119595	0.0694049	0.0859056	0.947636	0.0486899	0.0944907	0.606786	0.999937	thiazide_diuretic	1124	1124	43	1081	0.0279775	0.033389	0.402252	0.998108	0.0586107	0.0394748	0.137901	0.909026	thiazide_diuretic	198.676	207.596	897.002	0.0277001	0.0390035	1.40806	0.159113	0.898443	NS	NS
PWY.7392	454	227	17	437	0.0238863	0.732616	0.974005	0.995311	0.438671	0.900922	0.626588	0.92355	thiazide_diuretic	305	184	17	288	-0.244308	0.665459	0.713785	0.947636	-0.231037	0.900261	0.797662	0.999937	thiazide_diuretic	1124	808	43	1081	-0.62597	0.451037	0.16546	0.998108	-0.653264	0.538179	0.225074	0.909026	thiazide_diuretic	1.86315	2.25818	4.9156	0.332652	-0.396618	-1.19229	0.233147	0.898443	NS	NS
URDEGR.PWY	454	110	17	437	-0.0104099	0.388737	0.978648	0.996941	-0.11631	0.478064	0.807904	0.97734	thiazide_diuretic	305	74	17	288	0.297658	0.359119	0.407849	0.947636	-0.0852709	0.466828	0.855205	0.999937	thiazide_diuretic	1124	284	43	1081	0.0876394	0.270454	0.745964	0.998108	-0.126816	0.321864	0.693656	0.991431	thiazide_diuretic	6.61742	7.75394	13.6714	0.188838	0.122573	0.649092	0.516279	0.968136	NS	NS
GLYCOGENSYNTH.PWY	454	454	17	437	0.00280735	0.156768	0.985721	0.99732	-0.11857	0.189412	0.531681	0.870278	thiazide_diuretic	305	305	17	288	0.121988	0.111963	0.276801	0.947636	-0.0218645	0.149318	0.883694	0.999937	thiazide_diuretic	1124	1124	43	1081	-0.0617216	0.0677439	0.362439	0.998108	-0.0389962	0.0811933	0.631121	0.991431	thiazide_diuretic	40.6898	79.7723	217.901	0.0543636	-0.0106505	-0.195912	0.844679	0.997598	NS	NS
SALVADEHYPOX.PWY	454	452	17	437	0.000710547	0.115496	0.995094	0.99732	-0.0831497	0.139636	0.551871	0.8847	thiazide_diuretic	305	305	17	288	0.104986	0.0857923	0.222032	0.947636	0.0058506	0.115162	0.959521	0.999937	thiazide_diuretic	1124	1124	43	1081	-0.00447886	0.0437324	0.918446	0.998108	-0.00432724	0.0517151	0.933331	0.992365	thiazide_diuretic	74.9666	135.864	522.871	0.0369182	0.0163217	0.442104	0.658414	0.986147	NS	NS
PWY.6859	454	279	17	437	0.00222993	0.663593	0.99732	0.99732	0.261038	0.823451	0.751406	0.951094	thiazide_diuretic	305	187	17	288	-0.312663	0.626756	0.618246	0.947636	-0.226007	0.850538	0.790661	0.999937	thiazide_diuretic	1124	818	43	1081	-0.539062	0.42941	0.209612	0.998108	-0.644842	0.511842	0.207998	0.909026	thiazide_diuretic	2.27089	2.54568	5.4232	0.312504	-0.362735	-1.16074	0.245749	0.898443	NS	NS
P122.PWY	454	158	17	437	0.00603475	0.590551	0.991851	0.99732	0.25402	0.723756	0.725794	0.951094	thiazide_diuretic	305	83	17	288	-0.166219	0.453982	0.714523	0.947636	-0.550395	0.606161	0.364706	0.999937	thiazide_diuretic	1124	328	43	1081	0.528224	0.323807	0.10311	0.998108	0.146026	0.387278	0.706205	0.991431	thiazide_diuretic	2.86738	4.85202	9.53738	0.240724	0.246203	1.02276	0.306422	0.943268	NS	NS
ARG.POLYAMINE.SYN	454	440	17	437	0.00325779	0.19175	0.986453	0.99732	-0.0780408	0.241915	0.747177	0.951094	thiazide_diuretic	305	298	17	288	0.0115659	0.161461	0.942944	0.970587	0.0707677	0.226451	0.754913	0.999937	thiazide_diuretic	1124	1111	43	1081	-0.139251	0.0808819	0.0854157	0.998108	-0.231958	0.096351	0.0162381	0.909026	thiazide_diuretic	27.1976	38.3586	152.861	0.0676638	-0.0950193	-1.40429	0.160234	0.898443	NS	NS
DAPLYSINESYN.PWY	454	452	17	437	0.00111009	0.165841	0.994662	0.99732	0.0298923	0.202023	0.882447	0.979527	thiazide_diuretic	305	302	17	288	-0.538808	0.191239	0.00516856	0.791966	-0.397513	0.24947	0.112278	0.999937	thiazide_diuretic	1124	1118	43	1081	-0.0867008	0.108862	0.425957	0.998108	0.0933717	0.127987	0.465831	0.991431	thiazide_diuretic	36.3593	27.343	84.3809	0.0821764	-0.14862	-1.80855	0.070521	0.835447	NS	NS
[truncated: 12 more columns]
