# Supplementary material for: Impact of commonly used drugs on the composition and metabolic function of the gut microbiota
Source: Nat Commun. 2020 Jan 17;11:362. doi: 10.1038/s41467-019-14177-z (PMC6969170; doi:10.1038/s41467-019-14177-z)
Supplement: Supplementary file 45 — Supplementary Data 43 [file 41467_2019_14177_MOESM45_ESM.xlsx]

## Sheet: Sheet1
Supplementary table 43 - Summary statistics taxa & pathways vs tricyclic antidepressants
Univariate (lm= taxa or pathways~Age+Sex+BMI+drug X) & multivariate (lm= taxa or pathways~Age+Sex+BMI+all drugs) & results from univariate meta-analysis & results from multivariate meta analysis
Taxa
Taxa	N.IBD	non-zeros.IBD	Users.IBD	Non-users.IBD	Coef.IBD_univariate	SE.IBD_univariate	Pval.IBD_univariate	Qval.IBD_univariate	coeff.correcting.all.IBD_multivariate	SE.correcting_all.IBD_multivariate	pval.correcting.all.IBD_multivariate	qval.correcting.all.IBD_multivariate	drug.IBD	N.MIBS	non-zeros.MIBS	Users.MIBS	Non-users.MIBS	Coef.MIBS_univariate	SE.MIBS_univariate	Pval.MIBS_univariate	Qval.MIBS_univariate	coeff.correcting.all.MIBS_multivariate	SE.correcting_all.MIBS_multivariate	pval.correcting.all.MIBS_multivariate	qval.correcting.all.MIBS_multivariate	drug.MIBS	N.LLD	non-zeros.LLD	Users.LLD	Non-users.LLD	Coef.LLD_univariate	SE.LLD_univariate	Pval.LLD_univariate	Qval.LLD_univariate	coeff.correcting.all.LLD_multivariate	SE.correcting_all.LLD_multivariate	pval.correcting.all.LLD_multivariate	qval.correcting.all.LLD_multivariate	drug.LLD	inverse_var.ibd_univariate	inverse_var.lld_univariate	se_univariate	beta_univariate	Z_univariate	P_univariate	FDR_univariate	Het.Q_univariate	Het.I2_univariate	Het.Pval_univariate
k__Bacteria.p__Actinobacteria.c__Actinobacteria	454	452	16	438	-0.0168664	0.0523908	0.747657	0.958382	-0.00213835	0.0577151	0.970464	0.997555	tricyclic_antidepressant	305	305	2	303	0	0	0	0	0	0	0	0	tricyclic_antidepressant	1124	1124	10	1114	-0.187739	0.0577258	0.00117916	0.0664259	-0.18102	0.0605876	0.0028743	0.28308	tricyclic_antidepressant	364.325	300.096	0.0387952	-0.0940437	-2.42411	0.0153461	0.258253	NS	NS	NS
k__Bacteria.p__Actinobacteria.c__Actinobacteria.o__Bifidobacteriales.f__Bifidobacteriaceae.g__Bifidobacterium	454	413	16	438	-0.057062	0.0576376	0.322715	0.952339	-0.0434272	0.0634967	0.494419	0.997555	tricyclic_antidepressant	305	293	2	303	0	0	0	0	0	0	0	0	tricyclic_antidepressant	1124	1088	10	1114	-0.189425	0.0616554	0.00217549	0.0735314	-0.17452	0.0642645	0.00672035	0.28308	tricyclic_antidepressant	301.015	263.062	0.0421047	-0.11879	-2.82131	0.00478283	0.213633	NS	NS	NS
k__Bacteria.p__Actinobacteria.c__Actinobacteria.o__Bifidobacteriales.f__Bifidobacteriaceae	454	423	16	438	-0.0461561	0.0572129	0.420253	0.952339	-0.0330709	0.0630884	0.600432	0.997555	tricyclic_antidepressant	305	294	2	303	0	0	0	0	0	0	0	0	tricyclic_antidepressant	1124	1094	10	1114	-0.189707	0.0615881	0.00211876	0.0735314	-0.175189	0.0642075	0.0064664	0.28308	tricyclic_antidepressant	305.501	263.637	0.0419171	-0.112652	-2.6875	0.00719897	0.226969	NS	NS	NS
k__Bacteria.p__Actinobacteria.c__Actinobacteria.o__Bifidobacteriales.f__Bifidobacteriaceae.g__Bifidobacterium.s__Bifidobacterium_longum	454	369	16	438	-0.0259445	0.034716	0.455264	0.952339	-0.0409525	0.0383032	0.285647	0.997555	tricyclic_antidepressant	305	270	2	303	0	0	0	0	0	0	0	0	tricyclic_antidepressant	1124	1026	10	1114	-0.102978	0.0378461	0.00661024	0.128175	-0.0975076	0.0397464	0.0143155	0.28308	tricyclic_antidepressant	829.738	698.165	0.025583	-0.0611446	-2.39004	0.0168464	0.258253	NS	NS	NS
k__Bacteria.p__Actinobacteria.c__Actinobacteria.o__Bifidobacteriales.f__Bifidobacteriaceae.g__Bifidobacterium.s__Bifidobacterium_longum.t__Bifidobacterium_longum_unclassified	454	369	16	438	-0.0233793	0.0344241	0.497399	0.958382	-0.0336879	0.0380533	0.376542	0.997555	tricyclic_antidepressant	305	269	2	303	0	0	0	0	0	0	0	0	tricyclic_antidepressant	1124	1025	10	1114	-0.10301	0.0374202	0.00600497	0.128175	-0.0998797	0.0392997	0.0111778	0.28308	tricyclic_antidepressant	843.869	714.148	0.0253346	-0.0598795	-2.36355	0.0181009	0.258253	NS	NS	NS
k__Bacteria.p__Actinobacteria.c__Actinobacteria.o__Bifidobacteriales.f__Bifidobacteriaceae.g__Bifidobacterium.s__Bifidobacterium_adolescentis.t__Bifidobacterium_adolescentis_unclassified	454	263	16	438	-0.0277085	0.0499051	0.579024	0.958382	-0.0219019	0.0533192	0.681463	0.997555	tricyclic_antidepressant	305	220	2	303	0	0	0	0	0	0	0	0	tricyclic_antidepressant	1124	937	10	1114	-0.153245	0.0572832	0.00757722	0.128175	-0.148299	0.0598819	0.01342	0.28308	tricyclic_antidepressant	401.523	304.752	0.0376282	-0.0818765	-2.17593	0.0295602	0.272871	NS	NS	NS
k__Bacteria.p__Firmicutes.c__Clostridia.o__Clostridiales.f__Eubacteriaceae.g__Eubacterium.s__Eubacterium_hallii.t__GCF_000173975	454	364	16	438	-0.043232	0.0198106	0.0296207	0.44994	-0.0372502	0.0217478	0.0875249	0.997555	tricyclic_antidepressant	305	296	2	303	0	0	0	0	0	0	0	0	tricyclic_antidepressant	1124	1105	10	1114	-0.0471349	0.0196379	0.0165492	0.199773	-0.0486544	0.0206594	0.0186984	0.28308	tricyclic_antidepressant	2548.03	2593.05	0.0139467	-0.0452005	-3.24094	0.00119138	0.159645	NS	NS	NS
k__Bacteria.p__Firmicutes.c__Clostridia.o__Clostridiales.f__Ruminococcaceae.g__Faecalibacterium.s__Faecalibacterium_prausnitzii.t__GCF_000162015	454	130	16	438	-0.00883837	0.0191136	0.644017	0.958382	0.000729918	0.0209456	0.972218	0.997555	tricyclic_antidepressant	305	124	2	303	0	0	0	0	0	0	0	0	tricyclic_antidepressant	1124	636	10	1114	0.0618108	0.0251307	0.014061	0.199773	0.0624395	0.0265833	0.0190128	0.28308	tricyclic_antidepressant	2737.25	1583.4	0.0152134	0.0170526	1.12089	0.262333	0.636262	NS	NS	NS
k__Bacteria.p__Firmicutes.c__Negativicutes.o__Selenomonadales.f__Veillonellaceae.g__Veillonella.s__Veillonella_unclassified	454	223	16	438	-0.000487243	0.00278049	0.860983	0.986699	-0.00341202	0.00300396	0.256783	0.997555	tricyclic_antidepressant	305	144	2	303	0	0	0	0	0	0	0	0	tricyclic_antidepressant	1124	539	10	1114	0.0060231	0.0028306	0.0335738	0.279934	0.00708347	0.00298135	0.0176842	0.28308	tricyclic_antidepressant	129348	124808	0.00198358	0.00270979	1.36611	0.171905	0.536689	NS	NS	NS
k__Bacteria.p__Firmicutes.c__Negativicutes.o__Selenomonadales.f__Veillonellaceae.g__Veillonella	454	253	16	438	-0.00142251	0.00518304	0.783883	0.968297	-0.00588219	0.00554245	0.289301	0.997555	tricyclic_antidepressant	305	150	2	303	0	0	0	0	0	0	0	0	tricyclic_antidepressant	1124	553	10	1114	0.00796027	0.00383377	0.0380975	0.279934	0.0092493	0.00405841	0.0228667	0.306414	tricyclic_antidepressant	37224.7	68037.3	0.00308222	0.00464216	1.50611	0.13204	0.528792	NS	NS	NS
k__Bacteria.p__Firmicutes.c__Clostridia.o__Clostridiales.f__Lachnospiraceae.g__Lachnospiraceae_noname.s__Lachnospiraceae_bacterium_3_1_46FAA.t__GCF_000209405	454	247	16	438	-0.00631127	0.0069518	0.364464	0.952339	-0.00359802	0.0075878	0.635637	0.997555	tricyclic_antidepressant	305	222	2	303	0	0	0	0	0	0	0	0	tricyclic_antidepressant	1124	841	10	1114	0.0165917	0.00872193	0.0573925	0.293919	0.0200102	0.00924587	0.0306682	0.334902	tricyclic_antidepressant	20692.1	13145.4	0.00543626	0.0025862	0.475732	0.634266	0.894648	NS	NS	NS
k__Bacteria.p__Firmicutes.c__Negativicutes.o__Selenomonadales.f__Veillonellaceae.g__Veillonella.s__Veillonella_parvula.t__Veillonella_parvula_unclassified	454	165	16	438	-0.00124577	0.00235621	0.597313	0.958382	-0.00155677	0.00259273	0.548621	0.997555	tricyclic_antidepressant	305	102	2	303	0	0	0	0	0	0	0	0	tricyclic_antidepressant	1124	293	10	1114	0.00379121	0.00187229	0.0431278	0.293919	0.00428573	0.00197546	0.0302761	0.334902	tricyclic_antidepressant	180124	285268	0.00146585	0.0018417	1.2564	0.208969	0.574488	NS	NS	NS
k__Bacteria.p__Firmicutes.c__Clostridia.o__Clostridiales.f__Oscillospiraceae.g__Oscillibacter.s__Oscillibacter_unclassified	454	357	16	438	0.019851	0.00934694	0.0342484	0.460138	0.0185418	0.0102548	0.0713476	0.997555	tricyclic_antidepressant	305	264	2	303	0	0	0	0	0	0	0	0	tricyclic_antidepressant	1124	1050	10	1114	0.0117922	0.00732716	0.107818	0.439479	0.0164487	0.00768226	0.0324904	0.334902	tricyclic_antidepressant	11446.2	18626.4	0.00576653	0.0148595	2.57686	0.00997026	0.226969	NS	NS	NS
k__Bacteria.p__Firmicutes.c__Bacilli.o__Lactobacillales.f__Streptococcaceae.g__Streptococcus.s__Streptococcus_salivarius.t__Streptococcus_salivarius_unclassified	454	434	16	438	0.024258	0.0200499	0.227002	0.949703	-0.00484656	0.0194294	0.803152	0.997555	tricyclic_antidepressant	305	290	2	303	0	0	0	0	0	0	0	0	tricyclic_antidepressant	1124	1068	10	1114	-0.0325067	0.0167315	0.0522926	0.293919	-0.0350324	0.0169341	0.0388148	0.371513	tricyclic_antidepressant	2487.56	3572.15	0.0128462	-0.00920434	-0.716504	0.47368	0.864637	NS	NS	NS
k__Bacteria.p__Firmicutes.c__Clostridia.o__Clostridiales.f__Oscillospiraceae.g__Oscillibacter	454	369	16	438	0.0183135	0.00947265	0.0538442	0.50173	0.0172253	0.0103164	0.0957673	0.997555	tricyclic_antidepressant	305	268	2	303	0	0	0	0	0	0	0	0	tricyclic_antidepressant	1124	1064	10	1114	0.0132271	0.00758101	0.0813031	0.358485	0.016196	0.00798045	0.0426596	0.381093	tricyclic_antidepressant	11144.4	17399.8	0.0059189	0.015213	2.57024	0.0101628	0.226969	NS	NS	NS
k__Bacteria.p__Firmicutes.c__Clostridia.o__Clostridiales.f__Ruminococcaceae.g__Faecalibacterium.s__Faecalibacterium_prausnitzii	454	357	16	438	-0.0498933	0.0330042	0.131325	0.747823	-0.0459502	0.0363103	0.206438	0.997555	tricyclic_antidepressant	305	293	2	303	0	0	0	0	0	0	0	0	tricyclic_antidepressant	1124	1116	10	1114	0.0547242	0.0261517	0.0366135	0.279934	0.0533958	0.0276414	0.0536557	0.41172	tricyclic_antidepressant	918.04	1462.17	0.0204971	0.0143736	0.701253	0.483145	0.864637	NS	NS	NS
k__Bacteria.p__Bacteroidetes.c__Bacteroidia.o__Bacteroidales.f__Bacteroidaceae.g__Bacteroides	454	429	16	438	-0.0368968	0.0431498	0.392974	0.952339	-0.058426	0.0468983	0.213575	0.997555	tricyclic_antidepressant	305	298	2	303	0	0	0	0	0	0	0	0	tricyclic_antidepressant	1124	1111	10	1114	0.0760548	0.0339246	0.0251651	0.279934	0.0657115	0.0354359	0.063959	0.41172	tricyclic_antidepressant	537.084	868.903	0.0266692	0.0329076	1.23392	0.217233	0.574488	NS	NS	NS
k__Bacteria.p__Actinobacteria.c__Actinobacteria.o__Coriobacteriales.f__Coriobacteriaceae	454	436	16	438	0.00826996	0.0230145	0.719516	0.958382	0.0128216	0.0249792	0.608033	0.997555	tricyclic_antidepressant	305	305	2	303	0	0	0	0	0	0	0	0	tricyclic_antidepressant	1124	1123	10	1114	-0.049284	0.0233063	0.0346831	0.279934	-0.046268	0.0246854	0.0611592	0.41172	tricyclic_antidepressant	1887.98	1841	0.0163759	-0.0201445	-1.23013	0.218648	0.574488	NS	NS	NS
k__Bacteria.p__Bacteroidetes.c__Bacteroidia.o__Bacteroidales.f__Bacteroidales_noname.g__Bacteroidales_noname.s__Bacteroidales_bacterium_ph8.t__GCF_000311925	454	213	16	438	-0.000560383	0.00656509	0.932016	0.991162	0.00306659	0.00713981	0.667792	0.997555	tricyclic_antidepressant	305	170	2	303	0	0	0	0	0	0	0	0	tricyclic_antidepressant	1124	795	10	1114	0.0158168	0.00757474	0.0370155	0.279934	0.0146299	0.00799649	0.0675959	0.41172	tricyclic_antidepressant	23201.6	17428.7	0.00496107	0.00646475	1.3031	0.192542	0.549108	NS	NS	NS
k__Bacteria.p__Actinobacteria.c__Actinobacteria.o__Coriobacteriales.f__Coriobacteriaceae.g__Collinsella	454	342	16	438	0.0021592	0.0278676	0.938277	0.991162	0.00942328	0.030046	0.753968	0.997555	tricyclic_antidepressant	305	278	2	303	0	0	0	0	0	0	0	0	tricyclic_antidepressant	1124	1052	10	1114	-0.055287	0.0274009	0.0438603	0.293919	-0.0531382	0.0288496	0.0657644	0.41172	tricyclic_antidepressant	1287.66	1331.9	0.0195383	-0.027049	-1.38441	0.166233	0.536689	NS	NS	NS
k__Bacteria.p__Firmicutes.c__Clostridia.o__Clostridiales.f__Ruminococcaceae.g__Ruminococcus.s__Ruminococcus_bromii.t__GCF_000209875	454	208	16	438	-0.0234259	0.0444489	0.59844	0.958382	0.000179417	0.0482309	0.997034	0.997555	tricyclic_antidepressant	305	210	2	303	0	0	0	0	0	0	0	0	tricyclic_antidepressant	1124	898	10	1114	-0.102129	0.0577272	0.0771383	0.352334	-0.11188	0.0610783	0.0672658	0.41172	tricyclic_antidepressant	506.149	300.082	0.0352185	-0.0527195	-1.49693	0.134412	0.528792	NS	NS	NS
k__Bacteria.p__Proteobacteria.c__Gammaproteobacteria.o__Enterobacteriales.f__Enterobacteriaceae.g__Escherichia.s__Escherichia_unclassified	454	198	16	438	-0.00425378	0.00444281	0.338893	0.952339	-0.00843555	0.00500541	0.0927632	0.997555	tricyclic_antidepressant	305	130	2	303	0	0	0	0	0	0	0	0	tricyclic_antidepressant	1124	516	10	1114	-0.00625618	0.00405885	0.123514	0.48008	-0.00836043	0.0042579	0.0498474	0.41172	tricyclic_antidepressant	50662.3	60700.9	0.0029966	-0.00534523	-1.78376	0.0744622	0.495398	NS	NS	NS
k__Bacteria.p__Bacteroidetes.c__Bacteroidia.o__Bacteroidales.f__Bacteroidaceae.g__Bacteroides.s__Bacteroides_dorei.t__Bacteroides_dorei_unclassified	454	257	16	438	-0.00420323	0.015682	0.788808	0.968297	-0.0123009	0.0169184	0.467628	0.997555	tricyclic_antidepressant	305	187	2	303	0	0	0	0	0	0	0	0	tricyclic_antidepressant	1124	808	10	1114	0.0275859	0.0143732	0.0552089	0.293919	0.0259349	0.0148088	0.080181	0.447677	tricyclic_antidepressant	4066.29	4840.56	0.0105959	0.0130731	1.23378	0.217283	0.574488	NS	NS	NS
k__Bacteria.p__Bacteroidetes.c__Bacteroidia.o__Bacteroidales.f__Porphyromonadaceae.g__Parabacteroides.s__Parabacteroides_unclassified	454	164	16	438	0.00590928	0.00809053	0.465561	0.957926	0.00592598	0.00897794	0.509621	0.997555	tricyclic_antidepressant	305	105	2	303	0	0	0	0	0	0	0	0	tricyclic_antidepressant	1124	359	10	1114	0.0107124	0.0061683	0.0827274	0.358485	0.0114069	0.00644555	0.0770629	0.447677	tricyclic_antidepressant	15277.3	26282.7	0.00490526	0.00894677	1.82391	0.0681655	0.495398	NS	NS	NS
k__Bacteria.p__Firmicutes.c__Clostridia.o__Clostridiales.f__Ruminococcaceae.g__Ruminococcus	454	374	16	438	-0.0112049	0.0471991	0.81246	0.979721	0.00573634	0.0510391	0.91057	0.997555	tricyclic_antidepressant	305	298	2	303	0	0	0	0	0	0	0	0	tricyclic_antidepressant	1124	1113	10	1114	-0.0874582	0.0451326	0.0528988	0.293919	-0.0823681	0.0475539	0.0835426	0.447788	tricyclic_antidepressant	448.882	490.929	0.0326197	-0.0510374	-1.56462	0.117672	0.528792	NS	NS	NS
k__Bacteria.p__Bacteroidetes.c__Bacteroidia.o__Bacteroidales.f__Bacteroidaceae.g__Bacteroides.s__Bacteroides_stercoris	454	135	16	438	0.0181646	0.0227374	0.42479	0.952339	0.0111778	0.0255145	0.661555	0.997555	tricyclic_antidepressant	305	102	2	303	0	0	0	0	0	0	0	0	tricyclic_antidepressant	1124	479	10	1114	-0.010456	0.00957691	0.275171	0.67231	-0.0171818	0.0100963	0.0890983	0.459199	tricyclic_antidepressant	1934.27	10903.1	0.00882597	-0.00614358	-0.69608	0.486379	0.864637	NS	NS	NS
k__Bacteria.p__Actinobacteria.c__Actinobacteria.o__Coriobacteriales.f__Coriobacteriaceae.g__Collinsella.s__Collinsella_aerofaciens.t__GCF_000169035	454	304	16	438	-0.00485198	0.0278057	0.861556	0.986699	0.00468425	0.0299027	0.875601	0.997555	tricyclic_antidepressant	305	265	2	303	0	0	0	0	0	0	0	0	tricyclic_antidepressant	1124	1013	10	1114	-0.0514646	0.0283368	0.0696108	0.326784	-0.050029	0.0298094	0.0935796	0.463868	tricyclic_antidepressant	1293.4	1245.37	0.0198467	-0.0277174	-1.39658	0.162541	0.536689	NS	NS	NS
k__Bacteria.p__Firmicutes.c__Clostridia.o__Clostridiales.f__Lachnospiraceae.g__Roseburia.s__Roseburia_intestinalis.t__Roseburia_intestinalis_unclassified	454	276	16	438	-0.00795013	0.0178174	0.655678	0.958382	-0.0121133	0.0196501	0.537957	0.997555	tricyclic_antidepressant	305	205	2	303	0	0	0	0	0	0	0	0	tricyclic_antidepressant	1124	829	10	1114	0.0184867	0.0149127	0.215364	0.648588	0.0262401	0.0157939	0.0969276	0.463868	tricyclic_antidepressant	3149.99	4496.61	0.0114358	0.00759616	0.664245	0.506534	0.864637	NS	NS	NS
k__Bacteria.p__Actinobacteria.c__Actinobacteria.o__Actinomycetales.f__Micrococcaceae.g__Rothia	454	162	16	438	0.00442618	0.00271715	0.104082	0.646571	0.00190155	0.00267983	0.478412	0.997555	tricyclic_antidepressant	305	98	2	303	0	0	0	0	0	0	0	0	tricyclic_antidepressant	1124	355	10	1114	0.00338261	0.00220741	0.12572	0.48008	0.00353454	0.00219245	0.107235	0.478984	tricyclic_antidepressant	135448	205226	0.00171329	0.00379752	2.21651	0.0266566	0.272871	NS	NS	NS
k__Bacteria.p__Bacteroidetes.c__Bacteroidia.o__Bacteroidales.f__Bacteroidaceae.g__Bacteroides.s__Bacteroides_stercoris.t__Bacteroides_stercoris_unclassified	454	135	16	438	0.0183997	0.0226534	0.417103	0.952339	0.0110915	0.0254179	0.662809	0.997555	tricyclic_antidepressant	305	102	2	303	0	0	0	0	0	0	0	0	tricyclic_antidepressant	1124	479	10	1114	-0.0101491	0.0095525	0.288267	0.67231	-0.0163694	0.0100905	0.105055	0.478984	tricyclic_antidepressant	1948.65	10958.9	0.00880194	-0.00583913	-0.663391	0.50708	0.864637	NS	NS	NS
k__Bacteria.p__Firmicutes.c__Clostridia.o__Clostridiales.f__Lachnospiraceae.g__Blautia.s__Ruminococcus_obeum	454	423	16	438	-0.0115263	0.0182237	0.527398	0.958382	-0.00456114	0.0199167	0.818979	0.997555	tricyclic_antidepressant	305	305	2	303	0	0	0	0	0	0	0	0	tricyclic_antidepressant	1124	1121	10	1114	-0.0255898	0.0169181	0.130673	0.48008	-0.027545	0.017527	0.116343	0.487185	tricyclic_antidepressant	3011.1	3493.79	0.0123988	-0.0190798	-1.53884	0.123843	0.528792	NS	NS	NS
k__Bacteria.p__Firmicutes.c__Clostridia.o__Clostridiales.f__Eubacteriaceae.g__Eubacterium.s__Eubacterium_ramulus.t__GCF_000469345	454	237	16	438	-0.000343222	0.0134769	0.979694	0.991162	0.00484067	0.0148615	0.744811	0.997555	tricyclic_antidepressant	305	231	2	303	0	0	0	0	0	0	0	0	tricyclic_antidepressant	1124	957	10	1114	0.0181588	0.0121141	0.13416	0.482407	0.020026	0.0127186	0.115658	0.487185	tricyclic_antidepressant	5505.75	6814.3	0.00900936	0.00989036	1.09779	0.272297	0.636262	NS	NS	NS
k__Bacteria.p__Firmicutes.c__Clostridia.o__Clostridiales.f__Peptostreptococcaceae.g__Peptostreptococcaceae_noname	454	388	16	438	-0.010591	0.0121147	0.382482	0.952339	0.00337894	0.0131237	0.796952	0.997555	tricyclic_antidepressant	305	266	2	303	0	0	0	0	0	0	0	0	tricyclic_antidepressant	1124	1040	10	1114	-0.0337414	0.0176005	0.0554856	0.293919	-0.0284474	0.0183184	0.120731	0.489979	tricyclic_antidepressant	6813.56	3228.11	0.00997923	-0.0180332	-1.80707	0.0707513	0.495398	NS	NS	NS
k__Bacteria.p__Firmicutes.c__Clostridia.o__Clostridiales.f__Peptostreptococcaceae	454	395	16	438	-0.00877413	0.0127219	0.490763	0.958382	0.00724364	0.0138229	0.600554	0.997555	tricyclic_antidepressant	305	270	2	303	0	0	0	0	0	0	0	0	tricyclic_antidepressant	1124	1045	10	1114	-0.0335409	0.0175791	0.0566479	0.293919	-0.0281289	0.0182992	0.124548	0.489979	tricyclic_antidepressant	6178.66	3236	0.0103062	-0.017287	-1.67734	0.0934761	0.528792	NS	NS	NS
k__Bacteria.p__Bacteroidetes.c__Bacteroidia.o__Bacteroidales.f__Porphyromonadaceae.g__Barnesiella.s__Barnesiella_intestinihominis.t__GCF_000296465	454	242	16	438	-0.000561362	0.0153833	0.970907	0.991162	0.0152613	0.0165198	0.356144	0.997555	tricyclic_antidepressant	305	212	2	303	0	0	0	0	0	0	0	0	tricyclic_antidepressant	1124	888	10	1114	0.0224721	0.0122549	0.0669612	0.323327	0.0196911	0.0129267	0.12798	0.489979	tricyclic_antidepressant	4225.72	6658.57	0.00958517	0.0135296	1.41151	0.158093	0.536689	NS	NS	NS
k__Bacteria.p__Firmicutes.c__Clostridia.o__Clostridiales.f__Lachnospiraceae.g__Coprococcus	454	341	16	438	-0.0282544	0.0254437	0.267408	0.952339	-0.0115485	0.0275229	0.675009	0.997555	tricyclic_antidepressant	305	287	2	303	0	0	0	0	0	0	0	0	tricyclic_antidepressant	1124	1088	10	1114	0.0318401	0.0266263	0.232023	0.663569	0.0405376	0.0279017	0.146552	0.545499	tricyclic_antidepressant	1544.69	1410.51	0.0183953	0.000428673	0.0233034	0.981408	0.984171	NS	NS	NS
k__Bacteria.p__Bacteroidetes.c__Bacteroidia.o__Bacteroidales.f__Porphyromonadaceae.g__Parabacteroides.s__Parabacteroides_distasonis.t__Parabacteroides_distasonis_unclassified	454	257	16	438	0.00177715	0.00816583	0.82782	0.980942	0.00624417	0.00898621	0.48756	0.997555	tricyclic_antidepressant	305	195	2	303	0	0	0	0	0	0	0	0	tricyclic_antidepressant	1124	791	10	1114	0.0109836	0.00641737	0.0872661	0.368699	0.00935492	0.00656677	0.154574	0.55981	tricyclic_antidepressant	14996.8	24282	0.00504569	0.00746853	1.48018	0.138825	0.528792	NS	NS	NS
k__Bacteria	454	454	16	438	0.0142357	0.0273206	0.602589	0.958382	0.0165254	0.0291108	0.570578	0.997555	tricyclic_antidepressant	305	305	2	303	0	0	0	0	0	0	0	0	tricyclic_antidepressant	1124	1124	10	1114	0.0455112	0.0411837	0.269365	0.67231	0.060843	0.0436291	0.16344	0.576343	tricyclic_antidepressant	1339.74	589.588	0.0227666	0.0237933	1.0451	0.295978	0.672222	NS	NS	NS
k__Bacteria.p__Firmicutes.c__Erysipelotrichia.o__Erysipelotrichales.f__Erysipelotrichaceae.g__Erysipelotrichaceae_noname.s__Eubacterium_biforme.t__GCF_000156655	454	92	16	438	0.0175792	0.0155232	0.258079	0.952339	0.0155935	0.0168647	0.355733	0.997555	tricyclic_antidepressant	305	117	2	303	0	0	0	0	0	0	0	0	tricyclic_antidepressant	1124	511	10	1114	-0.0307843	0.0271161	0.256502	0.663569	-0.0384055	0.0288398	0.183246	0.629616	tricyclic_antidepressant	4149.9	1360.02	0.0134718	0.00564152	0.418764	0.675389	0.900959	NS	NS	NS
k__Bacteria.p__Bacteroidetes.c__Bacteroidia.o__Bacteroidales.f__Bacteroidaceae.g__Bacteroides.s__Bacteroides_massiliensis.t__Bacteroides_massiliensis_unclassified	454	85	16	438	0.00784644	0.0124007	0.527231	0.958382	0.00879235	0.0136582	0.520115	0.997555	tricyclic_antidepressant	305	90	2	303	0	0	0	0	0	0	0	0	tricyclic_antidepressant	1124	411	10	1114	0.011717	0.0100231	0.242659	0.663569	0.0138324	0.0106467	0.194153	0.650412	tricyclic_antidepressant	6502.95	9953.95	0.00779518	0.0101875	1.3069	0.191246	0.549108	NS	NS	NS
k__Bacteria.p__Firmicutes.c__Clostridia.o__Clostridiales.f__Eubacteriaceae.g__Eubacterium.s__Eubacterium_siraeum	454	158	16	438	-0.0180599	0.0138022	0.191396	0.891732	-0.0143738	0.0150531	0.340223	0.997555	tricyclic_antidepressant	305	181	2	303	0	0	0	0	0	0	0	0	tricyclic_antidepressant	1124	759	10	1114	0.0316499	0.0160317	0.0486119	0.293919	0.0214134	0.0169114	0.205722	0.652405	tricyclic_antidepressant	5249.32	3890.81	0.0104598	0.00310078	0.296447	0.766889	0.917528	NS	NS	NS
k__Bacteria.p__Firmicutes.c__Clostridia.o__Clostridiales.f__Eubacteriaceae.g__Eubacterium.s__Eubacterium_siraeum.t__Eubacterium_siraeum_unclassified	454	156	16	438	-0.017184	0.0136752	0.209576	0.933979	-0.0150212	0.0149204	0.314666	0.997555	tricyclic_antidepressant	305	181	2	303	0	0	0	0	0	0	0	0	tricyclic_antidepressant	1124	756	10	1114	0.0321505	0.0160581	0.0455175	0.293919	0.0208695	0.0169428	0.218313	0.652405	tricyclic_antidepressant	5347.26	3878.05	0.0104114	0.00355478	0.341431	0.732779	0.917528	NS	NS	NS
k__Bacteria.p__Firmicutes.c__Clostridia.o__Clostridiales.f__Peptostreptococcaceae.g__Peptostreptococcaceae_noname.s__Clostridium_bartlettii.t__GCF_000154445	454	328	16	438	-0.015758	0.00904961	0.0823481	0.602906	-0.00685417	0.00994485	0.491097	0.997555	tricyclic_antidepressant	305	206	2	303	0	0	0	0	0	0	0	0	tricyclic_antidepressant	1124	850	10	1114	-0.0214757	0.0133972	0.10922	0.439479	-0.0175736	0.0140994	0.212885	0.652405	tricyclic_antidepressant	12210.7	5571.47	0.00749907	-0.0175494	-2.34022	0.0192726	0.258253	NS	NS	NS
k__Bacteria.p__Firmicutes.c__Clostridia.o__Clostridiales.f__Lachnospiraceae.g__Blautia.s__Ruminococcus_torques	454	446	16	438	0.0305261	0.0207305	0.141605	0.766534	0.0137603	0.0227293	0.545262	0.997555	tricyclic_antidepressant	305	305	2	303	0	0	0	0	0	0	0	0	tricyclic_antidepressant	1124	1124	10	1114	-0.0208916	0.0204129	0.306319	0.67231	-0.0258883	0.0210529	0.219091	0.652405	tricyclic_antidepressant	2326.92	2399.89	0.0145451	0.00442035	0.303907	0.761199	0.917528	NS	NS	NS
k__Bacteria.p__Firmicutes.c__Clostridia.o__Clostridiales.f__Lachnospiraceae.g__Roseburia	454	411	16	438	-0.00676752	0.0206411	0.743171	0.958382	0.00186728	0.0226701	0.934396	0.997555	tricyclic_antidepressant	305	302	2	303	0	0	0	0	0	0	0	0	tricyclic_antidepressant	1124	1120	10	1114	0.0135764	0.0178406	0.446828	0.745342	0.0233186	0.0188964	0.217464	0.652405	tricyclic_antidepressant	2347.11	3141.81	0.0134976	0.00487718	0.361337	0.717847	0.91611	NS	NS	NS
k__Bacteria.p__Firmicutes.c__Clostridia.o__Clostridiales.f__Lachnospiraceae.g__Coprococcus.s__Coprococcus_comes.t__GCF_000155875	454	300	16	438	-0.0214756	0.0203122	0.290969	0.952339	-0.0156956	0.0218441	0.472855	0.997555	tricyclic_antidepressant	305	264	2	303	0	0	0	0	0	0	0	0	tricyclic_antidepressant	1124	1047	10	1114	-0.0169016	0.0192312	0.379663	0.735815	-0.0243935	0.0201169	0.225555	0.65705	tricyclic_antidepressant	2423.74	2703.88	0.013965	-0.0190637	-1.3651	0.172221	0.536689	NS	NS	NS
k__Bacteria.p__Firmicutes.c__Clostridia.o__Clostridiales.f__Ruminococcaceae.g__Faecalibacterium.s__Faecalibacterium_prausnitzii.t__Faecalibacterium_prausnitzii_unclassified	454	352	16	438	-0.0357215	0.0294375	0.225606	0.949703	-0.0337141	0.0321695	0.295269	0.997555	tricyclic_antidepressant	305	292	2	303	0	0	0	0	0	0	0	0	tricyclic_antidepressant	1124	1093	10	1114	0.0278158	0.0244743	0.255978	0.663569	0.0305614	0.0257375	0.235321	0.670915	tricyclic_antidepressant	1153.98	1669.47	0.0188196	0.0018474	0.0981635	0.921802	0.98033	NS	NS	NS
k__Bacteria.p__Firmicutes.c__Clostridia.o__Clostridiales.f__Peptostreptococcaceae.g__Peptostreptococcaceae_noname.s__Peptostreptococcaceae_noname_unclassified	454	248	16	438	-0.00915796	0.00908568	0.314048	0.952339	-0.00445315	0.00984271	0.651213	0.997555	tricyclic_antidepressant	305	207	2	303	0	0	0	0	0	0	0	0	tricyclic_antidepressant	1124	868	10	1114	-0.0219873	0.0159106	0.167272	0.540878	-0.018978	0.0166994	0.256021	0.700139	tricyclic_antidepressant	12113.9	3950.25	0.00788989	-0.0123128	-1.56057	0.118624	0.528792	NS	NS	NS
k__Bacteria.p__Proteobacteria.c__Gammaproteobacteria.o__Enterobacteriales.f__Enterobacteriaceae.g__Escherichia	454	304	16	438	0.00497986	0.0157932	0.752681	0.958382	0.0017556	0.0172607	0.919041	0.997555	tricyclic_antidepressant	305	193	2	303	0	0	0	0	0	0	0	0	tricyclic_antidepressant	1124	758	10	1114	-0.00902358	0.00866032	0.297674	0.67231	-0.010371	0.00906143	0.252673	0.700139	tricyclic_antidepressant	4009.24	13333.1	0.00759357	-0.00578623	-0.761991	0.446065	0.864637	NS	NS	NS
k__Bacteria.p__Proteobacteria.c__Gammaproteobacteria.o__Enterobacteriales.f__Enterobacteriaceae	454	310	16	438	-0.000410802	0.0176978	0.981492	0.991162	-0.00987622	0.0192002	0.607291	0.997555	tricyclic_antidepressant	305	200	2	303	0	0	0	0	0	0	0	0	tricyclic_antidepressant	1124	773	10	1114	-0.00867873	0.00882864	0.325822	0.687798	-0.00994826	0.00923936	0.281858	0.740569	tricyclic_antidepressant	3192.74	12829.6	0.00790019	-0.0070312	-0.890004	0.373464	0.807164	NS	NS	NS
k__Bacteria.p__Actinobacteria.c__Actinobacteria.o__Coriobacteriales.f__Coriobacteriaceae.g__Gordonibacter.s__Gordonibacter_pamelaeae.t__GCF_000210055	454	214	16	438	0.00154664	0.00464522	0.739332	0.958382	0.00216678	0.00511044	0.671805	0.997555	tricyclic_antidepressant	305	188	2	303	0	0	0	0	0	0	0	0	tricyclic_antidepressant	1124	606	10	1114	-0.00428376	0.00603731	0.478134	0.762308	-0.00693579	0.00636812	0.276337	0.740569	tricyclic_antidepressant	46343.3	27435.5	0.00368158	-0.000621467	-0.168804	0.865951	0.966978	NS	NS	NS
k__Bacteria.p__Bacteroidetes.c__Bacteroidia.o__Bacteroidales	454	438	16	438	-0.0417007	0.047548	0.380954	0.952339	-0.0602146	0.0512468	0.240702	0.997555	tricyclic_antidepressant	305	300	2	303	0	0	0	0	0	0	0	0	tricyclic_antidepressant	1124	1119	10	1114	0.0644508	0.0435276	0.138973	0.489299	0.0446584	0.0456777	0.328451	0.777625	tricyclic_antidepressant	442.319	527.8	0.0321061	0.0160518	0.49996	0.617103	0.894648	NS	NS	NS
k__Bacteria.p__Bacteroidetes.c__Bacteroidia.o__Bacteroidales.f__Porphyromonadaceae	454	386	16	438	-0.019085	0.0212945	0.370616	0.952339	-0.000169965	0.0224956	0.993975	0.997555	tricyclic_antidepressant	305	274	2	303	0	0	0	0	0	0	0	0	tricyclic_antidepressant	1124	1071	10	1114	0.0223607	0.017245	0.19502	0.599242	0.0182592	0.0181414	0.314404	0.777625	tricyclic_antidepressant	2205.29	3362.61	0.0134015	0.00594516	0.443618	0.657319	0.900959	NS	NS	NS
k__Bacteria.p__Firmicutes.c__Clostridia.o__Clostridiales.f__Lachnospiraceae.g__Dorea.s__Dorea_formicigenerans	454	330	16	438	-0.00713682	0.0156232	0.648036	0.958382	0.00356868	0.0171424	0.835196	0.997555	tricyclic_antidepressant	305	286	2	303	0	0	0	0	0	0	0	0	tricyclic_antidepressant	1124	1090	10	1114	-0.0156178	0.0130397	0.231284	0.663569	-0.0139375	0.013771	0.311724	0.777625	tricyclic_antidepressant	4096.92	5881.16	0.010011	-0.0121356	-1.21223	0.225425	0.580904	NS	NS	NS
k__Bacteria.p__Firmicutes.c__Clostridia.o__Clostridiales.f__Lachnospiraceae.g__Dorea.s__Dorea_formicigenerans.t__Dorea_formicigenerans_unclassified	454	330	16	438	-0.00600161	0.0154758	0.698348	0.958382	0.00324322	0.0169946	0.84875	0.997555	tricyclic_antidepressant	305	286	2	303	0	0	0	0	0	0	0	0	tricyclic_antidepressant	1124	1090	10	1114	-0.0150615	0.0131041	0.250648	0.663569	-0.0131401	0.0138334	0.342387	0.777625	tricyclic_antidepressant	4175.34	5823.5	0.0100006	-0.0112783	-1.12776	0.25942	0.636262	NS	NS	NS
k__Bacteria.p__Firmicutes.c__Clostridia.o__Clostridiales.f__Lachnospiraceae	454	451	16	438	-0.0170807	0.0408753	0.676245	0.958382	-0.00826088	0.0446626	0.853354	0.997555	tricyclic_antidepressant	305	305	2	303	0	0	0	0	0	0	0	0	tricyclic_antidepressant	1124	1124	10	1114	0.0328188	0.0311135	0.291742	0.67231	0.0329104	0.032633	0.313441	0.777625	tricyclic_antidepressant	598.52	1033	0.0247573	0.0145133	0.586223	0.557726	0.864637	NS	NS	NS
k__Bacteria.p__Proteobacteria.c__Gammaproteobacteria.o__Enterobacteriales.f__Enterobacteriaceae.g__Escherichia.s__Escherichia_coli.t__Escherichia_coli_unclassified	454	260	16	438	0.00545862	0.0158794	0.731206	0.958382	0.00713805	0.0174228	0.682265	0.997555	tricyclic_antidepressant	305	163	2	303	0	0	0	0	0	0	0	0	tricyclic_antidepressant	1124	625	10	1114	-0.00698199	0.00779515	0.370625	0.728321	-0.00781283	0.00819555	0.340663	0.777625	tricyclic_antidepressant	3965.81	16457	0.00699749	-0.00456621	-0.652549	0.514047	0.864637	NS	NS	NS
k__Bacteria.p__Firmicutes.c__Clostridia.o__Clostridiales	454	453	16	438	-0.111752	0.0536043	0.0376722	0.460138	-0.07039	0.058187	0.227108	0.997555	tricyclic_antidepressant	305	305	2	303	0	0	0	0	0	0	0	0	tricyclic_antidepressant	1124	1124	10	1114	0.0447093	0.0515476	0.385942	0.735815	0.0517541	0.0539742	0.337841	0.777625	tricyclic_antidepressant	348.017	376.343	0.0371555	-0.0304619	-0.819849	0.412302	0.837098	NS	NS	NS
k__Bacteria.p__Firmicutes.c__Clostridia.o__Clostridiales.f__Lachnospiraceae.g__Blautia	454	449	16	438	0.0291154	0.036723	0.428303	0.952339	0.00414639	0.0402348	0.917972	0.997555	tricyclic_antidepressant	305	305	2	303	0	0	0	0	0	0	0	0	tricyclic_antidepressant	1124	1124	10	1114	-0.0141115	0.0219517	0.520462	0.78534	-0.0222823	0.022995	0.332764	0.777625	tricyclic_antidepressant	741.523	2075.21	0.018842	-0.00273172	-0.14498	0.884726	0.971749	NS	NS	NS
k__Bacteria.p__Verrucomicrobia.c__Verrucomicrobiae.o__Verrucomicrobiales.f__Verrucomicrobiaceae.g__Akkermansia.s__Akkermansia_muciniphila.t__GCF_000020225	454	150	16	438	0.00357449	0.0190562	0.851299	0.985968	0.0134091	0.0211719	0.52689	0.997555	tricyclic_antidepressant	305	188	2	303	0	0	0	0	0	0	0	0	tricyclic_antidepressant	1124	752	10	1114	-0.0459272	0.0394587	0.244702	0.663569	-0.0390483	0.0420277	0.353042	0.788461	tricyclic_antidepressant	2753.77	642.265	0.0171599	-0.00578737	-0.337262	0.735919	0.917528	NS	NS	NS
k__Bacteria.p__Bacteroidetes.c__Bacteroidia.o__Bacteroidales.f__Porphyromonadaceae.g__Parabacteroides	454	353	16	438	-0.0123045	0.0162846	0.450306	0.952339	-0.00623547	0.0175636	0.722764	0.997555	tricyclic_antidepressant	305	252	2	303	0	0	0	0	0	0	0	0	tricyclic_antidepressant	1124	1025	10	1114	0.0163277	0.0132687	0.218754	0.648588	0.0120085	0.0139969	0.391117	0.793325	tricyclic_antidepressant	3770.9	5679.91	0.0102865	0.00490338	0.476683	0.633588	0.894648	NS	NS	NS
k__Bacteria.p__Firmicutes.c__Clostridia.o__Clostridiales.f__Lachnospiraceae.g__Blautia.s__Ruminococcus_obeum.t__Ruminococcus_obeum_unclassified	454	421	16	438	0.0048498	0.0148343	0.743877	0.958382	0.0127738	0.016218	0.431389	0.997555	tricyclic_antidepressant	305	298	2	303	0	0	0	0	0	0	0	0	tricyclic_antidepressant	1124	1099	10	1114	-0.0152687	0.0135242	0.259145	0.663569	-0.0118381	0.0141376	0.402583	0.793325	tricyclic_antidepressant	4544.29	5467.32	0.0099942	-0.00613688	-0.614044	0.539186	0.864637	NS	NS	NS
k__Bacteria.p__Firmicutes.c__Clostridia.o__Clostridiales.f__Lachnospiraceae.g__Anaerostipes	454	392	16	438	0.000238547	0.0081573	0.976684	0.991162	0.000301597	0.00886431	0.972876	0.997555	tricyclic_antidepressant	305	293	2	303	0	0	0	0	0	0	0	0	tricyclic_antidepressant	1124	1074	10	1114	-0.00972835	0.00963211	0.31272	0.677561	-0.0090849	0.0101535	0.37112	0.793325	tricyclic_antidepressant	15028.2	10778.5	0.00622492	-0.00392425	-0.630409	0.528427	0.864637	NS	NS	NS
k__Bacteria.p__Firmicutes	454	454	16	438	-0.00311175	0.0480695	0.948415	0.991162	0.00962687	0.0517118	0.852411	0.997555	tricyclic_antidepressant	305	305	2	303	0	0	0	0	0	0	0	0	tricyclic_antidepressant	1124	1124	10	1114	0.0522615	0.0535886	0.329655	0.687798	0.0498099	0.0561919	0.375587	0.793325	tricyclic_antidepressant	432.774	348.222	0.0357829	0.0215775	0.60301	0.546502	0.864637	NS	NS	NS
k__Bacteria.p__Firmicutes.c__Clostridia.o__Clostridiales.f__Lachnospiraceae.g__Anaerostipes.s__Anaerostipes_hadrus.t__GCF_000332875	454	345	16	438	-0.000828431	0.00789586	0.916488	0.991162	0.00488389	0.00845681	0.563926	0.997555	tricyclic_antidepressant	305	282	2	303	0	0	0	0	0	0	0	0	tricyclic_antidepressant	1124	1061	10	1114	-0.00870496	0.00963261	0.366354	0.728321	-0.00869345	0.0101265	0.390818	0.793325	tricyclic_antidepressant	16039.9	10777.3	0.00610651	-0.00399386	-0.654033	0.51309	0.864637	NS	NS	NS
k__Bacteria.p__Bacteroidetes.c__Bacteroidia.o__Bacteroidales.f__Bacteroidaceae.g__Bacteroides.s__Bacteroides_vulgatus.t__Bacteroides_vulgatus_unclassified	454	340	16	438	-0.00672187	0.023889	0.778555	0.968297	-0.0183551	0.0257875	0.477025	0.997555	tricyclic_antidepressant	305	244	2	303	0	0	0	0	0	0	0	0	tricyclic_antidepressant	1124	939	10	1114	-0.0116669	0.0143805	0.417369	0.745342	-0.0138802	0.0152516	0.362985	0.793325	tricyclic_antidepressant	1752.28	4835.61	0.0123205	-0.0103516	-0.840195	0.400799	0.837098	NS	NS	NS
k__Bacteria.p__Firmicutes.c__Clostridia.o__Clostridiales.f__Eubacteriaceae.g__Eubacterium.s__Eubacterium_eligens.t__GCF_000146185	454	232	16	438	0.000506816	0.0111497	0.963765	0.991162	0.00633169	0.0121766	0.603367	0.997555	tricyclic_antidepressant	305	195	2	303	0	0	0	0	0	0	0	0	tricyclic_antidepressant	1124	887	10	1114	0.00787818	0.0116673	0.499667	0.768289	0.0106069	0.0123338	0.38999	0.793325	tricyclic_antidepressant	8044.06	7346.15	0.00806079	0.00402536	0.499375	0.617515	0.894648	NS	NS	NS
k__Bacteria.p__Proteobacteria.c__Betaproteobacteria.o__Burkholderiales.f__Sutterellaceae	454	300	16	438	-0.00213377	0.00765953	0.780704	0.968297	0.000831157	0.00846041	0.921792	0.997555	tricyclic_antidepressant	305	134	2	303	0	0	0	0	0	0	0	0	tricyclic_antidepressant	1124	563	10	1114	0.00259763	0.00427596	0.543649	0.805935	0.00383291	0.00455478	0.400252	0.793325	tricyclic_antidepressant	17045	54693.2	0.00373357	0.00147345	0.394648	0.693103	0.909021	NS	NS	NS
k__Bacteria.p__Bacteroidetes.c__Bacteroidia.o__Bacteroidales.f__Rikenellaceae.g__Alistipes.s__Alistipes_finegoldii.t__GCF_000265365	454	193	16	438	-0.00442205	0.00508106	0.384626	0.952339	-0.00405483	0.00552645	0.46357	0.997555	tricyclic_antidepressant	305	145	2	303	0	0	0	0	0	0	0	0	tricyclic_antidepressant	1124	611	10	1114	0.00813727	0.00534818	0.12842	0.48008	0.00462933	0.00567156	0.414549	0.805066	tricyclic_antidepressant	38733.9	34961.4	0.00368367	0.00153615	0.417017	0.676666	0.900959	NS	NS	NS
k__Bacteria.p__Firmicutes.c__Clostridia.o__Clostridiales.f__Lachnospiraceae.g__Roseburia.s__Roseburia_hominis.t__GCF_000225345	454	280	16	438	0.00680765	0.00935693	0.467281	0.957926	0.0124972	0.0104213	0.231176	0.997555	tricyclic_antidepressant	305	247	2	303	0	0	0	0	0	0	0	0	tricyclic_antidepressant	1124	989	10	1114	0.0158169	0.0117419	0.178242	0.557832	0.0093287	0.0124554	0.454043	0.869168	tricyclic_antidepressant	11421.8	7253.05	0.00731765	0.0103067	1.40847	0.158991	0.536689	NS	NS	NS
k__Bacteria.p__Proteobacteria.c__Gammaproteobacteria	454	346	16	438	-0.000459787	0.0176875	0.979274	0.991162	-0.0109178	0.0189503	0.564877	0.997555	tricyclic_antidepressant	305	225	2	303	0	0	0	0	0	0	0	0	tricyclic_antidepressant	1124	855	10	1114	-0.00620033	0.00951715	0.514871	0.783902	-0.00716943	0.00990908	0.469525	0.886146	tricyclic_antidepressant	3196.44	11040.4	0.00838094	-0.00491147	-0.586029	0.557856	0.864637	NS	NS	NS
k__Bacteria.p__Bacteroidetes.c__Bacteroidia.o__Bacteroidales.f__Rikenellaceae.g__Alistipes.s__Alistipes_shahii.t__GCF_000210575	454	195	16	438	-0.00380391	0.0077206	0.622477	0.958382	-6.81577e-05	0.00837444	0.99351	0.997555	tricyclic_antidepressant	305	183	2	303	0	0	0	0	0	0	0	0	tricyclic_antidepressant	1124	850	10	1114	0.0127343	0.00886937	0.151352	0.522008	0.00536361	0.00941545	0.569027	0.88932	tricyclic_antidepressant	16776.4	12712	0.00582337	0.00332547	0.571056	0.567962	0.864851	NS	NS	NS
k__Bacteria.p__Actinobacteria.c__Actinobacteria.o__Actinomycetales	454	286	16	438	0.00487959	0.00426255	0.252967	0.952339	-0.00133557	0.00428941	0.755697	0.997555	tricyclic_antidepressant	305	185	2	303	0	0	0	0	0	0	0	0	tricyclic_antidepressant	1124	769	10	1114	0.00469826	0.00427327	0.27181	0.67231	0.00288176	0.00432628	0.505489	0.88932	tricyclic_antidepressant	55037.9	54762.1	0.00301786	0.00478915	1.58694	0.112527	0.528792	NS	NS	NS
k__Bacteria.p__Firmicutes.c__Clostridia.o__Clostridiales.f__Ruminococcaceae	454	436	16	438	-0.0504446	0.0497844	0.311496	0.952339	-0.0316404	0.0539273	0.557723	0.997555	tricyclic_antidepressant	305	305	2	303	0	0	0	0	0	0	0	0	tricyclic_antidepressant	1124	1124	10	1114	-0.0333738	0.0386853	0.388488	0.735815	-0.0218478	0.0404317	0.58906	0.88932	tricyclic_antidepressant	403.471	668.202	0.030547	-0.0398007	-1.30293	0.192597	0.549108	NS	NS	NS
k__Bacteria.p__Firmicutes.c__Bacilli.o__Lactobacillales.f__Streptococcaceae.g__Streptococcus	454	446	16	438	0.0489547	0.0351131	0.163974	0.840365	0.00297855	0.0342579	0.93076	0.997555	tricyclic_antidepressant	305	296	2	303	0	0	0	0	0	0	0	0	tricyclic_antidepressant	1124	1105	10	1114	0.0257266	0.0318515	0.419433	0.745342	0.016328	0.0325019	0.61551	0.88932	tricyclic_antidepressant	811.077	985.69	0.0235914	0.036212	1.53496	0.124793	0.528792	NS	NS	NS
k__Bacteria.p__Firmicutes.c__Bacilli.o__Lactobacillales.f__Streptococcaceae	454	447	16	438	0.0475502	0.0350391	0.175471	0.877353	0.00199647	0.0342433	0.953537	0.997555	tricyclic_antidepressant	305	297	2	303	0	0	0	0	0	0	0	0	tricyclic_antidepressant	1124	1107	10	1114	0.0240299	0.0319267	0.451816	0.745342	0.0160639	0.0325753	0.62202	0.88932	tricyclic_antidepressant	814.505	981.049	0.0235994	0.0346992	1.47034	0.141468	0.528792	NS	NS	NS
k__Bacteria.p__Bacteroidetes.c__Bacteroidia.o__Bacteroidales.f__Porphyromonadaceae.g__Parabacteroides.s__Parabacteroides_merdae.t__Parabacteroides_merdae_unclassified	454	223	16	438	-0.0143048	0.0123237	0.246383	0.952339	-0.000883731	0.0133242	0.947153	0.997555	tricyclic_antidepressant	305	177	2	303	0	0	0	0	0	0	0	0	tricyclic_antidepressant	1124	779	10	1114	-0.00943564	0.0119927	0.431576	0.745342	-0.00743216	0.0127117	0.558891	0.88932	tricyclic_antidepressant	6584.42	6952.93	0.00859475	-0.0118039	-1.37339	0.169632	0.536689	NS	NS	NS
k__Bacteria.p__Proteobacteria.c__Betaproteobacteria.o__Burkholderiales	454	320	16	438	-0.00367756	0.00786397	0.640275	0.958382	8.49563e-05	0.00868192	0.992198	0.997555	tricyclic_antidepressant	305	152	2	303	0	0	0	0	0	0	0	0	tricyclic_antidepressant	1124	614	10	1114	0.00355479	0.0046793	0.447607	0.745342	0.00350533	0.00496675	0.480494	0.88932	tricyclic_antidepressant	16170.2	45670.7	0.00402126	0.00166367	0.413718	0.679081	0.900959	NS	NS	NS
k__Bacteria.p__Bacteroidetes.c__Bacteroidia.o__Bacteroidales.f__Bacteroidaceae.g__Bacteroides.s__Bacteroides_fragilis	454	227	16	438	0.0254776	0.0117527	0.0307276	0.44994	0.0169566	0.0128392	0.187391	0.997555	tricyclic_antidepressant	305	107	2	303	0	0	0	0	0	0	0	0	tricyclic_antidepressant	1124	377	10	1114	-0.00324923	0.00481644	0.50007	0.768289	-0.0031527	0.00499857	0.528365	0.88932	tricyclic_antidepressant	7239.78	43106.9	0.00445671	0.000881644	0.197824	0.843183	0.957513	NS	NS	NS
k__Bacteria.p__Bacteroidetes.c__Bacteroidia.o__Bacteroidales.f__Bacteroidaceae.g__Bacteroides.s__Bacteroides_fragilis.t__Bacteroides_fragilis_unclassified	454	224	16	438	0.0140597	0.00964862	0.145828	0.766534	0.0144581	0.0108395	0.183072	0.997555	tricyclic_antidepressant	305	107	2	303	0	0	0	0	0	0	0	0	tricyclic_antidepressant	1124	374	10	1114	-0.0032345	0.00478258	0.498991	0.768289	-0.00318733	0.00495843	0.520492	0.88932	tricyclic_antidepressant	10741.6	43719.6	0.00428506	0.00017651	0.0411919	0.967143	0.984171	NS	NS	NS
k__Bacteria.p__Firmicutes.c__Clostridia.o__Clostridiales.f__Lachnospiraceae.g__Roseburia.s__Roseburia_inulinivorans.t__GCF_000174195	454	325	16	438	-0.0139644	0.0122248	0.253962	0.952339	-0.00980085	0.013387	0.464536	0.997555	tricyclic_antidepressant	305	259	2	303	0	0	0	0	0	0	0	0	tricyclic_antidepressant	1124	1024	10	1114	-0.00960567	0.0142093	0.499174	0.768289	-0.00929842	0.015041	0.536571	0.88932	tricyclic_antidepressant	6691.4	4952.81	0.00926712	-0.0121104	-1.30682	0.191275	0.549108	NS	NS	NS
k__Bacteria.p__Firmicutes.c__Clostridia.o__Clostridiales.f__Lachnospiraceae.g__Blautia.s__Ruminococcus_gnavus.t__Ruminococcus_gnavus_unclassified	454	314	16	438	-0.0187579	0.0213257	0.37961	0.952339	-0.0291788	0.024202	0.228753	0.997555	tricyclic_antidepressant	305	158	2	303	0	0	0	0	0	0	0	0	tricyclic_antidepressant	1124	434	10	1114	0.0022032	0.00443947	0.61981	0.85859	0.00304532	0.00460086	0.508194	0.88932	tricyclic_antidepressant	2198.83	50738.6	0.00434629	0.00133255	0.306594	0.759152	0.917528	NS	NS	NS
k__Bacteria.p__Firmicutes.c__Clostridia.o__Clostridiales.f__Lachnospiraceae.g__Blautia.s__Ruminococcus_torques.t__Ruminococcus_torques_unclassified	454	418	16	438	0.0359669	0.0204879	0.0798804	0.602906	0.025365	0.0225178	0.260671	0.997555	tricyclic_antidepressant	305	233	2	303	0	0	0	0	0	0	0	0	tricyclic_antidepressant	1124	865	10	1114	-0.0112484	0.0237025	0.635191	0.861901	-0.0170266	0.0246272	0.489481	0.88932	tricyclic_antidepressant	2382.36	1779.96	0.0155	0.0157759	1.0178	0.308774	0.689596	NS	NS	NS
k__Bacteria.p__Firmicutes.c__Negativicutes.o__Selenomonadales	454	413	16	438	-0.0140019	0.0324446	0.666271	0.958382	0.000189538	0.0358707	0.995787	0.997555	tricyclic_antidepressant	305	272	2	303	0	0	0	0	0	0	0	0	tricyclic_antidepressant	1124	983	10	1114	-0.0166936	0.0363273	0.645941	0.866381	-0.0225255	0.0385377	0.559003	0.88932	tricyclic_antidepressant	949.98	757.763	0.0241985	-0.0151963	-0.627984	0.530014	0.864637	NS	NS	NS
k__Bacteria.p__Bacteroidetes.c__Bacteroidia.o__Bacteroidales.f__Bacteroidaceae.g__Bacteroides.s__Bacteroides_uniformis.t__Bacteroides_uniformis_unclassified	454	353	16	438	-0.00524176	0.0276229	0.849584	0.985968	0.00930486	0.0301789	0.757999	0.997555	tricyclic_antidepressant	305	268	2	303	0	0	0	0	0	0	0	0	tricyclic_antidepressant	1124	1050	10	1114	0.00700669	0.0201453	0.728051	0.898106	0.0116285	0.0212663	0.584628	0.88932	tricyclic_antidepressant	1310.58	2464.06	0.0162765	0.00275396	0.169198	0.865641	0.966978	NS	NS	NS
k__Bacteria.p__Firmicutes.c__Clostridia.o__Clostridiales.f__Eubacteriaceae	454	418	16	438	-0.129182	0.0467936	0.00601055	0.147658	-0.100657	0.0514444	0.0510938	0.997555	tricyclic_antidepressant	305	304	2	303	0	0	0	0	0	0	0	0	tricyclic_antidepressant	1124	1121	10	1114	-0.013914	0.0465526	0.765081	0.904359	-0.0252688	0.049512	0.609906	0.88932	tricyclic_antidepressant	456.696	461.437	0.0330025	-0.0712502	-2.15893	0.0308554	0.272871	NS	NS	NS
k__Bacteria.p__Firmicutes.c__Clostridia.o__Clostridiales.f__Eubacteriaceae.g__Eubacterium	454	418	16	438	-0.129158	0.0467945	0.00602074	0.147658	-0.100578	0.0514473	0.0512876	0.997555	tricyclic_antidepressant	305	304	2	303	0	0	0	0	0	0	0	0	tricyclic_antidepressant	1124	1121	10	1114	-0.0139053	0.0465532	0.765227	0.904359	-0.025249	0.0495122	0.610188	0.88932	tricyclic_antidepressant	456.678	461.424	0.0330031	-0.0712337	-2.15839	0.0308972	0.272871	NS	NS	NS
k__Bacteria.p__Firmicutes.c__Clostridia.o__Clostridiales.f__Ruminococcaceae.g__Subdoligranulum.s__Subdoligranulum_unclassified	454	426	16	438	-0.0269207	0.0297583	0.366151	0.952339	-0.00271669	0.0319668	0.932317	0.997555	tricyclic_antidepressant	305	305	2	303	0	0	0	0	0	0	0	0	tricyclic_antidepressant	1124	1122	10	1114	0.00807637	0.0306919	0.792488	0.904936	0.0161721	0.0322295	0.615925	0.88932	tricyclic_antidepressant	1129.24	1061.58	0.0213647	-0.00996252	-0.466308	0.640995	0.894723	NS	NS	NS
k__Bacteria.p__Firmicutes.c__Clostridia.o__Clostridiales.f__Clostridiaceae.g__Clostridium	454	405	16	438	0.0118082	0.021659	0.58591	0.958382	0.0059141	0.0242005	0.807067	0.997555	tricyclic_antidepressant	305	277	2	303	0	0	0	0	0	0	0	0	tricyclic_antidepressant	1124	1004	10	1114	-0.00481082	0.0175842	0.784454	0.904936	-0.010672	0.0184005	0.562047	0.88932	tricyclic_antidepressant	2131.68	3234.09	0.0136516	0.0017915	0.13123	0.895594	0.975687	NS	NS	NS
k__Bacteria.p__Firmicutes.c__Clostridia.o__Clostridiales.f__Clostridiaceae	454	407	16	438	0.010619	0.0216341	0.623788	0.958382	0.00344736	0.0241413	0.886524	0.997555	tricyclic_antidepressant	305	278	2	303	0	0	0	0	0	0	0	0	tricyclic_antidepressant	1124	1006	10	1114	-0.00478003	0.0175866	0.785827	0.904936	-0.0105365	0.0184041	0.567099	0.88932	tricyclic_antidepressant	2136.6	3233.23	0.0136465	0.00134709	0.0987134	0.921366	0.98033	NS	NS	NS
k__Bacteria.p__Bacteroidetes.c__Bacteroidia.o__Bacteroidales.f__Bacteroidaceae.g__Bacteroides.s__Bacteroides_uniformis	454	353	16	438	-0.00660187	0.0277064	0.811776	0.979721	0.00626314	0.0302951	0.836321	0.997555	tricyclic_antidepressant	305	268	2	303	0	0	0	0	0	0	0	0	tricyclic_antidepressant	1124	1052	10	1114	0.00556666	0.020356	0.784546	0.904936	0.0109058	0.0214656	0.611516	0.88932	tricyclic_antidepressant	1302.69	2413.33	0.0164044	0.00130086	0.0792995	0.936794	0.984171	NS	NS	NS
k__Bacteria.p__Firmicutes.c__Clostridia.o__Clostridiales.f__Ruminococcaceae.g__Subdoligranulum	454	426	16	438	-0.0281241	0.0299125	0.347627	0.952339	-0.00472776	0.0320689	0.882871	0.997555	tricyclic_antidepressant	305	305	2	303	0	0	0	0	0	0	0	0	tricyclic_antidepressant	1124	1122	10	1114	0.00769583	0.0307182	0.802223	0.909904	0.0158282	0.0322667	0.623851	0.88932	tricyclic_antidepressant	1117.62	1059.76	0.0214305	-0.01069	-0.498823	0.617904	0.894648	NS	NS	NS
k__Bacteria.p__Bacteroidetes.c__Bacteroidia.o__Bacteroidales.f__Rikenellaceae.g__Alistipes.s__Alistipes_putredinis.t__GCF_000154465	454	223	16	438	0.00183937	0.0185633	0.921115	0.991162	0.0183052	0.0197645	0.354924	0.997555	tricyclic_antidepressant	305	203	2	303	0	0	0	0	0	0	0	0	tricyclic_antidepressant	1124	904	10	1114	-0.00280439	0.0175436	0.873026	0.954065	-0.00972144	0.0184927	0.599212	0.88932	tricyclic_antidepressant	2901.95	3249.09	0.0127505	-0.000613553	-0.0481201	0.961621	0.984171	NS	NS	NS
k__Bacteria.p__Firmicutes.c__Erysipelotrichia.o__Erysipelotrichales.f__Erysipelotrichaceae	454	419	16	438	-0.000335972	0.0203269	0.98682	0.991658	-0.0130617	0.0224714	0.5614	0.997555	tricyclic_antidepressant	305	291	2	303	0	0	0	0	0	0	0	0	tricyclic_antidepressant	1124	1069	10	1114	0.00390056	0.0286863	0.891867	0.959853	-0.0154987	0.0302938	0.609028	0.88932	tricyclic_antidepressant	2420.23	1215.21	0.0165852	0.00108017	0.0651283	0.948072	0.984171	NS	NS	NS
k__Bacteria.p__Bacteroidetes.c__Bacteroidia.o__Bacteroidales.f__Rikenellaceae.g__Alistipes.s__Alistipes_onderdonkii.t__GCF_000374505	454	238	16	438	0.0194902	0.0125459	0.121041	0.729805	0.0140244	0.0137693	0.309066	0.997555	tricyclic_antidepressant	305	187	2	303	0	0	0	0	0	0	0	0	tricyclic_antidepressant	1124	789	10	1114	0.0081415	0.00950443	0.391854	0.735815	0.00418921	0.0100781	0.677732	0.926695	tricyclic_antidepressant	6353.29	11070	0.00757591	0.0122797	1.62089	0.105041	0.528792	NS	NS	NS
k__Bacteria.p__Firmicutes.c__Clostridia.o__Clostridiales.f__Lachnospiraceae.g__Dorea	454	418	16	438	-0.0392282	0.0237358	0.0991111	0.646571	-0.0257158	0.0260268	0.323733	0.997555	tricyclic_antidepressant	305	304	2	303	0	0	0	0	0	0	0	0	tricyclic_antidepressant	1124	1122	10	1114	-0.0103458	0.0219505	0.637501	0.861901	-0.00955563	0.0229359	0.677037	0.926695	tricyclic_antidepressant	1774.97	2075.45	0.0161156	-0.0236601	-1.46815	0.142063	0.528792	NS	NS	NS
k__Bacteria.p__Bacteroidetes.c__Bacteroidia.o__Bacteroidales.f__Bacteroidaceae.g__Bacteroides.s__Bacteroides_ovatus	454	302	16	438	-0.005196	0.0125792	0.679773	0.958382	-0.0084357	0.0139533	0.545831	0.997555	tricyclic_antidepressant	305	213	2	303	0	0	0	0	0	0	0	0	tricyclic_antidepressant	1124	865	10	1114	0.00321347	0.0102905	0.754891	0.904359	0.00450294	0.0105175	0.668639	0.926695	tricyclic_antidepressant	6319.64	9443.35	0.00796491	-0.000158026	-0.0198402	0.984171	0.984171	NS	NS	NS
k__Bacteria.p__Bacteroidetes.c__Bacteroidia.o__Bacteroidales.f__Bacteroidaceae.g__Bacteroides.s__Bacteroides_ovatus.t__Bacteroides_ovatus_unclassified	454	301	16	438	-0.0039625	0.0120305	0.74204	0.958382	-0.00536661	0.0133684	0.688324	0.997555	tricyclic_antidepressant	305	213	2	303	0	0	0	0	0	0	0	0	tricyclic_antidepressant	1124	864	10	1114	0.0032752	0.0102912	0.750354	0.904359	0.00453536	0.010518	0.66641	0.926695	tricyclic_antidepressant	6909.3	9442.11	0.00782028	0.000216903	0.0277359	0.977873	0.984171	NS	NS	NS
k__Bacteria.p__Firmicutes.c__Bacilli.o__Lactobacillales.f__Lactobacillaceae.g__Lactobacillus	454	270	16	438	0.0267797	0.0123141	0.0302418	0.44994	0.0220843	0.0134447	0.10135	0.997555	tricyclic_antidepressant	305	158	2	303	0	0	0	0	0	0	0	0	tricyclic_antidepressant	1124	630	10	1114	0.0118781	0.0113894	0.297223	0.67231	0.00351518	0.0119119	0.767978	0.936367	tricyclic_antidepressant	6594.73	7709.04	0.00836132	0.0187485	2.24229	0.0249428	0.272871	NS	NS	NS
k__Bacteria.p__Firmicutes.c__Bacilli.o__Lactobacillales.f__Lactobacillaceae	454	274	16	438	0.0256579	0.0126552	0.0432877	0.464122	0.0215931	0.0138881	0.120889	0.997555	tricyclic_antidepressant	305	159	2	303	0	0	0	0	0	0	0	0	tricyclic_antidepressant	1124	637	10	1114	0.0119417	0.0113422	0.292641	0.67231	0.00300383	0.0118708	0.800285	0.936367	tricyclic_antidepressant	6243.94	7773.32	0.00844634	0.0180515	2.1372	0.0325817	0.272871	NS	NS	NS
k__Bacteria.p__Firmicutes.c__Bacilli	454	452	16	438	0.0379176	0.0454213	0.404295	0.952339	-0.0137179	0.0443565	0.757286	0.997555	tricyclic_antidepressant	305	301	2	303	0	0	0	0	0	0	0	0	tricyclic_antidepressant	1124	1115	10	1114	0.0245313	0.0330926	0.458672	0.745342	0.00826911	0.0339581	0.807658	0.936367	tricyclic_antidepressant	484.71	913.144	0.0267466	0.0291731	1.09072	0.275397	0.636262	NS	NS	NS
k__Bacteria.p__Firmicutes.c__Bacilli.o__Lactobacillales	454	451	16	438	0.0384469	0.0454157	0.397714	0.952339	-0.0136003	0.044402	0.759541	0.997555	tricyclic_antidepressant	305	301	2	303	0	0	0	0	0	0	0	0	tricyclic_antidepressant	1124	1115	10	1114	0.0246748	0.0330683	0.45572	0.745342	0.00833187	0.0339332	0.806087	0.936367	tricyclic_antidepressant	484.828	914.482	0.0267327	0.0294465	1.10151	0.270673	0.636262	NS	NS	NS
k__Bacteria.p__Firmicutes.c__Negativicutes.o__Selenomonadales.f__Veillonellaceae.g__Dialister.s__Dialister_invisus.t__GCF_000160055	454	232	16	438	-0.0101629	0.0286739	0.723188	0.958382	-0.0254695	0.0311724	0.41439	0.997555	tricyclic_antidepressant	305	153	2	303	0	0	0	0	0	0	0	0	tricyclic_antidepressant	1124	447	10	1114	-0.0294044	0.0391558	0.452836	0.745342	-0.0128806	0.0415643	0.756701	0.936367	tricyclic_antidepressant	1216.26	652.239	0.0231342	-0.0168796	-0.729637	0.465612	0.864637	NS	NS	NS
k__Bacteria.p__Bacteroidetes.c__Bacteroidia.o__Bacteroidales.f__Rikenellaceae.g__Alistipes	454	362	16	438	0.00184418	0.0223207	0.93419	0.991162	0.00654126	0.0244564	0.78925	0.997555	tricyclic_antidepressant	305	269	2	303	0	0	0	0	0	0	0	0	tricyclic_antidepressant	1124	1073	10	1114	0.0151222	0.020075	0.451437	0.745342	0.00514753	0.0210762	0.807096	0.936367	tricyclic_antidepressant	2007.18	2481.36	0.0149261	0.00918456	0.615334	0.538334	0.864637	NS	NS	NS
k__Bacteria.p__Firmicutes.c__Bacilli.o__Lactobacillales.f__Streptococcaceae.g__Streptococcus.s__Streptococcus_thermophilus.t__Streptococcus_thermophilus_unclassified	454	291	16	438	0.0103143	0.0190901	0.589276	0.958382	0.0211643	0.0210382	0.315047	0.997555	tricyclic_antidepressant	305	168	2	303	0	0	0	0	0	0	0	0	tricyclic_antidepressant	1124	868	10	1114	0.0160285	0.0278845	0.565531	0.818098	0.00922307	0.0294642	0.754322	0.936367	tricyclic_antidepressant	2744	1286.1	0.0157522	0.0121378	0.770545	0.440977	0.864637	NS	NS	NS
k__Bacteria.p__Actinobacteria.c__Actinobacteria.o__Coriobacteriales.f__Coriobacteriaceae.g__Eggerthella	454	340	16	438	-0.0170453	0.0130103	0.190841	0.891732	-0.0289446	0.0139463	0.038596	0.997555	tricyclic_antidepressant	305	231	2	303	0	0	0	0	0	0	0	0	tricyclic_antidepressant	1124	733	10	1114	-0.00424613	0.00795558	0.593638	0.843066	-0.00192302	0.00833472	0.817574	0.936367	tricyclic_antidepressant	5907.82	15800	0.00678723	-0.00772945	-1.13882	0.254777	0.636262	NS	NS	NS
k__Bacteria.p__Firmicutes.c__Bacilli.o__Lactobacillales.f__Lactobacillaceae.g__Lactobacillus.s__Lactobacillus_delbrueckii.t__Lactobacillus_delbrueckii_unclassified	454	76	16	438	0.0099594	0.0124766	0.425158	0.952339	0.0149006	0.0133162	0.263824	0.997555	tricyclic_antidepressant	305	31	2	303	0	0	0	0	0	0	0	0	tricyclic_antidepressant	1124	279	10	1114	0.00404547	0.00904568	0.654798	0.871346	-0.00252653	0.00957181	0.791865	0.936367	tricyclic_antidepressant	6424.08	12221.3	0.00732343	0.00608305	0.830629	0.406183	0.837098	NS	NS	NS
k__Bacteria.p__Firmicutes.c__Clostridia.o__Clostridiales.f__Clostridiaceae.g__Clostridium.s__Clostridium_leptum.t__GCF_000154345	454	255	16	438	0.0175888	0.00500517	0.000488331	0.0333693	0.0205443	0.00536552	0.000150118	0.0201158	tricyclic_antidepressant	305	252	2	303	0	0	0	0	0	0	0	0	tricyclic_antidepressant	1124	918	10	1114	0.00242106	0.00563281	0.667415	0.874366	0.0021094	0.00593403	0.722305	0.936367	tricyclic_antidepressant	39917.5	31517.4	0.00374149	0.0108967	2.9124	0.00358661	0.213633	NS	NS	NS
k__Bacteria.p__Firmicutes.c__Clostridia.o__Clostridiales.f__Lachnospiraceae.g__Lachnospiraceae_noname.s__Lachnospiraceae_bacterium_7_1_58FAA.t__GCF_000242155	454	302	16	438	0.000832808	0.00343731	0.808674	0.979721	0.00295189	0.00371005	0.426715	0.997555	tricyclic_antidepressant	305	186	2	303	0	0	0	0	0	0	0	0	tricyclic_antidepressant	1124	826	10	1114	0.00146151	0.00339277	0.666718	0.874366	0.0010055	0.00360409	0.780309	0.936367	tricyclic_antidepressant	84637.3	86874.5	0.00241464	0.00115126	0.476783	0.633517	0.894648	NS	NS	NS
k__Bacteria.p__Proteobacteria.c__Deltaproteobacteria.o__Desulfovibrionales.f__Desulfovibrionaceae.g__Bilophila.s__Bilophila_unclassified	454	184	16	438	-0.00338069	0.00485873	0.486929	0.958382	-0.00206665	0.00534141	0.699032	0.997555	tricyclic_antidepressant	305	177	2	303	0	0	0	0	0	0	0	0	tricyclic_antidepressant	1124	618	10	1114	0.00181185	0.00491267	0.712338	0.898106	0.00171558	0.00519653	0.74136	0.936367	tricyclic_antidepressant	42359.9	41434.8	0.00345455	-0.00081308	-0.235365	0.813926	0.943331	NS	NS	NS
k__Bacteria.p__Firmicutes.c__Clostridia.o__Clostridiales.f__Ruminococcaceae.g__Ruminococcus.s__Ruminococcus_sp_5_1_39BFAA.t__GCF_000159975	454	293	16	438	0.00536059	0.0366976	0.88393	0.990753	0.0020065	0.0400401	0.960058	0.997555	tricyclic_antidepressant	305	265	2	303	0	0	0	0	0	0	0	0	tricyclic_antidepressant	1124	1022	10	1114	-0.012688	0.0361458	0.725638	0.898106	-0.00960919	0.0381424	0.801144	0.936367	tricyclic_antidepressant	742.549	765.394	0.0257518	-0.0038004	-0.147578	0.882676	0.971749	NS	NS	NS
k__Bacteria.p__Proteobacteria.c__Deltaproteobacteria.o__Desulfovibrionales.f__Desulfovibrionaceae.g__Bilophila	454	184	16	438	-0.00320945	0.00495123	0.517192	0.958382	-0.00188744	0.00543954	0.728789	0.997555	tricyclic_antidepressant	305	177	2	303	0	0	0	0	0	0	0	0	tricyclic_antidepressant	1124	620	10	1114	0.00163253	0.00513362	0.750539	0.904359	0.00162126	0.00543774	0.765647	0.936367	tricyclic_antidepressant	40791.9	37944.9	0.00356378	-0.000875999	-0.245806	0.805833	0.943331	NS	NS	NS
k__Bacteria.p__Proteobacteria	454	434	16	438	0.0243081	0.0200187	0.225314	0.949703	0.0306465	0.0214624	0.154125	0.997555	tricyclic_antidepressant	305	275	2	303	0	0	0	0	0	0	0	0	tricyclic_antidepressant	1124	1040	10	1114	-0.0027293	0.0102977	0.79103	0.904936	-0.00349756	0.0108614	0.747506	0.936367	tricyclic_antidepressant	2495.34	9430.14	0.00915719	0.00292813	0.319763	0.749148	0.917528	NS	NS	NS
k__Bacteria.p__Bacteroidetes.c__Bacteroidia.o__Bacteroidales.f__Prevotellaceae.g__Prevotella	454	103	16	438	0.0205111	0.0259339	0.429431	0.952339	0.0163817	0.0283514	0.563722	0.997555	tricyclic_antidepressant	305	86	2	303	0	0	0	0	0	0	0	0	tricyclic_antidepressant	1124	488	10	1114	-0.00284413	0.0180796	0.87503	0.954065	-0.00764195	0.0193568	0.693079	0.936367	tricyclic_antidepressant	1486.84	3059.29	0.0148313	0.00479434	0.323259	0.746499	0.917528	NS	NS	NS
k__Bacteria.p__Firmicutes.c__Clostridia.o__Clostridiales.f__Ruminococcaceae.g__Ruminococcus.s__Ruminococcus_lactaris.t__Ruminococcus_lactaris_unclassified	454	169	16	438	0.0100973	0.0162887	0.535653	0.958382	0.0219565	0.0179763	0.222667	0.997555	tricyclic_antidepressant	305	142	2	303	0	0	0	0	0	0	0	0	tricyclic_antidepressant	1124	668	10	1114	-0.00335165	0.0207008	0.871407	0.954065	-0.00646257	0.0217728	0.766662	0.936367	tricyclic_antidepressant	3769.01	2333.59	0.012801	0.00495452	0.387043	0.698725	0.909021	NS	NS	NS
k__Bacteria.p__Firmicutes.c__Clostridia.o__Clostridiales.f__Eubacteriaceae.g__Eubacterium.s__Eubacterium_rectale.t__Eubacterium_rectale_unclassified	454	343	16	438	-0.126173	0.0499354	0.0118646	0.221113	-0.0970692	0.0549646	0.0781593	0.997555	tricyclic_antidepressant	305	285	2	303	0	0	0	0	0	0	0	0	tricyclic_antidepressant	1124	1093	10	1114	-0.00390853	0.0539816	0.942293	0.965477	-0.0177593	0.0573905	0.757042	0.936367	tricyclic_antidepressant	401.035	343.17	0.0366567	-0.0697939	-1.90399	0.056912	0.448601	NS	NS	NS
k__Bacteria.p__Firmicutes.c__Clostridia.o__Clostridiales.f__Eubacteriaceae.g__Eubacterium.s__Eubacterium_ventriosum.t__GCF_000153885	454	188	16	438	-0.00867263	0.00996385	0.384554	0.952339	-3.36035e-05	0.010959	0.997555	0.997555	tricyclic_antidepressant	305	200	2	303	0	0	0	0	0	0	0	0	tricyclic_antidepressant	1124	844	10	1114	0.000576616	0.0117158	0.960755	0.978118	0.00296369	0.0123763	0.810791	0.936367	tricyclic_antidepressant	10072.7	7285.41	0.00759012	-0.00479061	-0.631163	0.527934	0.864637	NS	NS	NS
k__Bacteria.p__Firmicutes.c__Erysipelotrichia.o__Erysipelotrichales.f__Erysipelotrichaceae.g__Erysipelotrichaceae_noname	454	383	16	438	0.0110345	0.0168975	0.51409	0.958382	0.00171431	0.0183162	0.925479	0.997555	tricyclic_antidepressant	305	268	2	303	0	0	0	0	0	0	0	0	tricyclic_antidepressant	1124	931	10	1114	0.0108424	0.0269073	0.68706	0.889657	-0.00582111	0.0283829	0.837539	0.951104	tricyclic_antidepressant	3502.32	1381.21	0.0143098	0.0109802	0.767318	0.442892	0.864637	NS	NS	NS
k__Bacteria.p__Actinobacteria.c__Actinobacteria.o__Coriobacteriales.f__Coriobacteriaceae.g__Adlercreutzia.s__Adlercreutzia_equolifaciens.t__GCF_000478885	454	210	16	438	-0.0020788	0.00557817	0.709578	0.958382	0.00141418	0.00609084	0.816518	0.997555	tricyclic_antidepressant	305	218	2	303	0	0	0	0	0	0	0	0	tricyclic_antidepressant	1124	889	10	1114	-0.00400064	0.00823929	0.627377	0.861901	-0.00154495	0.00867163	0.85863	0.951736	tricyclic_antidepressant	32137.9	14730.6	0.00461912	-0.00268283	-0.580809	0.561369	0.864637	NS	NS	NS
k__Bacteria.p__Firmicutes.c__Negativicutes.o__Selenomonadales.f__Veillonellaceae	454	376	16	438	0.00272493	0.0329143	0.934057	0.991162	0.00222216	0.0364081	0.951362	0.997555	tricyclic_antidepressant	305	244	2	303	0	0	0	0	0	0	0	0	tricyclic_antidepressant	1124	856	10	1114	-0.00563509	0.0381533	0.882609	0.95616	0.007175	0.0404964	0.859403	0.951736	tricyclic_antidepressant	923.062	686.967	0.024922	-0.000842122	-0.0337903	0.973044	0.984171	NS	NS	NS
k__Bacteria.p__Proteobacteria.c__Deltaproteobacteria.o__Desulfovibrionales.f__Desulfovibrionaceae	454	196	16	438	-0.00316724	0.00524557	0.546296	0.958382	-0.00179856	0.00576877	0.755377	0.997555	tricyclic_antidepressant	305	197	2	303	0	0	0	0	0	0	0	0	tricyclic_antidepressant	1124	711	10	1114	0.000574493	0.00556949	0.917863	0.959853	0.00105258	0.00591623	0.858825	0.951736	tricyclic_antidepressant	36342.5	32238.1	0.00381856	-0.00140834	-0.368816	0.712265	0.91611	NS	NS	NS
k__Bacteria.p__Firmicutes.c__Negativicutes.o__Selenomonadales.f__Veillonellaceae.g__Dialister	454	242	16	438	-0.0123119	0.0285841	0.666879	0.958382	-0.027538	0.0310312	0.375385	0.997555	tricyclic_antidepressant	305	160	2	303	0	0	0	0	0	0	0	0	tricyclic_antidepressant	1124	478	10	1114	-0.0243732	0.0392474	0.534717	0.799709	-0.00615086	0.0417009	0.882765	0.953956	tricyclic_antidepressant	1223.92	649.2	0.0231056	-0.0164922	-0.713776	0.475366	0.864637	NS	NS	NS
k__Bacteria.p__Actinobacteria.c__Actinobacteria.o__Coriobacteriales.f__Coriobacteriaceae.g__Eggerthella.s__Eggerthella_lenta.t__GCF_000024265	454	212	16	438	0.000247537	0.00423103	0.953374	0.991162	-0.0017725	0.00463534	0.702385	0.997555	tricyclic_antidepressant	305	162	2	303	0	0	0	0	0	0	0	0	tricyclic_antidepressant	1124	464	10	1114	-0.00118535	0.00234381	0.613146	0.856378	-0.000367481	0.00247189	0.881848	0.953956	tricyclic_antidepressant	55860.9	182035	0.00205025	-0.000848889	-0.414042	0.678843	0.900959	NS	NS	NS
k__Bacteria.p__Actinobacteria.c__Actinobacteria.o__Coriobacteriales.f__Coriobacteriaceae.g__Eggerthella.s__Eggerthella_unclassified	454	329	16	438	-0.0161615	0.0120851	0.181822	0.887463	-0.0263583	0.0129397	0.042319	0.997555	tricyclic_antidepressant	305	216	2	303	0	0	0	0	0	0	0	0	tricyclic_antidepressant	1124	663	10	1114	-0.00255793	0.00722885	0.72352	0.898106	-0.00112776	0.00759729	0.882022	0.953956	tricyclic_antidepressant	6847.02	19136.4	0.00620371	-0.00614266	-0.99016	0.322096	0.707555	NS	NS	NS
k__Bacteria.p__Actinobacteria.c__Actinobacteria.o__Actinomycetales.f__Actinomycetaceae	454	226	16	438	0.0043827	0.0026782	0.102503	0.646571	0.00153403	0.0028676	0.592999	0.997555	tricyclic_antidepressant	305	157	2	303	0	0	0	0	0	0	0	0	tricyclic_antidepressant	1124	613	10	1114	0.00170779	0.00327467	0.602114	0.847977	-0.000357693	0.00341398	0.916576	0.95954	tricyclic_antidepressant	139416	93253.3	0.00207315	0.0033106	1.5969	0.110288	0.528792	NS	NS	NS
k__Bacteria.p__Firmicutes.c__Clostridia.o__Clostridiales.f__Lachnospiraceae.g__Lachnospiraceae_noname.s__Lachnospiraceae_bacterium_1_4_56FAA.t__GCF_000218385	454	158	16	438	0.00315765	0.00404111	0.435025	0.952339	0.00303416	0.00439989	0.490875	0.997555	tricyclic_antidepressant	305	105	2	303	0	0	0	0	0	0	0	0	tricyclic_antidepressant	1124	234	10	1114	0.00185659	0.00464751	0.689616	0.889657	0.000595847	0.00494129	0.904042	0.95954	tricyclic_antidepressant	61234.8	46297.6	0.00304951	0.00259748	0.851771	0.394341	0.837098	NS	NS	NS
k__Bacteria.p__Firmicutes.c__Clostridia.o__Clostridiales.f__Lachnospiraceae.g__Dorea.s__Dorea_longicatena.t__GCF_000154065	454	325	16	438	-0.0469761	0.0233967	0.0452802	0.464122	-0.0391038	0.0254882	0.125782	0.997555	tricyclic_antidepressant	305	285	2	303	0	0	0	0	0	0	0	0	tricyclic_antidepressant	1124	1074	10	1114	-0.002364	0.023561	0.920096	0.959853	-0.00297684	0.0245633	0.903563	0.95954	tricyclic_antidepressant	1826.8	1801.41	0.0166018	-0.0248262	-1.49539	0.134812	0.528792	NS	NS	NS
k__Bacteria.p__Firmicutes.c__Clostridia.o__Clostridiales.f__Lachnospiraceae.g__Lachnospiraceae_noname	454	443	16	438	0.0224868	0.0248343	0.365726	0.952339	0.0365427	0.0271395	0.178942	0.997555	tricyclic_antidepressant	305	305	2	303	0	0	0	0	0	0	0	0	tricyclic_antidepressant	1124	1121	10	1114	0.00152955	0.0138044	0.911794	0.959853	-0.00159113	0.0144685	0.912452	0.95954	tricyclic_antidepressant	1621.43	5247.63	0.0120657	0.00647647	0.536768	0.591428	0.890464	NS	NS	NS
k__Bacteria.p__Firmicutes.c__Erysipelotrichia.o__Erysipelotrichales.f__Erysipelotrichaceae.g__Holdemania	454	182	16	438	-0.000320496	0.00225949	0.887269	0.990753	-0.000859271	0.00249565	0.730799	0.997555	tricyclic_antidepressant	305	151	2	303	0	0	0	0	0	0	0	0	tricyclic_antidepressant	1124	529	10	1114	0.000690376	0.00226873	0.760956	0.904359	0.000210946	0.00239721	0.929896	0.965939	tricyclic_antidepressant	195875	194282	0.00160096	0.000182877	0.11423	0.909056	0.98033	NS	NS	NS
k__Bacteria.p__Firmicutes.c__Clostridia.o__Clostridiales.f__Lachnospiraceae.g__Lachnospiraceae_noname.s__Lachnospiraceae_bacterium_5_1_63FAA.t__GCF_000185525	454	368	16	438	-0.00335231	0.0086227	0.697634	0.958382	0.00174943	0.00956802	0.855018	0.997555	tricyclic_antidepressant	305	290	2	303	0	0	0	0	0	0	0	0	tricyclic_antidepressant	1124	1084	10	1114	0.000588258	0.00817169	0.942625	0.965477	-0.000468813	0.00871198	0.957095	0.979013	tricyclic_antidepressant	13449.7	14975.3	0.00593129	-0.00127628	-0.215177	0.829629	0.950174	NS	NS	NS
k__Bacteria.p__Firmicutes.c__Clostridia.o__Clostridiales.f__Lachnospiraceae.g__Coprococcus.s__Coprococcus_catus.t__GCF_000210555	454	264	16	438	-0.00343492	0.0111394	0.757956	0.959142	0.00101387	0.0121842	0.933725	0.997555	tricyclic_antidepressant	305	259	2	303	0	0	0	0	0	0	0	0	tricyclic_antidepressant	1124	1020	10	1114	-0.00027157	0.01165	0.981407	0.987145	0.000673607	0.0122307	0.956089	0.979013	tricyclic_antidepressant	8058.95	7367.99	0.00805119	-0.00192409	-0.238982	0.81112	0.943331	NS	NS	NS
k__Bacteria.p__Actinobacteria.c__Actinobacteria.o__Actinomycetales.f__Actinomycetaceae.g__Actinomyces	454	222	16	438	0.00440068	0.00266133	0.0989648	0.646571	0.00162121	0.00285183	0.570046	0.997555	tricyclic_antidepressant	305	156	2	303	0	0	0	0	0	0	0	0	tricyclic_antidepressant	1124	604	10	1114	0.00186732	0.00326237	0.56718	0.818098	-0.000114139	0.00339519	0.973188	0.980506	tricyclic_antidepressant	141190	93957.9	0.00206219	0.00338842	1.64312	0.100359	0.528792	NS	NS	NS
k__Bacteria.p__Firmicutes.c__Bacilli.o__Lactobacillales.f__Streptococcaceae.g__Streptococcus.s__Streptococcus_parasanguinis.t__Streptococcus_parasanguinis_unclassified	454	393	16	438	0.0382058	0.0139649	0.00648255	0.147658	0.0271995	0.0136998	0.047812	0.997555	tricyclic_antidepressant	305	245	2	303	0	0	0	0	0	0	0	0	tricyclic_antidepressant	1124	934	10	1114	0.00327222	0.00868198	0.706323	0.897509	0.000323428	0.00899043	0.971309	0.980506	tricyclic_antidepressant	5127.74	13266.7	0.00737321	0.0130105	1.76456	0.0776369	0.495398	NS	NS	NS
k__Bacteria.p__Bacteroidetes.c__Bacteroidia.o__Bacteroidales.f__Bacteroidaceae.g__Bacteroides.s__Bacteroides_thetaiotaomicron.t__Bacteroides_thetaiotaomicron_unclassified	454	246	16	438	0.000858857	0.00999212	0.931544	0.991162	0.00215052	0.0111328	0.846927	0.997555	tricyclic_antidepressant	305	206	2	303	0	0	0	0	0	0	0	0	tricyclic_antidepressant	1124	766	10	1114	0.00155998	0.00699795	0.823639	0.924852	0.000166633	0.00742995	0.982111	0.982111	tricyclic_antidepressant	10015.8	20420.1	0.00573201	0.00132926	0.231901	0.816615	0.943331	NS	NS	NS
Pathways
Pathways	N.IBD	non-zeros.IBD	Users.IBD	Non-users.IBD	Coef.IBD_univariate	SE.IBD_univariate	Pval.IBD_univariate	Qval.IBD_univariate	coeff.correcting.all.IBD_multivariate	SE.correcting_all.IBD_multivariate	pval.correcting.all.IBD_multivariate	qval.correcting.all.IBD_multivariate	drug.IBD	N.MIBS	non-zeros.MIBS	Users.MIBS	Non-users.MIBS	Coef.MIBS_univariate	SE.MIBS_univariate	Pval.MIBS_univariate	Qval.MIBS_univariate	coeff.correcting.all.MIBS_multivariate	SE.correcting_all.MIBS_multivariate	pval.correcting.all.MIBS_multivariate	qval.correcting.all.MIBS_multivariate	drug.MIBS	N.LLD	non-zeros.LLD	Users.LLD	Non-users.LLD	Coef.LLD_univariate	SE.LLD_univariate	Pval.LLD_univariate	Qval.LLD_univariate	coeff.correcting.all.LLD_multivariate	SE.correcting_all.LLD_multivariate	pval.correcting.all.LLD_multivariate	qval.correcting.all.LLD_multivariate	drug.LLD	inverse_var.ibd_univariate	inverse_var.lld_univariate	se_univariate	beta_univariate	Z_univariate	P_univariate	FDR_univariate	Het.Q_univariate	Het.I2_univariate	Het.Pval_univariate
PWY66.422	454	454	16	438	-0.171748	0.0570213	0.00274805	0.110799	-0.196482	0.0606486	0.00129931	0.344318	tricyclic_antidepressant	305	305	2	303	0	0	0	0	0	0	0	0	tricyclic_antidepressant	1124	1124	10	1114	0.00528176	0.0591906	0.928913	0.998255	0.00730241	0.0625097	0.907024	0.958625	tricyclic_antidepressant	307.558	285.426	0.0410656	-0.0865369	-2.10728	0.0350932	0.532029	NS	NS	NS
PWY.6387	454	454	16	438	-0.0996929	0.033494	0.00307999	0.110799	-0.103179	0.0360106	0.00439208	0.357714	tricyclic_antidepressant	305	305	2	303	0	0	0	0	0	0	0	0	tricyclic_antidepressant	1124	1124	10	1114	0.00602745	0.0325272	0.853024	0.975399	0.00397146	0.0339838	0.90699	0.958625	tricyclic_antidepressant	891.388	945.161	0.0233345	-0.045285	-1.94069	0.0522962	0.532029	NS	NS	NS
PWY.6386	454	454	16	438	-0.0945448	0.0337425	0.00530786	0.110799	-0.101231	0.0361823	0.00539945	0.357714	tricyclic_antidepressant	305	305	2	303	0	0	0	0	0	0	0	0	tricyclic_antidepressant	1124	1124	10	1114	0.00501372	0.0336297	0.881513	0.990133	0.00406058	0.035122	0.907981	0.958625	tricyclic_antidepressant	878.304	884.206	0.0238196	-0.0445989	-1.87236	0.0611566	0.532029	NS	NS	NS
PWY.6285	454	153	16	438	2.2228	0.688049	0.00132851	0.110799	1.904	0.745259	0.0109964	0.416292	tricyclic_antidepressant	305	90	2	303	0	0	0	0	0	0	0	0	tricyclic_antidepressant	1124	307	10	1114	0.567368	0.782128	0.468349	0.869381	0.57648	0.817057	0.480617	0.793003	tricyclic_antidepressant	2.11233	1.63472	0.516601	1.50058	2.90472	0.00367577	0.324693	NS	NS	NS
PWY.6317	454	454	16	438	-0.1668	0.0586952	0.00469785	0.110799	-0.166894	0.0630356	0.0084334	0.416292	tricyclic_antidepressant	305	305	2	303	0	0	0	0	0	0	0	0	tricyclic_antidepressant	1124	1124	10	1114	-0.0190905	0.0597568	0.74943	0.934807	-0.018085	0.0628788	0.773696	0.921043	tricyclic_antidepressant	290.265	280.043	0.0418741	-0.094269	-2.25125	0.0243697	0.532029	NS	NS	NS
PWY.7254	454	246	16	438	1.83458	0.627868	0.0036588	0.110799	1.40608	0.683778	0.0404034	0.505929	tricyclic_antidepressant	305	137	2	303	0	0	0	0	0	0	0	0	tricyclic_antidepressant	1124	528	10	1114	-0.853507	0.72862	0.241688	0.743725	-0.824028	0.761907	0.279702	0.768442	tricyclic_antidepressant	2.53667	1.88364	0.475635	0.689098	1.44879	0.147395	0.604904	NS	NS	NS
PWY.1042	454	454	16	438	-0.185869	0.0693768	0.00766348	0.131489	-0.13275	0.0737289	0.0725499	0.529796	tricyclic_antidepressant	305	305	2	303	0	0	0	0	0	0	0	0	tricyclic_antidepressant	1124	1124	10	1114	-0.0449349	0.0621318	0.469698	0.869381	-0.0332473	0.0644863	0.60626	0.830085	tricyclic_antidepressant	207.764	259.043	0.046284	-0.107661	-2.3261	0.0200135	0.530357	NS	NS	NS
PWY.7219	454	454	16	438	-0.0963617	0.0362286	0.00810761	0.132154	-0.109842	0.0391472	0.00526756	0.357714	tricyclic_antidepressant	305	305	2	303	0	0	0	0	0	0	0	0	tricyclic_antidepressant	1124	1124	10	1114	-0.00349115	0.031626	0.912121	0.998255	-0.00322051	0.0326793	0.921515	0.965223	tricyclic_antidepressant	761.897	999.798	0.0238251	-0.0436558	-1.83235	0.0669	0.532029	NS	NS	NS
PANTOSYN.PWY	454	454	16	438	-0.216849	0.0832518	0.00950936	0.140911	-0.176168	0.0903504	0.0519058	0.505929	tricyclic_antidepressant	305	305	2	303	0	0	0	0	0	0	0	0	tricyclic_antidepressant	1124	1124	10	1114	0.131093	0.067342	0.0518249	0.668788	0.130151	0.0711585	0.0676717	0.676479	tricyclic_antidepressant	144.282	220.51	0.0523573	-0.00652493	-0.124623	0.900822	0.956513	NS	NS	NS
PWY.7111	454	454	16	438	-0.0963877	0.0368857	0.00929029	0.140911	-0.0676043	0.0406227	0.0968905	0.546297	tricyclic_antidepressant	305	305	2	303	0	0	0	0	0	0	0	0	tricyclic_antidepressant	1124	1124	10	1114	0.0406209	0.0336628	0.227805	0.743725	0.0474873	0.0354567	0.180757	0.739624	tricyclic_antidepressant	734.994	882.47	0.0248647	-0.0216374	-0.870205	0.384188	0.758674	NS	NS	NS
DTDPRHAMSYN.PWY	454	454	16	438	-0.200177	0.0777668	0.0103904	0.146852	-0.103742	0.0828968	0.211533	0.696145	tricyclic_antidepressant	305	305	2	303	0	0	0	0	0	0	0	0	tricyclic_antidepressant	1124	1124	10	1114	0.03291	0.0637377	0.605724	0.873144	0.0307809	0.0669306	0.645687	0.851278	tricyclic_antidepressant	165.353	246.154	0.049296	-0.0607497	-1.23235	0.21782	0.661727	NS	NS	NS
PEPTIDOGLYCANSYN.PWY	454	454	16	438	-0.0835815	0.0336881	0.0134779	0.15151	-0.094005	0.0363521	0.0100698	0.416292	tricyclic_antidepressant	305	305	2	303	0	0	0	0	0	0	0	0	tricyclic_antidepressant	1124	1124	10	1114	-0.0357783	0.0306961	0.244042	0.743725	-0.0412132	0.0320153	0.198271	0.740026	tricyclic_antidepressant	881.144	1061.29	0.0226896	-0.0574632	-2.53258	0.0113227	0.428646	NS	NS	NS
VALSYN.PWY	454	454	16	438	-0.0999304	0.039436	0.0116345	0.15151	-0.0829569	0.0434155	0.0567773	0.505929	tricyclic_antidepressant	305	305	2	303	0	0	0	0	0	0	0	0	tricyclic_antidepressant	1124	1124	10	1114	0.0402939	0.0337793	0.233181	0.743725	0.0475541	0.0355909	0.181792	0.739624	tricyclic_antidepressant	643.006	876.392	0.0256545	-0.0190487	-0.742509	0.457779	0.791648	NS	NS	NS
PWY0.1061	454	443	16	438	0.782775	0.311999	0.0124802	0.15151	0.429617	0.325069	0.187078	0.696145	tricyclic_antidepressant	305	302	2	303	0	0	0	0	0	0	0	0	tricyclic_antidepressant	1124	1110	10	1114	-0.0690106	0.290624	0.812347	0.950763	-0.0797064	0.294895	0.786992	0.921043	tricyclic_antidepressant	10.2729	11.8396	0.212658	0.326708	1.53631	0.124463	0.589363	NS	NS	NS
PWY.4702	454	286	16	438	1.5246	0.620988	0.0144715	0.157257	1.42437	0.67303	0.0349363	0.505929	tricyclic_antidepressant	305	216	2	303	0	0	0	0	0	0	0	0	tricyclic_antidepressant	1124	834	10	1114	-0.321527	0.793089	0.685253	0.910312	-0.182708	0.840958	0.828046	0.92432	tricyclic_antidepressant	2.59319	1.58985	0.488938	0.822941	1.68312	0.0923522	0.532029	NS	NS	NS
HEMESYN2.PWY	454	439	16	438	0.922604	0.381987	0.0161319	0.160271	0.908528	0.413699	0.0286619	0.505929	tricyclic_antidepressant	305	284	2	303	0	0	0	0	0	0	0	0	tricyclic_antidepressant	1124	1057	10	1114	0.55978	0.486574	0.250204	0.743725	0.514565	0.515424	0.318343	0.768442	tricyclic_antidepressant	6.85334	4.22378	0.30046	0.784257	2.61019	0.00904925	0.400155	NS	NS	NS
PWY.5918	454	313	16	438	1.58705	0.671779	0.0185904	0.160271	1.628	0.735423	0.0274174	0.505929	tricyclic_antidepressant	305	182	2	303	0	0	0	0	0	0	0	0	tricyclic_antidepressant	1124	745	10	1114	0.686793	0.788871	0.384158	0.861722	0.791087	0.833914	0.343015	0.768442	tricyclic_antidepressant	2.21588	1.6069	0.511458	1.20863	2.36311	0.0181225	0.530357	NS	NS	NS
PWY.6163	454	454	16	438	-0.0959489	0.0410164	0.0197821	0.161997	-0.095479	0.0455627	0.0367748	0.505929	tricyclic_antidepressant	305	305	2	303	0	0	0	0	0	0	0	0	tricyclic_antidepressant	1124	1124	10	1114	0.00921101	0.0383197	0.810086	0.950763	0.0128864	0.0402192	0.748725	0.921043	tricyclic_antidepressant	594.409	681.014	0.028001	-0.0397986	-1.42133	0.155221	0.604904	NS	NS	NS
PWY0.1586	454	454	16	438	0.403334	0.175282	0.0218581	0.173798	0.459179	0.189121	0.0156286	0.505929	tricyclic_antidepressant	305	305	2	303	0	0	0	0	0	0	0	0	tricyclic_antidepressant	1124	1123	10	1114	0.0359006	0.207842	0.862895	0.978429	0.0513166	0.221263	0.81664	0.921043	tricyclic_antidepressant	32.5482	23.1491	0.133993	0.25062	1.87039	0.0614295	0.532029	NS	NS	NS
PWY4FS.7	454	433	16	438	1.057	0.465676	0.0237039	0.175008	1.06581	0.514217	0.0388465	0.505929	tricyclic_antidepressant	305	268	2	303	0	0	0	0	0	0	0	0	tricyclic_antidepressant	1124	1013	10	1114	-0.0980052	0.672604	0.884177	0.990133	-0.482693	0.71019	0.496861	0.793003	tricyclic_antidepressant	4.6114	2.21045	0.382868	0.682749	1.78325	0.0745457	0.532029	NS	NS	NS
PWY4FS.8	454	433	16	438	1.05353	0.465654	0.0241576	0.175008	1.06203	0.514195	0.039532	0.505929	tricyclic_antidepressant	305	268	2	303	0	0	0	0	0	0	0	0	tricyclic_antidepressant	1124	1013	10	1114	-0.0980044	0.672604	0.884177	0.990133	-0.482692	0.71019	0.496862	0.793003	tricyclic_antidepressant	4.61182	2.21045	0.382856	0.680426	1.77724	0.0755292	0.532029	NS	NS	NS
PWY.5863	454	294	16	438	1.40251	0.614748	0.0230018	0.175008	1.12197	0.663167	0.0914627	0.540021	tricyclic_antidepressant	305	171	2	303	0	0	0	0	0	0	0	0	tricyclic_antidepressant	1124	652	10	1114	-1.04399	0.741149	0.159227	0.743725	-1.11711	0.779427	0.152077	0.739624	tricyclic_antidepressant	2.6461	1.82049	0.473164	0.405363	0.856706	0.391608	0.758674	NS	NS	NS
GLYCOCAT.PWY	454	309	16	438	1.55709	0.701727	0.0270028	0.187296	1.57047	0.757677	0.0388409	0.505929	tricyclic_antidepressant	305	176	2	303	0	0	0	0	0	0	0	0	tricyclic_antidepressant	1124	694	10	1114	-0.615169	0.826646	0.456927	0.869381	-0.649582	0.874448	0.457736	0.78258	tricyclic_antidepressant	2.03078	1.46339	0.534968	0.647327	1.21003	0.226268	0.661727	NS	NS	NS
PWY.5104	454	440	16	438	-0.568222	0.260443	0.0296748	0.201541	-0.222675	0.273703	0.416399	0.777083	tricyclic_antidepressant	305	305	2	303	0	0	0	0	0	0	0	0	tricyclic_antidepressant	1124	1123	10	1114	0.179026	0.214556	0.404235	0.861722	0.250044	0.224984	0.266651	0.768442	tricyclic_antidepressant	14.7426	21.7229	0.165599	-0.123079	-0.743234	0.45734	0.791648	NS	NS	NS
HEME.BIOSYNTHESIS.II	454	323	16	438	1.31325	0.608057	0.0313337	0.208465	1.321	0.667342	0.04845	0.505929	tricyclic_antidepressant	305	185	2	303	0	0	0	0	0	0	0	0	tricyclic_antidepressant	1124	747	10	1114	0.544492	0.679027	0.422798	0.869381	0.626247	0.716512	0.382301	0.768804	tricyclic_antidepressant	2.70465	2.16883	0.452981	0.971134	2.14387	0.0320432	0.532029	NS	NS	NS
COMPLETE.ARO.PWY	454	454	16	438	-0.0798833	0.0380449	0.0363416	0.211445	-0.0806263	0.0422809	0.0572749	0.505929	tricyclic_antidepressant	305	305	2	303	0	0	0	0	0	0	0	0	tricyclic_antidepressant	1124	1124	10	1114	0.00906898	0.0358398	0.800282	0.950763	0.0108314	0.03764	0.773585	0.921043	tricyclic_antidepressant	690.889	778.519	0.0260873	-0.0327548	-1.25558	0.209267	0.661727	NS	NS	NS
PWY.5837	454	305	16	438	1.32107	0.630654	0.0367661	0.211445	0.867432	0.671359	0.19709	0.696145	tricyclic_antidepressant	305	173	2	303	0	0	0	0	0	0	0	0	tricyclic_antidepressant	1124	656	10	1114	-1.10352	0.740957	0.136687	0.743725	-1.1667	0.778295	0.134154	0.739624	tricyclic_antidepressant	2.5143	1.82144	0.480251	0.302505	0.629889	0.528767	0.835236	NS	NS	NS
PWY.7315	454	221	16	438	1.37554	0.6457	0.0337023	0.211445	1.02506	0.710436	0.149849	0.696145	tricyclic_antidepressant	305	116	2	303	0	0	0	0	0	0	0	0	tricyclic_antidepressant	1124	453	10	1114	-0.73033	0.712175	0.305353	0.801344	-0.78462	0.747473	0.294093	0.768442	tricyclic_antidepressant	2.3985	1.97164	0.478358	0.425454	0.889406	0.373785	0.758674	NS	NS	NS
PWY.7357	454	454	16	438	-0.153024	0.073126	0.0369704	0.211445	-0.0625388	0.0809753	0.440394	0.78475	tricyclic_antidepressant	305	305	2	303	0	0	0	0	0	0	0	0	tricyclic_antidepressant	1124	1124	10	1114	-0.0459636	0.0653776	0.482173	0.869381	-0.0278501	0.0680881	0.682599	0.884064	tricyclic_antidepressant	187.006	233.96	0.0487389	-0.0935229	-1.91885	0.0550029	0.532029	NS	NS	NS
PWY.922	454	302	16	438	1.2862	0.617692	0.0378976	0.21301	0.719603	0.617146	0.244308	0.696145	tricyclic_antidepressant	305	183	2	303	0	0	0	0	0	0	0	0	tricyclic_antidepressant	1124	748	10	1114	-0.338719	0.686871	0.622015	0.884058	-0.38942	0.70651	0.58162	0.819836	tricyclic_antidepressant	2.62093	2.11958	0.45929	0.559667	1.21855	0.223016	0.661727	NS	NS	NS
PWY.5097	454	454	16	438	-0.0836752	0.0416132	0.044972	0.229076	-0.0965294	0.045179	0.0332541	0.505929	tricyclic_antidepressant	305	305	2	303	0	0	0	0	0	0	0	0	tricyclic_antidepressant	1124	1124	10	1114	0.00113693	0.0360432	0.974842	0.999927	-0.000255288	0.0378342	0.994618	0.994618	tricyclic_antidepressant	577.481	769.756	0.0272444	-0.035217	-1.29263	0.196139	0.649709	NS	NS	NS
PWY.5188	454	453	16	438	-0.179683	0.0891406	0.0444435	0.229076	-0.154112	0.0963319	0.110444	0.597298	tricyclic_antidepressant	305	305	2	303	0	0	0	0	0	0	0	0	tricyclic_antidepressant	1124	1124	10	1114	-0.0423708	0.0780325	0.587246	0.869638	0.0201394	0.0814804	0.804825	0.921043	tricyclic_antidepressant	125.849	164.229	0.0587142	-0.101943	-1.73626	0.0825184	0.532029	NS	NS	NS
ARO.PWY	454	454	16	438	-0.0791383	0.0396617	0.0466428	0.229716	-0.0806786	0.0441672	0.0685244	0.529796	tricyclic_antidepressant	305	305	2	303	0	0	0	0	0	0	0	0	tricyclic_antidepressant	1124	1124	10	1114	0.00126592	0.0357936	0.971793	0.999927	0.00371238	0.0374713	0.921099	0.965223	tricyclic_antidepressant	635.709	780.528	0.0265725	-0.0348253	-1.31058	0.190001	0.645516	NS	NS	NS
POLYISOPRENSYN.PWY	454	241	16	438	1.25997	0.635355	0.0479806	0.230024	0.976991	0.70267	0.165187	0.696145	tricyclic_antidepressant	305	130	2	303	0	0	0	0	0	0	0	0	tricyclic_antidepressant	1124	555	10	1114	-0.888514	0.779387	0.254523	0.743725	-1.09073	0.820134	0.183819	0.739624	tricyclic_antidepressant	2.47723	1.64624	0.492457	0.402217	0.816756	0.414068	0.768272	NS	NS	NS
PWY0.1241	454	246	16	438	1.15789	0.58749	0.0493641	0.233227	0.760076	0.633809	0.231158	0.696145	tricyclic_antidepressant	305	133	2	303	0	0	0	0	0	0	0	0	tricyclic_antidepressant	1124	496	10	1114	-0.738571	0.646432	0.253477	0.743725	-0.89572	0.675076	0.184842	0.739624	tricyclic_antidepressant	2.89734	2.39306	0.434766	0.300042	0.690122	0.490117	0.796816	NS	NS	NS
NONOXIPENT.PWY	454	454	16	438	-0.153548	0.0794898	0.0540542	0.241393	-0.114373	0.086393	0.186321	0.696145	tricyclic_antidepressant	305	305	2	303	0	0	0	0	0	0	0	0	tricyclic_antidepressant	1124	1124	10	1114	-0.0593779	0.0723426	0.411944	0.861722	-0.0636602	0.0757586	0.400926	0.773178	tricyclic_antidepressant	158.262	191.078	0.0535027	-0.10204	-1.90719	0.0564958	0.532029	NS	NS	NS
PWY.821	454	287	16	438	1.28803	0.665914	0.0537284	0.241393	0.985219	0.728827	0.177213	0.696145	tricyclic_antidepressant	305	207	2	303	0	0	0	0	0	0	0	0	tricyclic_antidepressant	1124	837	10	1114	-0.00038603	0.785872	0.999608	0.999927	0.161228	0.836029	0.847113	0.935354	tricyclic_antidepressant	2.25509	1.61918	0.508048	0.74956	1.47537	0.140112	0.604904	NS	NS	NS
PWY.1861	454	252	16	438	1.44259	0.753616	0.0562431	0.242966	1.76811	0.819527	0.0315679	0.505929	tricyclic_antidepressant	305	245	2	303	0	0	0	0	0	0	0	0	tricyclic_antidepressant	1124	982	10	1114	-1.47115	0.710857	0.0387243	0.660622	-1.3049	0.753734	0.0836937	0.721941	tricyclic_antidepressant	1.76076	1.97896	0.517107	-0.0992835	-0.191998	0.847744	0.949623	NS	NS	NS
PWY.724	454	454	16	438	-0.0706414	0.0376282	0.0611468	0.242966	-0.0877871	0.0411482	0.0335142	0.505929	tricyclic_antidepressant	305	305	2	303	0	0	0	0	0	0	0	0	tricyclic_antidepressant	1124	1124	10	1114	-0.052196	0.0281398	0.0638773	0.714944	-0.065303	0.0293501	0.0262914	0.497659	tricyclic_antidepressant	706.272	1262.87	0.0225352	-0.0588118	-2.60978	0.00906012	0.400155	NS	NS	NS
PWY.5345	454	385	16	438	1.14934	0.609214	0.0598766	0.242966	1.41726	0.666385	0.0340533	0.505929	tricyclic_antidepressant	305	253	2	303	0	0	0	0	0	0	0	0	tricyclic_antidepressant	1124	1002	10	1114	0.747817	0.70513	0.289129	0.783539	0.674402	0.751403	0.369641	0.768804	tricyclic_antidepressant	2.69439	2.01123	0.46099	0.977724	2.12092	0.0339284	0.532029	NS	NS	NS
PWYG.321	454	319	16	438	1.29227	0.68827	0.0611057	0.242966	1.26031	0.745487	0.0917017	0.540021	tricyclic_antidepressant	305	187	2	303	0	0	0	0	0	0	0	0	tricyclic_antidepressant	1124	708	10	1114	0.459719	0.827826	0.578779	0.869381	0.805051	0.87096	0.355524	0.768442	tricyclic_antidepressant	2.11097	1.45922	0.529242	0.951986	1.79877	0.0720547	0.532029	NS	NS	NS
TCA.GLYOX.BYPASS	454	233	16	438	1.2676	0.668551	0.0586126	0.242966	1.03553	0.737734	0.161201	0.696145	tricyclic_antidepressant	305	130	2	303	0	0	0	0	0	0	0	0	tricyclic_antidepressant	1124	493	10	1114	-1.08027	0.768346	0.16001	0.743725	-1.14001	0.808816	0.158984	0.739624	tricyclic_antidepressant	2.23734	1.69389	0.504354	0.255944	0.507469	0.611825	0.869304	NS	NS	NS
PWY.5173	454	294	16	438	1.10707	0.593047	0.0626047	0.242966	0.735627	0.624833	0.239774	0.696145	tricyclic_antidepressant	305	173	2	303	0	0	0	0	0	0	0	0	tricyclic_antidepressant	1124	600	10	1114	-0.419734	0.635033	0.508772	0.869381	-0.704114	0.65417	0.282013	0.768442	tricyclic_antidepressant	2.8433	2.47975	0.433431	0.395806	0.913192	0.361141	0.758674	NS	NS	NS
CALVIN.PWY	454	454	16	438	-0.114819	0.0606103	0.0588502	0.242966	-0.0327761	0.0651733	0.615317	0.84396	tricyclic_antidepressant	305	305	2	303	0	0	0	0	0	0	0	0	tricyclic_antidepressant	1124	1124	10	1114	-0.0206901	0.0531999	0.697416	0.917474	-0.0165673	0.055223	0.764229	0.921043	tricyclic_antidepressant	272.211	353.329	0.0399827	-0.0616514	-1.54195	0.123085	0.589363	NS	NS	NS
COLANSYN.PWY	454	389	16	438	1.09808	0.600985	0.0683587	0.258065	1.27999	0.647055	0.048599	0.505929	tricyclic_antidepressant	305	232	2	303	0	0	0	0	0	0	0	0	tricyclic_antidepressant	1124	853	10	1114	1.00324	0.81162	0.216684	0.743725	0.682696	0.857483	0.426114	0.774926	tricyclic_antidepressant	2.76868	1.51808	0.482987	1.0645	2.20399	0.0275253	0.532029	NS	NS	NS
TCA	454	436	16	438	0.390374	0.216001	0.0714423	0.264661	0.481778	0.238744	0.0443078	0.505929	tricyclic_antidepressant	305	298	2	303	0	0	0	0	0	0	0	0	tricyclic_antidepressant	1124	1106	10	1114	-0.159068	0.261573	0.543233	0.869381	-0.274472	0.279214	0.325825	0.768442	tricyclic_antidepressant	21.4333	14.6155	0.166554	0.16761	1.00634	0.314251	0.699803	NS	NS	NS
PWY.5899	454	305	16	438	1.29087	0.719388	0.0734392	0.269002	0.722527	0.766735	0.34659	0.768207	tricyclic_antidepressant	305	173	2	303	0	0	0	0	0	0	0	0	tricyclic_antidepressant	1124	656	10	1114	-1.25036	0.874617	0.153109	0.743725	-1.32705	0.920133	0.149526	0.739624	tricyclic_antidepressant	1.9323	1.30727	0.555593	0.265402	0.477691	0.63287	0.869304	NS	NS	NS
PWY.7323	454	381	16	438	1.07538	0.602764	0.0751014	0.272034	1.17643	0.65189	0.0718884	0.529796	tricyclic_antidepressant	305	230	2	303	0	0	0	0	0	0	0	0	tricyclic_antidepressant	1124	837	10	1114	0.962747	0.768276	0.210422	0.743725	0.73539	0.811203	0.364852	0.768804	tricyclic_antidepressant	2.75236	1.69421	0.474228	1.03247	2.17715	0.0294691	0.532029	NS	NS	NS
PWY.6969	454	432	16	438	0.373667	0.213996	0.0815359	0.283027	0.540996	0.234442	0.0215746	0.505929	tricyclic_antidepressant	305	295	2	303	0	0	0	0	0	0	0	0	tricyclic_antidepressant	1124	1101	10	1114	-0.148216	0.266805	0.578651	0.869381	-0.313251	0.284035	0.270342	0.768442	tricyclic_antidepressant	21.8367	14.0479	0.166934	0.169363	1.01455	0.310321	0.696908	NS	NS	NS
PWY.7388	454	329	16	438	1.12609	0.645932	0.0819723	0.283027	0.901589	0.697833	0.197115	0.696145	tricyclic_antidepressant	305	187	2	303	0	0	0	0	0	0	0	0	tricyclic_antidepressant	1124	708	10	1114	0.449689	0.776855	0.562802	0.869381	0.7808	0.817314	0.339628	0.768442	tricyclic_antidepressant	2.39677	1.65699	0.496673	0.849609	1.7106	0.0871549	0.532029	NS	NS	NS
HEXITOLDEGSUPER.PWY	454	453	16	438	0.28931	0.16622	0.0824773	0.283027	0.223506	0.182615	0.221716	0.696145	tricyclic_antidepressant	305	301	2	303	0	0	0	0	0	0	0	0	tricyclic_antidepressant	1124	1121	10	1114	0.0249121	0.202019	0.90188	0.998255	-0.072333	0.21327	0.734554	0.913882	tricyclic_antidepressant	36.1937	24.5028	0.128357	0.182574	1.4224	0.15491	0.604904	NS	NS	NS
PWY.5083	454	270	16	438	1.13071	0.646598	0.081042	0.283027	0.675411	0.709276	0.341548	0.767035	tricyclic_antidepressant	305	154	2	303	0	0	0	0	0	0	0	0	tricyclic_antidepressant	1124	563	10	1114	-0.513282	0.737224	0.486426	0.869381	-0.667014	0.775884	0.390156	0.768804	tricyclic_antidepressant	2.39183	1.83993	0.486116	0.41592	0.855598	0.39222	0.758674	NS	NS	NS
FASYN.INITIAL.PWY	454	329	16	438	1.13014	0.654004	0.0846869	0.284618	0.900383	0.706224	0.203081	0.696145	tricyclic_antidepressant	305	187	2	303	0	0	0	0	0	0	0	0	tricyclic_antidepressant	1124	709	10	1114	0.447738	0.784712	0.568402	0.869381	0.761271	0.825566	0.356673	0.768442	tricyclic_antidepressant	2.33797	1.62397	0.502395	0.850429	1.69275	0.0905034	0.532029	NS	NS	NS
PWY.7199	454	453	16	438	0.178633	0.104075	0.086806	0.284892	0.227074	0.112525	0.0442726	0.505929	tricyclic_antidepressant	305	305	2	303	0	0	0	0	0	0	0	0	tricyclic_antidepressant	1124	1124	10	1114	0.0702564	0.09116	0.441052	0.869381	0.0698365	0.0962983	0.468482	0.793003	tricyclic_antidepressant	92.3228	120.335	0.068574	0.117307	1.71066	0.0871441	0.532029	NS	NS	NS
PWY.7539	454	435	16	438	0.388303	0.225437	0.085735	0.284892	0.453768	0.248586	0.0687406	0.529796	tricyclic_antidepressant	305	300	2	303	0	0	0	0	0	0	0	0	tricyclic_antidepressant	1124	1111	10	1114	-0.246303	0.191049	0.197597	0.743725	-0.451621	0.200975	0.0248389	0.497659	tricyclic_antidepressant	19.6766	27.3976	0.14575	0.0189567	0.130063	0.896516	0.956513	NS	NS	NS
PWY.7115	454	385	16	438	0.962931	0.565988	0.0895911	0.284892	0.900321	0.609387	0.140356	0.688783	tricyclic_antidepressant	305	287	2	303	0	0	0	0	0	0	0	0	tricyclic_antidepressant	1124	1051	10	1114	-0.576086	0.48956	0.239549	0.743725	-0.639013	0.512499	0.212721	0.768442	tricyclic_antidepressant	3.12166	4.17242	0.370267	0.0825696	0.223	0.823535	0.948856	NS	NS	NS
PWY.1269	454	442	16	438	0.498681	0.294455	0.0910779	0.284892	0.351286	0.317159	0.268725	0.699584	tricyclic_antidepressant	305	290	2	303	0	0	0	0	0	0	0	0	tricyclic_antidepressant	1124	1076	10	1114	0.110508	0.520429	0.831881	0.963417	-0.0283973	0.547752	0.958663	0.984673	tricyclic_antidepressant	11.5335	3.69213	0.256279	0.404551	1.57856	0.114437	0.589363	NS	NS	NS
PWY66.400	454	453	16	438	0.421928	0.246879	0.0881607	0.284892	0.239488	0.26851	0.372987	0.776996	tricyclic_antidepressant	305	300	2	303	0	0	0	0	0	0	0	0	tricyclic_antidepressant	1124	1118	10	1114	0.28913	0.284779	0.310195	0.801344	0.193376	0.297612	0.515986	0.799628	tricyclic_antidepressant	16.4071	12.3306	0.186541	0.364948	1.95639	0.0504188	0.532029	NS	NS	NS
GLYCOGENSYNTH.PWY	454	454	16	438	-0.270475	0.159997	0.0916433	0.284892	-0.127403	0.172483	0.460562	0.78475	tricyclic_antidepressant	305	305	2	303	0	0	0	0	0	0	0	0	tricyclic_antidepressant	1124	1124	10	1114	0.10404	0.13418	0.438282	0.869381	0.135846	0.142257	0.339824	0.768442	tricyclic_antidepressant	39.0639	55.5427	0.102811	-0.050601	-0.492176	0.622595	0.869304	NS	NS	NS
GLYOXYLATE.BYPASS	454	252	16	438	1.08872	0.650461	0.0948904	0.291833	0.847214	0.713683	0.235897	0.696145	tricyclic_antidepressant	305	142	2	303	0	0	0	0	0	0	0	0	tricyclic_antidepressant	1124	571	10	1114	-0.615562	0.752265	0.413372	0.861722	-0.896695	0.791224	0.25734	0.768442	tricyclic_antidepressant	2.36351	1.76709	0.492032	0.35962	0.730888	0.464848	0.791648	NS	NS	NS
GLYCOLYSIS.TCA.GLYOX.BYPASS	454	232	16	438	1.19232	0.718191	0.0975964	0.296541	0.972652	0.794536	0.221612	0.696145	tricyclic_antidepressant	305	128	2	303	0	0	0	0	0	0	0	0	tricyclic_antidepressant	1124	483	10	1114	-1.06908	0.836609	0.20156	0.743725	-1.15236	0.882049	0.191677	0.739624	tricyclic_antidepressant	1.93874	1.42875	0.544938	0.23286	0.427314	0.669151	0.882214	NS	NS	NS
SULFATE.CYS.PWY	454	401	16	438	0.932212	0.578183	0.107615	0.30804	1.22951	0.632908	0.0527667	0.505929	tricyclic_antidepressant	305	262	2	303	0	0	0	0	0	0	0	0	tricyclic_antidepressant	1124	1012	10	1114	0.670559	0.688834	0.330531	0.821778	0.70558	0.734837	0.337177	0.768442	tricyclic_antidepressant	2.99136	2.10752	0.442856	0.824063	1.86079	0.0627737	0.532029	NS	NS	NS
PWY.7221	454	454	16	438	-0.0547821	0.0337937	0.105729	0.30804	-0.0686592	0.0366226	0.0615669	0.526298	tricyclic_antidepressant	305	305	2	303	0	0	0	0	0	0	0	0	tricyclic_antidepressant	1124	1124	10	1114	-0.00778044	0.0272758	0.775506	0.945846	-0.00750527	0.0286926	0.7937	0.921043	tricyclic_antidepressant	875.647	1344.14	0.0212248	-0.0263214	-1.24012	0.214931	0.661727	NS	NS	NS
PWY0.1261	454	384	16	438	1.05292	0.649414	0.105666	0.30804	1.17966	0.703222	0.0942312	0.542854	tricyclic_antidepressant	305	208	2	303	0	0	0	0	0	0	0	0	tricyclic_antidepressant	1124	779	10	1114	0.594884	0.962342	0.536594	0.869381	0.218489	1.01827	0.830144	0.92432	tricyclic_antidepressant	2.37114	1.0798	0.538309	0.909599	1.68973	0.0910792	0.532029	NS	NS	NS
UDPNAGSYN.PWY	454	454	16	438	0.343091	0.215344	0.111833	0.30804	0.316549	0.229003	0.167661	0.696145	tricyclic_antidepressant	305	305	2	303	0	0	0	0	0	0	0	0	tricyclic_antidepressant	1124	1124	10	1114	-0.456279	0.231273	0.0487544	0.660622	-0.363157	0.243571	0.136265	0.739624	tricyclic_antidepressant	21.5643	18.6961	0.157602	-0.0281199	-0.178423	0.858391	0.949623	NS	NS	NS
PWY.7664	454	329	16	438	1.10457	0.676073	0.10302	0.30804	0.869208	0.729844	0.234385	0.696145	tricyclic_antidepressant	305	187	2	303	0	0	0	0	0	0	0	0	tricyclic_antidepressant	1124	708	10	1114	0.468326	0.822745	0.569319	0.869381	0.809373	0.865382	0.349855	0.768442	tricyclic_antidepressant	2.18782	1.4773	0.522343	0.848117	1.62368	0.104444	0.57662	NS	NS	NS
PWY.6628	454	393	16	438	1.01147	0.635944	0.112444	0.30804	0.937012	0.682968	0.170847	0.696145	tricyclic_antidepressant	305	242	2	303	0	0	0	0	0	0	0	0	tricyclic_antidepressant	1124	907	10	1114	-0.517696	0.810655	0.523205	0.869381	-0.818186	0.846055	0.333732	0.768442	tricyclic_antidepressant	2.47265	1.5217	0.500354	0.428914	0.85722	0.391323	0.758674	NS	NS	NS
FASYN.ELONG.PWY	454	329	16	438	1.10048	0.685755	0.109265	0.30804	0.844689	0.741082	0.255055	0.699364	tricyclic_antidepressant	305	187	2	303	0	0	0	0	0	0	0	0	tricyclic_antidepressant	1124	710	10	1114	0.446797	0.836412	0.593321	0.870637	0.77377	0.879978	0.379431	0.768804	tricyclic_antidepressant	2.12648	1.42942	0.530304	0.837709	1.57968	0.114181	0.589363	NS	NS	NS
PWY.5840	454	258	16	438	1.16947	0.733248	0.111453	0.30804	0.687022	0.801399	0.391808	0.776996	tricyclic_antidepressant	305	143	2	303	0	0	0	0	0	0	0	0	tricyclic_antidepressant	1124	582	10	1114	-0.932496	0.875799	0.287225	0.783539	-1.21517	0.920743	0.187193	0.739624	tricyclic_antidepressant	1.85994	1.30374	0.562217	0.303255	0.539392	0.589617	0.869304	NS	NS	NS
PYRIDNUCSYN.PWY	454	453	16	438	-0.131422	0.0822741	0.110924	0.30804	-0.0495942	0.0873674	0.570603	0.832648	tricyclic_antidepressant	305	305	2	303	0	0	0	0	0	0	0	0	tricyclic_antidepressant	1124	1124	10	1114	-0.120536	0.0660299	0.0681977	0.714944	-0.136946	0.0695744	0.0492868	0.640132	tricyclic_antidepressant	147.732	229.36	0.0514963	-0.124801	-2.42349	0.0153722	0.509203	NS	NS	NS
GOLPDLCAT.PWY	454	447	16	438	-0.294016	0.183666	0.110156	0.30804	-0.0789622	0.203135	0.697698	0.872123	tricyclic_antidepressant	305	304	2	303	0	0	0	0	0	0	0	0	tricyclic_antidepressant	1124	1120	10	1114	-0.148032	0.178853	0.408033	0.861722	-0.1414	0.187098	0.449963	0.777116	tricyclic_antidepressant	29.6443	31.2615	0.128136	-0.219086	-1.70979	0.0873043	0.532029	NS	NS	NS
PWY.6147	454	436	16	438	0.381465	0.242248	0.11609	0.310661	0.481246	0.267126	0.0724188	0.529796	tricyclic_antidepressant	305	301	2	303	0	0	0	0	0	0	0	0	tricyclic_antidepressant	1124	1114	10	1114	-0.354845	0.246062	0.149564	0.743725	-0.505488	0.258426	0.0507274	0.640132	tricyclic_antidepressant	17.0404	16.5162	0.172628	0.0190616	0.11042	0.912076	0.956513	NS	NS	NS
SO4ASSIM.PWY	454	401	16	438	0.878133	0.562101	0.118955	0.310661	1.05806	0.614683	0.0859739	0.540021	tricyclic_antidepressant	305	262	2	303	0	0	0	0	0	0	0	0	tricyclic_antidepressant	1124	1012	10	1114	0.750738	0.663327	0.257971	0.743725	0.841028	0.708359	0.235375	0.768442	tricyclic_antidepressant	3.16498	2.27272	0.428837	0.824888	1.92354	0.0544117	0.532029	NS	NS	NS
PWY.6737	454	454	16	438	-0.0933701	0.0595712	0.117776	0.310661	-0.0729069	0.0658989	0.269274	0.699584	tricyclic_antidepressant	305	305	2	303	0	0	0	0	0	0	0	0	tricyclic_antidepressant	1124	1124	10	1114	0.0712797	0.0542921	0.18949	0.743725	0.0817732	0.0570988	0.152396	0.739624	tricyclic_antidepressant	281.791	339.256	0.0401271	-0.00342779	-0.0854233	0.931925	0.960934	NS	NS	NS
PWY.6527	454	454	16	438	-0.111047	0.0710889	0.119011	0.310661	-0.072328	0.077013	0.348235	0.768207	tricyclic_antidepressant	305	305	2	303	0	0	0	0	0	0	0	0	tricyclic_antidepressant	1124	1124	10	1114	0.0687052	0.0694169	0.322513	0.809268	0.11678	0.0729124	0.109529	0.739624	tricyclic_antidepressant	197.877	207.525	0.0496657	-0.0190322	-0.383207	0.701567	0.898141	NS	NS	NS
NAGLIPASYN.PWY	454	343	16	438	0.942476	0.598386	0.115971	0.310661	0.549992	0.656493	0.402663	0.777083	tricyclic_antidepressant	305	177	2	303	0	0	0	0	0	0	0	0	tricyclic_antidepressant	1124	638	10	1114	0.233514	0.744637	0.753888	0.934807	-0.190532	0.786791	0.8087	0.921043	tricyclic_antidepressant	2.79278	1.80348	0.466442	0.664294	1.42417	0.154397	0.604904	NS	NS	NS
NONMEVIPP.PWY	454	454	16	438	-0.0802618	0.0513967	0.119119	0.310661	-0.0436125	0.0547735	0.426384	0.782044	tricyclic_antidepressant	305	305	2	303	0	0	0	0	0	0	0	0	tricyclic_antidepressant	1124	1124	10	1114	-0.0236053	0.0404908	0.560026	0.869381	-0.0200347	0.0416957	0.630972	0.84877	tricyclic_antidepressant	378.555	609.939	0.0318063	-0.0453025	-1.42433	0.154352	0.604904	NS	NS	NS
PWY.5690	454	449	16	438	0.322413	0.207903	0.12169	0.314848	0.432418	0.22667	0.0571687	0.505929	tricyclic_antidepressant	305	301	2	303	0	0	0	0	0	0	0	0	tricyclic_antidepressant	1124	1115	10	1114	-0.265394	0.264774	0.316398	0.801344	-0.40324	0.281881	0.152857	0.739624	tricyclic_antidepressant	23.1356	14.2643	0.163518	0.0982237	0.600691	0.548046	0.849311	NS	NS	NS
PWY.6282	454	329	16	438	1.05047	0.679246	0.1227	0.314962	0.829405	0.733176	0.258633	0.699364	tricyclic_antidepressant	305	187	2	303	0	0	0	0	0	0	0	0	tricyclic_antidepressant	1124	708	10	1114	0.445436	0.840147	0.596087	0.870637	0.785811	0.884278	0.374391	0.768804	tricyclic_antidepressant	2.16743	1.41674	0.528209	0.811315	1.53597	0.124545	0.589363	NS	NS	NS
GLUCOSE1PMETAB.PWY	454	263	16	438	1.00872	0.655655	0.124653	0.317474	0.752972	0.718859	0.295528	0.711953	tricyclic_antidepressant	305	139	2	303	0	0	0	0	0	0	0	0	tricyclic_antidepressant	1124	537	10	1114	-0.628744	0.765587	0.411675	0.861722	-0.613633	0.805673	0.446441	0.777116	tricyclic_antidepressant	2.32621	1.70612	0.497991	0.315888	0.634325	0.525869	0.835236	NS	NS	NS
PWY.5667	454	454	16	438	-0.0870536	0.0571891	0.128692	0.322721	-0.0724728	0.0615711	0.239892	0.696145	tricyclic_antidepressant	305	305	2	303	0	0	0	0	0	0	0	0	tricyclic_antidepressant	1124	1124	10	1114	0.0336409	0.0507225	0.507319	0.869381	0.0312862	0.0531157	0.555973	0.804502	tricyclic_antidepressant	305.755	388.686	0.0379474	-0.0194996	-0.513858	0.607351	0.869304	NS	NS	NS
PWY0.1319	454	454	16	438	-0.0870931	0.0571312	0.128134	0.322721	-0.0725666	0.0615093	0.238814	0.696145	tricyclic_antidepressant	305	305	2	303	0	0	0	0	0	0	0	0	tricyclic_antidepressant	1124	1124	10	1114	0.0336494	0.0507225	0.507211	0.869381	0.031295	0.053116	0.555864	0.804502	tricyclic_antidepressant	306.375	388.686	0.0379305	-0.0195724	-0.516008	0.605849	0.869304	NS	NS	NS
P441.PWY	454	449	16	438	0.26118	0.172217	0.130106	0.323776	0.249932	0.187995	0.184471	0.696145	tricyclic_antidepressant	305	300	2	303	0	0	0	0	0	0	0	0	tricyclic_antidepressant	1124	1117	10	1114	0.160977	0.179816	0.370859	0.861722	0.0678392	0.190207	0.721417	0.91036	tricyclic_antidepressant	33.7171	30.9274	0.124375	0.213241	1.71449	0.0864386	0.532029	NS	NS	NS
LACTOSECAT.PWY	454	452	16	438	0.448494	0.298555	0.133766	0.330362	0.453916	0.322894	0.160577	0.696145	tricyclic_antidepressant	305	302	2	303	0	0	0	0	0	0	0	0	tricyclic_antidepressant	1124	1117	10	1114	-0.353949	0.243673	0.146635	0.743725	-0.289751	0.251076	0.24875	0.768442	tricyclic_antidepressant	11.2189	16.8417	0.188778	-0.033125	-0.175471	0.86071	0.949623	NS	NS	NS
ASPASN.PWY	454	454	16	438	0.16537	0.110945	0.136806	0.331745	0.210241	0.12105	0.0832046	0.537786	tricyclic_antidepressant	305	305	2	303	0	0	0	0	0	0	0	0	tricyclic_antidepressant	1124	1124	10	1114	0.146714	0.119769	0.220844	0.743725	0.090081	0.127026	0.478383	0.793003	tricyclic_antidepressant	81.2427	69.7125	0.0813909	0.156754	1.92595	0.0541112	0.532029	NS	NS	NS
PWY0.862	454	348	16	438	0.956064	0.642367	0.137379	0.331745	0.602674	0.696592	0.387465	0.776996	tricyclic_antidepressant	305	195	2	303	0	0	0	0	0	0	0	0	tricyclic_antidepressant	1124	738	10	1114	0.377917	0.79844	0.636078	0.884732	0.665501	0.835468	0.425882	0.774926	tricyclic_antidepressant	2.42345	1.56861	0.500497	0.728891	1.45634	0.1453	0.604904	NS	NS	NS
PWY.6700	454	454	16	438	-0.110378	0.0749106	0.14135	0.338824	-0.102061	0.0815266	0.211356	0.696145	tricyclic_antidepressant	305	305	2	303	0	0	0	0	0	0	0	0	tricyclic_antidepressant	1124	1124	10	1114	-0.023329	0.0715457	0.744431	0.933985	-0.0259552	0.0752203	0.73012	0.91265	tricyclic_antidepressant	178.202	195.359	0.0517391	-0.0648543	-1.25349	0.210029	0.661727	NS	NS	NS
PWY.5154	454	454	16	438	0.265774	0.181849	0.144599	0.344082	0.170931	0.1986	0.38994	0.776996	tricyclic_antidepressant	305	304	2	303	0	0	0	0	0	0	0	0	tricyclic_antidepressant	1124	1122	10	1114	0.043484	0.188335	0.817446	0.950763	-0.0920779	0.198557	0.642932	0.851278	tricyclic_antidepressant	30.2399	28.1927	0.130819	0.158523	1.21177	0.225601	0.661727	NS	NS	NS
PPGPPMET.PWY	454	440	16	438	0.350534	0.248653	0.159358	0.360373	0.468125	0.266325	0.079602	0.529796	tricyclic_antidepressant	305	295	2	303	0	0	0	0	0	0	0	0	tricyclic_antidepressant	1124	1110	10	1114	-0.363869	0.266585	0.172556	0.743725	-0.455111	0.282363	0.107305	0.739624	tricyclic_antidepressant	16.1738	14.0711	0.181833	0.0181665	0.0999072	0.920418	0.956513	NS	NS	NS
PHOSLIPSYN.PWY	454	432	16	438	0.672881	0.472095	0.15478	0.360373	0.876599	0.516759	0.0906053	0.540021	tricyclic_antidepressant	305	267	2	303	0	0	0	0	0	0	0	0	tricyclic_antidepressant	1124	1013	10	1114	-0.0713188	0.694008	0.918169	0.998255	-0.461588	0.733932	0.529532	0.804502	tricyclic_antidepressant	4.48685	2.07621	0.390343	0.437455	1.12069	0.262418	0.672928	NS	NS	NS
PWY.5005	454	354	16	438	-0.899193	0.639318	0.160288	0.360373	-0.971427	0.698721	0.165219	0.696145	tricyclic_antidepressant	305	200	2	303	0	0	0	0	0	0	0	0	tricyclic_antidepressant	1124	720	10	1114	0.104345	0.898478	0.907566	0.998255	0.833528	0.953406	0.38217	0.768804	tricyclic_antidepressant	2.44662	1.23875	0.520906	-0.561876	-1.07865	0.280743	0.672928	NS	NS	NS
PWY.5464	454	262	16	438	0.95061	0.675259	0.159908	0.360373	0.773543	0.726265	0.287479	0.711953	tricyclic_antidepressant	305	161	2	303	0	0	0	0	0	0	0	0	tricyclic_antidepressant	1124	555	10	1114	-1.17178	0.772251	0.129461	0.743725	-1.39009	0.804915	0.0844535	0.721941	tricyclic_antidepressant	2.1931	1.67681	0.508334	0.0309938	0.0609714	0.951382	0.969788	NS	NS	NS
PWY.5177	454	436	16	438	-0.641532	0.452582	0.157049	0.360373	-0.509984	0.479717	0.288386	0.711953	tricyclic_antidepressant	305	305	2	303	0	0	0	0	0	0	0	0	tricyclic_antidepressant	1124	1123	10	1114	0.00964425	0.115872	0.933682	0.998255	0.00664907	0.121568	0.956392	0.984673	tricyclic_antidepressant	4.88209	74.4812	0.112251	-0.0304133	-0.27094	0.786437	0.928766	NS	NS	NS
RIBOSYN2.PWY	454	427	16	438	0.715761	0.503831	0.156134	0.360373	0.407623	0.548544	0.457861	0.78475	tricyclic_antidepressant	305	279	2	303	0	0	0	0	0	0	0	0	tricyclic_antidepressant	1124	1045	10	1114	-0.278097	0.659559	0.673368	0.907572	-0.404752	0.69713	0.561633	0.804502	tricyclic_antidepressant	3.9394	2.29876	0.400379	0.349525	0.872984	0.382672	0.758674	NS	NS	NS
P461.PWY	454	453	16	438	0.296992	0.213435	0.164788	0.367952	0.264477	0.237369	0.265872	0.699584	tricyclic_antidepressant	305	305	2	303	0	0	0	0	0	0	0	0	tricyclic_antidepressant	1124	1123	10	1114	-0.281913	0.238353	0.237158	0.743725	-0.358658	0.25087	0.153107	0.739624	tricyclic_antidepressant	21.9518	17.6019	0.159003	0.0393719	0.247616	0.804431	0.934975	NS	NS	NS
PWY.6353	454	450	16	438	0.17506	0.127147	0.169282	0.370813	0.111646	0.136222	0.412954	0.777083	tricyclic_antidepressant	305	305	2	303	0	0	0	0	0	0	0	0	tricyclic_antidepressant	1124	1124	10	1114	-0.000280711	0.131195	0.998293	0.999927	-0.00376236	0.137971	0.97825	0.985689	tricyclic_antidepressant	61.8572	58.0984	0.091304	0.0901366	0.987214	0.323538	0.702766	NS	NS	NS
PWY.6151	454	454	16	438	-0.0617237	0.0451641	0.172441	0.371787	-0.0653689	0.0487027	0.180305	0.696145	tricyclic_antidepressant	305	305	2	303	0	0	0	0	0	0	0	0	tricyclic_antidepressant	1124	1124	10	1114	-0.0601007	0.0442512	0.174686	0.743725	-0.0657313	0.0462913	0.155914	0.739624	tricyclic_antidepressant	490.246	510.681	0.0316081	-0.0608956	-1.92658	0.0540319	0.532029	NS	NS	NS
HISTSYN.PWY	454	454	16	438	-0.112763	0.0827182	0.173518	0.371787	-0.0806944	0.0918768	0.380322	0.776996	tricyclic_antidepressant	305	305	2	303	0	0	0	0	0	0	0	0	tricyclic_antidepressant	1124	1124	10	1114	-0.222093	0.0785571	0.00478023	0.323861	-0.242173	0.082581	0.00343315	0.459721	tricyclic_antidepressant	146.15	162.043	0.0569625	-0.170247	-2.98875	0.00280118	0.324693	NS	NS	NS
PWY.6892	454	341	16	438	0.8474	0.623432	0.174767	0.371787	0.612259	0.687188	0.373488	0.776996	tricyclic_antidepressant	305	221	2	303	0	0	0	0	0	0	0	0	tricyclic_antidepressant	1124	870	10	1114	0.325284	0.702106	0.643242	0.884732	0.373789	0.747169	0.616984	0.838466	tricyclic_antidepressant	2.57289	2.02859	0.466177	0.617222	1.32401	0.185501	0.642786	NS	NS	NS
PWY.7197	454	454	16	438	0.18653	0.136678	0.173039	0.371787	0.10627	0.148703	0.475249	0.787904	tricyclic_antidepressant	305	305	2	303	0	0	0	0	0	0	0	0	tricyclic_antidepressant	1124	1123	10	1114	0.0929796	0.169893	0.584294	0.869638	0.0992059	0.179499	0.580596	0.819836	tricyclic_antidepressant	53.5304	34.6456	0.106494	0.149772	1.40639	0.159607	0.612983	NS	NS	NS
PWY.7208	454	454	16	438	0.130294	0.0960493	0.17563	0.371787	0.0615493	0.105607	0.560351	0.830035	tricyclic_antidepressant	305	305	2	303	0	0	0	0	0	0	0	0	tricyclic_antidepressant	1124	1124	10	1114	-0.0711133	0.0993249	0.474162	0.869381	-0.103504	0.105066	0.324782	0.768442	tricyclic_antidepressant	108.396	101.364	0.0690461	0.0329663	0.477453	0.633039	0.869304	NS	NS	NS
PWY.7209	454	322	16	438	-0.971928	0.718835	0.177045	0.372365	-0.538254	0.779643	0.490356	0.799429	tricyclic_antidepressant	305	240	2	303	0	0	0	0	0	0	0	0	tricyclic_antidepressant	1124	965	10	1114	-2.15498	0.745547	0.00392112	0.323861	-1.60143	0.778998	0.0400473	0.618876	tricyclic_antidepressant	1.93527	1.79908	0.517479	-1.54188	-2.9796	0.00288624	0.324693	NS	NS	NS
PWY.6471	454	353	16	438	0.986375	0.737952	0.182034	0.377287	0.992719	0.800579	0.215707	0.696145	tricyclic_antidepressant	305	225	2	303	0	0	0	0	0	0	0	0	tricyclic_antidepressant	1124	917	10	1114	-0.866819	0.857054	0.312047	0.801344	-0.925582	0.908462	0.308505	0.768442	tricyclic_antidepressant	1.8363	1.36139	0.559219	0.197392	0.352979	0.724104	0.904515	NS	NS	NS
PWY.6113	454	281	16	438	0.979148	0.73094	0.181079	0.377287	1.00476	0.785743	0.201736	0.696145	tricyclic_antidepressant	305	182	2	303	0	0	0	0	0	0	0	0	tricyclic_antidepressant	1124	699	10	1114	0.499735	0.859605	0.561119	0.869381	0.868714	0.908165	0.339005	0.768442	tricyclic_antidepressant	1.8717	1.35332	0.556844	0.777971	1.39711	0.162381	0.614729	NS	NS	NS
PWY.6901	454	449	16	438	0.242158	0.181502	0.182857	0.377287	0.193288	0.196902	0.326895	0.746785	tricyclic_antidepressant	305	298	2	303	0	0	0	0	0	0	0	0	tricyclic_antidepressant	1124	1116	10	1114	-0.017646	0.212697	0.933896	0.998255	-0.115296	0.224514	0.607685	0.830085	tricyclic_antidepressant	30.3555	22.1042	0.138066	0.132688	0.961049	0.336527	0.725039	NS	NS	NS
PWY0.1297	454	454	16	438	0.329598	0.250562	0.189053	0.387617	0.0264633	0.262652	0.919797	0.97608	tricyclic_antidepressant	305	304	2	303	0	0	0	0	0	0	0	0	tricyclic_antidepressant	1124	1124	10	1114	-0.0749326	0.254487	0.768472	0.942335	-0.142345	0.263298	0.588878	0.825403	tricyclic_antidepressant	15.9282	15.4407	0.178546	0.130476	0.730771	0.464919	0.791648	NS	NS	NS
ANAGLYCOLYSIS.PWY	454	454	16	438	-0.0806839	0.0620349	0.194081	0.395439	-0.0785945	0.0683201	0.250686	0.699364	tricyclic_antidepressant	305	305	2	303	0	0	0	0	0	0	0	0	tricyclic_antidepressant	1124	1124	10	1114	-0.11113	0.0721515	0.12379	0.743725	-0.125447	0.0758106	0.098269	0.739624	tricyclic_antidepressant	259.853	192.092	0.0470389	-0.0936244	-1.99036	0.0465514	0.532029	NS	NS	NS
GALACT.GLUCUROCAT.PWY	454	453	16	438	-0.247585	0.192185	0.198344	0.401616	-0.151083	0.213065	0.478689	0.787904	tricyclic_antidepressant	305	303	2	303	0	0	0	0	0	0	0	0	tricyclic_antidepressant	1124	1121	10	1114	0.176338	0.147989	0.233688	0.743725	0.210297	0.157165	0.181162	0.739624	tricyclic_antidepressant	27.0745	45.6604	0.117254	0.0185391	0.15811	0.87437	0.949623	NS	NS	NS
DENOVOPURINE2.PWY	454	454	16	438	0.091478	0.071304	0.200202	0.402875	0.116597	0.0764272	0.127916	0.651879	tricyclic_antidepressant	305	305	2	303	0	0	0	0	0	0	0	0	tricyclic_antidepressant	1124	1123	10	1114	0.015759	0.0800258	0.843923	0.969081	0.00995698	0.0846096	0.906342	0.958625	tricyclic_antidepressant	196.685	156.149	0.0532371	0.057968	1.08887	0.276213	0.672928	NS	NS	NS
PWY.5686	454	454	16	438	-0.0488063	0.0387755	0.208825	0.417649	-0.0422858	0.0420957	0.315753	0.729191	tricyclic_antidepressant	305	305	2	303	0	0	0	0	0	0	0	0	tricyclic_antidepressant	1124	1124	10	1114	0.0285342	0.0332798	0.391408	0.861722	0.035471	0.0348129	0.308479	0.768442	tricyclic_antidepressant	665.097	902.896	0.0252539	-0.00427137	-0.169137	0.865689	0.949623	NS	NS	NS
PWY.5971	454	289	16	438	0.926103	0.737936	0.210151	0.41774	0.795194	0.792766	0.316441	0.729191	tricyclic_antidepressant	305	182	2	303	0	0	0	0	0	0	0	0	tricyclic_antidepressant	1124	699	10	1114	0.498239	0.857248	0.561218	0.869381	0.868565	0.905402	0.337616	0.768442	tricyclic_antidepressant	1.83638	1.36078	0.559265	0.743995	1.33031	0.183417	0.642786	NS	NS	NS
HSERMETANA.PWY	454	447	16	438	-0.221937	0.178372	0.214102	0.421115	-0.223284	0.190209	0.241172	0.696145	tricyclic_antidepressant	305	305	2	303	0	0	0	0	0	0	0	0	tricyclic_antidepressant	1124	1124	10	1114	0.0411464	0.123999	0.740081	0.932846	0.0775728	0.130788	0.553227	0.804502	tricyclic_antidepressant	31.4301	65.0378	0.101814	-0.0445685	-0.437743	0.661573	0.880989	NS	NS	NS
TRNA.CHARGING.PWY	454	454	16	438	-0.091764	0.0738065	0.214433	0.421115	-0.082681	0.0788709	0.295148	0.711953	tricyclic_antidepressant	305	305	2	303	0	0	0	0	0	0	0	0	tricyclic_antidepressant	1124	1124	10	1114	0.0364537	0.0507847	0.473026	0.869381	0.0577356	0.0527378	0.273865	0.768442	tricyclic_antidepressant	183.574	387.734	0.0418374	-0.00474549	-0.113427	0.909692	0.956513	NS	NS	NS
PWY.5367	454	400	16	438	-0.837179	0.678204	0.217713	0.424997	-0.764866	0.741905	0.303193	0.717714	tricyclic_antidepressant	305	296	2	303	0	0	0	0	0	0	0	0	tricyclic_antidepressant	1124	1107	10	1114	-0.34225	0.284116	0.228613	0.743725	-0.365443	0.30182	0.226245	0.768442	tricyclic_antidepressant	2.1741	12.3883	0.26205	-0.416141	-1.58802	0.112282	0.589363	NS	NS	NS
COA.PWY.1	454	454	16	438	-0.0496793	0.0403592	0.219019	0.425002	-0.0623448	0.0427716	0.145748	0.696145	tricyclic_antidepressant	305	305	2	303	0	0	0	0	0	0	0	0	tricyclic_antidepressant	1124	1124	10	1114	0.00850921	0.041237	0.836556	0.96471	0.0169753	0.0435002	0.696441	0.887292	tricyclic_antidepressant	613.924	588.065	0.0288436	-0.021211	-0.735378	0.462109	0.791648	NS	NS	NS
GLYCOLYSIS	454	454	16	438	0.276019	0.226014	0.222656	0.429502	0.264003	0.245711	0.283282	0.711953	tricyclic_antidepressant	305	301	2	303	0	0	0	0	0	0	0	0	tricyclic_antidepressant	1124	1122	10	1114	0.354046	0.29222	0.225934	0.743725	0.267295	0.307923	0.385557	0.768804	tricyclic_antidepressant	19.5762	11.7106	0.17878	0.305224	1.70726	0.0877737	0.532029	NS	NS	NS
PWY.5384	454	377	16	438	0.735447	0.607615	0.226785	0.429836	0.698562	0.646663	0.280684	0.711953	tricyclic_antidepressant	305	248	2	303	0	0	0	0	0	0	0	0	tricyclic_antidepressant	1124	930	10	1114	0.187902	0.678264	0.781806	0.945846	0.422637	0.71051	0.552078	0.804502	tricyclic_antidepressant	2.70859	2.17371	0.452572	0.491667	1.08638	0.277309	0.672928	NS	NS	NS
COBALSYN.PWY	454	444	16	438	-0.20971	0.172808	0.225605	0.429836	-0.142095	0.184663	0.442086	0.78475	tricyclic_antidepressant	305	304	2	303	0	0	0	0	0	0	0	0	tricyclic_antidepressant	1124	1123	10	1114	-0.02744	0.117149	0.814848	0.950763	-0.0199391	0.123516	0.871786	0.95189	tricyclic_antidepressant	33.4869	72.8662	0.0969672	-0.0848304	-0.874836	0.381663	0.758674	NS	NS	NS
SER.GLYSYN.PWY	454	454	16	438	-0.1204	0.0990097	0.22463	0.429836	-0.00552794	0.108795	0.959502	0.991048	tricyclic_antidepressant	305	305	2	303	0	0	0	0	0	0	0	0	tricyclic_antidepressant	1124	1124	10	1114	-0.0453961	0.0795186	0.568192	0.869381	-0.0335611	0.083239	0.686889	0.884064	tricyclic_antidepressant	102.01	158.148	0.0619985	-0.0748059	-1.20658	0.227595	0.661727	NS	NS	NS
PWY.6936	454	454	16	438	0.150455	0.130428	0.24932	0.467117	0.106549	0.141129	0.450717	0.78475	tricyclic_antidepressant	305	305	2	303	0	0	0	0	0	0	0	0	tricyclic_antidepressant	1124	1124	10	1114	0.179944	0.120939	0.137062	0.743725	0.178916	0.126593	0.157851	0.739624	tricyclic_antidepressant	58.7837	68.3706	0.0886818	0.166311	1.87537	0.0607421	0.532029	NS	NS	NS
REDCITCYC	454	284	16	438	0.718221	0.625127	0.251216	0.467979	0.55343	0.674957	0.412738	0.777083	tricyclic_antidepressant	305	172	2	303	0	0	0	0	0	0	0	0	tricyclic_antidepressant	1124	646	10	1114	-0.563321	0.759706	0.458547	0.869381	-0.605392	0.796742	0.44752	0.777116	tricyclic_antidepressant	2.55896	1.73264	0.482714	0.200826	0.416036	0.677384	0.88427	NS	NS	NS
PWY.6121	454	454	16	438	-0.0452093	0.0399438	0.258336	0.478508	-0.0601827	0.0434411	0.166723	0.696145	tricyclic_antidepressant	305	305	2	303	0	0	0	0	0	0	0	0	tricyclic_antidepressant	1124	1124	10	1114	0.00307475	0.0313254	0.921827	0.998255	0.00985502	0.032799	0.763879	0.921043	tricyclic_antidepressant	626.76	1019.08	0.0246494	-0.0153126	-0.621214	0.534459	0.838057	NS	NS	NS
PWY.6270	454	449	16	438	-0.293134	0.259899	0.260001	0.478871	-0.437421	0.273288	0.110281	0.597298	tricyclic_antidepressant	305	299	2	303	0	0	0	0	0	0	0	0	tricyclic_antidepressant	1124	1118	10	1114	0.088532	0.286915	0.75771	0.934807	0.0685692	0.301009	0.819847	0.921043	tricyclic_antidepressant	14.8044	12.1477	0.192621	-0.121112	-0.628757	0.529508	0.835236	NS	NS	NS
BRANCHED.CHAIN.AA.SYN.PWY	454	454	16	438	-0.0718235	0.0640495	0.262753	0.481221	-0.0587541	0.0708871	0.407702	0.777083	tricyclic_antidepressant	305	305	2	303	0	0	0	0	0	0	0	0	tricyclic_antidepressant	1124	1124	10	1114	0.0194939	0.0413229	0.6372	0.884732	0.0347527	0.0433079	0.422467	0.774926	tricyclic_antidepressant	243.763	585.625	0.0347233	-0.00734495	-0.211528	0.832475	0.949623	NS	NS	NS
PWY.6507	454	453	16	438	-0.215916	0.193503	0.265121	0.482846	-0.182993	0.213944	0.392896	0.776996	tricyclic_antidepressant	305	305	2	303	0	0	0	0	0	0	0	0	tricyclic_antidepressant	1124	1123	10	1114	0.0761429	0.136688	0.577601	0.869381	0.0977185	0.145065	0.500701	0.793003	tricyclic_antidepressant	26.707	53.5229	0.111643	-0.021078	-0.188798	0.850251	0.949623	NS	NS	NS
GLUCONEO.PWY	454	422	16	438	0.510796	0.464724	0.272312	0.483087	0.888377	0.499632	0.0761592	0.529796	tricyclic_antidepressant	305	297	2	303	0	0	0	0	0	0	0	0	tricyclic_antidepressant	1124	1109	10	1114	0.00444911	0.209825	0.983087	0.999927	-0.180509	0.219053	0.410102	0.774926	tricyclic_antidepressant	4.63031	22.7136	0.191236	0.0901917	0.471625	0.637194	0.869304	NS	NS	NS
PWY.6284	454	289	16	438	0.788165	0.714813	0.270799	0.483087	0.718285	0.768874	0.350766	0.768207	tricyclic_antidepressant	305	182	2	303	0	0	0	0	0	0	0	0	tricyclic_antidepressant	1124	699	10	1114	0.493132	0.851597	0.56266	0.869381	0.851861	0.899773	0.343978	0.768442	tricyclic_antidepressant	1.95711	1.3789	0.547503	0.666217	1.21683	0.22367	0.661727	NS	NS	NS
PWY.841	454	454	16	438	0.0859684	0.0782706	0.272663	0.483087	0.0674718	0.0847449	0.426412	0.782044	tricyclic_antidepressant	305	305	2	303	0	0	0	0	0	0	0	0	tricyclic_antidepressant	1124	1123	10	1114	0.0692863	0.0974757	0.477354	0.869381	0.0658293	0.103304	0.524108	0.802824	tricyclic_antidepressant	163.231	105.246	0.0610304	0.0794288	1.30146	0.1931	0.64774	NS	NS	NS
GALACTUROCAT.PWY	454	453	16	438	-0.220568	0.198508	0.267132	0.483087	-0.108088	0.21901	0.621914	0.845165	tricyclic_antidepressant	305	304	2	303	0	0	0	0	0	0	0	0	tricyclic_antidepressant	1124	1122	10	1114	0.124946	0.147172	0.396074	0.861722	0.128873	0.155201	0.406522	0.774926	tricyclic_antidepressant	25.3772	46.1691	0.118224	0.00239385	0.0202484	0.983845	0.987572	NS	NS	NS
PWY.7560	454	449	16	438	-0.286991	0.267052	0.283128	0.483244	-0.436901	0.280465	0.1201	0.636531	tricyclic_antidepressant	305	299	2	303	0	0	0	0	0	0	0	0	tricyclic_antidepressant	1124	1118	10	1114	0.0978222	0.294325	0.73968	0.932846	0.0787665	0.308535	0.798547	0.921043	tricyclic_antidepressant	14.0219	11.5437	0.197775	-0.113236	-0.572548	0.56695	0.86845	NS	NS	NS
PWY.6277	454	454	16	438	-0.044756	0.0411029	0.276818	0.483244	-0.0661285	0.0442041	0.135469	0.677346	tricyclic_antidepressant	305	305	2	303	0	0	0	0	0	0	0	0	tricyclic_antidepressant	1124	1124	10	1114	-0.03842	0.0316246	0.224672	0.743725	-0.0437112	0.0330921	0.186819	0.739624	tricyclic_antidepressant	591.909	999.884	0.0250644	-0.040776	-1.62685	0.103768	0.57662	NS	NS	NS
PWY0.1296	454	454	16	438	-0.0742379	0.0688263	0.281359	0.483244	-0.0988101	0.0756384	0.192206	0.696145	tricyclic_antidepressant	305	305	2	303	0	0	0	0	0	0	0	0	tricyclic_antidepressant	1124	1124	10	1114	0.15142	0.0703292	0.0315324	0.660622	0.169405	0.0740586	0.0223641	0.493874	tricyclic_antidepressant	211.101	202.175	0.0491903	0.0361542	0.734986	0.462348	0.791648	NS	NS	NS
PWY.5484	454	454	16	438	0.238819	0.218913	0.275908	0.483244	0.218446	0.237968	0.359202	0.776996	tricyclic_antidepressant	305	301	2	303	0	0	0	0	0	0	0	0	tricyclic_antidepressant	1124	1122	10	1114	0.317763	0.278008	0.253286	0.743725	0.230555	0.292744	0.431126	0.777116	tricyclic_antidepressant	20.8669	12.9385	0.171991	0.269034	1.56423	0.117764	0.589363	NS	NS	NS
CRNFORCAT.PWY	454	169	16	438	-0.709466	0.658297	0.281748	0.483244	-0.583287	0.716606	0.416157	0.777083	tricyclic_antidepressant	305	148	2	303	0	0	0	0	0	0	0	0	tricyclic_antidepressant	1124	619	10	1114	-0.787558	0.931266	0.39791	0.861722	-0.928886	0.981108	0.343967	0.768442	tricyclic_antidepressant	2.30757	1.15306	0.537554	-0.735486	-1.36821	0.171247	0.635877	NS	NS	NS
ARG.POLYAMINE.SYN	454	440	16	438	0.204873	0.189897	0.281263	0.483244	0.159131	0.208975	0.446839	0.78475	tricyclic_antidepressant	305	298	2	303	0	0	0	0	0	0	0	0	tricyclic_antidepressant	1124	1111	10	1114	-0.181257	0.160111	0.257855	0.743725	-0.218911	0.168524	0.194234	0.739624	tricyclic_antidepressant	27.7308	39.0084	0.122408	-0.0208162	-0.170056	0.864966	0.949623	NS	NS	NS
FUC.RHAMCAT.PWY	454	253	16	438	0.76752	0.714113	0.283062	0.483244	0.266039	0.781083	0.733583	0.908409	tricyclic_antidepressant	305	155	2	303	0	0	0	0	0	0	0	0	tricyclic_antidepressant	1124	541	10	1114	-0.687556	0.880693	0.435145	0.869381	-1.00543	0.924194	0.276884	0.768442	tricyclic_antidepressant	1.96095	1.28929	0.55468	0.190326	0.343127	0.731503	0.904515	NS	NS	NS
THISYNARA.PWY	454	454	16	438	-0.103652	0.0976208	0.288933	0.485526	-0.0763213	0.107505	0.47817	0.787904	tricyclic_antidepressant	305	305	2	303	0	0	0	0	0	0	0	0	tricyclic_antidepressant	1124	1124	10	1114	-0.135753	0.0998257	0.174139	0.743725	-0.171446	0.105238	0.103579	0.739624	tricyclic_antidepressant	104.934	100.349	0.0697948	-0.119344	-1.70992	0.0872804	0.532029	NS	NS	NS
PYRIDOXSYN.PWY	454	449	16	438	0.297103	0.278812	0.2872	0.485526	0.187127	0.303702	0.538152	0.828074	tricyclic_antidepressant	305	289	2	303	0	0	0	0	0	0	0	0	tricyclic_antidepressant	1124	1084	10	1114	0.436129	0.521564	0.403225	0.861722	0.422628	0.549967	0.442382	0.777116	tricyclic_antidepressant	12.864	3.67607	0.245884	0.328002	1.33397	0.182215	0.642786	NS	NS	NS
PWY66.409	454	448	16	438	0.202027	0.19021	0.288776	0.485526	0.0162042	0.2003	0.935564	0.97608	tricyclic_antidepressant	305	304	2	303	0	0	0	0	0	0	0	0	tricyclic_antidepressant	1124	1120	10	1114	0.00935741	0.203238	0.963285	0.999927	-0.0556279	0.211031	0.792139	0.921043	tricyclic_antidepressant	27.6398	24.2097	0.138876	0.112065	0.806944	0.419699	0.768272	NS	NS	NS
PWY.7456	454	333	16	438	-0.827396	0.787421	0.293945	0.488627	-0.950909	0.838504	0.257456	0.699364	tricyclic_antidepressant	305	265	2	303	0	0	0	0	0	0	0	0	tricyclic_antidepressant	1124	1045	10	1114	0.896575	0.641322	0.162387	0.743725	0.7188	0.672025	0.285038	0.768442	tricyclic_antidepressant	1.61282	2.43135	0.497262	0.209053	0.420409	0.674187	0.88427	NS	NS	NS
CENTFERM.PWY	454	266	16	438	-0.663697	0.633375	0.295275	0.488627	-0.30619	0.684253	0.654772	0.854752	tricyclic_antidepressant	305	221	2	303	0	0	0	0	0	0	0	0	tricyclic_antidepressant	1124	939	10	1114	0.43104	0.650703	0.507838	0.869381	0.491889	0.686022	0.47352	0.793003	tricyclic_antidepressant	2.49275	2.36175	0.453866	-0.131099	-0.288849	0.772697	0.918227	NS	NS	NS
PWY.5910	454	180	16	438	0.603339	0.577594	0.296797	0.488665	0.348568	0.616073	0.571857	0.832648	tricyclic_antidepressant	305	119	2	303	0	0	0	0	0	0	0	0	tricyclic_antidepressant	1124	613	10	1114	-0.625355	0.712815	0.380511	0.861722	-0.983075	0.742808	0.185965	0.739624	tricyclic_antidepressant	2.99747	1.9681	0.448762	0.116347	0.259263	0.795432	0.932697	NS	NS	NS
PWY.6519	454	322	16	438	0.684256	0.660802	0.30101	0.490647	0.526436	0.706241	0.456467	0.78475	tricyclic_antidepressant	305	181	2	303	0	0	0	0	0	0	0	0	tricyclic_antidepressant	1124	691	10	1114	0.465423	0.804371	0.562964	0.869381	0.735324	0.843244	0.383393	0.768804	tricyclic_antidepressant	2.29011	1.54557	0.510598	0.596078	1.16741	0.243044	0.672928	NS	NS	NS
PWY.6590	454	266	16	438	-0.685754	0.661292	0.300313	0.490647	-0.30767	0.714048	0.666789	0.864726	tricyclic_antidepressant	305	221	2	303	0	0	0	0	0	0	0	0	tricyclic_antidepressant	1124	939	10	1114	0.424313	0.67574	0.530183	0.869381	0.480303	0.712401	0.500327	0.793003	tricyclic_antidepressant	2.28672	2.18998	0.47263	-0.142714	-0.301957	0.762685	0.917957	NS	NS	NS
PWY.7228	454	454	16	438	0.124234	0.121454	0.306924	0.497797	0.0617923	0.133362	0.643374	0.854752	tricyclic_antidepressant	305	305	2	303	0	0	0	0	0	0	0	0	tricyclic_antidepressant	1124	1123	10	1114	0.0907138	0.138444	0.51245	0.869381	0.0956482	0.145907	0.512259	0.798522	tricyclic_antidepressant	67.7922	52.1737	0.0913001	0.109656	1.20105	0.229732	0.661727	NS	NS	NS
PWY.7184	454	454	16	438	0.119024	0.116846	0.308937	0.498582	0.0770545	0.128784	0.549966	0.828074	tricyclic_antidepressant	305	305	2	303	0	0	0	0	0	0	0	0	tricyclic_antidepressant	1124	1123	10	1114	0.0632068	0.135791	0.641685	0.884732	0.066623	0.14341	0.642338	0.851278	tricyclic_antidepressant	73.244	54.2325	0.0885697	0.0952777	1.07574	0.282045	0.672928	NS	NS	NS
PWY0.1479	454	162	16	438	-0.639661	0.636143	0.315197	0.506178	-0.423651	0.702919	0.547051	0.828074	tricyclic_antidepressant	305	67	2	303	0	0	0	0	0	0	0	0	tricyclic_antidepressant	1124	220	10	1114	0.520538	0.546802	0.34132	0.840888	0.459725	0.574983	0.424151	0.774926	tricyclic_antidepressant	2.4711	3.34456	0.414668	0.0275638	0.0664721	0.947002	0.969788	NS	NS	NS
PWY.5103	454	454	16	438	-0.0705161	0.0707887	0.319732	0.510944	-0.0761058	0.0780343	0.330017	0.747474	tricyclic_antidepressant	305	305	2	303	0	0	0	0	0	0	0	0	tricyclic_antidepressant	1124	1124	10	1114	0.0144849	0.0471788	0.758884	0.934807	0.0339811	0.0494004	0.491683	0.793003	tricyclic_antidepressant	199.559	449.269	0.0392586	-0.0116587	-0.296972	0.766488	0.917957	NS	NS	NS
FERMENTATION.PWY	454	420	16	438	0.591464	0.597579	0.322834	0.513384	0.768112	0.656903	0.242987	0.696145	tricyclic_antidepressant	305	294	2	303	0	0	0	0	0	0	0	0	tricyclic_antidepressant	1124	1084	10	1114	-0.440533	0.316519	0.164277	0.743725	-0.475415	0.329937	0.149916	0.739624	tricyclic_antidepressant	2.80034	9.98162	0.279706	-0.214437	-0.766654	0.443287	0.791648	NS	NS	NS
PWY.5100	454	454	16	438	-0.0946608	0.0962268	0.325803	0.513879	-0.0810372	0.103065	0.432186	0.784448	tricyclic_antidepressant	305	305	2	303	0	0	0	0	0	0	0	0	tricyclic_antidepressant	1124	1124	10	1114	-0.00672221	0.0882816	0.939317	0.998255	0.0259441	0.0930265	0.780383	0.921043	tricyclic_antidepressant	107.996	128.31	0.0650523	-0.0469117	-0.721139	0.470824	0.791648	NS	NS	NS
PWY.621	454	454	16	438	-0.119885	0.121996	0.326297	0.513879	-0.0670113	0.131094	0.609518	0.84396	tricyclic_antidepressant	305	305	2	303	0	0	0	0	0	0	0	0	tricyclic_antidepressant	1124	1124	10	1114	0.0180095	0.104009	0.862563	0.978429	0.0437157	0.110234	0.691761	0.885588	tricyclic_antidepressant	67.1911	92.4392	0.0791484	-0.0400328	-0.505794	0.613002	0.869304	NS	NS	NS
X1CMET2.PWY	454	454	16	438	-0.074438	0.0766179	0.331816	0.520058	-0.110575	0.083672	0.187093	0.696145	tricyclic_antidepressant	305	305	2	303	0	0	0	0	0	0	0	0	tricyclic_antidepressant	1124	1124	10	1114	0.149884	0.0845759	0.0766368	0.714944	0.128248	0.089275	0.151138	0.739624	tricyclic_antidepressant	170.349	139.8	0.0567826	0.0266755	0.469784	0.638509	0.869304	NS	NS	NS
P122.PWY	454	158	16	438	0.582324	0.604038	0.335551	0.520904	0.329074	0.659068	0.617843	0.84396	tricyclic_antidepressant	305	83	2	303	0	0	0	0	0	0	0	0	tricyclic_antidepressant	1124	328	10	1114	0.429912	0.642051	0.503257	0.869381	0.682626	0.678808	0.314823	0.768442	tricyclic_antidepressant	2.74077	2.42583	0.439944	0.510763	1.16097	0.245653	0.672928	NS	NS	NS
NAD.BIOSYNTHESIS.II	454	427	16	438	0.462756	0.479961	0.335501	0.520904	0.195813	0.497325	0.69399	0.872123	tricyclic_antidepressant	305	289	2	303	0	0	0	0	0	0	0	0	tricyclic_antidepressant	1124	1081	10	1114	-0.431862	0.509968	0.397265	0.861722	-0.357458	0.534546	0.503822	0.793003	tricyclic_antidepressant	4.34099	3.84516	0.34951	0.0425398	0.121713	0.903127	0.956513	NS	NS	NS
PWY.5189	454	435	16	438	0.183857	0.192634	0.340427	0.521494	0.320256	0.208748	0.125848	0.651879	tricyclic_antidepressant	305	301	2	303	0	0	0	0	0	0	0	0	tricyclic_antidepressant	1124	1120	10	1114	-0.230263	0.165529	0.164487	0.743725	-0.170931	0.175929	0.331476	0.768442	tricyclic_antidepressant	26.9485	36.4965	0.125546	-0.0543637	-0.43302	0.665	0.881125	NS	NS	NS
PWY.5030	454	434	16	438	0.380112	0.397809	0.339845	0.521494	0.20099	0.442914	0.650228	0.854752	tricyclic_antidepressant	305	294	2	303	0	0	0	0	0	0	0	0	tricyclic_antidepressant	1124	1102	10	1114	0.694209	0.273147	0.0111745	0.504717	0.618175	0.289355	0.0328784	0.547107	tricyclic_antidepressant	6.31904	13.4032	0.225176	0.593572	2.63603	0.00838813	0.400155	NS	NS	NS
GLUTORN.PWY	454	454	16	438	0.176138	0.184696	0.340783	0.521494	-0.021585	0.194797	0.911825	0.97608	tricyclic_antidepressant	305	305	2	303	0	0	0	0	0	0	0	0	tricyclic_antidepressant	1124	1124	10	1114	-0.277985	0.184763	0.132724	0.743725	-0.336662	0.194521	0.0837891	0.721941	tricyclic_antidepressant	29.3146	29.2934	0.130624	-0.0508417	-0.389223	0.697111	0.896769	NS	NS	NS
ARGSYNBSUB.PWY	454	453	16	438	0.164753	0.173313	0.34233	0.521494	0.00275209	0.183863	0.988065	0.991048	tricyclic_antidepressant	305	305	2	303	0	0	0	0	0	0	0	0	tricyclic_antidepressant	1124	1124	10	1114	-0.300912	0.174357	0.0846537	0.716911	-0.33725	0.183831	0.0668472	0.676479	tricyclic_antidepressant	33.2918	32.8943	0.122918	-0.0666815	-0.542486	0.587484	0.869304	NS	NS	NS
HOMOSER.METSYN.PWY	454	454	16	438	0.11211	0.119043	0.346842	0.52506	0.117415	0.130204	0.367727	0.776996	tricyclic_antidepressant	305	305	2	303	0	0	0	0	0	0	0	0	tricyclic_antidepressant	1124	1124	10	1114	-0.101863	0.0955648	0.286697	0.783539	-0.106614	0.100732	0.290114	0.768442	tricyclic_antidepressant	70.5652	109.497	0.0745226	-0.0180089	-0.241657	0.809046	0.936233	NS	NS	NS
BIOTIN.BIOSYNTHESIS.PWY	454	322	16	438	0.638431	0.679613	0.348042	0.52506	0.48115	0.725908	0.507828	0.814279	tricyclic_antidepressant	305	181	2	303	0	0	0	0	0	0	0	0	tricyclic_antidepressant	1124	691	10	1114	0.482397	0.831512	0.561934	0.869381	0.753245	0.871795	0.387771	0.768804	tricyclic_antidepressant	2.16509	1.44632	0.526213	0.575941	1.0945	0.273735	0.672928	NS	NS	NS
PWY.6385	454	454	16	438	-0.0764849	0.0816648	0.349503	0.52506	-0.0445924	0.0892218	0.617503	0.84396	tricyclic_antidepressant	305	305	2	303	0	0	0	0	0	0	0	0	tricyclic_antidepressant	1124	1123	10	1114	0.159257	0.0717459	0.0266393	0.660622	0.179792	0.0752697	0.0170843	0.459721	tricyclic_antidepressant	149.945	194.27	0.0538996	0.0565645	1.04944	0.293975	0.678488	NS	NS	NS
PWY.6125	454	454	16	438	0.101254	0.11006	0.358087	0.535488	0.0583098	0.121201	0.63071	0.85141	tricyclic_antidepressant	305	305	2	303	0	0	0	0	0	0	0	0	tricyclic_antidepressant	1124	1123	10	1114	0.0616765	0.118412	0.602565	0.873144	0.0659371	0.12484	0.597488	0.825403	tricyclic_antidepressant	82.554	71.3196	0.0806154	0.0829101	1.02847	0.303731	0.693868	NS	NS	NS
PWY.7242	454	453	16	438	-0.169159	0.185425	0.362129	0.53661	-0.111015	0.204995	0.588435	0.842894	tricyclic_antidepressant	305	305	2	303	0	0	0	0	0	0	0	0	tricyclic_antidepressant	1124	1123	10	1114	0.0604534	0.136658	0.658308	0.893084	0.0762014	0.144371	0.597735	0.825403	tricyclic_antidepressant	29.0847	53.5462	0.110009	-0.0203664	-0.185134	0.853124	0.949623	NS	NS	NS
PWY.5505	454	230	16	438	0.569589	0.623487	0.361454	0.53661	-0.172218	0.678099	0.799649	0.937641	tricyclic_antidepressant	305	159	2	303	0	0	0	0	0	0	0	0	tricyclic_antidepressant	1124	608	10	1114	-0.281779	0.749915	0.707175	0.925819	-0.614295	0.794716	0.439708	0.777116	tricyclic_antidepressant	2.57244	1.77818	0.479429	0.221618	0.462255	0.643899	0.869304	NS	NS	NS
P23.PWY	454	193	16	438	0.533562	0.594742	0.370141	0.545999	0.138465	0.648245	0.830968	0.938307	tricyclic_antidepressant	305	124	2	303	0	0	0	0	0	0	0	0	tricyclic_antidepressant	1124	495	10	1114	-0.415166	0.751314	0.580657	0.869381	-0.465621	0.78736	0.554397	0.804502	tricyclic_antidepressant	2.82711	1.77157	0.466319	0.16808	0.36044	0.718518	0.904515	NS	NS	NS
PWY.6549	454	323	16	438	-0.603721	0.6774	0.373294	0.548171	-0.141973	0.736993	0.84734	0.947448	tricyclic_antidepressant	305	236	2	303	0	0	0	0	0	0	0	0	tricyclic_antidepressant	1124	892	10	1114	-0.591823	0.79574	0.457191	0.869381	-0.901972	0.839919	0.283117	0.768442	tricyclic_antidepressant	2.17926	1.57928	0.515811	-0.598722	-1.16074	0.245748	0.672928	NS	NS	NS
RHAMCAT.PWY	454	454	16	438	-0.0997872	0.113651	0.380421	0.556132	-0.145285	0.122073	0.234709	0.696145	tricyclic_antidepressant	305	305	2	303	0	0	0	0	0	0	0	0	tricyclic_antidepressant	1124	1124	10	1114	-0.0262897	0.113408	0.816724	0.950763	-0.0701732	0.119277	0.556442	0.804502	tricyclic_antidepressant	77.4202	77.7528	0.0802771	-0.0629597	-0.784279	0.432877	0.782379	NS	NS	NS
GLUDEG.I.PWY	454	344	16	438	0.495142	0.57075	0.386128	0.561954	0.164622	0.62719	0.793092	0.937322	tricyclic_antidepressant	305	244	2	303	0	0	0	0	0	0	0	0	tricyclic_antidepressant	1124	956	10	1114	0.61774	0.614165	0.31472	0.801344	0.226498	0.649092	0.727198	0.91265	tricyclic_antidepressant	3.06978	2.65113	0.418088	0.551955	1.32019	0.186772	0.642786	NS	NS	NS
P162.PWY	454	326	16	438	-0.531018	0.634261	0.402924	0.583792	-0.0662672	0.688995	0.923426	0.97608	tricyclic_antidepressant	305	203	2	303	0	0	0	0	0	0	0	0	tricyclic_antidepressant	1124	904	10	1114	0.318039	0.680397	0.640283	0.884732	0.203104	0.714378	0.776228	0.921043	tricyclic_antidepressant	2.48578	2.1601	0.463944	-0.136249	-0.293676	0.769005	0.917957	NS	NS	NS
PWY.241	454	353	16	438	0.513122	0.618094	0.406896	0.586938	0.707553	0.667222	0.289587	0.711953	tricyclic_antidepressant	305	281	2	303	0	0	0	0	0	0	0	0	tricyclic_antidepressant	1124	1046	10	1114	-0.611193	0.528315	0.247572	0.743725	-0.861846	0.558873	0.12334	0.739624	tricyclic_antidepressant	2.61753	3.58273	0.401601	-0.136547	-0.340006	0.733852	0.904515	NS	NS	NS
PWY0.166	454	454	16	438	0.069938	0.0856599	0.414682	0.595534	0.0575056	0.0938519	0.540409	0.828074	tricyclic_antidepressant	305	305	2	303	0	0	0	0	0	0	0	0	tricyclic_antidepressant	1124	1123	10	1114	0.00178398	0.104663	0.986404	0.999927	0.00826395	0.110742	0.940528	0.973598	tricyclic_antidepressant	136.284	91.2884	0.0662888	0.0425987	0.642623	0.520469	0.835236	NS	NS	NS
PWY.6606	454	443	16	438	0.146168	0.18422	0.427966	0.611916	0.358808	0.202258	0.0768629	0.529796	tricyclic_antidepressant	305	303	2	303	0	0	0	0	0	0	0	0	tricyclic_antidepressant	1124	1122	10	1114	-0.170233	0.142237	0.231632	0.743725	-0.122018	0.150243	0.416894	0.774926	tricyclic_antidepressant	29.4665	49.4282	0.112584	-0.0520598	-0.462409	0.643788	0.869304	NS	NS	NS
PWY.6612	454	411	16	438	0.416527	0.531902	0.433998	0.615145	0.718301	0.580111	0.216369	0.696145	tricyclic_antidepressant	305	291	2	303	0	0	0	0	0	0	0	0	tricyclic_antidepressant	1124	1099	10	1114	-0.186149	0.221446	0.400754	0.861722	-0.186135	0.234207	0.426941	0.774926	tricyclic_antidepressant	3.53457	20.3922	0.204436	-0.097119	-0.475058	0.634746	0.869304	NS	NS	NS
PANTO.PWY	454	454	16	438	-0.0545304	0.0695188	0.433242	0.615145	-0.0215761	0.0748378	0.773269	0.927259	tricyclic_antidepressant	305	305	2	303	0	0	0	0	0	0	0	0	tricyclic_antidepressant	1124	1124	10	1114	0.125851	0.0606383	0.0381762	0.660622	0.152859	0.0641467	0.017348	0.459721	tricyclic_antidepressant	206.917	271.961	0.045697	0.0479104	1.04844	0.294438	0.678488	NS	NS	NS
THISYN.PWY	454	340	16	438	0.574323	0.738332	0.437069	0.616414	0.267804	0.813669	0.742229	0.910796	tricyclic_antidepressant	305	221	2	303	0	0	0	0	0	0	0	0	tricyclic_antidepressant	1124	869	10	1114	0.353211	0.853733	0.679155	0.907572	0.400438	0.909495	0.659818	0.865603	tricyclic_antidepressant	1.83441	1.372	0.558457	0.47971	0.858992	0.390345	0.758674	NS	NS	NS
PWY.6545	454	452	16	438	0.0856616	0.110509	0.438675	0.616414	0.0293224	0.120288	0.80754	0.938307	tricyclic_antidepressant	305	305	2	303	0	0	0	0	0	0	0	0	tricyclic_antidepressant	1124	1123	10	1114	0.0449416	0.12553	0.7204	0.930939	0.0534548	0.132734	0.687234	0.884064	tricyclic_antidepressant	81.8858	63.4608	0.0829464	0.0678826	0.818391	0.413134	0.768272	NS	NS	NS
P161.PWY	454	447	16	438	0.181099	0.23797	0.447063	0.622831	0.132442	0.262628	0.614339	0.84396	tricyclic_antidepressant	305	302	2	303	0	0	0	0	0	0	0	0	tricyclic_antidepressant	1124	1123	10	1114	0.4885	0.246165	0.0474517	0.660622	0.603611	0.257586	0.0192935	0.464797	tricyclic_antidepressant	17.6586	16.5024	0.171094	0.329597	1.92641	0.0540533	0.532029	NS	NS	NS
GLUCUROCAT.PWY	454	453	16	438	-0.129293	0.169286	0.445433	0.622831	-0.0577968	0.188493	0.759292	0.927246	tricyclic_antidepressant	305	305	2	303	0	0	0	0	0	0	0	0	tricyclic_antidepressant	1124	1122	10	1114	0.104483	0.137737	0.448271	0.869381	0.135317	0.146062	0.35443	0.768442	tricyclic_antidepressant	34.8944	52.7107	0.10684	0.0113669	0.106391	0.915272	0.956513	NS	NS	NS
PWY0.162	454	453	16	438	-0.0726153	0.096782	0.453486	0.629091	-0.0607328	0.106763	0.569782	0.832648	tricyclic_antidepressant	305	305	2	303	0	0	0	0	0	0	0	0	tricyclic_antidepressant	1124	1124	10	1114	-0.0809108	0.093684	0.387963	0.861722	-0.128887	0.0994758	0.195372	0.739624	tricyclic_antidepressant	106.761	113.938	0.0673132	-0.076898	-1.14239	0.253292	0.672928	NS	NS	NS
GLCMANNANAUT.PWY	454	453	16	438	-0.092828	0.124732	0.457147	0.631483	-0.12025	0.136342	0.37833	0.776996	tricyclic_antidepressant	305	305	2	303	0	0	0	0	0	0	0	0	tricyclic_antidepressant	1124	1124	10	1114	0.0301791	0.113077	0.789603	0.950763	0.00506858	0.119382	0.966142	0.985689	tricyclic_antidepressant	64.2753	78.2082	0.0837756	-0.0253102	-0.302119	0.762561	0.917957	NS	NS	NS
PWY.5347	454	454	16	438	0.0621647	0.0855637	0.467906	0.643617	0.0618734	0.0931899	0.507113	0.814279	tricyclic_antidepressant	305	305	2	303	0	0	0	0	0	0	0	0	tricyclic_antidepressant	1124	1124	10	1114	-0.046516	0.0613412	0.448423	0.869381	-0.0566735	0.0647798	0.381844	0.768804	tricyclic_antidepressant	136.591	265.764	0.0498535	-0.00962129	-0.192991	0.846966	0.949623	NS	NS	NS
FOLSYN.PWY	454	411	16	438	0.385932	0.548621	0.482143	0.651725	0.68345	0.598615	0.254259	0.699364	tricyclic_antidepressant	305	291	2	303	0	0	0	0	0	0	0	0	tricyclic_antidepressant	1124	1099	10	1114	-0.126176	0.195315	0.518407	0.869381	-0.132088	0.206744	0.523031	0.802824	tricyclic_antidepressant	3.32243	26.2138	0.184002	-0.0685709	-0.372664	0.709399	0.903801	NS	NS	NS
THRESYN.PWY	454	454	16	438	0.0404184	0.0576741	0.483796	0.651725	0.0543862	0.0624589	0.384417	0.776996	tricyclic_antidepressant	305	305	2	303	0	0	0	0	0	0	0	0	tricyclic_antidepressant	1124	1124	10	1114	-0.0400017	0.0520022	0.44192	0.869381	-0.0341356	0.0549735	0.534767	0.804502	tricyclic_antidepressant	300.634	369.791	0.0386211	-0.00393944	-0.102002	0.918755	0.956513	NS	NS	NS
PWY.5913	454	416	16	438	0.481537	0.686901	0.483658	0.651725	0.552392	0.750199	0.461966	0.78475	tricyclic_antidepressant	305	292	2	303	0	0	0	0	0	0	0	0	tricyclic_antidepressant	1124	1078	10	1114	-0.979085	0.674744	0.147048	0.743725	-1.03922	0.712676	0.14508	0.739624	tricyclic_antidepressant	2.1194	2.19645	0.481357	-0.261813	-0.543907	0.586505	0.869304	NS	NS	NS
PWY.2941	454	454	16	438	0.113894	0.160704	0.47888	0.651725	-0.0339454	0.16938	0.841264	0.944639	tricyclic_antidepressant	305	305	2	303	0	0	0	0	0	0	0	0	tricyclic_antidepressant	1124	1124	10	1114	-0.0127747	0.1677	0.939293	0.998255	0.0244868	0.176197	0.889497	0.958625	tricyclic_antidepressant	38.7211	35.5578	0.116029	0.0532569	0.458996	0.646237	0.869304	NS	NS	NS
COA.PWY	454	454	16	438	-0.0751651	0.107834	0.486144	0.652193	-0.0636703	0.116974	0.586533	0.842894	tricyclic_antidepressant	305	305	2	303	0	0	0	0	0	0	0	0	tricyclic_antidepressant	1124	1124	10	1114	0.119667	0.0882135	0.175197	0.743725	0.107455	0.0932029	0.249202	0.768442	tricyclic_antidepressant	85.9985	128.508	0.0682779	0.0415559	0.60863	0.54277	0.846082	NS	NS	NS
PWY.2942	454	454	16	438	-0.0317059	0.0474781	0.504617	0.672492	-0.0664695	0.0515862	0.198327	0.696145	tricyclic_antidepressant	305	305	2	303	0	0	0	0	0	0	0	0	tricyclic_antidepressant	1124	1124	10	1114	-0.0159372	0.0386086	0.679842	0.907572	-0.0306001	0.0406368	0.451607	0.777116	tricyclic_antidepressant	443.621	670.859	0.0299546	-0.022214	-0.741588	0.458337	0.791648	NS	NS	NS
RUMP.PWY	454	173	16	438	0.406502	0.609845	0.5054	0.672492	0.477964	0.671455	0.476986	0.787904	tricyclic_antidepressant	305	200	2	303	0	0	0	0	0	0	0	0	tricyclic_antidepressant	1124	835	10	1114	-0.943446	0.73144	0.197371	0.743725	-0.663299	0.774009	0.391655	0.768804	tricyclic_antidepressant	2.68882	1.86914	0.468398	-0.147089	-0.314026	0.753501	0.917957	NS	NS	NS
HISDEG.PWY	454	447	16	438	-0.172482	0.262152	0.510928	0.677083	-0.318829	0.286418	0.266333	0.699584	tricyclic_antidepressant	305	300	2	303	0	0	0	0	0	0	0	0	tricyclic_antidepressant	1124	1113	10	1114	0.532513	0.295883	0.0721754	0.714944	0.478437	0.315351	0.129525	0.739624	tricyclic_antidepressant	14.5511	11.4225	0.196216	0.137557	0.701048	0.483273	0.79545	NS	NS	NS
PWY.5101	454	442	16	438	-0.136655	0.213151	0.52179	0.683147	-0.136232	0.23292	0.558967	0.830035	tricyclic_antidepressant	305	305	2	303	0	0	0	0	0	0	0	0	tricyclic_antidepressant	1124	1122	10	1114	0.090287	0.185388	0.626344	0.884058	0.0441768	0.194372	0.82025	0.921043	tricyclic_antidepressant	22.0102	29.0961	0.139882	-0.00745139	-0.053269	0.957518	0.972192	NS	NS	NS
ANAEROFRUCAT.PWY	454	454	16	438	0.0877595	0.140788	0.533391	0.690794	0.105764	0.153676	0.491724	0.799429	tricyclic_antidepressant	305	301	2	303	0	0	0	0	0	0	0	0	tricyclic_antidepressant	1124	1122	10	1114	0.220667	0.202935	0.277108	0.780436	0.150612	0.2146	0.482942	0.793003	tricyclic_antidepressant	50.4506	24.282	0.115676	0.130944	1.13198	0.257642	0.672928	NS	NS	NS
PWY.6609	454	454	16	438	0.0372609	0.060288	0.536869	0.690794	0.0268591	0.0647694	0.678598	0.868737	tricyclic_antidepressant	305	305	2	303	0	0	0	0	0	0	0	0	tricyclic_antidepressant	1124	1124	10	1114	-0.111562	0.0554144	0.0443309	0.660622	-0.119287	0.0586007	0.0420369	0.618876	tricyclic_antidepressant	275.131	325.652	0.0407982	-0.0434079	-1.06397	0.287344	0.673861	NS	NS	NS
PWY.5136	454	389	16	438	-0.335565	0.544763	0.538226	0.690794	-0.236358	0.589205	0.688528	0.872123	tricyclic_antidepressant	305	288	2	303	0	0	0	0	0	0	0	0	tricyclic_antidepressant	1124	1088	10	1114	-0.504588	0.255649	0.0486654	0.660622	-0.578583	0.271058	0.0330329	0.547107	tricyclic_antidepressant	3.36965	15.3007	0.231432	-0.474082	-2.04847	0.0405139	0.532029	NS	NS	NS
PWY.5022	454	325	16	438	0.373928	0.596862	0.53132	0.690794	0.197166	0.662184	0.766049	0.927259	tricyclic_antidepressant	305	211	2	303	0	0	0	0	0	0	0	0	tricyclic_antidepressant	1124	899	10	1114	0.228411	0.672631	0.734238	0.932846	-0.225134	0.707695	0.750453	0.921043	tricyclic_antidepressant	2.80706	2.21027	0.44644	0.309824	0.693987	0.48769	0.796816	NS	NS	NS
P108.PWY	454	242	16	438	0.41195	0.665142	0.536014	0.690794	-0.00816287	0.727114	0.991048	0.991048	tricyclic_antidepressant	305	212	2	303	0	0	0	0	0	0	0	0	tricyclic_antidepressant	1124	843	10	1114	0.00933863	0.790901	0.990581	0.999927	0.203723	0.833277	0.806902	0.921043	tricyclic_antidepressant	2.26033	1.59866	0.509054	0.24516	0.4816	0.63009	0.869304	NS	NS	NS
PWY.6859	454	279	16	438	0.411688	0.679183	0.544728	0.696397	0.410033	0.749852	0.584811	0.842894	tricyclic_antidepressant	305	187	2	303	0	0	0	0	0	0	0	0	tricyclic_antidepressant	1124	818	10	1114	0.0278755	0.851202	0.973881	0.999927	-0.548596	0.89714	0.541002	0.804502	tricyclic_antidepressant	2.16784	1.38018	0.530893	0.262385	0.494233	0.621142	0.869304	NS	NS	NS
PWY.6531	454	310	16	438	0.389987	0.664466	0.557562	0.71002	0.112773	0.72919	0.877171	0.968543	tricyclic_antidepressant	305	197	2	303	0	0	0	0	0	0	0	0	tricyclic_antidepressant	1124	747	10	1114	0.170191	0.702914	0.80873	0.950763	0.020805	0.745091	0.977729	0.985689	tricyclic_antidepressant	2.26493	2.02393	0.482869	0.286265	0.592841	0.553288	0.852449	NS	NS	NS
PWY.7210	454	298	16	438	-0.412603	0.723502	0.568776	0.721482	-0.167528	0.789092	0.831978	0.938307	tricyclic_antidepressant	305	196	2	303	0	0	0	0	0	0	0	0	tricyclic_antidepressant	1124	711	10	1114	0.925288	0.814574	0.256235	0.743725	0.814114	0.861182	0.344695	0.768442	tricyclic_antidepressant	1.91038	1.50709	0.540938	0.1774	0.327949	0.74295	0.911489	NS	NS	NS
PWY.4981	454	454	16	438	0.0949479	0.169255	0.575106	0.72312	0.145787	0.183703	0.427911	0.782044	tricyclic_antidepressant	305	305	2	303	0	0	0	0	0	0	0	0	tricyclic_antidepressant	1124	1124	10	1114	-0.312443	0.157234	0.0471538	0.660622	-0.265631	0.166877	0.111731	0.739624	tricyclic_antidepressant	34.9073	40.4489	0.115197	-0.123727	-1.07405	0.2828	0.672928	NS	NS	NS
PWY.7222	454	454	16	438	0.0516259	0.0924202	0.576721	0.72312	0.0389248	0.100103	0.697599	0.872123	tricyclic_antidepressant	305	305	2	303	0	0	0	0	0	0	0	0	tricyclic_antidepressant	1124	1124	10	1114	-0.0037909	0.0862449	0.964948	0.999927	0.0176146	0.0908928	0.846373	0.935354	tricyclic_antidepressant	117.076	134.442	0.0630545	0.0220044	0.348974	0.727109	0.904515	NS	NS	NS
PWY.7198	454	298	16	438	-0.388844	0.6956	0.576444	0.72312	-0.160851	0.758125	0.832084	0.938307	tricyclic_antidepressant	305	196	2	303	0	0	0	0	0	0	0	0	tricyclic_antidepressant	1124	711	10	1114	0.897694	0.775521	0.247301	0.743725	0.792203	0.819642	0.333999	0.768442	tricyclic_antidepressant	2.06672	1.6627	0.517821	0.184737	0.356759	0.721272	0.904515	NS	NS	NS
PWY.7117	454	384	16	438	0.437921	0.812902	0.590359	0.737383	0.677241	0.883717	0.443921	0.78475	tricyclic_antidepressant	305	286	2	303	0	0	0	0	0	0	0	0	tricyclic_antidepressant	1124	1054	10	1114	-0.878897	0.722935	0.224343	0.743725	-0.972045	0.765287	0.204298	0.751931	tricyclic_antidepressant	1.51329	1.91338	0.540211	-0.297362	-0.550455	0.582008	0.869304	NS	NS	NS
PWY.3841	454	454	16	438	-0.0403132	0.0765498	0.598722	0.744975	-0.0843385	0.0826257	0.308012	0.72233	tricyclic_antidepressant	305	305	2	303	0	0	0	0	0	0	0	0	tricyclic_antidepressant	1124	1124	10	1114	0.215403	0.101074	0.0332962	0.660622	0.193637	0.10635	0.0689243	0.676479	tricyclic_antidepressant	170.652	97.8866	0.0610234	0.0528993	0.866869	0.386014	0.758674	NS	NS	NS
FAO.PWY	454	389	16	438	-0.277021	0.560344	0.621288	0.770113	-0.199539	0.606638	0.742385	0.910796	tricyclic_antidepressant	305	288	2	303	0	0	0	0	0	0	0	0	tricyclic_antidepressant	1124	1088	10	1114	-0.474259	0.259012	0.0673722	0.714944	-0.551487	0.274506	0.0447946	0.624767	tricyclic_antidepressant	3.18486	14.906	0.23511	-0.439535	-1.86949	0.0615547	0.532029	NS	NS	NS
PWY.6703	454	454	16	438	-0.0401234	0.0818647	0.624297	0.770912	-0.0388214	0.09072	0.668939	0.864726	tricyclic_antidepressant	305	305	2	303	0	0	0	0	0	0	0	0	tricyclic_antidepressant	1124	1124	10	1114	0.00284911	0.0757035	0.969985	0.999927	0.0120434	0.0801579	0.880599	0.956388	tricyclic_antidepressant	149.213	174.489	0.0555811	-0.0169594	-0.305129	0.760268	0.917957	NS	NS	NS
PWY.7663	454	454	16	438	0.0633582	0.130499	0.627564	0.772022	0.0119212	0.140586	0.932467	0.97608	tricyclic_antidepressant	305	303	2	303	0	0	0	0	0	0	0	0	tricyclic_antidepressant	1124	1124	10	1114	0.294665	0.218704	0.178149	0.743725	0.134029	0.229181	0.558795	0.804502	tricyclic_antidepressant	58.7203	20.9068	0.112065	0.12409	1.1073	0.268162	0.672928	NS	NS	NS
PWY.5973	454	454	16	438	-0.0497947	0.105253	0.636383	0.779928	-0.0695282	0.113812	0.541618	0.828074	tricyclic_antidepressant	305	305	2	303	0	0	0	0	0	0	0	0	tricyclic_antidepressant	1124	1124	10	1114	0.239396	0.148144	0.106383	0.743725	0.182923	0.155311	0.239146	0.768442	tricyclic_antidepressant	90.2674	45.5654	0.0858021	0.0472148	0.550276	0.58213	0.869304	NS	NS	NS
PWY.5695	454	454	16	438	0.039559	0.0849856	0.64182	0.783645	0.048606	0.0919839	0.597504	0.84396	tricyclic_antidepressant	305	305	2	303	0	0	0	0	0	0	0	0	tricyclic_antidepressant	1124	1124	10	1114	-0.0208107	0.0857192	0.808222	0.950763	-0.0514139	0.0904334	0.569795	0.811805	tricyclic_antidepressant	138.455	136.096	0.0603516	0.00963358	0.159624	0.873177	0.949623	NS	NS	NS
METSYN.PWY	454	454	16	438	0.0424631	0.0930191	0.648261	0.786266	0.0485404	0.101554	0.632935	0.85141	tricyclic_antidepressant	305	305	2	303	0	0	0	0	0	0	0	0	tricyclic_antidepressant	1124	1124	10	1114	-0.0659395	0.0699118	0.345793	0.844037	-0.0714463	0.073742	0.332829	0.768442	tricyclic_antidepressant	115.573	204.597	0.0558869	-0.026809	-0.479702	0.631439	0.869304	NS	NS	NS
PWY.5941	454	366	16	438	0.327381	0.718321	0.64879	0.786266	0.183988	0.781284	0.813946	0.938307	tricyclic_antidepressant	305	284	2	303	0	0	0	0	0	0	0	0	tricyclic_antidepressant	1124	1043	10	1114	0.625891	0.614347	0.308523	0.801344	0.676353	0.651334	0.299311	0.768442	tricyclic_antidepressant	1.93804	2.64955	0.466883	0.499785	1.07047	0.284407	0.672928	NS	NS	NS
PWY.6595	454	427	16	438	0.199789	0.442828	0.652093	0.787342	0.837327	0.477012	0.0799692	0.529796	tricyclic_antidepressant	305	299	2	303	0	0	0	0	0	0	0	0	tricyclic_antidepressant	1124	1117	10	1114	-0.0951138	0.193962	0.623968	0.884058	-0.0323899	0.202362	0.872865	0.95189	tricyclic_antidepressant	5.09953	26.5806	0.177667	-0.0476435	-0.268162	0.788575	0.928766	NS	NS	NS
PWY0.845	454	435	16	438	0.134355	0.306397	0.66125	0.795452	-0.0979972	0.33995	0.773299	0.927259	tricyclic_antidepressant	305	284	2	303	0	0	0	0	0	0	0	0	tricyclic_antidepressant	1124	1074	10	1114	0.493687	0.56176	0.379687	0.861722	0.495845	0.592228	0.402636	0.773178	tricyclic_antidepressant	10.652	3.16882	0.268988	0.216743	0.805771	0.420375	0.768272	NS	NS	NS
PWY.5676	454	409	16	438	-0.229107	0.534059	0.66814	0.797853	0.496219	0.568058	0.382899	0.776996	tricyclic_antidepressant	305	266	2	303	0	0	0	0	0	0	0	0	tricyclic_antidepressant	1124	1033	10	1114	0.245483	0.613489	0.689128	0.910994	-0.0483003	0.6473	0.940532	0.973598	tricyclic_antidepressant	3.50608	2.65697	0.402812	-0.0245051	-0.0608352	0.95149	0.969788	NS	NS	NS
DAPLYSINESYN.PWY	454	452	16	438	0.0719455	0.169752	0.671903	0.799417	0.165631	0.184049	0.368713	0.776996	tricyclic_antidepressant	305	302	2	303	0	0	0	0	0	0	0	0	tricyclic_antidepressant	1124	1118	10	1114	-0.542801	0.21243	0.0107461	0.504717	-0.545545	0.221684	0.0140171	0.459721	tricyclic_antidepressant	34.7033	22.16	0.132612	-0.167625	-1.26402	0.206221	0.661727	NS	NS	NS
PWY.6305	454	452	16	438	0.0646465	0.157844	0.682332	0.808873	0.128094	0.168751	0.448265	0.78475	tricyclic_antidepressant	305	305	2	303	0	0	0	0	0	0	0	0	tricyclic_antidepressant	1124	1124	10	1114	0.0766033	0.104753	0.464764	0.869381	0.0760885	0.109077	0.485598	0.793003	tricyclic_antidepressant	40.1368	91.1316	0.0872811	0.0729474	0.835776	0.403281	0.768272	NS	NS	NS
PWY.5121	454	436	16	438	0.107698	0.26799	0.687983	0.812617	0.175514	0.285379	0.538912	0.828074	tricyclic_antidepressant	305	299	2	303	0	0	0	0	0	0	0	0	tricyclic_antidepressant	1124	1116	10	1114	-0.237632	0.253539	0.348827	0.844037	-0.269244	0.265881	0.311456	0.768442	tricyclic_antidepressant	13.924	15.5565	0.184176	-0.074529	-0.404662	0.685726	0.890771	NS	NS	NS
P185.PWY	454	447	16	438	0.0897002	0.227015	0.692945	0.815523	0.261759	0.247752	0.291385	0.711953	tricyclic_antidepressant	305	300	2	303	0	0	0	0	0	0	0	0	tricyclic_antidepressant	1124	1115	10	1114	0.164617	0.230608	0.475478	0.869381	0.101998	0.240981	0.672191	0.877491	tricyclic_antidepressant	19.404	18.8041	0.161779	0.126571	0.782367	0.433999	0.782379	NS	NS	NS
PWY.7003	454	423	16	438	-0.17475	0.453069	0.699903	0.82075	0.297891	0.473689	0.529792	0.828074	tricyclic_antidepressant	305	296	2	303	0	0	0	0	0	0	0	0	tricyclic_antidepressant	1124	1105	10	1114	-0.12112	0.201889	0.548677	0.869381	-0.202153	0.213722	0.344434	0.768442	tricyclic_antidepressant	4.87159	24.5343	0.184409	-0.130004	-0.704978	0.480824	0.79545	NS	NS	NS
SALVADEHYPOX.PWY	454	452	16	438	0.0449295	0.118209	0.704068	0.822674	0.130124	0.126252	0.303336	0.717714	tricyclic_antidepressant	305	305	2	303	0	0	0	0	0	0	0	0	tricyclic_antidepressant	1124	1124	10	1114	-0.130261	0.0864566	0.132185	0.743725	-0.128147	0.0906689	0.157846	0.739624	tricyclic_antidepressant	71.5652	133.784	0.0697837	-0.0692059	-0.99172	0.321334	0.702766	NS	NS	NS
PENTOSE.P.PWY	454	452	16	438	0.0662605	0.178018	0.709917	0.826547	0.050013	0.193166	0.79584	0.937322	tricyclic_antidepressant	305	304	2	303	0	0	0	0	0	0	0	0	tricyclic_antidepressant	1124	1123	10	1114	-0.458808	0.191155	0.0165507	0.58966	-0.496472	0.19892	0.0127159	0.459721	tricyclic_antidepressant	31.5552	27.367	0.130275	-0.177612	-1.36337	0.172767	0.635877	NS	NS	NS
P4.PWY	454	448	16	438	0.0485434	0.137088	0.723437	0.836314	0.127396	0.151837	0.401977	0.777083	tricyclic_antidepressant	305	302	2	303	0	0	0	0	0	0	0	0	tricyclic_antidepressant	1124	1118	10	1114	-0.487879	0.170413	0.00427727	0.323861	-0.471066	0.177828	0.00819346	0.459721	tricyclic_antidepressant	53.2107	34.4346	0.106816	-0.162209	-1.51859	0.128866	0.599116	NS	NS	NS
MET.SAM.PWY	454	454	16	438	0.0329879	0.0930648	0.723167	0.836314	0.0591697	0.101604	0.560665	0.830035	tricyclic_antidepressant	305	305	2	303	0	0	0	0	0	0	0	0	tricyclic_antidepressant	1124	1124	10	1114	-0.103662	0.0757299	0.171325	0.743725	-0.109434	0.0796554	0.169778	0.739624	tricyclic_antidepressant	115.459	174.367	0.0587396	-0.0492244	-0.838011	0.402025	0.768272	NS	NS	NS
PWY.4242	454	454	16	438	-0.0461135	0.139653	0.741408	0.85406	-0.0128969	0.152331	0.932572	0.97608	tricyclic_antidepressant	305	304	2	303	0	0	0	0	0	0	0	0	tricyclic_antidepressant	1124	1123	10	1114	0.159305	0.130916	0.22392	0.743725	0.139653	0.138481	0.313463	0.768442	tricyclic_antidepressant	51.2745	58.3466	0.0955109	0.0632219	0.661934	0.508013	0.820875	NS	NS	NS
P164.PWY	454	421	16	438	0.144815	0.450664	0.748108	0.85573	0.257364	0.495695	0.603911	0.84396	tricyclic_antidepressant	305	302	2	303	0	0	0	0	0	0	0	0	tricyclic_antidepressant	1124	1109	10	1114	-0.255433	0.146629	0.0817833	0.714944	-0.371695	0.154402	0.0162401	0.459721	tricyclic_antidepressant	4.92374	46.5112	0.139435	-0.217118	-1.55713	0.11944	0.589363	NS	NS	NS
PWY.7237	454	449	16	438	-0.0681256	0.211176	0.747154	0.85573	-0.00534903	0.228071	0.981301	0.991048	tricyclic_antidepressant	305	305	2	303	0	0	0	0	0	0	0	0	tricyclic_antidepressant	1124	1124	10	1114	-0.118194	0.182001	0.516205	0.869381	-0.100417	0.190401	0.598028	0.825403	tricyclic_antidepressant	22.4239	30.1894	0.137864	-0.0968546	-0.702535	0.482346	0.79545	NS	NS	NS
PWY.7013	454	117	16	438	-0.180427	0.576997	0.754657	0.855856	-0.827966	0.621423	0.183503	0.696145	tricyclic_antidepressant	305	66	2	303	0	0	0	0	0	0	0	0	tricyclic_antidepressant	1124	221	10	1114	0.772611	0.546294	0.157562	0.743725	0.623685	0.577364	0.280285	0.768442	tricyclic_antidepressant	3.00367	3.35078	0.396699	0.322122	0.812006	0.416788	0.768272	NS	NS	NS
PWY.7234	454	454	16	438	0.0538316	0.172515	0.755159	0.855856	0.0560532	0.189445	0.767476	0.927259	tricyclic_antidepressant	305	305	2	303	0	0	0	0	0	0	0	0	tricyclic_antidepressant	1124	1124	10	1114	-0.397584	0.166943	0.0174069	0.58966	-0.422414	0.175966	0.0165405	0.459721	tricyclic_antidepressant	33.6004	35.881	0.119968	-0.179284	-1.49443	0.135062	0.604904	NS	NS	NS
PWY.7371	454	163	16	438	0.179038	0.576036	0.756093	0.855856	0.163863	0.60875	0.787931	0.936331	tricyclic_antidepressant	305	135	2	303	0	0	0	0	0	0	0	0	tricyclic_antidepressant	1124	482	10	1114	0.494208	0.667296	0.459083	0.869381	0.470885	0.707321	0.505726	0.793003	tricyclic_antidepressant	3.0137	2.24576	0.436043	0.313614	0.719227	0.472001	0.791648	NS	NS	NS
P124.PWY	454	290	16	438	-0.195588	0.667679	0.769709	0.868253	-0.0778092	0.730887	0.915272	0.97608	tricyclic_antidepressant	305	195	2	303	0	0	0	0	0	0	0	0	tricyclic_antidepressant	1124	804	10	1114	0.0775181	0.787603	0.921614	0.998255	0.632393	0.827536	0.444923	0.777116	tricyclic_antidepressant	2.24318	1.61207	0.5093	-0.0813885	-0.159805	0.873035	0.949623	NS	NS	NS
TRPSYN.PWY	454	454	16	438	-0.0272882	0.095451	0.775104	0.871324	0.0131977	0.106334	0.901289	0.97608	tricyclic_antidepressant	305	305	2	303	0	0	0	0	0	0	0	0	tricyclic_antidepressant	1124	1124	10	1114	-0.0930862	0.0904832	0.303813	0.801344	-0.0895475	0.0963429	0.352857	0.768442	tricyclic_antidepressant	109.759	122.142	0.0656673	-0.0619439	-0.943299	0.345528	0.738426	NS	NS	NS
PRPP.PWY	454	449	16	438	0.0291341	0.107114	0.785759	0.880266	0.082964	0.11623	0.475787	0.787904	tricyclic_antidepressant	305	304	2	303	0	0	0	0	0	0	0	0	tricyclic_antidepressant	1124	1121	10	1114	-0.175057	0.113592	0.123581	0.743725	-0.119745	0.119781	0.317684	0.768442	tricyclic_antidepressant	87.1581	77.5004	0.0779306	-0.0669733	-0.859397	0.390121	0.758674	NS	NS	NS
FUCCAT.PWY	454	397	16	438	0.137376	0.553568	0.804123	0.897754	-0.269426	0.59813	0.652634	0.854752	tricyclic_antidepressant	305	293	2	303	0	0	0	0	0	0	0	0	tricyclic_antidepressant	1124	1101	10	1114	-0.354117	0.259904	0.173324	0.743725	-0.366429	0.270682	0.176115	0.739624	tricyclic_antidepressant	3.26331	14.8038	0.235264	-0.265343	-1.12785	0.259382	0.672928	NS	NS	NS
PWY.7282	454	436	16	438	0.0543958	0.224128	0.808358	0.899402	-0.0942501	0.249579	0.705916	0.878252	tricyclic_antidepressant	305	288	2	303	0	0	0	0	0	0	0	0	tricyclic_antidepressant	1124	1080	10	1114	0.0834694	0.301099	0.781668	0.945846	0.0549466	0.319557	0.863514	0.949507	tricyclic_antidepressant	19.9071	11.0302	0.179787	0.0647615	0.360212	0.718689	0.904515	NS	NS	NS
PWY.6123	454	454	16	438	0.0183095	0.0778139	0.814089	0.902697	0.00810667	0.0841229	0.923279	0.97608	tricyclic_antidepressant	305	305	2	303	0	0	0	0	0	0	0	0	tricyclic_antidepressant	1124	1124	10	1114	0.0586273	0.0659283	0.374056	0.861722	0.0191451	0.0697554	0.783783	0.921043	tricyclic_antidepressant	165.153	230.068	0.0503014	0.0417795	0.830583	0.406209	0.768272	NS	NS	NS
PWY.6897	454	453	16	438	0.0277998	0.139091	0.841678	0.918608	0.0694162	0.152295	0.648789	0.854752	tricyclic_antidepressant	305	303	2	303	0	0	0	0	0	0	0	0	tricyclic_antidepressant	1124	1117	10	1114	-0.0147978	0.237364	0.950302	0.999927	-0.121487	0.249213	0.62602	0.846404	tricyclic_antidepressant	51.6898	17.7488	0.120005	0.0169117	0.140925	0.887929	0.956513	NS	NS	NS
ARGININE.SYN4.PWY	454	422	16	438	0.109169	0.549195	0.842527	0.918608	0.160178	0.590849	0.786456	0.936331	tricyclic_antidepressant	305	281	2	303	0	0	0	0	0	0	0	0	tricyclic_antidepressant	1124	1080	10	1114	0.656161	0.535689	0.220874	0.743725	0.475759	0.562744	0.39806	0.773178	tricyclic_antidepressant	3.31548	3.48477	0.383475	0.389474	1.01564	0.3098	0.696908	NS	NS	NS
PYRIDNUCSAL.PWY	454	437	16	438	-0.0411818	0.201005	0.837766	0.918608	0.0479298	0.209315	0.819005	0.938307	tricyclic_antidepressant	305	291	2	303	0	0	0	0	0	0	0	0	tricyclic_antidepressant	1124	1094	10	1114	-0.322523	0.230167	0.161427	0.743725	-0.413806	0.244204	0.0904696	0.739624	tricyclic_antidepressant	24.7506	18.8762	0.151399	-0.162911	-1.07604	0.281911	0.672928	NS	NS	NS
PWY.6126	454	454	16	438	0.0154576	0.0768677	0.84072	0.918608	0.00859623	0.0832251	0.917786	0.97608	tricyclic_antidepressant	305	305	2	303	0	0	0	0	0	0	0	0	tricyclic_antidepressant	1124	1124	10	1114	-0.00146289	0.0738332	0.984196	0.999927	0.0197252	0.0778529	0.800035	0.921043	tricyclic_antidepressant	169.243	183.441	0.0532484	0.00665675	0.125013	0.900513	0.956513	NS	NS	NS
PWY.6124	454	454	16	438	0.0185796	0.087874	0.832648	0.918608	0.00319845	0.0945063	0.973019	0.991048	tricyclic_antidepressant	305	305	2	303	0	0	0	0	0	0	0	0	tricyclic_antidepressant	1124	1124	10	1114	0.131017	0.0747253	0.0798224	0.714944	0.110861	0.0787101	0.159282	0.739624	tricyclic_antidepressant	129.503	179.087	0.0569258	0.0838316	1.47265	0.140846	0.604904	NS	NS	NS
POLYAMSYN.PWY	454	451	16	438	0.027599	0.165497	0.867634	0.939096	0.108743	0.179619	0.54526	0.828074	tricyclic_antidepressant	305	302	2	303	0	0	0	0	0	0	0	0	tricyclic_antidepressant	1124	1119	10	1114	-0.00720098	0.165917	0.96539	0.999927	0.00328626	0.174016	0.984937	0.988667	tricyclic_antidepressant	36.5107	36.326	0.117172	0.0102431	0.0874194	0.930338	0.960934	NS	NS	NS
PWY.5659	454	453	16	438	0.0212879	0.132892	0.872807	0.939096	0.0269657	0.145758	0.853323	0.950129	tricyclic_antidepressant	305	305	2	303	0	0	0	0	0	0	0	0	tricyclic_antidepressant	1124	1124	10	1114	0.209607	0.113641	0.0653791	0.714944	0.210565	0.120064	0.079755	0.721941	tricyclic_antidepressant	56.6242	77.4339	0.0863681	0.130064	1.50593	0.132086	0.603497	NS	NS	NS
PWY.7211	454	446	16	438	0.02382	0.148737	0.872841	0.939096	-0.0200415	0.163175	0.902312	0.97608	tricyclic_antidepressant	305	304	2	303	0	0	0	0	0	0	0	0	tricyclic_antidepressant	1124	1120	10	1114	-0.101718	0.144533	0.481725	0.869381	0.0125593	0.152371	0.934324	0.973598	tricyclic_antidepressant	45.2024	47.8706	0.103655	-0.0407483	-0.393117	0.694233	0.896769	NS	NS	NS
PWY490.3	454	180	16	438	0.0912844	0.545294	0.867129	0.939096	0.0372393	0.604181	0.950884	0.988173	tricyclic_antidepressant	305	128	2	303	0	0	0	0	0	0	0	0	tricyclic_antidepressant	1124	483	10	1114	-0.712514	0.658322	0.279344	0.780436	-1.00023	0.695809	0.150864	0.739624	tricyclic_antidepressant	3.3631	2.3074	0.419942	-0.235792	-0.561488	0.574465	0.869304	NS	NS	NS
PWY.7400	454	454	16	438	-0.0153002	0.111371	0.890795	0.95526	-0.077942	0.119954	0.516222	0.814279	tricyclic_antidepressant	305	305	2	303	0	0	0	0	0	0	0	0	tricyclic_antidepressant	1124	1124	10	1114	-0.204022	0.115739	0.0782127	0.714944	-0.233584	0.121994	0.0557953	0.642858	tricyclic_antidepressant	80.6218	74.6521	0.0802511	-0.106033	-1.32127	0.186411	0.642786	NS	NS	NS
PWY0.1298	454	453	16	438	-0.0245749	0.19258	0.898518	0.958894	0.104286	0.206996	0.614679	0.84396	tricyclic_antidepressant	305	304	2	303	0	0	0	0	0	0	0	0	tricyclic_antidepressant	1124	1124	10	1114	0.0226569	0.214729	0.915987	0.998255	-0.0524536	0.225797	0.816346	0.921043	tricyclic_antidepressant	26.9635	21.688	0.143368	-0.00351984	-0.0245511	0.980413	0.987572	NS	NS	NS
PWY.5989	454	440	16	438	0.0320865	0.271413	0.905949	0.958894	0.0666503	0.303127	0.826085	0.938307	tricyclic_antidepressant	305	299	2	303	0	0	0	0	0	0	0	0	tricyclic_antidepressant	1124	1115	10	1114	-0.299163	0.196499	0.128184	0.743725	-0.341765	0.207225	0.0993971	0.739624	tricyclic_antidepressant	13.575	25.8987	0.159165	-0.185246	-1.16387	0.244478	0.672928	NS	NS	NS
PWY.7187	454	454	16	438	0.00855666	0.0698414	0.902547	0.958894	0.0188737	0.0761277	0.804325	0.938307	tricyclic_antidepressant	305	305	2	303	0	0	0	0	0	0	0	0	tricyclic_antidepressant	1124	1124	10	1114	-0.119153	0.0746621	0.110797	0.743725	-0.106745	0.0792666	0.178375	0.739624	tricyclic_antidepressant	205.01	179.391	0.0510045	-0.0510423	-1.00074	0.316952	0.699935	NS	NS	NS
OANTIGEN.PWY	454	454	16	438	0.0172856	0.145039	0.905189	0.958894	-0.00598481	0.154689	0.969158	0.991048	tricyclic_antidepressant	305	305	2	303	0	0	0	0	0	0	0	0	tricyclic_antidepressant	1124	1124	10	1114	-0.339595	0.165882	0.0408731	0.660622	-0.324372	0.17652	0.0664015	0.676479	tricyclic_antidepressant	47.5371	36.3416	0.109188	-0.137338	-1.25781	0.208459	0.661727	NS	NS	NS
ARGSYN.PWY	454	454	16	438	0.0123467	0.121325	0.91899	0.969549	-0.0848478	0.130033	0.514454	0.814279	tricyclic_antidepressant	305	305	2	303	0	0	0	0	0	0	0	0	tricyclic_antidepressant	1124	1124	10	1114	-0.215239	0.122903	0.0801721	0.714944	-0.248124	0.129494	0.0556193	0.642858	tricyclic_antidepressant	67.9354	66.2029	0.0863423	-0.0999762	-1.15791	0.246903	0.672928	NS	NS	NS
PWY.7229	454	454	16	438	-0.00573418	0.069498	0.93428	0.982501	-0.0165756	0.0752924	0.825868	0.938307	tricyclic_antidepressant	305	305	2	303	0	0	0	0	0	0	0	0	tricyclic_antidepressant	1124	1124	10	1114	-0.00675166	0.0657127	0.918184	0.998255	0.00955023	0.069097	0.890097	0.958625	tricyclic_antidepressant	207.041	231.58	0.047748	-0.00627138	-0.131343	0.895504	0.956513	NS	NS	NS
PWY.6588	454	429	16	438	0.00747078	0.418799	0.985776	0.989441	0.554357	0.441408	0.209897	0.696145	tricyclic_antidepressant	305	302	2	303	0	0	0	0	0	0	0	0	tricyclic_antidepressant	1124	1115	10	1114	-0.207621	0.171175	0.225426	0.743725	-0.198277	0.179909	0.270674	0.768442	tricyclic_antidepressant	5.7015	34.1285	0.158451	-0.176831	-1.116	0.264422	0.672928	NS	NS	NS
PWY.6608	454	453	16	438	-0.00556555	0.118492	0.962559	0.989441	0.106528	0.125884	0.397935	0.777083	tricyclic_antidepressant	305	305	2	303	0	0	0	0	0	0	0	0	tricyclic_antidepressant	1124	1124	10	1114	-0.112928	0.0837605	0.177865	0.743725	-0.102065	0.0876515	0.244508	0.768442	tricyclic_antidepressant	71.2228	142.535	0.0683973	-0.0771552	-1.12805	0.259301	0.672928	NS	NS	NS
CITRULBIO.PWY	454	423	16	438	0.00787472	0.461892	0.986405	0.989441	0.246098	0.478837	0.607573	0.84396	tricyclic_antidepressant	305	293	2	303	0	0	0	0	0	0	0	0	tricyclic_antidepressant	1124	1096	10	1114	0.00468007	0.261846	0.985743	0.999927	0.0105967	0.277878	0.969588	0.985689	tricyclic_antidepressant	4.68725	14.5851	0.227789	0.00545705	0.0239566	0.980887	0.987572	NS	NS	NS
PWY0.781	454	446	16	438	0.00870957	0.146078	0.952484	0.989441	0.0754116	0.162495	0.642851	0.854752	tricyclic_antidepressant	305	302	2	303	0	0	0	0	0	0	0	0	tricyclic_antidepressant	1124	1117	10	1114	-0.471555	0.165086	0.00436522	0.323861	-0.442874	0.172655	0.0104525	0.459721	tricyclic_antidepressant	46.863	36.6928	0.109399	-0.202195	-1.84824	0.0645679	0.532029	NS	NS	NS
POLYAMINSYN3.PWY	454	250	16	438	-0.0231838	0.661937	0.972076	0.989441	0.299285	0.716797	0.676516	0.868737	tricyclic_antidepressant	305	185	2	303	0	0	0	0	0	0	0	0	tricyclic_antidepressant	1124	713	10	1114	0.289266	0.814437	0.722527	0.930939	-0.396719	0.860714	0.64495	0.851278	tricyclic_antidepressant	2.28227	1.5076	0.513675	0.101108	0.196832	0.843959	0.949623	NS	NS	NS
PWY.4984	454	421	16	438	-0.0100528	0.463094	0.982691	0.989441	0.196185	0.478311	0.681909	0.868778	tricyclic_antidepressant	305	293	2	303	0	0	0	0	0	0	0	0	tricyclic_antidepressant	1124	1096	10	1114	-2.4497e-05	0.268846	0.999927	0.999927	0.00881097	0.285055	0.975347	0.985689	tricyclic_antidepressant	4.66295	13.8354	0.232505	-0.00255238	-0.0109777	0.991241	0.991241	NS	NS	NS
P42.PWY	454	445	16	438	-0.00732561	0.212952	0.972574	0.989441	0.0393441	0.23001	0.86427	0.958292	tricyclic_antidepressant	305	299	2	303	0	0	0	0	0	0	0	0	tricyclic_antidepressant	1124	1115	10	1114	0.128664	0.280387	0.646409	0.884732	0.0856751	0.295601	0.772	0.921043	tricyclic_antidepressant	22.0514	12.72	0.169586	0.0424218	0.25015	0.802472	0.934975	NS	NS	NS
PWY4LZ.257	454	434	16	438	-0.0124882	0.206983	0.951918	0.989441	-0.0306059	0.230956	0.894645	0.97608	tricyclic_antidepressant	305	300	2	303	0	0	0	0	0	0	0	0	tricyclic_antidepressant	1124	1123	10	1114	0.518055	0.231785	0.0256103	0.660622	0.615512	0.242477	0.0112751	0.459721	tricyclic_antidepressant	23.3415	18.6135	0.154386	0.22289	1.44372	0.148819	0.604904	NS	NS	NS
PWY.6168	454	454	16	438	0.00219481	0.127688	0.986294	0.989441	-0.012751	0.139042	0.926979	0.97608	tricyclic_antidepressant	305	303	2	303	0	0	0	0	0	0	0	0	tricyclic_antidepressant	1124	1122	10	1114	0.289409	0.187523	0.123039	0.743725	0.202697	0.196258	0.301929	0.768442	tricyclic_antidepressant	61.3342	28.4373	0.105543	0.093177	0.882832	0.377327	0.758674	NS	NS	NS
PWY.7196	454	442	16	438	-0.0076876	0.131816	0.953521	0.989441	0.0179021	0.147851	0.903691	0.97608	tricyclic_antidepressant	305	305	2	303	0	0	0	0	0	0	0	0	tricyclic_antidepressant	1124	1121	10	1114	0.0697152	0.103292	0.499859	0.869381	0.0740998	0.109272	0.497844	0.793003	tricyclic_antidepressant	57.5525	93.728	0.0813034	0.0402684	0.495285	0.620399	0.869304	NS	NS	NS
PWY.7383	454	427	16	438	0.0156102	0.49494	0.974854	0.989441	-0.0101508	0.541125	0.985043	0.991048	tricyclic_antidepressant	305	302	2	303	0	0	0	0	0	0	0	0	tricyclic_antidepressant	1124	1123	10	1114	0.13655	0.148808	0.359017	0.861004	0.157003	0.156798	0.316907	0.768442	tricyclic_antidepressant	4.08221	45.1593	0.142506	0.126524	0.887845	0.374624	0.758674	NS	NS	NS
PWY.3001	454	454	16	438	-0.00161684	0.0525448	0.975467	0.989441	0.00188933	0.0579948	0.974028	0.991048	tricyclic_antidepressant	305	305	2	303	0	0	0	0	0	0	0	0	tricyclic_antidepressant	1124	1124	10	1114	-0.0258305	0.045615	0.571323	0.869381	-0.018458	0.0481927	0.701792	0.889832	tricyclic_antidepressant	362.193	480.6	0.0344461	-0.0154246	-0.44779	0.654305	0.875711	NS	NS	NS
PWY66.399	454	425	16	438	0.0268051	0.461958	0.953755	0.989441	0.0125042	0.506311	0.980309	0.991048	tricyclic_antidepressant	305	295	2	303	0	0	0	0	0	0	0	0	tricyclic_antidepressant	1124	1116	10	1114	0.111976	0.212049	0.597559	0.870637	0.0289134	0.22342	0.897055	0.958625	tricyclic_antidepressant	4.68591	22.2396	0.192716	0.0971536	0.504128	0.614171	0.869304	NS	NS	NS
PWY.7392	454	227	16	438	-0.0162998	0.750142	0.982674	0.989441	0.0175966	0.820399	0.982898	0.991048	tricyclic_antidepressant	305	184	2	303	0	0	0	0	0	0	0	0	tricyclic_antidepressant	1124	808	10	1114	0.316396	0.894162	0.723521	0.930939	-0.258532	0.943303	0.784082	0.921043	tricyclic_antidepressant	1.7771	1.25074	0.574689	0.12113	0.210775	0.833063	0.949623	NS	NS	NS
GLYCOLYSIS.E.D	454	426	16	438	-0.000905191	0.451055	0.9984	0.9984	0.325782	0.499882	0.514961	0.814279	tricyclic_antidepressant	305	283	2	303	0	0	0	0	0	0	0	0	tricyclic_antidepressant	1124	1065	10	1114	0.583797	0.524782	0.266182	0.759318	0.342405	0.548161	0.532338	0.804502	tricyclic_antidepressant	4.9152	3.63113	0.342066	0.247521	0.723605	0.469308	0.791648	NS	NS	NS
[truncated: 10 more columns]
