# Supplementary material for: Impact of commonly used drugs on the composition and metabolic function of the gut microbiota
Source: Nat Commun. 2020 Jan 17;11:362. doi: 10.1038/s41467-019-14177-z (PMC6969170; doi:10.1038/s41467-019-14177-z)
Supplement: Supplementary file 46 — Supplementary Data 44 [file 41467_2019_14177_MOESM46_ESM.xlsx]

## Sheet: Sheet1
Supplementary table 44 - Summary statistics taxa & pathways vs triptans
Univariate (lm= taxa or pathways~Age+Sex+BMI+drug X) & multivariate (lm= taxa or pathways~Age+Sex+BMI+all drugs) & results from univariate meta-analysis & results from multivariate meta analysis
Taxa
Taxa	N.IBD	non-zeros.IBD	Users.IBD	Non-users.IBD	Coef.IBD_univariate	SE.IBD_univariate	Pval.IBD_univariate	Qval.IBD_univariate	coeff.correcting.all.IBD_multivariate	SE.correcting_all.IBD_multivariate	pval.correcting.all.IBD_multivariate	qval.correcting.all.IBD_multivariate	drug.IBD	N.MIBS	non-zeros.MIBS	Users.MIBS	Non-users.MIBS	Coef.MIBS_univariate	SE.MIBS_univariate	Pval.MIBS_univariate	Qval.MIBS_univariate	coeff.correcting.all.MIBS_multivariate	SE.correcting_all.MIBS_multivariate	pval.correcting.all.MIBS_multivariate	qval.correcting.all.MIBS_multivariate	drug.MIBS	N.LLD	non-zeros.LLD	Users.LLD	Non-users.LLD	Coef.LLD_univariate	SE.LLD_univariate	Pval.LLD_univariate	Qval.LLD_univariate	coeff.correcting.all.LLD_multivariate	SE.correcting_all.LLD_multivariate	pval.correcting.all.LLD_multivariate	qval.correcting.all.LLD_multivariate	drug.LLD	inverse_var.ibd_univariate	inverse_var.lld_univariate	se_univariate	beta_univariate	Z_univariate	P_univariate	FDR_univariate	Het.Q_univariate	Het.I2_univariate	Het.Pval_univariate
k__Bacteria.p__Firmicutes.c__Clostridia.o__Clostridiales.f__Lachnospiraceae.g__Blautia	454	449	5	449	0.0939379	0.0627698	0.135237	0.470389	0.119431	0.0675669	0.0779021	0.553105	triptans	305	305	2	303	NA	NA	NA	NA	NA	NA	NA	NA	triptans	1124	1124	20	1104	0.0401664	0.0155707	0.0100204	0.512997	0.048217	0.0158	0.00233228	0.165592	triptans	253.804	4124.61	0.0151127	0.0432833	2.86404	0.00418277	0.224882	NS	NS	NS
k__Bacteria.p__Firmicutes.c__Clostridia.o__Clostridiales.f__Lachnospiraceae.g__Blautia.s__Ruminococcus_obeum	454	423	5	449	-0.0538483	0.0300779	0.0741008	0.395204	-0.0513134	0.0321814	0.111622	0.660431	triptans	305	305	2	303	NA	NA	NA	NA	NA	NA	NA	NA	triptans	1124	1121	20	1104	0.0271698	0.0120159	0.0239413	0.512997	0.031756	0.0120218	0.00837304	0.297243	triptans	1105.36	6926.12	0.0111584	0.0160194	1.43563	0.151107	0.697945	NS	NS	NS
k__Bacteria.p__Firmicutes.c__Clostridia.o__Clostridiales.f__Lachnospiraceae.g__Blautia.s__Ruminococcus_torques	454	446	5	449	-0.0335593	0.0355477	0.345663	0.681718	-0.0221934	0.0381649	0.561228	0.880188	triptans	305	305	2	303	NA	NA	NA	NA	NA	NA	NA	NA	triptans	1124	1124	20	1104	0.0302246	0.013768	0.0283515	0.512997	0.0345726	0.0140567	0.0140714	0.333023	triptans	791.364	5275.45	0.0128387	0.0219045	1.70614	0.0879826	0.573602	NS	NS	NS
k__Bacteria.p__Firmicutes.c__Clostridia.o__Clostridiales.f__Lachnospiraceae	454	451	5	449	0.0525997	0.0699626	0.452561	0.770316	0.0860719	0.0749713	0.251635	0.83468	triptans	305	305	2	303	NA	NA	NA	NA	NA	NA	NA	NA	triptans	1124	1124	20	1104	0.0517755	0.022083	0.0192232	0.512997	0.0465015	0.0223838	0.037996	0.449619	triptans	204.3	2050.61	0.0210589	0.0518501	2.46215	0.0138106	0.224882	NS	NS	NS
k__Bacteria.p__Firmicutes.c__Erysipelotrichia.o__Erysipelotrichales.f__Erysipelotrichaceae	454	419	5	449	0.0503591	0.0347234	0.147699	0.480111	0.0213503	0.0376578	0.571068	0.880188	triptans	305	291	2	303	NA	NA	NA	NA	NA	NA	NA	NA	triptans	1124	1069	20	1104	0.042872	0.0203607	0.0354606	0.512997	0.0433457	0.0207788	0.0372094	0.449619	triptans	829.384	2412.2	0.0175639	0.0447876	2.54998	0.0107729	0.224882	NS	NS	NS
k__Bacteria.p__Firmicutes.c__Bacilli.o__Lactobacillales.f__Streptococcaceae.g__Streptococcus.s__Streptococcus_parasanguinis.t__Streptococcus_parasanguinis_unclassified	454	393	5	449	0.0298326	0.0250585	0.234507	0.625353	0.00452077	0.0231889	0.845532	0.97455	triptans	305	245	2	303	NA	NA	NA	NA	NA	NA	NA	NA	triptans	1124	934	20	1104	0.0124648	0.00565374	0.0276858	0.512997	0.0123896	0.00555913	0.0260477	0.449619	triptans	1592.53	31284.4	0.00551511	0.0133061	2.41266	0.0158367	0.224882	NS	NS	NS
k__Bacteria.p__Firmicutes.c__Clostridia.o__Clostridiales.f__Lachnospiraceae.g__Dorea	454	418	5	449	-0.00728367	0.0407603	0.85826	0.925556	-0.00242067	0.0438644	0.956019	0.97455	triptans	305	304	2	303	NA	NA	NA	NA	NA	NA	NA	NA	triptans	1124	1122	20	1104	0.0316906	0.0155824	0.042213	0.538837	0.0294816	0.0157318	0.0611999	0.537208	triptans	601.902	4118.44	0.014555	0.0267209	1.83586	0.066379	0.523657	NS	NS	NS
k__Bacteria.p__Firmicutes.c__Erysipelotrichia.o__Erysipelotrichales.f__Erysipelotrichaceae.g__Erysipelotrichaceae_noname	454	383	5	449	0.0519521	0.028834	0.0722846	0.395204	0.0273762	0.0306848	0.372853	0.839504	triptans	305	268	2	303	NA	NA	NA	NA	NA	NA	NA	NA	triptans	1124	931	20	1104	0.0342656	0.0191091	0.0732194	0.562474	0.0355547	0.0194691	0.0680968	0.537208	triptans	1202.79	2738.55	0.0159286	0.039663	2.49005	0.0127726	0.224882	NS	NS	NS
k__Bacteria.p__Firmicutes.c__Clostridia.o__Clostridiales.f__Lachnospiraceae.g__Dorea.s__Dorea_longicatena.t__GCF_000154065	454	325	5	449	0.0259587	0.0402197	0.518993	0.802712	0.0291482	0.0429567	0.49782	0.880188	triptans	305	285	2	303	NA	NA	NA	NA	NA	NA	NA	NA	triptans	1124	1074	20	1104	0.0332777	0.0167254	0.0468733	0.562474	0.031443	0.0168481	0.0622763	0.537208	triptans	618.19	3574.75	0.0154433	0.0321986	2.08496	0.0370733	0.37084	NS	NS	NS
k__Bacteria.p__Firmicutes.c__Clostridia.o__Clostridiales.f__Eubacteriaceae	454	418	5	449	-0.0704935	0.0807626	0.383224	0.681718	-0.0536011	0.0863931	0.535329	0.880188	triptans	305	304	2	303	NA	NA	NA	NA	NA	NA	NA	NA	triptans	1124	1121	20	1104	-0.0578833	0.031365	0.065233	0.562474	-0.0480287	0.0320792	0.134637	0.832935	triptans	153.313	1016.51	0.0292375	-0.0595359	-2.03629	0.0417216	0.37084	NS	NS	NS
k__Bacteria.p__Firmicutes.c__Clostridia.o__Clostridiales.f__Eubacteriaceae.g__Eubacterium	454	418	5	449	-0.0704588	0.080764	0.383466	0.681718	-0.0535979	0.086398	0.535376	0.880188	triptans	305	304	2	303	NA	NA	NA	NA	NA	NA	NA	NA	triptans	1124	1121	20	1104	-0.0578684	0.0313654	0.0653061	0.562474	-0.0480094	0.0320794	0.134796	0.832935	triptans	153.308	1016.48	0.0292379	-0.0595184	-2.03566	0.0417848	0.37084	NS	NS	NS
k__Bacteria.p__Proteobacteria.c__Gammaproteobacteria.o__Enterobacteriales.f__Enterobacteriaceae.g__Escherichia.s__Escherichia_unclassified	454	198	5	449	0.0123467	0.0076252	0.106161	0.426168	0.0150805	0.0081858	0.0662225	0.522422	triptans	305	130	2	303	NA	NA	NA	NA	NA	NA	NA	NA	triptans	1124	516	20	1104	-0.00453084	0.00288633	0.116757	0.656262	-0.00430124	0.00291807	0.140778	0.832935	triptans	17198.8	120035	0.00269941	-0.00241567	-0.89489	0.370846	0.697945	NS	NS	NS
k__Bacteria.p__Firmicutes.c__Negativicutes.o__Selenomonadales.f__Veillonellaceae.g__Veillonella.s__Veillonella_unclassified	454	223	5	449	0.0134971	0.00453583	0.00310146	0.0827056	0.0115381	0.00481144	0.0169934	0.253389	triptans	305	144	2	303	NA	NA	NA	NA	NA	NA	NA	NA	triptans	1124	539	20	1104	-0.00279586	0.00212233	0.187998	0.711757	-0.00304665	0.00215672	0.158062	0.863261	triptans	48605.6	222011	0.00192231	0.00013053	0.0679029	0.945863	0.959375	NS	NS	NS
k__Bacteria.p__Firmicutes.c__Clostridia.o__Clostridiales.f__Eubacteriaceae.g__Eubacterium.s__Eubacterium_rectale.t__Eubacterium_rectale_unclassified	454	343	5	449	-0.0601361	0.0860924	0.485231	0.798944	-0.0330681	0.0923048	0.720348	0.95613	triptans	305	285	2	303	NA	NA	NA	NA	NA	NA	NA	NA	triptans	1124	1093	20	1104	-0.056466	0.0363851	0.12097	0.656262	-0.0460826	0.0371838	0.215498	0.878161	triptans	134.918	755.359	0.0335149	-0.0570222	-1.7014	0.088868	0.573602	NS	NS	NS
k__Bacteria	454	454	5	449	0.0297628	0.0467821	0.524979	0.802712	0.0536747	0.0488872	0.272901	0.83468	triptans	305	305	2	303	NA	NA	NA	NA	NA	NA	NA	NA	triptans	1124	1124	20	1104	-0.0364091	0.0284804	0.201377	0.711757	-0.0358454	0.0289292	0.21559	0.878161	triptans	456.92	1232.84	0.0243269	-0.0185159	-0.76113	0.446579	0.697945	NS	NS	NS
k__Bacteria.p__Firmicutes.c__Clostridia.o__Clostridiales.f__Peptostreptococcaceae.g__Peptostreptococcaceae_noname.s__Peptostreptococcaceae_noname_unclassified	454	248	5	449	-0.00536445	0.0150255	0.721252	0.861196	-0.00481406	0.015915	0.762445	0.97455	triptans	305	207	2	303	NA	NA	NA	NA	NA	NA	NA	NA	triptans	1124	868	20	1104	0.0140947	0.0113162	0.213199	0.711757	0.0139742	0.0114518	0.222632	0.878161	triptans	4429.36	7809	0.00903938	0.00705198	0.78014	0.435308	0.697945	NS	NS	NS
k__Bacteria.p__Firmicutes.c__Negativicutes.o__Selenomonadales.f__Veillonellaceae.g__Veillonella	454	253	5	449	0.0081013	0.00920884	0.379555	0.681718	0.00657636	0.00944774	0.486852	0.880188	triptans	305	150	2	303	NA	NA	NA	NA	NA	NA	NA	NA	triptans	1124	553	20	1104	-0.00324528	0.00287495	0.259228	0.729218	-0.0038475	0.00294184	0.191212	0.878161	triptans	11792.1	120987	0.00274432	-0.00223759	-0.815354	0.41487	0.697945	NS	NS	NS
k__Bacteria.p__Firmicutes.c__Clostridia.o__Clostridiales.f__Ruminococcaceae	454	436	5	449	-0.0811626	0.0852725	0.341722	0.681718	-0.0951808	0.0905628	0.293901	0.83468	triptans	305	305	2	303	NA	NA	NA	NA	NA	NA	NA	NA	triptans	1124	1124	20	1104	0.0259486	0.0275093	0.345748	0.774918	0.0374893	0.0277326	0.176719	0.878161	triptans	137.525	1321.42	0.0261806	0.0158519	0.605484	0.544857	0.716387	NS	NS	NS
k__Bacteria.p__Bacteroidetes.c__Bacteroidia.o__Bacteroidales.f__Bacteroidaceae.g__Bacteroides.s__Bacteroides_vulgatus.t__Bacteroides_vulgatus_unclassified	454	340	5	449	0.0159755	0.0409012	0.696295	0.861196	0.0420403	0.0433196	0.332415	0.839504	triptans	305	244	2	303	NA	NA	NA	NA	NA	NA	NA	NA	triptans	1124	939	20	1104	-0.0137227	0.0102227	0.179753	0.711757	-0.0118591	0.0104634	0.257307	0.913704	triptans	597.761	9568.96	0.00991767	-0.0119765	-1.2076	0.227203	0.697945	NS	NS	NS
k__Bacteria.p__Firmicutes.c__Clostridia.o__Clostridiales.f__Lachnospiraceae.g__Lachnospiraceae_noname.s__Lachnospiraceae_bacterium_1_1_57FAA.t__GCF_000218445	454	273	5	449	-0.00879027	0.0407107	0.829155	0.921283	-0.0261942	0.0438567	0.550688	0.880188	triptans	305	129	2	303	NA	NA	NA	NA	NA	NA	NA	NA	triptans	1124	494	20	1104	0.00496025	0.0071848	0.490102	0.836049	0.00830114	0.00732528	0.257381	0.913704	triptans	603.369	19371.8	0.00707545	0.0045449	0.642348	0.520647	0.697945	NS	NS	NS
k__Bacteria.p__Bacteroidetes.c__Bacteroidia.o__Bacteroidales	454	438	5	449	-0.040945	0.0814785	0.615551	0.820739	0.00274727	0.0860612	0.97455	0.97455	triptans	305	300	2	303	NA	NA	NA	NA	NA	NA	NA	NA	triptans	1124	1119	20	1104	-0.0369235	0.0309632	0.233321	0.729218	-0.0343999	0.031353	0.272808	0.922351	triptans	150.631	1043.06	0.0289437	-0.037431	-1.29323	0.195931	0.697945	NS	NS	NS
k__Bacteria.p__Firmicutes.c__Bacilli.o__Lactobacillales.f__Streptococcaceae.g__Streptococcus.s__Streptococcus_salivarius.t__Streptococcus_salivarius_unclassified	454	434	5	449	-0.0079617	0.0426381	0.851964	0.925556	-0.0346866	0.0393301	0.378368	0.839504	triptans	305	290	2	303	NA	NA	NA	NA	NA	NA	NA	NA	triptans	1124	1068	20	1104	0.0150277	0.0106659	0.159135	0.711757	0.00940944	0.0102693	0.359736	0.928546	triptans	550.053	8790.31	0.0103471	0.0136739	1.32152	0.186327	0.697945	NS	NS	NS
k__Bacteria.p__Firmicutes.c__Clostridia.o__Clostridiales.f__Clostridiales_noname	454	312	5	449	0.00360848	0.00679908	0.59588	0.820739	0.00290388	0.00722793	0.688083	0.95613	triptans	305	120	2	303	NA	NA	NA	NA	NA	NA	NA	NA	triptans	1124	393	20	1104	-0.00172718	0.00138265	0.211881	0.711757	-0.00115281	0.00142587	0.418998	0.928546	triptans	21632.1	523086	0.00135492	-0.00151529	-1.11836	0.263414	0.697945	NS	NS	NS
k__Bacteria.p__Firmicutes.c__Clostridia.o__Clostridiales.f__Lachnospiraceae.g__Lachnospiraceae_noname	454	443	5	449	-0.0153747	0.0425543	0.718056	0.861196	-0.00282248	0.0455092	0.950579	0.97455	triptans	305	305	2	303	NA	NA	NA	NA	NA	NA	NA	NA	triptans	1124	1121	20	1104	-0.0107464	0.0100597	0.285638	0.729218	-0.00861947	0.0101759	0.397162	0.928546	triptans	552.222	9881.63	0.00978989	-0.0109913	-1.12272	0.261556	0.697945	NS	NS	NS
k__Bacteria.p__Actinobacteria.c__Actinobacteria.o__Actinomycetales	454	286	5	449	0.00784231	0.00701135	0.263992	0.645693	0.00608092	0.00681906	0.373097	0.839504	triptans	305	185	2	303	NA	NA	NA	NA	NA	NA	NA	NA	triptans	1124	769	20	1104	0.00308475	0.00303949	0.31038	0.74836	0.00142246	0.00296729	0.631768	0.928546	triptans	20342.1	108243	0.00278872	0.00383739	1.37604	0.168809	0.697945	NS	NS	NS
k__Bacteria.p__Firmicutes.c__Clostridia.o__Clostridiales.f__Eubacteriaceae.g__Eubacterium.s__Eubacterium_hallii.t__GCF_000173975	454	364	5	449	-0.0392664	0.0340599	0.249595	0.644116	-0.0387497	0.0365222	0.289338	0.83468	triptans	305	296	2	303	NA	NA	NA	NA	NA	NA	NA	NA	triptans	1124	1105	20	1104	-0.0128431	0.0139965	0.35903	0.774918	-0.00722062	0.0141716	0.610497	0.928546	triptans	862.012	5104.59	0.012946	-0.0166606	-1.28692	0.198121	0.697945	NS	NS	NS
k__Bacteria.p__Firmicutes.c__Bacilli	454	452	5	449	0.1027	0.0722723	0.156036	0.480111	0.0562123	0.0692308	0.417313	0.871449	triptans	305	301	2	303	NA	NA	NA	NA	NA	NA	NA	NA	triptans	1124	1115	20	1104	0.0212498	0.023529	0.366652	0.774918	0.00885931	0.0233331	0.704252	0.928546	triptans	191.45	1806.31	0.0223732	0.0290554	1.29867	0.194057	0.697945	NS	NS	NS
k__Bacteria.p__Firmicutes.c__Bacilli.o__Lactobacillales	454	451	5	449	0.103254	0.0722633	0.153772	0.480111	0.0576719	0.0693017	0.405815	0.871449	triptans	305	301	2	303	NA	NA	NA	NA	NA	NA	NA	NA	triptans	1124	1115	20	1104	0.0213493	0.0235118	0.364062	0.774918	0.00894526	0.0233159	0.701311	0.928546	triptans	191.498	1808.96	0.0223581	0.0291897	1.30556	0.191704	0.697945	NS	NS	NS
k__Bacteria.p__Actinobacteria.c__Actinobacteria.o__Actinomycetales.f__Actinomycetaceae.g__Actinomyces	454	222	5	449	0.000407266	0.00475666	0.931809	0.943604	-0.00105882	0.00489876	0.828996	0.97455	triptans	305	156	2	303	NA	NA	NA	NA	NA	NA	NA	NA	triptans	1124	604	20	1104	0.00211903	0.00231966	0.361173	0.774918	0.00220645	0.00233219	0.344321	0.928546	triptans	44197.3	185846	0.00208495	0.00179016	0.85861	0.390556	0.697945	NS	NS	NS
k__Bacteria.p__Actinobacteria.c__Actinobacteria.o__Actinomycetales.f__Actinomycetaceae	454	226	5	449	0.000456002	0.00478616	0.924142	0.943604	-0.00189158	0.00492584	0.701187	0.95613	triptans	305	157	2	303	NA	NA	NA	NA	NA	NA	NA	NA	triptans	1124	613	20	1104	0.00205617	0.00232844	0.377393	0.779945	0.00219899	0.00234512	0.348618	0.928546	triptans	43654.1	184447	0.00209381	0.00174993	0.835763	0.403288	0.697945	NS	NS	NS
k__Bacteria.p__Firmicutes.c__Clostridia.o__Clostridiales.f__Oscillospiraceae.g__Oscillibacter.s__Oscillibacter_unclassified	454	357	5	449	-0.0111266	0.0160806	0.489353	0.798944	-0.0213172	0.0172214	0.216512	0.83468	triptans	305	264	2	303	NA	NA	NA	NA	NA	NA	NA	NA	triptans	1124	1050	20	1104	-0.00391175	0.00521631	0.45347	0.828359	-0.00219304	0.00527026	0.677409	0.928546	triptans	3867.17	36751.4	0.00496178	-0.00459865	-0.926814	0.354023	0.697945	NS	NS	NS
k__Bacteria.p__Firmicutes.c__Bacilli.o__Lactobacillales.f__Streptococcaceae.g__Streptococcus.s__Streptococcus_anginosus.t__Streptococcus_anginosus_unclassified	454	121	5	449	0.00888993	0.0110192	0.420239	0.73085	-0.00201086	0.011437	0.860524	0.97455	triptans	305	60	2	303	NA	NA	NA	NA	NA	NA	NA	NA	triptans	1124	268	20	1104	-0.000642201	0.000811028	0.428639	0.828359	-0.000744487	0.000804858	0.355196	0.928546	triptans	8235.67	1.5203e+06	0.00080884	-0.000590842	-0.730481	0.465097	0.697945	NS	NS	NS
k__Bacteria.p__Firmicutes.c__Negativicutes.o__Selenomonadales.f__Veillonellaceae	454	376	5	449	-0.0130216	0.056366	0.817407	0.921283	-0.0057601	0.061142	0.924991	0.97455	triptans	305	244	2	303	NA	NA	NA	NA	NA	NA	NA	NA	triptans	1124	856	20	1104	-0.0217739	0.0271242	0.422292	0.828359	-0.0241463	0.0277771	0.384883	0.928546	triptans	314.75	1359.21	0.0244415	-0.0201282	-0.823527	0.410208	0.697945	NS	NS	NS
k__Bacteria.p__Firmicutes.c__Clostridia.o__Clostridiales.f__Lachnospiraceae.g__Roseburia.s__Roseburia_intestinalis.t__Roseburia_intestinalis_unclassified	454	276	5	449	-0.00895849	0.0305131	0.769209	0.904952	0.01986	0.0331347	0.549274	0.880188	triptans	305	205	2	303	NA	NA	NA	NA	NA	NA	NA	NA	triptans	1124	829	20	1104	0.00737694	0.0106118	0.487099	0.836049	0.00943479	0.0108367	0.38415	0.928546	triptans	1074.06	8880.17	0.010023	0.00561436	0.560149	0.575378	0.74276	NS	NS	NS
k__Bacteria.p__Actinobacteria.c__Actinobacteria.o__Bifidobacteriales.f__Bifidobacteriaceae	454	423	5	449	-0.107157	0.0979216	0.274419	0.645693	-0.0497185	0.105947	0.639131	0.928786	triptans	305	294	2	303	NA	NA	NA	NA	NA	NA	NA	NA	triptans	1124	1094	20	1104	-0.0287889	0.0439745	0.512813	0.83635	-0.0284452	0.0440403	0.518488	0.928546	triptans	104.29	517.129	0.0401151	-0.0419411	-1.04552	0.295784	0.697945	NS	NS	NS
k__Bacteria.p__Actinobacteria.c__Actinobacteria.o__Bifidobacteriales.f__Bifidobacteriaceae.g__Bifidobacterium	454	413	5	449	-0.104775	0.0986935	0.288995	0.659511	-0.0431183	0.106633	0.686165	0.95613	triptans	305	293	2	303	NA	NA	NA	NA	NA	NA	NA	NA	triptans	1124	1088	20	1104	-0.028563	0.0440217	0.516576	0.83635	-0.0280603	0.0440793	0.52453	0.928546	triptans	102.665	516.019	0.0402036	-0.0412096	-1.02502	0.305353	0.697945	NS	NS	NS
k__Bacteria.p__Actinobacteria.c__Actinobacteria.o__Bifidobacteriales.f__Bifidobacteriaceae.g__Bifidobacterium.s__Bifidobacterium_longum	454	369	5	449	-0.0371708	0.0594647	0.532239	0.802712	-0.00214247	0.0643312	0.973449	0.97455	triptans	305	270	2	303	NA	NA	NA	NA	NA	NA	NA	NA	triptans	1124	1026	20	1104	-0.0180079	0.0269967	0.504883	0.83635	-0.0108739	0.0272618	0.690069	0.928546	triptans	282.801	1372.08	0.024582	-0.0212827	-0.865783	0.386609	0.697945	NS	NS	NS
k__Bacteria.p__Actinobacteria.c__Actinobacteria.o__Coriobacteriales.f__Coriobacteriaceae	454	436	5	449	-0.0240569	0.0394036	0.541831	0.802712	-0.0111721	0.0419488	0.790125	0.97455	triptans	305	305	2	303	NA	NA	NA	NA	NA	NA	NA	NA	triptans	1124	1123	20	1104	0.0110909	0.0166037	0.504286	0.83635	0.00992567	0.0169319	0.557856	0.928546	triptans	644.064	3627.37	0.0153008	0.00579115	0.378488	0.705068	0.834331	NS	NS	NS
k__Bacteria.p__Firmicutes	454	454	5	449	0.0324617	0.0823095	0.693488	0.861196	-0.012732	0.0868421	0.883514	0.97455	triptans	305	305	2	303	NA	NA	NA	NA	NA	NA	NA	NA	triptans	1124	1124	20	1104	0.0245125	0.0381179	0.52031	0.83635	0.0265435	0.0385399	0.491144	0.928546	triptans	147.605	688.245	0.0345888	0.0259163	0.749267	0.453696	0.697945	NS	NS	NS
k__Bacteria.p__Bacteroidetes.c__Bacteroidia.o__Bacteroidales.f__Bacteroidaceae.g__Bacteroides.s__Bacteroides_fragilis	454	227	5	449	0.0447788	0.0201176	0.0265483	0.303409	0.0511773	0.0214356	0.0174468	0.253389	triptans	305	107	2	303	NA	NA	NA	NA	NA	NA	NA	NA	triptans	1124	377	20	1104	0.00173205	0.00325259	0.594481	0.845142	0.00182428	0.00333252	0.584212	0.928546	triptans	2470.85	94523.7	0.0032109	0.00282863	0.880947	0.378346	0.697945	NS	NS	NS
k__Bacteria.p__Proteobacteria.c__Gammaproteobacteria	454	346	5	449	0.0395967	0.0248718	0.112144	0.427215	0.0311296	0.0265289	0.241379	0.83468	triptans	305	225	2	303	NA	NA	NA	NA	NA	NA	NA	NA	triptans	1124	855	20	1104	0.00412986	0.00712045	0.562037	0.845142	0.00241422	0.00709566	0.733747	0.928546	triptans	1616.54	19723.5	0.00684545	0.00681652	0.995775	0.31936	0.697945	NS	NS	NS
k__Bacteria.p__Firmicutes.c__Negativicutes.o__Selenomonadales	454	413	5	449	-0.0324275	0.0555557	0.559728	0.81415	-0.0375446	0.0602411	0.533487	0.880188	triptans	305	272	2	303	NA	NA	NA	NA	NA	NA	NA	NA	triptans	1124	983	20	1104	-0.0148174	0.0258319	0.566348	0.845142	-0.0144772	0.0264336	0.584024	0.928546	triptans	323.998	1498.61	0.0234236	-0.0179479	-0.766231	0.443539	0.697945	NS	NS	NS
k__Bacteria.p__Actinobacteria.c__Actinobacteria	454	452	5	449	-0.0991965	0.0896098	0.268909	0.645693	-0.0452312	0.0969238	0.640993	0.928786	triptans	305	305	2	303	NA	NA	NA	NA	NA	NA	NA	NA	triptans	1124	1124	20	1104	-0.0233321	0.0412387	0.571655	0.845142	-0.0231228	0.0415574	0.578048	0.928546	triptans	124.534	588.018	0.0374621	-0.0365911	-0.976751	0.328692	0.697945	NS	NS	NS
k__Bacteria.p__Actinobacteria.c__Actinobacteria.o__Bifidobacteriales.f__Bifidobacteriaceae.g__Bifidobacterium.s__Bifidobacterium_longum.t__Bifidobacterium_longum_unclassified	454	369	5	449	-0.0523746	0.0589312	0.374632	0.681718	-0.0223117	0.0639115	0.727197	0.95613	triptans	305	269	2	303	NA	NA	NA	NA	NA	NA	NA	NA	triptans	1124	1025	20	1104	-0.0158866	0.026696	0.551903	0.845142	-0.00891696	0.0269554	0.740857	0.928546	triptans	287.945	1403.16	0.0243173	-0.0220994	-0.908795	0.363459	0.697945	NS	NS	NS
k__Bacteria.p__Proteobacteria.c__Gammaproteobacteria.o__Enterobacteriales.f__Enterobacteriaceae.g__Escherichia	454	304	5	449	0.0112758	0.024846	0.650192	0.852711	0.00554614	0.0263639	0.833496	0.97455	triptans	305	193	2	303	NA	NA	NA	NA	NA	NA	NA	NA	triptans	1124	758	20	1104	0.00369872	0.00648183	0.568372	0.845142	0.00307879	0.00650267	0.635982	0.928546	triptans	1619.9	23801.5	0.00627192	0.00418155	0.666709	0.504958	0.697945	NS	NS	NS
k__Bacteria.p__Proteobacteria.c__Gammaproteobacteria.o__Enterobacteriales.f__Enterobacteriaceae	454	310	5	449	0.0454986	0.0248632	0.0679752	0.395204	0.0355642	0.0268527	0.186174	0.826148	triptans	305	200	2	303	NA	NA	NA	NA	NA	NA	NA	NA	triptans	1124	773	20	1104	0.00326538	0.00660735	0.621265	0.858691	0.00315012	0.00662904	0.634747	0.928546	triptans	1617.65	22905.8	0.00638571	0.00605124	0.947621	0.343322	0.697945	NS	NS	NS
k__Bacteria.p__Firmicutes.c__Clostridia.o__Clostridiales	454	453	5	449	0.000371546	0.0922579	0.996789	0.996789	0.0110039	0.0977364	0.910415	0.97455	triptans	305	305	2	303	NA	NA	NA	NA	NA	NA	NA	NA	triptans	1124	1124	20	1104	0.0181283	0.0366665	0.621114	0.858691	0.0270923	0.0370215	0.464451	0.928546	triptans	117.488	743.809	0.034074	0.0157061	0.460941	0.644841	0.817566	NS	NS	NS
k__Bacteria.p__Bacteroidetes.c__Bacteroidia.o__Bacteroidales.f__Bacteroidaceae.g__Bacteroides.s__Bacteroides_uniformis	454	353	5	449	0.0252251	0.0474388	0.595178	0.820739	0.0452708	0.05083	0.373669	0.839504	triptans	305	268	2	303	NA	NA	NA	NA	NA	NA	NA	NA	triptans	1124	1052	20	1104	-0.00616598	0.0144754	0.670217	0.894188	-0.00530385	0.0147245	0.718765	0.928546	triptans	444.357	4772.45	0.0138451	-0.00349216	-0.25223	0.800864	0.888458	NS	NS	NS
k__Bacteria.p__Firmicutes.c__Clostridia.o__Clostridiales.f__Peptostreptococcaceae.g__Peptostreptococcaceae_noname.s__Clostridium_bartlettii.t__GCF_000154445	454	328	5	449	0.0139748	0.0150215	0.352726	0.681718	0.0232784	0.0160509	0.147785	0.791338	triptans	305	206	2	303	NA	NA	NA	NA	NA	NA	NA	NA	triptans	1124	850	20	1104	-0.00398927	0.00953752	0.675829	0.894238	-0.0061752	0.00966893	0.523177	0.928546	triptans	4431.76	10993.3	0.00805167	0.00117196	0.145555	0.884273	0.937065	NS	NS	NS
k__Bacteria.p__Firmicutes.c__Clostridia.o__Clostridiales.f__Lachnospiraceae.g__Anaerostipes.s__Anaerostipes_hadrus.t__GCF_000332875	454	345	5	449	0.014762	0.0150669	0.327749	0.681718	0.0156997	0.0155085	0.312004	0.839504	triptans	305	282	2	303	NA	NA	NA	NA	NA	NA	NA	NA	triptans	1124	1061	20	1104	0.0023932	0.00702539	0.733432	0.91997	0.00344195	0.00712211	0.628999	0.928546	triptans	4405.05	20260.9	0.00636723	0.00460212	0.722782	0.469814	0.697945	NS	NS	NS
k__Bacteria.p__Bacteroidetes.c__Bacteroidia.o__Bacteroidales.f__Bacteroidaceae.g__Bacteroides.s__Bacteroides_uniformis.t__Bacteroides_uniformis_unclassified	454	353	5	449	0.0255159	0.0472942	0.589807	0.820739	0.0454278	0.0506351	0.370181	0.839504	triptans	305	268	2	303	NA	NA	NA	NA	NA	NA	NA	NA	triptans	1124	1050	20	1104	-0.00498419	0.0143263	0.727977	0.91997	-0.00473703	0.0145878	0.745452	0.928546	triptans	447.078	4872.3	0.013711	-0.00242074	-0.176555	0.859858	0.937065	NS	NS	NS
k__Bacteria.p__Firmicutes.c__Clostridia.o__Clostridiales.f__Clostridiaceae	454	407	5	449	0.0827347	0.0397618	0.0380543	0.304434	0.108525	0.0423462	0.0107634	0.253389	triptans	305	278	2	303	NA	NA	NA	NA	NA	NA	NA	NA	triptans	1124	1006	20	1104	-0.00278875	0.0125075	0.823604	0.940347	-0.00540671	0.0126237	0.66852	0.928546	triptans	632.51	6392.29	0.0119312	0.00491175	0.411674	0.680578	0.833122	NS	NS	NS
k__Bacteria.p__Firmicutes.c__Clostridia.o__Clostridiales.f__Clostridiaceae.g__Clostridium	454	405	5	449	0.0833763	0.0398076	0.0368087	0.304434	0.107829	0.0424499	0.0114736	0.253389	triptans	305	277	2	303	NA	NA	NA	NA	NA	NA	NA	NA	triptans	1124	1004	20	1104	-0.0026739	0.0125059	0.830734	0.940347	-0.00534101	0.0126212	0.672251	0.928546	triptans	631.056	6393.97	0.011931	0.00505597	0.423768	0.671735	0.833122	NS	NS	NS
k__Bacteria.p__Firmicutes.c__Clostridia.o__Clostridiales.f__Clostridiaceae.g__Clostridium.s__Clostridium_bolteae	454	212	5	449	0.00930204	0.00519282	0.0740365	0.395204	0.0110688	0.00561815	0.0496314	0.440478	triptans	305	82	2	303	NA	NA	NA	NA	NA	NA	NA	NA	triptans	1124	169	20	1104	-0.00055832	0.00343772	0.871012	0.940347	-0.00134844	0.00328528	0.681558	0.928546	triptans	37084.6	84617.2	0.0028665	0.0024463	0.85341	0.393432	0.697945	NS	NS	NS
k__Bacteria.p__Firmicutes.c__Clostridia.o__Clostridiales.f__Lachnospiraceae.g__Blautia.s__Ruminococcus_torques.t__Ruminococcus_torques_unclassified	454	418	5	449	-0.0227438	0.0351845	0.518354	0.802712	0.0032979	0.0377978	0.930517	0.97455	triptans	305	233	2	303	NA	NA	NA	NA	NA	NA	NA	NA	triptans	1124	865	20	1104	0.00432187	0.0160149	0.787314	0.940347	0.00782451	0.0164435	0.634284	0.928546	triptans	807.787	3898.97	0.014576	-0.000323221	-0.0221748	0.982308	0.982308	NS	NS	NS
k__Bacteria.p__Proteobacteria	454	434	5	449	0.0131928	0.030878	0.669407	0.861196	0.00390553	0.0331106	0.906165	0.97455	triptans	305	275	2	303	NA	NA	NA	NA	NA	NA	NA	NA	triptans	1124	1040	20	1104	-0.00141705	0.00770409	0.8541	0.940347	-0.00282755	0.00777884	0.716312	0.928546	triptans	1048.82	16848.3	0.00747494	-0.000560869	-0.0750332	0.940188	0.959375	NS	NS	NS
k__Bacteria.p__Firmicutes.c__Bacilli.o__Lactobacillales.f__Streptococcaceae.g__Streptococcus.s__Streptococcus_mutans.t__Streptococcus_mutans_unclassified	454	126	5	449	0.00272832	0.0117052	0.815803	0.921283	-0.00293787	0.0115393	0.799166	0.97455	triptans	305	73	2	303	NA	NA	NA	NA	NA	NA	NA	NA	triptans	1124	266	20	1104	8.84141e-05	0.00297675	0.97631	0.99545	-0.00103251	0.00285245	0.717444	0.928546	triptans	7298.68	112854	0.00288492	0.000248775	0.086233	0.931281	0.959375	NS	NS	NS
k__Bacteria.p__Firmicutes.c__Clostridia.o__Clostridiales.f__Lachnospiraceae.g__Anaerostipes	454	392	5	449	0.0233818	0.0179202	0.192667	0.570866	0.0258618	0.0181962	0.156038	0.791338	triptans	305	293	2	303	NA	NA	NA	NA	NA	NA	NA	NA	triptans	1124	1074	20	1104	0.00147774	0.00702608	0.833455	0.940347	0.00203658	0.00713964	0.775509	0.94933	triptans	3113.98	20256.9	0.00654127	0.00439627	0.672082	0.501531	0.697945	NS	NS	NS
k__Bacteria.p__Firmicutes.c__Clostridia.o__Clostridiales.f__Lachnospiraceae.g__Roseburia	454	411	5	449	-0.0368807	0.0353054	0.29678	0.659511	-0.0217107	0.0380557	0.568665	0.880188	triptans	305	302	2	303	NA	NA	NA	NA	NA	NA	NA	NA	triptans	1124	1120	20	1104	0.00261377	0.0126905	0.836857	0.940347	0.00337115	0.0129632	0.794871	0.95654	triptans	802.264	6209.33	0.0119424	-0.00190517	-0.15953	0.873251	0.937065	NS	NS	NS
k__Bacteria.p__Firmicutes.c__Clostridia.o__Clostridiales.f__Lachnospiraceae.g__Blautia.s__Ruminococcus_obeum.t__Ruminococcus_obeum_unclassified	454	421	5	449	-0.0436442	0.025322	0.0854982	0.402344	-0.0463618	0.0271286	0.0882466	0.569591	triptans	305	298	2	303	NA	NA	NA	NA	NA	NA	NA	NA	triptans	1124	1099	20	1104	-0.000303849	0.00962318	0.974817	0.99545	0.00228341	0.00969637	0.813873	0.963083	triptans	1559.57	10798.5	0.00899549	-0.00577333	-0.641802	0.521002	0.697945	NS	NS	NS
k__Bacteria.p__Bacteroidetes.c__Bacteroidia.o__Bacteroidales.f__Bacteroidaceae.g__Bacteroides	454	429	5	449	-0.0121036	0.0739622	0.870085	0.925556	0.0555455	0.0787112	0.480798	0.880188	triptans	305	298	2	303	NA	NA	NA	NA	NA	NA	NA	NA	triptans	1124	1111	20	1104	-0.00515065	0.0241787	0.831347	0.940347	-0.00506307	0.0243061	0.835031	0.971921	triptans	182.802	1710.54	0.0229819	-0.00582196	-0.253328	0.800015	0.888458	NS	NS	NS
k__Bacteria.p__Firmicutes.c__Clostridia.o__Clostridiales.f__Oscillospiraceae.g__Oscillibacter	454	369	5	449	-0.0148282	0.0162761	0.362778	0.681718	-0.0238258	0.0173248	0.169834	0.803881	triptans	305	268	2	303	NA	NA	NA	NA	NA	NA	NA	NA	triptans	1124	1064	20	1104	-0.00314519	0.0053986	0.560286	0.845142	-0.000933616	0.00547474	0.864625	0.973646	triptans	3774.84	34311.3	0.00512409	-0.00430313	-0.839784	0.40103	0.697945	NS	NS	NS
k__Bacteria.p__Firmicutes.c__Bacilli.o__Lactobacillales.f__Streptococcaceae.g__Streptococcus	454	446	5	449	0.131429	0.0577882	0.023436	0.303409	0.128188	0.0554532	0.0213168	0.253389	triptans	305	296	2	303	NA	NA	NA	NA	NA	NA	NA	NA	triptans	1124	1105	20	1104	0.0104004	0.0226538	0.646251	0.887572	0.00199481	0.0222865	0.928695	0.973646	triptans	299.448	1948.57	0.0210911	0.0265221	1.2575	0.208573	0.697945	NS	NS	NS
k__Bacteria.p__Firmicutes.c__Bacilli.o__Lactobacillales.f__Streptococcaceae	454	447	5	449	0.130202	0.0576646	0.0244492	0.303409	0.128037	0.0554295	0.0214132	0.253389	triptans	305	297	2	303	NA	NA	NA	NA	NA	NA	NA	NA	triptans	1124	1107	20	1104	0.00996336	0.0227066	0.660902	0.89375	0.00254481	0.0223368	0.909316	0.973646	triptans	300.733	1939.52	0.0211277	0.0261043	1.23555	0.216626	0.697945	NS	NS	NS
k__Bacteria.p__Firmicutes.c__Clostridia.o__Clostridiales.f__Lachnospiraceae.g__Lachnospiraceae_noname.s__Lachnospiraceae_bacterium_7_1_58FAA.t__GCF_000242155	454	302	5	449	-0.00086664	0.00570259	0.879278	0.925556	-0.0033411	0.0060752	0.58266	0.880188	triptans	305	186	2	303	NA	NA	NA	NA	NA	NA	NA	NA	triptans	1124	826	20	1104	-0.00091798	0.00254248	0.718127	0.91997	0.000227599	0.00259586	0.93015	0.973646	triptans	30750.8	154698	0.00232214	-0.000909467	-0.39165	0.695317	0.834331	NS	NS	NS
k__Bacteria.p__Firmicutes.c__Bacilli.o__Lactobacillales.f__Streptococcaceae.g__Streptococcus.s__Streptococcus_thermophilus.t__Streptococcus_thermophilus_unclassified	454	291	5	449	0.0570269	0.032592	0.0808827	0.402344	0.0763508	0.0352964	0.0311425	0.315874	triptans	305	168	2	303	NA	NA	NA	NA	NA	NA	NA	NA	triptans	1124	868	20	1104	0.00335139	0.0198325	0.865839	0.940347	0.00066785	0.0202112	0.973646	0.973646	triptans	941.409	2542.42	0.0169423	0.0178557	1.05392	0.291921	0.697945	NS	NS	NS
k__Bacteria.p__Firmicutes.c__Clostridia.o__Clostridiales.f__Lachnospiraceae.g__Lachnospiraceae_noname.s__Lachnospiraceae_bacterium_5_1_63FAA.t__GCF_000185525	454	368	5	449	-0.021661	0.0142394	0.128945	0.468892	-0.0172873	0.0154412	0.263596	0.83468	triptans	305	290	2	303	NA	NA	NA	NA	NA	NA	NA	NA	triptans	1124	1084	20	1104	-0.00101285	0.00595821	0.865047	0.940347	0.000257386	0.00608426	0.966265	0.973646	triptans	4931.95	28168.8	0.00549643	-0.00408938	-0.744007	0.456873	0.697945	NS	NS	NS
k__Bacteria.p__Firmicutes.c__Clostridia.o__Clostridiales.f__Ruminococcaceae.g__Subdoligranulum	454	426	5	449	-0.0640633	0.0511883	0.211412	0.594075	-0.0661888	0.0538549	0.219792	0.83468	triptans	305	305	2	303	NA	NA	NA	NA	NA	NA	NA	NA	triptans	1124	1122	20	1104	-0.00441476	0.0218447	0.839877	0.940347	0.00136048	0.022131	0.950993	0.973646	triptans	381.644	2095.6	0.0200916	-0.0136042	-0.677107	0.498338	0.697945	NS	NS	NS
k__Bacteria.p__Firmicutes.c__Clostridia.o__Clostridiales.f__Ruminococcaceae.g__Subdoligranulum.s__Subdoligranulum_unclassified	454	426	5	449	-0.063183	0.0509221	0.215352	0.594075	-0.0645991	0.0536835	0.229565	0.83468	triptans	305	305	2	303	NA	NA	NA	NA	NA	NA	NA	NA	triptans	1124	1122	20	1104	-0.00401275	0.0218261	0.854164	0.940347	0.00152959	0.0221054	0.944847	0.973646	triptans	385.645	2099.17	0.020061	-0.013196	-0.657793	0.510671	0.697945	NS	NS	NS
k__Bacteria.p__Firmicutes.c__Clostridia.o__Clostridiales.f__Peptostreptococcaceae.g__Peptostreptococcaceae_noname	454	388	5	449	0.00435033	0.020077	0.828558	0.921283	0.0123353	0.021231	0.561572	0.880188	triptans	305	266	2	303	NA	NA	NA	NA	NA	NA	NA	NA	triptans	1124	1040	20	1104	0.0035761	0.0125356	0.775486	0.940347	0.00194304	0.0125644	0.877129	0.973646	triptans	2480.85	6363.71	0.0106331	0.00379327	0.35674	0.721286	0.83953	NS	NS	NS
k__Bacteria.p__Firmicutes.c__Clostridia.o__Clostridiales.f__Peptostreptococcaceae	454	395	5	449	0.00255126	0.0210772	0.903713	0.938922	0.00629651	0.0223654	0.778454	0.97455	triptans	305	270	2	303	NA	NA	NA	NA	NA	NA	NA	NA	triptans	1124	1045	20	1104	0.00343848	0.0125201	0.783647	0.940347	0.00181411	0.0125512	0.885104	0.973646	triptans	2251	6379.43	0.0107643	0.00320708	0.297938	0.765751	0.876908	NS	NS	NS
Pathways
Pathways	N.IBD	non-zeros.IBD	Users.IBD	Non-users.IBD	Coef.IBD_univariate	SE.IBD_univariate	Pval.IBD_univariate	Qval.IBD_univariate	coeff.correcting.all.IBD_multivariate	SE.correcting_all.IBD_multivariate	pval.correcting.all.IBD_multivariate	qval.correcting.all.IBD_multivariate	drug.IBD	N.MIBS	non-zeros.MIBS	Users.MIBS	Non-users.MIBS	Coef.MIBS_univariate	SE.MIBS_univariate	Pval.MIBS_univariate	Qval.MIBS_univariate	coeff.correcting.all.MIBS_multivariate	SE.correcting_all.MIBS_multivariate	pval.correcting.all.MIBS_multivariate	qval.correcting.all.MIBS_multivariate	drug.MIBS	N.LLD	non-zeros.LLD	Users.LLD	Non-users.LLD	Coef.LLD_univariate	SE.LLD_univariate	Pval.LLD_univariate	Qval.LLD_univariate	coeff.correcting.all.LLD_multivariate	SE.correcting_all.LLD_multivariate	pval.correcting.all.LLD_multivariate	qval.correcting.all.LLD_multivariate	drug.LLD	inverse_var.ibd_univariate	inverse_var.lld_univariate	se_univariate	beta_univariate	Z_univariate	P_univariate	FDR_univariate	Het.Q_univariate	Het.I2_univariate	Het.Pval_univariate
CITRULBIO.PWY	454	423	5	449	-2.36488	0.782924	0.00267061	0.324484	-2.06327	0.804134	0.0106592	0.570759	triptans	305	293	2	303	NA	NA	NA	NA	NA	NA	NA	NA	triptans	1124	1096	20	1104	-0.230853	0.176565	0.19133	0.528202	-0.20533	0.179917	0.254029	0.691286	triptans	1.6314	32.0768	0.172239	-0.334135	-1.93995	0.0523861	0.385338	NS	NS	NS
PWY.4984	454	421	5	449	-2.3067	0.785399	0.00348907	0.324484	-2.03124	0.803252	0.0118327	0.570759	triptans	305	293	2	303	NA	NA	NA	NA	NA	NA	NA	NA	triptans	1124	1096	20	1104	-0.234636	0.181288	0.195846	0.528661	-0.20774	0.184564	0.260605	0.691286	triptans	1.62114	30.4272	0.176643	-0.339449	-1.92167	0.0546479	0.385338	NS	NS	NS
PWY.6608	454	453	5	449	-0.614816	0.200774	0.00233356	0.324484	-0.506367	0.211168	0.0169538	0.570759	triptans	305	305	2	303	NA	NA	NA	NA	NA	NA	NA	NA	triptans	1124	1124	20	1104	0.0174985	0.0596205	0.769196	0.871553	0.0157233	0.0600647	0.793547	0.890716	triptans	24.8076	281.325	0.0571538	-0.0337413	-0.59036	0.554949	0.767306	NS	NS	NS
DAPLYSINESYN.PWY	454	452	5	449	-0.796077	0.288202	0.00598655	0.391809	-0.950101	0.309964	0.00232658	0.570759	triptans	305	302	2	303	NA	NA	NA	NA	NA	NA	NA	NA	triptans	1124	1118	20	1104	-0.133779	0.151479	0.377349	0.668254	-0.0944833	0.151984	0.534294	0.80867	triptans	12.0394	43.5807	0.134086	-0.277138	-2.06687	0.0387466	0.325109	NS	NS	NS
P4.PWY	454	448	5	449	-0.584897	0.233056	0.0124556	0.391809	-0.679236	0.255373	0.00814748	0.570759	triptans	305	302	2	303	NA	NA	NA	NA	NA	NA	NA	NA	triptans	1124	1118	20	1104	-0.0583982	0.121639	0.631256	0.815522	-0.0381682	0.121916	0.75429	0.871897	triptans	18.4111	67.5856	0.107835	-0.171117	-1.58684	0.112549	0.444664	NS	NS	NS
PWY.4702	454	286	5	449	2.69433	1.06303	0.0116055	0.391809	2.4724	1.13025	0.0292906	0.619609	triptans	305	216	2	303	NA	NA	NA	NA	NA	NA	NA	NA	triptans	1124	834	20	1104	0.473849	0.563855	0.400878	0.677924	0.484578	0.576553	0.400829	0.72751	triptans	0.884934	3.14533	0.498119	0.961405	1.93007	0.0535983	0.385338	NS	NS	NS
SALVADEHYPOX.PWY	454	452	5	449	-0.517164	0.200961	0.0104014	0.391809	-0.438978	0.211984	0.039032	0.7667	triptans	305	305	2	303	NA	NA	NA	NA	NA	NA	NA	NA	triptans	1124	1124	20	1104	0.0108092	0.0615523	0.860632	0.908868	0.00531746	0.0621271	0.931808	0.966971	triptans	24.7615	263.943	0.0588536	-0.0344737	-0.585754	0.558041	0.767306	NS	NS	NS
COBALSYN.PWY	454	444	5	449	-0.726654	0.285029	0.011146	0.391809	-0.534543	0.301373	0.0769185	0.953879	triptans	305	304	2	303	NA	NA	NA	NA	NA	NA	NA	NA	triptans	1124	1123	20	1104	-0.101719	0.0832593	0.222073	0.540623	-0.0905453	0.0846838	0.285213	0.691286	triptans	12.309	144.256	0.0799194	-0.150851	-1.88754	0.0590877	0.39632	NS	NS	NS
PWY0.781	454	446	5	449	-0.595786	0.248421	0.0169041	0.41454	-0.658258	0.272793	0.0162907	0.570759	triptans	305	302	2	303	NA	NA	NA	NA	NA	NA	NA	NA	triptans	1124	1117	20	1104	-0.0537266	0.117838	0.648527	0.818183	-0.0356091	0.118351	0.763567	0.871905	triptans	16.204	72.0156	0.106468	-0.153291	-1.43979	0.149926	0.463047	NS	NS	NS
PWY.5104	454	440	5	449	-1.05957	0.445498	0.0178297	0.41454	-1.034	0.459355	0.0249515	0.619609	triptans	305	305	2	303	NA	NA	NA	NA	NA	NA	NA	NA	triptans	1124	1123	20	1104	0.230474	0.152475	0.130931	0.459682	0.251008	0.154483	0.104493	0.624684	triptans	5.03859	43.0133	0.14426	0.0952041	0.65995	0.509286	0.736338	NS	NS	NS
PWY.6606	454	443	5	449	-0.821618	0.338138	0.015523	0.41454	-0.789209	0.356007	0.0272257	0.619609	triptans	305	303	2	303	NA	NA	NA	NA	NA	NA	NA	NA	triptans	1124	1122	20	1104	0.114814	0.101179	0.256721	0.587947	0.106584	0.102993	0.300966	0.69551	triptans	8.74606	97.6829	0.0969326	0.0378606	0.390587	0.696103	0.839856	NS	NS	NS
PWY.7222	454	454	5	449	0.34485	0.157471	0.0290582	0.579089	0.405834	0.168126	0.0162385	0.570759	triptans	305	305	2	303	NA	NA	NA	NA	NA	NA	NA	NA	triptans	1124	1124	20	1104	-0.0398885	0.06132	0.515504	0.740035	-0.0359764	0.0623154	0.563839	0.816961	triptans	40.3275	265.948	0.0571405	0.0107703	0.188488	0.850494	0.943089	NS	NS	NS
PWY.7229	454	454	5	449	0.247629	0.11843	0.0371129	0.610607	0.298643	0.126456	0.0186794	0.570759	triptans	305	305	2	303	NA	NA	NA	NA	NA	NA	NA	NA	triptans	1124	1124	20	1104	-0.0475321	0.046709	0.309078	0.635175	-0.0419963	0.0473723	0.375538	0.702537	triptans	71.2978	458.352	0.0434516	-0.00779959	-0.179501	0.857545	0.945682	NS	NS	NS
PWY.6126	454	454	5	449	0.277076	0.130978	0.0349594	0.610607	0.337136	0.139779	0.0163243	0.570759	triptans	305	305	2	303	NA	NA	NA	NA	NA	NA	NA	NA	triptans	1124	1124	20	1104	-0.039774	0.0524917	0.448779	0.710566	-0.0351315	0.0533753	0.510552	0.80867	triptans	58.2909	362.927	0.0487244	0.00407386	0.0836103	0.933366	0.958116	NS	NS	NS
PWY.6936	454	454	5	449	0.465118	0.222553	0.0372054	0.610607	0.307551	0.235522	0.192373	0.953879	triptans	305	305	2	303	NA	NA	NA	NA	NA	NA	NA	NA	triptans	1124	1124	20	1104	0.0946975	0.0860435	0.271319	0.595573	0.0871703	0.0867904	0.315423	0.702537	triptans	20.1898	135.072	0.0802543	0.142866	1.78017	0.0750488	0.433533	NS	NS	NS
SER.GLYSYN.PWY	454	454	5	449	-0.34002	0.169014	0.0448612	0.695348	-0.349885	0.18165	0.054809	0.953879	triptans	305	305	2	303	NA	NA	NA	NA	NA	NA	NA	NA	triptans	1124	1124	20	1104	0.127619	0.0564296	0.0239162	0.300544	0.139075	0.0570715	0.0149774	0.286124	triptans	35.0071	314.041	0.0535251	0.0807184	1.50805	0.131542	0.444664	NS	NS	NS
PWY.724	454	454	5	449	-0.117965	0.0623356	0.059106	0.824528	-0.116386	0.0667201	0.0818802	0.953879	triptans	305	305	2	303	NA	NA	NA	NA	NA	NA	NA	NA	triptans	1124	1124	20	1104	-0.0150775	0.0200379	0.45194	0.712081	-0.00717803	0.0201082	0.721185	0.858661	triptans	257.352	2490.54	0.0190766	-0.0247134	-1.29549	0.195152	0.489631	NS	NS	NS
PWY.7539	454	435	5	449	-0.732435	0.385509	0.0581386	0.824528	-0.609411	0.414112	0.14197	0.953879	triptans	305	300	2	303	NA	NA	NA	NA	NA	NA	NA	NA	triptans	1124	1111	20	1104	0.0749148	0.135997	0.581845	0.789647	0.11918	0.137736	0.387088	0.714423	triptans	6.72871	54.0683	0.12825	-0.0144386	-0.112581	0.910362	0.958116	NS	NS	NS
PWY.6305	454	452	5	449	-0.463905	0.269485	0.0858817	0.8286	-0.635129	0.283327	0.0255391	0.619609	triptans	305	305	2	303	NA	NA	NA	NA	NA	NA	NA	NA	triptans	1124	1124	20	1104	0.184686	0.0743087	0.0130873	0.237019	0.211693	0.0747706	0.00472375	0.237881	triptans	13.7699	181.101	0.0716352	0.138855	1.93837	0.0525785	0.385338	NS	NS	NS
PWY.7199	454	453	5	449	-0.250729	0.17842	0.160657	0.8286	-0.165791	0.188929	0.380738	0.953879	triptans	305	305	2	303	NA	NA	NA	NA	NA	NA	NA	NA	triptans	1124	1124	20	1104	0.140759	0.0647068	0.0298148	0.327185	0.131668	0.0660107	0.0463344	0.423553	triptans	31.4133	238.836	0.06083	0.0952534	1.5659	0.117373	0.444664	NS	NS	NS
PWY0.1297	454	454	5	449	0.710649	0.428617	0.0980323	0.8286	0.675822	0.441085	0.126274	0.953879	triptans	305	304	2	303	NA	NA	NA	NA	NA	NA	NA	NA	triptans	1124	1124	20	1104	0.387522	0.180609	0.0321171	0.33464	0.373361	0.180515	0.0388489	0.414078	triptans	5.4433	30.6563	0.166437	0.436245	2.62109	0.00876502	0.259495	NS	NS	NS
PWY66.409	454	448	5	449	0.486258	0.325252	0.135646	0.8286	0.491838	0.335918	0.143962	0.953879	triptans	305	304	2	303	NA	NA	NA	NA	NA	NA	NA	NA	triptans	1124	1120	20	1104	0.261914	0.129124	0.0427615	0.37373	0.262491	0.129026	0.0421607	0.414078	triptans	9.45278	59.9772	0.120013	0.292458	2.4369	0.0148139	0.259495	NS	NS	NS
PWY.6595	454	427	5	449	-1.30199	0.756007	0.0857393	0.8286	-1.06042	0.80107	0.186347	0.953879	triptans	305	299	2	303	NA	NA	NA	NA	NA	NA	NA	NA	triptans	1124	1117	20	1104	0.270947	0.141193	0.0552436	0.411115	0.242212	0.14225	0.0889127	0.593787	triptans	1.74964	50.1619	0.138793	0.217933	1.5702	0.116369	0.444664	NS	NS	NS
PWY.5189	454	435	5	449	-0.478057	0.32914	0.147147	0.8286	-0.603056	0.345172	0.0814535	0.953879	triptans	305	301	2	303	NA	NA	NA	NA	NA	NA	NA	NA	triptans	1124	1120	20	1104	0.201238	0.120663	0.0956482	0.459682	0.219427	0.123662	0.076285	0.552062	triptans	9.23078	68.6835	0.11329	0.120759	1.06593	0.286455	0.566728	NS	NS	NS
PWY.5505	454	230	5	449	1.37872	1.06677	0.19689	0.8286	1.76154	1.13877	0.122687	0.953879	triptans	305	159	2	303	NA	NA	NA	NA	NA	NA	NA	NA	triptans	1124	608	20	1104	0.885135	0.532665	0.0968513	0.459682	0.734352	0.544851	0.178005	0.655725	triptans	0.878741	3.52446	0.476558	0.983639	2.06405	0.0390131	0.325109	NS	NS	NS
PWY.6277	454	454	5	449	0.100877	0.0680155	0.138768	0.8286	0.0954888	0.0716286	0.183276	0.953879	triptans	305	305	2	303	NA	NA	NA	NA	NA	NA	NA	NA	triptans	1124	1124	20	1104	-0.0370455	0.0224765	0.0995971	0.459682	-0.0314213	0.0226821	0.166252	0.655725	triptans	216.165	1979.44	0.0213414	-0.0234666	-1.09958	0.271515	0.556715	NS	NS	NS
PWY.6121	454	454	5	449	0.118523	0.0660257	0.0733341	0.8286	0.121648	0.0704518	0.0850121	0.953879	triptans	305	305	2	303	NA	NA	NA	NA	NA	NA	NA	NA	triptans	1124	1124	20	1104	-0.0330843	0.0222541	0.137388	0.47029	-0.0263843	0.0224812	0.240808	0.691286	triptans	229.39	2019.2	0.0210885	-0.0176181	-0.835438	0.403471	0.684905	NS	NS	NS
PWY0.1296	454	454	5	449	0.17129	0.117716	0.146367	0.8286	0.188193	0.126643	0.138084	0.953879	triptans	305	305	2	303	NA	NA	NA	NA	NA	NA	NA	NA	triptans	1124	1124	20	1104	-0.0630243	0.0500868	0.208548	0.537362	-0.0584215	0.0507635	0.250049	0.691286	triptans	72.1658	398.614	0.0460883	-0.0271063	-0.588139	0.556439	0.767306	NS	NS	NS
PWY.6125	454	454	5	449	0.311056	0.188087	0.0988883	0.8286	0.320841	0.20354	0.115754	0.953879	triptans	305	305	2	303	NA	NA	NA	NA	NA	NA	NA	NA	triptans	1124	1123	20	1104	-0.094697	0.0841767	0.260841	0.587947	-0.0935323	0.0855872	0.274715	0.691286	triptans	28.2672	141.129	0.076833	-0.0269889	-0.351267	0.725388	0.859835	NS	NS	NS
PWY.7211	454	446	5	449	0.347876	0.264024	0.188355	0.8286	0.474641	0.27566	0.0859114	0.953879	triptans	305	304	2	303	NA	NA	NA	NA	NA	NA	NA	NA	triptans	1124	1120	20	1104	-0.110186	0.102763	0.283852	0.603185	-0.0928582	0.10442	0.374057	0.702537	triptans	14.3454	94.694	0.0957653	-0.0499228	-0.521304	0.602155	0.787564	NS	NS	NS
PWY66.399	454	425	5	449	1.04014	0.789589	0.188421	0.8286	1.02639	0.850273	0.2281	0.953879	triptans	305	295	2	303	NA	NA	NA	NA	NA	NA	NA	NA	triptans	1124	1116	20	1104	-0.151299	0.150756	0.315793	0.635175	-0.16286	0.153177	0.287929	0.691286	triptans	1.60397	43.9997	0.148081	-0.109394	-0.73874	0.460065	0.722646	NS	NS	NS
COA.PWY	454	454	5	449	0.285849	0.184258	0.12154	0.8286	0.306857	0.196357	0.118911	0.953879	triptans	305	305	2	303	NA	NA	NA	NA	NA	NA	NA	NA	triptans	1124	1124	20	1104	0.0599014	0.0627584	0.34005	0.635175	0.0626155	0.0639	0.327357	0.702537	triptans	29.4543	253.896	0.059407	0.0833887	1.40368	0.160413	0.47434	NS	NS	NS
PWY.7228	454	454	5	449	0.314718	0.207708	0.130446	0.8286	0.300196	0.223964	0.180891	0.953879	triptans	305	305	2	303	NA	NA	NA	NA	NA	NA	NA	NA	triptans	1124	1123	20	1104	-0.0940686	0.0984398	0.339485	0.635175	-0.091608	0.10003	0.359977	0.702537	triptans	23.1789	103.195	0.0889552	-0.0190909	-0.214612	0.83007	0.933843	NS	NS	NS
PWY.7357	454	454	5	449	-0.176976	0.135099	0.190905	0.8286	-0.207329	0.141818	0.144567	0.953879	triptans	305	305	2	303	NA	NA	NA	NA	NA	NA	NA	NA	triptans	1124	1124	20	1104	0.0417548	0.0464866	0.369268	0.662631	0.0436454	0.0466917	0.350124	0.702537	triptans	54.7891	462.747	0.0439572	0.0185988	0.423111	0.672214	0.825755	NS	NS	NS
GLUCARGALACTSUPER.PWY	454	181	5	449	1.19047	0.903527	0.188332	0.8286	0.980568	0.964192	0.30978	0.953879	triptans	305	91	2	303	NA	NA	NA	NA	NA	NA	NA	NA	triptans	1124	349	20	1104	-0.356964	0.401422	0.374061	0.667523	-0.424498	0.406603	0.296715	0.691497	triptans	1.22495	6.20579	0.366846	-0.101871	-0.277695	0.781247	0.898924	NS	NS	NS
PWY.7197	454	454	5	449	0.297725	0.234144	0.20421	0.8286	0.222703	0.249727	0.373049	0.953879	triptans	305	305	2	303	NA	NA	NA	NA	NA	NA	NA	NA	triptans	1124	1123	20	1104	-0.106404	0.120802	0.378608	0.668254	-0.102655	0.123064	0.404381	0.72751	triptans	18.2403	68.5255	0.107356	-0.0214461	-0.199766	0.841664	0.937075	NS	NS	NS
PWY.6527	454	454	5	449	0.162525	0.117503	0.167345	0.8286	0.220844	0.124592	0.0770979	0.953879	triptans	305	305	2	303	NA	NA	NA	NA	NA	NA	NA	NA	triptans	1124	1124	20	1104	-0.0396403	0.0493738	0.422227	0.692281	-0.0383331	0.0499748	0.443223	0.763731	triptans	72.4268	410.211	0.0455186	-0.00930243	-0.204365	0.838068	0.936865	NS	NS	NS
P164.PWY	454	421	5	449	-1.10399	0.770092	0.152404	0.8286	-1.21376	0.832444	0.145611	0.953879	triptans	305	302	2	303	NA	NA	NA	NA	NA	NA	NA	NA	triptans	1124	1109	20	1104	0.0838058	0.107033	0.4338	0.700587	0.100452	0.108698	0.355627	0.702537	triptans	1.68622	87.2906	0.106014	0.0612955	0.578185	0.563139	0.770464	NS	NS	NS
PWY.2941	454	454	5	449	0.356905	0.274823	0.194748	0.8286	0.2635	0.284419	0.354782	0.953879	triptans	305	305	2	303	NA	NA	NA	NA	NA	NA	NA	NA	triptans	1124	1124	20	1104	0.0876986	0.113132	0.438392	0.700993	0.052642	0.114116	0.644675	0.839805	triptans	13.2402	78.1325	0.104614	0.126707	1.21118	0.225825	0.504893	NS	NS	NS
GLUCARDEG.PWY	454	188	5	449	1.20257	0.920755	0.192213	0.8286	0.910565	0.986314	0.356464	0.953879	triptans	305	93	2	303	NA	NA	NA	NA	NA	NA	NA	NA	triptans	1124	325	20	1104	-0.304805	0.401108	0.44747	0.710566	-0.393738	0.405126	0.331324	0.702537	triptans	1.17954	6.21551	0.36773	-0.0643729	-0.175055	0.861037	0.945682	NS	NS	NS
PWY.6471	454	353	5	449	1.86523	1.26325	0.14052	0.8286	2.05937	1.34445	0.126379	0.953879	triptans	305	225	2	303	NA	NA	NA	NA	NA	NA	NA	NA	triptans	1124	917	20	1104	0.429896	0.609622	0.480843	0.722798	0.349471	0.622834	0.574847	0.818881	triptans	0.626645	2.69078	0.549034	0.701023	1.27683	0.201663	0.489631	NS	NS	NS
PWY.6892	454	341	5	449	1.3772	1.06791	0.197864	0.8286	1.04866	1.15403	0.364062	0.953879	triptans	305	221	2	303	NA	NA	NA	NA	NA	NA	NA	NA	triptans	1124	870	20	1104	0.358819	0.499223	0.472443	0.722798	0.284904	0.512252	0.578205	0.818881	triptans	0.876857	4.01246	0.452247	0.541457	1.19726	0.231206	0.512755	NS	NS	NS
PWY.6823	454	145	5	449	1.12076	0.891006	0.209111	0.8286	0.854055	0.932782	0.360432	0.953879	triptans	305	68	2	303	NA	NA	NA	NA	NA	NA	NA	NA	triptans	1124	234	20	1104	0.251568	0.370571	0.497363	0.73686	0.091227	0.373219	0.806942	0.894795	triptans	1.25962	7.28212	0.342158	0.379745	1.10985	0.267063	0.556381	NS	NS	NS
PWY.1269	454	442	5	449	0.616857	0.489069	0.207895	0.8286	0.458756	0.51908	0.377362	0.953879	triptans	305	290	2	303	NA	NA	NA	NA	NA	NA	NA	NA	triptans	1124	1076	20	1104	0.247577	0.370027	0.503584	0.738524	0.274592	0.375534	0.464815	0.784197	triptans	4.18081	7.30352	0.295085	0.382012	1.29458	0.195465	0.489631	NS	NS	NS
PWY.5188	454	453	5	449	0.217283	0.153007	0.156301	0.8286	0.196667	0.161555	0.224204	0.953879	triptans	305	305	2	303	NA	NA	NA	NA	NA	NA	NA	NA	triptans	1124	1124	20	1104	0.0363627	0.055488	0.512394	0.740035	0.0623396	0.0558576	0.264653	0.691286	triptans	42.7145	324.79	0.0521637	0.0573908	1.1002	0.271243	0.556715	NS	NS	NS
GLUCUROCAT.PWY	454	453	5	449	-0.372312	0.28957	0.199223	0.8286	-0.357766	0.316278	0.258674	0.953879	triptans	305	305	2	303	NA	NA	NA	NA	NA	NA	NA	NA	triptans	1124	1122	20	1104	-0.0637417	0.0979625	0.515391	0.740035	-0.0626083	0.100104	0.531822	0.80867	triptans	11.926	104.203	0.0927961	-0.0954306	-1.02839	0.303766	0.570511	NS	NS	NS
THRESYN.PWY	454	454	5	449	-0.155596	0.0985479	0.115083	0.8286	-0.176632	0.10489	0.0929738	0.953879	triptans	305	305	2	303	NA	NA	NA	NA	NA	NA	NA	NA	triptans	1124	1124	20	1104	-0.0173899	0.0369872	0.638333	0.815522	-0.0232115	0.037691	0.538133	0.80867	triptans	102.969	730.966	0.0346285	-0.0344547	-0.994981	0.319746	0.590134	NS	NS	NS
DTDPRHAMSYN.PWY	454	454	5	449	-0.199502	0.144029	0.166736	0.8286	-0.147064	0.14543	0.312546	0.953879	triptans	305	305	2	303	NA	NA	NA	NA	NA	NA	NA	NA	triptans	1124	1124	20	1104	0.0221839	0.0453288	0.624655	0.815522	0.029581	0.0458574	0.519024	0.80867	triptans	48.206	486.689	0.043238	0.00220509	0.0509988	0.959326	0.967505	NS	NS	NS
PWY.6507	454	453	5	449	-0.531472	0.330793	0.108867	0.8286	-0.532399	0.357701	0.137463	0.953879	triptans	305	305	2	303	NA	NA	NA	NA	NA	NA	NA	NA	triptans	1124	1123	20	1104	-0.0469864	0.0972172	0.628968	0.815522	-0.0446622	0.0994678	0.653514	0.839805	triptans	9.13874	105.807	0.0932726	-0.0855054	-0.916726	0.359286	0.63765	NS	NS	NS
PWY.3001	454	454	5	449	-0.112518	0.0897949	0.210862	0.8286	-0.133413	0.0971647	0.170518	0.953879	triptans	305	305	2	303	NA	NA	NA	NA	NA	NA	NA	NA	triptans	1124	1124	20	1104	-0.0156337	0.0324402	0.629954	0.815522	-0.0150347	0.0330435	0.649204	0.839805	triptans	124.021	950.242	0.0305102	-0.0268188	-0.879011	0.379395	0.664545	NS	NS	NS
THISYN.PWY	454	340	5	449	1.75591	1.26255	0.165003	0.8286	1.51552	1.36643	0.268056	0.953879	triptans	305	221	2	303	NA	NA	NA	NA	NA	NA	NA	NA	triptans	1124	869	20	1104	0.285053	0.607104	0.638783	0.815522	0.242684	0.623542	0.697203	0.855941	triptans	0.627336	2.71315	0.547136	0.561278	1.02585	0.304964	0.570511	NS	NS	NS
PWY.6147	454	436	5	449	-0.737385	0.414236	0.0757896	0.8286	-0.70546	0.444981	0.113727	0.953879	triptans	305	301	2	303	NA	NA	NA	NA	NA	NA	NA	NA	triptans	1124	1114	20	1104	0.0771081	0.175187	0.659918	0.819822	0.10511	0.17715	0.553083	0.816675	triptans	5.8278	32.5832	0.161351	-0.0464685	-0.287996	0.77335	0.893577	NS	NS	NS
GALACTUROCAT.PWY	454	453	5	449	-0.487212	0.33963	0.152143	0.8286	-0.419602	0.367436	0.254165	0.953879	triptans	305	304	2	303	NA	NA	NA	NA	NA	NA	NA	NA	triptans	1124	1122	20	1104	-0.0452611	0.104689	0.665581	0.821377	-0.034829	0.106407	0.74349	0.870749	triptans	8.66936	91.242	0.100044	-0.0836094	-0.835723	0.403311	0.684905	NS	NS	NS
PWY0.845	454	435	5	449	0.666195	0.506388	0.189035	0.8286	0.859402	0.539946	0.112303	0.953879	triptans	305	284	2	303	NA	NA	NA	NA	NA	NA	NA	NA	triptans	1124	1074	20	1104	0.157061	0.399596	0.694358	0.82978	0.200944	0.406026	0.620769	0.838791	triptans	3.89972	6.26264	0.313692	0.352437	1.12351	0.261219	0.548361	NS	NS	NS
PYRIDOXSYN.PWY	454	449	5	449	0.613357	0.477084	0.19926	0.8286	0.679816	0.502625	0.176989	0.953879	triptans	305	289	2	303	NA	NA	NA	NA	NA	NA	NA	NA	triptans	1124	1084	20	1104	0.139992	0.370994	0.705989	0.835357	0.179546	0.377052	0.634041	0.839805	triptans	4.3935	7.26552	0.292866	0.318372	1.08709	0.276997	0.556715	NS	NS	NS
PENTOSE.P.PWY	454	452	5	449	-0.549031	0.303742	0.071371	0.8286	-0.390443	0.32282	0.227211	0.953879	triptans	305	304	2	303	NA	NA	NA	NA	NA	NA	NA	NA	triptans	1124	1123	20	1104	-0.045699	0.136305	0.737484	0.850513	-0.0269954	0.136375	0.843122	0.895207	triptans	10.839	53.8244	0.124357	-0.130069	-1.04593	0.295594	0.56845	NS	NS	NS
PWY.4981	454	454	5	449	-0.459286	0.289096	0.112862	0.8286	-0.436037	0.308623	0.158499	0.953879	triptans	305	305	2	303	NA	NA	NA	NA	NA	NA	NA	NA	triptans	1124	1124	20	1104	-0.0304871	0.112025	0.78556	0.878962	-0.0357758	0.114418	0.754587	0.871897	triptans	11.9651	79.6841	0.104457	-0.0864681	-0.82779	0.40779	0.687989	NS	NS	NS
GLYCOGENSYNTH.PWY	454	454	5	449	-0.453124	0.274049	0.0989578	0.8286	-0.324018	0.289659	0.263979	0.953879	triptans	305	305	2	303	NA	NA	NA	NA	NA	NA	NA	NA	triptans	1124	1124	20	1104	-0.025629	0.0954412	0.78834	0.878962	-0.022351	0.0975254	0.818772	0.895143	triptans	13.3151	109.781	0.0901317	-0.0718702	-0.797391	0.425224	0.696051	NS	NS	NS
PWY.7234	454	454	5	449	-0.506	0.294464	0.0864386	0.8286	-0.447334	0.318273	0.160658	0.953879	triptans	305	305	2	303	NA	NA	NA	NA	NA	NA	NA	NA	triptans	1124	1124	20	1104	0.0313439	0.119027	0.792342	0.879472	0.0430515	0.120644	0.721275	0.858661	triptans	11.5328	70.5845	0.110353	-0.0441222	-0.399829	0.689282	0.838728	NS	NS	NS
POLYAMSYN.PWY	454	451	5	449	-0.396893	0.282799	0.161202	0.8286	-0.553086	0.301311	0.0671767	0.953879	triptans	305	302	2	303	NA	NA	NA	NA	NA	NA	NA	NA	triptans	1124	1119	20	1104	0.0286318	0.118004	0.808335	0.88369	0.0187032	0.11933	0.875483	0.918471	triptans	12.5039	71.8131	0.108904	-0.0344718	-0.316535	0.751597	0.875801	NS	NS	NS
PWY0.1586	454	454	5	449	0.48685	0.301101	0.106622	0.8286	0.36245	0.317592	0.254458	0.953879	triptans	305	305	2	303	NA	NA	NA	NA	NA	NA	NA	NA	triptans	1124	1123	20	1104	-0.0242268	0.14782	0.869845	0.914551	0.00616921	0.151686	0.967566	0.978237	triptans	11.03	45.7651	0.132692	0.075028	0.56543	0.571781	0.773822	NS	NS	NS
PWY.5138	454	124	5	449	1.16693	0.696576	0.0946016	0.8286	0.964704	0.747028	0.19732	0.953879	triptans	305	58	2	303	NA	NA	NA	NA	NA	NA	NA	NA	triptans	1124	235	20	1104	0.036493	0.294567	0.901427	0.930532	-0.0652308	0.298023	0.826787	0.895143	triptans	2.06093	11.5248	0.271305	0.207978	0.766583	0.44333	0.708602	NS	NS	NS
ANAGLYCOLYSIS.PWY	454	454	5	449	-0.148355	0.106192	0.163117	0.8286	-0.0504503	0.114319	0.65923	0.983865	triptans	305	305	2	303	NA	NA	NA	NA	NA	NA	NA	NA	triptans	1124	1124	20	1104	-0.132962	0.0512122	0.00954799	0.222378	-0.125787	0.0519383	0.0156068	0.286124	triptans	88.678	381.288	0.0461282	-0.135866	-2.9454	0.00322533	0.259495	NS	NS	NS
PWY.6629	454	169	5	449	1.60625	1.27833	0.209596	0.8286	0.66514	1.37072	0.627766	0.983865	triptans	305	90	2	303	NA	NA	NA	NA	NA	NA	NA	NA	triptans	1124	301	20	1104	1.09837	0.569582	0.054062	0.411115	0.913318	0.574164	0.111973	0.641122	triptans	0.61195	3.08239	0.520273	1.18249	2.27283	0.0230362	0.275433	NS	NS	NS
AST.PWY	454	163	5	449	1.07039	0.851238	0.20926	0.8286	0.742529	0.908642	0.414313	0.983865	triptans	305	85	2	303	NA	NA	NA	NA	NA	NA	NA	NA	triptans	1124	294	20	1104	0.652466	0.363758	0.0731352	0.459682	0.570378	0.367118	0.120559	0.641122	triptans	1.38006	7.55743	0.334497	0.716999	2.14351	0.0320719	0.325109	NS	NS	NS
ECASYN.PWY	454	151	5	449	1.1656	0.916767	0.204253	0.8286	0.729179	0.973415	0.454244	0.983865	triptans	305	58	2	303	NA	NA	NA	NA	NA	NA	NA	NA	triptans	1124	232	20	1104	0.132408	0.384086	0.730359	0.848177	0.0105163	0.386948	0.978323	0.981894	triptans	1.18982	6.77863	0.354252	0.28668	0.809255	0.418369	0.690212	NS	NS	NS
PWY.621	454	454	5	449	-0.264383	0.208784	0.206081	0.8286	-0.119139	0.220149	0.588693	0.983865	triptans	305	305	2	303	NA	NA	NA	NA	NA	NA	NA	NA	triptans	1124	1124	20	1104	0.0201882	0.0739692	0.78496	0.878962	0.0204054	0.0755594	0.787168	0.890716	triptans	22.9406	182.767	0.0697227	-0.0115473	-0.165617	0.868458	0.947722	NS	NS	NS
PWY.922	454	302	5	449	1.31218	1.06123	0.216946	0.829151	1.00383	1.0364	0.333348	0.953879	triptans	305	183	2	303	NA	NA	NA	NA	NA	NA	NA	NA	triptans	1124	748	20	1104	1.07375	0.487452	0.0278142	0.326346	0.959878	0.484377	0.04777	0.423553	triptans	0.887933	4.20859	0.442958	1.11529	2.51782	0.0118085	0.259495	NS	NS	NS
PWY.5695	454	454	5	449	-0.180682	0.145326	0.214425	0.829151	-0.152465	0.154473	0.324244	0.953879	triptans	305	305	2	303	NA	NA	NA	NA	NA	NA	NA	NA	triptans	1124	1124	20	1104	0.0495389	0.0609421	0.416458	0.689825	0.0701963	0.0619893	0.257722	0.691286	triptans	47.3493	269.256	0.0562006	0.0151086	0.268833	0.788058	0.899237	NS	NS	NS
GALACT.GLUCUROCAT.PWY	454	453	5	449	-0.40165	0.32921	0.223115	0.83923	-0.37826	0.357508	0.290688	0.953879	triptans	305	303	2	303	NA	NA	NA	NA	NA	NA	NA	NA	triptans	1124	1121	20	1104	-0.064508	0.105297	0.540249	0.757499	-0.0532206	0.107727	0.621386	0.838791	triptans	9.22687	90.1915	0.100292	-0.0957976	-0.955186	0.339484	0.622387	NS	NS	NS
PWY.7219	454	454	5	449	-0.0726346	0.0604061	0.22985	0.83923	-0.0316391	0.0634993	0.61858	0.983865	triptans	305	305	2	303	NA	NA	NA	NA	NA	NA	NA	NA	triptans	1124	1124	20	1104	-0.0672342	0.0223991	0.00274524	0.152248	-0.060578	0.0223873	0.00692016	0.237881	triptans	274.055	1993.14	0.0210018	-0.067887	-3.23244	0.00122736	0.259495	NS	NS	NS
PWY.4242	454	454	5	449	0.285961	0.238719	0.231616	0.83923	0.120937	0.256832	0.637988	0.983865	triptans	305	304	2	303	NA	NA	NA	NA	NA	NA	NA	NA	triptans	1124	1123	20	1104	0.134185	0.0954307	0.159976	0.504315	0.144988	0.0973338	0.136625	0.655725	triptans	17.5479	109.805	0.0886124	0.155098	1.75029	0.0800677	0.433533	NS	NS	NS
PWY.5173	454	294	5	449	1.23428	1.01798	0.22598	0.83923	0.753421	1.04931	0.473171	0.983865	triptans	305	173	2	303	NA	NA	NA	NA	NA	NA	NA	NA	triptans	1124	600	20	1104	0.518376	0.451415	0.251076	0.587663	0.458224	0.448493	0.307154	0.698078	triptans	0.964994	4.90737	0.412661	0.636019	1.54126	0.123253	0.444664	NS	NS	NS
PWY.6545	454	452	5	449	-0.197454	0.176001	0.26254	0.890824	-0.193011	0.18749	0.303912	0.953879	triptans	305	305	2	303	NA	NA	NA	NA	NA	NA	NA	NA	triptans	1124	1123	20	1104	-0.0845321	0.0892457	0.343752	0.638114	-0.0815311	0.0909993	0.37048	0.702537	triptans	32.2826	125.552	0.0795973	-0.107628	-1.35216	0.176324	0.489631	NS	NS	NS
PWY.5989	454	440	5	449	-0.518092	0.449944	0.250192	0.890824	-0.809752	0.487827	0.0977498	0.953879	triptans	305	299	2	303	NA	NA	NA	NA	NA	NA	NA	NA	triptans	1124	1115	20	1104	0.102909	0.139881	0.462081	0.714275	0.108691	0.142051	0.444353	0.763731	triptans	4.93951	51.1069	0.133575	0.0481783	0.360683	0.718337	0.855163	NS	NS	NS
PWY.6897	454	453	5	449	-0.256573	0.229887	0.265012	0.890824	-0.319123	0.245903	0.195143	0.953879	triptans	305	303	2	303	NA	NA	NA	NA	NA	NA	NA	NA	triptans	1124	1117	20	1104	-0.124058	0.168791	0.462507	0.714275	-0.100787	0.170835	0.555339	0.816675	triptans	18.9222	35.0997	0.136055	-0.170474	-1.25298	0.210213	0.489631	NS	NS	NS
PWY.6385	454	454	5	449	0.151241	0.135116	0.263618	0.890824	0.158268	0.144637	0.274525	0.953879	triptans	305	305	2	303	NA	NA	NA	NA	NA	NA	NA	NA	triptans	1124	1123	20	1104	0.0256545	0.051134	0.615971	0.815522	0.0229069	0.0516035	0.657204	0.839805	triptans	54.7752	382.455	0.0478239	0.0413877	0.86542	0.386808	0.673242	NS	NS	NS
PWY.7323	454	381	5	449	1.17563	1.03451	0.256408	0.890824	1.40302	1.09475	0.200735	0.953879	triptans	305	230	2	303	NA	NA	NA	NA	NA	NA	NA	NA	triptans	1124	837	20	1104	-0.140882	0.546713	0.796695	0.881275	-0.198683	0.556154	0.720978	0.858661	triptans	0.934391	3.34565	0.483366	0.14653	0.303144	0.76178	0.883922	NS	NS	NS
COLANSYN.PWY	454	389	5	449	1.17612	1.03163	0.254883	0.890824	1.28706	1.08663	0.236943	0.953879	triptans	305	232	2	303	NA	NA	NA	NA	NA	NA	NA	NA	triptans	1124	853	20	1104	0.0930183	0.577557	0.872079	0.914551	0.0256452	0.587883	0.965213	0.978237	triptans	0.939619	2.99785	0.503955	0.351485	0.697454	0.485519	0.72517	NS	NS	NS
PWY.6270	454	449	5	449	0.482035	0.445076	0.279398	0.891832	0.453684	0.460169	0.324791	0.953879	triptans	305	299	2	303	NA	NA	NA	NA	NA	NA	NA	NA	triptans	1124	1118	20	1104	0.295401	0.193411	0.126967	0.459682	0.225165	0.194916	0.248273	0.691286	triptans	5.04814	26.7325	0.177386	0.325046	1.83243	0.0668879	0.41805	NS	NS	NS
PWY.7560	454	449	5	449	0.488842	0.45728	0.28566	0.891832	0.45112	0.472253	0.340044	0.953879	triptans	305	299	2	303	NA	NA	NA	NA	NA	NA	NA	NA	triptans	1124	1118	20	1104	0.306236	0.198403	0.122995	0.459682	0.233586	0.19979	0.242602	0.691286	triptans	4.78228	25.4041	0.18201	0.335166	1.84147	0.0655527	0.41805	NS	NS	NS
PWY.5690	454	449	5	449	-0.389468	0.356485	0.275216	0.891832	-0.626361	0.379733	0.0998597	0.953879	triptans	305	301	2	303	NA	NA	NA	NA	NA	NA	NA	NA	triptans	1124	1115	20	1104	-0.0286832	0.188396	0.879018	0.918844	-0.0580107	0.193259	0.764106	0.871905	triptans	7.86897	28.1745	0.166566	-0.107449	-0.645085	0.518872	0.743176	NS	NS	NS
NAD.BIOSYNTHESIS.II	454	427	5	449	0.907262	0.821709	0.270149	0.891832	0.673739	0.835183	0.420324	0.983865	triptans	305	289	2	303	NA	NA	NA	NA	NA	NA	NA	NA	triptans	1124	1081	20	1104	0.6544	0.362242	0.0711049	0.459682	0.512082	0.36648	0.162613	0.655725	triptans	1.48103	7.62083	0.331463	0.695545	2.09841	0.0358689	0.325109	NS	NS	NS
HEXITOLDEGSUPER.PWY	454	453	5	449	0.294171	0.276342	0.287688	0.891832	0.140358	0.299085	0.639121	0.983865	triptans	305	301	2	303	NA	NA	NA	NA	NA	NA	NA	NA	triptans	1124	1121	20	1104	0.201439	0.14355	0.160819	0.504315	0.15829	0.146185	0.279141	0.691286	triptans	13.095	48.5281	0.127388	0.221145	1.73599	0.0825648	0.433533	NS	NS	NS
KDO.NAGLIPASYN.PWY	454	166	5	449	0.995013	0.934236	0.287438	0.891832	0.63944	0.99721	0.521744	0.983865	triptans	305	72	2	303	NA	NA	NA	NA	NA	NA	NA	NA	triptans	1124	285	20	1104	0.528312	0.399206	0.18597	0.526954	0.383133	0.403051	0.34203	0.702537	triptans	1.14574	6.2749	0.367096	0.600371	1.63546	0.101952	0.444664	NS	NS	NS
P461.PWY	454	453	5	449	0.365279	0.342728	0.287106	0.891832	0.305154	0.372982	0.413768	0.983865	triptans	305	305	2	303	NA	NA	NA	NA	NA	NA	NA	NA	triptans	1124	1123	20	1104	0.162045	0.169536	0.339375	0.635175	0.140865	0.171979	0.412921	0.737359	triptans	8.51337	34.7916	0.151961	0.201999	1.32928	0.183754	0.489631	NS	NS	NS
PWY0.1261	454	384	5	449	1.15222	1.11416	0.301632	0.914917	0.79052	1.18095	0.503635	0.983865	triptans	305	208	2	303	NA	NA	NA	NA	NA	NA	NA	NA	triptans	1124	779	20	1104	0.852948	0.683993	0.212654	0.537362	0.690089	0.698118	0.323131	0.702537	triptans	0.805575	2.13745	0.582912	0.934865	1.60378	0.108762	0.444664	NS	NS	NS
PWY.7409	454	165	5	449	1.02071	0.987114	0.301693	0.914917	0.718017	1.06459	0.500416	0.983865	triptans	305	78	2	303	NA	NA	NA	NA	NA	NA	NA	NA	triptans	1124	281	20	1104	0.287906	0.406786	0.479243	0.722798	0.139722	0.409353	0.732926	0.868771	triptans	1.02628	6.04322	0.376102	0.394286	1.04835	0.294478	0.56845	NS	NS	NS
ASPASN.PWY	454	454	5	449	-0.193791	0.19025	0.308956	0.918177	-0.235426	0.20309	0.247074	0.953879	triptans	305	305	2	303	NA	NA	NA	NA	NA	NA	NA	NA	triptans	1124	1124	20	1104	0.0378376	0.085231	0.657171	0.819822	0.0567013	0.08711	0.51524	0.80867	triptans	27.6281	137.659	0.0777822	-0.000879563	-0.011308	0.990978	0.990978	NS	NS	NS
PWY.7383	454	427	5	449	0.852062	0.846656	0.314786	0.918177	0.969812	0.908737	0.286526	0.953879	triptans	305	302	2	303	NA	NA	NA	NA	NA	NA	NA	NA	triptans	1124	1123	20	1104	0.0328133	0.105863	0.756651	0.860557	0.0780656	0.107493	0.467851	0.784506	triptans	1.39504	89.2297	0.105045	0.0454244	0.432427	0.665431	0.825755	NS	NS	NS
PWY.7254	454	246	5	449	1.0949	1.08445	0.313226	0.918177	0.425005	1.1483	0.711493	0.983865	triptans	305	137	2	303	NA	NA	NA	NA	NA	NA	NA	NA	triptans	1124	528	20	1104	0.745755	0.517983	0.150225	0.485225	0.657207	0.522357	0.208608	0.669158	triptans	0.850313	3.72708	0.467403	0.810615	1.7343	0.0828655	0.433533	NS	NS	NS
PWY.5367	454	400	5	449	-1.16682	1.16217	0.315932	0.918177	-0.787235	1.24592	0.527848	0.983865	triptans	305	296	2	303	NA	NA	NA	NA	NA	NA	NA	NA	triptans	1124	1107	20	1104	-0.00827123	0.202237	0.967384	0.970388	0.0137346	0.206911	0.947089	0.971826	triptans	0.740388	24.45	0.199243	-0.042323	-0.212419	0.83178	0.933843	NS	NS	NS
PWY.7187	454	454	5	449	-0.117931	0.119459	0.324092	0.932182	-0.123906	0.127302	0.33099	0.953879	triptans	305	305	2	303	NA	NA	NA	NA	NA	NA	NA	NA	triptans	1124	1124	20	1104	-0.0705417	0.053117	0.184435	0.526954	-0.0621109	0.0543453	0.253338	0.691286	triptans	70.0744	354.432	0.0485353	-0.0783644	-1.61459	0.106401	0.444664	NS	NS	NS
PWY.7204	454	207	5	449	1.11519	1.17609	0.343543	0.939691	1.15844	1.25544	0.356704	0.953879	triptans	305	113	2	303	NA	NA	NA	NA	NA	NA	NA	NA	triptans	1124	429	20	1104	0.994134	0.565948	0.0792634	0.459682	0.882063	0.573295	0.1242	0.644433	triptans	0.722965	3.1221	0.509974	1.0169	1.99401	0.0461508	0.371338	NS	NS	NS
PWY.7184	454	454	5	449	0.190904	0.200143	0.340693	0.939691	0.192774	0.216275	0.373289	0.953879	triptans	305	305	2	303	NA	NA	NA	NA	NA	NA	NA	NA	triptans	1124	1123	20	1104	-0.102013	0.0965351	0.290857	0.614031	-0.0992992	0.0983182	0.312734	0.702537	triptans	24.9644	107.307	0.0869494	-0.0467294	-0.537432	0.590969	0.787564	NS	NS	NS
PWY.6969	454	432	5	449	-0.351634	0.367267	0.338911	0.939691	-0.665096	0.391004	0.089786	0.953879	triptans	305	295	2	303	NA	NA	NA	NA	NA	NA	NA	NA	triptans	1124	1101	20	1104	0.109896	0.194544	0.572266	0.779924	0.0802515	0.200095	0.688453	0.852813	triptans	7.41374	26.4219	0.171915	0.0087697	0.051012	0.959316	0.967505	NS	NS	NS
PANTOSYN.PWY	454	454	5	449	0.139306	0.143524	0.332279	0.939691	0.208567	0.151622	0.169736	0.953879	triptans	305	305	2	303	NA	NA	NA	NA	NA	NA	NA	NA	triptans	1124	1124	20	1104	-0.0206336	0.047967	0.66716	0.821377	-0.0159623	0.0487863	0.74359	0.870749	triptans	48.5459	434.625	0.0454935	-0.00456387	-0.100319	0.920091	0.958116	NS	NS	NS
PWY.6630	454	293	5	449	1.32516	1.37179	0.334573	0.939691	0.778639	1.45278	0.592282	0.983865	triptans	305	196	2	303	NA	NA	NA	NA	NA	NA	NA	NA	triptans	1124	635	20	1104	1.59989	0.683406	0.0194047	0.285837	1.44189	0.691	0.0371527	0.414078	triptans	0.531406	2.14112	0.6117	1.54526	2.52617	0.0115312	0.259495	NS	NS	NS
X1CMET2.PWY	454	454	5	449	0.0900155	0.13125	0.493186	0.9507	0.155032	0.140984	0.272161	0.953879	triptans	305	305	2	303	NA	NA	NA	NA	NA	NA	NA	NA	triptans	1124	1124	20	1104	-0.191037	0.0599604	0.00148237	0.152248	-0.193621	0.0612037	0.00160233	0.22032	triptans	58.0497	278.145	0.0545387	-0.142508	-2.61297	0.00897579	0.259495	NS	NS	NS
COA.PWY.1	454	454	5	449	0.0407645	0.0644123	0.527155	0.9507	0.0885693	0.0665613	0.184082	0.953879	triptans	305	305	2	303	NA	NA	NA	NA	NA	NA	NA	NA	triptans	1124	1124	20	1104	-0.0857573	0.0277026	0.00201315	0.152248	-0.0839943	0.0280563	0.002819	0.237881	triptans	241.025	1303.05	0.0254487	-0.0660076	-2.59375	0.00949358	0.259495	NS	NS	NS
PWY.6387	454	454	5	449	0.0433588	0.0579063	0.4544	0.9507	0.0853747	0.0602005	0.156937	0.953879	triptans	305	305	2	303	NA	NA	NA	NA	NA	NA	NA	NA	triptans	1124	1124	20	1104	-0.0689473	0.0230398	0.00282814	0.152248	-0.0653528	0.0232769	0.00508199	0.237881	triptans	298.228	1883.83	0.0214075	-0.0535981	-2.50371	0.01229	0.259495	NS	NS	NS
PWY.6386	454	454	5	449	0.0503399	0.0582567	0.38801	0.9507	0.0979022	0.0604875	0.10635	0.953879	triptans	305	305	2	303	NA	NA	NA	NA	NA	NA	NA	NA	triptans	1124	1124	20	1104	-0.0688672	0.0238272	0.00392424	0.181076	-0.0658452	0.0240583	0.00630523	0.237881	triptans	294.651	1761.38	0.0220539	-0.0517835	-2.34804	0.0188724	0.259495	NS	NS	NS
PEPTIDOGLYCANSYN.PWY	454	454	5	449	0.0390676	0.0580707	0.501459	0.9507	0.0798221	0.0607761	0.189822	0.953879	triptans	305	305	2	303	NA	NA	NA	NA	NA	NA	NA	NA	triptans	1124	1124	20	1104	-0.060834	0.0217671	0.00528362	0.189623	-0.056242	0.0219289	0.0104616	0.239744	triptans	296.541	2110.56	0.0203823	-0.0485267	-2.38083	0.0172739	0.259495	NS	NS	NS
PWY490.3	454	180	5	449	0.841873	0.933032	0.367394	0.9507	1.27746	1.01463	0.208756	0.953879	triptans	305	128	2	303	NA	NA	NA	NA	NA	NA	NA	NA	triptans	1124	483	20	1104	0.826488	0.467746	0.0775083	0.459682	0.748057	0.477041	0.117147	0.641122	triptans	1.1487	4.57067	0.418144	0.829578	1.98395	0.0472611	0.371338	NS	NS	NS
PWY.6737	454	454	5	449	0.0688106	0.0951574	0.470003	0.9507	0.119403	0.102541	0.244975	0.953879	triptans	305	305	2	303	NA	NA	NA	NA	NA	NA	NA	NA	triptans	1124	1124	20	1104	-0.0598615	0.0385976	0.121208	0.459682	-0.0529999	0.0391216	0.175784	0.655725	triptans	110.437	671.241	0.0357673	-0.0416824	-1.16538	0.243866	0.528056	NS	NS	NS
PWY.5384	454	377	5	449	0.744619	1.04173	0.47512	0.9507	1.17786	1.08597	0.278752	0.953879	triptans	305	248	2	303	NA	NA	NA	NA	NA	NA	NA	NA	triptans	1124	930	20	1104	0.852559	0.481677	0.0770033	0.459682	0.633877	0.487119	0.193442	0.656281	triptans	0.921486	4.31011	0.437203	0.833546	1.90654	0.0565798	0.388986	NS	NS	NS
P42.PWY	454	445	5	449	-0.249769	0.364435	0.493486	0.9507	-0.477938	0.385613	0.215936	0.953879	triptans	305	299	2	303	NA	NA	NA	NA	NA	NA	NA	NA	triptans	1124	1115	20	1104	0.26988	0.199268	0.175899	0.526954	0.279136	0.202701	0.168777	0.655725	triptans	7.52941	25.1839	0.174839	0.150276	0.859513	0.390057	0.674627	NS	NS	NS
PWY0.1298	454	453	5	449	0.218657	0.329666	0.50751	0.9507	0.380323	0.347429	0.274326	0.953879	triptans	305	304	2	303	NA	NA	NA	NA	NA	NA	NA	NA	triptans	1124	1124	20	1104	0.14935	0.152636	0.328052	0.635175	0.163341	0.154805	0.291597	0.691286	triptans	9.20133	42.9226	0.13851	0.161585	1.16659	0.243375	0.528056	NS	NS	NS
PWY0.162	454	453	5	449	0.150252	0.165696	0.365026	0.9507	0.179923	0.179084	0.315673	0.953879	triptans	305	305	2	303	NA	NA	NA	NA	NA	NA	NA	NA	triptans	1124	1124	20	1104	-0.0613413	0.0666267	0.357422	0.655951	-0.0512856	0.0681897	0.452155	0.767547	triptans	36.4229	225.27	0.0618165	-0.0318914	-0.515904	0.605921	0.787564	NS	NS	NS
PWY.5464	454	262	5	449	0.990149	1.15809	0.393029	0.9507	1.0807	1.21965	0.376117	0.953879	triptans	305	161	2	303	NA	NA	NA	NA	NA	NA	NA	NA	triptans	1124	555	20	1104	-0.268332	0.54968	0.625532	0.815522	-0.344619	0.551843	0.532439	0.80867	triptans	0.745611	3.30964	0.496582	-0.0369436	-0.0743957	0.940696	0.958116	NS	NS	NS
PPGPPMET.PWY	454	440	5	449	0.313612	0.399504	0.432893	0.9507	0.476186	0.416487	0.253619	0.953879	triptans	305	295	2	303	NA	NA	NA	NA	NA	NA	NA	NA	triptans	1124	1110	20	1104	0.0899987	0.189757	0.635392	0.815522	0.0863453	0.193527	0.655568	0.839805	triptans	6.26553	27.7717	0.171405	0.131161	0.765213	0.444144	0.708602	NS	NS	NS
TCA	454	436	5	449	-0.225435	0.371078	0.543843	0.9507	-0.50649	0.398358	0.204361	0.953879	triptans	305	298	2	303	NA	NA	NA	NA	NA	NA	NA	NA	triptans	1124	1106	20	1104	0.0792189	0.190755	0.67801	0.827214	0.0392965	0.196687	0.841682	0.895207	triptans	7.26221	27.4821	0.169652	0.0155406	0.0916027	0.927014	0.958116	NS	NS	NS
PWY.6317	454	454	5	449	0.0698337	0.101383	0.491313	0.9507	0.110157	0.105871	0.298759	0.953879	triptans	305	305	2	303	NA	NA	NA	NA	NA	NA	NA	NA	triptans	1124	1124	20	1104	0.0150615	0.0424949	0.723083	0.848177	0.0210442	0.0430772	0.62528	0.838791	triptans	97.2896	553.767	0.0391914	0.0232463	0.593148	0.553082	0.767306	NS	NS	NS
PWY.7196	454	442	5	449	0.201394	0.224598	0.370399	0.9507	0.259891	0.239585	0.278722	0.953879	triptans	305	305	2	303	NA	NA	NA	NA	NA	NA	NA	NA	triptans	1124	1121	20	1104	-0.0253853	0.0734752	0.729788	0.848177	-0.01976	0.0748992	0.791969	0.890716	triptans	19.8239	185.233	0.0698333	-0.00346131	-0.0495654	0.960469	0.967505	NS	NS	NS
PWY66.422	454	454	5	449	0.064781	0.0986059	0.511552	0.9507	0.110171	0.101442	0.278128	0.953879	triptans	305	305	2	303	NA	NA	NA	NA	NA	NA	NA	NA	triptans	1124	1124	20	1104	0.0139217	0.0420904	0.740891	0.850513	0.0221794	0.0428093	0.604498	0.835182	triptans	102.848	564.461	0.0387112	0.0217603	0.562118	0.574035	0.773822	NS	NS	NS
PWY.5918	454	313	5	449	0.764179	1.15722	0.509371	0.9507	1.08409	1.23503	0.380593	0.953879	triptans	305	182	2	303	NA	NA	NA	NA	NA	NA	NA	NA	triptans	1124	745	20	1104	-0.112938	0.561172	0.840537	0.901972	-0.256458	0.571724	0.653833	0.839805	triptans	0.74674	3.17547	0.504934	0.0540543	0.107052	0.914748	0.958116	NS	NS	NS
HEMESYN2.PWY	454	439	5	449	0.538495	0.65803	0.413606	0.9507	0.703697	0.694745	0.311732	0.953879	triptans	305	284	2	303	NA	NA	NA	NA	NA	NA	NA	NA	triptans	1124	1057	20	1104	-0.0427627	0.346221	0.901723	0.930532	-0.0711655	0.353371	0.840431	0.895207	triptans	2.30945	8.34242	0.306399	0.0832607	0.27174	0.785822	0.899237	NS	NS	NS
HEME.BIOSYNTHESIS.II	454	323	5	449	0.715267	1.04633	0.494592	0.9507	0.966997	1.1207	0.388741	0.963096	triptans	305	185	2	303	NA	NA	NA	NA	NA	NA	NA	NA	triptans	1124	747	20	1104	-0.0907234	0.483009	0.851044	0.908868	-0.209177	0.491235	0.670325	0.844036	triptans	0.913403	4.28636	0.438539	0.0508587	0.115973	0.907674	0.958116	NS	NS	NS
PWY.2942	454	454	5	449	0.0517559	0.0756698	0.49436	0.9507	0.0673078	0.0803058	0.40246	0.979439	triptans	305	305	2	303	NA	NA	NA	NA	NA	NA	NA	NA	triptans	1124	1124	20	1104	-0.0438904	0.0274279	0.109837	0.459682	-0.0259534	0.0278594	0.351762	0.702537	triptans	174.644	1329.28	0.0257862	-0.0327834	-1.27135	0.203603	0.489631	NS	NS	NS
HISTSYN.PWY	454	454	5	449	-0.126544	0.141818	0.372727	0.9507	-0.129773	0.153904	0.399625	0.979439	triptans	305	305	2	303	NA	NA	NA	NA	NA	NA	NA	NA	triptans	1124	1124	20	1104	-0.00981666	0.0560632	0.861033	0.908868	0.00515996	0.0566169	0.9274	0.966041	triptans	49.7206	318.159	0.0521372	-0.0255929	-0.490876	0.623514	0.791498	NS	NS	NS
PWY.5121	454	436	5	449	0.279263	0.45867	0.54295	0.9507	0.319178	0.477339	0.504118	0.983865	triptans	305	299	2	303	NA	NA	NA	NA	NA	NA	NA	NA	triptans	1124	1116	20	1104	0.464994	0.179852	0.00985252	0.222378	0.449088	0.182248	0.0138901	0.286124	triptans	4.75335	30.9151	0.167439	0.440243	2.62927	0.00855694	0.259495	NS	NS	NS
METHGLYUT.PWY	454	179	5	449	0.783295	0.945851	0.408044	0.9507	0.395313	1.00987	0.695676	0.983865	triptans	305	76	2	303	NA	NA	NA	NA	NA	NA	NA	NA	triptans	1124	277	20	1104	0.903227	0.386025	0.0194688	0.285837	0.794347	0.386352	0.0400214	0.414078	triptans	1.11777	6.71071	0.357406	0.886103	2.47927	0.0131653	0.259495	NS	NS	NS
KETOGLUCONMET.PWY	454	201	5	449	0.650678	1.07579	0.5456	0.9507	0.478311	1.15697	0.679526	0.983865	triptans	305	115	2	303	NA	NA	NA	NA	NA	NA	NA	NA	triptans	1124	450	20	1104	1.0736	0.523581	0.0405495	0.37373	0.991996	0.531882	0.0624436	0.484444	triptans	0.864062	3.6478	0.470784	0.992606	2.10841	0.0349956	0.325109	NS	NS	NS
PWY.5861	454	199	5	449	0.831878	1.18288	0.482265	0.9507	0.747167	1.26216	0.554205	0.983865	triptans	305	93	2	303	NA	NA	NA	NA	NA	NA	NA	NA	triptans	1124	359	20	1104	0.874067	0.539579	0.105535	0.459682	0.721769	0.546293	0.186711	0.655725	triptans	0.714691	3.43471	0.490916	0.866801	1.76568	0.0774497	0.433533	NS	NS	NS
PWY.7269	454	203	5	449	0.638199	1.06312	0.548612	0.9507	0.265561	1.12518	0.813542	0.983865	triptans	305	100	2	303	NA	NA	NA	NA	NA	NA	NA	NA	triptans	1124	372	20	1104	0.747196	0.480393	0.120138	0.459682	0.645561	0.483963	0.182517	0.655725	triptans	0.884779	4.33318	0.437774	0.728714	1.66459	0.0959947	0.444664	NS	NS	NS
PWY.5838	454	199	5	449	0.88233	1.24543	0.479039	0.9507	0.83265	1.32901	0.531336	0.983865	triptans	305	93	2	303	NA	NA	NA	NA	NA	NA	NA	NA	triptans	1124	359	20	1104	0.898303	0.572224	0.116735	0.459682	0.743212	0.579654	0.200061	0.66026	triptans	0.644708	3.05399	0.519967	0.895518	1.72226	0.0850222	0.433533	NS	NS	NS
ENTBACSYN.PWY	454	165	5	449	1.15491	1.29714	0.373766	0.9507	0.711091	1.38636	0.608294	0.983865	triptans	305	74	2	303	NA	NA	NA	NA	NA	NA	NA	NA	triptans	1124	304	20	1104	0.918132	0.602997	0.128138	0.459682	0.766875	0.610402	0.209264	0.669158	triptans	0.594324	2.75024	0.546802	0.960208	1.75604	0.0790813	0.433533	NS	NS	NS
HSERMETANA.PWY	454	447	5	449	0.209967	0.305716	0.492584	0.9507	0.117782	0.316936	0.710375	0.983865	triptans	305	305	2	303	NA	NA	NA	NA	NA	NA	NA	NA	triptans	1124	1124	20	1104	0.130523	0.0881	0.138749	0.47029	0.139042	0.0896542	0.12123	0.641122	triptans	10.6995	128.839	0.084655	0.136615	1.61378	0.106575	0.444664	NS	NS	NS
PWY.7315	454	221	5	449	0.894802	1.11072	0.420906	0.9507	0.384102	1.19307	0.747665	0.983865	triptans	305	116	2	303	NA	NA	NA	NA	NA	NA	NA	NA	triptans	1124	453	20	1104	0.747991	0.506195	0.139777	0.47029	0.598924	0.512461	0.242775	0.691286	triptans	0.810578	3.9027	0.460616	0.773239	1.67871	0.0932088	0.444664	NS	NS	NS
REDCITCYC	454	284	5	449	0.798643	1.07152	0.45647	0.9507	0.554067	1.13349	0.625242	0.983865	triptans	305	172	2	303	NA	NA	NA	NA	NA	NA	NA	NA	triptans	1124	646	20	1104	0.72854	0.539945	0.177519	0.526954	0.582399	0.54624	0.286574	0.691286	triptans	0.870956	3.43005	0.482186	0.742736	1.54035	0.123475	0.444664	NS	NS	NS
PWY0.1415	454	191	5	449	0.819236	1.01635	0.420648	0.9507	0.759099	1.0896	0.486412	0.983865	triptans	305	96	2	303	NA	NA	NA	NA	NA	NA	NA	NA	triptans	1124	352	20	1104	0.561873	0.43643	0.198211	0.529108	0.461668	0.441751	0.296218	0.691497	triptans	0.968082	5.25014	0.401021	0.601941	1.50102	0.13335	0.444664	NS	NS	NS
PWY.5837	454	305	5	449	0.687876	1.08496	0.526403	0.9507	0.415054	1.12745	0.712968	0.983865	triptans	305	173	2	303	NA	NA	NA	NA	NA	NA	NA	NA	triptans	1124	656	20	1104	0.670268	0.52706	0.203741	0.535027	0.577718	0.533592	0.279186	0.691286	triptans	0.849525	3.59981	0.474081	0.67363	1.42092	0.155341	0.469436	NS	NS	NS
PWY.6628	454	393	5	449	0.824484	1.09155	0.450454	0.9507	0.774429	1.14694	0.499934	0.983865	triptans	305	242	2	303	NA	NA	NA	NA	NA	NA	NA	NA	triptans	1124	907	20	1104	0.720505	0.576185	0.211388	0.537362	0.532534	0.580048	0.35878	0.702537	triptans	0.839297	3.01214	0.509552	0.743163	1.45846	0.144712	0.455153	NS	NS	NS
PWY0.1338	454	175	5	449	0.693231	0.8539	0.417324	0.9507	0.250526	0.910447	0.78333	0.983865	triptans	305	93	2	303	NA	NA	NA	NA	NA	NA	NA	NA	triptans	1124	331	20	1104	0.442188	0.357151	0.21594	0.537362	0.320109	0.359112	0.37292	0.702537	triptans	1.37147	7.83965	0.329491	0.479567	1.45548	0.145537	0.455153	NS	NS	NS
PWY.2723	454	184	5	449	0.792089	1.01155	0.434026	0.9507	0.427615	1.09096	0.695296	0.983865	triptans	305	93	2	303	NA	NA	NA	NA	NA	NA	NA	NA	triptans	1124	346	20	1104	0.580667	0.467904	0.214868	0.537362	0.394584	0.473419	0.40476	0.72751	triptans	0.977286	4.56759	0.424673	0.61793	1.45507	0.145649	0.455153	NS	NS	NS
PWY.7117	454	384	5	449	-0.912628	1.39195	0.512396	0.9507	-0.556711	1.48407	0.707768	0.983865	triptans	305	286	2	303	NA	NA	NA	NA	NA	NA	NA	NA	triptans	1124	1054	20	1104	0.574667	0.514155	0.263939	0.587947	0.455881	0.524674	0.385104	0.714423	triptans	0.51612	3.78278	0.482304	0.396104	0.821275	0.41149	0.689998	NS	NS	NS
PWY.5705	454	182	5	449	0.650576	0.905152	0.472679	0.9507	0.337704	0.967731	0.727301	0.983865	triptans	305	85	2	303	NA	NA	NA	NA	NA	NA	NA	NA	triptans	1124	347	20	1104	0.475902	0.419058	0.256348	0.587947	0.336376	0.424403	0.428193	0.754828	triptans	1.22055	5.69445	0.38028	0.506733	1.33253	0.182687	0.489631	NS	NS	NS
PWY.561	454	202	5	449	0.669324	1.06814	0.531232	0.9507	0.572258	1.16327	0.623034	0.983865	triptans	305	109	2	303	NA	NA	NA	NA	NA	NA	NA	NA	triptans	1124	417	20	1104	0.610055	0.545157	0.263362	0.587947	0.430339	0.552232	0.435991	0.7629	triptans	0.876479	3.36478	0.485571	0.622303	1.28159	0.199986	0.489631	NS	NS	NS
P108.PWY	454	242	5	449	0.900184	1.13881	0.429686	0.9507	0.515535	1.22108	0.67311	0.983865	triptans	305	212	2	303	NA	NA	NA	NA	NA	NA	NA	NA	triptans	1124	843	20	1104	0.614275	0.562135	0.274738	0.595573	0.6398	0.571287	0.262995	0.691286	triptans	0.77108	3.1646	0.504069	0.67029	1.32976	0.183598	0.489631	NS	NS	NS
PWY.5899	454	305	5	449	0.79926	1.23595	0.518181	0.9507	0.608847	1.28762	0.636581	0.983865	triptans	305	173	2	303	NA	NA	NA	NA	NA	NA	NA	NA	triptans	1124	656	20	1104	0.672574	0.622212	0.279957	0.598848	0.580022	0.630835	0.358066	0.702537	triptans	0.654631	2.58299	0.555759	0.69819	1.25628	0.209014	0.489631	NS	NS	NS
PWY.6113	454	281	5	449	-0.775299	1.25382	0.536667	0.9507	-0.587418	1.31954	0.65644	0.983865	triptans	305	182	2	303	NA	NA	NA	NA	NA	NA	NA	NA	triptans	1124	699	20	1104	0.601012	0.611121	0.325595	0.635175	0.394091	0.62263	0.526903	0.80867	triptans	0.636105	2.6776	0.549343	0.336813	0.613119	0.539797	0.761253	NS	NS	NS
PWY.5971	454	289	5	449	-0.835567	1.26543	0.509406	0.9507	-0.856098	1.33133	0.52057	0.983865	triptans	305	182	2	303	NA	NA	NA	NA	NA	NA	NA	NA	triptans	1124	699	20	1104	0.591126	0.609452	0.332291	0.635175	0.385192	0.620736	0.535033	0.80867	triptans	0.624489	2.69228	0.549088	0.322505	0.587346	0.556971	0.767306	NS	NS	NS
PWY.6284	454	289	5	449	-0.974565	1.225	0.426717	0.9507	-0.872223	1.29121	0.499745	0.983865	triptans	305	182	2	303	NA	NA	NA	NA	NA	NA	NA	NA	triptans	1124	699	20	1104	0.593299	0.605429	0.327316	0.635175	0.385311	0.616877	0.532356	0.80867	triptans	0.666388	2.72818	0.542759	0.285512	0.526037	0.598862	0.787564	NS	NS	NS
PWY0.1533	454	168	5	449	0.837732	0.940265	0.373443	0.9507	0.522736	1.00281	0.602468	0.983865	triptans	305	88	2	303	NA	NA	NA	NA	NA	NA	NA	NA	triptans	1124	321	20	1104	0.39017	0.398403	0.327627	0.635175	0.240752	0.401998	0.549373	0.816675	triptans	1.1311	6.30021	0.366832	0.458292	1.24932	0.211547	0.489631	NS	NS	NS
PWY0.1061	454	443	5	449	0.466841	0.537802	0.385852	0.9507	0.150089	0.544839	0.7831	0.983865	triptans	305	302	2	303	NA	NA	NA	NA	NA	NA	NA	NA	triptans	1124	1110	20	1104	0.187847	0.206624	0.363482	0.659576	0.115328	0.202142	0.568441	0.816961	triptans	3.45745	23.4229	0.192878	0.223732	1.15997	0.246062	0.528648	NS	NS	NS
SULFATE.CYS.PWY	454	401	5	449	-0.699044	0.992568	0.481634	0.9507	-0.732693	1.06287	0.491005	0.983865	triptans	305	262	2	303	NA	NA	NA	NA	NA	NA	NA	NA	triptans	1124	1012	20	1104	0.238433	0.490008	0.626645	0.815522	0.243857	0.503798	0.628458	0.838961	triptans	1.01503	4.1648	0.439382	0.0547262	0.124553	0.900878	0.958116	NS	NS	NS
HISDEG.PWY	454	447	5	449	0.276	0.448865	0.538959	0.9507	0.343428	0.480401	0.475117	0.983865	triptans	305	300	2	303	NA	NA	NA	NA	NA	NA	NA	NA	triptans	1124	1113	20	1104	-0.0953496	0.210719	0.651	0.818183	-0.0914975	0.216208	0.672241	0.844036	triptans	4.96327	22.5214	0.190746	-0.02829	-0.148313	0.882096	0.955025	NS	NS	NS
PWY.5723	454	217	5	449	0.894858	1.2271	0.466242	0.9507	0.650083	1.31081	0.620211	0.983865	triptans	305	120	2	303	NA	NA	NA	NA	NA	NA	NA	NA	triptans	1124	433	20	1104	0.259289	0.57225	0.650562	0.818183	0.16043	0.576077	0.780692	0.88715	triptans	0.664106	3.05372	0.518628	0.372819	0.718857	0.472229	0.722646	NS	NS	NS
PWY.5676	454	409	5	449	0.55194	0.914439	0.546433	0.9507	0.773316	0.953968	0.418063	0.983865	triptans	305	266	2	303	NA	NA	NA	NA	NA	NA	NA	NA	triptans	1124	1033	20	1104	-0.174345	0.436272	0.689509	0.82978	-0.185756	0.443783	0.675611	0.844036	triptans	1.19589	5.25394	0.393755	-0.0396821	-0.100779	0.919726	0.958116	NS	NS	NS
ARGININE.SYN4.PWY	454	422	5	449	-0.638729	0.940098	0.497226	0.9507	-0.229519	0.992242	0.817191	0.983865	triptans	305	281	2	303	NA	NA	NA	NA	NA	NA	NA	NA	triptans	1124	1080	20	1104	0.150663	0.381175	0.692727	0.82978	0.151893	0.385812	0.693883	0.855685	triptans	1.1315	6.88258	0.353243	0.0392095	0.110999	0.911617	0.958116	NS	NS	NS
PWY.5103	454	454	5	449	0.0895021	0.121287	0.460951	0.9507	0.0670213	0.131048	0.609341	0.983865	triptans	305	305	2	303	NA	NA	NA	NA	NA	NA	NA	NA	triptans	1124	1124	20	1104	-0.00973662	0.0335511	0.771716	0.871553	-0.00118432	0.0339233	0.972157	0.979279	triptans	67.9785	888.353	0.0323367	-0.00268248	-0.0829545	0.933888	0.958116	NS	NS	NS
GLUCONEO.PWY	454	422	5	449	0.48504	0.796645	0.542937	0.9507	0.218789	0.839057	0.794416	0.983865	triptans	305	297	2	303	NA	NA	NA	NA	NA	NA	NA	NA	triptans	1124	1109	20	1104	-0.0336072	0.149227	0.821859	0.887827	-0.0547422	0.150206	0.715597	0.858661	triptans	1.57569	44.9062	0.146676	-0.0160256	-0.109259	0.912997	0.958116	NS	NS	NS
OANTIGEN.PWY	454	454	5	449	-0.161597	0.248252	0.515431	0.9507	0.0414882	0.259521	0.87307	0.983865	triptans	305	305	2	303	NA	NA	NA	NA	NA	NA	NA	NA	triptans	1124	1124	20	1104	-0.024169	0.118199	0.838019	0.901972	-0.0267402	0.120026	0.823744	0.895143	triptans	16.2261	71.5766	0.10672	-0.049566	-0.464449	0.642326	0.810274	NS	NS	NS
PWY.7208	454	454	5	449	0.144991	0.164692	0.37914	0.9507	0.0674317	0.177304	0.703915	0.983865	triptans	305	305	2	303	NA	NA	NA	NA	NA	NA	NA	NA	triptans	1124	1124	20	1104	0.00686323	0.0706496	0.922629	0.937136	0.0263483	0.0720312	0.714594	0.858661	triptans	36.8685	200.346	0.0649276	0.0283314	0.436353	0.662581	0.825755	NS	NS	NS
PWY.7237	454	449	5	449	-0.301412	0.349536	0.388992	0.9507	-0.151401	0.371566	0.683889	0.983865	triptans	305	305	2	303	NA	NA	NA	NA	NA	NA	NA	NA	triptans	1124	1124	20	1104	-0.00534467	0.129453	0.967075	0.970388	0.00699146	0.130515	0.957289	0.978237	triptans	8.18494	59.6731	0.121395	-0.0410559	-0.338202	0.735211	0.867738	NS	NS	NS
PWY.5973	454	454	5	449	-0.128848	0.180191	0.474954	0.9507	-0.00812985	0.190876	0.966048	0.986109	triptans	305	305	2	303	NA	NA	NA	NA	NA	NA	NA	NA	triptans	1124	1124	20	1104	-0.294562	0.10511	0.00516015	0.189623	-0.292792	0.106489	0.0060689	0.237881	triptans	30.799	90.5128	0.0907922	-0.25249	-2.78097	0.00541975	0.259495	NS	NS	NS
PANTO.PWY	454	454	5	449	-0.0970627	0.106509	0.362646	0.9507	-0.00445637	0.111661	0.968186	0.986109	triptans	305	305	2	303	NA	NA	NA	NA	NA	NA	NA	NA	triptans	1124	1124	20	1104	-0.0934669	0.0431167	0.0303887	0.327185	-0.0896376	0.0439772	0.0417684	0.414078	triptans	88.1517	537.908	0.0399661	-0.0939732	-2.35132	0.0187069	0.259495	NS	NS	NS
RIBOSYN2.PWY	454	427	5	449	0.506201	0.864507	0.558488	0.952163	0.849143	0.921196	0.357201	0.953879	triptans	305	279	2	303	NA	NA	NA	NA	NA	NA	NA	NA	triptans	1124	1045	20	1104	0.726386	0.468567	0.12137	0.459682	0.673825	0.477946	0.158878	0.655725	triptans	1.33802	4.55466	0.411949	0.67639	1.64193	0.100605	0.444664	NS	NS	NS
P161.PWY	454	447	5	449	0.23514	0.407689	0.564401	0.952163	0.0689744	0.439246	0.875303	0.983865	triptans	305	302	2	303	NA	NA	NA	NA	NA	NA	NA	NA	triptans	1124	1123	20	1104	-0.280964	0.175174	0.109017	0.459682	-0.334756	0.1766	0.0582866	0.471436	triptans	6.01648	32.5882	0.160946	-0.20053	-1.24594	0.212785	0.489631	NS	NS	NS
PWY.7003	454	423	5	449	0.448428	0.775761	0.563528	0.952163	0.250773	0.795489	0.752742	0.983865	triptans	305	296	2	303	NA	NA	NA	NA	NA	NA	NA	NA	triptans	1124	1105	20	1104	-0.120749	0.143561	0.400479	0.677924	-0.146427	0.146483	0.317727	0.702537	triptans	1.66167	48.5206	0.141164	-0.101902	-0.721867	0.470376	0.722646	NS	NS	NS
GLYCOCAT.PWY	454	309	5	449	0.692966	1.20806	0.56652	0.952163	-0.151754	1.2724	0.905125	0.983865	triptans	305	176	2	303	NA	NA	NA	NA	NA	NA	NA	NA	triptans	1124	694	20	1104	0.157264	0.587982	0.789161	0.878962	-0.140209	0.599514	0.815129	0.895143	triptans	0.68521	2.89249	0.528686	0.259863	0.491527	0.623054	0.791498	NS	NS	NS
RHAMCAT.PWY	454	454	5	449	-0.115024	0.194738	0.555055	0.952163	-0.00463049	0.204967	0.981988	0.989182	triptans	305	305	2	303	NA	NA	NA	NA	NA	NA	NA	NA	triptans	1124	1124	20	1104	0.0770102	0.0806214	0.33968	0.635175	0.0727118	0.0817759	0.374117	0.702537	triptans	26.3692	153.851	0.0744901	0.0489123	0.656628	0.51142	0.736338	NS	NS	NS
ARO.PWY	454	454	5	449	0.0362331	0.0659868	0.583227	0.95435	0.0515112	0.071245	0.47011	0.983865	triptans	305	305	2	303	NA	NA	NA	NA	NA	NA	NA	NA	triptans	1124	1124	20	1104	-0.0486134	0.0254119	0.0560033	0.411115	-0.0432398	0.0256665	0.092343	0.593787	triptans	229.66	1548.56	0.0237142	-0.0376553	-1.58788	0.112313	0.444664	NS	NS	NS
COMPLETE.ARO.PWY	454	454	5	449	0.0353115	0.0633276	0.577411	0.95435	0.0543573	0.0682023	0.425942	0.983865	triptans	305	305	2	303	NA	NA	NA	NA	NA	NA	NA	NA	triptans	1124	1124	20	1104	-0.0459756	0.0254496	0.0711055	0.459682	-0.0415494	0.0257825	0.107358	0.628158	triptans	249.352	1543.97	0.0236141	-0.034673	-1.46832	0.142017	0.455153	NS	NS	NS
PWY.6901	454	449	5	449	-0.167279	0.301589	0.57942	0.95435	-0.200384	0.322306	0.534495	0.983865	triptans	305	298	2	303	NA	NA	NA	NA	NA	NA	NA	NA	triptans	1124	1116	20	1104	-0.180367	0.151163	0.23305	0.557669	-0.212161	0.153888	0.168287	0.655725	triptans	10.9943	43.763	0.135138	-0.17774	-1.31524	0.188429	0.489631	NS	NS	NS
PWY.6803	454	208	5	449	0.610704	1.09883	0.578648	0.95435	0.100383	1.18809	0.932708	0.983865	triptans	305	116	2	303	NA	NA	NA	NA	NA	NA	NA	NA	triptans	1124	400	20	1104	0.289459	0.49697	0.560383	0.770229	0.233386	0.502437	0.642378	0.839805	triptans	0.828205	4.04892	0.452812	0.344011	0.759721	0.447421	0.708602	NS	NS	NS
LACTOSECAT.PWY	454	452	5	449	-0.280107	0.51244	0.584924	0.95435	-0.197947	0.542275	0.715284	0.983865	triptans	305	302	2	303	NA	NA	NA	NA	NA	NA	NA	NA	triptans	1124	1117	20	1104	-0.0664204	0.15522	0.6688	0.821377	-0.0890326	0.156841	0.570387	0.816961	triptans	3.80815	41.5056	0.148554	-0.0843785	-0.567998	0.570036	0.773822	NS	NS	NS
PWY.3841	454	454	5	449	0.0695025	0.131053	0.59615	0.966112	0.138204	0.139218	0.32146	0.953879	triptans	305	305	2	303	NA	NA	NA	NA	NA	NA	NA	NA	triptans	1124	1124	20	1104	-0.260591	0.0716019	0.000285784	0.0923082	-0.268105	0.0729091	0.000247469	0.068054	triptans	58.2241	195.052	0.0628351	-0.184708	-2.93956	0.00328678	0.259495	NS	NS	NS
PWY.841	454	454	5	449	0.0706025	0.134189	0.599059	0.966112	0.0223977	0.14238	0.875082	0.983865	triptans	305	305	2	303	NA	NA	NA	NA	NA	NA	NA	NA	triptans	1124	1123	20	1104	-0.0444799	0.0693277	0.521273	0.743607	-0.0441089	0.0708231	0.533546	0.80867	triptans	55.535	208.059	0.0615931	-0.0202339	-0.328509	0.742527	0.872627	NS	NS	NS
PWY.5667	454	454	5	449	0.0471468	0.091356	0.606065	0.966719	0.0919453	0.0963517	0.340541	0.953879	triptans	305	305	2	303	NA	NA	NA	NA	NA	NA	NA	NA	triptans	1124	1124	20	1104	-0.0597185	0.036035	0.0977556	0.459682	-0.0482294	0.0363778	0.185193	0.655725	triptans	119.819	770.105	0.0335215	-0.0453302	-1.35227	0.176288	0.489631	NS	NS	NS
PWY0.1319	454	454	5	449	0.0470603	0.0912643	0.606365	0.966719	0.091666	0.096255	0.341524	0.953879	triptans	305	305	2	303	NA	NA	NA	NA	NA	NA	NA	NA	triptans	1124	1124	20	1104	-0.0597273	0.036035	0.0977065	0.459682	-0.0482421	0.036378	0.185079	0.655725	triptans	120.06	770.105	0.033517	-0.0453244	-1.35228	0.176285	0.489631	NS	NS	NS
PWY0.1241	454	246	5	449	0.515763	1.01029	0.60995	0.966909	0.131057	1.06439	0.902067	0.983865	triptans	305	133	2	303	NA	NA	NA	NA	NA	NA	NA	NA	triptans	1124	496	20	1104	0.661769	0.459541	0.150129	0.485225	0.523835	0.462826	0.257963	0.691286	triptans	0.979743	4.73534	0.418301	0.636739	1.5222	0.127958	0.444664	NS	NS	NS
PWY.5913	454	416	5	449	-0.591867	1.1767	0.615226	0.969763	-0.263614	1.25985	0.834366	0.983865	triptans	305	292	2	303	NA	NA	NA	NA	NA	NA	NA	NA	triptans	1124	1078	20	1104	0.634425	0.479909	0.186449	0.526954	0.520874	0.488605	0.286643	0.691286	triptans	0.722213	4.34192	0.444373	0.459539	1.03413	0.301075	0.570511	NS	NS	NS
PWY.7221	454	454	5	449	0.0278735	0.0561344	0.619759	0.97142	0.0763796	0.0593933	0.199203	0.953879	triptans	305	305	2	303	NA	NA	NA	NA	NA	NA	NA	NA	triptans	1124	1124	20	1104	-0.0517506	0.0198249	0.00916651	0.222378	-0.0526734	0.020191	0.00921489	0.239744	triptans	317.353	2544.36	0.0186933	-0.0429206	-2.29604	0.0216738	0.270923	NS	NS	NS
ARG.POLYAMINE.SYN	454	440	5	449	-0.150039	0.325558	0.645131	0.97321	-0.347214	0.349132	0.320606	0.953879	triptans	305	298	2	303	NA	NA	NA	NA	NA	NA	NA	NA	triptans	1124	1111	20	1104	0.201901	0.113796	0.0763049	0.459682	0.19444	0.115593	0.0928468	0.593787	triptans	9.43505	77.223	0.107423	0.163583	1.5228	0.12781	0.444664	NS	NS	NS
PWY.1042	454	454	5	449	0.0562619	0.119752	0.63872	0.97321	0.119292	0.123884	0.336173	0.953879	triptans	305	305	2	303	NA	NA	NA	NA	NA	NA	NA	NA	triptans	1124	1124	20	1104	0.0162509	0.0441959	0.713166	0.840703	0.0334483	0.0442131	0.449502	0.767547	triptans	69.7324	511.961	0.0414623	0.0210473	0.507627	0.611715	0.788924	NS	NS	NS
PWY0.166	454	454	5	449	0.0649988	0.14678	0.658106	0.97321	0.0714449	0.157607	0.650573	0.983865	triptans	305	305	2	303	NA	NA	NA	NA	NA	NA	NA	NA	triptans	1124	1123	20	1104	-0.0744573	0.0744024	0.317172	0.635175	-0.0681441	0.0759221	0.369626	0.702537	triptans	46.4161	180.645	0.0663634	-0.0459495	-0.692393	0.488691	0.72517	NS	NS	NS
TRNA.CHARGING.PWY	454	454	5	449	-0.0575654	0.122448	0.638506	0.97321	-0.0531642	0.127875	0.677821	0.983865	triptans	305	305	2	303	NA	NA	NA	NA	NA	NA	NA	NA	triptans	1124	1124	20	1104	-0.034454	0.0361086	0.340202	0.635175	-0.025527	0.0361337	0.480055	0.78853	triptans	66.6958	766.969	0.0346341	-0.036303	-1.04818	0.294553	0.56845	NS	NS	NS
PWY66.400	454	453	5	449	0.195597	0.41076	0.634185	0.97321	-0.0657086	0.439785	0.881307	0.983865	triptans	305	300	2	303	NA	NA	NA	NA	NA	NA	NA	NA	triptans	1124	1118	20	1104	-0.188644	0.202533	0.351839	0.649393	-0.26422	0.204072	0.195691	0.656281	triptans	5.92685	24.3785	0.181652	-0.113497	-0.624807	0.532098	0.754262	NS	NS	NS
FERMENTATION.PWY	454	420	5	449	-0.455482	1.02432	0.656781	0.97321	-0.549776	1.10317	0.618506	0.983865	triptans	305	294	2	303	NA	NA	NA	NA	NA	NA	NA	NA	triptans	1124	1084	20	1104	0.101801	0.213944	0.634294	0.815522	0.0947185	0.219018	0.665493	0.843367	triptans	0.95307	21.8473	0.209425	0.0785064	0.374866	0.70776	0.84993	NS	NS	NS
GOLPDLCAT.PWY	454	447	5	449	-0.139142	0.315352	0.659271	0.97321	-0.16581	0.339255	0.625297	0.983865	triptans	305	304	2	303	NA	NA	NA	NA	NA	NA	NA	NA	triptans	1124	1120	20	1104	0.0301405	0.120962	0.803272	0.882507	0.0282685	0.122209	0.817117	0.895143	triptans	10.0556	68.3445	0.112938	0.00842833	0.0746277	0.940511	0.958116	NS	NS	NS
PWY.5941	454	366	5	449	-0.551169	1.2302	0.654353	0.97321	-0.791473	1.31205	0.546697	0.983865	triptans	305	284	2	303	NA	NA	NA	NA	NA	NA	NA	NA	triptans	1124	1043	20	1104	0.10521	0.437074	0.809821	0.88369	-0.080509	0.446549	0.856958	0.906397	triptans	0.660762	5.23468	0.411853	0.0316425	0.0768297	0.938759	0.958116	NS	NS	NS
PWY.7282	454	436	5	449	0.16593	0.37096	0.654892	0.97321	0.202592	0.396765	0.609927	0.983865	triptans	305	288	2	303	NA	NA	NA	NA	NA	NA	NA	NA	triptans	1124	1080	20	1104	-0.0246704	0.214159	0.908311	0.931436	-0.0372179	0.219056	0.865121	0.911526	triptans	7.26684	21.8036	0.18547	0.0229747	0.123873	0.901416	0.958116	NS	NS	NS
PWY.7242	454	453	5	449	-0.147409	0.317793	0.642988	0.97321	-0.116296	0.3439	0.735417	0.983865	triptans	305	305	2	303	NA	NA	NA	NA	NA	NA	NA	NA	triptans	1124	1123	20	1104	-0.0111898	0.0971959	0.908366	0.931436	0.00193112	0.0989821	0.984438	0.984438	triptans	9.90173	105.853	0.0929459	-0.022842	-0.245756	0.805871	0.915763	NS	NS	NS
PWY.6285	454	153	5	449	0.557766	1.19201	0.640074	0.97321	0.286779	1.25155	0.818879	0.983865	triptans	305	90	2	303	NA	NA	NA	NA	NA	NA	NA	NA	triptans	1124	307	20	1104	-0.0542361	0.556325	0.922355	0.937136	-0.275495	0.560168	0.622955	0.838791	triptans	0.703786	3.23104	0.504124	0.055227	0.10955	0.912766	0.958116	NS	NS	NS
PWY4LZ.257	454	434	5	449	-0.152198	0.354357	0.667777	0.980577	-0.220139	0.386301	0.569109	0.983865	triptans	305	300	2	303	NA	NA	NA	NA	NA	NA	NA	NA	triptans	1124	1123	20	1104	-0.260241	0.165025	0.115084	0.459682	-0.308906	0.166242	0.0634181	0.484444	triptans	7.96373	36.7197	0.149598	-0.240985	-1.61088	0.107206	0.444664	NS	NS	NS
P105.PWY	454	217	5	449	0.508494	1.20276	0.672668	0.982589	0.0998684	1.29735	0.938679	0.983865	triptans	305	109	2	303	NA	NA	NA	NA	NA	NA	NA	NA	triptans	1124	420	20	1104	0.718214	0.580519	0.216276	0.537362	0.533703	0.588393	0.364582	0.702537	triptans	0.691263	2.96734	0.522808	0.678589	1.29797	0.194298	0.489631	NS	NS	NS
GLCMANNANAUT.PWY	454	453	5	449	-0.0885648	0.213701	0.678761	0.986325	-0.0799299	0.228726	0.726934	0.983865	triptans	305	305	2	303	NA	NA	NA	NA	NA	NA	NA	NA	triptans	1124	1124	20	1104	0.0284354	0.0824864	0.730364	0.848177	0.0178303	0.0840017	0.831944	0.895207	triptans	21.8972	146.972	0.0769528	0.0132641	0.172366	0.86315	0.945682	NS	NS	NS
HOMOSER.METSYN.PWY	454	454	5	449	0.0110979	0.204044	0.95665	0.988052	-0.205191	0.218058	0.347287	0.953879	triptans	305	305	2	303	NA	NA	NA	NA	NA	NA	NA	NA	triptans	1124	1124	20	1104	0.159285	0.0678314	0.0190364	0.285837	0.156478	0.0690442	0.0236291	0.377197	triptans	24.019	217.34	0.0643678	0.144538	2.2455	0.024736	0.279052	NS	NS	NS
PWY.5347	454	454	5	449	-0.0225092	0.146577	0.878023	0.988052	-0.136718	0.156066	0.381552	0.953879	triptans	305	305	2	303	NA	NA	NA	NA	NA	NA	NA	NA	triptans	1124	1124	20	1104	0.09827	0.0435372	0.0241924	0.300544	0.0932911	0.0443983	0.0358542	0.414078	triptans	46.5446	527.57	0.041735	0.0884781	2.12	0.0340063	0.325109	NS	NS	NS
MET.SAM.PWY	454	454	5	449	-0.0341488	0.159341	0.830404	0.988052	-0.158161	0.170215	0.353372	0.953879	triptans	305	305	2	303	NA	NA	NA	NA	NA	NA	NA	NA	triptans	1124	1124	20	1104	0.109108	0.0538042	0.0428112	0.37373	0.109427	0.054598	0.0452966	0.423553	triptans	39.3865	345.435	0.0509765	0.0944459	1.85273	0.0639206	0.41805	NS	NS	NS
PWY.6353	454	450	5	449	-0.0559039	0.218228	0.797941	0.988052	-0.0280506	0.22831	0.90228	0.983865	triptans	305	305	2	303	NA	NA	NA	NA	NA	NA	NA	NA	triptans	1124	1124	20	1104	0.235483	0.0882541	0.00773647	0.222378	0.22934	0.0893561	0.0104064	0.239744	triptans	20.998	128.39	0.0818168	0.194526	2.37758	0.0174269	0.259495	NS	NS	NS
FUC.RHAMCAT.PWY	454	253	5	449	0.308181	1.22451	0.801409	0.988052	0.314107	1.31171	0.81087	0.983865	triptans	305	155	2	303	NA	NA	NA	NA	NA	NA	NA	NA	triptans	1124	541	20	1104	1.59064	0.62465	0.0110156	0.222378	1.43022	0.633619	0.0241942	0.377197	triptans	0.66692	2.56287	0.556433	1.32583	2.38273	0.0171849	0.259495	NS	NS	NS
GLYCOL.GLYOXDEG.PWY	454	200	5	449	0.379035	0.936859	0.685983	0.988052	0.27116	1.00076	0.786566	0.983865	triptans	305	95	2	303	NA	NA	NA	NA	NA	NA	NA	NA	triptans	1124	370	20	1104	1.07034	0.41962	0.0108818	0.222378	0.930131	0.424893	0.0288041	0.377197	triptans	1.13934	5.67921	0.382961	0.95483	2.49329	0.0126567	0.259495	NS	NS	NS
NONMEVIPP.PWY	454	454	5	449	0.0057511	0.0820975	0.944185	0.988052	0.0447258	0.0851835	0.599847	0.983865	triptans	305	305	2	303	NA	NA	NA	NA	NA	NA	NA	NA	triptans	1124	1124	20	1104	-0.0712824	0.0287187	0.0132085	0.237019	-0.0641594	0.0285663	0.0249088	0.377197	triptans	148.368	1212.47	0.027108	-0.0628837	-2.31975	0.0203545	0.266547	NS	NS	NS
FUCCAT.PWY	454	397	5	449	-0.0493729	0.948103	0.958492	0.988052	-0.388234	1.00447	0.699329	0.983865	triptans	305	293	2	303	NA	NA	NA	NA	NA	NA	NA	NA	triptans	1124	1101	20	1104	0.446577	0.184547	0.0156896	0.266723	0.489685	0.185568	0.00844219	0.239744	triptans	1.11247	29.362	0.181147	0.428472	2.36532	0.0180143	0.259495	NS	NS	NS
GLUDEG.I.PWY	454	344	5	449	-0.0837582	0.978297	0.931811	0.988052	-0.406799	1.05327	0.699537	0.983865	triptans	305	244	2	303	NA	NA	NA	NA	NA	NA	NA	NA	triptans	1124	956	20	1104	1.00447	0.435915	0.0213896	0.300384	0.938649	0.445012	0.0351521	0.414078	triptans	1.04486	5.26254	0.398176	0.8242	2.06994	0.0384579	0.325109	NS	NS	NS
METSYN.PWY	454	454	5	449	0.0348674	0.159285	0.826832	0.988052	-0.116455	0.170074	0.493918	0.983865	triptans	305	305	2	303	NA	NA	NA	NA	NA	NA	NA	NA	triptans	1124	1124	20	1104	0.112824	0.0496247	0.0231839	0.300544	0.111321	0.0505445	0.0278478	0.377197	triptans	39.4139	406.072	0.0473787	0.105927	2.23575	0.0253684	0.279052	NS	NS	NS
PWY.5686	454	454	5	449	0.00425252	0.0619003	0.945261	0.988052	0.0118241	0.0654805	0.856795	0.983865	triptans	305	305	2	303	NA	NA	NA	NA	NA	NA	NA	NA	triptans	1124	1124	20	1104	-0.0463539	0.0236332	0.0500832	0.394558	-0.040743	0.0238615	0.0880235	0.593787	triptans	260.984	1790.42	0.0220788	-0.0399156	-1.80788	0.0706259	0.431603	NS	NS	NS
THISYNARA.PWY	454	454	5	449	-0.0564585	0.186659	0.762441	0.988052	-0.0935863	0.195357	0.63217	0.983865	triptans	305	305	2	303	NA	NA	NA	NA	NA	NA	NA	NA	triptans	1124	1124	20	1104	0.123309	0.0709532	0.0825076	0.459682	0.14201	0.0721467	0.0492862	0.423553	triptans	28.7013	198.635	0.0663232	0.100613	1.51701	0.129263	0.444664	NS	NS	NS
NONOXIPENT.PWY	454	454	5	449	0.0126282	0.127236	0.920986	0.988052	0.0222968	0.135298	0.869188	0.983865	triptans	305	305	2	303	NA	NA	NA	NA	NA	NA	NA	NA	triptans	1124	1124	20	1104	0.0804192	0.0514055	0.118006	0.459682	0.0930811	0.0518974	0.0731654	0.543797	triptans	61.7704	378.426	0.0476625	0.0709064	1.48768	0.136836	0.447974	NS	NS	NS
PWY.5100	454	454	5	449	0.0356456	0.164914	0.828976	0.988052	0.0206689	0.172007	0.904416	0.983865	triptans	305	305	2	303	NA	NA	NA	NA	NA	NA	NA	NA	triptans	1124	1124	20	1104	0.105781	0.0627002	0.091864	0.459682	0.110079	0.0637782	0.0846401	0.593787	triptans	36.7694	254.368	0.0586072	0.0969234	1.65378	0.0981723	0.444664	NS	NS	NS
PWY.6700	454	454	5	449	0.00743322	0.128613	0.953938	0.988052	0.0786847	0.136846	0.565628	0.983865	triptans	305	305	2	303	NA	NA	NA	NA	NA	NA	NA	NA	triptans	1124	1124	20	1104	-0.0774499	0.0508282	0.127853	0.459682	-0.0854617	0.0515694	0.097768	0.597471	triptans	60.455	387.071	0.0472706	-0.0659832	-1.39586	0.162756	0.476147	NS	NS	NS
FOLSYN.PWY	454	411	5	449	0.313494	0.939978	0.738907	0.988052	0.0810069	1.00528	0.935816	0.983865	triptans	305	291	2	303	NA	NA	NA	NA	NA	NA	NA	NA	triptans	1124	1099	20	1104	0.212098	0.13174	0.107695	0.459682	0.210223	0.134696	0.118892	0.641122	triptans	1.13179	57.619	0.130465	0.214052	1.64069	0.100863	0.444664	NS	NS	NS
NAGLIPASYN.PWY	454	343	5	449	0.247658	1.02762	0.809668	0.988052	0.134859	1.10248	0.902705	0.983865	triptans	305	177	2	303	NA	NA	NA	NA	NA	NA	NA	NA	triptans	1124	638	20	1104	0.945175	0.528803	0.0741461	0.459682	0.821459	0.539417	0.128087	0.652293	triptans	0.946959	3.57612	0.4702	0.799142	1.69958	0.0892103	0.444664	NS	NS	NS
PWY.241	454	353	5	449	0.0550712	1.05938	0.958565	0.988052	0.240063	1.1205	0.830465	0.983865	triptans	305	281	2	303	NA	NA	NA	NA	NA	NA	NA	NA	triptans	1124	1046	20	1104	0.621013	0.375468	0.0984142	0.459682	0.56587	0.383158	0.140007	0.655725	triptans	0.891047	7.09341	0.353897	0.557855	1.57632	0.114952	0.444664	NS	NS	NS
PYRIDNUCSAL.PWY	454	437	5	449	0.120234	0.344112	0.726961	0.988052	0.0362361	0.352286	0.918129	0.983865	triptans	305	291	2	303	NA	NA	NA	NA	NA	NA	NA	NA	triptans	1124	1094	20	1104	0.295362	0.163609	0.0713096	0.459682	0.246624	0.167413	0.141018	0.655725	triptans	8.44503	37.3581	0.147758	0.263072	1.78042	0.0750069	0.433533	NS	NS	NS
PWY.5097	454	454	5	449	-0.00871038	0.0666176	0.896033	0.988052	0.00600585	0.0703233	0.931985	0.983865	triptans	305	305	2	303	NA	NA	NA	NA	NA	NA	NA	NA	triptans	1124	1124	20	1104	-0.0427422	0.0256004	0.095284	0.459682	-0.0343044	0.0259285	0.186105	0.655725	triptans	225.332	1525.83	0.0238967	-0.0383631	-1.60537	0.108412	0.444664	NS	NS	NS
PWY.5840	454	258	5	449	0.432839	1.25923	0.731212	0.988052	-0.199239	1.34583	0.882385	0.983865	triptans	305	143	2	303	NA	NA	NA	NA	NA	NA	NA	NA	triptans	1124	582	20	1104	1.01449	0.622386	0.103382	0.459682	0.877822	0.631253	0.164634	0.655725	triptans	0.630652	2.58155	0.557954	0.900296	1.61357	0.106622	0.444664	NS	NS	NS
PWY.4041	454	247	5	449	-0.0672893	1.12775	0.952448	0.988052	-0.384791	1.20154	0.74895	0.983865	triptans	305	131	2	303	NA	NA	NA	NA	NA	NA	NA	NA	triptans	1124	508	20	1104	0.828748	0.52347	0.113663	0.459682	0.79525	0.532416	0.135557	0.655725	triptans	0.786276	3.64936	0.474812	0.669914	1.4109	0.158273	0.4731	NS	NS	NS
POLYISOPRENSYN.PWY	454	241	5	449	0.227922	1.09293	0.834902	0.988052	-0.271927	1.18003	0.817868	0.983865	triptans	305	130	2	303	NA	NA	NA	NA	NA	NA	NA	NA	triptans	1124	555	20	1104	0.8716	0.553956	0.115907	0.459682	0.75326	0.562277	0.180639	0.655725	triptans	0.837177	3.25874	0.494111	0.740037	1.49771	0.134208	0.444664	NS	NS	NS
PWY.6163	454	454	5	449	0.0179247	0.0683776	0.793338	0.988052	0.0304511	0.0734962	0.678869	0.983865	triptans	305	305	2	303	NA	NA	NA	NA	NA	NA	NA	NA	triptans	1124	1124	20	1104	-0.0416043	0.0272229	0.126727	0.459682	-0.0370953	0.0275564	0.178536	0.655725	triptans	213.881	1349.37	0.0252922	-0.0334597	-1.32293	0.18586	0.489631	NS	NS	NS
PWY.6859	454	279	5	449	-0.223109	1.16361	0.848035	0.988052	-0.738319	1.25926	0.558	0.983865	triptans	305	187	2	303	NA	NA	NA	NA	NA	NA	NA	NA	triptans	1124	818	20	1104	0.997591	0.604581	0.0992134	0.459682	0.809586	0.615072	0.188372	0.655725	triptans	0.738564	2.73584	0.536488	0.738103	1.37581	0.168882	0.488868	NS	NS	NS
PWY.5083	454	270	5	449	0.363973	1.11109	0.743383	0.988052	0.116262	1.19112	0.922293	0.983865	triptans	305	154	2	303	NA	NA	NA	NA	NA	NA	NA	NA	triptans	1124	563	20	1104	0.811799	0.523815	0.121477	0.459682	0.69547	0.53194	0.191349	0.656281	triptans	0.810037	3.64455	0.473801	0.730365	1.5415	0.123195	0.444664	NS	NS	NS
GLYOXYLATE.BYPASS	454	252	5	449	0.180391	1.1175	0.871834	0.988052	-0.359927	1.19852	0.764099	0.983865	triptans	305	142	2	303	NA	NA	NA	NA	NA	NA	NA	NA	triptans	1124	571	20	1104	0.808554	0.534573	0.130684	0.459682	0.667198	0.542456	0.218982	0.691286	triptans	0.800763	3.49934	0.482237	0.691578	1.4341	0.151543	0.463047	NS	NS	NS
ARGSYN.PWY	454	454	5	449	0.053662	0.207696	0.796245	0.988052	0.0344245	0.219261	0.875323	0.983865	triptans	305	305	2	303	NA	NA	NA	NA	NA	NA	NA	NA	triptans	1124	1124	20	1104	0.117898	0.0874556	0.177906	0.526954	0.118958	0.088772	0.180516	0.655725	triptans	23.1816	130.745	0.0806015	0.108224	1.3427	0.17937	0.489631	NS	NS	NS
PWY.7400	454	454	5	449	0.0451853	0.190653	0.812767	0.988052	0.0453548	0.202088	0.822539	0.983865	triptans	305	305	2	303	NA	NA	NA	NA	NA	NA	NA	NA	triptans	1124	1124	20	1104	0.110544	0.0823599	0.179806	0.526954	0.112406	0.0836303	0.179207	0.655725	triptans	27.5114	147.424	0.0756069	0.100265	1.32614	0.184795	0.489631	NS	NS	NS
PWY.7663	454	454	5	449	-0.0571319	0.223529	0.798389	0.988052	-0.0200251	0.23558	0.932303	0.983865	triptans	305	303	2	303	NA	NA	NA	NA	NA	NA	NA	NA	triptans	1124	1124	20	1104	-0.204884	0.155538	0.188021	0.526954	-0.221369	0.157128	0.159171	0.655725	triptans	20.014	41.3361	0.127671	-0.156683	-1.22724	0.219731	0.499389	NS	NS	NS
PWY.5022	454	325	5	449	-0.162562	1.02261	0.873768	0.988052	-0.539857	1.11204	0.627614	0.983865	triptans	305	211	2	303	NA	NA	NA	NA	NA	NA	NA	NA	triptans	1124	899	20	1104	0.638659	0.477973	0.181762	0.526954	0.61986	0.485189	0.201679	0.66026	triptans	0.956264	4.37718	0.433008	0.495003	1.14317	0.252967	0.539271	NS	NS	NS
ARGSYNBSUB.PWY	454	453	5	449	0.0667818	0.297108	0.822261	0.988052	0.096767	0.308901	0.754246	0.983865	triptans	305	305	2	303	NA	NA	NA	NA	NA	NA	NA	NA	triptans	1124	1124	20	1104	0.163649	0.124068	0.187432	0.526954	0.152294	0.126031	0.227165	0.691286	triptans	11.3285	64.9651	0.114487	0.149266	1.30378	0.192309	0.489631	NS	NS	NS
GLUTORN.PWY	454	454	5	449	0.0411641	0.316635	0.896622	0.988052	0.0706964	0.327233	0.829065	0.983865	triptans	305	305	2	303	NA	NA	NA	NA	NA	NA	NA	NA	triptans	1124	1124	20	1104	0.174176	0.13143	0.185362	0.526954	0.162973	0.133359	0.221952	0.691286	triptans	9.9743	57.8913	0.121388	0.154627	1.27383	0.202724	0.489631	NS	NS	NS
GLYCOLYSIS.TCA.GLYOX.BYPASS	454	232	5	449	0.250487	1.23378	0.839211	0.988052	-0.257425	1.3343	0.847114	0.983865	triptans	305	128	2	303	NA	NA	NA	NA	NA	NA	NA	NA	triptans	1124	483	20	1104	0.782303	0.594914	0.188785	0.526954	0.638948	0.604726	0.290935	0.691286	triptans	0.65694	2.82548	0.53587	0.681979	1.27266	0.20314	0.489631	NS	NS	NS
PWY.5863	454	294	5	449	0.160614	1.05903	0.879523	0.988052	-0.30882	1.11369	0.781698	0.983865	triptans	305	171	2	303	NA	NA	NA	NA	NA	NA	NA	NA	triptans	1124	652	20	1104	0.692426	0.527116	0.189247	0.526954	0.603275	0.534369	0.259171	0.691286	triptans	0.891635	3.59905	0.471893	0.586833	1.24357	0.213657	0.489631	NS	NS	NS
PWY.5136	454	389	5	449	-0.280222	0.933268	0.764122	0.988052	0.136167	0.989482	0.890615	0.983865	triptans	305	288	2	303	NA	NA	NA	NA	NA	NA	NA	NA	triptans	1124	1088	20	1104	0.237062	0.182049	0.19313	0.528652	0.215567	0.185866	0.246398	0.691286	triptans	1.14812	30.1733	0.178681	0.218101	1.22061	0.222232	0.500933	NS	NS	NS
GLUCOSE1PMETAB.PWY	454	263	5	449	0.0636604	1.1259	0.954936	0.988052	-0.315441	1.20722	0.794	0.983865	triptans	305	139	2	303	NA	NA	NA	NA	NA	NA	NA	NA	triptans	1124	537	20	1104	0.692523	0.544204	0.203445	0.535027	0.568392	0.552363	0.303702	0.695983	triptans	0.788861	3.37658	0.48997	0.573428	1.17033	0.241868	0.528056	NS	NS	NS
PYRIDNUCSYN.PWY	454	453	5	449	-0.0290725	0.136295	0.83119	0.988052	-0.0375999	0.140408	0.789004	0.983865	triptans	305	305	2	303	NA	NA	NA	NA	NA	NA	NA	NA	triptans	1124	1124	20	1104	0.0577761	0.0469979	0.219208	0.540489	0.0674253	0.0476943	0.157741	0.655725	triptans	53.832	452.733	0.0444306	0.0485468	1.09264	0.274551	0.556715	NS	NS	NS
TCA.GLYOX.BYPASS	454	233	5	449	0.391793	1.1495	0.733388	0.988052	-0.147505	1.23891	0.905288	0.983865	triptans	305	130	2	303	NA	NA	NA	NA	NA	NA	NA	NA	triptans	1124	493	20	1104	0.666911	0.546515	0.222609	0.540623	0.534209	0.554517	0.335575	0.702537	triptans	0.756808	3.34808	0.493571	0.616188	1.24843	0.211874	0.489631	NS	NS	NS
GLYCOLYSIS	454	454	5	449	0.0642695	0.375548	0.864197	0.988052	-0.204096	0.402534	0.61242	0.983865	triptans	305	301	2	303	NA	NA	NA	NA	NA	NA	NA	NA	triptans	1124	1122	20	1104	0.24795	0.207818	0.233082	0.557669	0.190906	0.211112	0.366048	0.702537	triptans	7.09037	23.1543	0.181834	0.204889	1.12679	0.259831	0.548361	NS	NS	NS
PWY.6151	454	454	5	449	0.00669283	0.074981	0.928916	0.988052	0.0604998	0.0790108	0.444305	0.983865	triptans	305	305	2	303	NA	NA	NA	NA	NA	NA	NA	NA	triptans	1124	1124	20	1104	-0.0367164	0.031475	0.243653	0.578675	-0.0347525	0.0317069	0.273301	0.691286	triptans	177.868	1009.41	0.0290217	-0.0302132	-1.04106	0.29785	0.56881	NS	NS	NS
PWY.6588	454	429	5	449	-0.169382	0.717189	0.813408	0.988052	-0.227243	0.741279	0.759343	0.983865	triptans	305	302	2	303	NA	NA	NA	NA	NA	NA	NA	NA	triptans	1124	1115	20	1104	0.138348	0.121761	0.256114	0.587947	0.132191	0.123525	0.284794	0.691286	triptans	1.94417	67.4501	0.120043	0.129726	1.08066	0.279848	0.557668	NS	NS	NS
GLYCOLYSIS.E.D	454	426	5	449	0.0790264	0.772466	0.918562	0.988052	-0.123042	0.839477	0.883545	0.983865	triptans	305	283	2	303	NA	NA	NA	NA	NA	NA	NA	NA	triptans	1124	1065	20	1104	0.421086	0.373184	0.259409	0.587947	0.302473	0.375815	0.421087	0.74709	triptans	1.67587	7.1805	0.336025	0.356359	1.06051	0.288912	0.567505	NS	NS	NS
P441.PWY	454	449	5	449	0.0550307	0.286464	0.847752	0.988052	-0.123979	0.306776	0.686335	0.983865	triptans	305	300	2	303	NA	NA	NA	NA	NA	NA	NA	NA	triptans	1124	1117	20	1104	0.141132	0.127855	0.269899	0.595573	0.0805245	0.130371	0.536933	0.80867	triptans	12.186	61.174	0.116754	0.12683	1.0863	0.277345	0.556715	NS	NS	NS
PWY.6531	454	310	5	449	0.188345	1.13838	0.868666	0.988052	0.299684	1.22456	0.806794	0.983865	triptans	305	197	2	303	NA	NA	NA	NA	NA	NA	NA	NA	triptans	1124	747	20	1104	-0.477152	0.499674	0.339822	0.635175	-0.463103	0.510828	0.364836	0.702537	triptans	0.771665	4.00522	0.457539	-0.369646	-0.807902	0.419147	0.690212	NS	NS	NS
PWY.5484	454	454	5	449	0.0637399	0.363622	0.860932	0.988052	-0.157196	0.38985	0.687006	0.983865	triptans	305	301	2	303	NA	NA	NA	NA	NA	NA	NA	NA	triptans	1124	1122	20	1104	0.180713	0.197749	0.360994	0.658764	0.127487	0.200706	0.525438	0.80867	triptans	7.56311	25.5724	0.173721	0.154014	0.886558	0.375317	0.661616	NS	NS	NS
PWY.5101	454	442	5	449	0.117819	0.407302	0.772518	0.988052	0.103582	0.422139	0.806297	0.983865	triptans	305	305	2	303	NA	NA	NA	NA	NA	NA	NA	NA	triptans	1124	1122	20	1104	0.119151	0.131812	0.366218	0.660829	0.127994	0.133229	0.336919	0.702537	triptans	6.02792	57.5559	0.125408	0.119025	0.949099	0.34257	0.623886	NS	NS	NS
FASYN.INITIAL.PWY	454	329	5	449	-0.150323	1.12383	0.893654	0.988052	-0.602721	1.186	0.611597	0.983865	triptans	305	187	2	303	NA	NA	NA	NA	NA	NA	NA	NA	triptans	1124	709	20	1104	0.483509	0.557928	0.386339	0.6709	0.321853	0.566001	0.569717	0.816961	triptans	0.791764	3.2125	0.499734	0.358181	0.716745	0.473532	0.722646	NS	NS	NS
PWY.7388	454	329	5	449	-0.162399	1.11003	0.88375	0.988052	-0.604313	1.17191	0.606374	0.983865	triptans	305	187	2	303	NA	NA	NA	NA	NA	NA	NA	NA	triptans	1124	708	20	1104	0.482734	0.552341	0.382318	0.6709	0.309639	0.560343	0.580661	0.818881	triptans	0.811585	3.27783	0.494504	0.354701	0.717286	0.473198	0.722646	NS	NS	NS
PWY.6282	454	329	5	449	-0.149596	1.16643	0.898009	0.988052	-0.510896	1.23126	0.678411	0.983865	triptans	305	187	2	303	NA	NA	NA	NA	NA	NA	NA	NA	triptans	1124	708	20	1104	0.517957	0.59733	0.386062	0.6709	0.3318	0.606254	0.584289	0.819794	triptans	0.734997	2.80267	0.531669	0.379264	0.713345	0.475632	0.722646	NS	NS	NS
PWYG.321	454	319	5	449	0.073444	1.18346	0.950544	0.988052	-0.155597	1.25193	0.901152	0.983865	triptans	305	187	2	303	NA	NA	NA	NA	NA	NA	NA	NA	triptans	1124	708	20	1104	0.502129	0.588584	0.393779	0.672967	0.31892	0.597123	0.593386	0.824445	triptans	0.713993	2.88658	0.527004	0.41712	0.791493	0.428656	0.697517	NS	NS	NS
PWY.7664	454	329	5	449	-0.14477	1.16134	0.900852	0.988052	-0.547482	1.22566	0.655348	0.983865	triptans	305	187	2	303	NA	NA	NA	NA	NA	NA	NA	NA	triptans	1124	708	20	1104	0.488389	0.584983	0.403966	0.679588	0.304915	0.593299	0.607405	0.835182	triptans	0.741444	2.92223	0.522446	0.360252	0.689548	0.490479	0.72517	NS	NS	NS
FASYN.ELONG.PWY	454	329	5	449	-0.125429	1.17786	0.915243	0.988052	-0.503148	1.24454	0.68622	0.983865	triptans	305	187	2	303	NA	NA	NA	NA	NA	NA	NA	NA	triptans	1124	710	20	1104	0.49209	0.594693	0.408148	0.683066	0.322035	0.603305	0.593601	0.824445	triptans	0.720802	2.82757	0.530866	0.36665	0.690664	0.489777	0.72517	NS	NS	NS
DENOVOPURINE2.PWY	454	454	5	449	-0.0326937	0.12234	0.789415	0.988052	-0.0414396	0.128364	0.746996	0.983865	triptans	305	305	2	303	NA	NA	NA	NA	NA	NA	NA	NA	triptans	1124	1123	20	1104	-0.0464971	0.0568982	0.41399	0.689273	-0.0487263	0.0580064	0.401087	0.72751	triptans	66.8129	308.89	0.0515915	-0.0440424	-0.853676	0.393285	0.675958	NS	NS	NS
PWY.7111	454	454	5	449	-0.0119533	0.0615775	0.846177	0.988052	-0.00793096	0.0658206	0.904155	0.983865	triptans	305	305	2	303	NA	NA	NA	NA	NA	NA	NA	NA	triptans	1124	1124	20	1104	-0.0189964	0.0239461	0.427774	0.697834	-0.00895256	0.0243022	0.712659	0.858661	triptans	263.728	1743.93	0.022318	-0.0180712	-0.809715	0.418104	0.690212	NS	NS	NS
PRPP.PWY	454	449	5	449	-0.0212035	0.183365	0.907996	0.988052	0.0732822	0.194215	0.706139	0.983865	triptans	305	304	2	303	NA	NA	NA	NA	NA	NA	NA	NA	triptans	1124	1121	20	1104	-0.06288	0.0808622	0.436962	0.700993	-0.0511686	0.0820866	0.53319	0.80867	triptans	29.7417	152.936	0.0739874	-0.0560947	-0.758166	0.448352	0.708602	NS	NS	NS
CALVIN.PWY	454	454	5	449	-0.0124716	0.0969749	0.89773	0.988052	-0.00726604	0.102206	0.943362	0.983865	triptans	305	305	2	303	NA	NA	NA	NA	NA	NA	NA	NA	triptans	1124	1124	20	1104	0.027703	0.0378269	0.464102	0.714275	0.045384	0.0378302	0.230531	0.691286	triptans	106.336	698.874	0.0352408	0.0223975	0.635557	0.525065	0.74815	NS	NS	NS
PWY.5005	454	354	5	449	-0.185385	1.09733	0.86592	0.988052	0.239075	1.1734	0.838657	0.983865	triptans	305	200	2	303	NA	NA	NA	NA	NA	NA	NA	NA	triptans	1124	720	20	1104	-0.431409	0.63881	0.499604	0.73686	-0.585046	0.653647	0.370961	0.702537	triptans	0.830475	2.45051	0.552075	-0.369136	-0.668634	0.503729	0.736338	NS	NS	NS
PWY.6703	454	454	5	449	-0.0121517	0.14024	0.93099	0.988052	0.0891391	0.152103	0.558181	0.983865	triptans	305	305	2	303	NA	NA	NA	NA	NA	NA	NA	NA	triptans	1124	1124	20	1104	-0.0364462	0.0538249	0.498468	0.73686	-0.0392311	0.0549483	0.475404	0.78853	triptans	50.846	345.17	0.0502509	-0.0333269	-0.66321	0.507196	0.736338	NS	NS	NS
PWY.6609	454	454	5	449	-0.0329307	0.11519	0.775106	0.988052	-0.0758461	0.118075	0.521019	0.983865	triptans	305	305	2	303	NA	NA	NA	NA	NA	NA	NA	NA	triptans	1124	1124	20	1104	0.0249161	0.039472	0.528016	0.748023	0.0257947	0.0401886	0.521113	0.80867	triptans	75.3648	641.834	0.0373405	0.0188374	0.504477	0.613926	0.788924	NS	NS	NS
PWY.7328	454	224	5	449	0.437626	1.09822	0.690466	0.988052	0.171357	1.18276	0.88488	0.983865	triptans	305	107	2	303	NA	NA	NA	NA	NA	NA	NA	NA	triptans	1124	415	20	1104	0.321787	0.516987	0.533788	0.752898	0.160856	0.524143	0.758984	0.871905	triptans	0.829124	3.74146	0.467751	0.3428	0.73287	0.463638	0.722646	NS	NS	NS
PHOSLIPSYN.PWY	454	432	5	449	0.235353	0.810303	0.771609	0.988052	0.348041	0.867818	0.688597	0.983865	triptans	305	267	2	303	NA	NA	NA	NA	NA	NA	NA	NA	triptans	1124	1013	20	1104	0.301188	0.493452	0.541741	0.757499	0.164297	0.503177	0.744095	0.870749	triptans	1.52302	4.10686	0.421454	0.283378	0.672382	0.501341	0.736338	NS	NS	NS
PWY0.862	454	348	5	449	-0.071414	1.10289	0.948401	0.988052	-0.500373	1.16982	0.669077	0.983865	triptans	305	195	2	303	NA	NA	NA	NA	NA	NA	NA	NA	triptans	1124	738	20	1104	0.331445	0.567767	0.559494	0.770229	0.127309	0.57279	0.824153	0.895143	triptans	0.822123	3.10213	0.504803	0.247047	0.489392	0.624564	0.791498	NS	NS	NS
PWY.5345	454	385	5	449	-0.175992	1.04754	0.866656	0.988052	-0.588678	1.11909	0.59916	0.983865	triptans	305	253	2	303	NA	NA	NA	NA	NA	NA	NA	NA	triptans	1124	1002	20	1104	0.287394	0.501619	0.566805	0.775755	0.293434	0.515156	0.569066	0.816961	triptans	0.911303	3.97421	0.452423	0.200958	0.444182	0.656911	0.824888	NS	NS	NS
PWY.5177	454	436	5	449	-0.0665858	0.77686	0.931735	0.988052	0.167028	0.805613	0.835859	0.983865	triptans	305	305	2	303	NA	NA	NA	NA	NA	NA	NA	NA	triptans	1124	1123	20	1104	0.0449178	0.0824038	0.5858	0.791687	0.064579	0.0832928	0.43832	0.7629	triptans	1.65697	147.267	0.0819441	0.0436772	0.533012	0.594026	0.787564	NS	NS	NS
SO4ASSIM.PWY	454	401	5	449	-0.142831	0.965308	0.882439	0.988052	-0.242948	1.03227	0.814055	0.983865	triptans	305	262	2	303	NA	NA	NA	NA	NA	NA	NA	NA	triptans	1124	1012	20	1104	0.239165	0.471929	0.612408	0.815522	0.237815	0.485645	0.624454	0.838791	triptans	1.07317	4.49	0.423974	0.165475	0.390297	0.696317	0.839856	NS	NS	NS
BRANCHED.CHAIN.AA.SYN.PWY	454	454	5	449	-0.00793607	0.10981	0.94242	0.988052	-0.0250759	0.118769	0.832894	0.983865	triptans	305	305	2	303	NA	NA	NA	NA	NA	NA	NA	NA	triptans	1124	1124	20	1104	-0.0150724	0.0293859	0.608115	0.815522	-0.0059391	0.0297226	0.841661	0.895207	triptans	82.9304	1158.04	0.028387	-0.0145955	-0.51416	0.60714	0.787564	NS	NS	NS
PWY.6168	454	454	5	449	-0.0246415	0.218665	0.910328	0.988052	0.135799	0.233216	0.560712	0.983865	triptans	305	303	2	303	NA	NA	NA	NA	NA	NA	NA	NA	triptans	1124	1122	20	1104	0.0588873	0.133514	0.659258	0.819822	0.0558368	0.134579	0.678298	0.844036	triptans	20.9142	56.0978	0.113952	0.0362033	0.317708	0.750707	0.875801	NS	NS	NS
UDPNAGSYN.PWY	454	454	5	449	-0.120288	0.369803	0.745128	0.988052	-0.0282965	0.384561	0.941381	0.983865	triptans	305	305	2	303	NA	NA	NA	NA	NA	NA	NA	NA	triptans	1124	1124	20	1104	-0.0523415	0.16476	0.750785	0.856903	-0.073567	0.166989	0.659628	0.839805	triptans	7.31238	36.8379	0.150499	-0.0635951	-0.422562	0.672615	0.825755	NS	NS	NS
PWY.821	454	287	5	449	0.134876	1.14529	0.906307	0.988052	-0.215471	1.22396	0.860349	0.983865	triptans	305	207	2	303	NA	NA	NA	NA	NA	NA	NA	NA	triptans	1124	837	20	1104	0.0998241	0.558851	0.858265	0.908868	-0.027263	0.573174	0.962072	0.978237	triptans	0.762382	3.2019	0.502247	0.106565	0.212176	0.831969	0.933843	NS	NS	NS
PWY.5030	454	434	5	449	-0.0344635	0.681994	0.95972	0.988052	-0.335824	0.743807	0.651881	0.983865	triptans	305	294	2	303	NA	NA	NA	NA	NA	NA	NA	NA	triptans	1124	1102	20	1104	-0.0276805	0.194844	0.887055	0.924254	-0.0303744	0.198467	0.878392	0.918471	triptans	2.15	26.3407	0.187348	-0.0281924	-0.150482	0.880385	0.955025	NS	NS	NS
PWY.6123	454	454	5	449	-0.0112046	0.148592	0.939928	0.988052	-0.0134276	0.153001	0.930111	0.983865	triptans	305	305	2	303	NA	NA	NA	NA	NA	NA	NA	NA	triptans	1124	1124	20	1104	-0.000390847	0.0469008	0.993352	0.993352	-0.0150505	0.0478243	0.753048	0.871897	triptans	45.2906	454.61	0.0447258	-0.00137056	-0.0306436	0.975554	0.979114	NS	NS	NS
VALSYN.PWY	454	454	5	449	-0.00500764	0.0658131	0.939384	0.988052	0.00406744	0.0703198	0.953904	0.986109	triptans	305	305	2	303	NA	NA	NA	NA	NA	NA	NA	NA	triptans	1124	1124	20	1104	-0.018923	0.0240288	0.431148	0.699803	-0.00922374	0.0243942	0.705422	0.858661	triptans	230.874	1731.96	0.0225714	-0.0172863	-0.765849	0.443766	0.708602	NS	NS	NS
ANAEROFRUCAT.PWY	454	454	5	449	0.0491818	0.233614	0.833357	0.988052	-0.0089128	0.25165	0.971765	0.986109	triptans	305	301	2	303	NA	NA	NA	NA	NA	NA	NA	NA	triptans	1124	1122	20	1104	0.101234	0.144383	0.483357	0.722798	0.0676341	0.147106	0.645779	0.839805	triptans	18.3232	47.9698	0.122819	0.086847	0.707114	0.479496	0.724513	NS	NS	NS
PWY.6124	454	454	5	449	0.0313058	0.167798	0.852087	0.988052	0.00998708	0.171895	0.953699	0.986109	triptans	305	305	2	303	NA	NA	NA	NA	NA	NA	NA	NA	triptans	1124	1124	20	1104	0.020782	0.05321	0.696193	0.82978	0.003863	0.0539787	0.942961	0.971826	triptans	35.5164	353.194	0.0507209	0.0217435	0.42869	0.668149	0.825755	NS	NS	NS
PWY.5659	454	453	5	449	0.064083	0.219548	0.770515	0.988052	-0.0109329	0.235219	0.962952	0.986109	triptans	305	305	2	303	NA	NA	NA	NA	NA	NA	NA	NA	triptans	1124	1124	20	1104	0.0265909	0.0809328	0.742553	0.850513	0.0488271	0.0823152	0.553191	0.816675	triptans	20.7463	152.669	0.0759375	0.0310763	0.409234	0.682368	0.834005	NS	NS	NS
PWY.6612	454	411	5	449	0.232684	0.911505	0.798631	0.988052	-0.0265784	0.974209	0.978248	0.989038	triptans	305	291	2	303	NA	NA	NA	NA	NA	NA	NA	NA	triptans	1124	1099	20	1104	0.327729	0.149226	0.02829	0.326346	0.336404	0.152565	0.027673	0.377197	triptans	1.2036	44.9064	0.147266	0.325248	2.20857	0.0272043	0.287738	NS	NS	NS
P185.PWY	454	447	5	449	0.142002	0.376494	0.706236	0.988052	-0.00598587	0.405796	0.988238	0.991845	triptans	305	300	2	303	NA	NA	NA	NA	NA	NA	NA	NA	triptans	1124	1115	20	1104	-0.194018	0.155845	0.213418	0.537362	-0.260943	0.157396	0.0976411	0.597471	triptans	7.05478	41.1733	0.143996	-0.144865	-1.00604	0.314397	0.584183	NS	NS	NS
FAO.PWY	454	389	5	449	-0.318382	0.959791	0.740259	0.988052	0.00763498	1.01876	0.994024	0.994024	triptans	305	288	2	303	NA	NA	NA	NA	NA	NA	NA	NA	triptans	1124	1088	20	1104	0.298786	0.184318	0.105302	0.459682	0.28124	0.188231	0.135448	0.655725	triptans	1.08554	29.4351	0.18101	0.276835	1.52939	0.126168	0.444664	NS	NS	NS
PWY.7115	454	385	5	449	0.0440788	0.972505	0.963869	0.988674	-0.118757	1.02337	0.907676	0.983865	triptans	305	287	2	303	NA	NA	NA	NA	NA	NA	NA	NA	triptans	1124	1051	20	1104	0.553859	0.347963	0.111731	0.459682	0.414065	0.351365	0.238879	0.691286	triptans	1.05734	8.2591	0.327623	0.496003	1.51394	0.13004	0.444664	NS	NS	NS
BIOTIN.BIOSYNTHESIS.PWY	454	322	5	449	0.00405901	1.16508	0.997222	0.997992	-0.303277	1.21905	0.803659	0.983865	triptans	305	181	2	303	NA	NA	NA	NA	NA	NA	NA	NA	triptans	1124	691	20	1104	0.608512	0.591124	0.303507	0.632469	0.420648	0.597695	0.48172	0.78853	triptans	0.736701	2.86183	0.527154	0.484767	0.919593	0.357786	0.63765	NS	NS	NS
PWY.6519	454	322	5	449	-0.0151491	1.13307	0.989339	0.997992	-0.354241	1.18603	0.765341	0.983865	triptans	305	181	2	303	NA	NA	NA	NA	NA	NA	NA	NA	triptans	1124	691	20	1104	0.590897	0.571827	0.301664	0.632469	0.408027	0.578121	0.480477	0.78853	triptans	0.778905	3.05824	0.5105	0.467875	0.916503	0.359403	0.63765	NS	NS	NS
TRPSYN.PWY	454	454	5	449	0.000459119	0.182288	0.997992	0.997992	-0.0465633	0.193176	0.809652	0.983865	triptans	305	305	2	303	NA	NA	NA	NA	NA	NA	NA	NA	triptans	1124	1124	20	1104	0.0633773	0.0643545	0.324929	0.635175	0.0624894	0.0660527	0.344334	0.702537	triptans	30.0941	241.458	0.0606839	0.0564046	0.929482	0.352639	0.63765	NS	NS	NS
PWY4FS.7	454	433	5	449	0.012659	0.802191	0.987417	0.997992	0.0601427	0.863551	0.944511	0.983865	triptans	305	268	2	303	NA	NA	NA	NA	NA	NA	NA	NA	triptans	1124	1013	20	1104	0.286884	0.478238	0.54871	0.760657	0.11983	0.4869	0.805645	0.894795	triptans	1.55397	4.37231	0.410779	0.214978	0.523341	0.600737	0.787564	NS	NS	NS
PWY4FS.8	454	433	5	449	0.0126268	0.802125	0.987448	0.997992	0.0606506	0.863513	0.94404	0.983865	triptans	305	268	2	303	NA	NA	NA	NA	NA	NA	NA	NA	triptans	1124	1013	20	1104	0.286885	0.478238	0.548708	0.760657	0.119832	0.4869	0.805643	0.894795	triptans	1.55423	4.37231	0.41077	0.214961	0.523313	0.600757	0.787564	NS	NS	NS
PWY.6549	454	323	5	449	-0.00479928	1.16117	0.996704	0.997992	0.705412	1.23767	0.569032	0.983865	triptans	305	236	2	303	NA	NA	NA	NA	NA	NA	NA	NA	triptans	1124	892	20	1104	0.23338	0.565973	0.680161	0.827214	0.0401617	0.575841	0.94441	0.971826	triptans	0.741671	3.12182	0.508757	0.187657	0.368854	0.712236	0.851587	NS	NS	NS
PWY.5154	454	454	5	449	-0.00246981	0.312136	0.99369	0.997992	0.0129723	0.333339	0.968977	0.986109	triptans	305	304	2	303	NA	NA	NA	NA	NA	NA	NA	NA	triptans	1124	1122	20	1104	0.250958	0.133742	0.0608572	0.43682	0.258031	0.136099	0.0582426	0.471436	triptans	10.2639	55.9071	0.122932	0.211648	1.72167	0.0851301	0.433533	NS	NS	NS
[truncated: 10 more columns]
