# Supplementary material for: Impact of commonly used drugs on the composition and metabolic function of the gut microbiota
Source: Nat Commun. 2020 Jan 17;11:362. doi: 10.1038/s41467-019-14177-z (PMC6969170; doi:10.1038/s41467-019-14177-z)
Supplement: Supplementary file 47 — Supplementary Data 45 [file 41467_2019_14177_MOESM47_ESM.xlsx]

## Sheet: Sheet1
Supplementary table 45 - Summary statistics taxa & pathways vs vitamin D
Univariate (lm= taxa or pathways~Age+Sex+BMI+drug X) & multivariate (lm= taxa or pathways~Age+Sex+BMI+all drugs) & results from univariate meta-analysis & results from multivariate meta analysis
Taxa
Taxa	N.IBD	non-zeros.IBD	Users.IBD	Non-users.IBD	Coef.IBD_univariate	SE.IBD_univariate	Pval.IBD_univariate	Qval.IBD_univariate	coeff.correcting.all.IBD_multivariate	SE.correcting_all.IBD_multivariate	pval.correcting.all.IBD_multivariate	qval.correcting.all.IBD_multivariate	drug.IBD	N.MIBS	non-zeros.MIBS	Users.MIBS	Non-users.MIBS	Coef.MIBS_univariate	SE.MIBS_univariate	Pval.MIBS_univariate	Qval.MIBS_univariate	coeff.correcting.all.MIBS_multivariate	SE.correcting_all.MIBS_multivariate	pval.correcting.all.MIBS_multivariate	qval.correcting.all.MIBS_multivariate	drug.MIBS	N.LLD	non-zeros.LLD	Users.LLD	Non-users.LLD	Coef.LLD_univariate	SE.LLD_univariate	Pval.LLD_univariate	Qval.LLD_univariate	coeff.correcting.all.LLD_multivariate	SE.correcting_all.LLD_multivariate	pval.correcting.all.LLD_multivariate	qval.correcting.all.LLD_multivariate	drug.LLD	inverse_var.ibd_univariate	inverse_var.lld_univariate	se_univariate	beta_univariate	Z_univariate	P_univariate	FDR_univariate	Het.Q_univariate	Het.I2_univariate	Het.Pval_univariate
k__Bacteria.p__Bacteroidetes.c__Bacteroidia.o__Bacteroidales.f__Rikenellaceae.g__Alistipes	454	362	70	384	-0.0354932	0.0113864	0.00194687	0.0409445	0.00041981	0.0216589	0.984546	0.998768	vitamin_D	305	269	3	302	NA	NA	NA	NA	NA	NA	NA	NA	vitamin_D	1124	1073	14	1110	-0.0285286	0.0170378	0.0943275	0.77844	-0.0791161	0.0292172	0.00687961	0.612286	vitamin_D	7713.06	3444.87	0.00946691	-0.0333429	-3.52205	0.00042822	0.0130322	0.115507	0	0.943883
k__Bacteria.p__Actinobacteria.c__Actinobacteria.o__Bifidobacteriales.f__Bifidobacteriaceae.g__Bifidobacterium.s__Bifidobacterium_dentium.t__Bifidobacterium_dentium_unclassified	454	112	70	384	0.00935553	0.00437543	0.0330534	0.191151	0.00208307	0.00793364	0.793025	0.998768	vitamin_D	305	57	3	302	NA	NA	NA	NA	NA	NA	NA	NA	vitamin_D	1124	136	14	1110	0.0080128	0.0051815	0.122286	0.77844	0.0236513	0.00861987	0.00617397	0.612286	vitamin_D	52234.7	37246.7	0.00334298	0.00879662	2.63137	0.00850411	0.0631554	0.039201	0	0.98059
k__Bacteria.p__Firmicutes.c__Bacilli.o__Lactobacillales.f__Streptococcaceae.g__Streptococcus.s__Streptococcus_salivarius.t__Streptococcus_salivarius_unclassified	454	434	70	384	0.0210424	0.0102702	0.0410927	0.220197	0.000412453	0.0170488	0.980712	0.998768	vitamin_D	305	290	3	302	NA	NA	NA	NA	NA	NA	NA	NA	vitamin_D	1124	1068	14	1110	0.0429009	0.0126902	0.000748874	0.0767596	0.0501379	0.0221362	0.0237179	0.713006	vitamin_D	9480.69	6209.58	0.00798334	0.0296931	3.71938	0.000199709	0.0110073	1.79273	0.442192	0.40805
k__Bacteria.p__Firmicutes.c__Clostridia.o__Clostridiales.f__Ruminococcaceae.g__Ruminococcus.s__Ruminococcus_lactaris.t__Ruminococcus_lactaris_unclassified	454	169	70	384	0.000819675	0.00844026	0.92268	0.960188	0.0276516	0.0158936	0.082682	0.817633	vitamin_D	305	142	3	302	NA	NA	NA	NA	NA	NA	NA	NA	vitamin_D	1124	668	14	1110	0.0509139	0.0175199	0.00373249	0.160095	0.0707974	0.0300923	0.0188186	0.713006	vitamin_D	14037.5	3257.88	0.00760388	0.0102558	1.34876	0.177415	0.485843	NS	NS	NA
k__Bacteria.p__Actinobacteria.c__Actinobacteria.o__Actinomycetales	454	286	70	384	0.0050156	0.00193491	0.00987317	0.101101	0.00200055	0.003414	0.558238	0.970182	vitamin_D	305	185	3	302	NA	NA	NA	NA	NA	NA	NA	NA	vitamin_D	1124	769	14	1110	0.00583952	0.00362822	0.107799	0.77844	0.0108035	0.00598936	0.0715483	0.713006	vitamin_D	267103	75964.9	0.0017073	0.00519804	3.0446	0.00232991	0.0296232	0.0401494	0	0.980125
k__Bacteria.p__Firmicutes.c__Bacilli.o__Lactobacillales.f__Streptococcaceae.g__Streptococcus.s__Streptococcus_parasanguinis.t__Streptococcus_parasanguinis_unclassified	454	393	70	384	0.0141631	0.00691943	0.041287	0.220197	0.0122147	0.0113635	0.283094	0.929495	vitamin_D	305	245	3	302	NA	NA	NA	NA	NA	NA	NA	NA	vitamin_D	1124	934	14	1110	0.0140115	0.00686578	0.0415161	0.77844	0.0264329	0.0130788	0.0435303	0.713006	vitamin_D	20886.2	21213.9	0.0048737	0.0140867	2.89035	0.0038481	0.0360506	0.000241687	0	0.999879
k__Bacteria.p__Bacteroidetes.c__Bacteroidia.o__Bacteroidales.f__Bacteroidales_noname.g__Bacteroidales_noname.s__Bacteroidales_bacterium_ph8.t__GCF_000311925	454	213	70	384	-0.00621806	0.00337645	0.0662196	0.282537	-0.00690789	0.00631554	0.274719	0.929495	vitamin_D	305	170	3	302	NA	NA	NA	NA	NA	NA	NA	NA	vitamin_D	1124	795	14	1110	-0.00723167	0.00644408	0.262011	0.77844	-0.0204748	0.0110475	0.064107	0.713006	vitamin_D	87716	24081.2	0.00299078	-0.00643639	-2.15208	0.0313912	0.180246	NS	NS	NA
k__Bacteria.p__Firmicutes.c__Clostridia.o__Clostridiales.f__Lachnospiraceae.g__Lachnospiraceae_noname.s__Lachnospiraceae_bacterium_3_1_46FAA.t__GCF_000209405	454	247	70	384	-0.00519256	0.00367285	0.158159	0.476337	-0.000572881	0.00715107	0.93619	0.998768	vitamin_D	305	222	3	302	NA	NA	NA	NA	NA	NA	NA	NA	vitamin_D	1124	841	14	1110	0.0121428	0.00741351	0.101721	0.77844	0.0254435	0.0127787	0.0467265	0.713006	vitamin_D	74129.9	18195	0.0032911	-0.00177617	-0.539691	0.58941	0.819649	NS	NS	NA
k__Bacteria.p__Bacteroidetes.c__Bacteroidia.o__Bacteroidales.f__Rikenellaceae.g__Alistipes.s__Alistipes_shahii.t__GCF_000210575	454	195	70	384	-0.0036592	0.00397909	0.358289	0.669504	0.010707	0.00741473	0.149532	0.929495	vitamin_D	305	183	3	302	NA	NA	NA	NA	NA	NA	NA	NA	vitamin_D	1124	850	14	1110	-0.0104571	0.00753577	0.165518	0.77844	-0.027675	0.012902	0.0321759	0.713006	vitamin_D	63158.5	17609.4	0.00351869	-0.00514131	-1.46114	0.143976	0.41335	NS	NS	NA
k__Bacteria.p__Bacteroidetes.c__Bacteroidia.o__Bacteroidales.f__Bacteroidaceae.g__Bacteroides.s__Bacteroides_cellulosilyticus.t__Bacteroides_cellulosilyticus_unclassified	454	95	70	384	-0.00311693	0.00457168	0.495731	0.74124	-0.0117652	0.00843215	0.163711	0.929495	vitamin_D	305	114	3	302	NA	NA	NA	NA	NA	NA	NA	NA	vitamin_D	1124	414	14	1110	-0.00737355	0.00650406	0.257179	0.77844	-0.0222284	0.0116412	0.0564783	0.713006	vitamin_D	47846.4	23639.1	0.00374017	-0.00452453	-1.20971	0.226389	0.549089	NS	NS	NA
k__Bacteria.p__Actinobacteria.c__Actinobacteria.o__Bifidobacteriales.f__Bifidobacteriaceae.g__Bifidobacterium.s__Bifidobacterium_longum	454	369	70	384	-0.00826332	0.0179931	0.646284	0.82925	-0.0259735	0.0351851	0.460835	0.963678	vitamin_D	305	270	3	302	NA	NA	NA	NA	NA	NA	NA	NA	vitamin_D	1124	1026	14	1110	-0.045972	0.0322297	0.154037	0.77844	-0.115153	0.0549326	0.0362923	0.713006	vitamin_D	3088.78	962.693	0.0157106	-0.0172235	-1.09629	0.27295	0.565907	NS	NS	NA
k__Bacteria.p__Firmicutes.c__Clostridia.o__Clostridiales.f__Eubacteriaceae.g__Eubacterium.s__Eubacterium_ramulus.t__GCF_000469345	454	237	70	384	-0.0030872	0.00680403	0.650249	0.82925	-0.00894971	0.0126313	0.479036	0.963678	vitamin_D	305	231	3	302	NA	NA	NA	NA	NA	NA	NA	NA	vitamin_D	1124	957	14	1110	0.0167802	0.0102894	0.103211	0.77844	0.030936	0.0175713	0.0785913	0.713006	vitamin_D	21600.7	9445.38	0.0056754	0.0029572	0.521055	0.602328	0.82084	NS	NS	NA
k__Bacteria.p__Actinobacteria.c__Actinobacteria.o__Bifidobacteriales.f__Bifidobacteriaceae.g__Bifidobacterium.s__Bifidobacterium_longum.t__Bifidobacterium_longum_unclassified	454	369	70	384	-0.00808623	0.0178399	0.650583	0.82925	-0.0102193	0.0349555	0.770172	0.998768	vitamin_D	305	269	3	302	NA	NA	NA	NA	NA	NA	NA	NA	vitamin_D	1124	1025	14	1110	-0.0439365	0.0318714	0.168308	0.77844	-0.116206	0.0543152	0.0326225	0.713006	vitamin_D	3142.05	984.461	0.0155671	-0.016639	-1.06886	0.285134	0.565907	NS	NS	NA
k__Bacteria.p__Firmicutes.c__Erysipelotrichia.o__Erysipelotrichales.f__Erysipelotrichaceae.g__Coprobacillus.s__Coprobacillus_unclassified	454	185	70	384	0.00056608	0.00297012	0.848938	0.928753	5.97192e-05	0.00535354	0.991106	0.998768	vitamin_D	305	80	3	302	NA	NA	NA	NA	NA	NA	NA	NA	vitamin_D	1124	192	14	1110	0.00605315	0.00459062	0.187577	0.77844	0.0150006	0.0077474	0.0531034	0.713006	vitamin_D	113358	47452.2	0.0024937	0.00218522	0.876297	0.380869	0.627728	NS	NS	NA
k__Bacteria.p__Bacteroidetes.c__Bacteroidia.o__Bacteroidales	454	438	70	384	-0.0411134	0.0244439	0.0932918	0.348406	-0.044851	0.0453298	0.323051	0.929495	vitamin_D	305	300	3	302	NA	NA	NA	NA	NA	NA	NA	NA	vitamin_D	1124	1119	14	1110	-0.0348358	0.0369991	0.346637	0.80443	-0.109702	0.0631061	0.082432	0.713006	vitamin_D	1673.62	730.495	0.0203949	-0.0392059	-1.92234	0.0545631	0.247671	NS	NS	NA
k__Bacteria.p__Bacteroidetes.c__Bacteroidia.o__Bacteroidales.f__Rikenellaceae.g__Alistipes.s__Alistipes_onderdonkii.t__GCF_000374505	454	238	70	384	-0.0146286	0.00649676	0.0248503	0.16312	-0.00911551	0.0122504	0.457269	0.963678	vitamin_D	305	187	3	302	NA	NA	NA	NA	NA	NA	NA	NA	vitamin_D	1124	789	14	1110	-0.0067309	0.00807572	0.404761	0.851249	-0.0280869	0.0151174	0.0634607	0.713006	vitamin_D	23692.2	15333.4	0.00506204	-0.0115256	-2.27686	0.0227946	0.136864	NS	NS	NA
k__Bacteria.p__Firmicutes.c__Clostridia.o__Clostridiales.f__Lachnospiraceae.g__Anaerostipes.s__Anaerostipes_hadrus.t__GCF_000332875	454	345	70	384	0.000180037	0.00411712	0.965141	0.976585	0.00371672	0.00745959	0.618588	0.998768	vitamin_D	305	282	3	302	NA	NA	NA	NA	NA	NA	NA	NA	vitamin_D	1124	1061	14	1110	-0.00674809	0.00818385	0.409798	0.851249	-0.0242854	0.0139955	0.0829892	0.713006	vitamin_D	58994.8	14930.9	0.00367792	-0.00121925	-0.331504	0.740264	0.877147	NS	NS	NA
k__Bacteria.p__Bacteroidetes.c__Bacteroidia.o__Bacteroidales.f__Bacteroidaceae.g__Bacteroides.s__Bacteroides_dorei.t__Bacteroides_dorei_unclassified	454	257	70	384	-0.0123646	0.00820778	0.132698	0.424633	-0.0202839	0.0149915	0.176848	0.929495	vitamin_D	305	187	3	302	NA	NA	NA	NA	NA	NA	NA	NA	vitamin_D	1124	808	14	1110	-0.00563634	0.0116083	0.627387	0.859218	-0.042025	0.0198566	0.0345412	0.713006	vitamin_D	14843.9	7421.03	0.00670177	-0.010122	-1.51035	0.130953	0.39523	NS	NS	NA
k__Bacteria.p__Firmicutes.c__Negativicutes.o__Selenomonadales.f__Acidaminococcaceae.g__Phascolarctobacterium.s__Phascolarctobacterium_succinatutens.t__GCF_000188175	454	70	70	384	0.00895628	0.00668593	0.181079	0.499246	0.0115076	0.012506	0.358044	0.929495	vitamin_D	305	57	3	302	NA	NA	NA	NA	NA	NA	NA	NA	vitamin_D	1124	287	14	1110	-0.00822324	0.0148302	0.579353	0.859218	-0.043786	0.0253261	0.0841187	0.713006	vitamin_D	22370.6	4546.81	0.00609514	0.00605436	0.99331	0.320559	0.576358	NS	NS	NA
k__Bacteria.p__Firmicutes.c__Clostridia.o__Clostridiales.f__Clostridiaceae.g__Clostridium.s__Clostridium_leptum.t__GCF_000154345	454	255	70	384	-0.00229001	0.00263665	0.385592	0.68921	0.00443023	0.00476447	0.353032	0.929495	vitamin_D	305	252	3	302	NA	NA	NA	NA	NA	NA	NA	NA	vitamin_D	1124	918	14	1110	-0.00223997	0.00453733	0.621634	0.859218	-0.0154107	0.00773703	0.0466499	0.713006	vitamin_D	143845	48573.5	0.00227969	-0.00227738	-0.998985	0.317802	0.576358	NS	NS	NA
k__Bacteria.p__Firmicutes.c__Clostridia.o__Clostridiales.f__Oscillospiraceae.g__Oscillibacter	454	369	70	384	-0.00776432	0.00488816	0.112921	0.388092	-0.00523041	0.00912524	0.566848	0.970182	vitamin_D	305	268	3	302	NA	NA	NA	NA	NA	NA	NA	NA	vitamin_D	1124	1064	14	1110	0.000789766	0.00644917	0.902557	0.964319	-0.0203632	0.0110399	0.0653875	0.713006	vitamin_D	41851.3	24043.2	0.00389561	-0.00464316	-1.19189	0.233302	0.549089	NS	NS	NA
k__Bacteria.p__Firmicutes.c__Negativicutes.o__Selenomonadales.f__Acidaminococcaceae	454	113	70	384	0.000836601	0.00717307	0.907208	0.959692	0.00784368	0.0130264	0.547443	0.964801	vitamin_D	305	75	3	302	NA	NA	NA	NA	NA	NA	NA	NA	vitamin_D	1124	349	14	1110	-0.0108955	0.0153234	0.477211	0.859218	-0.0442746	0.0261234	0.0904006	0.731423	vitamin_D	19435.2	4258.83	0.00649651	-0.00127215	-0.195821	0.84475	0.933947	NS	NS	NA
k__Bacteria.p__Firmicutes.c__Erysipelotrichia.o__Erysipelotrichales.f__Erysipelotrichaceae.g__Coprobacillus	454	189	70	384	0.000173847	0.00303737	0.954385	0.969534	-3.11083e-05	0.00544174	0.995442	0.998768	vitamin_D	305	82	3	302	NA	NA	NA	NA	NA	NA	NA	NA	vitamin_D	1124	201	14	1110	0.00525528	0.00508753	0.30184	0.80443	0.0143056	0.00862374	0.097436	0.75407	vitamin_D	108394	38635.5	0.00260794	0.00150912	0.578662	0.562818	0.79653	NS	NS	NA
k__Bacteria.p__Actinobacteria.c__Actinobacteria.o__Bifidobacteriales.f__Bifidobacteriaceae.g__Bifidobacterium.s__Bifidobacterium_pseudocatenulatum.t__GCF_000173435	454	100	70	384	0.018733	0.00992422	0.0597404	0.268308	0.0203299	0.0180772	0.261432	0.929495	vitamin_D	305	54	3	302	NA	NA	NA	NA	NA	NA	NA	NA	vitamin_D	1124	246	14	1110	0.0400217	0.0137275	0.00362268	0.160095	-0.0350457	0.0232673	0.132303	0.822945	vitamin_D	10153.3	5306.64	0.00804259	0.0260403	3.23781	0.00120453	0.0216994	1.5795	0.366888	0.453958
k__Archaea.p__Euryarchaeota.c__Methanobacteria.o__Methanobacteriales.f__Methanobacteriaceae.g__Methanobrevibacter.s__Methanobrevibacter_unclassified	454	65	70	384	-0.0110539	0.00436729	0.0117204	0.111127	-0.0136931	0.00810932	0.0920883	0.862722	vitamin_D	305	107	3	302	NA	NA	NA	NA	NA	NA	NA	NA	vitamin_D	1124	432	14	1110	-0.0233205	0.0107752	0.0306579	0.698318	-0.0274447	0.0183041	0.134075	0.822945	vitamin_D	52429.6	8612.97	0.00404747	-0.0127847	-3.15869	0.00158478	0.0216994	1.11313	0.101633	0.573174
k__Bacteria.p__Firmicutes.c__Bacilli.o__Lactobacillales.f__Streptococcaceae.g__Streptococcus.s__Streptococcus_mutans.t__Streptococcus_mutans_unclassified	454	126	70	384	0.00382882	0.00351738	0.276954	0.616896	-0.00379912	0.00607793	0.532286	0.964801	vitamin_D	305	73	3	302	NA	NA	NA	NA	NA	NA	NA	NA	vitamin_D	1124	266	14	1110	0.00450744	0.00355353	0.204905	0.77844	0.00911615	0.00574778	0.113026	0.822945	vitamin_D	80828.1	79191.8	0.00249984	0.00416466	1.66597	0.09572	0.332945	NS	NS	NA
k__Bacteria.p__Firmicutes.c__Clostridia.o__Clostridiales.f__Lachnospiraceae.g__Anaerostipes	454	392	70	384	0.00219068	0.00425475	0.606901	0.822928	0.000486719	0.0077705	0.950088	0.998768	vitamin_D	305	293	3	302	NA	NA	NA	NA	NA	NA	NA	NA	vitamin_D	1124	1074	14	1110	-0.00478755	0.0084809	0.572522	0.859218	-0.0220739	0.0141328	0.11861	0.822945	vitamin_D	55239.9	13903.2	0.00380299	0.000787505	0.207075	0.835951	0.933947	NS	NS	NA
k__Bacteria.p__Actinobacteria.c__Actinobacteria.o__Bifidobacteriales.f__Bifidobacteriaceae.g__Bifidobacterium.s__Bifidobacterium_catenulatum.t__GCF_000173455	454	83	70	384	0.000580587	0.00790698	0.9415	0.96917	0.00670721	0.0141978	0.636892	0.998768	vitamin_D	305	81	3	302	NA	NA	NA	NA	NA	NA	NA	NA	vitamin_D	1124	380	14	1110	-0.0038744	0.00957496	0.685825	0.859218	-0.0251949	0.0165961	0.129296	0.822945	vitamin_D	15994.8	10907.5	0.00609684	-0.00122568	-0.201036	0.840671	0.933947	NS	NS	NA
k__Bacteria.p__Bacteroidetes.c__Bacteroidia.o__Bacteroidales.f__Bacteroidaceae.g__Bacteroides	454	429	70	384	-0.0327851	0.0222128	0.140678	0.439191	-0.0813912	0.0414562	0.0503118	0.722626	vitamin_D	305	298	3	302	NA	NA	NA	NA	NA	NA	NA	NA	vitamin_D	1124	1111	14	1110	-0.000900082	0.0288847	0.975147	0.992508	-0.0740391	0.0489763	0.130896	0.822945	vitamin_D	2026.71	1198.57	0.0176082	-0.0209361	-1.18899	0.234443	0.549089	NS	NS	NA
k__Bacteria.p__Bacteroidetes.c__Bacteroidia.o__Bacteroidales.f__Bacteroidaceae.g__Bacteroides.s__Bacteroides_fragilis.t__Bacteroides_fragilis_unclassified	454	224	70	384	-0.00890861	0.00492828	0.0713885	0.299598	-0.00357028	0.00995525	0.720073	0.998768	vitamin_D	305	107	3	302	NA	NA	NA	NA	NA	NA	NA	NA	vitamin_D	1124	374	14	1110	-0.00389801	0.0040024	0.330318	0.80443	-0.00982147	0.0067079	0.143457	0.851177	vitamin_D	41172.6	62425.1	0.00310688	-0.00588936	-1.89559	0.0580148	0.247671	NS	NS	NA
k__Bacteria.p__Bacteroidetes.c__Bacteroidia.o__Bacteroidales.f__Bacteroidaceae.g__Bacteroides.s__Bacteroides_stercoris	454	135	70	384	-0.0019071	0.0117247	0.870864	0.948685	-0.0204451	0.0225685	0.365532	0.929495	vitamin_D	305	102	3	302	NA	NA	NA	NA	NA	NA	NA	NA	vitamin_D	1124	479	14	1110	-0.00878246	0.00772217	0.255666	0.77844	-0.0192636	0.013322	0.148483	0.85258	vitamin_D	7274.43	16769.6	0.00644906	-0.00670234	-1.03927	0.298678	0.573616	NS	NS	NA
k__Bacteria.p__Firmicutes.c__Clostridia.o__Clostridiales.f__Eubacteriaceae.g__Eubacterium.s__Eubacterium_hallii.t__GCF_000173975	454	364	70	384	-0.0203415	0.0102175	0.0471192	0.231972	0.0123556	0.0192368	0.521055	0.964801	vitamin_D	305	296	3	302	NA	NA	NA	NA	NA	NA	NA	NA	vitamin_D	1124	1105	14	1110	-0.026333	0.0167075	0.115283	0.77844	-0.0398439	0.0286442	0.164515	0.861286	vitamin_D	9578.75	3582.42	0.00871672	-0.0219723	-2.52071	0.0117117	0.0772107	0.0935973	0	0.95428
k__Bacteria.p__Bacteroidetes.c__Bacteroidia.o__Bacteroidales.f__Bacteroidaceae.g__Bacteroides.s__Bacteroides_fragilis	454	227	70	384	-0.00967439	0.00620371	0.119634	0.402977	-0.0158148	0.0118109	0.181364	0.929495	vitamin_D	305	107	3	302	NA	NA	NA	NA	NA	NA	NA	NA	vitamin_D	1124	377	14	1110	-0.00388713	0.00403114	0.335128	0.80443	-0.00954091	0.00678239	0.159817	0.861286	vitamin_D	25983.5	61538.2	0.0033802	-0.00560525	-1.65826	0.0972648	0.332945	NS	NS	NA
k__Bacteria.p__Actinobacteria.c__Actinobacteria.o__Coriobacteriales.f__Coriobacteriaceae.g__Eggerthella.s__Eggerthella_lenta.t__GCF_000024265	454	212	70	384	0.000559735	0.00220657	0.799875	0.906054	-0.00385043	0.00410846	0.349247	0.929495	vitamin_D	305	162	3	302	NA	NA	NA	NA	NA	NA	NA	NA	vitamin_D	1124	464	14	1110	-0.000596184	0.00199154	0.764724	0.911314	-0.00482085	0.00344722	0.162272	0.861286	vitamin_D	205382	252130	0.00147842	-7.72785e-05	-0.0522709	0.958313	0.989617	NS	NS	NA
k__Bacteria.p__Bacteroidetes.c__Bacteroidia.o__Bacteroidales.f__Rikenellaceae.g__Alistipes.s__Alistipes_unclassified	454	81	70	384	-0.00285373	0.00390694	0.465521	0.725369	-0.00535245	0.00726183	0.461517	0.963678	vitamin_D	305	50	3	302	NA	NA	NA	NA	NA	NA	NA	NA	vitamin_D	1124	133	14	1110	0.00790777	0.00526822	0.13363	0.77844	0.0124717	0.00908494	0.170103	0.865093	vitamin_D	65512.9	36030.7	0.00313815	0.00096477	0.307433	0.758514	0.877147	NS	NS	NA
k__Bacteria.p__Bacteroidetes.c__Bacteroidia.o__Bacteroidales.f__Bacteroidaceae.g__Bacteroides.s__Bacteroides_stercoris.t__Bacteroides_stercoris_unclassified	454	135	70	384	-0.00169787	0.0116817	0.884505	0.954611	-0.0205459	0.0224831	0.361359	0.929495	vitamin_D	305	102	3	302	NA	NA	NA	NA	NA	NA	NA	NA	vitamin_D	1124	479	14	1110	-0.00845718	0.00770261	0.272467	0.787758	-0.0180102	0.0133146	0.17646	0.872495	vitamin_D	7328.05	16854.8	0.00643052	-0.00640894	-0.996644	0.318937	0.576358	NS	NS	NA
k__Bacteria.p__Firmicutes	454	454	70	384	0.0375586	0.024705	0.129162	0.418549	0.0297627	0.0457411	0.515631	0.964801	vitamin_D	305	305	3	302	NA	NA	NA	NA	NA	NA	NA	NA	vitamin_D	1124	1124	14	1110	0.0596813	0.0455117	0.190013	0.77844	0.100054	0.0776631	0.197917	0.87683	vitamin_D	1638.44	482.785	0.0217123	0.0425936	1.96172	0.0497946	0.239552	NS	NS	NA
k__Bacteria.p__Bacteroidetes.c__Bacteroidia.o__Bacteroidales.f__Bacteroidaceae.g__Bacteroides.s__Bacteroides_uniformis.t__Bacteroides_uniformis_unclassified	454	353	70	384	-0.00667798	0.014233	0.639168	0.82925	0.0184595	0.0266684	0.489227	0.964272	vitamin_D	305	268	3	302	NA	NA	NA	NA	NA	NA	NA	NA	vitamin_D	1124	1050	14	1110	-0.0163404	0.0171086	0.339737	0.80443	-0.0378623	0.0293923	0.197966	0.87683	vitamin_D	4936.36	3416.42	0.0109417	-0.01063	-0.971518	0.331291	0.589697	NS	NS	NA
k__Bacteria.p__Bacteroidetes.c__Bacteroidia.o__Bacteroidales.f__Porphyromonadaceae	454	386	70	384	-0.0218818	0.0109331	0.0459628	0.230715	0.00478134	0.0198982	0.81023	0.998768	vitamin_D	305	274	3	302	NA	NA	NA	NA	NA	NA	NA	NA	vitamin_D	1124	1071	14	1110	-0.00881963	0.0146588	0.547522	0.859218	-0.0310686	0.0250736	0.21558	0.87683	vitamin_D	8365.9	4653.73	0.00876397	-0.0172129	-1.96405	0.0495242	0.239552	NS	NS	NA
k__Bacteria.p__Bacteroidetes.c__Bacteroidia.o__Bacteroidales.f__Bacteroidaceae.g__Bacteroides.s__Bacteroides_ovatus	454	302	70	384	0.00444813	0.00666528	0.504912	0.747152	-0.0112185	0.0123099	0.3627	0.929495	vitamin_D	305	213	3	302	NA	NA	NA	NA	NA	NA	NA	NA	vitamin_D	1124	865	14	1110	-0.00547837	0.00761317	0.47193	0.859218	-0.0153831	0.0125812	0.221715	0.87683	vitamin_D	22509.3	17253.2	0.00501491	0.000140969	0.02811	0.977574	0.992611	NS	NS	NA
k__Bacteria.p__Firmicutes.c__Clostridia.o__Clostridiales.f__Lachnospiraceae.g__Roseburia.s__Roseburia_unclassified	454	140	70	384	-0.00181054	0.00285194	0.525884	0.766902	5.31635e-05	0.00531964	0.992032	0.998768	vitamin_D	305	100	3	302	NA	NA	NA	NA	NA	NA	NA	NA	vitamin_D	1124	332	14	1110	-0.0038581	0.00561087	0.491845	0.859218	-0.011748	0.0096158	0.222083	0.87683	vitamin_D	122947	31764.3	0.00254237	-0.00223093	-0.877501	0.380215	0.627728	NS	NS	NA
k__Bacteria.p__Bacteroidetes.c__Bacteroidia.o__Bacteroidales.f__Bacteroidaceae.g__Bacteroides.s__Bacteroides_ovatus.t__Bacteroides_ovatus_unclassified	454	301	70	384	0.00286514	0.00637311	0.653256	0.82925	-0.0128691	0.0117913	0.275791	0.929495	vitamin_D	305	213	3	302	NA	NA	NA	NA	NA	NA	NA	NA	vitamin_D	1124	864	14	1110	-0.00546265	0.0076138	0.473239	0.859218	-0.0153873	0.0125818	0.22161	0.87683	vitamin_D	24620.5	17250.3	0.00488702	-0.000565818	-0.11578	0.907827	0.961864	NS	NS	NA
k__Bacteria.p__Bacteroidetes.c__Bacteroidia.o__Bacteroidales.f__Bacteroidaceae.g__Bacteroides.s__Bacteroides_uniformis	454	353	70	384	-0.00347329	0.014279	0.807931	0.90715	0.0201513	0.026771	0.452063	0.963678	vitamin_D	305	268	3	302	NA	NA	NA	NA	NA	NA	NA	NA	vitamin_D	1124	1052	14	1110	-0.00738059	0.0172928	0.669607	0.859218	-0.0362579	0.0296678	0.221928	0.87683	vitamin_D	4904.6	3344.02	0.0110106	-0.00505732	-0.459316	0.646008	0.833256	NS	NS	NA
k__Bacteria.p__Firmicutes.c__Clostridia.o__Clostridiales.f__Eubacteriaceae.g__Eubacterium.s__Eubacterium_ventriosum.t__GCF_000153885	454	188	70	384	1.93401e-07	0.00498558	0.999969	0.999969	0.0196798	0.00936405	0.0362164	0.712319	vitamin_D	305	200	3	302	NA	NA	NA	NA	NA	NA	NA	NA	vitamin_D	1124	844	14	1110	-0.00667606	0.00995099	0.502427	0.859218	0.0211757	0.0171054	0.216003	0.87683	vitamin_D	40231.7	10098.7	0.00445743	-0.00133939	-0.300484	0.763808	0.877147	NS	NS	NA
k__Bacteria.p__Bacteroidetes.c__Bacteroidia.o__Bacteroidales.f__Porphyromonadaceae.g__Barnesiella.s__Barnesiella_intestinihominis.t__GCF_000296465	454	242	70	384	-0.0173774	0.00788407	0.0280366	0.177304	-0.00204084	0.0146105	0.888981	0.998768	vitamin_D	305	212	3	302	NA	NA	NA	NA	NA	NA	NA	NA	vitamin_D	1124	888	14	1110	-0.00191067	0.0104267	0.854637	0.952668	-0.0231595	0.0178657	0.195146	0.87683	vitamin_D	16087.9	9198.24	0.00628867	-0.0117511	-1.86862	0.0616755	0.253418	NS	NS	NA
k__Bacteria.p__Firmicutes.c__Clostridia.o__Clostridiales.f__Lachnospiraceae.g__Coprococcus.s__Coprococcus_catus.t__GCF_000210555	454	264	70	384	-0.00754175	0.00572937	0.188751	0.502684	-0.0109846	0.0107774	0.308717	0.929495	vitamin_D	305	259	3	302	NA	NA	NA	NA	NA	NA	NA	NA	vitamin_D	1124	1020	14	1110	-0.000245689	0.0098971	0.980199	0.992508	0.0204522	0.0169045	0.226596	0.87683	vitamin_D	30464	10209	0.00495846	-0.00571042	-1.15165	0.249464	0.562084	NS	NS	NA
k__Bacteria.p__Actinobacteria.c__Actinobacteria.o__Coriobacteriales.f__Coriobacteriaceae.g__Collinsella	454	342	70	384	-0.0436838	0.0142076	0.00223915	0.0409445	-0.0204378	0.0265768	0.442346	0.963678	vitamin_D	305	278	3	302	NA	NA	NA	NA	NA	NA	NA	NA	vitamin_D	1124	1052	14	1110	-0.0363795	0.0232949	0.118644	0.77844	-0.0477148	0.0398736	0.231707	0.877527	vitamin_D	4954	1842.79	0.0121296	-0.0417034	-3.43814	0.000585718	0.0130322	0.0716613	0	0.964804
k__Bacteria.p__Actinobacteria.c__Actinobacteria.o__Coriobacteriales.f__Coriobacteriaceae.g__Collinsella.s__Collinsella_aerofaciens.t__GCF_000169035	454	304	70	384	-0.0365567	0.0142218	0.0104853	0.10324	-0.0174579	0.0264501	0.509616	0.964801	vitamin_D	305	265	3	302	NA	NA	NA	NA	NA	NA	NA	NA	vitamin_D	1124	1013	14	1110	-0.0322073	0.0240893	0.181496	0.77844	-0.0463548	0.0412001	0.260792	0.910214	vitamin_D	4944.16	1723.26	0.0122468	-0.0354325	-2.89322	0.00381314	0.0360506	0.0241739	0	0.987986
k__Bacteria.p__Bacteroidetes.c__Bacteroidia.o__Bacteroidales.f__Rikenellaceae.g__Alistipes.s__Alistipes_putredinis.t__GCF_000154465	454	223	70	384	-0.023157	0.00950148	0.0151988	0.129696	0.00215765	0.0174825	0.901839	0.998768	vitamin_D	305	203	3	302	NA	NA	NA	NA	NA	NA	NA	NA	vitamin_D	1124	904	14	1110	-0.0239798	0.0148868	0.107503	0.77844	-0.0288227	0.0255594	0.259708	0.910214	vitamin_D	11076.9	4512.32	0.00800918	-0.0233951	-2.92104	0.00348866	0.0360506	0.00217087	0	0.998915
k__Bacteria.p__Proteobacteria.c__Gammaproteobacteria.o__Enterobacteriales.f__Enterobacteriaceae.g__Escherichia.s__Escherichia_unclassified	454	198	70	384	0.00419442	0.00214207	0.0508834	0.241225	0.00177688	0.00401111	0.658028	0.998768	vitamin_D	305	130	3	302	NA	NA	NA	NA	NA	NA	NA	NA	vitamin_D	1124	516	14	1110	-0.00362463	0.00358618	0.312372	0.80443	-0.00678976	0.0058997	0.250047	0.910214	vitamin_D	217937	77756.4	0.00183899	0.0021383	1.16276	0.244928	0.558937	NS	NS	NA
k__Bacteria.p__Proteobacteria	454	434	70	384	0.0169571	0.00957407	0.0772487	0.313899	0.0120226	0.0175194	0.49297	0.964272	vitamin_D	305	275	3	302	NA	NA	NA	NA	NA	NA	NA	NA	vitamin_D	1124	1040	14	1110	0.000781916	0.009463	0.934162	0.977057	0.0225629	0.0196426	0.250958	0.910214	vitamin_D	10909.5	11167.1	0.00673028	0.00877516	1.30383	0.192291	0.503349	NS	NS	NA
k__Bacteria.p__Firmicutes.c__Bacilli	454	452	70	384	0.0864425	0.0219397	9.50608e-05	0.00486711	0.0801805	0.0371282	0.0314176	0.712319	vitamin_D	305	301	3	302	NA	NA	NA	NA	NA	NA	NA	NA	vitamin_D	1124	1115	14	1110	0.0444583	0.0290787	0.126576	0.77844	0.0466784	0.0531202	0.379745	0.928894	vitamin_D	2077.49	1182.63	0.0175139	0.0712125	4.06605	4.78158e-05	0.00631055	1.3284	0.247212	0.514686
k__Bacteria.p__Firmicutes.c__Bacilli.o__Lactobacillales	454	451	70	384	0.0839189	0.0219602	0.000152263	0.00649655	0.0776253	0.0371663	0.0373939	0.712319	vitamin_D	305	301	3	302	NA	NA	NA	NA	NA	NA	NA	NA	vitamin_D	1124	1115	14	1110	0.0445567	0.0290573	0.125461	0.77844	0.0465493	0.0530812	0.380714	0.928894	vitamin_D	2073.61	1184.37	0.0175197	0.0696096	3.97323	7.09051e-05	0.00631055	1.16795	0.143799	0.557677
k__Bacteria.p__Firmicutes.c__Clostridia.o__Clostridiales.f__Ruminococcaceae.g__Subdoligranulum	454	426	70	384	-0.0441032	0.0152847	0.00410171	0.0539137	-0.00229516	0.0283662	0.935553	0.998768	vitamin_D	305	305	3	302	NA	NA	NA	NA	NA	NA	NA	NA	vitamin_D	1124	1122	14	1110	-0.0383452	0.0270155	0.156068	0.77844	-0.0387806	0.0447328	0.386169	0.928894	vitamin_D	4280.4	1370.17	0.0133031	-0.042707	-3.21029	0.00132599	0.0216994	0.0344116	0	0.982941
k__Bacteria.p__Firmicutes.c__Clostridia.o__Clostridiales.f__Ruminococcaceae.g__Ruminococcus	454	374	70	384	-0.0335265	0.0242702	0.167865	0.493948	-0.00650568	0.045146	0.885492	0.998768	vitamin_D	305	298	3	302	NA	NA	NA	NA	NA	NA	NA	NA	vitamin_D	1124	1113	14	1110	0.0464963	0.0383809	0.225982	0.77844	0.0596692	0.0657252	0.364157	0.928894	vitamin_D	1697.67	678.843	0.020513	-0.0106682	-0.52007	0.603015	0.82084	NS	NS	NA
k__Bacteria.p__Firmicutes.c__Negativicutes.o__Selenomonadales	454	413	70	384	0.0201429	0.0166982	0.228357	0.56211	0.0173717	0.0317291	0.584343	0.988059	vitamin_D	305	272	3	302	NA	NA	NA	NA	NA	NA	NA	NA	vitamin_D	1124	983	14	1110	-0.0369396	0.0308433	0.231307	0.77844	-0.0526599	0.0532624	0.323039	0.928894	vitamin_D	3586.4	1051.18	0.0146843	0.0072043	0.490612	0.623701	0.825952	NS	NS	NA
k__Bacteria.p__Firmicutes.c__Clostridia.o__Clostridiales.f__Ruminococcaceae.g__Faecalibacterium.s__Faecalibacterium_prausnitzii.t__GCF_000162015	454	130	70	384	-0.0046427	0.00989582	0.639193	0.82925	0.0165165	0.0188536	0.381543	0.954929	vitamin_D	305	124	3	302	NA	NA	NA	NA	NA	NA	NA	NA	vitamin_D	1124	636	14	1110	-0.038884	0.0213755	0.0691648	0.77844	-0.0354211	0.0367413	0.335228	0.928894	vitamin_D	10211.7	2188.61	0.00898016	-0.0106862	-1.18998	0.234056	0.549089	NS	NS	NA
k__Bacteria.p__Firmicutes.c__Clostridia.o__Clostridiales.f__Peptostreptococcaceae.g__Peptostreptococcaceae_noname	454	388	70	384	-0.00157749	0.00611448	0.796536	0.906054	-0.00128781	0.0111857	0.908401	0.998768	vitamin_D	305	266	3	302	NA	NA	NA	NA	NA	NA	NA	NA	vitamin_D	1124	1040	14	1110	-0.0133969	0.0149718	0.371085	0.826873	-0.0232048	0.0253186	0.359604	0.928894	vitamin_D	26747.4	4461.19	0.00566061	-0.00326704	-0.577154	0.563836	0.79653	NS	NS	NA
k__Bacteria.p__Proteobacteria.c__Gammaproteobacteria.o__Enterobacteriales.f__Enterobacteriaceae	454	310	70	384	0.023462	0.00775764	0.00264664	0.0451694	0.0134103	0.0141062	0.342387	0.929495	vitamin_D	305	200	3	302	NA	NA	NA	NA	NA	NA	NA	NA	vitamin_D	1124	773	14	1110	-0.00726544	0.00844926	0.390044	0.841675	-0.0187827	0.0206407	0.363046	0.928894	vitamin_D	16616.6	14007.6	0.00571437	0.00940717	1.64623	0.0997161	0.334895	NS	NS	NA
k__Bacteria.p__Firmicutes.c__Clostridia.o__Clostridiales.f__Ruminococcaceae.g__Ruminococcus.s__Ruminococcus_callidus.t__GCF_000468015	454	126	70	384	-0.00498629	0.00490397	0.309817	0.625205	-0.000146062	0.00915679	0.987281	0.998768	vitamin_D	305	126	3	302	NA	NA	NA	NA	NA	NA	NA	NA	vitamin_D	1124	559	14	1110	-0.00761551	0.00931484	0.41378	0.851249	-0.0141137	0.0161241	0.3816	0.928894	vitamin_D	41581.8	11525.2	0.00433934	-0.00555688	-1.28058	0.200341	0.516822	NS	NS	NA
k__Bacteria.p__Proteobacteria.c__Gammaproteobacteria.o__Enterobacteriales.f__Enterobacteriaceae.g__Escherichia	454	304	70	384	0.0180712	0.00694565	0.00960938	0.101101	0.0133942	0.0126378	0.289903	0.929495	vitamin_D	305	193	3	302	NA	NA	NA	NA	NA	NA	NA	NA	vitamin_D	1124	758	14	1110	-0.00635586	0.00828788	0.443319	0.859218	-0.0200265	0.0202475	0.322856	0.928894	vitamin_D	20728.8	14558.4	0.00532343	0.00799336	1.50154	0.133215	0.39523	NS	NS	NA
k__Bacteria.p__Firmicutes.c__Bacilli.o__Lactobacillales.f__Lactobacillaceae	454	274	70	384	0.00874184	0.00659602	0.185831	0.502684	0.0259495	0.0118742	0.0295166	0.712319	vitamin_D	305	159	3	302	NA	NA	NA	NA	NA	NA	NA	NA	vitamin_D	1124	637	14	1110	-0.00456073	0.0103687	0.66013	0.859218	0.01782	0.0187474	0.342063	0.928894	vitamin_D	22984.5	9301.49	0.00556535	0.00490942	0.88214	0.377701	0.627728	NS	NS	NA
k__Bacteria.p__Firmicutes.c__Bacilli.o__Lactobacillales.f__Lactobacillaceae.g__Lactobacillus	454	270	70	384	0.00836639	0.00637648	0.190256	0.502684	0.0217758	0.0115092	0.0593007	0.722749	vitamin_D	305	158	3	302	NA	NA	NA	NA	NA	NA	NA	NA	vitamin_D	1124	630	14	1110	-0.00465772	0.0104115	0.654701	0.859218	0.0180369	0.0188133	0.337916	0.928894	vitamin_D	24594.5	9225.22	0.00543769	0.00481372	0.885251	0.376021	0.627728	NS	NS	NA
k__Bacteria.p__Actinobacteria.c__Actinobacteria.o__Coriobacteriales.f__Coriobacteriaceae.g__Eggerthella.s__Eggerthella_unclassified	454	329	70	384	0.00716251	0.00608146	0.239537	0.573098	-0.00158019	0.0110527	0.886388	0.998768	vitamin_D	305	216	3	302	NA	NA	NA	NA	NA	NA	NA	NA	vitamin_D	1124	663	14	1110	0.00429941	0.00636194	0.499309	0.859218	-0.0101474	0.0106	0.338632	0.928894	vitamin_D	27038.6	24707	0.00439605	0.00579547	1.31833	0.187392	0.497847	NS	NS	NA
k__Bacteria.p__Bacteroidetes.c__Bacteroidia.o__Bacteroidales.f__Porphyromonadaceae.g__Parabacteroides	454	353	70	384	-0.00968946	0.00845624	0.252499	0.584609	0.00335057	0.0155569	0.829587	0.998768	vitamin_D	305	252	3	302	NA	NA	NA	NA	NA	NA	NA	NA	vitamin_D	1124	1025	14	1110	-0.00528864	0.0112788	0.639231	0.859218	-0.021204	0.0193767	0.274068	0.928894	vitamin_D	13984.5	7861	0.00676581	-0.00810584	-1.19806	0.230893	0.549089	NS	NS	NA
k__Bacteria.p__Firmicutes.c__Clostridia.o__Clostridiales.f__Peptostreptococcaceae	454	395	70	384	0.00300767	0.00647916	0.642734	0.82925	0.00410141	0.011801	0.728368	0.998768	vitamin_D	305	270	3	302	NA	NA	NA	NA	NA	NA	NA	NA	vitamin_D	1124	1045	14	1110	-0.0111642	0.014955	0.45551	0.859218	-0.0223789	0.0252921	0.376453	0.928894	vitamin_D	23821.1	4471.26	0.00594518	0.000767982	0.129177	0.897217	0.957296	NS	NS	NA
k__Bacteria.p__Firmicutes.c__Clostridia.o__Clostridiales.f__Peptostreptococcaceae.g__Peptostreptococcaceae_noname.s__Peptostreptococcaceae_noname_unclassified	454	248	70	384	0.000349746	0.00459915	0.939418	0.96917	0.00726264	0.00875885	0.407518	0.963678	vitamin_D	305	207	3	302	NA	NA	NA	NA	NA	NA	NA	NA	vitamin_D	1124	868	14	1110	-0.00891823	0.0135261	0.509816	0.859218	-0.0214568	0.0230772	0.352692	0.928894	vitamin_D	47276.5	5465.85	0.00435432	-0.000610723	-0.140257	0.888457	0.957296	NS	NS	NA
k__Bacteria.p__Proteobacteria.c__Gammaproteobacteria	454	346	70	384	0.0250219	0.00787089	0.00158916	0.0396314	0.0193669	0.0139908	0.16711	0.929495	vitamin_D	305	225	3	302	NA	NA	NA	NA	NA	NA	NA	NA	vitamin_D	1124	855	14	1110	0.00322595	0.008748	0.712377	0.869269	0.018769	0.0179162	0.295071	0.928894	vitamin_D	16141.8	13067.2	0.00585116	0.0152711	2.60992	0.00905622	0.0644803	3.43059	0.708505	0.17991
k__Bacteria.p__Firmicutes.c__Clostridia.o__Clostridiales.f__Peptostreptococcaceae.g__Peptostreptococcaceae_noname.s__Clostridium_bartlettii.t__GCF_000154445	454	328	70	384	-0.00172744	0.00459713	0.707277	0.857939	0.00370477	0.008438	0.660864	0.998768	vitamin_D	305	206	3	302	NA	NA	NA	NA	NA	NA	NA	NA	vitamin_D	1124	850	14	1110	-0.00396487	0.011394	0.727922	0.877789	-0.0180792	0.019485	0.353695	0.928894	vitamin_D	47318	7702.75	0.00426321	-0.00204067	-0.47867	0.632173	0.825952	NS	NS	NA
k__Bacteria.p__Firmicutes.c__Clostridia.o__Clostridiales.f__Oscillospiraceae.g__Oscillibacter.s__Oscillibacter_unclassified	454	357	70	384	-0.00558336	0.00483406	0.24872	0.58415	-0.00323928	0.00907079	0.721199	0.998768	vitamin_D	305	264	3	302	NA	NA	NA	NA	NA	NA	NA	NA	vitamin_D	1124	1050	14	1110	0.00183013	0.00623179	0.76906	0.911314	-0.00933607	0.0106274	0.379876	0.928894	vitamin_D	42793.2	25749.9	0.0038196	-0.00279831	-0.732618	0.463792	0.717869	NS	NS	NA
k__Bacteria.p__Firmicutes.c__Negativicutes.o__Selenomonadales.f__Veillonellaceae.g__Veillonella.s__Veillonella_unclassified	454	223	70	384	0.00548328	0.00152718	0.000371229	0.0118793	0.00541131	0.00290267	0.0631041	0.722749	vitamin_D	305	144	3	302	NA	NA	NA	NA	NA	NA	NA	NA	vitamin_D	1124	539	14	1110	0.000633827	0.00249729	0.799694	0.918576	-0.00427428	0.00414305	0.302463	0.928894	vitamin_D	428767	160347	0.00130287	0.00416334	3.19552	0.00139581	0.0216994	2.74453	0.635639	0.253532
k__Bacteria.p__Actinobacteria.c__Actinobacteria.o__Coriobacteriales.f__Coriobacteriaceae	454	436	70	384	-0.0293706	0.0117777	0.013008	0.11893	-0.013444	0.022095	0.543229	0.964801	vitamin_D	305	305	3	302	NA	NA	NA	NA	NA	NA	NA	NA	vitamin_D	1124	1123	14	1110	-0.00497398	0.0198385	0.802074	0.918576	-0.0310771	0.0341182	0.362571	0.928894	vitamin_D	7209.11	2540.87	0.0101274	-0.0230128	-2.27232	0.0230669	0.136864	NS	NS	NA
k__Bacteria.p__Bacteroidetes.c__Bacteroidia.o__Bacteroidales.f__Porphyromonadaceae.g__Odoribacter	454	184	70	384	-0.0050622	0.00289277	0.0808392	0.323357	0.000940396	0.00566876	0.868329	0.998768	vitamin_D	305	100	3	302	NA	NA	NA	NA	NA	NA	NA	NA	vitamin_D	1124	398	14	1110	-0.000490492	0.00411584	0.905161	0.964319	-0.00620302	0.00710362	0.382742	0.928894	vitamin_D	119501	59031.5	0.00236669	-0.00355057	-1.50023	0.133556	0.39523	NS	NS	NA
k__Bacteria.p__Firmicutes.c__Clostridia.o__Clostridiales.f__Lachnospiraceae.g__Roseburia	454	411	70	384	0.000644221	0.0106401	0.951748	0.969534	0.0045078	0.0200441	0.822178	0.998768	vitamin_D	305	302	3	302	NA	NA	NA	NA	NA	NA	NA	NA	vitamin_D	1124	1120	14	1110	-0.000326442	0.0151605	0.982825	0.992508	-0.0229665	0.0261172	0.379401	0.928894	vitamin_D	8832.92	4350.86	0.00870923	0.000323887	0.0371889	0.970334	0.992611	NS	NS	NA
k__Bacteria.p__Firmicutes.c__Clostridia.o__Clostridiales.f__Ruminococcaceae.g__Subdoligranulum.s__Subdoligranulum_unclassified	454	426	70	384	-0.0435091	0.0152072	0.00442395	0.0539301	-0.000375758	0.0282759	0.989404	0.998768	vitamin_D	305	305	3	302	NA	NA	NA	NA	NA	NA	NA	NA	vitamin_D	1124	1122	14	1110	-0.0378587	0.026993	0.161033	0.77844	-0.0368323	0.0446812	0.409932	0.935068	vitamin_D	4324.18	1372.45	0.0132492	-0.0421478	-3.18115	0.00146693	0.0216994	0.0332612	0	0.983507
k__Bacteria.p__Firmicutes.c__Clostridia.o__Clostridiales.f__Lachnospiraceae.g__Blautia.s__Ruminococcus_obeum	454	423	70	384	-0.0104236	0.00911824	0.253601	0.584609	0.0171473	0.0169091	0.311161	0.929495	vitamin_D	305	305	3	302	NA	NA	NA	NA	NA	NA	NA	NA	vitamin_D	1124	1121	14	1110	-0.0141673	0.014381	0.32477	0.80443	-0.0197535	0.0242244	0.415002	0.935068	vitamin_D	12027.6	4835.29	0.00770077	-0.011497	-1.49297	0.135444	0.39523	NS	NS	NA
k__Bacteria.p__Firmicutes.c__Clostridia.o__Clostridiales.f__Lachnospiraceae.g__Lachnospiraceae_noname	454	443	70	384	-0.0136743	0.0129088	0.290062	0.616896	-0.0194801	0.0239844	0.417179	0.963678	vitamin_D	305	305	3	302	NA	NA	NA	NA	NA	NA	NA	NA	vitamin_D	1124	1121	14	1110	-0.0045871	0.011727	0.695757	0.859218	-0.0167397	0.0200526	0.404023	0.935068	vitamin_D	6001.1	7271.51	0.00868004	-0.0086958	-1.00182	0.316433	0.576358	NS	NS	NA
k__Bacteria.p__Firmicutes.c__Clostridia.o__Clostridiales.f__Lachnospiraceae.g__Lachnospiraceae_noname.s__Lachnospiraceae_bacterium_8_1_57FAA.t__GCF_000185545	454	158	70	384	-0.00120948	0.00380203	0.750552	0.873369	-0.00752873	0.0070447	0.285861	0.929495	vitamin_D	305	125	3	302	NA	NA	NA	NA	NA	NA	NA	NA	vitamin_D	1124	484	14	1110	-0.00237353	0.00974801	0.807672	0.919848	-0.0135986	0.0166742	0.414939	0.935068	vitamin_D	69178.3	10523.7	0.00354214	-0.00136318	-0.384846	0.700351	0.85428	NS	NS	NA
k__Bacteria.p__Firmicutes.c__Bacilli.o__Lactobacillales.f__Streptococcaceae.g__Streptococcus.s__Streptococcus_australis.t__Streptococcus_australis_unclassified	454	122	70	384	-0.00136937	0.00216937	0.528219	0.766902	-0.00205662	0.00402117	0.609322	0.998768	vitamin_D	305	103	3	302	NA	NA	NA	NA	NA	NA	NA	NA	vitamin_D	1124	381	14	1110	0.00041934	0.00253725	0.868759	0.952668	0.00337131	0.00409869	0.41096	0.935068	vitamin_D	212488	155337	0.00164885	-0.000613977	-0.372368	0.709619	0.859267	NS	NS	NA
k__Bacteria.p__Firmicutes.c__Clostridia.o__Clostridiales.f__Eubacteriaceae.g__Eubacterium.s__Eubacterium_siraeum.t__Eubacterium_siraeum_unclassified	454	156	70	384	-0.0214915	0.00698438	0.00222153	0.0409445	-0.0162856	0.0131977	0.217941	0.929495	vitamin_D	305	181	3	302	NA	NA	NA	NA	NA	NA	NA	NA	vitamin_D	1124	756	14	1110	0.0226654	0.0136515	0.0971454	0.77844	0.0139605	0.0233962	0.550836	0.93608	vitamin_D	20499.6	5365.84	0.00621785	-0.012331	-1.98317	0.047349	0.239552	NS	NS	NA
k__Bacteria.p__Firmicutes.c__Clostridia.o__Clostridiales.f__Eubacteriaceae.g__Eubacterium.s__Eubacterium_siraeum	454	158	70	384	-0.0203102	0.0070597	0.00421201	0.0539137	-0.0146803	0.013315	0.270896	0.929495	vitamin_D	305	181	3	302	NA	NA	NA	NA	NA	NA	NA	NA	vitamin_D	1124	759	14	1110	0.0225046	0.0136286	0.0989727	0.77844	0.0148686	0.0233517	0.524445	0.93608	vitamin_D	20064.4	5383.9	0.0062686	-0.0112522	-1.79501	0.0726517	0.28113	NS	NS	NA
k__Archaea.p__Euryarchaeota.c__Methanobacteria.o__Methanobacteriales.f__Methanobacteriaceae	454	75	70	384	-0.028869	0.0123481	0.0198403	0.152948	-0.0292812	0.0226219	0.196289	0.929495	vitamin_D	305	129	3	302	NA	NA	NA	NA	NA	NA	NA	NA	vitamin_D	1124	597	14	1110	-0.0560812	0.0348922	0.108278	0.77844	-0.0413179	0.0574794	0.472402	0.93608	vitamin_D	6558.4	821.38	0.0116407	-0.0318978	-2.7402	0.0061402	0.0520455	0.540536	0	0.763175
k__Archaea.p__Euryarchaeota.c__Methanobacteria.o__Methanobacteriales.f__Methanobacteriaceae.g__Methanobrevibacter	454	74	70	384	-0.0275945	0.0120148	0.0221057	0.152948	-0.029327	0.0220136	0.183552	0.929495	vitamin_D	305	128	3	302	NA	NA	NA	NA	NA	NA	NA	NA	vitamin_D	1124	597	14	1110	-0.0542533	0.0341067	0.111963	0.77844	-0.0366626	0.0562903	0.514984	0.93608	vitamin_D	6927.4	859.648	0.0113322	-0.0305375	-2.69476	0.0070439	0.0569915	0.543497	0	0.762046
k__Archaea.p__Euryarchaeota.c__Methanobacteria.o__Methanobacteriales.f__Methanobacteriaceae.g__Methanobrevibacter.s__Methanobrevibacter_smithii.t__Methanobrevibacter_smithii_unclassified	454	69	70	384	-0.0252513	0.0111555	0.0240891	0.162285	-0.0267534	0.0203994	0.190454	0.929495	vitamin_D	305	127	3	302	NA	NA	NA	NA	NA	NA	NA	NA	vitamin_D	1124	580	14	1110	-0.04819	0.0321009	0.133586	0.77844	-0.0350016	0.0529099	0.508413	0.93608	vitamin_D	8035.63	970.434	0.0105374	-0.027723	-2.63092	0.00851534	0.0631554	0.455603	0	0.796282
k__Bacteria	454	454	70	384	0.0201218	0.0140497	0.152803	0.471295	0.0273302	0.0257496	0.289162	0.929495	vitamin_D	305	305	3	302	NA	NA	NA	NA	NA	NA	NA	NA	vitamin_D	1124	1124	14	1110	0.0529662	0.0344356	0.124302	0.77844	0.0343365	0.0569004	0.546338	0.93608	vitamin_D	5066.02	843.306	0.0130086	0.024809	1.90712	0.0565053	0.247671	NS	NS	NA
k__Bacteria.p__Bacteroidetes.c__Bacteroidia.o__Bacteroidales.f__Rikenellaceae.g__Alistipes.s__Alistipes_finegoldii.t__GCF_000265365	454	193	70	384	-0.00351679	0.00262692	0.181367	0.499246	0.000565128	0.00489499	0.908148	0.998768	vitamin_D	305	145	3	302	NA	NA	NA	NA	NA	NA	NA	NA	vitamin_D	1124	611	14	1110	-0.00585329	0.00454485	0.198053	0.77844	-0.00454885	0.0078389	0.561841	0.93608	vitamin_D	144912	48412.9	0.00227434	-0.0041019	-1.80355	0.0713012	0.28113	NS	NS	NA
k__Bacteria.p__Bacteroidetes.c__Bacteroidia.o__Bacteroidales.f__Rikenellaceae.g__Alistipes.s__Alistipes_indistinctus.t__GCF_000231275	454	92	70	384	-0.00208905	0.00236542	0.377633	0.680803	-0.004825	0.00446909	0.28096	0.929495	vitamin_D	305	107	3	302	NA	NA	NA	NA	NA	NA	NA	NA	vitamin_D	1124	437	14	1110	-0.00473509	0.00333699	0.156195	0.77844	-0.00334574	0.00577827	0.5627	0.93608	vitamin_D	178724	89802.6	0.00192977	-0.00297396	-1.54109	0.123294	0.3919	NS	NS	NA
k__Bacteria.p__Actinobacteria.c__Actinobacteria	454	452	70	384	-0.0229688	0.0269776	0.39501	0.68921	-0.00734676	0.0510512	0.885645	0.998768	vitamin_D	305	305	3	302	NA	NA	NA	NA	NA	NA	NA	NA	vitamin_D	1124	1124	14	1110	-0.0586269	0.0492404	0.234054	0.77844	-0.056184	0.0837393	0.502403	0.93608	vitamin_D	1374.02	412.435	0.0236594	-0.0312012	-1.31876	0.187248	0.497847	NS	NS	NA
k__Bacteria.p__Firmicutes.c__Clostridia.o__Clostridiales.f__Lachnospiraceae.g__Dorea.s__Dorea_longicatena.t__GCF_000154065	454	325	70	384	-0.00964625	0.0121966	0.429435	0.72203	0.00705809	0.0236328	0.765359	0.998768	vitamin_D	305	285	3	302	NA	NA	NA	NA	NA	NA	NA	NA	vitamin_D	1124	1074	14	1110	-0.038527	0.0199827	0.0541065	0.77844	-0.0225038	0.0339494	0.50756	0.93608	vitamin_D	6722.35	2504.33	0.0104106	-0.0174851	-1.67955	0.0930458	0.332945	NS	NS	NA
k__Bacteria.p__Actinobacteria.c__Actinobacteria.o__Bifidobacteriales.f__Bifidobacteriaceae	454	423	70	384	-0.0105599	0.0294991	0.720535	0.857939	0.0043482	0.0558041	0.937932	0.998768	vitamin_D	305	294	3	302	NA	NA	NA	NA	NA	NA	NA	NA	vitamin_D	1124	1094	14	1110	-0.0841298	0.0524826	0.109217	0.77844	-0.0550049	0.0887425	0.535504	0.93608	vitamin_D	1149.17	363.052	0.0257154	-0.0282225	-1.0975	0.272425	0.565907	NS	NS	NA
k__Bacteria.p__Actinobacteria.c__Actinobacteria.o__Bifidobacteriales.f__Bifidobacteriaceae.g__Bifidobacterium	454	413	70	384	-0.0101171	0.0297297	0.733792	0.863649	0.00487676	0.0561653	0.930851	0.998768	vitamin_D	305	293	3	302	NA	NA	NA	NA	NA	NA	NA	NA	vitamin_D	1124	1088	14	1110	-0.0854935	0.052537	0.103955	0.77844	-0.0570553	0.0888212	0.520775	0.93608	vitamin_D	1131.41	362.301	0.0258742	-0.0283997	-1.09761	0.272376	0.565907	NS	NS	NA
k__Bacteria.p__Firmicutes.c__Clostridia.o__Clostridiales.f__Lachnospiraceae.g__Dorea	454	418	70	384	-0.00325723	0.012363	0.792315	0.905503	0.0109124	0.0241321	0.651378	0.998768	vitamin_D	305	304	3	302	NA	NA	NA	NA	NA	NA	NA	NA	vitamin_D	1124	1122	14	1110	-0.0276207	0.0186312	0.138489	0.77844	-0.0184666	0.0317001	0.560325	0.93608	vitamin_D	6542.66	2880.85	0.0103013	-0.0107054	-1.03922	0.298702	0.573616	NS	NS	NA
k__Bacteria.p__Firmicutes.c__Clostridia.o__Clostridiales.f__Clostridiaceae.g__Clostridium.s__Clostridium_bolteae	454	212	70	384	0.00307946	0.00166045	0.0644286	0.279555	0.000974418	0.00322171	0.762492	0.998768	vitamin_D	305	82	3	302	NA	NA	NA	NA	NA	NA	NA	NA	vitamin_D	1124	169	14	1110	0.00404615	0.00410504	0.324516	0.80443	0.00492971	0.00661994	0.45663	0.93608	vitamin_D	362700	59342.4	0.00153929	0.00321539	2.08887	0.0367194	0.204252	NS	NS	NA
k__Bacteria.p__Firmicutes.c__Clostridia.o__Clostridiales.f__Lachnospiraceae.g__Lachnospiraceae_noname.s__Lachnospiraceae_bacterium_5_1_63FAA.t__GCF_000185525	454	368	70	384	0.000613364	0.00433273	0.88749	0.954611	0.00278389	0.00828826	0.73714	0.998768	vitamin_D	305	290	3	302	NA	NA	NA	NA	NA	NA	NA	NA	vitamin_D	1124	1084	14	1110	-0.00661197	0.00694069	0.340984	0.80443	-0.00839028	0.0128756	0.514775	0.93608	vitamin_D	53269.3	20758.4	0.00367538	-0.00141272	-0.384373	0.700702	0.85428	NS	NS	NA
k__Bacteria.p__Firmicutes.c__Erysipelotrichia.o__Erysipelotrichales.f__Erysipelotrichaceae.g__Turicibacter	454	82	70	384	0.00263843	0.00279096	0.345003	0.649417	0.00436027	0.00524313	0.406126	0.963678	vitamin_D	305	65	3	302	NA	NA	NA	NA	NA	NA	NA	NA	vitamin_D	1124	414	14	1110	-0.00436997	0.00543537	0.421584	0.855691	-0.00739462	0.00984879	0.452938	0.93608	vitamin_D	128379	33848.7	0.00248278	0.00117612	0.473713	0.635705	0.825952	NS	NS	NA
k__Bacteria.p__Firmicutes.c__Clostridia.o__Clostridiales.f__Ruminococcaceae.g__Ruminococcus.s__Ruminococcus_bromii.t__GCF_000209875	454	208	70	384	-0.0340834	0.0228536	0.136582	0.431665	-0.0135947	0.0426621	0.750152	0.998768	vitamin_D	305	210	3	302	NA	NA	NA	NA	NA	NA	NA	NA	vitamin_D	1124	898	14	1110	-0.0269451	0.0491033	0.583291	0.859218	0.0492181	0.0844175	0.559994	0.93608	vitamin_D	1914.66	414.743	0.0207194	-0.0328124	-1.58365	0.113272	0.366591	NS	NS	NA
k__Viruses.p__Viruses_noname.c__Viruses_noname	454	92	70	384	0.00735175	0.0075942	0.333541	0.642004	0.00260565	0.0142791	0.855299	0.998768	vitamin_D	305	49	3	302	NA	NA	NA	NA	NA	NA	NA	NA	vitamin_D	1124	286	14	1110	0.00537679	0.0106347	0.613246	0.859218	0.0109587	0.0182382	0.548055	0.93608	vitamin_D	17339.5	8841.91	0.00618022	0.00668478	1.08164	0.279412	0.565907	NS	NS	NA
k__Viruses.p__Viruses_noname.c__Viruses_noname.o__Caudovirales.f__Siphoviridae	454	80	70	384	0.00665658	0.00750707	0.375722	0.680803	0.000547906	0.014097	0.969016	0.998768	vitamin_D	305	41	3	302	NA	NA	NA	NA	NA	NA	NA	NA	vitamin_D	1124	247	14	1110	0.00610807	0.00990438	0.537556	0.859218	0.0126524	0.0169174	0.454689	0.93608	vitamin_D	17744.3	10194	0.00598273	0.00645644	1.07918	0.280508	0.565907	NS	NS	NA
k__Bacteria.p__Actinobacteria.c__Actinobacteria.o__Coriobacteriales.f__Coriobacteriaceae.g__Gordonibacter.s__Gordonibacter_pamelaeae.t__GCF_000210055	454	214	70	384	-0.00205561	0.00240162	0.39251	0.68921	0.00550474	0.00452504	0.224522	0.929495	vitamin_D	305	188	3	302	NA	NA	NA	NA	NA	NA	NA	NA	vitamin_D	1124	606	14	1110	-0.00264137	0.0051295	0.6067	0.859218	-0.00633446	0.0088816	0.475871	0.93608	vitamin_D	173377	38005.8	0.00217503	-0.00216093	-0.993518	0.320458	0.576358	NS	NS	NA
k__Viruses.p__Viruses_noname.c__Viruses_noname.o__Caudovirales	454	87	70	384	0.00644234	0.00750347	0.391041	0.68921	0.000591047	0.014102	0.96659	0.998768	vitamin_D	305	48	3	302	NA	NA	NA	NA	NA	NA	NA	NA	vitamin_D	1124	266	14	1110	0.0056534	0.00996328	0.57054	0.859218	0.0109147	0.017028	0.521671	0.93608	vitamin_D	17761.4	10073.8	0.00599381	0.00615682	1.0272	0.304328	0.576281	NS	NS	NA
k__Bacteria.p__Bacteroidetes.c__Bacteroidia.o__Bacteroidales.f__Prevotellaceae.g__Paraprevotella.s__Paraprevotella_unclassified	454	104	70	384	0.00114881	0.00236364	0.627196	0.82925	0.00457593	0.00436173	0.294801	0.929495	vitamin_D	305	95	3	302	NA	NA	NA	NA	NA	NA	NA	NA	vitamin_D	1124	507	14	1110	-0.00286237	0.00604043	0.635688	0.859218	0.00659918	0.0103904	0.525487	0.93608	vitamin_D	178994	27407.2	0.00220112	0.000616186	0.279942	0.779522	0.889455	NS	NS	NA
k__Bacteria.p__Firmicutes.c__Clostridia.o__Clostridiales.f__Eubacteriaceae.g__Eubacterium.s__Eubacterium_eligens.t__GCF_000146185	454	232	70	384	0.00257044	0.0057518	0.655178	0.82925	0.00470188	0.0109536	0.667975	0.998768	vitamin_D	305	195	3	302	NA	NA	NA	NA	NA	NA	NA	NA	vitamin_D	1124	887	14	1110	-0.00467631	0.00991367	0.637232	0.859218	-0.0125279	0.0170572	0.462827	0.93608	vitamin_D	30226.8	10174.9	0.00497508	0.000745389	0.149825	0.880903	0.956102	NS	NS	NA
k__Bacteria.p__Bacteroidetes.c__Bacteroidia.o__Bacteroidales.f__Bacteroidaceae.g__Bacteroides.s__Bacteroides_thetaiotaomicron.t__Bacteroides_thetaiotaomicron_unclassified	454	246	70	384	-0.00149665	0.00519083	0.773236	0.895695	0.000771096	0.00980872	0.937381	0.998768	vitamin_D	305	206	3	302	NA	NA	NA	NA	NA	NA	NA	NA	vitamin_D	1124	766	14	1110	-0.00412786	0.00594423	0.487557	0.859218	-0.00817978	0.0103002	0.427294	0.93608	vitamin_D	37113.1	28301.5	0.00390987	-0.00263504	-0.673945	0.500346	0.74218	NS	NS	NA
k__Bacteria.p__Firmicutes.c__Clostridia.o__Clostridiales.f__Clostridiaceae	454	407	70	384	-0.00838783	0.0109441	0.443851	0.725369	-0.0080996	0.0204495	0.692267	0.998768	vitamin_D	305	278	3	302	NA	NA	NA	NA	NA	NA	NA	NA	vitamin_D	1124	1006	14	1110	-0.002523	0.014942	0.865943	0.952668	-0.015475	0.0254326	0.543005	0.93608	vitamin_D	8349.04	4479.03	0.00882916	-0.00634007	-0.718084	0.472706	0.7208	NS	NS	NA
k__Bacteria.p__Firmicutes.c__Clostridia.o__Clostridiales.f__Clostridiaceae.g__Clostridium	454	405	70	384	-0.00808512	0.010958	0.461028	0.725369	-0.00672389	0.0204996	0.743089	0.998768	vitamin_D	305	277	3	302	NA	NA	NA	NA	NA	NA	NA	NA	vitamin_D	1124	1004	14	1110	-0.00219093	0.01494	0.883437	0.963322	-0.0156692	0.0254276	0.537876	0.93608	vitamin_D	8327.88	4480.19	0.00883605	-0.00602336	-0.68168	0.495441	0.74108	NS	NS	NA
k__Bacteria.p__Proteobacteria.c__Betaproteobacteria.o__Burkholderiales	454	320	70	384	-0.00249724	0.00413589	0.546298	0.776275	-0.00320056	0.00769307	0.677618	0.998768	vitamin_D	305	152	3	302	NA	NA	NA	NA	NA	NA	NA	NA	vitamin_D	1124	614	14	1110	0.000501436	0.00397647	0.899675	0.964319	-0.0046692	0.00689632	0.498519	0.93608	vitamin_D	58460.4	63242	0.00286649	-0.000938994	-0.327576	0.743232	0.877147	NS	NS	NA
k__Bacteria.p__Firmicutes.c__Clostridia.o__Clostridiales.f__Lachnospiraceae.g__Blautia.s__Ruminococcus_obeum.t__Ruminococcus_obeum_unclassified	454	421	70	384	-0.00419325	0.00765376	0.584064	0.80793	0.0113208	0.0143082	0.429298	0.963678	vitamin_D	305	298	3	302	NA	NA	NA	NA	NA	NA	NA	NA	vitamin_D	1124	1099	14	1110	0.00119425	0.0114958	0.917279	0.964319	-0.0152727	0.0195379	0.434563	0.93608	vitamin_D	17070.6	7567.02	0.00637089	-0.00253858	-0.398465	0.690287	0.85428	NS	NS	NA
k__Bacteria.p__Firmicutes.c__Negativicutes.o__Selenomonadales.f__Veillonellaceae.g__Veillonella	454	253	70	384	0.0104409	0.00281987	0.000244628	0.00894639	0.0128648	0.00522289	0.0142628	0.634693	vitamin_D	305	150	3	302	NA	NA	NA	NA	NA	NA	NA	NA	vitamin_D	1124	553	14	1110	-0.00326429	0.00352483	0.35461	0.80443	-0.00322747	0.00602454	0.592267	0.940284	vitamin_D	125760	80486.5	0.00220195	0.00509254	2.31274	0.0207368	0.131827	NS	NS	NA
k__Bacteria.p__Firmicutes.c__Clostridia.o__Clostridiales.f__Ruminococcaceae	454	436	70	384	-0.0590091	0.0255285	0.0212684	0.152948	-0.0534547	0.0477008	0.263125	0.929495	vitamin_D	305	305	3	302	NA	NA	NA	NA	NA	NA	NA	NA	vitamin_D	1124	1124	14	1110	0.0339627	0.03286	0.301568	0.80443	0.0303346	0.0558818	0.587356	0.940284	vitamin_D	1534.44	926.114	0.0201597	-0.024016	-1.19129	0.23354	0.549089	NS	NS	NA
k__Bacteria.p__Firmicutes.c__Clostridia.o__Clostridiales.f__Lachnospiraceae.g__Roseburia.s__Roseburia_inulinivorans.t__GCF_000174195	454	325	70	384	0.000688967	0.00635445	0.913711	0.960188	0.012021	0.0122162	0.325713	0.929495	vitamin_D	305	259	3	302	NA	NA	NA	NA	NA	NA	NA	NA	vitamin_D	1124	1024	14	1110	-0.0111251	0.0125436	0.375316	0.827309	0.0113124	0.0208199	0.587007	0.940284	vitamin_D	24765.3	6355.6	0.00566858	-0.00172374	-0.304087	0.761062	0.877147	NS	NS	NA
k__Bacteria.p__Proteobacteria.c__Betaproteobacteria.o__Burkholderiales.f__Sutterellaceae.g__Sutterella.s__Sutterella_wadsworthensis	454	130	70	384	0.0087935	0.00554167	0.11328	0.388092	0.00322962	0.0107452	0.763903	0.998768	vitamin_D	305	60	3	302	NA	NA	NA	NA	NA	NA	NA	NA	vitamin_D	1124	312	14	1110	0.00128228	0.0023559	0.586359	0.859218	0.00206853	0.00396729	0.602205	0.940284	vitamin_D	32562.6	180172	0.00216811	0.002432	1.12172	0.261983	0.565907	NS	NS	NA
k__Bacteria.p__Proteobacteria.c__Betaproteobacteria.o__Burkholderiales.f__Sutterellaceae.g__Sutterella.s__Sutterella_wadsworthensis.t__Sutterella_wadsworthensis_unclassified	454	122	70	384	0.00521491	0.0052534	0.321417	0.632944	0.0044156	0.0102205	0.665951	0.998768	vitamin_D	305	59	3	302	NA	NA	NA	NA	NA	NA	NA	NA	vitamin_D	1124	307	14	1110	0.00126646	0.00235166	0.590319	0.859218	0.00208025	0.00395932	0.599415	0.940284	vitamin_D	36234.2	180822	0.00214642	0.00192559	0.89712	0.369655	0.627728	NS	NS	NA
k__Bacteria.p__Firmicutes.c__Bacilli.o__Lactobacillales.f__Lactobacillaceae.g__Lactobacillus.s__Lactobacillus_delbrueckii.t__Lactobacillus_delbrueckii_unclassified	454	76	70	384	0.00482289	0.00642965	0.453597	0.725369	0.0129961	0.0117787	0.27054	0.929495	vitamin_D	305	31	3	302	NA	NA	NA	NA	NA	NA	NA	NA	vitamin_D	1124	279	14	1110	0.00404935	0.00768435	0.598325	0.859218	0.00702081	0.0132294	0.595737	0.940284	vitamin_D	24189.4	16935	0.00493117	0.00450435	0.913444	0.361009	0.62388	NS	NS	NA
k__Bacteria.p__Bacteroidetes.c__Bacteroidia.o__Bacteroidales.f__Prevotellaceae.g__Paraprevotella	454	104	70	384	0.00138465	0.00271837	0.610767	0.822928	0.00581652	0.0050463	0.249802	0.929495	vitamin_D	305	95	3	302	NA	NA	NA	NA	NA	NA	NA	NA	vitamin_D	1124	507	14	1110	-0.00401678	0.007635	0.598924	0.859218	0.00720228	0.0131594	0.58428	0.940284	vitamin_D	135327	17154.6	0.00256089	0.00077697	0.303398	0.761587	0.877147	NS	NS	NA
k__Bacteria.p__Bacteroidetes.c__Bacteroidia.o__Bacteroidales.f__Prevotellaceae.g__Prevotella.s__Prevotella_copri.t__GCF_000157935	454	64	70	384	0.0154184	0.013031	0.237367	0.573098	0.0503894	0.0244569	0.0400179	0.712319	vitamin_D	305	76	3	302	NA	NA	NA	NA	NA	NA	NA	NA	vitamin_D	1124	407	14	1110	-0.0100251	0.0142443	0.481717	0.859218	0.0123264	0.0247945	0.619197	0.942027	vitamin_D	5889.06	4928.56	0.00961467	0.00382623	0.397958	0.690661	0.85428	NS	NS	NA
k__Bacteria.p__Firmicutes.c__Clostridia.o__Clostridiales.f__Lachnospiraceae.g__Roseburia.s__Roseburia_intestinalis.t__Roseburia_intestinalis_unclassified	454	276	70	384	-0.00982054	0.00930012	0.29158	0.616896	-0.0289202	0.0174087	0.0974682	0.867467	vitamin_D	305	205	3	302	NA	NA	NA	NA	NA	NA	NA	NA	vitamin_D	1124	829	14	1110	0.00655865	0.0126776	0.605023	0.859218	-0.0111227	0.0218357	0.610592	0.942027	vitamin_D	11561.7	6221.9	0.00749876	-0.00409001	-0.545424	0.585462	0.819649	NS	NS	NA
k__Bacteria.p__Firmicutes.c__Clostridia.o__Clostridiales.f__Lachnospiraceae.g__Lachnospiraceae_noname.s__Lachnospiraceae_bacterium_1_1_57FAA.t__GCF_000218445	454	273	70	384	-0.0209413	0.0124316	0.0928259	0.348406	-0.0200854	0.0231554	0.386264	0.954929	vitamin_D	305	129	3	302	NA	NA	NA	NA	NA	NA	NA	NA	vitamin_D	1124	494	14	1110	0.000109268	0.00858419	0.989846	0.993571	-0.0074038	0.0147896	0.616751	0.942027	vitamin_D	6470.67	13570.7	0.00706377	-0.00668726	-0.946697	0.343793	0.605893	NS	NS	NA
k__Bacteria.p__Firmicutes.c__Bacilli.o__Lactobacillales.f__Streptococcaceae.g__Streptococcus.s__Streptococcus_sanguinis.t__Streptococcus_sanguinis_unclassified	454	135	70	384	-0.000142316	0.000730114	0.845552	0.928753	-0.000852375	0.00140141	0.54342	0.964801	vitamin_D	305	102	3	302	NA	NA	NA	NA	NA	NA	NA	NA	vitamin_D	1124	397	14	1110	0.00509663	0.00185168	0.00601373	0.205469	-0.00129281	0.00314701	0.681299	0.947405	vitamin_D	1.87594e+06	291653	0.000679221	0.000562594	0.828292	0.407505	0.647642	NS	NS	NA
k__Bacteria.p__Actinobacteria.c__Actinobacteria.o__Bifidobacteriales.f__Bifidobacteriaceae.g__Bifidobacterium.s__Bifidobacterium_adolescentis.t__Bifidobacterium_adolescentis_unclassified	454	263	70	384	-0.0428717	0.0256432	0.0952674	0.348406	-0.0715469	0.0471629	0.130058	0.929495	vitamin_D	305	220	3	302	NA	NA	NA	NA	NA	NA	NA	NA	vitamin_D	1124	937	14	1110	-0.110196	0.0487082	0.0238659	0.614991	0.020337	0.0827639	0.805944	0.947405	vitamin_D	1520.74	421.498	0.0226907	-0.0574822	-2.53329	0.0112998	0.0772107	1.49587	0.331491	0.473344
k__Bacteria.p__Proteobacteria.c__Gammaproteobacteria.o__Pasteurellales.f__Pasteurellaceae.g__Haemophilus.s__Haemophilus_parainfluenzae.t__Haemophilus_parainfluenzae_unclassified	454	106	70	384	0.0208288	0.0048572	2.21738e-05	0.00431932	0.0235782	0.00902985	0.00936603	0.634693	vitamin_D	305	60	3	302	NA	NA	NA	NA	NA	NA	NA	NA	vitamin_D	1124	241	14	1110	0.00488099	0.00395969	0.217959	0.77844	-0.00130794	0.00672086	0.845735	0.947405	vitamin_D	42386.5	63778.8	0.00306908	0.0112481	3.66498	0.000247355	0.0110073	6.47623	0.845589	0.0392379
k__Bacteria.p__Proteobacteria.c__Gammaproteobacteria.o__Pasteurellales.f__Pasteurellaceae	454	111	70	384	0.0204976	0.00506203	6.07531e-05	0.00431932	0.0237533	0.00946219	0.0124583	0.634693	vitamin_D	305	60	3	302	NA	NA	NA	NA	NA	NA	NA	NA	vitamin_D	1124	243	14	1110	0.00479588	0.00397679	0.228086	0.77844	-0.00126499	0.00675352	0.851455	0.947405	vitamin_D	39025.8	63231.6	0.00312718	0.0107883	3.44986	0.00056087	0.0130322	5.9496	0.831921	0.0510578
k__Bacteria.p__Proteobacteria.c__Gammaproteobacteria.o__Pasteurellales.f__Pasteurellaceae.g__Haemophilus	454	108	70	384	0.0206276	0.00505016	5.25201e-05	0.00431932	0.0238835	0.00943768	0.0117704	0.634693	vitamin_D	305	60	3	302	NA	NA	NA	NA	NA	NA	NA	NA	vitamin_D	1124	242	14	1110	0.00481213	0.00397407	0.226196	0.77844	-0.00127173	0.006749	0.850574	0.947405	vitamin_D	39209.3	63318.4	0.00312305	0.0108604	3.47748	0.000506142	0.0130322	6.05676	0.834895	0.0483941
k__Bacteria.p__Verrucomicrobia.c__Verrucomicrobiae.o__Verrucomicrobiales.f__Verrucomicrobiaceae.g__Akkermansia.s__Akkermansia_muciniphila.t__GCF_000020225	454	150	70	384	-0.025133	0.00951153	0.008539	0.0950428	-0.00502423	0.0180773	0.781217	0.998768	vitamin_D	305	188	3	302	NA	NA	NA	NA	NA	NA	NA	NA	vitamin_D	1124	752	14	1110	-0.0437009	0.0318337	0.170096	0.77844	-0.0157718	0.0548052	0.773572	0.947405	vitamin_D	11053.5	986.794	0.00911343	-0.0266548	-2.92478	0.00344702	0.0360506	0.31233	0	0.855418
k__Bacteria.p__Firmicutes.c__Bacilli.o__Lactobacillales.f__Streptococcaceae.g__Streptococcus	454	446	70	384	0.0434316	0.0176746	0.0143909	0.127037	0.0549383	0.0298234	0.0662148	0.722749	vitamin_D	305	296	3	302	NA	NA	NA	NA	NA	NA	NA	NA	vitamin_D	1124	1105	14	1110	0.0428816	0.0270371	0.113017	0.77844	0.00579695	0.0449174	0.897336	0.947405	vitamin_D	3201.12	1367.98	0.014794	0.0432669	2.92463	0.00344861	0.0360506	0.000289853	0	0.999855
k__Bacteria.p__Proteobacteria.c__Deltaproteobacteria.o__Desulfovibrionales.f__Desulfovibrionaceae	454	196	70	384	-0.0041483	0.00270175	0.125412	0.411608	0.0032887	0.00510246	0.519607	0.964801	vitamin_D	305	197	3	302	NA	NA	NA	NA	NA	NA	NA	NA	vitamin_D	1124	711	14	1110	-0.00533068	0.00472876	0.259863	0.77844	0.00151882	0.0081769	0.85268	0.947405	vitamin_D	136996	44720.3	0.00234586	-0.00443929	-1.89239	0.0584393	0.247671	NS	NS	NA
k__Bacteria.p__Actinobacteria.c__Actinobacteria.o__Coriobacteriales.f__Coriobacteriaceae.g__Eggerthella	454	340	70	384	0.00914503	0.00654176	0.162843	0.484742	-0.00109924	0.0119126	0.926526	0.998768	vitamin_D	305	231	3	302	NA	NA	NA	NA	NA	NA	NA	NA	vitamin_D	1124	733	14	1110	0.0086136	0.00699848	0.218671	0.77844	-0.00396655	0.0116365	0.733268	0.947405	vitamin_D	23367.4	20417	0.00477903	0.00889722	1.86172	0.0626427	0.253418	NS	NS	NA
k__Bacteria.p__Bacteroidetes.c__Bacteroidia.o__Bacteroidales.f__Bacteroidaceae.g__Bacteroides.s__Bacteroides_massiliensis.t__Bacteroides_massiliensis_unclassified	454	85	70	384	0.0087106	0.00637936	0.172817	0.499246	-0.00435658	0.0120812	0.718584	0.998768	vitamin_D	305	90	3	302	NA	NA	NA	NA	NA	NA	NA	NA	vitamin_D	1124	411	14	1110	-0.0118507	0.00881704	0.179204	0.77844	-0.00413926	0.0148245	0.780133	0.947405	vitamin_D	24572.3	12863.4	0.00516841	0.00164548	0.318372	0.750203	0.877147	NS	NS	NA
k__Bacteria.p__Proteobacteria.c__Deltaproteobacteria.o__Desulfovibrionales.f__Desulfovibrionaceae.g__Bilophila.s__Bilophila_unclassified	454	184	70	384	-0.00311665	0.00250532	0.214167	0.537517	0.00469382	0.00472422	0.321047	0.929495	vitamin_D	305	177	3	302	NA	NA	NA	NA	NA	NA	NA	NA	vitamin_D	1124	618	14	1110	-0.0051903	0.00417081	0.213603	0.77844	-0.00251765	0.00718222	0.726003	0.947405	vitamin_D	159322	57485.6	0.00214765	-0.00366647	-1.7072	0.0877844	0.33246	NS	NS	NA
k__Bacteria.p__Proteobacteria.c__Deltaproteobacteria.o__Desulfovibrionales.f__Desulfovibrionaceae.g__Bilophila	454	184	70	384	-0.00290657	0.00255419	0.255766	0.584609	0.00501783	0.00481095	0.297592	0.929495	vitamin_D	305	177	3	302	NA	NA	NA	NA	NA	NA	NA	NA	vitamin_D	1124	620	14	1110	-0.00552203	0.00435822	0.205407	0.77844	-0.0027548	0.0075156	0.714032	0.947405	vitamin_D	153283	52648	0.00220363	-0.00357524	-1.62243	0.104711	0.34516	NS	NS	NA
k__Bacteria.p__Bacteroidetes.c__Bacteroidia.o__Bacteroidales.f__Bacteroidaceae.g__Bacteroides.s__Bacteroides_vulgatus.t__Bacteroides_vulgatus_unclassified	454	340	70	384	-0.0130799	0.012326	0.289207	0.616896	-0.0248147	0.0228159	0.277441	0.929495	vitamin_D	305	244	3	302	NA	NA	NA	NA	NA	NA	NA	NA	vitamin_D	1124	939	14	1110	0.0141569	0.0122132	0.246646	0.77844	0.0024058	0.0210788	0.909154	0.947405	vitamin_D	6582.02	6704.13	0.00867562	0.000663635	0.0764943	0.939026	0.977466	NS	NS	NA
k__Bacteria.p__Firmicutes.c__Clostridia.o__Clostridiales.f__Lachnospiraceae.g__Coprococcus.s__Coprococcus_comes.t__GCF_000155875	454	300	70	384	-0.00570087	0.0104877	0.587012	0.80793	-0.00231275	0.0193215	0.904783	0.998768	vitamin_D	305	264	3	302	NA	NA	NA	NA	NA	NA	NA	NA	vitamin_D	1124	1047	14	1110	-0.020067	0.0163322	0.219452	0.77844	0.00439706	0.027804	0.874372	0.947405	vitamin_D	9091.5	3748.97	0.00882489	-0.00989527	-1.12129	0.262164	0.565907	NS	NS	NA
k__Bacteria.p__Firmicutes.c__Erysipelotrichia.o__Erysipelotrichales.f__Erysipelotrichaceae.g__Holdemania	454	182	70	384	-0.000472411	0.00117126	0.686901	0.853624	-0.00343968	0.00220418	0.11944	0.929495	vitamin_D	305	151	3	302	NA	NA	NA	NA	NA	NA	NA	NA	vitamin_D	1124	529	14	1110	0.00363113	0.00192445	0.0594443	0.77844	-0.00148377	0.00331523	0.65456	0.947405	vitamin_D	728938	270013	0.00100052	0.000636763	0.636429	0.524497	0.76525	NS	NS	NA
k__Bacteria.p__Bacteroidetes.c__Bacteroidia.o__Bacteroidales.f__Prevotellaceae	454	167	70	384	0.00065906	0.00309513	0.831496	0.921331	0.0067888	0.00584788	0.246527	0.929495	vitamin_D	305	135	3	302	NA	NA	NA	NA	NA	NA	NA	NA	vitamin_D	1124	699	14	1110	-0.0220574	0.0189863	0.245595	0.77844	0.0151991	0.032892	0.644114	0.947405	vitamin_D	104386	2774.07	0.0030548	7.09964e-05	0.0232409	0.981458	0.992611	NS	NS	NA
k__Bacteria.p__Firmicutes.c__Erysipelotrichia.o__Erysipelotrichales.f__Erysipelotrichaceae.g__Erysipelotrichaceae_noname	454	383	70	384	0.011856	0.00875822	0.176546	0.499246	0.0116812	0.0161977	0.471244	0.963678	vitamin_D	305	268	3	302	NA	NA	NA	NA	NA	NA	NA	NA	vitamin_D	1124	931	14	1110	-0.0213027	0.0228515	0.351423	0.80443	-0.0106706	0.0392294	0.78567	0.947405	vitamin_D	13036.7	1915.01	0.00817813	0.00760902	0.93041	0.352159	0.614551	NS	NS	NA
k__Bacteria.p__Firmicutes.c__Negativicutes.o__Selenomonadales.f__Veillonellaceae.g__Dialister	454	242	70	384	-0.0157807	0.0147221	0.284355	0.616896	-0.0533203	0.0274483	0.0527761	0.722626	vitamin_D	305	160	3	302	NA	NA	NA	NA	NA	NA	NA	NA	vitamin_D	1124	478	14	1110	-0.0315346	0.0333333	0.344334	0.80443	-0.0100956	0.0576342	0.860981	0.947405	vitamin_D	4613.79	900.004	0.0134671	-0.0183522	-1.36274	0.172964	0.485843	NS	NS	NA
k__Bacteria.p__Firmicutes.c__Clostridia.o__Clostridiales.f__Lachnospiraceae.g__Blautia.s__Ruminococcus_torques	454	446	70	384	-0.00459109	0.0107239	0.668778	0.835156	-0.00622258	0.020113	0.757195	0.998768	vitamin_D	305	305	3	302	NA	NA	NA	NA	NA	NA	NA	NA	vitamin_D	1124	1124	14	1110	-0.0152265	0.0164738	0.35554	0.80443	-0.0102883	0.0283424	0.716676	0.947405	vitamin_D	8695.52	3684.79	0.0089874	-0.00775653	-0.863045	0.388113	0.628901	NS	NS	NA
k__Bacteria.p__Firmicutes.c__Clostridia.o__Clostridiales.f__Lachnospiraceae.g__Coprococcus	454	341	70	384	-0.0186639	0.0131012	0.154987	0.472342	-0.00942922	0.0243432	0.698709	0.998768	vitamin_D	305	287	3	302	NA	NA	NA	NA	NA	NA	NA	NA	vitamin_D	1124	1088	14	1110	-0.0196161	0.022627	0.386165	0.841675	0.00684928	0.0385636	0.859063	0.947405	vitamin_D	5826.1	1953.2	0.0113378	-0.018903	-1.66725	0.0954646	0.332945	NS	NS	NA
k__Bacteria.p__Bacteroidetes.c__Bacteroidia.o__Bacteroidales.f__Prevotellaceae.g__Prevotella	454	103	70	384	0.0220613	0.0133315	0.0986768	0.355793	0.0499548	0.0250779	0.0470574	0.722626	vitamin_D	305	86	3	302	NA	NA	NA	NA	NA	NA	NA	NA	vitamin_D	1124	488	14	1110	-0.0125169	0.0153576	0.415244	0.851249	0.0120993	0.0267754	0.651452	0.947405	vitamin_D	5626.53	4239.86	0.0100675	0.00720212	0.715384	0.474372	0.7208	NS	NS	NA
k__Bacteria.p__Firmicutes.c__Negativicutes.o__Selenomonadales.f__Veillonellaceae	454	376	70	384	0.0105715	0.0169532	0.533236	0.766902	0.00830068	0.0322044	0.796734	0.998768	vitamin_D	305	244	3	302	NA	NA	NA	NA	NA	NA	NA	NA	vitamin_D	1124	856	14	1110	-0.0264508	0.0324021	0.414485	0.851249	-0.0178699	0.0559695	0.749577	0.947405	vitamin_D	3479.34	952.478	0.0150213	0.00261471	0.174066	0.861813	0.946931	NS	NS	NA
k__Bacteria.p__Proteobacteria.c__Gammaproteobacteria.o__Enterobacteriales.f__Enterobacteriaceae.g__Escherichia.s__Escherichia_coli.t__Escherichia_coli_unclassified	454	260	70	384	0.0153769	0.00699112	0.0283964	0.177304	0.0118207	0.012752	0.354544	0.929495	vitamin_D	305	163	3	302	NA	NA	NA	NA	NA	NA	NA	NA	vitamin_D	1124	625	14	1110	-0.00559965	0.00745905	0.452988	0.859218	-0.00566658	0.018308	0.756993	0.947405	vitamin_D	20460	17973.5	0.00510088	0.00556719	1.09142	0.275089	0.565907	NS	NS	NA
k__Bacteria.p__Firmicutes.c__Clostridia.o__Clostridiales	454	453	70	384	-0.0590401	0.0277303	0.0338061	0.191151	-0.0479624	0.0515439	0.352671	0.929495	vitamin_D	305	305	3	302	NA	NA	NA	NA	NA	NA	NA	NA	vitamin_D	1124	1124	14	1110	0.0242629	0.0438006	0.57973	0.859218	0.0297522	0.0745991	0.690099	0.947405	vitamin_D	1300.44	521.242	0.0234295	-0.0352044	-1.50256	0.132951	0.39523	NS	NS	NA
k__Bacteria.p__Actinobacteria.c__Actinobacteria.o__Actinomycetales.f__Actinomycetaceae.g__Actinomyces	454	222	70	384	0.00264029	0.00131738	0.045691	0.230715	-0.000597631	0.00245966	0.808158	0.998768	vitamin_D	305	156	3	302	NA	NA	NA	NA	NA	NA	NA	NA	vitamin_D	1124	604	14	1110	0.00127491	0.00277185	0.645643	0.859218	-0.000680493	0.00468936	0.884648	0.947405	vitamin_D	576210	130155	0.00118983	0.00238871	2.0076	0.0446856	0.233942	NS	NS	NA
k__Bacteria.p__Bacteroidetes.c__Bacteroidia.o__Bacteroidales.f__Bacteroidaceae.g__Bacteroides.s__Bacteroides_xylanisolvens.t__Bacteroides_xylanisolvens_unclassified	454	186	70	384	-0.00312329	0.00241294	0.19624	0.512627	-0.00194405	0.00451344	0.666912	0.998768	vitamin_D	305	142	3	302	NA	NA	NA	NA	NA	NA	NA	NA	vitamin_D	1124	556	14	1110	0.00219659	0.00350124	0.530544	0.859218	0.00236909	0.00581189	0.68363	0.947405	vitamin_D	171754	81574.8	0.00198682	-0.00141022	-0.709791	0.477834	0.7208	NS	NS	NA
k__Bacteria.p__Firmicutes.c__Bacilli.o__Lactobacillales.f__Streptococcaceae.g__Lactococcus	454	101	70	384	-0.00255703	0.00252936	0.312603	0.625205	0.000286017	0.00484532	0.952958	0.998768	vitamin_D	305	66	3	302	NA	NA	NA	NA	NA	NA	NA	NA	vitamin_D	1124	378	14	1110	-0.00165543	0.00262481	0.528386	0.859218	-0.0014982	0.00428463	0.726662	0.947405	vitamin_D	156308	145146	0.00182133	-0.00212292	-1.16558	0.243782	0.558937	NS	NS	NA
k__Bacteria.p__Firmicutes.c__Clostridia.o__Clostridiales.f__Lachnospiraceae	454	451	70	384	-0.0209404	0.0210486	0.320355	0.632944	0.00600247	0.040298	0.881667	0.998768	vitamin_D	305	305	3	302	NA	NA	NA	NA	NA	NA	NA	NA	vitamin_D	1124	1124	14	1110	-0.0187016	0.0264397	0.479509	0.859218	-0.0115237	0.0451024	0.798386	0.947405	vitamin_D	2257.12	1430.5	0.0164675	-0.0200719	-1.21888	0.222889	0.549089	NS	NS	NA
k__Bacteria.p__Firmicutes.c__Erysipelotrichia.o__Erysipelotrichales.f__Erysipelotrichaceae.g__Turicibacter.s__Turicibacter_unclassified	454	78	70	384	0.00201442	0.00222891	0.366615	0.675205	0.00336167	0.00419833	0.423775	0.963678	vitamin_D	305	60	3	302	NA	NA	NA	NA	NA	NA	NA	NA	vitamin_D	1124	383	14	1110	-0.00267746	0.00389515	0.491993	0.859218	-0.00269853	0.00703443	0.701342	0.947405	vitamin_D	201287	65909.9	0.00193457	0.000857064	0.443026	0.657747	0.842295	NS	NS	NA
k__Bacteria.p__Firmicutes.c__Bacilli.o__Lactobacillales.f__Streptococcaceae.g__Lactococcus.s__Lactococcus_lactis.t__Lactococcus_lactis_unclassified	454	96	70	384	-0.00208942	0.00245797	0.395757	0.68921	0.000723547	0.00470652	0.877898	0.998768	vitamin_D	305	63	3	302	NA	NA	NA	NA	NA	NA	NA	NA	vitamin_D	1124	367	14	1110	-0.00171104	0.00262086	0.513993	0.859218	-0.000781783	0.00428571	0.855293	0.947405	vitamin_D	165519	145583	0.00179287	-0.00191235	-1.06664	0.286133	0.565907	NS	NS	NA
k__Bacteria.p__Firmicutes.c__Clostridia.o__Clostridiales.f__Lachnospiraceae.g__Blautia.s__Ruminococcus_obeum.t__GCF_000153905	454	56	70	384	0.0059358	0.0081631	0.467523	0.725369	0.00376941	0.0152444	0.80483	0.998768	vitamin_D	305	76	3	302	NA	NA	NA	NA	NA	NA	NA	NA	vitamin_D	1124	370	14	1110	-0.0124829	0.0185733	0.501666	0.859218	-0.00415941	0.0318682	0.89618	0.947405	vitamin_D	15006.9	2898.84	0.00747316	0.00295391	0.395269	0.692644	0.85428	NS	NS	NA
k__Bacteria.p__Bacteroidetes.c__Bacteroidia.o__Bacteroidales.f__Bacteroidaceae.g__Bacteroides.s__Bacteroides_finegoldii.t__Bacteroides_finegoldii_unclassified	454	53	70	384	0.00229079	0.00322147	0.477401	0.736232	0.00457969	0.00618407	0.459397	0.963678	vitamin_D	305	54	3	302	NA	NA	NA	NA	NA	NA	NA	NA	vitamin_D	1124	243	14	1110	0.00191152	0.00477315	0.688884	0.859218	-0.00364902	0.00814756	0.65434	0.947405	vitamin_D	96358.8	43892.4	0.00267022	0.00217209	0.813452	0.415959	0.654608	NS	NS	NA
k__Bacteria.p__Firmicutes.c__Bacilli.o__Lactobacillales.f__Streptococcaceae.g__Streptococcus.s__Streptococcus_thermophilus.t__Streptococcus_thermophilus_unclassified	454	291	70	384	0.00704227	0.00999238	0.481341	0.736965	0.0102996	0.019293	0.59375	0.988059	vitamin_D	305	168	3	302	NA	NA	NA	NA	NA	NA	NA	NA	vitamin_D	1124	868	14	1110	0.00965388	0.0236902	0.683715	0.859218	0.00614953	0.0407229	0.879997	0.947405	vitamin_D	10015.3	1781.82	0.00920689	0.00743672	0.807735	0.419243	0.654608	NS	NS	NA
k__Bacteria.p__Firmicutes.c__Clostridia.o__Clostridiales.f__Ruminococcaceae.g__Ruminococcus.s__Ruminococcus_sp_5_1_39BFAA.t__GCF_000159975	454	293	70	384	-0.0131193	0.0189001	0.487964	0.739164	-0.0290352	0.035417	0.412816	0.963678	vitamin_D	305	265	3	302	NA	NA	NA	NA	NA	NA	NA	NA	vitamin_D	1124	1022	14	1110	0.0127888	0.0318151	0.687781	0.859218	-0.0096021	0.0530904	0.856509	0.947405	vitamin_D	2799.43	987.945	0.0162492	-0.00636112	-0.391474	0.695447	0.85428	NS	NS	NA
k__Bacteria.p__Proteobacteria.c__Betaproteobacteria.o__Burkholderiales.f__Sutterellaceae	454	300	70	384	-0.00214032	0.00402848	0.595489	0.815215	-0.00375223	0.00749676	0.616999	0.998768	vitamin_D	305	134	3	302	NA	NA	NA	NA	NA	NA	NA	NA	vitamin_D	1124	563	14	1110	0.00213112	0.00363263	0.557553	0.859218	0.00115497	0.0063242	0.855125	0.947405	vitamin_D	61619.5	75780.6	0.00269778	0.000215517	0.0798869	0.936327	0.977466	NS	NS	NA
k__Bacteria.p__Bacteroidetes.c__Bacteroidia.o__Bacteroidales.f__Porphyromonadaceae.g__Parabacteroides.s__Parabacteroides_unclassified	454	164	70	384	0.00179599	0.00405333	0.657931	0.82925	0.011645	0.00763727	0.128164	0.929495	vitamin_D	305	105	3	302	NA	NA	NA	NA	NA	NA	NA	NA	vitamin_D	1124	359	14	1110	0.00406405	0.00517261	0.432223	0.859218	-0.00201177	0.00869297	0.81703	0.947405	vitamin_D	60866.2	37374.9	0.00319046	0.00265885	0.833376	0.404632	0.647642	NS	NS	NA
k__Bacteria.p__Firmicutes.c__Clostridia.o__Clostridiales.f__Lachnospiraceae.g__Lachnospiraceae_noname.s__Lachnospiraceae_bacterium_1_4_56FAA.t__GCF_000218385	454	158	70	384	0.000962646	0.00216238	0.656423	0.82925	0.00177206	0.00407819	0.66416	0.998768	vitamin_D	305	105	3	302	NA	NA	NA	NA	NA	NA	NA	NA	vitamin_D	1124	234	14	1110	0.00207543	0.00394802	0.599209	0.859218	-0.00202596	0.00682945	0.76679	0.947405	vitamin_D	213863	64156.7	0.00189654	0.00121943	0.642978	0.520238	0.76525	NS	NS	NA
k__Bacteria.p__Firmicutes.c__Clostridia.o__Clostridiales.f__Eubacteriaceae.g__Eubacterium.s__Eubacterium_rectale.t__Eubacterium_rectale_unclassified	454	343	70	384	-0.00988238	0.025914	0.703127	0.857145	0.0279974	0.0486183	0.565035	0.970182	vitamin_D	305	285	3	302	NA	NA	NA	NA	NA	NA	NA	NA	vitamin_D	1124	1093	14	1110	0.0286183	0.0435058	0.510799	0.859218	0.0139786	0.0749094	0.852004	0.947405	vitamin_D	1489.12	528.33	0.0222638	0.000200187	0.00899161	0.992826	0.992826	NS	NS	NA
k__Bacteria.p__Bacteroidetes.c__Bacteroidia.o__Bacteroidales.f__Porphyromonadaceae.g__Parabacteroides.s__Parabacteroides_distasonis.t__Parabacteroides_distasonis_unclassified	454	257	70	384	-0.00118591	0.00422123	0.778893	0.898183	0.0129936	0.00795448	0.103181	0.874583	vitamin_D	305	195	3	302	NA	NA	NA	NA	NA	NA	NA	NA	vitamin_D	1124	791	14	1110	0.00257036	0.00518118	0.619928	0.859218	0.00198151	0.00948604	0.834577	0.947405	vitamin_D	56120.5	37251.3	0.00327259	0.00031268	0.0955449	0.923882	0.973083	NS	NS	NA
k__Bacteria.p__Bacteroidetes.c__Bacteroidia.o__Bacteroidales.f__Prevotellaceae.g__Paraprevotella.s__Paraprevotella_clara.t__GCF_000233955	454	97	70	384	0.000709667	0.00261464	0.786196	0.902539	0.00306052	0.00495857	0.537445	0.964801	vitamin_D	305	79	3	302	NA	NA	NA	NA	NA	NA	NA	NA	vitamin_D	1124	409	14	1110	-0.00167658	0.0041311	0.684936	0.859218	0.00226241	0.0071194	0.750713	0.947405	vitamin_D	146277	58596.1	0.00220932	2.7173e-05	0.0122993	0.990187	0.992826	NS	NS	NA
k__Bacteria.p__Bacteroidetes.c__Bacteroidia.o__Bacteroidales.f__Porphyromonadaceae.g__Parabacteroides.s__Parabacteroides_merdae.t__Parabacteroides_merdae_unclassified	454	223	70	384	-0.0013415	0.00643481	0.834956	0.921331	0.00138686	0.0117705	0.906267	0.998768	vitamin_D	305	177	3	302	NA	NA	NA	NA	NA	NA	NA	NA	vitamin_D	1124	779	14	1110	-0.00447359	0.0101902	0.660741	0.859218	0.00326566	0.0175715	0.852597	0.947405	vitamin_D	24150.6	9630.15	0.00544083	-0.00223439	-0.41067	0.681314	0.85428	NS	NS	NA
k__Bacteria.p__Firmicutes.c__Bacilli.o__Lactobacillales.f__Lactobacillaceae.g__Lactobacillus.s__Lactobacillus_sakei.t__Lactobacillus_sakei_unclassified	454	86	70	384	-0.00151362	0.00392335	0.699834	0.857145	-0.00059514	0.00758751	0.93752	0.998768	vitamin_D	305	56	3	302	NA	NA	NA	NA	NA	NA	NA	NA	vitamin_D	1124	206	14	1110	-0.00125743	0.00359512	0.726584	0.877789	-0.00268367	0.00619668	0.665041	0.947405	vitamin_D	64965.8	77370.1	0.00265059	-0.00137436	-0.518512	0.604101	0.82084	NS	NS	NA
k__Bacteria.p__Firmicutes.c__Clostridia.o__Clostridiales.f__Lachnospiraceae.g__Blautia	454	449	70	384	-0.00640388	0.0189408	0.735451	0.863649	-0.0189878	0.0355868	0.593945	0.988059	vitamin_D	305	305	3	302	NA	NA	NA	NA	NA	NA	NA	NA	vitamin_D	1124	1124	14	1110	-0.00628881	0.0186513	0.736047	0.882396	0.0136132	0.0317464	0.668147	0.947405	vitamin_D	2787.43	2874.62	0.0132896	-0.00634546	-0.477474	0.633024	0.825952	NS	NS	NA
k__Bacteria.p__Firmicutes.c__Clostridia.o__Clostridiales.f__Eubacteriaceae	454	418	70	384	-0.0184781	0.0243053	0.447515	0.725369	0.0320357	0.0455045	0.481839	0.963678	vitamin_D	305	304	3	302	NA	NA	NA	NA	NA	NA	NA	NA	vitamin_D	1124	1121	14	1110	0.00962897	0.0375261	0.79754	0.918576	0.00729487	0.0646258	0.910148	0.947405	vitamin_D	1692.76	710.122	0.0204002	-0.0101716	-0.498606	0.618057	0.825952	NS	NS	NA
k__Bacteria.p__Firmicutes.c__Clostridia.o__Clostridiales.f__Eubacteriaceae.g__Eubacterium	454	418	70	384	-0.0184767	0.0243058	0.447556	0.725369	0.0321558	0.0455071	0.480223	0.963678	vitamin_D	305	304	3	302	NA	NA	NA	NA	NA	NA	NA	NA	vitamin_D	1124	1121	14	1110	0.0096374	0.0375266	0.797369	0.918576	0.00731091	0.0646261	0.909952	0.947405	vitamin_D	1692.71	710.102	0.0204005	-0.0101682	-0.498428	0.618183	0.825952	NS	NS	NA
k__Bacteria.p__Bacteroidetes.c__Bacteroidia.o__Bacteroidales.f__Bacteroidaceae.g__Bacteroides.s__Bacteroides_caccae.t__Bacteroides_caccae_unclassified	454	202	70	384	-0.000962142	0.00628113	0.878329	0.952764	-0.007389	0.0118576	0.533558	0.964801	vitamin_D	305	177	3	302	NA	NA	NA	NA	NA	NA	NA	NA	vitamin_D	1124	778	14	1110	-0.00266623	0.0102949	0.795696	0.918576	-0.00785235	0.0177449	0.658208	0.947405	vitamin_D	25346.9	9435.23	0.00536194	-0.0014244	-0.265651	0.790508	0.896147	NS	NS	NA
k__Bacteria.p__Actinobacteria.c__Actinobacteria.o__Coriobacteriales.f__Coriobacteriaceae.g__Adlercreutzia.s__Adlercreutzia_equolifaciens.t__GCF_000478885	454	210	70	384	-0.00209496	0.00288049	0.467438	0.725369	-0.00148733	0.00541745	0.78381	0.998768	vitamin_D	305	218	3	302	NA	NA	NA	NA	NA	NA	NA	NA	vitamin_D	1124	889	14	1110	0.00150714	0.00700028	0.829576	0.939575	-0.00455588	0.0120235	0.704827	0.947405	vitamin_D	120523	20406.5	0.00266379	-0.00157338	-0.590654	0.554752	0.796338	NS	NS	NA
k__Bacteria.p__Firmicutes.c__Bacilli.o__Lactobacillales.f__Leuconostocaceae	454	89	70	384	0.00305226	0.00254413	0.230894	0.562942	0.00649066	0.0048634	0.182774	0.929495	vitamin_D	305	48	3	302	NA	NA	NA	NA	NA	NA	NA	NA	vitamin_D	1124	307	14	1110	0.000676718	0.00324094	0.834642	0.940118	0.00109452	0.00545649	0.841058	0.947405	vitamin_D	154497	95204.8	0.00200119	0.00214653	1.07262	0.283439	0.565907	NS	NS	NA
k__Bacteria.p__Firmicutes.c__Clostridia.o__Clostridiales.f__Lachnospiraceae.g__Blautia.s__Ruminococcus_torques.t__Ruminococcus_torques_unclassified	454	418	70	384	-0.00413935	0.0106269	0.697086	0.857145	-0.00804747	0.0199249	0.686515	0.998768	vitamin_D	305	233	3	302	NA	NA	NA	NA	NA	NA	NA	NA	vitamin_D	1124	865	14	1110	0.00320088	0.0191283	0.867135	0.952668	-0.0149143	0.0330639	0.652027	0.947405	vitamin_D	8854.98	2733.05	0.00928956	-0.00240815	-0.259232	0.795456	0.896147	NS	NS	NA
k__Bacteria.p__Firmicutes.c__Clostridia.o__Clostridiales.f__Lachnospiraceae.g__Lachnospiraceae_noname.s__Lachnospiraceae_bacterium_7_1_58FAA.t__GCF_000242155	454	302	70	384	-0.00327674	0.00172054	0.0575048	0.262879	-0.00151348	0.00319908	0.636404	0.998768	vitamin_D	305	186	3	302	NA	NA	NA	NA	NA	NA	NA	NA	vitamin_D	1124	826	14	1110	-0.000299857	0.00288292	0.917179	0.964319	-0.00170346	0.00494944	0.730786	0.947405	vitamin_D	337809	120319	0.00147743	-0.00249492	-1.68869	0.0912791	0.332945	NS	NS	NA
k__Bacteria.p__Firmicutes.c__Clostridia.o__Clostridiales.f__Lachnospiraceae.g__Roseburia.s__Roseburia_hominis.t__GCF_000225345	454	280	70	384	-0.000543084	0.00465272	0.907133	0.959692	0.00876329	0.00885609	0.323018	0.929495	vitamin_D	305	247	3	302	NA	NA	NA	NA	NA	NA	NA	NA	vitamin_D	1124	989	14	1110	-0.00106869	0.00998463	0.914782	0.964319	-0.00212841	0.0185607	0.908726	0.947405	vitamin_D	46194	10030.8	0.00421731	-0.000636854	-0.151009	0.879968	0.956102	NS	NS	NA
k__Bacteria.p__Firmicutes.c__Clostridia.o__Clostridiales.f__Ruminococcaceae.g__Faecalibacterium.s__Faecalibacterium_prausnitzii.t__Faecalibacterium_prausnitzii_unclassified	454	352	70	384	-0.0153471	0.0151768	0.312467	0.625205	-0.0385179	0.0284552	0.176623	0.929495	vitamin_D	305	292	3	302	NA	NA	NA	NA	NA	NA	NA	NA	vitamin_D	1124	1093	14	1110	-0.00159322	0.0208038	0.938969	0.9771	0.0102349	0.035572	0.773614	0.947405	vitamin_D	4341.5	2310.54	0.0122609	-0.0105698	-0.862075	0.388646	0.628901	NS	NS	NA
k__Bacteria.p__Firmicutes.c__Clostridia.o__Clostridiales.f__Lachnospiraceae.g__Dorea.s__Dorea_formicigenerans	454	330	70	384	-0.0010608	0.00805234	0.895252	0.954935	-0.000200415	0.0151631	0.989461	0.998768	vitamin_D	305	286	3	302	NA	NA	NA	NA	NA	NA	NA	NA	vitamin_D	1124	1090	14	1110	-0.000404192	0.0110847	0.970919	0.992508	-0.00313188	0.0190345	0.869339	0.947405	vitamin_D	15422.5	8138.72	0.0065148	-0.00083399	-0.128015	0.898137	0.957296	NS	NS	NA
k__Bacteria.p__Firmicutes.c__Clostridia.o__Clostridiales.f__Ruminococcaceae.g__Faecalibacterium.s__Faecalibacterium_prausnitzii.t__GCF_000166035	454	95	70	384	-0.00449172	0.00662316	0.498021	0.74124	-0.0168979	0.0128744	0.190122	0.929495	vitamin_D	305	92	3	302	NA	NA	NA	NA	NA	NA	NA	NA	vitamin_D	1124	363	14	1110	0.000121774	0.0151089	0.993571	0.993571	0.00821017	0.026037	0.752574	0.947405	vitamin_D	22796.6	4380.63	0.00606593	-0.00374808	-0.61789	0.536648	0.776612	NS	NS	NA
k__Bacteria.p__Firmicutes.c__Clostridia.o__Clostridiales.f__Ruminococcaceae.g__Faecalibacterium.s__Faecalibacterium_prausnitzii	454	357	70	384	-0.0162991	0.0170334	0.33915	0.647929	-0.0478584	0.0321178	0.136995	0.929495	vitamin_D	305	293	3	302	NA	NA	NA	NA	NA	NA	NA	NA	vitamin_D	1124	1116	14	1110	-0.0216758	0.022251	0.330193	0.80443	-0.00291694	0.0382036	0.939153	0.971095	vitamin_D	3446.64	2019.77	0.0135254	-0.0182857	-1.35196	0.176388	0.485843	NS	NS	NA
k__Bacteria.p__Firmicutes.c__Erysipelotrichia.o__Erysipelotrichales.f__Erysipelotrichaceae.g__Erysipelotrichaceae_noname.s__Eubacterium_biforme.t__GCF_000156655	454	92	70	384	0.00470767	0.00805688	0.559322	0.786739	0.0202914	0.0149431	0.175279	0.929495	vitamin_D	305	117	3	302	NA	NA	NA	NA	NA	NA	NA	NA	vitamin_D	1124	511	14	1110	-0.0157163	0.0230445	0.495382	0.859218	-0.00280975	0.0398607	0.943817	0.971095	vitamin_D	15405.2	1883.07	0.00760544	0.00248305	0.326483	0.744059	0.877147	NS	NS	NA
k__Bacteria.p__Firmicutes.c__Bacilli.o__Lactobacillales.f__Streptococcaceae	454	447	70	384	0.0419441	0.017643	0.0178709	0.147579	0.0543528	0.0298107	0.0690266	0.722749	vitamin_D	305	297	3	302	NA	NA	NA	NA	NA	NA	NA	NA	vitamin_D	1124	1107	14	1110	0.0412027	0.0271024	0.12873	0.77844	-0.00264975	0.0450189	0.953076	0.973553	vitamin_D	3212.57	1361.39	0.0147861	0.0417234	2.8218	0.00477547	0.0425017	0.000525549	0	0.999737
k__Bacteria.p__Firmicutes.c__Bacilli.o__Lactobacillales.f__Leuconostocaceae.g__Leuconostoc	454	84	70	384	0.00351546	0.0016562	0.0343475	0.191151	0.00703782	0.00309574	0.0235362	0.712319	vitamin_D	305	47	3	302	NA	NA	NA	NA	NA	NA	NA	NA	vitamin_D	1124	292	14	1110	0.000283263	0.00486755	0.953604	0.987318	0.000391736	0.00835548	0.962615	0.973553	vitamin_D	364564	42206.5	0.00156793	0.00318009	2.02821	0.0425385	0.22945	NS	NS	NA
k__Bacteria.p__Firmicutes.c__Clostridia.o__Clostridiales.f__Lachnospiraceae.g__Dorea.s__Dorea_formicigenerans.t__Dorea_formicigenerans_unclassified	454	330	70	384	0.000212563	0.00797598	0.978751	0.986457	2.32222e-05	0.0150324	0.998768	0.998768	vitamin_D	305	286	3	302	NA	NA	NA	NA	NA	NA	NA	NA	vitamin_D	1124	1090	14	1110	0.000501341	0.0111388	0.964109	0.992508	-0.000938545	0.0191208	0.960861	0.973553	vitamin_D	15719.2	8059.75	0.0064849	0.000310443	0.0478716	0.961819	0.989617	NS	NS	NA
k__Bacteria.p__Actinobacteria.c__Actinobacteria.o__Actinomycetales.f__Actinomycetaceae	454	226	70	384	0.00247664	0.00132673	0.0626403	0.276481	-0.000384449	0.00247481	0.876633	0.998768	vitamin_D	305	157	3	302	NA	NA	NA	NA	NA	NA	NA	NA	vitamin_D	1124	613	14	1110	0.00170185	0.00278208	0.540851	0.859218	-0.000159503	0.00471511	0.973021	0.978518	vitamin_D	568117	129200	0.00119753	0.00233309	1.94826	0.0513842	0.240694	NS	NS	NA
k__Bacteria.p__Firmicutes.c__Erysipelotrichia.o__Erysipelotrichales.f__Erysipelotrichaceae	454	419	70	384	0.0138019	0.0105258	0.19047	0.502684	0.0158711	0.0198796	0.425144	0.963678	vitamin_D	305	291	3	302	NA	NA	NA	NA	NA	NA	NA	NA	vitamin_D	1124	1069	14	1110	-0.0102418	0.0243682	0.674352	0.859218	-0.00034935	0.0418694	0.993344	0.993344	vitamin_D	9025.87	1684.04	0.00966289	0.0100212	1.03708	0.299698	0.573616	NS	NS	NA
Pathways
Pathways	N.IBD	non-zeros.IBD	Users.IBD	Non-users.IBD	Coef.IBD_univariate	SE.IBD_univariate	Pval.IBD_univariate	Qval.IBD_univariate	coeff.correcting.all.IBD_multivariate	SE.correcting_all.IBD_multivariate	pval.correcting.all.IBD_multivariate	qval.correcting.all.IBD_multivariate	drug.IBD	N.MIBS	non-zeros.MIBS	Users.MIBS	Non-users.MIBS	Coef.MIBS_univariate	SE.MIBS_univariate	Pval.MIBS_univariate	Qval.MIBS_univariate	coeff.correcting.all.MIBS_multivariate	SE.correcting_all.MIBS_multivariate	pval.correcting.all.MIBS_multivariate	qval.correcting.all.MIBS_multivariate	drug.MIBS	N.LLD	non-zeros.LLD	Users.LLD	Non-users.LLD	Coef.LLD_univariate	SE.LLD_univariate	Pval.LLD_univariate	Qval.LLD_univariate	coeff.correcting.all.LLD_multivariate	SE.correcting_all.LLD_multivariate	pval.correcting.all.LLD_multivariate	qval.correcting.all.LLD_multivariate	drug.LLD	inverse_var.ibd_univariate	inverse_var.lld_univariate	se_univariate	beta_univariate	Z_univariate	P_univariate	FDR_univariate	Het.Q_univariate	Het.I2_univariate	Het.Pval_univariate
PWY0.41	454	98	70	384	0.219059	0.208937	0.295012	0.48301	-0.0578362	0.384443	0.880493	0.997145	vitamin_D	305	61	3	302	NA	NA	NA	NA	NA	NA	NA	NA	vitamin_D	1124	211	14	1110	0.77845	0.411146	0.0585673	0.915629	2.75909	0.700401	8.69837e-05	0.0272259	vitamin_D	22.907	5.91573	0.186266	0.333872	1.79245	0.073061	0.206659	NS	NS	NA
AST.PWY	454	163	70	384	0.291309	0.256209	0.25616	0.442207	0.0770443	0.478595	0.872191	0.997145	vitamin_D	305	85	3	302	NA	NA	NA	NA	NA	NA	NA	NA	vitamin_D	1124	294	14	1110	0.462546	0.434975	0.287838	0.915629	2.36219	0.739808	0.00144907	0.0907116	vitamin_D	15.2339	5.28532	0.220759	0.335416	1.51937	0.128668	0.281631	NS	NS	NA
PWY.7409	454	165	70	384	0.298527	0.297028	0.31543	0.493897	0.0234126	0.560737	0.966716	0.997145	vitamin_D	305	78	3	302	NA	NA	NA	NA	NA	NA	NA	NA	vitamin_D	1124	281	14	1110	0.476923	0.485855	0.326501	0.915629	2.73474	0.824908	0.000946327	0.0907116	vitamin_D	11.3346	4.23631	0.253421	0.347062	1.36951	0.170841	0.327805	NS	NS	NA
ECASYN.PWY	454	151	70	384	0.216971	0.276155	0.432477	0.585787	-0.172743	0.512712	0.736355	0.997145	vitamin_D	305	58	3	302	NA	NA	NA	NA	NA	NA	NA	NA	vitamin_D	1124	232	14	1110	0.470915	0.458646	0.30476	0.915629	2.64059	0.779757	0.000733683	0.0907116	vitamin_D	13.1127	4.75384	0.236581	0.284539	1.20271	0.229087	0.393411	NS	NS	NA
PWY.6823	454	145	70	384	0.321095	0.268136	0.231755	0.42729	0.0414379	0.49131	0.932827	0.997145	vitamin_D	305	68	3	302	NA	NA	NA	NA	NA	NA	NA	NA	vitamin_D	1124	234	14	1110	0.246398	0.442735	0.577956	0.922077	2.44268	0.752096	0.00119888	0.0907116	vitamin_D	13.9088	5.10166	0.229352	0.30105	1.31261	0.189315	0.352712	NS	NS	NA
PWY0.1338	454	175	70	384	0.287605	0.256751	0.263256	0.45091	-0.0108883	0.479546	0.981897	0.997145	vitamin_D	305	93	3	302	NA	NA	NA	NA	NA	NA	NA	NA	vitamin_D	1124	331	14	1110	0.624643	0.426557	0.143371	0.915629	2.2065	0.723668	0.00235191	0.122691	vitamin_D	15.1696	5.496	0.219976	0.37724	1.71491	0.0863615	0.233027	NS	NS	NA
PWY.5705	454	182	70	384	0.277817	0.272184	0.307961	0.493897	-0.00499919	0.509718	0.99218	0.997145	vitamin_D	305	85	3	302	NA	NA	NA	NA	NA	NA	NA	NA	vitamin_D	1124	347	14	1110	0.967077	0.500068	0.053379	0.915629	2.55893	0.855234	0.00283405	0.126723	vitamin_D	13.4982	3.99891	0.239065	0.435345	1.82103	0.0686024	0.200678	NS	NS	NA
PWY.5862	454	156	70	384	0.95454	0.340947	0.0053416	0.0597906	1.09293	0.640454	0.0886992	0.695176	vitamin_D	305	65	3	302	NA	NA	NA	NA	NA	NA	NA	NA	vitamin_D	1124	246	14	1110	0.464434	0.583613	0.426322	0.915629	2.6973	0.988911	0.00648464	0.167374	vitamin_D	8.60252	2.93596	0.294392	0.829833	2.8188	0.00482029	0.0750563	0.525782	0	0.768826
PWY.5896	454	156	70	384	1.00998	0.358955	0.00511858	0.0597906	1.1349	0.674857	0.0934158	0.69617	vitamin_D	305	65	3	302	NA	NA	NA	NA	NA	NA	NA	NA	vitamin_D	1124	246	14	1110	0.457636	0.618428	0.459455	0.915629	2.7617	1.04842	0.00855587	0.167374	vitamin_D	7.76106	2.6147	0.310449	0.870787	2.80493	0.00503279	0.0750563	0.596674	0	0.742051
PWY.6285	454	153	70	384	0.636775	0.357455	0.0755376	0.229034	0.540609	0.659211	0.412659	0.861083	vitamin_D	305	90	3	302	NA	NA	NA	NA	NA	NA	NA	NA	vitamin_D	1124	307	14	1110	1.72067	0.662604	0.00953233	0.915629	2.98513	1.12882	0.00830108	0.167374	vitamin_D	7.82632	2.27767	0.314596	0.881111	2.80077	0.00509811	0.0750563	2.07268	0.517534	0.35475
BRANCHED.CHAIN.AA.SYN.PWY	454	454	70	384	-0.0202543	0.0337832	0.549129	0.674618	-0.0374176	0.0627057	0.551042	0.902893	vitamin_D	305	305	3	302	NA	NA	NA	NA	NA	NA	NA	NA	vitamin_D	1124	1124	14	1110	-0.0509483	0.0350778	0.146662	0.915629	-0.162218	0.0598593	0.00683615	0.167374	vitamin_D	876.188	812.709	0.0243332	-0.0350245	-1.43937	0.150045	0.308222	NS	NS	NA
PWY0.1533	454	168	70	384	0.539694	0.281991	0.0562883	0.200003	0.268494	0.528195	0.611509	0.929137	vitamin_D	305	88	3	302	NA	NA	NA	NA	NA	NA	NA	NA	vitamin_D	1124	321	14	1110	0.543692	0.475867	0.253479	0.915629	2.25547	0.810086	0.00545939	0.167374	vitamin_D	12.5756	4.416	0.242595	0.540733	2.22895	0.0258173	0.117265	NS	NS	NA
GLUCARDEG.PWY	454	188	70	384	0.57096	0.276236	0.0393284	0.164196	0.0528905	0.519506	0.91896	0.997145	vitamin_D	305	93	3	302	NA	NA	NA	NA	NA	NA	NA	NA	vitamin_D	1124	325	14	1110	0.3384	0.47919	0.480216	0.915629	2.15819	0.81639	0.00832288	0.167374	vitamin_D	13.105	4.35497	0.239319	0.512953	2.14338	0.0320823	0.12992	NS	NS	NA
PWY.6731	454	111	70	384	0.377021	0.24452	0.123823	0.299689	0.789711	0.460589	0.0872051	0.695176	vitamin_D	305	72	3	302	NA	NA	NA	NA	NA	NA	NA	NA	vitamin_D	1124	297	14	1110	0.348597	0.523498	0.505614	0.922077	2.37325	0.889634	0.00775252	0.167374	vitamin_D	16.7252	3.64896	0.221544	0.371931	1.67881	0.0931885	0.245109	NS	NS	NA
GLUCARGALACTSUPER.PWY	454	181	70	384	0.521229	0.271255	0.0553116	0.198646	0.0260908	0.507855	0.959053	0.997145	vitamin_D	305	91	3	302	NA	NA	NA	NA	NA	NA	NA	NA	vitamin_D	1124	349	14	1110	0.265909	0.479651	0.57943	0.922077	2.1745	0.819366	0.00807452	0.167374	vitamin_D	13.5908	4.34659	0.236113	0.45936	1.9455	0.0517143	0.169971	NS	NS	NA
PWY.5138	454	124	70	384	0.226929	0.20998	0.280418	0.468298	-0.00911482	0.393471	0.98153	0.997145	vitamin_D	305	58	3	302	NA	NA	NA	NA	NA	NA	NA	NA	vitamin_D	1124	235	14	1110	0.204882	0.351886	0.560523	0.922077	1.65436	0.600619	0.00597958	0.167374	vitamin_D	22.6801	8.07601	0.180316	0.22114	1.2264	0.220048	0.384777	NS	NS	NA
URDEGR.PWY	454	110	70	384	0.0804665	0.20507	0.694965	0.779523	-0.0831137	0.385071	0.829223	0.997145	vitamin_D	305	74	3	302	NA	NA	NA	NA	NA	NA	NA	NA	vitamin_D	1124	284	14	1110	0.432204	0.45496	0.342327	0.915629	1.99571	0.779417	0.0105871	0.194928	vitamin_D	23.7791	4.83118	0.186956	0.139862	0.748099	0.4544	0.619667	NS	NS	NA
UBISYN.PWY	454	150	70	384	0.672516	0.281692	0.0173903	0.109538	0.719454	0.529807	0.175249	0.787018	vitamin_D	305	76	3	302	NA	NA	NA	NA	NA	NA	NA	NA	vitamin_D	1124	243	14	1110	0.449505	0.47954	0.348773	0.915629	2.03134	0.818628	0.0132388	0.201812	vitamin_D	12.6024	4.3486	0.242886	0.615305	2.53331	0.0112993	0.0842064	0.160791	0	0.922751
KDO.NAGLIPASYN.PWY	454	166	70	384	0.617831	0.279909	0.027814	0.129026	0.536219	0.525246	0.307927	0.792232	vitamin_D	305	72	3	302	NA	NA	NA	NA	NA	NA	NA	NA	vitamin_D	1124	285	14	1110	0.337127	0.477167	0.480014	0.915629	2.01712	0.812208	0.0131613	0.201812	vitamin_D	12.7634	4.39197	0.241435	0.545967	2.26134	0.0237379	0.114751	NS	NS	NA
GLYCOL.GLYOXDEG.PWY	454	200	70	384	0.336297	0.281481	0.232835	0.42729	0.229036	0.527114	0.664155	0.962599	vitamin_D	305	95	3	302	NA	NA	NA	NA	NA	NA	NA	NA	vitamin_D	1124	370	14	1110	0.347291	0.502637	0.489748	0.915629	2.08833	0.856222	0.0148886	0.201812	vitamin_D	12.6212	3.95813	0.245593	0.338922	1.38001	0.167583	0.327805	NS	NS	NA
PWY.5920	454	116	70	384	0.325629	0.262041	0.214656	0.409686	-0.0894923	0.492131	0.855796	0.997145	vitamin_D	305	59	3	302	NA	NA	NA	NA	NA	NA	NA	NA	vitamin_D	1124	221	14	1110	0.491222	0.449825	0.275055	0.915629	1.90649	0.760609	0.0123388	0.201812	vitamin_D	14.5634	4.94212	0.226423	0.367586	1.62344	0.104495	0.257534	NS	NS	NA
PWY.724	454	454	70	384	-0.0137629	0.0190186	0.469673	0.61548	-0.00719336	0.0351881	0.838127	0.997145	vitamin_D	305	305	3	302	NA	NA	NA	NA	NA	NA	NA	NA	vitamin_D	1124	1124	14	1110	-0.0662831	0.0238615	0.00556447	0.915629	-0.099752	0.0405245	0.0139918	0.201812	vitamin_D	2764.67	1756.33	0.0148725	-0.034166	-2.29727	0.0216035	0.112397	NS	NS	NA
PWY.7254	454	246	70	384	0.64114	0.325235	0.0493175	0.184649	0.540347	0.604828	0.372189	0.828817	vitamin_D	305	137	3	302	NA	NA	NA	NA	NA	NA	NA	NA	vitamin_D	1124	528	14	1110	0.383755	0.619262	0.535583	0.922077	2.55256	1.05263	0.0154744	0.201812	vitamin_D	9.45375	2.60766	0.287939	0.585494	2.03339	0.0420128	0.144506	NS	NS	NA
PWY0.1415	454	191	70	384	0.655555	0.304424	0.0318305	0.141752	0.0561341	0.573908	0.922132	0.997145	vitamin_D	305	96	3	302	NA	NA	NA	NA	NA	NA	NA	NA	vitamin_D	1124	352	14	1110	0.332592	0.52166	0.523889	0.922077	2.17023	0.890195	0.0149327	0.201812	vitamin_D	10.7905	3.67472	0.262929	0.57351	2.18124	0.0291658	0.124563	NS	NS	NA
PWY.5103	454	454	70	384	-0.00166974	0.0365586	0.963592	0.967391	-0.031359	0.0690232	0.649845	0.95459	vitamin_D	305	305	3	302	NA	NA	NA	NA	NA	NA	NA	NA	vitamin_D	1124	1124	14	1110	-0.0570909	0.0400473	0.154269	0.915629	-0.164182	0.0683213	0.0164265	0.20566	vitamin_D	748.204	623.523	0.0270001	-0.0268616	-0.994869	0.3198	0.495531	NS	NS	NA
PWY.6803	454	208	70	384	0.811795	0.328456	0.0138322	0.100301	0.244107	0.625784	0.696685	0.986707	vitamin_D	305	116	3	302	NA	NA	NA	NA	NA	NA	NA	NA	vitamin_D	1124	400	14	1110	0.498472	0.593595	0.401227	0.915629	2.38516	1.01249	0.018664	0.218778	vitamin_D	9.26927	2.83805	0.287393	0.738349	2.56913	0.0101954	0.0818249	0.213305	0	0.898838
PWY.7446	454	115	70	384	0.464487	0.252125	0.0661093	0.214519	0.00674976	0.468524	0.988513	0.997145	vitamin_D	305	56	3	302	NA	NA	NA	NA	NA	NA	NA	NA	vitamin_D	1124	232	14	1110	0.173099	0.408278	0.671668	0.93953	1.63687	0.696062	0.0188722	0.218778	vitamin_D	15.7314	5.99912	0.214519	0.384043	1.79026	0.0734127	0.206659	NS	NS	NA
P161.PWY	454	447	70	384	0.270225	0.122936	0.0284736	0.129958	0.284481	0.232205	0.221265	0.788201	vitamin_D	305	302	3	302	NA	NA	NA	NA	NA	NA	NA	NA	vitamin_D	1124	1123	14	1110	0.178127	0.209426	0.395202	0.915629	0.830058	0.355873	0.0198604	0.222011	vitamin_D	66.1667	22.8002	0.10602	0.246623	2.3262	0.0200078	0.106143	NS	NS	NA
PWY.2723	454	184	70	384	0.391325	0.304	0.198686	0.389066	0.419515	0.574624	0.465779	0.890874	vitamin_D	305	93	3	302	NA	NA	NA	NA	NA	NA	NA	NA	vitamin_D	1124	346	14	1110	0.455123	0.559188	0.415876	0.915629	2.20992	0.954009	0.0207204	0.222285	vitamin_D	10.8206	3.19805	0.267083	0.405879	1.51967	0.128593	0.281631	NS	NS	NA
PWY.6891	454	195	70	384	0.661045	0.335982	0.0497558	0.184649	-0.112558	0.632461	0.858839	0.997145	vitamin_D	305	104	3	302	NA	NA	NA	NA	NA	NA	NA	NA	vitamin_D	1124	347	14	1110	0.762575	0.609473	0.211122	0.915629	2.38587	1.03468	0.0213053	0.222285	vitamin_D	8.85867	2.6921	0.294235	0.684709	2.32708	0.0199611	0.106143	NS	NS	NA
PWY4LZ.257	454	434	70	384	0.129445	0.110158	0.24063	0.43514	0.216991	0.205684	0.292113	0.788201	vitamin_D	305	300	3	302	NA	NA	NA	NA	NA	NA	NA	NA	vitamin_D	1124	1123	14	1110	0.142534	0.197303	0.470192	0.915629	0.764818	0.334999	0.0226222	0.228411	vitamin_D	82.407	25.6882	0.0961827	0.132556	1.37817	0.168151	0.327805	NS	NS	NA
PWY.7328	454	224	70	384	0.245364	0.33029	0.457956	0.604574	0.317843	0.622976	0.610194	0.929137	vitamin_D	305	107	3	302	NA	NA	NA	NA	NA	NA	NA	NA	vitamin_D	1124	415	14	1110	0.931297	0.617082	0.131532	0.915629	2.37524	1.05623	0.0247268	0.241859	vitamin_D	9.16659	2.62611	0.291201	0.398114	1.36714	0.17158	0.327805	NS	NS	NA
PWY.6708	454	179	70	384	0.794291	0.294089	0.00718447	0.0685603	0.591065	0.5566	0.288917	0.788201	vitamin_D	305	98	3	302	NA	NA	NA	NA	NA	NA	NA	NA	vitamin_D	1124	334	14	1110	0.323062	0.518594	0.533439	0.922077	1.94247	0.888093	0.02894	0.274491	vitamin_D	11.5622	3.71831	0.255818	0.679624	2.65667	0.00789164	0.0750563	0.624758	0	0.731704
METHGLYUT.PWY	454	179	70	384	0.692933	0.282884	0.014695	0.102252	0.572766	0.531915	0.282224	0.788201	vitamin_D	305	76	3	302	NA	NA	NA	NA	NA	NA	NA	NA	vitamin_D	1124	277	14	1110	0.465557	0.462073	0.313893	0.915629	1.68138	0.778557	0.0310234	0.277438	vitamin_D	12.4963	4.68358	0.241262	0.630946	2.61519	0.00891786	0.0756543	0.176128	0	0.915702
PWY.7269	454	203	70	384	0.566897	0.31886	0.0761162	0.229034	0.0161109	0.592651	0.978326	0.997145	vitamin_D	305	100	3	302	NA	NA	NA	NA	NA	NA	NA	NA	vitamin_D	1124	372	14	1110	0.376187	0.574399	0.512653	0.922077	2.10779	0.975258	0.0308949	0.277438	vitamin_D	9.83557	3.03091	0.278786	0.521972	1.87231	0.061164	0.188971	NS	NS	NA
PWY0.1061	454	443	70	384	0.531125	0.162117	0.00113803	0.0345549	0.359073	0.303323	0.237221	0.788201	vitamin_D	305	302	3	302	NA	NA	NA	NA	NA	NA	NA	NA	vitamin_D	1124	1110	14	1110	0.475483	0.246472	0.0539677	0.915629	0.857245	0.407568	0.0356725	0.278295	vitamin_D	38.049	16.4613	0.135444	0.514322	3.7973	0.000146282	0.0207862	0.0355745	0	0.98237
REDCITCYC	454	284	70	384	0.634713	0.321181	0.0487609	0.184649	0.693126	0.597025	0.246354	0.788201	vitamin_D	305	172	3	302	NA	NA	NA	NA	NA	NA	NA	NA	vitamin_D	1124	646	14	1110	0.52932	0.645361	0.412281	0.915629	2.28396	1.10075	0.0382323	0.278295	vitamin_D	9.69393	2.40101	0.28754	0.613791	2.13463	0.0327912	0.12992	NS	NS	NA
HISTSYN.PWY	454	454	70	384	-0.0728095	0.0431431	0.0921995	0.248344	-0.0987558	0.0812043	0.224659	0.788201	vitamin_D	305	305	3	302	NA	NA	NA	NA	NA	NA	NA	NA	vitamin_D	1124	1124	14	1110	-0.104245	0.0669026	0.119477	0.915629	-0.238026	0.114091	0.0371887	0.278295	vitamin_D	537.251	223.416	0.0362579	-0.0820426	-2.26275	0.0236511	0.114751	NS	NS	NA
POLYISOPRENSYN.PWY	454	241	70	384	0.542267	0.32784	0.0988311	0.256621	-0.0207332	0.621539	0.973406	0.997145	vitamin_D	305	130	3	302	NA	NA	NA	NA	NA	NA	NA	NA	vitamin_D	1124	555	14	1110	1.20664	0.661516	0.0684111	0.915629	2.4083	1.13307	0.0337754	0.278295	vitamin_D	9.30416	2.28517	0.293745	0.673268	2.29201	0.0219049	0.112397	NS	NS	NA
PWY.5083	454	270	70	384	1.04829	0.330577	0.00162541	0.0432409	0.986385	0.627382	0.116695	0.746552	vitamin_D	305	154	3	302	NA	NA	NA	NA	NA	NA	NA	NA	vitamin_D	1124	563	14	1110	0.304499	0.626367	0.626967	0.922077	2.22759	1.07194	0.0379369	0.278295	vitamin_D	9.15072	2.54884	0.292358	0.886246	3.03137	0.00243446	0.0544275	1.10287	0.0932764	0.576122
PWY.2942	454	454	70	384	-0.00935302	0.0229904	0.684339	0.772907	-0.0396677	0.0429335	0.35609	0.82281	vitamin_D	305	305	3	302	NA	NA	NA	NA	NA	NA	NA	NA	vitamin_D	1124	1124	14	1110	-0.0187899	0.0339825	0.580424	0.922077	-0.117869	0.0564529	0.0370414	0.278295	vitamin_D	1891.94	865.943	0.019042	-0.0123161	-0.646786	0.51777	0.664634	NS	NS	NA
TCA.GLYOX.BYPASS	454	233	70	384	0.624986	0.34462	0.0704311	0.21985	0.410104	0.652554	0.530064	0.902893	vitamin_D	305	130	3	302	NA	NA	NA	NA	NA	NA	NA	NA	vitamin_D	1124	493	14	1110	0.256069	0.653269	0.695147	0.93953	2.36465	1.11743	0.0345619	0.278295	vitamin_D	8.42012	2.34324	0.304808	0.544671	1.78693	0.0739482	0.206659	NS	NS	NA
PWY.561	454	202	70	384	0.29921	0.321214	0.35211	0.518648	0.187624	0.61271	0.759598	0.997145	vitamin_D	305	109	3	302	NA	NA	NA	NA	NA	NA	NA	NA	vitamin_D	1124	417	14	1110	0.242919	0.651581	0.709358	0.93953	2.31954	1.11283	0.0373623	0.278295	vitamin_D	9.69194	2.35539	0.288108	0.288204	1.00034	0.317148	0.493867	NS	NS	NA
PWY.7315	454	221	70	384	0.464409	0.333708	0.164731	0.350446	-0.221082	0.628408	0.725166	0.997145	vitamin_D	305	116	3	302	NA	NA	NA	NA	NA	NA	NA	NA	vitamin_D	1124	453	14	1110	0.317909	0.605227	0.599498	0.922077	2.12472	1.03268	0.0398818	0.283705	vitamin_D	8.9798	2.73	0.29223	0.430255	1.47231	0.140936	0.296061	NS	NS	NA
PEPTIDOGLYCANSYN.PWY	454	454	70	384	-0.0275948	0.0176225	0.118105	0.289799	-0.0389437	0.0320448	0.224985	0.788201	vitamin_D	305	305	3	302	NA	NA	NA	NA	NA	NA	NA	NA	vitamin_D	1124	1124	14	1110	-0.0383682	0.028123	0.172752	0.915629	-0.0899311	0.0446021	0.0440196	0.291757	vitamin_D	3220.06	1264.38	0.014933	-0.0306323	-2.05132	0.0402356	0.139931	NS	NS	NA
COMPLETE.ARO.PWY	454	454	70	384	0.00126479	0.0196809	0.94879	0.963209	-0.00169805	0.0369191	0.963339	0.997145	vitamin_D	305	305	3	302	NA	NA	NA	NA	NA	NA	NA	NA	vitamin_D	1124	1124	14	1110	-0.0593206	0.0314993	0.0599296	0.915629	-0.105469	0.0523146	0.0440446	0.291757	vitamin_D	2581.72	1007.86	0.0166908	-0.0157459	-0.943388	0.345482	0.52761	NS	NS	NA
PWY.4041	454	247	70	384	1.01637	0.335831	0.00262054	0.0547037	0.967086	0.632872	0.127286	0.746552	vitamin_D	305	131	3	302	NA	NA	NA	NA	NA	NA	NA	NA	vitamin_D	1124	508	14	1110	0.0298444	0.626049	0.961987	0.992924	2.16829	1.0729	0.0435303	0.291757	vitamin_D	8.86663	2.55143	0.29594	0.795923	2.68947	0.0071565	0.0750563	1.92825	0.481396	0.381316
PWY.5723	454	217	70	384	0.540477	0.368538	0.143217	0.332711	-0.0868503	0.690424	0.89996	0.997145	vitamin_D	305	120	3	302	NA	NA	NA	NA	NA	NA	NA	NA	vitamin_D	1124	433	14	1110	0.10319	0.683678	0.880055	0.992924	2.33269	1.16088	0.0447423	0.291757	vitamin_D	7.36269	2.13942	0.324407	0.442021	1.36255	0.173024	0.328221	NS	NS	NA
PWY.7219	454	454	70	384	-0.0269637	0.0183451	0.142339	0.332711	-0.0341055	0.033467	0.308793	0.792232	vitamin_D	305	305	3	302	NA	NA	NA	NA	NA	NA	NA	NA	vitamin_D	1124	1124	14	1110	-0.0241093	0.026859	0.36958	0.915629	-0.0898157	0.045119	0.0467744	0.298707	vitamin_D	2971.4	1386.18	0.0151488	-0.0260557	-1.71999	0.0854345	0.23253	NS	NS	NA
PWY.6897	454	453	70	384	-0.0104619	0.07059	0.882249	0.926639	-0.0385349	0.129593	0.766357	0.997145	vitamin_D	305	303	3	302	NA	NA	NA	NA	NA	NA	NA	NA	vitamin_D	1124	1117	14	1110	-0.316055	0.201416	0.116899	0.915629	-0.681794	0.344147	0.0478383	0.298707	vitamin_D	200.685	24.6496	0.0666172	-0.0438912	-0.658857	0.509988	0.662349	NS	NS	NA
ARGORNPROST.PWY	454	101	70	384	0.36213	0.257069	0.159637	0.343992	-0.115856	0.482325	0.810297	0.997145	vitamin_D	305	62	3	302	NA	NA	NA	NA	NA	NA	NA	NA	vitamin_D	1124	238	14	1110	0.184932	0.526606	0.725522	0.942949	1.77981	0.905571	0.0496254	0.298707	vitamin_D	15.1321	3.60603	0.231013	0.32803	1.41996	0.155619	0.31425	NS	NS	NA
P105.PWY	454	217	70	384	0.523264	0.361101	0.148031	0.332711	0.364665	0.683333	0.593878	0.929137	vitamin_D	305	109	3	302	NA	NA	NA	NA	NA	NA	NA	NA	vitamin_D	1124	420	14	1110	0.177286	0.693956	0.798406	0.979583	2.33338	1.1857	0.0493323	0.298707	vitamin_D	7.66905	2.07652	0.320329	0.449546	1.40339	0.160501	0.31998	NS	NS	NA
PWY.5384	454	377	70	384	1.09133	0.309259	0.000461505	0.031218	1.12001	0.571998	0.0509216	0.669829	vitamin_D	305	248	3	302	NA	NA	NA	NA	NA	NA	NA	NA	vitamin_D	1124	930	14	1110	0.396161	0.576107	0.491814	0.915629	1.88653	0.981618	0.0548875	0.303714	vitamin_D	10.4558	3.01297	0.272481	0.93582	3.43444	0.000593782	0.0207862	1.13032	0.115299	0.568268
PWY0.1241	454	246	70	384	1.10197	0.299476	0.00026264	0.031218	1.19582	0.560629	0.0335376	0.669829	vitamin_D	305	133	3	302	NA	NA	NA	NA	NA	NA	NA	NA	vitamin_D	1124	496	14	1110	0.478035	0.549301	0.384345	0.915629	1.78934	0.932664	0.055309	0.303714	vitamin_D	11.15	3.3142	0.262938	0.959008	3.64728	0.00026503	0.0207862	0.994578	0	0.608177
PWY.6471	454	353	70	384	0.3479	0.380675	0.36127	0.529229	0.589414	0.708143	0.405719	0.85804	vitamin_D	305	225	3	302	NA	NA	NA	NA	NA	NA	NA	NA	vitamin_D	1124	917	14	1110	1.24442	0.727478	0.0874347	0.915629	2.43638	1.2551	0.0524975	0.303714	vitamin_D	6.90067	1.88956	0.337287	0.540616	1.60284	0.108971	0.261392	NS	NS	NA
P124.PWY	454	290	70	384	-0.540455	0.343115	0.115946	0.286859	-0.637001	0.646498	0.325072	0.794257	vitamin_D	305	195	3	302	NA	NA	NA	NA	NA	NA	NA	NA	vitamin_D	1124	804	14	1110	0.373302	0.669006	0.576959	0.922077	2.20169	1.1433	0.0544006	0.303714	vitamin_D	8.49415	2.23429	0.305303	-0.350157	-1.14691	0.251417	0.416368	NS	NS	NA
GLUCOSE1PMETAB.PWY	454	263	70	384	0.84206	0.33637	0.0126645	0.099222	0.514563	0.635859	0.418861	0.862523	vitamin_D	305	139	3	302	NA	NA	NA	NA	NA	NA	NA	NA	vitamin_D	1124	537	14	1110	0.0428546	0.650588	0.947493	0.992924	2.14287	1.11309	0.0544736	0.303714	vitamin_D	8.83824	2.36259	0.298796	0.673484	2.25399	0.0241967	0.114751	NS	NS	NA
KETOGLUCONMET.PWY	454	201	70	384	0.255101	0.323595	0.430927	0.585787	-0.134893	0.609396	0.824929	0.997145	vitamin_D	305	115	3	302	NA	NA	NA	NA	NA	NA	NA	NA	vitamin_D	1124	450	14	1110	0.331112	0.62658	0.597296	0.922077	2.04064	1.07182	0.05719	0.308629	vitamin_D	9.54986	2.54711	0.287516	0.271106	0.942925	0.345719	0.52761	NS	NS	NA
PWY.6892	454	341	70	384	0.435456	0.321255	0.175962	0.359958	0.0135558	0.607844	0.982219	0.997145	vitamin_D	305	221	3	302	NA	NA	NA	NA	NA	NA	NA	NA	vitamin_D	1124	870	14	1110	1.13418	0.595555	0.0571139	0.915629	1.93317	1.03226	0.0613745	0.325597	vitamin_D	9.68946	2.8194	0.282743	0.592943	2.09711	0.0359837	0.132505	NS	NS	NA
PWY.5104	454	440	70	384	-0.468493	0.136248	0.000642592	0.031218	-0.394988	0.243667	0.105836	0.724797	vitamin_D	305	305	3	302	NA	NA	NA	NA	NA	NA	NA	NA	vitamin_D	1124	1123	14	1110	-0.213724	0.1888	0.257872	0.915629	-0.581007	0.312767	0.0634945	0.3258	vitamin_D	53.8693	28.0541	0.110483	-0.381249	-3.45074	0.000559048	0.0207862	1.19735	0.164823	0.549539
P23.PWY	454	193	70	384	0.374387	0.306227	0.222146	0.412204	0.0820803	0.573397	0.886246	0.997145	vitamin_D	305	124	3	302	NA	NA	NA	NA	NA	NA	NA	NA	vitamin_D	1124	495	14	1110	0.741253	0.637969	0.245526	0.915629	2.02075	1.08779	0.0634901	0.3258	vitamin_D	10.6638	2.45698	0.27607	0.443085	1.60497	0.1085	0.261392	NS	NS	NA
ARGININE.SYN4.PWY	454	422	70	384	-0.628984	0.28141	0.0259131	0.127272	-0.823743	0.522629	0.115787	0.746552	vitamin_D	305	281	3	302	NA	NA	NA	NA	NA	NA	NA	NA	vitamin_D	1124	1080	14	1110	-0.652889	0.454973	0.151565	0.915629	-1.4268	0.777469	0.0667532	0.32834	vitamin_D	12.6276	4.83091	0.23933	-0.635599	-2.65575	0.00791329	0.0750563	0.00199671	0	0.999002
PWY.7204	454	207	70	384	0.153957	0.354155	0.663982	0.76049	-0.385335	0.661259	0.560406	0.902893	vitamin_D	305	113	3	302	NA	NA	NA	NA	NA	NA	NA	NA	vitamin_D	1124	429	14	1110	0.463444	0.676886	0.493693	0.915629	2.1011	1.15527	0.0692345	0.32834	vitamin_D	7.97284	2.18258	0.313799	0.220471	0.702589	0.482312	0.639677	NS	NS	NA
PWY.5861	454	199	70	384	1.01727	0.352779	0.00412548	0.0596923	0.600593	0.664799	0.366851	0.828817	vitamin_D	305	93	3	302	NA	NA	NA	NA	NA	NA	NA	NA	vitamin_D	1124	359	14	1110	0.266738	0.6453	0.679426	0.93953	2.00393	1.10086	0.0689865	0.32834	vitamin_D	8.03515	2.40147	0.309542	0.844572	2.72845	0.0063632	0.0750563	1.04147	0.0398212	0.594083
GLYCOLYSIS.TCA.GLYOX.BYPASS	454	232	70	384	0.628778	0.370025	0.0899755	0.247432	0.387986	0.702798	0.581219	0.923459	vitamin_D	305	128	3	302	NA	NA	NA	NA	NA	NA	NA	NA	vitamin_D	1124	483	14	1110	0.224183	0.711216	0.752661	0.956569	2.22314	1.21861	0.0683802	0.32834	vitamin_D	7.3036	1.97696	0.328256	0.542591	1.65295	0.0983411	0.251169	NS	NS	NA
GLYOXYLATE.BYPASS	454	252	70	384	0.780216	0.334176	0.0200078	0.110174	0.448035	0.63128	0.478292	0.890874	vitamin_D	305	142	3	302	NA	NA	NA	NA	NA	NA	NA	NA	vitamin_D	1124	571	14	1110	0.073333	0.639262	0.908692	0.992924	1.99898	1.09313	0.0677246	0.32834	vitamin_D	8.95465	2.44704	0.296152	0.628504	2.12223	0.0338182	0.129934	NS	NS	NA
PWY.6387	454	454	70	384	-0.0287499	0.0175904	0.102902	0.260373	-0.0339379	0.0317406	0.285627	0.788201	vitamin_D	305	305	3	302	NA	NA	NA	NA	NA	NA	NA	NA	vitamin_D	1124	1124	14	1110	-0.0306906	0.0297932	0.303178	0.915629	-0.0842867	0.0473445	0.0753146	0.348815	vitamin_D	3231.82	1126.59	0.0151473	-0.0292516	-1.93114	0.0534661	0.170764	NS	NS	NA
PWY.3001	454	454	70	384	0.0480836	0.0275473	0.081609	0.237021	0.000385101	0.0513015	0.994014	0.997145	vitamin_D	305	305	3	302	NA	NA	NA	NA	NA	NA	NA	NA	vitamin_D	1124	1124	14	1110	-0.0547129	0.0387225	0.15795	0.915629	-0.118341	0.06658	0.075781	0.348815	vitamin_D	1317.77	666.918	0.0224467	0.0135408	0.60324	0.546349	0.687472	NS	NS	NA
PWY.6895	454	195	70	384	0.667546	0.405997	0.10085	0.258185	-0.443367	0.766267	0.563183	0.902893	vitamin_D	305	104	3	302	NA	NA	NA	NA	NA	NA	NA	NA	vitamin_D	1124	347	14	1110	0.799118	0.765274	0.296607	0.915629	2.23276	1.30179	0.0866055	0.388369	vitamin_D	6.06673	1.70752	0.35865	0.696444	1.94185	0.0521554	0.169971	NS	NS	NA
PWY.5838	454	199	70	384	1.06294	0.371489	0.00442121	0.0596923	0.590614	0.700012	0.399334	0.850974	vitamin_D	305	93	3	302	NA	NA	NA	NA	NA	NA	NA	NA	vitamin_D	1124	359	14	1110	0.25053	0.684304	0.714353	0.93953	2.00186	1.16809	0.0868557	0.388369	vitamin_D	7.24615	2.13551	0.326483	0.878014	2.68931	0.00715995	0.0750563	1.08863	0.0814133	0.580239
ARO.PWY	454	454	70	384	0.00355024	0.0205065	0.862633	0.911771	0.00518598	0.0385662	0.893102	0.997145	vitamin_D	305	305	3	302	NA	NA	NA	NA	NA	NA	NA	NA	vitamin_D	1124	1124	14	1110	-0.0327424	0.0327849	0.318157	0.915629	-0.088969	0.0522047	0.0886287	0.390715	vitamin_D	2378.03	930.361	0.0173857	-0.0066557	-0.382827	0.701848	0.813857	NS	NS	NA
PWY.5121	454	436	70	384	0.110998	0.141493	0.433202	0.585787	0.594427	0.257956	0.021742	0.619986	vitamin_D	305	299	3	302	NA	NA	NA	NA	NA	NA	NA	NA	vitamin_D	1124	1116	14	1110	0.161958	0.223205	0.468237	0.915629	0.611492	0.369736	0.0984496	0.427982	vitamin_D	49.949	20.0721	0.119505	0.125606	1.05106	0.293233	0.465584	NS	NS	NA
LACTOSECAT.PWY	454	452	70	384	0.0447572	0.154249	0.77183	0.839711	0.0189381	0.285632	0.94717	0.997145	vitamin_D	305	302	3	302	NA	NA	NA	NA	NA	NA	NA	NA	vitamin_D	1124	1117	14	1110	0.245031	0.200504	0.221945	0.915629	0.522932	0.320307	0.102855	0.43505	vitamin_D	42.0298	24.8744	0.122257	0.119217	0.975137	0.329492	0.508035	NS	NS	NA
PWY.6703	454	454	70	384	-0.0468483	0.0426916	0.273088	0.465365	-0.0511813	0.0802461	0.523972	0.902893	vitamin_D	305	305	3	302	NA	NA	NA	NA	NA	NA	NA	NA	vitamin_D	1124	1124	14	1110	-0.0291532	0.064311	0.650409	0.926253	-0.181179	0.110836	0.102414	0.43505	vitamin_D	548.676	241.785	0.035568	-0.0414357	-1.16497	0.244031	0.410653	NS	NS	NA
PWY.1042	454	454	70	384	-0.0491386	0.0367454	0.181837	0.363674	-0.136474	0.0656304	0.0382286	0.669829	vitamin_D	305	305	3	302	NA	NA	NA	NA	NA	NA	NA	NA	vitamin_D	1124	1124	14	1110	-0.0969529	0.0547204	0.0767045	0.915629	-0.141999	0.0893021	0.112109	0.466593	vitamin_D	740.619	333.965	0.0305056	-0.0639986	-2.09793	0.0359116	0.132505	NS	NS	NA
ENTBACSYN.PWY	454	165	70	384	0.255284	0.390454	0.513576	0.647586	-0.235451	0.730219	0.74729	0.997145	vitamin_D	305	74	3	302	NA	NA	NA	NA	NA	NA	NA	NA	vitamin_D	1124	304	14	1110	0.276091	0.721053	0.701867	0.93953	1.94945	1.23005	0.113294	0.466593	vitamin_D	6.55934	1.92338	0.343346	0.260002	0.757258	0.448896	0.618962	NS	NS	NA
PWY.6629	454	169	70	384	0.706921	0.383839	0.0661929	0.214519	0.122082	0.721976	0.865808	0.997145	vitamin_D	305	90	3	302	NA	NA	NA	NA	NA	NA	NA	NA	vitamin_D	1124	301	14	1110	-0.0845146	0.681562	0.901336	0.992924	1.82555	1.15703	0.114906	0.467083	vitamin_D	6.78739	2.15273	0.334448	0.516348	1.54388	0.122617	0.274137	NS	NS	NA
TRNA.CHARGING.PWY	454	454	70	384	-0.112249	0.0376227	0.00301155	0.0560048	-0.052382	0.0677015	0.439566	0.876333	vitamin_D	305	305	3	302	NA	NA	NA	NA	NA	NA	NA	NA	vitamin_D	1124	1124	14	1110	-0.0889027	0.043073	0.0392492	0.915629	-0.113979	0.0728153	0.117803	0.472723	vitamin_D	706.479	539.001	0.0283355	-0.102146	-3.60486	0.000312322	0.0207862	0.166647	0	0.920053
PWY.6168	454	454	70	384	-0.0435967	0.0668755	0.514809	0.647586	-0.187502	0.123197	0.128829	0.746552	vitamin_D	305	303	3	302	NA	NA	NA	NA	NA	NA	NA	NA	vitamin_D	1124	1122	14	1110	-0.095512	0.159454	0.549301	0.922077	-0.422238	0.271132	0.119693	0.474227	vitamin_D	223.597	39.3303	0.0616712	-0.0513625	-0.832844	0.404933	0.589506	NS	NS	NA
PWY.6700	454	454	70	384	-0.0453743	0.038911	0.244211	0.436445	-0.0130083	0.0722059	0.857123	0.997145	vitamin_D	305	305	3	302	NA	NA	NA	NA	NA	NA	NA	NA	vitamin_D	1124	1124	14	1110	-0.0649038	0.0607528	0.285605	0.915629	-0.158988	0.103941	0.12641	0.488474	vitamin_D	660.472	270.936	0.0327665	-0.0510552	-1.55815	0.119197	0.272327	NS	NS	NA
NAGLIPASYN.PWY	454	343	70	384	0.717082	0.307313	0.0200793	0.110174	0.267784	0.580693	0.644947	0.95459	vitamin_D	305	177	3	302	NA	NA	NA	NA	NA	NA	NA	NA	vitamin_D	1124	638	14	1110	0.0568866	0.63262	0.928365	0.992924	1.66842	1.08701	0.125108	0.488474	vitamin_D	10.5886	2.4987	0.276424	0.591034	2.13814	0.0325051	0.12992	NS	NS	NA
PWY0.862	454	348	70	384	0.797885	0.329647	0.0159083	0.106497	0.941632	0.616163	0.127254	0.746552	vitamin_D	305	195	3	302	NA	NA	NA	NA	NA	NA	NA	NA	vitamin_D	1124	738	14	1110	0.564388	0.67816	0.405454	0.915629	1.75402	1.15426	0.128904	0.492036	vitamin_D	9.20241	2.17438	0.296476	0.753258	2.5407	0.011063	0.0842064	0.0958913	0	0.953186
PWY.6386	454	454	70	384	-0.0294172	0.0176988	0.0972185	0.255677	-0.0368253	0.0318919	0.248921	0.788201	vitamin_D	305	305	3	302	NA	NA	NA	NA	NA	NA	NA	NA	vitamin_D	1124	1124	14	1110	-0.0251366	0.0308085	0.414734	0.915629	-0.074043	0.0489327	0.130535	0.49226	vitamin_D	3192.35	1053.56	0.0153467	-0.028355	-1.84763	0.0646556	0.194588	NS	NS	NA
PWY.6284	454	289	70	384	0.366139	0.368435	0.320885	0.493897	1.1002	0.680098	0.10652	0.724797	vitamin_D	305	182	3	302	NA	NA	NA	NA	NA	NA	NA	NA	vitamin_D	1124	699	14	1110	0.69616	0.72327	0.335998	0.915629	1.84952	1.2431	0.137089	0.504809	vitamin_D	7.36677	1.91161	0.328295	0.434133	1.32239	0.186039	0.348685	NS	NS	NA
PYRIDNUCSAL.PWY	454	437	70	384	0.052533	0.106531	0.622183	0.731722	0.094578	0.189695	0.618366	0.935017	vitamin_D	305	291	3	302	NA	NA	NA	NA	NA	NA	NA	NA	vitamin_D	1124	1094	14	1110	-0.0159898	0.211114	0.93964	0.992924	0.509152	0.341684	0.136498	0.504809	vitamin_D	88.1149	22.437	0.0951079	0.0386259	0.406127	0.684649	0.809759	NS	NS	NA
PWY.5971	454	289	70	384	0.41295	0.380426	0.278301	0.468298	1.07677	0.701232	0.125449	0.746552	vitamin_D	305	182	3	302	NA	NA	NA	NA	NA	NA	NA	NA	vitamin_D	1124	699	14	1110	0.670052	0.728096	0.357625	0.915629	1.82628	1.25088	0.144582	0.526213	vitamin_D	6.90969	1.88635	0.337176	0.468086	1.38826	0.165059	0.326984	NS	NS	NA
PWY.6113	454	281	70	384	0.162827	0.37734	0.666308	0.76049	0.768098	0.69502	0.269766	0.788201	vitamin_D	305	182	3	302	NA	NA	NA	NA	NA	NA	NA	NA	vitamin_D	1124	699	14	1110	0.671332	0.730099	0.358028	0.915629	1.81791	1.25469	0.147659	0.531233	vitamin_D	7.02317	1.87602	0.335216	0.270024	0.805523	0.420518	0.598282	NS	NS	NA
PWY.6608	454	453	70	384	-0.00733102	0.0619012	0.905781	0.939537	0.24244	0.111522	0.0303071	0.669829	vitamin_D	305	305	3	302	NA	NA	NA	NA	NA	NA	NA	NA	vitamin_D	1124	1124	14	1110	-0.0372024	0.0766569	0.627553	0.922077	0.176042	0.122956	0.15251	0.542452	vitamin_D	260.977	170.175	0.0481598	-0.0191212	-0.397037	0.69134	0.810447	NS	NS	NA
COA.PWY.1	454	454	70	384	-0.00893923	0.0195856	0.648318	0.754032	-0.0524278	0.0356104	0.141755	0.778409	vitamin_D	305	305	3	302	NA	NA	NA	NA	NA	NA	NA	NA	vitamin_D	1124	1124	14	1110	-0.0167469	0.033236	0.614448	0.922077	-0.0804436	0.0565289	0.155013	0.544699	vitamin_D	2606.92	905.278	0.0168737	-0.0109517	-0.649037	0.516314	0.664634	NS	NS	NA
NONMEVIPP.PWY	454	454	70	384	-0.0652677	0.0251733	0.00984777	0.084886	-0.0835159	0.0458447	0.0692703	0.67755	vitamin_D	305	305	3	302	NA	NA	NA	NA	NA	NA	NA	NA	vitamin_D	1124	1124	14	1110	-0.0156909	0.0357085	0.660445	0.936365	-0.0817868	0.0576971	0.156623	0.544699	vitamin_D	1578.04	784.256	0.0205747	-0.0488088	-2.37227	0.017679	0.0992161	1.28765	0.223393	0.525279
PWY.7388	454	329	70	384	0.826487	0.331655	0.0130712	0.099222	1.24238	0.61726	0.0448173	0.669829	vitamin_D	305	187	3	302	NA	NA	NA	NA	NA	NA	NA	NA	vitamin_D	1124	708	14	1110	0.561321	0.65985	0.39513	0.915629	1.58944	1.12918	0.159535	0.548729	vitamin_D	9.0913	2.29673	0.29633	0.773009	2.60861	0.00909118	0.0756543	0.128921	0	0.937573
PWY.7664	454	329	70	384	0.819305	0.347237	0.0187378	0.109797	1.25015	0.645575	0.0535174	0.669829	vitamin_D	305	187	3	302	NA	NA	NA	NA	NA	NA	NA	NA	vitamin_D	1124	708	14	1110	0.602026	0.698819	0.389153	0.915629	1.66416	1.19558	0.164234	0.558752	vitamin_D	8.29367	2.04772	0.310964	0.776281	2.49637	0.0125473	0.088008	0.0775304	0	0.961977
FASYN.INITIAL.PWY	454	329	70	384	0.837146	0.335778	0.0130295	0.099222	1.25082	0.624682	0.0459282	0.669829	vitamin_D	305	187	3	302	NA	NA	NA	NA	NA	NA	NA	NA	vitamin_D	1124	709	14	1110	0.560767	0.666526	0.400344	0.915629	1.57043	1.14058	0.168839	0.568242	vitamin_D	8.86945	2.25095	0.299875	0.781202	2.6051	0.00918487	0.0756543	0.137136	0	0.93373
PWYG.321	454	319	70	384	0.60329	0.354918	0.0898782	0.247432	0.934613	0.659412	0.157167	0.787018	vitamin_D	305	187	3	302	NA	NA	NA	NA	NA	NA	NA	NA	vitamin_D	1124	708	14	1110	0.59284	0.70314	0.399335	0.915629	1.64512	1.20329	0.171853	0.572235	vitamin_D	7.93861	2.02263	0.316842	0.601168	1.89737	0.0577788	0.180848	NS	NS	NA
PWY.6282	454	329	70	384	0.807047	0.348842	0.0211572	0.11221	1.26468	0.648522	0.0518679	0.669829	vitamin_D	305	187	3	302	NA	NA	NA	NA	NA	NA	NA	NA	vitamin_D	1124	708	14	1110	0.612286	0.713588	0.391055	0.915629	1.64244	1.22169	0.179102	0.590094	vitamin_D	8.21757	1.96383	0.313398	0.76948	2.45528	0.0140774	0.0937496	0.0601231	0	0.970386
FASYN.ELONG.PWY	454	329	70	384	0.808701	0.352291	0.0221733	0.11221	1.23292	0.655516	0.0607251	0.669829	vitamin_D	305	187	3	302	NA	NA	NA	NA	NA	NA	NA	NA	vitamin_D	1124	710	14	1110	0.595823	0.710428	0.401827	0.915629	1.62273	1.21575	0.18224	0.594177	vitamin_D	8.05745	1.98135	0.315616	0.766686	2.42917	0.0151334	0.0966683	0.0720671	0	0.964608
PWY.5173	454	294	70	384	0.897709	0.303794	0.00329544	0.0560048	1.13569	0.552689	0.0405483	0.669829	vitamin_D	305	173	3	302	NA	NA	NA	NA	NA	NA	NA	NA	vitamin_D	1124	600	14	1110	0.509649	0.539373	0.344919	0.915629	1.1903	0.903781	0.18811	0.605113	vitamin_D	10.8353	3.43734	0.264696	0.804251	3.03839	0.00237845	0.0544275	0.392968	0	0.821614
THRESYN.PWY	454	454	70	384	0.0515468	0.0296337	0.0826552	0.23799	0.00752986	0.0552473	0.891658	0.997145	vitamin_D	305	305	3	302	NA	NA	NA	NA	NA	NA	NA	NA	vitamin_D	1124	1124	14	1110	-0.0542109	0.0441593	0.219849	0.915629	-0.0990005	0.075942	0.192639	0.605113	vitamin_D	1138.75	512.809	0.0246067	0.0187091	0.760325	0.44706	0.618962	NS	NS	NA
PWY0.1261	454	384	70	384	0.622449	0.334322	0.0632976	0.211414	1.56317	0.622027	0.0123655	0.6104	vitamin_D	305	208	3	302	NA	NA	NA	NA	NA	NA	NA	NA	vitamin_D	1124	779	14	1110	0.390786	0.817599	0.632766	0.922077	1.84485	1.40681	0.190012	0.605113	vitamin_D	8.94683	1.49596	0.309451	0.589263	1.90422	0.0568815	0.179837	NS	NS	NA
PWY.6549	454	323	70	384	-0.470406	0.348654	0.177967	0.359958	0.414688	0.651898	0.525063	0.902893	vitamin_D	305	236	3	302	NA	NA	NA	NA	NA	NA	NA	NA	vitamin_D	1124	892	14	1110	-0.351134	0.676094	0.603615	0.922077	-1.5104	1.16041	0.193327	0.605113	vitamin_D	8.22643	2.18769	0.309877	-0.445351	-1.43719	0.150664	0.308222	NS	NS	NA
PYRIDNUCSYN.PWY	454	453	70	384	-0.107517	0.041947	0.0107146	0.0894666	-0.10274	0.0768406	0.181995	0.787018	vitamin_D	305	305	3	302	NA	NA	NA	NA	NA	NA	NA	NA	vitamin_D	1124	1124	14	1110	-0.143214	0.058047	0.0137668	0.915629	-0.123612	0.0967807	0.201794	0.61923	vitamin_D	568.326	296.784	0.0339989	-0.119763	-3.52257	0.000427379	0.0207862	0.248444	0	0.883184
PWY.6163	454	454	70	384	0.00148266	0.0212443	0.944393	0.96232	0.00776281	0.0397848	0.845402	0.997145	vitamin_D	305	305	3	302	NA	NA	NA	NA	NA	NA	NA	NA	vitamin_D	1124	1124	14	1110	-0.00443843	0.0325561	0.891584	0.992924	-0.0710842	0.0555303	0.200788	0.61923	vitamin_D	2215.73	943.485	0.0177914	-0.000285648	-0.0160554	0.98719	0.992694	NS	NS	NA
PWY.7560	454	449	70	384	0.342162	0.138091	0.0136024	0.100301	0.650111	0.248338	0.00919395	0.604741	vitamin_D	305	299	3	302	NA	NA	NA	NA	NA	NA	NA	NA	vitamin_D	1124	1118	14	1110	0.294353	0.237118	0.214729	0.915629	0.503477	0.402506	0.211262	0.632849	vitamin_D	52.4409	17.7857	0.11933	0.330054	2.7659	0.00567666	0.0750563	0.0303568	0	0.984936
PWY.6270	454	449	70	384	0.325352	0.134454	0.0159427	0.106497	0.629304	0.241983	0.0096604	0.604741	vitamin_D	305	299	3	302	NA	NA	NA	NA	NA	NA	NA	NA	vitamin_D	1124	1118	14	1110	0.281727	0.231152	0.223182	0.915629	0.48792	0.392686	0.21432	0.632849	vitamin_D	55.3163	18.7156	0.116223	0.314323	2.70449	0.00684085	0.0750563	0.0266141	0	0.986781
NAD.BIOSYNTHESIS.II	454	427	70	384	0.492696	0.246462	0.0462176	0.181608	0.967407	0.439903	0.0284443	0.669829	vitamin_D	305	289	3	302	NA	NA	NA	NA	NA	NA	NA	NA	vitamin_D	1124	1081	14	1110	0.330429	0.433261	0.445831	0.915629	0.929748	0.738512	0.208322	0.632849	vitamin_D	16.4627	5.32722	0.214226	0.453025	2.1147	0.0344553	0.129934	NS	NS	NA
PWY.5505	454	230	70	384	0.192369	0.321454	0.549861	0.674618	0.0360686	0.599805	0.952079	0.997145	vitamin_D	305	159	3	302	NA	NA	NA	NA	NA	NA	NA	NA	vitamin_D	1124	608	14	1110	0.300167	0.637055	0.637605	0.922077	1.36647	1.09795	0.213565	0.632849	vitamin_D	9.67746	2.46403	0.286988	0.214246	0.746531	0.455347	0.619667	NS	NS	NA
PWY.5837	454	305	70	384	1.22417	0.321316	0.000158924	0.031218	0.765385	0.593843	0.198195	0.788201	vitamin_D	305	173	3	302	NA	NA	NA	NA	NA	NA	NA	NA	vitamin_D	1124	656	14	1110	0.637097	0.629805	0.311959	0.915629	1.3185	1.07527	0.220389	0.633626	vitamin_D	9.6858	2.52109	0.286218	1.10292	3.85342	0.00011648	0.0207862	0.689443	0	0.708418
PWY.5367	454	400	70	384	-0.573147	0.349009	0.101264	0.258185	-0.296032	0.656244	0.652163	0.95459	vitamin_D	305	296	3	302	NA	NA	NA	NA	NA	NA	NA	NA	vitamin_D	1124	1107	14	1110	0.386321	0.250442	0.123228	0.915629	0.512558	0.418755	0.221225	0.633626	vitamin_D	8.20967	15.9436	0.203475	0.0601992	0.295855	0.767341	0.851549	NS	NS	NA
PWY.6630	454	293	70	384	0.661132	0.41198	0.109266	0.273445	0.159639	0.765199	0.834848	0.997145	vitamin_D	305	196	3	302	NA	NA	NA	NA	NA	NA	NA	NA	vitamin_D	1124	635	14	1110	-0.55064	0.818247	0.501118	0.922077	1.70106	1.39247	0.222121	0.633626	vitamin_D	5.89179	1.49359	0.367971	0.416068	1.13071	0.258178	0.42223	NS	NS	NA
GLYCOCAT.PWY	454	309	70	384	0.288099	0.363363	0.428284	0.585787	0.737457	0.670194	0.271841	0.788201	vitamin_D	305	176	3	302	NA	NA	NA	NA	NA	NA	NA	NA	vitamin_D	1124	694	14	1110	-0.0886337	0.702433	0.899611	0.992924	1.47406	1.20811	0.22268	0.633626	vitamin_D	7.5739	2.0267	0.322739	0.20857	0.64625	0.518117	0.664634	NS	NS	NA
PWY0.162	454	453	70	384	-0.0112019	0.0513505	0.827418	0.882932	0.0214342	0.0951335	0.821859	0.997145	vitamin_D	305	305	3	302	NA	NA	NA	NA	NA	NA	NA	NA	vitamin_D	1124	1124	14	1110	-0.0905837	0.0824419	0.272112	0.915629	-0.166031	0.138369	0.23044	0.6498	vitamin_D	379.237	147.131	0.0435868	-0.0333908	-0.766076	0.443631	0.618962	NS	NS	NA
PWY.6277	454	454	70	384	0.00122934	0.0211474	0.95367	0.96523	-0.00575997	0.0378825	0.879228	0.997145	vitamin_D	305	305	3	302	NA	NA	NA	NA	NA	NA	NA	NA	vitamin_D	1124	1124	14	1110	-0.00296535	0.0278503	0.915225	0.992924	-0.0609692	0.0515238	0.236945	0.662176	vitamin_D	2236.08	1289.26	0.0168422	-0.000304709	-0.0180919	0.985566	0.992694	NS	NS	NA
PWY.5863	454	294	70	384	1.03132	0.31482	0.00113693	0.0345549	1.23357	0.586596	0.0361007	0.669829	vitamin_D	305	171	3	302	NA	NA	NA	NA	NA	NA	NA	NA	vitamin_D	1124	652	14	1110	0.6642	0.629877	0.291886	0.915629	1.26257	1.07683	0.241264	0.662417	vitamin_D	10.0896	2.52051	0.281605	0.957941	3.40172	0.00066963	0.0209594	0.271806	0	0.872927
PWY.6147	454	436	70	384	-0.182497	0.129045	0.158047	0.342778	-0.177802	0.25296	0.482564	0.890874	vitamin_D	305	301	3	302	NA	NA	NA	NA	NA	NA	NA	NA	vitamin_D	1124	1114	14	1110	-0.198758	0.217092	0.360106	0.915629	-0.424222	0.36033	0.239336	0.662417	vitamin_D	60.0511	21.2184	0.110927	-0.186743	-1.68348	0.0922826	0.244783	NS	NS	NA
PYRIDOXSYN.PWY	454	449	70	384	-0.292923	0.144129	0.0427287	0.169897	-0.277768	0.265841	0.296733	0.792232	vitamin_D	305	289	3	302	NA	NA	NA	NA	NA	NA	NA	NA	vitamin_D	1124	1084	14	1110	-0.423588	0.443044	0.339236	0.915629	-0.880881	0.759817	0.246577	0.665334	vitamin_D	48.1393	5.09455	0.137059	-0.305428	-2.22845	0.0258507	0.117265	NS	NS	NA
PWY490.3	454	180	70	384	0.525153	0.279873	0.0612656	0.208803	0.890402	0.534421	0.096481	0.702292	vitamin_D	305	128	3	302	NA	NA	NA	NA	NA	NA	NA	NA	vitamin_D	1124	483	14	1110	-0.129144	0.559547	0.817512	0.992924	1.11543	0.961308	0.246174	0.665334	vitamin_D	12.7666	3.19394	0.250309	0.394219	1.57493	0.115272	0.265662	NS	NS	NA
PWY.5464	454	262	70	384	0.328053	0.348391	0.346906	0.518648	0.687703	0.642409	0.285042	0.788201	vitamin_D	305	161	3	302	NA	NA	NA	NA	NA	NA	NA	NA	vitamin_D	1124	555	14	1110	1.06531	0.655956	0.104644	0.915629	1.23832	1.11205	0.265722	0.670733	vitamin_D	8.23882	2.32408	0.307686	0.490267	1.5934	0.111071	0.261392	NS	NS	NA
PWY0.845	454	435	70	384	-0.214011	0.158619	0.177998	0.359958	-0.291839	0.285779	0.307813	0.792232	vitamin_D	305	284	3	302	NA	NA	NA	NA	NA	NA	NA	NA	vitamin_D	1124	1074	14	1110	-0.385596	0.47726	0.419299	0.915629	-0.914672	0.818203	0.263858	0.670733	vitamin_D	39.7456	4.39026	0.150523	-0.231079	-1.53517	0.124742	0.27691	NS	NS	NA
GALACT.GLUCUROCAT.PWY	454	453	70	384	-0.0840373	0.101226	0.406888	0.572759	-0.164274	0.189623	0.386848	0.845374	vitamin_D	305	303	3	302	NA	NA	NA	NA	NA	NA	NA	NA	vitamin_D	1124	1121	14	1110	0.116923	0.135643	0.38888	0.915629	0.244691	0.21961	0.265441	0.670733	vitamin_D	97.5921	54.351	0.0811259	-0.0121527	-0.1498	0.880922	0.927719	NS	NS	NA
THISYN.PWY	454	340	70	384	0.435341	0.380153	0.252762	0.442207	-0.167063	0.719721	0.816563	0.997145	vitamin_D	305	221	3	302	NA	NA	NA	NA	NA	NA	NA	NA	vitamin_D	1124	869	14	1110	1.05742	0.724641	0.144782	0.915629	1.42664	1.25653	0.256467	0.670733	vitamin_D	6.91964	1.90438	0.336641	0.569597	1.692	0.0906456	0.242496	NS	NS	NA
PWY4FS.7	454	433	70	384	0.569343	0.239829	0.0180292	0.109538	0.625511	0.454845	0.16984	0.787018	vitamin_D	305	268	3	302	NA	NA	NA	NA	NA	NA	NA	NA	vitamin_D	1124	1013	14	1110	0.268433	0.57135	0.638574	0.922077	1.10137	0.981176	0.261902	0.670733	vitamin_D	17.3858	3.06335	0.221137	0.524266	2.37077	0.0177511	0.0992161	0.235826	0	0.888774
PWY4FS.8	454	433	70	384	0.569389	0.239809	0.0180103	0.109538	0.627556	0.454825	0.168433	0.787018	vitamin_D	305	268	3	302	NA	NA	NA	NA	NA	NA	NA	NA	vitamin_D	1124	1013	14	1110	0.26843	0.571349	0.638577	0.922077	1.10136	0.981176	0.261905	0.670733	vitamin_D	17.3888	3.06335	0.221121	0.524311	2.37114	0.0177331	0.0992161	0.235907	0	0.888738
PWY.6737	454	454	70	384	-0.0158024	0.0297042	0.59501	0.709762	-0.0353174	0.0566919	0.533675	0.902893	vitamin_D	305	305	3	302	NA	NA	NA	NA	NA	NA	NA	NA	vitamin_D	1124	1124	14	1110	0.0253287	0.0479047	0.597098	0.922077	-0.089872	0.0790098	0.255592	0.670733	vitamin_D	1133.35	435.757	0.0252449	-0.00437992	-0.173497	0.862261	0.921118	NS	NS	NA
TEICHOICACID.PWY	454	93	70	384	0.371201	0.212201	0.0809439	0.237021	-0.103701	0.397624	0.79438	0.997145	vitamin_D	305	41	3	302	NA	NA	NA	NA	NA	NA	NA	NA	vitamin_D	1124	219	14	1110	0.213647	0.41997	0.611048	0.922077	0.796013	0.70458	0.258826	0.670733	vitamin_D	22.2077	5.66975	0.189397	0.339157	1.79072	0.0733383	0.206659	NS	NS	NA
PWY.6507	454	453	70	384	-0.147099	0.101882	0.149524	0.332711	-0.207171	0.189707	0.275486	0.788201	vitamin_D	305	305	3	302	NA	NA	NA	NA	NA	NA	NA	NA	vitamin_D	1124	1123	14	1110	0.0629766	0.120522	0.601404	0.922077	0.222439	0.200898	0.268445	0.672185	vitamin_D	96.3391	68.8442	0.0778067	-0.0595445	-0.765288	0.4441	0.618962	NS	NS	NA
PWY.7013	454	117	70	384	0.52725	0.296288	0.0758479	0.229034	-0.0271367	0.549673	0.96065	0.997145	vitamin_D	305	66	3	302	NA	NA	NA	NA	NA	NA	NA	NA	vitamin_D	1124	221	14	1110	0.136685	0.464569	0.768646	0.961561	0.878078	0.7977	0.271249	0.673816	vitamin_D	11.3913	4.6334	0.249807	0.414321	1.65856	0.0972038	0.251169	NS	NS	NA
PWY.5154	454	454	70	384	0.0950378	0.093872	0.311902	0.493897	0.0564072	0.175571	0.74817	0.997145	vitamin_D	305	304	3	302	NA	NA	NA	NA	NA	NA	NA	NA	vitamin_D	1124	1122	14	1110	-0.14352	0.159944	0.369744	0.915629	-0.299455	0.274335	0.275271	0.676288	vitamin_D	113.482	39.09	0.0809585	0.0339177	0.418952	0.675251	0.806694	NS	NS	NA
PWY.7242	454	453	70	384	-0.139671	0.0969764	0.150517	0.332711	-0.180012	0.182068	0.323416	0.794257	vitamin_D	305	305	3	302	NA	NA	NA	NA	NA	NA	NA	NA	vitamin_D	1124	1123	14	1110	0.0795089	0.120481	0.509435	0.922077	0.217609	0.199894	0.276565	0.676288	vitamin_D	106.333	68.8916	0.0755444	-0.0534979	-0.708165	0.478843	0.637778	NS	NS	NA
PWY.7187	454	454	70	384	0.00253991	0.0363937	0.944393	0.96232	0.0843984	0.067189	0.209814	0.788201	vitamin_D	305	305	3	302	NA	NA	NA	NA	NA	NA	NA	NA	vitamin_D	1124	1124	14	1110	-0.0109495	0.0635003	0.863129	0.992924	-0.11792	0.109511	0.28182	0.683795	vitamin_D	755.002	247.998	0.0315755	-0.000795421	-0.0251911	0.979903	0.992587	NS	NS	NA
RHAMCAT.PWY	454	454	70	384	-0.11379	0.0588898	0.0539779	0.195963	-0.168072	0.108322	0.121566	0.746552	vitamin_D	305	305	3	302	NA	NA	NA	NA	NA	NA	NA	NA	vitamin_D	1124	1124	14	1110	0.0450768	0.0963357	0.639938	0.922077	0.176383	0.164788	0.284696	0.685461	vitamin_D	288.35	107.752	0.0502454	-0.0705736	-1.40458	0.160147	0.31998	NS	NS	NA
PWY.7208	454	454	70	384	0.0441949	0.0498721	0.376016	0.54604	-0.0650524	0.0934266	0.486653	0.890874	vitamin_D	305	305	3	302	NA	NA	NA	NA	NA	NA	NA	NA	vitamin_D	1124	1124	14	1110	0.00761883	0.0843994	0.928088	0.992924	-0.151984	0.145155	0.295311	0.705591	vitamin_D	402.054	140.385	0.0429363	0.0347289	0.808848	0.418603	0.598277	NS	NS	NA
CALVIN.PWY	454	454	70	384	-0.0502418	0.0300592	0.0953699	0.254828	-0.0830693	0.0549159	0.131183	0.746552	vitamin_D	305	305	3	302	NA	NA	NA	NA	NA	NA	NA	NA	vitamin_D	1124	1124	14	1110	-0.0384284	0.0487382	0.430592	0.915629	-0.0751483	0.0769537	0.329019	0.748166	vitamin_D	1106.74	420.98	0.0255846	-0.0469865	-1.83652	0.0662815	0.197582	NS	NS	NA
PWY.7383	454	427	70	384	-0.797071	0.252181	0.00168303	0.0432409	-0.68885	0.478646	0.150892	0.787018	vitamin_D	305	302	3	302	NA	NA	NA	NA	NA	NA	NA	NA	vitamin_D	1124	1123	14	1110	-0.15094	0.126381	0.232607	0.915629	-0.210147	0.216596	0.332155	0.748166	vitamin_D	15.7245	62.6093	0.112986	-0.280642	-2.48386	0.0129966	0.0884334	5.24695	0.809413	0.0725502
P42.PWY	454	445	70	384	-0.217911	0.110594	0.0494384	0.184649	-0.290577	0.20402	0.155173	0.787018	vitamin_D	305	299	3	302	NA	NA	NA	NA	NA	NA	NA	NA	vitamin_D	1124	1115	14	1110	-0.252174	0.23809	0.28976	0.915629	-0.4024	0.408377	0.32467	0.748166	vitamin_D	81.7586	17.6408	0.100302	-0.223992	-2.23318	0.0255371	0.117265	NS	NS	NA
PWY.5899	454	305	70	384	1.27925	0.367002	0.000540365	0.031218	0.762225	0.678207	0.261742	0.788201	vitamin_D	305	173	3	302	NA	NA	NA	NA	NA	NA	NA	NA	vitamin_D	1124	656	14	1110	0.673422	0.743424	0.365217	0.915629	1.23409	1.27123	0.331873	0.748166	vitamin_D	7.42445	1.80937	0.329086	1.16054	3.52656	0.000420995	0.0207862	0.533969	0	0.765685
DAPLYSINESYN.PWY	454	452	70	384	0.0452634	0.0891224	0.611798	0.722051	0.202472	0.162551	0.213664	0.788201	vitamin_D	305	302	3	302	NA	NA	NA	NA	NA	NA	NA	NA	vitamin_D	1124	1118	14	1110	-0.296182	0.180797	0.101666	0.915629	-0.308952	0.309758	0.3188	0.748166	vitamin_D	125.9	30.5926	0.0799379	-0.0214853	-0.268775	0.788103	0.86553	NS	NS	NA
PWY.5189	454	435	70	384	-0.0882437	0.10358	0.394751	0.561595	0.152484	0.190685	0.424424	0.868265	vitamin_D	305	301	3	302	NA	NA	NA	NA	NA	NA	NA	NA	vitamin_D	1124	1120	14	1110	0.11587	0.145796	0.426938	0.915629	0.240267	0.244857	0.326694	0.748166	vitamin_D	93.206	47.0442	0.08444	-0.0197777	-0.234222	0.814813	0.891735	NS	NS	NA
PWY.7199	454	453	70	384	0.023363	0.0542022	0.666659	0.76049	-0.0512739	0.0997214	0.607422	0.929137	vitamin_D	305	305	3	302	NA	NA	NA	NA	NA	NA	NA	NA	vitamin_D	1124	1124	14	1110	0.133962	0.0834559	0.108738	0.915629	0.130453	0.134484	0.332253	0.748166	vitamin_D	340.382	143.577	0.0454565	0.0561745	1.23579	0.216538	0.382917	NS	NS	NA
PWY.7282	454	436	70	384	-0.1677	0.115986	0.148972	0.332711	-0.404871	0.21371	0.0589332	0.669829	vitamin_D	305	288	3	302	NA	NA	NA	NA	NA	NA	NA	NA	vitamin_D	1124	1080	14	1110	-0.147431	0.265013	0.578112	0.922077	-0.435423	0.447484	0.330758	0.748166	vitamin_D	74.3339	14.2385	0.106255	-0.164442	-1.54761	0.121716	0.27408	NS	NS	NA
PWY0.1298	454	453	70	384	0.244501	0.0992178	0.0141142	0.100301	-0.0530945	0.186862	0.776454	0.997145	vitamin_D	305	304	3	302	NA	NA	NA	NA	NA	NA	NA	NA	vitamin_D	1124	1124	14	1110	-0.222777	0.182299	0.221949	0.915629	-0.298612	0.311954	0.338667	0.757162	vitamin_D	101.583	30.0907	0.0871466	0.137716	1.58028	0.114042	0.265662	NS	NS	NA
P162.PWY	454	326	70	384	-0.94828	0.32394	0.0035969	0.0572078	-0.676721	0.609442	0.267501	0.788201	vitamin_D	305	203	3	302	NA	NA	NA	NA	NA	NA	NA	NA	vitamin_D	1124	904	14	1110	-0.500327	0.577884	0.38679	0.915629	-0.914823	0.986962	0.354182	0.776304	vitamin_D	9.52954	2.99446	0.282572	-0.841175	-2.97686	0.0029122	0.0607678	0.457207	0	0.795644
PWY.821	454	287	70	384	0.275128	0.344354	0.424741	0.585787	0.811804	0.644676	0.208682	0.788201	vitamin_D	305	207	3	302	NA	NA	NA	NA	NA	NA	NA	NA	vitamin_D	1124	837	14	1110	-0.598265	0.667385	0.370215	0.915629	1.0725	1.15503	0.353332	0.776304	vitamin_D	8.43316	2.24516	0.306019	0.0914936	0.29898	0.764955	0.851549	NS	NS	NA
PANTOSYN.PWY	454	454	70	384	-0.0555288	0.0436443	0.203945	0.396032	-0.0658672	0.0800963	0.411375	0.861083	vitamin_D	305	305	3	302	NA	NA	NA	NA	NA	NA	NA	NA	vitamin_D	1124	1124	14	1110	-0.113917	0.0572061	0.046687	0.915629	-0.0910338	0.0983118	0.354669	0.776304	vitamin_D	524.982	305.573	0.0346989	-0.0770107	-2.2194	0.0264597	0.118313	NS	NS	NA
SALVADEHYPOX.PWY	454	452	70	384	0.0254147	0.0626037	0.684972	0.772907	0.217579	0.112623	0.0540914	0.669829	vitamin_D	305	305	3	302	NA	NA	NA	NA	NA	NA	NA	NA	vitamin_D	1124	1124	14	1110	-0.125101	0.076086	0.100418	0.915629	0.115435	0.126123	0.360266	0.783077	vitamin_D	255.152	172.739	0.048343	-0.0353484	-0.7312	0.464657	0.624455	NS	NS	NA
GLUCUROCAT.PWY	454	453	70	384	-0.114381	0.0889554	0.199192	0.389066	-0.162441	0.167755	0.333481	0.796791	vitamin_D	305	305	3	302	NA	NA	NA	NA	NA	NA	NA	NA	vitamin_D	1124	1122	14	1110	-0.0206683	0.121261	0.864691	0.992924	0.183899	0.203578	0.366551	0.791245	vitamin_D	126.373	68.0078	0.0717254	-0.081594	-1.13759	0.255292	0.42056	NS	NS	NA
PANTO.PWY	454	454	70	384	-0.0912128	0.0330335	0.0060075	0.0608032	-0.0834655	0.0599348	0.164543	0.787018	vitamin_D	305	305	3	302	NA	NA	NA	NA	NA	NA	NA	NA	vitamin_D	1124	1124	14	1110	0.0559886	0.0535489	0.295991	0.915629	-0.0788206	0.0888687	0.375315	0.797036	vitamin_D	916.411	348.738	0.0281144	-0.0506368	-1.8011	0.0716879	0.206659	NS	NS	NA
PWY.7539	454	435	70	384	-0.099026	0.120391	0.411244	0.574709	-0.151457	0.235408	0.520373	0.902893	vitamin_D	305	300	3	302	NA	NA	NA	NA	NA	NA	NA	NA	vitamin_D	1124	1111	14	1110	0.142884	0.175132	0.414757	0.915629	-0.250429	0.283275	0.376873	0.797036	vitamin_D	68.9944	32.6039	0.0992103	-0.0213948	-0.21565	0.82926	0.898126	NS	NS	NA
PWY.5100	454	454	70	384	-0.0169435	0.0502195	0.735988	0.811287	-0.0201755	0.0908458	0.824365	0.997145	vitamin_D	305	305	3	302	NA	NA	NA	NA	NA	NA	NA	NA	vitamin_D	1124	1124	14	1110	-0.132597	0.0748934	0.0769214	0.915629	-0.113647	0.128522	0.376755	0.797036	vitamin_D	396.511	178.284	0.0417103	-0.0528157	-1.26625	0.205424	0.371663	NS	NS	NA
POLYAMSYN.PWY	454	451	70	384	-0.0369643	0.0858882	0.667136	0.76049	0.210985	0.159046	0.185427	0.787018	vitamin_D	305	302	3	302	NA	NA	NA	NA	NA	NA	NA	NA	vitamin_D	1124	1119	14	1110	-0.194353	0.140833	0.167861	0.915629	-0.195042	0.240595	0.417739	0.848975	vitamin_D	135.56	50.4186	0.0733277	-0.0796321	-1.08598	0.27749	0.443134	NS	NS	NA
PWY.7115	454	385	70	384	-0.342997	0.292154	0.241021	0.43514	-0.372865	0.539027	0.489506	0.890874	vitamin_D	305	287	3	302	NA	NA	NA	NA	NA	NA	NA	NA	vitamin_D	1124	1051	14	1110	0.532608	0.415851	0.200541	0.915629	0.578201	0.708052	0.414333	0.848975	vitamin_D	11.716	5.78263	0.239055	-0.0536423	-0.224393	0.822452	0.895654	NS	NS	NA
PWY.1269	454	442	70	384	-0.0200246	0.149432	0.893462	0.932551	0.00264962	0.274437	0.992302	0.997145	vitamin_D	305	290	3	302	NA	NA	NA	NA	NA	NA	NA	NA	vitamin_D	1124	1076	14	1110	-0.527528	0.44185	0.232768	0.915629	-0.613542	0.756757	0.417688	0.848975	vitamin_D	44.7832	5.12213	0.141555	-0.0721132	-0.509434	0.610448	0.752245	NS	NS	NA
PWY.6628	454	393	70	384	0.498498	0.327779	0.129023	0.307812	0.591733	0.604111	0.327925	0.794257	vitamin_D	305	242	3	302	NA	NA	NA	NA	NA	NA	NA	NA	vitamin_D	1124	907	14	1110	0.368778	0.688717	0.592441	0.922077	0.95615	1.16888	0.413537	0.848975	vitamin_D	9.30757	2.10823	0.295969	0.474542	1.60335	0.108858	0.261392	NS	NS	NA
PWY.5989	454	440	70	384	-0.00615675	0.138229	0.964495	0.967391	0.116947	0.27244	0.667976	0.962599	vitamin_D	305	299	3	302	NA	NA	NA	NA	NA	NA	NA	NA	vitamin_D	1124	1115	14	1110	0.094966	0.180232	0.598363	0.922077	0.232093	0.288885	0.421919	0.848975	vitamin_D	52.3363	30.7849	0.109684	0.0312953	0.285321	0.775398	0.854576	NS	NS	NA
HISDEG.PWY	454	447	70	384	-0.276598	0.135652	0.0420623	0.169897	-0.200542	0.253633	0.429619	0.873187	vitamin_D	305	300	3	302	NA	NA	NA	NA	NA	NA	NA	NA	vitamin_D	1124	1113	14	1110	-0.104974	0.251701	0.676717	0.93953	-0.349823	0.43562	0.422128	0.848975	vitamin_D	54.3438	15.7845	0.119413	-0.237969	-1.99281	0.046282	0.157459	NS	NS	NA
PWY.5097	454	454	70	384	-0.0276137	0.0203314	0.175118	0.359958	-0.0667606	0.0377073	0.077428	0.692427	vitamin_D	305	305	3	302	NA	NA	NA	NA	NA	NA	NA	NA	vitamin_D	1124	1124	14	1110	0.00170987	0.0329631	0.95864	0.992924	-0.0478689	0.0597383	0.423131	0.848975	vitamin_D	2419.17	920.333	0.0173045	-0.0195324	-1.12875	0.259004	0.42223	NS	NS	NA
PWY.5030	454	434	70	384	-0.201471	0.204977	0.3262	0.497493	-0.462432	0.391774	0.238567	0.788201	vitamin_D	305	294	3	302	NA	NA	NA	NA	NA	NA	NA	NA	vitamin_D	1124	1102	14	1110	-0.0259343	0.232754	0.911301	0.992924	-0.348242	0.431022	0.419305	0.848975	vitamin_D	23.8008	18.4588	0.153829	-0.124797	-0.811275	0.417208	0.598277	NS	NS	NA
P122.PWY	454	158	70	384	0.915721	0.3085	0.00315877	0.0560048	0.911393	0.582971	0.118765	0.746552	vitamin_D	305	83	3	302	NA	NA	NA	NA	NA	NA	NA	NA	vitamin_D	1124	328	14	1110	0.795048	0.545035	0.144926	0.915629	0.739356	0.93782	0.43065	0.852826	vitamin_D	10.5073	3.36629	0.268477	0.886441	3.30174	0.000960863	0.0273409	0.0371255	0	0.981608
P4.PWY	454	448	70	384	0.0272113	0.0730887	0.709852	0.790302	0.161368	0.134615	0.231372	0.788201	vitamin_D	305	302	3	302	NA	NA	NA	NA	NA	NA	NA	NA	vitamin_D	1124	1118	14	1110	-0.290634	0.145063	0.045369	0.915629	-0.194798	0.248472	0.433224	0.852826	vitamin_D	187.197	47.521	0.0652719	-0.0371395	-0.568997	0.569358	0.709996	NS	NS	NA
PWY.5695	454	454	70	384	-0.0955613	0.0435648	0.0287932	0.129958	-0.151305	0.0813633	0.0636791	0.669829	vitamin_D	305	305	3	302	NA	NA	NA	NA	NA	NA	NA	NA	vitamin_D	1124	1124	14	1110	0.00493235	0.0754508	0.94789	0.992924	-0.0997416	0.125766	0.42791	0.852826	vitamin_D	526.899	175.66	0.0377275	-0.070435	-1.86694	0.06191	0.188971	NS	NS	NA
PWY.5840	454	258	70	384	0.767453	0.377156	0.0424685	0.169897	0.624163	0.708868	0.379117	0.83566	vitamin_D	305	143	3	302	NA	NA	NA	NA	NA	NA	NA	NA	vitamin_D	1124	582	14	1110	0.97041	0.743833	0.192295	0.915629	0.968918	1.27207	0.446414	0.873298	vitamin_D	7.03004	1.80738	0.336386	0.808961	2.40486	0.0161786	0.0973827	0.0592227	0	0.970823
PHOSLIPSYN.PWY	454	432	70	384	0.535596	0.242485	0.0277068	0.129026	0.589303	0.457093	0.198065	0.788201	vitamin_D	305	267	3	302	NA	NA	NA	NA	NA	NA	NA	NA	vitamin_D	1124	1013	14	1110	0.170257	0.589565	0.7728	0.962982	0.763765	1.01398	0.451472	0.877707	vitamin_D	17.0071	2.87698	0.224258	0.482736	2.1526	0.0313504	0.12992	NS	NS	NA
P441.PWY	454	449	70	384	0.1916	0.0863585	0.0270299	0.128971	0.373104	0.164383	0.0237694	0.619986	vitamin_D	305	300	3	302	NA	NA	NA	NA	NA	NA	NA	NA	vitamin_D	1124	1117	14	1110	-0.00337049	0.15833	0.98302	0.992924	0.193216	0.265234	0.466485	0.885496	vitamin_D	134.088	39.8908	0.0758144	0.146896	1.93758	0.0526746	0.169971	NS	NS	NA
PWY.6519	454	322	70	384	0.801864	0.338765	0.0183657	0.109538	1.17435	0.624697	0.0608581	0.669829	vitamin_D	305	181	3	302	NA	NA	NA	NA	NA	NA	NA	NA	vitamin_D	1124	691	14	1110	-0.00872917	0.683443	0.989812	0.992924	0.853427	1.165	0.463989	0.885496	vitamin_D	8.71372	2.1409	0.303524	0.641988	2.11512	0.0344201	0.129934	NS	NS	NA
FERMENTATION.PWY	454	420	70	384	-0.298425	0.307943	0.333035	0.505608	0.230177	0.581056	0.692218	0.984837	vitamin_D	305	294	3	302	NA	NA	NA	NA	NA	NA	NA	NA	vitamin_D	1124	1084	14	1110	-0.0135026	0.275508	0.960921	0.992924	0.330167	0.45225	0.465527	0.885496	vitamin_D	10.5453	13.1745	0.205326	-0.140173	-0.682682	0.494808	0.648142	NS	NS	NA
COBALSYN.PWY	454	444	70	384	-0.0739733	0.0888121	0.405365	0.572759	0.0521739	0.159508	0.743779	0.997145	vitamin_D	305	304	3	302	NA	NA	NA	NA	NA	NA	NA	NA	vitamin_D	1124	1123	14	1110	-0.0104824	0.0995326	0.916144	0.992924	0.124222	0.170644	0.466795	0.885496	vitamin_D	126.781	100.941	0.0662669	-0.04583	-0.691597	0.48919	0.646061	NS	NS	NA
PWY.5686	454	454	70	384	-0.0167126	0.019108	0.382257	0.552177	-0.0343648	0.0352253	0.329883	0.794257	vitamin_D	305	305	3	302	NA	NA	NA	NA	NA	NA	NA	NA	vitamin_D	1124	1124	14	1110	0.0164295	0.0292947	0.575022	0.922077	-0.0390624	0.0542043	0.471282	0.88574	vitamin_D	2738.85	1165.26	0.0160044	-0.00682069	-0.426176	0.66998	0.806552	NS	NS	NA
HEMESYN2.PWY	454	439	70	384	0.567163	0.196281	0.00404946	0.0596923	0.655205	0.365933	0.0741344	0.682472	vitamin_D	305	284	3	302	NA	NA	NA	NA	NA	NA	NA	NA	vitamin_D	1124	1057	14	1110	0.132956	0.413587	0.747914	0.954338	0.511665	0.712094	0.472583	0.88574	vitamin_D	25.9564	5.84609	0.177325	0.487345	2.74832	0.00599014	0.0750563	0.899585	0	0.63776
PWY.7357	454	454	70	384	-0.0093095	0.037206	0.802541	0.85913	-0.0151206	0.069663	0.82828	0.997145	vitamin_D	305	305	3	302	NA	NA	NA	NA	NA	NA	NA	NA	vitamin_D	1124	1124	14	1110	-0.0837661	0.0555004	0.131509	0.915629	0.0667332	0.0940657	0.478211	0.887622	vitamin_D	722.394	324.644	0.0309043	-0.0323955	-1.04825	0.294523	0.465584	NS	NS	NA
PWY.7323	454	381	70	384	0.237238	0.311522	0.446741	0.594468	-0.0839626	0.576622	0.884302	0.997145	vitamin_D	305	230	3	302	NA	NA	NA	NA	NA	NA	NA	NA	vitamin_D	1124	837	14	1110	-0.237962	0.653096	0.715658	0.93953	0.788078	1.12073	0.482095	0.887622	vitamin_D	10.3044	2.34447	0.281173	0.14916	0.530491	0.595772	0.739986	NS	NS	NA
TCA	454	436	70	384	-0.0579861	0.114025	0.611345	0.722051	0.16437	0.218503	0.452371	0.889117	vitamin_D	305	298	3	302	NA	NA	NA	NA	NA	NA	NA	NA	vitamin_D	1124	1106	14	1110	0.0235646	0.222249	0.91558	0.992924	0.27295	0.38569	0.479293	0.887622	vitamin_D	76.9136	20.2452	0.101452	-0.0409932	-0.404067	0.686164	0.809759	NS	NS	NA
PWY.7111	454	454	70	384	-0.0189648	0.0191481	0.322531	0.494153	-0.0204316	0.0348747	0.558316	0.902893	vitamin_D	305	305	3	302	NA	NA	NA	NA	NA	NA	NA	NA	vitamin_D	1124	1124	14	1110	0.0369189	0.0296257	0.212963	0.915629	-0.037102	0.0552048	0.501679	0.89219	vitamin_D	2727.4	1139.36	0.0160815	-0.00249834	-0.155355	0.876541	0.927719	NS	NS	NA
PWY.2941	454	454	70	384	0.120156	0.082737	0.147151	0.332711	0.0454274	0.149797	0.761852	0.997145	vitamin_D	305	305	3	302	NA	NA	NA	NA	NA	NA	NA	NA	vitamin_D	1124	1124	14	1110	0.104775	0.135152	0.438364	0.915629	-0.156226	0.22988	0.496905	0.89219	vitamin_D	146.083	54.7463	0.0705645	0.115963	1.64337	0.100307	0.251169	NS	NS	NA
PWY.6121	454	454	70	384	-0.00578484	0.0203442	0.776279	0.840233	-0.00732606	0.0372046	0.843998	0.997145	vitamin_D	305	305	3	302	NA	NA	NA	NA	NA	NA	NA	NA	vitamin_D	1124	1124	14	1110	0.0241868	0.0275591	0.380333	0.915629	-0.0347636	0.051068	0.496189	0.89219	vitamin_D	2416.13	1316.65	0.0163676	0.00478694	0.292465	0.769931	0.851549	NS	NS	NA
BIOTIN.BIOSYNTHESIS.PWY	454	322	70	384	0.805698	0.348434	0.0212216	0.11221	1.18717	0.642094	0.0652157	0.669829	vitamin_D	305	181	3	302	NA	NA	NA	NA	NA	NA	NA	NA	vitamin_D	1124	691	14	1110	-0.0292792	0.706504	0.966951	0.992924	0.83316	1.20444	0.489251	0.89219	vitamin_D	8.23682	2.00342	0.312496	0.642342	2.05552	0.0398289	0.139931	NS	NS	NA
PWY.7196	454	442	70	384	-0.018409	0.0628235	0.769646	0.839711	0.134896	0.118696	0.256472	0.788201	vitamin_D	305	305	3	302	NA	NA	NA	NA	NA	NA	NA	NA	vitamin_D	1124	1121	14	1110	0.0160145	0.0909369	0.860243	0.992924	-0.102169	0.151999	0.501624	0.89219	vitamin_D	253.37	120.926	0.0516883	-0.00728762	-0.140992	0.887877	0.929449	NS	NS	NA
FAO.PWY	454	389	70	384	-0.291218	0.288488	0.31331	0.493897	-0.0909516	0.536595	0.865492	0.997145	vitamin_D	305	288	3	302	NA	NA	NA	NA	NA	NA	NA	NA	vitamin_D	1124	1088	14	1110	0.00155712	0.228364	0.994561	0.994561	0.277444	0.411285	0.500094	0.89219	vitamin_D	12.0156	19.1753	0.179055	-0.111228	-0.621195	0.534472	0.677286	NS	NS	NA
PWY.922	454	302	70	384	0.839014	0.317343	0.00849056	0.0787735	0.900191	0.545889	0.0999313	0.710875	vitamin_D	305	183	3	302	NA	NA	NA	NA	NA	NA	NA	NA	vitamin_D	1124	748	14	1110	0.413291	0.583453	0.478874	0.915629	0.610814	0.976093	0.531596	0.895593	vitamin_D	9.92984	2.93757	0.278775	0.741824	2.66101	0.00779072	0.0750563	0.410861	0	0.814297
GLYCOLYSIS.E.D	454	426	70	384	0.105455	0.232372	0.650183	0.754032	0.586861	0.442165	0.185191	0.787018	vitamin_D	305	283	3	302	NA	NA	NA	NA	NA	NA	NA	NA	vitamin_D	1124	1065	14	1110	-0.357589	0.445939	0.422794	0.915629	0.458603	0.757323	0.544935	0.895593	vitamin_D	18.5197	5.02862	0.206073	0.00657428	0.0319028	0.97455	0.992587	NS	NS	NA
GLCMANNANAUT.PWY	454	453	70	384	-0.0191081	0.0647923	0.768201	0.839711	-0.127742	0.120879	0.291263	0.788201	vitamin_D	305	305	3	302	NA	NA	NA	NA	NA	NA	NA	NA	vitamin_D	1124	1124	14	1110	-0.0694537	0.0996957	0.486164	0.915629	0.0996955	0.165281	0.546512	0.895593	vitamin_D	238.206	100.611	0.0543272	-0.0340582	-0.626909	0.530719	0.675264	NS	NS	NA
TRPSYN.PWY	454	454	70	384	0.00498581	0.0513087	0.922635	0.951111	0.0919829	0.0941339	0.32911	0.794257	vitamin_D	305	305	3	302	NA	NA	NA	NA	NA	NA	NA	NA	vitamin_D	1124	1124	14	1110	-0.111323	0.076832	0.147642	0.915629	-0.0817829	0.133165	0.539248	0.895593	vitamin_D	379.856	169.401	0.042669	-0.0308861	-0.723853	0.469156	0.627546	NS	NS	NA
PWY.6588	454	429	70	384	-0.554745	0.214171	0.00991184	0.084886	-0.374907	0.390443	0.337533	0.800363	vitamin_D	305	302	3	302	NA	NA	NA	NA	NA	NA	NA	NA	vitamin_D	1124	1115	14	1110	-0.230774	0.145362	0.112671	0.915629	-0.161933	0.2485	0.514774	0.895593	vitamin_D	21.8011	47.3258	0.120275	-0.332948	-2.76821	0.00563648	0.0750563	1.56654	0.361651	0.456909
VALSYN.PWY	454	454	70	384	-0.0256658	0.0204534	0.210223	0.403532	-0.0337747	0.0372799	0.365516	0.828817	vitamin_D	305	305	3	302	NA	NA	NA	NA	NA	NA	NA	NA	vitamin_D	1124	1124	14	1110	0.0368003	0.0297281	0.216017	0.915629	-0.0366721	0.0554138	0.508251	0.895593	vitamin_D	2390.4	1131.53	0.0168504	-0.00559662	-0.332136	0.739787	0.83674	NS	NS	NA
PWY.5188	454	453	70	384	-0.0489246	0.046431	0.292603	0.48301	-0.0491821	0.0851999	0.564097	0.902893	vitamin_D	305	305	3	302	NA	NA	NA	NA	NA	NA	NA	NA	vitamin_D	1124	1124	14	1110	0.0555133	0.0662856	0.402499	0.915629	-0.0698571	0.112639	0.535267	0.895593	vitamin_D	463.856	227.594	0.0380294	-0.0145484	-0.382555	0.702049	0.813857	NS	NS	NA
PWY.6527	454	454	70	384	-0.0431336	0.0365069	0.238057	0.434487	-0.0196062	0.0671479	0.770455	0.997145	vitamin_D	305	305	3	302	NA	NA	NA	NA	NA	NA	NA	NA	vitamin_D	1124	1124	14	1110	0.0647927	0.0636069	0.308595	0.915629	0.0627929	0.101652	0.536888	0.895593	vitamin_D	750.327	247.168	0.0316625	-0.0163907	-0.517669	0.604689	0.748093	NS	NS	NA
PWY.6606	454	443	70	384	0.0979248	0.0950865	0.303672	0.492361	0.256013	0.17178	0.136961	0.765515	vitamin_D	305	303	3	302	NA	NA	NA	NA	NA	NA	NA	NA	vitamin_D	1124	1122	14	1110	-0.0728447	0.125264	0.561002	0.922077	0.130927	0.209103	0.53136	0.895593	vitamin_D	110.602	63.7308	0.0757375	0.0354965	0.468679	0.639299	0.778602	NS	NS	NA
DTDPRHAMSYN.PWY	454	454	70	384	-0.0914455	0.0398203	0.0221379	0.11221	-0.172844	0.0719465	0.0167643	0.6104	vitamin_D	305	305	3	302	NA	NA	NA	NA	NA	NA	NA	NA	vitamin_D	1124	1124	14	1110	-0.020649	0.0541554	0.70306	0.93953	-0.0586585	0.0924089	0.525713	0.895593	vitamin_D	630.653	340.971	0.0320812	-0.066601	-2.07601	0.0378929	0.136905	NS	NS	NA
PWY.5913	454	416	70	384	-0.44828	0.353507	0.205437	0.396625	-0.249708	0.66358	0.706892	0.992184	vitamin_D	305	292	3	302	NA	NA	NA	NA	NA	NA	NA	NA	vitamin_D	1124	1078	14	1110	-0.227525	0.573718	0.691753	0.93953	-0.6464	0.984611	0.511641	0.895593	vitamin_D	8.00212	3.03811	0.300962	-0.387532	-1.28764	0.19787	0.362182	NS	NS	NA
PWY0.166	454	454	70	384	0.0440951	0.0441227	0.318168	0.493897	0.0889161	0.0830215	0.284823	0.788201	vitamin_D	305	305	3	302	NA	NA	NA	NA	NA	NA	NA	NA	vitamin_D	1124	1123	14	1110	0.0275459	0.0889116	0.756762	0.956811	-0.0968263	0.153	0.526967	0.895593	vitamin_D	513.66	126.498	0.0395236	0.0408249	1.03292	0.301639	0.474438	NS	NS	NA
PWY.5910	454	180	70	384	0.36635	0.297487	0.218803	0.410953	0.488501	0.54494	0.370567	0.828817	vitamin_D	305	119	3	302	NA	NA	NA	NA	NA	NA	NA	NA	vitamin_D	1124	613	14	1110	0.0636604	0.605766	0.916323	0.992924	0.624013	1.02624	0.543278	0.895593	vitamin_D	11.2996	2.72515	0.267025	0.307535	1.15171	0.249442	0.415294	NS	NS	NA
PWY.5005	454	354	70	384	-0.159205	0.330093	0.629831	0.738117	0.00221265	0.618046	0.997145	0.997145	vitamin_D	305	200	3	302	NA	NA	NA	NA	NA	NA	NA	NA	vitamin_D	1124	720	14	1110	0.024729	0.763292	0.974161	0.992924	0.845193	1.3172	0.52123	0.895593	vitamin_D	9.17757	1.7164	0.302975	-0.130225	-0.429822	0.667325	0.806552	NS	NS	NA
PWY.6859	454	279	70	384	0.00845711	0.350126	0.98074	0.98074	0.0426964	0.663273	0.948706	0.997145	vitamin_D	305	187	3	302	NA	NA	NA	NA	NA	NA	NA	NA	vitamin_D	1124	818	14	1110	0.00925053	0.723126	0.989796	0.992924	0.80266	1.23946	0.517389	0.895593	vitamin_D	8.15739	1.91237	0.315131	0.00860779	0.027315	0.978208	0.992587	NS	NS	NA
P108.PWY	454	242	70	384	-0.418631	0.34231	0.222003	0.412204	-0.0714524	0.64316	0.911596	0.997145	vitamin_D	305	212	3	302	NA	NA	NA	NA	NA	NA	NA	NA	vitamin_D	1124	843	14	1110	-0.932033	0.671319	0.165304	0.915629	-0.687024	1.15123	0.550784	0.897892	vitamin_D	8.53414	2.21892	0.304954	-0.524573	-1.72017	0.0854011	0.23253	NS	NS	NA
PWY.7229	454	454	70	384	0.0322079	0.0359617	0.370951	0.541038	0.0395134	0.0667479	0.554203	0.902893	vitamin_D	305	305	3	302	NA	NA	NA	NA	NA	NA	NA	NA	vitamin_D	1124	1124	14	1110	0.00590501	0.0558252	0.915778	0.992924	-0.0564808	0.0954623	0.554205	0.898789	vitamin_D	773.25	320.878	0.0302319	0.024494	0.810202	0.417824	0.598277	NS	NS	NA
PWY66.400	454	453	70	384	0.235199	0.123398	0.0573119	0.201497	0.267404	0.235817	0.257512	0.788201	vitamin_D	305	300	3	302	NA	NA	NA	NA	NA	NA	NA	NA	vitamin_D	1124	1118	14	1110	0.510529	0.250644	0.0419003	0.915629	0.222298	0.412528	0.59009	0.899416	vitamin_D	65.6721	15.9179	0.110709	0.288915	2.60969	0.00906255	0.0756543	0.971262	0	0.615309
PWY.6901	454	449	70	384	0.112758	0.0914941	0.218481	0.410953	0.18959	0.173324	0.274711	0.788201	vitamin_D	305	298	3	302	NA	NA	NA	NA	NA	NA	NA	NA	vitamin_D	1124	1116	14	1110	0.250674	0.194638	0.198052	0.915629	0.167747	0.31394	0.593227	0.899416	vitamin_D	119.458	26.3965	0.0828019	0.137718	1.66322	0.0962692	0.251102	NS	NS	NA
PPGPPMET.PWY	454	440	70	384	0.0706725	0.122308	0.563693	0.6799	-0.244414	0.225265	0.278608	0.788201	vitamin_D	305	295	3	302	NA	NA	NA	NA	NA	NA	NA	NA	vitamin_D	1124	1110	14	1110	-0.176318	0.234793	0.452843	0.915629	-0.213061	0.393526	0.588335	0.899416	vitamin_D	66.8481	18.1397	0.108473	0.0179551	0.165526	0.86853	0.924659	NS	NS	NA
PWY.6123	454	454	70	384	0.0929157	0.0408362	0.0233764	0.116533	-0.0486516	0.0742018	0.512426	0.902893	vitamin_D	305	305	3	302	NA	NA	NA	NA	NA	NA	NA	NA	vitamin_D	1124	1124	14	1110	-0.0386714	0.0560162	0.49011	0.915629	-0.052644	0.0963712	0.584999	0.899416	vitamin_D	599.667	318.693	0.0329984	0.0472518	1.43194	0.152161	0.309262	NS	NS	NA
ARG.POLYAMINE.SYN	454	440	70	384	0.101056	0.10021	0.313818	0.493897	0.124846	0.192587	0.517208	0.902893	vitamin_D	305	298	3	302	NA	NA	NA	NA	NA	NA	NA	NA	vitamin_D	1124	1111	14	1110	-0.185464	0.135989	0.172907	0.915629	-0.129545	0.232982	0.578308	0.899416	vitamin_D	99.5818	54.0746	0.0806723	0.000223919	0.00277566	0.997785	0.997785	NS	NS	NA
METSYN.PWY	454	454	70	384	0.0282391	0.0488947	0.563869	0.6799	-0.0465026	0.0897727	0.604748	0.929137	vitamin_D	305	305	3	302	NA	NA	NA	NA	NA	NA	NA	NA	vitamin_D	1124	1124	14	1110	-0.0862978	0.0615037	0.160857	0.915629	-0.0550514	0.102568	0.591565	0.899416	vitamin_D	418.29	264.361	0.0382737	-0.0161161	-0.421075	0.6737	0.806694	NS	NS	NA
PWY.6305	454	452	70	384	-0.11503	0.0823191	0.163018	0.349027	0.0489601	0.149762	0.743902	0.997145	vitamin_D	305	305	3	302	NA	NA	NA	NA	NA	NA	NA	NA	vitamin_D	1124	1124	14	1110	-0.176098	0.0958634	0.0664811	0.915629	-0.0851123	0.152087	0.575849	0.899416	vitamin_D	147.57	108.816	0.0624529	-0.140949	-2.25688	0.0240156	0.114751	NS	NS	NA
P164.PWY	454	421	70	384	-0.449692	0.231256	0.0524674	0.192573	-0.447377	0.438461	0.308191	0.792232	vitamin_D	305	302	3	302	NA	NA	NA	NA	NA	NA	NA	NA	vitamin_D	1124	1109	14	1110	-0.0756107	0.129446	0.559268	0.922077	-0.117414	0.21381	0.583018	0.899416	vitamin_D	18.6988	59.6787	0.112955	-0.164857	-1.45949	0.144429	0.301376	NS	NS	NA
PWY.5690	454	449	70	384	-0.0617833	0.10832	0.56872	0.680834	0.338353	0.200469	0.0922525	0.69617	vitamin_D	305	301	3	302	NA	NA	NA	NA	NA	NA	NA	NA	vitamin_D	1124	1115	14	1110	0.0782121	0.225017	0.728219	0.942949	0.207162	0.389387	0.594821	0.899416	vitamin_D	85.2281	19.7501	0.0976001	-0.0354452	-0.363168	0.71648	0.824478	NS	NS	NA
PWY.7117	454	384	70	384	-0.709783	0.417649	0.0899397	0.247432	-0.463024	0.781682	0.553958	0.902893	vitamin_D	305	286	3	302	NA	NA	NA	NA	NA	NA	NA	NA	vitamin_D	1124	1054	14	1110	-0.20963	0.614532	0.733076	0.942949	-0.58277	1.0573	0.581618	0.899416	vitamin_D	5.73295	2.64795	0.345426	-0.551759	-1.59733	0.110192	0.261392	NS	NS	NA
PWY.5136	454	389	70	384	-0.264613	0.280551	0.346102	0.518648	-0.0559459	0.521175	0.914569	0.997145	vitamin_D	305	288	3	302	NA	NA	NA	NA	NA	NA	NA	NA	vitamin_D	1124	1088	14	1110	-0.0769127	0.225444	0.733049	0.942949	0.218472	0.406118	0.590726	0.899416	vitamin_D	12.7051	19.6753	0.175735	-0.150561	-0.856747	0.391585	0.580881	NS	NS	NA
PWY.6126	454	454	70	384	0.0338603	0.0397802	0.395135	0.561595	0.0529222	0.0737803	0.473617	0.890874	vitamin_D	305	305	3	302	NA	NA	NA	NA	NA	NA	NA	NA	vitamin_D	1124	1124	14	1110	0.00409578	0.0627237	0.947948	0.992924	-0.0612147	0.107559	0.569389	0.899416	vitamin_D	631.925	254.177	0.0335937	0.0253224	0.753783	0.45098	0.619108	NS	NS	NA
PWY.7392	454	227	70	384	-0.202699	0.386424	0.600161	0.713358	0.370404	0.725675	0.610036	0.929137	vitamin_D	305	184	3	302	NA	NA	NA	NA	NA	NA	NA	NA	vitamin_D	1124	808	14	1110	0.149154	0.759651	0.844375	0.992924	0.718883	1.30324	0.581328	0.899416	vitamin_D	6.69689	1.73289	0.344423	-0.130369	-0.378515	0.705048	0.814318	NS	NS	NA
FOLSYN.PWY	454	411	70	384	-0.440771	0.282076	0.11887	0.289799	0.00920967	0.529498	0.986132	0.997145	vitamin_D	305	291	3	302	NA	NA	NA	NA	NA	NA	NA	NA	vitamin_D	1124	1099	14	1110	0.0042574	0.163502	0.979231	0.992924	0.147697	0.27339	0.589144	0.899416	vitamin_D	12.5681	37.4072	0.141456	-0.107661	-0.761089	0.446604	0.618962	NS	NS	NA
CRNFORCAT.PWY	454	169	70	384	-0.717299	0.337933	0.0343474	0.150682	-0.339929	0.633866	0.592066	0.929137	vitamin_D	305	148	3	302	NA	NA	NA	NA	NA	NA	NA	NA	vitamin_D	1124	619	14	1110	-0.862467	0.790975	0.275779	0.915629	-0.703497	1.35547	0.603863	0.904349	vitamin_D	8.75665	1.59836	0.31076	-0.739706	-2.38032	0.0172978	0.0992161	0.0284844	0	0.985859
ANAGLYCOLYSIS.PWY	454	454	70	384	-0.0015474	0.0326812	0.962258	0.967391	-0.0663647	0.0603491	0.272147	0.788201	vitamin_D	305	305	3	302	NA	NA	NA	NA	NA	NA	NA	NA	vitamin_D	1124	1124	14	1110	0.0113914	0.0635737	0.857826	0.992924	-0.055122	0.105372	0.601	0.904349	vitamin_D	936.275	247.426	0.0290656	0.00115717	0.0398123	0.968243	0.992587	NS	NS	NA
P185.PWY	454	447	70	384	0.107117	0.115083	0.352494	0.518648	0.493201	0.214505	0.0220237	0.619986	vitamin_D	305	300	3	302	NA	NA	NA	NA	NA	NA	NA	NA	vitamin_D	1124	1115	14	1110	0.300569	0.193082	0.119831	0.915629	0.159544	0.319018	0.617102	0.911099	vitamin_D	75.5047	26.8237	0.0988557	0.157827	1.59654	0.110368	0.261392	NS	NS	NA
PRPP.PWY	454	449	70	384	-0.0361464	0.0561742	0.520264	0.650817	0.0813683	0.104916	0.438482	0.876333	vitamin_D	305	304	3	302	NA	NA	NA	NA	NA	NA	NA	NA	vitamin_D	1124	1121	14	1110	-0.221073	0.0998767	0.0270723	0.915629	-0.0840367	0.166809	0.614515	0.911099	vitamin_D	316.903	100.247	0.0489614	-0.0805868	-1.64592	0.0997792	0.251169	NS	NS	NA
PWY0.1297	454	454	70	384	0.349488	0.128286	0.00670197	0.065837	0.630666	0.232326	0.00692553	0.604741	vitamin_D	305	304	3	302	NA	NA	NA	NA	NA	NA	NA	NA	vitamin_D	1124	1124	14	1110	0.0818954	0.21619	0.7049	0.93953	0.182931	0.363764	0.615148	0.911099	vitamin_D	60.7632	21.3958	0.110325	0.279801	2.53617	0.0112074	0.0842064	1.13308	0.11745	0.567485
PWY.6385	454	454	70	384	-0.0702047	0.0414602	0.0911201	0.247432	-0.189538	0.0794675	0.0175514	0.6104	vitamin_D	305	305	3	302	NA	NA	NA	NA	NA	NA	NA	NA	vitamin_D	1124	1123	14	1110	-0.0785268	0.0610418	0.198558	0.915629	-0.0478837	0.103992	0.645284	0.915867	vitamin_D	581.752	268.377	0.0342971	-0.0728319	-2.12356	0.0337072	0.129934	NS	NS	NA
PWY.7237	454	449	70	384	-0.107875	0.107688	0.317038	0.493897	-0.118157	0.196475	0.547934	0.902893	vitamin_D	305	305	3	302	NA	NA	NA	NA	NA	NA	NA	NA	vitamin_D	1124	1124	14	1110	0.154642	0.160439	0.33532	0.915629	0.124385	0.263707	0.637251	0.915867	vitamin_D	86.2309	38.8491	0.0894141	-0.0263384	-0.294566	0.768325	0.851549	NS	NS	NA
PWY.7209	454	322	70	384	-0.346652	0.370815	0.350386	0.518648	-0.373017	0.689625	0.588881	0.929137	vitamin_D	305	240	3	302	NA	NA	NA	NA	NA	NA	NA	NA	vitamin_D	1124	965	14	1110	-0.845226	0.635229	0.183597	0.915629	0.493484	1.07624	0.646667	0.915867	vitamin_D	7.27255	2.47822	0.320244	-0.473368	-1.47815	0.139368	0.296061	NS	NS	NA
PWY.5347	454	454	70	384	0.0482315	0.04495	0.283867	0.4717	-0.0354555	0.0823786	0.667143	0.962599	vitamin_D	305	305	3	302	NA	NA	NA	NA	NA	NA	NA	NA	vitamin_D	1124	1124	14	1110	-0.0571618	0.0539765	0.289824	0.915629	-0.0421786	0.0900926	0.639759	0.915867	vitamin_D	494.927	343.234	0.0345411	0.00507198	0.146839	0.883259	0.927719	NS	NS	NA
PWY.4242	454	454	70	384	-0.0419408	0.0730255	0.566043	0.680066	0.0137375	0.138422	0.920996	0.997145	vitamin_D	305	304	3	302	NA	NA	NA	NA	NA	NA	NA	NA	vitamin_D	1124	1123	14	1110	-0.12683	0.111229	0.254426	0.915629	0.0895345	0.191293	0.639845	0.915867	vitamin_D	187.522	80.828	0.0610449	-0.0675098	-1.1059	0.268768	0.433631	NS	NS	NA
PWY.6531	454	310	70	384	-0.203069	0.342393	0.553429	0.674618	-0.75974	0.644996	0.239543	0.788201	vitamin_D	305	197	3	302	NA	NA	NA	NA	NA	NA	NA	NA	vitamin_D	1124	747	14	1110	0.22006	0.597129	0.712548	0.93953	0.498563	1.02939	0.628253	0.915867	vitamin_D	8.53	2.80455	0.297028	-0.0983726	-0.331189	0.740501	0.83674	NS	NS	NA
DENOVOPURINE2.PWY	454	454	70	384	0.0290899	0.0370402	0.43267	0.585787	0.0477062	0.0676972	0.481414	0.890874	vitamin_D	305	305	3	302	NA	NA	NA	NA	NA	NA	NA	NA	vitamin_D	1124	1123	14	1110	0.0141305	0.0679852	0.835387	0.992924	-0.0539971	0.116896	0.644229	0.915867	vitamin_D	728.875	216.357	0.032526	0.0256658	0.789086	0.430061	0.609092	NS	NS	NA
PWY.6612	454	411	70	384	-0.418808	0.273548	0.126485	0.303929	0.046544	0.51313	0.927772	0.997145	vitamin_D	305	291	3	302	NA	NA	NA	NA	NA	NA	NA	NA	vitamin_D	1124	1099	14	1110	0.00488766	0.185397	0.978972	0.992924	0.149842	0.309667	0.628571	0.915867	vitamin_D	13.3639	29.0936	0.15347	-0.128475	-0.837135	0.402517	0.588728	NS	NS	NA
FUC.RHAMCAT.PWY	454	253	70	384	0.525495	0.367607	0.153573	0.335251	0.190887	0.690898	0.782471	0.997145	vitamin_D	305	155	3	302	NA	NA	NA	NA	NA	NA	NA	NA	vitamin_D	1124	541	14	1110	0.157759	0.748368	0.833078	0.992924	0.602919	1.27684	0.636882	0.915867	vitamin_D	7.39999	1.78554	0.32995	0.454013	1.37601	0.16882	0.327805	NS	NS	NA
PWY.7228	454	454	70	384	0.0640714	0.0625853	0.306522	0.493897	0.0903666	0.117976	0.444148	0.879863	vitamin_D	305	305	3	302	NA	NA	NA	NA	NA	NA	NA	NA	vitamin_D	1124	1123	14	1110	0.0819976	0.117611	0.485829	0.915629	-0.0894498	0.201584	0.657324	0.919605	vitamin_D	255.303	72.2941	0.0552497	0.0680273	1.23127	0.218222	0.383727	NS	NS	NA
PWY.7197	454	454	70	384	0.0807709	0.0704749	0.252383	0.442207	0.111926	0.131547	0.395372	0.850974	vitamin_D	305	305	3	302	NA	NA	NA	NA	NA	NA	NA	NA	vitamin_D	1124	1123	14	1110	0.0891268	0.144325	0.537004	0.922077	-0.110976	0.247983	0.654595	0.919605	vitamin_D	201.34	48.0083	0.0633281	0.0823797	1.30084	0.193313	0.35803	NS	NS	NA
PWY.621	454	454	70	384	0.143658	0.0625623	0.0221349	0.11221	0.079099	0.118767	0.505798	0.902893	vitamin_D	305	305	3	302	NA	NA	NA	NA	NA	NA	NA	NA	vitamin_D	1124	1124	14	1110	0.0449291	0.0952973	0.637404	0.922077	0.068023	0.153678	0.65812	0.919605	vitamin_D	255.49	110.113	0.0522992	0.113922	2.17828	0.0293849	0.124563	NS	NS	NA
ASPASN.PWY	454	454	70	384	0.0822494	0.0572331	0.151413	0.332711	0.0955186	0.107179	0.373365	0.828817	vitamin_D	305	305	3	302	NA	NA	NA	NA	NA	NA	NA	NA	vitamin_D	1124	1124	14	1110	0.0175762	0.105489	0.867702	0.992924	0.0774989	0.176748	0.661132	0.919709	vitamin_D	305.285	89.8644	0.050306	0.0675415	1.34261	0.179397	0.33826	NS	NS	NA
PWY.5667	454	454	70	384	-0.0183635	0.0282315	0.515742	0.647586	-0.0693189	0.0518322	0.181883	0.787018	vitamin_D	305	305	3	302	NA	NA	NA	NA	NA	NA	NA	NA	vitamin_D	1124	1124	14	1110	0.0410637	0.0447193	0.358686	0.915629	-0.0262069	0.0736045	0.721873	0.919757	vitamin_D	1254.68	500.045	0.0238724	-0.00142845	-0.0598368	0.952286	0.980478	NS	NS	NA
PWY0.1319	454	454	70	384	-0.0184214	0.028203	0.513996	0.647586	-0.069147	0.0517802	0.182528	0.787018	vitamin_D	305	305	3	302	NA	NA	NA	NA	NA	NA	NA	NA	vitamin_D	1124	1124	14	1110	0.041063	0.0447194	0.358694	0.915629	-0.0261822	0.0736049	0.722126	0.919757	vitamin_D	1257.21	500.045	0.0238552	-0.00149447	-0.0626477	0.950047	0.980478	NS	NS	NA
PWY0.781	454	446	70	384	-0.00537522	0.0779162	0.945032	0.96232	0.163672	0.143785	0.255702	0.788201	vitamin_D	305	302	3	302	NA	NA	NA	NA	NA	NA	NA	NA	vitamin_D	1124	1117	14	1110	-0.167466	0.145769	0.25087	0.915629	-0.0973403	0.24328	0.689152	0.919757	vitamin_D	164.719	47.0618	0.0687158	-0.0413949	-0.602408	0.546903	0.687472	NS	NS	NA
PWY.6125	454	454	70	384	0.0643583	0.0566858	0.256851	0.442207	0.100205	0.107218	0.350568	0.82281	vitamin_D	305	305	3	302	NA	NA	NA	NA	NA	NA	NA	NA	vitamin_D	1124	1123	14	1110	0.0773333	0.100581	0.442139	0.915629	-0.0594573	0.172478	0.73037	0.919757	vitamin_D	311.208	98.8471	0.0493831	0.067486	1.36658	0.171757	0.327805	NS	NS	NA
MET.SAM.PWY	454	454	70	384	0.00420093	0.0489548	0.931656	0.957455	-0.0732206	0.0898822	0.415783	0.861856	vitamin_D	305	305	3	302	NA	NA	NA	NA	NA	NA	NA	NA	vitamin_D	1124	1124	14	1110	-0.10628	0.0666345	0.111003	0.915629	-0.0453158	0.110794	0.682613	0.919757	vitamin_D	417.262	225.217	0.0394521	-0.0345275	-0.875174	0.381479	0.571306	NS	NS	NA
PWY.6124	454	454	70	384	0.0961633	0.0461588	0.0378128	0.159867	-0.0479137	0.0832781	0.56539	0.902893	vitamin_D	305	305	3	302	NA	NA	NA	NA	NA	NA	NA	NA	vitamin_D	1124	1124	14	1110	0.0494589	0.0635522	0.436593	0.915629	-0.0365742	0.108742	0.736681	0.919757	vitamin_D	469.343	247.593	0.0373474	0.080034	2.14296	0.0321161	0.12992	NS	NS	NA
PWY.6317	454	454	70	384	0.0249704	0.0308484	0.418698	0.582688	0.0335633	0.0558418	0.548159	0.902893	vitamin_D	305	305	3	302	NA	NA	NA	NA	NA	NA	NA	NA	vitamin_D	1124	1124	14	1110	0.0523037	0.0526716	0.32092	0.915629	0.0363445	0.0870234	0.676294	0.919757	vitamin_D	1050.83	360.451	0.026619	0.0319515	1.20032	0.230013	0.393411	NS	NS	NA
PWY.7371	454	163	70	384	-1.01989	0.292834	0.000546026	0.031218	-0.260058	0.538463	0.629388	0.938089	vitamin_D	305	135	3	302	NA	NA	NA	NA	NA	NA	NA	NA	vitamin_D	1124	482	14	1110	-0.417865	0.566892	0.461207	0.915629	0.327524	0.977213	0.737569	0.919757	vitamin_D	11.6616	3.11171	0.260173	-0.893085	-3.43266	0.000597686	0.0207862	0.890244	0	0.640746
PWY.7456	454	333	70	384	-0.593583	0.405274	0.143734	0.332711	0.148891	0.741689	0.841	0.997145	vitamin_D	305	265	3	302	NA	NA	NA	NA	NA	NA	NA	NA	vitamin_D	1124	1045	14	1110	0.460147	0.545128	0.398789	0.915629	-0.317824	0.928449	0.732179	0.919757	vitamin_D	6.0884	3.36514	0.325239	-0.218491	-0.671785	0.501721	0.654328	NS	NS	NA
FUCCAT.PWY	454	397	70	384	-0.308477	0.28489	0.279496	0.468298	-0.142267	0.529069	0.788146	0.997145	vitamin_D	305	293	3	302	NA	NA	NA	NA	NA	NA	NA	NA	vitamin_D	1124	1101	14	1110	-0.580353	0.228231	0.0111332	0.915629	0.142017	0.376783	0.70631	0.919757	vitamin_D	12.321	19.1978	0.178121	-0.474074	-2.66153	0.00777874	0.0750563	0.554714	0	0.757784
PWY.7198	454	298	70	384	0.241456	0.358381	0.500832	0.640911	-0.184395	0.670591	0.783479	0.997145	vitamin_D	305	196	3	302	NA	NA	NA	NA	NA	NA	NA	NA	vitamin_D	1124	711	14	1110	0.932064	0.658637	0.157306	0.915629	0.434128	1.13239	0.701519	0.919757	vitamin_D	7.78591	2.3052	0.314797	0.399218	1.26817	0.204736	0.371663	NS	NS	NA
PWY.7210	454	298	70	384	0.242837	0.372775	0.515111	0.647586	-0.214185	0.697983	0.759108	0.997145	vitamin_D	305	196	3	302	NA	NA	NA	NA	NA	NA	NA	NA	vitamin_D	1124	711	14	1110	0.966683	0.691804	0.16259	0.915629	0.411006	1.18978	0.729826	0.919757	vitamin_D	7.19625	2.08946	0.328165	0.405716	1.23632	0.216341	0.382917	NS	NS	NA
RIBOSYN2.PWY	454	427	70	384	-0.35895	0.259653	0.167547	0.354182	-1.16562	0.485208	0.01675	0.6104	vitamin_D	305	279	3	302	NA	NA	NA	NA	NA	NA	NA	NA	vitamin_D	1124	1045	14	1110	-0.347449	0.560266	0.535286	0.922077	-0.383658	0.963133	0.690456	0.919757	vitamin_D	14.8324	3.18575	0.235583	-0.356917	-1.51503	0.129764	0.282056	NS	NS	NA
PWY.6969	454	432	70	384	-0.0712752	0.113672	0.530994	0.659301	0.238292	0.215076	0.268607	0.788201	vitamin_D	305	295	3	302	NA	NA	NA	NA	NA	NA	NA	NA	vitamin_D	1124	1101	14	1110	-0.107994	0.226655	0.633834	0.922077	0.148176	0.392336	0.705747	0.919757	vitamin_D	77.3908	19.4657	0.10161	-0.0786548	-0.774087	0.438879	0.61878	NS	NS	NA
PWY.6545	454	452	70	384	0.0406121	0.0544951	0.456535	0.604574	0.0848691	0.100656	0.399659	0.850974	vitamin_D	305	305	3	302	NA	NA	NA	NA	NA	NA	NA	NA	vitamin_D	1124	1123	14	1110	0.0588389	0.106635	0.58121	0.922077	-0.0768533	0.183384	0.67524	0.919757	vitamin_D	336.732	87.9436	0.0485256	0.0443866	0.914704	0.360347	0.544873	NS	NS	NA
GOLPDLCAT.PWY	454	447	70	384	0.0332896	0.097262	0.732317	0.809914	0.142636	0.183893	0.438431	0.876333	vitamin_D	305	304	3	302	NA	NA	NA	NA	NA	NA	NA	NA	vitamin_D	1124	1120	14	1110	-0.070079	0.144499	0.627788	0.922077	0.085216	0.246803	0.729952	0.919757	vitamin_D	105.709	47.8927	0.0806866	0.00105962	0.0131325	0.989522	0.992694	NS	NS	NA
PWY.1861	454	252	70	384	-0.726869	0.388406	0.0619538	0.209016	0.380091	0.724903	0.600339	0.929137	vitamin_D	305	245	3	302	NA	NA	NA	NA	NA	NA	NA	NA	vitamin_D	1124	982	14	1110	-0.279157	0.604996	0.644587	0.922077	-0.385455	1.04134	0.71134	0.919757	vitamin_D	6.62871	2.73209	0.326846	-0.596197	-1.82409	0.0681383	0.200678	NS	NS	NA
CITRULBIO.PWY	454	423	70	384	-0.486096	0.236875	0.0407519	0.168039	0.0140737	0.42355	0.97351	0.997145	vitamin_D	305	293	3	302	NA	NA	NA	NA	NA	NA	NA	NA	vitamin_D	1124	1096	14	1110	-0.104391	0.211059	0.620977	0.922077	-0.141967	0.363365	0.696098	0.919757	vitamin_D	17.8222	22.4488	0.157581	-0.273317	-1.73446	0.0828372	0.229452	NS	NS	NA
COLANSYN.PWY	454	389	70	384	0.381989	0.310326	0.219011	0.410953	0.117172	0.572345	0.837893	0.997145	vitamin_D	305	232	3	302	NA	NA	NA	NA	NA	NA	NA	NA	vitamin_D	1124	853	14	1110	-0.404304	0.689864	0.557952	0.922077	0.500898	1.18467	0.672514	0.919757	vitamin_D	10.384	2.10122	0.28301	0.249658	0.88215	0.377695	0.568359	NS	NS	NA
PWY.841	454	454	70	384	0.0286858	0.040629	0.480541	0.624517	0.0156546	0.0749914	0.83475	0.997145	vitamin_D	305	305	3	302	NA	NA	NA	NA	NA	NA	NA	NA	vitamin_D	1124	1123	14	1110	0.0382348	0.0828208	0.644418	0.922077	-0.0572067	0.142724	0.688633	0.919757	vitamin_D	605.797	145.788	0.0364763	0.0305381	0.837203	0.402479	0.588728	NS	NS	NA
METHANOGENESIS.PWY	454	67	70	384	-0.81675	0.294478	0.00578161	0.0603456	-0.715328	0.540036	0.186068	0.787018	vitamin_D	305	116	3	302	NA	NA	NA	NA	NA	NA	NA	NA	vitamin_D	1124	533	14	1110	-0.334632	0.85237	0.694697	0.93953	0.610848	1.45805	0.675337	0.919757	vitamin_D	11.5317	1.3764	0.278335	-0.765342	-2.74971	0.00596477	0.0750563	0.285813	0	0.866835
PWY.5941	454	366	70	384	0.14498	0.37017	0.695502	0.779523	-0.150183	0.691076	0.828073	0.997145	vitamin_D	305	284	3	302	NA	NA	NA	NA	NA	NA	NA	NA	vitamin_D	1124	1043	14	1110	-0.220801	0.52211	0.672449	0.93953	-0.348037	0.899862	0.699005	0.919757	vitamin_D	7.29788	3.66839	0.301975	0.0226204	0.0749082	0.940288	0.975596	NS	NS	NA
PWY.7222	454	454	70	384	0.0498192	0.047824	0.298119	0.485717	0.0644255	0.0887428	0.468281	0.890874	vitamin_D	305	305	3	302	NA	NA	NA	NA	NA	NA	NA	NA	vitamin_D	1124	1124	14	1110	0.00906325	0.0732675	0.901574	0.992924	-0.053861	0.125575	0.66807	0.919757	vitamin_D	437.228	186.285	0.0400477	0.0376427	0.939946	0.347245	0.52761	NS	NS	NA
PWY.5659	454	453	70	384	-0.0251907	0.0673861	0.708718	0.790302	0.07661	0.126345	0.544633	0.902893	vitamin_D	305	305	3	302	NA	NA	NA	NA	NA	NA	NA	NA	vitamin_D	1124	1124	14	1110	-0.0142564	0.100353	0.887056	0.992924	-0.0596165	0.16624	0.719951	0.919757	vitamin_D	220.221	99.2979	0.0559438	-0.0217926	-0.389545	0.696873	0.813857	NS	NS	NA
PWY.6609	454	454	70	384	0.0225689	0.031318	0.471522	0.61548	-0.0243458	0.0571671	0.670436	0.962599	vitamin_D	305	305	3	302	NA	NA	NA	NA	NA	NA	NA	NA	vitamin_D	1124	1124	14	1110	-0.00988314	0.0471621	0.834052	0.992924	-0.0302472	0.0810925	0.709224	0.919757	vitamin_D	1019.56	449.587	0.0260896	0.012638	0.484406	0.628098	0.767947	NS	NS	NA
PWY.7663	454	454	70	384	0.0541132	0.0681576	0.427668	0.585787	0.0517388	0.124377	0.677651	0.968515	vitamin_D	305	303	3	302	NA	NA	NA	NA	NA	NA	NA	NA	vitamin_D	1124	1124	14	1110	-0.00786767	0.185951	0.966259	0.992924	-0.110822	0.316623	0.726397	0.919757	vitamin_D	215.264	28.9204	0.0639943	0.0467724	0.730884	0.46485	0.624455	NS	NS	NA
PWY.5676	454	409	70	384	-0.481941	0.274291	0.0796086	0.235303	0.433386	0.502469	0.388926	0.845374	vitamin_D	305	266	3	302	NA	NA	NA	NA	NA	NA	NA	NA	vitamin_D	1124	1033	14	1110	0.371457	0.521099	0.476097	0.915629	0.293569	0.894289	0.742771	0.922568	vitamin_D	13.2916	3.68264	0.242719	-0.296793	-1.22278	0.221412	0.385011	NS	NS	NA
THISYNARA.PWY	454	454	70	384	-0.00656167	0.0514846	0.898645	0.935038	-0.0707126	0.0948654	0.45648	0.889117	vitamin_D	305	305	3	302	NA	NA	NA	NA	NA	NA	NA	NA	vitamin_D	1124	1124	14	1110	-0.16059	0.0847451	0.0583549	0.915629	-0.0455457	0.145362	0.754095	0.925614	vitamin_D	377.264	139.242	0.044001	-0.0480855	-1.09283	0.27447	0.440559	NS	NS	NA
PWY.4984	454	421	70	384	-0.450407	0.237658	0.0587252	0.202208	0.0541622	0.423085	0.8982	0.997145	vitamin_D	305	293	3	302	NA	NA	NA	NA	NA	NA	NA	NA	vitamin_D	1124	1096	14	1110	-0.10311	0.216703	0.634305	0.922077	-0.117889	0.37275	0.751863	0.925614	vitamin_D	17.705	21.2946	0.160129	-0.260775	-1.62853	0.103412	0.256888	NS	NS	NA
ANAEROFRUCAT.PWY	454	454	70	384	-0.0234947	0.0704749	0.739012	0.811941	-0.0224139	0.135017	0.868238	0.997145	vitamin_D	305	301	3	302	NA	NA	NA	NA	NA	NA	NA	NA	vitamin_D	1124	1122	14	1110	0.052287	0.172491	0.761849	0.956811	-0.0941393	0.296417	0.750858	0.925614	vitamin_D	201.34	33.6098	0.0652397	-0.0126541	-0.193963	0.846205	0.907062	NS	NS	NA
GALACTUROCAT.PWY	454	453	70	384	-0.140631	0.103906	0.17662	0.359958	-0.190788	0.194509	0.327264	0.794257	vitamin_D	305	304	3	302	NA	NA	NA	NA	NA	NA	NA	NA	vitamin_D	1124	1122	14	1110	-0.182155	0.124946	0.145161	0.915629	0.0645157	0.21442	0.763561	0.927016	vitamin_D	92.6236	64.0549	0.0798905	-0.157607	-1.97279	0.0485197	0.163298	NS	NS	NA
GLUCONEO.PWY	454	422	70	384	-0.408933	0.239002	0.0877893	0.247432	0.0418803	0.441944	0.92455	0.997145	vitamin_D	305	297	3	302	NA	NA	NA	NA	NA	NA	NA	NA	vitamin_D	1124	1109	14	1110	0.150886	0.18488	0.414603	0.915629	0.0907048	0.30364	0.765209	0.927016	vitamin_D	17.5063	29.2564	0.146234	-0.0586905	-0.401345	0.688166	0.809759	NS	NS	NA
PWY0.1479	454	162	70	384	-0.195173	0.328047	0.55218	0.674618	0.0267458	0.621759	0.96571	0.997145	vitamin_D	305	67	3	302	NA	NA	NA	NA	NA	NA	NA	NA	vitamin_D	1124	220	14	1110	0.120224	0.464704	0.795906	0.979583	0.240172	0.794377	0.762451	0.927016	vitamin_D	9.29241	4.63071	0.267998	-0.0902749	-0.336849	0.736231	0.83674	NS	NS	NA
P461.PWY	454	453	70	384	0.178114	0.103679	0.0865189	0.246986	0.11466	0.196733	0.560348	0.902893	vitamin_D	305	305	3	302	NA	NA	NA	NA	NA	NA	NA	NA	vitamin_D	1124	1123	14	1110	-0.0202141	0.202619	0.920549	0.992924	0.10268	0.346578	0.767083	0.927016	vitamin_D	93.0291	24.358	0.0922975	0.136961	1.48391	0.137833	0.296061	NS	NS	NA
PWY.7184	454	454	70	384	0.0827517	0.0601525	0.169619	0.356307	0.105383	0.113926	0.355523	0.82281	vitamin_D	305	305	3	302	NA	NA	NA	NA	NA	NA	NA	NA	vitamin_D	1124	1123	14	1110	0.08313	0.115344	0.471239	0.915629	-0.0569519	0.198134	0.77383	0.927642	vitamin_D	276.371	75.1635	0.0533354	0.0828326	1.55305	0.120411	0.273106	NS	NS	NA
PWY66.399	454	425	70	384	-0.270392	0.237695	0.255926	0.442207	-0.0178232	0.447852	0.968275	0.997145	vitamin_D	305	295	3	302	NA	NA	NA	NA	NA	NA	NA	NA	vitamin_D	1124	1116	14	1110	0.244726	0.186772	0.19037	0.915629	-0.0879242	0.30963	0.776492	0.927642	vitamin_D	17.6995	28.6667	0.146859	0.0480887	0.327449	0.743328	0.836913	NS	NS	NA
PWY.5198	454	67	70	384	-0.771693	0.275908	0.00538637	0.0597906	-0.642236	0.506125	0.20521	0.788201	vitamin_D	305	116	3	302	NA	NA	NA	NA	NA	NA	NA	NA	vitamin_D	1124	535	14	1110	-0.403714	0.808696	0.617726	0.922077	0.402186	1.38122	0.770968	0.927642	vitamin_D	13.1363	1.52908	0.261128	-0.733326	-2.8083	0.00498038	0.0750563	0.185463	0	0.911438
HOMOSER.METSYN.PWY	454	454	70	384	0.0533317	0.0625686	0.394477	0.561595	-0.0560641	0.115097	0.626456	0.938089	vitamin_D	305	305	3	302	NA	NA	NA	NA	NA	NA	NA	NA	vitamin_D	1124	1124	14	1110	-0.0915545	0.0841106	0.27661	0.915629	-0.0381217	0.140109	0.785608	0.931421	vitamin_D	255.439	141.351	0.0502018	0.0017181	0.0342239	0.972699	0.992587	NS	NS	NA
PWY.5973	454	454	70	384	-0.00749551	0.0546389	0.89095	0.932551	0.0111498	0.100595	0.911801	0.997145	vitamin_D	305	305	3	302	NA	NA	NA	NA	NA	NA	NA	NA	vitamin_D	1124	1124	14	1110	0.016543	0.125999	0.895566	0.992924	0.0585352	0.21457	0.785057	0.931421	vitamin_D	334.962	62.989	0.0501285	-0.00369062	-0.0736231	0.94131	0.975596	NS	NS	NA
PWY.6936	454	454	70	384	0.142822	0.067431	0.0347381	0.150682	0.231467	0.124213	0.0631407	0.669829	vitamin_D	305	305	3	302	NA	NA	NA	NA	NA	NA	NA	NA	vitamin_D	1124	1124	14	1110	0.0803068	0.102817	0.434928	0.915629	-0.0428221	0.174898	0.806627	0.943208	vitamin_D	219.928	94.5963	0.0563862	0.12402	2.19947	0.0278446	0.122752	NS	NS	NA
PWY.4981	454	454	70	384	-0.115829	0.0882857	0.190225	0.378186	-0.159147	0.163083	0.329737	0.794257	vitamin_D	305	305	3	302	NA	NA	NA	NA	NA	NA	NA	NA	vitamin_D	1124	1124	14	1110	0.124366	0.133762	0.3527	0.915629	0.0586247	0.230552	0.799329	0.943208	vitamin_D	128.298	55.89	0.0736834	-0.0429442	-0.582821	0.560014	0.701137	NS	NS	NA
PWY.4702	454	286	70	384	-0.468735	0.321407	0.145451	0.332711	-0.210757	0.595321	0.72351	0.997145	vitamin_D	305	216	3	302	NA	NA	NA	NA	NA	NA	NA	NA	vitamin_D	1124	834	14	1110	-0.245463	0.673766	0.715692	0.93953	0.289336	1.16184	0.803383	0.943208	vitamin_D	9.68033	2.20284	0.290091	-0.427346	-1.47314	0.140712	0.296061	NS	NS	NA
SO4ASSIM.PWY	454	401	70	384	0.0620125	0.290439	0.831026	0.883958	0.927424	0.54371	0.0888403	0.695176	vitamin_D	305	262	3	302	NA	NA	NA	NA	NA	NA	NA	NA	vitamin_D	1124	1012	14	1110	-0.103573	0.563833	0.854286	0.992924	0.236659	0.978647	0.808964	0.943208	vitamin_D	11.8547	3.14557	0.258197	0.0272891	0.105691	0.915827	0.955513	NS	NS	NA
P125.PWY	454	102	70	384	0.0249968	0.231359	0.914011	0.945138	0.617737	0.434556	0.155946	0.787018	vitamin_D	305	44	3	302	NA	NA	NA	NA	NA	NA	NA	NA	vitamin_D	1124	249	14	1110	0.0970347	0.434334	0.823257	0.992924	0.178428	0.74441	0.810616	0.943208	vitamin_D	18.6821	5.30093	0.204196	0.0409193	0.200392	0.841174	0.904768	NS	NS	NA
PWY.5177	454	436	70	384	-0.791818	0.230665	0.00065427	0.031218	-0.759963	0.424328	0.0740583	0.682472	vitamin_D	305	305	3	302	NA	NA	NA	NA	NA	NA	NA	NA	vitamin_D	1124	1123	14	1110	-0.113515	0.101939	0.265714	0.915629	-0.0384206	0.168968	0.820169	0.950788	vitamin_D	18.7947	96.232	0.0932397	-0.224345	-2.40612	0.0161231	0.0973827	7.23443	0.861772	0.0268574
PWY.7221	454	454	70	384	-0.0161799	0.0172225	0.348016	0.518648	-0.0216944	0.0313652	0.489554	0.890874	vitamin_D	305	305	3	302	NA	NA	NA	NA	NA	NA	NA	NA	vitamin_D	1124	1124	14	1110	0.00637462	0.0249463	0.798359	0.979583	0.010093	0.0453143	0.823785	0.951457	vitamin_D	3371.39	1606.89	0.0141729	-0.00889976	-0.62794	0.530044	0.675264	NS	NS	NA
PENTOSE.P.PWY	454	452	70	384	0.0420055	0.0922536	0.649103	0.754032	-0.179954	0.170369	0.291501	0.788201	vitamin_D	305	304	3	302	NA	NA	NA	NA	NA	NA	NA	NA	vitamin_D	1124	1123	14	1110	-0.218271	0.168563	0.195626	0.915629	0.0538984	0.276634	0.845558	0.952792	vitamin_D	117.499	35.1947	0.0809263	-0.0179862	-0.222254	0.824116	0.895654	NS	NS	NA
NONOXIPENT.PWY	454	454	70	384	-0.0730414	0.0385316	0.0586768	0.202208	-0.0665742	0.0722691	0.357515	0.82281	vitamin_D	305	305	3	302	NA	NA	NA	NA	NA	NA	NA	NA	vitamin_D	1124	1124	14	1110	-0.107074	0.0636151	0.0926271	0.915629	-0.0220741	0.105295	0.833988	0.952792	vitamin_D	673.544	247.104	0.0329574	-0.0821757	-2.49339	0.0126529	0.088008	0.209378	0	0.900604
PWY.6590	454	266	70	384	-0.617715	0.3399	0.0698474	0.21985	-0.376292	0.631603	0.551666	0.902893	vitamin_D	305	221	3	302	NA	NA	NA	NA	NA	NA	NA	NA	vitamin_D	1124	939	14	1110	-0.575047	0.573908	0.316567	0.915629	-0.187068	0.984231	0.849294	0.952792	vitamin_D	8.65563	3.0361	0.292456	-0.606635	-2.07428	0.0380535	0.136905	NS	NS	NA
CENTFERM.PWY	454	266	70	384	-0.586825	0.325579	0.0721688	0.223189	-0.350745	0.605248	0.562576	0.902893	vitamin_D	305	221	3	302	NA	NA	NA	NA	NA	NA	NA	NA	vitamin_D	1124	939	14	1110	-0.5597	0.55265	0.311396	0.915629	-0.183111	0.947787	0.84684	0.952792	vitamin_D	9.43383	3.27416	0.280518	-0.579836	-2.06702	0.0387326	0.137765	NS	NS	NA
SULFATE.CYS.PWY	454	401	70	384	0.0815196	0.298792	0.785112	0.845895	0.983002	0.559832	0.0798786	0.6945	vitamin_D	305	262	3	302	NA	NA	NA	NA	NA	NA	NA	NA	vitamin_D	1124	1012	14	1110	-0.115525	0.585426	0.843602	0.992924	0.195536	1.01523	0.847306	0.952792	vitamin_D	11.2011	2.9178	0.266133	0.0407985	0.153301	0.878161	0.927719	NS	NS	NA
PWY.5022	454	325	70	384	-0.322847	0.307311	0.294042	0.48301	-0.284801	0.585728	0.627069	0.938089	vitamin_D	305	211	3	302	NA	NA	NA	NA	NA	NA	NA	NA	vitamin_D	1124	899	14	1110	0.104723	0.571444	0.854627	0.992924	-0.198273	0.977729	0.839338	0.952792	vitamin_D	10.5887	3.06233	0.270655	-0.22693	-0.838448	0.401779	0.588728	NS	NS	NA
HEXITOLDEGSUPER.PWY	454	453	70	384	0.139291	0.0836471	0.0965909	0.255677	0.0529895	0.160618	0.741644	0.997145	vitamin_D	305	301	3	302	NA	NA	NA	NA	NA	NA	NA	NA	vitamin_D	1124	1121	14	1110	-0.0175603	0.171627	0.918524	0.992924	-0.0597066	0.294581	0.839421	0.952792	vitamin_D	142.922	33.9492	0.075192	0.109185	1.45208	0.14648	0.30363	NS	NS	NA
GLYCOGENSYNTH.PWY	454	454	70	384	-0.0293949	0.0827023	0.722438	0.801642	0.0193927	0.152568	0.898919	0.997145	vitamin_D	305	305	3	302	NA	NA	NA	NA	NA	NA	NA	NA	vitamin_D	1124	1124	14	1110	-0.00292075	0.114027	0.979569	0.992924	0.038637	0.196863	0.844441	0.952792	vitamin_D	146.206	76.9102	0.0669475	-0.020269	-0.30276	0.762073	0.851549	NS	NS	NA
ARGSYN.PWY	454	454	70	384	0.148479	0.0626491	0.0182226	0.109538	0.217979	0.118389	0.0663409	0.669829	vitamin_D	305	305	3	302	NA	NA	NA	NA	NA	NA	NA	NA	vitamin_D	1124	1124	14	1110	0.136405	0.108446	0.208724	0.915629	0.0293445	0.179311	0.870037	0.953687	vitamin_D	254.783	85.0296	0.0542475	0.145458	2.68138	0.00733201	0.0750563	0.00929434	0	0.995364
PWY.6167	454	65	70	384	-0.833067	0.296765	0.00522115	0.0597906	-0.652588	0.544535	0.231464	0.788201	vitamin_D	305	98	3	302	NA	NA	NA	NA	NA	NA	NA	NA	vitamin_D	1124	482	14	1110	-1.0974	0.89255	0.219141	0.915629	0.241667	1.5293	0.874467	0.953687	vitamin_D	11.3547	1.25526	0.281607	-0.85938	-3.0517	0.00227551	0.0544275	0.0789746	0	0.961282
HEME.BIOSYNTHESIS.II	454	323	70	384	0.731185	0.313049	0.0199582	0.110174	0.656068	0.59029	0.267054	0.788201	vitamin_D	305	185	3	302	NA	NA	NA	NA	NA	NA	NA	NA	vitamin_D	1124	747	14	1110	0.430922	0.576879	0.455228	0.915629	0.158965	0.989911	0.87245	0.953687	vitamin_D	10.2041	3.00491	0.275147	0.662878	2.40918	0.0159886	0.0973827	0.209286	0	0.900646
SER.GLYSYN.PWY	454	454	70	384	-0.00800745	0.0512127	0.875825	0.922793	-0.0965017	0.0976622	0.323705	0.794257	vitamin_D	305	305	3	302	NA	NA	NA	NA	NA	NA	NA	NA	vitamin_D	1124	1124	14	1110	-0.0820809	0.0699592	0.240939	0.915629	-0.0193343	0.115795	0.867426	0.953687	vitamin_D	381.281	204.32	0.0413237	-0.0338521	-0.819194	0.412676	0.597998	NS	NS	NA
PWY.7286	454	72	70	384	-0.723805	0.278035	0.00954688	0.084886	-0.608823	0.510284	0.233541	0.788201	vitamin_D	305	111	3	302	NA	NA	NA	NA	NA	NA	NA	NA	vitamin_D	1124	520	14	1110	-0.411477	0.815755	0.614071	0.922077	0.233024	1.39546	0.867412	0.953687	vitamin_D	12.936	1.50273	0.263169	-0.691299	-2.62682	0.00861858	0.0756543	0.131333	0	0.936443
PWY.6595	454	427	70	384	-0.754971	0.225371	0.000878367	0.0325972	-0.313903	0.421936	0.457341	0.889117	vitamin_D	305	299	3	302	NA	NA	NA	NA	NA	NA	NA	NA	vitamin_D	1124	1117	14	1110	-0.106632	0.164781	0.517691	0.922077	0.051262	0.279566	0.854548	0.953687	vitamin_D	19.6881	36.8289	0.133018	-0.332486	-2.49955	0.0124351	0.088008	5.39283	0.814569	0.0674469
PWY.3841	454	454	70	384	0.0735284	0.0401063	0.0674385	0.214519	0.0522365	0.0751001	0.487118	0.890874	vitamin_D	305	305	3	302	NA	NA	NA	NA	NA	NA	NA	NA	vitamin_D	1124	1124	14	1110	0.0413988	0.0860314	0.630465	0.922077	0.0249025	0.146952	0.865466	0.953687	vitamin_D	621.692	135.11	0.0363504	0.0677924	1.86497	0.0621855	0.188971	NS	NS	NA
PWY0.1586	454	454	70	384	-0.0902481	0.0907739	0.320672	0.493897	0.0322735	0.167306	0.847136	0.997145	vitamin_D	305	305	3	302	NA	NA	NA	NA	NA	NA	NA	NA	vitamin_D	1124	1123	14	1110	-0.116008	0.176545	0.511252	0.922077	0.0517692	0.305675	0.865545	0.953687	vitamin_D	121.361	32.0839	0.080728	-0.0956343	-1.18465	0.236156	0.399551	NS	NS	NA
UDPNAGSYN.PWY	454	454	70	384	0.162064	0.111023	0.145082	0.332711	0.130378	0.202555	0.520163	0.902893	vitamin_D	305	305	3	302	NA	NA	NA	NA	NA	NA	NA	NA	vitamin_D	1124	1124	14	1110	0.00755084	0.196829	0.969406	0.992924	0.0505873	0.336475	0.880521	0.956955	vitamin_D	81.1286	25.8121	0.0967005	0.12477	1.29027	0.196958	0.362182	NS	NS	NA
PWY.5918	454	313	70	384	0.637623	0.347028	0.0668309	0.214519	0.738014	0.65051	0.257263	0.788201	vitamin_D	305	182	3	302	NA	NA	NA	NA	NA	NA	NA	NA	vitamin_D	1124	745	14	1110	0.476136	0.670249	0.477613	0.915629	0.166296	1.15211	0.885259	0.958775	vitamin_D	8.30368	2.22601	0.308171	0.603484	1.95828	0.0501977	0.167148	NS	NS	NA
PWY.7400	454	454	70	384	0.120793	0.0576245	0.036644	0.156912	0.186714	0.109141	0.0879162	0.695176	vitamin_D	305	305	3	302	NA	NA	NA	NA	NA	NA	NA	NA	vitamin_D	1124	1124	14	1110	0.128955	0.102126	0.206962	0.915629	0.0230296	0.168925	0.891586	0.958991	vitamin_D	301.152	95.8792	0.0501866	0.122764	2.44615	0.0144392	0.0941557	0.00484542	0	0.99758
PWY66.422	454	454	70	384	0.0350693	0.0300828	0.244357	0.436445	0.0070545	0.0548212	0.897676	0.997145	vitamin_D	305	305	3	302	NA	NA	NA	NA	NA	NA	NA	NA	vitamin_D	1124	1124	14	1110	0.0490364	0.0521737	0.34749	0.915629	0.0120143	0.0866208	0.889713	0.958991	vitamin_D	1105	367.365	0.0260611	0.0385542	1.47938	0.139039	0.296061	NS	NS	NA
PWY.7211	454	446	70	384	-0.0995243	0.0731543	0.174407	0.359958	0.0816068	0.134466	0.544281	0.902893	vitamin_D	305	304	3	302	NA	NA	NA	NA	NA	NA	NA	NA	vitamin_D	1124	1120	14	1110	-0.100766	0.127213	0.428471	0.915629	-0.0210345	0.211969	0.920972	0.96088	vitamin_D	186.862	61.7924	0.0634165	-0.0998329	-1.57424	0.115432	0.265662	NS	NS	NA
PWY.5101	454	442	70	384	-0.251351	0.112732	0.0262927	0.127272	-0.147362	0.205416	0.473572	0.890874	vitamin_D	305	305	3	302	NA	NA	NA	NA	NA	NA	NA	NA	vitamin_D	1124	1122	14	1110	0.0527703	0.163185	0.746471	0.954338	0.0271263	0.270303	0.920081	0.96088	vitamin_D	78.6871	37.5525	0.0927519	-0.153101	-1.65065	0.0988095	0.251169	NS	NS	NA
PWY.5345	454	385	70	384	-0.213484	0.315033	0.498347	0.640274	0.670055	0.589443	0.256324	0.788201	vitamin_D	305	253	3	302	NA	NA	NA	NA	NA	NA	NA	NA	vitamin_D	1124	1002	14	1110	-0.181928	0.599309	0.761518	0.956811	0.106433	1.03812	0.918359	0.96088	vitamin_D	10.076	2.78419	0.278853	-0.206652	-0.741079	0.458646	0.621455	NS	NS	NA
PWY.7234	454	454	70	384	0.116344	0.089234	0.192988	0.381408	0.234386	0.167061	0.161404	0.787018	vitamin_D	305	305	3	302	NA	NA	NA	NA	NA	NA	NA	NA	vitamin_D	1124	1124	14	1110	0.0351885	0.14218	0.804572	0.983366	-0.0280737	0.24311	0.908088	0.96088	vitamin_D	125.585	49.468	0.0755814	0.0934103	1.23589	0.216499	0.382917	NS	NS	NA
PWY66.409	454	448	70	384	0.306837	0.0977897	0.00182035	0.0434283	0.543195	0.177234	0.00233053	0.364728	vitamin_D	305	304	3	302	NA	NA	NA	NA	NA	NA	NA	NA	vitamin_D	1124	1120	14	1110	0.00217153	0.15454	0.988791	0.992924	0.0294024	0.260068	0.910007	0.96088	vitamin_D	104.572	41.8716	0.0826353	0.219726	2.65898	0.00783773	0.0750563	2.7753	0.639678	0.249662
X1CMET2.PWY	454	454	70	384	0.030954	0.0402927	0.44277	0.591612	0.0288232	0.0760524	0.704899	0.992184	vitamin_D	305	305	3	302	NA	NA	NA	NA	NA	NA	NA	NA	vitamin_D	1124	1124	14	1110	0.00180249	0.0719516	0.980018	0.992924	-0.0158355	0.123359	0.897881	0.96088	vitamin_D	615.953	193.161	0.0351557	0.0239946	0.682524	0.494907	0.648142	NS	NS	NA
PWY.7391	454	77	70	384	-0.128605	0.208595	0.537867	0.665362	-0.0701941	0.385574	0.855636	0.997145	vitamin_D	305	73	3	302	NA	NA	NA	NA	NA	NA	NA	NA	vitamin_D	1124	385	14	1110	0.106428	0.52596	0.83968	0.992924	0.111525	0.888379	0.900121	0.96088	vitamin_D	22.9822	3.61489	0.193902	-0.0966607	-0.498502	0.61813	0.758724	NS	NS	NA
OANTIGEN.PWY	454	454	70	384	-0.0330439	0.0747989	0.658877	0.76049	0.0103025	0.136725	0.939973	0.997145	vitamin_D	305	305	3	302	NA	NA	NA	NA	NA	NA	NA	NA	vitamin_D	1124	1124	14	1110	-0.0110543	0.141198	0.937612	0.992924	0.0264853	0.241779	0.912792	0.96088	vitamin_D	178.735	50.1583	0.0660973	-0.0282253	-0.427026	0.66936	0.806552	NS	NS	NA
GLUDEG.I.PWY	454	344	70	384	-0.0600158	0.294343	0.838529	0.889107	0.149219	0.554774	0.788091	0.997145	vitamin_D	305	244	3	302	NA	NA	NA	NA	NA	NA	NA	NA	vitamin_D	1124	956	14	1110	-0.0275556	0.52199	0.957909	0.992924	-0.106357	0.896765	0.905614	0.96088	vitamin_D	11.5423	3.67009	0.25639	-0.0521845	-0.203535	0.838717	0.904768	NS	NS	NA
PWY.6151	454	454	70	384	0.00967238	0.0229787	0.674016	0.765719	0.0119526	0.0417034	0.774562	0.997145	vitamin_D	305	305	3	302	NA	NA	NA	NA	NA	NA	NA	NA	vitamin_D	1124	1124	14	1110	0.0385918	0.0390361	0.323065	0.915629	-0.00594811	0.0640779	0.926059	0.962978	vitamin_D	1893.87	656.248	0.0198025	0.0171145	0.864261	0.387445	0.577477	NS	NS	NA
PWY.7003	454	423	70	384	-0.34085	0.232935	0.144108	0.332711	0.140223	0.418996	0.738056	0.997145	vitamin_D	305	296	3	302	NA	NA	NA	NA	NA	NA	NA	NA	vitamin_D	1124	1105	14	1110	0.106651	0.17794	0.549057	0.922077	0.0242261	0.297076	0.935021	0.96588	vitamin_D	18.4302	31.5828	0.141403	-0.0582568	-0.411991	0.680346	0.809689	NS	NS	NA
ARGSYNBSUB.PWY	454	453	70	384	0.209328	0.0897391	0.0201215	0.110174	0.185192	0.162947	0.256429	0.788201	vitamin_D	305	305	3	302	NA	NA	NA	NA	NA	NA	NA	NA	vitamin_D	1124	1124	14	1110	0.0520493	0.148312	0.725697	0.942949	0.0207509	0.254021	0.934909	0.96588	vitamin_D	124.176	45.4618	0.0767784	0.167179	2.17742	0.0294494	0.124563	NS	NS	NA
PWY.241	454	353	70	384	-0.930951	0.315632	0.00335358	0.0560048	-0.680594	0.590184	0.249526	0.788201	vitamin_D	305	281	3	302	NA	NA	NA	NA	NA	NA	NA	NA	vitamin_D	1124	1046	14	1110	0.0580644	0.449088	0.897148	0.992924	0.0511306	0.772121	0.947214	0.975257	vitamin_D	10.0378	4.95836	0.258232	-0.603941	-2.33875	0.0193483	0.106143	NS	NS	NA
PWY.6353	454	450	70	384	0.123456	0.0666293	0.0645853	0.213579	0.408836	0.122847	0.000958246	0.299931	vitamin_D	305	305	3	302	NA	NA	NA	NA	NA	NA	NA	NA	vitamin_D	1124	1124	14	1110	-0.23973	0.10552	0.0232843	0.915629	-0.00979677	0.180044	0.956616	0.981091	vitamin_D	225.253	89.8113	0.0563379	0.0199274	0.353712	0.723555	0.82957	NS	NS	NA
PWY0.1296	454	454	70	384	0.0369091	0.0367372	0.315617	0.493897	0.0147765	0.0673108	0.826355	0.997145	vitamin_D	305	305	3	302	NA	NA	NA	NA	NA	NA	NA	NA	vitamin_D	1124	1124	14	1110	0.0372949	0.06457	0.563659	0.922077	-0.00529884	0.103428	0.95915	0.981091	vitamin_D	740.947	239.849	0.0319309	0.0370034	1.15886	0.246513	0.412612	NS	NS	NA
GLYCOLYSIS	454	454	70	384	0.107608	0.113047	0.341684	0.516392	-0.0168071	0.2158	0.937961	0.997145	vitamin_D	305	301	3	302	NA	NA	NA	NA	NA	NA	NA	NA	vitamin_D	1124	1122	14	1110	0.234962	0.24831	0.34423	0.915629	0.0138684	0.42541	0.974	0.986608	vitamin_D	78.2499	16.2185	0.102886	0.129472	1.2584	0.208246	0.374604	NS	NS	NA
PWY.5484	454	454	70	384	0.0841084	0.109497	0.442823	0.591612	-0.0351923	0.209	0.866368	0.997145	vitamin_D	305	301	3	302	NA	NA	NA	NA	NA	NA	NA	NA	vitamin_D	1124	1122	14	1110	0.240155	0.236201	0.3095	0.915629	0.0154233	0.40444	0.969587	0.986608	vitamin_D	83.4062	17.924	0.0993414	0.111711	1.12452	0.260794	0.422946	NS	NS	NA
HSERMETANA.PWY	454	447	70	384	-0.158788	0.0935744	0.0904488	0.247432	0.23076	0.167875	0.170062	0.787018	vitamin_D	305	305	3	302	NA	NA	NA	NA	NA	NA	NA	NA	vitamin_D	1124	1124	14	1110	0.0167829	0.113409	0.882382	0.992924	0.00651467	0.183462	0.97168	0.986608	vitamin_D	114.205	77.7503	0.0721772	-0.087674	-1.2147	0.224479	0.388187	NS	NS	NA
COA.PWY	454	454	70	384	0.0355315	0.0556067	0.523171	0.652012	-0.0465797	0.103416	0.652659	0.95459	vitamin_D	305	305	3	302	NA	NA	NA	NA	NA	NA	NA	NA	vitamin_D	1124	1124	14	1110	-0.106729	0.0749357	0.154647	0.915629	-0.00154655	0.128768	0.99042	0.990933	vitamin_D	323.404	178.083	0.044655	-0.0149866	-0.335608	0.737167	0.83674	NS	NS	NA
POLYAMINSYN3.PWY	454	250	70	384	0.263763	0.340861	0.439457	0.591612	0.109051	0.634034	0.863529	0.997145	vitamin_D	305	185	3	302	NA	NA	NA	NA	NA	NA	NA	NA	vitamin_D	1124	713	14	1110	0.517308	0.691758	0.454729	0.915629	0.0247063	1.18914	0.983428	0.990933	vitamin_D	8.6069	2.08974	0.305757	0.313297	1.02466	0.305524	0.478145	NS	NS	NA
RUMP.PWY	454	173	70	384	-0.358418	0.313943	0.254216	0.442207	0.614467	0.593928	0.301494	0.792232	vitamin_D	305	200	3	302	NA	NA	NA	NA	NA	NA	NA	NA	vitamin_D	1124	835	14	1110	-0.233827	0.621807	0.706955	0.93953	-0.0121543	1.06935	0.990933	0.990933	vitamin_D	10.1461	2.58636	0.280249	-0.33311	-1.18862	0.234588	0.399055	NS	NS	NA
GLUTORN.PWY	454	454	70	384	0.236088	0.0946572	0.012995	0.099222	0.250305	0.172371	0.147257	0.787018	vitamin_D	305	305	3	302	NA	NA	NA	NA	NA	NA	NA	NA	vitamin_D	1124	1124	14	1110	0.0406111	0.157117	0.796087	0.979583	0.00439441	0.268792	0.986959	0.990933	vitamin_D	111.607	40.5091	0.0810797	0.184032	2.26976	0.0232219	0.114751	NS	NS	NA
[truncated: 10 more columns]
