# Supplementary material for: Impact of commonly used drugs on the composition and metabolic function of the gut microbiota
Source: Nat Commun. 2020 Jan 17;11:362. doi: 10.1038/s41467-019-14177-z (PMC6969170; doi:10.1038/s41467-019-14177-z)
Supplement: Supplementary file 48 — Supplementary Data 46 [file 41467_2019_14177_MOESM48_ESM.xlsx]

## Sheet: Sheet1
Supplementary table 46 - Summary statistics taxa & pathways vs vitamin K antagonists
Univariate (lm= taxa or pathways~Age+Sex+BMI+drug X) & multivariate (lm= taxa or pathways~Age+Sex+BMI+all drugs) & results from univariate meta-analysis & results from multivariate meta analysis
Taxa
Taxa	N.IBD	non-zeros.IBD	Users.IBD	Non-users.IBD	Coef.IBD_univariate	SE.IBD_univariate	Pval.IBD_univariate	Qval.IBD_univariate	coeff.correcting.all.IBD_multivariate	SE.correcting_all.IBD_multivariate	pval.correcting.all.IBD_multivariate	qval.correcting.all.IBD_multivariate	drug.IBD	N.MIBS	non-zeros.MIBS	Users.MIBS	Non-users.MIBS	Coef.MIBS_univariate	SE.MIBS_univariate	Pval.MIBS_univariate	Qval.MIBS_univariate	coeff.correcting.all.MIBS_multivariate	SE.correcting_all.MIBS_multivariate	pval.correcting.all.MIBS_multivariate	qval.correcting.all.MIBS_multivariate	drug.MIBS	N.LLD	non-zeros.LLD	Users.LLD	Non-users.LLD	Coef.LLD_univariate	SE.LLD_univariate	Pval.LLD_univariate	Qval.LLD_univariate	coeff.correcting.all.LLD_multivariate	SE.correcting_all.LLD_multivariate	pval.correcting.all.LLD_multivariate	qval.correcting.all.LLD_multivariate	drug.LLD	inverse_var.ibd_univariate	inverse_var.mibs_univariate	inverse_var.lld_univariate	se_univariate	beta_univariate	Z_univariate	P_univariate	FDR_univariate	Het.Q_univariate	Het.I2_univariate
k__Bacteria	454	454	7	447	-0.00062067	0.0396102	0.987505	0.994509	-0.0284636	0.0458404	0.535002	0.885732	vitamin_K_antagonist	305	305	6	299	0.0365605	0.037942	0.336041	0.784488	0.0223129	0.0419125	0.594925	0.822798	vitamin_K_antagonist	1124	1124	5	1119	-0.092145	0.055088	0.0946698	0.546497	-0.0856089	0.0596388	0.151448	0.754402	vitamin_K_antagonist	637.362	694.638	329.524	0.0245328	-0.00322787	-0.131574	0.895321	0.999701	NS	NS
k__Bacteria.p__Actinobacteria.c__Actinobacteria	454	452	7	447	0.0594762	0.07589	0.433631	0.905523	0.156309	0.0908832	0.0862311	0.718061	vitamin_K_antagonist	305	305	6	299	-0.0787426	0.0825561	0.340954	0.784488	-0.0917515	0.0921136	0.320129	0.643426	vitamin_K_antagonist	1124	1124	5	1119	0.0391354	0.0818215	0.632529	0.932491	0.0594277	0.0879771	0.499509	0.961275	vitamin_K_antagonist	173.632	146.724	149.371	0.0461399	0.00983383	0.213131	0.831225	0.999701	NS	NS
k__Bacteria.p__Actinobacteria.c__Actinobacteria.o__Bifidobacteriales.f__Bifidobacteriaceae	454	423	7	447	0.0425771	0.0829598	0.608052	0.92042	0.147471	0.0993445	0.138485	0.718061	vitamin_K_antagonist	305	294	6	299	-0.0848483	0.088458	0.338239	0.784488	-0.10608	0.0983936	0.281966	0.643426	vitamin_K_antagonist	1124	1094	5	1119	0.0625586	0.0872427	0.473485	0.827191	0.0704472	0.0932335	0.450054	0.961275	vitamin_K_antagonist	145.3	127.799	131.384	0.0497222	0.00880663	0.177117	0.859417	0.999701	NS	NS
k__Bacteria.p__Actinobacteria.c__Actinobacteria.o__Bifidobacteriales.f__Bifidobacteriaceae.g__Bifidobacterium	454	413	7	447	0.0420039	0.0836081	0.615645	0.92042	0.153334	0.0999875	0.125942	0.718061	vitamin_K_antagonist	305	293	6	299	-0.0851709	0.088697	0.337711	0.784488	-0.106111	0.0986446	0.283047	0.643426	vitamin_K_antagonist	1124	1088	5	1119	0.0625055	0.0873362	0.474333	0.827191	0.0699709	0.0933161	0.453524	0.961275	vitamin_K_antagonist	143.055	127.111	131.103	0.0499209	0.00841681	0.168603	0.866109	0.999701	NS	NS
k__Bacteria.p__Actinobacteria.c__Actinobacteria.o__Bifidobacteriales.f__Bifidobacteriaceae.g__Bifidobacterium.s__Bifidobacterium_longum	454	369	7	447	0.0276212	0.0503291	0.583415	0.92042	0.0866978	0.0603504	0.15163	0.718061	vitamin_K_antagonist	305	270	6	299	-0.0571452	0.0547489	0.297444	0.784488	-0.0746562	0.0617267	0.227574	0.643426	vitamin_K_antagonist	1124	1026	5	1119	0.0189267	0.05357	0.723925	0.944149	0.0110511	0.0577134	0.848184	0.961275	vitamin_K_antagonist	394.786	333.618	348.463	0.0304733	-0.00145325	-0.0476894	0.961964	0.999701	NS	NS
k__Bacteria.p__Actinobacteria.c__Actinobacteria.o__Bifidobacteriales.f__Bifidobacteriaceae.g__Bifidobacterium.s__Bifidobacterium_longum.t__Bifidobacterium_longum_unclassified	454	369	7	447	0.0298184	0.0498971	0.550418	0.92042	0.091217	0.0599566	0.128964	0.718061	vitamin_K_antagonist	305	269	6	299	-0.0545082	0.0548509	0.321155	0.784488	-0.0767715	0.0620367	0.217002	0.643426	vitamin_K_antagonist	1124	1025	5	1119	0.0213141	0.0529704	0.687484	0.944149	0.0124715	0.0570647	0.827043	0.961275	vitamin_K_antagonist	401.651	332.379	356.397	0.0302832	0.00133481	0.0440775	0.964843	0.999701	NS	NS
k__Bacteria.p__Actinobacteria.c__Actinobacteria.o__Coriobacteriales.f__Coriobacteriaceae	454	436	7	447	0.0134454	0.0333554	0.687074	0.92042	0.0299369	0.0393344	0.447057	0.885732	vitamin_K_antagonist	305	305	6	299	-0.0208121	0.0335093	0.535023	0.84097	0.0059427	0.036771	0.871735	0.937943	vitamin_K_antagonist	1124	1123	5	1119	-0.0319722	0.0329346	0.331869	0.778188	-0.0209325	0.0358449	0.55936	0.961275	vitamin_K_antagonist	898.809	890.575	921.923	0.0192048	-0.0132504	-0.689949	0.490226	0.999701	NS	NS
k__Bacteria.p__Actinobacteria.c__Actinobacteria.o__Coriobacteriales.f__Coriobacteriaceae.g__Collinsella	454	342	7	447	-0.032701	0.0403608	0.418255	0.886451	-0.0344144	0.047313	0.467424	0.885732	vitamin_K_antagonist	305	278	6	299	-0.0330496	0.0424728	0.437108	0.784488	-0.0279756	0.0476979	0.558032	0.810807	vitamin_K_antagonist	1124	1052	5	1119	-0.0167975	0.0387269	0.66456	0.944149	-0.00671155	0.0418915	0.872744	0.964133	vitamin_K_antagonist	613.875	554.342	666.766	0.0233445	-0.0270276	-1.15777	0.246957	0.999701	NS	NS
k__Bacteria.p__Actinobacteria.c__Actinobacteria.o__Coriobacteriales.f__Coriobacteriaceae.g__Collinsella.s__Collinsella_aerofaciens.t__GCF_000169035	454	304	7	447	-0.0455334	0.0402436	0.258488	0.87943	-0.0466548	0.0470875	0.322381	0.885732	vitamin_K_antagonist	305	265	6	299	-0.0264635	0.0444573	0.552126	0.84097	-0.0226879	0.0497471	0.64872	0.829782	vitamin_K_antagonist	1124	1013	5	1119	-0.0133598	0.0400373	0.73868	0.944149	-0.00459068	0.0432851	0.915557	0.974173	vitamin_K_antagonist	617.455	505.958	623.837	0.0239234	-0.028524	-1.19231	0.233141	0.999701	NS	NS
k__Bacteria.p__Bacteroidetes.c__Bacteroidia.o__Bacteroidales	454	438	7	447	-0.0572145	0.0689213	0.406911	0.87943	-0.00700352	0.0806976	0.930884	0.953315	vitamin_K_antagonist	305	300	6	299	0.0665299	0.05985	0.267205	0.784488	0.0184915	0.0657662	0.7788	0.889283	vitamin_K_antagonist	1124	1119	5	1119	-0.00341582	0.0614702	0.955695	0.972288	0.00293443	0.0662829	0.964696	0.974173	vitamin_K_antagonist	210.52	279.172	264.649	0.0364096	0.00745619	0.204786	0.837739	0.999701	NS	NS
k__Bacteria.p__Bacteroidetes.c__Bacteroidia.o__Bacteroidales.f__Bacteroidaceae.g__Bacteroides	454	429	7	447	-0.0410173	0.0625627	0.512414	0.92042	-0.020572	0.0738216	0.780643	0.953315	vitamin_K_antagonist	305	298	6	299	-0.00812474	0.0500774	0.871224	0.94804	-0.0319603	0.0551582	0.562796	0.810807	vitamin_K_antagonist	1124	1111	5	1119	0.0174898	0.0479677	0.715467	0.944149	0.00329159	0.0514559	0.949007	0.974173	vitamin_K_antagonist	255.487	398.764	434.613	0.0303049	-0.00561866	-0.185404	0.852912	0.999701	NS	NS
k__Bacteria.p__Bacteroidetes.c__Bacteroidia.o__Bacteroidales.f__Bacteroidaceae.g__Bacteroides.s__Bacteroides_ovatus	454	302	7	447	-0.00425831	0.0182174	0.815294	0.994509	0.00057159	0.021871	0.979164	0.979164	vitamin_K_antagonist	305	213	6	299	0.00220949	0.01289	0.86402	0.94804	-0.00729028	0.0146645	0.619519	0.822798	vitamin_K_antagonist	1124	865	5	1119	-0.0108881	0.0121638	0.370916	0.778188	-0.0118403	0.0131975	0.369834	0.907535	vitamin_K_antagonist	3013.2	6018.55	6758.7	0.00795798	-0.00463082	-0.581909	0.560628	0.999701	NS	NS
k__Bacteria.p__Bacteroidetes.c__Bacteroidia.o__Bacteroidales.f__Bacteroidaceae.g__Bacteroides.s__Bacteroides_ovatus.t__Bacteroides_ovatus_unclassified	454	301	7	447	-0.00270959	0.0174235	0.876491	0.994509	0.0102782	0.0209516	0.624017	0.893044	vitamin_K_antagonist	305	213	6	299	0.00224934	0.0128094	0.86073	0.94804	-0.00683098	0.014559	0.63933	0.829782	vitamin_K_antagonist	1124	864	5	1119	-0.0109041	0.0121648	0.370255	0.778188	-0.0117455	0.0131978	0.373691	0.907535	vitamin_K_antagonist	3294.04	6094.58	6757.6	0.00786982	-0.00426738	-0.542246	0.587649	0.999701	NS	NS
k__Bacteria.p__Bacteroidetes.c__Bacteroidia.o__Bacteroidales.f__Bacteroidaceae.g__Bacteroides.s__Bacteroides_thetaiotaomicron.t__Bacteroides_thetaiotaomicron_unclassified	454	246	7	447	-0.0122318	0.0144631	0.39818	0.87943	-0.0101479	0.0174958	0.56224	0.885732	vitamin_K_antagonist	305	206	6	299	0.00787759	0.0101292	0.437362	0.784488	-0.00958314	0.0110151	0.385098	0.646363	vitamin_K_antagonist	1124	766	5	1119	0.000691253	0.00987241	0.944191	0.972288	-0.00463126	0.0107935	0.667954	0.961275	vitamin_K_antagonist	4780.52	9746.57	10260.1	0.00635164	0.00102462	0.161316	0.871844	0.999701	NS	NS
k__Bacteria.p__Bacteroidetes.c__Bacteroidia.o__Bacteroidales.f__Bacteroidaceae.g__Bacteroides.s__Bacteroides_uniformis	454	353	7	447	0.0247867	0.040143	0.537253	0.92042	0.0346552	0.0476684	0.467653	0.885732	vitamin_K_antagonist	305	268	6	299	0.00763746	0.0263903	0.77248	0.94804	-0.0149488	0.0288328	0.604584	0.822798	vitamin_K_antagonist	1124	1052	5	1119	0.0402677	0.0286955	0.160815	0.636573	0.030413	0.0311785	0.32956	0.907535	vitamin_K_antagonist	620.555	1435.86	1214.43	0.0174852	0.0230063	1.31576	0.188254	0.999701	NS	NS
k__Bacteria.p__Bacteroidetes.c__Bacteroidia.o__Bacteroidales.f__Bacteroidaceae.g__Bacteroides.s__Bacteroides_uniformis.t__Bacteroides_uniformis_unclassified	454	353	7	447	0.0258345	0.0400194	0.518911	0.92042	0.0324479	0.0474856	0.494805	0.885732	vitamin_K_antagonist	305	268	6	299	0.00812641	0.0263663	0.758143	0.94804	-0.0126743	0.0291267	0.663825	0.829782	vitamin_K_antagonist	1124	1050	5	1119	0.0413727	0.0283972	0.145419	0.626952	0.0323099	0.030889	0.295797	0.907535	vitamin_K_antagonist	624.394	1438.47	1240.08	0.0174	0.0239562	1.37679	0.168577	0.999701	NS	NS
k__Bacteria.p__Bacteroidetes.c__Bacteroidia.o__Bacteroidales.f__Bacteroidales_noname.g__Bacteroidales_noname.s__Bacteroidales_bacterium_ph8.t__GCF_000311925	454	213	7	447	-0.0104405	0.00950171	0.272467	0.87943	0.00342727	0.0112261	0.760303	0.953315	vitamin_K_antagonist	305	170	6	299	-0.000670339	0.0101214	0.947239	0.972612	-0.013093	0.0113587	0.250088	0.643426	vitamin_K_antagonist	1124	795	5	1119	0.00173215	0.010708	0.871522	0.944149	0.00389351	0.0116067	0.737348	0.961275	vitamin_K_antagonist	11076.3	9761.56	8721.34	0.00581639	-0.00362253	-0.622815	0.533406	0.999701	NS	NS
k__Bacteria.p__Bacteroidetes.c__Bacteroidia.o__Bacteroidales.f__Porphyromonadaceae	454	386	7	447	-0.00231229	0.0308919	0.940367	0.994509	0.0280435	0.0354236	0.42903	0.885732	vitamin_K_antagonist	305	274	6	299	0.00817269	0.0226001	0.717895	0.94804	-0.0226447	0.0249927	0.365748	0.646363	vitamin_K_antagonist	1124	1071	5	1119	-0.00190078	0.0243491	0.937792	0.972288	-0.00685315	0.0263425	0.794793	0.961275	vitamin_K_antagonist	1047.88	1957.84	1686.69	0.0145983	0.00221034	0.151411	0.879652	0.999701	NS	NS
k__Bacteria.p__Bacteroidetes.c__Bacteroidia.o__Bacteroidales.f__Porphyromonadaceae.g__Parabacteroides	454	353	7	447	0.0167245	0.0235964	0.478847	0.92042	0.0382084	0.027707	0.16868	0.718061	vitamin_K_antagonist	305	252	6	299	0.00559022	0.0184583	0.762213	0.94804	-0.0191608	0.0202546	0.345026	0.643426	vitamin_K_antagonist	1124	1025	5	1119	0.00054675	0.0187329	0.976721	0.981139	-0.00537358	0.0203231	0.791517	0.961275	vitamin_K_antagonist	1796.01	2935.05	2849.65	0.0114854	0.00633226	0.551333	0.581406	0.999701	NS	NS
k__Bacteria.p__Bacteroidetes.c__Bacteroidia.o__Bacteroidales.f__Porphyromonadaceae.g__Parabacteroides.s__Parabacteroides_distasonis.t__Parabacteroides_distasonis_unclassified	454	257	7	447	0.000553512	0.0118274	0.962695	0.994509	0.00840454	0.0141853	0.553874	0.885732	vitamin_K_antagonist	305	195	6	299	-0.00710911	0.00954617	0.457049	0.784488	-0.0158263	0.0105578	0.135097	0.643426	vitamin_K_antagonist	1124	791	5	1119	0.007036	0.0086018	0.413554	0.812958	0.0036861	0.00924271	0.690113	0.961275	vitamin_K_antagonist	7148.63	10973.4	13515.2	0.00562213	0.000664986	0.11828	0.905846	0.999701	NS	NS
k__Bacteria.p__Bacteroidetes.c__Bacteroidia.o__Bacteroidales.f__Rikenellaceae.g__Alistipes	454	362	7	447	-0.0284943	0.0323196	0.378457	0.87943	-0.00461762	0.0385193	0.904641	0.953315	vitamin_K_antagonist	305	269	6	299	0.026281	0.0324384	0.418487	0.784488	-0.0157993	0.0357569	0.65896	0.829782	vitamin_K_antagonist	1124	1073	5	1119	0.00601526	0.0283292	0.831885	0.944149	0.0080906	0.0306179	0.791642	0.961275	vitamin_K_antagonist	957.346	950.344	1246.04	0.0178069	0.00164643	0.0924602	0.926332	0.999701	NS	NS
k__Bacteria.p__Bacteroidetes.c__Bacteroidia.o__Bacteroidales.f__Rikenellaceae.g__Alistipes.s__Alistipes_shahii.t__GCF_000210575	454	195	7	447	-0.00173207	0.01119	0.877061	0.994509	0.0034212	0.0131925	0.795516	0.953315	vitamin_K_antagonist	305	183	6	299	-0.00312543	0.0110245	0.776994	0.94804	-0.0184796	0.0120544	0.126484	0.643426	vitamin_K_antagonist	1124	850	5	1119	-0.000838748	0.0125254	0.946623	0.972288	-0.0053968	0.0135587	0.690685	0.961275	vitamin_K_antagonist	7986.19	8227.74	6374.02	0.00665367	-0.00198752	-0.298711	0.765161	0.999701	NS	NS
k__Bacteria.p__Firmicutes	454	454	7	447	0.0218862	0.0696634	0.753541	0.946927	-0.110027	0.0814299	0.177403	0.718061	vitamin_K_antagonist	305	305	6	299	0.063385	0.076892	0.410406	0.784488	0.0976312	0.0836511	0.244213	0.643426	vitamin_K_antagonist	1124	1124	5	1119	-0.0825126	0.0756001	0.275317	0.778188	-0.0797922	0.0815878	0.328299	0.907535	vitamin_K_antagonist	206.058	169.137	174.967	0.0426339	0.00144251	0.0338349	0.973009	0.999701	NS	NS
k__Bacteria.p__Firmicutes.c__Bacilli	454	452	7	447	0.151623	0.0608629	0.0131068	0.232645	-0.034826	0.0651771	0.593419	0.893044	vitamin_K_antagonist	305	301	6	299	-0.0843618	0.0388606	0.0307566	0.506682	-0.0568424	0.0423702	0.180935	0.643426	vitamin_K_antagonist	1124	1115	5	1119	-0.00110424	0.0466985	0.981139	0.981139	-0.0331727	0.0493559	0.501657	0.961275	vitamin_K_antagonist	269.957	662.189	458.558	0.0268153	-0.011101	-0.41398	0.678888	0.999701	NS	NS
k__Bacteria.p__Firmicutes.c__Bacilli.o__Lactobacillales	454	451	7	447	0.15256	0.0608514	0.0125407	0.232645	-0.0338203	0.0652439	0.604497	0.893044	vitamin_K_antagonist	305	301	6	299	-0.0843482	0.0388742	0.0308415	0.506682	-0.0568285	0.042383	0.181173	0.643426	vitamin_K_antagonist	1124	1115	5	1119	-0.00371512	0.0466643	0.936559	0.972288	-0.036017	0.0493196	0.465381	0.961275	vitamin_K_antagonist	270.059	661.725	459.229	0.0268123	-0.0117332	-0.437607	0.661671	0.999701	NS	NS
k__Bacteria.p__Firmicutes.c__Bacilli.o__Lactobacillales.f__Lactobacillaceae	454	274	7	447	0.0439328	0.0200891	0.0293363	0.440159	0.0468962	0.0231687	0.0437082	0.59482	vitamin_K_antagonist	305	159	6	299	-0.0105362	0.0114083	0.35652	0.784488	-0.0160248	0.0124442	0.199057	0.643426	vitamin_K_antagonist	1124	637	5	1119	-0.0125811	0.0160073	0.432062	0.812958	-0.00765962	0.017253	0.657165	0.961275	vitamin_K_antagonist	2477.87	7683.45	3902.69	0.00843229	-0.00150705	-0.178723	0.858155	0.999701	NS	NS
k__Bacteria.p__Firmicutes.c__Bacilli.o__Lactobacillales.f__Lactobacillaceae.g__Lactobacillus	454	270	7	447	0.0416099	0.0195692	0.0340968	0.440159	0.0441136	0.0224693	0.050394	0.59482	vitamin_K_antagonist	305	158	6	299	-0.0114051	0.0107989	0.29183	0.784488	-0.0167906	0.0116648	0.151324	0.643426	vitamin_K_antagonist	1124	630	5	1119	-0.0126485	0.0160736	0.431507	0.812958	-0.00680167	0.0173121	0.694484	0.961275	vitamin_K_antagonist	2611.27	8575.2	3870.56	0.00814949	-0.00253054	-0.310515	0.756169	0.999701	NS	NS
k__Bacteria.p__Firmicutes.c__Bacilli.o__Lactobacillales.f__Streptococcaceae	454	447	7	447	0.125054	0.0487185	0.0105979	0.232645	-0.027511	0.0522626	0.598909	0.893044	vitamin_K_antagonist	305	297	6	299	-0.0762796	0.0379448	0.0453274	0.527144	-0.0457864	0.0416217	0.272339	0.643426	vitamin_K_antagonist	1124	1107	5	1119	0.0107102	0.0450524	0.812136	0.944149	-0.0258595	0.0472848	0.58457	0.961275	vitamin_K_antagonist	421.321	694.537	492.68	0.0249336	0.00309941	0.124307	0.901072	0.999701	NS	NS
k__Bacteria.p__Firmicutes.c__Bacilli.o__Lactobacillales.f__Streptococcaceae.g__Streptococcus	454	446	7	447	0.12517	0.048828	0.0106998	0.232645	-0.0261441	0.0522849	0.617334	0.893044	vitamin_K_antagonist	305	296	6	299	-0.0757073	0.0379108	0.0467612	0.527144	-0.045756	0.0416068	0.272486	0.643426	vitamin_K_antagonist	1124	1105	5	1119	0.0134803	0.0449472	0.764299	0.944149	-0.0105973	0.0471782	0.822316	0.961275	vitamin_K_antagonist	419.432	695.783	494.987	0.0249207	0.00403506	0.161916	0.871372	0.999701	NS	NS
k__Bacteria.p__Firmicutes.c__Bacilli.o__Lactobacillales.f__Streptococcaceae.g__Streptococcus.s__Streptococcus_parasanguinis.t__Streptococcus_parasanguinis_unclassified	454	393	7	447	0.0353589	0.020447	0.0844819	0.87943	-0.0276176	0.0208929	0.187002	0.722506	vitamin_K_antagonist	305	245	6	299	-0.0175916	0.0123595	0.15575	0.746304	-0.00358381	0.0131013	0.784662	0.889283	vitamin_K_antagonist	1124	934	5	1119	0.00973055	0.0109671	0.375142	0.778188	0.00701938	0.0116631	0.547409	0.961275	vitamin_K_antagonist	2391.9	6546.36	8314.14	0.00761334	0.00291641	0.383065	0.701671	0.999701	NS	NS
k__Bacteria.p__Firmicutes.c__Clostridia.o__Clostridiales	454	453	7	447	-0.0390174	0.0780503	0.617397	0.92042	-0.0273836	0.0916335	0.76522	0.953315	vitamin_K_antagonist	305	305	6	299	0.061199	0.0717907	0.394641	0.784488	0.0768354	0.0798592	0.336861	0.643426	vitamin_K_antagonist	1124	1124	5	1119	-0.0929355	0.0727	0.201394	0.715394	-0.0913399	0.0783711	0.244083	0.902047	vitamin_K_antagonist	164.154	194.028	189.205	0.0427418	-0.0221313	-0.51779	0.604605	0.999701	NS	NS
k__Bacteria.p__Firmicutes.c__Clostridia.o__Clostridiales.f__Clostridiaceae	454	407	7	447	-0.0171127	0.0303011	0.572538	0.92042	-0.0114876	0.0363991	0.752476	0.953315	vitamin_K_antagonist	305	278	6	299	-0.00483889	0.019381	0.803021	0.94804	-0.0191253	0.022108	0.387818	0.646363	vitamin_K_antagonist	1124	1006	5	1119	0.0300942	0.0247955	0.225124	0.715394	0.0422729	0.026724	0.113986	0.754402	vitamin_K_antagonist	1089.14	2662.24	1626.5	0.0136362	0.00324067	0.237651	0.812151	0.999701	NS	NS
k__Bacteria.p__Firmicutes.c__Clostridia.o__Clostridiales.f__Clostridiaceae.g__Clostridium	454	405	7	447	-0.0162647	0.0303392	0.592172	0.92042	-0.0118519	0.0364883	0.745499	0.953315	vitamin_K_antagonist	305	277	6	299	-0.00459514	0.0193554	0.81251	0.94804	-0.0187111	0.02208	0.397568	0.649871	vitamin_K_antagonist	1124	1004	5	1119	0.0302178	0.024792	0.223163	0.715394	0.0422274	0.0267187	0.114305	0.754402	vitamin_K_antagonist	1086.41	2669.29	1626.95	0.0136302	0.00357204	0.262068	0.793269	0.999701	NS	NS
k__Bacteria.p__Firmicutes.c__Clostridia.o__Clostridiales.f__Clostridiaceae.g__Clostridium.s__Clostridium_leptum.t__GCF_000154345	454	255	7	447	-0.00582406	0.00794739	0.464066	0.92042	-0.00172475	0.00868633	0.842712	0.953315	vitamin_K_antagonist	305	252	6	299	0.00926669	0.00754051	0.220123	0.764614	0.00808143	0.00841027	0.337535	0.643426	vitamin_K_antagonist	1124	918	5	1119	-0.00395974	0.00753504	0.599335	0.902381	0.000456796	0.0081274	0.95519	0.974173	vitamin_K_antagonist	15832.6	17587.3	17612.8	0.00442666	2.00594e-05	0.0045315	0.996384	0.999701	NS	NS
k__Bacteria.p__Firmicutes.c__Clostridia.o__Clostridiales.f__Eubacteriaceae	454	418	7	447	0.00652877	0.0684085	0.924011	0.994509	-0.00758931	0.0810088	0.925407	0.953315	vitamin_K_antagonist	305	304	6	299	0.0502775	0.0614415	0.413843	0.784488	0.0149093	0.0686074	0.828133	0.902452	vitamin_K_antagonist	1124	1121	5	1119	-0.114748	0.06223	0.0654584	0.546497	-0.110062	0.0678973	0.10531	0.754402	vitamin_K_antagonist	213.688	264.896	258.226	0.0368402	-0.0202459	-0.549561	0.582621	0.999701	NS	NS
k__Bacteria.p__Firmicutes.c__Clostridia.o__Clostridiales.f__Eubacteriaceae.g__Eubacterium	454	418	7	447	0.00657937	0.0684096	0.923425	0.994509	-0.00743685	0.0810134	0.926905	0.953315	vitamin_K_antagonist	305	304	6	299	0.050279	0.0614418	0.413831	0.784488	0.014916	0.068608	0.828058	0.902452	vitamin_K_antagonist	1124	1121	5	1119	-0.114738	0.0622309	0.0654848	0.546497	-0.110068	0.0678976	0.105293	0.754402	vitamin_K_antagonist	213.681	264.894	258.219	0.0368406	-0.0202269	-0.549037	0.58298	0.999701	NS	NS
k__Bacteria.p__Firmicutes.c__Clostridia.o__Clostridiales.f__Eubacteriaceae.g__Eubacterium.s__Eubacterium_eligens.t__GCF_000146185	454	232	7	447	0.00537226	0.0161593	0.739707	0.946927	-0.0125637	0.0191413	0.511975	0.885732	vitamin_K_antagonist	305	195	6	299	0.0217103	0.0146989	0.14074	0.735688	0.00990588	0.0162558	0.542806	0.809447	vitamin_K_antagonist	1124	887	5	1119	-0.0145922	0.0164587	0.375489	0.778188	-0.0168061	0.017911	0.348296	0.907535	vitamin_K_antagonist	3829.59	4628.42	3691.54	0.00907235	0.00553026	0.609573	0.542145	0.999701	NS	NS
k__Bacteria.p__Firmicutes.c__Clostridia.o__Clostridiales.f__Eubacteriaceae.g__Eubacterium.s__Eubacterium_ramulus.t__GCF_000469345	454	237	7	447	-0.00797944	0.018916	0.673354	0.92042	-0.0227149	0.0224976	0.313283	0.885732	vitamin_K_antagonist	305	231	6	299	0.0301998	0.0182381	0.0988055	0.690269	0.0429092	0.0201551	0.034188	0.484329	vitamin_K_antagonist	1124	957	5	1119	-0.0166246	0.0171016	0.331206	0.778188	-0.0300479	0.0184601	0.103878	0.754402	vitamin_K_antagonist	2794.75	3006.37	3419.23	0.0104142	0.00126325	0.1213	0.903453	0.999701	NS	NS
k__Bacteria.p__Firmicutes.c__Clostridia.o__Clostridiales.f__Eubacteriaceae.g__Eubacterium.s__Eubacterium_rectale.t__Eubacterium_rectale_unclassified	454	343	7	447	0.0235284	0.0728923	0.747013	0.946927	0.0176012	0.0865521	0.838958	0.953315	vitamin_K_antagonist	305	285	6	299	0.0217689	0.0734476	0.767142	0.94804	-0.0277278	0.0813579	0.733517	0.865957	vitamin_K_antagonist	1124	1093	5	1119	-0.122309	0.0721751	0.0904273	0.546497	-0.105866	0.0787015	0.178856	0.754402	vitamin_K_antagonist	188.207	185.372	191.966	0.04205	-0.0265507	-0.631408	0.527774	0.999701	NS	NS
k__Bacteria.p__Firmicutes.c__Clostridia.o__Clostridiales.f__Lachnospiraceae	454	451	7	447	0.0125569	0.0592415	0.832236	0.994509	0.0138966	0.0702957	0.843391	0.953315	vitamin_K_antagonist	305	305	6	299	0.0344179	0.0458643	0.453592	0.784488	0.0823228	0.0506108	0.105028	0.643426	vitamin_K_antagonist	1124	1124	5	1119	-0.00844627	0.043918	0.847527	0.944149	-0.0227391	0.0473826	0.631394	0.961275	vitamin_K_antagonist	284.936	475.391	518.459	0.0279641	0.0121684	0.435145	0.663457	0.999701	NS	NS
k__Bacteria.p__Firmicutes.c__Clostridia.o__Clostridiales.f__Lachnospiraceae.g__Anaerostipes	454	392	7	447	-0.0110942	0.0118065	0.347914	0.87943	-0.0166265	0.0138263	0.229891	0.723729	vitamin_K_antagonist	305	293	6	299	0.0149766	0.0118396	0.206909	0.764614	0.0177655	0.013499	0.18934	0.643426	vitamin_K_antagonist	1124	1074	5	1119	-0.0108877	0.0135924	0.423298	0.812958	-0.0142218	0.0147409	0.334874	0.907535	vitamin_K_antagonist	7173.93	7133.86	5412.63	0.00712102	-0.00160641	-0.225587	0.821523	0.999701	NS	NS
k__Bacteria.p__Firmicutes.c__Clostridia.o__Clostridiales.f__Lachnospiraceae.g__Anaerostipes.s__Anaerostipes_hadrus.t__GCF_000332875	454	345	7	447	-0.0139378	0.011422	0.223029	0.87943	-0.0171997	0.0132915	0.196413	0.723729	vitamin_K_antagonist	305	282	6	299	0.0179601	0.011834	0.130194	0.729919	0.0223884	0.0134054	0.09613	0.643426	vitamin_K_antagonist	1124	1061	5	1119	-0.0103092	0.0135917	0.448317	0.821914	-0.0154888	0.0147037	0.292398	0.907535	vitamin_K_antagonist	7665.05	7140.65	5413.2	0.00703269	-0.00170104	-0.241877	0.808876	0.999701	NS	NS
k__Bacteria.p__Firmicutes.c__Clostridia.o__Clostridiales.f__Lachnospiraceae.g__Blautia	454	449	7	447	-0.0087347	0.0532516	0.869786	0.994509	0.00735111	0.0633604	0.907695	0.953315	vitamin_K_antagonist	305	305	6	299	0.0285673	0.0311704	0.360173	0.784488	0.0326724	0.0347653	0.348207	0.643426	vitamin_K_antagonist	1124	1124	5	1119	-0.0433835	0.0309479	0.16125	0.636573	-0.0636442	0.0333672	0.0567409	0.754402	vitamin_K_antagonist	352.642	1029.23	1044.09	0.0203029	-0.00782127	-0.38523	0.700067	0.999701	NS	NS
k__Bacteria.p__Firmicutes.c__Clostridia.o__Clostridiales.f__Lachnospiraceae.g__Blautia.s__Ruminococcus_obeum	454	423	7	447	0.0111879	0.0255424	0.661594	0.92042	-0.0134673	0.0300892	0.654702	0.912289	vitamin_K_antagonist	305	305	6	299	0.0328697	0.0238293	0.168822	0.746711	0.0309858	0.0270019	0.252208	0.643426	vitamin_K_antagonist	1124	1121	5	1119	-0.0213326	0.0238856	0.371989	0.778188	-0.0460436	0.0254503	0.0707051	0.754402	vitamin_K_antagonist	1532.76	1761.07	1752.78	0.0140767	0.00745909	0.52989	0.596188	0.999701	NS	NS
k__Bacteria.p__Firmicutes.c__Clostridia.o__Clostridiales.f__Lachnospiraceae.g__Blautia.s__Ruminococcus_obeum.t__Ruminococcus_obeum_unclassified	454	421	7	447	-0.0278443	0.0214603	0.195154	0.87943	-0.0519784	0.0254391	0.0416943	0.59482	vitamin_K_antagonist	305	298	6	299	0.0247076	0.019103	0.196891	0.764614	0.0218946	0.0215988	0.311669	0.643426	vitamin_K_antagonist	1124	1099	5	1119	-0.0184999	0.0190842	0.332565	0.778188	-0.0288545	0.0205264	0.160094	0.754402	vitamin_K_antagonist	2171.35	2740.3	2745.68	0.0114278	-0.00568715	-0.497661	0.618723	0.999701	NS	NS
k__Bacteria.p__Firmicutes.c__Clostridia.o__Clostridiales.f__Lachnospiraceae.g__Blautia.s__Ruminococcus_torques	454	446	7	447	-0.0198471	0.0300984	0.509985	0.92042	-0.0215242	0.0358031	0.548064	0.885732	vitamin_K_antagonist	305	305	6	299	0.0303104	0.0257932	0.240897	0.769532	0.037701	0.0286587	0.189499	0.643426	vitamin_K_antagonist	1124	1124	5	1119	-0.0410834	0.0273398	0.133205	0.61446	-0.0532098	0.0297108	0.0735903	0.754402	vitamin_K_antagonist	1103.86	1503.1	1337.85	0.0159216	-0.00793757	-0.498541	0.618103	0.999701	NS	NS
k__Bacteria.p__Firmicutes.c__Clostridia.o__Clostridiales.f__Lachnospiraceae.g__Blautia.s__Ruminococcus_torques.t__Ruminococcus_torques_unclassified	454	418	7	447	-0.00542489	0.0297877	0.855575	0.994509	0.00419638	0.0354706	0.905886	0.953315	vitamin_K_antagonist	305	233	6	299	0.020583	0.0302113	0.496215	0.815211	0.00404718	0.0328599	0.902072	0.958451	vitamin_K_antagonist	1124	865	5	1119	-0.0113143	0.031765	0.721767	0.944149	-0.0189221	0.0347567	0.58627	0.961275	vitamin_K_antagonist	1127	1095.63	991.063	0.01764	0.00162562	0.0921554	0.926575	0.999701	NS	NS
k__Bacteria.p__Firmicutes.c__Clostridia.o__Clostridiales.f__Lachnospiraceae.g__Coprococcus.s__Coprococcus_catus.t__GCF_000210555	454	264	7	447	-0.00854326	0.0161418	0.596891	0.92042	-0.0134948	0.0191862	0.482245	0.885732	vitamin_K_antagonist	305	259	6	299	0.0408092	0.0165005	0.0139482	0.506682	0.051672	0.0182555	0.00500515	0.212719	vitamin_K_antagonist	1124	1020	5	1119	0.00302726	0.0164367	0.853908	0.944149	0.000585727	0.0177597	0.973696	0.974173	vitamin_K_antagonist	3837.93	3672.87	3701.43	0.00944395	0.0114432	1.21169	0.22563	0.999701	NS	NS
k__Bacteria.p__Firmicutes.c__Clostridia.o__Clostridiales.f__Lachnospiraceae.g__Dorea	454	418	7	447	-0.0285005	0.0344669	0.408749	0.87943	-0.0304304	0.0409627	0.457995	0.885732	vitamin_K_antagonist	305	304	6	299	0.0437721	0.0316642	0.167888	0.746711	0.0784902	0.0354857	0.0278315	0.484329	vitamin_K_antagonist	1124	1122	5	1119	0.00287334	0.0309728	0.926103	0.972288	0.0120599	0.0333043	0.71734	0.961275	vitamin_K_antagonist	841.774	997.388	1042.41	0.0186288	0.00786444	0.422166	0.672904	0.999701	NS	NS
k__Bacteria.p__Firmicutes.c__Clostridia.o__Clostridiales.f__Lachnospiraceae.g__Dorea.s__Dorea_formicigenerans	454	330	7	447	-0.0163763	0.0226359	0.469779	0.92042	-0.0379495	0.0269939	0.160548	0.718061	vitamin_K_antagonist	305	286	6	299	0.0396328	0.0203117	0.0519668	0.527144	0.044238	0.0231289	0.0568722	0.56491	vitamin_K_antagonist	1124	1090	5	1119	-0.012885	0.0184052	0.484028	0.8311	-0.00769351	0.0199953	0.700487	0.961275	vitamin_K_antagonist	1951.66	2423.85	2952.03	0.0116821	0.0035573	0.304509	0.76074	0.999701	NS	NS
k__Bacteria.p__Firmicutes.c__Clostridia.o__Clostridiales.f__Lachnospiraceae.g__Dorea.s__Dorea_formicigenerans.t__Dorea_formicigenerans_unclassified	454	330	7	447	-0.0151853	0.0224225	0.498615	0.92042	-0.0376597	0.0267612	0.160135	0.718061	vitamin_K_antagonist	305	286	6	299	0.0397309	0.0203257	0.0515517	0.527144	0.0433139	0.023121	0.0621238	0.56491	vitamin_K_antagonist	1124	1090	5	1119	-0.0119284	0.0184957	0.519106	0.839213	-0.00719385	0.0200859	0.720299	0.961275	vitamin_K_antagonist	1988.99	2420.52	2923.19	0.011678	0.00424088	0.363152	0.716492	0.999701	NS	NS
k__Bacteria.p__Firmicutes.c__Clostridia.o__Clostridiales.f__Lachnospiraceae.g__Dorea.s__Dorea_longicatena.t__GCF_000154065	454	325	7	447	-0.0193429	0.0340389	0.570152	0.92042	-0.00287605	0.0401151	0.942881	0.954106	vitamin_K_antagonist	305	285	6	299	0.0310162	0.0319978	0.333174	0.784488	0.0718879	0.0357058	0.0450975	0.547613	vitamin_K_antagonist	1124	1074	5	1119	0.0171587	0.0332383	0.605795	0.902381	0.0215384	0.0356675	0.546059	0.961275	vitamin_K_antagonist	863.078	976.695	905.152	0.0190869	0.0106124	0.556004	0.578208	0.999701	NS	NS
k__Bacteria.p__Firmicutes.c__Clostridia.o__Clostridiales.f__Lachnospiraceae.g__Lachnospiraceae_noname	454	443	7	447	0.0902357	0.0357465	0.0119544	0.232645	0.105102	0.0428239	0.0145586	0.59482	vitamin_K_antagonist	305	305	6	299	0.0152389	0.0191066	0.425764	0.784488	0.0245259	0.0215462	0.25605	0.643426	vitamin_K_antagonist	1124	1121	5	1119	-0.033566	0.0194496	0.0846641	0.546497	-0.0389028	0.0210299	0.0646077	0.754402	vitamin_K_antagonist	782.59	2739.26	2643.5	0.0127356	0.00383257	0.300932	0.763466	0.999701	NS	NS
k__Bacteria.p__Firmicutes.c__Clostridia.o__Clostridiales.f__Lachnospiraceae.g__Lachnospiraceae_noname.s__Lachnospiraceae_bacterium_3_1_46FAA.t__GCF_000209405	454	247	7	447	-0.0105533	0.0100706	0.295264	0.87943	-0.011265	0.0119142	0.34499	0.885732	vitamin_K_antagonist	305	222	6	299	-0.00717873	0.0109626	0.513091	0.831062	-0.00766079	0.0117855	0.51626	0.783608	vitamin_K_antagonist	1124	841	5	1119	-0.00442479	0.0123253	0.719663	0.944149	-0.00311352	0.0134315	0.816732	0.961275	vitamin_K_antagonist	9860.31	8320.89	6582.69	0.00635463	-0.00779033	-1.22593	0.220226	0.999701	NS	NS
k__Bacteria.p__Firmicutes.c__Clostridia.o__Clostridiales.f__Lachnospiraceae.g__Lachnospiraceae_noname.s__Lachnospiraceae_bacterium_5_1_63FAA.t__GCF_000185525	454	368	7	447	-0.00671411	0.0120762	0.578517	0.92042	-0.00489708	0.0144659	0.73515	0.953315	vitamin_K_antagonist	305	290	6	299	0.0268289	0.0113776	0.0190287	0.506682	0.0296034	0.0128842	0.0223795	0.484329	vitamin_K_antagonist	1124	1084	5	1119	-0.0194486	0.0115134	0.0914639	0.546497	-0.0300488	0.0125541	0.0168607	0.754402	vitamin_K_antagonist	6857.03	7724.97	7543.81	0.0067228	0.0006552	0.0974593	0.922362	0.999701	NS	NS
k__Bacteria.p__Firmicutes.c__Clostridia.o__Clostridiales.f__Lachnospiraceae.g__Lachnospiraceae_noname.s__Lachnospiraceae_bacterium_7_1_58FAA.t__GCF_000242155	454	302	7	447	0.000985154	0.00482569	0.838333	0.994509	0.00650884	0.00569316	0.253618	0.769911	vitamin_K_antagonist	305	186	6	299	0.00518676	0.00385782	0.179848	0.764614	0.00392093	0.00412586	0.342844	0.643426	vitamin_K_antagonist	1124	826	5	1119	-0.00536161	0.00533433	0.315064	0.778188	-0.00497005	0.00553603	0.369516	0.907535	vitamin_K_antagonist	42941.9	67191.6	35143.2	0.00262363	0.00139312	0.530989	0.595427	0.999701	NS	NS
k__Bacteria.p__Firmicutes.c__Clostridia.o__Clostridiales.f__Lachnospiraceae.g__Roseburia	454	411	7	447	0.0343893	0.0298744	0.250311	0.87943	0.0430995	0.0357833	0.229136	0.723729	vitamin_K_antagonist	305	302	6	299	-0.000276455	0.0284517	0.992254	0.992254	-0.00327652	0.0316396	0.917599	0.962913	vitamin_K_antagonist	1124	1120	5	1119	-0.0245124	0.0251669	0.330272	0.778188	-0.035498	0.0274388	0.196042	0.757435	vitamin_K_antagonist	1120.47	1235.33	1578.84	0.0159422	-0.000129739	-0.00813808	0.993507	0.999701	NS	NS
k__Bacteria.p__Firmicutes.c__Clostridia.o__Clostridiales.f__Lachnospiraceae.g__Roseburia.s__Roseburia_hominis.t__GCF_000225345	454	280	7	447	-0.00452137	0.0130865	0.729888	0.946927	-0.00353032	0.015818	0.823508	0.953315	vitamin_K_antagonist	305	247	6	299	0.0253321	0.0133947	0.0595902	0.527144	0.0250429	0.0154521	0.106312	0.643426	vitamin_K_antagonist	1124	989	5	1119	0.0091217	0.0165766	0.582243	0.895276	0.00692337	0.0180886	0.701983	0.961275	vitamin_K_antagonist	5839.18	5573.56	3639.21	0.00815086	0.00983161	1.20621	0.227738	0.999701	NS	NS
k__Bacteria.p__Firmicutes.c__Clostridia.o__Clostridiales.f__Lachnospiraceae.g__Roseburia.s__Roseburia_intestinalis.t__Roseburia_intestinalis_unclassified	454	276	7	447	0.0148666	0.025814	0.564976	0.92042	0.0251754	0.0309616	0.416649	0.885732	vitamin_K_antagonist	305	205	6	299	0.0150652	0.0220438	0.494885	0.815211	0.0160449	0.0240893	0.505972	0.781957	vitamin_K_antagonist	1124	829	5	1119	-0.0260389	0.0210396	0.216121	0.715394	-0.0340141	0.0229378	0.138402	0.754402	vitamin_K_antagonist	1500.69	2057.92	2259.06	0.0131107	-0.000947182	-0.072245	0.942407	0.999701	NS	NS
k__Bacteria.p__Firmicutes.c__Clostridia.o__Clostridiales.f__Oscillospiraceae.g__Oscillibacter	454	369	7	447	0.0228957	0.0137438	0.096451	0.87943	0.0333721	0.0162454	0.0406076	0.59482	vitamin_K_antagonist	305	268	6	299	0.00976154	0.0118318	0.410022	0.784488	-0.000467633	0.0135853	0.972567	0.983502	vitamin_K_antagonist	1124	1064	5	1119	0.00557713	0.0107084	0.602597	0.902381	0.00382918	0.0115974	0.741332	0.961275	vitamin_K_antagonist	5294.02	7143.33	8720.72	0.00687483	0.0113232	1.64705	0.0995475	0.999701	NS	NS
k__Bacteria.p__Firmicutes.c__Clostridia.o__Clostridiales.f__Oscillospiraceae.g__Oscillibacter.s__Oscillibacter_unclassified	454	357	7	447	0.015498	0.0135961	0.254961	0.87943	0.027117	0.0161485	0.0938964	0.718061	vitamin_K_antagonist	305	264	6	299	0.00148299	0.0106834	0.889692	0.94804	-0.00937544	0.0120142	0.435877	0.699048	vitamin_K_antagonist	1124	1050	5	1119	0.00662206	0.010347	0.522307	0.839213	0.00437779	0.011164	0.695038	0.961275	vitamin_K_antagonist	5409.64	8761.57	9340.49	0.00652166	0.0067492	1.03489	0.30072	0.999701	NS	NS
k__Bacteria.p__Firmicutes.c__Clostridia.o__Clostridiales.f__Peptostreptococcaceae	454	395	7	447	-0.0220036	0.0178053	0.21721	0.87943	-0.0041358	0.0208936	0.843191	0.953315	vitamin_K_antagonist	305	270	6	299	-0.00449979	0.012951	0.728504	0.94804	0.000946913	0.0136239	0.944642	0.969638	vitamin_K_antagonist	1124	1045	5	1119	0.0412438	0.0248106	0.0967253	0.546497	0.0387876	0.0265797	0.144777	0.754402	vitamin_K_antagonist	3154.27	5962.06	1624.52	0.00964896	-0.00272158	-0.282059	0.777898	0.999701	NS	NS
k__Bacteria.p__Firmicutes.c__Clostridia.o__Clostridiales.f__Peptostreptococcaceae.g__Peptostreptococcaceae_noname	454	388	7	447	-0.0204017	0.0169625	0.229732	0.87943	-0.00335983	0.0198342	0.865573	0.953315	vitamin_K_antagonist	305	266	6	299	-0.00431186	0.0130423	0.741179	0.94804	0.000915681	0.0137157	0.946823	0.969638	vitamin_K_antagonist	1124	1040	5	1119	0.0415309	0.0248409	0.0948307	0.546497	0.0391494	0.0266076	0.141487	0.754402	vitamin_K_antagonist	3475.51	5878.82	1620.56	0.00954553	-0.00263799	-0.276359	0.782272	0.999701	NS	NS
k__Bacteria.p__Firmicutes.c__Clostridia.o__Clostridiales.f__Peptostreptococcaceae.g__Peptostreptococcaceae_noname.s__Clostridium_bartlettii.t__GCF_000154445	454	328	7	447	-0.0131564	0.0127071	0.301083	0.87943	-0.00869705	0.0150122	0.5627	0.885732	vitamin_K_antagonist	305	206	6	299	-0.00237399	0.0115245	0.836935	0.94804	0.00641423	0.0127148	0.614353	0.822798	vitamin_K_antagonist	1124	850	5	1119	0.035482	0.0188933	0.0606398	0.546497	0.0375688	0.0204722	0.0667668	0.754402	vitamin_K_antagonist	6193.08	7529.34	2801.46	0.00777936	2.91347e-06	0.000374512	0.999701	0.999701	NS	NS
k__Bacteria.p__Firmicutes.c__Clostridia.o__Clostridiales.f__Peptostreptococcaceae.g__Peptostreptococcaceae_noname.s__Peptostreptococcaceae_noname_unclassified	454	248	7	447	5.03834e-05	0.0127211	0.996842	0.996842	0.0126353	0.0149086	0.397232	0.885732	vitamin_K_antagonist	305	207	6	299	-0.00340157	0.0119029	0.775251	0.94804	-0.0042789	0.0132526	0.747052	0.869855	vitamin_K_antagonist	1124	868	5	1119	0.0291829	0.0224505	0.193912	0.711011	0.0238205	0.0242457	0.326092	0.907535	vitamin_K_antagonist	6179.47	7058.21	1984.03	0.00810529	0.00224692	0.277217	0.781614	0.999701	NS	NS
k__Bacteria.p__Firmicutes.c__Clostridia.o__Clostridiales.f__Ruminococcaceae	454	436	7	447	-0.04609	0.0722075	0.523612	0.92042	-0.0745828	0.0849187	0.38032	0.885732	vitamin_K_antagonist	305	305	6	299	0.0123268	0.0598838	0.837052	0.94804	0.0235385	0.0665289	0.723765	0.865957	vitamin_K_antagonist	1124	1124	5	1119	-0.0125972	0.0545972	0.817567	0.944149	-0.0155839	0.0587076	0.790714	0.961275	vitamin_K_antagonist	191.794	278.857	335.474	0.0352208	-0.0119441	-0.33912	0.734519	0.999701	NS	NS
k__Bacteria.p__Firmicutes.c__Clostridia.o__Clostridiales.f__Ruminococcaceae.g__Faecalibacterium.s__Faecalibacterium_prausnitzii	454	357	7	447	0.00689012	0.0479591	0.88583	0.994509	0.00623047	0.0571773	0.913283	0.953315	vitamin_K_antagonist	305	293	6	299	-0.0137393	0.0391485	0.725871	0.94804	-0.0319878	0.0440231	0.468106	0.736834	vitamin_K_antagonist	1124	1116	5	1119	-0.0238367	0.0369625	0.519133	0.839213	-0.00838773	0.0401363	0.834502	0.961275	vitamin_K_antagonist	434.768	652.484	731.941	0.0234456	-0.0128717	-0.549004	0.583003	0.999701	NS	NS
k__Bacteria.p__Firmicutes.c__Clostridia.o__Clostridiales.f__Ruminococcaceae.g__Faecalibacterium.s__Faecalibacterium_prausnitzii.t__Faecalibacterium_prausnitzii_unclassified	454	352	7	447	-0.0235336	0.042723	0.582023	0.92042	-0.036888	0.0506569	0.466924	0.885732	vitamin_K_antagonist	305	292	6	299	-0.0066652	0.0340405	0.844899	0.94804	-0.0161082	0.0384214	0.675374	0.831982	vitamin_K_antagonist	1124	1093	5	1119	-0.00758019	0.0345497	0.826379	0.944149	0.00828684	0.0373716	0.824557	0.961275	vitamin_K_antagonist	547.868	862.993	837.746	0.0210884	-0.011116	-0.527117	0.598112	0.999701	NS	NS
k__Bacteria.p__Firmicutes.c__Clostridia.o__Clostridiales.f__Ruminococcaceae.g__Ruminococcus	454	374	7	447	-0.0629832	0.0683476	0.35729	0.87943	-0.0986137	0.0803705	0.220554	0.723729	vitamin_K_antagonist	305	298	6	299	-0.00850243	0.0652318	0.896384	0.94804	0.0276136	0.0732632	0.706543	0.857945	vitamin_K_antagonist	1124	1113	5	1119	0.00659621	0.0637842	0.917653	0.972288	-0.00253916	0.0690514	0.970674	0.974173	vitamin_K_antagonist	214.069	235.007	245.796	0.0379357	-0.0199455	-0.525771	0.599047	0.999701	NS	NS
k__Bacteria.p__Firmicutes.c__Clostridia.o__Clostridiales.f__Ruminococcaceae.g__Ruminococcus.s__Ruminococcus_sp_5_1_39BFAA.t__GCF_000159975	454	293	7	447	-0.0716143	0.0530798	0.177976	0.87943	-0.145247	0.0630506	0.0217577	0.59482	vitamin_K_antagonist	305	265	6	299	0.0908495	0.0553921	0.10204	0.690269	0.112629	0.0611131	0.06646	0.56491	vitamin_K_antagonist	1124	1022	5	1119	-0.0453338	0.0509841	0.374101	0.778188	-0.0754231	0.0553798	0.173508	0.754402	vitamin_K_antagonist	354.929	325.915	384.708	0.0306346	-0.012434	-0.40588	0.684831	0.999701	NS	NS
k__Bacteria.p__Firmicutes.c__Clostridia.o__Clostridiales.f__Ruminococcaceae.g__Subdoligranulum	454	426	7	447	-0.0450435	0.0433449	0.299291	0.87943	-0.0331162	0.0504985	0.512342	0.885732	vitamin_K_antagonist	305	305	6	299	0.056189	0.0439917	0.202507	0.764614	0.0467929	0.0486137	0.33666	0.643426	vitamin_K_antagonist	1124	1122	5	1119	0.0136813	0.0433389	0.752303	0.944149	-0.00151715	0.0468513	0.974173	0.974173	vitamin_K_antagonist	532.26	516.723	532.407	0.0251467	0.00780538	0.310394	0.756261	0.999701	NS	NS
k__Bacteria.p__Firmicutes.c__Clostridia.o__Clostridiales.f__Ruminococcaceae.g__Subdoligranulum.s__Subdoligranulum_unclassified	454	426	7	447	-0.044139	0.0431197	0.306571	0.87943	-0.0324291	0.0503378	0.519798	0.885732	vitamin_K_antagonist	305	305	6	299	0.0528932	0.0440062	0.23034	0.764614	0.0437275	0.0486028	0.369108	0.646363	vitamin_K_antagonist	1124	1122	5	1119	0.0139918	0.0433018	0.746664	0.944149	-0.00182933	0.0467973	0.968825	0.974173	vitamin_K_antagonist	537.834	516.384	533.32	0.0250979	0.00695156	0.276977	0.781798	0.999701	NS	NS
k__Bacteria.p__Firmicutes.c__Erysipelotrichia.o__Erysipelotrichales.f__Erysipelotrichaceae	454	419	7	447	0.0121174	0.0294554	0.680996	0.92042	-0.00472138	0.0353278	0.893752	0.953315	vitamin_K_antagonist	305	291	6	299	0.0868413	0.0380523	0.0231872	0.506682	0.120394	0.0418276	0.00432614	0.212719	vitamin_K_antagonist	1124	1069	5	1119	0.0659328	0.0404262	0.103185	0.546497	0.0581659	0.0439916	0.186382	0.754402	vitamin_K_antagonist	1152.58	690.618	611.892	0.0201821	0.0465499	2.30649	0.021083	0.999701	NS	NS
k__Bacteria.p__Firmicutes.c__Erysipelotrichia.o__Erysipelotrichales.f__Erysipelotrichaceae.g__Erysipelotrichaceae_noname	454	383	7	447	0.0168011	0.0244838	0.492949	0.92042	-0.00594556	0.0288354	0.836751	0.953315	vitamin_K_antagonist	305	268	6	299	0.0289519	0.0381948	0.449047	0.784488	0.0415088	0.0430752	0.336114	0.643426	vitamin_K_antagonist	1124	931	5	1119	0.0527403	0.0379338	0.164708	0.636573	0.0632166	0.0412152	0.12537	0.754402	vitamin_K_antagonist	1668.17	685.476	694.941	0.0181113	0.0277258	1.53085	0.125806	0.999701	NS	NS
k__Bacteria.p__Firmicutes.c__Negativicutes.o__Selenomonadales	454	413	7	447	-0.0669386	0.0469238	0.154427	0.87943	-0.101112	0.0564872	0.0742176	0.700944	vitamin_K_antagonist	305	272	6	299	-0.0375531	0.0465259	0.420227	0.784488	-0.0663676	0.0516494	0.199931	0.643426	vitamin_K_antagonist	1124	983	5	1119	0.0303693	0.0512484	0.553576	0.866793	0.0197582	0.0559577	0.724089	0.961275	vitamin_K_antagonist	454.166	461.967	380.75	0.0277683	-0.0279026	-1.00484	0.314976	0.999701	NS	NS
k__Bacteria.p__Proteobacteria	454	434	7	447	-0.0312268	0.0260943	0.232091	0.87943	-0.0447719	0.0310441	0.150055	0.718061	vitamin_K_antagonist	305	275	6	299	-0.003077	0.0132597	0.81666	0.94804	-0.00766389	0.0145368	0.598512	0.822798	vitamin_K_antagonist	1124	1040	5	1119	-0.0169811	0.0161892	0.294456	0.778188	-0.0128221	0.0168423	0.446649	0.961275	vitamin_K_antagonist	1468.62	5687.62	3815.46	0.00954691	-0.0116802	-1.22345	0.221159	0.999701	NS	NS
k__Bacteria.p__Proteobacteria.c__Deltaproteobacteria.o__Desulfovibrionales.f__Desulfovibrionaceae	454	196	7	447	-0.000695247	0.00760407	0.927192	0.994509	0.00437489	0.00908474	0.630384	0.893044	vitamin_K_antagonist	305	197	6	299	0.0171727	0.00894274	0.0557745	0.527144	0.00840831	0.00971259	0.387434	0.646363	vitamin_K_antagonist	1124	711	5	1119	0.0014211	0.00785746	0.856511	0.944149	0.00136925	0.00859049	0.873391	0.964133	vitamin_K_antagonist	17294.5	12504.3	16197	0.00466274	0.00490754	1.0525	0.292569	0.999701	NS	NS
k__Bacteria.p__Proteobacteria.c__Deltaproteobacteria.o__Desulfovibrionales.f__Desulfovibrionaceae.g__Bilophila	454	184	7	447	0.000348227	0.00717754	0.961327	0.994509	0.00762902	0.00856798	0.373793	0.885732	vitamin_K_antagonist	305	177	6	299	0.0183529	0.00820115	0.0259699	0.506682	0.0114035	0.00900042	0.206275	0.643426	vitamin_K_antagonist	1124	620	5	1119	0.00132507	0.007243	0.854874	0.944149	0.00159605	0.00789594	0.839849	0.961275	vitamin_K_antagonist	19411	14867.9	19061.8	0.00432983	0.00571585	1.32011	0.186798	0.999701	NS	NS
k__Bacteria.p__Proteobacteria.c__Deltaproteobacteria.o__Desulfovibrionales.f__Desulfovibrionaceae.g__Bilophila.s__Bilophila_unclassified	454	184	7	447	0.000618514	0.00704438	0.930074	0.994509	0.00744552	0.00841341	0.376722	0.885732	vitamin_K_antagonist	305	177	6	299	0.0181984	0.00768332	0.0184974	0.506682	0.0118017	0.00842262	0.162335	0.643426	vitamin_K_antagonist	1124	618	5	1119	0.00168197	0.00693133	0.808312	0.944149	0.00197677	0.00754572	0.793393	0.961275	vitamin_K_antagonist	20151.8	16939.6	20814.5	0.00415565	0.00614353	1.47836	0.139312	0.999701	NS	NS
k__Bacteria.p__Bacteroidetes.c__Bacteroidia.o__Bacteroidales.f__Bacteroidaceae.g__Bacteroides.s__Bacteroides_vulgatus.t__Bacteroides_vulgatus_unclassified	454	340	7	447	-0.0143678	0.0346095	0.678246	0.92042	-0.0362221	0.0406256	0.373153	0.885732	vitamin_K_antagonist	305	244	6	299	0.0293396	0.0203824	0.151083	0.746304	0.0219255	0.0228486	0.338147	0.643426	vitamin_K_antagonist	1124	939	5	1119	-0.00483225	0.0202941	0.811839	0.944149	-0.00744905	0.0221456	0.73666	0.961275	vitamin_K_antagonist	834.849	2407.06	2428.07	0.0132803	0.00827061	0.622771	0.533435	0.999701	NS	NS
k__Bacteria.p__Firmicutes.c__Bacilli.o__Lactobacillales.f__Streptococcaceae.g__Streptococcus.s__Streptococcus_salivarius.t__Streptococcus_salivarius_unclassified	454	434	7	447	0.0470941	0.0330545	0.154971	0.87943	-0.0450135	0.0330908	0.174538	0.718061	vitamin_K_antagonist	305	290	6	299	-0.027175	0.017879	0.12967	0.729919	0.000408548	0.019737	0.983502	0.983502	vitamin_K_antagonist	1124	1068	5	1119	0.0196157	0.0236017	0.406092	0.812958	0.0239181	0.0232092	0.302992	0.907535	vitamin_K_antagonist	915.25	3128.35	1795.2	0.0130869	-0.0011468	-0.0876294	0.930171	0.999701	NS	NS
k__Bacteria.p__Firmicutes.c__Clostridia.o__Clostridiales.f__Eubacteriaceae.g__Eubacterium.s__Eubacterium_hallii.t__GCF_000173975	454	364	7	447	-0.0323542	0.0288273	0.26233	0.87943	-0.0219107	0.034246	0.52267	0.885732	vitamin_K_antagonist	305	296	6	299	0.0497012	0.0269795	0.0664413	0.544961	0.0647925	0.0298738	0.0309853	0.484329	vitamin_K_antagonist	1124	1105	5	1119	-0.0276457	0.0277661	0.319631	0.778188	-0.0439245	0.0300006	0.143454	0.754402	vitamin_K_antagonist	1203.35	1373.83	1297.09	0.0160659	-0.00168062	-0.104608	0.916687	0.999701	NS	NS
k__Bacteria.p__Firmicutes.c__Clostridia.o__Clostridiales.f__Lachnospiraceae.g__Coprococcus.s__Coprococcus_comes.t__GCF_000155875	454	300	7	447	-0.0272101	0.0294482	0.355996	0.87943	-0.0732602	0.034404	0.0338368	0.59482	vitamin_K_antagonist	305	264	6	299	0.00298056	0.0281388	0.915714	0.948713	0.0333836	0.0309908	0.28237	0.643426	vitamin_K_antagonist	1124	1047	5	1119	0.0126518	0.02714	0.641186	0.935608	0.0190046	0.0292111	0.515448	0.961275	vitamin_K_antagonist	1153.14	1262.96	1357.63	0.0162785	-0.00276553	-0.169888	0.865098	0.999701	NS	NS
k__Bacteria.p__Firmicutes.c__Clostridia.o__Clostridiales.f__Lachnospiraceae.g__Roseburia.s__Roseburia_inulinivorans.t__GCF_000174195	454	325	7	447	0.0228087	0.0177096	0.19846	0.87943	0.0261323	0.0211344	0.217022	0.723729	vitamin_K_antagonist	305	259	6	299	-0.0090641	0.0203816	0.656845	0.94804	-0.00545243	0.0233513	0.815557	0.902452	vitamin_K_antagonist	1124	1024	5	1119	-0.0308205	0.0200309	0.124176	0.607194	-0.0242407	0.0218659	0.267848	0.907535	vitamin_K_antagonist	3188.47	2407.26	2492.29	0.0111193	-0.00320326	-0.28808	0.773285	0.999701	NS	NS
k__Bacteria.p__Firmicutes.c__Clostridia.o__Clostridiales.f__Lachnospiraceae.g__Coprococcus	454	341	7	447	-0.0364966	0.0368878	0.323018	0.87943	-0.0830677	0.0433367	0.0559831	0.59482	vitamin_K_antagonist	305	287	6	299	0.00761955	0.0397669	0.848182	0.94804	0.0449951	0.0436966	0.304089	0.643426	vitamin_K_antagonist	1124	1088	5	1119	0.0220439	0.0375854	0.557657	0.866793	0.0340416	0.0405137	0.400956	0.946701	vitamin_K_antagonist	734.909	632.348	707.884	0.0219521	-0.00308363	-0.140471	0.888288	0.999701	NS	NS
Pathways
Pathways	N.IBD	non-zeros.IBD	Users.IBD	Non-users.IBD	Coef.IBD_univariate	SE.IBD_univariate	Pval.IBD_univariate	Qval.IBD_univariate	coeff.correcting.all.IBD_multivariate	SE.correcting_all.IBD_multivariate	pval.correcting.all.IBD_multivariate	qval.correcting.all.IBD_multivariate	drug.IBD	N.MIBS	non-zeros.MIBS	Users.MIBS	Non-users.MIBS	Coef.MIBS_univariate	SE.MIBS_univariate	Pval.MIBS_univariate	Qval.MIBS_univariate	coeff.correcting.all.MIBS_multivariate	SE.correcting_all.MIBS_multivariate	pval.correcting.all.MIBS_multivariate	qval.correcting.all.MIBS_multivariate	drug.MIBS	N.LLD	non-zeros.LLD	Users.LLD	Non-users.LLD	Coef.LLD_univariate	SE.LLD_univariate	Pval.LLD_univariate	Qval.LLD_univariate	coeff.correcting.all.LLD_multivariate	SE.correcting_all.LLD_multivariate	pval.correcting.all.LLD_multivariate	qval.correcting.all.LLD_multivariate	drug.LLD	inverse_var.ibd_univariate	inverse_var.mibs_univariate	inverse_var.lld_univariate	se_univariate	beta_univariate	Z_univariate	P_univariate	FDR_univariate	Het.Q_univariate	Het.I2_univariate
PWY.7003	454	423	7	447	-1.32158	0.653738	0.0438282	0.800244	-1.88206	0.745912	0.01202	0.617713	vitamin_K_antagonist	305	296	6	299	-0.675367	0.311581	0.0310151	0.594927	-0.723515	0.342765	0.0357692	0.476449	vitamin_K_antagonist	1124	1105	5	1119	-0.469837	0.284496	0.0989311	0.781867	-0.548136	0.310063	0.077382	0.646791	vitamin_K_antagonist	2.33987	10.3005	12.3551	0.200018	-0.634268	-3.17105	0.00151887	0.317444	NS	NS
PWY.724	454	454	7	447	0.0652578	0.05287	0.217763	0.873076	0.109523	0.0625341	0.0806642	0.685113	vitamin_K_antagonist	305	305	6	299	0.0693152	0.0396004	0.0811428	0.661607	0.0628218	0.0434669	0.149642	0.613238	vitamin_K_antagonist	1124	1124	5	1119	0.0425273	0.0397452	0.284852	0.781867	0.0886987	0.0425891	0.0375191	0.490093	vitamin_K_antagonist	357.751	637.676	633.041	0.0247805	0.0580105	2.34097	0.0192336	0.711439	NS	NS
PWY.5989	454	440	7	447	-0.550554	0.411603	0.181749	0.868512	-0.455383	0.50334	0.366181	0.966173	vitamin_K_antagonist	305	299	6	299	-0.164533	0.2995	0.583187	0.891685	-0.215304	0.331686	0.516852	0.837818	vitamin_K_antagonist	1124	1115	5	1119	-0.760667	0.276583	0.00605385	0.464128	-0.812245	0.30082	0.00704341	0.43132	vitamin_K_antagonist	5.90259	11.1482	13.0722	0.182201	-0.498873	-2.73804	0.00618072	0.645885	NS	NS
PWY.6277	454	454	7	447	0.0337112	0.057677	0.559202	0.960296	0.133114	0.0671651	0.0481948	0.671514	vitamin_K_antagonist	305	305	6	299	0.053796	0.0460078	0.243275	0.693662	0.056958	0.0501949	0.257576	0.723689	vitamin_K_antagonist	1124	1124	5	1119	0.0622774	0.0446126	0.163005	0.781867	0.0829443	0.048343	0.086498	0.661309	vitamin_K_antagonist	300.604	472.43	502.44	0.0280004	0.0524034	1.87153	0.0612723	0.711439	NS	NS
PWY0.1298	454	453	7	447	-0.409101	0.278437	0.142481	0.854887	-0.703188	0.327125	0.032195	0.660157	vitamin_K_antagonist	305	304	6	299	0.253818	0.292258	0.385843	0.814129	0.428689	0.324838	0.188091	0.677775	vitamin_K_antagonist	1124	1124	5	1119	-0.883201	0.301807	0.00349881	0.464128	-1.24133	0.327772	0.000160795	0.0336061	vitamin_K_antagonist	12.8987	11.7076	10.9784	0.167636	-0.337264	-2.01188	0.0442327	0.711439	NS	NS
PHOSLIPSYN.PWY	454	432	7	447	-0.557137	0.685313	0.416678	0.960296	-1.11496	0.813733	0.171404	0.881561	vitamin_K_antagonist	305	267	6	299	0.0461326	0.906506	0.959447	0.991877	-0.67811	1.01227	0.503513	0.833394	vitamin_K_antagonist	1124	1013	5	1119	-2.01618	0.977319	0.0393459	0.781867	-2.51587	1.06539	0.0183813	0.43132	vitamin_K_antagonist	2.12923	1.21691	1.04695	0.477106	-0.737745	-1.54629	0.122034	0.86171	NS	NS
PWY4FS.7	454	433	7	447	-0.441048	0.678571	0.516055	0.960296	-1.07393	0.809731	0.185511	0.881561	vitamin_K_antagonist	305	268	6	299	-0.0231914	0.8582	0.978459	0.991877	-0.750484	0.961337	0.435698	0.813043	vitamin_K_antagonist	1124	1013	5	1119	-1.88213	0.947313	0.047187	0.781867	-2.2961	1.03093	0.0261388	0.43132	vitamin_K_antagonist	2.17175	1.35776	1.11433	0.464047	-0.664677	-1.43235	0.152044	0.86171	NS	NS
PWY4FS.8	454	433	7	447	-0.440904	0.678515	0.516158	0.960296	-1.07329	0.809696	0.185754	0.881561	vitamin_K_antagonist	305	268	6	299	-0.0231912	0.8582	0.978459	0.991877	-0.750484	0.961337	0.435698	0.813043	vitamin_K_antagonist	1124	1013	5	1119	-1.88213	0.947312	0.0471871	0.781867	-2.2961	1.03093	0.026139	0.43132	vitamin_K_antagonist	2.17211	1.35776	1.11433	0.464029	-0.664592	-1.43222	0.152081	0.86171	NS	NS
FOLSYN.PWY	454	411	7	447	-0.0059449	0.795608	0.994042	0.994042	-0.899086	0.94263	0.340763	0.949592	vitamin_K_antagonist	305	291	6	299	-0.403338	0.313502	0.199305	0.661607	-0.281156	0.348578	0.420682	0.812638	vitamin_K_antagonist	1124	1099	5	1119	-0.416628	0.261265	0.111081	0.781867	-0.625448	0.285531	0.0287115	0.43132	vitamin_K_antagonist	1.5798	10.1746	14.65	0.194608	-0.386936	-1.98828	0.0467809	0.711439	NS	NS
PWY.6612	454	411	7	447	-0.0322866	0.771466	0.966637	0.993417	-0.910542	0.913493	0.319483	0.949592	vitamin_K_antagonist	305	291	6	299	-0.446391	0.341913	0.192763	0.661607	-0.287983	0.37895	0.448006	0.816866	vitamin_K_antagonist	1124	1099	5	1119	-0.449214	0.296299	0.12979	0.781867	-0.70775	0.323472	0.0288922	0.43132	vitamin_K_antagonist	1.68022	8.55399	11.3904	0.215043	-0.415702	-1.93311	0.0532227	0.711439	NS	NS
COA.PWY	454	454	7	447	-0.418629	0.155079	0.00721471	0.449138	-0.492528	0.184165	0.00779684	0.617713	vitamin_K_antagonist	305	305	6	299	0.164913	0.159978	0.303452	0.741737	0.298433	0.180574	0.0995864	0.523987	vitamin_K_antagonist	1124	1124	5	1119	-0.245023	0.124348	0.0490329	0.781867	-0.315888	0.135298	0.0197393	0.43132	vitamin_K_antagonist	41.5809	39.0732	64.6729	0.082952	-0.184478	-2.22391	0.0261543	0.711439	NS	NS
PWY.7111	454	454	7	447	0.0622479	0.0520166	0.232095	0.880033	0.153418	0.0617167	0.0133502	0.617713	vitamin_K_antagonist	305	305	6	299	0.0995804	0.0521249	0.0570793	0.640499	0.0812335	0.0591471	0.170844	0.649208	vitamin_K_antagonist	1124	1124	5	1119	-0.00539446	0.0475304	0.909659	0.997758	0.00520303	0.0517995	0.920009	0.995449	vitamin_K_antagonist	369.586	368.052	442.646	0.0291076	0.0485213	1.66696	0.0955222	0.809476	NS	NS
VALSYN.PWY	454	454	7	447	0.0693241	0.0555746	0.212933	0.873076	0.160642	0.0659225	0.015269	0.617713	vitamin_K_antagonist	305	305	6	299	0.099698	0.0522326	0.0572974	0.640499	0.081517	0.0592879	0.170373	0.649208	vitamin_K_antagonist	1124	1124	5	1119	-0.00550259	0.0476942	0.908171	0.997758	0.00601365	0.0519956	0.907946	0.995449	vitamin_K_antagonist	323.778	366.537	439.611	0.0297492	0.0500649	1.6829	0.0923944	0.809476	NS	NS
PWY.7221	454	454	7	447	0.00589278	0.0475133	0.901354	0.971255	0.100393	0.0556791	0.0721467	0.685113	vitamin_K_antagonist	305	305	6	299	0.0695214	0.0405985	0.0879124	0.661607	0.042302	0.0442231	0.339714	0.754924	vitamin_K_antagonist	1124	1124	5	1119	0.0225545	0.0384815	0.557919	0.886726	0.0445559	0.0419104	0.287968	0.752317	vitamin_K_antagonist	442.965	606.707	675.299	0.0240774	0.0347951	1.44514	0.14842	0.86171	NS	NS
HEXITOLDEGSUPER.PWY	454	453	7	447	0.0848254	0.234135	0.717311	0.966972	-0.103924	0.281064	0.711766	0.966173	vitamin_K_antagonist	305	301	6	299	-0.995994	0.311252	0.00152583	0.0804876	-1.12632	0.346595	0.00130889	0.0683894	vitamin_K_antagonist	1124	1121	5	1119	0.035284	0.285022	0.901501	0.997758	-0.153573	0.309543	0.619906	0.989011	vitamin_K_antagonist	18.2417	10.3223	12.3095	0.156415	-0.203047	-1.29813	0.194242	0.944107	NS	NS
COA.PWY.1	454	454	7	447	0.0106667	0.0545313	0.84501	0.968549	0.148554	0.0623856	0.0177334	0.617713	vitamin_K_antagonist	305	305	6	299	0.0270197	0.0570154	0.635933	0.902883	-0.002586	0.0639359	0.967769	0.989635	vitamin_K_antagonist	1124	1124	5	1119	0.0346535	0.0551914	0.530212	0.886726	0.0785135	0.0594042	0.186557	0.68929	vitamin_K_antagonist	336.285	307.62	328.29	0.0320718	0.0239409	0.746479	0.455378	0.999084	NS	NS
PWY66.400	454	453	7	447	0.164325	0.347655	0.63669	0.966972	-0.208222	0.413238	0.614631	0.966173	vitamin_K_antagonist	305	300	6	299	-1.14428	0.424296	0.00740435	0.260386	-1.33257	0.456011	0.00378221	0.158096	vitamin_K_antagonist	1124	1118	5	1119	-0.0173129	0.401972	0.965653	0.997758	-0.165608	0.432067	0.701579	0.994456	vitamin_K_antagonist	8.27375	5.55471	6.18883	0.22351	-0.254965	-1.14073	0.253983	0.999084	NS	NS
P185.PWY	454	447	7	447	0.369774	0.318108	0.245716	0.880033	0.112123	0.380753	0.768552	0.969592	vitamin_K_antagonist	305	300	6	299	-0.750654	0.353306	0.0344524	0.603574	-0.751564	0.382423	0.0504518	0.478007	vitamin_K_antagonist	1124	1115	5	1119	-0.618586	0.308828	0.0454218	0.781867	-0.605086	0.333053	0.0695333	0.631847	vitamin_K_antagonist	9.88213	8.01121	10.485	0.187718	-0.311694	-1.66043	0.0968272	0.809476	NS	NS
HISTSYN.PWY	454	454	7	447	0.140732	0.119926	0.241241	0.880033	0.291306	0.144322	0.044221	0.660157	vitamin_K_antagonist	305	305	6	299	-0.0332034	0.116348	0.77555	0.95445	-0.0448717	0.130446	0.731131	0.92052	vitamin_K_antagonist	1124	1124	5	1119	0.193701	0.111081	0.0814711	0.781867	0.219285	0.119877	0.0676377	0.631847	vitamin_K_antagonist	69.5303	73.873	81.0443	0.0667487	0.10261	1.53727	0.124228	0.86171	NS	NS
P461.PWY	454	453	7	447	-0.328121	0.289983	0.258461	0.892436	-0.55785	0.349571	0.111333	0.83102	vitamin_K_antagonist	305	305	6	299	0.0207672	0.313958	0.947306	0.991877	0.239353	0.352888	0.498197	0.833394	vitamin_K_antagonist	1124	1123	5	1119	-0.53597	0.336127	0.111098	0.781867	-0.925872	0.364135	0.0111409	0.43132	vitamin_K_antagonist	11.892	10.1451	8.85102	0.17993	-0.273089	-1.51775	0.129078	0.86171	NS	NS
PWY.3001	454	454	7	447	0.133777	0.0758536	0.0785017	0.854887	0.138556	0.0911569	0.129325	0.881561	vitamin_K_antagonist	305	305	6	299	0.0207068	0.0814617	0.799523	0.957001	0.00171834	0.0936898	0.985381	0.989635	vitamin_K_antagonist	1124	1124	5	1119	0.0779204	0.0643247	0.226014	0.781867	0.111891	0.0699571	0.110022	0.68929	vitamin_K_antagonist	173.799	150.693	241.682	0.0420267	0.0798387	1.89972	0.0574705	0.711439	NS	NS
NONMEVIPP.PWY	454	454	7	447	-0.0733541	0.0693928	0.291069	0.91174	0.0779984	0.080713	0.334464	0.949592	vitamin_K_antagonist	305	305	6	299	0.0792706	0.0568771	0.164481	0.661607	0.0790256	0.0622604	0.205509	0.689267	vitamin_K_antagonist	1124	1124	5	1119	0.024384	0.0571363	0.66963	0.9368	0.0652606	0.0605007	0.280976	0.751189	vitamin_K_antagonist	207.669	309.119	306.32	0.0348555	0.0203376	0.583482	0.559569	0.999084	NS	NS
PWY.7219	454	454	7	447	0.0362354	0.051172	0.479257	0.960296	0.131915	0.0595199	0.0272419	0.660157	vitamin_K_antagonist	305	305	6	299	0.0323114	0.0433051	0.456207	0.834698	0.0054927	0.0483784	0.909697	0.989635	vitamin_K_antagonist	1124	1124	5	1119	-0.0011881	0.0446221	0.978763	0.997758	0.0556026	0.0474125	0.241161	0.690448	vitamin_K_antagonist	381.887	533.238	502.226	0.026562	0.0214984	0.809366	0.418305	0.999084	NS	NS
CENTFERM.PWY	454	266	7	447	1.2161	0.917312	0.185623	0.868512	1.13409	1.07748	0.293194	0.949592	vitamin_K_antagonist	305	221	6	299	0.990734	0.861573	0.251102	0.706433	0.380994	0.950839	0.688971	0.91291	vitamin_K_antagonist	1124	939	5	1119	1.02869	0.91774	0.262574	0.781867	1.20178	0.995846	0.227778	0.690448	vitamin_K_antagonist	1.18841	1.34715	1.1873	0.518277	1.07478	2.07376	0.0381019	0.711439	NS	NS
CITRULBIO.PWY	454	423	7	447	0.649991	0.668737	0.331603	0.960296	1.33317	0.754018	0.0778154	0.685113	vitamin_K_antagonist	305	293	6	299	0.516538	0.337829	0.127371	0.661607	0.179746	0.367526	0.625217	0.888914	vitamin_K_antagonist	1124	1096	5	1119	0.374274	0.350355	0.285636	0.781867	0.352031	0.381197	0.355965	0.855134	vitamin_K_antagonist	2.23609	8.76207	8.14674	0.228546	0.471587	2.06343	0.0390723	0.711439	NS	NS
PANTOSYN.PWY	454	454	7	447	-0.352945	0.120398	0.00355117	0.449138	-0.325709	0.142216	0.0225347	0.660157	vitamin_K_antagonist	305	305	6	299	0.205725	0.125597	0.102488	0.661607	0.263237	0.142426	0.0656952	0.508529	vitamin_K_antagonist	1124	1124	5	1119	-0.168412	0.0950414	0.0766698	0.781867	-0.235632	0.103297	0.0227368	0.43132	vitamin_K_antagonist	68.9866	63.3934	110.707	0.0641386	-0.123212	-1.92103	0.0547278	0.711439	NS	NS
PWY.1269	454	442	7	447	-1.04346	0.411662	0.0116096	0.476512	-0.572296	0.487592	0.241233	0.933662	vitamin_K_antagonist	305	290	6	299	-0.50399	0.702102	0.473425	0.853783	-1.22483	0.756505	0.106627	0.530596	vitamin_K_antagonist	1124	1076	5	1119	0.678884	0.734006	0.355216	0.798437	0.19493	0.79513	0.806383	0.995449	vitamin_K_antagonist	5.90091	2.02861	1.8561	0.319673	-0.604938	-1.89237	0.0584423	0.711439	NS	NS
PWY.4984	454	421	7	447	0.67057	0.670435	0.317765	0.942584	1.4514	0.753191	0.0546936	0.685113	vitamin_K_antagonist	305	293	6	299	0.543291	0.34658	0.118085	0.661607	0.201457	0.378409	0.594932	0.877048	vitamin_K_antagonist	1124	1096	5	1119	0.380855	0.359724	0.289953	0.781867	0.345992	0.391042	0.376471	0.892299	vitamin_K_antagonist	2.22478	8.32519	7.72788	0.233904	0.490105	2.09533	0.0361418	0.711439	NS	NS
PWY.6590	454	266	7	447	1.27553	0.957702	0.183596	0.868512	1.19669	1.1244	0.287845	0.949592	vitamin_K_antagonist	305	221	6	299	1.05951	0.900783	0.240451	0.693662	0.435728	0.994178	0.661542	0.897807	vitamin_K_antagonist	1124	939	5	1119	1.06044	0.95304	0.266081	0.781867	1.22631	1.03414	0.23595	0.690448	vitamin_K_antagonist	1.09028	1.23242	1.10098	0.540447	1.1286	2.08827	0.0367734	0.711439	NS	NS
PWY.6897	454	453	7	447	-0.404842	0.193858	0.0373578	0.758652	-0.19719	0.231405	0.394662	0.966173	vitamin_K_antagonist	305	303	6	299	-0.229513	0.34309	0.504062	0.853794	-0.787196	0.379792	0.0392166	0.476449	vitamin_K_antagonist	1124	1117	5	1119	0.012787	0.334863	0.969547	0.997758	0.0530322	0.361664	0.883449	0.995449	vitamin_K_antagonist	26.6091	8.4954	8.91796	0.150717	-0.286405	-1.90028	0.0573963	0.711439	NS	NS
BRANCHED.CHAIN.AA.SYN.PWY	454	454	7	447	0.0975894	0.0927971	0.293553	0.91174	0.161421	0.111452	0.148324	0.881561	vitamin_K_antagonist	305	305	6	299	0.0705282	0.0762965	0.356033	0.801104	0.0184464	0.0878021	0.83376	0.981581	vitamin_K_antagonist	1124	1124	5	1119	0.0692405	0.0582707	0.234987	0.781867	0.0827406	0.0627989	0.187937	0.68929	vitamin_K_antagonist	116.126	171.787	294.509	0.0414363	0.0752726	1.81659	0.0692803	0.762083	NS	NS
PWY.5103	454	454	7	447	0.115007	0.102551	0.262709	0.892436	0.179068	0.122907	0.145929	0.881561	vitamin_K_antagonist	305	305	6	299	0.0657326	0.0849015	0.439413	0.834698	0.0136654	0.0979177	0.889114	0.989635	vitamin_K_antagonist	1124	1124	5	1119	0.0769024	0.0665278	0.247952	0.781867	0.0856505	0.0716742	0.232352	0.690448	vitamin_K_antagonist	95.087	138.73	225.94	0.0466376	0.0814128	1.74565	0.080872	0.809476	NS	NS
PWY.6703	454	454	7	447	-0.234997	0.118148	0.0473274	0.800244	-0.211208	0.142638	0.139478	0.881561	vitamin_K_antagonist	305	305	6	299	0.00452668	0.137396	0.973739	0.991877	0.00853719	0.156349	0.956496	0.989635	vitamin_K_antagonist	1124	1124	5	1119	-0.0875817	0.106781	0.412278	0.833872	-0.175436	0.116359	0.131923	0.68929	vitamin_K_antagonist	71.6384	52.9729	87.7025	0.0686295	-0.114341	-1.66606	0.095702	0.809476	NS	NS
THRESYN.PWY	454	454	7	447	0.143629	0.0833565	0.0855817	0.854887	0.124576	0.0983533	0.206036	0.901176	vitamin_K_antagonist	305	305	6	299	-0.00192152	0.0886658	0.982725	0.991877	0.00131478	0.101109	0.989635	0.989635	vitamin_K_antagonist	1124	1124	5	1119	0.0827842	0.0733447	0.259268	0.781867	0.125273	0.0797917	0.116709	0.68929	vitamin_K_antagonist	143.92	127.2	185.893	0.0467774	0.078369	1.67536	0.0938632	0.809476	NS	NS
GLUCONEO.PWY	454	422	7	447	0.200582	0.674421	0.766292	0.966972	0.785063	0.786765	0.318966	0.949592	vitamin_K_antagonist	305	297	6	299	-0.488036	0.323047	0.131947	0.661607	-0.811392	0.354829	0.0230296	0.436462	vitamin_K_antagonist	1124	1109	5	1119	-0.25487	0.295918	0.38927	0.806595	-0.306477	0.317988	0.335367	0.830572	vitamin_K_antagonist	2.19856	9.58226	11.4198	0.207611	-0.308012	-1.4836	0.137915	0.86171	NS	NS
PWY.6606	454	443	7	447	-0.196656	0.258036	0.446412	0.960296	-0.397831	0.304576	0.192281	0.881561	vitamin_K_antagonist	305	303	6	299	0.0475492	0.190225	0.802792	0.957001	0.153885	0.204033	0.451413	0.816866	vitamin_K_antagonist	1124	1122	5	1119	-0.42211	0.200407	0.0354068	0.781867	-0.523085	0.218345	0.0167617	0.43132	vitamin_K_antagonist	15.019	27.6354	24.8986	0.121668	-0.179851	-1.47821	0.139353	0.86171	NS	NS
PWY.6121	454	454	7	447	0.0231502	0.0560665	0.67988	0.966972	0.0864286	0.0660417	0.191403	0.881561	vitamin_K_antagonist	305	305	6	299	0.0696514	0.0426048	0.103202	0.661607	0.0570834	0.0460838	0.216632	0.689267	vitamin_K_antagonist	1124	1124	5	1119	0.0088884	0.0441992	0.840658	0.997758	0.0124766	0.047915	0.794613	0.994456	vitamin_K_antagonist	318.122	550.913	511.883	0.0269101	0.0364151	1.35321	0.175989	0.943118	NS	NS
PEPTIDOGLYCANSYN.PWY	454	454	7	447	0.0152013	0.0491602	0.757304	0.966972	0.096024	0.0570727	0.0932688	0.749738	vitamin_K_antagonist	305	305	6	299	0.0389254	0.0439894	0.376969	0.811637	0.0449825	0.0480778	0.350371	0.754924	vitamin_K_antagonist	1124	1124	5	1119	-0.00328589	0.0433389	0.939577	0.997758	0.0177671	0.0464486	0.702158	0.994456	vitamin_K_antagonist	413.782	516.778	532.408	0.0261446	0.0168537	0.644632	0.519166	0.999084	NS	NS
PWY.5384	454	377	7	447	0.781718	0.881345	0.375587	0.960296	-0.726969	1.01829	0.475702	0.966173	vitamin_K_antagonist	305	248	6	299	-1.15794	0.832376	0.165225	0.661607	-0.801595	0.928087	0.388533	0.795152	vitamin_K_antagonist	1124	930	5	1119	-1.10521	0.956423	0.248107	0.781867	-1.26222	1.03139	0.221296	0.690448	vitamin_K_antagonist	1.28738	1.44331	1.0932	0.511384	-0.489844	-0.957879	0.338124	0.999084	NS	NS
PWY.6386	454	454	7	447	0.0219368	0.0493278	0.656749	0.966972	0.104452	0.0568142	0.0667498	0.685113	vitamin_K_antagonist	305	305	6	299	0.0508249	0.0474643	0.285163	0.741737	0.0494056	0.0526695	0.34913	0.754924	vitamin_K_antagonist	1124	1124	5	1119	-0.0137016	0.0474516	0.772827	0.967149	0.00588781	0.0509614	0.908043	0.995449	vitamin_K_antagonist	410.976	443.881	444.119	0.0277459	0.0196236	0.70726	0.479405	0.999084	NS	NS
PWY.6387	454	454	7	447	0.0179691	0.0490241	0.714145	0.966972	0.103828	0.0565446	0.067084	0.685113	vitamin_K_antagonist	305	305	6	299	0.0494541	0.0470239	0.293837	0.741737	0.0441568	0.0520605	0.397145	0.795152	vitamin_K_antagonist	1124	1124	5	1119	-0.0114766	0.0458957	0.802589	0.98189	0.00673361	0.0493046	0.891395	0.995449	vitamin_K_antagonist	416.083	452.234	474.741	0.0272868	0.0181623	0.665609	0.505661	0.999084	NS	NS
PWY.6608	454	453	7	447	-0.015813	0.171735	0.926679	0.986464	0.0336733	0.197893	0.864972	0.984068	vitamin_K_antagonist	305	305	6	299	-0.0633073	0.146299	0.665529	0.911861	-0.131929	0.166082	0.427704	0.812638	vitamin_K_antagonist	1124	1124	5	1119	-0.131672	0.118199	0.265525	0.781867	-0.239448	0.127189	0.0600274	0.608575	vitamin_K_antagonist	33.9063	46.7217	71.5774	0.081056	-0.0848772	-1.04714	0.295034	0.999084	NS	NS
PWY.6901	454	449	7	447	0.384967	0.27541	0.162906	0.868512	0.172927	0.333073	0.603931	0.966173	vitamin_K_antagonist	305	298	6	299	-0.797292	0.342469	0.0205986	0.542927	-1.06821	0.375691	0.00482643	0.168121	vitamin_K_antagonist	1124	1116	5	1119	-0.137485	0.300049	0.646894	0.929909	-0.256397	0.325855	0.431549	0.909941	vitamin_K_antagonist	13.1838	8.52622	11.1075	0.174561	-0.0990229	-0.567268	0.570532	0.999084	NS	NS
PWY.7196	454	442	7	447	-0.00640907	0.170543	0.97004	0.993417	-0.12	0.205581	0.559763	0.966173	vitamin_K_antagonist	305	305	6	299	-0.079741	0.174967	0.648904	0.906251	-0.105549	0.197868	0.594186	0.877048	vitamin_K_antagonist	1124	1121	5	1119	-0.0962728	0.145738	0.509016	0.886726	-0.249098	0.158629	0.116638	0.68929	vitamin_K_antagonist	34.3821	32.6652	47.0817	0.0936056	-0.0644692	-0.688731	0.490992	0.999084	NS	NS
PWY0.1061	454	443	7	447	0.734862	0.454168	0.106392	0.854887	-0.361032	0.511156	0.480424	0.966173	vitamin_K_antagonist	305	302	6	299	-0.945253	0.451587	0.037187	0.603574	-0.830751	0.475794	0.081982	0.51922	vitamin_K_antagonist	1124	1110	5	1119	-0.17355	0.409995	0.67216	0.9368	-0.268412	0.428	0.530709	0.956446	vitamin_K_antagonist	4.84805	4.90362	5.94897	0.252372	-0.134068	-0.531233	0.595257	0.999084	NS	NS
PWY4LZ.257	454	434	7	447	0.0855886	0.299855	0.775453	0.966972	-0.174965	0.362724	0.629827	0.966173	vitamin_K_antagonist	305	300	6	299	-0.171559	0.298103	0.565394	0.891685	-0.347175	0.331494	0.295935	0.733889	vitamin_K_antagonist	1124	1123	5	1119	-0.28314	0.327648	0.387687	0.806595	-0.468687	0.352006	0.183315	0.68929	vitamin_K_antagonist	11.1219	11.253	9.31506	0.177639	-0.114109	-0.642362	0.520638	0.999084	NS	NS
PWY66.399	454	425	7	447	-0.118041	0.669532	0.860137	0.968549	-0.620113	0.797282	0.437159	0.966173	vitamin_K_antagonist	305	295	6	299	-0.665789	0.349354	0.0576753	0.640499	-0.821225	0.381824	0.032436	0.476449	vitamin_K_antagonist	1124	1116	5	1119	0.0956054	0.299182	0.749366	0.967149	0.0149237	0.324335	0.963308	0.996091	vitamin_K_antagonist	2.23078	8.19349	11.1719	0.215185	-0.215332	-1.00069	0.316978	0.999084	NS	NS
PWY66.409	454	448	7	447	0.416574	0.275345	0.13104	0.854887	0.0700013	0.315984	0.824793	0.977591	vitamin_K_antagonist	305	304	6	299	-0.0756554	0.317757	0.811974	0.957792	-0.109679	0.331842	0.741274	0.927702	vitamin_K_antagonist	1124	1120	5	1119	-0.488483	0.256217	0.0568435	0.781867	-0.67703	0.273077	0.0133205	0.43132	vitamin_K_antagonist	13.19	9.90399	15.233	0.161528	-0.0703353	-0.435438	0.663245	0.999084	NS	NS
SALVADEHYPOX.PWY	454	452	7	447	0.0258563	0.17132	0.880106	0.968549	0.00724787	0.198838	0.970941	0.996631	vitamin_K_antagonist	305	305	6	299	-0.0246126	0.138365	0.858938	0.969176	-0.0619014	0.156547	0.692857	0.91291	vitamin_K_antagonist	1124	1124	5	1119	-0.181184	0.121979	0.137732	0.781867	-0.28985	0.131538	0.0277707	0.43132	vitamin_K_antagonist	34.071	52.2332	67.2092	0.0807099	-0.0819595	-1.01548	0.309876	0.999084	NS	NS
TRNA.CHARGING.PWY	454	454	7	447	0.0269649	0.103625	0.794822	0.966972	0.196984	0.119802	0.100934	0.781304	vitamin_K_antagonist	305	305	6	299	0.0775321	0.0873087	0.375255	0.811637	0.0599533	0.0989837	0.54525	0.852517	vitamin_K_antagonist	1124	1124	5	1119	0.0549419	0.0716516	0.443368	0.850404	0.0657026	0.0765228	0.390752	0.897442	vitamin_K_antagonist	93.1257	131.185	194.782	0.0488478	0.0557964	1.14225	0.25335	0.999084	NS	NS
PWY.5367	454	400	7	447	-1.22968	0.982928	0.211589	0.873076	-1.69891	1.16827	0.146678	0.881561	vitamin_K_antagonist	305	296	6	299	0.0827432	0.389919	0.832098	0.957792	-0.0596469	0.43795	0.891776	0.989635	vitamin_K_antagonist	1124	1107	5	1119	-0.842129	0.400327	0.0356419	0.781867	-0.645358	0.438453	0.141348	0.68929	vitamin_K_antagonist	1.03504	6.57735	6.23979	0.268683	-0.431935	-1.6076	0.107923	0.86171	NS	NS
P161.PWY	454	447	7	447	0.22018	0.344994	0.523674	0.960296	-0.113025	0.412098	0.784024	0.969592	vitamin_K_antagonist	305	302	6	299	-0.178288	0.305426	0.559846	0.891685	-0.291429	0.34045	0.392779	0.795152	vitamin_K_antagonist	1124	1123	5	1119	-0.313454	0.347801	0.367653	0.803999	-0.490327	0.373939	0.190054	0.68929	vitamin_K_antagonist	8.40189	10.7198	8.26683	0.19108	-0.0968491	-0.506851	0.61226	0.999084	NS	NS
PWY.6700	454	454	7	447	-0.167723	0.108538	0.122999	0.854887	-0.129798	0.128351	0.312506	0.949592	vitamin_K_antagonist	305	305	6	299	0.0280678	0.134825	0.835231	0.957792	0.0176885	0.153877	0.90857	0.989635	vitamin_K_antagonist	1124	1124	5	1119	-0.0955254	0.100908	0.344017	0.796648	-0.142847	0.109198	0.191102	0.68929	vitamin_K_antagonist	84.8868	55.0122	98.209	0.0648057	-0.0927095	-1.43058	0.152551	0.86171	NS	NS
PWY.7115	454	385	7	447	0.194805	0.822985	0.812996	0.968549	-1.25279	0.959594	0.192464	0.881561	vitamin_K_antagonist	305	287	6	299	-1.09636	0.593132	0.0655316	0.661607	-0.792688	0.656688	0.228474	0.712702	vitamin_K_antagonist	1124	1051	5	1119	0.0983514	0.691141	0.886866	0.997758	0.00364519	0.743955	0.996091	0.996091	vitamin_K_antagonist	1.47644	2.84248	2.09347	0.394903	-0.409031	-1.03578	0.300307	0.999084	NS	NS
PWY.6936	454	454	7	447	0.308637	0.188708	0.102662	0.854887	0.000204089	0.220839	0.999263	0.999263	vitamin_K_antagonist	305	305	6	299	0.0610275	0.17483	0.727286	0.947932	0.215066	0.197123	0.276265	0.72377	vitamin_K_antagonist	1124	1124	5	1119	0.313539	0.170545	0.0662617	0.781867	0.215662	0.183765	0.240825	0.690448	vitamin_K_antagonist	28.0814	32.7168	34.3813	0.102501	0.225295	2.19798	0.0279508	0.711439	NS	NS
PWY.5097	454	454	7	447	-0.0278371	0.0563627	0.621635	0.966972	0.0746945	0.0658612	0.257442	0.942506	vitamin_K_antagonist	305	305	6	299	0.0852768	0.0581331	0.143499	0.661607	0.0634516	0.0635388	0.318937	0.740071	vitamin_K_antagonist	1124	1124	5	1119	-0.020034	0.0508545	0.693696	0.93853	0.0187689	0.0552632	0.734204	0.994456	vitamin_K_antagonist	314.787	295.906	386.671	0.0316645	0.00874765	0.27626	0.782348	0.999084	NS	NS
PWY.7371	454	163	7	447	0.345753	0.834824	0.678958	0.966972	0.556516	0.958591	0.561869	0.966173	vitamin_K_antagonist	305	135	6	299	0.650255	0.796851	0.415134	0.81863	0.0623774	0.917484	0.945847	0.989635	vitamin_K_antagonist	1124	482	5	1119	1.48518	0.940668	0.114651	0.781867	1.8373	1.02676	0.0738304	0.64294	vitamin_K_antagonist	1.43486	1.57487	1.13013	0.491481	0.77264	1.57206	0.115936	0.86171	NS	NS
ARG.POLYAMINE.SYN	454	440	7	447	-0.0556754	0.275667	0.84004	0.968549	-0.197679	0.328291	0.547435	0.966173	vitamin_K_antagonist	305	298	6	299	0.00315297	0.252965	0.990064	0.991877	-0.00809122	0.292628	0.977963	0.989635	vitamin_K_antagonist	1124	1111	5	1119	-0.299458	0.225839	0.185127	0.781867	-0.370205	0.244668	0.13056	0.68929	vitamin_K_antagonist	13.1592	15.6272	19.6065	0.14375	-0.135447	-0.94224	0.34607	0.999084	NS	NS
ARGSYNBSUB.PWY	454	453	7	447	0.342289	0.250915	0.17322	0.868512	-0.0535638	0.28969	0.853402	0.984068	vitamin_K_antagonist	305	305	6	299	-0.438328	0.24061	0.0695007	0.661607	-0.455707	0.266536	0.0884942	0.523987	vitamin_K_antagonist	1124	1124	5	1119	0.0209357	0.246322	0.932282	0.997758	-0.0758907	0.266872	0.776181	0.994456	vitamin_K_antagonist	15.8835	17.2732	16.4814	0.141936	-0.0360516	-0.253999	0.799497	0.999084	NS	NS
GLYCOLYSIS	454	454	7	447	0.14657	0.317771	0.644855	0.966972	0.10704	0.378164	0.777286	0.969592	vitamin_K_antagonist	305	301	6	299	-1.40957	0.416261	0.000805331	0.0614064	-1.61028	0.459749	0.000542669	0.0378059	vitamin_K_antagonist	1124	1122	5	1119	0.386437	0.412394	0.348932	0.796648	0.327944	0.447013	0.463333	0.909941	vitamin_K_antagonist	9.9031	5.77123	5.87997	0.215394	-0.204655	-0.950142	0.34204	0.999084	NS	NS
PWY.6353	454	450	7	447	0.131224	0.184623	0.477615	0.960296	-0.0638399	0.214762	0.766428	0.969592	vitamin_K_antagonist	305	305	6	299	-0.0222932	0.1975	0.910205	0.991877	-0.082831	0.226549	0.714943	0.92052	vitamin_K_antagonist	1124	1124	5	1119	-0.0963121	0.175618	0.583515	0.894723	-0.274502	0.189127	0.146958	0.68929	vitamin_K_antagonist	29.3377	25.6369	32.4238	0.106967	0.00177912	0.0166325	0.98673	0.999084	NS	NS
PWY.7197	454	454	7	447	0.00559372	0.198526	0.977534	0.993417	-0.215543	0.234162	0.357878	0.966173	vitamin_K_antagonist	305	305	6	299	-0.334074	0.260716	0.201059	0.661607	-0.450432	0.290797	0.12259	0.556984	vitamin_K_antagonist	1124	1123	5	1119	0.128872	0.239703	0.590938	0.900105	0.0345387	0.260599	0.894585	0.995449	vitamin_K_antagonist	25.3727	14.7118	17.4042	0.131889	-0.0440084	-0.333677	0.738623	0.999084	NS	NS
PWY.7208	454	454	7	447	-0.127703	0.139369	0.360019	0.960296	-0.308858	0.166341	0.0640851	0.685113	vitamin_K_antagonist	305	305	6	299	0.101079	0.147653	0.494148	0.853794	0.178137	0.166684	0.286175	0.729397	vitamin_K_antagonist	1124	1124	5	1119	-0.151552	0.140095	0.279584	0.781867	-0.214694	0.152513	0.159506	0.68929	vitamin_K_antagonist	51.4834	45.8687	50.9514	0.0821154	-0.0651368	-0.793235	0.427641	0.999084	NS	NS
PWY.6163	454	454	7	447	0.0035457	0.0578526	0.951158	0.993417	0.0715056	0.0693283	0.302998	0.949592	vitamin_K_antagonist	305	305	6	299	0.0947773	0.0583597	0.105466	0.661607	0.098606	0.0643538	0.126706	0.560867	vitamin_K_antagonist	1124	1124	5	1119	-0.0276631	0.0540619	0.608967	0.915441	-0.0141373	0.0583581	0.808633	0.995449	vitamin_K_antagonist	298.782	293.612	342.15	0.0327115	0.0207825	0.635329	0.525214	0.999084	NS	NS
PWY.6969	454	432	7	447	-0.22129	0.334988	0.509247	0.960296	-0.18917	0.391322	0.62909	0.966173	vitamin_K_antagonist	305	295	6	299	-0.283896	0.424591	0.504265	0.853794	-0.560288	0.486044	0.250096	0.723689	vitamin_K_antagonist	1124	1101	5	1119	-0.359177	0.376286	0.340026	0.796648	-0.255606	0.412302	0.535426	0.956446	vitamin_K_antagonist	8.91131	5.54701	7.06258	0.215561	-0.282677	-1.31136	0.189737	0.944107	NS	NS
PWY.5484	454	454	7	447	0.173392	0.307643	0.573308	0.960296	0.120936	0.366248	0.741424	0.966173	vitamin_K_antagonist	305	301	6	299	-1.3543	0.402688	0.000873077	0.0614064	-1.55329	0.44254	0.000528426	0.0378059	vitamin_K_antagonist	1124	1122	5	1119	0.368913	0.392307	0.347234	0.796648	0.318366	0.424978	0.45394	0.909941	vitamin_K_antagonist	10.5659	6.16685	6.49751	0.207478	-0.177471	-0.855371	0.392346	0.999084	NS	NS
PWY.7184	454	454	7	447	0.0484357	0.169544	0.775257	0.966972	-0.112317	0.202795	0.579997	0.966173	vitamin_K_antagonist	305	305	6	299	-0.334883	0.220451	0.129805	0.661607	-0.4575	0.244763	0.0627123	0.50411	vitamin_K_antagonist	1124	1123	5	1119	0.114526	0.191574	0.550083	0.886726	0.0222813	0.208197	0.914793	0.995449	vitamin_K_antagonist	34.7885	20.5767	27.2476	0.110021	-0.0252409	-0.229419	0.818543	0.999084	NS	NS
P162.PWY	454	326	7	447	1.35337	0.917745	0.141019	0.854887	1.89204	1.08495	0.0819513	0.685113	vitamin_K_antagonist	305	203	6	299	0.793397	0.895169	0.376165	0.811637	-0.38656	0.983185	0.69451	0.91291	vitamin_K_antagonist	1124	904	5	1119	0.897604	0.959689	0.349832	0.796648	0.903586	1.03701	0.383763	0.892299	vitamin_K_antagonist	1.18729	1.24793	1.08577	0.532927	1.01436	1.90337	0.0569924	0.711439	NS	NS
RIBOSYN2.PWY	454	427	7	447	-0.115721	0.731902	0.874443	0.968549	-0.701879	0.863784	0.416955	0.966173	vitamin_K_antagonist	305	279	6	299	-1.01727	0.85511	0.235136	0.693662	-1.45723	0.926795	0.117071	0.543732	vitamin_K_antagonist	1124	1045	5	1119	0.925928	0.930232	0.31977	0.790082	0.384695	1.01197	0.703913	0.994456	vitamin_K_antagonist	1.86679	1.36759	1.15563	0.477274	-0.12237	-0.256395	0.797646	0.999084	NS	NS
PWY.5676	454	409	7	447	0.817844	0.773229	0.290776	0.91174	0.986895	0.894514	0.270576	0.942506	vitamin_K_antagonist	305	266	6	299	0.437537	0.851453	0.607723	0.902883	0.24215	0.932148	0.795239	0.960723	vitamin_K_antagonist	1124	1033	5	1119	0.609071	0.86544	0.481722	0.886726	0.661613	0.939635	0.481512	0.923267	vitamin_K_antagonist	1.67257	1.37936	1.33514	0.477434	0.634733	1.32947	0.183694	0.944107	NS	NS
TCA	454	436	7	447	-0.277352	0.313923	0.377476	0.960296	-0.203018	0.374851	0.58842	0.966173	vitamin_K_antagonist	305	298	6	299	-0.314407	0.423918	0.458886	0.834698	-0.55194	0.484022	0.255215	0.723689	vitamin_K_antagonist	1124	1106	5	1119	-0.230561	0.369029	0.532248	0.886726	-0.150895	0.405312	0.709749	0.994456	vitamin_K_antagonist	10.1474	5.56462	7.34309	0.208265	-0.271393	-1.30311	0.192537	0.944107	NS	NS
COMPLETE.ARO.PWY	454	454	7	447	0.0148502	0.0535906	0.781834	0.966972	0.0813236	0.0643346	0.206969	0.901176	vitamin_K_antagonist	305	305	6	299	0.0693556	0.0540938	0.20083	0.661607	0.0663317	0.058865	0.260876	0.723689	vitamin_K_antagonist	1124	1124	5	1119	-0.0215449	0.0505689	0.670153	0.9368	-0.0158992	0.0546133	0.771014	0.994456	vitamin_K_antagonist	348.196	341.747	391.051	0.030415	0.0189156	0.621917	0.533996	0.999084	NS	NS
HEMESYN2.PWY	454	439	7	447	0.370772	0.557038	0.506008	0.960296	-0.131881	0.651446	0.839674	0.977591	vitamin_K_antagonist	305	284	6	299	-0.589934	0.611697	0.335617	0.769729	-1.05145	0.690118	0.128812	0.560867	vitamin_K_antagonist	1124	1057	5	1119	0.249958	0.686872	0.715996	0.944856	-0.171543	0.748202	0.818699	0.995449	vitamin_K_antagonist	3.22278	2.67256	2.11957	0.353224	0.0184765	0.0523082	0.958283	0.999084	NS	NS
PWY.5101	454	442	7	447	0.0637033	0.308985	0.836757	0.968549	0.0724925	0.363296	0.841945	0.977591	vitamin_K_antagonist	305	305	6	299	-0.270101	0.274281	0.325547	0.763226	-0.0205458	0.305338	0.946403	0.989635	vitamin_K_antagonist	1124	1122	5	1119	0.286251	0.261448	0.273811	0.781867	0.470338	0.282148	0.0958089	0.68929	vitamin_K_antagonist	10.4743	13.2925	14.6295	0.161382	0.0329364	0.20409	0.838283	0.999084	NS	NS
PWY.6124	454	454	7	447	0.0362503	0.127298	0.775959	0.966972	-0.0891965	0.147648	0.546119	0.966173	vitamin_K_antagonist	305	305	6	299	-0.287472	0.128042	0.0254945	0.542927	-0.388037	0.141156	0.0063922	0.190853	vitamin_K_antagonist	1124	1124	5	1119	0.0493311	0.105564	0.640369	0.926321	0.108727	0.114317	0.341767	0.830572	vitamin_K_antagonist	61.7106	60.9955	89.7363	0.0686087	-0.0511699	-0.745823	0.455775	0.999084	NS	NS
PWY.6125	454	454	7	447	0.065265	0.159647	0.682882	0.966972	-0.0635245	0.190854	0.739428	0.966173	vitamin_K_antagonist	305	305	6	299	-0.282493	0.198826	0.156422	0.661607	-0.390091	0.221383	0.0792197	0.517403	vitamin_K_antagonist	1124	1123	5	1119	0.065869	0.167075	0.693475	0.93853	-0.00990297	0.181239	0.956435	0.996091	vitamin_K_antagonist	39.2352	25.2962	35.8241	0.0998227	-0.0221773	-0.222167	0.824184	0.999084	NS	NS
PWY.7228	454	454	7	447	0.0369587	0.176239	0.833993	0.968549	-0.101382	0.210004	0.629532	0.966173	vitamin_K_antagonist	305	305	6	299	-0.315776	0.228872	0.168712	0.661607	-0.432429	0.254481	0.0904493	0.523987	vitamin_K_antagonist	1124	1123	5	1119	0.0794349	0.195353	0.684363	0.937883	0.00477839	0.211823	0.982007	0.996091	vitamin_K_antagonist	32.1957	19.0904	26.2036	0.1136	-0.0355774	-0.313182	0.754143	0.999084	NS	NS
PWY.7400	454	454	7	447	0.1647	0.161163	0.307374	0.932722	-0.0605099	0.188907	0.7489	0.966173	vitamin_K_antagonist	305	305	6	299	-0.230327	0.165424	0.164864	0.661607	-0.210801	0.18366	0.252107	0.723689	vitamin_K_antagonist	1124	1124	5	1119	-0.0287794	0.163521	0.860328	0.997758	-0.0982481	0.177099	0.579172	0.957723	vitamin_K_antagonist	38.5009	36.5427	37.3982	0.0943053	-0.0280319	-0.297247	0.766278	0.999084	NS	NS
PWY0.1297	454	454	7	447	0.584471	0.362803	0.107904	0.854887	-0.034735	0.413595	0.933112	0.996631	vitamin_K_antagonist	305	304	6	299	-0.102767	0.350954	0.769863	0.95445	0.0314979	0.385211	0.934893	0.989635	vitamin_K_antagonist	1124	1124	5	1119	-0.438235	0.35883	0.222235	0.781867	-0.734939	0.382209	0.0547597	0.602357	vitamin_K_antagonist	7.59726	8.11893	7.76645	0.20636	0.00862294	0.0417858	0.966669	0.999084	NS	NS
ARGSYN.PWY	454	454	7	447	0.190293	0.17555	0.278972	0.91174	-0.0334146	0.204795	0.870475	0.984068	vitamin_K_antagonist	305	305	6	299	-0.244767	0.174952	0.162845	0.661607	-0.226788	0.194118	0.243748	0.723689	vitamin_K_antagonist	1124	1124	5	1119	-0.0279578	0.17364	0.872115	0.997758	-0.103669	0.187987	0.581427	0.957723	vitamin_K_antagonist	32.4489	32.671	33.1665	0.100868	-0.0279715	-0.277308	0.781544	0.999084	NS	NS
PWY.5686	454	454	7	447	-0.021204	0.0523735	0.685781	0.966972	0.0827072	0.0613255	0.178229	0.881561	vitamin_K_antagonist	305	305	6	299	0.0755942	0.0449211	0.0935127	0.661607	0.0611026	0.0494401	0.217663	0.689267	vitamin_K_antagonist	1124	1124	5	1119	-0.0484282	0.046951	0.302548	0.781867	-0.028578	0.0508547	0.574265	0.957723	vitamin_K_antagonist	364.566	495.563	453.638	0.0275893	0.00590861	0.214163	0.83042	0.999084	NS	NS
ARO.PWY	454	454	7	447	0.0113354	0.0558426	0.839241	0.968549	0.073228	0.0672048	0.27656	0.947557	vitamin_K_antagonist	305	305	6	299	0.0830318	0.0537841	0.12374	0.661607	0.0783235	0.0587409	0.183609	0.677263	vitamin_K_antagonist	1124	1124	5	1119	-0.0331327	0.0504977	0.511882	0.886726	-0.0231472	0.0543651	0.670359	0.994456	vitamin_K_antagonist	320.678	345.694	392.155	0.0307361	0.0182758	0.594604	0.552108	0.999084	NS	NS
GLUTORN.PWY	454	454	7	447	0.3834	0.267334	0.152242	0.868512	-0.0742242	0.306878	0.809007	0.972304	vitamin_K_antagonist	305	305	6	299	-0.338517	0.253687	0.183098	0.661607	-0.30922	0.280623	0.271509	0.72377	vitamin_K_antagonist	1124	1124	5	1119	0.000733492	0.26094	0.997758	0.997758	-0.119029	0.282391	0.67347	0.994456	vitamin_K_antagonist	13.9923	15.5384	14.6865	0.150385	0.00261071	0.0173602	0.986149	0.999084	NS	NS
HSERMETANA.PWY	454	447	7	447	-0.0428812	0.258866	0.868511	0.968549	-0.0736155	0.297924	0.804968	0.972304	vitamin_K_antagonist	305	305	6	299	-0.0378463	0.180055	0.833665	0.957792	0.103007	0.203379	0.612957	0.885348	vitamin_K_antagonist	1124	1124	5	1119	0.231109	0.174818	0.186442	0.781867	0.231253	0.189889	0.223556	0.690448	vitamin_K_antagonist	14.9228	30.8452	32.721	0.112874	0.0733203	0.649574	0.515967	0.999084	NS	NS
PPGPPMET.PWY	454	440	7	447	-0.338679	0.365244	0.354319	0.960296	-0.339501	0.404586	0.401925	0.966173	vitamin_K_antagonist	305	295	6	299	0.227743	0.333371	0.495062	0.853794	0.466794	0.375629	0.215129	0.689267	vitamin_K_antagonist	1124	1110	5	1119	-0.581592	0.376037	0.122239	0.781867	-0.988917	0.409861	0.0159993	0.43132	vitamin_K_antagonist	7.49608	8.99796	7.07194	0.205995	-0.195304	-0.948099	0.343079	0.999084	NS	NS
PWY.4242	454	454	7	447	-0.169821	0.202211	0.401476	0.960296	-0.454619	0.239722	0.05864	0.685113	vitamin_K_antagonist	305	304	6	299	0.0508463	0.220571	0.817849	0.957792	0.00341718	0.255559	0.989342	0.989635	vitamin_K_antagonist	1124	1123	5	1119	0.0904454	0.184806	0.624651	0.926321	0.00525914	0.200964	0.979127	0.996091	vitamin_K_antagonist	24.4563	20.5543	29.2796	0.11602	-0.00619005	-0.0533532	0.957451	0.999084	NS	NS
PWY.5695	454	454	7	447	-0.0499632	0.123184	0.685235	0.966972	0.0754131	0.144846	0.602905	0.966173	vitamin_K_antagonist	305	305	6	299	0.0929586	0.140607	0.509049	0.853794	0.00330427	0.152987	0.982785	0.989635	vitamin_K_antagonist	1124	1124	5	1119	0.122771	0.12089	0.310061	0.783671	0.151238	0.131265	0.249513	0.704705	vitamin_K_antagonist	65.9012	50.5805	68.4255	0.0735399	0.0530531	0.72142	0.470651	0.999084	NS	NS
PWY.6151	454	454	7	447	0.0408113	0.0634237	0.520259	0.960296	0.103973	0.0740437	0.161045	0.881561	vitamin_K_antagonist	305	305	6	299	0.00649535	0.071877	0.928056	0.991877	-0.0216153	0.0813749	0.790737	0.960723	vitamin_K_antagonist	1124	1124	5	1119	-0.0178507	0.0624822	0.775167	0.967149	0.0386822	0.067156	0.564733	0.957723	vitamin_K_antagonist	248.597	193.562	256.146	0.0378423	0.00978147	0.25848	0.796037	0.999084	NS	NS
PWY.6588	454	429	7	447	-1.59179	0.602215	0.00850641	0.449138	-1.90991	0.69508	0.00627403	0.617713	vitamin_K_antagonist	305	302	6	299	0.346048	0.26257	0.188561	0.661607	0.422542	0.292167	0.149325	0.613238	vitamin_K_antagonist	1124	1115	5	1119	-0.289185	0.241492	0.231375	0.781867	-0.444817	0.260977	0.0885964	0.661309	vitamin_K_antagonist	2.75739	14.5047	17.1472	0.170475	-0.125796	-0.737914	0.460567	0.999084	NS	NS
PWY.7199	454	453	7	447	-0.189317	0.151053	0.210768	0.873076	-0.357976	0.177149	0.0439833	0.660157	vitamin_K_antagonist	305	305	6	299	0.24691	0.134187	0.0667667	0.661607	0.31114	0.152658	0.0425423	0.476449	vitamin_K_antagonist	1124	1124	5	1119	-0.245533	0.128447	0.0561911	0.781867	-0.262005	0.139782	0.0611487	0.608575	vitamin_K_antagonist	43.8268	55.5365	60.6107	0.0790634	-0.0591757	-0.748459	0.454183	0.999084	NS	NS
PWY.7539	454	435	7	447	-0.202762	0.327622	0.53633	0.960296	-0.127891	0.390521	0.743482	0.966173	vitamin_K_antagonist	305	300	6	299	0.151404	0.311715	0.62754	0.902883	-0.0363117	0.348936	0.917201	0.989635	vitamin_K_antagonist	1124	1111	5	1119	-0.180936	0.269683	0.502412	0.886726	-0.353103	0.291936	0.226737	0.690448	vitamin_K_antagonist	9.31654	10.2917	13.7497	0.173141	-0.0844975	-0.488026	0.625531	0.999084	NS	NS
UDPNAGSYN.PWY	454	454	7	447	0.243638	0.312787	0.436445	0.960296	-0.1961	0.360595	0.586869	0.966173	vitamin_K_antagonist	305	305	6	299	-0.854779	0.34775	0.0145394	0.438258	-1.01158	0.381571	0.0085082	0.197579	vitamin_K_antagonist	1124	1124	5	1119	0.466772	0.326576	0.153203	0.781867	0.455548	0.353587	0.197899	0.689348	vitamin_K_antagonist	10.2212	8.26924	9.37627	0.189434	-0.00723144	-0.038174	0.969549	0.999084	NS	NS
ANAEROFRUCAT.PWY	454	454	7	447	0.0854388	0.197659	0.665774	0.966972	0.084817	0.236552	0.720123	0.966173	vitamin_K_antagonist	305	301	6	299	-1.11955	0.327205	0.000711515	0.0614064	-1.28193	0.359353	0.000429788	0.0378059	vitamin_K_antagonist	1124	1122	5	1119	0.25653	0.28636	0.370539	0.803999	0.251112	0.311485	0.420322	0.908409	vitamin_K_antagonist	25.5958	9.34029	12.1949	0.145662	-0.109095	-0.748955	0.453884	0.999084	NS	NS
PWY.7456	454	333	7	447	0.864162	1.14196	0.449616	0.960296	1.11743	1.32038	0.397899	0.966173	vitamin_K_antagonist	305	265	6	299	0.978779	0.952006	0.304726	0.741737	0.55458	1.03526	0.592621	0.877048	vitamin_K_antagonist	1124	1045	5	1119	0.526343	0.905494	0.561171	0.886726	0.328082	0.975527	0.736701	0.994456	vitamin_K_antagonist	0.766825	1.10337	1.21963	0.568896	0.771746	1.35657	0.174919	0.943118	NS	NS
PWY.621	454	454	7	447	-0.231483	0.176675	0.190809	0.868512	-0.419131	0.206987	0.0435467	0.660157	vitamin_K_antagonist	305	305	6	299	0.166366	0.140756	0.238175	0.693662	0.27592	0.156579	0.0792056	0.517403	vitamin_K_antagonist	1124	1124	5	1119	-0.268178	0.146528	0.0674865	0.781867	-0.28	0.16003	0.0804621	0.646791	vitamin_K_antagonist	32.037	50.474	46.5753	0.0880156	-0.0891601	-1.013	0.311059	0.999084	NS	NS
PWY0.166	454	454	7	447	0.0484949	0.124231	0.696461	0.966972	-0.0691632	0.147866	0.640227	0.966173	vitamin_K_antagonist	305	305	6	299	-0.240435	0.174456	0.16918	0.661607	-0.320358	0.194889	0.101413	0.523987	vitamin_K_antagonist	1124	1123	5	1119	0.0968658	0.147639	0.511898	0.886726	0.0475192	0.160772	0.767617	0.994456	vitamin_K_antagonist	64.7945	32.8569	45.877	0.0834701	-0.00218665	-0.0261968	0.9791	0.999084	NS	NS
PWY.1042	454	454	7	447	-0.183269	0.100962	0.0701835	0.854887	-0.0546927	0.116211	0.638165	0.966173	vitamin_K_antagonist	305	305	6	299	0.102612	0.0986235	0.298986	0.741737	0.148517	0.111674	0.184708	0.677263	vitamin_K_antagonist	1124	1124	5	1119	-0.147701	0.0875728	0.0919602	0.781867	-0.189477	0.0936196	0.0432286	0.501932	vitamin_K_antagonist	98.1027	102.811	130.395	0.0549393	-0.0805563	-1.46628	0.142573	0.86171	NS	NS
ARGININE.SYN4.PWY	454	422	7	447	-0.731527	0.79526	0.358153	0.960296	-0.703547	0.930403	0.449993	0.966173	vitamin_K_antagonist	305	281	6	299	-0.552407	0.831888	0.507178	0.853794	-1.51293	0.914054	0.0990748	0.523987	vitamin_K_antagonist	1124	1080	5	1119	0.787854	0.755942	0.297538	0.781867	0.625591	0.816892	0.443952	0.909941	vitamin_K_antagonist	1.58118	1.44501	1.74994	0.457575	-0.120644	-0.263661	0.792041	0.999084	NS	NS
DAPLYSINESYN.PWY	454	452	7	447	0.150202	0.245905	0.541646	0.960296	0.385672	0.28927	0.183224	0.881561	vitamin_K_antagonist	305	302	6	299	0.256638	0.33953	0.450337	0.834698	-0.0697696	0.351337	0.842744	0.983986	vitamin_K_antagonist	1124	1118	5	1119	-0.065464	0.300583	0.827633	0.997758	0.053743	0.321885	0.867431	0.995449	vitamin_K_antagonist	16.5373	8.67449	11.0681	0.166023	0.109856	0.661696	0.508166	0.999084	NS	NS
FUCCAT.PWY	454	397	7	447	-1.2992	0.799981	0.105088	0.854887	-1.05816	0.941867	0.261915	0.942506	vitamin_K_antagonist	305	293	6	299	0.172161	0.379674	0.650576	0.906251	0.249185	0.416334	0.550037	0.852517	vitamin_K_antagonist	1124	1101	5	1119	-0.43617	0.366755	0.234593	0.781867	-0.517805	0.392957	0.187887	0.68929	vitamin_K_antagonist	1.56257	6.93709	7.43443	0.250516	-0.255958	-1.02172	0.306912	0.999084	NS	NS
GALACT.GLUCUROCAT.PWY	454	453	7	447	-0.0406706	0.278997	0.884168	0.968549	0.0158059	0.335522	0.962451	0.996631	vitamin_K_antagonist	305	303	6	299	-0.114014	0.237688	0.631814	0.902883	-0.450125	0.26736	0.0934755	0.523987	vitamin_K_antagonist	1124	1121	5	1119	-0.0577349	0.208926	0.782338	0.967149	0.0217693	0.228161	0.924006	0.995449	vitamin_K_antagonist	12.8469	17.7006	22.9094	0.136772	-0.0722691	-0.52839	0.597229	0.999084	NS	NS
GLYCOGENSYNTH.PWY	454	454	7	447	-0.0879763	0.232614	0.70546	0.966972	-0.191729	0.271606	0.480659	0.966173	vitamin_K_antagonist	305	305	6	299	0.107112	0.180446	0.553235	0.891685	0.135266	0.203303	0.506416	0.833394	vitamin_K_antagonist	1124	1124	5	1119	-0.304213	0.189147	0.108044	0.781867	-0.31195	0.20649	0.131153	0.68929	vitamin_K_antagonist	18.4811	30.7117	27.9511	0.113854	-0.0886577	-0.778695	0.43616	0.999084	NS	NS
P441.PWY	454	449	7	447	0.477505	0.241337	0.0484996	0.800244	0.331294	0.287595	0.250049	0.942506	vitamin_K_antagonist	305	300	6	299	-0.547336	0.24416	0.0257311	0.542927	-0.733013	0.273419	0.0078152	0.197579	vitamin_K_antagonist	1124	1117	5	1119	0.122326	0.253751	0.62985	0.926321	0.0445306	0.276057	0.87188	0.995449	vitamin_K_antagonist	17.1692	16.7746	15.5305	0.142171	0.0185322	0.130352	0.896288	0.999084	NS	NS
PWY.5154	454	454	7	447	-0.348516	0.263622	0.186856	0.868512	-0.352632	0.313003	0.260595	0.942506	vitamin_K_antagonist	305	304	6	299	0.178924	0.271575	0.510519	0.853794	0.0157803	0.30378	0.958612	0.989635	vitamin_K_antagonist	1124	1122	5	1119	-0.0830868	0.265724	0.754582	0.967149	-0.13694	0.288198	0.634769	0.994456	vitamin_K_antagonist	14.3892	13.5588	14.1625	0.154101	-0.0894215	-0.580279	0.561727	0.999084	NS	NS
PWY.6168	454	454	7	447	-0.0528287	0.199915	0.79171	0.966972	0.183869	0.237481	0.439254	0.966173	vitamin_K_antagonist	305	303	6	299	0.0306717	0.270128	0.909676	0.991877	-0.32929	0.294803	0.265045	0.723689	vitamin_K_antagonist	1124	1122	5	1119	-0.240663	0.264764	0.363565	0.803999	-0.392	0.28492	0.169166	0.68929	vitamin_K_antagonist	25.0212	13.7045	14.2653	0.137372	-0.0817993	-0.595457	0.551538	0.999084	NS	NS
PWY.6270	454	449	7	447	0.43683	0.376564	0.246676	0.880033	-0.19813	0.431304	0.646222	0.966173	vitamin_K_antagonist	305	299	6	299	-0.611294	0.49471	0.217578	0.675131	-0.548014	0.521456	0.294274	0.733889	vitamin_K_antagonist	1124	1118	5	1119	0.0230803	0.384128	0.952099	0.997758	-0.0517033	0.412835	0.900358	0.995449	vitamin_K_antagonist	7.05216	4.086	6.77717	0.236259	0.0412643	0.174657	0.861349	0.999084	NS	NS
PWY.6385	454	454	7	447	-0.176049	0.114169	0.123806	0.854887	-0.0822036	0.134721	0.542099	0.966173	vitamin_K_antagonist	305	305	6	299	-0.0198242	0.140847	0.888165	0.986331	-0.161029	0.156578	0.304718	0.733889	vitamin_K_antagonist	1124	1123	5	1119	-0.0365524	0.101444	0.718677	0.944856	-0.0080031	0.109272	0.941629	0.996091	vitamin_K_antagonist	76.7197	50.4086	97.1725	0.0667705	-0.0805062	-1.20571	0.227927	0.999084	NS	NS
PWY.6545	454	452	7	447	0.068955	0.149138	0.644061	0.966972	-0.00541735	0.175756	0.975426	0.996631	vitamin_K_antagonist	305	305	6	299	-0.299236	0.207519	0.150365	0.661607	-0.42237	0.230843	0.0684283	0.509522	vitamin_K_antagonist	1124	1123	5	1119	0.120319	0.177083	0.496993	0.886726	0.0298216	0.1927	0.877042	0.995449	vitamin_K_antagonist	44.9597	23.2211	31.8895	0.0999649	-0.000114746	-0.00114786	0.999084	0.999084	NS	NS
PWY.7560	454	449	7	447	0.460298	0.386845	0.234751	0.880033	-0.20657	0.44263	0.640984	0.966173	vitamin_K_antagonist	305	299	6	299	-0.633912	0.50364	0.209158	0.661607	-0.572161	0.530505	0.281808	0.727134	vitamin_K_antagonist	1124	1118	5	1119	0.0297433	0.394051	0.939846	0.997758	-0.0499867	0.423158	0.905989	0.995449	vitamin_K_antagonist	6.68231	3.94239	6.44012	0.242075	0.0450211	0.18598	0.85246	0.999084	NS	NS
PWY.841	454	454	7	447	0.0861842	0.113537	0.448215	0.960296	-0.0270565	0.133414	0.839395	0.977591	vitamin_K_antagonist	305	305	6	299	-0.277122	0.168482	0.101065	0.661607	-0.373973	0.186339	0.0457788	0.476449	vitamin_K_antagonist	1124	1123	5	1119	0.110202	0.137521	0.423102	0.833872	0.0597338	0.149975	0.690495	0.994456	vitamin_K_antagonist	77.5755	35.2285	52.8767	0.0776898	0.0166001	0.213671	0.830803	0.999084	NS	NS
PWY.4981	454	454	7	447	-0.0862302	0.245301	0.725364	0.966972	-0.0938691	0.289343	0.745793	0.966173	vitamin_K_antagonist	305	305	6	299	-0.233834	0.234588	0.319679	0.757892	-0.226848	0.270112	0.401767	0.795152	vitamin_K_antagonist	1124	1124	5	1119	-0.151186	0.222189	0.496367	0.886726	-0.0636833	0.242258	0.792698	0.994456	vitamin_K_antagonist	16.6189	18.1714	20.256	0.134783	-0.158859	-1.17862	0.238548	0.999084	NS	NS
PWY.5690	454	449	7	447	-0.178195	0.302028	0.555503	0.960296	-0.15173	0.357097	0.671147	0.966173	vitamin_K_antagonist	305	301	6	299	-0.218575	0.397333	0.582664	0.891685	-0.415578	0.457438	0.36446	0.777268	vitamin_K_antagonist	1124	1115	5	1119	-0.124938	0.373706	0.738201	0.959244	-0.0474014	0.409146	0.90779	0.995449	vitamin_K_antagonist	10.9624	6.3342	7.16043	0.202208	-0.173061	-0.855857	0.392077	0.999084	NS	NS
GLUDEG.I.PWY	454	344	7	447	-0.302476	0.827818	0.714997	0.966972	0.0955778	0.987628	0.922954	0.996631	vitamin_K_antagonist	305	244	6	299	-0.444008	0.783979	0.571581	0.891685	-0.964783	0.885739	0.277041	0.72377	vitamin_K_antagonist	1124	956	5	1119	-0.0220507	0.866916	0.979712	0.997758	-0.287153	0.942237	0.76061	0.994456	vitamin_K_antagonist	1.45925	1.62701	1.3306	0.47582	-0.270132	-0.567719	0.570226	0.999084	NS	NS
PWY.7663	454	454	7	447	0.106533	0.189122	0.573522	0.960296	0.0984087	0.221501	0.657087	0.966173	vitamin_K_antagonist	305	303	6	299	-0.126794	0.320079	0.692294	0.930408	-0.356423	0.359381	0.322232	0.740071	vitamin_K_antagonist	1124	1124	5	1119	-0.348663	0.308646	0.258866	0.781867	-0.447259	0.332681	0.1791	0.68929	vitamin_K_antagonist	27.9587	9.76083	10.4973	0.144013	-0.0398019	-0.276377	0.782258	0.999084	NS	NS
PWY.5659	454	453	7	447	0.290258	0.185257	0.117899	0.854887	0.290403	0.220782	0.18917	0.881561	vitamin_K_antagonist	305	305	6	299	0.189506	0.170596	0.267536	0.732475	0.269962	0.194302	0.165893	0.649208	vitamin_K_antagonist	1124	1124	5	1119	-0.184157	0.160488	0.25143	0.781867	-0.186845	0.174289	0.283942	0.751189	vitamin_K_antagonist	29.1375	34.3607	38.8251	0.0988582	0.076415	0.772976	0.439536	0.999084	NS	NS
PWY.5345	454	385	7	447	-0.645623	0.886025	0.466591	0.960296	-0.383863	1.04935	0.714701	0.966173	vitamin_K_antagonist	305	253	6	299	0.462251	0.963568	0.631772	0.902883	0.773522	1.08186	0.475245	0.819261	vitamin_K_antagonist	1124	1002	5	1119	1.06112	0.99486	0.286381	0.781867	1.07212	1.09075	0.325868	0.830566	vitamin_K_antagonist	1.27382	1.07705	1.01036	0.545445	0.222412	0.407762	0.683448	0.999084	NS	NS
PYRIDNUCSYN.PWY	454	453	7	447	-0.262707	0.11464	0.0224168	0.65756	-0.0703522	0.131611	0.593272	0.966173	vitamin_K_antagonist	305	305	6	299	0.0249412	0.113203	0.825771	0.957792	0.0815785	0.126886	0.52083	0.837818	vitamin_K_antagonist	1124	1124	5	1119	0.0896945	0.0932638	0.336395	0.796648	0.100553	0.100992	0.319641	0.824752	vitamin_K_antagonist	76.0904	78.0339	114.967	0.0609607	-0.028731	-0.471304	0.637424	0.999084	NS	NS
PWY66.422	454	454	7	447	-0.0241631	0.0834797	0.772377	0.966972	-0.0544281	0.0954944	0.569032	0.966173	vitamin_K_antagonist	305	305	6	299	0.0756969	0.0913796	0.408128	0.81863	0.0761092	0.103314	0.461981	0.819261	vitamin_K_antagonist	1124	1124	5	1119	-0.120578	0.0834344	0.148688	0.781867	-0.117274	0.0906603	0.196099	0.689348	vitamin_K_antagonist	143.495	119.757	143.651	0.049574	-0.028811	-0.581171	0.561126	0.999084	NS	NS
PWY.6549	454	323	7	447	-0.426353	0.982489	0.664537	0.966972	0.464969	1.16053	0.688892	0.966173	vitamin_K_antagonist	305	236	6	299	-0.332046	0.924176	0.719634	0.947932	-0.615486	1.04356	0.555832	0.852517	vitamin_K_antagonist	1124	892	5	1119	1.64182	1.12191	0.143636	0.781867	1.94758	1.21925	0.110479	0.68929	vitamin_K_antagonist	1.03596	1.17082	0.794481	0.577228	0.157913	0.273571	0.784414	0.999084	NS	NS
PWY.7211	454	446	7	447	-0.0408568	0.20073	0.83881	0.968549	0.0933877	0.236725	0.693434	0.966173	vitamin_K_antagonist	305	304	6	299	0.152837	0.287863	0.595865	0.902883	-0.0278324	0.33253	0.933361	0.989635	vitamin_K_antagonist	1124	1120	5	1119	0.244956	0.203839	0.229732	0.781867	0.169006	0.22113	0.44487	0.909941	vitamin_K_antagonist	24.8185	12.0678	24.0673	0.128086	0.110344	0.861483	0.388972	0.999084	NS	NS
PWY0.845	454	435	7	447	0.0699983	0.462485	0.879771	0.968549	0.336568	0.526724	0.523221	0.966173	vitamin_K_antagonist	305	284	6	299	0.381918	0.809893	0.637581	0.902883	-0.0620492	0.881849	0.943958	0.989635	vitamin_K_antagonist	1124	1074	5	1119	0.862801	0.79244	0.276481	0.781867	0.461964	0.859692	0.59113	0.957723	vitamin_K_antagonist	4.67525	1.52456	1.59246	0.358235	0.293046	0.818027	0.413342	0.999084	NS	NS
DENOVOPURINE2.PWY	454	454	7	447	0.113238	0.1034	0.274063	0.91174	-0.0128995	0.120407	0.914738	0.996631	vitamin_K_antagonist	305	305	6	299	-0.248776	0.142131	0.0810978	0.661607	-0.324839	0.158654	0.0416096	0.476449	vitamin_K_antagonist	1124	1123	5	1119	0.112925	0.11286	0.317248	0.790082	0.0721235	0.122835	0.557221	0.957723	vitamin_K_antagonist	93.5314	49.5018	78.5092	0.0671849	0.032238	0.47984	0.631341	0.999084	NS	NS
PWY.5941	454	366	7	447	1.77525	1.03791	0.0878978	0.854887	0.939956	1.23028	0.44531	0.966173	vitamin_K_antagonist	305	284	6	299	0.271789	0.756184	0.719535	0.947932	0.11779	0.836779	0.888163	0.989635	vitamin_K_antagonist	1124	1043	5	1119	0.101427	0.867179	0.906911	0.997758	0.369331	0.945491	0.696153	0.994456	vitamin_K_antagonist	0.92829	1.74882	1.32979	0.499569	0.563561	1.12809	0.259281	0.999084	NS	NS
GLUCUROCAT.PWY	454	453	7	447	0.0782438	0.245427	0.750027	0.966972	0.131726	0.296827	0.657447	0.966173	vitamin_K_antagonist	305	305	6	299	-0.0174612	0.219189	0.93656	0.991877	-0.246463	0.241796	0.309006	0.733889	vitamin_K_antagonist	1124	1122	5	1119	-0.148906	0.19433	0.443689	0.850404	-0.0651248	0.211974	0.758728	0.994456	vitamin_K_antagonist	16.6018	20.8143	26.4801	0.125102	-0.0470686	-0.376243	0.706736	0.999084	NS	NS
HOMOSER.METSYN.PWY	454	454	7	447	0.00204895	0.172673	0.990538	0.994042	-0.127268	0.204651	0.534384	0.966173	vitamin_K_antagonist	305	305	6	299	-0.199167	0.157047	0.205723	0.661607	-0.0333157	0.179466	0.852872	0.989635	vitamin_K_antagonist	1124	1124	5	1119	0.219091	0.134739	0.104224	0.781867	0.217326	0.146194	0.137425	0.68929	vitamin_K_antagonist	33.5393	40.5452	55.0826	0.0879881	0.0314442	0.357369	0.720816	0.999084	NS	NS
METSYN.PWY	454	454	7	447	-0.00857854	0.134803	0.949288	0.993417	-0.0801801	0.159628	0.615744	0.966173	vitamin_K_antagonist	305	305	6	299	-0.172532	0.121124	0.155382	0.661607	-0.0283462	0.136783	0.835988	0.981581	vitamin_K_antagonist	1124	1124	5	1119	0.142716	0.098583	0.147992	0.781867	0.146323	0.107023	0.171845	0.68929	vitamin_K_antagonist	55.0306	68.161	102.895	0.0665062	0.0108485	0.16312	0.870424	0.999084	NS	NS
PWY.5121	454	436	7	447	0.216319	0.38815	0.577614	0.960296	0.0397709	0.447512	0.929231	0.996631	vitamin_K_antagonist	305	299	6	299	-1.10569	0.390175	0.00492006	0.207627	-0.879905	0.442617	0.0478728	0.476449	vitamin_K_antagonist	1124	1116	5	1119	0.229569	0.357793	0.52125	0.886726	0.275387	0.38603	0.475766	0.920696	vitamin_K_antagonist	6.63746	6.56871	7.81152	0.218126	-0.191927	-0.87989	0.378919	0.999084	NS	NS
PWY.5667	454	454	7	447	-0.0494418	0.0773019	0.522777	0.960296	0.022679	0.0901314	0.801467	0.972304	vitamin_K_antagonist	305	305	6	299	0.0619641	0.0823474	0.452367	0.834698	0.0221694	0.0916866	0.809129	0.9664	vitamin_K_antagonist	1124	1124	5	1119	-0.138276	0.0714577	0.0532353	0.781867	-0.104546	0.0770344	0.175025	0.68929	vitamin_K_antagonist	167.348	147.469	195.84	0.0442523	-0.0513383	-1.16013	0.245996	0.999084	NS	NS
PWY.6305	454	452	7	447	-0.376217	0.228099	0.0997983	0.854887	-0.367145	0.265661	0.167755	0.881561	vitamin_K_antagonist	305	305	6	299	0.133965	0.162751	0.411099	0.81863	0.0647973	0.181798	0.721811	0.92052	vitamin_K_antagonist	1124	1124	5	1119	-0.0286926	0.147835	0.846145	0.997758	-0.061655	0.158333	0.697058	0.994456	vitamin_K_antagonist	19.22	37.7531	45.7558	0.0986629	-0.0339351	-0.34395	0.730884	0.999084	NS	NS
PWY.7282	454	436	7	447	0.04239	0.338242	0.900327	0.971255	0.21164	0.387605	0.585379	0.966173	vitamin_K_antagonist	305	288	6	299	0.447354	0.790964	0.572104	0.891685	0.0313121	0.847905	0.97057	0.989635	vitamin_K_antagonist	1124	1080	5	1119	0.455956	0.424577	0.283107	0.781867	0.16401	0.46382	0.723706	0.994456	vitamin_K_antagonist	8.74068	1.5984	5.54736	0.250892	0.227548	0.906955	0.364431	0.999084	NS	NS
PWY.7357	454	454	7	447	-0.0502368	0.102671	0.624879	0.966972	0.052132	0.121872	0.669062	0.966173	vitamin_K_antagonist	305	305	6	299	0.0533124	0.112186	0.634984	0.902883	0.11303	0.12842	0.379583	0.795152	vitamin_K_antagonist	1124	1124	5	1119	-0.0512807	0.0922499	0.578399	0.893501	-0.0115358	0.098907	0.907173	0.995449	vitamin_K_antagonist	94.8653	79.4555	117.508	0.0585377	-0.022464	-0.383753	0.701161	0.999084	NS	NS
PWY0.1319	454	454	7	447	-0.0495538	0.0772241	0.521418	0.960296	0.0217236	0.0900409	0.809478	0.972304	vitamin_K_antagonist	305	305	6	299	0.0619516	0.0823454	0.452447	0.834698	0.0221622	0.0916853	0.809187	0.9664	vitamin_K_antagonist	1124	1124	5	1119	-0.138284	0.0714577	0.0532221	0.781867	-0.104555	0.0770349	0.174992	0.68929	vitamin_K_antagonist	167.685	147.476	195.84	0.0442373	-0.0513787	-1.16143	0.245465	0.999084	NS	NS
SER.GLYSYN.PWY	454	454	7	447	-0.198753	0.143371	0.166372	0.868512	-0.142874	0.171796	0.406112	0.966173	vitamin_K_antagonist	305	305	6	299	-0.0859534	0.14027	0.540494	0.890971	-0.0758497	0.162301	0.640642	0.892759	vitamin_K_antagonist	1124	1124	5	1119	0.0172254	0.112208	0.878022	0.997758	0.00823515	0.120917	0.945714	0.996091	vitamin_K_antagonist	48.6497	50.8244	79.4236	0.0747649	-0.070821	-0.947249	0.343512	0.999084	NS	NS
SULFATE.CYS.PWY	454	401	7	447	-0.732153	0.839762	0.383764	0.960296	-0.281478	0.996633	0.777762	0.969592	vitamin_K_antagonist	305	262	6	299	0.278525	0.918439	0.761904	0.95445	0.665148	1.03531	0.521131	0.837818	vitamin_K_antagonist	1124	1012	5	1119	0.894556	0.971917	0.357561	0.798437	0.734125	1.06671	0.491465	0.925371	vitamin_K_antagonist	1.41804	1.18549	1.05862	0.522555	0.0652531	0.124873	0.900624	0.999084	NS	NS
NONOXIPENT.PWY	454	454	7	447	-0.115955	0.107524	0.281453	0.91174	0.0577803	0.126539	0.648197	0.966173	vitamin_K_antagonist	305	305	6	299	0.140196	0.119287	0.240822	0.693662	0.127905	0.136056	0.348031	0.754924	vitamin_K_antagonist	1124	1124	5	1119	-0.0701183	0.10208	0.49229	0.886726	-0.0308545	0.109916	0.778988	0.994456	vitamin_K_antagonist	86.495	70.2768	95.9671	0.0629019	-0.0273249	-0.434404	0.663995	0.999084	NS	NS
OANTIGEN.PWY	454	454	7	447	0.484627	0.226033	0.0325862	0.758652	0.327579	0.267432	0.221347	0.911783	vitamin_K_antagonist	305	305	6	299	-0.33961	0.246547	0.169431	0.661607	-0.371185	0.29051	0.202513	0.689267	vitamin_K_antagonist	1124	1124	5	1119	0.244918	0.234367	0.296242	0.781867	0.209807	0.25409	0.409148	0.900127	vitamin_K_antagonist	19.5729	16.4513	18.2057	0.135794	0.154111	1.13489	0.256421	0.999084	NS	NS
PWY.1861	454	252	7	447	0.0371371	1.09683	0.973005	0.993417	-0.54707	1.2905	0.671853	0.966173	vitamin_K_antagonist	305	245	6	299	0.885553	0.984797	0.369259	0.811637	0.499349	1.0995	0.650087	0.892759	vitamin_K_antagonist	1124	982	5	1119	1.0974	1.00433	0.274777	0.781867	0.798173	1.09414	0.465855	0.909941	vitamin_K_antagonist	0.831226	1.03111	0.991396	0.591961	0.712024	1.20282	0.229045	0.999084	NS	NS
ANAGLYCOLYSIS.PWY	454	454	7	447	0.0705609	0.0972993	0.468724	0.960296	0.109675	0.117854	0.35263	0.966173	vitamin_K_antagonist	305	305	6	299	0.00173405	0.127501	0.989158	0.991877	-0.0506062	0.14686	0.730683	0.92052	vitamin_K_antagonist	1124	1124	5	1119	0.0169398	0.101904	0.868005	0.997758	0.013184	0.109984	0.904607	0.995449	vitamin_K_antagonist	105.628	61.514	96.2973	0.0616112	0.034889	0.566278	0.571205	0.999084	NS	NS
CALVIN.PWY	454	454	7	447	-0.172371	0.0816176	0.0352728	0.758652	-0.0311869	0.0955029	0.744182	0.966173	vitamin_K_antagonist	305	305	6	299	0.122916	0.0871808	0.159622	0.661607	0.122141	0.0984118	0.215677	0.689267	vitamin_K_antagonist	1124	1124	5	1119	-0.0880945	0.0750214	0.240544	0.781867	-0.0946458	0.0801288	0.237797	0.690448	vitamin_K_antagonist	150.118	131.571	177.676	0.0466575	-0.0551981	-1.18305	0.23679	0.999084	NS	NS
COBALSYN.PWY	454	444	7	447	0.232533	0.262318	0.375882	0.960296	0.214444	0.311149	0.49112	0.966173	vitamin_K_antagonist	305	304	6	299	0.0547415	0.16571	0.741375	0.948061	-0.0736215	0.184497	0.690194	0.91291	vitamin_K_antagonist	1124	1123	5	1119	-0.170725	0.165206	0.301637	0.781867	-0.0978547	0.179275	0.585292	0.957723	vitamin_K_antagonist	14.5326	36.417	36.6396	0.10685	-0.010075	-0.0942914	0.924878	0.999084	NS	NS
FAO.PWY	454	389	7	447	-1.21971	0.810284	0.132971	0.854887	-1.97094	0.955265	0.0397396	0.660157	vitamin_K_antagonist	305	288	6	299	0.584399	0.633331	0.35689	0.801104	0.834498	0.722063	0.248843	0.723689	vitamin_K_antagonist	1124	1088	5	1119	0.188554	0.365937	0.606476	0.915441	0.226219	0.398684	0.570557	0.957723	vitamin_K_antagonist	1.52309	2.4931	7.4677	0.295091	0.0877138	0.297244	0.766281	0.999084	NS	NS
GALACTUROCAT.PWY	454	453	7	447	0.0334656	0.288044	0.907562	0.973969	0.0741441	0.34495	0.829925	0.977591	vitamin_K_antagonist	305	304	6	299	-0.00248608	0.243997	0.991877	0.991877	-0.306679	0.275474	0.266622	0.723689	vitamin_K_antagonist	1124	1122	5	1119	-0.0429088	0.207703	0.83637	0.997758	0.053506	0.225305	0.812328	0.995449	vitamin_K_antagonist	12.0526	16.797	23.18	0.138636	-0.0121668	-0.087761	0.930067	0.999084	NS	NS
HISDEG.PWY	454	447	7	447	-0.0235719	0.380108	0.950581	0.993417	-0.116314	0.450571	0.79643	0.972304	vitamin_K_antagonist	305	300	6	299	0.0133573	0.460408	0.976875	0.991877	-0.179505	0.514165	0.727283	0.92052	vitamin_K_antagonist	1124	1113	5	1119	0.475282	0.417802	0.255546	0.781867	0.55414	0.45778	0.22636	0.690448	vitamin_K_antagonist	6.92127	4.71752	5.72873	0.239956	0.151008	0.629314	0.529143	0.999084	NS	NS
MET.SAM.PWY	454	454	7	447	-0.0444845	0.134823	0.741601	0.966972	-0.0562553	0.159716	0.724864	0.966173	vitamin_K_antagonist	305	305	6	299	-0.210761	0.131021	0.108769	0.661607	-0.105533	0.149936	0.482149	0.819261	vitamin_K_antagonist	1124	1124	5	1119	0.135492	0.106858	0.205077	0.781867	0.142299	0.115606	0.218631	0.690448	vitamin_K_antagonist	55.0136	58.2529	87.5758	0.0705622	-0.0142343	-0.201727	0.84013	0.999084	NS	NS
P108.PWY	454	242	7	447	-0.292514	0.964364	0.761787	0.966972	-0.925163	1.14498	0.419563	0.966173	vitamin_K_antagonist	305	212	6	299	-0.0972835	0.974301	0.920531	0.991877	-0.155919	1.09238	0.886609	0.989635	vitamin_K_antagonist	1124	843	5	1119	0.53275	1.11577	0.633118	0.926321	0.514883	1.2096	0.670439	0.994456	vitamin_K_antagonist	1.07527	1.05345	0.803254	0.584009	0.00372391	0.00637646	0.994912	0.999084	NS	NS
P4.PWY	454	448	7	447	-0.0321487	0.19864	0.871506	0.968549	-0.00644661	0.238612	0.97846	0.996631	vitamin_K_antagonist	305	302	6	299	0.0248889	0.277194	0.928516	0.991877	-0.213321	0.290435	0.463317	0.819261	vitamin_K_antagonist	1124	1118	5	1119	-0.0304772	0.241313	0.89952	0.997758	0.0519554	0.258202	0.840565	0.995449	vitamin_K_antagonist	25.3435	13.0147	17.1727	0.134194	-0.018264	-0.136102	0.891741	0.999084	NS	NS
PANTO.PWY	454	454	7	447	-0.0257801	0.0974624	0.791512	0.966972	0.104519	0.10703	0.329412	0.949592	vitamin_K_antagonist	305	305	6	299	0.217102	0.1099	0.0491392	0.640499	0.217634	0.123138	0.0783163	0.517403	vitamin_K_antagonist	1124	1124	5	1119	-0.104413	0.0856671	0.223171	0.781867	-0.146284	0.0931183	0.116491	0.68929	vitamin_K_antagonist	105.275	82.7952	136.261	0.0555272	0.00318685	0.0573926	0.954232	0.999084	NS	NS
POLYAMINSYN3.PWY	454	250	7	447	1.53305	0.956599	0.109744	0.854887	1.09326	1.12873	0.333348	0.949592	vitamin_K_antagonist	305	185	6	299	-0.260176	0.922163	0.778035	0.95445	-0.158277	1.05326	0.880664	0.989635	vitamin_K_antagonist	1124	713	5	1119	0.143021	1.14914	0.900975	0.997758	-0.199357	1.24943	0.873259	0.995449	vitamin_K_antagonist	1.0928	1.17594	0.75727	0.574864	0.488321	0.849456	0.395628	0.999084	NS	NS
POLYAMSYN.PWY	454	451	7	447	0.0451355	0.239824	0.850807	0.968549	0.0917154	0.282868	0.745934	0.966173	vitamin_K_antagonist	305	302	6	299	-0.171426	0.243506	0.482003	0.853794	-0.436743	0.271925	0.109481	0.532129	vitamin_K_antagonist	1124	1119	5	1119	0.279475	0.261882	0.286127	0.781867	0.212315	0.289166	0.462971	0.909941	vitamin_K_antagonist	17.3865	16.8648	14.581	0.143102	0.0403156	0.281726	0.778154	0.999084	NS	NS
PRPP.PWY	454	449	7	447	-0.0435634	0.155144	0.779004	0.966972	0.00848779	0.182361	0.962901	0.996631	vitamin_K_antagonist	305	304	6	299	-0.00741658	0.247447	0.97611	0.991877	-0.206681	0.2841	0.46759	0.819261	vitamin_K_antagonist	1124	1121	5	1119	0.216355	0.160317	0.177443	0.781867	0.193767	0.173838	0.265261	0.729468	vitamin_K_antagonist	41.5461	16.3319	38.908	0.101647	0.0670233	0.659374	0.509655	0.999084	NS	NS
PWY.241	454	353	7	447	-0.552483	0.896168	0.537888	0.960296	-0.00544255	1.05067	0.99587	0.999263	vitamin_K_antagonist	305	281	6	299	0.785604	0.664712	0.238199	0.693662	0.447339	0.756745	0.554936	0.852517	vitamin_K_antagonist	1124	1046	5	1119	0.0180811	0.745845	0.980664	0.997758	0.00464399	0.811273	0.995434	0.996091	vitamin_K_antagonist	1.24515	2.26325	1.79764	0.434125	0.21157	0.487349	0.626011	0.999084	NS	NS
PWY.5022	454	325	7	447	0.528926	0.865098	0.541248	0.960296	1.24239	1.04273	0.23418	0.923465	vitamin_K_antagonist	305	211	6	299	0.191728	0.861588	0.824055	0.957792	-0.273569	0.958699	0.775596	0.953527	vitamin_K_antagonist	1124	899	5	1119	0.060772	0.949061	0.948955	0.997758	-0.304903	1.02731	0.766677	0.994456	vitamin_K_antagonist	1.33619	1.3471	1.11023	0.513427	0.272173	0.530111	0.596035	0.999084	NS	NS
PWY.5100	454	454	7	447	-0.126698	0.139417	0.36398	0.960296	-0.13182	0.161822	0.415801	0.966173	vitamin_K_antagonist	305	305	6	299	0.114481	0.134849	0.396586	0.81863	0.237677	0.150144	0.114621	0.543732	vitamin_K_antagonist	1124	1124	5	1119	0.021095	0.124555	0.865542	0.997758	-0.00345079	0.135039	0.979618	0.996091	vitamin_K_antagonist	51.4483	54.9926	64.4582	0.0764945	0.0066529	0.0869722	0.930694	0.999084	NS	NS
PWY.5177	454	436	7	447	0.420779	0.657158	0.522312	0.960296	0.732212	0.755404	0.332986	0.949592	vitamin_K_antagonist	305	305	6	299	-0.0149655	0.191954	0.937912	0.991877	-0.235767	0.210472	0.263722	0.723689	vitamin_K_antagonist	1124	1123	5	1119	0.0770869	0.163476	0.637342	0.926321	0.195127	0.176376	0.26884	0.729709	vitamin_K_antagonist	2.31558	27.1397	37.4191	0.122284	0.0516297	0.422211	0.672871	0.999084	NS	NS
PWY.5347	454	454	7	447	0.0298283	0.124036	0.810071	0.968549	-0.0724721	0.146481	0.62105	0.966173	vitamin_K_antagonist	305	305	6	299	-0.172766	0.113808	0.13007	0.661607	-0.0777493	0.130033	0.550409	0.852517	vitamin_K_antagonist	1124	1124	5	1119	0.12659	0.0864837	0.143548	0.781867	0.12539	0.0940049	0.182533	0.68929	vitamin_K_antagonist	64.9984	77.2067	133.7	0.0602033	0.0200256	0.332633	0.739411	0.999084	NS	NS
PWY.6123	454	454	7	447	0.0656342	0.112682	0.560554	0.960296	-0.00748903	0.13149	0.95461	0.996631	vitamin_K_antagonist	305	305	6	299	-0.237715	0.115853	0.0410603	0.618837	-0.323395	0.128977	0.0127663	0.266815	vitamin_K_antagonist	1124	1124	5	1119	0.0976653	0.0930043	0.293892	0.781867	0.153286	0.101258	0.130365	0.68929	vitamin_K_antagonist	78.7569	74.5044	115.61	0.0609857	-0.00465118	-0.0762667	0.939207	0.999084	NS	NS
PWY.6317	454	454	7	447	-0.0196119	0.0858371	0.819383	0.968549	-0.00634031	0.0992966	0.94912	0.996631	vitamin_K_antagonist	305	305	6	299	0.07412	0.0916906	0.419528	0.819634	0.0778884	0.103725	0.45338	0.816866	vitamin_K_antagonist	1124	1124	5	1119	-0.11614	0.0842433	0.168288	0.781867	-0.1193	0.0912352	0.191286	0.68929	vitamin_K_antagonist	135.722	118.946	140.906	0.0502789	-0.0258113	-0.513363	0.607697	0.999084	NS	NS
PWY.6507	454	453	7	447	0.0305458	0.280703	0.913397	0.976263	0.054545	0.335841	0.871065	0.984068	vitamin_K_antagonist	305	305	6	299	0.015528	0.236009	0.947586	0.991877	-0.225236	0.26906	0.403283	0.795152	vitamin_K_antagonist	1124	1123	5	1119	-0.107082	0.192853	0.578833	0.893501	-0.0168897	0.210606	0.936097	0.996091	vitamin_K_antagonist	12.6913	17.9532	26.8873	0.13184	-0.0384607	-0.291723	0.770498	0.999084	NS	NS
PWY.6595	454	427	7	447	0.367803	0.641734	0.566844	0.960296	-0.240752	0.751145	0.748748	0.966173	vitamin_K_antagonist	305	299	6	299	0.284189	0.263951	0.282528	0.741737	0.46217	0.282264	0.102792	0.523987	vitamin_K_antagonist	1124	1117	5	1119	-0.453952	0.273354	0.0970629	0.781867	-0.63274	0.293689	0.0314284	0.437902	vitamin_K_antagonist	2.42823	14.3534	13.3829	0.182076	-0.0365664	-0.200831	0.840831	0.999084	NS	NS
PWY.6737	454	454	7	447	-0.0737906	0.0804953	0.359818	0.960296	-0.00815657	0.0969148	0.932972	0.996631	vitamin_K_antagonist	305	305	6	299	0.100794	0.0787943	0.201847	0.661607	0.0738853	0.0879933	0.401877	0.795152	vitamin_K_antagonist	1124	1124	5	1119	-0.140046	0.0765486	0.067592	0.781867	-0.120999	0.0828509	0.144461	0.68929	vitamin_K_antagonist	154.333	161.068	170.658	0.0453582	-0.0391999	-0.864231	0.387461	0.999084	NS	NS
PWY.7234	454	454	7	447	0.17298	0.249903	0.489188	0.960296	0.127532	0.297241	0.668119	0.966173	vitamin_K_antagonist	305	305	6	299	-0.495562	0.249512	0.0479417	0.640499	-0.604027	0.268049	0.02506	0.436462	vitamin_K_antagonist	1124	1124	5	1119	0.264027	0.236008	0.263502	0.781867	0.286876	0.255449	0.261678	0.72921	vitamin_K_antagonist	16.0125	16.0627	17.9534	0.141381	-0.00899549	-0.0636258	0.949268	0.999084	NS	NS
PWY.7383	454	427	7	447	-0.39509	0.717108	0.581949	0.960296	-0.506521	0.852102	0.552558	0.966173	vitamin_K_antagonist	305	302	6	299	0.0521422	0.258095	0.840039	0.958099	0.00466012	0.29498	0.987408	0.989635	vitamin_K_antagonist	1124	1123	5	1119	0.133011	0.209977	0.526568	0.886726	0.123134	0.22756	0.588548	0.957723	vitamin_K_antagonist	1.9446	15.0121	22.6807	0.158835	0.0764746	0.481471	0.630182	0.999084	NS	NS
PWY.821	454	287	7	447	0.255614	0.969199	0.792106	0.966972	-0.811476	1.14767	0.479944	0.966173	vitamin_K_antagonist	305	207	6	299	-1.2168	0.954842	0.203533	0.661607	-1.11102	1.08783	0.308039	0.733889	vitamin_K_antagonist	1124	837	5	1119	1.23249	1.10817	0.2663	0.781867	1.66333	1.2136	0.170792	0.68929	vitamin_K_antagonist	1.06457	1.09682	0.814303	0.579703	-0.0197876	-0.034134	0.97277	0.999084	NS	NS
PWY0.1296	454	454	7	447	0.0682417	0.099789	0.494432	0.960296	-0.0194135	0.118777	0.870254	0.984068	vitamin_K_antagonist	305	305	6	299	0.137595	0.109545	0.210084	0.661607	0.122885	0.121894	0.314324	0.738132	vitamin_K_antagonist	1124	1124	5	1119	-0.127027	0.0993688	0.201397	0.781867	-0.149452	0.107525	0.16484	0.68929	vitamin_K_antagonist	100.423	83.3324	101.275	0.0592318	0.019137	0.323087	0.74663	0.999084	NS	NS
PWY0.1586	454	454	7	447	-0.260966	0.255312	0.307278	0.932722	-0.256963	0.297885	0.388865	0.966173	vitamin_K_antagonist	305	305	6	299	-0.131778	0.310134	0.671214	0.913717	-0.318621	0.336667	0.344818	0.754924	vitamin_K_antagonist	1124	1123	5	1119	0.338713	0.29308	0.248052	0.781867	0.408616	0.321206	0.203603	0.690448	vitamin_K_antagonist	15.3412	10.3969	11.642	0.163561	-0.0382638	-0.233942	0.81503	0.999084	NS	NS
PWY0.162	454	453	7	447	-0.230454	0.139884	0.100193	0.854887	-0.0847612	0.168034	0.614247	0.966173	vitamin_K_antagonist	305	305	6	299	0.0840583	0.150964	0.57808	0.891685	0.068295	0.170429	0.688952	0.91291	vitamin_K_antagonist	1124	1124	5	1119	0.0380992	0.132222	0.773289	0.967149	-0.0670841	0.144402	0.642337	0.994456	vitamin_K_antagonist	51.105	43.8785	57.1997	0.0810619	-0.038833	-0.479054	0.6319	0.999084	NS	NS
PWY0.781	454	446	7	447	-0.107143	0.211548	0.612792	0.966972	-0.0319207	0.255007	0.90045	0.996631	vitamin_K_antagonist	305	302	6	299	0.0129139	0.272839	0.962281	0.991877	-0.219474	0.287172	0.445408	0.816866	vitamin_K_antagonist	1124	1117	5	1119	-0.0146305	0.233773	0.950109	0.997758	0.0683001	0.250702	0.78534	0.994456	vitamin_K_antagonist	22.345	13.4334	18.2983	0.135986	-0.046015	-0.33838	0.735077	0.999084	NS	NS
PYRIDOXSYN.PWY	454	449	7	447	0.025237	0.4359	0.953858	0.993417	0.220066	0.491032	0.654279	0.966173	vitamin_K_antagonist	305	289	6	299	0.245363	0.742359	0.741241	0.948061	-0.17345	0.808507	0.830298	0.981581	vitamin_K_antagonist	1124	1084	5	1119	0.753219	0.735759	0.306184	0.782471	0.401614	0.798345	0.615026	0.988772	vitamin_K_antagonist	5.2629	1.81456	1.84726	0.334736	0.220672	0.659242	0.50974	0.999084	NS	NS
RHAMCAT.PWY	454	454	7	447	-0.0807024	0.164805	0.624605	0.966972	-0.0042679	0.192528	0.982325	0.996631	vitamin_K_antagonist	305	305	6	299	0.329836	0.187104	0.078954	0.661607	0.314799	0.208225	0.13178	0.562082	vitamin_K_antagonist	1124	1124	5	1119	-0.130885	0.159963	0.413405	0.833872	-0.0957482	0.173149	0.580392	0.957723	vitamin_K_antagonist	36.8179	28.5651	39.0808	0.0978402	0.0127834	0.130656	0.896048	0.999084	NS	NS
RUMP.PWY	454	173	7	447	0.589185	0.883897	0.505394	0.960296	-0.118998	1.05733	0.910448	0.996631	vitamin_K_antagonist	305	200	6	299	0.292306	0.908517	0.747875	0.950613	0.359002	1.02541	0.726538	0.92052	vitamin_K_antagonist	1124	835	5	1119	-0.622028	1.03259	0.547032	0.886726	-1.07474	1.12357	0.339016	0.830572	vitamin_K_antagonist	1.27996	1.21153	0.937878	0.539999	0.153056	0.283437	0.776842	0.999084	NS	NS
SO4ASSIM.PWY	454	401	7	447	-0.735905	0.816208	0.367757	0.960296	-0.336267	0.967933	0.728469	0.966173	vitamin_K_antagonist	305	262	6	299	0.141929	0.872399	0.870874	0.972246	0.443676	0.982349	0.651893	0.892759	vitamin_K_antagonist	1124	1012	5	1119	0.821174	0.9361	0.380551	0.806595	0.639866	1.02827	0.533894	0.956446	vitamin_K_antagonist	1.50106	1.31392	1.14118	0.502762	0.00479154	0.00953043	0.992396	0.999084	NS	NS
X1CMET2.PWY	454	454	7	447	0.235249	0.110565	0.0339252	0.758652	0.16126	0.131979	0.222492	0.911783	vitamin_K_antagonist	305	305	6	299	-0.140769	0.13733	0.306181	0.741737	-0.310902	0.149908	0.0390606	0.476449	vitamin_K_antagonist	1124	1124	5	1119	-0.0133304	0.119498	0.911198	0.997758	0.00214815	0.129778	0.986797	0.996091	vitamin_K_antagonist	81.8022	53.0232	70.0291	0.0698678	0.0529464	0.757809	0.448565	0.999084	NS	NS
DTDPRHAMSYN.PWY	454	454	7	447	-0.16358	0.109223	0.134964	0.854887	-0.0389052	0.125732	0.757164	0.969592	vitamin_K_antagonist	305	305	6	299	0.136557	0.104081	0.190522	0.661607	0.0859889	0.119817	0.473598	0.819261	vitamin_K_antagonist	1124	1124	5	1119	-0.0617666	0.0899216	0.492293	0.886726	-0.0722726	0.0971051	0.456876	0.909941	vitamin_K_antagonist	83.8253	92.3109	123.672	0.0577535	-0.0291692	-0.505064	0.613514	0.999084	NS	NS
P124.PWY	454	290	7	447	1.54212	0.965007	0.110755	0.854887	1.1032	1.15092	0.338373	0.949592	vitamin_K_antagonist	305	195	6	299	-0.724806	0.954567	0.448271	0.834698	-0.494772	1.09172	0.650773	0.892759	vitamin_K_antagonist	1124	804	5	1119	0.023291	1.11123	0.983282	0.997758	-0.0900119	1.20127	0.940284	0.996091	vitamin_K_antagonist	1.07384	1.09746	0.809824	0.579176	0.294993	0.509332	0.610519	0.999084	NS	NS
P42.PWY	454	445	7	447	-0.291088	0.308309	0.345627	0.960296	0.159723	0.361803	0.659122	0.966173	vitamin_K_antagonist	305	299	6	299	-0.38395	0.392982	0.32937	0.763703	-0.771529	0.425106	0.0706992	0.509522	vitamin_K_antagonist	1124	1115	5	1119	0.391062	0.395431	0.322903	0.790082	0.373554	0.429144	0.384244	0.892299	vitamin_K_antagonist	10.5203	6.47521	6.39525	0.206765	-0.130288	-0.630126	0.528612	0.999084	NS	NS
PWY.2941	454	454	7	447	0.328374	0.232478	0.158522	0.868512	0.241939	0.266741	0.364954	0.966173	vitamin_K_antagonist	305	305	6	299	-0.327715	0.218561	0.134834	0.661607	-0.219028	0.249675	0.381158	0.795152	vitamin_K_antagonist	1124	1124	5	1119	0.0854191	0.224497	0.703654	0.944856	0.108487	0.241544	0.653422	0.994456	vitamin_K_antagonist	18.5028	20.9341	19.8417	0.129883	0.015356	0.11823	0.905885	0.999084	NS	NS
PWY.4702	454	286	7	447	-0.46153	0.90595	0.610698	0.966972	-0.0651903	1.05981	0.950983	0.996631	vitamin_K_antagonist	305	216	6	299	-0.26062	0.958935	0.785978	0.957001	-0.288795	1.07046	0.787536	0.960723	vitamin_K_antagonist	1124	834	5	1119	1.26087	1.11841	0.259826	0.781867	1.03455	1.22075	0.396923	0.900127	vitamin_K_antagonist	1.2184	1.08748	0.799457	0.567473	0.0522529	0.0920799	0.926635	0.999084	NS	NS
PWY.6147	454	436	7	447	-0.375927	0.351546	0.285532	0.91174	-0.289395	0.419579	0.490793	0.966173	vitamin_K_antagonist	305	301	6	299	-0.147438	0.392536	0.707487	0.944809	-0.263991	0.45099	0.558827	0.852517	vitamin_K_antagonist	1124	1114	5	1119	0.275552	0.347376	0.427812	0.833872	0.274938	0.375123	0.463766	0.909941	vitamin_K_antagonist	8.0916	6.48994	8.28706	0.209113	-0.0750028	-0.358672	0.719841	0.999084	NS	NS
FERMENTATION.PWY	454	420	7	447	-0.789059	0.866266	0.362863	0.960296	-1.34573	1.03442	0.194028	0.881561	vitamin_K_antagonist	305	294	6	299	0.249199	0.495368	0.615317	0.902883	0.401357	0.566226	0.479099	0.819261	vitamin_K_antagonist	1124	1084	5	1119	-0.0151673	0.424129	0.97148	0.997758	0.136346	0.463876	0.768873	0.994456	vitamin_K_antagonist	1.33259	4.07515	5.5591	0.301967	-0.010968	-0.0363219	0.971026	0.999084	NS	NS
PWY.2942	454	454	7	447	-0.0767496	0.0639629	0.230831	0.880033	0.0160517	0.0752603	0.831217	0.977591	vitamin_K_antagonist	305	305	6	299	0.0694159	0.06147	0.259736	0.721109	0.065316	0.0696116	0.348996	0.754924	vitamin_K_antagonist	1124	1124	5	1119	-0.0631723	0.0544474	0.2462	0.781867	-0.0371582	0.0589305	0.528475	0.956446	vitamin_K_antagonist	244.424	264.651	337.323	0.0343726	-0.0256356	-0.745814	0.45578	0.999084	NS	NS
PWY.5104	454	440	7	447	-0.256791	0.379172	0.498621	0.960296	0.250476	0.430994	0.561474	0.966173	vitamin_K_antagonist	305	305	6	299	-0.246808	0.296284	0.40551	0.81863	-0.165144	0.327252	0.614236	0.885348	vitamin_K_antagonist	1124	1123	5	1119	0.185435	0.302762	0.540346	0.886726	0.12004	0.326414	0.71313	0.994456	vitamin_K_antagonist	6.95549	11.3916	10.9093	0.18488	-0.0880039	-0.476005	0.634071	0.999084	NS	NS
PWY.6609	454	454	7	447	0.0639478	0.0873486	0.464505	0.960296	-0.0840094	0.101484	0.408285	0.966173	vitamin_K_antagonist	305	305	6	299	-0.0175678	0.0917473	0.848281	0.962297	0.00921986	0.10522	0.930242	0.989635	vitamin_K_antagonist	1124	1124	5	1119	0.0281964	0.0783223	0.718912	0.944856	0.0278329	0.0851122	0.743721	0.994456	vitamin_K_antagonist	131.066	118.799	163.016	0.0492139	0.0263775	0.535977	0.591974	0.999084	NS	NS
PWY.7242	454	453	7	447	0.0938588	0.268916	0.727239	0.966972	0.165234	0.322802	0.609027	0.966173	vitamin_K_antagonist	305	305	6	299	0.0197091	0.22787	0.931133	0.991877	-0.12543	0.255843	0.624355	0.888914	vitamin_K_antagonist	1124	1123	5	1119	-0.135598	0.192785	0.481979	0.886726	-0.0386544	0.209584	0.853708	0.995449	vitamin_K_antagonist	13.8283	19.2586	26.9061	0.129107	-0.0328528	-0.254462	0.799139	0.999084	NS	NS
TRPSYN.PWY	454	454	7	447	0.0189707	0.149472	0.899065	0.971255	0.0199809	0.182522	0.912886	0.996631	vitamin_K_antagonist	305	305	6	299	-0.169723	0.153825	0.270773	0.732475	-0.0531807	0.173448	0.759385	0.943173	vitamin_K_antagonist	1124	1124	5	1119	0.0533653	0.127709	0.676125	0.9368	-0.0143176	0.139959	0.918539	0.995449	vitamin_K_antagonist	44.7592	42.2617	61.3139	0.0821067	-0.0205727	-0.250561	0.802153	0.999084	NS	NS
PWY.5913	454	416	7	447	-0.720543	0.995543	0.469594	0.960296	-1.4597	1.18133	0.217323	0.911783	vitamin_K_antagonist	305	292	6	299	0.491232	0.890582	0.581646	0.891685	0.536156	1.00978	0.595889	0.877048	vitamin_K_antagonist	1124	1078	5	1119	0.258358	0.95286	0.786334	0.967149	0.278877	1.03454	0.787546	0.994456	vitamin_K_antagonist	1.00897	1.26082	1.10139	0.544639	0.0524732	0.0963449	0.923247	0.999084	NS	NS
ASPASN.PWY	454	454	7	447	0.189745	0.160942	0.239058	0.880033	0.076029	0.190464	0.689979	0.966173	vitamin_K_antagonist	305	305	6	299	0.105847	0.207606	0.610539	0.902883	-0.0893276	0.231763	0.700236	0.914683	vitamin_K_antagonist	1124	1124	5	1119	-0.00168506	0.169098	0.992051	0.997758	-0.00338131	0.184385	0.985372	0.996091	vitamin_K_antagonist	38.6067	23.2017	34.9722	0.10165	0.100458	0.988274	0.323019	0.999084	NS	NS
CRNFORCAT.PWY	454	169	7	447	0.146111	0.955362	0.878518	0.968549	-0.50879	1.12843	0.65232	0.966173	vitamin_K_antagonist	305	148	6	299	0.959749	1.09778	0.382678	0.814129	-0.0901816	1.23672	0.941925	0.989635	vitamin_K_antagonist	1124	619	5	1119	0.814628	1.31412	0.535446	0.886726	1.17687	1.4242	0.408794	0.900127	vitamin_K_antagonist	1.09563	0.829796	0.579073	0.631887	0.570257	0.902466	0.366809	0.999084	NS	NS
GLCMANNANAUT.PWY	454	453	7	447	-0.0337243	0.18088	0.852183	0.968549	0.00858288	0.214558	0.968111	0.996631	vitamin_K_antagonist	305	305	6	299	-0.0720757	0.162239	0.657185	0.906314	-0.0931646	0.181328	0.607837	0.885348	vitamin_K_antagonist	1124	1124	5	1119	-0.0199662	0.159535	0.900425	0.997758	0.0479704	0.173163	0.781816	0.994456	vitamin_K_antagonist	30.5645	37.9918	39.2905	0.0962934	-0.0422223	-0.438475	0.661042	0.999084	NS	NS
GLYCOLYSIS.E.D	454	426	7	447	0.381726	0.653495	0.559434	0.960296	0.700775	0.787158	0.373865	0.966173	vitamin_K_antagonist	305	283	6	299	-1.09999	0.705257	0.119893	0.661607	-1.55102	0.80171	0.0541032	0.478007	vitamin_K_antagonist	1124	1065	5	1119	0.640885	0.740576	0.387012	0.806595	0.765908	0.795724	0.336	0.830572	vitamin_K_antagonist	2.34161	2.0105	1.82331	0.402408	-0.0241509	-0.060016	0.952143	0.999084	NS	NS
GOLPDLCAT.PWY	454	447	7	447	-0.188388	0.266784	0.480484	0.960296	-0.352645	0.319458	0.270329	0.942506	vitamin_K_antagonist	305	304	6	299	0.299562	0.227081	0.18813	0.661607	0.471057	0.248991	0.059616	0.49839	vitamin_K_antagonist	1124	1120	5	1119	-0.134973	0.267528	0.613997	0.917009	-0.335265	0.275515	0.223924	0.690448	vitamin_K_antagonist	14.0501	19.3926	13.9721	0.145225	0.0269236	0.185392	0.852922	0.999084	NS	NS
LACTOSECAT.PWY	454	452	7	447	0.126878	0.433763	0.770039	0.966972	-0.313952	0.508485	0.537309	0.966173	vitamin_K_antagonist	305	302	6	299	0.238352	0.27844	0.392708	0.81863	0.329416	0.31712	0.299918	0.733889	vitamin_K_antagonist	1124	1117	5	1119	-0.105914	0.307924	0.730942	0.955208	-0.189648	0.332047	0.568022	0.957723	vitamin_K_antagonist	5.31489	12.8984	10.5466	0.186469	0.0915049	0.490725	0.623621	0.999084	NS	NS
P164.PWY	454	421	7	447	-0.521981	0.652783	0.424362	0.960296	-1.40072	0.780564	0.0734938	0.685113	vitamin_K_antagonist	305	302	6	299	-0.0537826	0.209544	0.797618	0.957001	-0.00597875	0.234217	0.979655	0.989635	vitamin_K_antagonist	1124	1109	5	1119	-0.0196951	0.207152	0.924272	0.997758	0.143128	0.223987	0.522961	0.956446	vitamin_K_antagonist	2.34672	22.7745	23.3036	0.143703	-0.060068	-0.418001	0.675946	0.999084	NS	NS
PENTOSE.P.PWY	454	452	7	447	0.389371	0.278294	0.16249	0.868512	0.33703	0.332835	0.311875	0.949592	vitamin_K_antagonist	305	304	6	299	-0.250336	0.305854	0.413745	0.81863	-0.576801	0.33743	0.0885708	0.523987	vitamin_K_antagonist	1124	1123	5	1119	0.17392	0.270353	0.520158	0.886726	0.198934	0.288745	0.490998	0.925371	vitamin_K_antagonist	12.912	10.6899	13.6816	0.163773	0.126893	0.774808	0.438453	0.999084	NS	NS
PWY.3841	454	454	7	447	0.275	0.11016	0.0129178	0.476512	0.192023	0.130329	0.141452	0.881561	vitamin_K_antagonist	305	305	6	299	-0.123925	0.155005	0.424646	0.822021	-0.324179	0.168114	0.0548907	0.478007	vitamin_K_antagonist	1124	1124	5	1119	-0.0394992	0.142891	0.78227	0.967149	-0.0227105	0.1546	0.88324	0.995449	vitamin_K_antagonist	82.405	41.6204	48.9769	0.0760281	0.0899931	1.18368	0.236539	0.999084	NS	NS
PWY.5030	454	434	7	447	0.931437	0.575458	0.106253	0.854887	0.35072	0.697451	0.615341	0.966173	vitamin_K_antagonist	305	294	6	299	-0.113347	0.385386	0.768886	0.95445	-0.250372	0.426814	0.557993	0.852517	vitamin_K_antagonist	1124	1102	5	1119	0.108584	0.386486	0.778801	0.967149	0.0763656	0.420685	0.855989	0.995449	vitamin_K_antagonist	3.01976	6.73298	6.69473	0.246576	0.16881	0.684617	0.493586	0.999084	NS	NS
PWY.5136	454	389	7	447	-1.17013	0.787929	0.138243	0.854887	-1.89842	0.927814	0.0414026	0.660157	vitamin_K_antagonist	305	288	6	299	0.631499	0.617093	0.306975	0.741737	0.886359	0.703071	0.208531	0.689267	vitamin_K_antagonist	1124	1088	5	1119	-0.00164474	0.361322	0.996369	0.997758	-0.00484158	0.393676	0.99019	0.996091	vitamin_K_antagonist	1.61074	2.62602	7.65971	0.289928	-0.0200941	-0.0693072	0.944745	0.999084	NS	NS
PWY.5188	454	453	7	447	-0.177632	0.129508	0.170899	0.868512	-0.100291	0.15144	0.508197	0.966173	vitamin_K_antagonist	305	305	6	299	0.124362	0.122123	0.30935	0.741737	0.173215	0.132628	0.192687	0.682571	vitamin_K_antagonist	1124	1124	5	1119	0.0100724	0.110113	0.927133	0.997758	-0.0703392	0.11827	0.552148	0.957723	vitamin_K_antagonist	59.6216	67.0507	82.4747	0.0691471	-0.00679646	-0.0982898	0.921702	0.999084	NS	NS
PWY.5189	454	435	7	447	-0.00819629	0.302048	0.978365	0.993417	-0.00440816	0.358512	0.990196	0.999263	vitamin_K_antagonist	305	301	6	299	0.115309	0.234225	0.622878	0.902883	0.202103	0.247549	0.415019	0.810645	vitamin_K_antagonist	1124	1120	5	1119	-0.0660488	0.233734	0.777552	0.967149	-0.191075	0.255335	0.454428	0.909941	vitamin_K_antagonist	10.9609	18.2277	18.3044	0.145106	0.0169078	0.11652	0.90724	0.999084	NS	NS
PWY.5973	454	454	7	447	0.0612449	0.152563	0.688294	0.966972	0.100784	0.179318	0.574407	0.966173	vitamin_K_antagonist	305	305	6	299	0.327944	0.216527	0.130944	0.661607	0.0709752	0.234784	0.762661	0.943173	vitamin_K_antagonist	1124	1124	5	1119	-0.237069	0.209141	0.257232	0.781867	-0.181263	0.225467	0.421606	0.908409	vitamin_K_antagonist	42.9636	21.3292	22.8624	0.107116	0.0482599	0.45054	0.652321	0.999084	NS	NS
PWY.6527	454	454	7	447	-0.0604401	0.0996009	0.544293	0.960296	0.0102158	0.1168	0.930348	0.996631	vitamin_K_antagonist	305	305	6	299	0.0663058	0.110029	0.547219	0.891685	0.0996544	0.124434	0.423933	0.812638	vitamin_K_antagonist	1124	1124	5	1119	-0.0602536	0.0979703	0.538668	0.886726	-0.0671889	0.105855	0.525743	0.956446	vitamin_K_antagonist	100.803	82.6013	104.187	0.0589675	-0.0239688	-0.406475	0.684393	0.999084	NS	NS
PWY.6892	454	341	7	447	-0.138645	0.905469	0.878374	0.968549	-0.702528	1.08211	0.51657	0.966173	vitamin_K_antagonist	305	221	6	299	0.346061	0.87156	0.691608	0.930408	0.447621	0.996162	0.653551	0.892759	vitamin_K_antagonist	1124	870	5	1119	0.10011	0.990691	0.919529	0.997758	0.0314917	1.08461	0.976842	0.996091	vitamin_K_antagonist	1.2197	1.31645	1.01888	0.530369	0.109272	0.206031	0.836767	0.999084	NS	NS
PWY.7117	454	384	7	447	-0.639912	1.1782	0.587318	0.963056	-1.34186	1.39158	0.335497	0.949592	vitamin_K_antagonist	305	286	6	299	0.607794	0.929965	0.513895	0.853794	0.604224	1.05735	0.568179	0.860503	vitamin_K_antagonist	1124	1054	5	1119	0.436822	1.02058	0.668723	0.9368	0.422999	1.11091	0.70345	0.994456	vitamin_K_antagonist	0.720384	1.15629	0.96008	0.59373	0.233079	0.392568	0.694639	0.999084	NS	NS
PWY.7187	454	454	7	447	0.0894401	0.101115	0.376895	0.960296	0.051272	0.119484	0.668076	0.966173	vitamin_K_antagonist	305	305	6	299	-0.138804	0.12682	0.274627	0.733496	-0.203478	0.143669	0.157876	0.63454	vitamin_K_antagonist	1124	1124	5	1119	0.128888	0.10539	0.221606	0.781867	0.0964047	0.115071	0.402339	0.900127	vitamin_K_antagonist	97.8072	62.1762	90.0324	0.0632436	0.0468835	0.741316	0.458502	0.999084	NS	NS
PWY.7222	454	454	7	447	0.0826739	0.133937	0.537385	0.960296	0.019793	0.157681	0.900172	0.996631	vitamin_K_antagonist	305	305	6	299	0.0440031	0.166245	0.791434	0.957001	0.0143037	0.188313	0.939511	0.989635	vitamin_K_antagonist	1124	1124	5	1119	-0.0231287	0.121681	0.849284	0.997758	-0.0480475	0.131942	0.715814	0.994456	vitamin_K_antagonist	55.7444	36.1827	67.5392	0.0791891	0.0290887	0.367332	0.713371	0.999084	NS	NS
PWY.7229	454	454	7	447	0.0455774	0.100703	0.651066	0.966972	0.0329959	0.1186	0.780996	0.969592	vitamin_K_antagonist	305	305	6	299	0.0224138	0.135085	0.86833	0.972246	-0.00208207	0.15363	0.989197	0.989635	vitamin_K_antagonist	1124	1124	5	1119	-0.0376087	0.0927075	0.685062	0.937883	-0.0398342	0.100303	0.691344	0.994456	vitamin_K_antagonist	98.6096	54.8007	116.351	0.060885	0.00499272	0.0820025	0.934645	0.999084	NS	NS
THISYNARA.PWY	454	454	7	447	-0.175651	0.141375	0.214747	0.873076	-0.201157	0.167829	0.23142	0.923465	vitamin_K_antagonist	305	305	6	299	0.054259	0.158696	0.732664	0.948061	0.122676	0.18256	0.502189	0.833394	vitamin_K_antagonist	1124	1124	5	1119	-0.00140629	0.140953	0.992041	0.997758	0.054909	0.152768	0.719347	0.994456	vitamin_K_antagonist	50.033	39.7073	50.3331	0.0844933	-0.0478654	-0.566499	0.571054	0.999084	NS	NS
PWY.7237	454	449	7	447	-0.299177	0.295662	0.312161	0.936482	-0.00878777	0.347966	0.979865	0.996631	vitamin_K_antagonist	305	305	6	299	0.326796	0.25204	0.195773	0.661607	0.526963	0.263232	0.046323	0.476449	vitamin_K_antagonist	1124	1124	5	1119	-0.287172	0.256684	0.263477	0.781867	-0.567285	0.276348	0.0403349	0.495882	vitamin_K_antagonist	11.4395	15.742	15.1776	0.153648	-0.0622434	-0.405105	0.6854	0.999084	NS	NS
PWY.6126	454	454	7	447	0.0764641	0.111352	0.492642	0.960296	0.0435689	0.131096	0.739805	0.966173	vitamin_K_antagonist	305	305	6	299	0.0450627	0.148919	0.762407	0.95445	0.00918051	0.169001	0.95672	0.989635	vitamin_K_antagonist	1124	1124	5	1119	-0.0204085	0.104169	0.844711	0.997758	-0.0349286	0.113013	0.75733	0.994456	vitamin_K_antagonist	80.6506	45.0922	92.1554	0.0677444	0.0289957	0.428016	0.66864	0.999084	NS	NS
THISYN.PWY	454	340	7	447	-0.0163535	1.07086	0.987823	0.994042	-0.787537	1.28127	0.539137	0.966173	vitamin_K_antagonist	305	221	6	299	0.476801	1.05893	0.652844	0.906251	0.550295	1.21502	0.650984	0.892759	vitamin_K_antagonist	1124	869	5	1119	0.168626	1.20461	0.888698	0.997758	0.188556	1.32024	0.88646	0.995449	vitamin_K_antagonist	0.872033	0.891802	0.689137	0.638489	0.214906	0.336585	0.73643	0.999084	NS	NS
[truncated: 12 more columns]
