# Supplementary material for: Impact of commonly used drugs on the composition and metabolic function of the gut microbiota
Source: Nat Commun. 2020 Jan 17;11:362. doi: 10.1038/s41467-019-14177-z (PMC6969170; doi:10.1038/s41467-019-14177-z)
Supplement: Supplementary file 49 — Supplementary Data 47 [file 41467_2019_14177_MOESM49_ESM.xlsx]

## Sheet: Sheet1
Supplementary table 47 - Summary statistics cohort specific taxonomy
Univariate (lm= taxa ~Age+Sex+BMI+drug X) & multivariate (lm= taxa~Age+Sex+BMI+all drugs), no meta analysis performed due to cohort specific taxa
Univariate												Multivariate
Taxa	N	non-zeros	Users	Non-users	Coef	StdError	pvalue	qvalue	drug	Cohort		Taxa	N	non-zeros	Users	Non-users	pval_correcting_all	coeff_correcting_all	SE.correcting_all	drug	qvalue_all	Cohort
k__Bacteria.p__Actinobacteria.c__Actinobacteria.o__Actinomycetales.f__Micrococcaceae.g__Rothia.s__Rothia_mucilaginosa.t__Rothia_mucilaginosa_unclassified	454	127	24	430	0.00564621	0.00113601	9.99408e-07	0.000119929	ACE_inhibitor	IBD		k__Bacteria.p__Actinobacteria.c__Actinobacteria.o__Bifidobacteriales.f__Bifidobacteriaceae.g__Alloscardovia.s__Alloscardovia_omnicolens.t__Alloscardovia_omnicolens_unclassified	454	57	24	430	1.48753e-05	0.0129626	0.00295613	ACE_inhibitor	0.00357007	IBD
k__Bacteria.p__Actinobacteria.c__Actinobacteria.o__Bifidobacteriales.f__Bifidobacteriaceae.g__Alloscardovia.s__Alloscardovia_omnicolens.t__Alloscardovia_omnicolens_unclassified	454	57	24	430	0.0124108	0.00249798	9.70198e-07	0.000119929	ACE_inhibitor	IBD		k__Bacteria.p__Actinobacteria.c__Actinobacteria.o__Actinomycetales.f__Micrococcaceae.g__Rothia.s__Rothia_mucilaginosa.t__Rothia_mucilaginosa_unclassified	454	127	24	430	0.000386646	0.0049607	0.00138431	ACE_inhibitor	0.0463975	IBD
k__Bacteria.p__Firmicutes.c__Bacilli.o__Lactobacillales.f__Enterococcaceae.g__Enterococcus	454	113	5	449	0.191573	0.0262073	1.27884e-12	1.25327e-10	anti_epileptics	IBD		k__Bacteria.p__Firmicutes.c__Bacilli.o__Lactobacillales.f__Enterococcaceae.g__Enterococcus	454	113	5	449	8.23397e-13	0.210895	0.0285019	anti_epileptics	8.06929e-11	IBD
k__Bacteria.p__Actinobacteria.c__Actinobacteria.o__Bifidobacteriales.f__Bifidobacteriaceae.g__Scardovia	454	83	12	442	0.0165561	0.00307687	1.2101e-07	2.16608e-05	antibiotics_merged	IBD		k__Bacteria.p__Actinobacteria.c__Actinobacteria.o__Bifidobacteriales.f__Bifidobacteriaceae.g__Scardovia	454	83	12	442	8.20766e-06	0.0145401	0.00321752	antibiotics_merged	0.00109995	IBD
k__Bacteria.p__Actinobacteria.c__Actinobacteria.o__Bifidobacteriales.f__Bifidobacteriaceae.g__Scardovia.s__Scardovia_wiggsiae.t__Scardovia_wiggsiae_unclassified	454	66	12	442	0.0148687	0.00287635	3.5794e-07	3.20357e-05	antibiotics_merged	IBD		k__Bacteria.p__Actinobacteria.c__Actinobacteria.o__Bifidobacteriales.f__Bifidobacteriaceae.g__Scardovia.s__Scardovia_wiggsiae.t__Scardovia_wiggsiae_unclassified	454	66	12	442	1.22899e-05	0.0133742	0.0030201	antibiotics_merged	0.00109995	IBD
k__Bacteria.p__Firmicutes.c__Bacilli.o__Lactobacillales.f__Lactobacillaceae.g__Lactobacillus.s__Lactobacillus_fermentum	454	64	12	442	0.0358405	0.00996886	0.000360944	0.0161523	antibiotics_merged	IBD		k__Bacteria.p__Firmicutes.c__Bacilli.o__Lactobacillales.f__Lactobacillaceae.g__Lactobacillus.s__Lactobacillus_fermentum	454	64	12	442	0.000566089	0.0351537	0.0101146	antibiotics_merged	0.0253325	IBD
k__Bacteria.p__Firmicutes.c__Bacilli.o__Lactobacillales.f__Lactobacillaceae.g__Lactobacillus.s__Lactobacillus_fermentum.t__Lactobacillus_fermentum_unclassified	454	64	12	442	0.0356496	0.00981959	0.000316344	0.0161523	antibiotics_merged	IBD		k__Bacteria.p__Firmicutes.c__Bacilli.o__Lactobacillales.f__Lactobacillaceae.g__Lactobacillus.s__Lactobacillus_fermentum.t__Lactobacillus_fermentum_unclassified	454	64	12	442	0.000459017	0.0352078	0.00996509	antibiotics_merged	0.0253325	IBD
k__Bacteria.p__Firmicutes.c__Clostridia.o__Clostridiales.f__Lachnospiraceae.g__Blautia.s__Blautia_hydrogenotrophica.t__GCF_000157975	454	87	12	442	0.0310421	0.00890109	0.000536915	0.0192216	antibiotics_merged	IBD		k__Bacteria.p__Firmicutes.c__Negativicutes.o__Selenomonadales.f__Veillonellaceae.g__Veillonella.s__Veillonella_atypica	454	118	16	438	1.60919e-05	0.0267382	0.00612277	benzodiazepine_derivatives_related	0.00186211	IBD
k__Bacteria.p__Actinobacteria.c__Actinobacteria.o__Bifidobacteriales.f__Bifidobacteriaceae.g__Alloscardovia.s__Alloscardovia_omnicolens.t__Alloscardovia_omnicolens_unclassified	454	57	16	438	0.00968023	0.00293519	0.00105317	0.0180795	benzodiazepine_derivatives_related	IBD		k__Bacteria.p__Proteobacteria.c__Gammaproteobacteria.o__Pasteurellales.f__Pasteurellaceae.g__Haemophilus.s__Haemophilus_parainfluenzae.t__Haemophilus_parainfluenzae_unclassified	454	106	16	438	1.80787e-05	0.042207	0.00972447	benzodiazepine_derivatives_related	0.00186211	IBD
k__Bacteria.p__Bacteroidetes.c__Bacteroidia.o__Bacteroidales.f__Rikenellaceae.g__Alistipes.s__Alistipes_unclassified	454	81	16	438	0.0227766	0.00732875	0.00200733	0.0285758	benzodiazepine_derivatives_related	IBD		k__Bacteria.p__Firmicutes.c__Bacilli.o__Lactobacillales.f__Streptococcaceae.g__Streptococcus.s__Streptococcus_australis.t__Streptococcus_australis_unclassified	454	122	16	438	3.20077e-05	0.0182188	0.00433051	benzodiazepine_derivatives_related	0.00198621	IBD
k__Bacteria.p__Firmicutes.c__Bacilli.o__Lactobacillales.f__Lactobacillaceae.g__Lactobacillus.s__Lactobacillus_fermentum	454	64	16	438	0.0308804	0.00867805	0.000413818	0.00903994	benzodiazepine_derivatives_related	IBD		k__Bacteria.p__Proteobacteria.c__Gammaproteobacteria.o__Pasteurellales.f__Pasteurellaceae	454	111	16	438	4.82089e-05	0.0418753	0.0101901	benzodiazepine_derivatives_related	0.00198621	IBD
k__Bacteria.p__Firmicutes.c__Bacilli.o__Lactobacillales.f__Lactobacillaceae.g__Lactobacillus.s__Lactobacillus_fermentum.t__Lactobacillus_fermentum_unclassified	454	64	16	438	0.0273632	0.00857412	0.00151791	0.024053	benzodiazepine_derivatives_related	IBD		k__Bacteria.p__Proteobacteria.c__Gammaproteobacteria.o__Pasteurellales.f__Pasteurellaceae.g__Haemophilus	454	108	16	438	4.25073e-05	0.0420739	0.0101637	benzodiazepine_derivatives_related	0.00198621	IBD
k__Bacteria.p__Firmicutes.c__Bacilli.o__Lactobacillales.f__Lactobacillaceae.g__Lactobacillus.s__Lactobacillus_mucosae.t__GCF_000248095	454	46	16	438	0.0446187	0.0121842	0.000280828	0.00903994	benzodiazepine_derivatives_related	IBD		k__Bacteria.p__Firmicutes.c__Clostridia.o__Clostridiales.f__Clostridiaceae.g__Clostridium.s__Clostridium_nexile.t__GCF_000156035	454	89	16	438	7.62759e-05	0.0800038	0.0200126	benzodiazepine_derivatives_related	0.0026188	IBD
k__Bacteria.p__Firmicutes.c__Bacilli.o__Lactobacillales.f__Streptococcaceae.g__Streptococcus.s__Streptococcus_australis.t__Streptococcus_australis_unclassified	454	122	16	438	0.0167421	0.00403482	4.00573e-05	0.0041259	benzodiazepine_derivatives_related	IBD		k__Bacteria.p__Firmicutes.c__Negativicutes.o__Selenomonadales.f__Veillonellaceae.g__Veillonella.s__Veillonella_dispar.t__GCF_000160015	454	69	16	438	0.000317518	0.0108589	0.0029894	benzodiazepine_derivatives_related	0.0093441	IBD
k__Bacteria.p__Firmicutes.c__Clostridia.o__Clostridiales.f__Clostridiaceae.g__Clostridium.s__Clostridium_nexile.t__GCF_000156035	454	89	16	438	0.0753407	0.0191359	9.58969e-05	0.0065468	benzodiazepine_derivatives_related	IBD		k__Bacteria.p__Firmicutes.c__Clostridia.o__Clostridiales.f__Ruminococcaceae	454	436	16	438	0.000367266	-0.184599	0.0513702	benzodiazepine_derivatives_related	0.00945711	IBD
k__Bacteria.p__Firmicutes.c__Clostridia.o__Clostridiales.f__Eubacteriaceae.g__Eubacterium.s__Eubacterium_sp_3_1_31.t__Eubacterium_sp_3_1_31_unclassified	454	65	16	438	0.0302733	0.00854563	0.000438832	0.00903994	benzodiazepine_derivatives_related	IBD		k__Bacteria.p__Firmicutes.c__Bacilli.o__Lactobacillales.f__Lactobacillaceae.g__Lactobacillus.s__Lactobacillus_mucosae.t__GCF_000248095	454	46	16	438	0.000542088	0.0414807	0.0118941	benzodiazepine_derivatives_related	0.0124078	IBD
k__Bacteria.p__Firmicutes.c__Clostridia.o__Clostridiales.f__Lachnospiraceae.g__Lachnospiraceae_noname.s__Lachnospiraceae_bacterium_3_1_57FAA_CT1.t__GCF_000218405	454	87	16	438	0.012151	0.0039235	0.00208076	0.0285758	benzodiazepine_derivatives_related	IBD		k__Bacteria.p__Firmicutes.c__Clostridia.o__Clostridiales.f__Eubacteriaceae.g__Eubacterium.s__Eubacterium_sp_3_1_31.t__Eubacterium_sp_3_1_31_unclassified	454	65	16	438	0.000748021	0.0290037	0.00853607	benzodiazepine_derivatives_related	0.0154092	IBD
k__Bacteria.p__Firmicutes.c__Clostridia.o__Clostridiales.f__Ruminococcaceae	454	436	16	438	-0.16117	0.0480639	0.000868093	0.016257	benzodiazepine_derivatives_related	IBD		k__Bacteria.p__Firmicutes.c__Clostridia.o__Clostridiales.f__Lachnospiraceae.g__Lachnospiraceae_noname.s__Lachnospiraceae_bacterium_3_1_57FAA_CT1.t__GCF_000218405	454	87	16	438	0.00106856	0.0133337	0.00404529	benzodiazepine_derivatives_related	0.0183437	IBD
k__Bacteria.p__Firmicutes.c__Clostridia.o__Clostridiales.f__Ruminococcaceae.g__Ruminococcus	454	374	16	438	-0.132454	0.0456616	0.0039099	0.0473788	benzodiazepine_derivatives_related	IBD		k__Bacteria.p__Firmicutes.c__Clostridia.o__Clostridiales.f__Ruminococcaceae.g__Ruminococcus	454	374	16	438	0.00100082	-0.16117	0.0486189	benzodiazepine_derivatives_related	0.0183437	IBD
k__Bacteria.p__Firmicutes.c__Negativicutes.o__Selenomonadales.f__Veillonellaceae.g__Veillonella.s__Veillonella_atypica	454	118	16	438	0.0249175	0.00597771	3.69811e-05	0.0041259	benzodiazepine_derivatives_related	IBD		k__Bacteria.p__Firmicutes.c__Negativicutes.o__Selenomonadales.f__Veillonellaceae.g__Veillonella.s__Veillonella_atypica.t__Veillonella_atypica_unclassified	454	117	16	438	0.00295762	0.018134	0.00606364	benzodiazepine_derivatives_related	0.0468669	IBD
k__Bacteria.p__Firmicutes.c__Negativicutes.o__Selenomonadales.f__Veillonellaceae.g__Veillonella.s__Veillonella_atypica.t__Veillonella_atypica_unclassified	454	117	16	438	0.0177111	0.00590128	0.00284256	0.036598	benzodiazepine_derivatives_related	IBD		k__Bacteria.p__Bacteroidetes.c__Bacteroidia.o__Bacteroidales.f__Porphyromonadaceae.g__Parabacteroides.s__Parabacteroides_johnsonii.t__Parabacteroides_johnsonii_unclassified	454	49	10	444	5.10311e-05	0.0366789	0.00895547	ca_channel_blocker	0.00959385	IBD
k__Bacteria.p__Firmicutes.c__Negativicutes.o__Selenomonadales.f__Veillonellaceae.g__Veillonella.s__Veillonella_dispar.t__GCF_000160015	454	69	16	438	0.0112712	0.00291507	0.000127122	0.0065468	benzodiazepine_derivatives_related	IBD		k__Bacteria.p__Firmicutes.c__Clostridia.o__Clostridiales.f__Lachnospiraceae.g__Lachnospiraceae_noname.s__Lachnospiraceae_bacterium_3_1_57FAA_CT1.t__GCF_000218405	454	87	5	449	1.5735e-06	0.0331009	0.0067894	IUD_that_includes_hormones	0.000180953	IBD
k__Bacteria.p__Proteobacteria.c__Gammaproteobacteria.o__Pasteurellales.f__Pasteurellaceae	454	111	16	438	0.0345347	0.00963137	0.000374087	0.00903994	benzodiazepine_derivatives_related	IBD		k__Bacteria.p__Firmicutes.c__Clostridia.o__Clostridiales.f__Clostridiaceae.g__Clostridium.s__Clostridium_hathewayi	454	105	5	449	1.86361e-05	0.024722	0.00570514	IUD_that_includes_hormones	0.00107158	IBD
k__Bacteria.p__Proteobacteria.c__Gammaproteobacteria.o__Pasteurellales.f__Pasteurellaceae.g__Haemophilus	454	108	16	438	0.0346813	0.00961005	0.000343051	0.00903994	benzodiazepine_derivatives_related	IBD		k__Bacteria.p__Firmicutes.c__Bacilli.o__Lactobacillales.f__Lactobacillaceae.g__Lactobacillus.s__Lactobacillus_mucosae.t__GCF_000248095	454	46	9	445	3.43373e-12	0.127634	0.0177734	K_saving_diuretic	5.01324e-10	IBD
k__Bacteria.p__Proteobacteria.c__Gammaproteobacteria.o__Pasteurellales.f__Pasteurellaceae.g__Haemophilus.s__Haemophilus_parainfluenzae.t__Haemophilus_parainfluenzae_unclassified	454	106	16	438	0.0348864	0.00924782	0.00018391	0.00757707	benzodiazepine_derivatives_related	IBD		k__Bacteria.p__Bacteroidetes.c__Bacteroidia.o__Bacteroidales.f__Porphyromonadaceae.g__Barnesiella.s__Barnesiella_intestinihominis.t__GCF_000296465	454	242	4	450	3.19951e-05	0.125675	0.0298706	melatonine	0.00345547	IBD
k__Bacteria.p__Firmicutes.c__Clostridia.o__Clostridiales.f__Clostridiaceae.g__Clostridium.s__Clostridium_asparagiforme.t__GCF_000158075	454	64	16	438	0.0174336	0.00379046	5.5561e-06	0.00123345	beta_sympathomimetic_inhaler	IBD		k__Bacteria.p__Bacteroidetes.c__Bacteroidia.o__Bacteroidales.f__Porphyromonadaceae	454	386	4	450	0.000369706	0.146125	0.0406837	melatonine	0.0199641	IBD
k__Bacteria.p__Firmicutes.c__Clostridia.o__Clostridiales.f__Eubacteriaceae.g__Eubacterium.s__Eubacterium_sp_3_1_31.t__Eubacterium_sp_3_1_31_unclassified	454	65	16	438	0.0364502	0.00840252	1.78656e-05	0.00198308	beta_sympathomimetic_inhaler	IBD		k__Bacteria.p__Firmicutes.c__Erysipelotrichia.o__Erysipelotrichales.f__Erysipelotrichaceae.g__Erysipelotrichaceae_noname.s__Erysipelotrichaceae_bacterium_21_3.t__GCF_000242195	454	232	162	292	7.48388e-05	0.00425639	0.00106284	mesalazines	0.0191587	IBD
k__Bacteria.p__Bacteroidetes.c__Bacteroidia.o__Bacteroidales.f__Porphyromonadaceae.g__Parabacteroides.s__Parabacteroides_johnsonii.t__Parabacteroides_johnsonii_unclassified	454	49	10	444	0.0338554	0.00786808	2.08122e-05	0.00391269	ca_channel_blocker	IBD		k__Bacteria.p__Firmicutes.c__Bacilli.o__Lactobacillales.f__Lactobacillaceae.g__Lactobacillus.s__Lactobacillus_fermentum	454	64	7	447	0.000228453	0.0576108	0.0154893	metformin	0.0182763	IBD
k__Bacteria.p__Actinobacteria.c__Actinobacteria.o__Coriobacteriales.f__Coriobacteriaceae.g__Collinsella	454	342	76	378	-0.0458761	0.0136495	0.000844638	0.0145421	calcium	IBD		k__Bacteria.p__Firmicutes.c__Bacilli.o__Lactobacillales.f__Lactobacillaceae.g__Lactobacillus.s__Lactobacillus_fermentum.t__Lactobacillus_fermentum_unclassified	454	64	7	447	0.00018853	0.0575214	0.0152603	metformin	0.0182763	IBD
k__Bacteria.p__Bacteroidetes.c__Bacteroidia.o__Bacteroidales.f__Porphyromonadaceae	454	386	76	378	-0.0332795	0.010453	0.00155757	0.0221521	calcium	IBD		k__Bacteria.p__Actinobacteria.c__Actinobacteria.o__Bifidobacteriales.f__Bifidobacteriaceae.g__Bifidobacterium.s__Bifidobacterium_pseudocatenulatum.t__GCF_000173435	454	100	5	449	9.25397e-05	0.131582	0.0333135	methylphenidate	0.0111973	IBD
k__Bacteria.p__Bacteroidetes.c__Bacteroidia.o__Bacteroidales.f__Porphyromonadaceae.g__Barnesiella.s__Barnesiella_intestinihominis.t__GCF_000296465	454	242	76	378	-0.0229224	0.00755262	0.00254881	0.0296589	calcium	IBD		k__Bacteria.p__Firmicutes.c__Clostridia.o__Clostridiales.f__Eubacteriaceae.g__Eubacterium.s__Eubacterium_sp_3_1_31.t__Eubacterium_sp_3_1_31_unclassified	454	65	22	432	3.60418e-08	0.0439261	0.00781621	opiat	8.21753e-06	IBD
k__Bacteria.p__Bacteroidetes.c__Bacteroidia.o__Bacteroidales.f__Rikenellaceae.g__Alistipes	454	362	76	378	-0.0389366	0.0109252	0.000405714	0.0103863	calcium	IBD		k__Bacteria.p__Actinobacteria.c__Actinobacteria.o__Bifidobacteriales.f__Bifidobacteriaceae.g__Bifidobacterium.s__Bifidobacterium_dentium.t__Bifidobacterium_dentium_unclassified	454	112	8	446	0.000448153	0.0457259	0.0129182	oral_anti_diabetics	0.0453548	IBD
k__Bacteria.p__Bacteroidetes.c__Bacteroidia.o__Bacteroidales.f__Rikenellaceae.g__Alistipes.s__Alistipes_putredinis.t__GCF_000154465	454	223	76	378	-0.0271155	0.00911721	0.00310084	0.0345137	calcium	IBD		k__Bacteria.p__Firmicutes.c__Bacilli.o__Lactobacillales.f__Lactobacillaceae.g__Lactobacillus.s__Lactobacillus_delbrueckii.t__Lactobacillus_delbrueckii_unclassified	454	76	8	446	0.000512484	0.0671833	0.0191791	oral_anti_diabetics	0.0453548	IBD
k__Bacteria.p__Firmicutes.c__Bacilli	454	452	76	378	0.0791462	0.0212667	0.000224245	0.0095678	calcium	IBD		k__Bacteria	454	454	79	375	1.34175e-06	-0.0684771	0.0139504	oral_steroid	0.000342146	IBD
k__Bacteria.p__Firmicutes.c__Bacilli.o__Bacillales.f__Bacillales_noname.g__Gemella	454	58	76	378	0.00541312	0.00184845	0.00358408	0.0382302	calcium	IBD		k__Archaea.p__Euryarchaeota	454	76	79	375	2.77454e-05	0.0519572	0.0122519	oral_steroid	0.0016132	IBD
k__Bacteria.p__Firmicutes.c__Bacilli.o__Lactobacillales	454	451	76	378	0.0770243	0.0212826	0.000330776	0.0103863	calcium	IBD		k__Archaea.p__Euryarchaeota.c__Methanobacteria.o__Methanobacteriales.f__Methanobacteriaceae	454	75	79	375	2.68508e-05	0.052068	0.0122558	oral_steroid	0.0016132	IBD
k__Bacteria.p__Firmicutes.c__Bacilli.o__Lactobacillales.f__Lactobacillaceae.g__Lactobacillus.s__Lactobacillus_gasseri.t__Lactobacillus_gasseri_unclassified	454	74	76	378	0.0178319	0.00559894	0.00155158	0.0221521	calcium	IBD		k__Archaea.p__Euryarchaeota.c__Methanobacteria.o__Methanobacteriales.f__Methanobacteriaceae.g__Methanobrevibacter	454	74	79	375	3.16314e-05	0.0502084	0.0119263	oral_steroid	0.0016132	IBD
k__Bacteria.p__Firmicutes.c__Clostridia.o__Clostridiales.f__Eubacteriaceae.g__Eubacterium.s__Eubacterium_hallii.t__GCF_000173975	454	364	76	378	-0.0320696	0.00976119	0.00110012	0.0176019	calcium	IBD		k__Archaea.p__Euryarchaeota.c__Methanobacteria.o__Methanobacteriales.f__Methanobacteriaceae.g__Methanobrevibacter.s__Methanobrevibacter_smithii.t__Methanobrevibacter_smithii_unclassified	454	69	79	375	2.79099e-05	0.0468523	0.0110518	oral_steroid	0.0016132	IBD
k__Bacteria.p__Firmicutes.c__Clostridia.o__Clostridiales.f__Eubacteriaceae.g__Eubacterium.s__Eubacterium_siraeum	454	158	76	378	-0.0197116	0.00679527	0.00390975	0.0400358	calcium	IBD		k__Bacteria.p__Firmicutes.c__Clostridia.o__Clostridiales.f__Clostridiaceae.g__Clostridium.s__Clostridium_nexile.t__GCF_000156035	454	89	79	375	6.89405e-05	0.0404977	0.0100677	oral_steroid	0.00292997	IBD
k__Bacteria.p__Firmicutes.c__Clostridia.o__Clostridiales.f__Eubacteriaceae.g__Eubacterium.s__Eubacterium_siraeum.t__Eubacterium_siraeum_unclassified	454	156	76	378	-0.020678	0.00672389	0.00223449	0.0272395	calcium	IBD		k__Archaea.p__Euryarchaeota.c__Methanobacteria.o__Methanobacteriales.f__Methanobacteriaceae.g__Methanobrevibacter.s__Methanobrevibacter_unclassified	454	65	79	375	0.000113666	0.0171271	0.00439338	oral_steroid	0.00414068	IBD
k__Bacteria.p__Firmicutes.c__Clostridia.o__Clostridiales.f__Lachnospiraceae.g__Lachnospiraceae_noname.s__Lachnospiraceae_bacterium_6_1_63FAA.t__GCF_000209425	454	76	76	378	0.0117405	0.00301694	0.000115118	0.00844105	calcium	IBD		k__Bacteria.p__Bacteroidetes.c__Bacteroidia.o__Bacteroidales.f__Bacteroidaceae.g__Bacteroides.s__Bacteroides_eggerthii.t__Bacteroides_eggerthii_unclassified	454	60	10	444	3.0316e-05	0.0735453	0.0174282	other_antidepressant	0.0053053	IBD
k__Bacteria.p__Firmicutes.c__Clostridia.o__Clostridiales.f__Ruminococcaceae.g__Subdoligranulum	454	426	76	378	-0.0507304	0.0146546	0.000589369	0.0125732	calcium	IBD		k__Bacteria.p__Firmicutes.c__Bacilli.o__Lactobacillales.f__Streptococcaceae.g__Streptococcus.s__Streptococcus_salivarius.t__Streptococcus_salivarius_unclassified	454	434	108	346	1.62679e-22	0.0992472	0.00953024	PPI	4.16459e-20	IBD
k__Bacteria.p__Firmicutes.c__Clostridia.o__Clostridiales.f__Ruminococcaceae.g__Subdoligranulum.s__Subdoligranulum_unclassified	454	426	76	378	-0.0505743	0.014577	0.000573173	0.0125732	calcium	IBD		k__Bacteria.p__Firmicutes.c__Bacilli.o__Lactobacillales.f__Streptococcaceae.g__Streptococcus.s__Streptococcus_parasanguinis.t__Streptococcus_parasanguinis_unclassified	454	393	108	346	3.58824e-20	0.0636662	0.00653814	PPI	4.59295e-18	IBD
k__Bacteria.p__Firmicutes.c__Negativicutes.o__Selenomonadales.f__Veillonellaceae.g__Veillonella	454	253	76	378	0.00906216	0.00269562	0.000852079	0.0145421	calcium	IBD		k__Bacteria.p__Actinobacteria.c__Actinobacteria.o__Actinomycetales.f__Micrococcaceae.g__Rothia	454	162	108	346	1.80466e-19	0.0106867	0.001119	PPI	1.53997e-17	IBD
k__Bacteria.p__Firmicutes.c__Negativicutes.o__Selenomonadales.f__Veillonellaceae.g__Veillonella.s__Veillonella_atypica	454	118	76	378	0.0127934	0.00303508	3.03312e-05	0.0077648	calcium	IBD		k__Bacteria.p__Firmicutes.c__Bacilli.o__Lactobacillales.f__Streptococcaceae.g__Streptococcus	454	446	108	346	2.20404e-18	0.151157	0.0164329	PPI	1.41059e-16	IBD
k__Bacteria.p__Firmicutes.c__Negativicutes.o__Selenomonadales.f__Veillonellaceae.g__Veillonella.s__Veillonella_atypica.t__Veillonella_atypica_unclassified	454	117	76	378	0.0113235	0.0029795	0.000164864	0.00844105	calcium	IBD		k__Bacteria.p__Firmicutes.c__Bacilli.o__Lactobacillales.f__Streptococcaceae	454	447	108	346	3.57212e-18	0.150054	0.0164259	PPI	1.82893e-16	IBD
k__Bacteria.p__Firmicutes.c__Negativicutes.o__Selenomonadales.f__Veillonellaceae.g__Veillonella.s__Veillonella_dispar.t__GCF_000160015	454	69	76	378	0.00574235	0.00148056	0.000121233	0.00844105	calcium	IBD		k__Bacteria.p__Firmicutes.c__Bacilli.o__Lactobacillales	454	451	108	346	6.70907e-15	0.166419	0.020522	PPI	2.86254e-13	IBD
k__Bacteria.p__Firmicutes.c__Negativicutes.o__Selenomonadales.f__Veillonellaceae.g__Veillonella.s__Veillonella_unclassified	454	223	76	378	0.00492218	0.00145939	0.000816934	0.0145421	calcium	IBD		k__Bacteria.p__Firmicutes.c__Bacilli	454	452	108	346	7.83832e-15	0.165795	0.020501	PPI	2.86659e-13	IBD
k__Bacteria.p__Proteobacteria.c__Gammaproteobacteria	454	346	76	378	0.0232972	0.00754743	0.00216007	0.0272395	calcium	IBD		k__Bacteria.p__Actinobacteria.c__Actinobacteria.o__Actinomycetales	454	286	108	346	5.61528e-09	0.0113516	0.00190258	PPI	1.79689e-07	IBD
k__Bacteria.p__Proteobacteria.c__Gammaproteobacteria.o__Enterobacteriales.f__Enterobacteriaceae	454	310	76	378	0.0233651	0.00744449	0.0018192	0.0245113	calcium	IBD		k__Bacteria.p__Firmicutes.c__Bacilli.o__Lactobacillales.f__Lactobacillaceae.g__Lactobacillus.s__Lactobacillus_fermentum	454	64	108	346	5.26208e-08	0.0244855	0.00441266	PPI	1.49677e-06	IBD
k__Bacteria.p__Proteobacteria.c__Gammaproteobacteria.o__Pasteurellales.f__Pasteurellaceae	454	111	76	378	0.0175566	0.00489214	0.000369813	0.0103863	calcium	IBD		k__Bacteria.p__Firmicutes.c__Bacilli.o__Lactobacillales.f__Lactobacillaceae.g__Lactobacillus.s__Lactobacillus_fermentum.t__Lactobacillus_fermentum_unclassified	454	64	108	346	6.32569e-08	0.0239724	0.00434743	PPI	1.55633e-06	IBD
k__Bacteria.p__Proteobacteria.c__Gammaproteobacteria.o__Pasteurellales.f__Pasteurellaceae.g__Haemophilus	454	108	76	378	0.0177013	0.00488073	0.000320756	0.0103863	calcium	IBD		k__Bacteria.p__Firmicutes.c__Bacilli.o__Lactobacillales.f__Streptococcaceae.g__Streptococcus.s__Streptococcus_mutans.t__Streptococcus_mutans_unclassified	454	126	108	346	6.68735e-08	0.0186544	0.00338949	PPI	1.55633e-06	IBD
k__Bacteria.p__Proteobacteria.c__Gammaproteobacteria.o__Pasteurellales.f__Pasteurellaceae.g__Haemophilus.s__Haemophilus_parainfluenzae.t__Haemophilus_parainfluenzae_unclassified	454	106	76	378	0.0179741	0.00469524	0.000147911	0.00844105	calcium	IBD		k__Bacteria.p__Firmicutes.c__Bacilli.o__Lactobacillales.f__Streptococcaceae.g__Streptococcus.s__Streptococcus_anginosus.t__Streptococcus_anginosus_unclassified	454	121	108	346	1.47765e-05	0.0147361	0.00335942	PPI	0.000315231	IBD
k__Bacteria.p__Firmicutes.c__Clostridia.o__Clostridiales.f__Clostridiaceae.g__Clostridium.s__Clostridium_hathewayi	454	105	5	449	0.0237759	0.00550419	1.93562e-05	0.00111298	IUD_that_includes_hormones	IBD		k__Bacteria.p__Firmicutes.c__Bacilli.o__Lactobacillales.f__Lactobacillaceae.g__Lactobacillus	454	270	108	346	1.63214e-05	0.0275581	0.0063059	PPI	0.000321406	IBD
k__Bacteria.p__Firmicutes.c__Clostridia.o__Clostridiales.f__Lachnospiraceae.g__Lachnospiraceae_noname.s__Lachnospiraceae_bacterium_3_1_57FAA_CT1.t__GCF_000218405	454	87	5	449	0.0310747	0.00678804	6.12872e-06	0.000704803	IUD_that_includes_hormones	IBD		k__Bacteria.p__Actinobacteria.c__Actinobacteria.o__Actinomycetales.f__Micrococcaceae.g__Rothia.s__Rothia_mucilaginosa.t__Rothia_mucilaginosa_unclassified	454	127	108	346	1.84295e-05	0.00325821	0.000750307	PPI	0.000336997	IBD
k__Bacteria.p__Firmicutes.c__Bacilli.o__Lactobacillales.f__Lactobacillaceae.g__Lactobacillus.s__Lactobacillus_mucosae.t__GCF_000248095	454	46	9	445	0.126053	0.0162763	6.71939e-14	9.81031e-12	K_saving_diuretic	IBD		k__Bacteria.p__Firmicutes.c__Bacilli.o__Lactobacillales.f__Lactobacillaceae	454	274	108	346	2.16617e-05	0.0280078	0.00650616	PPI	0.000369692	IBD
k__Bacteria.p__Firmicutes.c__Negativicutes.o__Selenomonadales.f__Veillonellaceae.g__Veillonella.s__Veillonella_atypica	454	118	9	445	0.0317402	0.00841629	0.000184705	0.00674172	K_saving_diuretic	IBD		k__Bacteria.p__Actinobacteria.c__Actinobacteria.o__Bifidobacteriales.f__Bifidobacteriaceae.g__Alloscardovia.s__Alloscardovia_omnicolens.t__Alloscardovia_omnicolens_unclassified	454	57	108	346	4.16414e-05	0.0063341	0.00152829	PPI	0.000637994	IBD
k__Bacteria.p__Firmicutes.c__Negativicutes.o__Selenomonadales.f__Veillonellaceae.g__Veillonella.s__Veillonella_atypica.t__Veillonella_atypica_unclassified	454	117	9	445	0.0322203	0.00822168	0.00010317	0.00502094	K_saving_diuretic	IBD		k__Bacteria.p__Actinobacteria.c__Actinobacteria.o__Bifidobacteriales.f__Bifidobacteriaceae.g__Bifidobacterium.s__Bifidobacterium_dentium.t__Bifidobacterium_dentium_unclassified	454	112	108	346	4.23668e-05	0.0183188	0.00442436	PPI	0.000637994	IBD
k__Bacteria.p__Firmicutes.c__Negativicutes.o__Selenomonadales.f__Veillonellaceae.g__Veillonella.s__Veillonella_dispar.t__GCF_000160015	454	69	9	445	0.0188467	0.00406058	4.57954e-06	0.000334306	K_saving_diuretic	IBD		k__Bacteria.p__Firmicutes.c__Bacilli.o__Lactobacillales.f__Streptococcaceae.g__Streptococcus.s__Streptococcus_vestibularis.t__Streptococcus_vestibularis_unclassified	454	181	108	346	5.40596e-05	0.0063784	0.00155996	PPI	0.000768848	IBD
k__Bacteria.p__Bacteroidetes.c__Bacteroidia.o__Bacteroidales.f__Rikenellaceae.g__Alistipes.s__Alistipes_putredinis.t__GCF_000154465	454	223	30	424	0.0498053	0.0131597	0.000175333	0.0438333	laxatives	IBD		k__Bacteria.p__Firmicutes.c__Bacilli.o__Lactobacillales.f__Lactobacillaceae.g__Lactobacillus.s__Lactobacillus_gasseri.t__Lactobacillus_gasseri_unclassified	454	74	108	346	0.000141325	0.0226967	0.00590558	PPI	0.00190417	IBD
k__Bacteria.p__Proteobacteria.c__Betaproteobacteria.o__Burkholderiales.f__Sutterellaceae.g__Sutterellaceae_unclassified	454	106	30	424	0.011472	0.00319951	0.000374206	0.0467758	laxatives	IBD		k__Bacteria.p__Firmicutes.c__Bacilli.o__Lactobacillales.f__Streptococcaceae.g__Streptococcus.s__Streptococcus_sanguinis.t__Streptococcus_sanguinis_unclassified	454	135	108	346	0.000239755	0.00288674	0.000778064	PPI	0.00306886	IBD
k__Bacteria.p__Bacteroidetes.c__Bacteroidia.o__Bacteroidales.f__Porphyromonadaceae	454	386	4	450	0.135846	0.0400958	0.000767605	0.0414507	melatonine	IBD		k__Bacteria.p__Firmicutes.c__Negativicutes.o__Selenomonadales.f__Veillonellaceae.g__Veillonella.s__Veillonella_dispar.t__GCF_000160015	454	69	108	346	0.00119188	0.00505342	0.00154802	PPI	0.0145296	IBD
k__Bacteria.p__Bacteroidetes.c__Bacteroidia.o__Bacteroidales.f__Porphyromonadaceae.g__Barnesiella.s__Barnesiella_intestinihominis.t__GCF_000296465	454	242	4	450	0.118071	0.0287674	4.83905e-05	0.00522617	melatonine	IBD		k__Bacteria.p__Firmicutes.c__Clostridia.o__Clostridiales.f__Clostridiaceae.g__Clostridium.s__Clostridium_nexile.t__GCF_000156035	454	89	108	346	0.00136904	-0.0334103	0.0103632	PPI	0.0159307	IBD
k__Bacteria.p__Firmicutes.c__Erysipelotrichia.o__Erysipelotrichales.f__Erysipelotrichaceae.g__Erysipelotrichaceae_noname	454	383	162	292	0.0302788	0.00813583	0.00022426	0.0287052	mesalazines	IBD		k__Bacteria.p__Firmicutes.c__Bacilli.o__Lactobacillales.f__Streptococcaceae.g__Streptococcus.s__Streptococcus_australis.t__Streptococcus_australis_unclassified	454	122	108	346	0.00284328	0.00673401	0.00224249	PPI	0.0316469	IBD
k__Bacteria.p__Firmicutes.c__Erysipelotrichia.o__Erysipelotrichales.f__Erysipelotrichaceae.g__Erysipelotrichaceae_noname.s__Erysipelotrichaceae_bacterium_21_3.t__GCF_000242195	454	232	162	292	0.00438657	0.00101438	1.91558e-05	0.00490388	mesalazines	IBD		k__Bacteria.p__Firmicutes.c__Clostridia.o__Clostridiales.f__Lachnospiraceae.g__Anaerostipes.s__Anaerostipes_hadrus.t__GCF_000332875	454	345	10	444	3.47441e-05	0.0438377	0.010467	SSRI_antidepressant	0.00639291	IBD
k__Bacteria.p__Actinobacteria.c__Actinobacteria.o__Bifidobacteriales.f__Bifidobacteriaceae.g__Alloscardovia.s__Alloscardovia_omnicolens.t__Alloscardovia_omnicolens_unclassified	454	57	7	447	0.0232262	0.00468078	1.00035e-06	5.33522e-05	metformin	IBD		k__Bacteria.p__Firmicutes.c__Bacilli.o__Lactobacillales.f__Streptococcaceae.g__Streptococcus.s__Streptococcus_mutans.t__Streptococcus_mutans_unclassified	454	126	17	437	7.30993e-06	0.0342936	0.00754572	thiazide_diuretic	0.00160819	IBD
k__Bacteria.p__Firmicutes.c__Bacilli.o__Lactobacillales.f__Lactobacillaceae.g__Lactobacillus.s__Lactobacillus_fermentum	454	64	7	447	0.0788789	0.0137435	1.77678e-08	1.42143e-06	metformin	IBD		k__Bacteria.p__Actinobacteria.c__Actinobacteria.o__Actinomycetales.f__Actinomycetaceae	454	226	10	444	5.48503e-05	0.0126755	0.00310618	thyrax	0.00466228	IBD
k__Bacteria.p__Firmicutes.c__Bacilli.o__Lactobacillales.f__Lactobacillaceae.g__Lactobacillus.s__Lactobacillus_fermentum.t__Lactobacillus_fermentum_unclassified	454	64	7	447	0.0795373	0.0135174	7.96275e-09	1.27404e-06	metformin	IBD		k__Bacteria.p__Actinobacteria.c__Actinobacteria.o__Actinomycetales.f__Actinomycetaceae.g__Actinomyces	454	222	10	444	5.36867e-05	0.0126182	0.0030884	thyrax	0.00466228	IBD
k__Bacteria.p__Firmicutes.c__Bacilli.o__Lactobacillales.f__Streptococcaceae.g__Streptococcus.s__Streptococcus_mutans.t__Streptococcus_mutans_unclassified	454	126	7	447	0.0416416	0.0106222	0.000102635	0.00410539	metformin	IBD		k__Bacteria.p__Actinobacteria.c__Actinobacteria.o__Actinomycetales	454	286	10	444	0.000113864	0.016708	0.00428384	thyrax	0.00645232	IBD
k__Bacteria.p__Actinobacteria.c__Actinobacteria.o__Bifidobacteriales.f__Bifidobacteriaceae.g__Bifidobacterium.s__Bifidobacterium_pseudocatenulatum.t__GCF_000173435	454	100	5	449	0.141025	0.03232	1.59881e-05	0.00193456	methylphenidate	IBD		k__Bacteria.p__Actinobacteria.c__Actinobacteria.o__Bifidobacteriales.f__Bifidobacteriaceae.g__Scardovia	454	83	16	438	7.29705e-08	0.015614	0.00284562	tricyclic_antidepressant	1.49589e-05	IBD
k__Bacteria.p__Bacteroidetes.c__Bacteroidia.o__Bacteroidales.f__Rikenellaceae.g__Alistipes.s__Alistipes_unclassified	454	81	22	432	0.0228671	0.00651161	0.000491399	0.0373463	opiat	IBD		k__Bacteria.p__Actinobacteria.c__Actinobacteria.o__Bifidobacteriales.f__Bifidobacteriaceae.g__Scardovia.s__Scardovia_wiggsiae.t__Scardovia_wiggsiae_unclassified	454	66	16	438	2.76214e-06	0.0127046	0.00267102	tricyclic_antidepressant	0.000283119	IBD
k__Bacteria.p__Firmicutes.c__Clostridia.o__Clostridiales.f__Clostridiales_noname	454	312	22	432	0.0120054	0.00341336	0.0004827	0.0373463	opiat	IBD		k__Bacteria.p__Firmicutes.c__Clostridia.o__Clostridiales.f__Clostridiaceae.g__Clostridium.s__Clostridium_leptum.t__GCF_000154345	454	255	16	438	0.000150118	0.0205443	0.00536552	tricyclic_antidepressant	0.0102581	IBD
k__Bacteria.p__Firmicutes.c__Clostridia.o__Clostridiales.f__Eubacteriaceae.g__Eubacterium.s__Eubacterium_sp_3_1_31.t__Eubacterium_sp_3_1_31_unclassified	454	65	22	432	0.0430809	0.00744442	1.36656e-08	3.11575e-06	opiat	IBD		k__Bacteria.p__Firmicutes.c__Clostridia.o__Clostridiales.f__Clostridiaceae.g__Clostridium.s__Clostridium_nexile.t__GCF_000156035	454	89	5	449	5.07552e-05	0.144547	0.0352811	triptans	0.00406042	IBD
k__Bacteria.p__Actinobacteria.c__Actinobacteria.o__Bifidobacteriales.f__Bifidobacteriaceae.g__Bifidobacterium.s__Bifidobacterium_dentium.t__Bifidobacterium_dentium_unclassified	454	112	8	446	0.0471852	0.0116116	5.72654e-05	0.010136	oral_anti_diabetics	IBD		k__Bacteria.p__Firmicutes.c__Clostridia.o__Clostridiales.f__Lachnospiraceae.g__Lachnospiraceae_noname.s__Lachnospiraceae_bacterium_9_1_43BFAA.t__GCF_000209445	454	105	5	449	0.000130337	0.0378582	0.0097981	triptans	0.00521346	IBD
k__Bacteria.p__Firmicutes.c__Bacilli.o__Lactobacillales.f__Lactobacillaceae.g__Lactobacillus.s__Lactobacillus_delbrueckii.t__Lactobacillus_delbrueckii_unclassified	454	76	8	446	0.0638006	0.0170322	0.000203785	0.018035	oral_anti_diabetics	IBD		k__Bacteria.p__Firmicutes.c__Clostridia.o__Clostridiales.f__Lachnospiraceae.g__Lachnospiraceae_noname.s__Lachnospiraceae_bacterium_6_1_63FAA.t__GCF_000209425	454	76	5	449	0.0010499	0.0363288	0.0110048	triptans	0.0279973	IBD
k__Bacteria	454	454	79	375	-0.047969	0.0126619	0.000172777	0.0264013	oral_steroid	IBD		k__Bacteria.p__Actinobacteria.c__Actinobacteria.o__Coriobacteriales.f__Coriobacteriaceae.g__Olsenella	454	71	7	447	7.64025e-05	0.0177764	0.00444715	vitamin_K_antagonist	0.00574872	IBD
k__Bacteria.p__Firmicutes.c__Clostridia.o__Clostridiales.f__Clostridiaceae.g__Clostridium.s__Clostridium_nexile.t__GCF_000156035	454	89	79	375	0.0345776	0.00924104	0.000207069	0.0264013	oral_steroid	IBD		k__Bacteria.p__Actinobacteria.c__Actinobacteria.o__Coriobacteriales.f__Coriobacteriaceae.g__Olsenella.s__Olsenella_unclassified	454	69	7	447	8.09679e-05	0.0176822	0.00443949	vitamin_K_antagonist	0.00574872	IBD
k__Bacteria.p__Bacteroidetes.c__Bacteroidia.o__Bacteroidales.f__Bacteroidaceae.g__Bacteroides.s__Bacteroides_eggerthii.t__Bacteroides_eggerthii_unclassified	454	60	10	444	0.0700472	0.0165654	2.86514e-05	0.00501399	other_antidepressant	IBD		k__Bacteria.p__Bacteroidetes.c__Bacteroidia.o__Bacteroidales.f__Bacteroidaceae.g__Bacteroides.s__Bacteroides_eggerthii.t__Bacteroides_eggerthii_unclassified	1124	251	10	1114	0.000256786	0.0425193	0.0115931	alpha_blockers	0.0464782	LLD
k__Bacteria.p__Actinobacteria.c__Actinobacteria.o__Actinomycetales.f__Micrococcaceae.g__Rothia	454	162	27	427	0.00676624	0.00192041	0.000473895	0.0383855	platelet_aggregation_inhibitor	IBD		k__Bacteria.p__Actinobacteria.c__Actinobacteria.o__Coriobacteriales.f__Coriobacteriaceae.g__Eggerthella	1124	733	14	1110	0.000614282	0.0254168	0.00739792	anti_androgen_oral_contraceptive	0.0300998	LLD
k__Bacteria.p__Actinobacteria.c__Actinobacteria.o__Actinomycetales.f__Micrococcaceae.g__Rothia.s__Rothia_mucilaginosa.t__Rothia_mucilaginosa_unclassified	454	127	27	427	0.00422745	0.00112781	0.000204639	0.0383855	platelet_aggregation_inhibitor	IBD		k__Bacteria.p__Bacteroidetes.c__Bacteroidia.o__Bacteroidales.f__Bacteroidaceae.g__Bacteroides.s__Bacteroides_caccae.t__Bacteroides_caccae_unclassified	1124	778	14	1110	0.000208752	0.0392959	0.0105602	anti_androgen_oral_contraceptive	0.0136384	LLD
k__Bacteria.p__Firmicutes.c__Bacilli.o__Lactobacillales.f__Streptococcaceae.g__Streptococcus.s__Streptococcus_parasanguinis.t__Streptococcus_parasanguinis_unclassified	454	393	27	427	0.0387564	0.0108005	0.000371461	0.0383855	platelet_aggregation_inhibitor	IBD		k__Bacteria.p__Firmicutes.c__Bacilli.o__Lactobacillales.f__Streptococcaceae.g__Streptococcus.s__Streptococcus_anginosus.t__Streptococcus_anginosus_unclassified	1124	268	14	1110	0.00111116	0.00321257	0.000982329	anti_androgen_oral_contraceptive	0.0362978	LLD
k__Bacteria.p__Actinobacteria.c__Actinobacteria.o__Actinomycetales	454	286	108	346	0.0115245	0.00164085	8.88046e-12	2.2734e-10	PPI	IBD		k__Bacteria.p__Firmicutes.c__Bacilli.o__Lactobacillales.f__Streptococcaceae.g__Streptococcus.s__Streptococcus_salivarius.t__Streptococcus_salivarius_unclassified	1124	1068	14	1110	0.00104806	0.0404407	0.0123051	anti_androgen_oral_contraceptive	0.0362978	LLD
k__Bacteria.p__Actinobacteria.c__Actinobacteria.o__Actinomycetales.f__Micrococcaceae.g__Rothia	454	162	108	346	0.0102487	0.000945251	2.88851e-24	2.46486e-22	PPI	IBD		k__Bacteria.p__Firmicutes.c__Erysipelotrichia.o__Erysipelotrichales.f__Erysipelotrichaceae.g__Coprobacillus	1124	201	14	1110	4.16803e-05	0.0211405	0.00513747	anti_androgen_oral_contraceptive	0.00408467	LLD
k__Bacteria.p__Actinobacteria.c__Actinobacteria.o__Actinomycetales.f__Micrococcaceae.g__Rothia.s__Rothia_mucilaginosa.t__Rothia_mucilaginosa_unclassified	454	127	108	346	0.00357352	0.000633982	3.30958e-08	6.51733e-07	PPI	IBD		k__Bacteria.p__Firmicutes.c__Erysipelotrichia.o__Erysipelotrichales.f__Erysipelotrichaceae.g__Coprobacillus.s__Coprobacillus_unclassified	1124	192	14	1110	1.15642e-06	0.0225737	0.0046154	anti_androgen_oral_contraceptive	0.000226658	LLD
k__Bacteria.p__Actinobacteria.c__Actinobacteria.o__Bifidobacteriales.f__Bifidobacteriaceae.g__Alloscardovia.s__Alloscardovia_omnicolens.t__Alloscardovia_omnicolens_unclassified	454	57	108	346	0.00707724	0.00131969	1.32931e-07	2.00179e-06	PPI	IBD		k__Bacteria.p__Firmicutes.c__Clostridia.o__Clostridiales.f__Clostridiaceae.g__Clostridium.s__Clostridium_leptum.t__GCF_000154345	1124	918	5	1119	1.50131e-05	0.032401	0.0074505	anti_epileptics	0.00190666	LLD
k__Bacteria.p__Actinobacteria.c__Actinobacteria.o__Bifidobacteriales.f__Bifidobacteriaceae.g__Bifidobacterium.s__Bifidobacterium_dentium.t__Bifidobacterium_dentium_unclassified	454	112	108	346	0.0197166	0.00370381	1.63076e-07	2.3193e-06	PPI	IBD		k__Bacteria.p__Actinobacteria.c__Actinobacteria	1124	1124	13	1111	5.88595e-05	-0.230402	0.0571236	antibiotics_merged	0.00370815	LLD
k__Bacteria.p__Actinobacteria.c__Actinobacteria.o__Bifidobacteriales.f__Bifidobacteriaceae.g__Scardovia	454	83	108	346	0.00398446	0.00125321	0.00158053	0.0175919	PPI	IBD		k__Bacteria.p__Actinobacteria.c__Actinobacteria.o__Bifidobacteriales.f__Bifidobacteriaceae	1124	1094	13	1111	4.31655e-06	-0.279633	0.0605365	antibiotics_merged	0.000407914	LLD
k__Bacteria.p__Actinobacteria.c__Actinobacteria.o__Bifidobacteriales.f__Bifidobacteriaceae.g__Scardovia.s__Scardovia_wiggsiae.t__Scardovia_wiggsiae_unclassified	454	66	108	346	0.00354784	0.00116993	0.00256922	0.027405	PPI	IBD		k__Bacteria.p__Actinobacteria.c__Actinobacteria.o__Bifidobacteriales.f__Bifidobacteriaceae.g__Bifidobacterium	1124	1088	13	1111	3.56836e-06	-0.282313	0.0605902	antibiotics_merged	0.000407914	LLD
k__Bacteria.p__Firmicutes.c__Bacilli	454	452	108	346	0.170844	0.0173598	9.56939e-21	3.49966e-19	PPI	IBD		k__Bacteria.p__Actinobacteria.c__Actinobacteria.o__Bifidobacteriales.f__Bifidobacteriaceae.g__Bifidobacterium.s__Bifidobacterium_adolescentis	1124	937	13	1111	0.000108998	-0.219388	0.0564843	antibiotics_merged	0.00412014	LLD
k__Bacteria.p__Firmicutes.c__Bacilli.o__Lactobacillales	454	451	108	346	0.171265	0.017348	7.44328e-21	3.1758e-19	PPI	IBD		k__Bacteria.p__Actinobacteria.c__Actinobacteria.o__Bifidobacteriales.f__Bifidobacteriaceae.g__Bifidobacterium.s__Bifidobacterium_adolescentis.t__Bifidobacterium_adolescentis_unclassified	1124	937	13	1111	0.000108543	-0.219344	0.0564582	antibiotics_merged	0.00412014	LLD
k__Bacteria.p__Firmicutes.c__Bacilli.o__Lactobacillales.f__Lactobacillaceae	454	274	108	346	0.029888	0.00555043	1.24739e-07	1.99582e-06	PPI	IBD		k__Bacteria.p__Actinobacteria.c__Actinobacteria.o__Bifidobacteriales.f__Bifidobacteriaceae.g__Bifidobacterium.s__Bifidobacterium_longum	1124	1026	13	1111	0.000188612	-0.140405	0.037473	antibiotics_merged	0.00587131	LLD
k__Bacteria.p__Firmicutes.c__Bacilli.o__Lactobacillales.f__Lactobacillaceae.g__Lactobacillus	454	270	108	346	0.0295896	0.00539842	7.53621e-08	1.31579e-06	PPI	IBD		k__Bacteria.p__Actinobacteria.c__Actinobacteria.o__Bifidobacteriales.f__Bifidobacteriaceae.g__Bifidobacterium.s__Bifidobacterium_longum.t__Bifidobacterium_longum_unclassified	1124	1025	13	1111	0.000217456	-0.137481	0.0370518	antibiotics_merged	0.00587131	LLD
k__Bacteria.p__Firmicutes.c__Bacilli.o__Lactobacillales.f__Lactobacillaceae.g__Lactobacillus.s__Lactobacillus_fermentum	454	64	108	346	0.027411	0.00381738	2.99802e-12	8.52769e-11	PPI	IBD		k__Bacteria.p__Firmicutes.c__Clostridia.o__Clostridiales.f__Clostridiaceae	1124	1006	64	1060	0.000374342	0.0419086	0.0117422	beta_sympathomimetic_inhaler	0.0440617	LLD
k__Bacteria.p__Firmicutes.c__Bacilli.o__Lactobacillales.f__Lactobacillaceae.g__Lactobacillus.s__Lactobacillus_fermentum.t__Lactobacillus_fermentum_unclassified	454	64	108	346	0.0271772	0.0037585	2.15573e-12	6.89835e-11	PPI	IBD		k__Bacteria.p__Firmicutes.c__Clostridia.o__Clostridiales.f__Clostridiaceae.g__Clostridium	1124	1004	64	1060	0.000381486	0.0418414	0.0117399	beta_sympathomimetic_inhaler	0.0440617	LLD
k__Bacteria.p__Firmicutes.c__Bacilli.o__Lactobacillales.f__Lactobacillaceae.g__Lactobacillus.s__Lactobacillus_gasseri.t__Lactobacillus_gasseri_unclassified	454	74	108	346	0.0270381	0.00494587	7.7097e-08	1.31579e-06	PPI	IBD		k__Bacteria.p__Actinobacteria.c__Actinobacteria.o__Bifidobacteriales.f__Bifidobacteriaceae.g__Bifidobacterium.s__Bifidobacterium_pseudocatenulatum.t__GCF_000173435	1124	246	14	1110	0.00016326	0.103342	0.0273151	calcium	0.016326	LLD
k__Bacteria.p__Firmicutes.c__Bacilli.o__Lactobacillales.f__Streptococcaceae	454	447	108	346	0.144437	0.013723	3.24366e-23	1.66075e-21	PPI	IBD		k__Bacteria.p__Firmicutes.c__Bacilli.o__Lactobacillales.f__Enterococcaceae	1124	110	14	1110	1.66742e-16	-0.132309	0.0157929	calcium	3.33484e-14	LLD
k__Bacteria.p__Firmicutes.c__Bacilli.o__Lactobacillales.f__Streptococcaceae.g__Streptococcus	454	446	108	346	0.1457	0.0137306	1.56322e-23	1.00046e-21	PPI	IBD		k__Bacteria.p__Firmicutes.c__Clostridia.o__Clostridiales.f__Lachnospiraceae.g__Butyrivibrio	1124	289	7	1117	5.51789e-05	0.0964806	0.0238296	ferrum	0.00430395	LLD
k__Bacteria.p__Firmicutes.c__Bacilli.o__Lactobacillales.f__Streptococcaceae.g__Streptococcus.s__Streptococcus_anginosus.t__Streptococcus_anginosus_unclassified	454	121	108	346	0.0157541	0.0027831	2.73117e-08	5.8265e-07	PPI	IBD		k__Bacteria.p__Firmicutes.c__Clostridia.o__Clostridiales.f__Lachnospiraceae.g__Butyrivibrio.s__Butyrivibrio_crossotus.t__GCF_000156015	1124	193	7	1117	4.707e-05	0.097808	0.0239351	ferrum	0.00430395	LLD
k__Bacteria.p__Firmicutes.c__Bacilli.o__Lactobacillales.f__Streptococcaceae.g__Streptococcus.s__Streptococcus_mutans.t__Streptococcus_mutans_unclassified	454	126	108	346	0.0193938	0.00291683	8.8094e-11	2.05019e-09	PPI	IBD		k__Bacteria.p__Bacteroidetes.c__Bacteroidia.o__Bacteroidales.f__Bacteroidaceae.g__Bacteroides.s__Bacteroides_intestinalis.t__GCF_000172175	1124	201	7	1117	1.37062e-06	0.0493068	0.0101524	folic_acid	0.00011102	LLD
k__Bacteria.p__Firmicutes.c__Bacilli.o__Lactobacillales.f__Streptococcaceae.g__Streptococcus.s__Streptococcus_parasanguinis.t__Streptococcus_parasanguinis_unclassified	454	393	108	346	0.0603044	0.00540657	1.62636e-25	2.08174e-23	PPI	IBD		k__Bacteria.p__Bacteroidetes.c__Bacteroidia.o__Bacteroidales.f__Bacteroidaceae.g__Bacteroides.s__Bacteroides_stercoris	1124	479	7	1117	0.00151759	0.0374699	0.0117835	folic_acid	0.0464461	LLD
k__Bacteria.p__Firmicutes.c__Bacilli.o__Lactobacillales.f__Streptococcaceae.g__Streptococcus.s__Streptococcus_salivarius.t__Streptococcus_salivarius_unclassified	454	434	108	346	0.0915725	0.0080654	2.98178e-26	7.63335e-24	PPI	IBD		k__Bacteria.p__Bacteroidetes.c__Bacteroidia.o__Bacteroidales.f__Bacteroidaceae.g__Bacteroides.s__Bacteroides_stercoris.t__Bacteroides_stercoris_unclassified	1124	479	7	1117	0.00172023	0.0370148	0.011777	folic_acid	0.0464461	LLD
k__Bacteria.p__Firmicutes.c__Bacilli.o__Lactobacillales.f__Streptococcaceae.g__Streptococcus.s__Streptococcus_sanguinis.t__Streptococcus_sanguinis_unclassified	454	135	108	346	0.00259541	0.000636669	5.51075e-05	0.000705376	PPI	IBD		k__Bacteria.p__Bacteroidetes.c__Bacteroidia.o__Bacteroidales.f__Rikenellaceae.g__Alistipes.s__Alistipes_putredinis.t__GCF_000154465	1124	904	7	1117	0.000715957	0.0768679	0.0226534	folic_acid	0.0386617	LLD
k__Bacteria.p__Firmicutes.c__Bacilli.o__Lactobacillales.f__Streptococcaceae.g__Streptococcus.s__Streptococcus_vestibularis.t__Streptococcus_vestibularis_unclassified	454	181	108	346	0.00650271	0.00128001	5.89623e-07	7.9444e-06	PPI	IBD		k__Bacteria.p__Firmicutes.c__Clostridia.o__Clostridiales.f__Clostridiaceae.g__Clostridium.s__Clostridium_bolteae	1124	169	7	1117	1.47771e-09	0.03579	0.00586727	folic_acid	2.3939e-07	LLD
k__Bacteria.p__Firmicutes.c__Negativicutes.o__Selenomonadales.f__Veillonellaceae.g__Veillonella.s__Veillonella_dispar.t__GCF_000160015	454	69	108	346	0.00475248	0.00134001	0.000432339	0.00527042	PPI	IBD		k__Bacteria.p__Firmicutes.c__Clostridia.o__Clostridiales.f__Ruminococcaceae.g__Faecalibacterium.s__Faecalibacterium_prausnitzii.t__Faecalibacterium_prausnitzii_unclassified	1124	1093	7	1117	0.00116814	0.102629	0.0315271	folic_acid	0.0464461	LLD
k__Bacteria.p__Firmicutes.c__Negativicutes.o__Selenomonadales.f__Veillonellaceae.g__Veillonella.s__Veillonella_unclassified	454	223	108	346	0.00439491	0.00126298	0.00055712	0.00648285	PPI	IBD		k__Bacteria.p__Actinobacteria.c__Actinobacteria.o__Actinomycetales	1124	769	4	1120	0.000357066	0.0239137	0.00667702	insulin	0.0205313	LLD
k__Bacteria.p__Firmicutes.c__Clostridia.o__Clostridiales.f__Lachnospiraceae.g__Anaerostipes.s__Anaerostipes_hadrus.t__GCF_000332875	454	345	10	444	0.0381837	0.0100118	0.000156639	0.0288215	SSRI_antidepressant	IBD		k__Bacteria.p__Actinobacteria.c__Actinobacteria.o__Actinomycetales.f__Micrococcaceae.g__Rothia	1124	355	4	1120	1.32598e-07	0.0169563	0.00319208	insulin	1.52487e-05	LLD
k__Bacteria.p__Firmicutes.c__Bacilli.o__Lactobacillales.f__Streptococcaceae.g__Streptococcus.s__Streptococcus_salivarius.t__Streptococcus_salivarius_unclassified	454	434	28	426	0.0638687	0.015666	5.45567e-05	0.0134209	statin	IBD		k__Bacteria.p__Actinobacteria.c__Actinobacteria.o__Bifidobacteriales.f__Bifidobacteriaceae.g__Bifidobacterium.s__Bifidobacterium_pseudocatenulatum.t__GCF_000173435	1124	246	21	1103	9.23696e-05	0.0458457	0.0116815	laxatives	0.00674298	LLD
k__Bacteria.p__Firmicutes.c__Clostridia.o__Clostridiales.f__Clostridiaceae.g__Clostridium.s__Clostridium_asparagiforme.t__GCF_000158075	454	64	17	437	0.0172606	0.00371188	4.39889e-06	0.000488277	steroid_inhaler	IBD		k__Bacteria.p__Bacteroidetes.c__Bacteroidia.o__Bacteroidales	1124	1119	21	1103	2.50652e-05	0.137526	0.0324914	laxatives	0.00369666	LLD
k__Bacteria.p__Firmicutes.c__Clostridia.o__Clostridiales.f__Eubacteriaceae.g__Eubacterium.s__Eubacterium_sp_3_1_31.t__Eubacterium_sp_3_1_31_unclassified	454	65	17	437	0.0404006	0.0081829	1.12882e-06	0.000250597	steroid_inhaler	IBD		k__Bacteria.p__Bacteroidetes.c__Bacteroidia.o__Bacteroidales.f__Bacteroidaceae.g__Bacteroides	1124	1111	21	1103	0.000187339	0.0921777	0.0245902	laxatives	0.0102568	LLD
k__Bacteria.p__Firmicutes.c__Erysipelotrichia.o__Erysipelotrichales.f__Erysipelotrichaceae.g__Coprobacillus	454	189	17	437	0.0186152	0.00526719	0.000454939	0.0336655	steroid_inhaler	IBD		k__Bacteria.p__Bacteroidetes.c__Bacteroidia.o__Bacteroidales.f__Bacteroidaceae.g__Bacteroides.s__Bacteroides_intestinalis.t__GCF_000172175	1124	201	21	1103	0.000468511	0.0201797	0.00575096	laxatives	0.0205208	LLD
k__Bacteria.p__Firmicutes.c__Bacilli.o__Lactobacillales.f__Streptococcaceae.g__Streptococcus.s__Streptococcus_mutans.t__Streptococcus_mutans_unclassified	454	126	17	437	0.0337757	0.00647746	2.84977e-07	6.26949e-05	thiazide_diuretic	IBD		k__Bacteria.p__Bacteroidetes.c__Bacteroidia.o__Bacteroidales.f__Bacteroidales_noname.g__Bacteroidales_noname.s__Bacteroidales_bacterium_ph8.t__GCF_000311925	1124	795	21	1103	3.37594e-05	0.023099	0.00554711	laxatives	0.00369666	LLD
k__Bacteria.p__Actinobacteria.c__Actinobacteria.o__Actinomycetales.f__Actinomycetaceae	454	226	10	444	0.0106871	0.00301589	0.000439338	0.0267403	thyrax	IBD		k__Bacteria.p__Firmicutes	1124	1124	21	1103	0.00139515	-0.124919	0.0389885	laxatives	0.0451568	LLD
k__Bacteria.p__Actinobacteria.c__Actinobacteria.o__Actinomycetales.f__Actinomycetaceae.g__Actinomyces	454	222	10	444	0.010616	0.00299712	0.000441597	0.0267403	thyrax	IBD		k__Bacteria.p__Proteobacteria.c__Gammaproteobacteria.o__Enterobacteriales.f__Enterobacteriaceae.g__Escherichia	1124	758	21	1103	0.00144337	0.0203532	0.00637129	laxatives	0.0451568	LLD
k__Bacteria.p__Firmicutes.c__Clostridia.o__Clostridiales.f__Clostridiales_Family_XI_Incertae_Sedis	454	70	10	444	0.0168956	0.00479607	0.000471888	0.0267403	thyrax	IBD		k__Bacteria.p__Firmicutes.c__Erysipelotrichia.o__Erysipelotrichales.f__Erysipelotrichaceae.g__Catenibacterium.s__Catenibacterium_mitsuokai.t__GCF_000173795	1124	174	15	1109	4.90889e-07	0.100364	0.0198319	metformin	9.67052e-05	LLD
k__Bacteria.p__Actinobacteria.c__Actinobacteria.o__Bifidobacteriales.f__Bifidobacteriaceae.g__Scardovia	454	83	16	438	0.0154462	0.00273308	2.86848e-08	5.88038e-06	tricyclic_antidepressant	IBD		k__Bacteria.p__Firmicutes.c__Clostridia.o__Clostridiales.f__Lachnospiraceae.g__Blautia.s__Ruminococcus_obeum.t__Ruminococcus_obeum_unclassified	1124	1099	8	1116	1.07444e-05	0.0907312	0.0205155	oral_anti_diabetics	0.00166539	LLD
k__Bacteria.p__Actinobacteria.c__Actinobacteria.o__Bifidobacteriales.f__Bifidobacteriaceae.g__Scardovia.s__Scardovia_wiggsiae.t__Scardovia_wiggsiae_unclassified	454	66	16	438	0.0126891	0.00256959	1.12351e-06	0.00011516	tricyclic_antidepressant	IBD		k__Bacteria.p__Actinobacteria.c__Actinobacteria.o__Actinomycetales.f__Micrococcaceae.g__Rothia	1124	355	113	1011	6.35488e-07	0.00353716	0.000705856	oral_contraceptive	0.000146798	LLD
k__Bacteria.p__Firmicutes.c__Bacilli.o__Lactobacillales.f__Lactobacillaceae.g__Lactobacillus.s__Lactobacillus_gasseri.t__Lactobacillus_gasseri_unclassified	454	74	16	438	0.0364837	0.0112826	0.00131481	0.0463996	tricyclic_antidepressant	IBD		k__Bacteria.p__Actinobacteria.c__Actinobacteria.o__Bifidobacteriales.f__Bifidobacteriaceae.g__Bifidobacterium.s__Bifidobacterium_dentium.t__Bifidobacterium_dentium_unclassified	1124	136	11	1113	3.19449e-06	0.0304387	0.00650041	paracetamol	0.000600564	LLD
k__Bacteria.p__Firmicutes.c__Bacilli.o__Lactobacillales.f__Streptococcaceae.g__Streptococcus.s__Streptococcus_anginosus.t__Streptococcus_anginosus_unclassified	454	121	16	438	0.0205181	0.00636391	0.00135804	0.0463996	tricyclic_antidepressant	IBD		k__Bacteria.p__Actinobacteria.c__Actinobacteria.o__Actinomycetales	1124	769	93	1031	4.15072e-11	0.0106065	0.0015906	PPI	9.58817e-10	LLD
k__Bacteria.p__Firmicutes.c__Clostridia.o__Clostridiales.f__Clostridiaceae.g__Clostridium.s__Clostridium_leptum.t__GCF_000154345	454	255	16	438	0.0175888	0.00500517	0.000488331	0.0333693	tricyclic_antidepressant	IBD		k__Bacteria.p__Actinobacteria.c__Actinobacteria.o__Actinomycetales.f__Actinomycetaceae	1124	613	93	1031	1.23808e-06	0.00610658	0.00125195	PPI	2.38329e-05	LLD
k__Bacteria.p__Firmicutes.c__Clostridia.o__Clostridiales.f__Lachnospiraceae.g__Blautia.s__Blautia_hydrogenotrophica.t__GCF_000157975	454	87	16	438	0.0259279	0.00794515	0.00118723	0.0463996	tricyclic_antidepressant	IBD		k__Bacteria.p__Actinobacteria.c__Actinobacteria.o__Actinomycetales.f__Actinomycetaceae.g__Actinomyces	1124	604	93	1031	1.03482e-06	0.00611722	0.00124495	PPI	2.17311e-05	LLD
k__Bacteria.p__Firmicutes.c__Clostridia.o__Clostridiales.f__Clostridiaceae.g__Clostridium.s__Clostridium_nexile.t__GCF_000156035	454	89	5	449	0.158298	0.0332972	2.70882e-06	0.000216706	triptans	IBD		k__Bacteria.p__Actinobacteria.c__Actinobacteria.o__Actinomycetales.f__Micrococcaceae.g__Rothia	1124	355	93	1031	4.46149e-17	0.00678433	0.000793794	PPI	5.15302e-15	LLD
k__Bacteria.p__Firmicutes.c__Clostridia.o__Clostridiales.f__Lachnospiraceae.g__Lachnospiraceae_noname.s__Lachnospiraceae_bacterium_9_1_43BFAA.t__GCF_000209445	454	105	5	449	0.0338061	0.00903181	0.000206059	0.00824237	triptans	IBD		k__Bacteria.p__Actinobacteria.c__Actinobacteria.o__Bifidobacteriales.f__Bifidobacteriaceae.g__Bifidobacterium.s__Bifidobacterium_dentium.t__Bifidobacterium_dentium_unclassified	1124	136	93	1031	2.24835e-06	0.0108576	0.00228317	PPI	3.99514e-05	LLD
k__Bacteria.p__Actinobacteria.c__Actinobacteria.o__Coriobacteriales.f__Coriobacteriaceae.g__Collinsella	454	342	70	384	-0.0436838	0.0142076	0.00223915	0.0409445	vitamin_D	IBD		k__Bacteria.p__Firmicutes.c__Bacilli	1124	1115	93	1031	1.00203e-12	0.0915194	0.0126797	PPI	3.48792e-11	LLD
k__Bacteria.p__Bacteroidetes.c__Bacteroidia.o__Bacteroidales.f__Rikenellaceae.g__Alistipes	454	362	70	384	-0.0354932	0.0113864	0.00194687	0.0409445	vitamin_D	IBD		k__Bacteria.p__Firmicutes.c__Bacilli.o__Lactobacillales	1124	1115	93	1031	1.05695e-12	0.0913557	0.0126703	PPI	3.48792e-11	LLD
k__Bacteria.p__Firmicutes.c__Bacilli	454	452	70	384	0.0864425	0.0219397	9.50608e-05	0.00486711	vitamin_D	IBD		k__Bacteria.p__Firmicutes.c__Bacilli.o__Lactobacillales.f__Enterococcaceae	1124	110	93	1031	1.43437e-05	0.0155306	0.00356321	PPI	0.000220893	LLD
k__Bacteria.p__Firmicutes.c__Bacilli.o__Bacillales.f__Bacillales_noname.g__Gemella	454	58	70	384	0.00569406	0.0019196	0.00317929	0.0478764	vitamin_D	IBD		k__Bacteria.p__Firmicutes.c__Bacilli.o__Lactobacillales.f__Lactobacillaceae	1124	637	93	1031	0.00453249	0.0129448	0.00455052	PPI	0.0436253	LLD
k__Bacteria.p__Firmicutes.c__Bacilli.o__Lactobacillales	454	451	70	384	0.0839189	0.0219602	0.000152263	0.00649655	vitamin_D	IBD		k__Bacteria.p__Firmicutes.c__Bacilli.o__Lactobacillales.f__Lactobacillaceae.g__Lactobacillus.s__Lactobacillus_sakei	1124	209	93	1031	0.00131426	0.00575069	0.0017852	PPI	0.0131997	LLD
k__Bacteria.p__Firmicutes.c__Clostridia.o__Clostridiales.f__Eubacteriaceae.g__Eubacterium.s__Eubacterium_siraeum.t__Eubacterium_siraeum_unclassified	454	156	70	384	-0.0214915	0.00698438	0.00222153	0.0409445	vitamin_D	IBD		k__Bacteria.p__Firmicutes.c__Bacilli.o__Lactobacillales.f__Streptococcaceae	1124	1107	93	1031	1.97877e-12	0.0861989	0.0121069	PPI	5.07885e-11	LLD
k__Bacteria.p__Firmicutes.c__Clostridia.o__Clostridiales.f__Lachnospiraceae.g__Lachnospiraceae_noname.s__Lachnospiraceae_bacterium_6_1_63FAA.t__GCF_000209425	454	76	70	384	0.00995126	0.00315191	0.00170291	0.0396314	vitamin_D	IBD		k__Bacteria.p__Firmicutes.c__Bacilli.o__Lactobacillales.f__Streptococcaceae.g__Streptococcus	1124	1105	93	1031	3.61056e-13	0.0889279	0.0120796	PPI	1.66808e-11	LLD
k__Bacteria.p__Firmicutes.c__Clostridia.o__Clostridiales.f__Peptostreptococcaceae.g__Peptostreptococcus	454	66	70	384	0.0100356	0.00337548	0.0031109	0.0478764	vitamin_D	IBD		k__Bacteria.p__Firmicutes.c__Bacilli.o__Lactobacillales.f__Streptococcaceae.g__Streptococcus.s__Streptococcus_anginosus.t__Streptococcus_anginosus_unclassified	1124	268	93	1031	0.000139292	0.00181576	0.000474783	PPI	0.00178759	LLD
k__Bacteria.p__Firmicutes.c__Negativicutes.o__Selenomonadales.f__Veillonellaceae.g__Veillonella	454	253	70	384	0.0104409	0.00281987	0.000244628	0.00894639	vitamin_D	IBD		k__Bacteria.p__Firmicutes.c__Bacilli.o__Lactobacillales.f__Streptococcaceae.g__Streptococcus.s__Streptococcus_mutans.t__Streptococcus_mutans_unclassified	1124	266	93	1031	6.20754e-15	0.0120471	0.00152243	PPI	3.58485e-13	LLD
k__Bacteria.p__Firmicutes.c__Negativicutes.o__Selenomonadales.f__Veillonellaceae.g__Veillonella.s__Veillonella_atypica	454	118	70	384	0.0127075	0.00315817	6.74893e-05	0.00431932	vitamin_D	IBD		k__Bacteria.p__Firmicutes.c__Bacilli.o__Lactobacillales.f__Streptococcaceae.g__Streptococcus.s__Streptococcus_parasanguinis.t__Streptococcus_parasanguinis_unclassified	1124	934	93	1031	3.74604e-16	0.0265048	0.00320086	PPI	2.88445e-14	LLD
k__Bacteria.p__Firmicutes.c__Negativicutes.o__Selenomonadales.f__Veillonellaceae.g__Veillonella.s__Veillonella_atypica.t__Veillonella_atypica_unclassified	454	117	70	384	0.0110193	0.0031012	0.000421861	0.0119996	vitamin_D	IBD		k__Bacteria.p__Firmicutes.c__Bacilli.o__Lactobacillales.f__Streptococcaceae.g__Streptococcus.s__Streptococcus_salivarius.t__Streptococcus_salivarius_unclassified	1124	1068	93	1031	1.38011e-17	0.0505221	0.00581406	PPI	3.18806e-15	LLD
k__Bacteria.p__Firmicutes.c__Negativicutes.o__Selenomonadales.f__Veillonellaceae.g__Veillonella.s__Veillonella_unclassified	454	223	70	384	0.00548328	0.00152718	0.000371229	0.0118793	vitamin_D	IBD		k__Bacteria.p__Firmicutes.c__Bacilli.o__Lactobacillales.f__Streptococcaceae.g__Streptococcus.s__Streptococcus_sanguinis.t__Streptococcus_sanguinis_unclassified	1124	397	93	1031	8.30291e-06	0.00394803	0.000881354	PPI	0.000136998	LLD
k__Bacteria.p__Proteobacteria.c__Gammaproteobacteria	454	346	70	384	0.0250219	0.00787089	0.00158916	0.0396314	vitamin_D	IBD		k__Bacteria.p__Firmicutes.c__Bacilli.o__Lactobacillales.f__Streptococcaceae.g__Streptococcus.s__Streptococcus_vestibularis.t__Streptococcus_vestibularis_unclassified	1124	369	93	1031	1.22138e-12	0.00908986	0.00126393	PPI	3.52673e-11	LLD
k__Bacteria.p__Proteobacteria.c__Gammaproteobacteria.o__Enterobacteriales.f__Enterobacteriaceae	454	310	70	384	0.023462	0.00775764	0.00264664	0.0451694	vitamin_D	IBD		k__Bacteria.p__Firmicutes.c__Negativicutes.o__Selenomonadales.f__Veillonellaceae.g__Veillonella	1124	553	93	1031	0.000228529	0.00577617	0.0015619	PPI	0.00277843	LLD
k__Bacteria.p__Proteobacteria.c__Gammaproteobacteria.o__Pasteurellales.f__Pasteurellaceae	454	111	70	384	0.0204976	0.00506203	6.07531e-05	0.00431932	vitamin_D	IBD		k__Bacteria.p__Firmicutes.c__Negativicutes.o__Selenomonadales.f__Veillonellaceae.g__Veillonella.s__Veillonella_parvula.t__Veillonella_parvula_unclassified	1124	293	93	1031	0.000131895	0.00296182	0.000771793	PPI	0.00178759	LLD
k__Bacteria.p__Proteobacteria.c__Gammaproteobacteria.o__Pasteurellales.f__Pasteurellaceae.g__Haemophilus	454	108	70	384	0.0206276	0.00505016	5.25201e-05	0.00431932	vitamin_D	IBD		k__Bacteria.p__Firmicutes.c__Negativicutes.o__Selenomonadales.f__Veillonellaceae.g__Veillonella.s__Veillonella_unclassified	1124	539	93	1031	7.60759e-05	0.00448559	0.00112924	PPI	0.00109835	LLD
k__Bacteria.p__Proteobacteria.c__Gammaproteobacteria.o__Pasteurellales.f__Pasteurellaceae.g__Haemophilus.s__Haemophilus_parainfluenzae.t__Haemophilus_parainfluenzae_unclassified	454	106	70	384	0.0208288	0.0048572	2.21738e-05	0.00431932	vitamin_D	IBD		k__Bacteria.p__Proteobacteria.c__Gammaproteobacteria.o__Pasteurellales.f__Pasteurellaceae	1124	243	93	1031	0.00044039	0.00630657	0.00178882	PPI	0.0046241	LLD
k__Bacteria.p__Actinobacteria.c__Actinobacteria.o__Coriobacteriales.f__Coriobacteriaceae.g__Olsenella	454	71	7	447	0.0221929	0.00373932	5.97997e-09	4.32528e-07	vitamin_K_antagonist	IBD		k__Bacteria.p__Proteobacteria.c__Gammaproteobacteria.o__Pasteurellales.f__Pasteurellaceae.g__Haemophilus	1124	242	93	1031	0.000424612	0.00631981	0.00178762	PPI	0.0046241	LLD
k__Bacteria.p__Actinobacteria.c__Actinobacteria.o__Coriobacteriales.f__Coriobacteriaceae.g__Olsenella.s__Olsenella_unclassified	454	69	7	447	0.0221655	0.00373678	6.09194e-09	4.32528e-07	vitamin_K_antagonist	IBD		k__Bacteria.p__Proteobacteria.c__Gammaproteobacteria.o__Pasteurellales.f__Pasteurellaceae.g__Haemophilus.s__Haemophilus_parainfluenzae.t__Haemophilus_parainfluenzae_unclassified	1124	241	93	1031	0.000366846	0.00636273	0.00178017	PPI	0.00423707	LLD
k__Bacteria.p__Bacteroidetes.c__Bacteroidia.o__Bacteroidales.f__Bacteroidaceae.g__Bacteroides.s__Bacteroides_eggerthii.t__Bacteroides_eggerthii_unclassified	1124	251	10	1114	0.0396222	0.011258	0.000449802	0.0444527	alpha_blockers	LLD		k__Bacteria.p__Firmicutes.c__Clostridia.o__Clostridiales.f__Clostridiaceae.g__Clostridium.s__Clostridium_bolteae	1124	169	28	1096	1.05538e-08	0.0166927	0.00289465	SSRI_antidepressant	2.38516e-06	LLD
k__Bacteria.p__Firmicutes.c__Negativicutes.o__Selenomonadales.f__Veillonellaceae.g__Dialister	1124	478	10	1114	0.133437	0.0396325	0.00078621	0.0474347	alpha_blockers	LLD		k__Bacteria.p__Firmicutes.c__Bacilli.o__Lactobacillales.f__Enterococcaceae	1124	110	14	1110	6.61092e-29	0.154577	0.0134526	vitamin_D	1.35524e-26	LLD
k__Bacteria.p__Firmicutes.c__Negativicutes.o__Selenomonadales.f__Veillonellaceae.g__Dialister.s__Dialister_invisus.t__GCF_000160055	1124	447	10	1114	0.138182	0.0395277	0.00049119	0.0444527	alpha_blockers	LLD		k__Bacteria.p__Firmicutes.c__Clostridia.o__Clostridiales.f__Peptostreptococcaceae	305	270	7	298	0.00132783	0.0398232	0.0122712	alpha_blockers	0.0494258	MIBS
k__Bacteria.p__Actinobacteria.c__Actinobacteria.o__Coriobacteriales.f__Coriobacteriaceae.g__Eggerthella	1124	733	14	1110	0.0244125	0.0072941	0.000845195	0.0414146	anti_androgen_oral_contraceptive	LLD		k__Bacteria.p__Firmicutes.c__Clostridia.o__Clostridiales.f__Peptostreptococcaceae.g__Peptostreptococcaceae_noname	305	266	7	298	0.00134492	0.0400447	0.0123539	alpha_blockers	0.0494258	MIBS
k__Bacteria.p__Bacteroidetes.c__Bacteroidia.o__Bacteroidales.f__Bacteroidaceae.g__Bacteroides.s__Bacteroides_caccae.t__Bacteroides_caccae_unclassified	1124	778	14	1110	0.0411058	0.0102844	6.84514e-05	0.00447216	anti_androgen_oral_contraceptive	LLD		k__Bacteria.p__Firmicutes.c__Erysipelotrichia.o__Erysipelotrichales.f__Erysipelotrichaceae.g__Turicibacter	305	65	7	298	0.000862926	0.0216624	0.00642732	alpha_blockers	0.0494258	MIBS
k__Bacteria.p__Firmicutes.c__Erysipelotrichia.o__Erysipelotrichales.f__Erysipelotrichaceae.g__Coprobacillus	1124	201	14	1110	0.0223688	0.00507571	1.14885e-05	0.00112588	anti_androgen_oral_contraceptive	LLD		k__Bacteria.p__Firmicutes.c__Erysipelotrichia.o__Erysipelotrichales.f__Erysipelotrichaceae.g__Turicibacter.s__Turicibacter_sanguinis.t__GCF_000178255	305	49	7	298	2.18355e-06	0.0200947	0.00414943	alpha_blockers	0.000320982	MIBS
k__Bacteria.p__Firmicutes.c__Erysipelotrichia.o__Erysipelotrichales.f__Erysipelotrichaceae.g__Coprobacillus.s__Coprobacillus_unclassified	1124	192	14	1110	0.0234888	0.00456723	3.19276e-07	6.25782e-05	anti_androgen_oral_contraceptive	LLD		k__Bacteria.p__Bacteroidetes.c__Bacteroidia.o__Bacteroidales.f__Bacteroidaceae.g__Bacteroides.s__Bacteroides_coprocola.t__GCF_000154845	305	38	6	299	9.83818e-06	0.065741	0.0145826	anti_androgen_oral_contraceptive	0.00118058	MIBS
k__Bacteria.p__Firmicutes.c__Clostridia.o__Clostridiales.f__Clostridiaceae.g__Clostridium.s__Clostridium_leptum.t__GCF_000154345	1124	918	5	1119	0.0314212	0.00745097	2.67937e-05	0.0034028	anti_epileptics	LLD		k__Bacteria.p__Firmicutes.c__Bacilli.o__Lactobacillales.f__Streptococcaceae.g__Streptococcus.s__Streptococcus_parasanguinis.t__Streptococcus_parasanguinis_unclassified	305	245	14	291	0.000116266	0.0406022	0.0103667	ca_channel_blocker	0.0211604	MIBS
k__Bacteria.p__Firmicutes.c__Clostridia.o__Clostridiales.f__Clostridiaceae.g__Clostridium.s__Clostridium_bolteae	1124	169	69	1055	0.00756698	0.00187613	5.87397e-05	0.0135689	anti_histamine	LLD		k__Bacteria.p__Actinobacteria.c__Actinobacteria.o__Bifidobacteriales.f__Bifidobacteriaceae.g__Bifidobacterium.s__Bifidobacterium_dentium.t__Bifidobacterium_dentium_unclassified	305	57	18	287	0.000554653	-0.0250594	0.00716885	platelet_aggregation_inhibitor	0.0360525	MIBS
k__Bacteria.p__Actinobacteria.c__Actinobacteria	1124	1124	13	1111	-0.165708	0.0507669	0.00113142	0.0213837	antibiotics_merged	LLD		k__Bacteria.p__Bacteroidetes.c__Bacteroidia.o__Bacteroidales.f__Bacteroidaceae.g__Bacteroides.s__Bacteroides_clarus.t__GCF_000195615	305	45	18	287	4.68742e-06	0.0272883	0.00583672	platelet_aggregation_inhibitor	0.000914047	MIBS
k__Bacteria.p__Actinobacteria.c__Actinobacteria.o__Bifidobacteriales.f__Bifidobacteriaceae	1124	1094	13	1111	-0.219961	0.0539954	4.95426e-05	0.00468178	antibiotics_merged	LLD		k__Bacteria.p__Firmicutes.c__Clostridia.o__Clostridiales.f__Clostridiales_noname.g__Clostridiales_noname	305	34	18	287	1.57089e-05	0.01726	0.00392255	platelet_aggregation_inhibitor	0.00153162	MIBS
k__Bacteria.p__Actinobacteria.c__Actinobacteria.o__Bifidobacteriales.f__Bifidobacteriaceae.g__Bifidobacterium	1124	1088	13	1111	-0.223132	0.0540425	3.91758e-05	0.00468178	antibiotics_merged	LLD		k__Bacteria.p__Actinobacteria.c__Actinobacteria.o__Actinomycetales	305	185	48	257	0.000700565	0.00932996	0.00271945	PPI	0.0118018	MIBS
k__Bacteria.p__Actinobacteria.c__Actinobacteria.o__Bifidobacteriales.f__Bifidobacteriaceae.g__Bifidobacterium.s__Bifidobacterium_adolescentis	1124	937	13	1111	-0.184337	0.0502612	0.000256382	0.00969123	antibiotics_merged	LLD		k__Bacteria.p__Actinobacteria.c__Actinobacteria.o__Actinomycetales.f__Micrococcaceae.g__Rothia	305	98	48	257	0.000207476	0.00557213	0.00147989	PPI	0.00454371	MIBS
k__Bacteria.p__Actinobacteria.c__Actinobacteria.o__Bifidobacteriales.f__Bifidobacteriaceae.g__Bifidobacterium.s__Bifidobacterium_adolescentis.t__Bifidobacterium_adolescentis_unclassified	1124	937	13	1111	-0.184302	0.0502388	0.000255458	0.00969123	antibiotics_merged	LLD		k__Bacteria.p__Firmicutes.c__Bacilli	305	301	48	257	5.59292e-06	0.0879776	0.0189619	PPI	0.000614273	MIBS
k__Bacteria.p__Actinobacteria.c__Actinobacteria.o__Bifidobacteriales.f__Bifidobacteriaceae.g__Bifidobacterium.s__Bifidobacterium_longum	1124	1026	13	1111	-0.111635	0.0332263	0.000806277	0.0185104	antibiotics_merged	LLD		k__Bacteria.p__Firmicutes.c__Bacilli.o__Lactobacillales	305	301	48	257	5.6098e-06	0.0879914	0.0189677	PPI	0.000614273	MIBS
k__Bacteria.p__Actinobacteria.c__Actinobacteria.o__Bifidobacteriales.f__Bifidobacteriaceae.g__Bifidobacterium.s__Bifidobacterium_longum.t__Bifidobacterium_longum_unclassified	1124	1025	13	1111	-0.109625	0.0328572	0.00087664	0.0185104	antibiotics_merged	LLD		k__Bacteria.p__Firmicutes.c__Bacilli.o__Lactobacillales.f__Lactobacillaceae	305	159	48	257	6.77516e-05	0.0228492	0.00563623	PPI	0.00164862	MIBS
k__Bacteria.p__Firmicutes.c__Clostridia.o__Clostridiales.f__Clostridiaceae.g__Clostridium.s__Clostridium_bolteae	1124	169	13	1111	0.0143434	0.00422987	0.000720817	0.0185104	antibiotics_merged	LLD		k__Bacteria.p__Firmicutes.c__Bacilli.o__Lactobacillales.f__Lactobacillaceae.g__Lactobacillus	305	158	48	257	1.63941e-05	0.0232315	0.00528258	PPI	0.000897575	MIBS
k__Bacteria.p__Firmicutes.c__Clostridia.o__Clostridiales.f__Lachnospiraceae.g__Lachnospiraceae_noname.s__Lachnospiraceae_bacterium_2_1_58FAA.t__GCF_000218465	1124	218	13	1111	0.0180353	0.00469541	0.000129398	0.00815209	antibiotics_merged	LLD		k__Bacteria.p__Firmicutes.c__Bacilli.o__Lactobacillales.f__Streptococcaceae	305	297	48	257	2.90796e-05	0.0792329	0.0186115	PPI	0.000909777	MIBS
k__Bacteria.p__Firmicutes.c__Negativicutes.o__Selenomonadales.f__Veillonellaceae.g__Veillonella.s__Veillonella_unclassified	1124	539	13	1111	0.00827782	0.00248202	0.000881447	0.0185104	antibiotics_merged	LLD		k__Bacteria.p__Firmicutes.c__Bacilli.o__Lactobacillales.f__Streptococcaceae.g__Streptococcus	305	296	48	257	2.31196e-05	0.0802217	0.0186048	PPI	0.000909777	MIBS
k__Bacteria.p__Actinobacteria.c__Actinobacteria.o__Actinomycetales	1124	769	61	1063	0.00604348	0.00181191	0.000880034	0.0290411	beta_blockers	LLD		k__Bacteria.p__Firmicutes.c__Bacilli.o__Lactobacillales.f__Streptococcaceae.g__Streptococcus.s__Streptococcus_anginosus.t__Streptococcus_anginosus_unclassified	305	60	48	257	0.000389534	0.0109755	0.00305449	PPI	0.00775526	MIBS
k__Bacteria.p__Firmicutes.c__Bacilli	1124	1115	61	1063	0.050342	0.0142262	0.000418818	0.0168044	beta_blockers	LLD		k__Bacteria.p__Firmicutes.c__Bacilli.o__Lactobacillales.f__Streptococcaceae.g__Streptococcus.s__Streptococcus_mutans.t__Streptococcus_mutans_unclassified	305	73	48	257	2.52697e-05	0.0137014	0.00319504	PPI	0.000909777	MIBS
k__Bacteria.p__Firmicutes.c__Bacilli.o__Lactobacillales	1124	1115	61	1063	0.05015	0.0142163	0.000436479	0.0168044	beta_blockers	LLD		k__Bacteria.p__Firmicutes.c__Bacilli.o__Lactobacillales.f__Streptococcaceae.g__Streptococcus.s__Streptococcus_parasanguinis.t__Streptococcus_parasanguinis_unclassified	305	245	48	257	1.15656e-05	0.0268215	0.00599086	PPI	0.000844291	MIBS
k__Bacteria.p__Firmicutes.c__Bacilli.o__Lactobacillales.f__Streptococcaceae	1124	1107	61	1063	0.0592128	0.0135823	1.42403e-05	0.00164475	beta_blockers	LLD		k__Bacteria.p__Firmicutes.c__Bacilli.o__Lactobacillales.f__Streptococcaceae.g__Streptococcus.s__Streptococcus_salivarius.t__Streptococcus_salivarius_unclassified	305	290	48	257	0.000480835	0.0336084	0.00949559	PPI	0.00877525	MIBS
k__Bacteria.p__Firmicutes.c__Bacilli.o__Lactobacillales.f__Streptococcaceae.g__Streptococcus	1124	1105	61	1063	0.0600514	0.0135469	1.02212e-05	0.00164475	beta_blockers	LLD		k__Bacteria.p__Firmicutes.c__Clostridia.o__Clostridiales.f__Lachnospiraceae.g__Blautia	305	305	48	257	0.00175121	-0.0467956	0.0147957	PPI	0.0268399	MIBS
k__Bacteria.p__Firmicutes.c__Bacilli.o__Lactobacillales.f__Streptococcaceae.g__Streptococcus.s__Streptococcus_mutans.t__Streptococcus_mutans_unclassified	1124	266	61	1063	0.00626566	0.00175861	0.000382321	0.0168044	beta_blockers	LLD		k__Bacteria.p__Firmicutes.c__Negativicutes.o__Selenomonadales.f__Veillonellaceae.g__Veillonella	305	150	48	257	0.00183835	0.00755003	0.00239729	PPI	0.0268399	MIBS
k__Bacteria.p__Firmicutes.c__Bacilli.o__Lactobacillales.f__Streptococcaceae.g__Streptococcus.s__Streptococcus_sanguinis.t__Streptococcus_sanguinis_unclassified	1124	397	61	1063	0.00349888	0.000947637	0.000233336	0.0168044	beta_blockers	LLD		k__Bacteria.p__Firmicutes.c__Negativicutes.o__Selenomonadales.f__Veillonellaceae.g__Veillonella.s__Veillonella_unclassified	305	144	48	257	3.45071e-05	0.00732453	0.00173741	PPI	0.000944633	MIBS
k__Bacteria.p__Firmicutes.c__Clostridia.o__Clostridiales.f__Clostridiaceae	1124	1006	64	1060	0.0260329	0.00712986	0.000273253	0.0210405	beta_sympathomimetic_inhaler	LLD		k__Bacteria.p__Proteobacteria.c__Betaproteobacteria.o__Burkholderiales.f__Sutterellaceae.g__Sutterella.s__Sutterella_wadsworthensis	305	60	26	279	0.000282675	0.0133758	0.0036347	statin	0.0291156	MIBS
k__Bacteria.p__Firmicutes.c__Clostridia.o__Clostridiales.f__Clostridiaceae.g__Clostridium	1124	1004	64	1060	0.0260654	0.00712879	0.00026794	0.0210405	beta_sympathomimetic_inhaler	LLD		k__Bacteria.p__Proteobacteria.c__Betaproteobacteria.o__Burkholderiales.f__Sutterellaceae.g__Sutterella.s__Sutterella_wadsworthensis.t__Sutterella_wadsworthensis_unclassified	305	59	26	279	0.000192177	0.0133962	0.00354172	statin	0.0291156	MIBS
k__Bacteria.p__Firmicutes.c__Clostridia.o__Clostridiales.f__Clostridiaceae.g__Clostridium.s__Clostridium_bolteae	1124	169	64	1060	0.00932072	0.00195132	2.01968e-06	0.000466545	beta_sympathomimetic_inhaler	LLD		k__Bacteria.p__Actinobacteria.c__Actinobacteria.o__Bifidobacteriales.f__Bifidobacteriaceae.g__Bifidobacterium.s__Bifidobacterium_dentium.t__Bifidobacterium_dentium_unclassified	305	57	17	288	0.000285	0.0391464	0.0106439	steroid_inhaler	0.0148855	MIBS
k__Bacteria.p__Actinobacteria.c__Actinobacteria.o__Bifidobacteriales.f__Bifidobacteriaceae.g__Bifidobacterium.s__Bifidobacterium_pseudocatenulatum.t__GCF_000173435	1124	246	14	1110	0.0703597	0.0136303	2.89038e-07	5.78075e-05	calcium	LLD		k__Bacteria.p__Bacteroidetes.c__Bacteroidia.o__Bacteroidales.f__Rikenellaceae.g__Alistipes.s__Alistipes_unclassified	305	50	17	288	0.000534588	0.0412008	0.0117519	steroid_inhaler	0.0171959	MIBS
k__Bacteria.p__Firmicutes.c__Clostridia.o__Clostridiales.f__Lachnospiraceae.g__Butyrivibrio	1124	289	7	1117	0.0905165	0.022806	7.67891e-05	0.00598955	ferrum	LLD		k__Bacteria.p__Firmicutes.c__Bacilli.o__Lactobacillales.f__Lactobacillaceae.g__Lactobacillus.s__Lactobacillus_delbrueckii.t__Lactobacillus_delbrueckii_unclassified	305	31	17	288	0.000953975	0.0312973	0.00936647	steroid_inhaler	0.0263024	MIBS
k__Bacteria.p__Firmicutes.c__Clostridia.o__Clostridiales.f__Lachnospiraceae.g__Butyrivibrio.s__Butyrivibrio_crossotus.t__GCF_000156015	1124	193	7	1117	0.0918232	0.0228931	6.44956e-05	0.00598955	ferrum	LLD		k__Bacteria.p__Firmicutes.c__Bacilli.o__Lactobacillales.f__Streptococcaceae.g__Streptococcus.s__Streptococcus_mutans.t__Streptococcus_mutans_unclassified	305	73	17	288	7.94496e-06	0.0340539	0.00747312	steroid_inhaler	0.00153338	MIBS
k__Bacteria.p__Bacteroidetes.c__Bacteroidia.o__Bacteroidales.f__Bacteroidaceae.g__Bacteroides.s__Bacteroides_intestinalis.t__GCF_000172175	1124	201	7	1117	0.0398818	0.00938678	2.32911e-05	0.00188658	folic_acid	LLD		k__Bacteria.p__Firmicutes.c__Clostridia.o__Clostridiales.f__Peptostreptococcaceae	305	270	17	288	0.00037736	0.0484069	0.0134359	steroid_inhaler	0.0148855	MIBS
k__Bacteria.p__Firmicutes.c__Clostridia.o__Clostridiales.f__Clostridiaceae.g__Clostridium.s__Clostridium_bolteae	1124	169	7	1117	0.0404853	0.00562851	1.16012e-12	1.8794e-10	folic_acid	LLD		k__Bacteria.p__Firmicutes.c__Clostridia.o__Clostridiales.f__Peptostreptococcaceae.g__Peptostreptococcaceae_noname	305	266	17	288	0.000385635	0.0486529	0.0135264	steroid_inhaler	0.0148855	MIBS
k__Bacteria.p__Actinobacteria.c__Actinobacteria.o__Actinomycetales	1124	769	4	1120	0.0255888	0.00668389	0.000136199	0.00783143	insulin	LLD		k__Bacteria.p__Firmicutes.c__Negativicutes.o__Selenomonadales.f__Veillonellaceae.g__Veillonella	305	150	17	288	8.36903e-05	0.0223963	0.0055985	steroid_inhaler	0.00807612	MIBS
k__Bacteria.p__Actinobacteria.c__Actinobacteria.o__Actinomycetales.f__Micrococcaceae.g__Rothia	1124	355	4	1120	0.0180339	0.00325059	3.6349e-08	4.18013e-06	insulin	LLD		k__Bacteria.p__Firmicutes.c__Negativicutes.o__Selenomonadales.f__Veillonellaceae.g__Veillonella.s__Veillonella_parvula.t__Veillonella_parvula_unclassified	305	102	17	288	0.0020817	0.0118904	0.00382221	steroid_inhaler	0.0446409	MIBS
k__Bacteria.p__Firmicutes.c__Bacilli.o__Lactobacillales.f__Streptococcaceae.g__Streptococcus.s__Streptococcus_anginosus.t__Streptococcus_anginosus_unclassified	1124	268	7	1117	0.0069765	0.00156193	8.82516e-06	0.00146498	K_saving_diuretic	LLD		k__Bacteria.p__Firmicutes.c__Negativicutes.o__Selenomonadales.f__Veillonellaceae.g__Veillonella.s__Veillonella_unclassified	305	144	17	288	0.002038	0.0136418	0.0043773	steroid_inhaler	0.0446409	MIBS
k__Bacteria.p__Actinobacteria.c__Actinobacteria.o__Bifidobacteriales.f__Bifidobacteriaceae.g__Bifidobacterium.s__Bifidobacterium_pseudocatenulatum.t__GCF_000173435	1124	246	21	1103	0.0474187	0.0112082	2.52025e-05	0.00275968	laxatives	LLD
k__Bacteria.p__Bacteroidetes.c__Bacteroidia.o__Bacteroidales	1124	1119	21	1103	0.135362	0.0307623	1.18483e-05	0.00259477	laxatives	LLD
k__Bacteria.p__Bacteroidetes.c__Bacteroidia.o__Bacteroidales.f__Bacteroidaceae.g__Bacteroides	1124	1111	21	1103	0.089205	0.0235323	0.000158236	0.00717604	laxatives	LLD
k__Bacteria.p__Bacteroidetes.c__Bacteroidia.o__Bacteroidales.f__Bacteroidaceae.g__Bacteroides.s__Bacteroides_intestinalis.t__GCF_000172175	1124	201	21	1103	0.0174788	0.00550911	0.00155142	0.0308874	laxatives	LLD
k__Bacteria.p__Bacteroidetes.c__Bacteroidia.o__Bacteroidales.f__Bacteroidaceae.g__Bacteroides.s__Bacteroides_stercoris	1124	479	21	1103	0.0201886	0.00680576	0.00308011	0.045121	laxatives	LLD
k__Bacteria.p__Bacteroidetes.c__Bacteroidia.o__Bacteroidales.f__Bacteroidales_noname.g__Bacteroidales_noname.s__Bacteroidales_bacterium_ph8.t__GCF_000311925	1124	795	21	1103	0.0214265	0.00524723	4.75586e-05	0.00347178	laxatives	LLD
k__Bacteria.p__Firmicutes	1124	1124	21	1103	-0.130768	0.0371358	0.000446708	0.0138098	laxatives	LLD
k__Bacteria.p__Firmicutes.c__Clostridia.o__Clostridiales	1124	1124	21	1103	-0.124625	0.0357233	0.000504469	0.0138098	laxatives	LLD
k__Bacteria.p__Firmicutes.c__Clostridia.o__Clostridiales.f__Lachnospiraceae	1124	1124	21	1103	-0.0791658	0.021554	0.000251203	0.00916891	laxatives	LLD
k__Bacteria.p__Firmicutes.c__Clostridia.o__Clostridiales.f__Lachnospiraceae.g__Blautia.s__Ruminococcus_obeum	1124	1121	21	1103	-0.0342665	0.0117512	0.00361622	0.0465854	laxatives	LLD
k__Bacteria.p__Firmicutes.c__Clostridia.o__Clostridiales.f__Lachnospiraceae.g__Coprococcus	1124	1088	21	1103	-0.0697388	0.0184397	0.000163836	0.00717604	laxatives	LLD
k__Bacteria.p__Firmicutes.c__Clostridia.o__Clostridiales.f__Lachnospiraceae.g__Coprococcus.s__Coprococcus_catus.t__GCF_000210555	1124	1020	21	1103	-0.0264514	0.00807597	0.00108784	0.0238236	laxatives	LLD
k__Bacteria.p__Firmicutes.c__Clostridia.o__Clostridiales.f__Lachnospiraceae.g__Coprococcus.s__Coprococcus_comes.t__GCF_000155875	1124	1047	21	1103	-0.044784	0.0133323	0.000808496	0.0196734	laxatives	LLD
k__Bacteria.p__Firmicutes.c__Clostridia.o__Clostridiales.f__Lachnospiraceae.g__Dorea	1124	1122	21	1103	-0.0448562	0.0152313	0.00329651	0.045121	laxatives	LLD
k__Bacteria.p__Firmicutes.c__Erysipelotrichia.o__Erysipelotrichales.f__Erysipelotrichaceae.g__Erysipelotrichaceae_noname.s__Eubacterium_cylindroides.t__GCF_000469305	1124	231	21	1103	0.0251367	0.00849837	0.00316342	0.045121	laxatives	LLD
k__Bacteria.p__Proteobacteria.c__Gammaproteobacteria.o__Enterobacteriales.f__Enterobacteriaceae	1124	773	21	1103	0.0193657	0.00643019	0.00265978	0.045121	laxatives	LLD
k__Bacteria.p__Proteobacteria.c__Gammaproteobacteria.o__Enterobacteriales.f__Enterobacteriaceae.g__Escherichia	1124	758	21	1103	0.0185314	0.00616079	0.00269184	0.045121	laxatives	LLD
k__Bacteria.p__Bacteroidetes.c__Bacteroidia.o__Bacteroidales.f__Rikenellaceae.g__Alistipes.s__Alistipes_finegoldii.t__GCF_000265365	1124	611	6	1118	0.0247824	0.00684027	0.000304457	0.0266235	melatonine	LLD
k__Bacteria.p__Bacteroidetes.c__Bacteroidia.o__Bacteroidales.f__Rikenellaceae.g__Alistipes.s__Alistipes_shahii.t__GCF_000210575	1124	850	6	1118	0.0418418	0.0124336	0.000790896	0.0382266	melatonine	LLD
k__Bacteria.p__Firmicutes.c__Clostridia.o__Clostridiales.f__Lachnospiraceae.g__Blautia.s__Blautia_hydrogenotrophica.t__GCF_000157975	1124	182	6	1118	0.0272413	0.00762307	0.000367221	0.0266235	melatonine	LLD
k__Bacteria.p__Firmicutes.c__Bacilli.o__Lactobacillales.f__Streptococcaceae	1124	1107	15	1109	0.0903247	0.0263617	0.000634111	0.01041	metformin	LLD
k__Bacteria.p__Firmicutes.c__Bacilli.o__Lactobacillales.f__Streptococcaceae.g__Streptococcus	1124	1105	15	1109	0.0925161	0.0262931	0.000451303	0.00808242	metformin	LLD
k__Bacteria.p__Firmicutes.c__Clostridia.o__Clostridiales	1124	1124	15	1109	-0.123704	0.042635	0.00378717	0.0373036	metformin	LLD
k__Bacteria.p__Firmicutes.c__Clostridia.o__Clostridiales.f__Clostridiaceae.g__Clostridium.s__Clostridium_bolteae	1124	169	15	1109	0.0119711	0.00399569	0.00279569	0.0307462	metformin	LLD
k__Bacteria.p__Firmicutes.c__Clostridia.o__Clostridiales.f__Lachnospiraceae.g__Coprococcus	1124	1088	15	1109	-0.0964511	0.0219208	1.18632e-05	0.00136917	metformin	LLD
k__Bacteria.p__Firmicutes.c__Clostridia.o__Clostridiales.f__Lachnospiraceae.g__Coprococcus.s__Coprococcus_comes.t__GCF_000155875	1124	1047	15	1109	-0.062065	0.0158563	9.61852e-05	0.00236856	metformin	LLD
k__Bacteria.p__Firmicutes.c__Clostridia.o__Clostridiales.f__Lachnospiraceae.g__Dorea	1124	1122	15	1109	-0.0571709	0.018137	0.00166381	0.0218514	metformin	LLD
k__Bacteria.p__Firmicutes.c__Clostridia.o__Clostridiales.f__Lachnospiraceae.g__Dorea.s__Dorea_longicatena.t__GCF_000154065	1124	1074	15	1109	-0.0637977	0.0194589	0.00107547	0.0151334	metformin	LLD
k__Bacteria.p__Firmicutes.c__Clostridia.o__Clostridiales.f__Lachnospiraceae.g__Lachnospiraceae_noname.s__Lachnospiraceae_bacterium_2_1_58FAA.t__GCF_000218465	1124	218	15	1109	0.0127589	0.00444329	0.00416237	0.039047	metformin	LLD
k__Bacteria.p__Firmicutes.c__Clostridia.o__Clostridiales.f__Peptostreptococcaceae	1124	1045	15	1109	-0.0589381	0.0145043	5.17416e-05	0.00178342	metformin	LLD
k__Bacteria.p__Firmicutes.c__Clostridia.o__Clostridiales.f__Peptostreptococcaceae.g__Peptostreptococcaceae_noname	1124	1040	15	1109	-0.0588462	0.0145229	5.43174e-05	0.00178342	metformin	LLD
k__Bacteria.p__Firmicutes.c__Clostridia.o__Clostridiales.f__Peptostreptococcaceae.g__Peptostreptococcaceae_noname.s__Peptostreptococcaceae_noname_unclassified	1124	868	15	1109	-0.0439522	0.0131494	0.000857792	0.0129989	metformin	LLD
k__Bacteria.p__Firmicutes.c__Erysipelotrichia.o__Erysipelotrichales.f__Erysipelotrichaceae.g__Catenibacterium.s__Catenibacterium_mitsuokai.t__GCF_000173795	1124	174	15	1109	0.0519821	0.0137835	0.000170882	0.00374041	metformin	LLD
k__Bacteria.p__Proteobacteria	1124	1040	15	1109	0.0338444	0.00948193	0.000373703	0.00736194	metformin	LLD
k__Bacteria.p__Proteobacteria.c__Gammaproteobacteria	1124	855	15	1109	0.0362125	0.00914328	7.97469e-05	0.0022443	metformin	LLD
k__Bacteria.p__Proteobacteria.c__Gammaproteobacteria.o__Enterobacteriales.f__Enterobacteriaceae	1124	773	15	1109	0.0360169	0.0084755	2.33106e-05	0.00136917	metformin	LLD
k__Bacteria.p__Proteobacteria.c__Gammaproteobacteria.o__Enterobacteriales.f__Enterobacteriaceae.g__Escherichia	1124	758	15	1109	0.0352148	0.00831478	2.48048e-05	0.00136917	metformin	LLD
k__Bacteria.p__Proteobacteria.c__Gammaproteobacteria.o__Enterobacteriales.f__Enterobacteriaceae.g__Escherichia.s__Escherichia_coli.t__Escherichia_coli_unclassified	1124	625	15	1109	0.0314976	0.00748311	2.78004e-05	0.00136917	metformin	LLD
k__Bacteria.p__Proteobacteria.c__Gammaproteobacteria.o__Pasteurellales.f__Pasteurellaceae	1124	243	15	1109	0.0115461	0.00387184	0.0029251	0.0307462	metformin	LLD
k__Bacteria.p__Proteobacteria.c__Gammaproteobacteria.o__Pasteurellales.f__Pasteurellaceae.g__Haemophilus	1124	242	15	1109	0.0115221	0.00386925	0.00296537	0.0307462	metformin	LLD
k__Bacteria.p__Proteobacteria.c__Gammaproteobacteria.o__Pasteurellales.f__Pasteurellaceae.g__Haemophilus.s__Haemophilus_parainfluenzae.t__Haemophilus_parainfluenzae_unclassified	1124	241	15	1109	0.0116545	0.00385488	0.00255736	0.0307462	metformin	LLD
k__Bacteria.p__Bacteroidetes.c__Bacteroidia.o__Bacteroidales.f__Bacteroidaceae.g__Bacteroides.s__Bacteroides_faecis.t__GCF_000226135	1124	141	8	1116	0.0185554	0.00523175	0.000406268	0.0314858	oral_anti_diabetics	LLD
k__Bacteria.p__Firmicutes.c__Clostridia.o__Clostridiales.f__Lachnospiraceae.g__Blautia.s__Ruminococcus_obeum.t__Ruminococcus_obeum_unclassified	1124	1099	8	1116	0.0577184	0.0151361	0.00014463	0.0224176	oral_anti_diabetics	LLD
k__Bacteria.p__Actinobacteria.c__Actinobacteria.o__Actinomycetales.f__Micrococcaceae.g__Rothia	1124	355	113	1011	0.00347362	0.000717872	1.49601e-06	0.000345578	oral_contraceptive	LLD
k__Bacteria.p__Firmicutes.c__Bacilli.o__Lactobacillales.f__Streptococcaceae.g__Streptococcus.s__Streptococcus_mutans.t__Streptococcus_mutans_unclassified	1124	266	9	1115	0.0185431	0.0043638	2.32324e-05	0.00401921	other_antidepressant	LLD
k__Bacteria.p__Actinobacteria.c__Actinobacteria.o__Bifidobacteriales.f__Bifidobacteriaceae.g__Bifidobacterium.s__Bifidobacterium_dentium.t__Bifidobacterium_dentium_unclassified	1124	136	11	1113	0.0251102	0.00577593	1.50335e-05	0.0028263	paracetamol	LLD
k__Bacteria.p__Firmicutes.c__Bacilli.o__Lactobacillales.f__Streptococcaceae.g__Streptococcus.s__Streptococcus_salivarius.t__Streptococcus_salivarius_unclassified	1124	1068	11	1113	0.0505468	0.014239	0.000401857	0.025183	paracetamol	LLD
k__Bacteria.p__Firmicutes.c__Clostridia.o__Clostridiales.f__Lachnospiraceae	1124	1124	11	1113	-0.0971315	0.029553	0.00104536	0.049132	paracetamol	LLD
k__Bacteria.p__Firmicutes.c__Erysipelotrichia.o__Erysipelotrichales.f__Erysipelotrichaceae.g__Erysipelotrichaceae_noname.s__Eubacterium_cylindroides.t__GCF_000469305	1124	231	11	1113	0.0422433	0.0116163	0.000288915	0.025183	paracetamol	LLD
k__Bacteria.p__Actinobacteria.c__Actinobacteria.o__Actinomycetales.f__Micrococcaceae.g__Rothia	1124	355	32	1092	0.0047338	0.00122691	0.000120922	0.011971	platelet_aggregation_inhibitor	LLD
k__Bacteria.p__Bacteroidetes.c__Bacteroidia.o__Bacteroidales.f__Bacteroidaceae.g__Bacteroides.s__Bacteroides_ovatus	1124	865	32	1092	0.0163614	0.00499175	0.00107951	0.0324931	platelet_aggregation_inhibitor	LLD
k__Bacteria.p__Bacteroidetes.c__Bacteroidia.o__Bacteroidales.f__Bacteroidaceae.g__Bacteroides.s__Bacteroides_ovatus.t__Bacteroides_ovatus_unclassified	1124	864	32	1092	0.0163643	0.00499217	0.00107833	0.0324931	platelet_aggregation_inhibitor	LLD
k__Bacteria.p__Firmicutes.c__Bacilli.o__Lactobacillales.f__Streptococcaceae	1124	1107	32	1092	0.0605023	0.0187757	0.00130828	0.0329978	platelet_aggregation_inhibitor	LLD
k__Bacteria.p__Firmicutes.c__Bacilli.o__Lactobacillales.f__Streptococcaceae.g__Streptococcus.s__Streptococcus_mutans.t__Streptococcus_mutans_unclassified	1124	266	32	1092	0.0120412	0.00237037	4.42304e-07	0.000100403	platelet_aggregation_inhibitor	LLD
k__Bacteria.p__Firmicutes.c__Clostridia.o__Clostridiales.f__Clostridiaceae.g__Clostridium.s__Clostridium_bolteae	1124	169	32	1092	0.0104295	0.00275127	0.000158207	0.011971	platelet_aggregation_inhibitor	LLD
k__Viruses.p__Viruses_noname.c__Viruses_noname.o__Caudovirales	1124	266	32	1092	0.0221963	0.00668553	0.000929082	0.0324931	platelet_aggregation_inhibitor	LLD
k__Viruses.p__Viruses_noname.c__Viruses_noname.o__Caudovirales.f__Siphoviridae	1124	247	32	1092	0.022488	0.00664491	0.000738508	0.0324931	platelet_aggregation_inhibitor	LLD
k__Viruses.p__Viruses_noname.c__Viruses_noname.o__Caudovirales.f__Siphoviridae.g__C2likevirus.s__C2likevirus_unclassified	1124	114	32	1092	0.00754386	0.0023136	0.00114513	0.0324931	platelet_aggregation_inhibitor	LLD
k__Bacteria.p__Actinobacteria.c__Actinobacteria.o__Actinomycetales	1124	769	93	1031	0.011354	0.00145755	1.53982e-14	3.55698e-13	PPI	LLD
k__Bacteria.p__Actinobacteria.c__Actinobacteria.o__Actinomycetales.f__Actinomycetaceae	1124	613	93	1031	0.00593228	0.00112717	1.70339e-07	2.8106e-06	PPI	LLD
k__Bacteria.p__Actinobacteria.c__Actinobacteria.o__Actinomycetales.f__Actinomycetaceae.g__Actinomyces	1124	604	93	1031	0.00592615	0.00112291	1.57607e-07	2.80056e-06	PPI	LLD
k__Bacteria.p__Actinobacteria.c__Actinobacteria.o__Actinomycetales.f__Micrococcaceae.g__Rothia	1124	355	93	1031	0.00696966	0.000749855	7.90218e-20	6.08467e-18	PPI	LLD
k__Bacteria.p__Actinobacteria.c__Actinobacteria.o__Bifidobacteriales.f__Bifidobacteriaceae.g__Bifidobacterium.s__Bifidobacterium_dentium.t__Bifidobacterium_dentium_unclassified	1124	136	93	1031	0.0121911	0.00209358	7.54446e-09	1.45231e-07	PPI	LLD
k__Bacteria.p__Firmicutes.c__Bacilli	1124	1115	93	1031	0.101991	0.0114569	2.19463e-18	8.78672e-17	PPI	LLD
k__Bacteria.p__Firmicutes.c__Bacilli.o__Lactobacillales	1124	1115	93	1031	0.101867	0.0114489	2.28227e-18	8.78672e-17	PPI	LLD
k__Bacteria.p__Firmicutes.c__Bacilli.o__Lactobacillales.f__Enterococcaceae	1124	110	93	1031	0.0235906	0.00339681	6.41485e-12	1.34712e-10	PPI	LLD
k__Bacteria.p__Firmicutes.c__Bacilli.o__Lactobacillales.f__Lactobacillaceae	1124	637	93	1031	0.0136786	0.00409568	0.000867068	0.00770357	PPI	LLD
k__Bacteria.p__Firmicutes.c__Bacilli.o__Lactobacillales.f__Lactobacillaceae.g__Lactobacillus	1124	630	93	1031	0.0132088	0.00411365	0.00136186	0.0112353	PPI	LLD
k__Bacteria.p__Firmicutes.c__Bacilli.o__Lactobacillales.f__Lactobacillaceae.g__Lactobacillus.s__Lactobacillus_sakei	1124	209	93	1031	0.00442367	0.00159499	0.0056384	0.0407022	PPI	LLD
k__Bacteria.p__Firmicutes.c__Bacilli.o__Lactobacillales.f__Streptococcaceae	1124	1107	93	1031	0.0964372	0.0109484	4.7945e-18	1.58218e-16	PPI	LLD
k__Bacteria.p__Firmicutes.c__Bacilli.o__Lactobacillales.f__Streptococcaceae.g__Streptococcus	1124	1105	93	1031	0.097864	0.0109098	1.23e-18	7.10325e-17	PPI	LLD
k__Bacteria.p__Firmicutes.c__Bacilli.o__Lactobacillales.f__Streptococcaceae.g__Streptococcus.s__Streptococcus_anginosus.t__Streptococcus_anginosus_unclassified	1124	268	93	1031	0.00153741	0.000444476	0.000564503	0.00554793	PPI	LLD
k__Bacteria.p__Firmicutes.c__Bacilli.o__Lactobacillales.f__Streptococcaceae.g__Streptococcus.s__Streptococcus_mutans.t__Streptococcus_mutans_unclassified	1124	266	93	1031	0.0137181	0.00139791	7.32391e-22	8.45911e-20	PPI	LLD
k__Bacteria.p__Firmicutes.c__Bacilli.o__Lactobacillales.f__Streptococcaceae.g__Streptococcus.s__Streptococcus_parasanguinis.t__Streptococcus_parasanguinis_unclassified	1124	934	93	1031	0.0257915	0.00294888	8.33317e-18	2.4062e-16	PPI	LLD
k__Bacteria.p__Firmicutes.c__Bacilli.o__Lactobacillales.f__Streptococcaceae.g__Streptococcus.s__Streptococcus_salivarius.t__Streptococcus_salivarius_unclassified	1124	1068	93	1031	0.0546624	0.00537158	2.6907e-23	6.21551e-21	PPI	LLD
k__Bacteria.p__Firmicutes.c__Bacilli.o__Lactobacillales.f__Streptococcaceae.g__Streptococcus.s__Streptococcus_sanguinis.t__Streptococcus_sanguinis_unclassified	1124	397	93	1031	0.00416573	0.000799893	2.28312e-07	3.516e-06	PPI	LLD
k__Bacteria.p__Firmicutes.c__Bacilli.o__Lactobacillales.f__Streptococcaceae.g__Streptococcus.s__Streptococcus_vestibularis.t__Streptococcus_vestibularis_unclassified	1124	369	93	1031	0.00918612	0.00116108	6.24713e-15	1.60343e-13	PPI	LLD
k__Bacteria.p__Firmicutes.c__Clostridia.o__Clostridiales.f__Clostridiaceae.g__Clostridium.s__Clostridium_bolteae	1124	169	93	1031	0.00683167	0.00167009	4.61167e-05	0.000507284	PPI	LLD
k__Bacteria.p__Firmicutes.c__Clostridia.o__Clostridiales.f__Eubacteriaceae.g__Eubacterium.s__Eubacterium_ventriosum.t__GCF_000153885	1124	844	93	1031	-0.011359	0.00406386	0.00527709	0.0406336	PPI	LLD
k__Bacteria.p__Firmicutes.c__Clostridia.o__Clostridiales.f__Lachnospiraceae.g__Coprococcus.s__Coprococcus_catus.t__GCF_000210555	1124	1020	93	1031	-0.0120922	0.0040387	0.0028133	0.0224094	PPI	LLD
k__Bacteria.p__Firmicutes.c__Clostridia.o__Clostridiales.f__Lachnospiraceae.g__Dorea	1124	1122	93	1031	-0.0256748	0.007602	0.000757031	0.00699497	PPI	LLD
k__Bacteria.p__Firmicutes.c__Clostridia.o__Clostridiales.f__Lachnospiraceae.g__Dorea.s__Dorea_longicatena.t__GCF_000154065	1124	1074	93	1031	-0.0281619	0.00815715	0.000576408	0.00554793	PPI	LLD
k__Bacteria.p__Firmicutes.c__Clostridia.o__Clostridiales.f__Ruminococcaceae	1124	1124	93	1031	-0.0375035	0.0134744	0.00547143	0.0407022	PPI	LLD
k__Bacteria.p__Firmicutes.c__Negativicutes.o__Selenomonadales.f__Veillonellaceae.g__Veillonella	1124	553	93	1031	0.00545612	0.00140792	0.000112909	0.00118555	PPI	LLD
k__Bacteria.p__Firmicutes.c__Negativicutes.o__Selenomonadales.f__Veillonellaceae.g__Veillonella.s__Veillonella_parvula.t__Veillonella_parvula_unclassified	1124	293	93	1031	0.00288007	0.000691222	3.34299e-05	0.000386116	PPI	LLD
k__Bacteria.p__Firmicutes.c__Negativicutes.o__Selenomonadales.f__Veillonellaceae.g__Veillonella.s__Veillonella_unclassified	1124	539	93	1031	0.00450441	0.00101614	1.02419e-05	0.000147868	PPI	LLD
k__Bacteria.p__Proteobacteria.c__Gammaproteobacteria	1124	855	93	1031	0.0112625	0.00343482	0.00107573	0.00920344	PPI	LLD
k__Bacteria.p__Proteobacteria.c__Gammaproteobacteria.o__Pasteurellales.f__Pasteurellaceae	1124	243	93	1031	0.00701364	0.00161678	1.56768e-05	0.000190597	PPI	LLD
k__Bacteria.p__Proteobacteria.c__Gammaproteobacteria.o__Pasteurellales.f__Pasteurellaceae.g__Haemophilus	1124	242	93	1031	0.00703124	0.00161559	1.47186e-05	0.000188888	PPI	LLD
k__Bacteria.p__Proteobacteria.c__Gammaproteobacteria.o__Pasteurellales.f__Pasteurellaceae.g__Haemophilus.s__Haemophilus_parainfluenzae.t__Haemophilus_parainfluenzae_unclassified	1124	241	93	1031	0.00711144	0.00160938	1.08929e-05	0.000148015	PPI	LLD
k__Bacteria.p__Firmicutes.c__Clostridia.o__Clostridiales.f__Clostridiaceae.g__Clostridium.s__Clostridium_bolteae	1124	169	28	1096	0.0183262	0.0028562	2.05846e-10	4.65212e-08	SSRI_antidepressant	LLD
k__Archaea.p__Euryarchaeota.c__Methanobacteria.o__Methanobacteriales.f__Methanobacteriaceae.g__Methanobrevibacter.s__Methanobrevibacter_unclassified	1124	432	55	1069	-0.016686	0.00573038	0.00366585	0.0498125	statin	LLD
k__Bacteria.p__Actinobacteria.c__Actinobacteria.o__Actinomycetales.f__Micrococcaceae.g__Rothia	1124	355	55	1069	0.00386712	0.000962731	6.3068e-05	0.00242812	statin	LLD
k__Bacteria.p__Firmicutes.c__Bacilli.o__Lactobacillales.f__Streptococcaceae	1124	1107	55	1069	0.0490999	0.0144865	0.000725198	0.0167521	statin	LLD
k__Bacteria.p__Firmicutes.c__Bacilli.o__Lactobacillales.f__Streptococcaceae.g__Streptococcus	1124	1105	55	1069	0.0459811	0.0144618	0.00151619	0.0250171	statin	LLD
k__Bacteria.p__Firmicutes.c__Bacilli.o__Lactobacillales.f__Streptococcaceae.g__Streptococcus.s__Streptococcus_vestibularis.t__Streptococcus_vestibularis_unclassified	1124	369	55	1069	0.00610729	0.00145275	2.8396e-05	0.00163987	statin	LLD
k__Bacteria.p__Firmicutes.c__Clostridia.o__Clostridiales.f__Clostridiaceae.g__Clostridium.s__Clostridium_bolteae	1124	169	55	1069	0.011355	0.00214043	1.35792e-07	2.38899e-05	statin	LLD
k__Bacteria.p__Firmicutes.c__Clostridia.o__Clostridiales.f__Lachnospiraceae.g__Blautia	1124	1124	55	1069	0.0408805	0.0100274	4.89402e-05	0.00226104	statin	LLD
k__Bacteria.p__Firmicutes.c__Clostridia.o__Clostridiales.f__Lachnospiraceae.g__Coprococcus	1124	1088	55	1069	-0.0390948	0.0118871	0.00103749	0.0199716	statin	LLD
k__Bacteria.p__Firmicutes.c__Clostridia.o__Clostridiales.f__Lachnospiraceae.g__Coprococcus.s__Coprococcus_comes.t__GCF_000155875	1124	1047	55	1069	-0.0291492	0.0085803	0.000704721	0.0167521	statin	LLD
k__Bacteria.p__Firmicutes.c__Clostridia.o__Clostridiales.f__Lachnospiraceae.g__Dorea	1124	1122	55	1069	-0.0451871	0.00974828	3.98284e-06	0.000306679	statin	LLD
k__Bacteria.p__Firmicutes.c__Clostridia.o__Clostridiales.f__Lachnospiraceae.g__Dorea.s__Dorea_longicatena.t__GCF_000154065	1124	1074	55	1069	-0.0545357	0.0104359	2.06839e-07	2.38899e-05	statin	LLD
k__Bacteria.p__Firmicutes.c__Clostridia.o__Clostridiales.f__Lachnospiraceae.g__Lachnospiraceae_noname.s__Lachnospiraceae_bacterium_3_1_57FAA_CT1.t__GCF_000218405	1124	211	55	1069	0.00942249	0.00237318	7.63343e-05	0.00251903	statin	LLD
k__Bacteria.p__Firmicutes.c__Clostridia.o__Clostridiales.f__Peptostreptococcaceae	1124	1045	55	1069	-0.0259198	0.00793836	0.00112746	0.0200341	statin	LLD
k__Bacteria.p__Firmicutes.c__Clostridia.o__Clostridiales.f__Peptostreptococcaceae.g__Peptostreptococcaceae_noname	1124	1040	55	1069	-0.0264131	0.00794681	0.000917131	0.0192598	statin	LLD
k__Bacteria.p__Firmicutes.c__Clostridia.o__Clostridiales.f__Peptostreptococcaceae.g__Peptostreptococcaceae_noname.s__Peptostreptococcaceae_noname_unclassified	1124	868	55	1069	-0.0260854	0.00715826	0.000280707	0.00810543	statin	LLD
k__Bacteria.p__Firmicutes.c__Clostridia.o__Clostridiales.f__Ruminococcaceae.g__Faecalibacterium.s__Faecalibacterium_prausnitzii.t__GCF_000162015	1124	636	55	1069	-0.0329789	0.0112536	0.00345298	0.0498125	statin	LLD
k__Bacteria.p__Firmicutes.c__Erysipelotrichia.o__Erysipelotrichales.f__Erysipelotrichaceae.g__Coprobacillus.s__Coprobacillus_unclassified	1124	192	55	1069	0.00746335	0.00241411	0.00204046	0.031423	statin	LLD
k__Bacteria.p__Firmicutes.c__Clostridia.o__Clostridiales.f__Clostridiaceae.g__Clostridium.s__Clostridium_bolteae	1124	169	57	1067	0.00984087	0.00204919	1.78149e-06	0.000407961	steroid_inhaler	LLD
k__Bacteria.p__Proteobacteria.c__Gammaproteobacteria.o__Pasteurellales.f__Pasteurellaceae	1124	243	55	1069	0.0070674	0.00202474	0.00050087	0.0289252	steroid_nose_spray	LLD
k__Bacteria.p__Proteobacteria.c__Gammaproteobacteria.o__Pasteurellales.f__Pasteurellaceae.g__Haemophilus	1124	242	55	1069	0.0070627	0.00202336	0.000500775	0.0289252	steroid_nose_spray	LLD
k__Bacteria.p__Proteobacteria.c__Gammaproteobacteria.o__Pasteurellales.f__Pasteurellaceae.g__Haemophilus.s__Haemophilus_parainfluenzae.t__Haemophilus_parainfluenzae_unclassified	1124	241	55	1069	0.00712241	0.00201582	0.000427249	0.0289252	steroid_nose_spray	LLD
k__Viruses.p__Viruses_noname.c__Viruses_noname.o__Caudovirales.f__Siphoviridae.g__C2likevirus.s__C2likevirus_unclassified	1124	114	55	1069	0.00645861	0.00175319	0.000240679	0.0289252	steroid_nose_spray	LLD
k__Bacteria.p__Bacteroidetes.c__Bacteroidia.o__Bacteroidales.f__Bacteroidaceae.g__Bacteroides.s__Bacteroides_clarus.t__GCF_000195615	1124	161	10	1114	0.0182573	0.00468177	0.000102068	0.0158087	tricyclic_antidepressant	LLD
k__Bacteria.p__Firmicutes.c__Erysipelotrichia.o__Erysipelotrichales.f__Erysipelotrichaceae.g__Erysipelotrichaceae_noname.s__Eubacterium_cylindroides.t__GCF_000469305	1124	231	10	1114	0.0456277	0.0121726	0.000187085	0.0158087	tricyclic_antidepressant	LLD
k__Bacteria.p__Firmicutes.c__Bacilli.o__Lactobacillales.f__Enterococcaceae	1124	110	14	1110	0.0604056	0.008273	5.39385e-13	1.10574e-10	vitamin_D	LLD
k__Bacteria.p__Firmicutes.c__Clostridia.o__Clostridiales.f__Peptostreptococcaceae	305	270	7	298	0.0402699	0.0120763	0.000964015	0.0362944	alpha_blockers	MIBS
k__Bacteria.p__Firmicutes.c__Clostridia.o__Clostridiales.f__Peptostreptococcaceae.g__Peptostreptococcaceae_noname	305	266	7	298	0.0404714	0.0121622	0.000987603	0.0362944	alpha_blockers	MIBS
k__Bacteria.p__Firmicutes.c__Erysipelotrichia.o__Erysipelotrichales.f__Erysipelotrichaceae.g__Turicibacter	305	65	7	298	0.0217977	0.00599153	0.000323619	0.023786	alpha_blockers	MIBS
k__Bacteria.p__Firmicutes.c__Erysipelotrichia.o__Erysipelotrichales.f__Erysipelotrichaceae.g__Turicibacter.s__Turicibacter_sanguinis.t__GCF_000178255	305	49	7	298	0.020065	0.0038849	4.40951e-07	6.48198e-05	alpha_blockers	MIBS
k__Bacteria.p__Bacteroidetes.c__Bacteroidia.o__Bacteroidales.f__Bacteroidaceae.g__Bacteroides.s__Bacteroides_coprocola.t__GCF_000154845	305	38	6	299	0.0585692	0.0142724	5.25431e-05	0.00630518	anti_androgen_oral_contraceptive	MIBS
k__Bacteria.p__Firmicutes.c__Bacilli.o__Lactobacillales.f__Lactobacillaceae.g__Lactobacillus.s__Lactobacillus_delbrueckii.t__Lactobacillus_delbrueckii_unclassified	305	31	16	289	0.0307518	0.00552905	5.94003e-08	1.11673e-05	beta_sympathomimetic_inhaler	MIBS
k__Bacteria.p__Firmicutes.c__Bacilli.o__Lactobacillales.f__Streptococcaceae.g__Streptococcus.s__Streptococcus_parasanguinis.t__Streptococcus_parasanguinis_unclassified	305	245	14	291	0.0304299	0.00820704	0.000251868	0.04584	ca_channel_blocker	MIBS
k__Bacteria.p__Actinobacteria.c__Actinobacteria.o__Bifidobacteriales.f__Bifidobacteriaceae.g__Bifidobacterium.s__Bifidobacterium_pseudocatenulatum.t__GCF_000173435	305	54	27	278	0.031553	0.00835763	0.000192833	0.038181	laxatives	MIBS
k__Bacteria.p__Bacteroidetes.c__Bacteroidia.o__Bacteroidales.f__Bacteroidaceae.g__Bacteroides.s__Bacteroides_clarus.t__GCF_000195615	305	45	18	287	0.0224499	0.00488998	6.51243e-06	0.00126992	platelet_aggregation_inhibitor	MIBS
k__Bacteria.p__Firmicutes.c__Clostridia.o__Clostridiales.f__Clostridiales_noname.g__Clostridiales_noname	305	34	18	287	0.013979	0.00362342	0.000140168	0.0136664	platelet_aggregation_inhibitor	MIBS
k__Bacteria.p__Actinobacteria.c__Actinobacteria.o__Actinomycetales	305	185	48	257	0.00920786	0.00226112	6.00189e-05	0.00146046	PPI	MIBS
k__Bacteria.p__Actinobacteria.c__Actinobacteria.o__Actinomycetales.f__Micrococcaceae.g__Rothia	305	98	48	257	0.00501362	0.00125265	8.00779e-05	0.00159428	PPI	MIBS
k__Bacteria.p__Actinobacteria.c__Actinobacteria.o__Bifidobacteriales.f__Bifidobacteriaceae.g__Bifidobacterium.s__Bifidobacterium_dentium.t__Bifidobacterium_dentium_unclassified	305	57	48	257	0.0162652	0.0040568	7.70114e-05	0.00159428	PPI	MIBS
k__Bacteria.p__Firmicutes.c__Bacilli	305	301	48	257	0.0853771	0.0158744	1.55768e-07	6.82265e-06	PPI	MIBS
k__Bacteria.p__Firmicutes.c__Bacilli.o__Lactobacillales	305	301	48	257	0.0854188	0.0158796	1.5509e-07	6.82265e-06	PPI	MIBS
k__Bacteria.p__Firmicutes.c__Bacilli.o__Lactobacillales.f__Lactobacillaceae	305	159	48	257	0.0187981	0.00481918	0.000120354	0.00202751	PPI	MIBS
k__Bacteria.p__Firmicutes.c__Bacilli.o__Lactobacillales.f__Lactobacillaceae.g__Lactobacillus	305	158	48	257	0.0186166	0.00455055	5.64035e-05	0.00146046	PPI	MIBS
k__Bacteria.p__Firmicutes.c__Bacilli.o__Lactobacillales.f__Streptococcaceae	305	297	48	257	0.0864163	0.015176	3.03597e-08	3.32439e-06	PPI	MIBS
k__Bacteria.p__Firmicutes.c__Bacilli.o__Lactobacillales.f__Streptococcaceae.g__Streptococcus	305	296	48	257	0.0870979	0.0151459	2.25385e-08	3.32439e-06	PPI	MIBS
k__Bacteria.p__Firmicutes.c__Bacilli.o__Lactobacillales.f__Streptococcaceae.g__Streptococcus.s__Streptococcus_anginosus.t__Streptococcus_anginosus_unclassified	305	60	48	257	0.0103948	0.0026457	0.000106101	0.00193634	PPI	MIBS
k__Bacteria.p__Firmicutes.c__Bacilli.o__Lactobacillales.f__Streptococcaceae.g__Streptococcus.s__Streptococcus_mutans.t__Streptococcus_mutans_unclassified	305	73	48	257	0.0156189	0.00285279	9.30167e-08	6.79022e-06	PPI	MIBS
k__Bacteria.p__Firmicutes.c__Bacilli.o__Lactobacillales.f__Streptococcaceae.g__Streptococcus.s__Streptococcus_parasanguinis.t__Streptococcus_parasanguinis_unclassified	305	245	48	257	0.0265618	0.00521111	6.34244e-07	2.31499e-05	PPI	MIBS
k__Bacteria.p__Firmicutes.c__Bacilli.o__Lactobacillales.f__Streptococcaceae.g__Streptococcus.s__Streptococcus_salivarius.t__Streptococcus_salivarius_unclassified	305	290	48	257	0.0315695	0.00817119	0.00013935	0.00217983	PPI	MIBS
k__Bacteria.p__Firmicutes.c__Bacilli.o__Lactobacillales.f__Streptococcaceae.g__Streptococcus.s__Streptococcus_sanguinis.t__Streptococcus_sanguinis_unclassified	305	102	48	257	0.00318451	0.00106421	0.00300965	0.0411946	PPI	MIBS
k__Bacteria.p__Firmicutes.c__Negativicutes.o__Selenomonadales.f__Veillonellaceae.g__Veillonella	305	150	48	257	0.00625444	0.00204347	0.00242261	0.0353701	PPI	MIBS
k__Bacteria.p__Firmicutes.c__Negativicutes.o__Selenomonadales.f__Veillonellaceae.g__Veillonella.s__Veillonella_unclassified	305	144	48	257	0.00616054	0.00150949	5.79237e-05	0.00146046	PPI	MIBS
k__Bacteria.p__Firmicutes.c__Bacilli.o__Lactobacillales.f__Lactobacillaceae.g__Lactobacillus.s__Lactobacillus_delbrueckii.t__Lactobacillus_delbrueckii_unclassified	305	31	17	288	0.0352402	0.00526647	1.09418e-10	2.11177e-08	steroid_inhaler	MIBS
k__Bacteria.p__Firmicutes.c__Negativicutes.o__Selenomonadales.f__Veillonellaceae.g__Veillonella	305	150	17	288	0.0115525	0.00307263	0.000206997	0.0133168	steroid_inhaler	MIBS
k__Bacteria.p__Firmicutes.c__Negativicutes.o__Selenomonadales.f__Veillonellaceae.g__Veillonella.s__Veillonella_parvula.t__Veillonella_parvula_unclassified	305	102	17	288	0.00827618	0.00217678	0.000175674	0.0133168	steroid_inhaler	MIBS
k__Bacteria.p__Firmicutes.c__Clostridia.o__Clostridiales.f__Eubacteriaceae.g__Eubacterium.s__Eubacterium_siraeum	305	181	7	298	0.070721	0.0175925	7.4207e-05	0.00515739	steroid_nose_spray	MIBS
k__Bacteria.p__Firmicutes.c__Clostridia.o__Clostridiales.f__Eubacteriaceae.g__Eubacterium.s__Eubacterium_siraeum.t__Eubacterium_siraeum_unclassified	305	181	7	298	0.072565	0.0162897	1.20242e-05	0.00167136	steroid_nose_spray	MIBS
