# Supplementary material for: Impact of commonly used drugs on the composition and metabolic function of the gut microbiota
Source: Nat Commun. 2020 Jan 17;11:362. doi: 10.1038/s41467-019-14177-z (PMC6969170; doi:10.1038/s41467-019-14177-z)
Supplement: Supplementary file 50 — Supplementary Data 48 [file 41467_2019_14177_MOESM50_ESM.xlsx]

## Sheet: Sheet1
Supplementary table 48 - Summary statistics cohort specific pathways
Univariate (lm= pathways~Age+Sex+BMI+drug X) & multivariate (lm= pathways~Age+Sex+BMI+all drugs), no meta analysis performed due to cohort specific pathways
Univariate												Multivariate
path	N	non-zeros	Users	Non-users	Coef	StdError	pvalue	qvalue	drug	Cohort		path	N	non-zeros	Users	Non-users	pval_correcting_all	coeff_correcting_all	SE.correcting_all	drug	qvalue_all	Cohort
PYRIDNUCSAL.PWY	454	437	5	449	-1.47735	0.338303	1.58968e-05	0.0045147	anti_epileptics	IBD		PWY.6588	454	429	5	449	0.00030284	-2.70937	0.743293	anti_epileptics	0.0430034	IBD
X1CMET2.PWY	454	454	34	420	0.204707	0.0567365	0.00034446	0.0285902	beta_blockers	IBD		PYRIDNUCSAL.PWY	454	437	5	449	1.26055e-05	-1.55682	0.351784	anti_epileptics	0.00357998	IBD
GLUDEG.I.PWY	454	344	34	420	-1.55501	0.422297	0.00026005	0.0285902	beta_blockers	IBD		PWY.5100	454	454	9	445	1.17614e-05	0.68845	0.155073	K_saving_diuretic	0.00358724	IBD
PWY.3841	454	454	34	420	0.21009	0.0565889	0.00023196	0.0285902	beta_blockers	IBD		PWY.7219	454	454	9	445	6.36272e-05	0.231234	0.0571995	K_saving_diuretic	0.00970314	IBD
PYRIDNUCSYN.PWY	454	453	34	420	-0.218169	0.0596264	0.000285034	0.0285902	beta_blockers	IBD		METHANOGENESIS.PWY	454	67	79	375	8.49132e-05	1.16187	0.292575	oral_steroid	0.00815067	IBD
PWY.5837	454	305	76	378	1.26695	0.308529	4.79544e-05	0.0160168	calcium	IBD		PWY.5198	454	67	79	375	9.04885e-05	1.08458	0.274203	oral_steroid	0.00815067	IBD
PWY.5899	454	305	76	378	1.33546	0.352446	0.000172322	0.0191851	calcium	IBD		PWY.6167	454	65	79	375	9.76129e-05	1.16132	0.295013	oral_steroid	0.00815067	IBD
PWY.7371	454	163	76	378	-1.08838	0.281015	0.000123888	0.0191851	calcium	IBD		PWY.7286	454	72	79	375	4.67357e-05	1.13814	0.276457	oral_steroid	0.00815067	IBD
PWY.7279	454	69	76	378	0.602979	0.169198	0.000406363	0.0339313	calcium	IBD		PWY0.1586	454	454	10	444	9.58847e-05	-0.858966	0.217952	other_antidepressant	0.0268477	IBD
TRNA.CHARGING.PWY	454	454	76	378	-0.12571	0.0359642	0.000522518	0.0349042	calcium	IBD		ARGSYN.PWY	454	454	108	346	1.79814e-05	0.280937	0.0647032	PPI	0.000400385	IBD
PWY.5104	454	440	76	378	-0.436827	0.130852	0.000917074	0.0352972	calcium	IBD		ARGSYNBSUB.PWY	454	453	108	346	4.17913e-05	0.377784	0.0911654	PPI	0.000721939	IBD
PWY.6123	454	454	76	378	0.132994	0.0389595	0.000701616	0.0352972	calcium	IBD		CALVIN.PWY	454	454	108	346	9.33044e-05	-0.119121	0.0301654	PPI	0.0011986	IBD
PWY0.1061	454	443	76	378	0.518614	0.155843	0.000951122	0.0352972	calcium	IBD		COA.PWY.1	454	454	108	346	0.000162674	-0.0747954	0.0196422	PPI	0.0018111	IBD
PWY0.1241	454	246	76	378	0.968484	0.289045	0.000876098	0.0352972	calcium	IBD		DENOVOPURINE2.PWY	454	454	108	346	0.00158174	0.120246	0.0377958	PPI	0.011856	IBD
PWY.3781	454	100	76	378	0.79402	0.249246	0.00154735	0.0364497	calcium	IBD		DTDPRHAMSYN.PWY	454	454	108	346	0.00028054	-0.145267	0.0396184	PPI	0.00292814	IBD
PWY.5177	454	436	76	378	-0.701695	0.222515	0.00172439	0.0364497	calcium	IBD		FOLSYN.PWY	454	411	108	346	0.00144499	0.947281	0.295286	PPI	0.0112239	IBD
PWY.5384	454	377	76	378	0.962584	0.298399	0.00135025	0.0364497	calcium	IBD		GLUTORN.PWY	454	454	108	346	1.43965e-05	0.424137	0.0965573	PPI	0.000369879	IBD
PWY.5838	454	199	76	378	1.12658	0.35692	0.00170761	0.0364497	calcium	IBD		LACTOSECAT.PWY	454	452	108	346	0.00344687	0.468704	0.159284	PPI	0.0217218	IBD
PWY.5861	454	199	76	378	1.06779	0.339008	0.00174609	0.0364497	calcium	IBD		NAD.BIOSYNTHESIS.II	454	427	108	346	9.0292e-10	1.53999	0.245322	PPI	1.50788e-07	IBD
PWY.6690	454	128	76	378	0.732991	0.229485	0.00150407	0.0364497	calcium	IBD		NONMEVIPP.PWY	454	454	108	346	7.13566e-06	-0.115355	0.0253432	PPI	0.000222994	IBD
PWY.7383	454	427	76	378	-0.77629	0.242707	0.00148188	0.0364497	calcium	IBD		NONOXIPENT.PWY	454	454	108	346	0.000240328	-0.146978	0.0396526	PPI	0.00258934	IBD
PWY.6124	454	454	76	378	0.136576	0.0440975	0.00208197	0.0409046	calcium	IBD		OANTIGEN.PWY	454	454	108	346	2.43646e-05	0.325741	0.0762517	PPI	0.000452098	IBD
HSERMETANA.PWY	454	447	76	378	-0.272227	0.0892048	0.00241884	0.0448828	calcium	IBD		PANTO.PWY	454	454	108	346	0.000831377	-0.111166	0.0329993	PPI	0.00730737	IBD
PWY.6595	454	427	76	378	-0.657152	0.21747	0.00265994	0.0467589	calcium	IBD		PEPTIDOGLYCANSYN.PWY	454	454	108	346	0.00296345	-0.0537255	0.0179673	PPI	0.0194077	IBD
NAGLIPASYN.PWY	454	343	76	378	0.88182	0.294684	0.00292413	0.0479955	calcium	IBD		PWY.1042	454	454	108	346	2.10474e-05	-0.157834	0.0366548	PPI	0.000413519	IBD
PWY0.1277	454	121	76	378	0.750901	0.25176	0.00301768	0.0479955	calcium	IBD		PWY.2941	454	454	108	346	4.23836e-06	0.389887	0.0835748	PPI	0.00015729	IBD
PWY.5100	454	454	9	445	0.680458	0.136733	9.3802e-07	0.000286096	K_saving_diuretic	IBD		PWY.2942	454	454	108	346	6.10476e-05	-0.0960198	0.0236923	PPI	0.000886518	IBD
PWY.5177	454	436	9	445	-2.67747	0.608262	1.35017e-05	0.00205902	K_saving_diuretic	IBD		PWY.5097	454	454	108	346	5.36059e-05	-0.0849223	0.0207902	PPI	0.000813835	IBD
PWY.7003	454	423	9	445	-2.57285	0.608631	2.88065e-05	0.00292866	K_saving_diuretic	IBD		PWY.5173	454	294	108	346	1.42654e-07	1.65155	0.308219	PPI	9.52926e-06	IBD
PWY.7219	454	454	9	445	0.183929	0.0508294	0.000331149	0.0252501	K_saving_diuretic	IBD		PWY.5464	454	262	108	346	9.5434e-07	1.78378	0.358253	PPI	4.05629e-05	IBD
CITRULBIO.PWY	454	423	9	445	-2.17476	0.624318	0.000544864	0.0332367	K_saving_diuretic	IBD		PWY.5667	454	454	108	346	0.000773748	-0.0958337	0.0282796	PPI	0.00708169	IBD
PWY.4984	454	421	9	445	-2.1076	0.626512	0.000835722	0.0424825	K_saving_diuretic	IBD		PWY.5686	454	454	108	346	6.7703e-05	-0.0779332	0.0193492	PPI	0.0009422	IBD
PWY66.422	454	454	30	424	-0.161318	0.0407925	8.96041e-05	0.0298382	laxatives	IBD		PWY.5840	454	258	108	346	0.00124763	1.28522	0.395315	PPI	0.0104177	IBD
PWY.6317	454	454	30	424	-0.155234	0.042031	0.000249647	0.0415662	laxatives	IBD		PWY.5910	454	180	108	346	4.53914e-05	1.25324	0.303898	PPI	0.000721939	IBD
PWY0.41	454	98	7	447	2.47714	0.630879	0.000100092	0.0315291	metformin	IBD		PWY.5971	454	289	108	346	0.00459003	1.11478	0.391057	PPI	0.026896	IBD
DTDPRHAMSYN.PWY	454	454	22	432	-0.294095	0.0659114	1.04248e-05	0.00341933	opiat	IBD		PWY.6113	454	281	108	346	0.00433351	1.11212	0.387593	PPI	0.0263162	IBD
POLYAMSYN.PWY	454	451	22	432	-0.508355	0.141974	0.000381711	0.0460762	opiat	IBD		PWY.6123	454	454	108	346	0.00159737	0.131083	0.0412378	PPI	0.011856	IBD
PWY.5136	454	389	22	432	-1.66171	0.467624	0.000421428	0.0460762	opiat	IBD		PWY.6124	454	454	108	346	0.000113716	0.181473	0.0465426	PPI	0.00140671	IBD
PWY0.1586	454	454	10	444	-0.813666	0.210896	0.000131463	0.0368098	other_antidepressant	IBD		PWY.6168	454	454	108	346	0.00178394	-0.218486	0.069454	PPI	0.012953	IBD
PWY.922	454	302	108	346	2.37773	0.253661	3.76645e-19	1.258e-16	PPI	IBD		PWY.6270	454	449	108	346	7.58134e-08	0.74633	0.136144	PPI	6.33042e-06	IBD
PWY0.1061	454	443	108	346	0.923621	0.134114	2.05004e-11	3.42357e-09	PPI	IBD		PWY.6284	454	289	108	346	0.0040661	1.09603	0.379271	PPI	0.0251496	IBD
PWY.5173	454	294	108	346	1.71392	0.253705	4.54388e-11	5.05885e-09	PPI	IBD		PWY.6285	454	153	108	346	0.00013639	1.4162	0.367623	PPI	0.00162694	IBD
NAD.BIOSYNTHESIS.II	454	427	108	346	1.2801	0.206255	1.25831e-09	1.05069e-07	PPI	IBD		PWY.6385	454	454	108	346	0.0014275	-0.137917	0.0429378	PPI	0.0112239	IBD
PWY.7560	454	449	108	346	0.697078	0.115231	3.16315e-09	2.11298e-07	PPI	IBD		PWY.6386	454	454	108	346	0.00182277	-0.0561573	0.0178891	PPI	0.0129533	IBD
NONMEVIPP.PWY	454	454	108	346	-0.124704	0.0209502	5.50751e-09	2.62787e-07	PPI	IBD		PWY.6387	454	454	108	346	0.00260614	-0.0539508	0.0178042	PPI	0.017479	IBD
PWY.2941	454	454	108	346	0.413961	0.0693045	4.86022e-09	2.62787e-07	PPI	IBD		PWY.6471	454	353	108	346	0.000304138	1.43903	0.394911	PPI	0.00298771	IBD
PWY.6270	454	449	108	346	0.665285	0.112343	6.51895e-09	2.72166e-07	PPI	IBD		PWY.6612	454	411	108	346	0.00137632	0.922104	0.286158	PPI	0.011212	IBD
DTDPRHAMSYN.PWY	454	454	108	346	-0.186831	0.0332936	3.63068e-08	1.34739e-06	PPI	IBD		PWY.6628	454	393	108	346	2.03194e-05	1.45314	0.336896	PPI	0.000413519	IBD
PWY.6936	454	454	108	346	0.309428	0.0566987	8.12911e-08	2.71512e-06	PPI	IBD		PWY.6936	454	454	108	346	1.13438e-05	0.308084	0.06928	PPI	0.000315735	IBD
PWY.5464	454	262	108	346	1.56351	0.293682	1.62677e-07	4.93945e-06	PPI	IBD		PWY.7111	454	454	108	346	0.00613307	-0.0539909	0.0195911	PPI	0.035318	IBD
PWY.5910	454	180	108	346	1.31765	0.251173	2.42568e-07	6.23212e-06	PPI	IBD		PWY.7115	454	385	108	346	0.0004283	1.06772	0.3006	PPI	0.0040872	IBD
PWY1F.823	454	47	108	346	0.483104	0.0918636	2.27067e-07	6.23212e-06	PPI	IBD		PWY.7219	454	454	108	346	0.00261662	-0.0567676	0.0187421	PPI	0.017479	IBD
PWY0.1297	454	454	108	346	0.568899	0.109076	2.83155e-07	6.75526e-06	PPI	IBD		PWY.7221	454	454	108	346	0.00643921	-0.0480442	0.0175392	PPI	0.0364525	IBD
PWY.1042	454	454	108	346	-0.158136	0.0307433	4.09279e-07	9.11327e-06	PPI	IBD		PWY.7237	454	449	108	346	0.000162041	-0.415745	0.109146	PPI	0.0018111	IBD
PWY.6628	454	393	108	346	1.40962	0.277513	5.61123e-07	1.10244e-05	PPI	IBD		PWY.7391	454	77	108	346	0.00338823	0.632923	0.214699	PPI	0.0217218	IBD
UDPNAGSYN.PWY	454	454	108	346	0.4784	0.0939576	5.28635e-07	1.10244e-05	PPI	IBD		PWY.7400	454	454	108	346	4.37366e-05	0.24675	0.0596966	PPI	0.000721939	IBD
PWY66.409	454	448	108	346	0.415683	0.0833328	8.87509e-07	1.64682e-05	PPI	IBD		PWY.7560	454	449	108	346	4.86002e-08	0.777695	0.139719	PPI	5.41082e-06	IBD
PWY.7237	454	449	108	346	-0.446457	0.0898191	9.6559e-07	1.69741e-05	PPI	IBD		PWY.841	454	454	108	346	0.00238177	0.128461	0.0420095	PPI	0.0165732	IBD
CALVIN.PWY	454	454	108	346	-0.124922	0.0251843	1.01789e-06	1.69987e-05	PPI	IBD		PWY.922	454	302	108	346	6.38176e-15	2.46882	0.304427	PPI	2.13151e-12	IBD
PWY.6124	454	454	108	346	0.189929	0.0387897	1.38385e-06	2.20098e-05	PPI	IBD		PWY0.1061	454	443	108	346	9.71567e-07	0.805238	0.16177	PPI	4.05629e-05	IBD
GLUTORN.PWY	454	454	108	346	0.38597	0.0807635	2.41011e-06	3.65898e-05	PPI	IBD		PWY0.1297	454	454	108	346	1.56243e-05	0.566672	0.129562	PPI	0.000372751	IBD
PWY.5097	454	454	108	346	-0.0814168	0.0171108	2.67158e-06	3.8796e-05	PPI	IBD		PWY0.1319	454	454	108	346	0.000784499	-0.0956274	0.0282512	PPI	0.00708169	IBD
ARGSYN.PWY	454	454	108	346	0.249961	0.0532803	3.63889e-06	5.06412e-05	PPI	IBD		PWY1F.823	454	47	108	346	7.34412e-06	0.504999	0.111142	PPI	0.000222994	IBD
PWY.5686	454	454	108	346	-0.0734916	0.0159345	5.2623e-06	7.03044e-05	PPI	IBD		PWY66.400	454	453	108	346	0.00109871	0.425994	0.129543	PPI	0.00940948	IBD
PWY66.400	454	453	108	346	0.479282	0.105385	7.04676e-06	9.05237e-05	PPI	IBD		PWY66.409	454	448	108	346	8.13602e-05	0.398908	0.100157	PPI	0.00108697	IBD
NONOXIPENT.PWY	454	454	108	346	-0.148464	0.0328325	7.92778e-06	9.80696e-05	PPI	IBD		PYRIDNUCSAL.PWY	454	437	108	346	0.000292843	0.382567	0.104651	PPI	0.00296392	IBD
ARGSYNBSUB.PWY	454	453	108	346	0.336238	0.0760549	1.24184e-05	0.000148134	PPI	IBD		REDCITCYC	454	284	108	346	0.00442842	0.952988	0.332944	PPI	0.0264124	IBD
PWY.7400	454	454	108	346	0.214529	0.049129	1.58014e-05	0.000181989	PPI	IBD		UDPNAGSYN.PWY	454	454	108	346	6.96996e-07	0.569731	0.112961	PPI	3.87994e-05	IBD
PANTO.PWY	454	454	108	346	-0.120931	0.0277617	1.66128e-05	0.000184956	PPI	IBD		VALSYN.PWY	454	454	108	346	0.00655115	-0.0569369	0.0208275	PPI	0.036468	IBD
COA.PWY.1	454	454	108	346	-0.0703037	0.0166169	2.8445e-05	0.000296032	PPI	IBD		LACTOSECAT.PWY	1124	1117	44	1080	3.83645e-05	-0.530428	0.128282	ACE_inhibitor	0.0126603	LLD
PWY.5667	454	454	108	346	-0.0999598	0.0236358	2.86771e-05	0.000296032	PPI	IBD		DAPLYSINESYN.PWY	1124	1118	13	1111	8.2565e-05	-0.856486	0.216711	antibiotics_merged	0.0133342	LLD
PWY.6386	454	454	108	346	-0.0632496	0.0149976	3.0135e-05	0.000296032	PPI	IBD		P4.PWY	1124	1118	13	1111	1.57004e-05	-0.754227	0.173835	antibiotics_merged	0.00507122	LLD
PWY0.1319	454	454	108	346	-0.0997482	0.0236132	2.92834e-05	0.000296032	PPI	IBD		PENTOSE.P.PWY	1124	1123	13	1111	0.000299936	-0.703683	0.193998	antibiotics_merged	0.0164388	LLD
PWY.2942	454	454	108	346	-0.0820051	0.0195139	3.20938e-05	0.000306266	PPI	IBD		PWY.3001	1124	1124	13	1111	0.000216985	-0.168502	0.0454054	antibiotics_merged	0.0164388	LLD
PWY.6123	454	454	108	346	0.144303	0.0344089	3.33176e-05	0.000309114	PPI	IBD		PWY.7209	1124	965	13	1111	0.000190702	-2.7479	0.733947	antibiotics_merged	0.0164388	LLD
PWY.6387	454	454	108	346	-0.0604822	0.0149269	6.02433e-05	0.000543818	PPI	IBD		PWY0.781	1124	1117	13	1111	0.000305364	-0.634506	0.175145	antibiotics_merged	0.0164388	LLD
PWY.3841	454	454	108	346	0.135978	0.0337797	6.7131e-05	0.000590046	PPI	IBD		ARO.PWY	1124	1124	16	1108	0.0016732	-0.0945864	0.0300191	laxatives	0.0347939	LLD
HEXITOLDEGSUPER.PWY	454	453	108	346	0.285839	0.0712148	7.04163e-05	0.000603053	PPI	IBD		CALVIN.PWY	1124	1124	16	1108	0.000672778	-0.150576	0.0441512	laxatives	0.0243695	LLD
PEPTIDOGLYCANSYN.PWY	454	454	108	346	-0.0587526	0.0149628	0.000100196	0.000836636	PPI	IBD		GLCMANNANAUT.PWY	1124	1124	16	1108	0.00331711	-0.287245	0.0975904	laxatives	0.0455109	LLD
PWY.7115	454	385	108	346	0.956076	0.250123	0.000151289	0.00123245	PPI	IBD		GOLPDLCAT.PWY	1124	1120	16	1108	0.00202921	-0.475327	0.15365	laxatives	0.034817	LLD
PWY.6285	454	153	108	346	1.15256	0.306824	0.000195647	0.00155586	PPI	IBD		P161.PWY	1124	1123	16	1108	0.00131262	-0.663603	0.20598	laxatives	0.0347939	LLD
OANTIGEN.PWY	454	454	108	346	0.238609	0.0642427	0.000230597	0.00179115	PPI	IBD		P461.PWY	1124	1123	16	1108	0.000618567	-0.688662	0.20057	laxatives	0.0243695	LLD
PWY.5030	454	434	108	346	0.646184	0.175614	0.00026272	0.00199428	PPI	IBD		PWY.1042	1124	1124	16	1108	0.00170768	-0.162254	0.0515938	laxatives	0.0347939	LLD
LACTOSECAT.PWY	454	452	108	346	0.482533	0.132046	0.000289329	0.00214746	PPI	IBD		PWY.1269	1124	1076	16	1108	0.00378695	1.27087	0.437973	laxatives	0.0491696	LLD
PWY.6385	454	454	108	346	-0.128209	0.0352704	0.000311516	0.00226188	PPI	IBD		PWY.5022	1124	899	16	1108	0.00155472	1.79513	0.56586	laxatives	0.0347939	LLD
DENOVOPURINE2.PWY	454	454	108	346	0.114142	0.0315388	0.000330479	0.00234851	PPI	IBD		PWY.5101	1124	1122	16	1108	0.000408791	0.550963	0.155397	laxatives	0.0243695	LLD
X1CMET2.PWY	454	454	108	346	0.121857	0.0339557	0.000370206	0.00245474	PPI	IBD		PWY.5188	1124	1124	16	1108	0.000497651	-0.227815	0.0652257	laxatives	0.0243695	LLD
PWY.7219	454	454	108	346	-0.0564387	0.0156844	0.00035707	0.00245474	PPI	IBD		PWY.5920	1124	221	16	1108	0.000863582	1.4707	0.440202	laxatives	0.0281528	LLD
PWY.7221	454	454	108	346	-0.0522853	0.0145817	0.000374506	0.00245474	PPI	IBD		PWY.5973	1124	1124	16	1108	0.00238527	0.378143	0.124194	laxatives	0.0370285	LLD
PWY.841	454	454	108	346	0.124734	0.0347889	0.000374825	0.00245474	PPI	IBD		PWY.6121	1124	1124	16	1108	0.000158309	-0.100815	0.026592	laxatives	0.0172029	LLD
PWY.6608	454	453	108	346	-0.187838	0.0525424	0.000389599	0.00250243	PPI	IBD		PWY.6165	1124	156	16	1108	0.0027772	1.33288	0.444543	laxatives	0.0411531	LLD
PWY66.389	454	76	108	346	0.558696	0.157432	0.000430149	0.00271075	PPI	IBD		PWY.6168	1124	1122	16	1108	0.00335049	0.4615	0.15696	laxatives	0.0455109	LLD
PYRIDNUCSAL.PWY	454	437	108	346	0.31787	0.0902892	0.000477859	0.00295564	PPI	IBD		PWY.621	1124	1124	16	1108	0.000366659	-0.315176	0.0881746	laxatives	0.0243695	LLD
PWY.5188	454	453	108	346	-0.135779	0.0396231	0.000668895	0.00406202	PPI	IBD		PWY.6317	1124	1124	16	1108	0.00065513	-0.171807	0.0502685	laxatives	0.0243695	LLD
PWY.6901	454	449	108	346	0.263062	0.0785589	0.000884768	0.00527701	PPI	IBD		PWY.6527	1124	1124	16	1108	0.00193908	-0.181212	0.0583218	laxatives	0.034817	LLD
FOLSYN.PWY	454	411	108	346	0.808293	0.242734	0.000942073	0.00533926	PPI	IBD		PWY.6588	1124	1115	16	1108	0.00155999	-0.45604	0.143789	laxatives	0.0347939	LLD
PWY.5484	454	454	108	346	0.313369	0.0941096	0.000943163	0.00533926	PPI	IBD		PWY.6897	1124	1117	16	1108	0.00226998	0.609557	0.199207	laxatives	0.0370007	LLD
PWY.6612	454	411	108	346	0.784346	0.235365	0.000933788	0.00533926	PPI	IBD		PWY.7237	1124	1124	16	1108	0.000150116	-0.599872	0.157673	laxatives	0.0172029	LLD
PWY.6471	454	353	108	346	1.0849	0.327013	0.000983608	0.00547542	PPI	IBD		PWY.7663	1124	1124	16	1108	0.00407233	0.527515	0.183247	laxatives	0.0491696	LLD
PWY.5840	454	258	108	346	1.07724	0.325221	0.0010019	0.00548579	PPI	IBD		PWY0.1296	1124	1124	16	1108	4.31569e-05	-0.243837	0.0593724	laxatives	0.0140691	LLD
PWY.5104	454	440	108	346	-0.38499	0.117058	0.00108953	0.00586942	PPI	IBD		PWY4LZ.257	1124	1123	16	1108	0.00104838	-0.637184	0.193898	laxatives	0.0310703	LLD
PWY.7197	454	454	108	346	0.196637	0.0606033	0.00126624	0.00671306	PPI	IBD		PWY66.422	1124	1124	16	1108	0.00192259	-0.159168	0.0511847	laxatives	0.034817	LLD
GLYCOLYSIS	454	454	108	346	0.314619	0.0972645	0.0013109	0.006736	PPI	IBD		SALVADEHYPOX.PWY	1124	1124	16	1108	0.00405724	-0.221394	0.0768744	laxatives	0.0491696	LLD
THRESYN.PWY	454	454	108	346	0.0826847	0.0255346	0.0012946	0.006736	PPI	IBD		AST.PWY	1124	294	15	1109	0.00202875	1.87436	0.605891	metformin	0.0318803	LLD
P441.PWY	454	449	108	346	0.236163	0.0747754	0.00169851	0.00859547	PPI	IBD		ECASYN.PWY	1124	232	15	1109	0.000438267	2.24873	0.637604	metformin	0.0144628	LLD
PWY.7391	454	77	108	346	0.561737	0.179402	0.00185805	0.00926249	PPI	IBD		ENTBACSYN.PWY	1124	304	15	1109	0.000483759	3.52063	1.00581	metformin	0.0145128	LLD
P185.PWY	454	447	108	346	0.301889	0.0985239	0.00232149	0.0114026	PPI	IBD		GLUCARDEG.PWY	1124	325	15	1109	0.00421508	1.91437	0.667558	metformin	0.0493204	LLD
PWY.5384	454	377	108	346	0.809806	0.269757	0.00283573	0.0137266	PPI	IBD		GLUCARGALACTSUPER.PWY	1124	349	15	1109	0.00439096	1.9126	0.669991	metformin	0.0493204	LLD
PWY0.862	454	348	108	346	0.842125	0.285529	0.00335501	0.0160082	PPI	IBD		GLYCOL.GLYOXDEG.PWY	1124	370	15	1109	0.00185343	2.18476	0.700129	metformin	0.0318803	LLD
PWY.5899	454	305	108	346	0.92039	0.320287	0.00425515	0.0200172	PPI	IBD		KDO.NAGLIPASYN.PWY	1124	285	15	1109	0.00295796	1.97839	0.664139	metformin	0.0406719	LLD
PWY.5659	454	453	108	346	0.162395	0.057051	0.00463214	0.0214118	PPI	IBD		KETOGLUCONMET.PWY	1124	450	15	1109	0.00163662	2.76714	0.876423	metformin	0.0300048	LLD
PWY.6630	454	293	108	346	1.0114	0.355767	0.00467982	0.0214118	PPI	IBD		METHGLYUT.PWY	1124	277	15	1109	0.0019914	1.97296	0.636622	metformin	0.0318803	LLD
PWY.5941	454	366	108	346	0.90327	0.318801	0.0048193	0.0214619	PPI	IBD		PWY.2723	1124	346	15	1109	0.00336306	2.29268	0.780089	metformin	0.0443924	LLD
PWY.6168	454	454	108	346	-0.163029	0.0575267	0.00481386	0.0214619	PPI	IBD		PWY.5705	1124	347	15	1109	0.00263403	2.10813	0.699321	metformin	0.0377926	LLD
REDCITCYC	454	284	108	346	0.769982	0.277902	0.00583164	0.0256285	PPI	IBD		PWY.5723	1124	433	15	1109	0.00448367	2.70342	0.949246	metformin	0.0493204	LLD
ANAEROFRUCAT.PWY	454	454	108	346	0.167819	0.0608263	0.00604607	0.0262258	PPI	IBD		PWY.5850	1124	249	15	1109	0.00106522	2.82196	0.859924	metformin	0.0219701	LLD
PWY.6163	454	454	108	346	-0.0495124	0.0179802	0.00614449	0.026311	PPI	IBD		PWY.5860	1124	249	15	1109	0.000857267	2.71114	0.810985	metformin	0.0217614	LLD
PWY.5837	454	305	108	346	0.77308	0.281376	0.00625303	0.0264368	PPI	IBD		PWY.5862	1124	246	15	1109	0.000819435	2.71347	0.808628	metformin	0.0217614	LLD
P122.PWY	454	158	108	346	0.732275	0.268478	0.00663801	0.0277137	PPI	IBD		PWY.5896	1124	246	15	1109	0.0010179	2.82439	0.85729	metformin	0.0219701	LLD
PWY.5971	454	289	108	346	0.889965	0.328267	0.00696959	0.0287388	PPI	IBD		PWY.5920	1124	221	15	1109	6.45449e-05	2.49485	0.621947	metformin	0.00794802	LLD
PWY.5863	454	294	108	346	0.742386	0.274607	0.00712934	0.029039	PPI	IBD		PWY.6305	1124	1124	15	1109	0.00415585	-0.354758	0.123512	metformin	0.0493204	LLD
PWY.3781	454	100	108	346	0.605205	0.225718	0.00761199	0.0306314	PPI	IBD		PWY.6629	1124	301	15	1109	0.000331548	3.40682	0.946095	metformin	0.0136159	LLD
COMPLETE.ARO.PWY	454	454	108	346	-0.0445264	0.0166656	0.00783493	0.0311532	PPI	IBD		PWY.6731	1124	297	15	1109	0.000144509	2.77449	0.72745	metformin	0.00794802	LLD
PWY.6527	454	454	108	346	-0.0807817	0.0307639	0.00895497	0.0351878	PPI	IBD		PWY.6803	1124	400	15	1109	0.00229639	2.5303	0.827905	metformin	0.0344459	LLD
PWY.6284	454	289	108	346	0.831416	0.318035	0.00925112	0.0359288	PPI	IBD		PWY.6823	1124	234	15	1109	0.00101246	2.02727	0.61505	metformin	0.0219701	LLD
PWY66.399	454	425	108	346	0.535696	0.205256	0.00936735	0.035962	PPI	IBD		PWY.6891	1124	347	15	1109	7.76125e-05	3.35626	0.846052	metformin	0.00794802	LLD
P42.PWY	454	445	108	346	-0.242787	0.0947734	0.010754	0.0408162	PPI	IBD		PWY.6895	1124	347	15	1109	9.85585e-05	4.16077	1.06446	metformin	0.00794802	LLD
TRNA.CHARGING.PWY	454	454	108	346	-0.0816469	0.0320607	0.0112244	0.041655	PPI	IBD		PWY.7269	1124	372	15	1109	0.000371342	2.84774	0.797464	metformin	0.0136159	LLD
VALSYN.PWY	454	454	108	346	-0.044062	0.0172962	0.0112	0.041655	PPI	IBD		PWY.7446	1124	232	15	1109	4.11125e-05	2.34401	0.569176	metformin	0.00794802	LLD
PWY.5347	454	454	108	346	0.0970166	0.0383298	0.0117236	0.0430294	PPI	IBD		PWY0.1241	1124	496	15	1109	0.0040765	2.19514	0.762635	metformin	0.0493204	LLD
PWY.5695	454	454	108	346	-0.094712	0.0377923	0.012568	0.0456274	PPI	IBD		PWY0.1277	1124	165	15	1109	0.00128103	1.73992	0.53887	metformin	0.0248671	LLD
ARO.PWY	454	454	108	346	-0.043429	0.0173832	0.012854	0.0456728	PPI	IBD		PWY0.1338	1124	331	15	1109	0.000330777	2.13141	0.591803	metformin	0.0136159	LLD
HISDEG.PWY	454	447	108	346	0.292423	0.116883	0.0127275	0.0456728	PPI	IBD		TEICHOICACID.PWY	1124	219	15	1109	0.000126936	2.216	0.576132	metformin	0.00794802	LLD
PWY.6151	454	454	108	346	-0.0486378	0.0195649	0.0132951	0.0467429	PPI	IBD		PWY0.845	1124	1074	13	1111	0.000187639	-2.24295	0.598421	opiat	0.030116	LLD
RHAMCAT.PWY	454	454	108	346	-0.12692	0.0511422	0.0134525	0.0468036	PPI	IBD		PYRIDOXSYN.PWY	1124	1084	13	1111	0.000119483	-2.14582	0.555718	opiat	0.030116	LLD
PWY.6897	454	453	108	346	-0.149593	0.0604463	0.0137174	0.047233	PPI	IBD		ARGSYN.PWY	1124	1124	93	1031	0.00147464	0.151281	0.0474545	PPI	0.0170605	LLD
PWY.7234	454	454	108	346	0.190092	0.077043	0.0139949	0.0476969	PPI	IBD		ARGSYNBSUB.PWY	1124	1124	93	1031	6.33119e-05	0.270443	0.0673411	PPI	0.00116072	LLD
X7ALPHADEHYDROX.PWY	454	67	17	437	1.32429	0.345523	0.000145426	0.047409	steroid_inhaler	IBD		BIOTIN.BIOSYNTHESIS.PWY	1124	691	93	1031	0.00178967	0.998947	0.31906	PPI	0.0173703	LLD
PWY0.41	454	98	16	438	1.61314	0.398595	6.13153e-05	0.0199888	tricyclic_antidepressant	IBD		CALVIN.PWY	1124	1124	93	1031	0.000627509	-0.0702941	0.0204962	PPI	0.00862825	LLD
PWY.5104	454	440	70	384	-0.468493	0.136248	0.000642592	0.031218	vitamin_D	IBD		CITRULBIO.PWY	1124	1096	93	1031	0.00819996	-0.262484	0.0990964	PPI	0.0429522	LLD
PWY.5177	454	436	70	384	-0.791818	0.230665	0.00065427	0.031218	vitamin_D	IBD		FASYN.ELONG.PWY	1124	710	93	1031	0.00238127	0.980745	0.322055	PPI	0.0201492	LLD
PWY.5384	454	377	70	384	1.09133	0.309259	0.000461505	0.031218	vitamin_D	IBD		FASYN.INITIAL.PWY	1124	709	93	1031	0.00233114	0.92205	0.302141	PPI	0.0201492	LLD
PWY.5837	454	305	70	384	1.22417	0.321316	0.000158924	0.031218	vitamin_D	IBD		FUC.RHAMCAT.PWY	1124	541	93	1031	0.0037843	0.98154	0.338237	PPI	0.0260171	LLD
PWY.5899	454	305	70	384	1.27925	0.367002	0.000540365	0.031218	vitamin_D	IBD		GLUCONEO.PWY	1124	1109	93	1031	0.00569962	0.222944	0.0804774	PPI	0.0329978	LLD
PWY.7371	454	163	70	384	-1.01989	0.292834	0.000546026	0.031218	vitamin_D	IBD		GLUTORN.PWY	1124	1124	93	1031	5.78814e-05	0.287695	0.0712569	PPI	0.00112358	LLD
PWY0.1241	454	246	70	384	1.10197	0.299476	0.00026264	0.031218	vitamin_D	IBD		GLYCOLYSIS	1124	1122	93	1031	0.00790089	0.299926	0.112699	PPI	0.0421959	LLD
PWY.6595	454	427	70	384	-0.754971	0.225371	0.000878367	0.0325972	vitamin_D	IBD		GOLPDLCAT.PWY	1124	1120	93	1031	0.00792771	-0.17439	0.0655561	PPI	0.0421959	LLD
PWY.6690	454	128	70	384	0.800952	0.238082	0.000835234	0.0325972	vitamin_D	IBD		HEXITOLDEGSUPER.PWY	1124	1121	93	1031	0.000368044	0.279012	0.0780779	PPI	0.00528064	LLD
PWY.5863	454	294	70	384	1.03132	0.31482	0.00113693	0.0345549	vitamin_D	IBD		NAD.BIOSYNTHESIS.II	1124	1081	93	1031	3.13386e-05	0.818006	0.195634	PPI	0.000646359	LLD
PWY0.1061	454	443	70	384	0.531125	0.162117	0.00113803	0.0345549	vitamin_D	IBD		NONMEVIPP.PWY	1124	1124	93	1031	1.38118e-05	-0.0674522	0.0154454	PPI	0.000350606	LLD
PWY.5083	454	270	70	384	1.04829	0.330577	0.00162541	0.0432409	vitamin_D	IBD		NONOXIPENT.PWY	1124	1124	93	1031	0.00115341	-0.0913273	0.0280235	PPI	0.0152249	LLD
PWY.7383	454	427	70	384	-0.797071	0.252181	0.00168303	0.0432409	vitamin_D	IBD		P185.PWY	1124	1115	93	1031	0.00171427	0.264572	0.0841569	PPI	0.0173703	LLD
PWY66.409	454	448	70	384	0.306837	0.0977897	0.00182035	0.0434283	vitamin_D	IBD		P441.PWY	1124	1117	93	1031	0.00306428	0.207806	0.0700149	PPI	0.0224714	LLD
P4.PWY	1124	1118	13	1111	-0.64165	0.162159	8.07924e-05	0.013048	antibiotics_merged	LLD		PWY.1042	1124	1124	93	1031	0.00426354	-0.068558	0.0239369	PPI	0.0281394	LLD
PWY.7209	1124	965	13	1111	-2.63609	0.653397	5.8458e-05	0.013048	antibiotics_merged	LLD		PWY.2941	1124	1124	93	1031	2.27921e-05	0.26044	0.0612157	PPI	0.000537242	LLD
NONMEVIPP.PWY	1124	1124	61	1063	-0.0666285	0.0170037	9.45587e-05	0.0104015	beta_blockers	LLD		PWY.4984	1124	1096	93	1031	0.00345449	-0.297932	0.101656	PPI	0.0247822	LLD
PWY.7219	1124	1124	61	1063	-0.0572173	0.0132574	1.73143e-05	0.00571372	beta_blockers	LLD		PWY.5173	1124	600	93	1031	1.73973e-07	1.25926	0.239414	PPI	9.5685e-06	LLD
PWY.922	1124	748	61	1063	1.13435	0.288247	8.82096e-05	0.0104015	beta_blockers	LLD		PWY.5188	1124	1124	93	1031	0.00538044	-0.0837244	0.0300193	PPI	0.0322826	LLD
P162.PWY	1124	904	64	1060	-1.12282	0.275417	4.88967e-05	0.0161359	beta_sympathomimetic_inhaler	LLD		PWY.5464	1124	555	93	1031	9.18957e-07	1.45436	0.294583	PPI	3.36951e-05	LLD
ARGININE.SYN4.PWY	1124	1080	16	1108	1.26955	0.425019	0.00287841	0.0362034	laxatives	LLD		PWY.5484	1124	1122	93	1031	0.00548949	0.298126	0.107144	PPI	0.0323488	LLD
ARO.PWY	1124	1124	16	1108	-0.105256	0.028322	0.000212168	0.00691667	laxatives	LLD		PWY.5686	1124	1124	93	1031	0.00149925	-0.04129	0.0129718	PPI	0.0170605	LLD
CALVIN.PWY	1124	1124	16	1108	-0.180155	0.0420105	1.95697e-05	0.00212658	laxatives	LLD		PWY.5910	1124	613	93	1031	9.18895e-06	1.2116	0.271854	PPI	0.000252696	LLD
COMPLETE.ARO.PWY	1124	1124	16	1108	-0.0897579	0.0284056	0.00162109	0.0238834	laxatives	LLD		PWY.5971	1124	699	93	1031	0.00500618	0.931928	0.33136	PPI	0.0311705	LLD
GLCMANNANAUT.PWY	1124	1124	16	1108	-0.271337	0.0924187	0.00339418	0.0368835	laxatives	LLD		PWY.6113	1124	699	93	1031	0.00524057	0.929833	0.332371	PPI	0.0320257	LLD
GLYCOLYSIS	1124	1122	16	1108	0.66818	0.231904	0.00403691	0.0382049	laxatives	LLD		PWY.6125	1124	1123	93	1031	0.00583449	0.127323	0.0460896	PPI	0.0331962	LLD
GOLPDLCAT.PWY	1124	1120	16	1108	-0.517321	0.14342	0.000323552	0.00753413	laxatives	LLD		PWY.6174	1124	344	93	1031	0.00476371	0.683443	0.241629	PPI	0.0302312	LLD
P42.PWY	1124	1115	16	1108	0.614573	0.222483	0.00583403	0.0485296	laxatives	LLD		PWY.6270	1124	1118	93	1031	8.37125e-07	0.518205	0.104562	PPI	3.36951e-05	LLD
P461.PWY	1124	1123	16	1108	-0.65621	0.188835	0.000530431	0.0101718	laxatives	LLD		PWY.6282	1124	708	93	1031	0.00261636	0.976257	0.323629	PPI	0.021	LLD
PWY.1042	1124	1124	16	1108	-0.200288	0.0491088	4.85764e-05	0.00316718	laxatives	LLD		PWY.6284	1124	699	93	1031	0.00456458	0.935944	0.3293	PPI	0.0295355	LLD
PWY.1269	1124	1076	16	1108	1.22721	0.412657	0.00300337	0.0362034	laxatives	LLD		PWY.6285	1124	307	93	1031	5.03453e-08	1.64142	0.299027	PPI	5.53799e-06	LLD
PWY.5022	1124	899	16	1108	1.47739	0.533637	0.00572398	0.0485296	laxatives	LLD		PWY.6519	1124	691	93	1031	0.00177455	0.967008	0.308611	PPI	0.0173703	LLD
PWY.5101	1124	1122	16	1108	0.533962	0.146735	0.000286312	0.00717983	laxatives	LLD		PWY.6527	1124	1124	93	1031	0.00254704	-0.0815396	0.0269566	PPI	0.021	LLD
PWY.5154	1124	1122	16	1108	0.409544	0.14943	0.00622909	0.0495289	laxatives	LLD		PWY.6608	1124	1124	93	1031	0.0100365	-0.0840876	0.0326021	PPI	0.0492245	LLD
PWY.5188	1124	1124	16	1108	-0.227726	0.0617526	0.000237217	0.00703025	laxatives	LLD		PWY.6628	1124	907	93	1031	2.38915e-06	1.46861	0.30964	PPI	7.88421e-05	LLD
PWY.5484	1124	1122	16	1108	0.661086	0.220542	0.00278212	0.0362034	laxatives	LLD		PWY.6630	1124	635	93	1031	0.00779062	0.983408	0.368868	PPI	0.0421959	LLD
PWY.5667	1124	1124	16	1108	-0.119777	0.0414719	0.00395084	0.0382049	laxatives	LLD		PWY.6901	1124	1116	93	1031	0.00176875	0.257678	0.0822063	PPI	0.0173703	LLD
PWY.5920	1124	221	16	1108	1.32191	0.419863	0.00168503	0.0238834	laxatives	LLD		PWY.6936	1124	1124	93	1031	0.0021115	0.142793	0.0463374	PPI	0.0199084	LLD
PWY.5973	1124	1124	16	1108	0.445073	0.117316	0.000156343	0.00566308	laxatives	LLD		PWY.7115	1124	1051	93	1031	0.00148133	0.597681	0.187565	PPI	0.0170605	LLD
PWY.6121	1124	1124	16	1108	-0.100184	0.0255668	9.45358e-05	0.00440267	laxatives	LLD		PWY.7184	1124	1123	93	1031	0.00963286	0.137308	0.0529449	PPI	0.0489053	LLD
PWY.6163	1124	1124	16	1108	-0.100165	0.0303601	0.00100027	0.0162694	laxatives	LLD		PWY.7197	1124	1123	93	1031	0.0101875	0.16944	0.0658286	PPI	0.0492245	LLD
PWY.6165	1124	156	16	1108	1.44635	0.420448	0.00060318	0.0109243	laxatives	LLD		PWY.7219	1124	1124	93	1031	0.000164801	-0.0460538	0.0121801	PPI	0.00258974	LLD
PWY.6168	1124	1122	16	1108	0.414549	0.148939	0.00547176	0.0482107	laxatives	LLD		PWY.7221	1124	1124	93	1031	0.0102924	-0.0274883	0.010694	PPI	0.0492245	LLD
PWY.621	1124	1124	16	1108	-0.315704	0.0822538	0.000130964	0.00533679	laxatives	LLD		PWY.7228	1124	1123	93	1031	0.00412748	0.154838	0.0538668	PPI	0.0277973	LLD
PWY.6317	1124	1124	16	1108	-0.209589	0.0471563	9.69046e-06	0.00168427	laxatives	LLD		PWY.7237	1124	1124	93	1031	0.0101521	-0.18151	0.0704842	PPI	0.0492245	LLD
PWY.6527	1124	1124	16	1108	-0.21675	0.0548991	8.3717e-05	0.00440267	laxatives	LLD		PWY.7254	1124	528	93	1031	0.00357839	0.814097	0.278843	PPI	0.0251249	LLD
PWY.6588	1124	1115	16	1108	-0.478063	0.135613	0.000440705	0.00897936	laxatives	LLD		PWY.7357	1124	1124	93	1031	0.000325034	-0.0906266	0.0251309	PPI	0.0048755	LLD
PWY.6609	1124	1124	16	1108	-0.147418	0.0439708	0.000827367	0.0141959	laxatives	LLD		PWY.7388	1124	708	93	1031	0.00273637	0.898218	0.299121	PPI	0.021	LLD
PWY.6737	1124	1124	16	1108	-0.12718	0.0430888	0.00322776	0.0362844	laxatives	LLD		PWY.7391	1124	385	93	1031	9.09742e-08	1.26628	0.235334	PPI	7.50537e-06	LLD
PWY.6891	1124	347	16	1108	1.56945	0.569559	0.00595456	0.0485296	laxatives	LLD		PWY.7400	1124	1124	93	1031	0.00231248	0.136541	0.0447059	PPI	0.0201492	LLD
PWY.6895	1124	347	16	1108	2.01167	0.714901	0.00498005	0.0450972	laxatives	LLD		PWY.7560	1124	1118	93	1031	5.74139e-07	0.539149	0.107177	PPI	2.70666e-05	LLD
PWY.6897	1124	1117	16	1108	0.617984	0.188059	0.00104803	0.0162694	laxatives	LLD		PWY.7664	1124	708	93	1031	0.00229729	0.967922	0.316713	PPI	0.0201492	LLD
PWY.7237	1124	1124	16	1108	-0.617523	0.148183	3.32137e-05	0.00270692	laxatives	LLD		PWY.922	1124	748	93	1031	4.13269e-10	1.63094	0.258569	PPI	6.81893e-08	LLD
PWY.7357	1124	1124	16	1108	-0.154098	0.0518495	0.00302207	0.0362034	laxatives	LLD		PWY0.1061	1124	1110	93	1031	7.56109e-14	0.818556	0.108002	PPI	2.49516e-11	LLD
PWY.7663	1124	1124	16	1108	0.615769	0.173258	0.000395242	0.00858993	laxatives	LLD		PWY0.1241	1124	496	93	1031	0.00741905	0.662755	0.247065	PPI	0.0414964	LLD
PWY0.1296	1124	1124	16	1108	-0.246402	0.0556153	1.0333e-05	0.00168427	laxatives	LLD		PWY0.1297	1124	1124	93	1031	4.90273e-06	0.442516	0.0963619	PPI	0.000147082	LLD
PWY0.1319	1124	1124	16	1108	-0.119779	0.0414719	0.00395007	0.0382049	laxatives	LLD		PWY0.862	1124	738	93	1031	0.000101585	1.1929	0.305765	PPI	0.00167616	LLD
PWY4FS.7	1124	1013	16	1108	1.53429	0.533449	0.00410173	0.0382049	laxatives	LLD		PWY66.400	1124	1118	93	1031	8.57314e-05	0.429714	0.108983	PPI	0.00148902	LLD
PWY4FS.8	1124	1013	16	1108	1.53429	0.533449	0.00410176	0.0382049	laxatives	LLD		PWY66.409	1124	1120	93	1031	1.55673e-07	0.369489	0.0699612	PPI	9.5685e-06	LLD
PWY66.422	1124	1124	16	1108	-0.176674	0.0482745	0.000264344	0.00717983	laxatives	LLD		PWYG.321	1124	708	93	1031	0.00283883	0.953572	0.318754	PPI	0.0212912	LLD
SER.GLYSYN.PWY	1124	1124	16	1108	-0.186873	0.063065	0.00310949	0.0362034	laxatives	LLD		REDCITCYC	1124	646	93	1031	0.00267627	0.877596	0.291592	PPI	0.021	LLD
ARO.PWY	1124	1124	15	1109	-0.074136	0.029636	0.0125085	0.0458646	metformin	LLD		RHAMCAT.PWY	1124	1124	93	1031	0.00944413	-0.113532	0.0436624	PPI	0.0486963	LLD
AST.PWY	1124	294	15	1109	1.80891	0.421662	1.94209e-05	0.000267038	metformin	LLD		SER.GLYSYN.PWY	1124	1124	93	1031	0.00178695	-0.0956391	0.0305422	PPI	0.0173703	LLD
CALVIN.PWY	1124	1124	15	1109	-0.114651	0.0440318	0.00934196	0.0359879	metformin	LLD		TEICHOICACID.PWY	1124	219	93	1031	3.03126e-05	0.781856	0.186645	PPI	0.000646359	LLD
ECASYN.PWY	1124	232	15	1109	2.16374	0.443535	1.2245e-06	3.79821e-05	metformin	LLD		TRNA.CHARGING.PWY	1124	1124	93	1031	0.00139382	-0.0625282	0.0195137	PPI	0.0170605	LLD
ENTBACSYN.PWY	1124	304	15	1109	3.41241	0.69696	1.12123e-06	3.79821e-05	metformin	LLD		PWY0.41	1124	211	14	1110	8.69837e-05	2.75909	0.700401	vitamin_D	0.0277478	LLD
FUC.RHAMCAT.PWY	1124	541	15	1109	2.25245	0.727937	0.0020219	0.0101095	metformin	LLD		PWY0.1298	1124	1124	5	1119	0.000160795	-1.24133	0.327772	vitamin_K_antagonist	0.0369828	LLD
GLUCARDEG.PWY	1124	325	15	1109	2.05618	0.464136	1.03441e-05	0.000170678	metformin	LLD		PWY.7282	305	288	13	292	4.73371e-05	-2.66986	0.645357	benzodiazepine_derivatives_related	0.0143431	MIBS
GLUCARGALACTSUPER.PWY	1124	349	15	1109	1.90676	0.465121	4.44045e-05	0.000457922	metformin	LLD		PWY.5973	305	305	27	278	0.000665734	0.395079	0.114705	laxatives	0.0467297	MIBS
GLUCOSE1PMETAB.PWY	1124	537	15	1109	2.52965	0.630998	6.50329e-05	0.000580023	metformin	LLD		PWY.6125	305	305	27	278	0.00130207	0.351565	0.108156	laxatives	0.0467297	MIBS
GLYCOL.GLYOXDEG.PWY	1124	370	15	1109	2.12355	0.486974	1.41614e-05	0.000222537	metformin	LLD		PWY.6545	305	305	27	278	0.00114847	0.370757	0.112778	laxatives	0.0467297	MIBS
GLYCOLYSIS.TCA.GLYOX.BYPASS	1124	483	15	1109	2.40283	0.691045	0.000526381	0.00310189	metformin	LLD		PWY.6606	305	303	27	278	0.000789932	-0.34421	0.101329	laxatives	0.0467297	MIBS
GLYOXYLATE.BYPASS	1124	571	15	1109	2.19843	0.620987	0.000416262	0.00249757	metformin	LLD		PWY.7184	305	305	27	278	0.000859373	0.403181	0.119578	laxatives	0.0467297	MIBS
HEMESYN2.PWY	1124	1057	15	1109	1.20608	0.402413	0.00278574	0.0133231	metformin	LLD		PWY.7197	305	305	27	278	0.00118905	0.465589	0.14207	laxatives	0.0467297	MIBS
HSERMETANA.PWY	1124	1124	15	1109	-0.262293	0.106053	0.0135393	0.048889	metformin	LLD		PWY.7228	305	305	27	278	0.00101407	0.41323	0.124328	laxatives	0.0467297	MIBS
KDO.NAGLIPASYN.PWY	1124	285	15	1109	2.24752	0.461345	1.26607e-06	3.79821e-05	metformin	LLD		PWY.7237	305	305	27	278	0.000972077	-0.429032	0.128602	laxatives	0.0467297	MIBS
KETOGLUCONMET.PWY	1124	450	15	1109	2.59469	0.607202	2.09112e-05	0.000276028	metformin	LLD		PWY0.166	305	305	27	278	0.00110376	0.314119	0.0952127	laxatives	0.0467297	MIBS
LPSSYN.PWY	1124	133	15	1109	1.29136	0.362861	0.000388133	0.00237193	metformin	LLD		ARO.PWY	305	305	22	283	0.000325362	0.10967	0.0300938	NSAID	0.0408313	MIBS
METHGLYUT.PWY	1124	277	15	1109	2.26975	0.446441	4.32816e-07	2.83428e-05	metformin	LLD		COMPLETE.ARO.PWY	305	305	22	283	0.000254199	0.111903	0.0301574	NSAID	0.0408313	MIBS
NAGLIPASYN.PWY	1124	638	15	1109	1.85138	0.615483	0.00268859	0.0130476	metformin	LLD		PWY.6163	305	305	22	283	0.000508801	0.116054	0.0329571	NSAID	0.0408313	MIBS
NONMEVIPP.PWY	1124	1124	15	1109	-0.110989	0.0334507	0.000936136	0.00498266	metformin	LLD		PWY.7456	305	265	22	283	0.000487026	-1.87513	0.530933	NSAID	0.0408313	MIBS
NONOXIPENT.PWY	1124	1124	15	1109	-0.174761	0.0598372	0.00356402	0.0158936	metformin	LLD		NAD.BIOSYNTHESIS.II	305	289	48	257	2.50247e-05	1.32114	0.307912	PPI	0.00271101	MIBS
ORNARGDEG.PWY	1124	139	15	1109	0.918195	0.361144	0.0111416	0.0413116	metformin	LLD		NONMEVIPP.PWY	305	305	48	257	0.00111926	-0.0893983	0.0271191	PPI	0.0363759	MIBS
P105.PWY	1124	420	15	1109	2.61493	0.673374	0.000109079	0.000818091	metformin	LLD		P185.PWY	305	300	48	257	0.000165971	0.61677	0.161383	PPI	0.00997369	MIBS
P161.PWY	1124	1123	15	1109	0.627686	0.210621	0.00294329	0.0138755	metformin	LLD		PWY.5173	305	173	48	257	0.000457753	1.20746	0.340234	PPI	0.0185962	MIBS
P23.PWY	1124	495	15	1109	1.81779	0.621193	0.00349979	0.015821	metformin	LLD		PWY.6270	305	299	48	257	0.000214818	0.803453	0.214009	PPI	0.00997369	MIBS
PANTOSYN.PWY	1124	1124	15	1109	-0.143037	0.0558174	0.0105199	0.0394496	metformin	LLD		PWY.6628	305	242	48	257	0.00110633	1.5691	0.475728	PPI	0.0363759	MIBS
PEPTIDOGLYCANSYN.PWY	1124	1124	15	1109	-0.073558	0.0262554	0.00517326	0.0216098	metformin	LLD		PWY.7003	305	296	48	257	0.00152113	0.471127	0.14697	PPI	0.0449425	MIBS
POLYISOPRENSYN.PWY	1124	555	15	1109	2.14562	0.643965	0.000890842	0.00481931	metformin	LLD		PWY.7560	305	299	48	257	0.000192711	0.823625	0.217722	PPI	0.00997369	MIBS
PWY.2723	1124	346	15	1109	2.50627	0.541229	4.07181e-06	9.59785e-05	metformin	LLD		PWY.922	305	183	48	257	1.5696e-06	1.88838	0.384303	PPI	0.00051012	MIBS
PWY.4041	1124	508	15	1109	2.33371	0.607551	0.00012933	0.000927804	metformin	LLD		PWY0.1061	305	302	48	257	7.61379e-06	0.881013	0.192885	PPI	0.00123724	MIBS
PWY.5083	1124	563	15	1109	2.18082	0.608436	0.000352564	0.00219521	metformin	LLD		PWY66.400	305	300	48	257	8.45505e-05	0.768679	0.192437	PPI	0.00686973	MIBS
PWY.5104	1124	1123	15	1109	-0.438597	0.177655	0.0137055	0.048889	metformin	LLD		PWY0.1586	305	305	30	275	7.81225e-06	-0.687036	0.150621	SSRI_antidepressant	0.00245305	MIBS
PWY.5138	1124	235	15	1109	1.15238	0.342064	0.000780703	0.00436664	metformin	LLD		ANAEROFRUCAT.PWY	305	301	6	299	0.000429788	-1.28193	0.359353	vitamin_K_antagonist	0.0381677	MIBS
PWY.5173	1124	600	15	1109	2.39221	0.522209	5.1491e-06	0.0001062	metformin	LLD		GLYCOLYSIS	305	301	6	299	0.000542669	-1.61028	0.459749	vitamin_K_antagonist	0.0381677	MIBS
PWY.5464	1124	555	15	1109	2.15182	0.638281	0.000773821	0.00436664	metformin	LLD		PWY.5484	305	301	6	299	0.000528426	-1.55329	0.44254	vitamin_K_antagonist	0.0381677	MIBS
PWY.561	1124	417	15	1109	2.44386	0.632316	0.000117519	0.000861805	metformin	LLD
PWY.5676	1124	1033	15	1109	-1.25261	0.507765	0.0137778	0.048889	metformin	LLD
PWY.5705	1124	347	15	1109	1.96091	0.485774	5.79123e-05	0.00054603	metformin	LLD
PWY.5723	1124	433	15	1109	2.84502	0.662404	1.89892e-05	0.000267038	metformin	LLD
PWY.5837	1124	656	15	1109	2.07784	0.612353	0.000714997	0.00413946	metformin	LLD
PWY.5838	1124	359	15	1109	2.59673	0.663965	9.74829e-05	0.000758663	metformin	LLD
PWY.5840	1124	582	15	1109	2.41481	0.72356	0.000873515	0.00480433	metformin	LLD
PWY.5850	1124	249	15	1109	2.47376	0.601564	4.20597e-05	0.000457922	metformin	LLD
PWY.5860	1124	249	15	1109	2.36484	0.567514	3.32446e-05	0.000391811	metformin	LLD
PWY.5861	1124	359	15	1109	2.50956	0.625916	6.49081e-05	0.000580023	metformin	LLD
PWY.5862	1124	246	15	1109	2.37268	0.565822	2.96644e-05	0.000362565	metformin	LLD
PWY.5863	1124	652	15	1109	1.95151	0.61282	0.00149023	0.00780599	metformin	LLD
PWY.5896	1124	246	15	1109	2.48215	0.599672	3.74739e-05	0.000426427	metformin	LLD
PWY.5899	1124	656	15	1109	2.27658	0.723272	0.00168967	0.00869046	metformin	LLD
PWY.5920	1124	221	15	1109	1.7287	0.436588	7.98349e-05	0.000675526	metformin	LLD
PWY.6163	1124	1124	15	1109	-0.0932179	0.031684	0.00332743	0.0152507	metformin	LLD
PWY.6165	1124	156	15	1109	1.24917	0.439065	0.00452131	0.019632	metformin	LLD
PWY.6305	1124	1124	15	1109	-0.225667	0.0867125	0.00937866	0.0359879	metformin	LLD
PWY.6386	1124	1124	15	1109	-0.0847092	0.028737	0.00326818	0.0151901	metformin	LLD
PWY.6387	1124	1124	15	1109	-0.0803112	0.0277989	0.00393993	0.0173357	metformin	LLD
PWY.6527	1124	1124	15	1109	-0.180434	0.0573931	0.00171176	0.00869046	metformin	LLD
PWY.6549	1124	892	15	1109	-1.98025	0.657853	0.00266956	0.0130476	metformin	LLD
PWY.6629	1124	301	15	1109	2.95139	0.659899	8.52098e-06	0.000163824	metformin	LLD
PWY.6630	1124	635	15	1109	2.15407	0.796856	0.00697165	0.028403	metformin	LLD
PWY.6690	1124	178	15	1109	1.40312	0.301261	3.60014e-06	9.13883e-05	metformin	LLD
PWY.6700	1124	1124	15	1109	-0.158098	0.059188	0.00767	0.0308671	metformin	LLD
PWY.6708	1124	334	15	1109	1.9856	0.503176	8.43782e-05	0.000679142	metformin	LLD
PWY.6731	1124	297	15	1109	2.52608	0.505861	6.87099e-07	2.83428e-05	metformin	LLD
PWY.6803	1124	400	15	1109	2.47992	0.575264	1.76922e-05	0.000265384	metformin	LLD
PWY.6823	1124	234	15	1109	1.96835	0.428513	4.85614e-06	0.0001062	metformin	LLD
PWY.6891	1124	347	15	1109	3.06867	0.588658	2.21239e-07	2.43363e-05	metformin	LLD
PWY.6895	1124	347	15	1109	3.70916	0.739636	6.16916e-07	2.83428e-05	metformin	LLD
PWY.7204	1124	429	15	1109	2.50664	0.657081	0.000143753	0.000988301	metformin	LLD
PWY.7219	1124	1124	15	1109	-0.0731712	0.026157	0.00524084	0.0216185	metformin	LLD
PWY.7254	1124	528	15	1109	2.453	0.600556	4.73159e-05	0.000473159	metformin	LLD
PWY.7269	1124	372	15	1109	2.78078	0.555002	6.30998e-07	2.83428e-05	metformin	LLD
PWY.7279	1124	113	15	1109	0.811599	0.310191	0.00900488	0.0353763	metformin	LLD
PWY.7315	1124	453	15	1109	2.21482	0.587558	0.000172103	0.00113588	metformin	LLD
PWY.7328	1124	415	15	1109	2.34186	0.599323	9.88561e-05	0.000758663	metformin	LLD
PWY.7409	1124	281	15	1109	2.09456	0.470653	9.43231e-06	0.000163824	metformin	LLD
PWY.7446	1124	232	15	1109	2.12908	0.393741	7.8272e-08	1.46924e-05	metformin	LLD
PWY.7456	1124	1045	15	1109	-1.39038	0.531046	0.00895945	0.0353763	metformin	LLD
PWY0.1061	1124	1110	15	1109	0.949275	0.239511	7.86468e-05	0.000675526	metformin	LLD
PWY0.1241	1124	496	15	1109	2.25495	0.532504	2.47776e-05	0.000314484	metformin	LLD
PWY0.1277	1124	165	15	1109	1.93632	0.38582	6.05954e-07	2.83428e-05	metformin	LLD
PWY0.1338	1124	331	15	1109	2.21673	0.411767	8.90446e-08	1.46924e-05	metformin	LLD
PWY0.1415	1124	352	15	1109	1.91951	0.506425	0.0001585	0.00106745	metformin	LLD
PWY0.1533	1124	321	15	1109	2.05661	0.461029	8.98554e-06	0.000163824	metformin	LLD
PWY0.41	1124	211	15	1109	1.6163	0.39935	5.5376e-05	0.000537473	metformin	LLD
PWY0.862	1124	738	15	1109	1.71287	0.660675	0.00964967	0.0366022	metformin	LLD
PWY4LZ.257	1124	1123	15	1109	0.560423	0.198491	0.00483596	0.0204598	metformin	LLD
PYRIDNUCSYN.PWY	1124	1124	15	1109	-0.154632	0.0546962	0.00478116	0.0204598	metformin	LLD
REDCITCYC	1124	646	15	1109	2.28349	0.626892	0.000282336	0.00179175	metformin	LLD
TCA.GLYOX.BYPASS	1124	493	15	1109	2.36649	0.634243	0.000200151	0.00129509	metformin	LLD
TEICHOICACID.PWY	1124	219	15	1109	1.89485	0.406355	3.49172e-06	9.13883e-05	metformin	LLD
TRNA.CHARGING.PWY	1124	1124	15	1109	-0.165465	0.0418688	8.23949e-05	0.000679142	metformin	LLD
UBISYN.PWY	1124	243	15	1109	1.90754	0.46513	4.41011e-05	0.000457922	metformin	LLD
URDEGR.PWY	1124	284	15	1109	1.69261	0.441709	0.000134213	0.000942346	metformin	LLD
POLYAMSYN.PWY	1124	1119	13	1111	-0.574793	0.144824	7.68938e-05	0.0246829	opiat	LLD
PWY.922	1124	748	32	1092	1.62233	0.39046	3.50246e-05	0.0115581	platelet_aggregation_inhibitor	LLD
ANAEROFRUCAT.PWY	1124	1122	93	1031	0.232974	0.0704172	0.000968376	0.00420479	PPI	LLD
ARGSYN.PWY	1124	1124	93	1031	0.135001	0.0426932	0.00160872	0.00655405	PPI	LLD
ARGSYNBSUB.PWY	1124	1124	93	1031	0.255497	0.0603093	2.45851e-05	0.000225573	PPI	LLD
ARO.PWY	1124	1124	93	1031	-0.0399668	0.012637	0.00160576	0.00655405	PPI	LLD
AST.PWY	1124	294	93	1031	0.41614	0.178773	0.0201034	0.0495084	PPI	LLD
BIOTIN.BIOSYNTHESIS.PWY	1124	691	93	1031	1.16912	0.287332	5.05586e-05	0.000354986	PPI	LLD
CALVIN.PWY	1124	1124	93	1031	-0.0935532	0.0186567	6.18824e-07	1.02106e-05	PPI	LLD
CITRULBIO.PWY	1124	1096	93	1031	-0.21828	0.0889377	0.0142717	0.0380685	PPI	LLD
COA.PWY.1	1124	1124	93	1031	-0.0342056	0.0137876	0.0132532	0.0361451	PPI	LLD
COMPLETE.ARO.PWY	1124	1124	93	1031	-0.0379255	0.0126059	0.00268414	0.00995241	PPI	LLD
DENOVOPURINE2.PWY	1124	1123	93	1031	0.09585	0.0279931	0.000639494	0.00289086	PPI	LLD
DTDPRHAMSYN.PWY	1124	1124	93	1031	-0.0755958	0.0223861	0.000758439	0.00333713	PPI	LLD
FASYN.ELONG.PWY	1124	710	93	1031	1.22432	0.288839	2.43317e-05	0.000225573	PPI	LLD
FASYN.INITIAL.PWY	1124	709	93	1031	1.1501	0.270984	2.37604e-05	0.000225573	PPI	LLD
FUC.RHAMCAT.PWY	1124	541	93	1031	1.20498	0.304484	8.05378e-05	0.000501462	PPI	LLD
GALACTUROCAT.PWY	1124	1122	93	1031	-0.13525	0.0511073	0.00825062	0.0247519	PPI	LLD
GLUCARDEG.PWY	1124	325	93	1031	0.562591	0.195644	0.00410933	0.0141258	PPI	LLD
GLUCARGALACTSUPER.PWY	1124	349	93	1031	0.457257	0.196062	0.019867	0.049294	PPI	LLD
GLUCONEO.PWY	1124	1109	93	1031	0.316734	0.0728488	1.50311e-05	0.000177152	PPI	LLD
GLUCUROCAT.PWY	1124	1122	93	1031	-0.117892	0.0480528	0.0143045	0.0380685	PPI	LLD
GLUTORN.PWY	1124	1124	93	1031	0.273203	0.0638785	2.05753e-05	0.000219027	PPI	LLD
GLYCOL.GLYOXDEG.PWY	1124	370	93	1031	0.526761	0.205369	0.010449	0.0297256	PPI	LLD
GLYCOLYSIS	1124	1122	93	1031	0.404618	0.10107	6.65985e-05	0.000422644	PPI	LLD
GLYCOLYSIS.E.D	1124	1065	93	1031	0.466585	0.182219	0.0105804	0.0298422	PPI	LLD
GOLPDLCAT.PWY	1124	1120	93	1031	-0.205614	0.0591777	0.0005316	0.00250612	PPI	LLD
HEXITOLDEGSUPER.PWY	1124	1121	93	1031	0.331258	0.0696928	2.26775e-06	3.11816e-05	PPI	LLD
HISTSYN.PWY	1124	1124	93	1031	-0.0718918	0.0273552	0.00870443	0.025647	PPI	LLD
LACTOSECAT.PWY	1124	1117	93	1031	0.221206	0.0765401	0.00392813	0.0137251	PPI	LLD
METHGLYUT.PWY	1124	277	93	1031	0.656038	0.188376	0.000515795	0.00250312	PPI	LLD
NAD.BIOSYNTHESIS.II	1124	1081	93	1031	0.917022	0.175419	2.04852e-07	3.75563e-06	PPI	LLD
NONMEVIPP.PWY	1124	1124	93	1031	-0.0833034	0.0140166	3.73826e-09	1.02802e-07	PPI	LLD
NONOXIPENT.PWY	1124	1124	93	1031	-0.119326	0.0252749	2.64431e-06	3.49049e-05	PPI	LLD
P185.PWY	1124	1115	93	1031	0.360987	0.0756209	2.05423e-06	2.94737e-05	PPI	LLD
P23.PWY	1124	495	93	1031	0.954107	0.259969	0.000253928	0.00126964	PPI	LLD
P441.PWY	1124	1117	93	1031	0.236941	0.0625411	0.00015969	0.000849964	PPI	LLD
PEPTIDOGLYCANSYN.PWY	1124	1124	93	1031	-0.0443995	0.0108189	4.36173e-05	0.000342707	PPI	LLD
POLYAMINSYN3.PWY	1124	713	93	1031	0.698735	0.282711	0.0136009	0.0367894	PPI	LLD
PWY.1042	1124	1124	93	1031	-0.0972406	0.0217628	8.69527e-06	0.000110363	PPI	LLD
PWY.2941	1124	1124	93	1031	0.279505	0.0550419	4.46962e-07	7.76303e-06	PPI	LLD
PWY.3841	1124	1124	93	1031	0.0913784	0.0351692	0.00949397	0.0274826	PPI	LLD
PWY.4984	1124	1096	93	1031	-0.245842	0.0912639	0.00717404	0.0219207	PPI	LLD
PWY.5083	1124	563	93	1031	0.738461	0.255695	0.00395117	0.0137251	PPI	LLD
PWY.5097	1124	1124	93	1031	-0.0469699	0.0127144	0.000231336	0.00117447	PPI	LLD
PWY.5173	1124	600	93	1031	1.43503	0.216858	5.66176e-11	6.22794e-09	PPI	LLD
PWY.5177	1124	1123	93	1031	-0.162971	0.0405844	6.33157e-05	0.00040969	PPI	LLD
PWY.5188	1124	1124	93	1031	-0.0808803	0.0271653	0.00297059	0.0106554	PPI	LLD
PWY.5384	1124	930	93	1031	0.813299	0.234822	0.000553462	0.00257243	PPI	LLD
PWY.5464	1124	555	93	1031	1.5294	0.265141	1.03624e-08	2.63047e-07	PPI	LLD
PWY.5484	1124	1122	93	1031	0.396571	0.0961045	3.95939e-05	0.00032665	PPI	LLD
PWY.5667	1124	1124	93	1031	-0.050224	0.0179242	0.0051669	0.016974	PPI	LLD
PWY.5686	1124	1124	93	1031	-0.0470942	0.0117181	6.24037e-05	0.00040969	PPI	LLD
PWY.5723	1124	433	93	1031	0.770479	0.279154	0.00587379	0.0184605	PPI	LLD
PWY.5837	1124	656	93	1031	0.734118	0.257212	0.00439505	0.0147996	PPI	LLD
PWY.5840	1124	582	93	1031	0.847832	0.303922	0.00536638	0.0170279	PPI	LLD
PWY.5862	1124	246	93	1031	0.556795	0.238592	0.0197896	0.049294	PPI	LLD
PWY.5863	1124	652	93	1031	0.737885	0.257242	0.00420253	0.0142973	PPI	LLD
PWY.5899	1124	656	93	1031	0.81174	0.303721	0.00763512	0.0231155	PPI	LLD
PWY.5910	1124	613	93	1031	1.40035	0.24462	1.33121e-08	3.13785e-07	PPI	LLD
PWY.5971	1124	699	93	1031	1.13035	0.296489	0.00014511	0.000811633	PPI	LLD
PWY.5973	1124	1124	93	1031	0.1204	0.051527	0.019635	0.049294	PPI	LLD
PWY.6113	1124	699	93	1031	1.12364	0.297338	0.000165783	0.000868385	PPI	LLD
PWY.6121	1124	1124	93	1031	-0.0310809	0.0110233	0.0048943	0.0163143	PPI	LLD
PWY.6125	1124	1123	93	1031	0.168755	0.0413302	4.76304e-05	0.000346716	PPI	LLD
PWY.6151	1124	1124	93	1031	-0.0497594	0.0155023	0.00136635	0.00578071	PPI	LLD
PWY.6163	1124	1124	93	1031	-0.0404037	0.0134049	0.00263575	0.00988407	PPI	LLD
PWY.6174	1124	344	93	1031	0.755445	0.219011	0.000582904	0.00267164	PPI	LLD
PWY.6270	1124	1118	93	1031	0.57965	0.0936451	8.47538e-10	3.99554e-08	PPI	LLD
PWY.6277	1124	1124	93	1031	-0.0410947	0.0111072	0.00022631	0.00116691	PPI	LLD
PWY.6282	1124	708	93	1031	1.18618	0.29029	4.69903e-05	0.000346716	PPI	LLD
PWY.6284	1124	699	93	1031	1.12342	0.294533	0.00014407	0.000811633	PPI	LLD
PWY.6285	1124	307	93	1031	1.62578	0.267905	1.76601e-09	7.28479e-08	PPI	LLD
PWY.6385	1124	1123	93	1031	-0.0648498	0.0251061	0.0099213	0.0284698	PPI	LLD
PWY.6386	1124	1124	93	1031	-0.0475947	0.0117964	5.84268e-05	0.000393487	PPI	LLD
PWY.6387	1124	1124	93	1031	-0.0436248	0.0114696	0.000150455	0.000813939	PPI	LLD
PWY.6471	1124	917	93	1031	0.830348	0.2974	0.0053273	0.0170279	PPI	LLD
PWY.6507	1124	1123	93	1031	-0.114049	0.0477028	0.0169766	0.0434285	PPI	LLD
PWY.6519	1124	691	93	1031	1.13388	0.277942	4.83301e-05	0.000346716	PPI	LLD
PWY.6527	1124	1124	93	1031	-0.09323	0.0243686	0.000137596	0.000796608	PPI	LLD
PWY.6545	1124	1123	93	1031	0.15016	0.0439089	0.000649455	0.00289622	PPI	LLD
PWY.6588	1124	1115	93	1031	-0.177822	0.0609344	0.00359221	0.0127465	PPI	LLD
PWY.6608	1124	1124	93	1031	-0.0974999	0.0297223	0.00106924	0.00458245	PPI	LLD
PWY.6628	1124	907	93	1031	1.75713	0.277261	3.38205e-10	2.23215e-08	PPI	LLD
PWY.6629	1124	301	93	1031	0.776881	0.278267	0.00533008	0.0170279	PPI	LLD
PWY.6630	1124	635	93	1031	1.06409	0.333787	0.00147268	0.00615172	PPI	LLD
PWY.6737	1124	1124	93	1031	-0.0482709	0.0190318	0.0113379	0.0313863	PPI	LLD
PWY.6901	1124	1116	93	1031	0.322412	0.0737606	1.35371e-05	0.000165454	PPI	LLD
PWY.6936	1124	1124	93	1031	0.159252	0.0418651	0.000150153	0.000813939	PPI	LLD
PWY.7003	1124	1105	93	1031	0.211164	0.0707318	0.00289534	0.0104996	PPI	LLD
PWY.7013	1124	221	93	1031	0.59153	0.191299	0.00203672	0.00790726	PPI	LLD
PWY.7111	1124	1124	93	1031	-0.0288931	0.0118668	0.0150575	0.0394364	PPI	LLD
PWY.7115	1124	1051	93	1031	0.832499	0.168669	9.20052e-07	1.38008e-05	PPI	LLD
PWY.7184	1124	1123	93	1031	0.182453	0.0474329	0.000126613	0.000746115	PPI	LLD
PWY.7196	1124	1121	93	1031	0.0893175	0.036763	0.0152763	0.0396944	PPI	LLD
PWY.7197	1124	1123	93	1031	0.228791	0.059058	0.000113308	0.000679846	PPI	LLD
PWY.7219	1124	1124	93	1031	-0.0584912	0.0110269	1.3634e-07	2.75689e-06	PPI	LLD
PWY.7221	1124	1124	93	1031	-0.0338286	0.00966833	0.000485776	0.00239263	PPI	LLD
PWY.7228	1124	1123	93	1031	0.20119	0.0483097	3.36101e-05	0.000299183	PPI	LLD
PWY.7237	1124	1124	93	1031	-0.201528	0.0639832	0.00167792	0.0067526	PPI	LLD
PWY.724	1124	1124	93	1031	-0.0418592	0.0098308	2.23728e-05	0.000225573	PPI	LLD
PWY.7254	1124	528	93	1031	1.06641	0.25174	2.4608e-05	0.000225573	PPI	LLD
PWY.7269	1124	372	93	1031	0.714779	0.234402	0.00234714	0.00899253	PPI	LLD
PWY.7315	1124	453	93	1031	0.752347	0.246967	0.00237076	0.00899253	PPI	LLD
PWY.7357	1124	1124	93	1031	-0.123517	0.02257	5.47582e-08	1.20468e-06	PPI	LLD
PWY.7388	1124	708	93	1031	1.10175	0.26841	4.34242e-05	0.000342707	PPI	LLD
PWY.7391	1124	385	93	1031	1.26169	0.212156	3.64879e-09	1.02802e-07	PPI	LLD
PWY.7400	1124	1124	93	1031	0.120499	0.0402238	0.00279888	0.0102626	PPI	LLD
PWY.7409	1124	281	93	1031	0.520361	0.19853	0.00888442	0.0259456	PPI	LLD
PWY.7560	1124	1118	93	1031	0.603624	0.0960135	4.6569e-10	2.56129e-08	PPI	LLD
PWY.7663	1124	1124	93	1031	0.237987	0.0758635	0.00175144	0.00696355	PPI	LLD
PWY.7664	1124	708	93	1031	1.18195	0.284208	3.44514e-05	0.000299183	PPI	LLD
PWY.841	1124	1123	93	1031	0.105742	0.0341367	0.00200011	0.00785759	PPI	LLD
PWY.922	1124	748	93	1031	1.89499	0.232273	9.06479e-16	1.49569e-13	PPI	LLD
PWY0.1061	1124	1110	93	1031	0.925485	0.0973055	1.13919e-20	3.75933e-18	PPI	LLD
PWY0.1241	1124	496	93	1031	0.871238	0.223609	0.000103499	0.000632494	PPI	LLD
PWY0.1297	1124	1124	93	1031	0.520885	0.0871964	3.11398e-09	1.02802e-07	PPI	LLD
PWY0.1319	1124	1124	93	1031	-0.0501925	0.0179242	0.00519507	0.016974	PPI	LLD
PWY0.1338	1124	331	93	1031	0.46086	0.175264	0.00866824	0.025647	PPI	LLD
PWY0.1533	1124	321	93	1031	0.532847	0.194423	0.0062294	0.0193934	PPI	LLD
PWY0.166	1124	1123	93	1031	0.127212	0.0366015	0.000529399	0.00250612	PPI	LLD
PWY0.862	1124	738	93	1031	1.45392	0.274501	1.42022e-07	2.75689e-06	PPI	LLD
PWY66.399	1124	1116	93	1031	0.297889	0.0733469	5.22481e-05	0.000359206	PPI	LLD
PWY66.400	1124	1118	93	1031	0.580663	0.0976516	3.67159e-09	1.02802e-07	PPI	LLD
PWY66.409	1124	1120	93	1031	0.415098	0.0631404	7.54967e-11	6.22848e-09	PPI	LLD
PWYG.321	1124	708	93	1031	1.17136	0.286027	4.52088e-05	0.000346716	PPI	LLD
PYRIDNUCSAL.PWY	1124	1094	93	1031	0.205809	0.0812139	0.0114132	0.0313863	PPI	LLD
PYRIDNUCSYN.PWY	1124	1124	93	1031	-0.0552636	0.0232699	0.0177229	0.0449888	PPI	LLD
REDCITCYC	1124	646	93	1031	1.12315	0.262339	2.01766e-05	0.000219027	PPI	LLD
RHAMCAT.PWY	1124	1124	93	1031	-0.107701	0.0393642	0.00631756	0.019484	PPI	LLD
SALVADEHYPOX.PWY	1124	1124	93	1031	-0.0743678	0.0307466	0.0157359	0.0405692	PPI	LLD
SER.GLYSYN.PWY	1124	1124	93	1031	-0.114621	0.0277247	3.82836e-05	0.000323938	PPI	LLD
TEICHOICACID.PWY	1124	219	93	1031	0.844093	0.170217	8.18759e-07	1.28662e-05	PPI	LLD
TRNA.CHARGING.PWY	1124	1124	93	1031	-0.076024	0.0176949	1.88792e-05	0.000214833	PPI	LLD
UDPNAGSYN.PWY	1124	1124	93	1031	0.196797	0.0805138	0.0146694	0.0387272	PPI	LLD
VALSYN.PWY	1124	1124	93	1031	-0.0302133	0.0119049	0.0112886	0.0313863	PPI	LLD
HEMESYN2.PWY	1124	1057	55	1069	0.841757	0.216807	0.000109444	0.015736	statin	LLD
METHGLYUT.PWY	1124	277	55	1069	0.924921	0.242378	0.000143054	0.015736	statin	LLD
PWY.5173	1124	600	55	1069	0.990232	0.283202	0.000489813	0.0404096	statin	LLD
PWY0.1061	1124	1110	55	1069	0.606747	0.129063	2.91354e-06	0.000961468	statin	LLD
FUCCAT.PWY	1124	1101	57	1067	-0.463029	0.111494	3.53862e-05	0.0116774	steroid_inhaler	LLD
P162.PWY	1124	904	57	1067	-1.08522	0.289591	0.000187796	0.0309864	steroid_inhaler	LLD
PWY.7282	305	288	13	292	-2.56218	0.531923	2.32515e-06	0.000704521	benzodiazepine_derivatives_related	MIBS
PWY0.845	305	284	13	292	-2.1894	0.550956	8.87871e-05	0.0134512	benzodiazepine_derivatives_related	MIBS
PWY.7237	305	305	13	292	0.643078	0.172342	0.00022811	0.0230392	benzodiazepine_derivatives_related	MIBS
GLUCUROCAT.PWY	305	305	13	292	-0.520944	0.150117	0.000597904	0.036233	benzodiazepine_derivatives_related	MIBS
PYRIDOXSYN.PWY	305	289	13	292	-1.76608	0.507922	0.000582403	0.036233	benzodiazepine_derivatives_related	MIBS
PWY.5973	305	305	27	278	0.409832	0.106882	0.000153587	0.0496087	laxatives	MIBS
AEROBACTINSYN.PWY	305	50	4	301	2.19238	0.530318	4.63751e-05	0.0123822	oral_anti_diabetics	MIBS
PWY.922	305	183	48	257	1.76277	0.317264	6.11792e-08	1.98832e-05	PPI	MIBS
PWY0.1061	305	302	48	257	0.80608	0.159306	7.38839e-07	8.00409e-05	PPI	MIBS
PWY66.400	305	300	48	257	0.834284	0.164042	6.54507e-07	8.00409e-05	PPI	MIBS
P185.PWY	305	300	48	257	0.651241	0.136644	2.96342e-06	0.000240778	PPI	MIBS
PWY.5173	305	173	48	257	1.28651	0.282887	7.89598e-06	0.000513239	PPI	MIBS
PWY.7560	305	299	48	257	0.744414	0.180728	4.96017e-05	0.00268676	PPI	MIBS
PWY.6270	305	299	48	257	0.724716	0.177596	5.79972e-05	0.00269273	PPI	MIBS
NAD.BIOSYNTHESIS.II	305	289	48	257	1.09993	0.274351	7.70614e-05	0.00278277	PPI	MIBS
PWY.6628	305	242	48	257	1.59487	0.397414	7.58589e-05	0.00278277	PPI	MIBS
PWY.7003	305	296	48	257	0.491078	0.124098	9.56514e-05	0.00310867	PPI	MIBS
HEXITOLDEGSUPER.PWY	305	301	48	257	0.480976	0.123186	0.00011734	0.00346686	PPI	MIBS
PWY.5464	305	161	48	257	1.32649	0.347314	0.000162853	0.0044106	PPI	MIBS
ANAEROFRUCAT.PWY	305	301	48	257	0.474379	0.130233	0.000319363	0.00798407	PPI	MIBS
PWY.5484	305	301	48	257	0.558416	0.160418	0.000575583	0.0133617	PPI	MIBS
NONMEVIPP.PWY	305	305	48	257	-0.0785147	0.0229499	0.0007142	0.0154743	PPI	MIBS
GLYCOLYSIS	305	301	48	257	0.559789	0.166074	0.000850283	0.0162554	PPI	MIBS
PWY.5384	305	248	48	257	1.09965	0.326029	0.000842281	0.0162554	PPI	MIBS
PWY.6901	305	298	48	257	0.434983	0.136756	0.00162891	0.0294108	PPI	MIBS
PWY.7663	305	303	48	257	0.395775	0.125486	0.00177749	0.0304044	PPI	MIBS
PWY.1861	305	245	48	257	-1.19126	0.386167	0.00222784	0.0354369	PPI	MIBS
PWY.724	305	305	48	257	-0.0498839	0.0162071	0.00228977	0.0354369	PPI	MIBS
PWY66.409	305	304	48	257	0.346606	0.11431	0.00264305	0.0373475	PPI	MIBS
PYRIDNUCSAL.PWY	305	291	48	257	0.443831	0.14614	0.00261128	0.0373475	PPI	MIBS
PWY66.399	305	295	48	257	0.410923	0.139282	0.0034354	0.046521	PPI	MIBS
PWY.5910	305	119	48	257	0.920622	0.315386	0.0037788	0.047235	PPI	MIBS
PWY.7115	305	287	48	257	0.684125	0.233965	0.00372014	0.047235	PPI	MIBS
PWY.5973	305	305	48	257	0.245638	0.0852869	0.00426326	0.0494842	PPI	MIBS
PWY.6305	305	305	48	257	-0.18705	0.0649127	0.0042475	0.0494842	PPI	MIBS
PWY0.1586	305	305	30	275	-0.575402	0.143927	8.07636e-05	0.0253598	SSRI_antidepressant	MIBS
