# Supplementary material for: Impact of commonly used drugs on the composition and metabolic function of the gut microbiota
Source: Nat Commun. 2020 Jan 17;11:362. doi: 10.1038/s41467-019-14177-z (PMC6969170; doi:10.1038/s41467-019-14177-z)
Supplement: Supplementary file 51 — Supplementary Data 49 [file 41467_2019_14177_MOESM51_ESM.xlsx]

## Sheet: Sheet1
Supplementary table 49 - Summary statistics taxa & pathways vs IBD drugs: anti-TNFα agents, meselazines and thiopurines
Univariate (lm= taxa or pathways~Age+Sex+BMI+drug X) & multivariate (lm= taxa or pathways~Age+Sex+BMI+all drugs), no meta-analyses are performed since these drugs are IBD specific
Taxa
Taxa	N_IBDcohort	non.zeros_antiTNFα	Users_antiTNFα	Non.users_antiTNFα	Coef_antiTNFα	StdError_antiTNFα	pvalue_antiTNFα	qvalue_antiTNFα	coeff_correcting_all_antiTNFα	SE.correcting_all_antiTNFα	pval_correcting_all_antiTNFα	qval_correcting_all_antiTNFα	non.zeros_Thiopurines	Users_Thiopurines	Non.users_Thiopurines	Coef_Thiopurines	StdError_Thiopurines	pvalue_Thiopurines	qvalue_Thiopurines	coeff_correcting_all_Thiopurines	SE.correcting_all_Thiopurines	pval_correcting_all_Thiopurines	qval_correcting_all_Thiopurines	non.zeros__Meselazines	Users__Meselazines	Non.users__Meselazines	Coef__Meselazines	StdError__Meselazines	pvalue__Meselazines	qvalue__Meselazines	coeff_correcting_all__Meselazines	SE.correcting_all__Meselazines	pval_correcting_all__Meselazines	qval_correcting_all__Meselazines
k__Archaea.p__Euryarchaeota	454	76	113	341	-0.0226027	0.0100437	0.0249104	0.243461	-0.0134682	0.011001	0.22158	0.966306	76	151	303	-0.0036191	0.00935097	0.698921	0.930911	0.000345663	0.00967911	0.97153	0.992897	76	162	292	0.0208792	0.00919	0.0235687	0.0815349	0.000183287	0.0119336	0.987754	0.995531
k__Archaea.p__Euryarchaeota.c__Methanobacteria.o__Methanobacteriales.f__Methanobacteriaceae	454	75	113	341	-0.0225359	0.010047	0.0253865	0.243461	-0.0134403	0.011005	0.222703	0.966306	75	151	303	-0.00380545	0.00935353	0.684317	0.926906	0.000142625	0.0096826	0.988255	0.992897	75	162	292	0.0207332	0.00919346	0.0246077	0.0818127	0.000118743	0.0119379	0.992069	0.995959
k__Archaea.p__Euryarchaeota.c__Methanobacteria.o__Methanobacteriales.f__Methanobacteriaceae.g__Methanobrevibacter	454	74	113	341	-0.021649	0.00976834	0.0271822	0.243461	-0.0129798	0.0107159	0.226518	0.966479	74	151	303	-0.00294602	0.00909355	0.746115	0.934996	0.000821815	0.00942829	0.930585	0.987472	74	162	292	0.0198308	0.00893896	0.0270291	0.0854254	0.00076639	0.0116244	0.947467	0.98409
k__Archaea.p__Euryarchaeota.c__Methanobacteria.o__Methanobacteriales.f__Methanobacteriaceae.g__Methanobrevibacter.s__Methanobrevibacter_smithii.t__Methanobrevibacter_smithii_unclassified	454	69	113	341	-0.020241	0.00906001	0.0259746	0.243461	-0.0122292	0.00992464	0.218605	0.966306	69	151	303	-0.0029468	0.00843473	0.726982	0.930911	0.000668706	0.00873209	0.938996	0.987472	69	162	292	0.0187217	0.00828985	0.0244071	0.0818127	0.00220465	0.010766	0.837851	0.970542
k__Archaea.p__Euryarchaeota.c__Methanobacteria.o__Methanobacteriales.f__Methanobacteriaceae.g__Methanobrevibacter.s__Methanobrevibacter_unclassified	454	65	113	341	-0.00683359	0.00357518	0.0565982	0.30828	-0.00364605	0.0039613	0.357916	0.994472	65	151	303	-0.000814683	0.0033237	0.806482	0.942737	2.63089e-05	0.00348531	0.993981	0.993981	65	162	292	0.00667458	0.00326979	0.0418141	0.116352	-0.00203271	0.00429712	0.636446	0.912793
k__Bacteria	454	454	113	341	0.0247566	0.011327	0.0293655	0.243461	0.0154224	0.0124774	0.217184	0.966306	454	151	303	0.00550918	0.0105409	0.601482	0.894388	0.00183347	0.0109781	0.867447	0.987472	454	162	292	-0.0119587	0.0104056	0.25107	0.423469	0.0131813	0.0135352	0.330727	0.848217
k__Bacteria.p__Actinobacteria.c__Actinobacteria	454	452	113	341	0.00102298	0.022229	0.963315	0.9709	0.0387605	0.0245336	0.114932	0.966306	452	151	303	0.0181869	0.020564	0.376957	0.888351	0.0260338	0.0215856	0.228512	0.820271	452	162	292	0.0980217	0.0198016	1.05566e-06	5.40499e-05	0.0637691	0.0266134	0.0170339	0.534109
k__Bacteria.p__Actinobacteria.c__Actinobacteria.o__Actinomycetales	454	286	113	341	0.000238619	0.00158487	0.880394	0.931326	0.00193199	0.00161518	0.232398	0.975311	286	151	303	-0.00036023	0.00146139	0.805417	0.942737	0.000400139	0.00141144	0.776954	0.961116	286	162	292	0.001651	0.00144635	0.254314	0.425518	0.00305494	0.00176027	0.0834786	0.593626
k__Bacteria.p__Actinobacteria.c__Actinobacteria.o__Actinomycetales.f__Actinomycetaceae	454	226	113	341	0.000875385	0.00106507	0.411595	0.79297	0.00127243	0.00115372	0.270784	0.994472	226	151	303	0.00052811	0.000990914	0.594347	0.889782	0.00152321	0.00101543	0.134441	0.804672	226	162	292	0.00143516	0.000980496	0.144019	0.2674	0.002561	0.00125115	0.0413646	0.546564
k__Bacteria.p__Actinobacteria.c__Actinobacteria.o__Actinomycetales.f__Actinomycetaceae.g__Actinomyces	454	222	113	341	0.000848822	0.00105681	0.422314	0.79297	0.00118063	0.00114371	0.302602	0.994472	222	151	303	0.000564974	0.000981205	0.565058	0.888351	0.00154855	0.00100918	0.125758	0.804672	222	162	292	0.00157905	0.000969868	0.104244	0.227438	0.00275363	0.00124125	0.0271227	0.534109
k__Bacteria.p__Actinobacteria.c__Actinobacteria.o__Actinomycetales.f__Micrococcaceae.g__Rothia	454	162	113	341	0.000538937	0.000950163	0.570881	0.79861	0.000502666	0.000935003	0.591171	0.994472	162	151	303	-0.00115014	0.000881537	0.192717	0.834672	-0.000624728	0.000826096	0.449987	0.897865	162	162	292	-0.000612196	0.000870634	0.482348	0.678468	-6.13923e-05	0.00104842	0.953337	0.98409
k__Bacteria.p__Actinobacteria.c__Actinobacteria.o__Actinomycetales.f__Micrococcaceae.g__Rothia.s__Rothia_mucilaginosa.t__Rothia_mucilaginosa_unclassified	454	127	113	341	-0.000205077	0.000561672	0.715217	0.883018	-9.9973e-05	0.000592323	0.866066	0.994472	127	151	303	0.000254794	0.000519527	0.624096	0.904223	0.000426089	0.00052006	0.413167	0.897865	127	162	292	-0.000264171	0.000510851	0.60536	0.748198	-0.000581742	0.000660072	0.378742	0.864192
k__Bacteria.p__Actinobacteria.c__Actinobacteria.o__Bifidobacteriales.f__Bifidobacteriaceae	454	423	113	341	-0.0117669	0.0243909	0.62974	0.856228	0.0277208	0.0267192	0.300144	0.994472	423	151	303	0.0282806	0.0225498	0.210452	0.834672	0.0354423	0.0235086	0.132448	0.804672	423	162	292	0.101817	0.0217957	3.97307e-06	0.000113012	0.0552284	0.0289843	0.0574465	0.549348
k__Bacteria.p__Actinobacteria.c__Actinobacteria.o__Bifidobacteriales.f__Bifidobacteriaceae.g__Alloscardovia.s__Alloscardovia_omnicolens.t__Alloscardovia_omnicolens_unclassified	454	57	113	341	-0.00313958	0.00124685	0.0121533	0.194023	-0.00346753	0.00131322	0.00860734	0.596069	57	151	303	-0.00191857	0.00115913	0.0985946	0.782525	-0.000758216	0.00115543	0.512063	0.897865	57	162	292	0.000655815	0.00114871	0.568348	0.726468	0.000326351	0.00142455	0.818918	0.970542
k__Bacteria.p__Actinobacteria.c__Actinobacteria.o__Bifidobacteriales.f__Bifidobacteriaceae.g__Bifidobacterium	454	413	113	341	-0.0130808	0.0245807	0.594884	0.823191	0.026458	0.026869	0.325372	0.994472	413	151	303	0.028926	0.0227253	0.203738	0.834672	0.0356114	0.0236404	0.132769	0.804672	413	162	292	0.102656	0.0219662	3.93721e-06	0.000113012	0.0554282	0.0291468	0.0579391	0.549348
k__Bacteria.p__Actinobacteria.c__Actinobacteria.o__Bifidobacteriales.f__Bifidobacteriaceae.g__Bifidobacterium.s__Bifidobacterium_adolescentis	454	263	113	341	0.00490385	0.0211369	0.816641	0.91296	0.037108	0.0227265	0.103306	0.966306	263	151	303	0.0215214	0.0195453	0.27145	0.869032	0.0207192	0.0199957	0.300751	0.839282	263	162	292	0.0739816	0.0190216	0.000115931	0.00134902	0.0402532	0.0246532	0.103313	0.616963
k__Bacteria.p__Actinobacteria.c__Actinobacteria.o__Bifidobacteriales.f__Bifidobacteriaceae.g__Bifidobacterium.s__Bifidobacterium_adolescentis.t__Bifidobacterium_adolescentis_unclassified	454	263	113	341	0.00523769	0.0211108	0.804168	0.910282	0.037108	0.0227265	0.103306	0.966306	263	151	303	0.0217764	0.0195207	0.265219	0.869032	0.0207192	0.0199957	0.300751	0.839282	263	162	292	0.0735504	0.0190013	0.000124798	0.00138905	0.0402532	0.0246532	0.103313	0.616963
k__Bacteria.p__Actinobacteria.c__Actinobacteria.o__Bifidobacteriales.f__Bifidobacteriaceae.g__Bifidobacterium.s__Bifidobacterium_animalis.t__Bifidobacterium_animalis_unclassified	454	46	113	341	-0.00510428	0.00433587	0.239739	0.627305	0.00156468	0.00498759	0.753904	0.994472	46	151	303	0.00505577	0.00401373	0.20847	0.834672	0.00478195	0.00438827	0.276504	0.823083	46	162	292	0.00660805	0.00396156	0.096014	0.211893	0.00146972	0.00541041	0.786035	0.970542
k__Bacteria.p__Actinobacteria.c__Actinobacteria.o__Bifidobacteriales.f__Bifidobacteriaceae.g__Bifidobacterium.s__Bifidobacterium_bifidum.t__Bifidobacterium_bifidum_unclassified	454	187	113	341	-0.00930141	0.0116881	0.426574	0.79297	0.00081841	0.0132343	0.950722	0.994472	187	151	303	0.00502407	0.010855	0.64371	0.904223	0.00348394	0.0116812	0.765668	0.961116	187	162	292	0.0406986	0.0105441	0.000130381	0.00139073	0.0264519	0.0143613	0.0662441	0.566364
k__Bacteria.p__Actinobacteria.c__Actinobacteria.o__Bifidobacteriales.f__Bifidobacteriaceae.g__Bifidobacterium.s__Bifidobacterium_breve.t__Bifidobacterium_breve_unclassified	454	66	113	341	-0.000442159	0.00665191	0.947033	0.962065	-0.00281602	0.00740102	0.703786	0.994472	66	151	303	-0.00209412	0.00615831	0.733982	0.930911	0.000678187	0.00651171	0.917104	0.987472	66	162	292	-0.00933279	0.00607106	0.124944	0.244165	-0.00909811	0.00802845	0.257804	0.793965
k__Bacteria.p__Actinobacteria.c__Actinobacteria.o__Bifidobacteriales.f__Bifidobacteriaceae.g__Bifidobacterium.s__Bifidobacterium_catenulatum.t__GCF_000173455	454	83	113	341	-0.000874551	0.00633235	0.890218	0.933999	-0.00111796	0.00707182	0.87447	0.994472	83	151	303	-0.00553094	0.00585744	0.345551	0.883564	-0.0104674	0.00622207	0.0933006	0.804672	83	162	292	-0.00473341	0.00579053	0.414116	0.62361	-0.00359556	0.00767134	0.639543	0.912793
k__Bacteria.p__Actinobacteria.c__Actinobacteria.o__Bifidobacteriales.f__Bifidobacteriaceae.g__Bifidobacterium.s__Bifidobacterium_dentium.t__Bifidobacterium_dentium_unclassified	454	112	113	341	-0.00421184	0.00351828	0.231897	0.627305	-0.00341462	0.00376085	0.364465	0.994472	112	151	303	0.00647768	0.00324834	0.046748	0.782525	0.0078441	0.00330894	0.0182397	0.765636	112	162	292	0.00512154	0.00321561	0.111938	0.231097	0.00435873	0.00407968	0.285992	0.822629
k__Bacteria.p__Actinobacteria.c__Actinobacteria.o__Bifidobacteriales.f__Bifidobacteriaceae.g__Bifidobacterium.s__Bifidobacterium_longum	454	369	113	341	-0.0172813	0.0147959	0.243446	0.627305	0.00245084	0.0163371	0.880828	0.994472	369	151	303	0.00995457	0.0136998	0.467843	0.888351	0.0164998	0.0144142	0.253031	0.820271	369	162	292	0.0552211	0.0132852	3.88212e-05	0.000552124	0.0235223	0.0176798	0.184138	0.730241
k__Bacteria.p__Actinobacteria.c__Actinobacteria.o__Bifidobacteriales.f__Bifidobacteriaceae.g__Bifidobacterium.s__Bifidobacterium_longum.t__Bifidobacterium_longum_unclassified	454	369	113	341	-0.0159364	0.0146868	0.278476	0.666259	0.00544561	0.0162476	0.73768	0.994472	369	151	303	0.0074139	0.0135994	0.585917	0.888351	0.0137078	0.0143352	0.339544	0.876484	369	162	292	0.055021	0.0131824	3.60985e-05	0.0005436	0.0231678	0.017583	0.188397	0.730241
k__Bacteria.p__Actinobacteria.c__Actinobacteria.o__Bifidobacteriales.f__Bifidobacteriaceae.g__Bifidobacterium.s__Bifidobacterium_pseudocatenulatum.t__GCF_000173435	454	100	113	341	0.00775764	0.00797091	0.330963	0.770241	0.00486731	0.00876704	0.579084	0.994472	100	151	303	-0.0156329	0.00735082	0.0339981	0.782525	-0.0178827	0.00771359	0.0209406	0.765636	100	162	292	-0.00877946	0.00729009	0.229116	0.39631	-0.00693973	0.00951027	0.466001	0.871505
k__Bacteria.p__Actinobacteria.c__Actinobacteria.o__Bifidobacteriales.f__Bifidobacteriaceae.g__Scardovia	454	83	113	341	0.00359655	0.00116327	0.0021154	0.164425	0.00291024	0.00120086	0.015822	0.596069	83	151	303	0.000934757	0.00108774	0.390609	0.888351	0.00165174	0.00105657	0.11878	0.804672	83	162	292	-0.00167886	0.00107298	0.118374	0.240506	0.000752302	0.00130267	0.563925	0.889577
k__Bacteria.p__Actinobacteria.c__Actinobacteria.o__Bifidobacteriales.f__Bifidobacteriaceae.g__Scardovia.s__Scardovia_wiggsiae.t__Scardovia_wiggsiae_unclassified	454	66	113	341	0.00319974	0.0010854	0.00336752	0.164425	0.00262386	0.00113539	0.0213487	0.596069	66	151	303	0.000672051	0.00101429	0.507942	0.888351	0.0012689	0.000998964	0.204754	0.820271	66	162	292	-0.00176238	0.000999446	0.078529	0.194353	0.000234483	0.00123165	0.849108	0.979151
k__Bacteria.p__Actinobacteria.c__Actinobacteria.o__Coriobacteriales.f__Coriobacteriaceae	454	436	113	341	0.00550889	0.00953569	0.563752	0.79297	0.0181345	0.0105989	0.087871	0.966306	436	151	303	-0.0137594	0.00880831	0.118981	0.782525	-0.0115718	0.00932535	0.215379	0.820271	436	162	292	0.0241712	0.00865357	0.00544504	0.0252644	0.018197	0.0114975	0.114291	0.636057
k__Bacteria.p__Actinobacteria.c__Actinobacteria.o__Coriobacteriales.f__Coriobacteriaceae.g__Adlercreutzia.s__Adlercreutzia_equolifaciens.t__GCF_000478885	454	210	113	341	-0.00469782	0.00235682	0.0468483	0.28374	-0.00195881	0.00264394	0.459219	0.994472	210	151	303	0.00204631	0.00218082	0.348594	0.883564	0.00347363	0.00231257	0.133887	0.804672	210	162	292	0.00266495	0.00215176	0.216192	0.376497	-0.00432656	0.00284396	0.128989	0.657432
k__Bacteria.p__Actinobacteria.c__Actinobacteria.o__Coriobacteriales.f__Coriobacteriaceae.g__Collinsella	454	342	113	341	0.00098355	0.0115671	0.932276	0.958572	0.0144412	0.0128378	0.261317	0.994472	342	151	303	-0.012979	0.0106925	0.225454	0.855569	-0.0119159	0.0112952	0.292092	0.839282	342	162	292	0.0238341	0.0105245	0.0240175	0.0818127	0.0125406	0.0139262	0.3684	0.864192
k__Bacteria.p__Actinobacteria.c__Actinobacteria.o__Coriobacteriales.f__Coriobacteriaceae.g__Collinsella.s__Collinsella_aerofaciens.t__GCF_000169035	454	304	113	341	-0.0032864	0.0116206	0.777457	0.909565	0.0148149	0.012846	0.249498	0.994472	304	151	303	-0.0122664	0.0107449	0.254234	0.856367	-0.00852828	0.0113024	0.450967	0.897865	304	162	292	0.0272794	0.0105558	0.0100763	0.040945	0.0143045	0.013935	0.305277	0.848217
k__Bacteria.p__Actinobacteria.c__Actinobacteria.o__Coriobacteriales.f__Coriobacteriaceae.g__Eggerthella	454	340	113	341	0.00369529	0.0052559	0.482382	0.79297	-0.0010449	0.0058649	0.858689	0.994472	340	151	303	-0.000680728	0.00484811	0.8884	0.982713	0.00190899	0.00513143	0.71008	0.943934	340	162	292	-0.00231781	0.00479107	0.628786	0.755724	0.00411301	0.00634326	0.517103	0.882522
k__Bacteria.p__Actinobacteria.c__Actinobacteria.o__Coriobacteriales.f__Coriobacteriaceae.g__Eggerthella.s__Eggerthella_lenta.t__GCF_000024265	454	212	113	341	-0.0007586	0.00178395	0.670877	0.874343	-0.00135105	0.00201767	0.503512	0.994472	212	151	303	-0.00103175	0.00164128	0.529928	0.888351	-0.000296111	0.00176976	0.867209	0.987472	212	162	292	-0.000106128	0.00162312	0.947898	0.96678	0.000616343	0.00216534	0.776074	0.970542
k__Bacteria.p__Actinobacteria.c__Actinobacteria.o__Coriobacteriales.f__Coriobacteriaceae.g__Eggerthella.s__Eggerthella_unclassified	454	329	113	341	0.00399445	0.00487547	0.413062	0.79297	0.00119365	0.00545028	0.826759	0.994472	329	151	303	-0.00211	0.00450208	0.639536	0.904223	9.1056e-05	0.00476841	0.984775	0.992897	329	162	292	-0.00105368	0.00443813	0.812446	0.905247	0.00357536	0.00588688	0.543976	0.88628
k__Bacteria.p__Actinobacteria.c__Actinobacteria.o__Coriobacteriales.f__Coriobacteriaceae.g__Gordonibacter.s__Gordonibacter_pamelaeae.t__GCF_000210055	454	214	113	341	9.35819e-05	0.00194332	0.961614	0.9709	0.000193996	0.0021933	0.929565	0.994472	214	151	303	0.00192678	0.00179404	0.283418	0.869032	0.00231927	0.00192782	0.229684	0.820271	214	162	292	0.00304736	0.00177097	0.0860037	0.200812	-0.000837038	0.00237056	0.724206	0.965414
k__Bacteria.p__Actinobacteria.c__Actinobacteria.o__Coriobacteriales.f__Coriobacteriaceae.g__Olsenella	454	71	113	341	-0.00158114	0.00111748	0.157795	0.492627	-0.000791703	0.00120306	0.510873	0.994472	71	151	303	0.000807574	0.00103631	0.436232	0.888351	0.00127456	0.0010585	0.229264	0.820271	71	162	292	0.00363813	0.00101024	0.000352498	0.00311171	0.0030674	0.00130505	0.0192439	0.534109
k__Bacteria.p__Actinobacteria.c__Actinobacteria.o__Coriobacteriales.f__Coriobacteriaceae.g__Olsenella.s__Olsenella_unclassified	454	69	113	341	-0.00171108	0.00111689	0.126234	0.471639	-0.000926888	0.0012013	0.440831	0.994472	69	151	303	0.000780653	0.00103621	0.451625	0.888351	0.00126086	0.00105695	0.233617	0.820271	69	162	292	0.00370327	0.00100955	0.00027394	0.00259736	0.00311466	0.00130315	0.0173113	0.534109
k__Bacteria.p__Bacteroidetes	454	438	113	341	-0.0299668	0.0196622	0.128202	0.471639	-0.0286358	0.0217816	0.18938	0.966306	438	151	303	-0.0296595	0.0181987	0.103863	0.782525	-0.0368875	0.0191643	0.0549717	0.765636	438	162	292	0.0200841	0.0180149	0.265513	0.435737	0.0185188	0.0236281	0.433649	0.866358
k__Bacteria.p__Bacteroidetes.c__Bacteroidia.o__Bacteroidales	454	438	113	341	-0.0299664	0.0196622	0.128207	0.471639	-0.0286359	0.0217816	0.189378	0.966306	438	151	303	-0.0296592	0.0181987	0.103866	0.782525	-0.0368874	0.0191643	0.0549721	0.765636	438	162	292	0.0200835	0.0180149	0.265527	0.435737	0.018518	0.0236281	0.433668	0.866358
k__Bacteria.p__Bacteroidetes.c__Bacteroidia.o__Bacteroidales.f__Bacteroidaceae.g__Bacteroides	454	429	113	341	-0.0224165	0.0178236	0.209169	0.582037	-0.0305155	0.0199306	0.126553	0.966306	429	151	303	-0.0287653	0.0165169	0.0822819	0.782525	-0.0388877	0.017569	0.0274418	0.765636	429	162	292	0.0112415	0.0163652	0.492498	0.683088	0.0254938	0.0216105	0.238834	0.78518
k__Bacteria.p__Bacteroidetes.c__Bacteroidia.o__Bacteroidales.f__Bacteroidaceae.g__Bacteroides.s__Bacteroides_caccae.t__Bacteroides_caccae_unclassified	454	202	113	341	-0.0039577	0.00506732	0.435217	0.79297	-0.000548539	0.00585826	0.925448	0.994472	202	151	303	-0.0010232	0.004676	0.826895	0.961575	0.00118832	0.00511506	0.816415	0.972417	202	162	292	0.00296661	0.00464844	0.523686	0.697235	-0.00417356	0.0063012	0.50815	0.882522
k__Bacteria.p__Bacteroidetes.c__Bacteroidia.o__Bacteroidales.f__Bacteroidaceae.g__Bacteroides.s__Bacteroides_cellulosilyticus.t__Bacteroides_cellulosilyticus_unclassified	454	95	113	341	-0.000947733	0.00366128	0.795869	0.909565	0.000318723	0.00411567	0.938312	0.994472	95	151	303	0.000574909	0.00339017	0.865417	0.971696	-0.000920854	0.00362113	0.799396	0.964793	95	162	292	-0.000469831	0.00335064	0.888549	0.928443	-0.00376802	0.00446458	0.399192	0.864192
k__Bacteria.p__Bacteroidetes.c__Bacteroidia.o__Bacteroidales.f__Bacteroidaceae.g__Bacteroides.s__Bacteroides_dorei.t__Bacteroides_dorei_unclassified	454	257	113	341	-0.00101789	0.00658135	0.87716	0.931326	0.000499037	0.00743333	0.94651	0.994472	257	151	303	0.00207387	0.00611212	0.734547	0.930911	0.00344025	0.00656896	0.600783	0.914577	257	162	292	0.0131387	0.00598087	0.0285711	0.0891975	0.0132785	0.00806229	0.100388	0.616963
k__Bacteria.p__Bacteroidetes.c__Bacteroidia.o__Bacteroidales.f__Bacteroidaceae.g__Bacteroides.s__Bacteroides_eggerthii.t__Bacteroides_eggerthii_unclassified	454	60	113	341	-0.0110846	0.00570933	0.0528328	0.30056	-0.0105592	0.00659687	0.110255	0.966306	60	151	303	0.00335632	0.00530639	0.527383	0.888351	0.00474623	0.00580419	0.414007	0.897865	60	162	292	0.00185685	0.00524608	0.723545	0.831257	-0.00368611	0.00715613	0.606772	0.912793
k__Bacteria.p__Bacteroidetes.c__Bacteroidia.o__Bacteroidales.f__Bacteroidaceae.g__Bacteroides.s__Bacteroides_faecis.t__GCF_000226135	454	47	113	341	-0.00135039	0.00194581	0.488046	0.79297	-0.00222458	0.00221846	0.316593	0.994472	47	151	303	-0.00181416	0.00180057	0.314221	0.869032	-0.00118068	0.00195189	0.545601	0.914577	47	162	292	0.00062609	0.00178134	0.725402	0.831257	-0.00212302	0.00240654	0.378212	0.864192
k__Bacteria.p__Bacteroidetes.c__Bacteroidia.o__Bacteroidales.f__Bacteroidaceae.g__Bacteroides.s__Bacteroides_finegoldii.t__Bacteroides_finegoldii_unclassified	454	53	113	341	-0.00344051	0.00258116	0.18324	0.533063	-0.00679631	0.00298397	0.0232839	0.596069	53	151	303	0.000488892	0.00239461	0.838319	0.966711	-0.00071085	0.00262542	0.786719	0.961116	53	162	292	5.68701e-05	0.00236677	0.980841	0.98919	0.00302603	0.00323694	0.35044	0.854407
k__Bacteria.p__Bacteroidetes.c__Bacteroidia.o__Bacteroidales.f__Bacteroidaceae.g__Bacteroides.s__Bacteroides_fragilis	454	227	113	341	0.00197357	0.00494345	0.689922	0.874343	-0.00130239	0.00556935	0.815227	0.994472	227	151	303	-0.00765705	0.0045788	0.0951961	0.782525	-0.00932164	0.00489362	0.0575494	0.765636	227	162	292	-0.00737148	0.00455236	0.106123	0.227494	-0.00312731	0.00605521	0.605828	0.912793
k__Bacteria.p__Bacteroidetes.c__Bacteroidia.o__Bacteroidales.f__Bacteroidaceae.g__Bacteroides.s__Bacteroides_fragilis.t__Bacteroides_fragilis_unclassified	454	224	113	341	-0.00447563	0.00397511	0.260849	0.648323	-0.00629477	0.00456302	0.168568	0.966306	224	151	303	-0.0066261	0.00364643	0.0699105	0.782525	-0.00638535	0.00397747	0.109263	0.804672	224	162	292	-0.00237253	0.00362693	0.513381	0.691713	-0.00326232	0.00487283	0.503599	0.882522
k__Bacteria.p__Bacteroidetes.c__Bacteroidia.o__Bacteroidales.f__Bacteroidaceae.g__Bacteroides.s__Bacteroides_massiliensis.t__Bacteroides_massiliensis_unclassified	454	85	113	341	-0.00173474	0.00512573	0.735194	0.890473	0.000593331	0.00588894	0.919797	0.994472	85	151	303	-0.000164548	0.00474658	0.972361	0.993144	-0.000828557	0.00518132	0.873032	0.987472	85	162	292	0.00935551	0.00467008	0.0457553	0.12461	0.00944705	0.00638817	0.139982	0.657432
k__Bacteria.p__Bacteroidetes.c__Bacteroidia.o__Bacteroidales.f__Bacteroidaceae.g__Bacteroides.s__Bacteroides_ovatus	454	302	113	341	0.00789816	0.00528495	0.1358	0.471639	0.0110386	0.00607793	0.0701423	0.966306	302	151	303	-0.00318597	0.00494864	0.52005	0.888351	-0.00268805	0.00542719	0.620684	0.918468	302	162	292	0.00306379	0.00482345	0.52565	0.697235	0.00455169	0.00650754	0.484706	0.876043
k__Bacteria.p__Bacteroidetes.c__Bacteroidia.o__Bacteroidales.f__Bacteroidaceae.g__Bacteroides.s__Bacteroides_ovatus.t__Bacteroides_ovatus_unclassified	454	301	113	341	0.00457495	0.00508222	0.368533	0.79297	0.00756401	0.00587824	0.198964	0.966306	301	151	303	-0.000829495	0.00472817	0.860821	0.971696	-0.000521622	0.00520948	0.920295	0.987472	301	162	292	0.0024056	0.00462385	0.603155	0.748198	0.0036946	0.00625829	0.55531	0.889577
k__Bacteria.p__Bacteroidetes.c__Bacteroidia.o__Bacteroidales.f__Bacteroidaceae.g__Bacteroides.s__Bacteroides_stercoris	454	135	113	341	0.00612657	0.00937942	0.513971	0.79297	0.00242119	0.0108822	0.824048	0.994472	135	151	303	0.0127451	0.00866758	0.142154	0.834672	0.0127894	0.00957463	0.182396	0.820271	135	162	292	6.41412e-05	0.00858729	0.994044	0.994044	0.00562535	0.0118048	0.63396	0.912793
k__Bacteria.p__Bacteroidetes.c__Bacteroidia.o__Bacteroidales.f__Bacteroidaceae.g__Bacteroides.s__Bacteroides_stercoris.t__Bacteroides_stercoris_unclassified	454	135	113	341	0.00663005	0.0093457	0.478436	0.79297	0.00269904	0.0108451	0.803589	0.994472	135	151	303	0.0116801	0.00864041	0.177129	0.834672	0.0115427	0.00954191	0.227125	0.820271	135	162	292	-0.000964811	0.00855704	0.910279	0.945956	0.0048792	0.0117645	0.678557	0.938976
k__Bacteria.p__Bacteroidetes.c__Bacteroidia.o__Bacteroidales.f__Bacteroidaceae.g__Bacteroides.s__Bacteroides_thetaiotaomicron.t__Bacteroides_thetaiotaomicron_unclassified	454	246	113	341	-0.00137872	0.00416694	0.740901	0.890473	-0.00263622	0.00477714	0.581378	0.994472	246	151	303	-0.00386005	0.00386194	0.318104	0.869032	-0.00296859	0.00420031	0.480144	0.897865	246	162	292	-0.000618389	0.00383085	0.871835	0.924639	0.00574796	0.00516786	0.266722	0.793965
k__Bacteria.p__Bacteroidetes.c__Bacteroidia.o__Bacteroidales.f__Bacteroidaceae.g__Bacteroides.s__Bacteroides_uniformis	454	353	113	341	-0.0172318	0.011486	0.134267	0.471639	-0.00551489	0.0129217	0.669763	0.994472	353	151	303	0.00291064	0.010668	0.785105	0.939888	0.00112668	0.0113692	0.921109	0.987472	353	162	292	0.0265737	0.0104797	0.0115659	0.0455518	0.01785	0.0140002	0.203067	0.739997
k__Bacteria.p__Bacteroidetes.c__Bacteroidia.o__Bacteroidales.f__Bacteroidaceae.g__Bacteroides.s__Bacteroides_uniformis.t__Bacteroides_uniformis_unclassified	454	353	113	341	-0.0167998	0.0114544	0.143181	0.476032	-0.00481817	0.0128801	0.708548	0.994472	353	151	303	0.00228381	0.0106378	0.83011	0.961575	0.000691456	0.0113326	0.951378	0.992897	353	162	292	0.0267958	0.0104481	0.0106575	0.04263	0.0192506	0.0139552	0.168538	0.707306
k__Bacteria.p__Bacteroidetes.c__Bacteroidia.o__Bacteroidales.f__Bacteroidaceae.g__Bacteroides.s__Bacteroides_vulgatus.t__Bacteroides_vulgatus_unclassified	454	340	113	341	0.0010211	0.00991662	0.918035	0.953071	0.000259969	0.0109912	0.981142	0.994472	340	151	303	-0.0268649	0.00910727	0.00335064	0.285922	-0.0321964	0.00969318	0.000980097	0.250905	340	162	292	0.000997815	0.00909602	0.912699	0.945956	0.0117617	0.0119328	0.324912	0.848217
k__Bacteria.p__Bacteroidetes.c__Bacteroidia.o__Bacteroidales.f__Bacteroidaceae.g__Bacteroides.s__Bacteroides_xylanisolvens	454	187	113	341	-0.00150179	0.00193889	0.439029	0.79297	-0.00206301	0.00217116	0.342625	0.994472	187	151	303	0.00105544	0.00179131	0.556041	0.888351	0.00117295	0.00191692	0.540977	0.914577	187	162	292	-0.00158335	0.00177652	0.373291	0.575678	-0.000176953	0.00235242	0.940078	0.98409
k__Bacteria.p__Bacteroidetes.c__Bacteroidia.o__Bacteroidales.f__Bacteroidaceae.g__Bacteroides.s__Bacteroides_xylanisolvens.t__Bacteroides_xylanisolvens_unclassified	454	186	113	341	-0.00144965	0.00193592	0.45438	0.79297	-0.00206322	0.00216916	0.342129	0.994472	186	151	303	0.00110313	0.00178813	0.537618	0.888351	0.001191	0.00191488	0.534334	0.914577	186	162	292	-0.00165214	0.00177075	0.351342	0.548436	-0.00024873	0.00234665	0.915644	0.98409
k__Bacteria.p__Bacteroidetes.c__Bacteroidia.o__Bacteroidales.f__Bacteroidales_noname.g__Bacteroidales_noname.s__Bacteroidales_bacterium_ph8.t__GCF_000311925	454	213	113	341	-0.00581199	0.0027629	0.035986	0.265394	-0.00158579	0.00307152	0.605945	0.994472	213	151	303	-0.000238978	0.00259	0.926526	0.986725	0.00159643	0.00272057	0.55768	0.914577	213	162	292	0.00197115	0.00255499	0.440833	0.634007	-0.00777716	0.00333014	0.0200308	0.534109
k__Bacteria.p__Bacteroidetes.c__Bacteroidia.o__Bacteroidales.f__Porphyromonadaceae	454	386	113	341	-0.0196084	0.00875274	0.0255694	0.243461	-0.0146726	0.00955988	0.12563	0.966306	386	151	303	-0.0101703	0.00813571	0.211929	0.834672	-0.0117439	0.00841116	0.16343	0.820271	386	162	292	0.00590497	0.00805004	0.463621	0.659372	-0.00315756	0.0103703	0.760922	0.969135
k__Bacteria.p__Bacteroidetes.c__Bacteroidia.o__Bacteroidales.f__Porphyromonadaceae.g__Barnesiella.s__Barnesiella_intestinihominis.t__GCF_000296465	454	242	113	341	-0.0160473	0.00643474	0.013001	0.194023	-0.00723163	0.00709683	0.308831	0.994472	242	151	303	-0.0102136	0.00596902	0.0877645	0.782525	-0.00989166	0.00623777	0.113594	0.804672	242	162	292	0.0158561	0.00586729	0.00714777	0.031014	-0.001386	0.00768072	0.856891	0.983695
k__Bacteria.p__Bacteroidetes.c__Bacteroidia.o__Bacteroidales.f__Porphyromonadaceae.g__Coprobacter.s__Coprobacter_fastidiosus.t__GCF_000473955	454	97	113	341	-0.000781653	0.00113446	0.491178	0.79297	-0.000367196	0.00131322	0.77992	0.994472	97	151	303	0.000181764	0.00105094	0.862766	0.971696	0.000169447	0.00115543	0.883481	0.987472	97	162	292	0.000356048	0.00103857	0.731892	0.832731	-3.40651e-05	0.00142455	0.980934	0.995531
k__Bacteria.p__Bacteroidetes.c__Bacteroidia.o__Bacteroidales.f__Porphyromonadaceae.g__Odoribacter	454	184	113	341	-0.00173934	0.00235567	0.460692	0.79297	-0.000452809	0.00271769	0.867759	0.994472	184	151	303	-9.26037e-06	0.00217131	0.996599	0.996599	3.27015e-05	0.00237444	0.989019	0.992897	184	162	292	0.00108459	0.00215187	0.614501	0.75269	-0.00248011	0.00294456	0.400156	0.864192
k__Bacteria.p__Bacteroidetes.c__Bacteroidia.o__Bacteroidales.f__Porphyromonadaceae.g__Odoribacter.s__Odoribacter_splanchnicus.t__GCF_000190535	454	55	113	341	0.00248302	0.00259995	0.340085	0.774427	0.00373634	0.00298964	0.212127	0.966306	55	151	303	0.000115294	0.00240979	0.961862	0.993144	0.00029255	0.0026304	0.9115	0.987472	55	162	292	0.000903784	0.00238129	0.704472	0.819749	-0.000826415	0.00324309	0.798992	0.970542
k__Bacteria.p__Bacteroidetes.c__Bacteroidia.o__Bacteroidales.f__Porphyromonadaceae.g__Odoribacter.s__Odoribacter_unclassified	454	128	113	341	-0.00307732	0.00105917	0.00385371	0.164425	-0.00211931	0.00120189	0.0786292	0.966306	128	151	303	-0.000659508	0.000985261	0.50361	0.888351	-0.000492394	0.00105007	0.639393	0.922768	128	162	292	0.00114985	0.000974283	0.238561	0.409877	-0.00128683	0.00129105	0.319511	0.848217
k__Bacteria.p__Bacteroidetes.c__Bacteroidia.o__Bacteroidales.f__Porphyromonadaceae.g__Parabacteroides	454	353	113	341	-0.0110418	0.00672692	0.101429	0.432764	-0.0107479	0.00754392	0.155046	0.966306	353	151	303	-0.00936751	0.00628351	0.136735	0.833432	-0.00929899	0.00668481	0.165003	0.820271	353	162	292	-0.00107449	0.00619057	0.862285	0.923619	-0.00443575	0.00812928	0.58562	0.897716
k__Bacteria.p__Bacteroidetes.c__Bacteroidia.o__Bacteroidales.f__Porphyromonadaceae.g__Parabacteroides.s__Parabacteroides_distasonis.t__Parabacteroides_distasonis_unclassified	454	257	113	341	-0.00396633	0.00340732	0.245041	0.627305	-0.000358403	0.00389389	0.926712	0.994472	257	151	303	-0.001866	0.00316424	0.55569	0.888351	-0.00190956	0.00340839	0.575633	0.914577	257	162	292	0.000839933	0.00311537	0.78759	0.888207	-0.00193645	0.00416214	0.642013	0.912793
k__Bacteria.p__Bacteroidetes.c__Bacteroidia.o__Bacteroidales.f__Porphyromonadaceae.g__Parabacteroides.s__Parabacteroides_johnsonii.t__Parabacteroides_johnsonii_unclassified	454	49	113	341	-0.00175451	0.00269528	0.515412	0.79297	-0.00151095	0.00291458	0.604462	0.994472	49	151	303	0.00171929	0.00249545	0.491203	0.888351	0.00188208	0.00256437	0.463423	0.897865	49	162	292	-0.00203309	0.00246575	0.410081	0.621188	-0.00320259	0.00316167	0.311707	0.848217
k__Bacteria.p__Bacteroidetes.c__Bacteroidia.o__Bacteroidales.f__Porphyromonadaceae.g__Parabacteroides.s__Parabacteroides_merdae	454	223	113	341	-0.00474418	0.0051133	0.354016	0.781277	0.00303717	0.00571427	0.59537	0.994472	223	151	303	-0.00273235	0.00475718	0.566017	0.888351	-0.00458213	0.0050402	0.36385	0.876484	223	162	292	0.00843574	0.00469636	0.0731472	0.183585	0.0100259	0.00619249	0.106245	0.616963
k__Bacteria.p__Bacteroidetes.c__Bacteroidia.o__Bacteroidales.f__Porphyromonadaceae.g__Parabacteroides.s__Parabacteroides_merdae.t__Parabacteroides_merdae_unclassified	454	223	113	341	-0.00487534	0.00510109	0.339729	0.774427	0.00276735	0.00570177	0.627701	0.994472	223	151	303	-0.00246076	0.00474644	0.604411	0.894388	-0.00433095	0.00502917	0.389676	0.882805	223	162	292	0.00791546	0.00468742	0.0919963	0.206923	0.00960317	0.00617894	0.120953	0.657432
k__Bacteria.p__Bacteroidetes.c__Bacteroidia.o__Bacteroidales.f__Porphyromonadaceae.g__Parabacteroides.s__Parabacteroides_unclassified	454	164	113	341	0.00198666	0.00333477	0.551668	0.79297	0.00122208	0.00381249	0.748734	0.994472	164	151	303	-0.00261082	0.00308309	0.397578	0.888351	-0.000678044	0.0033441	0.839435	0.987472	164	162	292	-0.00214394	0.00303465	0.480277	0.678468	-0.0046552	0.00405702	0.251936	0.793965
k__Bacteria.p__Bacteroidetes.c__Bacteroidia.o__Bacteroidales.f__Prevotellaceae	454	167	113	341	-0.00162513	0.00242849	0.503787	0.79297	0.000131951	0.00284103	0.962984	0.994472	167	151	303	-0.000222692	0.00225909	0.921528	0.986725	0.000202436	0.00245945	0.934451	0.987472	167	162	292	-0.000357527	0.00227106	0.874994	0.924639	-0.00348852	0.00311103	0.262969	0.793965
k__Bacteria.p__Bacteroidetes.c__Bacteroidia.o__Bacteroidales.f__Prevotellaceae.g__Paraprevotella	454	104	113	341	-0.00104571	0.00218588	0.632621	0.856228	0.000760728	0.00249604	0.760709	0.994472	104	151	303	-0.00232883	0.00203516	0.253155	0.856367	-0.0036397	0.00220559	0.0997475	0.804672	104	162	292	0.00115288	0.00201134	0.566825	0.726468	-0.000604084	0.00276552	0.827211	0.970542
k__Bacteria.p__Bacteroidetes.c__Bacteroidia.o__Bacteroidales.f__Prevotellaceae.g__Paraprevotella.s__Paraprevotella_clara.t__GCF_000233955	454	97	113	341	-0.000886663	0.0020985	0.672849	0.874343	4.98337e-05	0.00243477	0.983681	0.994472	97	151	303	8.11194e-05	0.00194342	0.966724	0.993144	-0.00070571	0.0021422	0.742004	0.954538	97	162	292	0.00110199	0.00192002	0.566297	0.726468	0.00251073	0.00264118	0.342383	0.848217
k__Bacteria.p__Bacteroidetes.c__Bacteroidia.o__Bacteroidales.f__Prevotellaceae.g__Paraprevotella.s__Paraprevotella_unclassified	454	104	113	341	-0.00139352	0.0019006	0.463844	0.79297	0.000578524	0.00216888	0.789818	0.994472	104	151	303	-0.00229696	0.00176582	0.19404	0.834672	-0.00316665	0.00191205	0.0985289	0.804672	104	162	292	0.00150393	0.00174176	0.388378	0.595357	0.000581018	0.0023844	0.807617	0.970542
k__Bacteria.p__Bacteroidetes.c__Bacteroidia.o__Bacteroidales.f__Prevotellaceae.g__Prevotella	454	103	113	341	0.000805362	0.0109183	0.941232	0.962065	0.00732549	0.0122901	0.551483	0.994472	103	151	303	-0.00628944	0.010105	0.533994	0.888351	-0.000230572	0.0108133	0.982999	0.992897	103	162	292	0.0161897	0.00996178	0.104835	0.227438	0.00868576	0.0133319	0.515103	0.882522
k__Bacteria.p__Bacteroidetes.c__Bacteroidia.o__Bacteroidales.f__Prevotellaceae.g__Prevotella.s__Prevotella_copri.t__GCF_000157935	454	64	113	341	0.00330839	0.0106248	0.755655	0.899756	0.00841108	0.0119847	0.483204	0.994472	64	151	303	-0.00953142	0.00982825	0.332676	0.869032	-0.00506941	0.0105446	0.630953	0.922768	64	162	292	0.0156751	0.00969528	0.106638	0.227494	0.0144632	0.0130007	0.266602	0.793965
k__Bacteria.p__Bacteroidetes.c__Bacteroidia.o__Bacteroidales.f__Rikenellaceae.g__Alistipes	454	362	113	341	-0.00745599	0.00932229	0.424256	0.79297	0.00178362	0.010515	0.865391	0.994472	362	151	303	-0.00512495	0.00860677	0.551844	0.888351	-0.00555565	0.00923016	0.547587	0.914577	362	162	292	0.00425372	0.0085177	0.617748	0.753065	-0.0183719	0.0114192	0.108451	0.616963
k__Bacteria.p__Bacteroidetes.c__Bacteroidia.o__Bacteroidales.f__Rikenellaceae.g__Alistipes.s__Alistipes_finegoldii.t__GCF_000265365	454	193	113	341	-0.000147392	0.00213419	0.944972	0.962065	0.00118061	0.00242897	0.627205	0.994472	193	151	303	-0.00106971	0.00197029	0.587466	0.888351	-0.00125602	0.0021275	0.55529	0.914577	193	162	292	-0.00133205	0.00194427	0.493638	0.683088	-0.00688127	0.00261387	0.00881624	0.513639
k__Bacteria.p__Bacteroidetes.c__Bacteroidia.o__Bacteroidales.f__Rikenellaceae.g__Alistipes.s__Alistipes_indistinctus.t__GCF_000231275	454	92	113	341	-0.00044503	0.00195524	0.820055	0.91296	0.000457991	0.00217394	0.833251	0.994472	92	151	303	-0.00102502	0.00180983	0.571434	0.888351	0.000594695	0.00191271	0.756028	0.961116	92	162	292	0.000334166	0.00178928	0.851935	0.918188	-0.00212379	0.00235823	0.368358	0.864192
k__Bacteria.p__Bacteroidetes.c__Bacteroidia.o__Bacteroidales.f__Rikenellaceae.g__Alistipes.s__Alistipes_onderdonkii.t__GCF_000374505	454	238	113	341	0.00322025	0.00524815	0.539804	0.79297	0.00589053	0.00590833	0.319398	0.994472	238	151	303	-6.01179e-05	0.00484347	0.990103	0.996599	-0.0014179	0.00516756	0.783936	0.961116	238	162	292	-0.00675461	0.00480125	0.160192	0.288797	-0.0130241	0.00640719	0.0427667	0.546564
k__Bacteria.p__Bacteroidetes.c__Bacteroidia.o__Bacteroidales.f__Rikenellaceae.g__Alistipes.s__Alistipes_putredinis.t__GCF_000154465	454	223	113	341	-0.0115727	0.00779123	0.138164	0.471639	-0.0036289	0.00850436	0.669823	0.994472	223	151	303	0.00294667	0.00723058	0.683816	0.926906	0.00127755	0.00748247	0.864516	0.987472	223	162	292	0.0148752	0.0071125	0.0370596	0.104331	-0.00605777	0.00922532	0.511791	0.882522
k__Bacteria.p__Bacteroidetes.c__Bacteroidia.o__Bacteroidales.f__Rikenellaceae.g__Alistipes.s__Alistipes_shahii.t__GCF_000210575	454	195	113	341	-0.00304866	0.00321245	0.343137	0.774427	-0.000420186	0.00363526	0.90804	0.994472	195	151	303	-0.00194105	0.00297182	0.514	0.888351	-0.00427116	0.00319584	0.182172	0.820271	195	162	292	0.00542883	0.00293342	0.0648873	0.166111	0.000825283	0.00395185	0.834686	0.970542
k__Bacteria.p__Bacteroidetes.c__Bacteroidia.o__Bacteroidales.f__Rikenellaceae.g__Alistipes.s__Alistipes_unclassified	454	81	113	341	0.00720316	0.00311291	0.0211265	0.243461	0.00748744	0.00353613	0.034849	0.686258	81	151	303	0.00188336	0.00289827	0.516144	0.888351	0.00113202	0.00311122	0.716165	0.943934	81	162	292	-0.00193039	0.00286434	0.500701	0.685451	0.00138929	0.0038359	0.717411	0.961557
k__Bacteria.p__Firmicutes	454	454	113	341	0.0300168	0.0200904	0.135866	0.471639	0.0117461	0.0222115	0.597221	0.994472	454	151	303	0.00654151	0.0186462	0.725888	0.930911	0.00418128	0.0195425	0.83069	0.984522	454	162	292	-0.0728398	0.0181033	6.7403e-05	0.000853198	-0.0496616	0.0240945	0.0399456	0.546564
k__Bacteria.p__Firmicutes.c__Bacilli	454	452	113	341	0.00810665	0.0177173	0.6475	0.857593	0.00774109	0.0177894	0.663695	0.994472	452	151	303	0.0128133	0.0163339	0.433198	0.888351	0.0218682	0.0156414	0.162883	0.820271	452	162	292	-0.00712001	0.0161988	0.660489	0.786442	0.0148755	0.0193851	0.443332	0.866358
k__Bacteria.p__Firmicutes.c__Bacilli.o__Bacillales	454	72	113	341	0.000486086	0.00184908	0.792766	0.909565	0.00194564	0.00212634	0.360741	0.994472	72	151	303	-0.000630297	0.00171196	0.71292	0.930911	-0.000701695	0.00187084	0.70781	0.943934	72	162	292	0.00109316	0.00169144	0.518426	0.694854	5.28287e-05	0.0023066	0.981739	0.995531
k__Bacteria.p__Firmicutes.c__Bacilli.o__Bacillales.f__Bacillales_noname.g__Gemella	454	58	113	341	-0.00210471	0.00156138	0.178354	0.532992	-0.000561104	0.00177175	0.751643	0.994472	58	151	303	-0.00150672	0.0014469	0.298283	0.869032	-0.00105075	0.00155886	0.500675	0.897865	58	162	292	0.00229766	0.00142759	0.108227	0.228977	0.000595608	0.00192196	0.756803	0.969135
k__Bacteria.p__Firmicutes.c__Bacilli.o__Lactobacillales	454	451	113	341	0.00833289	0.0177197	0.638404	0.856228	0.00735373	0.0178041	0.679809	0.994472	451	151	303	0.0131152	0.0163358	0.4225	0.888351	0.0222588	0.0156543	0.155863	0.820271	451	162	292	-0.00837391	0.0161998	0.605479	0.748198	0.0137416	0.0194012	0.479193	0.876043
k__Bacteria.p__Firmicutes.c__Bacilli.o__Lactobacillales.f__Carnobacteriaceae	454	113	113	341	0.000681018	0.000404836	0.0932842	0.418961	0.000238612	0.000463884	0.607298	0.994472	113	151	303	0.000281417	0.000375328	0.453808	0.888351	0.000232247	0.000410539	0.571936	0.914577	113	162	292	-0.0010294	0.000369053	0.00552658	0.0252644	-0.000400574	0.00050444	0.427655	0.866358
k__Bacteria.p__Firmicutes.c__Bacilli.o__Lactobacillales.f__Carnobacteriaceae.g__Granulicatella	454	113	113	341	0.000688029	0.000402057	0.087782	0.409276	0.00024743	0.000460898	0.591703	0.994472	113	151	303	0.000289959	0.000372777	0.437111	0.888351	0.000248327	0.000407896	0.543036	0.914577	113	162	292	-0.00101581	0.000366608	0.00584394	0.025794	-0.000405235	0.000501193	0.419306	0.866358
k__Bacteria.p__Firmicutes.c__Bacilli.o__Lactobacillales.f__Enterococcaceae.g__Enterococcus	454	113	113	341	0.0131574	0.00662351	0.0475976	0.28374	0.0170423	0.00732078	0.0204195	0.596069	113	151	303	0.00775844	0.006149	0.207707	0.834672	0.00503536	0.00644111	0.434828	0.897865	113	162	292	-0.00357503	0.00608578	0.557207	0.726468	-0.00553875	0.0079414	0.48593	0.876043
k__Bacteria.p__Firmicutes.c__Bacilli.o__Lactobacillales.f__Enterococcaceae.g__Enterococcus.s__Enterococcus_faecium.t__Enterococcus_faecium_unclassified	454	63	113	341	0.0101032	0.00500979	0.0443296	0.28374	0.0123756	0.00541454	0.0228054	0.596069	63	151	303	0.00588885	0.00465146	0.206171	0.834672	0.00366125	0.00476393	0.442628	0.897865	63	162	292	0.0018916	0.0046046	0.681414	0.800192	0.00359462	0.00587356	0.54089	0.88628
k__Bacteria.p__Firmicutes.c__Bacilli.o__Lactobacillales.f__Lactobacillaceae	454	274	113	341	-0.00326173	0.00529278	0.538074	0.79297	-0.000863231	0.00571802	0.880088	0.994472	274	151	303	0.00359552	0.00482831	0.456906	0.888351	0.00522909	0.00498653	0.295062	0.839282	274	162	292	0.0103315	0.00475637	0.0304313	0.092743	0.00787753	0.00632381	0.213705	0.739997
k__Bacteria.p__Firmicutes.c__Bacilli.o__Lactobacillales.f__Lactobacillaceae.g__Lactobacillus	454	270	113	341	-0.00302379	0.00514221	0.556842	0.79297	-0.0002138	0.00552522	0.969155	0.994472	270	151	303	0.00215724	0.00469838	0.646378	0.904223	0.0035532	0.00481284	0.460839	0.897865	270	162	292	0.0107652	0.0046179	0.0202383	0.0729719	0.00810766	0.0061332	0.187048	0.730241
k__Bacteria.p__Firmicutes.c__Bacilli.o__Lactobacillales.f__Lactobacillaceae.g__Lactobacillus.s__Lactobacillus_delbrueckii.t__Lactobacillus_delbrueckii_unclassified	454	76	113	341	0.00177337	0.00514382	0.73044	0.890473	0.00361514	0.00572551	0.528138	0.994472	76	151	303	-0.00169044	0.00476269	0.722808	0.930911	-0.00359168	0.00503753	0.476276	0.897865	76	162	292	0.00449665	0.00470292	0.339523	0.539862	0.00539474	0.00621089	0.385597	0.864192
k__Bacteria.p__Firmicutes.c__Bacilli.o__Lactobacillales.f__Lactobacillaceae.g__Lactobacillus.s__Lactobacillus_fermentum	454	64	113	341	0.00594493	0.00376001	0.11457	0.461459	0.00346389	0.00384856	0.368642	0.994472	64	151	303	-0.00344735	0.0034874	0.32344	0.869032	-0.0028115	0.00338611	0.406868	0.897865	64	162	292	-0.00502327	0.00344223	0.14519	0.2674	-0.00162814	0.00417482	0.696753	0.958972
k__Bacteria.p__Firmicutes.c__Bacilli.o__Lactobacillales.f__Lactobacillaceae.g__Lactobacillus.s__Lactobacillus_fermentum.t__Lactobacillus_fermentum_unclassified	454	64	113	341	0.00647571	0.00370458	0.0811516	0.407349	0.0039516	0.00378168	0.296693	0.994472	64	151	303	-0.00368369	0.00343747	0.284471	0.869032	-0.00345082	0.00332727	0.300308	0.839282	64	162	292	-0.00505337	0.00339326	0.137137	0.260052	-0.00224726	0.00410227	0.584132	0.897716
k__Bacteria.p__Firmicutes.c__Bacilli.o__Lactobacillales.f__Lactobacillaceae.g__Lactobacillus.s__Lactobacillus_gasseri.t__Lactobacillus_gasseri_unclassified	454	74	113	341	0.0078578	0.00471886	0.0965818	0.419067	0.00390875	0.00506559	0.440797	0.994472	74	151	303	0.00125163	0.0043825	0.77532	0.939888	0.00294239	0.00445691	0.509519	0.897865	74	162	292	-0.0029394	0.00432949	0.497541	0.684787	0.00818615	0.00549503	0.137091	0.657432
k__Bacteria.p__Firmicutes.c__Bacilli.o__Lactobacillales.f__Lactobacillaceae.g__Lactobacillus.s__Lactobacillus_mucosae.t__GCF_000248095	454	46	113	341	-0.000444262	0.00523133	0.932361	0.958572	-0.0001072	0.0055252	0.98453	0.994472	46	151	303	0.00493905	0.00483811	0.307875	0.869032	0.00243042	0.00486129	0.617386	0.918468	46	162	292	-0.00088369	0.00478707	0.853628	0.918188	0.00370365	0.0059936	0.536975	0.88628
k__Bacteria.p__Firmicutes.c__Bacilli.o__Lactobacillales.f__Lactobacillaceae.g__Lactobacillus.s__Lactobacillus_sakei	454	88	113	341	0.00554489	0.00323728	0.0874451	0.409276	0.0062065	0.00375616	0.0992573	0.966306	88	151	303	0.00407605	0.00300111	0.175097	0.834672	0.00440939	0.00330482	0.182897	0.820271	88	162	292	2.68879e-05	0.00297225	0.992786	0.994044	0.0032178	0.00407459	0.430162	0.866358
k__Bacteria.p__Firmicutes.c__Bacilli.o__Lactobacillales.f__Lactobacillaceae.g__Lactobacillus.s__Lactobacillus_sakei.t__Lactobacillus_sakei_unclassified	454	86	113	341	0.00436111	0.00313303	0.164627	0.507765	0.00503157	0.00363471	0.167045	0.966306	86	151	303	0.00492113	0.00289783	0.0901698	0.782525	0.0051871	0.00319796	0.1056	0.804672	86	162	292	0.000734064	0.0028731	0.798459	0.896516	0.00340588	0.00394284	0.388215	0.864192
k__Bacteria.p__Firmicutes.c__Bacilli.o__Lactobacillales.f__Leuconostocaceae	454	89	113	341	-0.0011914	0.00203747	0.559018	0.79297	-0.00135329	0.00234922	0.564902	0.994472	89	151	303	0.000344341	0.00188718	0.855302	0.971696	0.000544993	0.00206694	0.79217	0.961116	89	162	292	0.000387534	0.00186513	0.835497	0.906302	1.1475e-05	0.00254838	0.99641	0.99641
k__Bacteria.p__Firmicutes.c__Bacilli.o__Lactobacillales.f__Leuconostocaceae.g__Leuconostoc	454	84	113	341	-0.000445908	0.00133385	0.73831	0.890473	-0.000121079	0.00148985	0.935269	0.994472	84	151	303	0.00174042	0.00123241	0.158591	0.834672	0.00246038	0.00131083	0.061261	0.765636	84	162	292	0.000666101	0.00122035	0.585461	0.738315	-0.000468888	0.00161616	0.771873	0.970542
k__Bacteria.p__Firmicutes.c__Bacilli.o__Lactobacillales.f__Streptococcaceae	454	447	113	341	-0.00249844	0.0140432	0.858875	0.931326	-3.92999e-05	0.0142965	0.997808	0.997808	447	151	303	0.00196253	0.0130551	0.880576	0.982713	0.00913842	0.0125595	0.46729	0.897865	447	162	292	-0.00391824	0.012897	0.761417	0.86249	0.00133783	0.0155972	0.931691	0.98409
k__Bacteria.p__Firmicutes.c__Bacilli.o__Lactobacillales.f__Streptococcaceae.g__Lactococcus	454	101	113	341	-0.0027325	0.00203037	0.179052	0.532992	-0.00163372	0.00233107	0.48381	0.994472	101	151	303	0.0014943	0.00188245	0.427734	0.888351	0.00113229	0.00205096	0.581207	0.914577	101	162	292	0.00326651	0.00185532	0.0789926	0.194353	0.00277313	0.00252868	0.273454	0.804645
k__Bacteria.p__Firmicutes.c__Bacilli.o__Lactobacillales.f__Streptococcaceae.g__Lactococcus.s__Lactococcus_lactis.t__Lactococcus_lactis_unclassified	454	96	113	341	-0.00284983	0.00197137	0.148993	0.482812	-0.0020249	0.00225902	0.370606	0.994472	96	151	303	0.00188927	0.00182741	0.30177	0.869032	0.00153662	0.00198758	0.43992	0.897865	96	162	292	0.00387181	0.00179888	0.0319094	0.094986	0.00352117	0.00245054	0.151539	0.682542
k__Bacteria.p__Firmicutes.c__Bacilli.o__Lactobacillales.f__Streptococcaceae.g__Streptococcus	454	446	113	341	-0.00197746	0.0140758	0.888341	0.933999	0.000624264	0.0143053	0.965215	0.994472	446	151	303	0.00175205	0.0130853	0.893548	0.982713	0.00907346	0.0125673	0.470733	0.897865	446	162	292	-0.0045097	0.0129263	0.72735	0.831257	0.000314356	0.0156068	0.98394	0.995531
k__Bacteria.p__Firmicutes.c__Bacilli.o__Lactobacillales.f__Streptococcaceae.g__Streptococcus.s__Streptococcus_anginosus.t__Streptococcus_anginosus_unclassified	454	121	113	341	0.00107918	0.00265369	0.684446	0.874343	0.00160989	0.0028946	0.57841	0.994472	121	151	303	-0.00188407	0.00245591	0.443398	0.888351	-0.00129662	0.00254679	0.610953	0.914643	121	162	292	0.00137885	0.00242798	0.570391	0.726468	0.00250919	0.00313999	0.42471	0.866358
k__Bacteria.p__Firmicutes.c__Bacilli.o__Lactobacillales.f__Streptococcaceae.g__Streptococcus.s__Streptococcus_australis.t__Streptococcus_australis_unclassified	454	122	113	341	-0.00256092	0.00173501	0.140647	0.473758	-0.00279311	0.00194401	0.151573	0.966306	122	151	303	-0.00048169	0.00161025	0.764974	0.939888	-4.91959e-05	0.00171041	0.977068	0.992897	122	162	292	-0.000146173	0.0015916	0.926867	0.952923	-0.00155483	0.00210881	0.461376	0.871505
k__Bacteria.p__Firmicutes.c__Bacilli.o__Lactobacillales.f__Streptococcaceae.g__Streptococcus.s__Streptococcus_mutans.t__Streptococcus_mutans_unclassified	454	126	113	341	-0.00180844	0.0028213	0.521858	0.79297	-0.00115425	0.00299069	0.699743	0.994472	126	151	303	-0.00142322	0.00261261	0.586199	0.888351	0.000412068	0.00263132	0.875639	0.987472	126	162	292	-0.00153274	0.00258196	0.553058	0.726468	-0.00438774	0.00324422	0.176996	0.719221
k__Bacteria.p__Firmicutes.c__Bacilli.o__Lactobacillales.f__Streptococcaceae.g__Streptococcus.s__Streptococcus_parasanguinis.t__Streptococcus_parasanguinis_unclassified	454	393	113	341	0.00427373	0.00558929	0.444913	0.79297	0.00226416	0.00550294	0.680977	0.994472	393	151	303	-0.00254088	0.00518798	0.624552	0.904223	-0.00111922	0.00482465	0.816679	0.972417	393	162	292	-0.00599303	0.00512765	0.243145	0.414967	0.00403267	0.0059944	0.50152	0.882522
k__Bacteria.p__Firmicutes.c__Bacilli.o__Lactobacillales.f__Streptococcaceae.g__Streptococcus.s__Streptococcus_salivarius.t__Streptococcus_salivarius_unclassified	454	434	113	341	0.000940364	0.0081339	0.908016	0.948784	-0.00223594	0.00794292	0.77848	0.994472	434	151	303	-0.00139315	0.00760003	0.854643	0.971696	0.00284354	0.00699086	0.684421	0.943934	434	162	292	-0.00595538	0.00752911	0.429395	0.634007	0.0010186	0.00876414	0.907537	0.98409
k__Bacteria.p__Firmicutes.c__Bacilli.o__Lactobacillales.f__Streptococcaceae.g__Streptococcus.s__Streptococcus_sanguinis.t__Streptococcus_sanguinis_unclassified	454	135	113	341	-0.000471003	0.000569813	0.408952	0.79297	7.6384e-05	0.000634374	0.904227	0.994472	135	151	303	-0.000844597	0.000531147	0.11258	0.782525	-0.00105496	0.00056525	0.0628061	0.765636	135	162	292	0.000407147	0.000525571	0.438981	0.634007	9.12981e-05	0.000708851	0.89759	0.98409
k__Bacteria.p__Firmicutes.c__Bacilli.o__Lactobacillales.f__Streptococcaceae.g__Streptococcus.s__Streptococcus_thermophilus.t__Streptococcus_thermophilus_unclassified	454	291	113	341	-0.00122502	0.00803455	0.878888	0.931326	0.00367154	0.00913163	0.687857	0.994472	291	151	303	0.00934238	0.00741979	0.208666	0.834672	0.0097552	0.00810058	0.229229	0.820271	291	162	292	0.00423685	0.00734504	0.564353	0.726468	0.00206623	0.00992943	0.835268	0.970542
k__Bacteria.p__Firmicutes.c__Bacilli.o__Lactobacillales.f__Streptococcaceae.g__Streptococcus.s__Streptococcus_vestibularis.t__Streptococcus_vestibularis_unclassified	454	181	113	341	-0.000772119	0.00106211	0.467685	0.79297	-0.00112201	0.00117772	0.341418	0.994472	181	151	303	4.31927e-05	0.00100823	0.965851	0.993144	0.00132392	0.00103788	0.202966	0.820271	181	162	292	0.000505032	0.000983556	0.607911	0.748198	0.000749738	0.00128337	0.559476	0.889577
k__Bacteria.p__Firmicutes.c__Clostridia.o__Clostridiales	454	453	113	341	-0.00339103	0.0222954	0.879181	0.931326	-0.0194794	0.025106	0.43828	0.994472	453	151	303	-0.00712383	0.0207028	0.730936	0.930911	-0.0116901	0.0221407	0.597801	0.914577	453	162	292	-0.052497	0.0202607	0.00988411	0.0408118	-0.0497099	0.027221	0.0685831	0.566364
k__Bacteria.p__Firmicutes.c__Clostridia.o__Clostridiales.f__Clostridiaceae	454	407	113	341	0.00959867	0.00884264	0.278309	0.666259	0.00119423	0.00997465	0.904763	0.994472	407	151	303	0.00847242	0.00826079	0.305648	0.869032	0.00829837	0.00877462	0.344887	0.876484	407	162	292	-0.0168459	0.00805517	0.0370864	0.104331	-0.000681284	0.0106636	0.949092	0.98409
k__Bacteria.p__Firmicutes.c__Clostridia.o__Clostridiales.f__Clostridiaceae.g__Clostridium	454	405	113	341	0.00938269	0.00885883	0.290133	0.687724	0.00079872	0.00999154	0.936327	0.994472	405	151	303	0.00853792	0.00827526	0.302774	0.869032	0.00878374	0.00878947	0.318259	0.876068	405	162	292	-0.0172077	0.00806777	0.0334994	0.0977855	-0.000488962	0.0106817	0.963513	0.9906
k__Bacteria.p__Firmicutes.c__Clostridia.o__Clostridiales.f__Clostridiaceae.g__Clostridium.s__Clostridium_asparagiforme.t__GCF_000158075	454	64	113	341	-0.0013693	0.0016585	0.409462	0.79297	-0.00289583	0.00174858	0.0984949	0.966306	64	151	303	-0.00218004	0.00153331	0.155791	0.834672	-0.000604462	0.00153847	0.694607	0.943934	64	162	292	-0.000652084	0.00151855	0.667833	0.790092	0.00161943	0.00189682	0.393754	0.864192
k__Bacteria.p__Firmicutes.c__Clostridia.o__Clostridiales.f__Clostridiaceae.g__Clostridium.s__Clostridium_bolteae	454	212	113	341	0.00290347	0.0013365	0.0304326	0.243461	0.00109725	0.00154838	0.479033	0.994472	212	151	303	0.00107881	0.00126788	0.395365	0.888351	0.00121634	0.00138272	0.379664	0.876484	212	162	292	-0.00241806	0.00122146	0.0484552	0.129214	-0.000703129	0.00163138	0.666743	0.927642
k__Bacteria.p__Firmicutes.c__Clostridia.o__Clostridiales.f__Clostridiaceae.g__Clostridium.s__Clostridium_bolteae.t__Clostridium_bolteae_unclassified	454	184	113	341	0.00277342	0.00127489	0.0301639	0.243461	0.00112106	0.00145331	0.440976	0.994472	184	151	303	0.000946854	0.00119426	0.428326	0.888351	0.00106138	0.00128591	0.409685	0.897865	184	162	292	-0.00201294	0.00117071	0.0862865	0.200812	-0.000884269	0.00155771	0.570605	0.889577
k__Bacteria.p__Firmicutes.c__Clostridia.o__Clostridiales.f__Clostridiaceae.g__Clostridium.s__Clostridium_clostridioforme	454	130	113	341	0.00237722	0.00630044	0.706124	0.881794	-0.0109578	0.00694248	0.115283	0.966306	130	151	303	0.00632184	0.00582685	0.278534	0.869032	0.00519537	0.00610827	0.395536	0.888221	130	162	292	-0.0190135	0.00569529	0.000913591	0.00649665	0.00062223	0.00753103	0.934194	0.98409
k__Bacteria.p__Firmicutes.c__Clostridia.o__Clostridiales.f__Clostridiaceae.g__Clostridium.s__Clostridium_clostridioforme.t__Clostridium_clostridioforme_unclassified	454	121	113	341	0.00124456	0.00558635	0.823804	0.91296	-0.00946118	0.00613026	0.123545	0.966306	121	151	303	0.000517192	0.0051727	0.920401	0.986725	-0.000698601	0.00539365	0.89701	0.987472	121	162	292	-0.0174459	0.00504474	0.00059627	0.00462561	-0.00306265	0.00664996	0.645373	0.912793
k__Bacteria.p__Firmicutes.c__Clostridia.o__Clostridiales.f__Clostridiaceae.g__Clostridium.s__Clostridium_hathewayi	454	105	113	341	-0.00110339	0.00135486	0.415857	0.79297	-0.00114144	0.00152573	0.454828	0.994472	105	151	303	8.08177e-06	0.00125542	0.994867	0.996599	-0.000425777	0.0013424	0.751277	0.961116	105	162	292	0.000958821	0.00123993	0.439765	0.634007	0.00246782	0.00165508	0.136744	0.657432
k__Bacteria.p__Firmicutes.c__Clostridia.o__Clostridiales.f__Clostridiaceae.g__Clostridium.s__Clostridium_hathewayi.t__Clostridium_hathewayi_unclassified	454	103	113	341	-0.000554665	0.001161	0.633065	0.856228	-0.000542599	0.00132815	0.683101	0.994472	103	151	303	0.000670538	0.00107479	0.533028	0.888351	0.000810165	0.00116856	0.488528	0.897865	103	162	292	0.000251104	0.00106264	0.813308	0.905247	0.00099552	0.00144075	0.489988	0.876676
k__Bacteria.p__Firmicutes.c__Clostridia.o__Clostridiales.f__Clostridiaceae.g__Clostridium.s__Clostridium_leptum.t__GCF_000154345	454	255	113	341	0.000351	0.00212468	0.868863	0.931326	0.000913732	0.00234539	0.697059	0.994472	255	151	303	-0.00191876	0.00196144	0.328503	0.869032	-0.00271607	0.00204714	0.185377	0.820271	255	162	292	0.00223991	0.00195045	0.251435	0.423469	0.0019996	0.00253246	0.430254	0.866358
k__Bacteria.p__Firmicutes.c__Clostridia.o__Clostridiales.f__Clostridiaceae.g__Clostridium.s__Clostridium_nexile.t__GCF_000156035	454	89	113	341	-0.00222442	0.00832458	0.789431	0.909565	-0.0127304	0.00908991	0.162149	0.966306	89	151	303	-8.44639e-05	0.00770845	0.991262	0.996599	0.000651201	0.00799766	0.935146	0.987472	89	162	292	-0.0239311	0.00753316	0.00159338	0.00994891	-0.00961302	0.00986051	0.330206	0.848217
k__Bacteria.p__Firmicutes.c__Clostridia.o__Clostridiales.f__Clostridiaceae.g__Clostridium.s__Clostridium_scindens.t__GCF_000154505	454	73	113	341	0.00151287	0.00137243	0.27092	0.660528	0.000526141	0.00148871	0.723962	0.994472	73	151	303	-0.000454567	0.00127231	0.721055	0.930911	0.000115836	0.00130983	0.929575	0.987472	73	162	292	-0.00101251	0.00125672	0.420863	0.630064	0.00174865	0.00161492	0.279552	0.813243
k__Bacteria.p__Firmicutes.c__Clostridia.o__Clostridiales.f__Clostridiaceae.g__Clostridium.s__Clostridium_symbiosum.t__Clostridium_symbiosum_unclassified	454	112	113	341	0.000408851	0.00225749	0.856365	0.931326	-0.00133902	0.00258052	0.604125	0.994472	112	151	303	1.14833e-05	0.00209032	0.995619	0.996599	0.000803405	0.00227045	0.723638	0.944206	112	162	292	-0.00115404	0.00206519	0.576579	0.730714	0.00364226	0.00279929	0.19397	0.730241
k__Bacteria.p__Firmicutes.c__Clostridia.o__Clostridiales.f__Clostridiales_Family_XI_Incertae_Sedis	454	70	113	341	-0.00237545	0.00166139	0.15348	0.485072	-5.33404e-05	0.00186483	0.977195	0.994472	70	151	303	-0.000919369	0.00154122	0.551133	0.888351	0.000447628	0.00164075	0.785135	0.961116	70	162	292	0.0052819	0.00150304	0.000486552	0.00389242	0.00378658	0.00202292	0.061968	0.566364
k__Bacteria.p__Firmicutes.c__Clostridia.o__Clostridiales.f__Clostridiales_noname	454	312	113	341	-0.00048462	0.00165489	0.769784	0.908132	-0.00181763	0.00185686	0.328258	0.994472	312	151	303	0.00107101	0.0015375	0.486432	0.888351	0.00200896	0.00163133	0.218891	0.820271	312	162	292	-0.00118895	0.00152044	0.434653	0.634007	0.00100448	0.00204566	0.623682	0.912793
k__Bacteria.p__Firmicutes.c__Clostridia.o__Clostridiales.f__Clostridiales_noname.g__Clostridiales_noname	454	102	113	341	-0.00104367	0.00180356	0.563105	0.79297	-0.00197978	0.00206095	0.337332	0.994472	102	151	303	-0.000494042	0.00167041	0.767551	0.939888	-0.000179965	0.0018133	0.920992	0.987472	102	162	292	0.000704547	0.00165073	0.669727	0.790092	0.00222393	0.00223566	0.320467	0.848217
k__Bacteria.p__Firmicutes.c__Clostridia.o__Clostridiales.f__Clostridiales_noname.g__Flavonifractor.s__Flavonifractor_plautii.t__GCF_000239295	454	216	113	341	-0.000262406	0.00144145	0.855634	0.931326	-0.00213914	0.00164403	0.193979	0.966306	216	151	303	0.000361841	0.00133819	0.786983	0.939888	0.00107787	0.00143343	0.452539	0.897865	216	162	292	-0.00203815	0.00131215	0.12108	0.242161	-0.000142481	0.00175673	0.9354	0.98409
k__Bacteria.p__Firmicutes.c__Clostridia.o__Clostridiales.f__Eubacteriaceae	454	418	113	341	-0.00533788	0.0195078	0.784499	0.909565	0.00125782	0.0222185	0.954883	0.994472	418	151	303	-0.0290649	0.0180112	0.107302	0.782525	-0.0302761	0.0195487	0.122242	0.804672	418	162	292	0.0117786	0.0178445	0.509552	0.690187	-0.00911451	0.0241021	0.705513	0.961557
k__Bacteria.p__Firmicutes.c__Clostridia.o__Clostridiales.f__Eubacteriaceae.g__Eubacterium	454	418	113	341	-0.00529887	0.0195081	0.786037	0.909565	0.00133235	0.0222192	0.952215	0.994472	418	151	303	-0.0291159	0.0180112	0.106689	0.782525	-0.0303476	0.0195494	0.121377	0.804672	418	162	292	0.0118018	0.0178446	0.508721	0.690187	-0.00908095	0.0241029	0.706556	0.961557
k__Bacteria.p__Firmicutes.c__Clostridia.o__Clostridiales.f__Eubacteriaceae.g__Eubacterium.s__Eubacterium_eligens.t__GCF_000146185	454	232	113	341	-0.0142102	0.00482085	0.00337418	0.164425	-0.00358651	0.00527821	0.497232	0.994472	232	151	303	-0.00470529	0.0044853	0.294739	0.869032	-0.00357384	0.00462653	0.44031	0.897865	232	162	292	0.019225	0.00436723	1.35061e-05	0.000231305	0.00402577	0.0057261	0.482444	0.876043
k__Bacteria.p__Firmicutes.c__Clostridia.o__Clostridiales.f__Eubacteriaceae.g__Eubacterium.s__Eubacterium_hallii.t__GCF_000173975	454	364	113	341	-0.0123614	0.00825574	0.135024	0.471639	-0.00764271	0.009389	0.416132	0.994472	364	151	303	0.00150126	0.00766308	0.844772	0.969783	0.00206498	0.00826081	0.802738	0.964793	364	162	292	0.00369231	0.00757194	0.626052	0.755724	-0.00876155	0.010185	0.390176	0.864192
k__Bacteria.p__Firmicutes.c__Clostridia.o__Clostridiales.f__Eubacteriaceae.g__Eubacterium.s__Eubacterium_ramulus.t__GCF_000469345	454	237	113	341	0.00623042	0.00543904	0.252628	0.640324	0.00586097	0.00618808	0.344155	0.994472	237	151	303	-0.000623614	0.00500627	0.900924	0.984996	-0.00197973	0.00543993	0.716111	0.943934	237	162	292	-0.00106875	0.0049568	0.82939	0.906302	-0.00427246	0.00673214	0.526038	0.882597
k__Bacteria.p__Firmicutes.c__Clostridia.o__Clostridiales.f__Eubacteriaceae.g__Eubacterium.s__Eubacterium_rectale.t__Eubacterium_rectale_unclassified	454	343	113	341	0.00756711	0.0207627	0.71569	0.883018	0.0127572	0.0235041	0.587599	0.994472	343	151	303	-0.0339972	0.0191593	0.0766764	0.782525	-0.0443468	0.0206799	0.032607	0.765636	343	162	292	-0.00284614	0.0190024	0.881008	0.924639	-0.0205382	0.0254967	0.421002	0.866358
k__Bacteria.p__Firmicutes.c__Clostridia.o__Clostridiales.f__Eubacteriaceae.g__Eubacterium.s__Eubacterium_siraeum	454	158	113	341	-0.0158659	0.00582822	0.00673942	0.191699	-0.00851276	0.0064114	0.185026	0.966306	158	151	303	-0.00269964	0.00543986	0.619949	0.904223	-0.00268196	0.00564101	0.634736	0.922768	158	162	292	0.0172834	0.0053148	0.00123377	0.00831171	0.0105471	0.00695493	0.130195	0.657432
k__Bacteria.p__Firmicutes.c__Clostridia.o__Clostridiales.f__Eubacteriaceae.g__Eubacterium.s__Eubacterium_siraeum.t__Eubacterium_siraeum_unclassified	454	156	113	341	-0.0157861	0.00576966	0.00646802	0.191699	-0.0095044	0.00633085	0.134081	0.966306	156	151	303	-0.00315181	0.00538507	0.558652	0.888351	-0.00316724	0.00557014	0.569943	0.914577	156	162	292	0.0158866	0.0052705	0.00272407	0.0148375	0.00940723	0.00686756	0.171525	0.708234
k__Bacteria.p__Firmicutes.c__Clostridia.o__Clostridiales.f__Eubacteriaceae.g__Eubacterium.s__Eubacterium_sp_3_1_31.t__Eubacterium_sp_3_1_31_unclassified	454	65	113	341	-0.00116014	0.0036665	0.751837	0.899393	-0.00151441	0.00357207	0.671827	0.994472	65	151	303	-0.00244396	0.00339326	0.471758	0.888351	0.000133877	0.00314285	0.966044	0.992897	65	162	292	0.000507262	0.00335553	0.879909	0.924639	0.00193752	0.00387489	0.61734	0.912793
k__Bacteria.p__Firmicutes.c__Clostridia.o__Clostridiales.f__Eubacteriaceae.g__Eubacterium.s__Eubacterium_ventriosum.t__GCF_000153885	454	188	113	341	-0.00554488	0.0040138	0.167837	0.511503	-0.00295891	0.00456833	0.517556	0.994472	188	151	303	-0.000390561	0.00371131	0.916237	0.986725	0.000697479	0.00399627	0.861537	0.987472	188	162	292	0.00566692	0.0036578	0.122033	0.242174	-0.00157685	0.00491717	0.748622	0.969135
k__Bacteria.p__Firmicutes.c__Clostridia.o__Clostridiales.f__Lachnospiraceae	454	451	113	341	0.0349359	0.0173334	0.0444549	0.28374	0.00271615	0.0191199	0.887106	0.994472	451	151	303	0.0307213	0.0160572	0.0563636	0.782525	0.0246555	0.0168102	0.143254	0.814958	451	162	292	-0.0664983	0.0156316	2.56362e-05	0.000410179	-0.025378	0.0207084	0.221122	0.754764
k__Bacteria.p__Firmicutes.c__Clostridia.o__Clostridiales.f__Lachnospiraceae.g__Anaerostipes	454	392	113	341	0.0015963	0.00340386	0.639328	0.856228	-0.00196075	0.00386008	0.611773	0.994472	392	151	303	-0.00174616	0.00316508	0.581439	0.888351	-0.000539906	0.00340212	0.87399	0.987472	392	162	292	-0.00334086	0.00309877	0.281576	0.456225	0.000290255	0.00416835	0.944522	0.98409
k__Bacteria.p__Firmicutes.c__Clostridia.o__Clostridiales.f__Lachnospiraceae.g__Anaerostipes.s__Anaerostipes_hadrus.t__GCF_000332875	454	345	113	341	-0.00253324	0.00328737	0.441359	0.79297	-0.00177768	0.00370326	0.631474	0.994472	345	151	303	-0.00299798	0.00305192	0.326479	0.869032	-0.0017626	0.00325987	0.589024	0.914577	345	162	292	0.00289996	0.00300492	0.33504	0.536065	-0.000150862	0.00403454	0.970191	0.993476
k__Bacteria.p__Firmicutes.c__Clostridia.o__Clostridiales.f__Lachnospiraceae.g__Anaerostipes.s__Anaerostipes_unclassified	454	74	113	341	0.00351803	0.00272398	0.197202	0.560931	-0.0015287	0.00305015	0.616518	0.994472	74	151	303	0.00250187	0.00252411	0.322134	0.869032	0.00212948	0.00268364	0.427961	0.897865	74	162	292	-0.00828651	0.00246619	0.000846715	0.00619311	-0.000973921	0.00330873	0.768646	0.970542
k__Bacteria.p__Firmicutes.c__Clostridia.o__Clostridiales.f__Lachnospiraceae.g__Blautia	454	449	113	341	0.0459414	0.0157352	0.00368413	0.164425	0.0152242	0.0173316	0.380262	0.994472	449	151	303	-0.00660874	0.0147509	0.654358	0.910411	-0.00867843	0.0152412	0.569407	0.914577	449	162	292	-0.0573434	0.0142836	6.99889e-05	0.000853198	0.00115871	0.0187265	0.950694	0.98409
k__Bacteria.p__Firmicutes.c__Clostridia.o__Clostridiales.f__Lachnospiraceae.g__Blautia.s__Blautia_hydrogenotrophica.t__GCF_000157975	454	87	113	341	-0.00214421	0.0033365	0.520783	0.79297	-0.00135308	0.00366368	0.712085	0.994472	87	151	303	-0.000189714	0.00309074	0.951083	0.993144	-0.00167987	0.00322345	0.602562	0.914577	87	162	292	0.0030538	0.00305123	0.317449	0.511113	0.000647734	0.00397427	0.870616	0.98409
k__Bacteria.p__Firmicutes.c__Clostridia.o__Clostridiales.f__Lachnospiraceae.g__Blautia.s__Blautia_producta.t__GCF_000373885	454	126	113	341	0.000737759	0.000793485	0.353049	0.781277	-0.000328311	0.000923784	0.722504	0.994472	126	151	303	-0.000243817	0.000732064	0.739267	0.932278	-0.00021504	0.000801547	0.78864	0.961116	126	162	292	-0.00162561	0.000723326	0.0251572	0.0825672	-0.000830824	0.000989575	0.401714	0.864192
k__Bacteria.p__Firmicutes.c__Clostridia.o__Clostridiales.f__Lachnospiraceae.g__Blautia.s__Ruminococcus_gnavus.t__Ruminococcus_gnavus_unclassified	454	314	113	341	0.0242301	0.00949392	0.0110724	0.194023	0.000679903	0.010439	0.948106	0.994472	314	151	303	0.00217685	0.00877349	0.80417	0.942737	0.00105101	0.00911606	0.908279	0.987472	314	162	292	-0.0380215	0.00829606	6.11572e-06	0.000156563	-0.0105914	0.01103	0.337584	0.848217
k__Bacteria.p__Firmicutes.c__Clostridia.o__Clostridiales.f__Lachnospiraceae.g__Blautia.s__Ruminococcus_obeum	454	423	113	341	-0.00491366	0.00741831	0.508081	0.79297	0.00449117	0.00817754	0.583175	0.994472	423	151	303	-0.00538958	0.00687051	0.433196	0.888351	-0.0056535	0.00719945	0.432769	0.897865	423	162	292	0.0235977	0.00670193	0.000474647	0.00389242	0.0106338	0.00890012	0.232887	0.784463
k__Bacteria.p__Firmicutes.c__Clostridia.o__Clostridiales.f__Lachnospiraceae.g__Blautia.s__Ruminococcus_obeum.t__GCF_000153905	454	56	113	341	-0.00448947	0.00658215	0.495553	0.79297	0.00188953	0.00732753	0.796644	0.994472	56	151	303	-0.00361244	0.00609528	0.55371	0.888351	-0.00434142	0.00644705	0.501089	0.897865	56	162	292	0.00221484	0.00602561	0.713368	0.826345	-0.00691213	0.00794873	0.385053	0.864192
k__Bacteria.p__Firmicutes.c__Clostridia.o__Clostridiales.f__Lachnospiraceae.g__Blautia.s__Ruminococcus_obeum.t__Ruminococcus_obeum_unclassified	454	421	113	341	-0.00290925	0.00625661	0.642171	0.856228	0.00499167	0.00700979	0.476828	0.994472	421	151	303	-0.0049797	0.00579108	0.390318	0.888351	-0.00208299	0.00616651	0.735703	0.951212	421	162	292	0.0165167	0.00567386	0.00378603	0.0186389	0.00866577	0.00761765	0.255988	0.793965
k__Bacteria.p__Firmicutes.c__Clostridia.o__Clostridiales.f__Lachnospiraceae.g__Blautia.s__Ruminococcus_torques	454	446	113	341	0.0199719	0.00884498	0.0244361	0.243461	0.00797728	0.00974255	0.413394	0.994472	446	151	303	-0.012546	0.00824739	0.128928	0.816741	-0.00982125	0.00853718	0.250678	0.820271	446	162	292	-0.0290784	0.0080415	0.000333856	0.0030524	-0.00384748	0.0104954	0.714124	0.961557
k__Bacteria.p__Firmicutes.c__Clostridia.o__Clostridiales.f__Lachnospiraceae.g__Blautia.s__Ruminococcus_torques.t__Ruminococcus_torques_unclassified	454	418	113	341	0.0217138	0.00870754	0.0130124	0.194023	0.013717	0.00963764	0.155462	0.966306	418	151	303	-0.0104499	0.0081675	0.201419	0.834672	-0.0111405	0.00846104	0.188722	0.820271	418	162	292	-0.0208357	0.00798713	0.00940215	0.0394582	0.00755528	0.0103702	0.466712	0.871505
k__Bacteria.p__Firmicutes.c__Clostridia.o__Clostridiales.f__Lachnospiraceae.g__Coprococcus	454	341	113	341	-0.0156932	0.0105656	0.138175	0.471639	-0.00535254	0.0118631	0.6521	0.994472	341	151	303	-0.0117693	0.009804	0.230603	0.855569	-0.0155271	0.0104549	0.138303	0.804672	341	162	292	0.0162001	0.00966046	0.0942598	0.209831	0.000843272	0.0128598	0.94775	0.98409
k__Bacteria.p__Firmicutes.c__Clostridia.o__Clostridiales.f__Lachnospiraceae.g__Coprococcus.s__Coprococcus_catus.t__GCF_000210555	454	264	113	341	-0.00674606	0.00470926	0.152704	0.485072	-0.000101748	0.005232	0.984494	0.994472	264	151	303	-0.00935734	0.00434778	0.0319203	0.782525	-0.00971937	0.00460332	0.0353671	0.765636	264	162	292	0.0151642	0.00425893	0.00041011	0.0034996	0.00342111	0.00567555	0.547001	0.88628
k__Bacteria.p__Firmicutes.c__Clostridia.o__Clostridiales.f__Lachnospiraceae.g__Coprococcus.s__Coprococcus_comes.t__GCF_000155875	454	300	113	341	-0.0112895	0.00851698	0.185679	0.534089	-0.00107854	0.00949278	0.9096	0.994472	300	151	303	-0.00370776	0.00789303	0.638765	0.904223	-0.00308493	0.00834088	0.711688	0.943934	300	162	292	0.0222846	0.00770933	0.00403446	0.0194872	0.0104147	0.0102604	0.310711	0.848217
k__Bacteria.p__Firmicutes.c__Clostridia.o__Clostridiales.f__Lachnospiraceae.g__Dorea	454	418	113	341	0.00744461	0.00986409	0.450821	0.79297	0.0154214	0.011252	0.171298	0.966306	418	151	303	-0.01566	0.00910876	0.0862756	0.782525	-0.0109938	0.00989274	0.267121	0.823083	418	162	292	0.00404622	0.00904668	0.654907	0.78344	-0.00417538	0.012191	0.732159	0.965414
k__Bacteria.p__Firmicutes.c__Clostridia.o__Clostridiales.f__Lachnospiraceae.g__Dorea.s__Dorea_formicigenerans	454	330	113	341	-0.00381509	0.00657859	0.56226	0.79297	0.00452824	0.00731247	0.53611	0.994472	330	151	303	-0.0102346	0.00607407	0.092701	0.782525	-0.00734679	0.0064338	0.254185	0.820271	330	162	292	0.0190492	0.00595399	0.00147602	0.00968875	0.00414115	0.00793239	0.601924	0.912793
k__Bacteria.p__Firmicutes.c__Clostridia.o__Clostridiales.f__Lachnospiraceae.g__Dorea.s__Dorea_formicigenerans.t__Dorea_formicigenerans_unclassified	454	330	113	341	-0.0050212	0.00651592	0.441352	0.79297	0.00298127	0.00725005	0.681144	0.994472	330	151	303	-0.0103469	0.00601717	0.0862117	0.782525	-0.00725115	0.00637888	0.256335	0.820271	330	162	292	0.0173342	0.00590964	0.00352877	0.017713	0.00119727	0.00786468	0.879081	0.98409
k__Bacteria.p__Firmicutes.c__Clostridia.o__Clostridiales.f__Lachnospiraceae.g__Dorea.s__Dorea_longicatena.t__GCF_000154065	454	325	113	341	0.0153138	0.00970674	0.115365	0.461459	0.0219264	0.0110071	0.0470614	0.860551	325	151	303	-0.0119382	0.00899502	0.18513	0.834672	-0.0088586	0.00967745	0.360551	0.876484	325	162	292	-0.00698679	0.00891751	0.433759	0.634007	-0.010752	0.0119257	0.367832	0.864192
k__Bacteria.p__Firmicutes.c__Clostridia.o__Clostridiales.f__Lachnospiraceae.g__Dorea.s__Dorea_unclassified	454	70	113	341	0.00129985	0.00202757	0.521796	0.79297	-0.000407923	0.00220907	0.853592	0.994472	70	151	303	0.00292407	0.00187308	0.119213	0.782525	0.00340469	0.00194363	0.080598	0.804672	70	162	292	-0.00157059	0.0018548	0.397579	0.605835	0.0018546	0.00239635	0.439435	0.866358
k__Bacteria.p__Firmicutes.c__Clostridia.o__Clostridiales.f__Lachnospiraceae.g__Lachnospiraceae_noname	454	443	113	341	0.0162172	0.0106664	0.129146	0.471639	0.00142871	0.0117265	0.903093	0.994472	443	151	303	0.0393086	0.00979142	7.02288e-05	0.00898929	0.0290575	0.0103221	0.00512835	0.370448	443	162	292	-0.0237839	0.00964177	0.0140225	0.0535783	-0.011382	0.0126274	0.367958	0.864192
k__Bacteria.p__Firmicutes.c__Clostridia.o__Clostridiales.f__Lachnospiraceae.g__Lachnospiraceae_noname.s__Lachnospiraceae_bacterium_1_1_57FAA.t__GCF_000218445	454	273	113	341	0.0061269	0.0103611	0.55461	0.79297	-0.00302668	0.0115496	0.793419	0.994472	273	151	303	0.0391313	0.00949172	4.50859e-05	0.00898929	0.0292381	0.010123	0.00409827	0.370448	273	162	292	-0.0221839	0.00926688	0.0171052	0.062556	-0.0181269	0.0122954	0.141245	0.657432
k__Bacteria.p__Firmicutes.c__Clostridia.o__Clostridiales.f__Lachnospiraceae.g__Lachnospiraceae_noname.s__Lachnospiraceae_bacterium_1_4_56FAA.t__GCF_000218385	454	158	113	341	0.00191929	0.00172891	0.267588	0.658677	0.000419305	0.0019153	0.82683	0.994472	158	151	303	-0.00183417	0.00158309	0.247278	0.856367	-0.0023931	0.00168679	0.156818	0.820271	158	162	292	-0.00246082	0.00157025	0.117834	0.240506	-0.00155912	0.00211985	0.462508	0.871505
k__Bacteria.p__Firmicutes.c__Clostridia.o__Clostridiales.f__Lachnospiraceae.g__Lachnospiraceae_noname.s__Lachnospiraceae_bacterium_2_1_58FAA.t__GCF_000218465	454	144	113	341	0.000499288	0.00125634	0.691271	0.874343	-0.000197691	0.00143476	0.890486	0.994472	144	151	303	-0.000625666	0.00115998	0.589921	0.888351	-0.000841562	0.00127047	0.508139	0.897865	144	162	292	-0.000250421	0.00113659	0.825727	0.906302	0.000403989	0.00156225	0.796097	0.970542
k__Bacteria.p__Firmicutes.c__Clostridia.o__Clostridiales.f__Lachnospiraceae.g__Lachnospiraceae_noname.s__Lachnospiraceae_bacterium_3_1_46FAA.t__GCF_000209405	454	247	113	341	0.00207931	0.00293121	0.478478	0.79297	0.00416767	0.00328182	0.20488	0.966306	247	151	303	-0.00478916	0.00269995	0.0768015	0.782525	-0.00560159	0.00290368	0.0544503	0.765636	247	162	292	-0.00287519	0.00266008	0.28036	0.456225	-0.0050371	0.00358484	0.160796	0.686063
k__Bacteria.p__Firmicutes.c__Clostridia.o__Clostridiales.f__Lachnospiraceae.g__Lachnospiraceae_noname.s__Lachnospiraceae_bacterium_3_1_57FAA_CT1.t__GCF_000218405	454	87	113	341	-0.00211895	0.00167482	0.206472	0.580844	-0.00012078	0.00179277	0.946321	0.994472	87	151	303	-0.000649389	0.00155323	0.676084	0.926906	0.000259367	0.00157735	0.869475	0.987472	87	162	292	0.00421874	0.00152226	0.00581739	0.025794	0.00393904	0.00194475	0.0434906	0.546564
k__Bacteria.p__Firmicutes.c__Clostridia.o__Clostridiales.f__Lachnospiraceae.g__Lachnospiraceae_noname.s__Lachnospiraceae_bacterium_5_1_57FAA.t__GCF_000218425	454	98	113	341	-4.49541e-05	0.00257215	0.986064	0.989931	-0.0035654	0.00277328	0.199326	0.966306	98	151	303	-0.00161905	0.00238035	0.496749	0.888351	-7.40978e-05	0.00244004	0.975789	0.992897	98	162	292	-0.00220176	0.00235147	0.349611	0.548436	0.00374514	0.00300838	0.213906	0.739997
k__Bacteria.p__Firmicutes.c__Clostridia.o__Clostridiales.f__Lachnospiraceae.g__Lachnospiraceae_noname.s__Lachnospiraceae_bacterium_5_1_63FAA.t__GCF_000185525	454	368	113	341	-0.00203164	0.00346269	0.557696	0.79297	-0.00400508	0.00399952	0.317266	0.994472	368	151	303	-0.00442205	0.00319879	0.167556	0.834672	-0.00258838	0.0035129	0.461679	0.897865	368	162	292	-0.00121842	0.00316357	0.700322	0.818641	-0.00149243	0.00434271	0.731286	0.965414
k__Bacteria.p__Firmicutes.c__Clostridia.o__Clostridiales.f__Lachnospiraceae.g__Lachnospiraceae_noname.s__Lachnospiraceae_bacterium_6_1_63FAA.t__GCF_000209425	454	76	113	341	0.000634332	0.00259725	0.807164	0.910282	-0.00488558	0.00282752	0.0847939	0.966306	76	151	303	-0.000158166	0.00240498	0.947594	0.993144	-0.000385977	0.00248777	0.876782	0.987472	76	162	292	-0.00576309	0.0023611	0.0150433	0.0566334	0.000742012	0.00306723	0.808971	0.970542
k__Bacteria.p__Firmicutes.c__Clostridia.o__Clostridiales.f__Lachnospiraceae.g__Lachnospiraceae_noname.s__Lachnospiraceae_bacterium_7_1_58FAA.t__GCF_000242155	454	302	113	341	-0.00295962	0.00137728	0.0321874	0.249696	-0.00136321	0.00154653	0.378606	0.994472	302	151	303	-0.00214072	0.00127583	0.0940745	0.782525	-0.00190313	0.00135474	0.160872	0.820271	302	162	292	0.00285589	0.0012567	0.0235349	0.0815349	0.00270202	0.00166888	0.106237	0.616963
k__Bacteria.p__Firmicutes.c__Clostridia.o__Clostridiales.f__Lachnospiraceae.g__Lachnospiraceae_noname.s__Lachnospiraceae_bacterium_8_1_57FAA.t__GCF_000185545	454	158	113	341	-0.00976202	0.00307653	0.00161488	0.164425	-0.00493317	0.00339565	0.147088	0.966306	158	151	303	-0.00251185	0.00287573	0.38289	0.888351	-0.00104697	0.00299212	0.726596	0.944206	158	162	292	0.0105681	0.00281134	0.000193684	0.00198333	0.00181284	0.00370793	0.625181	0.912793
k__Bacteria.p__Firmicutes.c__Clostridia.o__Clostridiales.f__Lachnospiraceae.g__Lachnospiraceae_noname.s__Lachnospiraceae_bacterium_9_1_43BFAA.t__GCF_000209445	454	105	113	341	0.00505239	0.00229678	0.0283387	0.243461	-0.000964031	0.00251553	0.701754	0.994472	105	151	303	0.00121049	0.00213742	0.571456	0.888351	0.00148744	0.00221327	0.50194	0.897865	105	162	292	-0.00931221	0.00206641	8.44558e-06	0.000196552	-0.00172569	0.00272879	0.527489	0.882597
k__Bacteria.p__Firmicutes.c__Clostridia.o__Clostridiales.f__Lachnospiraceae.g__Roseburia	454	411	113	341	-0.0100644	0.00855944	0.240302	0.627305	-0.00582927	0.00973678	0.549728	0.994472	411	151	303	-0.00456839	0.00794732	0.565698	0.888351	-0.00486911	0.00856727	0.57013	0.914577	411	162	292	0.0119527	0.00784488	0.12832	0.245149	0.00268846	0.0105605	0.799183	0.970542
k__Bacteria.p__Firmicutes.c__Clostridia.o__Clostridiales.f__Lachnospiraceae.g__Roseburia.s__Roseburia_hominis.t__GCF_000225345	454	280	113	341	-0.0076373	0.00376512	0.0431203	0.28374	-0.004531	0.00435951	0.299292	0.994472	280	151	303	0.00165653	0.00350639	0.636855	0.904223	0.00198348	0.00384362	0.606116	0.914577	280	162	292	0.00445793	0.00346311	0.198683	0.350779	-0.00111565	0.00475575	0.814651	0.970542
k__Bacteria.p__Firmicutes.c__Clostridia.o__Clostridiales.f__Lachnospiraceae.g__Roseburia.s__Roseburia_intestinalis.t__Roseburia_intestinalis_unclassified	454	276	113	341	-0.00281425	0.00744215	0.705504	0.881794	-0.00483306	0.00852344	0.571022	0.994472	276	151	303	-0.000313561	0.00687363	0.963636	0.993144	-0.000932535	0.00748825	0.900958	0.987472	276	162	292	0.000639216	0.00681264	0.925289	0.952923	-0.00438383	0.00934351	0.639202	0.912793
k__Bacteria.p__Firmicutes.c__Clostridia.o__Clostridiales.f__Lachnospiraceae.g__Roseburia.s__Roseburia_inulinivorans.t__GCF_000174195	454	325	113	341	-0.0101685	0.00512014	0.0476595	0.28374	-0.00328806	0.00573236	0.566573	0.994472	325	151	303	-0.0033001	0.00477995	0.490306	0.888351	-0.00458187	0.00506035	0.365789	0.876484	325	162	292	0.010461	0.00470712	0.0267686	0.0854254	0.000368612	0.00624628	0.952972	0.98409
k__Bacteria.p__Firmicutes.c__Clostridia.o__Clostridiales.f__Lachnospiraceae.g__Roseburia.s__Roseburia_unclassified	454	140	113	341	0.00345313	0.00225976	0.127251	0.471639	0.00445376	0.00262084	0.0901002	0.966306	140	151	303	0.00347317	0.00207097	0.0942819	0.782525	0.00256836	0.00224983	0.254375	0.820271	140	162	292	0.00320124	0.00205402	0.119873	0.241634	0.00347287	0.0027696	0.210669	0.739997
k__Bacteria.p__Firmicutes.c__Clostridia.o__Clostridiales.f__Oscillospiraceae.g__Oscillibacter	454	369	113	341	-0.000398074	0.00393976	0.919564	0.953071	0.00238194	0.00439558	0.588198	0.994472	369	151	303	-0.00427764	0.00364277	0.240915	0.856367	-0.00346786	0.00386999	0.370752	0.876484	369	162	292	0.00720681	0.00359327	0.0455036	0.12461	0.00564887	0.00479252	0.239235	0.78518
k__Bacteria.p__Firmicutes.c__Clostridia.o__Clostridiales.f__Oscillospiraceae.g__Oscillibacter.s__Oscillibacter_unclassified	454	357	113	341	-0.00280306	0.00390104	0.472803	0.79297	-0.00021451	0.00440103	0.961151	0.994472	357	151	303	-0.00343347	0.00361097	0.342203	0.883564	-0.00199277	0.00387478	0.607336	0.914577	357	162	292	0.00673552	0.00356178	0.0592706	0.153265	0.0036925	0.00479845	0.442046	0.866358
k__Bacteria.p__Firmicutes.c__Clostridia.o__Clostridiales.f__Peptostreptococcaceae	454	395	113	341	-0.0084468	0.00525385	0.108617	0.455835	0.00323769	0.00570114	0.57043	0.994472	395	151	303	0.0018456	0.00487847	0.70538	0.930911	0.00483385	0.00502175	0.336356	0.876484	395	162	292	0.0224966	0.00469937	2.32064e-06	9.90142e-05	0.0139847	0.00621594	0.0250204	0.534109
k__Bacteria.p__Firmicutes.c__Clostridia.o__Clostridiales.f__Peptostreptococcaceae.g__Peptostreptococcaceae_noname	454	388	113	341	-0.00605973	0.00496147	0.222609	0.612772	0.00337132	0.00541407	0.533849	0.994472	388	151	303	0.00402661	0.00459684	0.381537	0.888351	0.00601161	0.00476336	0.207686	0.820271	388	162	292	0.0181536	0.00445553	5.47961e-05	0.000738305	0.01175	0.00589606	0.0469756	0.546564
k__Bacteria.p__Firmicutes.c__Clostridia.o__Clostridiales.f__Peptostreptococcaceae.g__Peptostreptococcaceae_noname.s__Clostridium_bartlettii.t__GCF_000154445	454	328	113	341	0.00131993	0.0036452	0.717452	0.883018	0.00325597	0.00412887	0.430836	0.994472	328	151	303	0.000892144	0.00339815	0.793031	0.939888	0.00142728	0.00365187	0.696133	0.943934	328	162	292	0.00373182	0.00333862	0.264282	0.435737	0.00428273	0.00447416	0.339057	0.848217
k__Bacteria.p__Firmicutes.c__Clostridia.o__Clostridiales.f__Peptostreptococcaceae.g__Peptostreptococcaceae_noname.s__Peptostreptococcaceae_noname_unclassified	454	248	113	341	-0.00690242	0.00383785	0.0727958	0.380321	0.00266625	0.00405799	0.511552	0.994472	248	151	303	0.0019473	0.00356865	0.585576	0.888351	0.00321784	0.00358257	0.369647	0.876484	248	162	292	0.0187109	0.00342118	7.6772e-08	6.55121e-06	0.00880522	0.00444358	0.048243	0.546564
k__Bacteria.p__Firmicutes.c__Clostridia.o__Clostridiales.f__Peptostreptococcaceae.g__Peptostreptococcus	454	66	113	341	-0.0043702	0.00276702	0.11496	0.461459	-3.72356e-05	0.00315418	0.990587	0.994472	66	151	303	-0.00423837	0.00256131	0.0986808	0.782525	-0.00185749	0.00277517	0.503679	0.897865	66	162	292	0.00817453	0.00250935	0.00120988	0.00831171	0.00483821	0.00342157	0.15814	0.686063
k__Bacteria.p__Firmicutes.c__Clostridia.o__Clostridiales.f__Ruminococcaceae	454	436	113	341	-0.0437788	0.020974	0.0374333	0.266192	-0.0108252	0.0229829	0.637893	0.994472	436	151	303	-0.0277894	0.0194707	0.154214	0.834672	-0.0224336	0.0202212	0.267928	0.823083	436	162	292	0.046418	0.0191611	0.0158138	0.0586714	-0.0201646	0.0249313	0.419113	0.866358
k__Bacteria.p__Firmicutes.c__Clostridia.o__Clostridiales.f__Ruminococcaceae.g__Faecalibacterium.s__Faecalibacterium_prausnitzii	454	357	113	341	-0.0347838	0.0148665	0.0197405	0.240646	0.00561815	0.0155496	0.718065	0.994472	357	151	303	-0.0103245	0.0138412	0.456109	0.888351	-0.00589683	0.0136812	0.66669	0.937762	357	162	292	0.0853837	0.0130733	1.79337e-10	4.59103e-08	0.0277914	0.0168678	0.10023	0.616963
k__Bacteria.p__Firmicutes.c__Clostridia.o__Clostridiales.f__Ruminococcaceae.g__Faecalibacterium.s__Faecalibacterium_prausnitzii.t__Faecalibacterium_prausnitzii_unclassified	454	352	113	341	-0.0240709	0.0129923	0.0645902	0.344481	0.0100318	0.013869	0.469909	0.994472	352	151	303	-0.0102075	0.0120665	0.398046	0.888351	-0.00808022	0.0122025	0.508244	0.897865	352	162	292	0.0690457	0.0114756	3.732e-09	4.77696e-07	0.0247638	0.0150448	0.100558	0.616963
k__Bacteria.p__Firmicutes.c__Clostridia.o__Clostridiales.f__Ruminococcaceae.g__Faecalibacterium.s__Faecalibacterium_prausnitzii.t__GCF_000162015	454	130	113	341	-0.0137882	0.00810287	0.0895292	0.409276	0.000135521	0.00896896	0.987952	0.994472	130	151	303	0.000906863	0.00753006	0.904196	0.984996	0.00212302	0.00793369	0.789152	0.961116	130	162	292	0.0224856	0.00736306	0.00239673	0.0136347	0.00961766	0.0097777	0.325904	0.848217
k__Bacteria.p__Firmicutes.c__Clostridia.o__Clostridiales.f__Ruminococcaceae.g__Faecalibacterium.s__Faecalibacterium_prausnitzii.t__GCF_000166035	454	95	113	341	-0.0039002	0.00535094	0.466467	0.79297	-0.000524327	0.00611605	0.931726	0.994472	95	151	303	-0.00193773	0.00498665	0.697775	0.930911	-0.00248603	0.00541704	0.646545	0.922768	95	162	292	0.0106446	0.00492716	0.0312888	0.0942344	0.000625559	0.00672741	0.925962	0.98409
k__Bacteria.p__Firmicutes.c__Clostridia.o__Clostridiales.f__Ruminococcaceae.g__Ruminococcaceae_noname.s__Ruminococcaceae_bacterium_D16.t__GCF_000177015	454	153	113	341	-0.00191925	0.00213356	0.368846	0.79297	0.000166019	0.00236386	0.944044	0.994472	153	151	303	-0.00237149	0.00197408	0.23027	0.855569	-0.00144008	0.00207982	0.489089	0.897865	153	162	292	0.00615048	0.00193224	0.00155979	0.00994891	0.00499965	0.00256426	0.051914	0.546564
k__Bacteria.p__Firmicutes.c__Clostridia.o__Clostridiales.f__Ruminococcaceae.g__Ruminococcus	454	374	113	341	-0.00395831	0.0194776	0.839053	0.921878	-0.0037781	0.0216239	0.86139	0.994472	374	151	303	-0.0175911	0.018016	0.329389	0.869032	-0.0224856	0.0190255	0.237971	0.820271	374	162	292	-0.0377969	0.0177342	0.0336138	0.0977855	-0.0606884	0.023457	0.010032	0.513639
k__Bacteria.p__Firmicutes.c__Clostridia.o__Clostridiales.f__Ruminococcaceae.g__Ruminococcus.s__Ruminococcus_bromii.t__GCF_000209875	454	208	113	341	0.0143821	0.0183838	0.434441	0.79297	0.0173945	0.0205847	0.398609	0.994472	208	151	303	0.0218982	0.0170017	0.198418	0.834672	0.0116979	0.0181112	0.518724	0.903356	208	162	292	-0.0417208	0.0167176	0.0129365	0.0501779	-0.0583675	0.0223297	0.00929392	0.513639
k__Bacteria.p__Firmicutes.c__Clostridia.o__Clostridiales.f__Ruminococcaceae.g__Ruminococcus.s__Ruminococcus_callidus.t__GCF_000468015	454	126	113	341	-0.00571896	0.00394662	0.148024	0.482812	-0.000910572	0.00444341	0.837735	0.994472	126	151	303	0.000403471	0.00366283	0.912338	0.986725	0.00105571	0.00390949	0.787273	0.961116	126	162	292	0.00553374	0.00361057	0.126075	0.24451	0.000415076	0.00482011	0.93142	0.98409
k__Bacteria.p__Firmicutes.c__Clostridia.o__Clostridiales.f__Ruminococcaceae.g__Ruminococcus.s__Ruminococcus_lactaris.t__Ruminococcus_lactaris_unclassified	454	169	113	341	-0.00208172	0.00682143	0.76038	0.901191	0.00243091	0.00781055	0.755789	0.994472	169	151	303	0.00165969	0.00628906	0.791981	0.939888	0.00255837	0.00687997	0.710201	0.943934	169	162	292	-0.000930323	0.00622649	0.881296	0.924639	-0.00984772	0.00844848	0.244482	0.792247
k__Bacteria.p__Firmicutes.c__Clostridia.o__Clostridiales.f__Ruminococcaceae.g__Ruminococcus.s__Ruminococcus_sp_5_1_39BFAA.t__GCF_000159975	454	293	113	341	-0.0112637	0.0151673	0.458099	0.79297	-0.0191396	0.0170129	0.261272	0.994472	293	151	303	-0.0243927	0.0140044	0.0822398	0.782525	-0.0255667	0.0149686	0.0884194	0.804672	293	162	292	-0.0243085	0.0138402	0.0797151	0.194353	-0.0241564	0.0184552	0.191323	0.730241
k__Bacteria.p__Firmicutes.c__Clostridia.o__Clostridiales.f__Ruminococcaceae.g__Subdoligranulum	454	426	113	341	-0.0324526	0.0126413	0.0105799	0.194023	-0.010109	0.0137569	0.462877	0.994472	426	151	303	-0.0183932	0.011759	0.118491	0.782525	-0.0116262	0.0121038	0.337374	0.876484	426	162	292	0.0349114	0.0115352	0.00261818	0.0145707	-0.00168783	0.0149231	0.910007	0.98409
k__Bacteria.p__Firmicutes.c__Clostridia.o__Clostridiales.f__Ruminococcaceae.g__Subdoligranulum.s__Subdoligranulum_unclassified	454	426	113	341	-0.0311649	0.0125845	0.0136422	0.194023	-0.0077618	0.013716	0.571788	0.994472	426	151	303	-0.0177142	0.0117023	0.130806	0.816741	-0.0115958	0.0120679	0.337201	0.876484	426	162	292	0.0341636	0.0114814	0.00308469	0.0161159	-0.00224021	0.0148788	0.880397	0.98409
k__Bacteria.p__Firmicutes.c__Erysipelotrichia.o__Erysipelotrichales.f__Erysipelotrichaceae	454	419	113	341	-0.0211185	0.00837587	0.0120436	0.194023	-0.0227719	0.00955251	0.0176084	0.596069	419	151	303	0.00575477	0.00781582	0.461943	0.888351	0.0115006	0.00844904	0.174244	0.820271	419	162	292	0.015104	0.00768605	0.0500298	0.132037	0.017273	0.0104087	0.0978203	0.616963
k__Bacteria.p__Firmicutes.c__Erysipelotrichia.o__Erysipelotrichales.f__Erysipelotrichaceae.g__Coprobacillus	454	189	113	341	0.00576198	0.00240839	0.0171734	0.219819	0.00201745	0.00269493	0.454564	0.994472	189	151	303	0.00148867	0.00228018	0.514195	0.888351	0.00173737	0.00239113	0.467932	0.897865	189	162	292	-0.00661181	0.00220838	0.00291605	0.0155523	0.000280933	0.0029506	0.924197	0.98409
k__Bacteria.p__Firmicutes.c__Erysipelotrichia.o__Erysipelotrichales.f__Erysipelotrichaceae.g__Coprobacillus.s__Coprobacillus_unclassified	454	185	113	341	0.00620292	0.00236226	0.00895689	0.194023	0.00249033	0.00264582	0.347193	0.994472	185	151	303	0.00131429	0.00223931	0.557571	0.888351	0.00109735	0.00235691	0.641781	0.922768	185	162	292	-0.00664254	0.00216367	0.00227828	0.0132555	0.000604353	0.00290709	0.835428	0.970542
k__Bacteria.p__Firmicutes.c__Erysipelotrichia.o__Erysipelotrichales.f__Erysipelotrichaceae.g__Erysipelotrichaceae_noname	454	383	113	341	-0.0194612	0.00701919	0.00580098	0.191699	-0.0191228	0.00783692	0.0151327	0.596069	383	151	303	0.00394305	0.0065424	0.547029	0.888351	0.00839839	0.00689768	0.224132	0.820271	383	162	292	0.0197882	0.00639945	0.00211506	0.0128918	0.0219899	0.00847439	0.00982336	0.513639
k__Bacteria.p__Firmicutes.c__Erysipelotrichia.o__Erysipelotrichales.f__Erysipelotrichaceae.g__Erysipelotrichaceae_noname.s__Clostridium_ramosum.t__GCF_000154485	454	123	113	341	0.00250204	0.00130379	0.0556537	0.30828	0.000202717	0.0014471	0.888668	0.994472	123	151	303	0.000914974	0.00120936	0.449728	0.888351	0.00118201	0.00126709	0.351496	0.876484	123	162	292	-0.00397867	0.00116638	0.000709489	0.00534203	-0.000705695	0.00156726	0.652776	0.91819
k__Bacteria.p__Firmicutes.c__Erysipelotrichia.o__Erysipelotrichales.f__Erysipelotrichaceae.g__Erysipelotrichaceae_noname.s__Erysipelotrichaceae_bacterium_2_2_44A.t__GCF_000225685	454	183	113	341	-0.00107002	0.00080125	0.182436	0.533063	-0.00116032	0.000892657	0.194434	0.966306	183	151	303	0.000508731	0.000744173	0.494583	0.888351	0.00116633	0.000779182	0.135251	0.804672	183	162	292	0.00168264	0.000731031	0.0218262	0.0776042	0.00123347	0.000955147	0.197346	0.732183
k__Bacteria.p__Firmicutes.c__Erysipelotrichia.o__Erysipelotrichales.f__Erysipelotrichaceae.g__Erysipelotrichaceae_noname.s__Erysipelotrichaceae_bacterium_21_3.t__GCF_000242195	454	232	113	341	-0.00155881	0.000899604	0.0838657	0.409276	-0.000455238	0.000997023	0.648226	0.994472	232	151	303	0.000221135	0.000831479	0.790405	0.939888	0.000410961	0.000870265	0.637041	0.922768	232	162	292	0.00399853	0.000793688	6.99124e-07	4.4744e-05	0.00400547	0.00106046	0.000184521	0.0472373
k__Bacteria.p__Firmicutes.c__Erysipelotrichia.o__Erysipelotrichales.f__Erysipelotrichaceae.g__Erysipelotrichaceae_noname.s__Eubacterium_biforme.t__GCF_000156655	454	92	113	341	-0.0158609	0.006471	0.0146356	0.197196	-0.0177639	0.00729913	0.015397	0.596069	92	151	303	-0.00209624	0.00603778	0.728619	0.930911	-0.000255691	0.00641653	0.968234	0.992897	92	162	292	0.00920609	0.00596218	0.123296	0.242798	0.00774192	0.00791931	0.328883	0.848217
k__Bacteria.p__Firmicutes.c__Erysipelotrichia.o__Erysipelotrichales.f__Erysipelotrichaceae.g__Holdemania	454	182	113	341	-0.00189468	0.000941831	0.0448618	0.28374	-0.00131505	0.00106786	0.218882	0.966306	182	151	303	-0.00210521	0.000874513	0.0164832	0.703285	-0.00173282	0.000945629	0.0676436	0.787125	182	162	292	0.00167099	0.000867865	0.0548242	0.143214	0.000141779	0.00115958	0.90275	0.98409
k__Bacteria.p__Firmicutes.c__Erysipelotrichia.o__Erysipelotrichales.f__Erysipelotrichaceae.g__Turicibacter	454	82	113	341	-0.00212993	0.00225243	0.344862	0.774427	0.000325824	0.0025519	0.898468	0.994472	82	151	303	0.000817337	0.0020873	0.69556	0.930911	0.00214579	0.00224526	0.33981	0.876484	82	162	292	0.00350902	0.00205655	0.0886591	0.203629	0.000880295	0.00276824	0.750654	0.969135
k__Bacteria.p__Firmicutes.c__Erysipelotrichia.o__Erysipelotrichales.f__Erysipelotrichaceae.g__Turicibacter.s__Turicibacter_sanguinis.t__GCF_000178255	454	61	113	341	-0.000599035	0.00136556	0.661111	0.86792	0.000977322	0.00153466	0.524601	0.994472	61	151	303	0.000393573	0.00126452	0.755762	0.934996	0.00118662	0.00135025	0.380038	0.876484	61	162	292	0.00215167	0.00124571	0.0848176	0.200812	0.000817404	0.00166476	0.623696	0.912793
k__Bacteria.p__Firmicutes.c__Erysipelotrichia.o__Erysipelotrichales.f__Erysipelotrichaceae.g__Turicibacter.s__Turicibacter_unclassified	454	78	113	341	-0.00213096	0.00179755	0.236462	0.627305	-0.000255871	0.00204387	0.900437	0.994472	78	151	303	0.000680693	0.0016667	0.683171	0.926906	0.00166755	0.00179828	0.354337	0.876484	78	162	292	0.00279823	0.00164218	0.0890876	0.203629	0.000596517	0.00221714	0.788033	0.970542
k__Bacteria.p__Firmicutes.c__Negativicutes.o__Selenomonadales	454	413	113	341	0.0237021	0.0134595	0.0789319	0.404131	0.0204558	0.0154547	0.186404	0.966306	413	151	303	0.0176347	0.0124454	0.157197	0.834672	0.0159001	0.0135704	0.242037	0.820271	413	162	292	-0.0273249	0.0122561	0.0262827	0.0851692	-0.0250379	0.0167077	0.134784	0.657432
k__Bacteria.p__Firmicutes.c__Negativicutes.o__Selenomonadales.f__Acidaminococcaceae	454	113	113	341	-0.00349491	0.00572335	0.541764	0.79297	0.00512993	0.00629312	0.415493	0.994472	113	151	303	-0.00643542	0.00526507	0.222277	0.855569	-0.00825933	0.00555811	0.138115	0.804672	113	162	292	0.0109276	0.00514483	0.0342483	0.0985118	0.0131669	0.00679424	0.0533754	0.546564
k__Bacteria.p__Firmicutes.c__Negativicutes.o__Selenomonadales.f__Acidaminococcaceae.g__Acidaminococcus	454	57	113	341	0.0147121	0.00700541	0.0362843	0.265394	0.020474	0.00785655	0.00950764	0.596069	57	151	303	0.00439594	0.00651526	0.500208	0.888351	0.000326309	0.00691251	0.962373	0.992897	57	162	292	-0.00490256	0.00643831	0.446783	0.638975	-0.00052767	0.0085226	0.950662	0.98409
k__Bacteria.p__Firmicutes.c__Negativicutes.o__Selenomonadales.f__Acidaminococcaceae.g__Phascolarctobacterium.s__Phascolarctobacterium_succinatutens.t__GCF_000188175	454	70	113	341	-0.00281505	0.00536304	0.599917	0.825692	-0.000253517	0.00608512	0.966789	0.994472	70	151	303	-0.000687716	0.00496714	0.889945	0.982713	-0.00210707	0.00535393	0.694122	0.943934	70	162	292	0.00381223	0.00490593	0.437535	0.634007	0.0100138	0.00660099	0.130063	0.657432
k__Bacteria.p__Firmicutes.c__Negativicutes.o__Selenomonadales.f__Veillonellaceae	454	376	113	341	0.0265522	0.013602	0.051559	0.29998	0.0171461	0.0156075	0.27262	0.994472	376	151	303	0.0131312	0.0126329	0.299166	0.869032	0.0150602	0.0137321	0.273434	0.823083	376	162	292	-0.0332618	0.0124004	0.00758482	0.0323619	-0.0351402	0.0169306	0.0385831	0.546564
k__Bacteria.p__Firmicutes.c__Negativicutes.o__Selenomonadales.f__Veillonellaceae.g__Dialister	454	242	113	341	-0.00259346	0.0119075	0.827685	0.913308	0.00485547	0.013359	0.716455	0.994472	242	151	303	0.00831351	0.0110195	0.450989	0.888351	0.0110257	0.011752	0.348716	0.876484	242	162	292	0.0101624	0.0108917	0.351311	0.548436	-0.00637998	0.0144824	0.659793	0.922989
k__Bacteria.p__Firmicutes.c__Negativicutes.o__Selenomonadales.f__Veillonellaceae.g__Dialister.s__Dialister_invisus.t__GCF_000160055	454	232	113	341	-0.00295909	0.0119287	0.804199	0.910282	0.00325556	0.0134137	0.808361	0.994472	232	151	303	0.0094079	0.0110373	0.394467	0.888351	0.0113896	0.0118001	0.335033	0.876484	232	162	292	0.00990664	0.0109118	0.364434	0.565425	-0.004496	0.0145418	0.757349	0.969135
k__Bacteria.p__Firmicutes.c__Negativicutes.o__Selenomonadales.f__Veillonellaceae.g__Megasphaera	454	54	113	341	0.0132283	0.00526888	0.0124061	0.194023	0.0100767	0.00603578	0.0958131	0.966306	54	151	303	-0.00364488	0.00491005	0.458281	0.888351	-0.00334485	0.00531052	0.529155	0.914577	54	162	292	-0.00840088	0.00483933	0.0832662	0.199216	-0.00240522	0.00654747	0.713554	0.961557
k__Bacteria.p__Firmicutes.c__Negativicutes.o__Selenomonadales.f__Veillonellaceae.g__Veillonella	454	253	113	341	0.00125422	0.00215424	0.560762	0.79297	-0.00107306	0.00239056	0.653807	0.994472	253	151	303	0.000261554	0.00196958	0.894423	0.982713	0.000860147	0.002075	0.678747	0.943934	253	162	292	-0.00416882	0.00190744	0.0294441	0.0908154	-0.00286642	0.00250105	0.252564	0.793965
k__Bacteria.p__Firmicutes.c__Negativicutes.o__Selenomonadales.f__Veillonellaceae.g__Veillonella.s__Veillonella_atypica	454	118	113	341	-0.0043934	0.00256966	0.0880174	0.409276	-0.00584032	0.00267737	0.0297454	0.648274	118	151	303	-0.000189568	0.0023871	0.93674	0.986853	0.000700844	0.00235566	0.766229	0.961116	118	162	292	-0.0039693	0.0023517	0.0921452	0.206923	-0.00532208	0.00290435	0.0676364	0.566364
k__Bacteria.p__Firmicutes.c__Negativicutes.o__Selenomonadales.f__Veillonellaceae.g__Veillonella.s__Veillonella_atypica.t__Veillonella_atypica_unclassified	454	117	113	341	-0.00418797	0.00251402	0.0964509	0.419067	-0.00577201	0.00265646	0.0303878	0.648274	117	151	303	7.6889e-05	0.00233504	0.973747	0.993144	0.0010652	0.00233726	0.648821	0.922768	117	162	292	-0.00350963	0.00230175	0.128031	0.245149	-0.00413626	0.00288166	0.151972	0.682542
k__Bacteria.p__Firmicutes.c__Negativicutes.o__Selenomonadales.f__Veillonellaceae.g__Veillonella.s__Veillonella_dispar.t__GCF_000160015	454	69	113	341	-0.000996314	0.0012507	0.426106	0.79297	-0.00110119	0.00129142	0.394346	0.994472	69	151	303	-0.00100069	0.00115789	0.387924	0.888351	-0.00124356	0.00113624	0.274424	0.823083	69	162	292	-0.00205004	0.00114119	0.0731106	0.183585	-0.00276457	0.0014009	0.0491448	0.546564
k__Bacteria.p__Firmicutes.c__Negativicutes.o__Selenomonadales.f__Veillonellaceae.g__Veillonella.s__Veillonella_parvula.t__Veillonella_parvula_unclassified	454	165	113	341	0.000448285	0.000986826	0.649894	0.857593	0.000254223	0.00113488	0.822889	0.994472	165	151	303	-0.000416972	0.000900124	0.643458	0.904223	-0.000394966	0.000981691	0.687699	0.943934	165	162	292	-0.000611826	0.000877897	0.486278	0.680257	-0.000577353	0.00118142	0.62538	0.912793
k__Bacteria.p__Firmicutes.c__Negativicutes.o__Selenomonadales.f__Veillonellaceae.g__Veillonella.s__Veillonella_unclassified	454	223	113	341	0.000388157	0.00116594	0.739373	0.890473	-0.000634969	0.00129845	0.625128	0.994472	223	151	303	-0.000617369	0.00106542	0.5626	0.888351	-9.62151e-05	0.00112728	0.93203	0.987472	223	162	292	-0.00167439	0.00104392	0.109508	0.229788	-0.00174476	0.00137636	0.205747	0.739997
k__Bacteria.p__Fusobacteria.c__Fusobacteriia.o__Fusobacteriales	454	49	113	341	0.00160412	0.00261212	0.53946	0.79297	-0.0021961	0.0028609	0.443167	0.994472	49	151	303	0.00263536	0.00241638	0.276031	0.869032	0.00275081	0.00251713	0.275133	0.823083	49	162	292	-0.00680808	0.0023694	0.00425696	0.0201811	-0.00294659	0.00310343	0.342966	0.848217
k__Bacteria.p__Fusobacteria.c__Fusobacteriia.o__Fusobacteriales.f__Fusobacteriaceae.g__Fusobacterium	454	48	113	341	0.00172411	0.00259941	0.507503	0.79297	-0.00217023	0.00284972	0.446777	0.994472	48	151	303	0.00278649	0.00240437	0.247111	0.856367	0.0028618	0.0025073	0.254399	0.820271	48	162	292	-0.00693591	0.00235699	0.00342444	0.0175331	-0.00292522	0.00309131	0.344588	0.848217
k__Bacteria.p__Proteobacteria	454	434	113	341	0.00938711	0.00791609	0.236342	0.627305	-0.00714932	0.00859652	0.406122	0.994472	434	151	303	0.00846576	0.00727699	0.245325	0.856367	0.00934899	0.00756819	0.217474	0.820271	434	162	292	-0.0310684	0.00705832	1.3553e-05	0.000231305	-0.00547372	0.00931032	0.556932	0.889577
k__Bacteria.p__Proteobacteria.c__Betaproteobacteria	454	321	113	341	0.00129461	0.00328077	0.693327	0.874343	0.000912568	0.00375924	0.808326	0.994472	321	151	303	-0.00536529	0.00303307	0.0776101	0.782525	-0.00696776	0.0033186	0.0364138	0.765636	321	162	292	-0.00155697	0.00299358	0.603257	0.748198	-0.0011132	0.00407634	0.784932	0.970542
k__Bacteria.p__Proteobacteria.c__Betaproteobacteria.o__Burkholderiales	454	320	113	341	0.00135373	0.00328265	0.680259	0.874343	0.000932097	0.00375876	0.804282	0.994472	320	151	303	-0.00529577	0.00303516	0.0817277	0.782525	-0.0068732	0.00331818	0.0389893	0.765636	320	162	292	-0.00147482	0.00299545	0.622719	0.755526	-0.00086034	0.00407582	0.832934	0.970542
k__Bacteria.p__Proteobacteria.c__Betaproteobacteria.o__Burkholderiales.f__Burkholderiales_noname.g__Burkholderiales_noname.s__Burkholderiales_bacterium_1_1_47.t__GCF_000144975	454	103	113	341	-0.000759967	0.00127414	0.551176	0.79297	-0.00135066	0.00145575	0.354073	0.994472	103	151	303	-0.00206314	0.00117614	0.0800946	0.782525	-0.00246183	0.00128082	0.0553157	0.765636	103	162	292	-0.00231274	0.00116125	0.0470299	0.126733	-0.00363518	0.00157916	0.0218561	0.534109
k__Bacteria.p__Proteobacteria.c__Betaproteobacteria.o__Burkholderiales.f__Sutterellaceae	454	300	113	341	0.000722805	0.00320504	0.821681	0.91296	0.000180849	0.00367115	0.960736	0.994472	300	151	303	-0.00482528	0.00296103	0.103916	0.782525	-0.00624854	0.00323574	0.0542061	0.765636	300	162	292	-0.000175045	0.0029181	0.952194	0.967309	0.00132275	0.00396952	0.739145	0.965414
k__Bacteria.p__Proteobacteria.c__Betaproteobacteria.o__Burkholderiales.f__Sutterellaceae.g__Parasutterella.s__Parasutterella_excrementihominis.t__GCF_000205025	454	98	113	341	0.000328868	0.00126662	0.79526	0.909565	-0.00047028	0.00146164	0.747813	0.994472	98	151	303	-0.00135374	0.0011711	0.248325	0.856367	-0.00194993	0.001286	0.130252	0.804672	98	162	292	-0.00161076	0.00115665	0.164438	0.294378	-0.000905492	0.00158555	0.568263	0.889577
k__Bacteria.p__Proteobacteria.c__Betaproteobacteria.o__Burkholderiales.f__Sutterellaceae.g__Sutterella.s__Sutterella_wadsworthensis	454	130	113	341	0.00321406	0.00444225	0.469743	0.79297	0.00520278	0.00520298	0.317942	0.994472	130	151	303	0.00129969	0.0041151	0.752277	0.934996	0.00033797	0.00457779	0.941184	0.987472	130	162	292	0.00238865	0.00406595	0.557183	0.726468	0.00409697	0.00564407	0.468337	0.871505
k__Bacteria.p__Proteobacteria.c__Betaproteobacteria.o__Burkholderiales.f__Sutterellaceae.g__Sutterella.s__Sutterella_wadsworthensis.t__Sutterella_wadsworthensis_unclassified	454	122	113	341	4.54751e-05	0.0042094	0.991385	0.991385	0.000531137	0.00495713	0.914728	0.994472	122	151	303	0.000329011	0.0038975	0.932764	0.986725	-0.00036512	0.00436148	0.933326	0.987472	122	162	292	0.000889351	0.00385181	0.817506	0.90598	0.00118794	0.00537738	0.825273	0.970542
k__Bacteria.p__Proteobacteria.c__Betaproteobacteria.o__Burkholderiales.f__Sutterellaceae.g__Sutterellaceae_unclassified	454	106	113	341	-0.00211269	0.00185588	0.255578	0.641451	-0.00308103	0.00212128	0.147173	0.966306	106	151	303	-0.00237967	0.00171717	0.166503	0.834672	-0.00278542	0.00186639	0.136389	0.804672	106	162	292	0.000373868	0.00170071	0.826105	0.906302	0.00077146	0.00230111	0.737611	0.965414
k__Bacteria.p__Proteobacteria.c__Deltaproteobacteria.o__Desulfovibrionales.f__Desulfovibrionaceae	454	196	113	341	-0.00157635	0.00217874	0.46975	0.79297	-0.000562363	0.0024875	0.821261	0.994472	196	151	303	-0.00259457	0.00201837	0.199303	0.834672	-0.00302535	0.00219263	0.168442	0.820271	196	162	292	-0.00274096	0.00198249	0.167496	0.29777	-0.00551223	0.00268268	0.0405673	0.546564
k__Bacteria.p__Proteobacteria.c__Deltaproteobacteria.o__Desulfovibrionales.f__Desulfovibrionaceae.g__Bilophila	454	184	113	341	-0.00148814	0.00205828	0.470064	0.79297	-0.000364424	0.00234766	0.876722	0.994472	184	151	303	-0.00205826	0.00190889	0.281519	0.869032	-0.0021432	0.00207203	0.301617	0.839282	184	162	292	-0.00234708	0.00187771	0.21198	0.371691	-0.00544845	0.00253252	0.03206	0.546564
k__Bacteria.p__Proteobacteria.c__Deltaproteobacteria.o__Desulfovibrionales.f__Desulfovibrionaceae.g__Bilophila.s__Bilophila_unclassified	454	184	113	341	-0.00158996	0.00201875	0.431358	0.79297	-0.00075704	0.00230104	0.742333	0.994472	184	151	303	-0.00240463	0.00187064	0.199313	0.834672	-0.00258884	0.00203046	0.203067	0.820271	184	162	292	-0.00265678	0.00184041	0.149573	0.271564	-0.00554666	0.00248471	0.0261613	0.534109
k__Bacteria.p__Proteobacteria.c__Gammaproteobacteria	454	346	113	341	0.00531103	0.00650462	0.41468	0.79297	-0.0105123	0.00678357	0.122079	0.966306	346	151	303	0.0165546	0.00590352	0.00527993	0.29812	0.0163156	0.00598291	0.00669569	0.370448	346	162	292	-0.0270902	0.00577239	3.65592e-06	0.000113012	-0.00520192	0.00758273	0.49313	0.876676
k__Bacteria.p__Proteobacteria.c__Gammaproteobacteria.o__Enterobacteriales.f__Enterobacteriaceae	454	310	113	341	0.00395293	0.00647025	0.541571	0.79297	-0.0108627	0.00686362	0.114355	0.966306	310	151	303	0.0162685	0.00586924	0.00582265	0.29812	0.0163222	0.00604355	0.00723532	0.370448	310	162	292	-0.0253721	0.00574208	1.26653e-05	0.000231305	-0.00563907	0.00763323	0.460524	0.871505
k__Bacteria.p__Proteobacteria.c__Gammaproteobacteria.o__Enterobacteriales.f__Enterobacteriaceae.g__Escherichia	454	304	113	341	0.0023037	0.0057767	0.690252	0.874343	-0.00965653	0.00627899	0.124932	0.966306	304	151	303	0.0109842	0.00524712	0.0369215	0.782525	0.0113805	0.00547926	0.0384954	0.765636	304	162	292	-0.0227077	0.00508468	1.02914e-05	0.00021955	-0.00971944	0.00690486	0.160089	0.686063
k__Bacteria.p__Proteobacteria.c__Gammaproteobacteria.o__Enterobacteriales.f__Enterobacteriaceae.g__Escherichia.s__Escherichia_coli.t__Escherichia_coli_unclassified	454	260	113	341	0.00578942	0.00572567	0.312537	0.734031	-0.00415274	0.00634174	0.512986	0.994472	260	151	303	0.00839191	0.00525154	0.110801	0.782525	0.00846395	0.00555995	0.128787	0.804672	260	162	292	-0.019053	0.00510061	0.000213406	0.00210123	-0.0044416	0.00696733	0.5242	0.882597
k__Bacteria.p__Proteobacteria.c__Gammaproteobacteria.o__Enterobacteriales.f__Enterobacteriaceae.g__Escherichia.s__Escherichia_unclassified	454	198	113	341	0.000285685	0.0017397	0.86964	0.931326	-0.00263847	0.00194607	0.175984	0.966306	198	151	303	0.00013536	0.00160142	0.932679	0.986725	-0.000768247	0.00170585	0.652712	0.923172	198	162	292	-0.00480884	0.00155903	0.00217292	0.0129364	0.000171801	0.00210163	0.934892	0.98409
k__Bacteria.p__Proteobacteria.c__Gammaproteobacteria.o__Pasteurellales.f__Pasteurellaceae	454	111	113	341	-0.00342982	0.00413271	0.40703	0.79297	-0.00154537	0.00458763	0.736404	0.994472	111	151	303	-0.00249321	0.00382767	0.515148	0.888351	-0.00358141	0.00403638	0.375466	0.876484	111	162	292	8.7993e-05	0.0037848	0.981462	0.98919	-0.00301541	0.00497655	0.544914	0.88628
k__Bacteria.p__Proteobacteria.c__Gammaproteobacteria.o__Pasteurellales.f__Pasteurellaceae.g__Haemophilus	454	108	113	341	-0.00342969	0.00412435	0.406099	0.79297	-0.00160206	0.00457436	0.726356	0.994472	108	151	303	-0.00245622	0.00381998	0.520561	0.888351	-0.00350776	0.0040247	0.383979	0.877666	108	162	292	0.000280071	0.00377713	0.940925	0.963507	-0.00279657	0.00496215	0.57336	0.889577
k__Bacteria.p__Proteobacteria.c__Gammaproteobacteria.o__Pasteurellales.f__Pasteurellaceae.g__Haemophilus.s__Haemophilus_parainfluenzae.t__Haemophilus_parainfluenzae_unclassified	454	106	113	341	-0.00299858	0.0039718	0.450671	0.79297	-0.0015975	0.00437573	0.715245	0.994472	106	151	303	-0.00203016	0.00367864	0.581311	0.888351	-0.0030598	0.00384994	0.427228	0.897865	106	162	292	-0.000758138	0.00363678	0.834962	0.906302	-0.00343427	0.00474669	0.469796	0.871505
k__Bacteria.p__Verrucomicrobia.c__Verrucomicrobiae.o__Verrucomicrobiales.f__Verrucomicrobiaceae.g__Akkermansia.s__Akkermansia_muciniphila.t__GCF_000020225	454	150	113	341	-0.0061497	0.00769712	0.424757	0.79297	-0.00730501	0.00871831	0.402619	0.994472	150	151	303	-0.00528202	0.00719799	0.463462	0.888351	-0.00414027	0.00776889	0.594394	0.914577	150	162	292	-0.0123264	0.00707811	0.0823197	0.19881	-0.0172821	0.00961008	0.0729198	0.583358
k__Viruses.p__Viruses_noname.c__Viruses_noname	454	92	113	341	-0.00340061	0.00609182	0.576972	0.802743	-0.0033893	0.0069708	0.627085	0.994472	92	151	303	-0.00159796	0.00564196	0.777135	0.939888	-0.00220817	0.00613318	0.719013	0.943934	92	162	292	-0.0088688	0.00556067	0.111444	0.231097	-0.0131752	0.00756175	0.0822271	0.593626
k__Viruses.p__Viruses_noname.c__Viruses_noname.o__Caudovirales	454	87	113	341	-0.00425435	0.00601523	0.479775	0.79297	-0.00429557	0.00687695	0.532572	0.994472	87	151	303	-0.00245943	0.0055715	0.659116	0.912074	-0.00318302	0.00605061	0.599138	0.914577	87	162	292	-0.00796099	0.00549467	0.148085	0.270784	-0.0130673	0.00745994	0.0806084	0.593626
k__Viruses.p__Viruses_noname.c__Viruses_noname.o__Caudovirales.f__Siphoviridae	454	80	113	341	-0.00437112	0.00601764	0.467987	0.79297	-0.00449931	0.00687647	0.513296	0.994472	80	151	303	-0.00256364	0.00557379	0.645781	0.904223	-0.00323184	0.00605019	0.593523	0.914577	80	162	292	-0.00804042	0.0054968	0.144246	0.2674	-0.0132441	0.00745943	0.0765882	0.593626
k__Viruses.p__Viruses_noname.c__Viruses_noname.o__Caudovirales.f__Siphoviridae.g__Siphoviridae_noname	454	50	113	341	-0.00247867	0.00423455	0.558614	0.79297	-0.00563633	0.00484029	0.244939	0.994472	50	151	303	0.00121927	0.00392191	0.756032	0.934996	-0.00073038	0.00425867	0.863915	0.987472	50	162	292	-0.00565729	0.00386723	0.14421	0.2674	-0.000347406	0.00525062	0.94728	0.98409
Pathways
Pathways	N_IBDcohort	non.zeros_antiTNFα	Users_antiTNFα	Non.users_antiTNFα	Coef_antiTNFα	StdError_antiTNFα	pvalue_antiTNFα	qvalue_antiTNFα	coeff_correcting_all_antiTNFα	SE.correcting_all_antiTNFα	pval_correcting_all_antiTNFα	qval_correcting_all_antiTNFα	non.zeros_Thiopurines	Users_Thiopurines	Non.users_Thiopurines	Coef_Thiopurines	StdError_Thiopurines	pvalue_Thiopurines	qvalue_Thiopurines	coeff_correcting_all_Thiopurines	SE.correcting_all_Thiopurines	pval_correcting_all_Thiopurines	qval_correcting_all_Thiopurines	non.zeros_Meselazines	Users_Meselazines	Non.users_Meselazines	Coef_Meselazines	StdError_Meselazines	pvalue_Meselazines	qvalue_Meselazines	coeff_correcting_all_Meselazines	SE.correcting_all_Meselazines	pval_correcting_all_Meselazines	qval_correcting_all_Meselazines
AEROBACTINSYN.PWY	454	76	113	341	0.400603	0.166931	0.0168153	0.357701	0.267866	0.188648	0.156418	0.923398	76	151	303	-0.102111	0.155489	0.511711	0.932726	-0.0728769	0.16598	0.66085	0.896404	76	162	292	-0.204025	0.153443	0.184319	0.274833	0.169133	0.20464	0.409026	0.871597
ANAEROFRUCAT.PWY	454	454	113	341	0.020562	0.0572449	0.719625	0.849309	0.00360485	0.0649989	0.955801	0.98338	454	151	303	0.0192499	0.0528989	0.71611	0.951515	0.0325585	0.0570638	0.568628	0.871023	454	162	292	-0.0324168	0.0522326	0.535173	0.638385	0.0383657	0.0698949	0.583388	0.895686
ANAGLYCOLYSIS.PWY	454	454	113	341	0.00217737	0.0259929	0.933279	0.956678	0.0200975	0.0298282	0.500854	0.923398	454	151	303	-0.0205344	0.0238191	0.389104	0.867922	-0.0306767	0.0259812	0.238432	0.699043	454	162	292	0.0279514	0.0235645	0.236199	0.334282	0.0311367	0.0320934	0.332553	0.871597
ARG.POLYAMINE.SYN	454	440	113	341	0.176605	0.0803052	0.0284	0.412417	0.168255	0.0911377	0.0656467	0.923398	440	151	303	0.0597343	0.0747655	0.42476	0.881179	0.0676113	0.0804484	0.401196	0.807225	440	162	292	-0.203721	0.0737511	0.00598728	0.0157713	-0.191314	0.0992602	0.0546745	0.672853
ARGININE.SYN4.PWY	454	422	113	341	0.0787036	0.226279	0.728143	0.850348	0.0660874	0.253485	0.794448	0.964894	422	151	303	-0.155186	0.209413	0.459053	0.889868	-0.263236	0.223026	0.238596	0.699043	422	162	292	0.169384	0.206941	0.413503	0.521169	0.259125	0.274975	0.346584	0.871597
ARGORNPROST.PWY	454	101	113	341	0.196143	0.206139	0.341864	0.642846	0.180765	0.233461	0.439226	0.923398	101	151	303	0.0340277	0.191055	0.858722	0.983277	0.0343554	0.205408	0.867255	0.951362	101	162	292	-0.208754	0.188571	0.268881	0.37264	-0.181002	0.253252	0.47521	0.871597
ARGSYN.PWY	454	454	113	341	0.0235827	0.0503843	0.639976	0.805809	0.0106208	0.0550137	0.847015	0.971516	454	151	303	-0.00516941	0.0465105	0.911552	0.983277	0.0500458	0.0482828	0.300602	0.726464	454	162	292	-0.0437753	0.0460204	0.342017	0.451516	-0.0541131	0.0597572	0.36573	0.871597
ARGSYNBSUB.PWY	454	453	113	341	0.01213	0.0720568	0.866394	0.918652	-0.00610617	0.078051	0.937683	0.972627	453	151	303	-0.00195432	0.0665236	0.976577	0.991323	0.0840488	0.0685653	0.221	0.699043	453	162	292	-0.0216694	0.0658499	0.742257	0.804915	-0.0314951	0.084572	0.709792	0.937037
ARO.PWY	454	454	113	341	0.0206825	0.0162506	0.203802	0.528909	0.0095135	0.0182161	0.601793	0.923398	454	151	303	-0.0148042	0.0149557	0.322794	0.867922	-0.0216319	0.0160533	0.178615	0.695253	454	162	292	-0.0267892	0.014719	0.0694471	0.120809	-0.0160465	0.0198144	0.418534	0.871597
ASPASN.PWY	454	454	113	341	-0.0280455	0.0465858	0.547474	0.740309	0.0296918	0.0521394	0.569365	0.923398	454	151	303	-0.0646503	0.0430402	0.133794	0.859371	-0.0724339	0.0460381	0.11645	0.642289	454	162	292	0.100145	0.0425042	0.0189062	0.0410043	0.0550831	0.0567953	0.33272	0.871597
AST.PWY	454	163	113	341	0.32322	0.213354	0.1305	0.494578	-0.209339	0.234655	0.372876	0.923398	163	151	303	0.280758	0.197609	0.156086	0.867922	0.32348	0.206459	0.117962	0.642289	163	162	292	-0.843348	0.191602	1.34842e-05	0.000132463	-0.199906	0.254548	0.432727	0.871597
BIOTIN.BIOSYNTHESIS.PWY	454	322	113	341	0.26515	0.286837	0.355786	0.642846	-0.160147	0.314525	0.610916	0.923398	322	151	303	0.123133	0.265778	0.643382	0.935697	0.159509	0.276732	0.564671	0.871023	322	162	292	-1.07619	0.257716	3.57557e-05	0.000231865	-0.505194	0.341189	0.139487	0.806293
BRANCHED.CHAIN.AA.SYN.PWY	454	454	113	341	-0.091754	0.0287951	0.00154386	0.128912	-0.0263893	0.0307978	0.392053	0.923398	454	151	303	-0.0208696	0.0268614	0.437617	0.889868	-0.00884351	0.0269986	0.743425	0.896404	454	162	292	0.156391	0.0254429	1.78713e-09	5.96903e-07	0.0345554	0.0329997	0.295685	0.871597
CALVIN.PWY	454	454	113	341	-0.00718862	0.0237521	0.7623	0.863079	-0.00484249	0.0263354	0.854207	0.971516	454	151	303	0.000725121	0.0218677	0.973563	0.991323	-0.00530428	0.0230898	0.818429	0.938447	454	162	292	-0.0273973	0.0215861	0.205049	0.296478	-0.0274912	0.0284278	0.334126	0.871597
CENTFERM.PWY	454	266	113	341	-0.387787	0.267329	0.147599	0.499414	0.143613	0.294215	0.625734	0.923398	266	151	303	0.533605	0.246811	0.0311532	0.809175	0.560781	0.258862	0.0308834	0.642289	266	162	292	0.959437	0.24094	7.98408e-05	0.000423283	0.428921	0.319157	0.179747	0.822261
CITRULBIO.PWY	454	423	113	341	-0.349845	0.191002	0.0676776	0.435812	-0.164792	0.201514	0.413982	0.923398	423	151	303	0.0239964	0.177516	0.892532	0.983277	0.0893687	0.1773	0.614504	0.884675	423	162	292	0.34399	0.174685	0.0495524	0.0914392	0.239736	0.218597	0.27344	0.871597
COA.PWY	454	454	113	341	-0.0175057	0.0445274	0.694403	0.834282	-0.0135564	0.0505912	0.78887	0.964894	454	151	303	0.0115955	0.0413318	0.779189	0.951515	0.0176101	0.0445567	0.692887	0.896404	454	162	292	-0.0066295	0.0407782	0.870928	0.910908	-0.0162343	0.0547941	0.767173	0.960296
COA.PWY.1	454	454	113	341	0.0445015	0.0157104	0.00483051	0.25241	0.0329758	0.0167746	0.0500299	0.923398	454	151	303	0.00268826	0.0145971	0.85397	0.983277	-0.00762583	0.0147758	0.606076	0.880128	454	162	292	-0.0221993	0.014334	0.122173	0.189433	0.00993863	0.0182473	0.586297	0.895686
COBALSYN.PWY	454	444	113	341	0.0788853	0.0716461	0.271504	0.596299	0.100713	0.0795749	0.206427	0.923398	444	151	303	-0.0363239	0.0659663	0.582168	0.935697	-0.0713562	0.0701139	0.309467	0.726662	444	162	292	0.0516442	0.0644278	0.423244	0.531442	-0.031578	0.0843717	0.708413	0.937037
COLANSYN.PWY	454	389	113	341	0.252781	0.251763	0.315906	0.639216	-0.135048	0.279969	0.62981	0.923398	389	151	303	0.193617	0.233195	0.406827	0.867922	0.214545	0.246328	0.384296	0.791887	389	162	292	-0.608808	0.228831	0.0080854	0.0203047	-0.20346	0.303703	0.503294	0.871597
COMPLETE.ARO.PWY	454	454	113	341	0.0242902	0.015651	0.121398	0.4821	0.00850109	0.0174122	0.625669	0.923398	454	151	303	-0.0149234	0.0144154	0.30114	0.867922	-0.0234641	0.0153449	0.12706	0.642289	454	162	292	-0.0351591	0.0141422	0.0132928	0.0310474	-0.0191386	0.0189399	0.312899	0.871597
CRNFORCAT.PWY	454	169	113	341	-0.662316	0.276794	0.0171354	0.357701	-0.40267	0.307412	0.191001	0.923398	169	151	303	-0.69721	0.255802	0.00667316	0.809175	-0.536938	0.270473	0.0478159	0.642289	169	162	292	0.860611	0.251627	0.000683752	0.00245563	0.675346	0.333473	0.0435202	0.672853
DAPLYSINESYN.PWY	454	452	113	341	-0.00465005	0.0713388	0.948058	0.965401	0.0399347	0.0795947	0.616145	0.923398	452	151	303	-0.0284057	0.0660426	0.667327	0.935697	-0.00679647	0.0696803	0.92235	0.962702	452	162	292	0.13128	0.0650271	0.0441137	0.0829504	0.0146631	0.0857315	0.864285	0.983971
DENOVOPURINE2.PWY	454	454	113	341	-0.0832404	0.0296997	0.00529151	0.25241	-0.037538	0.0329481	0.255273	0.923398	454	151	303	-0.0153812	0.0277071	0.579085	0.935697	-0.0205588	0.0289189	0.477563	0.870553	454	162	292	0.0641324	0.0272712	0.0191312	0.0412247	0.0127202	0.0361158	0.724873	0.938402
DTDPRHAMSYN.PWY	454	454	113	341	-0.0468433	0.0330209	0.156745	0.499859	0.0206242	0.035118	0.557361	0.923398	454	151	303	-0.0114872	0.0305284	0.706895	0.945688	-0.0324726	0.0308204	0.292733	0.726464	454	162	292	0.113512	0.0294742	0.000135498	0.000611574	0.0244258	0.0379793	0.520525	0.87912
ECASYN.PWY	454	151	113	341	0.367742	0.231922	0.113537	0.471699	-0.260805	0.251722	0.300798	0.923398	151	151	303	0.242628	0.215039	0.259805	0.867922	0.288307	0.221475	0.193758	0.698067	151	162	292	-0.98164	0.207661	3.06433e-06	6.0205e-05	-0.170903	0.273062	0.531758	0.884913
ENTBACSYN.PWY	454	165	113	341	0.242914	0.324793	0.454914	0.694683	-0.473539	0.357226	0.185739	0.923398	165	151	303	0.379192	0.30038	0.207477	0.867922	0.455988	0.314302	0.14763	0.657446	165	162	292	-1.29002	0.291023	1.17466e-05	0.00012656	-0.361631	0.387511	0.351279	0.871597
FAO.PWY	454	389	113	341	-0.185528	0.231611	0.423543	0.688162	-0.141617	0.262886	0.590398	0.923398	389	151	303	-0.0213752	0.214604	0.920705	0.983277	-0.018075	0.231298	0.937752	0.972699	389	162	292	0.125766	0.212018	0.55336	0.655398	-0.216	0.285172	0.449241	0.871597
FASYN.ELONG.PWY	454	329	113	341	0.189865	0.289731	0.512606	0.72349	-0.259658	0.321194	0.41934	0.923398	329	151	303	0.100629	0.268353	0.70785	0.945688	0.149456	0.282599	0.597199	0.871023	329	162	292	-1.09258	0.260134	3.22746e-05	0.000231865	-0.551534	0.348424	0.114235	0.766759
FASYN.INITIAL.PWY	454	329	113	341	0.189767	0.276342	0.492625	0.70921	-0.246745	0.305992	0.42051	0.923398	329	151	303	0.112821	0.255948	0.659576	0.935697	0.172253	0.269224	0.522664	0.870553	329	162	292	-1.04024	0.248142	3.33836e-05	0.000231865	-0.526388	0.331933	0.113579	0.766759
FERMENTATION.PWY	454	420	113	341	-0.233584	0.246674	0.344188	0.642846	-0.172961	0.281455	0.539223	0.923398	420	151	303	-0.114892	0.228564	0.615446	0.935697	-0.193378	0.247636	0.435329	0.840463	420	162	292	-0.126089	0.225881	0.576983	0.673819	-0.317197	0.305316	0.29948	0.871597
FOLSYN.PWY	454	411	113	341	0.234122	0.229109	0.307396	0.629878	0.00150458	0.258238	0.995354	0.995357	411	151	303	-0.0320493	0.212379	0.880118	0.983277	-0.00912756	0.227208	0.967976	0.988697	411	162	292	-0.742559	0.20692	0.00036951	0.00141858	-0.677973	0.28013	0.0159619	0.543189
FUC.RHAMCAT.PWY	454	253	113	341	0.52839	0.303653	0.0825335	0.437725	-0.196564	0.335918	0.558777	0.923398	253	151	303	0.347965	0.28163	0.217285	0.867922	0.355392	0.295554	0.229905	0.699043	253	162	292	-1.25978	0.272322	4.89949e-06	7.12835e-05	-0.540456	0.364396	0.13883	0.806293
FUCCAT.PWY	454	397	113	341	0.316726	0.231157	0.171325	0.50173	0.106961	0.256713	0.677155	0.937816	397	151	303	-0.0578451	0.214466	0.787504	0.951515	0.00947332	0.225866	0.966566	0.988697	397	162	292	-0.697714	0.209373	0.000933185	0.00328088	-0.479522	0.278476	0.0858618	0.766759
GALACT.GLUCUROCAT.PWY	454	453	113	341	-0.15094	0.0831724	0.0702427	0.435812	-0.0073443	0.0912946	0.935924	0.972627	453	151	303	-0.0354286	0.0776203	0.648304	0.935697	-0.0276235	0.0803679	0.731248	0.896404	453	162	292	0.354686	0.0746076	2.71143e-06	5.66011e-05	0.116248	0.0993126	0.242506	0.871597
GALACTUROCAT.PWY	454	453	113	341	-0.172373	0.0862667	0.0463203	0.435812	-0.0137368	0.0939789	0.883864	0.972627	453	151	303	-0.0703309	0.0803337	0.381791	0.867922	-0.053863	0.0825387	0.514414	0.870553	453	162	292	0.371972	0.0773603	2.09784e-06	4.67119e-05	0.110679	0.102349	0.280193	0.871597
GLCMANNANAUT.PWY	454	453	113	341	0.0649123	0.0519818	0.212424	0.529229	0.0983303	0.0587176	0.0948085	0.923398	453	151	303	-0.0738327	0.04791	0.124022	0.828465	-0.0839628	0.05145	0.103501	0.642289	453	162	292	0.0426055	0.047479	0.370022	0.480885	0.000626973	0.0640906	0.9922	0.994445
GLUCARDEG.PWY	454	188	113	341	0.295966	0.233617	0.205863	0.528909	-0.257076	0.252522	0.309286	0.923398	188	151	303	0.227283	0.216431	0.294227	0.867922	0.218775	0.222179	0.325385	0.726662	188	162	292	-1.06725	0.208082	4.3641e-07	1.84546e-05	-0.303409	0.27393	0.268702	0.871597
GLUCARGALACTSUPER.PWY	454	181	113	341	0.34138	0.229786	0.138085	0.494578	-0.230577	0.247594	0.352283	0.923398	181	151	303	0.241829	0.212981	0.256801	0.867922	0.215965	0.217843	0.322108	0.726662	181	162	292	-1.01591	0.205201	1.05245e-06	3.90576e-05	-0.177589	0.268584	0.508866	0.871597
GLUCONEO.PWY	454	422	113	341	-0.529542	0.191468	0.00591755	0.25241	-0.243285	0.214891	0.258266	0.923398	422	151	303	0.176719	0.178609	0.323	0.867922	0.204839	0.18907	0.279289	0.726464	422	162	292	0.225387	0.176395	0.202009	0.293352	-0.174806	0.233109	0.453767	0.871597
GLUCOSE1PMETAB.PWY	454	263	113	341	0.276577	0.28397	0.330605	0.639216	-0.378179	0.309352	0.222253	0.923398	263	151	303	0.471335	0.262258	0.072982	0.809175	0.446285	0.27218	0.101871	0.642289	263	162	292	-1.11371	0.254702	1.53188e-05	0.000142125	-0.19039	0.335578	0.570798	0.895686
GLUCUROCAT.PWY	454	453	113	341	-0.130326	0.0728864	0.0744579	0.435812	0.0119809	0.0808271	0.882239	0.972627	453	151	303	-0.0273119	0.0680172	0.688215	0.93822	-0.0197975	0.0711532	0.780978	0.92172	453	162	292	0.317553	0.0652992	1.61557e-06	4.15078e-05	0.138676	0.0879258	0.115564	0.766759
GLUDEG.I.PWY	454	344	113	341	0.140868	0.235788	0.550521	0.741428	-0.0453207	0.267891	0.865745	0.972627	344	151	303	0.128285	0.218321	0.557101	0.935697	0.147625	0.235701	0.531465	0.870553	344	162	292	-0.0178072	0.215856	0.93429	0.952179	0.041583	0.290601	0.88629	0.983971
GLUTORN.PWY	454	454	113	341	0.059343	0.0767869	0.440038	0.694683	0.02681	0.0827733	0.746188	0.963846	454	151	303	0.00695565	0.0709183	0.921913	0.983277	0.0977804	0.0726352	0.179017	0.695253	454	162	292	-0.0327371	0.0700851	0.640655	0.725352	-0.0161521	0.0895759	0.856996	0.983971
GLYCOCAT.PWY	454	309	113	341	0.370727	0.299287	0.216112	0.529229	-0.073049	0.326709	0.823191	0.970996	309	151	303	0.0333511	0.277588	0.904422	0.983277	0.00524936	0.287451	0.985439	0.994061	309	162	292	-1.30562	0.267248	1.4445e-06	4.15078e-05	-0.708014	0.354406	0.0464291	0.672853
GLYCOGENSYNTH.PWY	454	454	113	341	-0.0309938	0.0663975	0.640879	0.805809	-0.011414	0.0747846	0.878772	0.972627	454	151	303	-0.0521642	0.0614434	0.396352	0.867922	-0.0570623	0.0657984	0.386343	0.791887	454	162	292	0.073891	0.0606742	0.223936	0.319635	0.0325317	0.0811245	0.68863	0.935007
GLYCOL.GLYOXDEG.PWY	454	200	113	341	0.434963	0.23497	0.0648144	0.435812	-0.138161	0.257923	0.592491	0.923398	200	151	303	0.251198	0.218075	0.249989	0.867922	0.283474	0.226931	0.212344	0.699043	200	162	292	-0.98919	0.210674	3.55441e-06	6.24828e-05	-0.260214	0.279789	0.35292	0.871597
GLYCOLYSIS	454	454	113	341	0.0609527	0.0911239	0.503911	0.716197	0.0414034	0.103427	0.689144	0.93902	454	151	303	0.0789659	0.0845698	0.350953	0.867922	0.0921568	0.0911267	0.312497	0.726662	454	162	292	-0.0446472	0.0835127	0.593186	0.680839	0.0559976	0.111805	0.616758	0.899551
GLYCOLYSIS.E.D	454	426	113	341	-0.0167845	0.187937	0.928877	0.956678	-0.167355	0.215926	0.438769	0.923398	426	151	303	0.234084	0.173659	0.178363	0.867922	0.281973	0.18998	0.138548	0.642709	426	162	292	-0.226607	0.171647	0.187451	0.278261	0.085277	0.234231	0.715999	0.938402
GLYCOLYSIS.TCA.GLYOX.BYPASS	454	232	113	341	0.280988	0.309067	0.363766	0.642846	-0.336823	0.34148	0.324558	0.923398	232	151	303	0.324286	0.286021	0.2575	0.867922	0.312814	0.300447	0.298438	0.726464	232	162	292	-1.25339	0.276759	7.63523e-06	9.16303e-05	-0.448457	0.370429	0.226757	0.870537
GLYOXYLATE.BYPASS	454	252	113	341	0.351103	0.279369	0.209498	0.529229	-0.194312	0.306458	0.52641	0.923398	252	151	303	0.441014	0.258283	0.088433	0.82711	0.445639	0.269634	0.0991752	0.642289	252	162	292	-1.09698	0.250748	1.51687e-05	0.000142125	-0.381241	0.332438	0.252157	0.871597
GOLPDLCAT.PWY	454	447	113	341	0.0220061	0.0776723	0.777067	0.876826	0.0170005	0.0866271	0.844518	0.971516	447	151	303	0.0687818	0.0708817	0.332402	0.867922	0.0651107	0.0761561	0.393103	0.795736	447	162	292	0.0649322	0.0705405	0.357827	0.468683	0.102155	0.09377	0.27665	0.871597
HEME.BIOSYNTHESIS.II	454	323	113	341	0.436511	0.257128	0.0902775	0.456859	-0.027314	0.286774	0.924168	0.972627	323	151	303	0.182591	0.238693	0.444703	0.889868	0.152885	0.252315	0.544909	0.870553	323	162	292	-0.590894	0.234388	0.0120518	0.0287747	0.127966	0.311085	0.681037	0.935007
HEMESYN2.PWY	454	439	113	341	0.354785	0.159973	0.0270757	0.412417	0.138563	0.179528	0.440684	0.923398	439	151	303	0.0988177	0.148866	0.507163	0.932726	0.0786998	0.157956	0.618593	0.886739	439	162	292	-0.511633	0.145181	0.000469108	0.00173467	-0.281119	0.194748	0.149671	0.806293
HEXITOLDEGSUPER.PWY	454	453	113	341	-0.00741367	0.0674008	0.912465	0.949418	-0.0564726	0.0765543	0.461152	0.923398	453	151	303	0.0492983	0.0624458	0.430272	0.887104	0.0886989	0.067268	0.18808	0.697986	453	162	292	-0.0618246	0.0616653	0.316615	0.423931	0.0200737	0.0831444	0.809348	0.982338
HISDEG.PWY	454	447	113	341	-0.139041	0.109374	0.204326	0.528909	-0.0968567	0.124188	0.435917	0.923398	447	151	303	0.0818242	0.10162	0.421147	0.88018	0.0597586	0.109572	0.585808	0.871023	447	162	292	-0.00818545	0.100423	0.935074	0.952179	-0.0175294	0.135247	0.896943	0.983971
HISTSYN.PWY	454	454	113	341	-0.0525096	0.0354164	0.138887	0.494578	0.0187589	0.0397587	0.637319	0.923398	454	151	303	0.0201473	0.0328263	0.539694	0.935697	0.0200664	0.0347786	0.564287	0.871023	454	162	292	0.15293	0.0316725	1.90172e-06	4.53697e-05	0.0638297	0.0431481	0.139859	0.806293
HOMOSER.METSYN.PWY	454	454	113	341	-0.0228312	0.0496457	0.645829	0.805809	-0.023219	0.0566831	0.682303	0.937816	454	151	303	0.043055	0.0457541	0.347218	0.867922	0.073872	0.0495157	0.136535	0.642289	454	162	292	0.00549925	0.0454245	0.903696	0.934276	-0.0589241	0.0614752	0.338403	0.871597
HSERMETANA.PWY	454	447	113	341	-0.118719	0.0752563	0.115411	0.471699	-0.0566361	0.0826804	0.493762	0.923398	447	151	303	-0.0207875	0.069478	0.764936	0.951515	-0.027727	0.0728506	0.703712	0.896404	447	162	292	-0.0143474	0.069212	0.835877	0.88349	-0.239193	0.0921743	0.00982512	0.543189
KDO.NAGLIPASYN.PWY	454	166	113	341	0.395053	0.234096	0.0921974	0.45905	-0.186538	0.258204	0.470449	0.923398	166	151	303	0.218492	0.2172	0.314988	0.867922	0.234629	0.227178	0.302331	0.726464	166	162	292	-0.932494	0.210293	1.16664e-05	0.00012656	-0.22859	0.280093	0.414923	0.871597
KETOGLUCONMET.PWY	454	201	113	341	0.386881	0.267537	0.14886	0.499414	-0.158501	0.298189	0.595341	0.923398	201	151	303	0.457616	0.247346	0.0649635	0.809175	0.503498	0.262358	0.055689	0.642289	201	162	292	-0.97941	0.240949	5.68833e-05	0.000333316	-0.261076	0.323468	0.420086	0.871597
LACTOSECAT.PWY	454	452	113	341	0.0969218	0.124481	0.436627	0.694683	0.244785	0.139597	0.0802929	0.923398	452	151	303	0.0394879	0.115214	0.731961	0.951515	0.0423463	0.122494	0.729752	0.896404	452	162	292	0.262265	0.11311	0.0208692	0.044397	0.249274	0.150669	0.0988355	0.766759
LPSSYN.PWY	454	73	113	341	0.0285236	0.182554	0.875909	0.925803	-0.396004	0.194968	0.0429147	0.923398	73	151	303	0.292592	0.167203	0.0808266	0.818063	0.283232	0.171475	0.0993879	0.642289	73	162	292	-0.646979	0.163141	8.53503e-05	0.000445422	-0.160634	0.211386	0.447765	0.871597
MET.SAM.PWY	454	454	113	341	-0.00905876	0.0390067	0.816464	0.891869	0.00475555	0.0448279	0.91557	0.972627	454	151	303	0.0111411	0.0358331	0.756014	0.951515	0.0261178	0.0390559	0.504068	0.870553	454	162	292	0.00648591	0.0356062	0.855545	0.898591	-0.0418284	0.0482686	0.386711	0.871597
METHANOGENESIS.PWY	454	67	113	341	-0.437379	0.240957	0.0701733	0.435812	-0.194412	0.264213	0.462281	0.923398	67	151	303	-0.0923953	0.22389	0.68004	0.937089	-0.0553016	0.232465	0.812088	0.93587	67	162	292	0.379033	0.220586	0.0864402	0.144355	-0.101844	0.286612	0.722528	0.938402
METHGLYUT.PWY	454	179	113	341	0.300844	0.236698	0.204394	0.528909	-0.195499	0.261331	0.45485	0.923398	179	151	303	0.192889	0.219369	0.379722	0.867922	0.22406	0.229929	0.330418	0.726662	179	162	292	-0.839014	0.213305	9.71924e-05	0.000484511	-0.0280631	0.283485	0.921194	0.983971
METSYN.PWY	454	454	113	341	-0.0336277	0.0387574	0.386064	0.66811	-0.0321861	0.0443379	0.468319	0.923398	454	151	303	0.0302691	0.0357536	0.397679	0.867922	0.0524373	0.0387231	0.17647	0.695253	454	162	292	0.00462546	0.0355048	0.896407	0.93271	-0.0519145	0.0480288	0.280408	0.871597
NAD.BIOSYNTHESIS.II	454	427	113	341	-0.36515	0.198142	0.0660155	0.435812	-0.623501	0.214101	0.00379271	0.633383	427	151	303	-0.0226829	0.184161	0.902029	0.983277	0.103408	0.188374	0.583349	0.871023	427	162	292	-0.260302	0.181594	0.15244	0.230384	-0.20073	0.232251	0.387959	0.871597
NAGLIPASYN.PWY	454	343	113	341	0.211649	0.254345	0.405782	0.679258	-0.296012	0.284996	0.2996	0.923398	343	151	303	-0.0328965	0.23568	0.889054	0.983277	-0.0931441	0.250751	0.710493	0.896404	343	162	292	-0.88965	0.229068	0.000118525	0.000565531	-0.407624	0.309157	0.188099	0.822261
NONMEVIPP.PWY	454	454	113	341	0.0326366	0.0200969	0.105112	0.469465	0.0293744	0.0216642	0.175926	0.923398	454	151	303	-0.0182454	0.0184877	0.324245	0.867922	-0.0301586	0.019009	0.113436	0.642289	454	162	292	-0.0224834	0.0183311	0.220672	0.317692	-0.0133768	0.023833	0.574939	0.895686
NONOXIPENT.PWY	454	454	113	341	0.0235627	0.0309209	0.446452	0.694683	0.0201288	0.0345343	0.560323	0.923398	454	151	303	0.0133963	0.0286063	0.639806	0.935697	0.00496244	0.0304398	0.870584	0.951362	454	162	292	-0.0486863	0.0281284	0.0841826	0.141291	-0.0534557	0.0375075	0.154901	0.808389
OANTIGEN.PWY	454	454	113	341	-0.0142576	0.0613951	0.816471	0.891869	0.0661151	0.0667042	0.322219	0.923398	454	151	303	0.0258739	0.0566644	0.648173	0.935697	0.0359076	0.0585985	0.540384	0.870553	454	162	292	0.178151	0.0552234	0.00134958	0.00455313	0.0835283	0.0720755	0.247208	0.871597
ORNARGDEG.PWY	454	90	113	341	0.201175	0.194035	0.300396	0.627076	-0.143119	0.212348	0.500714	0.923398	90	151	303	0.252059	0.179478	0.160901	0.867922	0.329921	0.186832	0.0781899	0.642289	90	162	292	-0.520388	0.17605	0.00328393	0.00979315	-0.0869982	0.230349	0.705872	0.937037
ORNDEG.PWY	454	94	113	341	0.187344	0.20537	0.362145	0.642846	-0.195964	0.225501	0.385365	0.923398	94	151	303	0.355261	0.189583	0.0616007	0.809175	0.409508	0.198405	0.0396699	0.642289	94	162	292	-0.579955	0.186082	0.00194814	0.00619694	-0.156905	0.244618	0.521617	0.87912
P105.PWY	454	217	113	341	0.324463	0.298789	0.278103	0.599266	-0.271761	0.331886	0.413373	0.923398	217	151	303	0.233614	0.276798	0.399132	0.867922	0.210454	0.292006	0.471509	0.86952	217	162	292	-1.06151	0.269102	9.28993e-05	0.000470127	-0.287678	0.360022	0.424737	0.871597
P108.PWY	454	242	113	341	-0.458678	0.274625	0.0955869	0.462696	-0.676833	0.31023	0.0297197	0.923398	242	151	303	-0.0757077	0.255053	0.766734	0.951515	-0.0806394	0.272953	0.767818	0.913801	242	162	292	-0.602787	0.250469	0.0165086	0.0368002	-0.904523	0.33653	0.00749678	0.543189
P122.PWY	454	158	113	341	-0.392552	0.249127	0.115806	0.471699	-0.592358	0.28027	0.035182	0.923398	158	151	303	0.36685	0.230658	0.112447	0.82711	0.315935	0.246592	0.200873	0.698067	158	162	292	-0.19162	0.228434	0.402011	0.512487	-0.107734	0.30403	0.723264	0.938402
P124.PWY	454	290	113	341	-0.465583	0.276961	0.0934594	0.45905	-0.197346	0.309792	0.524477	0.923398	290	151	303	-0.131776	0.257182	0.608637	0.935697	-0.233086	0.272567	0.392986	0.795736	290	162	292	0.825996	0.251209	0.00108907	0.00378905	0.548881	0.336055	0.103201	0.766759
P125.PWY	454	102	113	341	-0.136093	0.185749	0.464145	0.698363	-0.109446	0.2091	0.60098	0.923398	102	151	303	0.360522	0.171237	0.0358192	0.809175	0.332696	0.183974	0.071307	0.642289	102	162	292	0.22316	0.169752	0.189318	0.279788	0.32333	0.226826	0.154816	0.808389
P161.PWY	454	447	113	341	0.0991201	0.101775	0.330641	0.639216	-0.0277864	0.112621	0.805252	0.970953	447	151	303	0.0989057	0.093993	0.29326	0.867922	0.163839	0.0989119	0.0984471	0.642289	447	162	292	-0.24468	0.092533	0.00848258	0.0211432	-0.0202076	0.122229	0.868774	0.983971
P162.PWY	454	326	113	341	0.0369695	0.262527	0.888075	0.935701	0.370213	0.296115	0.211954	0.923398	326	151	303	0.0948882	0.243041	0.696413	0.945392	0.0957281	0.260533	0.713494	0.896404	326	162	292	0.488537	0.239122	0.041639	0.0790194	0.425971	0.321218	0.185569	0.822261
P164.PWY	454	421	113	341	-0.424759	0.186726	0.0233969	0.411293	-0.282365	0.211069	0.181736	0.923398	421	151	303	-0.282153	0.173381	0.104373	0.82711	-0.154423	0.185707	0.40617	0.812339	421	162	292	0.350694	0.17106	0.0409401	0.0784326	0.0131111	0.228962	0.954365	0.983971
P185.PWY	454	447	113	341	-0.184006	0.0918783	0.0458328	0.435812	-0.159822	0.104398	0.126619	0.923398	447	151	303	0.0467243	0.084605	0.581053	0.935697	0.0591656	0.0914734	0.518144	0.870553	447	162	292	0.0300595	0.0835679	0.719246	0.787633	0.0968896	0.111711	0.386306	0.871597
P23.PWY	454	193	113	341	-0.144513	0.24747	0.559544	0.742871	-0.384147	0.276692	0.16581	0.923398	193	151	303	0.216891	0.228992	0.344077	0.867922	0.221578	0.243444	0.363282	0.772841	193	162	292	-0.367389	0.225875	0.104551	0.167082	-0.212451	0.300148	0.479474	0.871597
P4.PWY	454	448	113	341	-0.0315512	0.0585338	0.590149	0.772412	0.0366121	0.0659458	0.579094	0.923398	448	151	303	0.0013953	0.0541392	0.979451	0.991323	0.0241448	0.0575774	0.675201	0.896404	448	162	292	0.116045	0.0534349	0.0304247	0.0604871	-0.0329814	0.0712542	0.643722	0.907186
P42.PWY	454	445	113	341	-0.106399	0.0895232	0.235283	0.553411	-0.0439438	0.10009	0.660875	0.935307	445	151	303	-0.072264	0.0829274	0.38401	0.867922	-0.0475627	0.0878196	0.588409	0.871023	445	162	292	0.0907782	0.0823894	0.27115	0.372691	-0.0461201	0.10877	0.671791	0.927183
P441.PWY	454	449	113	341	0.147707	0.0718314	0.0403478	0.435812	0.0336801	0.0797817	0.673147	0.937816	449	151	303	0.0127271	0.0665459	0.848416	0.983277	0.0270887	0.0696587	0.69758	0.896404	449	162	292	-0.274234	0.0647203	2.76337e-05	0.000214643	-0.0793777	0.0860289	0.356744	0.871597
P461.PWY	454	453	113	341	-0.0358286	0.0835227	0.668156	0.817104	-0.145483	0.0960514	0.13067	0.923398	453	151	303	-0.00209122	0.0769972	0.978345	0.991323	0.0531093	0.0838727	0.526964	0.870553	453	162	292	-0.0878144	0.076192	0.249724	0.348987	0.00538295	0.104817	0.959068	0.983971
P562.PWY	454	48	113	341	-0.10201	0.134613	0.448975	0.694683	-0.00184489	0.145924	0.989919	0.995357	48	151	303	0.181949	0.124421	0.144348	0.867922	0.185238	0.128389	0.149873	0.658654	48	162	292	0.285407	0.122517	0.0202794	0.0434187	0.114433	0.158294	0.47016	0.871597
PANTO.PWY	454	454	113	341	0.0425274	0.0262745	0.106268	0.469465	0.0259206	0.0282631	0.359658	0.923398	454	151	303	-0.0432523	0.0244439	0.0775257	0.809175	-0.0641808	0.0250322	0.0107301	0.642289	454	162	292	-0.0585047	0.023967	0.0150461	0.0346578	-0.0245687	0.0308497	0.426293	0.871597
PANTOSYN.PWY	454	454	113	341	-0.00258894	0.0347519	0.940648	0.960784	-0.0120012	0.0395984	0.761995	0.963846	454	151	303	-0.0062866	0.0323013	0.845777	0.983277	-0.00144671	0.0348536	0.966912	0.988697	454	162	292	-0.0121104	0.0318191	0.703682	0.773124	-0.00739229	0.0430628	0.863791	0.983971
PENTOSE.P.PWY	454	452	113	341	0.0483431	0.0743415	0.51585	0.723925	0.107542	0.0826978	0.194225	0.923398	452	151	303	0.103036	0.0684786	0.133139	0.859371	0.112346	0.0729538	0.124383	0.642289	452	162	292	0.156232	0.0675397	0.0211761	0.0447647	0.14827	0.0890589	0.0967474	0.766759
PEPTIDOGLYCANSYN.PWY	454	454	113	341	0.0156931	0.014227	0.270612	0.596299	0.00735482	0.0156365	0.638358	0.923398	454	151	303	-0.00045211	0.0131433	0.972575	0.991323	-0.0106022	0.0137806	0.442147	0.848718	454	162	292	-0.0158036	0.0129382	0.222562	0.319037	0.0131863	0.0169216	0.436299	0.871597
PHOSLIPSYN.PWY	454	432	113	341	0.186841	0.199697	0.349978	0.642846	-0.0537315	0.224141	0.81067	0.970996	432	151	303	-0.0281552	0.18508	0.879158	0.983277	-0.02495	0.197208	0.899388	0.955976	432	162	292	-0.521516	0.181238	0.00420188	0.0116952	-0.0181749	0.243143	0.940452	0.983971
POLYAMINSYN3.PWY	454	250	113	341	-0.121505	0.27409	0.657763	0.810674	-0.157654	0.308934	0.610116	0.923398	250	151	303	-0.149686	0.25374	0.555544	0.935697	-0.0718325	0.271813	0.791708	0.927826	250	162	292	0.0527061	0.250864	0.833688	0.88349	0.240256	0.335125	0.473851	0.871597
POLYAMSYN.PWY	454	451	113	341	0.0935218	0.0687982	0.174732	0.50173	0.0884637	0.0785362	0.260688	0.923398	451	151	303	0.0284112	0.0637669	0.656144	0.935697	0.01366	0.0691091	0.843416	0.944542	451	162	292	-0.0913913	0.0629405	0.147211	0.223494	-0.135391	0.0851856	0.112792	0.766759
POLYISOPRENSYN.PWY	454	241	113	341	-0.00957487	0.271182	0.97185	0.977705	-0.486763	0.30142	0.107131	0.923398	241	151	303	0.299088	0.250689	0.233482	0.867922	0.2872	0.265201	0.27949	0.726464	241	162	292	-0.774835	0.245415	0.00170146	0.00546429	-0.0841435	0.326973	0.79705	0.979511
PPGPPMET.PWY	454	440	113	341	0.0899682	0.0996205	0.36698	0.645111	-0.0489468	0.111282	0.660301	0.935307	440	151	303	-0.0692536	0.0914158	0.44913	0.889868	-0.0366109	0.0967941	0.705469	0.896404	440	162	292	-0.0490374	0.0908186	0.589515	0.678959	0.164917	0.122119	0.177676	0.822261
PRPP.PWY	454	449	113	341	-0.0609052	0.0453061	0.179552	0.50173	-0.00361536	0.0510479	0.943575	0.975709	449	151	303	-0.0161802	0.0418372	0.699137	0.945392	-0.0164914	0.0446261	0.711923	0.896404	449	162	292	0.0764906	0.0412644	0.0644649	0.113922	-0.00691502	0.0551618	0.900305	0.983971
PWY.1042	454	454	113	341	-0.0413628	0.0290523	0.155237	0.499859	-0.033208	0.0323003	0.304541	0.923398	454	151	303	0.000307849	0.0268868	0.99087	0.998922	0.00498552	0.0283688	0.86059	0.951362	454	162	292	0.0313851	0.0265687	0.238134	0.335598	0.0182711	0.0348898	0.6008	0.899551
PWY.1269	454	442	113	341	0.125534	0.122444	0.305825	0.629878	-0.107082	0.133978	0.42464	0.923398	442	151	303	-0.0922681	0.112733	0.413542	0.874196	-0.112584	0.117265	0.337619	0.737025	442	162	292	-0.499842	0.110365	7.68158e-06	9.16303e-05	-0.279946	0.145481	0.0550595	0.672853
PWY.1861	454	252	113	341	-0.0651521	0.313919	0.83568	0.900729	0.333557	0.350246	0.341501	0.923398	252	151	303	-0.0458719	0.290667	0.874674	0.983277	0.0835934	0.30816	0.786328	0.924766	252	162	292	0.245488	0.287046	0.39289	0.505117	-0.342936	0.379938	0.367283	0.871597
PWY.241	454	353	113	341	-0.6917	0.257678	0.00753928	0.279791	-0.26834	0.28363	0.34468	0.923398	353	151	303	0.139329	0.240428	0.562543	0.935697	0.189295	0.249549	0.448573	0.856135	353	162	292	0.568287	0.236174	0.016527	0.0368002	-0.235525	0.307675	0.444431	0.871597
PWY.2723	454	184	113	341	0.539322	0.252733	0.0333949	0.435812	-0.0606405	0.27982	0.828544	0.970996	184	151	303	0.401981	0.234432	0.0870988	0.82711	0.390918	0.246197	0.113125	0.642289	184	162	292	-0.988531	0.227669	1.75179e-05	0.000156001	-0.157029	0.303542	0.60522	0.899551
PWY.2941	454	454	113	341	-0.0132209	0.0672614	0.844263	0.902739	0.0892749	0.0730687	0.222524	0.923398	454	151	303	-0.0115535	0.0621212	0.852544	0.983277	0.0136097	0.0641161	0.83201	0.941993	454	162	292	0.088805	0.0611413	0.147091	0.223494	0.0878141	0.0790754	0.267463	0.871597
PWY.2942	454	454	113	341	0.0132714	0.0186879	0.477984	0.70921	-0.00286247	0.0205118	0.889085	0.972627	454	151	303	-0.0180236	0.017183	0.294793	0.867922	-0.028203	0.0180669	0.119326	0.642289	454	162	292	-0.0287692	0.0169541	0.0904292	0.148785	0.00546314	0.0222873	0.80649	0.982338
PWY.3001	454	454	113	341	-0.0414823	0.0232975	0.0756799	0.435812	0.0148699	0.0248953	0.550656	0.923398	454	151	303	-0.0106143	0.0215103	0.621939	0.935697	0.00150765	0.0217945	0.944885	0.977064	454	162	292	0.112345	0.0205835	8.07637e-08	8.99169e-06	0.0302286	0.0267165	0.258556	0.871597
PWY.3781	454	100	113	341	0.320723	0.209341	0.126222	0.484575	0.405045	0.231436	0.0808705	0.923398	100	151	303	0.180311	0.194155	0.353552	0.867922	0.229731	0.203626	0.25992	0.726464	100	162	292	-0.0196672	0.192074	0.91849	0.943925	0.390732	0.251056	0.120424	0.768269
PWY.3841	454	454	113	341	-0.0231486	0.0318949	0.468363	0.698363	-0.0111448	0.0355863	0.754313	0.963846	454	151	303	-0.0219259	0.0293586	0.455566	0.889868	-0.0384366	0.0312614	0.219617	0.699043	454	162	292	-0.00276042	0.0290595	0.924365	0.947048	0.00339404	0.0386783	0.93012	0.983971
PWY.4041	454	247	113	341	0.223944	0.28136	0.426495	0.688162	-0.198309	0.307712	0.519649	0.923398	247	151	303	0.409485	0.259974	0.115947	0.82711	0.382485	0.270737	0.158514	0.685658	247	162	292	-0.74552	0.255212	0.00366521	0.0106082	0.193791	0.333798	0.561866	0.895686
PWY.4242	454	454	113	341	-0.0626351	0.0584389	0.284401	0.606355	-0.00527555	0.0655116	0.935859	0.972627	454	151	303	0.0341515	0.0542678	0.529474	0.935684	0.034837	0.0576072	0.545709	0.870553	454	162	292	0.0271476	0.0537933	0.614049	0.699974	-0.0342726	0.0715005	0.631971	0.907186
PWY.4702	454	286	113	341	-0.139037	0.265566	0.600854	0.774847	-0.736735	0.289577	0.0113335	0.923398	286	151	303	0.13221	0.245887	0.591063	0.935697	0.090552	0.254781	0.722472	0.896404	286	162	292	-1.21671	0.236123	3.87023e-07	1.84546e-05	-0.797254	0.314126	0.0115319	0.543189
PWY.4981	454	454	113	341	0.059121	0.0704588	0.40188	0.67792	0.169887	0.0781936	0.0304115	0.923398	454	151	303	-0.0272502	0.0656148	0.678122	0.937089	-0.0118971	0.0691483	0.863487	0.951362	454	162	292	0.151663	0.0641919	0.018583	0.0405668	0.100214	0.0842679	0.235075	0.871597
PWY.4984	454	421	113	341	-0.373791	0.191405	0.0514636	0.435812	-0.198977	0.201188	0.323265	0.923398	421	151	303	0.0523172	0.177968	0.768919	0.951515	0.116367	0.177014	0.511314	0.870553	421	162	292	0.372805	0.175014	0.0337106	0.0666232	0.277842	0.218244	0.203739	0.826432
PWY.5005	454	354	113	341	0.681303	0.265749	0.0106849	0.297396	0.342302	0.298983	0.252948	0.923398	354	151	303	0.382383	0.247212	0.12263	0.828465	0.503059	0.263057	0.0565532	0.642289	354	162	292	-0.887228	0.241332	0.000265584	0.00104359	-0.884028	0.324329	0.00670177	0.543189
PWY.5022	454	325	113	341	0.133277	0.246064	0.588343	0.772412	0.110138	0.28342	0.697779	0.943555	325	151	303	0.121437	0.227836	0.594299	0.935697	0.138624	0.249364	0.578588	0.871023	325	162	292	0.0719912	0.225223	0.749389	0.810019	0.0506702	0.307447	0.869178	0.983971
PWY.5030	454	434	113	341	-0.0790087	0.164834	0.631946	0.805809	0.0776751	0.189282	0.681759	0.937816	434	151	303	0.0102057	0.152661	0.946729	0.991323	0.0672817	0.166538	0.686429	0.896404	434	162	292	0.100637	0.150804	0.504902	0.608799	-0.0823308	0.205328	0.688658	0.935007
PWY.5083	454	270	113	341	0.348038	0.279556	0.213803	0.529229	-0.321237	0.304688	0.292383	0.923398	270	151	303	0.333723	0.258812	0.197917	0.867922	0.324772	0.268076	0.226431	0.699043	270	162	292	-1.16154	0.250258	4.56584e-06	7.12835e-05	-0.331463	0.330518	0.316543	0.871597
PWY.5097	454	454	113	341	0.0265515	0.0164306	0.106824	0.469465	0.014445	0.0177743	0.416896	0.923398	454	151	303	-0.0294072	0.0150477	0.0513096	0.809175	-0.0442316	0.0156184	0.00486726	0.642289	454	162	292	-0.0402514	0.014854	0.00699852	0.0179808	-0.0209419	0.0194137	0.281386	0.871597
PWY.5100	454	454	113	341	-0.0485763	0.041282	0.239961	0.560469	0.00103043	0.0452105	0.981828	0.995357	454	151	303	0.0315106	0.0380139	0.407603	0.867922	0.0422256	0.0397033	0.288205	0.726464	454	162	292	0.0848046	0.0372919	0.0234476	0.0489468	-0.0208146	0.0488367	0.670194	0.927183
PWY.5101	454	442	113	341	-0.131416	0.090267	0.146159	0.499414	-0.0430907	0.101037	0.669995	0.937816	442	151	303	0.0965227	0.0832892	0.247144	0.867922	0.0867223	0.089042	0.330697	0.726662	442	162	292	0.227809	0.0815932	0.00547116	0.0146189	0.165884	0.110635	0.134597	0.806293
PWY.5103	454	454	113	341	-0.104511	0.0314892	0.00097871	0.11964	-0.0372636	0.0335874	0.267915	0.923398	454	151	303	-0.00935427	0.0294781	0.751144	0.951515	0.0067024	0.029544	0.82065	0.938447	454	162	292	0.168637	0.0280175	3.7016e-09	6.18167e-07	0.0358509	0.0363069	0.324037	0.871597
PWY.5104	454	440	113	341	-0.364056	0.110568	0.00107461	0.11964	-0.262503	0.119513	0.0286614	0.923398	440	151	303	0.102094	0.103717	0.325493	0.867922	0.127642	0.105174	0.225639	0.699043	440	162	292	0.307886	0.101099	0.00246659	0.0075956	0.0721816	0.128883	0.575769	0.895686
PWY.5121	454	436	113	341	0.00671027	0.114426	0.953264	0.966401	0.131783	0.124962	0.292294	0.923398	436	151	303	0.062417	0.105031	0.552646	0.935697	0.113158	0.109068	0.300168	0.726464	436	162	292	0.115401	0.103621	0.266044	0.370245	0.0683299	0.134547	0.611854	0.899551
PWY.5136	454	389	113	341	-0.175181	0.225126	0.436899	0.694683	-0.142619	0.255286	0.576709	0.923398	389	151	303	-0.0332807	0.208584	0.873304	0.983277	-0.0459558	0.224611	0.837988	0.942384	389	162	292	0.113738	0.206084	0.581295	0.676489	-0.202782	0.276928	0.464448	0.871597
PWY.5138	454	124	113	341	0.212544	0.172543	0.218663	0.529229	-0.13329	0.192811	0.489785	0.923398	124	151	303	0.268718	0.159523	0.0927871	0.82711	0.249414	0.169643	0.142296	0.648471	124	162	292	-0.561396	0.1559	0.000352837	0.00137032	-0.142574	0.209157	0.495854	0.871597
PWY.5154	454	454	113	341	0.152332	0.0754194	0.0440119	0.435812	0.116726	0.0856506	0.173726	0.923398	454	151	303	-0.0447696	0.0703755	0.525008	0.932726	-0.0331394	0.0754904	0.660912	0.896404	454	162	292	-0.117985	0.0694572	0.0900891	0.148785	-0.0497258	0.0929474	0.592962	0.896151
PWY.5173	454	294	113	341	0.171975	0.249886	0.491679	0.70921	-0.156376	0.265494	0.556198	0.923398	294	151	303	0.418138	0.230642	0.0705199	0.809175	0.447412	0.233592	0.0561694	0.642289	294	162	292	-0.840742	0.225281	0.000214709	0.000864008	-0.457266	0.288002	0.11315	0.766759
PWY.5177	454	436	113	341	-0.376572	0.197417	0.0571028	0.435812	0.105043	0.207848	0.613572	0.923398	436	151	303	0.0094154	0.183539	0.95911	0.991323	0.0215625	0.182873	0.906199	0.955976	436	162	292	0.814324	0.177224	5.65303e-06	7.86714e-05	0.0367651	0.225468	0.870553	0.983971
PWY.5188	454	453	113	341	0.0120289	0.0377639	0.750234	0.858145	-0.0256467	0.0417783	0.539653	0.923398	453	151	303	0.0312517	0.0347658	0.369187	0.867922	0.0160757	0.0366854	0.66148	0.896404	453	162	292	-0.0937715	0.0342109	0.00637504	0.0165645	-0.0607112	0.0453781	0.181706	0.822261
PWY.5189	454	435	113	341	-0.082264	0.0823933	0.318655	0.639216	-0.156003	0.0916563	0.089598	0.923398	435	151	303	0.0792308	0.0768224	0.30298	0.867922	0.12902	0.0804005	0.109422	0.642289	435	162	292	0.0411384	0.0757489	0.587361	0.678819	0.0668133	0.100584	0.506946	0.871597
PWY.5198	454	67	113	341	-0.409173	0.225958	0.0708436	0.435812	-0.171668	0.247355	0.488081	0.923398	67	151	303	-0.0951108	0.209941	0.650745	0.935697	-0.0566042	0.217633	0.794929	0.928344	67	162	292	0.36483	0.206814	0.0784129	0.133622	-0.0918285	0.268325	0.73236	0.939224
PWY.5345	454	385	113	341	0.215155	0.255131	0.399509	0.67792	-0.0849932	0.288719	0.768622	0.963846	385	151	303	0.294172	0.236005	0.213253	0.867922	0.177169	0.254027	0.485936	0.870553	385	162	292	-0.876032	0.229922	0.000158525	0.00067881	-0.605304	0.313196	0.0539916	0.672853
PWY.5347	454	454	113	341	-0.0393122	0.0358294	0.273155	0.596299	-0.0296806	0.0406221	0.465431	0.923398	454	151	303	0.0190169	0.0330841	0.565719	0.935697	0.0445876	0.0354779	0.209589	0.699043	454	162	292	0.0268996	0.0328149	0.412811	0.521169	-0.0346147	0.0440037	0.431976	0.871597
PWY.5367	454	400	113	341	0.559229	0.279851	0.0462942	0.435812	0.938106	0.31418	0.0030036	0.633383	400	151	303	-0.25263	0.260006	0.331764	0.867922	-0.421227	0.276428	0.128353	0.642289	400	162	292	-0.146673	0.257151	0.568711	0.668836	-0.658361	0.340814	0.054108	0.672853
PWY.5384	454	377	113	341	0.231951	0.254069	0.361767	0.642846	0.0232735	0.279406	0.933658	0.972627	377	151	303	0.03069	0.235462	0.896357	0.983277	0.0448431	0.245832	0.855352	0.951362	377	162	292	-0.507448	0.231466	0.0288758	0.0577515	-0.209064	0.303092	0.490745	0.871597
PWY.5464	454	262	113	341	0.194616	0.283346	0.492538	0.70921	-0.163995	0.31106	0.598341	0.923398	262	151	303	0.190161	0.262338	0.468913	0.889868	0.297661	0.273683	0.277428	0.726464	262	162	292	-0.781562	0.256758	0.00247387	0.0075956	-0.440969	0.33743	0.192025	0.822261
PWY.5484	454	454	113	341	0.0462543	0.0882094	0.600286	0.774847	0.0299482	0.100048	0.764841	0.963846	454	151	303	0.0685898	0.0818647	0.402575	0.867922	0.0785341	0.0881495	0.37352	0.784627	454	162	292	-0.038363	0.0808314	0.635304	0.72174	0.0527329	0.108152	0.626121	0.907186
PWY.5505	454	230	113	341	0.381102	0.261195	0.145255	0.499414	0.135535	0.288392	0.638638	0.923398	230	151	303	0.21569	0.242208	0.373671	0.867922	0.248578	0.253739	0.327854	0.726662	230	162	292	-0.505564	0.238388	0.0344966	0.0677756	0.146379	0.312841	0.640112	0.907186
PWY.561	454	202	113	341	0.11927	0.261859	0.64899	0.805809	-0.262173	0.29575	0.375904	0.923398	202	151	303	0.200708	0.242328	0.407975	0.867922	0.18289	0.260212	0.482563	0.870553	202	162	292	-0.709769	0.237301	0.00293564	0.00883335	-0.223929	0.320822	0.485597	0.871597
PWY.5656	454	84	113	341	0.344753	0.161069	0.0328683	0.435812	0.10094	0.177919	0.57081	0.923398	84	151	303	0.14794	0.149773	0.323809	0.867922	0.20934	0.156575	0.181995	0.696152	84	162	292	-0.417285	0.146836	0.00469301	0.0127436	0.00547961	0.192914	0.977354	0.994445
PWY.5659	454	453	113	341	-0.0737267	0.0537319	0.170732	0.50173	-0.0370872	0.0605711	0.540704	0.923398	453	151	303	-0.0150088	0.0496485	0.762566	0.951515	-0.0176003	0.053354	0.741671	0.896404	453	162	292	0.0792707	0.0487088	0.104367	0.167082	0.0530124	0.0657674	0.420704	0.871597
PWY.5667	454	454	113	341	0.0362004	0.0225934	0.109826	0.471281	0.0123195	0.024498	0.615338	0.923398	454	151	303	-0.028035	0.0208396	0.179239	0.867922	-0.0438895	0.0215346	0.0422201	0.642289	454	162	292	-0.0596673	0.0204563	0.00371924	0.0106082	-0.0192487	0.0268592	0.474021	0.871597
PWY.5676	454	409	113	341	-0.316352	0.219856	0.150883	0.499414	-0.143079	0.246868	0.562531	0.923398	409	151	303	0.220002	0.203775	0.280893	0.867922	0.130811	0.217204	0.547354	0.870553	409	162	292	0.142749	0.201547	0.479153	0.584077	-0.00258555	0.267796	0.992301	0.994445
PWY.5686	454	454	113	341	0.00404691	0.0151726	0.789807	0.882632	0.0116925	0.0166953	0.48413	0.923398	454	151	303	-0.0156806	0.013906	0.260104	0.867922	-0.0218887	0.0146514	0.135996	0.642289	454	162	292	-3.5873e-05	0.0137851	0.997925	0.997925	-0.00402655	0.0182423	0.825422	0.98255
PWY.5690	454	449	113	341	0.0307381	0.0876732	0.726059	0.850348	-0.0380514	0.0992888	0.701753	0.945103	449	151	303	0.00317864	0.0811656	0.968779	0.991323	0.0169788	0.0871095	0.845563	0.944542	449	162	292	-0.2012	0.0798114	0.0120613	0.0287747	-0.230756	0.106947	0.0315707	0.659039
PWY.5695	454	454	113	341	0.0148442	0.0352506	0.673883	0.817104	0.00590995	0.0395639	0.881332	0.972627	454	151	303	-0.0539566	0.0325447	0.0980409	0.82711	-0.0591541	0.0348099	0.0900411	0.642289	454	162	292	-0.0478233	0.0321844	0.138012	0.21145	-0.0665285	0.042918	0.121911	0.768269
PWY.5705	454	182	113	341	0.418677	0.22395	0.0622109	0.435812	-0.0257161	0.248779	0.917722	0.972627	182	151	303	0.225849	0.207897	0.277916	0.867922	0.267458	0.218886	0.222471	0.699043	182	162	292	-0.867022	0.201578	2.09186e-05	0.000179149	-0.292823	0.26987	0.27856	0.871597
PWY.5723	454	217	113	341	0.395054	0.306495	0.198092	0.528909	-0.231614	0.336947	0.49224	0.923398	217	151	303	0.61929	0.282793	0.0290516	0.809175	0.629721	0.296459	0.0342793	0.642289	217	162	292	-1.16099	0.275534	3.04677e-05	0.000231277	-0.266314	0.365512	0.466674	0.871597
PWY.5837	454	305	113	341	0.435549	0.267952	0.104774	0.469465	-0.0279256	0.291665	0.923771	0.972627	305	151	303	0.331464	0.24834	0.182654	0.867922	0.427219	0.256618	0.0967443	0.642289	305	162	292	-0.841494	0.242663	0.000576127	0.00209159	-0.134391	0.316391	0.671242	0.927183
PWY.5838	454	199	113	341	0.219118	0.310979	0.481424	0.70921	-0.396944	0.34021	0.244011	0.923398	199	151	303	0.569024	0.286829	0.0478903	0.809175	0.579293	0.29933	0.0536674	0.642289	199	162	292	-1.12376	0.279687	6.8984e-05	0.000377716	-0.298408	0.369052	0.419243	0.871597
PWY.5840	454	258	113	341	0.125955	0.307597	0.682384	0.822803	-0.252608	0.347348	0.467505	0.923398	258	151	303	0.416572	0.284173	0.143383	0.867922	0.462285	0.30561	0.131166	0.642289	258	162	292	-0.704904	0.279538	0.0120293	0.0287747	-0.192952	0.376795	0.608875	0.899551
PWY.5850	454	158	113	341	0.415889	0.298928	0.164843	0.499859	-0.245461	0.329626	0.456917	0.923398	158	151	303	0.499539	0.276368	0.0713606	0.809175	0.57359	0.290018	0.0486486	0.642289	158	162	292	-1.02062	0.269825	0.000176566	0.000746495	-0.263396	0.35757	0.461786	0.871597
PWY.5860	454	158	113	341	0.408255	0.283821	0.15102	0.499414	-0.227265	0.312833	0.467979	0.923398	158	151	303	0.470413	0.262457	0.0737597	0.809175	0.54462	0.275243	0.0485455	0.642289	158	162	292	-0.983621	0.256103	0.000140565	0.000625981	-0.266847	0.339354	0.432141	0.871597
PWY.5861	454	199	113	341	0.226896	0.295477	0.442956	0.694683	-0.370706	0.323237	0.252136	0.923398	199	151	303	0.536797	0.272577	0.0495364	0.809175	0.553838	0.284396	0.0521934	0.642289	199	162	292	-1.08387	0.265626	5.33173e-05	0.000318	-0.294894	0.350639	0.400847	0.871597
PWY.5862	454	156	113	341	0.435696	0.283359	0.124857	0.484575	-0.195676	0.312664	0.531786	0.923398	156	151	303	0.422119	0.262299	0.108262	0.82711	0.481379	0.275095	0.0809175	0.642289	156	162	292	-0.999072	0.255624	0.000107458	0.000520161	-0.292413	0.339171	0.389133	0.871597
PWY.5863	454	294	113	341	0.345743	0.259968	0.184222	0.508514	-0.0896834	0.289751	0.75709	0.963846	294	151	303	0.226638	0.240948	0.347417	0.867922	0.315477	0.254934	0.216643	0.699043	294	162	292	-0.732202	0.235821	0.00202546	0.0063821	-0.192392	0.314315	0.540824	0.885467
PWY.5896	454	156	113	341	0.445991	0.298379	0.135701	0.494578	-0.210596	0.329396	0.522972	0.923398	156	151	303	0.446609	0.276154	0.106538	0.82711	0.504496	0.289816	0.0825064	0.642289	156	162	292	-1.03712	0.269264	0.00013461	0.000611574	-0.29106	0.357321	0.415814	0.871597
PWY.5899	454	305	113	341	0.424976	0.304759	0.163877	0.499859	-0.0633466	0.333311	0.849365	0.971516	305	151	303	0.356047	0.282293	0.207876	0.867922	0.446646	0.29326	0.128549	0.642289	305	162	292	-0.873806	0.276398	0.00167786	0.00544081	-0.103663	0.361567	0.774489	0.961633
PWY.5910	454	180	113	341	0.0438025	0.240351	0.855475	0.909963	-0.0524957	0.261204	0.840821	0.971516	180	151	303	0.46264	0.221464	0.037277	0.809175	0.420843	0.229817	0.0678225	0.642289	180	162	292	-0.219953	0.219706	0.317314	0.423931	-0.00391124	0.283347	0.988994	0.994445
PWY.5913	454	416	113	341	-0.144475	0.284393	0.611698	0.785797	0.0269334	0.322803	0.933547	0.972627	416	151	303	-0.0910632	0.263364	0.72968	0.951515	-0.0970831	0.284015	0.732665	0.896404	416	162	292	0.301291	0.259931	0.247032	0.346676	0.156753	0.350169	0.654651	0.918712
PWY.5918	454	313	113	341	0.464464	0.285544	0.104535	0.469465	-0.120279	0.317296	0.704835	0.945442	313	151	303	0.147256	0.265085	0.578829	0.935697	0.120372	0.27917	0.666575	0.896404	313	162	292	-0.760967	0.259576	0.00354712	0.0103924	0.0240857	0.344195	0.944247	0.983971
PWY.5920	454	116	113	341	0.509389	0.212568	0.0169723	0.357701	0.294773	0.236864	0.21406	0.923398	116	151	303	0.311601	0.197536	0.115409	0.82711	0.19243	0.208402	0.356384	0.763028	116	162	292	-0.553007	0.194007	0.00456959	0.0125102	-0.14549	0.256944	0.571558	0.895686
PWY.5941	454	366	113	341	0.530876	0.296382	0.0739459	0.435812	0.698493	0.333152	0.0366629	0.923398	366	151	303	-0.275713	0.275104	0.316788	0.867922	-0.446135	0.29312	0.128804	0.642289	366	162	292	-0.497048	0.271175	0.0674822	0.118627	-0.691261	0.361395	0.0565021	0.672853
PWY.5971	454	289	113	341	0.364357	0.305773	0.234059	0.553411	0.233725	0.340403	0.49273	0.923398	289	151	303	0.00046273	0.283572	0.998699	0.999221	-0.0426732	0.2995	0.886772	0.955976	289	162	292	-0.87735	0.277145	0.001654	0.00541605	-0.730575	0.369261	0.0485691	0.672853
PWY.5973	454	454	113	341	-0.014221	0.0441284	0.747407	0.858145	-0.00605725	0.0487681	0.901217	0.972627	454	151	303	-0.0876227	0.0406909	0.0318332	0.809175	-0.109665	0.0431414	0.0114071	0.642289	454	162	292	-0.0160352	0.0404069	0.691677	0.764967	0.0389285	0.0528893	0.462149	0.871597
PWY.5989	454	440	113	341	0.0499188	0.109488	0.64867	0.805809	0.0878181	0.125936	0.486026	0.923398	440	151	303	-0.110866	0.102412	0.27962	0.867922	-0.110775	0.112326	0.324665	0.726662	440	162	292	-0.130674	0.101828	0.200087	0.291831	-0.310317	0.138839	0.0259903	0.578718
PWY.6113	454	281	113	341	0.333398	0.30234	0.270745	0.596299	0.336222	0.338704	0.321476	0.923398	281	151	303	-0.0119741	0.280323	0.965948	0.991323	-0.0246786	0.298005	0.934042	0.97187	281	162	292	-0.635019	0.275404	0.0215845	0.0453411	-0.611271	0.367417	0.0969665	0.766759
PWY.6121	454	454	113	341	0.00334548	0.0161517	0.836006	0.900729	0.00218151	0.0181328	0.904301	0.972627	454	151	303	0.0134637	0.014874	0.365865	0.867922	0.0100696	0.0159923	0.529292	0.870553	454	162	292	-0.0132174	0.0146482	0.36738	0.479316	-0.00152726	0.0196113	0.937966	0.983971
PWY.6123	454	454	113	341	-0.0495205	0.0330769	0.135082	0.494578	-0.00605168	0.0365189	0.868468	0.972627	454	151	303	0.0107286	0.0307753	0.727551	0.951515	0.0236624	0.0320614	0.46094	0.86776	454	162	292	0.105296	0.0298925	0.000472619	0.00173467	0.0516957	0.0394412	0.190733	0.822261
PWY.6124	454	454	113	341	-0.0859156	0.037219	0.0214462	0.397945	-0.0462563	0.0410718	0.260766	0.923398	454	151	303	0.00143586	0.0347677	0.967077	0.991323	0.0264942	0.0360203	0.462459	0.86776	454	162	292	0.10758	0.0338492	0.00158754	0.00530237	0.0263638	0.0444499	0.553453	0.895686
PWY.6125	454	454	113	341	-0.0831071	0.0453618	0.06761	0.435812	-0.0781984	0.0520618	0.13389	0.923398	454	151	303	-0.0310413	0.0421503	0.461851	0.889868	-0.0547478	0.0458341	0.23301	0.699043	454	162	292	-0.0106722	0.0416608	0.79794	0.856952	-0.00077137	0.0567631	0.989165	0.994445
PWY.6126	454	454	113	341	-0.0232794	0.0318175	0.464768	0.698363	-0.0101231	0.0360755	0.779157	0.963846	454	151	303	0.0140889	0.0294823	0.632976	0.935697	-0.014115	0.0317666	0.657046	0.896404	454	162	292	0.00699485	0.0291736	0.810623	0.867782	0.0497309	0.0391489	0.204729	0.826432
PWY.6147	454	436	113	341	0.0896094	0.104323	0.390854	0.670957	0.143708	0.117254	0.221121	0.923398	436	151	303	-0.0141778	0.0964496	0.883205	0.983277	0.0242157	0.102062	0.812581	0.93587	436	162	292	0.0505855	0.095481	0.596533	0.682336	0.0600972	0.129016	0.641622	0.907186
PWY.6151	454	454	113	341	0.0339092	0.0181881	0.062939	0.435812	0.0272818	0.0198533	0.170175	0.923398	454	151	303	-0.00164669	0.0168238	0.922074	0.983277	-0.0113635	0.0175085	0.516701	0.870553	454	162	292	0.000786905	0.0166375	0.962298	0.976923	0.0297335	0.0215375	0.168207	0.822261
PWY.6163	454	454	113	341	0.0237608	0.0168634	0.159552	0.499859	0.00842901	0.0188251	0.654584	0.934321	454	151	303	-0.0131965	0.0155309	0.395967	0.867922	-0.0219412	0.01659	0.186772	0.697986	454	162	292	-0.0336117	0.0152535	0.028085	0.0566675	-0.0186889	0.0204768	0.361982	0.871597
PWY.6167	454	65	113	341	-0.42421	0.242828	0.0813382	0.437725	-0.15379	0.266183	0.563755	0.923398	65	151	303	-0.0963257	0.225564	0.669556	0.935697	-0.0562204	0.234198	0.810412	0.93587	65	162	292	0.421684	0.222076	0.0582365	0.105141	-0.0251909	0.288748	0.930524	0.983971
PWY.6168	454	454	113	341	0.0165524	0.0534326	0.756876	0.859852	-0.00547827	0.0601616	0.927493	0.972627	454	151	303	-0.0988924	0.049335	0.0456349	0.809175	-0.115513	0.0529319	0.0296892	0.642289	454	162	292	-0.0143784	0.0486867	0.767887	0.827336	0.0622367	0.0649164	0.338298	0.871597
PWY.621	454	454	113	341	0.0311481	0.0506147	0.53861	0.736467	0.0436346	0.0561502	0.437563	0.923398	454	151	303	-0.039412	0.0468623	0.400793	0.867922	-0.0484172	0.049402	0.327655	0.726662	454	162	292	0.0864022	0.0462758	0.0625474	0.111716	0.0901609	0.0610765	0.14069	0.806293
PWY.6263	454	72	113	341	-0.0198238	0.162684	0.90307	0.942579	-0.0844759	0.183006	0.644623	0.924052	72	151	303	0.0138165	0.151427	0.927342	0.983277	0.0529154	0.161494	0.743341	0.896404	72	162	292	-0.0527726	0.14896	0.723304	0.789488	0.0256235	0.198052	0.897125	0.983971
PWY.6270	454	449	113	341	0.0347626	0.109086	0.750128	0.858145	0.0362473	0.119116	0.761062	0.963846	449	151	303	0.0255043	0.100457	0.799706	0.955793	0.0645575	0.104037	0.535278	0.870553	449	162	292	-0.0850022	0.099274	0.392337	0.505117	0.00636836	0.128	0.960345	0.983971
PWY.6277	454	454	113	341	-0.00870824	0.0166321	0.600837	0.774847	0.00157869	0.0185415	0.932191	0.972627	454	151	303	0.0135149	0.0153307	0.378503	0.867922	0.0130026	0.0163805	0.427808	0.830744	454	162	292	0.0125241	0.0151484	0.408824	0.519191	0.0160464	0.020075	0.424593	0.871597
PWY.6282	454	329	113	341	0.193135	0.286629	0.500781	0.716197	-0.233035	0.317842	0.463885	0.923398	329	151	303	0.084507	0.265499	0.750411	0.951515	0.128527	0.27965	0.646056	0.896404	329	162	292	-1.07299	0.257431	3.69568e-05	0.000231865	-0.564742	0.344788	0.10223	0.766759
PWY.6284	454	289	113	341	0.358024	0.295766	0.226733	0.544811	0.313169	0.330479	0.343901	0.923398	289	151	303	-0.0347999	0.274301	0.899103	0.983277	-0.103323	0.290768	0.722521	0.896404	289	162	292	-0.776052	0.268585	0.00404909	0.0113647	-0.698323	0.358495	0.0521316	0.672853
PWY.6285	454	153	113	341	0.282254	0.290077	0.331068	0.639216	-0.0617318	0.325319	0.849596	0.971516	153	151	303	0.12668	0.268805	0.637679	0.935697	0.108461	0.286228	0.704941	0.896404	153	162	292	-0.661301	0.26387	0.0125624	0.0295482	-0.142025	0.352898	0.687569	0.935007
PWY.6305	454	452	113	341	-0.0433	0.0677284	0.522949	0.730017	0.0685479	0.0735543	0.351944	0.923398	452	151	303	-0.0337586	0.0626084	0.590021	0.935697	-0.0238945	0.0645589	0.711494	0.896404	452	162	292	0.175457	0.0613783	0.0044576	0.0123044	-0.016257	0.0798234	0.838724	0.983971
PWY.6317	454	454	113	341	0.0383857	0.0248199	0.12269	0.4821	0.0265306	0.0273211	0.332117	0.923398	454	151	303	0.00722369	0.0229055	0.752631	0.951515	-0.00863905	0.02398	0.718848	0.896404	454	162	292	-0.0509808	0.0225715	0.0243971	0.0503002	-0.0225295	0.0295675	0.446539	0.871597
PWY.6353	454	450	113	341	0.106512	0.0535918	0.0474991	0.435812	0.0585272	0.0588895	0.32092	0.923398	450	151	303	-0.0680224	0.0500393	0.174732	0.867922	-0.0658524	0.0519812	0.205973	0.699043	450	162	292	-0.13579	0.0491718	0.00599689	0.0157713	-0.0680306	0.0647704	0.294221	0.871597
PWY.6385	454	454	113	341	-0.0199357	0.0329432	0.545392	0.740309	0.000215513	0.0370089	0.995357	0.995357	454	151	303	-0.0193681	0.0304329	0.524836	0.932726	-0.0453279	0.0324011	0.162624	0.685658	454	162	292	0.0183645	0.0301183	0.542347	0.64464	-0.00893289	0.0401859	0.824206	0.98255
PWY.6386	454	454	113	341	0.0272974	0.0143391	0.0576054	0.435812	0.0174518	0.0156675	0.266016	0.923398	454	151	303	-1.29694e-05	0.0132723	0.999221	0.999221	-0.0121919	0.013798	0.37746	0.787947	454	162	292	-0.0258968	0.0130007	0.0469981	0.0872075	0.00165878	0.0169552	0.922115	0.983971
PWY.6387	454	454	113	341	0.0234443	0.0142333	0.100246	0.469465	0.0149867	0.0156006	0.337325	0.923398	454	151	303	0.00296503	0.0131599	0.821845	0.976855	-0.00857056	0.0137391	0.533119	0.870553	454	162	292	-0.0228069	0.0129038	0.077849	0.133341	0.00370012	0.0168828	0.826636	0.98255
PWY.6471	454	353	113	341	0.188303	0.306703	0.539558	0.736467	0.191927	0.344981	0.578292	0.923398	353	151	303	0.4457	0.283311	0.11639	0.82711	0.520297	0.303528	0.087283	0.642289	353	162	292	-0.446813	0.279981	0.111231	0.174419	-0.343584	0.374227	0.359118	0.871597
PWY.6507	454	453	113	341	-0.0909498	0.0849658	0.285023	0.606355	0.069456	0.0932938	0.457036	0.923398	453	151	303	-0.0412795	0.0782087	0.597901	0.935697	0.00147666	0.0810902	0.985481	0.994061	453	162	292	0.384453	0.0749682	4.42026e-07	1.84546e-05	0.174871	0.100647	0.0831035	0.766759
PWY.6519	454	322	113	341	0.2569	0.279054	0.357755	0.642846	-0.166802	0.305991	0.585977	0.923398	322	151	303	0.124517	0.258559	0.630342	0.935697	0.164012	0.269223	0.542739	0.870553	322	162	292	-1.04769	0.250714	3.53157e-05	0.000231865	-0.484599	0.331932	0.145102	0.806293
PWY.6527	454	454	113	341	0.0199999	0.0287298	0.486718	0.70921	0.0155557	0.0319283	0.62639	0.923398	454	151	303	-0.0157471	0.0266518	0.554934	0.935697	-0.0502391	0.0281483	0.0750873	0.642289	454	162	292	-0.0550467	0.0262053	0.0362585	0.0708206	-0.0393984	0.0350609	0.261841	0.871597
PWY.6531	454	310	113	341	0.270098	0.274533	0.325728	0.639216	0.225592	0.312639	0.470983	0.923398	310	151	303	-0.0801605	0.254442	0.752877	0.951515	-0.110724	0.275072	0.687514	0.896404	310	162	292	-0.19369	0.251332	0.441323	0.550007	0.0456226	0.339143	0.893057	0.983971
PWY.6545	454	452	113	341	-0.0823919	0.0434256	0.0584532	0.435812	-0.0466722	0.048099	0.332489	0.923398	452	151	303	-0.0375238	0.039923	0.347792	0.867922	-0.0388024	0.0419956	0.356086	0.763028	452	162	292	0.0631359	0.0394789	0.1105	0.17409	-0.00322362	0.0524174	0.950994	0.983971
PWY.6549	454	323	113	341	0.21344	0.28067	0.447381	0.694683	0.469724	0.312451	0.133547	0.923398	323	151	303	-0.00230203	0.260045	0.992941	0.998922	-0.00979465	0.274906	0.971596	0.989369	323	162	292	0.417339	0.256244	0.104092	0.167082	0.354587	0.338939	0.296123	0.871597
PWY.6588	454	429	113	341	-0.160319	0.173471	0.355895	0.642846	-0.127133	0.192673	0.509742	0.923398	429	151	303	-0.0990879	0.160705	0.537826	0.935697	-0.0200839	0.169521	0.905752	0.955976	429	162	292	0.168693	0.158695	0.288359	0.394721	-0.0498117	0.209007	0.811752	0.982338
PWY.6590	454	266	113	341	-0.413466	0.279092	0.139193	0.494578	0.142317	0.307091	0.643307	0.924052	266	151	303	0.553498	0.257716	0.0322789	0.809175	0.584437	0.27019	0.0311361	0.642289	266	162	292	1.00608	0.251529	7.42586e-05	0.000400039	0.453921	0.333124	0.17378	0.822261
PWY.6595	454	427	113	341	0.115869	0.182909	0.526749	0.730017	0.186758	0.204532	0.361747	0.923398	427	151	303	0.173601	0.169233	0.305542	0.867922	0.10235	0.179956	0.569848	0.871023	427	162	292	-0.019721	0.167454	0.906303	0.934276	-0.202035	0.221872	0.363064	0.871597
PWY.6606	454	443	113	341	0.110078	0.0745808	0.140693	0.494648	0.0963935	0.0853668	0.259543	0.923398	443	151	303	-0.00977663	0.0693002	0.887876	0.983277	-0.0262816	0.0744228	0.724181	0.896404	443	162	292	-0.0292552	0.0684094	0.669123	0.744957	-0.0282368	0.0918213	0.758618	0.959767
PWY.6608	454	453	113	341	0.039247	0.0491275	0.424791	0.688162	0.0344237	0.0540336	0.524446	0.923398	453	151	303	-0.0510628	0.0454788	0.262143	0.867922	-0.0389119	0.0476127	0.414277	0.815457	453	162	292	0.106041	0.0448609	0.0185252	0.0405668	0.135062	0.0588719	0.0223107	0.578718
PWY.6609	454	454	113	341	-0.0242235	0.0254187	0.341128	0.642846	0.00412299	0.0280625	0.88327	0.972627	454	151	303	-0.0074521	0.0236155	0.752487	0.951515	0.0131384	0.0246918	0.594965	0.871023	454	162	292	0.0519753	0.0231887	0.0255012	0.0519353	-0.0153297	0.0305027	0.615552	0.899551
PWY.6612	454	411	113	341	0.247415	0.222304	0.266331	0.596299	0.00933073	0.250224	0.970273	0.988022	411	151	303	-0.0276512	0.206118	0.893343	0.983277	-0.00279885	0.220157	0.989863	0.994061	411	162	292	-0.738801	0.200669	0.000260278	0.00103491	-0.659159	0.271437	0.0156111	0.543189
PWY.6628	454	393	113	341	-0.235418	0.265955	0.376539	0.658451	-0.43825	0.294425	0.137419	0.923398	393	151	303	0.100168	0.246422	0.68458	0.937089	0.13915	0.259047	0.591458	0.871023	393	162	292	-0.573246	0.242064	0.0183054	0.0404902	-0.148368	0.319385	0.642516	0.907186
PWY.6629	454	169	113	341	0.35575	0.318153	0.2641	0.596299	-0.241723	0.351243	0.491736	0.923398	169	151	303	0.332225	0.294575	0.260009	0.867922	0.377529	0.309038	0.222577	0.699043	169	162	292	-1.1346	0.286527	8.73686e-05	0.00044894	-0.362807	0.38102	0.341579	0.871597
PWY.6630	454	293	113	341	-0.127938	0.333714	0.701626	0.839939	-0.359467	0.373538	0.336473	0.923398	293	151	303	0.639116	0.307545	0.0382738	0.809175	0.655469	0.328653	0.0467943	0.642289	293	162	292	-0.512277	0.304463	0.0931647	0.152534	0.0284548	0.405205	0.944052	0.983971
PWY.6690	454	128	113	341	0.222305	0.201669	0.270918	0.596299	-0.252815	0.218001	0.246873	0.923398	128	151	303	0.180856	0.186786	0.333448	0.867922	0.209935	0.191806	0.274395	0.726464	128	162	292	-0.652095	0.182186	0.000382596	0.00145213	0.0246527	0.236482	0.917026	0.983971
PWY.6700	454	454	113	341	-0.0422355	0.0312782	0.177607	0.50173	-0.0164793	0.0349724	0.637753	0.923398	454	151	303	-0.0344183	0.0289315	0.234826	0.867922	-0.0460065	0.0306729	0.134442	0.642289	454	162	292	0.0555774	0.0285606	0.0522958	0.0959714	0.0237891	0.0380815	0.532537	0.884913
PWY.6703	454	454	113	341	-0.0254836	0.0341172	0.455496	0.694683	-0.0154818	0.039001	0.691613	0.93902	454	151	303	-0.0379214	0.0314443	0.228471	0.867922	-0.0526203	0.0342764	0.125547	0.642289	454	162	292	0.0208506	0.0311954	0.504237	0.608799	-0.00444427	0.042443	0.916658	0.983971
PWY.6708	454	179	113	341	0.285067	0.246045	0.247246	0.573473	-0.205927	0.272578	0.450411	0.923398	179	151	303	0.0803124	0.228129	0.72497	0.951515	0.0991525	0.239825	0.679511	0.896404	179	162	292	-0.868878	0.221687	0.000102817	0.000505011	-0.183417	0.295686	0.535412	0.885285
PWY.6731	454	111	113	341	0.270917	0.196009	0.167617	0.499859	0.186925	0.224221	0.404975	0.923398	111	151	303	0.320703	0.181239	0.0774972	0.809175	0.302821	0.197278	0.125585	0.642289	111	162	292	-0.179161	0.179554	0.318916	0.424374	-0.0193647	0.243229	0.936584	0.983971
PWY.6737	454	454	113	341	-0.00873447	0.0234053	0.709197	0.839971	-0.0173286	0.0260259	0.505929	0.923398	454	151	303	-0.0411647	0.0213679	0.0547068	0.809175	-0.0557874	0.0229299	0.0154366	0.642289	454	162	292	-0.0296861	0.0213409	0.164935	0.247033	-0.0194679	0.0286266	0.496877	0.871597
PWY.6803	454	208	113	341	0.338289	0.27424	0.218024	0.529229	-0.245978	0.303007	0.417401	0.923398	208	151	303	0.537103	0.253074	0.0343657	0.809175	0.560926	0.266597	0.0360082	0.642289	208	162	292	-0.934717	0.247435	0.000179952	0.0007513	-0.171429	0.328695	0.602279	0.899551
PWY.6823	454	145	113	341	0.386559	0.223118	0.0838754	0.437725	-0.19093	0.241035	0.428764	0.923398	145	151	303	0.210644	0.207045	0.309526	0.867922	0.256596	0.212072	0.227022	0.699043	145	162	292	-0.971756	0.199597	1.56626e-06	4.15078e-05	-0.324621	0.261469	0.215147	0.85397
PWY.6859	454	279	113	341	-0.00479889	0.282603	0.986459	0.989422	-0.269166	0.320829	0.401993	0.923398	279	151	303	0.570593	0.260257	0.0288686	0.809175	0.531394	0.282278	0.0605	0.642289	279	162	292	-0.529827	0.257383	0.0401248	0.0774664	-0.27958	0.348027	0.422268	0.871597
PWY.6891	454	195	113	341	0.274444	0.282075	0.331111	0.639216	-0.367589	0.307082	0.23201	0.923398	195	151	303	0.503736	0.260358	0.053653	0.809175	0.546146	0.270183	0.0439132	0.642289	195	162	292	-1.13702	0.252694	8.71128e-06	0.00010033	-0.408368	0.333116	0.220965	0.858166
PWY.6892	454	341	113	341	-0.120056	0.260962	0.645705	0.805809	-0.435087	0.294514	0.140391	0.923398	341	151	303	0.396139	0.240952	0.100873	0.82711	0.483337	0.259125	0.0628857	0.642289	341	162	292	-0.487025	0.237741	0.0410949	0.0784326	-0.0920537	0.319482	0.773395	0.961633
PWY.6895	454	195	113	341	0.200463	0.339466	0.555141	0.742871	-0.490036	0.369571	0.185619	0.923398	195	151	303	0.648051	0.312929	0.0389446	0.809175	0.649221	0.325163	0.0465541	0.642289	195	162	292	-1.29919	0.304578	2.43949e-05	0.000195654	-0.508538	0.400901	0.205371	0.826432
PWY.6897	454	453	113	341	-0.0191939	0.0565877	0.734633	0.854938	0.0511376	0.0632395	0.419226	0.923398	453	151	303	-0.0801509	0.0519311	0.123463	0.828465	-0.102981	0.0550484	0.0621393	0.642289	453	162	292	0.0522953	0.0515564	0.310992	0.418835	0.00680607	0.0690719	0.921558	0.983971
PWY.6901	454	449	113	341	-0.0556796	0.0741122	0.452891	0.694683	-0.0222627	0.0836627	0.790305	0.964894	449	151	303	0.0919822	0.068512	0.180121	0.867922	0.103843	0.0737957	0.160191	0.685658	449	162	292	0.045863	0.0678506	0.499443	0.606596	0.131932	0.091328	0.149393	0.806293
PWY.6936	454	454	113	341	-0.0963886	0.0540311	0.0751214	0.435812	-0.104982	0.0600544	0.0812282	0.923398	454	151	303	0.012648	0.0502175	0.801263	0.955793	0.0517594	0.0526488	0.326161	0.726662	454	162	292	0.010419	0.0495549	0.833568	0.88349	-0.0432591	0.0646784	0.503995	0.871597
PWY.6969	454	432	113	341	0.0717338	0.0920095	0.43605	0.694683	0.00196618	0.10588	0.985194	0.995357	432	151	303	-0.0667253	0.0851373	0.433641	0.888565	-0.0529725	0.091089	0.561229	0.871023	432	162	292	-0.227034	0.0838636	0.00706602	0.0180157	-0.253129	0.111461	0.0237245	0.578718
PWY.7003	454	423	113	341	-0.251335	0.187275	0.180262	0.50173	-0.171471	0.205541	0.404648	0.923398	423	151	303	-0.116414	0.173664	0.502989	0.932726	-0.0259289	0.180843	0.886065	0.955976	423	162	292	0.175006	0.171523	0.30814	0.416675	-0.055647	0.222966	0.803045	0.982338
PWY.7013	454	117	113	341	0.0853479	0.243301	0.725911	0.850348	-0.412234	0.26463	0.120088	0.923398	117	151	303	0.577607	0.223629	0.0101175	0.809175	0.695868	0.232832	0.0029766	0.642289	117	162	292	-0.838746	0.219082	0.00014752	0.000640153	-0.54525	0.287064	0.0582401	0.672853
PWY.7111	454	454	113	341	-0.0114976	0.0153586	0.454502	0.694683	0.00390856	0.0170335	0.818633	0.970996	454	151	303	0.0097769	0.0141341	0.489485	0.91334	0.00817004	0.0150053	0.586431	0.871023	454	162	292	0.0242149	0.0139222	0.0826984	0.139501	0.00224905	0.0183791	0.90267	0.983971
PWY.7115	454	385	113	341	-0.232409	0.234203	0.321573	0.639216	-0.164099	0.262881	0.532836	0.923398	385	151	303	-0.094208	0.217046	0.664466	0.935697	-0.0799425	0.231293	0.729803	0.896404	385	162	292	0.116836	0.214486	0.586217	0.678819	-0.021722	0.285167	0.93932	0.983971
PWY.7117	454	384	113	341	-0.416882	0.337024	0.216761	0.529229	-0.0694014	0.380039	0.855193	0.971516	384	151	303	-0.276466	0.312317	0.376525	0.867922	-0.272813	0.334373	0.415053	0.815457	384	162	292	0.585664	0.307689	0.0576327	0.104616	0.0744667	0.412257	0.856749	0.983971
PWY.7184	454	454	113	341	-0.0901759	0.0481547	0.0617795	0.435812	-0.0823688	0.055227	0.136641	0.923398	454	151	303	-0.0287795	0.0447595	0.52057	0.932726	-0.0477776	0.0486207	0.326378	0.726662	454	162	292	-0.000913341	0.0442366	0.983537	0.992451	-0.00782254	0.0602141	0.896702	0.983971
PWY.7187	454	454	113	341	-0.0590412	0.029792	0.0481271	0.435812	-0.00415796	0.0327389	0.899003	0.972627	454	151	303	0.00896884	0.0274455	0.743985	0.951515	0.0125983	0.0286799	0.660706	0.896404	454	162	292	0.108178	0.0267006	6.01732e-05	0.000340642	0.0452492	0.0355495	0.203827	0.826432
PWY.7196	454	442	113	341	-0.109947	0.0497973	0.0277864	0.412417	-0.0878543	0.0574663	0.127155	0.923398	442	151	303	-0.0866737	0.045851	0.0593946	0.809175	-0.101064	0.0502945	0.0452032	0.642289	442	162	292	0.0181828	0.0452077	0.687735	0.763135	0.00541028	0.0620222	0.930534	0.983971
PWY.7197	454	454	113	341	-0.126676	0.0564748	0.0253886	0.412417	-0.102072	0.0638043	0.110451	0.923398	454	151	303	-0.0335417	0.0525832	0.523883	0.932726	-0.037343	0.0561719	0.506568	0.870553	454	162	292	0.0113309	0.0519656	0.827494	0.883012	-0.0381342	0.0695659	0.583883	0.895686
PWY.7198	454	298	113	341	0.516765	0.28697	0.0724204	0.435812	0.613656	0.325888	0.0604313	0.923398	298	151	303	-0.0354086	0.266675	0.894429	0.983277	-0.0390822	0.286729	0.891651	0.955976	298	162	292	-0.449031	0.262702	0.0881002	0.146395	-0.348443	0.353516	0.324907	0.871597
PWY.7199	454	453	113	341	-0.0572442	0.0442551	0.196518	0.528909	-0.00882688	0.049024	0.857205	0.971516	453	151	303	-0.00558542	0.0409372	0.891537	0.983277	0.00579484	0.043007	0.892886	0.955976	453	162	292	0.103661	0.0403065	0.0104456	0.0254659	-0.00861387	0.0534498	0.872052	0.983971
PWY.7204	454	207	113	341	0.236099	0.292549	0.420075	0.68777	-0.404647	0.321528	0.20895	0.923398	207	151	303	0.306323	0.270683	0.258385	0.867922	0.226487	0.282893	0.423839	0.827849	207	162	292	-0.94332	0.264134	0.000394023	0.00147869	-0.109738	0.348786	0.753211	0.956549
PWY.7208	454	454	113	341	-0.0290197	0.0398091	0.466405	0.698363	-0.0485237	0.0452765	0.284502	0.923398	454	151	303	0.0206777	0.0367833	0.574299	0.935697	0.0241388	0.0398019	0.54455	0.870553	454	162	292	-0.0159639	0.0363555	0.660799	0.73815	-0.00803173	0.0490579	0.870036	0.983971
PWY.7209	454	322	113	341	-0.434518	0.306943	0.157586	0.499859	0.0334187	0.334405	0.920447	0.972627	322	151	303	-0.153576	0.28475	0.589927	0.935697	-0.129279	0.294222	0.660618	0.896404	322	162	292	0.818256	0.278822	0.00351237	0.0103817	-0.137111	0.362754	0.705654	0.937037
PWY.7210	454	298	113	341	0.538092	0.298543	0.0721634	0.435812	0.647215	0.339228	0.0571279	0.923398	298	151	303	-0.0302877	0.277433	0.913116	0.983277	-0.0347703	0.298466	0.907318	0.955976	298	162	292	-0.458541	0.273332	0.0941309	0.153364	-0.361132	0.367986	0.327008	0.871597
PWY.7211	454	446	113	341	-0.0576822	0.0587081	0.326397	0.639216	-0.00336939	0.0660769	0.959359	0.98338	446	151	303	-0.0095977	0.0542056	0.859544	0.983277	-0.0189131	0.0576128	0.742881	0.896404	446	162	292	0.0382689	0.0533979	0.473967	0.582003	-0.0497562	0.071611	0.487599	0.871597
PWY.7219	454	454	113	341	0.016176	0.014808	0.275263	0.596999	0.0316503	0.0163468	0.0535668	0.923398	454	151	303	0.00289206	0.0136451	0.832245	0.983277	-0.00346702	0.0143831	0.809644	0.93587	454	162	292	0.0214993	0.0133981	0.109289	0.172998	0.0125632	0.0176484	0.476976	0.871597
PWY.7221	454	454	113	341	0.0280101	0.0136212	0.0403401	0.435812	0.033409	0.0151693	0.0282208	0.923398	454	151	303	0.00558367	0.0125833	0.657453	0.935697	-8.15635e-05	0.013355	0.99513	0.99513	454	162	292	0.00482553	0.0124261	0.697955	0.769363	0.018973	0.0164081	0.248257	0.871597
PWY.7222	454	454	113	341	-0.0257161	0.0383096	0.5024	0.716197	-0.0157411	0.0433765	0.716878	0.957749	454	151	303	0.0152237	0.0354963	0.66822	0.935697	-0.0175321	0.0381956	0.646482	0.896404	454	162	292	-0.000377206	0.0351252	0.991437	0.997409	0.0527409	0.047072	0.263214	0.871597
PWY.7228	454	454	113	341	-0.0880835	0.050151	0.0797183	0.437725	-0.0839598	0.057194	0.142907	0.923398	454	151	303	-0.0433902	0.0465691	0.35198	0.867922	-0.0644572	0.0503524	0.201255	0.698067	454	162	292	-0.0211752	0.0460376	0.645775	0.726225	-0.0212097	0.0623587	0.733945	0.939224
PWY.7229	454	454	113	341	-0.0154294	0.0287707	0.592028	0.772412	-0.00415985	0.0326996	0.898836	0.972627	454	151	303	0.0108806	0.0266535	0.683307	0.937089	-0.0108297	0.0287939	0.707037	0.896404	454	162	292	0.00422743	0.0263736	0.872726	0.910908	0.0495627	0.0354854	0.16329	0.822261
PWY.7234	454	454	113	341	0.000884674	0.0731712	0.990359	0.990359	0.114911	0.0806514	0.155012	0.923398	454	151	303	0.0690031	0.0678148	0.309463	0.867922	0.0909533	0.0708718	0.200126	0.698067	454	162	292	0.221856	0.0661549	0.000866577	0.00307911	0.0604154	0.0872838	0.489238	0.871597
PWY.7235	454	61	113	341	0.130889	0.152671	0.391726	0.670957	0.114081	0.175573	0.516222	0.923398	61	151	303	-0.162121	0.141267	0.251745	0.867922	-0.197099	0.154476	0.202732	0.698067	61	162	292	-0.260779	0.139276	0.0618112	0.110994	-0.354494	0.190457	0.063447	0.672853
PWY.7237	454	449	113	341	-0.0372602	0.0852743	0.662368	0.813349	-0.0252751	0.0956333	0.791696	0.964894	449	151	303	0.0398363	0.0783901	0.611585	0.935697	0.046879	0.0841685	0.577872	0.871023	449	162	292	0.0811697	0.0775634	0.295914	0.403409	0.110772	0.103245	0.283986	0.871597
PWY.724	454	454	113	341	0.0020851	0.0154736	0.89287	0.937794	0.0161203	0.0174252	0.355483	0.923398	454	151	303	0.00421432	0.0142241	0.767158	0.951515	0.00342794	0.0153361	0.823248	0.938447	454	162	292	0.0338282	0.0139179	0.0154789	0.0354041	0.0101701	0.0188421	0.589676	0.895686
PWY.7242	454	453	113	341	-0.107377	0.0799106	0.179738	0.50173	0.0494419	0.0883889	0.576232	0.923398	453	151	303	-0.0394685	0.0742227	0.595163	0.935697	-0.0431688	0.0776705	0.578671	0.871023	453	162	292	0.336121	0.0715666	3.54509e-06	6.24828e-05	0.127266	0.0962198	0.186722	0.822261
PWY.7254	454	246	113	341	0.172794	0.272033	0.525631	0.730017	-0.339423	0.297425	0.254477	0.923398	246	151	303	0.233287	0.25175	0.354607	0.867922	0.270273	0.261687	0.302323	0.726464	246	162	292	-1.13764	0.243116	3.82865e-06	6.39385e-05	-0.465834	0.32264	0.149582	0.806293
PWY.7269	454	203	113	341	0.564256	0.268916	0.036448	0.435812	-0.0896973	0.290693	0.757816	0.963846	203	151	303	0.265898	0.249908	0.287916	0.867922	0.271282	0.255763	0.289485	0.726464	203	162	292	-1.18152	0.240851	1.31042e-06	4.15078e-05	-0.238811	0.315337	0.44931	0.871597
PWY.7279	454	69	113	341	0.236388	0.143695	0.100675	0.469465	0.178209	0.155256	0.251739	0.923398	69	151	303	0.259765	0.132174	0.0500103	0.809175	0.310681	0.136315	0.0231997	0.642289	69	162	292	-0.263125	0.130392	0.0442071	0.0829504	0.058573	0.168235	0.727907	0.938691
PWY.7282	454	436	113	341	-0.0862444	0.0921945	0.350089	0.642846	-0.091143	0.102678	0.375298	0.923398	436	151	303	-0.0657187	0.085431	0.442172	0.889868	-0.10453	0.0907236	0.249989	0.713645	436	162	292	-0.0925824	0.083876	0.270313	0.372691	-0.070689	0.110777	0.523787	0.87912
PWY.7286	454	72	113	341	-0.359904	0.227028	0.113616	0.471699	-0.154185	0.248948	0.536046	0.923398	72	151	303	-0.0384982	0.210796	0.85517	0.983277	0.0246302	0.219034	0.910524	0.956337	72	162	292	0.321014	0.207784	0.123075	0.189433	-0.102104	0.270053	0.705568	0.937037
PWY.7315	454	221	113	341	0.433539	0.276364	0.117426	0.472533	-0.0956395	0.305552	0.754442	0.963846	221	151	303	0.323906	0.256137	0.206686	0.867922	0.298673	0.268837	0.267252	0.726464	221	162	292	-1.05973	0.248555	2.46032e-05	0.000195654	-0.227714	0.331456	0.492478	0.871597
PWY.7323	454	381	113	341	0.248509	0.252678	0.325898	0.639216	-0.165289	0.280772	0.556403	0.923398	381	151	303	0.144035	0.234113	0.538714	0.935697	0.177464	0.247034	0.472949	0.86952	381	162	292	-0.66904	0.229287	0.00370307	0.0106082	-0.304487	0.304575	0.318063	0.871597
PWY.7328	454	224	113	341	0.637756	0.270036	0.0186208	0.365844	0.0981364	0.303682	0.746749	0.963846	224	151	303	0.497442	0.250486	0.0476597	0.809175	0.463475	0.267192	0.0835885	0.642289	224	162	292	-1.12341	0.242866	4.90875e-06	7.12835e-05	-0.610802	0.329427	0.064465	0.672853
PWY.7357	454	454	113	341	0.0124654	0.0296294	0.674174	0.817104	0.0349038	0.0335254	0.298472	0.923398	454	151	303	0.0133498	0.0274946	0.627536	0.935697	-0.00155089	0.029576	0.958207	0.987781	454	162	292	0.0201694	0.0270725	0.456665	0.567012	-0.00927548	0.0361588	0.797685	0.979511
PWY.7371	454	163	113	341	0.0598776	0.238387	0.801793	0.885788	-0.00230175	0.263558	0.993036	0.995357	163	151	303	-0.162517	0.220606	0.461705	0.889868	-0.091753	0.231888	0.692557	0.896404	163	162	292	-0.526203	0.216728	0.015582	0.0354041	-0.719635	0.285901	0.0122283	0.543189
PWY.7383	454	427	113	341	-0.538486	0.207046	0.00961179	0.291849	-0.24811	0.232568	0.2867	0.923398	427	151	303	-0.169914	0.192996	0.379119	0.867922	-0.124928	0.204622	0.541862	0.870553	427	162	292	0.613989	0.188668	0.00122367	0.00418687	0.171907	0.252284	0.496015	0.871597
PWY.7388	454	329	113	341	0.18847	0.272983	0.490299	0.70921	-0.244938	0.302376	0.418403	0.923398	329	151	303	0.112532	0.252838	0.656482	0.935697	0.172331	0.266043	0.517518	0.870553	329	162	292	-1.02597	0.245143	3.43748e-05	0.000231865	-0.515168	0.328011	0.11708	0.766759
PWY.7391	454	77	113	341	0.0556717	0.170265	0.743845	0.858145	0.149253	0.185633	0.421869	0.923398	77	151	303	0.166577	0.157928	0.292109	0.867922	0.141821	0.163573	0.38646	0.791887	77	162	292	0.153292	0.155785	0.325655	0.431622	0.230592	0.202051	0.254458	0.871597
PWY.7392	454	227	113	341	-0.12995	0.309933	0.675212	0.817104	-0.0794165	0.348846	0.820032	0.970996	227	151	303	0.59538	0.285631	0.0376923	0.809175	0.459682	0.306928	0.135014	0.642289	227	162	292	-0.00614667	0.283678	0.982723	0.992451	-0.222506	0.37842	0.556876	0.895686
PWY.7399	454	80	113	341	0.0320856	0.157919	0.839089	0.901144	-0.174843	0.175819	0.320617	0.923398	80	151	303	0.0726879	0.145846	0.618458	0.935697	0.0587779	0.154519	0.703859	0.896404	80	162	292	-0.28623	0.143614	0.0468715	0.0872075	0.0323809	0.192109	0.866233	0.983971
PWY.7400	454	454	113	341	0.012138	0.0462717	0.793198	0.882632	-0.00219348	0.0508674	0.965627	0.986298	454	151	303	0.00264864	0.042783	0.950664	0.991323	0.0531037	0.0446431	0.23496	0.699043	454	162	292	-0.0391323	0.0423261	0.355712	0.467747	-0.0481655	0.0552101	0.383525	0.871597
PWY.7409	454	165	113	341	0.371636	0.246762	0.132768	0.494578	-0.203794	0.274577	0.458401	0.923398	165	151	303	0.277982	0.228683	0.224794	0.867922	0.367935	0.241584	0.128556	0.642289	165	162	292	-0.926457	0.222071	3.63627e-05	0.000231865	-0.164421	0.297854	0.581249	0.895686
PWY.7446	454	115	113	341	0.122667	0.210201	0.559805	0.742871	-0.31472	0.226387	0.165255	0.923398	115	151	303	0.135251	0.194596	0.487397	0.91334	0.148868	0.199184	0.455274	0.863986	115	162	292	-0.759738	0.189014	6.85389e-05	0.000377716	-0.220695	0.245579	0.369376	0.871597
PWY.7456	454	333	113	341	-0.875121	0.335467	0.00939693	0.291849	-0.287491	0.364728	0.431032	0.923398	333	151	303	-0.0234346	0.312988	0.940349	0.990778	0.0943936	0.320902	0.768797	0.913801	333	162	292	1.17561	0.304252	0.000128248	0.000601192	0.219588	0.395648	0.579202	0.895686
PWY.7539	454	435	113	341	0.101272	0.0965778	0.294965	0.619613	0.108003	0.109342	0.32392	0.923398	435	151	303	-0.0302245	0.0895045	0.735768	0.951515	-0.0118992	0.0951809	0.900578	0.955976	435	162	292	-0.0506135	0.0884489	0.56747	0.668836	-0.0160708	0.12014	0.89366	0.983971
PWY.7560	454	449	113	341	0.0350825	0.112084	0.754429	0.859852	0.0365828	0.122185	0.764791	0.963846	449	151	303	0.0294625	0.103216	0.775439	0.951515	0.070627	0.106717	0.508484	0.870553	449	162	292	-0.0871784	0.102003	0.393205	0.505117	0.00652281	0.131297	0.960403	0.983971
PWY.7663	454	454	113	341	-0.0958943	0.055114	0.0825808	0.437725	-0.0734854	0.0603399	0.224022	0.923398	454	151	303	-0.112372	0.0509301	0.0278794	0.809175	-0.115317	0.0533046	0.031127	0.642289	454	162	292	-0.00938628	0.0506156	0.852969	0.898591	0.0250257	0.0660866	0.705134	0.937037
PWY.7664	454	329	113	341	0.18684	0.285637	0.513375	0.72349	-0.263796	0.316455	0.405013	0.923398	329	151	303	0.108402	0.264552	0.682182	0.937089	0.1622	0.27843	0.560527	0.871023	329	162	292	-1.07551	0.256473	3.31937e-05	0.000231865	-0.541432	0.343283	0.115546	0.766759
PWY.821	454	287	113	341	0.0687375	0.276195	0.803574	0.885788	-0.108832	0.311932	0.727352	0.963846	287	151	303	0.280662	0.255402	0.272407	0.867922	0.247311	0.27445	0.368075	0.778083	287	162	292	-0.649948	0.250871	0.00989227	0.0244742	-0.860831	0.338376	0.0113389	0.543189
PWY.841	454	454	113	341	-0.109639	0.0324941	0.000806364	0.11964	-0.0671261	0.0361212	0.0638714	0.923398	454	151	303	-0.0280965	0.0304269	0.356303	0.867922	-0.0352883	0.0316821	0.26604	0.726464	454	162	292	0.0675469	0.0300118	0.0249013	0.0510248	-0.00469379	0.0397031	0.905952	0.983971
PWY.922	454	302	113	341	-0.0145931	0.257475	0.954827	0.966401	-0.0445873	0.267642	0.867775	0.972627	302	151	303	-0.0691658	0.238378	0.771836	0.951515	0.00263297	0.235482	0.991085	0.994061	302	162	292	-0.173892	0.235473	0.460615	0.569798	0.0917905	0.290331	0.75205	0.956549
PWY0.1061	454	443	113	341	0.116708	0.133614	0.382893	0.666074	-0.0401606	0.140261	0.774783	0.963846	443	151	303	0.161571	0.124027	0.193369	0.867922	0.201674	0.124251	0.105385	0.642289	443	162	292	-0.313086	0.121547	0.0103309	0.0253716	0.00271382	0.152641	0.985824	0.994445
PWY0.1241	454	246	113	341	0.339847	0.252107	0.178339	0.50173	-0.258297	0.27551	0.349064	0.923398	246	151	303	0.170248	0.233767	0.466826	0.889868	0.142217	0.242405	0.557747	0.871023	246	162	292	-0.98241	0.226416	1.77486e-05	0.000156001	-0.319246	0.298867	0.286088	0.871597
PWY0.1261	454	384	113	341	0.379848	0.273913	0.166216	0.499859	-0.124718	0.303814	0.681657	0.937816	384	151	303	-0.0696492	0.254147	0.784174	0.951515	-0.191654	0.267307	0.473811	0.86952	384	162	292	-0.807618	0.248255	0.00122848	0.00418687	-0.449371	0.32957	0.173499	0.822261
PWY0.1277	454	121	113	341	0.232978	0.221305	0.293031	0.619444	-0.323395	0.238063	0.175099	0.923398	121	151	303	0.239896	0.204848	0.242192	0.867922	0.28806	0.209458	0.169828	0.695253	121	162	292	-0.750825	0.199608	0.000191576	0.000789954	-0.0172615	0.258245	0.946742	0.983971
PWY0.1296	454	454	113	341	0.0166055	0.0287774	0.564216	0.744854	-0.0016478	0.0326912	0.959826	0.98338	454	151	303	-0.023191	0.0267127	0.385782	0.867922	-0.0235914	0.0287481	0.412367	0.815457	454	162	292	-0.050533	0.0263853	0.056123	0.102432	-0.0231049	0.0355874	0.516567	0.87912
PWY0.1297	454	454	113	341	0.193693	0.107052	0.0710761	0.435812	0.0717105	0.112503	0.524228	0.923398	454	151	303	-0.0125946	0.0994846	0.899316	0.983277	-0.014534	0.0989849	0.883341	0.955976	454	162	292	-0.497327	0.0954439	2.88979e-07	1.84546e-05	-0.292259	0.122041	0.0170964	0.543189
PWY0.1298	454	453	113	341	-0.0374003	0.0798624	0.639795	0.805809	-0.102655	0.088934	0.249089	0.923398	453	151	303	-0.00639549	0.073889	0.931064	0.9841	0.0522282	0.0780641	0.503862	0.870553	453	162	292	0.0458095	0.0733431	0.532563	0.637548	0.163523	0.0970633	0.0928417	0.766759
PWY0.1319	454	454	113	341	0.0361403	0.0225708	0.11006	0.471281	0.0122683	0.0244721	0.616432	0.923398	454	151	303	-0.0281088	0.0208184	0.177657	0.867922	-0.0439239	0.0215117	0.0418434	0.642289	454	162	292	-0.0595585	0.020436	0.00374781	0.0106082	-0.0191664	0.0268307	0.475443	0.871597
PWY0.1338	454	175	113	341	0.365874	0.214801	0.0892096	0.456859	-0.188409	0.234495	0.422187	0.923398	175	151	303	0.207604	0.199293	0.298118	0.867922	0.239048	0.206318	0.247303	0.713645	175	162	292	-1.02142	0.191144	1.46006e-07	1.21915e-05	-0.402893	0.254374	0.114026	0.766759
PWY0.1415	454	191	113	341	0.528022	0.253978	0.0381912	0.435812	-0.0320831	0.28118	0.909215	0.972627	191	151	303	0.341505	0.235748	0.148156	0.867922	0.262423	0.247393	0.289451	0.726464	191	162	292	-1.00696	0.228595	1.32806e-05	0.000132463	-0.205993	0.305017	0.499848	0.871597
PWY0.1479	454	162	113	341	0.0990879	0.263486	0.707049	0.839971	-0.14629	0.301077	0.627314	0.923398	162	151	303	-0.361849	0.243398	0.137817	0.867922	-0.419834	0.264899	0.113794	0.642289	162	162	292	-0.388136	0.24045	0.107194	0.17049	-0.457416	0.326601	0.162139	0.822261
PWY0.1533	454	168	113	341	0.298589	0.235558	0.205614	0.528909	-0.275666	0.258706	0.287275	0.923398	168	151	303	0.249492	0.218179	0.253441	0.867922	0.271081	0.22762	0.234394	0.699043	168	162	292	-0.96306	0.211048	6.53182e-06	8.72652e-05	-0.262099	0.280638	0.350906	0.871597
PWY0.1586	454	454	113	341	0.00916559	0.0740928	0.901606	0.942579	-0.0584476	0.0820554	0.476704	0.923398	454	151	303	0.0708223	0.0685728	0.302261	0.867922	0.0385635	0.0722132	0.593627	0.871023	454	162	292	-0.258123	0.0668475	0.000129598	0.000601192	-0.255425	0.0892272	0.00442557	0.543189
PWY0.162	454	453	113	341	-0.111071	0.0402604	0.00604574	0.25241	-0.112965	0.0460531	0.0146106	0.923398	453	151	303	-0.0459996	0.0375446	0.221163	0.867922	-0.0458934	0.0404623	0.257402	0.726464	453	162	292	0.0480001	0.0369532	0.194652	0.285148	0.0632593	0.0498621	0.205316	0.826432
PWY0.166	454	454	113	341	-0.0877164	0.0353787	0.0135346	0.347735	-0.0555463	0.0402524	0.168387	0.923398	454	151	303	-0.0144678	0.0329943	0.661243	0.935697	-0.0180774	0.0354263	0.61014	0.882194	454	162	292	0.0566074	0.0325236	0.0824689	0.139501	0.0189047	0.0439313	0.667195	0.927183
PWY0.321	454	52	113	341	0.129034	0.155382	0.406741	0.679258	-0.0988255	0.175329	0.573306	0.923398	52	151	303	0.202905	0.143659	0.158532	0.867922	0.226017	0.154261	0.143673	0.648471	52	162	292	-0.29233	0.141622	0.0395852	0.0768689	0.0562282	0.190192	0.767662	0.960296
PWY0.41	454	98	113	341	0.0979273	0.1681	0.560489	0.742871	-0.0406432	0.187137	0.828177	0.970996	98	151	303	0.0810311	0.155658	0.602925	0.935697	0.221826	0.164651	0.17867	0.695253	98	162	292	-0.277367	0.153323	0.0711222	0.123082	-0.122054	0.203002	0.548021	0.892873
PWY0.781	454	446	113	341	-0.0606984	0.0626289	0.333005	0.639216	0.0155218	0.0706099	0.826126	0.970996	446	151	303	0.00839665	0.0579148	0.884793	0.983277	0.042868	0.0616962	0.48759	0.870553	446	162	292	0.137616	0.05701	0.016202	0.036564	-0.0355481	0.0762083	0.641154	0.907186
PWY0.845	454	435	113	341	-0.0351216	0.125812	0.78026	0.877464	-0.0673483	0.140365	0.631643	0.923398	435	151	303	-0.0321608	0.116375	0.782411	0.951515	-0.135235	0.123727	0.275088	0.726464	435	162	292	-0.0959282	0.114241	0.40155	0.512487	0.045808	0.151111	0.761951	0.960296
PWY0.862	454	348	113	341	0.0902336	0.270602	0.738949	0.856975	-0.273893	0.299908	0.361666	0.923398	348	151	303	0.176252	0.250445	0.481956	0.909453	0.250737	0.263871	0.34258	0.742998	348	162	292	-0.912669	0.243835	0.000205796	0.000838241	-0.401994	0.325333	0.217328	0.85397
PWY1F.823	454	47	113	341	-0.0901191	0.0872746	0.302358	0.627252	-0.0594114	0.095841	0.535684	0.923398	47	151	303	-0.0207397	0.0808998	0.79779	0.955793	0.00183762	0.0843247	0.982625	0.994061	47	162	292	-0.0264544	0.0799516	0.740891	0.804915	-0.107632	0.103966	0.301178	0.871597
PWY490.3	454	180	113	341	-0.0524491	0.226648	0.817102	0.891869	-0.211825	0.256624	0.409627	0.923398	180	151	303	0.11666	0.209796	0.578449	0.935697	0.164945	0.225788	0.465499	0.868585	180	162	292	-0.290155	0.206961	0.161622	0.243162	0.0248458	0.27838	0.928927	0.983971
PWY4FS.7	454	433	113	341	0.278506	0.198401	0.161094	0.499859	0.0399104	0.223036	0.858076	0.971516	433	151	303	0.095212	0.184054	0.605203	0.935697	0.0862736	0.196236	0.660437	0.896404	433	162	292	-0.547664	0.180091	0.00249751	0.0075956	-0.00214738	0.241944	0.992923	0.994445
PWY4FS.8	454	433	113	341	0.278653	0.198389	0.160848	0.499859	0.0399192	0.223025	0.858038	0.971516	433	151	303	0.0954264	0.184043	0.604369	0.935697	0.0864781	0.196226	0.659667	0.896404	433	162	292	-0.547545	0.180081	0.00250154	0.0075956	-0.0016853	0.241932	0.994445	0.994445
PWY4LZ.257	454	434	113	341	0.0551874	0.0891533	0.536238	0.736467	-0.023418	0.0998988	0.814789	0.970996	434	151	303	0.073134	0.082659	0.376785	0.867922	0.120495	0.0880288	0.171878	0.695253	434	162	292	-0.148591	0.0813455	0.0684548	0.119706	0.0408343	0.107695	0.704779	0.937037
PWY66.389	454	76	113	341	0.0285718	0.146998	0.84598	0.902739	0.104158	0.164438	0.526839	0.923398	76	151	303	0.110535	0.137422	0.421643	0.88018	0.222984	0.145565	0.126387	0.642289	76	162	292	0.0162862	0.134156	0.903433	0.934276	0.0276014	0.181353	0.879112	0.983971
PWY66.398	454	155	113	341	0.0229162	0.23201	0.921364	0.953035	0.0739558	0.263193	0.778862	0.963846	155	151	303	0.0574825	0.214806	0.789131	0.951515	0.0483192	0.231568	0.83482	0.941993	155	162	292	-0.345225	0.211682	0.103629	0.167082	-0.535344	0.285506	0.06152	0.672853
PWY66.399	454	425	113	341	-0.380207	0.19111	0.0472645	0.435812	-0.146108	0.217929	0.50297	0.923398	425	151	303	-0.227734	0.17741	0.199933	0.867922	-0.205749	0.191742	0.283903	0.726464	425	162	292	0.396272	0.174654	0.0237544	0.0492794	0.187949	0.236404	0.42707	0.871597
PWY66.400	454	453	113	341	0.0374872	0.100305	0.708784	0.839971	0.00961682	0.113566	0.932559	0.972627	453	151	303	-0.00568094	0.0931572	0.951401	0.991323	0.0162264	0.100334	0.871607	0.951362	453	162	292	-0.042468	0.0918022	0.643879	0.726225	0.119666	0.122689	0.329987	0.871597
PWY66.409	454	448	113	341	0.0967874	0.0808315	0.231807	0.553025	0.0650641	0.0870106	0.455055	0.923398	448	151	303	-0.022672	0.0749616	0.762455	0.951515	-0.0421986	0.0766546	0.582293	0.871023	448	162	292	-0.304733	0.0731535	3.74872e-05	0.000231865	-0.226053	0.0950563	0.0178895	0.543189
PWY66.422	454	454	113	341	0.0439072	0.0242445	0.0708266	0.435812	0.0259694	0.0265614	0.328825	0.923398	454	151	303	0.00209447	0.0223132	0.925258	0.983277	-0.0113478	0.023321	0.626823	0.894696	454	162	292	-0.0485825	0.0220595	0.0281641	0.0566675	-0.0139491	0.0288238	0.628698	0.907186
PWYG.321	454	319	113	341	0.200135	0.288807	0.488691	0.70921	-0.101178	0.323289	0.754473	0.963846	319	151	303	0.100729	0.267512	0.706695	0.945688	0.19399	0.284443	0.495638	0.870553	319	162	292	-0.828448	0.261487	0.00163987	0.00541605	-0.410184	0.350696	0.242856	0.871597
PYRIDNUCSAL.PWY	454	437	113	341	-0.00847578	0.0861208	0.921647	0.953035	0.0328572	0.0928618	0.723665	0.962965	437	151	303	-0.0711922	0.0788648	0.367191	0.867922	-0.0365992	0.0811125	0.652095	0.896404	437	162	292	0.0497701	0.0777378	0.522368	0.627594	0.0102648	0.0993043	0.917727	0.983971
PYRIDNUCSYN.PWY	454	453	113	341	-0.0246724	0.0334751	0.4615	0.698363	-0.0227898	0.0370745	0.539116	0.923398	453	151	303	-0.00507874	0.0307921	0.869071	0.983277	-0.00956081	0.0323279	0.767585	0.913801	453	162	292	-0.0222818	0.0304405	0.46458	0.572583	-0.0854655	0.0401903	0.0340988	0.669942
PYRIDOXSYN.PWY	454	449	113	341	0.00972882	0.116991	0.933764	0.956678	-0.0725872	0.129231	0.574654	0.923398	449	151	303	-0.0543256	0.108012	0.615248	0.935697	-0.11633	0.113489	0.305988	0.726662	449	162	292	-0.12753	0.10721	0.234875	0.333822	0.032767	0.141229	0.816651	0.98255
REDCITCYC	454	284	113	341	0.0568692	0.264249	0.829702	0.899742	-0.324475	0.293766	0.270032	0.923398	284	151	303	-0.0245899	0.244681	0.919995	0.983277	-0.0275248	0.258467	0.915246	0.958282	284	162	292	-0.962312	0.237467	5.98678e-05	0.000340642	-0.518368	0.31867	0.104606	0.766759
RHAMCAT.PWY	454	454	113	341	0.084462	0.047842	0.0781857	0.437725	0.0310109	0.0525515	0.55546	0.923398	454	151	303	-0.045197	0.0444321	0.309611	0.867922	-0.0816114	0.0462766	0.0785875	0.642289	454	162	292	-0.108293	0.0438199	0.0138402	0.0321015	0.0205693	0.0572163	0.719415	0.938402
RIBOSYN2.PWY	454	427	113	341	-0.265365	0.207726	0.202102	0.528909	-0.34134	0.235701	0.148357	0.923398	427	151	303	0.310768	0.192123	0.106472	0.82711	0.326437	0.207379	0.116264	0.642289	427	162	292	-0.00121368	0.190441	0.994918	0.997906	0.137894	0.255683	0.589973	0.895686
RUMP.PWY	454	173	113	341	-0.291424	0.252651	0.24934	0.574342	-0.076855	0.286711	0.788795	0.964894	173	151	303	-0.150338	0.234174	0.521211	0.932726	-0.052914	0.252259	0.833963	0.941993	173	162	292	0.105385	0.231495	0.64916	0.727582	-0.246929	0.311017	0.427707	0.871597
SALVADEHYPOX.PWY	454	452	113	341	0.0456539	0.0489632	0.351638	0.642846	0.0234632	0.0544712	0.666893	0.937816	452	151	303	-0.0643496	0.045436	0.157409	0.867922	-0.0470829	0.047967	0.326923	0.726662	452	162	292	0.0693777	0.0448536	0.122645	0.189433	0.113403	0.0593348	0.0567087	0.672853
SER.GLYSYN.PWY	454	454	113	341	0.00157186	0.0423066	0.970379	0.977705	0.0638727	0.0463612	0.169081	0.923398	454	151	303	0.0508988	0.0391146	0.193849	0.867922	0.0523252	0.0408366	0.200839	0.698067	454	162	292	0.10755	0.0381227	0.00500278	0.0134752	0.0250443	0.0498295	0.615529	0.899551
SO4ASSIM.PWY	454	401	113	341	0.192237	0.237282	0.418281	0.68777	-0.205949	0.265217	0.437902	0.923398	401	151	303	0.160902	0.219732	0.464393	0.889868	0.105272	0.233348	0.652138	0.896404	401	162	292	-0.894164	0.213105	3.28532e-05	0.000231865	-0.52102	0.287701	0.0709039	0.717633
SULFATE.CYS.PWY	454	401	113	341	0.224032	0.243706	0.358453	0.642846	-0.135449	0.273283	0.620425	0.923398	401	151	303	0.147702	0.225756	0.513287	0.932726	0.0806715	0.240445	0.737419	0.896404	401	162	292	-0.905842	0.219041	4.23834e-05	0.000257383	-0.552359	0.296451	0.0631703	0.672853
TCA	454	436	113	341	0.0777601	0.0926143	0.401603	0.67792	0.0275808	0.10752	0.797692	0.965323	436	151	303	-0.0234052	0.0854959	0.784405	0.951515	-0.0355925	0.0924154	0.700357	0.896404	436	162	292	-0.210909	0.0841315	0.0125564	0.0295482	-0.25323	0.11296	0.0255656	0.578718
TCA.GLYOX.BYPASS	454	233	113	341	0.27631	0.288037	0.337938	0.642846	-0.32205	0.317556	0.311131	0.923398	233	151	303	0.317688	0.266547	0.233951	0.867922	0.321953	0.279398	0.249891	0.713645	233	162	292	-1.17161	0.257919	7.17599e-06	9.16303e-05	-0.40923	0.344477	0.235556	0.871597
TEICHOICACID.PWY	454	93	113	341	0.105033	0.171356	0.540222	0.736467	0.14651	0.194081	0.450765	0.923398	93	151	303	0.0875593	0.158162	0.580129	0.935697	-0.0304304	0.170637	0.858552	0.951362	93	162	292	0.0873644	0.156381	0.576675	0.673819	0.19405	0.210452	0.35706	0.871597
THISYN.PWY	454	340	113	341	-0.248515	0.307906	0.420034	0.68777	-0.534009	0.347164	0.124799	0.923398	340	151	303	0.503912	0.284297	0.0770013	0.809175	0.583648	0.305448	0.0567551	0.642289	340	162	292	-0.498554	0.280976	0.07669	0.132033	-0.104362	0.376595	0.781833	0.967156
THISYNARA.PWY	454	454	113	341	-0.0108329	0.0409563	0.791521	0.882632	0.0280462	0.0462773	0.544839	0.923398	454	151	303	0.0276116	0.0377241	0.464602	0.889868	0.011498	0.0405206	0.776749	0.91998	454	162	292	0.028848	0.0373392	0.440182	0.550007	-0.0111625	0.0502693	0.824389	0.98255
THRESYN.PWY	454	454	113	341	-0.0343878	0.0247167	0.16484	0.499859	0.0152542	0.0265787	0.566344	0.923398	454	151	303	0.0111501	0.0229293	0.627009	0.935697	0.0244069	0.023385	0.297262	0.726464	454	162	292	0.0978714	0.0221857	1.29066e-05	0.000132463	0.0270665	0.0288319	0.348423	0.871597
TRNA.CHARGING.PWY	454	454	113	341	-0.0288164	0.0308039	0.35006	0.642846	0.035264	0.0330211	0.28622	0.923398	454	151	303	0.0268664	0.0282678	0.342424	0.867922	0.00923375	0.0289729	0.750124	0.901228	454	162	292	0.105646	0.0275914	0.00014758	0.000640153	0.0472615	0.0358902	0.188673	0.822261
TRPSYN.PWY	454	454	113	341	0.0507325	0.0406649	0.212866	0.529229	0.0131504	0.0462636	0.776373	0.963846	454	151	303	0.0278626	0.0374952	0.457827	0.889868	0.00508966	0.0404542	0.899946	0.955976	454	162	292	-0.100709	0.0367537	0.00639765	0.0165645	-0.0830828	0.0498621	0.0964833	0.766759
UBISYN.PWY	454	150	113	341	0.268797	0.23675	0.256837	0.587559	-0.318793	0.259739	0.220419	0.923398	150	151	303	0.222979	0.219272	0.309753	0.867922	0.297342	0.228529	0.193978	0.698067	150	162	292	-0.91114	0.212603	2.23723e-05	0.000186808	-0.153787	0.281759	0.585503	0.895686
UDPNAGSYN.PWY	454	454	113	341	0.0201781	0.0896606	0.822045	0.894342	0.0717119	0.0977737	0.463722	0.923398	454	151	303	0.0878626	0.083001	0.290372	0.867922	0.119872	0.0860171	0.164229	0.685658	454	162	292	0.130357	0.0818152	0.111805	0.174499	0.118087	0.105909	0.265534	0.871597
URDEGR.PWY	454	110	113	341	0.134042	0.164253	0.414898	0.68777	0.0595836	0.187221	0.750461	0.963846	110	151	303	0.128396	0.152075	0.398964	0.867922	0.179265	0.164724	0.277138	0.726464	110	162	292	-0.106913	0.150336	0.47736	0.584022	0.0415402	0.203093	0.838038	0.983971
VALSYN.PWY	454	454	113	341	-0.00727978	0.0163607	0.656575	0.810674	0.00588063	0.0181698	0.746381	0.963846	454	151	303	0.017705	0.0150979	0.241575	0.867922	0.017712	0.0160481	0.270423	0.726464	454	162	292	0.0193855	0.0147937	0.190764	0.280683	-0.00295042	0.0196034	0.880445	0.983971
X1CMET2.PWY	454	454	113	341	-0.0417517	0.0318176	0.190131	0.520524	-0.0425761	0.0355094	0.231251	0.923398	454	151	303	-0.0487828	0.029298	0.0966153	0.82711	-0.0713802	0.031234	0.0228278	0.642289	454	162	292	-0.0298421	0.0290785	0.305334	0.414559	-0.0341915	0.0386936	0.37743	0.871597
X3.HYDROXYPHENYLACETATE.DEGRADATION.PWY	454	50	113	341	0.0709908	0.151723	0.640088	0.805809	-0.167223	0.167589	0.318981	0.923398	50	151	303	0.19398	0.140214	0.167223	0.867922	0.1965	0.147452	0.183417	0.696152	50	162	292	-0.37175	0.137749	0.0072261	0.0182842	-0.145861	0.181797	0.422846	0.871597
X7ALPHADEHYDROX.PWY	454	67	113	341	0.0401144	0.154626	0.795426	0.882632	-0.0668	0.167618	0.69046	0.93902	67	151	303	0.00828978	0.142927	0.953775	0.991323	0.0925531	0.147138	0.529702	0.870553	67	162	292	-0.262662	0.140859	0.0628874	0.111725	-0.112117	0.183091	0.540656	0.885467
