# Supplementary material for: Impact of commonly used drugs on the composition and metabolic function of the gut microbiota
Source: Nat Commun. 2020 Jan 17;11:362. doi: 10.1038/s41467-019-14177-z (PMC6969170; doi:10.1038/s41467-019-14177-z)
Supplement: Supplementary file 52 — Supplementary Data 50 [file 41467_2019_14177_MOESM52_ESM.xlsx]

## Sheet: Sheet1
Supplementary table 50 - Species level stratified abundances of pathways and gene families in PPIs
Differences in the stratified pathways abundances and gene families were tested using the Wilcoxon signed-rank test
Stratified abundances of pathways
Pathways	cohort	Median_values_pathway_Users	Median_values_pathway_Non_Users	Number_users	Number_non-users	Non_zeros_values_pathway_Users	Non_zeros_values_pathway_Non_Users	Wilcoxon Z (Users vs Non-users)	Wilcoxon effect size	p.value	q.value	cohort2	Median_values_pathway_Users3	Median_values_pathway_Non_Users4	Number_users5	Number_non-users6	Non_zeros_values_pathway_Users7	Non_zeros_values_pathway_Non_Users8	Wilcoxon Z (Users vs Non-users)9	Wilcoxon effect size10	p.value11	q.value12	cohort13	Median_values_pathway_Users14	Median_values_pathway_Non_Users15	Number_users16	Number_non-users17	Non_zeros_values_pathway_Users18	Non_zeros_values_pathway_Non_Users19	Wilcoxon Z (Users vs Non-users)20	Wilcoxon effect size21	p.value22	q.value23
PWY-6125:_superpathway_of_guanosine_nucleotides_de_novo_biosynthesis_II|g__Streptococcus.s__Streptococcus_vestibularis	MIBS	0	0	45	244	18	19	-6.06438	-0.356728	1.33852e-09	1.58892e-07	LLD	0	0	93	1031	35	70	-10.2642	-0.306155	1.02518e-24	1.6121e-21	IBD	0	0	108	346	52	19	-10.6835	-0.501403	1.22436e-26	5.28806e-23
COMPLETE-ARO-PWY:_superpathway_of_aromatic_amino_acid_biosynthesis|g__Streptococcus.s__Streptococcus_vestibularis	MIBS	7.77622	0	45	244	23	32	-6.54972	-0.385278	5.81934e-11	1.2874e-08	LLD	0	0	93	1031	42	144	-8.54245	-0.2548	1.31697e-17	1.62426e-15	IBD	9.4191	0	108	346	60	35	-10.6587	-0.500237	1.59833e-26	5.28806e-23
ARO-PWY:_chorismate_biosynthesis_I|g__Streptococcus.s__Streptococcus_vestibularis	MIBS	7.27757	0	45	244	23	32	-6.55256	-0.385445	5.70994e-11	1.2874e-08	LLD	0	0	93	1031	43	149	-8.58755	-0.256145	8.90403e-18	1.12013e-15	IBD	9.53022	0	108	346	60	37	-10.5075	-0.49314	8.03043e-26	1.40767e-22
PEPTIDOGLYCANSYN-PWY:_peptidoglycan_biosynthesis_I_(meso-diaminopimelate_containing)|g__Streptococcus.s__Streptococcus_parasanguinis	MIBS	13.5525	0	45	244	32	66	-6.71185	-0.394815	1.93698e-11	7.30798e-09	LLD	7.78589	0	93	1031	60	250	-10.0707	-0.300383	7.46216e-24	6.70528e-21	IBD	19.0272	0	108	346	81	99	-10.5019	-0.492878	8.50939e-26	1.40767e-22
PWY-6163:_chorismate_biosynthesis_from_3-dehydroquinate|g__Streptococcus.s__Streptococcus_vestibularis	MIBS	6.55548	0	45	244	23	32	-6.53555	-0.384444	6.39781e-11	1.34089e-08	LLD	0	0	93	1031	43	152	-8.46502	-0.25249	2.56662e-17	2.83185e-15	IBD	8.1453	0	108	346	60	38	-10.4602	-0.490922	1.32373e-25	1.75182e-22
PWY-7221:_guanosine_ribonucleotides_de_novo_biosynthesis|g__Streptococcus.s__Streptococcus_vestibularis	MIBS	5.90103	0	45	244	26	38	-6.78259	-0.398976	1.19139e-11	5.27138e-09	LLD	3.38002	0	93	1031	50	181	-9.53028	-0.284265	1.5721e-21	5.20449e-19	IBD	9.56096	0	108	346	66	53	-10.3903	-0.48764	2.76123e-25	3.04518e-22
PWY-6386:_UDP-N-acetylmuramoyl-pentapeptide_biosynthesis_II_(lysine-containing)|g__Streptococcus.s__Streptococcus_parasanguinis	MIBS	19.2308	0	45	244	32	73	-6.50779	-0.382811	7.68383e-11	1.49589e-08	LLD	9.60281	0	93	1031	62	293	-9.62109	-0.286973	6.52661e-22	2.56577e-19	IBD	20.3489	0	108	346	84	116	-10.3174	-0.484219	5.90883e-25	5.58553e-22
PWY-6277:_superpathway_of_5-aminoimidazole_ribonucleotide_biosynthesis|g__Streptococcus.s__Streptococcus_vestibularis	MIBS	1.17868	0	45	244	23	24	-7.19978	-0.423517	6.09813e-13	5.93592e-10	LLD	0	0	93	1031	42	131	-9.07924	-0.270811	1.09601e-19	2.02762e-17	IBD	1.33583	0	108	346	59	34	-10.2982	-0.48332	7.22127e-25	5.74202e-22
PWY-6387:_UDP-N-acetylmuramoyl-pentapeptide_biosynthesis_I_(meso-diaminopimelate_containing)|g__Streptococcus.s__Streptococcus_parasanguinis	MIBS	17.9694	0	45	244	32	73	-6.53033	-0.384137	6.61214e-11	1.34089e-08	LLD	9.09405	0	93	1031	62	293	-9.62999	-0.287238	5.98536e-22	2.50986e-19	IBD	18.0074	0	108	346	84	116	-10.2906	-0.48296	7.80991e-25	5.74202e-22
PWY-3841:_folate_transformations_II|g__Streptococcus.s__Streptococcus_vestibularis	MIBS	0	0	45	244	16	20	-5.28248	-0.310734	1.28626e-07	8.34698e-06	LLD	0	0	93	1031	38	98	-9.33079	-0.278314	1.05372e-20	2.65117e-18	IBD	1.27456	0	108	346	54	26	-10.2324	-0.480232	1.42847e-24	9.45218e-22
PWY-7111:_pyruvate_fermentation_to_isobutanol_(engineered)|g__Streptococcus.s__Streptococcus_vestibularis	MIBS	1.9917	0	45	244	23	39	-5.89216	-0.346597	3.84321e-09	3.81732e-07	LLD	4.47111	0	93	1031	56	184	-10.4193	-0.310781	2.02967e-25	4.25553e-22	IBD	7.93024	0	108	346	68	59	-10.2065	-0.479016	1.86382e-24	1.12117e-21
PWY-6151:_S-adenosyl-L-methionine_cycle_I|g__Streptococcus.s__Streptococcus_vestibularis	MIBS	0	0	45	244	21	30	-5.79953	-0.341149	6.70817e-09	6.16012e-07	LLD	0	0	93	1031	45	153	-8.85407	-0.264095	8.45725e-19	1.29747e-16	IBD	4.32438	0	108	346	64	46	-10.1854	-0.478025	2.31706e-24	1.27766e-21
PWY-6124:_inosine-5'-phosphate_biosynthesis_II|g__Streptococcus.s__Streptococcus_vestibularis	MIBS	2.68092	0	45	244	27	29	-7.8733	-0.463135	3.49315e-15	1.70012e-11	LLD	2.29353	0	93	1031	50	170	-9.7199	-0.28992	2.48622e-22	1.3032e-19	IBD	4.14214	0	108	346	63	48	-10.1203	-0.474969	4.5162e-24	2.29874e-21
PWY-5686:_UMP_biosynthesis|g__Streptococcus.s__Streptococcus_parasanguinis	MIBS	10.3425	0	45	244	26	72	-4.96253	-0.291914	6.99938e-07	4.10434e-05	LLD	6.91292	0	93	1031	56	239	-9.37418	-0.279608	6.98605e-21	1.99737e-18	IBD	17.2941	0	108	346	78	98	-10.1122	-0.474588	4.90219e-24	2.31699e-21
UDPNAGSYN-PWY:_UDP-N-acetyl-D-glucosamine_biosynthesis_I|g__Streptococcus.s__Streptococcus_vestibularis	MIBS	0	0	45	244	19	27	-5.53287	-0.325463	3.1778e-08	2.20948e-06	LLD	1.37292	0	93	1031	50	131	-10.9461	-0.326494	6.96007e-28	4.37788e-24	IBD	1.62545	0	108	346	60	41	-10.0667	-0.472455	7.79696e-24	3.4395e-21
VALSYN-PWY:_L-valine_biosynthesis|g__Streptococcus.s__Streptococcus_vestibularis	MIBS	0	0	45	244	22	27	-6.63905	-0.390532	3.18911e-11	9.13022e-09	LLD	1.85563	0	93	1031	48	161	-9.38029	-0.279791	6.59445e-21	1.9752e-18	IBD	3.93136	0	108	346	63	49	-10.0298	-0.470723	1.13355e-23	4.68793e-21
PWY-6123:_inosine-5'-phosphate_biosynthesis_I|g__Streptococcus.s__Streptococcus_vestibularis	MIBS	2.37767	0	45	244	23	21	-7.58079	-0.445929	3.476e-14	6.58192e-11	LLD	0	0	93	1031	39	110	-9.16784	-0.273454	4.83855e-20	1.04946e-17	IBD	3.4723	0	108	346	56	33	-10.0026	-0.469447	1.49295e-23	5.81108e-21
PWY-7228:_superpathway_of_guanosine_nucleotides_de_novo_biosynthesis_I|g__Streptococcus.s__Streptococcus_vestibularis	MIBS	0	0	45	244	22	24	-6.86808	-0.404005	6.57718e-12	4.00139e-09	LLD	0	0	93	1031	40	106	-9.72227	-0.289991	2.42989e-22	1.3032e-19	IBD	1.17021	0	108	346	54	30	-9.98292	-0.468522	1.82189e-23	6.69745e-21
PWY-6121:_5-aminoimidazole_ribonucleotide_biosynthesis_I|g__Streptococcus.s__Streptococcus_vestibularis	MIBS	0	0	45	244	21	16	-7.56082	-0.444754	4.05707e-14	6.58192e-11	LLD	0	0	93	1031	40	94	-10.1708	-0.303371	2.68404e-24	2.81377e-21	IBD	0	0	108	346	53	27	-9.96865	-0.467852	2.10394e-23	7.32724e-21
ARO-PWY:_chorismate_biosynthesis_I|g__Streptococcus.s__Streptococcus_parasanguinis	MIBS	14.4169	0	45	244	31	59	-6.79361	-0.399624	1.10264e-11	5.27138e-09	LLD	7.22873	0	93	1031	55	203	-10.0008	-0.298297	1.5159e-23	1.05945e-20	IBD	20.506	0	108	346	73	82	-9.95479	-0.467202	2.41526e-23	7.6868e-21
COMPLETE-ARO-PWY:_superpathway_of_aromatic_amino_acid_biosynthesis|g__Streptococcus.s__Streptococcus_parasanguinis	MIBS	15.5562	0	45	244	31	59	-6.79124	-0.399485	1.12087e-11	5.27138e-09	LLD	8.1004	0	93	1031	55	203	-10.0071	-0.298487	1.42187e-23	1.05945e-20	IBD	21.9626	0	108	346	73	82	-9.9538	-0.467155	2.43952e-23	7.6868e-21
PWY0-1297:_superpathway_of_purine_deoxyribonucleosides_degradation|g__Streptococcus.s__Streptococcus_vestibularis	MIBS	0	0	45	244	9	13	-3.53793	-0.208114	0.00040651	0.011707	LLD	0	0	93	1031	22	30	-9.24103	-0.275637	2.45176e-20	5.7117e-18	IBD	0	0	108	346	43	14	-9.86312	-0.462899	6.05911e-23	1.82242e-20
PWY-6151:_S-adenosyl-L-methionine_cycle_I|g__Rothia.s__Rothia_mucilaginosa	MIBS	0	0	45	244	11	12	-4.44664	-0.261567	8.80661e-06	0.000379308	LLD	0	0	93	1031	21	37	-8.03117	-0.23955	9.68932e-16	8.70655e-14	IBD	0	0	108	346	35	5	-9.83484	-0.461572	8.03761e-23	2.15156e-20
COA-PWY-1:_coenzyme_A_biosynthesis_II_(mammalian)|g__Streptococcus.s__Streptococcus_parasanguinis	MIBS	13.6906	0	45	244	35	81	-6.59741	-0.388083	4.21505e-11	1.07972e-08	LLD	9.64658	0	93	1031	69	360	-9.76499	-0.291265	1.59431e-22	1.00282e-19	IBD	24.0425	0	108	346	83	129	-9.83733	-0.461689	7.81009e-23	2.15156e-20
PWY-3841:_folate_transformations_II|g__Streptococcus.s__Streptococcus_parasanguinis	MIBS	17.9722	0	45	244	34	79	-6.69305	-0.393709	2.20219e-11	7.30798e-09	LLD	10.2352	0	93	1031	64	335	-9.38246	-0.279855	6.45674e-21	1.9752e-18	IBD	21.3769	0	108	346	85	136	-9.8333	-0.461499	8.12891e-23	2.15156e-20
PWY0-1297:_superpathway_of_purine_deoxyribonucleosides_degradation|g__Streptococcus.s__Streptococcus_parasanguinis	MIBS	12.9754	0	45	244	32	78	-6.1986	-0.364623	5.73721e-10	7.978e-08	LLD	10.5365	0	93	1031	62	326	-8.92165	-0.266111	4.60208e-19	7.42233e-17	IBD	19.6711	0	108	346	82	127	-9.82068	-0.460907	9.214e-23	2.34496e-20
PWY-7197:_pyrimidine_deoxyribonucleotide_phosphorylation|g__Streptococcus.s__Streptococcus_vestibularis	MIBS	0	0	45	244	22	19	-7.42824	-0.436955	1.11391e-13	1.35535e-10	LLD	0	0	93	1031	38	93	-9.64477	-0.287679	5.18799e-22	2.33089e-19	IBD	0	0	108	346	49	24	-9.7619	-0.458149	1.65119e-22	4.04665e-20
PWY-7219:_adenosine_ribonucleotides_de_novo_biosynthesis|g__Streptococcus.s__Streptococcus_vestibularis	MIBS	11.2505	0	45	244	28	43	-7.08033	-0.41649	1.45151e-12	1.17741e-09	LLD	5.32933	0	93	1031	56	225	-9.57583	-0.285623	1.01258e-21	3.53842e-19	IBD	16.9518	0	108	346	69	76	-9.73134	-0.456714	2.22761e-22	5.26431e-20
PWY-7219:_adenosine_ribonucleotides_de_novo_biosynthesis|g__Streptococcus.s__Streptococcus_parasanguinis	MIBS	23.1705	4.10452	45	244	40	153	-5.69331	-0.334901	1.25325e-08	9.53057e-07	LLD	22.7409	3.27058	93	1031	81	665	-9.13503	-0.272475	6.54892e-20	1.37309e-17	IBD	43.5896	4.80018	108	346	97	248	-9.69876	-0.455185	3.06465e-22	6.99269e-20
PWY-6628:_superpathway_of_L-phenylalanine_biosynthesis|g__Streptococcus.s__Streptococcus_parasanguinis	MIBS	9.8201	0	45	244	24	42	-6.03323	-0.354896	1.62033e-09	1.83398e-07	LLD	6.98925	0	93	1031	49	133	-10.8295	-0.323018	2.50124e-27	7.8664e-24	IBD	17.4008	0	108	346	63	56	-9.67884	-0.45425	3.72886e-22	8.22462e-20
PWY-7234:_inosine-5'-phosphate_biosynthesis_III|g__Streptococcus.s__Streptococcus_parasanguinis	MIBS	7.05261	0	45	244	33	90	-6.14338	-0.361376	8.1332e-10	1.04169e-07	LLD	7.39854	0	93	1031	69	409	-9.36944	-0.279467	7.30452e-21	1.99763e-18	IBD	12.5431	0	108	346	84	139	-9.62621	-0.45178	6.2248e-22	1.32869e-19
PWY-6121:_5-aminoimidazole_ribonucleotide_biosynthesis_I|g__Streptococcus.s__Streptococcus_parasanguinis	MIBS	22.4477	0	45	244	34	119	-5.43849	-0.319911	5.40427e-08	3.65313e-06	LLD	14.1564	0	93	1031	75	505	-9.11672	-0.271929	7.75591e-20	1.52452e-17	IBD	34.9537	1.78228	108	346	92	187	-9.62071	-0.451522	6.56516e-22	1.35755e-19
PWY-6151:_S-adenosyl-L-methionine_cycle_I|g__Streptococcus.s__Streptococcus_parasanguinis	MIBS	11.6055	0	45	244	32	70	-6.47045	-0.380615	9.84482e-11	1.71124e-08	LLD	8.05302	0	93	1031	61	302	-9.28677	-0.277001	1.59344e-20	3.8549e-18	IBD	20.3827	0	108	346	79	114	-9.61176	-0.451102	7.16461e-22	1.43661e-19
PWY-6163:_chorismate_biosynthesis_from_3-dehydroquinate|g__Streptococcus.s__Streptococcus_parasanguinis	MIBS	13.6764	0	45	244	32	62	-6.91991	-0.407053	4.55675e-12	3.16824e-09	LLD	6.99743	0	93	1031	56	228	-9.60289	-0.28643	7.78976e-22	2.88221e-19	IBD	19.8089	0	108	346	73	90	-9.55518	-0.448447	1.23957e-21	2.41242e-19
PWY-6123:_inosine-5'-phosphate_biosynthesis_I|g__Streptococcus.s__Streptococcus_parasanguinis	MIBS	8.54339	0	45	244	38	110	-6.68611	-0.3933	2.30808e-11	7.30798e-09	LLD	7.84599	0	93	1031	73	500	-8.92369	-0.266171	4.51726e-19	7.42233e-17	IBD	12.5431	1.1053	108	346	91	180	-9.54821	-0.44812	1.32506e-21	2.50512e-19
PWY0-1061:_superpathway_of_L-alanine_biosynthesis|g__Streptococcus.s__Streptococcus_parasanguinis	MIBS	12.208	0	45	244	32	92	-5.78623	-0.340367	7.24449e-09	6.52943e-07	LLD	9.26528	0	93	1031	72	358	-10.1821	-0.303706	2.38917e-24	2.81377e-21	IBD	20.2499	0	108	346	83	139	-9.39704	-0.441025	5.63612e-21	1.03595e-18
PWY-6123:_inosine-5'-phosphate_biosynthesis_I|g__Streptococcus.s__Streptococcus_salivarius	MIBS	51.6844	6.49459	45	244	41	155	-6.47427	-0.380839	9.58982e-11	1.71124e-08	LLD	61.9028	8.02792	93	1031	85	697	-8.73533	-0.260553	2.43312e-18	3.40097e-16	IBD	84.1861	7.40746	108	346	97	234	-9.3684	-0.439681	7.39357e-21	1.32225e-18
PWY-6737:_starch_degradation_V|g__Streptococcus.s__Streptococcus_parasanguinis	MIBS	14.7263	1.92646	45	244	39	138	-5.94711	-0.34983	2.74583e-09	2.8434e-07	LLD	15.1687	1.69587	93	1031	79	576	-9.08609	-0.271015	1.02824e-19	1.95988e-17	IBD	32.4696	2.51272	108	346	95	215	-9.35169	-0.438896	8.66096e-21	1.50815e-18
PWY-6124:_inosine-5'-phosphate_biosynthesis_II|g__Streptococcus.s__Streptococcus_parasanguinis	MIBS	5.51895	0	45	244	36	102	-6.47837	-0.381081	9.33642e-11	1.71124e-08	LLD	5.83134	0	93	1031	71	466	-8.99007	-0.268151	2.47476e-19	4.32395e-17	IBD	8.72846	0	108	346	87	160	-9.34475	-0.438571	9.24915e-21	1.56927e-18
PWY-7111:_pyruvate_fermentation_to_isobutanol_(engineered)|g__Streptococcus.s__Streptococcus_parasanguinis	MIBS	24.7272	2.27109	45	244	39	139	-5.68041	-0.334142	1.35162e-08	9.83617e-07	LLD	17.8399	2.39443	93	1031	78	632	-8.60965	-0.256804	7.33961e-18	9.42167e-16	IBD	31.8416	3.12796	108	346	94	224	-9.32962	-0.437861	1.06674e-20	1.76466e-18
PWY-6277:_superpathway_of_5-aminoimidazole_ribonucleotide_biosynthesis|g__Streptococcus.s__Streptococcus_parasanguinis	MIBS	19.5423	1.45563	45	244	37	136	-5.47182	-0.321872	4.47956e-08	3.07071e-06	LLD	14.1854	1.49765	93	1031	78	574	-9.04601	-0.26982	1.48524e-19	2.66919e-17	IBD	35.5075	2.01792	108	346	93	203	-9.26249	-0.43471	2.0053e-20	3.23635e-18
PWY-6124:_inosine-5'-phosphate_biosynthesis_II|g__Streptococcus.s__Streptococcus_salivarius	MIBS	54.3533	7.74027	45	244	41	185	-6.14893	-0.361702	7.84888e-10	1.03245e-07	LLD	70.2532	10.7093	93	1031	87	812	-8.68936	-0.259182	3.65018e-18	4.99123e-16	IBD	85.7634	9.62517	108	346	102	267	-9.24131	-0.433716	2.44454e-20	3.85132e-18
VALSYN-PWY:_L-valine_biosynthesis|g__Streptococcus.s__Streptococcus_parasanguinis	MIBS	18.0985	2.28475	45	244	39	140	-5.74574	-0.337985	9.20598e-09	7.59416e-07	LLD	15.5851	2.51588	93	1031	79	631	-8.95407	-0.267077	3.43156e-19	5.83365e-17	IBD	28.9444	2.96944	108	346	94	225	-9.22975	-0.433174	2.72351e-20	4.19104e-18
HISDEG-PWY:_L-histidine_degradation_I|g__Streptococcus.s__Streptococcus_parasanguinis	MIBS	12.6383	1.40266	45	244	37	137	-5.59734	-0.329255	2.1893e-08	1.56696e-06	LLD	12.6086	1.08566	93	1031	78	553	-9.33584	-0.278465	1.00361e-20	2.63029e-18	IBD	21.4339	1.62084	108	346	95	205	-9.21573	-0.432515	3.10419e-20	4.66828e-18
UDPNAGSYN-PWY:_UDP-N-acetyl-D-glucosamine_biosynthesis_I|g__Lactobacillus.s__Lactobacillus_fermentum	MIBS	0	0	45	244	8	2	-5.74478	-0.337928	9.37205e-09	7.6023e-07	LLD	0	0	93	1031	10	6	-7.923	-0.236323	2.3336e-15	2.01073e-13	IBD	0	0	108	346	35	9	-9.19396	-0.431494	3.81515e-20	5.60996e-18
PWY-5030:_L-histidine_degradation_III|g__Streptococcus.s__Streptococcus_parasanguinis	MIBS	9.25145	0	45	244	37	93	-6.69816	-0.394009	2.12604e-11	7.30798e-09	LLD	6.51503	0	93	1031	72	402	-9.69771	-0.289259	3.08896e-22	1.49458e-19	IBD	11.0741	0	108	346	82	139	-9.17564	-0.430634	4.50803e-20	6.48471e-18
PWY-7221:_guanosine_ribonucleotides_de_novo_biosynthesis|g__Streptococcus.s__Streptococcus_salivarius	MIBS	47.5073	5.80339	45	244	39	175	-6.02036	-0.354139	1.75085e-09	1.89444e-07	LLD	61.6917	7.79976	93	1031	81	761	-8.36369	-0.249468	6.08709e-17	5.98246e-15	IBD	86.7849	7.36123	108	346	99	253	-9.16603	-0.430183	4.92704e-20	6.93664e-18
PWY0-1297:_superpathway_of_purine_deoxyribonucleosides_degradation|g__Streptococcus.s__Streptococcus_salivarius	MIBS	28.8031	2.56378	45	244	41	131	-6.68021	-0.392953	2.40246e-11	7.30798e-09	LLD	39.1647	3.97535	93	1031	79	572	-9.1941	-0.274237	3.78744e-20	8.50822e-18	IBD	62.4906	3.62888	108	346	90	196	-9.1009	-0.427127	8.99395e-20	1.23985e-17
PWY-6121:_5-aminoimidazole_ribonucleotide_biosynthesis_I|g__Streptococcus.s__Streptococcus_salivarius	MIBS	50.528	6.28891	45	244	40	163	-6.33595	-0.372703	2.3739e-10	3.72702e-08	LLD	57.4934	7.23263	93	1031	84	725	-8.76916	-0.261562	1.80269e-18	2.63696e-16	IBD	86.6387	6.01471	108	346	95	247	-9.09761	-0.426972	9.27057e-20	1.25191e-17
PWY-7228:_superpathway_of_guanosine_nucleotides_de_novo_biosynthesis_I|g__Streptococcus.s__Streptococcus_salivarius	MIBS	30.7029	0	45	244	36	104	-6.33614	-0.372714	2.37199e-10	3.72702e-08	LLD	39.7828	0	93	1031	73	487	-8.51542	-0.253994	1.66239e-17	1.93638e-15	IBD	54.6768	0	108	346	86	167	-9.08568	-0.426412	1.0347e-19	1.36933e-17
PWY-7219:_adenosine_ribonucleotides_de_novo_biosynthesis|g__Streptococcus.s__Streptococcus_salivarius	MIBS	48.1532	7.96009	45	244	41	196	-5.93241	-0.348965	3.00297e-09	3.04489e-07	LLD	60.2407	9.13587	93	1031	86	845	-8.41728	-0.251067	3.85862e-17	3.91463e-15	IBD	91.8999	8.683	108	346	102	295	-9.07458	-0.425891	1.14554e-19	1.48628e-17
PWY-3841:_folate_transformations_II|g__Streptococcus.s__Streptococcus_salivarius	MIBS	40.926	4.38707	45	244	39	154	-6.43007	-0.378239	1.28381e-10	2.15458e-08	LLD	52.9473	6.09903	93	1031	80	665	-8.6836	-0.25901	3.84004e-18	5.13912e-16	IBD	76.7307	5.22468	108	346	94	225	-9.05351	-0.424902	1.38982e-19	1.76855e-17
LACTOSECAT-PWY:_lactose_and_galactose_degradation_I|g__Streptococcus.s__Streptococcus_parasanguinis	MIBS	16.4509	1.74828	45	244	37	125	-5.58058	-0.328269	2.41126e-08	1.70081e-06	LLD	17.8125	2.03735	93	1031	75	558	-8.90422	-0.265591	5.38472e-19	8.46747e-17	IBD	26.0708	2.65287	108	346	91	202	-8.97567	-0.421249	2.82742e-19	3.53e-17
UDPNAGSYN-PWY:_UDP-N-acetyl-D-glucosamine_biosynthesis_I|g__Streptococcus.s__Streptococcus_salivarius	MIBS	37.8816	5.24898	45	244	40	181	-6.1035	-0.359029	1.0441e-09	1.30298e-07	LLD	46.4335	6.03088	93	1031	85	794	-8.43004	-0.251447	3.46034e-17	3.62758e-15	IBD	80.6527	6.06612	108	346	98	271	-8.95136	-0.420108	3.52467e-19	4.31902e-17
PWY-6277:_superpathway_of_5-aminoimidazole_ribonucleotide_biosynthesis|g__Streptococcus.s__Streptococcus_salivarius	MIBS	53.2453	6.56598	45	244	41	186	-6.2118	-0.3654	5.27062e-10	7.54474e-08	LLD	58.1147	8.42391	93	1031	86	812	-8.52523	-0.254286	1.52729e-17	1.81257e-15	IBD	89.5518	6.79741	108	346	97	274	-8.93668	-0.419419	4.02554e-19	4.8431e-17
PWY-7219:_adenosine_ribonucleotides_de_novo_biosynthesis|g__Lactobacillus.s__Lactobacillus_gasseri	MIBS	0	0	45	244	10	6	-5.349	-0.314647	8.96463e-08	5.97683e-06	LLD	0	0	93	1031	12	10	-7.9328	-0.236616	2.1546e-15	1.88228e-13	IBD	0	0	108	346	34	9	-8.90355	-0.417864	5.4491e-19	6.4387e-17
VALSYN-PWY:_L-valine_biosynthesis|g__Streptococcus.s__Streptococcus_salivarius	MIBS	50.8732	6.35009	45	244	40	183	-6.03755	-0.35515	1.57417e-09	1.82416e-07	LLD	66.6189	7.89006	93	1031	84	775	-8.46293	-0.252428	2.61124e-17	2.83185e-15	IBD	93.6757	8.01896	108	346	100	269	-8.87887	-0.416706	6.77967e-19	7.87036e-17
COMPLETE-ARO-PWY:_superpathway_of_aromatic_amino_acid_biosynthesis|g__Streptococcus.s__Streptococcus_salivarius	MIBS	18.6342	0	45	244	31	80	-5.80558	-0.341504	6.45709e-09	6.04359e-07	LLD	17.6744	0	93	1031	58	371	-7.32369	-0.218447	2.41581e-13	1.65168e-11	IBD	36.8358	0	108	346	75	121	-8.74004	-0.410191	2.33981e-18	2.66941e-16
PWY-6151:_S-adenosyl-L-methionine_cycle_I|g__Streptococcus.s__Streptococcus_salivarius	MIBS	44.227	5.64215	45	244	39	160	-6.0203	-0.354135	1.75158e-09	1.89444e-07	LLD	56.8319	6.73956	93	1031	82	709	-8.43767	-0.251675	3.24196e-17	3.45626e-15	IBD	79.4607	5.90614	108	346	92	243	-8.73717	-0.410056	2.39913e-18	2.69068e-16
ARO-PWY:_chorismate_biosynthesis_I|g__Streptococcus.s__Streptococcus_salivarius	MIBS	16.5064	0	45	244	31	80	-5.76788	-0.339287	8.08058e-09	7.15058e-07	LLD	15.794	0	93	1031	58	371	-7.30499	-0.21789	2.77681e-13	1.87808e-11	IBD	33.4085	0	108	346	75	121	-8.73075	-0.409754	2.5404e-18	2.80164e-16
PWY-7197:_pyrimidine_deoxyribonucleotide_phosphorylation|g__Streptococcus.s__Streptococcus_salivarius	MIBS	27.2087	0	45	244	36	107	-6.08296	-0.357821	1.18749e-09	1.44488e-07	LLD	31.1405	0	93	1031	74	480	-8.74799	-0.260931	2.17532e-18	3.10971e-16	IBD	48.7223	3.57176	108	346	86	182	-8.70747	-0.408662	3.11929e-18	3.38366e-16
PWY-7111:_pyruvate_fermentation_to_isobutanol_(engineered)|g__Streptococcus.s__Streptococcus_salivarius	MIBS	45.7567	6.21385	45	244	40	186	-5.97916	-0.351715	2.25644e-09	2.38741e-07	LLD	61.9135	9.57625	93	1031	85	806	-8.4088	-0.250814	4.14803e-17	4.14145e-15	IBD	94.9745	9.00635	108	346	101	266	-8.69973	-0.408299	3.33906e-18	3.56364e-16
PWY-6277:_superpathway_of_5-aminoimidazole_ribonucleotide_biosynthesis|g__Lactobacillus.s__Lactobacillus_fermentum	MIBS	0	0	45	244	9	3	-5.84115	-0.343597	5.27217e-09	5.13193e-07	LLD	0	0	93	1031	12	10	-7.96755	-0.237652	1.62761e-15	1.44193e-13	IBD	0	0	108	346	34	11	-8.66331	-0.406589	4.61526e-18	4.84749e-16
PWY-6163:_chorismate_biosynthesis_from_3-dehydroquinate|g__Streptococcus.s__Streptococcus_salivarius	MIBS	12.0492	0	45	244	31	81	-5.6802	-0.33413	1.35407e-08	9.83617e-07	LLD	11.8176	0	93	1031	58	379	-7.13057	-0.212687	1.00089e-12	6.29562e-11	IBD	27.431	0	108	346	75	123	-8.64328	-0.405649	5.48454e-18	5.6705e-16
UDPNAGSYN-PWY:_UDP-N-acetyl-D-glucosamine_biosynthesis_I|g__Lactobacillus.s__Lactobacillus_gasseri	MIBS	0	0	45	244	11	6	-5.80779	-0.341635	6.42085e-09	6.04359e-07	LLD	0	0	93	1031	11	13	-6.75272	-0.201417	1.45769e-11	8.18651e-10	IBD	0	0	108	346	35	12	-8.63137	-0.40509	6.10456e-18	6.21445e-16
COA-PWY-1:_coenzyme_A_biosynthesis_II_(mammalian)|g__Lactobacillus.s__Lactobacillus_fermentum	MIBS	0	0	45	244	4	1	NaN	NaN	NaN	NA	LLD	0	0	93	1031	4	3	NaN	NaN	NaN	NA	IBD	0	0	108	346	28	6	-8.3834	-0.393452	5.1825e-17	5.19585e-15
PWY-3841:_folate_transformations_II|g__Lactobacillus.s__Lactobacillus_fermentum	MIBS	0	0	45	244	7	1	-5.70371	-0.335512	1.19602e-08	9.38878e-07	LLD	0	0	93	1031	4	5	NaN	NaN	NaN	NA	IBD	0	0	108	346	27	6	-8.17884	-0.383852	2.88809e-16	2.85231e-14
PWY-6151:_S-adenosyl-L-methionine_cycle_I|g__Lactobacillus.s__Lactobacillus_fermentum	MIBS	0	0	45	244	8	1	-6.17075	-0.362986	6.93657e-10	9.37786e-08	LLD	0	0	93	1031	6	5	-5.59356	-0.166842	2.23718e-08	8.1813e-07	IBD	0	0	108	346	27	6	-8.16951	-0.383414	3.12046e-16	3.03648e-14
PWY-6386:_UDP-N-acetylmuramoyl-pentapeptide_biosynthesis_II_(lysine-containing)|g__Lactobacillus.s__Lactobacillus_fermentum	MIBS	0	0	45	244	6	1	-5.18661	-0.305095	2.18383e-07	1.34541e-05	LLD	0	0	93	1031	4	3	NaN	NaN	NaN	NA	IBD	0	0	108	346	26	5	-8.15824	-0.382885	3.42649e-16	3.28595e-14
PWY-6387:_UDP-N-acetylmuramoyl-pentapeptide_biosynthesis_I_(meso-diaminopimelate_containing)|g__Lactobacillus.s__Lactobacillus_fermentum	MIBS	0	0	45	244	6	1	-5.18661	-0.305095	2.18383e-07	1.34541e-05	LLD	0	0	93	1031	4	3	NaN	NaN	NaN	NA	IBD	0	0	108	346	26	5	-8.15248	-0.382615	3.59386e-16	3.39723e-14
PWY-6121:_5-aminoimidazole_ribonucleotide_biosynthesis_I|g__Lactobacillus.s__Lactobacillus_fermentum	MIBS	0	0	45	244	8	2	-5.73865	-0.337568	9.71749e-09	7.75329e-07	LLD	0	0	93	1031	8	6	-6.67762	-0.199177	2.44301e-11	1.3247e-09	IBD	0	0	108	346	31	11	-8.09532	-0.379932	5.75071e-16	5.3595e-14
PWY-7219:_adenosine_ribonucleotides_de_novo_biosynthesis|g__Lactobacillus.s__Lactobacillus_fermentum	MIBS	0	0	45	244	10	2	-6.62746	-0.389851	3.48061e-11	9.41118e-09	LLD	0	0	93	1031	8	6	-6.6672	-0.198866	2.62276e-11	1.38632e-09	IBD	0	0	108	346	30	10	-8.04319	-0.377486	8.81425e-16	8.10054e-14
PWY-5097:_L-lysine_biosynthesis_VI|g__Lactobacillus.s__Lactobacillus_fermentum	MIBS	0	0	45	244	5	1	-4.63743	-0.27279	3.59537e-06	0.000168256	LLD	0	0	93	1031	5	3	-5.579	-0.166408	2.43501e-08	8.55654e-07	IBD	0	0	108	346	27	8	-7.80164	-0.366149	6.15478e-15	5.57893e-13
PWY-2941:_L-lysine_biosynthesis_II|g__Lactobacillus.s__Lactobacillus_fermentum	MIBS	0	0	45	244	5	1	-4.63743	-0.27279	3.59537e-06	0.000168256	LLD	0	0	93	1031	4	3	NaN	NaN	NaN	NA	IBD	0	0	108	346	26	7	-7.79249	-0.365719	6.6191e-15	5.91873e-13
PWY-7219:_adenosine_ribonucleotides_de_novo_biosynthesis|g__Rothia.s__Rothia_mucilaginosa	MIBS	0	0	45	244	13	19	-4.39392	-0.258466	1.12243e-05	0.000479197	LLD	0	0	93	1031	20	56	-5.94124	-0.177212	2.83542e-09	1.20505e-07	IBD	0	0	108	346	38	23	-7.7881	-0.365514	6.84045e-15	6.0351e-13
UDPNAGSYN-PWY:_UDP-N-acetyl-D-glucosamine_biosynthesis_I|g__Streptococcus.s__Streptococcus_anginosus	MIBS	0	0	45	244	10	11	-4.32867	-0.254628	1.51487e-05	0.000620231	LLD	0	0	93	1031	20	44	-7.01801	-0.20933	2.25714e-12	1.36514e-10	IBD	0	0	108	346	35	18	-7.76666	-0.364507	8.10648e-15	7.05797e-13
PWY-724:_superpathway_of_L-lysine,_L-threonine_and_L-methionine_biosynthesis_II|g__Lactobacillus.s__Lactobacillus_fermentum	MIBS	0	0	45	244	4	0	NaN	NaN	NaN	NA	LLD	0	0	93	1031	4	3	NaN	NaN	NaN	NA	IBD	0	0	108	346	23	4	-7.73916	-0.363217	1.00887e-14	8.55862e-13
PWY-7219:_adenosine_ribonucleotides_de_novo_biosynthesis|g__Streptococcus.s__Streptococcus_gordonii	MIBS	0	0	45	244	13	14	-4.8947	-0.287924	9.94225e-07	5.59113e-05	LLD	0	0	93	1031	17	34	-6.69509	-0.199698	2.16215e-11	1.1826e-09	IBD	0	0	108	346	29	10	-7.74058	-0.363284	9.9636e-15	8.55862e-13
PEPTIDOGLYCANSYN-PWY:_peptidoglycan_biosynthesis_I_(meso-diaminopimelate_containing)|g__Lactobacillus.s__Lactobacillus_fermentum	MIBS	0	0	45	244	5	1	-4.63743	-0.27279	3.59537e-06	0.000168256	LLD	0	0	93	1031	4	3	NaN	NaN	NaN	NA	IBD	0	0	108	346	24	5	-7.73407	-0.362978	1.04976e-14	8.79276e-13
UDPNAGSYN-PWY:_UDP-N-acetyl-D-glucosamine_biosynthesis_I|g__Lactobacillus.s__Lactobacillus_salivarius	MIBS	0	0	45	244	5	3	-3.73644	-0.219791	0.000189194	0.00579123	LLD	0	0	93	1031	9	15	-5.27417	-0.157315	1.33846e-07	4.20947e-06	IBD	0	0	108	346	23	4	-7.73096	-0.362832	1.07602e-14	8.90003e-13
PWY-6121:_5-aminoimidazole_ribonucleotide_biosynthesis_I|g__Rothia.s__Rothia_mucilaginosa	MIBS	0	0	45	244	5	3	-3.71595	-0.218585	0.000205195	0.00616473	LLD	0	0	93	1031	5	18	-2.38896	-0.0712567	0.0169275	0.0948119	IBD	0	0	108	346	25	6	-7.72016	-0.362325	1.17059e-14	9.5627e-13
PWY-6386:_UDP-N-acetylmuramoyl-pentapeptide_biosynthesis_II_(lysine-containing)|g__Lactobacillus.s__Lactobacillus_gasseri	MIBS	0	0	45	244	7	3	-4.83126	-0.284192	1.37777e-06	7.5344e-05	LLD	0	0	93	1031	7	7	-5.68188	-0.169476	1.33902e-08	5.16713e-07	IBD	0	0	108	346	26	7	-7.6469	-0.358887	2.07379e-14	1.65329e-12
PWY-6387:_UDP-N-acetylmuramoyl-pentapeptide_biosynthesis_I_(meso-diaminopimelate_containing)|g__Lactobacillus.s__Lactobacillus_gasseri	MIBS	0	0	45	244	7	3	-4.82513	-0.283831	1.42081e-06	7.68344e-05	LLD	0	0	93	1031	7	7	-5.68188	-0.169476	1.33902e-08	5.16713e-07	IBD	0	0	108	346	26	7	-7.6469	-0.358887	2.07379e-14	1.65329e-12
PEPTIDOGLYCANSYN-PWY:_peptidoglycan_biosynthesis_I_(meso-diaminopimelate_containing)|g__Lactobacillus.s__Lactobacillus_gasseri	MIBS	0	0	45	244	7	3	-4.819	-0.28347	1.46515e-06	7.83612e-05	LLD	0	0	93	1031	7	5	-6.30216	-0.187978	2.95312e-10	1.42886e-08	IBD	0	0	108	346	25	6	-7.63178	-0.358177	2.33266e-14	1.83753e-12
PWY-2942:_L-lysine_biosynthesis_III|g__Lactobacillus.s__Lactobacillus_fermentum	MIBS	0	0	45	244	4	1	NaN	NaN	NaN	NA	LLD	0	0	93	1031	4	3	NaN	NaN	NaN	NA	IBD	0	0	108	346	24	6	-7.52094	-0.352975	5.47904e-14	4.26527e-12
PWY-6277:_superpathway_of_5-aminoimidazole_ribonucleotide_biosynthesis|g__Rothia.s__Rothia_mucilaginosa	MIBS	0	0	45	244	8	9	-3.74888	-0.220522	0.000179318	0.0055945	LLD	0	0	93	1031	14	33	-5.52475	-0.164789	3.30862e-08	1.13723e-06	IBD	0	0	108	346	29	13	-7.39	-0.34683	1.47756e-13	1.13686e-11
PWY-6386:_UDP-N-acetylmuramoyl-pentapeptide_biosynthesis_II_(lysine-containing)|g__Streptococcus.s__Streptococcus_salivarius	MIBS	3.46529	0	45	244	24	67	-4.38503	-0.257943	1.166e-05	0.000485035	LLD	2.80513	0	93	1031	49	287	-6.19522	-0.184788	5.82809e-10	2.77717e-08	IBD	3.53075	0	108	346	61	85	-7.3641	-0.345614	1.79026e-13	1.36162e-11
PWY-7221:_guanosine_ribonucleotides_de_novo_biosynthesis|g__Lactobacillus.s__Lactobacillus_salivarius	MIBS	0	0	45	244	6	3	-4.29985	-0.252932	1.73418e-05	0.000697542	LLD	0	0	93	1031	7	9	-5.2075	-0.155327	1.92244e-07	5.86997e-06	IBD	0	0	108	346	21	4	-7.28517	-0.34191	3.23812e-13	2.43485e-11
NONOXIPENT-PWY:_pentose_phosphate_pathway_(non-oxidative_branch)|g__Lactobacillus.s__Lactobacillus_fermentum	MIBS	0	0	45	244	3	3	NaN	NaN	NaN	NA	LLD	0	0	93	1031	5	2	-6.07659	-0.181249	1.23705e-09	5.55789e-08	IBD	0	0	108	346	23	6	-7.25639	-0.340559	4.00483e-13	2.97752e-11
PWY-2941:_L-lysine_biosynthesis_II|g__Lactobacillus.s__Lactobacillus_salivarius	MIBS	0	0	45	244	4	1	NaN	NaN	NaN	NA	LLD	0	0	93	1031	5	5	-4.81195	-0.143529	1.50232e-06	3.87278e-05	IBD	0	0	108	346	18	2	-7.11196	-0.333781	1.15391e-12	8.48377e-11
VALSYN-PWY:_L-valine_biosynthesis|g__Streptococcus.s__Streptococcus_gordonii	MIBS	0	0	45	244	9	11	-3.69749	-0.217499	0.000219643	0.00651831	LLD	0	0	93	1031	16	19	-8.23436	-0.24561	1.81357e-16	1.75498e-14	IBD	0	0	108	346	27	11	-7.09386	-0.332931	1.31247e-12	9.54351e-11
PWY-7219:_adenosine_ribonucleotides_de_novo_biosynthesis|g__Lactobacillus.s__Lactobacillus_salivarius	MIBS	0	0	45	244	4	3	NaN	NaN	NaN	NA	LLD	0	0	93	1031	13	10	-8.4875	-0.253161	2.12361e-17	2.38527e-15	IBD	0	0	108	346	21	5	-7.07765	-0.332171	1.47725e-12	1.0625e-10
PWY-6936:_seleno-amino_acid_biosynthesis|g__Lactobacillus.s__Lactobacillus_salivarius	MIBS	0	0	45	244	4	2	NaN	NaN	NaN	NA	LLD	0	0	93	1031	7	9	-5.18799	-0.154745	2.13504e-07	6.33463e-06	IBD	0	0	108	346	20	4	-7.05441	-0.33108	1.74691e-12	1.24294e-10
PWY-5686:_UMP_biosynthesis|g__Lactobacillus.s__Lactobacillus_fermentum	MIBS	0	0	45	244	6	0	-5.75356	-0.338444	8.94412e-09	7.59416e-07	LLD	0	0	93	1031	6	4	-5.96137	-0.177813	2.51713e-09	1.08443e-07	IBD	0	0	108	346	23	8	-6.92471	-0.324993	4.39854e-12	3.09629e-10
HISDEG-PWY:_L-histidine_degradation_I|g__Streptococcus.s__Streptococcus_gordonii	MIBS	0	0	45	244	11	10	-4.66729	-0.274546	3.08422e-06	0.000150109	LLD	0	0	93	1031	15	20	-7.61139	-0.227029	2.72322e-14	2.1147e-12	IBD	0	0	108	346	22	7	-6.85799	-0.321861	7.03216e-12	4.89808e-10
PWY-6124:_inosine-5'-phosphate_biosynthesis_II|g__Lactobacillus.s__Lactobacillus_salivarius	MIBS	0	0	45	244	3	1	NaN	NaN	NaN	NA	LLD	0	0	93	1031	5	7	-4.2336	-0.126278	2.30937e-05	0.000403499	IBD	0	0	108	346	18	3	-6.82829	-0.320467	8.66282e-12	5.97103e-10
VALSYN-PWY:_L-valine_biosynthesis|g__Rothia.s__Rothia_mucilaginosa	MIBS	0	0	45	244	10	11	-4.2424	-0.249553	2.23278e-05	0.000883491	LLD	0	0	93	1031	17	25	-7.72943	-0.230549	1.08464e-14	8.90413e-13	IBD	0	0	108	346	26	12	-6.80262	-0.319263	1.03358e-11	7.05072e-10
LACTOSECAT-PWY:_lactose_and_galactose_degradation_I|g__Streptococcus.s__Streptococcus_gordonii	MIBS	0	0	45	244	12	13	-4.60875	-0.271103	4.08998e-06	0.000180963	LLD	0	0	93	1031	23	40	-8.50317	-0.253628	1.85146e-17	2.11739e-15	IBD	0	0	108	346	28	15	-6.75043	-0.316813	1.48252e-11	9.90889e-10
PWY-7219:_adenosine_ribonucleotides_de_novo_biosynthesis|g__Streptococcus.s__Streptococcus_anginosus	MIBS	0	0	45	244	13	14	-5.00236	-0.294257	5.72001e-07	3.39504e-05	LLD	0	0	93	1031	29	71	-8.09925	-0.24158	5.54537e-16	5.12947e-14	IBD	0	0	108	346	41	36	-6.75166	-0.316871	1.46811e-11	9.90889e-10
PWY-6737:_starch_degradation_V|g__Streptococcus.s__Streptococcus_gordonii	MIBS	0	0	45	244	11	15	-3.83696	-0.225704	0.00012556	0.00399413	LLD	0	0	93	1031	19	37	-7.22022	-0.215361	5.20724e-13	3.3422e-11	IBD	0	0	108	346	26	12	-6.7484	-0.316718	1.50391e-11	9.9514e-10
GLUTORN-PWY:_L-ornithine_biosynthesis|g__Streptococcus.s__Streptococcus_mutans	MIBS	0	0	45	244	10	6	-5.30981	-0.312342	1.11222e-07	7.31511e-06	LLD	0	0	93	1031	14	30	-5.83479	-0.174037	5.40195e-09	2.23541e-07	IBD	0	0	108	346	22	8	-6.65472	-0.312321	2.85735e-11	1.87199e-09
PWY-6277:_superpathway_of_5-aminoimidazole_ribonucleotide_biosynthesis|g__Lactobacillus.s__Lactobacillus_salivarius	MIBS	0	0	45	244	4	3	NaN	NaN	NaN	NA	LLD	0	0	93	1031	8	11	-5.41699	-0.161575	6.08652e-08	2.00441e-06	IBD	0	0	108	346	19	5	-6.58968	-0.309269	4.44015e-11	2.88044e-09
PWY-7234:_inosine-5'-phosphate_biosynthesis_III|g__Lactobacillus.s__Lactobacillus_salivarius	MIBS	0	0	45	244	3	1	NaN	NaN	NaN	NA	LLD	0	0	93	1031	5	6	-4.50595	-0.134401	6.63816e-06	0.000130075	IBD	0	0	108	346	17	3	-6.58388	-0.308997	4.61989e-11	2.96794e-09
PEPTIDOGLYCANSYN-PWY:_peptidoglycan_biosynthesis_I_(meso-diaminopimelate_containing)|g__Streptococcus.s__Streptococcus_mutans	MIBS	0	0	45	244	8	7	-4.2042	-0.247306	2.64943e-05	0.0010234	LLD	0	0	93	1031	13	16	-7.26325	-0.216645	3.79594e-13	2.48713e-11	IBD	0	0	108	346	18	4	-6.58167	-0.308893	4.68728e-11	2.98228e-09
THRESYN-PWY:_superpathway_of_L-threonine_biosynthesis|g__Streptococcus.s__Streptococcus_gordonii	MIBS	0	0	45	244	7	8	-3.39366	-0.199627	0.000696029	0.0185745	LLD	0	0	93	1031	15	14	-8.61862	-0.257072	6.81251e-18	8.92722e-16	IBD	0	0	108	346	23	10	-6.52516	-0.306241	6.83548e-11	4.26701e-09
PWY-6527:_stachyose_degradation|g__Streptococcus.s__Streptococcus_parasanguinis	MIBS	0	0	45	244	13	44	-1.98112	-0.116537	0.0477343	0.333797	LLD	0	0	93	1031	35	151	-6.49974	-0.193871	8.05988e-11	4.05573e-09	IBD	0	0	108	346	43	49	-6.5259	-0.306276	6.78658e-11	4.26701e-09
PWY-6123:_inosine-5'-phosphate_biosynthesis_I|g__Streptococcus.s__Streptococcus_mutans	MIBS	0	0	45	244	11	11	-4.66095	-0.274174	3.17996e-06	0.000153236	LLD	0	0	93	1031	16	31	-6.66153	-0.198697	2.71875e-11	1.42508e-09	IBD	0	0	108	346	23	10	-6.50276	-0.30519	7.93509e-11	4.90715e-09
PWY-6121:_5-aminoimidazole_ribonucleotide_biosynthesis_I|g__Lactobacillus.s__Lactobacillus_vaginalis	MIBS	0	0	45	244	4	0	NaN	NaN	NaN	NA	LLD	0	0	93	1031	5	2	-6.08149	-0.181396	1.19986e-09	5.4296e-08	IBD	0	0	108	346	14	1	-6.40569	-0.300634	1.51028e-10	9.25323e-09
PWY-3841:_folate_transformations_II|g__Lactobacillus.s__Lactobacillus_salivarius	MIBS	0	0	45	244	3	2	NaN	NaN	NaN	NA	LLD	0	0	93	1031	4	6	NaN	NaN	NaN	NA	IBD	0	0	108	346	16	3	-6.34178	-0.297635	2.28914e-10	1.37677e-08
PWY-7663:_gondoate_biosynthesis_(anaerobic)|g__Lactobacillus.s__Lactobacillus_salivarius	MIBS	0	0	45	244	4	3	NaN	NaN	NaN	NA	LLD	0	0	93	1031	7	8	-5.44972	-0.162551	5.06891e-08	1.709e-06	IBD	0	0	108	346	16	3	-6.34178	-0.297635	2.28914e-10	1.37677e-08
PWY-6121:_5-aminoimidazole_ribonucleotide_biosynthesis_I|g__Lactobacillus.s__Lactobacillus_salivarius	MIBS	0	0	45	244	4	2	NaN	NaN	NaN	NA	LLD	0	0	93	1031	7	6	-6.00359	-0.179072	1.94075e-09	8.47729e-08	IBD	0	0	108	346	18	5	-6.34031	-0.297566	2.30953e-10	1.37677e-08
ARGSYN-PWY:_L-arginine_biosynthesis_I_(via_L-ornithine)|g__Streptococcus.s__Streptococcus_mutans	MIBS	0	0	45	244	8	6	-4.38847	-0.258145	1.15528e-05	0.000484718	LLD	0	0	93	1031	12	22	-5.86025	-0.174796	4.63749e-09	1.93177e-07	IBD	0	0	108	346	18	5	-6.33368	-0.297254	2.41106e-10	1.41186e-08
PWY-7400:_L-arginine_biosynthesis_IV_(archaebacteria)|g__Streptococcus.s__Streptococcus_mutans	MIBS	0	0	45	244	8	6	-4.38847	-0.258145	1.15528e-05	0.000484718	LLD	0	0	93	1031	12	22	-5.86025	-0.174796	4.63749e-09	1.93177e-07	IBD	0	0	108	346	18	5	-6.33368	-0.297254	2.41106e-10	1.41186e-08
PWY-6123:_inosine-5'-phosphate_biosynthesis_I|g__Lactobacillus.s__Lactobacillus_salivarius	MIBS	0	0	45	244	4	2	NaN	NaN	NaN	NA	LLD	0	0	93	1031	5	8	-3.99369	-0.119122	6.53008e-05	0.00103723	IBD	0	0	108	346	17	4	-6.32736	-0.296958	2.5126e-10	1.45841e-08
PWY-6936:_seleno-amino_acid_biosynthesis|g__Rothia.s__Rothia_mucilaginosa	MIBS	0	0	45	244	8	2	-5.69574	-0.335043	1.25068e-08	9.53057e-07	LLD	0	0	93	1031	6	18	-3.01438	-0.0899114	0.00258071	0.0177406	IBD	0	0	108	346	17	4	-6.27888	-0.294683	3.4355e-10	1.97676e-08
COA-PWY-1:_coenzyme_A_biosynthesis_II_(mammalian)|g__Streptococcus.s__Streptococcus_mutans	MIBS	0	0	45	244	11	6	-5.76019	-0.338834	8.52144e-09	7.40604e-07	LLD	0	0	93	1031	13	29	-5.55002	-0.165543	2.86465e-08	9.95504e-07	IBD	0	0	108	346	20	8	-6.15954	-0.289081	7.34243e-10	4.18835e-08
PWY-6124:_inosine-5'-phosphate_biosynthesis_II|g__Streptococcus.s__Streptococcus_mutans	MIBS	0	0	45	244	13	13	-5.08466	-0.299098	3.72096e-07	2.23579e-05	LLD	0	0	93	1031	19	47	-6.38873	-0.19056	1.67719e-10	8.17792e-09	IBD	0	0	108	346	27	18	-6.13577	-0.287966	8.51811e-10	4.81746e-08
PWY-6387:_UDP-N-acetylmuramoyl-pentapeptide_biosynthesis_I_(meso-diaminopimelate_containing)|g__Streptococcus.s__Streptococcus_mutans	MIBS	0	0	45	244	10	8	-4.89407	-0.287886	9.99442e-07	5.59113e-05	LLD	0	0	93	1031	14	19	-7.26932	-0.216825	3.62843e-13	2.4024e-11	IBD	0	0	108	346	18	6	-6.11628	-0.287051	9.64401e-10	5.408e-08
PWY-6151:_S-adenosyl-L-methionine_cycle_I|g__Lactobacillus.s__Lactobacillus_salivarius	MIBS	0	0	45	244	5	1	-4.62171	-0.271865	3.87869e-06	0.000176426	LLD	0	0	93	1031	6	7	-4.99864	-0.149097	5.80063e-07	1.60026e-05	IBD	0	0	108	346	17	5	-6.08156	-0.285422	1.19862e-09	6.66495e-08
PWY-2942:_L-lysine_biosynthesis_III|g__Streptococcus.s__Streptococcus_gordonii	MIBS	0	0	45	244	3	6	NaN	NaN	NaN	NA	LLD	0	0	93	1031	6	7	-5.00044	-0.149151	5.74671e-07	1.59237e-05	IBD	0	0	108	346	14	2	-6.0777	-0.285241	1.22922e-09	6.74323e-08
PWY-7228:_superpathway_of_guanosine_nucleotides_de_novo_biosynthesis_I|g__Lactobacillus.s__Lactobacillus_salivarius	MIBS	0	0	45	244	5	1	-4.62171	-0.271865	3.87869e-06	0.000176426	LLD	0	0	93	1031	4	5	NaN	NaN	NaN	NA	IBD	0	0	108	346	16	4	-6.07706	-0.285211	1.23308e-09	6.74323e-08
PWY-7197:_pyrimidine_deoxyribonucleotide_phosphorylation|g__Lactobacillus.s__Lactobacillus_salivarius	MIBS	0	0	45	244	4	2	NaN	NaN	NaN	NA	LLD	0	0	93	1031	4	5	NaN	NaN	NaN	NA	IBD	0	0	108	346	16	4	-6.06997	-0.284878	1.28875e-09	6.98987e-08
PWY-7221:_guanosine_ribonucleotides_de_novo_biosynthesis|g__Lactobacillus.s__Lactobacillus_vaginalis	MIBS	0	0	45	244	2	0	NaN	NaN	NaN	NA	LLD	0	0	93	1031	3	1	NaN	NaN	NaN	NA	IBD	0	0	108	346	14	2	-6.05929	-0.284377	1.37845e-09	7.35581e-08
PWY-5686:_UMP_biosynthesis|g__Rothia.s__Rothia_mucilaginosa	MIBS	0	0	45	244	5	4	-3.39343	-0.199614	0.000698404	0.0185745	LLD	0	0	93	1031	5	4	-5.16073	-0.153932	2.47414e-07	7.0418e-06	IBD	0	0	108	346	18	6	-6.05995	-0.284407	1.37088e-09	7.35581e-08
UDPNAGSYN-PWY:_UDP-N-acetyl-D-glucosamine_biosynthesis_I|g__Streptococcus.s__Streptococcus_gordonii	MIBS	0	0	45	244	9	14	-3.17676	-0.186868	0.00149994	0.0300419	LLD	0	0	93	1031	20	29	-8.52589	-0.254306	1.52261e-17	1.81257e-15	IBD	0	0	108	346	24	14	-6.01199	-0.282156	1.84257e-09	9.7538e-08
UDPNAGSYN-PWY:_UDP-N-acetyl-D-glucosamine_biosynthesis_I|g__Streptococcus.s__Streptococcus_mutans	MIBS	0	0	45	244	16	16	-5.74809	-0.338123	9.12155e-09	7.59416e-07	LLD	0	0	93	1031	25	66	-7.11571	-0.212244	1.11621e-12	6.95147e-11	IBD	0	0	108	346	29	24	-5.89844	-0.276828	3.68631e-09	1.9359e-07
ARGSYNBSUB-PWY:_L-arginine_biosynthesis_II_(acetyl_cycle)|g__Streptococcus.s__Streptococcus_mutans	MIBS	0	0	45	244	10	8	-4.86626	-0.28625	1.15071e-06	6.36422e-05	LLD	0	0	93	1031	16	29	-6.8303	-0.203731	8.50287e-12	4.9067e-10	IBD	0	0	108	346	23	14	-5.83082	-0.273654	5.54492e-09	2.88903e-07
ANAGLYCOLYSIS-PWY:_glycolysis_III_(from_glucose)|g__Streptococcus.s__Streptococcus_infantis	MIBS	0	0	45	244	10	14	-3.72389	-0.219052	0.000197762	0.00601568	LLD	0	0	93	1031	13	28	-5.55213	-0.165606	2.83048e-08	9.89095e-07	IBD	0	0	108	346	18	7	-5.82941	-0.273588	5.59792e-09	2.89386e-07
PWY66-400:_glycolysis_VI_(metazoan)|g__Streptococcus.s__Streptococcus_infantis	MIBS	0	0	45	244	10	14	-3.70766	-0.218098	0.000210864	0.00629617	LLD	0	0	93	1031	13	28	-5.54391	-0.165361	2.96661e-08	1.02527e-06	IBD	0	0	108	346	18	7	-5.82728	-0.273488	5.66964e-09	2.90822e-07
PWY-6386:_UDP-N-acetylmuramoyl-pentapeptide_biosynthesis_II_(lysine-containing)|g__Streptococcus.s__Streptococcus_mutans	MIBS	0	0	45	244	13	10	-5.68757	-0.334563	1.30432e-08	9.76636e-07	LLD	0	0	93	1031	14	33	-5.5988	-0.166998	2.16436e-08	7.9613e-07	IBD	0	0	108	346	24	16	-5.80812	-0.272588	6.3503e-09	3.2323e-07
PWY0-1061:_superpathway_of_L-alanine_biosynthesis|g__Streptococcus.s__Streptococcus_gordonii	MIBS	0	0	45	244	4	9	NaN	NaN	NaN	NA	LLD	0	0	93	1031	13	15	-7.45398	-0.222334	9.09926e-14	6.35937e-12	IBD	0	0	108	346	17	6	-5.78542	-0.271523	7.28073e-09	3.6776e-07
PWY-6277:_superpathway_of_5-aminoimidazole_ribonucleotide_biosynthesis|g__Lactobacillus.s__Lactobacillus_vaginalis	MIBS	0	0	45	244	4	0	NaN	NaN	NaN	NA	LLD	0	0	93	1031	5	3	-5.59045	-0.166749	2.27974e-08	8.24114e-07	IBD	0	0	108	346	14	3	-5.7751	-0.271039	7.74929e-09	3.88463e-07
PWY-5030:_L-histidine_degradation_III|g__Streptococcus.s__Streptococcus_gordonii	MIBS	0	0	45	244	9	5	-5.12423	-0.301425	3.02919e-07	1.84289e-05	LLD	0	0	93	1031	8	10	-5.62353	-0.167736	1.87929e-08	7.07827e-07	IBD	0	0	108	346	15	4	-5.75095	-0.269905	8.93822e-09	4.44693e-07
PWY-5384:_sucrose_degradation_IV_(sucrose_phosphorylase)|g__Streptococcus.s__Streptococcus_mutans	MIBS	0	0	45	244	10	9	-4.67932	-0.275254	2.91015e-06	0.000143361	LLD	0	0	93	1031	20	38	-7.50869	-0.223965	5.99205e-14	4.33218e-12	IBD	0	0	108	346	24	17	-5.63521	-0.264474	1.75699e-08	8.67614e-07
PWY-1042:_glycolysis_IV_(plant_cytosol)|g__Streptococcus.s__Streptococcus_infantis	MIBS	0	0	45	244	10	17	-3.3317	-0.195983	0.000869144	0.0204255	LLD	0	0	93	1031	13	30	-5.33101	-0.159011	9.79408e-08	3.15922e-06	IBD	0	0	108	346	18	8	-5.60996	-0.263289	2.03591e-08	9.979e-07
LACTOSECAT-PWY:_lactose_and_galactose_degradation_I|g__Streptococcus.s__Streptococcus_infantis	MIBS	0	0	45	244	11	18	-3.59302	-0.211354	0.000329218	0.00959463	LLD	0	0	93	1031	15	37	-5.50347	-0.164155	3.73351e-08	1.27629e-06	IBD	0	0	108	346	22	14	-5.54237	-0.260116	2.99939e-08	1.45934e-06
PWY-7219:_adenosine_ribonucleotides_de_novo_biosynthesis|g__Streptococcus.s__Streptococcus_mutans	MIBS	0	0	45	244	19	18	-6.58437	-0.387316	4.61985e-11	1.12424e-08	LLD	0	0	93	1031	29	76	-7.72862	-0.230525	1.09001e-14	8.90413e-13	IBD	0	0	108	346	32	33	-5.53532	-0.259785	3.11891e-08	1.50641e-06
PWY-2941:_L-lysine_biosynthesis_II|g__Streptococcus.s__Streptococcus_gordonii	MIBS	0	0	45	244	1	5	NaN	NaN	NaN	NA	LLD	0	0	93	1031	3	6	NaN	NaN	NaN	NA	IBD	0	0	108	346	12	2	-5.51508	-0.258835	3.51416e-08	1.68501e-06
PWY-7228:_superpathway_of_guanosine_nucleotides_de_novo_biosynthesis_I|g__Lactobacillus.s__Lactobacillus_vaginalis	NA	NA	NA	NA	NA	NA	NA	NA	NA	NA	NA	LLD	0	0	93	1031	3	1	NaN	NaN	NaN	NA	IBD	0	0	108	346	12	2	-5.49825	-0.258046	3.86648e-08	1.84061e-06
PWY-7219:_adenosine_ribonucleotides_de_novo_biosynthesis|g__Lactobacillus.s__Lactobacillus_vaginalis	MIBS	0	0	45	244	2	0	NaN	NaN	NaN	NA	LLD	0	0	93	1031	2	2	NaN	NaN	NaN	NA	IBD	0	0	108	346	12	2	-5.49544	-0.257914	3.92844e-08	1.85675e-06
LACTOSECAT-PWY:_lactose_and_galactose_degradation_I|g__Streptococcus.s__Streptococcus_anginosus	MIBS	0	0	45	244	10	3	-6.2354	-0.366788	4.58483e-10	6.76193e-08	LLD	0	0	93	1031	19	29	-8.1086	-0.241859	5.14089e-16	4.8263e-14	IBD	0	0	108	346	19	10	-5.48639	-0.257489	4.12531e-08	1.93597e-06
COA-PWY-1:_coenzyme_A_biosynthesis_II_(mammalian)|g__Streptococcus.s__Streptococcus_gordonii	MIBS	0	0	45	244	2	6	NaN	NaN	NaN	NA	LLD	0	0	93	1031	11	11	-7.18289	-0.214248	6.86012e-13	4.3586e-11	IBD	0	0	108	346	13	3	-5.48466	-0.257408	4.17364e-08	1.94486e-06
LACTOSECAT-PWY:_lactose_and_galactose_degradation_I|g__Streptococcus.s__Streptococcus_mutans	MIBS	0	0	45	244	16	13	-6.26451	-0.3685	3.78504e-10	5.75681e-08	LLD	0	0	93	1031	22	67	-6.02966	-0.17985	1.64665e-09	7.29398e-08	IBD	0	0	108	346	28	26	-5.44231	-0.25542	5.28144e-08	2.44387e-06
PWY-6123:_inosine-5'-phosphate_biosynthesis_I|g__Streptococcus.s__Streptococcus_infantis	MIBS	0	0	45	244	8	14	-2.86665	-0.168627	0.00417611	0.0739096	LLD	0	0	93	1031	20	41	-7.24289	-0.216037	4.40588e-13	2.85701e-11	IBD	0	0	108	346	22	15	-5.39169	-0.253045	7.01416e-08	3.2231e-06
PWY-6124:_inosine-5'-phosphate_biosynthesis_II|g__Streptococcus.s__Streptococcus_infantis	MIBS	0	0	45	244	9	15	-3.11946	-0.183498	0.00182431	0.0358021	LLD	0	0	93	1031	20	43	-7.05063	-0.210303	1.78652e-12	1.09099e-10	IBD	0	0	108	346	22	15	-5.37399	-0.252214	7.73939e-08	3.53183e-06
THRESYN-PWY:_superpathway_of_L-threonine_biosynthesis|g__Bifidobacterium.s__Bifidobacterium_dentium	MIBS	0	0	45	244	5	11	-1.85648	-0.109204	0.0637354	0.397365	LLD	0	0	93	1031	18	23	-8.42549	-0.251311	3.60823e-17	3.72062e-15	IBD	0	0	108	346	24	18	-5.32835	-0.250072	9.95638e-08	4.51242e-06
PWY-5030:_L-histidine_degradation_III|g__Streptococcus.s__Streptococcus_sanguinis	MIBS	0	0	45	244	7	16	-2.04752	-0.120443	0.04081	0.29913	LLD	0	0	93	1031	27	48	-9.13123	-0.272362	6.79693e-20	1.37912e-17	IBD	0	0	108	346	23	17	-5.27583	-0.247607	1.32771e-07	5.97652e-06
PEPTIDOGLYCANSYN-PWY:_peptidoglycan_biosynthesis_I_(meso-diaminopimelate_containing)|g__Bifidobacterium.s__Bifidobacterium_dentium	MIBS	0	0	45	244	4	4	NaN	NaN	NaN	NA	LLD	0	0	93	1031	10	16	-5.64885	-0.168491	1.62125e-08	6.21309e-07	IBD	0	0	108	346	23	17	-5.25362	-0.246565	1.49833e-07	6.69894e-06
PWY-6386:_UDP-N-acetylmuramoyl-pentapeptide_biosynthesis_II_(lysine-containing)|g__Bifidobacterium.s__Bifidobacterium_dentium	MIBS	0	0	45	244	4	5	NaN	NaN	NaN	NA	LLD	0	0	93	1031	10	19	-5.20591	-0.155279	1.93683e-07	5.88535e-06	IBD	0	0	108	346	23	17	-5.24508	-0.246164	1.56944e-07	6.96979e-06
PWY-6385:_peptidoglycan_biosynthesis_III_(mycobacteria)|g__Bifidobacterium.s__Bifidobacterium_dentium	MIBS	0	0	45	244	5	9	-2.2125	-0.130147	0.0271128	0.213179	LLD	0	0	93	1031	14	24	-6.52154	-0.194521	6.9837e-11	3.54254e-09	IBD	0	0	108	346	27	24	-5.23766	-0.245816	1.633e-07	7.20371e-06
PWY-6125:_superpathway_of_guanosine_nucleotides_de_novo_biosynthesis_II|g__Lactobacillus.s__Lactobacillus_vaginalis	NA	NA	NA	NA	NA	NA	NA	NA	NA	NA	NA	LLD	0	0	93	1031	2	1	NaN	NaN	NaN	NA	IBD	0	0	108	346	11	2	-5.21093	-0.244561	1.89372e-07	8.2985e-06
PWY-3841:_folate_transformations_II|g__Streptococcus.s__Streptococcus_gordonii	MIBS	0	0	45	244	6	3	-4.26759	-0.251035	2.00469e-05	0.000799738	LLD	0	0	93	1031	7	8	-5.44636	-0.162451	5.16543e-08	1.71908e-06	IBD	0	0	108	346	11	2	-5.19639	-0.243879	2.04786e-07	8.91495e-06
PWY-7221:_guanosine_ribonucleotides_de_novo_biosynthesis|g__Streptococcus.s__Streptococcus_gordonii	MIBS	0	0	45	244	8	10	-3.38784	-0.199285	0.000710421	0.0187914	LLD	0	0	93	1031	14	18	-7.38971	-0.220417	1.47793e-13	1.02156e-11	IBD	0	0	108	346	17	9	-5.18958	-0.243559	2.1195e-07	9.1665e-06
PWY-2942:_L-lysine_biosynthesis_III|g__Rothia.s__Rothia_mucilaginosa	MIBS	0	0	45	244	5	2	-4.12596	-0.242704	3.75079e-05	0.00141512	LLD	0	0	93	1031	5	14	-2.87168	-0.0856551	0.00409258	0.0272983	IBD	0	0	108	346	12	3	-5.17664	-0.242952	2.2756e-07	9.7777e-06
PWY-5188:_tetrapyrrole_biosynthesis_I_(from_glutamate)|g__Rothia.s__Rothia_mucilaginosa	MIBS	0	0	45	244	3	4	NaN	NaN	NaN	NA	LLD	0	0	93	1031	6	10	-4.25085	-0.126792	2.13732e-05	0.000375524	IBD	0	0	108	346	13	4	-5.16719	-0.242508	2.39262e-07	1.02142e-05
PWY-7221:_guanosine_ribonucleotides_de_novo_biosynthesis|g__Bifidobacterium.s__Bifidobacterium_dentium	MIBS	0	0	45	244	7	10	-3.03719	-0.178658	0.00240688	0.0442479	LLD	0	0	93	1031	16	34	-6.22225	-0.185594	4.91551e-10	2.3602e-08	IBD	0	0	108	346	28	26	-5.1569	-0.242025	2.52079e-07	1.06923e-05
PWY-7357:_thiamin_formation_from_pyrithiamine_and_oxythiamine_(yeast)|g__Streptococcus.s__Streptococcus_salivarius	MIBS	0	0	45	244	4	1	NaN	NaN	NaN	NA	LLD	0	0	93	1031	6	15	-3.43221	-0.102374	0.000600265	0.00678295	IBD	0	0	108	346	17	9	-5.12908	-0.24072	2.92778e-07	1.23396e-05
PWY-6387:_UDP-N-acetylmuramoyl-pentapeptide_biosynthesis_I_(meso-diaminopimelate_containing)|g__Bifidobacterium.s__Bifidobacterium_dentium	MIBS	0	0	45	244	6	10	-2.56184	-0.150696	0.0104856	0.160483	LLD	0	0	93	1031	14	27	-6.15802	-0.183678	7.39006e-10	3.41791e-08	IBD	0	0	108	346	27	25	-5.12234	-0.240403	3.02988e-07	1.26891e-05
PWY-7219:_adenosine_ribonucleotides_de_novo_biosynthesis|g__Lactobacillus.s__Lactobacillus_reuteri	MIBS	0	0	45	244	1	0	NaN	NaN	NaN	NA	LLD	0	0	93	1031	0	5	NaN	NaN	NaN	NA	IBD	0	0	108	346	8	0	-5.10188	-0.239443	3.39586e-07	1.4044e-05
UDPNAGSYN-PWY:_UDP-N-acetyl-D-glucosamine_biosynthesis_I|g__Lactobacillus.s__Lactobacillus_plantarum	MIBS	0	0	45	244	2	0	NaN	NaN	NaN	NA	LLD	0	0	93	1031	1	8	NaN	NaN	NaN	NA	IBD	0	0	108	346	8	0	-5.10188	-0.239443	3.39586e-07	1.4044e-05
PWY-6151:_S-adenosyl-L-methionine_cycle_I|g__Streptococcus.s__Streptococcus_mitis_oralis_pneumoniae	MIBS	0	0	45	244	10	12	-3.99812	-0.235183	6.44201e-05	0.00225563	LLD	0	0	93	1031	8	37	-2.43683	-0.0726846	0.0148367	0.0843786	IBD	0	0	108	346	25	22	-5.03549	-0.236327	4.786e-07	1.96701e-05
PWY-5667:_CDP-diacylglycerol_biosynthesis_I|g__Streptococcus.s__Streptococcus_gordonii	MIBS	0	0	45	244	5	6	-2.74059	-0.161211	0.00618776	0.10106	LLD	0	0	93	1031	9	12	-5.82273	-0.173678	5.814e-09	2.35936e-07	IBD	0	0	108	346	15	7	-5.02036	-0.235617	5.18786e-07	2.10602e-05
PWY0-1319:_CDP-diacylglycerol_biosynthesis_II|g__Streptococcus.s__Streptococcus_gordonii	MIBS	0	0	45	244	5	6	-2.74059	-0.161211	0.00618776	0.10106	LLD	0	0	93	1031	9	12	-5.82273	-0.173678	5.814e-09	2.35936e-07	IBD	0	0	108	346	15	7	-5.02036	-0.235617	5.18786e-07	2.10602e-05
DTDPRHAMSYN-PWY:_dTDP-L-rhamnose_biosynthesis_I|g__Bifidobacterium.s__Bifidobacterium_dentium	MIBS	0	0	45	244	6	13	-2.08547	-0.122675	0.0372318	0.277075	LLD	0	0	93	1031	19	32	-7.66719	-0.228693	1.76434e-14	1.42278e-12	IBD	0	0	108	346	28	28	-4.99764	-0.234551	5.82585e-07	2.35059e-05
LACTOSECAT-PWY:_lactose_and_galactose_degradation_I|g__Streptococcus.s__Streptococcus_tigurinus	MIBS	0	0	45	244	1	1	NaN	NaN	NaN	NA	LLD	0	0	93	1031	5	4	-5.16721	-0.154125	2.38991e-07	6.97576e-06	IBD	0	0	108	346	9	1	-4.95506	-0.232552	7.29263e-07	2.92456e-05
PWY-7197:_pyrimidine_deoxyribonucleotide_phosphorylation|g__Lactobacillus.s__Lactobacillus_vaginalis	NA	NA	NA	NA	NA	NA	NA	NA	NA	NA	NA	LLD	0	0	93	1031	2	1	NaN	NaN	NaN	NA	IBD	0	0	108	346	9	1	-4.95175	-0.232397	7.41754e-07	2.95674e-05
PWY-3841:_folate_transformations_II|g__Lactobacillus.s__Lactobacillus_gasseri	MIBS	0	0	45	244	4	3	NaN	NaN	NaN	NA	LLD	0	0	93	1031	6	5	-5.58769	-0.166667	2.31407e-08	8.27017e-07	IBD	0	0	108	346	14	6	-4.94293	-0.231983	7.7425e-07	3.04953e-05
COA-PWY-1:_coenzyme_A_biosynthesis_II_(mammalian)|g__Bifidobacterium.s__Bifidobacterium_dentium	MIBS	0	0	45	244	8	16	-2.57183	-0.151284	0.0101755	0.157004	LLD	0	0	93	1031	21	36	-8.07484	-0.240852	6.78109e-16	6.1816e-14	IBD	0	0	108	346	29	30	-4.94323	-0.231997	7.71246e-07	3.04953e-05
UDPNAGSYN-PWY:_UDP-N-acetyl-D-glucosamine_biosynthesis_I|g__Bifidobacterium.s__Bifidobacterium_dentium	MIBS	0	0	45	244	6	15	-1.83111	-0.107712	0.0674063	0.410083	LLD	0	0	93	1031	19	33	-7.56722	-0.225711	3.82647e-14	2.83159e-12	IBD	0	0	108	346	31	35	-4.91507	-0.230676	8.90602e-07	3.48705e-05
PWY-6629:_superpathway_of_L-tryptophan_biosynthesis|unclassified	MIBS	0	0	45	244	3	4	NaN	NaN	NaN	NA	LLD	0	0	93	1031	5	9	-3.75985	-0.112147	0.000170607	0.00249153	IBD	0	0	108	346	13	5	-4.89924	-0.229933	9.68202e-07	3.76858e-05
COA-PWY-1:_coenzyme_A_biosynthesis_II_(mammalian)|g__Lactobacillus.s__Lactobacillus_vaginalis	NA	NA	NA	NA	NA	NA	NA	NA	NA	NA	NA	LLD	0	0	93	1031	1	2	NaN	NaN	NaN	NA	IBD	0	0	108	346	10	2	-4.89466	-0.229718	9.92347e-07	3.82192e-05
PWY-7221:_guanosine_ribonucleotides_de_novo_biosynthesis|g__Streptococcus.s__Streptococcus_infantis	MIBS	0	0	45	244	8	10	-3.56395	-0.209644	0.000368549	0.0106769	LLD	0	0	93	1031	8	22	-3.70449	-0.110496	0.000212315	0.00296769	IBD	0	0	108	346	12	4	-4.89424	-0.229698	9.93458e-07	3.82192e-05
PWY-6151:_S-adenosyl-L-methionine_cycle_I|g__Streptococcus.s__Streptococcus_infantis	MIBS	0	0	45	244	7	11	-2.86878	-0.168751	0.00415093	0.0737321	LLD	0	0	93	1031	13	31	-5.24069	-0.156317	1.6041e-07	5.00383e-06	IBD	0	0	108	346	16	9	-4.88157	-0.229104	1.05812e-06	4.04715e-05
THRESYN-PWY:_superpathway_of_L-threonine_biosynthesis|g__Rothia.s__Rothia_mucilaginosa	MIBS	0	0	45	244	3	3	NaN	NaN	NaN	NA	LLD	0	0	93	1031	3	11	NaN	NaN	NaN	NA	IBD	0	0	108	346	10	2	-4.87955	-0.229008	1.07149e-06	4.07472e-05
PWY-6737:_starch_degradation_V|g__Bifidobacterium.s__Bifidobacterium_dentium	MIBS	0	0	45	244	7	13	-2.51941	-0.148201	0.011829	0.165152	LLD	0	0	93	1031	17	39	-6.17808	-0.184277	6.50673e-10	3.03165e-08	IBD	0	0	108	346	30	33	-4.86869	-0.228499	1.12739e-06	4.26283e-05
PWY-3841:_folate_transformations_II|g__Streptococcus.s__Streptococcus_sanguinis	MIBS	0	0	45	244	2	9	NaN	NaN	NaN	NA	LLD	0	0	93	1031	15	27	-6.63414	-0.19788	3.27522e-11	1.68862e-09	IBD	0	0	108	346	16	9	-4.85394	-0.227807	1.2168e-06	4.57475e-05
PWY-7221:_guanosine_ribonucleotides_de_novo_biosynthesis|g__Streptococcus.s__Streptococcus_mitis_oralis_pneumoniae	MIBS	0	0	45	244	10	11	-4.22515	-0.248538	2.41084e-05	0.000946255	LLD	0	0	93	1031	10	38	-3.29238	-0.0982034	0.000995128	0.00760553	IBD	0	0	108	346	25	23	-4.84126	-0.227212	1.29528e-06	4.84229e-05
PWY-7111:_pyruvate_fermentation_to_isobutanol_(engineered)|g__Streptococcus.s__Streptococcus_infantis	MIBS	0	0	45	244	12	18	-3.97169	-0.233629	7.19158e-05	0.00246489	LLD	0	0	93	1031	19	50	-6.02031	-0.179571	1.74513e-09	7.67615e-08	IBD	0	0	108	346	21	17	-4.83565	-0.226948	1.33295e-06	4.95514e-05
PWY-6125:_superpathway_of_guanosine_nucleotides_de_novo_biosynthesis_II|g__Streptococcus.s__Streptococcus_salivarius	MIBS	0	0	45	244	6	5	-3.71561	-0.218565	0.000205076	0.00616473	LLD	0	0	93	1031	14	54	-3.94721	-0.117735	7.92019e-05	0.00122103	IBD	0	0	108	346	26	28	-4.81918	-0.226175	1.44689e-06	5.34866e-05
PWY-7221:_guanosine_ribonucleotides_de_novo_biosynthesis|g__Lactobacillus.s__Lactobacillus_reuteri	MIBS	0	0	45	244	1	0	NaN	NaN	NaN	NA	LLD	0	0	93	1031	0	3	NaN	NaN	NaN	NA	IBD	0	0	108	346	7	0	-4.76709	-0.223731	1.88739e-06	6.78742e-05
UDPNAGSYN-PWY:_UDP-N-acetyl-D-glucosamine_biosynthesis_I|g__Lactobacillus.s__Lactobacillus_reuteri	MIBS	0	0	45	244	1	0	NaN	NaN	NaN	NA	LLD	0	0	93	1031	0	3	NaN	NaN	NaN	NA	IBD	0	0	108	346	7	0	-4.76709	-0.223731	1.88739e-06	6.78742e-05
PWY-6151:_S-adenosyl-L-methionine_cycle_I|g__Lactobacillus.s__Lactobacillus_plantarum	NA	NA	NA	NA	NA	NA	NA	NA	NA	NA	NA	LLD	0	0	93	1031	0	6	NaN	NaN	NaN	NA	IBD	0	0	108	346	7	0	-4.76709	-0.223731	1.88739e-06	6.78742e-05
PWY-6527:_stachyose_degradation|g__Lactobacillus.s__Lactobacillus_plantarum	MIBS	0	0	45	244	2	0	NaN	NaN	NaN	NA	LLD	0	0	93	1031	1	6	NaN	NaN	NaN	NA	IBD	0	0	108	346	7	0	-4.76709	-0.223731	1.88739e-06	6.78742e-05
PWY-6386:_UDP-N-acetylmuramoyl-pentapeptide_biosynthesis_II_(lysine-containing)|g__Streptococcus.s__Streptococcus_tigurinus	MIBS	0	0	45	244	1	1	NaN	NaN	NaN	NA	LLD	0	0	93	1031	4	3	NaN	NaN	NaN	NA	IBD	0	0	108	346	7	0	-4.76709	-0.223731	1.88739e-06	6.78742e-05
HISDEG-PWY:_L-histidine_degradation_I|g__Streptococcus.s__Streptococcus_sanguinis	MIBS	0	0	45	244	9	17	-2.79265	-0.164274	0.00525947	0.0904518	LLD	0	0	93	1031	21	52	-6.73667	-0.200938	1.62498e-11	9.04522e-10	IBD	0	0	108	346	21	17	-4.75344	-0.22309	2.00853e-06	7.18401e-05
PWY-7197:_pyrimidine_deoxyribonucleotide_phosphorylation|g__Streptococcus.s__Streptococcus_mitis_oralis_pneumoniae	MIBS	0	0	45	244	5	6	-2.79915	-0.164656	0.00517039	0.0892351	LLD	0	0	93	1031	4	19	NaN	NaN	NaN	NA	IBD	0	0	108	346	17	11	-4.72191	-0.22161	2.34803e-06	8.35319e-05
NONOXIPENT-PWY:_pentose_phosphate_pathway_(non-oxidative_branch)|g__Veillonella.s__Veillonella_dispar	MIBS	0	0	45	244	1	6	NaN	NaN	NaN	NA	LLD	0	0	93	1031	8	23	-3.61591	-0.107853	0.000299977	0.00373635	IBD	0	0	108	346	14	7	-4.70224	-0.220687	2.58784e-06	9.11769e-05
PWY-7219:_adenosine_ribonucleotides_de_novo_biosynthesis|g__Streptococcus.s__Streptococcus_infantis	MIBS	0	0	45	244	12	20	-3.78811	-0.22283	0.000152892	0.00480082	LLD	0	0	93	1031	14	49	-4.19824	-0.125223	2.69489e-05	0.00045082	IBD	0	0	108	346	21	18	-4.70174	-0.220664	2.59049e-06	9.11769e-05
PWY-7219:_adenosine_ribonucleotides_de_novo_biosynthesis|g__Streptococcus.s__Streptococcus_mitis_oralis_pneumoniae	MIBS	0	0	45	244	11	13	-4.32831	-0.254606	1.51649e-05	0.000620231	LLD	0	0	93	1031	11	43	-3.38208	-0.100879	0.00072057	0.00678295	IBD	0	0	108	346	26	27	-4.69013	-0.220119	2.74043e-06	9.59439e-05
PWY66-409:_superpathway_of_purine_nucleotide_salvage|g__Streptococcus.s__Streptococcus_salivarius	MIBS	0	0	45	244	6	4	-4.0097	-0.235865	6.15901e-05	0.00218356	LLD	0	0	93	1031	11	43	-3.37488	-0.100664	0.000739688	0.00678295	IBD	0	0	108	346	22	21	-4.66676	-0.219022	3.07221e-06	0.000106994
PWY-1042:_glycolysis_IV_(plant_cytosol)|g__Streptococcus.s__Streptococcus_mitis_oralis_pneumoniae	MIBS	0	0	45	244	9	9	-4.19425	-0.246721	2.76587e-05	0.00105996	LLD	0	0	93	1031	10	28	-4.17583	-0.124555	2.97596e-05	0.000495206	IBD	0	0	108	346	22	20	-4.65312	-0.218382	3.28283e-06	0.00011373
VALSYN-PWY:_L-valine_biosynthesis|g__Streptococcus.s__Streptococcus_infantis	MIBS	0	0	45	244	10	17	-3.27787	-0.192816	0.00105307	0.0212668	LLD	0	0	93	1031	16	43	-5.44889	-0.162527	5.0808e-08	1.709e-06	IBD	0	0	108	346	19	15	-4.63259	-0.217418	3.62726e-06	0.000125008
PWY-7221:_guanosine_ribonucleotides_de_novo_biosynthesis|g__Rothia.s__Rothia_dentocariosa	MIBS	0	0	45	244	1	0	NaN	NaN	NaN	NA	LLD	0	0	93	1031	3	4	NaN	NaN	NaN	NA	IBD	0	0	108	346	8	1	-4.62755	-0.217182	3.73141e-06	0.000127931
PWY-6386:_UDP-N-acetylmuramoyl-pentapeptide_biosynthesis_II_(lysine-containing)|g__Lactobacillus.s__Lactobacillus_vaginalis	NA	NA	NA	NA	NA	NA	NA	NA	NA	NA	NA	LLD	0	0	93	1031	2	1	NaN	NaN	NaN	NA	IBD	0	0	108	346	8	1	-4.61363	-0.216528	3.99023e-06	0.000134711
PWY-6387:_UDP-N-acetylmuramoyl-pentapeptide_biosynthesis_I_(meso-diaminopimelate_containing)|g__Lactobacillus.s__Lactobacillus_vaginalis	NA	NA	NA	NA	NA	NA	NA	NA	NA	NA	NA	LLD	0	0	93	1031	2	1	NaN	NaN	NaN	NA	IBD	0	0	108	346	8	1	-4.61363	-0.216528	3.99023e-06	0.000134711
PWY-7184:_pyrimidine_deoxyribonucleotides_de_novo_biosynthesis_I|g__Lactobacillus.s__Lactobacillus_vaginalis	NA	NA	NA	NA	NA	NA	NA	NA	NA	NA	NA	LLD	0	0	93	1031	2	1	NaN	NaN	NaN	NA	IBD	0	0	108	346	8	1	-4.61363	-0.216528	3.99023e-06	0.000134711
PWY-7111:_pyruvate_fermentation_to_isobutanol_(engineered)|g__Alloscardovia.s__Alloscardovia_omnicolens	MIBS	0	0	45	244	3	4	NaN	NaN	NaN	NA	LLD	0	0	93	1031	4	12	NaN	NaN	NaN	NA	IBD	0	0	108	346	11	4	-4.60689	-0.216212	4.11414e-06	0.000138189
PWY-7219:_adenosine_ribonucleotides_de_novo_biosynthesis|g__Alloscardovia.s__Alloscardovia_omnicolens	MIBS	0	0	45	244	3	4	NaN	NaN	NaN	NA	LLD	0	0	93	1031	3	7	NaN	NaN	NaN	NA	IBD	0	0	108	346	11	4	-4.60146	-0.215957	4.22278e-06	0.000141122
PWY-7357:_thiamin_formation_from_pyrithiamine_and_oxythiamine_(yeast)|g__Streptococcus.s__Streptococcus_mitis_oralis_pneumoniae	MIBS	0	0	45	244	7	6	-3.90287	-0.22958	9.61278e-05	0.00313996	LLD	0	0	93	1031	9	21	-4.42305	-0.131929	9.75863e-06	0.000186005	IBD	0	0	108	346	20	16	-4.59384	-0.215599	4.37045e-06	0.000145323
PWY-5686:_UMP_biosynthesis|g__Veillonella.s__Veillonella_dispar	MIBS	0	0	45	244	1	6	NaN	NaN	NaN	NA	LLD	0	0	93	1031	7	22	-3.17528	-0.0947107	0.00150005	0.0112191	IBD	0	0	108	346	15	9	-4.58125	-0.215009	4.64607e-06	0.000153715
PWY-7219:_adenosine_ribonucleotides_de_novo_biosynthesis|g__Lactobacillus.s__Lactobacillus_crispatus	MIBS	0	0	45	244	1	0	NaN	NaN	NaN	NA	LLD	0	0	93	1031	1	7	NaN	NaN	NaN	NA	IBD	0	0	108	346	9	2	-4.57673	-0.214797	4.75875e-06	0.000156035
VALSYN-PWY:_L-valine_biosynthesis|g__Streptococcus.s__Streptococcus_tigurinus	MIBS	0	0	45	244	1	1	NaN	NaN	NaN	NA	LLD	0	0	93	1031	4	6	NaN	NaN	NaN	NA	IBD	0	0	108	346	9	2	-4.57357	-0.214648	4.83096e-06	0.000156035
PWY-6277:_superpathway_of_5-aminoimidazole_ribonucleotide_biosynthesis|g__Alloscardovia.s__Alloscardovia_omnicolens	MIBS	0	0	45	244	4	6	NaN	NaN	NaN	NA	LLD	0	0	93	1031	6	10	-4.27036	-0.127374	1.95871e-05	0.00034803	IBD	0	0	108	346	10	3	-4.57411	-0.214673	4.8159e-06	0.000156035
DTDPRHAMSYN-PWY:_dTDP-L-rhamnose_biosynthesis_I|g__Streptococcus.s__Streptococcus_sanguinis	MIBS	0	0	45	244	1	13	NaN	NaN	NaN	NA	LLD	0	0	93	1031	18	46	-6.04463	-0.180296	1.50142e-09	6.6978e-08	IBD	0	0	108	346	19	15	-4.57368	-0.214654	4.81335e-06	0.000156035
ANAGLYCOLYSIS-PWY:_glycolysis_III_(from_glucose)|g__Streptococcus.s__Streptococcus_mitis_oralis_pneumoniae	MIBS	0	0	45	244	8	8	-3.91868	-0.230511	8.99437e-05	0.00299833	LLD	0	0	93	1031	10	26	-4.4045	-0.131375	1.06298e-05	0.000200184	IBD	0	0	108	346	21	19	-4.57182	-0.214566	4.85484e-06	0.000156035
PWY-6386:_UDP-N-acetylmuramoyl-pentapeptide_biosynthesis_II_(lysine-containing)|g__Streptococcus.s__Streptococcus_mitis_oralis_pneumoniae	MIBS	0	0	45	244	8	8	-3.88929	-0.228782	0.000101557	0.00327336	LLD	0	0	93	1031	8	35	-2.5689	-0.0766238	0.010217	0.0601731	IBD	0	0	108	346	23	22	-4.57064	-0.214511	4.88126e-06	0.000156035
LACTOSECAT-PWY:_lactose_and_galactose_degradation_I|g__Streptococcus.s__Streptococcus_mitis_oralis_pneumoniae	MIBS	0	0	45	244	10	13	-3.82411	-0.224948	0.00013235	0.00418277	LLD	0	0	93	1031	10	42	-3.03514	-0.0905305	0.00240794	0.0170358	IBD	0	0	108	346	26	28	-4.57112	-0.214533	4.86848e-06	0.000156035
NONOXIPENT-PWY:_pentose_phosphate_pathway_(non-oxidative_branch)|g__Rothia.s__Rothia_dentocariosa	MIBS	0	0	45	244	1	1	NaN	NaN	NaN	NA	LLD	0	0	93	1031	4	6	NaN	NaN	NaN	NA	IBD	0	0	108	346	10	3	-4.56829	-0.2144	4.95141e-06	0.000156763
PWY-7219:_adenosine_ribonucleotides_de_novo_biosynthesis|g__Bifidobacterium.s__Bifidobacterium_dentium	MIBS	0	0	45	244	7	13	-2.55471	-0.150277	0.0106952	0.163178	LLD	0	0	93	1031	19	33	-7.56997	-0.225793	3.74636e-14	2.80531e-12	IBD	0	0	108	346	27	30	-4.56815	-0.214394	4.93764e-06	0.000156763
VALSYN-PWY:_L-valine_biosynthesis|g__Streptococcus.s__Streptococcus_mitis_oralis_pneumoniae	MIBS	0	0	45	244	11	13	-4.32425	-0.254368	1.54465e-05	0.000626483	LLD	0	0	93	1031	11	42	-3.41956	-0.101997	0.000628272	0.00678295	IBD	0	0	108	346	26	27	-4.56508	-0.21425	5.01107e-06	0.000157896
PWY-2941:_L-lysine_biosynthesis_II|g__Lactobacillus.s__Lactobacillus_vaginalis	MIBS	0	0	45	244	2	0	NaN	NaN	NaN	NA	LLD	0	0	93	1031	4	1	NaN	NaN	NaN	NA	IBD	0	0	108	346	9	2	-4.56411	-0.214204	5.05396e-06	0.000158057
COA-PWY-1:_coenzyme_A_biosynthesis_II_(mammalian)|g__Streptococcus.s__Streptococcus_infantis	MIBS	0	0	45	244	2	7	NaN	NaN	NaN	NA	LLD	0	0	93	1031	4	10	NaN	NaN	NaN	NA	IBD	0	0	108	346	11	4	-4.56348	-0.214175	5.06394e-06	0.000158057
PWY66-400:_glycolysis_VI_(metazoan)|g__Streptococcus.s__Streptococcus_mitis_oralis_pneumoniae	MIBS	0	0	45	244	8	8	-3.89909	-0.229358	9.7537e-05	0.00316475	LLD	0	0	93	1031	10	26	-4.39356	-0.131049	1.1179e-05	0.000209273	IBD	0	0	108	346	21	19	-4.55815	-0.213925	5.18167e-06	0.000160972
PYRIDNUCSAL-PWY:_NAD_salvage_pathway_I|unclassified	MIBS	0	0	45	244	4	6	NaN	NaN	NaN	NA	LLD	0	0	93	1031	7	32	-2.20655	-0.0658159	0.0273824	0.14073	IBD	0	0	108	346	10	3	-4.55666	-0.213855	5.23347e-06	0.000161822
PWY-5686:_UMP_biosynthesis|g__Lactobacillus.s__Lactobacillus_vaginalis	NA	NA	NA	NA	NA	NA	NA	NA	NA	NA	NA	LLD	0	0	93	1031	2	1	NaN	NaN	NaN	NA	IBD	0	0	108	346	9	2	-4.5515	-0.213612	5.36667e-06	0.000165169
PWY-6387:_UDP-N-acetylmuramoyl-pentapeptide_biosynthesis_I_(meso-diaminopimelate_containing)|g__Streptococcus.s__Streptococcus_infantis	MIBS	0	0	45	244	2	5	NaN	NaN	NaN	NA	LLD	0	0	93	1031	5	9	-3.73033	-0.111267	0.000191887	0.00275564	IBD	0	0	108	346	10	3	-4.54793	-0.213445	5.45504e-06	0.000167111
PWY-7221:_guanosine_ribonucleotides_de_novo_biosynthesis|g__Veillonella.s__Veillonella_dispar	MIBS	0	0	45	244	2	8	NaN	NaN	NaN	NA	LLD	0	0	93	1031	10	33	-3.67796	-0.109704	0.000235572	0.00310766	IBD	0	0	108	346	20	17	-4.54177	-0.213156	5.60184e-06	0.000170817
PWY-5686:_UMP_biosynthesis|g__Bifidobacterium.s__Bifidobacterium_dentium	MIBS	0	0	45	244	5	10	-2.01499	-0.118529	0.0441712	0.31755	LLD	0	0	93	1031	13	23	-6.19177	-0.184685	5.96984e-10	2.82333e-08	IBD	0	0	108	346	21	19	-4.52739	-0.212481	5.99582e-06	0.000181992
PWY-6151:_S-adenosyl-L-methionine_cycle_I|g__Bifidobacterium.s__Bifidobacterium_dentium	MIBS	0	0	45	244	6	10	-2.57163	-0.151273	0.0101938	0.157004	LLD	0	0	93	1031	13	23	-6.18412	-0.184457	6.26676e-10	2.94163e-08	IBD	0	0	108	346	22	21	-4.48981	-0.210717	7.15632e-06	0.000216225
UDPNAGSYN-PWY:_UDP-N-acetyl-D-glucosamine_biosynthesis_I|g__Streptococcus.s__Streptococcus_sanguinis	MIBS	0	0	45	244	12	28	-2.74537	-0.161492	0.00607415	0.0998746	LLD	0	0	93	1031	31	114	-6.49136	-0.193621	8.52254e-11	4.25451e-09	IBD	0	0	108	346	26	30	-4.47552	-0.210046	7.64889e-06	0.000230058
VALSYN-PWY:_L-valine_biosynthesis|g__Alloscardovia.s__Alloscardovia_omnicolens	MIBS	0	0	45	244	4	7	NaN	NaN	NaN	NA	LLD	0	0	93	1031	4	15	NaN	NaN	NaN	NA	IBD	0	0	108	346	13	7	-4.46919	-0.20975	7.895e-06	0.000235321
PWY-6387:_UDP-N-acetylmuramoyl-pentapeptide_biosynthesis_I_(meso-diaminopimelate_containing)|g__Streptococcus.s__Streptococcus_mitis_oralis_pneumoniae	MIBS	0	0	45	244	7	5	-4.15059	-0.244152	3.35714e-05	0.0012765	LLD	0	0	93	1031	5	26	-1.68186	-0.0501656	0.0927104	0.341822	IBD	0	0	108	346	20	17	-4.46917	-0.209749	7.8848e-06	0.000235321
PWY-5097:_L-lysine_biosynthesis_VI|g__Lactobacillus.s__Lactobacillus_reuteri	MIBS	0	0	45	244	1	0	NaN	NaN	NaN	NA	LLD	0	0	93	1031	0	3	NaN	NaN	NaN	NA	IBD	0	0	108	346	6	0	-4.40859	-0.206905	1.05072e-05	0.000307638
PWY-6277:_superpathway_of_5-aminoimidazole_ribonucleotide_biosynthesis|g__Lactobacillus.s__Lactobacillus_reuteri	MIBS	0	0	45	244	1	0	NaN	NaN	NaN	NA	LLD	0	0	93	1031	0	4	NaN	NaN	NaN	NA	IBD	0	0	108	346	6	0	-4.40859	-0.206905	1.05072e-05	0.000307638
PWY-7219:_adenosine_ribonucleotides_de_novo_biosynthesis|g__Lactobacillus.s__Lactobacillus_plantarum	MIBS	0	0	45	244	1	0	NaN	NaN	NaN	NA	LLD	0	0	93	1031	0	5	NaN	NaN	NaN	NA	IBD	0	0	108	346	6	0	-4.40859	-0.206905	1.05072e-05	0.000307638
PWY-7228:_superpathway_of_guanosine_nucleotides_de_novo_biosynthesis_I|g__Lactobacillus.s__Lactobacillus_reuteri	MIBS	0	0	45	244	1	0	NaN	NaN	NaN	NA	LLD	0	0	93	1031	0	3	NaN	NaN	NaN	NA	IBD	0	0	108	346	6	0	-4.40859	-0.206905	1.05072e-05	0.000307638
THRESYN-PWY:_superpathway_of_L-threonine_biosynthesis|g__Streptococcus.s__Streptococcus_mitis_oralis_pneumoniae	MIBS	0	0	45	244	9	7	-4.60935	-0.271138	4.08717e-06	0.000180963	LLD	0	0	93	1031	8	28	-3.13607	-0.0935412	0.00171547	0.0126203	IBD	0	0	108	346	19	16	-4.40125	-0.206561	1.08079e-05	0.000314018
VALSYN-PWY:_L-valine_biosynthesis|g__Veillonella.s__Veillonella_dispar	MIBS	0	0	45	244	2	9	NaN	NaN	NaN	NA	LLD	0	0	93	1031	11	37	-3.81461	-0.11378	0.000136664	0.00204184	IBD	0	0	108	346	20	18	-4.40098	-0.206548	1.082e-05	0.000314018
PWY-7111:_pyruvate_fermentation_to_isobutanol_(engineered)|g__Streptococcus.s__Streptococcus_mitis_oralis_pneumoniae	MIBS	0	0	45	244	9	11	-3.74602	-0.220354	0.000181246	0.00561862	LLD	0	0	93	1031	10	39	-3.2021	-0.0955106	0.00136654	0.0102817	IBD	0	0	108	346	25	27	-4.35357	-0.204323	1.34404e-05	0.000388362
COA-PWY-1:_coenzyme_A_biosynthesis_II_(mammalian)|g__Streptococcus.s__Streptococcus_mitis_oralis_pneumoniae	MIBS	0	0	45	244	7	6	-3.87043	-0.227672	0.000109853	0.00351748	LLD	0	0	93	1031	6	24	-2.42506	-0.0723335	0.015331	0.0869538	IBD	0	0	108	346	21	20	-4.33751	-0.203569	1.44661e-05	0.000416182
PWY-6277:_superpathway_of_5-aminoimidazole_ribonucleotide_biosynthesis|g__Bifidobacterium.s__Bifidobacterium_dentium	MIBS	0	0	45	244	7	14	-2.48893	-0.146408	0.0128907	0.165152	LLD	0	0	93	1031	17	31	-7.0032	-0.208888	2.51028e-12	1.50377e-10	IBD	0	0	108	346	25	28	-4.31799	-0.202653	1.57994e-05	0.000452575
UDPNAGSYN-PWY:_UDP-N-acetyl-D-glucosamine_biosynthesis_I|g__Streptococcus.s__Streptococcus_mitis_oralis_pneumoniae	MIBS	0	0	45	244	10	12	-4.04878	-0.238163	5.19518e-05	0.00194204	LLD	0	0	93	1031	9	39	-2.73968	-0.0817178	0.00615881	0.039449	IBD	0	0	108	346	24	26	-4.31603	-0.202562	1.59414e-05	0.000454673
PWY-6121:_5-aminoimidazole_ribonucleotide_biosynthesis_I|g__Veillonella.s__Veillonella_dispar	MIBS	0	0	45	244	1	7	NaN	NaN	NaN	NA	LLD	0	0	93	1031	9	29	-3.55425	-0.106014	0.000379828	0.00470298	IBD	0	0	108	346	16	12	-4.29173	-0.201421	1.78095e-05	0.000505774
PWY-6277:_superpathway_of_5-aminoimidazole_ribonucleotide_biosynthesis|g__Dialister.s__Dialister_invisus	MIBS	0	0	45	244	18	119	1.46269	0.0860406	0.14384	0.681001	LLD	0	0	93	1031	27	407	1.8061	0.0538713	0.070933	0.27622	IBD	0	15.5215	108	346	35	190	4.28948	0.201315	1.79457e-05	0.000507464
PWY-7221:_guanosine_ribonucleotides_de_novo_biosynthesis|g__Dialister.s__Dialister_invisus	MIBS	0	0	45	244	19	119	1.37954	0.0811492	0.168053	0.688692	LLD	0	0	93	1031	27	404	1.74601	0.0520791	0.0808424	0.307808	IBD	0	15.1176	108	346	35	189	4.28328	0.201024	1.84531e-05	0.000519592
PWY-7197:_pyrimidine_deoxyribonucleotide_phosphorylation|g__Rothia.s__Rothia_dentocariosa	MIBS	0	0	45	244	1	1	NaN	NaN	NaN	NA	LLD	0	0	93	1031	1	2	NaN	NaN	NaN	NA	IBD	0	0	108	346	7	1	-4.2743	-0.200603	1.93331e-05	0.000542065
PWY-7228:_superpathway_of_guanosine_nucleotides_de_novo_biosynthesis_I|g__Rothia.s__Rothia_dentocariosa	MIBS	0	0	45	244	1	0	NaN	NaN	NaN	NA	LLD	0	0	93	1031	0	1	NaN	NaN	NaN	NA	IBD	0	0	108	346	7	1	-4.26693	-0.200257	1.99827e-05	0.000557914
COA-PWY-1:_coenzyme_A_biosynthesis_II_(mammalian)|g__Lactobacillus.s__Lactobacillus_crispatus	MIBS	0	0	45	244	1	0	NaN	NaN	NaN	NA	LLD	0	0	93	1031	1	3	NaN	NaN	NaN	NA	IBD	0	0	108	346	7	1	-4.26324	-0.200084	2.03152e-05	0.000564815
PWY-6121:_5-aminoimidazole_ribonucleotide_biosynthesis_I|g__Dialister.s__Dialister_invisus	MIBS	0	0	45	244	18	119	1.44169	0.0848052	0.149687	0.688692	LLD	0	0	93	1031	27	399	1.71706	0.0512156	0.0860029	0.321234	IBD	0	13.8916	108	346	34	187	4.25944	0.199905	2.05355e-05	0.00056855
PWY-7219:_adenosine_ribonucleotides_de_novo_biosynthesis|g__Streptococcus.s__Streptococcus_australis	MIBS	0	0	45	244	7	18	-1.77183	-0.104225	0.076754	0.450617	LLD	0	0	93	1031	20	74	-4.97286	-0.148328	6.60894e-07	1.8153e-05	IBD	0	0	108	346	18	16	-4.25613	-0.19975	2.08853e-05	0.000575826
PWY0-166:_superpathway_of_pyrimidine_deoxyribonucleotides_de_novo_biosynthesis_(E._coli)|g__Lactobacillus.s__Lactobacillus_vaginalis	NA	NA	NA	NA	NA	NA	NA	NA	NA	NA	NA	LLD	0	0	93	1031	1	1	NaN	NaN	NaN	NA	IBD	0	0	108	346	7	1	-4.25218	-0.199565	2.13448e-05	0.000583629
THRESYN-PWY:_superpathway_of_L-threonine_biosynthesis|g__Lactobacillus.s__Lactobacillus_vaginalis	NA	NA	NA	NA	NA	NA	NA	NA	NA	NA	NA	LLD	0	0	93	1031	2	1	NaN	NaN	NaN	NA	IBD	0	0	108	346	7	1	-4.25218	-0.199565	2.13448e-05	0.000583629
PWY-7219:_adenosine_ribonucleotides_de_novo_biosynthesis|g__Rothia.s__Rothia_dentocariosa	MIBS	0	0	45	244	6	4	-3.95452	-0.232619	7.76775e-05	0.00264375	LLD	0	0	93	1031	12	9	-8.21042	-0.244896	2.21733e-16	2.11318e-14	IBD	0	0	108	346	10	4	-4.24712	-0.199327	2.179e-05	0.000593351
PWY-6936:_seleno-amino_acid_biosynthesis|g__Streptococcus.s__Streptococcus_mitis_oralis_pneumoniae	MIBS	0	0	45	244	9	9	-4.21742	-0.248084	2.4966e-05	0.000972077	LLD	0	0	93	1031	6	33	-1.69633	-0.0505974	0.0899222	0.333104	IBD	0	0	108	346	22	22	-4.24551	-0.199252	2.18896e-05	0.000593619
PWY-7219:_adenosine_ribonucleotides_de_novo_biosynthesis|g__Streptococcus.s__Streptococcus_tigurinus	MIBS	0	0	45	244	1	1	NaN	NaN	NaN	NA	LLD	0	0	93	1031	6	6	-5.27444	-0.157323	1.33846e-07	4.20947e-06	IBD	0	0	108	346	9	3	-4.24315	-0.199141	2.21895e-05	0.000599298
PWY-7111:_pyruvate_fermentation_to_isobutanol_(engineered)|g__Streptococcus.s__Streptococcus_tigurinus	MIBS	0	0	45	244	1	1	NaN	NaN	NaN	NA	LLD	0	0	93	1031	5	4	-5.16505	-0.154061	2.41767e-07	6.97576e-06	IBD	0	0	108	346	9	3	-4.23408	-0.198715	2.31039e-05	0.000621457
COMPLETE-ARO-PWY:_superpathway_of_aromatic_amino_acid_biosynthesis|g__Streptococcus.s__Streptococcus_gordonii	MIBS	0	0	45	244	3	4	NaN	NaN	NaN	NA	LLD	0	0	93	1031	6	7	-5.00404	-0.149258	5.64032e-07	1.57678e-05	IBD	0	0	108	346	8	2	-4.22642	-0.198356	2.39187e-05	0.000640769
PWY-2942:_L-lysine_biosynthesis_III|g__Alloscardovia.s__Alloscardovia_omnicolens	MIBS	0	0	45	244	3	3	NaN	NaN	NaN	NA	LLD	0	0	93	1031	4	4	NaN	NaN	NaN	NA	IBD	0	0	108	346	8	2	-4.21981	-0.198046	2.46305e-05	0.000657177
PWY-7219:_adenosine_ribonucleotides_de_novo_biosynthesis|g__Dialister.s__Dialister_invisus	MIBS	0	0	45	244	21	121	1.20825	0.0710737	0.227351	0.776326	LLD	0	0	93	1031	27	409	1.81476	0.0541298	0.0695896	0.272382	IBD	0	21.5183	108	346	36	191	4.20765	0.197475	2.58548e-05	0.000687072
ARGSYN-PWY:_L-arginine_biosynthesis_I_(via_L-ornithine)|g__Veillonella.s__Veillonella_dispar	MIBS	0	0	45	244	0	7	NaN	NaN	NaN	NA	LLD	0	0	93	1031	6	27	-2.14709	-0.0640424	0.0318314	0.14073	IBD	0	0	108	346	15	11	-4.20695	-0.197442	2.60035e-05	0.000688261
PWY-7400:_L-arginine_biosynthesis_IV_(archaebacteria)|g__Veillonella.s__Veillonella_dispar	MIBS	0	0	45	244	0	7	NaN	NaN	NaN	NA	LLD	0	0	93	1031	6	27	-2.14709	-0.0640424	0.0318314	0.14073	IBD	0	0	108	346	15	11	-4.20487	-0.197344	2.62445e-05	0.000691871
PWY-6386:_UDP-N-acetylmuramoyl-pentapeptide_biosynthesis_II_(lysine-containing)|g__Streptococcus.s__Streptococcus_infantis	MIBS	0	0	45	244	2	4	NaN	NaN	NaN	NA	LLD	0	0	93	1031	4	6	NaN	NaN	NaN	NA	IBD	0	0	108	346	9	3	-4.20385	-0.197296	2.64176e-05	0.000693672
PWY-2942:_L-lysine_biosynthesis_III|g__Veillonella.s__Veillonella_dispar	MIBS	0	0	45	244	1	7	NaN	NaN	NaN	NA	LLD	0	0	93	1031	11	29	-4.51387	-0.134638	6.38107e-06	0.000125821	IBD	0	0	108	346	18	16	-4.2009	-0.197158	2.66935e-05	0.000698146
PWY-5667:_CDP-diacylglycerol_biosynthesis_I|g__Streptococcus.s__Streptococcus_infantis	MIBS	0	0	45	244	2	8	NaN	NaN	NaN	NA	LLD	0	0	93	1031	1	6	NaN	NaN	NaN	NA	IBD	0	0	108	346	8	2	-4.19338	-0.196805	2.76843e-05	0.000718382
PWY0-1319:_CDP-diacylglycerol_biosynthesis_II|g__Streptococcus.s__Streptococcus_infantis	MIBS	0	0	45	244	2	8	NaN	NaN	NaN	NA	LLD	0	0	93	1031	1	6	NaN	NaN	NaN	NA	IBD	0	0	108	346	8	2	-4.19338	-0.196805	2.76843e-05	0.000718382
COA-PWY-1:_coenzyme_A_biosynthesis_II_(mammalian)|g__Rothia.s__Rothia_mucilaginosa	MIBS	0	0	45	244	2	1	NaN	NaN	NaN	NA	LLD	0	0	93	1031	2	8	NaN	NaN	NaN	NA	IBD	0	0	108	346	8	2	-4.19007	-0.19665	2.80905e-05	0.000726073
PWY-7197:_pyrimidine_deoxyribonucleotide_phosphorylation|g__Dialister.s__Dialister_invisus	MIBS	0	0	45	244	18	118	1.47464	0.0867433	0.140594	0.670195	LLD	0	0	93	1031	27	394	1.61932	0.0483004	0.105419	0.375047	IBD	0	12.5494	108	346	33	179	4.16011	0.195243	3.18737e-05	0.000820654
PWY-7228:_superpathway_of_guanosine_nucleotides_de_novo_biosynthesis_I|g__Dialister.s__Dialister_invisus	MIBS	0	0	45	244	18	118	1.46201	0.0860008	0.144026	0.681218	LLD	0	0	93	1031	27	390	1.59999	0.0477236	0.109645	0.38615	IBD	0	12.7674	108	346	33	179	4.15555	0.195029	3.25161e-05	0.000833949
PWY-2942:_L-lysine_biosynthesis_III|g__Dialister.s__Dialister_invisus	MIBS	0	0	45	244	19	119	1.4026	0.0825058	0.161049	0.688692	LLD	0	0	93	1031	27	403	1.69491	0.050555	0.0901282	0.33367	IBD	0	17.7393	108	346	35	186	4.15103	0.194818	3.31631e-05	0.00084726
PWY-5686:_UMP_biosynthesis|g__Dialister.s__Dialister_invisus	MIBS	0	0	45	244	18	117	1.39605	0.0821205	0.163017	0.688692	LLD	0	0	93	1031	27	394	1.63966	0.0489071	0.101115	0.365466	IBD	0	11.5678	108	346	33	182	4.14244	0.194415	3.44305e-05	0.000876257
PWY-5667:_CDP-diacylglycerol_biosynthesis_I|g__Dialister.s__Dialister_invisus	MIBS	0	0	45	244	19	118	1.37764	0.0810375	0.16864	0.688692	LLD	0	0	93	1031	27	398	1.7144	0.0511362	0.0864906	0.322481	IBD	0	11.0916	108	346	35	184	4.12871	0.19377	3.65527e-05	0.000923164
PWY0-1319:_CDP-diacylglycerol_biosynthesis_II|g__Dialister.s__Dialister_invisus	MIBS	0	0	45	244	19	118	1.37764	0.0810375	0.16864	0.688692	LLD	0	0	93	1031	27	398	1.7144	0.0511362	0.0864906	0.322481	IBD	0	11.0916	108	346	35	184	4.12871	0.19377	3.65527e-05	0.000923164
PWY-5667:_CDP-diacylglycerol_biosynthesis_I|g__Veillonella.s__Veillonella_dispar	MIBS	0	0	45	244	1	4	NaN	NaN	NaN	NA	LLD	0	0	93	1031	6	12	-3.90395	-0.116445	9.49359e-05	0.00144939	IBD	0	0	108	346	12	7	-4.11405	-0.193082	3.90828e-05	0.000979587
PWY0-1319:_CDP-diacylglycerol_biosynthesis_II|g__Veillonella.s__Veillonella_dispar	MIBS	0	0	45	244	1	4	NaN	NaN	NaN	NA	LLD	0	0	93	1031	6	12	-3.90395	-0.116445	9.49359e-05	0.00144939	IBD	0	0	108	346	12	7	-4.11405	-0.193082	3.90828e-05	0.000979587
GLUTORN-PWY:_L-ornithine_biosynthesis|g__Veillonella.s__Veillonella_dispar	MIBS	0	0	45	244	0	8	NaN	NaN	NaN	NA	LLD	0	0	93	1031	7	32	-2.28019	-0.0680123	0.0226277	0.120413	IBD	0	0	108	346	17	15	-4.10555	-0.192683	4.05011e-05	0.0010113
PEPTIDOGLYCANSYN-PWY:_peptidoglycan_biosynthesis_I_(meso-diaminopimelate_containing)|g__Veillonella.s__Veillonella_dispar	MIBS	0	0	45	244	1	3	NaN	NaN	NaN	NA	LLD	0	0	93	1031	9	21	-4.38004	-0.130646	1.18981e-05	0.000221416	IBD	0	0	108	346	14	10	-4.10135	-0.192486	4.12674e-05	0.00102657
PWY-5188:_tetrapyrrole_biosynthesis_I_(from_glutamate)|g__Dialister.s__Dialister_invisus	MIBS	0	0	45	244	18	118	1.4515	0.0853821	0.146935	0.688254	LLD	0	0	93	1031	27	399	1.7075	0.0509305	0.0877647	0.326265	IBD	0	9.77248	108	346	34	183	4.07652	0.19132	4.58044e-05	0.00113516
COA-PWY-1:_coenzyme_A_biosynthesis_II_(mammalian)|g__Veillonella.s__Veillonella_dispar	MIBS	0	0	45	244	0	9	NaN	NaN	NaN	NA	LLD	0	0	93	1031	7	29	-2.51771	-0.0750971	0.0118303	0.0686461	IBD	0	0	108	346	18	17	-4.04341	-0.189767	5.28833e-05	0.00130571
ARGSYNBSUB-PWY:_L-arginine_biosynthesis_II_(acetyl_cycle)|g__Lactobacillus.s__Lactobacillus_plantarum	MIBS	0	0	45	244	1	0	NaN	NaN	NaN	NA	LLD	0	0	93	1031	0	3	NaN	NaN	NaN	NA	IBD	0	0	108	346	5	0	-4.02002	-0.188669	5.8769e-05	0.00132722
COA-PWY-1:_coenzyme_A_biosynthesis_II_(mammalian)|g__Lactobacillus.s__Lactobacillus_reuteri	MIBS	0	0	45	244	1	0	NaN	NaN	NaN	NA	LLD	0	0	93	1031	0	3	NaN	NaN	NaN	NA	IBD	0	0	108	346	5	0	-4.02002	-0.188669	5.8769e-05	0.00132722
PWY-2941:_L-lysine_biosynthesis_II|g__Lactobacillus.s__Lactobacillus_reuteri	MIBS	0	0	45	244	1	0	NaN	NaN	NaN	NA	LLD	0	0	93	1031	0	3	NaN	NaN	NaN	NA	IBD	0	0	108	346	5	0	-4.02002	-0.188669	5.8769e-05	0.00132722
PWY-2942:_L-lysine_biosynthesis_III|g__Lactobacillus.s__Lactobacillus_reuteri	MIBS	0	0	45	244	1	0	NaN	NaN	NaN	NA	LLD	0	0	93	1031	0	3	NaN	NaN	NaN	NA	IBD	0	0	108	346	5	0	-4.02002	-0.188669	5.8769e-05	0.00132722
PWY-3841:_folate_transformations_II|g__Lactobacillus.s__Lactobacillus_reuteri	MIBS	0	0	45	244	1	0	NaN	NaN	NaN	NA	LLD	0	0	93	1031	0	3	NaN	NaN	NaN	NA	IBD	0	0	108	346	5	0	-4.02002	-0.188669	5.8769e-05	0.00132722
PWY-5686:_UMP_biosynthesis|g__Lactobacillus.s__Lactobacillus_reuteri	MIBS	0	0	45	244	1	0	NaN	NaN	NaN	NA	LLD	0	0	93	1031	0	3	NaN	NaN	NaN	NA	IBD	0	0	108	346	5	0	-4.02002	-0.188669	5.8769e-05	0.00132722
PWY-6121:_5-aminoimidazole_ribonucleotide_biosynthesis_I|g__Lactobacillus.s__Lactobacillus_reuteri	MIBS	0	0	45	244	1	0	NaN	NaN	NaN	NA	LLD	0	0	93	1031	0	4	NaN	NaN	NaN	NA	IBD	0	0	108	346	5	0	-4.02002	-0.188669	5.8769e-05	0.00132722
PWY-6123:_inosine-5'-phosphate_biosynthesis_I|g__Lactobacillus.s__Lactobacillus_reuteri	MIBS	0	0	45	244	1	0	NaN	NaN	NaN	NA	LLD	0	0	93	1031	0	4	NaN	NaN	NaN	NA	IBD	0	0	108	346	5	0	-4.02002	-0.188669	5.8769e-05	0.00132722
PWY-6124:_inosine-5'-phosphate_biosynthesis_II|g__Lactobacillus.s__Lactobacillus_reuteri	MIBS	0	0	45	244	1	0	NaN	NaN	NaN	NA	LLD	0	0	93	1031	0	4	NaN	NaN	NaN	NA	IBD	0	0	108	346	5	0	-4.02002	-0.188669	5.8769e-05	0.00132722
PWY-6125:_superpathway_of_guanosine_nucleotides_de_novo_biosynthesis_II|g__Lactobacillus.s__Lactobacillus_reuteri	MIBS	0	0	45	244	1	0	NaN	NaN	NaN	NA	LLD	0	0	93	1031	0	3	NaN	NaN	NaN	NA	IBD	0	0	108	346	5	0	-4.02002	-0.188669	5.8769e-05	0.00132722
PWY-6386:_UDP-N-acetylmuramoyl-pentapeptide_biosynthesis_II_(lysine-containing)|g__Lactobacillus.s__Lactobacillus_reuteri	MIBS	0	0	45	244	1	0	NaN	NaN	NaN	NA	LLD	0	0	93	1031	0	3	NaN	NaN	NaN	NA	IBD	0	0	108	346	5	0	-4.02002	-0.188669	5.8769e-05	0.00132722
PWY-6387:_UDP-N-acetylmuramoyl-pentapeptide_biosynthesis_I_(meso-diaminopimelate_containing)|g__Lactobacillus.s__Lactobacillus_reuteri	MIBS	0	0	45	244	1	0	NaN	NaN	NaN	NA	LLD	0	0	93	1031	0	3	NaN	NaN	NaN	NA	IBD	0	0	108	346	5	0	-4.02002	-0.188669	5.8769e-05	0.00132722
PWY-7234:_inosine-5'-phosphate_biosynthesis_III|g__Lactobacillus.s__Lactobacillus_reuteri	MIBS	0	0	45	244	1	0	NaN	NaN	NaN	NA	LLD	0	0	93	1031	0	4	NaN	NaN	NaN	NA	IBD	0	0	108	346	5	0	-4.02002	-0.188669	5.8769e-05	0.00132722
PWY-7357:_thiamin_formation_from_pyrithiamine_and_oxythiamine_(yeast)|g__Lactobacillus.s__Lactobacillus_reuteri	MIBS	0	0	45	244	1	0	NaN	NaN	NaN	NA	LLD	0	0	93	1031	0	2	NaN	NaN	NaN	NA	IBD	0	0	108	346	5	0	-4.02002	-0.188669	5.8769e-05	0.00132722
COA-PWY-1:_coenzyme_A_biosynthesis_II_(mammalian)|g__Lactobacillus.s__Lactobacillus_plantarum	NA	NA	NA	NA	NA	NA	NA	NA	NA	NA	NA	LLD	0	0	93	1031	0	2	NaN	NaN	NaN	NA	IBD	0	0	108	346	5	0	-4.02002	-0.188669	5.8769e-05	0.00132722
PWY-7219:_adenosine_ribonucleotides_de_novo_biosynthesis|g__Parascardovia.s__Parascardovia_denticolens	NA	NA	NA	NA	NA	NA	NA	NA	NA	NA	NA	LLD	0	0	93	1031	0	2	NaN	NaN	NaN	NA	IBD	0	0	108	346	5	0	-4.02002	-0.188669	5.8769e-05	0.00132722
PWY-6387:_UDP-N-acetylmuramoyl-pentapeptide_biosynthesis_I_(meso-diaminopimelate_containing)|g__Streptococcus.s__Streptococcus_tigurinus	MIBS	0	0	45	244	1	1	NaN	NaN	NaN	NA	LLD	0	0	93	1031	2	2	NaN	NaN	NaN	NA	IBD	0	0	108	346	5	0	-4.02002	-0.188669	5.8769e-05	0.00132722
PWY-5097:_L-lysine_biosynthesis_VI|g__Rothia.s__Rothia_dentocariosa	NA	NA	NA	NA	NA	NA	NA	NA	NA	NA	NA	LLD	0	0	93	1031	2	2	NaN	NaN	NaN	NA	IBD	0	0	108	346	5	0	-4.02002	-0.188669	5.8769e-05	0.00132722
PWY-6936:_seleno-amino_acid_biosynthesis|g__Streptococcus.s__Streptococcus_tigurinus	MIBS	0	0	45	244	1	1	NaN	NaN	NaN	NA	LLD	0	0	93	1031	3	3	NaN	NaN	NaN	NA	IBD	0	0	108	346	5	0	-4.02002	-0.188669	5.8769e-05	0.00132722
PWY-5189:_tetrapyrrole_biosynthesis_II_(from_glycine)|g__Rothia.s__Rothia_dentocariosa	MIBS	0	0	45	244	1	0	NaN	NaN	NaN	NA	LLD	0	0	93	1031	4	5	NaN	NaN	NaN	NA	IBD	0	0	108	346	5	0	-4.02002	-0.188669	5.8769e-05	0.00132722
PWY-7184:_pyrimidine_deoxyribonucleotides_de_novo_biosynthesis_I|g__Rothia.s__Rothia_dentocariosa	MIBS	0	0	45	244	1	0	NaN	NaN	NaN	NA	NA	NA	NA	NA	NA	NA	NA	NA	NA	NA	NA	IBD	0	0	108	346	5	0	-4.02002	-0.188669	5.8769e-05	0.00132722
PWY0-166:_superpathway_of_pyrimidine_deoxyribonucleotides_de_novo_biosynthesis_(E._coli)|g__Rothia.s__Rothia_dentocariosa	MIBS	0	0	45	244	1	0	NaN	NaN	NaN	NA	NA	NA	NA	NA	NA	NA	NA	NA	NA	NA	NA	IBD	0	0	108	346	5	0	-4.02002	-0.188669	5.8769e-05	0.00132722
PANTO-PWY:_phosphopantothenate_biosynthesis_I|g__Actinomyces.s__Actinomyces_odontolyticus	MIBS	0	0	45	244	0	11	NaN	NaN	NaN	NA	LLD	0	0	93	1031	8	44	-1.95469	-0.0583036	0.0506735	0.210248	IBD	0	0	108	346	11	6	-4.03823	-0.189523	5.41504e-05	0.00132722
PWY-7228:_superpathway_of_guanosine_nucleotides_de_novo_biosynthesis_I|g__Streptococcus.s__Streptococcus_anginosus	MIBS	0	0	45	244	8	4	-4.95375	-0.291397	7.38561e-07	4.27926e-05	LLD	0	0	93	1031	13	14	-7.62885	-0.22755	2.38006e-14	1.89501e-12	IBD	0	0	108	346	11	6	-4.03567	-0.189404	5.47428e-05	0.00132722
PWY-7221:_guanosine_ribonucleotides_de_novo_biosynthesis|g__Veillonella.s__Veillonella_atypica	MIBS	0	0	45	244	3	8	NaN	NaN	NaN	NA	LLD	0	0	93	1031	10	28	-4.14068	-0.123506	3.47087e-05	0.000573013	IBD	0	0	108	346	20	20	-4.0327	-0.189264	5.53401e-05	0.00132722
PWY-6277:_superpathway_of_5-aminoimidazole_ribonucleotide_biosynthesis|g__Veillonella.s__Veillonella_atypica	MIBS	0	0	45	244	5	8	-2.28658	-0.134505	0.0223786	0.178845	LLD	0	0	93	1031	13	48	-3.89734	-0.116248	9.74255e-05	0.00148021	IBD	0	0	108	346	27	36	-4.01321	-0.188349	6.00766e-05	0.00135213
PWY-5097:_L-lysine_biosynthesis_VI|g__Dialister.s__Dialister_invisus	MIBS	0	0	45	244	18	118	1.48936	0.0876095	0.136669	0.657282	LLD	0	0	93	1031	27	396	1.62515	0.048474	0.104172	0.372401	IBD	0	13.4843	108	346	33	177	4.00123	0.187787	6.31351e-05	0.00141615
PWY-7219:_adenosine_ribonucleotides_de_novo_biosynthesis|g__Streptococcus.s__Streptococcus_sanguinis	MIBS	0	0	45	244	10	32	-1.68494	-0.0991138	0.092307	0.513438	LLD	0	0	93	1031	33	117	-6.92587	-0.206581	4.3416e-12	2.55221e-10	IBD	0	0	108	346	27	36	-4.00063	-0.187759	6.33615e-05	0.00141643
COA-PWY-1:_coenzyme_A_biosynthesis_II_(mammalian)|g__Dialister.s__Dialister_invisus	MIBS	0	0	45	244	18	118	1.49147	0.0877332	0.136116	0.656566	LLD	0	0	93	1031	27	391	1.53426	0.045763	0.125014	0.411912	IBD	0	8.76252	108	346	34	181	3.97882	0.186735	6.93908e-05	0.00154599
PWY0-1061:_superpathway_of_L-alanine_biosynthesis|g__Streptococcus.s__Streptococcus_infantis	MIBS	0	0	45	244	4	7	NaN	NaN	NaN	NA	LLD	0	0	93	1031	3	11	NaN	NaN	NaN	NA	IBD	0	0	108	346	10	5	-3.97473	-0.186543	7.0862e-05	0.00157347
PWY-6936:_seleno-amino_acid_biosynthesis|g__Streptococcus.s__Streptococcus_infantis	MIBS	0	0	45	244	3	9	NaN	NaN	NaN	NA	LLD	0	0	93	1031	7	15	-4.04702	-0.120713	5.20277e-05	0.00084127	IBD	0	0	108	346	10	5	-3.9693	-0.186289	7.24946e-05	0.00160434
PWY-7234:_inosine-5'-phosphate_biosynthesis_III|g__Streptococcus.s__Streptococcus_infantis	MIBS	0	0	45	244	7	10	-3.04195	-0.178938	0.00236917	0.0440105	LLD	0	0	93	1031	16	28	-6.92869	-0.206665	4.26258e-12	2.5294e-10	IBD	0	0	108	346	16	14	-3.9663	-0.186148	7.32971e-05	0.00161669
PWY-5667:_CDP-diacylglycerol_biosynthesis_I|g__Eubacterium.s__Eubacterium_limosum	MIBS	0	0	45	244	1	6	NaN	NaN	NaN	NA	LLD	0	0	93	1031	5	8	-3.99009	-0.119014	6.63002e-05	0.00104781	IBD	0	0	108	346	10	5	-3.95302	-0.185525	7.76084e-05	0.00170045
PWY0-1319:_CDP-diacylglycerol_biosynthesis_II|g__Eubacterium.s__Eubacterium_limosum	MIBS	0	0	45	244	1	6	NaN	NaN	NaN	NA	LLD	0	0	93	1031	5	8	-3.99009	-0.119014	6.63002e-05	0.00104781	IBD	0	0	108	346	10	5	-3.95302	-0.185525	7.76084e-05	0.00170045
THRESYN-PWY:_superpathway_of_L-threonine_biosynthesis|g__Veillonella.s__Veillonella_dispar	MIBS	0	0	45	244	0	5	NaN	NaN	NaN	NA	LLD	0	0	93	1031	6	17	-3.15604	-0.0941367	0.00160301	0.0119184	IBD	0	0	108	346	14	11	-3.92523	-0.18422	8.70285e-05	0.00190055
PWY-7221:_guanosine_ribonucleotides_de_novo_biosynthesis|g__Alloscardovia.s__Alloscardovia_omnicolens	MIBS	0	0	45	244	1	8	NaN	NaN	NaN	NA	LLD	0	0	93	1031	5	3	-5.58816	-0.166681	2.31001e-08	8.27017e-07	IBD	0	0	108	346	9	4	-3.92274	-0.184103	8.8078e-05	0.00191714
PWY-6277:_superpathway_of_5-aminoimidazole_ribonucleotide_biosynthesis|g__Veillonella.s__Veillonella_dispar	MIBS	0	0	45	244	1	7	NaN	NaN	NaN	NA	LLD	0	0	93	1031	11	30	-4.4112	-0.131575	1.03043e-05	0.000195224	IBD	0	0	108	346	17	16	-3.91957	-0.183955	8.90499e-05	0.00193195
SER-GLYSYN-PWY:_superpathway_of_L-serine_and_glycine_biosynthesis_I|g__Streptococcus.s__Streptococcus_sanguinis	MIBS	0	0	45	244	8	17	-2.35514	-0.138538	0.0186152	0.165152	LLD	0	0	93	1031	25	72	-6.81998	-0.203423	9.12736e-12	5.21919e-10	IBD	0	0	108	346	20	22	-3.91771	-0.183867	8.97042e-05	0.00193978
PWY-7221:_guanosine_ribonucleotides_de_novo_biosynthesis|g__Streptococcus.s__Streptococcus_anginosus	MIBS	0	0	45	244	8	4	-4.94251	-0.290736	7.82402e-07	4.47994e-05	LLD	0	0	93	1031	13	15	-7.45645	-0.222407	8.93033e-14	6.31143e-12	IBD	0	0	108	346	12	8	-3.91512	-0.183746	9.0802e-05	0.00195712
PWY-6163:_chorismate_biosynthesis_from_3-dehydroquinate|g__Streptococcus.s__Streptococcus_gordonii	MIBS	0	0	45	244	3	5	NaN	NaN	NaN	NA	LLD	0	0	93	1031	6	9	-4.50493	-0.134371	6.66576e-06	0.00013021	IBD	0	0	108	346	9	4	-3.91402	-0.183694	9.13223e-05	0.00196143
PWY-6151:_S-adenosyl-L-methionine_cycle_I|g__Haemophilus.s__Haemophilus_parainfluenzae	MIBS	0	0	45	244	7	18	-1.72007	-0.10118	0.0857825	0.488308	LLD	0	0	93	1031	13	86	-1.90355	-0.0567782	0.0570127	0.229988	IBD	0	0	108	346	21	22	-3.91267	-0.183631	9.15949e-05	0.00196143
PWY-2942:_L-lysine_biosynthesis_III|g__Haemophilus.s__Haemophilus_parainfluenzae	MIBS	0	0	45	244	3	11	NaN	NaN	NaN	NA	LLD	0	0	93	1031	13	46	-3.97652	-0.11861	7.00578e-05	0.00110166	IBD	0	0	108	346	19	19	-3.89983	-0.183028	9.66079e-05	0.00206211
PWY-3841:_folate_transformations_II|g__Streptococcus.s__Streptococcus_infantis	MIBS	0	0	45	244	3	6	NaN	NaN	NaN	NA	LLD	0	0	93	1031	3	11	NaN	NaN	NaN	NA	IBD	0	0	108	346	9	4	-3.89948	-0.183011	9.69816e-05	0.00206343
PWY-7111:_pyruvate_fermentation_to_isobutanol_(engineered)|g__Veillonella.s__Veillonella_dispar	MIBS	0	0	45	244	2	12	NaN	NaN	NaN	NA	LLD	0	0	93	1031	12	40	-3.99736	-0.119231	6.41767e-05	0.00102195	IBD	0	0	108	346	20	22	-3.88763	-0.182455	0.000101578	0.00215431
PWY-6385:_peptidoglycan_biosynthesis_III_(mycobacteria)|g__Streptococcus.s__Streptococcus_infantis	MIBS	0	0	45	244	0	1	NaN	NaN	NaN	NA	LLD	0	0	93	1031	2	1	NaN	NaN	NaN	NA	IBD	0	0	108	346	6	1	-3.88532	-0.182347	0.000103028	0.00217266
PWY-5686:_UMP_biosynthesis|g__Streptococcus.s__Streptococcus_mitis_oralis_pneumoniae	MIBS	0	0	45	244	5	8	-2.34604	-0.138003	0.0191119	0.165152	LLD	0	0	93	1031	7	14	-4.2172	-0.125788	2.48139e-05	0.000432352	IBD	0	0	108	346	17	16	-3.88411	-0.18229	0.0001031	0.00217266
PWY-2941:_L-lysine_biosynthesis_II|g__Lactobacillus.s__Lactobacillus_crispatus	NA	NA	NA	NA	NA	NA	NA	NA	NA	NA	NA	LLD	0	0	93	1031	1	3	NaN	NaN	NaN	NA	IBD	0	0	108	346	6	1	-3.88138	-0.182162	0.000104709	0.00219956
ARO-PWY:_chorismate_biosynthesis_I|g__Streptococcus.s__Streptococcus_gordonii	MIBS	0	0	45	244	3	4	NaN	NaN	NaN	NA	LLD	0	0	93	1031	6	7	-5.00224	-0.149204	5.69328e-07	1.58455e-05	IBD	0	0	108	346	8	3	-3.87019	-0.181637	0.000109456	0.002292
PWY-2942:_L-lysine_biosynthesis_III|g__Rothia.s__Rothia_dentocariosa	MIBS	0	0	45	244	1	0	NaN	NaN	NaN	NA	LLD	0	0	93	1031	2	4	NaN	NaN	NaN	NA	IBD	0	0	108	346	6	1	-3.86957	-0.181608	0.000109911	0.00229425
PWY-6545:_pyrimidine_deoxyribonucleotides_de_novo_biosynthesis_III|g__Lactobacillus.s__Lactobacillus_vaginalis	NA	NA	NA	NA	NA	NA	NA	NA	NA	NA	NA	LLD	0	0	93	1031	2	1	NaN	NaN	NaN	NA	IBD	0	0	108	346	6	1	-3.8617	-0.181238	0.000113513	0.00236199
PWY-6386:_UDP-N-acetylmuramoyl-pentapeptide_biosynthesis_II_(lysine-containing)|g__Streptococcus.s__Streptococcus_sobrinus	MIBS	0	0	45	244	2	3	NaN	NaN	NaN	NA	LLD	0	0	93	1031	3	2	NaN	NaN	NaN	NA	IBD	0	0	108	346	7	2	-3.85861	-0.181094	0.000114848	0.00236854
PWY-6387:_UDP-N-acetylmuramoyl-pentapeptide_biosynthesis_I_(meso-diaminopimelate_containing)|g__Streptococcus.s__Streptococcus_sobrinus	MIBS	0	0	45	244	2	3	NaN	NaN	NaN	NA	LLD	0	0	93	1031	3	2	NaN	NaN	NaN	NA	IBD	0	0	108	346	7	2	-3.85861	-0.181094	0.000114848	0.00236854
PWY-7219:_adenosine_ribonucleotides_de_novo_biosynthesis|g__Megasphaera.s__Megasphaera_micronuciformis	MIBS	0	0	45	244	1	0	NaN	NaN	NaN	NA	LLD	0	0	93	1031	0	0	NaN	NaN	NaN	NA	IBD	0	0	108	346	8	3	-3.85757	-0.181045	0.000115259	0.00236854
COA-PWY-1:_coenzyme_A_biosynthesis_II_(mammalian)|g__Megasphaera.s__Megasphaera_micronuciformis	NA	NA	NA	NA	NA	NA	NA	NA	NA	NA	NA	LLD	0	0	93	1031	0	0	NaN	NaN	NaN	NA	IBD	0	0	108	346	8	3	-3.85757	-0.181045	0.000115259	0.00236854
PWY-6387:_UDP-N-acetylmuramoyl-pentapeptide_biosynthesis_I_(meso-diaminopimelate_containing)|g__Megasphaera.s__Megasphaera_micronuciformis	NA	NA	NA	NA	NA	NA	NA	NA	NA	NA	NA	LLD	0	0	93	1031	0	0	NaN	NaN	NaN	NA	IBD	0	0	108	346	8	3	-3.85442	-0.180897	0.000116755	0.00238446
PWY-7357:_thiamin_formation_from_pyrithiamine_and_oxythiamine_(yeast)|g__Lactobacillus.s__Lactobacillus_vaginalis	MIBS	0	0	45	244	1	0	NaN	NaN	NaN	NA	LLD	0	0	93	1031	3	1	NaN	NaN	NaN	NA	IBD	0	0	108	346	8	3	-3.85442	-0.180897	0.000116755	0.00238446
PWY0-1061:_superpathway_of_L-alanine_biosynthesis|g__Streptococcus.s__Streptococcus_mitis_oralis_pneumoniae	MIBS	0	0	45	244	7	10	-3.04195	-0.178938	0.00236917	0.0440105	LLD	0	0	93	1031	9	31	-3.37073	-0.10054	0.000751121	0.00678295	IBD	0	0	108	346	19	20	-3.85128	-0.180749	0.000117919	0.00240082
PWY-6151:_S-adenosyl-L-methionine_cycle_I|g__Streptococcus.s__Streptococcus_tigurinus	MIBS	0	0	45	244	1	1	NaN	NaN	NaN	NA	LLD	0	0	93	1031	3	3	NaN	NaN	NaN	NA	IBD	0	0	108	346	7	2	-3.84817	-0.180604	0.000119851	0.00243267
PWY-5188:_tetrapyrrole_biosynthesis_I_(from_glutamate)|g__Veillonella.s__Veillonella_dispar	MIBS	0	0	45	244	1	7	NaN	NaN	NaN	NA	LLD	0	0	93	1031	11	26	-4.84236	-0.144435	1.28656e-06	3.37184e-05	IBD	0	0	108	346	15	13	-3.84543	-0.180475	0.000120838	0.00244521
PANTO-PWY:_phosphopantothenate_biosynthesis_I|g__Rothia.s__Rothia_dentocariosa	MIBS	0	0	45	244	1	0	NaN	NaN	NaN	NA	LLD	0	0	93	1031	3	2	NaN	NaN	NaN	NA	IBD	0	0	108	346	7	2	-3.84469	-0.18044	0.000121563	0.00245239
COA-PWY-1:_coenzyme_A_biosynthesis_II_(mammalian)|g__Alloscardovia.s__Alloscardovia_omnicolens	MIBS	0	0	45	244	1	3	NaN	NaN	NaN	NA	LLD	0	0	93	1031	4	4	NaN	NaN	NaN	NA	IBD	0	0	108	346	7	2	-3.84121	-0.180277	0.000123299	0.00247233
UDPNAGSYN-PWY:_UDP-N-acetyl-D-glucosamine_biosynthesis_I|g__Streptococcus.s__Streptococcus_tigurinus	MIBS	0	0	45	244	1	1	NaN	NaN	NaN	NA	LLD	0	0	93	1031	4	3	NaN	NaN	NaN	NA	IBD	0	0	108	346	7	2	-3.84121	-0.180277	0.000123299	0.00247233
PWY-5097:_L-lysine_biosynthesis_VI|g__Eubacterium.s__Eubacterium_limosum	MIBS	0	0	45	244	0	3	NaN	NaN	NaN	NA	LLD	0	0	93	1031	5	8	-3.98468	-0.118853	6.78266e-05	0.00106925	IBD	0	0	108	346	8	3	-3.83549	-0.180009	0.000126119	0.00251363
PWY-2942:_L-lysine_biosynthesis_III|g__Eubacterium.s__Eubacterium_limosum	MIBS	0	0	45	244	1	4	NaN	NaN	NaN	NA	LLD	0	0	93	1031	5	9	-3.76679	-0.112354	0.000165933	0.0024443	IBD	0	0	108	346	8	3	-3.83549	-0.180009	0.000126119	0.00251363
PWY-5686:_UMP_biosynthesis|g__Streptococcus.s__Streptococcus_gordonii	MIBS	0	0	45	244	4	4	NaN	NaN	NaN	NA	LLD	0	0	93	1031	4	6	NaN	NaN	NaN	NA	IBD	0	0	108	346	7	2	-3.83425	-0.17995	0.00012684	0.00252043
PWY-7184:_pyrimidine_deoxyribonucleotides_de_novo_biosynthesis_I|g__Veillonella.s__Veillonella_dispar	MIBS	0	0	45	244	0	2	NaN	NaN	NaN	NA	LLD	0	0	93	1031	2	6	NaN	NaN	NaN	NA	IBD	0	0	108	346	8	3	-3.83234	-0.179861	0.000127746	0.00252328
PWY0-166:_superpathway_of_pyrimidine_deoxyribonucleotides_de_novo_biosynthesis_(E._coli)|g__Veillonella.s__Veillonella_dispar	MIBS	0	0	45	244	0	2	NaN	NaN	NaN	NA	LLD	0	0	93	1031	2	6	NaN	NaN	NaN	NA	IBD	0	0	108	346	8	3	-3.83234	-0.179861	0.000127746	0.00252328
ANAGLYCOLYSIS-PWY:_glycolysis_III_(from_glucose)|g__Streptococcus.s__Streptococcus_australis	MIBS	0	0	45	244	4	14	NaN	NaN	NaN	NA	LLD	0	0	93	1031	13	40	-4.41396	-0.131657	1.01709e-05	0.000193278	IBD	0	0	108	346	15	13	-3.82528	-0.179529	0.000131159	0.00258298
PWY-5097:_L-lysine_biosynthesis_VI|g__Rothia.s__Rothia_mucilaginosa	MIBS	0	0	45	244	4	2	NaN	NaN	NaN	NA	LLD	0	0	93	1031	5	8	-3.96667	-0.118316	7.31582e-05	0.00114754	IBD	0	0	108	346	7	2	-3.82034	-0.179297	0.000134213	0.00263528
PEPTIDOGLYCANSYN-PWY:_peptidoglycan_biosynthesis_I_(meso-diaminopimelate_containing)|g__Rothia.s__Rothia_mucilaginosa	MIBS	0	0	45	244	2	1	NaN	NaN	NaN	NA	LLD	0	0	93	1031	2	6	NaN	NaN	NaN	NA	IBD	0	0	108	346	7	2	-3.81338	-0.178971	0.000138049	0.0026946
PWY-7221:_guanosine_ribonucleotides_de_novo_biosynthesis|g__Rothia.s__Rothia_mucilaginosa	MIBS	0	0	45	244	8	3	-5.27915	-0.310538	1.31875e-07	8.44518e-06	LLD	0	0	93	1031	7	14	-4.21293	-0.125661	2.52873e-05	0.000438174	IBD	0	0	108	346	7	2	-3.81338	-0.178971	0.000138049	0.0026946
PWY-7237:_myo-,_chiro-_and_scillo-inositol_degradation|unclassified	MIBS	319.531	333.848	45	244	45	243	0.207718	0.0122187	0.836207	0.911902	LLD	232.336	314.234	93	1031	91	1030	2.6858	0.0801108	0.00723917	0.0453528	IBD	191.731	237.565	108	346	102	337	3.80912	0.178771	0.000139701	0.00271883
PWY66-400:_glycolysis_VI_(metazoan)|g__Streptococcus.s__Streptococcus_australis	MIBS	0	0	45	244	4	14	NaN	NaN	NaN	NA	LLD	0	0	93	1031	13	40	-4.40488	-0.131387	1.06064e-05	0.000200184	IBD	0	0	108	346	15	13	-3.80513	-0.178584	0.000142308	0.00276144
PWY-6121:_5-aminoimidazole_ribonucleotide_biosynthesis_I|g__Veillonella.s__Veillonella_atypica	MIBS	0	0	45	244	4	6	NaN	NaN	NaN	NA	LLD	0	0	93	1031	11	30	-4.45844	-0.132984	8.27566e-06	0.000158701	IBD	0	0	108	346	24	31	-3.80228	-0.17845	0.000143802	0.00278227
PWY-7219:_adenosine_ribonucleotides_de_novo_biosynthesis|g__Veillonella.s__Veillonella_atypica	MIBS	0	0	45	244	5	13	-1.45988	-0.0858751	0.144962	0.68299	LLD	0	0	93	1031	16	61	-4.16899	-0.124351	3.0646e-05	0.00050861	IBD	0	0	108	346	27	38	-3.77665	-0.177247	0.000159392	0.00307492
PWY-7197:_pyrimidine_deoxyribonucleotide_phosphorylation|g__Veillonella.s__Veillonella_dispar	MIBS	0	0	45	244	1	4	NaN	NaN	NaN	NA	LLD	0	0	93	1031	5	15	-2.74779	-0.0819596	0.00601324	0.0387137	IBD	0	0	108	346	11	7	-3.77103	-0.176983	0.000163385	0.00314278
COA-PWY-1:_coenzyme_A_biosynthesis_II_(mammalian)|g__Veillonella.s__Veillonella_atypica	MIBS	0	0	45	244	2	4	NaN	NaN	NaN	NA	LLD	0	0	93	1031	6	18	-3.01704	-0.0899909	0.00255814	0.0176047	IBD	0	0	108	346	16	15	-3.73903	-0.175482	0.000185436	0.0035566
PWY-6386:_UDP-N-acetylmuramoyl-pentapeptide_biosynthesis_II_(lysine-containing)|g__Veillonella.s__Veillonella_dispar	MIBS	0	0	45	244	1	5	NaN	NaN	NaN	NA	LLD	0	0	93	1031	9	24	-4.03357	-0.120311	5.50703e-05	0.000883653	IBD	0	0	108	346	14	12	-3.72815	-0.174971	0.000193687	0.00369345
PWY-6387:_UDP-N-acetylmuramoyl-pentapeptide_biosynthesis_I_(meso-diaminopimelate_containing)|g__Veillonella.s__Veillonella_dispar	MIBS	0	0	45	244	1	5	NaN	NaN	NaN	NA	LLD	0	0	93	1031	9	24	-4.03927	-0.120481	5.37486e-05	0.000866868	IBD	0	0	108	346	14	12	-3.72815	-0.174971	0.000193687	0.00369345
LACTOSECAT-PWY:_lactose_and_galactose_degradation_I|g__Streptococcus.s__Streptococcus_sanguinis	MIBS	0	0	45	244	12	24	-3.06256	-0.18015	0.002207	0.0413133	LLD	0	0	93	1031	31	93	-7.49628	-0.223595	6.58069e-14	4.7037e-12	IBD	0	0	108	346	25	34	-3.7067	-0.173964	0.000210574	0.00400393
PWY-6151:_S-adenosyl-L-methionine_cycle_I|g__Streptococcus.s__Streptococcus_gordonii	MIBS	0	0	45	244	3	4	NaN	NaN	NaN	NA	LLD	0	0	93	1031	6	8	-4.74343	-0.141485	2.11027e-06	5.23135e-05	IBD	0	0	108	346	10	6	-3.70553	-0.173909	0.000212046	0.00402038
ARGSYNBSUB-PWY:_L-arginine_biosynthesis_II_(acetyl_cycle)|unclassified	MIBS	0	0	45	244	9	34	-1.05677	-0.0621628	0.291334	0.815719	LLD	0	0	93	1031	18	184	-0.33385	-0.00995791	0.738681	0.828557	IBD	0	0	108	346	34	53	-3.69753	-0.173534	0.000218233	0.00412585
PWY-6385:_peptidoglycan_biosynthesis_III_(mycobacteria)|g__Streptococcus.s__Streptococcus_mitis_oralis_pneumoniae	MIBS	0	0	45	244	4	4	NaN	NaN	NaN	NA	LLD	0	0	93	1031	3	12	NaN	NaN	NaN	NA	IBD	0	0	108	346	12	9	-3.69115	-0.173234	0.000224255	0.00422762
PWY-6163:_chorismate_biosynthesis_from_3-dehydroquinate|g__Streptococcus.s__Streptococcus_mitis_oralis_pneumoniae	MIBS	0	0	45	244	5	7	-2.5892	-0.152306	0.00969856	0.151291	LLD	0	0	93	1031	5	16	-2.64579	-0.0789174	0.00816714	0.0506621	IBD	0	0	108	346	14	12	-3.68852	-0.173111	0.000226493	0.00425768
PWY-2942:_L-lysine_biosynthesis_III|g__Actinomyces.s__Actinomyces_viscosus	MIBS	0	0	45	244	4	7	NaN	NaN	NaN	NA	LLD	0	0	93	1031	5	21	-2.05652	-0.0613407	0.0397946	0.169127	IBD	0	0	108	346	10	6	-3.68186	-0.172798	0.000232735	0.00436109
VALSYN-PWY:_L-valine_biosynthesis|g__Streptococcus.s__Streptococcus_sanguinis	MIBS	0	0	45	244	8	22	-1.80798	-0.106352	0.0708953	0.424413	LLD	0	0	93	1031	30	104	-6.63615	-0.19794	3.22638e-11	1.67718e-09	IBD	0	0	108	346	22	28	-3.68069	-0.172743	0.000233312	0.00436109
PWY-5686:_UMP_biosynthesis|g__Actinomyces.s__Actinomyces_odontolyticus	MIBS	0	0	45	244	3	15	NaN	NaN	NaN	NA	LLD	0	0	93	1031	14	51	-4.07012	-0.121401	4.70729e-05	0.000767068	IBD	0	0	108	346	12	9	-3.6773	-0.172584	0.000236782	0.00441348
UDPNAGSYN-PWY:_UDP-N-acetyl-D-glucosamine_biosynthesis_I|g__Streptococcus.s__Streptococcus_infantis	MIBS	0	0	45	244	5	7	-2.5892	-0.152306	0.00969856	0.151291	LLD	0	0	93	1031	5	17	-2.49994	-0.0745669	0.0124459	0.0718209	IBD	0	0	108	346	10	6	-3.6766	-0.172551	0.000237583	0.00441598
PWY-5686:_UMP_biosynthesis|g__Streptococcus.s__Streptococcus_sanguinis	MIBS	0	0	45	244	0	5	NaN	NaN	NaN	NA	LLD	0	0	93	1031	14	22	-6.80357	-0.202933	1.02447e-11	5.80535e-10	IBD	0	0	108	346	10	6	-3.67397	-0.172428	0.000240042	0.00444919
PWY-3841:_folate_transformations_II|unclassified	MIBS	0	0	45	244	12	83	0.854223	0.0502484	0.393626	0.815719	LLD	11.0552	0	93	1031	47	456	-1.43378	-0.0427659	0.151689	0.478976	IBD	20.5856	0	108	346	60	120	-3.65519	-0.171547	0.000257469	0.00475887
PWY-7219:_adenosine_ribonucleotides_de_novo_biosynthesis|g__Clostridium.s__Clostridium_perfringens	MIBS	0	0	45	244	2	1	NaN	NaN	NaN	NA	LLD	0	0	93	1031	7	8	-5.44804	-0.162501	5.11695e-08	1.712e-06	IBD	0	0	108	346	16	15	-3.65257	-0.171424	0.000260601	0.00480333
THRESYN-PWY:_superpathway_of_L-threonine_biosynthesis|g__Haemophilus.s__Haemophilus_parainfluenzae	MIBS	0	0	45	244	6	19	-1.18454	-0.0696787	0.236989	0.787734	LLD	0	0	93	1031	16	93	-2.63058	-0.0784637	0.00853204	0.0528214	IBD	0	0	108	346	22	27	-3.61555	-0.169686	0.000300615	0.00552547
PWY-5097:_L-lysine_biosynthesis_VI|g__Veillonella.s__Veillonella_dispar	MIBS	0	0	45	244	0	3	NaN	NaN	NaN	NA	LLD	0	0	93	1031	7	21	-3.28687	-0.098039	0.00101531	0.00773163	IBD	0	0	108	346	11	8	-3.58617	-0.168307	0.000337131	0.00590157
PWY-3841:_folate_transformations_II|g__Streptococcus.s__Streptococcus_mitis_oralis_pneumoniae	MIBS	0	0	45	244	5	6	-2.78744	-0.163967	0.00536087	0.0912285	LLD	0	0	93	1031	7	21	-3.28687	-0.098039	0.00101531	0.00773163	IBD	0	0	108	346	17	18	-3.58022	-0.168028	0.000344502	0.0060147
PWY-7228:_superpathway_of_guanosine_nucleotides_de_novo_biosynthesis_I|g__Streptococcus.s__Streptococcus_mitis_oralis_pneumoniae	MIBS	0	0	45	244	6	8	-2.92739	-0.172199	0.00344703	0.0621359	LLD	0	0	93	1031	7	22	-3.18743	-0.095073	0.00143847	0.0107971	IBD	0	0	108	346	16	16	-3.57449	-0.167759	0.000352186	0.00613267
PWY-5686:_UMP_biosynthesis|g__Actinomyces.s__Actinomyces_viscosus	MIBS	0	0	45	244	3	10	NaN	NaN	NaN	NA	LLD	0	0	93	1031	3	20	NaN	NaN	NaN	NA	IBD	0	0	108	346	11	8	-3.55953	-0.167057	0.000373229	0.00648205
PWY-7197:_pyrimidine_deoxyribonucleotide_phosphorylation|g__Haemophilus.s__Haemophilus_parainfluenzae	MIBS	0	0	45	244	5	14	-1.2427	-0.0730998	0.214813	0.760451	LLD	0	0	93	1031	16	60	-4.19327	-0.125075	2.75423e-05	0.000459526	IBD	0	0	108	346	16	16	-3.55177	-0.166693	0.00038403	0.00665217
PWY-7111:_pyruvate_fermentation_to_isobutanol_(engineered)|g__Megasphaera.s__Megasphaera_micronuciformis	MIBS	0	0	45	244	1	0	NaN	NaN	NaN	NA	LLD	0	0	93	1031	0	0	NaN	NaN	NaN	NA	IBD	0	0	108	346	8	4	-3.54024	-0.166152	0.000402059	0.00694628
PWY-7237:_myo-,_chiro-_and_scillo-inositol_degradation|g__Clostridium.s__Clostridium_perfringens	MIBS	0	0	45	244	2	1	NaN	NaN	NaN	NA	LLD	0	0	93	1031	7	11	-4.77754	-0.142502	1.78126e-06	4.57312e-05	IBD	0	0	108	346	15	14	-3.53405	-0.165861	0.000410788	0.0070786
PWY-6123:_inosine-5'-phosphate_biosynthesis_I|g__Streptococcus.s__Streptococcus_mitis_oralis_pneumoniae	MIBS	0	0	45	244	5	7	-2.54427	-0.149663	0.0110389	0.165152	LLD	0	0	93	1031	7	17	-3.77164	-0.112499	0.000162613	0.00240102	IBD	0	0	108	346	15	15	-3.5244	-0.165409	0.000426	0.00732168
PWY-6628:_superpathway_of_L-phenylalanine_biosynthesis|unclassified	MIBS	0	0	45	244	4	5	NaN	NaN	NaN	NA	LLD	0	0	93	1031	6	20	-2.77319	-0.0827173	0.00556191	0.0362533	IBD	0	0	108	346	11	8	-3.52321	-0.165353	0.000428301	0.00734124
PWY-7111:_pyruvate_fermentation_to_isobutanol_(engineered)|g__Streptococcus.s__Streptococcus_sanguinis	MIBS	0	0	45	244	9	19	-2.57586	-0.151521	0.0100538	0.156332	LLD	0	0	93	1031	27	88	-6.56725	-0.195885	5.13636e-11	2.62664e-09	IBD	0	0	108	346	21	27	-3.52214	-0.165302	0.000429358	0.00734124
PWY-6124:_inosine-5'-phosphate_biosynthesis_II|g__Streptococcus.s__Streptococcus_mitis_oralis_pneumoniae	MIBS	0	0	45	244	5	7	-2.54989	-0.149993	0.0108629	0.165152	LLD	0	0	93	1031	7	17	-3.78496	-0.112896	0.000154147	0.00228675	IBD	0	0	108	346	15	15	-3.5205	-0.165225	0.000432316	0.00737277
COA-PWY-1:_coenzyme_A_biosynthesis_II_(mammalian)|g__Anaerostipes.s__Anaerostipes_hadrus	MIBS	34.9461	23.1416	45	244	41	202	-1.69623	-0.0997781	0.0900272	0.503057	LLD	21.0436	22.6846	93	1031	75	856	0.283725	0.00846281	0.776749	0.836315	IBD	0	16.1073	108	346	53	238	3.50379	0.164441	0.00045942	0.00781486
LACTOSECAT-PWY:_lactose_and_galactose_degradation_I|g__Streptococcus.s__Streptococcus_sobrinus	MIBS	0	0	45	244	2	3	NaN	NaN	NaN	NA	LLD	0	0	93	1031	6	5	-5.5916	-0.166784	2.26253e-08	8.22618e-07	IBD	0	0	108	346	7	3	-3.50109	-0.164314	0.000466243	0.00791059
PWY-7221:_guanosine_ribonucleotides_de_novo_biosynthesis|g__Streptococcus.s__Streptococcus_sobrinus	MIBS	0	0	45	244	2	3	NaN	NaN	NaN	NA	LLD	0	0	93	1031	6	8	-4.73649	-0.141278	2.18385e-06	5.23135e-05	IBD	0	0	108	346	7	3	-3.49778	-0.164159	0.000472055	0.00796834
COA-PWY-1:_coenzyme_A_biosynthesis_II_(mammalian)|g__Streptococcus.s__Streptococcus_sanguinis	MIBS	0	0	45	244	4	8	NaN	NaN	NaN	NA	LLD	0	0	93	1031	18	28	-7.78919	-0.232332	6.77011e-15	5.7546e-13	IBD	0	0	108	346	12	10	-3.49743	-0.164143	0.000471754	0.00796834
FASYN-INITIAL-PWY:_superpathway_of_fatty_acid_biosynthesis_initiation_(E._coli)|g__Haemophilus.s__Haemophilus_parainfluenzae	MIBS	0	0	45	244	5	19	-0.726117	-0.0427128	0.469011	0.815719	LLD	0	0	93	1031	19	77	-4.24306	-0.12656	2.20831e-05	0.000386916	IBD	0	0	108	346	21	26	-3.48941	-0.163766	0.000485527	0.00817489
UDPNAGSYN-PWY:_UDP-N-acetyl-D-glucosamine_biosynthesis_I|g__Lactobacillus.s__Lactobacillus_crispatus	MIBS	0	0	45	244	2	0	NaN	NaN	NaN	NA	LLD	0	0	93	1031	2	6	NaN	NaN	NaN	NA	IBD	0	0	108	346	7	3	-3.48126	-0.163384	0.000502145	0.00843323
PWY-724:_superpathway_of_L-lysine,_L-threonine_and_L-methionine_biosynthesis_II|g__Haemophilus.s__Haemophilus_parainfluenzae	MIBS	0	0	45	244	1	7	NaN	NaN	NaN	NA	LLD	0	0	93	1031	9	29	-3.53188	-0.105347	0.00041345	0.00509921	IBD	0	0	108	346	14	13	-3.47811	-0.163236	0.000506893	0.00847147
PWY-5837:_1,4-dihydroxy-2-naphthoate_biosynthesis_I|g__Veillonella.s__Veillonella_atypica	MIBS	0	0	45	244	1	2	NaN	NaN	NaN	NA	LLD	0	0	93	1031	5	9	-3.75117	-0.111888	0.000176623	0.00255393	IBD	0	0	108	346	18	21	-3.4779	-0.163226	0.000506982	0.00847147
PWY-6277:_superpathway_of_5-aminoimidazole_ribonucleotide_biosynthesis|g__Megasphaera.s__Megasphaera_micronuciformis	MIBS	0	0	45	244	1	0	NaN	NaN	NaN	NA	LLD	0	0	93	1031	0	0	NaN	NaN	NaN	NA	IBD	0	0	108	346	7	3	-3.47465	-0.163074	0.000514674	0.00849277
THRESYN-PWY:_superpathway_of_L-threonine_biosynthesis|g__Megasphaera.s__Megasphaera_micronuciformis	MIBS	0	0	45	244	1	0	NaN	NaN	NaN	NA	LLD	0	0	93	1031	0	0	NaN	NaN	NaN	NA	IBD	0	0	108	346	7	3	-3.47465	-0.163074	0.000514674	0.00849277
PWY-5097:_L-lysine_biosynthesis_VI|g__Megasphaera.s__Megasphaera_micronuciformis	NA	NA	NA	NA	NA	NA	NA	NA	NA	NA	NA	LLD	0	0	93	1031	0	0	NaN	NaN	NaN	NA	IBD	0	0	108	346	7	3	-3.47465	-0.163074	0.000514674	0.00849277
PWY-6121:_5-aminoimidazole_ribonucleotide_biosynthesis_I|g__Megasphaera.s__Megasphaera_micronuciformis	NA	NA	NA	NA	NA	NA	NA	NA	NA	NA	NA	LLD	0	0	93	1031	0	0	NaN	NaN	NaN	NA	IBD	0	0	108	346	7	3	-3.47465	-0.163074	0.000514674	0.00849277
PWY-724:_superpathway_of_L-lysine,_L-threonine_and_L-methionine_biosynthesis_II|g__Megasphaera.s__Megasphaera_micronuciformis	NA	NA	NA	NA	NA	NA	NA	NA	NA	NA	NA	LLD	0	0	93	1031	0	0	NaN	NaN	NaN	NA	IBD	0	0	108	346	7	3	-3.47465	-0.163074	0.000514674	0.00849277
PEPTIDOGLYCANSYN-PWY:_peptidoglycan_biosynthesis_I_(meso-diaminopimelate_containing)|g__Megasphaera.s__Megasphaera_micronuciformis	NA	NA	NA	NA	NA	NA	NA	NA	NA	NA	NA	LLD	0	0	93	1031	0	0	NaN	NaN	NaN	NA	IBD	0	0	108	346	7	3	-3.47135	-0.162918	0.000521048	0.00855526
PWY-5686:_UMP_biosynthesis|g__Megasphaera.s__Megasphaera_micronuciformis	NA	NA	NA	NA	NA	NA	NA	NA	NA	NA	NA	LLD	0	0	93	1031	0	0	NaN	NaN	NaN	NA	IBD	0	0	108	346	7	3	-3.47135	-0.162918	0.000521048	0.00855526
PEPTIDOGLYCANSYN-PWY:_peptidoglycan_biosynthesis_I_(meso-diaminopimelate_containing)|g__Streptococcus.s__Streptococcus_infantis	MIBS	0	0	45	244	2	3	NaN	NaN	NaN	NA	LLD	0	0	93	1031	3	4	NaN	NaN	NaN	NA	IBD	0	0	108	346	7	3	-3.46143	-0.162453	0.000540612	0.00885452
PWY-6527:_stachyose_degradation|g__Pediococcus.s__Pediococcus_pentosaceus	MIBS	0	0	45	244	0	5	NaN	NaN	NaN	NA	LLD	0	0	93	1031	2	8	NaN	NaN	NaN	NA	IBD	0	0	108	346	7	3	-3.45483	-0.162143	0.000554032	0.00902963
VALSYN-PWY:_L-valine_biosynthesis|g__Rothia.s__Rothia_dentocariosa	MIBS	0	0	45	244	1	1	NaN	NaN	NaN	NA	LLD	0	0	93	1031	8	1	-8.80143	-0.262525	1.36385e-18	2.04252e-16	IBD	0	0	108	346	7	3	-3.45483	-0.162143	0.000554032	0.00902963
RHAMCAT-PWY:_L-rhamnose_degradation_I|g__Streptococcus.s__Streptococcus_parasanguinis	MIBS	0	0	45	244	2	5	NaN	NaN	NaN	NA	LLD	0	0	93	1031	1	12	NaN	NaN	NaN	NA	IBD	0	0	108	346	5	1	-3.45084	-0.161956	0.000563248	0.00909027
PWY-5686:_UMP_biosynthesis|g__Rothia.s__Rothia_dentocariosa	MIBS	0	0	45	244	3	0	NaN	NaN	NaN	NA	LLD	0	0	93	1031	4	2	NaN	NaN	NaN	NA	IBD	0	0	108	346	5	1	-3.45084	-0.161956	0.000563248	0.00909027
PWY-6386:_UDP-N-acetylmuramoyl-pentapeptide_biosynthesis_II_(lysine-containing)|g__Rothia.s__Rothia_mucilaginosa	MIBS	0	0	45	244	5	1	-4.62171	-0.271865	3.87869e-06	0.000176426	LLD	0	0	93	1031	2	7	NaN	NaN	NaN	NA	IBD	0	0	108	346	7	3	-3.45152	-0.161988	0.000560858	0.00909027
PWY-6387:_UDP-N-acetylmuramoyl-pentapeptide_biosynthesis_I_(meso-diaminopimelate_containing)|g__Rothia.s__Rothia_mucilaginosa	MIBS	0	0	45	244	5	1	-4.61385	-0.271403	4.02826e-06	0.000180963	LLD	0	0	93	1031	2	7	NaN	NaN	NaN	NA	IBD	0	0	108	346	7	3	-3.45152	-0.161988	0.000560858	0.00909027
PWY-6125:_superpathway_of_guanosine_nucleotides_de_novo_biosynthesis_II|g__Rothia.s__Rothia_dentocariosa	MIBS	0	0	45	244	1	0	NaN	NaN	NaN	NA	LLD	0	0	93	1031	0	1	NaN	NaN	NaN	NA	IBD	0	0	108	346	5	1	-3.4466	-0.161757	0.000572171	0.00917072
PWY-5097:_L-lysine_biosynthesis_VI|g__Alloscardovia.s__Alloscardovia_omnicolens	MIBS	0	0	45	244	2	2	NaN	NaN	NaN	NA	LLD	0	0	93	1031	3	0	NaN	NaN	NaN	NA	IBD	0	0	108	346	5	1	-3.4466	-0.161757	0.000572171	0.00917072
PWY-6277:_superpathway_of_5-aminoimidazole_ribonucleotide_biosynthesis|g__Eubacterium.s__Eubacterium_limosum	MIBS	0	0	45	244	2	9	NaN	NaN	NaN	NA	LLD	0	0	93	1031	5	23	-1.89701	-0.0565829	0.0579088	0.232745	IBD	0	0	108	346	10	7	-3.44565	-0.161712	0.00057239	0.00917072
RHAMCAT-PWY:_L-rhamnose_degradation_I|g__Lactobacillus.s__Lactobacillus_plantarum	NA	NA	NA	NA	NA	NA	NA	NA	NA	NA	NA	LLD	0	0	93	1031	0	6	NaN	NaN	NaN	NA	IBD	0	0	108	346	5	1	-3.44235	-0.161558	0.000581226	0.00924513
UDPNAGSYN-PWY:_UDP-N-acetyl-D-glucosamine_biosynthesis_I|g__Streptococcus.s__Streptococcus_intermedius	MIBS	0	0	45	244	1	1	NaN	NaN	NaN	NA	LLD	0	0	93	1031	1	3	NaN	NaN	NaN	NA	IBD	0	0	108	346	5	1	-3.44235	-0.161558	0.000581226	0.00924513
PWY-6151:_S-adenosyl-L-methionine_cycle_I|g__Rothia.s__Rothia_dentocariosa	MIBS	0	0	45	244	4	0	NaN	NaN	NaN	NA	LLD	0	0	93	1031	9	5	-7.61953	-0.227272	2.56313e-14	2.01526e-12	IBD	0	0	108	346	6	2	-3.44303	-0.16159	0.000579163	0.00924513
PEPTIDOGLYCANSYN-PWY:_peptidoglycan_biosynthesis_I_(meso-diaminopimelate_containing)|g__Rothia.s__Rothia_dentocariosa	MIBS	0	0	45	244	0	1	NaN	NaN	NaN	NA	LLD	0	0	93	1031	1	1	NaN	NaN	NaN	NA	IBD	0	0	108	346	5	1	-3.4381	-0.161358	0.000590415	0.00934635
PWY0-1061:_superpathway_of_L-alanine_biosynthesis|g__Streptococcus.s__Streptococcus_tigurinus	MIBS	0	0	45	244	1	1	NaN	NaN	NaN	NA	LLD	0	0	93	1031	3	3	NaN	NaN	NaN	NA	IBD	0	0	108	346	5	1	-3.4381	-0.161358	0.000590415	0.00934635
RHAMCAT-PWY:_L-rhamnose_degradation_I|g__Lactobacillus.s__Lactobacillus_salivarius	MIBS	0	0	45	244	1	1	NaN	NaN	NaN	NA	LLD	0	0	93	1031	1	0	NaN	NaN	NaN	NA	IBD	0	0	108	346	5	1	-3.43386	-0.161159	0.000599739	0.00940396
PEPTIDOGLYCANSYN-PWY:_peptidoglycan_biosynthesis_I_(meso-diaminopimelate_containing)|g__Lactobacillus.s__Lactobacillus_vaginalis	NA	NA	NA	NA	NA	NA	NA	NA	NA	NA	NA	LLD	0	0	93	1031	1	1	NaN	NaN	NaN	NA	IBD	0	0	108	346	5	1	-3.43386	-0.161159	0.000599739	0.00940396
PWY-2942:_L-lysine_biosynthesis_III|g__Lactobacillus.s__Lactobacillus_vaginalis	NA	NA	NA	NA	NA	NA	NA	NA	NA	NA	NA	LLD	0	0	93	1031	2	1	NaN	NaN	NaN	NA	IBD	0	0	108	346	5	1	-3.43386	-0.161159	0.000599739	0.00940396
DTDPRHAMSYN-PWY:_dTDP-L-rhamnose_biosynthesis_I|g__Megasphaera.s__Megasphaera_micronuciformis	NA	NA	NA	NA	NA	NA	NA	NA	NA	NA	NA	NA	NA	NA	NA	NA	NA	NA	NA	NA	NA	NA	IBD	0	0	108	346	5	1	-3.43386	-0.161159	0.000599739	0.00940396
NAD-BIOSYNTHESIS-II:_NAD_salvage_pathway_II|g__Streptococcus.s__Streptococcus_mitis_oralis_pneumoniae	MIBS	0	0	45	244	0	2	NaN	NaN	NaN	NA	LLD	0	0	93	1031	1	1	NaN	NaN	NaN	NA	IBD	0	0	108	346	7	3	-3.43169	-0.161057	0.000603487	0.00944036
DTDPRHAMSYN-PWY:_dTDP-L-rhamnose_biosynthesis_I|g__Veillonella.s__Veillonella_atypica	MIBS	0	0	45	244	0	1	NaN	NaN	NaN	NA	LLD	0	0	93	1031	1	8	NaN	NaN	NaN	NA	IBD	0	0	108	346	10	7	-3.43032	-0.160993	0.000605708	0.00944718
PWY-6121:_5-aminoimidazole_ribonucleotide_biosynthesis_I|g__Streptococcus.s__Streptococcus_sanguinis	MIBS	0	0	45	244	1	7	NaN	NaN	NaN	NA	LLD	0	0	93	1031	14	27	-6.11489	-0.182392	9.69379e-10	4.45065e-08	IBD	0	0	108	346	12	10	-3.4297	-0.160964	0.000606778	0.00944718
PWY-922:_mevalonate_pathway_I|g__Lactobacillus.s__Lactobacillus_vaginalis	NA	NA	NA	NA	NA	NA	NA	NA	NA	NA	NA	LLD	0	0	93	1031	1	1	NaN	NaN	NaN	NA	IBD	0	0	108	346	6	2	-3.4246	-0.160724	0.000619893	0.00962872
THRESYN-PWY:_superpathway_of_L-threonine_biosynthesis|g__Rothia.s__Rothia_dentocariosa	MIBS	0	0	45	244	1	0	NaN	NaN	NaN	NA	LLD	0	0	93	1031	3	3	NaN	NaN	NaN	NA	IBD	0	0	108	346	6	2	-3.41354	-0.160205	0.000645595	0.0100044
PWY-6471:_peptidoglycan_biosynthesis_IV_(Enterococcus_faecium)|g__Streptococcus.s__Streptococcus_mitis_oralis_pneumoniae	MIBS	0	0	45	244	4	1	NaN	NaN	NaN	NA	LLD	0	0	93	1031	2	3	NaN	NaN	NaN	NA	IBD	0	0	108	346	6	2	-3.40986	-0.160032	0.00065438	0.0101169
PWY-7234:_inosine-5'-phosphate_biosynthesis_III|g__Streptococcus.s__Streptococcus_mitis_oralis_pneumoniae	MIBS	0	0	45	244	5	7	-2.53866	-0.149333	0.0112176	0.165152	LLD	0	0	93	1031	4	17	NaN	NaN	NaN	NA	IBD	0	0	108	346	14	14	-3.38704	-0.158962	0.000709112	0.0109375
PWY-6588:_pyruvate_fermentation_to_acetone|g__Anaerostipes.s__Anaerostipes_hadrus	MIBS	32.3708	33.101	45	244	40	208	-0.65515	-0.0385382	0.512997	0.815719	LLD	19.6311	30.9467	93	1031	73	880	1.7453	0.0520581	0.080961	0.308073	IBD	3.9393	20.8052	108	346	56	235	3.35927	0.157658	0.000782695	0.0120444
PWY-6124:_inosine-5'-phosphate_biosynthesis_II|g__Haemophilus.s__Haemophilus_parainfluenzae	MIBS	0	0	45	244	5	20	-0.652989	-0.0384111	0.515048	0.815719	LLD	0	0	93	1031	18	95	-3.12846	-0.0933142	0.00175915	0.0129265	IBD	0	0	108	346	23	31	-3.35101	-0.157271	0.000807343	0.0123949
PWY-7219:_adenosine_ribonucleotides_de_novo_biosynthesis|g__Streptococcus.s__Streptococcus_lutetiensis	MIBS	0	0	45	244	1	0	NaN	NaN	NaN	NA	LLD	0	0	93	1031	3	6	NaN	NaN	NaN	NA	IBD	0	0	108	346	11	9	-3.32325	-0.155968	0.000893539	0.0136865
PWY-6277:_superpathway_of_5-aminoimidazole_ribonucleotide_biosynthesis|g__Streptococcus.s__Streptococcus_sanguinis	MIBS	0	0	45	244	6	9	-2.63867	-0.155216	0.00838528	0.132919	LLD	0	0	93	1031	23	59	-6.86612	-0.204799	6.6143e-12	3.85222e-10	IBD	0	0	108	346	17	20	-3.31115	-0.1554	0.000932062	0.0142435
PWY-7663:_gondoate_biosynthesis_(anaerobic)|g__Streptococcus.s__Streptococcus_sanguinis	MIBS	0	0	45	244	0	9	NaN	NaN	NaN	NA	LLD	0	0	93	1031	12	28	-5.10675	-0.152322	3.28649e-07	9.26996e-06	IBD	0	0	108	346	12	11	-3.29395	-0.154593	0.000991775	0.0151211
PWY-5667:_CDP-diacylglycerol_biosynthesis_I|g__Actinomyces.s__Actinomyces_odontolyticus	MIBS	0	0	45	244	2	11	NaN	NaN	NaN	NA	LLD	0	0	93	1031	11	51	-2.83141	-0.084454	0.00464038	0.0307242	IBD	0	0	108	346	12	11	-3.28511	-0.154178	0.00102342	0.0155297
PWY0-1319:_CDP-diacylglycerol_biosynthesis_II|g__Actinomyces.s__Actinomyces_odontolyticus	MIBS	0	0	45	244	2	11	NaN	NaN	NaN	NA	LLD	0	0	93	1031	11	51	-2.83141	-0.084454	0.00464038	0.0307242	IBD	0	0	108	346	12	11	-3.28511	-0.154178	0.00102342	0.0155297
SER-GLYSYN-PWY:_superpathway_of_L-serine_and_glycine_biosynthesis_I|g__Haemophilus.s__Haemophilus_parainfluenzae	MIBS	0	0	45	244	3	17	NaN	NaN	NaN	NA	LLD	0	0	93	1031	15	60	-3.84872	-0.114798	0.000118922	0.00178951	IBD	0	0	108	346	18	22	-3.28426	-0.154138	0.00102561	0.0155297
PWY-7663:_gondoate_biosynthesis_(anaerobic)|g__Haemophilus.s__Haemophilus_parainfluenzae	MIBS	0	0	45	244	3	11	NaN	NaN	NaN	NA	LLD	0	0	93	1031	10	50	-2.41368	-0.0719941	0.0158108	0.0894335	IBD	0	0	108	346	17	20	-3.26158	-0.153073	0.00111141	0.0167904
PWY-6936:_seleno-amino_acid_biosynthesis|g__Rothia.s__Rothia_dentocariosa	MIBS	0	0	45	244	7	4	-4.51495	-0.265585	6.42135e-06	0.000281556	LLD	0	0	93	1031	8	11	-5.40205	-0.16113	6.61584e-08	2.15615e-06	IBD	0	0	108	346	10	8	-3.25042	-0.15255	0.0011574	0.0174453
PWY-6123:_inosine-5'-phosphate_biosynthesis_I|g__Haemophilus.s__Haemophilus_parainfluenzae	MIBS	0	0	45	244	5	20	-0.65697	-0.0386453	0.512481	0.815719	LLD	0	0	93	1031	14	79	-2.53667	-0.0756625	0.0112024	0.0653647	IBD	0	0	108	346	20	26	-3.24236	-0.152172	0.00118877	0.0178775
PWY-6121:_5-aminoimidazole_ribonucleotide_biosynthesis_I|g__Eubacterium.s__Eubacterium_limosum	MIBS	0	0	45	244	2	4	NaN	NaN	NaN	NA	LLD	0	0	93	1031	4	10	NaN	NaN	NaN	NA	IBD	0	0	108	346	8	5	-3.23648	-0.151895	0.00121633	0.0182504
PWY-7197:_pyrimidine_deoxyribonucleotide_phosphorylation|g__Actinomyces.s__Actinomyces_odontolyticus	MIBS	0	0	45	244	4	22	NaN	NaN	NaN	NA	LLD	0	0	93	1031	20	82	-4.47811	-0.133571	7.54235e-06	0.000145974	IBD	0	0	108	346	15	17	-3.21761	-0.15101	0.00129692	0.0194157
LACTOSECAT-PWY:_lactose_and_galactose_degradation_I|g__Streptococcus.s__Streptococcus_lutetiensis	MIBS	0	0	45	244	1	0	NaN	NaN	NaN	NA	LLD	0	0	93	1031	2	5	NaN	NaN	NaN	NA	IBD	0	0	108	346	10	8	-3.20817	-0.150567	0.00134159	0.0200391
PWY-7219:_adenosine_ribonucleotides_de_novo_biosynthesis|g__Veillonella.s__Veillonella_parvula	MIBS	0	0	45	244	15	43	-2.58923	-0.152308	0.0096579	0.151291	LLD	0	0	93	1031	24	113	-4.35378	-0.129862	1.33988e-05	0.000247151	IBD	0	0	108	346	39	71	-3.19489	-0.149943	0.00140157	0.0208878
ARGSYN-PWY:_L-arginine_biosynthesis_I_(via_L-ornithine)|g__Bifidobacterium.s__Bifidobacterium_longum	MIBS	48.961	48.5915	45	244	32	207	1.27582	0.0750484	0.202363	0.731723	LLD	27.7886	48.5449	93	1031	74	869	2.60486	0.0776965	0.00919561	0.0563198	IBD	17.4265	40.3895	108	346	72	258	3.18639	0.149545	0.00144271	0.0214046
PWY-7400:_L-arginine_biosynthesis_IV_(archaebacteria)|g__Bifidobacterium.s__Bifidobacterium_longum	MIBS	48.9961	48.8856	45	244	32	207	1.27193	0.0748194	0.203744	0.73508	LLD	27.8972	48.6752	93	1031	74	869	2.60887	0.0778162	0.00908854	0.0558573	IBD	17.6127	40.4424	108	346	72	258	3.18682	0.149565	0.0014406	0.0214046
PEPTIDOGLYCANSYN-PWY:_peptidoglycan_biosynthesis_I_(meso-diaminopimelate_containing)|g__Streptococcus.s__Streptococcus_mitis_oralis_pneumoniae	MIBS	0	0	45	244	7	4	-4.4681	-0.262829	8.00048e-06	0.000347664	LLD	0	0	93	1031	5	25	-1.75907	-0.0524685	0.0786678	0.300781	IBD	0	0	108	346	15	17	-3.17595	-0.149055	0.00149832	0.0221799
DTDPRHAMSYN-PWY:_dTDP-L-rhamnose_biosynthesis_I|g__Streptococcus.s__Streptococcus_sobrinus	MIBS	0	0	45	244	3	2	NaN	NaN	NaN	NA	LLD	0	0	93	1031	4	6	NaN	NaN	NaN	NA	IBD	0	0	108	346	7	4	-3.16996	-0.148774	0.00153289	0.0226396
PWY-5104:_L-isoleucine_biosynthesis_IV|g__Anaerostipes.s__Anaerostipes_hadrus	MIBS	40.0627	37.9614	45	244	41	207	-0.950648	-0.0559205	0.342277	0.815719	LLD	25.0689	34.4939	93	1031	74	887	1.30395	0.0388936	0.192308	0.562873	IBD	5.61168	21.4346	108	346	57	235	3.16818	0.14869	0.00153622	0.0226396
GLUTORN-PWY:_L-ornithine_biosynthesis|g__Bifidobacterium.s__Bifidobacterium_longum	MIBS	43.291	46.5883	45	244	33	209	1.32487	0.0779335	0.185537	0.693024	LLD	26.9853	48.3229	93	1031	74	879	2.84157	0.0847569	0.00449156	0.0298646	IBD	16.5181	40.4795	108	346	73	262	3.16644	0.148608	0.00154542	0.0227245
PWY-6277:_superpathway_of_5-aminoimidazole_ribonucleotide_biosynthesis|g__Actinomyces.s__Actinomyces_graevenitzii	MIBS	0	0	45	244	4	8	NaN	NaN	NaN	NA	LLD	0	0	93	1031	6	36	-1.47189	-0.0439026	0.141189	0.45264	IBD	0	0	108	346	11	10	-3.16253	-0.148425	0.00157028	0.0230388
PWY-5097:_L-lysine_biosynthesis_VI|g__Adlercreutzia.s__Adlercreutzia_equolifaciens	MIBS	0	0	45	244	19	107	0.330027	0.0194133	0.742189	0.863758	LLD	0	0	93	1031	39	502	0.794461	0.0236968	0.427032	0.828557	IBD	0	0	108	346	16	106	3.15655	0.148144	0.00159944	0.0234149
VALSYN-PWY:_L-valine_biosynthesis|g__Megasphaera.s__Megasphaera_micronuciformis	NA	NA	NA	NA	NA	NA	NA	NA	NA	NA	NA	LLD	0	0	93	1031	0	0	NaN	NaN	NaN	NA	IBD	0	0	108	346	7	4	-3.15419	-0.148033	0.00161817	0.0236366
UDPNAGSYN-PWY:_UDP-N-acetyl-D-glucosamine_biosynthesis_I|g__Bifidobacterium.s__Bifidobacterium_longum	MIBS	49.8681	48.9051	45	244	34	210	1.26034	0.0741374	0.207899	0.74304	LLD	30.2399	50.4807	93	1031	78	891	2.35335	0.0701947	0.0186133	0.10261	IBD	19.9596	45.7159	108	346	79	268	3.15093	0.147881	0.00162986	0.023755
PWY0-862:_(5Z)-dodec-5-enoate_biosynthesis|g__Haemophilus.s__Haemophilus_parainfluenzae	MIBS	0	0	45	244	3	10	NaN	NaN	NaN	NA	LLD	0	0	93	1031	9	44	-2.35796	-0.070332	0.0183983	0.101781	IBD	0	0	108	346	16	19	-3.14972	-0.147824	0.00163936	0.0238012
SER-GLYSYN-PWY:_superpathway_of_L-serine_and_glycine_biosynthesis_I|g__Anaerostipes.s__Anaerostipes_hadrus	MIBS	48.7131	40.8936	45	244	42	210	-1.00859	-0.0593287	0.313639	0.815719	LLD	32.4361	41.7194	93	1031	76	903	0.917043	0.0273531	0.359207	0.78909	IBD	7.23117	27.8804	108	346	60	241	3.14909	0.147794	0.00164022	0.0238012
PWY-6385:_peptidoglycan_biosynthesis_III_(mycobacteria)|g__Lactobacillus.s__Lactobacillus_sakei	MIBS	0	0	45	244	1	2	NaN	NaN	NaN	NA	LLD	0	0	93	1031	3	8	NaN	NaN	NaN	NA	IBD	0	0	108	346	7	4	-3.14473	-0.147589	0.0016714	0.024077
PWY-7111:_pyruvate_fermentation_to_isobutanol_(engineered)|g__Rothia.s__Rothia_dentocariosa	MIBS	0	0	45	244	2	2	NaN	NaN	NaN	NA	LLD	0	0	93	1031	7	4	-6.71051	-0.200158	1.95248e-11	1.07729e-09	IBD	0	0	108	346	7	4	-3.14473	-0.147589	0.0016714	0.024077
PWY-7228:_superpathway_of_guanosine_nucleotides_de_novo_biosynthesis_I|g__Veillonella.s__Veillonella_dispar	MIBS	0	0	45	244	1	5	NaN	NaN	NaN	NA	LLD	0	0	93	1031	6	18	-3.01704	-0.0899909	0.00255814	0.0176047	IBD	0	0	108	346	11	10	-3.14406	-0.147558	0.0016728	0.024077
NONMEVIPP-PWY:_methylerythritol_phosphate_pathway_I|g__Adlercreutzia.s__Adlercreutzia_equolifaciens	MIBS	0	0	45	244	15	100	0.847506	0.0498533	0.397325	0.815719	LLD	0	0	93	1031	39	460	0.214786	0.00640654	0.830077	0.878896	IBD	0	0	108	346	11	87	3.14332	0.147523	0.00167378	0.024077
PWY-5686:_UMP_biosynthesis|g__Eubacterium.s__Eubacterium_limosum	MIBS	0	0	45	244	1	3	NaN	NaN	NaN	NA	LLD	0	0	93	1031	5	9	-3.75464	-0.111992	0.000174193	0.0025246	IBD	0	0	108	346	7	4	-3.14157	-0.147441	0.0016895	0.0242276
PWY-7221:_guanosine_ribonucleotides_de_novo_biosynthesis|g__Haemophilus.s__Haemophilus_parainfluenzae	MIBS	0	0	45	244	5	17	-0.937257	-0.0551327	0.349713	0.815719	LLD	0	0	93	1031	17	80	-3.57178	-0.106537	0.000355026	0.00440456	IBD	0	0	108	346	21	29	-3.14041	-0.147387	0.00169157	0.0242276
PWY-5188:_tetrapyrrole_biosynthesis_I_(from_glutamate)|g__Streptococcus.s__Streptococcus_sanguinis	MIBS	0	0	45	244	4	12	NaN	NaN	NaN	NA	LLD	0	0	93	1031	15	35	-5.79321	-0.172797	6.92479e-09	2.79211e-07	IBD	0	0	108	346	11	10	-3.13021	-0.146908	0.0017537	0.0250631
ARGSYNBSUB-PWY:_L-arginine_biosynthesis_II_(acetyl_cycle)|g__Bifidobacterium.s__Bifidobacterium_longum	MIBS	44.0361	47.9931	45	244	33	209	1.25483	0.0738137	0.209893	0.74792	LLD	28.9524	49.2652	93	1031	74	880	2.69915	0.0805089	0.0069552	0.0437482	IBD	16.9773	41.8963	108	346	75	265	3.12695	0.146755	0.00176885	0.0252252
PWY-7111:_pyruvate_fermentation_to_isobutanol_(engineered)|g__Eubacterium.s__Eubacterium_limosum	MIBS	0	0	45	244	2	5	NaN	NaN	NaN	NA	LLD	0	0	93	1031	5	11	-3.37386	-0.100634	0.000743411	0.00678295	IBD	0	0	108	346	9	7	-3.10723	-0.145829	0.00189693	0.0259385
UDPNAGSYN-PWY:_UDP-N-acetyl-D-glucosamine_biosynthesis_I|g__Clostridium.s__Clostridium_perfringens	MIBS	0	0	45	244	2	1	NaN	NaN	NaN	NA	LLD	0	0	93	1031	6	10	-4.28987	-0.127956	1.79436e-05	0.000319732	IBD	0	0	108	346	14	15	-3.11583	-0.146233	0.00184047	0.0259385
PWY0-1319:_CDP-diacylglycerol_biosynthesis_II|g__Streptococcus.s__Streptococcus_mitis_oralis_pneumoniae	MIBS	0	0	45	244	7	6	-3.91908	-0.230534	8.98885e-05	0.00299833	LLD	0	0	93	1031	5	26	-1.63013	-0.0486226	0.103199	0.37016	IBD	0	0	108	346	16	19	-3.10613	-0.145778	0.00190139	0.0259385
COA-PWY-1:_coenzyme_A_biosynthesis_II_(mammalian)|g__Bifidobacterium.s__Bifidobacterium_longum	MIBS	52.4759	50.5318	45	244	32	206	1.19524	0.0703082	0.232374	0.784855	LLD	33.7907	54.2261	93	1031	71	859	2.39178	0.0713407	0.0167746	0.0941235	IBD	15.7414	46.3452	108	346	74	257	3.11262	0.146082	0.00185703	0.0259385
VALSYN-PWY:_L-valine_biosynthesis|g__Bifidobacterium.s__Bifidobacterium_longum	MIBS	67.4588	70.4462	45	244	36	215	1.2176	0.0716237	0.223745	0.770132	LLD	42.4094	69.7896	93	1031	78	913	2.66333	0.0794404	0.00774101	0.0483045	IBD	31.6899	58.9613	108	346	82	275	3.10256	0.14561	0.00192127	0.0260514
PWY-7219:_adenosine_ribonucleotides_de_novo_biosynthesis|g__Anaerostipes.s__Anaerostipes_hadrus	MIBS	56.5784	51.0248	45	244	42	210	-1.20875	-0.071103	0.227132	0.776326	LLD	42.5194	48.6375	93	1031	76	907	0.962704	0.028715	0.33578	0.776171	IBD	7.60479	30.7251	108	346	59	241	3.0959	0.145298	0.00196497	0.0265894
PWY-6277:_superpathway_of_5-aminoimidazole_ribonucleotide_biosynthesis|g__Streptococcus.s__Streptococcus_mitis_oralis_pneumoniae	MIBS	0	0	45	244	2	7	NaN	NaN	NaN	NA	LLD	0	0	93	1031	4	19	NaN	NaN	NaN	NA	IBD	0	0	108	346	11	10	-3.09558	-0.145283	0.00197193	0.0266191
PWY-7219:_adenosine_ribonucleotides_de_novo_biosynthesis|g__Bifidobacterium.s__Bifidobacterium_longum	MIBS	62.496	77.2283	45	244	33	210	1.55423	0.0914251	0.120363	0.623196	LLD	42.1353	72.7212	93	1031	76	882	2.60278	0.0776344	0.00925165	0.0565529	IBD	27.967	63.1668	108	346	78	266	3.09436	0.145225	0.00197521	0.0266191
PWY-6123:_inosine-5'-phosphate_biosynthesis_I|g__Bifidobacterium.s__Bifidobacterium_longum	MIBS	37.2905	40.0227	45	244	32	204	1.03402	0.0608246	0.301583	0.815719	LLD	23.2084	38.9526	93	1031	71	857	2.46655	0.0735709	0.0136486	0.0781315	IBD	14.4611	34.5287	108	346	70	254	3.09283	0.145154	0.0019854	0.026702
PWY-6121:_5-aminoimidazole_ribonucleotide_biosynthesis_I|g__Bifidobacterium.s__Bifidobacterium_longum	MIBS	48.2222	50.4827	45	244	34	211	1.17753	0.0692665	0.239372	0.791457	LLD	29.1653	49.5683	93	1031	76	888	2.60434	0.0776811	0.00920952	0.0563501	IBD	20.8334	42.6907	108	346	78	269	3.08159	0.144626	0.00206192	0.0276749
PWY-6386:_UDP-N-acetylmuramoyl-pentapeptide_biosynthesis_II_(lysine-containing)|g__Clostridium.s__Clostridium_perfringens	MIBS	0	0	45	244	1	0	NaN	NaN	NaN	NA	LLD	0	0	93	1031	5	2	-6.08149	-0.181396	1.19986e-09	5.4296e-08	IBD	0	0	108	346	11	10	-3.07942	-0.144525	0.00208207	0.0278821
PWY-2942:_L-lysine_biosynthesis_III|g__Veillonella.s__Veillonella_atypica	MIBS	0	0	45	244	1	4	NaN	NaN	NaN	NA	LLD	0	0	93	1031	5	19	-2.27444	-0.0678408	0.0229797	0.121669	IBD	0	0	108	346	17	22	-3.0786	-0.144486	0.00208578	0.0278821
PWY-7219:_adenosine_ribonucleotides_de_novo_biosynthesis|g__Veillonella.s__Veillonella_dispar	MIBS	0	0	45	244	2	11	NaN	NaN	NaN	NA	LLD	0	0	93	1031	13	41	-4.36768	-0.130277	1.25834e-05	0.000232793	IBD	0	0	108	346	19	27	-3.07471	-0.144303	0.00211275	0.0281856
THRESYN-PWY:_superpathway_of_L-threonine_biosynthesis|g__Anaerostipes.s__Anaerostipes_hadrus	MIBS	42.7939	34.8057	45	244	42	210	-1.2379	-0.0728177	0.216114	0.760451	LLD	24.3017	34.3006	93	1031	76	897	0.707122	0.0210917	0.479595	0.828557	IBD	6.39569	22.3926	108	346	58	240	3.07309	0.144227	0.00212161	0.0282469
PWY-2942:_L-lysine_biosynthesis_III|g__Megasphaera.s__Megasphaera_micronuciformis	NA	NA	NA	NA	NA	NA	NA	NA	NA	NA	NA	LLD	0	0	93	1031	0	0	NaN	NaN	NaN	NA	IBD	0	0	108	346	6	3	-3.06184	-0.143699	0.00221266	0.0290435
PWY-5667:_CDP-diacylglycerol_biosynthesis_I|g__Megasphaera.s__Megasphaera_micronuciformis	NA	NA	NA	NA	NA	NA	NA	NA	NA	NA	NA	LLD	0	0	93	1031	0	0	NaN	NaN	NaN	NA	IBD	0	0	108	346	6	3	-3.05836	-0.143536	0.0022385	0.0290435
PWY-6163:_chorismate_biosynthesis_from_3-dehydroquinate|g__Megasphaera.s__Megasphaera_micronuciformis	NA	NA	NA	NA	NA	NA	NA	NA	NA	NA	NA	LLD	0	0	93	1031	0	0	NaN	NaN	NaN	NA	IBD	0	0	108	346	6	3	-3.06184	-0.143699	0.00221266	0.0290435
PWY-6385:_peptidoglycan_biosynthesis_III_(mycobacteria)|g__Megasphaera.s__Megasphaera_micronuciformis	NA	NA	NA	NA	NA	NA	NA	NA	NA	NA	NA	LLD	0	0	93	1031	0	0	NaN	NaN	NaN	NA	IBD	0	0	108	346	6	3	-3.06184	-0.143699	0.00221266	0.0290435
PWY-6386:_UDP-N-acetylmuramoyl-pentapeptide_biosynthesis_II_(lysine-containing)|g__Megasphaera.s__Megasphaera_micronuciformis	NA	NA	NA	NA	NA	NA	NA	NA	NA	NA	NA	LLD	0	0	93	1031	0	0	NaN	NaN	NaN	NA	IBD	0	0	108	346	6	3	-3.05836	-0.143536	0.0022385	0.0290435
PWY-6608:_guanosine_nucleotides_degradation_III|g__Megasphaera.s__Megasphaera_micronuciformis	NA	NA	NA	NA	NA	NA	NA	NA	NA	NA	NA	LLD	0	0	93	1031	0	0	NaN	NaN	NaN	NA	IBD	0	0	108	346	6	3	-3.05836	-0.143536	0.0022385	0.0290435
PWY-6897:_thiamin_salvage_II|g__Megasphaera.s__Megasphaera_micronuciformis	NA	NA	NA	NA	NA	NA	NA	NA	NA	NA	NA	LLD	0	0	93	1031	0	0	NaN	NaN	NaN	NA	IBD	0	0	108	346	6	3	-3.05836	-0.143536	0.0022385	0.0290435
PWY-7221:_guanosine_ribonucleotides_de_novo_biosynthesis|g__Megasphaera.s__Megasphaera_micronuciformis	NA	NA	NA	NA	NA	NA	NA	NA	NA	NA	NA	LLD	0	0	93	1031	0	0	NaN	NaN	NaN	NA	IBD	0	0	108	346	6	3	-3.06184	-0.143699	0.00221266	0.0290435
PWY-7357:_thiamin_formation_from_pyrithiamine_and_oxythiamine_(yeast)|g__Megasphaera.s__Megasphaera_micronuciformis	NA	NA	NA	NA	NA	NA	NA	NA	NA	NA	NA	LLD	0	0	93	1031	0	0	NaN	NaN	NaN	NA	IBD	0	0	108	346	6	3	-3.05836	-0.143536	0.0022385	0.0290435
PWY0-1319:_CDP-diacylglycerol_biosynthesis_II|g__Megasphaera.s__Megasphaera_micronuciformis	NA	NA	NA	NA	NA	NA	NA	NA	NA	NA	NA	LLD	0	0	93	1031	0	0	NaN	NaN	NaN	NA	IBD	0	0	108	346	6	3	-3.05836	-0.143536	0.0022385	0.0290435
PWY-6151:_S-adenosyl-L-methionine_cycle_I|g__Alloscardovia.s__Alloscardovia_omnicolens	MIBS	0	0	45	244	4	3	NaN	NaN	NaN	NA	LLD	0	0	93	1031	2	4	NaN	NaN	NaN	NA	IBD	0	0	108	346	6	3	-3.05836	-0.143536	0.0022385	0.0290435
PWY-7219:_adenosine_ribonucleotides_de_novo_biosynthesis|g__Scardovia.s__Scardovia_wiggsiae	MIBS	0	0	45	244	1	1	NaN	NaN	NaN	NA	LLD	0	0	93	1031	5	3	-5.579	-0.166408	2.43501e-08	8.55654e-07	IBD	0	0	108	346	6	3	-3.06184	-0.143699	0.00221266	0.0290435
PWY-7237:_myo-,_chiro-_and_scillo-inositol_degradation|g__Lachnospiraceae_noname.s__Lachnospiraceae_bacterium_5_1_63FAA	MIBS	34.9864	34.554	45	244	33	186	0.267866	0.0157568	0.789555	0.893874	LLD	16.4114	30.8973	93	1031	64	777	1.29382	0.0385913	0.195787	0.569595	IBD	0	11.3311	108	346	50	207	3.0605	0.143636	0.00221291	0.0290435
COA-PWY-1:_coenzyme_A_biosynthesis_II_(mammalian)|g__Rothia.s__Rothia_dentocariosa	MIBS	0	0	45	244	4	0	NaN	NaN	NaN	NA	LLD	0	0	93	1031	4	2	NaN	NaN	NaN	NA	IBD	0	0	108	346	6	3	-3.05488	-0.143372	0.00226462	0.0292676
PWY-6277:_superpathway_of_5-aminoimidazole_ribonucleotide_biosynthesis|g__Bifidobacterium.s__Bifidobacterium_longum	MIBS	54.5393	55.5231	45	244	34	213	1.22003	0.0717666	0.222821	0.767496	LLD	33.3919	55.3356	93	1031	79	910	2.6454	0.0789058	0.00816338	0.0506621	IBD	22.976	47.3386	108	346	82	274	3.05407	0.143334	0.0022608	0.0292676
PWY-7197:_pyrimidine_deoxyribonucleotide_phosphorylation|unclassified	MIBS	55.3419	62.5104	45	244	41	213	-0.178757	-0.0105151	0.858891	0.92832	LLD	124.582	102.921	93	1031	86	976	-0.885614	-0.0264157	0.375915	0.803981	IBD	81.9235	38.7039	108	346	91	270	-3.05097	-0.143189	0.00228425	0.0294637
PWY-7221:_guanosine_ribonucleotides_de_novo_biosynthesis|g__Anaerotruncus.s__Anaerotruncus_colihominis	MIBS	0	0	45	244	1	1	NaN	NaN	NaN	NA	LLD	0	0	93	1031	0	4	NaN	NaN	NaN	NA	IBD	0	0	108	346	6	3	-3.04792	-0.143046	0.0023177	0.0297791
PWY-7219:_adenosine_ribonucleotides_de_novo_biosynthesis|g__Lactobacillus.s__Lactobacillus_curvatus	MIBS	0	0	45	244	0	4	NaN	NaN	NaN	NA	LLD	0	0	93	1031	4	26	NaN	NaN	NaN	NA	IBD	0	0	108	346	6	3	-3.04792	-0.143046	0.0023177	0.0297791
PWY-6471:_peptidoglycan_biosynthesis_IV_(Enterococcus_faecium)|unclassified	MIBS	0	0	45	244	2	3	NaN	NaN	NaN	NA	LLD	0	0	93	1031	8	21	-3.85175	-0.114888	0.000117567	0.00177337	IBD	0	0	108	346	6	3	-3.04444	-0.142883	0.00234466	0.0300671
PEPTIDOGLYCANSYN-PWY:_peptidoglycan_biosynthesis_I_(meso-diaminopimelate_containing)|g__Streptococcus.s__Streptococcus_sanguinis	MIBS	0	0	45	244	0	2	NaN	NaN	NaN	NA	LLD	0	0	93	1031	7	11	-4.77141	-0.142319	1.8364e-06	4.6955e-05	IBD	0	0	108	346	6	3	-3.04096	-0.142719	0.00237191	0.0303578
PWY-5686:_UMP_biosynthesis|g__Streptococcus.s__Streptococcus_infantis	MIBS	0	0	45	244	2	3	NaN	NaN	NaN	NA	LLD	0	0	93	1031	1	2	NaN	NaN	NaN	NA	IBD	0	0	108	346	6	3	-3.03748	-0.142556	0.00239946	0.030651
PWY-7219:_adenosine_ribonucleotides_de_novo_biosynthesis|g__Eubacterium.s__Eubacterium_limosum	MIBS	0	0	45	244	3	12	NaN	NaN	NaN	NA	LLD	0	0	93	1031	6	19	-2.92542	-0.087258	0.00344711	0.0231402	IBD	0	0	108	346	10	9	-3.02924	-0.142169	0.00246157	0.0313235
PWY-6125:_superpathway_of_guanosine_nucleotides_de_novo_biosynthesis_II|g__Streptococcus.s__Streptococcus_mitis_oralis_pneumoniae	MIBS	0	0	45	244	5	5	-3.06552	-0.180325	0.0021953	0.0413133	LLD	0	0	93	1031	7	18	-3.66184	-0.109223	0.000251051	0.00317729	IBD	0	0	108	346	13	14	-3.02926	-0.14217	0.00245989	0.0313235
PWY-7219:_adenosine_ribonucleotides_de_novo_biosynthesis|g__Lactobacillus.s__Lactobacillus_oris	MIBS	0	0	45	244	1	0	NaN	NaN	NaN	NA	LLD	0	0	93	1031	4	2	NaN	NaN	NaN	NA	IBD	0	0	108	346	6	3	-3.02704	-0.142066	0.00248384	0.0315462
PWY-5189:_tetrapyrrole_biosynthesis_II_(from_glycine)|g__Rothia.s__Rothia_mucilaginosa	NA	NA	NA	NA	NA	NA	NA	NA	NA	NA	NA	LLD	0	0	93	1031	4	3	NaN	NaN	NaN	NA	IBD	0	0	108	346	6	3	-3.02008	-0.14174	0.0025416	0.032218
PWY-7219:_adenosine_ribonucleotides_de_novo_biosynthesis|g__Haemophilus.s__Haemophilus_parainfluenzae	MIBS	0	0	45	244	8	22	-1.66862	-0.0981543	0.0955562	0.525505	LLD	0	0	93	1031	22	115	-3.5426	-0.105667	0.000396641	0.00490152	IBD	0	0	108	346	23	35	-3.0136	-0.141435	0.00258785	0.0327415
PWY-7219:_adenosine_ribonucleotides_de_novo_biosynthesis|g__Lactobacillus.s__Lactobacillus_rhamnosus	MIBS	0	0	45	244	0	4	NaN	NaN	NaN	NA	LLD	0	0	93	1031	0	20	NaN	NaN	NaN	NA	IBD	0	0	108	346	10	9	-3.00744	-0.141146	0.00264507	0.0334015
PANTO-PWY:_phosphopantothenate_biosynthesis_I|g__Anaerostipes.s__Anaerostipes_hadrus	MIBS	56.8835	43.312	45	244	42	209	-1.37891	-0.0811125	0.168222	0.688692	LLD	33.1192	41.507	93	1031	76	905	0.965416	0.0287959	0.33442	0.776171	IBD	8.01916	29.0593	108	346	59	242	3.00174	0.140879	0.00268819	0.0338814
LACTOSECAT-PWY:_lactose_and_galactose_degradation_I|unclassified	MIBS	0	0	45	244	22	60	-3.1463	-0.185076	0.00166042	0.0329847	LLD	0	0	93	1031	40	301	-2.7395	-0.0817124	0.00615712	0.039449	IBD	0	0	108	346	44	89	-2.99652	-0.140634	0.00273544	0.0344115
PWY-7221:_guanosine_ribonucleotides_de_novo_biosynthesis|g__Lactobacillus.s__Lactobacillus_crispatus	NA	NA	NA	NA	NA	NA	NA	NA	NA	NA	NA	LLD	0	0	93	1031	1	2	NaN	NaN	NaN	NA	IBD	0	0	108	346	5	2	-2.99567	-0.140594	0.00275615	0.0346062
COA-PWY-1:_coenzyme_A_biosynthesis_II_(mammalian)|g__Scardovia.s__Scardovia_wiggsiae	MIBS	0	0	45	244	0	0	NaN	NaN	NaN	NA	LLD	0	0	93	1031	2	3	NaN	NaN	NaN	NA	IBD	0	0	108	346	5	2	-2.99173	-0.140409	0.00279192	0.0347912
PWY-5188:_tetrapyrrole_biosynthesis_I_(from_glutamate)|g__Rothia.s__Rothia_dentocariosa	MIBS	0	0	45	244	2	0	NaN	NaN	NaN	NA	LLD	0	0	93	1031	3	6	NaN	NaN	NaN	NA	IBD	0	0	108	346	5	2	-2.99173	-0.140409	0.00279192	0.0347912
PWY-6386:_UDP-N-acetylmuramoyl-pentapeptide_biosynthesis_II_(lysine-containing)|g__Alloscardovia.s__Alloscardovia_omnicolens	MIBS	0	0	45	244	2	4	NaN	NaN	NaN	NA	LLD	0	0	93	1031	3	3	NaN	NaN	NaN	NA	IBD	0	0	108	346	5	2	-2.99173	-0.140409	0.00279192	0.0347912
PWY-6387:_UDP-N-acetylmuramoyl-pentapeptide_biosynthesis_I_(meso-diaminopimelate_containing)|g__Alloscardovia.s__Alloscardovia_omnicolens	MIBS	0	0	45	244	2	4	NaN	NaN	NaN	NA	LLD	0	0	93	1031	3	3	NaN	NaN	NaN	NA	IBD	0	0	108	346	5	2	-2.99173	-0.140409	0.00279192	0.0347912
PEPTIDOGLYCANSYN-PWY:_peptidoglycan_biosynthesis_I_(meso-diaminopimelate_containing)|g__Alloscardovia.s__Alloscardovia_omnicolens	MIBS	0	0	45	244	1	2	NaN	NaN	NaN	NA	LLD	0	0	93	1031	2	2	NaN	NaN	NaN	NA	IBD	0	0	108	346	5	2	-2.9878	-0.140224	0.00282811	0.035176
PWY-7111:_pyruvate_fermentation_to_isobutanol_(engineered)|g__Bifidobacterium.s__Bifidobacterium_longum	MIBS	67.4588	71.8137	45	244	36	214	1.19731	0.0704298	0.231566	0.784396	LLD	41.866	69.8699	93	1031	77	912	2.72085	0.0811561	0.00651475	0.0412666	IBD	30.1546	57.0687	108	346	84	275	2.98432	0.140061	0.00284599	0.0353319
PWY-7357:_thiamin_formation_from_pyrithiamine_and_oxythiamine_(yeast)|g__Lactobacillus.s__Lactobacillus_curvatus	NA	NA	NA	NA	NA	NA	NA	NA	NA	NA	NA	LLD	0	0	93	1031	1	8	NaN	NaN	NaN	NA	IBD	0	0	108	346	5	2	-2.98386	-0.140039	0.00286473	0.035498
PWY-6121:_5-aminoimidazole_ribonucleotide_biosynthesis_I|g__Actinomyces.s__Actinomyces_graevenitzii	MIBS	0	0	45	244	2	1	NaN	NaN	NaN	NA	LLD	0	0	93	1031	3	11	NaN	NaN	NaN	NA	IBD	0	0	108	346	5	2	-2.97992	-0.139855	0.00290178	0.035847
PWY-5686:_UMP_biosynthesis|g__Erysipelotrichaceae_noname.s__Erysipelotrichaceae_bacterium_6_1_45	MIBS	0	0	45	244	2	5	NaN	NaN	NaN	NA	LLD	0	0	93	1031	0	13	NaN	NaN	NaN	NA	IBD	0	0	108	346	8	6	-2.97915	-0.139819	0.00290373	0.035847
PWY-6121:_5-aminoimidazole_ribonucleotide_biosynthesis_I|g__Streptococcus.s__Streptococcus_mitis_oralis_pneumoniae	MIBS	0	0	45	244	1	7	NaN	NaN	NaN	NA	LLD	0	0	93	1031	4	18	NaN	NaN	NaN	NA	IBD	0	0	108	346	10	9	-2.97596	-0.139669	0.00293224	0.0359975
PWY-6527:_stachyose_degradation|g__Streptococcus.s__Streptococcus_sanguinis	MIBS	0	0	45	244	5	23	-0.461462	-0.0271448	0.645825	0.815719	LLD	0	0	93	1031	21	64	-5.87853	-0.175342	4.14826e-09	1.75118e-07	IBD	0	0	108	346	14	17	-2.97624	-0.139682	0.00292721	0.0359975
HISDEG-PWY:_L-histidine_degradation_I|g__Streptococcus.s__Streptococcus_australis	MIBS	0	0	45	244	7	21	-1.46382	-0.0861069	0.143762	0.681001	LLD	0	0	93	1031	15	82	-2.76983	-0.0826172	0.00561439	0.0365575	IBD	0	0	108	346	16	21	-2.9765	-0.139694	0.00292404	0.0359975
PWY-6387:_UDP-N-acetylmuramoyl-pentapeptide_biosynthesis_I_(meso-diaminopimelate_containing)|g__Rothia.s__Rothia_dentocariosa	MIBS	0	0	45	244	2	1	NaN	NaN	NaN	NA	LLD	0	0	93	1031	1	2	NaN	NaN	NaN	NA	IBD	0	0	108	346	5	2	-2.97205	-0.139485	0.0029772	0.0361974
PWY-7663:_gondoate_biosynthesis_(anaerobic)|g__Lactobacillus.s__Lactobacillus_oris	NA	NA	NA	NA	NA	NA	NA	NA	NA	NA	NA	LLD	0	0	93	1031	3	1	NaN	NaN	NaN	NA	IBD	0	0	108	346	5	2	-2.97205	-0.139485	0.0029772	0.0361974
PWY-7219:_adenosine_ribonucleotides_de_novo_biosynthesis|g__Atopobium.s__Atopobium_parvulum	MIBS	0	0	45	244	2	0	NaN	NaN	NaN	NA	LLD	0	0	93	1031	5	4	-5.1845	-0.154641	2.17859e-07	6.43349e-06	IBD	0	0	108	346	8	6	-2.97074	-0.139424	0.00298446	0.0361974
FASYN-INITIAL-PWY:_superpathway_of_fatty_acid_biosynthesis_initiation_(E._coli)|g__Streptococcus.s__Streptococcus_sanguinis	MIBS	0	0	45	244	2	10	NaN	NaN	NaN	NA	LLD	0	0	93	1031	12	25	-5.47793	-0.163393	4.31634e-08	1.46756e-06	IBD	0	0	108	346	11	11	-2.97022	-0.139399	0.00298682	0.0361974
PWY-6386:_UDP-N-acetylmuramoyl-pentapeptide_biosynthesis_II_(lysine-containing)|g__Rothia.s__Rothia_dentocariosa	MIBS	0	0	45	244	2	1	NaN	NaN	NaN	NA	LLD	0	0	93	1031	1	2	NaN	NaN	NaN	NA	IBD	0	0	108	346	5	2	-2.96811	-0.139301	0.00301557	0.0364125
PWY-724:_superpathway_of_L-lysine,_L-threonine_and_L-methionine_biosynthesis_II|g__Rothia.s__Rothia_mucilaginosa	MIBS	0	0	45	244	1	2	NaN	NaN	NaN	NA	LLD	0	0	93	1031	2	5	NaN	NaN	NaN	NA	IBD	0	0	108	346	5	2	-2.96418	-0.139116	0.0030544	0.0367472
PANTO-PWY:_phosphopantothenate_biosynthesis_I|g__Rothia.s__Rothia_mucilaginosa	MIBS	0	0	45	244	6	2	-4.69275	-0.276044	2.74094e-06	0.000143361	LLD	0	0	93	1031	6	16	-3.26653	-0.0974324	0.00109142	0.00825125	IBD	0	0	108	346	8	6	-2.96232	-0.139029	0.00306723	0.0368346
PWY-5686:_UMP_biosynthesis|g__Anaerostipes.s__Anaerostipes_hadrus	MIBS	33.043	30.1825	45	244	41	207	-1.11784	-0.0657552	0.264052	0.815719	LLD	28.9887	33.2807	93	1031	74	896	0.71068	0.0211978	0.477386	0.828557	IBD	6.95526	20.7615	108	346	59	239	2.95516	0.138692	0.00312946	0.0368692
PWY-6151:_S-adenosyl-L-methionine_cycle_I|g__Anaerostipes.s__Anaerostipes_hadrus	MIBS	62.3091	46.7425	45	244	42	210	-1.39337	-0.0819628	0.163803	0.688692	LLD	44.5163	47.779	93	1031	76	906	0.512663	0.0152914	0.608304	0.828557	IBD	11.9847	32.4603	108	346	60	242	2.95519	0.138694	0.00312908	0.0368692
PWY-7221:_guanosine_ribonucleotides_de_novo_biosynthesis|g__Bifidobacterium.s__Bifidobacterium_longum	MIBS	39.9854	43.4703	45	244	33	206	1.30794	0.0769375	0.191225	0.706607	LLD	25.8446	44.1894	93	1031	75	874	2.62656	0.0783437	0.00862954	0.0533725	IBD	15.9566	38.7852	108	346	74	261	2.95619	0.138741	0.00311891	0.0368692
PWY-7228:_superpathway_of_guanosine_nucleotides_de_novo_biosynthesis_I|unclassified	MIBS	103.254	107.035	45	244	41	214	-0.262288	-0.0154287	0.793849	0.895402	LLD	197.944	176.323	93	1031	86	976	-0.878609	-0.0262067	0.379704	0.808509	IBD	135.675	73.6462	108	346	93	276	-2.95429	-0.138652	0.00313821	0.0368692
PWY-6151:_S-adenosyl-L-methionine_cycle_I|g__Actinomyces.s__Actinomyces_graevenitzii	MIBS	0	0	45	244	3	5	NaN	NaN	NaN	NA	LLD	0	0	93	1031	8	29	-2.95937	-0.0882706	0.0030881	0.0208862	IBD	0	0	108	346	8	6	-2.94549	-0.138239	0.00323909	0.0379346
PWY-7219:_adenosine_ribonucleotides_de_novo_biosynthesis|g__Fusobacterium.s__Fusobacterium_ulcerans	NA	NA	NA	NA	NA	NA	NA	NA	NA	NA	NA	NA	NA	NA	NA	NA	NA	NA	NA	NA	NA	NA	IBD	0	0	108	346	8	6	-2.93988	-0.137975	0.0032983	0.0385598
NONMEVIPP-PWY:_methylerythritol_phosphate_pathway_I|g__Anaerostipes.s__Anaerostipes_hadrus	MIBS	35.9757	28.0334	45	244	41	204	-1.42548	-0.0838519	0.154299	0.688692	LLD	20.699	25.9205	93	1031	74	848	0.569669	0.0169918	0.569016	0.828557	IBD	4.4655	17.0351	108	346	57	231	2.93617	0.137801	0.00332756	0.0388332
PWY-6386:_UDP-N-acetylmuramoyl-pentapeptide_biosynthesis_II_(lysine-containing)|g__Streptococcus.s__Streptococcus_australis	MIBS	0	0	45	244	5	18	-0.8066	-0.0474471	0.42109	0.815719	LLD	0	0	93	1031	9	44	-2.35614	-0.0702778	0.0184885	0.102101	IBD	0	0	108	346	12	13	-2.93277	-0.137642	0.00337105	0.0392716
PWY0-1061:_superpathway_of_L-alanine_biosynthesis|g__Streptococcus.s__Streptococcus_australis	MIBS	0	0	45	244	9	25	-1.77992	-0.104701	0.0753728	0.444116	LLD	0	0	93	1031	11	72	-1.65406	-0.0493365	0.0981896	0.358036	IBD	0	0	108	346	15	19	-2.93161	-0.137587	0.00338208	0.0393308
PWY-6387:_UDP-N-acetylmuramoyl-pentapeptide_biosynthesis_I_(meso-diaminopimelate_containing)|g__Streptococcus.s__Streptococcus_australis	MIBS	0	0	45	244	5	18	-0.802464	-0.0472038	0.423482	0.815719	LLD	0	0	93	1031	9	44	-2.36431	-0.0705216	0.0180856	0.100405	IBD	0	0	108	346	12	13	-2.92852	-0.137442	0.00341748	0.0396727
PWY-6151:_S-adenosyl-L-methionine_cycle_I|g__Bifidobacterium.s__Bifidobacterium_longum	MIBS	49.2699	54.0783	45	244	32	208	1.25325	0.0737204	0.21047	0.748799	LLD	33.8618	54.7814	93	1031	73	873	2.51068	0.0748874	0.0120554	0.0696955	IBD	19.792	44.9148	108	346	76	258	2.92381	0.137221	0.00346245	0.0401245
COMPLETE-ARO-PWY:_superpathway_of_aromatic_amino_acid_biosynthesis|g__Anaerostipes.s__Anaerostipes_hadrus	MIBS	41.8411	35.0984	45	244	40	205	-1.16586	-0.0685801	0.244064	0.801524	LLD	26.2536	33.173	93	1031	75	881	0.462554	0.0137968	0.643804	0.828557	IBD	5.94584	22.2733	108	346	58	235	2.92055	0.137068	0.00349895	0.0404765
PWY-5097:_L-lysine_biosynthesis_VI|g__Veillonella.s__Veillonella_atypica	MIBS	0	0	45	244	0	2	NaN	NaN	NaN	NA	LLD	0	0	93	1031	2	10	NaN	NaN	NaN	NA	IBD	0	0	108	346	14	17	-2.91668	-0.136886	0.00354873	0.0409807
ARO-PWY:_chorismate_biosynthesis_I|g__Anaerostipes.s__Anaerostipes_hadrus	MIBS	38.8744	32.7158	45	244	40	205	-1.12308	-0.0660634	0.261818	0.815719	LLD	24.4612	31.3236	93	1031	75	881	0.479593	0.0143051	0.631635	0.828557	IBD	5.31679	20.5078	108	346	58	235	2.91368	0.136746	0.00357693	0.0412344
PWY-6737:_starch_degradation_V|g__Anaerostipes.s__Anaerostipes_hadrus	MIBS	63.2984	47.0954	45	244	42	211	-1.26209	-0.0742404	0.207267	0.74304	LLD	48.0262	51.214	93	1031	76	907	0.744021	0.0221923	0.456965	0.828557	IBD	8.00092	34.009	108	346	61	242	2.91126	0.136632	0.00360464	0.0414816
PWY-2942:_L-lysine_biosynthesis_III|g__Anaerostipes.s__Anaerostipes_hadrus	MIBS	39.495	32.1853	45	244	41	207	-0.88455	-0.0520324	0.376924	0.815719	LLD	24.7887	32.4707	93	1031	76	898	0.815967	0.0243383	0.414615	0.828557	IBD	4.97812	21.16	108	346	57	236	2.90078	0.13614	0.00372742	0.0428201
NONMEVIPP-PWY:_methylerythritol_phosphate_pathway_I|g__Bifidobacterium.s__Bifidobacterium_dentium	MIBS	0	0	45	244	7	6	-3.94071	-0.231806	8.21627e-05	0.00277698	LLD	0	0	93	1031	10	20	-5.05082	-0.150653	4.41297e-07	1.23918e-05	IBD	0	0	108	346	16	22	-2.89492	-0.135865	0.00380315	0.0436143
PWY-6386:_UDP-N-acetylmuramoyl-pentapeptide_biosynthesis_II_(lysine-containing)|g__Anaerostipes.s__Anaerostipes_hadrus	MIBS	49.0135	38.1936	45	244	42	208	-1.26533	-0.0744315	0.2061	0.741381	LLD	30.0779	37.643	93	1031	76	896	0.546008	0.0162861	0.585175	0.828557	IBD	9.05949	27.5185	108	346	59	240	2.89181	0.135719	0.00383559	0.0439101
PWY-5686:_UMP_biosynthesis|g__Bifidobacterium.s__Bifidobacterium_longum	MIBS	37.474	36.121	45	244	33	205	1.1894	0.0699647	0.234665	0.786682	LLD	23.9732	38.8339	93	1031	72	863	2.98709	0.0890975	0.00281799	0.0191831	IBD	13.621	34.3609	108	346	75	258	2.88803	0.135542	0.00388182	0.0443627
VALSYN-PWY:_L-valine_biosynthesis|g__Streptococcus.s__Streptococcus_sobrinus	MIBS	0	0	45	244	3	3	NaN	NaN	NaN	NA	LLD	0	0	93	1031	6	14	-3.59477	-0.107223	0.000325584	0.00404729	IBD	0	0	108	346	7	5	-2.8857	-0.135433	0.00392419	0.0444947
PWY-7388:_octanoyl-[acyl-carrier_protein]_biosynthesis_(mitochondria,_yeast)|g__Haemophilus.s__Haemophilus_parainfluenzae	MIBS	0	0	45	244	0	4	NaN	NaN	NaN	NA	LLD	0	0	93	1031	3	14	NaN	NaN	NaN	NA	IBD	0	0	108	346	9	8	-2.88627	-0.135459	0.00391419	0.0444947
PWY-6121:_5-aminoimidazole_ribonucleotide_biosynthesis_I|g__Anaerostipes.s__Anaerostipes_hadrus	MIBS	42.4071	33.7504	45	244	42	210	-1.2826	-0.0754469	0.199974	0.724701	LLD	27.9856	34.303	93	1031	76	898	0.798936	0.0238303	0.424424	0.828557	IBD	6.79553	22.9742	108	346	58	240	2.8844	0.135371	0.00392699	0.0444947
DTDPRHAMSYN-PWY:_dTDP-L-rhamnose_biosynthesis_I|g__Anaerostipes.s__Anaerostipes_hadrus	MIBS	56.0392	45.7582	45	244	42	211	-1.0872	-0.0639531	0.277377	0.815719	LLD	38.3023	45.5422	93	1031	76	904	0.674453	0.0201173	0.500129	0.828557	IBD	10.5285	29.4147	108	346	59	239	2.88483	0.135392	0.00392165	0.0444947
PWY-6588:_pyruvate_fermentation_to_acetone|g__Lachnospiraceae_noname.s__Lachnospiraceae_bacterium_5_1_63FAA	MIBS	39.2338	35.025	45	244	39	219	0.00776995	0.000457056	0.994575	0.997445	LLD	20.6706	31.2636	93	1031	79	907	1.8894	0.0563561	0.0588606	0.235817	IBD	12.2615	22.346	108	346	64	252	2.88456	0.135379	0.00392495	0.0444947
PWY-6387:_UDP-N-acetylmuramoyl-pentapeptide_biosynthesis_I_(meso-diaminopimelate_containing)|g__Anaerostipes.s__Anaerostipes_hadrus	MIBS	45.8399	35.2474	45	244	42	208	-1.33336	-0.0784331	0.182732	0.688692	LLD	25.3343	35.3999	93	1031	76	896	0.565711	0.0168737	0.571704	0.828557	IBD	8.18358	24.1423	108	346	59	240	2.87809	0.135075	0.00400638	0.0453166
VALSYN-PWY:_L-valine_biosynthesis|g__Anaerostipes.s__Anaerostipes_hadrus	MIBS	47.0008	36.9422	45	244	41	210	-1.12917	-0.0664219	0.259235	0.815719	LLD	33.3584	37.1212	93	1031	76	904	0.553252	0.0165021	0.580205	0.828557	IBD	8.239	26.1313	108	346	60	241	2.87581	0.134969	0.00403538	0.0455667
PEPTIDOGLYCANSYN-PWY:_peptidoglycan_biosynthesis_I_(meso-diaminopimelate_containing)|g__Anaerostipes.s__Anaerostipes_hadrus	MIBS	48.3609	36.6949	45	244	42	208	-1.33142	-0.0783188	0.183371	0.688693	LLD	26.6331	36.6313	93	1031	76	894	0.619508	0.0184784	0.535692	0.828557	IBD	8.71047	25.7137	108	346	59	239	2.87024	0.134707	0.00410711	0.0462977
PWY-6936:_seleno-amino_acid_biosynthesis|g__Haemophilus.s__Haemophilus_parainfluenzae	MIBS	0	0	45	244	5	14	-1.27433	-0.0749606	0.203348	0.734195	LLD	0	0	93	1031	13	78	-2.25321	-0.0672076	0.0242682	0.127738	IBD	0	0	108	346	18	25	-2.86918	-0.134657	0.00412614	0.0464332
PWY-7228:_superpathway_of_guanosine_nucleotides_de_novo_biosynthesis_I|g__Actinomyces.s__Actinomyces_odontolyticus	MIBS	0	0	45	244	5	26	-0.10481	-0.00616529	0.917961	0.962662	LLD	0	0	93	1031	24	90	-5.30531	-0.158244	1.12681e-07	3.61615e-06	IBD	0	0	108	346	16	22	-2.86693	-0.134552	0.00415619	0.0466919
PWY-7219:_adenosine_ribonucleotides_de_novo_biosynthesis|g__Adlercreutzia.s__Adlercreutzia_equolifaciens	MIBS	0	7.72776	45	244	22	161	1.0204	0.0600237	0.30801	0.815719	LLD	6.18276	9.16019	93	1031	66	732	0.710144	0.0211818	0.47772	0.828557	IBD	0	0	108	346	34	155	2.86556	0.134488	0.00416886	0.0467549
PWY-2942:_L-lysine_biosynthesis_III|g__Adlercreutzia.s__Adlercreutzia_equolifaciens	MIBS	0	2.53183	45	244	20	134	1.04678	0.0615753	0.295674	0.815719	LLD	2.23648	3.87188	93	1031	52	619	0.715401	0.0213386	0.474468	0.828557	IBD	0	0	108	346	24	127	2.86421	0.134424	0.00418717	0.0468807
PWY-5097:_L-lysine_biosynthesis_VI|g__Haemophilus.s__Haemophilus_parainfluenzae	MIBS	0	0	45	244	2	9	NaN	NaN	NaN	NA	LLD	0	0	93	1031	12	42	-3.83437	-0.11437	0.000126115	0.00188872	IBD	0	0	108	346	14	17	-2.86288	-0.134362	0.00421086	0.0470664
PWY-5667:_CDP-diacylglycerol_biosynthesis_I|g__Anaerostipes.s__Anaerostipes_hadrus	MIBS	33.5017	25.6171	45	244	42	206	-1.5397	-0.0905706	0.123871	0.634827	LLD	22.7758	24.9899	93	1031	75	892	1.11169	0.033159	0.266342	0.684352	IBD	4.98497	14.1342	108	346	56	238	2.86087	0.134267	0.00423053	0.047127
PWY0-1319:_CDP-diacylglycerol_biosynthesis_II|g__Anaerostipes.s__Anaerostipes_hadrus	MIBS	33.5017	25.6171	45	244	42	206	-1.5397	-0.0905706	0.123871	0.634827	LLD	22.7758	24.9899	93	1031	75	892	1.11169	0.033159	0.266342	0.684352	IBD	4.98497	14.1342	108	346	56	238	2.86087	0.134267	0.00423053	0.047127
PWY-7219:_adenosine_ribonucleotides_de_novo_biosynthesis|g__Granulicatella.s__Granulicatella_adiacens	MIBS	0	0	45	244	1	0	NaN	NaN	NaN	NA	LLD	0	0	93	1031	1	3	NaN	NaN	NaN	NA	IBD	0	0	108	346	9	8	-2.86073	-0.134261	0.00424372	0.0471944
PWY-6386:_UDP-N-acetylmuramoyl-pentapeptide_biosynthesis_II_(lysine-containing)|g__Eubacterium.s__Eubacterium_limosum	MIBS	0	0	45	244	0	1	NaN	NaN	NaN	NA	LLD	0	0	93	1031	5	4	-5.16505	-0.154061	2.41767e-07	6.97576e-06	IBD	0	0	108	346	7	5	-2.85245	-0.133872	0.00435907	0.048234
PWY-6387:_UDP-N-acetylmuramoyl-pentapeptide_biosynthesis_I_(meso-diaminopimelate_containing)|g__Eubacterium.s__Eubacterium_limosum	MIBS	0	0	45	244	0	1	NaN	NaN	NaN	NA	LLD	0	0	93	1031	5	4	-5.16505	-0.154061	2.41767e-07	6.97576e-06	IBD	0	0	108	346	7	5	-2.85245	-0.133872	0.00435907	0.048234
PWY-7219:_adenosine_ribonucleotides_de_novo_biosynthesis|g__Actinomyces.s__Actinomyces_graevenitzii	MIBS	0	0	45	244	1	4	NaN	NaN	NaN	NA	LLD	0	0	93	1031	5	19	-2.25179	-0.0671654	0.0243774	0.128173	IBD	0	0	108	346	7	5	-2.85245	-0.133872	0.00435907	0.048234
PWY-6386:_UDP-N-acetylmuramoyl-pentapeptide_biosynthesis_II_(lysine-containing)|g__Streptococcus.s__Streptococcus_sanguinis	MIBS	0	0	45	244	0	9	NaN	NaN	NaN	NA	LLD	0	0	93	1031	17	29	-7.28633	-0.217333	3.19661e-13	2.13901e-11	IBD	0	0	108	346	10	10	-2.84242	-0.133401	0.00449385	0.0496424
PWY-6151:_S-adenosyl-L-methionine_cycle_I|g__Streptococcus.s__Streptococcus_sanguinis	MIBS	0	0	45	244	5	16	-1.02232	-0.0601363	0.307653	0.815719	LLD	0	0	93	1031	17	52	-5.24026	-0.156304	1.60695e-07	5.00383e-06	IBD	0	0	108	346	14	18	-2.8399	-0.133283	0.00452618	0.0499162
PWY-5347:_superpathway_of_L-methionine_biosynthesis_(transsulfuration)|g__Anaerostipes.s__Anaerostipes_hadrus	MIBS	42.6929	34.2398	45	244	42	209	-1.36336	-0.0801979	0.173074	0.688692	LLD	26.3484	32.4394	93	1031	76	887	0.571689	0.017052	0.567646	0.828557	IBD	6.57163	20.999	108	346	57	235	2.82424	0.132548	0.00474572	0.0522503
PWY-7197:_pyrimidine_deoxyribonucleotide_phosphorylation|g__Klebsiella.s__Klebsiella_pneumoniae	MIBS	0	0	45	244	2	2	NaN	NaN	NaN	NA	LLD	0	0	93	1031	0	6	NaN	NaN	NaN	NA	IBD	0	0	108	346	7	5	-2.82222	-0.132453	0.00479184	0.0526705
NONOXIPENT-PWY:_pentose_phosphate_pathway_(non-oxidative_branch)|g__Anaerostipes.s__Anaerostipes_hadrus	MIBS	84.9701	63.3056	45	244	42	210	-1.15239	-0.0677879	0.249558	0.807576	LLD	55.8709	64.2353	93	1031	76	906	0.725507	0.0216401	0.468243	0.828557	IBD	17.8489	46.208	108	346	59	242	2.8167	0.132194	0.00485843	0.0533138
DTDPRHAMSYN-PWY:_dTDP-L-rhamnose_biosynthesis_I|unclassified	MIBS	838.914	848.318	45	244	45	244	0.471734	0.027749	0.63781	0.815719	LLD	741.068	875.199	93	1031	93	1031	2.62343	0.0782504	0.00870913	0.0538118	IBD	556.369	626.89	108	346	108	344	2.8068	0.13173	0.00501016	0.0548878
PWY-5097:_L-lysine_biosynthesis_VI|g__Bacteroides.s__Bacteroides_vulgatus	MIBS	4.92728	5.80847	45	244	25	141	0.333422	0.0196131	0.739578	0.861749	LLD	2.69297	6.46157	93	1031	52	649	1.03919	0.0309964	0.298796	0.728743	IBD	9.36197	26.5721	108	346	66	243	2.80071	0.131444	0.00510576	0.0558427
SER-GLYSYN-PWY:_superpathway_of_L-serine_and_glycine_biosynthesis_I|g__Actinomyces.s__Actinomyces_odontolyticus	MIBS	0	0	45	244	4	12	NaN	NaN	NaN	NA	LLD	0	0	93	1031	11	34	-4.03847	-0.120458	5.39129e-05	0.000867294	IBD	0	0	108	346	12	14	-2.79977	-0.1314	0.00513051	0.0560207
PWY-6277:_superpathway_of_5-aminoimidazole_ribonucleotide_biosynthesis|g__Anaerostipes.s__Anaerostipes_hadrus	MIBS	40.0821	32.5162	45	244	42	211	-1.18436	-0.0696683	0.236655	0.787734	LLD	26.7927	33.3793	93	1031	76	902	0.682163	0.0203472	0.495241	0.828557	IBD	6.37176	21.4515	108	346	59	241	2.79167	0.13102	0.00525063	0.0572379
PWY-7228:_superpathway_of_guanosine_nucleotides_de_novo_biosynthesis_I|g__Veillonella.s__Veillonella_atypica	MIBS	0	0	45	244	1	3	NaN	NaN	NaN	NA	LLD	0	0	93	1031	8	15	-4.65755	-0.138923	3.21049e-06	6.3905e-05	IBD	0	0	108	346	14	18	-2.77742	-0.130351	0.00549517	0.0598052
PWY-1042:_glycolysis_IV_(plant_cytosol)|g__Anaerostipes.s__Anaerostipes_hadrus	MIBS	79.3296	66.0248	45	244	42	209	-1.11071	-0.0653359	0.267112	0.815719	LLD	60.0359	70.2547	93	1031	76	893	0.587796	0.0175325	0.556782	0.828557	IBD	16.675	44.5198	108	346	58	236	2.77582	0.130276	0.0055136	0.0599072
PWY-7221:_guanosine_ribonucleotides_de_novo_biosynthesis|g__Actinomyces.s__Actinomyces_odontolyticus	MIBS	0	0	45	244	6	29	-0.289486	-0.0170286	0.773521	0.887279	LLD	0	0	93	1031	27	101	-5.72463	-0.170751	1.03846e-08	4.0571e-07	IBD	0	0	108	346	17	25	-2.76362	-0.129703	0.00573099	0.0621672
PANTO-PWY:_phosphopantothenate_biosynthesis_I|g__Actinomyces.s__Actinomyces_viscosus	MIBS	0	0	45	244	3	9	NaN	NaN	NaN	NA	LLD	0	0	93	1031	4	30	NaN	NaN	NaN	NA	IBD	0	0	108	346	10	10	-2.75736	-0.129409	0.00584809	0.0633335
PEPTIDOGLYCANSYN-PWY:_peptidoglycan_biosynthesis_I_(meso-diaminopimelate_containing)|g__Adlercreutzia.s__Adlercreutzia_equolifaciens	MIBS	0	0	45	244	16	102	0.586472	0.0344984	0.558291	0.815719	LLD	0	0	93	1031	40	488	0.366639	0.0109359	0.714023	0.828557	IBD	0	0	108	346	17	102	2.75452	0.129276	0.00588759	0.0636571
COMPLETE-ARO-PWY:_superpathway_of_aromatic_amino_acid_biosynthesis|g__Clostridium.s__Clostridium_symbiosum	MIBS	0	0	45	244	0	2	NaN	NaN	NaN	NA	LLD	0	0	93	1031	0	2	NaN	NaN	NaN	NA	IBD	0	0	108	346	11	12	-2.75454	-0.129277	0.00589731	0.0636583
PWY-5188:_tetrapyrrole_biosynthesis_I_(from_glutamate)|g__Haemophilus.s__Haemophilus_parainfluenzae	MIBS	0	0	45	244	4	15	NaN	NaN	NaN	NA	LLD	0	0	93	1031	13	59	-3.18322	-0.0949475	0.00145845	0.010921	IBD	0	0	108	346	18	26	-2.75123	-0.129122	0.00595198	0.0641437
PWY-5188:_tetrapyrrole_biosynthesis_I_(from_glutamate)|g__Anaerostipes.s__Anaerostipes_hadrus	MIBS	32.4376	23.1115	45	244	41	210	-1.39155	-0.0818556	0.164355	0.688692	LLD	16.1179	22.6329	93	1031	75	889	0.646493	0.0192833	0.518068	0.828557	IBD	4.28002	15.5192	108	346	60	237	2.75001	0.129064	0.0059672	0.0642032
NONOXIPENT-PWY:_pentose_phosphate_pathway_(non-oxidative_branch)|g__Streptococcus.s__Streptococcus_sobrinus	MIBS	0	0	45	244	3	2	NaN	NaN	NaN	NA	LLD	0	0	93	1031	5	6	-4.50399	-0.134343	6.69957e-06	0.000130465	IBD	0	0	108	346	6	4	-2.74932	-0.129032	0.00600206	0.0644734
PWY-6125:_superpathway_of_guanosine_nucleotides_de_novo_biosynthesis_II|g__Escherichia.s__Escherichia_coli	MIBS	0	0	45	244	3	23	NaN	NaN	NaN	NA	LLD	0	0	93	1031	15	99	-2.04273	-0.0609295	0.0411107	0.174249	IBD	0	0	108	346	27	47	-2.74384	-0.128775	0.00608456	0.0652537
PWY-6125:_superpathway_of_guanosine_nucleotides_de_novo_biosynthesis_II|g__Bacteroides.s__Bacteroides_vulgatus	MIBS	6.89801	5.82256	45	244	26	145	0.26846	0.0157917	0.789119	0.893797	LLD	4.64775	8.23294	93	1031	56	648	0.730067	0.0217761	0.465454	0.828557	IBD	12.6879	30.8457	108	346	65	242	2.74115	0.128649	0.00613042	0.0656391
PWY-6123:_inosine-5'-phosphate_biosynthesis_I|g__Clostridium.s__Clostridium_perfringens	MIBS	0	0	45	244	2	0	NaN	NaN	NaN	NA	LLD	0	0	93	1031	4	4	NaN	NaN	NaN	NA	IBD	0	0	108	346	10	10	-2.74082	-0.128633	0.00615065	0.0657493
PWY-7221:_guanosine_ribonucleotides_de_novo_biosynthesis|g__Streptococcus.s__Streptococcus_australis	MIBS	0	0	45	244	9	27	-1.6954	-0.0997296	0.0903201	0.504115	LLD	0	0	93	1031	11	89	-1.05871	-0.0315788	0.289884	0.722897	IBD	0	0	108	346	18	27	-2.73007	-0.128128	0.00634769	0.0677462
DTDPRHAMSYN-PWY:_dTDP-L-rhamnose_biosynthesis_I|g__Streptococcus.s__Streptococcus_australis	MIBS	0	0	45	244	2	19	NaN	NaN	NaN	NA	LLD	0	0	93	1031	4	50	NaN	NaN	NaN	NA	IBD	0	0	108	346	9	9	-2.72981	-0.128116	0.0063611	0.06778
PEPTIDOGLYCANSYN-PWY:_peptidoglycan_biosynthesis_I_(meso-diaminopimelate_containing)|g__Eubacterium.s__Eubacterium_limosum	MIBS	0	0	45	244	0	1	NaN	NaN	NaN	NA	LLD	0	0	93	1031	5	4	-5.16505	-0.154061	2.41767e-07	6.97576e-06	IBD	0	0	108	346	6	4	-2.72619	-0.127946	0.00643916	0.0683915
PWY-6277:_superpathway_of_5-aminoimidazole_ribonucleotide_biosynthesis|g__Clostridium.s__Clostridium_perfringens	MIBS	0	0	45	244	2	0	NaN	NaN	NaN	NA	LLD	0	0	93	1031	5	6	-4.50595	-0.134401	6.63816e-06	0.000130075	IBD	0	0	108	346	11	12	-2.7258	-0.127928	0.00643604	0.0683915
PWY-6125:_superpathway_of_guanosine_nucleotides_de_novo_biosynthesis_II|g__Veillonella.s__Veillonella_dispar	MIBS	0	0	45	244	0	4	NaN	NaN	NaN	NA	LLD	0	0	93	1031	4	11	NaN	NaN	NaN	NA	IBD	0	0	108	346	8	7	-2.72398	-0.127843	0.00647661	0.0685692
PWY-7219:_adenosine_ribonucleotides_de_novo_biosynthesis|g__Bacteroides.s__Bacteroides_vulgatus	MIBS	11.4455	15.6542	45	244	30	173	0.565622	0.0332719	0.57232	0.815719	LLD	10.4451	17.4068	93	1031	71	794	0.837144	0.0249699	0.402606	0.820251	IBD	23.938	48.4438	108	346	74	257	2.72312	0.127802	0.00647524	0.0685692
PWY-7228:_superpathway_of_guanosine_nucleotides_de_novo_biosynthesis_I|g__Haemophilus.s__Haemophilus_parainfluenzae	MIBS	0	0	45	244	4	13	NaN	NaN	NaN	NA	LLD	0	0	93	1031	15	62	-3.77369	-0.11256	0.000161098	0.00238425	IBD	0	0	108	346	15	20	-2.72104	-0.127705	0.00652562	0.0689777
DTDPRHAMSYN-PWY:_dTDP-L-rhamnose_biosynthesis_I|g__Lactobacillus.s__Lactobacillus_sakei	MIBS	0	0	45	244	2	0	NaN	NaN	NaN	NA	LLD	0	0	93	1031	2	9	NaN	NaN	NaN	NA	IBD	0	0	108	346	6	4	-2.71958	-0.127636	0.0065692	0.0693276
NAD-BIOSYNTHESIS-II:_NAD_salvage_pathway_II|g__Streptococcus.s__Streptococcus_infantis	MIBS	0	0	45	244	2	7	NaN	NaN	NaN	NA	LLD	0	0	93	1031	2	9	NaN	NaN	NaN	NA	IBD	0	0	108	346	6	4	-2.71628	-0.127481	0.0066351	0.0699116
PANTO-PWY:_phosphopantothenate_biosynthesis_I|g__Adlercreutzia.s__Adlercreutzia_equolifaciens	MIBS	1.84289	3.39564	45	244	23	142	0.705964	0.0415273	0.48084	0.815719	LLD	2.15954	3.93335	93	1031	51	633	1.20388	0.0359087	0.228703	0.618462	IBD	0	0	108	346	28	135	2.71131	0.127248	0.00671163	0.0706054
COA-PWY-1:_coenzyme_A_biosynthesis_II_(mammalian)|g__Bacteroides.s__Bacteroides_vulgatus	MIBS	4.87453	7.96841	45	244	23	146	0.803882	0.0472872	0.422047	0.815719	LLD	6.38439	7.60058	93	1031	58	638	0.123017	0.00366929	0.902229	0.931485	IBD	12.6584	27.5072	108	346	67	242	2.70078	0.126754	0.00692665	0.0727518
PWY-7111:_pyruvate_fermentation_to_isobutanol_(engineered)|g__Collinsella.s__Collinsella_tanakaei	MIBS	0	0	45	244	6	11	-2.37786	-0.139874	0.0175261	0.165152	LLD	0	0	93	1031	6	34	-1.60976	-0.0480151	0.107564	0.380785	IBD	0	0	108	346	13	16	-2.69364	-0.126419	0.00708859	0.0742171
VALSYN-PWY:_L-valine_biosynthesis|g__Collinsella.s__Collinsella_tanakaei	MIBS	0	0	45	244	6	11	-2.37786	-0.139874	0.0175261	0.165152	LLD	0	0	93	1031	6	34	-1.60976	-0.0480151	0.107564	0.380785	IBD	0	0	108	346	13	16	-2.69364	-0.126419	0.00708859	0.0742171
PWY-6387:_UDP-N-acetylmuramoyl-pentapeptide_biosynthesis_I_(meso-diaminopimelate_containing)|g__Adlercreutzia.s__Adlercreutzia_equolifaciens	MIBS	0	0	45	244	16	108	0.731617	0.0430363	0.465059	0.815719	LLD	0	1.3277	93	1031	41	516	0.64002	0.0190902	0.522276	0.828557	IBD	0	0	108	346	19	107	2.69146	0.126316	0.00712543	0.0744849
PWY-7197:_pyrimidine_deoxyribonucleotide_phosphorylation|g__Enterococcus.s__Enterococcus_avium	NA	NA	NA	NA	NA	NA	NA	NA	NA	NA	NA	LLD	0	0	93	1031	2	0	NaN	NaN	NaN	NA	IBD	0	0	108	346	6	4	-2.68654	-0.126085	0.0072555	0.075684
PWY-6386:_UDP-N-acetylmuramoyl-pentapeptide_biosynthesis_II_(lysine-containing)|g__Adlercreutzia.s__Adlercreutzia_equolifaciens	MIBS	0	0	45	244	16	108	0.727314	0.0427832	0.467693	0.815719	LLD	0	1.42141	93	1031	41	516	0.707898	0.0211148	0.47912	0.828557	IBD	0	0	108	346	19	107	2.68507	0.126017	0.00726301	0.075684
PWY-2942:_L-lysine_biosynthesis_III|g__Bacteroides.s__Bacteroides_vulgatus	MIBS	6.61436	6.32671	45	244	26	147	0.300087	0.0176522	0.764876	0.882197	LLD	4.88316	8.30568	93	1031	60	686	0.601237	0.0179334	0.547795	0.828557	IBD	13.2431	33.4459	108	346	70	250	2.67763	0.125667	0.00742402	0.0772402
PWY-7219:_adenosine_ribonucleotides_de_novo_biosynthesis|g__Coriobacteriaceae_noname.s__Coriobacteriaceae_bacterium_phI	MIBS	0	0	45	244	8	19	-2.05131	-0.120666	0.0404238	0.297195	LLD	0	0	93	1031	7	56	-0.897383	-0.0267667	0.369738	0.79428	IBD	0	0	108	346	12	14	-2.67668	-0.125623	0.00745881	0.0774803
PWY-6163:_chorismate_biosynthesis_from_3-dehydroquinate|g__Anaerostipes.s__Anaerostipes_hadrus	MIBS	34.9165	32.2805	45	244	40	205	-1.13086	-0.066521	0.258525	0.815719	LLD	23.5697	31.5555	93	1031	76	890	0.565797	0.0168763	0.571645	0.828557	IBD	6.09118	19.84	108	346	59	238	2.67364	0.12548	0.00751285	0.0779193
PEPTIDOGLYCANSYN-PWY:_peptidoglycan_biosynthesis_I_(meso-diaminopimelate_containing)|g__Erysipelotrichaceae_noname.s__Erysipelotrichaceae_bacterium_6_1_45	MIBS	0	0	45	244	1	8	NaN	NaN	NaN	NA	LLD	0	0	93	1031	1	12	NaN	NaN	NaN	NA	IBD	0	0	108	346	9	9	-2.67265	-0.125434	0.0075534	0.0781398
PWY-5484:_glycolysis_II_(from_fructose_6-phosphate)|unclassified	MIBS	43.943	31.9326	45	244	27	144	-0.746056	-0.0438857	0.456241	0.815719	LLD	61.9039	63.8924	93	1031	66	777	0.136654	0.00407606	0.891437	0.924507	IBD	54.06	27.986	108	346	77	185	-2.67165	-0.125387	0.00755772	0.0781398
PWY-7663:_gondoate_biosynthesis_(anaerobic)|g__Bacteroides.s__Bacteroides_eggerthii	MIBS	0	0	45	244	5	23	-0.340422	-0.0200249	0.734963	0.857604	LLD	0	0	93	1031	8	145	1.36561	0.0407326	0.17215	0.524879	IBD	0	0	108	346	19	28	-2.66791	-0.125211	0.00765063	0.0789769
PANTO-PWY:_phosphopantothenate_biosynthesis_I|g__Bacteroides.s__Bacteroides_vulgatus	MIBS	8.1459	9.64787	45	244	28	166	0.697779	0.0410458	0.485934	0.815719	LLD	8.66759	10.8635	93	1031	66	754	0.514425	0.015344	0.607073	0.828557	IBD	16.6537	33.7699	108	346	72	251	2.66595	0.125119	0.00768673	0.079226
PWY-7221:_guanosine_ribonucleotides_de_novo_biosynthesis|g__Streptococcus.s__Streptococcus_lutetiensis	MIBS	0	0	45	244	1	0	NaN	NaN	NaN	NA	LLD	0	0	93	1031	3	6	NaN	NaN	NaN	NA	IBD	0	0	108	346	9	9	-2.66022	-0.124851	0.00783772	0.0804065
PWY-5667:_CDP-diacylglycerol_biosynthesis_I|g__Haemophilus.s__Haemophilus_parainfluenzae	MIBS	0	0	45	244	5	14	-1.28789	-0.075758	0.198573	0.722854	LLD	0	0	93	1031	15	70	-3.3087	-0.0986902	0.000938524	0.0071904	IBD	0	0	108	346	17	25	-2.66	-0.12484	0.00783351	0.0804065
PWY0-1319:_CDP-diacylglycerol_biosynthesis_II|g__Haemophilus.s__Haemophilus_parainfluenzae	MIBS	0	0	45	244	5	14	-1.28789	-0.075758	0.198573	0.722854	LLD	0	0	93	1031	15	70	-3.3087	-0.0986902	0.000938524	0.0071904	IBD	0	0	108	346	17	25	-2.66	-0.12484	0.00783351	0.0804065
PWY-7221:_guanosine_ribonucleotides_de_novo_biosynthesis|g__Actinomyces.s__Actinomyces_viscosus	MIBS	0	0	45	244	4	5	NaN	NaN	NaN	NA	LLD	0	0	93	1031	7	17	-3.76098	-0.112181	0.000169699	0.00249153	IBD	0	0	108	346	9	9	-2.65774	-0.124734	0.00789572	0.0807511
PWY-7228:_superpathway_of_guanosine_nucleotides_de_novo_biosynthesis_I|g__Actinomyces.s__Actinomyces_viscosus	MIBS	0	0	45	244	4	5	NaN	NaN	NaN	NA	LLD	0	0	93	1031	7	15	-4.06092	-0.121127	4.90251e-05	0.000795076	IBD	0	0	108	346	9	9	-2.65774	-0.124734	0.00789572	0.0807511
PWY-7228:_superpathway_of_guanosine_nucleotides_de_novo_biosynthesis_I|g__Bacteroides.s__Bacteroides_vulgatus	MIBS	7.83725	7.90872	45	244	28	151	0.202709	0.011924	0.840143	0.913942	LLD	7.19554	10.5434	93	1031	62	695	0.556267	0.0165921	0.578144	0.828557	IBD	14.3844	33.9253	108	346	69	247	2.65575	0.124641	0.00792317	0.0809068
PWY-1042:_glycolysis_IV_(plant_cytosol)|g__Haemophilus.s__Haemophilus_parainfluenzae	MIBS	0	0	45	244	5	15	-1.13837	-0.0669628	0.255889	0.813995	LLD	0	0	93	1031	17	67	-4.16666	-0.124281	3.09589e-05	0.000512452	IBD	0	0	108	346	17	25	-2.65498	-0.124605	0.00795088	0.0810647
CALVIN-PWY:_Calvin-Benson-Bassham_cycle|g__Anaerostipes.s__Anaerostipes_hadrus	MIBS	34.6654	31.4274	45	244	42	209	-0.778371	-0.0457865	0.436923	0.815719	LLD	29.5414	34.2382	93	1031	76	894	0.872821	0.0260341	0.382852	0.810416	IBD	6.18889	18.3187	108	346	58	236	2.64695	0.124227	0.00813249	0.0827887
PWY-6124:_inosine-5'-phosphate_biosynthesis_II|g__Streptococcus.s__Streptococcus_lutetiensis	MIBS	0	0	45	244	1	0	NaN	NaN	NaN	NA	LLD	0	0	93	1031	2	4	NaN	NaN	NaN	NA	IBD	0	0	108	346	9	9	-2.64531	-0.124151	0.00819153	0.0830403
PWY-6737:_starch_degradation_V|g__Streptococcus.s__Streptococcus_lutetiensis	MIBS	0	0	45	244	1	0	NaN	NaN	NaN	NA	LLD	0	0	93	1031	3	5	NaN	NaN	NaN	NA	IBD	0	0	108	346	9	9	-2.64531	-0.124151	0.00819153	0.0830403
PWY-7111:_pyruvate_fermentation_to_isobutanol_(engineered)|g__Veillonella.s__Veillonella_atypica	MIBS	0	0	45	244	6	6	-3.32496	-0.195586	0.000893247	0.0204255	LLD	0	0	93	1031	14	46	-4.45919	-0.133006	8.24348e-06	0.000158567	IBD	0	0	108	346	19	31	-2.64419	-0.124098	0.0082074	0.0830403
VALSYN-PWY:_L-valine_biosynthesis|g__Veillonella.s__Veillonella_atypica	MIBS	0	0	45	244	6	6	-3.32496	-0.195586	0.000893247	0.0204255	LLD	0	0	93	1031	14	46	-4.45919	-0.133006	8.24348e-06	0.000158567	IBD	0	0	108	346	19	31	-2.64419	-0.124098	0.0082074	0.0830403
PWY-5173:_superpathway_of_acetyl-CoA_biosynthesis|g__Streptococcus.s__Streptococcus_lutetiensis	MIBS	0	0	45	244	1	0	NaN	NaN	NaN	NA	LLD	0	0	93	1031	2	4	NaN	NaN	NaN	NA	IBD	0	0	108	346	9	9	-2.63786	-0.123801	0.00837374	0.084465
PWY-7219:_adenosine_ribonucleotides_de_novo_biosynthesis|g__Klebsiella.s__Klebsiella_pneumoniae	MIBS	0	0	45	244	2	3	NaN	NaN	NaN	NA	LLD	0	0	93	1031	3	10	NaN	NaN	NaN	NA	IBD	0	0	108	346	9	9	-2.63786	-0.123801	0.00837374	0.084465
PWY-5173:_superpathway_of_acetyl-CoA_biosynthesis|g__Streptococcus.s__Streptococcus_sanguinis	MIBS	0	0	45	244	6	10	-2.49326	-0.146662	0.0127452	0.165152	LLD	0	0	93	1031	12	43	-3.78814	-0.112991	0.000152054	0.00226104	IBD	0	0	108	346	12	15	-2.63369	-0.123605	0.00847175	0.0847545
PWY-6121:_5-aminoimidazole_ribonucleotide_biosynthesis_I|g__Adlercreutzia.s__Adlercreutzia_equolifaciens	MIBS	0	2.24455	45	244	17	131	1.72005	0.101179	0.0856109	0.487902	LLD	2.02143	2.84389	93	1031	51	566	0.641694	0.0191401	0.521186	0.828557	IBD	0	0	108	346	21	116	2.63365	0.123603	0.00846016	0.0847545
PWY-841:_superpathway_of_purine_nucleotides_de_novo_biosynthesis_I|g__Escherichia.s__Escherichia_coli	MIBS	0	0	45	244	2	16	NaN	NaN	NaN	NA	LLD	0	0	93	1031	10	74	-1.34024	-0.0399759	0.180287	0.540887	IBD	0	0	108	346	23	39	-2.63545	-0.123688	0.00842003	0.0847545
PWY-5104:_L-isoleucine_biosynthesis_IV|g__Lachnospiraceae_noname.s__Lachnospiraceae_bacterium_5_1_63FAA	MIBS	52.5486	45.8327	45	244	40	221	-0.280644	-0.0165085	0.779729	0.889917	LLD	26.5199	41.8334	93	1031	81	911	2.0701	0.061746	0.0384582	0.164336	IBD	16.0999	27.928	108	346	66	257	2.63279	0.123563	0.00847929	0.0847545
PWY-7111:_pyruvate_fermentation_to_isobutanol_(engineered)|g__Bacteroides.s__Bacteroides_vulgatus	MIBS	5.42849	7.47819	45	244	28	168	0.582467	0.0342628	0.560917	0.815719	LLD	5.00433	9.31974	93	1031	65	751	0.802955	0.0239501	0.422098	0.828557	IBD	16.7407	30.8998	108	346	73	253	2.63359	0.123601	0.00845931	0.0847545
VALSYN-PWY:_L-valine_biosynthesis|g__Bacteroides.s__Bacteroides_vulgatus	MIBS	5.42849	7.47819	45	244	28	168	0.582467	0.0342628	0.560917	0.815719	LLD	5.00433	9.31974	93	1031	65	751	0.802955	0.0239501	0.422098	0.828557	IBD	16.7407	30.8998	108	346	73	253	2.63359	0.123601	0.00845931	0.0847545
LACTOSECAT-PWY:_lactose_and_galactose_degradation_I|g__Enterococcus.s__Enterococcus_faecalis	MIBS	0	0	45	244	4	8	NaN	NaN	NaN	NA	LLD	0	0	93	1031	10	24	-4.57308	-0.136404	4.81891e-06	9.53175e-05	IBD	0	0	108	346	9	9	-2.6304	-0.123451	0.00855957	0.0854279
PEPTIDOGLYCANSYN-PWY:_peptidoglycan_biosynthesis_I_(meso-diaminopimelate_containing)|g__Streptococcus.s__Streptococcus_australis	MIBS	0	0	45	244	3	14	NaN	NaN	NaN	NA	LLD	0	0	93	1031	8	33	-2.65514	-0.0791962	0.0079396	0.0494456	IBD	0	0	108	346	11	13	-2.62265	-0.123087	0.00875256	0.0872224
PWY-6737:_starch_degradation_V|g__Lachnospiraceae_noname.s__Lachnospiraceae_bacterium_5_1_63FAA	MIBS	62.9812	57.9932	45	244	41	227	-0.341732	-0.0201019	0.733283	0.856135	LLD	45.713	60.4193	93	1031	83	947	1.4368	0.042856	0.150823	0.477443	IBD	30.6135	45.5286	108	346	70	268	2.6204	0.122981	0.00879363	0.0874999
PWY-6387:_UDP-N-acetylmuramoyl-pentapeptide_biosynthesis_I_(meso-diaminopimelate_containing)|g__Veillonella.s__Veillonella_atypica	MIBS	0	0	45	244	1	4	NaN	NaN	NaN	NA	LLD	0	0	93	1031	6	8	-4.72086	-0.140812	2.3585e-06	5.23135e-05	IBD	0	0	108	346	12	15	-2.61729	-0.122836	0.00888963	0.0882954
PWY-5097:_L-lysine_biosynthesis_VI|g__Anaerostipes.s__Anaerostipes_hadrus	MIBS	39.6549	32.2606	45	244	41	206	-1.04019	-0.0611875	0.298705	0.815719	LLD	27.3045	33.7635	93	1031	75	896	0.80367	0.0239715	0.421684	0.828557	IBD	5.43573	22.3514	108	346	58	235	2.61629	0.122789	0.00890026	0.0882954
PWY-6386:_UDP-N-acetylmuramoyl-pentapeptide_biosynthesis_II_(lysine-containing)|g__Veillonella.s__Veillonella_atypica	MIBS	0	0	45	244	1	4	NaN	NaN	NaN	NA	LLD	0	0	93	1031	6	8	-4.7226	-0.140863	2.33845e-06	5.23135e-05	IBD	0	0	108	346	12	15	-2.61524	-0.12274	0.00894314	0.0885879
PWY-5188:_tetrapyrrole_biosynthesis_I_(from_glutamate)|g__Lachnospiraceae_noname.s__Lachnospiraceae_bacterium_5_1_63FAA	MIBS	34.3533	28.363	45	244	40	223	-0.793305	-0.046665	0.428166	0.815719	LLD	20.2811	28.4606	93	1031	83	932	1.17742	0.0351195	0.239094	0.632955	IBD	16.6792	21.752	108	346	66	262	2.61309	0.122638	0.0089839	0.0888587
PWY-3841:_folate_transformations_II|g__Bacteroides.s__Bacteroides_vulgatus	MIBS	6.85017	8.09351	45	244	25	156	0.831505	0.048912	0.406252	0.815719	LLD	6.32663	10.5858	93	1031	62	698	0.62542	0.0186547	0.531807	0.828557	IBD	17.1833	34.0352	108	346	70	249	2.60776	0.122388	0.00912505	0.09012
PEPTIDOGLYCANSYN-PWY:_peptidoglycan_biosynthesis_I_(meso-diaminopimelate_containing)|g__Erysipelotrichaceae_noname.s__Erysipelotrichaceae_bacterium_5_2_54FAA	MIBS	0	0	45	244	1	0	NaN	NaN	NaN	NA	LLD	0	0	93	1031	0	1	NaN	NaN	NaN	NA	IBD	0	0	108	346	5	3	-2.58227	-0.121192	0.0098677	0.0911556
LACTOSECAT-PWY:_lactose_and_galactose_degradation_I|g__Streptococcus.s__Streptococcus_agalactiae	MIBS	0	0	45	244	1	0	NaN	NaN	NaN	NA	LLD	0	0	93	1031	2	3	NaN	NaN	NaN	NA	IBD	0	0	108	346	5	3	-2.5749	-0.120846	0.0100804	0.0911556
PWY-7219:_adenosine_ribonucleotides_de_novo_biosynthesis|g__Streptococcus.s__Streptococcus_agalactiae	MIBS	0	0	45	244	1	0	NaN	NaN	NaN	NA	LLD	0	0	93	1031	2	5	NaN	NaN	NaN	NA	IBD	0	0	108	346	5	3	-2.5749	-0.120846	0.0100804	0.0911556
DTDPRHAMSYN-PWY:_dTDP-L-rhamnose_biosynthesis_I|g__Lactobacillus.s__Lactobacillus_curvatus	NA	NA	NA	NA	NA	NA	NA	NA	NA	NA	NA	LLD	0	0	93	1031	2	9	NaN	NaN	NaN	NA	IBD	0	0	108	346	5	3	-2.60071	-0.122057	0.00935332	0.0911556
COA-PWY-1:_coenzyme_A_biosynthesis_II_(mammalian)|g__Lactobacillus.s__Lactobacillus_curvatus	MIBS	0	0	45	244	0	1	NaN	NaN	NaN	NA	LLD	0	0	93	1031	3	11	NaN	NaN	NaN	NA	IBD	0	0	108	346	5	3	-2.60071	-0.122057	0.00935332	0.0911556
PWY-6121:_5-aminoimidazole_ribonucleotide_biosynthesis_I|g__Actinomyces.s__Actinomyces_oris	MIBS	0	0	45	244	2	2	NaN	NaN	NaN	NA	LLD	0	0	93	1031	4	9	NaN	NaN	NaN	NA	IBD	0	0	108	346	5	3	-2.57122	-0.120673	0.0101883	0.0911556
PWY-2941:_L-lysine_biosynthesis_II|g__Eubacterium.s__Eubacterium_limosum	MIBS	0	0	45	244	0	2	NaN	NaN	NaN	NA	LLD	0	0	93	1031	5	6	-4.50204	-0.134285	6.76154e-06	0.000131266	IBD	0	0	108	346	5	3	-2.58227	-0.121192	0.0098677	0.0911556
PWY-6630:_superpathway_of_L-tyrosine_biosynthesis|g__Klebsiella.s__Klebsiella_pneumoniae	MIBS	0	0	45	244	0	2	NaN	NaN	NaN	NA	LLD	0	0	93	1031	0	6	NaN	NaN	NaN	NA	IBD	0	0	108	346	7	6	-2.56185	-0.120233	0.0104553	0.0911556
COA-PWY-1:_coenzyme_A_biosynthesis_II_(mammalian)|g__Erysipelotrichaceae_noname.s__Erysipelotrichaceae_bacterium_6_1_45	MIBS	0	0	45	244	1	3	NaN	NaN	NaN	NA	LLD	0	0	93	1031	0	13	NaN	NaN	NaN	NA	IBD	0	0	108	346	7	6	-2.57639	-0.120916	0.0100259	0.0911556
PWY-5384:_sucrose_degradation_IV_(sucrose_phosphorylase)|g__Granulicatella.s__Granulicatella_adiacens	MIBS	0	0	45	244	1	1	NaN	NaN	NaN	NA	LLD	0	0	93	1031	0	2	NaN	NaN	NaN	NA	IBD	0	0	108	346	7	6	-2.55022	-0.119688	0.0108106	0.0911556
PWY-6123:_inosine-5'-phosphate_biosynthesis_I|g__Klebsiella.s__Klebsiella_pneumoniae	MIBS	0	0	45	244	1	1	NaN	NaN	NaN	NA	LLD	0	0	93	1031	0	8	NaN	NaN	NaN	NA	IBD	0	0	108	346	7	6	-2.55603	-0.119961	0.0106316	0.0911556
COA-PWY-1:_coenzyme_A_biosynthesis_II_(mammalian)|g__Streptococcus.s__Streptococcus_lutetiensis	MIBS	0	0	45	244	1	0	NaN	NaN	NaN	NA	LLD	0	0	93	1031	1	5	NaN	NaN	NaN	NA	IBD	0	0	108	346	7	6	-2.55603	-0.119961	0.0106316	0.0911556
PWY-7221:_guanosine_ribonucleotides_de_novo_biosynthesis|g__Actinomyces.s__Actinomyces_oris	MIBS	0	0	45	244	3	3	NaN	NaN	NaN	NA	LLD	0	0	93	1031	4	18	NaN	NaN	NaN	NA	IBD	0	0	108	346	7	6	-2.56476	-0.12037	0.0103682	0.0911556
PWY-6936:_seleno-amino_acid_biosynthesis|g__Actinomyces.s__Actinomyces_viscosus	MIBS	0	0	45	244	2	7	NaN	NaN	NaN	NA	LLD	0	0	93	1031	5	23	-1.87353	-0.0558828	0.0610802	0.243315	IBD	0	0	108	346	7	6	-2.56476	-0.12037	0.0103682	0.0911556
PWY-6737:_starch_degradation_V|g__Clostridium.s__Clostridium_perfringens	MIBS	0	0	45	244	1	0	NaN	NaN	NaN	NA	LLD	0	0	93	1031	4	4	NaN	NaN	NaN	NA	IBD	0	0	108	346	10	11	-2.55311	-0.119823	0.0107122	0.0911556
PWY-6124:_inosine-5'-phosphate_biosynthesis_II|g__Clostridium.s__Clostridium_perfringens	MIBS	0	0	45	244	2	0	NaN	NaN	NaN	NA	LLD	0	0	93	1031	6	4	-5.96342	-0.177874	2.48573e-09	1.07829e-07	IBD	0	0	108	346	10	11	-2.5508	-0.119715	0.0107833	0.0911556
PWY-7221:_guanosine_ribonucleotides_de_novo_biosynthesis|g__Streptococcus.s__Streptococcus_sanguinis	MIBS	0	0	45	244	2	8	NaN	NaN	NaN	NA	LLD	0	0	93	1031	13	28	-5.62812	-0.167873	1.82729e-08	6.92389e-07	IBD	0	0	108	346	10	11	-2.60389	-0.122207	0.0092483	0.0911556
PWY-1042:_glycolysis_IV_(plant_cytosol)|g__Clostridium.s__Clostridium_perfringens	MIBS	0	0	45	244	1	0	NaN	NaN	NaN	NA	LLD	0	0	93	1031	5	5	-4.82016	-0.143773	1.44186e-06	3.73222e-05	IBD	0	0	108	346	11	13	-2.55549	-0.119935	0.0106369	0.0911556
PWY-5667:_CDP-diacylglycerol_biosynthesis_I|g__Lactobacillus.s__Lactobacillus_sakei	MIBS	0	0	45	244	5	6	-2.85185	-0.167756	0.00438672	0.0770763	LLD	0	0	93	1031	8	32	-2.81734	-0.0840342	0.00485019	0.0319452	IBD	0	0	108	346	11	13	-2.58366	-0.121257	0.00980668	0.0911556
PWY0-1319:_CDP-diacylglycerol_biosynthesis_II|g__Lactobacillus.s__Lactobacillus_sakei	MIBS	0	0	45	244	5	6	-2.85185	-0.167756	0.00438672	0.0770763	LLD	0	0	93	1031	8	32	-2.81734	-0.0840342	0.00485019	0.0319452	IBD	0	0	108	346	11	13	-2.58366	-0.121257	0.00980668	0.0911556
PWY-7111:_pyruvate_fermentation_to_isobutanol_(engineered)|g__Actinomyces.s__Actinomyces_viscosus	MIBS	0	0	45	244	7	14	-2.4156	-0.142094	0.0158025	0.165152	LLD	0	0	93	1031	11	48	-2.95208	-0.088053	0.00316087	0.0212902	IBD	0	0	108	346	11	13	-2.60099	-0.12207	0.00932496	0.0911556
VALSYN-PWY:_L-valine_biosynthesis|g__Actinomyces.s__Actinomyces_viscosus	MIBS	0	0	45	244	7	14	-2.4156	-0.142094	0.0158025	0.165152	LLD	0	0	93	1031	11	48	-2.95208	-0.088053	0.00316087	0.0212902	IBD	0	0	108	346	11	13	-2.60099	-0.12207	0.00932496	0.0911556
PWY-6121:_5-aminoimidazole_ribonucleotide_biosynthesis_I|g__Erysipelotrichaceae_noname.s__Erysipelotrichaceae_bacterium_6_1_45	MIBS	0	0	45	244	2	11	NaN	NaN	NaN	NA	LLD	0	0	93	1031	4	27	NaN	NaN	NaN	NA	IBD	0	0	108	346	12	16	-2.55287	-0.119812	0.0107148	0.0911556
PWY-7219:_adenosine_ribonucleotides_de_novo_biosynthesis|g__Collinsella.s__Collinsella_tanakaei	MIBS	0	0	45	244	5	11	-1.84178	-0.10834	0.0658665	0.404936	LLD	0	0	93	1031	6	37	-1.42672	-0.0425555	0.153805	0.48335	IBD	0	0	108	346	13	17	-2.56453	-0.12036	0.0103605	0.0911556
PWY-6151:_S-adenosyl-L-methionine_cycle_I|g__Bacteroides.s__Bacteroides_eggerthii	MIBS	0	0	45	244	3	16	NaN	NaN	NaN	NA	LLD	0	0	93	1031	7	117	1.00729	0.030045	0.313941	0.750719	IBD	0	0	108	346	17	25	-2.5547	-0.119898	0.0106534	0.0911556
PWY-6121:_5-aminoimidazole_ribonucleotide_biosynthesis_I|g__Actinomyces.s__Actinomyces_odontolyticus	MIBS	0	0	45	244	6	24	-0.601438	-0.0353787	0.54877	0.815719	LLD	0	0	93	1031	26	98	-5.43723	-0.162179	5.4207e-08	1.79454e-06	IBD	0	0	108	346	17	27	-2.53765	-0.119098	0.0111861	0.0911556
UDPNAGSYN-PWY:_UDP-N-acetyl-D-glucosamine_biosynthesis_I|g__Lactobacillus.s__Lactobacillus_sakei	MIBS	0	0	45	244	7	20	-1.66489	-0.0979347	0.0963189	0.528505	LLD	0	0	93	1031	11	82	-1.40918	-0.0420324	0.158884	0.493275	IBD	0	0	108	346	19	30	-2.55491	-0.119908	0.0106455	0.0911556
PWY-7197:_pyrimidine_deoxyribonucleotide_phosphorylation|g__Adlercreutzia.s__Adlercreutzia_equolifaciens	MIBS	0	0	45	244	17	109	0.5229	0.0307588	0.60179	0.815719	LLD	0	0	93	1031	40	509	1.03305	0.0308134	0.301663	0.733683	IBD	0	0	108	346	22	111	2.53472	0.11896	0.0112706	0.0911556
PWY-7111:_pyruvate_fermentation_to_isobutanol_(engineered)|g__Lachnospiraceae_noname.s__Lachnospiraceae_bacterium_5_1_57FAA	MIBS	0	0	45	244	10	29	-1.64591	-0.0968179	0.10012	0.54561	LLD	0	0	93	1031	8	52	-1.41876	-0.0423179	0.156095	0.487265	IBD	0	0	108	346	27	50	-2.58038	-0.121103	0.00988744	0.0911556
VALSYN-PWY:_L-valine_biosynthesis|g__Lachnospiraceae_noname.s__Lachnospiraceae_bacterium_5_1_57FAA	MIBS	0	0	45	244	10	28	-1.75201	-0.10306	0.0800563	0.465387	LLD	0	0	93	1031	8	50	-1.53654	-0.0458312	0.124512	0.410689	IBD	0	0	108	346	27	50	-2.57524	-0.120862	0.0100356	0.0911556
GLUTORN-PWY:_L-ornithine_biosynthesis|unclassified	MIBS	8.50688	6.42401	45	244	28	140	-1.26246	-0.0742621	0.207148	0.74304	LLD	5.74706	5.69347	93	1031	50	556	-0.220356	-0.00657267	0.825731	0.876441	IBD	8.52284	5.29348	108	346	68	189	-2.58008	-0.121089	0.00989032	0.0911556
PEPTIDOGLYCANSYN-PWY:_peptidoglycan_biosynthesis_I_(meso-diaminopimelate_containing)|g__Bacteroides.s__Bacteroides_vulgatus	MIBS	9.85055	7.75566	45	244	26	150	0.280287	0.0164874	0.780026	0.889917	LLD	6.10827	9.82188	93	1031	61	699	0.915394	0.0273039	0.360074	0.78909	IBD	15.8879	34.9146	108	346	70	247	2.55057	0.119704	0.0107679	0.0911556
PWY-7219:_adenosine_ribonucleotides_de_novo_biosynthesis|g__Lachnospiraceae_noname.s__Lachnospiraceae_bacterium_5_1_63FAA	MIBS	70.5615	67.2188	45	244	41	227	-0.464057	-0.0272975	0.643302	0.815719	LLD	52.0423	65.6956	93	1031	83	946	1.5369	0.0458419	0.124359	0.410519	IBD	32.9936	48.9249	108	346	71	268	2.54783	0.119576	0.0108526	0.0911556
PWY-7221:_guanosine_ribonucleotides_de_novo_biosynthesis|g__Bacteroides.s__Bacteroides_vulgatus	MIBS	9.63792	9.76404	45	244	29	167	0.351455	0.0206738	0.725988	0.851418	LLD	7.91579	11.9123	93	1031	68	754	0.541268	0.0161447	0.588439	0.828557	IBD	17.6988	33.9405	108	346	73	253	2.57751	0.120969	0.0099637	0.0911556
PWY-5189:_tetrapyrrole_biosynthesis_II_(from_glycine)|unclassified	MIBS	149.945	146.255	45	244	43	228	-0.0757194	-0.00445408	0.940415	0.966491	LLD	114.733	166.574	93	1031	87	989	3.02796	0.0903166	0.00246344	0.017065	IBD	83.4958	115.634	108	346	81	277	2.53021	0.118749	0.0114131	0.0912084
PWY-6737:_starch_degradation_V|g__Haemophilus.s__Haemophilus_parainfluenzae	MIBS	0	0	45	244	6	15	-1.58524	-0.0932493	0.113403	0.597201	LLD	0	0	93	1031	18	88	-3.48781	-0.104033	0.000487599	0.00589808	IBD	0	0	108	346	18	29	-2.5249	-0.118499	0.0115994	0.0925853
PWY-7664:_oleate_biosynthesis_IV_(anaerobic)|g__Haemophilus.s__Haemophilus_parainfluenzae	MIBS	0	0	45	244	0	4	NaN	NaN	NaN	NA	LLD	0	0	93	1031	2	12	NaN	NaN	NaN	NA	IBD	0	0	108	346	8	8	-2.51681	-0.11812	0.0118864	0.0946724
PWY-6151:_S-adenosyl-L-methionine_cycle_I|g__Bacteroides.s__Bacteroides_vulgatus	MIBS	6.44581	8.71269	45	244	26	149	0.568064	0.0334155	0.570672	0.815719	LLD	5.5644	9.88342	93	1031	59	673	0.58131	0.017339	0.561147	0.828557	IBD	16.6788	36.2242	108	346	69	242	2.51541	0.118054	0.0119038	0.0946724
PWY-6387:_UDP-N-acetylmuramoyl-pentapeptide_biosynthesis_I_(meso-diaminopimelate_containing)|g__Bacteroides.s__Bacteroides_vulgatus	MIBS	9.21388	7.96167	45	244	27	155	0.243086	0.0142992	0.808711	0.899152	LLD	6.68548	10.0367	93	1031	63	709	0.807481	0.0240852	0.419487	0.828557	IBD	16.0176	33.8648	108	346	71	249	2.51549	0.118058	0.0119012	0.0946724
PWY-5686:_UMP_biosynthesis|g__Veillonella.s__Veillonella_parvula	MIBS	0	0	45	244	7	13	-2.50617	-0.147422	0.0122809	0.165152	LLD	0	0	93	1031	10	27	-4.26397	-0.127184	2.0131e-05	0.000356687	IBD	0	0	108	346	23	40	-2.51472	-0.118022	0.0119363	0.0948171
PWY-5188:_tetrapyrrole_biosynthesis_I_(from_glutamate)|g__Eubacterium.s__Eubacterium_limosum	MIBS	0	0	45	244	1	6	NaN	NaN	NaN	NA	LLD	0	0	93	1031	5	11	-3.36898	-0.100488	0.000756687	0.00678295	IBD	0	0	108	346	8	8	-2.51156	-0.117873	0.0120649	0.0957236
FASYN-ELONG-PWY:_fatty_acid_elongation_--_saturated|g__Haemophilus.s__Haemophilus_parainfluenzae	MIBS	0	0	45	244	0	4	NaN	NaN	NaN	NA	LLD	0	0	93	1031	2	12	NaN	NaN	NaN	NA	IBD	0	0	108	346	8	8	-2.50893	-0.11775	0.0121551	0.0963235
PWY0-1061:_superpathway_of_L-alanine_biosynthesis|g__Haemophilus.s__Haemophilus_parainfluenzae	MIBS	0	0	45	244	5	17	-0.920369	-0.0541394	0.358484	0.815719	LLD	0	0	93	1031	14	61	-3.41539	-0.101873	0.000637807	0.00678295	IBD	0	0	108	346	15	22	-2.50373	-0.117506	0.01232	0.0975137
PWY-6282:_palmitoleate_biosynthesis_I_(from_(5Z)-dodec-5-enoate)|g__Haemophilus.s__Haemophilus_parainfluenzae	MIBS	0	0	45	244	0	4	NaN	NaN	NaN	NA	LLD	0	0	93	1031	2	12	NaN	NaN	NaN	NA	IBD	0	0	108	346	8	8	-2.50367	-0.117503	0.0123372	0.097533
PWY-6387:_UDP-N-acetylmuramoyl-pentapeptide_biosynthesis_I_(meso-diaminopimelate_containing)|g__Lachnospiraceae_noname.s__Lachnospiraceae_bacterium_5_1_63FAA	MIBS	45.8118	38.7694	45	244	41	226	-0.535914	-0.0315244	0.592689	0.815719	LLD	26.4962	38.0145	93	1031	82	938	1.45713	0.0434626	0.145126	0.463137	IBD	15.3631	30.6206	108	346	70	265	2.50179	0.117415	0.0123717	0.0976891
PWY-5686:_UMP_biosynthesis|g__Veillonella.s__Veillonella_atypica	MIBS	0	0	45	244	2	2	NaN	NaN	NaN	NA	LLD	0	0	93	1031	4	8	NaN	NaN	NaN	NA	IBD	0	0	108	346	13	18	-2.50166	-0.117409	0.012395	0.0977563
GLYCOLYSIS:_glycolysis_I_(from_glucose_6-phosphate)|unclassified	MIBS	49.7838	36.4884	45	244	27	144	-0.856658	-0.0503916	0.39219	0.815719	LLD	69.4873	73.5899	93	1031	66	777	0.0895902	0.00267225	0.928746	0.951746	IBD	67.7877	34.7265	108	346	77	185	-2.50039	-0.117349	0.0124211	0.0978457
PWY-5189:_tetrapyrrole_biosynthesis_II_(from_glycine)|g__Streptococcus.s__Streptococcus_sanguinis	MIBS	0	0	45	244	2	8	NaN	NaN	NaN	NA	LLD	0	0	93	1031	12	26	-5.35188	-0.159633	8.73013e-08	2.83054e-06	IBD	0	0	108	346	8	8	-2.49841	-0.117256	0.0125217	0.0985209
PWY-7237:_myo-,_chiro-_and_scillo-inositol_degradation|g__Lactobacillus.s__Lactobacillus_casei_paracasei	MIBS	0	0	45	244	7	14	-2.2258	-0.13093	0.0261722	0.206451	LLD	0	0	93	1031	8	39	-2.18941	-0.0653048	0.0286017	0.14073	IBD	0	0	108	346	11	13	-2.49699	-0.11719	0.0125635	0.0987323
THRESYN-PWY:_superpathway_of_L-threonine_biosynthesis|g__Streptococcus.s__Streptococcus_sanguinis	MIBS	0	0	45	244	4	8	NaN	NaN	NaN	NA	LLD	0	0	93	1031	18	30	-7.54447	-0.225033	4.55777e-14	3.33353e-12	IBD	0	0	108	346	9	10	-2.49652	-0.117167	0.0125849	0.0987829
ARGSYN-PWY:_L-arginine_biosynthesis_I_(via_L-ornithine)|unclassified	MIBS	39.8171	30.285	45	244	28	140	-1.26044	-0.0741435	0.207875	0.74304	LLD	27.1398	26.5658	93	1031	50	556	-0.20789	-0.00620083	0.835452	0.883192	IBD	39.6763	24.6178	108	346	68	189	-2.49504	-0.117098	0.0126098	0.0988618
PWY-6386:_UDP-N-acetylmuramoyl-pentapeptide_biosynthesis_II_(lysine-containing)|g__Lachnospiraceae_noname.s__Lachnospiraceae_bacterium_5_1_63FAA	MIBS	53.2655	44.4978	45	244	41	226	-0.533972	-0.0314101	0.594033	0.815719	LLD	30.0415	42.5549	93	1031	82	938	1.34769	0.0401982	0.177812	0.536599	IBD	19.0372	33.3319	108	346	70	265	2.49246	0.116977	0.0127013	0.0994611
PWY-7400:_L-arginine_biosynthesis_IV_(archaebacteria)|unclassified	MIBS	46.1717	35.1952	45	244	28	140	-1.26044	-0.0741435	0.207875	0.74304	LLD	31.5496	30.9142	93	1031	50	556	-0.202973	-0.00605419	0.839293	0.885913	IBD	45.9747	28.5711	108	346	68	189	-2.47751	-0.116275	0.0132466	0.103243
PWY0-1241:_ADP-L-glycero-&beta;-D-manno-heptose_biosynthesis|g__Haemophilus.s__Haemophilus_parainfluenzae	MIBS	0	0	45	244	3	8	NaN	NaN	NaN	NA	LLD	0	0	93	1031	8	50	-1.62616	-0.0485042	0.104009	0.372136	IBD	0	0	108	346	13	18	-2.47284	-0.116056	0.0134407	0.104264
PWY-2941:_L-lysine_biosynthesis_II|g__Erysipelotrichaceae_noname.s__Erysipelotrichaceae_bacterium_6_1_45	MIBS	0	0	45	244	1	10	NaN	NaN	NaN	NA	LLD	0	0	93	1031	1	15	NaN	NaN	NaN	NA	IBD	0	0	108	346	9	10	-2.46262	-0.115576	0.0138394	0.104823
THRESYN-PWY:_superpathway_of_L-threonine_biosynthesis|g__Lachnospiraceae_noname.s__Lachnospiraceae_bacterium_5_1_63FAA	MIBS	39.9696	33.0966	45	244	41	225	-0.678652	-0.0399207	0.497974	0.815719	LLD	26.7708	34.7144	93	1031	81	939	1.15783	0.0345352	0.247001	0.646309	IBD	15.8131	26.5209	108	346	69	264	2.46734	0.115798	0.0136283	0.104823
RHAMCAT-PWY:_L-rhamnose_degradation_I|g__Enterococcus.s__Enterococcus_avium	MIBS	0	0	45	244	1	1	NaN	NaN	NaN	NA	LLD	0	0	93	1031	2	0	NaN	NaN	NaN	NA	IBD	0	0	108	346	8	8	-2.45896	-0.115405	0.0139852	0.10576
PWY-7221:_guanosine_ribonucleotides_de_novo_biosynthesis|g__Scardovia.s__Scardovia_wiggsiae	MIBS	0	0	45	244	0	2	NaN	NaN	NaN	NA	LLD	0	0	93	1031	3	4	NaN	NaN	NaN	NA	IBD	0	0	108	346	6	5	-2.45711	-0.115318	0.0140674	0.106261
PEPTIDOGLYCANSYN-PWY:_peptidoglycan_biosynthesis_I_(meso-diaminopimelate_containing)|g__Veillonella.s__Veillonella_atypica	MIBS	0	0	45	244	1	4	NaN	NaN	NaN	NA	LLD	0	0	93	1031	6	8	-4.71739	-0.140708	2.39909e-06	5.23135e-05	IBD	0	0	108	346	11	14	-2.45247	-0.1151	0.0142297	0.107364
PWY-5667:_CDP-diacylglycerol_biosynthesis_I|g__Clostridium.s__Clostridium_symbiosum	MIBS	0	0	45	244	2	5	NaN	NaN	NaN	NA	LLD	0	0	93	1031	1	5	NaN	NaN	NaN	NA	IBD	0	0	108	346	14	20	-2.45022	-0.114995	0.0143134	0.10775
PWY0-1319:_CDP-diacylglycerol_biosynthesis_II|g__Clostridium.s__Clostridium_symbiosum	MIBS	0	0	45	244	2	5	NaN	NaN	NaN	NA	LLD	0	0	93	1031	1	5	NaN	NaN	NaN	NA	IBD	0	0	108	346	14	20	-2.45022	-0.114995	0.0143134	0.10775
PWY-5097:_L-lysine_biosynthesis_VI|g__Erysipelotrichaceae_noname.s__Erysipelotrichaceae_bacterium_6_1_45	MIBS	0	0	45	244	1	13	NaN	NaN	NaN	NA	LLD	0	0	93	1031	2	21	NaN	NaN	NaN	NA	IBD	0	0	108	346	10	12	-2.44978	-0.114974	0.0143391	0.10782
PWY-6123:_inosine-5'-phosphate_biosynthesis_I|g__Coprococcus.s__Coprococcus_sp_ART55_1	MIBS	0	0	45	244	8	76	1.90516	0.112068	0.0569173	0.373338	LLD	0	0	93	1031	24	336	1.20733	0.0360115	0.227384	0.616425	IBD	0	0	108	346	16	26	-2.44857	-0.114917	0.0143758	0.107973
PWY-6386:_UDP-N-acetylmuramoyl-pentapeptide_biosynthesis_II_(lysine-containing)|g__Erysipelotrichaceae_noname.s__Erysipelotrichaceae_bacterium_6_1_45	MIBS	0	0	45	244	1	10	NaN	NaN	NaN	NA	LLD	0	0	93	1031	2	20	NaN	NaN	NaN	NA	IBD	0	0	108	346	10	12	-2.44301	-0.114656	0.014611	0.109492
PWY-6387:_UDP-N-acetylmuramoyl-pentapeptide_biosynthesis_I_(meso-diaminopimelate_containing)|g__Erysipelotrichaceae_noname.s__Erysipelotrichaceae_bacterium_6_1_45	MIBS	0	0	45	244	1	10	NaN	NaN	NaN	NA	LLD	0	0	93	1031	2	20	NaN	NaN	NaN	NA	IBD	0	0	108	346	10	12	-2.44301	-0.114656	0.014611	0.109492
ARO-PWY:_chorismate_biosynthesis_I|g__Clostridium.s__Clostridium_symbiosum	MIBS	0	0	45	244	1	2	NaN	NaN	NaN	NA	LLD	0	0	93	1031	0	2	NaN	NaN	NaN	NA	IBD	0	0	108	346	12	16	-2.44205	-0.114611	0.0146448	0.109621
CALVIN-PWY:_Calvin-Benson-Bassham_cycle|g__Lachnospiraceae_noname.s__Lachnospiraceae_bacterium_5_1_63FAA	MIBS	44.4716	50.1781	45	244	41	225	-0.275733	-0.0162196	0.783499	0.892833	LLD	34.3768	46.2031	93	1031	83	935	1.35556	0.040433	0.175292	0.532136	IBD	17.1083	31.7237	108	346	68	260	2.4356	0.114308	0.0148845	0.111289
PWY0-1297:_superpathway_of_purine_deoxyribonucleosides_degradation|g__Klebsiella.s__Klebsiella_pneumoniae	MIBS	0	0	45	244	2	3	NaN	NaN	NaN	NA	LLD	0	0	93	1031	2	9	NaN	NaN	NaN	NA	IBD	0	0	108	346	10	12	-2.43398	-0.114232	0.0149806	0.111881
PWY-7234:_inosine-5'-phosphate_biosynthesis_III|g__Haemophilus.s__Haemophilus_parainfluenzae	MIBS	0	0	45	244	3	10	NaN	NaN	NaN	NA	LLD	0	0	93	1031	10	42	-2.97465	-0.0887264	0.00293759	0.0199541	IBD	0	0	108	346	13	18	-2.43056	-0.114072	0.0151153	0.11276
PWY-5667:_CDP-diacylglycerol_biosynthesis_I|g__Streptococcus.s__Streptococcus_mitis_oralis_pneumoniae	MIBS	0	0	45	244	5	5	-3.09617	-0.182128	0.00198071	0.0381032	LLD	0	0	93	1031	2	15	NaN	NaN	NaN	NA	IBD	0	0	108	346	12	16	-2.42996	-0.114044	0.0151424	0.112817
PWY-1042:_glycolysis_IV_(plant_cytosol)|g__Lachnospiraceae_noname.s__Lachnospiraceae_bacterium_5_1_63FAA	MIBS	99.2695	96.546	45	244	41	225	-0.227188	-0.013364	0.821032	0.904946	LLD	68.8338	95.1042	93	1031	82	937	1.36355	0.0406714	0.172761	0.52639	IBD	47.487	66.6897	108	346	68	261	2.42903	0.114	0.015157	0.112817
THRESYN-PWY:_superpathway_of_L-threonine_biosynthesis|g__Actinomyces.s__Actinomyces_viscosus	MIBS	0	0	45	244	4	3	NaN	NaN	NaN	NA	LLD	0	0	93	1031	2	7	NaN	NaN	NaN	NA	IBD	0	0	108	346	6	5	-2.42873	-0.113986	0.015218	0.11289
PWY-6277:_superpathway_of_5-aminoimidazole_ribonucleotide_biosynthesis|g__Scardovia.s__Scardovia_wiggsiae	MIBS	0	0	45	244	2	1	NaN	NaN	NaN	NA	LLD	0	0	93	1031	3	6	NaN	NaN	NaN	NA	IBD	0	0	108	346	6	5	-2.42873	-0.113986	0.015218	0.11289
PWY-7111:_pyruvate_fermentation_to_isobutanol_(engineered)|g__Erysipelotrichaceae_noname.s__Eubacterium_cylindroides	MIBS	0	0	45	244	5	29	0.0936802	0.0055106	0.926741	0.96485	LLD	0	0	93	1031	26	169	-2.80769	-0.0837463	0.00499376	0.0328564	IBD	0	0	108	346	16	24	-2.42816	-0.113959	0.0152112	0.11289
PWY-7219:_adenosine_ribonucleotides_de_novo_biosynthesis|g__Enterococcus.s__Enterococcus_avium	MIBS	0	0	45	244	1	0	NaN	NaN	NaN	NA	LLD	0	0	93	1031	2	0	NaN	NaN	NaN	NA	IBD	0	0	108	346	9	10	-2.42387	-0.113758	0.0154072	0.114035
PWY-6277:_superpathway_of_5-aminoimidazole_ribonucleotide_biosynthesis|g__Lachnospiraceae_noname.s__Lachnospiraceae_bacterium_5_1_63FAA	MIBS	45.6269	41.3064	45	244	41	227	-0.599974	-0.0352926	0.549171	0.815719	LLD	27.235	40.0508	93	1031	81	942	0.991964	0.0295878	0.321296	0.760043	IBD	21.036	31.3702	108	346	70	267	2.42269	0.113702	0.0154241	0.114035
PWY-6151:_S-adenosyl-L-methionine_cycle_I|g__Streptococcus.s__Streptococcus_thermophilus	MIBS	0	0	45	244	13	76	0.0451097	0.00265351	0.964966	0.978626	LLD	12.3063	0	93	1031	50	471	-2.37086	-0.070717	0.0177552	0.0986576	IBD	0.886128	0	108	346	54	127	-2.42166	-0.113654	0.01547	0.114247
PWY-7111:_pyruvate_fermentation_to_isobutanol_(engineered)|g__Coriobacteriaceae_noname.s__Coriobacteriaceae_bacterium_phI	MIBS	0	0	45	244	8	20	-1.96689	-0.115699	0.0494149	0.342109	LLD	0	0	93	1031	7	55	-0.931159	-0.0277741	0.351989	0.786785	IBD	0	0	108	346	11	14	-2.41422	-0.113305	0.0158149	0.11576
VALSYN-PWY:_L-valine_biosynthesis|g__Coriobacteriaceae_noname.s__Coriobacteriaceae_bacterium_phI	MIBS	0	0	45	244	8	20	-1.96689	-0.115699	0.0494149	0.342109	LLD	0	0	93	1031	7	55	-0.931159	-0.0277741	0.351989	0.786785	IBD	0	0	108	346	11	14	-2.41422	-0.113305	0.0158149	0.11576
PWY-6277:_superpathway_of_5-aminoimidazole_ribonucleotide_biosynthesis|g__Lachnospiraceae_noname.s__Lachnospiraceae_bacterium_5_1_57FAA	MIBS	0	0	45	244	9	27	-1.62434	-0.0955493	0.104665	0.563357	LLD	0	0	93	1031	5	46	-0.412981	-0.0123182	0.67996	0.828557	IBD	0	0	108	346	25	47	-2.41455	-0.11332	0.0157833	0.11576
PWY-7184:_pyrimidine_deoxyribonucleotides_de_novo_biosynthesis_I|g__Escherichia.s__Escherichia_coli	MIBS	0	0	45	244	4	21	NaN	NaN	NaN	NA	LLD	0	0	93	1031	13	92	-1.6513	-0.049254	0.0987456	0.359453	IBD	0	0	108	346	25	46	-2.4134	-0.113266	0.0158335	0.115768
ANAEROFRUCAT-PWY:_homolactic_fermentation|unclassified	MIBS	97.0202	71.7021	45	244	26	143	-0.32941	-0.0193771	0.742607	0.864037	LLD	131.369	129.41	93	1031	64	775	1.01879	0.0303879	0.308384	0.741437	IBD	87.2085	27.0214	108	346	71	174	-2.41163	-0.113183	0.0159007	0.116131
PWY-6385:_peptidoglycan_biosynthesis_III_(mycobacteria)|g__Clostridium.s__Clostridium_perfringens	MIBS	0	0	45	244	1	0	NaN	NaN	NaN	NA	LLD	0	0	93	1031	4	2	NaN	NaN	NaN	NA	IBD	0	0	108	346	9	10	-2.41177	-0.11319	0.0159283	0.116204
PWY-7184:_pyrimidine_deoxyribonucleotides_de_novo_biosynthesis_I|g__Klebsiella.s__Klebsiella_pneumoniae	MIBS	0	0	45	244	0	1	NaN	NaN	NaN	NA	LLD	0	0	93	1031	0	6	NaN	NaN	NaN	NA	IBD	0	0	108	346	6	5	-2.4098	-0.113098	0.0160304	0.116564
PWY0-166:_superpathway_of_pyrimidine_deoxyribonucleotides_de_novo_biosynthesis_(E._coli)|g__Klebsiella.s__Klebsiella_pneumoniae	MIBS	0	0	45	244	0	1	NaN	NaN	NaN	NA	LLD	0	0	93	1031	0	6	NaN	NaN	NaN	NA	IBD	0	0	108	346	6	5	-2.4098	-0.113098	0.0160304	0.116564
PWY-6151:_S-adenosyl-L-methionine_cycle_I|g__Eubacterium.s__Eubacterium_limosum	MIBS	0	0	45	244	0	4	NaN	NaN	NaN	NA	LLD	0	0	93	1031	6	11	-4.08712	-0.121909	4.38244e-05	0.000715988	IBD	0	0	108	346	6	5	-2.40665	-0.11295	0.0161694	0.117077
PWY-7197:_pyrimidine_deoxyribonucleotide_phosphorylation|g__Veillonella.s__Veillonella_parvula	MIBS	0	0	45	244	4	10	NaN	NaN	NaN	NA	LLD	0	0	93	1031	11	37	-3.84507	-0.114689	0.000120751	0.0018127	IBD	0	0	108	346	21	36	-2.40375	-0.112814	0.0162602	0.117077
PEPTIDOGLYCANSYN-PWY:_peptidoglycan_biosynthesis_I_(meso-diaminopimelate_containing)|g__Lachnospiraceae_noname.s__Lachnospiraceae_bacterium_5_1_63FAA	MIBS	44.9163	36.9879	45	244	41	226	-0.462129	-0.027184	0.644685	0.815719	LLD	27.4663	36.2256	93	1031	81	936	1.41564	0.042225	0.15693	0.489123	IBD	15.7094	30.01	108	346	68	265	2.40288	0.112773	0.0162855	0.117132
THRESYN-PWY:_superpathway_of_L-threonine_biosynthesis|g__Granulicatella.s__Granulicatella_adiacens	MIBS	0	0	45	244	1	0	NaN	NaN	NaN	NA	LLD	0	0	93	1031	0	2	NaN	NaN	NaN	NA	IBD	0	0	108	346	6	5	-2.40034	-0.112653	0.0164506	0.117935
PWY-7221:_guanosine_ribonucleotides_de_novo_biosynthesis|g__Enterococcus.s__Enterococcus_avium	MIBS	0	0	45	244	0	1	NaN	NaN	NaN	NA	LLD	0	0	93	1031	2	0	NaN	NaN	NaN	NA	IBD	0	0	108	346	6	5	-2.40034	-0.112653	0.0164506	0.117935
PWY-7221:_guanosine_ribonucleotides_de_novo_biosynthesis|g__Granulicatella.s__Granulicatella_adiacens	MIBS	0	0	45	244	1	0	NaN	NaN	NaN	NA	NA	NA	NA	NA	NA	NA	NA	NA	NA	NA	NA	IBD	0	0	108	346	6	5	-2.40034	-0.112653	0.0164506	0.117935
DTDPRHAMSYN-PWY:_dTDP-L-rhamnose_biosynthesis_I|g__Lachnospiraceae_noname.s__Lachnospiraceae_bacterium_5_1_63FAA	MIBS	47.2565	37.8829	45	244	41	226	-0.421353	-0.0247855	0.674207	0.815719	LLD	34.1785	39.9934	93	1031	82	933	1.52045	0.0453513	0.128439	0.419897	IBD	18.019	29.2799	108	346	66	263	2.39847	0.112566	0.016483	0.118039
PWY-6387:_UDP-N-acetylmuramoyl-pentapeptide_biosynthesis_I_(meso-diaminopimelate_containing)|g__Clostridium.s__Clostridium_perfringens	MIBS	0	0	45	244	1	0	NaN	NaN	NaN	NA	LLD	0	0	93	1031	6	6	-5.28193	-0.157547	1.28484e-07	4.08163e-06	IBD	0	0	108	346	11	14	-2.39722	-0.112507	0.016568	0.118519
PWY-6277:_superpathway_of_5-aminoimidazole_ribonucleotide_biosynthesis|g__Rothia.s__Rothia_dentocariosa	MIBS	0	0	45	244	4	0	NaN	NaN	NaN	NA	LLD	0	0	93	1031	8	6	-6.67241	-0.199021	2.53132e-11	1.36086e-09	IBD	0	0	108	346	6	5	-2.39403	-0.112357	0.0167362	0.119385
HISDEG-PWY:_L-histidine_degradation_I|g__Fusobacterium.s__Fusobacterium_ulcerans	NA	NA	NA	NA	NA	NA	NA	NA	NA	NA	NA	NA	NA	NA	NA	NA	NA	NA	NA	NA	NA	NA	IBD	0	0	108	346	6	5	-2.39403	-0.112357	0.0167362	0.119385
PEPTIDOGLYCANSYN-PWY:_peptidoglycan_biosynthesis_I_(meso-diaminopimelate_containing)|g__Clostridium.s__Clostridium_perfringens	MIBS	0	0	45	244	1	0	NaN	NaN	NaN	NA	LLD	0	0	93	1031	4	4	NaN	NaN	NaN	NA	IBD	0	0	108	346	11	14	-2.39297	-0.112308	0.0167611	0.119385
PWY-6277:_superpathway_of_5-aminoimidazole_ribonucleotide_biosynthesis|g__Enterococcus.s__Enterococcus_faecalis	MIBS	0	0	45	244	2	6	NaN	NaN	NaN	NA	LLD	0	0	93	1031	9	19	-4.70514	-0.140343	2.54459e-06	5.24769e-05	IBD	0	0	108	346	11	14	-2.39297	-0.112308	0.0167611	0.119385
LACTOSECAT-PWY:_lactose_and_galactose_degradation_I|g__Streptococcus.s__Streptococcus_australis	MIBS	0	0	45	244	9	39	-0.706851	-0.0415794	0.480591	0.815719	LLD	0	0	93	1031	21	115	-3.29016	-0.0981371	0.00100237	0.00765156	IBD	0	0	108	346	18	30	-2.39112	-0.112221	0.0168332	0.119769
PWY-5686:_UMP_biosynthesis|g__Coriobacteriaceae_noname.s__Coriobacteriaceae_bacterium_phI	MIBS	0	0	45	244	3	15	NaN	NaN	NaN	NA	LLD	0	0	93	1031	6	35	-1.5327	-0.0457166	0.125476	0.413001	IBD	0	0	108	346	9	10	-2.38997	-0.112167	0.0169052	0.120152
PWY-7111:_pyruvate_fermentation_to_isobutanol_(engineered)|g__Blautia.s__Ruminococcus_gnavus	MIBS	0	0	45	244	17	75	-1.15078	-0.067693	0.250306	0.807576	LLD	0	0	93	1031	16	180	0.0751595	0.00224182	0.940288	0.958265	IBD	0	0	108	346	25	121	2.37906	0.111655	0.0173806	0.123267
PWY-7111:_pyruvate_fermentation_to_isobutanol_(engineered)|g__Streptococcus.s__Streptococcus_australis	MIBS	0	0	45	244	11	32	-2.08531	-0.122666	0.0371832	0.277075	LLD	0	0	93	1031	24	127	-3.90788	-0.116562	9.32174e-05	0.00143009	IBD	0	0	108	346	19	36	-2.36883	-0.111175	0.0178804	0.126675
UDPNAGSYN-PWY:_UDP-N-acetyl-D-glucosamine_biosynthesis_I|g__Coprococcus.s__Coprococcus_sp_ART55_1	MIBS	0	0	45	244	8	76	1.87611	0.110359	0.060807	0.382065	LLD	0	0	93	1031	25	343	1.20023	0.0357997	0.230129	0.62125	IBD	0	0	108	346	16	27	-2.35322	-0.110442	0.0186529	0.132006
PWY-6630:_superpathway_of_L-tyrosine_biosynthesis|unclassified	MIBS	0	0	45	244	9	57	0.43566	0.0256271	0.664042	0.815719	LLD	0	0	93	1031	22	233	0.0102326	0.000305213	0.992017	0.995511	IBD	0	0	108	346	22	40	-2.35185	-0.110378	0.0187158	0.13231
THRESYN-PWY:_superpathway_of_L-threonine_biosynthesis|g__Coprococcus.s__Coprococcus_sp_ART55_1	MIBS	0	0	45	244	8	76	1.8519	0.108935	0.0642144	0.399146	LLD	0	0	93	1031	25	340	1.11637	0.0332987	0.264348	0.680974	IBD	0	0	108	346	16	27	-2.35157	-0.110365	0.018736	0.132311
PWY-5097:_L-lysine_biosynthesis_VI|g__Coprococcus.s__Coprococcus_sp_ART55_1	MIBS	0	0	45	244	8	75	1.84856	0.108739	0.0646966	0.400609	LLD	0	0	93	1031	25	341	1.14984	0.034297	0.25029	0.652435	IBD	0	0	108	346	16	27	-2.34826	-0.110209	0.0189031	0.13335
PWY-2942:_L-lysine_biosynthesis_III|g__Coprococcus.s__Coprococcus_sp_ART55_1	MIBS	0	0	45	244	8	75	1.83155	0.107738	0.0672	0.410068	LLD	0	0	93	1031	25	341	1.14944	0.0342851	0.250455	0.652595	IBD	0	0	108	346	16	27	-2.34661	-0.110132	0.0189872	0.1338
SER-GLYSYN-PWY:_superpathway_of_L-serine_and_glycine_biosynthesis_I|g__Actinomyces.s__Actinomyces_viscosus	MIBS	0	0	45	244	4	4	NaN	NaN	NaN	NA	LLD	0	0	93	1031	3	17	NaN	NaN	NaN	NA	IBD	0	0	108	346	7	7	-2.34657	-0.11013	0.0190184	0.133877
PWY-7219:_adenosine_ribonucleotides_de_novo_biosynthesis|g__Coprococcus.s__Coprococcus_sp_ART55_1	MIBS	0	0	45	244	8	76	1.88095	0.110644	0.0601439	0.380056	LLD	0	0	93	1031	25	343	1.14144	0.0340464	0.253768	0.66068	IBD	0	0	108	346	16	27	-2.3433	-0.109977	0.0191563	0.134562
PWY-5686:_UMP_biosynthesis|g__Adlercreutzia.s__Adlercreutzia_equolifaciens	MIBS	0	0	45	244	19	119	0.66461	0.0390947	0.506971	0.815719	LLD	0	0	93	1031	41	512	0.62242	0.0185652	0.533783	0.828557	IBD	0	0	108	346	19	102	2.34302	0.109963	0.0191562	0.134562
PWY-7111:_pyruvate_fermentation_to_isobutanol_(engineered)|g__Coprococcus.s__Coprococcus_sp_ART55_1	MIBS	0	0	45	244	8	75	1.92149	0.113029	0.0548237	0.370079	LLD	0	0	93	1031	24	338	1.19793	0.0357313	0.231022	0.622131	IBD	0	0	108	346	16	27	-2.33834	-0.109744	0.0194125	0.136086
COA-PWY-1:_coenzyme_A_biosynthesis_II_(mammalian)|g__Lachnospiraceae_noname.s__Lachnospiraceae_bacterium_5_1_63FAA	MIBS	42.0671	30.7226	45	244	41	215	-1.09182	-0.0642246	0.275341	0.815719	LLD	20.1845	29.2791	93	1031	75	901	1.25336	0.0373846	0.210135	0.599705	IBD	12.579	20.6155	108	346	65	261	2.3379	0.109723	0.0194144	0.136086
PWY-5104:_L-isoleucine_biosynthesis_IV|g__Coprococcus.s__Coprococcus_sp_ART55_1	MIBS	0	0	45	244	8	75	1.91176	0.112457	0.0560627	0.373338	LLD	0	0	93	1031	24	337	1.19639	0.0356852	0.231624	0.622327	IBD	0	0	108	346	16	27	-2.33669	-0.109666	0.0194985	0.136531
VALSYN-PWY:_L-valine_biosynthesis|g__Coprococcus.s__Coprococcus_sp_ART55_1	MIBS	0	0	45	244	8	76	1.91242	0.112495	0.0559779	0.373338	LLD	0	0	93	1031	25	343	1.16844	0.0348515	0.242712	0.638234	IBD	0	0	108	346	16	27	-2.33503	-0.109589	0.0195849	0.136991
PWY-6124:_inosine-5'-phosphate_biosynthesis_II|g__Coprococcus.s__Coprococcus_sp_ART55_1	MIBS	0	0	45	244	8	76	1.90516	0.112068	0.0569173	0.373338	LLD	0	0	93	1031	25	342	1.16125	0.0346371	0.245622	0.644541	IBD	0	0	108	346	16	27	-2.33338	-0.109511	0.0196716	0.137307
PWY-6527:_stachyose_degradation|g__Coprococcus.s__Coprococcus_sp_ART55_1	MIBS	0	0	45	244	8	76	1.85674	0.10922	0.0635206	0.397365	LLD	0	0	93	1031	25	343	1.17943	0.0351795	0.238306	0.631413	IBD	0	0	108	346	16	27	-2.33338	-0.109511	0.0196716	0.137307
PWY-7219:_adenosine_ribonucleotides_de_novo_biosynthesis|g__Lachnospiraceae_noname.s__Lachnospiraceae_bacterium_5_1_57FAA	MIBS	0	0	45	244	11	29	-1.97576	-0.116221	0.0483655	0.336759	LLD	0	0	93	1031	7	51	-1.04539	-0.0311813	0.296045	0.725545	IBD	0	0	108	346	26	51	-2.33237	-0.109463	0.0197151	0.137466
PWY-5188:_tetrapyrrole_biosynthesis_I_(from_glutamate)|g__Klebsiella.s__Klebsiella_pneumoniae	MIBS	0	0	45	244	1	2	NaN	NaN	NaN	NA	LLD	0	0	93	1031	0	6	NaN	NaN	NaN	NA	IBD	0	0	108	346	7	7	-2.33255	-0.109472	0.0197457	0.137534
PWY-5189:_tetrapyrrole_biosynthesis_II_(from_glycine)|g__Actinomyces.s__Actinomyces_odontolyticus	MIBS	0	0	45	244	3	10	NaN	NaN	NaN	NA	LLD	0	0	93	1031	10	42	-2.96457	-0.0884258	0.00303556	0.0205529	IBD	0	0	108	346	9	11	-2.33088	-0.109394	0.0198221	0.137921
PWY-2942:_L-lysine_biosynthesis_III|g__Erysipelotrichaceae_noname.s__Erysipelotrichaceae_bacterium_6_1_45	MIBS	0	0	45	244	1	14	NaN	NaN	NaN	NA	LLD	0	0	93	1031	4	32	NaN	NaN	NaN	NA	IBD	0	0	108	346	11	15	-2.32931	-0.10932	0.0198977	0.138302
PWY-6151:_S-adenosyl-L-methionine_cycle_I|g__Coprococcus.s__Coprococcus_sp_ART55_1	MIBS	0	0	45	244	7	74	2.05662	0.120978	0.0398409	0.293352	LLD	0	0	93	1031	25	335	1.03396	0.0308404	0.301249	0.73302	IBD	0	0	108	346	16	27	-2.32842	-0.109278	0.0199338	0.138407
ARO-PWY:_chorismate_biosynthesis_I|g__Klebsiella.s__Klebsiella_pneumoniae	MIBS	0	0	45	244	0	3	NaN	NaN	NaN	NA	LLD	0	0	93	1031	0	6	NaN	NaN	NaN	NA	IBD	0	0	108	346	7	7	-2.32413	-0.109077	0.0201937	0.139769
PWY-6628:_superpathway_of_L-phenylalanine_biosynthesis|g__Klebsiella.s__Klebsiella_pneumoniae	MIBS	0	0	45	244	0	3	NaN	NaN	NaN	NA	LLD	0	0	93	1031	0	6	NaN	NaN	NaN	NA	IBD	0	0	108	346	7	7	-2.32413	-0.109077	0.0201937	0.139769
PWY-6163:_chorismate_biosynthesis_from_3-dehydroquinate|g__Klebsiella.s__Klebsiella_pneumoniae	MIBS	0	0	45	244	1	3	NaN	NaN	NaN	NA	LLD	0	0	93	1031	1	7	NaN	NaN	NaN	NA	IBD	0	0	108	346	7	7	-2.32413	-0.109077	0.0201937	0.139769
PWY-6277:_superpathway_of_5-aminoimidazole_ribonucleotide_biosynthesis|g__Adlercreutzia.s__Adlercreutzia_equolifaciens	MIBS	0	3.25032	45	244	21	146	1.3384	0.0787294	0.181095	0.688692	LLD	3.63637	4.22732	93	1031	58	657	0.921522	0.0274867	0.356867	0.78909	IBD	0	0	108	346	31	137	2.32283	0.109016	0.0202145	0.139769
PWY-7357:_thiamin_formation_from_pyrithiamine_and_oxythiamine_(yeast)|g__Lachnospiraceae_noname.s__Lachnospiraceae_bacterium_5_1_63FAA	MIBS	43.3009	30.3857	45	244	41	214	-0.936464	-0.0550861	0.349535	0.815719	LLD	20.4332	29.4491	93	1031	80	901	1.03787	0.030957	0.299409	0.729673	IBD	11.2399	22.9797	108	346	67	257	2.32217	0.108985	0.0202464	0.139844
COMPLETE-ARO-PWY:_superpathway_of_aromatic_amino_acid_biosynthesis|g__Klebsiella.s__Klebsiella_pneumoniae	MIBS	0	0	45	244	0	3	NaN	NaN	NaN	NA	LLD	0	0	93	1031	0	6	NaN	NaN	NaN	NA	IBD	0	0	108	346	7	7	-2.32133	-0.108945	0.020345	0.140208
PWY-6277:_superpathway_of_5-aminoimidazole_ribonucleotide_biosynthesis|g__Actinomyces.s__Actinomyces_oris	MIBS	0	0	45	244	4	5	NaN	NaN	NaN	NA	LLD	0	0	93	1031	6	17	-3.12748	-0.0932848	0.00176722	0.0129706	IBD	0	0	108	346	7	7	-2.32133	-0.108945	0.020345	0.140208
ARO-PWY:_chorismate_biosynthesis_I|g__Lachnospiraceae_noname.s__Lachnospiraceae_bacterium_5_1_63FAA	MIBS	46.7353	41.2731	45	244	41	224	-0.735959	-0.0432917	0.462347	0.815719	LLD	32.23	41.2751	93	1031	78	927	1.53702	0.0458453	0.12433	0.410519	IBD	23.6069	31.2938	108	346	69	265	2.31963	0.108866	0.0203838	0.140208
COMPLETE-ARO-PWY:_superpathway_of_aromatic_amino_acid_biosynthesis|g__Lachnospiraceae_noname.s__Lachnospiraceae_bacterium_5_1_63FAA	MIBS	47.573	42.2098	45	244	41	224	-0.788389	-0.0463758	0.431037	0.815719	LLD	32.6995	41.749	93	1031	78	927	1.51432	0.0451684	0.129987	0.422759	IBD	24.1242	31.5499	108	346	69	265	2.31963	0.108866	0.0203838	0.140208
NONOXIPENT-PWY:_pentose_phosphate_pathway_(non-oxidative_branch)|g__Lachnospiraceae_noname.s__Lachnospiraceae_bacterium_5_1_63FAA	MIBS	96.4988	92.0635	45	244	41	227	-0.335907	-0.0197593	0.737673	0.860147	LLD	59.961	83.0172	93	1031	83	945	1.58563	0.0472953	0.112862	0.387333	IBD	48.7745	66.6528	108	346	69	267	2.31686	0.108736	0.0205343	0.141096
PWY-7111:_pyruvate_fermentation_to_isobutanol_(engineered)|g__Actinomyces.s__Actinomyces_graevenitzii	MIBS	0	0	45	244	1	4	NaN	NaN	NaN	NA	LLD	0	0	93	1031	5	23	-1.85994	-0.0554774	0.0629811	0.249938	IBD	0	0	108	346	7	7	-2.31572	-0.108682	0.0206506	0.141601
VALSYN-PWY:_L-valine_biosynthesis|g__Actinomyces.s__Actinomyces_graevenitzii	MIBS	0	0	45	244	1	4	NaN	NaN	NaN	NA	LLD	0	0	93	1031	5	23	-1.85994	-0.0554774	0.0629811	0.249938	IBD	0	0	108	346	7	7	-2.31572	-0.108682	0.0206506	0.141601
PWY-5188:_tetrapyrrole_biosynthesis_I_(from_glutamate)|g__Actinomyces.s__Actinomyces_odontolyticus	MIBS	0	0	45	244	4	18	NaN	NaN	NaN	NA	LLD	0	0	93	1031	21	85	-4.59987	-0.137202	4.23431e-06	8.40183e-05	IBD	0	0	108	346	14	22	-2.30947	-0.108389	0.0209673	0.143624
PWY-6125:_superpathway_of_guanosine_nucleotides_de_novo_biosynthesis_II|g__Haemophilus.s__Haemophilus_parainfluenzae	MIBS	0	0	45	244	4	10	NaN	NaN	NaN	NA	LLD	0	0	93	1031	11	52	-2.79674	-0.0834197	0.00516882	0.0339019	IBD	0	0	108	346	13	19	-2.30884	-0.108359	0.0210051	0.143734
CALVIN-PWY:_Calvin-Benson-Bassham_cycle|g__Clostridium.s__Clostridium_scindens	MIBS	0	0	45	244	0	5	NaN	NaN	NaN	NA	LLD	0	0	93	1031	0	5	NaN	NaN	NaN	NA	IBD	0	0	108	346	9	11	-2.30489	-0.108174	0.0212391	0.145185
PEPTIDOGLYCANSYN-PWY:_peptidoglycan_biosynthesis_I_(meso-diaminopimelate_containing)|g__Haemophilus.s__Haemophilus_parainfluenzae	MIBS	0	0	45	244	0	6	NaN	NaN	NaN	NA	LLD	0	0	93	1031	10	37	-3.32716	-0.0992409	0.000878876	0.00678295	IBD	0	0	108	346	12	17	-2.30318	-0.108093	0.0213248	0.14562
PWY-7219:_adenosine_ribonucleotides_de_novo_biosynthesis|g__Blautia.s__Blautia_hydrogenotrophica	MIBS	0	0	45	244	5	35	0.485047	0.0285322	0.62879	0.815719	LLD	0	0	93	1031	9	84	-0.565838	-0.0168775	0.571742	0.828557	IBD	0	0	108	346	8	57	2.29937	0.107915	0.0215231	0.146823
COA-PWY-1:_coenzyme_A_biosynthesis_II_(mammalian)|g__Actinomyces.s__Actinomyces_odontolyticus	MIBS	0	0	45	244	2	10	NaN	NaN	NaN	NA	LLD	0	0	93	1031	12	31	-4.75791	-0.141917	1.96096e-06	4.9937e-05	IBD	0	0	108	346	8	9	-2.29625	-0.107768	0.0217348	0.147962
PWY-5097:_L-lysine_biosynthesis_VI|g__Parabacteroides.s__Parabacteroides_distasonis	MIBS	0	0	45	244	16	101	0.285173	0.0167749	0.776348	0.889729	LLD	0	0	93	1031	36	421	0.35645	0.010632	0.721644	0.828557	IBD	0	0	108	346	42	171	2.29572	0.107744	0.0217179	0.147962
PWY-6121:_5-aminoimidazole_ribonucleotide_biosynthesis_I|g__Lachnospiraceae_noname.s__Lachnospiraceae_bacterium_5_1_57FAA	MIBS	0	0	45	244	8	23	-1.54866	-0.0910975	0.121899	0.629146	LLD	0	0	93	1031	5	39	-0.742997	-0.0221618	0.457784	0.828557	IBD	0	0	108	346	22	41	-2.29526	-0.107722	0.0217584	0.14797
PWY-5104:_L-isoleucine_biosynthesis_IV|unclassified	MIBS	92.8216	121.975	45	244	42	236	2.36067	0.138863	0.0182896	0.165152	LLD	126.359	139.169	93	1031	91	1027	1.64817	0.0491608	0.0993517	0.361227	IBD	76.074	91.1166	108	346	89	304	2.29123	0.107533	0.0219742	0.149285
PWY-7357:_thiamin_formation_from_pyrithiamine_and_oxythiamine_(yeast)|g__Klebsiella.s__Klebsiella_pneumoniae	MIBS	0	0	45	244	1	2	NaN	NaN	NaN	NA	LLD	0	0	93	1031	0	9	NaN	NaN	NaN	NA	IBD	0	0	108	346	8	9	-2.29114	-0.107528	0.0220293	0.149506
PWY-6124:_inosine-5'-phosphate_biosynthesis_II|g__Klebsiella.s__Klebsiella_pneumoniae	MIBS	0	0	45	244	1	2	NaN	NaN	NaN	NA	LLD	0	0	93	1031	0	9	NaN	NaN	NaN	NA	IBD	0	0	108	346	8	9	-2.28858	-0.107409	0.0221779	0.150336
PWY-922:_mevalonate_pathway_I|g__Lactobacillus.s__Lactobacillus_sakei	MIBS	0	0	45	244	7	2	-5.22563	-0.30739	1.76619e-07	1.11637e-05	LLD	0	0	93	1031	5	30	-1.37396	-0.0409819	0.169625	0.517933	IBD	0	0	108	346	10	13	-2.28808	-0.107385	0.0221971	0.150336
PWY-7221:_guanosine_ribonucleotides_de_novo_biosynthesis|g__Blautia.s__Blautia_hydrogenotrophica	MIBS	0	0	45	244	5	28	0.0597634	0.00351549	0.953744	0.973529	LLD	0	0	93	1031	7	52	-1.0594	-0.0315992	0.289615	0.722718	IBD	0	0	108	346	6	49	2.2873	0.107348	0.0222218	0.15035
PWY-5083:_NAD/NADH_phosphorylation_and_dephosphorylation|g__Klebsiella.s__Klebsiella_pneumoniae	MIBS	0	0	45	244	1	2	NaN	NaN	NaN	NA	LLD	0	0	93	1031	2	10	NaN	NaN	NaN	NA	IBD	0	0	108	346	8	9	-2.28348	-0.107169	0.0224776	0.151925
PWY-7184:_pyrimidine_deoxyribonucleotides_de_novo_biosynthesis_I|g__Haemophilus.s__Haemophilus_parainfluenzae	MIBS	0	0	45	244	2	10	NaN	NaN	NaN	NA	LLD	0	0	93	1031	8	39	-2.25	-0.067112	0.0244792	0.128403	IBD	0	0	108	346	11	15	-2.28133	-0.107068	0.0225907	0.152378
PWY0-166:_superpathway_of_pyrimidine_deoxyribonucleotides_de_novo_biosynthesis_(E._coli)|g__Haemophilus.s__Haemophilus_parainfluenzae	MIBS	0	0	45	244	2	10	NaN	NaN	NaN	NA	LLD	0	0	93	1031	8	36	-2.46276	-0.073458	0.0138063	0.0789468	IBD	0	0	108	346	11	15	-2.27924	-0.10697	0.0227146	0.152902
PWY-6151:_S-adenosyl-L-methionine_cycle_I|g__Lachnospiraceae_noname.s__Lachnospiraceae_bacterium_5_1_63FAA	MIBS	37.0421	36.3454	45	244	41	225	-0.0330102	-0.00194178	0.974441	0.983127	LLD	30.4766	35.8385	93	1031	83	940	1.59505	0.0475764	0.110738	0.387333	IBD	20.646	26.4282	108	346	70	265	2.27882	0.10695	0.022703	0.152902
PANTO-PWY:_phosphopantothenate_biosynthesis_I|g__Enterococcus.s__Enterococcus_avium	MIBS	0	0	45	244	1	1	NaN	NaN	NaN	NA	LLD	0	0	93	1031	2	0	NaN	NaN	NaN	NA	IBD	0	0	108	346	8	9	-2.27837	-0.106929	0.0227808	0.153106
VALSYN-PWY:_L-valine_biosynthesis|g__Erysipelotrichaceae_noname.s__Eubacterium_cylindroides	MIBS	0	0	45	244	5	24	-0.282973	-0.0166455	0.778625	0.889917	LLD	0	0	93	1031	25	154	-3.0023	-0.0895511	0.00268179	0.0182955	IBD	0	0	108	346	14	21	-2.27783	-0.106904	0.0227912	0.153106
PWY-6163:_chorismate_biosynthesis_from_3-dehydroquinate|g__Lachnospiraceae_noname.s__Lachnospiraceae_bacterium_5_1_63FAA	MIBS	46.3761	40.6019	45	244	41	226	-0.776687	-0.0456875	0.437917	0.815719	LLD	29.8269	41.3554	93	1031	81	931	1.55956	0.0465176	0.118905	0.394675	IBD	23.1647	31.3639	108	346	70	265	2.27628	0.106831	0.0228548	0.153377
PWY-7237:_myo-,_chiro-_and_scillo-inositol_degradation|g__Klebsiella.s__Klebsiella_pneumoniae	MIBS	0	0	45	244	1	3	NaN	NaN	NaN	NA	LLD	0	0	93	1031	3	8	NaN	NaN	NaN	NA	IBD	0	0	108	346	9	11	-2.27654	-0.106843	0.0228847	0.153399
PWY-6124:_inosine-5'-phosphate_biosynthesis_II|g__Streptococcus.s__Streptococcus_thermophilus	MIBS	0	0	45	244	16	104	0.295172	0.0173631	0.768692	0.885061	LLD	13.6429	5.01175	93	1031	66	616	-2.74506	-0.0818782	0.00605318	0.0388912	IBD	5.52677	0	108	346	67	164	-2.27547	-0.106793	0.0229044	0.153399
PWY-6277:_superpathway_of_5-aminoimidazole_ribonucleotide_biosynthesis|g__Enterococcus.s__Enterococcus_avium	MIBS	0	0	45	244	1	1	NaN	NaN	NaN	NA	LLD	0	0	93	1031	2	0	NaN	NaN	NaN	NA	IBD	0	0	108	346	8	9	-2.27326	-0.106689	0.0230876	0.154408
PWY-2942:_L-lysine_biosynthesis_III|g__Bacteroides.s__Bacteroides_eggerthii	MIBS	0	0	45	244	5	25	-0.165029	-0.00970757	0.870365	0.936354	LLD	0	0	93	1031	9	146	1.10763	0.0330377	0.268144	0.688419	IBD	0	0	108	346	19	32	-2.27251	-0.106654	0.0231018	0.154408
PWY-6277:_superpathway_of_5-aminoimidazole_ribonucleotide_biosynthesis|g__Haemophilus.s__Haemophilus_parainfluenzae	MIBS	0	0	45	244	5	18	-0.943102	-0.0554766	0.346688	0.815719	LLD	0	0	93	1031	18	70	-4.33787	-0.129388	1.44106e-05	0.000265037	IBD	0	0	108	346	15	24	-2.27136	-0.1066	0.0231778	0.154761
ARO-PWY:_chorismate_biosynthesis_I|g__Erysipelotrichaceae_noname.s__Eubacterium_biforme	MIBS	0	0	45	244	3	37	NaN	NaN	NaN	NA	LLD	0	0	93	1031	21	220	-0.481189	-0.0143527	0.630548	0.828557	IBD	0	0	108	346	17	28	-2.26993	-0.106533	0.0232612	0.155005
PWY-6163:_chorismate_biosynthesis_from_3-dehydroquinate|g__Erysipelotrichaceae_noname.s__Eubacterium_biforme	MIBS	0	0	45	244	3	37	NaN	NaN	NaN	NA	LLD	0	0	93	1031	21	221	-0.47903	-0.0142883	0.632082	0.828557	IBD	0	0	108	346	17	28	-2.26993	-0.106533	0.0232612	0.155005
PWY-6121:_5-aminoimidazole_ribonucleotide_biosynthesis_I|g__Lachnospiraceae_noname.s__Lachnospiraceae_bacterium_5_1_63FAA	MIBS	39.8496	39.1705	45	244	41	224	-0.60003	-0.0352959	0.549133	0.815719	LLD	26.5712	35.5389	93	1031	81	933	1.21114	0.0361252	0.225906	0.615469	IBD	18.8827	26.2522	108	346	67	265	2.26475	0.10629	0.0235542	0.156799
PWY-6386:_UDP-N-acetylmuramoyl-pentapeptide_biosynthesis_II_(lysine-containing)|g__Collinsella.s__Collinsella_tanakaei	MIBS	0	0	45	244	5	11	-1.84178	-0.10834	0.0658665	0.404936	LLD	0	0	93	1031	5	24	-1.80048	-0.0537038	0.0718807	0.27892	IBD	0	0	108	346	9	11	-2.26472	-0.106289	0.0236024	0.156804
PWY-6387:_UDP-N-acetylmuramoyl-pentapeptide_biosynthesis_I_(meso-diaminopimelate_containing)|g__Collinsella.s__Collinsella_tanakaei	MIBS	0	0	45	244	5	11	-1.84178	-0.10834	0.0658665	0.404936	LLD	0	0	93	1031	5	24	-1.80048	-0.0537038	0.0718807	0.27892	IBD	0	0	108	346	9	11	-2.26472	-0.106289	0.0236024	0.156804
PWY-6386:_UDP-N-acetylmuramoyl-pentapeptide_biosynthesis_II_(lysine-containing)|g__Lactobacillus.s__Lactobacillus_johnsonii	NA	NA	NA	NA	NA	NA	NA	NA	NA	NA	NA	LLD	0	0	93	1031	0	2	NaN	NaN	NaN	NA	IBD	0	0	108	346	5	4	-2.26158	-0.106141	0.023831	0.158005
PWY-6387:_UDP-N-acetylmuramoyl-pentapeptide_biosynthesis_I_(meso-diaminopimelate_containing)|g__Lactobacillus.s__Lactobacillus_johnsonii	NA	NA	NA	NA	NA	NA	NA	NA	NA	NA	NA	LLD	0	0	93	1031	0	2	NaN	NaN	NaN	NA	IBD	0	0	108	346	5	4	-2.26158	-0.106141	0.023831	0.158005
PWY-6277:_superpathway_of_5-aminoimidazole_ribonucleotide_biosynthesis|g__Actinomyces.s__Actinomyces_odontolyticus	MIBS	0	0	45	244	6	29	-0.255227	-0.0150134	0.799871	0.896378	LLD	0	0	93	1031	30	123	-5.61994	-0.167629	1.9133e-08	7.16349e-07	IBD	0	0	108	346	19	35	-2.26016	-0.106074	0.0238578	0.158025
PWY-7219:_adenosine_ribonucleotides_de_novo_biosynthesis|g__Lactobacillus.s__Lactobacillus_johnsonii	MIBS	0	0	45	244	0	1	NaN	NaN	NaN	NA	LLD	0	0	93	1031	0	3	NaN	NaN	NaN	NA	IBD	0	0	108	346	5	4	-2.2581	-0.105978	0.0240478	0.15849
UDPNAGSYN-PWY:_UDP-N-acetyl-D-glucosamine_biosynthesis_I|g__Lactobacillus.s__Lactobacillus_johnsonii	NA	NA	NA	NA	NA	NA	NA	NA	NA	NA	NA	LLD	0	0	93	1031	0	4	NaN	NaN	NaN	NA	IBD	0	0	108	346	5	4	-2.2581	-0.105978	0.0240478	0.15849
PWY-6163:_chorismate_biosynthesis_from_3-dehydroquinate|g__Eubacterium.s__Eubacterium_limosum	MIBS	0	0	45	244	0	2	NaN	NaN	NaN	NA	LLD	0	0	93	1031	3	5	NaN	NaN	NaN	NA	IBD	0	0	108	346	5	4	-2.2581	-0.105978	0.0240478	0.15849
PWY-1042:_glycolysis_IV_(plant_cytosol)|g__Streptococcus.s__Streptococcus_australis	MIBS	0	0	45	244	10	28	-1.88093	-0.110643	0.0602061	0.380056	LLD	0	0	93	1031	19	114	-2.82237	-0.0841842	0.00477148	0.0315258	IBD	0	0	108	346	16	27	-2.25731	-0.105941	0.0240405	0.15849
PWY-5686:_UMP_biosynthesis|g__Lachnospiraceae_noname.s__Lachnospiraceae_bacterium_5_1_63FAA	MIBS	43.3599	36.2247	45	244	41	224	-0.662169	-0.0389511	0.508485	0.815719	LLD	30.2276	35.9032	93	1031	82	930	0.93937	0.0280191	0.347626	0.779977	IBD	16.8559	25.2949	108	346	68	264	2.25754	0.105951	0.0240011	0.15849
PWY-7221:_guanosine_ribonucleotides_de_novo_biosynthesis|g__Lachnospiraceae_noname.s__Lachnospiraceae_bacterium_5_1_57FAA	MIBS	0	0	45	244	11	25	-2.3959	-0.140935	0.0166563	0.165152	LLD	0	0	93	1031	5	46	-0.388932	-0.0116009	0.697668	0.828557	IBD	0	0	108	346	24	46	-2.25664	-0.105909	0.0240724	0.158494
NONMEVIPP-PWY:_methylerythritol_phosphate_pathway_I|g__Bacteroides.s__Bacteroides_eggerthii	MIBS	0	0	45	244	4	18	NaN	NaN	NaN	NA	LLD	0	0	93	1031	7	105	0.750505	0.0223857	0.453144	0.828557	IBD	0	0	108	346	16	25	-2.25578	-0.105869	0.0241377	0.158766
PWY-1269:_CMP-3-deoxy-D-manno-octulosonate_biosynthesis_I|g__Klebsiella.s__Klebsiella_pneumoniae	MIBS	0	0	45	244	0	1	NaN	NaN	NaN	NA	LLD	0	0	93	1031	0	3	NaN	NaN	NaN	NA	IBD	0	0	108	346	5	4	-2.25462	-0.105815	0.0242664	0.159139
PWY-6386:_UDP-N-acetylmuramoyl-pentapeptide_biosynthesis_II_(lysine-containing)|g__Erysipelotrichaceae_noname.s__Erysipelotrichaceae_bacterium_5_2_54FAA	MIBS	0	0	45	244	1	0	NaN	NaN	NaN	NA	LLD	0	0	93	1031	0	2	NaN	NaN	NaN	NA	IBD	0	0	108	346	5	4	-2.25462	-0.105815	0.0242664	0.159139
PWY-6387:_UDP-N-acetylmuramoyl-pentapeptide_biosynthesis_I_(meso-diaminopimelate_containing)|g__Erysipelotrichaceae_noname.s__Erysipelotrichaceae_bacterium_5_2_54FAA	MIBS	0	0	45	244	1	0	NaN	NaN	NaN	NA	LLD	0	0	93	1031	0	2	NaN	NaN	NaN	NA	IBD	0	0	108	346	5	4	-2.25462	-0.105815	0.0242664	0.159139
COA-PWY-1:_coenzyme_A_biosynthesis_II_(mammalian)|g__Adlercreutzia.s__Adlercreutzia_equolifaciens	MIBS	0	0	45	244	18	114	0.423705	0.0249239	0.672553	0.815719	LLD	0	0	93	1031	43	506	0.403724	0.0120421	0.686547	0.828557	IBD	0	0	108	346	22	109	2.25274	0.105726	0.0243089	0.159259
PWY-6386:_UDP-N-acetylmuramoyl-pentapeptide_biosynthesis_II_(lysine-containing)|g__Lachnospiraceae_noname.s__Lachnospiraceae_bacterium_5_1_57FAA	MIBS	0	0	45	244	8	24	-1.33991	-0.0788184	0.180854	0.688692	LLD	0	0	93	1031	4	42	NaN	NaN	NaN	NA	IBD	0	0	108	346	21	39	-2.24891	-0.105547	0.0245636	0.16061
PWY-6387:_UDP-N-acetylmuramoyl-pentapeptide_biosynthesis_I_(meso-diaminopimelate_containing)|g__Lachnospiraceae_noname.s__Lachnospiraceae_bacterium_5_1_57FAA	MIBS	0	0	45	244	8	24	-1.34348	-0.0790281	0.179695	0.688692	LLD	0	0	93	1031	4	42	NaN	NaN	NaN	NA	IBD	0	0	108	346	21	39	-2.24891	-0.105547	0.0245636	0.16061
PWY-7663:_gondoate_biosynthesis_(anaerobic)|unclassified	MIBS	13.2346	49.5834	45	244	23	171	1.67032	0.0982542	0.0950516	0.523914	LLD	99.6415	91.0791	93	1031	79	838	-0.449847	-0.0134178	0.652941	0.828557	IBD	78.0373	39.9712	108	346	86	246	-2.24736	-0.105474	0.0246444	0.160979
PWY-6121:_5-aminoimidazole_ribonucleotide_biosynthesis_I|g__Coriobacteriaceae_noname.s__Coriobacteriaceae_bacterium_phI	MIBS	0	0	45	244	5	17	-0.895038	-0.0526493	0.371896	0.815719	LLD	0	0	93	1031	6	38	-1.34504	-0.0401191	0.178773	0.537773	IBD	0	0	108	346	9	11	-2.24346	-0.105291	0.0249436	0.162773
NONMEVIPP-PWY:_methylerythritol_phosphate_pathway_I|g__Clostridium.s__Clostridium_perfringens	NA	NA	NA	NA	NA	NA	NA	NA	NA	NA	NA	LLD	0	0	93	1031	3	1	NaN	NaN	NaN	NA	IBD	0	0	108	346	8	9	-2.24261	-0.105251	0.0250046	0.16301
PWY-5686:_UMP_biosynthesis|g__Fusobacterium.s__Fusobacterium_ulcerans	NA	NA	NA	NA	NA	NA	NA	NA	NA	NA	NA	NA	NA	NA	NA	NA	NA	NA	NA	NA	NA	NA	IBD	0	0	108	346	5	4	-2.24071	-0.105162	0.025158	0.163849
PWY-7221:_guanosine_ribonucleotides_de_novo_biosynthesis|g__Clostridium.s__Clostridium_perfringens	MIBS	0	0	45	244	1	1	NaN	NaN	NaN	NA	LLD	0	0	93	1031	6	5	-5.60725	-0.16725	2.06728e-08	7.64892e-07	IBD	0	0	108	346	11	15	-2.23752	-0.105012	0.0253207	0.164746
CALVIN-PWY:_Calvin-Benson-Bassham_cycle|g__Faecalibacterium.s__Faecalibacterium_prausnitzii	MIBS	62.6478	59.1206	45	244	33	211	0.388993	0.0228819	0.698001	0.834276	LLD	73.7496	83.9574	93	1031	86	980	0.664784	0.0198289	0.506295	0.828557	IBD	25.6045	40.5868	108	346	68	237	2.23592	0.104937	0.0253853	0.165005
PEPTIDOGLYCANSYN-PWY:_peptidoglycan_biosynthesis_I_(meso-diaminopimelate_containing)|g__Peptostreptococcaceae_noname.s__Clostridium_bartlettii	MIBS	0	0	45	244	11	62	0.139897	0.00822922	0.889746	0.94926	LLD	0	0	93	1031	31	422	1.09522	0.0326677	0.273502	0.696489	IBD	0	0	108	346	23	111	2.23075	0.104694	0.0257323	0.167096
PWY-7111:_pyruvate_fermentation_to_isobutanol_(engineered)|g__Blautia.s__Blautia_hydrogenotrophica	MIBS	0	0	45	244	5	29	0.135316	0.00795976	0.893734	0.951192	LLD	0	0	93	1031	9	72	-0.992838	-0.0296139	0.32097	0.759557	IBD	0	0	108	346	7	52	2.22143	0.104257	0.0263704	0.170904
VALSYN-PWY:_L-valine_biosynthesis|g__Blautia.s__Blautia_hydrogenotrophica	MIBS	0	0	45	244	5	29	0.135316	0.00795976	0.893734	0.951192	LLD	0	0	93	1031	9	72	-0.992838	-0.0296139	0.32097	0.759557	IBD	0	0	108	346	7	52	2.22143	0.104257	0.0263704	0.170904
NONMEVIPP-PWY:_methylerythritol_phosphate_pathway_I|g__Bacteroides.s__Bacteroides_vulgatus	MIBS	3.84397	5.70074	45	244	23	130	0.644046	0.037885	0.520211	0.815719	LLD	5.6949	6.94066	93	1031	53	605	0.365478	0.0109013	0.714884	0.828557	IBD	11.246	25.2248	108	346	64	226	2.20839	0.103645	0.027247	0.176412
PWY-5097:_L-lysine_biosynthesis_VI|g__Veillonella.s__Veillonella_parvula	MIBS	0	0	45	244	7	8	-3.44921	-0.202895	0.0005675	0.015517	LLD	0	0	93	1031	8	18	-4.2629	-0.127152	2.02372e-05	0.000357562	IBD	0	0	108	346	20	36	-2.20467	-0.10347	0.0275291	0.178065
PWY-7219:_adenosine_ribonucleotides_de_novo_biosynthesis|g__Collinsella.s__Collinsella_intestinalis	MIBS	0	0	45	244	6	12	-2.2014	-0.129494	0.0278719	0.218091	LLD	0	0	93	1031	4	27	NaN	NaN	NaN	NA	IBD	0	0	108	346	15	24	-2.20394	-0.103436	0.0275894	0.17828
PWY-6125:_superpathway_of_guanosine_nucleotides_de_novo_biosynthesis_II|g__Actinomyces.s__Actinomyces_odontolyticus	MIBS	0	0	45	244	4	20	NaN	NaN	NaN	NA	LLD	0	0	93	1031	13	49	-3.75878	-0.112115	0.000171032	0.00249153	IBD	0	0	108	346	10	14	-2.20342	-0.103412	0.0276416	0.178443
PWY-6897:_thiamin_salvage_II|unclassified	MIBS	0	19.1972	45	244	19	127	0.62123	0.036543	0.535129	0.815719	LLD	36.3045	27.1464	93	1031	57	569	-1.04073	-0.0310423	0.298083	0.728134	IBD	29.5914	0	108	346	66	170	-2.20045	-0.103272	0.0278068	0.179335
PWY-6151:_S-adenosyl-L-methionine_cycle_I|g__Faecalibacterium.s__Faecalibacterium_prausnitzii	MIBS	117.905	142.273	45	244	43	228	1.49303	0.0878254	0.135683	0.655902	LLD	145.657	169.995	93	1031	91	1009	1.49208	0.0445051	0.135721	0.437339	IBD	77.0657	120.844	108	346	74	262	2.19947	0.103226	0.0278744	0.179421
PWY-7228:_superpathway_of_guanosine_nucleotides_de_novo_biosynthesis_I|g__Streptococcus.s__Streptococcus_thermophilus	MIBS	0	0	45	244	16	94	-0.0911559	-0.00536211	0.928252	0.96493	LLD	15.912	3.8999	93	1031	57	562	-2.40977	-0.0718775	0.0159701	0.0900916	IBD	4.98588	0	108	346	60	143	-2.19335	-0.102939	0.0283155	0.182083
PWY-6387:_UDP-N-acetylmuramoyl-pentapeptide_biosynthesis_I_(meso-diaminopimelate_containing)|g__Haemophilus.s__Haemophilus_parainfluenzae	MIBS	0	0	45	244	0	9	NaN	NaN	NaN	NA	LLD	0	0	93	1031	11	41	-3.46447	-0.103337	0.000532181	0.00641268	IBD	0	0	108	346	13	20	-2.19123	-0.102839	0.0285028	0.18311
PWY-6386:_UDP-N-acetylmuramoyl-pentapeptide_biosynthesis_II_(lysine-containing)|g__Haemophilus.s__Haemophilus_parainfluenzae	MIBS	0	0	45	244	0	9	NaN	NaN	NaN	NA	LLD	0	0	93	1031	11	41	-3.46172	-0.103255	0.000537646	0.00646615	IBD	0	0	108	346	13	20	-2.18563	-0.102577	0.0289112	0.185553
PWY-6125:_superpathway_of_guanosine_nucleotides_de_novo_biosynthesis_II|g__Veillonella.s__Veillonella_atypica	MIBS	0	0	45	244	1	1	NaN	NaN	NaN	NA	LLD	0	0	93	1031	4	7	NaN	NaN	NaN	NA	IBD	0	0	108	346	11	16	-2.18484	-0.102539	0.0289761	0.18579
PWY-6386:_UDP-N-acetylmuramoyl-pentapeptide_biosynthesis_II_(lysine-containing)|g__Peptostreptococcaceae_noname.s__Clostridium_bartlettii	MIBS	0	0	45	244	11	63	0.182237	0.0107198	0.85639	0.926233	LLD	0	0	93	1031	31	433	1.21848	0.0363441	0.223114	0.615469	IBD	0	0	108	346	24	113	2.18057	0.102339	0.0292535	0.187387
SER-GLYSYN-PWY:_superpathway_of_L-serine_and_glycine_biosynthesis_I|g__Lachnospiraceae_noname.s__Lachnospiraceae_bacterium_5_1_63FAA	MIBS	42.2526	35.0862	45	244	41	227	-0.819381	-0.0481989	0.413123	0.815719	LLD	25.3888	33.969	93	1031	83	939	1.60808	0.047965	0.107854	0.381339	IBD	16.1731	24.0583	108	346	67	266	2.17472	0.102065	0.029683	0.189954
PWY-6387:_UDP-N-acetylmuramoyl-pentapeptide_biosynthesis_I_(meso-diaminopimelate_containing)|g__Peptostreptococcaceae_noname.s__Clostridium_bartlettii	MIBS	0	0	45	244	11	63	0.179706	0.0105709	0.858377	0.92797	LLD	0	0	93	1031	31	433	1.21549	0.036255	0.224251	0.615469	IBD	0	0	108	346	24	113	2.16816	0.101757	0.0301861	0.192918
PWY-2942:_L-lysine_biosynthesis_III|g__Faecalibacterium.s__Faecalibacterium_prausnitzii	MIBS	43.0437	35.2177	45	244	33	206	0.543027	0.0319428	0.587781	0.815719	LLD	51.4723	59.786	93	1031	79	933	0.376249	0.0112226	0.706856	0.828557	IBD	15.5108	24.6879	108	346	63	228	2.16783	0.101741	0.0302045	0.192918
PANTO-PWY:_phosphopantothenate_biosynthesis_I|g__Lachnospiraceae_noname.s__Lachnospiraceae_bacterium_5_1_63FAA	MIBS	62.5073	49.2368	45	244	41	226	-0.357276	-0.0210162	0.721612	0.848609	LLD	29.6988	46.9627	93	1031	83	946	1.39344	0.0415627	0.163538	0.50449	IBD	26.1632	33.8447	108	346	70	268	2.16714	0.101709	0.0302561	0.193061
PWY-7388:_octanoyl-[acyl-carrier_protein]_biosynthesis_(mitochondria,_yeast)|g__Streptococcus.s__Streptococcus_sanguinis	MIBS	0	0	45	244	0	7	NaN	NaN	NaN	NA	LLD	0	0	93	1031	10	19	-5.21441	-0.155533	1.85009e-07	5.73256e-06	IBD	0	0	108	346	6	6	-2.16466	-0.101592	0.0305301	0.194622
VALSYN-PWY:_L-valine_biosynthesis|g__Streptococcus.s__Streptococcus_australis	MIBS	0	0	45	244	14	40	-2.23263	-0.131331	0.0256679	0.202801	LLD	0	0	93	1031	25	164	-3.0881	-0.0921103	0.00201614	0.0146777	IBD	0	0	108	346	22	46	-2.1625	-0.101491	0.0306316	0.195081
PWY-6737:_starch_degradation_V|g__Lachnospiraceae_noname.s__Lachnospiraceae_bacterium_5_1_57FAA	MIBS	0	0	45	244	11	30	-1.90386	-0.111992	0.0571376	0.373802	LLD	0	0	93	1031	6	47	-0.800516	-0.0238774	0.423675	0.828557	IBD	0	0	108	346	25	51	-2.16083	-0.101413	0.0307585	0.195701
PWY-6277:_superpathway_of_5-aminoimidazole_ribonucleotide_biosynthesis|g__Erysipelotrichaceae_noname.s__Erysipelotrichaceae_bacterium_6_1_45	MIBS	0	0	45	244	3	16	NaN	NaN	NaN	NA	LLD	0	0	93	1031	6	38	-1.28151	-0.0382242	0.200189	0.576288	IBD	0	0	108	346	13	21	-2.16028	-0.101387	0.0308222	0.195918
PANTO-PWY:_phosphopantothenate_biosynthesis_I|g__Bacteroides.s__Bacteroides_eggerthii	MIBS	0	0	45	244	5	25	-0.165029	-0.00970757	0.870365	0.936354	LLD	0	0	93	1031	10	155	1.06825	0.0318633	0.285529	0.714389	IBD	0	0	108	346	18	31	-2.15716	-0.101241	0.0310537	0.197011
PWY-7184:_pyrimidine_deoxyribonucleotides_de_novo_biosynthesis_I|g__Veillonella.s__Veillonella_parvula	MIBS	0	0	45	244	4	7	NaN	NaN	NaN	NA	LLD	0	0	93	1031	7	19	-3.52573	-0.105164	0.000423341	0.00519557	IBD	0	0	108	346	17	29	-2.15382	-0.101084	0.0313172	0.198492
SER-GLYSYN-PWY:_superpathway_of_L-serine_and_glycine_biosynthesis_I|g__Lactococcus.s__Lactococcus_lactis	MIBS	0	0	45	244	4	29	NaN	NaN	NaN	NA	LLD	0	0	93	1031	16	176	0.00457826	0.000136558	0.99655	0.997978	IBD	0	0	108	346	7	51	2.15319	0.101054	0.0313605	0.198577
PWY-2942:_L-lysine_biosynthesis_III|g__Fusobacterium.s__Fusobacterium_ulcerans	NA	NA	NA	NA	NA	NA	NA	NA	NA	NA	NA	NA	NA	NA	NA	NA	NA	NA	NA	NA	NA	NA	IBD	0	0	108	346	6	6	-2.15256	-0.101025	0.0314722	0.199093
PWY-6124:_inosine-5'-phosphate_biosynthesis_II|g__Faecalibacterium.s__Faecalibacterium_prausnitzii	MIBS	124.737	169.85	45	244	43	230	1.35514	0.0797138	0.175684	0.688692	LLD	150.129	197.581	93	1031	91	1017	2.15181	0.0641833	0.0314251	0.14073	IBD	96.7097	137.496	108	346	76	269	2.14964	0.100888	0.0316173	0.19982
PWY-2942:_L-lysine_biosynthesis_III|g__Parabacteroides.s__Parabacteroides_distasonis	MIBS	0	0	45	244	16	108	0.471248	0.0277204	0.638232	0.815719	LLD	0	0	93	1031	37	440	0.398014	0.0118718	0.690757	0.828557	IBD	0	0	108	346	42	169	2.14925	0.100869	0.0316511	0.199843
PWY0-166:_superpathway_of_pyrimidine_deoxyribonucleotides_de_novo_biosynthesis_(E._coli)|g__Veillonella.s__Veillonella_parvula	MIBS	0	0	45	244	4	7	NaN	NaN	NaN	NA	LLD	0	0	93	1031	7	19	-3.52445	-0.105125	0.000425392	0.00519557	IBD	0	0	108	346	17	29	-2.14901	-0.100858	0.0316974	0.199945
PWY-2942:_L-lysine_biosynthesis_III|g__Veillonella.s__Veillonella_parvula	MIBS	0	0	45	244	8	17	-2.44274	-0.14369	0.014657	0.165152	LLD	0	0	93	1031	12	40	-4.06059	-0.121117	4.90444e-05	0.000795076	IBD	0	0	108	346	24	47	-2.13963	-0.100418	0.0324385	0.204424
PYRIDOXSYN-PWY:_pyridoxal_5'-phosphate_biosynthesis_I|g__Bacteroides.s__Bacteroides_eggerthii	MIBS	0	0	45	244	4	20	NaN	NaN	NaN	NA	LLD	0	0	93	1031	9	117	0.443615	0.0132319	0.657541	0.828557	IBD	0	0	108	346	16	26	-2.13936	-0.100405	0.0324739	0.204453
PWY-5188:_tetrapyrrole_biosynthesis_I_(from_glutamate)|g__Veillonella.s__Veillonella_parvula	MIBS	0	0	45	244	9	13	-3.37328	-0.198428	0.000748502	0.0196917	LLD	0	0	93	1031	14	51	-4.11464	-0.122729	3.88479e-05	0.000639668	IBD	0	0	108	346	24	47	-2.13697	-0.100293	0.0326544	0.205394
PWY-6151:_S-adenosyl-L-methionine_cycle_I|g__Blautia.s__Blautia_hydrogenotrophica	MIBS	0	0	45	244	5	27	0.0071272	0.000419247	0.995735	0.997785	LLD	0	0	93	1031	6	44	-0.982263	-0.0292985	0.3262	0.766455	IBD	0	0	108	346	6	46	2.1331	0.100112	0.0329785	0.207038
DTDPRHAMSYN-PWY:_dTDP-L-rhamnose_biosynthesis_I|g__Blautia.s__Ruminococcus_torques	MIBS	0	0	45	244	10	91	2.17205	0.127768	0.0299379	0.230186	LLD	0	0	93	1031	30	413	0.950704	0.0283571	0.341851	0.776171	IBD	0	0	108	346	13	74	2.13314	0.100113	0.0329632	0.207038
PWY0-1297:_superpathway_of_purine_deoxyribonucleosides_degradation|g__Streptococcus.s__Streptococcus_sanguinis	MIBS	0	0	45	244	1	5	NaN	NaN	NaN	NA	LLD	0	0	93	1031	10	21	-4.95269	-0.147726	7.34145e-07	2.00773e-05	IBD	0	0	108	346	7	8	-2.13252	-0.100084	0.0330759	0.207423
PWY-6151:_S-adenosyl-L-methionine_cycle_I|g__Streptococcus.s__Streptococcus_australis	MIBS	0	0	45	244	7	17	-1.78081	-0.104754	0.0752751	0.444077	LLD	0	0	93	1031	10	42	-2.97099	-0.0886171	0.00297288	0.020172	IBD	0	0	108	346	10	14	-2.13192	-0.100056	0.0331024	0.207423
VALSYN-PWY:_L-valine_biosynthesis|g__Lachnospiraceae_noname.s__Lachnospiraceae_bacterium_5_1_63FAA	MIBS	62.7398	51.005	45	244	41	227	-0.398041	-0.0234142	0.691316	0.82941	LLD	35.3525	49.3674	93	1031	83	945	1.52123	0.0453746	0.128243	0.419474	IBD	26.6459	37.4386	108	346	71	268	2.12771	0.0998584	0.0333962	0.209066
PWY66-409:_superpathway_of_purine_nucleotide_salvage|g__Escherichia.s__Escherichia_coli	MIBS	0	0	45	244	2	15	NaN	NaN	NaN	NA	LLD	0	0	93	1031	11	76	-1.6027	-0.0478047	0.10908	0.384591	IBD	0	0	108	346	21	40	-2.12738	-0.0998428	0.0334475	0.209189
PWY-7242:_D-fructuronate_degradation|g__Faecalibacterium.s__Faecalibacterium_prausnitzii	MIBS	249.36	335.668	45	244	44	234	1.9394	0.114082	0.0525706	0.359861	LLD	296.52	368.405	93	1031	91	1023	2.41581	0.0720575	0.0157076	0.0889295	IBD	215.076	242.923	108	346	80	274	2.12594	0.0997753	0.0335434	0.209591
COA-PWY-1:_coenzyme_A_biosynthesis_II_(mammalian)|g__Lachnospiraceae_noname.s__Lachnospiraceae_bacterium_5_1_57FAA	MIBS	0	0	45	244	2	22	NaN	NaN	NaN	NA	LLD	0	0	93	1031	3	33	NaN	NaN	NaN	NA	IBD	0	0	108	346	20	38	-2.1235	-0.0996607	0.0337728	0.210825
PWY-7111:_pyruvate_fermentation_to_isobutanol_(engineered)|g__Haemophilus.s__Haemophilus_parainfluenzae	MIBS	0	0	45	244	3	12	NaN	NaN	NaN	NA	LLD	0	0	93	1031	12	62	-2.5527	-0.0761405	0.0107012	0.0627313	IBD	0	0	108	346	12	18	-2.12264	-0.0996205	0.0338658	0.211007
THRESYN-PWY:_superpathway_of_L-threonine_biosynthesis|g__Erysipelotrichaceae_noname.s__Eubacterium_cylindroides	MIBS	0	0	45	244	4	21	NaN	NaN	NaN	NA	LLD	0	0	93	1031	20	128	-2.51169	-0.0749175	0.0120251	0.069584	IBD	0	0	108	346	12	18	-2.12264	-0.0996205	0.0338658	0.211007
PWY-7219:_adenosine_ribonucleotides_de_novo_biosynthesis|g__Pediococcus.s__Pediococcus_acidilactici	MIBS	0	0	45	244	0	1	NaN	NaN	NaN	NA	LLD	0	0	93	1031	0	2	NaN	NaN	NaN	NA	IBD	0	0	108	346	6	6	-2.11931	-0.099464	0.0341924	0.212842
PANTO-PWY:_phosphopantothenate_biosynthesis_I|g__Klebsiella.s__Klebsiella_pneumoniae	MIBS	0	0	45	244	1	2	NaN	NaN	NaN	NA	LLD	0	0	93	1031	0	7	NaN	NaN	NaN	NA	IBD	0	0	108	346	7	8	-2.11624	-0.09932	0.03444	0.213981
GLUTORN-PWY:_L-ornithine_biosynthesis|g__Klebsiella.s__Klebsiella_pneumoniae	MIBS	0	0	45	244	2	2	NaN	NaN	NaN	NA	LLD	0	0	93	1031	1	7	NaN	NaN	NaN	NA	IBD	0	0	108	346	7	8	-2.11624	-0.09932	0.03444	0.213981
PANTO-PWY:_phosphopantothenate_biosynthesis_I|g__Blautia.s__Blautia_hydrogenotrophica	MIBS	0	0	45	244	4	23	NaN	NaN	NaN	NA	LLD	0	0	93	1031	8	58	-1.19024	-0.0355018	0.234114	0.623973	IBD	0	0	108	346	6	45	2.11315	0.0991749	0.0346538	0.215107
PWY-6124:_inosine-5'-phosphate_biosynthesis_II|g__Lachnospiraceae_noname.s__Lachnospiraceae_bacterium_5_1_63FAA	MIBS	42.5293	34.0677	45	244	41	226	-0.502905	-0.0295826	0.615714	0.815719	LLD	26.23	33.3428	93	1031	83	941	1.64475	0.0490587	0.100056	0.363158	IBD	15.3495	23.3505	108	346	69	268	2.1117	0.0991068	0.0347489	0.215495
COA-PWY-1:_coenzyme_A_biosynthesis_II_(mammalian)|g__Klebsiella.s__Klebsiella_pneumoniae	MIBS	0	0	45	244	1	2	NaN	NaN	NaN	NA	LLD	0	0	93	1031	0	9	NaN	NaN	NaN	NA	IBD	0	0	108	346	7	8	-2.1081	-0.098938	0.0351399	0.217471
NONOXIPENT-PWY:_pentose_phosphate_pathway_(non-oxidative_branch)|g__Klebsiella.s__Klebsiella_pneumoniae	MIBS	0	0	45	244	2	4	NaN	NaN	NaN	NA	LLD	0	0	93	1031	3	10	NaN	NaN	NaN	NA	IBD	0	0	108	346	8	10	-2.10731	-0.0989007	0.0351989	0.217471
ARO-PWY:_chorismate_biosynthesis_I|g__Haemophilus.s__Haemophilus_parainfluenzae	MIBS	0	0	45	244	1	7	NaN	NaN	NaN	NA	LLD	0	0	93	1031	8	29	-3.00793	-0.0897189	0.00263504	0.0180549	IBD	0	0	108	346	9	12	-2.10758	-0.0989137	0.0351672	0.217471
COMPLETE-ARO-PWY:_superpathway_of_aromatic_amino_acid_biosynthesis|g__Haemophilus.s__Haemophilus_parainfluenzae	MIBS	0	0	45	244	1	4	NaN	NaN	NaN	NA	LLD	0	0	93	1031	8	26	-3.28367	-0.0979437	0.00102669	0.00780879	IBD	0	0	108	346	9	12	-2.10758	-0.0989137	0.0351672	0.217471
PWY-5686:_UMP_biosynthesis|g__Lactobacillus.s__Lactobacillus_sakei	MIBS	0	0	45	244	6	5	-3.69218	-0.217187	0.000224911	0.00663419	LLD	0	0	93	1031	5	23	-1.92048	-0.0572831	0.0548755	0.222401	IBD	0	0	108	346	8	10	-2.10482	-0.0987841	0.0354153	0.218604
PWY-7219:_adenosine_ribonucleotides_de_novo_biosynthesis|g__Actinomyces.s__Actinomyces_odontolyticus	MIBS	0	0	45	244	4	25	NaN	NaN	NaN	NA	LLD	0	0	93	1031	19	91	-3.70861	-0.110618	0.000208669	0.00292961	IBD	0	0	108	346	14	24	-2.10078	-0.0985947	0.0357368	0.220383
PWY-6527:_stachyose_degradation|g__Lactobacillus.s__Lactobacillus_rhamnosus	MIBS	0	0	45	244	2	4	NaN	NaN	NaN	NA	LLD	0	0	93	1031	0	14	NaN	NaN	NaN	NA	IBD	0	0	108	346	7	8	-2.09996	-0.098556	0.0358519	0.220823
PWY-7228:_superpathway_of_guanosine_nucleotides_de_novo_biosynthesis_I|g__Escherichia.s__Escherichia_coli	MIBS	0	0	45	244	5	26	-0.0578262	-0.00340154	0.955327	0.973529	LLD	0	0	93	1031	16	124	-1.54839	-0.0461845	0.121599	0.402345	IBD	0	0	108	346	27	56	-2.09897	-0.0985093	0.035875	0.220823
PWY-6121:_5-aminoimidazole_ribonucleotide_biosynthesis_I|g__Enterococcus.s__Enterococcus_avium	MIBS	0	0	45	244	1	0	NaN	NaN	NaN	NA	LLD	0	0	93	1031	2	0	NaN	NaN	NaN	NA	IBD	0	0	108	346	7	8	-2.09725	-0.0984286	0.036092	0.221952
PANTO-PWY:_phosphopantothenate_biosynthesis_I|g__Coprococcus.s__Coprococcus_sp_ART55_1	MIBS	0	0	45	244	8	76	1.90758	0.11221	0.0566027	0.373338	LLD	0	0	93	1031	25	338	1.07618	0.0320997	0.281938	0.708506	IBD	0	0	108	346	15	27	-2.0934	-0.0982482	0.0363879	0.223565
PWY-5667:_CDP-diacylglycerol_biosynthesis_I|g__Lachnospiraceae_noname.s__Lachnospiraceae_bacterium_5_1_63FAA	MIBS	39.7377	35.0373	45	244	41	227	-0.0213583	-0.00125637	0.983734	0.990287	LLD	28.5268	37.2791	93	1031	80	934	1.65111	0.0492486	0.0987495	0.359453	IBD	18.033	28.143	108	346	68	265	2.08821	0.0980043	0.0368176	0.225785
PWY0-1319:_CDP-diacylglycerol_biosynthesis_II|g__Lachnospiraceae_noname.s__Lachnospiraceae_bacterium_5_1_63FAA	MIBS	39.7377	35.0373	45	244	41	227	-0.0213583	-0.00125637	0.983734	0.990287	LLD	28.5268	37.2791	93	1031	80	934	1.65111	0.0492486	0.0987495	0.359453	IBD	18.033	28.143	108	346	68	265	2.08821	0.0980043	0.0368176	0.225785
PEPTIDOGLYCANSYN-PWY:_peptidoglycan_biosynthesis_I_(meso-diaminopimelate_containing)|g__Collinsella.s__Collinsella_tanakaei	MIBS	0	0	45	244	4	8	NaN	NaN	NaN	NA	LLD	0	0	93	1031	5	23	-1.88836	-0.056325	0.0590609	0.236319	IBD	0	0	108	346	8	10	-2.08742	-0.0979677	0.0369621	0.226252
PWY-7197:_pyrimidine_deoxyribonucleotide_phosphorylation|g__Slackia.s__Slackia_piriformis	MIBS	0	0	45	244	0	13	NaN	NaN	NaN	NA	LLD	0	0	93	1031	6	61	-0.21662	-0.00646123	0.828821	0.878545	IBD	0	0	108	346	8	10	-2.08742	-0.0979677	0.0369621	0.226252
PWY-5097:_L-lysine_biosynthesis_VI|g__Bacteroides.s__Bacteroides_plebeius	MIBS	0	0	45	244	3	22	NaN	NaN	NaN	NA	LLD	0	0	93	1031	12	115	-0.611979	-0.0182538	0.540753	0.828557	IBD	0	0	108	346	11	16	-2.08441	-0.0978261	0.0372163	0.226968
PWY-5667:_CDP-diacylglycerol_biosynthesis_I|g__Bacteroides.s__Bacteroides_plebeius	MIBS	0	0	45	244	3	20	NaN	NaN	NaN	NA	LLD	0	0	93	1031	14	110	-1.33141	-0.0397125	0.183157	0.546775	IBD	0	0	108	346	11	16	-2.08441	-0.0978261	0.0372163	0.226968
PWY0-1319:_CDP-diacylglycerol_biosynthesis_II|g__Bacteroides.s__Bacteroides_plebeius	MIBS	0	0	45	244	3	20	NaN	NaN	NaN	NA	LLD	0	0	93	1031	14	110	-1.33141	-0.0397125	0.183157	0.546775	IBD	0	0	108	346	11	16	-2.08441	-0.0978261	0.0372163	0.226968
PWY-7219:_adenosine_ribonucleotides_de_novo_biosynthesis|g__Lactobacillus.s__Lactobacillus_sakei	MIBS	0	0	45	244	8	21	-2.02363	-0.119037	0.0432002	0.31149	LLD	0	0	93	1031	13	112	-1.07583	-0.0320892	0.282141	0.708733	IBD	0	0	108	346	20	38	-2.08294	-0.0977572	0.0373228	0.227408
PWY-7197:_pyrimidine_deoxyribonucleotide_phosphorylation|g__Collinsella.s__Collinsella_tanakaei	MIBS	0	0	45	244	5	10	-2.00994	-0.118232	0.0447058	0.320446	LLD	0	0	93	1031	6	25	-2.29676	-0.0685065	0.0216662	0.116579	IBD	0	0	108	346	9	12	-2.07757	-0.0975053	0.0378553	0.229806
COA-PWY-1:_coenzyme_A_biosynthesis_II_(mammalian)|g__Lactobacillus.s__Lactobacillus_sakei	MIBS	0	0	45	244	6	6	-3.43168	-0.201863	0.000606101	0.0164798	LLD	0	0	93	1031	9	60	-1.59497	-0.0475739	0.110809	0.387333	IBD	0	0	108	346	13	21	-2.0756	-0.0974127	0.0380163	0.230572
PWY-1042:_glycolysis_IV_(plant_cytosol)|g__Faecalibacterium.s__Faecalibacterium_prausnitzii	MIBS	224.47	281.133	45	244	43	232	1.6366	0.0962706	0.101917	0.550638	LLD	262.041	316.687	93	1031	91	1020	1.95936	0.0584429	0.0500899	0.208239	IBD	188.294	220.691	108	346	79	269	2.0736	0.0973189	0.0381556	0.231205
PWY-7197:_pyrimidine_deoxyribonucleotide_phosphorylation|g__Actinomyces.s__Actinomyces_viscosus	MIBS	0	0	45	244	2	4	NaN	NaN	NaN	NA	LLD	0	0	93	1031	3	8	NaN	NaN	NaN	NA	IBD	0	0	108	346	7	8	-2.07283	-0.0972826	0.0383147	0.231957
PWY0-1297:_superpathway_of_purine_deoxyribonucleosides_degradation|g__Clostridium.s__Clostridium_perfringens	MIBS	0	0	45	244	2	0	NaN	NaN	NaN	NA	LLD	0	0	93	1031	4	4	NaN	NaN	NaN	NA	IBD	0	0	108	346	10	14	-2.07126	-0.0972089	0.038436	0.232439
PWY-7221:_guanosine_ribonucleotides_de_novo_biosynthesis|g__Lactobacillus.s__Lactobacillus_sakei	MIBS	0	0	45	244	7	17	-2.06071	-0.121218	0.0395245	0.291463	LLD	0	0	93	1031	10	78	-1.19438	-0.0356254	0.232469	0.622327	IBD	0	0	108	346	16	28	-2.07038	-0.0971678	0.0384933	0.232439
PWY-6121:_5-aminoimidazole_ribonucleotide_biosynthesis_I|g__Veillonella.s__Veillonella_parvula	MIBS	0	0	45	244	7	15	-2.26293	-0.133113	0.0237707	0.189039	LLD	0	0	93	1031	11	34	-4.10525	-0.122449	4.04738e-05	0.0006647	IBD	0	0	108	346	22	43	-2.06902	-0.0971039	0.038609	0.232674
PWY-6277:_superpathway_of_5-aminoimidazole_ribonucleotide_biosynthesis|g__Coriobacteriaceae_noname.s__Coriobacteriaceae_bacterium_phI	MIBS	0	0	45	244	7	20	-1.46879	-0.0863997	0.142411	0.675549	LLD	0	0	93	1031	6	46	-0.918238	-0.0273888	0.358734	0.78909	IBD	0	0	108	346	9	12	-2.06834	-0.0970719	0.0387168	0.232724
PWY-5686:_UMP_biosynthesis|g__Prevotella.s__Prevotella_copri	MIBS	0	0	45	244	7	52	0.884878	0.0520516	0.376966	0.815719	LLD	0	0	93	1031	27	312	0.360851	0.0107633	0.718365	0.828557	IBD	0	0	108	346	20	37	-2.06807	-0.0970595	0.0387018	0.232724
PWY-6123:_inosine-5'-phosphate_biosynthesis_I|g__Faecalibacterium.s__Faecalibacterium_prausnitzii	MIBS	121.725	154.667	45	244	42	229	1.25714	0.0739492	0.209056	0.746496	LLD	148.238	183.938	93	1031	91	1015	2.06943	0.061726	0.0385212	0.164381	IBD	90.4886	132.001	108	346	75	266	2.06754	0.0970347	0.0387228	0.232724
PWY-6121:_5-aminoimidazole_ribonucleotide_biosynthesis_I|g__Haemophilus.s__Haemophilus_parainfluenzae	MIBS	0	0	45	244	2	13	NaN	NaN	NaN	NA	LLD	0	0	93	1031	13	57	-3.26446	-0.0973707	0.00109827	0.00829304	IBD	0	0	108	346	13	21	-2.0664	-0.0969807	0.0388781	0.233445
PEPTIDOGLYCANSYN-PWY:_peptidoglycan_biosynthesis_I_(meso-diaminopimelate_containing)|g__Lachnospiraceae_noname.s__Lachnospiraceae_bacterium_5_1_57FAA	MIBS	0	0	45	244	7	23	-1.04518	-0.0614813	0.296787	0.815719	LLD	0	0	93	1031	4	37	NaN	NaN	NaN	NA	IBD	0	0	108	346	20	39	-2.06327	-0.0968341	0.0391551	0.234895
PWY-6385:_peptidoglycan_biosynthesis_III_(mycobacteria)|g__Eubacterium.s__Eubacterium_ventriosum	MIBS	0	0	45	244	19	90	-0.963004	-0.0566473	0.336105	0.815719	LLD	0	0	93	1031	26	467	3.19719	0.0953641	0.00138863	0.0104354	IBD	0	0	108	346	20	99	2.06263	0.0968041	0.0391993	0.234947
PWY-7357:_thiamin_formation_from_pyrithiamine_and_oxythiamine_(yeast)|g__Enterococcus.s__Enterococcus_faecalis	MIBS	0	0	45	244	2	5	NaN	NaN	NaN	NA	LLD	0	0	93	1031	6	6	-5.29505	-0.157938	1.19596e-07	3.81859e-06	IBD	0	0	108	346	8	10	-2.06257	-0.0968014	0.0392714	0.235166
PWY66-400:_glycolysis_VI_(metazoan)|g__Haemophilus.s__Haemophilus_parainfluenzae	MIBS	0	0	45	244	2	10	NaN	NaN	NaN	NA	LLD	0	0	93	1031	9	45	-2.32448	-0.0693333	0.020124	0.109581	IBD	0	0	108	346	12	19	-2.06166	-0.0967583	0.0393321	0.235317
PWY-6151:_S-adenosyl-L-methionine_cycle_I|g__Collinsella.s__Collinsella_aerofaciens	MIBS	17.7781	38.3413	45	244	32	182	1.11242	0.0654362	0.266381	0.815719	LLD	46.2224	56.8158	93	1031	70	804	0.522197	0.0155758	0.60165	0.828557	IBD	18.5778	1.36525	108	346	68	173	-2.05644	-0.0965137	0.0397824	0.237796
PWY-2941:_L-lysine_biosynthesis_II|g__Enterococcus.s__Enterococcus_faecalis	MIBS	0	0	45	244	1	3	NaN	NaN	NaN	NA	LLD	0	0	93	1031	6	5	-5.61899	-0.1676	1.93167e-08	7.18949e-07	IBD	0	0	108	346	8	10	-2.05512	-0.0964515	0.0399876	0.238807
NONOXIPENT-PWY:_pentose_phosphate_pathway_(non-oxidative_branch)|g__Veillonella.s__Veillonella_parvula	MIBS	0	0	45	244	5	9	-2.13423	-0.125543	0.0330383	0.250074	LLD	0	0	93	1031	8	25	-3.44162	-0.102655	0.000579464	0.00678295	IBD	0	0	108	346	20	38	-2.05397	-0.0963976	0.0400488	0.23886
PWY-6151:_S-adenosyl-L-methionine_cycle_I|g__Eubacterium.s__Eubacterium_ventriosum	MIBS	0	0	45	244	18	115	0.125825	0.00740144	0.900708	0.955689	LLD	0	3.38279	93	1031	37	568	3.09772	0.0923973	0.00195129	0.014222	IBD	0	0	108	346	25	112	2.05334	0.0963678	0.0400902	0.23886
PWY-6353:_purine_nucleotides_degradation_II_(aerobic)|unclassified	MIBS	0	14.7707	45	244	16	123	1.66927	0.0981923	0.0952717	0.524533	LLD	0	0	93	1031	46	501	-0.413018	-0.0123193	0.679725	0.828557	IBD	27.076	0	108	346	58	140	-2.05313	-0.0963583	0.0401048	0.23886
PWY0-166:_superpathway_of_pyrimidine_deoxyribonucleotides_de_novo_biosynthesis_(E._coli)|g__Escherichia.s__Escherichia_coli	MIBS	0	0	45	244	4	21	NaN	NaN	NaN	NA	LLD	0	0	93	1031	13	89	-1.76012	-0.0525	0.0784443	0.300251	IBD	0	0	108	346	23	46	-2.04839	-0.0961355	0.040588	0.241521
ANAGLYCOLYSIS-PWY:_glycolysis_III_(from_glucose)|g__Haemophilus.s__Haemophilus_parainfluenzae	MIBS	0	0	45	244	2	10	NaN	NaN	NaN	NA	LLD	0	0	93	1031	9	45	-2.33168	-0.0695481	0.0197414	0.10771	IBD	0	0	108	346	12	19	-2.04629	-0.0960369	0.0408229	0.2427
PWY-7221:_guanosine_ribonucleotides_de_novo_biosynthesis|g__Enterococcus.s__Enterococcus_faecalis	MIBS	0	0	45	244	3	6	NaN	NaN	NaN	NA	LLD	0	0	93	1031	7	13	-4.43011	-0.132139	9.45055e-06	0.000180681	IBD	0	0	108	346	9	12	-2.04295	-0.0958802	0.0411722	0.242851
PWY-5347:_superpathway_of_L-methionine_biosynthesis_(transsulfuration)|g__Lachnospiraceae_noname.s__Lachnospiraceae_bacterium_5_1_63FAA	MIBS	35.4655	34.7437	45	244	41	223	-0.266043	-0.0156496	0.790954	0.894981	LLD	26.8624	34.1594	93	1031	80	928	1.24611	0.0371684	0.212785	0.603434	IBD	16.5331	25.2597	108	346	67	260	2.04294	0.09588	0.0411003	0.242851
PWY-5686:_UMP_biosynthesis|g__Erysipelotrichaceae_noname.s__Erysipelotrichaceae_bacterium_21_3	MIBS	0	0	45	244	1	4	NaN	NaN	NaN	NA	LLD	0	0	93	1031	0	12	NaN	NaN	NaN	NA	IBD	0	0	108	346	13	21	-2.03694	-0.0955984	0.0417483	0.244837
PWY-6385:_peptidoglycan_biosynthesis_III_(mycobacteria)|g__Veillonella.s__Veillonella_parvula	MIBS	0	0	45	244	5	9	-2.1551	-0.126771	0.0313588	0.238102	LLD	0	0	93	1031	8	18	-4.25265	-0.126846	2.1186e-05	0.000373277	IBD	0	0	108	346	18	33	-2.03653	-0.095579	0.0417743	0.244837
PWY-6386:_UDP-N-acetylmuramoyl-pentapeptide_biosynthesis_II_(lysine-containing)|g__Veillonella.s__Veillonella_parvula	MIBS	0	0	45	244	5	11	-1.82709	-0.107476	0.068056	0.413003	LLD	0	0	93	1031	9	22	-4.31428	-0.128684	1.60549e-05	0.000293563	IBD	0	0	108	346	20	38	-2.03514	-0.0955138	0.0419098	0.245196
PWY-6387:_UDP-N-acetylmuramoyl-pentapeptide_biosynthesis_I_(meso-diaminopimelate_containing)|g__Veillonella.s__Veillonella_parvula	MIBS	0	0	45	244	5	11	-1.83688	-0.108052	0.0665898	0.407664	LLD	0	0	93	1031	9	22	-4.31428	-0.128684	1.60549e-05	0.000293563	IBD	0	0	108	346	20	38	-2.03514	-0.0955138	0.0419098	0.245196
VALSYN-PWY:_L-valine_biosynthesis|g__Coprococcus.s__Coprococcus_catus	MIBS	14.3097	26.0325	45	244	35	209	2.66071	0.156512	0.00782016	0.124382	LLD	19.578	26.5921	93	1031	77	940	3.0767	0.0917703	0.00209422	0.0151933	IBD	3.44026	8.99376	108	346	56	206	2.03247	0.0953883	0.0421508	0.246389
PWY-7219:_adenosine_ribonucleotides_de_novo_biosynthesis|g__Odoribacter.s__Odoribacter_splanchnicus	MIBS	0	0	45	244	3	15	NaN	NaN	NaN	NA	LLD	0	0	93	1031	9	88	-0.37495	-0.0111838	0.707953	0.828557	IBD	0	0	108	346	7	47	2.02107	0.0948534	0.0433502	0.25273
PWY-5686:_UMP_biosynthesis|g__Lachnospiraceae_noname.s__Lachnospiraceae_bacterium_5_1_57FAA	MIBS	0	0	45	244	5	22	-0.315291	-0.0185465	0.754001	0.873951	LLD	0	0	93	1031	3	33	NaN	NaN	NaN	NA	IBD	0	0	108	346	20	40	-2.02124	-0.0948613	0.0433292	0.25273
PWY-6527:_stachyose_degradation|g__Lactobacillus.s__Lactobacillus_sakei	MIBS	0	0	45	244	3	13	NaN	NaN	NaN	NA	LLD	0	0	93	1031	11	44	-3.30453	-0.0985657	0.000952888	0.00729156	IBD	0	0	108	346	12	19	-2.01939	-0.0947745	0.043547	0.253654
PWY-5097:_L-lysine_biosynthesis_VI|g__Faecalibacterium.s__Faecalibacterium_prausnitzii	MIBS	99.8162	136.005	45	244	42	229	1.30762	0.0769186	0.191333	0.706607	LLD	120.972	154.62	93	1031	90	1011	1.5688	0.0467933	0.116734	0.389114	IBD	96.4349	106.094	108	346	72	267	2.01845	0.0947303	0.043589	0.253675
PWY-7219:_adenosine_ribonucleotides_de_novo_biosynthesis|g__Clostridium.s__Clostridium_asparagiforme	MIBS	0	0	45	244	2	8	NaN	NaN	NaN	NA	LLD	0	0	93	1031	4	12	NaN	NaN	NaN	NA	IBD	0	0	108	346	12	19	-2.01746	-0.0946843	0.0437473	0.254373
COA-PWY-1:_coenzyme_A_biosynthesis_II_(mammalian)|g__Streptococcus.s__Streptococcus_australis	MIBS	0	0	45	244	8	23	-1.54866	-0.0910975	0.121899	0.629146	LLD	0	0	93	1031	13	58	-3.16376	-0.094367	0.00155957	0.0116091	IBD	0	0	108	346	11	17	-2.0159	-0.094611	0.0439156	0.255127
VALSYN-PWY:_L-valine_biosynthesis|g__Faecalibacterium.s__Faecalibacterium_prausnitzii	MIBS	256.622	385.22	45	244	44	234	2.02288	0.118993	0.0431858	0.31149	LLD	312.773	409.657	93	1031	91	1023	2.35794	0.0703314	0.018385	0.101781	IBD	240.141	284.618	108	346	80	274	2.0098	0.0943247	0.0444968	0.258276
PWY-5173:_superpathway_of_acetyl-CoA_biosynthesis|g__Lactobacillus.s__Lactobacillus_sakei	MIBS	0	0	45	244	6	11	-2.42071	-0.142394	0.0155921	0.165152	LLD	0	0	93	1031	10	62	-1.90734	-0.0568911	0.0565277	0.228215	IBD	0	0	108	346	14	24	-2.00458	-0.0940795	0.0451018	0.261559
PWY-6277:_superpathway_of_5-aminoimidazole_ribonucleotide_biosynthesis|g__Veillonella.s__Veillonella_parvula	MIBS	0	0	45	244	9	19	-2.61747	-0.153969	0.00890762	0.140302	LLD	0	0	93	1031	15	54	-4.30309	-0.12835	1.68741e-05	0.000302387	IBD	0	0	108	346	24	49	-2.00335	-0.0940219	0.0452102	0.261958
PWY-6125:_superpathway_of_guanosine_nucleotides_de_novo_biosynthesis_II|g__Veillonella.s__Veillonella_parvula	MIBS	0	0	45	244	5	7	-2.51619	-0.148011	0.011958	0.165152	LLD	0	0	93	1031	7	27	-2.7289	-0.0813962	0.00636547	0.0404024	IBD	0	0	108	346	18	33	-2.00282	-0.0939968	0.0452794	0.262129
PWY-7219:_adenosine_ribonucleotides_de_novo_biosynthesis|g__Bacteroides.s__Bacteroides_eggerthii	MIBS	0	0	45	244	6	29	-0.262079	-0.0154164	0.794582	0.896021	LLD	0	0	93	1031	11	180	1.32621	0.0395575	0.184855	0.55014	IBD	0	0	108	346	19	35	-1.99865	-0.0938014	0.0457269	0.264489
VALSYN-PWY:_L-valine_biosynthesis|g__Eubacterium.s__Eubacterium_limosum	MIBS	0	0	45	244	4	10	NaN	NaN	NaN	NA	LLD	0	0	93	1031	6	19	-2.91237	-0.0868686	0.00359453	0.0240784	IBD	0	0	108	346	9	13	-1.99256	-0.0935157	0.046433	0.267637
PWY-3841:_folate_transformations_II|g__Lactobacillus.s__Lactobacillus_sakei	MIBS	0	0	45	244	3	4	NaN	NaN	NaN	NA	LLD	0	0	93	1031	6	42	-1.18251	-0.0352714	0.237191	0.629506	IBD	0	0	108	346	10	15	-1.99343	-0.0935564	0.0463305	0.267637
PWY-5667:_CDP-diacylglycerol_biosynthesis_I|g__Eubacterium.s__Eubacterium_ventriosum	MIBS	0	0	45	244	19	96	-0.770659	-0.0453329	0.44156	0.815719	LLD	0	0	93	1031	29	482	3.04145	0.0907189	0.00235584	0.0170324	IBD	0	0	108	346	21	100	1.9921	0.0934941	0.0464188	0.267637
PWY0-1319:_CDP-diacylglycerol_biosynthesis_II|g__Eubacterium.s__Eubacterium_ventriosum	MIBS	0	0	45	244	19	96	-0.770659	-0.0453329	0.44156	0.815719	LLD	0	0	93	1031	29	482	3.04145	0.0907189	0.00235584	0.0170324	IBD	0	0	108	346	21	100	1.9921	0.0934941	0.0464188	0.267637
PWY-6121:_5-aminoimidazole_ribonucleotide_biosynthesis_I|g__Megamonas.s__Megamonas_rupellensis	MIBS	0	0	45	244	0	4	NaN	NaN	NaN	NA	LLD	0	0	93	1031	2	9	NaN	NaN	NaN	NA	IBD	0	0	108	346	5	5	-1.99094	-0.0934397	0.0466689	0.268321
PWY-7197:_pyrimidine_deoxyribonucleotide_phosphorylation|g__Escherichia.s__Escherichia_coli	MIBS	0	0	45	244	4	22	NaN	NaN	NaN	NA	LLD	0	0	93	1031	15	105	-1.81792	-0.0542241	0.0691232	0.271063	IBD	0	0	108	346	25	52	-1.99054	-0.0934209	0.0466017	0.268321
PWY-6608:_guanosine_nucleotides_degradation_III|g__Megamonas.s__Megamonas_rupellensis	MIBS	0	0	45	244	0	3	NaN	NaN	NaN	NA	LLD	0	0	93	1031	1	9	NaN	NaN	NaN	NA	IBD	0	0	108	346	5	5	-1.98764	-0.0932846	0.0470347	0.269462
CALVIN-PWY:_Calvin-Benson-Bassham_cycle|g__Megamonas.s__Megamonas_rupellensis	MIBS	0	0	45	244	0	4	NaN	NaN	NaN	NA	LLD	0	0	93	1031	2	9	NaN	NaN	NaN	NA	IBD	0	0	108	346	5	5	-1.98764	-0.0932846	0.0470347	0.269462
NONOXIPENT-PWY:_pentose_phosphate_pathway_(non-oxidative_branch)|g__Megamonas.s__Megamonas_rupellensis	MIBS	0	0	45	244	0	4	NaN	NaN	NaN	NA	LLD	0	0	93	1031	2	11	NaN	NaN	NaN	NA	IBD	0	0	108	346	5	5	-1.98764	-0.0932846	0.0470347	0.269462
PWY-6121:_5-aminoimidazole_ribonucleotide_biosynthesis_I|g__Odoribacter.s__Odoribacter_splanchnicus	MIBS	0	0	45	244	3	11	NaN	NaN	NaN	NA	LLD	0	0	93	1031	7	74	-0.0770017	-0.00229677	0.938918	0.9578	IBD	0	0	108	346	6	43	1.98715	0.0932615	0.0469924	0.269462
PWY-6151:_S-adenosyl-L-methionine_cycle_I|g__Odoribacter.s__Odoribacter_splanchnicus	MIBS	0	0	45	244	3	9	NaN	NaN	NaN	NA	LLD	0	0	93	1031	3	58	NaN	NaN	NaN	NA	IBD	0	0	108	346	5	39	1.98609	0.093212	0.0471139	0.269682
PWY-7111:_pyruvate_fermentation_to_isobutanol_(engineered)|g__Faecalibacterium.s__Faecalibacterium_prausnitzii	MIBS	256.622	383.313	45	244	44	234	1.94717	0.114539	0.0516311	0.354928	LLD	312.773	411.389	93	1031	91	1023	2.29056	0.0683218	0.0219983	0.117962	IBD	240.141	280.626	108	346	80	273	1.98394	0.0931111	0.0473092	0.270566
ARO-PWY:_chorismate_biosynthesis_I|g__Megamonas.s__Megamonas_rupellensis	MIBS	0	0	45	244	0	3	NaN	NaN	NaN	NA	LLD	0	0	93	1031	2	10	NaN	NaN	NaN	NA	IBD	0	0	108	346	5	5	-1.98434	-0.0931295	0.0474028	0.270634
COMPLETE-ARO-PWY:_superpathway_of_aromatic_amino_acid_biosynthesis|g__Megamonas.s__Megamonas_rupellensis	MIBS	0	0	45	244	0	3	NaN	NaN	NaN	NA	LLD	0	0	93	1031	2	10	NaN	NaN	NaN	NA	IBD	0	0	108	346	5	5	-1.98434	-0.0931295	0.0474028	0.270634
PWY-7219:_adenosine_ribonucleotides_de_novo_biosynthesis|g__Streptococcus.s__Streptococcus_sobrinus	MIBS	0	0	45	244	4	4	NaN	NaN	NaN	NA	LLD	0	0	93	1031	8	21	-3.89183	-0.116084	9.97402e-05	0.00151173	IBD	0	0	108	346	8	11	-1.98317	-0.0930747	0.0474839	0.270863
PWY-6270:_isoprene_biosynthesis_I|g__Klebsiella.s__Klebsiella_pneumoniae	MIBS	0	0	45	244	0	1	NaN	NaN	NaN	NA	LLD	0	0	93	1031	0	4	NaN	NaN	NaN	NA	IBD	0	0	108	346	5	5	-1.98103	-0.0929744	0.0477733	0.271578
PWY-7560:_methylerythritol_phosphate_pathway_II|g__Klebsiella.s__Klebsiella_pneumoniae	MIBS	0	0	45	244	0	1	NaN	NaN	NaN	NA	LLD	0	0	93	1031	0	4	NaN	NaN	NaN	NA	IBD	0	0	108	346	5	5	-1.98103	-0.0929744	0.0477733	0.271578
PWY-6163:_chorismate_biosynthesis_from_3-dehydroquinate|g__Megamonas.s__Megamonas_rupellensis	MIBS	0	0	45	244	0	3	NaN	NaN	NaN	NA	LLD	0	0	93	1031	2	10	NaN	NaN	NaN	NA	IBD	0	0	108	346	5	5	-1.98103	-0.0929744	0.0477733	0.271578
PWY-6608:_guanosine_nucleotides_degradation_III|g__Klebsiella.s__Klebsiella_pneumoniae	MIBS	0	0	45	244	1	1	NaN	NaN	NaN	NA	LLD	0	0	93	1031	0	3	NaN	NaN	NaN	NA	IBD	0	0	108	346	5	5	-1.9546	-0.0917337	0.0508263	0.271653
PWY-7228:_superpathway_of_guanosine_nucleotides_de_novo_biosynthesis_I|g__Enterococcus.s__Enterococcus_avium	MIBS	0	0	45	244	0	1	NaN	NaN	NaN	NA	LLD	0	0	93	1031	2	0	NaN	NaN	NaN	NA	IBD	0	0	108	346	5	5	-1.9546	-0.0917337	0.0508263	0.271653
COA-PWY-1:_coenzyme_A_biosynthesis_II_(mammalian)|g__Enterococcus.s__Enterococcus_avium	MIBS	0	0	45	244	1	0	NaN	NaN	NaN	NA	LLD	0	0	93	1031	2	0	NaN	NaN	NaN	NA	IBD	0	0	108	346	5	5	-1.94468	-0.0912685	0.0520126	0.271653
NAD-BIOSYNTHESIS-II:_NAD_salvage_pathway_II|unclassified	MIBS	0	0	45	244	1	4	NaN	NaN	NaN	NA	LLD	0	0	93	1031	2	13	NaN	NaN	NaN	NA	IBD	0	0	108	346	5	5	-1.92816	-0.090493	0.054041	0.271653
PWY-7197:_pyrimidine_deoxyribonucleotide_phosphorylation|g__Megamonas.s__Megamonas_rupellensis	MIBS	0	0	45	244	0	2	NaN	NaN	NaN	NA	LLD	0	0	93	1031	3	15	NaN	NaN	NaN	NA	IBD	0	0	108	346	5	5	-1.97112	-0.0925091	0.0488996	0.271653
COA-PWY-1:_coenzyme_A_biosynthesis_II_(mammalian)|g__Blautia.s__Blautia_hydrogenotrophica	MIBS	0	0	45	244	3	18	NaN	NaN	NaN	NA	LLD	0	0	93	1031	6	37	-1.37955	-0.0411485	0.167881	0.514104	IBD	0	0	108	346	5	38	1.92161	0.0901855	0.0547595	0.271653
NONMEVIPP-PWY:_methylerythritol_phosphate_pathway_I|g__Alistipes.s__Alistipes_finegoldii	MIBS	0	0	45	244	4	28	NaN	NaN	NaN	NA	LLD	0	0	93	1031	6	93	0.992996	0.0296186	0.320877	0.759557	IBD	0	0	108	346	5	36	1.78941	0.0839813	0.0736844	0.271653
PWY-6151:_S-adenosyl-L-methionine_cycle_I|g__Lactococcus.s__Lactococcus_lactis	MIBS	0	0	45	244	4	21	NaN	NaN	NaN	NA	LLD	0	0	93	1031	12	127	-0.129776	-0.00387089	0.896974	0.927567	IBD	0	0	108	346	5	39	1.96809	0.092367	0.049152	0.271653
PWY-7221:_guanosine_ribonucleotides_de_novo_biosynthesis|g__Pediococcus.s__Pediococcus_acidilactici	MIBS	0	0	45	244	0	1	NaN	NaN	NaN	NA	NA	NA	NA	NA	NA	NA	NA	NA	NA	NA	NA	IBD	0	0	108	346	5	5	-1.93477	-0.0908032	0.0532219	0.271653
PWY-6277:_superpathway_of_5-aminoimidazole_ribonucleotide_biosynthesis|g__Fusobacterium.s__Fusobacterium_ulcerans	NA	NA	NA	NA	NA	NA	NA	NA	NA	NA	NA	NA	NA	NA	NA	NA	NA	NA	NA	NA	NA	NA	IBD	0	0	108	346	5	5	-1.95129	-0.0915786	0.0512192	0.271653
ANAGLYCOLYSIS-PWY:_glycolysis_III_(from_glucose)|g__Klebsiella.s__Klebsiella_pneumoniae	MIBS	0	0	45	244	0	2	NaN	NaN	NaN	NA	LLD	0	0	93	1031	0	6	NaN	NaN	NaN	NA	IBD	0	0	108	346	6	7	-1.92502	-0.0903457	0.0544089	0.271653
PWY-6151:_S-adenosyl-L-methionine_cycle_I|g__Granulicatella.s__Granulicatella_adiacens	MIBS	0	0	45	244	1	0	NaN	NaN	NaN	NA	LLD	0	0	93	1031	0	4	NaN	NaN	NaN	NA	IBD	0	0	108	346	6	7	-1.89594	-0.088981	0.0581602	0.271653
PWY-6897:_thiamin_salvage_II|g__Klebsiella.s__Klebsiella_pneumoniae	MIBS	0	0	45	244	1	1	NaN	NaN	NaN	NA	LLD	0	0	93	1031	0	8	NaN	NaN	NaN	NA	IBD	0	0	108	346	6	7	-1.91339	-0.0897998	0.0558845	0.271653
PWY-6901:_superpathway_of_glucose_and_xylose_degradation|g__Klebsiella.s__Klebsiella_pneumoniae	MIBS	0	0	45	244	1	1	NaN	NaN	NaN	NA	LLD	0	0	93	1031	0	6	NaN	NaN	NaN	NA	IBD	0	0	108	346	6	7	-1.91921	-0.0900728	0.0551426	0.271653
PWY-7388:_octanoyl-[acyl-carrier_protein]_biosynthesis_(mitochondria,_yeast)|g__Klebsiella.s__Klebsiella_pneumoniae	MIBS	0	0	45	244	1	2	NaN	NaN	NaN	NA	LLD	0	0	93	1031	0	6	NaN	NaN	NaN	NA	IBD	0	0	108	346	6	7	-1.91339	-0.0897998	0.0558845	0.271653
PWY-6125:_superpathway_of_guanosine_nucleotides_de_novo_biosynthesis_II|g__Klebsiella.s__Klebsiella_pneumoniae	MIBS	0	0	45	244	2	2	NaN	NaN	NaN	NA	LLD	0	0	93	1031	0	6	NaN	NaN	NaN	NA	IBD	0	0	108	346	6	7	-1.92502	-0.0903457	0.0544089	0.271653
PWY-7228:_superpathway_of_guanosine_nucleotides_de_novo_biosynthesis_I|g__Klebsiella.s__Klebsiella_pneumoniae	MIBS	0	0	45	244	2	2	NaN	NaN	NaN	NA	LLD	0	0	93	1031	0	7	NaN	NaN	NaN	NA	IBD	0	0	108	346	6	7	-1.92211	-0.0902092	0.0547747	0.271653
PWY-7357:_thiamin_formation_from_pyrithiamine_and_oxythiamine_(yeast)|g__Clostridium.s__Clostridium_asparagiforme	MIBS	0	0	45	244	0	2	NaN	NaN	NaN	NA	LLD	0	0	93	1031	3	4	NaN	NaN	NaN	NA	IBD	0	0	108	346	6	7	-1.91921	-0.0900728	0.0551426	0.271653
COA-PWY-1:_coenzyme_A_biosynthesis_II_(mammalian)|g__Eubacterium.s__Eubacterium_limosum	MIBS	0	0	45	244	0	1	NaN	NaN	NaN	NA	LLD	0	0	93	1031	4	5	NaN	NaN	NaN	NA	IBD	0	0	108	346	6	7	-1.94247	-0.0911646	0.0522565	0.271653
PWY-2941:_L-lysine_biosynthesis_II|g__Odoribacter.s__Odoribacter_splanchnicus	MIBS	0	0	45	244	2	8	NaN	NaN	NaN	NA	LLD	0	0	93	1031	4	64	NaN	NaN	NaN	NA	IBD	0	0	108	346	6	40	1.82894	0.0858365	0.0675284	0.271653
PWY-6387:_UDP-N-acetylmuramoyl-pentapeptide_biosynthesis_I_(meso-diaminopimelate_containing)|g__Streptococcus.s__Streptococcus_sanguinis	MIBS	0	0	45	244	0	2	NaN	NaN	NaN	NA	LLD	0	0	93	1031	7	13	-4.39952	-0.131227	1.08856e-05	0.00020439	IBD	0	0	108	346	6	7	-1.93374	-0.0907551	0.0533236	0.271653
PWY-6608:_guanosine_nucleotides_degradation_III|g__Odoribacter.s__Odoribacter_splanchnicus	MIBS	0	0	45	244	2	9	NaN	NaN	NaN	NA	LLD	0	0	93	1031	7	59	-0.676569	-0.0201804	0.498939	0.828557	IBD	0	0	108	346	6	41	1.8893	0.0886694	0.0589577	0.271653
PEPTIDOGLYCANSYN-PWY:_peptidoglycan_biosynthesis_I_(meso-diaminopimelate_containing)|g__Blautia.s__Blautia_hydrogenotrophica	MIBS	0	0	45	244	4	19	NaN	NaN	NaN	NA	LLD	0	0	93	1031	8	40	-2.14795	-0.0640679	0.0317558	0.14073	IBD	0	0	108	346	6	41	1.80985	0.0849407	0.0704418	0.271653
PWY-6386:_UDP-N-acetylmuramoyl-pentapeptide_biosynthesis_II_(lysine-containing)|g__Blautia.s__Blautia_hydrogenotrophica	MIBS	0	0	45	244	4	20	NaN	NaN	NaN	NA	LLD	0	0	93	1031	8	47	-1.73681	-0.0518046	0.0825003	0.312128	IBD	0	0	108	346	6	42	1.88267	0.0883581	0.0598519	0.271653
PWY-6387:_UDP-N-acetylmuramoyl-pentapeptide_biosynthesis_I_(meso-diaminopimelate_containing)|g__Blautia.s__Blautia_hydrogenotrophica	MIBS	0	0	45	244	4	20	NaN	NaN	NaN	NA	LLD	0	0	93	1031	8	47	-1.73324	-0.0516981	0.083133	0.314058	IBD	0	0	108	346	6	42	1.88267	0.0883581	0.0598519	0.271653
PWY-6121:_5-aminoimidazole_ribonucleotide_biosynthesis_I|g__Klebsiella.s__Klebsiella_pneumoniae	MIBS	0	0	45	244	1	2	NaN	NaN	NaN	NA	LLD	0	0	93	1031	0	6	NaN	NaN	NaN	NA	IBD	0	0	108	346	7	9	-1.90799	-0.0895465	0.0565623	0.271653
PWY-6936:_seleno-amino_acid_biosynthesis|g__Klebsiella.s__Klebsiella_pneumoniae	MIBS	0	0	45	244	1	3	NaN	NaN	NaN	NA	LLD	0	0	93	1031	0	8	NaN	NaN	NaN	NA	IBD	0	0	108	346	7	9	-1.89747	-0.0890528	0.0579391	0.271653
PWY-5686:_UMP_biosynthesis|g__Klebsiella.s__Klebsiella_pneumoniae	MIBS	0	0	45	244	2	2	NaN	NaN	NaN	NA	LLD	0	0	93	1031	0	6	NaN	NaN	NaN	NA	IBD	0	0	108	346	7	9	-1.91851	-0.0900403	0.0552128	0.271653
FASYN-INITIAL-PWY:_superpathway_of_fatty_acid_biosynthesis_initiation_(E._coli)|g__Klebsiella.s__Klebsiella_pneumoniae	MIBS	0	0	45	244	1	2	NaN	NaN	NaN	NA	LLD	0	0	93	1031	1	6	NaN	NaN	NaN	NA	IBD	0	0	108	346	7	9	-1.92114	-0.0901637	0.0548797	0.271653
PWY-6151:_S-adenosyl-L-methionine_cycle_I|g__Klebsiella.s__Klebsiella_pneumoniae	MIBS	0	0	45	244	1	1	NaN	NaN	NaN	NA	LLD	0	0	93	1031	1	6	NaN	NaN	NaN	NA	IBD	0	0	108	346	7	9	-1.90273	-0.0892997	0.0572473	0.271653
PWY0-1061:_superpathway_of_L-alanine_biosynthesis|g__Klebsiella.s__Klebsiella_pneumoniae	MIBS	0	0	45	244	2	2	NaN	NaN	NaN	NA	LLD	0	0	93	1031	1	6	NaN	NaN	NaN	NA	IBD	0	0	108	346	7	9	-1.90799	-0.0895465	0.0565623	0.271653
PWY-3841:_folate_transformations_II|g__Klebsiella.s__Klebsiella_pneumoniae	MIBS	0	0	45	244	1	1	NaN	NaN	NaN	NA	LLD	0	0	93	1031	2	6	NaN	NaN	NaN	NA	IBD	0	0	108	346	7	9	-1.91588	-0.0899168	0.0555477	0.271653
PWY-6123:_inosine-5'-phosphate_biosynthesis_I|g__Streptococcus.s__Streptococcus_lutetiensis	MIBS	0	0	45	244	1	0	NaN	NaN	NaN	NA	LLD	0	0	93	1031	2	4	NaN	NaN	NaN	NA	IBD	0	0	108	346	7	9	-1.91325	-0.0897934	0.0558842	0.271653
ANAGLYCOLYSIS-PWY:_glycolysis_III_(from_glucose)|g__Odoribacter.s__Odoribacter_splanchnicus	MIBS	0	0	45	244	1	10	NaN	NaN	NaN	NA	LLD	0	0	93	1031	6	66	-0.0628706	-0.00187527	0.950182	0.964715	IBD	0	0	108	346	7	44	1.822	0.0855105	0.068572	0.271653
COA-PWY-1:_coenzyme_A_biosynthesis_II_(mammalian)|g__Enterococcus.s__Enterococcus_faecalis	MIBS	0	0	45	244	2	4	NaN	NaN	NaN	NA	LLD	0	0	93	1031	6	8	-4.75038	-0.141692	2.03908e-06	5.17171e-05	IBD	0	0	108	346	7	9	-1.85539	-0.087078	0.0637277	0.271653
NONMEVIPP-PWY:_methylerythritol_phosphate_pathway_I|g__Collinsella.s__Collinsella_tanakaei	MIBS	0	0	45	244	5	6	-2.81672	-0.165689	0.00489612	0.0854102	LLD	0	0	93	1031	6	24	-2.37608	-0.0708726	0.0175259	0.0974692	IBD	0	0	108	346	7	9	-1.90273	-0.0892997	0.0572473	0.271653
PWY-1042:_glycolysis_IV_(plant_cytosol)|g__Odoribacter.s__Odoribacter_splanchnicus	MIBS	0	0	45	244	3	12	NaN	NaN	NaN	NA	LLD	0	0	93	1031	7	72	-0.196818	-0.00587059	0.844264	0.889071	IBD	0	0	108	346	7	45	1.8376	0.0862428	0.0662335	0.271653
PWY-7663:_gondoate_biosynthesis_(anaerobic)|g__Odoribacter.s__Odoribacter_splanchnicus	MIBS	0	0	45	244	3	12	NaN	NaN	NaN	NA	LLD	0	0	93	1031	7	83	0.158395	0.00472452	0.874425	0.912025	IBD	0	0	108	346	7	43	1.81406	0.0851382	0.0697869	0.271653
PWY-6121:_5-aminoimidazole_ribonucleotide_biosynthesis_I|g__Blautia.s__Blautia_hydrogenotrophica	MIBS	0	0	45	244	5	23	-0.279903	-0.0164649	0.781003	0.890615	LLD	0	0	93	1031	7	51	-1.08541	-0.0323751	0.277933	0.701523	IBD	0	0	108	346	7	45	1.80114	0.0845315	0.0718011	0.271653
PWY-7219:_adenosine_ribonucleotides_de_novo_biosynthesis|g__Holdemania.s__Holdemania_filiformis	MIBS	0	0	45	244	3	26	NaN	NaN	NaN	NA	LLD	0	0	93	1031	8	79	-0.34084	-0.0101664	0.733495	0.828557	IBD	0	0	108	346	7	45	1.8771	0.0880968	0.0606083	0.271653
PANTO-PWY:_phosphopantothenate_biosynthesis_I|g__Odoribacter.s__Odoribacter_splanchnicus	MIBS	0	0	45	244	3	14	NaN	NaN	NaN	NA	LLD	0	0	93	1031	9	87	-0.441405	-0.013166	0.659169	0.828557	IBD	0	0	108	346	7	46	1.94957	0.091498	0.0513168	0.271653
PWY-6277:_superpathway_of_5-aminoimidazole_ribonucleotide_biosynthesis|g__Bifidobacterium.s__Bifidobacterium_catenulatum	MIBS	0	0	45	244	12	41	-1.45985	-0.0858734	0.144728	0.68299	LLD	0	0	93	1031	18	238	0.967708	0.0288643	0.333304	0.776171	IBD	0	0	108	346	7	46	1.96615	0.0922759	0.0493687	0.271653
PWY-6277:_superpathway_of_5-aminoimidazole_ribonucleotide_biosynthesis|g__Klebsiella.s__Klebsiella_pneumoniae	MIBS	0	0	45	244	2	2	NaN	NaN	NaN	NA	LLD	0	0	93	1031	1	10	NaN	NaN	NaN	NA	IBD	0	0	108	346	8	11	-1.92505	-0.0903473	0.0543742	0.271653
PWY-6151:_S-adenosyl-L-methionine_cycle_I|g__Erysipelotrichaceae_noname.s__Erysipelotrichaceae_bacterium_6_1_45	MIBS	0	0	45	244	3	13	NaN	NaN	NaN	NA	LLD	0	0	93	1031	3	28	NaN	NaN	NaN	NA	IBD	0	0	108	346	8	11	-1.92748	-0.0904609	0.0540713	0.271653
PWY-5188:_tetrapyrrole_biosynthesis_I_(from_glutamate)|g__Clostridium.s__Clostridium_perfringens	MIBS	0	0	45	244	1	0	NaN	NaN	NaN	NA	LLD	0	0	93	1031	4	3	NaN	NaN	NaN	NA	IBD	0	0	108	346	8	11	-1.85725	-0.0871652	0.0634475	0.271653
PWY-5686:_UMP_biosynthesis|g__Clostridium.s__Clostridium_perfringens	MIBS	0	0	45	244	1	0	NaN	NaN	NaN	NA	LLD	0	0	93	1031	4	3	NaN	NaN	NaN	NA	IBD	0	0	108	346	8	11	-1.87663	-0.0880744	0.0607357	0.271653
PWY-7219:_adenosine_ribonucleotides_de_novo_biosynthesis|g__Burkholderiales_noname.s__Burkholderiales_bacterium_1_1_47	MIBS	0	0	45	244	6	18	-1.2413	-0.0730174	0.215247	0.760451	LLD	0	0	93	1031	4	47	NaN	NaN	NaN	NA	IBD	0	0	108	346	8	50	1.84683	0.0866762	0.0648762	0.271653
PWY-6151:_S-adenosyl-L-methionine_cycle_I|g__Clostridium.s__Clostridium_perfringens	MIBS	0	0	45	244	1	0	NaN	NaN	NaN	NA	LLD	0	0	93	1031	5	3	-5.58358	-0.166544	2.37171e-08	8.42827e-07	IBD	0	0	108	346	8	11	-1.8742	-0.0879607	0.0610694	0.271653
PWY-7221:_guanosine_ribonucleotides_de_novo_biosynthesis|g__Collinsella.s__Collinsella_tanakaei	MIBS	0	0	45	244	5	9	-2.19684	-0.129226	0.0282185	0.219743	LLD	0	0	93	1031	6	22	-2.58576	-0.0771267	0.00973392	0.0588336	IBD	0	0	108	346	8	11	-1.90084	-0.0892108	0.0574818	0.271653
PWY-7228:_superpathway_of_guanosine_nucleotides_de_novo_biosynthesis_I|g__Collinsella.s__Collinsella_tanakaei	MIBS	0	0	45	244	5	9	-2.19684	-0.129226	0.0282185	0.219743	LLD	0	0	93	1031	6	22	-2.57588	-0.0768319	0.0100165	0.0595502	IBD	0	0	108	346	8	11	-1.89842	-0.0890972	0.0578006	0.271653
PWY-6277:_superpathway_of_5-aminoimidazole_ribonucleotide_biosynthesis|g__Blautia.s__Blautia_hydrogenotrophica	MIBS	0	0	45	244	5	30	0.246662	0.0145096	0.806495	0.899152	LLD	0	0	93	1031	7	60	-0.692127	-0.0206444	0.489113	0.828557	IBD	0	0	108	346	8	49	1.81558	0.0852096	0.0695463	0.271653
PWY-6121:_5-aminoimidazole_ribonucleotide_biosynthesis_I|g__Enterococcus.s__Enterococcus_faecalis	MIBS	0	0	45	244	2	5	NaN	NaN	NaN	NA	LLD	0	0	93	1031	8	10	-5.64807	-0.168468	1.62982e-08	6.21309e-07	IBD	0	0	108	346	8	11	-1.85968	-0.0872789	0.0631031	0.271653
NONOXIPENT-PWY:_pentose_phosphate_pathway_(non-oxidative_branch)|g__Clostridium.s__Clostridium_scindens	MIBS	0	0	45	244	0	6	NaN	NaN	NaN	NA	LLD	0	0	93	1031	0	7	NaN	NaN	NaN	NA	IBD	0	0	108	346	9	14	-1.80615	-0.0847667	0.0710679	0.271653
PWY-6277:_superpathway_of_5-aminoimidazole_ribonucleotide_biosynthesis|g__Burkholderiales_noname.s__Burkholderiales_bacterium_1_1_47	MIBS	0	0	45	244	5	19	-0.750456	-0.0441445	0.454202	0.815719	LLD	0	0	93	1031	1	34	NaN	NaN	NaN	NA	IBD	0	0	108	346	9	53	1.81068	0.0849796	0.0702988	0.271653
PEPTIDOGLYCANSYN-PWY:_peptidoglycan_biosynthesis_I_(meso-diaminopimelate_containing)|g__Lactobacillus.s__Lactobacillus_sakei	MIBS	0	0	45	244	4	4	NaN	NaN	NaN	NA	LLD	0	0	93	1031	6	29	-1.98917	-0.059332	0.0467435	0.19523	IBD	0	0	108	346	9	13	-1.91354	-0.0898069	0.0558235	0.271653
LACTOSECAT-PWY:_lactose_and_galactose_degradation_I|g__Lactobacillus.s__Lactobacillus_casei_paracasei	MIBS	0	0	45	244	5	9	-2.06639	-0.121552	0.0390385	0.288754	LLD	0	0	93	1031	8	37	-2.31408	-0.0690233	0.0206902	0.112086	IBD	0	0	108	346	9	13	-1.86612	-0.0875816	0.062182	0.271653
PWY-6163:_chorismate_biosynthesis_from_3-dehydroquinate|g__Haemophilus.s__Haemophilus_parainfluenzae	MIBS	0	0	45	244	1	7	NaN	NaN	NaN	NA	LLD	0	0	93	1031	9	35	-2.99929	-0.0894612	0.00271053	0.0184715	IBD	0	0	108	346	9	13	-1.93386	-0.0907606	0.0532693	0.271653
PWY-7219:_adenosine_ribonucleotides_de_novo_biosynthesis|g__Lactobacillus.s__Lactobacillus_casei_paracasei	MIBS	0	0	45	244	4	11	NaN	NaN	NaN	NA	LLD	0	0	93	1031	9	33	-3.14019	-0.093664	0.00169131	0.0124571	IBD	0	0	108	346	9	13	-1.86161	-0.0873696	0.0628177	0.271653
PWY0-1061:_superpathway_of_L-alanine_biosynthesis|g__Streptococcus.s__Streptococcus_sanguinis	MIBS	0	0	45	244	1	8	NaN	NaN	NaN	NA	LLD	0	0	93	1031	13	30	-5.4123	-0.161435	6.2394e-08	2.04405e-06	IBD	0	0	108	346	9	14	-1.79952	-0.0844555	0.0721119	0.271653
PEPTIDOGLYCANSYN-PWY:_peptidoglycan_biosynthesis_I_(meso-diaminopimelate_containing)|g__Erysipelotrichaceae_noname.s__Eubacterium_cylindroides	MIBS	0	0	45	244	3	15	NaN	NaN	NaN	NA	LLD	0	0	93	1031	19	88	-3.64174	-0.108624	0.000271148	0.00340722	IBD	0	0	108	346	9	13	-1.90902	-0.0895949	0.0564048	0.271653
PWY-6386:_UDP-N-acetylmuramoyl-pentapeptide_biosynthesis_II_(lysine-containing)|g__Lactobacillus.s__Lactobacillus_sakei	MIBS	0	0	45	244	5	5	-3.07165	-0.180685	0.00215075	0.0408894	LLD	0	0	93	1031	6	34	-1.63054	-0.048635	0.103096	0.37016	IBD	0	0	108	346	10	15	-1.93605	-0.0908634	0.0529915	0.271653
PWY-6387:_UDP-N-acetylmuramoyl-pentapeptide_biosynthesis_I_(meso-diaminopimelate_containing)|g__Lactobacillus.s__Lactobacillus_sakei	MIBS	0	0	45	244	5	5	-3.07165	-0.180685	0.00215075	0.0408894	LLD	0	0	93	1031	6	34	-1.63158	-0.048666	0.102877	0.369769	IBD	0	0	108	346	10	15	-1.93393	-0.0907637	0.0532529	0.271653
PWY-6121:_5-aminoimidazole_ribonucleotide_biosynthesis_I|g__Pseudoflavonifractor.s__Pseudoflavonifractor_capillosus	MIBS	0	0	45	244	4	12	NaN	NaN	NaN	NA	LLD	0	0	93	1031	9	58	-1.58868	-0.0473864	0.112224	0.387333	IBD	0	0	108	346	10	59	1.88834	0.088624	0.0590712	0.271653
PWY-6151:_S-adenosyl-L-methionine_cycle_I|g__Erysipelotrichaceae_noname.s__Eubacterium_cylindroides	MIBS	0	0	45	244	5	19	-0.722061	-0.0424742	0.471505	0.815719	LLD	0	0	93	1031	19	117	-2.54292	-0.0758488	0.0110025	0.0643771	IBD	0	0	108	346	10	16	-1.79627	-0.0843033	0.072617	0.271653
PWY-5188:_tetrapyrrole_biosynthesis_I_(from_glutamate)|g__Veillonella.s__Veillonella_atypica	MIBS	0	0	45	244	2	6	NaN	NaN	NaN	NA	LLD	0	0	93	1031	6	12	-3.87941	-0.115713	0.000105042	0.00158826	IBD	0	0	108	346	11	18	-1.91865	-0.0900468	0.055154	0.271653
PANTO-PWY:_phosphopantothenate_biosynthesis_I|g__Bacteroides.s__Bacteroides_plebeius	MIBS	0	0	45	244	3	25	NaN	NaN	NaN	NA	LLD	0	0	93	1031	13	126	-0.587054	-0.0175103	0.557363	0.828557	IBD	0	0	108	346	11	18	-1.80369	-0.0846514	0.0714353	0.271653
PWY-2942:_L-lysine_biosynthesis_III|g__Bacteroides.s__Bacteroides_plebeius	MIBS	0	0	45	244	3	23	NaN	NaN	NaN	NA	LLD	0	0	93	1031	13	118	-0.821564	-0.0245052	0.411496	0.828557	IBD	0	0	108	346	11	17	-1.95344	-0.0916795	0.0508867	0.271653
PWY-7111:_pyruvate_fermentation_to_isobutanol_(engineered)|g__Bacteroides.s__Bacteroides_plebeius	MIBS	0	0	45	244	3	25	NaN	NaN	NaN	NA	LLD	0	0	93	1031	13	131	-0.470127	-0.0140227	0.638469	0.828557	IBD	0	0	108	346	11	18	-1.81757	-0.0853026	0.0692822	0.271653
VALSYN-PWY:_L-valine_biosynthesis|g__Bacteroides.s__Bacteroides_plebeius	MIBS	0	0	45	244	3	25	NaN	NaN	NaN	NA	LLD	0	0	93	1031	13	130	-0.49517	-0.0147697	0.620684	0.828557	IBD	0	0	108	346	11	18	-1.81757	-0.0853026	0.0692822	0.271653
PWY-5686:_UMP_biosynthesis|g__Bacteroides.s__Bacteroides_plebeius	MIBS	0	0	45	244	3	24	NaN	NaN	NaN	NA	LLD	0	0	93	1031	16	117	-1.67891	-0.0500777	0.0932272	0.343526	IBD	0	0	108	346	11	17	-1.95949	-0.0919632	0.0501739	0.271653
PWY-7219:_adenosine_ribonucleotides_de_novo_biosynthesis|g__Bacteroides.s__Bacteroides_plebeius	MIBS	0	0	45	244	3	28	NaN	NaN	NaN	NA	LLD	0	0	93	1031	16	148	-0.860498	-0.0256665	0.389664	0.810416	IBD	0	0	108	346	11	18	-1.80964	-0.0849305	0.0705059	0.271653
PWY-5686:_UMP_biosynthesis|g__Collinsella.s__Collinsella_intestinalis	MIBS	0	0	45	244	5	8	-2.34604	-0.138003	0.0191119	0.165152	LLD	0	0	93	1031	3	23	NaN	NaN	NaN	NA	IBD	0	0	108	346	12	20	-1.83458	-0.0861009	0.0667091	0.271653
PEPTIDOGLYCANSYN-PWY:_peptidoglycan_biosynthesis_I_(meso-diaminopimelate_containing)|g__Collinsella.s__Collinsella_intestinalis	MIBS	0	0	45	244	5	6	-2.78744	-0.163967	0.00536087	0.0912285	LLD	0	0	93	1031	4	21	NaN	NaN	NaN	NA	IBD	0	0	108	346	12	19	-1.97712	-0.0927906	0.0481373	0.271653
PWY-6386:_UDP-N-acetylmuramoyl-pentapeptide_biosynthesis_II_(lysine-containing)|g__Collinsella.s__Collinsella_intestinalis	MIBS	0	0	45	244	5	8	-2.35686	-0.138639	0.018565	0.165152	LLD	0	0	93	1031	4	21	NaN	NaN	NaN	NA	IBD	0	0	108	346	12	20	-1.83836	-0.0862786	0.0661486	0.271653
PWY-6387:_UDP-N-acetylmuramoyl-pentapeptide_biosynthesis_I_(meso-diaminopimelate_containing)|g__Collinsella.s__Collinsella_intestinalis	MIBS	0	0	45	244	5	8	-2.35686	-0.138639	0.018565	0.165152	LLD	0	0	93	1031	4	21	NaN	NaN	NaN	NA	IBD	0	0	108	346	12	20	-1.84026	-0.0863675	0.0658698	0.271653
PWY-6123:_inosine-5'-phosphate_biosynthesis_I|g__Lactobacillus.s__Lactobacillus_sakei	MIBS	0	0	45	244	7	8	-3.46436	-0.203786	0.000536496	0.0147521	LLD	0	0	93	1031	6	54	-0.607059	-0.0181071	0.544096	0.828557	IBD	0	0	108	346	12	20	-1.9122	-0.089744	0.0559721	0.271653
COA-PWY-1:_coenzyme_A_biosynthesis_II_(mammalian)|g__Haemophilus.s__Haemophilus_parainfluenzae	MIBS	0	0	45	244	1	9	NaN	NaN	NaN	NA	LLD	0	0	93	1031	13	47	-3.89965	-0.116317	9.65024e-05	0.00146973	IBD	0	0	108	346	12	20	-1.91788	-0.0900105	0.0552465	0.271653
NONOXIPENT-PWY:_pentose_phosphate_pathway_(non-oxidative_branch)|g__Erysipelotrichaceae_noname.s__Eubacterium_cylindroides	MIBS	0	0	45	244	6	26	-0.527413	-0.0310243	0.599145	0.815719	LLD	0	0	93	1031	23	147	-2.68791	-0.0801736	0.00719583	0.0451264	IBD	0	0	108	346	12	20	-1.86108	-0.0873449	0.0628665	0.271653
PWY-6163:_chorismate_biosynthesis_from_3-dehydroquinate|g__Clostridium.s__Clostridium_symbiosum	MIBS	0	0	45	244	1	2	NaN	NaN	NaN	NA	LLD	0	0	93	1031	0	2	NaN	NaN	NaN	NA	IBD	0	0	108	346	13	22	-1.95631	-0.0918144	0.0505352	0.271653
NONMEVIPP-PWY:_methylerythritol_phosphate_pathway_I|g__Clostridium.s__Clostridium_scindens	MIBS	0	0	45	244	1	8	NaN	NaN	NaN	NA	LLD	0	0	93	1031	1	15	NaN	NaN	NaN	NA	IBD	0	0	108	346	13	22	-1.96721	-0.0923259	0.0492634	0.271653
PWY-6121:_5-aminoimidazole_ribonucleotide_biosynthesis_I|g__Collinsella.s__Collinsella_intestinalis	MIBS	0	0	45	244	6	8	-2.89086	-0.170051	0.00387392	0.0695733	LLD	0	0	93	1031	3	23	NaN	NaN	NaN	NA	IBD	0	0	108	346	13	22	-1.87457	-0.0879781	0.0609765	0.271653
PWY-7219:_adenosine_ribonucleotides_de_novo_biosynthesis|g__Erysipelotrichaceae_noname.s__Erysipelotrichaceae_bacterium_6_1_45	MIBS	0	0	45	244	4	18	NaN	NaN	NaN	NA	LLD	0	0	93	1031	6	51	-0.622423	-0.0185653	0.533952	0.828557	IBD	0	0	108	346	13	23	-1.87465	-0.0879817	0.0609643	0.271653
VALSYN-PWY:_L-valine_biosynthesis|g__Bifidobacterium.s__Bifidobacterium_pseudocatenulatum	MIBS	0	0	45	244	9	38	-0.722093	-0.0424761	0.471167	0.815719	LLD	0	0	93	1031	11	196	1.78484	0.0532373	0.0743272	0.285944	IBD	0	0	108	346	14	74	1.90309	0.0893164	0.0571083	0.271653
PWY-2941:_L-lysine_biosynthesis_II|g__Erysipelotrichaceae_noname.s__Erysipelotrichaceae_bacterium_21_3	MIBS	0	0	45	244	2	12	NaN	NaN	NaN	NA	LLD	0	0	93	1031	2	16	NaN	NaN	NaN	NA	IBD	0	0	108	346	15	27	-1.89284	-0.0888352	0.058491	0.271653
PWY-5686:_UMP_biosynthesis|g__Bacteroides.s__Bacteroides_eggerthii	MIBS	0	0	45	244	4	17	NaN	NaN	NaN	NA	LLD	0	0	93	1031	6	127	1.57307	0.0469207	0.115772	0.387333	IBD	0	0	108	346	16	28	-1.95745	-0.0918677	0.0503907	0.271653
PWY-5667:_CDP-diacylglycerol_biosynthesis_I|g__Bacteroides.s__Bacteroides_eggerthii	MIBS	0	0	45	244	4	19	NaN	NaN	NaN	NA	LLD	0	0	93	1031	8	126	0.983835	0.0293453	0.325342	0.765583	IBD	0	0	108	346	16	29	-1.87297	-0.087903	0.0611841	0.271653
PWY0-1319:_CDP-diacylglycerol_biosynthesis_II|g__Bacteroides.s__Bacteroides_eggerthii	MIBS	0	0	45	244	4	19	NaN	NaN	NaN	NA	LLD	0	0	93	1031	8	126	0.983835	0.0293453	0.325342	0.765583	IBD	0	0	108	346	16	29	-1.87297	-0.087903	0.0611841	0.271653
PWY-6277:_superpathway_of_5-aminoimidazole_ribonucleotide_biosynthesis|g__Lactobacillus.s__Lactobacillus_sakei	MIBS	0	0	45	244	7	15	-2.2967	-0.1351	0.0217566	0.174201	LLD	0	0	93	1031	11	96	-0.954732	-0.0284773	0.339879	0.776171	IBD	0	0	108	346	16	29	-1.97667	-0.0927696	0.048171	0.271653
PEPTIDOGLYCANSYN-PWY:_peptidoglycan_biosynthesis_I_(meso-diaminopimelate_containing)|g__Veillonella.s__Veillonella_parvula	MIBS	0	0	45	244	5	8	-2.35686	-0.138639	0.018565	0.165152	LLD	0	0	93	1031	8	20	-3.99909	-0.119283	6.37519e-05	0.00101777	IBD	0	0	108	346	17	33	-1.79242	-0.0841225	0.0731892	0.271653
PWY-5097:_L-lysine_biosynthesis_VI|g__Bacteroides.s__Bacteroides_eggerthii	MIBS	0	0	45	244	6	21	-0.92857	-0.0546218	0.354109	0.815719	LLD	0	0	93	1031	10	142	0.778858	0.0232314	0.436229	0.828557	IBD	0	0	108	346	17	32	-1.81713	-0.0852823	0.0693162	0.271653
NONMEVIPP-PWY:_methylerythritol_phosphate_pathway_I|g__Roseburia.s__Roseburia_hominis	MIBS	0	0	45	244	10	69	1.04227	0.0613102	0.297858	0.815719	LLD	0	0	93	1031	31	359	0.198098	0.00590876	0.843122	0.888463	IBD	0	0	108	346	17	82	1.83388	0.0860684	0.0667576	0.271653
VALSYN-PWY:_L-valine_biosynthesis|g__Bifidobacterium.s__Bifidobacterium_breve	MIBS	0	0	45	244	2	4	NaN	NaN	NaN	NA	LLD	0	0	93	1031	0	25	NaN	NaN	NaN	NA	IBD	0	0	108	346	18	34	-1.85203	-0.0869202	0.0641302	0.271653
VALSYN-PWY:_L-valine_biosynthesis|g__Haemophilus.s__Haemophilus_parainfluenzae	MIBS	0	0	45	244	6	24	-0.638111	-0.0375359	0.524596	0.815719	LLD	0	0	93	1031	15	96	-2.19874	-0.0655829	0.0279194	0.14073	IBD	0	0	108	346	18	35	-1.8637	-0.0874676	0.0624703	0.271653
PWY-5667:_CDP-diacylglycerol_biosynthesis_I|g__Veillonella.s__Veillonella_parvula	MIBS	0	0	45	244	7	6	-3.90827	-0.229898	9.4004e-05	0.00309133	LLD	0	0	93	1031	8	22	-3.75825	-0.112099	0.000171515	0.00249153	IBD	0	0	108	346	19	37	-1.90537	-0.0894233	0.0568279	0.271653
PWY0-1319:_CDP-diacylglycerol_biosynthesis_II|g__Veillonella.s__Veillonella_parvula	MIBS	0	0	45	244	7	6	-3.90827	-0.229898	9.4004e-05	0.00309133	LLD	0	0	93	1031	8	22	-3.75825	-0.112099	0.000171515	0.00249153	IBD	0	0	108	346	19	37	-1.90537	-0.0894233	0.0568279	0.271653
COA-PWY-1:_coenzyme_A_biosynthesis_II_(mammalian)|g__Akkermansia.s__Akkermansia_muciniphila	MIBS	0	0	45	244	21	111	0.0699114	0.00411244	0.945107	0.969236	LLD	0	2.9451	93	1031	46	530	0.359158	0.0107128	0.71961	0.828557	IBD	0	0	108	346	19	92	1.79458	0.084224	0.0728088	0.271653
ARGSYN-PWY:_L-arginine_biosynthesis_I_(via_L-ornithine)|g__Veillonella.s__Veillonella_parvula	MIBS	0	0	45	244	5	11	-1.83198	-0.107764	0.0673196	0.410068	LLD	0	0	93	1031	10	22	-4.84157	-0.144412	1.29191e-06	3.37184e-05	IBD	0	0	108	346	20	40	-1.90419	-0.089368	0.0569787	0.271653
PWY-7400:_L-arginine_biosynthesis_IV_(archaebacteria)|g__Veillonella.s__Veillonella_parvula	MIBS	0	0	45	244	5	11	-1.83198	-0.107764	0.0673196	0.410068	LLD	0	0	93	1031	10	22	-4.84157	-0.144412	1.29191e-06	3.37184e-05	IBD	0	0	108	346	20	40	-1.90419	-0.089368	0.0569787	0.271653
PWY-6151:_S-adenosyl-L-methionine_cycle_I|g__Prevotella.s__Prevotella_copri	MIBS	0	0	45	244	8	51	0.577514	0.0339714	0.564524	0.815719	LLD	0	0	93	1031	25	329	0.946495	0.0282316	0.343999	0.776171	IBD	0	0	108	346	20	39	-1.89648	-0.0890064	0.057991	0.271653
PWY-7228:_superpathway_of_guanosine_nucleotides_de_novo_biosynthesis_I|g__Veillonella.s__Veillonella_parvula	MIBS	0	0	45	244	7	9	-3.17413	-0.186714	0.00151559	0.030231	LLD	0	0	93	1031	8	45	-1.96837	-0.0587116	0.0490777	0.204166	IBD	0	0	108	346	21	42	-1.91784	-0.0900087	0.0552199	0.271653
PWY0-845:_superpathway_of_pyridoxal_5'-phosphate_biosynthesis_and_salvage|g__Bacteroides.s__Bacteroides_caccae	MIBS	0	0	45	244	12	70	0.190389	0.0111994	0.849961	0.921122	LLD	0	0	93	1031	30	320	-0.373508	-0.0111408	0.708922	0.828557	IBD	0	0	108	346	21	101	1.96961	0.0924385	0.0489447	0.271653
NONMEVIPP-PWY:_methylerythritol_phosphate_pathway_I|g__Lachnospiraceae_noname.s__Lachnospiraceae_bacterium_9_1_43BFAA	MIBS	0	0	45	244	3	9	NaN	NaN	NaN	NA	LLD	0	0	93	1031	1	16	NaN	NaN	NaN	NA	IBD	0	0	108	346	22	45	-1.91189	-0.0897293	0.0559781	0.271653
PWY-7221:_guanosine_ribonucleotides_de_novo_biosynthesis|g__Flavonifractor.s__Flavonifractor_plautii	MIBS	0	0	45	244	3	22	NaN	NaN	NaN	NA	LLD	0	0	93	1031	8	62	-0.997773	-0.0297611	0.318583	0.756	IBD	0	0	108	346	24	108	1.78599	0.0838206	0.0741858	0.271653
PWY-7219:_adenosine_ribonucleotides_de_novo_biosynthesis|g__Bacteroides.s__Bacteroides_cellulosilyticus	MIBS	0	0	45	244	15	63	-1.21711	-0.0715947	0.224036	0.770587	LLD	0	0	93	1031	29	262	-1.3291	-0.0396436	0.183888	0.547917	IBD	0	0	108	346	25	54	-1.91254	-0.08976	0.0558883	0.271653
PEPTIDOGLYCANSYN-PWY:_peptidoglycan_biosynthesis_I_(meso-diaminopimelate_containing)|g__Eubacterium.s__Eubacterium_ventriosum	MIBS	0	0	45	244	21	105	-0.810066	-0.0476509	0.418518	0.815719	LLD	0	2.59316	93	1031	33	535	3.23689	0.0965485	0.00120914	0.00911926	IBD	0	0	108	346	25	108	1.81693	0.0852728	0.0693078	0.271653
PWY-7221:_guanosine_ribonucleotides_de_novo_biosynthesis|g__Veillonella.s__Veillonella_parvula	MIBS	0	0	45	244	12	22	-3.36208	-0.197769	0.000778456	0.0203696	LLD	0	0	93	1031	15	71	-3.35459	-0.100059	0.000795867	0.00678295	IBD	0	0	108	346	26	58	-1.82342	-0.0855774	0.0683335	0.271653
PWY-3841:_folate_transformations_II|g__Bacteroides.s__Bacteroides_caccae	MIBS	0	0	45	244	12	85	0.855537	0.0503257	0.392893	0.815719	LLD	0	0	93	1031	35	402	-0.112198	-0.0033466	0.910817	0.938725	IBD	0	0	108	346	26	115	1.82172	0.0854976	0.0685751	0.271653
PWY-7221:_guanosine_ribonucleotides_de_novo_biosynthesis|g__Bacteroides.s__Bacteroides_caccae	MIBS	0	0	45	244	13	88	0.980558	0.0576799	0.327373	0.815719	LLD	0	0	93	1031	34	437	0.600587	0.017914	0.548239	0.828557	IBD	0	0	108	346	27	120	1.85985	0.0872871	0.0629783	0.271653
PWY-6270:_isoprene_biosynthesis_I|unclassified	MIBS	0	0	45	244	8	27	-1.22817	-0.0722455	0.220025	0.760451	LLD	0	0	93	1031	21	204	-0.480392	-0.0143289	0.631119	0.828557	IBD	0	0	108	346	28	62	-1.94779	-0.0914143	0.0515124	0.271653
DTDPRHAMSYN-PWY:_dTDP-L-rhamnose_biosynthesis_I|g__Bacteroides.s__Bacteroides_caccae	MIBS	0	0	45	244	14	97	0.905874	0.0532867	0.36559	0.815719	LLD	0	0	93	1031	34	431	0.536194	0.0159933	0.591953	0.828557	IBD	0	0	108	346	28	122	1.96137	0.0920515	0.0498948	0.271653
PWY-2942:_L-lysine_biosynthesis_III|g__Bacteroides.s__Bacteroides_caccae	MIBS	0	0	45	244	16	103	0.82768	0.048687	0.408468	0.815719	LLD	0	0	93	1031	38	458	0.303209	0.00904397	0.76187	0.828557	IBD	0	0	108	346	29	123	1.94067	0.09108	0.0523593	0.271653
PWY-6277:_superpathway_of_5-aminoimidazole_ribonucleotide_biosynthesis|g__Erysipelotrichaceae_noname.s__Eubacterium_biforme	MIBS	0	0	45	244	17	91	-0.102817	-0.00604806	0.918995	0.963124	LLD	0	0	93	1031	44	452	-0.988917	-0.0294969	0.322794	0.76202	IBD	0	0	108	346	29	62	-1.79635	-0.0843067	0.0725352	0.271653
PWY-7560:_methylerythritol_phosphate_pathway_II|unclassified	MIBS	0	0	45	244	9	32	-1.19671	-0.0703947	0.232044	0.784855	LLD	0	0	93	1031	23	228	-0.408334	-0.0121796	0.683197	0.828557	IBD	0	0	108	346	30	69	-1.86063	-0.0873237	0.0628786	0.271653
LACTOSECAT-PWY:_lactose_and_galactose_degradation_I|g__Streptococcus.s__Streptococcus_salivarius	MIBS	0	0	45	244	13	59	-0.858948	-0.0505264	0.391075	0.815719	LLD	0	0	93	1031	32	255	-2.53068	-0.0754837	0.0113914	0.0663444	IBD	0	0	108	346	31	72	-1.87288	-0.0878984	0.0611647	0.271653
PWY66-409:_superpathway_of_purine_nucleotide_salvage|unclassified	MIBS	0	0	45	244	7	47	0.345458	0.020321	0.730824	0.854618	LLD	0	0	93	1031	16	142	-0.945435	-0.0282	0.344578	0.776844	IBD	0	0	108	346	33	71	-1.90543	-0.0894264	0.0567981	0.271653
PWY-6629:_superpathway_of_L-tryptophan_biosynthesis|g__Escherichia.s__Escherichia_coli	MIBS	0	0	45	244	6	31	-0.0551763	-0.00324566	0.95733	0.97399	LLD	0	0	93	1031	21	137	-2.61636	-0.0780396	0.00889434	0.0547411	IBD	0	0	108	346	35	80	-1.93536	-0.0908308	0.0530139	0.271653
PWY-2942:_L-lysine_biosynthesis_III|g__Bacteroides.s__Bacteroides_ovatus	MIBS	0	0	45	244	14	116	1.73939	0.102317	0.0821524	0.472061	LLD	0	0	93	1031	36	439	0.832348	0.0248269	0.405317	0.824263	IBD	0	2.75718	108	346	46	184	1.90586	0.0894466	0.0567261	0.271653
PWY-6527:_stachyose_degradation|g__Dorea.s__Dorea_longicatena	MIBS	57.4591	40.0938	45	244	32	189	-0.227648	-0.013391	0.82068	0.904946	LLD	42.8604	56.4749	93	1031	74	865	1.7254	0.0514644	0.0844855	0.318212	IBD	0	7.90172	108	346	47	184	1.8236	0.0855858	0.0682803	0.271653
PWY-6121:_5-aminoimidazole_ribonucleotide_biosynthesis_I|g__Coprococcus.s__Coprococcus_catus	MIBS	7.62433	15.9004	45	244	33	196	2.10799	0.123999	0.0351167	0.263755	LLD	11.5506	17.4418	93	1031	74	886	3.41205	0.101773	0.000645166	0.00678295	IBD	0	3.91389	108	346	47	189	1.88552	0.088492	0.0594192	0.271653
PWY-7221:_guanosine_ribonucleotides_de_novo_biosynthesis|g__Peptostreptococcaceae_noname.s__Clostridium_bartlettii	MIBS	0	0	45	244	20	103	-0.367654	-0.0216267	0.713935	0.844374	LLD	2.00866	3.92329	93	1031	48	565	0.596215	0.0177836	0.551149	0.828557	IBD	0	2.92679	108	346	49	186	1.79308	0.0841535	0.0730313	0.271653
PWY-6163:_chorismate_biosynthesis_from_3-dehydroquinate|g__Dorea.s__Dorea_formicigenerans	MIBS	22.3147	18.9099	45	244	38	223	-0.0728315	-0.0042842	0.942713	0.968196	LLD	17.6737	19.2971	93	1031	76	930	0.166531	0.00496721	0.86787	0.906795	IBD	4.49641	9.43385	108	346	63	222	1.91336	0.0897983	0.0557575	0.271653
PWY-6121:_5-aminoimidazole_ribonucleotide_biosynthesis_I|g__Streptococcus.s__Streptococcus_thermophilus	MIBS	0	0	45	244	16	105	0.354078	0.0208281	0.724092	0.850631	LLD	14.2912	4.27682	93	1031	63	586	-2.66389	-0.0794572	0.00772827	0.0482729	IBD	4.88986	0	108	346	64	156	-1.97815	-0.0928389	0.0479634	0.271653
PWY-6277:_superpathway_of_5-aminoimidazole_ribonucleotide_biosynthesis|g__Streptococcus.s__Streptococcus_thermophilus	MIBS	0	0	45	244	16	109	0.510004	0.0300002	0.610801	0.815719	LLD	15.6131	5.36467	93	1031	63	643	-2.27753	-0.0679329	0.022765	0.120939	IBD	5.50918	0	108	346	65	162	-1.81957	-0.0853969	0.0688922	0.271653
PWY-7221:_guanosine_ribonucleotides_de_novo_biosynthesis|g__Streptococcus.s__Streptococcus_thermophilus	MIBS	0	0	45	244	18	111	0.067109	0.00394759	0.947343	0.969657	LLD	21.9175	6.2167	93	1031	67	655	-2.70812	-0.0807764	0.00677009	0.042712	IBD	8.20261	0	108	346	65	172	-1.90395	-0.0893566	0.0569752	0.271653
PWY-5667:_CDP-diacylglycerol_biosynthesis_I|g__Eubacterium.s__Eubacterium_hallii	MIBS	67.4856	64.7991	45	244	38	230	0.203874	0.0119926	0.83921	0.913565	LLD	48.1754	63.4691	93	1031	83	967	2.58278	0.0770377	0.00980563	0.058965	IBD	15.2723	27.0115	108	346	67	242	1.82443	0.0856249	0.068151	0.271653
PWY0-1319:_CDP-diacylglycerol_biosynthesis_II|g__Eubacterium.s__Eubacterium_hallii	MIBS	67.4856	64.7991	45	244	38	230	0.203874	0.0119926	0.83921	0.913565	LLD	48.1754	63.4691	93	1031	83	967	2.58278	0.0770377	0.00980563	0.058965	IBD	15.2723	27.0115	108	346	67	242	1.82443	0.0856249	0.068151	0.271653
PWY-2942:_L-lysine_biosynthesis_III|g__Lachnospiraceae_noname.s__Lachnospiraceae_bacterium_5_1_63FAA	MIBS	37.5666	34.3762	45	244	41	223	-0.363139	-0.0213611	0.717227	0.845831	LLD	23.0247	31.1639	93	1031	81	930	1.73677	0.0518036	0.0824565	0.312128	IBD	17.6922	24.8003	108	346	68	260	1.9371	0.0909127	0.0527849	0.271653
PWY-5097:_L-lysine_biosynthesis_VI|g__Lachnospiraceae_noname.s__Lachnospiraceae_bacterium_5_1_63FAA	MIBS	36.3629	31.9568	45	244	41	223	-0.159237	-0.0093669	0.874247	0.938663	LLD	23.5032	30.613	93	1031	81	932	1.24452	0.037121	0.213368	0.604177	IBD	15.1455	23.4172	108	346	68	257	1.9412	0.091105	0.0522856	0.271653
PWY-7219:_adenosine_ribonucleotides_de_novo_biosynthesis|g__Streptococcus.s__Streptococcus_thermophilus	MIBS	0	0	45	244	18	121	0.367344	0.0216085	0.714143	0.844374	LLD	19.8552	9.34428	93	1031	68	684	-2.38132	-0.0710288	0.0172587	0.0964952	IBD	10.4319	2.05321	108	346	69	183	-1.8743	-0.0879651	0.0609502	0.271653
PWY-6936:_seleno-amino_acid_biosynthesis|g__Lachnospiraceae_noname.s__Lachnospiraceae_bacterium_5_1_63FAA	MIBS	32.4216	32.3903	45	244	41	223	0.351487	0.0206757	0.725951	0.851418	LLD	24.5175	29.179	93	1031	82	932	1.5797	0.0471186	0.114213	0.387333	IBD	15.5971	22.0955	108	346	69	263	1.90503	0.0894077	0.0568307	0.271653
VALSYN-PWY:_L-valine_biosynthesis|g__Dorea.s__Dorea_formicigenerans	MIBS	27.4883	30.6057	45	244	40	231	1.05134	0.0618432	0.293551	0.815719	LLD	25.3668	28.5131	93	1031	82	999	1.3627	0.040646	0.173029	0.52639	IBD	14.0602	14.4556	108	346	73	248	1.83363	0.0860564	0.0667725	0.271653
PWY-7111:_pyruvate_fermentation_to_isobutanol_(engineered)|g__Dorea.s__Dorea_formicigenerans	MIBS	27.4883	30.9248	45	244	40	231	1.15812	0.0681247	0.247212	0.807503	LLD	26.4468	29.7808	93	1031	83	1003	1.04983	0.0313137	0.293874	0.725545	IBD	15.3799	16.0929	108	346	73	252	1.90295	0.0893101	0.057102	0.271653
PWY-5686:_UMP_biosynthesis|g__Faecalibacterium.s__Faecalibacterium_prausnitzii	MIBS	161	205.708	45	244	43	232	1.54535	0.0909032	0.122495	0.631552	LLD	190.045	234.31	93	1031	91	1017	1.85463	0.0553191	0.0636725	0.25224	IBD	124.6	168.509	108	346	74	265	1.87276	0.0878929	0.0611603	0.271653
PWY-5177:_glutaryl-CoA_degradation|g__Faecalibacterium.s__Faecalibacterium_prausnitzii	MIBS	178.217	238.606	45	244	42	231	2.04144	0.120085	0.0413037	0.301839	LLD	210.49	255.918	93	1031	91	1022	2.21085	0.0659441	0.0270579	0.139503	IBD	146.036	170.694	108	346	77	272	1.91388	0.0898227	0.0556898	0.271653
PWY-6125:_superpathway_of_guanosine_nucleotides_de_novo_biosynthesis_II|unclassified	MIBS	87.8165	81.277	45	244	34	182	-0.416867	-0.0245216	0.677492	0.818082	LLD	157.977	156.467	93	1031	80	908	-0.378566	-0.0112917	0.705134	0.828557	IBD	109.194	66.4128	108	346	85	258	-1.91944	-0.0900838	0.054982	0.271653
ARO-PWY:_chorismate_biosynthesis_I|g__Dorea.s__Dorea_formicigenerans	MIBS	20.7321	19.1212	45	244	36	221	0.142782	0.00839892	0.88723	0.94821	LLD	16.7455	19.2534	93	1031	76	925	0.333922	0.00996007	0.738564	0.828557	IBD	4.66808	9.17962	108	346	62	217	1.77982	0.083531	0.0751764	0.274073
PWY-6277:_superpathway_of_5-aminoimidazole_ribonucleotide_biosynthesis|g__Collinsella.s__Collinsella_intestinalis	MIBS	0	0	45	244	6	10	-2.51775	-0.148103	0.011893	0.165152	LLD	0	0	93	1031	4	26	NaN	NaN	NaN	NA	IBD	0	0	108	346	13	23	-1.77962	-0.0835216	0.0752854	0.274229
COA-PWY-1:_coenzyme_A_biosynthesis_II_(mammalian)|g__Parabacteroides.s__Parabacteroides_distasonis	MIBS	0	0	45	244	13	85	0.324544	0.0190908	0.746397	0.867204	LLD	0	0	93	1031	33	323	-0.722865	-0.0215613	0.469887	0.828557	IBD	0	0	108	346	34	134	1.77911	0.0834975	0.0753021	0.274229
PWY-7663:_gondoate_biosynthesis_(anaerobic)|g__Lactobacillus.s__Lactobacillus_sakei	MIBS	0	0	45	244	4	3	NaN	NaN	NaN	NA	LLD	0	0	93	1031	5	35	-1.02831	-0.030672	0.304047	0.735281	IBD	0	0	108	346	8	12	-1.77917	-0.0835006	0.0754055	0.274455
PWY-1042:_glycolysis_IV_(plant_cytosol)|g__Coprococcus.s__Coprococcus_catus	MIBS	13.339	20.8059	45	244	34	197	1.79032	0.105313	0.0735586	0.436597	LLD	16.0161	21.3494	93	1031	71	886	3.14123	0.0936951	0.00168334	0.0124317	IBD	0	4.05374	108	346	47	182	1.77763	0.0834284	0.0755379	0.274784
PWY-3841:_folate_transformations_II|g__Akkermansia.s__Akkermansia_muciniphila	MIBS	0	0	45	244	20	104	-0.0387327	-0.00227839	0.969961	0.98166	LLD	0	2.55789	93	1031	41	525	0.853574	0.02546	0.39344	0.810416	IBD	0	0	108	346	19	92	1.77565	0.0833352	0.0758831	0.275738
COA-PWY-1:_coenzyme_A_biosynthesis_II_(mammalian)|g__Faecalibacterium.s__Faecalibacterium_prausnitzii	MIBS	96.6733	107.401	45	244	44	229	0.977522	0.0575013	0.328791	0.815719	LLD	113.541	131.263	93	1031	91	1012	1.10184	0.0328652	0.270603	0.692491	IBD	79.3411	97.5418	108	346	76	268	1.77522	0.083315	0.0759322	0.275765
LACTOSECAT-PWY:_lactose_and_galactose_degradation_I|g__Enterococcus.s__Enterococcus_faecium	MIBS	0	0	45	244	2	8	NaN	NaN	NaN	NA	LLD	0	0	93	1031	5	29	-1.39115	-0.0414945	0.164351	0.506005	IBD	0	0	108	346	12	21	-1.77127	-0.08313	0.0766704	0.277556
PWY-6387:_UDP-N-acetylmuramoyl-pentapeptide_biosynthesis_I_(meso-diaminopimelate_containing)|g__Lachnospiraceae_noname.s__Lachnospiraceae_bacterium_9_1_43BFAA	MIBS	0	0	45	244	2	10	NaN	NaN	NaN	NA	LLD	0	0	93	1031	1	18	NaN	NaN	NaN	NA	IBD	0	0	108	346	22	47	-1.77132	-0.0831323	0.0766188	0.277556
PWY-6121:_5-aminoimidazole_ribonucleotide_biosynthesis_I|g__Escherichia.s__Escherichia_coli	MIBS	0	0	45	244	8	43	-0.100798	-0.00592929	0.920871	0.963967	LLD	0	0	93	1031	24	201	-1.70082	-0.0507312	0.0890216	0.330157	IBD	0	0	108	346	39	94	-1.77096	-0.0831152	0.0766545	0.277556
PWY-6387:_UDP-N-acetylmuramoyl-pentapeptide_biosynthesis_I_(meso-diaminopimelate_containing)|g__Faecalibacterium.s__Faecalibacterium_prausnitzii	MIBS	116.839	158.833	45	244	43	230	1.38814	0.0816553	0.16539	0.688692	LLD	140.434	172.448	93	1031	91	1019	1.65451	0.0493499	0.0980578	0.357763	IBD	98.2434	124.619	108	346	75	271	1.77072	0.0831042	0.0766771	0.277556
PWY-7111:_pyruvate_fermentation_to_isobutanol_(engineered)|g__Coprococcus.s__Coprococcus_catus	MIBS	19.1282	34.8845	45	244	35	210	2.97154	0.174796	0.00297253	0.0539825	LLD	29.7499	36.6881	93	1031	77	942	3.08631	0.0920568	0.00202774	0.0147281	IBD	6.78751	11.2493	108	346	57	206	1.76658	0.0829097	0.0773718	0.279612
PWY-6386:_UDP-N-acetylmuramoyl-pentapeptide_biosynthesis_II_(lysine-containing)|g__Erysipelotrichaceae_noname.s__Eubacterium_cylindroides	MIBS	0	0	45	244	3	16	NaN	NaN	NaN	NA	LLD	0	0	93	1031	19	91	-3.50158	-0.104444	0.000463062	0.00561206	IBD	0	0	108	346	9	14	-1.76415	-0.0827954	0.0778938	0.280579
PWY-6387:_UDP-N-acetylmuramoyl-pentapeptide_biosynthesis_I_(meso-diaminopimelate_containing)|g__Erysipelotrichaceae_noname.s__Eubacterium_cylindroides	MIBS	0	0	45	244	3	16	NaN	NaN	NaN	NA	LLD	0	0	93	1031	19	91	-3.50547	-0.104559	0.000456362	0.00555226	IBD	0	0	108	346	9	14	-1.76415	-0.0827954	0.0778938	0.280579
PWY-6386:_UDP-N-acetylmuramoyl-pentapeptide_biosynthesis_II_(lysine-containing)|g__Lachnospiraceae_noname.s__Lachnospiraceae_bacterium_9_1_43BFAA	MIBS	0	0	45	244	2	10	NaN	NaN	NaN	NA	LLD	0	0	93	1031	1	18	NaN	NaN	NaN	NA	IBD	0	0	108	346	22	47	-1.76325	-0.0827536	0.0779712	0.280705
ARGSYN-PWY:_L-arginine_biosynthesis_I_(via_L-ornithine)|g__Parasutterella.s__Parasutterella_excrementihominis	MIBS	0	0	45	244	2	10	NaN	NaN	NaN	NA	LLD	0	0	93	1031	1	22	NaN	NaN	NaN	NA	IBD	0	0	108	346	5	34	1.74932	0.0820998	0.0803845	0.281052
ARGSYNBSUB-PWY:_L-arginine_biosynthesis_II_(acetyl_cycle)|g__Parasutterella.s__Parasutterella_excrementihominis	MIBS	0	0	45	244	2	10	NaN	NaN	NaN	NA	LLD	0	0	93	1031	1	22	NaN	NaN	NaN	NA	IBD	0	0	108	346	5	34	1.74932	0.0820998	0.0803845	0.281052
PWY-7400:_L-arginine_biosynthesis_IV_(archaebacteria)|g__Parasutterella.s__Parasutterella_excrementihominis	MIBS	0	0	45	244	2	10	NaN	NaN	NaN	NA	LLD	0	0	93	1031	1	22	NaN	NaN	NaN	NA	IBD	0	0	108	346	5	34	1.74932	0.0820998	0.0803845	0.281052
PEPTIDOGLYCANSYN-PWY:_peptidoglycan_biosynthesis_I_(meso-diaminopimelate_containing)|g__Alistipes.s__Alistipes_finegoldii	MIBS	0	0	45	244	4	31	NaN	NaN	NaN	NA	LLD	0	0	93	1031	4	96	NaN	NaN	NaN	NA	IBD	0	0	108	346	7	44	1.75304	0.0822742	0.079727	0.281052
PWY-2941:_L-lysine_biosynthesis_II|g__Lactobacillus.s__Lactobacillus_amylovorus	MIBS	0	0	45	244	0	1	NaN	NaN	NaN	NA	LLD	0	0	93	1031	0	5	NaN	NaN	NaN	NA	IBD	0	0	108	346	8	12	-1.74373	-0.0818373	0.0814126	0.281052
PWY-6151:_S-adenosyl-L-methionine_cycle_I|g__Lactobacillus.s__Lactobacillus_amylovorus	MIBS	0	0	45	244	0	1	NaN	NaN	NaN	NA	LLD	0	0	93	1031	0	4	NaN	NaN	NaN	NA	IBD	0	0	108	346	8	12	-1.74373	-0.0818373	0.0814126	0.281052
PWY-5667:_CDP-diacylglycerol_biosynthesis_I|g__Klebsiella.s__Klebsiella_pneumoniae	MIBS	0	0	45	244	1	3	NaN	NaN	NaN	NA	LLD	0	0	93	1031	2	10	NaN	NaN	NaN	NA	IBD	0	0	108	346	8	12	-1.76027	-0.0826135	0.0785626	0.281052
PWY0-1319:_CDP-diacylglycerol_biosynthesis_II|g__Klebsiella.s__Klebsiella_pneumoniae	MIBS	0	0	45	244	1	3	NaN	NaN	NaN	NA	LLD	0	0	93	1031	2	10	NaN	NaN	NaN	NA	IBD	0	0	108	346	8	12	-1.76027	-0.0826135	0.0785626	0.281052
RHAMCAT-PWY:_L-rhamnose_degradation_I|g__Klebsiella.s__Klebsiella_pneumoniae	MIBS	0	0	45	244	2	3	NaN	NaN	NaN	NA	LLD	0	0	93	1031	3	10	NaN	NaN	NaN	NA	IBD	0	0	108	346	8	12	-1.74373	-0.0818373	0.0814126	0.281052
VALSYN-PWY:_L-valine_biosynthesis|g__Klebsiella.s__Klebsiella_pneumoniae	MIBS	0	0	45	244	3	3	NaN	NaN	NaN	NA	LLD	0	0	93	1031	3	6	NaN	NaN	NaN	NA	IBD	0	0	108	346	8	12	-1.76263	-0.0827244	0.0781622	0.281052
NAD-BIOSYNTHESIS-II:_NAD_salvage_pathway_II|g__Klebsiella.s__Klebsiella_pneumoniae	MIBS	0	0	45	244	1	4	NaN	NaN	NaN	NA	LLD	0	0	93	1031	4	10	NaN	NaN	NaN	NA	IBD	0	0	108	346	8	12	-1.76263	-0.0827244	0.0781622	0.281052
PWY-6737:_starch_degradation_V|g__Coriobacteriaceae_noname.s__Coriobacteriaceae_bacterium_phI	MIBS	0	0	45	244	5	17	-0.89926	-0.0528976	0.36964	0.815719	LLD	0	0	93	1031	7	50	-1.15493	-0.0344486	0.2483	0.648591	IBD	0	0	108	346	9	14	-1.74425	-0.0818616	0.0813086	0.281052
PWY-6151:_S-adenosyl-L-methionine_cycle_I|g__Lachnospiraceae_noname.s__Lachnospiraceae_bacterium_5_1_57FAA	MIBS	0	0	45	244	7	25	-0.94079	-0.0553406	0.347726	0.815719	LLD	0	0	93	1031	4	38	NaN	NaN	NaN	NA	IBD	0	0	108	346	20	44	-1.74671	-0.081977	0.0808088	0.281052
PWY-7221:_guanosine_ribonucleotides_de_novo_biosynthesis|g__Prevotella.s__Prevotella_copri	MIBS	0	0	45	244	7	56	1.07768	0.0633932	0.281775	0.815719	LLD	0	0	93	1031	27	336	0.736395	0.0219648	0.461613	0.828557	IBD	0	0	108	346	20	41	-1.75179	-0.0822157	0.0799316	0.281052
COA-PWY-1:_coenzyme_A_biosynthesis_II_(mammalian)|g__Eubacterium.s__Eubacterium_eligens	MIBS	0	0	45	244	6	52	1.25438	0.0737868	0.21021	0.748422	LLD	0	0	93	1031	25	235	-0.892322	-0.0266157	0.372341	0.798782	IBD	0	0	108	346	29	63	-1.75815	-0.0825139	0.0788245	0.281052
DTDPRHAMSYN-PWY:_dTDP-L-rhamnose_biosynthesis_I|g__Bacteroides.s__Bacteroides_ovatus	MIBS	0	2.82316	45	244	18	131	1.51662	0.089213	0.129623	0.642739	LLD	0	2.87917	93	1031	42	557	1.22461	0.0365271	0.220788	0.615469	IBD	2.10127	7.01282	108	346	55	202	1.75687	0.0824541	0.0790142	0.281052
SER-GLYSYN-PWY:_superpathway_of_L-serine_and_glycine_biosynthesis_I|g__Coprococcus.s__Coprococcus_catus	MIBS	10.1446	17.8369	45	244	33	204	2.29547	0.135028	0.0217617	0.174201	LLD	13.7711	18.9644	93	1031	76	922	2.9145	0.0869321	0.00356455	0.023903	IBD	2.29849	5.47195	108	346	55	199	1.74777	0.082027	0.0805797	0.281052
PWY-6737:_starch_degradation_V|g__Coprococcus.s__Coprococcus_catus	MIBS	10.0563	14.5195	45	244	34	206	1.85263	0.108978	0.0640755	0.398792	LLD	12.6323	17.3738	93	1031	77	919	2.72417	0.0812552	0.00644956	0.0408949	IBD	1.50875	4.1723	108	346	55	194	1.74659	0.0819717	0.0807846	0.281052
NONOXIPENT-PWY:_pentose_phosphate_pathway_(non-oxidative_branch)|g__Faecalibacterium.s__Faecalibacterium_prausnitzii	MIBS	70.6983	122.485	45	244	42	218	1.32851	0.0781478	0.184329	0.690101	LLD	90.0265	128.457	93	1031	88	982	2.1084	0.0628884	0.0350106	0.150937	IBD	48.4227	81.7632	108	346	68	251	1.75043	0.0821515	0.0801184	0.281052
PWY-7219:_adenosine_ribonucleotides_de_novo_biosynthesis|g__Dorea.s__Dorea_formicigenerans	MIBS	33.4285	36.3671	45	244	41	230	0.933873	0.0549337	0.35087	0.815719	LLD	28.8963	33.9472	93	1031	82	1000	1.75445	0.0523308	0.0793822	0.302982	IBD	14.1297	18.7817	108	346	71	248	1.76149	0.082671	0.078227	0.281052
DTDPRHAMSYN-PWY:_dTDP-L-rhamnose_biosynthesis_I|g__Faecalibacterium.s__Faecalibacterium_prausnitzii	MIBS	191.38	248.524	45	244	44	234	1.71421	0.100836	0.0866692	0.491346	LLD	237.18	293.393	93	1031	91	1023	2.12947	0.0635166	0.0332296	0.143751	IBD	157.348	203.796	108	346	78	274	1.75911	0.082559	0.0786312	0.281052
PWY-7357:_thiamin_formation_from_pyrithiamine_and_oxythiamine_(yeast)|g__Lactobacillus.s__Lactobacillus_sakei	MIBS	0	0	45	244	8	10	-3.49907	-0.205828	0.000470956	0.0131732	LLD	0	0	93	1031	10	53	-2.29136	-0.0683455	0.0219668	0.117894	IBD	0	0	108	346	12	21	-1.73954	-0.0816408	0.0821032	0.281199
PWY-5686:_UMP_biosynthesis|g__Bifidobacterium.s__Bifidobacterium_breve	MIBS	0	0	45	244	1	2	NaN	NaN	NaN	NA	LLD	0	0	93	1031	0	9	NaN	NaN	NaN	NA	IBD	0	0	108	346	9	14	-1.73762	-0.0815504	0.0824735	0.28203
PWY-7111:_pyruvate_fermentation_to_isobutanol_(engineered)|g__Veillonella.s__Veillonella_parvula	MIBS	0	0	45	244	13	25	-3.39494	-0.199702	0.0006906	0.0185699	LLD	0	0	93	1031	21	74	-5.16217	-0.153975	2.4455e-07	6.99189e-06	IBD	0	0	108	346	25	55	-1.7364	-0.0814933	0.0826049	0.282187
VALSYN-PWY:_L-valine_biosynthesis|g__Veillonella.s__Veillonella_parvula	MIBS	0	0	45	244	13	25	-3.39494	-0.199702	0.0006906	0.0185699	LLD	0	0	93	1031	21	74	-5.16217	-0.153975	2.4455e-07	6.99189e-06	IBD	0	0	108	346	25	55	-1.7364	-0.0814933	0.0826049	0.282187
UDPNAGSYN-PWY:_UDP-N-acetyl-D-glucosamine_biosynthesis_I|g__Streptococcus.s__Streptococcus_thermophilus	MIBS	0	0	45	244	16	106	0.430025	0.0252956	0.667964	0.815719	LLD	13.2426	4.92739	93	1031	65	629	-2.38017	-0.0709945	0.0173128	0.0966261	IBD	3.81137	0	108	346	65	161	-1.73455	-0.0814066	0.0828998	0.282611
PWY-7219:_adenosine_ribonucleotides_de_novo_biosynthesis|g__Megamonas.s__Megamonas_rupellensis	MIBS	0	0	45	244	0	6	NaN	NaN	NaN	NA	LLD	0	0	93	1031	3	18	NaN	NaN	NaN	NA	IBD	0	0	108	346	5	6	-1.7348	-0.0814184	0.0830553	0.282671
PWY-7357:_thiamin_formation_from_pyrithiamine_and_oxythiamine_(yeast)|g__Megamonas.s__Megamonas_rupellensis	MIBS	0	0	45	244	0	5	NaN	NaN	NaN	NA	LLD	0	0	93	1031	3	18	NaN	NaN	NaN	NA	IBD	0	0	108	346	5	6	-1.7348	-0.0814184	0.0830553	0.282671
CALVIN-PWY:_Calvin-Benson-Bassham_cycle|g__Klebsiella.s__Klebsiella_pneumoniae	MIBS	0	0	45	244	2	2	NaN	NaN	NaN	NA	LLD	0	0	93	1031	2	8	NaN	NaN	NaN	NA	IBD	0	0	108	346	7	10	-1.73432	-0.0813956	0.0830884	0.282671
PWY-7219:_adenosine_ribonucleotides_de_novo_biosynthesis|g__Erysipelotrichaceae_noname.s__Eubacterium_biforme	MIBS	0	0	45	244	17	91	-0.145285	-0.00854616	0.885368	0.9472	LLD	0	0	93	1031	45	457	-0.975168	-0.0290868	0.329568	0.772015	IBD	0	0	108	346	29	63	-1.73422	-0.0813909	0.0829857	0.282671
PWY-7219:_adenosine_ribonucleotides_de_novo_biosynthesis|g__Enterococcus.s__Enterococcus_faecalis	MIBS	0	0	45	244	3	8	NaN	NaN	NaN	NA	LLD	0	0	93	1031	7	15	-4.09011	-0.121998	4.32459e-05	0.000708377	IBD	0	0	108	346	9	14	-1.7332	-0.0813429	0.0832576	0.283101
PWY-5686:_UMP_biosynthesis|g__Megamonas.s__Megamonas_rupellensis	MIBS	0	0	45	244	0	5	NaN	NaN	NaN	NA	LLD	0	0	93	1031	2	15	NaN	NaN	NaN	NA	IBD	0	0	108	346	5	6	-1.73165	-0.0812704	0.0836172	0.283741
PWY-6277:_superpathway_of_5-aminoimidazole_ribonucleotide_biosynthesis|g__Megamonas.s__Megamonas_rupellensis	MIBS	0	0	45	244	0	6	NaN	NaN	NaN	NA	LLD	0	0	93	1031	2	15	NaN	NaN	NaN	NA	IBD	0	0	108	346	5	6	-1.73165	-0.0812704	0.0836172	0.283741
PWY-1269:_CMP-3-deoxy-D-manno-octulosonate_biosynthesis_I|g__Megamonas.s__Megamonas_rupellensis	MIBS	0	0	45	244	0	5	NaN	NaN	NaN	NA	LLD	0	0	93	1031	3	16	NaN	NaN	NaN	NA	IBD	0	0	108	346	5	6	-1.73165	-0.0812704	0.0836172	0.283741
COA-PWY-1:_coenzyme_A_biosynthesis_II_(mammalian)|g__Veillonella.s__Veillonella_parvula	MIBS	0	0	45	244	5	13	-1.56647	-0.0921454	0.117781	0.613749	LLD	0	0	93	1031	11	43	-3.43969	-0.102597	0.000583359	0.00678295	IBD	0	0	108	346	22	48	-1.73125	-0.0812516	0.0835264	0.283741
PWY-1042:_glycolysis_IV_(plant_cytosol)|g__Megamonas.s__Megamonas_rupellensis	MIBS	0	0	45	244	0	5	NaN	NaN	NaN	NA	LLD	0	0	93	1031	2	14	NaN	NaN	NaN	NA	IBD	0	0	108	346	5	6	-1.7285	-0.0811223	0.0841823	0.283911
PWY-5667:_CDP-diacylglycerol_biosynthesis_I|g__Megamonas.s__Megamonas_rupellensis	MIBS	0	0	45	244	0	6	NaN	NaN	NaN	NA	LLD	0	0	93	1031	2	15	NaN	NaN	NaN	NA	IBD	0	0	108	346	5	6	-1.7285	-0.0811223	0.0841823	0.283911
PWY0-1319:_CDP-diacylglycerol_biosynthesis_II|g__Megamonas.s__Megamonas_rupellensis	MIBS	0	0	45	244	0	6	NaN	NaN	NaN	NA	LLD	0	0	93	1031	2	15	NaN	NaN	NaN	NA	IBD	0	0	108	346	5	6	-1.7285	-0.0811223	0.0841823	0.283911
PWY66-400:_glycolysis_VI_(metazoan)|g__Megamonas.s__Megamonas_rupellensis	MIBS	0	0	45	244	0	5	NaN	NaN	NaN	NA	LLD	0	0	93	1031	2	15	NaN	NaN	NaN	NA	IBD	0	0	108	346	5	6	-1.7285	-0.0811223	0.0841823	0.283911
PWY-6527:_stachyose_degradation|g__Megamonas.s__Megamonas_rupellensis	MIBS	0	0	45	244	0	5	NaN	NaN	NaN	NA	LLD	0	0	93	1031	3	15	NaN	NaN	NaN	NA	IBD	0	0	108	346	5	6	-1.7285	-0.0811223	0.0841823	0.283911
PWY-6737:_starch_degradation_V|g__Megamonas.s__Megamonas_rupellensis	MIBS	0	0	45	244	0	6	NaN	NaN	NaN	NA	LLD	0	0	93	1031	3	18	NaN	NaN	NaN	NA	IBD	0	0	108	346	5	6	-1.7285	-0.0811223	0.0841823	0.283911
PWY-7111:_pyruvate_fermentation_to_isobutanol_(engineered)|g__Megamonas.s__Megamonas_rupellensis	MIBS	0	0	45	244	0	6	NaN	NaN	NaN	NA	LLD	0	0	93	1031	3	16	NaN	NaN	NaN	NA	IBD	0	0	108	346	5	6	-1.7285	-0.0811223	0.0841823	0.283911
PWY-724:_superpathway_of_L-lysine,_L-threonine_and_L-methionine_biosynthesis_II|g__Megamonas.s__Megamonas_rupellensis	MIBS	0	0	45	244	0	4	NaN	NaN	NaN	NA	LLD	0	0	93	1031	3	15	NaN	NaN	NaN	NA	IBD	0	0	108	346	5	6	-1.7285	-0.0811223	0.0841823	0.283911
VALSYN-PWY:_L-valine_biosynthesis|g__Megamonas.s__Megamonas_rupellensis	MIBS	0	0	45	244	0	6	NaN	NaN	NaN	NA	LLD	0	0	93	1031	3	17	NaN	NaN	NaN	NA	IBD	0	0	108	346	5	6	-1.7285	-0.0811223	0.0841823	0.283911
HISDEG-PWY:_L-histidine_degradation_I|g__Klebsiella.s__Klebsiella_pneumoniae	MIBS	0	0	45	244	1	2	NaN	NaN	NaN	NA	LLD	0	0	93	1031	0	6	NaN	NaN	NaN	NA	IBD	0	0	108	346	7	10	-1.72921	-0.0811558	0.0840003	0.283911
THRESYN-PWY:_superpathway_of_L-threonine_biosynthesis|g__Klebsiella.s__Klebsiella_pneumoniae	MIBS	0	0	45	244	3	3	NaN	NaN	NaN	NA	LLD	0	0	93	1031	2	9	NaN	NaN	NaN	NA	IBD	0	0	108	346	7	10	-1.72921	-0.0811558	0.0840003	0.283911
PWY-6121:_5-aminoimidazole_ribonucleotide_biosynthesis_I|g__Faecalibacterium.s__Faecalibacterium_prausnitzii	MIBS	84.2224	111.875	45	244	43	231	1.80941	0.106436	0.0705384	0.422796	LLD	110.128	132.649	93	1031	91	1015	1.42637	0.0425451	0.153809	0.48335	IBD	61.7433	76.271	108	346	76	264	1.72924	0.0811574	0.0838414	0.283911
PWY-5686:_UMP_biosynthesis|g__Streptococcus.s__Streptococcus_australis	MIBS	0	0	45	244	3	12	NaN	NaN	NaN	NA	LLD	0	0	93	1031	5	27	-1.53803	-0.0458755	0.124184	0.410465	IBD	0	0	108	346	6	8	-1.72802	-0.0811	0.0842363	0.283949
PWY-6387:_UDP-N-acetylmuramoyl-pentapeptide_biosynthesis_I_(meso-diaminopimelate_containing)|g__Eubacterium.s__Eubacterium_ventriosum	MIBS	0	0	45	244	22	116	-0.543009	-0.0319417	0.587845	0.815719	LLD	0	3.06261	93	1031	38	569	3.10315	0.0925592	0.00191587	0.0139963	IBD	0	0	108	346	27	112	1.72637	0.0810227	0.0843728	0.284264
PWY-7663:_gondoate_biosynthesis_(anaerobic)|g__Klebsiella.s__Klebsiella_pneumoniae	MIBS	0	0	45	244	1	2	NaN	NaN	NaN	NA	LLD	0	0	93	1031	0	8	NaN	NaN	NaN	NA	IBD	0	0	108	346	7	10	-1.72666	-0.0810359	0.0844593	0.284376
PWY-7242:_D-fructuronate_degradation|unclassified	MIBS	91.4281	88.1364	45	244	43	237	1.50452	0.0885013	0.132697	0.648429	LLD	82.9059	91.0995	93	1031	88	1014	0.887544	0.0264732	0.374876	0.802974	IBD	56.4967	63.3213	108	346	97	305	1.72562	0.0809872	0.0844919	0.284376
PWY-5188:_tetrapyrrole_biosynthesis_I_(from_glutamate)|g__Megamonas.s__Megamonas_rupellensis	MIBS	0	0	45	244	0	4	NaN	NaN	NaN	NA	LLD	0	0	93	1031	2	17	NaN	NaN	NaN	NA	IBD	0	0	108	346	5	6	-1.72534	-0.0809743	0.0847504	0.284378
PANTO-PWY:_phosphopantothenate_biosynthesis_I|g__Megamonas.s__Megamonas_rupellensis	MIBS	0	0	45	244	0	5	NaN	NaN	NaN	NA	LLD	0	0	93	1031	3	18	NaN	NaN	NaN	NA	IBD	0	0	108	346	5	6	-1.72534	-0.0809743	0.0847504	0.284378
PWY-2942:_L-lysine_biosynthesis_III|g__Megamonas.s__Megamonas_rupellensis	MIBS	0	0	45	244	0	4	NaN	NaN	NaN	NA	LLD	0	0	93	1031	3	16	NaN	NaN	NaN	NA	IBD	0	0	108	346	5	6	-1.72534	-0.0809743	0.0847504	0.284378
PWY-5097:_L-lysine_biosynthesis_VI|g__Megamonas.s__Megamonas_rupellensis	MIBS	0	0	45	244	0	4	NaN	NaN	NaN	NA	LLD	0	0	93	1031	3	17	NaN	NaN	NaN	NA	IBD	0	0	108	346	5	6	-1.72534	-0.0809743	0.0847504	0.284378
PWY-7111:_pyruvate_fermentation_to_isobutanol_(engineered)|g__Bacteroides.s__Bacteroides_cellulosilyticus	MIBS	0	0	45	244	16	62	-1.52014	-0.0894203	0.128787	0.642739	LLD	0	0	93	1031	28	236	-1.83013	-0.0545881	0.0672643	0.264433	IBD	0	0	108	346	24	53	-1.72454	-0.0809366	0.0847265	0.284378
VALSYN-PWY:_L-valine_biosynthesis|g__Bacteroides.s__Bacteroides_cellulosilyticus	MIBS	0	0	45	244	16	62	-1.52014	-0.0894203	0.128787	0.642739	LLD	0	0	93	1031	28	236	-1.83013	-0.0545881	0.0672643	0.264433	IBD	0	0	108	346	24	53	-1.72454	-0.0809366	0.0847265	0.284378
NONMEVIPP-PWY:_methylerythritol_phosphate_pathway_I|g__Parasutterella.s__Parasutterella_excrementihominis	MIBS	0	0	45	244	2	5	NaN	NaN	NaN	NA	LLD	0	0	93	1031	1	21	NaN	NaN	NaN	NA	IBD	0	0	108	346	5	34	1.72167	0.0808018	0.0852867	0.285743
PWY-6123:_inosine-5'-phosphate_biosynthesis_I|g__Bacteroides.s__Bacteroides_ovatus	MIBS	0	0	45	244	15	95	0.678111	0.0398889	0.498407	0.815719	LLD	0	0	93	1031	24	375	1.86058	0.0554966	0.0628306	0.249655	IBD	0	0	108	346	43	166	1.72127	0.0807833	0.0852844	0.285743
PWY-6277:_superpathway_of_5-aminoimidazole_ribonucleotide_biosynthesis|g__Faecalibacterium.s__Faecalibacterium_prausnitzii	MIBS	79.5106	109.098	45	244	43	234	1.79187	0.105404	0.0733087	0.435645	LLD	108.875	133.057	93	1031	91	1022	1.09117	0.0325467	0.275273	0.698705	IBD	61.9994	82.5067	108	346	77	270	1.71923	0.0806874	0.0856497	0.286669
PWY0-166:_superpathway_of_pyrimidine_deoxyribonucleotides_de_novo_biosynthesis_(E._coli)|unclassified	MIBS	105.681	93.8421	45	244	34	181	-0.423862	-0.024933	0.672381	0.815719	LLD	174.919	181.576	93	1031	80	908	-0.232014	-0.00692038	0.816657	0.868945	IBD	126.348	70.95	108	346	82	253	-1.71929	-0.0806902	0.085639	0.286669
PWY-6124:_inosine-5'-phosphate_biosynthesis_II|g__Bacteroides.s__Bacteroides_ovatus	MIBS	0	0	45	244	16	112	1.12492	0.0661715	0.261078	0.815719	LLD	0	0	93	1031	36	473	1.1805	0.0352113	0.237875	0.630789	IBD	0	2.65873	108	346	50	186	1.71849	0.0806525	0.0857892	0.28699
ARGSYN-PWY:_L-arginine_biosynthesis_I_(via_L-ornithine)|g__Klebsiella.s__Klebsiella_pneumoniae	MIBS	0	0	45	244	0	1	NaN	NaN	NaN	NA	LLD	0	0	93	1031	0	4	NaN	NaN	NaN	NA	IBD	0	0	108	346	5	6	-1.71903	-0.0806782	0.0858959	0.287174
PWY-5667:_CDP-diacylglycerol_biosynthesis_I|g__Blautia.s__Blautia_hydrogenotrophica	MIBS	0	0	45	244	4	25	NaN	NaN	NaN	NA	LLD	0	0	93	1031	8	58	-1.19106	-0.0355262	0.233792	0.62338	IBD	0	0	108	346	7	44	1.71779	0.0806201	0.0859741	0.287174
PWY0-1319:_CDP-diacylglycerol_biosynthesis_II|g__Blautia.s__Blautia_hydrogenotrophica	MIBS	0	0	45	244	4	25	NaN	NaN	NaN	NA	LLD	0	0	93	1031	8	58	-1.19106	-0.0355262	0.233792	0.62338	IBD	0	0	108	346	7	44	1.71779	0.0806201	0.0859741	0.287174
PWY-7184:_pyrimidine_deoxyribonucleotides_de_novo_biosynthesis_I|unclassified	MIBS	50.4848	48.7128	45	244	34	181	-0.607894	-0.0357585	0.543907	0.815719	LLD	98.8081	99.1604	93	1031	80	908	-0.407943	-0.0121679	0.683438	0.828557	IBD	65.4332	40.9998	108	346	82	254	-1.7172	-0.0805922	0.0860202	0.287182
PWY-7219:_adenosine_ribonucleotides_de_novo_biosynthesis|g__Coprobacter.s__Coprobacter_fastidiosus	MIBS	0	0	45	244	0	24	NaN	NaN	NaN	NA	LLD	0	0	93	1031	5	53	-0.0822215	-0.00245246	0.934817	0.956097	IBD	0	0	108	346	7	43	1.71668	0.0805676	0.08618	0.287426
PWY-7357:_thiamin_formation_from_pyrithiamine_and_oxythiamine_(yeast)|g__Coprococcus.s__Coprococcus_catus	MIBS	10.5151	17.2881	45	244	31	194	1.87384	0.110226	0.0610873	0.383134	LLD	13.3105	18.9189	93	1031	73	873	2.7082	0.0807788	0.00676839	0.042712	IBD	0	4.04678	108	346	45	185	1.71644	0.0805566	0.0861632	0.287426
PWY-5097:_L-lysine_biosynthesis_VI|g__Bacteroides.s__Bacteroides_ovatus	MIBS	0	0	45	244	9	74	1.16432	0.0684892	0.244789	0.8029	LLD	0	0	93	1031	24	304	0.817423	0.0243817	0.413805	0.828557	IBD	0	0	108	346	36	149	1.71526	0.0805012	0.0863839	0.287961
PWY-6151:_S-adenosyl-L-methionine_cycle_I|g__Catenibacterium.s__Catenibacterium_mitsuokai	MIBS	0	0	45	244	7	37	0.0590065	0.00347097	0.954184	0.973529	LLD	0	0	93	1031	16	131	-1.04605	-0.0312009	0.295671	0.725545	IBD	0	0	108	346	12	21	-1.71528	-0.0805021	0.0864651	0.288086
NONMEVIPP-PWY:_methylerythritol_phosphate_pathway_I|g__Erysipelotrichaceae_noname.s__Erysipelotrichaceae_bacterium_6_1_45	MIBS	0	0	45	244	2	7	NaN	NaN	NaN	NA	LLD	0	0	93	1031	1	11	NaN	NaN	NaN	NA	IBD	0	0	108	346	6	8	-1.71399	-0.0804417	0.0867877	0.289016
PWY-7111:_pyruvate_fermentation_to_isobutanol_(engineered)|g__Bifidobacterium.s__Bifidobacterium_breve	MIBS	0	0	45	244	2	4	NaN	NaN	NaN	NA	LLD	0	0	93	1031	0	23	NaN	NaN	NaN	NA	IBD	0	0	108	346	16	31	-1.71293	-0.0803916	0.0868724	0.289152
PEPTIDOGLYCANSYN-PWY:_peptidoglycan_biosynthesis_I_(meso-diaminopimelate_containing)|g__Subdoligranulum.s__Subdoligranulum_sp_4_3_54A2FAA	MIBS	0	0	45	244	2	6	NaN	NaN	NaN	NA	LLD	0	0	93	1031	2	16	NaN	NaN	NaN	NA	IBD	0	0	108	346	5	6	-1.71272	-0.0803822	0.0870538	0.289174
PWY-6386:_UDP-N-acetylmuramoyl-pentapeptide_biosynthesis_II_(lysine-containing)|g__Subdoligranulum.s__Subdoligranulum_sp_4_3_54A2FAA	MIBS	0	0	45	244	2	6	NaN	NaN	NaN	NA	LLD	0	0	93	1031	2	16	NaN	NaN	NaN	NA	IBD	0	0	108	346	5	6	-1.71272	-0.0803822	0.0870538	0.289174
PWY-6387:_UDP-N-acetylmuramoyl-pentapeptide_biosynthesis_I_(meso-diaminopimelate_containing)|g__Subdoligranulum.s__Subdoligranulum_sp_4_3_54A2FAA	MIBS	0	0	45	244	2	6	NaN	NaN	NaN	NA	LLD	0	0	93	1031	2	16	NaN	NaN	NaN	NA	IBD	0	0	108	346	5	6	-1.71272	-0.0803822	0.0870538	0.289174
PWY-1042:_glycolysis_IV_(plant_cytosol)|unclassified	MIBS	880.586	939.56	45	244	45	244	0.801753	0.0471619	0.423258	0.815719	LLD	820.121	959.748	93	1031	93	1031	3.39223	0.101182	0.000693673	0.00678295	IBD	699.825	735.902	108	346	106	343	1.71214	0.0803547	0.0869481	0.289174
PWY-6386:_UDP-N-acetylmuramoyl-pentapeptide_biosynthesis_II_(lysine-containing)|g__Odoribacter.s__Odoribacter_splanchnicus	MIBS	0	0	45	244	3	11	NaN	NaN	NaN	NA	LLD	0	0	93	1031	6	66	0.00785883	0.000234409	0.994043	0.996531	IBD	0	0	108	346	7	42	1.71107	0.0803044	0.0872124	0.289411
PWY-6387:_UDP-N-acetylmuramoyl-pentapeptide_biosynthesis_I_(meso-diaminopimelate_containing)|g__Odoribacter.s__Odoribacter_splanchnicus	MIBS	0	0	45	244	3	11	NaN	NaN	NaN	NA	LLD	0	0	93	1031	6	66	0.0172894	0.0005157	0.986519	0.991749	IBD	0	0	108	346	7	42	1.71107	0.0803044	0.0872124	0.289411
COA-PWY-1:_coenzyme_A_biosynthesis_II_(mammalian)|g__Subdoligranulum.s__Subdoligranulum_sp_4_3_54A2FAA	MIBS	0	0	45	244	2	6	NaN	NaN	NaN	NA	LLD	0	0	93	1031	2	17	NaN	NaN	NaN	NA	IBD	0	0	108	346	5	6	-1.70642	-0.0800861	0.0882244	0.292183
PWY-6121:_5-aminoimidazole_ribonucleotide_biosynthesis_I|g__Subdoligranulum.s__Subdoligranulum_sp_4_3_54A2FAA	MIBS	0	0	45	244	2	6	NaN	NaN	NaN	NA	LLD	0	0	93	1031	2	17	NaN	NaN	NaN	NA	IBD	0	0	108	346	5	6	-1.70642	-0.0800861	0.0882244	0.292183
PWY-6151:_S-adenosyl-L-methionine_cycle_I|g__Subdoligranulum.s__Subdoligranulum_sp_4_3_54A2FAA	MIBS	0	0	45	244	2	5	NaN	NaN	NaN	NA	LLD	0	0	93	1031	2	16	NaN	NaN	NaN	NA	IBD	0	0	108	346	5	6	-1.70642	-0.0800861	0.0882244	0.292183
VALSYN-PWY:_L-valine_biosynthesis|g__Subdoligranulum.s__Subdoligranulum_sp_4_3_54A2FAA	MIBS	0	0	45	244	2	6	NaN	NaN	NaN	NA	LLD	0	0	93	1031	2	17	NaN	NaN	NaN	NA	IBD	0	0	108	346	5	6	-1.70642	-0.0800861	0.0882244	0.292183
PWY-6124:_inosine-5'-phosphate_biosynthesis_II|g__Lactobacillus.s__Lactobacillus_rhamnosus	MIBS	0	0	45	244	0	1	NaN	NaN	NaN	NA	LLD	0	0	93	1031	0	10	NaN	NaN	NaN	NA	IBD	0	0	108	346	5	6	-1.70326	-0.0799381	0.0888144	0.292993
PWY-6519:_8-amino-7-oxononanoate_biosynthesis_I|g__Klebsiella.s__Klebsiella_pneumoniae	MIBS	0	0	45	244	1	2	NaN	NaN	NaN	NA	LLD	0	0	93	1031	0	4	NaN	NaN	NaN	NA	IBD	0	0	108	346	5	6	-1.70326	-0.0799381	0.0888144	0.292993
PWY-6277:_superpathway_of_5-aminoimidazole_ribonucleotide_biosynthesis|g__Subdoligranulum.s__Subdoligranulum_sp_4_3_54A2FAA	MIBS	0	0	45	244	2	6	NaN	NaN	NaN	NA	LLD	0	0	93	1031	2	17	NaN	NaN	NaN	NA	IBD	0	0	108	346	5	6	-1.70326	-0.0799381	0.0888144	0.292993
PWY-6737:_starch_degradation_V|g__Subdoligranulum.s__Subdoligranulum_sp_4_3_54A2FAA	MIBS	0	0	45	244	2	6	NaN	NaN	NaN	NA	LLD	0	0	93	1031	2	17	NaN	NaN	NaN	NA	IBD	0	0	108	346	5	6	-1.70326	-0.0799381	0.0888144	0.292993
PWY-7111:_pyruvate_fermentation_to_isobutanol_(engineered)|g__Subdoligranulum.s__Subdoligranulum_sp_4_3_54A2FAA	MIBS	0	0	45	244	2	6	NaN	NaN	NaN	NA	LLD	0	0	93	1031	2	17	NaN	NaN	NaN	NA	IBD	0	0	108	346	5	6	-1.70326	-0.0799381	0.0888144	0.292993
PWY-7219:_adenosine_ribonucleotides_de_novo_biosynthesis|g__Subdoligranulum.s__Subdoligranulum_sp_4_3_54A2FAA	MIBS	0	0	45	244	2	6	NaN	NaN	NaN	NA	LLD	0	0	93	1031	2	17	NaN	NaN	NaN	NA	IBD	0	0	108	346	5	6	-1.70326	-0.0799381	0.0888144	0.292993
PWY-5484:_glycolysis_II_(from_fructose_6-phosphate)|g__Klebsiella.s__Klebsiella_pneumoniae	MIBS	0	0	45	244	0	2	NaN	NaN	NaN	NA	LLD	0	0	93	1031	0	6	NaN	NaN	NaN	NA	IBD	0	0	108	346	6	8	-1.70277	-0.0799151	0.0888734	0.292993
PWY-6385:_peptidoglycan_biosynthesis_III_(mycobacteria)|g__Odoribacter.s__Odoribacter_splanchnicus	MIBS	0	0	45	244	3	11	NaN	NaN	NaN	NA	LLD	0	0	93	1031	6	65	-0.0233356	-0.000696044	0.981698	0.988455	IBD	0	0	108	346	7	42	1.70171	0.0798652	0.0889561	0.292993
VALSYN-PWY:_L-valine_biosynthesis|g__Odoribacter.s__Odoribacter_splanchnicus	MIBS	0	0	45	244	3	15	NaN	NaN	NaN	NA	LLD	0	0	93	1031	9	89	-0.26482	-0.00789893	0.79141	0.848325	IBD	0	0	108	346	8	47	1.70176	0.0798675	0.0889395	0.292993
PWY-5177:_glutaryl-CoA_degradation|g__Coprococcus.s__Coprococcus_catus	MIBS	11.6647	26.1108	45	244	35	204	2.00278	0.11781	0.0453057	0.323448	LLD	20.9201	27.1091	93	1031	74	924	3.01963	0.0900681	0.0025322	0.0174644	IBD	0	7.26261	108	346	53	195	1.70246	0.0799002	0.0887525	0.292993
PWY-7221:_guanosine_ribonucleotides_de_novo_biosynthesis|g__Faecalibacterium.s__Faecalibacterium_prausnitzii	MIBS	112.892	136.852	45	244	43	228	1.18239	0.0695522	0.237437	0.787734	LLD	124.079	159.263	93	1031	91	1011	1.34899	0.0402371	0.177392	0.536599	IBD	85.4077	112.502	108	346	75	267	1.70186	0.0798722	0.0888611	0.292993
COA-PWY-1:_coenzyme_A_biosynthesis_II_(mammalian)|g__Eubacterium.s__Eubacterium_ventriosum	MIBS	0	0	45	244	17	113	0.410395	0.0241409	0.682296	0.821354	LLD	0	3.4039	93	1031	34	552	3.14138	0.0936996	0.00168254	0.0124317	IBD	0	0	108	346	26	109	1.69966	0.0797691	0.0892925	0.293955
NONMEVIPP-PWY:_methylerythritol_phosphate_pathway_I|g__Klebsiella.s__Klebsiella_pneumoniae	MIBS	0	0	45	244	0	1	NaN	NaN	NaN	NA	LLD	0	0	93	1031	0	6	NaN	NaN	NaN	NA	IBD	0	0	108	346	6	8	-1.69997	-0.0797835	0.0894011	0.294166
PWY-6121:_5-aminoimidazole_ribonucleotide_biosynthesis_I|g__Erysipelotrichaceae_noname.s__Eubacterium_biforme	MIBS	0	0	45	244	17	90	-0.143439	-0.00843762	0.886828	0.947989	LLD	0	0	93	1031	44	449	-0.99502	-0.029679	0.319816	0.758179	IBD	0	0	108	346	28	61	-1.69822	-0.0797014	0.0895809	0.294611
CALVIN-PWY:_Calvin-Benson-Bassham_cycle|g__Odoribacter.s__Odoribacter_splanchnicus	MIBS	0	0	45	244	3	13	NaN	NaN	NaN	NA	LLD	0	0	93	1031	7	68	-0.365866	-0.0109129	0.714753	0.828557	IBD	0	0	108	346	7	43	1.69812	0.0796969	0.0896302	0.294626
PWY-5667:_CDP-diacylglycerol_biosynthesis_I|g__Subdoligranulum.s__Subdoligranulum_sp_4_3_54A2FAA	MIBS	0	0	45	244	2	6	NaN	NaN	NaN	NA	LLD	0	0	93	1031	2	17	NaN	NaN	NaN	NA	IBD	0	0	108	346	5	6	-1.6938	-0.079494	0.0906035	0.297235
PWY-5686:_UMP_biosynthesis|g__Subdoligranulum.s__Subdoligranulum_sp_4_3_54A2FAA	MIBS	0	0	45	244	2	6	NaN	NaN	NaN	NA	LLD	0	0	93	1031	2	17	NaN	NaN	NaN	NA	IBD	0	0	108	346	5	6	-1.6938	-0.079494	0.0906035	0.297235
PWY0-1319:_CDP-diacylglycerol_biosynthesis_II|g__Subdoligranulum.s__Subdoligranulum_sp_4_3_54A2FAA	MIBS	0	0	45	244	2	6	NaN	NaN	NaN	NA	LLD	0	0	93	1031	2	17	NaN	NaN	NaN	NA	IBD	0	0	108	346	5	6	-1.6938	-0.079494	0.0906035	0.297235
PWY-7219:_adenosine_ribonucleotides_de_novo_biosynthesis|g__Erysipelotrichaceae_noname.s__Erysipelotrichaceae_bacterium_2_2_44A	MIBS	0	0	45	244	4	16	NaN	NaN	NaN	NA	LLD	0	0	93	1031	8	49	-1.62163	-0.0483693	0.104976	0.373682	IBD	0	0	108	346	17	34	-1.69174	-0.0793974	0.0908412	0.297867
NONOXIPENT-PWY:_pentose_phosphate_pathway_(non-oxidative_branch)|g__Odoribacter.s__Odoribacter_splanchnicus	MIBS	0	0	45	244	3	15	NaN	NaN	NaN	NA	LLD	0	0	93	1031	8	85	-0.072955	-0.00217607	0.94212	0.95951	IBD	0	0	108	346	8	47	1.69138	0.0793806	0.0909052	0.297929
COA-PWY-1:_coenzyme_A_biosynthesis_II_(mammalian)|g__Catenibacterium.s__Catenibacterium_mitsuokai	MIBS	0	0	45	244	6	38	0.447207	0.0263063	0.655847	0.815719	LLD	0	0	93	1031	15	130	-0.856982	-0.0255616	0.391613	0.810416	IBD	0	0	108	346	12	21	-1.69102	-0.0793633	0.0910121	0.298132
PEPTIDOGLYCANSYN-PWY:_peptidoglycan_biosynthesis_I_(meso-diaminopimelate_containing)|g__Odoribacter.s__Odoribacter_splanchnicus	MIBS	0	0	45	244	3	11	NaN	NaN	NaN	NA	LLD	0	0	93	1031	5	62	0.253197	0.00755224	0.80043	0.856097	IBD	0	0	108	346	7	42	1.68767	0.0792064	0.091624	0.29984
PWY-5686:_UMP_biosynthesis|g__Clostridium.s__Clostridium_symbiosum	MIBS	0	0	45	244	1	1	NaN	NaN	NaN	NA	LLD	0	0	93	1031	0	4	NaN	NaN	NaN	NA	IBD	0	0	108	346	10	17	-1.68679	-0.0791651	0.0918406	0.3004
PWY-6151:_S-adenosyl-L-methionine_cycle_I|g__Actinomyces.s__Actinomyces_viscosus	MIBS	0	0	45	244	1	7	NaN	NaN	NaN	NA	LLD	0	0	93	1031	4	10	NaN	NaN	NaN	NA	IBD	0	0	108	346	5	6	-1.68434	-0.0790499	0.0924215	0.302002
PWY-6737:_starch_degradation_V|g__Fusobacterium.s__Fusobacterium_ulcerans	NA	NA	NA	NA	NA	NA	NA	NA	NA	NA	NA	NA	NA	NA	NA	NA	NA	NA	NA	NA	NA	NA	IBD	0	0	108	346	5	6	-1.68434	-0.0790499	0.0924215	0.302002
PWY-5097:_L-lysine_biosynthesis_VI|g__Odoribacter.s__Odoribacter_splanchnicus	MIBS	0	0	45	244	3	13	NaN	NaN	NaN	NA	LLD	0	0	93	1031	8	82	-0.176467	-0.00526356	0.860206	0.900731	IBD	0	0	108	346	8	46	1.6826	0.0789685	0.0925966	0.302424
COA-PWY-1:_coenzyme_A_biosynthesis_II_(mammalian)|g__Collinsella.s__Collinsella_intestinalis	MIBS	0	0	45	244	5	6	-2.78744	-0.163967	0.00536087	0.0912285	LLD	0	0	93	1031	4	23	NaN	NaN	NaN	NA	IBD	0	0	108	346	11	19	-1.68075	-0.0788815	0.0930012	0.303371
PWY-6277:_superpathway_of_5-aminoimidazole_ribonucleotide_biosynthesis|g__Flavonifractor.s__Flavonifractor_plautii	MIBS	0	0	45	244	5	29	0.111028	0.00653108	0.91297	0.961156	LLD	0	0	93	1031	6	73	0.213376	0.00636448	0.831327	0.87957	IBD	0	0	108	346	26	114	1.68017	0.0788543	0.0930239	0.303371
PWY-6123:_inosine-5'-phosphate_biosynthesis_I|g__Lachnospiraceae_noname.s__Lachnospiraceae_bacterium_5_1_63FAA	MIBS	35.2688	28.8357	45	244	39	222	-0.407856	-0.0239915	0.684092	0.822906	LLD	20.6378	29.8029	93	1031	80	917	1.46812	0.0437904	0.142117	0.454687	IBD	11.9296	20.3807	108	346	66	255	1.68047	0.0788684	0.0929485	0.303371
PWY-6121:_5-aminoimidazole_ribonucleotide_biosynthesis_I|g__Lactobacillus.s__Lactobacillus_sakei	MIBS	0	0	45	244	6	10	-2.57163	-0.151273	0.0101938	0.157004	LLD	0	0	93	1031	8	77	-0.519133	-0.0154844	0.603922	0.828557	IBD	0	0	108	346	14	27	-1.67958	-0.0788267	0.0932034	0.303702
PWY-6737:_starch_degradation_V|g__Eubacterium.s__Eubacterium_hallii	MIBS	84.2326	75.3173	45	244	40	227	-0.299995	-0.0176468	0.764921	0.882197	LLD	59.3721	78.9765	93	1031	83	976	2.82633	0.0843023	0.00471094	0.0311586	IBD	22.3872	29.6673	108	346	70	243	1.67909	0.0788037	0.0932172	0.303702
PWY-2942:_L-lysine_biosynthesis_III|g__Enterococcus.s__Enterococcus_avium	MIBS	0	0	45	244	1	1	NaN	NaN	NaN	NA	LLD	0	0	93	1031	2	0	NaN	NaN	NaN	NA	IBD	0	0	108	346	6	8	-1.67753	-0.0787302	0.093714	0.30502
PWY-7219:_adenosine_ribonucleotides_de_novo_biosynthesis|g__Actinomyces.s__Actinomyces_viscosus	MIBS	0	0	45	244	4	6	NaN	NaN	NaN	NA	LLD	0	0	93	1031	6	34	-1.57962	-0.0471162	0.114313	0.387333	IBD	0	0	108	346	6	8	-1.67753	-0.0787302	0.093714	0.30502
PWY-7221:_guanosine_ribonucleotides_de_novo_biosynthesis|g__Odoribacter.s__Odoribacter_splanchnicus	MIBS	0	0	45	244	2	11	NaN	NaN	NaN	NA	LLD	0	0	93	1031	6	79	0.464564	0.0138568	0.642504	0.828557	IBD	0	0	108	346	7	42	1.67207	0.0784744	0.0946635	0.307959
PWY-6151:_S-adenosyl-L-methionine_cycle_I|g__Dorea.s__Dorea_formicigenerans	MIBS	19.3954	22.6192	45	244	39	217	0.837319	0.0492541	0.402959	0.815719	LLD	19.8833	21.9607	93	1031	72	907	0.713367	0.021278	0.475722	0.828557	IBD	6.65738	9.23339	108	346	64	222	1.67101	0.0784246	0.0948041	0.308265
COA-PWY-1:_coenzyme_A_biosynthesis_II_(mammalian)|g__Clostridium.s__Clostridium_perfringens	MIBS	0	0	45	244	1	0	NaN	NaN	NaN	NA	LLD	0	0	93	1031	3	2	NaN	NaN	NaN	NA	IBD	0	0	108	346	7	10	-1.67046	-0.0783987	0.0950807	0.30886
PWY-6277:_superpathway_of_5-aminoimidazole_ribonucleotide_biosynthesis|g__Odoribacter.s__Odoribacter_splanchnicus	MIBS	0	0	45	244	3	14	NaN	NaN	NaN	NA	LLD	0	0	93	1031	9	87	-0.35333	-0.010539	0.724099	0.828557	IBD	0	0	108	346	8	46	1.66766	0.0782672	0.0955316	0.310032
PWY-5097:_L-lysine_biosynthesis_VI|g__Akkermansia.s__Akkermansia_muciniphila	MIBS	0	0	45	244	20	95	-0.227246	-0.0133674	0.821086	0.904946	LLD	0	0	93	1031	40	498	0.726879	0.021681	0.46741	0.828557	IBD	0	0	108	346	18	86	1.66747	0.0782581	0.095535	0.310032
PWY-7221:_guanosine_ribonucleotides_de_novo_biosynthesis|g__Coriobacteriaceae_noname.s__Coriobacteriaceae_bacterium_phI	MIBS	0	0	45	244	3	14	NaN	NaN	NaN	NA	LLD	0	0	93	1031	6	30	-1.88077	-0.0560986	0.060078	0.23993	IBD	0	0	108	346	6	8	-1.6635	-0.0780719	0.0964932	0.312988
PWY-6163:_chorismate_biosynthesis_from_3-dehydroquinate|g__Coprococcus.s__Coprococcus_catus	MIBS	7.41516	12.0593	45	244	29	183	1.49541	0.0879654	0.135063	0.654732	LLD	8.24016	12.874	93	1031	67	809	2.52798	0.0754033	0.0114776	0.0667845	IBD	0	0	108	346	41	157	1.65855	0.0778395	0.0973003	0.315451
PWY-3841:_folate_transformations_II|g__Enterococcus.s__Enterococcus_faecalis	MIBS	0	0	45	244	2	4	NaN	NaN	NaN	NA	LLD	0	0	93	1031	6	10	-4.3045	-0.128392	1.67981e-05	0.000302387	IBD	0	0	108	346	7	10	-1.65769	-0.0777993	0.097638	0.316236
DTDPRHAMSYN-PWY:_dTDP-L-rhamnose_biosynthesis_I|g__Odoribacter.s__Odoribacter_splanchnicus	MIBS	0	0	45	244	3	15	NaN	NaN	NaN	NA	LLD	0	0	93	1031	9	89	-0.300948	-0.00897652	0.763714	0.828557	IBD	0	0	108	346	8	47	1.65729	0.0777804	0.097611	0.316236
COMPLETE-ARO-PWY:_superpathway_of_aromatic_amino_acid_biosynthesis|g__Akkermansia.s__Akkermansia_muciniphila	MIBS	0	0	45	244	18	92	-0.0289031	-0.00170018	0.977829	0.986136	LLD	0	0	93	1031	40	482	0.532582	0.0158856	0.594449	0.828557	IBD	0	0	108	346	17	82	1.6548	0.0776635	0.0980835	0.317368
PWY-6163:_chorismate_biosynthesis_from_3-dehydroquinate|g__Akkermansia.s__Akkermansia_muciniphila	MIBS	0	0	45	244	18	96	0.0990425	0.00582603	0.921978	0.963967	LLD	0	0	93	1031	40	486	0.559855	0.0166991	0.575702	0.828557	IBD	0	0	108	346	17	82	1.6548	0.0776635	0.0980835	0.317368
PWY-6125:_superpathway_of_guanosine_nucleotides_de_novo_biosynthesis_II|g__Clostridium.s__Clostridium_perfringens	MIBS	0	0	45	244	1	0	NaN	NaN	NaN	NA	LLD	0	0	93	1031	3	2	NaN	NaN	NaN	NA	IBD	0	0	108	346	7	10	-1.65514	-0.0776794	0.098156	0.317448
PWY-7111:_pyruvate_fermentation_to_isobutanol_(engineered)|g__Odoribacter.s__Odoribacter_splanchnicus	MIBS	0	0	45	244	3	13	NaN	NaN	NaN	NA	LLD	0	0	93	1031	9	78	-0.666204	-0.0198712	0.505511	0.828557	IBD	0	0	108	346	8	46	1.65421	0.077636	0.0982363	0.317552
PWY-2942:_L-lysine_biosynthesis_III|g__Odoribacter.s__Odoribacter_splanchnicus	MIBS	0	0	45	244	3	13	NaN	NaN	NaN	NA	LLD	0	0	93	1031	8	86	-0.0785043	-0.00234159	0.937703	0.957337	IBD	0	0	108	346	8	46	1.65272	0.0775659	0.0985406	0.31838
PWY-5686:_UMP_biosynthesis|g__Parabacteroides.s__Parabacteroides_distasonis	MIBS	0	0	45	244	12	83	0.417233	0.0245431	0.677358	0.818082	LLD	0	0	93	1031	28	325	0.219061	0.00653403	0.826761	0.876952	IBD	0	0	108	346	38	143	1.65148	0.0775077	0.0987381	0.318863
PWY-5097:_L-lysine_biosynthesis_VI|g__Gordonibacter.s__Gordonibacter_pamelaeae	MIBS	0	0	45	244	7	41	0.242606	0.0142709	0.809471	0.899669	LLD	0	0	93	1031	10	183	1.70838	0.0509566	0.0876134	0.326088	IBD	0	0	108	346	8	46	1.65122	0.0774957	0.0988456	0.319054
PWY-5083:_NAD/NADH_phosphorylation_and_dephosphorylation|g__Escherichia.s__Escherichia_coli	MIBS	0	0	45	244	13	58	-0.860791	-0.0506348	0.390061	0.815719	LLD	0	0	93	1031	33	265	-2.33139	-0.0695396	0.019744	0.10771	IBD	0	0	108	346	45	112	-1.64942	-0.0774113	0.0991622	0.31992
ARO-PWY:_chorismate_biosynthesis_I|g__Akkermansia.s__Akkermansia_muciniphila	MIBS	0	0	45	244	18	93	0.00110878	6.52224e-05	1	1	LLD	0	0	93	1031	40	482	0.527144	0.0157234	0.59822	0.828557	IBD	0	0	108	346	17	82	1.64782	0.0773361	0.0995088	0.320882
PWY-5097:_L-lysine_biosynthesis_VI|g__Prevotella.s__Prevotella_copri	MIBS	0	0	45	244	8	58	0.908285	0.0534285	0.364425	0.815719	LLD	0	0	93	1031	28	338	0.610473	0.0182089	0.541681	0.828557	IBD	0	0	108	346	20	42	-1.64672	-0.0772842	0.0997612	0.321539
PWY-7221:_guanosine_ribonucleotides_de_novo_biosynthesis|g__Lachnospiraceae_noname.s__Lachnospiraceae_bacterium_1_4_56FAA	MIBS	0	0	45	244	15	34	-3.34403	-0.196707	0.000830153	0.0204255	LLD	0	0	93	1031	15	81	-2.60886	-0.0778159	0.00909347	0.0558573	IBD	0	0	108	346	26	60	-1.64534	-0.0772197	0.100026	0.322236
PWY-5686:_UMP_biosynthesis|g__Erysipelotrichaceae_noname.s__Eubacterium_biforme	MIBS	0	0	45	244	17	88	-0.225378	-0.0132575	0.822562	0.905943	LLD	0	0	93	1031	43	445	-0.893281	-0.0266443	0.371805	0.797904	IBD	0	0	108	346	28	62	-1.64488	-0.0771981	0.100119	0.322378
PWY-2942:_L-lysine_biosynthesis_III|g__Prevotella.s__Prevotella_copri	MIBS	0	0	45	244	8	59	0.949105	0.0558297	0.343235	0.815719	LLD	0	0	93	1031	28	344	0.691002	0.0206109	0.489689	0.828557	IBD	0	0	108	346	20	42	-1.64249	-0.0770861	0.100634	0.32372
DTDPRHAMSYN-PWY:_dTDP-L-rhamnose_biosynthesis_I|g__Coprococcus.s__Coprococcus_catus	MIBS	0	7.32901	45	244	20	154	2.2983	0.135194	0.0216019	0.173493	LLD	6.57729	9.84051	93	1031	58	711	1.60393	0.0478412	0.108767	0.383919	IBD	0	0	108	346	29	121	1.64251	0.0770867	0.100589	0.32372
PWY-6386:_UDP-N-acetylmuramoyl-pentapeptide_biosynthesis_II_(lysine-containing)|g__Eubacterium.s__Eubacterium_ventriosum	MIBS	0	0	45	244	20	97	-0.907966	-0.0534098	0.364474	0.815719	LLD	0	0	93	1031	28	479	3.0867	0.0920685	0.00202517	0.0147264	IBD	0	0	108	346	23	99	1.64125	0.0770278	0.100857	0.32428
PWY-7111:_pyruvate_fermentation_to_isobutanol_(engineered)|g__Klebsiella.s__Klebsiella_pneumoniae	MIBS	0	0	45	244	3	3	NaN	NaN	NaN	NA	LLD	0	0	93	1031	4	9	NaN	NaN	NaN	NA	IBD	0	0	108	346	9	15	-1.64119	-0.0770249	0.100983	0.324529
PWY-5667:_CDP-diacylglycerol_biosynthesis_I|g__Bacteroides.s__Bacteroides_ovatus	MIBS	0	0	45	244	14	98	0.977668	0.0575099	0.328786	0.815719	LLD	0	0	93	1031	37	421	0.152352	0.00454429	0.879057	0.914836	IBD	0	0	108	346	45	171	1.6395	0.0769457	0.101203	0.324606
PWY0-1319:_CDP-diacylglycerol_biosynthesis_II|g__Bacteroides.s__Bacteroides_ovatus	MIBS	0	0	45	244	14	98	0.977668	0.0575099	0.328786	0.815719	LLD	0	0	93	1031	37	421	0.152352	0.00454429	0.879057	0.914836	IBD	0	0	108	346	45	171	1.6395	0.0769457	0.101203	0.324606
PWY-5667:_CDP-diacylglycerol_biosynthesis_I|g__Faecalibacterium.s__Faecalibacterium_prausnitzii	MIBS	132.514	187.479	45	244	44	231	1.41237	0.0830805	0.158127	0.688692	LLD	181.519	212.97	93	1031	91	1018	1.65618	0.0493997	0.0977195	0.356943	IBD	123.27	148.166	108	346	77	269	1.63962	0.0769513	0.101172	0.324606
PWY0-1319:_CDP-diacylglycerol_biosynthesis_II|g__Faecalibacterium.s__Faecalibacterium_prausnitzii	MIBS	132.514	187.479	45	244	44	231	1.41237	0.0830805	0.158127	0.688692	LLD	181.519	212.97	93	1031	91	1018	1.65618	0.0493997	0.0977195	0.356943	IBD	123.27	148.166	108	346	77	269	1.63962	0.0769513	0.101172	0.324606
PWY-7219:_adenosine_ribonucleotides_de_novo_biosynthesis|g__Bifidobacterium.s__Bifidobacterium_breve	MIBS	0	0	45	244	2	2	NaN	NaN	NaN	NA	LLD	0	0	93	1031	0	15	NaN	NaN	NaN	NA	IBD	0	0	108	346	13	24	-1.63787	-0.0768691	0.101634	0.325828
PWY-6163:_chorismate_biosynthesis_from_3-dehydroquinate|g__Lachnospiraceae_noname.s__Lachnospiraceae_bacterium_5_1_57FAA	MIBS	0	0	45	244	7	21	-1.41464	-0.0832144	0.157728	0.688692	LLD	0	0	93	1031	5	35	-0.966999	-0.0288431	0.333805	0.776171	IBD	0	0	108	346	19	41	-1.63655	-0.0768069	0.101875	0.326444
PWY-6386:_UDP-N-acetylmuramoyl-pentapeptide_biosynthesis_II_(lysine-containing)|g__Bacteroides.s__Bacteroides_plebeius	MIBS	0	0	45	244	3	21	NaN	NaN	NaN	NA	LLD	0	0	93	1031	13	110	-1.05215	-0.031383	0.292872	0.725545	IBD	0	0	108	346	10	17	-1.63555	-0.0767603	0.102148	0.326893
PWY-6387:_UDP-N-acetylmuramoyl-pentapeptide_biosynthesis_I_(meso-diaminopimelate_containing)|g__Bacteroides.s__Bacteroides_plebeius	MIBS	0	0	45	244	3	21	NaN	NaN	NaN	NA	LLD	0	0	93	1031	13	110	-1.05338	-0.0314197	0.292308	0.725006	IBD	0	0	108	346	10	17	-1.63555	-0.0767603	0.102148	0.326893
THRESYN-PWY:_superpathway_of_L-threonine_biosynthesis|g__Coprococcus.s__Coprococcus_catus	MIBS	7.57676	13.0244	45	244	30	193	2.43826	0.143427	0.014798	0.165152	LLD	8.46943	12.5177	93	1031	74	851	2.33608	0.0696794	0.0194959	0.106542	IBD	0	2.28773	108	346	50	184	1.6349	0.0767297	0.102163	0.326893
PEPTIDOGLYCANSYN-PWY:_peptidoglycan_biosynthesis_I_(meso-diaminopimelate_containing)|g__Bacteroides.s__Bacteroides_plebeius	MIBS	0	0	45	244	3	21	NaN	NaN	NaN	NA	LLD	0	0	93	1031	13	109	-1.08809	-0.0324549	0.276693	0.698705	IBD	0	0	108	346	10	17	-1.6335	-0.0766641	0.102579	0.327747
PWY-5667:_CDP-diacylglycerol_biosynthesis_I|g__Lachnospiraceae_noname.s__Lachnospiraceae_bacterium_9_1_43BFAA	MIBS	0	0	45	244	4	10	NaN	NaN	NaN	NA	LLD	0	0	93	1031	1	17	NaN	NaN	NaN	NA	IBD	0	0	108	346	22	49	-1.63329	-0.0766543	0.102547	0.327747
PWY0-1319:_CDP-diacylglycerol_biosynthesis_II|g__Lachnospiraceae_noname.s__Lachnospiraceae_bacterium_9_1_43BFAA	MIBS	0	0	45	244	4	10	NaN	NaN	NaN	NA	LLD	0	0	93	1031	1	17	NaN	NaN	NaN	NA	IBD	0	0	108	346	22	49	-1.63329	-0.0766543	0.102547	0.327747
COA-PWY-1:_coenzyme_A_biosynthesis_II_(mammalian)|g__Odoribacter.s__Odoribacter_splanchnicus	MIBS	0	0	45	244	1	7	NaN	NaN	NaN	NA	LLD	0	0	93	1031	8	51	-1.45381	-0.0433636	0.146117	0.465014	IBD	0	0	108	346	5	33	1.63112	0.0765525	0.103049	0.329089
PEPTIDOGLYCANSYN-PWY:_peptidoglycan_biosynthesis_I_(meso-diaminopimelate_containing)|g__Lachnospiraceae_noname.s__Lachnospiraceae_bacterium_9_1_43BFAA	MIBS	0	0	45	244	2	9	NaN	NaN	NaN	NA	LLD	0	0	93	1031	1	18	NaN	NaN	NaN	NA	IBD	0	0	108	346	21	46	-1.63001	-0.0765	0.103244	0.329554
PWY-7221:_guanosine_ribonucleotides_de_novo_biosynthesis|g__Bacteroides.s__Bacteroides_plebeius	MIBS	0	0	45	244	3	26	NaN	NaN	NaN	NA	LLD	0	0	93	1031	14	118	-1.1377	-0.0339348	0.255369	0.664298	IBD	0	0	108	346	10	17	-1.6294	-0.0764717	0.103444	0.329876
PWY-7221:_guanosine_ribonucleotides_de_novo_biosynthesis|g__Clostridium.s__Clostridium_scindens	MIBS	0	0	45	244	3	11	NaN	NaN	NaN	NA	LLD	0	0	93	1031	1	21	NaN	NaN	NaN	NA	IBD	0	0	108	346	13	25	-1.62938	-0.0764704	0.103419	0.329876
PWY-7219:_adenosine_ribonucleotides_de_novo_biosynthesis|g__Prevotella.s__Prevotella_copri	MIBS	0	0	45	244	9	61	0.792977	0.0466457	0.428544	0.815719	LLD	0	0	93	1031	30	354	0.591428	0.0176408	0.554366	0.828557	IBD	0	0	108	346	20	42	-1.62842	-0.0764255	0.103585	0.330165
NONMEVIPP-PWY:_methylerythritol_phosphate_pathway_I|g__Catenibacterium.s__Catenibacterium_mitsuokai	MIBS	0	0	45	244	6	32	-0.0363625	-0.00213897	0.972311	0.983127	LLD	0	0	93	1031	13	118	-0.59829	-0.0178455	0.549846	0.828557	IBD	0	0	108	346	10	17	-1.62735	-0.0763755	0.10388	0.330944
PWY-6163:_chorismate_biosynthesis_from_3-dehydroquinate|g__Catenibacterium.s__Catenibacterium_mitsuokai	MIBS	0	0	45	244	7	40	0.1843	0.0108412	0.854963	0.925307	LLD	0	0	93	1031	16	130	-1.04029	-0.0310291	0.29834	0.728195	IBD	0	0	108	346	12	22	-1.6255	-0.0762886	0.104252	0.331969
PWY-6151:_S-adenosyl-L-methionine_cycle_I|g__Erysipelotrichaceae_noname.s__Eubacterium_biforme	MIBS	0	0	45	244	17	91	-0.105052	-0.00617953	0.917221	0.962118	LLD	0	0	93	1031	45	453	-1.10655	-0.0330058	0.268566	0.688939	IBD	0	0	108	346	28	63	-1.62332	-0.0761862	0.10465	0.333077
PWY-7219:_adenosine_ribonucleotides_de_novo_biosynthesis|g__Faecalibacterium.s__Faecalibacterium_prausnitzii	MIBS	229.046	302.963	45	244	43	234	1.81905	0.107003	0.0690515	0.416876	LLD	269.608	346.55	93	1031	91	1023	2.21935	0.0661978	0.026474	0.136717	IBD	185.529	236.526	108	346	80	273	1.62196	0.0761223	0.104902	0.333721
COA-PWY-1:_coenzyme_A_biosynthesis_II_(mammalian)|g__Bifidobacterium.s__Bifidobacterium_catenulatum	MIBS	0	0	45	244	13	43	-1.66302	-0.0978245	0.0965911	0.529402	LLD	0	0	93	1031	19	226	0.551575	0.0164521	0.581398	0.828557	IBD	0	0	108	346	8	44	1.6211	0.0760819	0.105159	0.334378
PWY-7221:_guanosine_ribonucleotides_de_novo_biosynthesis|g__Lachnospiraceae_noname.s__Lachnospiraceae_bacterium_9_1_43BFAA	MIBS	0	0	45	244	2	10	NaN	NaN	NaN	NA	LLD	0	0	93	1031	1	18	NaN	NaN	NaN	NA	IBD	0	0	108	346	22	49	-1.62001	-0.0760306	0.105374	0.334899
ARO-PWY:_chorismate_biosynthesis_I|g__Catenibacterium.s__Catenibacterium_mitsuokai	MIBS	0	0	45	244	7	40	0.193364	0.0113743	0.847857	0.919252	LLD	0	0	93	1031	15	127	-0.858427	-0.0256047	0.390816	0.810416	IBD	0	0	108	346	12	22	-1.61814	-0.075943	0.105831	0.336029
PWY-6608:_guanosine_nucleotides_degradation_III|g__Escherichia.s__Escherichia_coli	MIBS	0	0	45	244	16	75	-0.698824	-0.0411073	0.485399	0.815719	LLD	0	0	93	1031	40	317	-2.68551	-0.080102	0.00724635	0.0453528	IBD	0	0	108	346	50	128	-1.61529	-0.0758093	0.106351	0.337519
PWY-7111:_pyruvate_fermentation_to_isobutanol_(engineered)|g__Catenibacterium.s__Catenibacterium_mitsuokai	MIBS	0	0	45	244	8	41	-0.0579116	-0.00340657	0.955002	0.973529	LLD	0	0	93	1031	20	148	-1.57343	-0.0469314	0.115682	0.387333	IBD	0	0	108	346	12	22	-1.61446	-0.0757703	0.106628	0.338072
VALSYN-PWY:_L-valine_biosynthesis|g__Catenibacterium.s__Catenibacterium_mitsuokai	MIBS	0	0	45	244	8	41	-0.0579116	-0.00340657	0.955002	0.973529	LLD	0	0	93	1031	20	148	-1.57343	-0.0469314	0.115682	0.387333	IBD	0	0	108	346	12	22	-1.61446	-0.0757703	0.106628	0.338072
PWY-7219:_adenosine_ribonucleotides_de_novo_biosynthesis|g__Eubacterium.s__Eubacterium_rectale	MIBS	352.868	302.357	45	244	40	230	-0.611593	-0.0359761	0.54145	0.815719	LLD	249.895	255.913	93	1031	87	987	0.552528	0.0164805	0.580701	0.828557	IBD	96.4515	124.102	108	346	73	260	1.61153	0.0756329	0.107156	0.339585
PWY-6737:_starch_degradation_V|g__Dorea.s__Dorea_formicigenerans	MIBS	38.0476	29.7187	45	244	39	228	-0.0834939	-0.0049114	0.934231	0.965647	LLD	27.2459	30.1094	93	1031	80	983	1.11627	0.0332955	0.264378	0.680974	IBD	10.0324	15.0671	108	346	70	237	1.61033	0.0755765	0.107419	0.340255
PWY-7219:_adenosine_ribonucleotides_de_novo_biosynthesis|g__Coprococcus.s__Coprococcus_catus	MIBS	14.4757	24.0656	45	244	35	209	2.30089	0.135347	0.0214528	0.172631	LLD	17.5969	25.5858	93	1031	77	932	3.45395	0.103023	0.000552773	0.00661574	IBD	3.88492	7.69342	108	346	55	200	1.60916	0.0755218	0.107676	0.340907
PWY-5097:_L-lysine_biosynthesis_VI|g__Catenibacterium.s__Catenibacterium_mitsuokai	MIBS	0	0	45	244	7	39	0.17376	0.0102212	0.863252	0.931285	LLD	0	0	93	1031	17	140	-1.05176	-0.0313715	0.293034	0.725545	IBD	0	0	108	346	12	22	-1.60709	-0.0754247	0.108236	0.34235
PWY-6121:_5-aminoimidazole_ribonucleotide_biosynthesis_I|g__Catenibacterium.s__Catenibacterium_mitsuokai	MIBS	0	0	45	244	7	41	0.272557	0.0160328	0.786345	0.893267	LLD	0	0	93	1031	18	137	-1.38641	-0.0413531	0.165707	0.508741	IBD	0	0	108	346	12	22	-1.60709	-0.0754247	0.108236	0.34235
PWY-6386:_UDP-N-acetylmuramoyl-pentapeptide_biosynthesis_II_(lysine-containing)|g__Barnesiella.s__Barnesiella_intestinihominis	MIBS	0	0	45	244	13	93	0.878753	0.0516914	0.380145	0.815719	LLD	0	0	93	1031	42	410	-1.10134	-0.0328502	0.270831	0.692491	IBD	0	0	108	346	38	146	1.60623	0.0753842	0.108327	0.342473
PWY-3841:_folate_transformations_II|g__Bacteroides.s__Bacteroides_ovatus	MIBS	0	0	45	244	13	92	1.02322	0.0601892	0.306739	0.815719	LLD	0	0	93	1031	33	385	0.550517	0.0164205	0.582097	0.828557	IBD	0	0	108	346	44	164	1.60598	0.0753726	0.108378	0.342473
COA-PWY-1:_coenzyme_A_biosynthesis_II_(mammalian)|g__Lachnospiraceae_noname.s__Lachnospiraceae_bacterium_9_1_43BFAA	MIBS	0	0	45	244	2	9	NaN	NaN	NaN	NA	LLD	0	0	93	1031	1	16	NaN	NaN	NaN	NA	IBD	0	0	108	346	21	46	-1.60413	-0.0752857	0.108835	0.343752
PWY-2941:_L-lysine_biosynthesis_II|g__Catenibacterium.s__Catenibacterium_mitsuokai	MIBS	0	0	45	244	7	39	0.167663	0.00986252	0.868048	0.934688	LLD	0	0	93	1031	16	136	-0.901186	-0.0268801	0.367639	0.79065	IBD	0	0	108	346	12	22	-1.60341	-0.0752519	0.109047	0.344093
PWY-6277:_superpathway_of_5-aminoimidazole_ribonucleotide_biosynthesis|g__Catenibacterium.s__Catenibacterium_mitsuokai	MIBS	0	0	45	244	8	41	-0.0430625	-0.00253309	0.966835	0.979515	LLD	0	0	93	1031	18	143	-1.23492	-0.0368346	0.216962	0.61142	IBD	0	0	108	346	12	22	-1.60341	-0.0752519	0.109047	0.344093
PWY-6387:_UDP-N-acetylmuramoyl-pentapeptide_biosynthesis_I_(meso-diaminopimelate_containing)|g__Barnesiella.s__Barnesiella_intestinihominis	MIBS	0	0	45	244	13	93	0.872011	0.0512947	0.383816	0.815719	LLD	0	0	93	1031	42	410	-1.09833	-0.0327604	0.272143	0.69387	IBD	0	0	108	346	38	146	1.6015	0.0751623	0.10937	0.344948
NONMEVIPP-PWY:_methylerythritol_phosphate_pathway_I|g__Paraprevotella.s__Paraprevotella_clara	MIBS	0	0	45	244	4	29	NaN	NaN	NaN	NA	LLD	0	0	93	1031	8	154	1.68902	0.0503792	0.0912683	0.337098	IBD	0	0	108	346	8	46	1.60042	0.0751113	0.109672	0.345642
GLUTORN-PWY:_L-ornithine_biosynthesis|g__Escherichia.s__Escherichia_coli	MIBS	0	0	45	244	15	53	-1.7415	-0.102441	0.081825	0.471293	LLD	0	0	93	1031	30	247	-2.10718	-0.062852	0.0351207	0.151101	IBD	0	0	108	346	43	111	-1.60007	-0.0750948	0.109694	0.345642
PWY-2942:_L-lysine_biosynthesis_III|g__Catenibacterium.s__Catenibacterium_mitsuokai	MIBS	0	0	45	244	7	39	0.17376	0.0102212	0.863252	0.931285	LLD	0	0	93	1031	17	140	-1.04955	-0.0313055	0.294052	0.725545	IBD	0	0	108	346	12	22	-1.59973	-0.0750791	0.109863	0.346008
PWY-7219:_adenosine_ribonucleotides_de_novo_biosynthesis|g__Bacteroides.s__Bacteroides_caccae	MIBS	0	0	45	244	19	121	0.693799	0.0408117	0.488464	0.815719	LLD	2.00635	3.04471	93	1031	48	599	0.66237	0.0197568	0.507846	0.828557	IBD	0	0	108	346	36	138	1.59883	0.0750366	0.109966	0.346168
DENOVOPURINE2-PWY:_superpathway_of_purine_nucleotides_de_novo_biosynthesis_II|g__Haemophilus.s__Haemophilus_parainfluenzae	MIBS	0	0	45	244	0	4	NaN	NaN	NaN	NA	LLD	0	0	93	1031	6	22	-2.58947	-0.0772373	0.00962978	0.0586363	IBD	0	0	108	346	8	13	-1.59742	-0.0749707	0.110429	0.34746
ARO-PWY:_chorismate_biosynthesis_I|g__Lachnospiraceae_noname.s__Lachnospiraceae_bacterium_5_1_57FAA	MIBS	0	0	45	244	6	20	-1.04431	-0.0614301	0.297247	0.815719	LLD	0	0	93	1031	4	34	NaN	NaN	NaN	NA	IBD	0	0	108	346	18	39	-1.59374	-0.0747981	0.111157	0.349584
PWY-7219:_adenosine_ribonucleotides_de_novo_biosynthesis|g__Peptostreptococcaceae_noname.s__Clostridium_bartlettii	MIBS	4.34593	3.61787	45	244	25	141	-0.117203	-0.00689429	0.9075	0.958924	LLD	5.01027	10.4341	93	1031	54	704	1.36628	0.0407527	0.171905	0.524385	IBD	4.89959	5.77465	108	346	63	229	1.5929	0.0747587	0.111278	0.349799
THRESYN-PWY:_superpathway_of_L-threonine_biosynthesis|g__Veillonella.s__Veillonella_parvula	MIBS	0	0	45	244	7	10	-3.01815	-0.177538	0.0025633	0.0467251	LLD	0	0	93	1031	8	23	-3.64177	-0.108625	0.000271386	0.00340722	IBD	0	0	108	346	18	38	-1.59283	-0.0747553	0.111363	0.3499
PWY-7111:_pyruvate_fermentation_to_isobutanol_(engineered)|g__Burkholderiales_noname.s__Burkholderiales_bacterium_1_1_47	MIBS	0	0	45	244	6	19	-1.08102	-0.0635891	0.280577	0.815719	LLD	0	0	93	1031	2	49	NaN	NaN	NaN	NA	IBD	0	0	108	346	10	53	1.59214	0.074723	0.11151	0.350028
VALSYN-PWY:_L-valine_biosynthesis|g__Burkholderiales_noname.s__Burkholderiales_bacterium_1_1_47	MIBS	0	0	45	244	6	19	-1.08102	-0.0635891	0.280577	0.815719	LLD	0	0	93	1031	2	49	NaN	NaN	NaN	NA	IBD	0	0	108	346	10	53	1.59214	0.074723	0.11151	0.350028
ANAGLYCOLYSIS-PWY:_glycolysis_III_(from_glucose)|g__Lactobacillus.s__Lactobacillus_sakei	MIBS	0	0	45	244	5	3	-3.73644	-0.219791	0.000189194	0.00579123	LLD	0	0	93	1031	6	31	-1.84576	-0.0550544	0.0650053	0.256998	IBD	0	0	108	346	8	13	-1.5905	-0.0746457	0.111983	0.350682
PWY-6121:_5-aminoimidazole_ribonucleotide_biosynthesis_I|g__Collinsella.s__Collinsella_tanakaei	MIBS	0	0	45	244	5	11	-1.85158	-0.108916	0.0644394	0.399524	LLD	0	0	93	1031	6	30	-1.88405	-0.0561964	0.0596324	0.238454	IBD	0	0	108	346	8	13	-1.5905	-0.0746457	0.111983	0.350682
PWY-6277:_superpathway_of_5-aminoimidazole_ribonucleotide_biosynthesis|g__Collinsella.s__Collinsella_tanakaei	MIBS	0	0	45	244	5	11	-1.85158	-0.108916	0.0644394	0.399524	LLD	0	0	93	1031	6	32	-1.74703	-0.0521096	0.0807244	0.307545	IBD	0	0	108	346	8	13	-1.58819	-0.0745374	0.112505	0.351822
PWY-7400:_L-arginine_biosynthesis_IV_(archaebacteria)|g__Escherichia.s__Escherichia_coli	MIBS	0	0	45	244	10	36	-1.17364	-0.0690376	0.241151	0.794101	LLD	0	0	93	1031	24	164	-2.65075	-0.0790652	0.00803746	0.0499562	IBD	0	0	108	346	34	86	-1.58757	-0.0745083	0.112506	0.351822
PWY-6737:_starch_degradation_V|g__Faecalibacterium.s__Faecalibacterium_prausnitzii	MIBS	149.057	212.445	45	244	44	233	1.24926	0.0734862	0.211923	0.75342	LLD	199.507	240.519	93	1031	91	1023	1.28395	0.038297	0.199218	0.574378	IBD	126.816	171.04	108	346	80	269	1.58757	0.0745084	0.112479	0.351822
OANTIGEN-PWY:_O-antigen_building_blocks_biosynthesis_(E._coli)|unclassified	MIBS	0	0	45	244	10	34	-1.34473	-0.0791016	0.179215	0.688692	LLD	0	0	93	1031	36	387	-0.280343	-0.00836193	0.779362	0.838267	IBD	0	0	108	346	12	58	1.58553	0.0744126	0.112998	0.353191
PWY-7219:_adenosine_ribonucleotides_de_novo_biosynthesis|g__Parabacteroides.s__Parabacteroides_distasonis	MIBS	0	2.1921	45	244	18	129	0.706154	0.0415385	0.480736	0.815719	LLD	0	1.37492	93	1031	43	522	0.529077	0.015781	0.596876	0.828557	IBD	0	2.26554	108	346	50	177	1.58337	0.0743113	0.113439	0.354404
PWY-5097:_L-lysine_biosynthesis_VI|g__Erysipelotrichaceae_noname.s__Erysipelotrichaceae_bacterium_21_3	MIBS	0	0	45	244	3	14	NaN	NaN	NaN	NA	LLD	0	0	93	1031	2	23	NaN	NaN	NaN	NA	IBD	0	0	108	346	16	33	-1.57849	-0.0740821	0.114633	0.357794
ANAGLYCOLYSIS-PWY:_glycolysis_III_(from_glucose)|g__Bacteroides.s__Bacteroides_ovatus	MIBS	0	0	45	244	13	91	1.07361	0.0631536	0.283504	0.815719	LLD	0	0	93	1031	26	367	1.2945	0.0386118	0.195559	0.569213	IBD	0	0	108	346	44	164	1.57758	0.0740397	0.114767	0.357875
PWY-6387:_UDP-N-acetylmuramoyl-pentapeptide_biosynthesis_I_(meso-diaminopimelate_containing)|g__Parabacteroides.s__Parabacteroides_distasonis	MIBS	0	0	45	244	16	112	0.580601	0.034153	0.562229	0.815719	LLD	0	0	93	1031	37	411	0.0593873	0.00177137	0.952794	0.966157	IBD	0	0	108	346	45	166	1.5777	0.0740449	0.11474	0.357875
PWY-6277:_superpathway_of_5-aminoimidazole_ribonucleotide_biosynthesis|g__Erysipelotrichaceae_noname.s__Erysipelotrichaceae_bacterium_2_2_44A	MIBS	0	0	45	244	3	12	NaN	NaN	NaN	NA	LLD	0	0	93	1031	6	34	-1.57858	-0.0470852	0.114551	0.387333	IBD	0	0	108	346	17	35	-1.57324	-0.0738359	0.115839	0.360539
PWY-6387:_UDP-N-acetylmuramoyl-pentapeptide_biosynthesis_I_(meso-diaminopimelate_containing)|g__Alistipes.s__Alistipes_finegoldii	MIBS	0	0	45	244	4	34	NaN	NaN	NaN	NA	LLD	0	0	93	1031	5	106	1.57633	0.0470179	0.115025	0.387333	IBD	0	0	108	346	8	45	1.57141	0.07375	0.116262	0.361686
PWY-6386:_UDP-N-acetylmuramoyl-pentapeptide_biosynthesis_II_(lysine-containing)|g__Alistipes.s__Alistipes_finegoldii	MIBS	0	0	45	244	4	34	NaN	NaN	NaN	NA	LLD	0	0	93	1031	5	106	1.57439	0.0469602	0.115471	0.387333	IBD	0	0	108	346	8	45	1.5699	0.0736793	0.116613	0.362606
NONMEVIPP-PWY:_methylerythritol_phosphate_pathway_I|g__Lachnospiraceae_noname.s__Lachnospiraceae_bacterium_5_1_57FAA	MIBS	0	0	45	244	2	21	NaN	NaN	NaN	NA	LLD	0	0	93	1031	3	32	NaN	NaN	NaN	NA	IBD	0	0	108	346	18	39	-1.56893	-0.0736337	0.116834	0.362782
COA-PWY-1:_coenzyme_A_biosynthesis_II_(mammalian)|g__Slackia.s__Slackia_piriformis	MIBS	0	0	45	244	0	10	NaN	NaN	NaN	NA	LLD	0	0	93	1031	6	48	-0.778576	-0.023223	0.436495	0.828557	IBD	0	0	108	346	8	13	-1.56741	-0.0735623	0.117288	0.363851
THRESYN-PWY:_superpathway_of_L-threonine_biosynthesis|g__Lactococcus.s__Lactococcus_lactis	MIBS	0	0	45	244	3	20	NaN	NaN	NaN	NA	LLD	0	0	93	1031	14	126	-0.667499	-0.0199098	0.504639	0.828557	IBD	0	0	108	346	6	37	1.56606	0.0734988	0.117528	0.36428
PWY-7219:_adenosine_ribonucleotides_de_novo_biosynthesis|g__Gordonibacter.s__Gordonibacter_pamelaeae	MIBS	0	0	45	244	20	121	-0.00104322	-6.1366e-05	1	1	LLD	0	0	93	1031	34	431	0.927002	0.0276501	0.354023	0.788248	IBD	0	0	108	346	36	142	1.56568	0.0734808	0.117536	0.36428
PANTO-PWY:_phosphopantothenate_biosynthesis_I|g__Bacteroides.s__Bacteroides_cellulosilyticus	MIBS	0	0	45	244	12	42	-1.44464	-0.0849789	0.14896	0.688499	LLD	0	0	93	1031	19	177	-1.02878	-0.0306858	0.303703	0.735179	IBD	0	0	108	346	18	39	-1.56455	-0.0734282	0.117859	0.365108
PWY-7221:_guanosine_ribonucleotides_de_novo_biosynthesis|g__Klebsiella.s__Klebsiella_pneumoniae	MIBS	0	0	45	244	2	2	NaN	NaN	NaN	NA	LLD	0	0	93	1031	2	10	NaN	NaN	NaN	NA	IBD	0	0	108	346	7	11	-1.56433	-0.0734175	0.118033	0.365414
PWY-6163:_chorismate_biosynthesis_from_3-dehydroquinate|g__Flavonifractor.s__Flavonifractor_plautii	MIBS	0	0	45	244	4	17	NaN	NaN	NaN	NA	LLD	0	0	93	1031	4	34	NaN	NaN	NaN	NA	IBD	0	0	108	346	17	80	1.56352	0.0733797	0.118068	0.365414
PWY-6121:_5-aminoimidazole_ribonucleotide_biosynthesis_I|g__Burkholderiales_noname.s__Burkholderiales_bacterium_1_1_47	MIBS	0	0	45	244	4	15	NaN	NaN	NaN	NA	LLD	0	0	93	1031	1	30	NaN	NaN	NaN	NA	IBD	0	0	108	346	9	49	1.5622	0.0733179	0.11841	0.366303
DTDPRHAMSYN-PWY:_dTDP-L-rhamnose_biosynthesis_I|g__Bifidobacterium.s__Bifidobacterium_longum	MIBS	0	1.905	45	244	19	125	1.17966	0.0693918	0.238549	0.78927	LLD	1.89155	1.95783	93	1031	50	567	0.994826	0.0296732	0.319906	0.758179	IBD	0	0	108	346	43	163	1.56152	0.0732859	0.118509	0.366435
PYRIDOXSYN-PWY:_pyridoxal_5'-phosphate_biosynthesis_I|g__Bacteroides.s__Bacteroides_caccae	MIBS	0	0	45	244	12	75	0.436582	0.0256813	0.663282	0.815719	LLD	0	0	93	1031	33	336	-0.569929	-0.0169995	0.568862	0.828557	IBD	0	0	108	346	24	103	1.56044	0.073235	0.118782	0.367109
PANTO-PWY:_phosphopantothenate_biosynthesis_I|g__Dorea.s__Dorea_longicatena	MIBS	55.7468	64.7325	45	244	37	220	0.330243	0.0194261	0.74195	0.863758	LLD	58.5542	79.2225	93	1031	76	965	3.14372	0.0937692	0.00166913	0.0123661	IBD	24.1396	36.32	108	346	66	234	1.55802	0.0731216	0.11933	0.368469
THRESYN-PWY:_superpathway_of_L-threonine_biosynthesis|g__Faecalibacterium.s__Faecalibacterium_prausnitzii	MIBS	108.343	147.951	45	244	44	232	1.36479	0.0802817	0.172625	0.688692	LLD	144.192	167.006	93	1031	91	1021	1.60948	0.0480068	0.107547	0.380785	IBD	95.409	118.986	108	346	78	268	1.558	0.0731206	0.119334	0.368469
COA-PWY-1:_coenzyme_A_biosynthesis_II_(mammalian)|g__Bacteroides.s__Bacteroides_eggerthii	MIBS	0	0	45	244	3	16	NaN	NaN	NaN	NA	LLD	0	0	93	1031	7	110	0.910304	0.0271521	0.362828	0.78909	IBD	0	0	108	346	14	27	-1.55792	-0.0731169	0.119452	0.368664
PWY-7219:_adenosine_ribonucleotides_de_novo_biosynthesis|g__Lachnospiraceae_noname.s__Lachnospiraceae_bacterium_9_1_43BFAA	MIBS	0	0	45	244	4	11	NaN	NaN	NaN	NA	LLD	0	0	93	1031	1	18	NaN	NaN	NaN	NA	IBD	0	0	108	346	22	50	-1.55641	-0.0730459	0.119768	0.369465
PWY-7219:_adenosine_ribonucleotides_de_novo_biosynthesis|g__Erysipelotrichaceae_noname.s__Eubacterium_cylindroides	MIBS	0	0	45	244	6	25	-0.612596	-0.0360351	0.541339	0.815719	LLD	0	0	93	1031	25	168	-2.60584	-0.0777257	0.0091717	0.0562814	IBD	0	0	108	346	13	25	-1.55591	-0.0730225	0.119938	0.369645
PWY-5097:_L-lysine_biosynthesis_VI|g__Bacteroides.s__Bacteroides_caccae	MIBS	0	0	45	244	15	103	0.994168	0.0584805	0.320672	0.815719	LLD	0	0	93	1031	39	434	-0.151048	-0.00450537	0.880085	0.9153	IBD	0	0	108	346	31	121	1.55563	0.0730095	0.119914	0.369645
RHAMCAT-PWY:_L-rhamnose_degradation_I|g__Enterococcus.s__Enterococcus_faecalis	MIBS	0	0	45	244	2	6	NaN	NaN	NaN	NA	LLD	0	0	93	1031	9	16	-5.13206	-0.153076	2.87589e-07	8.14835e-06	IBD	0	0	108	346	8	13	-1.55587	-0.0730206	0.120014	0.369707
PWY-5347:_superpathway_of_L-methionine_biosynthesis_(transsulfuration)|g__Klebsiella.s__Klebsiella_pneumoniae	MIBS	0	0	45	244	2	2	NaN	NaN	NaN	NA	LLD	0	0	93	1031	0	9	NaN	NaN	NaN	NA	IBD	0	0	108	346	7	11	-1.55439	-0.072951	0.120389	0.370545
PWY-6121:_5-aminoimidazole_ribonucleotide_biosynthesis_I|g__Lachnospiraceae_noname.s__Lachnospiraceae_bacterium_9_1_43BFAA	MIBS	0	0	45	244	3	9	NaN	NaN	NaN	NA	LLD	0	0	93	1031	1	17	NaN	NaN	NaN	NA	IBD	0	0	108	346	22	50	-1.55377	-0.0729219	0.120398	0.370545
PWY-6277:_superpathway_of_5-aminoimidazole_ribonucleotide_biosynthesis|g__Lachnospiraceae_noname.s__Lachnospiraceae_bacterium_9_1_43BFAA	MIBS	0	0	45	244	3	9	NaN	NaN	NaN	NA	LLD	0	0	93	1031	1	17	NaN	NaN	NaN	NA	IBD	0	0	108	346	22	50	-1.55245	-0.0728599	0.120713	0.371344
THRESYN-PWY:_superpathway_of_L-threonine_biosynthesis|g__Erysipelotrichaceae_noname.s__Eubacterium_biforme	MIBS	0	0	45	244	16	85	0.0946353	0.00556678	0.92551	0.96485	LLD	0	0	93	1031	40	418	-0.801303	-0.0239009	0.423065	0.828557	IBD	0	0	108	346	26	58	-1.55177	-0.0728281	0.120866	0.371468
PWY-7357:_thiamin_formation_from_pyrithiamine_and_oxythiamine_(yeast)|g__Faecalibacterium.s__Faecalibacterium_prausnitzii	MIBS	108.404	137.195	45	244	43	232	1.22308	0.071946	0.221666	0.764597	LLD	153.972	164.268	93	1031	91	1010	1.01112	0.0301592	0.312038	0.747989	IBD	92.9826	112.534	108	346	75	263	1.55165	0.0728226	0.120847	0.371468
NONMEVIPP-PWY:_methylerythritol_phosphate_pathway_I|g__Bifidobacterium.s__Bifidobacterium_longum	MIBS	6.04622	6.03646	45	244	30	162	-0.0554138	-0.00325963	0.956597	0.973899	LLD	3.08057	3.31514	93	1031	52	642	1.73977	0.051893	0.0819297	0.310822	IBD	1.22112	3.25882	108	346	54	191	1.55115	0.0727993	0.120971	0.371617
UDPNAGSYN-PWY:_UDP-N-acetyl-D-glucosamine_biosynthesis_I|unclassified	MIBS	0	0	45	244	10	34	-1.34783	-0.0792843	0.178212	0.688692	LLD	0	0	93	1031	36	387	-0.306403	-0.00913925	0.759443	0.828557	IBD	0	0	108	346	12	58	1.55077	0.0727813	0.121117	0.371893
PWY-7221:_guanosine_ribonucleotides_de_novo_biosynthesis|g__Lactococcus.s__Lactococcus_lactis	MIBS	0	0	45	244	3	18	NaN	NaN	NaN	NA	LLD	0	0	93	1031	15	117	-1.29729	-0.038695	0.194634	0.567382	IBD	0	0	108	346	5	33	1.55066	0.0727762	0.121193	0.371953
PWY-7111:_pyruvate_fermentation_to_isobutanol_(engineered)|g__Coprobacter.s__Coprobacter_fastidiosus	MIBS	0	0	45	244	0	17	NaN	NaN	NaN	NA	LLD	0	0	93	1031	2	43	NaN	NaN	NaN	NA	IBD	0	0	108	346	5	32	1.54934	0.072714	0.121514	0.372281
VALSYN-PWY:_L-valine_biosynthesis|g__Coprobacter.s__Coprobacter_fastidiosus	MIBS	0	0	45	244	0	17	NaN	NaN	NaN	NA	LLD	0	0	93	1031	2	43	NaN	NaN	NaN	NA	IBD	0	0	108	346	5	32	1.54934	0.072714	0.121514	0.372281
PWY-2942:_L-lysine_biosynthesis_III|g__Lactobacillus.s__Lactobacillus_amylovorus	MIBS	0	0	45	244	0	1	NaN	NaN	NaN	NA	LLD	0	0	93	1031	0	5	NaN	NaN	NaN	NA	IBD	0	0	108	346	7	11	-1.54942	-0.0727177	0.121581	0.372281
PWY-5097:_L-lysine_biosynthesis_VI|g__Lactobacillus.s__Lactobacillus_amylovorus	MIBS	0	0	45	244	0	1	NaN	NaN	NaN	NA	LLD	0	0	93	1031	0	5	NaN	NaN	NaN	NA	IBD	0	0	108	346	7	11	-1.54942	-0.0727177	0.121581	0.372281
SER-GLYSYN-PWY:_superpathway_of_L-serine_and_glycine_biosynthesis_I|g__Klebsiella.s__Klebsiella_pneumoniae	MIBS	0	0	45	244	1	2	NaN	NaN	NaN	NA	LLD	0	0	93	1031	3	8	NaN	NaN	NaN	NA	IBD	0	0	108	346	7	11	-1.54942	-0.0727177	0.121581	0.372281
PWY-1042:_glycolysis_IV_(plant_cytosol)|g__Clostridium.s__Clostridium_scindens	MIBS	0	0	45	244	2	8	NaN	NaN	NaN	NA	LLD	0	0	93	1031	1	13	NaN	NaN	NaN	NA	IBD	0	0	108	346	12	23	-1.5458	-0.0725478	0.122373	0.374015
PWY-7111:_pyruvate_fermentation_to_isobutanol_(engineered)|g__Clostridium.s__Clostridium_nexile	MIBS	0	0	45	244	2	19	NaN	NaN	NaN	NA	LLD	0	0	93	1031	4	67	NaN	NaN	NaN	NA	IBD	0	0	108	346	13	65	1.54607	0.0725607	0.122242	0.374015
PWY-6936:_seleno-amino_acid_biosynthesis|g__Erysipelotrichaceae_noname.s__Eubacterium_biforme	MIBS	0	0	45	244	17	87	-0.0926696	-0.00545115	0.927064	0.96485	LLD	0	0	93	1031	43	431	-0.988786	-0.029493	0.322859	0.76202	IBD	0	0	108	346	27	61	-1.54573	-0.0725446	0.122317	0.374015
RHAMCAT-PWY:_L-rhamnose_degradation_I|g__Bacteroides.s__Bacteroides_ovatus	MIBS	0	2.43408	45	244	19	132	1.49299	0.0878231	0.135709	0.655902	LLD	0	2.10019	93	1031	46	549	0.783234	0.0233619	0.433593	0.828557	IBD	2.76736	5.49758	108	346	55	199	1.54572	0.0725441	0.122279	0.374015
PWY-7111:_pyruvate_fermentation_to_isobutanol_(engineered)|g__Bacteroides.s__Bacteroides_caccae	MIBS	0	0	45	244	17	113	0.98027	0.0576629	0.327478	0.815719	LLD	0	0.776708	93	1031	40	517	0.544276	0.0162344	0.586375	0.828557	IBD	0	0	108	346	34	128	1.54449	0.0724865	0.122589	0.374328
VALSYN-PWY:_L-valine_biosynthesis|g__Bacteroides.s__Bacteroides_caccae	MIBS	0	0	45	244	17	113	0.98027	0.0576629	0.327478	0.815719	LLD	0	0.776708	93	1031	40	517	0.544276	0.0162344	0.586375	0.828557	IBD	0	0	108	346	34	128	1.54449	0.0724865	0.122589	0.374328
PWY-6151:_S-adenosyl-L-methionine_cycle_I|g__Lachnospiraceae_noname.s__Lachnospiraceae_bacterium_9_1_43BFAA	MIBS	0	0	45	244	3	8	NaN	NaN	NaN	NA	LLD	0	0	93	1031	1	17	NaN	NaN	NaN	NA	IBD	0	0	108	346	20	44	-1.54121	-0.0723326	0.123434	0.376737
PWY-6123:_inosine-5'-phosphate_biosynthesis_I|g__Streptococcus.s__Streptococcus_thermophilus	MIBS	0	0	45	244	16	90	-0.112373	-0.00661015	0.911419	0.960354	LLD	13.0059	3.9745	93	1031	59	561	-2.4762	-0.0738588	0.0132855	0.076316	IBD	3.62914	0	108	346	56	147	-1.53995	-0.0722735	0.123685	0.377152
PWY-7111:_pyruvate_fermentation_to_isobutanol_(engineered)|g__Escherichia.s__Escherichia_coli	MIBS	0	0	45	244	17	86	-0.652843	-0.0384025	0.514589	0.815719	LLD	0	0	93	1031	46	386	-2.77927	-0.0828988	0.00545124	0.0356057	IBD	1.83287	0	108	346	57	152	-1.54009	-0.0722798	0.123651	0.377152
PWY-7221:_guanosine_ribonucleotides_de_novo_biosynthesis|g__Eubacterium.s__Eubacterium_hallii	MIBS	71.2852	63.9527	45	244	42	234	-0.660069	-0.0388276	0.509833	0.815719	LLD	44.8883	59.9561	93	1031	85	994	2.53062	0.0754822	0.0113914	0.0663444	IBD	18.4986	24.9215	108	346	79	262	1.53626	0.0721005	0.124577	0.3797
DTDPRHAMSYN-PWY:_dTDP-L-rhamnose_biosynthesis_I|g__Clostridiales_noname.s__Clostridiales_bacterium_1_7_47FAA	MIBS	0	0	45	244	1	3	NaN	NaN	NaN	NA	LLD	0	0	93	1031	1	5	NaN	NaN	NaN	NA	IBD	0	0	108	346	13	25	-1.53317	-0.0719552	0.12545	0.382006
PWY-5667:_CDP-diacylglycerol_biosynthesis_I|g__Eubacterium.s__Eubacterium_rectale	MIBS	190.788	166.178	45	244	39	223	-0.650597	-0.0382704	0.515934	0.815719	LLD	135.19	136.769	93	1031	83	955	0.324771	0.0096871	0.745481	0.828557	IBD	45.3627	67.9372	108	346	69	248	1.53085	0.0718464	0.125911	0.38306
PWY0-1319:_CDP-diacylglycerol_biosynthesis_II|g__Eubacterium.s__Eubacterium_rectale	MIBS	190.788	166.178	45	244	39	223	-0.650597	-0.0382704	0.515934	0.815719	LLD	135.19	136.769	93	1031	83	955	0.324771	0.0096871	0.745481	0.828557	IBD	45.3627	67.9372	108	346	69	248	1.53085	0.0718464	0.125911	0.38306
PWY-6121:_5-aminoimidazole_ribonucleotide_biosynthesis_I|g__Slackia.s__Slackia_piriformis	MIBS	0	0	45	244	0	14	NaN	NaN	NaN	NA	LLD	0	0	93	1031	8	59	-1.15382	-0.0344154	0.248743	0.649477	IBD	0	0	108	346	8	13	-1.52817	-0.0717206	0.126757	0.38422
PWY-7111:_pyruvate_fermentation_to_isobutanol_(engineered)|g__Erysipelotrichaceae_noname.s__Erysipelotrichaceae_bacterium_21_3	MIBS	0	0	45	244	6	20	-0.962174	-0.0565985	0.336945	0.815719	LLD	0	0	93	1031	6	34	-1.58794	-0.0473641	0.112419	0.387333	IBD	0	0	108	346	21	46	-1.52788	-0.0717068	0.126713	0.38422
VALSYN-PWY:_L-valine_biosynthesis|g__Erysipelotrichaceae_noname.s__Erysipelotrichaceae_bacterium_21_3	MIBS	0	0	45	244	6	20	-0.962174	-0.0565985	0.336945	0.815719	LLD	0	0	93	1031	6	34	-1.58794	-0.0473641	0.112419	0.387333	IBD	0	0	108	346	21	46	-1.52788	-0.0717068	0.126713	0.38422
COA-PWY-1:_coenzyme_A_biosynthesis_II_(mammalian)|g__Eubacterium.s__Eubacterium_rectale	MIBS	194.676	162.619	45	244	39	222	-0.534097	-0.0314175	0.593946	0.815719	LLD	126.689	137.516	93	1031	84	948	0.42671	0.0127277	0.669712	0.828557	IBD	47.0088	64.0194	108	346	67	244	1.52785	0.0717057	0.126655	0.38422
PWY-6277:_superpathway_of_5-aminoimidazole_ribonucleotide_biosynthesis|g__Pseudoflavonifractor.s__Pseudoflavonifractor_capillosus	MIBS	0	0	45	244	6	16	-1.57054	-0.0923846	0.116782	0.609191	LLD	0	0	93	1031	14	83	-2.35208	-0.0701567	0.0186859	0.10292	IBD	0	0	108	346	17	80	1.52601	0.0716194	0.127152	0.385241
PWY-6121:_5-aminoimidazole_ribonucleotide_biosynthesis_I|g__Akkermansia.s__Akkermansia_muciniphila	MIBS	0	0	45	244	21	111	-0.0572002	-0.00336472	0.95523	0.973529	LLD	0	1.98785	93	1031	42	524	0.704577	0.0210158	0.481184	0.828557	IBD	0	0	108	346	20	90	1.52228	0.0714441	0.128079	0.387694
PWY-6737:_starch_degradation_V|g__Eubacterium.s__Eubacterium_rectale	MIBS	301.888	267.995	45	244	39	227	-0.615544	-0.0362085	0.538837	0.815719	LLD	245.828	224.706	93	1031	87	979	0.451806	0.0134763	0.651529	0.828557	IBD	72.3141	113.532	108	346	73	254	1.52223	0.0714416	0.128059	0.387694
COA-PWY-1:_coenzyme_A_biosynthesis_II_(mammalian)|g__Erysipelotrichaceae_noname.s__Eubacterium_biforme	MIBS	0	0	45	244	17	85	-0.284191	-0.0167171	0.777136	0.889917	LLD	0	0	93	1031	38	403	-0.812918	-0.0242473	0.416374	0.828557	IBD	0	0	108	346	26	59	-1.51973	-0.0713243	0.128735	0.388613
PWY-7242:_D-fructuronate_degradation|g__Escherichia.s__Escherichia_coli	MIBS	0	0	45	244	15	78	-0.482108	-0.0283593	0.630561	0.815719	LLD	0	0	93	1031	38	343	-2.02048	-0.060266	0.0433538	0.182161	IBD	0	0	108	346	53	143	-1.51873	-0.0712777	0.128947	0.389074
PWY-6737:_starch_degradation_V|g__Streptococcus.s__Streptococcus_sanguinis	MIBS	0	0	45	244	7	18	-1.75192	-0.103054	0.0801303	0.465387	LLD	0	0	93	1031	22	67	-5.94774	-0.177406	2.72458e-09	1.16583e-07	IBD	0	0	108	346	13	26	-1.51769	-0.0712289	0.12931	0.389725
NONMEVIPP-PWY:_methylerythritol_phosphate_pathway_I|g__Dorea.s__Dorea_formicigenerans	MIBS	23.1625	23.0838	45	244	36	216	0.604375	0.0355515	0.54624	0.815719	LLD	18.6236	21.3783	93	1031	73	917	1.65057	0.0492324	0.0988604	0.359648	IBD	7.46405	10.8559	108	346	64	213	1.51752	0.0712206	0.129245	0.389725
VALSYN-PWY:_L-valine_biosynthesis|g__Streptococcus.s__Streptococcus_thermophilus	MIBS	0	0	45	244	16	103	0.323023	0.0190014	0.747501	0.868072	LLD	14.4284	6.2759	93	1031	62	632	-2.07962	-0.0620299	0.037576	0.161113	IBD	3.16561	0	108	346	62	161	-1.51646	-0.0711711	0.129516	0.389904
PEPTIDOGLYCANSYN-PWY:_peptidoglycan_biosynthesis_I_(meso-diaminopimelate_containing)|g__Parabacteroides.s__Parabacteroides_distasonis	MIBS	0	0	45	244	16	110	0.548616	0.0322715	0.584005	0.815719	LLD	0	0	93	1031	37	397	-0.0466028	-0.00139005	0.962981	0.974289	IBD	0	0	108	346	44	161	1.51419	0.0710643	0.130095	0.391468
COA-PWY-1:_coenzyme_A_biosynthesis_II_(mammalian)|g__Bacteroides.s__Bacteroides_fragilis	MIBS	0	0	45	244	7	29	-0.656504	-0.0386179	0.512589	0.815719	LLD	0	0	93	1031	8	116	0.857349	0.0255726	0.391422	0.810416	IBD	0	0	108	346	33	80	-1.51284	-0.071001	0.130462	0.391897
PWY-6124:_inosine-5'-phosphate_biosynthesis_II|g__Bacteroides.s__Bacteroides_finegoldii	MIBS	0	0	45	244	3	24	NaN	NaN	NaN	NA	LLD	0	0	93	1031	10	104	-0.133699	-0.00398791	0.893892	0.92631	IBD	0	0	108	346	5	32	1.51215	0.0709689	0.13072	0.392279
PWY-5097:_L-lysine_biosynthesis_VI|g__Clostridium.s__Clostridium_asparagiforme	MIBS	0	0	45	244	1	1	NaN	NaN	NaN	NA	LLD	0	0	93	1031	2	4	NaN	NaN	NaN	NA	IBD	0	0	108	346	6	9	-1.51121	-0.0709247	0.131081	0.392288
PWY-7111:_pyruvate_fermentation_to_isobutanol_(engineered)|g__Parabacteroides.s__Parabacteroides_distasonis	MIBS	0	0	45	244	19	115	0.103436	0.00608447	0.918455	0.962765	LLD	0	0	93	1031	37	451	0.411532	0.012275	0.680817	0.828557	IBD	0	0	108	346	47	170	1.51033	0.0708831	0.131076	0.392288
VALSYN-PWY:_L-valine_biosynthesis|g__Parabacteroides.s__Parabacteroides_distasonis	MIBS	0	0	45	244	19	115	0.103436	0.00608447	0.918455	0.962765	LLD	0	0	93	1031	37	451	0.411532	0.012275	0.680817	0.828557	IBD	0	0	108	346	47	170	1.51033	0.0708831	0.131076	0.392288
PWY-6121:_5-aminoimidazole_ribonucleotide_biosynthesis_I|g__Dorea.s__Dorea_formicigenerans	MIBS	24.6594	24.2766	45	244	39	216	0.299202	0.0176001	0.765527	0.882687	LLD	21.0258	23.4795	93	1031	79	970	1.37754	0.0410887	0.168396	0.51543	IBD	7.76547	11.766	108	346	65	230	1.50797	0.0707726	0.131672	0.392288
VALSYN-PWY:_L-valine_biosynthesis|g__Enterococcus.s__Enterococcus_avium	MIBS	0	0	45	244	1	1	NaN	NaN	NaN	NA	LLD	0	0	93	1031	2	0	NaN	NaN	NaN	NA	IBD	0	0	108	346	6	9	-1.50578	-0.07067	0.132471	0.393605
PWY-5188:_tetrapyrrole_biosynthesis_I_(from_glutamate)|g__Akkermansia.s__Akkermansia_muciniphila	MIBS	0	0	45	244	19	103	0.0950808	0.00559299	0.925109	0.96485	LLD	0	0	93	1031	39	506	0.902275	0.0269126	0.367006	0.78976	IBD	0	0	108	346	20	89	1.505	0.0706332	0.132468	0.393605
PWY-7221:_guanosine_ribonucleotides_de_novo_biosynthesis|g__Coprococcus.s__Coprococcus_catus	MIBS	11.2518	16.3211	45	244	34	200	1.23309	0.0725348	0.217905	0.760451	LLD	13.2631	18.034	93	1031	74	892	2.83166	0.0844613	0.00463314	0.0307242	IBD	0	2.9487	108	346	53	189	1.50297	0.070538	0.13296	0.394175
PANTO-PWY:_phosphopantothenate_biosynthesis_I|g__Eubacterium.s__Eubacterium_limosum	MIBS	0	0	45	244	0	5	NaN	NaN	NaN	NA	LLD	0	0	93	1031	3	8	NaN	NaN	NaN	NA	IBD	0	0	108	346	5	7	-1.50105	-0.0704478	0.133734	0.395796
PWY-7111:_pyruvate_fermentation_to_isobutanol_(engineered)|g__Pseudoflavonifractor.s__Pseudoflavonifractor_capillosus	MIBS	0	0	45	244	6	17	-1.49118	-0.0877163	0.136459	0.656919	LLD	0	0	93	1031	12	84	-1.60186	-0.0477793	0.109264	0.385024	IBD	0	0	108	346	16	77	1.49994	0.0703956	0.133784	0.395796
PWY-6277:_superpathway_of_5-aminoimidazole_ribonucleotide_biosynthesis|g__Sutterella.s__Sutterella_wadsworthensis	MIBS	0	0	45	244	3	20	NaN	NaN	NaN	NA	LLD	0	0	93	1031	8	164	1.94555	0.058031	0.0517405	0.212018	IBD	0	0	108	346	19	84	1.49601	0.0702112	0.1348	0.398352
PWY-7400:_L-arginine_biosynthesis_IV_(archaebacteria)|g__Coprococcus.s__Coprococcus_catus	MIBS	9.00163	16.5972	45	244	33	194	1.98411	0.116712	0.0473525	0.332082	LLD	13.2445	18.371	93	1031	73	891	2.83398	0.0845306	0.0045996	0.0305507	IBD	0	4.50515	108	346	49	184	1.49611	0.0702158	0.134742	0.398352
PWY-5188:_tetrapyrrole_biosynthesis_I_(from_glutamate)|g__Coprococcus.s__Coprococcus_catus	MIBS	2.07388	5.12542	45	244	28	182	2.3184	0.136377	0.0204808	0.165582	LLD	3.52139	5.28168	93	1031	67	815	2.69026	0.0802436	0.0071433	0.0448416	IBD	0	0	108	346	40	161	1.49477	0.0701533	0.135094	0.398714
PWY-6737:_starch_degradation_V|g__Catenibacterium.s__Catenibacterium_mitsuokai	MIBS	0	0	45	244	8	41	-0.0252435	-0.00148491	0.981045	0.988466	LLD	0	0	93	1031	19	150	-1.29781	-0.0387105	0.194444	0.567278	IBD	0	0	108	346	12	23	-1.49494	-0.0701608	0.135168	0.398755
PWY-7228:_superpathway_of_guanosine_nucleotides_de_novo_biosynthesis_I|g__Akkermansia.s__Akkermansia_muciniphila	MIBS	0	0	45	244	20	104	-0.0645545	-0.00379732	0.949385	0.971339	LLD	0	2.39012	93	1031	39	517	0.947985	0.028276	0.343228	0.776171	IBD	0	0	108	346	19	86	1.49317	0.0700777	0.135543	0.399682
PWY-7221:_guanosine_ribonucleotides_de_novo_biosynthesis|g__Adlercreutzia.s__Adlercreutzia_equolifaciens	MIBS	0	0	45	244	16	118	1.04702	0.0615897	0.295575	0.815719	LLD	0	4.1791	93	1031	45	555	0.881175	0.0262832	0.378319	0.807726	IBD	0	0	108	346	29	114	1.49105	0.0699782	0.136083	0.401098
PWY-6277:_superpathway_of_5-aminoimidazole_ribonucleotide_biosynthesis|g__Erysipelotrichaceae_noname.s__Eubacterium_cylindroides	MIBS	0	0	45	244	5	21	-0.528022	-0.0310601	0.598842	0.815719	LLD	0	0	93	1031	23	151	-2.60246	-0.0776249	0.00926289	0.0565666	IBD	0	0	108	346	12	23	-1.48767	-0.0698198	0.137078	0.401739
PWY-7221:_guanosine_ribonucleotides_de_novo_biosynthesis|g__Eubacterium.s__Eubacterium_rectale	MIBS	179.149	149.525	45	244	39	224	-0.512687	-0.0301581	0.60885	0.815719	LLD	147.967	137.303	93	1031	85	967	0.45417	0.0135468	0.649827	0.828557	IBD	35.7747	65.7374	108	346	70	250	1.48606	0.0697441	0.137377	0.401866
PWY-5173:_superpathway_of_acetyl-CoA_biosynthesis|g__Escherichia.s__Escherichia_coli	MIBS	0	0	45	244	11	61	-0.0383459	-0.00225564	0.970431	0.981931	LLD	0	0	93	1031	32	272	-2.10196	-0.0626963	0.0355752	0.152951	IBD	0	0	108	346	47	122	-1.4855	-0.0697179	0.13754	0.402166
PWY-7663:_gondoate_biosynthesis_(anaerobic)|g__Bacteroides.s__Bacteroides_fragilis	MIBS	0	0	45	244	7	47	0.425398	0.0250234	0.671587	0.815719	LLD	0	0	93	1031	7	152	1.87396	0.0558955	0.0609743	0.243047	IBD	0	0	108	346	40	100	-1.48401	-0.0696482	0.137941	0.403162
PWY-5667:_CDP-diacylglycerol_biosynthesis_I|g__Bacteroides.s__Bacteroides_caccae	MIBS	0	0	45	244	14	84	0.437329	0.0257252	0.662708	0.815719	LLD	0	0	93	1031	33	390	0.107883	0.00321788	0.91424	0.941482	IBD	0	0	108	346	28	111	1.48343	0.0696206	0.138098	0.403264
PWY0-1319:_CDP-diacylglycerol_biosynthesis_II|g__Bacteroides.s__Bacteroides_caccae	MIBS	0	0	45	244	14	84	0.437329	0.0257252	0.662708	0.815719	LLD	0	0	93	1031	33	390	0.107883	0.00321788	0.91424	0.941482	IBD	0	0	108	346	28	111	1.48343	0.0696206	0.138098	0.403264
PWY-6151:_S-adenosyl-L-methionine_cycle_I|g__Erysipelotrichaceae_noname.s__Erysipelotrichaceae_bacterium_21_3	MIBS	0	0	45	244	2	10	NaN	NaN	NaN	NA	LLD	0	0	93	1031	1	23	NaN	NaN	NaN	NA	IBD	0	0	108	346	15	31	-1.48	-0.0694598	0.139088	0.405974
FASYN-ELONG-PWY:_fatty_acid_elongation_--_saturated|g__Klebsiella.s__Klebsiella_pneumoniae	MIBS	0	0	45	244	1	2	NaN	NaN	NaN	NA	LLD	0	0	93	1031	0	4	NaN	NaN	NaN	NA	IBD	0	0	108	346	5	7	-1.47686	-0.0693126	0.140118	0.407902
PWY-7664:_oleate_biosynthesis_IV_(anaerobic)|g__Klebsiella.s__Klebsiella_pneumoniae	MIBS	0	0	45	244	1	2	NaN	NaN	NaN	NA	LLD	0	0	93	1031	0	4	NaN	NaN	NaN	NA	IBD	0	0	108	346	5	7	-1.47686	-0.0693126	0.140118	0.407902
PWY0-862:_(5Z)-dodec-5-enoate_biosynthesis|g__Klebsiella.s__Klebsiella_pneumoniae	MIBS	0	0	45	244	1	2	NaN	NaN	NaN	NA	LLD	0	0	93	1031	0	4	NaN	NaN	NaN	NA	IBD	0	0	108	346	5	7	-1.47686	-0.0693126	0.140118	0.407902
PWY-5686:_UMP_biosynthesis|g__Erysipelotrichaceae_noname.s__Eubacterium_cylindroides	MIBS	0	0	45	244	4	17	NaN	NaN	NaN	NA	LLD	0	0	93	1031	21	128	-2.76787	-0.0825586	0.00564731	0.0367338	IBD	0	0	108	346	9	16	-1.47701	-0.0693195	0.139958	0.407902
PWY-6282:_palmitoleate_biosynthesis_I_(from_(5Z)-dodec-5-enoate)|g__Klebsiella.s__Klebsiella_pneumoniae	MIBS	0	0	45	244	1	2	NaN	NaN	NaN	NA	LLD	0	0	93	1031	0	4	NaN	NaN	NaN	NA	IBD	0	0	108	346	5	7	-1.47384	-0.0691708	0.140932	0.409731
PWY-7219:_adenosine_ribonucleotides_de_novo_biosynthesis|g__Catenibacterium.s__Catenibacterium_mitsuokai	MIBS	0	0	45	244	8	41	-0.0727608	-0.00428004	0.943178	0.968449	LLD	0	0	93	1031	19	151	-1.25125	-0.0373218	0.210939	0.601181	IBD	0	0	108	346	12	23	-1.47132	-0.0690526	0.14145	0.411055
PWY-5347:_superpathway_of_L-methionine_biosynthesis_(transsulfuration)|g__Streptococcus.s__Streptococcus_sanguinis	MIBS	0	0	45	244	0	3	NaN	NaN	NaN	NA	LLD	0	0	93	1031	9	9	-6.47105	-0.193015	9.7822e-11	4.84489e-09	IBD	0	0	108	346	5	7	-1.47082	-0.0690289	0.14175	0.411553
PWY-7219:_adenosine_ribonucleotides_de_novo_biosynthesis|g__Bacteroides.s__Bacteroides_ovatus	MIBS	0	3.41902	45	244	18	141	1.93334	0.113726	0.0533203	0.36346	LLD	2.4555	3.37933	93	1031	50	604	1.11312	0.0332015	0.265733	0.683343	IBD	3.17605	7.21704	108	346	60	209	1.46953	0.0689683	0.141808	0.411553
PWY-5188:_tetrapyrrole_biosynthesis_I_(from_glutamate)|g__Parasutterella.s__Parasutterella_excrementihominis	MIBS	0	0	45	244	4	13	NaN	NaN	NaN	NA	LLD	0	0	93	1031	1	31	NaN	NaN	NaN	NA	IBD	0	0	108	346	9	46	1.46903	0.0689449	0.142026	0.411999
PEPTIDOGLYCANSYN-PWY:_peptidoglycan_biosynthesis_I_(meso-diaminopimelate_containing)|g__Barnesiella.s__Barnesiella_intestinihominis	MIBS	0	0	45	244	13	88	0.686391	0.0403759	0.493186	0.815719	LLD	0	0	93	1031	40	386	-1.09671	-0.0327121	0.272852	0.695116	IBD	0	0	108	346	38	142	1.46854	0.0689222	0.142086	0.411999
ARGSYN-PWY:_L-arginine_biosynthesis_I_(via_L-ornithine)|g__Coprococcus.s__Coprococcus_catus	MIBS	9.03754	16.5439	45	244	33	196	1.99293	0.117231	0.0463756	0.326875	LLD	13.1301	18.3025	93	1031	73	897	2.95176	0.0880437	0.00316137	0.0212902	IBD	0	4.53485	108	346	50	186	1.46459	0.0687365	0.143155	0.414917
PWY-724:_superpathway_of_L-lysine,_L-threonine_and_L-methionine_biosynthesis_II|g__Coprococcus.s__Coprococcus_catus	MIBS	7.1361	13.7441	45	244	29	182	1.99203	0.117178	0.0464758	0.326875	LLD	9.49832	13.2046	93	1031	64	792	2.44947	0.0730617	0.0143132	0.0815487	IBD	0	0	108	346	41	158	1.46426	0.0687211	0.14325	0.41501
PWY-5686:_UMP_biosynthesis|g__Bacteroides.s__Bacteroides_cellulosilyticus	MIBS	0	0	45	244	13	41	-1.89288	-0.111346	0.058564	0.375041	LLD	0	0	93	1031	20	165	-1.40264	-0.0418372	0.160802	0.497757	IBD	0	0	108	346	17	37	-1.46219	-0.0686241	0.143893	0.415982
PWY-5097:_L-lysine_biosynthesis_VI|g__Bacteroides.s__Bacteroides_fragilis	MIBS	0	0	45	244	8	46	0.0571004	0.00335885	0.955602	0.973606	LLD	0	0	93	1031	9	163	1.63274	0.0487006	0.102579	0.369333	IBD	0	0	108	346	39	99	-1.46068	-0.068553	0.144245	0.415982
PWY-6151:_S-adenosyl-L-methionine_cycle_I|g__Eubacterium.s__Eubacterium_eligens	MIBS	0	0	45	244	11	107	1.9927	0.117217	0.0464143	0.326875	LLD	0	0	93	1031	43	495	0.304036	0.00906865	0.761237	0.828557	IBD	0	0	108	346	47	120	-1.46155	-0.0685939	0.143998	0.415982
PWY-1042:_glycolysis_IV_(plant_cytosol)|g__Peptostreptococcaceae_noname.s__Clostridium_bartlettii	MIBS	0	0	45	244	18	96	-0.0352151	-0.00207148	0.972786	0.983127	LLD	0	3.34511	93	1031	39	542	1.47002	0.0438471	0.141603	0.453403	IBD	0	0	108	346	42	161	1.45977	0.0685106	0.144479	0.416021
PYRIDOXSYN-PWY:_pyridoxal_5'-phosphate_biosynthesis_I|g__Bacteroides.s__Bacteroides_stercoris	MIBS	0	0	45	244	4	42	NaN	NaN	NaN	NA	LLD	0	0	93	1031	15	207	0.956523	0.0285307	0.338929	0.776171	IBD	0	0	108	346	18	76	1.45929	0.0684878	0.144649	0.41633
PWY-7221:_guanosine_ribonucleotides_de_novo_biosynthesis|g__Parabacteroides.s__Parabacteroides_distasonis	MIBS	0	0	45	244	18	119	0.454662	0.0267448	0.650108	0.815719	LLD	0	0	93	1031	36	465	0.813437	0.0242628	0.416072	0.828557	IBD	0	0	108	346	46	166	1.45829	0.0684411	0.144885	0.416828
PWY-6385:_peptidoglycan_biosynthesis_III_(mycobacteria)|g__Bacteroides.s__Bacteroides_fragilis	MIBS	0	0	45	244	8	38	-0.36581	-0.0215182	0.715645	0.844374	LLD	0	0	93	1031	4	132	NaN	NaN	NaN	NA	IBD	0	0	108	346	35	86	-1.45764	-0.0684103	0.145089	0.417111
PWY-7219:_adenosine_ribonucleotides_de_novo_biosynthesis|g__Lactobacillus.s__Lactobacillus_amylovorus	MIBS	0	0	45	244	0	1	NaN	NaN	NaN	NA	LLD	0	0	93	1031	0	6	NaN	NaN	NaN	NA	IBD	0	0	108	346	8	14	-1.45406	-0.0682426	0.146242	0.418114
PWY-7234:_inosine-5'-phosphate_biosynthesis_III|g__Lactobacillus.s__Lactobacillus_sakei	MIBS	0	0	45	244	6	4	-3.98518	-0.234422	6.83061e-05	0.00235777	LLD	0	0	93	1031	5	28	-1.51751	-0.0452634	0.129283	0.421124	IBD	0	0	108	346	8	14	-1.45406	-0.0682426	0.146242	0.418114
PWY-6387:_UDP-N-acetylmuramoyl-pentapeptide_biosynthesis_I_(meso-diaminopimelate_containing)|g__Erysipelotrichaceae_noname.s__Erysipelotrichaceae_bacterium_2_2_44A	MIBS	0	0	45	244	1	7	NaN	NaN	NaN	NA	LLD	0	0	93	1031	5	22	-1.97371	-0.0588707	0.0484868	0.201975	IBD	0	0	108	346	9	16	-1.45363	-0.0682224	0.146343	0.418114
PWY-6737:_starch_degradation_V|g__Eubacterium.s__Eubacterium_ventriosum	MIBS	0	0	45	244	22	115	-0.479863	-0.0282272	0.632072	0.815719	LLD	0	3.45684	93	1031	41	598	2.80136	0.0835574	0.00509159	0.0334651	IBD	0	0	108	346	28	115	1.45433	0.0682551	0.145996	0.418114
PWY-7219:_adenosine_ribonucleotides_de_novo_biosynthesis|g__Eubacterium.s__Eubacterium_ventriosum	MIBS	1.93912	4.18909	45	244	23	142	0.0849584	0.00499756	0.933099	0.965647	LLD	3.28668	7.3001	93	1031	49	689	2.95216	0.0880556	0.00315731	0.0212902	IBD	0	0	108	346	35	133	1.45365	0.068223	0.146179	0.418114
PWY-2942:_L-lysine_biosynthesis_III|g__Bacteroides.s__Bacteroides_fragilis	MIBS	0	0	45	244	10	46	-0.483991	-0.0284701	0.629391	0.815719	LLD	0	0	93	1031	10	177	1.63966	0.0489071	0.101129	0.365466	IBD	0	0	108	346	41	106	-1.45351	-0.0682168	0.146222	0.418114
COA-PWY-1:_coenzyme_A_biosynthesis_II_(mammalian)|g__Bacteroides.s__Bacteroides_caccae	MIBS	0	0	45	244	10	74	1.0022	0.0589532	0.31683	0.815719	LLD	0	0	93	1031	32	328	-0.724879	-0.0216213	0.46865	0.828557	IBD	0	0	108	346	24	100	1.45257	0.0681725	0.146492	0.418358
PWY-7221:_guanosine_ribonucleotides_de_novo_biosynthesis|g__Bacteroides.s__Bacteroides_fragilis	MIBS	0	0	45	244	8	46	0.0999258	0.00587799	0.921537	0.963967	LLD	0	0	93	1031	8	141	1.39596	0.041638	0.162811	0.502741	IBD	0	0	108	346	38	95	-1.45229	-0.0681594	0.146566	0.41839
PWY-6901:_superpathway_of_glucose_and_xylose_degradation|g__Escherichia.s__Escherichia_coli	MIBS	0	0	45	244	0	7	NaN	NaN	NaN	NA	LLD	0	0	93	1031	6	34	-1.62431	-0.0484491	0.104421	0.372763	IBD	0	0	108	346	12	24	-1.45238	-0.0681638	0.146644	0.418432
PWY-5686:_UMP_biosynthesis|g__Clostridium.s__Clostridium_scindens	MIBS	0	0	45	244	1	10	NaN	NaN	NaN	NA	LLD	0	0	93	1031	1	18	NaN	NaN	NaN	NA	IBD	0	0	108	346	13	27	-1.4516	-0.068127	0.14685	0.418659
PWY-6387:_UDP-N-acetylmuramoyl-pentapeptide_biosynthesis_I_(meso-diaminopimelate_containing)|g__Eubacterium.s__Eubacterium_rectale	MIBS	197.582	171.014	45	244	39	224	-0.605903	-0.0356413	0.545224	0.815719	LLD	150.39	143.513	93	1031	84	953	0.391162	0.0116674	0.6958	0.828557	IBD	44.9678	68.6929	108	346	70	246	1.45123	0.0681094	0.146836	0.418659
SER-GLYSYN-PWY:_superpathway_of_L-serine_and_glycine_biosynthesis_I|g__Escherichia.s__Escherichia_coli	MIBS	0	0	45	244	15	69	-0.854536	-0.0502668	0.393479	0.815719	LLD	0	0	93	1031	34	290	-1.89614	-0.0565572	0.0579687	0.232837	IBD	0	0	108	346	50	129	-1.45082	-0.0680902	0.146963	0.418801
PWY-5173:_superpathway_of_acetyl-CoA_biosynthesis|g__Klebsiella.s__Klebsiella_pneumoniae	MIBS	0	0	45	244	2	3	NaN	NaN	NaN	NA	LLD	0	0	93	1031	2	9	NaN	NaN	NaN	NA	IBD	0	0	108	346	8	14	-1.44955	-0.0680307	0.1475	0.419968
PWY-6737:_starch_degradation_V|g__Erysipelotrichaceae_noname.s__Eubacterium_biforme	MIBS	0	0	45	244	17	90	-0.0336186	-0.00197757	0.974075	0.983127	LLD	0	0	93	1031	44	448	-1.03801	-0.0309614	0.299349	0.729673	IBD	0	0	108	346	27	62	-1.44852	-0.0679822	0.147642	0.420193
PWY-7221:_guanosine_ribonucleotides_de_novo_biosynthesis|g__Burkholderiales_noname.s__Burkholderiales_bacterium_1_1_47	MIBS	0	0	45	244	5	18	-0.843828	-0.0496369	0.399922	0.815719	LLD	0	0	93	1031	2	52	NaN	NaN	NaN	NA	IBD	0	0	108	346	10	52	1.44404	0.0677723	0.148925	0.423661
PWY-841:_superpathway_of_purine_nucleotides_de_novo_biosynthesis_I|g__Haemophilus.s__Haemophilus_parainfluenzae	MIBS	0	0	45	244	0	4	NaN	NaN	NaN	NA	LLD	0	0	93	1031	6	22	-2.58576	-0.0771267	0.00973392	0.0588336	IBD	0	0	108	346	8	14	-1.44278	-0.0677128	0.149402	0.423744
PWY-6386:_UDP-N-acetylmuramoyl-pentapeptide_biosynthesis_II_(lysine-containing)|g__Erysipelotrichaceae_noname.s__Erysipelotrichaceae_bacterium_2_2_44A	MIBS	0	0	45	244	1	7	NaN	NaN	NaN	NA	LLD	0	0	93	1031	5	22	-1.97496	-0.0589082	0.0483437	0.201646	IBD	0	0	108	346	9	16	-1.44301	-0.0677237	0.149318	0.423744
PWY-6277:_superpathway_of_5-aminoimidazole_ribonucleotide_biosynthesis|g__Actinomyces.s__Actinomyces_viscosus	MIBS	0	0	45	244	8	14	-2.74844	-0.161673	0.0060266	0.0994287	LLD	0	0	93	1031	10	38	-3.21621	-0.0959315	0.00130112	0.00980126	IBD	0	0	108	346	9	16	-1.44301	-0.0677237	0.149318	0.423744
BIOTIN-BIOSYNTHESIS-PWY:_biotin_biosynthesis_I|g__Escherichia.s__Escherichia_coli	MIBS	0	0	45	244	10	37	-1.0348	-0.0608705	0.301469	0.815719	LLD	0	0	93	1031	23	172	-2.14399	-0.06395	0.0320537	0.14073	IBD	0	0	108	346	36	90	-1.44233	-0.0676918	0.14936	0.423744
PWY-7196:_superpathway_of_pyrimidine_ribonucleosides_salvage|unclassified	MIBS	106.551	109.037	45	244	41	211	-0.155466	-0.00914508	0.87722	0.940254	LLD	157.287	166.509	93	1031	82	961	1.32923	0.0396475	0.183829	0.547917	IBD	92.1184	61.4247	108	346	81	258	-1.44247	-0.0676986	0.149288	0.423744
PWY-6151:_S-adenosyl-L-methionine_cycle_I|g__Coprococcus.s__Coprococcus_catus	MIBS	6.01987	11.7827	45	244	29	174	1.51882	0.0893423	0.129056	0.642739	LLD	9.27496	12.5273	93	1031	65	787	1.81383	0.054102	0.0697299	0.272762	IBD	0	0	108	346	43	154	1.44109	0.0676335	0.149692	0.424383
DTDPRHAMSYN-PWY:_dTDP-L-rhamnose_biosynthesis_I|g__Erysipelotrichaceae_noname.s__Eubacterium_biforme	MIBS	0	0	45	244	17	87	-0.162737	-0.00957276	0.871616	0.937177	LLD	0	0	93	1031	43	432	-1.16306	-0.0346912	0.24488	0.64313	IBD	0	0	108	346	27	61	-1.4398	-0.0675731	0.150097	0.425168
DTDPRHAMSYN-PWY:_dTDP-L-rhamnose_biosynthesis_I|g__Eubacterium.s__Eubacterium_rectale	MIBS	201.915	183.669	45	244	40	224	-0.00388384	-0.000228461	0.997676	0.999113	LLD	168.851	158.009	93	1031	87	963	0.276041	0.00823361	0.782645	0.840648	IBD	63.7397	78.5335	108	346	71	254	1.43933	0.067551	0.150178	0.425184
PWY-5097:_L-lysine_biosynthesis_VI|g__Eubacterium.s__Eubacterium_rectale	MIBS	185.511	168.541	45	244	40	225	-0.564106	-0.0331827	0.573343	0.815719	LLD	139.487	143.047	93	1031	85	951	0.572987	0.0170908	0.566767	0.828557	IBD	50.913	70.7094	108	346	70	246	1.43674	0.0674295	0.150913	0.426806
PWY-6123:_inosine-5'-phosphate_biosynthesis_I|g__Bacteroides.s__Bacteroides_finegoldii	MIBS	0	0	45	244	3	20	NaN	NaN	NaN	NA	LLD	0	0	93	1031	7	70	-0.202985	-0.00605453	0.839445	0.885924	IBD	0	0	108	346	5	31	1.43535	0.0673643	0.151443	0.427988
PWY-6121:_5-aminoimidazole_ribonucleotide_biosynthesis_I|g__Parasutterella.s__Parasutterella_excrementihominis	MIBS	0	0	45	244	4	12	NaN	NaN	NaN	NA	LLD	0	0	93	1031	1	32	NaN	NaN	NaN	NA	IBD	0	0	108	346	7	38	1.43389	0.067296	0.151834	0.428702
PWY-6277:_superpathway_of_5-aminoimidazole_ribonucleotide_biosynthesis|g__Bifidobacterium.s__Bifidobacterium_pseudocatenulatum	MIBS	0	0	45	244	10	34	-1.36957	-0.0805631	0.171306	0.688692	LLD	0	0	93	1031	8	184	2.31355	0.0690074	0.0207064	0.112086	IBD	0	0	108	346	15	68	1.43338	0.0672718	0.151928	0.428702
PWY-6277:_superpathway_of_5-aminoimidazole_ribonucleotide_biosynthesis|g__Coprococcus.s__Coprococcus_catus	MIBS	9.20027	16.6454	45	244	34	204	1.92912	0.113478	0.0538363	0.365951	LLD	13.0122	18.6956	93	1031	75	911	3.11829	0.0930107	0.00182009	0.0133431	IBD	0	4.8171	108	346	53	195	1.43335	0.0672702	0.151885	0.428702
PWY-5667:_CDP-diacylglycerol_biosynthesis_I|g__Lachnospiraceae_noname.s__Lachnospiraceae_bacterium_5_1_57FAA	MIBS	0	0	45	244	6	24	-0.590436	-0.0347315	0.556128	0.815719	LLD	0	0	93	1031	3	38	NaN	NaN	NaN	NA	IBD	0	0	108	346	19	44	-1.43279	-0.0672441	0.152118	0.428873
PWY0-1319:_CDP-diacylglycerol_biosynthesis_II|g__Lachnospiraceae_noname.s__Lachnospiraceae_bacterium_5_1_57FAA	MIBS	0	0	45	244	6	24	-0.590436	-0.0347315	0.556128	0.815719	LLD	0	0	93	1031	3	38	NaN	NaN	NaN	NA	IBD	0	0	108	346	19	44	-1.43279	-0.0672441	0.152118	0.428873
PWY-5686:_UMP_biosynthesis|g__Akkermansia.s__Akkermansia_muciniphila	MIBS	0	0	45	244	20	100	-0.11069	-0.00651115	0.912723	0.961156	LLD	0	0	93	1031	41	494	0.542701	0.0161874	0.58746	0.828557	IBD	0	0	108	346	19	84	1.43072	0.0671469	0.152676	0.43015
PWY-6121:_5-aminoimidazole_ribonucleotide_biosynthesis_I|g__Flavonifractor.s__Flavonifractor_plautii	MIBS	0	0	45	244	5	19	-0.693665	-0.0408038	0.489165	0.815719	LLD	0	0	93	1031	5	49	-0.298379	-0.0088999	0.765757	0.828557	IBD	0	0	108	346	21	91	1.43061	0.0671419	0.152701	0.43015
PWY-5686:_UMP_biosynthesis|g__Odoribacter.s__Odoribacter_splanchnicus	MIBS	0	0	45	244	2	8	NaN	NaN	NaN	NA	LLD	0	0	93	1031	4	71	NaN	NaN	NaN	NA	IBD	0	0	108	346	7	39	1.43027	0.0671257	0.152871	0.430446
PANTO-PWY:_phosphopantothenate_biosynthesis_I|g__Parasutterella.s__Parasutterella_excrementihominis	MIBS	0	0	45	244	5	15	-1.23985	-0.0729323	0.215848	0.760451	LLD	0	0	93	1031	2	41	NaN	NaN	NaN	NA	IBD	0	0	108	346	9	45	1.42932	0.0670812	0.153128	0.430986
PEPTIDOGLYCANSYN-PWY:_peptidoglycan_biosynthesis_I_(meso-diaminopimelate_containing)|g__Clostridium.s__Clostridium_scindens	MIBS	0	0	45	244	3	13	NaN	NaN	NaN	NA	LLD	0	0	93	1031	1	18	NaN	NaN	NaN	NA	IBD	0	0	108	346	13	27	-1.42597	-0.0669241	0.154124	0.433604
PWY-6608:_guanosine_nucleotides_degradation_III|unclassified	MIBS	63.8967	63.3123	45	244	35	211	0.313063	0.0184155	0.754971	0.874639	LLD	87.9383	78.6926	93	1031	86	926	-0.74282	-0.0221565	0.457692	0.828557	IBD	77.9177	63.1218	108	346	93	268	-1.42508	-0.0668823	0.154256	0.433792
PWY-6386:_UDP-N-acetylmuramoyl-pentapeptide_biosynthesis_II_(lysine-containing)|g__Eubacterium.s__Eubacterium_rectale	MIBS	205.467	178.025	45	244	39	224	-0.607845	-0.0357556	0.543935	0.815719	LLD	153.429	147.719	93	1031	84	953	0.417184	0.0124436	0.676666	0.828557	IBD	49.431	71.004	108	346	70	246	1.42481	0.0668696	0.154336	0.433831
PWY-6737:_starch_degradation_V|g__Streptococcus.s__Streptococcus_australis	MIBS	0	0	45	244	12	37	-1.91702	-0.112766	0.0554239	0.373338	LLD	0	0	93	1031	24	133	-3.67772	-0.109697	0.000235585	0.00310766	IBD	0	0	108	346	19	44	-1.4244	-0.0668505	0.154532	0.433831
PWY-7111:_pyruvate_fermentation_to_isobutanol_(engineered)|g__Barnesiella.s__Barnesiella_intestinihominis	MIBS	0	0.54487	45	244	16	122	1.62274	0.0954552	0.10487	0.563357	LLD	2.1133	1.40701	93	1031	52	547	-0.8255	-0.0246226	0.409188	0.828557	IBD	0	0	108	346	48	163	1.42431	0.0668461	0.154489	0.433831
VALSYN-PWY:_L-valine_biosynthesis|g__Barnesiella.s__Barnesiella_intestinihominis	MIBS	0	0.54487	45	244	16	122	1.62274	0.0954552	0.10487	0.563357	LLD	2.1133	1.40701	93	1031	52	547	-0.8255	-0.0246226	0.409188	0.828557	IBD	0	0	108	346	48	163	1.42431	0.0668461	0.154489	0.433831
THRESYN-PWY:_superpathway_of_L-threonine_biosynthesis|g__Bifidobacterium.s__Bifidobacterium_catenulatum	MIBS	0	0	45	244	12	44	-1.19591	-0.0703476	0.232282	0.784855	LLD	0	0	93	1031	21	246	0.55272	0.0164863	0.580608	0.828557	IBD	0	0	108	346	9	46	1.42307	0.0667882	0.15493	0.434762
PWY-5686:_UMP_biosynthesis|g__Phascolarctobacterium.s__Phascolarctobacterium_succinatutens	MIBS	0	0	45	244	6	40	0.51823	0.0304841	0.605361	0.815719	LLD	0	0	93	1031	24	211	-0.827984	-0.0246967	0.407812	0.828266	IBD	0	0	108	346	19	41	-1.42243	-0.066758	0.155108	0.435079
PEPTIDOGLYCANSYN-PWY:_peptidoglycan_biosynthesis_I_(meso-diaminopimelate_containing)|g__Erysipelotrichaceae_noname.s__Erysipelotrichaceae_bacterium_2_2_44A	MIBS	0	0	45	244	1	6	NaN	NaN	NaN	NA	LLD	0	0	93	1031	4	18	NaN	NaN	NaN	NA	IBD	0	0	108	346	8	14	-1.42245	-0.0667591	0.155222	0.435214
NONMEVIPP-PWY:_methylerythritol_phosphate_pathway_I|g__Erysipelotrichaceae_noname.s__Erysipelotrichaceae_bacterium_21_3	MIBS	0	0	45	244	2	5	NaN	NaN	NaN	NA	LLD	0	0	93	1031	2	14	NaN	NaN	NaN	NA	IBD	0	0	108	346	12	24	-1.42011	-0.066649	0.155837	0.436728
PWY-7219:_adenosine_ribonucleotides_de_novo_biosynthesis|g__Sutterella.s__Sutterella_wadsworthensis	MIBS	0	0	45	244	4	24	NaN	NaN	NaN	NA	LLD	0	0	93	1031	7	168	2.30233	0.0686726	0.0213317	0.114877	IBD	0	0	108	346	18	80	1.4196	0.0666251	0.155894	0.436728
PWY-7197:_pyrimidine_deoxyribonucleotide_phosphorylation|g__Collinsella.s__Collinsella_intestinalis	MIBS	0	0	45	244	5	5	-3.041	-0.178882	0.00238209	0.0440823	LLD	0	0	93	1031	4	20	NaN	NaN	NaN	NA	IBD	0	0	108	346	11	21	-1.41711	-0.0665083	0.156728	0.438877
PWY-7111:_pyruvate_fermentation_to_isobutanol_(engineered)|g__Parasutterella.s__Parasutterella_excrementihominis	MIBS	0	0	45	244	4	17	NaN	NaN	NaN	NA	LLD	0	0	93	1031	1	41	NaN	NaN	NaN	NA	IBD	0	0	108	346	9	46	1.41566	0.0664403	0.157092	0.439524
VALSYN-PWY:_L-valine_biosynthesis|g__Parasutterella.s__Parasutterella_excrementihominis	MIBS	0	0	45	244	4	17	NaN	NaN	NaN	NA	LLD	0	0	93	1031	1	41	NaN	NaN	NaN	NA	IBD	0	0	108	346	9	46	1.41566	0.0664403	0.157092	0.439524
VALSYN-PWY:_L-valine_biosynthesis|g__Escherichia.s__Escherichia_coli	MIBS	0	0	45	244	16	74	-0.816084	-0.048005	0.415129	0.815719	LLD	0	0	93	1031	38	339	-1.89742	-0.0565952	0.057799	0.232453	IBD	0.503334	0	108	346	54	143	-1.41323	-0.0663261	0.157725	0.441109
PWY-2942:_L-lysine_biosynthesis_III|g__Actinomyces.s__Actinomyces_odontolyticus	MIBS	0	0	45	244	4	13	NaN	NaN	NaN	NA	LLD	0	0	93	1031	14	63	-3.36848	-0.100473	0.000756885	0.00678295	IBD	0	0	108	346	9	17	-1.41344	-0.0663362	0.157832	0.441223
GLUCONEO-PWY:_gluconeogenesis_I|unclassified	MIBS	28.5948	22.3867	45	244	24	123	-0.377374	-0.0221984	0.706664	0.840297	LLD	47.9332	47.1925	93	1031	55	699	0.527306	0.0157282	0.598099	0.828557	IBD	0	0	108	346	37	136	1.41198	0.0662677	0.158096	0.441775
PWY-3841:_folate_transformations_II|g__Bacteroides.s__Bacteroides_cellulosilyticus	MIBS	0	0	45	244	13	44	-1.64302	-0.0966482	0.100668	0.54561	LLD	0	0	93	1031	21	179	-1.44911	-0.0432234	0.147376	0.468654	IBD	0	0	108	346	20	46	-1.41155	-0.0662473	0.158284	0.442114
PWY-5097:_L-lysine_biosynthesis_VI|g__Coprococcus.s__Coprococcus_catus	MIBS	11.1083	17.9961	45	244	34	204	1.70915	0.100538	0.0876028	0.494048	LLD	15.712	18.8041	93	1031	75	909	2.5582	0.0763046	0.0105267	0.0617658	IBD	2.30043	4.30144	108	346	55	192	1.41103	0.0662228	0.158367	0.442157
PWY-7219:_adenosine_ribonucleotides_de_novo_biosynthesis|g__Pseudoflavonifractor.s__Pseudoflavonifractor_capillosus	MIBS	0	0	45	244	4	11	NaN	NaN	NaN	NA	LLD	0	0	93	1031	9	53	-1.83829	-0.0548316	0.0660817	0.260272	IBD	0	0	108	346	13	62	1.41077	0.0662106	0.158505	0.442355
PANTO-PWY:_phosphopantothenate_biosynthesis_I|g__Parabacteroides.s__Parabacteroides_distasonis	MIBS	0	0	45	244	16	116	0.713944	0.0419967	0.475917	0.815719	LLD	0	0	93	1031	36	454	0.867499	0.0258753	0.385769	0.810416	IBD	0	0	108	346	46	166	1.40722	0.0660442	0.159497	0.444937
PWY-5686:_UMP_biosynthesis|g__Bifidobacterium.s__Bifidobacterium_pseudocatenulatum	MIBS	0	0	45	244	8	31	-0.946355	-0.0556679	0.344802	0.815719	LLD	0	0	93	1031	7	155	2.03277	0.0606326	0.042103	0.178095	IBD	0	0	108	346	14	65	1.40643	0.066007	0.159785	0.445553
PWY-724:_superpathway_of_L-lysine,_L-threonine_and_L-methionine_biosynthesis_II|g__Faecalibacterium.s__Faecalibacterium_prausnitzii	MIBS	89.6284	126.287	45	244	40	229	1.58727	0.0933687	0.112672	0.59606	LLD	120.298	142.37	93	1031	90	1006	1.54996	0.0462313	0.121192	0.40142	IBD	68.8384	88.6957	108	346	71	257	1.40591	0.0659824	0.159878	0.445625
PWY-7111:_pyruvate_fermentation_to_isobutanol_(engineered)|g__Flavonifractor.s__Flavonifractor_plautii	MIBS	0	0	45	244	6	30	-0.243651	-0.0143324	0.808812	0.899152	LLD	0	0	93	1031	9	88	-0.426997	-0.0127363	0.669631	0.828557	IBD	0	0	108	346	31	120	1.40504	0.065942	0.160157	0.446026
VALSYN-PWY:_L-valine_biosynthesis|g__Flavonifractor.s__Flavonifractor_plautii	MIBS	0	0	45	244	6	30	-0.243651	-0.0143324	0.808812	0.899152	LLD	0	0	93	1031	9	88	-0.426997	-0.0127363	0.669631	0.828557	IBD	0	0	108	346	31	120	1.40504	0.065942	0.160157	0.446026
PWY-5188:_tetrapyrrole_biosynthesis_I_(from_glutamate)|g__Sutterella.s__Sutterella_wadsworthensis	MIBS	0	0	45	244	2	11	NaN	NaN	NaN	NA	LLD	0	0	93	1031	5	96	1.31482	0.0392179	0.188682	0.556538	IBD	0	0	108	346	15	69	1.4023	0.0658131	0.161011	0.448217
SER-GLYSYN-PWY:_superpathway_of_L-serine_and_glycine_biosynthesis_I|g__Gordonibacter.s__Gordonibacter_pamelaeae	MIBS	0	0	45	244	18	101	-0.253416	-0.0149068	0.800787	0.896705	LLD	0	0	93	1031	25	341	1.03288	0.0308082	0.301755	0.733683	IBD	0	0	108	346	30	120	1.39897	0.0656568	0.161973	0.450544
PWY-6151:_S-adenosyl-L-methionine_cycle_I|g__Eubacterium.s__Eubacterium_rectale	MIBS	199.549	148.719	45	244	40	221	-0.80503	-0.0473547	0.421363	0.815719	LLD	153.91	146.635	93	1031	85	951	0.519608	0.0154986	0.603453	0.828557	IBD	43.3652	72.5581	108	346	69	245	1.39886	0.0656517	0.161983	0.450544
GLUTORN-PWY:_L-ornithine_biosynthesis|g__Parasutterella.s__Parasutterella_excrementihominis	MIBS	0	0	45	244	2	11	NaN	NaN	NaN	NA	LLD	0	0	93	1031	3	26	NaN	NaN	NaN	NA	IBD	0	0	108	346	7	37	1.39853	0.0656363	0.1622	0.450956
PWY-6386:_UDP-N-acetylmuramoyl-pentapeptide_biosynthesis_II_(lysine-containing)|g__Dorea.s__Dorea_formicigenerans	MIBS	23.3008	22.4616	45	244	39	221	0.429242	0.0252495	0.668454	0.815719	LLD	20.5967	22.8433	93	1031	79	953	1.29264	0.0385563	0.196193	0.570264	IBD	7.84417	11.2039	108	346	65	223	1.39766	0.0655956	0.162344	0.450978
PWY-6123:_inosine-5'-phosphate_biosynthesis_I|g__Lactobacillus.s__Lactobacillus_delbrueckii	MIBS	0	0	45	244	6	10	-2.52755	-0.148679	0.0115665	0.165152	LLD	0	0	93	1031	14	111	-1.42079	-0.0423786	0.155467	0.486511	IBD	0	0	108	346	5	31	1.3977	0.0655971	0.162474	0.450993
PWY-2942:_L-lysine_biosynthesis_III|g__Erysipelotrichaceae_noname.s__Erysipelotrichaceae_bacterium_21_3	MIBS	0	0	45	244	4	14	NaN	NaN	NaN	NA	LLD	0	0	93	1031	3	31	NaN	NaN	NaN	NA	IBD	0	0	108	346	16	35	-1.39753	-0.0655892	0.162485	0.450993
PWY-6124:_inosine-5'-phosphate_biosynthesis_II|g__Lactobacillus.s__Lactobacillus_sakei	MIBS	0	0	45	244	7	9	-3.25251	-0.191324	0.00115382	0.0232052	LLD	0	0	93	1031	7	48	-1.31833	-0.0393225	0.187542	0.554604	IBD	0	0	108	346	10	19	-1.3934	-0.0653956	0.163798	0.454446
PWY-6123:_inosine-5'-phosphate_biosynthesis_I|g__Coprococcus.s__Coprococcus_catus	MIBS	9.03552	16.0054	45	244	32	202	2.28112	0.134184	0.0225988	0.180309	LLD	12.6015	17.9944	93	1031	76	909	3.26758	0.0974638	0.00108535	0.00822073	IBD	0	4.67275	108	346	53	194	1.3916	0.0653111	0.164177	0.455305
PWY-5686:_UMP_biosynthesis|g__Barnesiella.s__Barnesiella_intestinihominis	MIBS	0	0	45	244	12	86	1.02427	0.0602512	0.306251	0.815719	LLD	0	0	93	1031	39	399	-0.787538	-0.0234903	0.431078	0.828557	IBD	0	0	108	346	39	139	1.3906	0.065264	0.164492	0.455988
PWY-7234:_inosine-5'-phosphate_biosynthesis_III|g__Lactobacillus.s__Lactobacillus_amylovorus	MIBS	0	0	45	244	0	1	NaN	NaN	NaN	NA	LLD	0	0	93	1031	0	6	NaN	NaN	NaN	NA	IBD	0	0	108	346	7	12	-1.38749	-0.0651182	0.165661	0.458844
VALSYN-PWY:_L-valine_biosynthesis|g__Clostridium.s__Clostridium_nexile	MIBS	0	0	45	244	1	18	NaN	NaN	NaN	NA	LLD	0	0	93	1031	4	63	NaN	NaN	NaN	NA	IBD	0	0	108	346	13	62	1.38609	0.0650523	0.165919	0.459326
NONMEVIPP-PWY:_methylerythritol_phosphate_pathway_I|g__Bacteroides.s__Bacteroides_ovatus	MIBS	0	0	45	244	8	70	1.29659	0.0762702	0.195199	0.714094	LLD	0	0	93	1031	21	259	0.420129	0.0125314	0.674552	0.828557	IBD	0	0	108	346	35	133	1.38574	0.0650361	0.165974	0.459326
PWY-1269:_CMP-3-deoxy-D-manno-octulosonate_biosynthesis_I|g__Bacteroides.s__Bacteroides_caccae	MIBS	0	0	45	244	12	71	0.375547	0.022091	0.708158	0.841046	LLD	0	0	93	1031	27	354	0.663079	0.019778	0.507406	0.828557	IBD	0	0	108	346	26	105	1.38525	0.065013	0.166137	0.459393
NONMEVIPP-PWY:_methylerythritol_phosphate_pathway_I|g__Eubacterium.s__Eubacterium_rectale	MIBS	210.268	172.364	45	244	39	224	-0.734075	-0.0431809	0.463495	0.815719	LLD	146.117	146.971	93	1031	82	944	0.488126	0.0145596	0.625579	0.828557	IBD	47.7303	72.7167	108	346	69	244	1.38524	0.0650125	0.166109	0.459393
COA-PWY-1:_coenzyme_A_biosynthesis_II_(mammalian)|g__Lactobacillus.s__Lactobacillus_amylovorus	MIBS	0	0	45	244	0	1	NaN	NaN	NaN	NA	LLD	0	0	93	1031	0	4	NaN	NaN	NaN	NA	IBD	0	0	108	346	7	12	-1.38507	-0.0650046	0.166401	0.459932
ARGSYNBSUB-PWY:_L-arginine_biosynthesis_II_(acetyl_cycle)|g__Escherichia.s__Escherichia_coli	MIBS	0	0	45	244	9	32	-1.13271	-0.0666303	0.258007	0.815719	LLD	0	0	93	1031	23	153	-2.70027	-0.0805423	0.00693385	0.0436576	IBD	0	0	108	346	31	80	-1.38131	-0.0648279	0.167356	0.462378
PWY-5667:_CDP-diacylglycerol_biosynthesis_I|g__Bacteroides.s__Bacteroides_finegoldii	MIBS	0	0	45	244	4	17	NaN	NaN	NaN	NA	LLD	0	0	93	1031	8	93	0.193979	0.00578592	0.846455	0.890909	IBD	0	0	108	346	5	30	1.3805	0.0647901	0.167712	0.462976
PWY0-1319:_CDP-diacylglycerol_biosynthesis_II|g__Bacteroides.s__Bacteroides_finegoldii	MIBS	0	0	45	244	4	17	NaN	NaN	NaN	NA	LLD	0	0	93	1031	8	93	0.193979	0.00578592	0.846455	0.890909	IBD	0	0	108	346	5	30	1.3805	0.0647901	0.167712	0.462976
PWY-7219:_adenosine_ribonucleotides_de_novo_biosynthesis|g__Clostridium.s__Clostridium_scindens	MIBS	0	0	45	244	3	11	NaN	NaN	NaN	NA	LLD	0	0	93	1031	1	19	NaN	NaN	NaN	NA	IBD	0	0	108	346	13	27	-1.37983	-0.0647588	0.167901	0.463304
PWY-7357:_thiamin_formation_from_pyrithiamine_and_oxythiamine_(yeast)|unclassified	MIBS	444.935	461.961	45	244	45	243	0.582387	0.0342581	0.56096	0.815719	LLD	426.323	489.562	93	1031	92	1031	2.34526	0.0699533	0.0190222	0.104589	IBD	357.191	358.882	108	346	99	333	1.37912	0.0647251	0.167989	0.463352
PWY-1042:_glycolysis_IV_(plant_cytosol)|g__Bacteroides.s__Bacteroides_caccae	MIBS	0	0	45	244	13	82	0.61597	0.0362336	0.538681	0.815719	LLD	0	0	93	1031	34	394	0.05691	0.00169748	0.954769	0.967848	IBD	0	0	108	346	29	111	1.37567	0.0645632	0.169084	0.464099
PWY-6387:_UDP-N-acetylmuramoyl-pentapeptide_biosynthesis_I_(meso-diaminopimelate_containing)|g__Dorea.s__Dorea_formicigenerans	MIBS	23.3721	21.286	45	244	39	221	0.413704	0.0243355	0.679803	0.819366	LLD	17.9522	21.2102	93	1031	79	953	1.319	0.0393424	0.187225	0.553926	IBD	7.18636	10.062	108	346	65	223	1.37354	0.0644636	0.169718	0.464634
SALVADEHYPOX-PWY:_adenosine_nucleotides_degradation_II|g__Escherichia.s__Escherichia_coli	MIBS	0	0	45	244	18	81	-0.843217	-0.049601	0.399749	0.815719	LLD	0	0	93	1031	41	343	-2.4677	-0.0736054	0.0136058	0.0780131	IBD	0	0	108	346	51	138	-1.37318	-0.0644465	0.169842	0.464784
PWY-5188:_tetrapyrrole_biosynthesis_I_(from_glutamate)|unclassified	MIBS	438.678	484.25	45	244	45	244	1.14536	0.0673742	0.252462	0.807576	LLD	491.152	523.246	93	1031	91	1031	0.978263	0.0291791	0.328027	0.76931	IBD	445.818	426.423	108	346	104	338	1.37275	0.0644263	0.169961	0.464916
PANTO-PWY:_phosphopantothenate_biosynthesis_I|g__Eubacterium.s__Eubacterium_rectale	MIBS	202.248	168.657	45	244	40	223	-0.540846	-0.0318145	0.589283	0.815719	LLD	134.371	133.683	93	1031	84	948	0.654912	0.0195344	0.512632	0.828557	IBD	34.8011	61.0598	108	346	70	245	1.37241	0.0644104	0.170069	0.465018
NONMEVIPP-PWY:_methylerythritol_phosphate_pathway_I|g__Akkermansia.s__Akkermansia_muciniphila	MIBS	0	0	45	244	15	83	0.280811	0.0165183	0.779738	0.889917	LLD	0	0	93	1031	37	446	0.465836	0.0138947	0.641465	0.828557	IBD	0	0	108	346	17	76	1.37127	0.0643569	0.170476	0.46594
PWY-5686:_UMP_biosynthesis|g__Collinsella.s__Collinsella_tanakaei	MIBS	0	0	45	244	5	9	-2.20206	-0.129533	0.0278457	0.218091	LLD	0	0	93	1031	6	27	-2.10831	-0.0628857	0.0350533	0.151017	IBD	0	0	108	346	7	12	-1.37054	-0.0643227	0.170896	0.466701
PWY-1269:_CMP-3-deoxy-D-manno-octulosonate_biosynthesis_I|g__Haemophilus.s__Haemophilus_parainfluenzae	MIBS	0	0	45	244	2	9	NaN	NaN	NaN	NA	LLD	0	0	93	1031	12	48	-3.45399	-0.103024	0.00055324	0.00661574	IBD	0	0	108	346	9	17	-1.36963	-0.06428	0.171128	0.467142
PWY-6527:_stachyose_degradation|unclassified	MIBS	627.153	662.318	45	244	45	244	0.128125	0.00753677	0.898818	0.954308	LLD	598.78	694.473	93	1031	92	1031	2.79254	0.0832944	0.00523237	0.0342829	IBD	489.722	496.256	108	346	103	336	1.36814	0.06421	0.1714	0.467692
THRESYN-PWY:_superpathway_of_L-threonine_biosynthesis|g__Collinsella.s__Collinsella_stercoris	MIBS	0	0	45	244	0	3	NaN	NaN	NaN	NA	LLD	0	0	93	1031	2	12	NaN	NaN	NaN	NA	IBD	0	0	108	346	7	12	-1.36812	-0.0642091	0.171654	0.468191
PWY-1269:_CMP-3-deoxy-D-manno-octulosonate_biosynthesis_I|g__Akkermansia.s__Akkermansia_muciniphila	MIBS	0	0	45	244	19	107	0.184301	0.0108412	0.854618	0.925139	LLD	0	2.47225	93	1031	45	533	0.533301	0.015907	0.593948	0.828557	IBD	0	0	108	346	22	93	1.36685	0.0641493	0.171846	0.468523
PWY-6151:_S-adenosyl-L-methionine_cycle_I|g__Peptostreptococcaceae_noname.s__Clostridium_bartlettii	MIBS	0	0	45	244	18	99	0.0557235	0.00327786	0.956433	0.973899	LLD	0	4.66319	93	1031	40	557	1.45785	0.0434839	0.144931	0.462985	IBD	0	0	108	346	43	161	1.36642	0.0641295	0.17195	0.468613
PANTO-PWY:_phosphopantothenate_biosynthesis_I|g__Eubacterium.s__Eubacterium_ventriosum	MIBS	0	0	45	244	18	107	-0.0246949	-0.00145264	0.981155	0.988466	LLD	0	2.29222	93	1031	36	534	2.92859	0.0873526	0.00340694	0.0228949	IBD	0	0	108	346	26	103	1.36514	0.0640693	0.172374	0.469576
COA-PWY-1:_coenzyme_A_biosynthesis_II_(mammalian)|g__Dorea.s__Dorea_formicigenerans	MIBS	20.1864	19.4827	45	244	37	212	0.550114	0.0323597	0.582908	0.815719	LLD	16.0989	18.5554	93	1031	75	898	0.71714	0.0213905	0.473391	0.828557	IBD	4.0426	7.80861	108	346	63	211	1.3634	0.0639874	0.172894	0.470798
PWY-7219:_adenosine_ribonucleotides_de_novo_biosynthesis|g__Flavonifractor.s__Flavonifractor_plautii	MIBS	0	0	45	244	6	29	-0.282634	-0.0166255	0.778771	0.889917	LLD	0	0	93	1031	9	91	-0.275907	-0.00822963	0.782879	0.840756	IBD	0	0	108	346	32	124	1.36302	0.0639696	0.173033	0.470942
PWY-7197:_pyrimidine_deoxyribonucleotide_phosphorylation|g__Streptococcus.s__Streptococcus_thermophilus	MIBS	0	0	45	244	16	88	-0.210202	-0.0123648	0.834392	0.910739	LLD	12.8078	3.43741	93	1031	58	541	-2.51451	-0.0750015	0.0119258	0.0691365	IBD	2.95676	0	108	346	55	147	-1.36145	-0.0638958	0.173519	0.471916
GLUTORN-PWY:_L-ornithine_biosynthesis|g__Coprococcus.s__Coprococcus_catus	MIBS	9.64416	16.3867	45	244	35	200	1.65161	0.0971534	0.0988132	0.539758	LLD	12.2728	17.8241	93	1031	74	912	3.0637	0.0913826	0.00218739	0.015851	IBD	0	4.54039	108	346	52	192	1.3612	0.0638841	0.173592	0.471921
PWY-5686:_UMP_biosynthesis|g__Eubacterium.s__Eubacterium_ventriosum	MIBS	0	0	45	244	19	99	-0.739085	-0.0434756	0.460517	0.815719	LLD	0	0	93	1031	31	510	2.9853	0.089044	0.00283469	0.0192759	IBD	0	0	108	346	26	103	1.36092	0.0638711	0.173706	0.472039
PANTO-PWY:_phosphopantothenate_biosynthesis_I|g__Bacteroides.s__Bacteroides_caccae	MIBS	0	0	45	244	15	104	1.23336	0.0725507	0.217846	0.760451	LLD	0	0	93	1031	40	498	0.261734	0.00780687	0.793665	0.850227	IBD	0	0	108	346	36	133	1.35961	0.0638096	0.174107	0.472933
PWY-6151:_S-adenosyl-L-methionine_cycle_I|g__Eubacterium.s__Eubacterium_sp_3_1_31	MIBS	0	0	45	244	3	10	NaN	NaN	NaN	NA	LLD	0	0	93	1031	3	13	NaN	NaN	NaN	NA	IBD	0	0	108	346	10	19	-1.35971	-0.0638142	0.174237	0.473092
PWY-6151:_S-adenosyl-L-methionine_cycle_I|g__Erysipelotrichaceae_noname.s__Erysipelotrichaceae_bacterium_5_2_54FAA	MIBS	0	0	45	244	1	2	NaN	NaN	NaN	NA	LLD	0	0	93	1031	0	4	NaN	NaN	NaN	NA	IBD	0	0	108	346	7	12	-1.35843	-0.0637545	0.17471	0.474182
PWY-7219:_adenosine_ribonucleotides_de_novo_biosynthesis|g__Clostridium.s__Clostridium_nexile	MIBS	0	0	45	244	1	17	NaN	NaN	NaN	NA	LLD	0	0	93	1031	5	61	0.205058	0.00611637	0.837846	0.885218	IBD	0	0	108	346	13	62	1.35751	0.063711	0.174826	0.474303
SER-GLYSYN-PWY:_superpathway_of_L-serine_and_glycine_biosynthesis_I|g__Faecalibacterium.s__Faecalibacterium_prausnitzii	MIBS	68.5311	108.804	45	244	44	232	1.8346	0.107918	0.0667087	0.407879	LLD	106.223	129.485	93	1031	91	1016	1.88265	0.0561548	0.0597703	0.238853	IBD	54.7814	78.4191	108	346	74	266	1.35494	0.0635905	0.175571	0.47613
COA-PWY-1:_coenzyme_A_biosynthesis_II_(mammalian)|g__Bifidobacterium.s__Bifidobacterium_pseudocatenulatum	MIBS	0	0	45	244	8	27	-1.29327	-0.0760744	0.196512	0.71696	LLD	0	0	93	1031	8	153	1.70469	0.0508466	0.0883033	0.328073	IBD	0	0	108	346	14	63	1.35444	0.0635672	0.1758	0.476553
PWY-6277:_superpathway_of_5-aminoimidazole_ribonucleotide_biosynthesis|g__Lactococcus.s__Lactococcus_lactis	MIBS	0	0	45	244	4	26	NaN	NaN	NaN	NA	LLD	0	0	93	1031	16	172	-0.0790196	-0.00235696	0.937221	0.957	IBD	0	0	108	346	9	45	1.35311	0.0635044	0.17626	0.477216
ARO-PWY:_chorismate_biosynthesis_I|g__Alistipes.s__Alistipes_finegoldii	MIBS	0	0	45	244	3	22	NaN	NaN	NaN	NA	LLD	0	0	93	1031	2	80	NaN	NaN	NaN	NA	IBD	0	0	108	346	5	30	1.35144	0.0634261	0.176846	0.478038
PWY-5667:_CDP-diacylglycerol_biosynthesis_I|g__Bacteroides.s__Bacteroides_cellulosilyticus	MIBS	0	0	45	244	12	43	-1.48368	-0.0872752	0.138271	0.661715	LLD	0	0	93	1031	25	168	-2.56016	-0.076363	0.0104702	0.0614915	IBD	0	0	108	346	17	39	-1.35089	-0.0634005	0.176966	0.478038
PWY0-1319:_CDP-diacylglycerol_biosynthesis_II|g__Bacteroides.s__Bacteroides_cellulosilyticus	MIBS	0	0	45	244	12	43	-1.48368	-0.0872752	0.138271	0.661715	LLD	0	0	93	1031	25	168	-2.56016	-0.076363	0.0104702	0.0614915	IBD	0	0	108	346	17	39	-1.35089	-0.0634005	0.176966	0.478038
PWY0-862:_(5Z)-dodec-5-enoate_biosynthesis|g__Escherichia.s__Escherichia_coli	MIBS	0	0	45	244	11	45	-0.771009	-0.0453535	0.441536	0.815719	LLD	0	0	93	1031	29	218	-2.48185	-0.0740275	0.0130785	0.0753333	IBD	0	0	108	346	42	111	-1.35033	-0.0633742	0.17707	0.478038
[truncated: 78,184 more rows]
