# Supplementary material for: Impact of commonly used drugs on the composition and metabolic function of the gut microbiota
Source: Nat Commun. 2020 Jan 17;11:362. doi: 10.1038/s41467-019-14177-z (PMC6969170; doi:10.1038/s41467-019-14177-z)
Supplement: Supplementary file 53 — Supplementary Data 51 [file 41467_2019_14177_MOESM53_ESM.xlsx]

## Sheet: Sheet1
Supplementary table 51 - Species level stratified abundances of pathways and gene families in metformin
Differences in the stratified pathways abundances and gene families were tested using the Wilcoxon signed-rank test
Stratified abundances of pathways
Row.names	cohort	Median_values_pathway_Users	Median_values_pathway_Non_Users	Number_users	Number_non-users	Non_zeros_values_pathway_Users	Non_zeros_values_pathway_Non_Users	Wilcoxon Z (Users vs Non-users)	Wilcoxon effect size	p.value	q.value	cohort2	Median_values_pathway_Users3	Median_values_pathway_Non_Users4	Number_users5	Number_non-users6	Non_zeros_values_pathway_Users7	Non_zeros_values_pathway_Non_Users8	Wilcoxon Z (Users vs Non-users)9	Wilcoxon effect size10	p.value11	q.value12	cohort13	Median_values_pathway_Users14	Median_values_pathway_Non_Users15	Number_users16	Number_non-users17	Non_zeros_values_pathway_Users18	Non_zeros_values_pathway_Non_Users19	Wilcoxon Z (Users vs Non-users)20	Wilcoxon effect size21	p.value22	q.value23
KETOGLUCONMET-PWY:_ketogluconate_metabolism|g__Escherichia.s__Escherichia_coli	MIBS	0	0	6	283	2	15	NA	NA	NA	NA	LLD	0	0	15	1109	6	66	-5.41124	-0.161404	6.29219e-08	2.95733e-06	IBD	0	0	7	447	1	53	NA	NA	NA	NA
ENTBACSYN-PWY:_enterobactin_biosynthesis|g__Escherichia.s__Escherichia_coli	MIBS	9.92419	0	6	283	3	47	NA	NA	NA	NA	LLD	19.1089	0	15	1109	11	224	-5.35179	-0.159631	8.73599e-08	3.51936e-06	IBD	0	0	7	447	3	137	NA	NA	NA	NA
ECASYN-PWY:_enterobacterial_common_antigen_biosynthesis|g__Escherichia.s__Escherichia_coli	MIBS	1.78211	0	6	283	3	42	NA	NA	NA	NA	LLD	8.05064	0	15	1109	10	190	-5.20927	-0.15538	1.90198e-07	6.70449e-06	IBD	1.9055	0	7	447	4	136	NA	NA	NA	NA
PWY-5838:_superpathway_of_menaquinol-8_biosynthesis_I|g__Escherichia.s__Escherichia_coli	MIBS	3.16055	0	6	283	4	47	NA	NA	NA	NA	LLD	5.74018	0	15	1109	10	192	-5.13447	-0.153148	2.8384e-07	8.89366e-06	IBD	6.67957	0	7	447	4	133	NA	NA	NA	NA
PWY-5861:_superpathway_of_demethylmenaquinol-8_biosynthesis|g__Escherichia.s__Escherichia_coli	MIBS	3.59236	0	6	283	4	50	NA	NA	NA	NA	LLD	4.6629	0	15	1109	10	201	-5.04221	-0.150396	4.61604e-07	1.30172e-05	IBD	7.01434	0	7	447	4	138	NA	NA	NA	NA
PWY-6630:_superpathway_of_L-tyrosine_biosynthesis|g__Escherichia.s__Escherichia_coli	MIBS	2.63511	0	6	283	3	44	NA	NA	NA	NA	LLD	7.36835	0	15	1109	10	206	-4.99472	-0.14898	5.91004e-07	1.51512e-05	IBD	0	0	7	447	3	130	NA	NA	NA	NA
KDO-NAGLIPASYN-PWY:_superpathway_of_(Kdo)2-lipid_A_biosynthesis|g__Escherichia.s__Escherichia_coli	MIBS	2.56519	0	6	283	3	37	NA	NA	NA	NA	LLD	3.90566	0	15	1109	9	165	-4.93902	-0.147319	7.87721e-07	1.85114e-05	IBD	0	0	7	447	3	119	NA	NA	NA	NA
NAGLIPASYN-PWY:_lipid_IVA_biosynthesis|g__Escherichia.s__Escherichia_coli	MIBS	2.62657	0	6	283	3	58	NA	NA	NA	NA	LLD	8.61145	0	15	1109	11	252	-4.88948	-0.145841	1.01381e-06	2.19919e-05	IBD	0	0	7	447	3	149	NA	NA	NA	NA
PWY-5862:_superpathway_of_demethylmenaquinol-9_biosynthesis|g__Escherichia.s__Escherichia_coli	MIBS	1.36664	0	6	283	3	31	NA	NA	NA	NA	LLD	3.06394	0	15	1109	8	139	-4.83208	-0.144129	1.35581e-06	2.5482e-05	IBD	0	0	7	447	3	103	NA	NA	NA	NA
GLUCARDEG-PWY:_D-glucarate_degradation_I|g__Escherichia.s__Escherichia_coli	MIBS	2.80337	0	6	283	4	68	NA	NA	NA	NA	LLD	8.1472	0	15	1109	11	266	-4.8377	-0.144296	1.317e-06	2.5482e-05	IBD	3.21836	0	7	447	5	157	-1.86217	-0.087396	0.0628183	0.593918
PWY0-1338:_polymyxin_resistance|g__Escherichia.s__Escherichia_coli	MIBS	4.33021	0	6	283	5	78	-3.03184	-0.178344	0.00245566	0.0716112	LLD	3.82553	0	15	1109	12	313	-4.81909	-0.143741	1.44579e-06	2.5482e-05	IBD	0	0	7	447	3	170	NA	NA	NA	NA
PWY-7269:_NAD/NADP-NADH/NADPH_mitochondrial_interconversion_(yeast)|g__Escherichia.s__Escherichia_coli	MIBS	3.61641	0	6	283	3	67	NA	NA	NA	NA	LLD	9.01028	0	15	1109	11	275	-4.6885	-0.139846	2.75925e-06	4.57711e-05	IBD	3.26501	0	7	447	5	151	-1.7775	-0.0834224	0.0757676	0.654356
POLYISOPRENSYN-PWY:_polyisoprenoid_biosynthesis_(E._coli)|g__Escherichia.s__Escherichia_coli	MIBS	2.66218	0	6	283	4	73	NA	NA	NA	NA	LLD	7.27466	0	15	1109	11	289	-4.60161	-0.137254	4.20279e-06	6.58437e-05	IBD	0	0	7	447	3	164	NA	NA	NA	NA
PWY-6629:_superpathway_of_L-tryptophan_biosynthesis|g__Escherichia.s__Escherichia_coli	MIBS	2.27333	0	6	283	3	34	NA	NA	NA	NA	LLD	6.82229	0	15	1109	8	150	-4.57674	-0.136513	4.73783e-06	7.03194e-05	IBD	0	0	7	447	3	112	NA	NA	NA	NA
PWY-6803:_phosphatidylcholine_acyl_editing|g__Escherichia.s__Escherichia_coli	MIBS	9.49041	0	6	283	4	96	NA	NA	NA	NA	LLD	12.1644	0	15	1109	12	361	-4.51145	-0.134565	6.45309e-06	9.09886e-05	IBD	3.9761	0	7	447	4	189	NA	NA	NA	NA
TCA-GLYOX-BYPASS:_superpathway_of_glyoxylate_bypass_and_TCA|g__Escherichia.s__Escherichia_coli	MIBS	7.69053	0	6	283	4	74	NA	NA	NA	NA	LLD	13.4693	0	15	1109	11	305	-4.49018	-0.133931	7.13316e-06	9.57882e-05	IBD	6.55933	0	7	447	4	161	NA	NA	NA	NA
PWY-7446:_sulfoglycolysis|g__Escherichia.s__Escherichia_coli	MIBS	1.29796	0	6	283	3	49	NA	NA	NA	NA	LLD	6.23885	0	15	1109	9	214	-4.44962	-0.132721	8.62524e-06	0.000101347	IBD	0	0	7	447	3	111	NA	NA	NA	NA
PWY-6823:_molybdenum_cofactor_biosynthesis|g__Escherichia.s__Escherichia_coli	MIBS	1.75751	0	6	283	3	48	NA	NA	NA	NA	LLD	9.84424	0	15	1109	9	201	-4.45236	-0.132803	8.51663e-06	0.000101347	IBD	7.26955	0	7	447	4	135	NA	NA	NA	NA
GLUCARGALACTSUPER-PWY:_superpathway_of_D-glucarate_and_D-galactarate_degradation|g__Escherichia.s__Escherichia_coli	MIBS	2.2296	0	6	283	4	60	NA	NA	NA	NA	LLD	6.38819	0	15	1109	10	260	-4.46516	-0.133185	8.02072e-06	0.000101347	IBD	2.11467	0	7	447	6	150	-2.42029	-0.11359	0.0155816	0.190645
PWY-6708:_ubiquinol-8_biosynthesis_(prokaryotic)|g__Escherichia.s__Escherichia_coli	MIBS	4.27609	0	6	283	4	59	NA	NA	NA	NA	LLD	6.21995	0	15	1109	10	247	-4.4193	-0.131817	9.92696e-06	0.000111976	IBD	0	0	7	447	3	142	NA	NA	NA	NA
PWY0-1241:_ADP-L-glycero-&beta;-D-manno-heptose_biosynthesis|g__Escherichia.s__Escherichia_coli	MIBS	3.21458	0	6	283	5	64	-3.41067	-0.200627	0.000655932	0.0478831	LLD	14.1373	0	15	1109	10	297	-4.23982	-0.126463	2.24212e-05	0.000234177	IBD	4.92894	0	7	447	6	165	-2.06275	-0.0968097	0.0392951	0.389208
PWY0-1061:_superpathway_of_L-alanine_biosynthesis|g__Haemophilus.s__Haemophilus_parainfluenzae	MIBS	0	0	6	283	0	22	NA	NA	NA	NA	LLD	0	0	15	1109	5	70	-4.22528	-0.12603	2.39622e-05	0.000241334	IBD	0	0	7	447	1	36	NA	NA	NA	NA
PWY-5896:_superpathway_of_menaquinol-10_biosynthesis|g__Escherichia.s__Escherichia_coli	MIBS	0	0	6	283	2	30	NA	NA	NA	NA	LLD	0	0	15	1109	7	138	-4.1486	-0.123742	3.35516e-05	0.000260225	IBD	0	0	7	447	3	102	NA	NA	NA	NA
GLYCOLYSIS-TCA-GLYOX-BYPASS:_superpathway_of_glycolysis,_pyruvate_dehydrogenase,_TCA,_and_glyoxylate_bypass|g__Escherichia.s__Escherichia_coli	MIBS	3.96576	0	6	283	3	39	NA	NA	NA	NA	LLD	5.17719	0	15	1109	8	171	-4.11534	-0.12275	3.87661e-05	0.000260225	IBD	6.56993	0	7	447	4	123	NA	NA	NA	NA
FUC-RHAMCAT-PWY:_superpathway_of_fucose_and_rhamnose_degradation|g__Escherichia.s__Escherichia_coli	MIBS	4.21979	0	6	283	3	51	NA	NA	NA	NA	LLD	9.39385	0	15	1109	9	233	-4.17086	-0.124406	3.04189e-05	0.000260225	IBD	4.0739	0	7	447	4	141	NA	NA	NA	NA
GLYCOL-GLYOXDEG-PWY:_superpathway_of_glycol_metabolism_and_degradation|g__Escherichia.s__Escherichia_coli	MIBS	4.49452	0	6	283	5	72	-3.23292	-0.190172	0.00123898	0.060297	LLD	9.84423	0	15	1109	10	302	-4.15554	-0.123949	3.25245e-05	0.000260225	IBD	3.60291	0	7	447	5	174	-1.66411	-0.0781004	0.0964204	0.668515
AST-PWY:_L-arginine_degradation_II_(AST_pathway)|g__Escherichia.s__Escherichia_coli	MIBS	4.61767	0	6	283	4	68	NA	NA	NA	NA	LLD	6.88456	0	15	1109	10	277	-4.10986	-0.122587	3.96796e-05	0.000260225	IBD	2.22101	0	7	447	4	152	NA	NA	NA	NA
PWY-5083:_NAD/NADH_phosphorylation_and_dephosphorylation|g__Escherichia.s__Escherichia_coli	MIBS	6.11229	0	6	283	4	67	NA	NA	NA	NA	LLD	11.4473	0	15	1109	10	288	-4.14187	-0.123542	3.45255e-05	0.000260225	IBD	3.82177	0	7	447	6	151	-2.318	-0.108789	0.0205424	0.224885
PWY-7315:_dTDP-N-acetylthomosamine_biosynthesis|g__Escherichia.s__Escherichia_coli	MIBS	7.13226	0	6	283	6	80	-3.74965	-0.220568	0.000179247	0.0261701	LLD	13.5907	0	15	1109	11	356	-4.15622	-0.12397	3.24243e-05	0.000260225	IBD	6.13542	0	7	447	7	186	-2.32097	-0.108929	0.0203756	0.224885
PWY0-1061:_superpathway_of_L-alanine_biosynthesis|g__Escherichia.s__Escherichia_coli	MIBS	7.85772	0	6	283	4	83	NA	NA	NA	NA	LLD	14.7587	0	15	1109	11	366	-4.17809	-0.124622	2.9459e-05	0.000260225	IBD	13.063	0	7	447	4	183	NA	NA	NA	NA
GLUCOSE1PMETAB-PWY:_glucose_and_glucose-1-phosphate_degradation|g__Escherichia.s__Escherichia_coli	MIBS	5.43645	0	6	283	4	92	NA	NA	NA	NA	LLD	8.22292	0	15	1109	11	362	-4.02585	-0.120081	5.68865e-05	0.000364591	IBD	6.69683	0	7	447	5	192	-1.47766	-0.0693501	0.139929	0.765926
PWY-7409:_phospholipid_remodeling_(phosphatidylethanolamine,_yeast)|g__Escherichia.s__Escherichia_coli	MIBS	8.28152	0	6	283	4	63	NA	NA	NA	NA	LLD	12.1516	0	15	1109	9	250	-4.01891	-0.119874	5.86029e-05	0.000367245	IBD	2.94989	0	7	447	4	149	NA	NA	NA	NA
GLYOXYLATE-BYPASS:_glyoxylate_cycle|g__Escherichia.s__Escherichia_coli	MIBS	7.66858	0	6	283	5	92	-2.82147	-0.165969	0.00482428	0.0716112	LLD	17.4278	0	15	1109	11	391	-4.01316	-0.119702	6.00309e-05	0.000368016	IBD	5.30607	0	7	447	6	201	-1.71953	-0.0807015	0.0858066	0.668515
P105-PWY:_TCA_cycle_IV_(2-oxoglutarate_decarboxylase)|g__Escherichia.s__Escherichia_coli	MIBS	4.64132	0	6	283	3	70	NA	NA	NA	NA	LLD	7.33191	0	15	1109	10	266	-3.97432	-0.118544	7.07391e-05	0.000424434	IBD	6.72334	0	7	447	5	161	-1.70061	-0.0798136	0.0893325	0.668515
PWY-5705:_allantoin_degradation_to_glyoxylate_III|g__Escherichia.s__Escherichia_coli	MIBS	2.13257	0	6	283	3	43	NA	NA	NA	NA	LLD	5.10486	0	15	1109	8	192	-3.8532	-0.114931	0.000116869	0.000686605	IBD	0	0	7	447	2	134	NA	NA	NA	NA
PWY-561:_superpathway_of_glyoxylate_cycle_and_fatty_acid_degradation|g__Escherichia.s__Escherichia_coli	MIBS	0	0	6	283	2	36	NA	NA	NA	NA	LLD	0	0	15	1109	7	153	-3.75425	-0.11198	0.000174321	0.00100324	IBD	0	0	7	447	2	106	NA	NA	NA	NA
PWY-7254:_TCA_cycle_VII_(acetate-producers)|g__Escherichia.s__Escherichia_coli	MIBS	2.88479	0	6	283	3	58	NA	NA	NA	NA	LLD	5.54843	0	15	1109	9	246	-3.69755	-0.110289	0.000218162	0.00123043	IBD	6.13212	0	7	447	4	147	NA	NA	NA	NA
METHGLYUT-PWY:_superpathway_of_methylglyoxal_degradation|g__Escherichia.s__Escherichia_coli	MIBS	2.04628	0	6	283	3	35	NA	NA	NA	NA	LLD	0	0	15	1109	7	172	-3.46413	-0.103326	0.000533197	0.00289157	IBD	0	0	7	447	2	123	NA	NA	NA	NA
TRNA-CHARGING-PWY:_tRNA_charging|unclassified	MIBS	1133.19	1088.81	6	283	6	283	-0.735545	-0.0432673	0.463512	0.91597	LLD	1172.61	1277.37	15	1109	15	1109	2.25294	0.0671996	0.0242881	0.112283	IBD	827.283	860.254	7	447	7	442	0.375969	0.0176451	0.708019	0.927965
PWY-6595:_superpathway_of_guanosine_nucleotides_degradation_(plants)|unclassified	MIBS	12.0389	42.4798	6	283	3	225	NA	NA	NA	NA	LLD	46.4179	47.3877	15	1109	11	940	1.67705	0.0500222	0.0936109	0.366643	IBD	45.6068	25.7524	7	447	5	283	-0.793345	-0.0372335	0.428444	0.927965
PWY0-1061:_superpathway_of_L-alanine_biosynthesis|g__Streptococcus.s__Streptococcus_parasanguinis	MIBS	0	0	6	283	2	122	NA	NA	NA	NA	LLD	0	0	15	1109	7	423	-1.48399	-0.0442637	0.137933	0.532839	IBD	14.684	0	7	447	5	217	-2.18782	-0.102679	0.0287968	0.299487
PWY0-1061:_superpathway_of_L-alanine_biosynthesis|unclassified	MIBS	22.219	23.2322	6	283	6	273	-0.0543031	-0.0031943	0.95866	0.965272	LLD	22.2887	22.3084	15	1109	14	1045	-1.27213	-0.0379445	0.203469	0.77538	IBD	25.008	17.7108	7	447	7	340	-1.02139	-0.0479361	0.307763	0.927965
PWY-6595:_superpathway_of_guanosine_nucleotides_degradation_(plants)|g__Blautia.s__Ruminococcus_obeum	MIBS	10.7121	7.69697	6	283	5	215	-0.909597	-0.0535057	0.364348	0.91597	LLD	10.9008	12.1722	15	1109	10	905	0.4559	0.0135983	0.648751	0.913562	IBD	7.21737	0	7	447	5	188	-1.53387	-0.0719883	0.125458	0.745579
ECASYN-PWY:_enterobacterial_common_antigen_biosynthesis|g__Citrobacter.s__Citrobacter_freundii	MIBS	0	0	6	283	0	2	NA	NA	NA	NA	LLD	0	0	15	1109	0	3	NaN	NaN	NaN	NA	IBD	0	0	7	447	0	1	NA	NA	NA	NA
FUC-RHAMCAT-PWY:_superpathway_of_fucose_and_rhamnose_degradation|g__Citrobacter.s__Citrobacter_freundii	MIBS	0	0	6	283	0	2	NA	NA	NA	NA	LLD	0	0	15	1109	0	6	NaN	NaN	NaN	NA	IBD	0	0	7	447	0	2	NA	NA	NA	NA
GLUCARDEG-PWY:_D-glucarate_degradation_I|g__Citrobacter.s__Citrobacter_freundii	MIBS	0	0	6	283	0	3	NA	NA	NA	NA	LLD	0	0	15	1109	0	8	NaN	NaN	NaN	NA	IBD	0	0	7	447	0	2	NA	NA	NA	NA
GLUCARDEG-PWY:_D-glucarate_degradation_I|g__Enterobacter.s__Enterobacter_cloacae	MIBS	0	0	6	283	0	1	NA	NA	NA	NA	LLD	0	0	15	1109	0	7	NaN	NaN	NaN	NA	IBD	0	0	7	447	0	5	NA	NA	NA	NA
GLUCARGALACTSUPER-PWY:_superpathway_of_D-glucarate_and_D-galactarate_degradation|g__Enterobacter.s__Enterobacter_cloacae	MIBS	0	0	6	283	0	1	NA	NA	NA	NA	LLD	0	0	15	1109	0	6	NaN	NaN	NaN	NA	IBD	0	0	7	447	0	3	NA	NA	NA	NA
GLUCARGALACTSUPER-PWY:_superpathway_of_D-glucarate_and_D-galactarate_degradation|g__Klebsiella.s__Klebsiella_pneumoniae	MIBS	0	0	6	283	0	1	NA	NA	NA	NA	LLD	0	0	15	1109	0	1	NaN	NaN	NaN	NA	IBD	0	0	7	447	0	5	NA	NA	NA	NA
GLYCOLYSIS-TCA-GLYOX-BYPASS:_superpathway_of_glycolysis,_pyruvate_dehydrogenase,_TCA,_and_glyoxylate_bypass|g__Citrobacter.s__Citrobacter_freundii	MIBS	0	0	6	283	0	3	NA	NA	NA	NA	LLD	0	0	15	1109	0	8	NaN	NaN	NaN	NA	IBD	0	0	7	447	0	1	NA	NA	NA	NA
GLYOXYLATE-BYPASS:_glyoxylate_cycle|g__Citrobacter.s__Citrobacter_freundii	MIBS	0	0	6	283	0	3	NA	NA	NA	NA	LLD	0	0	15	1109	0	12	NaN	NaN	NaN	NA	IBD	0	0	7	447	0	3	NA	NA	NA	NA
GLYOXYLATE-BYPASS:_glyoxylate_cycle|g__Klebsiella.s__Klebsiella_pneumoniae	MIBS	0	0	6	283	0	3	NA	NA	NA	NA	LLD	0	0	15	1109	0	6	NaN	NaN	NaN	NA	IBD	0	0	7	447	0	8	NA	NA	NA	NA
KDO-NAGLIPASYN-PWY:_superpathway_of_(Kdo)2-lipid_A_biosynthesis|g__Citrobacter.s__Citrobacter_freundii	MIBS	0	0	6	283	0	2	NA	NA	NA	NA	LLD	0	0	15	1109	0	5	NaN	NaN	NaN	NA	IBD	0	0	7	447	0	1	NA	NA	NA	NA
NAGLIPASYN-PWY:_lipid_IVA_biosynthesis|g__Citrobacter.s__Citrobacter_freundii	MIBS	0	0	6	283	0	4	NA	NA	NA	NA	LLD	0	0	15	1109	0	10	NaN	NaN	NaN	NA	IBD	0	0	7	447	0	2	NA	NA	NA	NA
NAGLIPASYN-PWY:_lipid_IVA_biosynthesis|g__Parasutterella.s__Parasutterella_excrementihominis	MIBS	0	0	6	283	0	15	NA	NA	NA	NA	LLD	0	0	15	1109	0	36	NaN	NaN	NaN	NA	IBD	0	0	7	447	0	50	NA	NA	NA	NA
NAGLIPASYN-PWY:_lipid_IVA_biosynthesis|g__Sutterella.s__Sutterella_wadsworthensis	MIBS	0	0	6	283	0	13	NA	NA	NA	NA	LLD	0	0	15	1109	0	80	NaN	NaN	NaN	NA	IBD	0	0	7	447	0	72	NA	NA	NA	NA
P105-PWY:_TCA_cycle_IV_(2-oxoglutarate_decarboxylase)|g__Citrobacter.s__Citrobacter_freundii	MIBS	0	0	6	283	0	3	NA	NA	NA	NA	LLD	0	0	15	1109	0	8	NaN	NaN	NaN	NA	IBD	0	0	7	447	0	3	NA	NA	NA	NA
PWY-5083:_NAD/NADH_phosphorylation_and_dephosphorylation|g__Citrobacter.s__Citrobacter_freundii	MIBS	0	0	6	283	0	3	NA	NA	NA	NA	LLD	0	0	15	1109	0	10	NaN	NaN	NaN	NA	IBD	0	0	7	447	0	2	NA	NA	NA	NA
PWY-5083:_NAD/NADH_phosphorylation_and_dephosphorylation|g__Enterobacter.s__Enterobacter_cloacae	MIBS	0	0	6	283	0	4	NA	NA	NA	NA	LLD	0	0	15	1109	0	8	NaN	NaN	NaN	NA	IBD	0	0	7	447	0	4	NA	NA	NA	NA
PWY-5083:_NAD/NADH_phosphorylation_and_dephosphorylation|g__Klebsiella.s__Klebsiella_oxytoca	MIBS	0	0	6	283	0	3	NA	NA	NA	NA	LLD	0	0	15	1109	0	1	NaN	NaN	NaN	NA	IBD	0	0	7	447	0	7	NA	NA	NA	NA
PWY-561:_superpathway_of_glyoxylate_cycle_and_fatty_acid_degradation|g__Citrobacter.s__Citrobacter_freundii	MIBS	0	0	6	283	0	2	NA	NA	NA	NA	LLD	0	0	15	1109	0	7	NaN	NaN	NaN	NA	IBD	0	0	7	447	0	2	NA	NA	NA	NA
PWY-5723:_Rubisco_shunt|g__Citrobacter.s__Citrobacter_freundii	MIBS	0	0	6	283	0	3	NA	NA	NA	NA	LLD	0	0	15	1109	0	7	NaN	NaN	NaN	NA	IBD	0	0	7	447	0	1	NA	NA	NA	NA
PWY-6629:_superpathway_of_L-tryptophan_biosynthesis|g__Citrobacter.s__Citrobacter_freundii	MIBS	0	0	6	283	0	3	NA	NA	NA	NA	LLD	0	0	15	1109	0	5	NaN	NaN	NaN	NA	IBD	0	0	7	447	0	1	NA	NA	NA	NA
PWY-6630:_superpathway_of_L-tyrosine_biosynthesis|g__Citrobacter.s__Citrobacter_freundii	MIBS	0	0	6	283	0	3	NA	NA	NA	NA	LLD	0	0	15	1109	0	5	NaN	NaN	NaN	NA	IBD	0	0	7	447	0	1	NA	NA	NA	NA
PWY-6708:_ubiquinol-8_biosynthesis_(prokaryotic)|g__Citrobacter.s__Citrobacter_freundii	MIBS	0	0	6	283	0	3	NA	NA	NA	NA	LLD	0	0	15	1109	0	9	NaN	NaN	NaN	NA	IBD	0	0	7	447	0	2	NA	NA	NA	NA
PWY-6708:_ubiquinol-8_biosynthesis_(prokaryotic)|g__Klebsiella.s__Klebsiella_oxytoca	MIBS	0	0	6	283	0	2	NA	NA	NA	NA	LLD	0	0	15	1109	0	1	NaN	NaN	NaN	NA	IBD	0	0	7	447	0	3	NA	NA	NA	NA
PWY-6803:_phosphatidylcholine_acyl_editing|g__Klebsiella.s__Klebsiella_oxytoca	MIBS	0	0	6	283	0	2	NA	NA	NA	NA	LLD	0	0	15	1109	0	1	NaN	NaN	NaN	NA	IBD	0	0	7	447	0	7	NA	NA	NA	NA
PWY-6803:_phosphatidylcholine_acyl_editing|unclassified	MIBS	0	0	6	283	0	1	NA	NA	NA	NA	LLD	0	0	15	1109	0	7	NaN	NaN	NaN	NA	IBD	0	0	7	447	0	5	NA	NA	NA	NA
PWY-6823:_molybdenum_cofactor_biosynthesis|g__Citrobacter.s__Citrobacter_freundii	MIBS	0	0	6	283	0	1	NA	NA	NA	NA	LLD	0	0	15	1109	0	5	NaN	NaN	NaN	NA	IBD	0	0	7	447	0	1	NA	NA	NA	NA
PWY-7315:_dTDP-N-acetylthomosamine_biosynthesis|g__Citrobacter.s__Citrobacter_freundii	MIBS	0	0	6	283	0	3	NA	NA	NA	NA	LLD	0	0	15	1109	0	5	NaN	NaN	NaN	NA	IBD	0	0	7	447	0	2	NA	NA	NA	NA
PWY-7446:_sulfoglycolysis|g__Citrobacter.s__Citrobacter_freundii	MIBS	0	0	6	283	0	2	NA	NA	NA	NA	LLD	0	0	15	1109	0	6	NaN	NaN	NaN	NA	IBD	0	0	7	447	0	2	NA	NA	NA	NA
PWY0-1061:_superpathway_of_L-alanine_biosynthesis|g__Citrobacter.s__Citrobacter_freundii	MIBS	0	0	6	283	0	3	NA	NA	NA	NA	LLD	0	0	15	1109	0	13	NaN	NaN	NaN	NA	IBD	0	0	7	447	0	4	NA	NA	NA	NA
PWY0-1061:_superpathway_of_L-alanine_biosynthesis|g__Enterococcus.s__Enterococcus_hirae	MIBS	0	0	6	283	0	1	NA	NA	NA	NA	LLD	0	0	15	1109	0	5	NaN	NaN	NaN	NA	IBD	0	0	7	447	0	2	NA	NA	NA	NA
PWY0-1061:_superpathway_of_L-alanine_biosynthesis|g__Streptococcus.s__Streptococcus_downei	MIBS	0	0	6	283	0	2	NA	NA	NA	NA	LLD	0	0	15	1109	0	2	NaN	NaN	NaN	NA	IBD	0	0	7	447	0	2	NA	NA	NA	NA
PWY0-1061:_superpathway_of_L-alanine_biosynthesis|g__Streptococcus.s__Streptococcus_sobrinus	MIBS	0	0	6	283	0	1	NA	NA	NA	NA	LLD	0	0	15	1109	0	1	NaN	NaN	NaN	NA	IBD	0	0	7	447	0	1	NA	NA	NA	NA
PWY0-1241:_ADP-L-glycero-&beta;-D-manno-heptose_biosynthesis|g__Citrobacter.s__Citrobacter_freundii	MIBS	0	0	6	283	0	3	NA	NA	NA	NA	LLD	0	0	15	1109	0	8	NaN	NaN	NaN	NA	IBD	0	0	7	447	0	3	NA	NA	NA	NA
REDCITCYC:_TCA_cycle_VIII_(helicobacter)|g__Citrobacter.s__Citrobacter_freundii	MIBS	0	0	6	283	0	3	NA	NA	NA	NA	LLD	0	0	15	1109	0	7	NaN	NaN	NaN	NA	IBD	0	0	7	447	0	1	NA	NA	NA	NA
REDCITCYC:_TCA_cycle_VIII_(helicobacter)|g__Escherichia.s__Escherichia_coli	MIBS	0	0	6	283	0	6	NA	NA	NA	NA	LLD	0	0	15	1109	0	13	NaN	NaN	NaN	NA	IBD	0	0	7	447	0	8	NA	NA	NA	NA
TCA-GLYOX-BYPASS:_superpathway_of_glyoxylate_bypass_and_TCA|g__Citrobacter.s__Citrobacter_freundii	MIBS	0	0	6	283	0	3	NA	NA	NA	NA	LLD	0	0	15	1109	0	10	NaN	NaN	NaN	NA	IBD	0	0	7	447	0	3	NA	NA	NA	NA
TCA-GLYOX-BYPASS:_superpathway_of_glyoxylate_bypass_and_TCA|g__Enterobacter.s__Enterobacter_cloacae	MIBS	0	0	6	283	0	1	NA	NA	NA	NA	LLD	0	0	15	1109	0	9	NaN	NaN	NaN	NA	IBD	0	0	7	447	0	4	NA	NA	NA	NA
AST-PWY:_L-arginine_degradation_II_(AST_pathway)|g__Pseudomonas.s__Pseudomonas_aeruginosa	NA	NA	NA	NA	NA	NA	NA	NA	NA	NA	NA	LLD	0	0	15	1109	0	1	NaN	NaN	NaN	NA	IBD	0	0	7	447	0	1	NA	NA	NA	NA
ECASYN-PWY:_enterobacterial_common_antigen_biosynthesis|unclassified	NA	NA	NA	NA	NA	NA	NA	NA	NA	NA	NA	LLD	0	0	15	1109	0	1	NaN	NaN	NaN	NA	IBD	0	0	7	447	0	1	NA	NA	NA	NA
GLUCARDEG-PWY:_D-glucarate_degradation_I|unclassified	NA	NA	NA	NA	NA	NA	NA	NA	NA	NA	NA	LLD	0	0	15	1109	0	5	NaN	NaN	NaN	NA	IBD	0	0	7	447	0	6	NA	NA	NA	NA
GLUCARGALACTSUPER-PWY:_superpathway_of_D-glucarate_and_D-galactarate_degradation|unclassified	NA	NA	NA	NA	NA	NA	NA	NA	NA	NA	NA	LLD	0	0	15	1109	0	9	NaN	NaN	NaN	NA	IBD	0	0	7	447	0	5	NA	NA	NA	NA
GLUCOSE1PMETAB-PWY:_glucose_and_glucose-1-phosphate_degradation|g__Saccharomyces.s__Saccharomyces_cerevisiae	NA	NA	NA	NA	NA	NA	NA	NA	NA	NA	NA	LLD	0	0	15	1109	0	1	NaN	NaN	NaN	NA	IBD	0	0	7	447	0	5	NA	NA	NA	NA
GLUCOSE1PMETAB-PWY:_glucose_and_glucose-1-phosphate_degradation|unclassified	NA	NA	NA	NA	NA	NA	NA	NA	NA	NA	NA	LLD	0	0	15	1109	0	6	NaN	NaN	NaN	NA	IBD	0	0	7	447	0	3	NA	NA	NA	NA
GLYCOL-GLYOXDEG-PWY:_superpathway_of_glycol_metabolism_and_degradation|unclassified	NA	NA	NA	NA	NA	NA	NA	NA	NA	NA	NA	LLD	0	0	15	1109	0	3	NaN	NaN	NaN	NA	IBD	0	0	7	447	0	0	NA	NA	NA	NA
GLYOXYLATE-BYPASS:_glyoxylate_cycle|g__Escherichia.s__Escherichia_sp_TW09276	NA	NA	NA	NA	NA	NA	NA	NA	NA	NA	NA	LLD	0	0	15	1109	0	1	NaN	NaN	NaN	NA	IBD	0	0	7	447	0	0	NA	NA	NA	NA
GLYOXYLATE-BYPASS:_glyoxylate_cycle|g__Saccharomyces.s__Saccharomyces_cerevisiae	NA	NA	NA	NA	NA	NA	NA	NA	NA	NA	NA	LLD	0	0	15	1109	0	8	NaN	NaN	NaN	NA	IBD	0	0	7	447	0	7	NA	NA	NA	NA
KDO-NAGLIPASYN-PWY:_superpathway_of_(Kdo)2-lipid_A_biosynthesis|unclassified	NA	NA	NA	NA	NA	NA	NA	NA	NA	NA	NA	LLD	0	0	15	1109	0	1	NaN	NaN	NaN	NA	IBD	0	0	7	447	0	1	NA	NA	NA	NA
KETOGLUCONMET-PWY:_ketogluconate_metabolism|unclassified	NA	NA	NA	NA	NA	NA	NA	NA	NA	NA	NA	LLD	0	0	15	1109	0	8	NaN	NaN	NaN	NA	IBD	0	0	7	447	0	2	NA	NA	NA	NA
METHGLYUT-PWY:_superpathway_of_methylglyoxal_degradation|g__Saccharomyces.s__Saccharomyces_cerevisiae	NA	NA	NA	NA	NA	NA	NA	NA	NA	NA	NA	LLD	0	0	15	1109	0	2	NaN	NaN	NaN	NA	IBD	0	0	7	447	0	3	NA	NA	NA	NA
METHGLYUT-PWY:_superpathway_of_methylglyoxal_degradation|unclassified	NA	NA	NA	NA	NA	NA	NA	NA	NA	NA	NA	LLD	0	0	15	1109	0	1	NaN	NaN	NaN	NA	IBD	0	0	7	447	0	1	NA	NA	NA	NA
NAGLIPASYN-PWY:_lipid_IVA_biosynthesis|g__Enterobacteriaceae_noname.s__Enterobacteriaceae_bacterium_9_2_54FAA	NA	NA	NA	NA	NA	NA	NA	NA	NA	NA	NA	LLD	0	0	15	1109	0	2	NaN	NaN	NaN	NA	IBD	0	0	7	447	0	1	NA	NA	NA	NA
NAGLIPASYN-PWY:_lipid_IVA_biosynthesis|g__Morganella.s__Morganella_morganii	NA	NA	NA	NA	NA	NA	NA	NA	NA	NA	NA	LLD	0	0	15	1109	0	1	NaN	NaN	NaN	NA	IBD	0	0	7	447	0	7	NA	NA	NA	NA
NAGLIPASYN-PWY:_lipid_IVA_biosynthesis|g__Pseudomonas.s__Pseudomonas_aeruginosa	NA	NA	NA	NA	NA	NA	NA	NA	NA	NA	NA	LLD	0	0	15	1109	0	1	NaN	NaN	NaN	NA	IBD	0	0	7	447	0	1	NA	NA	NA	NA
P105-PWY:_TCA_cycle_IV_(2-oxoglutarate_decarboxylase)|g__Saccharomyces.s__Saccharomyces_cerevisiae	NA	NA	NA	NA	NA	NA	NA	NA	NA	NA	NA	LLD	0	0	15	1109	0	2	NaN	NaN	NaN	NA	IBD	0	0	7	447	0	4	NA	NA	NA	NA
POLYISOPRENSYN-PWY:_polyisoprenoid_biosynthesis_(E._coli)|g__Shigella.s__Shigella_flexneri	NA	NA	NA	NA	NA	NA	NA	NA	NA	NA	NA	LLD	0	0	15	1109	0	0	NaN	NaN	NaN	NA	IBD	0	0	7	447	0	1	NA	NA	NA	NA
POLYISOPRENSYN-PWY:_polyisoprenoid_biosynthesis_(E._coli)|unclassified	NA	NA	NA	NA	NA	NA	NA	NA	NA	NA	NA	LLD	0	0	15	1109	0	3	NaN	NaN	NaN	NA	IBD	0	0	7	447	0	1	NA	NA	NA	NA
PWY-5083:_NAD/NADH_phosphorylation_and_dephosphorylation|g__Saccharomyces.s__Saccharomyces_cerevisiae	NA	NA	NA	NA	NA	NA	NA	NA	NA	NA	NA	LLD	0	0	15	1109	0	4	NaN	NaN	NaN	NA	IBD	0	0	7	447	0	5	NA	NA	NA	NA
PWY-5705:_allantoin_degradation_to_glyoxylate_III|g__Citrobacter.s__Citrobacter_freundii	NA	NA	NA	NA	NA	NA	NA	NA	NA	NA	NA	LLD	0	0	15	1109	0	3	NaN	NaN	NaN	NA	IBD	0	0	7	447	0	0	NA	NA	NA	NA
PWY-5723:_Rubisco_shunt|g__Enterobacter.s__Enterobacter_cloacae	NA	NA	NA	NA	NA	NA	NA	NA	NA	NA	NA	LLD	0	0	15	1109	0	4	NaN	NaN	NaN	NA	IBD	0	0	7	447	0	0	NA	NA	NA	NA
PWY-6595:_superpathway_of_guanosine_nucleotides_degradation_(plants)|g__Anaerococcus.s__Anaerococcus_vaginalis	NA	NA	NA	NA	NA	NA	NA	NA	NA	NA	NA	LLD	0	0	15	1109	0	4	NaN	NaN	NaN	NA	IBD	0	0	7	447	0	8	NA	NA	NA	NA
PWY-6823:_molybdenum_cofactor_biosynthesis|g__Shigella.s__Shigella_flexneri	NA	NA	NA	NA	NA	NA	NA	NA	NA	NA	NA	LLD	0	0	15	1109	0	0	NaN	NaN	NaN	NA	IBD	0	0	7	447	0	1	NA	NA	NA	NA
PWY-6891:_thiazole_biosynthesis_II_(Bacillus)|unclassified	NA	NA	NA	NA	NA	NA	NA	NA	NA	NA	NA	LLD	0	0	15	1109	0	2	NaN	NaN	NaN	NA	IBD	0	0	7	447	0	1	NA	NA	NA	NA
PWY-6895:_superpathway_of_thiamin_diphosphate_biosynthesis_II|unclassified	NA	NA	NA	NA	NA	NA	NA	NA	NA	NA	NA	LLD	0	0	15	1109	0	2	NaN	NaN	NaN	NA	IBD	0	0	7	447	0	1	NA	NA	NA	NA
PWY-7204:_pyridoxal_5'-phosphate_salvage_II_(plants)|unclassified	NA	NA	NA	NA	NA	NA	NA	NA	NA	NA	NA	LLD	0	0	15	1109	0	1	NaN	NaN	NaN	NA	IBD	0	0	7	447	0	1	NA	NA	NA	NA
PWY-7269:_NAD/NADP-NADH/NADPH_mitochondrial_interconversion_(yeast)|g__Saccharomyces.s__Saccharomyces_cerevisiae	NA	NA	NA	NA	NA	NA	NA	NA	NA	NA	NA	LLD	0	0	15	1109	0	8	NaN	NaN	NaN	NA	IBD	0	0	7	447	0	10	NA	NA	NA	NA
PWY-7269:_NAD/NADP-NADH/NADPH_mitochondrial_interconversion_(yeast)|unclassified	NA	NA	NA	NA	NA	NA	NA	NA	NA	NA	NA	LLD	0	0	15	1109	0	1	NaN	NaN	NaN	NA	IBD	0	0	7	447	0	1	NA	NA	NA	NA
PWY-7409:_phospholipid_remodeling_(phosphatidylethanolamine,_yeast)|g__Saccharomyces.s__Saccharomyces_cerevisiae	NA	NA	NA	NA	NA	NA	NA	NA	NA	NA	NA	LLD	0	0	15	1109	0	11	NaN	NaN	NaN	NA	IBD	0	0	7	447	0	9	NA	NA	NA	NA
PWY-7409:_phospholipid_remodeling_(phosphatidylethanolamine,_yeast)|unclassified	NA	NA	NA	NA	NA	NA	NA	NA	NA	NA	NA	LLD	0	0	15	1109	0	1	NaN	NaN	NaN	NA	IBD	0	0	7	447	0	1	NA	NA	NA	NA
PWY0-1061:_superpathway_of_L-alanine_biosynthesis|g__Enterococcus.s__Enterococcus_durans	NA	NA	NA	NA	NA	NA	NA	NA	NA	NA	NA	LLD	0	0	15	1109	0	3	NaN	NaN	NaN	NA	IBD	0	0	7	447	0	2	NA	NA	NA	NA
PWY0-1061:_superpathway_of_L-alanine_biosynthesis|g__Shigella.s__Shigella_flexneri	NA	NA	NA	NA	NA	NA	NA	NA	NA	NA	NA	LLD	0	0	15	1109	0	2	NaN	NaN	NaN	NA	IBD	0	0	7	447	0	1	NA	NA	NA	NA
PWY0-1241:_ADP-L-glycero-&beta;-D-manno-heptose_biosynthesis|g__Pseudomonas.s__Pseudomonas_aeruginosa	NA	NA	NA	NA	NA	NA	NA	NA	NA	NA	NA	LLD	0	0	15	1109	0	1	NaN	NaN	NaN	NA	IBD	0	0	7	447	0	1	NA	NA	NA	NA
PWY0-1338:_polymyxin_resistance|g__Pseudomonas.s__Pseudomonas_aeruginosa	NA	NA	NA	NA	NA	NA	NA	NA	NA	NA	NA	LLD	0	0	15	1109	0	1	NaN	NaN	NaN	NA	IBD	0	0	7	447	0	1	NA	NA	NA	NA
PWY0-1338:_polymyxin_resistance|unclassified	NA	NA	NA	NA	NA	NA	NA	NA	NA	NA	NA	LLD	0	0	15	1109	0	3	NaN	NaN	NaN	NA	IBD	0	0	7	447	0	1	NA	NA	NA	NA
PWY0-1415:_superpathway_of_heme_biosynthesis_from_uroporphyrinogen-III|unclassified	NA	NA	NA	NA	NA	NA	NA	NA	NA	NA	NA	LLD	0	0	15	1109	0	2	NaN	NaN	NaN	NA	IBD	0	0	7	447	0	1	NA	NA	NA	NA
TCA-GLYOX-BYPASS:_superpathway_of_glyoxylate_bypass_and_TCA|g__Saccharomyces.s__Saccharomyces_cerevisiae	NA	NA	NA	NA	NA	NA	NA	NA	NA	NA	NA	LLD	0	0	15	1109	0	2	NaN	NaN	NaN	NA	IBD	0	0	7	447	0	4	NA	NA	NA	NA
GLUCOSE1PMETAB-PWY:_glucose_and_glucose-1-phosphate_degradation|g__Klebsiella.s__Klebsiella_pneumoniae	MIBS	0	0	6	283	0	3	NA	NA	NA	NA	LLD	0	0	15	1109	0	9	NaN	NaN	NaN	NA	IBD	0	0	7	447	1	16	NA	NA	NA	NA
NAGLIPASYN-PWY:_lipid_IVA_biosynthesis|g__Klebsiella.s__Klebsiella_pneumoniae	MIBS	0	0	6	283	0	3	NA	NA	NA	NA	LLD	0	0	15	1109	0	6	NaN	NaN	NaN	NA	IBD	0	0	7	447	1	14	NA	NA	NA	NA
PWY-6630:_superpathway_of_L-tyrosine_biosynthesis|g__Klebsiella.s__Klebsiella_pneumoniae	MIBS	0	0	6	283	0	2	NA	NA	NA	NA	LLD	0	0	15	1109	0	6	NaN	NaN	NaN	NA	IBD	0	0	7	447	1	12	NA	NA	NA	NA
PWY-6803:_phosphatidylcholine_acyl_editing|g__Citrobacter.s__Citrobacter_freundii	MIBS	0	0	6	283	0	4	NA	NA	NA	NA	LLD	0	0	15	1109	0	11	NaN	NaN	NaN	NA	IBD	0	0	7	447	1	3	NA	NA	NA	NA
PWY-7254:_TCA_cycle_VII_(acetate-producers)|g__Citrobacter.s__Citrobacter_freundii	MIBS	0	0	6	283	0	3	NA	NA	NA	NA	LLD	0	0	15	1109	0	10	NaN	NaN	NaN	NA	IBD	0	0	7	447	1	1	NA	NA	NA	NA
PWY0-1061:_superpathway_of_L-alanine_biosynthesis|g__Klebsiella.s__Klebsiella_pneumoniae	MIBS	0	0	6	283	0	4	NA	NA	NA	NA	LLD	0	0	15	1109	0	7	NaN	NaN	NaN	NA	IBD	0	0	7	447	1	15	NA	NA	NA	NA
PWY0-1061:_superpathway_of_L-alanine_biosynthesis|g__Streptococcus.s__Streptococcus_tigurinus	MIBS	0	0	6	283	0	2	NA	NA	NA	NA	LLD	0	0	15	1109	0	6	NaN	NaN	NaN	NA	IBD	0	0	7	447	1	5	NA	NA	NA	NA
PWY0-1061:_superpathway_of_L-alanine_biosynthesis|g__Streptococcus.s__Streptococcus_cristatus	NA	NA	NA	NA	NA	NA	NA	NA	NA	NA	NA	LLD	0	0	15	1109	0	1	NaN	NaN	NaN	NA	IBD	0	0	7	447	1	0	NA	NA	NA	NA
AST-PWY:_L-arginine_degradation_II_(AST_pathway)|g__Citrobacter.s__Citrobacter_freundii	NA	0	0	6	283	0	2	NA	NA	NA	NA	LLD	0	0	15	1109	0	2	NaN	NaN	NaN	NA	NA	NA	NA	NA	NA	NA	NA	NA	NA	NA	NA
AST-PWY:_L-arginine_degradation_II_(AST_pathway)|g__Escherichia.s__Escherichia_sp_TW11588	MIBS	0	0	6	283	0	1	NA	NA	NA	NA	LLD	0	0	15	1109	0	1	NaN	NaN	NaN	NA	NA	NA	NA	NA	NA	NA	NA	NA	NA	NA	NA
GLUCARDEG-PWY:_D-glucarate_degradation_I|g__Escherichia.s__Escherichia_sp_TW11588	MIBS	0	0	6	283	0	1	NA	NA	NA	NA	LLD	0	0	15	1109	0	1	NaN	NaN	NaN	NA	NA	NA	NA	NA	NA	NA	NA	NA	NA	NA	NA
GLUCARGALACTSUPER-PWY:_superpathway_of_D-glucarate_and_D-galactarate_degradation|g__Citrobacter.s__Citrobacter_freundii	MIBS	0	0	6	283	0	2	NA	NA	NA	NA	LLD	0	0	15	1109	0	6	NaN	NaN	NaN	NA	NA	NA	NA	NA	NA	NA	NA	NA	NA	NA	NA
GLUCOSE1PMETAB-PWY:_glucose_and_glucose-1-phosphate_degradation|g__Escherichia.s__Escherichia_sp_TW11588	MIBS	0	0	6	283	0	1	NA	NA	NA	NA	LLD	0	0	15	1109	0	1	NaN	NaN	NaN	NA	NA	NA	NA	NA	NA	NA	NA	NA	NA	NA	NA
GLYOXYLATE-BYPASS:_glyoxylate_cycle|g__Escherichia.s__Escherichia_sp_TW11588	MIBS	0	0	6	283	0	1	NA	NA	NA	NA	LLD	0	0	15	1109	0	1	NaN	NaN	NaN	NA	NA	NA	NA	NA	NA	NA	NA	NA	NA	NA	NA
NAGLIPASYN-PWY:_lipid_IVA_biosynthesis|g__Oxalobacter.s__Oxalobacter_formigenes	MIBS	0	0	6	283	0	1	NA	NA	NA	NA	LLD	0	0	15	1109	0	6	NaN	NaN	NaN	NA	NA	NA	NA	NA	NA	NA	NA	NA	NA	NA	NA
P105-PWY:_TCA_cycle_IV_(2-oxoglutarate_decarboxylase)|g__Escherichia.s__Escherichia_sp_TW11588	MIBS	0	0	6	283	0	1	NA	NA	NA	NA	LLD	0	0	15	1109	0	1	NaN	NaN	NaN	NA	NA	NA	NA	NA	NA	NA	NA	NA	NA	NA	NA
POLYISOPRENSYN-PWY:_polyisoprenoid_biosynthesis_(E._coli)|g__Escherichia.s__Escherichia_sp_TW11588	MIBS	0	0	6	283	0	1	NA	NA	NA	NA	LLD	0	0	15	1109	0	1	NaN	NaN	NaN	NA	NA	NA	NA	NA	NA	NA	NA	NA	NA	NA	NA
PWY-561:_superpathway_of_glyoxylate_cycle_and_fatty_acid_degradation|g__Escherichia.s__Escherichia_sp_TW11588	MIBS	0	0	6	283	0	1	NA	NA	NA	NA	LLD	0	0	15	1109	0	1	NaN	NaN	NaN	NA	NA	NA	NA	NA	NA	NA	NA	NA	NA	NA	NA
PWY-5705:_allantoin_degradation_to_glyoxylate_III|g__Escherichia.s__Escherichia_sp_TW11588	MIBS	0	0	6	283	0	1	NA	NA	NA	NA	LLD	0	0	15	1109	0	1	NaN	NaN	NaN	NA	NA	NA	NA	NA	NA	NA	NA	NA	NA	NA	NA
PWY-5838:_superpathway_of_menaquinol-8_biosynthesis_I|g__Escherichia.s__Escherichia_sp_TW11588	MIBS	0	0	6	283	0	1	NA	NA	NA	NA	LLD	0	0	15	1109	0	1	NaN	NaN	NaN	NA	NA	NA	NA	NA	NA	NA	NA	NA	NA	NA	NA
PWY-5861:_superpathway_of_demethylmenaquinol-8_biosynthesis|g__Escherichia.s__Escherichia_sp_TW11588	MIBS	0	0	6	283	0	1	NA	NA	NA	NA	LLD	0	0	15	1109	0	1	NaN	NaN	NaN	NA	NA	NA	NA	NA	NA	NA	NA	NA	NA	NA	NA
PWY-5862:_superpathway_of_demethylmenaquinol-9_biosynthesis|g__Escherichia.s__Escherichia_sp_TW11588	MIBS	0	0	6	283	0	1	NA	NA	NA	NA	LLD	0	0	15	1109	0	1	NaN	NaN	NaN	NA	NA	NA	NA	NA	NA	NA	NA	NA	NA	NA	NA
PWY-5896:_superpathway_of_menaquinol-10_biosynthesis|g__Escherichia.s__Escherichia_sp_TW11588	MIBS	0	0	6	283	0	1	NA	NA	NA	NA	LLD	0	0	15	1109	0	1	NaN	NaN	NaN	NA	NA	NA	NA	NA	NA	NA	NA	NA	NA	NA	NA
PWY-6630:_superpathway_of_L-tyrosine_biosynthesis|g__Escherichia.s__Escherichia_sp_TW11588	MIBS	0	0	6	283	0	1	NA	NA	NA	NA	LLD	0	0	15	1109	0	1	NaN	NaN	NaN	NA	NA	NA	NA	NA	NA	NA	NA	NA	NA	NA	NA
PWY-6708:_ubiquinol-8_biosynthesis_(prokaryotic)|g__Escherichia.s__Escherichia_sp_TW11588	MIBS	0	0	6	283	0	1	NA	NA	NA	NA	LLD	0	0	15	1109	0	1	NaN	NaN	NaN	NA	NA	NA	NA	NA	NA	NA	NA	NA	NA	NA	NA
PWY-6803:_phosphatidylcholine_acyl_editing|g__Escherichia.s__Escherichia_sp_TW11588	MIBS	0	0	6	283	0	1	NA	NA	NA	NA	LLD	0	0	15	1109	0	1	NaN	NaN	NaN	NA	NA	NA	NA	NA	NA	NA	NA	NA	NA	NA	NA
PWY-6823:_molybdenum_cofactor_biosynthesis|g__Escherichia.s__Escherichia_sp_TW11588	MIBS	0	0	6	283	0	1	NA	NA	NA	NA	LLD	0	0	15	1109	0	1	NaN	NaN	NaN	NA	NA	NA	NA	NA	NA	NA	NA	NA	NA	NA	NA
PWY-7254:_TCA_cycle_VII_(acetate-producers)|g__Escherichia.s__Escherichia_sp_TW11588	MIBS	0	0	6	283	0	1	NA	NA	NA	NA	LLD	0	0	15	1109	0	1	NaN	NaN	NaN	NA	NA	NA	NA	NA	NA	NA	NA	NA	NA	NA	NA
PWY-7315:_dTDP-N-acetylthomosamine_biosynthesis|g__Escherichia.s__Escherichia_sp_TW11588	MIBS	0	0	6	283	0	1	NA	NA	NA	NA	LLD	0	0	15	1109	0	1	NaN	NaN	NaN	NA	NA	NA	NA	NA	NA	NA	NA	NA	NA	NA	NA
PWY-7409:_phospholipid_remodeling_(phosphatidylethanolamine,_yeast)|g__Escherichia.s__Escherichia_sp_TW11588	MIBS	0	0	6	283	0	1	NA	NA	NA	NA	LLD	0	0	15	1109	0	1	NaN	NaN	NaN	NA	NA	NA	NA	NA	NA	NA	NA	NA	NA	NA	NA
PWY0-1061:_superpathway_of_L-alanine_biosynthesis|g__Escherichia.s__Escherichia_sp_TW11588	MIBS	0	0	6	283	0	1	NA	NA	NA	NA	LLD	0	0	15	1109	0	1	NaN	NaN	NaN	NA	NA	NA	NA	NA	NA	NA	NA	NA	NA	NA	NA
PWY0-1241:_ADP-L-glycero-&beta;-D-manno-heptose_biosynthesis|g__Escherichia.s__Escherichia_sp_TW11588	MIBS	0	0	6	283	0	1	NA	NA	NA	NA	LLD	0	0	15	1109	0	1	NaN	NaN	NaN	NA	NA	NA	NA	NA	NA	NA	NA	NA	NA	NA	NA
TCA-GLYOX-BYPASS:_superpathway_of_glyoxylate_bypass_and_TCA|g__Escherichia.s__Escherichia_sp_TW11588	MIBS	0	0	6	283	0	1	NA	NA	NA	NA	LLD	0	0	15	1109	0	1	NaN	NaN	NaN	NA	NA	NA	NA	NA	NA	NA	NA	NA	NA	NA	NA
AST-PWY:_L-arginine_degradation_II_(AST_pathway)|g__Citrobacter.s__Citrobacter_koseri	NA	NA	NA	NA	NA	NA	NA	NA	NA	NA	NA	LLD	0	0	15	1109	0	2	NaN	NaN	NaN	NA	NA	NA	NA	NA	NA	NA	NA	NA	NA	NA	NA
AST-PWY:_L-arginine_degradation_II_(AST_pathway)|g__Escherichia.s__Escherichia_albertii	NA	NA	NA	NA	NA	NA	NA	NA	NA	NA	NA	LLD	0	0	15	1109	0	1	NaN	NaN	NaN	NA	NA	NA	NA	NA	NA	NA	NA	NA	NA	NA	NA
AST-PWY:_L-arginine_degradation_II_(AST_pathway)|g__Escherichia.s__Escherichia_hermannii	NA	NA	NA	NA	NA	NA	NA	NA	NA	NA	NA	LLD	0	0	15	1109	0	1	NaN	NaN	NaN	NA	NA	NA	NA	NA	NA	NA	NA	NA	NA	NA	NA
AST-PWY:_L-arginine_degradation_II_(AST_pathway)|g__Pseudomonas.s__Pseudomonas_fragi	NA	NA	NA	NA	NA	NA	NA	NA	NA	NA	NA	LLD	0	0	15	1109	0	1	NaN	NaN	NaN	NA	NA	NA	NA	NA	NA	NA	NA	NA	NA	NA	NA
AST-PWY:_L-arginine_degradation_II_(AST_pathway)|g__Shigella.s__Shigella_flexneri	NA	NA	NA	NA	NA	NA	NA	NA	NA	NA	NA	LLD	0	0	15	1109	0	0	NaN	NaN	NaN	NA	NA	NA	NA	NA	NA	NA	NA	NA	NA	NA	NA
AST-PWY:_L-arginine_degradation_II_(AST_pathway)|g__Shigella.s__Shigella_sonnei	NA	NA	NA	NA	NA	NA	NA	NA	NA	NA	NA	LLD	0	0	15	1109	0	3	NaN	NaN	NaN	NA	NA	NA	NA	NA	NA	NA	NA	NA	NA	NA	NA
AST-PWY:_L-arginine_degradation_II_(AST_pathway)|unclassified	NA	NA	NA	NA	NA	NA	NA	NA	NA	NA	NA	LLD	0	0	15	1109	0	1	NaN	NaN	NaN	NA	NA	NA	NA	NA	NA	NA	NA	NA	NA	NA	NA
ECASYN-PWY:_enterobacterial_common_antigen_biosynthesis|g__Shigella.s__Shigella_flexneri	NA	NA	NA	NA	NA	NA	NA	NA	NA	NA	NA	LLD	0	0	15	1109	0	0	NaN	NaN	NaN	NA	NA	NA	NA	NA	NA	NA	NA	NA	NA	NA	NA
ECASYN-PWY:_enterobacterial_common_antigen_biosynthesis|g__Shigella.s__Shigella_sonnei	NA	NA	NA	NA	NA	NA	NA	NA	NA	NA	NA	LLD	0	0	15	1109	0	4	NaN	NaN	NaN	NA	NA	NA	NA	NA	NA	NA	NA	NA	NA	NA	NA
ENTBACSYN-PWY:_enterobactin_biosynthesis|g__Escherichia.s__Escherichia_albertii	NA	NA	NA	NA	NA	NA	NA	NA	NA	NA	NA	LLD	0	0	15	1109	0	0	NaN	NaN	NaN	NA	NA	NA	NA	NA	NA	NA	NA	NA	NA	NA	NA
ENTBACSYN-PWY:_enterobactin_biosynthesis|g__Shigella.s__Shigella_flexneri	NA	NA	NA	NA	NA	NA	NA	NA	NA	NA	NA	LLD	0	0	15	1109	0	0	NaN	NaN	NaN	NA	NA	NA	NA	NA	NA	NA	NA	NA	NA	NA	NA
ENTBACSYN-PWY:_enterobactin_biosynthesis|g__Shigella.s__Shigella_sonnei	NA	NA	NA	NA	NA	NA	NA	NA	NA	NA	NA	LLD	0	0	15	1109	0	4	NaN	NaN	NaN	NA	NA	NA	NA	NA	NA	NA	NA	NA	NA	NA	NA
ENTBACSYN-PWY:_enterobactin_biosynthesis|unclassified	NA	NA	NA	NA	NA	NA	NA	NA	NA	NA	NA	LLD	0	0	15	1109	0	2	NaN	NaN	NaN	NA	NA	NA	NA	NA	NA	NA	NA	NA	NA	NA	NA
FUC-RHAMCAT-PWY:_superpathway_of_fucose_and_rhamnose_degradation|g__Citrobacter.s__Citrobacter_koseri	NA	NA	NA	NA	NA	NA	NA	NA	NA	NA	NA	LLD	0	0	15	1109	0	2	NaN	NaN	NaN	NA	NA	NA	NA	NA	NA	NA	NA	NA	NA	NA	NA
FUC-RHAMCAT-PWY:_superpathway_of_fucose_and_rhamnose_degradation|g__Shigella.s__Shigella_flexneri	NA	NA	NA	NA	NA	NA	NA	NA	NA	NA	NA	LLD	0	0	15	1109	0	0	NaN	NaN	NaN	NA	NA	NA	NA	NA	NA	NA	NA	NA	NA	NA	NA
GLUCARDEG-PWY:_D-glucarate_degradation_I|g__Citrobacter.s__Citrobacter_koseri	NA	NA	NA	NA	NA	NA	NA	NA	NA	NA	NA	LLD	0	0	15	1109	0	2	NaN	NaN	NaN	NA	NA	NA	NA	NA	NA	NA	NA	NA	NA	NA	NA
GLUCARDEG-PWY:_D-glucarate_degradation_I|g__Enterobacter.s__Enterobacter_aerogenes	NA	NA	NA	NA	NA	NA	NA	NA	NA	NA	NA	LLD	0	0	15	1109	0	1	NaN	NaN	NaN	NA	NA	NA	NA	NA	NA	NA	NA	NA	NA	NA	NA
GLUCARDEG-PWY:_D-glucarate_degradation_I|g__Escherichia.s__Escherichia_hermannii	NA	NA	NA	NA	NA	NA	NA	NA	NA	NA	NA	LLD	0	0	15	1109	0	1	NaN	NaN	NaN	NA	NA	NA	NA	NA	NA	NA	NA	NA	NA	NA	NA
GLUCARDEG-PWY:_D-glucarate_degradation_I|g__Shigella.s__Shigella_sonnei	NA	NA	NA	NA	NA	NA	NA	NA	NA	NA	NA	LLD	0	0	15	1109	0	3	NaN	NaN	NaN	NA	NA	NA	NA	NA	NA	NA	NA	NA	NA	NA	NA
GLUCARGALACTSUPER-PWY:_superpathway_of_D-glucarate_and_D-galactarate_degradation|g__Citrobacter.s__Citrobacter_koseri	NA	NA	NA	NA	NA	NA	NA	NA	NA	NA	NA	LLD	0	0	15	1109	0	2	NaN	NaN	NaN	NA	NA	NA	NA	NA	NA	NA	NA	NA	NA	NA	NA
GLUCARGALACTSUPER-PWY:_superpathway_of_D-glucarate_and_D-galactarate_degradation|g__Escherichia.s__Escherichia_albertii	NA	NA	NA	NA	NA	NA	NA	NA	NA	NA	NA	LLD	0	0	15	1109	0	2	NaN	NaN	NaN	NA	NA	NA	NA	NA	NA	NA	NA	NA	NA	NA	NA
GLUCARGALACTSUPER-PWY:_superpathway_of_D-glucarate_and_D-galactarate_degradation|g__Escherichia.s__Escherichia_hermannii	NA	NA	NA	NA	NA	NA	NA	NA	NA	NA	NA	LLD	0	0	15	1109	0	1	NaN	NaN	NaN	NA	NA	NA	NA	NA	NA	NA	NA	NA	NA	NA	NA
GLUCARGALACTSUPER-PWY:_superpathway_of_D-glucarate_and_D-galactarate_degradation|g__Shigella.s__Shigella_sonnei	NA	NA	NA	NA	NA	NA	NA	NA	NA	NA	NA	LLD	0	0	15	1109	0	3	NaN	NaN	NaN	NA	NA	NA	NA	NA	NA	NA	NA	NA	NA	NA	NA
GLUCOSE1PMETAB-PWY:_glucose_and_glucose-1-phosphate_degradation|g__Escherichia.s__Escherichia_albertii	NA	NA	NA	NA	NA	NA	NA	NA	NA	NA	NA	LLD	0	0	15	1109	0	1	NaN	NaN	NaN	NA	NA	NA	NA	NA	NA	NA	NA	NA	NA	NA	NA
GLUCOSE1PMETAB-PWY:_glucose_and_glucose-1-phosphate_degradation|g__Shigella.s__Shigella_flexneri	NA	NA	NA	NA	NA	NA	NA	NA	NA	NA	NA	LLD	0	0	15	1109	0	0	NaN	NaN	NaN	NA	NA	NA	NA	NA	NA	NA	NA	NA	NA	NA	NA
GLUCOSE1PMETAB-PWY:_glucose_and_glucose-1-phosphate_degradation|g__Shigella.s__Shigella_sonnei	NA	NA	NA	NA	NA	NA	NA	NA	NA	NA	NA	LLD	0	0	15	1109	0	3	NaN	NaN	NaN	NA	NA	NA	NA	NA	NA	NA	NA	NA	NA	NA	NA
GLYCOL-GLYOXDEG-PWY:_superpathway_of_glycol_metabolism_and_degradation|g__Citrobacter.s__Citrobacter_koseri	NA	NA	NA	NA	NA	NA	NA	NA	NA	NA	NA	LLD	0	0	15	1109	0	2	NaN	NaN	NaN	NA	NA	NA	NA	NA	NA	NA	NA	NA	NA	NA	NA
GLYCOL-GLYOXDEG-PWY:_superpathway_of_glycol_metabolism_and_degradation|g__Shigella.s__Shigella_flexneri	NA	NA	NA	NA	NA	NA	NA	NA	NA	NA	NA	LLD	0	0	15	1109	0	1	NaN	NaN	NaN	NA	NA	NA	NA	NA	NA	NA	NA	NA	NA	NA	NA
GLYOXYLATE-BYPASS:_glyoxylate_cycle|g__Citrobacter.s__Citrobacter_koseri	NA	NA	NA	NA	NA	NA	NA	NA	NA	NA	NA	LLD	0	0	15	1109	0	2	NaN	NaN	NaN	NA	NA	NA	NA	NA	NA	NA	NA	NA	NA	NA	NA
GLYOXYLATE-BYPASS:_glyoxylate_cycle|g__Corynebacterium.s__Corynebacterium_glutamicum	NA	NA	NA	NA	NA	NA	NA	NA	NA	NA	NA	LLD	0	0	15	1109	0	1	NaN	NaN	NaN	NA	NA	NA	NA	NA	NA	NA	NA	NA	NA	NA	NA
GLYOXYLATE-BYPASS:_glyoxylate_cycle|g__Corynebacterium.s__Corynebacterium_kroppenstedtii	NA	NA	NA	NA	NA	NA	NA	NA	NA	NA	NA	LLD	0	0	15	1109	0	1	NaN	NaN	NaN	NA	NA	NA	NA	NA	NA	NA	NA	NA	NA	NA	NA
GLYOXYLATE-BYPASS:_glyoxylate_cycle|g__Escherichia.s__Escherichia_albertii	NA	NA	NA	NA	NA	NA	NA	NA	NA	NA	NA	LLD	0	0	15	1109	0	1	NaN	NaN	NaN	NA	NA	NA	NA	NA	NA	NA	NA	NA	NA	NA	NA
GLYOXYLATE-BYPASS:_glyoxylate_cycle|g__Escherichia.s__Escherichia_hermannii	NA	NA	NA	NA	NA	NA	NA	NA	NA	NA	NA	LLD	0	0	15	1109	0	2	NaN	NaN	NaN	NA	NA	NA	NA	NA	NA	NA	NA	NA	NA	NA	NA
GLYOXYLATE-BYPASS:_glyoxylate_cycle|g__Shigella.s__Shigella_flexneri	NA	NA	NA	NA	NA	NA	NA	NA	NA	NA	NA	LLD	0	0	15	1109	0	1	NaN	NaN	NaN	NA	NA	NA	NA	NA	NA	NA	NA	NA	NA	NA	NA
KDO-NAGLIPASYN-PWY:_superpathway_of_(Kdo)2-lipid_A_biosynthesis|g__Citrobacter.s__Citrobacter_koseri	NA	NA	NA	NA	NA	NA	NA	NA	NA	NA	NA	LLD	0	0	15	1109	0	2	NaN	NaN	NaN	NA	NA	NA	NA	NA	NA	NA	NA	NA	NA	NA	NA
KDO-NAGLIPASYN-PWY:_superpathway_of_(Kdo)2-lipid_A_biosynthesis|g__Escherichia.s__Escherichia_albertii	NA	NA	NA	NA	NA	NA	NA	NA	NA	NA	NA	LLD	0	0	15	1109	0	0	NaN	NaN	NaN	NA	NA	NA	NA	NA	NA	NA	NA	NA	NA	NA	NA
KDO-NAGLIPASYN-PWY:_superpathway_of_(Kdo)2-lipid_A_biosynthesis|g__Escherichia.s__Escherichia_sp_TW11588	NA	NA	NA	NA	NA	NA	NA	NA	NA	NA	NA	LLD	0	0	15	1109	0	1	NaN	NaN	NaN	NA	NA	NA	NA	NA	NA	NA	NA	NA	NA	NA	NA
KDO-NAGLIPASYN-PWY:_superpathway_of_(Kdo)2-lipid_A_biosynthesis|g__Shigella.s__Shigella_flexneri	NA	NA	NA	NA	NA	NA	NA	NA	NA	NA	NA	LLD	0	0	15	1109	0	0	NaN	NaN	NaN	NA	NA	NA	NA	NA	NA	NA	NA	NA	NA	NA	NA
METHGLYUT-PWY:_superpathway_of_methylglyoxal_degradation|g__Shigella.s__Shigella_flexneri	NA	NA	NA	NA	NA	NA	NA	NA	NA	NA	NA	LLD	0	0	15	1109	0	0	NaN	NaN	NaN	NA	NA	NA	NA	NA	NA	NA	NA	NA	NA	NA	NA
NAGLIPASYN-PWY:_lipid_IVA_biosynthesis|g__Citrobacter.s__Citrobacter_koseri	NA	NA	NA	NA	NA	NA	NA	NA	NA	NA	NA	LLD	0	0	15	1109	0	2	NaN	NaN	NaN	NA	NA	NA	NA	NA	NA	NA	NA	NA	NA	NA	NA
NAGLIPASYN-PWY:_lipid_IVA_biosynthesis|g__Enterobacter.s__Enterobacter_aerogenes	NA	NA	NA	NA	NA	NA	NA	NA	NA	NA	NA	LLD	0	0	15	1109	0	1	NaN	NaN	NaN	NA	NA	NA	NA	NA	NA	NA	NA	NA	NA	NA	NA
NAGLIPASYN-PWY:_lipid_IVA_biosynthesis|g__Escherichia.s__Escherichia_albertii	NA	NA	NA	NA	NA	NA	NA	NA	NA	NA	NA	LLD	0	0	15	1109	0	1	NaN	NaN	NaN	NA	NA	NA	NA	NA	NA	NA	NA	NA	NA	NA	NA
NAGLIPASYN-PWY:_lipid_IVA_biosynthesis|g__Escherichia.s__Escherichia_hermannii	NA	NA	NA	NA	NA	NA	NA	NA	NA	NA	NA	LLD	0	0	15	1109	0	1	NaN	NaN	NaN	NA	NA	NA	NA	NA	NA	NA	NA	NA	NA	NA	NA
NAGLIPASYN-PWY:_lipid_IVA_biosynthesis|g__Escherichia.s__Escherichia_sp_TW11588	NA	NA	NA	NA	NA	NA	NA	NA	NA	NA	NA	LLD	0	0	15	1109	0	1	NaN	NaN	NaN	NA	NA	NA	NA	NA	NA	NA	NA	NA	NA	NA	NA
NAGLIPASYN-PWY:_lipid_IVA_biosynthesis|g__Pseudomonas.s__Pseudomonas_fragi	NA	NA	NA	NA	NA	NA	NA	NA	NA	NA	NA	LLD	0	0	15	1109	0	1	NaN	NaN	NaN	NA	NA	NA	NA	NA	NA	NA	NA	NA	NA	NA	NA
NAGLIPASYN-PWY:_lipid_IVA_biosynthesis|g__Shigella.s__Shigella_flexneri	NA	NA	NA	NA	NA	NA	NA	NA	NA	NA	NA	LLD	0	0	15	1109	0	0	NaN	NaN	NaN	NA	NA	NA	NA	NA	NA	NA	NA	NA	NA	NA	NA
NAGLIPASYN-PWY:_lipid_IVA_biosynthesis|g__Shigella.s__Shigella_sonnei	NA	NA	NA	NA	NA	NA	NA	NA	NA	NA	NA	LLD	0	0	15	1109	0	3	NaN	NaN	NaN	NA	NA	NA	NA	NA	NA	NA	NA	NA	NA	NA	NA
NAGLIPASYN-PWY:_lipid_IVA_biosynthesis|g__Sutterella.s__Sutterella_parvirubra	NA	NA	NA	NA	NA	NA	NA	NA	NA	NA	NA	LLD	0	0	15	1109	0	1	NaN	NaN	NaN	NA	NA	NA	NA	NA	NA	NA	NA	NA	NA	NA	NA
P105-PWY:_TCA_cycle_IV_(2-oxoglutarate_decarboxylase)|g__Escherichia.s__Escherichia_albertii	NA	NA	NA	NA	NA	NA	NA	NA	NA	NA	NA	LLD	0	0	15	1109	0	0	NaN	NaN	NaN	NA	NA	NA	NA	NA	NA	NA	NA	NA	NA	NA	NA
P23-PWY:_reductive_TCA_cycle_I|unclassified	NA	NA	NA	NA	NA	NA	NA	NA	NA	NA	NA	LLD	0	0	15	1109	0	7	NaN	NaN	NaN	NA	NA	NA	NA	NA	NA	NA	NA	NA	NA	NA	NA
POLYISOPRENSYN-PWY:_polyisoprenoid_biosynthesis_(E._coli)|g__Escherichia.s__Escherichia_albertii	NA	NA	NA	NA	NA	NA	NA	NA	NA	NA	NA	LLD	0	0	15	1109	0	0	NaN	NaN	NaN	NA	NA	NA	NA	NA	NA	NA	NA	NA	NA	NA	NA
POLYISOPRENSYN-PWY:_polyisoprenoid_biosynthesis_(E._coli)|g__Shigella.s__Shigella_sonnei	NA	NA	NA	NA	NA	NA	NA	NA	NA	NA	NA	LLD	0	0	15	1109	0	4	NaN	NaN	NaN	NA	NA	NA	NA	NA	NA	NA	NA	NA	NA	NA	NA
PWY-5083:_NAD/NADH_phosphorylation_and_dephosphorylation|g__Citrobacter.s__Citrobacter_koseri	NA	NA	NA	NA	NA	NA	NA	NA	NA	NA	NA	LLD	0	0	15	1109	0	2	NaN	NaN	NaN	NA	NA	NA	NA	NA	NA	NA	NA	NA	NA	NA	NA
PWY-5083:_NAD/NADH_phosphorylation_and_dephosphorylation|g__Enterobacter.s__Enterobacter_aerogenes	NA	NA	NA	NA	NA	NA	NA	NA	NA	NA	NA	LLD	0	0	15	1109	0	1	NaN	NaN	NaN	NA	NA	NA	NA	NA	NA	NA	NA	NA	NA	NA	NA
PWY-5083:_NAD/NADH_phosphorylation_and_dephosphorylation|g__Escherichia.s__Escherichia_albertii	NA	NA	NA	NA	NA	NA	NA	NA	NA	NA	NA	LLD	0	0	15	1109	0	0	NaN	NaN	NaN	NA	NA	NA	NA	NA	NA	NA	NA	NA	NA	NA	NA
PWY-5083:_NAD/NADH_phosphorylation_and_dephosphorylation|g__Escherichia.s__Escherichia_hermannii	NA	NA	NA	NA	NA	NA	NA	NA	NA	NA	NA	LLD	0	0	15	1109	0	1	NaN	NaN	NaN	NA	NA	NA	NA	NA	NA	NA	NA	NA	NA	NA	NA
PWY-5083:_NAD/NADH_phosphorylation_and_dephosphorylation|g__Escherichia.s__Escherichia_sp_TW11588	NA	NA	NA	NA	NA	NA	NA	NA	NA	NA	NA	LLD	0	0	15	1109	0	1	NaN	NaN	NaN	NA	NA	NA	NA	NA	NA	NA	NA	NA	NA	NA	NA
PWY-5083:_NAD/NADH_phosphorylation_and_dephosphorylation|g__Shigella.s__Shigella_flexneri	NA	NA	NA	NA	NA	NA	NA	NA	NA	NA	NA	LLD	0	0	15	1109	0	1	NaN	NaN	NaN	NA	NA	NA	NA	NA	NA	NA	NA	NA	NA	NA	NA
PWY-5083:_NAD/NADH_phosphorylation_and_dephosphorylation|g__Shigella.s__Shigella_sonnei	NA	NA	NA	NA	NA	NA	NA	NA	NA	NA	NA	LLD	0	0	15	1109	0	5	NaN	NaN	NaN	NA	NA	NA	NA	NA	NA	NA	NA	NA	NA	NA	NA
PWY-5723:_Rubisco_shunt|g__Citrobacter.s__Citrobacter_koseri	NA	NA	NA	NA	NA	NA	NA	NA	NA	NA	NA	LLD	0	0	15	1109	0	2	NaN	NaN	NaN	NA	NA	NA	NA	NA	NA	NA	NA	NA	NA	NA	NA
PWY-5838:_superpathway_of_menaquinol-8_biosynthesis_I|g__Shigella.s__Shigella_flexneri	NA	NA	NA	NA	NA	NA	NA	NA	NA	NA	NA	LLD	0	0	15	1109	0	0	NaN	NaN	NaN	NA	NA	NA	NA	NA	NA	NA	NA	NA	NA	NA	NA
PWY-5838:_superpathway_of_menaquinol-8_biosynthesis_I|g__Shigella.s__Shigella_sonnei	NA	NA	NA	NA	NA	NA	NA	NA	NA	NA	NA	LLD	0	0	15	1109	0	2	NaN	NaN	NaN	NA	NA	NA	NA	NA	NA	NA	NA	NA	NA	NA	NA
PWY-5838:_superpathway_of_menaquinol-8_biosynthesis_I|unclassified	NA	NA	NA	NA	NA	NA	NA	NA	NA	NA	NA	LLD	0	0	15	1109	0	2	NaN	NaN	NaN	NA	NA	NA	NA	NA	NA	NA	NA	NA	NA	NA	NA
PWY-5861:_superpathway_of_demethylmenaquinol-8_biosynthesis|g__Escherichia.s__Escherichia_albertii	NA	NA	NA	NA	NA	NA	NA	NA	NA	NA	NA	LLD	0	0	15	1109	0	0	NaN	NaN	NaN	NA	NA	NA	NA	NA	NA	NA	NA	NA	NA	NA	NA
PWY-5861:_superpathway_of_demethylmenaquinol-8_biosynthesis|g__Shigella.s__Shigella_flexneri	NA	NA	NA	NA	NA	NA	NA	NA	NA	NA	NA	LLD	0	0	15	1109	0	0	NaN	NaN	NaN	NA	NA	NA	NA	NA	NA	NA	NA	NA	NA	NA	NA
PWY-5861:_superpathway_of_demethylmenaquinol-8_biosynthesis|g__Shigella.s__Shigella_sonnei	NA	NA	NA	NA	NA	NA	NA	NA	NA	NA	NA	LLD	0	0	15	1109	0	2	NaN	NaN	NaN	NA	NA	NA	NA	NA	NA	NA	NA	NA	NA	NA	NA
PWY-5861:_superpathway_of_demethylmenaquinol-8_biosynthesis|unclassified	NA	NA	NA	NA	NA	NA	NA	NA	NA	NA	NA	LLD	0	0	15	1109	0	2	NaN	NaN	NaN	NA	NA	NA	NA	NA	NA	NA	NA	NA	NA	NA	NA
PWY-5862:_superpathway_of_demethylmenaquinol-9_biosynthesis|g__Shigella.s__Shigella_flexneri	NA	NA	NA	NA	NA	NA	NA	NA	NA	NA	NA	LLD	0	0	15	1109	0	0	NaN	NaN	NaN	NA	NA	NA	NA	NA	NA	NA	NA	NA	NA	NA	NA
PWY-5862:_superpathway_of_demethylmenaquinol-9_biosynthesis|g__Shigella.s__Shigella_sonnei	NA	NA	NA	NA	NA	NA	NA	NA	NA	NA	NA	LLD	0	0	15	1109	0	1	NaN	NaN	NaN	NA	NA	NA	NA	NA	NA	NA	NA	NA	NA	NA	NA
PWY-5862:_superpathway_of_demethylmenaquinol-9_biosynthesis|unclassified	NA	NA	NA	NA	NA	NA	NA	NA	NA	NA	NA	LLD	0	0	15	1109	0	2	NaN	NaN	NaN	NA	NA	NA	NA	NA	NA	NA	NA	NA	NA	NA	NA
PWY-5896:_superpathway_of_menaquinol-10_biosynthesis|g__Shigella.s__Shigella_flexneri	NA	NA	NA	NA	NA	NA	NA	NA	NA	NA	NA	LLD	0	0	15	1109	0	0	NaN	NaN	NaN	NA	NA	NA	NA	NA	NA	NA	NA	NA	NA	NA	NA
PWY-5896:_superpathway_of_menaquinol-10_biosynthesis|g__Shigella.s__Shigella_sonnei	NA	NA	NA	NA	NA	NA	NA	NA	NA	NA	NA	LLD	0	0	15	1109	0	1	NaN	NaN	NaN	NA	NA	NA	NA	NA	NA	NA	NA	NA	NA	NA	NA
PWY-5896:_superpathway_of_menaquinol-10_biosynthesis|unclassified	NA	NA	NA	NA	NA	NA	NA	NA	NA	NA	NA	LLD	0	0	15	1109	0	2	NaN	NaN	NaN	NA	NA	NA	NA	NA	NA	NA	NA	NA	NA	NA	NA
PWY-6595:_superpathway_of_guanosine_nucleotides_degradation_(plants)|g__Corynebacterium.s__Corynebacterium_variabile	NA	NA	NA	NA	NA	NA	NA	NA	NA	NA	NA	LLD	0	0	15	1109	0	1	NaN	NaN	NaN	NA	NA	NA	NA	NA	NA	NA	NA	NA	NA	NA	NA
PWY-6630:_superpathway_of_L-tyrosine_biosynthesis|g__Propionibacterium.s__Propionibacterium_freudenreichii	NA	NA	NA	NA	NA	NA	NA	NA	NA	NA	NA	LLD	0	0	15	1109	0	1	NaN	NaN	NaN	NA	NA	NA	NA	NA	NA	NA	NA	NA	NA	NA	NA
PWY-6630:_superpathway_of_L-tyrosine_biosynthesis|g__Shigella.s__Shigella_flexneri	NA	NA	NA	NA	NA	NA	NA	NA	NA	NA	NA	LLD	0	0	15	1109	0	0	NaN	NaN	NaN	NA	NA	NA	NA	NA	NA	NA	NA	NA	NA	NA	NA
PWY-6708:_ubiquinol-8_biosynthesis_(prokaryotic)|g__Citrobacter.s__Citrobacter_koseri	NA	NA	NA	NA	NA	NA	NA	NA	NA	NA	NA	LLD	0	0	15	1109	0	2	NaN	NaN	NaN	NA	NA	NA	NA	NA	NA	NA	NA	NA	NA	NA	NA
PWY-6708:_ubiquinol-8_biosynthesis_(prokaryotic)|g__Escherichia.s__Escherichia_albertii	NA	NA	NA	NA	NA	NA	NA	NA	NA	NA	NA	LLD	0	0	15	1109	0	1	NaN	NaN	NaN	NA	NA	NA	NA	NA	NA	NA	NA	NA	NA	NA	NA
PWY-6708:_ubiquinol-8_biosynthesis_(prokaryotic)|g__Pseudomonas.s__Pseudomonas_fragi	NA	NA	NA	NA	NA	NA	NA	NA	NA	NA	NA	LLD	0	0	15	1109	0	1	NaN	NaN	NaN	NA	NA	NA	NA	NA	NA	NA	NA	NA	NA	NA	NA
PWY-6708:_ubiquinol-8_biosynthesis_(prokaryotic)|g__Raoultella.s__Raoultella_ornithinolytica	NA	NA	NA	NA	NA	NA	NA	NA	NA	NA	NA	LLD	0	0	15	1109	0	3	NaN	NaN	NaN	NA	NA	NA	NA	NA	NA	NA	NA	NA	NA	NA	NA
PWY-6708:_ubiquinol-8_biosynthesis_(prokaryotic)|g__Shigella.s__Shigella_flexneri	NA	NA	NA	NA	NA	NA	NA	NA	NA	NA	NA	LLD	0	0	15	1109	0	0	NaN	NaN	NaN	NA	NA	NA	NA	NA	NA	NA	NA	NA	NA	NA	NA
PWY-6708:_ubiquinol-8_biosynthesis_(prokaryotic)|g__Shigella.s__Shigella_sonnei	NA	NA	NA	NA	NA	NA	NA	NA	NA	NA	NA	LLD	0	0	15	1109	0	2	NaN	NaN	NaN	NA	NA	NA	NA	NA	NA	NA	NA	NA	NA	NA	NA
PWY-6731:_starch_degradation_III|unclassified	NA	NA	NA	NA	NA	NA	NA	NA	NA	NA	NA	LLD	0	0	15	1109	0	1	NaN	NaN	NaN	NA	NA	NA	NA	NA	NA	NA	NA	NA	NA	NA	NA
PWY-6803:_phosphatidylcholine_acyl_editing|g__Citrobacter.s__Citrobacter_koseri	NA	NA	NA	NA	NA	NA	NA	NA	NA	NA	NA	LLD	0	0	15	1109	0	2	NaN	NaN	NaN	NA	NA	NA	NA	NA	NA	NA	NA	NA	NA	NA	NA
PWY-6803:_phosphatidylcholine_acyl_editing|g__Escherichia.s__Escherichia_albertii	NA	NA	NA	NA	NA	NA	NA	NA	NA	NA	NA	LLD	0	0	15	1109	0	2	NaN	NaN	NaN	NA	NA	NA	NA	NA	NA	NA	NA	NA	NA	NA	NA
PWY-6803:_phosphatidylcholine_acyl_editing|g__Shigella.s__Shigella_flexneri	NA	NA	NA	NA	NA	NA	NA	NA	NA	NA	NA	LLD	0	0	15	1109	0	1	NaN	NaN	NaN	NA	NA	NA	NA	NA	NA	NA	NA	NA	NA	NA	NA
PWY-6803:_phosphatidylcholine_acyl_editing|g__Shigella.s__Shigella_sonnei	NA	NA	NA	NA	NA	NA	NA	NA	NA	NA	NA	LLD	0	0	15	1109	0	5	NaN	NaN	NaN	NA	NA	NA	NA	NA	NA	NA	NA	NA	NA	NA	NA
PWY-6823:_molybdenum_cofactor_biosynthesis|g__Escherichia.s__Escherichia_albertii	NA	NA	NA	NA	NA	NA	NA	NA	NA	NA	NA	LLD	0	0	15	1109	0	1	NaN	NaN	NaN	NA	NA	NA	NA	NA	NA	NA	NA	NA	NA	NA	NA
PWY-6823:_molybdenum_cofactor_biosynthesis|g__Shigella.s__Shigella_sonnei	NA	NA	NA	NA	NA	NA	NA	NA	NA	NA	NA	LLD	0	0	15	1109	0	2	NaN	NaN	NaN	NA	NA	NA	NA	NA	NA	NA	NA	NA	NA	NA	NA
PWY-6823:_molybdenum_cofactor_biosynthesis|unclassified	NA	NA	NA	NA	NA	NA	NA	NA	NA	NA	NA	LLD	0	0	15	1109	0	2	NaN	NaN	NaN	NA	NA	NA	NA	NA	NA	NA	NA	NA	NA	NA	NA
PWY-6891:_thiazole_biosynthesis_II_(Bacillus)|g__Escherichia.s__Escherichia_sp_TW11588	NA	NA	NA	NA	NA	NA	NA	NA	NA	NA	NA	LLD	0	0	15	1109	0	1	NaN	NaN	NaN	NA	NA	NA	NA	NA	NA	NA	NA	NA	NA	NA	NA
PWY-6891:_thiazole_biosynthesis_II_(Bacillus)|g__Shigella.s__Shigella_flexneri	NA	NA	NA	NA	NA	NA	NA	NA	NA	NA	NA	LLD	0	0	15	1109	0	1	NaN	NaN	NaN	NA	NA	NA	NA	NA	NA	NA	NA	NA	NA	NA	NA
PWY-6891:_thiazole_biosynthesis_II_(Bacillus)|g__Shigella.s__Shigella_sonnei	NA	NA	NA	NA	NA	NA	NA	NA	NA	NA	NA	LLD	0	0	15	1109	0	3	NaN	NaN	NaN	NA	NA	NA	NA	NA	NA	NA	NA	NA	NA	NA	NA
PWY-7254:_TCA_cycle_VII_(acetate-producers)|g__Escherichia.s__Escherichia_albertii	NA	NA	NA	NA	NA	NA	NA	NA	NA	NA	NA	LLD	0	0	15	1109	0	0	NaN	NaN	NaN	NA	NA	NA	NA	NA	NA	NA	NA	NA	NA	NA	NA
PWY-7269:_NAD/NADP-NADH/NADPH_mitochondrial_interconversion_(yeast)|g__Escherichia.s__Escherichia_albertii	NA	NA	NA	NA	NA	NA	NA	NA	NA	NA	NA	LLD	0	0	15	1109	0	0	NaN	NaN	NaN	NA	NA	NA	NA	NA	NA	NA	NA	NA	NA	NA	NA
PWY-7269:_NAD/NADP-NADH/NADPH_mitochondrial_interconversion_(yeast)|g__Shigella.s__Shigella_flexneri	NA	NA	NA	NA	NA	NA	NA	NA	NA	NA	NA	LLD	0	0	15	1109	0	0	NaN	NaN	NaN	NA	NA	NA	NA	NA	NA	NA	NA	NA	NA	NA	NA
PWY-7269:_NAD/NADP-NADH/NADPH_mitochondrial_interconversion_(yeast)|g__Shigella.s__Shigella_sonnei	NA	NA	NA	NA	NA	NA	NA	NA	NA	NA	NA	LLD	0	0	15	1109	0	3	NaN	NaN	NaN	NA	NA	NA	NA	NA	NA	NA	NA	NA	NA	NA	NA
PWY-7315:_dTDP-N-acetylthomosamine_biosynthesis|g__Citrobacter.s__Citrobacter_koseri	NA	NA	NA	NA	NA	NA	NA	NA	NA	NA	NA	LLD	0	0	15	1109	0	2	NaN	NaN	NaN	NA	NA	NA	NA	NA	NA	NA	NA	NA	NA	NA	NA
PWY-7315:_dTDP-N-acetylthomosamine_biosynthesis|g__Escherichia.s__Escherichia_albertii	NA	NA	NA	NA	NA	NA	NA	NA	NA	NA	NA	LLD	0	0	15	1109	0	2	NaN	NaN	NaN	NA	NA	NA	NA	NA	NA	NA	NA	NA	NA	NA	NA
PWY-7315:_dTDP-N-acetylthomosamine_biosynthesis|g__Shigella.s__Shigella_flexneri	NA	NA	NA	NA	NA	NA	NA	NA	NA	NA	NA	LLD	0	0	15	1109	0	0	NaN	NaN	NaN	NA	NA	NA	NA	NA	NA	NA	NA	NA	NA	NA	NA
PWY-7315:_dTDP-N-acetylthomosamine_biosynthesis|g__Shigella.s__Shigella_sonnei	NA	NA	NA	NA	NA	NA	NA	NA	NA	NA	NA	LLD	0	0	15	1109	0	6	NaN	NaN	NaN	NA	NA	NA	NA	NA	NA	NA	NA	NA	NA	NA	NA
PWY-7409:_phospholipid_remodeling_(phosphatidylethanolamine,_yeast)|g__Escherichia.s__Escherichia_albertii	NA	NA	NA	NA	NA	NA	NA	NA	NA	NA	NA	LLD	0	0	15	1109	0	2	NaN	NaN	NaN	NA	NA	NA	NA	NA	NA	NA	NA	NA	NA	NA	NA
PWY-7409:_phospholipid_remodeling_(phosphatidylethanolamine,_yeast)|g__Shigella.s__Shigella_flexneri	NA	NA	NA	NA	NA	NA	NA	NA	NA	NA	NA	LLD	0	0	15	1109	0	1	NaN	NaN	NaN	NA	NA	NA	NA	NA	NA	NA	NA	NA	NA	NA	NA
PWY-7409:_phospholipid_remodeling_(phosphatidylethanolamine,_yeast)|g__Shigella.s__Shigella_sonnei	NA	NA	NA	NA	NA	NA	NA	NA	NA	NA	NA	LLD	0	0	15	1109	0	5	NaN	NaN	NaN	NA	NA	NA	NA	NA	NA	NA	NA	NA	NA	NA	NA
PWY-7446:_sulfoglycolysis|g__Citrobacter.s__Citrobacter_koseri	NA	NA	NA	NA	NA	NA	NA	NA	NA	NA	NA	LLD	0	0	15	1109	0	2	NaN	NaN	NaN	NA	NA	NA	NA	NA	NA	NA	NA	NA	NA	NA	NA
PWY-7446:_sulfoglycolysis|g__Escherichia.s__Escherichia_albertii	NA	NA	NA	NA	NA	NA	NA	NA	NA	NA	NA	LLD	0	0	15	1109	0	1	NaN	NaN	NaN	NA	NA	NA	NA	NA	NA	NA	NA	NA	NA	NA	NA
PWY-7446:_sulfoglycolysis|g__Escherichia.s__Escherichia_hermannii	NA	NA	NA	NA	NA	NA	NA	NA	NA	NA	NA	LLD	0	0	15	1109	0	1	NaN	NaN	NaN	NA	NA	NA	NA	NA	NA	NA	NA	NA	NA	NA	NA
PWY-7446:_sulfoglycolysis|g__Shigella.s__Shigella_flexneri	NA	NA	NA	NA	NA	NA	NA	NA	NA	NA	NA	LLD	0	0	15	1109	0	0	NaN	NaN	NaN	NA	NA	NA	NA	NA	NA	NA	NA	NA	NA	NA	NA
PWY0-1061:_superpathway_of_L-alanine_biosynthesis|g__Citrobacter.s__Citrobacter_koseri	NA	NA	NA	NA	NA	NA	NA	NA	NA	NA	NA	LLD	0	0	15	1109	0	2	NaN	NaN	NaN	NA	NA	NA	NA	NA	NA	NA	NA	NA	NA	NA	NA
PWY0-1061:_superpathway_of_L-alanine_biosynthesis|g__Escherichia.s__Escherichia_albertii	NA	NA	NA	NA	NA	NA	NA	NA	NA	NA	NA	LLD	0	0	15	1109	0	2	NaN	NaN	NaN	NA	NA	NA	NA	NA	NA	NA	NA	NA	NA	NA	NA
PWY0-1061:_superpathway_of_L-alanine_biosynthesis|g__Escherichia.s__Escherichia_hermannii	NA	NA	NA	NA	NA	NA	NA	NA	NA	NA	NA	LLD	0	0	15	1109	0	1	NaN	NaN	NaN	NA	NA	NA	NA	NA	NA	NA	NA	NA	NA	NA	NA
PWY0-1061:_superpathway_of_L-alanine_biosynthesis|g__Shigella.s__Shigella_sonnei	NA	NA	NA	NA	NA	NA	NA	NA	NA	NA	NA	LLD	0	0	15	1109	0	5	NaN	NaN	NaN	NA	NA	NA	NA	NA	NA	NA	NA	NA	NA	NA	NA
PWY0-1061:_superpathway_of_L-alanine_biosynthesis|g__Treponema.s__Treponema_succinifaciens	NA	NA	NA	NA	NA	NA	NA	NA	NA	NA	NA	LLD	0	0	15	1109	0	0	NaN	NaN	NaN	NA	NA	NA	NA	NA	NA	NA	NA	NA	NA	NA	NA
PWY0-1241:_ADP-L-glycero-&beta;-D-manno-heptose_biosynthesis|g__Citrobacter.s__Citrobacter_koseri	NA	NA	NA	NA	NA	NA	NA	NA	NA	NA	NA	LLD	0	0	15	1109	0	2	NaN	NaN	NaN	NA	NA	NA	NA	NA	NA	NA	NA	NA	NA	NA	NA
PWY0-1241:_ADP-L-glycero-&beta;-D-manno-heptose_biosynthesis|g__Escherichia.s__Escherichia_hermannii	NA	NA	NA	NA	NA	NA	NA	NA	NA	NA	NA	LLD	0	0	15	1109	0	1	NaN	NaN	NaN	NA	NA	NA	NA	NA	NA	NA	NA	NA	NA	NA	NA
PWY0-1241:_ADP-L-glycero-&beta;-D-manno-heptose_biosynthesis|g__Shigella.s__Shigella_flexneri	NA	NA	NA	NA	NA	NA	NA	NA	NA	NA	NA	LLD	0	0	15	1109	0	0	NaN	NaN	NaN	NA	NA	NA	NA	NA	NA	NA	NA	NA	NA	NA	NA
PWY0-1241:_ADP-L-glycero-&beta;-D-manno-heptose_biosynthesis|g__Shigella.s__Shigella_sonnei	NA	NA	NA	NA	NA	NA	NA	NA	NA	NA	NA	LLD	0	0	15	1109	0	3	NaN	NaN	NaN	NA	NA	NA	NA	NA	NA	NA	NA	NA	NA	NA	NA
PWY0-1338:_polymyxin_resistance|g__Shigella.s__Shigella_flexneri	NA	NA	NA	NA	NA	NA	NA	NA	NA	NA	NA	LLD	0	0	15	1109	0	1	NaN	NaN	NaN	NA	NA	NA	NA	NA	NA	NA	NA	NA	NA	NA	NA
PWY0-1338:_polymyxin_resistance|g__Shigella.s__Shigella_sonnei	NA	NA	NA	NA	NA	NA	NA	NA	NA	NA	NA	LLD	0	0	15	1109	0	5	NaN	NaN	NaN	NA	NA	NA	NA	NA	NA	NA	NA	NA	NA	NA	NA
PWY0-41:_allantoin_degradation_IV_(anaerobic)|unclassified	NA	NA	NA	NA	NA	NA	NA	NA	NA	NA	NA	LLD	0	0	15	1109	0	1	NaN	NaN	NaN	NA	NA	NA	NA	NA	NA	NA	NA	NA	NA	NA	NA
REDCITCYC:_TCA_cycle_VIII_(helicobacter)|unclassified	NA	NA	NA	NA	NA	NA	NA	NA	NA	NA	NA	LLD	0	0	15	1109	0	2	NaN	NaN	NaN	NA	NA	NA	NA	NA	NA	NA	NA	NA	NA	NA	NA
TCA-GLYOX-BYPASS:_superpathway_of_glyoxylate_bypass_and_TCA|g__Citrobacter.s__Citrobacter_koseri	NA	NA	NA	NA	NA	NA	NA	NA	NA	NA	NA	LLD	0	0	15	1109	0	2	NaN	NaN	NaN	NA	NA	NA	NA	NA	NA	NA	NA	NA	NA	NA	NA
TCA-GLYOX-BYPASS:_superpathway_of_glyoxylate_bypass_and_TCA|g__Escherichia.s__Escherichia_albertii	NA	NA	NA	NA	NA	NA	NA	NA	NA	NA	NA	LLD	0	0	15	1109	0	0	NaN	NaN	NaN	NA	NA	NA	NA	NA	NA	NA	NA	NA	NA	NA	NA
GLYCOLYSIS-TCA-GLYOX-BYPASS:_superpathway_of_glycolysis,_pyruvate_dehydrogenase,_TCA,_and_glyoxylate_bypass|unclassified	MIBS	0	0	6	283	0	1	NA	NA	NA	NA	LLD	0	0	15	1109	1	3	NaN	NaN	NaN	NA	IBD	0	0	7	447	0	1	NA	NA	NA	NA
GLYOXYLATE-BYPASS:_glyoxylate_cycle|g__Enterobacter.s__Enterobacter_cloacae	MIBS	0	0	6	283	0	3	NA	NA	NA	NA	LLD	0	0	15	1109	1	10	NaN	NaN	NaN	NA	IBD	0	0	7	447	0	5	NA	NA	NA	NA
NAGLIPASYN-PWY:_lipid_IVA_biosynthesis|g__Burkholderiales_noname.s__Burkholderiales_bacterium_1_1_47	MIBS	0	0	6	283	0	19	NA	NA	NA	NA	LLD	0	0	15	1109	1	35	NaN	NaN	NaN	NA	IBD	0	0	7	447	0	54	NA	NA	NA	NA
NAGLIPASYN-PWY:_lipid_IVA_biosynthesis|unclassified	MIBS	0	0	6	283	0	3	NA	NA	NA	NA	LLD	0	0	15	1109	1	12	NaN	NaN	NaN	NA	IBD	0	0	7	447	0	22	NA	NA	NA	NA
PWY-5083:_NAD/NADH_phosphorylation_and_dephosphorylation|unclassified	MIBS	0	0	6	283	0	3	NA	NA	NA	NA	LLD	0	0	15	1109	1	6	NaN	NaN	NaN	NA	IBD	0	0	7	447	0	4	NA	NA	NA	NA
PWY-5723:_Rubisco_shunt|unclassified	MIBS	0	0	6	283	0	4	NA	NA	NA	NA	LLD	0	0	15	1109	1	31	NaN	NaN	NaN	NA	IBD	0	0	7	447	0	11	NA	NA	NA	NA
PWY-6708:_ubiquinol-8_biosynthesis_(prokaryotic)|g__Enterobacter.s__Enterobacter_cloacae	MIBS	0	0	6	283	0	1	NA	NA	NA	NA	LLD	0	0	15	1109	1	7	NaN	NaN	NaN	NA	IBD	0	0	7	447	0	2	NA	NA	NA	NA
PWY-6803:_phosphatidylcholine_acyl_editing|g__Enterobacter.s__Enterobacter_cloacae	MIBS	0	0	6	283	0	3	NA	NA	NA	NA	LLD	0	0	15	1109	1	9	NaN	NaN	NaN	NA	IBD	0	0	7	447	0	7	NA	NA	NA	NA
PWY-7254:_TCA_cycle_VII_(acetate-producers)|unclassified	MIBS	0	0	6	283	0	1	NA	NA	NA	NA	LLD	0	0	15	1109	1	7	NaN	NaN	NaN	NA	IBD	0	0	7	447	0	2	NA	NA	NA	NA
PWY0-1061:_superpathway_of_L-alanine_biosynthesis|g__Enterococcus.s__Enterococcus_faecium	MIBS	0	0	6	283	0	8	NA	NA	NA	NA	LLD	0	0	15	1109	1	29	NaN	NaN	NaN	NA	IBD	0	0	7	447	0	36	NA	NA	NA	NA
PWY0-1241:_ADP-L-glycero-&beta;-D-manno-heptose_biosynthesis|g__Enterobacter.s__Enterobacter_cloacae	MIBS	0	0	6	283	0	1	NA	NA	NA	NA	LLD	0	0	15	1109	1	6	NaN	NaN	NaN	NA	IBD	0	0	7	447	0	4	NA	NA	NA	NA
TCA-GLYOX-BYPASS:_superpathway_of_glyoxylate_bypass_and_TCA|unclassified	MIBS	0	0	6	283	0	1	NA	NA	NA	NA	LLD	0	0	15	1109	1	3	NaN	NaN	NaN	NA	IBD	0	0	7	447	0	1	NA	NA	NA	NA
PWY-6595:_superpathway_of_guanosine_nucleotides_degradation_(plants)|g__Enterococcus.s__Enterococcus_gallinarum	NA	NA	NA	NA	NA	NA	NA	NA	NA	NA	NA	LLD	0	0	15	1109	1	1	NaN	NaN	NaN	NA	IBD	0	0	7	447	0	3	NA	NA	NA	NA
PWY-6708:_ubiquinol-8_biosynthesis_(prokaryotic)|unclassified	NA	NA	NA	NA	NA	NA	NA	NA	NA	NA	NA	LLD	0	0	15	1109	1	1	NaN	NaN	NaN	NA	IBD	0	0	7	447	0	2	NA	NA	NA	NA
PWY-7315:_dTDP-N-acetylthomosamine_biosynthesis|unclassified	NA	NA	NA	NA	NA	NA	NA	NA	NA	NA	NA	LLD	0	0	15	1109	1	3	NaN	NaN	NaN	NA	IBD	0	0	7	447	0	2	NA	NA	NA	NA
FUC-RHAMCAT-PWY:_superpathway_of_fucose_and_rhamnose_degradation|unclassified	MIBS	0	0	6	283	0	2	NA	NA	NA	NA	LLD	0	0	15	1109	1	12	NaN	NaN	NaN	NA	IBD	0	0	7	447	1	4	NA	NA	NA	NA
PWY-5083:_NAD/NADH_phosphorylation_and_dephosphorylation|g__Klebsiella.s__Klebsiella_pneumoniae	MIBS	0	0	6	283	0	3	NA	NA	NA	NA	LLD	0	0	15	1109	1	11	NaN	NaN	NaN	NA	IBD	0	0	7	447	1	16	NA	NA	NA	NA
PWY-6708:_ubiquinol-8_biosynthesis_(prokaryotic)|g__Klebsiella.s__Klebsiella_pneumoniae	MIBS	0	0	6	283	0	4	NA	NA	NA	NA	LLD	0	0	15	1109	1	7	NaN	NaN	NaN	NA	IBD	0	0	7	447	1	15	NA	NA	NA	NA
PWY-6891:_thiazole_biosynthesis_II_(Bacillus)|g__Klebsiella.s__Klebsiella_pneumoniae	MIBS	0	0	6	283	0	2	NA	NA	NA	NA	LLD	0	0	15	1109	1	7	NaN	NaN	NaN	NA	IBD	0	0	7	447	1	12	NA	NA	NA	NA
PWY0-1061:_superpathway_of_L-alanine_biosynthesis|g__Streptococcus.s__Streptococcus_infantis	MIBS	0	0	6	283	0	11	NA	NA	NA	NA	LLD	0	0	15	1109	1	13	NaN	NaN	NaN	NA	IBD	0	0	7	447	1	14	NA	NA	NA	NA
PWY-6803:_phosphatidylcholine_acyl_editing|g__Klebsiella.s__Klebsiella_pneumoniae	MIBS	0	0	6	283	1	5	NA	NA	NA	NA	LLD	0	0	15	1109	1	12	NaN	NaN	NaN	NA	IBD	0	0	7	447	1	22	NA	NA	NA	NA
PWY-5083:_NAD/NADH_phosphorylation_and_dephosphorylation|g__Raoultella.s__Raoultella_ornithinolytica	NA	NA	NA	NA	NA	NA	NA	NA	NA	NA	NA	LLD	0	0	15	1109	1	4	NaN	NaN	NaN	NA	IBD	0	0	7	447	1	0	NA	NA	NA	NA
PWY-6803:_phosphatidylcholine_acyl_editing|g__Raoultella.s__Raoultella_ornithinolytica	NA	NA	NA	NA	NA	NA	NA	NA	NA	NA	NA	LLD	0	0	15	1109	1	3	NaN	NaN	NaN	NA	IBD	0	0	7	447	1	0	NA	NA	NA	NA
P105-PWY:_TCA_cycle_IV_(2-oxoglutarate_decarboxylase)|unclassified	MIBS	0	0	6	283	0	1	NA	NA	NA	NA	LLD	0	0	15	1109	1	3	NaN	NaN	NaN	NA	NA	NA	NA	NA	NA	NA	NA	NA	NA	NA	NA
GLUCARDEG-PWY:_D-glucarate_degradation_I|g__Raoultella.s__Raoultella_ornithinolytica	NA	NA	NA	NA	NA	NA	NA	NA	NA	NA	NA	LLD	0	0	15	1109	1	0	NaN	NaN	NaN	NA	NA	NA	NA	NA	NA	NA	NA	NA	NA	NA	NA
NAGLIPASYN-PWY:_lipid_IVA_biosynthesis|g__Hafnia.s__Hafnia_alvei	NA	NA	NA	NA	NA	NA	NA	NA	NA	NA	NA	LLD	0	0	15	1109	1	0	NaN	NaN	NaN	NA	NA	NA	NA	NA	NA	NA	NA	NA	NA	NA	NA
PWY-561:_superpathway_of_glyoxylate_cycle_and_fatty_acid_degradation|unclassified	NA	NA	NA	NA	NA	NA	NA	NA	NA	NA	NA	LLD	0	0	15	1109	1	3	NaN	NaN	NaN	NA	NA	NA	NA	NA	NA	NA	NA	NA	NA	NA	NA
GLYOXYLATE-BYPASS:_glyoxylate_cycle|unclassified	MIBS	0	0	6	283	0	7	NA	NA	NA	NA	LLD	0	0	15	1109	2	36	NaN	NaN	NaN	NA	IBD	0	0	7	447	0	10	NA	NA	NA	NA
PWY0-1241:_ADP-L-glycero-&beta;-D-manno-heptose_biosynthesis|unclassified	NA	NA	NA	NA	NA	NA	NA	NA	NA	NA	NA	LLD	0	0	15	1109	2	3	NaN	NaN	NaN	NA	IBD	0	0	7	447	0	1	NA	NA	NA	NA
NAGLIPASYN-PWY:_lipid_IVA_biosynthesis|g__Haemophilus.s__Haemophilus_parainfluenzae	MIBS	0	0	6	283	0	12	NA	NA	NA	NA	LLD	0	0	15	1109	2	67	NaN	NaN	NaN	NA	IBD	0	0	7	447	1	30	NA	NA	NA	NA
PWY0-1061:_superpathway_of_L-alanine_biosynthesis|g__Streptococcus.s__Streptococcus_australis	MIBS	0	0	6	283	0	34	NA	NA	NA	NA	LLD	0	0	15	1109	2	81	NaN	NaN	NaN	NA	IBD	0	0	7	447	1	33	NA	NA	NA	NA
PWY0-1061:_superpathway_of_L-alanine_biosynthesis|g__Streptococcus.s__Streptococcus_mitis_oralis_pneumoniae	MIBS	0	0	6	283	0	17	NA	NA	NA	NA	LLD	0	0	15	1109	2	38	NaN	NaN	NaN	NA	IBD	0	0	7	447	1	38	NA	NA	NA	NA
PWY0-1061:_superpathway_of_L-alanine_biosynthesis|g__Streptococcus.s__Streptococcus_sanguinis	MIBS	0	0	6	283	0	9	NA	NA	NA	NA	LLD	0	0	15	1109	2	41	NaN	NaN	NaN	NA	IBD	0	0	7	447	1	22	NA	NA	NA	NA
PWY-6629:_superpathway_of_L-tryptophan_biosynthesis|unclassified	MIBS	0	0	6	283	0	7	NA	NA	NA	NA	LLD	0	0	15	1109	2	12	NaN	NaN	NaN	NA	IBD	0	0	7	447	3	15	NA	NA	NA	NA
PWY0-1061:_superpathway_of_L-alanine_biosynthesis|g__Streptococcus.s__Streptococcus_gordonii	MIBS	0	0	6	283	0	13	NA	NA	NA	NA	LLD	0	0	15	1109	3	25	NaN	NaN	NaN	NA	IBD	0	0	7	447	1	22	NA	NA	NA	NA
PWY0-1241:_ADP-L-glycero-&beta;-D-manno-heptose_biosynthesis|g__Haemophilus.s__Haemophilus_parainfluenzae	MIBS	0	0	6	283	0	11	NA	NA	NA	NA	LLD	0	0	15	1109	3	55	NaN	NaN	NaN	NA	IBD	0	0	7	447	1	30	NA	NA	NA	NA
PWY-5723:_Rubisco_shunt|g__Escherichia.s__Escherichia_coli	MIBS	0	0	6	283	1	14	NA	NA	NA	NA	LLD	0	0	15	1109	3	84	NaN	NaN	NaN	NA	IBD	0	0	7	447	1	64	NA	NA	NA	NA
PWY-6630:_superpathway_of_L-tyrosine_biosynthesis|unclassified	MIBS	0	0	6	283	0	66	NA	NA	NA	NA	LLD	0	0	15	1109	4	251	NaN	NaN	NaN	NA	IBD	0	0	7	447	2	60	NA	NA	NA	NA
GLUCARDEG-PWY:_D-glucarate_degradation_I|g__Klebsiella.s__Klebsiella_oxytoca	MIBS	0	0	6	283	0	2	NA	NA	NA	NA	NA	NA	NA	NA	NA	NA	NA	NA	NA	NA	NA	IBD	0	0	7	447	0	4	NA	NA	NA	NA
GLUCARGALACTSUPER-PWY:_superpathway_of_D-glucarate_and_D-galactarate_degradation|g__Klebsiella.s__Klebsiella_oxytoca	MIBS	0	0	6	283	0	3	NA	NA	NA	NA	NA	NA	NA	NA	NA	NA	NA	NA	NA	NA	NA	IBD	0	0	7	447	0	5	NA	NA	NA	NA
PWY-6731:_starch_degradation_III|g__Klebsiella.s__Klebsiella_oxytoca	MIBS	0	0	6	283	0	1	NA	NA	NA	NA	NA	NA	NA	NA	NA	NA	NA	NA	NA	NA	NA	IBD	0	0	7	447	0	0	NA	NA	NA	NA
PWY-7269:_NAD/NADP-NADH/NADPH_mitochondrial_interconversion_(yeast)|g__Klebsiella.s__Klebsiella_pneumoniae	MIBS	0	0	6	283	0	1	NA	NA	NA	NA	NA	NA	NA	NA	NA	NA	NA	NA	NA	NA	NA	IBD	0	0	7	447	0	1	NA	NA	NA	NA
PWY0-1061:_superpathway_of_L-alanine_biosynthesis|g__Streptococcus.s__Streptococcus_sp_2_1_36FAA	MIBS	0	0	6	283	0	1	NA	NA	NA	NA	NA	NA	NA	NA	NA	NA	NA	NA	NA	NA	NA	IBD	0	0	7	447	0	1	NA	NA	NA	NA
AST-PWY:_L-arginine_degradation_II_(AST_pathway)|g__Acinetobacter.s__Acinetobacter_johnsonii	NA	NA	NA	NA	NA	NA	NA	NA	NA	NA	NA	NA	NA	NA	NA	NA	NA	NA	NA	NA	NA	NA	IBD	0	0	7	447	0	1	NA	NA	NA	NA
AST-PWY:_L-arginine_degradation_II_(AST_pathway)|g__Serratia.s__Serratia_marcescens	NA	NA	NA	NA	NA	NA	NA	NA	NA	NA	NA	NA	NA	NA	NA	NA	NA	NA	NA	NA	NA	NA	IBD	0	0	7	447	0	0	NA	NA	NA	NA
ENTBACSYN-PWY:_enterobactin_biosynthesis|g__Escherichia.s__Escherichia_sp_TW09276	NA	NA	NA	NA	NA	NA	NA	NA	NA	NA	NA	NA	NA	NA	NA	NA	NA	NA	NA	NA	NA	NA	IBD	0	0	7	447	0	0	NA	NA	NA	NA
GLUCARDEG-PWY:_D-glucarate_degradation_I|g__Enterobacter.s__Enterobacter_sp_MGH_34	NA	NA	NA	NA	NA	NA	NA	NA	NA	NA	NA	NA	NA	NA	NA	NA	NA	NA	NA	NA	NA	NA	IBD	0	0	7	447	0	1	NA	NA	NA	NA
GLUCARGALACTSUPER-PWY:_superpathway_of_D-glucarate_and_D-galactarate_degradation|g__Enterobacter.s__Enterobacter_sp_MGH_34	NA	NA	NA	NA	NA	NA	NA	NA	NA	NA	NA	NA	NA	NA	NA	NA	NA	NA	NA	NA	NA	NA	IBD	0	0	7	447	0	1	NA	NA	NA	NA
GLUCOSE1PMETAB-PWY:_glucose_and_glucose-1-phosphate_degradation|g__Escherichia.s__Escherichia_sp_TW09276	NA	NA	NA	NA	NA	NA	NA	NA	NA	NA	NA	NA	NA	NA	NA	NA	NA	NA	NA	NA	NA	NA	IBD	0	0	7	447	0	0	NA	NA	NA	NA
GLUCOSE1PMETAB-PWY:_glucose_and_glucose-1-phosphate_degradation|g__Lactobacillus.s__Lactobacillus_sanfranciscensis	NA	NA	NA	NA	NA	NA	NA	NA	NA	NA	NA	NA	NA	NA	NA	NA	NA	NA	NA	NA	NA	NA	IBD	0	0	7	447	0	1	NA	NA	NA	NA
GLUCOSE1PMETAB-PWY:_glucose_and_glucose-1-phosphate_degradation|g__Prevotella.s__Prevotella_multisaccharivorax	NA	NA	NA	NA	NA	NA	NA	NA	NA	NA	NA	NA	NA	NA	NA	NA	NA	NA	NA	NA	NA	NA	IBD	0	0	7	447	0	1	NA	NA	NA	NA
GLYOXYLATE-BYPASS:_glyoxylate_cycle|g__Debaryomyces.s__Debaryomyces_hansenii	NA	NA	NA	NA	NA	NA	NA	NA	NA	NA	NA	NA	NA	NA	NA	NA	NA	NA	NA	NA	NA	NA	IBD	0	0	7	447	0	0	NA	NA	NA	NA
GLYOXYLATE-BYPASS:_glyoxylate_cycle|g__Enterobacter.s__Enterobacter_sp_MGH_34	NA	NA	NA	NA	NA	NA	NA	NA	NA	NA	NA	NA	NA	NA	NA	NA	NA	NA	NA	NA	NA	NA	IBD	0	0	7	447	0	1	NA	NA	NA	NA
KETOGLUCONMET-PWY:_ketogluconate_metabolism|g__Proteus.s__Proteus_mirabilis	NA	NA	NA	NA	NA	NA	NA	NA	NA	NA	NA	NA	NA	NA	NA	NA	NA	NA	NA	NA	NA	NA	IBD	0	0	7	447	0	5	NA	NA	NA	NA
NAGLIPASYN-PWY:_lipid_IVA_biosynthesis|g__Acinetobacter.s__Acinetobacter_johnsonii	NA	NA	NA	NA	NA	NA	NA	NA	NA	NA	NA	NA	NA	NA	NA	NA	NA	NA	NA	NA	NA	NA	IBD	0	0	7	447	0	1	NA	NA	NA	NA
NAGLIPASYN-PWY:_lipid_IVA_biosynthesis|g__Aeromonas.s__Aeromonas_veronii	NA	NA	NA	NA	NA	NA	NA	NA	NA	NA	NA	NA	NA	NA	NA	NA	NA	NA	NA	NA	NA	NA	IBD	0	0	7	447	0	0	NA	NA	NA	NA
NAGLIPASYN-PWY:_lipid_IVA_biosynthesis|g__Aggregatibacter.s__Aggregatibacter_aphrophilus	NA	NA	NA	NA	NA	NA	NA	NA	NA	NA	NA	NA	NA	NA	NA	NA	NA	NA	NA	NA	NA	NA	IBD	0	0	7	447	0	0	NA	NA	NA	NA
NAGLIPASYN-PWY:_lipid_IVA_biosynthesis|g__Aggregatibacter.s__Aggregatibacter_segnis	NA	NA	NA	NA	NA	NA	NA	NA	NA	NA	NA	NA	NA	NA	NA	NA	NA	NA	NA	NA	NA	NA	IBD	0	0	7	447	0	1	NA	NA	NA	NA
NAGLIPASYN-PWY:_lipid_IVA_biosynthesis|g__Haemophilus.s__Haemophilus_influenzae	NA	NA	NA	NA	NA	NA	NA	NA	NA	NA	NA	NA	NA	NA	NA	NA	NA	NA	NA	NA	NA	NA	IBD	0	0	7	447	0	1	NA	NA	NA	NA
NAGLIPASYN-PWY:_lipid_IVA_biosynthesis|g__Haemophilus.s__Haemophilus_parahaemolyticus	NA	NA	NA	NA	NA	NA	NA	NA	NA	NA	NA	NA	NA	NA	NA	NA	NA	NA	NA	NA	NA	NA	IBD	0	0	7	447	0	0	NA	NA	NA	NA
NAGLIPASYN-PWY:_lipid_IVA_biosynthesis|g__Haemophilus.s__Haemophilus_paraphrohaemolyticus	NA	NA	NA	NA	NA	NA	NA	NA	NA	NA	NA	NA	NA	NA	NA	NA	NA	NA	NA	NA	NA	NA	IBD	0	0	7	447	0	0	NA	NA	NA	NA
NAGLIPASYN-PWY:_lipid_IVA_biosynthesis|g__Neisseria.s__Neisseria_subflava	NA	NA	NA	NA	NA	NA	NA	NA	NA	NA	NA	NA	NA	NA	NA	NA	NA	NA	NA	NA	NA	NA	IBD	0	0	7	447	0	0	NA	NA	NA	NA
NAGLIPASYN-PWY:_lipid_IVA_biosynthesis|g__Proteus.s__Proteus_mirabilis	NA	NA	NA	NA	NA	NA	NA	NA	NA	NA	NA	NA	NA	NA	NA	NA	NA	NA	NA	NA	NA	NA	IBD	0	0	7	447	0	3	NA	NA	NA	NA
NAGLIPASYN-PWY:_lipid_IVA_biosynthesis|g__Proteus.s__Proteus_penneri	NA	NA	NA	NA	NA	NA	NA	NA	NA	NA	NA	NA	NA	NA	NA	NA	NA	NA	NA	NA	NA	NA	IBD	0	0	7	447	0	1	NA	NA	NA	NA
NAGLIPASYN-PWY:_lipid_IVA_biosynthesis|g__Serratia.s__Serratia_marcescens	NA	NA	NA	NA	NA	NA	NA	NA	NA	NA	NA	NA	NA	NA	NA	NA	NA	NA	NA	NA	NA	NA	IBD	0	0	7	447	0	0	NA	NA	NA	NA
P105-PWY:_TCA_cycle_IV_(2-oxoglutarate_decarboxylase)|g__Escherichia.s__Escherichia_sp_TW09276	NA	NA	NA	NA	NA	NA	NA	NA	NA	NA	NA	NA	NA	NA	NA	NA	NA	NA	NA	NA	NA	NA	IBD	0	0	7	447	0	0	NA	NA	NA	NA
POLYISOPRENSYN-PWY:_polyisoprenoid_biosynthesis_(E._coli)|g__Escherichia.s__Escherichia_sp_TW09276	NA	NA	NA	NA	NA	NA	NA	NA	NA	NA	NA	NA	NA	NA	NA	NA	NA	NA	NA	NA	NA	NA	IBD	0	0	7	447	0	0	NA	NA	NA	NA
PWY-5083:_NAD/NADH_phosphorylation_and_dephosphorylation|g__Enterobacter.s__Enterobacter_sp_MGH_34	NA	NA	NA	NA	NA	NA	NA	NA	NA	NA	NA	NA	NA	NA	NA	NA	NA	NA	NA	NA	NA	NA	IBD	0	0	7	447	0	1	NA	NA	NA	NA
PWY-5083:_NAD/NADH_phosphorylation_and_dephosphorylation|g__Escherichia.s__Escherichia_sp_TW09276	NA	NA	NA	NA	NA	NA	NA	NA	NA	NA	NA	NA	NA	NA	NA	NA	NA	NA	NA	NA	NA	NA	IBD	0	0	7	447	0	0	NA	NA	NA	NA
PWY-5861:_superpathway_of_demethylmenaquinol-8_biosynthesis|g__Haemophilus.s__Haemophilus_influenzae	NA	NA	NA	NA	NA	NA	NA	NA	NA	NA	NA	NA	NA	NA	NA	NA	NA	NA	NA	NA	NA	NA	IBD	0	0	7	447	0	1	NA	NA	NA	NA
PWY-6595:_superpathway_of_guanosine_nucleotides_degradation_(plants)|g__Anaerococcus.s__Anaerococcus_obesiensis	NA	NA	NA	NA	NA	NA	NA	NA	NA	NA	NA	NA	NA	NA	NA	NA	NA	NA	NA	NA	NA	NA	IBD	0	0	7	447	0	1	NA	NA	NA	NA
PWY-6708:_ubiquinol-8_biosynthesis_(prokaryotic)|g__Enterobacter.s__Enterobacter_sp_MGH_34	NA	NA	NA	NA	NA	NA	NA	NA	NA	NA	NA	NA	NA	NA	NA	NA	NA	NA	NA	NA	NA	NA	IBD	0	0	7	447	0	1	NA	NA	NA	NA
PWY-6708:_ubiquinol-8_biosynthesis_(prokaryotic)|g__Proteus.s__Proteus_mirabilis	NA	NA	NA	NA	NA	NA	NA	NA	NA	NA	NA	NA	NA	NA	NA	NA	NA	NA	NA	NA	NA	NA	IBD	0	0	7	447	0	4	NA	NA	NA	NA
PWY-6708:_ubiquinol-8_biosynthesis_(prokaryotic)|g__Proteus.s__Proteus_penneri	NA	NA	NA	NA	NA	NA	NA	NA	NA	NA	NA	NA	NA	NA	NA	NA	NA	NA	NA	NA	NA	NA	IBD	0	0	7	447	0	1	NA	NA	NA	NA
PWY-6708:_ubiquinol-8_biosynthesis_(prokaryotic)|g__Pseudomonas.s__Pseudomonas_aeruginosa	NA	NA	NA	NA	NA	NA	NA	NA	NA	NA	NA	NA	NA	NA	NA	NA	NA	NA	NA	NA	NA	NA	IBD	0	0	7	447	0	1	NA	NA	NA	NA
PWY-6708:_ubiquinol-8_biosynthesis_(prokaryotic)|g__Serratia.s__Serratia_marcescens	NA	NA	NA	NA	NA	NA	NA	NA	NA	NA	NA	NA	NA	NA	NA	NA	NA	NA	NA	NA	NA	NA	IBD	0	0	7	447	0	0	NA	NA	NA	NA
PWY-6803:_phosphatidylcholine_acyl_editing|g__Campylobacter.s__Campylobacter_showae	NA	NA	NA	NA	NA	NA	NA	NA	NA	NA	NA	NA	NA	NA	NA	NA	NA	NA	NA	NA	NA	NA	IBD	0	0	7	447	0	1	NA	NA	NA	NA
PWY-6803:_phosphatidylcholine_acyl_editing|g__Enterobacter.s__Enterobacter_sp_MGH_34	NA	NA	NA	NA	NA	NA	NA	NA	NA	NA	NA	NA	NA	NA	NA	NA	NA	NA	NA	NA	NA	NA	IBD	0	0	7	447	0	1	NA	NA	NA	NA
PWY-6803:_phosphatidylcholine_acyl_editing|g__Proteus.s__Proteus_mirabilis	NA	NA	NA	NA	NA	NA	NA	NA	NA	NA	NA	NA	NA	NA	NA	NA	NA	NA	NA	NA	NA	NA	IBD	0	0	7	447	0	5	NA	NA	NA	NA
PWY-6803:_phosphatidylcholine_acyl_editing|g__Proteus.s__Proteus_penneri	NA	NA	NA	NA	NA	NA	NA	NA	NA	NA	NA	NA	NA	NA	NA	NA	NA	NA	NA	NA	NA	NA	IBD	0	0	7	447	0	2	NA	NA	NA	NA
PWY-7254:_TCA_cycle_VII_(acetate-producers)|g__Escherichia.s__Escherichia_sp_TW09276	NA	NA	NA	NA	NA	NA	NA	NA	NA	NA	NA	NA	NA	NA	NA	NA	NA	NA	NA	NA	NA	NA	IBD	0	0	7	447	0	0	NA	NA	NA	NA
PWY0-1061:_superpathway_of_L-alanine_biosynthesis|g__Escherichia.s__Escherichia_sp_TW09276	NA	NA	NA	NA	NA	NA	NA	NA	NA	NA	NA	NA	NA	NA	NA	NA	NA	NA	NA	NA	NA	NA	IBD	0	0	7	447	0	0	NA	NA	NA	NA
PWY0-1061:_superpathway_of_L-alanine_biosynthesis|g__Haemophilus.s__Haemophilus_haemolyticus	NA	NA	NA	NA	NA	NA	NA	NA	NA	NA	NA	NA	NA	NA	NA	NA	NA	NA	NA	NA	NA	NA	IBD	0	0	7	447	0	0	NA	NA	NA	NA
PWY0-1061:_superpathway_of_L-alanine_biosynthesis|g__Haemophilus.s__Haemophilus_influenzae	NA	NA	NA	NA	NA	NA	NA	NA	NA	NA	NA	NA	NA	NA	NA	NA	NA	NA	NA	NA	NA	NA	IBD	0	0	7	447	0	0	NA	NA	NA	NA
PWY0-1061:_superpathway_of_L-alanine_biosynthesis|g__Kingella.s__Kingella_oralis	NA	NA	NA	NA	NA	NA	NA	NA	NA	NA	NA	NA	NA	NA	NA	NA	NA	NA	NA	NA	NA	NA	IBD	0	0	7	447	0	0	NA	NA	NA	NA
PWY0-1061:_superpathway_of_L-alanine_biosynthesis|g__Peptostreptococcaceae_noname.s__Clostridium_difficile	NA	NA	NA	NA	NA	NA	NA	NA	NA	NA	NA	NA	NA	NA	NA	NA	NA	NA	NA	NA	NA	NA	IBD	0	0	7	447	0	1	NA	NA	NA	NA
PWY0-1061:_superpathway_of_L-alanine_biosynthesis|g__Proteus.s__Proteus_penneri	NA	NA	NA	NA	NA	NA	NA	NA	NA	NA	NA	NA	NA	NA	NA	NA	NA	NA	NA	NA	NA	NA	IBD	0	0	7	447	0	1	NA	NA	NA	NA
PWY0-1061:_superpathway_of_L-alanine_biosynthesis|g__Pseudoramibacter.s__Pseudoramibacter_alactolyticus	NA	NA	NA	NA	NA	NA	NA	NA	NA	NA	NA	NA	NA	NA	NA	NA	NA	NA	NA	NA	NA	NA	IBD	0	0	7	447	0	1	NA	NA	NA	NA
PWY0-1061:_superpathway_of_L-alanine_biosynthesis|g__Serratia.s__Serratia_marcescens	NA	NA	NA	NA	NA	NA	NA	NA	NA	NA	NA	NA	NA	NA	NA	NA	NA	NA	NA	NA	NA	NA	IBD	0	0	7	447	0	0	NA	NA	NA	NA
PWY0-1061:_superpathway_of_L-alanine_biosynthesis|g__Streptococcus.s__Streptococcus_oligofermentans	NA	NA	NA	NA	NA	NA	NA	NA	NA	NA	NA	NA	NA	NA	NA	NA	NA	NA	NA	NA	NA	NA	IBD	0	0	7	447	0	1	NA	NA	NA	NA
PWY0-1061:_superpathway_of_L-alanine_biosynthesis|g__Streptococcus.s__Streptococcus_peroris	NA	NA	NA	NA	NA	NA	NA	NA	NA	NA	NA	NA	NA	NA	NA	NA	NA	NA	NA	NA	NA	NA	IBD	0	0	7	447	0	1	NA	NA	NA	NA
PWY0-1061:_superpathway_of_L-alanine_biosynthesis|g__Streptococcus.s__Streptococcus_pseudopneumoniae	NA	NA	NA	NA	NA	NA	NA	NA	NA	NA	NA	NA	NA	NA	NA	NA	NA	NA	NA	NA	NA	NA	IBD	0	0	7	447	0	0	NA	NA	NA	NA
PWY0-1061:_superpathway_of_L-alanine_biosynthesis|g__Succinatimonas.s__Succinatimonas_hippei	NA	NA	NA	NA	NA	NA	NA	NA	NA	NA	NA	NA	NA	NA	NA	NA	NA	NA	NA	NA	NA	NA	IBD	0	0	7	447	0	1	NA	NA	NA	NA
PWY0-1241:_ADP-L-glycero-&beta;-D-manno-heptose_biosynthesis|g__Aeromonas.s__Aeromonas_veronii	NA	NA	NA	NA	NA	NA	NA	NA	NA	NA	NA	NA	NA	NA	NA	NA	NA	NA	NA	NA	NA	NA	IBD	0	0	7	447	0	0	NA	NA	NA	NA
PWY0-1241:_ADP-L-glycero-&beta;-D-manno-heptose_biosynthesis|g__Campylobacter.s__Campylobacter_concisus	NA	NA	NA	NA	NA	NA	NA	NA	NA	NA	NA	NA	NA	NA	NA	NA	NA	NA	NA	NA	NA	NA	IBD	0	0	7	447	0	1	NA	NA	NA	NA
PWY0-1241:_ADP-L-glycero-&beta;-D-manno-heptose_biosynthesis|g__Campylobacter.s__Campylobacter_curvus	NA	NA	NA	NA	NA	NA	NA	NA	NA	NA	NA	NA	NA	NA	NA	NA	NA	NA	NA	NA	NA	NA	IBD	0	0	7	447	0	1	NA	NA	NA	NA
PWY0-1241:_ADP-L-glycero-&beta;-D-manno-heptose_biosynthesis|g__Enterobacter.s__Enterobacter_sp_MGH_34	NA	NA	NA	NA	NA	NA	NA	NA	NA	NA	NA	NA	NA	NA	NA	NA	NA	NA	NA	NA	NA	NA	IBD	0	0	7	447	0	1	NA	NA	NA	NA
PWY0-1241:_ADP-L-glycero-&beta;-D-manno-heptose_biosynthesis|g__Haemophilus.s__Haemophilus_haemolyticus	NA	NA	NA	NA	NA	NA	NA	NA	NA	NA	NA	NA	NA	NA	NA	NA	NA	NA	NA	NA	NA	NA	IBD	0	0	7	447	0	0	NA	NA	NA	NA
PWY0-1241:_ADP-L-glycero-&beta;-D-manno-heptose_biosynthesis|g__Haemophilus.s__Haemophilus_influenzae	NA	NA	NA	NA	NA	NA	NA	NA	NA	NA	NA	NA	NA	NA	NA	NA	NA	NA	NA	NA	NA	NA	IBD	0	0	7	447	0	1	NA	NA	NA	NA
PWY0-1241:_ADP-L-glycero-&beta;-D-manno-heptose_biosynthesis|g__Klebsiella.s__Klebsiella_oxytoca	NA	NA	NA	NA	NA	NA	NA	NA	NA	NA	NA	NA	NA	NA	NA	NA	NA	NA	NA	NA	NA	NA	IBD	0	0	7	447	0	2	NA	NA	NA	NA
PWY0-1241:_ADP-L-glycero-&beta;-D-manno-heptose_biosynthesis|g__Proteus.s__Proteus_mirabilis	NA	NA	NA	NA	NA	NA	NA	NA	NA	NA	NA	NA	NA	NA	NA	NA	NA	NA	NA	NA	NA	NA	IBD	0	0	7	447	0	6	NA	NA	NA	NA
PWY0-1241:_ADP-L-glycero-&beta;-D-manno-heptose_biosynthesis|g__Proteus.s__Proteus_penneri	NA	NA	NA	NA	NA	NA	NA	NA	NA	NA	NA	NA	NA	NA	NA	NA	NA	NA	NA	NA	NA	NA	IBD	0	0	7	447	0	1	NA	NA	NA	NA
PWY0-1338:_polymyxin_resistance|g__Proteus.s__Proteus_penneri	NA	NA	NA	NA	NA	NA	NA	NA	NA	NA	NA	NA	NA	NA	NA	NA	NA	NA	NA	NA	NA	NA	IBD	0	0	7	447	0	2	NA	NA	NA	NA
PWY0-1415:_superpathway_of_heme_biosynthesis_from_uroporphyrinogen-III|g__Aeromonas.s__Aeromonas_veronii	NA	NA	NA	NA	NA	NA	NA	NA	NA	NA	NA	NA	NA	NA	NA	NA	NA	NA	NA	NA	NA	NA	IBD	0	0	7	447	0	0	NA	NA	NA	NA
TCA-GLYOX-BYPASS:_superpathway_of_glyoxylate_bypass_and_TCA|g__Enterobacter.s__Enterobacter_sp_MGH_34	NA	NA	NA	NA	NA	NA	NA	NA	NA	NA	NA	NA	NA	NA	NA	NA	NA	NA	NA	NA	NA	NA	IBD	0	0	7	447	0	1	NA	NA	NA	NA
TCA-GLYOX-BYPASS:_superpathway_of_glyoxylate_bypass_and_TCA|g__Escherichia.s__Escherichia_sp_TW09276	NA	NA	NA	NA	NA	NA	NA	NA	NA	NA	NA	NA	NA	NA	NA	NA	NA	NA	NA	NA	NA	NA	IBD	0	0	7	447	0	0	NA	NA	NA	NA
TRNA-CHARGING-PWY:_tRNA_charging|g__Enterocytozoon.s__Enterocytozoon_bieneusi	NA	NA	NA	NA	NA	NA	NA	NA	NA	NA	NA	NA	NA	NA	NA	NA	NA	NA	NA	NA	NA	NA	IBD	0	0	7	447	0	1	NA	NA	NA	NA
TRNA-CHARGING-PWY:_tRNA_charging|g__Fusobacterium.s__Fusobacterium_nucleatum	NA	NA	NA	NA	NA	NA	NA	NA	NA	NA	NA	NA	NA	NA	NA	NA	NA	NA	NA	NA	NA	NA	IBD	0	0	7	447	0	1	NA	NA	NA	NA
GLUCOSE1PMETAB-PWY:_glucose_and_glucose-1-phosphate_degradation|g__Klebsiella.s__Klebsiella_sp_MS_92_3	NA	NA	NA	NA	NA	NA	NA	NA	NA	NA	NA	NA	NA	NA	NA	NA	NA	NA	NA	NA	NA	NA	IBD	0	0	7	447	1	0	NA	NA	NA	NA
NAGLIPASYN-PWY:_lipid_IVA_biosynthesis|g__Klebsiella.s__Klebsiella_sp_MS_92_3	NA	NA	NA	NA	NA	NA	NA	NA	NA	NA	NA	NA	NA	NA	NA	NA	NA	NA	NA	NA	NA	NA	IBD	0	0	7	447	1	0	NA	NA	NA	NA
PWY-5083:_NAD/NADH_phosphorylation_and_dephosphorylation|g__Klebsiella.s__Klebsiella_sp_MS_92_3	NA	NA	NA	NA	NA	NA	NA	NA	NA	NA	NA	NA	NA	NA	NA	NA	NA	NA	NA	NA	NA	NA	IBD	0	0	7	447	1	0	NA	NA	NA	NA
PWY-6630:_superpathway_of_L-tyrosine_biosynthesis|g__Klebsiella.s__Klebsiella_sp_MS_92_3	NA	NA	NA	NA	NA	NA	NA	NA	NA	NA	NA	NA	NA	NA	NA	NA	NA	NA	NA	NA	NA	NA	IBD	0	0	7	447	1	0	NA	NA	NA	NA
PWY-6708:_ubiquinol-8_biosynthesis_(prokaryotic)|g__Klebsiella.s__Klebsiella_sp_MS_92_3	NA	NA	NA	NA	NA	NA	NA	NA	NA	NA	NA	NA	NA	NA	NA	NA	NA	NA	NA	NA	NA	NA	IBD	0	0	7	447	1	0	NA	NA	NA	NA
PWY-6803:_phosphatidylcholine_acyl_editing|g__Klebsiella.s__Klebsiella_sp_MS_92_3	NA	NA	NA	NA	NA	NA	NA	NA	NA	NA	NA	NA	NA	NA	NA	NA	NA	NA	NA	NA	NA	NA	IBD	0	0	7	447	1	0	NA	NA	NA	NA
PWY-6891:_thiazole_biosynthesis_II_(Bacillus)|g__Klebsiella.s__Klebsiella_sp_MS_92_3	NA	NA	NA	NA	NA	NA	NA	NA	NA	NA	NA	NA	NA	NA	NA	NA	NA	NA	NA	NA	NA	NA	IBD	0	0	7	447	1	0	NA	NA	NA	NA
PWY0-1061:_superpathway_of_L-alanine_biosynthesis|g__Klebsiella.s__Klebsiella_sp_MS_92_3	NA	NA	NA	NA	NA	NA	NA	NA	NA	NA	NA	NA	NA	NA	NA	NA	NA	NA	NA	NA	NA	NA	IBD	0	0	7	447	1	0	NA	NA	NA	NA
Gene families
Row.names	cohort.x	Median_Users.x	Median_Non_Users.x	Number_users.x	Number_non-users.x	Non_zeros_User.x	Non_zeros_Non_Users.x	Wilcoxon Z (Users vs Non-users).x	Wilcoxon effect size.x	p.value.x	q.value.x	cohort.y	Median_Users.y	Median_Non_Users.y	Number_users.y	Number_non-users.y	Non_zeros_User.y	Non_zeros_Non_Users.y	Wilcoxon Z (Users vs Non-users).y	Wilcoxon effect size.y	p.value.y	q.value.y	cohort	Median_Users	Median_Non_Users	Number_users	Number_non-users	Non_zeros_User	Non_zeros_Non_Users	Wilcoxon Z (Users vs Non-users)	Wilcoxon effect size	p.value	q.value
UniRef90_P06999_ATP-dependent_6-phosphofructokinase_isozyme_2	MIBS	1.80796	0	6	299	5	72	-3.25658	-0.186471	0.00113986	0.607912	LLD	3.61446	0	15	1107	12	277	-5.20015	-0.155246	1.99693e-07	0.000633111	IBD	2.40674	0	7	447	5	159	-1.50755	-0.070753	0.132102	0.811957
UniRef90_P06999_ATP-dependent_6-phosphofructokinase_isozyme_2|g__Escherichia.s__Escherichia_coli	MIBS	1.80796	0	6	299	5	71	-3.29368	-0.188595	0.000999744	0.607912	LLD	3.61446	0	15	1107	12	274	-5.25174	-0.156786	1.511e-07	0.000633111	IBD	2.40674	0	7	447	5	159	-1.50755	-0.070753	0.132102	0.811957
UniRef90_P60474_Ditranspolycis-undecaprenyl-diphosphate_synthase_2E6E-farnesyl-diphosphate_specific|g__Escherichia.s__Escherichia_coli	MIBS	6.82168	0	6	299	6	97	-3.32483	-0.190379	0.000893563	0.607912	LLD	12.0841	0	15	1107	12	349	-4.79607	-0.143182	1.62197e-06	0.00139955	IBD	6.0698	0	7	447	6	193	-1.77474	-0.0832927	0.0762054	0.811957
UniRef90_P60474_Ditranspolycis-undecaprenyl-diphosphate_synthase_2E6E-farnesyl-diphosphate_specific	MIBS	6.82168	0	6	299	6	97	-3.30818	-0.189426	0.00094839	0.607912	LLD	12.0841	0	15	1107	12	357	-4.6943	-0.140144	2.68146e-06	0.0016645	IBD	6.0698	0	7	447	6	193	-1.76514	-0.0828421	0.0778097	0.811957
UniRef90_Q8X769_Fumarate_hydratase_class_II|g__Escherichia.s__Escherichia_coli	MIBS	4.21809	0	6	299	6	90	-3.55387	-0.203494	0.000383721	0.607912	LLD	9.1903	0	15	1107	12	370	-4.37359	-0.13057	1.22484e-05	0.00208208	IBD	4.59538	0	7	447	7	185	-2.3435	-0.109986	0.0191866	0.491649
UniRef90_P63229_D-glycero-beta-D-manno-heptose-17-bisphosphate_7-phosphatase|g__Escherichia.s__Escherichia_coli	MIBS	8.38436	0	6	299	5	75	-3.3238	-0.19032	0.000897655	0.607912	LLD	27.1403	0	15	1107	11	324	-4.42654	-0.13215	9.59786e-06	0.00208208	IBD	6.30252	0	7	447	6	181	-1.97285	-0.0925905	0.0486982	0.685088
UniRef90_P63229_D-glycero-beta-D-manno-heptose-17-bisphosphate_7-phosphatase	MIBS	8.38436	0	6	299	5	77	-3.27676	-0.187627	0.00106126	0.607912	LLD	27.175	0	15	1107	11	329	-4.37798	-0.130701	1.20056e-05	0.00208208	IBD	6.30252	0	7	447	6	181	-1.9696	-0.0924378	0.0490713	0.688887
UniRef90_Q8X769_Fumarate_hydratase_class_II	MIBS	4.21809	0	6	299	6	90	-3.55387	-0.203494	0.000383721	0.607912	LLD	9.1903	0	15	1107	12	376	-4.31282	-0.128755	1.61534e-05	0.00235536	IBD	4.59538	0	7	447	7	186	-2.33065	-0.109383	0.0198571	0.491649
UniRef90_B7UPI6_Glucose-6-phosphate_isomerase|g__Escherichia.s__Escherichia_coli	MIBS	4.81064	0	6	299	6	99	-3.38776	-0.193982	0.00071179	0.607912	LLD	8.30405	0	15	1107	12	434	-4.10034	-0.122412	4.13346e-05	0.00385423	IBD	7.06037	0	7	447	5	210	-1.44662	-0.0678932	0.148444	0.811957
UniRef90_P00904_Bifunctional_protein_TrpGD|g__Escherichia.s__Escherichia_coli	MIBS	5.6776	0	6	299	6	104	-3.76989	-0.215863	0.000165112	0.607912	LLD	6.68449	0	15	1107	11	378	-4.07182	-0.12156	4.67414e-05	0.00411135	IBD	1.3369	0	7	447	4	187	NA	NA	NA	NA
UniRef90_B7UPI6_Glucose-6-phosphate_isomerase	MIBS	4.81064	0	6	299	6	100	-3.35036	-0.191841	0.000815105	0.607912	LLD	8.30405	0	15	1107	12	438	-4.06038	-0.121219	4.90883e-05	0.00419879	IBD	7.06037	0	7	447	5	210	-1.44662	-0.0678932	0.148444	0.811957
UniRef90_P61887_Glucose-1-phosphate_thymidylyltransferase_2|g__Escherichia.s__Escherichia_coli	MIBS	8.25675	0	6	299	6	93	-3.56921	-0.204372	0.000361922	0.607912	LLD	16.5712	0	15	1107	11	376	-4.04708	-0.120822	5.19662e-05	0.00435914	IBD	7.67263	0	7	447	6	193	-1.97638	-0.0927561	0.0482932	0.683495
UniRef90_P00904_Bifunctional_protein_TrpGD	MIBS	5.6776	0	6	299	6	104	-3.76445	-0.215552	0.000168745	0.607912	LLD	6.68449	0	15	1107	11	388	-3.99261	-0.119196	6.54801e-05	0.00506271	IBD	1.3369	0	7	447	4	189	NA	NA	NA	NA
UniRef90_B7MG32_2-succinyl-5-enolpyruvyl-6-hydroxy-3-cyclohexene-1-carboxylate_synthase|g__Escherichia.s__Escherichia_coli	MIBS	2.86442	0	6	299	6	97	-3.30818	-0.189426	0.00094839	0.607912	LLD	6.36094	0	15	1107	11	383	-3.97123	-0.118557	7.16428e-05	0.00538585	IBD	3.81399	0	7	447	4	197	NA	NA	NA	NA
UniRef90_P0AB72_Fructose-bisphosphate_aldolase_class_2|g__Escherichia.s__Escherichia_coli	MIBS	2.5505	0	6	299	6	88	-3.36705	-0.192797	0.000767687	0.607912	LLD	8.14887	0	15	1107	10	322	-3.9682	-0.118467	7.25698e-05	0.00541805	IBD	5.07562	0	7	447	5	183	-1.47306	-0.0691342	0.141173	0.811957
UniRef90_B7MG32_2-succinyl-5-enolpyruvyl-6-hydroxy-3-cyclohexene-1-carboxylate_synthase	MIBS	2.86442	0	6	299	6	97	-3.30263	-0.189108	0.000967348	0.607912	LLD	6.36094	0	15	1107	11	385	-3.95572	-0.118094	7.64548e-05	0.00559994	IBD	3.81399	0	7	447	4	197	NA	NA	NA	NA
UniRef90_P61887_Glucose-1-phosphate_thymidylyltransferase_2	MIBS	8.25675	0	6	299	6	95	-3.50182	-0.200514	0.000466953	0.607912	LLD	16.5712	0	15	1107	11	386	-3.95457	-0.11806	7.68238e-05	0.00560092	IBD	10.2302	0	7	447	6	194	-1.97869	-0.0928643	0.0480318	0.682896
UniRef90_A8ARK8_ADP-L-glycero-D-manno-heptose-6-epimerase|g__Escherichia.s__Escherichia_coli	MIBS	7.18404	0	6	299	6	102	-3.36412	-0.192629	0.000775526	0.607912	LLD	10.8043	0	15	1107	11	387	-3.9478	-0.117858	7.90272e-05	0.00562933	IBD	8.40336	0	7	447	5	189	-1.34497	-0.0631227	0.179155	0.811957
UniRef90_P0ABU1_14-Dihydroxy-2-naphthoyl-CoA_synthase|g__Escherichia.s__Escherichia_coli	MIBS	3.29728	0	6	299	6	85	-3.4557	-0.197873	0.000554783	0.607912	LLD	7.90009	0	15	1107	10	317	-3.94421	-0.117751	8.02306e-05	0.00567782	IBD	3.95778	0	7	447	6	175	-1.88871	-0.0886416	0.0591509	0.755813
UniRef90_Q8FBQ3_dTDP-fucosamine_acetyltransferase|g__Escherichia.s__Escherichia_coli	MIBS	6.95652	0	6	299	6	91	-3.47965	-0.199244	0.000507391	0.607912	LLD	10.4348	0	15	1107	11	362	-3.937	-0.117535	8.26716e-05	0.0057568	IBD	5.21739	0	7	447	5	186	-1.2987	-0.0609509	0.194604	0.811957
UniRef90_P0AB72_Fructose-bisphosphate_aldolase_class_2	MIBS	2.5505	0	6	299	6	90	-3.27569	-0.187566	0.00106467	0.607912	LLD	9.1816	0	15	1107	10	337	-3.92424	-0.117155	8.71796e-05	0.00590051	IBD	5.10204	0	7	447	5	185	-1.54667	-0.0725886	0.122335	0.811957
UniRef90_Q8FBQ3_dTDP-fucosamine_acetyltransferase	MIBS	6.95652	0	6	299	6	91	-3.47965	-0.199244	0.000507391	0.607912	LLD	10.4348	0	15	1107	11	365	-3.90701	-0.11664	9.36291e-05	0.00625903	IBD	5.21739	0	7	447	5	186	-1.2987	-0.0609509	0.194604	0.811957
UniRef90_A7ZN88_Molecular_chaperone_Hsp31_and_glyoxalase_3|g__Escherichia.s__Escherichia_coli	MIBS	3.98936	0	6	299	5	81	-3.29327	-0.188572	0.00100073	0.607912	LLD	9.30851	0	15	1107	10	312	-3.90426	-0.116558	9.4709e-05	0.0063118	IBD	1.32979	0	7	447	5	171	-1.0568	-0.0495982	0.291358	0.811957
UniRef90_A7ZML6_Succinylornithine_transaminase|g__Escherichia.s__Escherichia_coli	MIBS	6.68573	0	6	299	6	93	-3.91208	-0.224005	9.25769e-05	0.607912	LLD	8.02222	0	15	1107	11	360	-3.8929	-0.116219	9.92493e-05	0.00655408	IBD	1.78412	0	7	447	7	192	-1.91877	-0.0900523	0.0552166	0.726474
UniRef90_P0A9G7_Isocitrate_lyase|g__Escherichia.s__Escherichia_coli	MIBS	7.8821	0	6	299	6	105	-3.32027	-0.190118	0.000908077	0.607912	LLD	14.9364	0	15	1107	11	404	-3.89049	-0.116147	0.000100231	0.00657893	IBD	3.3195	0	7	447	6	208	-1.38057	-0.0647932	0.167897	0.811957
UniRef90_A7ZML6_Succinylornithine_transaminase	MIBS	6.68573	0	6	299	6	94	-3.88271	-0.222323	0.000104498	0.607912	LLD	8.02222	0	15	1107	11	361	-3.87521	-0.115691	0.000106743	0.00690043	IBD	1.78412	0	7	447	7	192	-1.91877	-0.0900523	0.0552166	0.726474
UniRef90_A7ZN88_Molecular_chaperone_Hsp31_and_glyoxalase_3	MIBS	3.98936	0	6	299	5	82	-3.25961	-0.186645	0.00112725	0.607912	LLD	9.30851	0	15	1107	10	315	-3.87335	-0.115635	0.000107568	0.00690043	IBD	1.32979	0	7	447	5	171	-1.05349	-0.0494429	0.292873	0.811957
UniRef90_P07024_Protein_UshA|g__Escherichia.s__Escherichia_coli	MIBS	4.07508	0	6	299	6	100	-3.35587	-0.192156	0.000799074	0.607912	LLD	8.96308	0	15	1107	11	412	-3.80716	-0.113659	0.000140831	0.00825039	IBD	3.19333	0	7	447	4	193	NA	NA	NA	NA
UniRef90_P07024_Protein_UshA	MIBS	4.07508	0	6	299	6	101	-3.3188	-0.190034	0.000912969	0.607912	LLD	8.96308	0	15	1107	11	414	-3.78818	-0.113093	0.000152037	0.0086925	IBD	3.19333	0	7	447	4	193	NA	NA	NA	NA
UniRef90_Q8FDN6_Malate_synthase_G|g__Escherichia.s__Escherichia_coli	MIBS	6.27112	0	6	299	6	100	-3.35587	-0.192156	0.000799074	0.607912	LLD	13.5135	0	15	1107	10	423	-3.26927	-0.097601	0.00108	0.0416768	IBD	0.965251	0	7	447	5	201	-1.18842	-0.0557754	0.235293	0.811957
UniRef90_Q8FDN6_Malate_synthase_G	MIBS	6.27112	0	6	299	6	100	-3.35036	-0.191841	0.000815105	0.607912	LLD	13.5135	0	15	1107	10	425	-3.25403	-0.0971462	0.00113962	0.0432855	IBD	0.965251	0	7	447	5	201	-1.18842	-0.0557754	0.235293	0.811957
UniRef90_P42216_3-deoxy-manno-octulosonate_cytidylyltransferase|g__Escherichia.s__Escherichia_coli	MIBS	3.90016	0	6	299	5	60	-3.69876	-0.21179	0.000219459	0.607912	LLD	0	0	15	1107	7	236	-2.82953	-0.0844731	0.0046697	0.103133	IBD	0	0	7	447	1	128	NA	NA	NA	NA
UniRef90_P42216_3-deoxy-manno-octulosonate_cytidylyltransferase	MIBS	3.90016	0	6	299	5	61	-3.65436	-0.209248	0.000261106	0.607912	LLD	0	0	15	1107	7	238	-2.80511	-0.0837441	0.00503853	0.108155	IBD	0	0	7	447	1	128	NA	NA	NA	NA
UniRef90_B7MDM9_Phosphoenolpyruvate_carboxykinase_[ATP]|g__Escherichia.s__Escherichia_coli	MIBS	2.94319	0	6	299	6	97	-3.23602	-0.185294	0.00122392	0.630954	LLD	7.83105	0	15	1107	12	392	-4.54404	-0.135658	5.53097e-06	0.00197488	IBD	6.56042	0	7	447	6	201	-2.1094	-0.0989989	0.0350473	0.575356
UniRef90_B7MDM9_Phosphoenolpyruvate_carboxykinase_[ATP]	MIBS	3.92637	0	6	299	6	103	-3.2293	-0.184909	0.00125284	0.630954	LLD	7.83105	0	15	1107	12	408	-4.37679	-0.130665	1.20693e-05	0.00208208	IBD	6.56042	0	7	447	6	206	-2.17782	-0.10221	0.0295371	0.532863
UniRef90_B7LM77_Undecaprenyl-phosphate_4-deoxy-4-formamido-L-arabinose_transferase|g__Escherichia.s__Escherichia_coli	MIBS	3.4393	0	6	299	5	80	-3.16174	-0.181041	0.00158429	0.632481	LLD	11.4684	0	15	1107	12	292	-5.25526	-0.156891	1.48225e-07	0.000633111	IBD	0	0	7	447	3	177	NA	NA	NA	NA
UniRef90_P77624_Carbamate_kinase-like_protein_YahI|g__Escherichia.s__Escherichia_coli	MIBS	5.26918	0	6	299	5	80	-3.16174	-0.181041	0.00158429	0.632481	LLD	12.8977	0	15	1107	12	329	-4.95015	-0.147782	7.43437e-07	0.00130725	IBD	3.52803	0	7	447	5	174	-1.45342	-0.0682123	0.146565	0.811957
UniRef90_P0ABU1_14-Dihydroxy-2-naphthoyl-CoA_synthase	MIBS	3.29728	0	6	299	6	92	-3.16923	-0.18147	0.00154331	0.632481	LLD	7.90009	0	15	1107	11	331	-4.18042	-0.124802	2.91604e-05	0.00312475	IBD	3.95778	0	7	447	6	185	-1.94239	-0.0911606	0.0522865	0.713039
UniRef90_A7ZP73_Bifunctional_polymyxin_resistance_protein_ArnA|g__Escherichia.s__Escherichia_coli	MIBS	3.71747	0	6	299	6	96	-3.15687	-0.180762	0.00161	0.632481	LLD	3.18472	0	15	1107	12	383	-4.11484	-0.122845	3.8824e-05	0.00376558	IBD	2.11924	0	7	447	4	196	NA	NA	NA	NA
UniRef90_A7ZP73_Bifunctional_polymyxin_resistance_protein_ArnA	MIBS	3.71747	0	6	299	6	96	-3.15687	-0.180762	0.00161	0.632481	LLD	3.18472	0	15	1107	12	386	-4.09273	-0.122185	4.27189e-05	0.00393267	IBD	2.11924	0	7	447	4	196	NA	NA	NA	NA
UniRef90_A6TD53_Enolase	MIBS	5.42014	0	6	299	6	101	-3.17617	-0.181867	0.00150648	0.632481	LLD	7.48989	0	15	1107	11	403	-3.86359	-0.115344	0.000111945	0.00706538	IBD	5.8313	0	7	447	7	195	-2.68007	-0.125782	0.00739583	0.45514
UniRef90_A6TGE6_Soluble_pyridine_nucleotide_transhydrogenase|g__Escherichia.s__Escherichia_coli	MIBS	6.46626	0	6	299	6	108	-3.19741	-0.183083	0.00139966	0.632481	LLD	17.5278	0	15	1107	11	413	-3.86441	-0.115368	0.000111569	0.00706538	IBD	11.2924	0	7	447	6	205	-1.96096	-0.0920322	0.0500685	0.697976
UniRef90_P37353_2-succinylbenzoate--CoA_ligase|g__Escherichia.s__Escherichia_coli	MIBS	2.78662	0	6	299	6	100	-3.14681	-0.180186	0.0016662	0.640792	LLD	7.96115	0	15	1107	12	373	-4.4023	-0.131427	1.07342e-05	0.00208208	IBD	5.57325	0	7	447	5	194	-1.46748	-0.0688723	0.142681	0.811957
UniRef90_B7LM77_Undecaprenyl-phosphate_4-deoxy-4-formamido-L-arabinose_transferase	MIBS	3.4393	0	6	299	5	81	-3.12831	-0.179126	0.00177586	0.647327	LLD	11.4684	0	15	1107	12	297	-5.19618	-0.155127	2.03985e-07	0.000633111	IBD	0	0	7	447	3	177	NA	NA	NA	NA
UniRef90_P77624_Carbamate_kinase-like_protein_YahI	MIBS	5.26918	0	6	299	5	81	-3.11653	-0.178452	0.00184832	0.647327	LLD	12.8977	0	15	1107	12	331	-4.92578	-0.147054	8.4238e-07	0.00130725	IBD	3.52803	0	7	447	5	175	-1.44788	-0.0679524	0.148111	0.811957
UniRef90_P76422_Hydroxymethylpyrimidinephosphomethylpyrimidine_kinase|g__Escherichia.s__Escherichia_coli	MIBS	3.56633	0	6	299	5	75	-3.08207	-0.176479	0.00207661	0.647327	LLD	8.5592	0	15	1107	12	342	-4.78091	-0.14273	1.7493e-06	0.00139955	IBD	5.70613	0	7	447	7	178	-2.55274	-0.119806	0.010738	0.471369
UniRef90_P15877_Quinoprotein_glucose_dehydrogenase|g__Escherichia.s__Escherichia_coli	MIBS	2.17943	0	6	299	5	93	-3.11284	-0.178241	0.00187074	0.647327	LLD	3.05505	0	15	1107	12	348	-4.56515	-0.136288	5.00302e-06	0.0019702	IBD	0.872981	0	7	447	5	181	-1.59782	-0.0749896	0.110445	0.811957
UniRef90_P37353_2-succinylbenzoate--CoA_ligase	MIBS	2.78662	0	6	299	6	100	-3.11931	-0.178611	0.00182978	0.647327	LLD	7.96115	0	15	1107	12	377	-4.36371	-0.130275	1.2815e-05	0.00209441	IBD	5.57325	0	7	447	5	194	-1.46748	-0.0688723	0.142681	0.811957
UniRef90_P0AE38_Arginine_N-succinyltransferase|g__Escherichia.s__Escherichia_coli	MIBS	4.80718	0	6	299	5	87	-3.1091	-0.178027	0.00189492	0.647327	LLD	4.27352	0	15	1107	11	327	-4.12472	-0.12314	3.71981e-05	0.00369521	IBD	6.38709	0	7	447	5	162	-1.99984	-0.093857	0.0456996	0.675197
UniRef90_P0AC49_Fumarate_reductase_iron-sulfur_subunit|g__Escherichia.s__Escherichia_coli	MIBS	3.14961	0	6	299	6	89	-3.03631	-0.173858	0.00241768	0.647327	LLD	12.5984	0	15	1107	11	373	-4.06917	-0.121481	4.7277e-05	0.00412506	IBD	4.72441	0	7	447	4	188	NA	NA	NA	NA
UniRef90_P0AE38_Arginine_N-succinyltransferase	MIBS	4.80718	0	6	299	5	87	-3.08607	-0.176708	0.00204791	0.647327	LLD	4.27352	0	15	1107	11	332	-4.05441	-0.121041	5.03669e-05	0.00429126	IBD	6.38709	0	7	447	5	163	-1.98962	-0.0933775	0.0468179	0.681044
UniRef90_P0A9J9_P-protein|g__Escherichia.s__Escherichia_coli	MIBS	10.3476	0	6	299	5	101	-3.1138	-0.178296	0.00186422	0.647327	LLD	13.1933	0	15	1107	11	381	-4.04433	-0.12074	5.25796e-05	0.00437679	IBD	3.76297	0	7	447	5	192	-1.07656	-0.0505254	0.282395	0.811957
UniRef90_A4WFX7_3-octaprenyl-4-hydroxybenzoate_carboxy-lyase	MIBS	9.67447	0	6	299	6	115	-3.0378	-0.173944	0.0024041	0.647327	LLD	23.025	0	15	1107	12	447	-4.02548	-0.120177	5.6969e-05	0.004636	IBD	7.88737	0	7	447	6	222	-1.6186	-0.0759648	0.105867	0.811957
UniRef90_P0A9S2_Lactaldehyde_reductase|g__Escherichia.s__Escherichia_coli	MIBS	4.75265	0	6	299	6	104	-3.05181	-0.174746	0.00229534	0.647327	LLD	18.0527	0	15	1107	11	407	-4.01264	-0.119794	6.01606e-05	0.00481981	IBD	16.2032	0	7	447	6	203	-2.18043	-0.102333	0.0293428	0.531514
UniRef90_P0A9S2_Lactaldehyde_reductase	MIBS	4.75265	0	6	299	6	104	-3.05181	-0.174746	0.00229534	0.647327	LLD	18.0527	0	15	1107	11	410	-3.972	-0.11858	7.14096e-05	0.00538585	IBD	16.2032	0	7	447	6	203	-2.17411	-0.102036	0.0298161	0.535968
UniRef90_P0A9J9_P-protein	MIBS	10.3476	0	6	299	5	103	-3.05232	-0.174776	0.00229155	0.647327	LLD	13.1933	0	15	1107	11	390	-3.9454	-0.117786	7.98211e-05	0.0056673	IBD	4.69513	0	7	447	5	194	-1.16342	-0.0546022	0.245307	0.811957
UniRef90_A6T4Y4_Lipid-A-disaccharide_synthase|g__Escherichia.s__Escherichia_coli	MIBS	6.67166	0	6	299	5	91	-3.03725	-0.173913	0.00241002	0.647327	LLD	7.61728	0	15	1107	11	355	-3.93769	-0.117556	8.24334e-05	0.0057568	IBD	2.85625	0	7	447	5	177	-1.69251	-0.0794334	0.0908616	0.811957
UniRef90_A6T6C3_Glutamine--tRNA_ligase	MIBS	4.1552	0	6	299	6	108	-3.07361	-0.175994	0.00213404	0.647327	LLD	6.39182	0	15	1107	11	402	-3.80882	-0.113709	0.000139892	0.00823656	IBD	7.66898	0	7	447	6	197	-2.2373	-0.105002	0.025371	0.504829
UniRef90_A8ARK8_ADP-L-glycero-D-manno-heptose-6-epimerase	MIBS	7.18404	0	6	299	6	111	-3.06669	-0.175598	0.00218386	0.647327	LLD	14.2883	0	15	1107	11	405	-3.7961	-0.113329	0.000147267	0.00850936	IBD	8.40336	0	7	447	6	197	-1.69589	-0.079592	0.090209	0.811957
UniRef90_A6TGE6_Soluble_pyridine_nucleotide_transhydrogenase	MIBS	6.46626	0	6	299	6	116	-3.04146	-0.174153	0.00237507	0.647327	LLD	21.9852	0	15	1107	11	430	-3.71766	-0.110987	0.000201439	0.0106743	IBD	12.1276	0	7	447	7	213	-2.44535	-0.114766	0.0145339	0.491376
UniRef90_P0A9G7_Isocitrate_lyase	MIBS	7.8821	0	6	299	6	112	-3.04861	-0.174563	0.00231947	0.647327	LLD	14.9364	0	15	1107	11	426	-3.71167	-0.110808	0.000206269	0.0109036	IBD	9.95782	0	7	447	6	216	-1.5282	-0.0717218	0.126851	0.811957
UniRef90_A7ZP80_o-succinylbenzoate_synthase|g__Escherichia.s__Escherichia_coli	MIBS	2.30246	0	6	299	6	92	-3.08464	-0.176626	0.00205736	0.647327	LLD	5.73829	0	15	1107	10	345	-3.60815	-0.107718	0.000308965	0.0152559	IBD	4.5993	0	7	447	5	183	-1.63872	-0.076909	0.10161	0.811957
UniRef90_A7ZP80_o-succinylbenzoate_synthase	MIBS	2.30246	0	6	299	6	93	-3.05209	-0.174762	0.00229388	0.647327	LLD	5.73829	0	15	1107	10	348	-3.57356	-0.106685	0.000352807	0.0169958	IBD	4.5993	0	7	447	5	183	-1.63872	-0.076909	0.10161	0.811957
UniRef90_B6GA80_UDP-N-acetylglucosamine_2-epimerase|unclassified	MIBS	21.1932	0	6	299	6	121	-3.02426	-0.173168	0.00251405	0.661123	LLD	0	0	15	1107	7	445	-0.96345	-0.0287629	0.335549	0.624356	IBD	6.68837	0	7	447	4	123	NA	NA	NA	NA
UniRef90_P10908_Glycerophosphoryl_diester_phosphodiesterase|g__Escherichia.s__Escherichia_coli	MIBS	6.94204	0	6	299	5	83	-3.01597	-0.172694	0.00258639	0.667162	LLD	9.30722	0	15	1107	9	318	-3.46749	-0.103519	0.000526328	0.0233844	IBD	1.5528	0	7	447	4	179	NA	NA	NA	NA
UniRef90_B5F050_23-bisphosphoglycerate-dependent_phosphoglycerate_mutase|g__Escherichia.s__Escherichia_coli	MIBS	3.82731	0	6	299	5	81	-2.95746	-0.169344	0.00313163	0.677536	LLD	6.12557	0	15	1107	12	307	-4.94546	-0.147642	7.616e-07	0.00130725	IBD	4.59418	0	7	447	4	168	NA	NA	NA	NA
UniRef90_B7MG93_Chorismate_synthase|g__Escherichia.s__Escherichia_coli	MIBS	4.0568	0	6	299	5	86	-2.97895	-0.170574	0.00291977	0.677536	LLD	8.09732	0	15	1107	12	326	-4.85756	-0.145018	1.19141e-06	0.00139955	IBD	6.08417	0	7	447	6	182	-2.18929	-0.102749	0.0286939	0.524251
UniRef90_A8ACZ3_3-ketoacyl-CoA_thiolase	MIBS	4.69925	0	6	299	6	103	-2.94019	-0.168355	0.00330913	0.677536	LLD	15.01	0	15	1107	12	401	-4.38959	-0.131047	1.13809e-05	0.00208208	IBD	11.2515	0	7	447	7	208	-2.33564	-0.109617	0.0195921	0.491649
UniRef90_P15877_Quinoprotein_glucose_dehydrogenase	MIBS	2.17943	0	6	299	5	97	-2.962	-0.169604	0.00308418	0.677536	LLD	3.05505	0	15	1107	12	358	-4.42255	-0.132031	9.776e-06	0.00208208	IBD	0.872981	0	7	447	5	185	-1.51751	-0.0712205	0.129546	0.811957
UniRef90_Q8XDR6_Long-chain-fatty-acid--CoA_ligase|g__Escherichia.s__Escherichia_coli	MIBS	9.08255	0	6	299	5	99	-2.96065	-0.169526	0.00309762	0.677536	LLD	12.6808	0	15	1107	12	411	-4.33598	-0.129447	1.45419e-05	0.0022567	IBD	8.47421	0	7	447	7	207	-2.34445	-0.11003	0.0191358	0.491649
UniRef90_A7ZPV7_Histidine--tRNA_ligase|g__Escherichia.s__Escherichia_coli	MIBS	5.09855	0	6	299	5	95	-2.97506	-0.170351	0.00295617	0.677536	LLD	5.10566	0	15	1107	11	375	-4.01055	-0.119731	6.07003e-05	0.00481981	IBD	2.55319	0	7	447	6	186	-1.75399	-0.0823189	0.0797091	0.811957
UniRef90_A7ZML2_Succinylglutamate_desuccinylase|g__Escherichia.s__Escherichia_coli	MIBS	3.43553	0	6	299	5	81	-2.9987	-0.171705	0.00273768	0.677536	LLD	12.5845	0	15	1107	10	321	-3.92995	-0.117325	8.51403e-05	0.00581223	IBD	0	0	7	447	3	172	NA	NA	NA	NA
UniRef90_A7ZML2_Succinylglutamate_desuccinylase	MIBS	3.43553	0	6	299	5	81	-2.9987	-0.171705	0.00273768	0.677536	LLD	12.5845	0	15	1107	10	321	-3.92597	-0.117206	8.65609e-05	0.00587695	IBD	0	0	7	447	3	172	NA	NA	NA	NA
UniRef90_A8AIH5_3-phosphoshikimate_1-carboxyvinyltransferase|g__Escherichia.s__Escherichia_coli	MIBS	7.16604	0	6	299	5	104	-2.93746	-0.168198	0.00333836	0.677536	LLD	7.60135	0	15	1107	11	394	-3.82729	-0.11426	0.00012981	0.00783892	IBD	5.06614	0	7	447	5	199	-1.27714	-0.0599391	0.202115	0.811957
UniRef90_P10908_Glycerophosphoryl_diester_phosphodiesterase	MIBS	6.94204	0	6	299	5	84	-2.97816	-0.170529	0.00292755	0.677536	LLD	9.30722	0	15	1107	9	321	-3.43582	-0.102573	0.000591856	0.0255132	IBD	1.5528	0	7	447	4	179	NA	NA	NA	NA
UniRef90_B6GA80_UDP-N-acetylglucosamine_2-epimerase	MIBS	21.1932	0	6	299	6	122	-3.00235	-0.171914	0.00270205	0.677536	LLD	0	0	15	1107	7	447	-0.937001	-0.0279733	0.34899	0.63396	IBD	6.68837	0	7	447	4	131	NA	NA	NA	NA
UniRef90_D6D1K7_Acyl-[acyl-carrier-protein]--UDP-N-acetylglucosam_ine_O-acyltransferase|g__Bacteroides.s__Bacteroides_caccae	MIBS	14.9268	0	6	299	5	119	-2.97014	-0.17007	0.00300224	0.677536	LLD	0	0	15	1107	6	549	0.544543	0.0162568	0.586364	0.790428	IBD	0	0	7	447	2	159	NA	NA	NA	NA
UniRef90_R9KNY6_Threonine--tRNA_ligase	MIBS	4.68855	3.19149	6	299	6	186	-2.93699	-0.168172	0.00333984	0.677536	LLD	0	3.25712	15	1107	7	686	0.295979	0.00883618	0.767561	0.893531	IBD	0	0	7	447	2	144	NA	NA	NA	NA
UniRef90_R9KNY6_Threonine--tRNA_ligase|unclassified	MIBS	4.68855	3.19149	6	299	6	186	-2.93699	-0.168172	0.00333984	0.677536	LLD	0	3.25712	15	1107	7	686	0.295979	0.00883618	0.767561	0.893531	IBD	0	0	7	447	2	144	NA	NA	NA	NA
UniRef90_Q8XDR6_Long-chain-fatty-acid--CoA_ligase	MIBS	9.08255	0	6	299	5	100	-2.89394	-0.165706	0.00383799	0.708996	LLD	12.6808	0	15	1107	12	421	-4.25486	-0.127025	2.09612e-05	0.00267884	IBD	8.47421	0	7	447	7	210	-2.33382	-0.109532	0.0196872	0.491649
UniRef90_P27848_Pyridoxal_phosphate_phosphatase_YigL|g__Escherichia.s__Escherichia_coli	MIBS	7.83383	0	6	299	5	91	-2.89533	-0.165786	0.00382203	0.708996	LLD	22.785	0	15	1107	11	348	-4.14634	-0.123785	3.38551e-05	0.00346386	IBD	5.60032	0	7	447	6	182	-2.00739	-0.0942116	0.0448811	0.666932
UniRef90_P37685_Aldehyde_dehydrogenase_B|g__Escherichia.s__Escherichia_coli	MIBS	6.24098	0	6	299	5	98	-2.82805	-0.161934	0.004724	0.718446	LLD	15.2727	0	15	1107	12	393	-4.71937	-0.140892	2.3712e-06	0.00156266	IBD	6.24528	0	7	447	5	192	-1.25304	-0.0588083	0.210774	0.811957
UniRef90_P37685_Aldehyde_dehydrogenase_B	MIBS	6.24098	0	6	299	5	99	-2.79463	-0.16002	0.00524055	0.718446	LLD	15.2727	0	15	1107	12	396	-4.70014	-0.140318	2.60572e-06	0.0016645	IBD	6.24528	0	7	447	5	192	-1.25304	-0.0588083	0.210774	0.811957
UniRef90_P76422_Hydroxymethylpyrimidinephosphomethylpyrimidine_kinase	MIBS	3.56633	0	6	299	5	82	-2.80778	-0.160773	0.00503403	0.718446	LLD	8.5592	0	15	1107	12	351	-4.64901	-0.138792	3.34321e-06	0.00170412	IBD	8.5592	0	7	447	7	185	-2.74404	-0.128784	0.00609867	0.454406
UniRef90_B2VCH0_Glycine--tRNA_ligase_alpha_subunit|g__Escherichia.s__Escherichia_coli	MIBS	9.81588	0	6	299	5	96	-2.85117	-0.163257	0.00439434	0.718446	LLD	14.7032	0	15	1107	12	372	-4.57041	-0.136445	4.87881e-06	0.0019702	IBD	1.23153	0	7	447	5	195	-0.989343	-0.0464321	0.323278	0.811957
UniRef90_A7ZP50_Ubiquinone_biosynthesis_O-methyltransferase	MIBS	4.81541	0	6	299	5	89	-2.81254	-0.161046	0.00495901	0.718446	LLD	9.57018	0	15	1107	11	303	-4.51145	-0.134685	6.45386e-06	0.00197488	IBD	1.60514	0	7	447	4	165	NA	NA	NA	NA
UniRef90_A7ZP50_Ubiquinone_biosynthesis_O-methyltransferase|g__Escherichia.s__Escherichia_coli	MIBS	4.81541	0	6	299	5	87	-2.85001	-0.163191	0.00441148	0.718446	LLD	9.57018	0	15	1107	11	298	-4.5215	-0.134985	6.15522e-06	0.00197488	IBD	1.60514	0	7	447	4	163	NA	NA	NA	NA
UniRef90_P59588_Lysophospholipase_L2|g__Escherichia.s__Escherichia_coli	MIBS	9.74093	0	6	299	5	109	-2.79908	-0.160275	0.0051677	0.718446	LLD	14.0717	0	15	1107	12	405	-4.33924	-0.129544	1.43275e-05	0.00225565	IBD	3.25027	0	7	447	6	185	-1.93268	-0.0907052	0.0534751	0.721445
UniRef90_P59588_Lysophospholipase_L2	MIBS	9.74093	0	6	299	5	109	-2.78293	-0.15935	0.00543185	0.718446	LLD	14.0717	0	15	1107	12	410	-4.28133	-0.127815	1.86164e-05	0.00253405	IBD	3.25027	0	7	447	6	185	-1.92945	-0.0905534	0.0538764	0.721445
UniRef90_A7ZP75_Undecaprenyl_phosphate-alpha-4-amino-4-deoxy-L-arabinose_arabinosyl_transferase|g__Escherichia.s__Escherichia_coli	MIBS	3.20957	0	6	299	6	108	-2.80985	-0.160891	0.00499811	0.718446	LLD	10.9	0	15	1107	12	424	-4.23969	-0.126572	2.24282e-05	0.00276951	IBD	6.43503	0	7	447	7	209	-2.30491	-0.108175	0.0212598	0.491649
UniRef90_A7ZP75_Undecaprenyl_phosphate-alpha-4-amino-4-deoxy-L-arabinose_arabinosyl_transferase	MIBS	3.20957	0	6	299	6	109	-2.77588	-0.158947	0.00555084	0.718446	LLD	10.9	0	15	1107	12	427	-4.21009	-0.125688	2.55784e-05	0.00297002	IBD	6.43503	0	7	447	7	209	-2.35825	-0.110678	0.0184389	0.491649
UniRef90_P00363_Fumarate_reductase_flavoprotein_subunit|g__Escherichia.s__Escherichia_coli	MIBS	4.09273	0	6	299	6	112	-2.78213	-0.159304	0.00544491	0.718446	LLD	8.19158	0	15	1107	12	428	-4.12314	-0.123092	3.74487e-05	0.00369521	IBD	6.41724	0	7	447	6	209	-1.82045	-0.0854379	0.0689302	0.791986
UniRef90_P27848_Pyridoxal_phosphate_phosphatase_YigL	MIBS	7.83383	0	6	299	5	92	-2.8601	-0.163769	0.00427294	0.718446	LLD	22.785	0	15	1107	11	352	-4.10644	-0.122594	4.0265e-05	0.00381081	IBD	5.60032	0	7	447	6	182	-2.00414	-0.0940591	0.0452289	0.670611
UniRef90_A6TD53_Enolase|g__Escherichia.s__Escherichia_coli	MIBS	5.42014	0	6	299	5	94	-2.85818	-0.163659	0.00429872	0.718446	LLD	7.48171	0	15	1107	11	379	-4.04029	-0.120619	5.34921e-05	0.00441889	IBD	4.17014	0	7	447	6	185	-2.04913	-0.0961703	0.040608	0.62966
UniRef90_B7UNB1_4-alpha-L-fucosyltransferase|g__Escherichia.s__Escherichia_coli	MIBS	5.07647	0	6	299	5	94	-2.78511	-0.159475	0.00539758	0.718446	LLD	7.14286	0	15	1107	11	373	-4.02649	-0.120207	5.67296e-05	0.004636	IBD	5.0948	0	7	447	5	195	-1.26745	-0.0594842	0.205568	0.811957
UniRef90_B7UNB1_4-alpha-L-fucosyltransferase	MIBS	5.07647	0	6	299	5	95	-2.76216	-0.158161	0.00579157	0.718446	LLD	7.14286	0	15	1107	11	376	-4.00072	-0.119438	6.32775e-05	0.00496306	IBD	5.0948	0	7	447	5	195	-1.26745	-0.0594842	0.205568	0.811957
UniRef90_A8A2L1_3-ketoacyl-CoA_thiolase|g__Escherichia.s__Escherichia_coli	MIBS	4.95458	0	6	299	5	95	-2.77896	-0.159123	0.00550047	0.718446	LLD	9.04666	0	15	1107	11	374	-3.97302	-0.118611	7.11088e-05	0.00538296	IBD	4.9539	0	7	447	5	196	-1.5085	-0.0707976	0.131835	0.811957
UniRef90_P25553_Lactaldehyde_dehydrogenase|g__Escherichia.s__Escherichia_coli	MIBS	4.09711	0	6	299	5	95	-2.78457	-0.159444	0.00540641	0.718446	LLD	4.38917	0	15	1107	11	354	-3.95078	-0.117947	7.80525e-05	0.00562933	IBD	2.23881	0	7	447	6	196	-1.60071	-0.0751249	0.109795	0.811957
UniRef90_Q8X4S5_Arabinose_5-phosphate_isomerase_GutQ|g__Escherichia.s__Escherichia_coli	MIBS	6.33201	0	6	299	5	90	-2.81699	-0.1613	0.00489083	0.718446	LLD	6.92841	0	15	1107	10	338	-3.88186	-0.115889	0.00010387	0.00677681	IBD	2.30947	0	7	447	6	180	-1.67438	-0.0785823	0.0943772	0.811957
UniRef90_A7ZPV7_Histidine--tRNA_ligase	MIBS	5.95708	0	6	299	5	105	-2.86685	-0.164156	0.00418151	0.718446	LLD	12.7566	0	15	1107	11	394	-3.85808	-0.115179	0.0001145	0.00714835	IBD	5.08371	0	7	447	6	198	-1.8004	-0.084497	0.0720487	0.806541
UniRef90_P25553_Lactaldehyde_dehydrogenase	MIBS	4.09711	0	6	299	5	95	-2.76216	-0.158161	0.00579157	0.718446	LLD	4.38917	0	15	1107	11	361	-3.85413	-0.115062	0.000116367	0.0072234	IBD	2.23881	0	7	447	6	198	-1.57456	-0.0738975	0.115727	0.811957
UniRef90_P0AC49_Fumarate_reductase_iron-sulfur_subunit	MIBS	3.14961	0	6	299	6	98	-2.78356	-0.159386	0.00542259	0.718446	LLD	12.5984	0	15	1107	11	392	-3.85259	-0.115016	0.000117097	0.00724798	IBD	9.44634	0	7	447	5	196	-1.27225	-0.0597097	0.203852	0.811957
UniRef90_P04693_Aromatic-amino-acid_aminotransferase|g__Escherichia.s__Escherichia_coli	MIBS	6.19827	0	6	299	5	98	-2.82805	-0.161934	0.004724	0.718446	LLD	7.11475	0	15	1107	11	362	-3.82502	-0.114192	0.000131016	0.00788492	IBD	2.6982	0	7	447	5	193	-1.28989	-0.0605375	0.197646	0.811957
UniRef90_P76536_Probable_deferrochelataseperoxidase_YfeX|g__Escherichia.s__Escherichia_coli	MIBS	4.375	0	6	299	5	89	-2.77824	-0.159082	0.00551364	0.718446	LLD	6.15754	0	15	1107	10	330	-3.79159	-0.113194	0.000149986	0.00862062	IBD	4.95919	0	7	447	5	169	-1.46509	-0.0687602	0.143349	0.811957
UniRef90_Q8X4S5_Arabinose_5-phosphate_isomerase_GutQ	MIBS	6.33201	0	6	299	5	91	-2.79314	-0.159935	0.00526591	0.718446	LLD	6.92841	0	15	1107	10	347	-3.78501	-0.112998	0.000154001	0.00873583	IBD	3.46287	0	7	447	6	180	-1.8796	-0.088214	0.0603851	0.763317
UniRef90_P04693_Aromatic-amino-acid_aminotransferase	MIBS	6.19827	0	6	299	5	98	-2.80585	-0.160662	0.00506182	0.718446	LLD	7.11475	0	15	1107	11	366	-3.77975	-0.112841	0.000157289	0.00883015	IBD	2.6982	0	7	447	5	193	-1.28989	-0.0605375	0.197646	0.811957
UniRef90_A7ZR34_Phosphoglycerate_kinase|g__Escherichia.s__Escherichia_coli	MIBS	6.57895	0	6	299	5	105	-2.82877	-0.161975	0.00471253	0.718446	LLD	14.0951	0	15	1107	11	404	-3.77284	-0.112635	0.0001617	0.0090311	IBD	9.37688	0	7	447	6	205	-1.81897	-0.0853686	0.0691567	0.792773
UniRef90_A6T4Y4_Lipid-A-disaccharide_synthase	MIBS	6.67166	0	6	299	5	97	-2.83952	-0.16259	0.00455779	0.718446	LLD	9.5077	0	15	1107	11	374	-3.7399	-0.111651	0.000184443	0.0101047	IBD	10.4563	0	7	447	7	188	-2.73303	-0.128267	0.00630627	0.454406
UniRef90_A8AIH5_3-phosphoshikimate_1-carboxyvinyltransferase	MIBS	7.16604	0	6	299	5	107	-2.84071	-0.162659	0.00453964	0.718446	LLD	7.60135	0	15	1107	11	405	-3.70259	-0.110538	0.000213796	0.0112196	IBD	5.06614	0	7	447	6	202	-1.63364	-0.0766705	0.102668	0.811957
UniRef90_R5JY93_Threonine--tRNA_ligase	MIBS	4.64447	11.1729	6	299	5	289	2.77725	0.159025	0.00552163	0.718446	LLD	5.97044	11.7972	15	1107	10	1090	2.88471	0.0861204	0.0039227	0.0957579	IBD	5.37959	8.36124	7	447	7	369	1.07548	0.0504746	0.282814	0.811957
UniRef90_R5JY93_Threonine--tRNA_ligase|unclassified	MIBS	4.64447	11.1729	6	299	5	289	2.77725	0.159025	0.00552163	0.718446	LLD	5.97044	11.7972	15	1107	10	1090	2.88471	0.0861204	0.0039227	0.0957579	IBD	5.37959	8.36124	7	447	7	369	1.07548	0.0504746	0.282814	0.811957
UniRef90_D4LSS6_Prephenate_dehydrogenase|unclassified	MIBS	17.8146	6.99423	6	299	6	172	-2.76672	-0.158422	0.0057047	0.718446	LLD	12.867	8.88825	15	1107	10	726	-1.0492	-0.0313228	0.294276	0.587694	IBD	0	0	7	447	2	134	NA	NA	NA	NA
UniRef90_D6D3P5_NADH_dehydrogenase_subunit_E|g__Bacteroides.s__Bacteroides_caccae	MIBS	21.2097	0	6	299	5	113	-2.84608	-0.162966	0.00446324	0.718446	LLD	0	0	15	1107	5	453	0.376161	0.0112299	0.707132	0.856174	IBD	0	0	7	447	2	155	NA	NA	NA	NA
UniRef90_D4IWV3_UDP-N-acetylglucosamine_2-epimerase	MIBS	23.5963	7.87907	6	299	6	291	-2.8754	-0.164645	0.00406519	0.718446	LLD	9.26097	7.88056	15	1107	13	1086	-0.343743	-0.0102621	0.731341	0.871209	IBD	9.42849	5.64576	7	447	6	372	-0.806089	-0.0378316	0.421031	0.83401
UniRef90_D4IWV3_UDP-N-acetylglucosamine_2-epimerase|unclassified	MIBS	23.5963	7.87907	6	299	6	291	-2.8754	-0.164645	0.00406519	0.718446	LLD	9.26097	7.88056	15	1107	13	1086	-0.343743	-0.0102621	0.731341	0.871209	IBD	9.42849	5.64576	7	447	6	372	-0.806089	-0.0378316	0.421031	0.83401
UniRef90_D6EA44_Tryptophanyl-tRNA_synthetase|unclassified	MIBS	4.43531	0	6	299	5	84	-2.80348	-0.160527	0.0051012	0.718446	LLD	0	0	15	1107	6	406	-0.274807	-0.0082041	0.783821	0.900402	IBD	0	0	7	447	3	75	NA	NA	NA	NA
UniRef90_A6T6C3_Glutamine--tRNA_ligase|g__Escherichia.s__Escherichia_coli	MIBS	4.1552	0	6	299	5	102	-2.75104	-0.157524	0.00599059	0.728235	LLD	6.39182	0	15	1107	11	381	-4.02548	-0.120177	5.69738e-05	0.004636	IBD	5.11796	0	7	447	6	187	-2.22097	-0.104235	0.0264623	0.508442
UniRef90_B7NKU9_Malate_dehydrogenase|g__Escherichia.s__Escherichia_coli	MIBS	8.93921	0	6	299	5	103	-2.74053	-0.156922	0.00618532	0.743363	LLD	16.6615	0	15	1107	11	372	-4.04494	-0.120758	5.24422e-05	0.00437679	IBD	4.76616	0	7	447	6	194	-1.65583	-0.077712	0.0980804	0.811957
UniRef90_U2RDF5_Threonine--tRNA_ligase|unclassified	MIBS	4.30138	10.7151	6	299	5	290	2.72814	0.156213	0.00641448	0.749609	LLD	7.76315	11.7347	15	1107	11	1087	2.59231	0.0773911	0.0095444	0.138426	IBD	6.17795	8.45181	7	447	7	373	0.888865	0.0417165	0.374858	0.811957
UniRef90_G1WKT5_Asparagine--tRNA_ligase	MIBS	13.2741	4.34697	6	299	6	173	-2.7351	-0.156611	0.00628224	0.749609	LLD	0	5.16948	15	1107	5	642	0.907497	0.0270925	0.364365	0.646029	IBD	9.42549	0	7	447	5	165	-1.74555	-0.0819229	0.0811796	0.811957
UniRef90_B7MG93_Chorismate_synthase	MIBS	4.56389	0	6	299	5	95	-2.71733	-0.155594	0.00663694	0.751896	LLD	8.10847	0	15	1107	12	348	-4.65711	-0.139034	3.21439e-06	0.00170412	IBD	7.09427	0	7	447	7	193	-2.67394	-0.125494	0.00753235	0.45514
UniRef90_P32166_14-dihydroxy-2-naphthoate_octaprenyltransferase|g__Escherichia.s__Escherichia_coli	MIBS	4.23216	0	6	299	5	95	-2.72294	-0.155915	0.00652553	0.751896	LLD	8.42412	0	15	1107	12	339	-4.6288	-0.138189	3.68654e-06	0.00170412	IBD	13.2967	0	7	447	6	176	-2.40851	-0.113037	0.01609	0.491649
UniRef90_A6TGL3_Ubiquinonemenaquinone_biosynthesis_C-methyltransferase_UbiE	MIBS	7.6005	0	6	299	5	93	-2.72374	-0.155961	0.00651013	0.751896	LLD	10.6707	0	15	1107	11	358	-3.87463	-0.115673	0.000107	0.00690043	IBD	15.1577	0	7	447	7	186	-2.54355	-0.119375	0.0110239	0.475592
UniRef90_D6CWW1_Pyruvateferredoxin_oxidoreductase_and_related_2-oxoacidferredoxin_oxidoreductases_beta_subunit|g__Bacteroides.s__Bacteroides_caccae	MIBS	9.75135	0	6	299	5	125	-2.71506	-0.155464	0.00667842	0.751896	LLD	0	0	15	1107	4	536	NA	NA	NA	NA	IBD	0	0	7	447	1	160	NA	NA	NA	NA
UniRef90_B5F050_23-bisphosphoglycerate-dependent_phosphoglycerate_mutase	MIBS	3.82731	0	6	299	5	92	-2.6055	-0.14919	0.00925018	0.754009	LLD	10.7198	0	15	1107	12	329	-4.77475	-0.142546	1.80371e-06	0.00139955	IBD	4.59418	0	7	447	6	178	-2.32617	-0.109173	0.0200967	0.491649
UniRef90_Q46800_Xanthine_dehydrogenase_FAD-binding_subunit	MIBS	2.5529	0	6	299	5	97	-2.31615	-0.132623	0.0207023	0.754009	LLD	7.70218	0	15	1107	12	336	-4.78528	-0.14286	1.71168e-06	0.00139955	IBD	8.98588	0	7	447	5	175	-1.72727	-0.0810646	0.0844153	0.811957
UniRef90_Q46800_Xanthine_dehydrogenase_FAD-binding_subunit|g__Escherichia.s__Escherichia_coli	MIBS	2.5529	0	6	299	5	97	-2.31615	-0.132623	0.0207023	0.754009	LLD	7.70218	0	15	1107	12	333	-4.81616	-0.143782	1.46705e-06	0.00139955	IBD	8.98588	0	7	447	5	175	-1.72727	-0.0810646	0.0844153	0.811957
UniRef90_A8APT1_Bifunctional_protein_HldE|g__Escherichia.s__Escherichia_coli	MIBS	3.36914	0	6	299	5	102	-2.55904	-0.14653	0.0105792	0.754009	LLD	11.178	0	15	1107	12	389	-4.64361	-0.138631	3.43156e-06	0.00170412	IBD	5.98645	0	7	447	7	196	-2.32966	-0.109336	0.0199086	0.491649
UniRef90_A8ACZ3_3-ketoacyl-CoA_thiolase|g__Escherichia.s__Escherichia_coli	MIBS	4.69925	0	6	299	5	96	-2.66127	-0.152384	0.00784937	0.754009	LLD	9.3744	0	15	1107	12	384	-4.56874	-0.136395	4.91775e-06	0.0019702	IBD	6.57895	0	7	447	7	199	-2.24832	-0.105519	0.0246569	0.504829
UniRef90_Q8X6R3_L-fuculokinase	MIBS	9.09751	0	6	299	5	107	-2.66756	-0.152744	0.0077021	0.754009	LLD	16.6635	0	15	1107	12	409	-4.52184	-0.134995	6.14395e-06	0.00197488	IBD	4.54775	0	7	447	5	209	-1.23119	-0.0577825	0.218841	0.811957
UniRef90_Q8X6R3_L-fuculokinase|g__Escherichia.s__Escherichia_coli	MIBS	9.09751	0	6	299	5	107	-2.66756	-0.152744	0.0077021	0.754009	LLD	16.6635	0	15	1107	12	408	-4.53373	-0.13535	5.80768e-06	0.00197488	IBD	4.54775	0	7	447	5	209	-1.23119	-0.0577825	0.218841	0.811957
UniRef90_A8APT1_Bifunctional_protein_HldE	MIBS	3.36914	0	6	299	5	111	-2.31907	-0.13279	0.0205369	0.754009	LLD	11.178	0	15	1107	12	406	-4.48643	-0.133938	7.25834e-06	0.00208208	IBD	8.99438	0	7	447	7	206	-2.30293	-0.108082	0.0213717	0.491649
UniRef90_P32166_14-dihydroxy-2-naphthoate_octaprenyltransferase	MIBS	4.23216	0	6	299	5	96	-2.66686	-0.152704	0.00772023	0.754009	LLD	8.42412	0	15	1107	12	350	-4.48355	-0.133852	7.35768e-06	0.00208208	IBD	13.2967	0	7	447	6	177	-2.39671	-0.112483	0.016617	0.491649
UniRef90_P36938_Phosphoglucomutase|g__Escherichia.s__Escherichia_coli	MIBS	3.56327	0	6	299	5	103	-2.67489	-0.153164	0.00753668	0.754009	LLD	6.47804	0	15	1107	12	387	-4.43784	-0.132488	9.10622e-06	0.00208208	IBD	8.43022	0	7	447	6	195	-2.26515	-0.106309	0.0236016	0.503694
UniRef90_A7ZUB5_Rhamnulokinase	MIBS	4.70809	0	6	299	5	110	-2.30071	-0.131738	0.0215605	0.754009	LLD	15.2781	0	15	1107	12	429	-4.3768	-0.130665	1.20687e-05	0.00208208	IBD	12.2665	0	7	447	7	216	-2.20123	-0.103309	0.0278302	0.517052
UniRef90_A7ZUB5_Rhamnulokinase|g__Escherichia.s__Escherichia_coli	MIBS	4.70809	0	6	299	5	109	-2.32001	-0.132843	0.0204865	0.754009	LLD	15.2781	0	15	1107	12	427	-4.39423	-0.131186	1.11401e-05	0.00208208	IBD	12.2665	0	7	447	7	216	-2.20123	-0.103309	0.0278302	0.517052
UniRef90_Q8XAS7_Undecaprenyl-phosphate_alpha-N-acetylglucosaminyl_1-phosphate_transferase|g__Escherichia.s__Escherichia_coli	MIBS	5.46879	0	6	299	5	106	-2.28133	-0.130629	0.0226898	0.754009	LLD	13.8921	0	15	1107	12	406	-4.38104	-0.130792	1.18364e-05	0.00208208	IBD	11.9307	0	7	447	6	203	-1.9812	-0.0929825	0.047746	0.682896
UniRef90_B2VCH0_Glycine--tRNA_ligase_alpha_subunit	MIBS	9.81588	0	6	299	5	105	-2.56766	-0.147024	0.0103195	0.754009	LLD	17.1663	0	15	1107	12	394	-4.36855	-0.130419	1.2534e-05	0.00208208	IBD	7.3566	0	7	447	6	208	-1.48434	-0.0696638	0.138135	0.811957
UniRef90_P0AES3_Glucarate_dehydratase|g__Escherichia.s__Escherichia_coli	MIBS	3.2184	0	6	299	5	105	-2.35006	-0.134564	0.0189081	0.754009	LLD	10.643	0	15	1107	12	383	-4.37246	-0.130536	1.23121e-05	0.00208208	IBD	7.05053	0	7	447	5	203	-1.41994	-0.0666409	0.156088	0.811957
UniRef90_P38051_Menaquinone-specific_isochorismate_synthase|g__Escherichia.s__Escherichia_coli	MIBS	2.92433	0	6	299	5	97	-2.3774	-0.136129	0.0175673	0.754009	LLD	7.52508	0	15	1107	12	368	-4.36935	-0.130443	1.24891e-05	0.00208208	IBD	0.83612	0	7	447	4	198	NA	NA	NA	NA
UniRef90_P38051_Menaquinone-specific_isochorismate_synthase	MIBS	2.92433	0	6	299	5	97	-2.3774	-0.136129	0.0175673	0.754009	LLD	7.52508	0	15	1107	12	371	-4.33729	-0.129486	1.44562e-05	0.0022567	IBD	0.83612	0	7	447	4	198	NA	NA	NA	NA
UniRef90_Q57TL5_Isoleucine--tRNA_ligase|g__Escherichia.s__Escherichia_coli	MIBS	0.915818	0	6	299	5	99	-2.4626	-0.141008	0.0139004	0.754009	LLD	2.56477	0	15	1107	12	354	-4.30118	-0.128408	1.70259e-05	0.0024351	IBD	0.366435	0	7	447	5	183	-1.53478	-0.0720307	0.125238	0.811957
UniRef90_Q8XAS7_Undecaprenyl-phosphate_alpha-N-acetylglucosaminyl_1-phosphate_transferase	MIBS	5.46879	0	6	299	5	107	-2.22387	-0.127338	0.0263398	0.754009	LLD	13.8921	0	15	1107	12	414	-4.2991	-0.128346	1.71851e-05	0.00244028	IBD	11.9502	0	7	447	6	204	-2.15742	-0.101253	0.0310958	0.541974
UniRef90_Q57TL5_Isoleucine--tRNA_ligase	MIBS	0.915818	0	6	299	5	99	-2.4626	-0.141008	0.0139004	0.754009	LLD	2.56477	0	15	1107	12	355	-4.2931	-0.128167	1.76577e-05	0.00247504	IBD	0.366435	0	7	447	5	183	-1.53478	-0.0720307	0.125238	0.811957
UniRef90_P31979_NADH-quinone_oxidoreductase_subunit_F	MIBS	5.65461	0	6	299	5	106	-2.43866	-0.139637	0.0148527	0.754009	LLD	8.8853	0	15	1107	12	403	-4.28978	-0.128067	1.79223e-05	0.00249602	IBD	15.3293	0	7	447	7	202	-2.47137	-0.115987	0.0135194	0.489516
UniRef90_P40720_Fumarate_hydratase_class_I_aerobic|g__Escherichia.s__Escherichia_coli	MIBS	4.22258	0	6	299	5	102	-2.45482	-0.140562	0.0142036	0.754009	LLD	16.9772	0	15	1107	12	420	-4.24438	-0.126712	2.19651e-05	0.00275846	IBD	8.43551	0	7	447	5	199	-1.33122	-0.062477	0.183642	0.811957
UniRef90_P0A992_Fructose-bisphosphate_aldolase_class_1	MIBS	3.85939	0	6	299	5	98	-2.54497	-0.145724	0.0110159	0.754009	LLD	18.7325	0	15	1107	11	359	-4.23592	-0.126459	2.28107e-05	0.00276951	IBD	5.24659	0	7	447	6	199	-1.91421	-0.0898385	0.0557962	0.731109
UniRef90_P36938_Phosphoglucomutase	MIBS	3.56327	0	6	299	5	111	-2.44761	-0.14015	0.014488	0.754009	LLD	6.47804	0	15	1107	12	406	-4.2322	-0.126348	2.3189e-05	0.00278344	IBD	8.43022	0	7	447	6	206	-2.19673	-0.103098	0.0281526	0.51931
UniRef90_P0AES3_Glucarate_dehydratase	MIBS	3.2184	0	6	299	5	108	-2.25853	-0.129323	0.0240809	0.754009	LLD	10.643	0	15	1107	12	396	-4.23274	-0.126364	2.31344e-05	0.00278344	IBD	7.05053	0	7	447	5	208	-1.39624	-0.0655287	0.163117	0.811957
UniRef90_A8AII9_Serine--tRNA_ligase|g__Escherichia.s__Escherichia_coli	MIBS	2.50496	0	6	299	5	95	-2.62769	-0.150461	0.00866774	0.754009	LLD	7.54401	0	15	1107	12	379	-4.21914	-0.125959	2.45745e-05	0.00290166	IBD	5.01012	0	7	447	5	196	-1.3808	-0.0648041	0.167832	0.811957
UniRef90_P27830_dTDP-glucose_46-dehydratase_2|g__Escherichia.s__Escherichia_coli	MIBS	5.67706	0	6	299	5	99	-2.60094	-0.14893	0.00937204	0.754009	LLD	18.5343	0	15	1107	11	372	-4.20061	-0.125405	2.66758e-05	0.00297855	IBD	3.09811	0	7	447	6	193	-1.51869	-0.0712757	0.129244	0.811957
UniRef90_A7ZUD3_Triosephosphate_isomerase|g__Escherichia.s__Escherichia_coli	MIBS	8.98204	0	6	299	5	94	-2.6221	-0.150141	0.00881123	0.754009	LLD	17.9141	0	15	1107	11	362	-4.1801	-0.124793	2.91994e-05	0.00312475	IBD	10.479	0	7	447	7	193	-2.44379	-0.114693	0.0145985	0.491376
UniRef90_P00393_NADH_dehydrogenase	MIBS	3.73001	0	6	299	5	104	-2.37015	-0.135714	0.0179124	0.754009	LLD	13.2766	0	15	1107	12	401	-4.17899	-0.12476	2.93404e-05	0.00312475	IBD	6.62947	0	7	447	6	214	-1.6969	-0.0796396	0.0900108	0.811957
UniRef90_P27830_dTDP-glucose_46-dehydratase_2	MIBS	5.67706	0	6	299	5	99	-2.60094	-0.14893	0.00937204	0.754009	LLD	18.5343	0	15	1107	11	374	-4.17487	-0.124637	2.9878e-05	0.00316648	IBD	3.09811	0	7	447	6	193	-1.51869	-0.0712757	0.129244	0.811957
UniRef90_A4WFX7_3-octaprenyl-4-hydroxybenzoate_carboxy-lyase|g__Escherichia.s__Escherichia_coli	MIBS	9.67447	0	6	299	5	108	-2.69027	-0.154045	0.00719731	0.754009	LLD	10.0379	0	15	1107	12	426	-4.16308	-0.124285	3.14615e-05	0.00325491	IBD	7.22886	0	7	447	6	212	-1.5219	-0.0714263	0.128427	0.811957
UniRef90_A7ZUD3_Triosephosphate_isomerase	MIBS	8.98204	0	6	299	5	94	-2.61648	-0.149819	0.0089575	0.754009	LLD	17.9141	0	15	1107	11	366	-4.14222	-0.123662	3.44676e-05	0.00348299	IBD	10.479	0	7	447	7	193	-2.44379	-0.114693	0.0145985	0.491376
UniRef90_P40720_Fumarate_hydratase_class_I_aerobic	MIBS	4.22258	0	6	299	5	105	-2.39358	-0.137056	0.016809	0.754009	LLD	16.9772	0	15	1107	12	433	-4.1306	-0.123315	3.62541e-05	0.00362975	IBD	8.43551	0	7	447	5	202	-1.336	-0.0627018	0.182067	0.811957
UniRef90_P07023_T-protein	MIBS	1.46771	0	6	299	5	93	-2.45869	-0.140784	0.0140543	0.754009	LLD	5.87084	0	15	1107	11	346	-4.12231	-0.123068	3.75882e-05	0.00369521	IBD	7.79591	0	7	447	6	185	-2.44698	-0.114843	0.0144705	0.491376
UniRef90_P65323_UDP-3-O-3-hydroxymyristoylglucosamine_N-acyltransferase|g__Escherichia.s__Escherichia_coli	MIBS	5.36678	0	6	299	5	101	-2.49764	-0.143015	0.0125995	0.754009	LLD	12.8645	0	15	1107	12	395	-4.10212	-0.122465	4.10204e-05	0.00384142	IBD	1.07991	0	7	447	4	204	NA	NA	NA	NA
UniRef90_B7UJ96_Proline--tRNA_ligase	MIBS	7.09073	0	6	299	5	116	-2.33128	-0.133489	0.0198787	0.754009	LLD	20.366	0	15	1107	12	440	-4.06629	-0.121395	4.78596e-05	0.00414262	IBD	13.5575	0	7	447	5	212	-1.39026	-0.0652483	0.164925	0.811957
UniRef90_Q3Z606_Transaldolase_1|g__Escherichia.s__Escherichia_coli	MIBS	4.68384	0	6	299	5	108	-2.51758	-0.144156	0.0119073	0.754009	LLD	16.3573	0	15	1107	11	375	-4.06452	-0.121342	4.82296e-05	0.00415808	IBD	11.7028	0	7	447	4	188	NA	NA	NA	NA
UniRef90_P0A9D0_Fructose-16-bisphosphatase_class_2|g__Escherichia.s__Escherichia_coli	MIBS	3.83126	0	6	299	5	100	-2.52978	-0.144855	0.0115034	0.754009	LLD	16.4453	0	15	1107	11	380	-4.05315	-0.121003	5.06343e-05	0.00429719	IBD	9.87925	0	7	447	6	192	-1.99652	-0.0937015	0.0460515	0.675197
UniRef90_P0AC77_3-deoxy-D-manno-octulosonic_acid_transferase|g__Escherichia.s__Escherichia_coli	MIBS	3.82003	0	6	299	5	100	-2.60151	-0.148962	0.00935637	0.754009	LLD	10.186	0	15	1107	11	385	-4.01021	-0.119721	6.07856e-05	0.00481981	IBD	5.07988	0	7	447	7	193	-2.49813	-0.117243	0.0125414	0.487673
UniRef90_A8AII9_Serine--tRNA_ligase	MIBS	4.18763	0	6	299	5	103	-2.52719	-0.144707	0.0115877	0.754009	LLD	10.8617	0	15	1107	12	401	-3.99715	-0.119331	6.42343e-05	0.00500199	IBD	8.38083	0	7	447	6	206	-1.75234	-0.0822414	0.0799864	0.811957
UniRef90_B7NKU9_Malate_dehydrogenase	MIBS	8.93921	0	6	299	5	105	-2.7091	-0.155122	0.00680221	0.754009	LLD	16.6615	0	15	1107	11	382	-3.97337	-0.118621	7.10017e-05	0.00538296	IBD	4.76616	0	7	447	6	196	-1.61346	-0.0757235	0.106991	0.811957
UniRef90_P0AD62_Pyruvate_kinase_I|g__Escherichia.s__Escherichia_coli	MIBS	5.32306	0	6	299	5	102	-2.66327	-0.152498	0.00780187	0.754009	LLD	16.6489	0	15	1107	11	393	-3.96272	-0.118303	7.42445e-05	0.00548638	IBD	7.49667	0	7	447	7	192	-2.56209	-0.120245	0.0104524	0.468735
UniRef90_P00363_Fumarate_reductase_flavoprotein_subunit	MIBS	4.39187	0	6	299	6	119	-2.62273	-0.150177	0.00879009	0.754009	LLD	8.19158	0	15	1107	12	449	-3.95151	-0.117969	7.78057e-05	0.00562933	IBD	12.8594	0	7	447	6	218	-1.96096	-0.0920323	0.0500659	0.697976
UniRef90_P0AB82_Branched-chain-amino-acid_aminotransferase	MIBS	4.79026	0	6	299	5	98	-2.54497	-0.145724	0.0110159	0.754009	LLD	12.0496	0	15	1107	11	379	-3.95062	-0.117942	7.81016e-05	0.00562933	IBD	4.81928	0	7	447	6	201	-1.88118	-0.0882882	0.060163	0.762432
UniRef90_P65323_UDP-3-O-3-hydroxymyristoylglucosamine_N-acyltransferase	MIBS	5.36678	0	6	299	5	108	-2.29631	-0.131486	0.0218128	0.754009	LLD	12.8645	0	15	1107	12	409	-3.93787	-0.117561	8.23673e-05	0.0057568	IBD	7.5594	0	7	447	5	213	-1.09445	-0.0513652	0.274443	0.811957
UniRef90_P0A9D0_Fructose-16-bisphosphatase_class_2	MIBS	3.83126	0	6	299	5	101	-2.48664	-0.142385	0.0129956	0.754009	LLD	16.4453	0	15	1107	11	391	-3.92935	-0.117307	8.53402e-05	0.00581223	IBD	9.87925	0	7	447	6	194	-1.98827	-0.0933144	0.0469583	0.681044
UniRef90_Q3Z2Q4_Arginine--tRNA_ligase|g__Escherichia.s__Escherichia_coli	MIBS	2.44705	0	6	299	5	113	-2.23849	-0.128176	0.0253631	0.754009	LLD	12.8421	0	15	1107	11	417	-3.92192	-0.117085	8.80137e-05	0.00593846	IBD	8.54901	0	7	447	6	202	-2.01672	-0.0946494	0.0438902	0.657566
UniRef90_Q3Z606_Transaldolase_1	MIBS	4.68384	0	6	299	5	115	-2.32871	-0.133342	0.0200153	0.754009	LLD	25.6394	0	15	1107	11	395	-3.90186	-0.116486	9.56409e-05	0.00635442	IBD	11.7028	0	7	447	6	198	-1.71133	-0.0803169	0.0873131	0.811957
UniRef90_P0AC77_3-deoxy-D-manno-octulosonic_acid_transferase	MIBS	3.82003	0	6	299	5	102	-2.54259	-0.145588	0.0110902	0.754009	LLD	10.186	0	15	1107	11	395	-3.87389	-0.115651	0.000107319	0.00690043	IBD	5.07988	0	7	447	7	195	-2.62586	-0.123238	0.00868355	0.461946
UniRef90_A8A2L1_3-ketoacyl-CoA_thiolase	MIBS	4.95458	0	6	299	5	100	-2.6622	-0.152437	0.00782698	0.754009	LLD	10.6854	0	15	1107	11	383	-3.86773	-0.115467	0.000110065	0.00700555	IBD	4.9539	0	7	447	5	200	-1.41541	-0.0664283	0.157416	0.811957
UniRef90_P0AD62_Pyruvate_kinase_I	MIBS	6.0818	0	6	299	5	107	-2.69462	-0.154293	0.00710438	0.754009	LLD	16.6489	0	15	1107	11	408	-3.85557	-0.115104	0.00011568	0.00720134	IBD	12.1471	0	7	447	7	202	-2.5441	-0.119401	0.0110057	0.475592
UniRef90_A7ZTG6_23-bisphosphoglycerate-independent_phosphoglycerate_mutase|g__Escherichia.s__Escherichia_coli	MIBS	5.18769	0	6	299	5	110	-2.53158	-0.144958	0.0114421	0.754009	LLD	9.68858	0	15	1107	11	396	-3.84961	-0.114927	0.00011853	0.00731588	IBD	4.15177	0	7	447	5	197	-1.44606	-0.0678668	0.148609	0.811957
UniRef90_B5F1C0_Cysteine_desulfurase_IscS	MIBS	5.8296	0	6	299	5	109	-2.29848	-0.13161	0.0216882	0.754009	LLD	17.901	0	15	1107	11	418	-3.81653	-0.113939	0.000135591	0.00811532	IBD	15.245	0	7	447	7	207	-2.61176	-0.122576	0.00904938	0.461946
UniRef90_G9Z260_L-fucose_isomerase	MIBS	5.66015	0	6	299	5	114	-2.52826	-0.144768	0.0115501	0.754009	LLD	9.543	0	15	1107	11	434	-3.81184	-0.113799	0.000138188	0.0082029	IBD	2.98329	0	7	447	4	212	NA	NA	NA	NA
UniRef90_Q8XBV3_Enterobactin_synthase_component_E|g__Escherichia.s__Escherichia_coli	MIBS	3.30603	0	6	299	5	107	-2.47818	-0.1419	0.0133059	0.754009	LLD	13.2285	0	15	1107	11	425	-3.80997	-0.113743	0.000139241	0.00822053	IBD	1.32144	0	7	447	4	209	NA	NA	NA	NA
UniRef90_G9Z260_L-fucose_isomerase|g__Escherichia.s__Escherichia_coli	MIBS	5.66015	0	6	299	5	113	-2.53696	-0.145266	0.0112674	0.754009	LLD	9.543	0	15	1107	11	434	-3.8064	-0.113636	0.000141266	0.00825039	IBD	2.98329	0	7	447	4	212	NA	NA	NA	NA
UniRef90_Q8XBV3_Enterobactin_synthase_component_E	MIBS	3.30603	0	6	299	5	107	-2.46195	-0.140971	0.013923	0.754009	LLD	13.2285	0	15	1107	11	428	-3.78621	-0.113034	0.000153243	0.00871628	IBD	1.32144	0	7	447	4	209	NA	NA	NA	NA
UniRef90_Q3Z2Q4_Arginine--tRNA_ligase	MIBS	2.44705	0	6	299	5	117	-2.14909	-0.123056	0.0318374	0.754009	LLD	12.8421	0	15	1107	11	434	-3.78097	-0.112877	0.000156505	0.00883015	IBD	8.54901	0	7	447	6	212	-1.91647	-0.0899443	0.0555051	0.728538
UniRef90_P14407_Fumarate_hydratase_class_I_anaerobic|g__Escherichia.s__Escherichia_coli	MIBS	3.22773	0	6	299	5	105	-2.54046	-0.145466	0.0111572	0.754009	LLD	6.46412	0	15	1107	11	413	-3.74288	-0.11174	0.000182255	0.0100245	IBD	9.69244	0	7	447	5	200	-1.41858	-0.0665774	0.156485	0.811957
UniRef90_B5Y0K6_Cysteine--tRNA_ligase|g__Escherichia.s__Escherichia_coli	MIBS	3.88772	0	6	299	5	111	-2.2548	-0.129109	0.0243146	0.754009	LLD	10.0903	0	15	1107	11	400	-3.73439	-0.111487	0.000188519	0.0102341	IBD	4.66503	0	7	447	5	205	-1.35352	-0.063524	0.176393	0.811957
UniRef90_A7ZTG6_23-bisphosphoglycerate-independent_phosphoglycerate_mutase	MIBS	5.18769	0	6	299	5	116	-2.19897	-0.125913	0.0280689	0.754009	LLD	29.8467	0	15	1107	11	418	-3.7312	-0.111392	0.000190916	0.0102669	IBD	6.22742	0	7	447	5	202	-1.39306	-0.0653794	0.164082	0.811957
UniRef90_B5F7F8_Phenylalanine--tRNA_ligase_alpha_subunit	MIBS	2.26244	0	6	299	5	86	-2.60911	-0.149397	0.00915476	0.754009	LLD	3.39367	0	15	1107	10	304	-3.71842	-0.11101	0.000200879	0.0106743	IBD	4.51723	0	7	447	6	168	-2.32623	-0.109175	0.0200951	0.491649
UniRef90_P76536_Probable_deferrochelataseperoxidase_YfeX	MIBS	4.375	0	6	299	5	93	-2.67862	-0.153377	0.00745506	0.754009	LLD	6.15754	0	15	1107	10	342	-3.65181	-0.109021	0.000260893	0.0132434	IBD	4.95919	0	7	447	5	171	-1.43388	-0.0672952	0.15208	0.811957
UniRef90_P14407_Fumarate_hydratase_class_I_anaerobic	MIBS	3.22773	0	6	299	5	107	-2.489	-0.14252	0.012908	0.754009	LLD	6.46412	0	15	1107	11	422	-3.6463	-0.108857	0.000266517	0.0134659	IBD	9.69244	0	7	447	5	202	-1.40257	-0.0658257	0.16122	0.811957
UniRef90_A6TGA7_L-rhamnose_isomerase|g__Escherichia.s__Escherichia_coli	MIBS	6.44147	0	6	299	5	106	-2.57972	-0.147714	0.00996596	0.754009	LLD	5.15996	0	15	1107	11	412	-3.64502	-0.108819	0.00026785	0.0135019	IBD	10.3441	0	7	447	7	210	-2.34009	-0.109826	0.01936	0.491649
UniRef90_B5XQ00_Aspartate--tRNA_ligase	MIBS	4.17156	0	6	299	5	118	-2.0152	-0.11539	0.0441605	0.754009	LLD	8.96557	0	15	1107	11	441	-3.6083	-0.107723	0.000308743	0.0152559	IBD	7.15151	0	7	447	7	212	-2.36026	-0.110773	0.0183391	0.491649
UniRef90_A7ZR34_Phosphoglycerate_kinase	MIBS	6.57895	0	6	299	5	112	-2.61523	-0.149748	0.00898662	0.754009	LLD	21.5465	0	15	1107	11	423	-3.60733	-0.107694	0.000309906	0.0152676	IBD	15.0315	0	7	447	6	215	-1.88718	-0.0885699	0.0593458	0.756457
UniRef90_B5Y0K6_Cysteine--tRNA_ligase	MIBS	3.88772	0	6	299	5	116	-2.08254	-0.119246	0.0375356	0.754009	LLD	10.0903	0	15	1107	11	417	-3.60424	-0.107601	0.000313625	0.0154159	IBD	15.5497	0	7	447	5	212	-1.46236	-0.0686321	0.144072	0.811957
UniRef90_A6TGA7_L-rhamnose_isomerase	MIBS	6.44147	0	6	299	5	109	-2.42766	-0.139008	0.0153095	0.754009	LLD	6.033	0	15	1107	11	432	-3.50202	-0.10455	0.000462537	0.0212454	IBD	12.9303	0	7	447	7	216	-2.57511	-0.120856	0.010066	0.465031
UniRef90_B5XVT8_Glutamate--tRNA_ligase	MIBS	5.30126	0	6	299	5	113	-2.48899	-0.142519	0.012907	0.754009	LLD	8.34841	0	15	1107	10	379	-3.48332	-0.103991	0.000496113	0.0222697	IBD	7.58841	0	7	447	6	206	-2.244	-0.105316	0.0249337	0.504829
UniRef90_R7N4S0_Phosphoglycerate_kinase	MIBS	2.76963	6.01842	6	299	5	281	1.99196	0.114059	0.0466326	0.754009	LLD	4.29574	6.77989	15	1107	12	1077	3.47637	0.103784	0.000509017	0.0227549	IBD	2.4093	4.60937	7	447	6	380	1.64018	0.0769775	0.10127	0.811957
UniRef90_R7N4S0_Phosphoglycerate_kinase|unclassified	MIBS	2.76963	6.01842	6	299	5	281	1.99196	0.114059	0.0466326	0.754009	LLD	4.29574	6.77989	15	1107	12	1077	3.47637	0.103784	0.000509017	0.0227549	IBD	2.4093	4.60937	7	447	6	380	1.64018	0.0769775	0.10127	0.811957
UniRef90_R5QI62_Phosphoglycerate_kinase	MIBS	2.96076	5.21809	6	299	5	270	1.83129	0.104859	0.067407	0.754009	LLD	3.36402	5.83407	15	1107	10	1042	3.45869	0.103256	0.000543612	0.0239564	IBD	3.60329	4.30065	7	447	6	336	0.857106	0.040226	0.392195	0.818232
UniRef90_R5QI62_Phosphoglycerate_kinase|unclassified	MIBS	2.96076	5.21809	6	299	5	270	1.83129	0.104859	0.067407	0.754009	LLD	3.36402	5.83407	15	1107	10	1042	3.45869	0.103256	0.000543612	0.0239564	IBD	3.60329	4.30065	7	447	6	336	0.857106	0.040226	0.392195	0.818232
UniRef90_D4LZD7_Enolase	MIBS	42.713	80.1236	6	299	6	297	1.83276	0.104943	0.0671873	0.754009	LLD	53.424	87.1803	15	1107	15	1105	3.44103	0.102729	0.000580372	0.0250679	IBD	36.8337	41.8317	7	447	7	422	0.24244	0.0113783	0.809564	0.976934
UniRef90_A7ZK21_Asparagine--tRNA_ligase	MIBS	6.46859	0	6	299	5	114	-2.37406	-0.135939	0.0177206	0.754009	LLD	8.26362	0	15	1107	11	412	-3.42576	-0.102273	0.000614129	0.0263687	IBD	15.9588	0	7	447	6	203	-2.09189	-0.098177	0.0365905	0.591016
UniRef90_R5R3K6_Threonine--tRNA_ligase	MIBS	4.75266	11.3244	6	299	5	290	2.66269	0.152465	0.00780598	0.754009	LLD	5.55207	12.1786	15	1107	10	1088	3.32753	0.0993404	0.000877453	0.0352393	IBD	6.69486	8.2074	7	447	7	370	0.667923	0.0313472	0.505112	0.865851
UniRef90_R5R3K6_Threonine--tRNA_ligase|unclassified	MIBS	4.75266	11.3244	6	299	5	290	2.66269	0.152465	0.00780598	0.754009	LLD	5.55207	12.1786	15	1107	10	1088	3.32753	0.0993404	0.000877453	0.0352393	IBD	6.69486	8.2074	7	447	7	370	0.667923	0.0313472	0.505112	0.865851
UniRef90_R5KKF5_Triosephosphate_isomerase	MIBS	3.78918	9.86646	6	299	5	266	1.66326	0.0952378	0.0967302	0.754009	LLD	4.57897	12.7856	15	1107	10	1058	3.27555	0.0977887	0.00105604	0.0408977	IBD	6.3116	6.17411	7	447	4	327	NA	NA	NA	NA
UniRef90_R5VKT6_Leucine--tRNA_ligase	MIBS	4.7406	8.48475	6	299	5	282	2.24208	0.128381	0.0251074	0.754009	LLD	6.72817	9.38681	15	1107	11	1064	3.25824	0.0972719	0.00112262	0.0427896	IBD	6.50099	7.3786	7	447	7	353	0.800498	0.0375692	0.424267	0.83612
UniRef90_R5VKT6_Leucine--tRNA_ligase|unclassified	MIBS	4.7406	8.48475	6	299	5	282	2.24208	0.128381	0.0251074	0.754009	LLD	6.72817	9.38681	15	1107	11	1064	3.25824	0.0972719	0.00112262	0.0427896	IBD	6.50099	7.3786	7	447	7	353	0.800498	0.0375692	0.424267	0.83612
UniRef90_R9MQ02_Phosphoglycerate_kinase	MIBS	2.40383	6.0447	6	299	5	281	2.33798	0.133872	0.0195098	0.754009	LLD	4.60228	6.67755	15	1107	11	1076	3.22609	0.0963118	0.00125672	0.0465135	IBD	3.209	4.79927	7	447	6	382	1.61087	0.0756018	0.107526	0.811957
UniRef90_R9MQ02_Phosphoglycerate_kinase|unclassified	MIBS	2.40383	6.0447	6	299	5	281	2.33798	0.133872	0.0195098	0.754009	LLD	4.60228	6.67755	15	1107	11	1076	3.22609	0.0963118	0.00125672	0.0465135	IBD	3.209	4.79927	7	447	6	382	1.61087	0.0756018	0.107526	0.811957
UniRef90_C0BAM9_Firmicute_fructose-16-bisphosphatase|g__Coprococcus.s__Coprococcus_comes	MIBS	12.1571	39.7766	6	299	5	256	1.63651	0.0937062	0.102224	0.754009	LLD	24.284	51.8378	15	1107	10	1021	3.21245	0.0959049	0.0013179	0.048366	IBD	55.2498	22.1007	7	447	5	287	-0.120347	-0.00564814	0.905386	0.98583
UniRef90_C0BAM9_Firmicute_fructose-16-bisphosphatase	MIBS	12.1571	40.7235	6	299	5	263	1.70337	0.0975344	0.0889382	0.754009	LLD	24.284	51.8623	15	1107	12	1034	3.15874	0.0943013	0.0015867	0.0545452	IBD	56.3166	22.1043	7	447	5	307	-0.0574996	-0.00269859	0.955322	0.993063
UniRef90_C6LLH7_Tyrosine--tRNA_ligase	MIBS	6.41479	5.08867	6	299	6	284	-1.79546	-0.102808	0.0729535	0.754009	LLD	4.45326	5.4127	15	1107	13	1090	3.14422	0.0938678	0.00166758	0.0563552	IBD	5.39812	4.58438	7	447	7	401	0.175737	0.00824775	0.861642	0.980936
UniRef90_C6LLH7_Tyrosine--tRNA_ligase|unclassified	MIBS	6.41479	5.08867	6	299	6	284	-1.80949	-0.103611	0.0707391	0.754009	LLD	4.45326	5.3968	15	1107	13	1090	3.14181	0.0937959	0.00168135	0.056722	IBD	5.39812	4.58438	7	447	7	401	0.175737	0.00824775	0.861642	0.980936
UniRef90_R5IUN3_Phosphoglycerate_kinase	MIBS	4.91926	9.71696	6	299	5	290	2.298	0.131583	0.0216953	0.754009	LLD	6.46458	10.1445	15	1107	11	1084	3.10092	0.092575	0.00193184	0.0629254	IBD	4.51828	8.43428	7	447	7	397	1.46857	0.0689232	0.142345	0.811957
UniRef90_R5IUN3_Phosphoglycerate_kinase|unclassified	MIBS	4.91926	9.71696	6	299	5	290	2.298	0.131583	0.0216953	0.754009	LLD	6.46458	10.1445	15	1107	11	1084	3.10092	0.092575	0.00193184	0.0629254	IBD	4.51828	8.43428	7	447	7	397	1.46857	0.0689232	0.142345	0.811957
UniRef90_R5E9H4_Threonine--tRNA_ligase	MIBS	4.44914	9.38453	6	299	5	288	2.58324	0.147916	0.00985436	0.754009	LLD	4.30267	9.98298	15	1107	9	1084	2.92283	0.0872584	0.00347311	0.0900769	IBD	5.01556	6.8934	7	447	7	362	0.735484	0.034518	0.462932	0.8521
UniRef90_R5E9H4_Threonine--tRNA_ligase|unclassified	MIBS	4.44914	9.38453	6	299	5	288	2.58324	0.147916	0.00985436	0.754009	LLD	4.30267	9.98298	15	1107	9	1084	2.92283	0.0872584	0.00347311	0.0900769	IBD	5.01556	6.8934	7	447	7	362	0.735484	0.034518	0.462932	0.8521
UniRef90_R7INE4_Leucine--tRNA_ligase	MIBS	5.60092	8.45006	6	299	6	290	1.8281	0.104677	0.0678854	0.754009	LLD	5.95304	8.37441	15	1107	12	1090	2.89915	0.0865514	0.00374655	0.0935604	IBD	4.44892	7.09343	7	447	6	375	1.36009	0.0638323	0.174262	0.811957
UniRef90_R7INE4_Leucine--tRNA_ligase|unclassified	MIBS	5.60092	8.45006	6	299	6	290	1.8281	0.104677	0.0678854	0.754009	LLD	5.95304	8.37441	15	1107	12	1090	2.89915	0.0865514	0.00374655	0.0935604	IBD	4.44892	7.09343	7	447	6	375	1.36009	0.0638323	0.174262	0.811957
UniRef90_C0BAP8_Lactaldehyde_reductase	MIBS	43.8052	81.7421	6	299	6	299	1.88419	0.107888	0.0598566	0.754009	LLD	72.5462	89.8867	15	1107	15	1105	2.86665	0.0855813	0.00415364	0.0981958	IBD	105.834	64.8253	7	447	7	429	0.123391	0.00579104	0.902947	0.984987
UniRef90_R9JB61_Leucine--tRNA_ligase	MIBS	4.68593	6.44297	6	299	5	269	2.11907	0.121337	0.0342829	0.754009	LLD	4.48768	6.40782	15	1107	10	1048	2.84726	0.0850024	0.00441525	0.100878	IBD	3.04286	4.91522	7	447	5	330	1.14113	0.0535559	0.254425	0.811957
UniRef90_R9JB61_Leucine--tRNA_ligase|unclassified	MIBS	4.68593	6.44297	6	299	5	269	2.11907	0.121337	0.0342829	0.754009	LLD	4.48768	6.40782	15	1107	10	1048	2.84726	0.0850024	0.00441525	0.100878	IBD	3.04286	4.91522	7	447	5	330	1.14113	0.0535559	0.254425	0.811957
UniRef90_G2T1Q1_Leucine--tRNA_ligase	MIBS	6.17251	10.1779	6	299	6	295	1.80003	0.103069	0.0722257	0.754009	LLD	7.14829	11.1364	15	1107	12	1100	2.80448	0.0837253	0.005046	0.108155	IBD	6.20246	9.65038	7	447	7	400	1.32025	0.0619625	0.187236	0.811957
UniRef90_G2T1Q1_Leucine--tRNA_ligase|unclassified	MIBS	6.17251	10.1779	6	299	6	295	1.80003	0.103069	0.0722257	0.754009	LLD	7.14829	11.1364	15	1107	12	1100	2.80448	0.0837253	0.005046	0.108155	IBD	6.20246	9.65038	7	447	7	400	1.32025	0.0619625	0.187236	0.811957
UniRef90_R6LTW2_Phospho-2-dehydro-3-deoxyheptonate_aldolase|g__Coprococcus.s__Coprococcus_comes	MIBS	24.1211	43.9608	6	299	5	256	1.65056	0.0945106	0.0993085	0.754009	LLD	34.2406	55.6968	15	1107	10	1020	2.77637	0.0828859	0.00550377	0.111556	IBD	53.6377	23.6006	7	447	5	287	-0.233264	-0.0109476	0.81671	0.978341
UniRef90_R5QWE9_dTDP-glucose_46-dehydratase|unclassified	MIBS	7.67359	13.9343	6	299	6	289	2.00578	0.114851	0.0451297	0.754009	LLD	7.95575	14.1941	15	1107	13	1083	2.76399	0.0825163	0.00571697	0.112973	IBD	11.1887	10.8693	7	447	7	404	-0.474881	-0.0222872	0.635908	0.932226
UniRef90_C0BB32_Cysteine--tRNA_ligase|g__Coprococcus.s__Coprococcus_comes	MIBS	9.27736	33.448	6	299	5	255	1.68585	0.0965316	0.0922763	0.754009	LLD	13.0597	42.6255	15	1107	11	1010	2.75375	0.0822105	0.00589899	0.114532	IBD	29.6259	20.4581	7	447	5	283	-0.156287	-0.00733493	0.87698	0.982582
UniRef90_R6RTK7_Phosphoglycerate_kinase	MIBS	3.91598	5.83263	6	299	5	282	1.57811	0.0903623	0.115079	0.754009	LLD	4.33322	6.27029	15	1107	11	1074	2.73113	0.0815354	0.00631944	0.120014	IBD	2.45361	5.1143	7	447	6	374	1.84465	0.0865736	0.0653007	0.782455
UniRef90_R6RTK7_Phosphoglycerate_kinase|unclassified	MIBS	3.91598	5.83263	6	299	5	282	1.57811	0.0903623	0.115079	0.754009	LLD	4.33322	6.27029	15	1107	11	1074	2.73113	0.0815354	0.00631944	0.120014	IBD	2.45361	5.1143	7	447	6	374	1.84465	0.0865736	0.0653007	0.782455
UniRef90_R7FTH7_Phenylalanine--tRNA_ligase_alpha_subunit	MIBS	38.62	94.8936	6	299	6	298	1.72055	0.0985182	0.0857585	0.754009	LLD	44.2409	96.8751	15	1107	15	1105	2.68937	0.0802886	0.00716737	0.125807	IBD	22.6547	50.8866	7	447	7	422	1.18897	0.0558013	0.235022	0.811957
UniRef90_R7FS07_Pyruvate_kinase	MIBS	17.8636	70.7129	6	299	5	286	1.8118	0.103744	0.0703786	0.754009	LLD	34.5564	74.6349	15	1107	13	1068	2.67419	0.0798355	0.00749995	0.127508	IBD	2.97345	38.536	7	447	4	331	NA	NA	NA	NA
UniRef90_D5HJC9_Leucine--tRNA_ligase	MIBS	6.848	11.3819	6	299	6	296	1.91224	0.109494	0.0561459	0.754009	LLD	8.22906	11.8159	15	1107	11	1093	2.63242	0.0785884	0.008488	0.130325	IBD	5.18195	10.1176	7	447	7	394	1.08232	0.0507956	0.279758	0.811957
UniRef90_D5HJC9_Leucine--tRNA_ligase|unclassified	MIBS	6.848	11.3819	6	299	6	296	1.91224	0.109494	0.0561459	0.754009	LLD	8.22906	11.8159	15	1107	11	1093	2.63242	0.0785884	0.008488	0.130325	IBD	5.18195	10.1176	7	447	7	394	1.08232	0.0507956	0.279758	0.811957
UniRef90_R6LTW2_Phospho-2-dehydro-3-deoxyheptonate_aldolase	MIBS	24.1211	43.9608	6	299	5	261	1.72703	0.0988893	0.0845838	0.754009	LLD	34.2406	56.715	15	1107	12	1030	2.58996	0.0773209	0.00960982	0.138911	IBD	53.6377	26.9371	7	447	5	315	-0.233833	-0.0109743	0.816257	0.978341
UniRef90_D4M4C5_Proline--tRNA_ligase	MIBS	17.2043	77.7056	6	299	5	286	1.76037	0.100799	0.0787416	0.754009	LLD	38.1182	79.2295	15	1107	14	1089	2.58509	0.0771754	0.00974675	0.140516	IBD	5.20977	20.1775	7	447	7	366	0.458563	0.0215214	0.647594	0.938857
UniRef90_R6LHS2_ATP-dependent_6-phosphofructokinase|g__Coprococcus.s__Coprococcus_comes	MIBS	17.6531	59.002	6	299	5	255	1.57814	0.0903643	0.115071	0.754009	LLD	40.9539	70.4807	15	1107	11	1022	2.57128	0.0767633	0.010144	0.143939	IBD	80.8311	30.7478	7	447	5	290	-0.209221	-0.00981922	0.835434	0.979116
UniRef90_R5NMZ1_Leucine--tRNA_ligase	MIBS	4.96141	7.78055	6	299	6	282	1.86565	0.106827	0.062419	0.754009	LLD	5.85515	7.94553	15	1107	12	1079	2.54821	0.0760744	0.0108403	0.150106	IBD	4.58021	6.52615	7	447	7	371	0.958867	0.0450019	0.338359	0.811957
UniRef90_R5NMZ1_Leucine--tRNA_ligase|unclassified	MIBS	4.96141	7.78055	6	299	6	282	1.86565	0.106827	0.062419	0.754009	LLD	5.85515	7.94553	15	1107	12	1079	2.54821	0.0760744	0.0108403	0.150106	IBD	4.58021	6.52615	7	447	7	371	0.958867	0.0450019	0.338359	0.811957
UniRef90_N2BEG3_Leucine--tRNA_ligase	MIBS	3.72853	6.04893	6	299	6	274	1.90341	0.108989	0.0572925	0.754009	LLD	4.28246	5.80171	15	1107	11	1054	2.53952	0.0758151	0.0111131	0.150981	IBD	2.91704	5.15566	7	447	5	346	1.34773	0.0632523	0.178214	0.811957
UniRef90_N2BEG3_Leucine--tRNA_ligase|unclassified	MIBS	3.72853	6.04893	6	299	6	274	1.90341	0.108989	0.0572925	0.754009	LLD	4.28246	5.80171	15	1107	11	1054	2.53952	0.0758151	0.0111131	0.150981	IBD	2.91704	5.15566	7	447	5	346	1.34773	0.0632523	0.178214	0.811957
UniRef90_R5YCM9_Threonine--tRNA_ligase	MIBS	13.9899	22.7694	6	299	5	293	2.13667	0.122345	0.0328156	0.754009	LLD	13.098	23.2036	15	1107	10	1093	2.54177	0.0758822	0.011042	0.150981	IBD	12.171	16.6819	7	447	7	375	0.446538	0.0209571	0.65626	0.941113
UniRef90_R5YCM9_Threonine--tRNA_ligase|unclassified	MIBS	13.9899	22.7694	6	299	5	293	2.13667	0.122345	0.0328156	0.754009	LLD	13.098	23.2036	15	1107	10	1093	2.54177	0.0758822	0.011042	0.150981	IBD	12.171	16.6819	7	447	7	375	0.446538	0.0209571	0.65626	0.941113
UniRef90_R5RMY3_Leucine--tRNA_ligase	MIBS	3.6763	8.08358	6	299	5	269	1.85711	0.106338	0.0636293	0.754009	LLD	5.94178	8.23097	15	1107	12	1064	2.5222	0.0752978	0.0116758	0.154476	IBD	4.55562	6.50425	7	447	7	352	1.10103	0.0516737	0.27152	0.811957
UniRef90_R5RMY3_Leucine--tRNA_ligase|unclassified	MIBS	3.6763	8.08358	6	299	5	269	1.85711	0.106338	0.0636293	0.754009	LLD	5.94178	8.23097	15	1107	12	1064	2.5222	0.0752978	0.0116758	0.154476	IBD	4.55562	6.50425	7	447	7	352	1.10103	0.0516737	0.27152	0.811957
UniRef90_D4M195_6-phosphofructokinase	MIBS	34.752	88.7114	6	299	5	288	1.62007	0.0927652	0.105719	0.754009	LLD	41.8296	91.7618	15	1107	14	1087	2.51971	0.0752236	0.0117585	0.154476	IBD	10.222	28.5633	7	447	6	376	0.974529	0.0457369	0.330516	0.811957
UniRef90_D4M6L8_Histidyl-tRNA_synthetase	MIBS	18.5087	67.1395	6	299	5	292	1.82576	0.104543	0.0682395	0.754009	LLD	25.9009	64.6109	15	1107	14	1094	2.4812	0.0740739	0.0131089	0.164044	IBD	6.00343	20.581	7	447	6	377	1.0748	0.050443	0.283115	0.811957
UniRef90_D4N0U8_Pyruvate_ferredoxin_oxidoreductase_alpha_subunit	MIBS	6.95002	34.2626	6	299	5	270	1.60676	0.092003	0.10862	0.754009	LLD	3.70714	31.459	15	1107	9	988	2.44077	0.0728669	0.0146723	0.174001	IBD	0	22.2428	7	447	2	332	NA	NA	NA	NA
UniRef90_R6MIE1_Pyruvate_kinase	MIBS	16.4407	36.6437	6	299	5	263	1.57702	0.0902997	0.115331	0.754009	LLD	34.3662	45.6174	15	1107	12	1040	2.4117	0.071999	0.0158959	0.18311	IBD	56.8077	20.9413	7	447	5	300	-0.48921	-0.0229597	0.62574	0.927445
UniRef90_U2RDF5_Threonine--tRNA_ligase	MIBS	10.9464	19.6484	6	299	6	293	1.72055	0.0985186	0.0857573	0.754009	LLD	11.7349	19.8082	15	1107	11	1092	2.4078	0.0718827	0.0160665	0.183813	IBD	12.7326	12.9739	7	447	7	378	0.455156	0.0213615	0.650044	0.939722
UniRef90_R5H7N8_Phosphoglycerate_kinase	MIBS	4.49716	12.328	6	299	5	293	2.56213	0.146707	0.0104734	0.754009	LLD	9.56786	12.023	15	1107	12	1089	2.39738	0.0715714	0.0165311	0.187441	IBD	7.01536	7.9546	7	447	7	390	1.55332	0.0729007	0.120695	0.811957
UniRef90_R5H7N8_Phosphoglycerate_kinase|unclassified	MIBS	4.49716	12.328	6	299	5	293	2.56213	0.146707	0.0104734	0.754009	LLD	9.56786	12.023	15	1107	12	1089	2.39738	0.0715714	0.0165311	0.187441	IBD	7.01536	7.9546	7	447	7	390	1.55332	0.0729007	0.120695	0.811957
UniRef90_R5XXL6_Asparagine--tRNA_ligase|g__Blautia.s__Ruminococcus_torques	MIBS	15.4702	68.0465	6	299	6	292	1.69718	0.0971802	0.0901054	0.754009	LLD	25.5059	64.9985	15	1107	14	1096	2.39135	0.0713916	0.0168048	0.189127	IBD	6.19195	11.6081	7	447	7	394	0.384985	0.0180682	0.701325	0.956177
UniRef90_R5K0G8_Leucine--tRNA_ligase	MIBS	6.03173	10.5034	6	299	6	296	2.44056	0.139746	0.0147597	0.754009	LLD	7.38148	10.6229	15	1107	12	1093	2.38454	0.0711881	0.0171193	0.191029	IBD	6.08045	8.76518	7	447	7	390	1.08543	0.0509419	0.278374	0.811957
UniRef90_R5K0G8_Leucine--tRNA_ligase|unclassified	MIBS	6.03173	10.5034	6	299	6	296	2.44056	0.139746	0.0147597	0.754009	LLD	7.38148	10.6229	15	1107	12	1093	2.38454	0.0711881	0.0171193	0.191029	IBD	6.08045	8.76518	7	447	7	390	1.08543	0.0509419	0.278374	0.811957
UniRef90_R6EXN2_Isocitrate_dehydrogenase_[NADP]	MIBS	9.1867	14.9495	6	299	5	281	2.05742	0.117808	0.0398707	0.754009	LLD	11.8724	16.9304	15	1107	14	1089	2.32437	0.069392	0.020127	0.207835	IBD	10.6613	9.82061	7	447	7	350	0.0335512	0.00157464	0.974398	0.99691
UniRef90_R6EXN2_Isocitrate_dehydrogenase_[NADP]|unclassified	MIBS	9.1867	14.9495	6	299	5	281	2.05742	0.117808	0.0398707	0.754009	LLD	11.8724	16.9304	15	1107	14	1089	2.32437	0.069392	0.020127	0.207835	IBD	10.6613	9.82061	7	447	7	350	0.0335512	0.00157464	0.974398	0.99691
UniRef90_D4J2D0_Phosphoenolpyruvate_carboxykinase_[ATP]	MIBS	3.46226	6.2412	6	299	5	282	2.10181	0.120349	0.0357755	0.754009	LLD	5.11976	7.03018	15	1107	13	1084	2.31395	0.0690809	0.0206924	0.210391	IBD	4.29907	4.59173	7	447	7	357	0.61061	0.0286574	0.542423	0.886097
UniRef90_D4J2D0_Phosphoenolpyruvate_carboxykinase_[ATP]|unclassified	MIBS	3.46226	6.2412	6	299	5	282	2.10181	0.120349	0.0357755	0.754009	LLD	5.11976	7.03018	15	1107	13	1084	2.31395	0.0690809	0.0206924	0.210391	IBD	4.29907	4.59173	7	447	7	357	0.61061	0.0286574	0.542423	0.886097
UniRef90_D4M4C5_Proline--tRNA_ligase|g__Blautia.s__Ruminococcus_torques	MIBS	10.8087	57.5172	6	299	5	278	1.61098	0.0922443	0.107695	0.754009	LLD	29.878	56.8205	15	1107	13	1063	2.3068	0.0688673	0.0210884	0.212804	IBD	5.20977	4.48766	7	447	5	330	0.171389	0.0080437	0.86507	0.98137
UniRef90_R6EAY6_Tyrosine--tRNA_ligase	MIBS	2.63142	4.26709	6	299	6	277	2.11835	0.121297	0.0343436	0.754009	LLD	3.86796	4.95567	15	1107	12	1073	2.29713	0.0685788	0.021634	0.215507	IBD	4.43291	3.76236	7	447	6	373	0.446654	0.0209625	0.656176	0.941113
UniRef90_R6EAY6_Tyrosine--tRNA_ligase|unclassified	MIBS	2.63142	4.26709	6	299	6	277	2.11835	0.121297	0.0343436	0.754009	LLD	3.86796	4.95567	15	1107	12	1073	2.29713	0.0685788	0.021634	0.215507	IBD	4.43291	3.76236	7	447	6	373	0.446654	0.0209625	0.656176	0.941113
UniRef90_D4M6E3_ATP-dependent_6-phosphofructokinase	MIBS	40.5062	100.619	6	299	5	297	1.58964	0.0910223	0.112445	0.754009	LLD	55.4162	99.2663	15	1107	15	1101	2.27303	0.0678591	0.0230487	0.223722	IBD	10.4173	27.1473	7	447	7	404	0.884411	0.0415074	0.377259	0.811957
UniRef90_D4M4Y3_Glutamate--tRNA_ligase	MIBS	30.069	65.1995	6	299	5	294	1.61536	0.092495	0.10674	0.754009	LLD	29.2089	62.5301	15	1107	14	1096	2.27263	0.0678472	0.0230729	0.223722	IBD	6.62739	17.26	7	447	7	384	0.693348	0.0325404	0.489003	0.859059
UniRef90_R5QFZ2_Glutamine--tRNA_ligase	MIBS	6.78912	14.0196	6	299	5	269	1.8384	0.105266	0.0663492	0.754009	LLD	6.87673	14.1679	15	1107	10	1004	2.27524	0.0679253	0.0229153	0.223722	IBD	5.87876	8.88043	7	447	5	309	0.487689	0.0228884	0.626815	0.928146
UniRef90_R5QFZ2_Glutamine--tRNA_ligase|unclassified	MIBS	6.78912	14.0196	6	299	5	269	1.8384	0.105266	0.0663492	0.754009	LLD	6.87673	14.1679	15	1107	10	1004	2.27524	0.0679253	0.0229153	0.223722	IBD	5.87876	8.88043	7	447	5	309	0.487689	0.0228884	0.626815	0.928146
UniRef90_R7G1E2_Phosphomethylpyrimidine_synthase|g__Blautia.s__Ruminococcus_torques	MIBS	11.9646	45.3976	6	299	5	287	1.83283	0.104947	0.0671768	0.754009	LLD	21.4532	47.0005	15	1107	13	1087	2.27223	0.0678354	0.0230967	0.223722	IBD	4.12882	8.25764	7	447	6	343	0.319889	0.0150131	0.75016	0.967397
UniRef90_R6MIF2_Cysteine_desulfurase_NifS	MIBS	24.2126	39.1769	6	299	5	290	1.73694	0.099457	0.0828111	0.754009	LLD	37.9959	50.5443	15	1107	12	1096	2.27503	0.067919	0.0229279	0.223722	IBD	54.2575	22.3685	7	447	6	378	-0.12216	-0.00573325	0.903924	0.985377
UniRef90_C4Z4Z0_Leucine--tRNA_ligase	MIBS	5.46833	8.61217	6	299	6	297	1.88886	0.108156	0.0592244	0.754009	LLD	5.6199	9.12639	15	1107	13	1090	2.24415	0.0669971	0.0248484	0.231149	IBD	3.88736	7.54787	7	447	7	380	0.990144	0.0464697	0.322815	0.811957
UniRef90_C4Z4Z0_Leucine--tRNA_ligase|unclassified	MIBS	5.46833	8.61217	6	299	6	297	1.88886	0.108156	0.0592244	0.754009	LLD	5.6199	9.12639	15	1107	13	1090	2.24415	0.0669971	0.0248484	0.231149	IBD	3.88736	7.54787	7	447	7	380	0.990144	0.0464697	0.322815	0.811957
UniRef90_R6TJI3_Tyrosine--tRNA_ligase	MIBS	41.9837	114.337	6	299	6	299	1.73457	0.0993214	0.0832317	0.754009	LLD	68.6731	129.177	15	1107	15	1105	2.23292	0.0666617	0.0255809	0.233648	IBD	71.7562	69.2183	7	447	7	421	0.80282	0.0376782	0.422919	0.835056
UniRef90_D4M3F8_Phosphomethylpyrimidine_kinase|g__Blautia.s__Ruminococcus_torques	MIBS	15.4451	56.3027	6	299	5	274	1.60182	0.0917199	0.109714	0.754009	LLD	25.2809	53.5754	15	1107	12	1057	2.17608	0.0649647	0.0295796	0.249669	IBD	8.39543	5.6338	7	447	5	314	-0.14858	-0.00697318	0.883046	0.982582
UniRef90_R7G288_Shikimate_kinase	MIBS	23.6299	76.23	6	299	6	294	1.71588	0.0982507	0.0866137	0.754009	LLD	53.9951	80.4673	15	1107	15	1099	2.14066	0.0639075	0.0323335	0.256496	IBD	34.9351	43.926	7	447	6	389	1.14077	0.0535391	0.25457	0.811957
UniRef90_R5DXK7_Threonine--tRNA_ligase	MIBS	3.94388	9.12777	6	299	5	289	2.62296	0.15019	0.00877695	0.754009	LLD	7.25573	9.79413	15	1107	12	1080	2.13948	0.0638722	0.0324292	0.256856	IBD	5.81696	7.01462	7	447	7	366	0.123739	0.00580737	0.902674	0.984987
UniRef90_R5DXK7_Threonine--tRNA_ligase|unclassified	MIBS	3.94388	9.12777	6	299	5	289	2.62296	0.15019	0.00877695	0.754009	LLD	7.25573	9.79413	15	1107	12	1080	2.13948	0.0638722	0.0324292	0.256856	IBD	5.81696	7.01462	7	447	7	366	0.123739	0.00580737	0.902674	0.984987
UniRef90_R5HJF2_Glucose-6-phosphate_isomerase|g__Blautia.s__Ruminococcus_torques	MIBS	20.2457	46.5757	6	299	6	298	1.60366	0.0918254	0.109305	0.754009	LLD	35.0912	47.2536	15	1107	15	1100	2.13024	0.0635962	0.0331853	0.259582	IBD	7.42696	16.1809	7	447	5	415	1.43305	0.0672562	0.15226	0.811957
UniRef90_R7R3H9_Threonine--tRNA_ligase	MIBS	5.17193	12.8642	6	299	5	290	2.59255	0.148449	0.00959156	0.754009	LLD	5.96184	13.214	15	1107	10	1081	2.12224	0.0633574	0.0338516	0.261079	IBD	6.82602	8.86499	7	447	6	369	0.539974	0.0253422	0.590219	0.908598
UniRef90_R7R3H9_Threonine--tRNA_ligase|unclassified	MIBS	5.17193	12.8642	6	299	5	290	2.59255	0.148449	0.00959156	0.754009	LLD	5.96184	13.214	15	1107	10	1081	2.12224	0.0633574	0.0338516	0.261079	IBD	6.82602	8.86499	7	447	6	369	0.539974	0.0253422	0.590219	0.908598
UniRef90_R5H3Z0_Leucine--tRNA_ligase	MIBS	7.9471	13.0259	6	299	6	290	1.58966	0.0910234	0.112441	0.754009	LLD	10.5917	12.5452	15	1107	13	1080	2.11662	0.0631896	0.0343265	0.262657	IBD	6.22699	8.3567	7	447	7	366	1.59114	0.074676	0.111906	0.811957
UniRef90_R5H3Z0_Leucine--tRNA_ligase|unclassified	MIBS	7.9471	13.0259	6	299	6	290	1.58966	0.0910234	0.112441	0.754009	LLD	10.5917	12.5452	15	1107	13	1080	2.11662	0.0631896	0.0343265	0.262657	IBD	6.22699	8.3567	7	447	7	366	1.59114	0.074676	0.111906	0.811957
UniRef90_R5QVV1_ATP-dependent_6-phosphofructokinase	MIBS	42.0287	14.2961	6	299	6	270	-2.54451	-0.145698	0.0110166	0.754009	LLD	17.4141	11.9481	15	1107	15	1004	-2.08291	-0.0621833	0.0372961	0.274862	IBD	9.83477	12.5749	7	447	7	384	-0.516014	-0.0242177	0.60686	0.917835
UniRef90_D4M190_Transketolase_N-terminal_subunit	MIBS	29.8084	96.6904	6	299	6	297	1.84678	0.105746	0.0651183	0.754009	LLD	61.6313	99.2788	15	1107	15	1105	2.00589	0.0598841	0.0449103	0.300833	IBD	14.9758	35.0772	7	447	7	425	1.44299	0.0677229	0.149433	0.811957
UniRef90_R6C7V2_Leucine--tRNA_ligase	MIBS	4.17472	6.7857	6	299	6	282	2.04333	0.117001	0.041252	0.754009	LLD	5.2239	7.04152	15	1107	12	1082	1.97342	0.0589147	0.0484933	0.311982	IBD	3.57894	5.26383	7	447	7	358	0.832013	0.0390483	0.406225	0.826856
UniRef90_R6C7V2_Leucine--tRNA_ligase|unclassified	MIBS	4.17472	6.7857	6	299	6	282	2.04333	0.117001	0.041252	0.754009	LLD	5.2239	7.04152	15	1107	12	1082	1.97342	0.0589147	0.0484933	0.311982	IBD	3.57894	5.26383	7	447	7	358	0.832013	0.0390483	0.406225	0.826856
UniRef90_R6ECJ2_Leucine--tRNA_ligase	MIBS	7.58526	12.8986	6	299	6	296	2.0338	0.116455	0.0422082	0.754009	LLD	8.90718	14.1032	15	1107	13	1098	1.9698	0.0588065	0.0489077	0.313627	IBD	7.54427	9.22842	7	447	7	384	0.995689	0.04673	0.320108	0.811957
UniRef90_R6ECJ2_Leucine--tRNA_ligase|unclassified	MIBS	7.58526	12.8986	6	299	6	296	2.0338	0.116455	0.0422082	0.754009	LLD	8.90718	14.1032	15	1107	13	1098	1.9698	0.0588065	0.0489077	0.313627	IBD	7.54427	9.22842	7	447	7	384	0.995689	0.04673	0.320108	0.811957
UniRef90_R6HAJ7_Asparagine--tRNA_ligase	MIBS	14.9217	10.1672	6	299	6	291	-2.14135	-0.122613	0.0324345	0.754009	LLD	10.7971	11.0842	15	1107	14	1099	1.94493	0.058064	0.0518319	0.323176	IBD	9.86321	8.2244	7	447	7	401	-0.31226	-0.0146551	0.755947	0.968415
UniRef90_R6HAJ7_Asparagine--tRNA_ligase|unclassified	MIBS	14.9217	10.1672	6	299	6	291	-2.14135	-0.122613	0.0324345	0.754009	LLD	10.7971	11.0842	15	1107	14	1099	1.94493	0.058064	0.0518319	0.323176	IBD	9.86321	8.2244	7	447	7	401	-0.31226	-0.0146551	0.755947	0.968415
UniRef90_H1CY19_dTDP-glucose_46-dehydratase|unclassified	MIBS	9.18978	6.78078	6	299	6	292	-2.08056	-0.119133	0.0376884	0.754009	LLD	5.40531	7.12612	15	1107	14	1086	1.94133	0.0579565	0.0522675	0.324632	IBD	4.66899	5.87315	7	447	6	376	-0.197815	-0.00928391	0.844328	0.97963
UniRef90_G2T184_Phosphoglycerate_kinase|unclassified	MIBS	6.42368	12.4318	6	299	5	298	2.70472	0.154872	0.00688448	0.754009	LLD	11.5326	13.6306	15	1107	13	1099	1.94012	0.0579203	0.0524144	0.324987	IBD	5.23885	10.3841	7	447	7	397	1.73003	0.0811944	0.0838845	0.811957
UniRef90_R6WBX7_Isocitrate_dehydrogenase_[NADP]	MIBS	37.6436	108.222	6	299	6	299	1.68314	0.0963765	0.0928006	0.754009	LLD	69.9446	115.202	15	1107	15	1106	1.93851	0.0578724	0.0526099	0.325642	IBD	74.9504	68.1575	7	447	7	431	0.602434	0.0282736	0.547852	0.889349
UniRef90_R5NRN6_Phosphoenolpyruvate_carboxykinase_[ATP]	MIBS	8.11427	11.8115	6	299	6	298	1.58964	0.0910223	0.112445	0.754009	LLD	9.68637	12.4871	15	1107	13	1105	1.91124	0.0570582	0.0560259	0.33468	IBD	4.85819	7.92071	7	447	7	408	1.54356	0.0724428	0.123048	0.811957
UniRef90_R5NRN6_Phosphoenolpyruvate_carboxykinase_[ATP]|unclassified	MIBS	8.11427	11.8115	6	299	6	298	1.58964	0.0910223	0.112445	0.754009	LLD	9.68637	12.4871	15	1107	13	1105	1.91124	0.0570582	0.0560259	0.33468	IBD	4.85819	7.92071	7	447	7	408	1.54356	0.0724428	0.123048	0.811957
UniRef90_R5INJ6_Asparagine--tRNA_ligase	MIBS	25.6798	12.7072	6	299	6	282	-1.72537	-0.0987945	0.0848825	0.754009	LLD	13.8893	15.283	15	1107	14	1098	1.84586	0.0551064	0.0649712	0.359225	IBD	9.47624	8.08644	7	447	6	370	-0.00582125	-0.000273205	0.996516	1
UniRef90_R5INJ6_Asparagine--tRNA_ligase|unclassified	MIBS	25.6798	12.7072	6	299	6	282	-1.72537	-0.0987945	0.0848825	0.754009	LLD	13.8893	15.283	15	1107	14	1098	1.84586	0.0551064	0.0649712	0.359225	IBD	9.47624	8.08644	7	447	6	370	-0.00582125	-0.000273205	0.996516	1
UniRef90_E9RUW8_Glutaminyl-tRNA_synthetase	MIBS	7.82647	7.27995	6	299	6	294	-1.68782	-0.0966445	0.091895	0.754009	LLD	6.49202	7.03265	15	1107	13	1093	1.83343	0.0547352	0.066799	0.363821	IBD	5.80897	6.92193	7	447	7	412	0.428325	0.0201023	0.669472	0.946858
UniRef90_R7BSZ3_Phosphoenolpyruvate_carboxykinase_[ATP]|g__Faecalibacterium.s__Faecalibacterium_prausnitzii	MIBS	148.661	300.582	6	299	6	287	2.08529	0.119403	0.0372555	0.754009	LLD	250.933	338.322	15	1107	13	1099	1.83021	0.0546393	0.0672779	0.365538	IBD	211.235	207.796	7	447	6	348	0.399885	0.0187675	0.690316	0.953855
UniRef90_E9RUW8_Glutaminyl-tRNA_synthetase|unclassified	MIBS	7.82647	7.24869	6	299	6	294	-1.72523	-0.0987862	0.0849087	0.754009	LLD	6.49202	7.03043	15	1107	13	1093	1.81818	0.0542802	0.0690974	0.368142	IBD	5.80897	6.69116	7	447	7	410	0.204733	0.00960862	0.838915	0.979116
UniRef90_D4K4D9_Tyrosine--tRNA_ligase|g__Faecalibacterium.s__Faecalibacterium_prausnitzii	MIBS	97.2231	181.907	6	299	6	287	1.65982	0.0950408	0.0974226	0.754009	LLD	157.637	213.315	15	1107	13	1099	1.80374	0.053849	0.0713347	0.372911	IBD	154.326	125.721	7	447	6	348	0.323995	0.0152058	0.747047	0.966747
UniRef90_D4K4D9_Tyrosine--tRNA_ligase	MIBS	101.5	197.053	6	299	6	296	1.67379	0.0958411	0.0946317	0.754009	LLD	173.466	228.86	15	1107	15	1105	1.78609	0.0533221	0.0741492	0.379051	IBD	167.212	129.712	7	447	7	381	0.274778	0.012896	0.784604	0.973909
UniRef90_R6WEZ5_Leucine--tRNA_ligase	MIBS	4.71494	7.38377	6	299	6	282	1.61315	0.0923688	0.10722	0.754009	LLD	5.41173	7.0904	15	1107	13	1077	1.75483	0.0523887	0.0793575	0.391784	IBD	3.29284	5.30073	7	447	7	334	1.10744	0.051975	0.268734	0.811957
UniRef90_R6WEZ5_Leucine--tRNA_ligase|unclassified	MIBS	4.71494	7.38377	6	299	6	282	1.61315	0.0923688	0.10722	0.754009	LLD	5.41173	7.0904	15	1107	13	1077	1.75483	0.0523887	0.0793575	0.391784	IBD	3.29284	5.30073	7	447	7	334	1.10744	0.051975	0.268734	0.811957
UniRef90_R5UES0_L-fucose_isomerase	MIBS	8.66888	5.87238	6	299	6	279	-1.82834	-0.10469	0.0678502	0.754009	LLD	4.82322	5.75609	15	1107	13	1058	1.73483	0.0517918	0.0828414	0.398541	IBD	6.01267	5.50937	7	447	7	373	-0.193484	-0.00908067	0.847719	0.97963
UniRef90_R5UES0_L-fucose_isomerase|unclassified	MIBS	8.66888	5.87238	6	299	6	279	-1.82834	-0.10469	0.0678502	0.754009	LLD	4.82322	5.75609	15	1107	13	1058	1.73483	0.0517918	0.0828414	0.398541	IBD	6.01267	5.50937	7	447	7	373	-0.193484	-0.00908067	0.847719	0.97963
UniRef90_R5QJ66_Leucine--tRNA_ligase|g__Blautia.s__Ruminococcus_torques	MIBS	8.64858	2.95483	6	299	6	232	-1.82845	-0.104696	0.067836	0.754009	LLD	6.52623	2.10494	15	1107	12	828	-1.72241	-0.0514209	0.0850687	0.40215	IBD	7.17585	2.10532	7	447	5	317	-0.607024	-0.028489	0.544811	0.887241
UniRef90_R6WCS2_Phosphoglycerate_kinase	MIBS	5.41766	11.2922	6	299	5	293	2.54811	0.145904	0.0109037	0.754009	LLD	9.87241	12.4257	15	1107	13	1096	1.7155	0.0512147	0.086327	0.403763	IBD	3.96506	8.7984	7	447	7	404	1.76446	0.0828104	0.0778984	0.811957
UniRef90_R6WCS2_Phosphoglycerate_kinase|unclassified	MIBS	5.41766	11.2922	6	299	5	293	2.54811	0.145904	0.0109037	0.754009	LLD	9.87241	12.4257	15	1107	13	1096	1.7155	0.0512147	0.086327	0.403763	IBD	3.96506	8.7984	7	447	7	404	1.76446	0.0828104	0.0778984	0.811957
UniRef90_A4E9R7_Phenylalanine--tRNA_ligase_beta_subunit	MIBS	8.16145	0	6	299	5	93	-2.12034	-0.12141	0.0342156	0.754009	LLD	8.50489	0	15	1107	8	387	-1.70508	-0.0509034	0.0882681	0.405268	IBD	7.97049	0	7	447	5	66	-3.63046	-0.170386	0.000285444	0.145626
UniRef90_A4E9R7_Phenylalanine--tRNA_ligase_beta_subunit|unclassified	MIBS	8.16145	0	6	299	5	93	-2.12034	-0.12141	0.0342156	0.754009	LLD	8.50489	0	15	1107	8	387	-1.70508	-0.0509034	0.0882681	0.405268	IBD	7.97049	0	7	447	5	66	-3.63046	-0.170386	0.000285444	0.145626
UniRef90_J6HGB6_Fructose-16-bisphosphate_aldolase_class_II	MIBS	1.70862	4.43017	6	299	5	274	1.76083	0.100825	0.0786635	0.754009	LLD	4.03975	4.52877	15	1107	14	1064	1.70472	0.0508929	0.0883213	0.405268	IBD	2.20205	2.9922	7	447	5	346	1.43826	0.0675011	0.150774	0.811957
UniRef90_J6HGB6_Fructose-16-bisphosphate_aldolase_class_II|unclassified	MIBS	1.70862	4.43017	6	299	5	274	1.76083	0.100825	0.0786635	0.754009	LLD	4.03975	4.52877	15	1107	14	1064	1.70472	0.0508929	0.0883213	0.405268	IBD	2.20205	2.9922	7	447	5	346	1.43826	0.0675011	0.150774	0.811957
UniRef90_R5GUS5_Triosephosphate_isomerase	MIBS	2.91916	9.24046	6	299	5	288	2.25127	0.128908	0.0245166	0.754009	LLD	7.9938	8.91567	15	1107	14	1069	1.68746	0.0503775	0.0915924	0.411089	IBD	3.74638	5.43653	7	447	5	359	1.69484	0.079543	0.0903817	0.811957
UniRef90_R5GUS5_Triosephosphate_isomerase|unclassified	MIBS	2.91916	9.24046	6	299	5	288	2.25127	0.128908	0.0245166	0.754009	LLD	7.9938	8.91567	15	1107	14	1069	1.68746	0.0503775	0.0915924	0.411089	IBD	3.74638	5.43653	7	447	5	359	1.69484	0.079543	0.0903817	0.811957
UniRef90_G2T184_Phosphoglycerate_kinase	MIBS	6.42368	17.8948	6	299	5	299	2.64628	0.151525	0.00819476	0.754009	LLD	12.9142	21.2014	15	1107	13	1100	1.68742	0.0503764	0.0915992	0.411089	IBD	32.1549	14.1495	7	447	7	401	-0.501069	-0.0235163	0.617345	0.92395
UniRef90_E2ZJZ5_Chorismate_mutase	MIBS	13.0357	50.3626	6	299	5	271	1.98322	0.113559	0.0476045	0.754009	LLD	15.0707	52.994	15	1107	12	1061	1.67787	0.0500911	0.0934516	0.413068	IBD	52.0191	29.0583	7	447	5	311	-0.0220866	-0.00103658	0.983553	0.998094
UniRef90_R7D7B3_Isoleucine--tRNA_ligase	MIBS	40.9618	22.4261	6	299	6	299	-2.16939	-0.124219	0.0302312	0.754009	LLD	28.1527	21.07	15	1107	15	1105	-1.66897	-0.0498256	0.0952025	0.415806	IBD	20.5465	18.4366	7	447	7	428	0.227912	0.0106965	0.820843	0.978341
UniRef90_R7D7B3_Isoleucine--tRNA_ligase|unclassified	MIBS	40.9618	22.4261	6	299	6	299	-2.16939	-0.124219	0.0302312	0.754009	LLD	28.1527	21.07	15	1107	15	1105	-1.66897	-0.0498256	0.0952025	0.415806	IBD	20.5465	18.4366	7	447	7	428	0.227912	0.0106965	0.820843	0.978341
UniRef90_D4KC04_Pyruvate_kinase|g__Faecalibacterium.s__Faecalibacterium_prausnitzii	MIBS	7.85046	36.2181	6	299	5	272	1.78903	0.10244	0.0739871	0.754009	LLD	13.8824	37.9974	15	1107	12	1062	1.66944	0.0498395	0.09511	0.415806	IBD	33.22	21.7418	7	447	5	318	0.0367343	0.00172403	0.971868	0.996647
UniRef90_D4KJW5_Phosphoglycerate_kinase|unclassified	MIBS	5.01815	9.06344	6	299	5	295	2.16004	0.123683	0.0309511	0.754009	LLD	9.1954	9.75788	15	1107	13	1094	1.6425	0.0490354	0.100569	0.422871	IBD	3.87892	7.59356	7	447	7	398	1.80259	0.0845997	0.0716812	0.804249
UniRef90_N2AQE4_Threonine--tRNA_ligase	MIBS	14.5716	7.88438	6	299	6	275	-2.13718	-0.122374	0.0327742	0.754009	LLD	9.97678	7.86159	15	1107	15	1017	-1.64453	-0.0490959	0.10015	0.422871	IBD	6.59719	7.82837	7	447	7	356	-0.438707	-0.0205895	0.661931	0.943579
UniRef90_N2AQE4_Threonine--tRNA_ligase|unclassified	MIBS	14.5716	7.88438	6	299	6	275	-2.13718	-0.122374	0.0327742	0.754009	LLD	9.97678	7.86159	15	1107	15	1017	-1.64453	-0.0490959	0.10015	0.422871	IBD	6.59719	7.82837	7	447	7	356	-0.438707	-0.0205895	0.661931	0.943579
UniRef90_D4JXX1_Tryptophanyl-tRNA_synthetase	MIBS	36.621	97.8528	6	299	6	291	1.74861	0.100125	0.0807628	0.754009	LLD	89.86	134.474	15	1107	14	1103	1.6433	0.0490592	0.100404	0.422871	IBD	112.543	73.8765	7	447	6	377	-0.050904	-0.00238904	0.960561	0.993256
UniRef90_R5QD39_Shikimate_dehydrogenase	MIBS	14.0236	2.54336	6	299	6	178	-1.90728	-0.109211	0.0567971	0.754009	LLD	19.1321	2.54336	15	1107	10	639	-1.64266	-0.0490401	0.10054	0.422871	IBD	10.2058	2.54336	7	447	4	242	NA	NA	NA	NA
UniRef90_R5QJ66_Leucine--tRNA_ligase	MIBS	30.2047	12.1323	6	299	6	296	-1.99172	-0.114046	0.0466589	0.754009	LLD	15.4187	10.1343	15	1107	15	1104	-1.63528	-0.0488198	0.102075	0.42491	IBD	13.0217	11.0482	7	447	7	429	-0.596633	-0.0280014	0.551722	0.890937
UniRef90_E2ZJZ5_Chorismate_mutase|g__Faecalibacterium.s__Faecalibacterium_prausnitzii	MIBS	7.71874	43.1685	6	299	5	271	2.16096	0.123736	0.0308794	0.754009	LLD	9.2688	42.0679	15	1107	12	1061	1.63374	0.0487739	0.102397	0.42491	IBD	37.0431	26.7691	7	447	5	311	0.0633149	0.00297152	0.950688	0.993063
UniRef90_R6ZY27_Glycine--tRNA_ligase	MIBS	15.7512	14.4396	6	299	6	299	-1.82341	-0.104408	0.0685965	0.754009	LLD	12.2603	14.2859	15	1107	15	1106	1.62646	0.0485563	0.103938	0.427601	IBD	11.15	11.8307	7	447	7	420	0.535703	0.0251418	0.593168	0.910393
UniRef90_R6ZY27_Glycine--tRNA_ligase|unclassified	MIBS	15.7512	14.4396	6	299	6	299	-1.82341	-0.104408	0.0685965	0.754009	LLD	12.2603	14.2859	15	1107	15	1106	1.62646	0.0485563	0.103938	0.427601	IBD	11.15	11.8307	7	447	7	420	0.535703	0.0251418	0.593168	0.910393
UniRef90_D4KC04_Pyruvate_kinase	MIBS	7.85046	41.0232	6	299	5	272	1.90596	0.109135	0.0569593	0.754009	LLD	13.8824	41.0138	15	1107	12	1062	1.62371	0.0484744	0.104523	0.4283	IBD	45.4837	24.1504	7	447	5	318	-0.0367343	-0.00172403	0.971868	0.996647
UniRef90_C0C4J1_Tyrosine--tRNA_ligase|unclassified	MIBS	4.37845	3.25671	6	299	6	276	-1.80041	-0.103091	0.072165	0.754009	LLD	2.72262	3.44291	15	1107	12	1043	1.60416	0.0478908	0.108766	0.434027	IBD	3.04986	2.81966	7	447	7	361	-0.616131	-0.0289165	0.538769	0.884895
UniRef90_R5QD39_Shikimate_dehydrogenase|g__Blautia.s__Ruminococcus_torques	MIBS	7.51812	1.25471	6	299	5	164	-1.70189	-0.09745	0.0892358	0.754009	LLD	6.24547	1.25471	15	1107	10	592	-1.59692	-0.0476745	0.110378	0.435062	IBD	3.76412	0	7	447	4	219	NA	NA	NA	NA
UniRef90_D4N1F0_Thiamine_monophosphate_synthase	MIBS	10.917	49.992	6	299	5	279	1.65068	0.0945179	0.0992816	0.754009	LLD	30.459	47.8778	15	1107	10	1034	1.57418	0.0469956	0.11554	0.438192	IBD	8.73362	37.1179	7	447	6	357	1.10624	0.0519184	0.269254	0.811957
UniRef90_D4LQQ7_Shikimate_dehydrogenase	MIBS	140.252	189.465	6	299	6	297	1.67847	0.0961088	0.0937126	0.754009	LLD	135.709	203.332	15	1107	15	1096	1.56709	0.0467841	0.117187	0.438579	IBD	132.801	112.838	7	447	7	374	-0.853876	-0.0400744	0.39398	0.819413
UniRef90_R5TTF8_Leucine--tRNA_ligase	MIBS	6.21261	4.25325	6	299	5	161	-1.65101	-0.0945366	0.0992389	0.754009	LLD	0	0	15	1107	5	550	1.54681	0.0461786	0.122012	0.443502	IBD	0	0	7	447	3	163	NA	NA	NA	NA
UniRef90_R5TTF8_Leucine--tRNA_ligase|unclassified	MIBS	6.21261	4.25325	6	299	5	161	-1.65101	-0.0945366	0.0992389	0.754009	LLD	0	0	15	1107	5	550	1.54681	0.0461786	0.122012	0.443502	IBD	0	0	7	447	3	163	NA	NA	NA	NA
UniRef90_R5TG65_dTDP-glucose_46-dehydratase|unclassified	MIBS	54.1516	43.9096	6	299	6	299	-1.94497	-0.111368	0.0520611	0.754009	LLD	43.9451	45.3094	15	1107	15	1106	1.53982	0.0459698	0.123703	0.445108	IBD	28.2241	34.3031	7	447	7	435	0.733073	0.0344048	0.464399	0.852362
UniRef90_R5QLR4_Glutamate--tRNA_ligase|g__Blautia.s__Ruminococcus_torques	MIBS	9.44741	2.17813	6	299	6	185	-1.66165	-0.0951458	0.0970656	0.754009	LLD	3.63372	1.45349	15	1107	11	664	-1.51634	-0.0452691	0.129537	0.450436	IBD	6.51681	1.43748	7	447	4	252	NA	NA	NA	NA
UniRef90_R7IR96_Threonine--tRNA_ligase	MIBS	14.4398	7.36266	6	299	6	238	-2.3518	-0.134664	0.0188011	0.754009	LLD	5.93531	6.90303	15	1107	8	866	1.50586	0.0449559	0.132208	0.453035	IBD	5.61687	4.94892	7	447	6	258	-1.1973	-0.056192	0.231778	0.811957
UniRef90_R7IR96_Threonine--tRNA_ligase|unclassified	MIBS	14.4398	7.36266	6	299	6	238	-2.3518	-0.134664	0.0188011	0.754009	LLD	5.93531	6.90303	15	1107	8	866	1.50586	0.0449559	0.132208	0.453035	IBD	5.61687	4.94892	7	447	6	258	-1.1973	-0.056192	0.231778	0.811957
UniRef90_E2ZKW7_Pyridoxal_kinase	MIBS	3.21347	27.9551	6	299	5	259	1.98478	0.113648	0.0474301	0.754009	LLD	4.30224	26.8265	15	1107	10	1028	1.50604	0.0449614	0.13216	0.453035	IBD	31.3023	16.0963	7	447	5	299	0.0221779	0.00104086	0.983486	0.998094
UniRef90_R5H827_Threonine--tRNA_ligase	MIBS	7.79182	11.8417	6	299	5	289	1.82812	0.104678	0.0678825	0.754009	LLD	9.99864	11.5567	15	1107	14	1079	1.49892	0.0447488	0.133999	0.453434	IBD	5.35078	8.26048	7	447	7	378	1.17352	0.0550759	0.241172	0.811957
UniRef90_R5H827_Threonine--tRNA_ligase|unclassified	MIBS	7.79182	11.8417	6	299	5	289	1.82812	0.104678	0.0678825	0.754009	LLD	9.99864	11.5567	15	1107	14	1079	1.49892	0.0447488	0.133999	0.453434	IBD	5.35078	8.26048	7	447	7	378	1.17352	0.0550759	0.241172	0.811957
UniRef90_E2ZJZ9_Shikimate_kinase|g__Faecalibacterium.s__Faecalibacterium_prausnitzii	MIBS	9.01814	42.032	6	299	5	273	1.8521	0.106051	0.064348	0.754009	LLD	12.831	36.8785	15	1107	12	1058	1.49537	0.0446429	0.134922	0.454187	IBD	33.4375	23.167	7	447	6	307	-0.281507	-0.0132118	0.779452	0.973909
UniRef90_R6EC77_L-fucose_isomerase	MIBS	10.1006	6.42173	6	299	6	283	-1.67859	-0.0961157	0.093689	0.754009	LLD	5.37521	6.47046	15	1107	13	1070	1.49252	0.0445578	0.135668	0.454727	IBD	3.77094	5.66767	7	447	5	378	1.67983	0.0788385	0.0932732	0.811957
UniRef90_R6EC77_L-fucose_isomerase|unclassified	MIBS	10.1006	6.42173	6	299	6	283	-1.67859	-0.0961157	0.093689	0.754009	LLD	5.37521	6.47046	15	1107	13	1070	1.49252	0.0445578	0.135668	0.454727	IBD	3.77094	5.66767	7	447	5	378	1.67983	0.0788385	0.0932732	0.811957
UniRef90_R7D966_3-phosphoshikimate_1-carboxyvinyltransferase|unclassified	MIBS	10.603	7.2355	6	299	6	267	-1.92738	-0.110361	0.0542247	0.754009	LLD	9.49397	6.82984	15	1107	15	975	-1.4913	-0.0445213	0.135989	0.454727	IBD	8.8193	5.92291	7	447	5	338	-0.448939	-0.0210698	0.654531	0.940809
UniRef90_R5QEX2_Enolase|g__Blautia.s__Ruminococcus_torques	MIBS	8.4674	1.67455	6	299	5	169	-1.65174	-0.0945786	0.0990844	0.754009	LLD	2.54022	0.84674	15	1107	10	585	-1.48404	-0.0443047	0.137911	0.45591	IBD	5.08044	0.84674	7	447	4	229	NA	NA	NA	NA
UniRef90_E2ZJZ9_Shikimate_kinase	MIBS	25.3117	58.4038	6	299	5	273	1.67437	0.0958743	0.0945175	0.754009	LLD	20.6363	59.0215	15	1107	12	1059	1.48373	0.0442955	0.137986	0.456091	IBD	72.414	33.5288	7	447	6	308	-0.388972	-0.0182554	0.698387	0.955256
UniRef90_R6NIE7_Tryptophan--tRNA_ligase|unclassified	MIBS	10.9394	9.82754	6	299	6	226	-1.6948	-0.097044	0.0905609	0.754009	LLD	11.207	9.31289	15	1107	12	804	-1.47585	-0.0440601	0.140094	0.457461	IBD	10.622	8.57083	7	447	5	307	-0.148909	-0.00698865	0.882789	0.982582
UniRef90_G2FWU6_Glucose-1-phosphate_thymidylyltransferase	MIBS	39.8983	30.4223	6	299	6	299	-2.22081	-0.127163	0.0265223	0.754009	LLD	27.2354	30.5893	15	1107	15	1105	1.47163	0.0439342	0.141229	0.457619	IBD	18.4212	23.6671	7	447	7	431	0.796955	0.037403	0.426321	0.836913
UniRef90_G2FWU6_Glucose-1-phosphate_thymidylyltransferase|unclassified	MIBS	39.8983	30.4223	6	299	6	299	-2.22081	-0.127163	0.0265223	0.754009	LLD	27.2354	30.5893	15	1107	15	1105	1.47163	0.0439342	0.141229	0.457619	IBD	18.4212	23.6671	7	447	7	431	0.796955	0.037403	0.426321	0.836913
UniRef90_Q5L7K5_Pyruvate_kinase|g__Bacteroides.s__Bacteroides_caccae	MIBS	11.0419	0	6	299	5	148	-2.08529	-0.119403	0.0372702	0.754009	LLD	0	2.20859	15	1107	5	657	1.47025	0.0438929	0.141607	0.458639	IBD	0	0	7	447	2	177	NA	NA	NA	NA
UniRef90_R5QEA9_Asparagine--tRNA_ligase	MIBS	62.7224	26.025	6	299	6	299	-2.08523	-0.1194	0.0372612	0.754009	LLD	39.5737	24.6786	15	1107	15	1106	-1.46602	-0.0437665	0.142753	0.459067	IBD	15.6695	23.3683	7	447	7	430	0.117584	0.00551849	0.907548	0.986204
UniRef90_D4K114_dTDP-glucose_46-dehydratase	MIBS	144.944	290.111	6	299	6	293	2.19745	0.125825	0.0281558	0.754009	LLD	256.233	316.83	15	1107	14	1102	1.46321	0.0436827	0.14352	0.45948	IBD	219.475	205.618	7	447	6	364	0.23591	0.0110718	0.814633	0.978341
UniRef90_D4KJX1_Lactaldehyde_reductase	MIBS	191.004	454.106	6	299	6	299	1.69717	0.0971797	0.0901073	0.754009	LLD	367.756	378.777	15	1107	15	1106	1.43874	0.0429523	0.150338	0.466834	IBD	231.299	291.26	7	447	7	439	0.524035	0.0245942	0.601264	0.914846
UniRef90_N2ATM4_L-fucose_isomerase|unclassified	MIBS	6.53562	4.22161	6	299	6	271	-1.79137	-0.102574	0.0736097	0.754009	LLD	3.77541	4.44347	15	1107	13	1021	1.43748	0.0429147	0.150695	0.466834	IBD	4.86132	3.98309	7	447	6	354	0.306201	0.0143707	0.760562	0.970413
UniRef90_D4K809_Fructose-16-bisphosphate_aldolase_class_II_various_bacterial_and_amitochondriate_protist	MIBS	138.913	282	6	299	6	291	2.08525	0.119401	0.0372595	0.754009	LLD	274.797	318.576	15	1107	14	1102	1.43272	0.0427727	0.152051	0.467711	IBD	264.796	206.763	7	447	6	360	0.381716	0.0179148	0.703753	0.956831
UniRef90_R6SID0_Valine--tRNA_ligase	MIBS	5.77074	4.31545	6	299	6	265	-1.73577	-0.0993902	0.0830183	0.754009	LLD	3.87514	4.63174	15	1107	11	981	1.4238	0.0425064	0.154619	0.469554	IBD	4.35032	3.88256	7	447	7	321	-1.47179	-0.0690744	0.141475	0.811957
UniRef90_R6SID0_Valine--tRNA_ligase|unclassified	MIBS	5.77074	4.31545	6	299	6	265	-1.73577	-0.0993902	0.0830183	0.754009	LLD	3.87514	4.63174	15	1107	11	981	1.4238	0.0425064	0.154619	0.469554	IBD	4.35032	3.88256	7	447	7	321	-1.47179	-0.0690744	0.141475	0.811957
UniRef90_D4KBJ4_Glycine--tRNA_ligase	MIBS	101.397	228.525	6	299	6	295	2.09926	0.120203	0.0360008	0.754009	LLD	208.834	253.635	15	1107	14	1105	1.41387	0.0422099	0.157517	0.471508	IBD	172.067	166.314	7	447	6	364	0.163098	0.00765459	0.871588	0.981784
UniRef90_R5SSG9_Tyrosine--tRNA_ligase	MIBS	3.93564	6.35409	6	299	6	292	1.599	0.0915582	0.110342	0.754009	LLD	7.06045	6.73964	15	1107	14	1098	1.41187	0.04215	0.158107	0.471681	IBD	5.32662	5.21275	7	447	7	390	0.727981	0.0341658	0.467515	0.853699
UniRef90_R5SSG9_Tyrosine--tRNA_ligase|unclassified	MIBS	3.93564	6.35409	6	299	6	292	1.599	0.0915582	0.110342	0.754009	LLD	7.06045	6.73964	15	1107	14	1098	1.41187	0.04215	0.158107	0.471681	IBD	5.32662	5.21275	7	447	7	390	0.727981	0.0341658	0.467515	0.853699
UniRef90_D4K809_Fructose-16-bisphosphate_aldolase_class_II_various_bacterial_and_amitochondriate_protist|g__Faecalibacterium.s__Faecalibacterium_prausnitzii	MIBS	134.548	275.866	6	299	6	286	2.09466	0.11994	0.0364098	0.754009	LLD	271.57	312.049	15	1107	13	1099	1.40746	0.0420183	0.159411	0.471933	IBD	262.426	201.259	7	447	6	347	0.348862	0.0163729	0.728289	0.960581
UniRef90_D4K1D6_Branched_chain_amino_acid_aminotransferase_apoenzyme	MIBS	149.352	290.978	6	299	6	289	2.10864	0.12074	0.0351779	0.754009	LLD	299.751	330.515	15	1107	14	1101	1.40986	0.0420901	0.158699	0.471933	IBD	286.028	226.002	7	447	6	351	0.287373	0.0134871	0.774944	0.973909
UniRef90_D4KBM9_Proline--tRNA_ligase	MIBS	96.0739	222.665	6	299	6	291	2.10862	0.120739	0.0351795	0.754009	LLD	225.614	249.202	15	1107	14	1101	1.40906	0.0420662	0.158936	0.471933	IBD	175.106	163.937	7	447	6	354	0.0233296	0.00109491	0.98255	0.998094
UniRef90_D4K943_Transketolase_C-terminal_subunit	MIBS	91.3328	178.909	6	299	6	284	1.88897	0.108162	0.0592094	0.754009	LLD	175.528	194.39	15	1107	13	1095	1.39462	0.0416351	0.163251	0.474477	IBD	173.31	113.427	7	447	6	335	-0.291125	-0.0136632	0.772075	0.973909
UniRef90_R5QQI4_Isocitrate_dehydrogenase_[NADP]	MIBS	5.7598	8.34009	6	299	6	298	1.64107	0.0939671	0.10127	0.754009	LLD	7.64924	8.92581	15	1107	14	1101	1.3858	0.0413717	0.165932	0.477488	IBD	3.58273	6.69797	7	447	7	408	1.80784	0.084846	0.0708583	0.799557
UniRef90_R5QQI4_Isocitrate_dehydrogenase_[NADP]|unclassified	MIBS	5.7598	8.34009	6	299	6	298	1.64107	0.0939671	0.10127	0.754009	LLD	7.64924	8.92581	15	1107	14	1101	1.3858	0.0413717	0.165932	0.477488	IBD	3.58273	6.69797	7	447	7	408	1.80784	0.084846	0.0708583	0.799557
UniRef90_D4L564_Transketolase_C-terminal_subunit|g__Ruminococcus.s__Ruminococcus_bromii	MIBS	330.486	60.9687	6	299	5	178	-1.62133	-0.0928373	0.105465	0.754009	LLD	36.4167	150.217	15	1107	9	802	1.38539	0.0413594	0.166059	0.47779	IBD	68.0793	0	7	447	4	182	NA	NA	NA	NA
UniRef90_R7BSZ3_Phosphoenolpyruvate_carboxykinase_[ATP]	MIBS	235.101	453.748	6	299	6	299	2.60887	0.149384	0.00914635	0.754009	LLD	393.179	501.385	15	1107	15	1106	1.38419	0.0413238	0.166423	0.477951	IBD	332.84	314.96	7	447	7	436	0.834686	0.0391737	0.404713	0.826271
UniRef90_D4L6C7_Pyruvate_kinase|g__Ruminococcus.s__Ruminococcus_bromii	MIBS	349.059	48.3256	6	299	5	181	-1.57638	-0.0902634	0.115494	0.754009	LLD	65.4606	178.543	15	1107	9	804	1.38429	0.0413266	0.166395	0.477951	IBD	66.9787	0	7	447	4	182	NA	NA	NA	NA
UniRef90_R5WSM1_Ribulose-phosphate_3-epimerase	MIBS	19.6071	12.261	6	299	6	280	-2.15094	-0.123163	0.0316657	0.754009	LLD	15.684	11.6236	15	1107	15	1026	-1.37924	-0.0411758	0.167945	0.478918	IBD	11.7151	11.0973	7	447	6	385	-0.172974	-0.00811806	0.863815	0.981216
UniRef90_R5WSM1_Ribulose-phosphate_3-epimerase|unclassified	MIBS	19.6071	12.261	6	299	6	280	-2.15094	-0.123163	0.0316657	0.754009	LLD	15.684	11.6236	15	1107	15	1026	-1.37924	-0.0411758	0.167945	0.478918	IBD	11.7151	11.0973	7	447	6	385	-0.172974	-0.00811806	0.863815	0.981216
UniRef90_D4K343_Triosephosphate_isomerase	MIBS	67.6708	179.546	6	299	5	290	2.34475	0.13426	0.0191594	0.754009	LLD	124.991	206.374	15	1107	14	1099	1.37697	0.0411082	0.168645	0.478918	IBD	170.943	128.217	7	447	6	346	-0.0262785	-0.00123331	0.9802	0.997821
UniRef90_D4L7Z0_ATP-dependent_6-phosphofructokinase|g__Ruminococcus.s__Ruminococcus_bromii	MIBS	318.391	38.8076	6	299	5	180	-1.68138	-0.0962755	0.0931586	0.754009	LLD	27.4043	109.333	15	1107	9	800	1.37838	0.0411502	0.168212	0.478918	IBD	55.9288	0	7	447	4	181	NA	NA	NA	NA
UniRef90_R6J9G9_Rhamnulokinase|g__Bacteroides.s__Bacteroides_caccae	MIBS	7.72365	0	6	299	5	126	-2.52058	-0.144328	0.0118026	0.754009	LLD	0	1.46844	15	1107	5	576	1.37618	0.0410846	0.168898	0.478918	IBD	0	0	7	447	1	151	NA	NA	NA	NA
UniRef90_D4L565_Transketolase_N-terminal_subunit|g__Ruminococcus.s__Ruminococcus_bromii	MIBS	277.308	53.3031	6	299	5	178	-1.59234	-0.091177	0.111852	0.754009	LLD	57.4117	152.003	15	1107	10	802	1.37267	0.0409799	0.16998	0.479867	IBD	53.3522	0	7	447	4	177	NA	NA	NA	NA
UniRef90_R7K1Y2_Glucose-1-phosphate_thymidylyltransferase	MIBS	28.7812	22.6202	6	299	6	299	-2.34705	-0.134392	0.0190417	0.754009	LLD	20.1681	22.0589	15	1107	15	1105	1.36253	0.0406771	0.173156	0.481397	IBD	16.4225	18.4449	7	447	7	431	0.692437	0.0324977	0.489575	0.859059
UniRef90_R7K1Y2_Glucose-1-phosphate_thymidylyltransferase|unclassified	MIBS	28.7812	22.6202	6	299	6	299	-2.34705	-0.134392	0.0190417	0.754009	LLD	20.1681	22.0589	15	1107	15	1105	1.36253	0.0406771	0.173156	0.481397	IBD	16.4225	18.4449	7	447	7	431	0.692437	0.0324977	0.489575	0.859059
UniRef90_R6TII8_ATP-dependent_6-phosphofructokinase	MIBS	9.74262	31.826	6	299	5	291	1.67381	0.0958423	0.0946276	0.754009	LLD	25.0088	30.6652	15	1107	13	1084	1.35211	0.040366	0.176468	0.481754	IBD	22.7436	15.9453	7	447	6	372	-0.768258	-0.0360561	0.443199	0.843647
UniRef90_D4KAM8_Lysine--tRNA_ligase|g__Faecalibacterium.s__Faecalibacterium_prausnitzii	MIBS	126.632	253.282	6	299	6	287	2.10867	0.120742	0.0351756	0.754009	LLD	287.172	285.022	15	1107	13	1099	1.35852	0.0405574	0.174425	0.481754	IBD	239.87	191.806	7	447	6	349	0.281626	0.0132174	0.77935	0.973909
UniRef90_D4K114_dTDP-glucose_46-dehydratase|g__Faecalibacterium.s__Faecalibacterium_prausnitzii	MIBS	133.439	270.138	6	299	6	287	2.10867	0.120742	0.0351756	0.754009	LLD	240.897	294.211	15	1107	13	1099	1.3513	0.0403419	0.176727	0.481754	IBD	212.11	195.354	7	447	6	347	0.153266	0.00719312	0.87934	0.982582
UniRef90_R7FUT2_Phenylalanine--tRNA_ligase_beta_subunit	MIBS	10.2523	7.43638	6	299	6	283	-1.92173	-0.110038	0.0549351	0.754009	LLD	6.6938	7.4607	15	1107	14	1061	1.35857	0.0405589	0.17441	0.481754	IBD	6.12732	6.70731	7	447	7	388	-0.123523	-0.00579722	0.902844	0.984987
UniRef90_R7FUT2_Phenylalanine--tRNA_ligase_beta_subunit|unclassified	MIBS	10.2523	7.43638	6	299	6	283	-1.92173	-0.110038	0.0549351	0.754009	LLD	6.6938	7.4607	15	1107	14	1061	1.35857	0.0405589	0.17441	0.481754	IBD	6.12732	6.70731	7	447	7	388	-0.123523	-0.00579722	0.902844	0.984987
UniRef90_D4KBM9_Proline--tRNA_ligase|g__Faecalibacterium.s__Faecalibacterium_prausnitzii	MIBS	96.0739	213.785	6	299	6	287	2.11802	0.121277	0.0343719	0.754009	LLD	214.563	237.526	15	1107	13	1099	1.35371	0.0404137	0.175957	0.481754	IBD	175.106	158.021	7	447	6	348	-0.0204321	-0.000958926	0.984863	0.998299
UniRef90_D4K872_Glucose-6-phosphate_isomerase	MIBS	108.598	202.443	6	299	6	290	1.88889	0.108157	0.0592212	0.754009	LLD	226.269	247.419	15	1107	14	1100	1.35892	0.0405694	0.174298	0.481754	IBD	239.485	157.332	7	447	6	352	0	0	1	1
UniRef90_R5QEX2_Enolase	MIBS	11.425	3.38696	6	299	6	180	-1.64387	-0.0941279	0.100701	0.754009	LLD	7.60656	3.37558	15	1107	10	658	-1.35483	-0.0404473	0.175603	0.481754	IBD	12.6997	1.69348	7	447	4	248	NA	NA	NA	NA
UniRef90_E2ZKW7_Pyridoxal_kinase|g__Faecalibacterium.s__Faecalibacterium_prausnitzii	MIBS	3.21347	24.6787	6	299	5	259	1.89584	0.108555	0.0582916	0.754009	LLD	4.30224	22.4611	15	1107	10	1028	1.35038	0.0403144	0.177022	0.482255	IBD	16.0874	12.9023	7	447	5	299	0.314926	0.0147802	0.753941	0.968099
UniRef90_W3AQ32_Glucose-1-phosphate_thymidylyltransferase	MIBS	11.6976	10.0719	6	299	6	268	-1.8805	-0.107677	0.0603596	0.754009	LLD	8.35994	9.72173	15	1107	14	1011	1.34692	0.0402112	0.178134	0.483384	IBD	6.54145	7.89231	7	447	7	373	0.277861	0.0130407	0.782236	0.973909
UniRef90_W3AQ32_Glucose-1-phosphate_thymidylyltransferase|unclassified	MIBS	11.6976	10.0719	6	299	6	268	-1.8805	-0.107677	0.0603596	0.754009	LLD	8.35994	9.72173	15	1107	14	1011	1.34692	0.0402112	0.178134	0.483384	IBD	6.54145	7.89231	7	447	7	373	0.277861	0.0130407	0.782236	0.973909
UniRef90_R5XT20_Rhamnulose-1-phosphate_aldolase|g__Blautia.s__Ruminococcus_obeum	MIBS	43.0137	24.6238	6	299	6	292	-1.6551	-0.0947708	0.098379	0.754009	LLD	43.7576	32.6861	15	1107	15	1087	-1.34007	-0.0400067	0.180351	0.483768	IBD	27.3395	15.0479	7	447	6	387	-0.998472	-0.0468606	0.318755	0.811957
UniRef90_R5DSJ2_Pyridoxalpyridoxinepyridoxamine_kinase	MIBS	227.889	37.1347	6	299	5	173	-1.63576	-0.0936633	0.102399	0.754009	LLD	33.2447	118.241	15	1107	9	768	1.33231	0.0397747	0.182894	0.485804	IBD	53.0994	0	7	447	4	174	NA	NA	NA	NA
UniRef90_D4JXC9_Glutamate--tRNA_ligase	MIBS	151.151	275.102	6	299	6	287	1.88424	0.107891	0.0598489	0.754009	LLD	269.253	311.323	15	1107	13	1099	1.32804	0.0396474	0.184298	0.486372	IBD	216.026	204.323	7	447	6	349	0.0890113	0.00417751	0.930233	0.990848
UniRef90_R5DSJ2_Pyridoxalpyridoxinepyridoxamine_kinase|g__Ruminococcus.s__Ruminococcus_bromii	MIBS	227.889	34.5264	6	299	5	171	-1.65827	-0.0949525	0.0977536	0.754009	LLD	33.2447	118.18	15	1107	9	766	1.32207	0.0394691	0.186281	0.488064	IBD	53.0994	0	7	447	4	174	NA	NA	NA	NA
UniRef90_R5RF50_Chorismate_synthase|g__Bacteroides.s__Bacteroides_caccae	MIBS	8.69906	0	6	299	5	136	-2.05791	-0.117836	0.0398432	0.754009	LLD	0	2.04708	15	1107	5	602	1.31545	0.0392714	0.188502	0.488382	IBD	0	0	7	447	2	174	NA	NA	NA	NA
UniRef90_D4K8T5_Seryl-tRNA_synthetase	MIBS	177.527	347.378	6	299	6	293	2.28628	0.130912	0.022375	0.754009	LLD	312.881	384.168	15	1107	14	1103	1.3136	0.0392163	0.189116	0.488729	IBD	270.913	242.71	7	447	6	360	0.148607	0.00697447	0.883014	0.982582
UniRef90_D4L722_Acyl-CoA_synthetases_AMP-formingAMP-acid_ligases_II	MIBS	264.253	37.0974	6	299	5	175	-1.5892	-0.0909975	0.112563	0.754009	LLD	47.361	144.33	15	1107	9	775	1.31322	0.039205	0.189245	0.489003	IBD	64.6399	0	7	447	4	180	NA	NA	NA	NA
UniRef90_D4L722_Acyl-CoA_synthetases_AMP-formingAMP-acid_ligases_II|g__Ruminococcus.s__Ruminococcus_bromii	MIBS	264.253	37.0974	6	299	5	175	-1.5892	-0.0909975	0.112563	0.754009	LLD	47.361	144.33	15	1107	9	775	1.31241	0.0391808	0.189519	0.489421	IBD	64.6399	0	7	447	4	180	NA	NA	NA	NA
UniRef90_R5TTM1_Valine--tRNA_ligase|unclassified	MIBS	5.8178	5.52588	6	299	6	262	-1.59574	-0.0913715	0.111072	0.754009	LLD	5.70503	5.45018	15	1107	12	1006	1.30971	0.0391001	0.190431	0.490088	IBD	4.46709	4.6178	7	447	5	336	0.595416	0.0279443	0.552543	0.891329
UniRef90_D4KD07_Phosphoglycerate_kinase|g__Faecalibacterium.s__Faecalibacterium_prausnitzii	MIBS	128.883	260.392	6	299	6	287	2.27699	0.13038	0.0229269	0.754009	LLD	287.065	303.078	15	1107	13	1099	1.30879	0.0390726	0.190743	0.490088	IBD	244.975	190.36	7	447	6	348	0.0729718	0.00342474	0.94299	0.992449
UniRef90_R5QZY3_Chorismate_synthase	MIBS	8.43748	2.97915	6	299	6	178	-1.70448	-0.0975984	0.0887424	0.754009	LLD	3.97219	1.9861	15	1107	10	625	-1.30806	-0.0390508	0.190996	0.490088	IBD	9.93049	1.98022	7	447	4	233	NA	NA	NA	NA
UniRef90_D4L6E6_3-phosphoshikimate_1-carboxyvinyltransferase	MIBS	312.531	45.0033	6	299	5	176	-1.59991	-0.0916104	0.110157	0.754009	LLD	44.1616	152.377	15	1107	9	775	1.30997	0.0391079	0.190344	0.490088	IBD	90.0111	0	7	447	4	181	NA	NA	NA	NA
UniRef90_D4L6E6_3-phosphoshikimate_1-carboxyvinyltransferase|g__Ruminococcus.s__Ruminococcus_bromii	MIBS	312.531	45.0033	6	299	5	176	-1.59991	-0.0916104	0.110157	0.754009	LLD	44.1616	152.377	15	1107	9	775	1.30997	0.0391079	0.190344	0.490088	IBD	90.0111	0	7	447	4	181	NA	NA	NA	NA
UniRef90_R9MKW6_Glutamate--tRNA_ligase	MIBS	11.1327	9.09308	6	299	6	274	-1.63684	-0.0937252	0.102154	0.754009	LLD	8.32015	8.71296	15	1107	10	983	1.29613	0.0386949	0.195068	0.491957	IBD	9.80092	7.30209	7	447	7	339	-1.03619	-0.048631	0.300794	0.811957
UniRef90_R9MKW6_Glutamate--tRNA_ligase|unclassified	MIBS	11.1327	9.09308	6	299	6	274	-1.63684	-0.0937252	0.102154	0.754009	LLD	8.32015	8.71296	15	1107	10	983	1.29613	0.0386949	0.195068	0.491957	IBD	9.80092	7.30209	7	447	7	339	-1.03619	-0.048631	0.300794	0.811957
UniRef90_D4L6W6_Alanine_racemase	MIBS	279.715	38.8169	6	299	5	178	-1.6455	-0.0942209	0.100366	0.754009	LLD	39.8025	149.97	15	1107	10	788	1.29601	0.0386911	0.195113	0.491957	IBD	59.3116	0	7	447	4	179	NA	NA	NA	NA
UniRef90_D4L6W6_Alanine_racemase|g__Ruminococcus.s__Ruminococcus_bromii	MIBS	279.715	38.8169	6	299	5	178	-1.6455	-0.0942209	0.100366	0.754009	LLD	39.8025	149.97	15	1107	10	788	1.29519	0.0386668	0.195393	0.491957	IBD	59.3116	0	7	447	4	179	NA	NA	NA	NA
UniRef90_D4K0Y3_Phosphomethylpyrimidine_kinase|g__Faecalibacterium.s__Faecalibacterium_prausnitzii	MIBS	5.47196	15.0404	6	299	5	260	1.60781	0.0920631	0.10839	0.754009	LLD	16.3595	23.09	15	1107	11	1045	1.29047	0.0385257	0.197028	0.493957	IBD	6.83995	8.2042	7	447	5	298	0.457036	0.0214498	0.648709	0.938875
UniRef90_D4K344_23-bisphosphoglycerate-independent_phosphoglycerate_mutase|g__Faecalibacterium.s__Faecalibacterium_prausnitzii	MIBS	121.072	242.91	6	299	6	287	2.32374	0.133057	0.0202649	0.754009	LLD	240.069	262.626	15	1107	13	1099	1.28953	0.0384978	0.197352	0.494303	IBD	203.689	168.636	7	447	6	347	0.290475	0.0136327	0.772569	0.973909
UniRef90_R6Q519_Methionine--tRNA_ligase	MIBS	113.447	225.602	6	299	6	287	2.31439	0.132522	0.0207747	0.754009	LLD	246.511	259.119	15	1107	13	1099	1.28632	0.038402	0.19847	0.495058	IBD	210.94	168.905	7	447	6	352	-0.0233364	-0.00109523	0.982545	0.998094
UniRef90_R5LFU0_Leucine--tRNA_ligase	MIBS	12.2452	8.36019	6	299	6	210	-1.68078	-0.096241	0.0932672	0.754009	LLD	5.02815	7.64034	15	1107	8	790	1.28301	0.0383032	0.19963	0.496169	IBD	5.43664	0	7	447	4	209	NA	NA	NA	NA
UniRef90_R5LFU0_Leucine--tRNA_ligase|unclassified	MIBS	12.2452	8.36019	6	299	6	210	-1.68078	-0.096241	0.0932672	0.754009	LLD	5.02815	7.64034	15	1107	8	790	1.28301	0.0383032	0.19963	0.496169	IBD	5.43664	0	7	447	4	209	NA	NA	NA	NA
UniRef90_D4JXJ6_Asparagine--tRNA_ligase	MIBS	113.854	248.826	6	299	6	287	2.1601	0.123687	0.0309463	0.754009	LLD	298.514	292.723	15	1107	13	1099	1.28071	0.0382344	0.200437	0.496658	IBD	219.938	187.45	7	447	6	346	0.169351	0.00794801	0.866669	0.981784
UniRef90_D4K0J5_Enolase	MIBS	138.007	251.821	6	299	6	297	2.22549	0.127431	0.0262055	0.754009	LLD	275.274	290.237	15	1107	15	1106	1.28151	0.0382583	0.200155	0.496658	IBD	207.937	180.151	7	447	7	413	0.0508173	0.00238497	0.960628	0.993256
UniRef90_Q8A1A2_L-rhamnose_isomerase|g__Bacteroides.s__Bacteroides_caccae	MIBS	18.5701	0	6	299	5	127	-2.56997	-0.147156	0.010247	0.754009	LLD	0	0.865801	15	1107	5	576	1.27998	0.0382126	0.200702	0.497129	IBD	0	0	7	447	1	156	NA	NA	NA	NA
UniRef90_D4KAH1_Glutaminyl-tRNA_synthetase	MIBS	106.023	219.208	6	299	6	287	2.03854	0.116726	0.0417305	0.754009	LLD	221.844	247.539	15	1107	13	1101	1.2783	0.0381625	0.201284	0.497834	IBD	212.12	166.632	7	447	6	347	0.0481693	0.0022607	0.962745	0.994068
UniRef90_R5THM0_Valine--tRNA_ligase	MIBS	6.21105	6.23023	6	299	6	272	-1.59954	-0.0915894	0.110221	0.754009	LLD	5.44482	6.26704	15	1107	12	1018	1.27745	0.0381371	0.201585	0.498365	IBD	3.58507	5.14329	7	447	6	350	0.849122	0.0398513	0.396626	0.821047
UniRef90_R5THM0_Valine--tRNA_ligase|unclassified	MIBS	6.21105	6.23023	6	299	6	272	-1.59954	-0.0915894	0.110221	0.754009	LLD	5.44482	6.26704	15	1107	12	1018	1.27745	0.0381371	0.201585	0.498365	IBD	3.58507	5.14329	7	447	6	350	0.849122	0.0398513	0.396626	0.821047
UniRef90_D4K8T5_Seryl-tRNA_synthetase|g__Faecalibacterium.s__Faecalibacterium_prausnitzii	MIBS	169.858	334.147	6	299	6	287	2.25361	0.129041	0.0243683	0.754009	LLD	302.244	367.275	15	1107	13	1099	1.2775	0.0381386	0.201567	0.498365	IBD	267.084	235.286	7	447	6	345	0.0978312	0.00459145	0.923226	0.988833
UniRef90_D4K943_Transketolase_C-terminal_subunit|g__Faecalibacterium.s__Faecalibacterium_prausnitzii	MIBS	91.3328	165.043	6	299	6	284	1.91703	0.109769	0.0555321	0.754009	LLD	175.528	181.125	15	1107	13	1095	1.2767	0.0381147	0.20185	0.498624	IBD	173.31	105.074	7	447	6	335	-0.332087	-0.0155856	0.740928	0.965067
UniRef90_D4K6V0_Isocitrate_dehydrogenase_[NADP]	MIBS	104.145	187.833	6	299	6	284	1.98249	0.113517	0.0476868	0.754009	LLD	178.537	204.301	15	1107	13	1089	1.27349	0.0380189	0.202986	0.499487	IBD	215.222	120.373	7	447	6	336	-0.172591	-0.00810011	0.864123	0.981216
UniRef90_D4L5U6_Aspartate--tRNA_ligase|g__Ruminococcus.s__Ruminococcus_bromii	MIBS	390.26	72.0544	6	299	5	181	-1.59085	-0.0910915	0.112188	0.754009	LLD	67.2658	194.601	15	1107	10	808	1.27136	0.0379551	0.203746	0.50052	IBD	73.2218	0	7	447	4	182	NA	NA	NA	NA
UniRef90_D4K9J3_Fumarase_alpha_subunit|g__Faecalibacterium.s__Faecalibacterium_prausnitzii	MIBS	69.3403	125.333	6	299	6	281	2.03868	0.116735	0.0417157	0.754009	LLD	161.781	140.081	15	1107	13	1085	1.26708	0.0378274	0.205271	0.502736	IBD	130.499	83.587	7	447	5	331	-0.0776201	-0.00364289	0.939295	0.992398
UniRef90_Q8A287_23-bisphosphoglycerate-independent_phosphoglycerate_mutase|g__Bacteroides.s__Bacteroides_caccae	MIBS	14.1296	0	6	299	5	147	-2.27078	-0.130025	0.0233119	0.754009	LLD	0	2.12014	15	1107	6	652	1.26447	0.0377497	0.206209	0.503558	IBD	0	0	7	447	2	175	NA	NA	NA	NA
UniRef90_Q5L883_Glutamate--tRNA_ligase|g__Bacteroides.s__Bacteroides_caccae	MIBS	5.99411	0	6	299	5	143	-2.01243	-0.115231	0.0444405	0.754009	LLD	0	2.11072	15	1107	6	649	1.26208	0.0376783	0.207069	0.50429	IBD	0	0	7	447	2	182	NA	NA	NA	NA
UniRef90_D4JXJ6_Asparagine--tRNA_ligase|g__Faecalibacterium.s__Faecalibacterium_prausnitzii	MIBS	113.854	246.266	6	299	6	287	2.13205	0.122081	0.0331957	0.754009	LLD	290.435	285.823	15	1107	13	1099	1.25905	0.0375878	0.208157	0.505199	IBD	219.938	187.45	7	447	6	346	0.154751	0.00726284	0.878168	0.982582
UniRef90_R5C2G2_Anthranilate_phosphoribosyltransferase|unclassified	MIBS	15.5016	12.5182	6	299	6	289	-1.75798	-0.100662	0.0791494	0.754009	LLD	10.6696	11.8544	15	1107	15	1080	1.25745	0.0375401	0.208735	0.505623	IBD	14.7685	9.59297	7	447	7	379	-1.20251	-0.0564365	0.22973	0.811957
UniRef90_R5PHD1_Tyrosine--tRNA_ligase	MIBS	2.98814	6.66438	6	299	5	230	1.58287	0.0906347	0.113989	0.754009	LLD	6.49944	7.60304	15	1107	11	903	1.25745	0.0375399	0.208738	0.505623	IBD	3.6517	4.47798	7	447	4	272	NA	NA	NA	NA
UniRef90_R5PHD1_Tyrosine--tRNA_ligase|unclassified	MIBS	2.98814	6.66438	6	299	5	230	1.58287	0.0906347	0.113989	0.754009	LLD	6.49944	7.60304	15	1107	11	903	1.25745	0.0375399	0.208738	0.505623	IBD	3.6517	4.47798	7	447	4	272	NA	NA	NA	NA
UniRef90_D4K9J3_Fumarase_alpha_subunit	MIBS	69.3403	132.219	6	299	6	281	1.96854	0.112719	0.0492747	0.754009	LLD	172.256	155.063	15	1107	13	1085	1.25424	0.0374442	0.2099	0.507205	IBD	130.499	87.2451	7	447	5	331	-0.0336842	-0.00158088	0.974297	0.99691
UniRef90_K1TRM0_Glycosyl_transferase_family_35_Fragment	MIBS	13.6594	36.8456	6	299	5	258	1.71109	0.0979769	0.0874969	0.754009	LLD	47.3569	43.6826	15	1107	13	1020	1.25054	0.0373336	0.21125	0.508714	IBD	0	11.8395	7	447	3	269	NA	NA	NA	NA
UniRef90_K1TRM0_Glycosyl_transferase_family_35_Fragment|unclassified	MIBS	13.6594	36.8456	6	299	5	258	1.71109	0.0979769	0.0874969	0.754009	LLD	47.3569	43.6826	15	1107	13	1020	1.25054	0.0373336	0.21125	0.508714	IBD	0	11.8395	7	447	3	269	NA	NA	NA	NA
UniRef90_D4JYI3_Histidyl-tRNA_synthetase|g__Faecalibacterium.s__Faecalibacterium_prausnitzii	MIBS	40.6388	73.383	6	299	5	283	1.62718	0.093172	0.104196	0.754009	LLD	83.8794	94.2128	15	1107	13	1099	1.24702	0.0372285	0.212539	0.510105	IBD	51.6311	48.1247	7	447	6	341	-0.0832891	-0.00390895	0.934784	0.991607
UniRef90_D4K872_Glucose-6-phosphate_isomerase|g__Faecalibacterium.s__Faecalibacterium_prausnitzii	MIBS	100.537	180.521	6	299	6	287	1.74398	0.0998598	0.0815717	0.754009	LLD	204.215	225.205	15	1107	13	1098	1.24702	0.0372285	0.212539	0.510105	IBD	213.395	146.781	7	447	6	347	-0.0481693	-0.0022607	0.962745	0.994068
UniRef90_D4JXH4_Chorismate_synthase|g__Faecalibacterium.s__Faecalibacterium_prausnitzii	MIBS	4.30401	14.3134	6	299	5	241	1.70334	0.0975332	0.0889433	0.754009	LLD	12.3914	22.8665	15	1107	11	1025	1.24649	0.0372129	0.21273	0.510288	IBD	15.3006	6.71141	7	447	5	284	-0.0223165	-0.00104736	0.983382	0.998094
UniRef90_D4K9C0_Predicted_SAM-dependent_methyltransferases	MIBS	103.743	199.444	6	299	6	286	1.88893	0.10816	0.0592147	0.754009	LLD	218.261	235.818	15	1107	13	1096	1.24541	0.0371806	0.213128	0.510703	IBD	200.468	162.143	7	447	6	344	0.0847044	0.00397537	0.933658	0.991539
UniRef90_D4K0J5_Enolase|g__Faecalibacterium.s__Faecalibacterium_prausnitzii	MIBS	125.918	237.502	6	299	6	287	2.23491	0.12797	0.0255773	0.754009	LLD	260.521	275.598	15	1107	13	1099	1.23859	0.0369771	0.215645	0.514055	IBD	204.057	171.734	7	447	6	347	0.115314	0.00541197	0.909353	0.986781
UniRef90_D4KBJ4_Glycine--tRNA_ligase|g__Faecalibacterium.s__Faecalibacterium_prausnitzii	MIBS	94.747	206.209	6	299	6	287	2.08529	0.119403	0.0372555	0.754009	LLD	197.87	233.347	15	1107	13	1099	1.23819	0.0369651	0.215793	0.51424	IBD	170.648	154.223	7	447	6	348	0.0321076	0.00150688	0.97555	0.99691
UniRef90_R6A3Z4_Glucose-1-phosphate_thymidylyltransferase|unclassified	MIBS	14.3569	7.58854	6	299	6	162	-1.79444	-0.102749	0.0731354	0.754009	LLD	15.0041	7.90193	15	1107	11	612	-1.23773	-0.0369513	0.215972	0.514608	IBD	4.57945	0	7	447	4	155	NA	NA	NA	NA
UniRef90_R5H402_Isocitrate_dehydrogenase_[NADP]	MIBS	4.98056	8.92172	6	299	6	290	2.31903	0.132787	0.0205206	0.754009	LLD	9.48522	9.71479	15	1107	14	1091	1.23739	0.0369412	0.216091	0.51461	IBD	5.80058	5.71938	7	447	6	364	0.620356	0.0291148	0.535982	0.884473
UniRef90_R5H402_Isocitrate_dehydrogenase_[NADP]|unclassified	MIBS	4.98056	8.92172	6	299	6	290	2.31903	0.132787	0.0205206	0.754009	LLD	9.48522	9.71479	15	1107	14	1091	1.23739	0.0369412	0.216091	0.51461	IBD	5.80058	5.71938	7	447	6	364	0.620356	0.0291148	0.535982	0.884473
UniRef90_E2ZIR2_NAD_kinase	MIBS	14.0482	42.4458	6	299	5	258	1.61746	0.0926156	0.106284	0.754009	LLD	24.3976	43.8926	15	1107	11	1032	1.23761	0.0369476	0.216011	0.51461	IBD	42.908	23.5992	7	447	5	294	-0.119993	-0.00563154	0.905663	0.985916
UniRef90_D4L678_Glutamine--tRNA_ligase|g__Ruminococcus.s__Ruminococcus_bromii	MIBS	427.552	59.6437	6	299	5	181	-1.59567	-0.0913676	0.111103	0.754009	LLD	49.591	187.083	15	1107	10	806	1.23757	0.0369466	0.216025	0.51461	IBD	81.6567	0	7	447	4	180	NA	NA	NA	NA
UniRef90_R5QD06_Phosphorylase|g__Blautia.s__Ruminococcus_torques	MIBS	14.5167	1.38376	6	299	6	183	-1.9623	-0.112361	0.050008	0.754009	LLD	5.9961	1.38334	15	1107	10	660	-1.23471	-0.0368612	0.217091	0.515411	IBD	3.68919	0.922509	7	447	4	254	NA	NA	NA	NA
UniRef90_D4M6U9_Threonine--tRNA_ligase|unclassified	MIBS	40.1791	22.4249	6	299	6	296	-1.63171	-0.0934317	0.103233	0.754009	LLD	24.0532	21.3917	15	1107	15	1090	-1.23338	-0.0368214	0.217583	0.516041	IBD	14.6135	20.6791	7	447	7	408	0.222168	0.0104269	0.825314	0.978341
UniRef90_D4K343_Triosephosphate_isomerase|g__Faecalibacterium.s__Faecalibacterium_prausnitzii	MIBS	56.4374	157.389	6	299	5	287	2.2583	0.12931	0.0240727	0.754009	LLD	124.991	184.434	15	1107	13	1097	1.22857	0.0366777	0.219385	0.517914	IBD	163.733	119.1	7	447	6	342	-0.113954	-0.00534811	0.910433	0.987147
UniRef90_Q8A8D9_Fructose-16-bisphosphatase_class_3	MIBS	12.1358	1.04636	6	299	5	153	-2.18796	-0.125282	0.0288537	0.754009	LLD	0	2.11026	15	1107	7	650	1.224	0.0365414	0.221109	0.519276	IBD	0	0	7	447	2	200	NA	NA	NA	NA
UniRef90_D4L4E6_Fructose-16-bisphosphatase_class_3	MIBS	247.075	34.4978	6	299	5	174	-1.59305	-0.0912178	0.111694	0.754009	LLD	41.3948	136.953	15	1107	10	781	1.2227	0.0365027	0.221595	0.519746	IBD	66.353	0	7	447	4	180	NA	NA	NA	NA
UniRef90_D4L4E6_Fructose-16-bisphosphatase_class_3|g__Ruminococcus.s__Ruminococcus_bromii	MIBS	247.075	34.4978	6	299	5	174	-1.59305	-0.0912178	0.111694	0.754009	LLD	41.3948	136.953	15	1107	10	781	1.2227	0.0365027	0.221595	0.519746	IBD	66.353	0	7	447	4	180	NA	NA	NA	NA
UniRef90_R5QVV1_ATP-dependent_6-phosphofructokinase|unclassified	MIBS	11.4513	8.32497	6	299	6	256	-1.9196	-0.109916	0.0552046	0.754009	LLD	8.83231	7.25456	15	1107	14	908	-1.2212	-0.0364578	0.222163	0.520111	IBD	6.81421	6.90295	7	447	7	344	-0.576766	-0.027069	0.565084	0.896513
UniRef90_D4K1D6_Branched_chain_amino_acid_aminotransferase_apoenzyme|g__Faecalibacterium.s__Faecalibacterium_prausnitzii	MIBS	130.385	252.419	6	299	6	286	2.12271	0.121546	0.0339744	0.754009	LLD	270.677	297.415	15	1107	13	1099	1.22054	0.0364382	0.222411	0.520111	IBD	267.334	205.032	7	447	6	347	0.205814	0.00965933	0.838077	0.979116
UniRef90_D4K112_Glucose-1-phosphate_thymidylyltransferase	MIBS	126.782	261.983	6	299	5	295	2.0525	0.117526	0.0403482	0.754009	LLD	246.328	292.923	15	1107	14	1101	1.22054	0.0364382	0.222411	0.520111	IBD	222.797	193.137	7	447	6	357	0.167612	0.00786643	0.868035	0.981784
UniRef90_E5XH04_Fructose-16-bisphosphatase_class_3|g__Blautia.s__Ruminococcus_torques	MIBS	12.0015	1.60085	6	299	5	187	-1.64606	-0.0942532	0.100246	0.754009	LLD	3.19302	1.06724	15	1107	10	642	-1.22095	-0.0364503	0.222263	0.520111	IBD	5.33618	0.533618	7	447	4	244	NA	NA	NA	NA
UniRef90_Q5LCF0_Proline--tRNA_ligase|g__Bacteroides.s__Bacteroides_caccae	MIBS	6.45624	0	6	299	5	138	-2.20322	-0.126156	0.0277581	0.754009	LLD	0	1.43472	15	1107	7	614	1.21828	0.0363706	0.223277	0.521413	IBD	0	0	7	447	2	171	NA	NA	NA	NA
UniRef90_R5QZY3_Chorismate_synthase|g__Blautia.s__Ruminococcus_torques	MIBS	7.44443	0.993049	6	299	6	166	-1.84058	-0.105391	0.0660415	0.754009	LLD	0.993049	0.981354	15	1107	9	560	-1.2154	-0.0362847	0.224376	0.522766	IBD	3.97219	0	7	447	4	219	NA	NA	NA	NA
UniRef90_D4JXC9_Glutamate--tRNA_ligase|g__Faecalibacterium.s__Faecalibacterium_prausnitzii	MIBS	149.114	254.105	6	299	6	287	1.82814	0.104679	0.0678806	0.754009	LLD	247.337	284.773	15	1107	13	1099	1.21373	0.0362346	0.225006	0.523616	IBD	216.026	186.827	7	447	6	348	-0.00291887	-0.000136989	0.998836	1
UniRef90_D4L6N2_Cysteine--tRNA_ligase|g__Ruminococcus.s__Ruminococcus_bromii	MIBS	317.765	50.4052	6	299	5	181	-1.59085	-0.0910915	0.112188	0.754009	LLD	46.6473	166.586	15	1107	10	805	1.20973	0.0361155	0.226536	0.525938	IBD	70.3458	0	7	447	4	180	NA	NA	NA	NA
UniRef90_D4L677_Glutamate--tRNA_ligase|g__Ruminococcus.s__Ruminococcus_bromii	MIBS	355.057	61.1319	6	299	5	181	-1.60531	-0.0919196	0.108957	0.754009	LLD	65.5828	181.244	15	1107	10	809	1.20358	0.0359316	0.22891	0.529254	IBD	92.9603	0	7	447	4	181	NA	NA	NA	NA
UniRef90_C0BX56_Cysteine--tRNA_ligase|unclassified	MIBS	6.84964	5.1526	6	299	6	288	-2.12736	-0.121812	0.0335851	0.754009	LLD	4.5404	4.90766	15	1107	12	1061	1.19974	0.035817	0.230398	0.530876	IBD	5.61879	4.17497	7	447	7	372	-1.20611	-0.0566056	0.228336	0.811957
UniRef90_R5JPC0_Anthranilate_phosphoribosyltransferase	MIBS	5.29756	2.57611	6	299	6	200	-2.25027	-0.12885	0.0245829	0.754009	LLD	3.29327	3.27466	15	1107	8	782	1.19643	0.0357185	0.231685	0.531868	IBD	2.91359	1.2377	7	447	5	230	-1.20325	-0.0564713	0.229476	0.811957
UniRef90_R5JPC0_Anthranilate_phosphoribosyltransferase|unclassified	MIBS	5.29756	2.57611	6	299	6	200	-2.25027	-0.12885	0.0245829	0.754009	LLD	3.29327	3.27466	15	1107	8	782	1.19643	0.0357185	0.231685	0.531868	IBD	2.91359	1.2377	7	447	5	230	-1.20325	-0.0564713	0.229476	0.811957
UniRef90_R7KMD1_Isocitrate_dehydrogenase_[NADP]|g__Bacteroides.s__Bacteroides_caccae	MIBS	5.49292	0	6	299	5	137	-1.9402	-0.111096	0.0526646	0.754009	LLD	0	1.83318	15	1107	5	595	1.19486	0.0356715	0.232306	0.532506	IBD	0	0	7	447	1	169	NA	NA	NA	NA
UniRef90_R6S742_3-dehydroquinate_synthase|g__Bacteroides.s__Bacteroides_caccae	MIBS	12.9847	0	6	299	5	132	-2.58457	-0.147992	0.00982284	0.754009	LLD	0	2.079	15	1107	5	599	1.19418	0.0356512	0.232572	0.532936	IBD	0	0	7	447	2	164	NA	NA	NA	NA
UniRef90_D4L7K5_Threonine--tRNA_ligase|g__Ruminococcus.s__Ruminococcus_bromii	MIBS	292.809	42.1915	6	299	5	180	-1.59454	-0.0913029	0.111357	0.754009	LLD	68.1831	138.897	15	1107	10	803	1.19296	0.0356147	0.233044	0.532982	IBD	61.1414	0	7	447	4	181	NA	NA	NA	NA
UniRef90_D4L5V8_Anthranilate_synthase_component_II	MIBS	368.767	63.2727	6	299	5	173	-1.6212	-0.0928295	0.105496	0.754009	LLD	75.9937	179.37	15	1107	9	763	1.19388	0.0356422	0.232684	0.532982	IBD	71.6612	0	7	447	4	177	NA	NA	NA	NA
UniRef90_D4L5V8_Anthranilate_synthase_component_II|g__Ruminococcus.s__Ruminococcus_bromii	MIBS	368.767	63.2727	6	299	5	173	-1.6212	-0.0928295	0.105496	0.754009	LLD	75.9937	179.37	15	1107	9	763	1.19307	0.0356179	0.233003	0.532982	IBD	71.6612	0	7	447	4	177	NA	NA	NA	NA
UniRef90_R6JKW8_Acyl-[acyl-carrier-protein]-UDP-N-acetylglucosami_ne_O-acyltransferase|g__Bacteroides.s__Bacteroides_caccae	MIBS	5.95683	0	6	299	5	135	-1.80405	-0.1033	0.0716236	0.754009	LLD	0	2.9696	15	1107	5	589	1.19296	0.0356148	0.233049	0.532982	IBD	0	0	7	447	2	172	NA	NA	NA	NA
UniRef90_D4K637_3-hydroxyacyl-CoA_dehydrogenase|g__Faecalibacterium.s__Faecalibacterium_prausnitzii	MIBS	155.655	311.277	6	299	6	287	2.37517	0.136002	0.0176521	0.754009	LLD	365.7	345.55	15	1107	13	1099	1.19247	0.0356	0.233235	0.53306	IBD	213.191	205.46	7	447	6	348	0.370697	0.0173977	0.711951	0.959364
UniRef90_D4L8Q4_Coproporphyrinogen_III_oxidase_and_related_Fe-S_oxidoreductases	MIBS	218.876	29.8058	6	299	5	175	-1.59405	-0.0912749	0.111469	0.754009	LLD	37.9384	114.769	15	1107	10	769	1.19034	0.0355365	0.234072	0.533794	IBD	71.6258	0	7	447	4	179	NA	NA	NA	NA
UniRef90_R5ULR2_Succinyl-CoA_ligase_[ADP-forming]_subunit_beta	MIBS	5.79874	0	6	299	5	133	-2.15808	-0.123571	0.0311212	0.754009	LLD	0	0.969932	15	1107	5	567	1.19015	0.0355309	0.234155	0.53387	IBD	0	0	7	447	2	179	NA	NA	NA	NA
UniRef90_D4L705_Predicted_hydrolases_of_HD_superfamily	MIBS	210.687	28.6802	6	299	5	170	-1.61362	-0.0923959	0.107138	0.754009	LLD	55.0755	124.427	15	1107	10	757	1.1898	0.0355204	0.234285	0.53411	IBD	34.7783	0	7	447	4	177	NA	NA	NA	NA
UniRef90_D4L8Q4_Coproporphyrinogen_III_oxidase_and_related_Fe-S_oxidoreductases|g__Ruminococcus.s__Ruminococcus_bromii	MIBS	218.876	29.8058	6	299	5	175	-1.59405	-0.0912749	0.111469	0.754009	LLD	37.9384	114.769	15	1107	10	769	1.18953	0.0355122	0.234393	0.534244	IBD	71.6258	0	7	447	4	179	NA	NA	NA	NA
UniRef90_D4L7Y3_Nucleoside-diphosphate-sugar_epimerases	MIBS	208.026	34.6677	6	299	5	171	-1.61937	-0.0927249	0.105891	0.754009	LLD	31.6142	112.986	15	1107	10	765	1.18933	0.0355064	0.234469	0.534363	IBD	51.0204	0	7	447	4	180	NA	NA	NA	NA
UniRef90_D4K9C0_Predicted_SAM-dependent_methyltransferases|g__Faecalibacterium.s__Faecalibacterium_prausnitzii	MIBS	99.0108	188.803	6	299	6	286	1.97777	0.113247	0.0482191	0.754009	LLD	207.29	223.546	15	1107	13	1096	1.18846	0.0354803	0.234812	0.534807	IBD	200.468	158.165	7	447	6	344	0.0350501	0.00164498	0.973204	0.99691
UniRef90_D4L7Y3_Nucleoside-diphosphate-sugar_epimerases|g__Ruminococcus.s__Ruminococcus_bromii	MIBS	208.026	34.6677	6	299	5	171	-1.62423	-0.0930034	0.104846	0.754009	LLD	31.6142	111.099	15	1107	10	764	1.18501	0.0353774	0.236175	0.536392	IBD	51.0204	0	7	447	4	180	NA	NA	NA	NA
UniRef90_R9KEA9_Glutamine-tRNA_ligase	MIBS	11.8145	8.59871	6	299	6	288	-2.25827	-0.129308	0.0240749	0.754009	LLD	7.71147	8.16787	15	1107	13	1070	1.18126	0.0352654	0.237659	0.538187	IBD	6.92046	7.1892	7	447	7	388	0.588551	0.0276221	0.557138	0.89384
UniRef90_R9KEA9_Glutamine-tRNA_ligase|unclassified	MIBS	11.8145	8.59871	6	299	6	288	-2.25827	-0.129308	0.0240749	0.754009	LLD	7.71147	8.16787	15	1107	13	1070	1.18126	0.0352654	0.237659	0.538187	IBD	6.92046	7.1892	7	447	7	388	0.588551	0.0276221	0.557138	0.89384
UniRef90_D4KAM8_Lysine--tRNA_ligase	MIBS	147.943	310.955	6	299	6	293	2.12264	0.121542	0.0339806	0.754009	LLD	327.858	336.771	15	1107	14	1101	1.17963	0.0352168	0.238306	0.538644	IBD	255.61	214.424	7	447	6	355	0.447574	0.0210057	0.655513	0.940809
UniRef90_D4L6C8_Shikimate_kinase	MIBS	259.062	43.5925	6	299	5	171	-1.59019	-0.0910542	0.11234	0.754009	LLD	68.2168	153.287	15	1107	9	756	1.17709	0.0351408	0.239324	0.539686	IBD	55.9416	0	7	447	4	176	NA	NA	NA	NA
UniRef90_R5ULR2_Succinyl-CoA_ligase_[ADP-forming]_subunit_beta|g__Bacteroides.s__Bacteroides_caccae	MIBS	5.79874	0	6	299	5	132	-2.17985	-0.124818	0.0294593	0.754009	LLD	0	0.969932	15	1107	5	565	1.17735	0.0351486	0.239227	0.539686	IBD	0	0	7	447	2	171	NA	NA	NA	NA
UniRef90_D4K2V2_3-deoxy-D-arabinoheptulosonate-7-phosphate_synthase	MIBS	72.1078	193.263	6	299	6	286	1.96842	0.112711	0.0492893	0.754009	LLD	210.249	220.293	15	1107	14	1100	1.17362	0.0350372	0.24071	0.540582	IBD	176.933	148.919	7	447	6	344	-0.0116834	-0.000548328	0.991843	1
UniRef90_D4L7R4_Cysteine_desulfurase	MIBS	253.873	10.7101	6	299	5	156	-1.87576	-0.107406	0.0610289	0.754009	LLD	21.4669	74.155	15	1107	8	699	1.16949	0.0349142	0.24237	0.542162	IBD	67.9197	0	7	447	4	171	NA	NA	NA	NA
UniRef90_D4L7R4_Cysteine_desulfurase|g__Ruminococcus.s__Ruminococcus_bromii	MIBS	253.873	10.7101	6	299	5	156	-1.87576	-0.107406	0.0610289	0.754009	LLD	21.4669	74.155	15	1107	8	699	1.16949	0.0349142	0.24237	0.542162	IBD	67.9197	0	7	447	4	171	NA	NA	NA	NA
UniRef90_W2VM47_Glucose-1-phosphate_thymidylyltransferase	MIBS	9.8933	8.93147	6	299	6	288	-1.75332	-0.100395	0.0799498	0.754009	LLD	9.02183	8.96052	15	1107	14	1079	1.1628	0.0347142	0.245075	0.544335	IBD	5.71035	7.24026	7	447	7	395	0.989295	0.0464299	0.32323	0.811957
UniRef90_W2VM47_Glucose-1-phosphate_thymidylyltransferase|unclassified	MIBS	9.8933	8.93147	6	299	6	288	-1.75332	-0.100395	0.0799498	0.754009	LLD	9.02183	8.96052	15	1107	14	1079	1.1628	0.0347142	0.245075	0.544335	IBD	5.71035	7.23466	7	447	7	394	0.960283	0.0450683	0.337644	0.811957
UniRef90_D4L6E7_Chorismate_synthase|g__Ruminococcus.s__Ruminococcus_bromii	MIBS	259.779	41.1375	6	299	5	174	-1.6367	-0.0937169	0.102202	0.754009	LLD	55.4811	148.78	15	1107	10	774	1.15502	0.034482	0.24825	0.547176	IBD	58.5841	0	7	447	4	180	NA	NA	NA	NA
UniRef90_D4LU74_Xanthine_dehydrogenase_molybdenum_binding_subunit_apoprotein	MIBS	15.9522	13.3092	6	299	6	260	-1.93764	-0.110949	0.0529534	0.754009	LLD	14.4811	12.7635	15	1107	15	1002	-1.15443	-0.0344646	0.248487	0.547298	IBD	14.3881	9.61605	7	447	5	312	-0.075071	-0.00352326	0.941329	0.992449
UniRef90_D4LU74_Xanthine_dehydrogenase_molybdenum_binding_subunit_apoprotein|unclassified	MIBS	15.9522	13.3092	6	299	6	260	-1.93764	-0.110949	0.0529534	0.754009	LLD	14.4811	12.7635	15	1107	15	1002	-1.15443	-0.0344646	0.248487	0.547298	IBD	14.3881	9.61605	7	447	5	312	-0.075071	-0.00352326	0.941329	0.992449
UniRef90_D4L5J1_Citrate_synthase|g__Ruminococcus.s__Ruminococcus_bromii	MIBS	433.395	56.8363	6	299	5	180	-1.58971	-0.0910266	0.112445	0.754009	LLD	72.7248	195.765	15	1107	10	798	1.15344	0.0344347	0.248898	0.547458	IBD	102.749	0	7	447	4	181	NA	NA	NA	NA
UniRef90_R5QU92_Pyruvate_kinase|g__Blautia.s__Ruminococcus_torques	MIBS	6.72982	1.49144	6	299	5	182	-1.57755	-0.0903302	0.115224	0.754009	LLD	2.99177	0.747943	15	1107	9	617	-1.15106	-0.0343637	0.249882	0.548498	IBD	2.99177	0.747943	7	447	4	239	NA	NA	NA	NA
UniRef90_Q8A767_Probable_transaldolase|g__Bacteroides.s__Bacteroides_caccae	MIBS	12.5185	0	6	299	5	120	-2.62536	-0.150328	0.00872272	0.754009	LLD	0	0	15	1107	5	529	1.14923	0.0343092	0.25064	0.549391	IBD	0	0	7	447	1	164	NA	NA	NA	NA
UniRef90_R6Q519_Methionine--tRNA_ligase|g__Faecalibacterium.s__Faecalibacterium_prausnitzii	MIBS	106.796	210.467	6	299	6	287	2.24426	0.128506	0.0249664	0.754009	LLD	234.647	241.036	15	1107	13	1099	1.14514	0.034187	0.252318	0.551292	IBD	210.94	159.424	7	447	6	349	-0.0919297	-0.00431447	0.927913	0.990039
UniRef90_D4KAH1_Glutaminyl-tRNA_synthetase|g__Faecalibacterium.s__Faecalibacterium_prausnitzii	MIBS	106.023	193.404	6	299	6	287	1.91697	0.109765	0.0555392	0.754009	LLD	201.739	227.238	15	1107	13	1099	1.14514	0.034187	0.252318	0.551292	IBD	212.12	153.105	7	447	6	346	0.00291984	0.000137035	0.998835	1
UniRef90_D4L6C8_Shikimate_kinase|g__Ruminococcus.s__Ruminococcus_bromii	MIBS	259.062	41.4398	6	299	5	171	-1.65341	-0.0946741	0.0987426	0.754009	LLD	68.2168	138.407	15	1107	9	756	1.14039	0.0340453	0.254293	0.553365	IBD	55.9416	0	7	447	4	176	NA	NA	NA	NA
UniRef90_D4LXY2_Cysteine--tRNA_ligase|unclassified	MIBS	24.7513	17.2827	6	299	6	299	-1.63171	-0.0934317	0.103233	0.754009	LLD	19.2094	15.6717	15	1107	15	1103	-1.13711	-0.0339475	0.255658	0.554721	IBD	17.0334	13.0849	7	447	7	425	-0.326632	-0.0153296	0.745044	0.966384
UniRef90_G2T1T9_Proline--tRNA_ligase	MIBS	5.51437	13.1057	6	299	5	288	2.04087	0.11686	0.0414964	0.754009	LLD	10.7765	14.3583	15	1107	12	1082	1.13592	0.0339119	0.256158	0.555005	IBD	27.0436	10.8443	7	447	5	393	-0.649482	-0.0304817	0.516966	0.873997
UniRef90_D4K0Y2_Phosphomethylpyrimidine_synthase	MIBS	132.364	244.618	6	299	6	299	2.01042	0.115116	0.0446344	0.754009	LLD	261.082	271.287	15	1107	15	1106	1.1323	0.0338038	0.257676	0.556488	IBD	236.653	188.445	7	447	7	431	-0.0479044	-0.00224827	0.962949	0.994068
UniRef90_D4K344_23-bisphosphoglycerate-independent_phosphoglycerate_mutase	MIBS	136.798	281.175	6	299	6	293	2.33771	0.133857	0.0195241	0.754009	LLD	267.044	294.933	15	1107	14	1102	1.1319	0.0337918	0.257845	0.556687	IBD	212.248	186.223	7	447	6	356	0.443139	0.0207975	0.65872	0.942414
UniRef90_D4JYI3_Histidyl-tRNA_synthetase	MIBS	43.8682	91.1215	6	299	5	287	1.71126	0.0979866	0.087465	0.754009	LLD	91.4761	108.332	15	1107	14	1101	1.12909	0.033708	0.259028	0.558188	IBD	51.6311	54.7439	7	447	6	344	0.00584168	0.000274164	0.996504	1
UniRef90_D4KD07_Phosphoglycerate_kinase	MIBS	145.704	306.726	6	299	6	294	2.3377	0.133857	0.0195243	0.754009	LLD	313.151	342.925	15	1107	14	1104	1.12869	0.033696	0.259197	0.558375	IBD	257.274	203.101	7	447	6	361	0.219969	0.0103237	0.82703	0.978341
UniRef90_R7EK61_Enolase|g__Bacteroides.s__Bacteroides_caccae	MIBS	5.50096	0	6	299	5	145	-1.92118	-0.110007	0.0550255	0.754009	LLD	0	1.69348	15	1107	6	615	1.12667	0.0336356	0.260061	0.558995	IBD	0	0	7	447	2	174	NA	NA	NA	NA
UniRef90_D4K7Y8_6-phosphofructokinase	MIBS	114.057	229.548	6	299	6	291	2.21616	0.126897	0.0268411	0.754009	LLD	261.103	246.887	15	1107	14	1102	1.12548	0.0336003	0.260554	0.559512	IBD	195.935	162.907	7	447	6	353	0.331037	0.0155363	0.741718	0.965482
UniRef90_D4K2V2_3-deoxy-D-arabinoheptulosonate-7-phosphate_synthase|g__Faecalibacterium.s__Faecalibacterium_prausnitzii	MIBS	69.0382	180.617	6	299	6	286	1.90296	0.108963	0.0573514	0.754009	LLD	195.173	206.405	15	1107	13	1098	1.12508	0.0335883	0.260724	0.559512	IBD	176.933	143.314	7	447	6	344	-0.0584168	-0.00274164	0.95458	0.993063
UniRef90_D4L5I2_Alanine_racemase	MIBS	338.483	49.7176	6	299	5	173	-1.63576	-0.0936633	0.102399	0.754009	LLD	60.7851	166.572	15	1107	10	776	1.11489	0.0332839	0.265074	0.563889	IBD	79.2418	0	7	447	4	180	NA	NA	NA	NA
UniRef90_D4L5I2_Alanine_racemase|g__Ruminococcus.s__Ruminococcus_bromii	MIBS	338.483	49.7176	6	299	5	173	-1.63576	-0.0936633	0.102399	0.754009	LLD	60.7851	166.572	15	1107	10	776	1.11489	0.0332839	0.265074	0.563889	IBD	79.2418	0	7	447	4	180	NA	NA	NA	NA
UniRef90_D4K112_Glucose-1-phosphate_thymidylyltransferase|g__Faecalibacterium.s__Faecalibacterium_prausnitzii	MIBS	101.794	224.3	6	299	5	287	1.95439	0.111908	0.0509318	0.754009	LLD	221.443	262.979	15	1107	13	1098	1.11465	0.033277	0.265171	0.563985	IBD	222.797	172.382	7	447	6	347	-0.00145967	-6.85059e-05	1	1
UniRef90_C0C4J1_Tyrosine--tRNA_ligase	MIBS	4.37845	3.25671	6	299	6	276	-1.80041	-0.103091	0.072165	0.754009	LLD	2.72262	3.44291	15	1107	12	1043	1.11076	0.0331607	0.266844	0.565742	IBD	3.04986	2.81966	7	447	7	361	-0.616131	-0.0289165	0.538769	0.884895
UniRef90_D4L705_Predicted_hydrolases_of_HD_superfamily|g__Ruminococcus.s__Ruminococcus_bromii	MIBS	210.687	28.6802	6	299	5	170	-1.6477	-0.0943469	0.0999153	0.754009	LLD	55.0755	106.003	15	1107	10	757	1.10991	0.0331354	0.267213	0.566001	IBD	34.7783	0	7	447	4	177	NA	NA	NA	NA
UniRef90_D4KCY5_Lactaldehyde_reductase|g__Faecalibacterium.s__Faecalibacterium_prausnitzii	MIBS	171.821	309.688	6	299	6	287	2.26764	0.129845	0.0234943	0.754009	LLD	307.972	315.544	15	1107	13	1099	1.10503	0.0329896	0.269322	0.568048	IBD	203.773	199.793	7	447	6	347	0.389733	0.0182911	0.697814	0.955256
UniRef90_D4K7Y8_6-phosphofructokinase|g__Faecalibacterium.s__Faecalibacterium_prausnitzii	MIBS	109.422	207.631	6	299	6	287	2.15075	0.123152	0.0316811	0.754009	LLD	245.959	229.271	15	1107	13	1099	1.10262	0.0329177	0.270366	0.568523	IBD	178.558	155.007	7	447	6	347	0.272959	0.0128106	0.786007	0.974542
UniRef90_R5QEA9_Asparagine--tRNA_ligase|g__Blautia.s__Ruminococcus_torques	MIBS	12.3824	2.2979	6	299	5	204	-1.64589	-0.0942433	0.100277	0.754009	LLD	3.86997	1.53735	15	1107	10	669	-1.10011	-0.0328429	0.271463	0.568628	IBD	3.09598	0.773994	7	447	4	254	NA	NA	NA	NA
UniRef90_R6FUX8_Threonine--tRNA_ligase	MIBS	5.50939	2.8911	6	299	5	166	-1.7374	-0.0994833	0.0827482	0.754009	LLD	6.559	3.2028	15	1107	9	632	-1.10033	-0.0328493	0.271371	0.568628	IBD	0	0	7	447	3	165	NA	NA	NA	NA
UniRef90_R6FUX8_Threonine--tRNA_ligase|unclassified	MIBS	5.50939	2.8911	6	299	5	166	-1.7374	-0.0994833	0.0827482	0.754009	LLD	6.559	3.2028	15	1107	9	632	-1.10033	-0.0328493	0.271371	0.568628	IBD	0	0	7	447	3	165	NA	NA	NA	NA
UniRef90_D4K6V0_Isocitrate_dehydrogenase_[NADP]|g__Faecalibacterium.s__Faecalibacterium_prausnitzii	MIBS	92.834	170.718	6	299	6	284	2.09003	0.119675	0.0368259	0.754009	LLD	175.065	187.714	15	1107	13	1089	1.09941	0.032822	0.271762	0.568998	IBD	207.458	118.657	7	447	6	335	-0.206274	-0.00968094	0.837719	0.979116
UniRef90_R5TUJ6_L-fucose_isomerase	MIBS	11.63	5.37375	6	299	5	251	-1.84594	-0.105698	0.0652423	0.754009	LLD	5.88439	5.12437	15	1107	13	952	-1.09931	-0.032819	0.271806	0.568998	IBD	3.88891	4.6506	7	447	6	303	0.0929789	0.00436372	0.927093	0.989922
UniRef90_R5TUJ6_L-fucose_isomerase|unclassified	MIBS	11.63	5.37375	6	299	5	251	-1.84594	-0.105698	0.0652423	0.754009	LLD	5.88439	5.12437	15	1107	13	952	-1.09931	-0.032819	0.271806	0.568998	IBD	3.88891	4.6506	7	447	6	303	0.0929789	0.00436372	0.927093	0.989922
UniRef90_Q8A8D9_Fructose-16-bisphosphatase_class_3|g__Bacteroides.s__Bacteroides_caccae	MIBS	12.1358	0	6	299	5	146	-2.33664	-0.133796	0.0195887	0.754009	LLD	0	1.58311	15	1107	7	634	1.09866	0.0327994	0.2721	0.569111	IBD	0	0	7	447	2	179	NA	NA	NA	NA
UniRef90_D6D4B4_1-deoxy-D-xylulose-5-phosphate_synthase|g__Bacteroides.s__Bacteroides_caccae	MIBS	6.63305	0	6	299	5	145	-2.12183	-0.121496	0.0340634	0.754009	LLD	0	1.20627	15	1107	6	643	1.09719	0.0327557	0.27274	0.569983	IBD	0	0	7	447	2	184	NA	NA	NA	NA
UniRef90_D4JXH1_3-deoxy-D-arabinoheptulosonate-7-phosphate_synthase|g__Faecalibacterium.s__Faecalibacterium_prausnitzii	MIBS	116.355	237.227	6	299	5	287	2.08998	0.119672	0.0368298	0.754009	LLD	244.517	262.12	15	1107	13	1098	1.0938	0.0326543	0.27422	0.570918	IBD	228.906	177.192	7	447	6	346	0.108034	0.00507028	0.915127	0.988209
UniRef90_D4K9P2_Cysteine--tRNA_ligase|g__Faecalibacterium.s__Faecalibacterium_prausnitzii	MIBS	109.306	240.761	6	299	6	287	2.30037	0.131719	0.0215602	0.754009	LLD	269.037	269.133	15	1107	13	1098	1.09059	0.0325585	0.275631	0.572095	IBD	214.879	168.479	7	447	6	349	0.299136	0.0140392	0.76595	0.972942
UniRef90_D4L7L3_Enolase	MIBS	203.47	31.1031	6	299	5	174	-1.60275	-0.0917731	0.109527	0.754009	LLD	42.3353	113.928	15	1107	10	771	1.08344	0.0323451	0.278793	0.575274	IBD	63.05	0	7	447	4	180	NA	NA	NA	NA
UniRef90_R5Q9W2_Glucose-6-phosphate_isomerase|g__Blautia.s__Ruminococcus_torques	MIBS	9.22213	1.60385	6	299	6	182	-1.95417	-0.111895	0.0509669	0.754009	LLD	6.39961	1.60129	15	1107	9	646	-1.07804	-0.0321838	0.281203	0.577081	IBD	4.8039	0.801925	7	447	4	249	NA	NA	NA	NA
UniRef90_D4L6E5_3-dehydroquinate_synthase	MIBS	364.79	46.3103	6	299	5	172	-1.62027	-0.0927766	0.105696	0.754009	LLD	78.9013	169.063	15	1107	10	770	1.07585	0.0321185	0.282177	0.577801	IBD	95.5737	0	7	447	4	177	NA	NA	NA	NA
UniRef90_D4L6E5_3-dehydroquinate_synthase|g__Ruminococcus.s__Ruminococcus_bromii	MIBS	364.79	46.3103	6	299	5	172	-1.62027	-0.0927766	0.105696	0.754009	LLD	78.9013	169.063	15	1107	10	770	1.07503	0.0320942	0.282541	0.578169	IBD	95.5737	0	7	447	4	177	NA	NA	NA	NA
UniRef90_D4K9P2_Cysteine--tRNA_ligase	MIBS	119.559	262.458	6	299	6	291	2.28629	0.130913	0.0223743	0.754009	LLD	289.44	287.428	15	1107	14	1100	1.07414	0.0320675	0.282939	0.578666	IBD	239.289	190.893	7	447	6	357	0.345427	0.0162117	0.730869	0.961366
UniRef90_D4LR79_Tryptophanyl-tRNA_synthetase|unclassified	MIBS	30.2725	24.0599	6	299	6	298	-1.62704	-0.093164	0.104226	0.754009	LLD	23.786	24.0998	15	1107	15	1106	1.06893	0.0319119	0.285283	0.580586	IBD	25.0883	15.5609	7	447	7	417	-1.03225	-0.0484458	0.302636	0.811957
UniRef90_Q5L8W2_Asparagine--tRNA_ligase|g__Bacteroides.s__Bacteroides_caccae	MIBS	10.3513	0	6	299	5	141	-2.35672	-0.134946	0.0185626	0.754009	LLD	0	1.53374	15	1107	6	631	1.06554	0.0318106	0.286823	0.582286	IBD	0	0	7	447	2	176	NA	NA	NA	NA
UniRef90_D4K327_Arginine--tRNA_ligase	MIBS	95.5116	211.664	6	299	6	287	2.21621	0.1269	0.0268378	0.754009	LLD	228.011	235.361	15	1107	13	1099	1.06412	0.0317682	0.287458	0.582701	IBD	186.359	150.327	7	447	6	348	-0.0116755	-0.000547958	0.991849	1
UniRef90_Q8A2F4_Cysteine--tRNA_ligase|g__Bacteroides.s__Bacteroides_caccae	MIBS	10.1282	0	6	299	5	143	-2.19355	-0.125602	0.0284496	0.754009	LLD	0	2.17077	15	1107	6	641	1.06104	0.0316764	0.288861	0.582981	IBD	0	0	7	447	1	176	NA	NA	NA	NA
UniRef90_Q5L7N5_Phosphoenolpyruvate_carboxykinase_[ATP]|g__Bacteroides.s__Bacteroides_caccae	MIBS	18.2332	0.66313	6	299	5	151	-2.42748	-0.138997	0.0153086	0.754009	LLD	0	3.31565	15	1107	6	684	1.05909	0.031618	0.289748	0.584175	IBD	0	0	7	447	2	183	NA	NA	NA	NA
UniRef90_D4L7L3_Enolase|g__Ruminococcus.s__Ruminococcus_bromii	MIBS	203.47	31.1031	6	299	5	174	-1.60275	-0.0917731	0.109527	0.754009	LLD	42.3353	112.253	15	1107	10	770	1.05876	0.0316083	0.289895	0.5842	IBD	63.05	0	7	447	4	180	NA	NA	NA	NA
UniRef90_D9R335_Proline--tRNA_ligase	MIBS	9.14035	7.34878	6	299	6	279	-1.68338	-0.0963901	0.0927547	0.754009	LLD	6.41949	6.89692	15	1107	12	1018	1.04555	0.031214	0.295953	0.589681	IBD	4.33856	6.52128	7	447	7	392	0.478007	0.022434	0.63368	0.9313
UniRef90_D9R335_Proline--tRNA_ligase|unclassified	MIBS	9.14035	7.34878	6	299	6	279	-1.68338	-0.0963901	0.0927547	0.754009	LLD	6.41949	6.89692	15	1107	12	1018	1.04555	0.031214	0.295953	0.589681	IBD	4.33856	6.52128	7	447	7	392	0.478007	0.022434	0.63368	0.9313
UniRef90_R5QVV1_ATP-dependent_6-phosphofructokinase|g__Blautia.s__Ruminococcus_torques	MIBS	14.7952	2.19539	6	299	5	173	-1.75711	-0.100612	0.079314	0.754009	LLD	2.19539	1.09769	15	1107	9	613	-1.04568	-0.0312177	0.295905	0.589681	IBD	3.29308	1.09769	7	447	4	236	NA	NA	NA	NA
UniRef90_D4JXH1_3-deoxy-D-arabinoheptulosonate-7-phosphate_synthase	MIBS	125.741	248.05	6	299	5	287	2.08063	0.119137	0.0376822	0.754009	LLD	257.887	279.874	15	1107	14	1098	1.04526	0.0312054	0.296086	0.589731	IBD	229.419	179.257	7	447	6	346	0.131393	0.00616656	0.89662	0.984367
UniRef90_D4K327_Arginine--tRNA_ligase|g__Faecalibacterium.s__Faecalibacterium_prausnitzii	MIBS	95.5116	201.914	6	299	6	287	2.22088	0.127167	0.0265178	0.754009	LLD	215.041	223.204	15	1107	13	1099	1.04486	0.0311934	0.296272	0.589841	IBD	186.359	149.13	7	447	6	348	-0.0175132	-0.000821936	0.987191	0.999297
UniRef90_R9N6U7_Tyrosine--tRNA_ligase	MIBS	3.22028	4.09946	6	299	6	290	1.83278	0.104945	0.0671839	0.754009	LLD	3.88292	4.27848	15	1107	14	1094	1.04286	0.0311336	0.2972	0.590639	IBD	4.35049	3.17041	7	447	7	385	-0.149707	-0.00702611	0.882142	0.982582
UniRef90_R9N6U7_Tyrosine--tRNA_ligase|unclassified	MIBS	3.22028	4.09946	6	299	6	290	1.83278	0.104945	0.0671839	0.754009	LLD	3.88292	4.27848	15	1107	14	1094	1.04286	0.0311336	0.2972	0.590639	IBD	4.35049	3.17041	7	447	7	385	-0.149707	-0.00702611	0.882142	0.982582
UniRef90_R5GBS3_Shikimate_kinase|g__Eubacterium.s__Eubacterium_hallii	MIBS	140.3	76.6954	6	299	6	289	-2.4593	-0.140819	0.0140116	0.754009	LLD	49.3139	76.8073	15	1107	13	1081	1.03204	0.0308104	0.302244	0.595065	IBD	65.2587	34.831	7	447	6	352	-1.36227	-0.0639343	0.173575	0.811957
UniRef90_D4K0Y2_Phosphomethylpyrimidine_synthase|g__Faecalibacterium.s__Faecalibacterium_prausnitzii	MIBS	109.792	215.727	6	299	6	286	2.09934	0.120208	0.0359938	0.754009	LLD	240.762	243.193	15	1107	13	1099	1.02802	0.0306905	0.304131	0.596672	IBD	217.783	167.874	7	447	6	347	0.0656854	0.00308277	0.948791	0.993063
UniRef90_R5QU92_Pyruvate_kinase	MIBS	11.9591	3.73306	6	299	6	201	-1.59765	-0.0914814	0.11065	0.754009	LLD	5.98299	2.99177	15	1107	9	700	-1.02667	-0.0306503	0.304769	0.597324	IBD	13.6002	2.24383	7	447	5	269	-1.07184	-0.0503041	0.284464	0.811957
UniRef90_D4JZ88_Aspartylasparaginyl-tRNA_synthetases	MIBS	64.7506	146.258	6	299	6	286	1.92634	0.110302	0.0543545	0.754009	LLD	144.706	175.023	15	1107	13	1097	1.02561	0.0306186	0.305265	0.597516	IBD	203.889	112.454	7	447	6	344	-0.189855	-0.00891032	0.850568	0.97963
UniRef90_D4L4X0_Thiamine-phosphate_synthase|g__Ruminococcus.s__Ruminococcus_bromii	MIBS	256.555	36.5143	6	299	5	170	-1.61849	-0.0926746	0.106082	0.754009	LLD	47.635	144.916	15	1107	10	765	1.02565	0.0306199	0.305248	0.597516	IBD	45.8648	0	7	447	4	179	NA	NA	NA	NA
UniRef90_R6FZM9_Pyruvate_kinase|g__Eubacterium.s__Eubacterium_hallii	MIBS	170.461	80.1539	6	299	6	290	-1.63173	-0.0934329	0.103229	0.754009	LLD	58.2079	75.5555	15	1107	13	1084	1.02241	0.030523	0.306778	0.598564	IBD	74.09	34.0184	7	447	6	356	-1.15158	-0.0540463	0.250094	0.811957
UniRef90_R6R4W4_Glucose-1-phosphate_thymidylyltransferase	MIBS	18.5027	14.7229	6	299	6	299	-2.24887	-0.12877	0.0246701	0.754009	LLD	12.0745	13.616	15	1107	15	1105	1.01679	0.0303552	0.309446	0.601065	IBD	9.77473	11.8241	7	447	7	432	0.96244	0.0451695	0.336558	0.811957
UniRef90_Q5LAE0_Histidine--tRNA_ligase|g__Bacteroides.s__Bacteroides_caccae	MIBS	15.0121	0	6	299	5	144	-2.60973	-0.149433	0.00912812	0.754009	LLD	0	1.58103	15	1107	6	639	1.0115	0.0301974	0.311977	0.603993	IBD	0	0	7	447	2	179	NA	NA	NA	NA
UniRef90_D4L7A2_Tryptophanyl-tRNA_synthetase|g__Ruminococcus.s__Ruminococcus_bromii	MIBS	235.337	38.319	6	299	5	172	-1.59112	-0.0911074	0.11213	0.754009	LLD	39.4439	123.597	15	1107	10	756	1.00366	0.0299635	0.315737	0.60786	IBD	76.9145	0	7	447	4	178	NA	NA	NA	NA
UniRef90_R6R4W4_Glucose-1-phosphate_thymidylyltransferase|unclassified	MIBS	18.5027	14.7229	6	299	6	299	-2.26289	-0.129573	0.0237868	0.754009	LLD	12.0745	13.6003	15	1107	15	1105	1.00315	0.0299481	0.315983	0.60813	IBD	9.77473	11.7352	7	447	7	432	0.950826	0.0446245	0.34243	0.811957
UniRef90_D4KCR6_Phenylalanine--tRNA_ligase_beta_subunit	MIBS	95.0909	182.519	6	299	6	287	2.01983	0.115655	0.0436438	0.754009	LLD	232.274	216.819	15	1107	13	1099	0.995929	0.0297325	0.31948	0.611593	IBD	201.407	147.253	7	447	6	347	-0.054008	-0.00253472	0.958092	0.993256
UniRef90_C9LB57_Tryptophan--tRNA_ligase|unclassified	MIBS	10.4253	7.89254	6	299	6	225	-1.74238	-0.0997685	0.0818541	0.754009	LLD	10.0167	7.25178	15	1107	11	785	-0.993752	-0.0296675	0.320541	0.612646	IBD	9.3805	6.96744	7	447	5	308	-0.266769	-0.0125201	0.790782	0.974791
UniRef90_R5QLR4_Glutamate--tRNA_ligase	MIBS	28.3556	11.8026	6	299	6	272	-2.05789	-0.117834	0.0398259	0.754009	LLD	20.9548	9.49183	15	1107	13	1009	-0.986651	-0.0294556	0.324011	0.615933	IBD	9.4093	10.3711	7	447	7	370	-1.055	-0.0495135	0.292092	0.811957
UniRef90_D4KB03_Ribulose-phosphate_3-epimerase	MIBS	68.6588	115.795	6	299	6	275	1.59002	0.0910444	0.112358	0.754009	LLD	75.1288	121.01	15	1107	13	1073	0.978296	0.0292061	0.328126	0.61937	IBD	171.947	72.5211	7	447	5	314	-0.410433	-0.0192626	0.682568	0.951009
UniRef90_D1PKE3_Rhamnulose-1-phosphate_aldolase|unclassified	MIBS	13.6943	33.7439	6	299	5	265	1.74056	0.0996643	0.0821714	0.754009	LLD	37.4295	35.8787	15	1107	11	1058	0.976727	0.0291593	0.328903	0.619529	IBD	0	12.9651	7	447	3	290	NA	NA	NA	NA
UniRef90_R5QYH9_Triosephosphate_isomerase	MIBS	63.8648	28.2891	6	299	6	299	-1.97769	-0.113242	0.0482277	0.754009	LLD	34.1692	26.8344	15	1107	15	1104	-0.971461	-0.0290021	0.331518	0.621715	IBD	20.4738	27.1299	7	447	7	424	0.175657	0.008244	0.861704	0.980936
UniRef90_C6LLI0_Alanine--tRNA_ligase	MIBS	13.3823	10.7379	6	299	6	283	-2.33787	-0.133866	0.0195158	0.754009	LLD	9.10058	10.6677	15	1107	14	1042	0.970758	0.0289811	0.331869	0.62202	IBD	8.21375	9.45876	7	447	7	369	0.0742209	0.00348336	0.941993	0.992449
UniRef90_C6LLI0_Alanine--tRNA_ligase|unclassified	MIBS	13.3823	10.7379	6	299	6	283	-2.33787	-0.133866	0.0195158	0.754009	LLD	9.10058	10.6677	15	1107	14	1042	0.970758	0.0289811	0.331869	0.62202	IBD	8.21375	9.45876	7	447	7	369	0.0742209	0.00348336	0.941993	0.992449
UniRef90_R5GBS3_Shikimate_kinase	MIBS	144.862	81.0893	6	299	6	289	-2.31436	-0.13252	0.0207763	0.754009	LLD	69.3856	80.8093	15	1107	13	1084	0.967054	0.0288705	0.333717	0.622699	IBD	78.3515	36.2376	7	447	6	354	-1.42019	-0.0666529	0.155977	0.811957
UniRef90_S2Y5D6_Threonine--tRNA_ligase	MIBS	3.28702	0	6	299	5	105	-2.33918	-0.133941	0.0194674	0.754009	LLD	0	0	15	1107	6	326	-0.967441	-0.028882	0.333572	0.622699	IBD	3.81984	0	7	447	4	199	NA	NA	NA	NA
UniRef90_R5U9F4_Tetraacyldisaccharide_4-kinase	MIBS	9.80971	0	6	299	5	129	-2.24596	-0.128603	0.024872	0.754009	LLD	0	1.96079	15	1107	5	593	0.967088	0.0288715	0.333712	0.622699	IBD	0	0	7	447	2	176	NA	NA	NA	NA
UniRef90_R5U9F4_Tetraacyldisaccharide_4-kinase|g__Bacteroides.s__Bacteroides_caccae	MIBS	9.80971	0	6	299	5	129	-2.24596	-0.128603	0.024872	0.754009	LLD	0	1.96079	15	1107	5	593	0.967088	0.0288715	0.333712	0.622699	IBD	0	0	7	447	2	172	NA	NA	NA	NA
UniRef90_D4J845_Selenium-dependent_molybdenum_hydroxylase_1	MIBS	10.547	5.33363	6	299	5	209	-1.84811	-0.105823	0.0649298	0.754009	LLD	4.65119	5.20272	15	1107	10	786	0.963294	0.0287582	0.335604	0.624356	IBD	0	3.26329	7	447	3	231	NA	NA	NA	NA
UniRef90_D4J845_Selenium-dependent_molybdenum_hydroxylase_1|unclassified	MIBS	10.547	5.33363	6	299	5	209	-1.84811	-0.105823	0.0649298	0.754009	LLD	4.65119	5.20272	15	1107	10	786	0.963294	0.0287582	0.335604	0.624356	IBD	0	3.26329	7	447	3	231	NA	NA	NA	NA
UniRef90_D4L5F5_Ribulose-phosphate_3-epimerase|g__Ruminococcus.s__Ruminococcus_bromii	MIBS	293.21	34.6649	6	299	5	170	-1.70611	-0.0976916	0.0884416	0.754009	LLD	34.5302	106.184	15	1107	10	771	0.954877	0.028507	0.339846	0.627406	IBD	56.3492	0	7	447	4	177	NA	NA	NA	NA
UniRef90_D4JZ88_Aspartylasparaginyl-tRNA_synthetases|g__Faecalibacterium.s__Faecalibacterium_prausnitzii	MIBS	64.7506	143.937	6	299	6	286	2.00582	0.114853	0.0451252	0.754009	LLD	143.166	169.699	15	1107	13	1097	0.953412	0.0284632	0.340584	0.627883	IBD	203.082	110.103	7	447	6	344	-0.151884	-0.00712826	0.880431	0.982582
UniRef90_D4K637_3-hydroxyacyl-CoA_dehydrogenase	MIBS	163.263	330.316	6	299	6	296	2.43588	0.139478	0.0149517	0.754009	LLD	412.448	366.364	15	1107	14	1104	0.949802	0.0283555	0.342417	0.62944	IBD	217.179	218.992	7	447	6	371	0.510765	0.0239714	0.610535	0.920068
UniRef90_R5YUW7_Threonine--tRNA_ligase	MIBS	9.77699	6.2049	6	299	6	227	-2.32969	-0.133398	0.0199471	0.754009	LLD	7.25879	6.36718	15	1107	13	869	-0.941586	-0.0281102	0.346611	0.632351	IBD	4.52951	3.48533	7	447	4	229	NA	NA	NA	NA
UniRef90_R5YUW7_Threonine--tRNA_ligase|unclassified	MIBS	9.77699	6.2049	6	299	6	227	-2.32969	-0.133398	0.0199471	0.754009	LLD	7.25879	6.36718	15	1107	13	869	-0.941586	-0.0281102	0.346611	0.632351	IBD	4.52951	3.48533	7	447	4	229	NA	NA	NA	NA
UniRef90_F4KKE5_Naphthoate_synthase|g__Bacteroides.s__Bacteroides_caccae	MIBS	9.61275	0	6	299	5	128	-2.24247	-0.128403	0.0250981	0.754009	LLD	0	0	15	1107	5	545	0.941813	0.028117	0.346509	0.632351	IBD	0	0	7	447	1	162	NA	NA	NA	NA
UniRef90_D4LW84_Transketolase_C-terminal_subunit|unclassified	MIBS	36.3614	24.2131	6	299	6	299	-1.63171	-0.0934317	0.103233	0.754009	LLD	31.8588	23.7325	15	1107	15	1101	-0.940577	-0.02808	0.347128	0.632427	IBD	22.1817	20.9215	7	447	7	417	0.158249	0.007427	0.875405	0.982582
UniRef90_R6FXB3_Isocitrate_dehydrogenase_[NADP]	MIBS	6.08097	11.4839	6	299	6	289	1.75331	0.100394	0.0799515	0.754009	LLD	10.7664	13.5679	15	1107	14	1095	0.935363	0.0279244	0.349808	0.634755	IBD	4.26923	7.24517	7	447	7	388	1.4227	0.0667704	0.155246	0.811957
UniRef90_R5G603_Lysine--tRNA_ligase	MIBS	173.488	114.972	6	299	6	293	-2.06186	-0.118062	0.0394444	0.754009	LLD	110.965	98.3421	15	1107	15	1092	-0.927743	-0.0276969	0.353749	0.638601	IBD	106.975	52.7361	7	447	6	379	-1.0979	-0.051527	0.272884	0.811957
UniRef90_W0U473_Fructose-bisphosphate_aldolase	MIBS	11.0569	15.8801	6	299	6	299	1.84211	0.105479	0.0658021	0.754009	LLD	13.4548	18.3628	15	1107	14	1105	0.924533	0.0276011	0.355418	0.639521	IBD	10.6813	14.2727	7	447	7	412	1.17172	0.0549917	0.241892	0.811957
UniRef90_W0U473_Fructose-bisphosphate_aldolase|unclassified	MIBS	11.0569	15.8801	6	299	6	299	1.84211	0.105479	0.0658021	0.754009	LLD	13.4548	18.3628	15	1107	14	1105	0.924533	0.0276011	0.355418	0.639521	IBD	10.6813	14.2727	7	447	7	412	1.17172	0.0549917	0.241892	0.811957
UniRef90_E2ZF07_Cyclic_pyranopterin_monophosphate_synthase	MIBS	2.28168	18.3308	6	299	5	254	1.76331	0.100967	0.0782432	0.754009	LLD	8.05656	19.4107	15	1107	11	994	0.923452	0.0275688	0.355981	0.640076	IBD	8.05391	11.4969	7	447	5	276	0.285263	0.0133881	0.776587	0.973909
UniRef90_E2ZF07_Cyclic_pyranopterin_monophosphate_synthase|g__Faecalibacterium.s__Faecalibacterium_prausnitzii	MIBS	2.28168	18.3277	6	299	5	254	1.76331	0.100967	0.0782432	0.754009	LLD	8.05656	18.4093	15	1107	11	994	0.922649	0.0275448	0.356399	0.640224	IBD	8.05391	11.4969	7	447	5	276	0.285263	0.0133881	0.776587	0.973909
UniRef90_R9MGH5_Phosphorylase	MIBS	5.6165	4.40777	6	299	6	267	-1.89931	-0.108754	0.057832	0.754009	LLD	3.91808	4.31395	15	1107	13	972	0.921361	0.0275064	0.357072	0.640394	IBD	4.54993	3.63539	7	447	4	315	NA	NA	NA	NA
UniRef90_R9MGH5_Phosphorylase|unclassified	MIBS	5.6165	4.40777	6	299	6	267	-1.89931	-0.108754	0.057832	0.754009	LLD	3.91808	4.31395	15	1107	13	972	0.921361	0.0275064	0.357072	0.640394	IBD	4.54993	3.63539	7	447	4	315	NA	NA	NA	NA
UniRef90_C7N2V4_14-Dihydroxy-2-naphthoate_synthase	MIBS	4.93287	0	6	299	5	128	-1.79862	-0.102989	0.0724881	0.754009	LLD	0	3.81649	15	1107	6	639	0.916319	0.0273559	0.359718	0.642278	IBD	3.54368	0	7	447	4	99	NA	NA	NA	NA
UniRef90_C7N2V4_14-Dihydroxy-2-naphthoate_synthase|unclassified	MIBS	4.93287	0	6	299	5	128	-1.79862	-0.102989	0.0724881	0.754009	LLD	0	3.81649	15	1107	6	639	0.916319	0.0273559	0.359718	0.642278	IBD	3.54368	0	7	447	4	99	NA	NA	NA	NA
UniRef90_R9MKD0_Phenylalanine--tRNA_ligase_beta_subunit	MIBS	7.18913	5.48586	6	299	6	276	-1.88459	-0.107911	0.0598019	0.754009	LLD	5.29923	5.5594	15	1107	13	1013	0.911983	0.0272264	0.361989	0.644377	IBD	5.98999	5.29391	7	447	7	364	-0.985761	-0.046264	0.324966	0.811957
UniRef90_R9MKD0_Phenylalanine--tRNA_ligase_beta_subunit|unclassified	MIBS	7.18913	5.48586	6	299	6	276	-1.88459	-0.107911	0.0598019	0.754009	LLD	5.29923	5.5594	15	1107	13	1013	0.911983	0.0272264	0.361989	0.644377	IBD	5.98999	5.29391	7	447	7	364	-0.985761	-0.046264	0.324966	0.811957
UniRef90_Q8AA15_Phosphomethylpyrimidine_synthase|g__Bacteroides.s__Bacteroides_caccae	MIBS	14.4688	0	6	299	5	141	-2.5384	-0.145348	0.0112167	0.754009	LLD	0	1.25865	15	1107	7	626	0.910071	0.0271693	0.363006	0.644936	IBD	0	0	7	447	2	177	NA	NA	NA	NA
UniRef90_D4KCR6_Phenylalanine--tRNA_ligase_beta_subunit|g__Faecalibacterium.s__Faecalibacterium_prausnitzii	MIBS	95.0909	174.141	6	299	6	287	2.00113	0.114584	0.0456307	0.754009	LLD	214.366	201.745	15	1107	13	1099	0.900467	0.0268826	0.368085	0.648441	IBD	201.407	140.931	7	447	6	347	-0.0218951	-0.00102759	0.983696	0.998094
UniRef90_R7FVF6_Lysine--tRNA_ligase	MIBS	4.50555	2.86759	6	299	6	199	-2.12297	-0.121561	0.0339561	0.754009	LLD	2.97444	2.78054	15	1107	12	728	-0.900362	-0.0268795	0.368145	0.648441	IBD	0	2.15599	7	447	3	246	NA	NA	NA	NA
UniRef90_R7FVF6_Lysine--tRNA_ligase|unclassified	MIBS	4.50555	2.86759	6	299	6	199	-2.12297	-0.121561	0.0339561	0.754009	LLD	2.97444	2.78054	15	1107	12	728	-0.900362	-0.0268795	0.368145	0.648441	IBD	0	2.15599	7	447	3	246	NA	NA	NA	NA
UniRef90_R5TYA8_Glutamate--tRNA_ligase|unclassified	MIBS	6.66398	3.17412	6	299	5	186	-1.98582	-0.113708	0.0473211	0.754009	LLD	4.37098	3.40471	15	1107	10	713	-0.901723	-0.0269201	0.367422	0.648441	IBD	0	0	7	447	2	208	NA	NA	NA	NA
UniRef90_R5GBP3_Arginine--tRNA_ligase|g__Eubacterium.s__Eubacterium_hallii	MIBS	129.757	78.279	6	299	6	290	-2.08058	-0.119134	0.0376871	0.754009	LLD	52.0263	78.3539	15	1107	13	1084	0.898065	0.0268109	0.369365	0.648693	IBD	77.0873	36.347	7	447	6	357	-1.42397	-0.0668304	0.154876	0.811957
UniRef90_D4K914_Tryptophanyl-tRNA_synthetase	MIBS	64.8821	106.235	6	299	6	295	1.90289	0.108959	0.0573608	0.754009	LLD	82.8162	113.011	15	1107	14	1101	0.896456	0.0267629	0.370224	0.649052	IBD	188.556	69.0123	7	447	7	365	-0.516849	-0.0242569	0.606278	0.917753
UniRef90_R5C195_Glycine--tRNA_ligase|g__Bacteroides.s__Bacteroides_caccae	MIBS	13.5148	0	6	299	5	146	-2.4268	-0.138958	0.0153382	0.754009	LLD	0	2.76681	15	1107	7	671	0.888321	0.02652	0.374591	0.652322	IBD	0	0	7	447	2	178	NA	NA	NA	NA
UniRef90_R6L311_Thiazole_synthase|unclassified	MIBS	34.7267	23.71	6	299	6	299	-1.81405	-0.103872	0.0700299	0.754009	LLD	27.1301	25.3879	15	1107	15	1104	-0.886027	-0.0264515	0.375819	0.653254	IBD	19.0529	19.0195	7	447	7	416	-0.712857	-0.0334561	0.476833	0.855875
UniRef90_A9KHY1_Phenylalanine--tRNA_ligase_alpha_subunit	MIBS	6.19032	4.65636	6	299	6	284	-1.75338	-0.100398	0.0799389	0.754009	LLD	5.34901	4.89262	15	1107	13	1062	0.877235	0.026189	0.380577	0.656879	IBD	3.37922	4.43427	7	447	7	389	0.149673	0.00702449	0.88217	0.982582
UniRef90_A9KHY1_Phenylalanine--tRNA_ligase_alpha_subunit|unclassified	MIBS	6.19032	4.65636	6	299	6	284	-1.75338	-0.100398	0.0799389	0.754009	LLD	5.34901	4.89262	15	1107	13	1062	0.877235	0.026189	0.380577	0.656879	IBD	3.37922	4.43427	7	447	7	389	0.149673	0.00702449	0.88217	0.982582
UniRef90_D4LSS8_Leucine--tRNA_ligase	MIBS	42.6199	29.0534	6	299	6	283	-1.80016	-0.103077	0.0722055	0.754009	LLD	36.2919	26.6837	15	1107	14	1080	-0.874402	-0.0261045	0.382118	0.657992	IBD	22.6119	22.8768	7	447	7	364	-0.438278	-0.0205694	0.662241	0.943772
UniRef90_D4LSS8_Leucine--tRNA_ligase|unclassified	MIBS	42.6199	29.0534	6	299	6	283	-1.80016	-0.103077	0.0722055	0.754009	LLD	36.2919	26.6837	15	1107	14	1080	-0.874402	-0.0261045	0.382118	0.657992	IBD	22.6119	22.8768	7	447	7	364	-0.438278	-0.0205694	0.662241	0.943772
UniRef90_R5QD06_Phosphorylase	MIBS	14.5167	1.84523	6	299	6	188	-1.79233	-0.102628	0.073465	0.754009	LLD	5.9961	2.30627	15	1107	10	712	-0.856317	-0.0255645	0.39205	0.664301	IBD	3.68919	2.30606	7	447	4	275	NA	NA	NA	NA
UniRef90_R6G8S2_Glycine--tRNA_ligase|unclassified	MIBS	9.79727	6.90585	6	299	6	298	-1.66912	-0.0955734	0.0955582	0.754009	LLD	6.75834	6.71589	15	1107	14	1100	0.855945	0.0255534	0.39225	0.664384	IBD	4.30052	5.7918	7	447	7	419	0.895753	0.0420398	0.371161	0.811957
UniRef90_R5GG65_Putative_fructose-6-phosphate_aldolase	MIBS	78.8639	57.0348	6	299	6	284	-1.90768	-0.109233	0.0567362	0.754009	LLD	41.3232	50.2581	15	1107	13	1064	0.847549	0.0253028	0.396913	0.667671	IBD	44.9827	22.4913	7	447	6	341	-1.02139	-0.0479361	0.307763	0.811957
UniRef90_D4K914_Tryptophanyl-tRNA_synthetase|g__Faecalibacterium.s__Faecalibacterium_prausnitzii	MIBS	59.4753	101.502	6	299	5	280	1.9242	0.110179	0.0546235	0.754009	LLD	79.4303	108.884	15	1107	13	1082	0.847528	0.0253021	0.396925	0.667671	IBD	178.732	66.8513	7	447	5	325	-0.294794	-0.0138353	0.769272	0.973897
UniRef90_D4K6G3_ATP-dependent_6-phosphofructokinase	MIBS	76.2293	132.076	6	299	5	287	2.03855	0.116727	0.0417288	0.754009	LLD	132.317	152.777	15	1107	13	1093	0.847523	0.025302	0.396927	0.667671	IBD	153.982	102.897	7	447	6	342	-0.111032	-0.00521098	0.91275	0.988209
UniRef90_M2NGK1_dTDP-glucose_46-dehydratase	MIBS	33.4487	23.3	6	299	6	299	-1.65509	-0.0947703	0.098381	0.754009	LLD	26.345	24.6028	15	1107	15	1106	0.845917	0.0252541	0.397823	0.668077	IBD	16.6828	19.2156	7	447	7	433	0.291779	0.0136939	0.771566	0.973909
UniRef90_M2NGK1_dTDP-glucose_46-dehydratase|unclassified	MIBS	33.4487	23.3	6	299	6	299	-1.65509	-0.0947703	0.098381	0.754009	LLD	26.345	24.6028	15	1107	15	1106	0.845917	0.0252541	0.397823	0.668077	IBD	16.6828	19.2156	7	447	7	433	0.291779	0.0136939	0.771566	0.973909
UniRef90_R7B219_Isoleucine--tRNA_ligase	MIBS	10.6335	9.11978	6	299	6	297	-1.58964	-0.0910223	0.112445	0.754009	LLD	8.78183	8.56114	15	1107	15	1104	0.845115	0.0252301	0.398271	0.668223	IBD	6.07527	8.49054	7	447	7	414	1.57821	0.0740691	0.114851	0.811957
UniRef90_R7B219_Isoleucine--tRNA_ligase|unclassified	MIBS	10.6335	9.11978	6	299	6	297	-1.58964	-0.0910223	0.112445	0.754009	LLD	8.78183	8.56114	15	1107	15	1104	0.845115	0.0252301	0.398271	0.668223	IBD	6.07527	8.49054	7	447	7	414	1.57821	0.0740691	0.114851	0.811957
UniRef90_D4K061_Dehydrogenases_with_different_specificities_Related_to_short-chain_alcohol_dehydrogenases	MIBS	107.393	186.533	6	299	6	286	2.0292	0.116192	0.0426764	0.754009	LLD	268.528	231.096	15	1107	13	1098	0.844313	0.0252062	0.398718	0.668872	IBD	201.97	149.598	7	447	6	343	-0.153371	-0.00719807	0.879257	0.982582
UniRef90_C6LIL7_Ribose-5-phosphate_isomerase_B	MIBS	17.6273	13.4721	6	299	6	254	-1.99024	-0.113961	0.0468227	0.754009	LLD	9.63387	12.74	15	1107	12	948	0.838757	0.0250403	0.401831	0.671112	IBD	11.6862	10.1225	7	447	6	309	-0.213571	-0.0100234	0.83203	0.978566
UniRef90_C6LIL7_Ribose-5-phosphate_isomerase_B|unclassified	MIBS	17.6273	13.4721	6	299	6	254	-1.99024	-0.113961	0.0468227	0.754009	LLD	9.63387	12.74	15	1107	12	948	0.838757	0.0250403	0.401831	0.671112	IBD	11.6862	10.1225	7	447	6	309	-0.213571	-0.0100234	0.83203	0.978566
UniRef90_R7AJE5_Methionine--tRNA_ligase	MIBS	7.17161	6.66356	6	299	6	260	-1.74575	-0.0999613	0.0812623	0.754009	LLD	5.31535	6.75201	15	1107	12	1018	0.83933	0.0250574	0.401509	0.671112	IBD	4.88968	5.44955	7	447	7	327	-0.162638	-0.00763298	0.871957	0.981784
UniRef90_R7AJE5_Methionine--tRNA_ligase|unclassified	MIBS	7.17161	6.66356	6	299	6	260	-1.74575	-0.0999613	0.0812623	0.754009	LLD	5.31535	6.75201	15	1107	12	1018	0.83933	0.0250574	0.401509	0.671112	IBD	4.88968	5.44955	7	447	7	327	-0.162638	-0.00763298	0.871957	0.981784
UniRef90_D6D8D6_Long-chain_acyl-CoA_synthetases_AMP-forming|g__Bacteroides.s__Bacteroides_caccae	MIBS	13.6589	0	6	299	5	145	-2.4228	-0.138729	0.0155082	0.754009	LLD	0	2.53254	15	1107	6	653	0.8382	0.0250237	0.402152	0.671112	IBD	0	0	7	447	2	178	NA	NA	NA	NA
UniRef90_K1S8G5_Protein_containing_B3B4_tRNA-binding_domain_protein_Fragment	MIBS	3.00079	1.78733	6	299	6	243	-1.5852	-0.0907681	0.113455	0.754009	LLD	2.47857	1.50778	15	1107	12	838	-0.836253	-0.0249656	0.40324	0.671685	IBD	1.11137	1.16806	7	447	4	302	NA	NA	NA	NA
UniRef90_K1S8G5_Protein_containing_B3B4_tRNA-binding_domain_protein_Fragment|unclassified	MIBS	3.00079	1.78733	6	299	6	243	-1.5852	-0.0907681	0.113455	0.754009	LLD	2.47857	1.50778	15	1107	12	838	-0.836253	-0.0249656	0.40324	0.671685	IBD	1.11137	1.16806	7	447	4	302	NA	NA	NA	NA
UniRef90_D4K976_Prephenate_dehydrogenase	MIBS	105.822	222.694	6	299	6	287	1.87489	0.107356	0.06113	0.754009	LLD	283.956	259.382	15	1107	13	1095	0.830676	0.0247991	0.406383	0.673809	IBD	210.824	170.219	7	447	6	342	-0.169469	-0.0079536	0.866577	0.981781
UniRef90_R5C126_Glutamine--tRNA_ligase	MIBS	9.07771	7.8293	6	299	6	278	-1.80032	-0.103086	0.0721796	0.754009	LLD	7.71334	7.27679	15	1107	13	1042	0.827555	0.0247059	0.40815	0.674755	IBD	5.41409	6.39334	7	447	7	346	0.0510886	0.00239771	0.960418	0.993256
UniRef90_R5C126_Glutamine--tRNA_ligase|unclassified	MIBS	9.07771	7.8293	6	299	6	278	-1.80032	-0.103086	0.0721796	0.754009	LLD	7.71334	7.27679	15	1107	13	1042	0.827555	0.0247059	0.40815	0.674755	IBD	5.41409	6.39334	7	447	7	346	0.0510886	0.00239771	0.960418	0.993256
UniRef90_C7MLC8_14-Dihydroxy-2-naphthoate_synthase	MIBS	4.95949	0	6	299	5	114	-2.22519	-0.127414	0.0262476	0.754009	LLD	0	3.09234	15	1107	6	600	0.823202	0.0245759	0.410633	0.67648	IBD	3.32287	0	7	447	4	97	NA	NA	NA	NA
UniRef90_K1T130_Phenylalanyl-tRNA_synthetase_beta_subunit_Fragment	MIBS	26.8473	55.933	6	299	5	264	1.63072	0.0933746	0.103445	0.754009	LLD	61.1798	61.9265	15	1107	13	1051	0.821908	0.0245373	0.411358	0.676892	IBD	8.41403	26.8152	7	447	4	285	NA	NA	NA	NA
UniRef90_K1T130_Phenylalanyl-tRNA_synthetase_beta_subunit_Fragment|unclassified	MIBS	26.8473	55.933	6	299	5	264	1.63072	0.0933746	0.103445	0.754009	LLD	61.1798	61.9265	15	1107	13	1051	0.821908	0.0245373	0.411358	0.676892	IBD	8.41403	26.8152	7	447	4	285	NA	NA	NA	NA
UniRef90_D6D3P6_Hydrogenases_Fe-only|g__Bacteroides.s__Bacteroides_caccae	MIBS	10.4876	0	6	299	5	142	-2.47149	-0.141517	0.0135501	0.754009	LLD	0	1.19976	15	1107	6	621	0.821829	0.0245349	0.411413	0.676892	IBD	0	0	7	447	2	178	NA	NA	NA	NA
UniRef90_Q8AAD5_Anthranilate_phosphoribosyltransferase|g__Bacteroides.s__Bacteroides_caccae	MIBS	10.6002	0	6	299	5	132	-2.33866	-0.133911	0.0194861	0.754009	LLD	0	1.11607	15	1107	6	562	0.819406	0.0244626	0.412799	0.677938	IBD	0	0	7	447	2	159	NA	NA	NA	NA
UniRef90_A5Z7M2_Lysine--tRNA_ligase	MIBS	7.95381	14.1704	6	299	6	287	1.73463	0.0993244	0.0832223	0.754009	LLD	14.4956	15.6026	15	1107	14	1094	0.818242	0.0244279	0.413448	0.678544	IBD	5.03406	9.70778	7	447	7	385	1.03923	0.0487735	0.299374	0.811957
UniRef90_R6G2K4_Phenylalanine--tRNA_ligase_alpha_subunit|g__Eubacterium.s__Eubacterium_hallii	MIBS	160.221	100.984	6	299	6	290	-2.01045	-0.115118	0.0446317	0.754009	LLD	53.1916	87.8158	15	1107	13	1082	0.813835	0.0242963	0.415969	0.680134	IBD	69.519	43.4665	7	447	6	355	-1.01032	-0.0474168	0.31304	0.811957
UniRef90_C7MLC8_14-Dihydroxy-2-naphthoate_synthase|unclassified	MIBS	4.95949	0	6	299	5	114	-2.22519	-0.127414	0.0262476	0.754009	LLD	0	3.06444	15	1107	6	598	0.809358	0.0241626	0.418552	0.68203	IBD	3.32287	0	7	447	4	97	NA	NA	NA	NA
UniRef90_V8BX30_Threonine--tRNA_ligase	MIBS	9.05765	7.12757	6	299	6	210	-2.31048	-0.132297	0.0209931	0.754009	LLD	9.21338	7.31075	15	1107	11	822	-0.807118	-0.0240958	0.419832	0.682751	IBD	7.59818	0	7	447	4	188	NA	NA	NA	NA
UniRef90_V8BX30_Threonine--tRNA_ligase|unclassified	MIBS	9.05765	7.12757	6	299	6	210	-2.31048	-0.132297	0.0209931	0.754009	LLD	9.21338	7.31075	15	1107	11	822	-0.807118	-0.0240958	0.419832	0.682751	IBD	7.59818	0	7	447	4	188	NA	NA	NA	NA
UniRef90_R6L2J0_Fructose-16-bisphosphatase_class_3	MIBS	37.0287	27.3401	6	299	6	286	-1.99647	-0.114318	0.0461374	0.754009	LLD	24.4971	25.4545	15	1107	13	1054	0.802646	0.0239622	0.422411	0.684079	IBD	26.4824	18.4882	7	447	5	350	-0.224717	-0.0105465	0.823335	0.978341
UniRef90_R6L2J0_Fructose-16-bisphosphatase_class_3|unclassified	MIBS	37.0287	27.3401	6	299	6	286	-1.99647	-0.114318	0.0461374	0.754009	LLD	24.4971	25.4545	15	1107	13	1054	0.802646	0.0239622	0.422411	0.684079	IBD	26.4824	18.4882	7	447	5	350	-0.224717	-0.0105465	0.823335	0.978341
UniRef90_R5QYH9_Triosephosphate_isomerase|g__Blautia.s__Ruminococcus_torques	MIBS	9.18836	1.53139	6	299	5	172	-1.94093	-0.111137	0.0525626	0.754009	LLD	1.53139	1.53139	15	1107	8	586	-0.801807	-0.0239372	0.42291	0.684252	IBD	3.06279	1.53139	7	447	5	230	-1.03378	-0.0485176	0.301961	0.811957
UniRef90_D4L6G1_Fructose-bisphosphate_aldolase|g__Blautia.s__Ruminococcus_torques	MIBS	12.814	1.35135	6	299	5	161	-1.72472	-0.098757	0.0850224	0.754009	LLD	1.31926	1.35135	15	1107	8	575	-0.79842	-0.0238361	0.424874	0.685897	IBD	10.8035	1.35135	7	447	4	231	NA	NA	NA	NA
UniRef90_D4LYL2_Phosphorylase	MIBS	34.222	23.0625	6	299	6	299	-1.87951	-0.10762	0.0604944	0.754009	LLD	26.2434	22.2345	15	1107	15	1104	-0.792972	-0.0236735	0.428028	0.688075	IBD	20.1769	19.5481	7	447	7	424	0.346959	0.0162836	0.729713	0.961139
UniRef90_D4LYL2_Phosphorylase|unclassified	MIBS	34.222	23.0625	6	299	6	299	-1.87951	-0.10762	0.0604944	0.754009	LLD	26.2434	22.2345	15	1107	15	1104	-0.792972	-0.0236735	0.428028	0.688075	IBD	20.1769	19.5481	7	447	7	424	0.346959	0.0162836	0.729713	0.961139
UniRef90_R6RH88_Valine--tRNA_ligase	MIBS	10.3622	8.18469	6	299	6	292	-1.68315	-0.0963771	0.0927987	0.754009	LLD	8.87733	8.01019	15	1107	13	1079	0.791375	0.0236258	0.428959	0.688757	IBD	6.17811	8.18984	7	447	6	395	0.937039	0.0439774	0.349486	0.811957
UniRef90_R6RH88_Valine--tRNA_ligase|unclassified	MIBS	10.3622	8.18469	6	299	6	292	-1.68315	-0.0963771	0.0927987	0.754009	LLD	8.87733	8.01019	15	1107	13	1079	0.791375	0.0236258	0.428959	0.688757	IBD	6.17811	8.18984	7	447	6	395	0.937039	0.0439774	0.349486	0.811957
UniRef90_R5IFT3_Proline--tRNA_ligase|unclassified	MIBS	14.4951	9.99877	6	299	6	296	-1.60366	-0.0918255	0.109305	0.754009	LLD	9.36313	9.20063	15	1107	15	1095	-0.791368	-0.0236256	0.428963	0.688757	IBD	6.61051	9.95773	7	447	7	424	0.799893	0.0375408	0.424614	0.836264
UniRef90_R5BR67_Valine--tRNA_ligase|unclassified	MIBS	14.8322	10.913	6	299	6	295	-1.72522	-0.098786	0.0849091	0.754009	LLD	12.1042	10.1846	15	1107	15	1090	-0.788963	-0.0235537	0.430368	0.689544	IBD	8.22137	9.80789	7	447	7	408	-0.201839	-0.00947276	0.841178	0.979477
UniRef90_R6LB58_Phenylalanine--tRNA_ligase_beta_subunit	MIBS	8.19837	6.50738	6	299	6	281	-2.06674	-0.118341	0.0389798	0.754009	LLD	5.88811	6.30103	15	1107	13	1010	0.784418	0.0234181	0.433031	0.691657	IBD	6.10122	5.62638	7	447	6	354	-0.542414	-0.0254567	0.588538	0.907646
UniRef90_R6LB58_Phenylalanine--tRNA_ligase_beta_subunit|unclassified	MIBS	8.19837	6.50738	6	299	6	281	-2.06674	-0.118341	0.0389798	0.754009	LLD	5.88811	6.30103	15	1107	13	1010	0.784418	0.0234181	0.433031	0.691657	IBD	6.10122	5.62638	7	447	6	354	-0.542414	-0.0254567	0.588538	0.907646
UniRef90_W4UXY0_Glutaminyl-tRNA_synthetase	MIBS	9.7524	0	6	299	5	143	-2.16336	-0.123874	0.0307074	0.754009	LLD	0	1.82927	15	1107	7	663	0.770452	0.0230011	0.441278	0.69861	IBD	0	0	7	447	2	187	NA	NA	NA	NA
UniRef90_Q8A753_Phosphoglycerate_kinase|g__Bacteroides.s__Bacteroides_caccae	MIBS	8.62032	0	6	299	5	140	-2.31241	-0.132408	0.0208948	0.754009	LLD	0	1.72414	15	1107	6	628	0.769557	0.0229744	0.441811	0.699212	IBD	0	0	7	447	2	175	NA	NA	NA	NA
UniRef90_D4LSS5_3-phosphoshikimate_1-carboxyvinyltransferase|unclassified	MIBS	18.0491	10.7549	6	299	6	278	-1.67874	-0.0961245	0.0936592	0.754009	LLD	16.2802	10.1924	15	1107	14	1025	-0.769062	-0.0229596	0.442095	0.699508	IBD	11.5554	8.27087	7	447	5	356	0.0393632	0.00184741	0.969763	0.995703
UniRef90_R5U216_Succinyl-CoA_ligase_[ADP-forming]_subunit_alpha	MIBS	9.7644	0	6	299	5	130	-2.39346	-0.137049	0.0168075	0.754009	LLD	0	0	15	1107	6	552	0.768424	0.0229406	0.44249	0.699984	IBD	0	0	7	447	2	175	NA	NA	NA	NA
UniRef90_D4LX98_Cysteine_desulfurase_NifS|unclassified	MIBS	26.5639	18.6093	6	299	6	299	-1.75795	-0.10066	0.0791546	0.754009	LLD	19.0916	18.6238	15	1107	15	1101	-0.768104	-0.022931	0.442664	0.700001	IBD	14.897	15.3689	7	447	7	419	-0.0333911	-0.00156712	0.97452	0.99691
UniRef90_D4LWC2_Fructose-16-bisphosphatase_class_3	MIBS	41.0929	25.4713	6	299	6	289	-2.06656	-0.118331	0.0389964	0.754009	LLD	29.2758	22.7259	15	1107	15	1063	-0.760105	-0.0226922	0.447432	0.703903	IBD	24.702	20.4107	7	447	5	390	-0.0508624	-0.00238709	0.960593	0.993256
UniRef90_D4LWC2_Fructose-16-bisphosphatase_class_3|unclassified	MIBS	41.0929	25.4713	6	299	6	289	-2.06656	-0.118331	0.0389964	0.754009	LLD	29.2758	22.7259	15	1107	15	1063	-0.760105	-0.0226922	0.447432	0.703903	IBD	24.702	20.4107	7	447	5	390	-0.0508624	-0.00238709	0.960593	0.993256
UniRef90_H1CY19_dTDP-glucose_46-dehydratase	MIBS	16.5722	6.78078	6	299	6	292	-2.492	-0.142692	0.0127864	0.754009	LLD	6.17119	7.16542	15	1107	14	1086	0.752464	0.0224641	0.452013	0.706991	IBD	4.66899	6.12876	7	447	6	377	-0.138168	-0.00648455	0.891257	0.98305
UniRef90_R6L486_1-deoxy-D-xylulose-5-phosphate_synthase	MIBS	15.6866	9.60282	6	299	6	235	-2.11371	-0.121031	0.0347409	0.754009	LLD	11.3835	10.3088	15	1107	10	912	0.744143	0.0222157	0.457033	0.711227	IBD	11.7533	6.69368	7	447	5	270	-0.657735	-0.030869	0.511672	0.870353
UniRef90_R6L486_1-deoxy-D-xylulose-5-phosphate_synthase|unclassified	MIBS	15.6866	9.60282	6	299	6	235	-2.11371	-0.121031	0.0347409	0.754009	LLD	11.3835	10.3088	15	1107	10	912	0.744143	0.0222157	0.457033	0.711227	IBD	11.7533	6.69368	7	447	5	270	-0.657735	-0.030869	0.511672	0.870353
UniRef90_D4K6G3_ATP-dependent_6-phosphofructokinase|g__Faecalibacterium.s__Faecalibacterium_prausnitzii	MIBS	66.7495	117.555	6	299	5	287	2.08063	0.119137	0.0376822	0.754009	LLD	123.052	137.554	15	1107	13	1093	0.742435	0.0221647	0.458067	0.712177	IBD	146.051	94.7175	7	447	6	342	-0.146094	-0.00685655	0.885	0.982823
UniRef90_D4K976_Prephenate_dehydrogenase|g__Faecalibacterium.s__Faecalibacterium_prausnitzii	MIBS	103.095	207.53	6	299	6	287	1.89827	0.108695	0.0579691	0.754009	LLD	283.956	240.609	15	1107	13	1095	0.74083	0.0221168	0.45904	0.712508	IBD	210.824	159.533	7	447	6	342	-0.207454	-0.0097363	0.836796	0.979116
UniRef90_D4K061_Dehydrogenases_with_different_specificities_Related_to_short-chain_alcohol_dehydrogenases|g__Faecalibacterium.s__Faecalibacterium_prausnitzii	MIBS	107.393	182.078	6	299	6	286	2.06193	0.118066	0.0394375	0.754009	LLD	254.798	223.586	15	1107	13	1098	0.740028	0.0220928	0.459527	0.71256	IBD	201.97	143.813	7	447	6	343	-0.165057	-0.0077465	0.870049	0.981784
UniRef90_R5U168_1_4-dihydroxy-2-naphthoate_octaprenyltransferase	MIBS	11.9639	0	6	299	5	127	-2.38898	-0.136793	0.0170144	0.754009	LLD	0	2.48185	15	1107	6	581	0.740401	0.022104	0.459315	0.71256	IBD	0	0	7	447	2	172	NA	NA	NA	NA
UniRef90_R5ML09_Asparagine--tRNA_ligase	MIBS	19.733	16.436	6	299	6	299	-1.83743	-0.105211	0.0664917	0.754009	LLD	12.893	15.8244	15	1107	15	1105	0.739626	0.0220809	0.45977	0.712715	IBD	11.184	15.7666	7	447	7	432	1.18309	0.0555251	0.237349	0.811957
UniRef90_D4LWB8_Branched-chain_amino_acid_aminotransferase_group_II|unclassified	MIBS	18.8695	12.6875	6	299	6	298	-2.17874	-0.124754	0.0295255	0.754009	LLD	14.0225	12.6263	15	1107	15	1103	-0.736016	-0.0219731	0.461965	0.7142	IBD	6.92864	11.3839	7	447	7	424	0.828927	0.0389035	0.407968	0.828865
UniRef90_R5U216_Succinyl-CoA_ligase_[ADP-forming]_subunit_alpha|g__Bacteroides.s__Bacteroides_caccae	MIBS	9.7644	0	6	299	5	128	-2.43859	-0.139633	0.0148503	0.754009	LLD	0	0	15	1107	6	547	0.735088	0.0219454	0.462548	0.714592	IBD	0	0	7	447	2	162	NA	NA	NA	NA
UniRef90_R5G861_Shikimate_dehydrogenase|g__Eubacterium.s__Eubacterium_hallii	MIBS	137.907	72.2183	6	299	6	290	-2.03382	-0.116456	0.0422056	0.754009	LLD	68.3089	73.4812	15	1107	13	1078	0.728002	0.0217338	0.466858	0.717143	IBD	57.788	34.1673	7	447	6	352	-1.25433	-0.0588688	0.210251	0.811957
UniRef90_E6MHE7_Phosphomethylpyrimidine_synthase	MIBS	5.51276	4.31769	6	299	6	196	-1.67361	-0.0958305	0.0946777	0.754009	LLD	3.8786	4.21797	15	1107	10	702	0.726281	0.0216825	0.467918	0.717887	IBD	0	0	7	447	3	216	NA	NA	NA	NA
UniRef90_E6MHE7_Phosphomethylpyrimidine_synthase|unclassified	MIBS	5.51276	4.31769	6	299	6	196	-1.67361	-0.0958305	0.0946777	0.754009	LLD	3.8786	4.21797	15	1107	10	702	0.726281	0.0216825	0.467918	0.717887	IBD	0	0	7	447	3	215	NA	NA	NA	NA
UniRef90_R5U168_1_4-dihydroxy-2-naphthoate_octaprenyltransferase|g__Bacteroides.s__Bacteroides_caccae	MIBS	11.9639	0	6	299	5	125	-2.41397	-0.138223	0.0158927	0.754009	LLD	0	1.25945	15	1107	6	578	0.723729	0.0216063	0.469493	0.719135	IBD	0	0	7	447	2	162	NA	NA	NA	NA
UniRef90_R5ML09_Asparagine--tRNA_ligase|unclassified	MIBS	19.733	16.3522	6	299	6	299	-1.91224	-0.109494	0.056146	0.754009	LLD	12.893	15.7726	15	1107	15	1105	0.721176	0.02153	0.471048	0.720304	IBD	11.184	15.2778	7	447	7	431	0.982766	0.0461235	0.326438	0.811957
UniRef90_D4KCY5_Lactaldehyde_reductase	MIBS	210.552	379.326	6	299	6	297	2.36575	0.135463	0.0181074	0.754009	LLD	374.437	386.382	15	1107	14	1104	0.717165	0.0214103	0.47352	0.722807	IBD	231.702	240.708	7	447	6	367	0.641989	0.03013	0.521826	0.876908
UniRef90_D6D161_NADH_dehydrogenase_subunit_J|g__Bacteroides.s__Bacteroides_caccae	MIBS	9.68523	0	6	299	5	113	-2.43569	-0.139467	0.0149731	0.754009	LLD	0	0	15	1107	5	475	0.7159	0.0213725	0.474328	0.723403	IBD	0	0	7	447	1	147	NA	NA	NA	NA
UniRef90_R5GBN1_Asparagine--tRNA_ligase	MIBS	128.192	81.4223	6	299	6	296	-1.96367	-0.112439	0.0498405	0.754009	LLD	69.2868	80.6914	15	1107	15	1101	0.711148	0.0212307	0.477241	0.725478	IBD	74.6252	38.2522	7	447	7	392	-1.60256	-0.0752118	0.109353	0.811957
UniRef90_C6LDR5_ATP-dependent_6-phosphofructokinase	MIBS	20.4658	15.0117	6	299	6	281	-2.14623	-0.122893	0.0320417	0.754009	LLD	12.1878	14.3588	15	1107	12	1043	0.70641	0.0210892	0.480183	0.727557	IBD	7.60493	12.2003	7	447	5	368	1.62317	0.0761791	0.104865	0.811957
UniRef90_C6LDR5_ATP-dependent_6-phosphofructokinase|unclassified	MIBS	20.4658	15.0117	6	299	6	281	-2.15558	-0.123428	0.0312997	0.754009	LLD	12.1878	14.3588	15	1107	12	1043	0.704003	0.0210174	0.481681	0.728658	IBD	7.60493	12.2003	7	447	5	368	1.62317	0.0761791	0.104865	0.811957
UniRef90_D1PKU9_Tyrosine--tRNA_ligase	MIBS	11.0242	16.881	6	299	6	293	1.61302	0.0923612	0.107249	0.754009	LLD	19.0546	16.6107	15	1107	15	1102	0.694302	0.0207277	0.487744	0.732173	IBD	5.19792	9.18066	7	447	7	373	1.06053	0.049773	0.289567	0.811957
UniRef90_R5G861_Shikimate_dehydrogenase	MIBS	137.907	72.2183	6	299	6	290	-2.0385	-0.116724	0.0417341	0.754009	LLD	68.3089	73.4866	15	1107	13	1078	0.694309	0.020728	0.48774	0.732173	IBD	57.788	34.1673	7	447	6	352	-1.25433	-0.0588688	0.210251	0.811957
UniRef90_R6G8S2_Glycine--tRNA_ligase|g__Eubacterium.s__Eubacterium_hallii	MIBS	101.584	63.5807	6	299	6	290	-1.75797	-0.100661	0.0791508	0.754009	LLD	48.8419	57.3779	15	1107	13	1087	0.694305	0.0207278	0.487743	0.732173	IBD	44.9949	27.9191	7	447	6	357	-0.992556	-0.0465829	0.321638	0.811957
UniRef90_R9KAP8_dTDP-glucose_46-dehydratase	MIBS	3.93441	6.78053	6	299	5	280	1.92887	0.110447	0.0540376	0.754009	LLD	8.78147	7.18587	15	1107	14	1079	-0.694308	-0.0207279	0.487741	0.732173	IBD	2.64438	5.17129	7	447	7	364	0.878011	0.0412071	0.380728	0.812444
UniRef90_R9KAP8_dTDP-glucose_46-dehydratase|unclassified	MIBS	3.93441	6.78053	6	299	5	280	1.92887	0.110447	0.0540376	0.754009	LLD	8.78147	7.18587	15	1107	14	1079	-0.694308	-0.0207279	0.487741	0.732173	IBD	2.64438	5.17129	7	447	7	364	0.878011	0.0412071	0.380728	0.812444
UniRef90_D1PKU9_Tyrosine--tRNA_ligase|unclassified	MIBS	11.0242	16.8161	6	299	6	293	1.61302	0.0923612	0.107249	0.754009	LLD	19.0546	16.6107	15	1107	15	1102	0.691093	0.0206319	0.489759	0.7339	IBD	5.19792	9.18066	7	447	7	372	1.05771	0.0496409	0.290851	0.811957
UniRef90_C6LHN5_Cysteine--tRNA_ligase	MIBS	9.60418	8.54909	6	299	6	289	-1.73928	-0.0995908	0.0823976	0.754009	LLD	8.55367	8.47629	15	1107	14	1081	0.689494	0.0205842	0.490765	0.734226	IBD	6.88286	6.95378	7	447	6	384	0.0930339	0.0043663	0.927032	0.989922
UniRef90_C6LHN5_Cysteine--tRNA_ligase|unclassified	MIBS	9.60418	8.54157	6	299	6	289	-1.74395	-0.0998585	0.0815756	0.754009	LLD	8.55367	8.47629	15	1107	14	1081	0.687889	0.0205363	0.491775	0.73508	IBD	6.88286	6.95378	7	447	6	384	0.0930339	0.0043663	0.927032	0.989922
UniRef90_R5UF03_3-phosphoshikimate_1-carboxyvinyltransferase|g__Bacteroides.s__Bacteroides_caccae	MIBS	15.8797	0	6	299	5	142	-2.41103	-0.138055	0.0160178	0.754009	LLD	0	1.76523	15	1107	7	618	0.68378	0.0204136	0.494379	0.736557	IBD	0	0	7	447	2	168	NA	NA	NA	NA
UniRef90_R6FVA0_Cysteine_desulfurase_NifS|g__Eubacterium.s__Eubacterium_hallii	MIBS	144.7	90.0169	6	299	6	290	-1.98239	-0.113512	0.0476972	0.754009	LLD	62.4876	80.8227	15	1107	13	1086	0.680668	0.0203207	0.496336	0.738032	IBD	72.5644	41.3161	7	447	6	355	-1.4681	-0.0689014	0.142473	0.811957
UniRef90_Q8A5W4_Lysine--tRNA_ligase|g__Bacteroides.s__Bacteroides_caccae	MIBS	12.262	1.21772	6	299	5	152	-2.02935	-0.1162	0.0426765	0.754009	LLD	0	2.44506	15	1107	7	661	0.678662	0.0202608	0.497615	0.739024	IBD	0	0	7	447	2	178	NA	NA	NA	NA
UniRef90_D1PKE3_Rhamnulose-1-phosphate_aldolase	MIBS	13.6943	34.7633	6	299	5	266	1.77554	0.101667	0.0761949	0.754009	LLD	41.5205	36.0527	15	1107	11	1059	0.67749	0.0202258	0.49835	0.73947	IBD	0	13.1377	7	447	3	291	NA	NA	NA	NA
UniRef90_R5G5T9_Alanine_racemase	MIBS	202.15	122.14	6	299	6	290	-2.20682	-0.126362	0.0274907	0.754009	LLD	149.958	103.35	15	1107	14	1084	-0.673849	-0.0201171	0.500662	0.741578	IBD	118.357	52.1428	7	447	6	354	-1.06441	-0.0499554	0.287802	0.811957
UniRef90_W4UXY0_Glutaminyl-tRNA_synthetase|g__Bacteroides.s__Bacteroides_caccae	MIBS	9.7524	0	6	299	5	141	-2.20533	-0.126277	0.0276085	0.754009	LLD	0	1.81169	15	1107	7	644	0.668149	0.019947	0.504305	0.743924	IBD	0	0	7	447	2	168	NA	NA	NA	NA
UniRef90_R6G6X3_Proline--tRNA_ligase|g__Eubacterium.s__Eubacterium_hallii	MIBS	143.152	89.9006	6	299	6	290	-1.96837	-0.112708	0.0492951	0.754009	LLD	66.8026	80.0513	15	1107	13	1085	0.661415	0.0197459	0.508603	0.747323	IBD	68.1222	40.3326	7	447	6	357	-1.16163	-0.0545178	0.245981	0.811957
UniRef90_R7IM63_Phenylalanine--tRNA_ligase_alpha_subunit	MIBS	7.9426	5.76727	6	299	6	286	-2.38455	-0.136539	0.0172092	0.754009	LLD	5.76902	5.78495	15	1107	13	1093	0.659808	0.019698	0.509634	0.747443	IBD	4.60193	5.34203	7	447	7	400	0.512705	0.0240625	0.609174	0.919307
UniRef90_R7IM63_Phenylalanine--tRNA_ligase_alpha_subunit|unclassified	MIBS	7.9426	5.76727	6	299	6	286	-2.38455	-0.136539	0.0172092	0.754009	LLD	5.76902	5.78495	15	1107	13	1093	0.659808	0.019698	0.509634	0.747443	IBD	4.60193	5.34203	7	447	7	400	0.512705	0.0240625	0.609174	0.919307
UniRef90_F7KUK9_Phenylalanine--tRNA_ligase_beta_subunit	MIBS	6.01163	4.26755	6	299	6	258	-2.06436	-0.118205	0.039206	0.754009	LLD	4.76036	4.17223	15	1107	12	927	0.657224	0.0196208	0.511296	0.748444	IBD	4.303	4.07499	7	447	7	316	-1.26219	-0.0592376	0.207409	0.811957
UniRef90_F7KUK9_Phenylalanine--tRNA_ligase_beta_subunit|unclassified	MIBS	6.01163	4.26755	6	299	6	258	-2.06436	-0.118205	0.039206	0.754009	LLD	4.76036	4.17223	15	1107	12	927	0.657224	0.0196208	0.511296	0.748444	IBD	4.303	4.07499	7	447	7	316	-1.26219	-0.0592376	0.207409	0.811957
UniRef90_R5I7T7_ATP-dependent_6-phosphofructokinase|unclassified	MIBS	123.345	80.4752	6	299	6	299	-1.71587	-0.0982505	0.0866144	0.754009	LLD	74.784	64.6392	15	1107	15	1105	-0.656599	-0.0196021	0.511697	0.748679	IBD	55.6271	62.462	7	447	7	430	0.358559	0.016828	0.721012	0.959364
UniRef90_D4KCY5_Lactaldehyde_reductase|unclassified	MIBS	22.7758	58.7783	6	299	6	279	1.74885	0.100139	0.0807229	0.754009	LLD	66.1866	55.4451	15	1107	14	1099	0.654192	0.0195303	0.513246	0.749825	IBD	18.4343	27.2826	7	447	4	341	NA	NA	NA	NA
UniRef90_D6D7H5_UDP-N-acetylglucosamine_2-epimerase|g__Bacteroides.s__Bacteroides_caccae	MIBS	11.1491	0	6	299	5	135	-2.44617	-0.140067	0.0145406	0.754009	LLD	0	2.00309	15	1107	7	591	0.651356	0.0194456	0.51509	0.750519	IBD	0	0	7	447	1	166	NA	NA	NA	NA
UniRef90_B5CME3_Anthranilate_phosphoribosyltransferase|unclassified	MIBS	19.4178	13.3079	6	299	6	251	-1.80355	-0.103271	0.0716708	0.754009	LLD	12.6938	12.1764	15	1107	13	934	-0.649811	-0.0193995	0.516074	0.750936	IBD	13.6382	9.2462	7	447	5	304	-0.600673	-0.028191	0.549041	0.890046
UniRef90_R6GTL8_Phospho-2-dehydro-3-deoxyheptonate_aldolase	MIBS	171.004	93.9893	6	299	6	290	-2.06188	-0.118063	0.0394426	0.754009	LLD	85.4809	86.5864	15	1107	14	1084	-0.644168	-0.019231	0.519727	0.754267	IBD	86.6276	41.6765	7	447	6	356	-1.41979	-0.0666342	0.156093	0.811957
UniRef90_D6DM65_Glucose-1-phosphate_thymidylyltransferase	MIBS	14.6119	13.1202	6	299	6	299	-1.65509	-0.0947703	0.098381	0.754009	LLD	13.4031	13.0443	15	1107	15	1105	0.642159	0.0191711	0.52103	0.754756	IBD	8.21658	11.262	7	447	7	429	1.18601	0.0556621	0.236193	0.811957
UniRef90_D6DM65_Glucose-1-phosphate_thymidylyltransferase|unclassified	MIBS	14.6119	13.1202	6	299	6	299	-1.66444	-0.0953057	0.0964918	0.754009	LLD	13.4031	13.0443	15	1107	15	1105	0.642159	0.0191711	0.52103	0.754756	IBD	8.21658	11.262	7	447	7	429	1.18601	0.0556621	0.236193	0.811957
UniRef90_R5GC26_Threonine--tRNA_ligase	MIBS	169.746	100.344	6	299	6	295	-2.27225	-0.130108	0.0232131	0.754009	LLD	92.891	92.1698	15	1107	15	1096	-0.640555	-0.0191232	0.522073	0.755413	IBD	71.7617	45.9889	7	447	6	384	-1.20072	-0.0563525	0.230425	0.811957
UniRef90_K1SSQ5_Cysteinyl-tRNA_synthetase_Fragment	MIBS	22.977	46.9459	6	299	5	272	1.82645	0.104582	0.0681354	0.754009	LLD	47.8598	47.6013	15	1107	13	1068	0.638565	0.0190638	0.523367	0.756244	IBD	6.53268	21.1393	7	447	4	308	NA	NA	NA	NA
UniRef90_K1SSQ5_Cysteinyl-tRNA_synthetase_Fragment|unclassified	MIBS	22.977	46.9459	6	299	5	272	1.82645	0.104582	0.0681354	0.754009	LLD	47.8598	47.6013	15	1107	13	1068	0.638565	0.0190638	0.523367	0.756244	IBD	6.53268	21.1393	7	447	4	308	NA	NA	NA	NA
UniRef90_R6S7X3_Asparagine--tRNA_ligase|unclassified	MIBS	7.78258	6.40202	6	299	6	289	-1.83746	-0.105213	0.066487	0.754009	LLD	6.4196	6.26373	15	1107	13	1073	0.638159	0.0190516	0.523632	0.756368	IBD	4.56722	5.41078	7	447	7	389	-1.00121	-0.046989	0.317429	0.811957
UniRef90_D4K981_Chorismate_synthase	MIBS	54.823	96.3956	6	299	6	275	1.71629	0.0982744	0.0865378	0.754009	LLD	75.2541	93.2282	15	1107	13	1082	0.634142	0.0189317	0.52625	0.757681	IBD	110.167	59.1249	7	447	5	327	-0.25067	-0.0117645	0.803203	0.976177
UniRef90_D1PLU9_Asparagine--tRNA_ligase|unclassified	MIBS	25.7338	58.0413	6	299	5	267	1.87602	0.107421	0.0609741	0.754009	LLD	50.4049	60.5002	15	1107	13	1059	0.634165	0.0189324	0.526235	0.757681	IBD	9.4977	22.1476	7	447	4	295	NA	NA	NA	NA
UniRef90_G2T4W1_Lysine--tRNA_ligase	MIBS	8.61442	14.0841	6	299	6	295	1.65042	0.0945026	0.0993363	0.754009	LLD	11.495	15.2525	15	1107	15	1103	0.625313	0.0186681	0.532029	0.760915	IBD	12.0605	10.1485	7	447	7	400	-0.498181	-0.0233808	0.61938	0.92455
UniRef90_D1PLU9_Asparagine--tRNA_ligase	MIBS	25.7338	61.5602	6	299	5	268	1.89697	0.10862	0.0581414	0.754009	LLD	50.4049	60.8801	15	1107	13	1059	0.622934	0.0185971	0.533592	0.761983	IBD	9.4977	22.6261	7	447	4	295	NA	NA	NA	NA
UniRef90_R6FZL4_Threonine--tRNA_ligase|g__Eubacterium.s__Eubacterium_hallii	MIBS	112.143	69.1934	6	299	6	290	-1.80473	-0.103338	0.0714842	0.754009	LLD	59.0151	70.91	15	1107	13	1086	0.617294	0.0184287	0.537306	0.763399	IBD	54.8785	33.4048	7	447	6	357	-1.11207	-0.052192	0.266735	0.811957
UniRef90_R5GJ46_Tyrosine--tRNA_ligase	MIBS	185.026	114.86	6	299	6	299	-2.15068	-0.123148	0.0316863	0.754009	LLD	72.5794	104.31	15	1107	15	1105	0.608467	0.0181652	0.543144	0.766505	IBD	86.5714	56.5815	7	447	7	418	-1.11354	-0.0522608	0.266102	0.811957
UniRef90_D1PLP5_Glycine--tRNA_ligase	MIBS	17.6587	38.4732	6	299	6	271	1.67444	0.0958782	0.0945043	0.754009	LLD	32.7466	38.8193	15	1107	14	1082	0.60085	0.0179378	0.548207	0.76995	IBD	9.57066	17.9452	7	447	6	322	0.651519	0.0305773	0.515659	0.87326
UniRef90_R5GJ46_Tyrosine--tRNA_ligase|g__Eubacterium.s__Eubacterium_hallii	MIBS	180.813	105.01	6	299	6	290	-2.11798	-0.121275	0.034375	0.754009	LLD	67.0394	93.4874	15	1107	13	1088	0.59804	0.0178539	0.550081	0.770907	IBD	83.8397	47.6442	7	447	6	355	-1.21443	-0.0569959	0.225141	0.811957
UniRef90_R5KYE5_Glucose-1-phosphate_thymidylyltransferase	MIBS	10.2449	7.19985	6	299	6	297	-2.15536	-0.123416	0.031317	0.754009	LLD	5.99617	7.07044	15	1107	15	1094	0.595632	0.017782	0.551689	0.771995	IBD	6.40799	5.68098	7	447	7	405	-0.625895	-0.0293747	0.532337	0.882439
UniRef90_R5KYE5_Glucose-1-phosphate_thymidylyltransferase|unclassified	MIBS	10.2449	7.19985	6	299	6	297	-2.15536	-0.123416	0.031317	0.754009	LLD	5.99617	7.07044	15	1107	15	1094	0.595632	0.017782	0.551689	0.771995	IBD	6.40799	5.68098	7	447	7	405	-0.625895	-0.0293747	0.532337	0.882439
UniRef90_D4LSU1_Alanine--tRNA_ligase	MIBS	36.7745	21.3328	6	299	6	299	-1.786	-0.102266	0.0744782	0.754009	LLD	23.61	20.2996	15	1107	15	1101	-0.592423	-0.0176862	0.553836	0.773768	IBD	16.5012	17.8593	7	447	7	418	-0.233741	-0.01097	0.816314	0.978341
UniRef90_D4LSU1_Alanine--tRNA_ligase|unclassified	MIBS	36.7745	21.3328	6	299	6	299	-1.786	-0.102266	0.0744782	0.754009	LLD	23.61	20.2996	15	1107	15	1101	-0.592423	-0.0176862	0.553836	0.773768	IBD	16.5012	17.8593	7	447	7	418	-0.233741	-0.01097	0.816314	0.978341
UniRef90_R5GD12_Glucose-6-phosphate_isomerase	MIBS	125.611	102.112	6	299	6	298	-1.70652	-0.0977151	0.0883469	0.754009	LLD	74.865	90.3618	15	1107	15	1103	0.591621	0.0176623	0.554373	0.774113	IBD	82.0674	59.2539	7	447	6	420	-1.054	-0.0494666	0.292549	0.811957
UniRef90_R6G2K4_Phenylalanine--tRNA_ligase_alpha_subunit	MIBS	160.221	105.878	6	299	6	291	-2.14135	-0.122613	0.0324345	0.754009	LLD	62.6891	91.4836	15	1107	14	1086	0.591222	0.0176504	0.554641	0.774166	IBD	69.519	46.9787	7	447	6	363	-0.95977	-0.0450442	0.337905	0.811957
UniRef90_A5ZQA6_Alanine--tRNA_ligase|unclassified	MIBS	33.4226	20.5074	6	299	6	298	-1.7486	-0.100125	0.0807655	0.754009	LLD	21.3588	18.9704	15	1107	15	1098	-0.590819	-0.0176383	0.554911	0.774235	IBD	17.5457	16.9047	7	447	6	415	0.103085	0.004838	0.919048	0.988209
UniRef90_D6E8U6_Enolase|unclassified	MIBS	14.2811	5.84988	6	299	5	177	-2.0169	-0.115487	0.043959	0.754009	LLD	8.15852	8.57635	15	1107	10	789	0.589469	0.0175981	0.555819	0.774874	IBD	10.404	0	7	447	6	152	-2.79325	-0.131094	0.00524579	0.454406
UniRef90_R6GBG3_Isocitrate_dehydrogenase_[NADP]	MIBS	134.155	88.0024	6	299	6	299	-1.7486	-0.100125	0.0807655	0.754009	LLD	66.1953	79.0029	15	1107	15	1105	0.586005	0.0174946	0.558142	0.776329	IBD	76.7636	40.6912	7	447	7	406	-1.46232	-0.0686299	0.144053	0.811957
UniRef90_D4K912_Dehydrogenases_with_different_specificities_Related_to_short-chain_alcohol_dehydrogenases|g__Faecalibacterium.s__Faecalibacterium_prausnitzii	MIBS	130.597	274.341	6	299	6	287	2.34712	0.134396	0.0190381	0.754009	LLD	330.581	293.839	15	1107	13	1098	0.58039	0.017327	0.561922	0.778791	IBD	144.841	184.099	7	447	6	348	0.160538	0.00753442	0.873607	0.981784
UniRef90_D6CZJ2_Predicted_sugar_phosphate_isomerase_involved_in_capsule_formation|g__Bacteroides.s__Bacteroides_caccae	MIBS	11.8577	0	6	299	5	126	-2.3237	-0.133055	0.0202808	0.754009	LLD	0	0	15	1107	5	520	0.579274	0.0172937	0.562698	0.778923	IBD	0	0	7	447	1	162	NA	NA	NA	NA
UniRef90_D1PLP5_Glycine--tRNA_ligase|unclassified	MIBS	17.6587	37.9205	6	299	6	270	1.63242	0.0934718	0.103085	0.754009	LLD	32.7466	38.1474	15	1107	14	1082	0.578388	0.0172672	0.563273	0.779271	IBD	9.57066	17.4465	7	447	6	322	0.613367	0.0287867	0.540604	0.885697
UniRef90_R6G8S2_Glycine--tRNA_ligase	MIBS	106.804	73.1047	6	299	6	299	-1.93094	-0.110565	0.0537803	0.754009	LLD	48.8419	66.5484	15	1107	15	1105	0.577181	0.0172312	0.564088	0.779779	IBD	56.5965	34.8925	7	447	7	429	-0.904386	-0.0424449	0.366561	0.811957
UniRef90_R5TAA3_Asparagine--tRNA_ligase|unclassified	MIBS	12.0597	11.2161	6	299	6	299	-1.85613	-0.106282	0.0637684	0.754009	LLD	9.67383	11.0117	15	1107	15	1104	0.576379	0.0172073	0.56463	0.780006	IBD	7.09806	9.86026	7	447	7	425	0.826017	0.0387669	0.409618	0.829766
UniRef90_E0S0G6_dTDP-glucose_46-dehydratase	MIBS	1.96341	3.63147	6	299	5	260	1.92142	0.11002	0.0549745	0.754009	LLD	5.48236	3.93135	15	1107	14	1031	-0.573263	-0.0171142	0.566738	0.781081	IBD	1.53805	2.98084	7	447	5	336	1.24204	0.0582916	0.214764	0.811957
UniRef90_E0S0G6_dTDP-glucose_46-dehydratase|unclassified	MIBS	1.96341	3.63147	6	299	5	260	1.92142	0.11002	0.0549745	0.754009	LLD	5.48236	3.93135	15	1107	14	1031	-0.573263	-0.0171142	0.566738	0.781081	IBD	1.53805	2.98084	7	447	5	336	1.24204	0.0582916	0.214764	0.811957
UniRef90_R5GLY5_Phosphoglycerate_kinase	MIBS	143.546	92.7201	6	299	6	299	-2.06185	-0.118061	0.0394451	0.754009	LLD	78.6201	86.4165	15	1107	15	1105	0.569961	0.0170157	0.568976	0.782292	IBD	88.0899	42.5228	7	447	7	418	-1.11063	-0.0521245	0.267353	0.811957
UniRef90_D1PLT0_dTDP-glucose_46-dehydratase|unclassified	MIBS	26.8288	48.5802	6	299	5	269	1.83372	0.104998	0.0670439	0.754009	LLD	38.7118	54.0879	15	1107	13	1068	0.569975	0.0170161	0.568967	0.782292	IBD	15.0612	22.5948	7	447	5	312	0.769846	0.0361307	0.442265	0.84349
UniRef90_R5I7M9_Chorismate_synthase	MIBS	27.486	11.3878	6	299	5	171	-1.71663	-0.098294	0.0864922	0.754009	LLD	0	7.85408	15	1107	7	571	0.568014	0.0169575	0.570315	0.78303	IBD	13.3107	0	7	447	5	167	-1.41003	-0.066176	0.159023	0.811957
UniRef90_R5I7M9_Chorismate_synthase|unclassified	MIBS	27.486	11.3878	6	299	5	171	-1.71663	-0.098294	0.0864922	0.754009	LLD	0	7.85408	15	1107	7	571	0.568014	0.0169575	0.570315	0.78303	IBD	13.3107	0	7	447	5	167	-1.41003	-0.066176	0.159023	0.811957
UniRef90_Q5LJ19_Tyrosine--tRNA_ligase|g__Bacteroides.s__Bacteroides_caccae	MIBS	13.3885	0	6	299	5	145	-2.33251	-0.133559	0.0198062	0.754009	LLD	0	1.67645	15	1107	7	639	0.568011	0.0169575	0.570311	0.78303	IBD	0	0	7	447	2	180	NA	NA	NA	NA
UniRef90_R7CLV0_Anthranilate_phosphoribosyltransferase|unclassified	MIBS	44.4899	31.1611	6	299	6	298	-1.72522	-0.0987859	0.0849094	0.754009	LLD	27.728	29.3466	15	1107	15	1104	-0.56595	-0.0168959	0.5717	0.783743	IBD	31.4579	25.5616	7	447	7	416	-1.31392	-0.0616654	0.189361	0.811957
UniRef90_K1SRE2_Cysteinyl-tRNA_synthetase_Fragment	MIBS	25.6636	52.8718	6	299	5	271	1.61838	0.0926683	0.106085	0.754009	LLD	50.7729	54.5504	15	1107	13	1066	0.565966	0.0168964	0.571689	0.783743	IBD	7.57813	21.8815	7	447	4	309	NA	NA	NA	NA
UniRef90_K1SRE2_Cysteinyl-tRNA_synthetase_Fragment|unclassified	MIBS	25.6636	52.8718	6	299	5	271	1.61838	0.0926683	0.106085	0.754009	LLD	50.7729	54.5504	15	1107	13	1066	0.565966	0.0168964	0.571689	0.783743	IBD	7.57813	21.8815	7	447	4	309	NA	NA	NA	NA
UniRef90_D4LX95_3-deoxy-D-arabinoheptulosonate-7-phosphate_synthase|unclassified	MIBS	60.9331	37.2497	6	299	6	297	-1.87484	-0.107353	0.0611378	0.754009	LLD	36.2112	34.7478	15	1107	15	1101	-0.562742	-0.0168001	0.573884	0.784608	IBD	31.4317	29.3441	7	447	6	418	-0.101628	-0.00476963	0.920205	0.988298
UniRef90_R5D7E4_Methionine--tRNA_ligase	MIBS	18.0712	14.5687	6	299	6	299	-1.89354	-0.108424	0.0585978	0.754009	LLD	13.7971	13.5338	15	1107	15	1105	0.561939	0.0167762	0.574431	0.784933	IBD	10.2234	11.8507	7	447	7	424	0.680853	0.031954	0.496884	0.862277
UniRef90_R5D7E4_Methionine--tRNA_ligase|unclassified	MIBS	18.0712	14.5687	6	299	6	299	-1.89354	-0.108424	0.0585978	0.754009	LLD	13.7971	13.5338	15	1107	15	1105	0.561939	0.0167762	0.574431	0.784933	IBD	10.2234	11.8507	7	447	7	424	0.680853	0.031954	0.496884	0.862277
UniRef90_R5GCB4_Shikimate_dehydrogenase|g__Eubacterium.s__Eubacterium_hallii	MIBS	173.902	98.0154	6	299	6	290	-1.75797	-0.100661	0.0791508	0.754009	LLD	71.685	82.4627	15	1107	13	1079	0.559538	0.0167045	0.576068	0.785392	IBD	90.8963	39.4737	7	447	6	353	-1.70477	-0.0800087	0.0885102	0.811957
UniRef90_R6FZM9_Pyruvate_kinase	MIBS	179.567	92.8641	6	299	6	290	-2.23954	-0.128236	0.0252728	0.754009	LLD	61.9063	83.1766	15	1107	14	1084	0.559134	0.0166924	0.576344	0.785549	IBD	74.09	39.6367	7	447	6	356	-1.06703	-0.0500783	0.286616	0.811957
UniRef90_S6CC17_Isocitrate_dehydrogenase_[NADP]	MIBS	3.35342	8.53508	6	299	5	268	1.95311	0.111835	0.0510848	0.754009	LLD	10.8397	11.1607	15	1107	14	1037	0.55479	0.0165627	0.579313	0.787092	IBD	5.42593	3.96094	7	447	7	308	-0.00147291	-6.91269e-05	1	1
UniRef90_R5D7L4_Asparagine--tRNA_ligase	MIBS	20.3307	17.5618	6	299	6	299	-2.28159	-0.130644	0.0226518	0.754009	LLD	14.5188	17.3928	15	1107	15	1106	0.553917	0.0165367	0.57991	0.787353	IBD	11.976	15.3973	7	447	7	433	0.230811	0.0108325	0.81859	0.978341
UniRef90_R5D7L4_Asparagine--tRNA_ligase|unclassified	MIBS	20.3307	17.5618	6	299	6	299	-2.28159	-0.130644	0.0226518	0.754009	LLD	14.5188	17.3928	15	1107	15	1106	0.553917	0.0165367	0.57991	0.787353	IBD	11.976	15.3973	7	447	7	433	0.230811	0.0108325	0.81859	0.978341
UniRef90_D1PLT0_dTDP-glucose_46-dehydratase	MIBS	26.8288	50.3714	6	299	5	270	1.85936	0.106466	0.0633088	0.754009	LLD	38.7118	54.6317	15	1107	13	1068	0.552326	0.0164892	0.581	0.787935	IBD	15.0612	23.5657	7	447	5	313	0.801983	0.037639	0.423414	0.835459
UniRef90_R5FMB8_Anthranilate_phosphoribosyltransferase	MIBS	19.8253	13.9606	6	299	6	285	-1.99182	-0.114051	0.0466485	0.754009	LLD	12.0716	13.4601	15	1107	15	1059	0.547521	0.0163457	0.584296	0.788963	IBD	15.1617	10.9713	7	447	6	368	-0.6492	-0.0304684	0.517151	0.874048
UniRef90_R5FMB8_Anthranilate_phosphoribosyltransferase|unclassified	MIBS	19.8253	13.9606	6	299	6	285	-1.99182	-0.114051	0.0466485	0.754009	LLD	12.0716	13.4601	15	1107	15	1059	0.547521	0.0163457	0.584296	0.788963	IBD	15.1617	10.9713	7	447	6	368	-0.6492	-0.0304684	0.517151	0.874048
UniRef90_R5WQV7_Tryptophan--tRNA_ligase	MIBS	14.2685	7.13958	6	299	5	186	-1.90898	-0.109308	0.0565756	0.754009	LLD	6.47053	5.2542	15	1107	8	607	-0.543499	-0.0162256	0.587076	0.790806	IBD	14.5932	7.56548	7	447	6	277	-1.03696	-0.0486669	0.300451	0.811957
UniRef90_R5WQV7_Tryptophan--tRNA_ligase|unclassified	MIBS	14.2685	7.13958	6	299	5	186	-1.90898	-0.109308	0.0565756	0.754009	LLD	6.47053	5.2542	15	1107	8	607	-0.543499	-0.0162256	0.587076	0.790806	IBD	14.5932	7.56548	7	447	6	277	-1.03696	-0.0486669	0.300451	0.811957
UniRef90_R6W921_Cysteine--tRNA_ligase	MIBS	6.103	4.63593	6	299	6	276	-2.06697	-0.118354	0.038958	0.754009	LLD	5.66927	4.3992	15	1107	12	1013	-0.542862	-0.0162066	0.587501	0.790846	IBD	7.54275	4.09053	7	447	6	352	-0.813859	-0.0381963	0.416562	0.832768
UniRef90_R6W921_Cysteine--tRNA_ligase|unclassified	MIBS	6.103	4.63593	6	299	6	276	-2.06697	-0.118354	0.038958	0.754009	LLD	5.66927	4.3992	15	1107	12	1013	-0.542862	-0.0162066	0.587501	0.790846	IBD	7.54275	4.09053	7	447	6	352	-0.813859	-0.0381963	0.416562	0.832768
UniRef90_D1PLT2_Glucose-1-phosphate_thymidylyltransferase|unclassified	MIBS	22.6189	57.5263	6	299	6	267	1.66073	0.0950928	0.0972396	0.754009	LLD	52.9325	57.0382	15	1107	13	1064	0.542704	0.0162019	0.58761	0.790846	IBD	13.2323	25.9071	7	447	4	301	NA	NA	NA	NA
UniRef90_A5ZQA5_Alanine--tRNA_ligase|unclassified	MIBS	28.5308	15.9904	6	299	6	297	-1.61301	-0.0923608	0.107251	0.754009	LLD	20.2767	15.3688	15	1107	15	1101	-0.541082	-0.0161535	0.588727	0.791552	IBD	11.7986	13.5931	7	447	7	418	1.31388	0.0616637	0.189374	0.811957
UniRef90_G8P3E8_UDP-N-acetylglucosamine_2-epimerase	MIBS	5.14782	12.8167	6	299	5	295	2.07121	0.118597	0.0385584	0.754009	LLD	11.9786	13.7375	15	1107	14	1095	0.54028	0.0161296	0.58928	0.791615	IBD	6.37425	6.9417	7	447	7	365	0.429494	0.0201572	0.668623	0.946858
UniRef90_D1PLT2_Glucose-1-phosphate_thymidylyltransferase	MIBS	22.6189	57.5669	6	299	6	267	1.6654	0.0953607	0.0962996	0.754009	LLD	52.9325	57.4657	15	1107	13	1064	0.531473	0.0158666	0.595369	0.794581	IBD	13.2323	25.9071	7	447	4	301	NA	NA	NA	NA
UniRef90_R5GLY5_Phosphoglycerate_kinase|g__Eubacterium.s__Eubacterium_hallii	MIBS	141.061	86.2233	6	299	6	290	-2.07123	-0.118598	0.0385564	0.754009	LLD	73.6936	79.9066	15	1107	13	1086	0.529052	0.0157943	0.597048	0.795324	IBD	86.3269	37.7473	7	447	6	357	-1.22284	-0.0573907	0.221941	0.811957
UniRef90_R5KTE7_dTDP-glucose_46-dehydratase	MIBS	8.23613	5.38323	6	299	6	204	-1.89907	-0.10874	0.057868	0.754009	LLD	3.79425	5.49611	15	1107	8	816	0.529622	0.0158114	0.596655	0.795324	IBD	4.36653	2.26526	7	447	5	229	-0.754036	-0.0353887	0.451754	0.846659
UniRef90_R5KTE7_dTDP-glucose_46-dehydratase|unclassified	MIBS	8.23613	5.38323	6	299	6	204	-1.89907	-0.10874	0.057868	0.754009	LLD	3.79425	5.49611	15	1107	8	816	0.529622	0.0158114	0.596655	0.795324	IBD	4.36653	2.26526	7	447	5	229	-0.754036	-0.0353887	0.451754	0.846659
UniRef90_Q8A2E9_ATP-dependent_6-phosphofructokinase_3|g__Bacteroides.s__Bacteroides_caccae	MIBS	9.28041	0	6	299	5	134	-2.08028	-0.119116	0.0377345	0.754009	LLD	0	2.14598	15	1107	6	581	0.528008	0.0157632	0.597789	0.795611	IBD	0	0	7	447	2	175	NA	NA	NA	NA
UniRef90_R6WFU4_Phosphorylase	MIBS	9.97945	6.38805	6	299	6	276	-1.91265	-0.109518	0.0560934	0.754009	LLD	6.37586	5.91498	15	1107	14	1003	-0.521241	-0.0155612	0.602478	0.798237	IBD	5.71298	5.34581	7	447	7	334	-1.27422	-0.0598021	0.203104	0.811957
UniRef90_R6WFU4_Phosphorylase|unclassified	MIBS	9.97945	6.38805	6	299	6	276	-1.91265	-0.109518	0.0560934	0.754009	LLD	6.37586	5.91498	15	1107	14	1003	-0.521241	-0.0155612	0.602478	0.798237	IBD	5.71298	5.34581	7	447	7	334	-1.27422	-0.0598021	0.203104	0.811957
UniRef90_B0NCG9_Aspartate--tRNAAspAsn_ligase	MIBS	6.22814	5.14	6	299	6	272	-1.72582	-0.0988202	0.0848015	0.754009	LLD	4.19544	4.78784	15	1107	13	981	0.511781	0.0152787	0.609085	0.803119	IBD	3.91572	4.78325	7	447	6	346	-0.236507	-0.0110998	0.814172	0.978341
UniRef90_R5WP51_Isocitrate_dehydrogenase_[NADP]	MIBS	17.2972	12.0483	6	299	6	296	-1.86081	-0.10655	0.063102	0.754009	LLD	15.1242	11.9672	15	1107	15	1091	-0.506588	-0.0151237	0.612725	0.80523	IBD	13.4445	10.4542	7	447	7	412	-0.779697	-0.036593	0.436425	0.839953
UniRef90_R5WP51_Isocitrate_dehydrogenase_[NADP]|unclassified	MIBS	17.2972	12.0483	6	299	6	296	-1.86081	-0.10655	0.063102	0.754009	LLD	15.1242	11.9672	15	1107	15	1091	-0.506588	-0.0151237	0.612725	0.80523	IBD	13.4445	10.4542	7	447	7	412	-0.779697	-0.036593	0.436425	0.839953
UniRef90_R5BXP8_Glutamate--tRNA_ligase|unclassified	MIBS	16.0452	11.2842	6	299	6	265	-1.74981	-0.100194	0.0805556	0.754009	LLD	12.9935	10.1576	15	1107	13	951	-0.504083	-0.0150489	0.614485	0.806519	IBD	6.45129	8.77696	7	447	5	314	0.65169	0.0305853	0.515551	0.873235
UniRef90_D4L2B6_dTDP-glucose_46-dehydratase|unclassified	MIBS	3.57596	8.16511	6	299	5	280	2.06916	0.118479	0.0387514	0.754009	LLD	10.6898	8.87307	15	1107	14	1073	-0.502584	-0.0150042	0.615539	0.806787	IBD	3.38358	5.84903	7	447	7	354	0.92868	0.0435851	0.353811	0.811957
UniRef90_R5GCC7_NAD_kinase	MIBS	94.9381	66.0038	6	299	6	288	-1.68318	-0.0963788	0.092793	0.754009	LLD	41.905	56.9933	15	1107	14	1073	0.489749	0.014621	0.624595	0.812373	IBD	39.3341	28.4939	7	447	6	343	-1.02686	-0.0481928	0.305176	0.811957
UniRef90_D1PNW2_Tryptophan--tRNA_ligase|unclassified	MIBS	37.1035	83.0927	6	299	5	262	1.95387	0.111878	0.0509942	0.754009	LLD	79.8272	83.9038	15	1107	13	1040	0.483781	0.0144428	0.628826	0.814309	IBD	25.598	33.7874	7	447	4	283	NA	NA	NA	NA
UniRef90_D6D1W7_Seryl-tRNA_synthetase|g__Bacteroides.s__Bacteroides_caccae	MIBS	9.35811	0	6	299	5	139	-2.19207	-0.125517	0.028558	0.754009	LLD	0	1.70213	15	1107	7	606	0.473479	0.0141353	0.636172	0.817969	IBD	0	0	7	447	2	173	NA	NA	NA	NA
UniRef90_D5HEA3_Valine--tRNA_ligase	MIBS	10.5305	9.42957	6	299	6	296	-1.94497	-0.111368	0.052061	0.754009	LLD	10.1811	9.07528	15	1107	14	1102	0.470088	0.014034	0.638579	0.818656	IBD	5.93179	7.26149	7	447	7	410	0.576448	0.027054	0.565294	0.896513
UniRef90_D5HEA3_Valine--tRNA_ligase|unclassified	MIBS	10.5305	9.42957	6	299	6	296	-1.94497	-0.111368	0.052061	0.754009	LLD	10.1811	9.07528	15	1107	14	1102	0.470088	0.014034	0.638579	0.818656	IBD	5.93179	7.26149	7	447	7	410	0.576448	0.027054	0.565294	0.896513
UniRef90_D1PJL5_Histidine--tRNA_ligase|unclassified	MIBS	25.34	49.9809	6	299	5	263	1.7174	0.0983383	0.0863334	0.754009	LLD	48.0022	49.4807	15	1107	13	1046	0.468926	0.0139993	0.639409	0.819371	IBD	17.3564	19.7254	7	447	4	283	NA	NA	NA	NA
UniRef90_Q8A005_Demethylmenaquinone_methyltransferase|g__Bacteroides.s__Bacteroides_caccae	MIBS	14.0799	0	6	299	5	126	-2.48432	-0.142251	0.0130748	0.754009	LLD	0	0	15	1107	6	552	0.468782	0.013995	0.639533	0.819395	IBD	0	0	7	447	2	161	NA	NA	NA	NA
UniRef90_D1PNW2_Tryptophan--tRNA_ligase	MIBS	37.1035	83.0927	6	299	5	262	1.95855	0.112146	0.0504406	0.754009	LLD	79.8272	84.0752	15	1107	13	1040	0.468538	0.0139878	0.639687	0.819496	IBD	25.598	34.8193	7	447	4	283	NA	NA	NA	NA
UniRef90_D4LTN7_Phenylalanine--tRNA_ligase_beta_subunit	MIBS	30.38	21.0071	6	299	6	297	-1.85146	-0.106014	0.0644404	0.754009	LLD	22.6531	20.4611	15	1107	15	1096	-0.458055	-0.0136748	0.647201	0.824166	IBD	22.3459	17.6821	7	447	7	415	-0.312152	-0.01465	0.756028	0.968415
UniRef90_D4LTN7_Phenylalanine--tRNA_ligase_beta_subunit|unclassified	MIBS	30.38	21.0071	6	299	6	297	-1.85146	-0.106014	0.0644404	0.754009	LLD	22.6531	20.4611	15	1107	15	1096	-0.458055	-0.0136748	0.647201	0.824166	IBD	22.3459	17.6821	7	447	7	415	-0.312152	-0.01465	0.756028	0.968415
UniRef90_Q8A1A0_Rhamnulose-1-phosphate_aldolase|g__Bacteroides.s__Bacteroides_caccae	MIBS	11.2666	0	6	299	5	128	-2.53149	-0.144953	0.0114418	0.754009	LLD	0	0	15	1107	6	527	0.455812	0.0136079	0.648837	0.824654	IBD	0	0	7	447	1	159	NA	NA	NA	NA
UniRef90_D4JSM1_L-fucose_isomerase	MIBS	11.2839	6.63927	6	299	6	285	-2.21625	-0.126902	0.0268351	0.754009	LLD	6.36779	6.81503	15	1107	14	1081	0.450437	0.0134474	0.652685	0.826501	IBD	4.63454	6.30764	7	447	6	384	0.770437	0.0361584	0.441903	0.843381
UniRef90_D4JSM1_L-fucose_isomerase|unclassified	MIBS	11.2839	6.63927	6	299	6	285	-2.21625	-0.126902	0.0268351	0.754009	LLD	6.36779	6.81503	15	1107	14	1081	0.450437	0.0134474	0.652685	0.826501	IBD	4.63454	6.30764	7	447	6	384	0.770437	0.0361584	0.441903	0.843381
UniRef90_R7G0I7_Asparagine--tRNA_ligase|unclassified	MIBS	20.4979	16.3546	6	299	6	299	-2.17406	-0.124486	0.0298766	0.754009	LLD	14.7909	15.9544	15	1107	15	1106	0.449632	0.0134233	0.653265	0.826761	IBD	12.2212	14.8044	7	447	7	432	-0.0217747	-0.00102194	0.983786	0.998094
UniRef90_D6CXH3_Thiamine-monophosphate_kinase|g__Bacteroides.s__Bacteroides_caccae	MIBS	14.9596	0	6	299	5	130	-2.69682	-0.15442	0.00705469	0.754009	LLD	0	2.11554	15	1107	7	586	0.448093	0.0133774	0.654392	0.827253	IBD	0	0	7	447	2	170	NA	NA	NA	NA
UniRef90_J9G0R8_Prephenate_dehydrogenase_Fragment	MIBS	16.4534	5.16297	6	299	5	180	-2.20726	-0.126387	0.0274646	0.754009	LLD	4.01221	4.73917	15	1107	8	666	0.446841	0.01334	0.655289	0.827433	IBD	5.43505	0	7	447	4	211	NA	NA	NA	NA
UniRef90_J9G0R8_Prephenate_dehydrogenase_Fragment|unclassified	MIBS	16.4534	5.16297	6	299	5	180	-2.20726	-0.126387	0.0274646	0.754009	LLD	4.01221	4.73917	15	1107	8	666	0.446841	0.01334	0.655289	0.827433	IBD	5.43505	0	7	447	4	211	NA	NA	NA	NA
UniRef90_R5GC26_Threonine--tRNA_ligase|g__Eubacterium.s__Eubacterium_hallii	MIBS	159.951	92.7732	6	299	6	290	-1.95434	-0.111905	0.0509377	0.754009	LLD	77.6878	84.1737	15	1107	13	1088	0.440809	0.0131599	0.659642	0.829699	IBD	71.7617	39.9298	7	447	6	356	-1.22155	-0.0573301	0.222431	0.811957
UniRef90_D1PJL5_Histidine--tRNA_ligase	MIBS	25.34	50.5437	6	299	5	264	1.74302	0.099805	0.0817398	0.754009	LLD	48.0022	49.8986	15	1107	13	1048	0.436029	0.0130173	0.663106	0.832054	IBD	17.3564	20.6992	7	447	4	283	NA	NA	NA	NA
UniRef90_D1PJJ7_Prephenate_dehydrogenase|unclassified	MIBS	14.6054	44.1587	6	299	5	246	2.14027	0.122551	0.0325232	0.754009	LLD	43.0499	44.9202	15	1107	10	967	0.430844	0.0128625	0.666874	0.834062	IBD	0	11.4684	7	447	3	231	NA	NA	NA	NA
UniRef90_R6L587_3-phosphoshikimate_1-carboxyvinyltransferase	MIBS	15.8107	8.74288	6	299	6	261	-2.44292	-0.139881	0.0146637	0.754009	LLD	9.72099	9.24888	15	1107	13	964	-0.427632	-0.0127666	0.669212	0.835832	IBD	9.61506	6.56403	7	447	5	315	-0.289717	-0.0135971	0.773158	0.973909
UniRef90_R6L587_3-phosphoshikimate_1-carboxyvinyltransferase|unclassified	MIBS	15.8107	8.74288	6	299	6	261	-2.44292	-0.139881	0.0146637	0.754009	LLD	9.72099	9.24888	15	1107	13	964	-0.427632	-0.0127666	0.669212	0.835832	IBD	9.61506	6.56403	7	447	5	315	-0.289717	-0.0135971	0.773158	0.973909
UniRef90_R6GCV6_Anthranilate_phosphoribosyltransferase	MIBS	104.188	64.6298	6	299	6	289	-2.1741	-0.124489	0.0298737	0.754009	LLD	52.6586	58.8273	15	1107	15	1083	-0.427172	-0.0127528	0.669546	0.835941	IBD	52.6894	28.5128	7	447	6	363	-1.00929	-0.0473682	0.313535	0.811957
UniRef90_D1PJJ7_Prephenate_dehydrogenase	MIBS	14.6054	44.4549	6	299	5	247	2.1751	0.124546	0.0297989	0.754009	LLD	43.0499	45.017	15	1107	10	967	0.423617	0.0126467	0.672138	0.837102	IBD	0	11.4975	7	447	3	235	NA	NA	NA	NA
UniRef90_C0BB32_Cysteine--tRNA_ligase|unclassified	MIBS	8.83991	5.1174	6	299	6	276	-1.91732	-0.109786	0.0554943	0.754009	LLD	7.25605	4.95873	15	1107	11	1016	-0.423288	-0.0126369	0.672378	0.837236	IBD	3.82591	4.07497	7	447	6	350	-0.481461	-0.0225961	0.631226	0.930284
UniRef90_R5GBQ8_Putative_phosphomethylpyrimidine_kinase	MIBS	75.1435	62.1557	6	299	6	289	-1.65044	-0.0945042	0.0993307	0.754009	LLD	59.4659	59.4423	15	1107	12	1074	0.421963	0.0125973	0.673345	0.838151	IBD	58.1395	29.5552	7	447	6	349	-1.04333	-0.0489659	0.297472	0.811957
UniRef90_D4L6G1_Fructose-bisphosphate_aldolase|g__Ruminococcus.s__Ruminococcus_bromii	MIBS	429.313	0	6	299	5	148	-2.09528	-0.119975	0.0363687	0.754009	LLD	57.979	55.2937	15	1107	9	639	0.420886	0.0125652	0.674143	0.838383	IBD	0	0	7	447	3	164	NA	NA	NA	NA
UniRef90_R6KY61_Anthranilate_phosphoribosyltransferase|unclassified	MIBS	75.08	53.2751	6	299	6	297	-1.7673	-0.101195	0.0775699	0.754009	LLD	62.7229	58.0937	15	1107	15	1102	0.419148	0.0125133	0.675401	0.839128	IBD	60.4212	36.9233	7	447	7	419	-1.84522	-0.0866006	0.0652167	0.782455
UniRef90_K1SFZ1_Glycosyl_transferase_family_35	MIBS	29.0662	69.9782	6	299	6	262	1.79696	0.102893	0.0727147	0.754009	LLD	77.958	71.8545	15	1107	12	1038	0.418802	0.012503	0.675654	0.839342	IBD	6.98681	26.2048	7	447	4	294	NA	NA	NA	NA
UniRef90_K1SFZ1_Glycosyl_transferase_family_35|unclassified	MIBS	29.0662	69.9782	6	299	6	262	1.79696	0.102893	0.0727147	0.754009	LLD	77.958	71.8545	15	1107	12	1038	0.418802	0.012503	0.675654	0.839342	IBD	6.98681	26.2048	7	447	4	294	NA	NA	NA	NA
UniRef90_B0NCG9_Aspartate--tRNAAspAsn_ligase|unclassified	MIBS	6.22814	4.9461	6	299	6	270	-2.06274	-0.118112	0.0393605	0.754009	LLD	4.19544	4.6988	15	1107	13	979	0.417869	0.0124751	0.676337	0.839806	IBD	3.23939	4.45648	7	447	6	341	0.0189958	0.000891515	0.98601	0.998932
UniRef90_U2DEN5_Phenylalanine--tRNA_ligase_alpha_subunit|unclassified	MIBS	8.57084	6.71451	6	299	6	290	-1.70654	-0.0977163	0.0883428	0.754009	LLD	6.7874	6.51376	15	1107	13	1095	0.411127	0.0122738	0.681274	0.842602	IBD	6.28981	6.45662	7	447	7	411	0.448662	0.0210567	0.654724	0.940809
UniRef90_F0YWB5_Lysine--tRNA_ligase	MIBS	9.25069	6.58668	6	299	6	293	-2.04316	-0.116991	0.0412688	0.754009	LLD	7.79454	6.75877	15	1107	14	1106	-0.406714	-0.0121421	0.684513	0.843902	IBD	6.54424	6.50127	7	447	7	412	0.213437	0.0100171	0.832119	0.978566
UniRef90_F0YWB5_Lysine--tRNA_ligase|unclassified	MIBS	9.25069	6.58668	6	299	6	293	-2.04316	-0.116991	0.0412688	0.754009	LLD	7.79454	6.75877	15	1107	14	1106	-0.406714	-0.0121421	0.684513	0.843902	IBD	6.54424	6.50127	7	447	7	412	0.213437	0.0100171	0.832119	0.978566
UniRef90_R5GIS7_Phosphoenolpyruvate_carboxykinase_[ATP]	MIBS	177.425	114.945	6	299	6	295	-2.54342	-0.145636	0.011051	0.754009	LLD	78.6512	96.7339	15	1107	14	1093	-0.403105	-0.0120343	0.687166	0.845182	IBD	103.47	49.7445	7	447	6	381	-1.13845	-0.05343	0.255541	0.811957
UniRef90_R5IAA8_Isocitrate_dehydrogenase_[NADP]	MIBS	32.4192	22.9099	6	299	6	299	-1.65042	-0.0945025	0.0993366	0.754009	LLD	23.5305	20.3914	15	1107	15	1105	0.395082	0.0117948	0.693078	0.847802	IBD	15.7886	16.9937	7	447	7	424	-0.225015	-0.0105605	0.823097	0.978341
UniRef90_R5IAA8_Isocitrate_dehydrogenase_[NADP]|unclassified	MIBS	32.4192	22.9099	6	299	6	299	-1.65042	-0.0945025	0.0993366	0.754009	LLD	23.5305	20.3914	15	1107	15	1105	0.395082	0.0117948	0.693078	0.847802	IBD	15.7886	16.9937	7	447	7	424	-0.225015	-0.0105605	0.823097	0.978341
UniRef90_R6LPU9_Glucose-1-phosphate_thymidylyltransferase|unclassified	MIBS	5.26144	3.6124	6	299	5	261	-1.58662	-0.0908495	0.11313	0.754009	LLD	3.34125	3.49862	15	1107	12	939	-0.39498	-0.0117918	0.693154	0.847812	IBD	1.7465	2.7619	7	447	4	298	NA	NA	NA	NA
UniRef90_R5GKL0_ATP-dependent_6-phosphofructokinase|g__Eubacterium.s__Eubacterium_hallii	MIBS	215.901	119.777	6	299	6	290	-2.54812	-0.145905	0.0109032	0.754009	LLD	97.3157	102.89	15	1107	13	1086	0.392677	0.011723	0.694854	0.848591	IBD	96.2873	50.3114	7	447	6	353	-1.11269	-0.0522213	0.266468	0.811957
UniRef90_C0BX56_Cysteine--tRNA_ligase	MIBS	6.84964	5.1526	6	299	6	288	-2.12268	-0.121544	0.0339771	0.754009	LLD	5.05426	4.91312	15	1107	13	1062	0.388679	0.0116036	0.69781	0.850724	IBD	5.61879	4.17497	7	447	7	372	-1.20029	-0.0563325	0.230591	0.811957
UniRef90_D4L6G1_Fructose-bisphosphate_aldolase	MIBS	524.425	70.1343	6	299	6	239	-1.97588	-0.113138	0.0484352	0.754009	LLD	89.1128	126.784	15	1107	12	926	0.387515	0.0115689	0.698673	0.851512	IBD	167.416	44.5427	7	447	7	327	-1.01539	-0.0476546	0.310619	0.811957
UniRef90_Q5LAS4_Phenylalanine--tRNA_ligase_alpha_subunit|g__Bacteroides.s__Bacteroides_caccae	MIBS	14.6733	0	6	299	5	141	-2.47784	-0.141881	0.0133118	0.754009	LLD	0	2.16107	15	1107	6	594	0.384893	0.0114906	0.70063	0.852958	IBD	0	0	7	447	2	170	NA	NA	NA	NA
UniRef90_R6G9F8_Chorismate_synthase	MIBS	74.2263	51.344	6	299	6	289	-1.82344	-0.10441	0.0685917	0.754009	LLD	37.6169	50.4882	15	1107	13	1079	0.383855	0.0114596	0.701383	0.853149	IBD	37.6218	24.7216	7	447	6	348	-0.974903	-0.0457545	0.330333	0.811957
UniRef90_R6G845_Shikimate_dehydrogenase	MIBS	182.633	106.845	6	299	6	293	-2.12731	-0.12181	0.0335886	0.754009	LLD	78.6082	95.2872	15	1107	15	1090	0.381446	0.0113877	0.70317	0.853779	IBD	78.5183	46.3918	7	447	6	366	-1.54618	-0.0725658	0.122413	0.811957
UniRef90_R7NAF1_Glucose-1-phosphate_thymidylyltransferase	MIBS	41.0119	30.445	6	299	6	299	-1.68314	-0.0963765	0.0928006	0.754009	LLD	30.2095	30.1049	15	1107	15	1105	0.379841	0.0113398	0.704362	0.85458	IBD	16.5631	25.118	7	447	7	431	0.979863	0.0459873	0.327871	0.811957
UniRef90_R7NAF1_Glucose-1-phosphate_thymidylyltransferase|unclassified	MIBS	41.0119	30.445	6	299	6	299	-1.68314	-0.0963765	0.0928006	0.754009	LLD	30.2095	30.1049	15	1107	15	1105	0.379841	0.0113398	0.704362	0.85458	IBD	16.5631	25.118	7	447	7	431	0.979863	0.0459873	0.327871	0.811957
UniRef90_D4K981_Chorismate_synthase|g__Faecalibacterium.s__Faecalibacterium_prausnitzii	MIBS	43.4349	80.1858	6	299	6	275	1.57599	0.0902411	0.115567	0.754009	LLD	62.0432	77.3224	15	1107	13	1081	0.373426	0.0111483	0.70913	0.857208	IBD	82.3885	47.793	7	447	5	326	-0.297653	-0.0139695	0.767088	0.973054
UniRef90_G2T260_ATP-dependent_6-phosphofructokinase|unclassified	MIBS	22.9478	18.461	6	299	6	296	-1.61769	-0.0926286	0.106235	0.754009	LLD	18.0875	17.447	15	1107	15	1097	-0.36861	-0.0110045	0.712718	0.859486	IBD	9.02334	15.867	7	447	7	397	0.843953	0.0396087	0.399508	0.821862
UniRef90_C4F833_Threonine--tRNA_ligase	MIBS	7.54472	0	6	299	5	148	-2.13024	-0.121977	0.0333583	0.754009	LLD	0	4.93054	15	1107	7	626	0.367295	0.0109653	0.713711	0.860446	IBD	5.92034	0	7	447	5	143	-1.96058	-0.0920147	0.0501316	0.697976
UniRef90_R5GBP3_Arginine--tRNA_ligase	MIBS	142.255	83.3327	6	299	6	292	-2.24888	-0.128771	0.0246693	0.754009	LLD	80.847	85.2486	15	1107	15	1086	-0.353369	-0.0105495	0.724112	0.866924	IBD	77.0873	41.3075	7	447	6	373	-1.36033	-0.0638435	0.174186	0.811957
UniRef90_R5YV01_Thiazole_synthase	MIBS	21.051	15.6377	6	299	6	298	-1.65977	-0.095038	0.0974328	0.754009	LLD	18.1706	16.7493	15	1107	15	1103	-0.349357	-0.0104297	0.727122	0.869043	IBD	13.0941	12.6673	7	447	6	416	0.206166	0.00967584	0.837796	0.979116
UniRef90_R5YV01_Thiazole_synthase|unclassified	MIBS	21.051	15.6377	6	299	6	298	-1.65977	-0.095038	0.0974328	0.754009	LLD	18.1706	16.7493	15	1107	15	1103	-0.349357	-0.0104297	0.727122	0.869043	IBD	13.0941	12.6673	7	447	6	416	0.206166	0.00967584	0.837796	0.979116
UniRef90_S2YQ92_Cysteine--tRNA_ligase|unclassified	MIBS	4.51265	4.19933	6	299	6	283	-1.6178	-0.0926352	0.10621	0.754009	LLD	4.18099	4.12918	15	1107	13	1045	0.346983	0.0103588	0.728906	0.869861	IBD	3.64884	3.72301	7	447	7	357	-0.741768	-0.0348129	0.459112	0.849425
UniRef90_R6PCW0_Threonine--tRNA_ligase	MIBS	8.48425	5.75892	6	299	6	253	-2.02793	-0.116119	0.0428072	0.754009	LLD	6.4332	5.96192	15	1107	11	934	-0.346026	-0.0103303	0.729625	0.870072	IBD	7.59357	5.76287	7	447	5	310	-0.508153	-0.0238488	0.61238	0.921317
UniRef90_R6PCW0_Threonine--tRNA_ligase|unclassified	MIBS	8.48425	5.75892	6	299	6	253	-2.02793	-0.116119	0.0428072	0.754009	LLD	6.4332	5.96192	15	1107	11	934	-0.346026	-0.0103303	0.729625	0.870072	IBD	7.59357	5.76287	7	447	5	310	-0.508153	-0.0238488	0.61238	0.921317
UniRef90_D4M2M6_Anthranilate_phosphoribosyltransferase|unclassified	MIBS	22.0964	14.5169	6	299	5	235	-1.65376	-0.0946941	0.0986544	0.754009	LLD	12.5436	13.3702	15	1107	12	867	-0.340663	-0.0101702	0.733661	0.872676	IBD	0	8.74872	7	447	3	275	NA	NA	NA	NA
UniRef90_R5NMB9_Glutamine--tRNA_ligase	MIBS	10.7001	8.80317	6	299	6	297	-1.7112	-0.0979828	0.0874772	0.754009	LLD	9.59192	8.66866	15	1107	15	1101	-0.339731	-0.0101423	0.734361	0.872988	IBD	6.01167	7.19578	7	447	7	403	1.00933	0.0473704	0.313512	0.811957
UniRef90_R5NMB9_Glutamine--tRNA_ligase|unclassified	MIBS	10.7001	8.80317	6	299	6	297	-1.7112	-0.0979828	0.0874772	0.754009	LLD	9.59192	8.66866	15	1107	15	1101	-0.339731	-0.0101423	0.734361	0.872988	IBD	6.01167	7.19578	7	447	7	403	1.00933	0.0473704	0.313512	0.811957
UniRef90_R6G035_23-bisphosphoglycerate-independent_phosphoglycerate_mutase	MIBS	129.365	83.637	6	299	6	295	-2.30965	-0.13225	0.0210374	0.754009	LLD	65.748	75.7477	15	1107	15	1094	-0.329302	-0.00983102	0.74223	0.878162	IBD	76.1962	41.4457	7	447	6	383	-1.19353	-0.0560151	0.233231	0.811957
UniRef90_D1PNP4_Phosphorylase|unclassified	MIBS	29.2391	71.5932	6	299	5	265	1.70313	0.097521	0.088982	0.754009	LLD	73.3238	72.6049	15	1107	13	1050	0.326117	0.00973592	0.744639	0.879836	IBD	18.5328	27.9486	7	447	4	290	NA	NA	NA	NA
UniRef90_D4K912_Dehydrogenases_with_different_specificities_Related_to_short-chain_alcohol_dehydrogenases|unclassified	MIBS	10.8575	21.0481	6	299	5	282	2.34495	0.134272	0.0191491	0.754009	LLD	24.305	24.4847	15	1107	13	1083	0.324491	0.00968737	0.74587	0.880523	IBD	1.83521	11.7071	7	447	5	337	1.42607	0.0669289	0.15427	0.811957
UniRef90_R5FBZ1_Asparagine--tRNA_ligase	MIBS	11.0891	9.01295	6	299	6	296	-1.61769	-0.0926286	0.106235	0.754009	LLD	8.72088	8.60961	15	1107	15	1103	-0.320478	-0.00956757	0.74891	0.882338	IBD	6.9201	10.0647	7	447	7	431	1.58085	0.0741928	0.114246	0.811957
UniRef90_C0C4N6_Thiazole_synthase|unclassified	MIBS	10.2313	6.82992	6	299	6	285	-1.85155	-0.106019	0.0644276	0.754009	LLD	8.22584	7.01262	15	1107	13	1062	0.314072	0.00937632	0.753771	0.885841	IBD	4.84708	5.44572	7	447	7	381	-1.21106	-0.0568378	0.226431	0.811957
UniRef90_R6G8L4_Enolase	MIBS	96.7827	59.2441	6	299	6	290	-2.01045	-0.115118	0.0446317	0.754009	LLD	48.1777	59.4022	15	1107	15	1081	-0.314062	-0.00937604	0.753778	0.885841	IBD	56.8722	27.6494	7	447	6	364	-1.04266	-0.0489347	0.297779	0.811957
UniRef90_R5GJC9_Glucose-1-phosphate_thymidylyltransferase	MIBS	201.617	113.114	6	299	6	290	-2.39851	-0.137338	0.0165673	0.754009	LLD	88.299	97.1873	15	1107	15	1081	-0.312458	-0.00932814	0.754997	0.886541	IBD	97.5174	48.7804	7	447	6	357	-1.33652	-0.0627262	0.181854	0.811957
UniRef90_R6G8M7_Triosephosphate_isomerase|g__Eubacterium.s__Eubacterium_hallii	MIBS	142.988	87.6829	6	299	6	290	-2.27695	-0.130378	0.0229293	0.754009	LLD	64.4513	76.8793	15	1107	13	1087	0.312457	0.00932812	0.754998	0.886541	IBD	87.6274	39.9681	7	447	6	352	-1.04431	-0.0490117	0.297019	0.811957
UniRef90_D4K7K0_Cysteine_sulfinate_desulfinasecysteine_desulfurase_and_related_enzymes	MIBS	34.6135	92.0259	6	299	6	281	2.30521	0.131996	0.0212861	0.754009	LLD	95.988	99.6564	15	1107	13	1085	0.306842	0.00916048	0.759269	0.888857	IBD	130.986	67.0366	7	447	6	336	-0.351033	-0.0164748	0.726661	0.960243
UniRef90_D4JAB3_GlyoxalaseBleomycin_resistance_proteinDioxygenase_superfamily	MIBS	624.315	462.96	6	299	6	299	-1.81405	-0.103872	0.0700299	0.754009	LLD	450.848	425.841	15	1107	15	1105	0.305236	0.00911254	0.760492	0.889691	IBD	329.029	324.928	7	447	7	414	-0.32958	-0.015468	0.742815	0.965492
UniRef90_R6LKE9_Asparagine--tRNA_ligase|unclassified	MIBS	18.8327	16.4544	6	299	6	299	-1.58964	-0.0910223	0.112445	0.754009	LLD	15.8865	15.975	15	1107	15	1105	0.305236	0.00911254	0.760492	0.889691	IBD	11.5789	14.9897	7	447	7	431	0.11468	0.00538221	0.909849	0.986781
UniRef90_R6G7Z3_Glutamate--tRNA_ligase	MIBS	164.145	107.193	6	299	6	294	-1.87016	-0.107085	0.0617863	0.754009	LLD	87.9735	95.4039	15	1107	15	1086	0.303633	0.00906467	0.761713	0.890449	IBD	82.7429	49.6594	7	447	6	375	-1.20299	-0.0564591	0.229544	0.811957
UniRef90_R5E3T3_Isoleucine--tRNA_ligase	MIBS	5.76205	5.04803	6	299	6	195	-1.86066	-0.106541	0.0631301	0.754009	LLD	5.18557	5.44772	15	1107	10	859	0.292478	0.00873166	0.77023	0.894867	IBD	0	0	7	447	2	222	NA	NA	NA	NA
UniRef90_R5E3T3_Isoleucine--tRNA_ligase|unclassified	MIBS	5.76205	5.04803	6	299	6	195	-1.86066	-0.106541	0.0631301	0.754009	LLD	5.18557	5.44772	15	1107	10	859	0.292478	0.00873166	0.77023	0.894867	IBD	0	0	7	447	2	222	NA	NA	NA	NA
UniRef90_R6ZV80_dTDP-glucose_46-dehydratase	MIBS	3.44762	6.02848	6	299	5	281	2.18367	0.125037	0.0291585	0.754009	LLD	10.3456	6.7585	15	1107	14	1076	-0.291201	-0.00869354	0.771204	0.894889	IBD	2.57663	4.78918	7	447	7	373	0.91796	0.043082	0.359402	0.811957
UniRef90_R6ZV80_dTDP-glucose_46-dehydratase|unclassified	MIBS	3.44762	6.02848	6	299	5	281	2.18367	0.125037	0.0291585	0.754009	LLD	10.3456	6.7585	15	1107	14	1076	-0.291201	-0.00869354	0.771204	0.894889	IBD	2.57663	4.78918	7	447	7	373	0.91796	0.043082	0.359402	0.811957
UniRef90_R6G414_Cysteine--tRNA_ligase	MIBS	105.734	66.7817	6	299	6	293	-1.9403	-0.111101	0.0526281	0.754009	LLD	48.618	64.075	15	1107	15	1091	0.289193	0.00863358	0.772741	0.895051	IBD	46.3028	30.888	7	447	7	378	-1.43236	-0.0672239	0.152457	0.811957
UniRef90_R5FBZ1_Asparagine--tRNA_ligase|unclassified	MIBS	10.4381	8.7521	6	299	6	295	-1.97302	-0.112975	0.0487602	0.754009	LLD	7.9454	8.38695	15	1107	15	1103	0.289994	0.00865751	0.772127	0.895051	IBD	6.14611	8.48003	7	447	7	418	0.791234	0.0371345	0.429655	0.838382
UniRef90_R6G8M7_Triosephosphate_isomerase	MIBS	177.254	128.248	6	299	6	299	-1.94497	-0.111368	0.0520611	0.754009	LLD	121.71	119.016	15	1107	15	1105	-0.289192	-0.00863356	0.772741	0.895051	IBD	119.775	76.3315	7	447	7	430	-0.558887	-0.0262299	0.57723	0.902736
UniRef90_R6I847_Ferrochelatase	MIBS	17.9891	0	6	299	5	100	-2.10493	-0.120528	0.035538	0.754009	LLD	8.9871	0	15	1107	8	542	-0.28853	-0.00861379	0.773271	0.895051	IBD	0	0	7	447	1	94	NA	NA	NA	NA
UniRef90_R6I847_Ferrochelatase|unclassified	MIBS	17.9891	0	6	299	5	100	-2.10493	-0.120528	0.035538	0.754009	LLD	8.9871	0	15	1107	8	542	-0.28853	-0.00861379	0.773271	0.895051	IBD	0	0	7	447	1	94	NA	NA	NA	NA
UniRef90_D1PPV4_Leucine--tRNA_ligase	MIBS	22.4173	51.263	6	299	5	269	1.66064	0.0950878	0.0972571	0.754009	LLD	35.3157	51.3348	15	1107	13	1075	0.284383	0.00848999	0.776424	0.896489	IBD	15.0838	21.8885	7	447	4	310	NA	NA	NA	NA
UniRef90_D1PIW2_3-deoxy-7-phosphoheptulonate_synthase|unclassified	MIBS	30.7995	62.6997	6	299	5	262	1.72455	0.0987476	0.0850311	0.754009	LLD	62.6959	63.9741	15	1107	13	1032	0.281216	0.00839543	0.778853	0.897813	IBD	15.7922	26.4533	7	447	4	278	NA	NA	NA	NA
UniRef90_D4K912_Dehydrogenases_with_different_specificities_Related_to_short-chain_alcohol_dehydrogenases	MIBS	141.455	299.535	6	299	6	296	2.42186	0.138675	0.015541	0.754009	LLD	354.14	320.115	15	1107	14	1103	0.279566	0.00834618	0.780118	0.898482	IBD	154.093	198.908	7	447	7	373	0.164389	0.00771516	0.87057	0.981784
UniRef90_D1PIW2_3-deoxy-7-phosphoheptulonate_synthase	MIBS	30.7995	63.5289	6	299	5	263	1.74548	0.099946	0.0813089	0.754009	LLD	62.6959	64.5778	15	1107	13	1033	0.279609	0.00834748	0.780085	0.898482	IBD	15.7922	26.9012	7	447	4	279	NA	NA	NA	NA
UniRef90_R5FKH4_L-rhamnose_mutarotase	MIBS	24.4088	0	6	299	5	143	-1.67031	-0.0956419	0.0953556	0.754009	LLD	22.7696	20.8982	15	1107	11	730	-0.278658	-0.00831908	0.780821	0.898755	IBD	19.5019	0	7	447	5	129	-2.59848	-0.121953	0.00941305	0.461946
UniRef90_R5FKH4_L-rhamnose_mutarotase|unclassified	MIBS	24.4088	0	6	299	5	143	-1.67031	-0.0956419	0.0953556	0.754009	LLD	22.7696	20.8982	15	1107	11	730	-0.278658	-0.00831908	0.780821	0.898755	IBD	19.5019	0	7	447	5	129	-2.59848	-0.121953	0.00941305	0.461946
UniRef90_D1PPV4_Leucine--tRNA_ligase|unclassified	MIBS	22.4173	50.6596	6	299	5	268	1.60225	0.0917445	0.109619	0.754009	LLD	35.3157	50.3695	15	1107	13	1075	0.270745	0.00808285	0.786895	0.902328	IBD	15.0838	21.517	7	447	4	309	NA	NA	NA	NA
UniRef90_C6LH74_Valine--tRNA_ligase	MIBS	21.3715	17.5749	6	299	6	299	-1.58496	-0.0907546	0.113508	0.754009	LLD	14.9324	16.5759	15	1107	15	1104	0.259511	0.00774746	0.795551	0.906542	IBD	13.2906	14.5368	7	447	7	422	0.558919	0.0262314	0.577208	0.902736
UniRef90_C6LH74_Valine--tRNA_ligase|unclassified	MIBS	21.3715	17.5749	6	299	6	299	-1.58496	-0.0907546	0.113508	0.754009	LLD	14.9324	16.5759	15	1107	15	1104	0.259511	0.00774746	0.795551	0.906542	IBD	13.2906	14.5368	7	447	7	422	0.558919	0.0262314	0.577208	0.902736
UniRef90_D6DIQ7_Phosphorylase	MIBS	6.8218	4.70595	6	299	6	257	-1.73684	-0.0994512	0.0828294	0.754009	LLD	4.56476	4.44067	15	1107	11	881	-0.259025	-0.00773294	0.795927	0.906781	IBD	1.79592	4.46875	7	447	4	323	NA	NA	NA	NA
UniRef90_D6DIQ7_Phosphorylase|unclassified	MIBS	6.8218	4.70595	6	299	6	257	-1.73684	-0.0994512	0.0828294	0.754009	LLD	4.56476	4.44067	15	1107	11	881	-0.259025	-0.00773294	0.795927	0.906781	IBD	1.79592	4.46875	7	447	4	323	NA	NA	NA	NA
UniRef90_S2Y6Y3_Cysteine_desulfurase_NifS|unclassified	MIBS	10.8203	7.77193	6	299	6	275	-1.76773	-0.10122	0.0774978	0.754009	LLD	9.42993	7.8056	15	1107	13	1023	-0.253953	-0.00758152	0.799842	0.908913	IBD	4.59512	6.84533	7	447	7	355	-0.0422731	-0.00198398	0.967443	0.995262
UniRef90_G8P3E8_UDP-N-acetylglucosamine_2-epimerase|unclassified	MIBS	5.14782	11.8408	6	299	5	295	1.98237	0.11351	0.0476995	0.754009	LLD	11.9786	13.107	15	1107	14	1095	0.253094	0.00755587	0.800506	0.909259	IBD	6.37425	6.75157	7	447	7	365	0.336316	0.0157841	0.737731	0.963402
UniRef90_U2DEN5_Phenylalanine--tRNA_ligase_alpha_subunit	MIBS	8.57084	6.77382	6	299	6	291	-1.599	-0.0915585	0.110341	0.754009	LLD	6.86831	6.54518	15	1107	13	1096	0.252291	0.00753192	0.801126	0.909366	IBD	6.28981	6.73009	7	447	7	412	0.739042	0.034685	0.460763	0.850628
UniRef90_F3BC73_Phosphorylase	MIBS	5.88519	4.2791	6	299	5	239	-1.78849	-0.102409	0.0740755	0.754009	LLD	4.20693	4.04847	15	1107	11	835	0.251765	0.00751622	0.801535	0.909641	IBD	2.86489	3.84334	7	447	4	284	NA	NA	NA	NA
UniRef90_F3BC73_Phosphorylase|unclassified	MIBS	5.88519	4.2791	6	299	5	239	-1.78849	-0.102409	0.0740755	0.754009	LLD	4.20693	4.04847	15	1107	11	835	0.251765	0.00751622	0.801535	0.909641	IBD	2.86489	3.84334	7	447	4	284	NA	NA	NA	NA
UniRef90_R6FVA0_Cysteine_desulfurase_NifS	MIBS	144.7	95.4736	6	299	6	290	-2.22084	-0.127165	0.0265204	0.754009	LLD	82.9834	85.8952	15	1107	14	1086	0.248682	0.00742418	0.803917	0.910916	IBD	72.5644	43.1885	7	447	6	355	-1.3019	-0.0611012	0.193449	0.811957
UniRef90_D0WJC4_Aspartate--tRNAAspAsn_ligase	MIBS	14.1815	0	6	299	5	119	-2.64421	-0.151407	0.00825199	0.754009	LLD	8.01566	7.20844	15	1107	10	624	-0.248704	-0.00742481	0.803914	0.910916	IBD	0	0	7	447	3	97	NA	NA	NA	NA
UniRef90_D0WJC4_Aspartate--tRNAAspAsn_ligase|unclassified	MIBS	14.1815	0	6	299	5	119	-2.64421	-0.151407	0.00825199	0.754009	LLD	8.01566	7.20844	15	1107	10	624	-0.248704	-0.00742481	0.803914	0.910916	IBD	0	0	7	447	3	96	NA	NA	NA	NA
UniRef90_D6CZ30_Dehydrogenases_with_different_specificities_Related_to_short-chain_alcohol_dehydrogenases|g__Bacteroides.s__Bacteroides_caccae	MIBS	12.0749	0	6	299	5	137	-2.11289	-0.120984	0.0348283	0.754009	LLD	0	1.4245	15	1107	7	586	0.241215	0.00720126	0.809717	0.914198	IBD	0	0	7	447	2	166	NA	NA	NA	NA
UniRef90_D1PNP4_Phosphorylase	MIBS	29.2391	72.834	6	299	5	266	1.76151	0.100864	0.078549	0.754009	LLD	73.3238	73.8181	15	1107	13	1051	0.241077	0.00719713	0.809806	0.914201	IBD	18.5328	29.0024	7	447	4	291	NA	NA	NA	NA
UniRef90_R5HIT3_Phosphoglycerate_kinase|unclassified	MIBS	5.08275	8.85718	6	299	6	297	2.14601	0.12288	0.0320593	0.754009	LLD	10.2908	10.0152	15	1107	15	1105	0.240258	0.00717268	0.810441	0.914635	IBD	4.79059	7.58096	7	447	7	419	1.44453	0.0677951	0.148999	0.811957
UniRef90_D4LSS5_3-phosphoshikimate_1-carboxyvinyltransferase	MIBS	39.0025	18.3111	6	299	6	288	-1.94501	-0.111371	0.0520556	0.754009	LLD	23.7302	20.6148	15	1107	15	1077	0.238656	0.00712485	0.811683	0.915136	IBD	19.2164	11.383	7	447	5	384	0.0857713	0.00402545	0.932804	0.991196
UniRef90_R6F719_dTDP-glucose_46-dehydratase	MIBS	4.08848	8.46939	6	299	5	282	2.24208	0.128381	0.0251074	0.754009	LLD	13.4423	9.29866	15	1107	13	1079	-0.237854	-0.00710091	0.812306	0.915181	IBD	3.25406	5.23026	7	447	6	367	1.34949	0.0633345	0.177649	0.811957
UniRef90_R6F719_dTDP-glucose_46-dehydratase|unclassified	MIBS	4.08848	8.46939	6	299	5	282	2.24208	0.128381	0.0251074	0.754009	LLD	13.4423	9.29866	15	1107	13	1079	-0.237854	-0.00710091	0.812306	0.915181	IBD	3.25406	5.23026	7	447	6	367	1.34949	0.0633345	0.177649	0.811957
UniRef90_R5GBC9_Glutamine--tRNA_ligase	MIBS	119.395	74.3481	6	299	6	297	-1.93562	-0.110833	0.053202	0.754009	LLD	70.2881	68.5662	15	1107	15	1100	-0.236247	-0.00705294	0.813552	0.915673	IBD	57.7567	35.2106	7	447	7	393	-0.913836	-0.0428885	0.361567	0.811957
UniRef90_R5TAA3_Asparagine--tRNA_ligase	MIBS	12.0597	11.3688	6	299	6	299	-1.70185	-0.0974474	0.0892236	0.754009	LLD	10.8862	11.1053	15	1107	15	1104	-0.230632	-0.0068853	0.817913	0.918351	IBD	7.09806	10.2229	7	447	7	426	0.991504	0.0465336	0.322149	0.811957
UniRef90_R5TK09_Glutamine--tRNA_ligase|unclassified	MIBS	12.8172	11.993	6	299	6	297	-1.90289	-0.108959	0.057361	0.754009	LLD	11.3334	11.3027	15	1107	15	1103	0.228626	0.00682543	0.819471	0.918876	IBD	7.08785	9.27784	7	447	7	415	1.59851	0.0750218	0.110253	0.811957
UniRef90_R5VJF5_Threonine--tRNA_ligase	MIBS	8.73818	5.40947	6	299	5	215	-1.6213	-0.0928355	0.10546	0.754009	LLD	6.69032	5.84225	15	1107	11	864	-0.227033	-0.00677786	0.820712	0.919203	IBD	4.50819	3.54661	7	447	6	243	-1.12887	-0.0529803	0.259598	0.811957
UniRef90_R5VJF5_Threonine--tRNA_ligase|unclassified	MIBS	8.73818	5.40947	6	299	5	215	-1.6213	-0.0928355	0.10546	0.754009	LLD	6.69032	5.84225	15	1107	11	864	-0.227033	-0.00677786	0.820712	0.919203	IBD	4.50819	3.54661	7	447	6	243	-1.12887	-0.0529803	0.259598	0.811957
UniRef90_D4M4M8_Selenium-dependent_molybdenum_hydroxylase_1	MIBS	14.9233	9.36487	6	299	6	276	-1.77703	-0.101753	0.0759485	0.754009	LLD	8.824	8.52604	15	1107	15	1033	0.226653	0.00676652	0.821005	0.919203	IBD	5.63646	6.72606	7	447	5	344	0.831127	0.0390067	0.406728	0.827327
UniRef90_D4M4M8_Selenium-dependent_molybdenum_hydroxylase_1|unclassified	MIBS	14.9233	9.36487	6	299	6	276	-1.77703	-0.101753	0.0759485	0.754009	LLD	8.824	8.52604	15	1107	15	1033	0.226653	0.00676652	0.821005	0.919203	IBD	5.63646	6.72606	7	447	5	344	0.831127	0.0390067	0.406728	0.827327
UniRef90_D1PM50_Glucose-6-phosphate_isomerase|unclassified	MIBS	32.6557	63.5181	6	299	5	265	1.64231	0.0940381	0.101012	0.754009	LLD	66.5859	68.014	15	1107	13	1059	0.223422	0.00667005	0.823519	0.920652	IBD	15.2123	27.4407	7	447	4	296	NA	NA	NA	NA
UniRef90_S2Y6Y3_Cysteine_desulfurase_NifS	MIBS	10.8203	7.8307	6	299	6	276	-1.65077	-0.0945228	0.0992643	0.754009	LLD	10.1691	7.83524	15	1107	13	1024	-0.221856	-0.0066233	0.824738	0.921147	IBD	4.59512	7.40306	7	447	7	368	0.318745	0.0149594	0.751024	0.967583
UniRef90_R6EBI1_Glutamate--tRNA_ligase|unclassified	MIBS	4.85342	3.81338	6	299	6	268	-1.75419	-0.100445	0.0797986	0.754009	LLD	3.90393	3.47694	15	1107	11	972	0.218004	0.00650831	0.827739	0.923317	IBD	3.21703	3.25393	7	447	6	332	-0.035133	-0.00164888	0.973141	0.99691
UniRef90_D1PM50_Glucose-6-phosphate_isomerase	MIBS	32.6557	63.7478	6	299	5	266	1.64922	0.0944341	0.0995826	0.754009	LLD	66.5859	68.2664	15	1107	13	1060	0.211388	0.00631079	0.832898	0.926124	IBD	15.2123	27.4407	7	447	4	297	NA	NA	NA	NA
UniRef90_R6GUG0_Isoleucine--tRNA_ligase	MIBS	11.4441	6.20061	6	299	6	231	-1.71135	-0.0979918	0.0874506	0.754009	LLD	6.16258	6.43864	15	1107	12	907	-0.210399	-0.00628126	0.833671	0.926349	IBD	0	3.70346	7	447	3	244	NA	NA	NA	NA
UniRef90_R6GUG0_Isoleucine--tRNA_ligase|unclassified	MIBS	11.4441	6.20061	6	299	6	231	-1.71135	-0.0979918	0.0874506	0.754009	LLD	6.16258	6.43864	15	1107	12	907	-0.210399	-0.00628126	0.833671	0.926349	IBD	0	3.70346	7	447	3	244	NA	NA	NA	NA
UniRef90_R5GIS7_Phosphoenolpyruvate_carboxykinase_[ATP]|g__Eubacterium.s__Eubacterium_hallii	MIBS	177.425	112.911	6	299	6	290	-2.44994	-0.140283	0.014381	0.754009	LLD	75.2567	95.4307	15	1107	13	1085	0.209776	0.00626266	0.834156	0.926481	IBD	103.47	49.7244	7	447	6	357	-1.13539	-0.0532865	0.256823	0.811957
UniRef90_R7N7L7_dTDP-glucose_46-dehydratase	MIBS	5.11734	8.56799	6	299	6	290	1.66446	0.0953069	0.0964876	0.754009	LLD	11.371	8.89239	15	1107	15	1085	-0.206567	-0.00616686	0.836662	0.927366	IBD	4.47458	6.31469	7	447	7	386	1.04498	0.0490434	0.296704	0.811957
UniRef90_R7N7L7_dTDP-glucose_46-dehydratase|unclassified	MIBS	5.11734	8.56799	6	299	6	290	1.66446	0.0953069	0.0964876	0.754009	LLD	11.371	8.89239	15	1107	15	1085	-0.206567	-0.00616686	0.836662	0.927366	IBD	4.47458	6.31469	7	447	7	386	1.04498	0.0490434	0.296704	0.811957
UniRef90_R5GKL0_ATP-dependent_6-phosphofructokinase	MIBS	215.901	121.831	6	299	6	294	-2.6229	-0.150187	0.00877837	0.754009	LLD	99.1657	102.968	15	1107	15	1091	-0.203357	-0.00607105	0.839169	0.92863	IBD	96.2873	50.3114	7	447	6	373	-1.05771	-0.0496409	0.290851	0.811957
UniRef90_R5W1U0_Valine--tRNA_ligase	MIBS	9.69539	8.75355	6	299	6	292	-1.82809	-0.104676	0.0678873	0.754009	LLD	9.89138	8.49597	15	1107	14	1094	0.202956	0.00605907	0.839483	0.928788	IBD	5.61994	6.6137	7	447	7	392	0.486725	0.0228431	0.627484	0.928657
UniRef90_R5W1U0_Valine--tRNA_ligase|unclassified	MIBS	9.69539	8.75355	6	299	6	292	-1.82809	-0.104676	0.0678873	0.754009	LLD	9.89138	8.49597	15	1107	14	1094	0.202956	0.00605907	0.839483	0.928788	IBD	5.61994	6.6137	7	447	7	392	0.486725	0.0228431	0.627484	0.928657
UniRef90_R6G303_Fructose-16-bisphosphatase_class_3	MIBS	106.023	75.1634	6	299	6	290	-2.17876	-0.124756	0.0295234	0.754009	LLD	69.6785	70.8574	15	1107	14	1086	-0.199748	-0.00596329	0.841991	0.930521	IBD	56.9092	33.2907	7	447	6	359	-1.07098	-0.0502636	0.284834	0.811957
UniRef90_D4LU41_Selenium-dependent_molybdenum_hydroxylase_1	MIBS	19.5009	12.0372	6	299	6	284	-1.82351	-0.104414	0.0685801	0.754009	LLD	14.1166	12.2829	15	1107	15	1063	-0.195341	-0.00583172	0.84544	0.931867	IBD	10.1113	8.48635	7	447	6	361	0.17918	0.00840935	0.85894	0.980634
UniRef90_D4LU41_Selenium-dependent_molybdenum_hydroxylase_1|unclassified	MIBS	19.5009	12.0372	6	299	6	284	-1.82351	-0.104414	0.0685801	0.754009	LLD	14.1166	12.2829	15	1107	15	1063	-0.195341	-0.00583172	0.84544	0.931867	IBD	10.1113	8.48635	7	447	6	361	0.17918	0.00840935	0.85894	0.980634
UniRef90_R6NAG5_Cysteine--tRNA_ligase|unclassified	MIBS	15.1925	11.089	6	299	6	297	-1.71587	-0.0982505	0.0866144	0.754009	LLD	11.7713	9.72044	15	1107	15	1093	-0.185709	-0.00554417	0.852988	0.935385	IBD	12.632	9.08744	7	447	7	416	-0.939346	-0.0440857	0.348299	0.811957
UniRef90_D4LRS2_Ribose-5-phosphate_isomerase|unclassified	MIBS	24.5809	14.3458	6	299	6	267	-2.04901	-0.117326	0.0406907	0.754009	LLD	12.6856	14.6534	15	1107	14	995	-0.176975	-0.00528342	0.859843	0.9386	IBD	10.6796	10.3401	7	447	5	356	0.546711	0.0256584	0.585579	0.905869
UniRef90_D4LXU0_Arginine--tRNA_ligase|unclassified	MIBS	54.5164	32.4695	6	299	6	298	-1.90756	-0.109227	0.0567508	0.754009	LLD	28.4736	29.7694	15	1107	15	1103	-0.169665	-0.00506518	0.865589	0.941325	IBD	29.2267	26.1059	7	447	7	420	-0.0508119	-0.00238472	0.960632	0.993256
UniRef90_R5U902_23-bisphosphoglycerate-independent_phosphoglycerate_mutase|unclassified	MIBS	9.5097	8.3725	6	299	6	296	-1.62704	-0.093164	0.104226	0.754009	LLD	7.57297	7.81803	15	1107	15	1099	0.165654	0.00494544	0.868745	0.943105	IBD	7.33221	7.47289	7	447	7	415	0.431206	0.0202375	0.667375	0.946389
UniRef90_D6E9K0_Phosphomethylpyrimidine_synthase|unclassified	MIBS	5.77656	0	6	299	5	125	-1.80139	-0.103147	0.0720512	0.754009	LLD	0	3.99592	15	1107	7	623	0.163053	0.00486779	0.870807	0.944116	IBD	0	0	7	447	2	108	NA	NA	NA	NA
UniRef90_R6FZL4_Threonine--tRNA_ligase	MIBS	112.143	74.5368	6	299	6	290	-2.12733	-0.121811	0.033587	0.754009	LLD	59.0151	73.9225	15	1107	14	1086	0.162847	0.00486164	0.870955	0.944183	IBD	54.8785	35.2018	7	447	6	357	-1.07418	-0.0504135	0.283398	0.811957
UniRef90_R6PCH1_Asparagine--tRNA_ligase|unclassified	MIBS	25.279	20.5818	6	299	6	299	-1.65977	-0.095038	0.0974328	0.754009	LLD	23.9061	19.6717	15	1107	15	1105	-0.161643	-0.0048257	0.871903	0.9447	IBD	17.4968	18.6865	7	447	7	430	-0.370172	-0.017373	0.712336	0.959364
UniRef90_R6NAG5_Cysteine--tRNA_ligase	MIBS	15.1925	11.2703	6	299	6	297	-1.63171	-0.0934317	0.103233	0.754009	LLD	11.7713	9.7251	15	1107	15	1093	-0.158434	-0.0047299	0.874431	0.945837	IBD	12.632	9.68843	7	447	7	418	-1.04966	-0.0492628	0.294545	0.811957
UniRef90_R6BYV9_Phenylalanine--tRNA_ligase_beta_subunit	MIBS	17.9584	11.0933	6	299	6	253	-1.62515	-0.0930559	0.10463	0.754009	LLD	16.726	12.1837	15	1107	12	983	-0.156141	-0.00466143	0.876239	0.946394	IBD	0	7.62945	7	447	3	293	NA	NA	NA	NA
UniRef90_R6BYV9_Phenylalanine--tRNA_ligase_beta_subunit|unclassified	MIBS	17.9584	11.0933	6	299	6	253	-1.62515	-0.0930559	0.10463	0.754009	LLD	16.726	12.1837	15	1107	12	983	-0.156141	-0.00466143	0.876239	0.946394	IBD	0	7.62945	7	447	3	293	NA	NA	NA	NA
UniRef90_Q1A689_L-fucose_isomerase|unclassified	MIBS	6.00095	3.29547	6	299	5	199	-2.03366	-0.116447	0.0422269	0.754009	LLD	3.51135	3.5626	15	1107	11	768	0.15505	0.00462886	0.877103	0.946644	IBD	3.16438	0	7	447	4	207	NA	NA	NA	NA
UniRef90_G2SQ17_dTDP-glucose_46-dehydratase|unclassified	MIBS	29.2311	23.9316	6	299	6	299	-1.77665	-0.101731	0.0760112	0.754009	LLD	23.0276	23.2798	15	1107	15	1106	0.153621	0.00458621	0.878225	0.946674	IBD	18.084	19.3047	7	447	7	431	0.355654	0.0166917	0.723187	0.959661
UniRef90_R6I7Z2_Transaldolase	MIBS	24.8053	8.22409	6	299	6	178	-2.14871	-0.123035	0.0318493	0.754009	LLD	22.9967	17.135	15	1107	12	810	-0.147416	-0.00440096	0.883124	0.949176	IBD	15.4077	0	7	447	5	160	-1.89577	-0.0889729	0.0582136	0.74914
UniRef90_R6I7Z2_Transaldolase|unclassified	MIBS	24.8053	8.22409	6	299	6	178	-2.14871	-0.123035	0.0318493	0.754009	LLD	22.9967	17.135	15	1107	12	810	-0.147416	-0.00440096	0.883124	0.949176	IBD	15.4077	0	7	447	5	160	-1.89577	-0.0889729	0.0582136	0.74914
UniRef90_R5ZGX7_Chorismate_synthase|g__Collinsella.s__Collinsella_aerofaciens	MIBS	94.8965	59.0058	6	299	6	258	-1.60093	-0.091669	0.109912	0.754009	LLD	59.9457	54.8988	15	1107	12	986	-0.145296	-0.00433767	0.884794	0.949746	IBD	81.9836	27.0305	7	447	7	292	-2.24431	-0.105331	0.024908	0.504829
UniRef90_R6G845_Shikimate_dehydrogenase|g__Eubacterium.s__Eubacterium_hallii	MIBS	168.659	101.741	6	299	6	290	-2.2489	-0.128771	0.0246683	0.754009	LLD	78.6082	87.3556	15	1107	13	1083	0.143995	0.00429885	0.885821	0.9502	IBD	73.4486	43.7309	7	447	6	352	-1.28059	-0.060101	0.200852	0.811957
UniRef90_D4K7K0_Cysteine_sulfinate_desulfinasecysteine_desulfurase_and_related_enzymes|g__Faecalibacterium.s__Faecalibacterium_prausnitzii	MIBS	27.056	77.6776	6	299	6	281	2.14155	0.122625	0.0324183	0.754009	LLD	69.1702	78.6795	15	1107	13	1085	0.135973	0.00405935	0.89216	0.953844	IBD	107.218	48.4238	7	447	6	336	-0.459268	-0.0215545	0.647092	0.938567
UniRef90_S6C608_Transaldolase|unclassified	MIBS	9.12429	4.97916	6	299	6	174	-1.96228	-0.11236	0.0500128	0.754009	LLD	6.52771	7.626	15	1107	12	795	-0.109921	-0.00328158	0.912794	0.964091	IBD	5.2646	0	7	447	5	154	-1.88299	-0.0883733	0.0599324	0.760552
UniRef90_D4JAB3_GlyoxalaseBleomycin_resistance_proteinDioxygenase_superfamily|g__Blautia.s__Ruminococcus_obeum	MIBS	409.475	167.255	6	299	6	299	-2.37978	-0.136266	0.0174333	0.754009	LLD	182.572	155.642	15	1107	15	1100	0.0950604	0.00283794	0.924585	0.96962	IBD	120.607	119.991	7	447	6	396	0.0987842	0.00463617	0.922463	0.988801
UniRef90_R6G035_23-bisphosphoglycerate-independent_phosphoglycerate_mutase|g__Eubacterium.s__Eubacterium_hallii	MIBS	129.365	78.8724	6	299	6	290	-2.31435	-0.132519	0.0207769	0.754009	LLD	65.6963	71.2547	15	1107	13	1084	0.0922532	0.00275413	0.926816	0.970434	IBD	67.7959	36.6588	7	447	6	354	-1.23647	-0.0580304	0.216826	0.811957
UniRef90_R6BMJ6_Phenylalanine--tRNA_ligase_alpha_subunit	MIBS	16.3008	11.8901	6	299	6	299	-1.82341	-0.104408	0.0685965	0.754009	LLD	12.0804	11.4513	15	1107	15	1103	0.0870384	0.00259845	0.93096	0.972428	IBD	8.04196	9.85101	7	447	7	416	-0.085659	-0.00402018	0.932892	0.991196
UniRef90_R6BMJ6_Phenylalanine--tRNA_ligase_alpha_subunit|unclassified	MIBS	16.3008	11.8901	6	299	6	299	-1.82341	-0.104408	0.0685965	0.754009	LLD	12.0804	11.4513	15	1107	15	1103	0.0870384	0.00259845	0.93096	0.972428	IBD	8.04196	9.85101	7	447	7	416	-0.085659	-0.00402018	0.932892	0.991196
UniRef90_I0GU42_Putative_phosphoglucomutase	MIBS	9.58157	6.96391	6	299	6	273	-1.8988	-0.108725	0.0578991	0.754009	LLD	7.09385	5.95298	15	1107	12	980	-0.0867048	-0.00258849	0.931225	0.972542	IBD	6.80547	5.02295	7	447	6	326	-1.4923	-0.0700369	0.136006	0.811957
UniRef90_I0GU42_Putative_phosphoglucomutase|unclassified	MIBS	9.58157	6.96391	6	299	6	273	-1.8988	-0.108725	0.0578991	0.754009	LLD	7.09385	5.95298	15	1107	12	980	-0.0867048	-0.00258849	0.931225	0.972542	IBD	6.80547	5.02295	7	447	6	326	-1.4923	-0.0700369	0.136006	0.811957
UniRef90_C0C4N6_Thiazole_synthase	MIBS	10.2313	6.82992	6	299	6	285	-1.84687	-0.105752	0.0651054	0.754009	LLD	8.51632	7.01262	15	1107	13	1063	-0.085437	-0.00255064	0.932233	0.972849	IBD	4.84708	5.44572	7	447	7	381	-1.20815	-0.0567013	0.227549	0.811957
UniRef90_R6HJI4_Phosphomethylpyrimidine_synthase	MIBS	15.1326	7.2737	6	299	6	183	-1.74106	-0.0996928	0.0820954	0.754009	LLD	15.9214	14.3087	15	1107	11	874	-0.0826155	-0.00246641	0.934478	0.973599	IBD	16.4714	0	7	447	5	159	-1.78779	-0.0839052	0.0740824	0.811957
UniRef90_R6HJI4_Phosphomethylpyrimidine_synthase|unclassified	MIBS	15.1326	7.2737	6	299	6	183	-1.74106	-0.0996928	0.0820954	0.754009	LLD	15.9214	14.3087	15	1107	11	874	-0.0826155	-0.00246641	0.934478	0.973599	IBD	16.4714	0	7	447	5	159	-1.78779	-0.0839052	0.0740824	0.811957
UniRef90_R5GBC9_Glutamine--tRNA_ligase|unclassified	MIBS	16.7375	6.10875	6	299	6	251	-1.71454	-0.0981742	0.0868603	0.754009	LLD	6.36406	6.1839	15	1107	13	982	-0.0790738	-0.00236068	0.937293	0.97478	IBD	2.64368	3.74614	7	447	4	285	NA	NA	NA	NA
UniRef90_C8WNX0_Naphthoate_synthase|unclassified	MIBS	9.30229	4.19478	6	299	5	165	-1.72699	-0.0988871	0.0846098	0.754009	LLD	7.17955	6.12459	15	1107	11	777	-0.0711368	-0.00212372	0.943612	0.97741	IBD	3.92509	0	7	447	4	162	NA	NA	NA	NA
UniRef90_G2SZ65_Methionine--tRNA_ligase	MIBS	5.34587	7.10609	6	299	5	293	2.11329	0.121007	0.0347761	0.754009	LLD	9.77267	7.43844	15	1107	12	1085	0.0661817	0.00197579	0.947553	0.978587	IBD	3.90651	6.4721	7	447	6	382	1.0584	0.0496734	0.290534	0.811957
UniRef90_G2SZ65_Methionine--tRNA_ligase|unclassified	MIBS	5.34587	7.10609	6	299	5	293	2.11329	0.121007	0.0347761	0.754009	LLD	9.77267	7.43844	15	1107	12	1085	0.0661817	0.00197579	0.947553	0.978587	IBD	3.90651	6.4721	7	447	6	382	1.0584	0.0496734	0.290534	0.811957
UniRef90_R5GBN1_Asparagine--tRNA_ligase|unclassified	MIBS	22.3566	6.50659	6	299	6	285	-2.21625	-0.126902	0.0268351	0.754009	LLD	7.25342	7.02374	15	1107	13	1057	0.0653823	0.00195193	0.948189	0.978949	IBD	4.6113	4.56683	7	447	5	331	0.628284	0.0294868	0.530778	0.881423
UniRef90_R5THY8_Thiazole_synthase|unclassified	MIBS	24.7397	16.3327	6	299	6	297	-1.59431	-0.09129	0.111391	0.754009	LLD	15.5889	17.1238	15	1107	15	1100	-0.0637747	-0.00190393	0.949469	0.979523	IBD	14.7313	12.7994	7	447	6	409	-0.103097	-0.00483861	0.919038	0.988209
UniRef90_R7FUB4_Valine--tRNA_ligase	MIBS	9.00595	5.27714	6	299	6	288	-1.81877	-0.104143	0.0693037	0.754009	LLD	6.11173	5.7953	15	1107	13	1071	0.0621715	0.00185607	0.950746	0.980263	IBD	6.09825	5.04398	7	447	7	376	-0.61812	-0.0290098	0.537455	0.884895
UniRef90_R7FUB4_Valine--tRNA_ligase|unclassified	MIBS	9.00595	5.27714	6	299	6	288	-1.81877	-0.104143	0.0693037	0.754009	LLD	6.11173	5.7953	15	1107	13	1071	0.0621715	0.00185607	0.950746	0.980263	IBD	6.09825	5.04398	7	447	7	376	-0.61812	-0.0290098	0.537455	0.884895
UniRef90_D4LZ65_3-deoxy-D-arabinoheptulosonate-7-phosphate_synthase|unclassified	MIBS	7.03911	3.22392	6	299	5	173	-1.77167	-0.101445	0.0768535	0.754009	LLD	0	2.55269	15	1107	7	578	-0.0582355	-0.00173857	0.9539	0.981835	IBD	2.7562	0	7	447	5	219	-1.10965	-0.0520786	0.26782	0.811957
UniRef90_R6G6X3_Proline--tRNA_ligase	MIBS	143.152	93.8298	6	299	6	294	-2.16939	-0.124219	0.0302309	0.754009	LLD	77.511	83.8992	15	1107	15	1092	0.056555	0.0016884	0.955219	0.982488	IBD	68.1222	42.3268	7	447	6	379	-1.10953	-0.052073	0.267828	0.811957
UniRef90_D1PKZ6_ATP-dependent_6-phosphofructokinase	MIBS	37.5055	107.427	6	299	6	271	1.69315	0.0969494	0.0908731	0.754009	LLD	76.8589	98.7054	15	1107	13	1068	0.0541497	0.00161659	0.957136	0.983342	IBD	20.9421	42.9645	7	447	4	305	NA	NA	NA	NA
UniRef90_D1PPH2_Branched-chain-amino-acid_transaminase	MIBS	28.4438	58.0746	6	299	5	266	1.70068	0.0973809	0.0894425	0.754009	LLD	55.8573	60.5992	15	1107	13	1065	-0.05415	-0.0016166	0.957135	0.983342	IBD	18.8623	23.2565	7	447	4	298	NA	NA	NA	NA
UniRef90_R6VZ44_dTDP-glucose_46-dehydratase	MIBS	3.80949	7.77603	6	299	5	281	2.31928	0.132801	0.020507	0.754009	LLD	12.3089	8.71374	15	1107	13	1081	-0.0493355	-0.00147287	0.960972	0.984304	IBD	2.92761	4.97766	7	447	6	374	1.33257	0.0625406	0.183151	0.811957
UniRef90_R6VZ44_dTDP-glucose_46-dehydratase|unclassified	MIBS	3.80949	7.77603	6	299	5	281	2.31928	0.132801	0.020507	0.754009	LLD	12.3089	8.71374	15	1107	13	1081	-0.0493355	-0.00147287	0.960972	0.984304	IBD	2.92761	4.97766	7	447	6	374	1.33257	0.0625406	0.183151	0.811957
UniRef90_D1PKZ6_ATP-dependent_6-phosphofructokinase|unclassified	MIBS	37.5055	107.427	6	299	6	271	1.68847	0.0966816	0.0917702	0.754009	LLD	76.8589	98.7054	15	1107	13	1068	0.0493363	0.00147289	0.960971	0.984304	IBD	20.9421	42.9645	7	447	4	305	NA	NA	NA	NA
UniRef90_R6HGF9_Shikimate_dehydrogenase	MIBS	31.5296	0	6	299	5	140	-1.86256	-0.10665	0.0628806	0.754009	LLD	22.6365	20.7034	15	1107	9	672	0.0475939	0.00142087	0.96237	0.984963	IBD	0	0	7	447	3	125	NA	NA	NA	NA
UniRef90_R6HGF9_Shikimate_dehydrogenase|unclassified	MIBS	31.5296	0	6	299	5	140	-1.86256	-0.10665	0.0628806	0.754009	LLD	22.6365	20.7034	15	1107	9	672	0.0475939	0.00142087	0.96237	0.984963	IBD	0	0	7	447	3	125	NA	NA	NA	NA
UniRef90_R5GCB4_Shikimate_dehydrogenase	MIBS	173.902	105.199	6	299	6	290	-2.21617	-0.126897	0.0268405	0.754009	LLD	99.1845	89.62	15	1107	13	1079	0.0284783	0.000850193	0.977601	0.989878	IBD	90.8963	44.1678	7	447	6	353	-1.49477	-0.0701531	0.135355	0.811957
UniRef90_R9N7W9_Phenylalanine--tRNA_ligase_beta_subunit	MIBS	6.13741	4.7562	6	299	6	244	-1.83346	-0.104984	0.0670829	0.754009	LLD	5.15389	4.59211	15	1107	11	895	0.0309954	0.000925338	0.975594	0.989878	IBD	4.28231	4.55217	7	447	6	309	-0.558231	-0.0261991	0.577692	0.903069
UniRef90_R9N7W9_Phenylalanine--tRNA_ligase_beta_subunit|unclassified	MIBS	6.13741	4.7562	6	299	6	244	-1.83346	-0.104984	0.0670829	0.754009	LLD	5.15389	4.59211	15	1107	11	895	0.0309954	0.000925338	0.975594	0.989878	IBD	4.28231	4.55217	7	447	6	309	-0.558231	-0.0261991	0.577692	0.903069
UniRef90_D1PPH2_Branched-chain-amino-acid_transaminase|unclassified	MIBS	28.4438	57.4926	6	299	5	265	1.6657	0.0953777	0.0962403	0.754009	LLD	55.8573	59.3272	15	1107	13	1065	-0.0276766	-0.000826261	0.97824	0.990317	IBD	18.8623	22.9302	7	447	4	296	NA	NA	NA	NA
UniRef90_R5NKH0_Glucose-1-phosphate_thymidylyltransferase	MIBS	2.67463	5.23521	6	299	5	275	1.86132	0.106579	0.0630296	0.754009	LLD	6.6539	5.78374	15	1107	13	1045	0.0204579	0.000610753	0.983998	0.992943	IBD	3.29616	3.90932	7	447	7	348	0.0423168	0.00198603	0.967409	0.995262
UniRef90_R5NKH0_Glucose-1-phosphate_thymidylyltransferase|unclassified	MIBS	2.67463	5.23521	6	299	5	275	1.86132	0.106579	0.0630296	0.754009	LLD	6.6539	5.78374	15	1107	13	1045	0.0204579	0.000610753	0.983998	0.992943	IBD	3.29616	3.90932	7	447	7	348	0.0423168	0.00198603	0.967409	0.995262
UniRef90_R7I662_Cysteine_desulfurase_NifS	MIBS	8.02011	6.68815	6	299	6	250	-1.65853	-0.0949673	0.0976834	0.754009	LLD	6.46928	6.48409	15	1107	12	923	0.0180914	0.000540101	0.985887	0.993662	IBD	0	5.28783	7	447	3	296	NA	NA	NA	NA
UniRef90_R7I662_Cysteine_desulfurase_NifS|unclassified	MIBS	8.02011	6.68815	6	299	6	250	-1.65853	-0.0949673	0.0976834	0.754009	LLD	6.46928	6.48409	15	1107	12	923	0.0180914	0.000540101	0.985887	0.993662	IBD	0	5.28783	7	447	3	296	NA	NA	NA	NA
UniRef90_R6HHF5_Phenylalanine--tRNA_ligase_alpha_subunit	MIBS	16.1743	0	6	299	5	142	-1.74088	-0.0996825	0.0821474	0.754009	LLD	14.0379	12.9223	15	1107	10	766	-0.0154703	-0.000461851	0.987982	0.994383	IBD	12.4133	0	7	447	4	125	NA	NA	NA	NA
UniRef90_R6HHF5_Phenylalanine--tRNA_ligase_alpha_subunit|unclassified	MIBS	16.1743	0	6	299	5	142	-1.74088	-0.0996825	0.0821474	0.754009	LLD	14.0379	12.9223	15	1107	10	766	-0.0154703	-0.000461851	0.987982	0.994383	IBD	12.4133	0	7	447	4	125	NA	NA	NA	NA
UniRef90_R5TIS5_23-bisphosphoglycerate-independent_phosphoglycerate_mutase|unclassified	MIBS	6.87164	6.37953	6	299	6	294	-1.65042	-0.0945027	0.0993359	0.754009	LLD	5.8003	5.93137	15	1107	13	1075	0.00280773	8.38222e-05	0.99808	0.999184	IBD	4.66992	5.74961	7	447	7	394	0.0392249	0.00184091	0.969869	0.995703
UniRef90_R6Z7X8_Threonine--tRNA_ligase	MIBS	4.22438	0	6	299	5	105	-1.71902	-0.098431	0.0861064	0.754009	LLD	0	0	15	1107	4	437	NA	NA	NA	NA	IBD	0	0	7	447	3	90	NA	NA	NA	NA
UniRef90_R6ZJD0_Asparagine--tRNA_ligase	MIBS	5.51808	0	6	299	5	126	-1.70716	-0.0977515	0.0882753	0.754009	LLD	0	0	15	1107	4	487	NA	NA	NA	NA	IBD	0	0	7	447	3	86	NA	NA	NA	NA
UniRef90_C6L9Q8_Leucine--tRNA_ligase	MIBS	8.69592	5.09119	6	299	5	159	-1.80255	-0.103214	0.0718462	0.754009	LLD	0	0	15	1107	3	545	NA	NA	NA	NA	IBD	0	0	7	447	3	157	NA	NA	NA	NA
UniRef90_C6L9Q8_Leucine--tRNA_ligase|unclassified	MIBS	8.69592	5.09119	6	299	5	159	-1.80255	-0.103214	0.0718462	0.754009	LLD	0	0	15	1107	3	545	NA	NA	NA	NA	IBD	0	0	7	447	3	157	NA	NA	NA	NA
UniRef90_R6RT73_Triosephosphate_isomerase|g__Bacteroides.s__Bacteroides_caccae	MIBS	17.4225	0	6	299	5	128	-2.43343	-0.139338	0.0150635	0.754009	LLD	0	1.51745	15	1107	4	588	NA	NA	NA	NA	IBD	0	0	7	447	2	154	NA	NA	NA	NA
UniRef90_R6T3Z5_3-dehydroquinate_dehydratase|g__Bacteroides.s__Bacteroides_caccae	MIBS	10.8359	0	6	299	5	104	-2.59926	-0.148833	0.0094171	0.754009	LLD	0	0	15	1107	4	475	NA	NA	NA	NA	IBD	0	0	7	447	2	150	NA	NA	NA	NA
UniRef90_E7GJG4_Cysteine--tRNA_ligase	MIBS	3.96825	0	6	299	5	146	-2.25149	-0.12892	0.0245135	0.754009	LLD	0	0	15	1107	3	484	NA	NA	NA	NA	IBD	0	1.53022	7	447	2	229	NA	NA	NA	NA
UniRef90_A5ZJ03_Pyridoxinepyridoxamine_5-phosphate_oxidase	MIBS	12.4334	0	6	299	5	121	-2.60143	-0.148957	0.00935478	0.754009	LLD	0	0	15	1107	4	480	NA	NA	NA	NA	IBD	0	0	7	447	1	158	NA	NA	NA	NA
UniRef90_A5ZJ03_Pyridoxinepyridoxamine_5-phosphate_oxidase|g__Bacteroides.s__Bacteroides_caccae	MIBS	12.4334	0	6	299	5	119	-2.62844	-0.150504	0.00864428	0.754009	LLD	0	0	15	1107	4	476	NA	NA	NA	NA	IBD	0	0	7	447	1	147	NA	NA	NA	NA
UniRef90_E7GJG4_Cysteine--tRNA_ligase|unclassified	MIBS	3.96825	0	6	299	5	142	-2.38584	-0.136613	0.0171574	0.754009	LLD	0	0	15	1107	3	476	NA	NA	NA	NA	IBD	0	0	7	447	1	210	NA	NA	NA	NA
UniRef90_F4XDP8_Cysteine--tRNA_ligase	MIBS	18.0297	12.7432	6	299	6	284	-1.57103	-0.0899568	0.11672	0.757695	LLD	10.2398	13.6313	15	1107	15	1094	2.28827	0.0683142	0.0221451	0.219422	IBD	13.3877	11.1953	7	447	7	357	0.144273	0.00677107	0.886436	0.982823
UniRef90_R7CIH5_23-bisphosphoglycerate-independent_phosphoglycerate_mutase|unclassified	MIBS	51.153	35.6031	6	299	6	299	-1.57093	-0.0899514	0.116742	0.757695	LLD	43.3897	32.6672	15	1107	15	1105	-1.18284	-0.0353126	0.237032	0.53744	IBD	25.7528	31.046	7	447	7	426	0.465992	0.0218701	0.642261	0.936157
UniRef90_R9NB96_Cysteine--tRNA_ligase	MIBS	5.77593	5.11012	6	299	6	290	-1.57095	-0.0899526	0.116737	0.757695	LLD	4.84087	4.8637	15	1107	11	1072	0.756889	0.0225962	0.449357	0.704977	IBD	4.61243	4.24896	7	447	6	387	-0.571179	-0.0268067	0.568864	0.898864
UniRef90_R9NB96_Cysteine--tRNA_ligase|unclassified	MIBS	5.77593	5.11012	6	299	6	290	-1.57095	-0.0899526	0.116737	0.757695	LLD	4.84087	4.8637	15	1107	11	1072	0.756889	0.0225962	0.449357	0.704977	IBD	4.61243	4.24896	7	447	6	387	-0.571179	-0.0268067	0.568864	0.898864
UniRef90_R5IFT3_Proline--tRNA_ligase	MIBS	14.4951	10.0181	6	299	6	296	-1.57093	-0.0899515	0.116742	0.757695	LLD	9.36313	9.27832	15	1107	15	1096	-0.744841	-0.0222365	0.456611	0.71093	IBD	6.61051	10.3934	7	447	7	425	0.994414	0.0466702	0.320728	0.811957
UniRef90_R6PFY9_Asparagine--tRNA_ligase|unclassified	MIBS	17.6328	15.0207	6	299	6	299	-1.57093	-0.0899514	0.116742	0.757695	LLD	13.2541	14.4769	15	1107	15	1106	0.398291	0.0118906	0.690711	0.846449	IBD	12.5724	13.3719	7	447	7	426	0.0595192	0.00279338	0.953695	0.993063
UniRef90_D4L868_Ribose_5-phosphate_isomerase_B|g__Ruminococcus.s__Ruminococcus_bromii	MIBS	210.568	34.2857	6	299	5	176	-1.57086	-0.0899473	0.116778	0.757696	LLD	34.0741	105.634	15	1107	10	785	1.26112	0.0376495	0.207412	0.504731	IBD	62.849	0	7	447	4	177	NA	NA	NA	NA
UniRef90_D4L6C7_Pyruvate_kinase	MIBS	349.059	60.2574	6	299	5	181	-1.56674	-0.0897114	0.11774	0.759217	LLD	65.4606	178.55	15	1107	9	806	1.40021	0.041802	0.161571	0.47408	IBD	66.9787	0	7	447	4	183	NA	NA	NA	NA
UniRef90_D4L689_Cysteine_sulfinate_desulfinasecysteine_desulfurase_and_related_enzymes|g__Ruminococcus.s__Ruminococcus_bromii	MIBS	277.489	47.5894	6	299	5	174	-1.5688	-0.0898294	0.11726	0.759217	LLD	41.7926	151.609	15	1107	10	773	1.14825	0.0342799	0.251034	0.549849	IBD	53.4723	0	7	447	4	180	NA	NA	NA	NA
UniRef90_D4L5F5_Ribulose-phosphate_3-epimerase	MIBS	293.21	45.5449	6	299	5	170	-1.56495	-0.0896087	0.118167	0.759217	LLD	40.136	146.408	15	1107	10	774	1.11191	0.033195	0.266353	0.565391	IBD	56.3492	0	7	447	4	177	NA	NA	NA	NA
UniRef90_D4L4X0_Thiamine-phosphate_synthase	MIBS	256.555	42.8481	6	299	5	182	-1.56791	-0.0897785	0.117464	0.759217	LLD	47.635	144.916	15	1107	10	791	1.10115	0.0328738	0.271008	0.568628	IBD	45.8648	0	7	447	4	187	NA	NA	NA	NA
UniRef90_C9LB57_Tryptophan--tRNA_ligase	MIBS	10.4253	8.29359	6	299	6	226	-1.56298	-0.0894961	0.118611	0.759581	LLD	10.0167	7.25918	15	1107	11	786	-1.24783	-0.0372529	0.212241	0.510105	IBD	9.3805	7.45842	7	447	5	319	-0.207124	-0.0097208	0.837061	0.979116
UniRef90_R5DVS0_Histidine--tRNA_ligase	MIBS	261.719	58.524	6	299	5	190	-1.56363	-0.0895333	0.118468	0.759581	LLD	60.5422	125.164	15	1107	10	778	1.18778	0.0354601	0.23508	0.535027	IBD	62.9609	0	7	447	4	182	NA	NA	NA	NA
UniRef90_R5DVS0_Histidine--tRNA_ligase|unclassified	MIBS	261.719	58.524	6	299	5	190	-1.56363	-0.0895333	0.118468	0.759581	LLD	60.5422	125.164	15	1107	10	778	1.18778	0.0354601	0.23508	0.535027	IBD	62.9609	0	7	447	4	182	NA	NA	NA	NA
UniRef90_B0NJK0_Fructose-16-bisphosphatase_class_3	MIBS	8.21475	5.39665	6	299	5	174	-1.56395	-0.0895517	0.118399	0.759581	LLD	6.91215	4.14716	15	1107	8	568	-0.667775	-0.0199358	0.50455	0.744185	IBD	7.46491	5.53244	7	447	5	240	-0.939761	-0.0441052	0.348124	0.811957
UniRef90_R6R9C4_L-fucose_isomerase	MIBS	6.92389	4.78114	6	299	5	227	-1.56298	-0.0894961	0.118611	0.759581	LLD	4.81897	4.93504	15	1107	11	910	0.460584	0.0137503	0.645386	0.822674	IBD	3.28833	3.75	7	447	5	272	0.106261	0.00498709	0.916563	0.988209
UniRef90_R6R9C4_L-fucose_isomerase|unclassified	MIBS	6.92389	4.78114	6	299	5	227	-1.56298	-0.0894961	0.118611	0.759581	LLD	4.81897	4.93504	15	1107	11	910	0.460584	0.0137503	0.645386	0.822674	IBD	3.28833	3.75	7	447	5	272	0.106261	0.00498709	0.916563	0.988209
UniRef90_R7AUJ3_Triosephosphate_isomerase	MIBS	4.99492	11.1409	6	299	6	278	1.54313	0.0883595	0.123367	0.760219	LLD	4.87324	12.1374	15	1107	11	1072	3.02074	0.0901813	0.00252494	0.0749409	IBD	4.64829	7.10401	7	447	6	351	1.12178	0.0526476	0.262578	0.811957
UniRef90_R7AUJ3_Triosephosphate_isomerase|unclassified	MIBS	4.99492	11.1409	6	299	6	278	1.54313	0.0883595	0.123367	0.760219	LLD	4.87324	12.1374	15	1107	11	1072	3.02074	0.0901813	0.00252494	0.0749409	IBD	4.64829	7.10401	7	447	6	351	1.12178	0.0526476	0.262578	0.811957
UniRef90_R7FQ69_Enolase	MIBS	55.5121	84.1442	6	299	6	297	1.54288	0.0883452	0.123428	0.760219	LLD	42.223	83.2265	15	1107	15	1106	2.85863	0.0853418	0.00426012	0.0997364	IBD	15.6618	37.8179	7	447	7	422	1.49384	0.0701093	0.135598	0.811957
UniRef90_A6BF45_Putative_1-deoxy-D-xylulose-5-phosphate_synthase	MIBS	47.9357	111.534	6	299	5	287	1.55697	0.0891517	0.120034	0.760219	LLD	53.7566	115.881	15	1107	13	1079	2.57388	0.0768407	0.0100683	0.14297	IBD	8.45921	58.0495	7	447	4	342	NA	NA	NA	NA
UniRef90_G2T3U0_Enolase|unclassified	MIBS	14.3687	21.9336	6	299	6	297	1.55691	0.0891483	0.120048	0.760219	LLD	13.9772	22.038	15	1107	15	1105	2.48962	0.0743253	0.0128024	0.161431	IBD	10.0324	14.6788	7	447	7	415	1.32556	0.0622115	0.185468	0.811957
UniRef90_D4M189_Transketolase_C-terminal_subunit|g__Blautia.s__Ruminococcus_torques	MIBS	32.6193	71.0391	6	299	5	285	1.5383	0.0880827	0.124548	0.760219	LLD	27.2663	67.6082	15	1107	12	1083	2.38455	0.0711885	0.0171187	0.191029	IBD	11.8004	7.12589	7	447	6	346	-0.329942	-0.0154849	0.742548	0.965482
UniRef90_R6LR29_Probable_transaldolase|g__Coprococcus.s__Coprococcus_comes	MIBS	17.8828	57.253	6	299	5	257	1.55441	0.0890053	0.120646	0.760219	LLD	37.702	71.4534	15	1107	11	1019	2.11798	0.0632305	0.0342104	0.262449	IBD	68.1499	32.2207	7	447	5	287	-0.358068	-0.016805	0.721404	0.959364
UniRef90_D4M3F8_Phosphomethylpyrimidine_kinase	MIBS	34.8818	71.5381	6	299	5	291	1.53823	0.0880786	0.124566	0.760219	LLD	42.537	70.175	15	1107	13	1092	2.10296	0.0627821	0.035504	0.267276	IBD	27.0033	28.7244	7	447	6	395	0.591279	0.0277501	0.555307	0.892591
UniRef90_R6DF69_Glycine--tRNA_ligase	MIBS	3.42585	2.78805	6	299	6	248	-1.55119	-0.0888207	0.121419	0.760219	LLD	2.4848	2.9843	15	1107	11	1010	2.04434	0.061032	0.0409592	0.285884	IBD	1.96511	2.32362	7	447	4	289	NA	NA	NA	NA
UniRef90_R6DF69_Glycine--tRNA_ligase|unclassified	MIBS	3.42585	2.78805	6	299	6	248	-1.55119	-0.0888207	0.121419	0.760219	LLD	2.4848	2.9843	15	1107	11	1010	2.04434	0.061032	0.0409592	0.285884	IBD	1.96511	2.32362	7	447	4	289	NA	NA	NA	NA
UniRef90_D4K4W5_Coproporphyrinogen_III_oxidase_and_related_Fe-S_oxidoreductases|g__Faecalibacterium.s__Faecalibacterium_prausnitzii	MIBS	6.92379	21.1516	6	299	5	261	1.5445	0.0884376	0.123036	0.760219	LLD	16.027	29.1687	15	1107	12	1062	1.91171	0.0570724	0.0559647	0.334587	IBD	25.5008	13.1344	7	447	5	321	0.054322	0.00254946	0.957848	0.993256
UniRef90_V8C8M7_Probable_transaldolase	MIBS	39.8069	93.8215	6	299	6	299	1.55691	0.0891483	0.120048	0.760219	LLD	72.7851	100.232	15	1107	15	1104	1.76363	0.0526516	0.0778617	0.388927	IBD	11.8392	31.9048	7	447	7	433	1.49374	0.0701045	0.135625	0.811957
UniRef90_C6LEP3_Tryptophan--tRNA_ligase|unclassified	MIBS	5.48825	0	6	299	5	141	-1.54928	-0.0887115	0.121922	0.760219	LLD	0	0	15	1107	7	394	-1.66361	-0.0496656	0.0962836	0.417233	IBD	4.47829	0	7	447	5	208	-0.961783	-0.0451387	0.33695	0.811957
UniRef90_C6LEP3_Tryptophan--tRNA_ligase	MIBS	5.48825	0	6	299	5	141	-1.54423	-0.0884226	0.123144	0.760219	LLD	0	0	15	1107	7	395	-1.65769	-0.0494888	0.0974747	0.418738	IBD	4.47829	0	7	447	5	208	-0.961783	-0.0451387	0.33695	0.811957
UniRef90_D7GSD5_Asparagine--tRNA_ligase	MIBS	11.6983	9.5412	6	299	6	298	-1.54756	-0.0886129	0.122293	0.760219	LLD	8.46495	10.0991	15	1107	15	1104	1.51655	0.0452753	0.129481	0.450311	IBD	6.99372	9.92008	7	447	7	422	1.3806	0.0647949	0.167848	0.811957
UniRef90_D7GSD5_Asparagine--tRNA_ligase|unclassified	MIBS	11.6983	9.5412	6	299	6	298	-1.54756	-0.0886129	0.122293	0.760219	LLD	8.46495	10.0991	15	1107	15	1104	1.51655	0.0452753	0.129481	0.450311	IBD	6.99372	9.92008	7	447	7	422	1.3806	0.0647949	0.167848	0.811957
UniRef90_D4JMB0_Glucose-1-phosphate_thymidylyltransferase	MIBS	188.708	382.555	6	299	6	299	1.56158	0.089416	0.118938	0.760219	LLD	263.267	332.888	15	1107	15	1105	1.47564	0.0440539	0.140148	0.457461	IBD	176.547	210.641	7	447	7	439	0.326615	0.0153288	0.745058	0.966384
UniRef90_D4L6E3_Shikimate_dehydrogenase	MIBS	264.409	40.1275	6	299	5	174	-1.5494	-0.0887187	0.121868	0.760219	LLD	54.8996	151.263	15	1107	9	771	1.36516	0.0407555	0.172332	0.480899	IBD	80.37	0	7	447	4	175	NA	NA	NA	NA
UniRef90_D4L6E3_Shikimate_dehydrogenase|g__Ruminococcus.s__Ruminococcus_bromii	MIBS	264.409	40.1275	6	299	5	174	-1.5494	-0.0887187	0.121868	0.760219	LLD	54.8996	151.263	15	1107	9	771	1.36516	0.0407555	0.172332	0.480899	IBD	80.37	0	7	447	4	175	NA	NA	NA	NA
UniRef90_R6N5W8_Isocitrate_dehydrogenase_[NADP]|g__Ruminococcus.s__Ruminococcus_bromii	MIBS	304.174	61.3165	6	299	5	181	-1.533	-0.0877791	0.125872	0.760219	LLD	45.9664	159.223	15	1107	9	798	1.32108	0.0394395	0.186611	0.488064	IBD	73.9036	0	7	447	4	181	NA	NA	NA	NA
UniRef90_R7BLR2_Asparagine--tRNA_ligase	MIBS	16.9906	14.9053	6	299	6	299	-1.53353	-0.0878097	0.125722	0.760219	LLD	11.2624	14.4388	15	1107	15	1106	1.3144	0.0392402	0.188846	0.488382	IBD	11.4016	12.5056	7	447	7	427	0.457279	0.0214612	0.648514	0.938857
UniRef90_R7BLR2_Asparagine--tRNA_ligase|unclassified	MIBS	16.9906	14.9053	6	299	6	299	-1.53353	-0.0878097	0.125722	0.760219	LLD	11.2624	14.4388	15	1107	15	1106	1.3144	0.0392402	0.188846	0.488382	IBD	11.4016	12.5056	7	447	7	427	0.457279	0.0214612	0.648514	0.938857
UniRef90_D4L911_Tyrosine--tRNA_ligase|g__Ruminococcus.s__Ruminococcus_bromii	MIBS	287.327	46.1153	6	299	5	181	-1.54746	-0.0886072	0.122335	0.760219	LLD	53.177	145.353	15	1107	10	807	1.14952	0.0343179	0.250508	0.549357	IBD	55.0133	0	7	447	4	181	NA	NA	NA	NA
UniRef90_D4L5V7_Anthranilate_synthase_component_I|g__Ruminococcus.s__Ruminococcus_bromii	MIBS	351.041	47.02	6	299	5	174	-1.5494	-0.0887187	0.121868	0.760219	LLD	71.2327	174.651	15	1107	10	788	1.14497	0.0341819	0.252391	0.551292	IBD	72.7208	0	7	447	4	181	NA	NA	NA	NA
UniRef90_D4L665_6-phosphofructokinase|g__Ruminococcus.s__Ruminococcus_bromii	MIBS	276.104	47.047	6	299	5	180	-1.54147	-0.088264	0.123791	0.760219	LLD	39.8637	159.207	15	1107	10	790	1.14308	0.0341257	0.253172	0.552362	IBD	69.4566	0	7	447	4	180	NA	NA	NA	NA
UniRef90_D4L689_Cysteine_sulfinate_desulfinasecysteine_desulfurase_and_related_enzymes	MIBS	277.489	47.5894	6	299	5	174	-1.55425	-0.0889963	0.120703	0.760219	LLD	41.7926	153.261	15	1107	10	773	1.14052	0.0340491	0.254239	0.553365	IBD	53.4723	0	7	447	4	180	NA	NA	NA	NA
UniRef90_R6EIV4_Glucose-6-phosphate_isomerase	MIBS	3.81702	7.0939	6	299	5	246	1.55421	0.0889939	0.120694	0.760219	LLD	10.1141	9.13804	15	1107	9	971	1.13827	0.033982	0.255176	0.554361	IBD	6.98648	5.51121	7	447	4	313	NA	NA	NA	NA
UniRef90_R6EIV4_Glucose-6-phosphate_isomerase|unclassified	MIBS	3.81702	7.0939	6	299	5	246	1.55421	0.0889939	0.120694	0.760219	LLD	10.1141	9.13804	15	1107	9	971	1.13827	0.033982	0.255176	0.554361	IBD	6.98648	5.51121	7	447	4	313	NA	NA	NA	NA
UniRef90_D4L5W0_Indole-3-glycerol_phosphate_synthase	MIBS	316.42	52.612	6	299	5	172	-1.55226	-0.0888819	0.121183	0.760219	LLD	74.5244	178.317	15	1107	10	764	1.12718	0.0336511	0.259837	0.558884	IBD	73.0469	0	7	447	4	179	NA	NA	NA	NA
UniRef90_D4L5W0_Indole-3-glycerol_phosphate_synthase|g__Ruminococcus.s__Ruminococcus_bromii	MIBS	316.42	52.612	6	299	5	172	-1.55226	-0.0888819	0.121183	0.760219	LLD	74.5244	176.946	15	1107	10	764	1.12556	0.0336024	0.260526	0.559512	IBD	73.0469	0	7	447	4	179	NA	NA	NA	NA
UniRef90_D4L7J1_Cysteine_desulfurase_IscS|g__Ruminococcus.s__Ruminococcus_bromii	MIBS	237.505	34.9023	6	299	5	181	-1.55228	-0.0888832	0.121173	0.760219	LLD	59.674	125.822	15	1107	10	800	1.10372	0.0329506	0.26989	0.568291	IBD	53.2771	0	7	447	4	182	NA	NA	NA	NA
UniRef90_D4L8M4_1-deoxy-D-xylulose-5-phosphate_synthase	MIBS	254.717	40.4069	6	299	5	176	-1.54666	-0.0885614	0.122531	0.760219	LLD	48.1801	125.941	15	1107	10	776	1.09212	0.0326041	0.274961	0.571437	IBD	72.3538	0	7	447	4	179	NA	NA	NA	NA
UniRef90_D4L8M4_1-deoxy-D-xylulose-5-phosphate_synthase|g__Ruminococcus.s__Ruminococcus_bromii	MIBS	254.717	40.4069	6	299	5	176	-1.54666	-0.0885614	0.122531	0.760219	LLD	48.1801	125.941	15	1107	10	776	1.09212	0.0326041	0.274961	0.571437	IBD	72.3538	0	7	447	4	179	NA	NA	NA	NA
UniRef90_D4L5R5_Transcriptional_regulatorsugar_kinase	MIBS	313.939	55.17	6	299	5	174	-1.53486	-0.0878856	0.125416	0.760219	LLD	64.434	171.333	15	1107	10	779	1.04985	0.0313424	0.293973	0.58746	IBD	73.9845	0	7	447	4	182	NA	NA	NA	NA
UniRef90_D4L5R5_Transcriptional_regulatorsugar_kinase|g__Ruminococcus.s__Ruminococcus_bromii	MIBS	313.939	55.1146	6	299	5	172	-1.54254	-0.0883255	0.123534	0.760219	LLD	64.434	171.333	15	1107	10	775	1.03247	0.0308235	0.302041	0.595065	IBD	73.9845	0	7	447	4	181	NA	NA	NA	NA
UniRef90_D4L5V7_Anthranilate_synthase_component_I	MIBS	351.041	59.4671	6	299	5	175	-1.53591	-0.0879457	0.125157	0.760219	LLD	71.2327	176.815	15	1107	11	790	0.982633	0.0293356	0.325988	0.617672	IBD	72.7208	0	7	447	4	182	NA	NA	NA	NA
UniRef90_R5E4M3_N-5-phosphoribosylanthranilate_isomerase	MIBS	158.411	27.8655	6	299	5	164	-1.55007	-0.0887566	0.121714	0.760219	LLD	76.5829	90.4275	15	1107	9	717	0.98083	0.0292818	0.326879	0.617894	IBD	40.0335	0	7	447	4	165	NA	NA	NA	NA
UniRef90_R5E4M3_N-5-phosphoribosylanthranilate_isomerase|unclassified	MIBS	158.411	27.8655	6	299	5	164	-1.55007	-0.0887566	0.121714	0.760219	LLD	76.5829	90.4275	15	1107	9	717	0.98083	0.0292818	0.326879	0.617894	IBD	40.0335	0	7	447	4	165	NA	NA	NA	NA
UniRef90_R7MRH3_Glucose-1-phosphate_thymidylyltransferase	MIBS	10.0327	9.73254	6	299	6	295	-1.53353	-0.0878098	0.125721	0.760219	LLD	8.73802	9.50393	15	1107	15	1098	0.969456	0.0289422	0.332518	0.622193	IBD	6.24893	7.15108	7	447	7	417	0.579279	0.0271869	0.563381	0.895975
UniRef90_R7MRH3_Glucose-1-phosphate_thymidylyltransferase|unclassified	MIBS	10.0327	9.73254	6	299	6	295	-1.53353	-0.0878098	0.125721	0.760219	LLD	8.73802	9.50393	15	1107	15	1098	0.969456	0.0289422	0.332518	0.622193	IBD	6.24893	7.15108	7	447	7	417	0.579279	0.0271869	0.563381	0.895975
UniRef90_R6P9Q9_Cysteine--tRNA_ligase	MIBS	4.03744	3.49496	6	299	6	267	-1.53909	-0.0881283	0.124353	0.760219	LLD	3.85771	3.86	15	1107	12	1000	0.962288	0.0287282	0.336106	0.624566	IBD	2.86468	2.82582	7	447	6	326	-0.653795	-0.0306841	0.514189	0.872047
UniRef90_R6P9Q9_Cysteine--tRNA_ligase|unclassified	MIBS	4.03744	3.49496	6	299	6	267	-1.53909	-0.0881283	0.124353	0.760219	LLD	3.85771	3.86	15	1107	12	1000	0.962288	0.0287282	0.336106	0.624566	IBD	2.86468	2.82582	7	447	6	326	-0.653795	-0.0306841	0.514189	0.872047
UniRef90_R5TYA8_Glutamate--tRNA_ligase	MIBS	25.0734	11.1457	6	299	6	258	-1.5588	-0.0892567	0.119599	0.760219	LLD	11.7198	12.1513	15	1107	13	995	0.839138	0.0250517	0.401617	0.671112	IBD	6.06479	6.02175	7	447	6	300	-0.537786	-0.0252395	0.591745	0.909093
UniRef90_R6G7Z3_Glutamate--tRNA_ligase|g__Eubacterium.s__Eubacterium_hallii	MIBS	163.792	98.334	6	299	6	290	-1.55693	-0.0891494	0.120044	0.760219	LLD	87.9735	89.4241	15	1107	13	1083	0.82667	0.0246795	0.408652	0.674755	IBD	82.7429	42.8918	7	447	6	357	-1.31029	-0.061495	0.190591	0.811957
UniRef90_R6PS93_Shikimate_dehydrogenase|unclassified	MIBS	29.2943	16.6222	6	299	6	266	-1.55789	-0.0892047	0.119814	0.760219	LLD	13.0208	17.0351	15	1107	11	1011	0.783623	0.0233943	0.433497	0.691951	IBD	12.8403	13.4666	7	447	4	334	NA	NA	NA	NA
UniRef90_R5TIS5_23-bisphosphoglycerate-independent_phosphoglycerate_mutase	MIBS	6.87164	6.43165	6	299	6	294	-1.53821	-0.0880776	0.12457	0.760219	LLD	8.50945	5.97817	15	1107	13	1077	-0.724794	-0.021638	0.468825	0.718567	IBD	4.66992	6.02536	7	447	7	396	0.239687	0.0112491	0.8117	0.978123
UniRef90_C6LHT0_Anthranilate_phosphoribosyltransferase	MIBS	35.6975	24.5719	6	299	6	295	-1.55223	-0.0888807	0.121166	0.760219	LLD	19.6749	23.9137	15	1107	15	1101	0.672643	0.0200811	0.50143	0.741878	IBD	35.3714	18.4005	7	447	7	410	-1.82808	-0.0857961	0.0677556	0.790354
UniRef90_C6LHT0_Anthranilate_phosphoribosyltransferase|unclassified	MIBS	35.6975	24.5719	6	299	6	295	-1.55223	-0.0888807	0.121166	0.760219	LLD	19.6749	23.9137	15	1107	15	1101	0.671038	0.0200332	0.502452	0.742488	IBD	35.3714	18.4005	7	447	7	410	-1.82808	-0.0857961	0.0677556	0.790354
UniRef90_R5G603_Lysine--tRNA_ligase|g__Eubacterium.s__Eubacterium_hallii	MIBS	173.488	105.964	6	299	6	290	-1.53355	-0.0878108	0.125717	0.760219	LLD	91.8832	90.8993	15	1107	13	1087	0.618898	0.0184766	0.536248	0.763155	IBD	106.975	45.6987	7	447	6	357	-1.24616	-0.0584852	0.213241	0.811957
UniRef90_D6DIK9_Valine--tRNA_ligase	MIBS	11.3181	10.003	6	299	6	294	-1.55224	-0.0888808	0.121166	0.760219	LLD	11.2478	9.33696	15	1107	15	1098	-0.511401	-0.0152674	0.609351	0.803323	IBD	6.63279	9.51288	7	447	7	420	1.22094	0.0573015	0.22266	0.811957
UniRef90_D6DIK9_Valine--tRNA_ligase|unclassified	MIBS	11.3181	10.003	6	299	6	294	-1.55224	-0.0888808	0.121166	0.760219	LLD	11.2478	9.33696	15	1107	15	1098	-0.511401	-0.0152674	0.609351	0.803323	IBD	6.63279	9.51288	7	447	7	420	1.22094	0.0573015	0.22266	0.811957
UniRef90_R6LVB7_Phosphorylase	MIBS	8.18096	5.44522	6	299	6	288	-1.53824	-0.0880795	0.124562	0.760219	LLD	4.67302	5.29764	15	1107	14	1030	-0.434062	-0.0129585	0.664535	0.832815	IBD	6.03562	5.74922	7	447	7	370	-1.14813	-0.0538844	0.251516	0.811957
UniRef90_R6LVB7_Phosphorylase|unclassified	MIBS	8.18096	5.44522	6	299	6	288	-1.53824	-0.0880795	0.124562	0.760219	LLD	4.67302	5.29764	15	1107	14	1030	-0.434062	-0.0129585	0.664535	0.832815	IBD	6.03562	5.74922	7	447	7	370	-1.14813	-0.0538844	0.251516	0.811957
UniRef90_R5I6K8_Valine--tRNA_ligase	MIBS	67.2916	51.6755	6	299	6	299	-1.54756	-0.0886129	0.122293	0.760219	LLD	46.254	45.17	15	1107	15	1105	-0.37583	-0.01122	0.707342	0.856235	IBD	42.4447	41.7816	7	447	7	429	0.242428	0.0113777	0.809574	0.976934
UniRef90_R5I6K8_Valine--tRNA_ligase|unclassified	MIBS	67.2916	51.6755	6	299	6	299	-1.54756	-0.0886129	0.122293	0.760219	LLD	46.254	45.17	15	1107	15	1105	-0.37583	-0.01122	0.707342	0.856235	IBD	42.4447	41.7816	7	447	7	429	0.242428	0.0113777	0.809574	0.976934
UniRef90_R5HQY3_NO_NAME	MIBS	32.9995	28.5043	6	299	6	299	-1.53353	-0.0878097	0.125722	0.760219	LLD	24.6989	25.0512	15	1107	15	1103	0.244269	0.00729243	0.807333	0.912502	IBD	20.0018	21.5468	7	447	7	424	0.344056	0.0161473	0.731896	0.961846
UniRef90_R5HQY3_NO_NAME|unclassified	MIBS	32.9995	28.5043	6	299	6	299	-1.53353	-0.0878097	0.125722	0.760219	LLD	24.6989	25.0512	15	1107	15	1103	0.244269	0.00729243	0.807333	0.912502	IBD	20.0018	21.5468	7	447	7	424	0.344056	0.0161473	0.731896	0.961846
UniRef90_R7PG03_Proline--tRNA_ligase|unclassified	MIBS	9.57423	7.53301	6	299	6	280	-1.54307	-0.0883558	0.123383	0.760219	LLD	7.01573	6.74819	15	1107	13	1047	0.229448	0.00684995	0.818833	0.91877	IBD	4.77412	6.68779	7	447	6	389	0.088646	0.00416036	0.930518	0.990981
UniRef90_D1PJP7_Fructose-16-bisphosphate_aldolase_class_II	MIBS	25.3655	35.3961	6	299	6	295	1.55691	0.0891484	0.120048	0.760219	LLD	37.2746	34.2333	15	1107	15	1104	-0.192929	-0.0057597	0.847329	0.932813	IBD	15.5066	17.2955	7	447	6	382	0.933373	0.0438054	0.351378	0.811957
UniRef90_R6LJ13_Proline--tRNA_ligase	MIBS	20.3143	49.7477	6	299	5	284	1.52195	0.0871467	0.128608	0.761043	LLD	35.6065	62.8138	15	1107	14	1076	2.62562	0.0783855	0.00865926	0.13101	IBD	60.6775	30.4282	7	447	7	354	-0.56129	-0.0263426	0.575594	0.902602
UniRef90_D4M502_23-bisphosphoglycerate-independent_phosphoglycerate_mutase|g__Blautia.s__Ruminococcus_torques	MIBS	10.7709	43.0697	6	299	5	286	1.52192	0.0871446	0.128617	0.761043	LLD	22.9311	44.4249	15	1107	14	1086	2.1507	0.0642071	0.0315316	0.254388	IBD	2.08526	4.86449	7	447	6	359	0.185054	0.008685	0.85433	0.97963
UniRef90_D4M6E3_ATP-dependent_6-phosphofructokinase|g__Blautia.s__Ruminococcus_torques	MIBS	20.6516	72.7679	6	299	5	279	1.51975	0.0870208	0.129162	0.761043	LLD	34.7386	66.2279	15	1107	14	1051	1.93784	0.0578523	0.0526923	0.325928	IBD	2.17391	5.4336	7	447	6	301	0.0073845	0.000346572	0.995286	1
UniRef90_G5GGW8_Enolase	MIBS	3.34818	5.43495	6	299	6	277	1.51979	0.0870229	0.129153	0.761043	LLD	4.68479	5.48266	15	1107	12	1055	1.7501	0.0522475	0.0801708	0.392561	IBD	2.62116	3.55322	7	447	7	328	0.329595	0.0154687	0.742813	0.965492
UniRef90_G5GGW8_Enolase|unclassified	MIBS	3.34818	5.43495	6	299	6	277	1.51979	0.0870229	0.129153	0.761043	LLD	4.68479	5.48266	15	1107	12	1055	1.7501	0.0522475	0.0801708	0.392561	IBD	2.62116	3.55322	7	447	7	328	0.329595	0.0154687	0.742813	0.965492
UniRef90_D4L5W8_Fumarase_alpha_subunit|g__Ruminococcus.s__Ruminococcus_bromii	MIBS	269.259	46.4475	6	299	5	175	-1.52622	-0.0873908	0.12756	0.761043	LLD	57.0649	154.064	15	1107	9	775	1.33356	0.0398121	0.182482	0.485538	IBD	65.1176	0	7	447	4	177	NA	NA	NA	NA
UniRef90_D4L4S6_Arginine--tRNA_ligase|g__Ruminococcus.s__Ruminococcus_bromii	MIBS	290.923	55.5682	6	299	5	181	-1.52818	-0.0875031	0.127068	0.761043	LLD	37.2437	154.413	15	1107	10	806	1.30808	0.0390516	0.190983	0.490088	IBD	68.9981	0	7	447	4	181	NA	NA	NA	NA
UniRef90_R5E550_Shikimate_kinase	MIBS	239.861	35.825	6	299	5	168	-1.51926	-0.0869927	0.129311	0.761043	LLD	37.8093	123.271	15	1107	9	732	1.28936	0.0384926	0.197416	0.494303	IBD	59.7136	0	7	447	4	169	NA	NA	NA	NA
UniRef90_R5E550_Shikimate_kinase|unclassified	MIBS	239.861	35.825	6	299	5	168	-1.51926	-0.0869927	0.129311	0.761043	LLD	37.8093	123.271	15	1107	9	732	1.28936	0.0384926	0.197416	0.494303	IBD	59.7136	0	7	447	4	169	NA	NA	NA	NA
UniRef90_R5THZ9_Leucine--tRNA_ligase	MIBS	6.53392	5.29025	6	299	6	295	-1.51951	-0.0870067	0.129224	0.761043	LLD	7.20606	5.19395	15	1107	15	1099	-1.28392	-0.0383302	0.199311	0.495679	IBD	4.27795	4.38428	7	447	7	411	-0.0914747	-0.00429312	0.928269	0.990039
UniRef90_R5THZ9_Leucine--tRNA_ligase|unclassified	MIBS	6.53392	5.29025	6	299	6	295	-1.51951	-0.0870067	0.129224	0.761043	LLD	7.20606	5.19395	15	1107	15	1099	-1.28392	-0.0383302	0.199311	0.495679	IBD	4.27795	4.38428	7	447	7	411	-0.0914747	-0.00429312	0.928269	0.990039
UniRef90_R5BXP8_Glutamate--tRNA_ligase	MIBS	16.0452	11.8405	6	299	6	271	-1.52009	-0.0870402	0.129077	0.761043	LLD	13.2062	10.4182	15	1107	14	957	-1.20356	-0.0359312	0.228915	0.529254	IBD	6.45129	9.52986	7	447	5	328	0.986319	0.0462902	0.324696	0.811957
UniRef90_D4L8Q9_NAD_kinase	MIBS	177.204	30.3072	6	299	5	172	-1.52311	-0.0872127	0.128341	0.761043	LLD	44.8029	117.165	15	1107	9	764	1.18965	0.0355158	0.234345	0.534192	IBD	55.4108	0	7	447	4	178	NA	NA	NA	NA
UniRef90_D4L8Q9_NAD_kinase|g__Ruminococcus.s__Ruminococcus_bromii	MIBS	177.204	30.3072	6	299	5	172	-1.52311	-0.0872127	0.128341	0.761043	LLD	44.8029	115.985	15	1107	9	764	1.18883	0.0354915	0.234666	0.534754	IBD	55.4108	0	7	447	4	178	NA	NA	NA	NA
UniRef90_R7CSE9_Shikimate_dehydrogenase	MIBS	296.02	192.182	6	299	6	294	-1.51951	-0.0870068	0.129224	0.761043	LLD	233.631	174.44	15	1107	15	1087	-1.16921	-0.0349056	0.242482	0.542162	IBD	153.656	135.652	7	447	7	401	-0.419736	-0.0196992	0.67574	0.948292
UniRef90_D4L5G1_Tryptophan--tRNA_ligase|g__Ruminococcus.s__Ruminococcus_bromii	MIBS	286.464	45.5676	6	299	5	180	-1.52699	-0.0874353	0.127364	0.761043	LLD	75.5103	154.338	15	1107	10	784	1.14062	0.0340523	0.254196	0.553365	IBD	51.1327	0	7	447	4	178	NA	NA	NA	NA
UniRef90_D4L8R1_1-deoxy-D-xylulose-5-phosphate_synthase|g__Ruminococcus.s__Ruminococcus_bromii	MIBS	190.662	34.3958	6	299	5	175	-1.52622	-0.0873908	0.12756	0.761043	LLD	32.1651	116.717	15	1107	10	774	1.10459	0.0329764	0.269515	0.568191	IBD	59.2519	0	7	447	4	179	NA	NA	NA	NA
UniRef90_R7CNU3_Phenylalanine--tRNA_ligase_beta_subunit	MIBS	36.9738	29.1118	6	299	6	298	-1.52886	-0.087542	0.126881	0.761043	LLD	29.6684	26.5602	15	1107	15	1103	-0.821049	-0.0245117	0.411847	0.677267	IBD	25.7136	25.7463	7	447	7	423	0.00145172	6.81328e-05	1	1
UniRef90_R7CNU3_Phenylalanine--tRNA_ligase_beta_subunit|unclassified	MIBS	36.9738	29.1118	6	299	6	298	-1.52886	-0.087542	0.126881	0.761043	LLD	29.6684	26.5602	15	1107	15	1103	-0.821049	-0.0245117	0.411847	0.677267	IBD	25.7136	25.7463	7	447	7	423	0.00145172	6.81328e-05	1	1
UniRef90_R5BSW0_ATP-dependent_6-phosphofructokinase|unclassified	MIBS	84.1167	56.122	6	299	6	299	-1.52886	-0.087542	0.126881	0.761043	LLD	66.269	47.3913	15	1107	15	1105	-0.725588	-0.0216617	0.468338	0.718182	IBD	41.1578	45.7065	7	447	7	428	0.370176	0.0173732	0.712333	0.959364
UniRef90_R5CA38_Proline--tRNA_ligase|unclassified	MIBS	14.221	11.8498	6	299	6	298	-1.52886	-0.087542	0.126881	0.761043	LLD	11.8711	10.84	15	1107	15	1105	-0.476104	-0.0142136	0.634286	0.81698	IBD	9.43024	10.8562	7	447	7	429	0.207588	0.00974257	0.836685	0.979116
UniRef90_D1PK53_Valine--tRNA_ligase	MIBS	28.8993	50.0147	6	299	6	262	1.52554	0.0873523	0.127708	0.761043	LLD	45.2899	51.7284	15	1107	13	1054	0.379863	0.0113405	0.704345	0.85458	IBD	13.2735	22.0094	7	447	4	278	NA	NA	NA	NA
UniRef90_D1PK53_Valine--tRNA_ligase|unclassified	MIBS	28.8993	50.0147	6	299	6	262	1.52554	0.0873523	0.127708	0.761043	LLD	45.2899	51.7284	15	1107	13	1054	0.379863	0.0113405	0.704345	0.85458	IBD	13.2735	22.0094	7	447	4	278	NA	NA	NA	NA
UniRef90_R6GBG3_Isocitrate_dehydrogenase_[NADP]|unclassified	MIBS	14.9637	8.26251	6	299	6	290	-1.51952	-0.0870077	0.12922	0.761043	LLD	9.14646	8.2429	15	1107	15	1087	-0.322885	-0.00963944	0.747086	0.88079	IBD	7.72606	7.00202	7	447	7	377	0.687877	0.0322836	0.492447	0.860465
UniRef90_G5GF12_Glycine--tRNA_ligase	MIBS	3.46547	3.22821	6	299	6	246	-1.51882	-0.0869673	0.129399	0.76114	LLD	2.26494	3.28408	15	1107	8	951	2.67904	0.0799802	0.00739227	0.126682	IBD	2.52785	2.54105	7	447	4	299	NA	NA	NA	NA
UniRef90_G5GF12_Glycine--tRNA_ligase|unclassified	MIBS	3.46547	3.22821	6	299	6	246	-1.51882	-0.0869673	0.129399	0.76114	LLD	2.26494	3.28408	15	1107	8	951	2.67904	0.0799802	0.00739227	0.126682	IBD	2.52785	2.54105	7	447	4	299	NA	NA	NA	NA
UniRef90_B7GTP9_Phenylalanine--tRNA_ligase_alpha_subunit	MIBS	7.30926	49.03	6	299	5	251	1.51798	0.0869192	0.129611	0.761328	LLD	22.9753	49.011	15	1107	10	969	1.31416	0.0392329	0.188928	0.488382	IBD	40.6729	37.545	7	447	7	347	0.480154	0.0225348	0.632156	0.930488
UniRef90_D4L533_Glucose-6-phosphate_isomerase|g__Ruminococcus.s__Ruminococcus_bromii	MIBS	260.329	62.0591	6	299	5	180	-1.51734	-0.0868827	0.12979	0.761532	LLD	51.673	150.963	15	1107	10	807	1.32699	0.0396162	0.184645	0.486372	IBD	75.069	0	7	447	4	182	NA	NA	NA	NA
UniRef90_D4L4U3_Aspartate--tRNAAspAsn_ligase|g__Ruminococcus.s__Ruminococcus_bromii	MIBS	293.642	42.4282	6	299	5	180	-1.51734	-0.0868827	0.12979	0.761532	LLD	49.6603	156.33	15	1107	10	802	1.25511	0.0374701	0.209587	0.506843	IBD	84.8751	0	7	447	4	181	NA	NA	NA	NA
UniRef90_D4L992_Nucleoside-diphosphate-sugar_epimerases	MIBS	227.033	40.1528	6	299	5	176	-1.51761	-0.0868983	0.129724	0.761532	LLD	35.1479	127.497	15	1107	9	766	1.0908	0.0325648	0.275541	0.571995	IBD	59.2914	0	7	447	4	179	NA	NA	NA	NA
UniRef90_D4L992_Nucleoside-diphosphate-sugar_epimerases|g__Ruminococcus.s__Ruminococcus_bromii	MIBS	227.033	40.1528	6	299	5	176	-1.51761	-0.0868983	0.129724	0.761532	LLD	35.1479	127.497	15	1107	9	766	1.0908	0.0325648	0.275541	0.571995	IBD	59.2914	0	7	447	4	179	NA	NA	NA	NA
UniRef90_R9MP78_23-bisphosphoglycerate-independent_phosphoglycerate_mutase	MIBS	9.39767	6.74201	6	299	6	280	-1.51501	-0.0867493	0.130362	0.762084	LLD	4.74094	6.6559	15	1107	12	1045	1.69481	0.0505969	0.0901882	0.407537	IBD	5.49673	6.00511	7	447	7	364	0.0334897	0.00157175	0.974445	0.99691
UniRef90_R9MP78_23-bisphosphoglycerate-independent_phosphoglycerate_mutase|unclassified	MIBS	9.39767	6.74201	6	299	6	280	-1.51501	-0.0867493	0.130362	0.762084	LLD	4.74094	6.6559	15	1107	12	1045	1.69481	0.0505969	0.0901882	0.407537	IBD	5.49673	6.00511	7	447	7	364	0.0334897	0.00157175	0.974445	0.99691
UniRef90_R7H0P8_Isocitrate_dehydrogenase_[NADP]	MIBS	4.19701	9.31366	6	299	5	255	1.51258	0.0866103	0.130982	0.762084	LLD	7.77449	12.8306	15	1107	12	1049	1.68515	0.0503086	0.0920368	0.411706	IBD	3.87381	5.01459	7	447	7	287	-0.592303	-0.0277982	0.554642	0.892455
UniRef90_R6S7X3_Asparagine--tRNA_ligase	MIBS	18.0239	39.5242	6	299	6	298	1.50548	0.0862034	0.132803	0.762084	LLD	35.0508	36.5835	15	1107	14	1103	1.55827	0.0465207	0.119265	0.440861	IBD	31.7191	20.8412	7	447	7	416	-0.823198	-0.0386346	0.411221	0.830399
UniRef90_G4KPB2_Tyrosine--tRNA_ligase	MIBS	4.98588	4.80984	6	299	6	261	-1.50694	-0.0862869	0.132428	0.762084	LLD	4.1315	4.967	15	1107	14	1058	1.44161	0.043038	0.149525	0.465546	IBD	4.21493	3.87258	7	447	7	349	-0.459576	-0.021569	0.646868	0.938445
UniRef90_G4KPB2_Tyrosine--tRNA_ligase|unclassified	MIBS	4.98588	4.80984	6	299	6	261	-1.50694	-0.0862869	0.132428	0.762084	LLD	4.1315	4.967	15	1107	14	1058	1.44161	0.043038	0.149525	0.465546	IBD	4.21493	3.87258	7	447	7	349	-0.459576	-0.021569	0.646868	0.938445
UniRef90_D4L6L8_23-bisphosphoglycerate-independent_phosphoglycerate_mutase|g__Ruminococcus.s__Ruminococcus_bromii	MIBS	391.75	71.5075	6	299	5	179	-1.51617	-0.0868156	0.130088	0.762084	LLD	48.8252	187.473	15	1107	9	808	1.37886	0.0411645	0.168064	0.478918	IBD	76.4743	0	7	447	4	181	NA	NA	NA	NA
UniRef90_B7GTP9_Phenylalanine--tRNA_ligase_alpha_subunit|g__Bifidobacterium.s__Bifidobacterium_longum	MIBS	7.30926	49.03	6	299	5	250	1.50646	0.0862597	0.132551	0.762084	LLD	22.9753	49.011	15	1107	10	967	1.3094	0.0390908	0.190536	0.490088	IBD	40.6729	37.545	7	447	7	345	0.471554	0.0221311	0.638288	0.934127
UniRef90_R7CIL8_Phospho-2-dehydro-3-deoxyheptonate_aldolase|unclassified	MIBS	58.4313	34.0474	6	299	6	298	-1.51483	-0.0867389	0.130409	0.762084	LLD	38.3375	32.906	15	1107	15	1102	-1.1668	-0.0348336	0.243455	0.543225	IBD	32.9344	30.5252	7	447	7	420	-0.248253	-0.0116511	0.805062	0.976177
UniRef90_D4L8R1_1-deoxy-D-xylulose-5-phosphate_synthase	MIBS	190.662	34.3958	6	299	5	176	-1.51277	-0.0866211	0.130954	0.762084	LLD	32.1651	122.372	15	1107	10	775	1.15121	0.0343684	0.249811	0.548498	IBD	59.2519	0	7	447	4	179	NA	NA	NA	NA
UniRef90_D4L5V9_Anthranilate_phosphoribosyltransferase	MIBS	336.036	57.0391	6	299	5	176	-1.50793	-0.0863439	0.132193	0.762084	LLD	71.3079	187.348	15	1107	10	777	1.13386	0.0338502	0.257026	0.555691	IBD	73.4535	0	7	447	4	179	NA	NA	NA	NA
UniRef90_D4L5V9_Anthranilate_phosphoribosyltransferase|g__Ruminococcus.s__Ruminococcus_bromii	MIBS	336.036	57.0391	6	299	5	176	-1.50793	-0.0863439	0.132193	0.762084	LLD	71.3079	187.348	15	1107	10	777	1.13386	0.0338502	0.257026	0.555691	IBD	73.4535	0	7	447	4	179	NA	NA	NA	NA
UniRef90_R6FX85_3-phosphoshikimate_1-carboxyvinyltransferase	MIBS	101.869	57.5543	6	299	6	289	-1.51486	-0.0867404	0.130402	0.762084	LLD	43.4027	54.3471	15	1107	13	1080	1.04086	0.0310739	0.298127	0.591246	IBD	48.4805	23.3908	7	447	6	351	-1.16554	-0.0547015	0.244391	0.811957
UniRef90_D4K114_dTDP-glucose_46-dehydratase|unclassified	MIBS	9.72879	19.2976	6	299	5	261	1.50705	0.0862936	0.132398	0.762084	LLD	19.9402	21.2013	15	1107	12	1043	1.01128	0.0301908	0.312076	0.60413	IBD	7.36516	10.1384	7	447	4	301	NA	NA	NA	NA
UniRef90_D4L4X2_Phosphomethylpyrimidine_kinase|g__Ruminococcus.s__Ruminococcus_bromii	MIBS	226.575	38.747	6	299	5	173	-1.51441	-0.086715	0.130537	0.762084	LLD	43.0739	133.409	15	1107	10	763	0.966461	0.0288528	0.334017	0.622947	IBD	45.8951	0	7	447	4	180	NA	NA	NA	NA
UniRef90_R6VK02_Cysteine_desulfurase_NifS	MIBS	25.3665	19.468	6	299	6	294	-1.51016	-0.0864714	0.131601	0.762084	LLD	20.6612	17.9926	15	1107	15	1089	-0.896458	-0.0267629	0.370223	0.649052	IBD	11.6397	14.7438	7	447	7	409	-0.408024	-0.0191495	0.684322	0.951691
UniRef90_R6VK02_Cysteine_desulfurase_NifS|unclassified	MIBS	25.3665	19.468	6	299	6	294	-1.51016	-0.0864714	0.131601	0.762084	LLD	20.6612	17.9926	15	1107	15	1089	-0.896458	-0.0267629	0.370223	0.649052	IBD	11.6397	14.7438	7	447	7	409	-0.408024	-0.0191495	0.684322	0.951691
UniRef90_R6VIY4_Tyrosine--tRNA_ligase	MIBS	9.21388	8.41323	6	299	6	296	-1.50548	-0.0862035	0.132803	0.762084	LLD	8.80023	8.34962	15	1107	15	1106	0.809016	0.0241524	0.418737	0.68203	IBD	5.97269	6.60684	7	447	7	422	0.00725869	0.000340667	0.995367	1
UniRef90_R6VIY4_Tyrosine--tRNA_ligase|unclassified	MIBS	9.21388	8.41323	6	299	6	296	-1.50548	-0.0862035	0.132803	0.762084	LLD	8.80023	8.34962	15	1107	15	1106	0.809016	0.0241524	0.418737	0.68203	IBD	5.97269	6.60684	7	447	7	422	0.00725869	0.000340667	0.995367	1
UniRef90_S2YQ92_Cysteine--tRNA_ligase	MIBS	4.89521	4.23101	6	299	6	284	-1.50557	-0.0862086	0.13278	0.762084	LLD	4.19836	4.17181	15	1107	14	1046	-0.423596	-0.0126461	0.672153	0.837102	IBD	3.64884	4.32286	7	447	7	379	-0.495835	-0.0232707	0.621037	0.925688
UniRef90_E7GJ62_Triosephosphate_isomerase|unclassified	MIBS	7.88909	6.79846	6	299	6	295	-1.51016	-0.0864713	0.131601	0.762084	LLD	6.81831	6.74632	15	1107	14	1095	0.386258	0.0115314	0.699602	0.852328	IBD	7.26005	7.73654	7	447	7	419	0.721538	0.0338635	0.471472	0.854278
UniRef90_R5GKM7_3-dehydroquinate_dehydratase	MIBS	123.727	96.4678	6	299	6	289	-1.51486	-0.0867404	0.130402	0.762084	LLD	76.1535	85.8461	15	1107	13	1081	0.168864	0.00504127	0.866219	0.941776	IBD	72.4715	42.2825	7	447	6	350	-1.2197	-0.0572434	0.223132	0.811957
UniRef90_D4LIY6_6-phosphofructokinase|unclassified	MIBS	218.939	129.493	6	299	6	298	-1.50548	-0.0862034	0.132803	0.762084	LLD	139.949	120.559	15	1107	15	1102	-0.131961	-0.00393959	0.895332	0.955777	IBD	102.122	96.9705	7	447	7	423	-0.428259	-0.0200992	0.66952	0.946858
UniRef90_R7BJ59_dTDP-glucose_46-dehydratase	MIBS	13.0393	10.9928	6	299	6	292	-1.51484	-0.0867394	0.130407	0.762084	LLD	9.66586	11.0535	15	1107	14	1093	-0.111104	-0.00331692	0.911852	0.963413	IBD	10.3434	8.51634	7	447	7	396	-0.506974	-0.0237935	0.613193	0.921512
UniRef90_R7BJ59_dTDP-glucose_46-dehydratase|unclassified	MIBS	13.0393	10.9928	6	299	6	292	-1.51484	-0.0867394	0.130407	0.762084	LLD	9.66586	11.0535	15	1107	14	1093	-0.111104	-0.00331692	0.911852	0.963413	IBD	10.3434	8.51634	7	447	7	396	-0.506974	-0.0237935	0.613193	0.921512
UniRef90_C4Z0Q6_Phosphoenolpyruvate_carboxykinase_[ATP]	MIBS	29.7438	67.6732	6	299	6	299	0.855598	0.0489914	0.393515	0.762895	LLD	30.1013	81.989	15	1107	15	1106	3.86298	0.115326	0.000112195	0.00706538	IBD	31.216	36.7846	7	447	7	432	-0.303393	-0.014239	0.762696	0.971519
UniRef90_D4LZF4_Glucose-1-phosphate_thymidylyltransferase	MIBS	155.457	106.681	6	299	6	299	-0.860273	-0.0492591	0.390928	0.762895	LLD	72.7569	117.927	15	1107	15	1105	3.73383	0.11147	0.000188892	0.0102341	IBD	69.6962	66.3115	7	447	7	435	0.280165	0.0131488	0.780465	0.973909
UniRef90_R7G1E2_Phosphomethylpyrimidine_synthase	MIBS	216.622	271.324	6	299	6	299	0.921054	0.0527394	0.358244	0.762895	LLD	149.834	268.461	15	1107	15	1106	3.7234	0.111159	0.000196871	0.0105091	IBD	255.592	130.86	7	447	7	435	-0.753396	-0.0353586	0.452084	0.846803
UniRef90_R6Z4M7_Leucine--tRNA_ligase	MIBS	4.84484	7.202	6	299	5	262	1.46248	0.0837411	0.144253	0.762895	LLD	4.92039	7.85386	15	1107	10	1030	3.47018	0.103599	0.000520884	0.02319	IBD	5.04617	5.1278	7	447	7	299	-0.0369358	-0.00173348	0.971714	0.996647
UniRef90_R6Z4M7_Leucine--tRNA_ligase|unclassified	MIBS	4.84484	7.202	6	299	5	262	1.46248	0.0837411	0.144253	0.762895	LLD	4.92039	7.85386	15	1107	10	1030	3.47018	0.103599	0.000520884	0.02319	IBD	5.04617	5.1278	7	447	7	299	-0.0369358	-0.00173348	0.971714	0.996647
UniRef90_R6LRJ8_Tyrosine--tRNA_ligase	MIBS	37.035	53.4137	6	299	6	299	1.30911	0.0749595	0.191289	0.762895	LLD	30.0776	66.365	15	1107	14	1106	3.34998	0.10001	0.000809354	0.0331447	IBD	72.8203	33.3626	7	447	7	427	-0.248237	-0.0116503	0.805074	0.976177
UniRef90_C4Z956_Triosephosphate_isomerase|unclassified	MIBS	8.09535	14.8771	6	299	5	265	1.47854	0.0846611	0.139889	0.762895	LLD	4.04637	14.8724	15	1107	9	1045	3.04508	0.090908	0.00232929	0.0706024	IBD	1.75004	10.9371	7	447	4	325	NA	NA	NA	NA
UniRef90_R9N877_Phosphoenolpyruvate_carboxykinase_[ATP]	MIBS	74.7323	88.5235	6	299	6	299	1.23431	0.0706761	0.217961	0.762895	LLD	58.3409	100.407	15	1107	15	1106	2.99902	0.0895328	0.0027121	0.0779374	IBD	129.559	72.2856	7	447	7	432	-0.660498	-0.0309987	0.509866	0.869455
UniRef90_R6YQ93_Tyrosine--tRNA_ligase	MIBS	4.15596	6.19238	6	299	6	290	0.935092	0.0535432	0.350947	0.762895	LLD	4.64957	6.94864	15	1107	14	1086	2.99863	0.0895212	0.00271558	0.0779374	IBD	4.52176	5.38407	7	447	7	389	0.5798	0.0272114	0.56303	0.895926
UniRef90_R6YQ93_Tyrosine--tRNA_ligase|unclassified	MIBS	4.15596	6.19238	6	299	6	290	0.935092	0.0535432	0.350947	0.762895	LLD	4.64957	6.94864	15	1107	14	1086	2.99863	0.0895212	0.00271558	0.0779374	IBD	4.52176	5.38407	7	447	7	389	0.5798	0.0272114	0.56303	0.895926
UniRef90_R7JTY3_Triosephosphate_isomerase|g__Coprococcus.s__Coprococcus_comes	MIBS	16.9219	36.8927	6	299	5	258	1.23826	0.0709026	0.216489	0.762895	LLD	35.291	52.1617	15	1107	11	1027	2.98199	0.0890246	0.00286754	0.0806998	IBD	64.5013	23.0154	7	447	5	291	-0.2032	-0.00953665	0.840138	0.979144
UniRef90_C0B5F0_23-bisphosphoglycerate-independent_phosphoglycerate_mutase	MIBS	20.4596	35.8419	6	299	6	291	0.991193	0.0567556	0.322734	0.762895	LLD	24.7252	47.859	15	1107	13	1088	2.96613	0.0885512	0.00301962	0.0828336	IBD	44.0497	20.6497	7	447	7	386	-0.562458	-0.0263975	0.574794	0.902421
UniRef90_R7G0V4_Cysteine_desulfurase_NifS	MIBS	30.3819	65.0678	6	299	6	296	1.37457	0.0787075	0.169992	0.762895	LLD	21.3201	70.5533	15	1107	15	1102	2.92762	0.0874014	0.00342008	0.0895237	IBD	10.819	34.0446	7	447	7	388	1.12915	0.0529935	0.25945	0.811957
UniRef90_R6LJS8_Glucose-6-phosphate_isomerase	MIBS	54.1095	61.4487	6	299	6	298	0.860273	0.0492591	0.390928	0.762895	LLD	44.896	77.5114	15	1107	15	1103	2.90275	0.086659	0.00370374	0.0928113	IBD	65.8206	40.0947	7	447	7	425	0.370183	0.0173736	0.712328	0.959364
UniRef90_R6LA29_Glutamine--tRNA_ligase|g__Coprococcus.s__Coprococcus_comes	MIBS	13.732	43.3975	6	299	5	256	1.47731	0.0845903	0.140222	0.762895	LLD	21.0649	51.0936	15	1107	11	1027	2.88009	0.0859825	0.00398065	0.0963069	IBD	52.3635	23.6365	7	447	5	291	-0.188368	-0.00884054	0.851751	0.97963
UniRef90_R5P197_Glycine--tRNA_ligase	MIBS	10.3826	16.6197	6	299	6	299	1.33249	0.0762981	0.183469	0.762895	LLD	13.1403	20.5252	15	1107	15	1105	2.87387	0.0857968	0.00405988	0.0971661	IBD	7.7832	11.0097	7	447	7	428	0.0595185	0.00279334	0.953695	0.993063
UniRef90_R5KKF5_Triosephosphate_isomerase|unclassified	MIBS	3.78918	8.94933	6	299	5	265	1.46918	0.0841253	0.142418	0.762895	LLD	4.57897	10.0433	15	1107	10	1056	2.84076	0.0848082	0.00450631	0.10209	IBD	6.3116	5.8201	7	447	4	326	NA	NA	NA	NA
UniRef90_R7C8D3_Enolase	MIBS	4.90212	7.71842	6	299	6	288	1.42603	0.0816542	0.154536	0.762895	LLD	6.09288	8.72601	15	1107	13	1086	2.83698	0.0846955	0.00455992	0.102427	IBD	4.57383	6.42916	7	447	7	358	0.89904	0.0421941	0.369408	0.811957
UniRef90_R7C8D3_Enolase|unclassified	MIBS	4.90212	7.71842	6	299	6	288	1.42603	0.0816542	0.154536	0.762895	LLD	6.09288	8.72601	15	1107	13	1086	2.83698	0.0846955	0.00455992	0.102427	IBD	4.57383	6.42916	7	447	7	358	0.89904	0.0421941	0.369408	0.811957
UniRef90_R6LJS8_Glucose-6-phosphate_isomerase|g__Coprococcus.s__Coprococcus_comes	MIBS	43.498	49.9513	6	299	5	258	1.05568	0.0604481	0.292185	0.762895	LLD	32.3934	64.7254	15	1107	11	1025	2.8352	0.0846424	0.00458541	0.102704	IBD	42.5105	29.029	7	447	5	293	0.164501	0.00772041	0.870504	0.981784
UniRef90_R7FTD2_Glutamine--tRNA_ligase	MIBS	27.9516	76.2816	6	299	6	298	1.45872	0.0835263	0.145286	0.762895	LLD	30.0572	83.9756	15	1107	15	1104	2.83055	0.0845036	0.00465258	0.103133	IBD	16.5569	41.9306	7	447	7	414	1.23266	0.0578516	0.218245	0.811957
UniRef90_D4M502_23-bisphosphoglycerate-independent_phosphoglycerate_mutase	MIBS	45.1942	149.695	6	299	6	299	1.35587	0.0776366	0.175887	0.762895	LLD	84.5119	156.828	15	1107	15	1105	2.82654	0.0843838	0.00471124	0.10368	IBD	27.1348	68.2308	7	447	7	430	1.40085	0.065745	0.161694	0.811957
UniRef90_R6LA29_Glutamine--tRNA_ligase	MIBS	30.6401	51.0074	6	299	6	299	1.33716	0.0765658	0.181933	0.762895	LLD	30.5822	60.9479	15	1107	15	1105	2.82414	0.084312	0.00474676	0.10417	IBD	60.159	32.0686	7	447	7	426	-0.108877	-0.00510984	0.914452	0.988209
UniRef90_R9N877_Phosphoenolpyruvate_carboxykinase_[ATP]|g__Coprococcus.s__Coprococcus_comes	MIBS	32.1924	50.4852	6	299	5	258	1.46765	0.0840376	0.142835	0.762895	LLD	33.2244	62.4097	15	1107	11	1029	2.82308	0.0842805	0.00476238	0.104407	IBD	84.3483	31.1927	7	447	5	293	-0.161537	-0.0075813	0.872838	0.981784
UniRef90_R5X3H6_Phospho-2-dehydro-3-deoxyheptonate_aldolase	MIBS	10.9874	7.58952	6	299	6	208	-1.17995	-0.0675636	0.238965	0.762895	LLD	12.9498	7.58599	15	1107	14	727	-2.79845	-0.0835451	0.00514138	0.108977	IBD	5.95299	7.52452	7	447	5	271	0.0703798	0.00330309	0.945083	0.992481
UniRef90_R5X3H6_Phospho-2-dehydro-3-deoxyheptonate_aldolase|unclassified	MIBS	10.9874	7.58952	6	299	6	208	-1.17995	-0.0675636	0.238965	0.762895	LLD	12.9498	7.58599	15	1107	14	727	-2.79845	-0.0835451	0.00514138	0.108977	IBD	5.95299	7.52452	7	447	5	271	0.0703798	0.00330309	0.945083	0.992481
UniRef90_R7FTN4_Glutamate--tRNA_ligase	MIBS	34.6666	72.5171	6	299	6	297	1.39794	0.0800461	0.162833	0.762895	LLD	38.6529	78.692	15	1107	15	1104	2.79125	0.0833301	0.00525706	0.110047	IBD	21.2306	40.6559	7	447	7	403	1.25622	0.0589574	0.209563	0.811957
UniRef90_R7FU48_Shikimate_dehydrogenase	MIBS	18.6814	92.5391	6	299	5	288	1.37695	0.0788437	0.169253	0.762895	LLD	37.3579	100.939	15	1107	14	1084	2.78845	0.0832467	0.00530262	0.110667	IBD	19.0207	43.7379	7	447	5	351	1.13362	0.0532035	0.257566	0.811957
UniRef90_R6SA35_Enolase	MIBS	13.9187	19.9582	6	299	6	297	0.930405	0.0532748	0.353373	0.762895	LLD	12.1071	19.1748	15	1107	15	1105	2.78322	0.0830906	0.00538882	0.111163	IBD	6.97251	15.0664	7	447	7	416	0.962575	0.0451759	0.33649	0.811957
UniRef90_R6LJ13_Proline--tRNA_ligase|g__Coprococcus.s__Coprococcus_comes	MIBS	15.5947	49.7037	6	299	5	257	1.49823	0.0857882	0.134683	0.762895	LLD	35.6065	61.6348	15	1107	11	1028	2.76854	0.0826523	0.00563769	0.112303	IBD	52.7375	28.2225	7	447	5	291	-0.155737	-0.00730911	0.877409	0.982582
UniRef90_R5VL12_Enolase	MIBS	4.50639	6.88706	6	299	6	285	1.44009	0.0824594	0.150504	0.762895	LLD	5.89291	7.61835	15	1107	12	1073	2.7576	0.0823257	0.00582983	0.113392	IBD	3.87668	5.23787	7	447	7	343	0.59147	0.0277591	0.555184	0.892503
UniRef90_R5VL12_Enolase|unclassified	MIBS	4.50639	6.88706	6	299	6	285	1.44009	0.0824594	0.150504	0.762895	LLD	5.89291	7.61835	15	1107	12	1073	2.7576	0.0823257	0.00582983	0.113392	IBD	3.87668	5.23787	7	447	7	343	0.59147	0.0277591	0.555184	0.892503
UniRef90_R7G1E2_Phosphomethylpyrimidine_synthase|g__Coprococcus.s__Coprococcus_comes	MIBS	21.874	51.1709	6	299	5	258	1.07909	0.0617884	0.281593	0.762895	LLD	32.1859	67.593	15	1107	11	1028	2.73565	0.0816702	0.00623339	0.119326	IBD	63.5664	27.2488	7	447	5	291	-0.351521	-0.0164977	0.72631	0.960243
UniRef90_D4KJ92_Alpha-phosphoglucomutase	MIBS	28.3629	18.1837	6	299	6	281	-1.0661	-0.0610447	0.287436	0.762895	LLD	10.2757	20.1979	15	1107	10	1066	2.72596	0.081381	0.00641925	0.121063	IBD	19.3934	17.1993	7	447	7	372	-0.0421921	-0.00198017	0.967505	0.995262
UniRef90_R7N6W6_Proline--tRNA_ligase	MIBS	3.37095	5.10004	6	299	5	268	1.20929	0.0692437	0.227452	0.762895	LLD	3.55882	5.65414	15	1107	12	1032	2.71028	0.0809128	0.00673081	0.123404	IBD	2.7976	4.26771	7	447	7	354	0.363016	0.0170372	0.717682	0.959364
UniRef90_R7N6W6_Proline--tRNA_ligase|unclassified	MIBS	3.37095	5.10004	6	299	5	268	1.20929	0.0692437	0.227452	0.762895	LLD	3.55882	5.65414	15	1107	12	1032	2.71028	0.0809128	0.00673081	0.123404	IBD	2.7976	4.26771	7	447	7	354	0.363016	0.0170372	0.717682	0.959364
UniRef90_D4M4Z4_Cysteine_desulfurase_NifS	MIBS	30.1716	56.9954	6	299	5	292	1.44705	0.0828578	0.148539	0.762895	LLD	20.6773	62.3444	15	1107	14	1100	2.70341	0.0807077	0.00687157	0.124758	IBD	6.67736	22.4015	7	447	6	376	1.19852	0.0562496	0.231279	0.811957
UniRef90_R5YBF3_Tyrosine--tRNA_ligase	MIBS	7.30969	8.31031	6	299	6	297	1.22028	0.069873	0.223246	0.762895	LLD	5.49154	8.8846	15	1107	14	1102	2.69137	0.0803484	0.00712442	0.125639	IBD	5.20953	7.21132	7	447	7	394	1.01258	0.0475229	0.311954	0.811957
UniRef90_R5YBF3_Tyrosine--tRNA_ligase|unclassified	MIBS	7.30969	8.31031	6	299	6	297	1.22028	0.069873	0.223246	0.762895	LLD	5.49154	8.8846	15	1107	14	1102	2.69137	0.0803484	0.00712442	0.125639	IBD	5.20953	7.21132	7	447	7	394	1.01258	0.0475229	0.311954	0.811957
UniRef90_E0S2J2_Glycine--tRNA_ligase	MIBS	7.48841	7.88054	6	299	6	282	-1.15492	-0.0661307	0.249081	0.762895	LLD	6.61695	7.82726	15	1107	14	1074	2.68339	0.0801101	0.00729679	0.126682	IBD	6.24647	5.72364	7	447	7	360	-0.878421	-0.0412263	0.380506	0.812323
UniRef90_E0S2J2_Glycine--tRNA_ligase|unclassified	MIBS	7.48841	7.88054	6	299	6	282	-1.15492	-0.0661307	0.249081	0.762895	LLD	6.61695	7.82726	15	1107	14	1074	2.68339	0.0801101	0.00729679	0.126682	IBD	6.24647	5.72364	7	447	7	360	-0.878421	-0.0412263	0.380506	0.812323
UniRef90_R7AZC3_Shikimate_dehydrogenase	MIBS	39.7279	51.5312	6	299	5	285	1.07073	0.0613098	0.285344	0.762895	LLD	30.6475	50.6196	15	1107	12	1070	2.67138	0.0797515	0.00756308	0.128112	IBD	13.1177	27.6243	7	447	6	326	0.650864	0.0305465	0.516081	0.873474
UniRef90_R7AZC3_Shikimate_dehydrogenase|unclassified	MIBS	39.7279	51.5312	6	299	5	285	1.07073	0.0613098	0.285344	0.762895	LLD	30.6475	50.6196	15	1107	12	1070	2.67138	0.0797515	0.00756308	0.128112	IBD	13.1177	27.6243	7	447	6	326	0.650864	0.0305465	0.516081	0.873474
UniRef90_R5DYT5_Phosphoenolpyruvate_carboxykinase_[ATP]	MIBS	7.49514	9.85389	6	299	6	296	1.29041	0.0738887	0.197721	0.762895	LLD	9.40251	10.9378	15	1107	15	1106	2.66209	0.0794743	0.00777491	0.128796	IBD	5.39234	7.64182	7	447	7	419	1.13385	0.053214	0.257469	0.811957
UniRef90_R5DYT5_Phosphoenolpyruvate_carboxykinase_[ATP]|unclassified	MIBS	7.49514	9.85389	6	299	6	296	1.29041	0.0738887	0.197721	0.762895	LLD	9.40251	10.9378	15	1107	15	1106	2.66209	0.0794743	0.00777491	0.128796	IBD	5.39234	7.64182	7	447	7	419	1.13385	0.053214	0.257469	0.811957
UniRef90_C4ZBL1_Phosphoenolpyruvate_carboxykinase_[ATP]|unclassified	MIBS	11.2793	14.2865	6	299	6	298	1.10339	0.0631802	0.270872	0.762895	LLD	11.6957	15.0829	15	1107	15	1105	2.64444	0.0789474	0.00819223	0.129142	IBD	6.94756	11.83	7	447	7	427	1.92638	0.0904094	0.0542385	0.723938
UniRef90_R5UKG9_Isocitrate_dehydrogenase_[NADP]|unclassified	MIBS	11.1796	17.1079	6	299	6	298	1.31846	0.0754949	0.188132	0.762895	LLD	8.98038	18.0589	15	1107	14	1103	2.64525	0.0789714	0.00817283	0.129142	IBD	11.3459	13.8366	7	447	7	397	0.646401	0.0303371	0.51896	0.875162
UniRef90_R7N3A0_23-bisphosphoglycerate-independent_phosphoglycerate_mutase	MIBS	6.60141	5.86538	6	299	5	248	-0.822573	-0.0471004	0.412086	0.762895	LLD	3.99586	6.06088	15	1107	8	928	2.61551	0.0780837	0.00891985	0.133191	IBD	0	4.24433	7	447	3	276	NA	NA	NA	NA
UniRef90_R7N3A0_23-bisphosphoglycerate-independent_phosphoglycerate_mutase|unclassified	MIBS	6.60141	5.86538	6	299	5	248	-0.822573	-0.0471004	0.412086	0.762895	LLD	3.99586	6.06088	15	1107	8	928	2.61551	0.0780837	0.00891985	0.133191	IBD	0	4.24433	7	447	3	276	NA	NA	NA	NA
UniRef90_R6LSC8_Arginine--tRNA_ligase	MIBS	22.2751	42.6974	6	299	5	282	1.46121	0.0836688	0.1446	0.762895	LLD	30.1954	52.1261	15	1107	13	1077	2.60677	0.0778227	0.00915076	0.134512	IBD	64.2898	25.3126	7	447	5	331	-0.127414	-0.00597984	0.899772	0.984867
UniRef90_T4W547_Fructose-16-bisphosphate_aldolase_class_II|unclassified	MIBS	16.358	11.594	6	299	6	294	-0.921056	-0.0527395	0.358243	0.762895	LLD	11.5438	14.2462	15	1107	14	1102	2.60474	0.077762	0.00920529	0.134767	IBD	8.05936	9.35158	7	447	7	416	1.22681	0.0575771	0.22044	0.811957
UniRef90_T4W547_Fructose-16-bisphosphate_aldolase_class_II	MIBS	16.358	11.594	6	299	6	294	-0.921056	-0.0527395	0.358243	0.762895	LLD	11.5438	14.2462	15	1107	14	1102	2.60474	0.077762	0.00920529	0.134767	IBD	8.05936	9.35158	7	447	7	417	0.773824	0.0363173	0.439894	0.842374
UniRef90_R5RJD3_Tyrosine--tRNA_ligase	MIBS	4.40984	6.11872	6	299	6	280	1.4589	0.0835364	0.145237	0.762895	LLD	4.60232	6.82421	15	1107	12	1069	2.57712	0.0769376	0.00997424	0.142123	IBD	4.58778	5.41898	7	447	6	366	1.02205	0.0479672	0.307447	0.811957
UniRef90_R5RJD3_Tyrosine--tRNA_ligase|unclassified	MIBS	4.40984	6.11872	6	299	6	280	1.4589	0.0835364	0.145237	0.762895	LLD	4.60232	6.82421	15	1107	12	1069	2.57712	0.0769376	0.00997424	0.142123	IBD	4.58778	5.41898	7	447	6	366	1.02205	0.0479672	0.307447	0.811957
UniRef90_E0RUF2_Phosphoenolpyruvate_carboxykinase_[ATP]	MIBS	6.2797	8.55397	6	299	6	294	1.36522	0.0781722	0.17292	0.762895	LLD	5.87728	9.28129	15	1107	15	1105	2.55941	0.0764088	0.0104971	0.147603	IBD	7.04144	6.82116	7	447	7	411	1.11076	0.0521307	0.267296	0.811957
UniRef90_E0RUF2_Phosphoenolpyruvate_carboxykinase_[ATP]|unclassified	MIBS	6.2797	8.55397	6	299	6	294	1.36522	0.0781722	0.17292	0.762895	LLD	5.87728	9.28129	15	1107	15	1105	2.55941	0.0764088	0.0104971	0.147603	IBD	7.04144	6.82116	7	447	7	411	1.11076	0.0521307	0.267296	0.811957
UniRef90_R6LSC8_Arginine--tRNA_ligase|g__Coprococcus.s__Coprococcus_comes	MIBS	15.3859	37.5979	6	299	5	256	1.36961	0.0784237	0.171541	0.762895	LLD	23.0959	46.995	15	1107	11	1024	2.55921	0.0764027	0.0105033	0.147603	IBD	56.4512	21.3858	7	447	5	291	-0.16167	-0.00758755	0.872734	0.981784
UniRef90_C0BB32_Cysteine--tRNA_ligase	MIBS	18.9329	37.6938	6	299	6	297	1.22028	0.069873	0.223246	0.762895	LLD	18.8845	46.846	15	1107	13	1094	2.5554	0.0762892	0.0106187	0.14884	IBD	36.6529	26.433	7	447	7	391	-0.210682	-0.00988781	0.834269	0.978903
UniRef90_D4M0Q6_Shikimate_dehydrogenase	MIBS	44.9945	83.7982	6	299	6	275	1.01948	0.0583755	0.309084	0.762895	LLD	23.8187	80.853	15	1107	11	1065	2.55228	0.0761959	0.0107144	0.149234	IBD	34.4676	31.4419	7	447	4	337	NA	NA	NA	NA
UniRef90_R5TG65_dTDP-glucose_46-dehydratase	MIBS	305.959	471.275	6	299	6	299	1.15482	0.066125	0.249121	0.762895	LLD	388.927	427.655	15	1107	15	1106	2.54577	0.0760017	0.0109161	0.150306	IBD	260.594	284.5	7	447	7	438	0.0827425	0.0038833	0.935211	0.991607
UniRef90_R6MIE1_Pyruvate_kinase|g__Coprococcus.s__Coprococcus_comes	MIBS	16.4407	36.6371	6	299	5	258	1.50042	0.0859141	0.134111	0.762895	LLD	34.3662	45.6135	15	1107	10	1027	2.54392	0.0759464	0.0109742	0.150712	IBD	50.8309	20.9341	7	447	5	289	-0.455732	-0.0213886	0.649651	0.939561
UniRef90_D4M0Q7_Shikimate_kinase	MIBS	39.3823	76.6029	6	299	5	292	0.993531	0.0568894	0.321591	0.762895	LLD	48.3409	81.1426	15	1107	15	1095	2.52813	0.0754749	0.0114804	0.153661	IBD	21.527	38.0077	7	447	5	388	1.03045	0.0483613	0.303483	0.811957
UniRef90_D4J347_Isocitrate_dehydrogenase_[NADP]	MIBS	8.37646	10.6382	6	299	6	299	0.855598	0.0489914	0.393515	0.762895	LLD	7.91685	11.2325	15	1107	15	1106	2.5201	0.0752353	0.0117454	0.154476	IBD	5.42343	9.59643	7	447	7	416	1.52009	0.0713411	0.128855	0.811957
UniRef90_D4J347_Isocitrate_dehydrogenase_[NADP]|unclassified	MIBS	8.37646	10.6382	6	299	6	299	0.855598	0.0489914	0.393515	0.762895	LLD	7.91685	11.2325	15	1107	15	1106	2.5201	0.0752353	0.0117454	0.154476	IBD	5.42343	9.59643	7	447	7	416	1.52009	0.0713411	0.128855	0.811957
UniRef90_R5TQR8_Phenylalanine--tRNA_ligase_alpha_subunit|g__Blautia.s__Ruminococcus_torques	MIBS	16.2979	40.1719	6	299	5	284	1.45182	0.0831307	0.147204	0.762895	LLD	9.78143	41.1339	15	1107	14	1087	2.52252	0.0753074	0.0116651	0.154476	IBD	3.26087	8.69565	7	447	6	375	0.833511	0.0391186	0.405377	0.826619
UniRef90_F4XDP8_Cysteine--tRNA_ligase|unclassified	MIBS	16.4281	11.8189	6	299	6	283	-0.902417	-0.0516722	0.368078	0.762895	LLD	10.1811	13.1723	15	1107	14	1093	2.51449	0.0750678	0.011934	0.155417	IBD	13.3877	9.58853	7	447	7	354	-0.438827	-0.0205952	0.661844	0.943579
UniRef90_R6LFL8_Glycine--tRNA_ligase|g__Coprococcus.s__Coprococcus_comes	MIBS	45.7503	52.9811	6	299	5	258	0.826287	0.047313	0.40997	0.762895	LLD	44.2647	61.7228	15	1107	11	1028	2.50938	0.0749152	0.0121081	0.156261	IBD	69.7518	29.7782	7	447	5	292	-0.235733	-0.0110635	0.814791	0.978341
UniRef90_R5XXL6_Asparagine--tRNA_ligase	MIBS	59.1385	108.035	6	299	6	299	1.29041	0.0738887	0.197721	0.762895	LLD	49.5099	110.604	15	1107	15	1106	2.49684	0.0745408	0.0125447	0.159093	IBD	29.1319	51.8505	7	447	7	434	1.23244	0.0578412	0.218328	0.811957
UniRef90_R7JUN3_Leucine--tRNA_ligase	MIBS	23.151	45.7118	6	299	5	297	1.4073	0.0805815	0.160034	0.762895	LLD	21.9336	41.4434	15	1107	13	1096	2.49604	0.0745169	0.0125731	0.159093	IBD	12.0396	23.9668	7	447	7	391	1.09409	0.0513484	0.274551	0.811957
UniRef90_R7JUN3_Leucine--tRNA_ligase|unclassified	MIBS	23.151	45.7118	6	299	5	297	1.4073	0.0805815	0.160034	0.762895	LLD	21.9336	41.4434	15	1107	13	1096	2.49604	0.0745169	0.0125731	0.159093	IBD	12.0396	23.9668	7	447	7	391	1.09409	0.0513484	0.274551	0.811957
UniRef90_R6QYT8_dTDP-glucose_46-dehydratase|unclassified	MIBS	7.76133	14.4976	6	299	6	293	1.39327	0.0797786	0.164245	0.762895	LLD	7.03316	13.7446	15	1107	12	1071	2.48325	0.0741353	0.0130335	0.163585	IBD	4.40216	10.6996	7	447	4	397	NA	NA	NA	NA
UniRef90_D4J042_Proline--tRNA_ligase	MIBS	4.97372	5.75185	6	299	5	272	0.989229	0.0566431	0.323696	0.762895	LLD	3.17873	5.94561	15	1107	11	1017	2.48153	0.0740836	0.0130969	0.164002	IBD	4.47176	5.11544	7	447	6	347	0.427685	0.0200722	0.669944	0.946858
UniRef90_D4J042_Proline--tRNA_ligase|unclassified	MIBS	4.97372	5.75185	6	299	5	272	0.989229	0.0566431	0.323696	0.762895	LLD	3.17873	5.94561	15	1107	11	1017	2.48153	0.0740836	0.0130969	0.164002	IBD	4.47176	5.11544	7	447	6	347	0.427685	0.0200722	0.669944	0.946858
UniRef90_R6MGI3_Glutamate--tRNA_ligase|g__Coprococcus.s__Coprococcus_comes	MIBS	14.8503	38.0699	6	299	5	255	1.43297	0.0820519	0.152536	0.762895	LLD	25.8744	48.7267	15	1107	11	1024	2.46773	0.0736719	0.0136124	0.167153	IBD	50.9962	21.3235	7	447	5	287	-0.310524	-0.0145736	0.757293	0.968942
UniRef90_D4KJW5_Phosphoglycerate_kinase	MIBS	8.85088	14.201	6	299	5	295	0.869626	0.0497946	0.385784	0.762895	LLD	9.1954	15.6646	15	1107	13	1100	2.46315	0.073535	0.0137877	0.168099	IBD	9.45258	12.4872	7	447	7	409	0.527092	0.0247376	0.599139	0.913633
UniRef90_R6LHS2_ATP-dependent_6-phosphofructokinase	MIBS	35.7188	63.4647	6	299	6	290	1.36056	0.0779053	0.174394	0.762895	LLD	40.9539	73.9608	15	1107	13	1082	2.46236	0.0735115	0.013818	0.168151	IBD	80.8311	34.108	7	447	7	378	-0.367905	-0.0172667	0.714028	0.959364
UniRef90_D7GWT5_Threonine--tRNA_ligase	MIBS	3.93305	5.63718	6	299	5	263	1.01547	0.0581455	0.310999	0.762895	LLD	2.91611	5.36877	15	1107	11	978	2.46038	0.0734525	0.0138944	0.16836	IBD	3.75565	5.83415	7	447	6	355	1.31356	0.0616486	0.189484	0.811957
UniRef90_D7GWT5_Threonine--tRNA_ligase|unclassified	MIBS	3.93305	5.63718	6	299	5	263	1.01547	0.0581455	0.310999	0.762895	LLD	2.91611	5.36877	15	1107	11	978	2.46038	0.0734525	0.0138944	0.16836	IBD	3.75565	5.83415	7	447	6	355	1.31356	0.0616486	0.189484	0.811957
UniRef90_R7JLT7_Threonine--tRNA_ligase	MIBS	33.4002	54.3059	6	299	6	299	1.05196	0.0602353	0.29389	0.762895	LLD	28.1247	51.7782	15	1107	15	1104	2.45914	0.0734152	0.0139427	0.168382	IBD	9.92951	30.4279	7	447	7	411	1.17756	0.0552654	0.239554	0.811957
UniRef90_R7JLT7_Threonine--tRNA_ligase|unclassified	MIBS	33.4002	54.3059	6	299	6	299	1.05196	0.0602353	0.29389	0.762895	LLD	28.1247	51.7782	15	1107	15	1104	2.45914	0.0734152	0.0139427	0.168382	IBD	9.92951	30.4279	7	447	7	411	1.17756	0.0552654	0.239554	0.811957
UniRef90_D4M2Z6_Ribulose-5-phosphate_4-epimerase_and_related_epimerases_and_aldolases|g__Blautia.s__Ruminococcus_torques	MIBS	9.80789	46.2078	6	299	6	270	1.21613	0.0696352	0.224829	0.762895	LLD	19.6314	47.5865	15	1107	12	1036	2.43823	0.072791	0.0147759	0.174848	IBD	5.6101	4.15261	7	447	5	291	-0.212099	-0.00995431	0.833187	0.978566
UniRef90_R5TQR8_Phenylalanine--tRNA_ligase_alpha_subunit|g__Coprococcus.s__Coprococcus_comes	MIBS	33.1123	41.2809	6	299	5	257	0.959802	0.0549581	0.338335	0.762895	LLD	27.1727	52.0422	15	1107	11	1026	2.4364	0.0727365	0.0148506	0.175541	IBD	56.4307	25	7	447	5	292	-0.226837	-0.010646	0.821703	0.978341
UniRef90_R5P197_Glycine--tRNA_ligase|unclassified	MIBS	10.3826	15.2671	6	299	6	299	1.00521	0.0575582	0.315922	0.762895	LLD	13.1403	16.5682	15	1107	15	1105	2.41261	0.0720262	0.0158562	0.182852	IBD	7.51681	10.7007	7	447	7	428	1.05536	0.0495307	0.291923	0.811957
UniRef90_D4LZ65_3-deoxy-D-arabinoheptulosonate-7-phosphate_synthase	MIBS	15.9209	39.3486	6	299	6	281	1.36536	0.0781801	0.172877	0.762895	LLD	15.6944	42.1231	15	1107	12	1065	2.40948	0.0719327	0.0159929	0.183648	IBD	4.94438	9.84683	7	447	6	338	0.394754	0.0185267	0.694104	0.954838
UniRef90_R7G0V8_Phosphoglycerate_kinase|g__Coprococcus.s__Coprococcus_comes	MIBS	21.4294	36.3173	6	299	5	255	0.927218	0.0530924	0.35503	0.762895	LLD	29.7885	45.4185	15	1107	11	1022	2.40519	0.0718046	0.0161819	0.184647	IBD	35.0465	18.1768	7	447	5	290	-0.132061	-0.00619795	0.89611	0.984224
UniRef90_R6ZU09_Proline--tRNA_ligase	MIBS	3.60661	4.62048	6	299	5	243	0.891238	0.0510322	0.374061	0.762895	LLD	3.26812	4.795	15	1107	9	950	2.39784	0.0715852	0.0165103	0.18741	IBD	2.95684	3.69098	7	447	6	312	0.0206014	0.000966872	0.984737	0.998273
UniRef90_R6ZU09_Proline--tRNA_ligase|unclassified	MIBS	3.60661	4.62048	6	299	5	243	0.891238	0.0510322	0.374061	0.762895	LLD	3.26812	4.795	15	1107	9	950	2.39784	0.0715852	0.0165103	0.18741	IBD	2.95684	3.69098	7	447	6	312	0.0206014	0.000966872	0.984737	0.998273
UniRef90_R7JRT2_Alanine--tRNA_ligase	MIBS	30.5752	49.1205	6	299	5	295	1.18755	0.0679991	0.235932	0.762895	LLD	23.838	49.6335	15	1107	13	1093	2.39176	0.0714036	0.0167863	0.189127	IBD	14.6851	28.7619	7	447	6	382	1.12237	0.0526756	0.262322	0.811957
UniRef90_R7JRT2_Alanine--tRNA_ligase|unclassified	MIBS	30.5752	49.1205	6	299	5	295	1.18755	0.0679991	0.235932	0.762895	LLD	23.838	49.6335	15	1107	13	1093	2.39176	0.0714036	0.0167863	0.189127	IBD	14.6851	28.7619	7	447	6	382	1.12237	0.0526756	0.262322	0.811957
UniRef90_R6LKE9_Asparagine--tRNA_ligase|g__Coprococcus.s__Coprococcus_comes	MIBS	30.9417	54.8798	6	299	5	256	1.26191	0.072257	0.207823	0.762895	LLD	41.7656	71.1355	15	1107	11	1027	2.3754	0.0709155	0.0175488	0.19291	IBD	72.7231	33.2717	7	447	5	292	-0.360271	-0.0169084	0.719753	0.959364
UniRef90_R9JEY8_Proline--tRNA_ligase	MIBS	2.45706	3.45071	6	299	5	237	0.906354	0.0518977	0.365992	0.762895	LLD	2.31274	3.61999	15	1107	9	945	2.36042	0.0704682	0.018274	0.19674	IBD	0	2.40012	7	447	3	282	NA	NA	NA	NA
UniRef90_R9JEY8_Proline--tRNA_ligase|unclassified	MIBS	2.45706	3.45071	6	299	5	237	0.906354	0.0518977	0.365992	0.762895	LLD	2.31274	3.61999	15	1107	9	945	2.36042	0.0704682	0.018274	0.19674	IBD	0	2.40012	7	447	3	282	NA	NA	NA	NA
UniRef90_R7G0I7_Asparagine--tRNA_ligase	MIBS	61.6401	136.732	6	299	6	299	1.4634	0.083794	0.143998	0.762895	LLD	66.7654	138.807	15	1107	15	1106	2.34041	0.0698708	0.0192832	0.203011	IBD	38.1038	77.0151	7	447	7	433	1.07566	0.0504834	0.282727	0.811957
UniRef90_A6BJQ7_Lactaldehyde_reductase	MIBS	63.3401	117.111	6	299	6	299	1.05664	0.060503	0.291744	0.762895	LLD	65.2585	116.698	15	1107	15	1105	2.32437	0.0693918	0.0201273	0.207835	IBD	67.6407	74.992	7	447	7	429	1.43279	0.0672442	0.152333	0.811957
UniRef90_R7B6K3_Threonine--tRNA_ligase	MIBS	7.58603	10.8926	6	299	6	298	1.14547	0.0655896	0.252982	0.762895	LLD	6.94645	9.82129	15	1107	15	1099	2.31875	0.0692242	0.0204302	0.209338	IBD	5.65498	8.82401	7	447	7	409	1.6684	0.0783018	0.0955253	0.811957
UniRef90_R7B6K3_Threonine--tRNA_ligase|unclassified	MIBS	7.58603	10.8926	6	299	6	298	1.14547	0.0655896	0.252982	0.762895	LLD	6.94645	9.82129	15	1107	15	1099	2.31875	0.0692242	0.0204302	0.209338	IBD	5.65498	8.82401	7	447	7	409	1.6684	0.0783018	0.0955253	0.811957
UniRef90_R7JYJ0_dTDP-glucose_46-dehydratase|unclassified	MIBS	27.0158	42.7135	6	299	5	294	1.11041	0.063582	0.26783	0.762895	LLD	14.6194	40.2559	15	1107	15	1094	2.31554	0.0691284	0.0206051	0.21027	IBD	16.9612	26.1052	7	447	6	404	1.15311	0.0541181	0.249462	0.811957
UniRef90_D4LQQ9_Shikimate_dehydrogenase|unclassified	MIBS	56.7408	63.4205	6	299	5	290	1.08705	0.0622443	0.278049	0.762895	LLD	35.1678	64.4614	15	1107	13	1079	2.31476	0.0691051	0.0206479	0.210391	IBD	18.8128	34.4577	7	447	6	337	0.726784	0.0341097	0.468255	0.85384
UniRef90_R7JVQ9_Phosphorylase	MIBS	47.1821	98.2506	6	299	5	292	1.04496	0.0598343	0.297123	0.762895	LLD	46.7674	89.5561	15	1107	14	1083	2.30272	0.0687456	0.0213172	0.214159	IBD	16.6997	49.1814	7	447	4	359	NA	NA	NA	NA
UniRef90_R7JVQ9_Phosphorylase|unclassified	MIBS	47.1821	98.2506	6	299	5	292	1.04496	0.0598343	0.297123	0.762895	LLD	46.7674	89.5561	15	1107	14	1083	2.30272	0.0687456	0.0213172	0.214159	IBD	16.6997	49.1814	7	447	4	359	NA	NA	NA	NA
UniRef90_R5RT00_Probable_transaldolase	MIBS	4.80979	7.03185	6	299	5	285	1.25776	0.0720189	0.209327	0.762895	LLD	5.60836	7.78528	15	1107	12	1073	2.29713	0.0685788	0.021634	0.215507	IBD	1.89025	6.14344	7	447	6	393	1.66358	0.0780757	0.0964871	0.811957
UniRef90_R5RT00_Probable_transaldolase|unclassified	MIBS	4.80979	7.03185	6	299	5	285	1.25776	0.0720189	0.209327	0.762895	LLD	5.60836	7.78528	15	1107	12	1073	2.29713	0.0685788	0.021634	0.215507	IBD	1.89025	6.14344	7	447	6	393	1.66358	0.0780757	0.0964871	0.811957
UniRef90_D4M6L9_Aspartate--tRNAAspAsn_ligase	MIBS	42.1345	67.5804	6	299	6	298	1.21093	0.0693376	0.22682	0.762895	LLD	32.6787	66.6461	15	1107	15	1105	2.27704	0.0679788	0.0228079	0.223381	IBD	12.0064	22.9528	7	447	7	416	0.73028	0.0342737	0.466107	0.853503
UniRef90_D4M559_Cysteine--tRNA_ligase	MIBS	12.6995	41.5702	6	299	6	295	1.46808	0.0840618	0.142719	0.762895	LLD	20.7071	45.633	15	1107	13	1094	2.27544	0.067931	0.0229038	0.223722	IBD	6.67233	8.25391	7	447	6	379	0.193405	0.00907694	0.847781	0.97963
UniRef90_R5EHE8_Glycine--tRNA_ligase	MIBS	12.1013	11.741	6	299	6	299	-0.967808	-0.0554165	0.334309	0.762895	LLD	9.75527	11.738	15	1107	15	1105	2.26019	0.0674759	0.0238343	0.226482	IBD	7.06647	9.43881	7	447	7	429	0.794059	0.0372671	0.428006	0.838382
UniRef90_R5EHE8_Glycine--tRNA_ligase|unclassified	MIBS	12.1013	11.741	6	299	6	299	-0.967808	-0.0554165	0.334309	0.762895	LLD	9.75527	11.738	15	1107	15	1105	2.26019	0.0674759	0.0238343	0.226482	IBD	7.06647	9.43881	7	447	7	429	0.794059	0.0372671	0.428006	0.838382
UniRef90_E8LEI9_dTDP-glucose_46-dehydratase|unclassified	MIBS	16.717	14.3821	6	299	6	294	-1.07067	-0.0613063	0.285371	0.762895	LLD	12.9109	14.7262	15	1107	14	1088	2.2606	0.0674881	0.023809	0.226482	IBD	13.5574	10.9856	7	447	7	396	-0.469205	-0.0220209	0.639962	0.935027
UniRef90_K1SG67_Enolase	MIBS	10.8207	14.2277	6	299	6	297	1.21093	0.0693376	0.22682	0.762895	LLD	13.3341	15.9874	15	1107	14	1103	2.25538	0.0673322	0.0241348	0.228078	IBD	4.98879	11.4264	7	447	7	403	1.5002	0.070408	0.133938	0.811957
UniRef90_K1SG67_Enolase|unclassified	MIBS	10.8207	14.2277	6	299	6	297	1.21093	0.0693376	0.22682	0.762895	LLD	13.3341	15.9874	15	1107	14	1103	2.25538	0.0673322	0.0241348	0.228078	IBD	4.98879	11.4264	7	447	7	403	1.5002	0.070408	0.133938	0.811957
UniRef90_D4M3H5_Tyrosine--tRNA_ligase	MIBS	32.7705	73.5621	6	299	6	298	1.49613	0.085668	0.135231	0.762895	LLD	33.9851	78.9727	15	1107	14	1106	2.24696	0.0670808	0.0246685	0.230317	IBD	12.5292	24.5162	7	447	7	428	0.672123	0.0315443	0.50243	0.864826
UniRef90_R6SA35_Enolase|unclassified	MIBS	13.0024	16.0846	6	299	6	297	0.953782	0.0546134	0.341379	0.762895	LLD	11.415	15.8527	15	1107	15	1105	2.21687	0.0661827	0.0266592	0.238451	IBD	6.87628	12.4656	7	447	7	415	1.53172	0.0718874	0.125949	0.811957
UniRef90_K1T992_Enolase	MIBS	13.6151	16.5098	6	299	6	297	1.11275	0.0637156	0.266824	0.762895	LLD	10.3109	18.3866	15	1107	15	1103	2.21687	0.0661827	0.0266592	0.238451	IBD	7.87115	11.4404	7	447	6	407	1.52621	0.0716287	0.127319	0.811957
UniRef90_K1T992_Enolase|unclassified	MIBS	13.6151	16.5098	6	299	6	297	1.11275	0.0637156	0.266824	0.762895	LLD	10.3109	18.3866	15	1107	15	1103	2.21687	0.0661827	0.0266592	0.238451	IBD	7.87115	11.4404	7	447	6	407	1.52621	0.0716287	0.127319	0.811957
UniRef90_A9KJ36_Glycine--tRNA_ligase	MIBS	7.70689	7.84738	6	299	6	299	-1.34651	-0.0771012	0.178891	0.762895	LLD	6.41383	7.80215	15	1107	14	1103	2.21687	0.0661827	0.0266592	0.238451	IBD	5.16435	6.65541	7	447	7	426	0.669229	0.0314085	0.504276	0.865456
UniRef90_A9KJ36_Glycine--tRNA_ligase|unclassified	MIBS	7.70689	7.84738	6	299	6	299	-1.34651	-0.0771012	0.178891	0.762895	LLD	6.41383	7.80215	15	1107	14	1103	2.21687	0.0661827	0.0266592	0.238451	IBD	5.16435	6.65541	7	447	7	426	0.669229	0.0314085	0.504276	0.865456
UniRef90_R5VNZ8_Glucose-1-phosphate_thymidylyltransferase	MIBS	43.3921	34.5322	6	299	6	299	-1.20158	-0.0688021	0.230435	0.762895	LLD	34.0292	35.7509	15	1107	15	1105	2.21447	0.0661108	0.0268243	0.239284	IBD	22.7405	25.2258	7	447	7	433	0.962436	0.0451694	0.33656	0.811957
UniRef90_R5H4D0_Lysine--tRNA_ligase	MIBS	8.54382	12.6441	6	299	6	285	1.19228	0.06827	0.234067	0.762895	LLD	10.4044	12.8211	15	1107	14	1088	2.21407	0.066099	0.0268515	0.239284	IBD	7.77268	8.12856	7	447	7	373	0.557177	0.0261496	0.578401	0.903332
UniRef90_R5H4D0_Lysine--tRNA_ligase|unclassified	MIBS	8.54382	12.6441	6	299	6	285	1.19228	0.06827	0.234067	0.762895	LLD	10.4044	12.8211	15	1107	14	1088	2.21407	0.066099	0.0268515	0.239284	IBD	7.77268	8.12856	7	447	7	373	0.557177	0.0261496	0.578401	0.903332
UniRef90_R7I2J2_Tyrosine--tRNA_ligase	MIBS	7.21802	5.589	6	299	6	267	-0.818667	-0.0468768	0.414312	0.762895	LLD	5.49334	6.26452	15	1107	13	1088	2.21126	0.0660153	0.0270453	0.23944	IBD	5.7378	4.28661	7	447	7	348	-0.608487	-0.0285577	0.543832	0.886554
UniRef90_R7I2J2_Tyrosine--tRNA_ligase|unclassified	MIBS	7.21802	5.589	6	299	6	267	-0.818667	-0.0468768	0.414312	0.762895	LLD	5.49334	6.26452	15	1107	13	1088	2.21126	0.0660153	0.0270453	0.23944	IBD	5.7378	4.28661	7	447	7	348	-0.608487	-0.0285577	0.543832	0.886554
UniRef90_R7JUC8_Glutamine--tRNA_ligase	MIBS	20.906	40.338	6	299	6	299	1.05196	0.0602353	0.29389	0.762895	LLD	24.9442	39.0634	15	1107	15	1103	2.19682	0.065584	0.0280621	0.243774	IBD	13.3376	24.2026	7	447	7	419	1.35742	0.0637069	0.175109	0.811957
UniRef90_R7JUC8_Glutamine--tRNA_ligase|unclassified	MIBS	20.906	40.338	6	299	6	299	1.05196	0.0602353	0.29389	0.762895	LLD	24.9442	39.0634	15	1107	15	1103	2.19682	0.065584	0.0280621	0.243774	IBD	13.3376	24.2026	7	447	7	419	1.35742	0.0637069	0.175109	0.811957
UniRef90_R7JTB5_Glutamate--tRNA_ligase	MIBS	26.8118	53.4718	6	299	5	296	1.00287	0.0574244	0.317051	0.762895	LLD	30.9344	52.1165	15	1107	14	1089	2.1896	0.0653686	0.0285821	0.24652	IBD	17.4352	32.8319	7	447	6	375	1.04007	0.0488129	0.298984	0.811957
UniRef90_R7JTB5_Glutamate--tRNA_ligase|unclassified	MIBS	26.8118	53.4718	6	299	5	296	1.00287	0.0574244	0.317051	0.762895	LLD	30.9344	52.1165	15	1107	14	1089	2.1896	0.0653686	0.0285821	0.24652	IBD	17.4352	32.8319	7	447	6	375	1.04007	0.0488129	0.298984	0.811957
UniRef90_R7G0V8_Phosphoglycerate_kinase	MIBS	113.864	161.125	6	299	6	299	1.27171	0.0728178	0.204309	0.762895	LLD	110.723	180.61	15	1107	15	1105	2.1888	0.0653445	0.0286409	0.246634	IBD	160.926	102.985	7	447	7	436	0.161131	0.00756224	0.873134	0.981784
UniRef90_D4M1C8_Seryl-tRNA_synthetase	MIBS	68.9417	105.902	6	299	6	299	0.967808	0.0554165	0.334309	0.762895	LLD	70.1153	109.974	15	1107	15	1106	2.17275	0.0648655	0.0298292	0.250013	IBD	21.6989	49.2031	7	447	7	433	1.0147	0.047622	0.310944	0.811957
UniRef90_D4M2Z6_Ribulose-5-phosphate_4-epimerase_and_related_epimerases_and_aldolases	MIBS	9.80789	46.2187	6	299	6	277	1.44497	0.0827387	0.149125	0.762895	LLD	19.6314	47.6299	15	1107	14	1048	2.17412	0.0649064	0.0297261	0.250013	IBD	13.0363	9.45787	7	447	6	326	-0.516	-0.0242171	0.606879	0.917835
UniRef90_R5VHA8_Enolase	MIBS	12.8584	23.3858	6	299	6	297	1.40262	0.0803138	0.161429	0.762895	LLD	18.554	24.7797	15	1107	15	1104	2.16954	0.0647697	0.0300719	0.250871	IBD	10.883	14.5556	7	447	7	413	0.78549	0.0368649	0.433018	0.839168
UniRef90_C4GBS3_Enolase	MIBS	3.73584	5.73727	6	299	6	268	0.968316	0.0554456	0.334056	0.762895	LLD	5.26816	6.55436	15	1107	13	1053	2.16005	0.0644863	0.0307998	0.25306	IBD	3.01839	4.60306	7	447	6	328	0.926011	0.0434599	0.355202	0.811957
UniRef90_C4GBS3_Enolase|unclassified	MIBS	3.73584	5.73727	6	299	6	268	0.968316	0.0554456	0.334056	0.762895	LLD	5.26816	6.55436	15	1107	13	1053	2.16005	0.0644863	0.0307998	0.25306	IBD	3.01839	4.60306	7	447	6	328	0.926011	0.0434599	0.355202	0.811957
UniRef90_R6PED6_Methionine--tRNA_ligase	MIBS	5.35471	8.10958	6	299	5	257	1.36245	0.0780137	0.173795	0.762895	LLD	5.20703	7.21305	15	1107	11	952	2.15898	0.0644543	0.0308829	0.253289	IBD	3.09879	5.15603	7	447	5	285	0.0371772	0.00174481	0.971529	0.996647
UniRef90_R6PED6_Methionine--tRNA_ligase|unclassified	MIBS	5.35471	8.10958	6	299	5	257	1.36245	0.0780137	0.173795	0.762895	LLD	5.20703	7.21305	15	1107	11	952	2.15898	0.0644543	0.0308829	0.253289	IBD	3.09879	5.15603	7	447	5	285	0.0371772	0.00174481	0.971529	0.996647
UniRef90_C4ZGA5_Valine--tRNA_ligase	MIBS	14.9059	14.9393	6	299	5	285	0.977216	0.0559552	0.329621	0.762895	LLD	9.37878	15.4569	15	1107	13	1079	2.15512	0.0643392	0.0311835	0.253497	IBD	8.58787	12.225	7	447	5	352	0.972985	0.0456644	0.331286	0.811957
UniRef90_C4ZGA5_Valine--tRNA_ligase|unclassified	MIBS	14.9059	14.9393	6	299	5	285	0.977216	0.0559552	0.329621	0.762895	LLD	9.37878	15.4569	15	1107	13	1079	2.15512	0.0643392	0.0311835	0.253497	IBD	8.58787	12.225	7	447	5	352	0.972985	0.0456644	0.331286	0.811957
UniRef90_D4JQT0_Glycine--tRNA_ligase|unclassified	MIBS	3.40231	4.90416	6	299	5	230	1.13129	0.0647775	0.258924	0.762895	LLD	4.80226	5.82763	15	1107	11	1017	2.12524	0.0634472	0.0335997	0.260059	IBD	3.94667	3.06622	7	447	6	269	0.0824041	0.00386742	0.935517	0.991607
UniRef90_C4Z372_Lysine--tRNA_ligase|unclassified	MIBS	6.90735	8.72922	6	299	5	267	1.01053	0.0578625	0.313365	0.762895	LLD	5.65829	9.25005	15	1107	12	1047	2.1224	0.0633623	0.0338377	0.261079	IBD	6.40601	5.9866	7	447	5	313	0.516507	0.0242409	0.606528	0.917753
UniRef90_R6YJS3_Threonine--tRNA_ligase	MIBS	5.22525	3.80856	6	299	5	205	-1.17742	-0.0674191	0.239975	0.762895	LLD	2.34282	4.50484	15	1107	8	793	2.1191	0.0632636	0.0341167	0.261823	IBD	4.62697	2.27238	7	447	6	229	-0.867388	-0.0407085	0.386574	0.816532
UniRef90_R6YJS3_Threonine--tRNA_ligase|unclassified	MIBS	5.22525	3.80856	6	299	5	205	-1.17742	-0.0674191	0.239975	0.762895	LLD	2.34282	4.50484	15	1107	8	793	2.1191	0.0632636	0.0341167	0.261823	IBD	4.62697	2.27238	7	447	6	229	-0.867388	-0.0407085	0.386574	0.816532
UniRef90_L1MKT0_Phosphoenolpyruvate_carboxykinase_[ATP]	MIBS	3.72662	5.3728	6	299	6	291	1.09873	0.062913	0.272908	0.762895	LLD	4.09913	5.46127	15	1107	14	1090	2.10417	0.062818	0.0353988	0.266577	IBD	3.24312	3.71833	7	447	7	370	1.01716	0.0477379	0.309768	0.811957
UniRef90_L1MKT0_Phosphoenolpyruvate_carboxykinase_[ATP]|unclassified	MIBS	3.72662	5.3728	6	299	6	291	1.09873	0.062913	0.272908	0.762895	LLD	4.09913	5.46127	15	1107	14	1090	2.10417	0.062818	0.0353988	0.266577	IBD	3.24312	3.71833	7	447	7	370	1.01716	0.0477379	0.309768	0.811957
UniRef90_R5VCB3_Glutamate--tRNA_ligase	MIBS	13.6282	20.1361	6	299	5	280	1.06848	0.0611809	0.28636	0.762895	LLD	12.4727	19.7412	15	1107	13	1082	2.09094	0.0624231	0.0365692	0.271161	IBD	11.4646	17.774	7	447	6	379	0.955391	0.0448387	0.340116	0.811957
UniRef90_R5VCB3_Glutamate--tRNA_ligase|unclassified	MIBS	13.6282	20.1361	6	299	5	280	1.06848	0.0611809	0.28636	0.762895	LLD	12.4727	19.7412	15	1107	13	1082	2.09094	0.0624231	0.0365692	0.271161	IBD	11.4646	17.774	7	447	6	379	0.955391	0.0448387	0.340116	0.811957
UniRef90_A6BF03_Lysine--tRNA_ligase	MIBS	108.809	185.454	6	299	6	299	1.43067	0.08192	0.153196	0.762895	LLD	151.109	206.434	15	1107	15	1105	2.0821	0.0621593	0.0373696	0.275125	IBD	53.133	115.928	7	447	7	426	1.76671	0.0829156	0.0775211	0.811957
UniRef90_D4LZF4_Glucose-1-phosphate_thymidylyltransferase|unclassified	MIBS	53.3792	47.355	6	299	6	299	-1.45872	-0.0835263	0.145286	0.762895	LLD	44.9925	49.6257	15	1107	15	1105	2.07649	0.0619916	0.0378859	0.277466	IBD	27.7766	35.4989	7	447	7	434	1.33986	0.0628827	0.180764	0.811957
UniRef90_R5QB40_Phosphoglycerate_kinase|g__Blautia.s__Ruminococcus_torques	MIBS	24.0872	39.0893	6	299	6	295	0.911704	0.052204	0.363157	0.762895	LLD	33.6405	40.8774	15	1107	15	1092	2.06686	0.0617043	0.0387848	0.280653	IBD	8.17606	10.9091	7	447	6	406	0.906168	0.0425286	0.365616	0.811957
UniRef90_I4DBG4_Glucose-1-phosphate_thymidylyltransferase	MIBS	8.45479	7.5938	6	299	6	293	-1.24834	-0.0714795	0.212765	0.762895	LLD	6.80948	7.61556	15	1107	14	1091	2.06687	0.0617043	0.0387847	0.280653	IBD	3.80027	6.05441	7	447	5	401	1.7909	0.0840512	0.0735424	0.811957
UniRef90_I4DBG4_Glucose-1-phosphate_thymidylyltransferase|unclassified	MIBS	8.45479	7.5938	6	299	6	293	-1.24834	-0.0714795	0.212765	0.762895	LLD	6.80948	7.61556	15	1107	14	1091	2.06687	0.0617043	0.0387847	0.280653	IBD	3.80027	6.05441	7	447	5	401	1.7909	0.0840512	0.0735424	0.811957
UniRef90_R6K3G1_Glycine--tRNA_ligase|unclassified	MIBS	5.94918	5.75224	6	299	6	296	-0.93508	-0.0535425	0.350953	0.762895	LLD	4.05371	5.37442	15	1107	13	1104	2.05964	0.0614887	0.0394711	0.282414	IBD	3.82553	5.36931	7	447	7	421	0.724425	0.0339989	0.469696	0.854238
UniRef90_D4LC18_Fructose-16-bisphosphate_aldolase_class_II_various_bacterial_and_amitochondriate_protist	MIBS	56.5016	17.6897	6	299	6	296	-1.10339	-0.0631802	0.270872	0.762895	LLD	12.3301	20.9313	15	1107	14	1105	2.04841	0.0611534	0.040559	0.285489	IBD	7.3548	8.91307	7	447	7	419	0.405049	0.0190099	0.686509	0.952711
UniRef90_F7V990_Phosphoenolpyruvate_carboxykinase_[ATP]	MIBS	5.07501	5.17636	6	299	6	286	-0.832253	-0.0476547	0.406587	0.762895	LLD	5.282	5.08434	15	1107	14	1093	2.0444	0.0610337	0.0409534	0.285884	IBD	3.1458	4.34842	7	447	7	391	1.05632	0.0495754	0.291487	0.811957
UniRef90_F7V990_Phosphoenolpyruvate_carboxykinase_[ATP]|unclassified	MIBS	5.07501	5.17636	6	299	6	286	-0.832253	-0.0476547	0.406587	0.762895	LLD	5.282	5.08434	15	1107	14	1093	2.0444	0.0610337	0.0409534	0.285884	IBD	3.1458	4.34842	7	447	7	391	1.05632	0.0495754	0.291487	0.811957
UniRef90_R7QXX2_Isocitrate_dehydrogenase_[NADP]	MIBS	7.28601	9.21556	6	299	6	297	1.33249	0.0762981	0.183468	0.762895	LLD	7.27511	9.88641	15	1107	14	1104	2.04641	0.0610935	0.0407559	0.285884	IBD	5.65991	7.97736	7	447	7	409	1.47673	0.0693063	0.140138	0.811957
UniRef90_R7QXX2_Isocitrate_dehydrogenase_[NADP]|unclassified	MIBS	7.28601	9.21556	6	299	6	297	1.33249	0.0762981	0.183468	0.762895	LLD	7.27511	9.88641	15	1107	14	1104	2.04641	0.0610935	0.0407559	0.285884	IBD	5.65991	7.97736	7	447	7	409	1.47673	0.0693063	0.140138	0.811957
UniRef90_R6FHV2_Asparagine--tRNA_ligase	MIBS	4.48351	7.77787	6	299	6	262	0.935915	0.0535903	0.350523	0.762895	LLD	7.5409	9.80923	15	1107	10	1067	2.04126	0.0609398	0.0412651	0.287164	IBD	4.98601	4.86524	7	447	7	314	-0.0661597	-0.00310503	0.948421	0.993063
UniRef90_R6FHV2_Asparagine--tRNA_ligase|unclassified	MIBS	4.48351	7.77787	6	299	6	262	0.935915	0.0535903	0.350523	0.762895	LLD	7.5409	9.80923	15	1107	10	1067	2.04126	0.0609398	0.0412651	0.287164	IBD	4.98601	4.86524	7	447	7	314	-0.0661597	-0.00310503	0.948421	0.993063
UniRef90_R5VNZ8_Glucose-1-phosphate_thymidylyltransferase|unclassified	MIBS	43.3921	33.9626	6	299	6	299	-1.33249	-0.0762981	0.183469	0.762895	LLD	34.0292	34.6981	15	1107	15	1105	2.02755	0.0605307	0.0426468	0.293303	IBD	22.7405	25.1881	7	447	7	433	0.95663	0.0448969	0.339488	0.811957
[truncated: 23,348 more rows]
