# Supplementary material for: Impact of commonly used drugs on the composition and metabolic function of the gut microbiota
Source: Nat Commun. 2020 Jan 17;11:362. doi: 10.1038/s41467-019-14177-z (PMC6969170; doi:10.1038/s41467-019-14177-z)
Supplement: Supplementary file 54 — Supplementary Data 52 [file 41467_2019_14177_MOESM54_ESM.xlsx]

## Sheet: Sheet1
Supplementary table 52 - Species level stratified abundances of pathways and gene families in antibiotics
Differences in the stratified pathways abundances and gene families were tested using the Wilcoxon signed-rank test
Stratified abundances of pathways
Row.names	cohort	Median_values_pathway_Users	Median_values_pathway_Non_Users	Number_users	Number_non-users	Non_zeros_values_pathway_Users	Non_zeros_values_pathway_Non_Users	Wilcoxon Z (Users vs Non-users)	Wilcoxon effect size	p.value	q.value	cohort2	Median_values_pathway_Users3	Median_values_pathway_Non_Users4	Number_users5	Number_non-users6	Non_zeros_values_pathway_Users7	Non_zeros_values_pathway_Non_Users8	Wilcoxon Z (Users vs Non-users)9	Wilcoxon effect size10	p.value11	q.value12	cohort13	Median_values_pathway_Users14	Median_values_pathway_Non_Users15	Number_users16	Number_non-users17	Non_zeros_values_pathway_Users18	Non_zeros_values_pathway_Non_Users19	Wilcoxon Z (Users vs Non-users)20	Wilcoxon effect size21	p.value22	q.value23
BRANCHED-CHAIN-AA-SYN-PWY:_superpathway_of_branched_amino_acid_biosynthesis|g__Faecalibacterium.s__Faecalibacterium_prausnitzii	MIBS	167.236	315.038	7	282	6	271	1.20188	0.0706991	0.230297	0.910792	LLD	318.696	357.209	13	1111	12	1102	0.69438	0.0207116	0.487713	0.929065	IBD	2.2804	244.935	12	442	6	345	2.33499	0.109586	0.0196028	0.245928
PWY-5103:_L-isoleucine_biosynthesis_III|g__Faecalibacterium.s__Faecalibacterium_prausnitzii	MIBS	167.236	315.038	7	282	6	271	1.18815	0.0698911	0.235678	0.910792	LLD	318.696	355.795	13	1111	12	1102	0.702114	0.0209423	0.482876	0.929065	IBD	2.2804	242.113	12	442	6	345	2.33274	0.109481	0.0197206	0.245928
PWY-3001:_superpathway_of_L-isoleucine_biosynthesis_I|g__Faecalibacterium.s__Faecalibacterium_prausnitzii	MIBS	93.3932	184.677	7	282	6	269	1.31638	0.077434	0.188817	0.910792	LLD	188.246	211.115	13	1111	12	1100	0.551723	0.0164565	0.581433	0.929065	IBD	0	149.175	12	442	5	341	2.28434	0.107209	0.0224177	0.26403
DAPLYSINESYN-PWY:_L-lysine_biosynthesis_I|unclassified	MIBS	0	0	7	282	1	105	NA	NA	NA	NA	LLD	0	0	13	1111	1	351	NaN	NaN	NaN	NA	IBD	0	0	12	442	5	180	-0.290657	-0.0136412	0.772272	0.884115
BRANCHED-CHAIN-AA-SYN-PWY:_superpathway_of_branched_amino_acid_biosynthesis|g__Streptococcus.s__Streptococcus_parasanguinis	MIBS	0	0	7	282	3	133	NA	NA	NA	NA	LLD	3.73601	0	13	1111	10	479	-2.2406	-0.0668316	0.0250825	0.193494	IBD	1.43303	2.60686	12	442	6	245	-0.644952	-0.0302691	0.519716	0.884115
PWY-5103:_L-isoleucine_biosynthesis_III|g__Streptococcus.s__Streptococcus_parasanguinis	MIBS	0	0	7	282	3	133	NA	NA	NA	NA	LLD	3.51547	0	13	1111	10	479	-2.27288	-0.0677942	0.0230622	0.184498	IBD	1.39196	2.1575	12	442	6	245	-0.665983	-0.0312561	0.506169	0.884115
BRANCHED-CHAIN-AA-SYN-PWY:_superpathway_of_branched_amino_acid_biosynthesis|g__Bifidobacterium.s__Bifidobacterium_longum	MIBS	27.353	57.2591	7	282	5	238	1.27079	0.0747525	0.20462	0.910792	LLD	0	56.5058	13	1111	5	967	3.93869	0.117481	8.20751e-05	0.0012663	IBD	36.3818	40.2625	12	442	8	337	0.381731	0.0179155	0.703494	0.884115
PWY-5103:_L-isoleucine_biosynthesis_III|g__Bifidobacterium.s__Bifidobacterium_longum	MIBS	27.353	57.1739	7	282	5	238	1.26621	0.0744827	0.206262	0.910792	LLD	0	56.5058	13	1111	5	967	3.94213	0.117584	8.0906e-05	0.0012663	IBD	35.5564	39.9121	12	442	8	337	0.374995	0.0175994	0.708499	0.884115
BRANCHED-CHAIN-AA-SYN-PWY:_superpathway_of_branched_amino_acid_biosynthesis|g__Blautia.s__Ruminococcus_obeum	MIBS	53.7556	80.398	7	282	7	272	-0.320498	-0.0188528	0.750327	0.910792	LLD	58.0335	81.6587	13	1111	12	1073	0.865844	0.025826	0.386811	0.929065	IBD	7.70867	31.8425	12	442	8	345	1.15925	0.0544064	0.246811	0.884115
PWY-5103:_L-isoleucine_biosynthesis_III|g__Blautia.s__Ruminococcus_obeum	MIBS	53.7556	79.6526	7	282	7	272	-0.302184	-0.0177755	0.764258	0.910792	LLD	58.0335	80.6213	13	1111	12	1073	0.877876	0.0261848	0.380244	0.929065	IBD	7.70867	31.5243	12	442	8	345	1.16374	0.0546168	0.244986	0.884115
PWY-3001:_superpathway_of_L-isoleucine_biosynthesis_I|unclassified	MIBS	513.726	503.215	7	282	7	282	-0.631825	-0.0371662	0.528998	0.910792	LLD	382.156	578.293	13	1111	13	1111	2.19529	0.06548	0.0281737	0.209846	IBD	292.672	395.454	12	442	11	436	0.561933	0.0263728	0.574922	0.884115
PWY-5103:_L-isoleucine_biosynthesis_III|unclassified	MIBS	561.907	649.363	7	282	7	282	-0.242658	-0.014274	0.810045	0.910792	LLD	518.097	721.912	13	1111	13	1111	2.69201	0.0802959	0.00711143	0.0808457	IBD	430.016	509.83	12	442	12	435	0.486117	0.0228146	0.627675	0.884115
BRANCHED-CHAIN-AA-SYN-PWY:_superpathway_of_branched_amino_acid_biosynthesis|unclassified	MIBS	620.249	716.884	7	282	7	282	-0.11904	-0.00700233	0.907058	0.919315	LLD	596.207	809.092	13	1111	13	1111	2.69373	0.0803472	0.00707487	0.0808457	IBD	488.416	562.623	12	442	12	435	0.341174	0.0160121	0.733812	0.884115
BRANCHED-CHAIN-AA-SYN-PWY:_superpathway_of_branched_amino_acid_biosynthesis|g__Enterococcus.s__Enterococcus_asini	NA	NA	NA	NA	NA	NA	NA	NA	NA	NA	NA	LLD	0	0	13	1111	0	0	NaN	NaN	NaN	NA	IBD	0	0	12	442	0	0	NaN	NaN	NaN	NA
PWY-5103:_L-isoleucine_biosynthesis_III|g__Enterococcus.s__Enterococcus_asini	NA	NA	NA	NA	NA	NA	NA	NA	NA	NA	NA	LLD	0	0	13	1111	0	0	NaN	NaN	NaN	NA	IBD	0	0	12	442	0	0	NaN	NaN	NaN	NA
BRANCHED-CHAIN-AA-SYN-PWY:_superpathway_of_branched_amino_acid_biosynthesis|g__Prevotella.s__Prevotella_buccae	MIBS	0	0	7	282	0	1	NA	NA	NA	NA	LLD	0	0	13	1111	0	1	NaN	NaN	NaN	NA	IBD	0	0	12	442	0	3	NaN	NaN	NaN	NA
PENTOSE-P-PWY:_pentose_phosphate_pathway|g__Klebsiella.s__Klebsiella_oxytoca	MIBS	0	0	7	282	0	1	NA	NA	NA	NA	LLD	0	0	13	1111	0	1	NaN	NaN	NaN	NA	IBD	0	0	12	442	0	5	NaN	NaN	NaN	NA
PWY-5103:_L-isoleucine_biosynthesis_III|g__Prevotella.s__Prevotella_buccae	MIBS	0	0	7	282	0	1	NA	NA	NA	NA	LLD	0	0	13	1111	0	1	NaN	NaN	NaN	NA	IBD	0	0	12	442	0	3	NaN	NaN	NaN	NA
BRANCHED-CHAIN-AA-SYN-PWY:_superpathway_of_branched_amino_acid_biosynthesis|g__Enterococcus.s__Enterococcus_faecalis	NA	NA	NA	NA	NA	NA	NA	NA	NA	NA	NA	LLD	0	0	13	1111	0	1	NaN	NaN	NaN	NA	IBD	0	0	12	442	0	1	NaN	NaN	NaN	NA
BRANCHED-CHAIN-AA-SYN-PWY:_superpathway_of_branched_amino_acid_biosynthesis|g__Enterococcus.s__Enterococcus_faecium	NA	NA	NA	NA	NA	NA	NA	NA	NA	NA	NA	LLD	0	0	13	1111	0	1	NaN	NaN	NaN	NA	IBD	0	0	12	442	0	1	NaN	NaN	NaN	NA
BRANCHED-CHAIN-AA-SYN-PWY:_superpathway_of_branched_amino_acid_biosynthesis|g__Enterococcus.s__Enterococcus_malodoratus	NA	NA	NA	NA	NA	NA	NA	NA	NA	NA	NA	LLD	0	0	13	1111	0	1	NaN	NaN	NaN	NA	IBD	0	0	12	442	0	2	NaN	NaN	NaN	NA
BRANCHED-CHAIN-AA-SYN-PWY:_superpathway_of_branched_amino_acid_biosynthesis|g__Staphylococcus.s__Staphylococcus_hominis	NA	NA	NA	NA	NA	NA	NA	NA	NA	NA	NA	LLD	0	0	13	1111	0	1	NaN	NaN	NaN	NA	IBD	0	0	12	442	0	0	NaN	NaN	NaN	NA
BRANCHED-CHAIN-AA-SYN-PWY:_superpathway_of_branched_amino_acid_biosynthesis|g__Streptococcus.s__Streptococcus_cristatus	NA	NA	NA	NA	NA	NA	NA	NA	NA	NA	NA	LLD	0	0	13	1111	0	1	NaN	NaN	NaN	NA	IBD	0	0	12	442	0	3	NaN	NaN	NaN	NA
BRANCHED-CHAIN-AA-SYN-PWY:_superpathway_of_branched_amino_acid_biosynthesis|g__Succinatimonas.s__Succinatimonas_hippei	NA	NA	NA	NA	NA	NA	NA	NA	NA	NA	NA	LLD	0	0	13	1111	0	1	NaN	NaN	NaN	NA	IBD	0	0	12	442	0	1	NaN	NaN	NaN	NA
PENTOSE-P-PWY:_pentose_phosphate_pathway|g__Saccharomyces.s__Saccharomyces_cerevisiae	NA	NA	NA	NA	NA	NA	NA	NA	NA	NA	NA	LLD	0	0	13	1111	0	1	NaN	NaN	NaN	NA	IBD	0	0	12	442	0	4	NaN	NaN	NaN	NA
PWY-3001:_superpathway_of_L-isoleucine_biosynthesis_I|g__Enterococcus.s__Enterococcus_faecalis	NA	NA	NA	NA	NA	NA	NA	NA	NA	NA	NA	LLD	0	0	13	1111	0	1	NaN	NaN	NaN	NA	IBD	0	0	12	442	0	2	NaN	NaN	NaN	NA
PWY-3001:_superpathway_of_L-isoleucine_biosynthesis_I|g__Enterococcus.s__Enterococcus_faecium	NA	NA	NA	NA	NA	NA	NA	NA	NA	NA	NA	LLD	0	0	13	1111	0	1	NaN	NaN	NaN	NA	IBD	0	0	12	442	0	1	NaN	NaN	NaN	NA
PWY-3001:_superpathway_of_L-isoleucine_biosynthesis_I|g__Saccharomyces.s__Saccharomyces_cerevisiae	NA	NA	NA	NA	NA	NA	NA	NA	NA	NA	NA	LLD	0	0	13	1111	0	1	NaN	NaN	NaN	NA	IBD	0	0	12	442	0	3	NaN	NaN	NaN	NA
PWY-3001:_superpathway_of_L-isoleucine_biosynthesis_I|g__Streptococcus.s__Streptococcus_cristatus	NA	NA	NA	NA	NA	NA	NA	NA	NA	NA	NA	LLD	0	0	13	1111	0	1	NaN	NaN	NaN	NA	IBD	0	0	12	442	0	1	NaN	NaN	NaN	NA
PWY-5103:_L-isoleucine_biosynthesis_III|g__Cetobacterium.s__Cetobacterium_somerae	NA	NA	NA	NA	NA	NA	NA	NA	NA	NA	NA	LLD	0	0	13	1111	0	1	NaN	NaN	NaN	NA	IBD	0	0	12	442	0	0	NaN	NaN	NaN	NA
PWY-5103:_L-isoleucine_biosynthesis_III|g__Enterococcus.s__Enterococcus_faecalis	NA	NA	NA	NA	NA	NA	NA	NA	NA	NA	NA	LLD	0	0	13	1111	0	1	NaN	NaN	NaN	NA	IBD	0	0	12	442	0	1	NaN	NaN	NaN	NA
PWY-5103:_L-isoleucine_biosynthesis_III|g__Enterococcus.s__Enterococcus_faecium	NA	NA	NA	NA	NA	NA	NA	NA	NA	NA	NA	LLD	0	0	13	1111	0	1	NaN	NaN	NaN	NA	IBD	0	0	12	442	0	1	NaN	NaN	NaN	NA
PWY-5103:_L-isoleucine_biosynthesis_III|g__Enterococcus.s__Enterococcus_malodoratus	NA	NA	NA	NA	NA	NA	NA	NA	NA	NA	NA	LLD	0	0	13	1111	0	1	NaN	NaN	NaN	NA	IBD	0	0	12	442	0	2	NaN	NaN	NaN	NA
PWY-5103:_L-isoleucine_biosynthesis_III|g__Staphylococcus.s__Staphylococcus_hominis	NA	NA	NA	NA	NA	NA	NA	NA	NA	NA	NA	LLD	0	0	13	1111	0	1	NaN	NaN	NaN	NA	IBD	0	0	12	442	0	0	NaN	NaN	NaN	NA
PWY-5103:_L-isoleucine_biosynthesis_III|g__Streptococcus.s__Streptococcus_cristatus	NA	NA	NA	NA	NA	NA	NA	NA	NA	NA	NA	LLD	0	0	13	1111	0	1	NaN	NaN	NaN	NA	IBD	0	0	12	442	0	3	NaN	NaN	NaN	NA
PWY-5103:_L-isoleucine_biosynthesis_III|g__Succinatimonas.s__Succinatimonas_hippei	NA	NA	NA	NA	NA	NA	NA	NA	NA	NA	NA	LLD	0	0	13	1111	0	1	NaN	NaN	NaN	NA	IBD	0	0	12	442	0	1	NaN	NaN	NaN	NA
BRANCHED-CHAIN-AA-SYN-PWY:_superpathway_of_branched_amino_acid_biosynthesis|g__Clostridium.s__Clostridium_hathewayi	MIBS	0	0	7	282	0	2	NA	NA	NA	NA	LLD	0	0	13	1111	0	2	NaN	NaN	NaN	NA	IBD	0	0	12	442	0	1	NaN	NaN	NaN	NA
DAPLYSINESYN-PWY:_L-lysine_biosynthesis_I|g__Actinomyces.s__Actinomyces_sp_ICM47	MIBS	0	0	7	282	0	2	NA	NA	NA	NA	LLD	0	0	13	1111	0	2	NaN	NaN	NaN	NA	IBD	0	0	12	442	0	2	NaN	NaN	NaN	NA
PWY-5103:_L-isoleucine_biosynthesis_III|g__Clostridium.s__Clostridium_hathewayi	MIBS	0	0	7	282	0	2	NA	NA	NA	NA	LLD	0	0	13	1111	0	2	NaN	NaN	NaN	NA	IBD	0	0	12	442	0	1	NaN	NaN	NaN	NA
PWY-5103:_L-isoleucine_biosynthesis_III|g__Klebsiella.s__Klebsiella_oxytoca	MIBS	0	0	7	282	0	3	NA	NA	NA	NA	LLD	0	0	13	1111	0	2	NaN	NaN	NaN	NA	IBD	0	0	12	442	0	7	NaN	NaN	NaN	NA
BRANCHED-CHAIN-AA-SYN-PWY:_superpathway_of_branched_amino_acid_biosynthesis|g__Enterococcus.s__Enterococcus_gallinarum	NA	NA	NA	NA	NA	NA	NA	NA	NA	NA	NA	LLD	0	0	13	1111	0	2	NaN	NaN	NaN	NA	IBD	0	0	12	442	0	3	NaN	NaN	NaN	NA
BRANCHED-CHAIN-AA-SYN-PWY:_superpathway_of_branched_amino_acid_biosynthesis|g__Saccharomyces.s__Saccharomyces_cerevisiae	NA	NA	NA	NA	NA	NA	NA	NA	NA	NA	NA	LLD	0	0	13	1111	0	2	NaN	NaN	NaN	NA	IBD	0	0	12	442	0	4	NaN	NaN	NaN	NA
PWY-3001:_superpathway_of_L-isoleucine_biosynthesis_I|g__Enterococcus.s__Enterococcus_casseliflavus	NA	NA	NA	NA	NA	NA	NA	NA	NA	NA	NA	LLD	0	0	13	1111	0	2	NaN	NaN	NaN	NA	IBD	0	0	12	442	0	4	NaN	NaN	NaN	NA
PWY-3001:_superpathway_of_L-isoleucine_biosynthesis_I|g__Enterococcus.s__Enterococcus_gallinarum	NA	NA	NA	NA	NA	NA	NA	NA	NA	NA	NA	LLD	0	0	13	1111	0	2	NaN	NaN	NaN	NA	IBD	0	0	12	442	0	3	NaN	NaN	NaN	NA
PWY-5103:_L-isoleucine_biosynthesis_III|g__Enterococcus.s__Enterococcus_gallinarum	NA	NA	NA	NA	NA	NA	NA	NA	NA	NA	NA	LLD	0	0	13	1111	0	2	NaN	NaN	NaN	NA	IBD	0	0	12	442	0	3	NaN	NaN	NaN	NA
PWY-5103:_L-isoleucine_biosynthesis_III|g__Saccharomyces.s__Saccharomyces_cerevisiae	NA	NA	NA	NA	NA	NA	NA	NA	NA	NA	NA	LLD	0	0	13	1111	0	2	NaN	NaN	NaN	NA	IBD	0	0	12	442	0	4	NaN	NaN	NaN	NA
BRANCHED-CHAIN-AA-SYN-PWY:_superpathway_of_branched_amino_acid_biosynthesis|g__Enterococcus.s__Enterococcus_casseliflavus	MIBS	0	0	7	282	0	2	NA	NA	NA	NA	LLD	0	0	13	1111	0	3	NaN	NaN	NaN	NA	IBD	0	0	12	442	0	5	NaN	NaN	NaN	NA
PWY-5103:_L-isoleucine_biosynthesis_III|g__Blautia.s__Blautia_hansenii	MIBS	0	0	7	282	0	2	NA	NA	NA	NA	LLD	0	0	13	1111	0	3	NaN	NaN	NaN	NA	IBD	0	0	12	442	0	21	NaN	NaN	NaN	NA
PWY-5103:_L-isoleucine_biosynthesis_III|g__Enterococcus.s__Enterococcus_casseliflavus	MIBS	0	0	7	282	0	2	NA	NA	NA	NA	LLD	0	0	13	1111	0	3	NaN	NaN	NaN	NA	IBD	0	0	12	442	0	5	NaN	NaN	NaN	NA
DAPLYSINESYN-PWY:_L-lysine_biosynthesis_I|g__Actinomyces.s__Actinomyces_sp_HPA0247	MIBS	0	0	7	282	0	4	NA	NA	NA	NA	LLD	0	0	13	1111	0	3	NaN	NaN	NaN	NA	IBD	0	0	12	442	0	6	NaN	NaN	NaN	NA
DAPLYSINESYN-PWY:_L-lysine_biosynthesis_I|g__Actinomyces.s__Actinomyces_viscosus	MIBS	0	0	7	282	0	3	NA	NA	NA	NA	LLD	0	0	13	1111	0	4	NaN	NaN	NaN	NA	IBD	0	0	12	442	0	7	NaN	NaN	NaN	NA
BRANCHED-CHAIN-AA-SYN-PWY:_superpathway_of_branched_amino_acid_biosynthesis|g__Enterobacter.s__Enterobacter_cloacae	NA	NA	NA	NA	NA	NA	NA	NA	NA	NA	NA	LLD	0	0	13	1111	0	4	NaN	NaN	NaN	NA	IBD	0	0	12	442	0	1	NaN	NaN	NaN	NA
BRANCHED-CHAIN-AA-SYN-PWY:_superpathway_of_branched_amino_acid_biosynthesis|g__Staphylococcus.s__Staphylococcus_equorum	NA	NA	NA	NA	NA	NA	NA	NA	NA	NA	NA	LLD	0	0	13	1111	0	4	NaN	NaN	NaN	NA	IBD	0	0	12	442	0	0	NaN	NaN	NaN	NA
PWY-3001:_superpathway_of_L-isoleucine_biosynthesis_I|g__Staphylococcus.s__Staphylococcus_equorum	NA	NA	NA	NA	NA	NA	NA	NA	NA	NA	NA	LLD	0	0	13	1111	0	4	NaN	NaN	NaN	NA	IBD	0	0	12	442	0	0	NaN	NaN	NaN	NA
PWY-5103:_L-isoleucine_biosynthesis_III|g__Enterobacter.s__Enterobacter_cloacae	NA	NA	NA	NA	NA	NA	NA	NA	NA	NA	NA	LLD	0	0	13	1111	0	4	NaN	NaN	NaN	NA	IBD	0	0	12	442	0	1	NaN	NaN	NaN	NA
PWY-5103:_L-isoleucine_biosynthesis_III|g__Staphylococcus.s__Staphylococcus_equorum	NA	NA	NA	NA	NA	NA	NA	NA	NA	NA	NA	LLD	0	0	13	1111	0	4	NaN	NaN	NaN	NA	IBD	0	0	12	442	0	0	NaN	NaN	NaN	NA
BRANCHED-CHAIN-AA-SYN-PWY:_superpathway_of_branched_amino_acid_biosynthesis|g__Ruminococcus.s__Ruminococcus_albus	MIBS	0	0	7	282	0	2	NA	NA	NA	NA	LLD	0	0	13	1111	0	5	NaN	NaN	NaN	NA	IBD	0	0	12	442	0	3	NaN	NaN	NaN	NA
PWY-5103:_L-isoleucine_biosynthesis_III|g__Ruminococcus.s__Ruminococcus_albus	MIBS	0	0	7	282	0	2	NA	NA	NA	NA	LLD	0	0	13	1111	0	5	NaN	NaN	NaN	NA	IBD	0	0	12	442	0	3	NaN	NaN	NaN	NA
BRANCHED-CHAIN-AA-SYN-PWY:_superpathway_of_branched_amino_acid_biosynthesis|g__Marvinbryantia.s__Marvinbryantia_formatexigens	MIBS	0	0	7	282	0	2	NA	NA	NA	NA	LLD	0	0	13	1111	0	6	NaN	NaN	NaN	NA	IBD	0	0	12	442	0	2	NaN	NaN	NaN	NA
PWY-5103:_L-isoleucine_biosynthesis_III|g__Marvinbryantia.s__Marvinbryantia_formatexigens	MIBS	0	0	7	282	0	2	NA	NA	NA	NA	LLD	0	0	13	1111	0	6	NaN	NaN	NaN	NA	IBD	0	0	12	442	0	2	NaN	NaN	NaN	NA
BRANCHED-CHAIN-AA-SYN-PWY:_superpathway_of_branched_amino_acid_biosynthesis|g__Odoribacter.s__Odoribacter_laneus	MIBS	0	0	7	282	0	3	NA	NA	NA	NA	LLD	0	0	13	1111	0	6	NaN	NaN	NaN	NA	IBD	0	0	12	442	0	4	NaN	NaN	NaN	NA
PWY-5103:_L-isoleucine_biosynthesis_III|g__Odoribacter.s__Odoribacter_laneus	MIBS	0	0	7	282	0	3	NA	NA	NA	NA	LLD	0	0	13	1111	0	6	NaN	NaN	NaN	NA	IBD	0	0	12	442	0	4	NaN	NaN	NaN	NA
BRANCHED-CHAIN-AA-SYN-PWY:_superpathway_of_branched_amino_acid_biosynthesis|g__Ruminococcus.s__Ruminococcus_sp	NA	NA	NA	NA	NA	NA	NA	NA	NA	NA	NA	LLD	0	0	13	1111	0	6	NaN	NaN	NaN	NA	IBD	0	0	12	442	0	1	NaN	NaN	NaN	NA
PWY-5103:_L-isoleucine_biosynthesis_III|g__Ruminococcus.s__Ruminococcus_sp	NA	NA	NA	NA	NA	NA	NA	NA	NA	NA	NA	LLD	0	0	13	1111	0	6	NaN	NaN	NaN	NA	IBD	0	0	12	442	0	1	NaN	NaN	NaN	NA
DAPLYSINESYN-PWY:_L-lysine_biosynthesis_I|g__Klebsiella.s__Klebsiella_pneumoniae	MIBS	0	0	7	282	0	4	NA	NA	NA	NA	LLD	0	0	13	1111	0	7	NaN	NaN	NaN	NA	IBD	0	0	12	442	0	15	NaN	NaN	NaN	NA
DAPLYSINESYN-PWY:_L-lysine_biosynthesis_I|g__Citrobacter.s__Citrobacter_freundii	MIBS	0	0	7	282	0	3	NA	NA	NA	NA	LLD	0	0	13	1111	0	8	NaN	NaN	NaN	NA	IBD	0	0	12	442	0	1	NaN	NaN	NaN	NA
PENTOSE-P-PWY:_pentose_phosphate_pathway|g__Citrobacter.s__Citrobacter_freundii	MIBS	0	0	7	282	0	3	NA	NA	NA	NA	LLD	0	0	13	1111	0	8	NaN	NaN	NaN	NA	IBD	0	0	12	442	0	2	NaN	NaN	NaN	NA
PWY-3001:_superpathway_of_L-isoleucine_biosynthesis_I|g__Citrobacter.s__Citrobacter_freundii	MIBS	0	0	7	282	0	3	NA	NA	NA	NA	LLD	0	0	13	1111	0	9	NaN	NaN	NaN	NA	IBD	0	0	12	442	0	1	NaN	NaN	NaN	NA
PWY-5103:_L-isoleucine_biosynthesis_III|g__Citrobacter.s__Citrobacter_freundii	MIBS	0	0	7	282	0	3	NA	NA	NA	NA	LLD	0	0	13	1111	0	10	NaN	NaN	NaN	NA	IBD	0	0	12	442	0	2	NaN	NaN	NaN	NA
BRANCHED-CHAIN-AA-SYN-PWY:_superpathway_of_branched_amino_acid_biosynthesis|g__Subdoligranulum.s__Subdoligranulum_sp_4_3_54A2FAA	MIBS	0	0	7	282	0	8	NA	NA	NA	NA	LLD	0	0	13	1111	0	19	NaN	NaN	NaN	NA	IBD	0	0	12	442	0	11	NaN	NaN	NaN	NA
PWY-5103:_L-isoleucine_biosynthesis_III|g__Subdoligranulum.s__Subdoligranulum_sp_4_3_54A2FAA	MIBS	0	0	7	282	0	8	NA	NA	NA	NA	LLD	0	0	13	1111	0	19	NaN	NaN	NaN	NA	IBD	0	0	12	442	0	11	NaN	NaN	NaN	NA
BRANCHED-CHAIN-AA-SYN-PWY:_superpathway_of_branched_amino_acid_biosynthesis|g__Streptococcus.s__Streptococcus_infantis	MIBS	0	0	7	282	1	13	NA	NA	NA	NA	LLD	0	0	13	1111	0	27	NaN	NaN	NaN	NA	IBD	0	0	12	442	0	22	NaN	NaN	NaN	NA
PWY-5103:_L-isoleucine_biosynthesis_III|g__Streptococcus.s__Streptococcus_infantis	MIBS	0	0	7	282	1	13	NA	NA	NA	NA	LLD	0	0	13	1111	0	27	NaN	NaN	NaN	NA	IBD	0	0	12	442	0	22	NaN	NaN	NaN	NA
DAPLYSINESYN-PWY:_L-lysine_biosynthesis_I|g__Haemophilus.s__Haemophilus_parainfluenzae	MIBS	0	0	7	282	0	9	NA	NA	NA	NA	LLD	0	0	13	1111	0	45	NaN	NaN	NaN	NA	IBD	0	0	12	442	0	29	NaN	NaN	NaN	NA
PWY-3001:_superpathway_of_L-isoleucine_biosynthesis_I|g__Haemophilus.s__Haemophilus_parainfluenzae	MIBS	0	0	7	282	0	12	NA	NA	NA	NA	LLD	0	0	13	1111	0	49	NaN	NaN	NaN	NA	IBD	0	0	12	442	0	29	NaN	NaN	NaN	NA
DAPLYSINESYN-PWY:_L-lysine_biosynthesis_I|g__Actinomyces.s__Actinomyces_odontolyticus	MIBS	0	0	7	282	2	16	NA	NA	NA	NA	LLD	0	0	13	1111	0	64	NaN	NaN	NaN	NA	IBD	0	0	12	442	0	23	NaN	NaN	NaN	NA
PWY-3001:_superpathway_of_L-isoleucine_biosynthesis_I|g__Coprococcus.s__Coprococcus_eutactus	MIBS	0	0	7	282	1	16	NA	NA	NA	NA	LLD	0	0	13	1111	0	85	NaN	NaN	NaN	NA	IBD	0	0	12	442	0	3	NaN	NaN	NaN	NA
DAPLYSINESYN-PWY:_L-lysine_biosynthesis_I|g__Bifidobacterium.s__Bifidobacterium_animalis	MIBS	0	0	7	282	0	17	NA	NA	NA	NA	LLD	0	0	13	1111	0	88	NaN	NaN	NaN	NA	IBD	0	0	12	442	0	19	NaN	NaN	NaN	NA
BRANCHED-CHAIN-AA-SYN-PWY:_superpathway_of_branched_amino_acid_biosynthesis|g__Coprococcus.s__Coprococcus_eutactus	MIBS	0	0	7	282	1	18	NA	NA	NA	NA	LLD	0	0	13	1111	0	94	NaN	NaN	NaN	NA	IBD	0	0	12	442	0	4	NaN	NaN	NaN	NA
PWY-5103:_L-isoleucine_biosynthesis_III|g__Coprococcus.s__Coprococcus_eutactus	MIBS	0	0	7	282	1	18	NA	NA	NA	NA	LLD	0	0	13	1111	0	94	NaN	NaN	NaN	NA	IBD	0	0	12	442	0	4	NaN	NaN	NaN	NA
PWY-3001:_superpathway_of_L-isoleucine_biosynthesis_I|g__Campylobacter.s__Campylobacter_gracilis	MIBS	0	0	7	282	0	1	NA	NA	NA	NA	LLD	0	0	13	1111	1	0	NaN	NaN	NaN	NA	IBD	0	0	12	442	0	1	NaN	NaN	NaN	NA
BRANCHED-CHAIN-AA-SYN-PWY:_superpathway_of_branched_amino_acid_biosynthesis|g__Butyricicoccus.s__Butyricicoccus_pullicaecorum	MIBS	0	0	7	282	0	3	NA	NA	NA	NA	LLD	0	0	13	1111	1	0	NaN	NaN	NaN	NA	IBD	0	0	12	442	0	9	NaN	NaN	NaN	NA
PWY-5103:_L-isoleucine_biosynthesis_III|g__Butyricicoccus.s__Butyricicoccus_pullicaecorum	MIBS	0	0	7	282	0	3	NA	NA	NA	NA	LLD	0	0	13	1111	1	0	NaN	NaN	NaN	NA	IBD	0	0	12	442	0	9	NaN	NaN	NaN	NA
BRANCHED-CHAIN-AA-SYN-PWY:_superpathway_of_branched_amino_acid_biosynthesis|g__Campylobacter.s__Campylobacter_gracilis	MIBS	0	0	7	282	0	1	NA	NA	NA	NA	LLD	0	0	13	1111	1	1	NaN	NaN	NaN	NA	IBD	0	0	12	442	0	1	NaN	NaN	NaN	NA
PWY-5103:_L-isoleucine_biosynthesis_III|g__Campylobacter.s__Campylobacter_gracilis	MIBS	0	0	7	282	0	1	NA	NA	NA	NA	LLD	0	0	13	1111	1	1	NaN	NaN	NaN	NA	IBD	0	0	12	442	0	1	NaN	NaN	NaN	NA
BRANCHED-CHAIN-AA-SYN-PWY:_superpathway_of_branched_amino_acid_biosynthesis|g__Enterococcus.s__Enterococcus_avium	MIBS	0	0	7	282	0	2	NA	NA	NA	NA	LLD	0	0	13	1111	1	1	NaN	NaN	NaN	NA	IBD	0	0	12	442	0	12	NaN	NaN	NaN	NA
PWY-5103:_L-isoleucine_biosynthesis_III|g__Enterococcus.s__Enterococcus_avium	MIBS	0	0	7	282	0	2	NA	NA	NA	NA	LLD	0	0	13	1111	1	1	NaN	NaN	NaN	NA	IBD	0	0	12	442	0	12	NaN	NaN	NaN	NA
BRANCHED-CHAIN-AA-SYN-PWY:_superpathway_of_branched_amino_acid_biosynthesis|g__Clostridium.s__Clostridium_methylpentosum	NA	NA	NA	NA	NA	NA	NA	NA	NA	NA	NA	LLD	0	0	13	1111	1	1	NaN	NaN	NaN	NA	IBD	0	0	12	442	0	5	NaN	NaN	NaN	NA
PWY-5103:_L-isoleucine_biosynthesis_III|g__Clostridium.s__Clostridium_methylpentosum	NA	NA	NA	NA	NA	NA	NA	NA	NA	NA	NA	LLD	0	0	13	1111	1	1	NaN	NaN	NaN	NA	IBD	0	0	12	442	0	5	NaN	NaN	NaN	NA
PWY-7209:_superpathway_of_pyrimidine_ribonucleosides_degradation|unclassified	NA	NA	NA	NA	NA	NA	NA	NA	NA	NA	NA	LLD	0	0	13	1111	1	3	NaN	NaN	NaN	NA	IBD	0	0	12	442	0	6	NaN	NaN	NaN	NA
PENTOSE-P-PWY:_pentose_phosphate_pathway|g__Klebsiella.s__Klebsiella_pneumoniae	MIBS	0	0	7	282	0	4	NA	NA	NA	NA	LLD	0	0	13	1111	1	8	NaN	NaN	NaN	NA	IBD	0	0	12	442	0	17	NaN	NaN	NaN	NA
PWY-3001:_superpathway_of_L-isoleucine_biosynthesis_I|g__Lactococcus.s__Lactococcus_raffinolactis	MIBS	0	0	7	282	0	2	NA	NA	NA	NA	LLD	0	0	13	1111	1	10	NaN	NaN	NaN	NA	IBD	0	0	12	442	0	1	NaN	NaN	NaN	NA
BRANCHED-CHAIN-AA-SYN-PWY:_superpathway_of_branched_amino_acid_biosynthesis|g__Lactococcus.s__Lactococcus_raffinolactis	MIBS	0	0	7	282	0	2	NA	NA	NA	NA	LLD	0	0	13	1111	1	11	NaN	NaN	NaN	NA	IBD	0	0	12	442	0	2	NaN	NaN	NaN	NA
PWY-5103:_L-isoleucine_biosynthesis_III|g__Lactococcus.s__Lactococcus_raffinolactis	MIBS	0	0	7	282	0	2	NA	NA	NA	NA	LLD	0	0	13	1111	1	11	NaN	NaN	NaN	NA	IBD	0	0	12	442	0	2	NaN	NaN	NaN	NA
BRANCHED-CHAIN-AA-SYN-PWY:_superpathway_of_branched_amino_acid_biosynthesis|g__Megamonas.s__Megamonas_rupellensis	MIBS	0	0	7	282	0	6	NA	NA	NA	NA	LLD	0	0	13	1111	1	17	NaN	NaN	NaN	NA	IBD	0	0	12	442	0	11	NaN	NaN	NaN	NA
PWY-5103:_L-isoleucine_biosynthesis_III|g__Megamonas.s__Megamonas_rupellensis	MIBS	0	0	7	282	0	6	NA	NA	NA	NA	LLD	0	0	13	1111	1	17	NaN	NaN	NaN	NA	IBD	0	0	12	442	0	11	NaN	NaN	NaN	NA
PWY-3001:_superpathway_of_L-isoleucine_biosynthesis_I|g__Streptococcus.s__Streptococcus_sanguinis	MIBS	0	0	7	282	0	7	NA	NA	NA	NA	LLD	0	0	13	1111	1	28	NaN	NaN	NaN	NA	IBD	0	0	12	442	0	16	NaN	NaN	NaN	NA
PWY-3001:_superpathway_of_L-isoleucine_biosynthesis_I|g__Streptococcus.s__Streptococcus_mitis_oralis_pneumoniae	MIBS	0	0	7	282	0	14	NA	NA	NA	NA	LLD	0	0	13	1111	1	33	NaN	NaN	NaN	NA	IBD	0	0	12	442	0	29	NaN	NaN	NaN	NA
BRANCHED-CHAIN-AA-SYN-PWY:_superpathway_of_branched_amino_acid_biosynthesis|g__Streptococcus.s__Streptococcus_mitis_oralis_pneumoniae	MIBS	0	0	7	282	0	18	NA	NA	NA	NA	LLD	0	0	13	1111	1	46	NaN	NaN	NaN	NA	IBD	0	0	12	442	0	46	NaN	NaN	NaN	NA
PWY-5103:_L-isoleucine_biosynthesis_III|g__Streptococcus.s__Streptococcus_mitis_oralis_pneumoniae	MIBS	0	0	7	282	0	18	NA	NA	NA	NA	LLD	0	0	13	1111	1	46	NaN	NaN	NaN	NA	IBD	0	0	12	442	0	46	NaN	NaN	NaN	NA
BRANCHED-CHAIN-AA-SYN-PWY:_superpathway_of_branched_amino_acid_biosynthesis|g__Desulfovibrio.s__Desulfovibrio_piger	MIBS	0	0	7	282	0	41	NA	NA	NA	NA	LLD	0	0	13	1111	1	151	NaN	NaN	NaN	NA	IBD	0	0	12	442	0	15	NaN	NaN	NaN	NA
PWY-5103:_L-isoleucine_biosynthesis_III|g__Desulfovibrio.s__Desulfovibrio_piger	MIBS	0	0	7	282	0	41	NA	NA	NA	NA	LLD	0	0	13	1111	1	151	NaN	NaN	NaN	NA	IBD	0	0	12	442	0	15	NaN	NaN	NaN	NA
BRANCHED-CHAIN-AA-SYN-PWY:_superpathway_of_branched_amino_acid_biosynthesis|g__Streptococcus.s__Streptococcus_sanguinis	MIBS	0	0	7	282	0	15	NA	NA	NA	NA	LLD	0	0	13	1111	2	55	NaN	NaN	NaN	NA	IBD	0	0	12	442	0	29	NaN	NaN	NaN	NA
PWY-5103:_L-isoleucine_biosynthesis_III|g__Streptococcus.s__Streptococcus_sanguinis	MIBS	0	0	7	282	0	15	NA	NA	NA	NA	LLD	0	0	13	1111	2	55	NaN	NaN	NaN	NA	IBD	0	0	12	442	0	29	NaN	NaN	NaN	NA
PENTOSE-P-PWY:_pentose_phosphate_pathway|g__Odoribacter.s__Odoribacter_splanchnicus	MIBS	0	0	7	282	0	12	NA	NA	NA	NA	LLD	0	0	13	1111	2	63	NaN	NaN	NaN	NA	IBD	0	0	12	442	0	45	NaN	NaN	NaN	NA
BRANCHED-CHAIN-AA-SYN-PWY:_superpathway_of_branched_amino_acid_biosynthesis|g__Odoribacter.s__Odoribacter_splanchnicus	MIBS	0	0	7	282	0	14	NA	NA	NA	NA	LLD	0	0	13	1111	2	81	NaN	NaN	NaN	NA	IBD	0	0	12	442	0	52	NaN	NaN	NaN	NA
PWY-5103:_L-isoleucine_biosynthesis_III|g__Odoribacter.s__Odoribacter_splanchnicus	MIBS	0	0	7	282	0	14	NA	NA	NA	NA	LLD	0	0	13	1111	2	81	NaN	NaN	NaN	NA	IBD	0	0	12	442	0	52	NaN	NaN	NaN	NA
BRANCHED-CHAIN-AA-SYN-PWY:_superpathway_of_branched_amino_acid_biosynthesis|g__Streptococcus.s__Streptococcus_australis	MIBS	0	0	7	282	0	34	NA	NA	NA	NA	LLD	0	0	13	1111	3	101	NaN	NaN	NaN	NA	IBD	0	0	12	442	0	43	NaN	NaN	NaN	NA
PWY-5103:_L-isoleucine_biosynthesis_III|g__Streptococcus.s__Streptococcus_australis	MIBS	0	0	7	282	0	34	NA	NA	NA	NA	LLD	0	0	13	1111	3	101	NaN	NaN	NaN	NA	IBD	0	0	12	442	0	43	NaN	NaN	NaN	NA
PWY-3001:_superpathway_of_L-isoleucine_biosynthesis_I|g__Coprococcus.s__Coprococcus_sp_ART55_1	MIBS	0	0	7	282	1	82	NA	NA	NA	NA	LLD	0	0	13	1111	3	357	NaN	NaN	NaN	NA	IBD	0	0	12	442	0	43	NaN	NaN	NaN	NA
BRANCHED-CHAIN-AA-SYN-PWY:_superpathway_of_branched_amino_acid_biosynthesis|g__Coprococcus.s__Coprococcus_sp_ART55_1	MIBS	0	0	7	282	1	82	NA	NA	NA	NA	LLD	0	0	13	1111	3	359	NaN	NaN	NaN	NA	IBD	0	0	12	442	0	43	NaN	NaN	NaN	NA
PWY-5103:_L-isoleucine_biosynthesis_III|g__Coprococcus.s__Coprococcus_sp_ART55_1	MIBS	0	0	7	282	1	82	NA	NA	NA	NA	LLD	0	0	13	1111	3	359	NaN	NaN	NaN	NA	IBD	0	0	12	442	0	43	NaN	NaN	NaN	NA
BRANCHED-CHAIN-AA-SYN-PWY:_superpathway_of_branched_amino_acid_biosynthesis|g__Streptococcus.s__Streptococcus_sp_2_1_36FAA	MIBS	0	0	7	282	0	1	NA	NA	NA	NA	NA	NA	NA	NA	NA	NA	NA	NA	NA	NA	NA	IBD	0	0	12	442	0	1	NaN	NaN	NaN	NA
DAPLYSINESYN-PWY:_L-lysine_biosynthesis_I|g__Campylobacter.s__Campylobacter_gracilis	MIBS	0	0	7	282	0	1	NA	NA	NA	NA	NA	NA	NA	NA	NA	NA	NA	NA	NA	NA	NA	IBD	0	0	12	442	0	1	NaN	NaN	NaN	NA
DAPLYSINESYN-PWY:_L-lysine_biosynthesis_I|g__Klebsiella.s__Klebsiella_oxytoca	MIBS	0	0	7	282	0	1	NA	NA	NA	NA	NA	NA	NA	NA	NA	NA	NA	NA	NA	NA	NA	IBD	0	0	12	442	0	5	NaN	NaN	NaN	NA
PWY-3001:_superpathway_of_L-isoleucine_biosynthesis_I|g__Klebsiella.s__Klebsiella_oxytoca	MIBS	0	0	7	282	0	1	NA	NA	NA	NA	NA	NA	NA	NA	NA	NA	NA	NA	NA	NA	NA	IBD	0	0	12	442	0	4	NaN	NaN	NaN	NA
PWY-3001:_superpathway_of_L-isoleucine_biosynthesis_I|g__Streptococcus.s__Streptococcus_sp_2_1_36FAA	MIBS	0	0	7	282	0	1	NA	NA	NA	NA	NA	NA	NA	NA	NA	NA	NA	NA	NA	NA	NA	IBD	0	0	12	442	0	1	NaN	NaN	NaN	NA
PWY-5103:_L-isoleucine_biosynthesis_III|g__Streptococcus.s__Streptococcus_sp_2_1_36FAA	MIBS	0	0	7	282	0	1	NA	NA	NA	NA	NA	NA	NA	NA	NA	NA	NA	NA	NA	NA	NA	IBD	0	0	12	442	0	1	NaN	NaN	NaN	NA
BRANCHED-CHAIN-AA-SYN-PWY:_superpathway_of_branched_amino_acid_biosynthesis|g__Klebsiella.s__Klebsiella_oxytoca	MIBS	0	0	7	282	0	3	NA	NA	NA	NA	NA	NA	NA	NA	NA	NA	NA	NA	NA	NA	NA	IBD	0	0	12	442	0	5	NaN	NaN	NaN	NA
BRANCHED-CHAIN-AA-SYN-PWY:_superpathway_of_branched_amino_acid_biosynthesis|g__Anaerofustis.s__Anaerofustis_stercorihominis	NA	NA	NA	NA	NA	NA	NA	NA	NA	NA	NA	NA	NA	NA	NA	NA	NA	NA	NA	NA	NA	NA	IBD	0	0	12	442	0	4	NaN	NaN	NaN	NA
BRANCHED-CHAIN-AA-SYN-PWY:_superpathway_of_branched_amino_acid_biosynthesis|g__Clostridium.s__Clostridium_sp_7_2_43FAA	NA	NA	NA	NA	NA	NA	NA	NA	NA	NA	NA	NA	NA	NA	NA	NA	NA	NA	NA	NA	NA	NA	IBD	0	0	12	442	0	0	NaN	NaN	NaN	NA
BRANCHED-CHAIN-AA-SYN-PWY:_superpathway_of_branched_amino_acid_biosynthesis|g__Corynebacterium.s__Corynebacterium_durum	NA	NA	NA	NA	NA	NA	NA	NA	NA	NA	NA	NA	NA	NA	NA	NA	NA	NA	NA	NA	NA	NA	IBD	0	0	12	442	0	1	NaN	NaN	NaN	NA
BRANCHED-CHAIN-AA-SYN-PWY:_superpathway_of_branched_amino_acid_biosynthesis|g__Enterococcus.s__Enterococcus_gilvus	NA	NA	NA	NA	NA	NA	NA	NA	NA	NA	NA	NA	NA	NA	NA	NA	NA	NA	NA	NA	NA	NA	IBD	0	0	12	442	0	1	NaN	NaN	NaN	NA
BRANCHED-CHAIN-AA-SYN-PWY:_superpathway_of_branched_amino_acid_biosynthesis|g__Enterococcus.s__Enterococcus_raffinosus	NA	NA	NA	NA	NA	NA	NA	NA	NA	NA	NA	NA	NA	NA	NA	NA	NA	NA	NA	NA	NA	NA	IBD	0	0	12	442	0	1	NaN	NaN	NaN	NA
BRANCHED-CHAIN-AA-SYN-PWY:_superpathway_of_branched_amino_acid_biosynthesis|g__Fusobacterium.s__Fusobacterium_nucleatum	NA	NA	NA	NA	NA	NA	NA	NA	NA	NA	NA	NA	NA	NA	NA	NA	NA	NA	NA	NA	NA	NA	IBD	0	0	12	442	0	1	NaN	NaN	NaN	NA
BRANCHED-CHAIN-AA-SYN-PWY:_superpathway_of_branched_amino_acid_biosynthesis|g__Fusobacterium.s__Fusobacterium_periodonticum	NA	NA	NA	NA	NA	NA	NA	NA	NA	NA	NA	NA	NA	NA	NA	NA	NA	NA	NA	NA	NA	NA	IBD	0	0	12	442	0	1	NaN	NaN	NaN	NA
BRANCHED-CHAIN-AA-SYN-PWY:_superpathway_of_branched_amino_acid_biosynthesis|g__Klebsiella.s__Klebsiella_sp_MS_92_3	NA	NA	NA	NA	NA	NA	NA	NA	NA	NA	NA	NA	NA	NA	NA	NA	NA	NA	NA	NA	NA	NA	IBD	0	0	12	442	0	1	NaN	NaN	NaN	NA
BRANCHED-CHAIN-AA-SYN-PWY:_superpathway_of_branched_amino_acid_biosynthesis|g__Lachnospiraceae_noname.s__Lachnospiraceae_bacterium_oral_taxon_082	NA	NA	NA	NA	NA	NA	NA	NA	NA	NA	NA	NA	NA	NA	NA	NA	NA	NA	NA	NA	NA	NA	IBD	0	0	12	442	0	1	NaN	NaN	NaN	NA
BRANCHED-CHAIN-AA-SYN-PWY:_superpathway_of_branched_amino_acid_biosynthesis|g__Olsenella.s__Olsenella_profusa	NA	NA	NA	NA	NA	NA	NA	NA	NA	NA	NA	NA	NA	NA	NA	NA	NA	NA	NA	NA	NA	NA	IBD	0	0	12	442	0	0	NaN	NaN	NaN	NA
BRANCHED-CHAIN-AA-SYN-PWY:_superpathway_of_branched_amino_acid_biosynthesis|g__Oribacterium.s__Oribacterium_sinus	NA	NA	NA	NA	NA	NA	NA	NA	NA	NA	NA	NA	NA	NA	NA	NA	NA	NA	NA	NA	NA	NA	IBD	0	0	12	442	0	1	NaN	NaN	NaN	NA
BRANCHED-CHAIN-AA-SYN-PWY:_superpathway_of_branched_amino_acid_biosynthesis|g__Propionibacterium.s__Propionibacterium_propionicum	NA	NA	NA	NA	NA	NA	NA	NA	NA	NA	NA	NA	NA	NA	NA	NA	NA	NA	NA	NA	NA	NA	IBD	0	0	12	442	0	0	NaN	NaN	NaN	NA
BRANCHED-CHAIN-AA-SYN-PWY:_superpathway_of_branched_amino_acid_biosynthesis|g__Pseudoramibacter.s__Pseudoramibacter_alactolyticus	NA	NA	NA	NA	NA	NA	NA	NA	NA	NA	NA	NA	NA	NA	NA	NA	NA	NA	NA	NA	NA	NA	IBD	0	0	12	442	0	1	NaN	NaN	NaN	NA
BRANCHED-CHAIN-AA-SYN-PWY:_superpathway_of_branched_amino_acid_biosynthesis|g__Rothia.s__Rothia_aeria	NA	NA	NA	NA	NA	NA	NA	NA	NA	NA	NA	NA	NA	NA	NA	NA	NA	NA	NA	NA	NA	NA	IBD	0	0	12	442	0	0	NaN	NaN	NaN	NA
BRANCHED-CHAIN-AA-SYN-PWY:_superpathway_of_branched_amino_acid_biosynthesis|g__Serratia.s__Serratia_marcescens	NA	NA	NA	NA	NA	NA	NA	NA	NA	NA	NA	NA	NA	NA	NA	NA	NA	NA	NA	NA	NA	NA	IBD	0	0	12	442	0	0	NaN	NaN	NaN	NA
BRANCHED-CHAIN-AA-SYN-PWY:_superpathway_of_branched_amino_acid_biosynthesis|g__Slackia.s__Slackia_exigua	NA	NA	NA	NA	NA	NA	NA	NA	NA	NA	NA	NA	NA	NA	NA	NA	NA	NA	NA	NA	NA	NA	IBD	0	0	12	442	0	0	NaN	NaN	NaN	NA
BRANCHED-CHAIN-AA-SYN-PWY:_superpathway_of_branched_amino_acid_biosynthesis|g__Staphylococcus.s__Staphylococcus_epidermidis	NA	NA	NA	NA	NA	NA	NA	NA	NA	NA	NA	NA	NA	NA	NA	NA	NA	NA	NA	NA	NA	NA	IBD	0	0	12	442	0	0	NaN	NaN	NaN	NA
BRANCHED-CHAIN-AA-SYN-PWY:_superpathway_of_branched_amino_acid_biosynthesis|g__Streptococcus.s__Streptococcus_pseudopneumoniae	NA	NA	NA	NA	NA	NA	NA	NA	NA	NA	NA	NA	NA	NA	NA	NA	NA	NA	NA	NA	NA	NA	IBD	0	0	12	442	0	0	NaN	NaN	NaN	NA
BRANCHED-CHAIN-AA-SYN-PWY:_superpathway_of_branched_amino_acid_biosynthesis|g__Tropheryma.s__Tropheryma_whipplei	NA	NA	NA	NA	NA	NA	NA	NA	NA	NA	NA	NA	NA	NA	NA	NA	NA	NA	NA	NA	NA	NA	IBD	0	0	12	442	0	1	NaN	NaN	NaN	NA
DAPLYSINESYN-PWY:_L-lysine_biosynthesis_I|g__Actinomyces.s__Actinomyces_massiliensis	NA	NA	NA	NA	NA	NA	NA	NA	NA	NA	NA	NA	NA	NA	NA	NA	NA	NA	NA	NA	NA	NA	IBD	0	0	12	442	0	1	NaN	NaN	NaN	NA
DAPLYSINESYN-PWY:_L-lysine_biosynthesis_I|g__Actinomyces.s__Actinomyces_oris	NA	NA	NA	NA	NA	NA	NA	NA	NA	NA	NA	NA	NA	NA	NA	NA	NA	NA	NA	NA	NA	NA	IBD	0	0	12	442	0	1	NaN	NaN	NaN	NA
DAPLYSINESYN-PWY:_L-lysine_biosynthesis_I|g__Actinomyces.s__Actinomyces_sp_ICM39	NA	NA	NA	NA	NA	NA	NA	NA	NA	NA	NA	NA	NA	NA	NA	NA	NA	NA	NA	NA	NA	NA	IBD	0	0	12	442	0	0	NaN	NaN	NaN	NA
DAPLYSINESYN-PWY:_L-lysine_biosynthesis_I|g__Actinomyces.s__Actinomyces_sp_oral_taxon_448	NA	NA	NA	NA	NA	NA	NA	NA	NA	NA	NA	NA	NA	NA	NA	NA	NA	NA	NA	NA	NA	NA	IBD	0	0	12	442	0	0	NaN	NaN	NaN	NA
DAPLYSINESYN-PWY:_L-lysine_biosynthesis_I|g__Campylobacter.s__Campylobacter_ureolyticus	NA	NA	NA	NA	NA	NA	NA	NA	NA	NA	NA	NA	NA	NA	NA	NA	NA	NA	NA	NA	NA	NA	IBD	0	0	12	442	0	1	NaN	NaN	NaN	NA
DAPLYSINESYN-PWY:_L-lysine_biosynthesis_I|g__Haemophilus.s__Haemophilus_haemolyticus	NA	NA	NA	NA	NA	NA	NA	NA	NA	NA	NA	NA	NA	NA	NA	NA	NA	NA	NA	NA	NA	NA	IBD	0	0	12	442	0	0	NaN	NaN	NaN	NA
DAPLYSINESYN-PWY:_L-lysine_biosynthesis_I|g__Haemophilus.s__Haemophilus_influenzae	NA	NA	NA	NA	NA	NA	NA	NA	NA	NA	NA	NA	NA	NA	NA	NA	NA	NA	NA	NA	NA	NA	IBD	0	0	12	442	0	1	NaN	NaN	NaN	NA
DAPLYSINESYN-PWY:_L-lysine_biosynthesis_I|g__Haemophilus.s__Haemophilus_parahaemolyticus	NA	NA	NA	NA	NA	NA	NA	NA	NA	NA	NA	NA	NA	NA	NA	NA	NA	NA	NA	NA	NA	NA	IBD	0	0	12	442	0	0	NaN	NaN	NaN	NA
DAPLYSINESYN-PWY:_L-lysine_biosynthesis_I|g__Haemophilus.s__Haemophilus_paraphrohaemolyticus	NA	NA	NA	NA	NA	NA	NA	NA	NA	NA	NA	NA	NA	NA	NA	NA	NA	NA	NA	NA	NA	NA	IBD	0	0	12	442	0	0	NaN	NaN	NaN	NA
DAPLYSINESYN-PWY:_L-lysine_biosynthesis_I|g__Klebsiella.s__Klebsiella_sp_MS_92_3	NA	NA	NA	NA	NA	NA	NA	NA	NA	NA	NA	NA	NA	NA	NA	NA	NA	NA	NA	NA	NA	NA	IBD	0	0	12	442	0	1	NaN	NaN	NaN	NA
DAPLYSINESYN-PWY:_L-lysine_biosynthesis_I|g__Morganella.s__Morganella_morganii	NA	NA	NA	NA	NA	NA	NA	NA	NA	NA	NA	NA	NA	NA	NA	NA	NA	NA	NA	NA	NA	NA	IBD	0	0	12	442	0	5	NaN	NaN	NaN	NA
DAPLYSINESYN-PWY:_L-lysine_biosynthesis_I|g__Neisseria.s__Neisseria_subflava	NA	NA	NA	NA	NA	NA	NA	NA	NA	NA	NA	NA	NA	NA	NA	NA	NA	NA	NA	NA	NA	NA	IBD	0	0	12	442	0	0	NaN	NaN	NaN	NA
DAPLYSINESYN-PWY:_L-lysine_biosynthesis_I|g__Proteus.s__Proteus_mirabilis	NA	NA	NA	NA	NA	NA	NA	NA	NA	NA	NA	NA	NA	NA	NA	NA	NA	NA	NA	NA	NA	NA	IBD	0	0	12	442	0	2	NaN	NaN	NaN	NA
DAPLYSINESYN-PWY:_L-lysine_biosynthesis_I|g__Proteus.s__Proteus_penneri	NA	NA	NA	NA	NA	NA	NA	NA	NA	NA	NA	NA	NA	NA	NA	NA	NA	NA	NA	NA	NA	NA	IBD	0	0	12	442	0	1	NaN	NaN	NaN	NA
DAPLYSINESYN-PWY:_L-lysine_biosynthesis_I|g__Serratia.s__Serratia_marcescens	NA	NA	NA	NA	NA	NA	NA	NA	NA	NA	NA	NA	NA	NA	NA	NA	NA	NA	NA	NA	NA	NA	IBD	0	0	12	442	0	0	NaN	NaN	NaN	NA
DAPLYSINESYN-PWY:_L-lysine_biosynthesis_I|g__Succinatimonas.s__Succinatimonas_hippei	NA	NA	NA	NA	NA	NA	NA	NA	NA	NA	NA	NA	NA	NA	NA	NA	NA	NA	NA	NA	NA	NA	IBD	0	0	12	442	0	1	NaN	NaN	NaN	NA
PENTOSE-P-PWY:_pentose_phosphate_pathway|g__Tropheryma.s__Tropheryma_whipplei	NA	NA	NA	NA	NA	NA	NA	NA	NA	NA	NA	NA	NA	NA	NA	NA	NA	NA	NA	NA	NA	NA	IBD	0	0	12	442	0	1	NaN	NaN	NaN	NA
PWY-3001:_superpathway_of_L-isoleucine_biosynthesis_I|g__Actinomyces.s__Actinomyces_sp_oral_taxon_448	NA	NA	NA	NA	NA	NA	NA	NA	NA	NA	NA	NA	NA	NA	NA	NA	NA	NA	NA	NA	NA	NA	IBD	0	0	12	442	0	0	NaN	NaN	NaN	NA
PWY-3001:_superpathway_of_L-isoleucine_biosynthesis_I|g__Enterococcus.s__Enterococcus_malodoratus	NA	NA	NA	NA	NA	NA	NA	NA	NA	NA	NA	NA	NA	NA	NA	NA	NA	NA	NA	NA	NA	NA	IBD	0	0	12	442	0	1	NaN	NaN	NaN	NA
PWY-3001:_superpathway_of_L-isoleucine_biosynthesis_I|g__Klebsiella.s__Klebsiella_sp_MS_92_3	NA	NA	NA	NA	NA	NA	NA	NA	NA	NA	NA	NA	NA	NA	NA	NA	NA	NA	NA	NA	NA	NA	IBD	0	0	12	442	0	1	NaN	NaN	NaN	NA
PWY-3001:_superpathway_of_L-isoleucine_biosynthesis_I|g__Proteus.s__Proteus_penneri	NA	NA	NA	NA	NA	NA	NA	NA	NA	NA	NA	NA	NA	NA	NA	NA	NA	NA	NA	NA	NA	NA	IBD	0	0	12	442	0	1	NaN	NaN	NaN	NA
PWY-3001:_superpathway_of_L-isoleucine_biosynthesis_I|g__Pseudomonas.s__Pseudomonas_aeruginosa	NA	NA	NA	NA	NA	NA	NA	NA	NA	NA	NA	NA	NA	NA	NA	NA	NA	NA	NA	NA	NA	NA	IBD	0	0	12	442	0	1	NaN	NaN	NaN	NA
PWY-3001:_superpathway_of_L-isoleucine_biosynthesis_I|g__Pseudoramibacter.s__Pseudoramibacter_alactolyticus	NA	NA	NA	NA	NA	NA	NA	NA	NA	NA	NA	NA	NA	NA	NA	NA	NA	NA	NA	NA	NA	NA	IBD	0	0	12	442	0	1	NaN	NaN	NaN	NA
PWY-3001:_superpathway_of_L-isoleucine_biosynthesis_I|g__Rothia.s__Rothia_aeria	NA	NA	NA	NA	NA	NA	NA	NA	NA	NA	NA	NA	NA	NA	NA	NA	NA	NA	NA	NA	NA	NA	IBD	0	0	12	442	0	0	NaN	NaN	NaN	NA
PWY-3001:_superpathway_of_L-isoleucine_biosynthesis_I|g__Serratia.s__Serratia_marcescens	NA	NA	NA	NA	NA	NA	NA	NA	NA	NA	NA	NA	NA	NA	NA	NA	NA	NA	NA	NA	NA	NA	IBD	0	0	12	442	0	0	NaN	NaN	NaN	NA
PWY-3001:_superpathway_of_L-isoleucine_biosynthesis_I|g__Slackia.s__Slackia_exigua	NA	NA	NA	NA	NA	NA	NA	NA	NA	NA	NA	NA	NA	NA	NA	NA	NA	NA	NA	NA	NA	NA	IBD	0	0	12	442	0	0	NaN	NaN	NaN	NA
PWY-5103:_L-isoleucine_biosynthesis_III|g__Anaerofustis.s__Anaerofustis_stercorihominis	NA	NA	NA	NA	NA	NA	NA	NA	NA	NA	NA	NA	NA	NA	NA	NA	NA	NA	NA	NA	NA	NA	IBD	0	0	12	442	0	4	NaN	NaN	NaN	NA
PWY-5103:_L-isoleucine_biosynthesis_III|g__Clostridium.s__Clostridium_sp_7_2_43FAA	NA	NA	NA	NA	NA	NA	NA	NA	NA	NA	NA	NA	NA	NA	NA	NA	NA	NA	NA	NA	NA	NA	IBD	0	0	12	442	0	0	NaN	NaN	NaN	NA
PWY-5103:_L-isoleucine_biosynthesis_III|g__Corynebacterium.s__Corynebacterium_durum	NA	NA	NA	NA	NA	NA	NA	NA	NA	NA	NA	NA	NA	NA	NA	NA	NA	NA	NA	NA	NA	NA	IBD	0	0	12	442	0	1	NaN	NaN	NaN	NA
PWY-5103:_L-isoleucine_biosynthesis_III|g__Enterococcus.s__Enterococcus_gilvus	NA	NA	NA	NA	NA	NA	NA	NA	NA	NA	NA	NA	NA	NA	NA	NA	NA	NA	NA	NA	NA	NA	IBD	0	0	12	442	0	1	NaN	NaN	NaN	NA
PWY-5103:_L-isoleucine_biosynthesis_III|g__Enterococcus.s__Enterococcus_raffinosus	NA	NA	NA	NA	NA	NA	NA	NA	NA	NA	NA	NA	NA	NA	NA	NA	NA	NA	NA	NA	NA	NA	IBD	0	0	12	442	0	1	NaN	NaN	NaN	NA
PWY-5103:_L-isoleucine_biosynthesis_III|g__Fusobacterium.s__Fusobacterium_nucleatum	NA	NA	NA	NA	NA	NA	NA	NA	NA	NA	NA	NA	NA	NA	NA	NA	NA	NA	NA	NA	NA	NA	IBD	0	0	12	442	0	1	NaN	NaN	NaN	NA
PWY-5103:_L-isoleucine_biosynthesis_III|g__Fusobacterium.s__Fusobacterium_periodonticum	NA	NA	NA	NA	NA	NA	NA	NA	NA	NA	NA	NA	NA	NA	NA	NA	NA	NA	NA	NA	NA	NA	IBD	0	0	12	442	0	1	NaN	NaN	NaN	NA
PWY-5103:_L-isoleucine_biosynthesis_III|g__Klebsiella.s__Klebsiella_sp_MS_92_3	NA	NA	NA	NA	NA	NA	NA	NA	NA	NA	NA	NA	NA	NA	NA	NA	NA	NA	NA	NA	NA	NA	IBD	0	0	12	442	0	1	NaN	NaN	NaN	NA
PWY-5103:_L-isoleucine_biosynthesis_III|g__Lachnospiraceae_noname.s__Lachnospiraceae_bacterium_oral_taxon_082	NA	NA	NA	NA	NA	NA	NA	NA	NA	NA	NA	NA	NA	NA	NA	NA	NA	NA	NA	NA	NA	NA	IBD	0	0	12	442	0	1	NaN	NaN	NaN	NA
PWY-5103:_L-isoleucine_biosynthesis_III|g__Olsenella.s__Olsenella_profusa	NA	NA	NA	NA	NA	NA	NA	NA	NA	NA	NA	NA	NA	NA	NA	NA	NA	NA	NA	NA	NA	NA	IBD	0	0	12	442	0	0	NaN	NaN	NaN	NA
PWY-5103:_L-isoleucine_biosynthesis_III|g__Oribacterium.s__Oribacterium_sinus	NA	NA	NA	NA	NA	NA	NA	NA	NA	NA	NA	NA	NA	NA	NA	NA	NA	NA	NA	NA	NA	NA	IBD	0	0	12	442	0	1	NaN	NaN	NaN	NA
PWY-5103:_L-isoleucine_biosynthesis_III|g__Propionibacterium.s__Propionibacterium_propionicum	NA	NA	NA	NA	NA	NA	NA	NA	NA	NA	NA	NA	NA	NA	NA	NA	NA	NA	NA	NA	NA	NA	IBD	0	0	12	442	0	0	NaN	NaN	NaN	NA
PWY-5103:_L-isoleucine_biosynthesis_III|g__Pseudoramibacter.s__Pseudoramibacter_alactolyticus	NA	NA	NA	NA	NA	NA	NA	NA	NA	NA	NA	NA	NA	NA	NA	NA	NA	NA	NA	NA	NA	NA	IBD	0	0	12	442	0	1	NaN	NaN	NaN	NA
PWY-5103:_L-isoleucine_biosynthesis_III|g__Rothia.s__Rothia_aeria	NA	NA	NA	NA	NA	NA	NA	NA	NA	NA	NA	NA	NA	NA	NA	NA	NA	NA	NA	NA	NA	NA	IBD	0	0	12	442	0	0	NaN	NaN	NaN	NA
PWY-5103:_L-isoleucine_biosynthesis_III|g__Serratia.s__Serratia_marcescens	NA	NA	NA	NA	NA	NA	NA	NA	NA	NA	NA	NA	NA	NA	NA	NA	NA	NA	NA	NA	NA	NA	IBD	0	0	12	442	0	0	NaN	NaN	NaN	NA
PWY-5103:_L-isoleucine_biosynthesis_III|g__Slackia.s__Slackia_exigua	NA	NA	NA	NA	NA	NA	NA	NA	NA	NA	NA	NA	NA	NA	NA	NA	NA	NA	NA	NA	NA	NA	IBD	0	0	12	442	0	0	NaN	NaN	NaN	NA
PWY-5103:_L-isoleucine_biosynthesis_III|g__Staphylococcus.s__Staphylococcus_epidermidis	NA	NA	NA	NA	NA	NA	NA	NA	NA	NA	NA	NA	NA	NA	NA	NA	NA	NA	NA	NA	NA	NA	IBD	0	0	12	442	0	0	NaN	NaN	NaN	NA
PWY-5103:_L-isoleucine_biosynthesis_III|g__Streptococcus.s__Streptococcus_pseudopneumoniae	NA	NA	NA	NA	NA	NA	NA	NA	NA	NA	NA	NA	NA	NA	NA	NA	NA	NA	NA	NA	NA	NA	IBD	0	0	12	442	0	0	NaN	NaN	NaN	NA
PWY-5103:_L-isoleucine_biosynthesis_III|g__Tropheryma.s__Tropheryma_whipplei	NA	NA	NA	NA	NA	NA	NA	NA	NA	NA	NA	NA	NA	NA	NA	NA	NA	NA	NA	NA	NA	NA	IBD	0	0	12	442	0	1	NaN	NaN	NaN	NA
PENTOSE-P-PWY:_pentose_phosphate_pathway|g__Rothia.s__Rothia_dentocariosa	NA	NA	NA	NA	NA	NA	NA	NA	NA	NA	NA	LLD	0	0	13	1111	0	1	NaN	NaN	NaN	NA	IBD	0	0	12	442	1	4	NaN	NaN	NaN	NA
BRANCHED-CHAIN-AA-SYN-PWY:_superpathway_of_branched_amino_acid_biosynthesis|g__Clostridium.s__Clostridium_asparagiforme	MIBS	0	0	7	282	0	5	NA	NA	NA	NA	LLD	0	0	13	1111	0	2	NaN	NaN	NaN	NA	IBD	0	0	12	442	1	3	NaN	NaN	NaN	NA
PWY-5103:_L-isoleucine_biosynthesis_III|g__Clostridium.s__Clostridium_asparagiforme	MIBS	0	0	7	282	0	5	NA	NA	NA	NA	LLD	0	0	13	1111	0	2	NaN	NaN	NaN	NA	IBD	0	0	12	442	1	3	NaN	NaN	NaN	NA
PWY-3001:_superpathway_of_L-isoleucine_biosynthesis_I|g__Rothia.s__Rothia_dentocariosa	NA	NA	NA	NA	NA	NA	NA	NA	NA	NA	NA	LLD	0	0	13	1111	0	2	NaN	NaN	NaN	NA	IBD	0	0	12	442	1	5	NaN	NaN	NaN	NA
DAPLYSINESYN-PWY:_L-lysine_biosynthesis_I|g__Enterobacter.s__Enterobacter_cloacae	MIBS	0	0	7	282	0	2	NA	NA	NA	NA	LLD	0	0	13	1111	0	3	NaN	NaN	NaN	NA	IBD	0	0	12	442	1	2	NaN	NaN	NaN	NA
DAPLYSINESYN-PWY:_L-lysine_biosynthesis_I|g__Rothia.s__Rothia_dentocariosa	NA	NA	NA	NA	NA	NA	NA	NA	NA	NA	NA	LLD	0	0	13	1111	0	4	NaN	NaN	NaN	NA	IBD	0	0	12	442	1	4	NaN	NaN	NaN	NA
PWY-5103:_L-isoleucine_biosynthesis_III|g__Lachnospiraceae_noname.s__Lachnospiraceae_bacterium_6_1_63FAA	MIBS	0	0	7	282	0	8	NA	NA	NA	NA	LLD	0	0	13	1111	0	8	NaN	NaN	NaN	NA	IBD	0	0	12	442	1	47	NaN	NaN	NaN	NA
PENTOSE-P-PWY:_pentose_phosphate_pathway|g__Enterobacter.s__Enterobacter_cloacae	MIBS	0	0	7	282	0	4	NA	NA	NA	NA	LLD	0	0	13	1111	0	9	NaN	NaN	NaN	NA	IBD	0	0	12	442	1	6	NaN	NaN	NaN	NA
PWY-3001:_superpathway_of_L-isoleucine_biosynthesis_I|g__Enterobacter.s__Enterobacter_cloacae	MIBS	0	0	7	282	0	3	NA	NA	NA	NA	LLD	0	0	13	1111	0	10	NaN	NaN	NaN	NA	IBD	0	0	12	442	1	4	NaN	NaN	NaN	NA
PWY-3001:_superpathway_of_L-isoleucine_biosynthesis_I|g__Megamonas.s__Megamonas_hypermegale	MIBS	0	0	7	282	0	9	NA	NA	NA	NA	LLD	0	0	13	1111	0	34	NaN	NaN	NaN	NA	IBD	0	0	12	442	1	15	NaN	NaN	NaN	NA
PWY-3001:_superpathway_of_L-isoleucine_biosynthesis_I|g__Mitsuokella.s__Mitsuokella_multacida	MIBS	0	0	7	282	2	10	NA	NA	NA	NA	LLD	0	0	13	1111	0	53	NaN	NaN	NaN	NA	IBD	0	0	12	442	1	10	NaN	NaN	NaN	NA
BRANCHED-CHAIN-AA-SYN-PWY:_superpathway_of_branched_amino_acid_biosynthesis|g__Clostridium.s__Clostridium_celatum	MIBS	0	0	7	282	0	6	NA	NA	NA	NA	LLD	0	0	13	1111	0	54	NaN	NaN	NaN	NA	IBD	0	0	12	442	1	11	NaN	NaN	NaN	NA
PWY-5103:_L-isoleucine_biosynthesis_III|g__Clostridium.s__Clostridium_celatum	MIBS	0	0	7	282	0	6	NA	NA	NA	NA	LLD	0	0	13	1111	0	54	NaN	NaN	NaN	NA	IBD	0	0	12	442	1	11	NaN	NaN	NaN	NA
BRANCHED-CHAIN-AA-SYN-PWY:_superpathway_of_branched_amino_acid_biosynthesis|g__Mitsuokella.s__Mitsuokella_multacida	MIBS	0	0	7	282	2	12	NA	NA	NA	NA	LLD	0	0	13	1111	0	62	NaN	NaN	NaN	NA	IBD	0	0	12	442	1	11	NaN	NaN	NaN	NA
PWY-5103:_L-isoleucine_biosynthesis_III|g__Mitsuokella.s__Mitsuokella_multacida	MIBS	0	0	7	282	2	12	NA	NA	NA	NA	LLD	0	0	13	1111	0	62	NaN	NaN	NaN	NA	IBD	0	0	12	442	1	11	NaN	NaN	NaN	NA
PWY-3001:_superpathway_of_L-isoleucine_biosynthesis_I|g__Methanosphaera.s__Methanosphaera_stadtmanae	MIBS	0	0	7	282	0	15	NA	NA	NA	NA	LLD	0	0	13	1111	0	68	NaN	NaN	NaN	NA	IBD	0	0	12	442	1	11	NaN	NaN	NaN	NA
BRANCHED-CHAIN-AA-SYN-PWY:_superpathway_of_branched_amino_acid_biosynthesis|g__Methanosphaera.s__Methanosphaera_stadtmanae	MIBS	0	0	7	282	0	16	NA	NA	NA	NA	LLD	0	0	13	1111	0	72	NaN	NaN	NaN	NA	IBD	0	0	12	442	1	11	NaN	NaN	NaN	NA
PWY-5103:_L-isoleucine_biosynthesis_III|g__Methanosphaera.s__Methanosphaera_stadtmanae	MIBS	0	0	7	282	0	16	NA	NA	NA	NA	LLD	0	0	13	1111	0	72	NaN	NaN	NaN	NA	IBD	0	0	12	442	1	11	NaN	NaN	NaN	NA
BRANCHED-CHAIN-AA-SYN-PWY:_superpathway_of_branched_amino_acid_biosynthesis|g__Streptococcus.s__Streptococcus_tigurinus	MIBS	0	0	7	282	0	2	NA	NA	NA	NA	LLD	0	0	13	1111	1	6	NaN	NaN	NaN	NA	IBD	0	0	12	442	1	4	NaN	NaN	NaN	NA
PWY-5103:_L-isoleucine_biosynthesis_III|g__Streptococcus.s__Streptococcus_tigurinus	MIBS	0	0	7	282	0	2	NA	NA	NA	NA	LLD	0	0	13	1111	1	6	NaN	NaN	NaN	NA	IBD	0	0	12	442	1	4	NaN	NaN	NaN	NA
BRANCHED-CHAIN-AA-SYN-PWY:_superpathway_of_branched_amino_acid_biosynthesis|g__Alloscardovia.s__Alloscardovia_omnicolens	MIBS	0	0	7	282	0	5	NA	NA	NA	NA	LLD	0	0	13	1111	1	9	NaN	NaN	NaN	NA	IBD	0	0	12	442	1	9	NaN	NaN	NaN	NA
PWY-5103:_L-isoleucine_biosynthesis_III|g__Alloscardovia.s__Alloscardovia_omnicolens	MIBS	0	0	7	282	0	5	NA	NA	NA	NA	LLD	0	0	13	1111	1	9	NaN	NaN	NaN	NA	IBD	0	0	12	442	1	9	NaN	NaN	NaN	NA
PWY-3001:_superpathway_of_L-isoleucine_biosynthesis_I|g__Streptococcus.s__Streptococcus_gordonii	MIBS	0	0	7	282	1	9	NA	NA	NA	NA	LLD	0	0	13	1111	1	16	NaN	NaN	NaN	NA	IBD	0	0	12	442	1	16	NaN	NaN	NaN	NA
BRANCHED-CHAIN-AA-SYN-PWY:_superpathway_of_branched_amino_acid_biosynthesis|g__Megamonas.s__Megamonas_funiformis	MIBS	0	0	7	282	0	5	NA	NA	NA	NA	LLD	0	0	13	1111	1	18	NaN	NaN	NaN	NA	IBD	0	0	12	442	1	7	NaN	NaN	NaN	NA
PWY-5103:_L-isoleucine_biosynthesis_III|g__Megamonas.s__Megamonas_funiformis	MIBS	0	0	7	282	0	5	NA	NA	NA	NA	LLD	0	0	13	1111	1	18	NaN	NaN	NaN	NA	IBD	0	0	12	442	1	7	NaN	NaN	NaN	NA
BRANCHED-CHAIN-AA-SYN-PWY:_superpathway_of_branched_amino_acid_biosynthesis|g__Megamonas.s__Megamonas_hypermegale	MIBS	0	0	7	282	0	12	NA	NA	NA	NA	LLD	0	0	13	1111	1	36	NaN	NaN	NaN	NA	IBD	0	0	12	442	1	15	NaN	NaN	NaN	NA
PWY-5103:_L-isoleucine_biosynthesis_III|g__Megamonas.s__Megamonas_hypermegale	MIBS	0	0	7	282	0	12	NA	NA	NA	NA	LLD	0	0	13	1111	1	36	NaN	NaN	NaN	NA	IBD	0	0	12	442	1	15	NaN	NaN	NaN	NA
BRANCHED-CHAIN-AA-SYN-PWY:_superpathway_of_branched_amino_acid_biosynthesis|g__Pseudoflavonifractor.s__Pseudoflavonifractor_capillosus	MIBS	0	0	7	282	0	17	NA	NA	NA	NA	LLD	0	0	13	1111	1	46	NaN	NaN	NaN	NA	IBD	0	0	12	442	1	52	NaN	NaN	NaN	NA
PWY-5103:_L-isoleucine_biosynthesis_III|g__Pseudoflavonifractor.s__Pseudoflavonifractor_capillosus	MIBS	0	0	7	282	0	17	NA	NA	NA	NA	LLD	0	0	13	1111	1	46	NaN	NaN	NaN	NA	IBD	0	0	12	442	1	52	NaN	NaN	NaN	NA
BRANCHED-CHAIN-AA-SYN-PWY:_superpathway_of_branched_amino_acid_biosynthesis|g__Eubacterium.s__Eubacterium_limosum	MIBS	0	0	7	282	0	6	NA	NA	NA	NA	LLD	0	0	13	1111	2	12	NaN	NaN	NaN	NA	IBD	0	0	12	442	1	14	NaN	NaN	NaN	NA
PWY-5103:_L-isoleucine_biosynthesis_III|g__Eubacterium.s__Eubacterium_limosum	MIBS	0	0	7	282	0	6	NA	NA	NA	NA	LLD	0	0	13	1111	2	12	NaN	NaN	NaN	NA	IBD	0	0	12	442	1	14	NaN	NaN	NaN	NA
PWY-3001:_superpathway_of_L-isoleucine_biosynthesis_I|g__Methanobrevibacter.s__Methanobrevibacter_smithii	MIBS	0	0	7	282	3	100	NA	NA	NA	NA	LLD	0	0	13	1111	5	503	0.779931	0.0232634	0.435708	0.929065	IBD	0	0	12	442	1	65	NaN	NaN	NaN	NA
BRANCHED-CHAIN-AA-SYN-PWY:_superpathway_of_branched_amino_acid_biosynthesis|g__Methanobrevibacter.s__Methanobrevibacter_smithii	MIBS	0	0	7	282	3	107	NA	NA	NA	NA	LLD	0	0	13	1111	5	522	0.850487	0.0253679	0.395313	0.929065	IBD	0	0	12	442	1	65	NaN	NaN	NaN	NA
PWY-5103:_L-isoleucine_biosynthesis_III|g__Methanobrevibacter.s__Methanobrevibacter_smithii	MIBS	0	0	7	282	3	107	NA	NA	NA	NA	LLD	0	0	13	1111	5	522	0.857944	0.0255903	0.391181	0.929065	IBD	0	0	12	442	1	65	NaN	NaN	NaN	NA
BRANCHED-CHAIN-AA-SYN-PWY:_superpathway_of_branched_amino_acid_biosynthesis|g__Streptococcus.s__Streptococcus_peroris	NA	NA	NA	NA	NA	NA	NA	NA	NA	NA	NA	NA	NA	NA	NA	NA	NA	NA	NA	NA	NA	NA	IBD	0	0	12	442	1	0	NaN	NaN	NaN	NA
DAPLYSINESYN-PWY:_L-lysine_biosynthesis_I|g__Enterobacter.s__Enterobacter_sp_MGH_34	NA	NA	NA	NA	NA	NA	NA	NA	NA	NA	NA	NA	NA	NA	NA	NA	NA	NA	NA	NA	NA	NA	IBD	0	0	12	442	1	0	NaN	NaN	NaN	NA
PENTOSE-P-PWY:_pentose_phosphate_pathway|g__Enterobacter.s__Enterobacter_sp_MGH_34	NA	NA	NA	NA	NA	NA	NA	NA	NA	NA	NA	NA	NA	NA	NA	NA	NA	NA	NA	NA	NA	NA	IBD	0	0	12	442	1	0	NaN	NaN	NaN	NA
PWY-3001:_superpathway_of_L-isoleucine_biosynthesis_I|g__Enterobacter.s__Enterobacter_sp_MGH_34	NA	NA	NA	NA	NA	NA	NA	NA	NA	NA	NA	NA	NA	NA	NA	NA	NA	NA	NA	NA	NA	NA	IBD	0	0	12	442	1	0	NaN	NaN	NaN	NA
PWY-5103:_L-isoleucine_biosynthesis_III|g__Streptococcus.s__Streptococcus_peroris	NA	NA	NA	NA	NA	NA	NA	NA	NA	NA	NA	NA	NA	NA	NA	NA	NA	NA	NA	NA	NA	NA	IBD	0	0	12	442	1	0	NaN	NaN	NaN	NA
BRANCHED-CHAIN-AA-SYN-PWY:_superpathway_of_branched_amino_acid_biosynthesis|g__Rothia.s__Rothia_dentocariosa	NA	NA	NA	NA	NA	NA	NA	NA	NA	NA	NA	LLD	0	0	13	1111	0	4	NaN	NaN	NaN	NA	IBD	0	0	12	442	2	6	NaN	NaN	NaN	NA
PWY-5103:_L-isoleucine_biosynthesis_III|g__Rothia.s__Rothia_dentocariosa	NA	NA	NA	NA	NA	NA	NA	NA	NA	NA	NA	LLD	0	0	13	1111	0	4	NaN	NaN	NaN	NA	IBD	0	0	12	442	2	6	NaN	NaN	NaN	NA
PWY-3001:_superpathway_of_L-isoleucine_biosynthesis_I|g__Lactococcus.s__Lactococcus_lactis	MIBS	0	0	7	282	0	15	NA	NA	NA	NA	LLD	0	0	13	1111	1	100	NaN	NaN	NaN	NA	IBD	0	0	12	442	2	31	NaN	NaN	NaN	NA
PWY0-781:_aspartate_superpathway|unclassified	MIBS	0	0	7	282	1	80	NA	NA	NA	NA	LLD	0	0	13	1111	1	281	NaN	NaN	NaN	NA	IBD	0	0	12	442	2	118	NaN	NaN	NaN	NA
P4-PWY:_superpathway_of_L-lysine,_L-threonine_and_L-methionine_biosynthesis_I|unclassified	MIBS	0	0	7	282	1	80	NA	NA	NA	NA	LLD	0	0	13	1111	1	282	NaN	NaN	NaN	NA	IBD	0	0	12	442	2	123	NaN	NaN	NaN	NA
P4-PWY:_superpathway_of_L-lysine,_L-threonine_and_L-methionine_biosynthesis_I|g__Escherichia.s__Escherichia_coli	MIBS	0	0	7	282	0	13	NA	NA	NA	NA	LLD	0	0	13	1111	2	79	NaN	NaN	NaN	NA	IBD	0	0	12	442	2	64	NaN	NaN	NaN	NA
BRANCHED-CHAIN-AA-SYN-PWY:_superpathway_of_branched_amino_acid_biosynthesis|g__Lactococcus.s__Lactococcus_lactis	MIBS	0	0	7	282	1	19	NA	NA	NA	NA	LLD	0	0	13	1111	2	99	NaN	NaN	NaN	NA	IBD	0	0	12	442	2	33	NaN	NaN	NaN	NA
PWY-5103:_L-isoleucine_biosynthesis_III|g__Lactococcus.s__Lactococcus_lactis	MIBS	0	0	7	282	1	19	NA	NA	NA	NA	LLD	0	0	13	1111	2	99	NaN	NaN	NaN	NA	IBD	0	0	12	442	2	33	NaN	NaN	NaN	NA
PENTOSE-P-PWY:_pentose_phosphate_pathway|unclassified	MIBS	0	0	7	282	1	47	NA	NA	NA	NA	LLD	0	0	13	1111	2	169	NaN	NaN	NaN	NA	IBD	0	0	12	442	2	81	NaN	NaN	NaN	NA
BRANCHED-CHAIN-AA-SYN-PWY:_superpathway_of_branched_amino_acid_biosynthesis|g__Clostridium.s__Clostridium_leptum	MIBS	0	0	7	282	2	98	NA	NA	NA	NA	LLD	0	0	13	1111	2	303	NaN	NaN	NaN	NA	IBD	0	0	12	442	2	100	NaN	NaN	NaN	NA
PWY-5103:_L-isoleucine_biosynthesis_III|g__Clostridium.s__Clostridium_leptum	MIBS	0	0	7	282	2	98	NA	NA	NA	NA	LLD	0	0	13	1111	2	303	NaN	NaN	NaN	NA	IBD	0	0	12	442	2	100	NaN	NaN	NaN	NA
BRANCHED-CHAIN-AA-SYN-PWY:_superpathway_of_branched_amino_acid_biosynthesis|g__Akkermansia.s__Akkermansia_muciniphila	MIBS	0	0	7	282	2	131	NA	NA	NA	NA	LLD	0	4.04633	13	1111	3	603	NaN	NaN	NaN	NA	IBD	0	0	12	442	2	111	NaN	NaN	NaN	NA
PWY-5103:_L-isoleucine_biosynthesis_III|g__Akkermansia.s__Akkermansia_muciniphila	MIBS	0	0	7	282	2	131	NA	NA	NA	NA	LLD	0	3.46482	13	1111	3	603	NaN	NaN	NaN	NA	IBD	0	0	12	442	2	111	NaN	NaN	NaN	NA
BRANCHED-CHAIN-AA-SYN-PWY:_superpathway_of_branched_amino_acid_biosynthesis|g__Eubacterium.s__Eubacterium_siraeum	MIBS	0	0	7	282	3	112	NA	NA	NA	NA	LLD	0	0	13	1111	4	502	NaN	NaN	NaN	NA	IBD	0	0	12	442	2	92	NaN	NaN	NaN	NA
PWY-5103:_L-isoleucine_biosynthesis_III|g__Eubacterium.s__Eubacterium_siraeum	MIBS	0	0	7	282	3	112	NA	NA	NA	NA	LLD	0	0	13	1111	4	502	NaN	NaN	NaN	NA	IBD	0	0	12	442	2	92	NaN	NaN	NaN	NA
PWY-3001:_superpathway_of_L-isoleucine_biosynthesis_I|g__Coprococcus.s__Coprococcus_catus	MIBS	9.58625	13.7492	7	282	5	215	1.22163	0.0718605	0.222722	0.910792	LLD	9.7562	14.5141	13	1111	8	906	1.99857	0.0596124	0.0457014	0.308484	IBD	0	1.93213	12	442	2	223	NaN	NaN	NaN	NA
BRANCHED-CHAIN-AA-SYN-PWY:_superpathway_of_branched_amino_acid_biosynthesis|g__Bifidobacterium.s__Bifidobacterium_breve	MIBS	0	0	7	282	0	6	NA	NA	NA	NA	LLD	0	0	13	1111	0	23	NaN	NaN	NaN	NA	IBD	0	0	12	442	3	43	NaN	NaN	NaN	NA
PWY-5103:_L-isoleucine_biosynthesis_III|g__Bifidobacterium.s__Bifidobacterium_breve	MIBS	0	0	7	282	0	6	NA	NA	NA	NA	LLD	0	0	13	1111	0	23	NaN	NaN	NaN	NA	IBD	0	0	12	442	3	43	NaN	NaN	NaN	NA
PENTOSE-P-PWY:_pentose_phosphate_pathway|g__Escherichia.s__Escherichia_coli	MIBS	0	0	7	282	0	15	NA	NA	NA	NA	LLD	0	0	13	1111	1	83	NaN	NaN	NaN	NA	IBD	0	0	12	442	3	63	NaN	NaN	NaN	NA
BRANCHED-CHAIN-AA-SYN-PWY:_superpathway_of_branched_amino_acid_biosynthesis|g__Escherichia.s__Escherichia_coli	MIBS	0	0	7	282	0	35	NA	NA	NA	NA	LLD	0	0	13	1111	3	179	NaN	NaN	NaN	NA	IBD	0	0	12	442	3	103	NaN	NaN	NaN	NA
PWY-3001:_superpathway_of_L-isoleucine_biosynthesis_I|g__Escherichia.s__Escherichia_coli	MIBS	0	0	7	282	0	37	NA	NA	NA	NA	LLD	0	0	13	1111	3	184	NaN	NaN	NaN	NA	IBD	0	0	12	442	3	121	NaN	NaN	NaN	NA
BRANCHED-CHAIN-AA-SYN-PWY:_superpathway_of_branched_amino_acid_biosynthesis|g__Coprococcus.s__Coprococcus_catus	MIBS	13.1727	19.8888	7	282	6	235	1.31933	0.0776075	0.187827	0.910792	LLD	12.85	20.9665	13	1111	10	972	2.46031	0.0733849	0.0138983	0.125085	IBD	0	3.85103	12	442	3	242	NaN	NaN	NaN	NA
PWY-5103:_L-isoleucine_biosynthesis_III|g__Coprococcus.s__Coprococcus_catus	MIBS	13.1727	18.3321	7	282	6	235	1.2872	0.0757179	0.198824	0.910792	LLD	12.184	19.8347	13	1111	10	972	2.51709	0.0750784	0.0118474	0.11632	IBD	0	3.49164	12	442	3	242	NaN	NaN	NaN	NA
DAPLYSINESYN-PWY:_L-lysine_biosynthesis_I|g__Escherichia.s__Escherichia_coli	MIBS	0	0	7	282	0	46	NA	NA	NA	NA	LLD	0	0	13	1111	3	191	NaN	NaN	NaN	NA	IBD	0	0	12	442	4	126	NaN	NaN	NaN	NA
PWY-5103:_L-isoleucine_biosynthesis_III|g__Escherichia.s__Escherichia_coli	MIBS	0	0	7	282	0	55	NA	NA	NA	NA	LLD	0	0	13	1111	4	230	NaN	NaN	NaN	NA	IBD	0	0	12	442	4	128	NaN	NaN	NaN	NA
BRANCHED-CHAIN-AA-SYN-PWY:_superpathway_of_branched_amino_acid_biosynthesis|g__Treponema.s__Treponema_succinifaciens	NA	NA	NA	NA	NA	NA	NA	NA	NA	NA	NA	LLD	0	0	13	1111	0	0	NaN	NaN	NaN	NA	NA	NA	NA	NA	NA	NA	NA	NA	NA	NA	NA
DAPLYSINESYN-PWY:_L-lysine_biosynthesis_I|g__Shigella.s__Shigella_flexneri	NA	NA	NA	NA	NA	NA	NA	NA	NA	NA	NA	LLD	0	0	13	1111	0	0	NaN	NaN	NaN	NA	NA	NA	NA	NA	NA	NA	NA	NA	NA	NA	NA
PWY-5103:_L-isoleucine_biosynthesis_III|g__Treponema.s__Treponema_succinifaciens	NA	NA	NA	NA	NA	NA	NA	NA	NA	NA	NA	LLD	0	0	13	1111	0	0	NaN	NaN	NaN	NA	NA	NA	NA	NA	NA	NA	NA	NA	NA	NA	NA
DAPLYSINESYN-PWY:_L-lysine_biosynthesis_I|g__Propionibacterium.s__Propionibacterium_freudenreichii	MIBS	0	0	7	282	0	1	NA	NA	NA	NA	LLD	0	0	13	1111	0	1	NaN	NaN	NaN	NA	NA	NA	NA	NA	NA	NA	NA	NA	NA	NA	NA
PWY-3001:_superpathway_of_L-isoleucine_biosynthesis_I|g__Propionibacterium.s__Propionibacterium_freudenreichii	MIBS	0	0	7	282	0	1	NA	NA	NA	NA	LLD	0	0	13	1111	0	1	NaN	NaN	NaN	NA	NA	NA	NA	NA	NA	NA	NA	NA	NA	NA	NA
BRANCHED-CHAIN-AA-SYN-PWY:_superpathway_of_branched_amino_acid_biosynthesis|g__Actinomyces.s__Actinomyces_cardiffensis	NA	NA	NA	NA	NA	NA	NA	NA	NA	NA	NA	LLD	0	0	13	1111	0	1	NaN	NaN	NaN	NA	NA	NA	NA	NA	NA	NA	NA	NA	NA	NA	NA
BRANCHED-CHAIN-AA-SYN-PWY:_superpathway_of_branched_amino_acid_biosynthesis|g__Anaerostipes.s__Anaerostipes_sp_3_2_56FAA	NA	NA	NA	NA	NA	NA	NA	NA	NA	NA	NA	LLD	0	0	13	1111	0	1	NaN	NaN	NaN	NA	NA	NA	NA	NA	NA	NA	NA	NA	NA	NA	NA
BRANCHED-CHAIN-AA-SYN-PWY:_superpathway_of_branched_amino_acid_biosynthesis|g__Campylobacter.s__Campylobacter_hominis	NA	NA	NA	NA	NA	NA	NA	NA	NA	NA	NA	LLD	0	0	13	1111	0	1	NaN	NaN	NaN	NA	NA	NA	NA	NA	NA	NA	NA	NA	NA	NA	NA
BRANCHED-CHAIN-AA-SYN-PWY:_superpathway_of_branched_amino_acid_biosynthesis|g__Corynebacterium.s__Corynebacterium_glutamicum	NA	NA	NA	NA	NA	NA	NA	NA	NA	NA	NA	LLD	0	0	13	1111	0	1	NaN	NaN	NaN	NA	NA	NA	NA	NA	NA	NA	NA	NA	NA	NA	NA
BRANCHED-CHAIN-AA-SYN-PWY:_superpathway_of_branched_amino_acid_biosynthesis|g__Corynebacterium.s__Corynebacterium_kroppenstedtii	NA	NA	NA	NA	NA	NA	NA	NA	NA	NA	NA	LLD	0	0	13	1111	0	1	NaN	NaN	NaN	NA	NA	NA	NA	NA	NA	NA	NA	NA	NA	NA	NA
BRANCHED-CHAIN-AA-SYN-PWY:_superpathway_of_branched_amino_acid_biosynthesis|g__Corynebacterium.s__Corynebacterium_variabile	NA	NA	NA	NA	NA	NA	NA	NA	NA	NA	NA	LLD	0	0	13	1111	0	1	NaN	NaN	NaN	NA	NA	NA	NA	NA	NA	NA	NA	NA	NA	NA	NA
BRANCHED-CHAIN-AA-SYN-PWY:_superpathway_of_branched_amino_acid_biosynthesis|g__Enterococcus.s__Enterococcus_cecorum	NA	NA	NA	NA	NA	NA	NA	NA	NA	NA	NA	LLD	0	0	13	1111	0	1	NaN	NaN	NaN	NA	NA	NA	NA	NA	NA	NA	NA	NA	NA	NA	NA
BRANCHED-CHAIN-AA-SYN-PWY:_superpathway_of_branched_amino_acid_biosynthesis|g__Escherichia.s__Escherichia_albertii	NA	NA	NA	NA	NA	NA	NA	NA	NA	NA	NA	LLD	0	0	13	1111	0	1	NaN	NaN	NaN	NA	NA	NA	NA	NA	NA	NA	NA	NA	NA	NA	NA
BRANCHED-CHAIN-AA-SYN-PWY:_superpathway_of_branched_amino_acid_biosynthesis|g__Mobiluncus.s__Mobiluncus_curtisii	NA	NA	NA	NA	NA	NA	NA	NA	NA	NA	NA	LLD	0	0	13	1111	0	1	NaN	NaN	NaN	NA	NA	NA	NA	NA	NA	NA	NA	NA	NA	NA	NA
BRANCHED-CHAIN-AA-SYN-PWY:_superpathway_of_branched_amino_acid_biosynthesis|g__Staphylococcus.s__Staphylococcus_caprae_capitis	NA	NA	NA	NA	NA	NA	NA	NA	NA	NA	NA	LLD	0	0	13	1111	0	1	NaN	NaN	NaN	NA	NA	NA	NA	NA	NA	NA	NA	NA	NA	NA	NA
BRANCHED-CHAIN-AA-SYN-PWY:_superpathway_of_branched_amino_acid_biosynthesis|g__Stenotrophomonas.s__Stenotrophomonas_maltophilia	NA	NA	NA	NA	NA	NA	NA	NA	NA	NA	NA	LLD	0	0	13	1111	0	1	NaN	NaN	NaN	NA	NA	NA	NA	NA	NA	NA	NA	NA	NA	NA	NA
DAPLYSINESYN-PWY:_L-lysine_biosynthesis_I|g__Corynebacterium.s__Corynebacterium_kroppenstedtii	NA	NA	NA	NA	NA	NA	NA	NA	NA	NA	NA	LLD	0	0	13	1111	0	1	NaN	NaN	NaN	NA	NA	NA	NA	NA	NA	NA	NA	NA	NA	NA	NA
DAPLYSINESYN-PWY:_L-lysine_biosynthesis_I|g__Escherichia.s__Escherichia_sp_TW11588	NA	NA	NA	NA	NA	NA	NA	NA	NA	NA	NA	LLD	0	0	13	1111	0	1	NaN	NaN	NaN	NA	NA	NA	NA	NA	NA	NA	NA	NA	NA	NA	NA
DAPLYSINESYN-PWY:_L-lysine_biosynthesis_I|g__Pseudomonas.s__Pseudomonas_fragi	NA	NA	NA	NA	NA	NA	NA	NA	NA	NA	NA	LLD	0	0	13	1111	0	1	NaN	NaN	NaN	NA	NA	NA	NA	NA	NA	NA	NA	NA	NA	NA	NA
DAPLYSINESYN-PWY:_L-lysine_biosynthesis_I|g__Raoultella.s__Raoultella_ornithinolytica	NA	NA	NA	NA	NA	NA	NA	NA	NA	NA	NA	LLD	0	0	13	1111	0	1	NaN	NaN	NaN	NA	NA	NA	NA	NA	NA	NA	NA	NA	NA	NA	NA
PENTOSE-P-PWY:_pentose_phosphate_pathway|g__Corynebacterium.s__Corynebacterium_kroppenstedtii	NA	NA	NA	NA	NA	NA	NA	NA	NA	NA	NA	LLD	0	0	13	1111	0	1	NaN	NaN	NaN	NA	NA	NA	NA	NA	NA	NA	NA	NA	NA	NA	NA
PENTOSE-P-PWY:_pentose_phosphate_pathway|g__Gardnerella.s__Gardnerella_vaginalis	NA	NA	NA	NA	NA	NA	NA	NA	NA	NA	NA	LLD	0	0	13	1111	0	1	NaN	NaN	NaN	NA	NA	NA	NA	NA	NA	NA	NA	NA	NA	NA	NA
PWY-3001:_superpathway_of_L-isoleucine_biosynthesis_I|g__Clostridium.s__Clostridium_methylpentosum	NA	NA	NA	NA	NA	NA	NA	NA	NA	NA	NA	LLD	0	0	13	1111	0	1	NaN	NaN	NaN	NA	NA	NA	NA	NA	NA	NA	NA	NA	NA	NA	NA
PWY-3001:_superpathway_of_L-isoleucine_biosynthesis_I|g__Corynebacterium.s__Corynebacterium_kroppenstedtii	NA	NA	NA	NA	NA	NA	NA	NA	NA	NA	NA	LLD	0	0	13	1111	0	1	NaN	NaN	NaN	NA	NA	NA	NA	NA	NA	NA	NA	NA	NA	NA	NA
PWY-3001:_superpathway_of_L-isoleucine_biosynthesis_I|g__Enterococcus.s__Enterococcus_cecorum	NA	NA	NA	NA	NA	NA	NA	NA	NA	NA	NA	LLD	0	0	13	1111	0	1	NaN	NaN	NaN	NA	NA	NA	NA	NA	NA	NA	NA	NA	NA	NA	NA
PWY-3001:_superpathway_of_L-isoleucine_biosynthesis_I|g__Escherichia.s__Escherichia_albertii	NA	NA	NA	NA	NA	NA	NA	NA	NA	NA	NA	LLD	0	0	13	1111	0	1	NaN	NaN	NaN	NA	NA	NA	NA	NA	NA	NA	NA	NA	NA	NA	NA
PWY-3001:_superpathway_of_L-isoleucine_biosynthesis_I|g__Pseudomonas.s__Pseudomonas_fragi	NA	NA	NA	NA	NA	NA	NA	NA	NA	NA	NA	LLD	0	0	13	1111	0	1	NaN	NaN	NaN	NA	NA	NA	NA	NA	NA	NA	NA	NA	NA	NA	NA
PWY-5103:_L-isoleucine_biosynthesis_III|g__Actinomyces.s__Actinomyces_cardiffensis	NA	NA	NA	NA	NA	NA	NA	NA	NA	NA	NA	LLD	0	0	13	1111	0	1	NaN	NaN	NaN	NA	NA	NA	NA	NA	NA	NA	NA	NA	NA	NA	NA
PWY-5103:_L-isoleucine_biosynthesis_III|g__Anaerostipes.s__Anaerostipes_sp_3_2_56FAA	NA	NA	NA	NA	NA	NA	NA	NA	NA	NA	NA	LLD	0	0	13	1111	0	1	NaN	NaN	NaN	NA	NA	NA	NA	NA	NA	NA	NA	NA	NA	NA	NA
PWY-5103:_L-isoleucine_biosynthesis_III|g__Campylobacter.s__Campylobacter_hominis	NA	NA	NA	NA	NA	NA	NA	NA	NA	NA	NA	LLD	0	0	13	1111	0	1	NaN	NaN	NaN	NA	NA	NA	NA	NA	NA	NA	NA	NA	NA	NA	NA
PWY-5103:_L-isoleucine_biosynthesis_III|g__Corynebacterium.s__Corynebacterium_glutamicum	NA	NA	NA	NA	NA	NA	NA	NA	NA	NA	NA	LLD	0	0	13	1111	0	1	NaN	NaN	NaN	NA	NA	NA	NA	NA	NA	NA	NA	NA	NA	NA	NA
PWY-5103:_L-isoleucine_biosynthesis_III|g__Corynebacterium.s__Corynebacterium_kroppenstedtii	NA	NA	NA	NA	NA	NA	NA	NA	NA	NA	NA	LLD	0	0	13	1111	0	1	NaN	NaN	NaN	NA	NA	NA	NA	NA	NA	NA	NA	NA	NA	NA	NA
PWY-5103:_L-isoleucine_biosynthesis_III|g__Corynebacterium.s__Corynebacterium_variabile	NA	NA	NA	NA	NA	NA	NA	NA	NA	NA	NA	LLD	0	0	13	1111	0	1	NaN	NaN	NaN	NA	NA	NA	NA	NA	NA	NA	NA	NA	NA	NA	NA
PWY-5103:_L-isoleucine_biosynthesis_III|g__Enterococcus.s__Enterococcus_cecorum	NA	NA	NA	NA	NA	NA	NA	NA	NA	NA	NA	LLD	0	0	13	1111	0	1	NaN	NaN	NaN	NA	NA	NA	NA	NA	NA	NA	NA	NA	NA	NA	NA
PWY-5103:_L-isoleucine_biosynthesis_III|g__Escherichia.s__Escherichia_albertii	NA	NA	NA	NA	NA	NA	NA	NA	NA	NA	NA	LLD	0	0	13	1111	0	1	NaN	NaN	NaN	NA	NA	NA	NA	NA	NA	NA	NA	NA	NA	NA	NA
PWY-5103:_L-isoleucine_biosynthesis_III|g__Mobiluncus.s__Mobiluncus_curtisii	NA	NA	NA	NA	NA	NA	NA	NA	NA	NA	NA	LLD	0	0	13	1111	0	1	NaN	NaN	NaN	NA	NA	NA	NA	NA	NA	NA	NA	NA	NA	NA	NA
PWY-5103:_L-isoleucine_biosynthesis_III|g__Staphylococcus.s__Staphylococcus_caprae_capitis	NA	NA	NA	NA	NA	NA	NA	NA	NA	NA	NA	LLD	0	0	13	1111	0	1	NaN	NaN	NaN	NA	NA	NA	NA	NA	NA	NA	NA	NA	NA	NA	NA
PWY-5103:_L-isoleucine_biosynthesis_III|g__Stenotrophomonas.s__Stenotrophomonas_maltophilia	NA	NA	NA	NA	NA	NA	NA	NA	NA	NA	NA	LLD	0	0	13	1111	0	1	NaN	NaN	NaN	NA	NA	NA	NA	NA	NA	NA	NA	NA	NA	NA	NA
DAPLYSINESYN-PWY:_L-lysine_biosynthesis_I|g__Oxalobacter.s__Oxalobacter_formigenes	MIBS	0	0	7	282	0	2	NA	NA	NA	NA	LLD	0	0	13	1111	0	2	NaN	NaN	NaN	NA	NA	NA	NA	NA	NA	NA	NA	NA	NA	NA	NA
PENTOSE-P-PWY:_pentose_phosphate_pathway|g__Propionibacterium.s__Propionibacterium_freudenreichii	MIBS	0	0	7	282	0	2	NA	NA	NA	NA	LLD	0	0	13	1111	0	2	NaN	NaN	NaN	NA	NA	NA	NA	NA	NA	NA	NA	NA	NA	NA	NA
BRANCHED-CHAIN-AA-SYN-PWY:_superpathway_of_branched_amino_acid_biosynthesis|g__Propionibacterium.s__Propionibacterium_freudenreichii	MIBS	0	0	7	282	0	3	NA	NA	NA	NA	LLD	0	0	13	1111	0	2	NaN	NaN	NaN	NA	NA	NA	NA	NA	NA	NA	NA	NA	NA	NA	NA
PWY-5103:_L-isoleucine_biosynthesis_III|g__Propionibacterium.s__Propionibacterium_freudenreichii	MIBS	0	0	7	282	0	3	NA	NA	NA	NA	LLD	0	0	13	1111	0	2	NaN	NaN	NaN	NA	NA	NA	NA	NA	NA	NA	NA	NA	NA	NA	NA
BRANCHED-CHAIN-AA-SYN-PWY:_superpathway_of_branched_amino_acid_biosynthesis|g__Citrobacter.s__Citrobacter_koseri	NA	NA	NA	NA	NA	NA	NA	NA	NA	NA	NA	LLD	0	0	13	1111	0	2	NaN	NaN	NaN	NA	NA	NA	NA	NA	NA	NA	NA	NA	NA	NA	NA
DAPLYSINESYN-PWY:_L-lysine_biosynthesis_I|g__Citrobacter.s__Citrobacter_koseri	NA	NA	NA	NA	NA	NA	NA	NA	NA	NA	NA	LLD	0	0	13	1111	0	2	NaN	NaN	NaN	NA	NA	NA	NA	NA	NA	NA	NA	NA	NA	NA	NA
DAPLYSINESYN-PWY:_L-lysine_biosynthesis_I|g__Propionibacterium.s__Propionibacterium_acnes	NA	NA	NA	NA	NA	NA	NA	NA	NA	NA	NA	LLD	0	0	13	1111	0	2	NaN	NaN	NaN	NA	NA	NA	NA	NA	NA	NA	NA	NA	NA	NA	NA
P4-PWY:_superpathway_of_L-lysine,_L-threonine_and_L-methionine_biosynthesis_I|g__Citrobacter.s__Citrobacter_koseri	NA	NA	NA	NA	NA	NA	NA	NA	NA	NA	NA	LLD	0	0	13	1111	0	2	NaN	NaN	NaN	NA	NA	NA	NA	NA	NA	NA	NA	NA	NA	NA	NA
PENTOSE-P-PWY:_pentose_phosphate_pathway|g__Citrobacter.s__Citrobacter_koseri	NA	NA	NA	NA	NA	NA	NA	NA	NA	NA	NA	LLD	0	0	13	1111	0	2	NaN	NaN	NaN	NA	NA	NA	NA	NA	NA	NA	NA	NA	NA	NA	NA
PWY-3001:_superpathway_of_L-isoleucine_biosynthesis_I|g__Citrobacter.s__Citrobacter_koseri	NA	NA	NA	NA	NA	NA	NA	NA	NA	NA	NA	LLD	0	0	13	1111	0	2	NaN	NaN	NaN	NA	NA	NA	NA	NA	NA	NA	NA	NA	NA	NA	NA
PWY-5103:_L-isoleucine_biosynthesis_III|g__Citrobacter.s__Citrobacter_koseri	NA	NA	NA	NA	NA	NA	NA	NA	NA	NA	NA	LLD	0	0	13	1111	0	2	NaN	NaN	NaN	NA	NA	NA	NA	NA	NA	NA	NA	NA	NA	NA	NA
DAPLYSINESYN-PWY:_L-lysine_biosynthesis_I|g__Shigella.s__Shigella_sonnei	NA	NA	NA	NA	NA	NA	NA	NA	NA	NA	NA	LLD	0	0	13	1111	0	3	NaN	NaN	NaN	NA	NA	NA	NA	NA	NA	NA	NA	NA	NA	NA	NA
BRANCHED-CHAIN-AA-SYN-PWY:_superpathway_of_branched_amino_acid_biosynthesis|g__Synergistes.s__Synergistes_sp_3_1_syn1	MIBS	0	0	7	282	1	0	NA	NA	NA	NA	NA	NA	NA	NA	NA	NA	NA	NA	NA	NA	NA	NA	NA	NA	NA	NA	NA	NA	NA	NA	NA	NA
PWY-3001:_superpathway_of_L-isoleucine_biosynthesis_I|g__Synergistes.s__Synergistes_sp_3_1_syn1	MIBS	0	0	7	282	1	0	NA	NA	NA	NA	NA	NA	NA	NA	NA	NA	NA	NA	NA	NA	NA	NA	NA	NA	NA	NA	NA	NA	NA	NA	NA	NA
PWY-5103:_L-isoleucine_biosynthesis_III|g__Synergistes.s__Synergistes_sp_3_1_syn1	MIBS	0	0	7	282	1	0	NA	NA	NA	NA	NA	NA	NA	NA	NA	NA	NA	NA	NA	NA	NA	NA	NA	NA	NA	NA	NA	NA	NA	NA	NA	NA
BRANCHED-CHAIN-AA-SYN-PWY:_superpathway_of_branched_amino_acid_biosynthesis|g__Enterococcus.s__Enterococcus_dispar	MIBS	0	0	7	282	0	1	NA	NA	NA	NA	NA	NA	NA	NA	NA	NA	NA	NA	NA	NA	NA	NA	NA	NA	NA	NA	NA	NA	NA	NA	NA	NA
DAPLYSINESYN-PWY:_L-lysine_biosynthesis_I|g__Corynebacterium.s__Corynebacterium_casei	MIBS	0	0	7	282	0	1	NA	NA	NA	NA	NA	NA	NA	NA	NA	NA	NA	NA	NA	NA	NA	NA	NA	NA	NA	NA	NA	NA	NA	NA	NA	NA
PWY-3001:_superpathway_of_L-isoleucine_biosynthesis_I|g__Enterococcus.s__Enterococcus_dispar	MIBS	0	0	7	282	0	1	NA	NA	NA	NA	NA	NA	NA	NA	NA	NA	NA	NA	NA	NA	NA	NA	NA	NA	NA	NA	NA	NA	NA	NA	NA	NA
PWY-5103:_L-isoleucine_biosynthesis_III|g__Enterococcus.s__Enterococcus_dispar	MIBS	0	0	7	282	0	1	NA	NA	NA	NA	NA	NA	NA	NA	NA	NA	NA	NA	NA	NA	NA	NA	NA	NA	NA	NA	NA	NA	NA	NA	NA	NA
Gene families
Row.names	cohort.x	Median_Users.x	Median_Non_Users.x	Number_users.x	Number_non-users.x	Non_zeros_User.x	Non_zeros_Non_Users.x	Wilcoxon Z (Users vs Non-users).x	Wilcoxon effect size.x	p.value.x	q.value.x	cohort.y	Median_Users.y	Median_Non_Users.y	Number_users.y	Number_non-users.y	Non_zeros_User.y	Non_zeros_Non_Users.y	Wilcoxon Z (Users vs Non-users).y	Wilcoxon effect size.y	p.value.y	q.value.y	cohort	Median_Users	Median_Non_Users	Number_users	Number_non-users	Non_zeros_User	Non_zeros_Non_Users	Wilcoxon Z (Users vs Non-users)	Wilcoxon effect size	p.value	q.value
UniRef90_B7GT76_2-isopropylmalate_synthase	MIBS	3.30245	122.429	7	298	5	266	2.49483	0.142854	0.0126789	0.797152	LLD	0	117.393	13	1109	6	1010	4.36154	0.13021	1.29403e-05	0.00828712	IBD	1.09669	31.3866	12	442	7	344	2.55929	0.120113	0.0105226	0.395959
UniRef90_F9Y064_Aspartokinase	MIBS	47.0515	70.1959	7	298	5	251	0.895039	0.0512498	0.371929	0.797152	LLD	0	72.35	13	1109	5	975	4.06035	0.121218	4.90904e-05	0.00828712	IBD	56.6124	55.4867	12	442	11	346	-0.654326	-0.030709	0.513624	0.80837
UniRef90_E8MGT4_Acetolactate_synthase_large_subunit	MIBS	33.2557	61.1741	7	298	5	260	1.11557	0.0638772	0.265538	0.797152	LLD	0	61.5943	13	1109	5	993	4.09429	0.122231	4.2425e-05	0.00828712	IBD	52.0078	45.5823	12	442	10	361	-0.606154	-0.0284482	0.545155	0.81886
UniRef90_E8MGF7_6-phosphogluconate_dehydrogenase_decarboxylating	MIBS	37.6747	85.5579	7	298	5	257	1.20705	0.0691157	0.228249	0.797152	LLD	0	81.0003	13	1109	5	984	4.05875	0.12117	4.94272e-05	0.00828712	IBD	65.9904	65.3183	12	442	9	360	-0.601818	-0.0282447	0.54804	0.819144
UniRef90_Q8G3H2_Dihydroxy-acid_dehydratase	MIBS	32.8881	58.3117	7	298	5	260	1.14595	0.0656171	0.252714	0.797152	LLD	0	56.7602	13	1109	5	987	4.04646	0.120803	5.2093e-05	0.00828712	IBD	45.1589	45.7322	12	442	9	359	-0.453095	-0.0212648	0.651286	0.857696
UniRef90_Q8G3H2_Dihydroxy-acid_dehydratase|g__Bifidobacterium.s__Bifidobacterium_longum	MIBS	32.8881	58.3117	7	298	5	259	1.12869	0.0646285	0.259947	0.797152	LLD	0	56.191	13	1109	5	984	4.03204	0.120373	5.53965e-05	0.00828712	IBD	30.5065	44.2831	12	442	8	349	0.329404	0.0154597	0.742697	0.892902
UniRef90_E8MGF7_6-phosphogluconate_dehydrogenase_decarboxylating|g__Bifidobacterium.s__Bifidobacterium_longum	MIBS	37.6747	85.5579	7	298	5	256	1.20283	0.068874	0.229883	0.797152	LLD	0	80.9637	13	1109	5	983	4.05107	0.120941	5.10775e-05	0.00828712	IBD	56.5915	59.7486	12	442	8	351	0.170253	0.00799038	0.865692	0.938736
UniRef90_E8MGT4_Acetolactate_synthase_large_subunit|g__Bifidobacterium.s__Bifidobacterium_longum	MIBS	33.2557	61.1741	7	298	5	259	1.11132	0.0636342	0.267364	0.797152	LLD	0	61.0885	13	1109	5	991	4.0815	0.12185	4.48282e-05	0.00828712	IBD	35.4143	44.7963	12	442	9	352	0.154528	0.00725235	0.878077	0.944638
UniRef90_F9Y064_Aspartokinase|g__Bifidobacterium.s__Bifidobacterium_longum	MIBS	47.0515	70.1959	7	298	5	250	0.89081	0.0510076	0.374198	0.797152	LLD	0	72.2167	13	1109	5	974	4.05182	0.120963	5.09153e-05	0.00828712	IBD	40.5784	53.3662	12	442	10	339	0.105459	0.00494944	0.916902	0.960854
UniRef90_Q8G6V2_Ketol-acid_reductoisomerase_1|g__Bifidobacterium.s__Bifidobacterium_longum	MIBS	39.8084	75.3182	7	298	5	256	0.937949	0.0537068	0.349388	0.797152	LLD	0	76.4876	13	1109	6	982	4.02048	0.120028	5.81853e-05	0.00828712	IBD	42.9135	55.5405	12	442	10	350	0.100793	0.00473046	0.920604	0.961997
UniRef90_Q8G3M4_2345-tetrahydropyridine-26-dicarboxylate_N-succinyltransferase	MIBS	28.2055	43.3806	7	298	5	254	1.0337	0.0591896	0.302292	0.797152	LLD	0	43.2545	13	1109	5	975	3.944	0.117745	8.02764e-05	0.00965711	IBD	40.6274	33.6165	12	442	10	350	-0.786187	-0.0368976	0.432414	0.764275
UniRef90_Q8G3M4_2345-tetrahydropyridine-26-dicarboxylate_N-succinyltransferase|g__Bifidobacterium.s__Bifidobacterium_longum	MIBS	28.2055	43.3806	7	298	5	253	1.02079	0.0584503	0.308384	0.797152	LLD	0	43.2336	13	1109	5	973	3.93125	0.117364	8.46575e-05	0.0100086	IBD	28.1577	33.0571	12	442	9	342	-0.0538325	-0.00252649	0.957962	0.983017
UniRef90_D2QA75_Branched-chain_amino_acid_aminotransferase|g__Bifidobacterium.s__Bifidobacterium_longum	MIBS	18.437	41.2411	7	298	5	253	1.31617	0.0753635	0.188848	0.797152	LLD	0	42.6933	13	1109	5	973	3.90281	0.116515	9.52526e-05	0.0107073	IBD	24.7617	31.0986	12	442	8	339	0.469127	0.0220172	0.639781	0.853127
UniRef90_Q8G6V1_Ketol-acid_reductoisomerase_2|g__Bifidobacterium.s__Bifidobacterium_longum	MIBS	54.5268	96.3746	7	298	5	257	1.08548	0.0621544	0.278671	0.797152	LLD	0	90.0046	13	1109	6	991	3.89449	0.116266	9.85819e-05	0.0109028	IBD	59.6962	69.1476	12	442	10	351	-0.0582279	-0.00273277	0.954459	0.981233
UniRef90_D6ZUG3_Transaldolase	MIBS	16.9283	55.1741	7	298	5	262	1.59713	0.0914515	0.110721	0.797152	LLD	0	52.7672	13	1109	6	985	3.88972	0.116124	0.000100536	0.0109425	IBD	42.2291	52.6987	12	442	11	356	-0.398324	-0.0186943	0.691216	0.87687
UniRef90_W6EZ06_Homoserine_kinase|g__Bifidobacterium.s__Bifidobacterium_longum	MIBS	29.4741	55.1062	7	298	5	257	1.14192	0.0653864	0.254389	0.797152	LLD	0	56.0672	13	1109	5	978	3.83862	0.114599	0.000123943	0.012877	IBD	36.9554	43.3761	12	442	8	346	0.204013	0.00957479	0.83922	0.93061
UniRef90_W6EZ06_Homoserine_kinase	MIBS	29.4741	55.1062	7	298	5	258	1.15484	0.066126	0.249046	0.797152	LLD	0	56.079	13	1109	5	980	3.8152	0.113899	0.000136309	0.0137452	IBD	60.799	48.3285	12	442	9	353	-0.549729	-0.0258001	0.583273	0.835754
UniRef90_Q8G6V1_Ketol-acid_reductoisomerase_2	MIBS	73.3751	397.549	7	298	5	278	2.73642	0.156687	0.00625214	0.797152	LLD	12.5907	355.116	13	1109	8	1050	3.80046	0.113459	0.00014468	0.0143778	IBD	106.799	266.201	12	442	11	390	0.482039	0.0226232	0.630571	0.852378
UniRef90_D2QA75_Branched-chain_amino_acid_aminotransferase	MIBS	24.2727	179.469	7	298	5	275	2.76269	0.158191	0.00577098	0.797152	LLD	1.94553	171.566	13	1109	8	1040	3.79548	0.113311	0.000147612	0.0144596	IBD	58.719	135.422	12	442	9	386	0.589337	0.027659	0.556384	0.821139
UniRef90_Q8G526_4-hydroxy-tetrahydrodipicolinate_reductase	MIBS	30.4624	36.5281	7	298	5	251	0.903729	0.0517473	0.367293	0.797152	LLD	0	41.0563	13	1109	6	946	3.78172	0.1129	0.000156018	0.0146735	IBD	40.2341	31.9545	12	442	9	344	-0.585231	-0.0274663	0.559146	0.822215
UniRef90_Q8G6V2_Ketol-acid_reductoisomerase_1	MIBS	43.1029	355.026	7	298	5	280	2.75798	0.157921	0.00585469	0.797152	LLD	11.5789	333.731	13	1109	8	1047	3.78803	0.113088	0.000152113	0.0146735	IBD	98.754	235.982	12	442	11	391	0.559007	0.0262355	0.576919	0.830932
UniRef90_Q8G526_4-hydroxy-tetrahydrodipicolinate_reductase|g__Bifidobacterium.s__Bifidobacterium_longum	MIBS	30.4624	36.5028	7	298	5	250	0.89081	0.0510076	0.374198	0.797152	LLD	0	41.0373	13	1109	6	945	3.78141	0.11289	0.000156215	0.0146735	IBD	28.0575	30.4083	12	442	8	338	0.188584	0.00885069	0.851299	0.934858
UniRef90_D6ZUG3_Transaldolase|g__Bifidobacterium.s__Bifidobacterium_longum	MIBS	16.9283	40.7246	7	298	5	253	1.16413	0.0666582	0.245251	0.797152	LLD	0	42.7114	13	1109	6	971	3.74604	0.111834	0.000179958	0.016453	IBD	25.8731	32.8174	12	442	10	340	0.123388	0.00579087	0.902688	0.953758
UniRef90_D2QAI1_Ribulose-phosphate_3-epimerase	MIBS	22.552	155.214	7	298	6	277	2.57814	0.147624	0.00999598	0.797152	LLD	8.69654	145.536	13	1109	8	1031	3.45256	0.103073	0.000556178	0.0448672	IBD	44.4225	104.806	12	442	10	375	0.609831	0.0286208	0.542714	0.81886
UniRef90_D4J5J2_Ribose-5-phosphate_isomerase|g__Coprococcus.s__Coprococcus_catus	MIBS	9.11854	21.0393	7	298	6	240	1.2054	0.0690208	0.228891	0.797152	LLD	0	21.1773	13	1109	6	925	3.2714	0.0976646	0.0010718	0.0682136	IBD	0	3.03951	12	442	4	224	NA	NA	NA	Na
UniRef90_R5HMW9_Uridine_phosphorylase	MIBS	9.20611	16.2006	7	298	6	289	1.67149	0.0957094	0.0950529	0.797152	LLD	6.09092	17.6087	13	1109	12	1080	3.24915	0.0970003	0.00115927	0.0716136	IBD	6.70022	11.6828	12	442	9	373	0.423409	0.0198716	0.672812	0.869422
UniRef90_D4J5J2_Ribose-5-phosphate_isomerase	MIBS	9.11854	21.2766	7	298	6	240	1.10966	0.063539	0.268084	0.797152	LLD	0	21.2766	13	1109	6	927	3.23231	0.0964977	0.00122978	0.0739701	IBD	0	3.03951	12	442	4	225	NA	NA	NA	Na
UniRef90_R5HMW9_Uridine_phosphorylase|unclassified	MIBS	4.69416	7.43058	7	298	6	279	1.37682	0.0788366	0.169239	0.797152	LLD	5.50069	7.70882	13	1109	12	1037	2.95982	0.0883628	0.00308246	0.139976	IBD	4.809	5.4541	12	442	9	328	-0.521819	-0.0244902	0.60258	0.845437
UniRef90_R7CE80_Diaminopimelate_epimerase|unclassified	MIBS	76.6241	39.7299	7	298	7	290	-1.74302	-0.0998051	0.0817093	0.797152	LLD	65.5209	34.8288	13	1109	12	1070	-2.96077	-0.0883912	0.00307296	0.139976	IBD	26.4237	33.2472	12	442	10	389	0.147304	0.0069133	0.883773	0.945643
UniRef90_D4J9X1_Diaminopimelate_decarboxylase	MIBS	12.7004	17.7629	7	298	6	257	1.40882	0.0806687	0.159532	0.797152	LLD	6.77392	20.3218	13	1109	10	1019	2.89309	0.0863705	0.00381998	0.161838	IBD	0	6.47167	12	442	5	270	1.17608	0.0551963	0.240022	0.630807
UniRef90_D4JC78_Dihydroxy-acid_dehydratase	MIBS	24.1463	30.8086	7	298	7	298	1.03626	0.0593363	0.301091	0.797152	LLD	21.9307	31.8989	13	1109	12	1108	2.79799	0.0835315	0.00514898	0.18982	IBD	11.1575	16.225	12	442	11	418	0.9121	0.042807	0.362303	0.730352
UniRef90_D4JC64_Methionine_synthase_B12-dependent|g__Coprococcus.s__Coprococcus_catus	MIBS	4.32381	12.9843	7	298	6	247	0.975815	0.055875	0.330234	0.797152	LLD	6.05785	14.7252	13	1109	9	989	2.79342	0.083395	0.00522231	0.190475	IBD	0	2.59834	12	442	4	249	NA	NA	NA	Na
UniRef90_D4M545_Aspartatetyrosinearomatic_aminotransferase|unclassified	MIBS	3.37556	0	7	298	5	117	-2.11542	-0.121129	0.0346029	0.797152	LLD	3.94325	0	13	1109	9	410	-2.79043	-0.0833057	0.00527189	0.191266	IBD	0	0	12	442	3	151	NA	NA	NA	Na
UniRef90_D4JC29_4-hydroxy-tetrahydrodipicolinate_synthase|g__Coprococcus.s__Coprococcus_catus	MIBS	8.79583	15.1102	7	298	6	247	1.41917	0.0812614	0.156484	0.797152	LLD	7.51972	16.3728	13	1109	10	977	2.76898	0.0826654	0.00563061	0.200047	IBD	0	2.51889	12	442	4	241	NA	NA	NA	Na
UniRef90_D4J9X1_Diaminopimelate_decarboxylase|g__Coprococcus.s__Coprococcus_catus	MIBS	12.7004	16.0856	7	298	6	250	1.1427	0.0654305	0.254068	0.797152	LLD	6.77392	18.5973	13	1109	10	998	2.73141	0.0815438	0.00631458	0.209174	IBD	0	4.23334	12	442	4	254	NA	NA	NA	Na
UniRef90_R7CMM1_Acetolactate_synthase|unclassified	MIBS	75.7016	49.5444	7	298	7	297	-1.87742	-0.107501	0.0607585	0.797152	LLD	89.6075	49.228	13	1109	13	1105	-2.69253	-0.080383	0.00710037	0.228817	IBD	39.8144	43.765	12	442	10	424	-0.0379097	-0.00177919	0.970649	0.985423
UniRef90_I5ARC4_Dihydroxy-acid_dehydratase	MIBS	4.6052	4.89115	7	298	7	275	-1.00179	-0.0573625	0.317493	0.797152	LLD	3.76909	4.94605	13	1109	10	1038	2.65632	0.079302	0.0079099	0.238935	IBD	3.47818	4.10326	12	442	7	342	0.14136	0.00663435	0.888472	0.946725
UniRef90_I5ARC4_Dihydroxy-acid_dehydratase|unclassified	MIBS	4.6052	4.89115	7	298	7	275	-1.00179	-0.0573625	0.317493	0.797152	LLD	3.76909	4.94605	13	1109	10	1038	2.65632	0.079302	0.0079099	0.238935	IBD	3.47818	4.10326	12	442	7	342	0.14136	0.00663435	0.888472	0.946725
UniRef90_R5HRL0_Diaminopimelate_epimerase	MIBS	46.3542	26.7922	7	298	7	269	-1.46614	-0.083951	0.143201	0.797152	LLD	17.0772	26.3765	13	1109	11	1007	2.66088	0.079438	0.00780376	0.238935	IBD	17.6903	18.8914	12	442	9	326	-0.0900096	-0.00422436	0.929174	0.966109
UniRef90_R5HRL0_Diaminopimelate_epimerase|unclassified	MIBS	46.3542	26.7922	7	298	7	269	-1.46614	-0.083951	0.143201	0.797152	LLD	17.0772	26.3765	13	1109	11	1007	2.66088	0.079438	0.00780376	0.238935	IBD	17.6903	18.8914	12	442	9	326	-0.0900096	-0.00422436	0.929174	0.966109
UniRef90_D4J8P6_Threonine_synthase|g__Coprococcus.s__Coprococcus_catus	MIBS	4.31344	12.2212	7	298	6	248	1.17777	0.0674387	0.239757	0.797152	LLD	6.44667	12.9276	13	1109	9	978	2.65955	0.0793984	0.00783453	0.238935	IBD	0	2.87151	12	442	4	247	NA	NA	NA	Na
UniRef90_R5HSE1_Acetolactate_synthase|g__Roseburia.s__Roseburia_inulinivorans	MIBS	2.51731	5.66216	7	298	5	223	1.14961	0.0658265	0.251206	0.797152	LLD	0	7.54215	13	1109	6	929	2.6194	0.0781996	0.00881971	0.256696	IBD	0	3.75703	12	442	5	271	1.2364	0.0580272	0.216737	0.630807
UniRef90_D4JC18_3-carboxymuconate_cyclase|g__Coprococcus.s__Coprococcus_catus	MIBS	9.5037	16.8955	7	298	5	248	1.06927	0.0612261	0.285929	0.797152	LLD	8.44773	19.0074	13	1109	10	991	2.57362	0.0768329	0.0100767	0.276385	IBD	0	5.27927	12	442	4	250	NA	NA	NA	Na
UniRef90_D4J9X9_Ribulose-phosphate_3-epimerase|g__Coprococcus.s__Coprococcus_catus	MIBS	7.02988	12.3023	7	298	6	227	0.992954	0.0568564	0.321797	0.797152	LLD	3.51186	13.9691	13	1109	9	896	2.56667	0.0766254	0.0102809	0.277297	IBD	0	0	12	442	4	215	NA	NA	NA	Na
UniRef90_D4L2U4_S-adenosylmethionine_synthase|g__Roseburia.s__Roseburia_inulinivorans	MIBS	1.81437	12.8651	7	298	5	237	1.5896	0.0910201	0.112417	0.797152	LLD	1.83908	16.456	13	1109	7	969	2.56019	0.076432	0.0104745	0.277338	IBD	0	7.8075	12	442	5	295	1.48198	0.0695528	0.138649	0.620429
UniRef90_E6MDN0_Ketol-acid_reductoisomerase	MIBS	6.14745	4.77769	7	298	7	288	-0.945229	-0.0541236	0.34565	0.797152	LLD	3.45078	4.88769	13	1109	12	1062	2.54929	0.0761066	0.0108077	0.280713	IBD	2.28386	3.74389	12	442	7	362	1.23943	0.0581694	0.2156	0.630807
UniRef90_E6MDN0_Ketol-acid_reductoisomerase|unclassified	MIBS	6.14745	4.77769	7	298	7	288	-0.945229	-0.0541236	0.34565	0.797152	LLD	3.45078	4.88769	13	1109	12	1062	2.54929	0.0761066	0.0108077	0.280713	IBD	2.28386	3.74341	12	442	7	362	1.22825	0.0576444	0.219775	0.630807
UniRef90_R9KF23_Dihydroxy-acid_dehydratase	MIBS	12.7864	10.8804	7	298	7	298	-1.51754	-0.0868942	0.129678	0.797152	LLD	10.3075	10.9076	13	1109	13	1108	2.44372	0.0729551	0.0145539	0.295928	IBD	10.0785	9.21389	12	442	11	421	-1.6491	-0.0773959	0.0993565	0.587429
UniRef90_R9KF23_Dihydroxy-acid_dehydratase|unclassified	MIBS	12.7864	10.8804	7	298	7	298	-1.51754	-0.0868942	0.129678	0.797152	LLD	10.3075	10.9076	13	1109	13	1108	2.44372	0.0729551	0.0145539	0.295928	IBD	10.0785	9.21389	12	442	11	421	-1.6491	-0.0773959	0.0993565	0.587429
UniRef90_R7HW63_Dihydroxy-acid_dehydratase	MIBS	10.2316	10.0192	7	298	7	298	-1.57391	-0.0901217	0.116011	0.797152	LLD	10.1383	10.3903	13	1109	13	1108	2.45233	0.0732121	0.0142103	0.295928	IBD	9.55118	8.98085	12	442	10	419	-1.1641	-0.0546339	0.244836	0.630807
UniRef90_R7HW63_Dihydroxy-acid_dehydratase|unclassified	MIBS	10.2316	10.0192	7	298	7	298	-1.57391	-0.0901217	0.116011	0.797152	LLD	10.1383	10.3903	13	1109	13	1108	2.45233	0.0732121	0.0142103	0.295928	IBD	9.55118	8.98085	12	442	10	419	-1.1641	-0.0546339	0.244836	0.630807
UniRef90_R6L1T2_Ribulose-phosphate_3-epimerase	MIBS	26.6104	10.5781	7	298	7	245	-2.02147	-0.115749	0.0434562	0.797152	LLD	4.99648	11.5703	13	1109	7	930	2.47079	0.0737632	0.0134977	0.295928	IBD	9.86863	6.66896	12	442	8	281	-1.39868	-0.0656431	0.162254	0.630807
UniRef90_R6L1T2_Ribulose-phosphate_3-epimerase|unclassified	MIBS	26.6104	10.5781	7	298	7	245	-2.02147	-0.115749	0.0434562	0.797152	LLD	4.99648	11.5703	13	1109	7	930	2.47079	0.0737632	0.0134977	0.295928	IBD	9.86863	6.66896	12	442	8	281	-1.39868	-0.0656431	0.162254	0.630807
UniRef90_D4KUW2_Branched_chain_amino_acid_aminotransferase_apoenzyme|g__Roseburia.s__Roseburia_inulinivorans	MIBS	5.24549	8.39344	7	298	5	231	1.06412	0.0609314	0.288263	0.797152	LLD	0	10.4932	13	1109	6	946	2.43979	0.0728377	0.0147133	0.295928	IBD	0	4.19727	12	442	5	283	1.12837	0.0529572	0.259645	0.644104
UniRef90_C4ZAW6_Dihydroxy-acid_dehydratase|g__Roseburia.s__Roseburia_inulinivorans	MIBS	1.26823	6.96492	7	298	5	233	1.4036	0.0803697	0.161089	0.797152	LLD	0.634115	9.46807	13	1109	7	949	2.48563	0.0742063	0.0129478	0.295928	IBD	0	3.80469	12	442	5	281	0.902862	0.0423734	0.367207	0.732919
UniRef90_F7V6J7_Ketol-acid_reductoisomerase	MIBS	6.65277	6.36566	7	298	7	291	-0.992912	-0.056854	0.321811	0.797152	LLD	5.57376	6.76989	13	1109	13	1099	2.44545	0.0730065	0.0144846	0.295928	IBD	4.49207	5.12851	12	442	10	395	-0.365932	-0.017174	0.715249	0.886249
UniRef90_F7V6J7_Ketol-acid_reductoisomerase|unclassified	MIBS	6.65277	6.36566	7	298	7	291	-0.992912	-0.056854	0.321811	0.797152	LLD	5.57376	6.76989	13	1109	13	1099	2.44545	0.0730065	0.0144846	0.295928	IBD	4.49207	5.12851	12	442	10	395	-0.365932	-0.017174	0.715249	0.886249
UniRef90_R5I188_Acetolactate_synthase	MIBS	51.957	36.1186	7	298	6	289	-0.973412	-0.0557374	0.331427	0.797152	LLD	21.775	31.1849	13	1109	11	1081	2.46355	0.073547	0.0137734	0.295928	IBD	25.7476	22.9704	12	442	8	370	0.0424676	0.0019931	0.967017	0.984808
UniRef90_R5I188_Acetolactate_synthase|unclassified	MIBS	51.957	36.1186	7	298	6	289	-0.973412	-0.0557374	0.331427	0.797152	LLD	21.775	31.1849	13	1109	11	1081	2.46355	0.073547	0.0137734	0.295928	IBD	25.7476	22.9704	12	442	8	370	0.0424676	0.0019931	0.967017	0.984808
UniRef90_D4J8P6_Threonine_synthase	MIBS	4.31344	13.2884	7	298	6	249	1.4492	0.0829807	0.147891	0.797152	LLD	8.61155	15.6489	13	1109	10	990	2.43711	0.0727577	0.0148227	0.295928	IBD	0	3.52361	12	442	4	251	NA	NA	NA	Na
UniRef90_D4JC30_4-hydroxy-tetrahydrodipicolinate_reductase	MIBS	9.14634	13.6684	7	298	5	236	0.910404	0.0521296	0.363759	0.797152	LLD	4.51677	13.7195	13	1109	9	928	2.44404	0.0729646	0.0145411	0.295928	IBD	0	2.22205	12	442	4	224	NA	NA	NA	Na
UniRef90_D4J6T0_Dihydropyrimidinase|g__Coprococcus.s__Coprococcus_catus	MIBS	9.99493	13.5541	7	298	5	238	1.49783	0.0857655	0.134744	0.797152	LLD	6.41652	14.9875	13	1109	8	947	2.43224	0.0726123	0.0150236	0.295928	IBD	0	2.14083	12	442	4	234	NA	NA	NA	Na
UniRef90_B6G112_Ketol-acid_reductoisomerase	MIBS	4.842	5.20176	7	298	7	248	-1.34273	-0.0768847	0.180063	0.797152	LLD	2.66173	5.46307	13	1109	8	948	2.45847	0.0733953	0.0139698	0.295928	IBD	0	2.93613	12	442	2	286	NA	NA	NA	Na
UniRef90_B6G112_Ketol-acid_reductoisomerase|unclassified	MIBS	4.842	5.20176	7	298	7	248	-1.34273	-0.0768847	0.180063	0.797152	LLD	2.66173	5.46307	13	1109	8	948	2.45847	0.0733953	0.0139698	0.295928	IBD	0	2.93613	12	442	2	286	NA	NA	NA	Na
UniRef90_D4J6T0_Dihydropyrimidinase	MIBS	9.99493	14.9597	7	298	6	241	1.31177	0.0751118	0.190333	0.797152	LLD	7.84601	17.1061	13	1109	9	966	2.39649	0.0715449	0.0165726	0.300592	IBD	0	2.85714	12	442	4	240	NA	NA	NA	Na
UniRef90_D4JC29_4-hydroxy-tetrahydrodipicolinate_synthase	MIBS	8.79583	16.3165	7	298	6	247	1.22792	0.0703104	0.220294	0.797152	LLD	7.51972	17.6275	13	1109	10	979	2.38803	0.0712925	0.0169587	0.302261	IBD	0	2.51889	12	442	4	241	NA	NA	NA	Na
UniRef90_R5HSE1_Acetolactate_synthase	MIBS	3.76468	9.35063	7	298	5	239	1.00561	0.0575809	0.315653	0.797152	LLD	0.629327	10.5134	13	1109	7	970	2.38	0.0710528	0.0173328	0.306316	IBD	0	5.03461	12	442	5	289	1.59055	0.074648	0.111969	0.601354
UniRef90_D4JC18_3-carboxymuconate_cyclase	MIBS	9.5037	16.8955	7	298	5	248	1.06927	0.0612261	0.285929	0.797152	LLD	8.44773	19.0074	13	1109	10	991	2.36945	0.0707377	0.0178354	0.306509	IBD	0	5.27927	12	442	4	250	NA	NA	NA	Na
UniRef90_D4J9X3_Branched-chain_amino_acid_aminotransferase_group_II|g__Coprococcus.s__Coprococcus_catus	MIBS	7.5594	15.1182	7	298	6	251	1.21423	0.0695268	0.225489	0.797152	LLD	8.59367	16.1883	13	1109	10	977	2.36572	0.0706264	0.018016	0.308235	IBD	0	2.15983	12	442	3	246	NA	NA	NA	Na
UniRef90_D4J9X9_Ribulose-phosphate_3-epimerase	MIBS	7.02988	14.0383	7	298	6	232	0.902312	0.0516662	0.36805	0.797152	LLD	3.51494	15.7292	13	1109	9	920	2.34553	0.0700236	0.0190221	0.312044	IBD	0	0	12	442	4	220	NA	NA	NA	Na
UniRef90_B0NCI5_Acetolactate_synthase	MIBS	15.4872	10.8447	7	298	7	287	-1.63465	-0.0935997	0.102578	0.797152	LLD	12.374	9.68533	13	1109	13	1029	-2.33007	-0.0695622	0.019825	0.315826	IBD	9.46458	8.90751	12	442	9	368	-1.27415	-0.0597987	0.203007	0.630807
UniRef90_C6J7U6_Acetolactate_synthase|unclassified	MIBS	64.9297	32.6377	7	298	6	284	-0.923588	-0.0528845	0.356831	0.797152	LLD	59.5179	31.7734	13	1109	12	1060	-2.26088	-0.0674964	0.0237935	0.324872	IBD	33.5151	28.0102	12	442	10	375	-0.973942	-0.0457094	0.33064	0.707681
UniRef90_R6L564_Diaminopimelate_epimerase	MIBS	30.6132	9.81089	7	298	6	224	-1.87842	-0.107558	0.0606223	0.797152	LLD	5.09404	10.1814	13	1109	7	838	2.25673	0.0673726	0.0240521	0.324872	IBD	6.1294	5.2132	12	442	8	242	-0.88161	-0.041376	0.378621	0.738167
UniRef90_R6L564_Diaminopimelate_epimerase|unclassified	MIBS	30.6132	9.81089	7	298	6	224	-1.87842	-0.107558	0.0606223	0.797152	LLD	5.09404	10.1814	13	1109	7	838	2.25673	0.0673726	0.0240521	0.324872	IBD	6.1294	5.2132	12	442	8	242	-0.88161	-0.041376	0.378621	0.738167
UniRef90_R7CAI2_Ketol-acid_reductoisomerase|unclassified	MIBS	18.2046	15.6797	7	298	7	298	-1.07962	-0.061819	0.281277	0.797152	LLD	11.5606	16.1441	13	1109	13	1108	2.25346	0.067275	0.0242572	0.324872	IBD	10.475	13.8301	12	442	11	430	-0.697963	-0.032757	0.485898	0.796495
UniRef90_R7CAI2_Ketol-acid_reductoisomerase	MIBS	18.2046	15.6797	7	298	7	298	-1.07529	-0.0615708	0.283218	0.797152	LLD	11.5606	16.2507	13	1109	13	1108	2.26896	0.0677376	0.0232971	0.324872	IBD	10.475	13.8301	12	442	11	430	-0.691274	-0.0324431	0.490094	0.797968
UniRef90_D4J514_Aspartate_oxidase|g__Coprococcus.s__Coprococcus_catus	MIBS	16.0459	21.5066	7	298	6	247	1.01059	0.0578661	0.313255	0.797152	LLD	16.8336	22.7963	13	1109	10	996	2.27581	0.0679422	0.0228831	0.324872	IBD	0	5.89644	12	442	4	255	NA	NA	NA	Na
UniRef90_D4J515_Nicotinate-nucleotide_pyrophosphorylase|g__Coprococcus.s__Coprococcus_catus	MIBS	9.30851	17.268	7	298	6	242	1.27891	0.0732305	0.201694	0.797152	LLD	13.2008	18.617	13	1109	10	984	2.25815	0.067415	0.0239631	0.324872	IBD	0	5.26795	12	442	4	247	NA	NA	NA	Na
UniRef90_D4J9X3_Branched-chain_amino_acid_aminotransferase_group_II	MIBS	11.8404	16.1739	7	298	6	257	1.16135	0.0664988	0.246382	0.797152	LLD	9.68424	17.2775	13	1109	10	993	2.27117	0.0678038	0.0231626	0.324872	IBD	0	4.31965	12	442	4	261	NA	NA	NA	Na
UniRef90_D4J530_Acetolactate_synthase_small_subunit	MIBS	15.7074	20.8877	7	298	5	242	1.01374	0.0580466	0.311746	0.797152	LLD	10.3774	26.0826	13	1109	9	974	2.24527	0.0670303	0.0247788	0.324872	IBD	0	5.22193	12	442	4	237	NA	NA	NA	Na
UniRef90_B1C4Q7_Dihydroxy-acid_dehydratase	MIBS	5.04565	6.51035	7	298	6	229	-0.883361	-0.0505811	0.37822	0.797152	LLD	0	5.81455	13	1109	6	833	2.25093	0.0671995	0.0244174	0.324872	IBD	0	4.96728	12	442	1	272	NA	NA	NA	Na
UniRef90_B1C4Q7_Dihydroxy-acid_dehydratase|unclassified	MIBS	5.04565	6.51035	7	298	6	229	-0.892086	-0.0510807	0.373517	0.797152	LLD	0	5.81455	13	1109	6	833	2.25006	0.0671736	0.0244725	0.324872	IBD	0	4.9327	12	442	1	272	NA	NA	NA	Na
UniRef90_C0BYP5_Aspartokinase	MIBS	7.57104	5.55114	7	298	7	249	-1.22959	-0.0704062	0.219665	0.797152	LLD	8.95964	5.15397	13	1109	11	865	-2.22475	-0.0664179	0.0261269	0.329655	IBD	2.58077	4.91199	12	442	6	306	0.0747386	0.00350766	0.941324	0.972082
UniRef90_D4J530_Acetolactate_synthase_small_subunit|g__Coprococcus.s__Coprococcus_catus	MIBS	15.7074	20.8877	7	298	5	242	1.09205	0.0625309	0.275766	0.797152	LLD	10.3774	26.0362	13	1109	9	974	2.22458	0.0664129	0.0261382	0.329655	IBD	0	5.22193	12	442	4	236	NA	NA	NA	Na
UniRef90_D4J5I5_Aspartokinase	MIBS	15.4591	19.5101	7	298	6	251	1.24899	0.0715169	0.212465	0.797152	LLD	13.8089	21.9684	13	1109	10	1004	2.22303	0.0663665	0.0262429	0.329907	IBD	0	5.67757	12	442	4	253	NA	NA	NA	Na
UniRef90_D4J9N2_Acetylornithine_deacetylase_or_succinyl-diaminopimelate_desuccinylase|g__Coprococcus.s__Coprococcus_catus	MIBS	3.7594	10.3128	7	298	6	244	1.21326	0.069471	0.225863	0.797152	LLD	6.57543	11.2307	13	1109	10	974	2.18878	0.0653439	0.0286444	0.342186	IBD	0	1.8797	12	442	4	243	NA	NA	NA	Na
UniRef90_D4J5I5_Aspartokinase|g__Coprococcus.s__Coprococcus_catus	MIBS	13.8317	17.9001	7	298	6	251	1.3185	0.0754969	0.188065	0.797152	LLD	13.8089	21.1163	13	1109	10	1002	2.17141	0.0648253	0.0299331	0.345541	IBD	0	4.88235	12	442	4	252	NA	NA	NA	Na
UniRef90_D4JC78_Dihydroxy-acid_dehydratase|g__Coprococcus.s__Coprococcus_catus	MIBS	15.27	18.1327	7	298	6	251	1.0839	0.0620642	0.279371	0.797152	LLD	12.0866	20.3568	13	1109	10	1008	2.16177	0.0645377	0.0306689	0.347874	IBD	0	5.0921	12	442	4	257	NA	NA	NA	Na
UniRef90_R6N0Z3_Dihydroxy-acid_dehydratase|unclassified	MIBS	4.83083	4.69983	7	298	7	276	-1.52216	-0.0871588	0.128512	0.797152	LLD	4.62336	4.76052	13	1109	11	1046	2.15122	0.0642227	0.0314928	0.349994	IBD	4.35886	3.95739	12	442	8	331	-0.973484	-0.0456879	0.330871	0.707681
UniRef90_D4KUW2_Branched_chain_amino_acid_aminotransferase_apoenzyme|unclassified	MIBS	19.0658	16.0532	7	298	7	256	-1.52387	-0.0872564	0.128085	0.797152	LLD	7.79861	14.6663	13	1109	8	941	2.1334	0.0636907	0.0329271	0.359525	IBD	0	7.92924	12	442	5	258	0.21556	0.0101167	0.830234	0.928881
UniRef90_G2SY48_Aspartokinase	MIBS	5.7377	25.9404	7	298	6	280	1.73454	0.0993197	0.0832068	0.797152	LLD	30.281	30.5578	13	1109	9	1071	2.11835	0.0632414	0.0341817	0.364015	IBD	4.91803	19.856	12	442	7	357	1.60621	0.0753833	0.108473	0.597441
UniRef90_R5VS56_Ketol-acid_reductoisomerase	MIBS	15.5362	14.0956	7	298	7	297	-0.95822	-0.0548675	0.339046	0.797152	LLD	11.4847	13.8477	13	1109	13	1108	2.10022	0.0627	0.0357476	0.373821	IBD	9.85027	11.4219	12	442	11	428	-0.0468285	-0.00219777	0.963539	0.98448
UniRef90_R5VS56_Ketol-acid_reductoisomerase|unclassified	MIBS	15.5362	14.0956	7	298	7	297	-0.95822	-0.0548675	0.339046	0.797152	LLD	11.4847	13.8477	13	1109	13	1108	2.10022	0.0627	0.0357476	0.373821	IBD	9.85027	11.4219	12	442	11	428	-0.0468285	-0.00219777	0.963539	0.98448
UniRef90_R6LR29_Probable_transaldolase|unclassified	MIBS	20.7274	18.737	7	298	7	298	-1.59559	-0.0913631	0.111066	0.797152	LLD	16.0326	18.9872	13	1109	13	1108	2.05201	0.0612607	0.040211	0.397301	IBD	14.9769	14.1038	12	442	10	425	-0.945507	-0.0443749	0.344969	0.722003
UniRef90_D4JAL3_Probable_transaldolase	MIBS	53.7644	76.0839	7	298	7	298	1.20103	0.0687706	0.230583	0.797152	LLD	69.9604	89.3958	13	1109	13	1108	2.05114	0.061235	0.0402948	0.397556	IBD	30.3232	58.1362	12	442	12	431	1.41822	0.0665603	0.156452	0.630807
UniRef90_D4J9N2_Acetylornithine_deacetylase_or_succinyl-diaminopimelate_desuccinylase	MIBS	3.7594	10.3279	7	298	6	245	1.27611	0.07307	0.202685	0.797152	LLD	6.57543	11.2583	13	1109	10	974	2.02246	0.0603788	0.0431729	0.402771	IBD	0	2.33716	12	442	4	245	NA	NA	NA	Na
UniRef90_R5U4J3_Ketol-acid_reductoisomerase|unclassified	MIBS	24.6118	25.0889	7	298	7	298	-1.14466	-0.0655431	0.253249	0.797152	LLD	21.6013	24.0255	13	1109	13	1108	2.00207	0.05977	0.0453233	0.411632	IBD	13.4571	18.8802	12	442	10	430	0.327798	0.0153843	0.743907	0.893224
UniRef90_B0NAL0_Aspartokinase	MIBS	5.31694	4.7619	7	298	6	221	-1.02536	-0.0587121	0.306224	0.797152	LLD	7.11709	4.33509	13	1109	10	736	-1.95879	-0.0584778	0.0501891	0.433434	IBD	0.404858	3.80094	12	442	6	250	-0.0116428	-0.000546423	0.99164	0.995221
UniRef90_R5VQT3_Ketol-acid_reductoisomerase|unclassified	MIBS	16.5272	15.1543	7	298	7	298	-1.47852	-0.0846598	0.139849	0.797152	LLD	11.7589	15.2416	13	1109	13	1108	1.92631	0.0575082	0.0541193	0.448899	IBD	11.3628	11.659	12	442	10	424	-0.546346	-0.0256413	0.585595	0.837102
UniRef90_R5LPC9_Probable_transaldolase	MIBS	5.874	4.51854	7	298	7	269	-1.79581	-0.102828	0.072871	0.797152	LLD	4.49233	4.49963	13	1109	10	981	1.9132	0.0571168	0.0557778	0.449526	IBD	3.09242	3.07097	12	442	8	316	-0.80107	-0.0375961	0.423745	0.761416
UniRef90_R5LPC9_Probable_transaldolase|unclassified	MIBS	5.874	4.51854	7	298	7	269	-1.79581	-0.102828	0.072871	0.797152	LLD	4.49233	4.49963	13	1109	10	981	1.9132	0.0571168	0.0557778	0.449526	IBD	3.09242	3.07097	12	442	8	316	-0.80107	-0.0375961	0.423745	0.761416
UniRef90_D4IZT1_Nicotinate-nucleotide_pyrophosphorylase	MIBS	7.71296	6.20808	7	298	7	269	-0.988995	-0.0566297	0.323728	0.797152	LLD	3.66209	7.09336	13	1109	9	1008	1.91074	0.0570433	0.0560939	0.449526	IBD	3.93696	4.42108	12	442	9	304	-0.457339	-0.021464	0.648241	0.856516
UniRef90_D4IZT1_Nicotinate-nucleotide_pyrophosphorylase|unclassified	MIBS	7.71296	6.20808	7	298	7	269	-0.988995	-0.0566297	0.323728	0.797152	LLD	3.66209	7.09336	13	1109	9	1008	1.91074	0.0570433	0.0560939	0.449526	IBD	3.93696	4.42108	12	442	9	304	-0.457339	-0.021464	0.648241	0.856516
UniRef90_D4J517_Quinolinate_synthetase_A|g__Coprococcus.s__Coprococcus_catus	MIBS	13.4474	16.4597	7	298	6	244	0.987132	0.056523	0.324645	0.797152	LLD	13.4445	19.5167	13	1109	10	996	1.8968	0.0566271	0.0579117	0.451744	IBD	0	4.88923	12	442	4	248	NA	NA	NA	Na
UniRef90_D4KKG9_Transketolase_C-terminal_subunit	MIBS	10.2753	21.6639	7	298	6	267	1.67677	0.0960114	0.094013	0.797152	LLD	9.50119	23.5761	13	1109	9	1042	1.87403	0.0559475	0.0609854	0.458527	IBD	10.2155	17.0765	12	442	7	356	1.3635	0.0639924	0.173077	0.630807
UniRef90_R5HRP7_4-hydroxy-tetrahydrodipicolinate_reductase	MIBS	71.6386	59.387	7	298	7	298	-1.28774	-0.073736	0.198591	0.797152	LLD	49.819	52.8287	13	1109	13	1106	1.84969	0.0552207	0.0644205	0.470813	IBD	41.4802	44.6041	12	442	10	419	-0.802827	-0.0376785	0.42272	0.761014
UniRef90_R5HRP7_4-hydroxy-tetrahydrodipicolinate_reductase|unclassified	MIBS	71.6386	59.387	7	298	7	298	-1.28774	-0.073736	0.198591	0.797152	LLD	49.819	52.8287	13	1109	13	1106	1.84969	0.0552207	0.0644205	0.470813	IBD	41.4802	44.6041	12	442	10	419	-0.802827	-0.0376785	0.42272	0.761014
UniRef90_R5QXV2_Ribulose-phosphate_3-epimerase|g__Blautia.s__Ruminococcus_torques	MIBS	5.30065	1.7762	7	298	6	155	-1.38199	-0.0791328	0.167678	0.797152	LLD	10.6572	0	13	1109	8	553	-1.85039	-0.0552417	0.0643237	0.470813	IBD	0	0	12	442	4	217	NA	NA	NA	Na
UniRef90_R5F784_Probable_transaldolase	MIBS	11.4124	10.1036	7	298	7	289	-1.60428	-0.0918608	0.109131	0.797152	LLD	14.2689	9.62908	13	1109	13	1085	-1.83678	-0.0548355	0.0663054	0.47608	IBD	13.8327	11.7833	12	442	9	416	-1.30688	-0.0613351	0.191631	0.630807
UniRef90_C6LIL7_Ribose-5-phosphate_isomerase_B	MIBS	20.2819	13.4853	7	298	6	254	-1.53736	-0.0880287	0.124739	0.797152	LLD	4.9962	12.7135	13	1109	8	952	1.82877	0.0545962	0.0674991	0.478742	IBD	3.02216	10.1736	12	442	6	309	0.147068	0.00690226	0.883971	0.945643
UniRef90_C6LIL7_Ribose-5-phosphate_isomerase_B|unclassified	MIBS	20.2819	13.4853	7	298	6	254	-1.53736	-0.0880287	0.124739	0.797152	LLD	4.9962	12.7135	13	1109	8	952	1.82877	0.0545962	0.0674991	0.478742	IBD	3.02216	10.1736	12	442	6	309	0.147068	0.00690226	0.883971	0.945643
UniRef90_R5LUS5_Uridine_phosphorylase	MIBS	5.71809	4.31672	7	298	6	240	-1.63185	-0.0934397	0.10317	0.797152	LLD	0	3.73841	13	1109	6	836	1.79872	0.0536992	0.0721315	0.48586	IBD	3.33043	3.18294	12	442	8	281	-1.00787	-0.0473016	0.314066	0.695492
UniRef90_R5LUS5_Uridine_phosphorylase|unclassified	MIBS	5.71809	4.31672	7	298	6	240	-1.63185	-0.0934397	0.10317	0.797152	LLD	0	3.73841	13	1109	6	836	1.79872	0.0536992	0.0721315	0.48586	IBD	3.33043	3.18294	12	442	8	281	-1.00787	-0.0473016	0.314066	0.695492
UniRef90_B0NB87_Dihydroxy-acid_dehydratase	MIBS	11.941	10.0373	7	298	7	296	-1.17501	-0.067281	0.240859	0.797152	LLD	11.4651	9.06273	13	1109	13	1103	-1.79976	-0.05373	0.0719673	0.48586	IBD	7.07401	8.86863	12	442	10	414	-0.809566	-0.0379948	0.418831	0.758829
UniRef90_R5XIM3_2-isopropylmalate_synthase	MIBS	17.7721	12.3227	7	298	6	247	-1.52132	-0.0871103	0.128727	0.797152	LLD	7.48362	12.5102	13	1109	7	916	1.80048	0.0537517	0.0718529	0.48586	IBD	2.87801	8.11709	12	442	6	257	0.171521	0.00804988	0.864725	0.938622
UniRef90_R5XIM3_2-isopropylmalate_synthase|unclassified	MIBS	17.7721	12.3227	7	298	6	247	-1.52132	-0.0871103	0.128727	0.797152	LLD	7.48362	12.5102	13	1109	7	916	1.80048	0.0537517	0.0718529	0.48586	IBD	2.87801	8.11709	12	442	6	257	0.171521	0.00804988	0.864725	0.938622
UniRef90_R5RCX7_Dihydroxy-acid_dehydratase	MIBS	8.33695	7.44644	7	298	7	296	-1.162	-0.0665362	0.246116	0.797152	LLD	6.54666	6.96487	13	1109	13	1106	1.79459	0.0535758	0.0727877	0.486761	IBD	7.64427	7.16916	12	442	12	422	-1.90218	-0.0892735	0.057294	0.537347
UniRef90_R9NC51_Aspartokinase	MIBS	4.84581	3.27832	7	298	6	184	-1.46187	-0.0837065	0.144388	0.797152	LLD	3.80411	3.0695	13	1109	10	659	-1.77656	-0.0530376	0.0757136	0.493656	IBD	0	2.28708	12	442	5	227	0.34526	0.0162038	0.730791	0.890049
UniRef90_R9NC51_Aspartokinase|unclassified	MIBS	4.84581	3.27832	7	298	6	184	-1.46187	-0.0837065	0.144388	0.797152	LLD	3.80411	3.0695	13	1109	10	659	-1.77656	-0.0530376	0.0757136	0.493656	IBD	0	2.28708	12	442	5	227	0.34526	0.0162038	0.730791	0.890049
UniRef90_B0NB86_Acetolactate_synthase	MIBS	6.18489	4.52046	7	298	5	191	-1.07407	-0.061501	0.283788	0.797152	LLD	5.57158	4.02987	13	1109	10	643	-1.7629	-0.0526299	0.0779921	0.493777	IBD	2.34387	4.09312	12	442	6	249	-0.645455	-0.0302927	0.519388	0.811298
UniRef90_R5RCX7_Dihydroxy-acid_dehydratase|unclassified	MIBS	8.33695	7.0211	7	298	7	296	-1.76469	-0.101046	0.077982	0.797152	LLD	6.54666	6.84816	13	1109	13	1106	1.7438	0.0520594	0.0812699	0.499972	IBD	6.83165	6.35376	12	442	11	419	-1.78293	-0.0836769	0.0747798	0.555977
UniRef90_R6SNQ5_Aspartokinase|unclassified	MIBS	7.55606	5.14327	7	298	7	201	-2.13754	-0.122395	0.0327338	0.797152	LLD	8.21998	5.43802	13	1109	10	773	-1.74216	-0.0520106	0.0815566	0.500209	IBD	0	4.28789	12	442	5	251	0.594946	0.0279222	0.552658	0.819731
UniRef90_R5QIW1_Uridine_phosphorylase	MIBS	9.02582	5.85545	7	298	6	188	-0.924407	-0.0529314	0.356432	0.797152	LLD	11.713	4.01398	13	1109	9	674	-1.72834	-0.0515981	0.0840061	0.504156	IBD	0	5.21435	12	442	5	264	0.60044	0.02818	0.548983	0.819144
UniRef90_D4LQD8_Homoserine_dehydrogenase	MIBS	90.4814	47.6732	7	298	7	297	-1.46985	-0.0841633	0.142191	0.797152	LLD	40.0112	55.1444	13	1109	12	1101	1.72055	0.0513655	0.0854105	0.507136	IBD	31.7207	29.4305	12	442	9	401	-0.569996	-0.0267512	0.569437	0.827844
UniRef90_D4JBR9_2-isopropylmalate_synthase|g__Coprococcus.s__Coprococcus_catus	MIBS	5.70264	15.2069	7	298	6	249	1.66647	0.0954216	0.0960538	0.797152	LLD	15.2001	16.4686	13	1109	9	975	1.70061	0.0507701	0.0890972	0.512103	IBD	0	2.85352	12	442	4	246	NA	NA	NA	Na
UniRef90_D4K2E3_Transketolase_N-terminal_subunit	MIBS	2.65957	27.7385	7	298	6	253	1.93059	0.110545	0.0538029	0.797152	LLD	17.1875	42.3834	13	1109	11	1045	1.69662	0.0506509	0.0898505	0.512511	IBD	0	19.5571	12	442	3	307	NA	NA	NA	Na
UniRef90_D4LUT1_Aspartate_oxidase	MIBS	30.2256	16.7662	7	298	7	261	-1.58399	-0.0906992	0.11369	0.797152	LLD	7.54236	22.6515	13	1109	9	1026	1.68995	0.0504519	0.0911197	0.51287	IBD	10.0774	8.24216	12	442	8	314	-0.684115	-0.0321071	0.494615	0.800554
UniRef90_R5Q9Z2_Diaminopimelate_epimerase|g__Blautia.s__Ruminococcus_torques	MIBS	6.81199	1.3624	7	298	6	158	-1.78582	-0.102256	0.0744988	0.797152	LLD	5.45145	1.3587	13	1109	8	567	-1.69249	-0.0505276	0.0906403	0.51287	IBD	0	0.656168	12	442	4	221	NA	NA	NA	Na
UniRef90_D4K4E2_4-hydroxy-tetrahydrodipicolinate_reductase|g__Faecalibacterium.s__Faecalibacterium_prausnitzii	MIBS	3.0349	16.6409	7	298	6	245	1.47177	0.0842732	0.141672	0.797152	LLD	8.99384	27.0947	13	1109	10	1004	1.68041	0.050167	0.0929621	0.516172	IBD	0	9.1047	12	442	3	290	NA	NA	NA	Na
UniRef90_N2BA21_Ketol-acid_reductoisomerase	MIBS	9.80141	8.33361	7	298	7	296	-1.30942	-0.0749773	0.191126	0.797152	LLD	7.0758	8.99472	13	1109	12	1107	1.67492	0.0500032	0.0940341	0.516944	IBD	5.97964	6.96599	12	442	10	417	-1.02363	-0.0480412	0.306539	0.688423
UniRef90_N2BA21_Ketol-acid_reductoisomerase|unclassified	MIBS	9.80141	8.33361	7	298	7	296	-1.30942	-0.0749773	0.191126	0.797152	LLD	7.0758	8.99472	13	1109	12	1107	1.67492	0.0500032	0.0940341	0.516944	IBD	5.97964	6.96599	12	442	10	417	-1.02363	-0.0480412	0.306539	0.688423
UniRef90_R5Q9T5_Homoserine_O-succinyltransferase|g__Blautia.s__Ruminococcus_torques	MIBS	3.47625	1.15875	7	298	5	165	-0.93916	-0.0537761	0.348815	0.797152	LLD	5.78047	1.1534	13	1109	8	566	-1.66608	-0.0497392	0.0957893	0.520053	IBD	0	0.568828	12	442	4	221	NA	NA	NA	Na
UniRef90_R5QXV2_Ribulose-phosphate_3-epimerase	MIBS	8.85305	3.5524	7	298	6	171	-1.21424	-0.0695273	0.225517	0.797152	LLD	19.4802	3.54925	13	1109	8	614	-1.66462	-0.0496958	0.0960779	0.52095	IBD	0	1.7762	12	442	4	228	NA	NA	NA	Na
UniRef90_R5HRK4_Homoserine_dehydrogenase	MIBS	52.3556	30.0402	7	298	6	282	-1.50466	-0.0861568	0.132969	0.797152	LLD	16.8529	26.1831	13	1109	12	1052	1.66083	0.0495826	0.0968339	0.521425	IBD	20.4579	18.4037	12	442	8	342	0.174986	0.00821251	0.861972	0.93763
UniRef90_R5HRK4_Homoserine_dehydrogenase|unclassified	MIBS	52.3556	30.0402	7	298	6	282	-1.50466	-0.0861568	0.132969	0.797152	LLD	16.8529	26.1831	13	1109	12	1052	1.66083	0.0495826	0.0968339	0.521425	IBD	20.4579	18.4037	12	442	8	342	0.174986	0.00821251	0.861972	0.93763
UniRef90_R5TS31_Acetolactate_synthase	MIBS	27.2213	23.1222	7	298	7	298	-1.07529	-0.0615708	0.283218	0.797152	LLD	27.7819	20.6051	13	1109	13	1103	-1.65598	-0.0494378	0.0978127	0.522761	IBD	32.8688	24.6744	12	442	11	428	-1.16848	-0.0548396	0.243062	0.630807
UniRef90_R6W7T3_Ketol-acid_reductoisomerase	MIBS	25.2872	23.174	7	298	7	298	-1.11865	-0.0640535	0.264218	0.797152	LLD	23.1851	23.3368	13	1109	13	1108	1.61035	0.0480756	0.107415	0.527365	IBD	19.7242	19.4787	12	442	10	429	-1.32012	-0.0619562	0.187168	0.630807
UniRef90_R6W7T3_Ketol-acid_reductoisomerase|unclassified	MIBS	25.2872	23.174	7	298	7	298	-1.11865	-0.0640535	0.264218	0.797152	LLD	23.1851	23.3368	13	1109	13	1108	1.61035	0.0480756	0.107415	0.527365	IBD	19.7242	19.4787	12	442	10	429	-1.32012	-0.0619562	0.187168	0.630807
UniRef90_R9LW83_Ketol-acid_reductoisomerase	MIBS	8.2177	6.47784	7	298	7	292	-1.9598	-0.112218	0.0502726	0.797152	LLD	5.4123	6.61025	13	1109	13	1092	1.61208	0.0481271	0.107039	0.527365	IBD	5.26604	5.59752	12	442	9	399	-0.875687	-0.041098	0.381807	0.73948
UniRef90_R9LW83_Ketol-acid_reductoisomerase|unclassified	MIBS	8.2177	6.47784	7	298	7	292	-1.9598	-0.112218	0.0502726	0.797152	LLD	5.4123	6.61025	13	1109	13	1092	1.61208	0.0481271	0.107039	0.527365	IBD	5.26604	5.59752	12	442	9	399	-0.875687	-0.041098	0.381807	0.73948
UniRef90_D4LU24_Dihydropyrimidinase	MIBS	27.4163	15.2474	7	298	7	259	-0.93318	-0.0534337	0.351849	0.797152	LLD	7.05523	19.3518	13	1109	10	1029	1.61326	0.0481624	0.106781	0.527365	IBD	2.74694	6.27851	12	442	6	304	0.426072	0.0199965	0.670881	0.868083
UniRef90_J4K9Q7_Ketol-acid_reductoisomerase	MIBS	13.3883	10.3475	7	298	7	298	-0.880175	-0.0503986	0.37994	0.797152	LLD	12.1845	10.8078	13	1109	13	1107	1.62068	0.048384	0.105178	0.527365	IBD	5.98427	8.96455	12	442	10	423	0.37018	0.0173734	0.712079	0.885837
UniRef90_J4K9Q7_Ketol-acid_reductoisomerase|unclassified	MIBS	13.3883	10.3475	7	298	7	298	-0.880175	-0.0503986	0.37994	0.797152	LLD	12.1845	10.8078	13	1109	13	1107	1.62068	0.048384	0.105178	0.527365	IBD	5.98427	8.95798	12	442	10	422	0.347882	0.0163269	0.728766	0.889617
UniRef90_R5R613_Ketol-acid_reductoisomerase|unclassified	MIBS	18.3481	15.414	7	298	7	298	-1.36579	-0.0782048	0.172687	0.797152	LLD	13.0409	15.4259	13	1109	13	1108	1.60863	0.0480242	0.107791	0.527365	IBD	9.38534	12.7262	12	442	10	426	-0.0847384	-0.00397697	0.933356	0.968193
UniRef90_D4JXB9_Aspartatetyrosinearomatic_aminotransferase|g__Faecalibacterium.s__Faecalibacterium_prausnitzii	MIBS	3.63636	16.3235	7	298	5	251	2.15505	0.123398	0.0313287	0.797152	LLD	10.8452	28.9517	13	1109	10	1050	1.60403	0.0478869	0.108802	0.527365	IBD	0	10.9058	12	442	4	305	NA	NA	NA	Na
UniRef90_D4K2E3_Transketolase_N-terminal_subunit|g__Faecalibacterium.s__Faecalibacterium_prausnitzii	MIBS	2.65957	23.9335	7	298	6	253	1.8307	0.104825	0.0674709	0.797152	LLD	17.1875	37.0995	13	1109	11	1045	1.63204	0.0487231	0.102761	0.527365	IBD	0	17.2733	12	442	3	307	NA	NA	NA	Na
UniRef90_R7CPN2_Uridine_phosphorylase|unclassified	MIBS	25.2131	18.7016	7	298	7	296	-2.23296	-0.127859	0.0256952	0.797152	LLD	21.5346	15.79	13	1109	12	1089	-1.58797	-0.0474075	0.11239	0.529157	IBD	16.2938	16.509	12	442	10	404	-0.379211	-0.0177972	0.70536	0.884386
UniRef90_R6SAM0_Diaminopimelate_epimerase|g__Dorea.s__Dorea_formicigenerans	MIBS	27.635	23.7467	7	298	7	274	-1.11458	-0.0638207	0.265961	0.797152	LLD	15.7848	23.7381	13	1109	10	1045	1.59761	0.0476951	0.110226	0.529157	IBD	0	13.1917	12	442	4	310	NA	NA	NA	Na
UniRef90_D4JBR9_2-isopropylmalate_synthase	MIBS	14.2458	17.7536	7	298	6	250	0.951522	0.054484	0.342443	0.797152	LLD	16.4687	19.0044	13	1109	9	989	1.5856	0.0473365	0.112929	0.529157	IBD	0	5.68588	12	442	4	253	NA	NA	NA	Na
UniRef90_D4JXM8_Ribulose-phosphate_3-epimerase	MIBS	5.44136	15.4277	7	298	5	227	0.929929	0.0532476	0.353539	0.797152	LLD	10.886	28.8086	13	1109	9	984	1.58401	0.0472891	0.11329	0.529178	IBD	0	10.0366	12	442	4	285	NA	NA	NA	Na
UniRef90_R6PHF3_Dihydroxy-acid_dehydratase|unclassified	MIBS	11.0446	10.4632	7	298	7	298	-1.12515	-0.0644259	0.261445	0.797152	LLD	9.50906	9.85322	13	1109	13	1107	1.57161	0.046919	0.116141	0.530296	IBD	10.7369	9.08335	12	442	11	425	-2.07721	-0.0974881	0.0378856	0.498961
UniRef90_D4LPD4_Branched-chain_amino_acid_aminotransferase_group_II	MIBS	65.6012	43.9255	7	298	7	297	-1.14032	-0.0652948	0.255055	0.797152	LLD	28.4117	43.4898	13	1109	13	1107	1.56989	0.0468676	0.116541	0.531331	IBD	34.2248	29.7903	12	442	10	416	-1.17529	-0.055159	0.240325	0.630807
UniRef90_R6GWF9_Dihydroxy-acid_dehydratase|unclassified	MIBS	9.23829	8.42115	7	298	7	297	-0.910525	-0.0521365	0.363689	0.797152	LLD	7.92356	7.82482	13	1109	13	1103	1.56645	0.0467648	0.117345	0.531343	IBD	3.86045	6.57219	12	442	10	408	0.127135	0.00596676	0.899716	0.951374
UniRef90_D4LQC8_Diaminopimelate_epimerase	MIBS	36.9188	18.9413	7	298	7	272	-1.92137	-0.110017	0.0549589	0.797152	LLD	13.2191	26.5007	13	1109	12	1054	1.5575	0.0464978	0.119453	0.531707	IBD	8.25021	11.5876	12	442	9	331	-0.342782	-0.0160876	0.732608	0.890049
UniRef90_D4JXB9_Aspartatetyrosinearomatic_aminotransferase	MIBS	7.26532	26.9458	7	298	5	251	1.66408	0.0952848	0.0965319	0.797152	LLD	10.8452	39.7178	13	1109	10	1050	1.54548	0.046139	0.122333	0.5333	IBD	0	18.1429	12	442	4	306	NA	NA	NA	Na
UniRef90_R5FAI5_S-adenosylmethionine_synthase	MIBS	12.9537	13.1067	7	298	7	298	-1.23571	-0.0707567	0.217372	0.797152	LLD	15.6701	12.4268	13	1109	13	1107	-1.5432	-0.0460708	0.122886	0.533988	IBD	16.1407	14.2947	12	442	11	431	-1.24317	-0.0583451	0.214215	0.630807
UniRef90_D4LSL8_3-carboxymuconate_cyclase	MIBS	48.4445	29.3689	7	298	6	285	-0.886721	-0.0507735	0.376398	0.797152	LLD	23.7262	33.4708	13	1109	11	1057	1.5407	0.0459963	0.123494	0.534156	IBD	14.06	17.1906	12	442	7	352	0.150092	0.00704415	0.881576	0.945534
UniRef90_D4JC79_Acetolactate_synthase|g__Coprococcus.s__Coprococcus_catus	MIBS	9.50773	14.8878	7	298	6	253	1.12274	0.0642879	0.262472	0.797152	LLD	14.5747	16.4759	13	1109	10	998	1.54272	0.0460564	0.123004	0.534156	IBD	0	3.80469	12	442	4	251	NA	NA	NA	Na
UniRef90_R6A3L6_Homoserine_kinase|unclassified	MIBS	40.4275	7.79346	7	298	5	155	-1.74397	-0.0998594	0.0815653	0.797152	LLD	0	6.43457	13	1109	5	566	1.53907	0.0459474	0.1239	0.535002	IBD	0	0	12	442	5	137	-0.804478	-0.037756	0.421905	0.76081
UniRef90_D4LPD4_Branched-chain_amino_acid_aminotransferase_group_II|unclassified	MIBS	65.6012	43.9255	7	298	7	297	-1.14032	-0.0652948	0.255055	0.797152	LLD	28.4117	43.1142	13	1109	13	1107	1.51737	0.0452998	0.129281	0.539432	IBD	34.2248	29.6129	12	442	10	416	-1.19536	-0.056101	0.232382	0.630807
UniRef90_D4LWB8_Branched-chain_amino_acid_aminotransferase_group_II|unclassified	MIBS	16.8687	12.8672	7	298	7	297	-1.85574	-0.106259	0.0638008	0.797152	LLD	9.56861	12.7064	13	1109	13	1105	1.52684	0.0455825	0.126907	0.539432	IBD	13.0018	11.2539	12	442	10	421	-1.16185	-0.0545282	0.245751	0.630807
UniRef90_R6SAM0_Diaminopimelate_epimerase	MIBS	28.2143	25.2035	7	298	7	283	-1.06668	-0.0610778	0.287097	0.797152	LLD	15.7848	23.8131	13	1109	11	1062	1.51571	0.0452502	0.1297	0.539432	IBD	4.45183	14.5119	12	442	7	340	1.32658	0.0622593	0.185021	0.630807
UniRef90_D4JC74_Ketol-acid_reductoisomerase|unclassified	MIBS	15.6701	13.0009	7	298	7	298	-1.31376	-0.0752256	0.189658	0.797152	LLD	11.8338	13.6297	13	1109	13	1108	1.51049	0.0450942	0.131029	0.539432	IBD	10.7963	11.1687	12	442	10	426	-0.651148	-0.0305599	0.515671	0.809872
UniRef90_R5XHN8_Ketol-acid_reductoisomerase	MIBS	13.7014	11.7511	7	298	7	298	-1.34411	-0.0769635	0.179615	0.797152	LLD	11.2062	11.5547	13	1109	13	1108	1.51178	0.0451327	0.1307	0.539432	IBD	7.02672	9.68081	12	442	10	422	-0.133801	-0.00627959	0.894442	0.949332
UniRef90_R5XHN8_Ketol-acid_reductoisomerase|unclassified	MIBS	13.7014	11.7511	7	298	7	298	-1.34411	-0.0769635	0.179615	0.797152	LLD	11.2062	11.5547	13	1109	13	1108	1.51178	0.0451327	0.1307	0.539432	IBD	7.02672	9.68081	12	442	10	422	-0.133801	-0.00627959	0.894442	0.949332
UniRef90_D4JBW8_Aspartate-semialdehyde_dehydrogenase_Non-peptidoglycan_organisms|g__Coprococcus.s__Coprococcus_catus	MIBS	5.07099	16.2131	7	298	6	249	1.17543	0.0673052	0.240691	0.797152	LLD	10.1218	18.2173	13	1109	10	990	1.5162	0.0452646	0.129579	0.539432	IBD	0	4.0568	12	442	4	254	NA	NA	NA	Na
UniRef90_C4Z1K7_Ketol-acid_reductoisomerase|unclassified	MIBS	17.9029	16.6139	7	298	7	298	-1.51321	-0.0866459	0.130779	0.797152	LLD	13.6436	16.7142	13	1109	13	1108	1.49327	0.0445801	0.13548	0.540108	IBD	14.826	15.7669	12	442	10	429	-0.758176	-0.035583	0.449013	0.775259
UniRef90_D6DEY3_Diaminopimelate_decarboxylase	MIBS	12.9435	9.85792	7	298	7	293	-1.21837	-0.0697638	0.223907	0.797152	LLD	8.31125	9.46134	13	1109	13	1101	1.50446	0.0449142	0.132574	0.540108	IBD	8.1326	9.13398	12	442	9	408	-0.356879	-0.0167491	0.722018	0.88763
UniRef90_D6DEY3_Diaminopimelate_decarboxylase|unclassified	MIBS	12.9435	9.80634	7	298	7	293	-1.23572	-0.0707569	0.217371	0.797152	LLD	8.31125	9.46134	13	1109	13	1101	1.50446	0.0449142	0.132574	0.540108	IBD	8.1326	9.13398	12	442	9	408	-0.356879	-0.0167491	0.722018	0.88763
UniRef90_D6D8M6_Ketol-acid_reductoisomerase	MIBS	4.23729	57.8916	7	298	5	271	1.21456	0.0695452	0.225364	0.797152	LLD	111.173	52.2999	13	1109	13	1057	-1.50281	-0.0448651	0.132999	0.540108	IBD	129.285	126.001	12	442	10	412	-0.0289936	-0.00136074	0.977759	0.990222
UniRef90_D4K4E2_4-hydroxy-tetrahydrodipicolinate_reductase	MIBS	21.0184	42.7672	7	298	6	247	1.27138	0.0727993	0.204366	0.797152	LLD	37.5444	59.2993	13	1109	10	1025	1.49103	0.0445134	0.136066	0.542	IBD	0	25.1685	12	442	3	299	NA	NA	NA	Na
UniRef90_R5TRC6_Probable_transaldolase|unclassified	MIBS	17.8672	17.3516	7	298	7	298	-1.14032	-0.0652948	0.255055	0.797152	LLD	15.819	17.8146	13	1109	13	1108	1.47433	0.0440147	0.140509	0.54569	IBD	13.5031	14.53	12	442	11	430	-1.06144	-0.0498158	0.288997	0.67024
UniRef90_D4LQC8_Diaminopimelate_epimerase|unclassified	MIBS	17.1814	10.7181	7	298	7	227	-2.61806	-0.14991	0.00889974	0.797152	LLD	7.38954	11.0309	13	1109	9	894	1.45564	0.0434569	0.145611	0.54569	IBD	7.1033	7.1455	12	442	9	258	-1.05202	-0.0493738	0.29332	0.674171
UniRef90_D4L6Y9_Ketol-acid_reductoisomerase|unclassified	MIBS	16.1987	16.1713	7	298	7	298	-1.01892	-0.0583433	0.309271	0.797152	LLD	15.6762	16.0056	13	1109	13	1108	1.46443	0.0437191	0.143195	0.54569	IBD	11.1283	12.4157	12	442	10	426	-0.941042	-0.0441653	0.347255	0.722025
UniRef90_D4LIZ0_Probable_transaldolase	MIBS	116.286	65.5822	7	298	7	298	-2.09421	-0.119914	0.0364349	0.797152	LLD	53.2731	60.2019	13	1109	13	1107	1.45625	0.0434749	0.145443	0.54569	IBD	58.5228	43.2331	12	442	10	430	-0.941027	-0.0441646	0.347263	0.722025
UniRef90_R7JUN5_Ribulose-phosphate_3-epimerase	MIBS	113.909	83.8683	7	298	7	272	-1.16236	-0.0665567	0.24597	0.797152	LLD	59.9867	79.9845	13	1109	10	1000	1.46774	0.043818	0.142292	0.54569	IBD	19.984	41.573	12	442	8	300	0.428637	0.0201169	0.669013	0.867143
UniRef90_R7JUN5_Ribulose-phosphate_3-epimerase|unclassified	MIBS	113.909	83.8683	7	298	7	272	-1.16236	-0.0665567	0.24597	0.797152	LLD	59.9867	79.9845	13	1109	10	1000	1.46774	0.043818	0.142292	0.54569	IBD	19.984	41.573	12	442	8	300	0.428637	0.0201169	0.669013	0.867143
UniRef90_R5Q9T5_Homoserine_O-succinyltransferase	MIBS	12.9105	6.97091	7	298	6	213	-1.41425	-0.0809795	0.157934	0.797152	LLD	9.44238	4.8662	13	1109	9	758	-1.47287	-0.0439713	0.140903	0.54569	IBD	1.79518	7.13033	12	442	7	301	0.388948	0.0182542	0.698154	0.881113
UniRef90_R7DE42_Homoserine_dehydrogenase|unclassified	MIBS	37.0305	23.9135	7	298	7	296	-1.53055	-0.087639	0.126418	0.797152	LLD	16.2906	22.8845	13	1109	11	1091	1.46744	0.0438092	0.142372	0.54569	IBD	16.0652	17.9732	12	442	9	394	-0.336952	-0.0158139	0.736994	0.891132
UniRef90_A7VUL3_S-adenosylmethionine_synthase	MIBS	20.3583	12.1595	7	298	6	208	-1.20851	-0.0691991	0.227697	0.797152	LLD	24.7287	13.5034	13	1109	12	784	-1.46093	-0.0436148	0.144154	0.54569	IBD	0	8.81584	12	442	4	265	NA	NA	NA	Na
UniRef90_D4JC79_Acetolactate_synthase	MIBS	9.50773	15.2047	7	298	6	253	1.1792	0.067521	0.239183	0.797152	LLD	14.5747	16.487	13	1109	10	998	1.45486	0.0434335	0.145828	0.54569	IBD	0	3.80469	12	442	4	251	NA	NA	NA	Na
UniRef90_D4J9V5_Transketolase_N-terminal_subunit|g__Coprococcus.s__Coprococcus_catus	MIBS	8.06681	16.1342	7	298	5	247	1.41286	0.0808999	0.158338	0.797152	LLD	16.17	18.8707	13	1109	9	983	1.45566	0.0434573	0.145606	0.54569	IBD	0	4.05405	12	442	4	247	NA	NA	NA	Na
UniRef90_D4JC32_NAD+_synthetase|g__Coprococcus.s__Coprococcus_catus	MIBS	6.60248	14.3029	7	298	5	248	1.4822	0.0848703	0.138867	0.797152	LLD	9.35549	14.8531	13	1109	9	979	1.46869	0.0438464	0.142034	0.54569	IBD	0	2.20143	12	442	4	249	NA	NA	NA	Na
UniRef90_D4LU93_Acetolactate_synthase_small_subunit|unclassified	MIBS	64.7219	13.1122	7	298	6	191	-2.53484	-0.145144	0.0113214	0.797152	LLD	0	15.963	13	1109	5	745	1.45547	0.0434516	0.145661	0.54569	IBD	0	0	12	442	4	190	NA	NA	NA	Na
UniRef90_R5ZE19_Ketol-acid_reductoisomerase|unclassified	MIBS	14.9102	12.8886	7	298	7	298	-1.32243	-0.0757221	0.186748	0.797152	LLD	11.6962	12.6194	13	1109	13	1108	1.44075	0.0430123	0.149777	0.548446	IBD	12.9633	11.215	12	442	10	422	-1.23097	-0.0577722	0.218752	0.630807
UniRef90_D4KKM4_Diaminopimelate_decarboxylase	MIBS	16.2337	33.8171	7	298	6	291	1.05145	0.0602058	0.294049	0.797152	LLD	39.3865	38.6035	13	1109	11	1094	1.43214	0.0427553	0.152226	0.552284	IBD	10.1246	25.9186	12	442	9	386	1.21439	0.0569943	0.225024	0.630807
UniRef90_D5HFV9_Nicotinate-nucleotide_pyrophosphorylase|unclassified	MIBS	7.18212	4.65393	7	298	6	205	-1.54685	-0.0885726	0.12243	0.797152	LLD	3.18099	5.73502	13	1109	8	833	1.42791	0.0426288	0.153444	0.55319	IBD	6.17204	3.24913	12	442	10	259	-2.79666	-0.131254	0.0051818	0.395959
UniRef90_R7CPR0_NO_NAME|unclassified	MIBS	26.9096	12.7375	7	298	6	205	-2.15855	-0.123598	0.0310561	0.797152	LLD	21.4016	13.1318	13	1109	10	874	-1.41264	-0.0421731	0.157888	0.554328	IBD	5.3579	8.5769	12	442	6	257	0.197017	0.00924648	0.844721	0.932212
UniRef90_R5QEZ4_4-hydroxy-tetrahydrodipicolinate_synthase	MIBS	5.09554	5.08829	7	298	6	178	-1.15977	-0.0664082	0.247055	0.797152	LLD	13.9791	2.54777	13	1109	8	637	-1.41797	-0.0423323	0.156329	0.554328	IBD	0	2.54777	12	442	5	241	0.160668	0.00754052	0.873279	0.942144
UniRef90_D4LIZ0_Probable_transaldolase|unclassified	MIBS	116.286	65.5822	7	298	7	298	-2.09421	-0.119914	0.0364349	0.797152	LLD	53.2731	59.6289	13	1109	13	1107	1.40287	0.0418814	0.160784	0.559314	IBD	58.5228	43.1842	12	442	10	430	-0.952176	-0.0446878	0.341573	0.720067
UniRef90_D4MUK6_Ribose_5-phosphate_isomerase_B|g__Lachnospiraceae_noname.s__Lachnospiraceae_bacterium_5_1_63FAA	MIBS	170.577	61.1075	7	298	6	276	-1.78675	-0.102309	0.0743298	0.797152	LLD	58.5209	53.3647	13	1109	8	1018	1.4003	0.0418045	0.161554	0.56029	IBD	0	38.1788	12	442	5	334	1.92224	0.0902151	0.0547173	0.53211
UniRef90_R7JW29_Aspartokinase	MIBS	84.3825	65.224	7	298	7	284	-0.940921	-0.053877	0.347857	0.797152	LLD	50.9021	63.766	13	1109	11	1067	1.39775	0.0417284	0.162318	0.56029	IBD	26.9567	37.5762	12	442	8	340	0.269306	0.0126391	0.788558	0.910925
UniRef90_R7JW29_Aspartokinase|unclassified	MIBS	84.3825	65.224	7	298	7	284	-0.940921	-0.053877	0.347857	0.797152	LLD	50.9021	63.766	13	1109	11	1067	1.39775	0.0417284	0.162318	0.56029	IBD	26.9567	37.5762	12	442	8	340	0.269306	0.0126391	0.788558	0.910925
UniRef90_R5QL96_Acetolactate_synthase	MIBS	30.6622	22.2275	7	298	7	297	-1.69531	-0.0970733	0.0904281	0.797152	LLD	28.8763	20.0487	13	1109	13	1103	-1.39771	-0.0417272	0.162331	0.56029	IBD	12.4859	19.1663	12	442	10	410	-0.176198	-0.00826939	0.861014	0.937587
UniRef90_C4Z4E8_Probable_transaldolase|unclassified	MIBS	19.5562	19.0462	7	298	7	298	-1.3311	-0.0762186	0.18387	0.797152	LLD	16.7574	19.1673	13	1109	12	1108	1.39469	0.0416372	0.163239	0.561322	IBD	13.8854	16.5847	12	442	11	421	-0.342307	-0.0160653	0.732959	0.890174
UniRef90_R5KBW0_Dihydroxy-acid_dehydratase	MIBS	19.8042	18.5851	7	298	7	298	-1.56957	-0.0898734	0.11702	0.797152	LLD	17.8412	17.3846	13	1109	13	1107	1.38479	0.0413417	0.166248	0.564871	IBD	14.4344	14.9318	12	442	10	427	-0.695743	-0.0326529	0.487288	0.797064
UniRef90_R5KBW0_Dihydroxy-acid_dehydratase|unclassified	MIBS	19.8042	18.5851	7	298	7	298	-1.56957	-0.0898734	0.11702	0.797152	LLD	17.8412	17.3846	13	1109	13	1107	1.38479	0.0413417	0.166248	0.564871	IBD	14.4344	14.9318	12	442	10	427	-0.695743	-0.0326529	0.487288	0.797064
UniRef90_D4JYB5_Dipeptidase_putative	MIBS	8.51007	20.8488	7	298	6	254	1.59815	0.0915101	0.110493	0.797152	LLD	10.045	30.9273	13	1109	11	1054	1.37541	0.0410616	0.169137	0.566208	IBD	0	14.9033	12	442	5	309	2.08565	0.0978843	0.0371132	0.498961
UniRef90_D4K4A3_L-threonine_synthase|g__Faecalibacterium.s__Faecalibacterium_prausnitzii	MIBS	3.6604	13.9443	7	298	6	246	1.40851	0.080651	0.159624	0.797152	LLD	13.2074	22.007	13	1109	11	1047	1.37631	0.0410885	0.168859	0.566208	IBD	0	8.06852	12	442	5	305	2.0567	0.0965258	0.039824	0.503743
UniRef90_R6GDL5_S-adenosylmethionine_synthase|unclassified	MIBS	10.8732	11.1336	7	298	7	298	-0.901854	-0.05164	0.368287	0.797152	LLD	10.4834	11.5264	13	1109	13	1105	1.37016	0.0409047	0.170773	0.566549	IBD	9.73862	9.89655	12	442	11	421	-1.65579	-0.0777099	0.0979912	0.585664
UniRef90_A7VQE9_S-adenosylmethionine_synthase|g__Clostridium.s__Clostridium_leptum	MIBS	3.72826	0.923859	7	298	5	150	-1.30725	-0.0748529	0.191913	0.797152	LLD	1.8797	0	13	1109	9	481	-1.36276	-0.0406838	0.173109	0.566799	IBD	0	0	12	442	0	133	NA	NA	NA	Na
UniRef90_R5N9G9_Uridine_phosphorylase	MIBS	163.319	134.46	7	298	7	298	-1.20103	-0.0687706	0.230583	0.797152	LLD	125.124	130.682	13	1109	13	1106	1.34777	0.0402365	0.17787	0.568373	IBD	54.408	84.2862	12	442	10	415	0.653442	0.0306676	0.51419	0.808879
UniRef90_D4MWP8_Diaminopimelate_epimerase|g__Lachnospiraceae_noname.s__Lachnospiraceae_bacterium_5_1_63FAA	MIBS	95.69	34.5727	7	298	6	273	-1.2426	-0.0711511	0.214815	0.797152	LLD	33.1545	33.2465	13	1109	8	1019	1.34215	0.0400687	0.179686	0.569191	IBD	0	21.2775	12	442	5	330	1.48741	0.0698076	0.137204	0.620429
UniRef90_B0NCS7_Homoserine_O-succinyltransferase	MIBS	5.94324	5.26569	7	298	7	261	-1.64041	-0.0939296	0.101372	0.797152	LLD	5.43619	4.99483	13	1109	11	886	-1.34546	-0.0401674	0.178616	0.569191	IBD	5.34658	5.40787	12	442	7	340	-0.563402	-0.0264418	0.573926	0.830747
UniRef90_R5Q9Z2_Diaminopimelate_epimerase	MIBS	8.17253	5.42306	7	298	6	175	-1.40739	-0.080587	0.159977	0.797152	LLD	10.8845	2.7248	13	1109	8	649	-1.34397	-0.0401231	0.179102	0.569191	IBD	0	2.7248	12	442	5	248	0.240343	0.0112799	0.810969	0.918836
UniRef90_V2YFV9_Uridine_phosphorylase	MIBS	22.2875	13.6142	7	298	7	289	-2.23298	-0.12786	0.0256934	0.797152	LLD	10.6613	13.7939	13	1109	12	1087	1.33917	0.0399796	0.180656	0.571072	IBD	12.1568	10.3546	12	442	10	378	-1.37573	-0.064566	0.169253	0.630807
UniRef90_V2YFV9_Uridine_phosphorylase|unclassified	MIBS	22.2875	13.6142	7	298	7	289	-2.23298	-0.12786	0.0256934	0.797152	LLD	10.6613	13.7939	13	1109	12	1087	1.33917	0.0399796	0.180656	0.571072	IBD	12.1568	10.3546	12	442	10	378	-1.37573	-0.064566	0.169253	0.630807
UniRef90_R7FUM4_Probable_nicotinate-nucleotide_adenylyltransferase	MIBS	41.4826	51.3301	7	298	7	270	-0.910877	-0.0521567	0.363504	0.797152	LLD	44.5584	61.0556	13	1109	10	1036	1.33894	0.0399728	0.18073	0.571072	IBD	0	27.5783	12	442	4	306	NA	NA	NA	Na
UniRef90_D4JYB5_Dipeptidase_putative|g__Faecalibacterium.s__Faecalibacterium_prausnitzii	MIBS	8.51007	17.8081	7	298	6	254	1.38101	0.0790766	0.167943	0.797152	LLD	10.045	26.316	13	1109	11	1054	1.33408	0.0398279	0.182317	0.5732	IBD	0	10.8427	12	442	5	309	2.01775	0.0946976	0.0437355	0.514532
UniRef90_R7FUM4_Probable_nicotinate-nucleotide_adenylyltransferase|g__Dorea.s__Dorea_longicatena	MIBS	41.4826	49.3554	7	298	7	270	-1.03233	-0.0591109	0.302935	0.797152	LLD	19.6514	57.148	13	1109	10	1034	1.3071	0.0390222	0.191326	0.578959	IBD	0	21.6532	12	442	4	305	NA	NA	NA	Na
UniRef90_R6FVU8_4-hydroxy-tetrahydrodipicolinate_reductase	MIBS	150.953	80.6503	7	298	7	289	-1.76471	-0.101047	0.0779782	0.797152	LLD	64.8528	73.7182	13	1109	10	1085	1.29785	0.038746	0.194488	0.579642	IBD	6.79758	36.2549	12	442	6	351	1.56411	0.0734072	0.118056	0.605934
UniRef90_R5X174_4-hydroxy-tetrahydrodipicolinate_reductase	MIBS	29.2216	19.1465	7	298	7	282	-1.68242	-0.0963354	0.0929073	0.797152	LLD	17.5068	18.1393	13	1109	10	1030	1.2968	0.0387148	0.194848	0.579642	IBD	19.2677	17.2395	12	442	9	366	-1.52257	-0.0714577	0.128146	0.615948
UniRef90_R5X174_4-hydroxy-tetrahydrodipicolinate_reductase|unclassified	MIBS	29.2216	19.1465	7	298	7	282	-1.68242	-0.0963354	0.0929073	0.797152	LLD	17.5068	18.1393	13	1109	10	1030	1.2968	0.0387148	0.194848	0.579642	IBD	19.2677	17.2395	12	442	9	366	-1.52257	-0.0714577	0.128146	0.615948
UniRef90_R7QVJ6_Probable_transaldolase	MIBS	12.4908	12.5858	7	298	7	298	-1.07529	-0.0615708	0.283218	0.797152	LLD	9.18238	13.2134	13	1109	13	1108	1.29698	0.0387201	0.194787	0.579642	IBD	12.0946	12.0613	12	442	11	430	-0.943254	-0.0442691	0.346122	0.722025
UniRef90_R7QVJ6_Probable_transaldolase|unclassified	MIBS	12.4908	12.5858	7	298	7	298	-1.07529	-0.0615708	0.283218	0.797152	LLD	9.18238	13.2134	13	1109	13	1108	1.29698	0.0387201	0.194787	0.579642	IBD	12.0946	12.0613	12	442	11	430	-0.943254	-0.0442691	0.346122	0.722025
UniRef90_R6BEU1_S-adenosylmethionine_synthase	MIBS	21.5308	20.0837	7	298	7	298	-1.87308	-0.107252	0.0613572	0.797152	LLD	16.336	20.5655	13	1109	13	1106	1.27718	0.0381289	0.201692	0.582597	IBD	18.517	16.4241	12	442	11	428	-1.29336	-0.0607003	0.196273	0.630807
UniRef90_R6BEU1_S-adenosylmethionine_synthase|unclassified	MIBS	21.5308	20.0837	7	298	7	298	-1.87308	-0.107252	0.0613572	0.797152	LLD	16.336	20.5655	13	1109	13	1106	1.27718	0.0381289	0.201692	0.582597	IBD	18.517	16.4241	12	442	11	428	-1.29336	-0.0607003	0.196273	0.630807
UniRef90_G5IA18_Probable_transaldolase|unclassified	MIBS	21.1132	20.0387	7	298	7	298	-1.162	-0.0665361	0.246116	0.797152	LLD	19.1554	19.5687	13	1109	13	1108	1.27718	0.0381289	0.201692	0.582597	IBD	17.2216	16.5844	12	442	11	430	-0.974473	-0.0457343	0.330376	0.707681
UniRef90_G5IA18_Probable_transaldolase	MIBS	21.1132	20.0387	7	298	7	298	-1.15333	-0.0660396	0.249665	0.797152	LLD	19.1554	19.5825	13	1109	13	1108	1.28837	0.038463	0.197768	0.582597	IBD	17.2216	16.6472	12	442	11	430	-0.945484	-0.0443738	0.344981	0.722003
UniRef90_R6FYN6_Ketol-acid_reductoisomerase|unclassified	MIBS	19.2082	17.8638	7	298	7	298	-1.43516	-0.0821771	0.15186	0.797152	LLD	16.7199	18.4084	13	1109	13	1108	1.28062	0.0382317	0.200478	0.582597	IBD	15.8093	15.8697	12	442	10	428	-0.856296	-0.040188	0.392451	0.745429
UniRef90_R6GUQ8_Quinolinate_synthetase_complex_A_subunit	MIBS	192.486	87.084	7	298	7	288	-1.69968	-0.0973232	0.0896005	0.797152	LLD	76.592	83.7374	13	1109	10	1085	1.28666	0.0384119	0.198365	0.582597	IBD	13.5986	41.3773	12	442	6	354	0.779468	0.0365822	0.436364	0.765732
UniRef90_R6GUQ8_Quinolinate_synthetase_complex_A_subunit|g__Eubacterium.s__Eubacterium_hallii	MIBS	184.011	87.084	7	298	7	288	-1.61296	-0.0923578	0.107225	0.797152	LLD	76.592	82.6875	13	1109	10	1084	1.27589	0.0380907	0.202145	0.582597	IBD	13.5986	41.3773	12	442	6	354	0.777228	0.0364771	0.437685	0.766486
UniRef90_R5QVE1_Ketol-acid_reductoisomerase|unclassified	MIBS	23.6543	19.6908	7	298	7	298	-1.22704	-0.0702602	0.220623	0.797152	LLD	17.0897	19.5456	13	1109	13	1108	1.28751	0.0384373	0.198067	0.582597	IBD	9.34957	15.5096	12	442	10	427	0.474979	0.0222919	0.635597	0.852378
UniRef90_D4LR66_Sugar-phosphate_isomerases_RpiBLacALacB_family|g__Blautia.s__Ruminococcus_obeum	MIBS	26.3237	9.18916	7	298	5	209	-0.993175	-0.0568691	0.321696	0.797152	LLD	5.30504	10.6101	13	1109	7	842	1.27954	0.0381994	0.20086	0.582597	IBD	0	0	12	442	3	184	NA	NA	NA	Na
UniRef90_R5R179_Probable_nicotinate-nucleotide_adenylyltransferase	MIBS	7.66768	3.85359	7	298	5	163	-0.963911	-0.0551934	0.336232	0.797152	LLD	3.861	1.9305	13	1109	7	569	-1.27086	-0.0379402	0.203943	0.583899	IBD	0	1.9305	12	442	5	223	0.332235	0.0155926	0.740611	0.89216
UniRef90_R6FVU8_4-hydroxy-tetrahydrodipicolinate_reductase|g__Eubacterium.s__Eubacterium_hallii	MIBS	150.953	76.9669	7	298	7	288	-1.86878	-0.107006	0.0619561	0.797152	LLD	54.3716	67.9554	13	1109	10	1085	1.24361	0.0371268	0.213802	0.585157	IBD	6.79644	34.7432	12	442	6	350	2.03724	0.0956124	0.0417385	0.513414
UniRef90_D4MYW1_Cytidine_deaminase|g__Lachnospiraceae_noname.s__Lachnospiraceae_bacterium_5_1_63FAA	MIBS	28.777	28.7069	7	298	6	251	-1.1621	-0.0665418	0.246077	0.797152	LLD	14.3125	25.1799	13	1109	8	948	1.24001	0.0370195	0.21513	0.585157	IBD	0	14.3885	12	442	5	309	1.61261	0.0756837	0.107075	0.597441
UniRef90_D4MYK3_Methionine_synthase_II_Cobalamin-independent|g__Lachnospiraceae_noname.s__Lachnospiraceae_bacterium_5_1_63FAA	MIBS	34.7557	22.8131	7	298	6	273	-0.947673	-0.0542636	0.344401	0.797152	LLD	19.7964	21.8412	13	1109	8	1012	1.25139	0.037359	0.21095	0.585157	IBD	0	14.8947	12	442	5	328	1.45659	0.0683612	0.145541	0.628321
UniRef90_R5Z1D6_Ribose_5-phosphate_isomerase_A|g__Lachnospiraceae_noname.s__Lachnospiraceae_bacterium_5_1_63FAA	MIBS	69.3799	17.3801	7	298	6	262	-1.77494	-0.101633	0.0762667	0.797152	LLD	11.583	19.2402	13	1109	8	975	1.24995	0.0373162	0.211474	0.585157	IBD	0	13.5135	12	442	5	315	1.23687	0.0580491	0.216556	0.630807
UniRef90_R6BWX3_S-adenosylmethionine_synthase	MIBS	12.51	12.6434	7	298	7	298	-1.3918	-0.0796944	0.16464	0.797152	LLD	14.6922	12.7862	13	1109	13	1107	1.23241	0.0367924	0.217957	0.585157	IBD	9.05321	10.8287	12	442	10	422	-0.608794	-0.0285721	0.5434	0.81886
UniRef90_R6BWX3_S-adenosylmethionine_synthase|unclassified	MIBS	12.51	12.6434	7	298	7	298	-1.3918	-0.0796944	0.16464	0.797152	LLD	14.6922	12.7862	13	1109	13	1107	1.23241	0.0367924	0.217957	0.585157	IBD	9.05321	10.8287	12	442	10	422	-0.608794	-0.0285721	0.5434	0.81886
UniRef90_R5N9G9_Uridine_phosphorylase|unclassified	MIBS	93.2856	57.9642	7	298	7	296	-1.69098	-0.096825	0.0912562	0.797152	LLD	45.8607	58.7728	13	1109	13	1101	1.24446	0.0371522	0.213488	0.585157	IBD	44.9399	38.4011	12	442	10	410	-0.530825	-0.0249128	0.596313	0.843386
UniRef90_R5QI47_Homoserine_dehydrogenase|g__Blautia.s__Ruminococcus_torques	MIBS	3.57782	1.78891	7	298	6	173	-1.00964	-0.0578115	0.313749	0.797152	LLD	4.47227	0.894454	13	1109	7	602	-1.26149	-0.0376608	0.207294	0.585157	IBD	0	0.894454	12	442	5	231	0.452825	0.0212521	0.651526	0.857696
UniRef90_R6A503_Ribulose-phosphate_3-epimerase|unclassified	MIBS	35.9818	10.956	7	298	5	156	-1.76932	-0.101311	0.0772236	0.797152	LLD	0	14.0289	13	1109	5	599	1.22901	0.0366911	0.219237	0.585665	IBD	0	0	12	442	5	161	-0.717048	-0.0336527	0.474142	0.790461
UniRef90_D4LQD8_Homoserine_dehydrogenase|unclassified	MIBS	49.6588	28.7527	7	298	7	295	-1.66063	-0.0950871	0.0972251	0.797152	LLD	22.4493	28.968	13	1109	12	1093	1.22294	0.0365097	0.221515	0.586924	IBD	22.9235	20.9566	12	442	9	397	-1.07656	-0.0505253	0.282177	0.664825
UniRef90_R6NB66_Dihydroxy-acid_dehydratase	MIBS	13.029	11.5072	7	298	7	297	-1.05361	-0.0603294	0.293057	0.797152	LLD	9.5136	10.193	13	1109	13	1106	1.2238	0.0365354	0.22119	0.586924	IBD	8.67977	9.57283	12	442	10	423	-0.7136	-0.0334909	0.476165	0.791038
UniRef90_V2XIG2_Ketol-acid_reductoisomerase	MIBS	9.1593	7.34575	7	298	7	297	-1.74301	-0.0998042	0.081712	0.797152	LLD	7.3036	7.42306	13	1109	13	1104	1.22036	0.0364326	0.222493	0.587914	IBD	4.59168	6.17747	12	442	10	414	-0.356834	-0.016747	0.722051	0.88763
UniRef90_V2XIG2_Ketol-acid_reductoisomerase|unclassified	MIBS	9.1593	7.34575	7	298	7	297	-1.74301	-0.0998042	0.081712	0.797152	LLD	7.3036	7.42306	13	1109	13	1104	1.22036	0.0364326	0.222493	0.587914	IBD	4.59168	6.17747	12	442	10	414	-0.356834	-0.016747	0.722051	0.88763
UniRef90_D5HHX4_Branched-chain_amino_acid_aminotransferase_group_II|unclassified	MIBS	11.8101	10.0618	7	298	7	297	-1.1013	-0.0630604	0.27171	0.797152	LLD	8.7484	9.84799	13	1109	12	1106	1.21906	0.036394	0.222983	0.588279	IBD	7.8034	8.06758	12	442	10	413	-0.785046	-0.036844	0.433081	0.764275
UniRef90_D4K2E2_Transketolase_C-terminal_subunit|g__Faecalibacterium.s__Faecalibacterium_prausnitzii	MIBS	2.35849	22.8981	7	298	5	256	2.1321	0.122083	0.0331778	0.797152	LLD	21.0779	32.9603	13	1109	11	1065	1.21265	0.0362025	0.225429	0.591393	IBD	0	13.4906	12	442	5	305	1.92299	0.0902503	0.0546239	0.53211
UniRef90_R5Z1D6_Ribose_5-phosphate_isomerase_A	MIBS	156.074	47.1795	7	298	6	274	-1.80854	-0.103557	0.0708603	0.797152	LLD	36.6611	46.332	13	1109	8	1040	1.21407	0.036245	0.224884	0.591393	IBD	0	38.5971	12	442	5	351	1.90613	0.0894591	0.0567789	0.536729
UniRef90_D4MVV2_Homoserine_O-succinyltransferase|g__Anaerostipes.s__Anaerostipes_hadrus	MIBS	91.6419	35.4082	7	298	6	260	-1.48007	-0.0847484	0.139435	0.797152	LLD	24.4499	30.549	13	1109	8	966	1.21012	0.0361271	0.226397	0.591393	IBD	0	18.3359	12	442	3	296	NA	NA	NA	Na
UniRef90_R5YLC1_Dihydroxy-acid_dehydratase	MIBS	19.8071	17.2112	7	298	7	298	-1.25739	-0.0719981	0.209397	0.797152	LLD	17.8251	16.742	13	1109	13	1107	1.20744	0.0360471	0.227428	0.591811	IBD	15.6944	14.9054	12	442	10	426	-0.932122	-0.0437467	0.35185	0.723663
UniRef90_R5YLC1_Dihydroxy-acid_dehydratase|unclassified	MIBS	19.8071	17.2112	7	298	7	298	-1.25739	-0.0719981	0.209397	0.797152	LLD	17.8251	16.742	13	1109	13	1107	1.20744	0.0360471	0.227428	0.591811	IBD	15.6944	14.9054	12	442	10	426	-0.932122	-0.0437467	0.35185	0.723663
UniRef90_R6NB66_Dihydroxy-acid_dehydratase|unclassified	MIBS	13.029	11.3413	7	298	7	297	-1.18368	-0.0677775	0.237398	0.797152	LLD	9.5136	10.1816	13	1109	13	1106	1.204	0.0359442	0.228757	0.592814	IBD	8.67977	8.87242	12	442	10	422	-1.34024	-0.0629005	0.18053	0.630807
UniRef90_R7FRM7_4-hydroxy-tetrahydrodipicolinate_synthase|g__Dorea.s__Dorea_longicatena	MIBS	56.6487	56.5904	7	298	7	276	-1.11885	-0.0640655	0.264128	0.797152	LLD	38.1713	68.8883	13	1109	10	1053	1.1972	0.0357412	0.231397	0.59539	IBD	0	25.8382	12	442	4	316	NA	NA	NA	Na
UniRef90_D4K2E2_Transketolase_C-terminal_subunit	MIBS	6.16796	30.5177	7	298	6	256	1.93215	0.110635	0.0536089	0.797152	LLD	25.7862	43.4393	13	1109	11	1066	1.19371	0.035637	0.232762	0.597323	IBD	0	18.0313	12	442	5	307	1.99643	0.0936969	0.0460108	0.515785
UniRef90_R5TRC6_Probable_transaldolase	MIBS	17.8672	17.6875	7	298	7	298	-0.997242	-0.0571019	0.3197	0.797152	LLD	15.819	17.9794	13	1109	13	1108	1.1885	0.0354816	0.234805	0.599905	IBD	15.0306	14.7552	12	442	11	431	-1.56651	-0.07352	0.11749	0.605934
UniRef90_D4K4A3_L-threonine_synthase	MIBS	9.28451	24.8373	7	298	6	250	1.39035	0.0796113	0.165082	0.797152	LLD	25.8634	35.806	13	1109	11	1049	1.18602	0.0354075	0.235785	0.601244	IBD	0	16.5673	12	442	5	306	2.11604	0.0993106	0.0344379	0.498961
UniRef90_D4K961_Dihydroxyacid_dehydratasephosphogluconate_dehydratase	MIBS	55.1766	140.044	7	298	6	293	0.895353	0.0512678	0.371758	0.797152	LLD	88.7	149.469	13	1109	13	1092	1.18248	0.0353018	0.237187	0.603189	IBD	7.10379	83.1114	12	442	6	362	2.95127	0.13851	0.00317619	0.395959
UniRef90_R6G266_Dihydroxy-acid_dehydratase|unclassified	MIBS	22.9549	19.4682	7	298	7	298	-0.988571	-0.0566054	0.323936	0.797152	LLD	19.0182	18.1738	13	1109	13	1107	1.17817	0.0351732	0.2389	0.603189	IBD	13.0672	15.0334	12	442	11	427	-1.31232	-0.0615901	0.189789	0.630807
UniRef90_R9KMX1_Probable_transaldolase	MIBS	14.8374	14.0107	7	298	7	298	-1.31809	-0.0754738	0.188199	0.797152	LLD	13.1105	14.3664	13	1109	13	1104	1.18075	0.0352503	0.237872	0.603189	IBD	14.4816	12.6279	12	442	11	427	-1.32124	-0.0620088	0.186794	0.630807
UniRef90_R9KMX1_Probable_transaldolase|unclassified	MIBS	14.8374	14.0107	7	298	7	298	-1.31809	-0.0754738	0.188199	0.797152	LLD	13.1105	14.3664	13	1109	13	1104	1.18075	0.0352503	0.237872	0.603189	IBD	14.4816	12.6279	12	442	11	427	-1.32124	-0.0620088	0.186794	0.630807
UniRef90_R5BTT9_Probable_transaldolase|unclassified	MIBS	20.2853	14.9007	7	298	7	297	-1.69098	-0.096825	0.0912563	0.797152	LLD	12.8768	14.9369	13	1109	13	1100	1.17817	0.0351732	0.2389	0.603189	IBD	15.0818	11.4803	12	442	10	416	-1.34032	-0.0629043	0.180504	0.630807
UniRef90_R6FAZ4_Probable_transaldolase	MIBS	22.8606	22.8073	7	298	7	298	-1.03193	-0.0590881	0.303122	0.797152	LLD	21.6628	24.5641	13	1109	13	1108	1.17214	0.0349933	0.241312	0.605998	IBD	13.5566	18.2539	12	442	11	426	0.156096	0.00732596	0.876836	0.943915
UniRef90_R6FAZ4_Probable_transaldolase|unclassified	MIBS	22.8606	22.8073	7	298	7	298	-1.03193	-0.0590881	0.303122	0.797152	LLD	21.6628	24.5641	13	1109	13	1108	1.17214	0.0349933	0.241312	0.605998	IBD	13.5566	18.2539	12	442	11	426	0.156096	0.00732596	0.876836	0.943915
UniRef90_R7A5Q5_Uridine_phosphorylase	MIBS	6.91051	7.02109	7	298	7	279	-1.18383	-0.0677857	0.237342	0.797152	LLD	5.06168	6.85625	13	1109	11	1039	1.17144	0.0349722	0.241596	0.606148	IBD	3.17796	5.8459	12	442	8	345	0.042603	0.00199946	0.966912	0.984808
UniRef90_R7A5Q5_Uridine_phosphorylase|unclassified	MIBS	6.91051	7.02109	7	298	7	279	-1.18383	-0.0677857	0.237342	0.797152	LLD	5.06168	6.85625	13	1109	11	1039	1.17144	0.0349722	0.241596	0.606148	IBD	3.17796	5.8459	12	442	8	345	0.042603	0.00199946	0.966912	0.984808
UniRef90_R5QPF3_S-adenosylmethionine_synthase	MIBS	11.1673	9.70955	7	298	7	295	-1.30942	-0.0749773	0.191126	0.797152	LLD	8.25988	10.2491	13	1109	12	1107	1.16698	0.0348391	0.243393	0.607242	IBD	6.92234	8.0572	12	442	9	410	-0.16728	-0.00785084	0.868027	0.939588
UniRef90_R5QPF3_S-adenosylmethionine_synthase|unclassified	MIBS	11.1673	9.70955	7	298	7	295	-1.30942	-0.0749773	0.191126	0.797152	LLD	8.25988	10.2491	13	1109	12	1107	1.16698	0.0348391	0.243393	0.607242	IBD	6.92234	8.0572	12	442	9	410	-0.16728	-0.00785084	0.868027	0.939588
UniRef90_R5DS72_Ketol-acid_reductoisomerase	MIBS	16.7173	13.8224	7	298	7	297	-2.4801	-0.14201	0.0132147	0.797152	LLD	13.7289	13.7718	13	1109	13	1108	1.15062	0.0343507	0.250065	0.616355	IBD	11.3503	12.5992	12	442	10	427	-0.352332	-0.0165357	0.725426	0.888793
UniRef90_R5DS72_Ketol-acid_reductoisomerase|unclassified	MIBS	16.7173	13.8224	7	298	7	297	-2.4801	-0.14201	0.0132147	0.797152	LLD	13.7289	13.7718	13	1109	13	1108	1.15062	0.0343507	0.250065	0.616355	IBD	11.3503	12.5992	12	442	10	427	-0.352332	-0.0165357	0.725426	0.888793
UniRef90_D4LKN1_4-hydroxy-tetrahydrodipicolinate_synthase	MIBS	198.836	114.492	7	298	7	296	-1.22704	-0.0702602	0.220623	0.797152	LLD	79.2474	114.709	13	1109	13	1094	1.14718	0.034248	0.251486	0.617635	IBD	87.0608	82.1602	12	442	10	405	-0.455041	-0.0213562	0.649882	0.857171
UniRef90_D4KTZ7_Acetolactate_synthase_large_subunit_biosynthetic_type	MIBS	2.46609	10.7781	7	298	5	251	1.3947	0.0798601	0.163764	0.797152	LLD	13.55	13.5541	13	1109	9	997	1.13747	0.0339583	0.25552	0.621099	IBD	0	10.184	12	442	5	323	2.17634	0.102141	0.0296139	0.498961
UniRef90_D4LQA1_4-hydroxy-tetrahydrodipicolinate_reductase|unclassified	MIBS	62.3751	36.9381	7	298	7	297	-1.90343	-0.10899	0.0572675	0.797152	LLD	30.0579	39.6405	13	1109	13	1103	1.13943	0.0340166	0.254704	0.621099	IBD	34.1002	29.9347	12	442	10	415	-1.30242	-0.0611258	0.193153	0.630807
UniRef90_R5WSM1_Ribulose-phosphate_3-epimerase	MIBS	13.6708	12.3505	7	298	7	279	-1.82127	-0.104286	0.0688959	0.797152	LLD	10.5388	11.7009	13	1109	11	1030	1.13835	0.0339844	0.255153	0.621099	IBD	12.445	11.139	12	442	9	382	-0.924409	-0.0433847	0.355855	0.727413
UniRef90_R5WSM1_Ribulose-phosphate_3-epimerase|unclassified	MIBS	13.6708	12.3505	7	298	7	279	-1.82127	-0.104286	0.0688959	0.797152	LLD	10.5388	11.7009	13	1109	11	1030	1.13835	0.0339844	0.255153	0.621099	IBD	12.445	11.139	12	442	9	382	-0.924409	-0.0433847	0.355855	0.727413
UniRef90_R5K2H2_2-isopropylmalate_synthase	MIBS	1.42554	33.8883	7	298	5	256	1.11164	0.0636525	0.267227	0.797152	LLD	81.4423	37.215	13	1109	11	1033	-1.11379	-0.0332511	0.265555	0.635127	IBD	64.1119	60.129	12	442	9	370	-0.451456	-0.0211879	0.652466	0.857696
UniRef90_D4MZG3_4-hydroxy-tetrahydrodipicolinate_reductase|g__Lachnospiraceae_noname.s__Lachnospiraceae_bacterium_5_1_63FAA	MIBS	100.524	36.4751	7	298	6	275	-1.42467	-0.0815763	0.154881	0.797152	LLD	25.9146	33.469	13	1109	8	1010	1.10759	0.0330659	0.268227	0.639733	IBD	0	27.3891	12	442	5	327	1.37925	0.0647316	0.168164	0.630807
UniRef90_R6PUI4_4-hydroxy-tetrahydrodipicolinate_reductase|unclassified	MIBS	7.42927	6.62986	7	298	5	178	-1.15626	-0.066207	0.248494	0.797152	LLD	0	7.1976	13	1109	5	674	1.10777	0.0330715	0.268153	0.639733	IBD	0	0	12	442	4	181	NA	NA	NA	Na
UniRef90_R5TSR6_Dihydroxy-acid_dehydratase|unclassified	MIBS	8.5431	7.0115	7	298	7	294	-1.47852	-0.0846599	0.139849	0.797152	LLD	6.25814	6.34305	13	1109	13	1101	1.10671	0.0330399	0.268604	0.639742	IBD	5.5261	6.03827	12	442	11	409	-1.3594	-0.0637999	0.174373	0.630807
UniRef90_D6CYT2_Quinolinate_synthase_A	MIBS	4.76758	45.8348	7	298	5	263	1.01983	0.0583954	0.308839	0.797152	LLD	134.392	48.8192	13	1109	11	1044	-1.10683	-0.0330434	0.268553	0.639742	IBD	69.0745	90.4519	12	442	10	393	-0.544479	-0.0255537	0.58688	0.837288
UniRef90_D4MZP1_Probable_nicotinate-nucleotide_adenylyltransferase|g__Lachnospiraceae_noname.s__Lachnospiraceae_bacterium_5_1_63FAA	MIBS	59.1603	20.9223	7	298	6	269	-1.60719	-0.0920275	0.108489	0.797152	LLD	13.3624	20.9924	13	1109	8	990	1.10358	0.0329465	0.26996	0.640269	IBD	0	15.2403	12	442	5	315	1.25042	0.0586853	0.211558	0.630807
UniRef90_R6QEV7_Dihydroxy-acid_dehydratase|unclassified	MIBS	13.1866	10.7413	7	298	7	297	-1.11431	-0.0638052	0.266077	0.797152	LLD	10.8555	10.3608	13	1109	13	1106	1.10155	0.0328857	0.270845	0.641072	IBD	7.58767	9.24702	12	442	10	416	-0.59099	-0.0277365	0.555275	0.821139
UniRef90_R6BMJ0_2-isopropylmalate_synthase	MIBS	29.971	25.3586	7	298	7	295	-1.69531	-0.0970733	0.090428	0.797152	LLD	21.0048	23.8201	13	1109	12	1098	1.10112	0.0328729	0.271032	0.641073	IBD	17.8998	16.8736	12	442	10	398	-0.941503	-0.0441869	0.347019	0.722025
UniRef90_R6BMJ0_2-isopropylmalate_synthase|unclassified	MIBS	29.971	25.3586	7	298	7	295	-1.69531	-0.0970733	0.090428	0.797152	LLD	21.0048	23.8201	13	1109	12	1098	1.10112	0.0328729	0.271032	0.641073	IBD	17.8998	16.8736	12	442	10	398	-0.941503	-0.0441869	0.347019	0.722025
UniRef90_R6PKM1_Acetolactate_synthase|unclassified	MIBS	9.73663	8.0122	7	298	7	284	-2.0813	-0.119175	0.0376051	0.797152	LLD	6.67908	7.45667	13	1109	13	1061	1.09815	0.0327842	0.272328	0.642477	IBD	5.57586	5.75335	12	442	9	357	-0.979148	-0.0459537	0.32806	0.706314
UniRef90_D4LKN1_4-hydroxy-tetrahydrodipicolinate_synthase|unclassified	MIBS	198.836	114.492	7	298	7	296	-1.22704	-0.0702602	0.220623	0.797152	LLD	79.2474	114.027	13	1109	13	1093	1.09036	0.0325516	0.275745	0.646422	IBD	87.0608	82.1133	12	442	10	404	-0.470667	-0.0220895	0.638675	0.853082
UniRef90_R6FYN6_Ketol-acid_reductoisomerase|g__Eubacterium.s__Eubacterium_hallii	MIBS	97.7874	70.0867	7	298	7	289	-0.979911	-0.0561096	0.328201	0.797152	LLD	48.8809	62.9845	13	1109	10	1086	1.08391	0.032359	0.278597	0.648464	IBD	6.52174	32.6069	12	442	6	350	1.18559	0.0556424	0.236228	0.630807
UniRef90_D4K3V7_Homoserine_dehydrogenase|g__Faecalibacterium.s__Faecalibacterium_prausnitzii	MIBS	33.3927	57.9944	7	298	7	280	1.01903	0.0583492	0.309221	0.797152	LLD	60.4897	77.3285	13	1109	12	1097	1.07917	0.0322175	0.280706	0.649386	IBD	0	44.7698	12	442	5	338	2.11832	0.0994177	0.0342431	0.498961
UniRef90_D5HI61_Aspartate-semialdehyde_dehydrogenase_Non-peptidoglycan_organisms|unclassified	MIBS	12.486	12.6875	7	298	7	297	-1.22271	-0.0700119	0.222261	0.797152	LLD	13.4327	12.8426	13	1109	13	1106	1.07916	0.0322175	0.280706	0.649386	IBD	10.4901	10.3505	12	442	10	423	-1.05925	-0.049713	0.289994	0.670299
UniRef90_R7C1F8_Ribulose-phosphate_3-epimerase|g__Lachnospiraceae_noname.s__Lachnospiraceae_bacterium_5_1_63FAA	MIBS	166.833	43.0912	7	298	6	273	-1.61994	-0.0927572	0.105713	0.797152	LLD	25.1059	41.2927	13	1109	8	1004	1.07321	0.0320398	0.283369	0.652488	IBD	0	32.2669	12	442	5	330	1.4334	0.067273	0.152064	0.630807
UniRef90_D4LNI2_NAD+_synthetase	MIBS	184.438	109.557	7	298	6	288	-1.06664	-0.0610756	0.287115	0.797152	LLD	106.984	114.282	13	1109	10	1087	1.07314	0.0320377	0.2834	0.652488	IBD	79.8051	69.5554	12	442	8	364	-0.0156554	-0.000734745	0.988401	0.993615
UniRef90_C0BY06_Acetolactate_synthase|unclassified	MIBS	12.1902	9.47297	7	298	7	288	-1.85577	-0.106261	0.0637961	0.797152	LLD	9.04414	9.00024	13	1109	13	1066	-1.07231	-0.0320127	0.283775	0.652758	IBD	7.80894	7.77249	12	442	9	381	-1.40568	-0.0659721	0.16015	0.630807
UniRef90_D4LKA8_Diaminopimelate_epimerase	MIBS	175.789	107.17	7	298	6	285	-1.19892	-0.0686497	0.231405	0.797152	LLD	96.3019	111.032	13	1109	10	1073	1.0723	0.0320125	0.283779	0.652758	IBD	76.5974	65.0317	12	442	8	350	-0.412253	-0.019348	0.680975	0.872475
UniRef90_D4MV86_Transketolase_C-terminal_subunit	MIBS	226.306	102.819	7	298	7	292	-1.77336	-0.101542	0.0765282	0.797152	LLD	95.2502	98.9956	13	1109	9	1084	1.07143	0.0319864	0.284172	0.652971	IBD	7.52855	74.4411	12	442	6	391	2.35486	0.110519	0.0185853	0.45743
UniRef90_D4MTZ4_Cystathionine_beta-lyasescystathionine_gamma-synthases|g__Anaerostipes.s__Anaerostipes_hadrus	MIBS	45.5399	24.1537	7	298	6	260	-1.14586	-0.0656116	0.252753	0.797152	LLD	19.5107	25.0548	13	1109	8	968	1.07131	0.0319828	0.284226	0.652971	IBD	0	14.8614	12	442	3	296	NA	NA	NA	Na
UniRef90_I5AQZ5_Ketol-acid_reductoisomerase	MIBS	9.5649	8.40477	7	298	7	282	-1.09271	-0.0625683	0.275475	0.797152	LLD	8.53462	8.7642	13	1109	11	1069	1.07058	0.0319613	0.284551	0.653	IBD	4.88872	7.44715	12	442	8	371	0.525209	0.0246493	0.600215	0.844503
UniRef90_I5AQZ5_Ketol-acid_reductoisomerase|unclassified	MIBS	9.5649	8.40477	7	298	7	282	-1.09271	-0.0625683	0.275475	0.797152	LLD	8.53462	8.7642	13	1109	11	1069	1.07058	0.0319613	0.284551	0.653	IBD	4.88872	7.44715	12	442	8	371	0.525209	0.0246493	0.600215	0.844503
UniRef90_C8WPH0_Transaldolase	MIBS	8.82148	4.28335	7	298	5	198	-1.04295	-0.0597189	0.297998	0.797152	LLD	3.5524	3.53676	13	1109	8	656	-1.07014	-0.031948	0.284757	0.653255	IBD	0	3.12807	12	442	4	232	NA	NA	NA	Na
UniRef90_C0BY06_Acetolactate_synthase	MIBS	12.1902	9.47297	7	298	7	288	-1.85143	-0.106013	0.0644194	0.797152	LLD	9.04414	9.00024	13	1109	13	1067	-1.06714	-0.0318585	0.286103	0.65481	IBD	7.80894	7.77249	12	442	9	381	-1.40122	-0.0657625	0.161483	0.630807
UniRef90_B0NCI5_Acetolactate_synthase|unclassified	MIBS	15.4872	10.2555	7	298	7	284	-2.04228	-0.11694	0.0413395	0.797152	LLD	9.88818	9.5938	13	1109	12	1028	-1.0656	-0.0318124	0.2868	0.65553	IBD	8.5398	7.96282	12	442	9	357	-1.66399	-0.078095	0.096338	0.584566
UniRef90_D4MZG2_4-hydroxy-tetrahydrodipicolinate_synthase|g__Lachnospiraceae_noname.s__Lachnospiraceae_bacterium_5_1_63FAA	MIBS	73.8692	36.9124	7	298	6	276	-1.43113	-0.0819464	0.153015	0.797152	LLD	33.004	33.121	13	1109	8	1017	1.05971	0.0316365	0.289475	0.658788	IBD	0	28.0166	12	442	5	331	1.64117	0.0770241	0.100995	0.591517
UniRef90_R5UFQ6_S-adenosylmethionine_synthase|unclassified	MIBS	16.6648	15.8023	7	298	7	297	-1.55223	-0.0888804	0.121127	0.797152	LLD	13.1275	14.9031	13	1109	13	1108	1.05764	0.0315749	0.290415	0.659416	IBD	14.2827	13.7254	12	442	10	425	-0.996797	-0.046782	0.319405	0.699189
UniRef90_D4JBP3_Homoserine_O-succinyltransferase	MIBS	13.201	16.7855	7	298	6	251	0.983985	0.0563428	0.326192	0.797152	LLD	16.8067	20.4067	13	1109	10	995	1.05738	0.0315671	0.290535	0.659416	IBD	0	4.80192	12	442	4	245	NA	NA	NA	Na
UniRef90_D4JBP3_Homoserine_O-succinyltransferase|g__Coprococcus.s__Coprococcus_catus	MIBS	13.201	16.7855	7	298	6	251	0.983985	0.0563428	0.326192	0.797152	LLD	16.8067	20.4067	13	1109	10	995	1.05738	0.0315671	0.290535	0.659416	IBD	0	4.80192	12	442	4	244	NA	NA	NA	Na
UniRef90_R5TN91_Probable_transaldolase|unclassified	MIBS	24.6533	21.8691	7	298	7	298	-1.5002	-0.0859011	0.134125	0.797152	LLD	18.2339	21.6326	13	1109	13	1107	1.05248	0.0314207	0.292779	0.661695	IBD	15.3868	18.6133	12	442	11	428	-0.729187	-0.0342224	0.46657	0.785334
UniRef90_D4MVS6_Threonine_synthase|g__Lachnospiraceae_noname.s__Lachnospiraceae_bacterium_5_1_63FAA	MIBS	91.9848	41.6835	7	298	6	276	-1.37475	-0.0787182	0.169881	0.797152	LLD	44.5158	43.1058	13	1109	8	1021	1.05191	0.0314039	0.293036	0.662059	IBD	0	30.1765	12	442	5	333	1.77986	0.0835331	0.0752827	0.555977
UniRef90_D4K1Z0_Homoserine_O-succinyltransferase|g__Faecalibacterium.s__Faecalibacterium_prausnitzii	MIBS	20.2016	76.7078	7	298	7	270	1.10607	0.0633331	0.269638	0.797152	LLD	78.4227	103.551	13	1109	12	1093	1.05076	0.0313693	0.293569	0.662761	IBD	1.19119	55.9086	12	442	6	328	1.85913	0.0872534	0.063168	0.538929
UniRef90_R5G7N2_S-adenosylmethionine_synthase|unclassified	MIBS	14.4431	15.8372	7	298	7	298	-1.43083	-0.0819288	0.153103	0.797152	LLD	13.8596	14.6	13	1109	13	1107	1.04645	0.0312408	0.295552	0.665769	IBD	13.4548	12.3474	12	442	11	429	-1.24541	-0.05845	0.213391	0.630807
UniRef90_D4K1Z0_Homoserine_O-succinyltransferase	MIBS	20.2016	90.2731	7	298	7	270	1.24053	0.0710324	0.215583	0.797152	LLD	102.187	118.26	13	1109	12	1093	1.04387	0.0311637	0.296745	0.667771	IBD	1.19119	65.426	12	442	6	328	1.97167	0.0925351	0.0487759	0.521098
UniRef90_D4MYW1_Cytidine_deaminase	MIBS	211.589	75.5396	7	298	6	276	-1.86481	-0.106779	0.062513	0.797152	LLD	68.3067	78.43	13	1109	9	1041	1.04228	0.0311164	0.29748	0.668794	IBD	0	54.3473	12	442	5	362	2.5533	0.119832	0.010705	0.395959
UniRef90_R7CNX4_Homoserine_dehydrogenase|unclassified	MIBS	19.9236	12.2985	7	298	6	239	-1.86937	-0.10704	0.0618747	0.797152	LLD	10.2955	11.8637	13	1109	11	931	-1.03999	-0.0310479	0.298545	0.670529	IBD	10.576	9.35225	12	442	7	303	-0.0577916	-0.0027123	0.954817	0.98145
UniRef90_D4MVV2_Homoserine_O-succinyltransferase	MIBS	268.849	92.4536	7	298	7	285	-1.96854	-0.112719	0.0492551	0.797152	LLD	106.65	91.6143	13	1109	8	1067	1.03874	0.0310106	0.299126	0.671229	IBD	10.1887	71.4712	12	442	6	370	2.26239	0.106179	0.0237424	0.498961
UniRef90_D4LHZ6_Thiamine_pyrophosphate-requiring_enzymes_[acetolactate_synthase_pyruvate_dehydrogenase_Cytochrome_glyoxylate_carboligase_phosphonopyruvate_decarboxylase]	MIBS	201.565	122.065	7	298	6	284	-1.30516	-0.0747335	0.192576	0.797152	LLD	107.696	126.744	13	1109	10	1074	1.03571	0.0309201	0.300539	0.673243	IBD	64.2745	72.576	12	442	8	356	-0.102977	-0.00483294	0.91887	0.961633
UniRef90_R7QY53_Probable_transaldolase	MIBS	22.4448	17.9917	7	298	7	298	-0.927869	-0.0531296	0.354601	0.797152	LLD	15.0837	17.4406	13	1109	12	1104	1.03483	0.0308938	0.300951	0.673725	IBD	15.0201	15.7168	12	442	11	422	-0.61994	-0.0290952	0.536032	0.818154
UniRef90_R7QY53_Probable_transaldolase|unclassified	MIBS	22.4448	17.9917	7	298	7	298	-0.927869	-0.0531296	0.354601	0.797152	LLD	15.0837	17.4406	13	1109	12	1104	1.03483	0.0308938	0.300951	0.673725	IBD	15.0201	15.7168	12	442	11	422	-0.61994	-0.0290952	0.536032	0.818154
UniRef90_D4LKA8_Diaminopimelate_epimerase|unclassified	MIBS	175.789	107.17	7	298	6	285	-1.19892	-0.0686497	0.231405	0.797152	LLD	96.3019	110.116	13	1109	10	1073	1.03011	0.0307531	0.303159	0.676626	IBD	76.5974	63.9484	12	442	8	350	-0.418974	-0.0196634	0.676054	0.87015
UniRef90_D4LNI2_NAD+_synthetase|unclassified	MIBS	184.438	109.557	7	298	6	288	-1.06664	-0.0610756	0.287115	0.797152	LLD	106.984	113.088	13	1109	10	1087	1.0301	0.0307526	0.303166	0.676626	IBD	79.8051	69.1625	12	442	8	364	-0.0246013	-0.0011546	0.981265	0.991672
UniRef90_R6R6R2_S-adenosylmethionine_synthase	MIBS	21.28	12.3246	7	298	5	163	-1.32765	-0.0760211	0.185046	0.797152	LLD	0	18.003	13	1109	6	677	1.02955	0.0307362	0.303431	0.676626	IBD	0	0	12	442	4	192	NA	NA	NA	Na
UniRef90_R6R6R2_S-adenosylmethionine_synthase|unclassified	MIBS	21.28	12.3246	7	298	5	163	-1.32765	-0.0760211	0.185046	0.797152	LLD	0	18.003	13	1109	6	677	1.02955	0.0307362	0.303431	0.676626	IBD	0	0	12	442	4	192	NA	NA	NA	Na
UniRef90_D4MZQ5_Aspartate-semialdehyde_dehydrogenase_Non-peptidoglycan_organisms|unclassified	MIBS	17.2325	15.6593	7	298	7	298	-1.32677	-0.0759704	0.185305	0.797152	LLD	18.8559	16.0704	13	1109	13	1107	1.02665	0.0306496	0.304789	0.676848	IBD	16.1524	14.0112	12	442	10	428	-1.52751	-0.0716895	0.126912	0.615701
UniRef90_R5HQF3_Diaminopimelate_epimerase	MIBS	64.7242	41.1916	7	298	7	282	-1.85153	-0.106019	0.0644049	0.797152	LLD	36.058	37.9009	13	1109	13	1064	1.02668	0.0306506	0.304773	0.676848	IBD	32.798	30.6887	12	442	8	351	-0.0425633	-0.00199759	0.966943	0.984808
UniRef90_R5HQF3_Diaminopimelate_epimerase|unclassified	MIBS	64.7242	41.1916	7	298	7	282	-1.85153	-0.106019	0.0644049	0.797152	LLD	36.058	37.9009	13	1109	13	1064	1.02668	0.0306506	0.304773	0.676848	IBD	32.798	30.6887	12	442	8	351	-0.0425633	-0.00199759	0.966943	0.984808
UniRef90_R5IAA0_Homoserine_dehydrogenase	MIBS	55.9771	38.7075	7	298	7	290	-1.71701	-0.0983155	0.0863749	0.797152	LLD	30.6593	33.5967	13	1109	11	1072	1.02409	0.0305732	0.305998	0.677203	IBD	28.7172	29.9285	12	442	10	391	-0.861422	-0.0404286	0.38962	0.743496
UniRef90_R5IAA0_Homoserine_dehydrogenase|unclassified	MIBS	55.9771	38.7075	7	298	7	290	-1.71701	-0.0983155	0.0863749	0.797152	LLD	30.6593	33.5967	13	1109	11	1072	1.02409	0.0305732	0.305998	0.677203	IBD	28.7172	29.9285	12	442	10	391	-0.861422	-0.0404286	0.38962	0.743496
UniRef90_A5LP36_Threonine_synthase	MIBS	12.987	6.49351	7	298	7	163	-1.67415	-0.0958618	0.0945469	0.797152	LLD	19.3967	12.9032	13	1109	9	688	-1.02121	-0.0304873	0.307364	0.67812	IBD	3.24675	19.1964	12	442	6	306	0.729267	0.0342262	0.466531	0.785334
UniRef90_D4LXA5_Homoserine_dehydrogenase|unclassified	MIBS	36.6587	20.9395	7	298	5	251	-1.38166	-0.0791137	0.167744	0.797152	LLD	18.3961	21.3919	13	1109	9	886	1.01796	0.0303902	0.308903	0.679938	IBD	16.4315	12.5791	12	442	8	250	-1.29525	-0.0607891	0.195635	0.630807
UniRef90_R5WTK4_Homoserine_dehydrogenase	MIBS	30.0883	21.6691	7	298	7	297	-1.07095	-0.0613225	0.285167	0.797152	LLD	17.7593	20.6285	13	1109	12	1092	1.01675	0.0303541	0.309477	0.679938	IBD	16.7263	17.5943	12	442	9	394	-0.812255	-0.038121	0.417286	0.757359
UniRef90_R5WTK4_Homoserine_dehydrogenase|unclassified	MIBS	30.0883	21.6691	7	298	7	297	-1.07095	-0.0613225	0.285167	0.797152	LLD	17.7593	20.6285	13	1109	12	1092	1.01675	0.0303541	0.309477	0.679938	IBD	16.7263	17.5943	12	442	9	394	-0.812255	-0.038121	0.417286	0.757359
UniRef90_R5QEZ4_4-hydroxy-tetrahydrodipicolinate_synthase|g__Lachnospiraceae_noname.s__Lachnospiraceae_bacterium_3_1_46FAA	MIBS	1.27389	0	7	298	5	112	-1.25352	-0.0717765	0.210918	0.797152	LLD	0	0	13	1109	5	397	-1.01724	-0.0303687	0.309279	0.679938	IBD	0	0	12	442	2	132	NA	NA	NA	Na
UniRef90_E7GI41_S-adenosylmethionine_synthase|unclassified	MIBS	7.74666	7.49874	7	298	7	297	-0.888846	-0.0508952	0.375252	0.797152	LLD	7.1907	7.59632	13	1109	13	1106	1.0146	0.0302898	0.310504	0.68069	IBD	5.63817	6.34164	12	442	11	420	-1.03028	-0.0483532	0.303404	0.686353
UniRef90_R6GT82_4-hydroxy-tetrahydrodipicolinate_synthase|g__Eubacterium.s__Eubacterium_hallii	MIBS	148.246	76.1317	7	298	7	288	-2.11159	-0.120909	0.0349083	0.797152	LLD	55.7111	67.2557	13	1109	10	1082	1.01245	0.0302258	0.311527	0.681168	IBD	2.53807	32.9878	12	442	6	352	2.2293	0.104626	0.0258684	0.498961
UniRef90_R7QZ71_Probable_transaldolase	MIBS	12.8475	11.1678	7	298	7	298	-1.52621	-0.0873908	0.127497	0.797152	LLD	9.00727	12.0734	13	1109	13	1106	1.01201	0.0302127	0.311738	0.681194	IBD	13.4329	10.9452	12	442	11	430	-1.35356	-0.0635256	0.176234	0.630807
UniRef90_R7QZ71_Probable_transaldolase|unclassified	MIBS	12.8475	11.1678	7	298	7	298	-1.52621	-0.0873908	0.127497	0.797152	LLD	9.00727	12.0734	13	1109	13	1106	1.01201	0.0302127	0.311738	0.681194	IBD	13.4329	10.9452	12	442	11	430	-1.35356	-0.0635256	0.176234	0.630807
UniRef90_D4MVI0_Homoserine_dehydrogenase|g__Lachnospiraceae_noname.s__Lachnospiraceae_bacterium_5_1_63FAA	MIBS	154.094	45.8741	7	298	6	276	-1.70001	-0.0973424	0.0895374	0.797152	LLD	36.9824	40.4324	13	1109	8	1018	1.00845	0.0301065	0.313443	0.683613	IBD	0	30.3167	12	442	5	333	1.46054	0.0685467	0.14445	0.62576
UniRef90_D4K3V7_Homoserine_dehydrogenase	MIBS	40.3419	66.2318	7	298	7	280	1.11009	0.0635634	0.267897	0.797152	LLD	67.4063	91.068	13	1109	12	1097	1.00168	0.0299043	0.316705	0.687448	IBD	0	52.0701	12	442	5	338	2.1902	0.102791	0.028591	0.498961
UniRef90_R6GJS0_2-isopropylmalate_synthase	MIBS	51.3321	35.6663	7	298	7	297	-0.997242	-0.0571019	0.3197	0.797152	LLD	23.4749	34.4177	13	1109	13	1105	1.00168	0.0299043	0.316705	0.687448	IBD	24.3614	26.6011	12	442	10	420	-0.512912	-0.0240722	0.608793	0.846384
UniRef90_R6GJS0_2-isopropylmalate_synthase|unclassified	MIBS	51.3321	35.6663	7	298	7	297	-0.997242	-0.0571019	0.3197	0.797152	LLD	23.4749	34.4177	13	1109	13	1105	1.00168	0.0299043	0.316705	0.687448	IBD	24.3614	26.6011	12	442	10	420	-0.512912	-0.0240722	0.608793	0.846384
UniRef90_C0BYP5_Aspartokinase|unclassified	MIBS	7.57104	5.19452	7	298	7	241	-1.67912	-0.0961461	0.0935533	0.797152	LLD	5.81091	5.09778	13	1109	10	860	-1.00178	-0.0299071	0.316661	0.687448	IBD	1.67905	4.34776	12	442	6	286	0.225951	0.0106044	0.822127	0.924252
UniRef90_D4LHZ6_Thiamine_pyrophosphate-requiring_enzymes_[acetolactate_synthase_pyruvate_dehydrogenase_Cytochrome_glyoxylate_carboligase_phosphonopyruvate_decarboxylase]|unclassified	MIBS	201.565	122.065	7	298	6	284	-1.30516	-0.0747335	0.192576	0.797152	LLD	107.696	125.077	13	1109	10	1074	0.999549	0.0298406	0.317737	0.687873	IBD	64.2745	71.9917	12	442	8	356	-0.107454	-0.00504306	0.915317	0.960644
UniRef90_R5GG65_Putative_fructose-6-phosphate_aldolase	MIBS	95.1471	57.0581	7	298	7	283	-1.11871	-0.0640572	0.264189	0.797152	LLD	49.9828	50.179	13	1109	10	1067	0.99827	0.0298024	0.318357	0.688224	IBD	10.735	23.6232	12	442	6	341	0.951722	0.0446665	0.341807	0.72008
UniRef90_S2XRC2_Probable_transaldolase|unclassified	MIBS	5.7133	6.68074	7	298	7	289	-1.24874	-0.0715024	0.212556	0.797152	LLD	4.51269	6.2457	13	1109	12	1088	0.99695	0.029763	0.318998	0.688718	IBD	3.71058	5.75973	12	442	9	393	0.543386	0.0255024	0.587632	0.83802
UniRef90_D4MZK3_Acetolactate_synthase	MIBS	183.312	82.8852	7	298	7	285	-2.05093	-0.117436	0.0404855	0.797152	LLD	92.3455	82.6994	13	1109	8	1073	0.986209	0.0294424	0.324242	0.693765	IBD	6.86342	58.4987	12	442	6	370	2.02989	0.0952675	0.0424813	0.514532
UniRef90_R5I5I0_Acetolactate_synthase	MIBS	42.6744	32.0894	7	298	7	297	-1.86874	-0.107004	0.0619607	0.797152	LLD	25.1071	28.8933	13	1109	13	1106	0.966384	0.0288505	0.334068	0.70052	IBD	24.3238	23.958	12	442	10	421	-1.48297	-0.0695993	0.138378	0.620429
UniRef90_R5I5I0_Acetolactate_synthase|unclassified	MIBS	42.6744	32.0894	7	298	7	297	-1.86874	-0.107004	0.0619607	0.797152	LLD	25.1071	28.8933	13	1109	13	1106	0.966384	0.0288505	0.334068	0.70052	IBD	24.3238	23.958	12	442	10	421	-1.48297	-0.0695993	0.138378	0.620429
UniRef90_G2T2G6_4-hydroxy-tetrahydrodipicolinate_reductase	MIBS	4.43569	1.4771	7	298	5	159	-0.881492	-0.0504741	0.379288	0.797152	LLD	0	2.95421	13	1109	6	687	0.967113	0.0288723	0.333709	0.70052	IBD	0	0	12	442	2	178	NA	NA	NA	Na
UniRef90_D4LND1_Ribose-5-phosphate_isomerase	MIBS	123.195	71.3236	7	298	7	298	-1.17068	-0.0670327	0.242602	0.797152	LLD	67.1848	69.6283	13	1109	11	1100	0.965523	0.0288248	0.334498	0.700781	IBD	57.4985	53.633	12	442	10	416	-0.760481	-0.0356911	0.447634	0.773542
UniRef90_D4MZK3_Acetolactate_synthase|g__Anaerostipes.s__Anaerostipes_hadrus	MIBS	68.0325	35.234	7	298	6	260	-1.56687	-0.089719	0.117652	0.797152	LLD	36.4513	34.0134	13	1109	8	973	0.963897	0.0287763	0.335314	0.70206	IBD	0	17.6074	12	442	3	299	NA	NA	NA	Na
UniRef90_R9NIN5_Aspartokinase	MIBS	7.06486	6.25899	7	298	6	221	-1.49323	-0.0855019	0.135951	0.797152	LLD	8.35914	6.29902	13	1109	11	863	-0.959526	-0.0286458	0.337512	0.704511	IBD	0	4.29787	12	442	2	248	NA	NA	NA	Na
UniRef90_R9NIN5_Aspartokinase|unclassified	MIBS	7.06486	6.25899	7	298	6	221	-1.49323	-0.0855019	0.135951	0.797152	LLD	8.35914	6.29902	13	1109	11	863	-0.959526	-0.0286458	0.337512	0.704511	IBD	0	4.29787	12	442	2	248	NA	NA	NA	Na
UniRef90_D4MVW3_NAD+_synthetase|g__Lachnospiraceae_noname.s__Lachnospiraceae_bacterium_5_1_63FAA	MIBS	95.0115	42.7755	7	298	6	276	-1.47884	-0.0846779	0.139765	0.797152	LLD	44.995	42.7407	13	1109	8	1021	0.957186	0.0285759	0.338691	0.705469	IBD	0	30.5653	12	442	5	333	1.71915	0.0806836	0.0857925	0.569703
UniRef90_R5THI1_S-adenosylmethionine_synthase	MIBS	8.51435	8.47712	7	298	7	287	-1.31812	-0.0754756	0.188189	0.797152	LLD	9.61785	8.05694	13	1109	13	1087	-0.956917	-0.0285679	0.338826	0.705469	IBD	7.89159	7.07891	12	442	9	408	-1.25354	-0.0588314	0.210416	0.630807
UniRef90_D4LW82_Probable_transaldolase|g__Blautia.s__Ruminococcus_obeum	MIBS	137.778	100.378	7	298	7	297	-1.04927	-0.0600811	0.295052	0.797152	LLD	70.0019	109.229	13	1109	12	1103	0.956053	0.0285421	0.339263	0.705589	IBD	39.445	52.0216	12	442	9	399	0.353621	0.0165963	0.724459	0.888261
UniRef90_A6BDL4_Uridine_phosphorylase|unclassified	MIBS	4.85886	2.84671	7	298	6	220	-1.7321	-0.09918	0.0836451	0.797152	LLD	3.4644	2.75399	13	1109	11	820	-0.953212	-0.0284573	0.340703	0.707296	IBD	1.74631	0	12	442	7	212	-0.949072	-0.0445422	0.343195	0.720753
UniRef90_R6BK08_Dihydroxy-acid_dehydratase	MIBS	25.5942	19.4234	7	298	7	298	-2.02483	-0.115942	0.0431075	0.797152	LLD	18.9028	18.1949	13	1109	13	1107	0.949165	0.0283365	0.342755	0.707612	IBD	18.609	15.3868	12	442	10	426	-1.5632	-0.0733646	0.118268	0.605934
UniRef90_R6BK08_Dihydroxy-acid_dehydratase|unclassified	MIBS	25.5942	19.4234	7	298	7	298	-2.02483	-0.115942	0.0431075	0.797152	LLD	18.9028	18.1949	13	1109	13	1107	0.949165	0.0283365	0.342755	0.707612	IBD	18.609	15.3868	12	442	10	426	-1.5632	-0.0733646	0.118268	0.605934
UniRef90_R5C4A8_Homoserine_O-succinyltransferase	MIBS	12.2286	8.43491	7	298	7	286	-1.45688	-0.083421	0.145748	0.797152	LLD	9.65398	8.63292	13	1109	13	1042	-0.944961	-0.0282109	0.344898	0.709504	IBD	11.1832	8.19098	12	442	10	387	-1.83925	-0.0863202	0.0660429	0.540498
UniRef90_R5XKJ3_Acetolactate_synthase	MIBS	9.25018	4.58333	7	298	6	167	-2.65275	-0.151896	0.00803745	0.797152	LLD	6.21392	5.26914	13	1109	8	628	-0.944	-0.0281822	0.345399	0.709504	IBD	0	0	12	442	4	208	NA	NA	NA	Na
UniRef90_R5XKJ3_Acetolactate_synthase|unclassified	MIBS	9.25018	4.58333	7	298	6	167	-2.65275	-0.151896	0.00803745	0.797152	LLD	6.21392	5.26914	13	1109	8	628	-0.944	-0.0281822	0.345399	0.709504	IBD	0	0	12	442	4	208	NA	NA	NA	Na
UniRef90_D4JAL3_Probable_transaldolase|unclassified	MIBS	22.632	18.8764	7	298	7	298	-1.07095	-0.0613225	0.285167	0.797152	LLD	17.1062	19.6596	13	1109	13	1108	0.940556	0.0280794	0.347153	0.710364	IBD	17.3406	16.4602	12	442	11	430	-1.34464	-0.063107	0.179103	0.630807
UniRef90_R6S626_Acetolactate_synthase_large_subunit_biosynthetic_type|unclassified	MIBS	5.46447	4.25696	7	298	6	186	-1.99381	-0.114165	0.0464166	0.797152	LLD	5.16643	4.45178	13	1109	9	714	-0.936018	-0.0279439	0.349491	0.711819	IBD	0	3.21681	12	442	5	231	-0.386616	-0.0181448	0.699916	0.881836
UniRef90_G2T2G6_4-hydroxy-tetrahydrodipicolinate_reductase|g__Roseburia.s__Roseburia_hominis	MIBS	4.43569	1.4771	7	298	5	156	-0.939664	-0.053805	0.348567	0.797152	LLD	0	2.95421	13	1109	6	683	0.935112	0.0279169	0.349959	0.71228	IBD	0	0	12	442	2	178	NA	NA	NA	Na
UniRef90_D6D486_Aspartokinase	MIBS	4.91803	51.9839	7	298	5	273	1.05831	0.0605987	0.290903	0.797152	LLD	161.95	51.5996	13	1109	11	1054	-0.931147	-0.0277985	0.352	0.712837	IBD	98.3528	102.478	12	442	10	402	-0.496347	-0.0232947	0.620437	0.848741
UniRef90_R5HVQ0_Homoserine_O-succinyltransferase	MIBS	48.4784	34.555	7	298	7	295	-1.45684	-0.0834185	0.14576	0.797152	LLD	35.4512	29.6792	13	1109	13	1094	0.927643	0.0276939	0.353816	0.713899	IBD	24.7461	27.0762	12	442	10	411	-0.876514	-0.0411369	0.381357	0.73948
UniRef90_R5HVQ0_Homoserine_O-succinyltransferase|unclassified	MIBS	48.4784	34.555	7	298	7	295	-1.45684	-0.0834185	0.14576	0.797152	LLD	35.4512	29.6792	13	1109	13	1094	0.927643	0.0276939	0.353816	0.713899	IBD	24.7461	27.0762	12	442	10	411	-0.876514	-0.0411369	0.381357	0.73948
UniRef90_D4LND1_Ribose-5-phosphate_isomerase|unclassified	MIBS	123.195	71.3236	7	298	7	298	-1.17068	-0.0670327	0.242602	0.797152	LLD	67.1848	69.1586	13	1109	11	1100	0.926782	0.0276682	0.354263	0.713899	IBD	57.4985	53.5801	12	442	10	416	-0.780552	-0.0366331	0.435722	0.765441
UniRef90_R5QVS4_Uridine_phosphorylase	MIBS	30.6975	20.0502	7	298	7	293	-1.29208	-0.0739844	0.197081	0.797152	LLD	15.0394	18.8993	13	1109	13	1092	0.926783	0.0276682	0.354263	0.713899	IBD	12.7138	14.9181	12	442	9	402	0.265469	0.0124591	0.791507	0.9125
UniRef90_R5QVS4_Uridine_phosphorylase|unclassified	MIBS	30.6975	20.0502	7	298	7	293	-1.29208	-0.0739844	0.197081	0.797152	LLD	15.0394	18.8993	13	1109	13	1092	0.926783	0.0276682	0.354263	0.713899	IBD	12.7138	14.9181	12	442	9	402	0.265469	0.0124591	0.791507	0.9125
UniRef90_D4LSC5_Acetolactate_synthase	MIBS	110.664	87.6979	7	298	7	298	-1.19669	-0.0685223	0.232274	0.797152	LLD	78.0123	88.0627	13	1109	13	1103	0.925921	0.0276425	0.354711	0.713899	IBD	30.6573	44.7848	12	442	10	409	0.245344	0.0115146	0.807054	0.917974
UniRef90_D4MV86_Transketolase_C-terminal_subunit|g__Lachnospiraceae_noname.s__Lachnospiraceae_bacterium_5_1_63FAA	MIBS	111.929	56.0022	7	298	6	276	-1.48751	-0.0851746	0.137453	0.797152	LLD	45.1696	49.9825	13	1109	8	1019	0.920173	0.0274709	0.357707	0.716983	IBD	0	34.5586	12	442	5	330	1.99146	0.093464	0.0465537	0.517522
UniRef90_D4M013_Dipeptidase_putative|unclassified	MIBS	14.7662	9.89377	7	298	7	238	-1.84543	-0.105669	0.0652919	0.797152	LLD	6.43041	9.43973	13	1109	9	921	0.918755	0.0274286	0.358449	0.717841	IBD	0	6.41774	12	442	5	269	0.791012	0.037124	0.429609	0.764132
UniRef90_D4K0T8_Acetolactate_synthase_small_subunit	MIBS	20.9669	25.8817	7	298	6	250	0.899384	0.0514986	0.369606	0.797152	LLD	23.9758	40.835	13	1109	10	1042	0.916992	0.027376	0.359372	0.718775	IBD	0	16.9924	12	442	3	292	NA	NA	NA	Na
UniRef90_R5N3W2_NO_NAME	MIBS	187.853	104.798	7	298	6	282	-1.37458	-0.0787081	0.169936	0.797152	LLD	125.696	112.157	13	1109	9	1057	0.915646	0.0273358	0.360078	0.718794	IBD	64.6298	61.65	12	442	8	337	-0.136974	-0.00642852	0.891939	0.948841
UniRef90_R5N3W2_NO_NAME|unclassified	MIBS	187.853	104.798	7	298	6	282	-1.37458	-0.0787081	0.169936	0.797152	LLD	125.696	112.157	13	1109	9	1057	0.915646	0.0273358	0.360078	0.718794	IBD	64.6298	61.65	12	442	8	337	-0.136974	-0.00642852	0.891939	0.948841
UniRef90_R5ZEA5_Acetolactate_synthase	MIBS	141.389	66.838	7	298	6	283	-1.38106	-0.0790794	0.167927	0.797152	LLD	73.647	66.6219	13	1109	8	1070	0.911743	0.0272192	0.362131	0.719113	IBD	0	50.5687	12	442	5	367	2.3293	0.109319	0.0199024	0.461745
UniRef90_D4LW82_Probable_transaldolase	MIBS	200.607	126.293	7	298	7	298	-1.19235	-0.068274	0.233973	0.797152	LLD	93.0098	138.38	13	1109	13	1108	0.911285	0.0272056	0.362372	0.719113	IBD	65.711	76.518	12	442	11	431	-0.353441	-0.0165878	0.724594	0.888264
UniRef90_R7GVD7_Homoserine_dehydrogenase	MIBS	154.456	87.0696	7	298	7	296	-1.07529	-0.0615708	0.283218	0.797152	LLD	82.6301	86.8607	13	1109	12	1103	0.911285	0.0272056	0.362372	0.719113	IBD	67.7446	58.5853	12	442	9	410	-0.0802944	-0.0037684	0.93689	0.970782
UniRef90_R6FYN6_Ketol-acid_reductoisomerase|g__Blautia.s__Ruminococcus_obeum	MIBS	66.2162	36.3634	7	298	7	297	-1.37012	-0.0784531	0.171326	0.797152	LLD	22.7719	42.3866	13	1109	12	1101	0.910424	0.0271799	0.362826	0.719253	IBD	11.4136	18.4783	12	442	9	394	0.859116	0.0403203	0.390892	0.744246
UniRef90_R5ZEA5_Acetolactate_synthase|g__Lachnospiraceae_noname.s__Lachnospiraceae_bacterium_5_1_63FAA	MIBS	72.2019	32.0221	7	298	6	276	-1.54389	-0.0884028	0.123142	0.797152	LLD	40.7778	32.0234	13	1109	8	1020	0.908539	0.0271236	0.363821	0.720546	IBD	0	21.9847	12	442	5	333	1.74388	0.0818445	0.0813758	0.566
UniRef90_D4MZK3_Acetolactate_synthase|g__Lachnospiraceae_noname.s__Lachnospiraceae_bacterium_5_1_63FAA	MIBS	115.279	46.9795	7	298	6	276	-1.35307	-0.0774766	0.176727	0.797152	LLD	48.7242	47.2743	13	1109	8	1021	0.906377	0.0270591	0.364964	0.721198	IBD	0	31.2181	12	442	5	334	2.1021	0.0986563	0.0356433	0.498961
UniRef90_R7E808_Uridine_phosphorylase	MIBS	39.1911	25.1046	7	298	7	296	-2.15925	-0.123638	0.0309996	0.797152	LLD	20.2616	24.4722	13	1109	13	1100	0.902676	0.0269486	0.366927	0.722097	IBD	20.5022	19.9415	12	442	10	416	-0.834076	-0.0391451	0.404867	0.7534
UniRef90_R7E808_Uridine_phosphorylase|unclassified	MIBS	39.1911	25.1046	7	298	7	296	-2.15925	-0.123638	0.0309996	0.797152	LLD	20.2616	24.4722	13	1109	13	1100	0.902676	0.0269486	0.366927	0.722097	IBD	20.5022	19.9415	12	442	10	416	-0.834076	-0.0391451	0.404867	0.7534
UniRef90_D4MUK6_Ribose_5-phosphate_isomerase_B	MIBS	232.307	106.494	7	298	6	285	-1.6065	-0.0919882	0.10864	0.797152	LLD	125.159	100.919	13	1109	8	1072	0.895381	0.0267308	0.370813	0.722965	IBD	0	77.878	12	442	5	373	2.43742	0.114394	0.0148384	0.422646
UniRef90_D4K6C0_Aspartate_semialdehyde_dehydrogenase	MIBS	99.7753	198.57	7	298	7	286	1.27044	0.0727451	0.204702	0.797152	LLD	202.576	230.91	13	1109	12	1099	0.895789	0.0267429	0.370596	0.722965	IBD	6.5523	154.369	12	442	7	348	2.17429	0.102045	0.0297674	0.498961
UniRef90_D4LG84_Homoserine_O-succinyltransferase	MIBS	70.1056	53.4238	7	298	7	297	-0.940876	-0.0538744	0.347881	0.797152	LLD	47.5627	56.347	13	1109	13	1099	0.89665	0.0267686	0.370136	0.722965	IBD	55.2219	38.6708	12	442	10	410	-0.872069	-0.0409282	0.383779	0.740663
UniRef90_D4MUX2_Transketolase_subunit_B	MIBS	59.6908	15.9049	7	298	5	208	-0.993627	-0.0568949	0.321476	0.797152	LLD	10.5184	14.0502	13	1109	7	807	0.8965	0.0267642	0.370218	0.722965	IBD	0	4.68384	12	442	4	243	NA	NA	NA	Na
UniRef90_D4MWP8_Diaminopimelate_epimerase	MIBS	172.811	67.7426	7	298	7	283	-1.97726	-0.113217	0.048258	0.797152	LLD	74.3294	70.8051	13	1109	8	1068	0.891945	0.0266282	0.372653	0.72404	IBD	8.55678	57.1435	12	442	6	368	2.10185	0.0986448	0.0356643	0.498961
UniRef90_F0Z167_Dihydroxy-acid_dehydratase	MIBS	8.46223	7.29312	7	298	7	295	-2.04218	-0.116935	0.0413492	0.797152	LLD	7.28814	6.73118	13	1109	13	1106	0.892345	0.0266401	0.372439	0.72404	IBD	6.28931	6.26328	12	442	10	413	-1.37383	-0.064477	0.169841	0.630807
UniRef90_F0Z167_Dihydroxy-acid_dehydratase|unclassified	MIBS	8.46223	7.29312	7	298	7	295	-2.06386	-0.118176	0.0392372	0.797152	LLD	7.28814	6.73118	13	1109	13	1106	0.892345	0.0266401	0.372439	0.72404	IBD	6.28931	6.26328	12	442	10	413	-1.38275	-0.0648957	0.167084	0.630807
UniRef90_R6G852_2-isopropylmalate_synthase|g__Eubacterium.s__Eubacterium_hallii	MIBS	86.5315	68.4975	7	298	7	289	-1.06663	-0.061075	0.28712	0.797152	LLD	70.7478	64.9164	13	1109	10	1088	0.890197	0.026576	0.373591	0.724333	IBD	6.00126	31.2631	12	442	6	356	1.57194	0.0737746	0.116226	0.605934
UniRef90_R5TS31_Acetolactate_synthase|unclassified	MIBS	26.4883	19.9769	7	298	7	297	-1.94679	-0.111473	0.0518205	0.797152	LLD	27.7819	18.6391	13	1109	13	1103	-0.890623	-0.0265887	0.373363	0.724333	IBD	15.1087	16.1274	12	442	10	421	-1.18415	-0.0555748	0.236796	0.630807
UniRef90_D4LR66_Sugar-phosphate_isomerases_RpiBLacALacB_family	MIBS	31.7339	10.5412	7	298	6	218	-1.85148	-0.106015	0.0644161	0.797152	LLD	5.30504	13.2626	13	1109	8	872	0.886905	0.0264777	0.375363	0.72668	IBD	0	0	12	442	5	195	-0.202554	-0.00950633	0.840443	0.93127
UniRef90_D4K961_Dihydroxyacid_dehydratasephosphogluconate_dehydratase|g__Faecalibacterium.s__Faecalibacterium_prausnitzii	MIBS	47.863	110.033	7	298	6	282	1.02768	0.0588449	0.305121	0.797152	LLD	88.7	125.765	13	1109	12	1087	0.880295	0.0262804	0.378932	0.731666	IBD	0	74.3218	12	442	4	334	NA	NA	NA	Na
UniRef90_R6VQ82_Probable_transaldolase	MIBS	21.2243	18.5354	7	298	7	298	-1.51754	-0.0868942	0.129678	0.797152	LLD	23.0304	17.4527	13	1109	13	1107	-0.875126	-0.0261261	0.381739	0.735484	IBD	17.1429	16.4284	12	442	10	426	-1.24878	-0.058608	0.212155	0.630807
UniRef90_D4LW82_Probable_transaldolase|unclassified	MIBS	32.8052	23.8698	7	298	7	298	-1.54356	-0.0883838	0.123222	0.797152	LLD	22.1264	25.8323	13	1109	13	1108	0.866517	0.0258691	0.386443	0.740759	IBD	17.3981	18.0305	12	442	11	429	-1.18743	-0.055729	0.235497	0.630807
UniRef90_F8LVD2_Aspartokinase|g__Streptococcus.s__Streptococcus_thermophilus	MIBS	9.5251	0	7	298	5	131	-1.56113	-0.0893899	0.119056	0.797152	LLD	1.5737	6.35425	13	1109	7	731	0.865973	0.0258528	0.386746	0.740759	IBD	0	2.38159	12	442	3	241	NA	NA	NA	Na
UniRef90_R7GVD7_Homoserine_dehydrogenase|unclassified	MIBS	154.456	87.0696	7	298	7	296	-1.07529	-0.0615708	0.283218	0.797152	LLD	82.6301	86.2201	13	1109	12	1103	0.865656	0.0258434	0.386915	0.740871	IBD	67.7446	58.5522	12	442	9	410	-0.0936768	-0.00439647	0.926252	0.965054
UniRef90_D4LG84_Homoserine_O-succinyltransferase|unclassified	MIBS	70.1056	53.4238	7	298	7	297	-0.940876	-0.0538744	0.347881	0.797152	LLD	47.5627	56.2109	13	1109	13	1099	0.861352	0.0257149	0.389281	0.741898	IBD	55.2219	38.6279	12	442	10	410	-0.887682	-0.041661	0.375312	0.736978
UniRef90_D4MZG3_4-hydroxy-tetrahydrodipicolinate_reductase	MIBS	169.055	78.8873	7	298	7	283	-1.76913	-0.1013	0.0772354	0.797152	LLD	71.571	79.2225	13	1109	8	1064	0.858376	0.025626	0.390922	0.743418	IBD	12.1951	65.0931	12	442	6	368	1.85589	0.0871013	0.0636287	0.538929
UniRef90_R5WP41_2-isopropylmalate_synthase	MIBS	39.3711	27.7418	7	298	7	297	-2.03784	-0.116687	0.041783	0.797152	LLD	19.2307	25.0005	13	1109	13	1106	0.857908	0.025612	0.391181	0.743418	IBD	28.7032	22.2166	12	442	10	420	-1.31127	-0.061541	0.190143	0.630807
UniRef90_R5WP41_2-isopropylmalate_synthase|unclassified	MIBS	39.3711	27.7418	7	298	7	297	-2.03784	-0.116687	0.041783	0.797152	LLD	19.2307	25.0005	13	1109	13	1106	0.857908	0.025612	0.391181	0.743418	IBD	28.7032	22.2166	12	442	10	420	-1.31127	-0.061541	0.190143	0.630807
UniRef90_R5C753_2-isopropylmalate_synthase|unclassified	MIBS	21.454	16.52	7	298	7	296	-2.09421	-0.119914	0.0364349	0.797152	LLD	13.4673	15.5472	13	1109	13	1093	0.856187	0.0255607	0.392132	0.74401	IBD	15.0043	13.9228	12	442	10	413	-1.30469	-0.0612322	0.192378	0.630807
UniRef90_D4N1A6_2-isopropylmalate_synthase	MIBS	205.394	89.4287	7	298	7	291	-2.17227	-0.124384	0.0299994	0.797152	LLD	100.794	85.9688	13	1109	9	1093	0.855327	0.025535	0.392608	0.744092	IBD	8.96123	68.8701	12	442	6	387	2.1232	0.0996467	0.0338307	0.498961
UniRef90_D4LUT4_Quinolinate_synthetase_A	MIBS	28.0223	22.9534	7	298	7	263	-1.18024	-0.0675803	0.238769	0.797152	LLD	18.7674	30.2786	13	1109	12	1029	0.855486	0.0255397	0.39252	0.744092	IBD	1.20719	8.08244	12	442	6	294	0.955382	0.0448383	0.33996	0.718483
UniRef90_D4MYE4_Nicotinate-nucleotide_pyrophosphorylase|g__Lachnospiraceae_noname.s__Lachnospiraceae_bacterium_5_1_63FAA	MIBS	144.521	46.5612	7	298	6	276	-1.60894	-0.0921276	0.108105	0.797152	LLD	55.2135	49.9982	13	1109	8	1019	0.853862	0.0254913	0.39342	0.745422	IBD	0	34.4354	12	442	5	333	2.00698	0.0941924	0.0448713	0.514532
UniRef90_D4LQR2_Diaminopimelate_epimerase|unclassified	MIBS	28.3288	17.9185	7	298	7	243	-2.13516	-0.122259	0.0329257	0.797152	LLD	13.5681	17.3399	13	1109	11	944	0.853289	0.0254742	0.393738	0.745818	IBD	18.5279	12.2972	12	442	10	308	-2.11355	-0.0991936	0.0346509	0.498961
UniRef90_D4MZP1_Probable_nicotinate-nucleotide_adenylyltransferase	MIBS	133.548	53.9069	7	298	6	280	-1.53507	-0.0878979	0.1253	0.797152	LLD	56.7834	60.9812	13	1109	8	1055	0.850221	0.0253826	0.395441	0.747386	IBD	0	42.1027	12	442	5	357	2.08584	0.0978932	0.037095	0.498961
UniRef90_D4J9V5_Transketolase_N-terminal_subunit|unclassified	MIBS	22.1346	19.1293	7	298	7	298	-1.45684	-0.0834184	0.14576	0.797152	LLD	17.9739	18.3536	13	1109	13	1107	0.848438	0.0253293	0.396434	0.747447	IBD	20.9021	16.4242	12	442	11	427	-1.95454	-0.0917311	0.0507693	0.525579
UniRef90_D4MYK3_Methionine_synthase_II_Cobalamin-independent	MIBS	196.529	88.309	7	298	6	284	-1.67373	-0.0958376	0.0946104	0.797152	LLD	92.1507	92.0981	13	1109	8	1070	0.847172	0.0252915	0.397139	0.74763	IBD	0	69.4868	12	442	5	367	2.29799	0.10785	0.0216261	0.482429
UniRef90_D4MYE2_Quinolinate_synthetase_A|g__Lachnospiraceae_noname.s__Lachnospiraceae_bacterium_5_1_63FAA	MIBS	127.309	65.4874	7	298	6	276	-1.38776	-0.0794632	0.16587	0.797152	LLD	66.6569	59.307	13	1109	8	1020	0.84309	0.0251697	0.399419	0.74763	IBD	0	45.7228	12	442	5	333	2.14865	0.100841	0.0317512	0.498961
UniRef90_D4MUM2_Dihydropyrimidinase|g__Lachnospiraceae_noname.s__Lachnospiraceae_bacterium_5_1_63FAA	MIBS	107.75	35.5082	7	298	6	271	-1.61139	-0.0922677	0.107569	0.797152	LLD	32.7471	35.1089	13	1109	8	1012	0.844881	0.0252231	0.398418	0.74763	IBD	0	24.9967	12	442	5	330	1.97121	0.0925135	0.0488285	0.521098
UniRef90_E9RWE4_Aspartokinase	MIBS	7.70567	7.34176	7	298	7	245	-1.91279	-0.109526	0.0560538	0.797152	LLD	4.71241	6.25274	13	1109	11	913	0.843009	0.0251672	0.399465	0.74763	IBD	6.29389	6.91732	12	442	9	349	-0.921968	-0.0432701	0.35713	0.728013
UniRef90_R5TN91_Probable_transaldolase|g__Dorea.s__Dorea_formicigenerans	MIBS	37.8676	36.8996	7	298	7	276	-1.01911	-0.0583542	0.30918	0.797152	LLD	19.8556	32.478	13	1109	11	1059	0.843314	0.0251764	0.399294	0.74763	IBD	0	16.2455	12	442	4	311	NA	NA	NA	Na
UniRef90_R6N935_Homoserine_dehydrogenase|g__Clostridium.s__Clostridium_leptum	MIBS	1.74672	1.74558	7	298	6	164	-1.22953	-0.0704026	0.219725	0.797152	LLD	3.47552	0	13	1109	7	530	-0.843335	-0.025177	0.399301	0.74763	IBD	0	0	12	442	3	159	NA	NA	NA	Na
UniRef90_B0G1Z4_Diaminopimelate_epimerase	MIBS	42.9847	26.0756	7	298	7	274	-0.90641	-0.0519009	0.365867	0.797152	LLD	23.4681	24.7701	13	1109	11	1058	0.841595	0.025125	0.400256	0.747678	IBD	0	13.0378	12	442	4	312	NA	NA	NA	Na
UniRef90_D4K0U0_Dihydroxy-acid_dehydratase|g__Faecalibacterium.s__Faecalibacterium_prausnitzii	MIBS	156.97	265.836	7	298	7	286	1.25309	0.071752	0.210961	0.797152	LLD	242.194	278.495	13	1109	12	1100	0.839398	0.0250595	0.401487	0.748301	IBD	3.51679	185.838	12	442	6	349	2.21688	0.104043	0.0267079	0.498961
UniRef90_D4M189_Transketolase_C-terminal_subunit|unclassified	MIBS	18.5903	18.5969	7	298	7	298	-1.2162	-0.0696395	0.224735	0.797152	LLD	16.537	18.1664	13	1109	13	1107	0.836385	0.0249695	0.403181	0.74928	IBD	16.2569	16.0032	12	442	10	423	-0.76935	-0.0361074	0.442348	0.770174
UniRef90_D4LQT9_Ribulose-phosphate_3-epimerase	MIBS	39.1389	27.3772	7	298	7	282	-1.50898	-0.0864039	0.131859	0.797152	LLD	25.8521	32.8874	13	1109	12	1067	0.835547	0.0249445	0.403652	0.74928	IBD	9.39126	15.1646	12	442	9	371	0.00111737	5.24406e-05	1	1
UniRef90_R7BLV2_S-adenosylmethionine_synthase	MIBS	7.42145	5.40854	7	298	6	280	-1.55675	-0.0891394	0.120045	0.797152	LLD	5.4205	5.81695	13	1109	12	1068	0.834254	0.0249059	0.40438	0.749608	IBD	3.05335	3.99116	12	442	8	345	0.322886	0.0151538	0.747631	0.894144
UniRef90_R7BLV2_S-adenosylmethionine_synthase|unclassified	MIBS	7.42145	5.40854	7	298	6	280	-1.55675	-0.0891394	0.120045	0.797152	LLD	5.4205	5.81695	13	1109	12	1068	0.834254	0.0249059	0.40438	0.749608	IBD	3.05335	3.99116	12	442	8	345	0.322886	0.0151538	0.747631	0.894144
UniRef90_R6NHT4_2-isopropylmalate_synthase	MIBS	9.67586	7.3757	7	298	6	245	-1.86743	-0.106929	0.0621457	0.797152	LLD	5.76045	6.96541	13	1109	9	885	0.833	0.0248684	0.405089	0.750302	IBD	5.81132	7.02886	12	442	9	314	-0.785493	-0.036865	0.432826	0.764275
UniRef90_R6GWK4_Homoserine_O-succinyltransferase|g__Eubacterium.s__Eubacterium_hallii	MIBS	133.403	69.7726	7	298	7	285	-2.35445	-0.134815	0.0186587	0.797152	LLD	48.1236	64.8576	13	1109	10	1077	0.828649	0.0247385	0.407547	0.750497	IBD	0	27.0556	12	442	5	333	2.7603	0.129548	0.00579465	0.395959
UniRef90_D4MV85_Probable_transaldolase|g__Lachnospiraceae_noname.s__Lachnospiraceae_bacterium_5_1_63FAA	MIBS	132.744	64.6272	7	298	6	276	-1.687	-0.0965974	0.0920209	0.797152	LLD	64.5879	60.8721	13	1109	8	1015	0.828921	0.0247467	0.407393	0.750497	IBD	0	43.875	12	442	5	331	2.04388	0.0959238	0.0410771	0.512121
UniRef90_E9RWE4_Aspartokinase|unclassified	MIBS	7.70567	7.28216	7	298	7	244	-1.94787	-0.111534	0.0516919	0.797152	LLD	4.71241	6.24962	13	1109	11	913	0.829196	0.0247549	0.407238	0.750497	IBD	6.29389	6.46003	12	442	9	342	-0.939826	-0.0441082	0.347882	0.722025
UniRef90_D4MYE3_Aspartate_oxidase|g__Anaerostipes.s__Anaerostipes_hadrus	MIBS	146.35	47.8174	7	298	6	259	-1.85566	-0.106255	0.0638119	0.797152	LLD	48.9779	47.421	13	1109	8	972	0.828185	0.0247247	0.40781	0.750497	IBD	0	28.6837	12	442	3	299	NA	NA	NA	Na
UniRef90_D4K0U0_Dihydroxy-acid_dehydratase	MIBS	175.595	297.327	7	298	7	292	1.19669	0.0685226	0.232272	0.797152	LLD	270.856	305.491	13	1109	12	1105	0.824332	0.0246097	0.409996	0.751695	IBD	9.85139	203.012	12	442	8	362	2.00881	0.0942782	0.044676	0.514532
UniRef90_D4MXP6_Acetolactate_synthase_small_subunit	MIBS	165.829	63.1361	7	298	6	281	-1.40279	-0.0803233	0.161328	0.797152	LLD	70.2053	63.8699	13	1109	8	1043	0.823575	0.0245871	0.410426	0.751911	IBD	0	50.2325	12	442	5	361	2.36003	0.110761	0.0183289	0.455536
UniRef90_D4MZG2_4-hydroxy-tetrahydrodipicolinate_synthase	MIBS	191.063	89.091	7	298	6	285	-1.25095	-0.0716291	0.211745	0.797152	LLD	102.924	84.0292	13	1109	8	1070	0.822204	0.0245461	0.411206	0.751911	IBD	0	69.3582	12	442	5	365	2.31863	0.108819	0.0204757	0.466119
UniRef90_R5NJ24_S-adenosylmethionine_synthase	MIBS	8.67679	8.90868	7	298	7	297	-1.2704	-0.0727429	0.204715	0.797152	LLD	7.72222	9.1713	13	1109	13	1106	0.820888	0.0245069	0.411955	0.751911	IBD	6.69981	7.45248	12	442	11	416	-1.40944	-0.0661482	0.159036	0.630807
UniRef90_R5NJ24_S-adenosylmethionine_synthase|unclassified	MIBS	8.67679	8.90868	7	298	7	297	-1.2704	-0.0727429	0.204715	0.797152	LLD	7.72222	9.1713	13	1109	13	1106	0.820888	0.0245069	0.411955	0.751911	IBD	6.69981	7.45248	12	442	11	416	-1.40944	-0.0661482	0.159036	0.630807
UniRef90_R6NHT4_2-isopropylmalate_synthase|unclassified	MIBS	9.67586	7.34511	7	298	6	245	-1.92395	-0.110165	0.0546338	0.797152	LLD	5.76045	6.96541	13	1109	9	885	0.82349	0.0245845	0.410475	0.751911	IBD	5.81132	6.71557	12	442	9	308	-1.10119	-0.0516814	0.271306	0.657098
UniRef90_G5IA76_S-adenosylmethionine_synthase	MIBS	13.2973	13.4168	7	298	7	298	-1.18802	-0.0680258	0.235681	0.797152	LLD	11.5342	12.8341	13	1109	13	1108	0.82261	0.0245583	0.410975	0.751911	IBD	9.66792	11.5283	12	442	11	424	-0.891988	-0.0418631	0.372997	0.736335
UniRef90_D4MVI0_Homoserine_dehydrogenase	MIBS	235.786	103.35	7	298	6	286	-1.5783	-0.0903735	0.114994	0.797152	LLD	131.769	101.035	13	1109	8	1077	0.814015	0.0243017	0.415883	0.753814	IBD	12.1526	80.7188	12	442	6	372	2.17926	0.102278	0.0293956	0.498961
UniRef90_R6GWF9_Dihydroxy-acid_dehydratase|g__Eubacterium.s__Eubacterium_hallii	MIBS	132.051	71.1201	7	298	7	289	-1.71701	-0.0983158	0.0863737	0.797152	LLD	62.2095	67.2581	13	1109	10	1089	0.813143	0.0242756	0.416383	0.75413	IBD	4.44727	31.1195	12	442	6	356	2.1922	0.102885	0.028446	0.498961
UniRef90_R5GQK2_Homoserine_dehydrogenase	MIBS	125.481	74.6988	7	298	7	288	-1.95983	-0.11222	0.0502695	0.797152	LLD	68.3057	68.6861	13	1109	10	1081	0.813148	0.0242758	0.41638	0.75413	IBD	13.5156	31.2664	12	442	6	352	0.730404	0.0342796	0.465828	0.785209
UniRef90_D4N1A6_2-isopropylmalate_synthase|g__Lachnospiraceae_noname.s__Lachnospiraceae_bacterium_5_1_63FAA	MIBS	115.174	37.4196	7	298	6	276	-1.56557	-0.0896444	0.117958	0.797152	LLD	47.3305	35.8087	13	1109	8	1021	0.811649	0.024231	0.41724	0.755483	IBD	0	27.5248	12	442	5	333	1.8833	0.0883878	0.0598117	0.538929
UniRef90_D4K1D6_Branched_chain_amino_acid_aminotransferase_apoenzyme	MIBS	154.115	287.811	7	298	6	289	1.03845	0.0594615	0.30007	0.797152	LLD	266.608	330.449	13	1109	12	1103	0.807974	0.0241213	0.419353	0.756712	IBD	4.59497	226.811	12	442	7	350	2.2386	0.105063	0.0252549	0.498961
UniRef90_G5IA76_S-adenosylmethionine_synthase|unclassified	MIBS	13.2973	13.4024	7	298	7	298	-1.19669	-0.0685223	0.232274	0.797152	LLD	11.5342	12.826	13	1109	13	1108	0.805392	0.0240442	0.420842	0.758108	IBD	9.66792	11.4038	12	442	11	424	-0.912058	-0.042805	0.362326	0.730352
UniRef90_R7H105_Homoserine_dehydrogenase	MIBS	186.054	116.33	7	298	6	284	-1.32251	-0.0757266	0.186722	0.797152	LLD	106.167	117.541	13	1109	9	1070	0.799388	0.023865	0.424315	0.760661	IBD	74.6028	69.4808	12	442	8	346	-0.264544	-0.0124157	0.792224	0.9125
UniRef90_R7H105_Homoserine_dehydrogenase|unclassified	MIBS	186.054	116.33	7	298	6	284	-1.32251	-0.0757266	0.186722	0.797152	LLD	106.167	117.541	13	1109	9	1070	0.799388	0.023865	0.424315	0.760661	IBD	74.6028	69.4808	12	442	8	346	-0.264544	-0.0124157	0.792224	0.9125
UniRef90_B0G1Z4_Diaminopimelate_epimerase|g__Dorea.s__Dorea_formicigenerans	MIBS	42.9847	26.0756	7	298	7	274	-0.923758	-0.0528942	0.356743	0.797152	LLD	23.4681	24.7668	13	1109	11	1056	0.79769	0.0238143	0.4253	0.761239	IBD	0	13.0378	12	442	4	310	NA	NA	NA	Na
UniRef90_R7GUG2_S-adenosylmethionine_synthase	MIBS	195.04	123.837	7	298	7	298	-1.24438	-0.0712533	0.214157	0.797152	LLD	117.152	122.152	13	1109	13	1106	0.7942	0.0237101	0.42733	0.763376	IBD	93.9602	95.5265	12	442	10	426	-0.952192	-0.0446886	0.341565	0.720067
UniRef90_D4LW95_Dipeptidase_putative|unclassified	MIBS	33.5808	27.1562	7	298	7	296	-1.48286	-0.0849081	0.13869	0.797152	LLD	17.5248	26.6036	13	1109	13	1104	0.7942	0.0237101	0.42733	0.763376	IBD	19.2373	20.0942	12	442	10	405	-0.63795	-0.0299405	0.524232	0.812554
UniRef90_R6MYP0_Homoserine_kinase	MIBS	5.01882	1.25471	7	298	6	156	-1.42839	-0.0817892	0.15384	0.797152	LLD	2.4772	0	13	1109	8	452	-0.79389	-0.0237008	0.427541	0.763376	IBD	0	0	12	442	2	138	NA	NA	NA	Na
UniRef90_R6MYP0_Homoserine_kinase|g__Clostridium.s__Clostridium_leptum	MIBS	5.01882	1.25471	7	298	6	156	-1.42839	-0.0817892	0.15384	0.797152	LLD	2.4772	0	13	1109	8	452	-0.79389	-0.0237008	0.427541	0.763376	IBD	0	0	12	442	2	138	NA	NA	NA	Na
UniRef90_U2DBX9_S-adenosylmethionine_synthase_Fragment	MIBS	40.9208	23.4059	7	298	5	236	-0.927828	-0.0531273	0.354628	0.797152	LLD	24.6572	25.3788	13	1109	13	916	-0.79105	-0.0236161	0.429167	0.76389	IBD	9.57685	18.244	12	442	7	300	0.451477	0.0211888	0.652464	0.857696
UniRef90_U2DBX9_S-adenosylmethionine_synthase_Fragment|unclassified	MIBS	40.9208	23.4059	7	298	5	236	-0.927828	-0.0531273	0.354628	0.797152	LLD	24.6572	25.3788	13	1109	13	916	-0.79105	-0.0236161	0.429167	0.76389	IBD	9.57685	18.244	12	442	7	300	0.451477	0.0211888	0.652464	0.857696
UniRef90_E2ZNM6_Homoserine_O-succinyltransferase	MIBS	53.6503	99.4127	7	298	5	276	1.18831	0.0680423	0.235567	0.797152	LLD	93.931	102.99	13	1109	12	1078	0.789474	0.023569	0.430087	0.76389	IBD	0	65.2474	12	442	4	321	NA	NA	NA	Na
UniRef90_D4MV86_Transketolase_C-terminal_subunit|g__Anaerostipes.s__Anaerostipes_hadrus	MIBS	97.5994	39.2691	7	298	6	260	-1.75785	-0.100654	0.079143	0.797152	LLD	34.5482	39.2542	13	1109	8	973	0.79068	0.023605	0.429382	0.76389	IBD	0	24.9904	12	442	3	297	NA	NA	NA	Na
UniRef90_R5F784_Probable_transaldolase|unclassified	MIBS	10.7435	9.54532	7	298	7	288	-1.20105	-0.0687718	0.230575	0.797152	LLD	14.2689	9.4979	13	1109	12	1083	-0.781291	-0.0233247	0.434884	0.764103	IBD	10.2701	9.44442	12	442	9	409	-0.748314	-0.0351201	0.454944	0.780649
UniRef90_R5GG65_Putative_fructose-6-phosphate_aldolase|g__Eubacterium.s__Eubacterium_hallii	MIBS	95.1471	44.7731	7	298	7	270	-1.3533	-0.0774899	0.176652	0.797152	LLD	49.9828	46.5743	13	1109	10	1032	0.780997	0.0233159	0.435058	0.764137	IBD	0	19.0133	12	442	3	308	NA	NA	NA	Na
UniRef90_D4MVJ2_Aspartatetyrosinearomatic_aminotransferase|g__Lachnospiraceae_noname.s__Lachnospiraceae_bacterium_5_1_63FAA	MIBS	54.9871	29.2685	7	298	6	276	-1.05383	-0.0603423	0.292953	0.797152	LLD	37.5086	32.0634	13	1109	8	1018	0.777655	0.0232162	0.437026	0.765148	IBD	0	23.8074	12	442	5	331	1.96064	0.0920172	0.050053	0.523669
UniRef90_R6GB00_S-adenosylmethionine_synthase	MIBS	137.048	77.6467	7	298	7	289	-1.74303	-0.0998055	0.0817081	0.797152	LLD	68.4484	68.5524	13	1109	10	1090	0.778276	0.0232347	0.43666	0.765148	IBD	7.3097	33.3478	12	442	6	355	1.35268	0.0634843	0.176517	0.630807
UniRef90_D4MXP6_Acetolactate_synthase_small_subunit|g__Lachnospiraceae_noname.s__Lachnospiraceae_bacterium_5_1_63FAA	MIBS	67.6796	30.132	7	298	6	270	-1.37939	-0.0789835	0.168445	0.797152	LLD	27.518	27.5348	13	1109	8	986	0.773682	0.0230975	0.439374	0.767165	IBD	0	20.1005	12	442	5	320	1.76187	0.0826886	0.0782824	0.558442
UniRef90_E9RXG4_S-adenosylmethionine_synthase|unclassified	MIBS	10.6571	10.3431	7	298	7	298	-1.17501	-0.067281	0.240859	0.797152	LLD	10.5627	10.3978	13	1109	13	1108	0.769233	0.0229647	0.442011	0.768865	IBD	9.91785	9.44979	12	442	11	425	-1.68027	-0.0788591	0.0931212	0.576324
UniRef90_R6GB00_S-adenosylmethionine_synthase|g__Eubacterium.s__Eubacterium_hallii	MIBS	137.048	77.6467	7	298	7	289	-1.7517	-0.100302	0.0801992	0.797152	LLD	68.4484	68.5524	13	1109	10	1090	0.767083	0.0229006	0.443288	0.76972	IBD	7.3097	33.3478	12	442	6	355	1.44002	0.0675835	0.150179	0.630807
UniRef90_D4MWW8_Transaldolase	MIBS	189.049	82.6616	7	298	7	285	-2.15066	-0.123146	0.0316749	0.797152	LLD	111.195	79.1709	13	1109	8	1065	0.766682	0.0228886	0.443527	0.76994	IBD	9.46644	60.1257	12	442	6	372	2.04515	0.0959836	0.0409504	0.511496
UniRef90_B0NB87_Dihydroxy-acid_dehydratase|unclassified	MIBS	11.941	9.3367	7	298	7	296	-1.52621	-0.0873908	0.127497	0.797152	LLD	10.2274	8.88465	13	1109	13	1103	-0.764067	-0.0228105	0.445084	0.770531	IBD	7.07401	8.02702	12	442	10	414	-0.981292	-0.0460543	0.326999	0.705981
UniRef90_R5Z1D6_Ribose_5-phosphate_isomerase_A|g__Anaerostipes.s__Anaerostipes_hadrus	MIBS	100.288	24.1167	7	298	6	248	-1.86009	-0.106508	0.0631809	0.797152	LLD	21.2355	26.9348	13	1109	8	944	0.764968	0.0228374	0.444547	0.770531	IBD	0	15.444	12	442	3	285	NA	NA	NA	Na
UniRef90_D4MYE3_Aspartate_oxidase	MIBS	240.288	105.582	7	298	7	285	-1.87315	-0.107256	0.0613472	0.797152	LLD	109.637	107.168	13	1109	8	1072	0.761935	0.0227469	0.446356	0.772114	IBD	8.73081	84.3942	12	442	6	370	2.40323	0.112789	0.0163007	0.426375
UniRef90_D4JBW8_Aspartate-semialdehyde_dehydrogenase_Non-peptidoglycan_organisms|unclassified	MIBS	11.0755	6.86629	7	298	7	297	-1.8514	-0.106011	0.0644241	0.797152	LLD	7.64746	7.27323	13	1109	13	1103	0.759763	0.022682	0.447654	0.773774	IBD	4.73684	6.22958	12	442	9	415	0.074712	0.00350641	0.941331	0.972082
UniRef90_R9NB91_Acetolactate_synthase	MIBS	12.1026	8.77774	7	298	7	288	-1.71702	-0.0983163	0.0863722	0.797152	LLD	8.25648	8.37186	13	1109	12	1063	-0.752042	-0.0224515	0.452285	0.777857	IBD	7.92114	7.05251	12	442	10	384	-1.82616	-0.0857058	0.0679949	0.545529
UniRef90_R9NB91_Acetolactate_synthase|unclassified	MIBS	12.1026	8.77774	7	298	7	288	-1.71702	-0.0983163	0.0863722	0.797152	LLD	8.25648	8.37186	13	1109	12	1063	-0.752042	-0.0224515	0.452285	0.777857	IBD	7.92114	7.05251	12	442	10	384	-1.82616	-0.0857058	0.0679949	0.545529
UniRef90_D4MVS6_Threonine_synthase	MIBS	208.365	100.119	7	298	7	287	-1.69535	-0.0970755	0.0904206	0.797152	LLD	126.612	99.8537	13	1109	9	1078	0.751165	0.0224253	0.452812	0.777984	IBD	0	78.7014	12	442	5	373	2.51788	0.11817	0.0118438	0.403401
UniRef90_R5C235_Ketol-acid_reductoisomerase	MIBS	9.06558	8.6268	7	298	7	294	-1.2704	-0.072743	0.204715	0.797152	LLD	7.49879	8.10312	13	1109	13	1102	0.749432	0.0223736	0.453856	0.779192	IBD	5.88412	8.3259	12	442	10	411	-0.524124	-0.0245984	0.600968	0.844503
UniRef90_R7AB96_Dihydroxy-acid_dehydratase	MIBS	18.0733	16.5736	7	298	7	298	-1.06662	-0.0610742	0.287126	0.797152	LLD	15.9234	16.3987	13	1109	13	1107	0.74771	0.0223222	0.454895	0.779655	IBD	13.9017	14.2466	12	442	10	426	-1.40041	-0.0657247	0.161723	0.630807
UniRef90_R7GUG2_S-adenosylmethionine_synthase|unclassified	MIBS	195.04	123.837	7	298	7	298	-1.24438	-0.0712533	0.214157	0.797152	LLD	117.152	121.066	13	1109	13	1106	0.745988	0.0222708	0.455935	0.779655	IBD	93.9602	95.3716	12	442	10	426	-0.967802	-0.0454212	0.333701	0.711113
UniRef90_D4LXX7_Aspartokinase|unclassified	MIBS	38.52	26.718	7	298	7	298	-1.54789	-0.0886321	0.122171	0.797152	LLD	20.8923	26.0039	13	1109	13	1103	0.742544	0.022168	0.458018	0.780716	IBD	28.0982	21.7192	12	442	10	420	-2.00928	-0.0943001	0.044626	0.514532
UniRef90_D4MYN6_Aspartokinase	MIBS	309.006	113.585	7	298	7	287	-2.21133	-0.12662	0.0271635	0.797152	LLD	144.095	105.947	13	1109	8	1085	0.737385	0.022014	0.46115	0.782125	IBD	10.0955	81.9245	12	442	6	380	2.20014	0.103258	0.0278763	0.498961
UniRef90_R6S2S2_Ketol-acid_reductoisomerase|unclassified	MIBS	17.5651	18.5836	7	298	7	298	-1.33977	-0.0767152	0.181025	0.797152	LLD	20.7848	19.446	13	1109	13	1108	0.737379	0.0220138	0.461154	0.782125	IBD	15.0234	16.3373	12	442	10	427	-1.08821	-0.0510724	0.276993	0.660561
UniRef90_R5NP38_2-isopropylmalate_synthase|unclassified	MIBS	101.715	62.329	7	298	7	298	-1.42649	-0.0816806	0.154353	0.797152	LLD	53.9074	59.022	13	1109	13	1107	0.737379	0.0220138	0.461154	0.782125	IBD	48.5346	47.8439	12	442	10	427	-0.805011	-0.037781	0.421457	0.76081
UniRef90_R6NGF8_Probable_transaldolase	MIBS	19.0297	15.6615	7	298	7	298	-1.83406	-0.105018	0.0669678	0.797152	LLD	12.9967	14.7296	13	1109	13	1107	0.739962	0.0220909	0.459585	0.782125	IBD	12.0905	13.162	12	442	11	429	-0.346753	-0.0162739	0.729615	0.889857
UniRef90_A7VUL3_S-adenosylmethionine_synthase|unclassified	MIBS	19.2306	0	7	298	5	142	-1.4065	-0.0805362	0.160269	0.797152	LLD	15.5271	6.05871	13	1109	9	558	-0.738759	-0.022055	0.460332	0.782125	IBD	0	0	12	442	3	187	NA	NA	NA	Na
UniRef90_R7CN09_Probable_transaldolase|g__Eubacterium.s__Eubacterium_hallii	MIBS	156.926	84.6861	7	298	7	285	-1.90784	-0.109243	0.0566927	0.797152	LLD	97.3848	81.0502	13	1109	10	1074	0.736102	0.0219756	0.461931	0.78216	IBD	0	34.2816	12	442	5	335	2.55682	0.119997	0.0105976	0.395959
UniRef90_D4LNB3_Acetolactate_synthase	MIBS	138.359	93.7223	7	298	6	296	-0.949548	-0.054371	0.343445	0.797152	LLD	95.4485	91.7697	13	1109	12	1098	0.734366	0.0219238	0.462988	0.78216	IBD	68.6147	58.1904	12	442	8	386	-0.0066974	-0.000314324	0.995547	0.997791
UniRef90_D4MVJ2_Aspartatetyrosinearomatic_aminotransferase	MIBS	186.882	90.6442	7	298	6	285	-1.50244	-0.0860294	0.133544	0.797152	LLD	111.638	94.3569	13	1109	8	1073	0.732231	0.0218601	0.46429	0.782623	IBD	0	68.7338	12	442	5	367	2.4702	0.115932	0.0135461	0.422646
UniRef90_D4LQR2_Diaminopimelate_epimerase	MIBS	118.546	77.3621	7	298	7	294	-0.910526	-0.0521366	0.363689	0.797152	LLD	60.3613	78.6716	13	1109	13	1096	0.732214	0.0218596	0.464301	0.782623	IBD	36.7849	44.5486	12	442	10	406	-0.37027	-0.0173776	0.712012	0.885837
UniRef90_J5H409_Aspartate-semialdehyde_dehydrogenase	MIBS	1.82898	2.83468	7	298	5	231	1.1339	0.0649269	0.257753	0.797152	LLD	1.51159	2.7655	13	1109	8	824	0.727762	0.0217267	0.467025	0.78393	IBD	0	1.64829	12	442	2	247	NA	NA	NA	Na
UniRef90_J5H409_Aspartate-semialdehyde_dehydrogenase|unclassified	MIBS	1.82898	2.83468	7	298	5	231	1.1339	0.0649269	0.257753	0.797152	LLD	1.51159	2.7655	13	1109	8	824	0.727762	0.0217267	0.467025	0.78393	IBD	0	1.60032	12	442	2	245	NA	NA	NA	Na
UniRef90_Q5LZD5_Homoserine_O-succinyltransferase|g__Streptococcus.s__Streptococcus_thermophilus	MIBS	4.73373	0	7	298	5	127	-1.32833	-0.0760598	0.184863	0.797152	LLD	2.36686	5.9102	13	1109	7	697	0.725388	0.0216558	0.468485	0.785044	IBD	0	1.7608	12	442	4	228	NA	NA	NA	Na
UniRef90_T5LJY7_Diaminopimelate_epimerase|unclassified	MIBS	18.9551	17.9776	7	298	7	269	-0.932605	-0.0534008	0.352145	0.797152	LLD	16.8151	15.284	13	1109	13	1023	-0.724628	-0.0216331	0.468944	0.78543	IBD	17.174	15.5915	12	442	10	369	-0.842569	-0.0395437	0.400095	0.750037
UniRef90_D4LQT9_Ribulose-phosphate_3-epimerase|unclassified	MIBS	13.0699	11.8472	7	298	7	257	-2.09241	-0.119811	0.0365959	0.797152	LLD	9.04804	12.0071	13	1109	10	944	0.720941	0.021523	0.471211	0.786747	IBD	8.81028	8.70319	12	442	8	318	-0.719441	-0.0337651	0.472564	0.789975
UniRef90_R7EPM8_Aspartokinase|g__Bacteroides.s__Bacteroides_uniformis	MIBS	4.85634	21.039	7	298	5	237	1.03651	0.0593501	0.300983	0.797152	LLD	29.0919	20.2139	13	1109	11	967	-0.720923	-0.0215225	0.471222	0.786747	IBD	24.6845	30.3377	12	442	8	333	-0.0494402	-0.00232034	0.961464	0.983878
UniRef90_R6NGF8_Probable_transaldolase|unclassified	MIBS	19.0297	15.4733	7	298	7	298	-2.00316	-0.1147	0.0453937	0.797152	LLD	12.9967	14.7296	13	1109	13	1107	0.72016	0.0214997	0.471691	0.786938	IBD	12.0905	11.6037	12	442	11	426	-1.04585	-0.0490839	0.296148	0.678992
UniRef90_E2ZNM6_Homoserine_O-succinyltransferase|g__Faecalibacterium.s__Faecalibacterium_prausnitzii	MIBS	43.0517	92.1496	7	298	5	276	1.28806	0.0737539	0.198482	0.797152	LLD	82.5442	91.9465	13	1109	12	1078	0.718016	0.0214357	0.473013	0.788047	IBD	0	59.7829	12	442	4	321	NA	NA	NA	Na
UniRef90_R6SJA7_Homoserine_dehydrogenase	MIBS	34.3539	22.6317	7	298	7	277	-0.893328	-0.0511518	0.372844	0.797152	LLD	20.9493	21.7938	13	1109	11	1054	0.717625	0.021424	0.473254	0.788047	IBD	0	10.4726	12	442	4	311	NA	NA	NA	Na
UniRef90_R6SJA7_Homoserine_dehydrogenase|g__Dorea.s__Dorea_formicigenerans	MIBS	34.3539	22.6317	7	298	7	277	-0.893328	-0.0511518	0.372844	0.797152	LLD	20.9493	21.7938	13	1109	11	1054	0.714181	0.0213212	0.475382	0.789744	IBD	0	10.4726	12	442	4	311	NA	NA	NA	Na
UniRef90_R6WI96_Dihydroxy-acid_dehydratase	MIBS	16.7297	14.3193	7	298	7	297	-1.60859	-0.0921079	0.10818	0.797152	LLD	12.5293	13.5862	13	1109	13	1108	0.709829	0.0211913	0.478077	0.789899	IBD	12.6846	12.6199	12	442	11	426	-1.77504	-0.0833066	0.0760759	0.555977
UniRef90_R6WI96_Dihydroxy-acid_dehydratase|unclassified	MIBS	16.7297	14.3193	7	298	7	297	-1.60859	-0.0921079	0.10818	0.797152	LLD	12.5293	13.5862	13	1109	13	1108	0.709829	0.0211913	0.478077	0.789899	IBD	12.6846	12.6199	12	442	11	426	-1.77504	-0.0833066	0.0760759	0.555977
UniRef90_D4MYW1_Cytidine_deaminase|g__Anaerostipes.s__Anaerostipes_hadrus	MIBS	93.0443	21.5892	7	298	6	244	-1.99166	-0.114042	0.0466478	0.797152	LLD	14.3885	21.5827	13	1109	8	905	0.710407	0.0212085	0.47772	0.789899	IBD	0	10.7979	12	442	3	284	NA	NA	NA	Na
UniRef90_D4K0T7_Acetolactate_synthase_large_subunit_biosynthetic_type	MIBS	144.364	248.505	7	298	7	288	0.9539	0.0546202	0.341233	0.797152	LLD	240.291	256.932	13	1109	12	1103	0.708108	0.0211399	0.479146	0.790544	IBD	1.9119	176.477	12	442	6	349	2.30654	0.108251	0.0211429	0.47341
UniRef90_R7EPM8_Aspartokinase	MIBS	4.85634	21.039	7	298	5	238	1.05806	0.0605843	0.291022	0.797152	LLD	29.0919	20.2235	13	1109	11	970	-0.706226	-0.0210837	0.480316	0.791142	IBD	24.6845	30.7686	12	442	8	337	-0.00224548	-0.000105386	0.999104	1
UniRef90_D4MXK3_Ribose-5-phosphate_isomerase|g__Lachnospiraceae_noname.s__Lachnospiraceae_bacterium_5_1_63FAA	MIBS	30.9464	16.9972	7	298	6	220	-0.909792	-0.0520945	0.364087	0.797152	LLD	0	14.1643	13	1109	6	802	0.704246	0.0210246	0.481551	0.792415	IBD	0	2.83286	12	442	3	227	NA	NA	NA	Na
UniRef90_D4MYE2_Quinolinate_synthetase_A	MIBS	267.4	122.775	7	298	6	287	-1.46772	-0.0840417	0.142769	0.797152	LLD	122.305	113.997	13	1109	10	1071	0.701237	0.0209348	0.483424	0.793403	IBD	0	90.1238	12	442	5	381	2.61448	0.122704	0.0089656	0.395959
UniRef90_D4MUM2_Dihydropyrimidinase|g__Anaerostipes.s__Anaerostipes_hadrus	MIBS	138.158	32.4155	7	298	6	256	-2.0711	-0.118591	0.0385531	0.797152	LLD	37.4548	31.2338	13	1109	8	961	0.693491	0.0207035	0.488272	0.797102	IBD	0	17.5855	12	442	3	294	NA	NA	NA	Na
UniRef90_D4LM64_Threonine_synthase	MIBS	92.7625	65.7493	7	298	7	297	-1.15767	-0.0662879	0.247886	0.797152	LLD	58.0151	69.2674	13	1109	11	1098	0.689168	0.0205745	0.490989	0.798486	IBD	58.8462	48.7028	12	442	10	406	-0.963594	-0.0452237	0.335809	0.714141
UniRef90_T0SWS6_Dihydroxy-acid_dehydratase|g__Streptococcus.s__Streptococcus_thermophilus	MIBS	7.11153	0	7	298	5	113	-1.6459	-0.0942442	0.100293	0.797152	LLD	3.56825	7.13967	13	1109	7	678	0.687399	0.0205217	0.492111	0.798486	IBD	0	0	12	442	5	220	0.800115	0.0375512	0.424337	0.761454
UniRef90_R5C235_Ketol-acid_reductoisomerase|unclassified	MIBS	8.70618	7.98005	7	298	7	294	-1.48286	-0.0849082	0.138689	0.797152	LLD	7.41085	7.94537	13	1109	13	1102	0.687445	0.020523	0.492073	0.798486	IBD	5.88412	7.68358	12	442	10	411	-0.49067	-0.0230283	0.624449	0.850189
UniRef90_R6QEV7_Dihydroxy-acid_dehydratase|g__Anaerostipes.s__Anaerostipes_hadrus	MIBS	63.8482	25.8654	7	298	6	259	-1.46066	-0.0836369	0.144707	0.797152	LLD	28.0338	24.912	13	1109	8	973	0.68899	0.0205692	0.491101	0.798486	IBD	0	15.9716	12	442	3	299	NA	NA	NA	Na
UniRef90_R5QL96_Acetolactate_synthase|g__Lachnospiraceae_noname.s__Lachnospiraceae_bacterium_3_1_46FAA	MIBS	1.853	0	7	298	5	129	-1.06531	-0.0609993	0.287819	0.797152	LLD	0	0	13	1109	5	479	-0.68757	-0.0205268	0.492024	0.798486	IBD	0	0	12	442	2	149	NA	NA	NA	Na
UniRef90_R5BTT9_Probable_transaldolase	MIBS	22.6813	15.8441	7	298	7	297	-1.48719	-0.0851563	0.137538	0.797152	LLD	12.8768	15.4688	13	1109	13	1100	0.681419	0.0203431	0.495879	0.799272	IBD	15.0818	12.5962	12	442	10	417	-1.25779	-0.059031	0.208872	0.630807
UniRef90_D4LNB3_Acetolactate_synthase|unclassified	MIBS	138.359	93.7223	7	298	6	296	-0.949548	-0.054371	0.343445	0.797152	LLD	95.4485	90.8177	13	1109	12	1098	0.684433	0.0204331	0.493974	0.799272	IBD	68.6147	58.038	12	442	8	386	-0.0178597	-0.000838199	0.986641	0.993541
UniRef90_D4LJ56_Aspartate_oxidase	MIBS	106.306	67.2977	7	298	6	285	-1.02981	-0.0589668	0.304118	0.797152	LLD	90.5827	76.458	13	1109	10	1070	0.685311	0.0204593	0.493419	0.799272	IBD	40.8154	44.4455	12	442	8	352	-0.0179188	-0.000840971	0.986597	0.993541
UniRef90_R6SNQ5_Aspartokinase|g__Dorea.s__Dorea_formicigenerans	MIBS	31.5527	24.3463	7	298	7	276	-1.0408	-0.0595958	0.298978	0.797152	LLD	18.0351	22.4948	13	1109	10	1056	0.682753	0.020383	0.495035	0.799272	IBD	0	10.3705	12	442	4	314	NA	NA	NA	Na
UniRef90_R6QEV7_Dihydroxy-acid_dehydratase	MIBS	176.698	89.2892	7	298	7	297	-1.62594	-0.0931009	0.104425	0.797152	LLD	94.737	88.9701	13	1109	13	1107	0.679697	0.0202917	0.496969	0.799672	IBD	20.6048	67.2759	12	442	10	426	2.00696	0.0941914	0.0448726	0.514532
UniRef90_D4MVW3_NAD+_synthetase	MIBS	211.707	96.13	7	298	7	286	-1.85146	-0.106014	0.064416	0.797152	LLD	110.499	93.3659	13	1109	9	1078	0.678846	0.0202663	0.497508	0.800237	IBD	8.6159	72.8016	12	442	6	374	2.19004	0.102784	0.0286027	0.498961
UniRef90_R5C753_2-isopropylmalate_synthase	MIBS	23.0456	17.8603	7	298	7	296	-1.99015	-0.113956	0.0468138	0.797152	LLD	13.4673	15.8489	13	1109	13	1094	0.677976	0.0202403	0.49806	0.800749	IBD	15.0043	14.9543	12	442	10	415	-1.28012	-0.0600791	0.200894	0.630807
UniRef90_D4K6C0_Aspartate_semialdehyde_dehydrogenase|g__Faecalibacterium.s__Faecalibacterium_prausnitzii	MIBS	84.406	173.355	7	298	7	286	1.32681	0.0759727	0.185291	0.797152	LLD	182.669	201.359	13	1109	12	1099	0.676254	0.0201889	0.499153	0.801295	IBD	0.963856	141.132	12	442	6	347	2.18397	0.102499	0.0290472	0.498961
UniRef90_D4K212_S-adenosylmethionine_synthase	MIBS	149.444	241.647	7	298	7	290	0.932213	0.0533784	0.352348	0.797152	LLD	235.411	266.276	13	1109	12	1104	0.668936	0.0199705	0.503811	0.802296	IBD	9.79046	181.408	12	442	7	352	2.15729	0.101247	0.0310706	0.498961
UniRef90_D4LK87_Ribulose-phosphate_3-epimerase	MIBS	146.102	92.1956	7	298	6	294	-1.42649	-0.0816807	0.154352	0.797152	LLD	79.3936	90.5204	13	1109	13	1094	0.666784	0.0199062	0.505185	0.802296	IBD	56.2985	63.4343	12	442	10	402	-0.919078	-0.0431345	0.358639	0.729361
UniRef90_D4J517_Quinolinate_synthetase_A	MIBS	43.9942	28.9197	7	298	7	270	-1.01498	-0.0581175	0.311151	0.797152	LLD	22.0198	33.0458	13	1109	11	1047	0.665984	0.0198823	0.505696	0.802296	IBD	14.4429	16.997	12	442	7	338	0.204339	0.00959009	0.838966	0.93061
UniRef90_A5LP36_Threonine_synthase|unclassified	MIBS	12.987	0	7	298	7	141	-2.37016	-0.135715	0.0178928	0.797152	LLD	12.9451	12.1956	13	1109	8	642	-0.665787	-0.0198765	0.505833	0.802296	IBD	0	12.6439	12	442	4	261	NA	NA	NA	Na
UniRef90_D4MZG3_4-hydroxy-tetrahydrodipicolinate_reductase|g__Anaerostipes.s__Anaerostipes_hadrus	MIBS	70.0592	30.4393	7	298	6	257	-1.73009	-0.0990646	0.0840028	0.797152	LLD	31.987	30.4091	13	1109	8	967	0.666672	0.0199029	0.505257	0.802296	IBD	0	16.7683	12	442	3	294	NA	NA	NA	Na
UniRef90_F8LVD2_Aspartokinase	MIBS	19.0422	15.8443	7	298	7	258	-0.998368	-0.0571664	0.319154	0.797152	LLD	24.6146	26.2106	13	1109	12	1026	-0.663909	-0.0198204	0.507024	0.802495	IBD	16.2704	27.7701	12	442	10	405	0.492962	0.0231358	0.622828	0.849836
UniRef90_R6WLJ8_Uridine_phosphorylase	MIBS	5.18504	5.03968	7	298	6	249	-0.923401	-0.0528738	0.356932	0.797152	LLD	4.2459	4.86412	13	1109	9	942	0.664517	0.0198385	0.506636	0.802495	IBD	0	2.65865	12	442	5	266	0.272191	0.0127745	0.786362	0.909271
UniRef90_R6WLJ8_Uridine_phosphorylase|unclassified	MIBS	5.18504	5.03968	7	298	6	249	-0.923401	-0.0528738	0.356932	0.797152	LLD	4.2459	4.86412	13	1109	9	942	0.664517	0.0198385	0.506636	0.802495	IBD	0	2.65865	12	442	5	266	0.272191	0.0127745	0.786362	0.909271
UniRef90_R5I5V6_Aspartokinase	MIBS	86.3782	61.3061	7	298	7	297	-1.59992	-0.0916113	0.110097	0.797152	LLD	53.8408	51.5368	13	1109	13	1095	0.661618	0.019752	0.508492	0.802632	IBD	52.5476	48.7474	12	442	10	413	-1.0616	-0.0498232	0.288926	0.67024
UniRef90_R5I5V6_Aspartokinase|unclassified	MIBS	86.3782	61.3061	7	298	7	297	-1.59992	-0.0916113	0.110097	0.797152	LLD	53.8408	51.5368	13	1109	13	1095	0.661618	0.019752	0.508492	0.802632	IBD	52.5476	48.7474	12	442	10	413	-1.0616	-0.0498232	0.288926	0.67024
UniRef90_D4MUX2_Transketolase_subunit_B|g__Anaerostipes.s__Anaerostipes_hadrus	MIBS	33.9311	7.02576	7	298	5	193	-1.09485	-0.0626907	0.274556	0.797152	LLD	3.51288	7.0163	13	1109	7	727	0.653755	0.0195173	0.513553	0.805774	IBD	0	0	12	442	2	209	NA	NA	NA	Na
UniRef90_D4KJX6_Transketolase_N-terminal_subunit	MIBS	5.30266	8.05421	7	298	7	280	1.06672	0.0610805	0.287077	0.797152	LLD	9.99332	8.70802	13	1109	10	1058	0.649171	0.0193804	0.516506	0.806071	IBD	3.11802	7.04048	12	442	7	353	1.99459	0.0936106	0.0462104	0.516669
UniRef90_R5I9Q8_Ribulose-phosphate_3-epimerase	MIBS	75.0871	55.5376	7	298	7	297	-1.41348	-0.0809358	0.158152	0.797152	LLD	39.5722	49.1422	13	1109	13	1100	0.648704	0.0193665	0.516808	0.806071	IBD	40.2574	41.1417	12	442	10	413	-0.943393	-0.0442756	0.34605	0.722025
UniRef90_R5I9Q8_Ribulose-phosphate_3-epimerase|unclassified	MIBS	75.0871	55.5376	7	298	7	297	-1.41348	-0.0809358	0.158152	0.797152	LLD	39.5722	49.1422	13	1109	13	1100	0.648704	0.0193665	0.516808	0.806071	IBD	40.2574	41.1417	12	442	10	413	-0.943393	-0.0442756	0.34605	0.722025
UniRef90_D4LJ56_Aspartate_oxidase|unclassified	MIBS	106.306	67.2977	7	298	6	285	-1.02981	-0.0589668	0.304118	0.797152	LLD	90.5827	76.3458	13	1109	10	1070	0.649151	0.0193798	0.516519	0.806071	IBD	40.8154	44.0946	12	442	8	352	-0.0201587	-0.000946092	0.98481	0.99308
UniRef90_D4MXP6_Acetolactate_synthase_small_subunit|g__Anaerostipes.s__Anaerostipes_hadrus	MIBS	80.402	27.4341	7	298	6	251	-1.74424	-0.0998748	0.0814967	0.797152	LLD	24.966	27.3641	13	1109	8	940	0.648623	0.019364	0.516861	0.806071	IBD	0	15.0754	12	442	3	288	NA	NA	NA	Na
UniRef90_D4LM64_Threonine_synthase|unclassified	MIBS	92.7625	65.7493	7	298	7	297	-1.15767	-0.0662879	0.247886	0.797152	LLD	58.0151	68.823	13	1109	11	1098	0.646122	0.0192894	0.518479	0.806198	IBD	58.8462	48.3167	12	442	10	406	-0.976977	-0.0458518	0.329133	0.707244
UniRef90_D4MUX2_Transketolase_subunit_B|g__Lachnospiraceae_noname.s__Lachnospiraceae_bacterium_5_1_63FAA	MIBS	25.7598	7.02576	7	298	5	200	-1.04619	-0.0599049	0.296492	0.797152	LLD	4.68384	5.85343	13	1109	7	754	0.644024	0.0192267	0.519844	0.807157	IBD	0	0	12	442	4	218	NA	NA	NA	Na
UniRef90_B0NDM3_Nicotinate-nucleotide_diphosphorylase_Carboxylating|unclassified	MIBS	8.75711	5.67189	7	298	7	266	-2.41645	-0.138366	0.0157661	0.797152	LLD	6.04247	5.81061	13	1109	12	1005	0.641218	0.019143	0.521661	0.80754	IBD	3.37728	4.84688	12	442	6	359	-0.143253	-0.00672322	0.886974	0.946725
UniRef90_D6E8S0_NH3-dependent_NAD+_synthetase|g__Gordonibacter.s__Gordonibacter_pamelaeae	MIBS	4.16477	0	7	298	5	126	-1.56635	-0.0896891	0.117829	0.797152	LLD	0	0	13	1109	6	391	-0.638245	-0.0190542	0.523642	0.80754	IBD	0	0	12	442	2	150	NA	NA	NA	Na
UniRef90_E7GDZ8_Dihydroxy-acid_dehydratase	MIBS	6.57005	4.75535	7	298	6	201	-1.8851	-0.10794	0.059715	0.797152	LLD	0	3.95674	13	1109	6	667	0.636729	0.019009	0.524591	0.808294	IBD	0	0	12	442	2	212	NA	NA	NA	Na
UniRef90_R5WPM4_Dihydroxy-acid_dehydratase|g__Blautia.s__Ruminococcus_obeum	MIBS	107.927	80.9369	7	298	7	298	-0.953884	-0.0546192	0.341241	0.797152	LLD	78.0632	79.966	13	1109	12	1104	0.636221	0.0189938	0.524913	0.808475	IBD	19.0531	44.153	12	442	9	405	1.05621	0.0495705	0.291381	0.671526
UniRef90_D4LM70_2-isopropylmalate_synthase	MIBS	88.2801	58.0333	7	298	7	298	-1.38747	-0.0794461	0.165961	0.797152	LLD	59.3359	55.8001	13	1109	13	1107	0.634068	0.0189295	0.526317	0.809066	IBD	49.0257	47.1506	12	442	10	427	-0.918738	-0.0431185	0.358816	0.729361
UniRef90_D4K212_S-adenosylmethionine_synthase|g__Faecalibacterium.s__Faecalibacterium_prausnitzii	MIBS	135.954	234.288	7	298	7	285	0.936576	0.0536282	0.350093	0.797152	LLD	235.411	254.631	13	1109	12	1100	0.62589	0.0186854	0.53167	0.809427	IBD	2.25428	174.463	12	442	6	346	2.27179	0.106621	0.0231668	0.498961
UniRef90_D4MZQ5_Aspartate-semialdehyde_dehydrogenase_Non-peptidoglycan_organisms	MIBS	204.857	94.3563	7	298	7	298	-1.87742	-0.107501	0.0607585	0.797152	LLD	118.761	90.5164	13	1109	13	1107	0.631486	0.0188524	0.528005	0.809427	IBD	24.2487	73.1705	12	442	10	428	1.8843	0.0884344	0.0596757	0.538929
UniRef90_R5G7N2_S-adenosylmethionine_synthase	MIBS	196.406	120.851	7	298	7	298	-2.04651	-0.117183	0.0409194	0.797152	LLD	105.692	104.906	13	1109	13	1107	0.629764	0.018801	0.529131	0.809427	IBD	26.7179	61.1214	12	442	11	429	1.28555	0.0603338	0.19899	0.630807
UniRef90_D4LK37_Acetolactate_synthase	MIBS	103.008	65.8271	7	298	7	297	-1.41348	-0.0809358	0.158152	0.797152	LLD	61.595	71.1957	13	1109	13	1106	0.632346	0.0188781	0.527442	0.809427	IBD	50.0887	48.0922	12	442	10	426	-1.04585	-0.0490842	0.296145	0.678992
UniRef90_R6XMN4_Homoserine_O-succinyltransferase	MIBS	4.09443	3.53539	7	298	6	190	-2.13926	-0.122494	0.0325946	0.797152	LLD	3.59566	3.15208	13	1109	9	646	-0.626069	-0.0186907	0.531563	0.809427	IBD	0	3.01221	12	442	5	240	0.0492939	0.00231348	0.96162	0.983878
UniRef90_R6XMN4_Homoserine_O-succinyltransferase|unclassified	MIBS	4.09443	3.53539	7	298	6	190	-2.13926	-0.122494	0.0325946	0.797152	LLD	3.59566	3.15208	13	1109	9	646	-0.626069	-0.0186907	0.531563	0.809427	IBD	0	3.01221	12	442	5	240	0.0492939	0.00231348	0.96162	0.983878
UniRef90_D6EAD5_Aspartatetyrosinearomatic_aminotransferase|g__Gordonibacter.s__Gordonibacter_pamelaeae	MIBS	2.77179	0	7	298	5	129	-1.46659	-0.0839766	0.14314	0.797152	LLD	0	0	13	1109	6	419	-0.626485	-0.0187031	0.531321	0.809427	IBD	0	0	12	442	3	165	NA	NA	NA	Na
UniRef90_D4LK87_Ribulose-phosphate_3-epimerase|unclassified	MIBS	146.102	92.1956	7	298	6	294	-1.42649	-0.0816807	0.154352	0.797152	LLD	79.3936	89.8609	13	1109	13	1094	0.62546	0.0186725	0.531952	0.809677	IBD	56.2985	62.7921	12	442	10	402	-0.934693	-0.0438673	0.350522	0.722714
UniRef90_R6N935_Homoserine_dehydrogenase	MIBS	1.74672	1.74672	7	298	6	167	-1.11945	-0.0640994	0.263914	0.797152	LLD	3.47552	0	13	1109	7	547	-0.625241	-0.018666	0.532116	0.809746	IBD	0	0	12	442	4	160	NA	NA	NA	Na
UniRef90_D6E8S0_NH3-dependent_NAD+_synthetase	MIBS	4.16477	0	7	298	5	127	-1.54412	-0.088416	0.123141	0.797152	LLD	0	0	13	1109	6	393	-0.624197	-0.0186348	0.532829	0.810202	IBD	0	0	12	442	2	151	NA	NA	NA	Na
UniRef90_R9NK84_Homoserine_O-succinyltransferase	MIBS	6.62885	5.10968	7	298	7	255	-1.95386	-0.111878	0.0509747	0.797152	LLD	4.72317	4.88583	13	1109	12	940	-0.620082	-0.018512	0.535488	0.810369	IBD	4.68434	5.27191	12	442	7	344	-0.09645	-0.00452662	0.924054	0.963941
UniRef90_R9NK84_Homoserine_O-succinyltransferase|unclassified	MIBS	6.62885	5.10968	7	298	7	255	-1.95386	-0.111878	0.0509747	0.797152	LLD	4.72317	4.88583	13	1109	12	940	-0.620082	-0.018512	0.535488	0.810369	IBD	4.68434	5.27191	12	442	7	344	-0.09645	-0.00452662	0.924054	0.963941
UniRef90_D4MZG2_4-hydroxy-tetrahydrodipicolinate_synthase|g__Anaerostipes.s__Anaerostipes_hadrus	MIBS	117.194	47.1106	7	298	6	260	-1.33249	-0.0762984	0.183412	0.797152	LLD	39.402	43.2319	13	1109	8	971	0.620075	0.0185118	0.535492	0.810369	IBD	0	26.0807	12	442	3	298	NA	NA	NA	Na
UniRef90_R5C4A8_Homoserine_O-succinyltransferase|unclassified	MIBS	12.2286	8.08179	7	298	7	285	-1.63034	-0.0933528	0.103489	0.797152	LLD	9.65398	8.26815	13	1109	13	1041	-0.619502	-0.0184946	0.53587	0.810602	IBD	10.6944	7.36058	12	442	10	384	-1.84848	-0.0867535	0.0646942	0.538929
UniRef90_R5G7N2_S-adenosylmethionine_synthase|g__Eubacterium.s__Eubacterium_hallii	MIBS	179.883	103.565	7	298	7	289	-2.05955	-0.117929	0.0396497	0.797152	LLD	91.7759	89.0081	13	1109	10	1090	0.617283	0.0184284	0.537332	0.811382	IBD	7.25572	46.3042	12	442	6	356	2.03993	0.0957388	0.0414687	0.513061
UniRef90_R5QL96_Acetolactate_synthase|unclassified	MIBS	15.2312	13.7018	7	298	7	296	-2.27631	-0.130341	0.0229572	0.797152	LLD	13.4206	12.6041	13	1109	13	1099	0.61685	0.0184155	0.537618	0.811456	IBD	9.25038	9.93319	12	442	10	401	-1.10873	-0.0520351	0.26803	0.653837
UniRef90_R6FZM2_Acetolactate_synthase|g__Eubacterium.s__Eubacterium_hallii	MIBS	121.737	74.6408	7	298	7	289	-1.76037	-0.100799	0.0787129	0.797152	LLD	64.7908	65.4397	13	1109	10	1090	0.612117	0.0182742	0.540745	0.812462	IBD	1.52999	29.3624	12	442	6	356	2.60198	0.122117	0.00929908	0.395959
UniRef90_D4MTZ4_Cystathionine_beta-lyasescystathionine_gamma-synthases	MIBS	254.423	98.6563	7	298	6	288	-1.76473	-0.101048	0.0779751	0.797152	LLD	115.998	97.5521	13	1109	9	1081	0.60136	0.0179531	0.547887	0.812462	IBD	0	78.6792	12	442	5	371	2.44012	0.11452	0.014728	0.422646
UniRef90_R7C1F8_Ribulose-phosphate_3-epimerase	MIBS	260.054	105.782	7	298	6	281	-1.3811	-0.0790818	0.167914	0.797152	LLD	146.405	102.339	13	1109	8	1056	0.599242	0.0178898	0.549298	0.812462	IBD	0	83.4136	12	442	5	362	2.37204	0.111325	0.0177437	0.454561
UniRef90_D4MZK4_Acetolactate_synthase_small_subunit|g__Lachnospiraceae_noname.s__Lachnospiraceae_bacterium_5_1_63FAA	MIBS	59.9859	36.0577	7	298	6	275	-1.16445	-0.0666765	0.245119	0.797152	LLD	28.8404	33.6538	13	1109	8	1001	0.599938	0.0179106	0.548835	0.812462	IBD	0	24.027	12	442	5	324	1.61127	0.0756208	0.107366	0.597441
UniRef90_R6GA05_Aspartokinase|g__Eubacterium.s__Eubacterium_hallii	MIBS	118.984	68.0462	7	298	7	288	-2.00319	-0.114702	0.0453899	0.797152	LLD	71.1533	60.4035	13	1109	10	1085	0.600497	0.0179273	0.548462	0.812462	IBD	5.84643	32.4509	12	442	6	356	1.57641	0.0739848	0.115189	0.605444
UniRef90_R6GWF9_Dihydroxy-acid_dehydratase	MIBS	138.788	82.2975	7	298	7	298	-1.6693	-0.0955836	0.0954888	0.797152	LLD	77.9844	75.7571	13	1109	13	1107	0.580691	0.017336	0.561739	0.812462	IBD	18.8529	39.4935	12	442	10	420	1.39155	0.0653088	0.164396	0.630807
UniRef90_R6GT82_4-hydroxy-tetrahydrodipicolinate_synthase	MIBS	148.246	84.7122	7	298	7	288	-1.94249	-0.111227	0.0523408	0.797152	LLD	72.1101	72.2847	13	1109	11	1083	0.584139	0.0174389	0.559416	0.812462	IBD	7.81083	36.802	12	442	6	354	1.43574	0.0673828	0.151394	0.630807
UniRef90_D4M510_Diaminopimelate_decarboxylase|unclassified	MIBS	11.1213	10.7862	7	298	7	296	-0.923533	-0.0528813	0.35686	0.797152	LLD	9.73532	10.199	13	1109	13	1104	0.58844	0.0175673	0.556526	0.812462	IBD	9.01584	9.01358	12	442	9	420	-0.976773	-0.0458422	0.329234	0.707244
UniRef90_D4LM70_2-isopropylmalate_synthase|unclassified	MIBS	88.2801	58.0333	7	298	7	298	-1.38747	-0.0794461	0.165961	0.797152	LLD	59.3359	55.6612	13	1109	13	1107	0.587579	0.0175416	0.557104	0.812462	IBD	49.0257	46.9562	12	442	10	427	-0.936578	-0.0439558	0.34955	0.722025
UniRef90_Q5M1L1_NH3-dependent_NAD+_synthetase	MIBS	24.8712	15.2082	7	298	7	248	-0.9951	-0.0569793	0.320745	0.797152	LLD	26.2693	29.0801	13	1109	13	997	-0.58701	-0.0175246	0.557487	0.812462	IBD	10.356	28.3401	12	442	10	385	0.604964	0.0283924	0.545945	0.81886
UniRef90_R6BJ50_Quinolinate_synthetase_A	MIBS	45.0373	12.4515	7	298	6	217	-1.88498	-0.107934	0.0597288	0.797152	LLD	14.1431	14.9375	13	1109	9	889	-0.589066	-0.017586	0.556107	0.812462	IBD	4.05158	9.39435	12	442	6	255	0.410785	0.0192791	0.682082	0.872887
UniRef90_R6BJ50_Quinolinate_synthetase_A|unclassified	MIBS	45.0373	12.4515	7	298	6	217	-1.88498	-0.107934	0.0597288	0.797152	LLD	14.1431	14.9375	13	1109	9	889	-0.589066	-0.017586	0.556107	0.812462	IBD	4.05158	9.39435	12	442	6	255	0.410785	0.0192791	0.682082	0.872887
UniRef90_E2ZIX9_Acetolactate_synthase_small_subunit|g__Faecalibacterium.s__Faecalibacterium_prausnitzii	MIBS	6.34249	37.8667	7	298	5	265	1.73564	0.0993827	0.0830112	0.797152	LLD	46.2157	39.985	13	1109	10	1049	0.612599	0.0182886	0.540426	0.812462	IBD	0	25.2414	12	442	4	305	NA	NA	NA	Na
UniRef90_B0NAL0_Aspartokinase|unclassified	MIBS	5.31694	4.30384	7	298	5	205	-1.37369	-0.0786574	0.170222	0.797152	LLD	5.33259	4.27996	13	1109	8	728	-0.584537	-0.0174508	0.559155	0.812462	IBD	0	0	12	442	4	216	NA	NA	NA	Na
UniRef90_S2Y1X7_Aspartokinase|unclassified	MIBS	5.01893	4.32397	7	298	5	178	-1.47445	-0.0844268	0.140964	0.797152	LLD	0	3.09947	13	1109	6	597	0.58001	0.0173157	0.562214	0.812462	IBD	0	0	12	442	4	213	NA	NA	NA	Na
UniRef90_E2ZGU1_Diaminopimelate_epimerase	MIBS	4.05588	33.6091	7	298	5	256	1.92801	0.110397	0.054125	0.797152	LLD	20.0978	33.6971	13	1109	10	1035	0.581646	0.0173645	0.561095	0.812462	IBD	0	22.2687	12	442	3	304	NA	NA	NA	Na
UniRef90_E2ZGU1_Diaminopimelate_epimerase|g__Faecalibacterium.s__Faecalibacterium_prausnitzii	MIBS	4.05588	31.0407	7	298	5	256	1.83682	0.105176	0.0665583	0.797152	LLD	20.0978	31.0008	13	1109	10	1035	0.58509	0.0174673	0.558776	0.812462	IBD	0	21.618	12	442	3	304	NA	NA	NA	Na
UniRef90_D4MYK3_Methionine_synthase_II_Cobalamin-independent|g__Anaerostipes.s__Anaerostipes_hadrus	MIBS	162.781	51.5769	7	298	6	259	-2.01627	-0.115451	0.0439991	0.797152	LLD	57.5958	54.4443	13	1109	8	970	0.580875	0.0173415	0.561615	0.812462	IBD	0	28.7852	12	442	3	297	NA	NA	NA	Na
UniRef90_D4MYN6_Aspartokinase|g__Anaerostipes.s__Anaerostipes_hadrus	MIBS	116.86	44.8549	7	298	6	260	-1.83164	-0.104879	0.0673297	0.797152	LLD	46.2253	41.6922	13	1109	8	971	0.608009	0.0181516	0.543467	0.812462	IBD	0	24.9175	12	442	3	299	NA	NA	NA	Na
UniRef90_D4MZQ5_Aspartate-semialdehyde_dehydrogenase_Non-peptidoglycan_organisms|g__Anaerostipes.s__Anaerostipes_hadrus	MIBS	79.9341	36.3635	7	298	6	259	-1.54747	-0.0886079	0.122274	0.797152	LLD	53.7039	36.4948	13	1109	8	971	0.601977	0.0179715	0.547476	0.812462	IBD	0	22.2616	12	442	3	298	NA	NA	NA	Na
UniRef90_D4N1A6_2-isopropylmalate_synthase|g__Anaerostipes.s__Anaerostipes_hadrus	MIBS	92.6796	35.9604	7	298	6	260	-1.66236	-0.0951866	0.0968758	0.797152	LLD	44.4761	35.3585	13	1109	8	973	0.605398	0.0180736	0.545201	0.812462	IBD	0	23.7777	12	442	3	300	NA	NA	NA	Na
UniRef90_R5ZEA5_Acetolactate_synthase|g__Anaerostipes.s__Anaerostipes_hadrus	MIBS	69.8173	27.0264	7	298	6	260	-1.61028	-0.0922042	0.107812	0.797152	LLD	27.047	25.7992	13	1109	8	972	0.609289	0.0181898	0.542619	0.812462	IBD	0	14.786	12	442	3	298	NA	NA	NA	Na
UniRef90_E7GDZ8_Dihydroxy-acid_dehydratase|unclassified	MIBS	6.57005	4.75535	7	298	6	201	-1.90274	-0.10895	0.0573635	0.797152	LLD	0	3.93568	13	1109	6	664	0.589527	0.0175998	0.555807	0.812462	IBD	0	0	12	442	2	210	NA	NA	NA	Na
UniRef90_D4K0T7_Acetolactate_synthase_large_subunit_biosynthetic_type|g__Faecalibacterium.s__Faecalibacterium_prausnitzii	MIBS	91.2448	200.037	7	298	7	286	1.11868	0.0640554	0.264203	0.797152	LLD	207.996	222.018	13	1109	12	1100	0.578539	0.0172717	0.563191	0.812633	IBD	1.9119	158.97	12	442	6	346	2.25161	0.105673	0.0244179	0.498961
UniRef90_D4MYN6_Aspartokinase|g__Lachnospiraceae_noname.s__Lachnospiraceae_bacterium_5_1_63FAA	MIBS	192.146	59.8213	7	298	6	275	-1.74994	-0.100201	0.0805044	0.797152	LLD	75.1767	57.9888	13	1109	8	1021	0.576551	0.0172124	0.564534	0.812633	IBD	0	40.7837	12	442	5	333	1.72589	0.0810002	0.0845691	0.568704
UniRef90_F0Z168_Acetolactate_synthase	MIBS	5.956	4.64926	7	298	6	194	-1.35911	-0.0778227	0.174813	0.797152	LLD	3.8611	4.39015	13	1109	7	677	0.575694	0.0171868	0.565122	0.812633	IBD	2.29808	2.90714	12	442	6	226	-0.982388	-0.0461058	0.326493	0.705674
UniRef90_F0Z168_Acetolactate_synthase|unclassified	MIBS	5.956	4.64926	7	298	6	194	-1.3724	-0.0785831	0.17063	0.797152	LLD	3.8611	4.39015	13	1109	7	677	0.575694	0.0171868	0.565122	0.812633	IBD	2.29808	2.90714	12	442	6	226	-0.982388	-0.0461058	0.326493	0.705674
UniRef90_D4LKN0_4-hydroxy-tetrahydrodipicolinate_reductase	MIBS	161.937	93.9196	7	298	7	296	-1.26606	-0.0724946	0.206267	0.797152	LLD	92.9948	94.8695	13	1109	13	1104	0.578969	0.0172846	0.5629	0.812633	IBD	73.6951	72.3224	12	442	10	418	-0.67795	-0.0318178	0.498511	0.801777
UniRef90_D4K1D6_Branched_chain_amino_acid_aminotransferase_apoenzyme|g__Faecalibacterium.s__Faecalibacterium_prausnitzii	MIBS	150.654	249.522	7	298	6	286	1.08834	0.062318	0.277404	0.797152	LLD	239.874	297.415	13	1109	12	1100	0.573374	0.0171175	0.566683	0.812895	IBD	1.53061	212.456	12	442	6	347	2.35886	0.110707	0.0183865	0.455536
UniRef90_D4LK37_Acetolactate_synthase|unclassified	MIBS	103.008	65.8271	7	298	7	297	-1.41348	-0.0809358	0.158152	0.797152	LLD	61.595	70.3923	13	1109	13	1106	0.574665	0.0171561	0.565809	0.812895	IBD	50.0887	48.0052	12	442	10	426	-1.05923	-0.0497121	0.290003	0.670299
UniRef90_D7GWX6_Aspartate-semialdehyde_dehydrogenase_Non-peptidoglycan_organisms	MIBS	9.9345	9.15965	7	298	7	296	-1.12298	-0.0643017	0.262367	0.797152	LLD	8.78586	9.02935	13	1109	13	1104	0.568638	0.0169762	0.569894	0.81327	IBD	8.6791	8.81797	12	442	11	423	-1.92113	-0.0901631	0.0548559	0.53211
UniRef90_D7GWX6_Aspartate-semialdehyde_dehydrogenase_Non-peptidoglycan_organisms|unclassified	MIBS	9.9345	9.15965	7	298	7	296	-1.12298	-0.0643017	0.262367	0.797152	LLD	8.78586	9.02935	13	1109	13	1104	0.568638	0.0169762	0.569894	0.81327	IBD	8.6791	8.81797	12	442	11	423	-1.92113	-0.0901631	0.0548559	0.53211
UniRef90_D4LW84_Transketolase_C-terminal_subunit|unclassified	MIBS	25.488	24.18	7	298	7	298	-2.05085	-0.117431	0.0404932	0.797152	LLD	22.6538	23.7657	13	1109	12	1104	0.568208	0.0169633	0.570186	0.813518	IBD	29.5613	20.8999	12	442	10	414	-1.72618	-0.0810138	0.0845153	0.568704
UniRef90_D4MV85_Probable_transaldolase	MIBS	278.005	117.518	7	298	7	292	-2.26331	-0.129597	0.0237502	0.797152	LLD	118.173	109.927	13	1109	13	1088	0.567779	0.0169505	0.570477	0.813691	IBD	17.7421	86.678	12	442	8	404	2.17054	0.101869	0.0300504	0.498961
UniRef90_D4MZ14_Branched-chain_amino_acid_aminotransferase_group_II	MIBS	210.521	106.105	7	298	7	296	-1.51321	-0.086646	0.130779	0.797152	LLD	113.474	98.0588	13	1109	13	1102	0.565195	0.0168734	0.572234	0.814744	IBD	7.89738	81.5656	12	442	9	413	2.25147	0.105667	0.0244267	0.498961
UniRef90_R7AB96_Dihydroxy-acid_dehydratase|unclassified	MIBS	18.0733	16.1288	7	298	7	298	-1.17501	-0.067281	0.240859	0.797152	LLD	15.9234	15.9154	13	1109	13	1107	0.561751	0.0167706	0.574579	0.815243	IBD	13.9017	14.1749	12	442	10	426	-1.46062	-0.0685504	0.144425	0.62576
UniRef90_J9FPI5_Ribulose-phosphate_3-epimerase_Fragment	MIBS	6.85157	5.46563	7	298	5	198	-1.14459	-0.065539	0.253296	0.797152	LLD	4.25603	5.43	13	1109	8	754	0.561197	0.016754	0.574962	0.815243	IBD	8.54953	2.76032	12	442	7	235	-1.44114	-0.0676363	0.149876	0.630807
UniRef90_J9FPI5_Ribulose-phosphate_3-epimerase_Fragment|unclassified	MIBS	6.85157	5.46563	7	298	5	198	-1.14459	-0.065539	0.253296	0.797152	LLD	4.25603	5.43	13	1109	8	754	0.561197	0.016754	0.574962	0.815243	IBD	8.54953	2.76032	12	442	7	235	-1.44114	-0.0676363	0.149876	0.630807
UniRef90_D4MYE2_Quinolinate_synthetase_A|g__Anaerostipes.s__Anaerostipes_hadrus	MIBS	140.091	51.4888	7	298	6	260	-1.72313	-0.098666	0.0852586	0.797152	LLD	55.6173	49.8262	13	1109	8	973	0.561447	0.0167615	0.574786	0.815243	IBD	0	32.4202	12	442	3	300	NA	NA	NA	Na
UniRef90_E2ZIX9_Acetolactate_synthase_small_subunit	MIBS	27.8918	57.279	7	298	5	267	1.26253	0.0722921	0.20754	0.797152	LLD	59.4992	63.2849	13	1109	11	1060	0.560916	0.0167456	0.575148	0.815338	IBD	0	38.6858	12	442	4	313	NA	NA	NA	Na
UniRef90_U2CKF6_Ketol-acid_reductoisomerase|unclassified	MIBS	6.21144	5.3345	7	298	6	288	-1.05797	-0.0605791	0.291059	0.797152	LLD	4.74171	5.20764	13	1109	12	1075	0.556594	0.0166166	0.578099	0.816466	IBD	3.62835	4.52812	12	442	10	385	-0.788016	-0.0369834	0.431341	0.764275
UniRef90_D4K4E3_4-hydroxy-tetrahydrodipicolinate_synthase	MIBS	23.8969	119.638	7	298	7	280	1.66947	0.0955934	0.0954549	0.797152	LLD	109.246	133.019	13	1109	12	1095	0.551421	0.0164621	0.58164	0.818387	IBD	0	93.1122	12	442	5	339	2.45366	0.115156	0.0141851	0.422646
UniRef90_R6WBB6_4-hydroxy-tetrahydrodipicolinate_reductase	MIBS	8.43168	5.46067	7	298	5	180	-1.52571	-0.0873618	0.127641	0.797152	LLD	5.03981	5.52818	13	1109	7	676	0.547405	0.0163423	0.584405	0.819422	IBD	0	0	12	442	5	200	-0.222063	-0.0104219	0.825215	0.926007
UniRef90_R6WBB6_4-hydroxy-tetrahydrodipicolinate_reductase|unclassified	MIBS	8.43168	5.46067	7	298	5	180	-1.52571	-0.0873618	0.127641	0.797152	LLD	5.03981	5.52818	13	1109	7	676	0.547405	0.0163423	0.584405	0.819422	IBD	0	0	12	442	5	200	-0.222063	-0.0104219	0.825215	0.926007
UniRef90_G9RZ96_S-adenosylmethionine_synthase|unclassified	MIBS	6.48321	5.41482	7	298	5	157	-1.05298	-0.0602933	0.293402	0.797152	LLD	6.61993	5.92145	13	1109	8	666	-0.540051	-0.0161227	0.589469	0.821359	IBD	0	0	12	442	3	161	NA	NA	NA	Na
UniRef90_R5GQK2_Homoserine_dehydrogenase|g__Eubacterium.s__Eubacterium_hallii	MIBS	77.9512	37.2705	7	298	7	288	-1.73003	-0.0990611	0.0840132	0.797152	LLD	43.5606	41.8579	13	1109	10	1075	0.539377	0.0161026	0.589924	0.82137	IBD	0	15.9255	12	442	5	343	2.15332	0.101061	0.0313814	0.498961
UniRef90_R5WTW4_Homoserine_dehydrogenase	MIBS	16.4227	12.9859	7	298	5	203	-1.16353	-0.0666233	0.245511	0.797152	LLD	0	10.3586	13	1109	6	658	0.537745	0.0160539	0.591061	0.821393	IBD	4.38539	8.09972	12	442	6	233	-0.308983	-0.0145013	0.758231	0.899635
UniRef90_R5WTW4_Homoserine_dehydrogenase|unclassified	MIBS	16.4227	12.9859	7	298	5	203	-1.16353	-0.0666233	0.245511	0.797152	LLD	0	10.3586	13	1109	6	658	0.537745	0.0160539	0.591061	0.821393	IBD	4.38539	8.09972	12	442	6	233	-0.308983	-0.0145013	0.758231	0.899635
UniRef90_R6SCB7_Acetolactate_synthase|g__Dorea.s__Dorea_formicigenerans	MIBS	27.6148	23.2982	7	298	6	277	-1.20342	-0.0689076	0.229654	0.797152	LLD	20.8535	21.4954	13	1109	11	1067	0.538522	0.0160771	0.590514	0.821393	IBD	0	11.0569	12	442	4	319	NA	NA	NA	Na
UniRef90_D4KBU5_Homoserine_kinase	MIBS	85.3429	162.449	7	298	7	285	1.11869	0.0640559	0.264199	0.797152	LLD	139.693	195.467	13	1109	12	1098	0.537215	0.0160381	0.591416	0.821418	IBD	0.620347	124.187	12	442	6	342	2.14098	0.100481	0.0323662	0.498961
UniRef90_F0YV83_Acetolactate_synthase	MIBS	15.3711	13.324	7	298	7	296	-2.3717	-0.135803	0.0178105	0.797152	LLD	10.7639	12.0118	13	1109	13	1097	0.535924	0.0159995	0.592309	0.821992	IBD	9.63368	10.4005	12	442	10	410	-1.43189	-0.0672019	0.152495	0.630807
UniRef90_F0YV83_Acetolactate_synthase|unclassified	MIBS	15.3711	13.2961	7	298	7	296	-2.37604	-0.136052	0.0176027	0.797152	LLD	10.7639	12.0118	13	1109	13	1097	0.535924	0.0159995	0.592309	0.821992	IBD	9.63368	10.4005	12	442	10	410	-1.43189	-0.0672019	0.152495	0.630807
UniRef90_R6G852_2-isopropylmalate_synthase	MIBS	86.5315	70.7184	7	298	7	291	-1.01459	-0.0580953	0.311336	0.797152	LLD	70.7478	65.6633	13	1109	11	1092	0.535064	0.0159738	0.592904	0.822484	IBD	13.7184	31.8893	12	442	7	374	1.36083	0.0638671	0.17392	0.630807
UniRef90_D6EAD5_Aspartatetyrosinearomatic_aminotransferase	MIBS	2.77179	0	7	298	5	131	-1.41358	-0.0809415	0.158185	0.797152	LLD	0	0	13	1109	6	432	-0.5296	-0.0158107	0.596729	0.825286	IBD	0	0	12	442	4	176	NA	NA	NA	Na
UniRef90_R6PUI4_4-hydroxy-tetrahydrodipicolinate_reductase	MIBS	7.42927	6.90546	7	298	5	187	-0.894544	-0.0512215	0.372222	0.797152	LLD	0	7.49055	13	1109	6	696	0.528888	0.0157895	0.59719	0.825424	IBD	0	3.0349	12	442	5	226	-0.199505	-0.00936321	0.842797	0.931846
UniRef90_Q5M1L1_NH3-dependent_NAD+_synthetase|g__Streptococcus.s__Streptococcus_thermophilus	MIBS	11.0708	0	7	298	5	128	-1.51723	-0.0868761	0.129815	0.797152	LLD	2.77008	6.92521	13	1109	8	715	0.529015	0.0157933	0.597101	0.825424	IBD	0	1.38504	12	442	4	228	NA	NA	NA	Na
UniRef90_R6LUF0_Acetolactate_synthase	MIBS	40.402	32.2833	7	298	7	297	-2.0205	-0.115693	0.0435568	0.797152	LLD	32.9392	32.5029	13	1109	13	1105	0.526453	0.0157168	0.598872	0.826221	IBD	21.0397	24.0879	12	442	10	423	-0.894229	-0.0419683	0.371796	0.736087
UniRef90_R6LUF0_Acetolactate_synthase|unclassified	MIBS	40.402	32.2833	7	298	7	297	-2.0205	-0.115693	0.0435568	0.797152	LLD	32.9392	32.5029	13	1109	13	1105	0.526453	0.0157168	0.598872	0.826221	IBD	21.0397	24.0879	12	442	10	423	-0.894229	-0.0419683	0.371796	0.736087
UniRef90_D4LKN0_4-hydroxy-tetrahydrodipicolinate_reductase|unclassified	MIBS	161.937	93.9196	7	298	7	296	-1.26606	-0.0724946	0.206267	0.797152	LLD	92.9948	94.1728	13	1109	13	1104	0.527314	0.0157425	0.598274	0.826221	IBD	73.6951	71.7375	12	442	10	418	-0.6891	-0.0323411	0.491462	0.797968
UniRef90_R7EUU4_Acetolactate_synthase_large_subunit_biosynthetic_type|g__Bacteroides.s__Bacteroides_uniformis	MIBS	2.42131	19.3554	7	298	5	247	1.24331	0.071192	0.214554	0.797152	LLD	15.7006	19.9612	13	1109	11	986	-0.523371	-0.0156248	0.601016	0.828208	IBD	20.5744	30.2431	12	442	9	336	-0.0471551	-0.0022131	0.963284	0.98448
UniRef90_R6WU48_Acetolactate_synthase	MIBS	14.3928	9.50127	7	298	7	292	-1.96414	-0.112466	0.0497657	0.797152	LLD	11.0136	8.97105	13	1109	12	1081	-0.523014	-0.0156141	0.601264	0.828218	IBD	7.91388	7.72839	12	442	9	392	-0.689584	-0.0323638	0.491158	0.797968
UniRef90_R6WU48_Acetolactate_synthase|unclassified	MIBS	14.3928	9.50127	7	298	7	292	-1.96414	-0.112466	0.0497657	0.797152	LLD	11.0136	8.97105	13	1109	12	1081	-0.523014	-0.0156141	0.601264	0.828218	IBD	7.91388	7.72839	12	442	9	392	-0.689584	-0.0323638	0.491158	0.797968
UniRef90_N2ALJ3_Acetolactate_synthase	MIBS	14.0158	11.6112	7	298	7	296	-1.65629	-0.0948389	0.0981028	0.797152	LLD	9.7705	10.7176	13	1109	13	1101	0.516122	0.0154083	0.60607	0.830334	IBD	7.26562	8.90972	12	442	10	411	-1.36495	-0.0640605	0.172618	0.630807
UniRef90_N2ALJ3_Acetolactate_synthase|unclassified	MIBS	14.0158	11.6112	7	298	7	296	-1.65629	-0.0948389	0.0981028	0.797152	LLD	9.7705	10.7176	13	1109	13	1101	0.516122	0.0154083	0.60607	0.830334	IBD	7.26562	8.90972	12	442	10	411	-1.36495	-0.0640605	0.172618	0.630807
UniRef90_D4MYE4_Nicotinate-nucleotide_pyrophosphorylase	MIBS	222.84	95.2178	7	298	7	287	-1.92949	-0.110482	0.0539393	0.797152	LLD	138.355	102.504	13	1109	8	1073	0.513552	0.0153316	0.607866	0.830997	IBD	13.0627	79.6464	12	442	6	374	2.42692	0.113901	0.0152746	0.424408
UniRef90_R6LRE3_Dihydroxy-acid_dehydratase|unclassified	MIBS	17.8527	12.881	7	298	7	298	-2.4324	-0.139279	0.015089	0.797152	LLD	11.9009	12.1151	13	1109	13	1107	0.5144	0.0153569	0.607273	0.830997	IBD	11.4829	10.6006	12	442	11	423	-2.13298	-0.100106	0.033018	0.498961
UniRef90_D4MVI0_Homoserine_dehydrogenase|g__Anaerostipes.s__Anaerostipes_hadrus	MIBS	83.3433	28.6175	7	298	6	260	-1.80125	-0.10314	0.0720054	0.797152	LLD	28.6093	26.9309	13	1109	8	968	0.512813	0.0153096	0.608383	0.83151	IBD	0	17.2568	12	442	3	298	NA	NA	NA	Na
UniRef90_D4MXF9_S-adenosylmethionine_synthase	MIBS	279.91	152.021	7	298	7	298	-1.56957	-0.0898734	0.11702	0.797152	LLD	159.777	134.847	13	1109	13	1108	0.510957	0.0152541	0.609683	0.831832	IBD	37.5366	112.94	12	442	11	427	1.87872	0.0881728	0.0604349	0.538929
UniRef90_R6QEV7_Dihydroxy-acid_dehydratase|g__Lachnospiraceae_noname.s__Lachnospiraceae_bacterium_5_1_63FAA	MIBS	106.011	51.7459	7	298	6	276	-1.50919	-0.0864162	0.131804	0.797152	LLD	58.738	49.8289	13	1109	8	1021	0.508519	0.0151814	0.611392	0.832841	IBD	0	34.8239	12	442	5	334	1.89976	0.08916	0.0576129	0.537347
UniRef90_C0D3M2_Uridine_phosphorylase_Fragment|unclassified	MIBS	9.77844	7.47609	7	298	6	252	-2.00249	-0.114662	0.0454664	0.797152	LLD	6.90851	6.82901	13	1109	10	924	0.508279	0.0151742	0.61156	0.832863	IBD	4.46595	5.77388	12	442	7	307	-0.0237648	-0.00111534	0.981943	0.991907
UniRef90_D4MXF9_S-adenosylmethionine_synthase|unclassified	MIBS	16.6264	16.3027	7	298	7	298	-1.11431	-0.0638052	0.266077	0.797152	LLD	12.4414	15.5985	13	1109	13	1108	0.506652	0.0151256	0.612701	0.833384	IBD	8.71855	13.1462	12	442	11	424	-0.354565	-0.0166406	0.723751	0.888046
UniRef90_R6RPE0_2-isopropylmalate_synthase	MIBS	17.2486	13.9146	7	298	7	292	-2.40206	-0.137542	0.0163998	0.797152	LLD	11.1514	12.6523	13	1109	13	1086	0.50235	0.0149972	0.615724	0.834143	IBD	12.7821	12.4883	12	442	10	404	-1.04394	-0.0489948	0.297027	0.679298
UniRef90_R6RPE0_2-isopropylmalate_synthase|unclassified	MIBS	17.2486	13.9146	7	298	7	292	-2.40206	-0.137542	0.0163998	0.797152	LLD	11.1514	12.6523	13	1109	13	1086	0.50235	0.0149972	0.615724	0.834143	IBD	12.7821	12.4883	12	442	10	404	-1.04394	-0.0489948	0.297027	0.679298
UniRef90_R7CLE5_4-hydroxy-tetrahydrodipicolinate_synthase|unclassified	MIBS	77.0172	54.9772	7	298	7	297	-1.47418	-0.0844115	0.141017	0.797152	LLD	44.964	47.304	13	1109	13	1101	-0.499765	-0.01492	0.617544	0.834143	IBD	58.0884	44.9919	12	442	10	416	-0.756021	-0.0354818	0.450306	0.776477
UniRef90_D4MVV2_Homoserine_O-succinyltransferase|g__Lachnospiraceae_noname.s__Lachnospiraceae_bacterium_5_1_63FAA	MIBS	125.918	42.7625	7	298	6	275	-1.67621	-0.0959794	0.0941228	0.797152	LLD	50.0628	39.0968	13	1109	8	1016	0.496056	0.0148093	0.620159	0.8343	IBD	0	30.5135	12	442	5	331	1.8594	0.0872659	0.0631303	0.538929
UniRef90_D4MZ14_Branched-chain_amino_acid_aminotransferase_group_II|g__Lachnospiraceae_noname.s__Lachnospiraceae_bacterium_5_1_63FAA	MIBS	94.9565	37.2184	7	298	6	276	-1.73471	-0.0993289	0.083178	0.797152	LLD	39.8953	37.7454	13	1109	8	1019	0.493027	0.0147189	0.622298	0.835426	IBD	0	29.1479	12	442	5	334	1.67268	0.078503	0.094611	0.579923
UniRef90_D4MZK4_Acetolactate_synthase_small_subunit	MIBS	165.528	88.9337	7	298	7	284	-2.25041	-0.128858	0.024561	0.797152	LLD	112.681	86.4816	13	1109	8	1069	0.491171	0.0146635	0.62361	0.835899	IBD	15.6192	62.4971	12	442	6	366	1.86299	0.0874346	0.0626207	0.538929
UniRef90_R7D818_4-hydroxy-tetrahydrodipicolinate_synthase|unclassified	MIBS	46.7905	40.8614	7	298	7	297	-1.15767	-0.0662879	0.247886	0.797152	LLD	25.3836	35.9924	13	1109	11	1089	0.491157	0.014663	0.62362	0.835899	IBD	41.8044	30.848	12	442	10	399	-1.35866	-0.0637652	0.174607	0.630807
UniRef90_D4K828_Ribose-5-phosphate_isomerase|g__Faecalibacterium.s__Faecalibacterium_prausnitzii	MIBS	19.9121	66.1681	7	298	6	268	1.23636	0.0707939	0.217131	0.797152	LLD	65.6849	68.4759	13	1109	12	1057	0.476545	0.0142268	0.633993	0.840381	IBD	0	43.0653	12	442	4	319	NA	NA	NA	Na
UniRef90_D4MVS6_Threonine_synthase|g__Anaerostipes.s__Anaerostipes_hadrus	MIBS	116.38	48.14	7	298	6	260	-1.72313	-0.098666	0.0852586	0.797152	LLD	61.7689	50.2639	13	1109	8	973	0.476132	0.0142145	0.634288	0.840446	IBD	0	30.5492	12	442	3	300	NA	NA	NA	Na
UniRef90_D6E806_Dipeptidase_putative|g__Gordonibacter.s__Gordonibacter_pamelaeae	MIBS	2.25063	0	7	298	5	134	-1.13148	-0.0647882	0.258851	0.797152	LLD	0	0	13	1109	6	425	-0.471543	-0.0140775	0.637604	0.841781	IBD	0	0	12	442	3	171	NA	NA	NA	Na
UniRef90_Q5LJ26_S-adenosylmethionine_synthase|g__Bacteroides.s__Bacteroides_uniformis	MIBS	1.67645	17.5349	7	298	5	244	1.09603	0.0627583	0.27402	0.797152	LLD	19.2548	18.3966	13	1109	10	960	-0.4672	-0.0139478	0.640665	0.842976	IBD	15.9113	27.6233	12	442	8	333	-0.00449456	-0.00021094	0.99731	0.998958
UniRef90_D4KBR8_Cytidine_deaminase	MIBS	33.7909	76.127	7	298	5	266	1.38409	0.0792527	0.166996	0.797152	LLD	84.0048	82.9422	13	1109	12	1047	0.463647	0.0138418	0.643209	0.844132	IBD	0	54.2428	12	442	5	309	2.62205	0.123059	0.00876922	0.395959
UniRef90_D4MVJ2_Aspartatetyrosinearomatic_aminotransferase|g__Anaerostipes.s__Anaerostipes_hadrus	MIBS	134.667	51.7668	7	298	6	260	-1.96619	-0.112584	0.049528	0.797152	LLD	66.9003	50.3884	13	1109	8	972	0.458475	0.0136873	0.646921	0.845813	IBD	0	29.3292	12	442	3	300	NA	NA	NA	Na
UniRef90_D4LJF8_Aspartokinase	MIBS	93.5559	60.2718	7	298	7	298	-1.17068	-0.0670327	0.242602	0.797152	LLD	60.2038	60.2805	13	1109	13	1105	0.455858	0.0136092	0.648802	0.847074	IBD	59.9614	45.9973	12	442	10	423	-1.56546	-0.0734706	0.117737	0.605934
UniRef90_R6QK46_Uridine_phosphorylase|unclassified	MIBS	28.3173	17.1821	7	298	7	295	-2.06386	-0.118176	0.0392372	0.797152	LLD	13.114	15.9163	13	1109	13	1100	0.453275	0.0135321	0.650661	0.847726	IBD	15.9809	14.531	12	442	10	409	-0.680272	-0.0319267	0.497039	0.801705
UniRef90_D4K4E3_4-hydroxy-tetrahydrodipicolinate_synthase|g__Faecalibacterium.s__Faecalibacterium_prausnitzii	MIBS	23.8969	101.208	7	298	7	280	1.72584	0.0988213	0.0847672	0.797152	LLD	100.342	116.64	13	1109	12	1095	0.452415	0.0135064	0.65128	0.847796	IBD	0	81.1552	12	442	5	339	2.34586	0.110097	0.0190405	0.461534
UniRef90_C0D089_Aspartate-semialdehyde_dehydrogenase|unclassified	MIBS	18.9727	16.0675	7	298	7	298	-1.78636	-0.102287	0.0743918	0.797152	LLD	16.9664	16.9691	13	1109	13	1107	0.452844	0.0135193	0.650971	0.847796	IBD	13.6367	13.9164	12	442	10	426	-0.827314	-0.0388278	0.408691	0.7534
UniRef90_N2AHZ7_Homoserine_dehydrogenase	MIBS	7.55738	6.06199	7	298	6	181	-2.17324	-0.12444	0.0299304	0.797152	LLD	4.65841	5.2158	13	1109	7	646	0.452015	0.0134945	0.65158	0.847796	IBD	0	0	12	442	4	195	NA	NA	NA	Na
UniRef90_N2AHZ7_Homoserine_dehydrogenase|unclassified	MIBS	7.55738	6.06199	7	298	6	181	-2.17324	-0.12444	0.0299304	0.797152	LLD	4.65841	5.2158	13	1109	7	646	0.452015	0.0134945	0.65158	0.847796	IBD	0	0	12	442	4	195	NA	NA	NA	Na
UniRef90_D4MVW3_NAD+_synthetase|g__Anaerostipes.s__Anaerostipes_hadrus	MIBS	116.695	46.6761	7	298	6	259	-1.40857	-0.0806543	0.159606	0.797152	LLD	66.6311	45.5634	13	1109	8	973	0.452002	0.0134941	0.651578	0.847796	IBD	0	26.1132	12	442	3	300	NA	NA	NA	Na
UniRef90_D4J517_Quinolinate_synthetase_A|unclassified	MIBS	28.1673	9.22931	7	298	6	200	-2.64274	-0.151323	0.00827748	0.797152	LLD	13.9751	10.6902	13	1109	9	843	-0.450398	-0.0134462	0.652736	0.848241	IBD	0	3.58927	12	442	5	226	0.382384	0.0179462	0.703058	0.88326
UniRef90_D6E7T9_Branched_chain_amino_acid_aminotransferase_apoenzyme|g__Gordonibacter.s__Gordonibacter_pamelaeae	MIBS	3.64078	0	7	298	5	140	-1.10153	-0.0630733	0.271688	0.797152	LLD	0	0	13	1109	6	431	-0.450107	-0.0134375	0.652986	0.848241	IBD	0	0	12	442	2	169	NA	NA	NA	Na
UniRef90_R6EMD0_Acetolactate_synthase	MIBS	21.5211	18.519	7	298	7	296	-1.55223	-0.0888804	0.121127	0.797152	LLD	16.9347	16.4472	13	1109	13	1105	0.448109	0.0133779	0.654385	0.848431	IBD	11.6854	13.8719	12	442	10	422	-0.890891	-0.0418116	0.373586	0.736571
UniRef90_R7FUG4_2-isopropylmalate_synthase	MIBS	13.8756	10.0267	7	298	7	260	-1.41051	-0.0807656	0.15903	0.797152	LLD	11.4649	10.0656	13	1109	10	978	-0.445476	-0.0132993	0.656287	0.849076	IBD	7.20367	8.22488	12	442	8	312	-0.41116	-0.0192967	0.681784	0.87284
UniRef90_R7FUG4_2-isopropylmalate_synthase|unclassified	MIBS	13.8756	10.0267	7	298	7	260	-1.41051	-0.0807656	0.15903	0.797152	LLD	11.4649	10.0656	13	1109	10	978	-0.445476	-0.0132993	0.656287	0.849076	IBD	7.20367	8.22488	12	442	8	312	-0.41116	-0.0192967	0.681784	0.87284
UniRef90_D4MZP1_Probable_nicotinate-nucleotide_adenylyltransferase|g__Anaerostipes.s__Anaerostipes_hadrus	MIBS	80.0791	24.811	7	298	6	255	-1.75214	-0.100327	0.0801236	0.797152	LLD	22.8205	26.7139	13	1109	8	952	0.445768	0.013308	0.656077	0.849076	IBD	0	15.2672	12	442	3	295	NA	NA	NA	Na
UniRef90_G9RZ96_S-adenosylmethionine_synthase	MIBS	6.48321	5.59048	7	298	5	160	-0.89416	-0.0511994	0.372458	0.797152	LLD	6.61993	6.08971	13	1109	8	673	-0.445489	-0.0132997	0.656287	0.849076	IBD	0	0	12	442	3	168	NA	NA	NA	Na
UniRef90_D6E7W8_Diaminopimelate_decarboxylase	MIBS	4.6823	1.16652	7	298	5	153	-1.3205	-0.0756113	0.187439	0.797152	LLD	3.11967	0	13	1109	7	476	-0.443844	-0.0132506	0.6575	0.849694	IBD	0	0	12	442	4	190	NA	NA	NA	Na
UniRef90_R7EBB4_Glucose-6-phosphate_1-dehydrogenase|g__Bacteroides.s__Bacteroides_uniformis	MIBS	4.29492	18.9682	7	298	5	247	1.21288	0.0694495	0.226007	0.797152	LLD	22.1716	20.7124	13	1109	11	973	-0.43991	-0.0131331	0.660315	0.851406	IBD	22.1619	30.4059	12	442	9	335	-0.180796	-0.00848519	0.857409	0.937188
UniRef90_R6G8Q7_Diaminopimelate_epimerase	MIBS	124.128	72.3318	7	298	7	287	-1.39617	-0.0799445	0.163317	0.797152	LLD	82.1615	68.4517	13	1109	10	1083	0.436921	0.0130439	0.662481	0.853397	IBD	4.52781	32.3516	12	442	6	355	1.50049	0.0704214	0.133778	0.616656
UniRef90_R7JTC3_Acetolactate_synthase	MIBS	57.7336	55.0033	7	298	7	297	-1.38313	-0.0791979	0.16729	0.797152	LLD	63.2508	53.1112	13	1109	13	1107	0.434335	0.0129667	0.664358	0.854531	IBD	29.9733	39.2125	12	442	10	427	-0.256444	-0.0120355	0.798469	0.915542
UniRef90_R7JTC3_Acetolactate_synthase|unclassified	MIBS	57.7336	55.0033	7	298	7	297	-1.38313	-0.0791979	0.16729	0.797152	LLD	63.2508	53.1112	13	1109	13	1107	0.434335	0.0129667	0.664358	0.854531	IBD	29.9733	39.2125	12	442	10	427	-0.256444	-0.0120355	0.798469	0.915542
UniRef90_D4K0X5_2-isopropylmalate_synthase	MIBS	127.434	237.321	7	298	7	291	1.22705	0.0702606	0.22062	0.797152	LLD	240.543	270.439	13	1109	12	1104	0.426156	0.0127225	0.670308	0.85656	IBD	2.57462	178.442	12	442	7	361	2.3326	0.109474	0.0197281	0.461534
UniRef90_D5HHK8_S-adenosylmethionine_synthase|g__Dorea.s__Dorea_longicatena	MIBS	393.373	159.933	7	298	7	277	-1.50912	-0.0864118	0.131824	0.797152	LLD	192.266	152.321	13	1109	10	1056	0.422738	0.0126205	0.6728	0.858146	IBD	0	74.8864	12	442	4	314	NA	NA	NA	Na
UniRef90_R5TZD6_Homoserine_dehydrogenase|g__Eubacterium.s__Eubacterium_ramulus	MIBS	11.7529	6.34551	7	298	6	202	-1.07097	-0.0613237	0.285174	0.797152	LLD	9.06618	7.25377	13	1109	8	857	0.422244	0.0126057	0.673163	0.858235	IBD	0	0	12	442	4	218	NA	NA	NA	Na
UniRef90_D4LSC5_Acetolactate_synthase|unclassified	MIBS	34.638	21.0858	7	298	7	290	-2.25032	-0.128853	0.0245666	0.797152	LLD	22.6072	19.6912	13	1109	12	1068	-0.41928	-0.0125172	0.675326	0.858971	IBD	16.8426	14.9541	12	442	10	386	-1.82149	-0.0854867	0.0687023	0.545529
UniRef90_D6E7I6_Aspartokinase|g__Gordonibacter.s__Gordonibacter_pamelaeae	MIBS	6.6469	0	7	298	5	146	-1.36566	-0.0781973	0.172777	0.797152	LLD	0	0	13	1109	6	452	-0.415784	-0.0124128	0.677922	0.859872	IBD	0	0	12	442	3	178	NA	NA	NA	Na
UniRef90_R7EBB4_Glucose-6-phosphate_1-dehydrogenase	MIBS	4.29492	18.9682	7	298	5	248	1.23009	0.0704349	0.219477	0.797152	LLD	22.1716	20.7415	13	1109	11	978	-0.411433	-0.0122829	0.681071	0.86069	IBD	22.1619	30.7673	12	442	9	342	-0.116637	-0.00547405	0.908036	0.956205
UniRef90_D4MZQ5_Aspartate-semialdehyde_dehydrogenase_Non-peptidoglycan_organisms|g__Lachnospiraceae_noname.s__Lachnospiraceae_bacterium_5_1_63FAA	MIBS	95.2585	39.0221	7	298	6	275	-1.81065	-0.103678	0.0705313	0.797152	LLD	49.5685	34.4467	13	1109	8	1017	0.408639	0.0121995	0.683121	0.862803	IBD	0	25.3545	12	442	5	333	1.78886	0.0839552	0.0738191	0.555905
UniRef90_E6SSR3_L-threonine_synthase|g__Bacteroides.s__Bacteroides_uniformis	MIBS	1.66389	19.4967	7	298	5	249	1.38637	0.0793836	0.166297	0.797152	LLD	29.0574	20.6884	13	1109	11	982	-0.407095	-0.0121534	0.684255	0.862922	IBD	20.7809	32.8293	12	442	8	335	0.114565	0.00537678	0.909681	0.95703
UniRef90_R5K2H2_2-isopropylmalate_synthase|g__Bacteroides.s__Bacteroides_uniformis	MIBS	1.42554	20.3845	7	298	5	241	1.2228	0.0700174	0.222228	0.797152	LLD	17.8601	21.4099	13	1109	10	981	-0.407971	-0.0121796	0.683611	0.862922	IBD	21.1035	30.726	12	442	9	334	0.0876082	0.00411165	0.931081	0.967338
UniRef90_D6E806_Dipeptidase_putative	MIBS	2.25063	0	7	298	5	137	-1.05037	-0.060144	0.294632	0.797152	LLD	0	0	13	1109	6	433	-0.406484	-0.0121352	0.684746	0.862922	IBD	0	0	12	442	4	181	NA	NA	NA	Na
UniRef90_D4MWW8_Transaldolase|g__Anaerostipes.s__Anaerostipes_hadrus	MIBS	77.4438	36.1211	7	298	6	259	-1.40857	-0.0806543	0.159606	0.797152	LLD	42.9352	32.5425	13	1109	8	962	0.407723	0.0121722	0.683794	0.862922	IBD	0	20.654	12	442	3	299	NA	NA	NA	Na
UniRef90_D4MXK3_Ribose-5-phosphate_isomerase	MIBS	30.9464	19.7058	7	298	7	226	-1.33558	-0.076475	0.182402	0.797152	LLD	11.3076	16.789	13	1109	7	826	0.405964	0.0121197	0.685088	0.863062	IBD	0	6.31176	12	442	4	254	NA	NA	NA	Na
UniRef90_D4LJF8_Aspartokinase|unclassified	MIBS	93.5559	60.2718	7	298	7	298	-1.17068	-0.0670327	0.242602	0.797152	LLD	60.2038	59.6284	13	1109	13	1105	0.405063	0.0120928	0.685747	0.863259	IBD	59.9614	45.9166	12	442	10	423	-1.57661	-0.0739939	0.115142	0.605444
UniRef90_D4MXF9_S-adenosylmethionine_synthase|g__Anaerostipes.s__Anaerostipes_hadrus	MIBS	123.799	66.9299	7	298	6	260	-1.23267	-0.0705822	0.218512	0.797152	LLD	69.2816	57.2953	13	1109	8	973	0.402881	0.0120276	0.687353	0.86417	IBD	0	40.1668	12	442	3	299	NA	NA	NA	Na
UniRef90_D4KB03_Ribulose-phosphate_3-epimerase	MIBS	50.6794	115.671	7	298	5	276	1.02351	0.0586058	0.307095	0.797152	LLD	116.874	119.969	13	1109	11	1075	0.397322	0.0118617	0.691448	0.867726	IBD	0	74.4556	12	442	4	315	NA	NA	NA	Na
UniRef90_R5IBU7_Aspartokinase	MIBS	53.0041	35.7794	7	298	7	297	-1.46985	-0.0841633	0.142191	0.797152	LLD	34.4838	33.784	13	1109	13	1105	0.394732	0.0117844	0.693358	0.868693	IBD	36.649	30.4928	12	442	10	421	-1.56548	-0.0734718	0.117731	0.605934
UniRef90_R5IBU7_Aspartokinase|unclassified	MIBS	53.0041	35.7794	7	298	7	297	-1.46985	-0.0841633	0.142191	0.797152	LLD	34.4838	33.784	13	1109	13	1105	0.394732	0.0117844	0.693358	0.868693	IBD	36.649	30.4928	12	442	10	421	-1.56548	-0.0734718	0.117731	0.605934
UniRef90_D4MZK4_Acetolactate_synthase_small_subunit|g__Anaerostipes.s__Anaerostipes_hadrus	MIBS	105.542	52.8675	7	298	6	259	-1.62994	-0.0933304	0.103573	0.797152	LLD	47.9879	50.4808	13	1109	8	966	0.393893	0.0117593	0.693978	0.869311	IBD	0	26.4423	12	442	3	295	NA	NA	NA	Na
UniRef90_Q5LHS7_Homoserine_O-succinyltransferase	MIBS	2.44499	26.8407	7	298	5	249	1.5211	0.087098	0.128781	0.797152	LLD	34.1974	25.5613	13	1109	10	997	-0.388915	-0.0116107	0.697657	0.872167	IBD	18.9398	48.1796	12	442	9	369	0.488377	0.0229207	0.626074	0.851302
UniRef90_Q5M404_2-isopropylmalate_synthase|g__Streptococcus.s__Streptococcus_thermophilus	MIBS	8.87527	0	7	298	5	128	-1.76132	-0.100853	0.0785896	0.797152	LLD	1.36705	5.46728	13	1109	8	725	0.383876	0.0114603	0.701396	0.872748	IBD	0	1.36705	12	442	4	226	NA	NA	NA	Na
UniRef90_D4MZ14_Branched-chain_amino_acid_aminotransferase_group_II|g__Anaerostipes.s__Anaerostipes_hadrus	MIBS	118.746	48.5318	7	298	6	259	-1.56483	-0.0896021	0.118132	0.797152	LLD	63.6398	46.4155	13	1109	8	970	0.385239	0.011501	0.70038	0.872748	IBD	0	31.3175	12	442	3	299	NA	NA	NA	Na
UniRef90_D4N153_Ribulose-phosphate_3-epimerase|g__Lachnospiraceae_noname.s__Lachnospiraceae_bacterium_5_1_63FAA	MIBS	91.4714	14.3483	7	298	6	219	-1.9274	-0.110363	0.0542025	0.797152	LLD	17.8941	14.3594	13	1109	8	848	0.383955	0.0114626	0.701333	0.872748	IBD	0	5.386	12	442	2	258	NA	NA	NA	Na
UniRef90_D4K0X5_2-isopropylmalate_synthase|g__Faecalibacterium.s__Faecalibacterium_prausnitzii	MIBS	118.272	213.206	7	298	7	286	1.2661	0.0724968	0.206254	0.797152	LLD	204.419	243.814	13	1109	12	1100	0.38311	0.0114374	0.701957	0.873086	IBD	1.28679	167.533	12	442	6	349	2.37379	0.111407	0.0176601	0.454561
UniRef90_D4KBU6_Aspartokinase	MIBS	116.162	208.217	7	298	7	286	1.20106	0.0687726	0.230569	0.797152	LLD	230.701	249.519	13	1109	12	1100	0.382249	0.0114117	0.702596	0.873576	IBD	2.72562	159.374	12	442	6	348	2.39435	0.112372	0.0167009	0.434051
UniRef90_C0D3M2_Uridine_phosphorylase_Fragment	MIBS	9.77844	7.53812	7	298	6	252	-1.9938	-0.114165	0.0464121	0.797152	LLD	6.90851	6.83963	13	1109	11	925	0.380965	0.0113734	0.703549	0.873576	IBD	4.46595	5.98819	12	442	7	310	-0.198983	-0.00933873	0.843161	0.931846
UniRef90_R6G8Q7_Diaminopimelate_epimerase|g__Eubacterium.s__Eubacterium_hallii	MIBS	124.128	65.9431	7	298	7	286	-1.52192	-0.0871451	0.128572	0.797152	LLD	64.6149	64.5851	13	1109	10	1081	0.380101	0.0113476	0.70419	0.874119	IBD	2.57421	27.0933	12	442	6	354	2.44144	0.114582	0.0146744	0.422646
UniRef90_R6GWK4_Homoserine_O-succinyltransferase	MIBS	133.403	84.8518	7	298	7	289	-2.13759	-0.122398	0.0327262	0.797152	LLD	78.2033	72.1764	13	1109	11	1087	0.379238	0.0113218	0.704831	0.874163	IBD	12.9742	36.1131	12	442	7	351	1.23116	0.0577811	0.218683	0.630807
UniRef90_R7CFA0_Ribulose-phosphate_3-epimerase|unclassified	MIBS	37.234	31.0304	7	298	6	294	-1.03193	-0.0590882	0.303121	0.797152	LLD	21.2481	25.9915	13	1109	13	1088	-0.375793	-0.011219	0.707391	0.874163	IBD	31.7281	23.7639	12	442	10	411	-0.816296	-0.0383107	0.414969	0.755754
UniRef90_D4LY88_S-adenosylmethionine_synthase|g__Blautia.s__Ruminococcus_obeum	MIBS	172.177	129.3	7	298	7	298	-1.37446	-0.0787013	0.169973	0.797152	LLD	120.807	132.451	13	1109	12	1102	0.378805	0.0113089	0.705152	0.874163	IBD	49.8257	87.7833	12	442	9	404	0.811978	0.038108	0.417444	0.757441
UniRef90_R6WI40_2-isopropylmalate_synthase	MIBS	20.0254	17.6371	7	298	7	295	-1.63895	-0.0938458	0.101677	0.797152	LLD	16.1631	16.0845	13	1109	13	1100	0.378375	0.011296	0.705472	0.874163	IBD	13.0678	14.9827	12	442	10	415	-0.791714	-0.037157	0.429178	0.763976
UniRef90_R6WI40_2-isopropylmalate_synthase|unclassified	MIBS	20.0254	17.6371	7	298	7	295	-1.63895	-0.0938458	0.101677	0.797152	LLD	16.1631	16.0845	13	1109	13	1100	0.378375	0.011296	0.705472	0.874163	IBD	13.0678	14.9827	12	442	10	415	-0.791714	-0.037157	0.429178	0.763976
UniRef90_D6EA19_S-adenosylmethionine_synthase	MIBS	10.2554	3.42111	7	298	6	186	-2.67918	-0.15341	0.00742942	0.797152	LLD	3.43053	3.15403	13	1109	8	648	0.37528	0.0112036	0.707785	0.874183	IBD	0	0	12	442	2	205	NA	NA	NA	Na
UniRef90_R6FHB3_Dihydroxy-acid_dehydratase	MIBS	10.5674	15.3275	7	298	7	297	0.984235	0.0563571	0.326067	0.797152	LLD	15.0632	15.6846	13	1109	13	1107	0.373209	0.0111418	0.709313	0.875092	IBD	8.31648	11.0199	12	442	10	422	0.597644	0.0280488	0.550822	0.819731
UniRef90_T0TWZ3_Aspartate_aminotransferase|g__Streptococcus.s__Streptococcus_thermophilus	MIBS	14.0795	0	7	298	5	132	-1.58682	-0.0908609	0.113093	0.797152	LLD	3.7594	7.49095	13	1109	8	715	0.370002	0.0110461	0.711709	0.876651	IBD	0	0.93985	12	442	3	227	NA	NA	NA	Na
UniRef90_R6NQ50_Acetolactate_synthase	MIBS	33.6418	24.0696	7	298	7	297	-1.67797	-0.0960802	0.0937773	0.797152	LLD	29.613	23.888	13	1109	13	1105	-0.363739	-0.0108591	0.716374	0.87884	IBD	18.2353	19.6256	12	442	10	423	-1.01019	-0.0474105	0.312939	0.69461
UniRef90_R6NQ50_Acetolactate_synthase|unclassified	MIBS	33.6418	24.0696	7	298	7	297	-1.67797	-0.0960802	0.0937773	0.797152	LLD	29.613	23.888	13	1109	13	1105	-0.363739	-0.0108591	0.716374	0.87884	IBD	18.2353	19.6256	12	442	10	423	-1.01019	-0.0474105	0.312939	0.69461
UniRef90_R9MP21_Acetolactate_synthase	MIBS	7.37147	5.88766	7	298	7	205	-2.83272	-0.162201	0.00464729	0.797152	LLD	6.08132	5.68616	13	1109	8	732	-0.365426	-0.0109095	0.715121	0.87884	IBD	0	4.11298	12	442	5	239	-0.351199	-0.0164826	0.72632	0.889399
UniRef90_R9MP21_Acetolactate_synthase|unclassified	MIBS	7.37147	5.88766	7	298	7	205	-2.83272	-0.162201	0.00464729	0.797152	LLD	6.08132	5.68616	13	1109	8	732	-0.365426	-0.0109095	0.715121	0.87884	IBD	0	4.11298	12	442	5	239	-0.351199	-0.0164826	0.72632	0.889399
UniRef90_R6SCB7_Acetolactate_synthase	MIBS	42.4877	34.2532	7	298	7	296	-1.29641	-0.0742325	0.19558	0.797152	LLD	28.3818	31.4292	13	1109	13	1106	0.360295	0.0107563	0.718948	0.880357	IBD	9.84189	20.7348	12	442	10	413	1.55448	0.0729553	0.120336	0.611415
UniRef90_R7FUN7_Aspartokinase|unclassified	MIBS	12.5599	12.0138	7	298	7	261	-0.920018	-0.0526801	0.358698	0.797152	LLD	13.609	12.5856	13	1109	12	996	-0.354024	-0.0105691	0.723644	0.880572	IBD	3.56094	9.37617	12	442	6	301	1.04135	0.0488728	0.298242	0.680559
UniRef90_E2ZKZ7_Probable_nicotinate-nucleotide_adenylyltransferase	MIBS	5.13699	23.8232	7	298	6	248	1.52979	0.0875957	0.126607	0.797152	LLD	23.9015	20.5305	13	1109	9	990	0.351057	0.0104805	0.725869	0.881716	IBD	0	10.2754	12	442	3	287	NA	NA	NA	Na
UniRef90_R5ABR4_Diaminopimelate_epimerase	MIBS	15.1378	0	7	298	5	127	-1.875	-0.107362	0.061123	0.797152	LLD	0	0	13	1109	6	466	-0.35011	-0.0104522	0.726616	0.882158	IBD	0	0	12	442	4	183	NA	NA	NA	Na
UniRef90_R5ABR4_Diaminopimelate_epimerase|unclassified	MIBS	15.1378	0	7	298	5	127	-1.875	-0.107362	0.061123	0.797152	LLD	0	0	13	1109	6	466	-0.35011	-0.0104522	0.726616	0.882158	IBD	0	0	12	442	4	183	NA	NA	NA	Na
UniRef90_R5HTE6_Branched-chain-amino-acid_aminotransferase	MIBS	17.0705	12.6082	7	298	5	171	-1.02823	-0.0588764	0.304903	0.797152	LLD	16.8821	13.5903	13	1109	7	648	-0.349902	-0.010446	0.726748	0.882158	IBD	0	0	12	442	3	185	NA	NA	NA	Na
UniRef90_R5HTE6_Branched-chain-amino-acid_aminotransferase|unclassified	MIBS	17.0705	12.6082	7	298	5	171	-1.02823	-0.0588764	0.304903	0.797152	LLD	16.8821	13.5903	13	1109	7	648	-0.349902	-0.010446	0.726748	0.882158	IBD	0	0	12	442	3	185	NA	NA	NA	Na
UniRef90_D4K828_Ribose-5-phosphate_isomerase	MIBS	19.9121	72.9077	7	298	6	268	1.15394	0.0660743	0.249416	0.797152	LLD	72.9387	73.2331	13	1109	12	1059	0.343093	0.0102427	0.731852	0.883434	IBD	0	45.7617	12	442	4	319	NA	NA	NA	Na
UniRef90_D6E7T8_2-isopropylmalate_synthase|g__Gordonibacter.s__Gordonibacter_pamelaeae	MIBS	6.05021	0	7	298	5	135	-1.5596	-0.0893025	0.119414	0.797152	LLD	0	0	13	1109	6	433	-0.341916	-0.0102076	0.732782	0.883729	IBD	0	0	12	442	3	171	NA	NA	NA	Na
UniRef90_F7KKT7_S-adenosylmethionine_synthase|unclassified	MIBS	13.324	11.214	7	298	7	297	-1.32677	-0.0759704	0.185305	0.797152	LLD	9.44999	10.7212	13	1109	13	1104	0.341355	0.0101908	0.73316	0.883995	IBD	8.5989	9.52544	12	442	9	418	-0.18733	-0.00879185	0.852276	0.935084
UniRef90_E0RWF0_Probable_transaldolase	MIBS	9.09885	8.64502	7	298	6	249	-1.25365	-0.0717839	0.21076	0.797152	LLD	6.21554	8.40629	13	1109	11	926	0.336083	0.0100334	0.737134	0.886465	IBD	7.01679	7.04584	12	442	9	330	-1.02519	-0.0481147	0.305802	0.687522
UniRef90_E0RWF0_Probable_transaldolase|unclassified	MIBS	9.09885	8.64502	7	298	6	249	-1.25365	-0.0717839	0.21076	0.797152	LLD	6.21554	8.40629	13	1109	11	926	0.336083	0.0100334	0.737134	0.886465	IBD	7.01679	7.04584	12	442	9	330	-1.02519	-0.0481147	0.305802	0.687522
UniRef90_F7KKT7_S-adenosylmethionine_synthase	MIBS	13.8026	12.0547	7	298	7	297	-1.19669	-0.0685223	0.232274	0.797152	LLD	10.9396	11.1844	13	1109	13	1107	-0.334468	-0.00998523	0.738351	0.886465	IBD	8.5989	10.168	12	442	9	418	0.0468326	0.00219796	0.963535	0.98448
UniRef90_R6XNE6_Diaminopimelate_epimerase|unclassified	MIBS	6.27397	3.61498	7	298	5	156	-1.09093	-0.0624663	0.276315	0.797152	LLD	4.70264	0	13	1109	7	553	-0.335601	-0.0100191	0.737519	0.886465	IBD	0	0	12	442	4	204	NA	NA	NA	Na
UniRef90_R6XNE6_Diaminopimelate_epimerase	MIBS	6.27397	3.61498	7	298	5	156	-1.09093	-0.0624663	0.276315	0.797152	LLD	4.70264	0	13	1109	7	554	-0.330871	-0.00987783	0.74109	0.88716	IBD	0	0	12	442	4	204	NA	NA	NA	Na
UniRef90_R6PKM1_Acetolactate_synthase	MIBS	9.73663	8.24729	7	298	7	284	-1.7561	-0.100554	0.0794426	0.797152	LLD	7.35772	7.72451	13	1109	13	1064	0.325869	0.00972852	0.744849	0.889031	IBD	5.57586	6.76416	12	442	9	380	-0.710147	-0.0333289	0.478306	0.792239
UniRef90_R6FYV7_Acetolactate_synthase|g__Eubacterium.s__Eubacterium_hallii	MIBS	126.5	58.2313	7	298	7	288	-2.37608	-0.136054	0.0176008	0.797152	LLD	61.6237	56.7051	13	1109	10	1086	0.32543	0.00971542	0.745181	0.889264	IBD	3.42583	24.9334	12	442	6	356	2.3064	0.108245	0.0211509	0.47341
UniRef90_D4JZ96_Diaminopimelate_decarboxylase	MIBS	69.9012	143.025	7	298	6	284	1.43091	0.0819337	0.153078	0.797152	LLD	141.724	161.929	13	1109	12	1097	0.320693	0.009574	0.748769	0.889828	IBD	0	112.196	12	442	5	343	2.60441	0.122231	0.0092334	0.395959
UniRef90_C0D089_Aspartate-semialdehyde_dehydrogenase	MIBS	18.9727	16.0899	7	298	7	298	-1.75168	-0.100301	0.080203	0.797152	LLD	16.9664	16.9746	13	1109	13	1107	0.323706	0.00966395	0.746486	0.889828	IBD	15.6182	14.1734	12	442	10	426	-1.25101	-0.0587126	0.211339	0.630807
UniRef90_R6LQ56_Homoserine_O-succinyltransferase|g__Coprococcus.s__Coprococcus_comes	MIBS	22.9805	35.0331	7	298	5	255	0.955418	0.0547071	0.340465	0.797152	LLD	68.8569	47.1271	13	1109	10	1018	0.321218	0.00958966	0.748372	0.889828	IBD	0	21.7269	12	442	4	292	NA	NA	NA	Na
UniRef90_E2ZKZ7_Probable_nicotinate-nucleotide_adenylyltransferase|g__Faecalibacterium.s__Faecalibacterium_prausnitzii	MIBS	5.13699	22.2588	7	298	6	248	1.50806	0.0863514	0.132095	0.797152	LLD	23.9015	20.494	13	1109	9	990	0.321766	0.00960603	0.747956	0.889828	IBD	0	10.2754	12	442	3	287	NA	NA	NA	Na
UniRef90_D4MV85_Probable_transaldolase|g__Anaerostipes.s__Anaerostipes_hadrus	MIBS	80.6414	37.702	7	298	6	258	-1.81892	-0.104151	0.0692548	0.797152	LLD	46.6754	37.6829	13	1109	8	967	0.324502	0.0096877	0.745884	0.889828	IBD	0	23.3393	12	442	3	297	NA	NA	NA	Na
UniRef90_D4J515_Nicotinate-nucleotide_pyrophosphorylase|unclassified	MIBS	14.6421	8.616	7	298	6	238	-2.03298	-0.116408	0.0422748	0.797152	LLD	7.47286	9.79719	13	1109	9	976	0.320124	0.00955699	0.749201	0.889992	IBD	3.0552	6.24418	12	442	6	298	0.388379	0.0182275	0.698576	0.88148
UniRef90_R7CSC9_Aspartokinase|unclassified	MIBS	45.1157	30.7367	7	298	7	297	-2.00749	-0.114949	0.0449284	0.797152	LLD	27.867	29.5302	13	1109	13	1106	-0.31811	-0.00949689	0.750728	0.890085	IBD	36.9118	27.9368	12	442	10	422	-1.39376	-0.0654124	0.163727	0.630807
UniRef90_D4LUT2_Nicotinate-nucleotide_pyrophosphorylase|unclassified	MIBS	36.5206	14.2172	7	298	7	279	-2.42402	-0.138799	0.0154415	0.797152	LLD	15.8685	15.8251	13	1109	11	1062	-0.300043	-0.00895752	0.764472	0.898062	IBD	13.9458	10.8654	12	442	9	370	-0.822455	-0.0385997	0.411454	0.753523
UniRef90_R6SNQ5_Aspartokinase	MIBS	38.1599	30.6167	7	298	7	292	-1.4872	-0.0851566	0.137536	0.797152	LLD	24.4484	27.4485	13	1109	12	1090	0.299601	0.00894432	0.76481	0.89815	IBD	6.53753	15.8386	12	442	7	370	1.97158	0.0925307	0.0487858	0.521098
UniRef90_D4K6U9_Aspartatetyrosinearomatic_aminotransferase	MIBS	41.3364	87.466	7	298	5	275	0.96282	0.0551309	0.336727	0.797152	LLD	93.5185	94.3503	13	1109	12	1076	0.299605	0.00894442	0.764807	0.89815	IBD	0	56.9489	12	442	4	323	NA	NA	NA	Na
UniRef90_F8LW54_Branched-chain-amino-acid_aminotransferase|g__Streptococcus.s__Streptococcus_thermophilus	MIBS	10.8331	0	7	298	5	121	-1.62127	-0.0928337	0.105481	0.797152	LLD	6.49937	6.50054	13	1109	8	716	0.297711	0.00888789	0.76626	0.899237	IBD	0	1.08342	12	442	5	224	1.24205	0.0582921	0.214659	0.630807
UniRef90_R6EMD0_Acetolactate_synthase|unclassified	MIBS	21.5211	17.192	7	298	7	296	-1.82105	-0.104273	0.0689293	0.797152	LLD	16.9347	16.065	13	1109	13	1105	0.294005	0.00877723	0.769083	0.901041	IBD	10.809	13.1891	12	442	10	422	-0.966712	-0.04537	0.334246	0.71182
UniRef90_D4JZ96_Diaminopimelate_decarboxylase|g__Faecalibacterium.s__Faecalibacterium_prausnitzii	MIBS	47.8034	123.585	7	298	6	284	1.56533	0.0896305	0.118015	0.797152	LLD	126.002	142.35	13	1109	12	1096	0.292713	0.00873869	0.77007	0.901395	IBD	0	100.158	12	442	5	343	2.54606	0.119493	0.0109297	0.395959
UniRef90_R7FQP6_Acetolactate_synthase|unclassified	MIBS	11.7718	9.81974	7	298	7	283	-1.80815	-0.103534	0.0709211	0.797152	LLD	9.16804	9.59235	13	1109	12	1046	-0.291018	-0.00868808	0.771367	0.901989	IBD	5.82673	7.03967	12	442	7	357	0.50481	0.0236919	0.614479	0.848212
UniRef90_D6EA19_S-adenosylmethionine_synthase|g__Gordonibacter.s__Gordonibacter_pamelaeae	MIBS	9.37978	0	7	298	5	142	-2.22891	-0.127627	0.0259756	0.797152	LLD	0	0	13	1109	6	431	-0.285541	-0.00852457	0.775605	0.90288	IBD	0	0	12	442	2	170	NA	NA	NA	Na
UniRef90_D4MWP8_Diaminopimelate_epimerase|g__Anaerostipes.s__Anaerostipes_hadrus	MIBS	66.4243	29.9054	7	298	6	256	-1.42849	-0.0817952	0.153776	0.797152	LLD	41.1749	31.8763	13	1109	8	971	0.281382	0.0084004	0.778748	0.904603	IBD	0	18.6153	12	442	3	298	NA	NA	NA	Na
UniRef90_D4KBU6_Aspartokinase|g__Faecalibacterium.s__Faecalibacterium_prausnitzii	MIBS	116.162	195.054	7	298	7	284	1.26612	0.0724981	0.206246	0.797152	LLD	209.525	234.116	13	1109	12	1097	0.277647	0.0082889	0.781614	0.90601	IBD	2.72562	154.882	12	442	6	348	2.36072	0.110794	0.0182947	0.455536
UniRef90_D4MXF9_S-adenosylmethionine_synthase|g__Lachnospiraceae_noname.s__Lachnospiraceae_bacterium_5_1_63FAA	MIBS	139.516	62.3595	7	298	6	276	-1.53955	-0.0881544	0.1242	0.797152	LLD	82.0851	58.1987	13	1109	8	1021	0.276004	0.00823984	0.782876	0.90601	IBD	0	45.2615	12	442	5	333	1.58872	0.0745624	0.112378	0.601354
UniRef90_R6RLN7_S-adenosylmethionine_synthase	MIBS	18.0313	13.1241	7	298	7	298	-1.15767	-0.0662879	0.247886	0.797152	LLD	14.839	11.9592	13	1109	13	1105	-0.275925	-0.00823749	0.782936	0.90601	IBD	9.87332	11.3958	12	442	10	424	-0.385787	-0.0181059	0.70048	0.882047
UniRef90_R6RLN7_S-adenosylmethionine_synthase|unclassified	MIBS	18.0313	13.1241	7	298	7	298	-1.15767	-0.0662879	0.247886	0.797152	LLD	14.839	11.9592	13	1109	13	1105	-0.275925	-0.00823749	0.782936	0.90601	IBD	9.87332	11.3958	12	442	10	424	-0.385787	-0.0181059	0.70048	0.882047
UniRef90_R9MKW9_Aspartokinase	MIBS	3.54897	3.75565	7	298	6	187	-1.27416	-0.0729583	0.203395	0.797152	LLD	4.01073	3.48385	13	1109	7	669	0.27435	0.00819046	0.784158	0.906129	IBD	0	2.472	12	442	5	232	0.463071	0.021733	0.64416	0.854524
UniRef90_R9MKW9_Aspartokinase|unclassified	MIBS	3.54897	3.75565	7	298	6	187	-1.27416	-0.0729583	0.203395	0.797152	LLD	4.01073	3.48385	13	1109	7	669	0.27435	0.00819046	0.784158	0.906129	IBD	0	2.472	12	442	5	232	0.463071	0.021733	0.64416	0.854524
UniRef90_C4ZG59_4-hydroxy-tetrahydrodipicolinate_reductase|unclassified	MIBS	18.7341	16.0153	7	298	6	231	-1.31456	-0.0752713	0.189393	0.797152	LLD	15.0147	15.6905	13	1109	10	927	0.273094	0.00815298	0.785112	0.906621	IBD	0	12.4825	12	442	5	280	0.455655	0.0213849	0.649462	0.856843
UniRef90_R6S626_Acetolactate_synthase_large_subunit_biosynthetic_type	MIBS	28.4209	25.4264	7	298	7	293	-1.10564	-0.0633088	0.269822	0.797152	LLD	21.8674	24.7265	13	1109	12	1092	-0.272913	-0.00814755	0.785251	0.906629	IBD	5.82723	14.7595	12	442	7	370	1.83746	0.0862361	0.0663077	0.542001
UniRef90_V8C8M7_Probable_transaldolase|unclassified	MIBS	12.6984	13.2549	7	298	7	298	-1.02759	-0.0588398	0.305163	0.797152	LLD	12.3144	12.5645	13	1109	13	1102	0.269899	0.00805758	0.787569	0.908384	IBD	8.4721	10.4747	12	442	11	423	-0.6545	-0.0307172	0.513508	0.80837
UniRef90_D4KBU5_Homoserine_kinase|g__Faecalibacterium.s__Faecalibacterium_prausnitzii	MIBS	69.3615	144.066	7	298	7	284	1.09702	0.0628151	0.273582	0.797152	LLD	139.693	169.433	13	1109	12	1098	0.266025	0.00794192	0.790552	0.909532	IBD	0.620347	113.394	12	442	6	342	1.99286	0.0935297	0.0463995	0.516669
UniRef90_R6P0Y8_4-hydroxy-tetrahydrodipicolinate_synthase|g__Clostridium.s__Clostridium_leptum	MIBS	2.52845	0	7	298	5	138	-0.893463	-0.0511595	0.372869	0.797152	LLD	0	0	13	1109	6	453	0.264302	0.00789049	0.79192	0.910126	IBD	0	0	12	442	2	141	NA	NA	NA	Na
UniRef90_R5THI1_S-adenosylmethionine_synthase|unclassified	MIBS	8.51435	8.34886	7	298	7	285	-1.53494	-0.0878907	0.125331	0.797152	LLD	8.23844	7.94956	13	1109	13	1085	0.263013	0.007852	0.792873	0.91037	IBD	6.99149	6.84017	12	442	9	404	-0.769595	-0.0361189	0.442202	0.770174
UniRef90_R7R4E8_2-isopropylmalate_synthase	MIBS	6.01381	4.76519	7	298	5	174	-1.04336	-0.0597429	0.297822	0.797152	LLD	4.37653	5.9161	13	1109	7	751	0.260612	0.00778033	0.79473	0.911586	IBD	0	0	12	442	2	177	NA	NA	NA	Na
UniRef90_R7R4E8_2-isopropylmalate_synthase|unclassified	MIBS	6.01381	4.76519	7	298	5	174	-1.04336	-0.0597429	0.297822	0.797152	LLD	4.37653	5.9161	13	1109	7	751	0.260612	0.00778033	0.79473	0.911586	IBD	0	0	12	442	2	177	NA	NA	NA	Na
UniRef90_D4MYE3_Aspartate_oxidase|g__Lachnospiraceae_noname.s__Lachnospiraceae_bacterium_5_1_63FAA	MIBS	103.089	45.319	7	298	6	276	-1.43113	-0.0819464	0.153015	0.797152	LLD	60.6595	45.7216	13	1109	8	1019	0.257063	0.00767438	0.797463	0.912368	IBD	0	35.3395	12	442	5	333	1.91928	0.0900764	0.0550909	0.532545
UniRef90_R5D2B3_Aspartokinase	MIBS	13.4146	9.10877	7	298	7	262	-1.26277	-0.0723058	0.207454	0.797152	LLD	13.3491	9.68275	13	1109	10	968	-0.255533	-0.00762871	0.798644	0.912368	IBD	6.68498	8.43636	12	442	7	335	-0.0168511	-0.000790863	0.987452	0.993541
UniRef90_R5D2B3_Aspartokinase|unclassified	MIBS	13.4146	9.10877	7	298	7	262	-1.26277	-0.0723058	0.207454	0.797152	LLD	13.3491	9.68275	13	1109	10	968	-0.255533	-0.00762871	0.798644	0.912368	IBD	6.68498	8.43636	12	442	7	335	-0.0168511	-0.000790863	0.987452	0.993541
UniRef90_D6E7I5_Aspartate-semialdehyde_dehydrogenase|g__Gordonibacter.s__Gordonibacter_pamelaeae	MIBS	6.25053	0	7	298	5	146	-1.49572	-0.0856446	0.135333	0.797152	LLD	0	0	13	1109	6	449	-0.257181	-0.00767789	0.797413	0.912368	IBD	0	0	12	442	3	175	NA	NA	NA	Na
UniRef90_S6BZI0_4-hydroxy-tetrahydrodipicolinate_reductase|g__Adlercreutzia.s__Adlercreutzia_equolifaciens	MIBS	2.99177	1.47384	7	298	5	153	-1.01683	-0.0582234	0.310332	0.797152	LLD	0	2.94615	13	1109	6	638	0.246474	0.00735825	0.805662	0.916613	IBD	0	0	12	442	0	136	NA	NA	NA	Na
UniRef90_R5XS94_Dihydroxy-acid_dehydratase|unclassified	MIBS	10.5468	9.34511	7	298	7	297	-2.06169	-0.118052	0.0394443	0.797152	LLD	10.2883	9.04475	13	1109	13	1107	-0.245793	-0.00733792	0.806176	0.917045	IBD	7.37682	7.82261	12	442	10	419	-1.56328	-0.0733685	0.118249	0.605934
UniRef90_R7EUU4_Acetolactate_synthase_large_subunit_biosynthetic_type	MIBS	2.42131	23.5739	7	298	5	252	0.960092	0.0549747	0.338103	0.797152	LLD	23.3443	27.8204	13	1109	11	1012	-0.243294	-0.00726331	0.808111	0.918181	IBD	37.5072	42.994	12	442	9	364	-0.371217	-0.0174221	0.711309	0.885837
UniRef90_D4K6U9_Aspartatetyrosinearomatic_aminotransferase|g__Faecalibacterium.s__Faecalibacterium_prausnitzii	MIBS	41.3364	85.298	7	298	5	275	0.910776	0.0521509	0.363557	0.797152	LLD	93.5185	89.8306	13	1109	12	1076	0.241061	0.00719666	0.809841	0.91908	IBD	0	55.9619	12	442	4	323	NA	NA	NA	Na
UniRef90_C0C3C1_Dihydroxy-acid_dehydratase	MIBS	8.06838	7.39367	7	298	7	295	-1.9121	-0.109487	0.0561414	0.797152	LLD	6.91567	7.08031	13	1109	13	1104	0.238045	0.0071066	0.81218	0.919908	IBD	7.47398	6.65455	12	442	11	419	-1.88997	-0.0887007	0.0589113	0.537347
UniRef90_R6FYV7_Acetolactate_synthase	MIBS	126.5	64.7919	7	298	7	289	-2.18529	-0.125129	0.0290269	0.797152	LLD	65.4497	61.0669	13	1109	11	1088	0.238046	0.00710663	0.81218	0.919908	IBD	9.617	30.0043	12	442	6	364	1.1856	0.055643	0.236222	0.630807
UniRef90_D4N153_Ribulose-phosphate_3-epimerase|g__Anaerostipes.s__Anaerostipes_hadrus	MIBS	53.6991	10.772	7	298	6	212	-1.66269	-0.0952052	0.0968152	0.797152	LLD	21.4818	10.772	13	1109	8	815	-0.237722	-0.00709697	0.812434	0.920043	IBD	0	1.79533	12	442	2	224	NA	NA	NA	Na
UniRef90_R5DCJ6_Homoserine_O-succinyltransferase	MIBS	8.81558	7.36216	7	298	7	248	-1.0907	-0.0624532	0.276363	0.797152	LLD	9.55721	7.95118	13	1109	11	905	-0.237058	-0.00707713	0.812947	0.920168	IBD	4.39214	5.34648	12	442	7	313	0.0259799	0.0012193	0.980174	0.991471
UniRef90_R5DCJ6_Homoserine_O-succinyltransferase|unclassified	MIBS	8.81558	7.36216	7	298	7	248	-1.0907	-0.0624532	0.276363	0.797152	LLD	9.55721	7.95118	13	1109	11	905	-0.237058	-0.00707713	0.812947	0.920168	IBD	4.39214	5.34648	12	442	7	313	0.0259799	0.0012193	0.980174	0.991471
UniRef90_D4MTZ4_Cystathionine_beta-lyasescystathionine_gamma-synthases|g__Lachnospiraceae_noname.s__Lachnospiraceae_bacterium_5_1_63FAA	MIBS	175.487	57.1326	7	298	6	275	-1.95811	-0.112121	0.0504725	0.797152	LLD	90.9624	54.7769	13	1109	8	1020	0.235962	0.00704442	0.813797	0.920826	IBD	0	39.0029	12	442	5	334	1.89076	0.0887379	0.0588062	0.537347
UniRef90_R6SHQ6_Homoserine_dehydrogenase|g__Dorea.s__Dorea_formicigenerans	MIBS	26.7508	21.8103	7	298	7	276	-1.31834	-0.075488	0.188116	0.797152	LLD	22.2904	20.5166	13	1109	11	1059	0.235474	0.00702985	0.814175	0.920832	IBD	0	11.5889	12	442	4	309	NA	NA	NA	Na
UniRef90_D4M1N5_Aspartate-semialdehyde_dehydrogenase_Non-peptidoglycan_organisms|unclassified	MIBS	13.8523	12.1721	7	298	7	297	-1.74301	-0.0998042	0.081712	0.797152	LLD	11.3824	11.3948	13	1109	13	1107	-0.231157	-0.00690099	0.817527	0.921703	IBD	12.2995	9.85991	12	442	10	416	-1.40053	-0.0657303	0.161687	0.630807
UniRef90_R6LQ56_Homoserine_O-succinyltransferase	MIBS	24.1018	36.2457	7	298	5	267	1.01523	0.0581318	0.311032	0.797152	LLD	68.8569	47.154	13	1109	12	1055	0.226005	0.00674717	0.821532	0.923646	IBD	0	23.2045	12	442	5	326	1.29062	0.0605719	0.197226	0.630807
UniRef90_D4N153_Ribulose-phosphate_3-epimerase	MIBS	145.17	26.8887	7	298	6	233	-1.74537	-0.0999393	0.081301	0.797152	LLD	44.7027	28.657	13	1109	8	915	0.223172	0.00666258	0.823738	0.925334	IBD	0	14.3627	12	442	2	283	NA	NA	NA	Na
UniRef90_C0C3C1_Dihydroxy-acid_dehydratase|unclassified	MIBS	8.06838	7.39367	7	298	7	295	-1.9121	-0.109487	0.0561414	0.797152	LLD	6.91567	7.06461	13	1109	13	1104	0.221687	0.00661826	0.824893	0.925743	IBD	7.47398	6.65455	12	442	11	419	-1.8922	-0.0888053	0.058613	0.537347
UniRef90_Q5M404_2-isopropylmalate_synthase	MIBS	8.87527	0	7	298	5	148	-1.57486	-0.0901764	0.115824	0.797152	LLD	9.56891	6.13933	13	1109	10	788	-0.219612	-0.00655632	0.826513	0.927106	IBD	0	2.73411	12	442	5	275	1.41284	0.0663079	0.158041	0.630807
UniRef90_R6LJY0_Acetolactate_synthase|g__Coprococcus.s__Coprococcus_comes	MIBS	18.3748	65.1297	7	298	5	257	1.181	0.067624	0.238465	0.797152	LLD	109.856	92.128	13	1109	10	1025	0.217433	0.00649127	0.828206	0.928442	IBD	0	30.6187	12	442	4	291	NA	NA	NA	Na
UniRef90_B0NCS7_Homoserine_O-succinyltransferase|unclassified	MIBS	5.94324	5.08903	7	298	7	258	-1.96201	-0.112344	0.0500145	0.797152	LLD	5.33058	4.94227	13	1109	9	883	0.208814	0.00623394	0.834931	0.932886	IBD	5.30096	5.09643	12	442	7	331	-0.619523	-0.0290756	0.536313	0.818249
UniRef90_D4KBR8_Cytidine_deaminase|g__Faecalibacterium.s__Faecalibacterium_prausnitzii	MIBS	19.83	58.1629	7	298	5	262	1.38447	0.0792745	0.16688	0.797152	LLD	74.5687	59.3773	13	1109	11	1041	0.20191	0.00602785	0.840323	0.93522	IBD	0	37.3496	12	442	5	306	2.49892	0.11728	0.0124971	0.408607
UniRef90_V2Z507_Probable_transaldolase	MIBS	8.84448	7.5674	7	298	6	251	-1.21423	-0.0695268	0.225489	0.797152	LLD	6.98771	7.20811	13	1109	10	893	-0.201777	-0.00602386	0.840429	0.93522	IBD	5.31163	5.51079	12	442	8	296	-0.785842	-0.0368814	0.432626	0.764275
UniRef90_V2Z507_Probable_transaldolase|unclassified	MIBS	8.84448	7.5674	7	298	6	251	-1.21423	-0.0695268	0.225489	0.797152	LLD	6.98771	7.20811	13	1109	10	893	-0.201777	-0.00602386	0.840429	0.93522	IBD	5.31163	5.51079	12	442	8	296	-0.785842	-0.0368814	0.432626	0.764275
UniRef90_R9N6Z9_S-adenosylmethionine_synthase	MIBS	9.4678	8.7193	7	298	7	295	-1.3788	-0.0789496	0.168627	0.797152	LLD	7.01292	8.54894	13	1109	13	1098	0.191555	0.0057187	0.848428	0.938021	IBD	6.76864	7.93632	12	442	10	402	-1.15108	-0.0540228	0.250159	0.634022
UniRef90_R9N6Z9_S-adenosylmethionine_synthase|unclassified	MIBS	9.4678	8.7193	7	298	7	295	-1.3788	-0.0789496	0.168627	0.797152	LLD	7.01292	8.54894	13	1109	13	1098	0.191555	0.0057187	0.848428	0.938021	IBD	6.76864	7.93632	12	442	10	402	-1.15108	-0.0540228	0.250159	0.634022
UniRef90_R7CJ78_Homoserine_O-succinyltransferase|unclassified	MIBS	28.2223	24.4519	7	298	7	297	-1.45684	-0.0834185	0.14576	0.797152	LLD	21.4635	23.5564	13	1109	13	1100	0.194138	0.0057958	0.846405	0.938021	IBD	21.0448	20.6942	12	442	10	414	-0.689135	-0.0323427	0.49144	0.797968
UniRef90_D4K0K9_Dihydroxyacid_dehydratasephosphogluconate_dehydratase|unclassified	MIBS	13.1593	9.93182	7	298	7	282	-2.16374	-0.123895	0.0306514	0.797152	LLD	9.65644	9.38311	13	1109	12	1034	0.191154	0.00570673	0.848742	0.938021	IBD	6.01324	7.34742	12	442	8	362	-0.0760574	-0.00356955	0.940263	0.971632
UniRef90_D4MUK6_Ribose_5-phosphate_isomerase_B|g__Anaerostipes.s__Anaerostipes_hadrus	MIBS	84.2246	34.2225	7	298	6	259	-1.19153	-0.0682268	0.234298	0.797152	LLD	43.9538	35.4508	13	1109	8	968	0.191335	0.00571214	0.8486	0.938021	IBD	0	19.5539	12	442	3	298	NA	NA	NA	Na
UniRef90_R7C1F8_Ribulose-phosphate_3-epimerase|g__Anaerostipes.s__Anaerostipes_hadrus	MIBS	93.2209	36.7963	7	298	6	257	-1.59984	-0.0916068	0.110116	0.797152	LLD	50.1731	35.7977	13	1109	8	965	0.194365	0.0058026	0.846227	0.938021	IBD	0	21.544	12	442	3	297	NA	NA	NA	Na
UniRef90_D6E7T8_2-isopropylmalate_synthase	MIBS	6.05021	0	7	298	5	140	-1.42964	-0.081861	0.153494	0.797152	LLD	0	0	13	1109	6	450	-0.192649	-0.00575137	0.847613	0.938021	IBD	0	0	12	442	3	183	NA	NA	NA	Na
UniRef90_D4MUM2_Dihydropyrimidinase	MIBS	232.589	83.6472	7	298	6	285	-1.70623	-0.0976986	0.0883689	0.797152	LLD	96.4299	74.9285	13	1109	12	1072	-0.181658	-0.00542323	0.856189	0.942453	IBD	3.42468	61.9259	12	442	6	372	2.39383	0.112348	0.0167243	0.434051
UniRef90_D7GPE8_Dihydroxyacid_dehydratasephosphogluconate_dehydratase	MIBS	36.2844	22.523	7	298	7	298	-2.00749	-0.114949	0.0449284	0.797152	LLD	23.5232	21.4866	13	1109	13	1107	-0.180363	-0.00538457	0.857206	0.942453	IBD	17.397	18.3515	12	442	9	421	0.168369	0.00790195	0.86717	0.939118
UniRef90_D7GPE8_Dihydroxyacid_dehydratasephosphogluconate_dehydratase|unclassified	MIBS	36.2844	22.523	7	298	7	298	-2.00749	-0.114949	0.0449284	0.797152	LLD	23.5232	21.4866	13	1109	13	1107	-0.180363	-0.00538457	0.857206	0.942453	IBD	17.397	18.3515	12	442	9	421	0.168369	0.00790195	0.86717	0.939118
UniRef90_D4LUT4_Quinolinate_synthetase_A|unclassified	MIBS	15.6914	7.62454	7	298	7	186	-2.75735	-0.157885	0.00586699	0.797152	LLD	13.7829	9.70634	13	1109	8	792	-0.179484	-0.00535832	0.8579	0.942453	IBD	0	0	12	442	4	183	NA	NA	NA	Na
UniRef90_D6E6Q4_4-hydroxy-tetrahydrodipicolinate_synthase|g__Gordonibacter.s__Gordonibacter_pamelaeae	MIBS	1.25	0	7	298	5	124	-1.60156	-0.0917053	0.109787	0.797152	LLD	0	0	13	1109	5	384	-0.179946	-0.00537211	0.857593	0.942453	IBD	0	0	12	442	2	160	NA	NA	NA	Na
UniRef90_D4LKN6_Aspartatetyrosinearomatic_aminotransferase	MIBS	177.584	97.8362	7	298	7	298	-1.32243	-0.0757221	0.186748	0.797152	LLD	104.367	98.7895	13	1109	13	1104	0.17778	0.00530746	0.859234	0.942833	IBD	83.2301	74.8766	12	442	10	421	-1.12394	-0.052749	0.261513	0.646912
UniRef90_D6E7I5_Aspartate-semialdehyde_dehydrogenase	MIBS	7.04766	3.13862	7	298	6	174	-1.74338	-0.0998254	0.0816609	0.797152	LLD	4.1841	1.04603	13	1109	7	574	0.174965	0.00522341	0.861466	0.944376	IBD	0	0	12	442	4	208	NA	NA	NA	Na
UniRef90_D4LU68_Homoserine_O-succinyltransferase|unclassified	MIBS	19.1313	11.9431	7	298	7	293	-2.08337	-0.119294	0.0374151	0.797152	LLD	13.7181	13.0314	13	1109	13	1081	-0.172616	-0.00515329	0.863292	0.945472	IBD	14.6452	9.82874	12	442	10	398	-2.0838	-0.0977976	0.03728	0.498961
UniRef90_D4LY88_S-adenosylmethionine_synthase|unclassified	MIBS	56.6251	45.6963	7	298	7	298	-1.38747	-0.0794461	0.165961	0.797152	LLD	27.818	40.6811	13	1109	13	1106	0.172615	0.00515325	0.863293	0.945472	IBD	48.7926	38.0792	12	442	10	427	-1.44501	-0.0678175	0.14877	0.630807
UniRef90_R5WZB0_Acetolactate_synthase	MIBS	26.2963	19.2099	7	298	6	292	-1.14467	-0.0655435	0.253247	0.797152	LLD	15.5665	16.7477	13	1109	12	1074	0.170465	0.00508908	0.864983	0.946557	IBD	25.2255	16.8019	12	442	10	401	-1.5482	-0.0726606	0.121843	0.611415
UniRef90_R5WZB0_Acetolactate_synthase|unclassified	MIBS	26.2963	19.2099	7	298	6	292	-1.14467	-0.0655435	0.253247	0.797152	LLD	15.5665	16.7477	13	1109	12	1074	0.170465	0.00508908	0.864983	0.946557	IBD	25.2255	16.8019	12	442	10	401	-1.5482	-0.0726606	0.121843	0.611415
UniRef90_R5DFE3_Acetolactate_synthase	MIBS	12.4951	10.1844	7	298	7	293	-1.20536	-0.069019	0.2289	0.797152	LLD	10.2249	10.0666	13	1109	12	1093	-0.170893	-0.00510186	0.864646	0.946557	IBD	9.04015	8.10185	12	442	10	403	-1.36296	-0.0639671	0.173246	0.630807
UniRef90_R5DFE3_Acetolactate_synthase|unclassified	MIBS	12.4951	10.1844	7	298	7	293	-1.20536	-0.069019	0.2289	0.797152	LLD	10.2249	10.0666	13	1109	12	1093	-0.170893	-0.00510186	0.864646	0.946557	IBD	9.04015	8.10185	12	442	10	403	-1.36296	-0.0639671	0.173246	0.630807
UniRef90_D6E6Q4_4-hydroxy-tetrahydrodipicolinate_synthase	MIBS	12.4469	0	7	298	5	131	-2.04184	-0.116915	0.041404	0.797152	LLD	0	0	13	1109	5	431	0.167123	0.00498929	0.867659	0.947597	IBD	0	0	12	442	3	174	NA	NA	NA	Na
UniRef90_G9RUW9_2-isopropylmalate_synthase|unclassified	MIBS	9.93734	0	7	298	5	147	-1.78117	-0.101989	0.0752643	0.797152	LLD	0	0	13	1109	6	485	-0.166637	-0.00497479	0.868029	0.947632	IBD	0	0	12	442	3	144	NA	NA	NA	Na
UniRef90_R5C9M0_Dihydroxy-acid_dehydratase|unclassified	MIBS	16.9511	12.9125	7	298	7	298	-2.11155	-0.120907	0.0349114	0.797152	LLD	13.5709	11.984	13	1109	13	1107	0.164005	0.00489623	0.870066	0.948557	IBD	12.8611	10.5091	12	442	10	427	-1.56542	-0.0734689	0.117745	0.605934
UniRef90_D6E7W8_Diaminopimelate_decarboxylase|g__Gordonibacter.s__Gordonibacter_pamelaeae	MIBS	4.6823	0	7	298	5	144	-1.37431	-0.078693	0.170068	0.797152	LLD	0	0	13	1109	6	443	-0.163814	-0.00489052	0.87026	0.948557	IBD	0	0	12	442	3	173	NA	NA	NA	Na
UniRef90_R7CLM6_4-hydroxy-tetrahydrodipicolinate_reductase|unclassified	MIBS	49.8181	39.3917	7	298	7	297	-1.08396	-0.0620673	0.279345	0.797152	LLD	33.4889	38.1765	13	1109	13	1100	-0.162284	-0.00484483	0.871421	0.949496	IBD	46.4088	36.1153	12	442	10	415	-0.907683	-0.0425997	0.364635	0.730753
UniRef90_R5WPM4_Dihydroxy-acid_dehydratase|unclassified	MIBS	37.2132	25.9015	7	298	7	298	-1.75168	-0.100301	0.080203	0.797152	LLD	25.376	22.9695	13	1109	13	1107	-0.161423	-0.00481912	0.8721	0.949506	IBD	24.7206	20.5809	12	442	11	426	-1.85978	-0.0872836	0.0630752	0.538929
UniRef90_D4LKL9_Aspartokinase|unclassified	MIBS	231.348	143.893	7	298	7	298	-1.30509	-0.074729	0.192603	0.797152	LLD	148.921	129.703	13	1109	13	1104	0.160562	0.00479342	0.872778	0.950093	IBD	137.083	104.558	12	442	10	418	-1.24439	-0.0584023	0.213765	0.630807
UniRef90_R6VQ82_Probable_transaldolase|unclassified	MIBS	21.2243	18.4607	7	298	7	298	-1.51321	-0.0866459	0.130779	0.797152	LLD	14.5748	17.2792	13	1109	13	1107	0.159701	0.00476772	0.873456	0.950379	IBD	17.1429	15.2327	12	442	10	426	-1.41379	-0.0663526	0.15775	0.630807
UniRef90_R6W638_Acetolactate_synthase	MIBS	11.2319	7.31429	7	298	7	258	-1.79272	-0.102651	0.0733653	0.797152	LLD	6.74339	7.30991	13	1109	11	917	0.155799	0.00465125	0.876531	0.951854	IBD	0	6.10771	12	442	5	290	0.248453	0.0116605	0.804666	0.917974
UniRef90_R6W638_Acetolactate_synthase|unclassified	MIBS	11.2319	7.31429	7	298	7	258	-1.79272	-0.102651	0.0733653	0.797152	LLD	6.74339	7.30991	13	1109	11	917	0.155799	0.00465125	0.876531	0.951854	IBD	0	6.10771	12	442	5	290	0.248453	0.0116605	0.804666	0.917974
UniRef90_D4JAE7_Uridine_phosphorylase|unclassified	MIBS	11.9603	10.6409	7	298	6	267	-0.91322	-0.0522908	0.362268	0.797152	LLD	10.8899	10.4903	13	1109	11	1012	0.15545	0.0046408	0.876806	0.95191	IBD	8.28803	8.84878	12	442	10	363	-0.509864	-0.0239291	0.61093	0.846975
UniRef90_R5FAI5_S-adenosylmethionine_synthase|unclassified	MIBS	12.9537	12.6969	7	298	7	298	-1.63027	-0.0933492	0.103502	0.797152	LLD	12.7774	12.1799	13	1109	13	1106	-0.151092	-0.0045107	0.880243	0.954026	IBD	11.2374	11.3101	12	442	11	424	-1.1083	-0.0520149	0.268216	0.653837
UniRef90_R5A6V0_Homoserine_O-succinyltransferase	MIBS	13.0636	9.87789	7	298	6	162	-1.59136	-0.0911211	0.11204	0.797152	LLD	0	10.3495	13	1109	6	612	0.149866	0.00447411	0.881227	0.954026	IBD	0	0	12	442	4	193	NA	NA	NA	Na
UniRef90_R5A6V0_Homoserine_O-succinyltransferase|unclassified	MIBS	13.0636	9.87789	7	298	6	162	-1.59136	-0.0911211	0.11204	0.797152	LLD	0	10.3495	13	1109	6	612	0.149866	0.00447411	0.881227	0.954026	IBD	0	0	12	442	4	193	NA	NA	NA	Na
UniRef90_S2XRC2_Probable_transaldolase	MIBS	5.7133	6.84457	7	298	7	289	-1.01893	-0.058344	0.309265	0.797152	LLD	5.97601	6.29474	13	1109	12	1088	0.142052	0.00424085	0.887379	0.957964	IBD	4.25744	6.54269	12	442	10	409	0.477305	0.0224011	0.633939	0.852378
UniRef90_R6XPF0_S-adenosylmethionine_synthase|unclassified	MIBS	14.348	12.3504	7	298	7	298	-1.44383	-0.0826736	0.149397	0.797152	LLD	11.8628	12.7086	13	1109	13	1108	-0.140761	-0.00420228	0.888399	0.958426	IBD	9.10441	12.5445	12	442	9	427	0.134912	0.00633176	0.893563	0.949332
UniRef90_R6SCB7_Acetolactate_synthase|unclassified	MIBS	14.0264	9.75283	7	298	7	293	-1.96414	-0.112466	0.049766	0.797152	LLD	7.56464	9.2077	13	1109	13	1100	-0.1399	-0.00417658	0.889079	0.958858	IBD	8.2775	7.7447	12	442	10	405	-1.37405	-0.0644872	0.169774	0.630807
UniRef90_S2Y1X7_Aspartokinase	MIBS	5.01893	4.48936	7	298	5	182	-1.30439	-0.0746893	0.192862	0.797152	LLD	1.58536	3.12939	13	1109	7	600	-0.13814	-0.00412403	0.890488	0.960226	IBD	0	4.29216	12	442	4	253	NA	NA	NA	Na
UniRef90_R6XPF0_S-adenosylmethionine_synthase	MIBS	52.601	43.6068	7	298	7	298	-0.975563	-0.0558606	0.330357	0.797152	LLD	45.458	41.0861	13	1109	13	1108	0.133873	0.00399666	0.893843	0.962179	IBD	16.6677	32.1233	12	442	9	429	0.652257	0.0306119	0.514955	0.809481
UniRef90_R5TSR6_Dihydroxy-acid_dehydratase	MIBS	8.5431	7.03242	7	298	7	294	-1.34411	-0.0769635	0.179615	0.797152	LLD	6.90588	6.45919	13	1109	13	1102	-0.13129	-0.00391956	0.895886	0.96237	IBD	6.32622	6.32164	12	442	11	411	-1.82994	-0.0858835	0.0674253	0.545217
UniRef90_R6S8W8_4-hydroxy-tetrahydrodipicolinate_reductase	MIBS	10.6292	9.65711	7	298	6	241	-0.98546	-0.0564273	0.325467	0.797152	LLD	7.28494	8.57716	13	1109	9	862	-0.132032	-0.00394168	0.895302	0.96237	IBD	10.768	8.59352	12	442	9	316	-1.35355	-0.0635251	0.176241	0.630807
UniRef90_R6S8W8_4-hydroxy-tetrahydrodipicolinate_reductase|unclassified	MIBS	10.6292	9.65711	7	298	6	241	-0.98546	-0.0564273	0.325467	0.797152	LLD	7.28494	8.57716	13	1109	9	862	-0.132032	-0.00394168	0.895302	0.96237	IBD	10.768	8.59352	12	442	9	316	-1.35355	-0.0635251	0.176241	0.630807
UniRef90_R6GA05_Aspartokinase	MIBS	118.984	78.3592	7	298	7	293	-1.74735	-0.100053	0.080954	0.797152	LLD	76.6199	66.7284	13	1109	11	1094	0.129569	0.00386816	0.897248	0.96237	IBD	18.8963	36.1995	12	442	7	380	0.560603	0.0263104	0.57583	0.830772
UniRef90_D7GUH9_Branched-chain_amino_acid_aminotransferase_group_II	MIBS	7.72707	6.58431	7	298	7	285	-1.14037	-0.0652973	0.255037	0.797152	LLD	8.32709	6.74337	13	1109	12	1089	-0.131291	-0.00391957	0.895886	0.96237	IBD	4.75298	7.08231	12	442	8	393	0.470881	0.0220995	0.638523	0.853082
UniRef90_D7GUH9_Branched-chain_amino_acid_aminotransferase_group_II|unclassified	MIBS	7.72707	6.58431	7	298	7	285	-1.14037	-0.0652973	0.255037	0.797152	LLD	8.32709	6.74337	13	1109	12	1089	-0.131291	-0.00391957	0.895886	0.96237	IBD	4.75298	7.08231	12	442	8	393	0.470881	0.0220995	0.638523	0.853082
UniRef90_C4ZF71_Probable_transaldolase|g__Eubacterium.s__Eubacterium_ramulus	MIBS	14.4211	3.61011	7	298	6	174	-1.82875	-0.104714	0.0677748	0.797152	LLD	5.41516	3.61011	13	1109	7	691	-0.129672	-0.00387125	0.897176	0.96237	IBD	0	0	12	442	2	182	NA	NA	NA	Na
UniRef90_D5HHK8_S-adenosylmethionine_synthase	MIBS	393.373	225.467	7	298	7	294	-1.33977	-0.0767153	0.181025	0.797152	LLD	208.138	221.282	13	1109	13	1105	0.126986	0.00379104	0.899292	0.963357	IBD	35.3338	115.95	12	442	9	397	1.81062	0.0849768	0.070372	0.548055
UniRef90_C8PPY3_Uridine_phosphorylase_family_protein	MIBS	6.2178	4.32577	7	298	7	287	-2.2807	-0.130593	0.0226948	0.797152	LLD	4.34167	3.5295	13	1109	12	1045	0.126137	0.00376571	0.899964	0.963474	IBD	3.64226	3.50618	12	442	9	397	-0.306791	-0.0143984	0.759852	0.899984
UniRef90_C8PPY3_Uridine_phosphorylase_family_protein|unclassified	MIBS	6.2178	4.32577	7	298	7	287	-2.2807	-0.130593	0.0226948	0.797152	LLD	4.34167	3.5295	13	1109	12	1045	0.126137	0.00376571	0.899964	0.963474	IBD	3.64226	3.50618	12	442	9	397	-0.306791	-0.0143984	0.759852	0.899984
UniRef90_R6LJY0_Acetolactate_synthase	MIBS	18.3748	67.0759	7	298	5	272	1.22318	0.070039	0.222082	0.797152	LLD	110.875	96.2549	13	1109	12	1054	0.125702	0.00375272	0.900308	0.963659	IBD	3.57716	33.0332	12	442	6	309	1.50689	0.0707217	0.13213	0.615948
UniRef90_D4LKN6_Aspartatetyrosinearomatic_aminotransferase|unclassified	MIBS	177.584	97.8362	7	298	7	298	-1.32243	-0.0757221	0.186748	0.797152	LLD	104.367	97.7288	13	1109	13	1104	0.124403	0.00371394	0.901337	0.963881	IBD	83.2301	74.612	12	442	10	421	-1.13286	-0.0531676	0.257743	0.64141
UniRef90_R5TZD6_Homoserine_dehydrogenase	MIBS	11.7529	7.6934	7	298	6	204	-0.920198	-0.0526904	0.358621	0.797152	LLD	9.96627	9.06618	13	1109	8	863	-0.12424	-0.00370906	0.901468	0.963881	IBD	0	0	12	442	4	220	NA	NA	NA	Na
UniRef90_D4KB03_Ribulose-phosphate_3-epimerase|g__Faecalibacterium.s__Faecalibacterium_prausnitzii	MIBS	45.3688	103.253	7	298	5	275	1.06257	0.0608427	0.288961	0.797152	LLD	116.874	106.775	13	1109	11	1074	0.122683	0.0036626	0.902699	0.964283	IBD	0	72.364	12	442	4	315	NA	NA	NA	Na
UniRef90_R7FRJ5_Uridine_phosphorylase|unclassified	MIBS	24.6387	21.0123	7	298	7	291	-1.717	-0.0983152	0.0863759	0.797152	LLD	22.6615	21.0984	13	1109	12	1092	0.120099	0.00358544	0.904746	0.964978	IBD	11.9451	16.711	12	442	10	394	0.127189	0.00596926	0.899674	0.951374
UniRef90_B0NDM3_Nicotinate-nucleotide_diphosphorylase_Carboxylating	MIBS	8.75711	5.98605	7	298	7	272	-1.83896	-0.105299	0.0662403	0.797152	LLD	6.37242	5.9036	13	1109	13	1007	-0.114115	-0.00340679	0.909488	0.966942	IBD	4.68465	5.42481	12	442	6	372	-0.0759946	-0.00356661	0.940313	0.971632
UniRef90_R6NGD8_Homoserine_O-succinyltransferase|unclassified	MIBS	9.04185	5.35119	7	298	7	223	-2.90064	-0.16609	0.00375009	0.797152	LLD	6.29112	4.68029	13	1109	8	792	-0.113266	-0.00338146	0.910165	0.966991	IBD	5.48144	5.11238	12	442	7	288	-0.692932	-0.0325209	0.489068	0.797968
UniRef90_E9RXG4_S-adenosylmethionine_synthase	MIBS	10.6571	10.7025	7	298	7	298	-1.05361	-0.0603294	0.293057	0.797152	LLD	12.1128	10.4564	13	1109	13	1108	-0.109767	-0.003277	0.912935	0.96904	IBD	9.96504	10.1205	12	442	11	427	-1.00459	-0.0471476	0.315633	0.696392
UniRef90_R6NGD8_Homoserine_O-succinyltransferase	MIBS	9.04185	5.43216	7	298	7	224	-2.79059	-0.159789	0.00529673	0.797152	LLD	6.29112	4.68029	13	1109	8	793	-0.093652	-0.00279589	0.925732	0.973958	IBD	5.48144	5.64839	12	442	7	298	-0.30196	-0.0141717	0.763548	0.901014
UniRef90_R5WQP8_Aspartokinase	MIBS	25.2664	18.127	7	298	7	298	-1.56957	-0.0898734	0.11702	0.797152	LLD	16.7029	17.2315	13	1109	12	1097	0.0899663	0.00268586	0.928656	0.975409	IBD	27.1953	16.566	12	442	10	414	-1.92913	-0.0905386	0.0538531	0.53211
UniRef90_R5WQP8_Aspartokinase|unclassified	MIBS	25.2664	18.127	7	298	7	298	-1.56957	-0.0898734	0.11702	0.797152	LLD	16.7029	17.2315	13	1109	12	1097	0.0899663	0.00268586	0.928656	0.975409	IBD	27.1953	16.566	12	442	10	414	-1.92913	-0.0905386	0.0538531	0.53211
UniRef90_R9MDK0_Acetolactate_synthase	MIBS	11.6629	8.06729	7	298	7	289	-1.82975	-0.104771	0.067613	0.797152	LLD	8.38557	7.75689	13	1109	12	1070	-0.0886769	-0.00264737	0.929681	0.975409	IBD	6.477	6.30509	12	442	9	376	-1.20849	-0.0567174	0.227288	0.630807
UniRef90_R9MDK0_Acetolactate_synthase|unclassified	MIBS	11.6629	8.06729	7	298	7	289	-1.82975	-0.104771	0.067613	0.797152	LLD	8.38557	7.75689	13	1109	12	1070	-0.0886769	-0.00264737	0.929681	0.975409	IBD	6.477	6.30509	12	442	9	376	-1.20849	-0.0567174	0.227288	0.630807
UniRef90_F7V310_S-adenosylmethionine_synthase	MIBS	6.64151	4.58095	7	298	7	249	-1.85091	-0.105983	0.0644963	0.797152	LLD	4.8205	5.17004	13	1109	10	989	-0.0891641	-0.00266191	0.929294	0.975409	IBD	5.37628	3.82981	12	442	8	323	-1.34018	-0.0628975	0.180555	0.630807
UniRef90_F7V310_S-adenosylmethionine_synthase|unclassified	MIBS	6.64151	4.58095	7	298	7	249	-1.85091	-0.105983	0.0644963	0.797152	LLD	4.8205	5.17004	13	1109	10	989	-0.0891641	-0.00266191	0.929294	0.975409	IBD	5.37628	3.82981	12	442	8	323	-1.34018	-0.0628975	0.180555	0.630807
UniRef90_R5XS94_Dihydroxy-acid_dehydratase	MIBS	10.5468	9.81273	7	298	7	297	-1.56957	-0.0898734	0.11702	0.797152	LLD	10.3624	9.29083	13	1109	13	1107	-0.0787743	-0.00235173	0.937555	0.978773	IBD	7.7728	8.79095	12	442	10	420	-1.40716	-0.0660415	0.15971	0.630807
UniRef90_D4LUT1_Aspartate_oxidase|unclassified	MIBS	8.88218	0	7	298	5	121	-2.27172	-0.130078	0.0232504	0.797152	LLD	0	0	13	1109	5	468	0.065669	0.00196049	0.948023	0.982018	IBD	0	0	12	442	4	148	NA	NA	NA	Na
UniRef90_C0C3C2_Acetolactate_synthase|unclassified	MIBS	4.00534	3.59212	7	298	6	181	-1.12794	-0.0645858	0.260289	0.797152	LLD	0	3.30444	13	1109	6	622	-0.0495106	-0.00147809	0.960871	0.985849	IBD	0	0	12	442	4	209	NA	NA	NA	Na
UniRef90_R5XQF3_Homoserine_O-succinyltransferase	MIBS	26.2605	15.5688	7	298	7	294	-1.92511	-0.110232	0.054487	0.797152	LLD	13.6316	14.9834	13	1109	13	1082	0.0460596	0.00137507	0.963606	0.986562	IBD	15.5251	13.5212	12	442	10	407	-1.62157	-0.0761039	0.105135	0.597441
UniRef90_R5XQF3_Homoserine_O-succinyltransferase|unclassified	MIBS	26.2605	15.5688	7	298	7	294	-1.92511	-0.110232	0.054487	0.797152	LLD	13.6316	14.9834	13	1109	13	1082	0.0460596	0.00137507	0.963606	0.986562	IBD	15.5251	13.5212	12	442	10	407	-1.62157	-0.0761039	0.105135	0.597441
UniRef90_R7G2M0_Quinolinate_synthetase_complex_A_subunit|unclassified	MIBS	21.5704	12.7573	7	298	6	167	-1.61698	-0.0925881	0.106371	0.797152	LLD	18.5745	24.8376	13	1109	8	719	-0.0444572	-0.00132723	0.964891	0.986853	IBD	0	0	12	442	0	171	NA	NA	NA	Na
UniRef90_R7MHA8_Uridine_phosphorylase	MIBS	6.3906	3.25421	7	298	6	167	-2.84272	-0.162774	0.00450486	0.797152	LLD	0	2.74289	13	1109	6	576	0.0420134	0.00125427	0.966852	0.988033	IBD	0	0	12	442	3	154	NA	NA	NA	Na
UniRef90_R7MHA8_Uridine_phosphorylase|unclassified	MIBS	6.3906	3.25421	7	298	6	167	-2.84272	-0.162774	0.00450486	0.797152	LLD	0	2.74289	13	1109	6	576	0.0420134	0.00125427	0.966852	0.988033	IBD	0	0	12	442	3	154	NA	NA	NA	Na
UniRef90_C4ZF71_Probable_transaldolase|g__Eubacterium.s__Eubacterium_hallii	MIBS	86.4522	57.6767	7	298	7	287	-1.73004	-0.0990617	0.0840114	0.797152	LLD	68.5569	61.1808	13	1109	10	1082	-0.0413246	-0.00123371	0.96738	0.988121	IBD	3.61011	27.0791	12	442	6	351	1.94505	0.0912858	0.0519038	0.530293
UniRef90_D4M6H4_Uridine_phosphorylase|unclassified	MIBS	26.2493	18.6338	7	298	7	291	-1.2574	-0.0719985	0.209395	0.797152	LLD	15.5508	15.7866	13	1109	12	1096	0.0413242	0.0012337	0.967381	0.988121	IBD	13.8011	14.3481	12	442	10	401	0.013385	0.00062819	0.990211	0.993936
UniRef90_R6G0R8_Probable_nicotinate-nucleotide_adenylyltransferase	MIBS	75.1523	44.0088	7	298	6	281	-1.70633	-0.0977039	0.0883516	0.797152	LLD	58.5901	45.845	13	1109	10	1064	0.0404649	0.00120804	0.968066	0.988429	IBD	0	20.1801	12	442	5	336	2.82933	0.132787	0.00468102	0.395959
UniRef90_R5C9M0_Dihydroxy-acid_dehydratase	MIBS	17.8728	13.3579	7	298	7	298	-1.90777	-0.109238	0.0567022	0.797152	LLD	13.5709	12.2184	13	1109	13	1107	0.0391719	0.00116944	0.969097	0.988429	IBD	15.0221	11.2611	12	442	10	427	-1.4896	-0.0699106	0.136622	0.61991
UniRef90_R5YB02_Acetolactate_synthase	MIBS	21.8839	16.7845	7	298	7	295	-1.80371	-0.10328	0.0716177	0.797152	LLD	18.3161	15.4082	13	1109	13	1105	-0.0396024	-0.00118229	0.968753	0.988429	IBD	12.0888	13.1621	12	442	10	419	-1.25999	-0.0591344	0.208075	0.630807
UniRef90_R5YB02_Acetolactate_synthase|unclassified	MIBS	21.8839	16.7845	7	298	7	295	-1.80371	-0.10328	0.0716177	0.797152	LLD	18.3161	15.4082	13	1109	13	1105	-0.0396024	-0.00118229	0.968753	0.988429	IBD	12.0888	13.1621	12	442	10	419	-1.25999	-0.0591344	0.208075	0.630807
UniRef90_G9RUW9_2-isopropylmalate_synthase	MIBS	9.93734	4.23863	7	298	5	152	-1.61706	-0.0925924	0.106364	0.797152	LLD	0	0	13	1109	6	500	-0.0395818	-0.00118168	0.968802	0.988429	IBD	0	0	12	442	3	153	NA	NA	NA	Na
UniRef90_C0C3C2_Acetolactate_synthase	MIBS	4.00534	3.59212	7	298	6	181	-1.12794	-0.0645858	0.260289	0.797152	LLD	0	3.30696	13	1109	6	624	-0.0350877	-0.00104751	0.972368	0.990865	IBD	0	0	12	442	4	209	NA	NA	NA	Na
UniRef90_R5WTZ6_4-hydroxy-tetrahydrodipicolinate_synthase	MIBS	26.1749	21.663	7	298	6	271	-1.06052	-0.0607253	0.289895	0.797152	LLD	13.9103	19.4162	13	1109	10	1002	-0.0292851	-0.00087428	0.976981	0.99245	IBD	19.6875	16.9128	12	442	9	352	-0.723369	-0.0339494	0.470141	0.7879
UniRef90_R5WTZ6_4-hydroxy-tetrahydrodipicolinate_synthase|unclassified	MIBS	26.1749	21.663	7	298	6	271	-1.06052	-0.0607253	0.289895	0.797152	LLD	13.9103	19.4162	13	1109	10	1002	-0.0292851	-0.00087428	0.976981	0.99245	IBD	19.6875	16.9128	12	442	9	352	-0.723369	-0.0339494	0.470141	0.7879
UniRef90_R6MHR2_Acetolactate_synthase|unclassified	MIBS	8.10048	7.25809	7	298	7	257	-2.14451	-0.122794	0.0321664	0.797152	LLD	5.80079	6.69837	13	1109	13	930	0.0314876	0.000940033	0.975225	0.99245	IBD	4.13439	5.1044	12	442	7	306	-0.500356	-0.0234829	0.617621	0.848212
UniRef90_R5RJY0_Homoserine_O-succinyltransferase	MIBS	11.9915	9.35396	7	298	7	273	-1.24906	-0.0715212	0.212436	0.797152	LLD	9.62491	8.44438	13	1109	11	974	0.0288671	0.000861802	0.977314	0.99245	IBD	7.40793	7.67628	12	442	8	364	0.279561	0.0131204	0.780673	0.907014
UniRef90_R5RJY0_Homoserine_O-succinyltransferase|unclassified	MIBS	11.9915	9.35396	7	298	7	273	-1.24906	-0.0715212	0.212436	0.797152	LLD	9.62491	8.44438	13	1109	11	974	0.0288671	0.000861802	0.977314	0.99245	IBD	7.40793	7.67628	12	442	8	364	0.279561	0.0131204	0.780673	0.907014
UniRef90_C0BWL0_Aspartate-semialdehyde_dehydrogenase|unclassified	MIBS	9.53705	9.10017	7	298	7	295	-1.27907	-0.0732394	0.201636	0.797152	LLD	8.57591	8.87207	13	1109	13	1103	-0.0253972	-0.000758209	0.980082	0.993233	IBD	8.37806	7.60745	12	442	9	416	-0.586537	-0.0275275	0.558264	0.822176
UniRef90_D4MYE4_Nicotinate-nucleotide_pyrophosphorylase|g__Anaerostipes.s__Anaerostipes_hadrus	MIBS	78.3186	36.4892	7	298	6	260	-1.74917	-0.100157	0.0806374	0.797152	LLD	67.4762	40.4413	13	1109	8	969	-0.0245628	-0.000733299	0.980747	0.993351	IBD	0	25.6553	12	442	3	297	NA	NA	NA	Na
UniRef90_R6FZM2_Acetolactate_synthase	MIBS	121.737	84.9943	7	298	7	291	-1.5956	-0.0913636	0.111064	0.797152	LLD	77.06	70.2846	13	1109	11	1094	-0.0236754	-0.000706806	0.981455	0.993627	IBD	22.8429	37.009	12	442	7	368	1.07318	0.0503667	0.283693	0.666534
UniRef90_D4LTP2_Threonine_synthase|unclassified	MIBS	39.9284	24.1949	7	298	7	297	-1.65195	-0.0945906	0.0989869	0.797152	LLD	23.5365	23.9251	13	1109	12	1094	-0.0232449	-0.000693955	0.981798	0.993828	IBD	22.9797	19.3671	12	442	10	407	-1.44313	-0.0677294	0.149299	0.630807
UniRef90_B0NJJ9_4-hydroxy-tetrahydrodipicolinate_reductase	MIBS	6.0698	0	7	298	5	144	-1.26251	-0.0722909	0.207606	0.797152	LLD	0	0	13	1109	6	498	-0.0188668	-0.00056325	0.985324	0.995633	IBD	2.99389	0	12	442	6	179	-1.10249	-0.0517426	0.270792	0.657032
UniRef90_R6KXQ1_Homoserine_O-succinyltransferase	MIBS	31.7889	17.7344	7	298	7	297	-2.28932	-0.131086	0.0221869	0.797152	LLD	17.3724	17.6837	13	1109	13	1092	0.016788	0.00050119	0.986949	0.995818	IBD	20.8148	13.6011	12	442	10	409	-2.23709	-0.104992	0.0253534	0.498961
UniRef90_R6KXQ1_Homoserine_O-succinyltransferase|unclassified	MIBS	31.7889	17.7344	7	298	7	297	-2.28932	-0.131086	0.0221869	0.797152	LLD	17.3724	17.6837	13	1109	13	1092	0.016788	0.00050119	0.986949	0.995818	IBD	20.8148	13.6011	12	442	10	409	-2.23709	-0.104992	0.0253534	0.498961
UniRef90_F0YW63_S-adenosylmethionine_synthase|unclassified	MIBS	7.09518	8.20365	7	298	7	296	-0.90619	-0.0518883	0.365984	0.797152	LLD	7.50491	7.82033	13	1109	13	1102	-0.015927	-0.000475487	0.987636	0.995818	IBD	7.4187	7.19999	12	442	10	419	-1.09051	-0.05118	0.275981	0.659544
UniRef90_F0YW63_S-adenosylmethionine_synthase	MIBS	7.09518	8.22961	7	298	7	296	-0.880175	-0.0503987	0.37994	0.797152	LLD	7.50491	7.82033	13	1109	13	1102	-0.015927	-0.000475487	0.987636	0.995818	IBD	7.4187	7.19999	12	442	10	419	-1.08605	-0.0509707	0.277952	0.661054
UniRef90_E6SSR3_L-threonine_synthase	MIBS	1.66389	24.0972	7	298	5	251	1.06449	0.0609524	0.288092	0.797152	LLD	35.6973	28.2186	13	1109	11	1010	0.0159328	0.00047566	0.987632	0.995818	IBD	37.409	52.078	12	442	8	368	-0.232499	-0.0109117	0.817019	0.922277
UniRef90_C4ZB21_Uridine_phosphorylase|unclassified	MIBS	21.5086	17.3681	7	298	7	291	-1.32244	-0.0757226	0.186745	0.797152	LLD	15.5967	15.2915	13	1109	12	1083	0.0133444	0.000398384	0.989696	0.996274	IBD	12.1625	13.8582	12	442	10	394	0.211981	0.00994876	0.832992	0.928943
UniRef90_D4LSM2_Diaminopimelate_decarboxylase|unclassified	MIBS	38.6823	30.399	7	298	7	298	-1.4525	-0.0831702	0.146965	0.797152	LLD	28.6845	28.9622	13	1109	13	1105	-0.00903967	-0.000269871	0.993131	0.997647	IBD	36.0288	25.9849	12	442	10	427	-1.40933	-0.066143	0.159068	0.630807
UniRef90_C0BWL0_Aspartate-semialdehyde_dehydrogenase	MIBS	9.53705	9.10017	7	298	7	295	-1.27474	-0.0729912	0.203171	0.797152	LLD	8.57591	8.87207	13	1109	13	1103	-0.00903967	-0.000269871	0.993131	0.997647	IBD	8.37806	7.60745	12	442	9	416	-0.586537	-0.0275275	0.558264	0.822176
UniRef90_R6QK46_Uridine_phosphorylase	MIBS	28.3173	18.4559	7	298	7	295	-1.73433	-0.0993077	0.0832439	0.797152	LLD	13.5678	16.7215	13	1109	13	1101	0.00473507	0.000141361	0.996565	0.99875	IBD	16.1745	16.2361	12	442	10	416	-0.796164	-0.0373658	0.426585	0.763104
UniRef90_R6SHQ6_Homoserine_dehydrogenase	MIBS	26.9302	24.9714	7	298	7	289	-1.08397	-0.0620681	0.279339	0.797152	LLD	22.4062	25.2862	13	1109	12	1080	0.00258279	7.71067e-05	0.998283	0.999145	IBD	12.0201	14.2726	12	442	7	360	1.00252	0.0470507	0.316631	0.696392
UniRef90_R6G266_Dihydroxy-acid_dehydratase	MIBS	22.9549	19.7326	7	298	7	298	-1.66063	-0.0950871	0.0972252	0.797152	LLD	22.1559	18.2778	13	1109	13	1107	-0.00129138	-3.8553e-05	0.999313	0.99975	IBD	13.0672	16.1362	12	442	11	427	-1.12723	-0.0529037	0.260115	0.644647
UniRef90_R6G0R8_Probable_nicotinate-nucleotide_adenylyltransferase|g__Eubacterium.s__Eubacterium_hallii	MIBS	75.1523	43.905	7	298	6	279	-1.70205	-0.0974594	0.0891523	0.797152	LLD	58.5901	45.7451	13	1109	10	1061	0.00129144	3.85548e-05	0.999313	0.99975	IBD	0	18.3469	12	442	4	329	NA	NA	NA	Na
UniRef90_B3DUB1_Aspartokinase	MIBS	42.0167	89.6808	7	298	5	265	1.51435	0.0867114	0.130488	0.797152	LLD	0	78.0539	13	1109	4	986	NA	NA	NA	NA	IBD	32.2273	77.7665	12	442	9	355	0.930148	0.043654	0.352874	0.724551
UniRef90_B3DUB1_Aspartokinase|g__Bifidobacterium.s__Bifidobacterium_longum	MIBS	42.0167	62.8217	7	298	5	256	1.07256	0.0614147	0.284444	0.797152	LLD	0	62.9505	13	1109	4	974	NA	NA	NA	NA	IBD	32.2273	51.009	12	442	9	340	0.59461	0.0279064	0.552855	0.819769
UniRef90_B3DSV9_Probable_nicotinate-nucleotide_adenylyltransferase	MIBS	31.9886	49.3634	7	298	5	259	1.0983	0.0628885	0.273022	0.797152	LLD	0	47.7547	13	1109	4	958	NA	NA	NA	NA	IBD	39.1792	36.3379	12	442	9	344	-0.376701	-0.0176794	0.70723	0.88471
UniRef90_B3DSV9_Probable_nicotinate-nucleotide_adenylyltransferase|g__Bifidobacterium.s__Bifidobacterium_longum	MIBS	31.9886	49.3634	7	298	5	257	1.08114	0.0619058	0.280602	0.797152	LLD	0	46.5815	13	1109	4	955	NA	NA	NA	NA	IBD	32.7389	34.8581	12	442	8	334	0.350504	0.0164499	0.726804	0.889617
UniRef90_R5I8I7_Probable_nicotinate-nucleotide_adenylyltransferase	MIBS	30.3684	15.2562	7	298	5	189	-1.14662	-0.0656553	0.252459	0.797152	LLD	0	0	13	1109	4	553	NA	NA	NA	NA	IBD	0	0	12	442	5	192	-0.0764026	-0.00358575	0.940079	0.971632
UniRef90_R5I8I7_Probable_nicotinate-nucleotide_adenylyltransferase|unclassified	MIBS	30.3684	15.2562	7	298	5	189	-1.14662	-0.0656553	0.252459	0.797152	LLD	0	0	13	1109	4	553	NA	NA	NA	NA	IBD	0	0	12	442	5	192	-0.0764026	-0.00358575	0.940079	0.971632
UniRef90_E3ER93_Ribose-5-phosphate_isomerase_A	MIBS	38.2523	73.1651	7	298	5	263	1.31493	0.0752928	0.189263	0.797152	LLD	0	71.329	13	1109	4	978	NA	NA	NA	NA	IBD	50.7605	67.3584	12	442	9	362	-0.024604	-0.00115473	0.981263	0.991672
UniRef90_R5A4V3_Homoserine_kinase	MIBS	22.0283	0	7	298	5	100	-2.27186	-0.130086	0.0232502	0.797152	LLD	0	0	13	1109	3	375	NA	NA	NA	NA	IBD	0	0	12	442	4	167	NA	NA	NA	Na
UniRef90_R5A4V3_Homoserine_kinase|unclassified	MIBS	22.0283	0	7	298	5	100	-2.27186	-0.130086	0.0232502	0.797152	LLD	0	0	13	1109	3	375	NA	NA	NA	NA	IBD	0	0	12	442	4	167	NA	NA	NA	Na
UniRef90_D6E757_Phosphoserine_phosphatase_phosphoserinehomoserine_phosphotransferase	MIBS	3.97614	0	7	298	5	121	-1.7135	-0.0981147	0.0870678	0.797152	LLD	0	0	13	1109	4	378	NA	NA	NA	NA	IBD	0	0	12	442	3	149	NA	NA	NA	Na
UniRef90_D6E757_Phosphoserine_phosphatase_phosphoserinehomoserine_phosphotransferase|g__Gordonibacter.s__Gordonibacter_pamelaeae	MIBS	3.97614	0	7	298	5	109	-2.02671	-0.116049	0.0429478	0.797152	LLD	0	0	13	1109	4	332	NA	NA	NA	NA	IBD	0	0	12	442	3	140	NA	NA	NA	Na
UniRef90_R6GJH7_NH3-dependent_NAD+_synthetase	MIBS	13.5686	0	7	298	5	137	-1.25762	-0.072011	0.209384	0.797152	LLD	0	10.8988	13	1109	4	667	NA	NA	NA	NA	IBD	0	0	12	442	1	114	NA	NA	NA	Na
UniRef90_R6GJH7_NH3-dependent_NAD+_synthetase|unclassified	MIBS	13.5686	0	7	298	5	137	-1.25762	-0.072011	0.209384	0.797152	LLD	0	10.8988	13	1109	4	667	NA	NA	NA	NA	IBD	0	0	12	442	1	114	NA	NA	NA	Na
UniRef90_R5Q7C3_Aspartate-semialdehyde_dehydrogenase	MIBS	11.9641	7.97607	7	298	5	153	-1.03983	-0.0595406	0.299488	0.797152	LLD	0	11.9582	13	1109	4	631	NA	NA	NA	NA	IBD	0	0	12	442	0	173	NA	NA	NA	Na
UniRef90_R5Q7C3_Aspartate-semialdehyde_dehydrogenase|unclassified	MIBS	11.9641	7.97607	7	298	5	153	-1.03983	-0.0595406	0.299488	0.797152	LLD	0	11.9582	13	1109	4	631	NA	NA	NA	NA	IBD	0	0	12	442	0	173	NA	NA	NA	Na
UniRef90_G2SXD8_Aspartate_aminotransferase	MIBS	3.59712	0.899281	7	298	5	159	-0.872358	-0.0499511	0.38426	0.80111	LLD	0	1.79856	13	1109	6	716	1.30405	0.0389312	0.192367	0.579358	IBD	0	0	12	442	3	189	NA	NA	NA	Na
UniRef90_G2SXD8_Aspartate_aminotransferase|g__Roseburia.s__Roseburia_hominis	MIBS	3.59712	0.899281	7	298	5	159	-0.872358	-0.0499511	0.38426	0.80111	LLD	0	1.79856	13	1109	6	716	1.30405	0.0389312	0.192367	0.579358	IBD	0	0	12	442	3	189	NA	NA	NA	Na
UniRef90_D6D9A4_L-threonine_synthase	MIBS	38.3925	47.1138	7	298	5	255	0.872905	0.0499824	0.3839	0.80111	LLD	0	50.8884	13	1109	4	979	NA	NA	NA	NA	IBD	44.6927	37.004	12	442	10	356	-0.821365	-0.0385486	0.412076	0.753764
UniRef90_R6S3B9_Homoserine_O-succinyltransferase|g__Dorea.s__Dorea_formicigenerans	MIBS	23.015	19.5391	7	298	7	275	-0.871689	-0.0499128	0.384562	0.801142	LLD	16.1105	18.4041	13	1109	10	1041	0.579904	0.0173125	0.56227	0.812462	IBD	0	9.20798	12	442	4	304	NA	NA	NA	Na
UniRef90_D6D9A4_L-threonine_synthase|g__Bifidobacterium.s__Bifidobacterium_longum	MIBS	38.3925	47.1138	7	298	5	254	0.868658	0.0497392	0.386224	0.803392	LLD	0	50.27	13	1109	4	977	NA	NA	NA	NA	IBD	38.433	36.3149	12	442	9	347	-0.0392208	-0.00184072	0.969608	0.985042
UniRef90_T0TWZ3_Aspartate_aminotransferase	MIBS	16.88	17.4769	7	298	7	261	-0.867942	-0.0496982	0.386615	0.803481	LLD	52.0998	29.6693	13	1109	13	1014	-1.3611	-0.0406343	0.173619	0.566799	IBD	13.3838	29.6955	12	442	9	398	0.647027	0.0303665	0.518337	0.810602
UniRef90_R6P0Y8_4-hydroxy-tetrahydrodipicolinate_synthase	MIBS	2.52845	0	7	298	5	139	-0.868543	-0.0497326	0.386383	0.803481	LLD	0	0	13	1109	6	453	0.264302	0.00789049	0.79192	0.910126	IBD	0	0	12	442	2	142	NA	NA	NA	Na
UniRef90_Q5LJ26_S-adenosylmethionine_synthase	MIBS	13.3907	47.7926	7	298	6	273	0.865267	0.049545	0.388083	0.806047	LLD	121.901	51.929	13	1109	11	1053	-0.721071	-0.0215269	0.471131	0.786747	IBD	105.951	100.469	12	442	10	403	-0.738365	-0.0346532	0.460971	0.784394
UniRef90_A7VQE9_S-adenosylmethionine_synthase	MIBS	3.72826	0.93985	7	298	5	159	-0.863223	-0.049428	0.389271	0.807212	LLD	1.8797	0	13	1109	9	544	-0.836907	-0.0249851	0.402904	0.74928	IBD	0	0	12	442	1	154	NA	NA	NA	Na
UniRef90_C7H3U8_NAD+_synthase	MIBS	13.0643	32.1606	7	298	6	262	0.859262	0.0492012	0.391394	0.809063	LLD	39.1822	41.8921	13	1109	11	1061	0.667674	0.0199328	0.504617	0.802296	IBD	0	16.1506	12	442	4	297	NA	NA	NA	Na
UniRef90_D4JC30_4-hydroxy-tetrahydrodipicolinate_reductase|g__Coprococcus.s__Coprococcus_catus	MIBS	9.14634	12.9108	7	298	5	235	0.858323	0.0491474	0.391918	0.80909	LLD	3.04878	13.7057	13	1109	8	915	2.63273	0.0785978	0.00848086	0.251492	IBD	0	1.51862	12	442	4	222	NA	NA	NA	Na
UniRef90_R5PGC6_Ketol-acid_reductoisomerase	MIBS	15.7089	14.9155	7	298	7	298	-0.858495	-0.0491573	0.391817	0.80909	LLD	15.293	15.6896	13	1109	13	1107	1.67406	0.0499775	0.0942033	0.516944	IBD	10.0091	11.9393	12	442	10	427	-0.399161	-0.0187335	0.690597	0.87687
UniRef90_R5PGC6_Ketol-acid_reductoisomerase|unclassified	MIBS	15.7089	14.9155	7	298	7	298	-0.858495	-0.0491573	0.391817	0.80909	LLD	15.293	15.6896	13	1109	13	1107	1.67406	0.0499775	0.0942033	0.516944	IBD	10.0091	11.9393	12	442	10	427	-0.399161	-0.0187335	0.690597	0.87687
UniRef90_R6NYB6_2-isopropylmalate_synthase	MIBS	8.43082	5.95549	7	298	5	193	-0.855487	-0.0489851	0.393509	0.810917	LLD	3.83023	6.90315	13	1109	7	844	1.59841	0.047719	0.110048	0.528803	IBD	0	0	12	442	4	199	NA	NA	NA	Na
UniRef90_R6NYB6_2-isopropylmalate_synthase|unclassified	MIBS	8.43082	5.95549	7	298	5	193	-0.855487	-0.0489851	0.393509	0.810917	LLD	3.83023	6.90315	13	1109	7	844	1.59841	0.047719	0.110048	0.528803	IBD	0	0	12	442	4	199	NA	NA	NA	Na
UniRef90_R5L0L1_Ketol-acid_reductoisomerase	MIBS	12.4186	13.4766	7	298	7	298	-0.85416	-0.048909	0.394219	0.810917	LLD	13.7827	13.0832	13	1109	13	1108	1.57247	0.0469447	0.115941	0.530296	IBD	9.52292	11.2083	12	442	10	421	-0.492837	-0.02313	0.622916	0.849836
UniRef90_R5L0L1_Ketol-acid_reductoisomerase|unclassified	MIBS	12.4186	13.4766	7	298	7	298	-0.85416	-0.048909	0.394219	0.810917	LLD	13.7827	13.0832	13	1109	13	1108	1.57247	0.0469447	0.115941	0.530296	IBD	9.52292	11.2083	12	442	10	421	-0.492837	-0.02313	0.622916	0.849836
UniRef90_R6NQA8_Aspartokinase|unclassified	MIBS	36.8094	27.0506	7	298	6	282	-0.854233	-0.0489133	0.394178	0.810917	LLD	25.3008	24.9212	13	1109	11	1067	0.712864	0.0212819	0.476196	0.789818	IBD	22.4511	21.1533	12	442	10	376	-0.565112	-0.026522	0.572758	0.829777
UniRef90_R5J6I6_Aspartate-semialdehyde_dehydrogenase	MIBS	8.81179	53.6652	7	298	6	272	0.854456	0.048926	0.394055	0.810917	LLD	144.141	50.7026	13	1109	11	1054	-0.638415	-0.0190593	0.523484	0.80754	IBD	109.389	103.087	12	442	9	402	-0.675943	-0.0317236	0.499785	0.802882
UniRef90_R7CI96_Homoserine_dehydrogenase|unclassified	MIBS	35.4351	25.8172	7	298	5	232	-0.854571	-0.0489326	0.393997	0.810917	LLD	24.5023	25.9804	13	1109	11	905	-0.496137	-0.0148117	0.620103	0.8343	IBD	8.65324	21.2115	12	442	6	289	0.417127	0.0195767	0.67742	0.870905
UniRef90_R5D1Z1_Diaminopimelate_epimerase|unclassified	MIBS	7.52721	7.54725	7	298	6	185	-0.852877	-0.0488356	0.394964	0.811309	LLD	9.29583	7.2904	13	1109	8	700	-0.42138	-0.0125799	0.6738	0.858253	IBD	1.84801	5.69061	12	442	6	248	0.226183	0.0106153	0.821966	0.924226
UniRef90_F8LW54_Branched-chain-amino-acid_aminotransferase|g__Streptococcus.s__Streptococcus_salivarius	MIBS	4.33369	8.66273	7	298	5	235	0.849609	0.0486485	0.396755	0.814504	LLD	14.0512	8.66623	13	1109	9	880	-0.386134	-0.0115277	0.699718	0.872748	IBD	4.3256	10.8342	12	442	9	372	0.16759	0.0078654	0.867785	0.939588
UniRef90_Q5M154_4-hydroxy-tetrahydrodipicolinate_reductase	MIBS	28.3952	14.9701	7	298	6	257	-0.840081	-0.0481029	0.402081	0.820074	LLD	35.8122	26.9394	13	1109	12	989	-1.12378	-0.0335493	0.261291	0.628656	IBD	14.204	26.9417	12	442	10	390	0.687384	0.0322605	0.492544	0.798947
UniRef90_A9KT71_Dihydroxy-acid_dehydratase	MIBS	7.12916	7.22301	7	298	7	296	-0.836816	-0.047916	0.403916	0.823087	LLD	5.70965	7.52568	13	1109	13	1105	2.29048	0.0683802	0.0220184	0.32192	IBD	5.44919	6.12509	12	442	10	407	-0.90781	-0.0426056	0.364568	0.730753
UniRef90_A9KT71_Dihydroxy-acid_dehydratase|unclassified	MIBS	7.12916	7.22301	7	298	7	296	-0.836816	-0.047916	0.403916	0.823087	LLD	5.70965	7.52568	13	1109	13	1105	2.29048	0.0683802	0.0220184	0.32192	IBD	5.44919	6.12509	12	442	10	407	-0.90781	-0.0426056	0.364568	0.730753
UniRef90_R7B6Z9_Probable_transaldolase|unclassified	MIBS	10.1759	9.21394	7	298	7	290	-0.836824	-0.0479164	0.403912	0.823087	LLD	9.61844	10.2669	13	1109	13	1077	1.18163	0.0352764	0.237524	0.603189	IBD	6.71023	8.2382	12	442	10	386	-0.517874	-0.024305	0.605325	0.845908
UniRef90_R5QL96_Acetolactate_synthase|g__Blautia.s__Ruminococcus_torques	MIBS	5.33729	1.77936	7	298	5	174	-0.836491	-0.0478973	0.404145	0.823109	LLD	9.77708	0.88968	13	1109	8	624	-1.71744	-0.0512726	0.0859811	0.507814	IBD	0	0.88968	12	442	4	236	NA	NA	NA	Na
UniRef90_R5NQS3_Dihydroxy-acid_dehydratase	MIBS	7.30503	7.95102	7	298	7	297	-0.83248	-0.0476677	0.406362	0.825879	LLD	6.13182	7.80177	13	1109	13	1107	2.42392	0.072364	0.0153721	0.296085	IBD	6.9639	6.95708	12	442	10	412	-1.48537	-0.0697117	0.137742	0.620429
UniRef90_R5NQS3_Dihydroxy-acid_dehydratase|unclassified	MIBS	7.30503	7.95102	7	298	7	297	-0.83248	-0.0476677	0.406362	0.825879	LLD	6.13182	7.80177	13	1109	13	1107	2.42392	0.072364	0.0153721	0.296085	IBD	6.9639	6.95708	12	442	10	412	-1.48537	-0.0697117	0.137742	0.620429
UniRef90_R5D1Z1_Diaminopimelate_epimerase	MIBS	7.52721	8.46162	7	298	6	197	-0.833031	-0.0476992	0.406075	0.825879	LLD	9.92549	7.46761	13	1109	9	708	-1.22629	-0.0366099	0.220254	0.586744	IBD	2.2946	6.7686	12	442	6	271	0.0551771	0.00258959	0.956913	0.982242
UniRef90_D4JBM3_Aspartatetyrosinearomatic_aminotransferase	MIBS	11.869	13.6903	7	298	5	248	0.830203	0.0475373	0.407653	0.827286	LLD	11.883	18.2418	13	1109	10	992	1.76597	0.0527214	0.0774734	0.493777	IBD	0	4.56997	12	442	4	253	NA	NA	NA	Na
UniRef90_D4JBM3_Aspartatetyrosinearomatic_aminotransferase|g__Coprococcus.s__Coprococcus_catus	MIBS	11.869	13.6903	7	298	5	248	0.830203	0.0475373	0.407653	0.827286	LLD	11.883	18.2418	13	1109	10	992	1.76597	0.0527214	0.0774734	0.493777	IBD	0	4.56997	12	442	4	253	NA	NA	NA	Na
UniRef90_D4LSL8_3-carboxymuconate_cyclase|unclassified	MIBS	19.8186	16.9733	7	298	6	252	-0.829663	-0.0475064	0.407959	0.827662	LLD	13.2122	15.8826	13	1109	10	957	0.771973	0.0230465	0.440386	0.767938	IBD	5.75228	10.7521	12	442	6	282	-0.187491	-0.00879937	0.852172	0.935084
UniRef90_D4K0T8_Acetolactate_synthase_small_subunit|g__Faecalibacterium.s__Faecalibacterium_prausnitzii	MIBS	2.15517	15.0862	7	298	6	228	0.829053	0.0474715	0.40831	0.828131	LLD	10.5859	29.8637	13	1109	10	1000	1.26532	0.037775	0.20591	0.584832	IBD	0	9.57954	12	442	3	278	NA	NA	NA	Na
UniRef90_R5R613_Ketol-acid_reductoisomerase	MIBS	18.3481	16.7401	7	298	7	298	-0.828145	-0.0474194	0.408817	0.828172	LLD	13.0409	15.8904	13	1109	13	1108	1.65598	0.0494378	0.0978128	0.522761	IBD	13.4294	14.8443	12	442	11	428	-0.680128	-0.03192	0.497129	0.801705
UniRef90_D4JXM8_Ribulose-phosphate_3-epimerase|g__Faecalibacterium.s__Faecalibacterium_prausnitzii	MIBS	5.44136	14.4242	7	298	5	226	0.825387	0.0472615	0.410392	0.830891	LLD	10.886	27.1332	13	1109	9	983	1.55733	0.0464925	0.119495	0.531707	IBD	0	9.07441	12	442	4	284	NA	NA	NA	Na
UniRef90_R6NYR1_Acetolactate_synthase|unclassified	MIBS	28.0156	30.6321	7	298	7	296	-0.823809	-0.0471712	0.411281	0.831911	LLD	21.8073	30.5156	13	1109	13	1105	1.43645	0.0428838	0.150998	0.550742	IBD	14.3557	17.4411	12	442	10	418	-0.180638	-0.00847776	0.857527	0.937188
UniRef90_S6C7A8_Diaminopimelate_decarboxylase|g__Adlercreutzia.s__Adlercreutzia_equolifaciens	MIBS	9.55097	3.98089	7	298	5	187	-0.823337	-0.0471441	0.411583	0.831911	LLD	7.12823	5.57325	13	1109	8	761	-0.387906	-0.0115806	0.698409	0.872265	IBD	0	0	12	442	0	180	NA	NA	NA	Na
UniRef90_R6S626_Acetolactate_synthase_large_subunit_biosynthetic_type|g__Dorea.s__Dorea_formicigenerans	MIBS	22.8286	22.803	7	298	7	278	-0.823925	-0.0471778	0.411216	0.831911	LLD	18.3667	20.9154	13	1109	11	1063	0.172621	0.00515345	0.863287	0.945472	IBD	0	10.7802	12	442	4	313	NA	NA	NA	Na
UniRef90_D9R1G7_S-adenosylmethionine_synthase	MIBS	8.32865	7.66559	7	298	6	291	-0.821648	-0.0470474	0.412513	0.832986	LLD	7.9735	7.54651	13	1109	13	1098	0.590162	0.0176187	0.555371	0.812462	IBD	6.27746	6.96195	12	442	10	413	-0.82519	-0.0387281	0.409897	0.7534
UniRef90_D9R1G7_S-adenosylmethionine_synthase|unclassified	MIBS	8.32865	7.66559	7	298	6	291	-0.821648	-0.0470474	0.412513	0.832986	LLD	7.9735	7.54651	13	1109	13	1098	0.590162	0.0176187	0.555371	0.812462	IBD	6.27746	6.96195	12	442	10	413	-0.82519	-0.0387281	0.409897	0.7534
UniRef90_R9JE82_Dihydroxy-acid_dehydratase	MIBS	6.22421	6.48528	7	298	7	293	-0.819475	-0.046923	0.413753	0.834583	LLD	5.40368	6.81436	13	1109	13	1100	2.56425	0.0765534	0.0103526	0.277297	IBD	4.98552	5.18607	12	442	10	387	-0.823644	-0.0386555	0.410776	0.753498
UniRef90_R9JE82_Dihydroxy-acid_dehydratase|unclassified	MIBS	6.22421	6.48528	7	298	7	293	-0.819475	-0.046923	0.413753	0.834583	LLD	5.40368	6.81436	13	1109	13	1100	2.56425	0.0765534	0.0103526	0.277297	IBD	4.98552	5.18607	12	442	10	387	-0.823644	-0.0386555	0.410776	0.753498
UniRef90_R6GDL5_S-adenosylmethionine_synthase	MIBS	12.7114	17.6085	7	298	7	298	0.819473	0.0469229	0.413754	0.834583	LLD	19.1005	19.1562	13	1109	13	1107	0.659035	0.0196749	0.51015	0.803592	IBD	10.4385	13.7706	12	442	11	422	-0.32558	-0.0152802	0.745586	0.894144
UniRef90_R6SEX0_Quinolinate_synthetase_complex_A_subunit|g__Dorea.s__Dorea_formicigenerans	MIBS	22.2721	16.7299	7	298	7	270	-0.815452	-0.0466927	0.416056	0.835827	LLD	14.7686	18.5742	13	1109	11	1047	1.27471	0.0380553	0.202564	0.582597	IBD	0	8.68409	12	442	4	308	NA	NA	NA	Na
UniRef90_R6PHF3_Dihydroxy-acid_dehydratase	MIBS	11.0446	10.7642	7	298	7	298	-0.817305	-0.0467987	0.414994	0.835827	LLD	12.2353	10.1574	13	1109	13	1107	0.793339	0.0236844	0.427831	0.763376	IBD	11.4607	9.94892	12	442	11	425	-1.50188	-0.0704866	0.133417	0.615948
UniRef90_D4MWW8_Transaldolase|g__Lachnospiraceae_noname.s__Lachnospiraceae_bacterium_5_1_63FAA	MIBS	63.626	39.5869	7	298	6	273	-0.817558	-0.0468132	0.41485	0.835827	LLD	51.4998	37.851	13	1109	8	1009	0.499108	0.0149004	0.618007	0.834187	IBD	0	24.0964	12	442	5	330	1.84745	0.086705	0.0648454	0.538929
UniRef90_F7KN07_S-adenosylmethionine_synthase	MIBS	10.6053	10.0174	7	298	5	213	-0.815989	-0.0467234	0.415762	0.835827	LLD	8.30289	8.29477	13	1109	7	736	0.226087	0.00674961	0.821475	0.923646	IBD	6.44598	9.81579	12	442	6	303	-0.00453425	-0.000212803	0.997287	0.998958
UniRef90_S6C7A8_Diaminopimelate_decarboxylase	MIBS	9.55097	4.7733	7	298	5	194	-0.815083	-0.0466715	0.416293	0.835976	LLD	7.12823	7.14754	13	1109	8	802	-0.0774593	-0.00231247	0.938604	0.978992	IBD	0	0	12	442	0	189	NA	NA	NA	Na
UniRef90_R5R293_Homoserine_dehydrogenase|g__Blautia.s__Ruminococcus_torques	MIBS	1.69779	0.848896	7	298	5	173	-0.814746	-0.0466522	0.416507	0.836163	LLD	0	0.848896	13	1109	6	607	-0.727399	-0.0217158	0.467259	0.78393	IBD	0	0.848896	12	442	3	229	NA	NA	NA	Na
UniRef90_R5QEZ4_4-hydroxy-tetrahydrodipicolinate_synthase|g__Blautia.s__Ruminococcus_torques	MIBS	3.82004	1.89041	7	298	5	168	-0.814144	-0.0466178	0.416859	0.836625	LLD	5.09554	1.27226	13	1109	8	562	-1.65108	-0.0492914	0.0988164	0.523607	IBD	0	0	12	442	4	220	NA	NA	NA	Na
UniRef90_R5HN35_4-hydroxy-tetrahydrodipicolinate_reductase	MIBS	3.02115	7.55287	7	298	5	212	0.811938	0.0464915	0.418087	0.838116	LLD	0	9.05209	13	1109	5	833	2.2572	0.0673867	0.0240225	0.324872	IBD	0	3.02115	12	442	4	251	NA	NA	NA	Na
UniRef90_R5R1L9_Quinolinate_synthetase_complex	MIBS	8.11124	3.47625	7	298	5	179	-0.810496	-0.0464089	0.418943	0.838614	LLD	11.5875	3.47625	13	1109	8	647	-1.58506	-0.0473204	0.113055	0.529157	IBD	0	3.46297	12	442	4	244	NA	NA	NA	Na
UniRef90_D4LU93_Acetolactate_synthase_small_subunit|g__Blautia.s__Ruminococcus_obeum	MIBS	27.6382	52.6064	7	298	7	280	0.810884	0.0464311	0.418678	0.838614	LLD	52.513	57.4661	13	1109	11	1060	0.982787	0.0293402	0.325924	0.695136	IBD	6.28141	20.1005	12	442	7	331	1.32112	0.0620034	0.186835	0.630807
UniRef90_R5TGN7_Dihydroxy-acid_dehydratase|unclassified	MIBS	8.9954	9.96136	7	298	7	296	-0.806465	-0.0461781	0.421225	0.839623	LLD	9.6195	9.97033	13	1109	13	1107	1.72916	0.0516225	0.0838575	0.504156	IBD	8.9576	8.80524	12	442	11	417	-1.3191	-0.0619086	0.187508	0.630807
UniRef90_R5QVE1_Ketol-acid_reductoisomerase	MIBS	32.0522	45.9029	7	298	7	298	0.806465	0.0461781	0.421225	0.839623	LLD	50.0827	46.8583	13	1109	13	1108	-1.433	-0.042781	0.15198	0.552284	IBD	22.39	49.0434	12	442	10	430	0.981165	0.0460484	0.327061	0.705981
UniRef90_D4LW84_Transketolase_C-terminal_subunit	MIBS	186.415	109.519	7	298	7	298	-0.806465	-0.0461781	0.421225	0.839623	LLD	75.7326	109.392	13	1109	13	1107	1.07314	0.0320375	0.283402	0.652488	IBD	63.5621	69.7175	12	442	10	422	-0.441543	-0.0207226	0.659627	0.860204
UniRef90_D4KKM4_Diaminopimelate_decarboxylase|g__Roseburia.s__Roseburia_hominis	MIBS	4.24376	1.69779	7	298	5	178	-0.80669	-0.0461909	0.421138	0.839623	LLD	1.69779	3.38211	13	1109	7	743	0.555612	0.0165873	0.578776	0.816466	IBD	0	0	12	442	3	210	NA	NA	NA	Na
UniRef90_Q8DW43_Ketol-acid_reductoisomerase	MIBS	8.65006	5.41653	7	298	6	235	-0.808038	-0.0462681	0.420324	0.839623	LLD	11.8601	8.60028	13	1109	11	876	-0.553971	-0.0165383	0.579895	0.816497	IBD	14.0706	8.66739	12	442	11	368	-1.66949	-0.0783532	0.0952411	0.580674
UniRef90_D4LNZ4_Dipeptidase_putative	MIBS	69.5838	51.4124	7	298	7	294	-0.80213	-0.0459298	0.423733	0.842622	LLD	53.5539	56.6015	13	1109	12	1102	0.730922	0.021821	0.46509	0.783116	IBD	29.8303	37.5799	12	442	10	401	-0.622403	-0.0292108	0.53441	0.817362
UniRef90_D4LNZ4_Dipeptidase_putative|unclassified	MIBS	69.5838	51.4124	7	298	7	294	-0.80213	-0.0459298	0.423733	0.842622	LLD	53.5539	56.1492	13	1109	12	1102	0.690459	0.020613	0.490176	0.798486	IBD	29.8303	37.3952	12	442	10	401	-0.635788	-0.029839	0.525642	0.812887
UniRef90_S6C6A0_Aspartate-semialdehyde_dehydrogenase	MIBS	10.5252	6.04784	7	298	5	195	-0.801302	-0.0458824	0.424239	0.842622	LLD	7.36953	8.38502	13	1109	8	845	0.531852	0.015878	0.595128	0.823904	IBD	0	0	12	442	1	202	NA	NA	NA	Na
UniRef90_R6XPF0_S-adenosylmethionine_synthase|g__Dorea.s__Dorea_formicigenerans	MIBS	33.074	28.4622	7	298	7	279	-0.79789	-0.045687	0.426194	0.842683	LLD	31.2317	27.4916	13	1109	11	1073	0.93627	0.0279515	0.349356	0.711819	IBD	0	12.8681	12	442	4	317	NA	NA	NA	Na
UniRef90_R6NQA8_Aspartokinase	MIBS	36.8094	27.1071	7	298	6	284	-0.797841	-0.0456842	0.426222	0.842683	LLD	25.3008	25.1709	13	1109	11	1067	0.7275	0.0217188	0.467183	0.78393	IBD	22.4511	23.2223	12	442	10	384	-0.482213	-0.0226314	0.630448	0.852378
UniRef90_R5TLV7_Aspartokinase|g__Eubacterium.s__Eubacterium_ramulus	MIBS	11.7541	7.22116	7	298	6	212	-0.798441	-0.0457186	0.425888	0.842683	LLD	10.8499	8.12933	13	1109	8	876	-0.0570939	-0.00170449	0.954815	0.984398	IBD	0	0.45208	12	442	4	221	NA	NA	NA	Na
UniRef90_R7FNJ3_Aspartokinase|unclassified	MIBS	9.1559	9.01776	7	298	7	256	-0.794495	-0.0454927	0.428171	0.845085	LLD	10.8366	9.96654	13	1109	11	934	-0.763846	-0.0228039	0.445216	0.770531	IBD	5.71577	7.55871	12	442	8	312	-0.0293686	-0.00137833	0.977472	0.990222
UniRef90_R7B6Z9_Probable_transaldolase	MIBS	10.1759	9.27654	7	298	7	290	-0.793465	-0.0454337	0.428771	0.845248	LLD	9.61844	10.2902	13	1109	13	1077	1.22295	0.0365101	0.22151	0.586924	IBD	7.82666	8.82964	12	442	10	391	-0.805631	-0.0378101	0.4211	0.760556
UniRef90_U2CKF6_Ketol-acid_reductoisomerase	MIBS	7.00012	5.61763	7	298	6	288	-0.793476	-0.0454343	0.428764	0.845248	LLD	4.74171	5.45	13	1109	12	1079	0.534207	0.0159483	0.593496	0.822807	IBD	4.95068	4.71847	12	442	10	385	-1.06036	-0.0497652	0.289488	0.670299
UniRef90_R5TNB2_Acetolactate_synthase|g__Eubacterium.s__Eubacterium_ramulus	MIBS	6.96203	5.68155	7	298	6	213	-0.79154	-0.0453234	0.429909	0.846184	LLD	6.32911	6.32831	13	1109	8	880	0.347671	0.0103794	0.728412	0.882771	IBD	0	0.949167	12	442	4	223	NA	NA	NA	Na
UniRef90_R7JRN5_Aspartokinase	MIBS	71.8464	54.4599	7	298	7	275	-0.789291	-0.0451947	0.43121	0.84788	LLD	42.7244	55.8895	13	1109	10	1015	1.30256	0.0388868	0.192871	0.579358	IBD	21.6264	29.0385	12	442	8	310	0.210224	0.00986631	0.834375	0.929409
UniRef90_R7JRN5_Aspartokinase|unclassified	MIBS	71.8464	54.4599	7	298	7	275	-0.789291	-0.0451947	0.43121	0.84788	LLD	42.7244	55.8895	13	1109	10	1015	1.30256	0.0388868	0.192871	0.579358	IBD	21.6264	29.0385	12	442	8	310	0.210224	0.00986631	0.834375	0.929409
UniRef90_D9R003_Aspartate-semialdehyde_dehydrogenase|unclassified	MIBS	10.4207	11.2091	7	298	7	298	-0.784786	-0.0449367	0.433851	0.850462	LLD	8.92152	10.8457	13	1109	13	1106	0.510096	0.0152284	0.610286	0.831832	IBD	8.25033	9.52324	12	442	10	425	-1.06816	-0.050131	0.285953	0.667876
UniRef90_R5QDI2_Aspartokinase	MIBS	4.2159	3.51376	7	298	5	184	-0.780544	-0.0446938	0.436384	0.853047	LLD	12.0399	3.241	13	1109	9	657	-1.8411	-0.0549644	0.0656719	0.47469	IBD	1.75688	3.27569	12	442	7	260	-0.383815	-0.0180133	0.701973	0.882766
UniRef90_R7FUN7_Aspartokinase	MIBS	55.0016	70.8908	7	298	7	290	-0.780457	-0.0446889	0.436398	0.853047	LLD	46.8208	75.8077	13	1109	12	1100	1.20615	0.0360085	0.227925	0.592226	IBD	9.78114	39.5405	12	442	7	367	2.3467	0.110136	0.0189976	0.461534
UniRef90_D4LXX7_Aspartokinase	MIBS	130.483	87.9096	7	298	7	298	-0.78045	-0.0446885	0.436403	0.853047	LLD	80.1397	92.2294	13	1109	13	1107	0.217383	0.00648975	0.828246	0.928442	IBD	40.238	57.4372	12	442	10	425	-0.312196	-0.0146521	0.755739	0.898695
UniRef90_R7BLG0_Probable_transaldolase	MIBS	12.2096	14.4353	7	298	7	298	-0.776114	-0.0444402	0.438962	0.853215	LLD	12.8121	14.7836	13	1109	13	1108	1.45711	0.0435006	0.145205	0.54569	IBD	11.8123	11.7404	12	442	11	425	-1.29672	-0.0608581	0.195111	0.630807
UniRef90_R7BLG0_Probable_transaldolase|unclassified	MIBS	12.2096	14.4353	7	298	7	298	-0.776114	-0.0444402	0.438962	0.853215	LLD	12.8121	14.7836	13	1109	13	1108	1.45711	0.0435006	0.145205	0.54569	IBD	11.8123	11.7404	12	442	11	425	-1.29672	-0.0608581	0.195111	0.630807
UniRef90_R6LRE3_Dihydroxy-acid_dehydratase|g__Coprococcus.s__Coprococcus_comes	MIBS	27.9733	39.1076	7	298	5	256	0.777282	0.044507	0.438274	0.853215	LLD	66.792	48.3053	13	1109	10	1030	0.195467	0.00583549	0.845364	0.937516	IBD	0	23.8463	12	442	4	290	NA	NA	NA	Na
UniRef90_D4JC32_NAD+_synthetase	MIBS	15.3899	17.6044	7	298	6	248	0.773588	0.0442955	0.440461	0.854093	LLD	17.0111	19.2598	13	1109	9	990	1.4305	0.0427063	0.152697	0.55255	IBD	0	4.95307	12	442	4	254	NA	NA	NA	Na
UniRef90_U2PID4_Acetolactate_synthase_large_subunit|g__Eubacterium.s__Eubacterium_ramulus	MIBS	3.6799	6.14026	7	298	6	215	-0.773395	-0.0442844	0.440586	0.854093	LLD	5.51412	7.32852	13	1109	9	888	0.317672	0.0094838	0.751062	0.890085	IBD	0	0.614251	12	442	4	222	NA	NA	NA	Na
UniRef90_D4JF90_Dihydroxy-acid_dehydratase	MIBS	3.6871	2.86566	7	298	5	153	-0.772973	-0.0442603	0.440901	0.854093	LLD	0	3.85529	13	1109	4	683	NA	NA	NA	NA	IBD	0	0	12	442	0	120	NA	NA	NA	Na
UniRef90_A4EBB7_Transaldolase|g__Collinsella.s__Collinsella_aerofaciens	MIBS	457.24	180.681	7	298	5	255	-0.768678	-0.0440144	0.443375	0.855532	LLD	127.978	165.982	13	1109	10	982	1.96874	0.0587748	0.0490329	0.429311	IBD	81.7229	85.6704	12	442	9	289	-0.638571	-0.0299696	0.523843	0.812554
UniRef90_D4KM36_Dihydroxyacid_dehydratasephosphogluconate_dehydratase	MIBS	11.0481	15.4233	7	298	5	248	0.769351	0.0440529	0.442976	0.855532	LLD	14.9587	17.2199	13	1109	10	988	0.759845	0.0226845	0.447605	0.773774	IBD	0	12.9223	12	442	2	313	NA	NA	NA	Na
UniRef90_R6BND8_Homoserine_dehydrogenase	MIBS	17.2154	17.8429	7	298	7	265	-0.767929	-0.0439715	0.443819	0.855672	LLD	12.956	19.2596	13	1109	11	1027	1.25764	0.0375456	0.208678	0.585157	IBD	3.31769	10.757	12	442	6	304	0.852143	0.0399931	0.394764	0.746918
UniRef90_R6BND8_Homoserine_dehydrogenase|unclassified	MIBS	17.2154	17.8429	7	298	7	265	-0.767929	-0.0439715	0.443819	0.855672	LLD	12.956	19.2596	13	1109	11	1027	1.25764	0.0375456	0.208678	0.585157	IBD	3.31769	10.757	12	442	6	304	0.852143	0.0399931	0.394764	0.746918
UniRef90_C0C1E5_S-adenosylmethionine_synthase|unclassified	MIBS	7.12802	6.75186	7	298	7	294	-0.767444	-0.0439437	0.444107	0.855772	LLD	7.78726	7.0574	13	1109	13	1096	-0.511818	-0.0152798	0.60908	0.831832	IBD	7.71864	6.39043	12	442	10	408	-1.28697	-0.0604003	0.198495	0.630807
UniRef90_R5TLV7_Aspartokinase	MIBS	11.7541	10.8291	7	298	6	218	-0.765978	-0.0438598	0.444993	0.856201	LLD	16.2596	11.7541	13	1109	8	905	0.0297982	0.000889598	0.976572	0.99245	IBD	0	1.35624	12	442	4	225	NA	NA	NA	Na
UniRef90_D4LKL9_Aspartokinase	MIBS	572.812	418.319	7	298	7	298	-0.763107	-0.0436954	0.446693	0.856821	LLD	489.688	390.547	13	1109	13	1105	-1.11274	-0.0332198	0.266005	0.635982	IBD	196.755	290.801	12	442	10	423	-0.01784	-0.000837272	0.986656	0.993541
UniRef90_R6S3B9_Homoserine_O-succinyltransferase	MIBS	23.015	19.9955	7	298	7	283	-0.763152	-0.043698	0.446667	0.856821	LLD	16.1105	19.5214	13	1109	11	1060	0.576414	0.0172083	0.564627	0.812633	IBD	0.575374	11.474	12	442	6	351	2.43804	0.114423	0.0148131	0.422646
UniRef90_C0C1E5_S-adenosylmethionine_synthase	MIBS	7.12802	6.75186	7	298	7	294	-0.763108	-0.0436954	0.446693	0.856821	LLD	7.78726	7.06221	13	1109	13	1097	-0.496321	-0.0148172	0.619971	0.8343	IBD	7.71864	6.39043	12	442	10	408	-1.28697	-0.0604003	0.198495	0.630807
UniRef90_D1PMY1_Homoserine_kinase	MIBS	31.0164	54.1816	7	298	5	255	0.759992	0.043517	0.448558	0.856999	LLD	32.6246	56.6585	13	1109	11	1022	0.897734	0.026801	0.369557	0.722965	IBD	4.67017	21.5644	12	442	6	271	0.903525	0.0424045	0.366857	0.732919
UniRef90_E3GG41_Probable_transaldolase|unclassified	MIBS	2.94021	2.98115	7	298	5	189	-0.759969	-0.0435157	0.448603	0.856999	LLD	1.90317	2.82555	13	1109	8	667	0.787655	0.0235147	0.431159	0.76389	IBD	2.79958	2.25016	12	442	7	245	-0.951552	-0.0446585	0.341917	0.72008
UniRef90_R7IPG4_S-adenosylmethionine_synthase	MIBS	8.99082	8.01778	7	298	7	294	-0.758772	-0.0434472	0.449287	0.857307	LLD	7.50769	8.22023	13	1109	13	1105	1.09208	0.032603	0.274988	0.645309	IBD	6.82151	6.52901	12	442	10	400	-1.46124	-0.0685795	0.144255	0.62576
UniRef90_R7IPG4_S-adenosylmethionine_synthase|unclassified	MIBS	8.99082	8.01778	7	298	7	294	-0.758772	-0.0434472	0.449287	0.857307	LLD	7.50769	8.22023	13	1109	13	1105	1.09208	0.032603	0.274988	0.645309	IBD	6.82151	6.52901	12	442	10	400	-1.46124	-0.0685795	0.144255	0.62576
UniRef90_R6S2L5_Dihydroxy-acid_dehydratase|unclassified	MIBS	15.6881	14.9056	7	298	7	298	-0.758771	-0.0434471	0.449288	0.857307	LLD	13.4432	14.6622	13	1109	13	1107	0.105032	0.00313564	0.916692	0.971452	IBD	11.6862	12.6452	12	442	11	427	-1.35469	-0.0635786	0.175873	0.630807
UniRef90_R5QI11_2-isopropylmalate_synthase|g__Blautia.s__Ruminococcus_torques	MIBS	3.68679	1.58089	7	298	5	178	-0.757392	-0.0433681	0.450158	0.857835	LLD	4.73859	1.04827	13	1109	9	629	-1.76534	-0.0527024	0.0775829	0.493777	IBD	0	0.791835	12	442	4	244	NA	NA	NA	Na
UniRef90_R5CYF2_Homoserine_dehydrogenase	MIBS	15.3535	10.8622	7	298	5	222	-0.756451	-0.0433143	0.45069	0.858375	LLD	12.4736	10.8362	13	1109	11	854	-0.268071	-0.008003	0.788978	0.908627	IBD	9.6237	8.22718	12	442	7	276	-0.960332	-0.0450706	0.337465	0.71616
UniRef90_R5CYF2_Homoserine_dehydrogenase|unclassified	MIBS	15.3535	10.8622	7	298	5	222	-0.756451	-0.0433143	0.45069	0.858375	LLD	12.4736	10.8362	13	1109	11	854	-0.268071	-0.008003	0.788978	0.908627	IBD	9.6237	8.22718	12	442	7	276	-0.960332	-0.0450706	0.337465	0.71616
UniRef90_D1PMY1_Homoserine_kinase|unclassified	MIBS	31.0164	54.0151	7	298	5	254	0.755732	0.0432731	0.451113	0.858943	LLD	32.6246	56.5553	13	1109	11	1021	0.909798	0.0271612	0.363156	0.7197	IBD	4.67017	21.5644	12	442	6	270	0.892509	0.0418875	0.372737	0.736335
UniRef90_R7FRM7_4-hydroxy-tetrahydrodipicolinate_synthase	MIBS	56.6487	75.1137	7	298	7	286	-0.754458	-0.0432001	0.451877	0.859328	LLD	84.8525	83.6007	13	1109	11	1076	0.852755	0.0254582	0.394034	0.745966	IBD	3.73393	39.4096	12	442	6	336	2.14346	0.100598	0.0321661	0.498961
UniRef90_C7H7V0_Threonine_synthase	MIBS	13.2902	36.8392	7	298	6	245	0.754363	0.0431947	0.451937	0.859328	LLD	35.106	46.0973	13	1109	11	1037	0.682378	0.0203718	0.495272	0.799272	IBD	0	13.742	12	442	4	278	NA	NA	NA	Na
UniRef90_A4EBB7_Transaldolase	MIBS	487.435	180.681	7	298	5	255	-0.751306	-0.0430197	0.453776	0.861401	LLD	134.559	174.048	13	1109	10	983	1.98464	0.0592496	0.0472325	0.423918	IBD	90.3571	85.7729	12	442	9	289	-0.761504	-0.0357392	0.447036	0.773325
UniRef90_R9NIS4_Ketol-acid_reductoisomerase|unclassified	MIBS	12.2918	12.3879	7	298	7	298	-0.750099	-0.0429506	0.454501	0.862065	LLD	8.51334	12.5024	13	1109	13	1108	1.63962	0.0489495	0.101173	0.525961	IBD	6.80667	9.46905	12	442	11	422	-0.11819	-0.00554693	0.906801	0.955658
UniRef90_R5R293_Homoserine_dehydrogenase	MIBS	5.91189	3.39487	7	298	5	182	-0.750473	-0.0429719	0.454316	0.862065	LLD	3.36661	3.38351	13	1109	7	662	-0.910772	-0.0271903	0.36265	0.719113	IBD	0	1.69779	12	442	4	247	NA	NA	NA	Na
UniRef90_D6E7T9_Branched_chain_amino_acid_aminotransferase_apoenzyme	MIBS	3.64078	1.21359	7	298	5	154	-0.749011	-0.0428883	0.455236	0.862065	LLD	3.64078	0	13	1109	7	500	-0.346174	-0.0103347	0.729566	0.882771	IBD	0	0	12	442	3	198	NA	NA	NA	Na
UniRef90_R5QDI2_Aspartokinase|g__Blautia.s__Ruminococcus_torques	MIBS	0.937207	0.937207	7	298	5	157	-0.74624	-0.0427296	0.456906	0.862771	LLD	5.62324	0.937207	13	1109	9	576	-2.07522	-0.0619539	0.0380081	0.38783	IBD	0	0.936768	12	442	5	224	0.378325	0.0177557	0.706073	0.884386
UniRef90_R9NIS4_Ketol-acid_reductoisomerase	MIBS	12.2918	12.3879	7	298	7	298	-0.745764	-0.0427023	0.457121	0.862771	LLD	8.51334	12.5146	13	1109	13	1108	1.64996	0.0492579	0.0990402	0.523607	IBD	6.80667	9.46905	12	442	11	422	-0.11373	-0.00533761	0.910336	0.957266
UniRef90_D6E7I6_Aspartokinase	MIBS	6.6469	5.98308	7	298	5	199	-0.746433	-0.0427406	0.456741	0.862771	LLD	7.51037	4.99249	13	1109	10	679	-0.911169	-0.0272021	0.36244	0.719113	IBD	0	4.98984	12	442	5	267	1.09621	0.0514477	0.273492	0.658077
UniRef90_R7D818_4-hydroxy-tetrahydrodipicolinate_synthase	MIBS	181.159	126.842	7	298	7	298	-0.745764	-0.0427023	0.457121	0.862771	LLD	105.682	121.532	13	1109	12	1104	0.483838	0.0144445	0.628807	0.838142	IBD	66.7359	76.4324	12	442	10	416	-0.0780552	-0.00366331	0.938671	0.970782
UniRef90_G9YL88_Dihydroxy-acid_dehydratase	MIBS	5.66067	7.18396	7	298	6	249	0.745239	0.0426722	0.457442	0.863057	LLD	10.8487	8.36647	13	1109	13	992	-0.915248	-0.0273239	0.360288	0.718794	IBD	6.07127	9.97214	12	442	8	360	0.257313	0.0120763	0.797801	0.915419
UniRef90_R5QZX9_Dihydroxy-acid_dehydratase|unclassified	MIBS	6.44662	6.43347	7	298	7	295	-0.741428	-0.0424541	0.459749	0.863885	LLD	6.31705	6.31674	13	1109	13	1106	1.46572	0.0437577	0.142842	0.54569	IBD	5.45227	5.9632	12	442	10	410	-1.22001	-0.0572577	0.222886	0.630807
UniRef90_R5F759_Aspartokinase	MIBS	9.77487	7.75919	7	298	5	239	-0.740057	-0.0423756	0.460587	0.863885	LLD	7.31405	7.27135	13	1109	9	866	0.863387	0.0257756	0.388163	0.741363	IBD	7.89248	7.06431	12	442	7	317	-0.635214	-0.0298121	0.526025	0.812887
UniRef90_R5F759_Aspartokinase|unclassified	MIBS	9.77487	7.75919	7	298	5	239	-0.740057	-0.0423756	0.460587	0.863885	LLD	7.31405	7.27135	13	1109	9	866	0.863387	0.0257756	0.388163	0.741363	IBD	7.89248	7.06431	12	442	7	317	-0.635214	-0.0298121	0.526025	0.812887
UniRef90_R5ZA56_Aspartokinase|g__Collinsella.s__Collinsella_aerofaciens	MIBS	326.918	142.48	7	298	5	259	-0.737988	-0.0422571	0.461842	0.864826	LLD	82.138	137.135	13	1109	10	993	2.27031	0.0677781	0.0232148	0.324872	IBD	63.5039	74.3186	12	442	9	293	-0.758027	-0.035576	0.449115	0.775259
UniRef90_R7FQZ8_Ribulose-phosphate_3-epimerase|g__Dorea.s__Dorea_longicatena	MIBS	65.2499	65.3588	7	298	7	268	-0.737443	-0.0422258	0.462173	0.865212	LLD	21.1378	72.2358	13	1109	10	1027	0.990705	0.0295766	0.32204	0.692196	IBD	0	15.8505	12	442	4	295	NA	NA	NA	Na
UniRef90_D4JC64_Methionine_synthase_B12-dependent	MIBS	4.32381	13.843	7	298	6	247	0.736751	0.0421863	0.462597	0.865301	LLD	6.05951	16.8808	13	1109	9	992	2.74677	0.0820023	0.00602645	0.204752	IBD	0	3.46349	12	442	4	249	NA	NA	NA	Na
UniRef90_R7JU16_Acetolactate_synthase	MIBS	60.1118	55.3162	7	298	7	276	-0.732893	-0.0419654	0.464947	0.865898	LLD	45.984	55.1927	13	1109	9	1041	1.94809	0.0581585	0.0514556	0.43639	IBD	22.4451	27.2673	12	442	8	303	0.0385146	0.00180758	0.970181	0.985097
UniRef90_R7JU16_Acetolactate_synthase|unclassified	MIBS	60.1118	55.3162	7	298	7	276	-0.732893	-0.0419654	0.464947	0.865898	LLD	45.984	55.1927	13	1109	9	1041	1.94809	0.0581585	0.0514556	0.43639	IBD	22.4451	27.2673	12	442	8	303	0.0385146	0.00180758	0.970181	0.985097
UniRef90_D4LUT2_Nicotinate-nucleotide_pyrophosphorylase	MIBS	105.285	83.1905	7	298	7	297	-0.732756	-0.0419575	0.465031	0.865898	LLD	89.1946	87.065	13	1109	12	1098	0.396024	0.0118229	0.692405	0.868292	IBD	31.6917	47.8121	12	442	10	411	0.147201	0.00690848	0.883854	0.945643
UniRef90_R5TNB2_Acetolactate_synthase	MIBS	6.96203	6.96203	7	298	6	218	-0.730962	-0.0418547	0.46614	0.866999	LLD	6.96203	8.22466	13	1109	8	901	0.0565842	0.00168927	0.95522	0.984398	IBD	0	1.26582	12	442	4	229	NA	NA	NA	Na
UniRef90_R6LV30_Aspartokinase	MIBS	20.737	38.2432	7	298	5	254	0.729672	0.0417809	0.466919	0.867746	LLD	52.2655	49.5168	13	1109	10	1029	0.643669	0.0192161	0.52007	0.807157	IBD	0	24.3319	12	442	4	292	NA	NA	NA	Na
UniRef90_R6LV30_Aspartokinase|g__Coprococcus.s__Coprococcus_comes	MIBS	20.737	38.2432	7	298	5	254	0.729672	0.0417809	0.466919	0.867746	LLD	52.2655	49.5168	13	1109	10	1022	0.631218	0.0188444	0.52818	0.809427	IBD	0	24.3319	12	442	4	289	NA	NA	NA	Na
UniRef90_R6S131_Aspartokinase|g__Dorea.s__Dorea_formicigenerans	MIBS	19.4792	20.6822	7	298	7	275	-0.728576	-0.0417182	0.467589	0.868346	LLD	17.0428	20.287	13	1109	11	1062	0.0675851	0.00201769	0.946459	0.981826	IBD	0	9.73993	12	442	4	307	NA	NA	NA	Na
UniRef90_R6UTC9_Acetolactate_synthase|unclassified	MIBS	3.9944	4.04557	7	298	5	219	-0.726585	-0.0416041	0.468823	0.868378	LLD	4.97489	3.81441	13	1109	9	789	-0.629642	-0.0187974	0.529214	0.809427	IBD	0	2.673	12	442	5	266	0.830412	0.0389732	0.406958	0.7534
UniRef90_D4JAL3_Probable_transaldolase|g__Coprococcus.s__Coprococcus_catus	MIBS	17.9814	18.0489	7	298	6	247	0.723711	0.0414396	0.470579	0.869865	LLD	17.9816	23.4657	13	1109	10	983	1.78217	0.053205	0.0747918	0.493187	IBD	0	5.41191	12	442	4	245	NA	NA	NA	Na
UniRef90_F8LW54_Branched-chain-amino-acid_aminotransferase	MIBS	15.1668	15.1673	7	298	7	253	-0.720907	-0.041279	0.472304	0.872121	LLD	43.2538	28.1255	13	1109	12	999	-1.16841	-0.0348816	0.242817	0.607226	IBD	16.7736	28.1684	12	442	11	397	0.578957	0.0271718	0.563371	0.824777
UniRef90_C8WLB0_4-hydroxy-tetrahydrodipicolinate_reductase	MIBS	2.85307	1.42653	7	298	5	155	-0.720535	-0.0412577	0.472609	0.872451	LLD	5.62131	0	13	1109	9	440	-2.44846	-0.0730966	0.014366	0.295928	IBD	0	1.42552	12	442	4	228	NA	NA	NA	Na
UniRef90_R7JSE5_Homoserine_O-succinyltransferase	MIBS	80.3299	64.5578	7	298	7	276	-0.719883	-0.0412204	0.472933	0.872582	LLD	58.4693	64.7574	13	1109	10	1041	1.46763	0.0438146	0.142323	0.54569	IBD	19.8725	34.0268	12	442	8	314	0.266421	0.0125038	0.790784	0.912233
UniRef90_R7JSE5_Homoserine_O-succinyltransferase|unclassified	MIBS	80.3299	64.5578	7	298	7	276	-0.719883	-0.0412204	0.472933	0.872582	LLD	58.4693	64.7574	13	1109	10	1041	1.46763	0.0438146	0.142323	0.54569	IBD	19.8725	34.0268	12	442	8	314	0.266421	0.0125038	0.790784	0.912233
UniRef90_R6N0Z3_Dihydroxy-acid_dehydratase	MIBS	7.50292	7.09707	7	298	7	283	-0.715455	-0.0409668	0.475668	0.874824	LLD	4.72401	6.30324	13	1109	11	1068	2.70724	0.0808222	0.00679328	0.220765	IBD	4.35886	5.26854	12	442	8	348	-0.405655	-0.0190383	0.68582	0.875152
UniRef90_R7FPU1_Homoserine_dehydrogenase|g__Dorea.s__Dorea_longicatena	MIBS	42.6851	62.675	7	298	7	276	-0.715547	-0.0409721	0.475612	0.874824	LLD	24.8714	69.2987	13	1109	10	1046	1.39656	0.0416929	0.162677	0.56029	IBD	0	19.5597	12	442	4	316	NA	NA	NA	Na
UniRef90_D4K943_Transketolase_C-terminal_subunit|g__Faecalibacterium.s__Faecalibacterium_prausnitzii	MIBS	113.934	164.859	7	298	6	284	0.715455	0.0409668	0.475668	0.874824	LLD	162.239	181.346	13	1109	12	1096	0.63536	0.0189681	0.525474	0.80895	IBD	0.586854	111.81	12	442	6	335	2.18211	0.102411	0.0291845	0.498961
UniRef90_F8DH77_Aspartate-semialdehyde_dehydrogenase|g__Streptococcus.s__Streptococcus_salivarius	MIBS	3.06645	5.11771	7	298	5	239	0.713938	0.04088	0.476613	0.876095	LLD	5.11249	6.13191	13	1109	10	905	0.0220227	0.000657468	0.982774	0.994082	IBD	4.09417	7.16479	12	442	7	370	0.780136	0.0366136	0.435969	0.765441
UniRef90_D4M190_Transketolase_N-terminal_subunit|unclassified	MIBS	10.5368	11.2283	7	298	7	291	-0.711081	-0.0407164	0.478378	0.877042	LLD	9.30622	11.0407	13	1109	13	1097	0.104602	0.00312279	0.917033	0.971585	IBD	7.56946	9.29091	12	442	8	405	0.0936898	0.00439708	0.926242	0.965054
UniRef90_B7GT76_2-isopropylmalate_synthase|g__Bifidobacterium.s__Bifidobacterium_longum	MIBS	0.550358	1.10072	7	298	5	214	0.706027	0.040427	0.481536	0.877888	LLD	0	1.10072	13	1109	5	808	2.39048	0.0713655	0.0168464	0.302261	IBD	1.09669	1.10041	12	442	7	285	0.197422	0.00926548	0.84439	0.932134
UniRef90_D4J4R0_Phosphoserine_phosphatasehomoserine_phosphotransferase_bifunctional_protein|g__Coprococcus.s__Coprococcus_catus	MIBS	12.5542	12.6354	7	298	5	236	0.705672	0.0404067	0.481748	0.877888	LLD	7.22022	14.4339	13	1109	9	956	2.04189	0.0609587	0.0412052	0.398719	IBD	0	3.58935	12	442	3	241	NA	NA	NA	Na
UniRef90_R5R1L9_Quinolinate_synthetase_complex|g__Blautia.s__Ruminococcus_torques	MIBS	2.31884	1.15875	7	298	5	165	-0.703235	-0.0402671	0.483324	0.877888	LLD	11.5875	1.15875	13	1109	8	595	-1.75454	-0.0523802	0.0794156	0.498132	IBD	0	1.15808	12	442	4	226	NA	NA	NA	Na
UniRef90_R5QFA7_S-adenosylmethionine_synthase|g__Blautia.s__Ruminococcus_torques	MIBS	5.08044	1.69348	7	298	5	178	-0.699131	-0.0400321	0.485871	0.877888	LLD	13.5308	1.68567	13	1109	8	628	-1.69219	-0.0505189	0.0906946	0.51287	IBD	0	0.84674	12	442	4	237	NA	NA	NA	Na
UniRef90_R7FUN7_Aspartokinase|g__Dorea.s__Dorea_longicatena	MIBS	47.2409	59.2915	7	298	7	276	-0.6982	-0.0399788	0.486409	0.877888	LLD	37.0285	62.9926	13	1109	10	1052	1.3793	0.0411777	0.167935	0.566208	IBD	0	28.7269	12	442	4	318	NA	NA	NA	Na
UniRef90_R7FPU1_Homoserine_dehydrogenase	MIBS	51.8816	73.55	7	298	7	294	-0.702406	-0.0402197	0.483779	0.877888	LLD	51.515	79.0756	13	1109	12	1101	1.33141	0.0397481	0.183194	0.574475	IBD	13.2221	37.3383	12	442	8	385	1.99371	0.0935694	0.046306	0.516669
UniRef90_R7AI52_S-adenosylmethionine_synthase	MIBS	13.1243	14.3588	7	298	7	298	-0.702405	-0.0402196	0.483779	0.877888	LLD	12.1887	13.1691	13	1109	13	1107	1.23585	0.0368952	0.216674	0.585157	IBD	11.7034	11.825	12	442	11	424	-0.816169	-0.0383047	0.415041	0.755754
UniRef90_R7AI52_S-adenosylmethionine_synthase|unclassified	MIBS	13.1243	14.3588	7	298	7	298	-0.702405	-0.0402196	0.483779	0.877888	LLD	12.1887	13.1691	13	1109	13	1107	1.23585	0.0368952	0.216674	0.585157	IBD	11.7034	11.825	12	442	11	424	-0.816169	-0.0383047	0.415041	0.755754
UniRef90_R5EET4_Probable_transaldolase	MIBS	11.7854	10.7589	7	298	7	298	-0.698069	-0.0399713	0.48649	0.877888	LLD	10.1265	11.5871	13	1109	13	1108	1.15062	0.0343507	0.250065	0.616355	IBD	10.0385	9.89634	12	442	11	427	-1.57322	-0.0738349	0.115926	0.605934
UniRef90_R5EET4_Probable_transaldolase|unclassified	MIBS	11.7854	10.7589	7	298	7	298	-0.698069	-0.0399713	0.48649	0.877888	LLD	10.1265	11.5871	13	1109	13	1108	1.15062	0.0343507	0.250065	0.616355	IBD	10.0385	9.89634	12	442	11	427	-1.57322	-0.0738349	0.115926	0.605934
UniRef90_D4L2U4_S-adenosylmethionine_synthase|unclassified	MIBS	21.1971	13.4484	7	298	7	292	-0.702408	-0.0402198	0.483777	0.877888	LLD	8.00559	14.5879	13	1109	12	1101	1.08605	0.0324231	0.277646	0.648464	IBD	10.8208	12.6226	12	442	9	401	-0.00557726	-0.000261754	0.99644	0.998386
UniRef90_E7GI41_S-adenosylmethionine_synthase	MIBS	7.74666	7.84972	7	298	7	297	-0.706741	-0.0404679	0.481076	0.877888	LLD	7.1907	7.6123	13	1109	13	1107	1.05678	0.0315492	0.290808	0.659416	IBD	7.0939	6.73054	12	442	11	421	-1.45508	-0.0682905	0.145955	0.62925
UniRef90_D9R6P3_Probable_transaldolase	MIBS	1.452	2.46645	7	298	5	210	0.698428	0.0399919	0.486284	0.877888	LLD	2.01975	2.53709	13	1109	7	806	1.04363	0.0311567	0.296857	0.667771	IBD	0	2.1094	12	442	5	296	0.625302	0.0293469	0.532519	0.817083
UniRef90_D9R6P3_Probable_transaldolase|unclassified	MIBS	1.452	2.46645	7	298	5	210	0.698428	0.0399919	0.486284	0.877888	LLD	2.01975	2.53709	13	1109	7	806	1.04363	0.0311567	0.296857	0.667771	IBD	0	2.1094	12	442	5	296	0.625302	0.0293469	0.532519	0.817083
UniRef90_Q5M117_Homoserine_kinase	MIBS	15.7188	15.7687	7	298	6	255	-0.696948	-0.0399071	0.487195	0.877888	LLD	30.1257	30.1142	13	1109	13	1005	-1.02706	-0.0306618	0.304596	0.676848	IBD	15.7687	29.5261	12	442	10	400	0.658117	0.0308869	0.51118	0.807013
UniRef90_E0RWM0_Ketol-acid_reductoisomerase	MIBS	7.96019	7.8678	7	298	7	289	-0.698078	-0.0399718	0.486485	0.877888	LLD	6.73222	7.9793	13	1109	13	1104	1.02837	0.030701	0.303978	0.676848	IBD	5.49748	6.70594	12	442	9	398	-0.47523	-0.0223036	0.635418	0.852378
UniRef90_E0RWM0_Ketol-acid_reductoisomerase|unclassified	MIBS	7.96019	7.8678	7	298	7	289	-0.698078	-0.0399718	0.486485	0.877888	LLD	6.73222	7.9793	13	1109	13	1104	1.02837	0.030701	0.303978	0.676848	IBD	5.49748	6.70594	12	442	9	398	-0.47523	-0.0223036	0.635418	0.852378
UniRef90_D4LTP2_Threonine_synthase	MIBS	103.055	81.3066	7	298	7	298	-0.706741	-0.0404679	0.481076	0.877888	LLD	53.119	79.9456	13	1109	12	1104	0.939265	0.0280409	0.347816	0.711507	IBD	30.2297	47.8937	12	442	10	416	0.243086	0.0114086	0.808802	0.917974
UniRef90_R7FQZ8_Ribulose-phosphate_3-epimerase	MIBS	65.2499	72.3158	7	298	7	273	-0.698261	-0.0399823	0.486371	0.877888	LLD	89.1669	78.9747	13	1109	10	1039	0.783115	0.0233792	0.433812	0.764103	IBD	0	35.3142	12	442	4	308	NA	NA	NA	Na
UniRef90_D4K943_Transketolase_C-terminal_subunit	MIBS	113.934	173.465	7	298	6	284	0.702447	0.040222	0.483753	0.877888	LLD	175.826	194.39	13	1109	12	1096	0.751585	0.0224379	0.45256	0.777944	IBD	0.586854	117.959	12	442	6	335	2.24953	0.105576	0.0245504	0.498961
UniRef90_R5MNA5_S-adenosylmethionine_synthase	MIBS	12.2822	11.9973	7	298	7	297	-0.698069	-0.0399713	0.48649	0.877888	LLD	13.8469	11.4016	13	1109	13	1107	-0.432613	-0.0129153	0.665609	0.854956	IBD	10.5045	11.1732	12	442	11	427	-0.997897	-0.0468336	0.31887	0.698707
UniRef90_R5MNA5_S-adenosylmethionine_synthase|unclassified	MIBS	12.2822	11.9973	7	298	7	297	-0.698069	-0.0399713	0.48649	0.877888	LLD	13.8469	11.4016	13	1109	13	1107	-0.432613	-0.0129153	0.665609	0.854956	IBD	10.5045	11.1732	12	442	11	427	-0.997897	-0.0468336	0.31887	0.698707
UniRef90_C6LB34_S-adenosylmethionine_synthase	MIBS	11.2838	13.218	7	298	7	294	-0.69807	-0.0399714	0.48649	0.877888	LLD	10.7003	13.3929	13	1109	13	1108	0.428308	0.0127867	0.66874	0.855992	IBD	10.7683	11.575	12	442	10	420	-0.611035	-0.0286773	0.541915	0.81886
UniRef90_C6LB34_S-adenosylmethionine_synthase|unclassified	MIBS	11.2838	13.218	7	298	7	294	-0.706742	-0.0404679	0.481075	0.877888	LLD	10.7003	13.3929	13	1109	13	1108	0.422282	0.0126068	0.673134	0.858235	IBD	10.7683	11.575	12	442	10	420	-0.613265	-0.0287819	0.540439	0.81886
UniRef90_R7FPU1_Homoserine_dehydrogenase|unclassified	MIBS	10.1526	10.4139	7	298	5	235	-0.701472	-0.0401662	0.484369	0.877888	LLD	13.5057	10.7128	13	1109	9	897	-0.294195	-0.00878292	0.768939	0.901041	IBD	0	8.63805	12	442	5	294	1.1674	0.0547886	0.24351	0.630807
UniRef90_S6CE84_Homoserine_O-succinyltransferase|g__Adlercreutzia.s__Adlercreutzia_equolifaciens	MIBS	8.42064	2.98544	7	298	5	174	-0.701573	-0.0401719	0.484349	0.877888	LLD	8.37039	4.83676	13	1109	8	728	-0.283039	-0.00844986	0.777484	0.904224	IBD	0	0	12	442	0	172	NA	NA	NA	Na
UniRef90_S6BZI0_4-hydroxy-tetrahydrodipicolinate_reductase	MIBS	2.99177	2.99066	7	298	5	177	-0.70421	-0.0403229	0.4827	0.877888	LLD	5.23505	5.97464	13	1109	8	783	0.205401	0.00613205	0.8376	0.934587	IBD	0	0	12	442	1	155	NA	NA	NA	Na
UniRef90_R6U4N6_Dihydroxy-acid_dehydratase	MIBS	3.10209	3.05671	7	298	5	191	-0.696813	-0.0398994	0.48731	0.877888	LLD	0	3.01105	13	1109	4	766	NA	NA	NA	NA	IBD	0	0	12	442	2	201	NA	NA	NA	Na
UniRef90_R6U4N6_Dihydroxy-acid_dehydratase|unclassified	MIBS	3.10209	3.05671	7	298	5	191	-0.696813	-0.0398994	0.48731	0.877888	LLD	0	3.01105	13	1109	4	766	NA	NA	NA	NA	IBD	0	0	12	442	2	201	NA	NA	NA	Na
UniRef90_E3ER93_Ribose-5-phosphate_isomerase_A|g__Bifidobacterium.s__Bifidobacterium_longum	MIBS	38.2523	51.4269	7	298	5	254	0.694926	0.0397914	0.488464	0.8787	LLD	0	51.5245	13	1109	4	964	NA	NA	NA	NA	IBD	38.3374	42.3411	12	442	8	343	0.31178	0.0146326	0.75606	0.898725
UniRef90_D4L693_Cystathionine_gamma-synthase	MIBS	253.807	65.7358	7	298	5	214	-0.692871	-0.0396737	0.489767	0.880358	LLD	116.749	110.291	13	1109	9	883	0.284903	0.00850552	0.77605	0.902989	IBD	0	6.48901	12	442	3	232	NA	NA	NA	Na
UniRef90_U2PID4_Acetolactate_synthase_large_subunit	MIBS	3.6799	6.96731	7	298	6	216	-0.69207	-0.0396278	0.49027	0.880573	LLD	7.97291	7.37101	13	1109	9	891	0.0652527	0.00194806	0.948317	0.982018	IBD	0	1.22276	12	442	4	224	NA	NA	NA	Na
UniRef90_R7JV27_Homoserine_dehydrogenase	MIBS	79.0675	62.6094	7	298	6	270	-0.689694	-0.0394918	0.491752	0.88082	LLD	64.7937	67.4368	13	1109	10	1017	1.10361	0.0329471	0.269951	0.640269	IBD	27.8879	32.9635	12	442	8	296	-0.213495	-0.0100198	0.831827	0.928881
UniRef90_R7JV27_Homoserine_dehydrogenase|unclassified	MIBS	79.0675	62.6094	7	298	6	270	-0.689694	-0.0394918	0.491752	0.88082	LLD	64.7937	67.4368	13	1109	10	1017	1.10361	0.0329471	0.269951	0.640269	IBD	27.8879	32.9635	12	442	8	296	-0.213495	-0.0100198	0.831827	0.928881
UniRef90_C0QVC8_Probable_transaldolase	MIBS	4.96016	4.87643	7	298	7	276	-0.689527	-0.0394822	0.491857	0.88082	LLD	4.49529	5.30282	13	1109	12	1035	0.818428	0.0244334	0.413359	0.751911	IBD	3.54965	4.05064	12	442	8	358	-0.185758	-0.00871807	0.853512	0.935567
UniRef90_C0QVC8_Probable_transaldolase|unclassified	MIBS	4.96016	4.87643	7	298	7	276	-0.689527	-0.0394822	0.491857	0.88082	LLD	4.49529	5.30282	13	1109	12	1035	0.818428	0.0244334	0.413359	0.751911	IBD	3.54965	4.05064	12	442	8	358	-0.185758	-0.00871807	0.853512	0.935567
UniRef90_D4LWB8_Branched-chain_amino_acid_aminotransferase_group_II	MIBS	81.9108	82.1581	7	298	7	298	-0.689398	-0.0394748	0.491938	0.88082	LLD	61.7002	83.3138	13	1109	13	1108	0.801948	0.0239414	0.422832	0.75999	IBD	27.0313	42.0833	12	442	10	422	0.615484	0.0288861	0.538971	0.81886
UniRef90_S6C6A0_Aspartate-semialdehyde_dehydrogenase|g__Adlercreutzia.s__Adlercreutzia_equolifaciens	MIBS	6.29294	3.15734	7	298	5	176	-0.69135	-0.0395866	0.490757	0.88082	LLD	3.13619	4.21053	13	1109	7	734	0.245481	0.00732862	0.806424	0.917164	IBD	0	0	12	442	0	172	NA	NA	NA	Na
UniRef90_R7CN09_Probable_transaldolase|unclassified	MIBS	30.8249	40.6588	7	298	7	298	-0.689398	-0.0394748	0.491938	0.88082	LLD	51.0148	39.947	13	1109	13	1108	0.153674	0.00458781	0.878206	0.952374	IBD	32.2295	36.1793	12	442	11	428	-0.276511	-0.0129773	0.783012	0.907945
UniRef90_R5ZA56_Aspartokinase	MIBS	326.918	147.497	7	298	5	262	-0.685725	-0.0392645	0.494256	0.883056	LLD	82.138	144.203	13	1109	10	996	2.15435	0.0643162	0.0312462	0.349514	IBD	71.8842	75.1353	12	442	9	296	-0.792362	-0.0371874	0.428812	0.763936
UniRef90_R6WIM3_Homoserine_O-succinyltransferase	MIBS	9.19963	8.20932	7	298	6	240	-0.683203	-0.0391201	0.495855	0.883253	LLD	9.64561	7.1419	13	1109	10	803	-0.602514	-0.0179875	0.547122	0.812462	IBD	0	5.49524	12	442	5	282	0.830377	0.0389715	0.406972	0.7534
UniRef90_R6WIM3_Homoserine_O-succinyltransferase|unclassified	MIBS	9.19963	8.20932	7	298	6	240	-0.683203	-0.0391201	0.495855	0.883253	LLD	9.64561	7.1419	13	1109	10	803	-0.602514	-0.0179875	0.547122	0.812462	IBD	0	5.49524	12	442	5	282	0.830377	0.0389715	0.406972	0.7534
UniRef90_S0JB01_S-adenosylmethionine_synthase	MIBS	6.69837	5.68965	7	298	6	263	-0.683456	-0.0391346	0.49569	0.883253	LLD	5.76663	6.34631	13	1109	11	1028	0.527421	0.0157457	0.5982	0.826221	IBD	7.01297	5.77025	12	442	7	361	-0.260669	-0.0122338	0.79521	0.91465
UniRef90_S0JB01_S-adenosylmethionine_synthase|unclassified	MIBS	6.69837	5.68965	7	298	6	263	-0.683456	-0.0391346	0.49569	0.883253	LLD	5.76663	6.34631	13	1109	11	1028	0.527421	0.0157457	0.5982	0.826221	IBD	7.01297	5.77025	12	442	7	361	-0.260669	-0.0122338	0.79521	0.91465
UniRef90_R5U0K1_4-hydroxy-tetrahydrodipicolinate_reductase|g__Eubacterium.s__Eubacterium_ramulus	MIBS	9.02256	6.01278	7	298	5	194	-0.682189	-0.039062	0.496521	0.884211	LLD	4.50452	6.01504	13	1109	8	795	0.828745	0.0247414	0.407495	0.750497	IBD	0	0	12	442	4	203	NA	NA	NA	Na
UniRef90_D4KAJ8_Ketol-acid_reductoisomerase	MIBS	271.942	428.42	7	298	7	293	0.680728	0.0389783	0.497417	0.885097	LLD	407.769	458.42	13	1109	13	1106	0.752875	0.0224764	0.451784	0.777796	IBD	22.2133	288.649	12	442	9	365	1.92633	0.0904069	0.0542034	0.53211
UniRef90_C4ZBW4_S-adenosylmethionine_synthase|unclassified	MIBS	9.30657	7.1109	7	298	7	272	-0.680937	-0.0389903	0.497285	0.885097	LLD	7.36329	7.62811	13	1109	12	1057	0.145934	0.00435672	0.884314	0.956275	IBD	3.07089	6.30502	12	442	8	364	0.854338	0.0400961	0.393538	0.745497
UniRef90_E3GG41_Probable_transaldolase	MIBS	2.94021	3.01963	7	298	5	190	-0.679511	-0.0389087	0.498221	0.885608	LLD	2.61091	2.94134	13	1109	9	677	0.0723189	0.00215901	0.942701	0.980449	IBD	2.79958	2.43846	12	442	7	251	-0.817379	-0.0383615	0.414376	0.755574
UniRef90_R7JRY6_Uridine_phosphorylase	MIBS	84.0523	67.5908	7	298	6	275	-0.678723	-0.0388636	0.498688	0.885667	LLD	43.147	62.7839	13	1109	9	1032	1.81301	0.0541257	0.0698967	0.483984	IBD	21.0257	33.7547	12	442	8	313	0.331993	0.0155812	0.740747	0.89216
UniRef90_R7JRY6_Uridine_phosphorylase|unclassified	MIBS	84.0523	67.5908	7	298	6	275	-0.678723	-0.0388636	0.498688	0.885667	LLD	43.147	62.7839	13	1109	9	1032	1.81301	0.0541257	0.0698967	0.483984	IBD	21.0257	33.7547	12	442	8	313	0.331993	0.0155812	0.740747	0.89216
UniRef90_D4LRS2_Ribose-5-phosphate_isomerase|g__Blautia.s__Ruminococcus_obeum	MIBS	30.3791	57.922	7	298	6	281	0.678628	0.0388581	0.498749	0.885667	LLD	35.8889	63.3543	13	1109	11	1049	1.1886	0.0354846	0.234766	0.599905	IBD	11.0459	19.337	12	442	6	315	0.885316	0.0415499	0.376596	0.736978
UniRef90_B3DRM6_S-adenosylmethionine_synthase	MIBS	44.1314	59.421	7	298	5	256	0.677407	0.0387882	0.499526	0.886106	LLD	0	59.1882	13	1109	5	981	3.98143	0.118862	6.86256e-05	0.00871418	IBD	40.9819	48.3609	12	442	10	358	-0.613076	-0.0287731	0.540566	0.81886
UniRef90_R6A503_Ribulose-phosphate_3-epimerase	MIBS	247.653	123.666	7	298	5	259	-0.677213	-0.0387771	0.499649	0.886106	LLD	50.4302	113.392	13	1109	10	991	2.01194	0.0600647	0.0442714	0.408023	IBD	59.3534	54.0572	12	442	9	290	-0.905699	-0.0425066	0.365698	0.731583
UniRef90_T0SWS6_Dihydroxy-acid_dehydratase	MIBS	15.0938	21.5635	7	298	7	271	-0.672287	-0.0384951	0.502782	0.887161	LLD	34.5967	36.3554	13	1109	13	1041	-1.20327	-0.0359225	0.229038	0.593226	IBD	25.1935	42.7492	12	442	10	416	-0.0423728	-0.00198866	0.96709	0.984808
UniRef90_R5N9G9_Uridine_phosphorylase|g__Blautia.s__Ruminococcus_obeum	MIBS	56.8094	59.7573	7	298	7	289	-0.672063	-0.0384822	0.502925	0.887161	LLD	53.8022	59.709	13	1109	11	1086	0.98619	0.0294418	0.324251	0.693765	IBD	12.3436	27.6968	12	442	9	368	1.06403	0.0499372	0.287824	0.66953
UniRef90_S2XZC4_Probable_transaldolase	MIBS	7.91174	7.33755	7	298	7	284	-0.672087	-0.0384836	0.50291	0.887161	LLD	6.50052	7.27786	13	1109	12	1071	0.891502	0.026615	0.372891	0.72404	IBD	4.96922	6.21486	12	442	9	392	0.129437	0.00607476	0.897895	0.950712
UniRef90_R7FRJ5_Uridine_phosphorylase	MIBS	68.5651	82.915	7	298	7	296	-0.672055	-0.0384817	0.50293	0.887161	LLD	83.804	91.2251	13	1109	12	1106	0.886749	0.0264731	0.375446	0.72668	IBD	13.9673	51.6304	12	442	10	409	2.35976	0.110749	0.0183417	0.455536
UniRef90_R9JDR4_S-adenosylmethionine_synthase	MIBS	5.65943	5.67487	7	298	7	291	-0.672058	-0.038482	0.502928	0.887161	LLD	5.64077	6.11748	13	1109	12	1093	0.770956	0.0230162	0.440988	0.767938	IBD	4.82025	5.07173	12	442	10	392	-0.711869	-0.0334097	0.477237	0.791637
UniRef90_R9JDR4_S-adenosylmethionine_synthase|unclassified	MIBS	5.65943	5.67487	7	298	7	291	-0.672058	-0.038482	0.502928	0.887161	LLD	5.64077	6.11748	13	1109	12	1093	0.770956	0.0230162	0.440988	0.767938	IBD	4.82025	5.07173	12	442	10	392	-0.711869	-0.0334097	0.477237	0.791637
UniRef90_B3DRM6_S-adenosylmethionine_synthase|g__Bifidobacterium.s__Bifidobacterium_longum	MIBS	44.1314	59.421	7	298	5	255	0.668793	0.038295	0.505014	0.889462	LLD	0	59.1815	13	1109	5	979	3.97642	0.118712	7.00871e-05	0.00873795	IBD	32.68	44.7136	12	442	9	350	0.293463	0.0137729	0.770025	0.904078
UniRef90_R7CI96_Homoserine_dehydrogenase	MIBS	231.787	207.559	7	298	7	296	-0.667719	-0.0382335	0.505698	0.889462	LLD	307.889	194.123	13	1109	13	1093	-1.96936	-0.0587934	0.0489612	0.429311	IBD	85.2254	139.536	12	442	10	409	0.686963	0.0322408	0.492809	0.798988
UniRef90_D4L2U4_S-adenosylmethionine_synthase	MIBS	76.1022	81.9883	7	298	7	297	0.667719	0.0382335	0.505698	0.889462	LLD	80.7844	84.7762	13	1109	13	1106	1.08519	0.0323974	0.278028	0.648464	IBD	35.8147	67.3557	12	442	10	418	2.04277	0.0958719	0.0411858	0.512238
UniRef90_R6LPX1_S-adenosylmethionine_synthase|unclassified	MIBS	14.8213	15.16	7	298	7	298	-0.667719	-0.0382335	0.505698	0.889462	LLD	16.2413	15.7802	13	1109	13	1108	0.325859	0.00972821	0.744857	0.889031	IBD	10.299	15.5477	12	442	10	427	-0.526267	-0.024699	0.599477	0.844247
UniRef90_R5QVU0_Acetolactate_synthase|g__Blautia.s__Ruminococcus_torques	MIBS	2.52167	1.26103	7	298	6	183	-0.662347	-0.0379259	0.509179	0.892402	LLD	5.65146	1.25787	13	1109	8	654	-1.5239	-0.0454945	0.127646	0.539432	IBD	0	1.25669	12	442	5	248	0.63236	0.0296781	0.527914	0.813395
UniRef90_F4XEW6_Ketol-acid_reductoisomerase	MIBS	5.31345	8.44651	7	298	5	221	0.660474	0.0378186	0.510354	0.893447	LLD	8.58167	9.31324	13	1109	11	921	0.532914	0.0159097	0.594392	0.823246	IBD	6.84458	6.91356	12	442	8	266	-0.69084	-0.0324227	0.49039	0.797968
UniRef90_B2UYT8_Ketol-acid_reductoisomerase	MIBS	4.90146	5.00252	7	298	7	287	-0.659062	-0.0377378	0.511249	0.894074	LLD	4.07279	5.09932	13	1109	12	1089	1.62327	0.0484613	0.104623	0.527365	IBD	2.09718	3.67375	12	442	8	370	1.13992	0.0534991	0.254786	0.63816
UniRef90_B2UYT8_Ketol-acid_reductoisomerase|unclassified	MIBS	4.90146	5.00252	7	298	7	287	-0.659062	-0.0377378	0.511249	0.894074	LLD	4.07279	5.09932	13	1109	12	1089	1.62327	0.0484613	0.104623	0.527365	IBD	2.09718	3.67375	12	442	8	370	1.13992	0.0534991	0.254786	0.63816
UniRef90_R5D7W1_S-adenosylmethionine_synthase	MIBS	10.1501	10.258	7	298	5	197	-0.654428	-0.0374725	0.514261	0.894516	LLD	7.70678	14.9236	13	1109	8	919	1.63531	0.0488207	0.102074	0.526257	IBD	0	0	12	442	3	205	NA	NA	NA	Na
UniRef90_R5D7W1_S-adenosylmethionine_synthase|unclassified	MIBS	10.1501	10.258	7	298	5	197	-0.654428	-0.0374725	0.514261	0.894516	LLD	7.70678	14.9236	13	1109	8	919	1.63531	0.0488207	0.102074	0.526257	IBD	0	0	12	442	3	205	NA	NA	NA	Na
UniRef90_D4LW95_Dipeptidase_putative	MIBS	105.265	77.4397	7	298	7	298	-0.654711	-0.0374886	0.514051	0.894516	LLD	51.8941	80.227	13	1109	13	1105	0.992211	0.0296216	0.321304	0.69152	IBD	35.4056	49.2499	12	442	10	412	0.55757	0.026168	0.5779	0.831705
UniRef90_D9R003_Aspartate-semialdehyde_dehydrogenase	MIBS	10.4207	11.3558	7	298	7	298	-0.654711	-0.0374886	0.514051	0.894516	LLD	12.4253	11.0216	13	1109	13	1107	0.0899662	0.00268586	0.928656	0.975409	IBD	10.1846	9.6925	12	442	10	426	-1.31791	-0.0618524	0.187909	0.630807
UniRef90_R5Q5W7_Acetolactate_synthase	MIBS	12.4579	14.1803	7	298	5	199	-0.653681	-0.0374297	0.514742	0.894516	LLD	0	14.7857	13	1109	4	753	NA	NA	NA	NA	IBD	0	0	12	442	0	205	NA	NA	NA	Na
UniRef90_R5Q5W7_Acetolactate_synthase|unclassified	MIBS	12.4579	14.1803	7	298	5	199	-0.653681	-0.0374297	0.514742	0.894516	LLD	0	14.7857	13	1109	4	753	NA	NA	NA	NA	IBD	0	0	12	442	0	205	NA	NA	NA	Na
UniRef90_R6DJG9_S-adenosylmethionine_synthase	MIBS	6.24718	5.9682	7	298	6	258	-0.646825	-0.0370371	0.519151	0.897886	LLD	4.13769	6.72721	13	1109	8	1014	2.82913	0.084461	0.0046738	0.181112	IBD	4.05259	4.48555	12	442	7	303	-0.0781887	-0.00366958	0.938579	0.970782
UniRef90_R6DJG9_S-adenosylmethionine_synthase|unclassified	MIBS	6.24718	5.9682	7	298	6	258	-0.646825	-0.0370371	0.519151	0.897886	LLD	4.13769	6.72721	13	1109	8	1014	2.82913	0.084461	0.0046738	0.181112	IBD	4.05259	4.48555	12	442	7	303	-0.0781887	-0.00366958	0.938579	0.970782
UniRef90_C7H3U8_NAD+_synthase|g__Faecalibacterium.s__Faecalibacterium_prausnitzii	MIBS	13.0643	22.8364	7	298	6	262	0.646616	0.0370252	0.519286	0.897894	LLD	29.3761	31.5579	13	1109	11	1061	0.429188	0.012813	0.6681	0.855905	IBD	0	9.25447	12	442	4	296	NA	NA	NA	Na
UniRef90_D5HI61_Aspartate-semialdehyde_dehydrogenase_Non-peptidoglycan_organisms	MIBS	14.6804	18.1577	7	298	7	297	-0.646039	-0.0369921	0.519659	0.898314	LLD	16.9915	20.2501	13	1109	13	1106	1.62413	0.0484868	0.10444	0.527365	IBD	10.4901	10.9272	12	442	10	423	-0.39025	-0.0183153	0.697176	0.880972
UniRef90_D4LPC0_Cytidine_deaminase	MIBS	51.4089	39.3987	7	298	6	294	-0.641705	-0.0367439	0.522474	0.89934	LLD	28.5941	37.5757	13	1109	11	1088	1.54062	0.0459939	0.123513	0.534156	IBD	15.5538	22.9598	12	442	10	381	0.192027	0.00901228	0.848596	0.934015
UniRef90_D4LPC0_Cytidine_deaminase|unclassified	MIBS	51.4089	39.3987	7	298	6	294	-0.641705	-0.0367439	0.522474	0.89934	LLD	28.5941	37.0251	13	1109	11	1088	1.50016	0.0447859	0.133684	0.540108	IBD	15.5538	22.5371	12	442	10	381	0.171931	0.00806913	0.864369	0.938622
UniRef90_D4LMC3_S-adenosylmethionine_synthase|unclassified	MIBS	3.37279	2.91722	7	298	6	231	-0.643108	-0.0368243	0.521569	0.89934	LLD	2.87423	2.53047	13	1109	10	797	-1.24802	-0.0372584	0.212185	0.585157	IBD	0	2.84399	12	442	5	299	0.389514	0.0182808	0.697736	0.880972
UniRef90_D1PSK4_Probable_transaldolase	MIBS	43.1292	96.9356	7	298	6	289	0.639547	0.0366203	0.523878	0.899449	LLD	93.8963	102.706	13	1109	12	1093	0.300892	0.00898286	0.763825	0.897609	IBD	14.6357	44.7995	12	442	7	340	0.778886	0.0365549	0.436708	0.765732
UniRef90_R7CPK2_Diaminopimelate_epimerase	MIBS	258.689	186.06	7	298	6	295	-0.635201	-0.0363715	0.526712	0.900512	LLD	354.705	197.343	13	1109	13	1094	-2.04856	-0.061158	0.0405469	0.398324	IBD	84.2223	119.722	12	442	10	401	0.448398	0.0210444	0.654671	0.858395
UniRef90_R6H0K4_S-adenosylmethionine_synthase	MIBS	16.2572	13.7651	7	298	6	224	-0.633422	-0.0362696	0.527885	0.900512	LLD	12.9174	19.6236	13	1109	10	1002	1.36176	0.040654	0.17341	0.566799	IBD	1.72574	8.07067	12	442	6	261	1.11214	0.0521952	0.266576	0.651544
UniRef90_R6H0K4_S-adenosylmethionine_synthase|unclassified	MIBS	16.2572	13.7651	7	298	6	224	-0.633422	-0.0362696	0.527885	0.900512	LLD	12.9174	19.6236	13	1109	10	1002	1.36176	0.040654	0.17341	0.566799	IBD	1.72574	8.07067	12	442	6	261	1.11214	0.0521952	0.266576	0.651544
UniRef90_V2XKS0_Dihydroxy-acid_dehydratase	MIBS	5.29981	5.60344	7	298	7	292	-0.633034	-0.0362474	0.528128	0.900512	LLD	4.36743	5.58845	13	1109	12	1097	1.23757	0.0369466	0.216033	0.585157	IBD	4.51248	5.1838	12	442	9	401	-0.11043	-0.00518272	0.912953	0.95896
UniRef90_V2XKS0_Dihydroxy-acid_dehydratase|unclassified	MIBS	5.29981	5.60344	7	298	7	292	-0.633034	-0.0362474	0.528128	0.900512	LLD	4.36743	5.58845	13	1109	12	1097	1.23757	0.0369466	0.216033	0.585157	IBD	4.51248	5.1838	12	442	9	401	-0.11043	-0.00518272	0.912953	0.95896
UniRef90_G2SXS0_Ribulose-phosphate_3-epimerase|g__Roseburia.s__Roseburia_hominis	MIBS	3.61011	1.80505	7	298	5	155	-0.633336	-0.0362647	0.528013	0.900512	LLD	0	3.61011	13	1109	5	644	1.21331	0.0362224	0.225181	0.591393	IBD	0	0	12	442	4	175	NA	NA	NA	Na
UniRef90_R5U6K8_4-hydroxy-tetrahydrodipicolinate_synthase|g__Eubacterium.s__Eubacterium_ramulus	MIBS	12.6887	6.34357	7	298	5	197	-0.632319	-0.0362065	0.528624	0.900512	LLD	7.53607	6.34518	13	1109	8	798	0.0931651	0.00278136	0.926118	0.974136	IBD	0	0	12	442	3	212	NA	NA	NA	Na
UniRef90_N2AGX7_S-adenosylmethionine_synthase	MIBS	5.77492	5.67234	7	298	6	275	-0.635354	-0.0363803	0.526612	0.900512	LLD	5.14662	5.76838	13	1109	12	1017	-0.0736297	-0.00219815	0.941648	0.979844	IBD	5.23657	5.13281	12	442	9	360	-1.08059	-0.0507145	0.280379	0.66344
UniRef90_N2AGX7_S-adenosylmethionine_synthase|unclassified	MIBS	5.77492	5.67234	7	298	6	275	-0.635354	-0.0363803	0.526612	0.900512	LLD	5.14662	5.76838	13	1109	12	1017	-0.0736297	-0.00219815	0.941648	0.979844	IBD	5.23657	5.13281	12	442	9	360	-1.08059	-0.0507145	0.280379	0.66344
UniRef90_R5K9J0_S-adenosylmethionine_synthase	MIBS	12.2195	12.3895	7	298	7	295	-0.628696	-0.035999	0.530968	0.901774	LLD	9.60191	12.5131	13	1109	13	1105	1.76101	0.0525734	0.0783089	0.493777	IBD	9.28699	10.7165	12	442	11	424	-1.48739	-0.0698067	0.137206	0.620429
UniRef90_R5K9J0_S-adenosylmethionine_synthase|unclassified	MIBS	12.2195	12.3895	7	298	7	295	-0.628696	-0.035999	0.530968	0.901774	LLD	9.60191	12.5131	13	1109	13	1105	1.76101	0.0525734	0.0783089	0.493777	IBD	9.28699	10.7165	12	442	11	424	-1.48739	-0.0698067	0.137206	0.620429
UniRef90_R7JN53_4-hydroxy-tetrahydrodipicolinate_synthase	MIBS	102.079	92.8001	7	298	7	279	-0.628772	-0.0360034	0.530919	0.901774	LLD	67.8898	91.1051	13	1109	10	1054	1.56785	0.0468066	0.117018	0.531343	IBD	37.0348	45.8591	12	442	8	324	0.209421	0.00982863	0.834998	0.929634
UniRef90_R7JN53_4-hydroxy-tetrahydrodipicolinate_synthase|unclassified	MIBS	102.079	92.8001	7	298	7	279	-0.628772	-0.0360034	0.530919	0.901774	LLD	67.8898	91.1051	13	1109	10	1054	1.56785	0.0468066	0.117018	0.531343	IBD	37.0348	45.8591	12	442	8	324	0.209421	0.00982863	0.834998	0.929634
UniRef90_R6SAN3_4-hydroxy-tetrahydrodipicolinate_synthase	MIBS	30.0819	30.0832	7	298	7	286	-0.628715	-0.0360001	0.530956	0.901774	LLD	31.3661	26.297	13	1109	11	1078	-0.554871	-0.0165651	0.579278	0.816466	IBD	0	16.2557	12	442	5	350	2.41414	0.113301	0.0158211	0.424408
UniRef90_S6C071_S-adenosylmethionine_synthase	MIBS	5.97003	5.11927	7	298	5	202	-0.626161	-0.0358539	0.532656	0.901774	LLD	8.52891	7.69452	13	1109	8	863	0.1303	0.00388999	0.896672	0.96237	IBD	0	0	12	442	0	213	NA	NA	NA	Na
UniRef90_R5HN35_4-hydroxy-tetrahydrodipicolinate_reductase|g__Roseburia.s__Roseburia_inulinivorans	MIBS	3.02115	6.0423	7	298	5	208	0.624314	0.0357481	0.533866	0.902124	LLD	0	7.55287	13	1109	5	810	2.1412	0.0639236	0.0322929	0.357149	IBD	0	3.01773	12	442	4	245	NA	NA	NA	Na
UniRef90_D4L6Z0_Acetolactate_synthase_small_subunit	MIBS	249.538	89.5721	7	298	5	208	-0.624314	-0.0357481	0.533866	0.902124	LLD	68.7304	144.635	13	1109	8	863	0.965779	0.0288324	0.334372	0.700781	IBD	0	0	12	442	3	216	NA	NA	NA	Na
UniRef90_R5ZNZ4_S-adenosylmethionine_synthase	MIBS	206.083	115.313	7	298	5	260	-0.620724	-0.0355426	0.53621	0.903921	LLD	65.944	109.036	13	1109	10	997	2.28224	0.0681341	0.0225007	0.324872	IBD	56.0604	54.9899	12	442	9	294	-0.806587	-0.037855	0.420559	0.760343
UniRef90_S6CE84_Homoserine_O-succinyltransferase	MIBS	8.42064	3.58928	7	298	5	175	-0.620067	-0.0355049	0.536694	0.904222	LLD	8.37039	4.83676	13	1109	8	736	-0.375728	-0.011217	0.707446	0.874163	IBD	0	0	12	442	0	174	NA	NA	NA	Na
UniRef90_R6SAN3_4-hydroxy-tetrahydrodipicolinate_synthase|g__Dorea.s__Dorea_formicigenerans	MIBS	25.0941	25.0941	7	298	7	273	-0.615858	-0.0352639	0.539421	0.907046	LLD	31.3339	22.5831	13	1109	11	1054	0.128716	0.0038427	0.897923	0.962657	IBD	0	12.5471	12	442	3	306	NA	NA	NA	Na
UniRef90_R5QI47_Homoserine_dehydrogenase	MIBS	8.94454	4.93979	7	298	6	208	-0.615241	-0.0352286	0.539847	0.907101	LLD	8.9374	4.57456	13	1109	8	717	-1.18843	-0.0354796	0.234836	0.599905	IBD	0.894454	5.36633	12	442	6	269	0.154203	0.00723709	0.878357	0.944638
UniRef90_R7N6U4_Ketol-acid_reductoisomerase|unclassified	MIBS	18.2933	16.1194	7	298	7	298	-0.611353	-0.035006	0.542402	0.909323	LLD	12.2813	16.4167	13	1109	13	1108	2.67703	0.0799204	0.00743726	0.237197	IBD	8.6741	11.7263	12	442	11	421	0.469418	0.0220309	0.639568	0.853082
UniRef90_D4LLT0_Predicted_cobalamin_binding_protein|unclassified	MIBS	35.1337	22.1046	7	298	5	228	-0.611049	-0.0349885	0.542613	0.909323	LLD	40.851	22.7318	13	1109	10	867	-0.73519	-0.0219484	0.462488	0.78216	IBD	16.5722	11.3978	12	442	8	253	-0.90976	-0.0426972	0.363561	0.730352
UniRef90_D4LLT0_Predicted_cobalamin_binding_protein	MIBS	35.1337	22.1046	7	298	5	228	-0.611049	-0.0349885	0.542613	0.909323	LLD	40.851	22.962	13	1109	10	870	-0.700006	-0.020898	0.484194	0.794035	IBD	16.5722	11.4893	12	442	8	254	-0.897579	-0.0421255	0.370029	0.734989
UniRef90_D4JAE7_Uridine_phosphorylase|g__Coprococcus.s__Coprococcus_catus	MIBS	11.835	13.3531	7	298	5	239	0.609459	0.0348975	0.543664	0.91012	LLD	11.8673	14.8368	13	1109	9	977	1.51959	0.0453659	0.128723	0.539432	IBD	0	2.96736	12	442	4	245	NA	NA	NA	Na
UniRef90_G2SXS0_Ribulose-phosphate_3-epimerase	MIBS	3.61011	1.80505	7	298	5	156	-0.609636	-0.0349077	0.543623	0.91012	LLD	0	3.61011	13	1109	5	649	1.24038	0.0370305	0.214999	0.585157	IBD	0	0	12	442	4	175	NA	NA	NA	Na
UniRef90_Q5LZI0_S-adenosylmethionine_synthase	MIBS	14.598	12.7794	7	298	6	255	-0.610101	-0.0349343	0.543234	0.91012	LLD	25.5712	22.8086	13	1109	11	998	-0.93673	-0.0279652	0.349119	0.711819	IBD	4.57038	23.3081	12	442	10	397	1.04417	0.0490052	0.296924	0.679298
UniRef90_R6S2L5_Dihydroxy-acid_dehydratase|g__Dorea.s__Dorea_longicatena	MIBS	50.165	65.7144	7	298	7	278	-0.607102	-0.0347626	0.545223	0.910225	LLD	50.1177	70.493	13	1109	10	1058	1.57902	0.0471401	0.114431	0.529178	IBD	0	32.3937	12	442	4	320	NA	NA	NA	Na
UniRef90_D4MJV5_Ketol-acid_reductoisomerase	MIBS	2.13106	2.1322	7	298	5	159	-0.607453	-0.0347827	0.545066	0.910225	LLD	0	4.25874	13	1109	5	691	1.01965	0.0304406	0.308106	0.679219	IBD	0	0	12	442	4	148	NA	NA	NA	Na
UniRef90_R5TN91_Probable_transaldolase|g__Dorea.s__Dorea_longicatena	MIBS	77.5119	117.162	7	298	7	276	-0.607131	-0.0347642	0.545204	0.910225	LLD	120.635	127.869	13	1109	10	1053	0.957844	0.0285956	0.338358	0.705469	IBD	0	64.9771	12	442	4	318	NA	NA	NA	Na
UniRef90_D1PMM5_Homoserine_O-succinyltransferase	MIBS	28.1776	48.1278	7	298	5	250	0.604013	0.0345857	0.547281	0.910728	LLD	38.8652	46.3484	13	1109	11	1003	0.293274	0.00875543	0.769642	0.901154	IBD	0	9.16709	12	442	4	225	NA	NA	NA	Na
UniRef90_R5ZG59_Homoserine_dehydrogenase	MIBS	259.96	120.736	7	298	5	259	-0.603414	-0.0345514	0.547678	0.91095	LLD	70.6091	115.42	13	1109	10	994	2.24745	0.0670955	0.0246388	0.324872	IBD	42.9565	59.7777	12	442	9	292	-0.809482	-0.0379909	0.418892	0.758829
UniRef90_R7FWE1_Acetolactate_synthase|unclassified	MIBS	10.8877	9.25316	7	298	7	280	-0.602743	-0.034513	0.548123	0.911252	LLD	10.2449	9.34982	13	1109	12	1030	-0.970434	-0.0289714	0.332045	0.699236	IBD	8.5061	7.88724	12	442	7	346	-0.322886	-0.0151538	0.747631	0.894144
UniRef90_C7H7V0_Threonine_synthase|g__Faecalibacterium.s__Faecalibacterium_prausnitzii	MIBS	8.99227	26.9069	7	298	6	239	0.602812	0.0345169	0.548083	0.911252	LLD	34.2109	33.3706	13	1109	11	1036	0.63158	0.0188552	0.527943	0.809427	IBD	0	8.1637	12	442	4	266	NA	NA	NA	Na
UniRef90_A4ECH5_Putative_nicotinate-nucleotide_adenylyltransferase	MIBS	232.41	102.501	7	298	5	258	-0.599128	-0.0343059	0.550536	0.912468	LLD	48.6368	110.527	13	1109	10	988	2.66204	0.0794728	0.00777674	0.238935	IBD	36.9539	50.7473	12	442	9	290	-0.746405	-0.0350305	0.45611	0.781432
UniRef90_R5ZET0_4-hydroxy-tetrahydrodipicolinate_reductase	MIBS	251.893	129.232	7	298	5	259	-0.599073	-0.0343028	0.550573	0.912468	LLD	44.2181	117.157	13	1109	10	993	2.29357	0.0684724	0.02184	0.32192	IBD	45.1857	61.9772	12	442	9	291	-0.67218	-0.031547	0.502194	0.803262
UniRef90_R5Z8T3_Homoserine_O-succinyltransferase|g__Collinsella.s__Collinsella_aerofaciens	MIBS	399.076	168.754	7	298	5	259	-0.599073	-0.0343028	0.550573	0.912468	LLD	125.433	161.189	13	1109	10	991	1.97662	0.0590102	0.048133	0.42697	IBD	63.2194	83.1996	12	442	9	292	-0.841316	-0.0394849	0.400808	0.75085
UniRef90_R6LPX1_S-adenosylmethionine_synthase|g__Coprococcus.s__Coprococcus_comes	MIBS	33.0668	47.2922	7	298	5	257	0.599185	0.0343092	0.550498	0.912468	LLD	76.1928	60.5948	13	1109	10	1026	0.179973	0.00537293	0.857512	0.942453	IBD	0	29.8569	12	442	4	292	NA	NA	NA	Na
UniRef90_R7CLG2_Probable_nicotinate-nucleotide_adenylyltransferase	MIBS	190.181	161.179	7	298	6	292	-0.598349	-0.0342614	0.551054	0.912947	LLD	249.545	154.367	13	1109	13	1084	-2.67705	-0.0799208	0.00743693	0.237197	IBD	53.1174	108.036	12	442	8	395	0.709608	0.0333035	0.47864	0.792294
UniRef90_R6P2F1_Probable_nicotinate-nucleotide_adenylyltransferase	MIBS	24.8101	27.3083	7	298	5	211	-0.597138	-0.034192	0.551882	0.913542	LLD	14.8979	28.132	13	1109	9	824	1.5253	0.0455363	0.127293	0.539432	IBD	0	0	12	442	3	164	NA	NA	NA	Na
UniRef90_R6P2F1_Probable_nicotinate-nucleotide_adenylyltransferase|unclassified	MIBS	24.8101	27.3083	7	298	5	211	-0.597138	-0.034192	0.551882	0.913542	LLD	14.8979	28.132	13	1109	9	824	1.5253	0.0455363	0.127293	0.539432	IBD	0	0	12	442	3	164	NA	NA	NA	Na
UniRef90_R5Z8T3_Homoserine_O-succinyltransferase	MIBS	413.181	169.841	7	298	5	260	-0.590339	-0.0338027	0.556419	0.916726	LLD	125.433	162.965	13	1109	10	994	1.98041	0.0591233	0.0477059	0.425937	IBD	63.2194	85.7719	12	442	9	294	-0.82022	-0.0384948	0.412739	0.754031
UniRef90_R5QI11_2-isopropylmalate_synthase	MIBS	4.22164	2.63852	7	298	5	193	-0.589533	-0.0337565	0.556991	0.916726	LLD	4.73859	1.58311	13	1109	9	674	-1.56585	-0.0467471	0.117487	0.531343	IBD	0	2.11082	12	442	5	273	0.145912	0.00684799	0.884898	0.946123
UniRef90_N2ABH3_S-adenosylmethionine_synthase	MIBS	6.26382	7.66999	7	298	7	291	-0.589677	-0.0337648	0.556862	0.916726	LLD	6.82824	8.34279	13	1109	11	1090	1.24188	0.0370753	0.214439	0.585157	IBD	6.59783	7.0912	12	442	10	397	-0.622484	-0.0292146	0.534357	0.817362
UniRef90_N2ABH3_S-adenosylmethionine_synthase|unclassified	MIBS	6.26382	7.66999	7	298	7	291	-0.589677	-0.0337648	0.556862	0.916726	LLD	6.82824	8.34279	13	1109	11	1090	1.24188	0.0370753	0.214439	0.585157	IBD	6.59783	7.0912	12	442	10	397	-0.622484	-0.0292146	0.534357	0.817362
UniRef90_D1PMM5_Homoserine_O-succinyltransferase|unclassified	MIBS	28.1776	48.1278	7	298	5	249	0.591056	0.0338438	0.55594	0.916726	LLD	38.8652	46.3413	13	1109	11	1003	0.331172	0.00988683	0.74084	0.887016	IBD	0	9.16709	12	442	4	224	NA	NA	NA	Na
UniRef90_R7JS65_Quinolinate_synthetase_complex_A_subunit	MIBS	51.4627	49.4609	7	298	6	264	-0.58578	-0.0335417	0.559482	0.919292	LLD	45.5786	49.765	13	1109	10	987	1.23154	0.0367664	0.218283	0.585157	IBD	13.7287	24.6803	12	442	8	288	0.0410116	0.00192477	0.968195	0.98488
UniRef90_R7JS65_Quinolinate_synthetase_complex_A_subunit|unclassified	MIBS	51.4627	49.4609	7	298	6	264	-0.58578	-0.0335417	0.559482	0.919292	LLD	45.5786	49.765	13	1109	10	987	1.23154	0.0367664	0.218283	0.585157	IBD	13.7287	24.6803	12	442	8	288	0.0410116	0.00192477	0.968195	0.98488
UniRef90_D4KAJ8_Ketol-acid_reductoisomerase|g__Faecalibacterium.s__Faecalibacterium_prausnitzii	MIBS	250.681	398.23	7	298	7	286	0.585355	0.0335174	0.559767	0.919311	LLD	321.897	417.832	13	1109	12	1100	0.763637	0.0227977	0.44534	0.770552	IBD	9.72377	257.863	12	442	6	348	2.4347	0.114266	0.0149503	0.422646
UniRef90_A6BDL4_Uridine_phosphorylase	MIBS	44.2419	50.7414	7	298	7	270	0.585564	0.0335293	0.559627	0.919311	LLD	42.2298	54.8935	13	1109	11	1030	0.337114	0.0100642	0.736356	0.886389	IBD	2.48209	8.08717	12	442	7	307	0.983412	0.0461538	0.325962	0.705674
UniRef90_R7GVL6_Probable_nicotinate-nucleotide_adenylyltransferase	MIBS	86.03	81.4877	7	298	6	279	-0.583252	-0.0333969	0.561184	0.919681	LLD	105.939	93.0398	13	1109	9	1048	0.747783	0.0223244	0.454851	0.779655	IBD	49.3049	50.6581	12	442	8	335	-0.166231	-0.0078016	0.868859	0.940183
UniRef90_R7GVL6_Probable_nicotinate-nucleotide_adenylyltransferase|unclassified	MIBS	86.03	81.4877	7	298	6	279	-0.583252	-0.0333969	0.561184	0.919681	LLD	105.939	92.1496	13	1109	9	1048	0.716786	0.021399	0.473772	0.788047	IBD	49.3049	50.513	12	442	8	335	-0.170724	-0.00801246	0.865324	0.938622
UniRef90_A4ECH5_Putative_nicotinate-nucleotide_adenylyltransferase|g__Collinsella.s__Collinsella_aerofaciens	MIBS	224.151	90.9099	7	298	5	256	-0.581876	-0.0333181	0.562114	0.920516	LLD	25.2761	98.5633	13	1109	10	988	2.7077	0.0808359	0.00678387	0.220765	IBD	26.9254	42.845	12	442	9	290	-0.480157	-0.0225349	0.631925	0.852378
UniRef90_R6QR35_S-adenosylmethionine_synthase|unclassified	MIBS	3.3196	3.34406	7	298	7	257	-0.581708	-0.0333085	0.562226	0.920516	LLD	4.74417	3.29062	13	1109	12	938	-1.2756	-0.0380819	0.202249	0.582597	IBD	1.91808	3.11913	12	442	8	323	-0.398674	-0.0187107	0.690964	0.87687
UniRef90_R6QR35_S-adenosylmethionine_synthase	MIBS	3.3196	3.34406	7	298	7	257	-0.581708	-0.0333085	0.562226	0.920516	LLD	4.74417	3.2939	13	1109	12	938	-1.25921	-0.0375927	0.208109	0.585157	IBD	1.91808	3.20785	12	442	8	324	-0.344532	-0.0161697	0.731293	0.890049
UniRef90_R5QV14_Ketol-acid_reductoisomerase	MIBS	12.3179	13.5319	7	298	7	298	-0.581002	-0.0332681	0.562701	0.920857	LLD	11.7121	13.2857	13	1109	13	1108	2.51002	0.0749342	0.0120873	0.295928	IBD	6.89463	10.5499	12	442	10	423	0.56196	0.0263741	0.574903	0.830772
UniRef90_R5QV14_Ketol-acid_reductoisomerase|unclassified	MIBS	12.3179	13.5319	7	298	7	298	-0.581002	-0.0332681	0.562701	0.920857	LLD	11.7121	13.2857	13	1109	13	1108	2.51002	0.0749342	0.0120873	0.295928	IBD	6.89463	10.5499	12	442	10	423	0.56196	0.0263741	0.574903	0.830772
UniRef90_D4M5L9_Aspartokinase|unclassified	MIBS	16.7368	13.7922	7	298	5	244	-0.578459	-0.0331224	0.564423	0.922275	LLD	11.786	14.845	13	1109	10	898	0.688547	0.0205559	0.49138	0.798486	IBD	3.29602	7.31333	12	442	6	253	0.0743634	0.00349005	0.941646	0.972257
UniRef90_R5ZG59_Homoserine_dehydrogenase|g__Collinsella.s__Collinsella_aerofaciens	MIBS	259.96	120.736	7	298	5	259	-0.577367	-0.03306	0.565158	0.922421	LLD	70.6091	114.773	13	1109	10	994	2.24573	0.0670441	0.0247491	0.324872	IBD	42.9565	59.7777	12	442	9	292	-0.811756	-0.0380976	0.417585	0.757489
UniRef90_R6S2L5_Dihydroxy-acid_dehydratase|g__Dorea.s__Dorea_formicigenerans	MIBS	22.2303	26.0198	7	298	7	278	-0.576747	-0.0330244	0.565576	0.922421	LLD	18.4172	24.7538	13	1109	11	1074	1.07832	0.0321923	0.281082	0.649386	IBD	0	13.0182	12	442	4	322	NA	NA	NA	Na
UniRef90_S6CKZ1_Dihydroxy-acid_dehydratase	MIBS	8.88826	3.17987	7	298	5	191	-0.576979	-0.0330377	0.565454	0.922421	LLD	3.80965	3.81922	13	1109	8	776	0.0515032	0.00153758	0.959272	0.98528	IBD	0	0	12	442	0	186	NA	NA	NA	Na
UniRef90_D4LRS2_Ribose-5-phosphate_isomerase|unclassified	MIBS	18.1768	14.3577	7	298	6	267	-0.57483	-0.0329147	0.566874	0.922456	LLD	10.8581	14.6534	13	1109	11	998	0.844564	0.0252137	0.398595	0.74763	IBD	8.69755	10.4083	12	442	8	353	-0.322493	-0.0151353	0.747928	0.894144
UniRef90_R5QVU0_Acetolactate_synthase	MIBS	7.56581	8.67349	7	298	7	234	-0.574992	-0.0329239	0.566771	0.922456	LLD	8.80365	8.00247	13	1109	9	888	-0.717895	-0.0214321	0.473088	0.788047	IBD	4.84648	7.06971	12	442	6	319	0.078957	0.00370563	0.937964	0.970782
UniRef90_D4J9V5_Transketolase_N-terminal_subunit	MIBS	30.2014	37.3113	7	298	7	298	0.57233	0.0327715	0.568568	0.923889	LLD	35.4913	40.4308	13	1109	13	1107	1.89015	0.0564287	0.0587952	0.452987	IBD	27.3659	27.2456	12	442	11	428	-1.15287	-0.054107	0.24942	0.634022
UniRef90_C4ZF71_Probable_transaldolase	MIBS	453.503	295.922	7	298	7	298	-0.57233	-0.0327715	0.568568	0.923889	LLD	328.66	288.442	13	1109	13	1108	-0.426586	-0.0127353	0.669994	0.856367	IBD	38.9484	175.628	12	442	11	433	2.4161	0.113393	0.015736	0.424408
UniRef90_D4KBU4_Homoserine_dehydrogenase|g__Faecalibacterium.s__Faecalibacterium_prausnitzii	MIBS	40.354	69.8198	7	298	7	279	0.572399	0.0327755	0.568521	0.923889	LLD	71.9931	69.4182	13	1109	12	1078	0.241922	0.00722234	0.809174	0.918661	IBD	0	48.3407	12	442	4	327	NA	NA	NA	Na
UniRef90_D1PSK4_Probable_transaldolase|unclassified	MIBS	43.1292	93.7952	7	298	6	289	0.570172	0.032648	0.570032	0.924963	LLD	81.7761	101.242	13	1109	12	1092	1.65039	0.0492708	0.0989514	0.523607	IBD	14.6357	43.4869	12	442	7	340	1.09762	0.051514	0.27286	0.657598
UniRef90_R7ENI5_Probable_nicotinate-nucleotide_adenylyltransferase|g__Bacteroides.s__Bacteroides_uniformis	MIBS	4.17537	13.4964	7	298	5	222	0.568432	0.0325483	0.571227	0.925572	LLD	22.6131	16.6005	13	1109	10	876	-0.827762	-0.0247121	0.40805	0.750537	IBD	19.7749	25.0414	12	442	8	322	-0.243319	-0.0114195	0.808631	0.917974
UniRef90_R7ENI5_Probable_nicotinate-nucleotide_adenylyltransferase	MIBS	4.17537	13.4964	7	298	5	222	0.568432	0.0325483	0.571227	0.925572	LLD	22.6131	16.6098	13	1109	10	880	-0.809408	-0.0241641	0.418529	0.756094	IBD	19.7749	25.0522	12	442	8	326	-0.198067	-0.00929576	0.843873	0.931846
UniRef90_R5VQT3_Ketol-acid_reductoisomerase	MIBS	16.9128	20.4495	7	298	7	298	-0.567994	-0.0325233	0.571512	0.925624	LLD	17.9494	22.8403	13	1109	13	1108	2.02618	0.0604897	0.0427907	0.402491	IBD	11.3628	15.2816	12	442	10	425	0.784949	0.0368395	0.433137	0.764275
UniRef90_R5I7P6_Quinolinate_synthetase_complex_A_subunit	MIBS	58.8156	51.3756	7	298	7	280	-0.563716	-0.0322783	0.574424	0.927513	LLD	23.4678	43.0893	13	1109	12	1058	3.24325	0.0968242	0.00118353	0.0718182	IBD	33.1566	31.571	12	442	8	342	0.10544	0.00494856	0.916916	0.960854
UniRef90_R5I7P6_Quinolinate_synthetase_complex_A_subunit|unclassified	MIBS	58.8156	51.3756	7	298	7	280	-0.563716	-0.0322783	0.574424	0.927513	LLD	23.4678	43.0893	13	1109	12	1058	3.24325	0.0968242	0.00118353	0.0718182	IBD	33.1566	31.571	12	442	8	342	0.10544	0.00494856	0.916916	0.960854
UniRef90_D4M5L9_Aspartokinase	MIBS	53.6944	53.088	7	298	7	278	-0.563738	-0.0322795	0.574409	0.927513	LLD	39.6827	53.0877	13	1109	12	1071	1.30992	0.0391064	0.190369	0.578159	IBD	7.07906	18.2947	12	442	7	313	0.920591	0.0432055	0.357854	0.728977
UniRef90_R7DAR6_Probable_nicotinate-nucleotide_adenylyltransferase|g__Blautia.s__Ruminococcus_obeum	MIBS	18.1565	31.0186	7	298	6	262	0.564162	0.0323038	0.574121	0.927513	LLD	16.4234	29.0163	13	1109	11	1015	0.986494	0.0294509	0.324102	0.693765	IBD	3.64964	10.9325	12	442	7	285	0.663019	0.031117	0.50805	0.806413
UniRef90_R7DAR6_Probable_nicotinate-nucleotide_adenylyltransferase	MIBS	18.1565	31.0186	7	298	6	262	0.564162	0.0323038	0.574121	0.927513	LLD	16.4234	29.0581	13	1109	11	1015	0.971854	0.0290138	0.331338	0.699236	IBD	3.64964	10.9439	12	442	7	285	0.669866	0.0314384	0.503671	0.80409
UniRef90_R6S2S2_Ketol-acid_reductoisomerase|g__Dorea.s__Dorea_formicigenerans	MIBS	40.2069	35.8107	7	298	7	279	-0.563727	-0.0322789	0.574417	0.927513	LLD	33.6655	32.6087	13	1109	11	1076	0.410235	0.0122472	0.681949	0.861641	IBD	0	18.4783	12	442	4	320	NA	NA	NA	Na
UniRef90_R6MKD0_Quinolinate_synthetase_complex_A_subunit	MIBS	46.3409	48.8432	7	298	5	253	0.560348	0.0320855	0.576724	0.929271	LLD	74.536	66.9685	13	1109	10	1026	0.320335	0.0095633	0.749041	0.889992	IBD	0	30.822	12	442	4	288	NA	NA	NA	Na
UniRef90_D4KKM4_Diaminopimelate_decarboxylase|unclassified	MIBS	8.72813	7.55343	7	298	6	264	-0.559745	-0.0320509	0.577134	0.92929	LLD	6.61974	7.92165	13	1109	11	1026	0.995872	0.0297308	0.319522	0.689051	IBD	5.53439	6.25864	12	442	7	333	-0.162962	-0.00764819	0.871433	0.941442
UniRef90_D1PIV6_Acetolactate_synthase_large_subunit_biosynthetic_type	MIBS	42.9777	65.9983	7	298	5	263	0.559822	0.0320553	0.577082	0.92929	LLD	58.3234	60.6395	13	1109	11	1063	0.783899	0.0234026	0.433352	0.764103	IBD	6.40827	28.0975	12	442	6	284	0.731	0.0343075	0.465477	0.785014
UniRef90_B0NJK8_Homoserine_dehydrogenase|unclassified	MIBS	8.16695	8.89413	7	298	6	235	-0.559746	-0.032051	0.577139	0.92929	LLD	8.29915	8.83152	13	1109	11	880	-0.317778	-0.00948697	0.750981	0.890085	IBD	3.75178	7.87677	12	442	6	291	0.0888216	0.0041686	0.930129	0.9668
UniRef90_B6FSS9_Threonine_synthase_Fragment	MIBS	7.94914	7.33062	7	298	5	234	-0.55782	-0.0319407	0.578457	0.929677	LLD	9.18468	6.99889	13	1109	12	862	-1.72256	-0.0514254	0.0850467	0.50666	IBD	3.36063	6.6044	12	442	6	289	0.0569845	0.00267442	0.955465	0.981663
UniRef90_B6FSS9_Threonine_synthase_Fragment|unclassified	MIBS	7.94914	7.33062	7	298	5	234	-0.55782	-0.0319407	0.578457	0.929677	LLD	9.18468	6.99889	13	1109	12	862	-1.72256	-0.0514254	0.0850467	0.50666	IBD	3.36063	6.6044	12	442	6	289	0.0569845	0.00267442	0.955465	0.981663
UniRef90_D4LQA1_4-hydroxy-tetrahydrodipicolinate_reductase	MIBS	171.062	98.8887	7	298	7	298	-0.557155	-0.0319026	0.578904	0.929962	LLD	92.3748	109.023	13	1109	13	1105	0.480824	0.0143546	0.630947	0.838399	IBD	41.1261	61.5839	12	442	10	418	0.258691	0.012141	0.796734	0.91514
UniRef90_D9R2D4_Ketol-acid_reductoisomerase|unclassified	MIBS	4.5617	4.61743	7	298	6	280	-0.555054	-0.0317823	0.580342	0.93119	LLD	4.79263	4.58866	13	1109	13	1053	0.430918	0.0128646	0.666841	0.855638	IBD	2.70089	3.97459	12	442	7	353	0.363976	0.0170822	0.716713	0.886915
UniRef90_U2CHF4_Dihydroxy-acid_dehydratase|unclassified	MIBS	6.96971	7.05152	7	298	7	296	-0.550651	-0.0315302	0.58336	0.932856	LLD	5.30493	7.15207	13	1109	13	1105	1.89532	0.0565829	0.0581074	0.451744	IBD	4.71962	5.91408	12	442	10	407	0.0401489	0.00188428	0.968864	0.984938
UniRef90_R5QIW1_Uridine_phosphorylase|g__Blautia.s__Ruminococcus_torques	MIBS	2.92826	1.46413	7	298	5	160	-0.552007	-0.0316078	0.582508	0.932856	LLD	4.32805	1.43062	13	1109	8	558	-1.71783	-0.0512842	0.0859114	0.507814	IBD	0	1.42148	12	442	3	224	NA	NA	NA	Na
UniRef90_R7JU62_S-adenosylmethionine_synthase	MIBS	67.7487	59.2419	7	298	7	298	-0.550651	-0.0315302	0.58336	0.932856	LLD	44.382	55.6835	13	1109	13	1106	1.70075	0.0507743	0.0890709	0.512103	IBD	32.1186	40.0596	12	442	10	428	-0.129336	-0.00607006	0.897974	0.950712
UniRef90_R7JU62_S-adenosylmethionine_synthase|unclassified	MIBS	67.7487	59.2419	7	298	7	298	-0.550651	-0.0315302	0.58336	0.932856	LLD	44.382	55.6835	13	1109	13	1106	1.70075	0.0507743	0.0890709	0.512103	IBD	32.1186	40.0596	12	442	10	428	-0.129336	-0.00607006	0.897974	0.950712
UniRef90_D4LQT9_Ribulose-phosphate_3-epimerase|g__Blautia.s__Ruminococcus_obeum	MIBS	13.913	12.9973	7	298	6	237	-0.550801	-0.0315388	0.583264	0.932856	LLD	12.1739	19.1304	13	1109	8	958	1.23105	0.0367519	0.218465	0.585162	IBD	0	1.73913	12	442	3	237	NA	NA	NA	Na
UniRef90_D4K0K9_Dihydroxyacid_dehydratasephosphogluconate_dehydratase	MIBS	19.7395	15.6008	7	298	7	288	-0.550661	-0.0315307	0.583354	0.932856	LLD	10.0643	17.1714	13	1109	12	1075	1.15839	0.0345826	0.246882	0.613405	IBD	8.26056	11.3133	12	442	9	378	0.442229	0.0207548	0.659132	0.860204
UniRef90_R6A3L6_Homoserine_kinase	MIBS	239.167	136.043	7	298	5	261	-0.546887	-0.0313146	0.585948	0.93426	LLD	97.1997	130.376	13	1109	10	993	2.44174	0.0728958	0.0146342	0.295928	IBD	58.032	66.4326	12	442	9	295	-0.768808	-0.036082	0.442682	0.770174
UniRef90_D4M510_Diaminopimelate_decarboxylase|g__Blautia.s__Ruminococcus_torques	MIBS	45.2182	44.7501	7	298	6	284	-0.546348	-0.0312838	0.586318	0.934482	LLD	31.5456	46.886	13	1109	12	1087	1.42612	0.0425755	0.153957	0.553633	IBD	1.70648	11.9235	12	442	6	361	1.86183	0.08738	0.0627851	0.538929
UniRef90_R5U6K8_4-hydroxy-tetrahydrodipicolinate_synthase	MIBS	12.6887	7.6126	7	298	5	198	-0.543569	-0.0311247	0.58826	0.937145	LLD	7.53607	7.55403	13	1109	8	800	0.0243744	0.000727675	0.980901	0.99336	IBD	0	0	12	442	3	212	NA	NA	NA	Na
UniRef90_K1TTY8_Transaldolase_Fragment	MIBS	33.4896	66.9524	7	298	7	281	0.542026	0.0310363	0.589295	0.937331	LLD	44.8633	66.7419	13	1109	12	1093	1.94784	0.0581509	0.051486	0.43639	IBD	12.9486	27.7669	12	442	9	360	0.595106	0.0279297	0.55252	0.819731
UniRef90_K1TTY8_Transaldolase_Fragment|unclassified	MIBS	33.4896	66.9524	7	298	7	281	0.542026	0.0310363	0.589295	0.937331	LLD	44.8633	66.7419	13	1109	12	1093	1.94784	0.0581509	0.051486	0.43639	IBD	12.9486	27.7669	12	442	9	360	0.595106	0.0279297	0.55252	0.819731
UniRef90_D4M6H4_Uridine_phosphorylase	MIBS	93.6531	80.9765	7	298	7	293	-0.541981	-0.0310337	0.589326	0.937331	LLD	52.1561	77.1825	13	1109	12	1105	1.47777	0.0441175	0.139584	0.54569	IBD	18.8999	32.8417	12	442	10	410	0.637882	0.0299373	0.524277	0.812554
UniRef90_R6FHB3_Dihydroxy-acid_dehydratase|unclassified	MIBS	9.00884	9.13811	7	298	7	297	-0.541979	-0.0310336	0.589327	0.937331	LLD	7.86427	9.40895	13	1109	13	1106	1.32969	0.0396967	0.183762	0.574475	IBD	7.28653	7.86937	12	442	10	422	-0.321122	-0.015071	0.748963	0.894144
UniRef90_R6S131_Aspartokinase	MIBS	19.4792	23.5552	7	298	7	286	-0.541996	-0.0310346	0.589316	0.937331	LLD	18.9245	23.6456	13	1109	12	1088	-0.342648	-0.0102294	0.732187	0.883434	IBD	2.02922	12.1753	12	442	6	352	2.31668	0.108727	0.0205822	0.466951
UniRef90_S6C071_S-adenosylmethionine_synthase|g__Adlercreutzia.s__Adlercreutzia_equolifaciens	MIBS	5.97003	2.5663	7	298	5	180	-0.54138	-0.0309993	0.589788	0.937633	LLD	8.52891	5.13259	13	1109	7	771	0.0371281	0.00110842	0.970731	0.989785	IBD	0	0	12	442	0	188	NA	NA	NA	Na
UniRef90_B5E1Q6_Ketol-acid_reductoisomerase|g__Streptococcus.s__Streptococcus_salivarius	MIBS	2.14839	5.41712	7	298	6	232	0.540515	0.0309498	0.590345	0.938086	LLD	7.58279	5.41712	13	1109	10	890	-0.305953	-0.00913395	0.759969	0.895533	IBD	1.08342	6.50054	12	442	7	350	0.667771	0.03134	0.504995	0.805004
UniRef90_D2QAI1_Ribulose-phosphate_3-epimerase|g__Bifidobacterium.s__Bifidobacterium_longum	MIBS	22.552	29.7106	7	298	5	247	0.539059	0.0308664	0.591347	0.938998	LLD	0	29.6728	13	1109	6	939	3.60617	0.107659	0.000311271	0.0280841	IBD	15.6803	25.3595	12	442	9	329	0.414889	0.0194717	0.679046	0.871126
UniRef90_R6LSC2_Ribulose-phosphate_3-epimerase	MIBS	21.2739	39.0654	7	298	5	243	0.539406	0.0308863	0.591108	0.938998	LLD	69.2375	49.5708	13	1109	10	996	0.20329	0.00606903	0.839245	0.934587	IBD	0	24.845	12	442	3	279	NA	NA	NA	Na
UniRef90_D4M1N7_L-threonine_synthase	MIBS	38.9008	38.154	7	298	7	260	-0.538164	-0.0308152	0.591963	0.939065	LLD	18.0089	41.008	13	1109	11	1026	1.62276	0.0484459	0.104733	0.527365	IBD	0	5.96679	12	442	5	283	0.979753	0.0459821	0.327773	0.706314
UniRef90_R5UFQ6_S-adenosylmethionine_synthase	MIBS	16.6648	18.9506	7	298	7	297	-0.537644	-0.0307854	0.592321	0.939065	LLD	18.9977	16.525	13	1109	13	1108	-0.599631	-0.0179014	0.549039	0.812462	IBD	29.8581	21.7317	12	442	11	430	-0.637756	-0.0299314	0.524359	0.812554
UniRef90_D4J4R0_Phosphoserine_phosphatasehomoserine_phosphotransferase_bifunctional_protein|unclassified	MIBS	22.0913	21.1523	7	298	7	297	-0.537644	-0.0307854	0.592321	0.939065	LLD	24.4698	21.139	13	1109	12	1106	-0.441652	-0.0131851	0.659052	0.850898	IBD	13.3827	18.3182	12	442	10	412	-0.0267633	-0.00125607	0.979538	0.991128
UniRef90_C0BCI4_Aspartokinase	MIBS	18.6093	30.4573	7	298	5	262	0.538164	0.0308152	0.591963	0.939065	LLD	54.1604	39.7839	13	1109	11	1036	-0.0753418	-0.00224926	0.940285	0.97972	IBD	0	18.6283	12	442	5	308	1.57805	0.0740614	0.114815	0.60538
UniRef90_D4J5X1_S-adenosylmethionine_synthase|g__Roseburia.s__Roseburia_inulinivorans	MIBS	41.3119	69.4416	7	298	5	239	0.535453	0.03066	0.593842	0.94066	LLD	61.938	61.9925	13	1109	7	972	0.578708	0.0172768	0.563077	0.812633	IBD	0	24.8973	12	442	4	285	NA	NA	NA	Na
UniRef90_D1PIV6_Acetolactate_synthase_large_subunit_biosynthetic_type|unclassified	MIBS	42.9777	64.2258	7	298	5	262	0.533824	0.0305667	0.594966	0.941314	LLD	58.3234	59.9577	13	1109	11	1062	0.983643	0.0293658	0.325503	0.694453	IBD	6.40827	27.1337	12	442	6	283	0.857031	0.0402225	0.392059	0.745429
UniRef90_D4LMC3_S-adenosylmethionine_synthase	MIBS	14.705	17.7575	7	298	7	276	-0.533408	-0.0305428	0.595253	0.941552	LLD	29.2843	11.16	13	1109	12	991	-1.43903	-0.0429608	0.150265	0.549529	IBD	22.0103	12.439	12	442	9	377	-0.153005	-0.00718086	0.879275	0.945168
UniRef90_D5HFV9_Nicotinate-nucleotide_pyrophosphorylase	MIBS	11.4484	8.99159	7	298	6	234	-0.53155	-0.0304365	0.596548	0.942101	LLD	3.18099	10.6095	13	1109	8	935	2.0881	0.0623384	0.0368275	0.378033	IBD	6.17204	3.84227	12	442	10	274	-1.86245	-0.087409	0.0627014	0.538929
UniRef90_R6LSC2_Ribulose-phosphate_3-epimerase|g__Coprococcus.s__Coprococcus_comes	MIBS	21.2739	39.0425	7	298	5	241	0.530896	0.030399	0.596999	0.942587	LLD	69.2375	49.5583	13	1109	10	988	0.181777	0.00542679	0.856096	0.942453	IBD	0	23.0796	12	442	3	272	NA	NA	NA	Na
UniRef90_R5QFA7_S-adenosylmethionine_synthase	MIBS	15.6557	11.5594	7	298	7	294	-0.528972	-0.0302889	0.598329	0.942827	LLD	35.5239	10.7159	13	1109	13	1097	-1.36671	-0.0408019	0.17185	0.566799	IBD	5.51711	12.4399	12	442	9	416	0.769412	0.0361103	0.442311	0.770174
UniRef90_R7FQX6_Homoserine_dehydrogenase|g__Dorea.s__Dorea_longicatena	MIBS	41.2841	54.6957	7	298	7	274	-0.529101	-0.0302962	0.598241	0.942827	LLD	45.4197	60.5257	13	1109	10	1055	1.19719	0.035741	0.231401	0.59539	IBD	0	21.4753	12	442	4	316	NA	NA	NA	Na
UniRef90_F8LIJ9_Aspartate_aminotransferase_Transaminase_A_ASPAT	MIBS	9.1104	10.0093	7	298	6	252	-0.525598	-0.0300957	0.600678	0.945154	LLD	35.8859	23.0351	13	1109	13	1002	-1.24672	-0.0372198	0.212657	0.585157	IBD	15.9192	23.9165	12	442	10	394	0.305699	0.0143472	0.760684	0.900115
UniRef90_D4KUW2_Branched_chain_amino_acid_aminotransferase_apoenzyme	MIBS	40.7912	47.7582	7	298	7	293	0.524637	0.0300406	0.601344	0.945217	LLD	42.192	46.8566	13	1109	10	1093	2.03651	0.0607982	0.041742	0.400727	IBD	27.5423	34.0237	12	442	8	382	0.812818	0.0381475	0.416963	0.757222
UniRef90_D4MTL4_Ketol-acid_reductoisomerase|unclassified	MIBS	6.13379	7.27684	7	298	7	279	-0.524699	-0.0300442	0.601301	0.945217	LLD	5.02582	7.15414	13	1109	11	1054	2.02803	0.060545	0.0426009	0.401256	IBD	3.43684	5.86997	12	442	9	355	-0.247368	-0.0116096	0.80549	0.917974
UniRef90_R6N106_2-isopropylmalate_synthase|g__Clostridium.s__Clostridium_leptum	MIBS	1.20192	1.20192	7	298	5	179	-0.523912	-0.0299991	0.601898	0.945217	LLD	2.40205	0.600962	13	1109	8	578	-0.49708	-0.0148399	0.619454	0.8343	IBD	0	0	12	442	3	167	NA	NA	NA	Na
UniRef90_R5ZIV1_Quinolinate_synthetase_complex_A_subunit	MIBS	362.669	177.435	7	298	5	261	-0.516504	-0.0295749	0.607018	0.946537	LLD	97.9074	173.238	13	1109	10	996	2.32233	0.0693309	0.0202386	0.316523	IBD	48.4649	86.6072	12	442	9	292	-0.573004	-0.0268924	0.567412	0.82708
UniRef90_D4M2V1_4-hydroxy-tetrahydrodipicolinate_synthase	MIBS	42.0095	45.1552	7	298	6	251	-0.510456	-0.0292286	0.611254	0.946537	LLD	20.3504	45.8251	13	1109	10	993	2.02997	0.0606029	0.0424032	0.400727	IBD	0	3.82166	12	442	5	240	0.607958	0.0285329	0.543994	0.81886
UniRef90_D4JBW8_Aspartate-semialdehyde_dehydrogenase_Non-peptidoglycan_organisms	MIBS	13.2291	22.6802	7	298	7	297	0.515964	0.029544	0.607394	0.946537	LLD	17.0667	25.8474	13	1109	13	1107	1.62154	0.0484097	0.104993	0.527365	IBD	12.6599	14.1333	12	442	9	422	0.611029	0.028677	0.541919	0.81886
UniRef90_D4M0J6_Cystathionine_beta-lyasescystathionine_gamma-synthases|g__Blautia.s__Ruminococcus_torques	MIBS	75.9987	46.5079	7	298	5	249	-0.512828	-0.0293645	0.609592	0.946537	LLD	23.7634	50.3368	13	1109	10	993	1.63027	0.0486701	0.103136	0.527365	IBD	0	0.95057	12	442	3	225	NA	NA	NA	Na
UniRef90_C7H278_Acetolactate_synthase_small_subunit	MIBS	34.4199	48.4908	7	298	6	259	0.510036	0.0292046	0.611548	0.946537	LLD	51.1884	62.0304	13	1109	11	1058	1.04737	0.0312681	0.29513	0.665254	IBD	0	23.4289	12	442	4	299	NA	NA	NA	Na
UniRef90_Q5LZD5_Homoserine_O-succinyltransferase	MIBS	14.1998	14.2005	7	298	7	255	-0.512347	-0.0293369	0.609928	0.946537	LLD	24.8111	24.8072	13	1109	13	989	-0.931656	-0.0278137	0.351737	0.712649	IBD	8.27163	24.8535	12	442	8	383	1.14323	0.0536545	0.253406	0.636618
UniRef90_G2T5S7_Quinolinate_synthetase_complex_subunit_alpha	MIBS	2.42718	2.40985	7	298	5	165	-0.512681	-0.029356	0.609762	0.946537	LLD	0	2.42718	13	1109	6	712	0.781229	0.0233229	0.434927	0.764103	IBD	0	0	12	442	3	185	NA	NA	NA	Na
UniRef90_G2T5S7_Quinolinate_synthetase_complex_subunit_alpha|g__Roseburia.s__Roseburia_hominis	MIBS	2.42718	2.40985	7	298	5	165	-0.512681	-0.029356	0.609762	0.946537	LLD	0	2.42718	13	1109	6	712	0.781229	0.0233229	0.434927	0.764103	IBD	0	0	12	442	3	185	NA	NA	NA	Na
UniRef90_R6QDD4_Ribulose-phosphate_3-epimerase	MIBS	30.6045	61.5276	7	298	6	251	0.5148	0.0294774	0.608211	0.946537	LLD	59.7663	85.7398	13	1109	11	1042	0.731437	0.0218364	0.464775	0.783037	IBD	0	29.5036	12	442	3	280	NA	NA	NA	Na
UniRef90_R6MJF9_Homoserine_dehydrogenase	MIBS	27.7114	34.8068	7	298	5	253	0.512567	0.0293495	0.609775	0.946537	LLD	52.7649	48.2754	13	1109	10	1018	0.480535	0.0143459	0.631153	0.838399	IBD	0	21.4649	12	442	4	287	NA	NA	NA	Na
UniRef90_R6MJF9_Homoserine_dehydrogenase|g__Coprococcus.s__Coprococcus_comes	MIBS	27.7114	34.8068	7	298	5	253	0.512567	0.0293495	0.609775	0.946537	LLD	52.7649	48.2754	13	1109	10	1018	0.480535	0.0143459	0.631153	0.838399	IBD	0	21.4649	12	442	4	287	NA	NA	NA	Na
UniRef90_D4M0J6_Cystathionine_beta-lyasescystathionine_gamma-synthases	MIBS	75.9987	46.5079	7	298	5	249	-0.508482	-0.0291156	0.61264	0.946796	LLD	23.7634	50.3368	13	1109	10	994	1.6367	0.0488622	0.101783	0.526257	IBD	0	0.95057	12	442	3	225	NA	NA	NA	Na
UniRef90_R7FQP6_Acetolactate_synthase	MIBS	44.5121	68.4082	7	298	7	296	-0.507293	-0.0290475	0.613471	0.947368	LLD	45.748	69.903	13	1109	12	1107	1.21949	0.0364069	0.22282	0.588097	IBD	11.9413	31.7521	12	442	9	397	1.6946	0.0795316	0.090363	0.572403
UniRef90_D4M6H3_Cytidine_deaminase|g__Blautia.s__Ruminococcus_torques	MIBS	53.1348	46.771	7	298	5	240	-0.504882	-0.0289095	0.615171	0.948453	LLD	40.4526	49.942	13	1109	10	949	1.05927	0.0316234	0.289675	0.658806	IBD	0	0	12	442	4	208	NA	NA	NA	Na
UniRef90_R6PUP9_Aspartokinase|unclassified	MIBS	4.5664	6.10223	7	298	5	230	-0.506024	-0.0289749	0.614372	0.948453	LLD	5.77019	5.96836	13	1109	10	885	0.497524	0.0148531	0.619124	0.8343	IBD	0	4.94066	12	442	5	276	0.461147	0.0216427	0.645517	0.855444
UniRef90_R7JQQ4_2-isopropylmalate_synthase	MIBS	49.762	63.7969	7	298	7	298	-0.502957	-0.0287992	0.61652	0.94854	LLD	46.0497	60.6045	13	1109	13	1105	1.77909	0.0531132	0.0752951	0.493656	IBD	26.3439	37.7665	12	442	10	409	0.298873	0.0140268	0.765888	0.902716
UniRef90_R7JQQ4_2-isopropylmalate_synthase|unclassified	MIBS	49.762	63.7969	7	298	7	298	-0.502957	-0.0287992	0.61652	0.94854	LLD	46.0497	60.6045	13	1109	13	1105	1.77909	0.0531132	0.0752951	0.493656	IBD	26.3439	37.7665	12	442	10	409	0.298873	0.0140268	0.765888	0.902716
UniRef90_R5HI48_Dihydroxy-acid_dehydratase	MIBS	8.9874	9.93086	7	298	6	239	-0.502706	-0.0287848	0.616702	0.94854	LLD	10.4595	11.4	13	1109	9	986	1.33238	0.039777	0.182877	0.574169	IBD	0	4.794	12	442	5	239	0.132727	0.00622921	0.895338	0.949428
UniRef90_R5HI48_Dihydroxy-acid_dehydratase|unclassified	MIBS	8.9874	9.93086	7	298	6	239	-0.502706	-0.0287848	0.616702	0.94854	LLD	10.4595	11.4	13	1109	9	986	1.33238	0.039777	0.182877	0.574169	IBD	0	4.794	12	442	5	239	0.132727	0.00622921	0.895338	0.949428
UniRef90_K1TJ79_Homoserine_dehydrogenase_Fragment	MIBS	19.8101	51.3605	7	298	5	253	0.503879	0.028852	0.615873	0.94854	LLD	32.042	58.6063	13	1109	11	1027	1.08284	0.032327	0.279073	0.648678	IBD	8.36026	21.5742	12	442	7	265	0.52678	0.024723	0.599147	0.844247
UniRef90_K1TJ79_Homoserine_dehydrogenase_Fragment|unclassified	MIBS	19.8101	51.3605	7	298	5	253	0.503879	0.028852	0.615873	0.94854	LLD	32.042	58.6063	13	1109	11	1027	1.08284	0.032327	0.279073	0.648678	IBD	8.36026	21.5742	12	442	7	265	0.52678	0.024723	0.599147	0.844247
UniRef90_D4LXA5_Homoserine_dehydrogenase	MIBS	114.829	79.8703	7	298	7	294	-0.502957	-0.0287993	0.616519	0.94854	LLD	54.1115	83.1206	13	1109	11	1090	1.01976	0.0304441	0.308045	0.679219	IBD	28.3902	37.3353	12	442	9	382	0.0401917	0.00188629	0.96883	0.984938
UniRef90_R6S2S2_Ketol-acid_reductoisomerase|g__Dorea.s__Dorea_longicatena	MIBS	77.1108	104.275	7	298	7	277	-0.503039	-0.0288039	0.616462	0.94854	LLD	105.315	107.591	13	1109	10	1059	0.842456	0.0251507	0.399774	0.74763	IBD	0	58.6609	12	442	4	320	NA	NA	NA	Na
UniRef90_R7N6U4_Ketol-acid_reductoisomerase	MIBS	18.2933	16.336	7	298	7	298	-0.498621	-0.028551	0.619575	0.949549	LLD	12.2813	16.7954	13	1109	13	1108	2.75452	0.0822335	0.00588563	0.204752	IBD	8.6741	11.8146	12	442	11	421	0.480568	0.0225542	0.631616	0.852378
UniRef90_D4LQD8_Homoserine_dehydrogenase|g__Blautia.s__Ruminococcus_obeum	MIBS	15.222	13.4521	7	298	6	271	-0.496645	-0.0284378	0.62097	0.949549	LLD	6.27642	19.6818	13	1109	10	1041	1.76726	0.05276	0.0772561	0.493777	IBD	0	3.12765	12	442	5	299	1.25258	0.0587864	0.210773	0.630807
UniRef90_R7JNH4_Diaminopimelate_epimerase	MIBS	101.913	77.688	7	298	7	268	-0.498858	-0.0285645	0.619408	0.949549	LLD	58.911	77.3386	13	1109	9	1009	1.49645	0.044675	0.13465	0.540108	IBD	18.4073	37.4528	12	442	8	293	0.0250121	0.00117388	0.980952	0.991672
UniRef90_R7JNH4_Diaminopimelate_epimerase|unclassified	MIBS	101.913	77.688	7	298	7	268	-0.498858	-0.0285645	0.619408	0.949549	LLD	58.911	77.3386	13	1109	9	1009	1.49645	0.044675	0.13465	0.540108	IBD	18.4073	37.4528	12	442	8	293	0.0250121	0.00117388	0.980952	0.991672
UniRef90_R6BT79_Homoserine_O-succinyltransferase	MIBS	8.79893	9.48795	7	298	6	242	-0.495906	-0.0283955	0.621496	0.949549	LLD	7.66964	10.9071	13	1109	8	920	1.36378	0.0407145	0.172771	0.566799	IBD	4.40904	4.60413	12	442	7	260	0.127168	0.00596827	0.899723	0.951374
UniRef90_R6BT79_Homoserine_O-succinyltransferase|unclassified	MIBS	8.79893	9.48795	7	298	6	242	-0.495906	-0.0283955	0.621496	0.949549	LLD	7.66964	10.9071	13	1109	8	920	1.36378	0.0407145	0.172771	0.566799	IBD	4.40904	4.60413	12	442	7	260	0.127168	0.00596827	0.899723	0.951374
UniRef90_D4KBU4_Homoserine_dehydrogenase	MIBS	56.0086	79.9494	7	298	7	279	0.498681	0.0285544	0.619533	0.949549	LLD	75.4706	83.273	13	1109	12	1078	0.41583	0.0124142	0.67785	0.859872	IBD	0	53.9066	12	442	4	327	NA	NA	NA	Na
UniRef90_D4KAG7_Vitamin_B12_dependent_methionine_synthase_activation_domain|g__Faecalibacterium.s__Faecalibacterium_prausnitzii	MIBS	10.1695	11.7989	7	298	5	224	-0.493783	-0.028274	0.623003	0.950137	LLD	6.72409	16.9492	13	1109	8	934	1.08873	0.0325031	0.276462	0.647439	IBD	0	3.31436	12	442	3	240	NA	NA	NA	Na
UniRef90_R5U1S8_Ribulose-phosphate_3-epimerase|g__Eubacterium.s__Eubacterium_ramulus	MIBS	7.22022	5.38158	7	298	5	188	-0.493654	-0.0282666	0.623122	0.950137	LLD	3.61011	5.41516	13	1109	8	723	-0.343538	-0.010256	0.731525	0.883434	IBD	0	0	12	442	3	200	NA	NA	NA	Na
UniRef90_R5ZNZ4_S-adenosylmethionine_synthase|g__Collinsella.s__Collinsella_aerofaciens	MIBS	181.782	111.992	7	298	5	259	-0.490545	-0.0280885	0.625285	0.950352	LLD	65.944	102.196	13	1109	10	993	2.33578	0.0697326	0.0195251	0.313736	IBD	45.1809	54.4821	12	442	9	292	-0.604838	-0.0283864	0.546043	0.81886
UniRef90_R6TII4_Ketol-acid_reductoisomerase	MIBS	14.5336	16.7729	7	298	7	297	-0.489949	-0.0280544	0.625705	0.950352	LLD	14.4552	18.1789	13	1109	13	1107	2.20697	0.0658871	0.0273462	0.334585	IBD	6.56764	13.353	12	442	10	415	1.01919	0.047833	0.308642	0.691119
UniRef90_R6TII4_Ketol-acid_reductoisomerase|unclassified	MIBS	14.5336	16.7729	7	298	7	297	-0.489949	-0.0280544	0.625705	0.950352	LLD	14.4552	18.1789	13	1109	13	1107	2.20697	0.0658871	0.0273462	0.334585	IBD	6.56764	13.353	12	442	10	415	1.01919	0.047833	0.308642	0.691119
UniRef90_R6PJW0_S-adenosylmethionine_synthase|unclassified	MIBS	7.9707	9.2793	7	298	7	297	-0.489949	-0.0280544	0.625705	0.950352	LLD	9.16885	9.30059	13	1109	13	1107	1.13599	0.0339138	0.256143	0.622386	IBD	8.06107	8.04325	12	442	11	420	-1.70598	-0.0800654	0.0882204	0.572403
UniRef90_R7DE42_Homoserine_dehydrogenase|g__Blautia.s__Ruminococcus_obeum	MIBS	22.3907	40.3111	7	298	7	275	0.490054	0.0280604	0.625631	0.950352	LLD	15.2442	38.5618	13	1109	12	1059	1.1016	0.0328872	0.270823	0.641072	IBD	3.13901	12.5422	12	442	7	310	0.906729	0.0425549	0.365148	0.730954
UniRef90_T0TWZ3_Aspartate_aminotransferase|g__Streptococcus.s__Streptococcus_salivarius	MIBS	7.41173	9.66671	7	298	5	246	0.486966	0.0278836	0.627824	0.951464	LLD	15.5848	11.135	13	1109	10	944	-0.730427	-0.0218062	0.465393	0.783116	IBD	8.33329	12.033	12	442	8	382	0.138447	0.00649764	0.890769	0.948353
UniRef90_R6SHS9_4-hydroxy-tetrahydrodipicolinate_reductase|g__Dorea.s__Dorea_formicigenerans	MIBS	25.7875	21.2432	7	298	7	271	-0.485782	-0.0278158	0.62866	0.951464	LLD	21.2443	22.5752	13	1109	11	1047	0.633266	0.0189056	0.526841	0.809263	IBD	0	12.08	12	442	3	305	NA	NA	NA	Na
UniRef90_R6MKD0_Quinolinate_synthetase_complex_A_subunit|g__Coprococcus.s__Coprococcus_comes	MIBS	46.3409	47.601	7	298	5	253	0.486504	0.0278571	0.62815	0.951464	LLD	74.536	62.9488	13	1109	10	1023	0.0632935	0.00188957	0.949876	0.982102	IBD	0	29.635	12	442	4	287	NA	NA	NA	Na
UniRef90_R7CPR0_NO_NAME	MIBS	301.272	260.633	7	298	7	293	-0.481279	-0.0275579	0.63186	0.952797	LLD	402.432	244.61	13	1109	13	1100	-2.16651	-0.0646791	0.0303052	0.346533	IBD	115.572	175.85	12	442	9	406	0.52419	0.0246015	0.600922	0.844503
UniRef90_R7JVF8_Homoserine_dehydrogenase	MIBS	106.803	83.0956	7	298	7	293	-0.476943	-0.0273097	0.634947	0.952797	LLD	69.6221	81.2011	13	1109	11	1090	1.62241	0.0484356	0.104808	0.527365	IBD	28.8214	45.8289	12	442	9	371	0.202243	0.00949174	0.8406	0.93127
UniRef90_R7JVF8_Homoserine_dehydrogenase|unclassified	MIBS	106.803	83.0956	7	298	7	293	-0.476943	-0.0273097	0.634947	0.952797	LLD	69.6221	81.2011	13	1109	11	1090	1.62241	0.0484356	0.104808	0.527365	IBD	28.8214	45.8289	12	442	9	371	0.202243	0.00949174	0.8406	0.93127
UniRef90_D4KM36_Dihydroxyacid_dehydratasephosphogluconate_dehydratase|unclassified	MIBS	10.0966	9.92224	7	298	5	208	-0.479227	-0.0274405	0.633341	0.952797	LLD	7.3127	10.8512	13	1109	7	840	1.44887	0.0432548	0.147494	0.54698	IBD	0	0	12	442	1	213	NA	NA	NA	Na
UniRef90_G9RXH3_Probable_transaldolase|unclassified	MIBS	6.41899	8.79699	7	298	7	298	-0.476942	-0.0273096	0.634948	0.952797	LLD	6.59674	8.78037	13	1109	12	1108	1.37145	0.0409433	0.17037	0.566549	IBD	7.1136	6.96886	12	442	11	419	-1.41497	-0.0664078	0.157405	0.630807
UniRef90_R7FQP6_Acetolactate_synthase|g__Dorea.s__Dorea_longicatena	MIBS	35.7426	54.491	7	298	7	275	-0.477044	-0.0273155	0.634876	0.952797	LLD	27.0895	57.9256	13	1109	10	1028	1.27357	0.0380212	0.202969	0.582872	IBD	0	11.0968	12	442	4	297	NA	NA	NA	Na
UniRef90_D4MV85_Probable_transaldolase|unclassified	MIBS	3.7984	2.98096	7	298	5	182	-0.482447	-0.0276248	0.631076	0.952797	LLD	5.08258	3.54911	13	1109	9	719	-0.863905	-0.0257911	0.387882	0.741363	IBD	0	0	12	442	5	215	0.303633	0.0142502	0.762322	0.901014
UniRef90_D4L4Q9_Aspartokinase	MIBS	215.041	110.883	7	298	5	224	-0.476304	-0.0272731	0.635415	0.952797	LLD	93.8805	183.166	13	1109	9	919	0.799713	0.0238747	0.424127	0.760661	IBD	0	7.22477	12	442	3	228	NA	NA	NA	Na
UniRef90_D4L6U0_Nicotinate-nucleotide_pyrophosphorylase_[carboxylating]	MIBS	206.538	92.5569	7	298	5	210	-0.478796	-0.0274158	0.633647	0.952797	LLD	43.1364	142.819	13	1109	9	878	0.733871	0.021909	0.463291	0.78216	IBD	0	0	12	442	2	214	NA	NA	NA	Na
UniRef90_D4K0X5_2-isopropylmalate_synthase|unclassified	MIBS	15.679	20.2807	7	298	5	267	0.477244	0.0273269	0.634734	0.952797	LLD	25.4975	23.9073	13	1109	11	1071	0.363747	0.0108593	0.716368	0.87884	IBD	0	12.1629	12	442	5	303	1.71568	0.0805209	0.0864284	0.570205
UniRef90_C0BCI4_Aspartokinase|g__Coprococcus.s__Coprococcus_comes	MIBS	18.6093	29.6137	7	298	5	254	0.477762	0.0273566	0.634366	0.952797	LLD	54.1604	39.738	13	1109	10	1018	-0.059421	-0.00177396	0.95296	0.983878	IBD	0	18.624	12	442	4	288	NA	NA	NA	Na
UniRef90_D4JAE8_Cytidine_deaminase|g__Coprococcus.s__Coprococcus_catus	MIBS	13.1305	15.7117	7	298	5	237	0.474702	0.0271814	0.636553	0.953786	LLD	2.63158	18.0136	13	1109	7	930	2.54586	0.0760043	0.0109144	0.282415	IBD	0	2.63158	12	442	4	234	NA	NA	NA	Na
UniRef90_R5QB80_Dihydrodipicolinate_reductase	MIBS	3.32104	3.88004	7	298	6	185	-0.474315	-0.0271592	0.636864	0.953786	LLD	1.35829	3.51747	13	1109	8	673	-0.594725	-0.017755	0.552324	0.812462	IBD	0	2.35788	12	442	5	228	-0.282126	-0.0132408	0.778756	0.906194
UniRef90_R5QB80_Dihydrodipicolinate_reductase|unclassified	MIBS	3.32104	3.88004	7	298	6	185	-0.474315	-0.0271592	0.636864	0.953786	LLD	1.35829	3.51747	13	1109	8	673	-0.594725	-0.017755	0.552324	0.812462	IBD	0	2.35788	12	442	5	228	-0.282126	-0.0132408	0.778756	0.906194
UniRef90_C4ZHN9_Aspartokinase|unclassified	MIBS	6.54651	10.7222	7	298	5	216	0.473239	0.0270976	0.637607	0.954082	LLD	5.434	11.2455	13	1109	9	855	1.06933	0.0319238	0.285117	0.653644	IBD	0	7.99971	12	442	4	276	NA	NA	NA	Na
UniRef90_R7C815_2-isopropylmalate_synthase	MIBS	7.08472	6.3694	7	298	5	193	-0.469853	-0.0269037	0.640044	0.955115	LLD	0	8.49025	13	1109	5	827	2.1759	0.0649596	0.0295949	0.3454	IBD	0	5.00769	12	442	5	232	0.198459	0.00931415	0.84361	0.931846
UniRef90_R7C815_2-isopropylmalate_synthase|unclassified	MIBS	7.08472	6.3694	7	298	5	193	-0.469853	-0.0269037	0.640044	0.955115	LLD	0	8.49025	13	1109	5	827	2.1759	0.0649596	0.0295949	0.3454	IBD	0	5.00769	12	442	5	232	0.198459	0.00931415	0.84361	0.931846
UniRef90_R5U4J3_Ketol-acid_reductoisomerase|g__Eubacterium.s__Eubacterium_ramulus	MIBS	23.453	21.3203	7	298	6	220	-0.468018	-0.0267986	0.641336	0.955718	LLD	14.8442	25.5807	13	1109	9	922	0.791851	0.02364	0.4287	0.76389	IBD	0	6.39659	12	442	4	228	NA	NA	NA	Na
UniRef90_R7G6I0_Diaminopimelate_epimerase|unclassified	MIBS	6.26358	7.50932	7	298	6	188	-0.466648	-0.0267202	0.642343	0.955718	LLD	10.5428	7.64231	13	1109	9	714	-0.759386	-0.0226708	0.447885	0.773979	IBD	0	4.46819	12	442	4	241	NA	NA	NA	Na
UniRef90_R6P4J8_Aspartokinase|g__Clostridium.s__Clostridium_leptum	MIBS	1.78891	1.78891	7	298	6	171	-0.466323	-0.0267016	0.642598	0.955718	LLD	1.78731	0.894454	13	1109	7	562	-0.139934	-0.00417761	0.889074	0.958858	IBD	0	0	12	442	3	164	NA	NA	NA	Na
UniRef90_B0NB86_Acetolactate_synthase|unclassified	MIBS	3.40363	4.1345	7	298	5	180	-0.465318	-0.0266441	0.643306	0.95603	LLD	4.68044	3.96786	13	1109	9	640	-0.778294	-0.0232352	0.43666	0.765148	IBD	2.34387	0	12	442	6	218	-0.889347	-0.0417391	0.374459	0.736978
UniRef90_R6LJG6_4-hydroxy-tetrahydrodipicolinate_synthase	MIBS	32.8634	42.8711	7	298	5	255	0.464681	0.0266075	0.643716	0.956434	LLD	70.6854	51.6214	13	1109	10	1022	0.123143	0.00367633	0.902334	0.964206	IBD	0	25.2845	12	442	4	289	NA	NA	NA	Na
UniRef90_D4LSP1_Ribose_5-phosphate_isomerase_RpiB|g__Blautia.s__Ruminococcus_obeum	MIBS	16.3934	24.5429	7	298	6	264	0.464285	0.0265849	0.643999	0.956647	LLD	26.1766	26.6393	13	1109	9	1013	0.801371	0.0239242	0.423166	0.760391	IBD	6.14754	8.178	12	442	7	270	0.40923	0.0192061	0.683214	0.873294
UniRef90_Q5LZI0_S-adenosylmethionine_synthase|g__Streptococcus.s__Streptococcus_salivarius	MIBS	2.74223	6.36172	7	298	5	231	0.462282	0.0264702	0.645443	0.957352	LLD	10.054	6.39854	13	1109	9	898	-0.734803	-0.0219369	0.462723	0.78216	IBD	1.37112	8.22669	12	442	7	367	0.904467	0.0424488	0.366341	0.732461
UniRef90_D4J0S3_Probable_transaldolase	MIBS	7.55808	8.5825	7	298	6	246	-0.460809	-0.0263858	0.646496	0.957702	LLD	1.98777	8.93598	13	1109	7	933	2.03914	0.0608767	0.0414788	0.399467	IBD	6.75622	7.47126	12	442	7	321	0.00112706	5.28953e-05	1	1
UniRef90_D4J0S3_Probable_transaldolase|unclassified	MIBS	7.55808	8.5825	7	298	6	246	-0.460809	-0.0263858	0.646496	0.957702	LLD	1.98777	8.93598	13	1109	7	933	2.03914	0.0608767	0.0414788	0.399467	IBD	6.75622	7.47126	12	442	7	321	0.00112706	5.28953e-05	1	1
UniRef90_R6LJG6_4-hydroxy-tetrahydrodipicolinate_synthase|g__Coprococcus.s__Coprococcus_comes	MIBS	32.8634	42.8711	7	298	5	255	0.460338	0.0263589	0.646833	0.957702	LLD	70.6854	50.5753	13	1109	10	1021	0.0977406	0.00291796	0.92248	0.973445	IBD	0	25.2845	12	442	4	288	NA	NA	NA	Na
UniRef90_R5ZE19_Ketol-acid_reductoisomerase	MIBS	358.032	255.389	7	298	7	298	-0.459599	-0.0263165	0.647362	0.957702	LLD	224.492	204.94	13	1109	13	1108	0.0865226	0.00258305	0.931393	0.975495	IBD	14.7238	129.851	12	442	10	426	2.337	0.109681	0.0194975	0.461534
[truncated: 6,739 more rows]
