# Supplementary material for: Impact of commonly used drugs on the composition and metabolic function of the gut microbiota
Source: Nat Commun. 2020 Jan 17;11:362. doi: 10.1038/s41467-019-14177-z (PMC6969170; doi:10.1038/s41467-019-14177-z)
Supplement: Supplementary file 55 — Supplementary Data 53 [file 41467_2019_14177_MOESM55_ESM.xlsx]

## Sheet: Sheet1
Supplementary table 53 - Species level stratified abundances of pathways and gene families in laxatives
Differences in the stratified pathways abundances and gene families were tested using the Wilcoxon signed-rank test
Stratified abundances of pathways
Row.names	cohort	Median_values_pathway_Users	Median_values_pathway_Non_Users	Number_users	Number_non-users	Non_zeros_values_pathway_Users	Non_zeros_values_pathway_Non_Users	Wilcoxon Z (Users vs Non-users)	Wilcoxon effect size	p.value	q.value	cohort2	Median_values_pathway_Users3	Median_values_pathway_Non_Users4	Number_users5	Number_non-users6	Non_zeros_values_pathway_Users7	Non_zeros_values_pathway_Non_Users8	Wilcoxon Z (Users vs Non-users)9	Wilcoxon effect size10	p.value11	q.value12	cohort13	Median_values_pathway_Users14	Median_values_pathway_Non_Users15	Number_users16	Number_non-users17	Non_zeros_values_pathway_Users18	Non_zeros_values_pathway_Non_Users19	Wilcoxon Z (Users vs Non-users)20	Wilcoxon effect size21	p.value22	q.value23
ARO-PWY:_chorismate_biosynthesis_I|unclassified	MIBS	895.686	1131.98	24	265	24	265	3.09147	0.181851	0.00200022	0.0633636	LLD	885.328	1217.83	21	1103	21	1103	4.86933	0.14524	1.1217e-06	0.000152683	IBD	814.365	914.083	30	424	30	417	1.32186	0.0620379	0.186455	0.870867
PWY0-1296:_purine_ribonucleosides_degradation|unclassified	MIBS	808.525	1014.94	24	265	24	265	2.97159	0.174799	0.00297494	0.0840133	LLD	653.233	1110.03	21	1103	21	1103	4.81368	0.14358	1.48425e-06	0.000196261	IBD	688.382	796.037	30	424	30	416	1.45865	0.068458	0.144859	0.870867
PWY-5667:_CDP-diacylglycerol_biosynthesis_I|unclassified	MIBS	735.847	961.246	24	265	24	265	3.53785	0.208109	0.000405351	0.0320225	LLD	697.671	1037.08	21	1103	21	1103	4.73429	0.141212	2.20195e-06	0.000275422	IBD	612.568	779.235	30	424	30	417	1.89351	0.0888669	0.0583856	0.603837
PWY0-1319:_CDP-diacylglycerol_biosynthesis_II|unclassified	MIBS	735.847	961.246	24	265	24	265	3.53785	0.208109	0.000405351	0.0320225	LLD	697.671	1037.08	21	1103	21	1103	4.73429	0.141212	2.20195e-06	0.000275422	IBD	612.568	779.235	30	424	30	417	1.89351	0.0888669	0.0583856	0.603837
COMPLETE-ARO-PWY:_superpathway_of_aromatic_amino_acid_biosynthesis|unclassified	MIBS	861.111	1095.44	24	265	24	265	3.23176	0.190104	0.00123579	0.0416725	LLD	857.398	1187.51	21	1103	21	1103	4.70307	0.140281	2.56704e-06	0.000312638	IBD	787.661	883.751	30	424	30	416	1.32906	0.0623758	0.184066	0.870867
PWY-6163:_chorismate_biosynthesis_from_3-dehydroquinate|unclassified	MIBS	905.286	1171.13	24	265	24	265	3.02261	0.1778	0.00251667	0.0727637	LLD	902.607	1271.95	21	1103	21	1103	4.57956	0.136597	4.66701e-06	0.00051426	IBD	836.706	945.921	30	424	30	418	0.915796	0.0429805	0.360151	0.870867
PWY-6121:_5-aminoimidazole_ribonucleotide_biosynthesis_I|unclassified	MIBS	1081.34	1266.78	24	265	24	265	2.4691	0.145241	0.0135937	0.286254	LLD	1109.33	1383.3	21	1103	21	1103	4.43774	0.132367	9.10532e-06	0.000916075	IBD	950.024	1061.36	30	424	30	422	1.26714	0.0594698	0.205363	0.870867
COA-PWY-1:_coenzyme_A_biosynthesis_II_(mammalian)|unclassified	MIBS	722.97	930.868	24	265	24	265	2.85426	0.167898	0.00433111	0.116016	LLD	778.922	1062.2	21	1103	21	1103	4.37734	0.130565	1.20323e-05	0.0011848	IBD	715.208	753.404	30	424	30	421	0.715645	0.0335869	0.474655	0.870867
PWY0-1296:_purine_ribonucleosides_degradation|g__Dorea.s__Dorea_longicatena	MIBS	55.8909	81.9997	24	265	23	243	1.57929	0.0928996	0.114561	0.718018	LLD	36.2798	85.3541	21	1103	19	1046	4.30572	0.128429	1.66699e-05	0.00160726	IBD	30.3993	41.8182	30	424	24	296	-0.110869	-0.00520335	0.912298	0.948817
PWY-6277:_superpathway_of_5-aminoimidazole_ribonucleotide_biosynthesis|unclassified	MIBS	1112.69	1336.87	24	265	24	265	2.40788	0.14164	0.0161015	0.322296	LLD	1172.42	1433.8	21	1103	21	1103	4.22533	0.126031	2.38947e-05	0.00220268	IBD	1000.53	1078.88	30	424	30	423	1.00651	0.0472379	0.314516	0.870867
PWY-6700:_queuosine_biosynthesis|g__Bacteroides.s__Bacteroides_stercoris	MIBS	0	0	24	265	2	45	NaN	NaN	NaN	NA	LLD	5.50397	0	21	1103	12	242	-4.04489	-0.120649	5.24516e-05	0.00378693	IBD	0	0	30	424	12	84	-2.65026	-0.124383	0.00806706	0.261823
PWY-7663:_gondoate_biosynthesis_(anaerobic)|g__Bacteroides.s__Bacteroides_stercoris	MIBS	0	0	24	265	2	48	NaN	NaN	NaN	NA	LLD	2.75258	0	21	1103	13	265	-4.04412	-0.120626	5.26209e-05	0.00378693	IBD	0	0	30	424	12	93	-2.30977	-0.108403	0.0209552	0.308249
PWY-5686:_UMP_biosynthesis|unclassified	MIBS	1090.02	1302.97	24	265	24	265	2.61449	0.153794	0.0089695	0.213568	LLD	999.09	1424.42	21	1103	21	1103	4.0567	0.121001	4.98433e-05	0.00378693	IBD	963.805	1107.77	30	424	30	419	1.16922	0.0548744	0.242604	0.870867
PWY-7237:_myo-,_chiro-_and_scillo-inositol_degradation|g__Blautia.s__Blautia_producta	MIBS	0	0	24	265	3	23	NaN	NaN	NaN	NA	LLD	0	0	21	1103	5	49	-4.04258	-0.12058	5.30723e-05	0.00378693	IBD	0	0	30	424	7	88	-0.370601	-0.0173932	0.711689	0.870867
PWY-5686:_UMP_biosynthesis|g__Alistipes.s__Alistipes_onderdonkii	MIBS	1.04321	0	24	265	12	104	-1.89373	-0.111396	0.0584528	0.578651	LLD	13.2692	0	21	1103	16	492	-3.96694	-0.118324	7.29133e-05	0.00462251	IBD	3.78483	0	30	424	19	166	-2.1649	-0.101604	0.0304574	0.42485
PWY-6527:_stachyose_degradation|unclassified	MIBS	486.413	675.477	24	265	24	265	2.68336	0.157845	0.00731651	0.185098	LLD	454.16	688.601	21	1103	21	1102	3.89146	0.116073	9.97825e-05	0.00607623	IBD	385.823	506.016	30	424	30	409	2.09514	0.0983296	0.036223	0.462077
PWY-6121:_5-aminoimidazole_ribonucleotide_biosynthesis_I|g__Faecalibacterium.s__Faecalibacterium_prausnitzii	MIBS	84.7937	107.858	24	265	19	255	1.54329	0.090782	0.123069	0.726646	LLD	72.7059	131.469	21	1103	21	1085	3.88197	0.115789	0.00010376	0.00622563	IBD	68.5864	74.9276	30	424	24	316	-0.190142	-0.0089238	0.849767	0.907647
PWY-1042:_glycolysis_IV_(plant_cytosol)|g__Faecalibacterium.s__Faecalibacterium_prausnitzii	MIBS	237.746	266.181	24	265	20	255	1.0433	0.0613708	0.297398	0.876648	LLD	198.305	316.687	21	1103	21	1090	3.87925	0.115708	0.000104926	0.00622563	IBD	220.839	211.235	30	424	25	323	0.163033	0.00765151	0.871063	0.920592
PWY-621:_sucrose_degradation_III_(sucrose_invertase)|g__Faecalibacterium.s__Faecalibacterium_prausnitzii	MIBS	191.892	200.459	24	265	21	256	0.373694	0.021982	0.709581	0.876648	LLD	111.605	252.387	21	1103	21	1088	3.8745	0.115567	0.000106993	0.00626791	IBD	181.673	153.688	30	424	25	324	0.0130403	0.00061201	0.990174	0.996063
PWY-7111:_pyruvate_fermentation_to_isobutanol_(engineered)|g__Faecalibacterium.s__Faecalibacterium_prausnitzii	MIBS	318.327	365.733	24	265	21	257	0.844312	0.0496654	0.399208	0.876648	LLD	264.708	409.502	21	1103	21	1093	3.83649	0.114433	0.000124976	0.00720336	IBD	251.47	265.205	30	424	25	328	0.242527	0.0113824	0.808933	0.876827
PWY-5188:_tetrapyrrole_biosynthesis_I_(from_glutamate)|unclassified	MIBS	416.004	492.089	24	265	24	265	2.46145	0.144791	0.0138871	0.290171	LLD	402.82	521.848	21	1103	21	1101	3.7951	0.113198	0.000147787	0.00824048	IBD	335.784	437.242	30	424	30	412	1.97128	0.0925169	0.048774	0.567761
VALSYN-PWY:_L-valine_biosynthesis|g__Faecalibacterium.s__Faecalibacterium_prausnitzii	MIBS	318.327	359.901	24	265	21	257	0.880023	0.0517661	0.379538	0.876648	LLD	264.708	407.018	21	1103	21	1093	3.78967	0.113036	0.000151054	0.00832234	IBD	266.265	271.682	30	424	25	329	0.290985	0.0136566	0.771617	0.870867
GOLPDLCAT-PWY:_superpathway_of_glycerol_degradation_to_1,3-propanediol|unclassified	MIBS	48.3345	53.9486	24	265	23	253	-0.288245	-0.0169556	0.774136	0.876648	LLD	32.7467	55.4592	21	1103	17	1056	3.76406	0.112272	0.000167405	0.00900875	IBD	25.1494	34.7096	30	424	24	353	1.14899	0.0539248	0.250858	0.870867
1CMET2-PWY:_N10-formyl-tetrahydrofolate_biosynthesis|g__Bacteroides.s__Bacteroides_stercoris	MIBS	0	0	24	265	2	37	NaN	NaN	NaN	NA	LLD	0	0	21	1103	10	189	-3.73154	-0.111303	0.000190695	0.0101441	IBD	0	0	30	424	11	75	-2.4989	-0.117279	0.0124948	0.261823
PWY-6277:_superpathway_of_5-aminoimidazole_ribonucleotide_biosynthesis|g__Alistipes.s__Alistipes_onderdonkii	MIBS	3.08843	0	24	265	13	100	-2.43953	-0.143502	0.0147653	0.298834	LLD	13.4699	0	21	1103	15	495	-3.66609	-0.10935	0.000246648	0.0129715	IBD	3.29281	0	30	424	16	160	-1.59787	-0.0749917	0.110255	0.870867
PWY-6277:_superpathway_of_5-aminoimidazole_ribonucleotide_biosynthesis|g__Faecalibacterium.s__Faecalibacterium_prausnitzii	MIBS	84.0715	106.362	24	265	21	256	1.49605	0.088003	0.134973	0.763519	LLD	66.2837	133.057	21	1103	21	1092	3.63427	0.108401	0.000279136	0.0145151	IBD	115.401	75.4674	30	424	25	322	-0.192777	-0.00904745	0.847702	0.906227
COA-PWY:_coenzyme_A_biosynthesis_I|unclassified	MIBS	181.97	188.824	24	265	23	253	-0.377524	-0.0222073	0.706732	0.876648	LLD	121.166	207.163	21	1103	20	1086	3.62953	0.10826	0.000284316	0.0145961	IBD	112.375	124.281	30	424	27	389	0.794354	0.0372809	0.427409	0.870867
PWY-6121:_5-aminoimidazole_ribonucleotide_biosynthesis_I|g__Alistipes.s__Alistipes_onderdonkii	MIBS	0	0	24	265	11	81	-2.18167	-0.128333	0.0292482	0.44415	LLD	13.3566	0	21	1103	13	393	-3.6	-0.107379	0.000318701	0.0153797	IBD	1.02412	0	30	424	15	139	-1.75748	-0.0824825	0.0789818	0.700732
PEPTIDOGLYCANSYN-PWY:_peptidoglycan_biosynthesis_I_(meso-diaminopimelate_containing)|g__Faecalibacterium.s__Faecalibacterium_prausnitzii	MIBS	101.925	127.365	24	265	20	248	0.829143	0.0487731	0.407745	0.876648	LLD	78.4219	151.69	21	1103	21	1078	3.59968	0.107369	0.000319026	0.0153797	IBD	96.7058	87.669	30	424	24	309	-0.543705	-0.0255173	0.587145	0.870867
PWY-5686:_UMP_biosynthesis|g__Bacteroides.s__Bacteroides_stercoris	MIBS	0	0	24	265	1	42	NaN	NaN	NaN	NA	LLD	1.84958	0	21	1103	11	226	-3.58318	-0.106877	0.000340051	0.0161642	IBD	0	0	30	424	12	80	-2.73352	-0.12829	0.00628572	0.253696
PWY-6737:_starch_degradation_V|unclassified	MIBS	914.443	1240.27	24	265	24	265	2.71652	0.159795	0.00662271	0.169905	LLD	870.977	1269.85	21	1103	21	1103	3.58134	0.106822	0.000342285	0.0161642	IBD	762.913	956.453	30	424	30	418	1.69048	0.0793381	0.0910739	0.76527
PWY-6386:_UDP-N-acetylmuramoyl-pentapeptide_biosynthesis_II_(lysine-containing)|g__Faecalibacterium.s__Faecalibacterium_prausnitzii	MIBS	107.171	121.006	24	265	19	248	0.774314	0.0455479	0.439499	0.876648	LLD	72.7362	145.814	21	1103	21	1074	3.5678	0.106418	0.000360463	0.0168508	IBD	97.4713	83.2654	30	424	24	305	-0.711591	-0.0333966	0.477169	0.870867
PWY-6386:_UDP-N-acetylmuramoyl-pentapeptide_biosynthesis_II_(lysine-containing)|unclassified	MIBS	961.145	1267.4	24	265	24	265	3.22921	0.189954	0.00124686	0.0416725	LLD	1104.61	1400.43	21	1103	21	1103	3.55826	0.106134	0.000373796	0.017128	IBD	876.261	1004.8	30	424	30	416	1.00219	0.0470353	0.316598	0.870867
PWY-5686:_UMP_biosynthesis|g__Faecalibacterium.s__Faecalibacterium_prausnitzii	MIBS	157.632	197.024	24	265	21	254	0.939994	0.0552938	0.347875	0.876648	LLD	120.091	230.78	21	1103	21	1087	3.5508	0.105912	0.00038455	0.017448	IBD	156.166	154.773	30	424	24	315	0.0464568	0.00218033	0.963525	0.982277
PWY-6387:_UDP-N-acetylmuramoyl-pentapeptide_biosynthesis_I_(meso-diaminopimelate_containing)|g__Faecalibacterium.s__Faecalibacterium_prausnitzii	MIBS	123.512	149.018	24	265	20	253	0.915786	0.0538698	0.360448	0.876648	LLD	82.9221	172.4	21	1103	21	1089	3.53995	0.105588	0.000400724	0.0180054	IBD	123.133	119.602	30	424	24	322	-0.139173	-0.00653172	0.889886	0.933915
PWY0-1296:_purine_ribonucleosides_degradation|g__Faecalibacterium.s__Faecalibacterium_prausnitzii	MIBS	139.705	185.372	24	265	21	257	1.27029	0.0747232	0.204434	0.876648	LLD	117.55	222.196	21	1103	21	1091	3.52298	0.105082	0.000427271	0.0190136	IBD	145.756	149.067	30	424	24	324	0.313023	0.0146909	0.754814	0.870867
PWY-7111:_pyruvate_fermentation_to_isobutanol_(engineered)|g__Dorea.s__Dorea_longicatena	MIBS	66.2413	85.3692	24	265	23	246	1.34828	0.0793105	0.177979	0.864504	LLD	33.4727	87.9908	21	1103	21	1049	3.51978	0.104986	0.000432459	0.0190612	IBD	25.5397	40.8273	30	424	24	300	0.158828	0.00745416	0.874379	0.92332
PWY-5686:_UMP_biosynthesis|g__Dorea.s__Dorea_longicatena	MIBS	53.4722	69.9395	24	265	23	243	1.55888	0.091699	0.119326	0.718018	LLD	34.5097	78.4939	21	1103	19	1041	3.50973	0.104686	0.000449137	0.0196095	IBD	21.9043	34.9238	30	424	24	291	0.182631	0.00857129	0.855661	0.911571
PEPTIDOGLYCANSYN-PWY:_peptidoglycan_biosynthesis_I_(meso-diaminopimelate_containing)|g__Alistipes.s__Alistipes_onderdonkii	MIBS	0	0	24	265	9	78	-1.56061	-0.0918008	0.118987	0.718018	LLD	7.75032	0	21	1103	12	337	-3.5065	-0.10459	0.000454744	0.0196687	IBD	1.89566	0	30	424	15	142	-1.73935	-0.0816318	0.0821221	0.716788
PWY-6703:_preQ0_biosynthesis|g__Bacteroides.s__Bacteroides_stercoris	MIBS	0	0	24	265	1	35	NaN	NaN	NaN	NA	LLD	0	0	21	1103	10	212	-3.4871	-0.104011	0.000489189	0.0209626	IBD	0	0	30	424	12	78	-2.81516	-0.132122	0.00489102	0.220948
PWY66-422:_D-galactose_degradation_V_(Leloir_pathway)|unclassified	MIBS	494.238	625.897	24	265	24	265	2.87466	0.169098	0.00406095	0.111233	LLD	490.164	650.901	21	1103	21	1102	3.46801	0.103442	0.00052499	0.0216933	IBD	393.093	495.956	30	424	30	416	2.37589	0.111506	0.0175408	0.294654
PWY-6387:_UDP-N-acetylmuramoyl-pentapeptide_biosynthesis_I_(meso-diaminopimelate_containing)|unclassified	MIBS	918.973	1215.63	24	265	24	265	3.23432	0.190254	0.00122481	0.0416725	LLD	1086.91	1343.98	21	1103	21	1103	3.47005	0.103503	0.000521027	0.0216933	IBD	829.283	970.127	30	424	30	417	1.10443	0.0518334	0.26972	0.870867
VALSYN-PWY:_L-valine_biosynthesis|g__Dorea.s__Dorea_longicatena	MIBS	62.3985	82.1885	24	265	23	246	1.31001	0.0770595	0.190624	0.876648	LLD	31.3042	85.4082	21	1103	21	1049	3.4699	0.103498	0.000521312	0.0216933	IBD	25.5397	39.463	30	424	24	300	0.110742	0.0051974	0.912398	0.948817
PWY-6387:_UDP-N-acetylmuramoyl-pentapeptide_biosynthesis_I_(meso-diaminopimelate_containing)|g__Alistipes.s__Alistipes_onderdonkii	MIBS	0	0	24	265	9	79	-1.62512	-0.0955953	0.104471	0.718018	LLD	7.86233	0	21	1103	12	347	-3.44312	-0.1027	0.00057592	0.0232701	IBD	1.97911	0	30	424	15	143	-1.72156	-0.0807969	0.0853025	0.735603
PWY-6386:_UDP-N-acetylmuramoyl-pentapeptide_biosynthesis_II_(lysine-containing)|g__Alistipes.s__Alistipes_onderdonkii	MIBS	0	0	24	265	9	79	-1.63138	-0.0959637	0.10314	0.718018	LLD	8.07658	0	21	1103	12	347	-3.4259	-0.102186	0.000613699	0.0232701	IBD	2.02302	0	30	424	15	143	-1.70293	-0.0799226	0.0887393	0.752246
PWY4LZ-257:_superpathway_of_fermentation_(Chlamydomonas_reinhardtii)|unclassified	MIBS	19.102	34.4231	24	265	23	248	2.14414	0.126126	0.032124	0.44415	LLD	17.0768	34.1775	21	1103	20	1076	3.39305	0.101206	0.000692046	0.0246368	IBD	15.5524	16.7462	30	424	22	325	0.530498	0.0248975	0.596269	0.870867
COA-PWY:_coenzyme_A_biosynthesis_I|g__Faecalibacterium.s__Faecalibacterium_prausnitzii	MIBS	87.7079	77.0588	24	265	20	247	0.739872	0.0435219	0.460152	0.876648	LLD	57.3409	100.074	21	1103	21	1076	3.38524	0.100973	0.00071203	0.0251548	IBD	76.2623	55.0055	30	424	24	309	-0.335818	-0.0157607	0.737557	0.870867
PWY-6317:_galactose_degradation_I_(Leloir_pathway)|unclassified	MIBS	494.238	625.897	24	265	24	265	2.85426	0.167898	0.00433111	0.116016	LLD	490.164	650.97	21	1103	21	1102	3.36418	0.100345	0.000768649	0.0269493	IBD	393.093	495.956	30	424	30	413	2.44646	0.114818	0.0144556	0.268603
PWY-6277:_superpathway_of_5-aminoimidazole_ribonucleotide_biosynthesis|g__Dorea.s__Dorea_longicatena	MIBS	48.4849	60.8177	24	265	23	245	1.3649	0.0802881	0.172687	0.848984	LLD	23.9323	66.6396	21	1103	20	1048	3.35523	0.100078	0.000793964	0.0276276	IBD	18.2009	29.1517	30	424	23	295	0.0926898	0.00435015	0.92673	0.961285
PWY-6277:_superpathway_of_5-aminoimidazole_ribonucleotide_biosynthesis|g__Escherichia.s__Escherichia_coli	MIBS	0	0	24	265	5	56	-0.141226	-0.0083074	0.889104	0.946526	LLD	1.46713	0	21	1103	12	267	-3.35158	-0.0999692	0.000804825	0.0277965	IBD	0	0	30	424	10	141	-0.101345	-0.00475634	0.919959	0.956275
P161-PWY:_acetylene_degradation|unclassified	MIBS	15.498	34.4433	24	265	24	258	3.17057	0.186504	0.0015281	0.0501519	LLD	14.0884	31.7697	21	1103	21	1100	3.33365	0.0994343	0.000858202	0.0294204	IBD	13.572	16.3377	30	424	29	372	0.530316	0.024889	0.596392	0.870867
PWY-7357:_thiamin_formation_from_pyrithiamine_and_oxythiamine_(yeast)|unclassified	MIBS	396.733	469.778	24	265	24	264	1.89519	0.111482	0.0582368	0.578651	LLD	345.215	485.825	21	1103	21	1102	3.31057	0.0987461	0.000932178	0.0308152	IBD	303.585	362.38	30	424	30	402	1.84033	0.0863712	0.0658248	0.6162
PWY-5667:_CDP-diacylglycerol_biosynthesis_I|g__Faecalibacterium.s__Faecalibacterium_prausnitzii	MIBS	167.977	178.151	24	265	20	255	0.82393	0.0484665	0.410705	0.876648	LLD	123.49	211.895	21	1103	21	1088	3.29836	0.0983819	0.00097368	0.0317337	IBD	158.594	142.457	30	424	25	321	0.0659623	0.00309576	0.947985	0.972338
PWY0-1319:_CDP-diacylglycerol_biosynthesis_II|g__Faecalibacterium.s__Faecalibacterium_prausnitzii	MIBS	167.977	178.151	24	265	20	255	0.82393	0.0484665	0.410705	0.876648	LLD	123.49	211.895	21	1103	21	1088	3.29836	0.0983819	0.00097368	0.0317337	IBD	158.594	142.457	30	424	25	321	0.0659623	0.00309576	0.947985	0.972338
PWY-5667:_CDP-diacylglycerol_biosynthesis_I|g__Dorea.s__Dorea_longicatena	MIBS	31.4916	68.0973	24	265	22	235	1.34514	0.079126	0.178992	0.867109	LLD	25.8161	69.4345	21	1103	17	998	3.28221	0.0979002	0.0010312	0.0329528	IBD	13.8023	15.176	30	424	22	269	-0.297839	-0.0139783	0.766389	0.870867
PWY0-1319:_CDP-diacylglycerol_biosynthesis_II|g__Dorea.s__Dorea_longicatena	MIBS	31.4916	68.0973	24	265	22	235	1.34514	0.079126	0.178992	0.867109	LLD	25.8161	69.4345	21	1103	17	998	3.28221	0.0979002	0.0010312	0.0329528	IBD	13.8023	15.176	30	424	22	269	-0.297839	-0.0139783	0.766389	0.870867
PWY-5686:_UMP_biosynthesis|g__Coprococcus.s__Coprococcus_comes	MIBS	24.399	32.6916	24	265	20	220	0.800328	0.0470781	0.424262	0.876648	LLD	16.4891	43.4707	21	1103	13	1002	3.28187	0.0978901	0.00103244	0.0329528	IBD	25.392	17.6045	30	424	22	262	-0.785501	-0.0368654	0.432594	0.870867
CALVIN-PWY:_Calvin-Benson-Bassham_cycle|unclassified	MIBS	493.713	620.387	24	265	24	265	2.45634	0.144491	0.0140857	0.290171	LLD	546.235	658.545	21	1103	21	1103	3.25357	0.0970459	0.001141	0.0361683	IBD	470.487	519.215	30	424	30	416	0.728607	0.0341952	0.466683	0.870867
PWY-3841:_folate_transformations_II|g__Bacteroides.s__Bacteroides_stercoris	MIBS	0	0	24	265	3	45	NaN	NaN	NaN	NA	LLD	0	0	21	1103	10	230	-3.24336	-0.0967414	0.00118325	0.0372521	IBD	0	0	30	424	12	86	-2.51321	-0.117951	0.0119978	0.261823
PWY-6121:_5-aminoimidazole_ribonucleotide_biosynthesis_I|g__Dorea.s__Dorea_longicatena	MIBS	49.8079	62.5182	24	265	23	243	1.18638	0.0697873	0.235975	0.876648	LLD	26.1519	68.1557	21	1103	20	1045	3.21784	0.09598	0.00129314	0.0401654	IBD	18.4988	29.7224	30	424	21	290	0.378909	0.0177831	0.705299	0.870867
VALSYN-PWY:_L-valine_biosynthesis|g__Coprococcus.s__Coprococcus_comes	MIBS	41.4992	45.0595	24	265	20	227	0.846864	0.0498155	0.397783	0.876648	LLD	23.3417	57.7472	21	1103	16	1023	3.16739	0.0944755	0.00153991	0.0471968	IBD	29.2751	25.8542	30	424	24	268	-0.546779	-0.0256616	0.585037	0.870867
PEPTIDOGLYCANSYN-PWY:_peptidoglycan_biosynthesis_I_(meso-diaminopimelate_containing)|g__Coprococcus.s__Coprococcus_comes	MIBS	27.3518	36.4345	24	265	19	217	0.695945	0.0409379	0.487265	0.876648	LLD	17.5213	46.7765	21	1103	14	986	3.16103	0.0942856	0.00157397	0.0473874	IBD	25.5934	19.5733	30	424	22	256	-0.618745	-0.0290391	0.536573	0.870867
VALSYN-PWY:_L-valine_biosynthesis|g__Bifidobacterium.s__Bifidobacterium_pseudocatenulatum	MIBS	0	0	24	265	10	37	-3.61251	-0.212501	0.000305576	0.0320225	LLD	0	0	21	1103	9	198	-3.14854	-0.0939131	0.00164369	0.0490774	IBD	0	0	30	424	7	81	-0.558252	-0.0262001	0.577385	0.870867
COA-PWY-1:_coenzyme_A_biosynthesis_II_(mammalian)|g__Faecalibacterium.s__Faecalibacterium_prausnitzii	MIBS	111.674	104.572	24	265	21	252	0.501259	0.0294858	0.617087	0.876648	LLD	72.2974	129.946	21	1103	21	1082	3.11922	0.0930385	0.00181541	0.0538572	IBD	111.854	90.3454	30	424	24	320	-0.36402	-0.0170843	0.716384	0.870867
PWY-6527:_stachyose_degradation|g__Dorea.s__Dorea_longicatena	MIBS	14.4284	42.378	24	265	16	205	1.60468	0.0943932	0.108846	0.718018	LLD	15.5692	55.3128	21	1103	13	926	3.11258	0.0928405	0.00185672	0.054459	IBD	11.9369	2.34676	30	424	17	214	-0.0981548	-0.00460663	0.922418	0.958427
PWY-7111:_pyruvate_fermentation_to_isobutanol_(engineered)|g__Coprococcus.s__Coprococcus_catus	MIBS	22.8862	32.9355	24	265	20	225	0.733352	0.0431383	0.464123	0.876648	LLD	17.4201	36.0635	21	1103	15	1004	3.10758	0.0926914	0.00188842	0.0546226	IBD	15.3805	9.97951	30	424	21	242	-0.227503	-0.0106773	0.820614	0.885925
PWY-6737:_starch_degradation_V|g__Faecalibacterium.s__Faecalibacterium_prausnitzii	MIBS	176.625	204.112	24	265	20	257	0.716778	0.0421634	0.474298	0.876648	LLD	143.306	242.101	21	1103	21	1093	3.09206	0.0922285	0.00198997	0.0572024	IBD	171.259	162.361	30	424	25	324	-0.0550589	-0.00258404	0.956669	0.977306
PWY-5695:_urate_biosynthesis/inosine_5'-phosphate_degradation|g__Faecalibacterium.s__Faecalibacterium_prausnitzii	MIBS	59.1941	68.0005	24	265	19	236	0.409724	0.0241014	0.682945	0.876648	LLD	35.733	89.7725	21	1103	20	1043	3.08892	0.0921347	0.00201117	0.057455	IBD	58.1465	43.4221	30	424	24	283	-0.386762	-0.0181517	0.699475	0.870867
PWY-7357:_thiamin_formation_from_pyrithiamine_and_oxythiamine_(yeast)|g__Faecalibacterium.s__Faecalibacterium_prausnitzii	MIBS	139.629	135.982	24	265	21	254	0.600729	0.035337	0.548871	0.876648	LLD	86.6422	165.396	21	1103	21	1080	3.08665	0.092067	0.00202659	0.0575402	IBD	114.59	111.069	30	424	25	313	-0.336159	-0.0157767	0.737299	0.870867
PEPTIDOGLYCANSYN-PWY:_peptidoglycan_biosynthesis_I_(meso-diaminopimelate_containing)|unclassified	MIBS	899.888	1173.54	24	265	24	265	3.1986	0.188153	0.00138706	0.045937	LLD	1075.35	1300.58	21	1103	21	1103	3.07917	0.0918439	0.00207815	0.0586444	IBD	789.067	931.409	30	424	30	417	0.920117	0.0431832	0.357888	0.870867
PWY-6386:_UDP-N-acetylmuramoyl-pentapeptide_biosynthesis_II_(lysine-containing)|g__Coprococcus.s__Coprococcus_comes	MIBS	31.0603	39.4129	24	265	19	218	0.622917	0.0366422	0.53418	0.876648	LLD	18.0194	50.1477	21	1103	14	988	3.07333	0.0916698	0.00211925	0.0594416	IBD	28.997	20.6236	30	424	22	256	-0.621712	-0.0291784	0.534619	0.870867
PWY-6387:_UDP-N-acetylmuramoyl-pentapeptide_biosynthesis_I_(meso-diaminopimelate_containing)|g__Coprococcus.s__Coprococcus_comes	MIBS	27.0313	35.9023	24	265	19	218	0.653615	0.038448	0.514184	0.876648	LLD	17.1619	45.8727	21	1103	14	988	3.06586	0.091447	0.0021729	0.0605795	IBD	25.3314	19.3354	30	424	22	256	-0.620229	-0.0291088	0.535596	0.870867
PWY-5667:_CDP-diacylglycerol_biosynthesis_I|g__Coprococcus.s__Coprococcus_comes	MIBS	34.1003	35.4589	24	265	20	224	0.748775	0.0440456	0.454763	0.876648	LLD	24.2538	48.617	21	1103	14	997	3.02099	0.0901085	0.00252234	0.065581	IBD	29.9677	19.2191	30	424	22	265	-0.511097	-0.023987	0.609801	0.870867
PWY0-1319:_CDP-diacylglycerol_biosynthesis_II|g__Coprococcus.s__Coprococcus_comes	MIBS	34.1003	35.4589	24	265	20	224	0.748775	0.0440456	0.454763	0.876648	LLD	24.2538	48.617	21	1103	14	997	3.02099	0.0901085	0.00252234	0.065581	IBD	29.9677	19.2191	30	424	22	265	-0.511097	-0.023987	0.609801	0.870867
PEPTIDOGLYCANSYN-PWY:_peptidoglycan_biosynthesis_I_(meso-diaminopimelate_containing)|g__Bacteroides.s__Bacteroides_intestinalis	MIBS	0	0	24	265	1	22	NaN	NaN	NaN	NA	LLD	0	0	21	1103	5	76	-3.00843	-0.089734	0.00263254	0.0675506	IBD	0	0	30	424	7	21	-4.08721	-0.191822	4.39848e-05	0.020204
PWY-7111:_pyruvate_fermentation_to_isobutanol_(engineered)|g__Coprococcus.s__Coprococcus_comes	MIBS	41.4992	47.1924	24	265	20	227	0.781721	0.0459836	0.43513	0.876648	LLD	30.6306	59.9593	21	1103	16	1025	2.9997	0.0894735	0.00270549	0.0675506	IBD	33.3136	28.6413	30	424	24	271	-0.672653	-0.0315692	0.501636	0.870867
PWY-5188:_tetrapyrrole_biosynthesis_I_(from_glutamate)|g__Coprococcus.s__Coprococcus_catus	MIBS	3.55123	4.80684	24	265	16	194	1.19839	0.0704933	0.231269	0.876648	LLD	1.63564	5.23378	21	1103	12	870	2.98519	0.0890407	0.00283721	0.0676835	IBD	1.53454	0	30	424	16	185	-0.691966	-0.0324756	0.489456	0.870867
COA-PWY-1:_coenzyme_A_biosynthesis_II_(mammalian)|g__Dorea.s__Dorea_longicatena	MIBS	29.6045	50.1279	24	265	22	241	1.19417	0.0702454	0.23291	0.876648	LLD	20.4494	61.1822	21	1103	19	1027	2.9867	0.0890858	0.0028232	0.0676835	IBD	15.6599	23.6288	30	424	21	286	0.401412	0.0188392	0.688656	0.870867
PWY-6527:_stachyose_degradation|g__Escherichia.s__Escherichia_coli	MIBS	0	0	24	265	4	55	NaN	NaN	NaN	NA	LLD	1.87478	0	21	1103	11	260	-2.98878	-0.0891479	0.00280506	0.0676835	IBD	0	0	30	424	9	131	0.198029	0.00929397	0.843711	0.902745
PWY-6387:_UDP-N-acetylmuramoyl-pentapeptide_biosynthesis_I_(meso-diaminopimelate_containing)|g__Bacteroides.s__Bacteroides_intestinalis	MIBS	0	0	24	265	1	23	NaN	NaN	NaN	NA	LLD	0	0	21	1103	5	77	-2.97935	-0.0888667	0.00289567	0.0683733	IBD	0	0	30	424	7	21	-4.0734	-0.191174	4.66771e-05	0.020204
PWY-6386:_UDP-N-acetylmuramoyl-pentapeptide_biosynthesis_II_(lysine-containing)|g__Bacteroides.s__Bacteroides_intestinalis	MIBS	0	0	24	265	1	23	NaN	NaN	NaN	NA	LLD	0	0	21	1103	5	77	-2.96129	-0.088328	0.003071	0.0717808	IBD	0	0	30	424	7	21	-4.08376	-0.19166	4.46437e-05	0.020204
PWY-7111:_pyruvate_fermentation_to_isobutanol_(engineered)|unclassified	MIBS	905.261	1149.49	24	265	24	265	2.21148	0.130087	0.0270913	0.440008	LLD	1021.61	1231.09	21	1103	21	1103	2.94684	0.0878969	0.0032139	0.0747434	IBD	908.413	911.382	30	424	30	422	0.453578	0.0212875	0.650651	0.870867
PWY-7111:_pyruvate_fermentation_to_isobutanol_(engineered)|g__Bacteroides.s__Bacteroides_stercoris	MIBS	0	0	24	265	4	58	NaN	NaN	NaN	NA	LLD	1.78036	0	21	1103	11	291	-2.94165	-0.087742	0.00326928	0.0752748	IBD	0	0	30	424	12	96	-2.25857	-0.106	0.0239702	0.342114
VALSYN-PWY:_L-valine_biosynthesis|g__Bacteroides.s__Bacteroides_stercoris	MIBS	0	0	24	265	4	58	NaN	NaN	NaN	NA	LLD	1.78036	0	21	1103	11	291	-2.94165	-0.087742	0.00326928	0.0752748	IBD	0	0	30	424	12	96	-2.25857	-0.106	0.0239702	0.342114
PWY-3841:_folate_transformations_II|g__Escherichia.s__Escherichia_coli	MIBS	0	0	24	265	5	39	-0.905883	-0.0532872	0.366079	0.876648	LLD	0	0	21	1103	9	190	-2.94005	-0.0876944	0.00328699	0.0753079	IBD	0	0	30	424	9	121	-0.204846	-0.00961389	0.838398	0.898818
CALVIN-PWY:_Calvin-Benson-Bassham_cycle|g__Anaerostipes.s__Anaerostipes_hadrus	MIBS	42.3035	30.7562	24	265	23	228	-0.887384	-0.0521991	0.37556	0.876648	LLD	7.96916	33.9915	21	1103	13	957	2.93705	0.0876048	0.00331715	0.0756245	IBD	2.82062	17.1915	30	424	15	279	2.44511	0.114755	0.0145102	0.268603
ARGININE-SYN4-PWY:_L-ornithine_de_novo__biosynthesis|g__Bacteroides.s__Bacteroides_stercoris	MIBS	0	0	24	265	3	54	NaN	NaN	NaN	NA	LLD	1.96319	0	21	1103	11	288	-2.91805	-0.0870381	0.00352721	0.0788596	IBD	0	0	30	424	12	93	-2.3507	-0.110324	0.0187873	0.294654
PWY-6317:_galactose_degradation_I_(Leloir_pathway)|g__Faecalibacterium.s__Faecalibacterium_prausnitzii	MIBS	113.663	117.504	24	265	18	248	0.895529	0.0526782	0.371187	0.876648	LLD	66.2287	140.712	21	1103	21	1079	2.91835	0.0870472	0.00352267	0.0788596	IBD	95.4142	70.5889	30	424	24	300	-0.424027	-0.0199006	0.672078	0.870867
PWY66-422:_D-galactose_degradation_V_(Leloir_pathway)|g__Faecalibacterium.s__Faecalibacterium_prausnitzii	MIBS	113.663	117.504	24	265	18	248	0.895529	0.0526782	0.371187	0.876648	LLD	66.2287	140.712	21	1103	21	1079	2.91835	0.0870472	0.00352267	0.0788596	IBD	95.4142	70.5889	30	424	24	300	-0.424027	-0.0199006	0.672078	0.870867
VALSYN-PWY:_L-valine_biosynthesis|unclassified	MIBS	905.261	1147.06	24	265	24	265	2.17577	0.127986	0.0296683	0.44415	LLD	1021.61	1228.5	21	1103	21	1103	2.91155	0.0868444	0.00360026	0.0801059	IBD	908.413	911.382	30	424	30	422	0.427659	0.020071	0.669424	0.870867
PWY-1042:_glycolysis_IV_(plant_cytosol)|g__Anaerostipes.s__Anaerostipes_hadrus	MIBS	71.6424	66.1992	24	265	23	228	-0.749489	-0.0440876	0.454332	0.876648	LLD	22.9722	70.3422	21	1103	13	956	2.88276	0.0859856	0.00394629	0.087124	IBD	4.5901	40.1857	30	424	15	279	2.55555	0.119938	0.0106244	0.261823
PWY-6700:_queuosine_biosynthesis|g__Anaerostipes.s__Anaerostipes_hadrus	MIBS	34.6508	27.9798	24	265	23	224	-1.02058	-0.0600341	0.308059	0.876648	LLD	14.1503	30.1114	21	1103	12	951	2.8822	0.0859689	0.00395333	0.087124	IBD	6.35624	15.9631	30	424	18	279	1.84715	0.086691	0.0648322	0.608064
PWY-6737:_starch_degradation_V|g__Anaerostipes.s__Anaerostipes_hadrus	MIBS	47.986	47.7108	24	265	23	230	-0.87702	-0.0515894	0.381169	0.876648	LLD	16.8565	51.4363	21	1103	14	969	2.87843	0.0858564	0.0040009	0.0877543	IBD	9.29075	31.7562	30	424	18	285	1.89852	0.089102	0.0577241	0.603837
PWY-5686:_UMP_biosynthesis|g__Alistipes.s__Alistipes_indistinctus	MIBS	0	0	24	265	3	24	NaN	NaN	NaN	NA	LLD	0	0	21	1103	6	109	-2.87282	-0.085689	0.00407658	0.0889926	IBD	0	0	30	424	4	24	NaN	NaN	NaN	NA
PWY-6277:_superpathway_of_5-aminoimidazole_ribonucleotide_biosynthesis|g__Bifidobacterium.s__Bifidobacterium_pseudocatenulatum	MIBS	0	0	24	265	10	34	-3.77859	-0.22227	0.000159014	0.0320225	LLD	0	0	21	1103	8	184	-2.86068	-0.085327	0.0042342	0.0915097	IBD	0	0	30	424	8	75	-1.15148	-0.0540419	0.249972	0.870867
VALSYN-PWY:_L-valine_biosynthesis|g__Escherichia.s__Escherichia_coli	MIBS	0	0	24	265	8	82	-0.665124	-0.0391249	0.506966	0.876648	LLD	5.65421	0	21	1103	13	364	-2.8593	-0.0852857	0.00425121	0.0915097	IBD	0	0	30	424	11	186	0.507686	0.0238269	0.612232	0.870867
PWY-6737:_starch_degradation_V|g__Dorea.s__Dorea_longicatena	MIBS	54.2253	75.0707	24	265	23	243	1.13025	0.0664855	0.258907	0.876648	LLD	32.8383	85.3571	21	1103	21	1027	2.85194	0.0850662	0.00434999	0.0932026	IBD	15.4389	20.74	30	424	22	285	0.117201	0.0055005	0.907281	0.945334
PWY-6277:_superpathway_of_5-aminoimidazole_ribonucleotide_biosynthesis|g__Eubacterium.s__Eubacterium_ramulus	MIBS	0.659812	6.35908	24	265	12	183	2.65028	0.155899	0.00807346	0.196748	LLD	2.41702	6.39759	21	1103	11	814	2.82494	0.0842609	0.00473398	0.100962	IBD	4.12827	0	30	424	19	197	-1.10738	-0.0519718	0.268467	0.870867
P461-PWY:_hexitol_fermentation_to_lactate,_formate,_ethanol_and_acetate|g__Escherichia.s__Escherichia_coli	MIBS	0	0	24	265	8	64	-1.13196	-0.0665858	0.258359	0.876648	LLD	3.44713	0	21	1103	11	281	-2.82228	-0.0841814	0.00477496	0.101369	IBD	0	0	30	424	11	166	0.216203	0.0101469	0.829468	0.892939
PWY-6700:_queuosine_biosynthesis|g__Bacteroides.s__Bacteroides_vulgatus	MIBS	5.86827	8.16226	24	265	13	174	0.259566	0.0152686	0.796205	0.890531	LLD	34.3506	9.78712	21	1103	16	759	-2.808	-0.0837557	0.00499033	0.102191	IBD	71.8122	28.9885	30	424	26	295	-2.34361	-0.109991	0.0191353	0.294654
PWY-6703:_preQ0_biosynthesis|unclassified	MIBS	308.103	416.421	24	265	24	261	2.27652	0.133913	0.0228911	0.404817	LLD	323.099	473.895	21	1103	21	1101	2.81112	0.0838487	0.00494214	0.102191	IBD	280.013	292.154	30	424	28	408	0.0331194	0.00155437	0.974154	0.987998
PWY-6163:_chorismate_biosynthesis_from_3-dehydroquinate|g__Coprococcus.s__Coprococcus_catus	MIBS	8.42134	11.9746	24	265	17	195	0.61547	0.0362041	0.539095	0.876648	LLD	0	12.562	21	1103	10	866	2.80212	0.0835802	0.00508217	0.103159	IBD	0	0	30	424	12	186	0.394182	0.0184999	0.694033	0.870867
1CMET2-PWY:_N10-formyl-tetrahydrofolate_biosynthesis|g__Bacteroides.s__Bacteroides_thetaiotaomicron	MIBS	0	0	24	265	5	33	-1.27263	-0.0748605	0.203922	0.876648	LLD	0	0	21	1103	7	151	-2.79662	-0.0834163	0.00517293	0.104088	IBD	0	0	30	424	11	99	-1.48944	-0.0699031	0.136623	0.870867
PWY-6317:_galactose_degradation_I_(Leloir_pathway)|g__Escherichia.s__Escherichia_coli	MIBS	0	0	24	265	5	50	-0.35563	-0.0209194	0.723512	0.876648	LLD	0	0	21	1103	10	233	-2.78918	-0.0831941	0.00529193	0.106022	IBD	0	0	30	424	9	127	-0.00977541	-0.000458783	0.99291	0.997569
PWY-7663:_gondoate_biosynthesis_(anaerobic)|g__Escherichia.s__Escherichia_coli	MIBS	0	0	24	265	8	70	-0.962782	-0.0566342	0.336477	0.876648	LLD	2.37916	0	21	1103	12	318	-2.7813	-0.0829594	0.00542113	0.108142	IBD	0	0	30	424	10	167	0.332494	0.0156047	0.740135	0.870867
PWY-4984:_urea_cycle|g__Coprococcus.s__Coprococcus_catus	MIBS	11.1615	12.9151	24	265	18	214	0.115225	0.00677795	0.909281	0.95735	LLD	3.87105	15.7076	21	1103	11	959	2.77669	0.0828218	0.00549727	0.10919	IBD	3.12917	2.3948	30	424	16	216	-0.188472	-0.00884542	0.851107	0.908291
PWY0-1298:_superpathway_of_pyrimidine_deoxyribonucleosides_degradation|unclassified	MIBS	31.8446	43.7986	24	265	23	243	0.987378	0.058081	0.324083	0.876648	LLD	26.5932	46.2952	21	1103	19	1077	2.77314	0.0827158	0.00555761	0.109917	IBD	17.7021	23.0358	30	424	27	326	0.493741	0.0231724	0.622	0.870867
COMPLETE-ARO-PWY:_superpathway_of_aromatic_amino_acid_biosynthesis|g__Dorea.s__Dorea_longicatena	MIBS	44.1465	63.1819	24	265	19	211	1.28338	0.075493	0.199807	0.876648	LLD	34.0853	76.3015	21	1103	16	936	2.7662	0.0825089	0.00567723	0.111331	IBD	12.6846	0	30	424	18	210	-0.47675	-0.022375	0.634088	0.870867
PWY-6277:_superpathway_of_5-aminoimidazole_ribonucleotide_biosynthesis|g__Coprococcus.s__Coprococcus_comes	MIBS	38.0532	48.5244	24	265	20	227	1.0704	0.0629644	0.285016	0.876648	LLD	25.4726	61.0069	21	1103	15	1015	2.75968	0.0823142	0.0057919	0.11276	IBD	28.1082	25.734	30	424	23	268	-0.664978	-0.031209	0.506536	0.870867
PWY-6737:_starch_degradation_V|g__Coprococcus.s__Coprococcus_comes	MIBS	34.3305	40.0618	24	265	20	225	0.677137	0.0398316	0.49913	0.876648	LLD	19.7048	52.1623	21	1103	16	1016	2.75929	0.0823026	0.00579881	0.11276	IBD	31.0615	22.7658	30	424	23	271	-0.695764	-0.0326538	0.487038	0.870867
VALSYN-PWY:_L-valine_biosynthesis|g__Blautia.s__Ruminococcus_obeum	MIBS	81.7312	88.3714	24	265	24	259	-0.0714205	-0.00420121	0.944078	0.972002	LLD	37.6437	94.6311	21	1103	20	1082	2.74836	0.0819767	0.00599562	0.115616	IBD	38.3493	37.7716	30	424	27	361	0.0497541	0.00233507	0.960893	0.980609
PEPTIDOGLYCANSYN-PWY:_peptidoglycan_biosynthesis_I_(meso-diaminopimelate_containing)|g__Eggerthella.s__Eggerthella_lenta	MIBS	0	0	24	265	9	59	-1.77705	-0.104532	0.0758425	0.670617	LLD	0	0	21	1103	6	116	-2.74352	-0.0818323	0.00609009	0.11695	IBD	0	0	30	424	7	96	-0.113874	-0.00534438	0.910116	0.947244
GLYCOGENSYNTH-PWY:_glycogen_biosynthesis_I_(from_ADP-D-Glucose)|g__Anaerostipes.s__Anaerostipes_hadrus	MIBS	78.6047	74.2328	24	265	23	230	-0.754467	-0.0443804	0.451335	0.876648	LLD	28.3184	68.3625	21	1103	13	969	2.73924	0.0817046	0.00616456	0.117891	IBD	15.3279	46.2453	30	424	18	285	2.10246	0.0986733	0.0355774	0.455021
PWY-1042:_glycolysis_IV_(plant_cytosol)|unclassified	MIBS	692.745	944.389	24	265	24	265	3.06087	0.180051	0.0022164	0.0673911	LLD	881.335	944.555	21	1103	21	1103	2.73308	0.081521	0.00628096	0.118646	IBD	683.276	736.339	30	424	30	419	0.491016	0.0230445	0.623924	0.870867
ARO-PWY:_chorismate_biosynthesis_I|g__Dorea.s__Dorea_longicatena	MIBS	47.6396	65.498	24	265	19	213	1.34429	0.0790761	0.179267	0.867293	LLD	37.7903	77.8423	21	1103	16	937	2.73315	0.0815229	0.00627971	0.118646	IBD	12.3777	12.5436	30	424	18	225	-0.0349173	-0.00163875	0.972751	0.986982
PWY-5686:_UMP_biosynthesis|g__Coprococcus.s__Coprococcus_catus	MIBS	5.73766	11.4793	24	265	16	206	1.14734	0.0674907	0.251771	0.876648	LLD	3.24652	13.3465	21	1103	11	936	2.73367	0.0815386	0.00626968	0.118646	IBD	1.96176	0	30	424	15	201	0.000778199	3.65227e-05	1	1
PWY-6121:_5-aminoimidazole_ribonucleotide_biosynthesis_I|g__Eubacterium.s__Eubacterium_ramulus	MIBS	0.790222	5.21636	24	265	12	161	1.96751	0.115736	0.0492761	0.531622	LLD	0	5.36814	21	1103	9	738	2.73012	0.0814326	0.00633783	0.119234	IBD	3.46123	0	30	424	19	186	-1.37092	-0.0643404	0.170646	0.870867
COA-PWY-1:_coenzyme_A_biosynthesis_II_(mammalian)|g__Bifidobacterium.s__Bifidobacterium_pseudocatenulatum	MIBS	0	0	24	265	9	26	-3.85991	-0.227054	0.000114477	0.0320225	LLD	0	0	21	1103	7	154	-2.72642	-0.0813223	0.00641337	0.119682	IBD	0	0	30	424	8	69	-1.32594	-0.0622294	0.185225	0.870867
PWY-5686:_UMP_biosynthesis|g__Bifidobacterium.s__Bifidobacterium_pseudocatenulatum	MIBS	0	0	24	265	7	32	-2.48045	-0.145909	0.013201	0.282753	LLD	0	0	21	1103	7	155	-2.72704	-0.0813407	0.00640138	0.119682	IBD	0	0	30	424	7	72	-0.712717	-0.0334495	0.476696	0.870867
GLYCOLYSIS-E-D:_superpathway_of_glycolysis_and_Entner-Doudoroff|g__Escherichia.s__Escherichia_coli	MIBS	0	0	24	265	5	38	-0.908513	-0.0534419	0.364696	0.876648	LLD	0	0	21	1103	8	179	-2.71767	-0.0810614	0.00658466	0.120895	IBD	0	0	30	424	8	116	0.0752225	0.00353037	0.940768	0.969311
PWY-5686:_UMP_biosynthesis|g__Anaerostipes.s__Anaerostipes_hadrus	MIBS	31.9019	30.7319	24	265	23	225	-0.758648	-0.0446263	0.448828	0.876648	LLD	16.4612	33.2038	21	1103	14	956	2.69617	0.0804201	0.00702127	0.121266	IBD	5.53037	20.028	30	424	17	281	2.21023	0.103731	0.0271401	0.382916
COA-PWY-1:_coenzyme_A_biosynthesis_II_(mammalian)|g__Anaerostipes.s__Anaerostipes_hadrus	MIBS	27.3466	23.7363	24	265	22	221	-0.925228	-0.0544252	0.355512	0.876648	LLD	4.38755	22.6846	21	1103	12	919	2.71009	0.0808352	0.00673338	0.121266	IBD	4.2681	14.7115	30	424	18	273	1.91384	0.0898209	0.0557351	0.603837
PWY-6121:_5-aminoimidazole_ribonucleotide_biosynthesis_I|g__Coprococcus.s__Coprococcus_comes	MIBS	36.1484	43.7727	24	265	19	221	1.19921	0.070542	0.230942	0.876648	LLD	19.7357	55.3844	21	1103	15	1004	2.71247	0.0809062	0.0066852	0.121266	IBD	27.8941	24.6303	30	424	22	264	-0.634001	-0.0297551	0.526563	0.870867
PWY-6163:_chorismate_biosynthesis_from_3-dehydroquinate|g__Dorea.s__Dorea_longicatena	MIBS	48.0344	65.3503	24	265	19	216	1.39598	0.0821164	0.163107	0.831338	LLD	36.6571	78.0916	21	1103	17	940	2.70019	0.0805399	0.00693709	0.121266	IBD	14.3626	13.6943	30	424	18	225	-0.0409899	-0.00192375	0.967909	0.984929
PWY-7111:_pyruvate_fermentation_to_isobutanol_(engineered)|g__Blautia.s__Ruminococcus_obeum	MIBS	81.7312	85.6883	24	265	24	256	0.0204061	0.00120036	0.984737	0.996219	LLD	34.7826	89.6768	21	1103	20	1069	2.69919	0.0805101	0.00695791	0.121266	IBD	37.1504	35.3692	30	424	27	336	-0.0115661	-0.000542824	0.991349	0.996204
PWY-3841:_folate_transformations_II|g__Bacteroides.s__Bacteroides_vulgatus	MIBS	5.12722	7.84991	24	265	13	168	0.21091	0.0124065	0.83398	0.914291	LLD	45.0972	9.87259	21	1103	16	744	-2.68508	-0.0800894	0.00725864	0.12146	IBD	62.9619	24.9063	30	424	26	293	-2.10568	-0.0988246	0.0352953	0.452937
PWY0-1296:_purine_ribonucleosides_degradation|g__Eubacterium.s__Eubacterium_ramulus	MIBS	0	6.9941	24	265	11	173	2.01553	0.11856	0.0439863	0.51691	LLD	0	6.94993	21	1103	10	747	2.67625	0.0798257	0.00745287	0.122747	IBD	4.37916	0	30	424	18	180	-1.4305	-0.0671367	0.152801	0.870867
PWY-6277:_superpathway_of_5-aminoimidazole_ribonucleotide_biosynthesis|g__Anaerostipes.s__Anaerostipes_hadrus	MIBS	34.0631	33.8814	24	265	23	230	-0.805531	-0.0473842	0.42125	0.876648	LLD	17.7017	33.2466	21	1103	13	965	2.67358	0.0797462	0.00751223	0.123206	IBD	5.68887	19.9505	30	424	18	282	1.99327	0.0935487	0.0463124	0.541669
COA-PWY:_coenzyme_A_biosynthesis_I|g__Anaerostipes.s__Anaerostipes_hadrus	MIBS	27.4342	24.19	24	265	22	221	-0.973789	-0.0572817	0.330796	0.876648	LLD	4.87174	22.2455	21	1103	12	920	2.66747	0.0795638	0.00765031	0.12345	IBD	3.45755	14.3662	30	424	18	273	1.99641	0.0936961	0.0459698	0.538941
PWY-6121:_5-aminoimidazole_ribonucleotide_biosynthesis_I|g__Anaerostipes.s__Anaerostipes_hadrus	MIBS	37.5284	35.1255	24	265	23	229	-0.817088	-0.048064	0.414608	0.876648	LLD	16.087	34.303	21	1103	13	961	2.66771	0.0795712	0.00764465	0.12345	IBD	6.25034	21.2552	30	424	18	280	1.8949	0.0889323	0.0582025	0.603837
PHOSLIPSYN-PWY:_superpathway_of_phospholipid_biosynthesis_I_(bacteria)|g__Escherichia.s__Escherichia_coli	MIBS	0	0	24	265	6	44	-1.15326	-0.0678388	0.249599	0.876648	LLD	0	0	21	1103	9	205	-2.66905	-0.079611	0.0076179	0.12345	IBD	0	0	30	424	10	126	-0.350137	-0.0164328	0.726903	0.870867
PWY-5188:_tetrapyrrole_biosynthesis_I_(from_glutamate)|g__Anaerostipes.s__Anaerostipes_hadrus	MIBS	23.0814	23.6495	24	265	23	228	-0.713738	-0.0419846	0.476179	0.876648	LLD	8.07742	22.4073	21	1103	12	952	2.6531	0.0791354	0.0079836	0.128292	IBD	4.46206	14.0048	30	424	17	280	2.00892	0.0942833	0.0446235	0.529461
PWY-7228:_superpathway_of_guanosine_nucleotides_de_novo_biosynthesis_I|g__Bacteroides.s__Bacteroides_vulgatus	MIBS	3.74031	9.40152	24	265	14	165	0.24404	0.0143553	0.808216	0.898209	LLD	33.5889	10.1982	21	1103	16	741	-2.64516	-0.0788986	0.00817349	0.129989	IBD	68.0832	24.8813	30	424	26	290	-2.26537	-0.106319	0.023535	0.33786
PWY-7228:_superpathway_of_guanosine_nucleotides_de_novo_biosynthesis_I|g__Parabacteroides.s__Parabacteroides_distasonis	MIBS	0	0	24	265	8	88	-0.569225	-0.0334838	0.570236	0.876648	LLD	3.89577	0	21	1103	11	329	-2.64286	-0.0788298	0.00823109	0.130457	IBD	0	0	30	424	14	151	-1.05308	-0.0494237	0.292686	0.870867
PWY-6168:_flavin_biosynthesis_III_(fungi)|g__Escherichia.s__Escherichia_coli	MIBS	0	0	24	265	5	35	-1.0707	-0.0629821	0.285263	0.876648	LLD	0	0	21	1103	8	179	-2.6392	-0.0787209	0.00832292	0.131113	IBD	0	0	30	424	9	119	-0.294854	-0.0138382	0.768799	0.870867
PWY-6387:_UDP-N-acetylmuramoyl-pentapeptide_biosynthesis_I_(meso-diaminopimelate_containing)|g__Eubacterium.s__Eubacterium_ramulus	MIBS	0	4.13969	24	265	9	155	2.12052	0.124737	0.0340742	0.446519	LLD	0	3.81322	21	1103	6	636	2.63732	0.0786646	0.00836519	0.131122	IBD	0.979379	0	30	424	15	161	-0.968728	-0.0454647	0.33309	0.870867
COA-PWY-1:_coenzyme_A_biosynthesis_II_(mammalian)|g__Bacteroides.s__Bacteroides_vulgatus	MIBS	3.48608	8.03692	24	265	13	156	0.154863	0.00910959	0.877973	0.939549	LLD	25.8741	6.92275	21	1103	16	680	-2.62994	-0.0784444	0.00854885	0.131553	IBD	56.5265	18.8574	30	424	26	283	-2.20767	-0.103611	0.0273182	0.384328
PWY-7111:_pyruvate_fermentation_to_isobutanol_(engineered)|g__Eubacterium.s__Eubacterium_ramulus	MIBS	2.8614	11.4499	24	265	15	195	2.16225	0.127191	0.0306984	0.44415	LLD	4.24899	11.4902	21	1103	16	895	2.63008	0.0784486	0.00854515	0.131553	IBD	6.39082	0	30	424	19	209	-0.906594	-0.0425486	0.365028	0.870867
VALSYN-PWY:_L-valine_biosynthesis|g__Eubacterium.s__Eubacterium_ramulus	MIBS	2.8614	11.4499	24	265	15	195	2.16225	0.127191	0.0306984	0.44415	LLD	4.24899	11.4902	21	1103	16	895	2.63008	0.0784486	0.00854515	0.131553	IBD	6.39082	0	30	424	19	209	-0.906594	-0.0425486	0.365028	0.870867
PWY-6386:_UDP-N-acetylmuramoyl-pentapeptide_biosynthesis_II_(lysine-containing)|g__Eubacterium.s__Eubacterium_ramulus	MIBS	0	4.48141	24	265	9	155	2.09924	0.123485	0.0359134	0.457552	LLD	0	4.29776	21	1103	6	636	2.62954	0.0784326	0.00855897	0.131553	IBD	1.03687	0	30	424	15	161	-0.94412	-0.0443098	0.345528	0.870867
COA-PWY-1:_coenzyme_A_biosynthesis_II_(mammalian)|g__Bacteroides.s__Bacteroides_fragilis	MIBS	0	0	24	265	8	28	-3.41483	-0.200872	0.000643446	0.0320225	LLD	0	0	21	1103	6	118	-2.62275	-0.07823	0.00873837	0.133326	IBD	0	0	30	424	10	103	-1.30123	-0.0610698	0.193504	0.870867
PWY-6737:_starch_degradation_V|g__Eubacterium.s__Eubacterium_ramulus	MIBS	3.30747	8.31231	24	265	13	184	1.91225	0.112485	0.0560103	0.571556	LLD	1.73987	8.71557	21	1103	13	819	2.6129	0.0779363	0.0089867	0.135916	IBD	3.38896	0	30	424	17	196	-0.793211	-0.0372272	0.42811	0.870867
PWY4FS-7:_phosphatidylglycerol_biosynthesis_I_(plastidic)|g__Escherichia.s__Escherichia_coli	MIBS	0	0	24	265	6	53	-0.760624	-0.0447426	0.447964	0.876648	LLD	0	0	21	1103	10	249	-2.60922	-0.0778264	0.00908721	0.136544	IBD	0	0	30	424	10	143	-0.0017106	-8.02825e-05	0.999318	0.999927
PWY4FS-8:_phosphatidylglycerol_biosynthesis_II_(non-plastidic)|g__Escherichia.s__Escherichia_coli	MIBS	0	0	24	265	6	53	-0.760624	-0.0447426	0.447964	0.876648	LLD	0	0	21	1103	10	249	-2.60922	-0.0778264	0.00908721	0.136544	IBD	0	0	30	424	10	143	-0.0017106	-8.02825e-05	0.999318	0.999927
PWY-6163:_chorismate_biosynthesis_from_3-dehydroquinate|g__Anaerostipes.s__Anaerostipes_hadrus	MIBS	36.6165	33.2096	24	265	23	222	-0.732074	-0.0430632	0.464904	0.876648	LLD	14.0547	31.5555	21	1103	12	954	2.60131	0.0775907	0.00929593	0.139228	IBD	6.33057	18.6827	30	424	18	279	1.79715	0.0843443	0.0724292	0.660447
PWY-5686:_UMP_biosynthesis|g__Escherichia.s__Escherichia_coli	MIBS	0	0	24	265	6	57	-0.536739	-0.0315729	0.592668	0.876648	LLD	0	0	21	1103	10	250	-2.59304	-0.0773439	0.00952592	0.142213	IBD	0	0	30	424	9	144	0.28396	0.0133269	0.777097	0.870867
PWY-6936:_seleno-amino_acid_biosynthesis|g__Dorea.s__Dorea_longicatena	MIBS	43.4361	52.0705	24	265	20	235	1.28661	0.075683	0.198675	0.876648	LLD	26.8906	57.1023	21	1103	17	1003	2.58481	0.0770985	0.00975281	0.145132	IBD	16.9542	19.2604	30	424	22	269	0.134175	0.00629715	0.893847	0.936572
COA-PWY-1:_coenzyme_A_biosynthesis_II_(mammalian)|g__Coprococcus.s__Coprococcus_comes	MIBS	21.2108	27.7905	24	265	19	217	1.11812	0.0657716	0.264063	0.876648	LLD	11.1393	36.8965	21	1103	13	983	2.58298	0.0770439	0.0098047	0.145436	IBD	19.8185	13.318	30	424	21	255	-0.721155	-0.0338455	0.471271	0.870867
VALSYN-PWY:_L-valine_biosynthesis|g__Coprococcus.s__Coprococcus_catus	MIBS	16.098	25.0593	24	265	20	224	0.799886	0.0470521	0.424517	0.876648	LLD	10.5504	26.4268	21	1103	14	1003	2.57506	0.0768076	0.0100321	0.147862	IBD	10.5595	6.18952	30	424	21	241	-0.572864	-0.0268858	0.567244	0.870867
PWY-5667:_CDP-diacylglycerol_biosynthesis_I|g__Bacteroides.s__Bacteroides_stercoris	MIBS	0	0	24	265	3	46	NaN	NaN	NaN	NA	LLD	0	0	21	1103	9	239	-2.56458	-0.076495	0.010344	0.149134	IBD	0	0	30	424	12	87	-2.47154	-0.115995	0.0134907	0.261823
PWY0-1319:_CDP-diacylglycerol_biosynthesis_II|g__Bacteroides.s__Bacteroides_stercoris	MIBS	0	0	24	265	3	46	NaN	NaN	NaN	NA	LLD	0	0	21	1103	9	239	-2.56458	-0.076495	0.010344	0.149134	IBD	0	0	30	424	12	87	-2.47154	-0.115995	0.0134907	0.261823
VALSYN-PWY:_L-valine_biosynthesis|g__Anaerostipes.s__Anaerostipes_hadrus	MIBS	36.1512	38.814	24	265	23	228	-0.603932	-0.0355254	0.546738	0.876648	LLD	19.237	37.1212	21	1103	14	966	2.56715	0.0765716	0.0102639	0.149134	IBD	6.51216	23.4873	30	424	18	283	2.07471	0.097371	0.0380815	0.474717
PWY-7111:_pyruvate_fermentation_to_isobutanol_(engineered)|g__Bacteroides.s__Bacteroides_vulgatus	MIBS	4.8514	8.77687	24	265	14	182	0.490325	0.0288426	0.624822	0.876648	LLD	32.5854	8.58509	21	1103	16	800	-2.56862	-0.0766154	0.0102206	0.149134	IBD	60.7068	22.3258	30	424	26	300	-2.04325	-0.0958943	0.0411002	0.507212
VALSYN-PWY:_L-valine_biosynthesis|g__Bacteroides.s__Bacteroides_vulgatus	MIBS	4.8514	8.77687	24	265	14	182	0.490325	0.0288426	0.624822	0.876648	LLD	32.5854	8.58509	21	1103	16	800	-2.56862	-0.0766154	0.0102206	0.149134	IBD	60.7068	22.3258	30	424	26	300	-2.04325	-0.0958943	0.0411002	0.507212
PWY-6703:_preQ0_biosynthesis|g__Anaerostipes.s__Anaerostipes_hadrus	MIBS	31.0465	29.5886	24	265	23	222	-0.780623	-0.045919	0.435776	0.876648	LLD	7.62005	27.766	21	1103	13	943	2.55345	0.0761629	0.0106767	0.153453	IBD	4.82591	15.5776	30	424	17	276	2.31285	0.108547	0.0207714	0.307911
PWY-7663:_gondoate_biosynthesis_(anaerobic)|g__Bacteroides.s__Bacteroides_fragilis	MIBS	0	0	24	265	8	46	-2.3108	-0.13593	0.0209476	0.377218	LLD	0	0	21	1103	7	152	-2.53714	-0.0756764	0.0111942	0.157628	IBD	0	0	30	424	14	126	-1.84827	-0.0867437	0.0646903	0.608064
PWY-6277:_superpathway_of_5-aminoimidazole_ribonucleotide_biosynthesis|g__Coprococcus.s__Coprococcus_catus	MIBS	12.5377	15.4518	24	265	19	219	0.846618	0.049801	0.397922	0.876648	LLD	6.40529	18.4921	21	1103	13	973	2.54271	0.0758427	0.0110103	0.157628	IBD	6.06148	3.70861	30	424	18	230	-0.293386	-0.0137693	0.769805	0.870867
PWY-6277:_superpathway_of_5-aminoimidazole_ribonucleotide_biosynthesis|g__Dorea.s__Dorea_formicigenerans	MIBS	19.2351	27.0809	24	265	21	246	1.22079	0.0718111	0.222649	0.876648	LLD	14.5254	26.0073	21	1103	19	1056	2.53707	0.0756744	0.0111893	0.157628	IBD	9.80643	12.6636	30	424	23	287	0.861251	0.0404205	0.389503	0.870867
DAPLYSINESYN-PWY:_L-lysine_biosynthesis_I|g__Escherichia.s__Escherichia_coli	MIBS	0	0	24	265	5	41	-0.765033	-0.0450019	0.445446	0.876648	LLD	0	0	21	1103	8	186	-2.54146	-0.0758053	0.0110554	0.157628	IBD	0	0	30	424	9	121	-0.192212	-0.00902096	0.848283	0.906652
TCA-GLYOX-BYPASS:_superpathway_of_glyoxylate_bypass_and_TCA|g__Escherichia.s__Escherichia_coli	MIBS	0	0	24	265	7	71	-0.633152	-0.0372442	0.527701	0.876648	LLD	1.81268	0	21	1103	11	305	-2.52896	-0.0754324	0.0114542	0.160637	IBD	0	0	30	424	10	155	0.229004	0.0107477	0.819515	0.885321
ANAGLYCOLYSIS-PWY:_glycolysis_III_(from_glucose)|g__Alistipes.s__Alistipes_shahii	MIBS	0	0	24	265	7	75	-0.221294	-0.0130173	0.826113	0.908674	LLD	5.20326	0	21	1103	13	401	-2.52149	-0.0752097	0.011699	0.162682	IBD	1.47725	0	30	424	15	101	-3.50876	-0.164674	0.000451801	0.0466539
PWY-6527:_stachyose_degradation|g__Faecalibacterium.s__Faecalibacterium_prausnitzii	MIBS	0	0	24	265	7	122	1.66696	0.0980563	0.0958015	0.718018	LLD	0	2.86687	21	1103	6	597	2.52126	0.0752028	0.0117055	0.162682	IBD	0	0	30	424	8	142	0.705743	0.0331222	0.480883	0.870867
PWY-6387:_UDP-N-acetylmuramoyl-pentapeptide_biosynthesis_I_(meso-diaminopimelate_containing)|g__Bacteroides.s__Bacteroides_vulgatus	MIBS	4.86787	8.16135	24	265	14	168	0.379612	0.0223301	0.705205	0.876648	LLD	32.5327	9.525	21	1103	16	756	-2.51929	-0.0751441	0.0117707	0.16286	IBD	78.0286	25.9738	30	424	26	294	-2.17508	-0.102082	0.0296788	0.416349
PEPTIDOGLYCANSYN-PWY:_peptidoglycan_biosynthesis_I_(meso-diaminopimelate_containing)|g__Bacteroides.s__Bacteroides_vulgatus	MIBS	4.69382	8.4322	24	265	13	163	0.52348	0.0307929	0.601556	0.876648	LLD	32.8273	9.3727	21	1103	16	744	-2.51386	-0.0749821	0.0119536	0.163672	IBD	77.7058	25.3472	30	424	26	291	-2.22962	-0.104641	0.0258213	0.365357
COA-PWY-1:_coenzyme_A_biosynthesis_II_(mammalian)|g__Coprococcus.s__Coprococcus_catus	MIBS	4.02565	11.8575	24	265	14	194	1.75906	0.103474	0.0787863	0.678763	LLD	3.81523	13.3444	21	1103	11	842	2.51393	0.0749842	0.0119511	0.163672	IBD	0	0	30	424	13	175	0.108744	0.00510362	0.914044	0.950328
ARGININE-SYN4-PWY:_L-ornithine_de_novo__biosynthesis|g__Bacteroides.s__Bacteroides_uniformis	MIBS	14.4334	14.9603	24	265	18	195	-0.406729	-0.0239252	0.685153	0.876648	LLD	24.3594	18.0385	21	1103	19	897	-2.511	-0.0748969	0.0120505	0.164512	IBD	22.9648	26.9733	30	424	22	311	-0.0145376	-0.000682281	0.988981	0.995654
PWY-5154:_L-arginine_biosynthesis_III_(via_N-acetyl-L-citrulline)|g__Blautia.s__Ruminococcus_torques	MIBS	41.0741	37.5412	24	265	19	205	-0.233447	-0.0137322	0.81641	0.902361	LLD	13.4932	40.1328	21	1103	11	917	2.5097	0.074858	0.0120951	0.164599	IBD	0	0	30	424	13	179	-0.202664	-0.00951151	0.840024	0.899777
PWY-6386:_UDP-N-acetylmuramoyl-pentapeptide_biosynthesis_II_(lysine-containing)|g__Eggerthella.s__Eggerthella_lenta	MIBS	0	0	24	265	9	61	-1.73087	-0.101816	0.0837776	0.69193	LLD	0	0	21	1103	6	129	-2.509	-0.0748372	0.012128	0.164599	IBD	0	0	30	424	7	103	0.0277774	0.00130366	0.978604	0.99104
PWY-5686:_UMP_biosynthesis|g__Bacteroides.s__Bacteroides_uniformis	MIBS	14.1653	10.5529	24	265	15	179	-0.199989	-0.0117641	0.842505	0.918111	LLD	24.2784	14.6078	21	1103	19	816	-2.50679	-0.0747712	0.0121952	0.165028	IBD	20.4999	23.2939	30	424	21	300	0.164797	0.0077343	0.869678	0.919934
PWY-6387:_UDP-N-acetylmuramoyl-pentapeptide_biosynthesis_I_(meso-diaminopimelate_containing)|g__Eggerthella.s__Eggerthella_lenta	MIBS	0	0	24	265	9	61	-1.73427	-0.102016	0.0831722	0.69193	LLD	0	0	21	1103	6	129	-2.50539	-0.0747296	0.0122523	0.165317	IBD	0	0	30	424	7	103	0.0431029	0.00202292	0.966383	0.984552
PWY-5695:_urate_biosynthesis/inosine_5'-phosphate_degradation|g__Bacteroides.s__Bacteroides_stercoris	MIBS	0	0	24	265	2	46	NaN	NaN	NaN	NA	LLD	0	0	21	1103	9	258	-2.49875	-0.0745314	0.0124793	0.16789	IBD	0	0	30	424	12	87	-2.53533	-0.118989	0.0112663	0.261823
COA-PWY-1:_coenzyme_A_biosynthesis_II_(mammalian)|g__Escherichia.s__Escherichia_coli	MIBS	0	0	24	265	8	74	-0.657467	-0.0386745	0.511912	0.876648	LLD	2.89954	0	21	1103	11	314	-2.49275	-0.0743524	0.012691	0.170244	IBD	0	0	30	424	10	160	0.251854	0.0118201	0.801794	0.873073
PEPTIDOGLYCANSYN-PWY:_peptidoglycan_biosynthesis_I_(meso-diaminopimelate_containing)|g__Anaerostipes.s__Anaerostipes_hadrus	MIBS	42.6099	38.1102	24	265	23	227	-0.914282	-0.0537813	0.36124	0.876648	LLD	13.3932	36.6313	21	1103	14	956	2.48282	0.0740562	0.0130472	0.171746	IBD	6.79015	22.5372	30	424	18	280	2.04338	0.0959006	0.0410876	0.507212
PWY-5686:_UMP_biosynthesis|g__Bacteroides.s__Bacteroides_fragilis	MIBS	0	0	24	265	9	44	-2.86681	-0.168636	0.00417109	0.113398	LLD	0	0	21	1103	7	155	-2.48261	-0.07405	0.0130628	0.171746	IBD	0	0	30	424	12	136	-1.2101	-0.0567926	0.226574	0.870867
NAGLIPASYN-PWY:_lipid_IVA_biosynthesis|g__Escherichia.s__Escherichia_coli	MIBS	0	0	24	265	6	55	-0.675739	-0.0397493	0.500343	0.876648	LLD	0	0	21	1103	10	253	-2.47445	-0.0738065	0.0133614	0.17468	IBD	0	0	30	424	11	141	-0.386536	-0.0181411	0.699734	0.870867
PWY-6700:_queuosine_biosynthesis|g__Coprococcus.s__Coprococcus_catus	MIBS	6.13053	9.39867	24	265	16	205	1.04754	0.0616199	0.295443	0.876648	LLD	0	11.5755	21	1103	10	872	2.47163	0.0737225	0.0134628	0.174709	IBD	0.899203	0	30	424	15	198	-0.17332	-0.0081343	0.863014	0.915442
PWY66-422:_D-galactose_degradation_V_(Leloir_pathway)|g__Escherichia.s__Escherichia_coli	MIBS	0	0	24	265	6	58	-0.463318	-0.027254	0.644395	0.876648	LLD	0	0	21	1103	10	268	-2.47118	-0.0737092	0.0134836	0.174709	IBD	0	0	30	424	10	140	-0.0843449	-0.0039585	0.933466	0.96441
PWY-1042:_glycolysis_IV_(plant_cytosol)|g__Eggerthella.s__Eggerthella_lenta	MIBS	0	0	24	265	9	60	-1.75889	-0.103464	0.0788869	0.678763	LLD	0	0	21	1103	6	132	-2.46776	-0.0736072	0.0136186	0.174791	IBD	0	0	30	424	6	100	0.314645	0.014767	0.753769	0.870867
PWY-5154:_L-arginine_biosynthesis_III_(via_N-acetyl-L-citrulline)|g__Coprococcus.s__Coprococcus_catus	MIBS	9.35888	10.0435	24	265	16	189	0.245349	0.0144323	0.807186	0.897451	LLD	0	11.7383	21	1103	10	862	2.4671	0.0735873	0.0136343	0.174791	IBD	1.34409	0	30	424	15	188	-0.379095	-0.0177918	0.705204	0.870867
PWY-6545:_pyrimidine_deoxyribonucleotides_de_novo_biosynthesis_III|g__Eggerthella.s__Eggerthella_lenta	MIBS	0	0	24	265	8	59	-1.33848	-0.0787338	0.181304	0.872195	LLD	0	0	21	1103	5	99	-2.45492	-0.0732241	0.0141181	0.179599	IBD	0	0	30	424	5	78	0.237133	0.0111292	0.813382	0.880627
PWY-6121:_5-aminoimidazole_ribonucleotide_biosynthesis_I|g__Peptostreptococcaceae_noname.s__Clostridium_bartlettii	MIBS	0	0	24	265	10	94	-0.769176	-0.0452457	0.442671	0.876648	LLD	0	2.76129	21	1103	6	588	2.45441	0.0732088	0.0141258	0.179599	IBD	0.766023	0	30	424	15	185	0.0943327	0.00442725	0.925475	0.96059
PWY-5695:_urate_biosynthesis/inosine_5'-phosphate_degradation|g__Bacteroides.s__Bacteroides_vulgatus	MIBS	4.57053	10.2452	24	265	15	178	0.27937	0.0164335	0.780958	0.88136	LLD	32.3516	9.51738	21	1103	16	763	-2.44431	-0.0729076	0.0145269	0.183348	IBD	65.9729	27.6499	30	424	26	299	-2.08459	-0.0978346	0.037173	0.466272
COMPLETE-ARO-PWY:_superpathway_of_aromatic_amino_acid_biosynthesis|g__Anaerostipes.s__Anaerostipes_hadrus	MIBS	43.2768	36.4324	24	265	23	222	-0.742295	-0.0436644	0.458683	0.876648	LLD	17.5312	33.173	21	1103	12	944	2.44571	0.0729493	0.0144705	0.183348	IBD	6.49153	20.337	30	424	16	277	2.04768	0.0961025	0.0406634	0.505623
COA-PWY:_coenzyme_A_biosynthesis_I|g__Blautia.s__Ruminococcus_torques	MIBS	35.1403	36.75	24	265	20	212	-0.0844985	-0.0049705	0.933678	0.966177	LLD	15.2476	39.1727	21	1103	14	950	2.43428	0.0726084	0.0149356	0.183348	IBD	4.12768	0	30	424	16	186	-1.01216	-0.0475028	0.311842	0.870867
ARGININE-SYN4-PWY:_L-ornithine_de_novo__biosynthesis|unclassified	MIBS	0	0	24	265	1	40	NaN	NaN	NaN	NA	LLD	0	0	21	1103	8	196	-2.42848	-0.0724356	0.0151833	0.183845	IBD	0	0	30	424	9	60	-2.62799	-0.123338	0.00861833	0.261823
ARO-PWY:_chorismate_biosynthesis_I|g__Anaerostipes.s__Anaerostipes_hadrus	MIBS	40.3628	33.9562	24	265	23	222	-0.726964	-0.0427626	0.468031	0.876648	LLD	16.1667	31.3236	21	1103	12	944	2.41852	0.0721383	0.0155985	0.185704	IBD	6.05158	19.2957	30	424	16	277	2.02559	0.0950654	0.0428829	0.517538
PWY-6737:_starch_degradation_V|g__Roseburia.s__Roseburia_hominis	MIBS	3.02281	2.31537	24	265	16	156	-0.0686348	-0.00403734	0.946331	0.972492	LLD	11.4169	3.70673	21	1103	18	702	-2.41906	-0.0721544	0.0155758	0.185704	IBD	2.62354	0	30	424	17	186	-1.42161	-0.0667193	0.15537	0.870867
PWY-6386:_UDP-N-acetylmuramoyl-pentapeptide_biosynthesis_II_(lysine-containing)|g__Bacteroides.s__Bacteroides_uniformis	MIBS	10.8714	14.4151	24	265	15	182	0.0375968	0.00221158	0.971043	0.989236	LLD	24.1398	16.1108	21	1103	19	843	-2.41659	-0.072081	0.0156811	0.186083	IBD	20.0673	27.2099	30	424	21	298	-0.00291848	-0.000136971	0.998254	0.999268
PWY66-422:_D-galactose_degradation_V_(Leloir_pathway)|g__Anaerostipes.s__Anaerostipes_hadrus	MIBS	55.498	56.1216	24	265	23	230	-0.680425	-0.040025	0.497044	0.876648	LLD	33.9114	56.4977	21	1103	14	967	2.40712	0.0717982	0.016094	0.190494	IBD	11.3805	34.429	30	424	18	285	1.99682	0.0937155	0.0459243	0.538941
PWY-6125:_superpathway_of_guanosine_nucleotides_de_novo_biosynthesis_II|g__Bacteroides.s__Bacteroides_vulgatus	MIBS	1.23531	6.69418	24	265	12	159	0.480886	0.0282874	0.631537	0.876648	LLD	32.588	7.83261	21	1103	15	689	-2.40162	-0.0716344	0.0163381	0.191134	IBD	62.6306	20.6773	30	424	26	281	-2.34401	-0.11001	0.0191149	0.294654
PWY-621:_sucrose_degradation_III_(sucrose_invertase)|unclassified	MIBS	301.803	374.777	24	265	24	264	2.07629	0.122135	0.0379854	0.469088	LLD	204.844	400.907	21	1103	21	1099	2.40124	0.0716231	0.0163546	0.191134	IBD	231.867	295.225	30	424	29	404	1.6272	0.0763683	0.103847	0.839646
PWY-5667:_CDP-diacylglycerol_biosynthesis_I|g__Bacteroides.s__Bacteroides_xylanisolvens	MIBS	0	0	24	265	4	52	NaN	NaN	NaN	NA	LLD	0	0	21	1103	8	209	-2.40212	-0.0716491	0.0163225	0.191134	IBD	0	0	30	424	9	92	-1.01472	-0.0476232	0.310711	0.870867
PWY0-1319:_CDP-diacylglycerol_biosynthesis_II|g__Bacteroides.s__Bacteroides_xylanisolvens	MIBS	0	0	24	265	4	52	NaN	NaN	NaN	NA	LLD	0	0	21	1103	8	209	-2.40212	-0.0716491	0.0163225	0.191134	IBD	0	0	30	424	9	92	-1.01472	-0.0476232	0.310711	0.870867
GLYCOGENSYNTH-PWY:_glycogen_biosynthesis_I_(from_ADP-D-Glucose)|unclassified	MIBS	231.998	353.952	24	265	24	264	3.13994	0.184702	0.0016972	0.0552046	LLD	267.721	326.047	21	1103	21	1100	2.39717	0.0715016	0.0165375	0.192785	IBD	226.632	266.237	30	424	30	414	1.63433	0.0767029	0.102341	0.831305
PWY-6703:_preQ0_biosynthesis|g__Eubacterium.s__Eubacterium_ramulus	MIBS	0	2.03407	24	265	10	134	1.40809	0.0828289	0.159508	0.829564	LLD	0	2.61728	21	1103	6	583	2.39494	0.0714351	0.0166393	0.193484	IBD	0	0	30	424	12	155	-0.071621	-0.00336134	0.943566	0.970773
CALVIN-PWY:_Calvin-Benson-Bassham_cycle|g__Coprococcus.s__Coprococcus_catus	MIBS	13.7612	20.9266	24	265	18	212	0.560999	0.033	0.575672	0.876648	LLD	0	21.9879	21	1103	10	931	2.39148	0.0713319	0.0167962	0.194819	IBD	5.53454	0	30	424	17	211	-0.319115	-0.0149768	0.750222	0.870867
PWY-5188:_tetrapyrrole_biosynthesis_I_(from_glutamate)|g__Escherichia.s__Escherichia_coli	MIBS	0	0	24	265	8	60	-1.33793	-0.078702	0.181478	0.872195	LLD	0	0	21	1103	10	277	-2.38821	-0.0712344	0.016951	0.196123	IBD	0	0	30	424	10	154	0.249515	0.0117103	0.80361	0.874084
PWY-5695:_urate_biosynthesis/inosine_5'-phosphate_degradation|g__Bacteroides.s__Bacteroides_intestinalis	MIBS	0	0	24	265	1	23	NaN	NaN	NaN	NA	LLD	0	0	21	1103	5	100	-2.38115	-0.0710237	0.0172903	0.19858	IBD	0	0	30	424	6	27	-2.89517	-0.135877	0.00380886	0.197403
PWY-6386:_UDP-N-acetylmuramoyl-pentapeptide_biosynthesis_II_(lysine-containing)|g__Anaerostipes.s__Anaerostipes_hadrus	MIBS	46.191	39.1686	24	265	23	227	-0.937266	-0.0551333	0.349279	0.876648	LLD	18.9806	37.643	21	1103	14	958	2.38078	0.0710126	0.0172921	0.19858	IBD	7.50932	23.5056	30	424	18	281	2.00582	0.0941377	0.0449541	0.532101
TCA:_TCA_cycle_I_(prokaryotic)|g__Escherichia.s__Escherichia_coli	MIBS	0	0	24	265	7	77	-0.451665	-0.0265685	0.652656	0.876648	LLD	2.35809	0	21	1103	11	319	-2.37693	-0.0708978	0.0174775	0.199718	IBD	0	0	30	424	10	159	0.326979	0.0153459	0.744312	0.870867
PWY-6387:_UDP-N-acetylmuramoyl-pentapeptide_biosynthesis_I_(meso-diaminopimelate_containing)|g__Bacteroides.s__Bacteroides_uniformis	MIBS	10.7545	13.7616	24	265	15	182	0.00129644	7.62613e-05	1	1	LLD	21.91	15.4266	21	1103	19	843	-2.37425	-0.070818	0.0176008	0.200632	IBD	20.1102	26.4888	30	424	21	298	-0.0145924	-0.000684855	0.988939	0.995654
PWY-5667:_CDP-diacylglycerol_biosynthesis_I|g__Anaerostipes.s__Anaerostipes_hadrus	MIBS	21.5653	26.6687	24	265	23	225	-0.120055	-0.00706208	0.905451	0.95567	LLD	13.071	24.9835	21	1103	14	953	2.36851	0.0706466	0.0178765	0.202775	IBD	3.9942	13.1042	30	424	17	277	1.78101	0.0835869	0.0750314	0.676446
PWY0-1319:_CDP-diacylglycerol_biosynthesis_II|g__Anaerostipes.s__Anaerostipes_hadrus	MIBS	21.5653	26.6687	24	265	23	225	-0.120055	-0.00706208	0.905451	0.95567	LLD	13.071	24.9835	21	1103	14	953	2.36851	0.0706466	0.0178765	0.202775	IBD	3.9942	13.1042	30	424	17	277	1.78101	0.0835869	0.0750314	0.676446
PWY-6147:_6-hydroxymethyl-dihydropterin_diphosphate_biosynthesis_I|g__Collinsella.s__Collinsella_aerofaciens	MIBS	115.59	92.0832	24	265	22	228	-1.69576	-0.0997508	0.090173	0.706452	LLD	39.8613	82.8325	21	1103	14	977	2.36656	0.0705886	0.0179708	0.203346	IBD	59.4877	39.705	30	424	23	270	-1.4319	-0.0672026	0.152382	0.870867
P461-PWY:_hexitol_fermentation_to_lactate,_formate,_ethanol_and_acetate|g__Anaerostipes.s__Anaerostipes_hadrus	MIBS	59.1009	56.1386	24	265	23	229	-0.77368	-0.0455106	0.439875	0.876648	LLD	26.9927	58.291	21	1103	14	960	2.363	0.0704823	0.0181444	0.203361	IBD	6.93817	35.7335	30	424	17	281	2.17054	0.101869	0.0300216	0.419961
PWY-1269:_CMP-3-deoxy-D-manno-octulosonate_biosynthesis_I|unclassified	MIBS	0	0	24	265	6	69	0.0529536	0.00311492	0.959087	0.980622	LLD	0	0	21	1103	10	323	-2.36461	-0.0705304	0.0180695	0.203361	IBD	0	0	30	424	13	112	-2.15336	-0.101062	0.0313623	0.430987
PWY-5667:_CDP-diacylglycerol_biosynthesis_I|g__Dorea.s__Dorea_formicigenerans	MIBS	20.6765	24.4688	24	265	21	242	0.82801	0.0487065	0.408388	0.876648	LLD	11.7173	23.0408	21	1103	17	1031	2.36293	0.0704802	0.0181478	0.203361	IBD	11.1016	10.77	30	424	21	277	0.990084	0.0464669	0.322492	0.870867
PWY0-1319:_CDP-diacylglycerol_biosynthesis_II|g__Dorea.s__Dorea_formicigenerans	MIBS	20.6765	24.4688	24	265	21	242	0.82801	0.0487065	0.408388	0.876648	LLD	11.7173	23.0408	21	1103	17	1031	2.36293	0.0704802	0.0181478	0.203361	IBD	11.1016	10.77	30	424	21	277	0.990084	0.0464669	0.322492	0.870867
PWY-6317:_galactose_degradation_I_(Leloir_pathway)|g__Anaerostipes.s__Anaerostipes_hadrus	MIBS	51.8774	54.2553	24	265	23	230	-0.693191	-0.0407759	0.488991	0.876648	LLD	29.2082	53.53	21	1103	14	966	2.35588	0.07027	0.0184958	0.206195	IBD	8.58708	33.98	30	424	18	285	2.10979	0.0990175	0.0349394	0.452937
PWY-5667:_CDP-diacylglycerol_biosynthesis_I|g__Bacteroides.s__Bacteroides_uniformis	MIBS	15.1866	12.3008	24	265	17	192	-0.266845	-0.0156967	0.790582	0.886727	LLD	25.205	16.3939	21	1103	19	855	-2.35383	-0.070209	0.018598	0.206195	IBD	22.5303	26.0528	30	424	21	306	0.0771655	0.00362156	0.939071	0.967766
PWY0-1319:_CDP-diacylglycerol_biosynthesis_II|g__Bacteroides.s__Bacteroides_uniformis	MIBS	15.1866	12.3008	24	265	17	192	-0.266845	-0.0156967	0.790582	0.886727	LLD	25.205	16.3939	21	1103	19	855	-2.35383	-0.070209	0.018598	0.206195	IBD	22.5303	26.0528	30	424	21	306	0.0771655	0.00362156	0.939071	0.967766
PEPTIDOGLYCANSYN-PWY:_peptidoglycan_biosynthesis_I_(meso-diaminopimelate_containing)|g__Bacteroides.s__Bacteroides_uniformis	MIBS	11.5667	12.8596	24	265	14	180	0.0935014	0.00550008	0.926537	0.964117	LLD	22.3751	15.3569	21	1103	19	834	-2.35333	-0.0701938	0.0186235	0.206195	IBD	21.2089	25.0105	30	424	21	296	-0.0292026	-0.00137055	0.977285	0.990563
GLYCOLYSIS:_glycolysis_I_(from_glucose_6-phosphate)|g__Escherichia.s__Escherichia_coli	MIBS	0	0	24	265	6	45	-1.07105	-0.0630029	0.285011	0.876648	LLD	0	0	21	1103	8	204	-2.35643	-0.0702865	0.0184761	0.206195	IBD	0	0	30	424	9	127	-0.0275489	-0.00129293	0.978731	0.99104
PWY-621:_sucrose_degradation_III_(sucrose_invertase)|g__Anaerostipes.s__Anaerostipes_hadrus	MIBS	43.0631	36.691	24	265	23	228	-1.03294	-0.0607612	0.30223	0.876648	LLD	17.6558	37.9261	21	1103	14	961	2.34833	0.0700449	0.0188748	0.207982	IBD	7.28824	25.406	30	424	18	283	2.0013	0.0939255	0.0454397	0.536558
PWY-6387:_UDP-N-acetylmuramoyl-pentapeptide_biosynthesis_I_(meso-diaminopimelate_containing)|g__Dorea.s__Dorea_formicigenerans	MIBS	17.87	21.4331	24	265	21	239	0.888099	0.0522411	0.375174	0.876648	LLD	12.2686	21.2365	21	1103	17	1015	2.34488	0.069942	0.0190504	0.209096	IBD	6.35207	9.34816	30	424	19	269	0.905813	0.0425119	0.365426	0.870867
PWY-6163:_chorismate_biosynthesis_from_3-dehydroquinate|g__Escherichia.s__Escherichia_coli	MIBS	0	0	24	265	5	54	-0.23362	-0.0137424	0.816686	0.902392	LLD	0	0	21	1103	9	238	-2.3447	-0.0699366	0.0190662	0.209096	IBD	0	0	30	424	10	134	-0.263354	-0.0123598	0.79295	0.870867
PWY-5686:_UMP_biosynthesis|g__Eubacterium.s__Eubacterium_ramulus	MIBS	0	4.43101	24	265	10	149	2.06807	0.121651	0.0387598	0.472539	LLD	0	4.52811	21	1103	9	680	2.34187	0.0698522	0.0192052	0.209715	IBD	2.54867	0	30	424	18	166	-1.60257	-0.0752124	0.109208	0.870867
PWY-6700:_queuosine_biosynthesis|g__Bacteroides.s__Bacteroides_uniformis	MIBS	11.163	13.1682	24	265	16	185	-0.015525	-0.000913237	0.988645	0.997893	LLD	23.1052	15.5573	21	1103	18	835	-2.34171	-0.0698473	0.0192133	0.209715	IBD	23.8109	26.8717	30	424	21	298	0.0277256	0.00130123	0.978463	0.99104
PWY-3841:_folate_transformations_II|g__Bacteroides.s__Bacteroides_uniformis	MIBS	13.1318	15.8045	24	265	14	194	0.286299	0.0168411	0.775637	0.877802	LLD	26.1527	17.9833	21	1103	19	873	-2.33894	-0.0697647	0.0193562	0.210778	IBD	24.1344	29.6105	30	424	21	307	0.0662285	0.00310826	0.947775	0.972338
PWY-5695:_urate_biosynthesis/inosine_5'-phosphate_degradation|g__Bacteroides.s__Bacteroides_thetaiotaomicron	MIBS	0	0	24	265	6	78	-0.0731571	-0.00430336	0.942947	0.972002	LLD	0	0	21	1103	9	269	-2.33275	-0.0695801	0.0196849	0.213853	IBD	0	0	30	424	14	129	-1.90011	-0.0891767	0.057533	0.603837
PWY-6386:_UDP-N-acetylmuramoyl-pentapeptide_biosynthesis_II_(lysine-containing)|g__Roseburia.s__Roseburia_hominis	MIBS	0	0	24	265	6	87	0.814883	0.0479343	0.41602	0.876648	LLD	4.62776	0	21	1103	14	438	-2.33106	-0.0695297	0.0197704	0.21428	IBD	0	0	30	424	11	99	-1.45688	-0.0683746	0.145415	0.870867
PWY-6386:_UDP-N-acetylmuramoyl-pentapeptide_biosynthesis_II_(lysine-containing)|g__Dorea.s__Dorea_formicigenerans	MIBS	19.4595	22.7047	24	265	21	239	0.844715	0.0496891	0.398983	0.876648	LLD	12.5285	23.0025	21	1103	17	1015	2.32859	0.0694561	0.0198987	0.214664	IBD	7.19385	10.4818	30	424	19	269	0.950107	0.0445907	0.342433	0.870867
ARO-PWY:_chorismate_biosynthesis_I|g__Dorea.s__Dorea_formicigenerans	MIBS	12.3299	20.3041	24	265	20	237	1.45235	0.0854321	0.14676	0.801572	LLD	11.1185	19.2395	21	1103	16	985	2.32269	0.06928	0.0202141	0.217055	IBD	6.02891	8.19916	30	424	18	261	1.31692	0.0618063	0.188113	0.870867
PWY-6387:_UDP-N-acetylmuramoyl-pentapeptide_biosynthesis_I_(meso-diaminopimelate_containing)|g__Anaerostipes.s__Anaerostipes_hadrus	MIBS	41.1885	36.7671	24	265	23	227	-0.942374	-0.0554338	0.346655	0.876648	LLD	17.7017	35.3999	21	1103	14	958	2.31963	0.0691887	0.0203795	0.217628	IBD	6.69078	21.7666	30	424	18	281	2.01464	0.0945515	0.0440199	0.524829
PWY-7197:_pyrimidine_deoxyribonucleotide_phosphorylation|g__Adlercreutzia.s__Adlercreutzia_equolifaciens	MIBS	4.51029	0	24	265	14	112	-1.74298	-0.102528	0.0815837	0.69193	LLD	0	0	21	1103	5	544	2.31912	0.0691734	0.0204085	0.217628	IBD	0	0	30	424	11	122	-0.528284	-0.0247936	0.597924	0.870867
PWY-6387:_UDP-N-acetylmuramoyl-pentapeptide_biosynthesis_I_(meso-diaminopimelate_containing)|g__Roseburia.s__Roseburia_hominis	MIBS	0	0	24	265	6	87	0.805658	0.0473916	0.421327	0.876648	LLD	3.8944	0	21	1103	14	438	-2.32034	-0.0692101	0.0203429	0.217628	IBD	0	0	30	424	11	99	-1.45113	-0.0681049	0.147011	0.870867
PWY0-1298:_superpathway_of_pyrimidine_deoxyribonucleosides_degradation|g__Anaerostipes.s__Anaerostipes_hadrus	MIBS	34.0071	27.6247	24	265	22	216	-0.979621	-0.0576248	0.327905	0.876648	LLD	12.0157	25.3566	21	1103	12	898	2.31594	0.0690787	0.0205801	0.218954	IBD	4.33541	13.8991	30	424	16	269	2.01085	0.0943739	0.0444194	0.528312
PWY0-1296:_purine_ribonucleosides_degradation|g__Escherichia.s__Escherichia_coli	MIBS	0	0	24	265	9	78	-0.916251	-0.0538971	0.36036	0.876648	LLD	2.21175	0	21	1103	11	327	-2.31346	-0.0690048	0.0207201	0.219029	IBD	0	0	30	424	10	166	0.454424	0.0213272	0.650114	0.870867
PWY-6317:_galactose_degradation_I_(Leloir_pathway)|g__Blautia.s__Ruminococcus_torques	MIBS	41.0667	40.4166	24	265	20	219	-0.1739	-0.0102294	0.862949	0.930096	LLD	18.0502	39.7518	21	1103	16	980	2.31304	0.0689921	0.0207393	0.219029	IBD	7.43784	2.2883	30	424	19	219	-0.930615	-0.0436759	0.352448	0.870867
PWY66-422:_D-galactose_degradation_V_(Leloir_pathway)|g__Blautia.s__Ruminococcus_torques	MIBS	41.0667	40.4166	24	265	20	219	-0.1739	-0.0102294	0.862949	0.930096	LLD	18.0502	39.7518	21	1103	16	980	2.31304	0.0689921	0.0207393	0.219029	IBD	7.43784	2.2883	30	424	19	219	-0.930615	-0.0436759	0.352448	0.870867
PWY-7111:_pyruvate_fermentation_to_isobutanol_(engineered)|g__Ruminococcus.s__Ruminococcus_sp_5_1_39BFAA	MIBS	158.442	248.939	24	265	19	234	1.28042	0.0753191	0.200845	0.876648	LLD	114.679	223.946	21	1103	19	1003	2.30914	0.0688758	0.0209548	0.219907	IBD	87.8364	113.96	30	424	18	275	1.46873	0.0689311	0.142105	0.870867
PWY-5484:_glycolysis_II_(from_fructose_6-phosphate)|g__Escherichia.s__Escherichia_coli	MIBS	0	0	24	265	6	45	-1.04802	-0.061648	0.295517	0.876648	LLD	0	0	21	1103	8	208	-2.30735	-0.0688224	0.0210629	0.220541	IBD	0	0	30	424	9	127	-0.0186622	-0.000875858	0.98582	0.994708
PWY-6588:_pyruvate_fermentation_to_acetone|g__Anaerostipes.s__Anaerostipes_hadrus	MIBS	30.8552	33.2849	24	265	23	225	-0.355057	-0.0208857	0.723504	0.876648	LLD	6.1333	30.6474	21	1103	13	940	2.30419	0.0687283	0.021231	0.221799	IBD	5.61081	17.6621	30	424	16	275	1.95807	0.0918969	0.0503081	0.581495
PWY0-1296:_purine_ribonucleosides_degradation|g__Clostridium.s__Clostridium_leptum	MIBS	0	0	24	265	10	94	-1.28592	-0.0756423	0.19899	0.876648	LLD	1.57167	0	21	1103	11	329	-2.30055	-0.0686197	0.0214406	0.223485	IBD	0	0	30	424	8	89	-0.885916	-0.0415781	0.376204	0.870867
PWY-6121:_5-aminoimidazole_ribonucleotide_biosynthesis_I|g__Dorea.s__Dorea_formicigenerans	MIBS	13.1141	25.9598	24	265	19	236	1.39766	0.0822151	0.1626	0.831338	LLD	13.9368	23.4353	21	1103	17	1032	2.28079	0.0680303	0.022581	0.233791	IBD	7.49615	10.823	30	424	22	273	0.838977	0.0393751	0.401895	0.870867
VALSYN-PWY:_L-valine_biosynthesis|g__Ruminococcus.s__Ruminococcus_sp_5_1_39BFAA	MIBS	158.442	247.624	24	265	19	234	1.2817	0.0753942	0.200396	0.876648	LLD	114.679	223.068	21	1103	19	1003	2.2813	0.0680456	0.0225505	0.233791	IBD	87.2919	113.856	30	424	18	275	1.4923	0.0700373	0.135813	0.870867
PWY-7111:_pyruvate_fermentation_to_isobutanol_(engineered)|g__Bacteroides.s__Bacteroides_xylanisolvens	MIBS	0	0	24	265	6	64	-0.638047	-0.0375322	0.524548	0.876648	LLD	0	0	21	1103	9	247	-2.27515	-0.0678621	0.0229245	0.236291	IBD	0	0	30	424	12	106	-1.76648	-0.0829049	0.0774724	0.69359
VALSYN-PWY:_L-valine_biosynthesis|g__Bacteroides.s__Bacteroides_xylanisolvens	MIBS	0	0	24	265	6	64	-0.638047	-0.0375322	0.524548	0.876648	LLD	0	0	21	1103	9	247	-2.27515	-0.0678621	0.0229245	0.236291	IBD	0	0	30	424	12	106	-1.76648	-0.0829049	0.0774724	0.69359
1CMET2-PWY:_N10-formyl-tetrahydrofolate_biosynthesis|g__Escherichia.s__Escherichia_coli	MIBS	0	0	24	265	5	30	-1.43368	-0.0843342	0.152307	0.819176	LLD	0	0	21	1103	6	131	-2.26483	-0.0675542	0.0235599	0.241228	IBD	0	0	30	424	6	105	0.477326	0.022402	0.63381	0.870867
COA-PWY-1:_coenzyme_A_biosynthesis_II_(mammalian)|g__Collinsella.s__Collinsella_aerofaciens	MIBS	95.9044	66.0907	24	265	22	219	-1.35499	-0.0797052	0.175829	0.860539	LLD	36.6343	67.9012	21	1103	14	949	2.26614	0.0675933	0.0234636	0.241228	IBD	35.2471	24.9765	30	424	23	267	-1.04069	-0.0488422	0.29836	0.870867
PWY-6386:_UDP-N-acetylmuramoyl-pentapeptide_biosynthesis_II_(lysine-containing)|g__Escherichia.s__Escherichia_coli	MIBS	0	0	24	265	7	47	-1.4255	-0.0838527	0.154557	0.820772	LLD	0	0	21	1103	8	201	-2.26543	-0.067572	0.0235171	0.241228	IBD	0	0	30	424	8	125	0.123565	0.00579918	0.902369	0.942968
PWY-6703:_preQ0_biosynthesis|g__Bacteroides.s__Bacteroides_vulgatus	MIBS	1.46655	7.37452	24	265	12	155	0.549054	0.0322973	0.583879	0.876648	LLD	48.0152	8.54963	21	1103	15	704	-2.25859	-0.067368	0.0239307	0.241288	IBD	69.3822	23.4091	30	424	25	293	-2.1377	-0.100327	0.0326001	0.436204
PWY-7197:_pyrimidine_deoxyribonucleotide_phosphorylation|g__Eggerthella.s__Eggerthella_lenta	MIBS	0	0	24	265	8	67	-1.19146	-0.0700857	0.234124	0.876648	LLD	0	0	21	1103	6	138	-2.26009	-0.0674129	0.0238517	0.241288	IBD	0	0	30	424	5	97	0.680849	0.0319538	0.496591	0.870867
PWY-6121:_5-aminoimidazole_ribonucleotide_biosynthesis_I|g__Coprococcus.s__Coprococcus_catus	MIBS	10.5262	14.8419	24	265	18	211	0.673861	0.0396389	0.501215	0.876648	LLD	6.23432	17.0556	21	1103	13	947	2.26293	0.0674976	0.0236608	0.241288	IBD	5.37327	3.23635	30	424	17	219	-0.477167	-0.0223945	0.633787	0.870867
PWY-7357:_thiamin_formation_from_pyrithiamine_and_oxythiamine_(yeast)|g__Coprococcus.s__Coprococcus_catus	MIBS	9.92026	17.2646	24	265	16	209	1.26182	0.0742249	0.207474	0.876648	LLD	4.91168	18.7768	21	1103	12	934	2.26018	0.0674154	0.0238315	0.241288	IBD	6.86562	1.2736	30	424	18	212	-0.867311	-0.0407049	0.386192	0.870867
PEPTIDOGLYCANSYN-PWY:_peptidoglycan_biosynthesis_I_(meso-diaminopimelate_containing)|g__Dorea.s__Dorea_formicigenerans	MIBS	17.4747	22.088	24	265	20	235	0.906244	0.0533085	0.365483	0.876648	LLD	12.1834	21.5151	21	1103	15	1000	2.26045	0.0674234	0.0238147	0.241288	IBD	7.02023	9.89993	30	424	19	261	0.784854	0.036835	0.432974	0.870867
PWY66-422:_D-galactose_degradation_V_(Leloir_pathway)|g__Coprococcus.s__Coprococcus_catus	MIBS	8.80828	13.587	24	265	18	208	0.894848	0.0526381	0.371554	0.876648	LLD	3.35627	14.1243	21	1103	11	917	2.25862	0.0673691	0.0239279	0.241288	IBD	2.33438	0	30	424	16	201	-0.183461	-0.00861027	0.855046	0.911309
GLYCOGENSYNTH-PWY:_glycogen_biosynthesis_I_(from_ADP-D-Glucose)|g__Coprococcus.s__Coprococcus_catus	MIBS	8.11324	15.0024	24	265	18	212	0.99904	0.058767	0.318396	0.876648	LLD	4.05504	14.9725	21	1103	11	932	2.25667	0.0673107	0.0240502	0.241966	IBD	1.90426	1.42814	30	424	19	216	-0.354554	-0.01664	0.723496	0.870867
GLYCOGENSYNTH-PWY:_glycogen_biosynthesis_I_(from_ADP-D-Glucose)|g__Lachnospiraceae_noname.s__Lachnospiraceae_bacterium_5_1_63FAA	MIBS	41.7305	47.5283	24	265	23	245	0.145419	0.00855406	0.885387	0.9445	LLD	21.6033	46.5704	21	1103	16	1012	2.24824	0.0670594	0.0245826	0.246251	IBD	11.0537	31.3839	30	424	22	316	1.2183	0.0571778	0.223384	0.870867
PWY-6163:_chorismate_biosynthesis_from_3-dehydroquinate|g__Peptostreptococcaceae_noname.s__Clostridium_bartlettii	MIBS	0	0	24	265	11	78	-1.76721	-0.103954	0.0774538	0.676392	LLD	0	0	21	1103	6	515	2.24599	0.0669923	0.0247282	0.247175	IBD	0	0	30	424	11	164	0.345067	0.0161948	0.730662	0.870867
PWY-5667:_CDP-diacylglycerol_biosynthesis_I|g__Eubacterium.s__Eubacterium_ramulus	MIBS	0	3.49867	24	265	9	147	1.96804	0.115767	0.0492177	0.531622	LLD	0	3.31706	21	1103	7	614	2.23644	0.0667074	0.0253463	0.247474	IBD	1.06645	0	30	424	15	159	-0.983402	-0.0461534	0.325814	0.870867
PWY0-1319:_CDP-diacylglycerol_biosynthesis_II|g__Eubacterium.s__Eubacterium_ramulus	MIBS	0	3.49867	24	265	9	147	1.96804	0.115767	0.0492177	0.531622	LLD	0	3.31706	21	1103	7	614	2.23644	0.0667074	0.0253463	0.247474	IBD	1.06645	0	30	424	15	159	-0.983402	-0.0461534	0.325814	0.870867
PWY-6277:_superpathway_of_5-aminoimidazole_ribonucleotide_biosynthesis|g__Adlercreutzia.s__Adlercreutzia_equolifaciens	MIBS	6.79911	2.43297	24	265	14	153	-0.578231	-0.0340136	0.564004	0.876648	LLD	0	4.19291	21	1103	9	706	2.24147	0.0668574	0.0250183	0.247474	IBD	0	0	30	424	12	156	-0.342512	-0.0160749	0.732591	0.870867
PWY-5686:_UMP_biosynthesis|g__Parabacteroides.s__Parabacteroides_distasonis	MIBS	0	0	24	265	7	88	-0.35886	-0.0211094	0.720843	0.876648	LLD	0	0	21	1103	10	343	-2.23837	-0.066765	0.0252239	0.247474	IBD	0.908759	0	30	424	15	166	-1.09545	-0.0514122	0.273674	0.870867
CALVIN-PWY:_Calvin-Benson-Bassham_cycle|g__Faecalibacterium.s__Faecalibacterium_prausnitzii	MIBS	29.6279	62.0236	24	265	18	226	1.16533	0.0685488	0.244403	0.876648	LLD	43.3741	84.5267	21	1103	19	1047	2.24125	0.0668508	0.0250321	0.247474	IBD	58.6015	34.6149	30	424	22	283	-0.240436	-0.0112842	0.81056	0.878345
PWY-6163:_chorismate_biosynthesis_from_3-dehydroquinate|g__Dorea.s__Dorea_formicigenerans	MIBS	12.0837	19.6323	24	265	21	240	1.39715	0.0821856	0.162751	0.831338	LLD	11.3083	19.3871	21	1103	17	989	2.23356	0.0666216	0.0255342	0.248772	IBD	5.77155	8.57473	30	424	19	266	1.29522	0.0607879	0.195498	0.870867
ARO-PWY:_chorismate_biosynthesis_I|g__Peptostreptococcaceae_noname.s__Clostridium_bartlettii	MIBS	0	0	24	265	11	73	-1.85755	-0.109268	0.0634589	0.600469	LLD	0	0	21	1103	5	476	2.2141	0.066041	0.0268478	0.252233	IBD	0	0	30	424	8	153	0.943	0.0442572	0.346112	0.870867
ANAGLYCOLYSIS-PWY:_glycolysis_III_(from_glucose)|g__Escherichia.s__Escherichia_coli	MIBS	0	0	24	265	6	57	-0.621487	-0.0365581	0.535441	0.876648	LLD	0	0	21	1103	9	258	-2.21045	-0.0659321	0.0271056	0.252233	IBD	0	0	30	424	10	145	0.0545177	0.00255864	0.957201	0.977449
PWY-7111:_pyruvate_fermentation_to_isobutanol_(engineered)|g__Eubacterium.s__Eubacterium_ventriosum	MIBS	0	0	24	265	8	110	1.01981	0.0599886	0.3085	0.876648	LLD	0	0.80008	21	1103	5	552	2.20056	0.0656373	0.0277927	0.256736	IBD	0	0	30	424	6	121	0.900618	0.0422681	0.368275	0.870867
PWY-5686:_UMP_biosynthesis|g__Ruminococcus.s__Ruminococcus_sp_5_1_39BFAA	MIBS	152.333	198.02	24	265	19	234	0.989361	0.0581977	0.323112	0.876648	LLD	99.8258	187.837	21	1103	19	1003	2.1978	0.065555	0.0279872	0.258018	IBD	76.8302	87.2265	30	424	18	275	1.10928	0.0520613	0.267625	0.870867
PWY-6277:_superpathway_of_5-aminoimidazole_ribonucleotide_biosynthesis|g__Peptostreptococcaceae_noname.s__Clostridium_bartlettii	MIBS	4.25703	0	24	265	13	114	-1.33905	-0.0787677	0.181012	0.872195	LLD	0	3.22751	21	1103	8	641	2.19456	0.0654582	0.0282206	0.259137	IBD	1.3202	1.38985	30	424	16	217	0.635335	0.0298177	0.525709	0.870867
PWY-6737:_starch_degradation_V|g__Ruminococcus.s__Ruminococcus_sp_5_1_39BFAA	MIBS	172.526	201.035	24	265	19	234	0.734042	0.0431789	0.463702	0.876648	LLD	101.038	197.755	21	1103	19	1003	2.19305	0.0654133	0.0283281	0.259343	IBD	87.242	84.5881	30	424	18	275	1.17263	0.0550342	0.24124	0.870867
PWY-1042:_glycolysis_IV_(plant_cytosol)|g__Alistipes.s__Alistipes_shahii	MIBS	0	0	24	265	9	86	-0.703975	-0.0414103	0.4824	0.876648	LLD	5.6722	0	21	1103	14	491	-2.18561	-0.0651914	0.0288711	0.263541	IBD	1.38555	0	30	424	15	112	-3.17491	-0.149006	0.00150356	0.101418
COA-PWY-1:_coenzyme_A_biosynthesis_II_(mammalian)|g__Parabacteroides.s__Parabacteroides_distasonis	MIBS	0	0	24	265	7	91	-0.226824	-0.0133426	0.821737	0.906324	LLD	0	0	21	1103	10	346	-2.17751	-0.0649496	0.0294733	0.268509	IBD	0	0	30	424	12	156	-0.475526	-0.0223176	0.635004	0.870867
PWY-6737:_starch_degradation_V|g__Blautia.s__Ruminococcus_torques	MIBS	54.5118	51.9073	24	265	23	244	-0.488571	-0.0287395	0.626049	0.876648	LLD	36.4397	52.4606	21	1103	19	1050	2.1754	0.0648866	0.0296259	0.269369	IBD	29.852	15.649	30	424	23	305	-1.04292	-0.0489465	0.297324	0.870867
PWY-6121:_5-aminoimidazole_ribonucleotide_biosynthesis_I|g__Lachnospiraceae_noname.s__Lachnospiraceae_bacterium_5_1_63FAA	MIBS	38.5553	39.5453	24	265	23	242	-0.200289	-0.0117817	0.842252	0.918111	LLD	10.7008	35.4088	21	1103	15	999	2.17289	0.064812	0.0298139	0.270547	IBD	13.3204	25.6103	30	424	20	312	1.43957	0.0675622	0.150196	0.870867
PWY-621:_sucrose_degradation_III_(sucrose_invertase)|g__Blautia.s__Ruminococcus_torques	MIBS	128.538	128.915	24	265	22	247	0.147966	0.0087039	0.883376	0.942997	LLD	57.9312	137.247	21	1103	18	1053	2.16792	0.0646635	0.0301908	0.273431	IBD	27.1757	14.0906	30	424	22	294	-0.54918	-0.0257743	0.583383	0.870867
PWY-7111:_pyruvate_fermentation_to_isobutanol_(engineered)|g__Escherichia.s__Escherichia_coli	MIBS	0	0	24	265	10	93	-0.93523	-0.0550135	0.350438	0.876648	LLD	5.86295	0	21	1103	12	420	-2.16622	-0.0646128	0.0303243	0.273717	IBD	0	0	30	424	12	197	0.412499	0.0193595	0.680548	0.870867
PWY-6606:_guanosine_nucleotides_degradation_II|g__Blautia.s__Ruminococcus_obeum	MIBS	3.43799	7.57183	24	265	14	206	2.04947	0.120557	0.040542	0.485838	LLD	3.263	11.8082	21	1103	13	902	2.16595	0.064605	0.0303407	0.273717	IBD	0.757146	0	30	424	15	178	-0.132793	-0.0062323	0.894989	0.937245
PWY-6163:_chorismate_biosynthesis_from_3-dehydroquinate|g__Ruminococcus.s__Ruminococcus_sp_5_1_39BFAA	MIBS	187.356	218.888	24	265	19	234	0.833616	0.0490362	0.405217	0.876648	LLD	112.114	211.702	21	1103	19	1003	2.16183	0.0644818	0.0306578	0.27604	IBD	81.7637	94.6949	30	424	18	275	1.20209	0.056417	0.229613	0.870867
PWY-5686:_UMP_biosynthesis|g__Adlercreutzia.s__Adlercreutzia_equolifaciens	MIBS	2.51262	0	24	265	13	125	-0.911818	-0.0536363	0.36259	0.876648	LLD	0	0	21	1103	6	547	2.16035	0.0644377	0.0307741	0.276549	IBD	0	0	30	424	7	114	0.253538	0.0118991	0.800568	0.872509
PWY-6386:_UDP-N-acetylmuramoyl-pentapeptide_biosynthesis_II_(lysine-containing)|g__Adlercreutzia.s__Adlercreutzia_equolifaciens	MIBS	0	0	24	265	11	113	-0.848201	-0.0498942	0.397114	0.876648	LLD	0	1.42141	21	1103	5	552	2.15841	0.0643799	0.0309245	0.276729	IBD	0	0	30	424	7	119	0.462497	0.0217061	0.644379	0.870867
COA-PWY-1:_coenzyme_A_biosynthesis_II_(mammalian)|g__Ruminococcus.s__Ruminococcus_sp_5_1_39BFAA	MIBS	135.662	169.549	24	265	19	234	1.05574	0.0621026	0.291669	0.876648	LLD	65.1562	155.37	21	1103	19	1003	2.15775	0.0643603	0.0309735	0.276729	IBD	59.3513	60.8044	30	424	18	275	1.20209	0.056417	0.229613	0.870867
COA-PWY-1:_coenzyme_A_biosynthesis_II_(mammalian)|g__Blautia.s__Ruminococcus_torques	MIBS	38.7343	38.639	24	265	22	232	-0.390607	-0.0229769	0.697032	0.876648	LLD	24.4666	43.7688	21	1103	16	1010	2.15868	0.064388	0.0309015	0.276729	IBD	28.274	11.3633	30	424	21	263	-1.38387	-0.0649483	0.166624	0.870867
PWY-5973:_cis-vaccenate_biosynthesis|g__Blautia.s__Ruminococcus_torques	MIBS	49.4171	46.8271	24	265	20	215	-0.094686	-0.00556976	0.925581	0.964117	LLD	25.8783	50.0025	21	1103	16	946	2.15576	0.064301	0.0311287	0.277579	IBD	2.74899	0	30	424	15	193	-0.503261	-0.0236192	0.615332	0.870867
PEPTIDOGLYCANSYN-PWY:_peptidoglycan_biosynthesis_I_(meso-diaminopimelate_containing)|g__Roseburia.s__Roseburia_hominis	MIBS	0	0	24	265	6	79	0.54489	0.0320523	0.586919	0.876648	LLD	4.07813	0	21	1103	13	412	-2.15264	-0.064208	0.0313772	0.277737	IBD	0	0	30	424	11	92	-1.68259	-0.0789679	0.0926447	0.77297
PWY-6703:_preQ0_biosynthesis|g__Blautia.s__Ruminococcus_torques	MIBS	34.7437	39.4847	24	265	22	222	0.206999	0.0121764	0.837008	0.914477	LLD	23.5484	37.1416	21	1103	18	990	2.1544	0.0642603	0.0312356	0.277737	IBD	1.05282	0	30	424	15	209	-0.170588	-0.0080061	0.865155	0.916922
PWY-6595:_superpathway_of_guanosine_nucleotides_degradation_(plants)|g__Blautia.s__Ruminococcus_obeum	MIBS	3.52644	7.93586	24	265	14	206	2.07258	0.121917	0.038331	0.471756	LLD	3.21677	12.2882	21	1103	13	902	2.1537	0.0642395	0.0312904	0.277737	IBD	0.810767	0	30	424	15	178	-0.150393	-0.00705827	0.881086	0.927816
PEPTIDOGLYCANSYN-PWY:_peptidoglycan_biosynthesis_I_(meso-diaminopimelate_containing)|g__Escherichia.s__Escherichia_coli	MIBS	0	0	24	265	7	58	-1.06251	-0.0625004	0.288798	0.876648	LLD	0	0	21	1103	9	251	-2.1526	-0.0642066	0.0313864	0.277737	IBD	0	0	30	424	10	141	-0.0841675	-0.00395018	0.933606	0.96441
PWY-5686:_UMP_biosynthesis|g__Collinsella.s__Collinsella_aerofaciens	MIBS	115.682	108.64	24	265	22	228	-0.860651	-0.0506265	0.390134	0.876648	LLD	55.8881	106.004	21	1103	14	983	2.15035	0.0641397	0.0315541	0.278688	IBD	75.9969	50.347	30	424	24	274	-1.0555	-0.0495371	0.291532	0.870867
ARGININE-SYN4-PWY:_L-ornithine_de_novo__biosynthesis|g__Bacteroides.s__Bacteroides_intestinalis	MIBS	0	0	24	265	2	30	NaN	NaN	NaN	NA	LLD	0	0	21	1103	5	109	-2.14443	-0.0639629	0.0320505	0.280927	IBD	0	0	30	424	7	26	-3.5158	-0.165004	0.000441088	0.0466539
PWY-6703:_preQ0_biosynthesis|g__Parabacteroides.s__Parabacteroides_distasonis	MIBS	0	0	24	265	7	86	-0.339791	-0.0199877	0.735172	0.876648	LLD	0	0	21	1103	9	306	-2.14442	-0.0639626	0.0320339	0.280927	IBD	0	0	30	424	12	153	-0.576689	-0.0270654	0.564714	0.870867
PWY-6703:_preQ0_biosynthesis|g__Adlercreutzia.s__Adlercreutzia_equolifaciens	MIBS	4.69432	0	24	265	13	117	-1.3858	-0.0815174	0.166237	0.834159	LLD	0	2.29459	21	1103	7	579	2.14568	0.0640003	0.0319272	0.280927	IBD	0	0	30	424	9	127	0.0168848	0.000792443	0.987237	0.995447
PWY-1042:_glycolysis_IV_(plant_cytosol)|g__Coprococcus.s__Coprococcus_catus	MIBS	16.3458	19.9462	24	265	17	214	0.646675	0.0380397	0.518671	0.876648	LLD	5.83383	20.9857	21	1103	11	946	2.14418	0.0639555	0.0320459	0.280927	IBD	3.94255	2.83086	30	424	16	213	-0.0153648	-0.000721104	0.988354	0.995654
PWY-6737:_starch_degradation_V|g__Eubacterium.s__Eubacterium_ventriosum	MIBS	0	0	24	265	8	129	1.63352	0.0960896	0.102649	0.718018	LLD	0	3.31675	21	1103	6	633	2.14092	0.0638582	0.0323091	0.282659	IBD	0	0	30	424	8	135	0.587339	0.0275652	0.557563	0.870867
PWY-6387:_UDP-N-acetylmuramoyl-pentapeptide_biosynthesis_I_(meso-diaminopimelate_containing)|g__Adlercreutzia.s__Adlercreutzia_equolifaciens	MIBS	0	0	24	265	11	113	-0.834065	-0.0490626	0.405042	0.876648	LLD	0	1.3277	21	1103	5	552	2.13878	0.0637945	0.0324829	0.283174	IBD	0	0	30	424	7	119	0.486215	0.0228192	0.627462	0.870867
PWY-7111:_pyruvate_fermentation_to_isobutanol_(engineered)|g__Dorea.s__Dorea_formicigenerans	MIBS	21.7927	31.0882	24	265	23	248	1.3125	0.0772061	0.18978	0.876648	LLD	17.9203	29.7464	21	1103	19	1067	2.13866	0.063791	0.0324904	0.283174	IBD	11.4515	15.9324	30	424	24	301	1.16102	0.0544893	0.245931	0.870867
ARO-PWY:_chorismate_biosynthesis_I|g__Ruminococcus.s__Ruminococcus_sp_5_1_39BFAA	MIBS	174.305	215.152	24	265	19	234	0.882127	0.0518898	0.378399	0.876648	LLD	106.361	205.256	21	1103	19	1003	2.13739	0.0637529	0.0325942	0.283545	IBD	76.7845	93.3657	30	424	18	275	1.18736	0.0557256	0.235376	0.870867
COMPLETE-ARO-PWY:_superpathway_of_aromatic_amino_acid_biosynthesis|g__Ruminococcus.s__Ruminococcus_sp_5_1_39BFAA	MIBS	177.339	216.676	24	265	19	234	0.945956	0.0556445	0.344822	0.876648	LLD	109.947	205.165	21	1103	19	1003	2.13603	0.0637124	0.0327048	0.283973	IBD	78.4991	94.4578	30	424	18	275	1.20209	0.056417	0.229613	0.870867
COA-PWY-1:_coenzyme_A_biosynthesis_II_(mammalian)|g__Adlercreutzia.s__Adlercreutzia_equolifaciens	MIBS	3.3445	0	24	265	14	118	-1.02993	-0.0605842	0.303696	0.876648	LLD	0	0	21	1103	6	543	2.13099	0.0635621	0.03312	0.28704	IBD	0	0	30	424	9	122	0.00360014	0.000168963	0.997846	0.999268
PWY-6121:_5-aminoimidazole_ribonucleotide_biosynthesis_I|g__Adlercreutzia.s__Adlercreutzia_equolifaciens	MIBS	4.67792	1.39452	24	265	13	135	-0.740682	-0.0435695	0.45971	0.876648	LLD	0	2.85555	21	1103	7	610	2.1273	0.0634519	0.033425	0.289142	IBD	0	0	30	424	8	129	0.313819	0.0147283	0.754332	0.870867
VALSYN-PWY:_L-valine_biosynthesis|g__Dorea.s__Dorea_formicigenerans	MIBS	21.7927	30.7462	24	265	23	248	1.28955	0.0758556	0.197652	0.876648	LLD	15.9831	28.359	21	1103	19	1062	2.12511	0.0633867	0.0336057	0.290163	IBD	10.5583	14.5435	30	424	23	298	1.21629	0.0570832	0.224153	0.870867
GLYCOGENSYNTH-PWY:_glycogen_biosynthesis_I_(from_ADP-D-Glucose)|g__Escherichia.s__Escherichia_coli	MIBS	0	0	24	265	7	60	-0.91589	-0.0538759	0.36063	0.876648	LLD	0	0	21	1103	9	255	-2.12297	-0.0633229	0.0337947	0.291251	IBD	0	0	30	424	10	145	-0.0562214	-0.0026386	0.955844	0.97683
PWY-1042:_glycolysis_IV_(plant_cytosol)|g__Blautia.s__Ruminococcus_torques	MIBS	66.5161	64.8553	24	265	23	243	-0.0969518	-0.00570305	0.923778	0.964117	LLD	44.2924	68.7248	21	1103	19	1032	2.11991	0.0632317	0.0340421	0.292838	IBD	20.4933	15.7409	30	424	20	291	-0.234075	-0.0109857	0.815495	0.881945
PWY-5686:_UMP_biosynthesis|g__Blautia.s__Ruminococcus_torques	MIBS	45.6553	41.9157	24	265	20	225	0.255523	0.0150308	0.799306	0.891588	LLD	32.5315	43.793	21	1103	16	972	2.11641	0.0631272	0.034339	0.294844	IBD	5.88812	1.21249	30	424	17	212	-0.659148	-0.0309354	0.510294	0.870867
PWY-1042:_glycolysis_IV_(plant_cytosol)|g__Peptostreptococcaceae_noname.s__Clostridium_bartlettii	MIBS	2.68431	0	24	265	12	102	-1.28689	-0.0756995	0.198637	0.876648	LLD	0	3.20276	21	1103	7	574	2.11555	0.0631015	0.034414	0.29494	IBD	0	0	30	424	14	189	-0.0631825	-0.0029653	0.95025	0.973379
PWY-6121:_5-aminoimidazole_ribonucleotide_biosynthesis_I|g__Eubacterium.s__Eubacterium_eligens	MIBS	0	0	24	265	8	122	0.863328	0.050784	0.388725	0.876648	LLD	9.96763	1.81296	21	1103	15	573	-2.109	-0.0629061	0.0349758	0.298962	IBD	0	0	30	424	11	165	0.28299	0.0132814	0.777813	0.870867
PWY-6737:_starch_degradation_V|g__Escherichia.s__Escherichia_coli	MIBS	0	0	24	265	6	50	-0.872557	-0.0513269	0.383914	0.876648	LLD	0	0	21	1103	8	217	-2.1087	-0.0628973	0.0350124	0.298962	IBD	0	0	30	424	10	131	-0.18615	-0.00873644	0.853016	0.909736
PWY-5667:_CDP-diacylglycerol_biosynthesis_I|g__Escherichia.s__Escherichia_coli	MIBS	0	0	24	265	6	67	-0.317498	-0.0186764	0.752134	0.876648	LLD	0	0	21	1103	10	301	-2.10406	-0.0627588	0.0354108	0.301252	IBD	0	0	30	424	11	155	-0.0692454	-0.00324985	0.945458	0.971834
PWY0-1319:_CDP-diacylglycerol_biosynthesis_II|g__Escherichia.s__Escherichia_coli	MIBS	0	0	24	265	6	67	-0.317498	-0.0186764	0.752134	0.876648	LLD	0	0	21	1103	10	301	-2.10406	-0.0627588	0.0354108	0.301252	IBD	0	0	30	424	11	155	-0.0692454	-0.00324985	0.945458	0.971834
COA-PWY-1:_coenzyme_A_biosynthesis_II_(mammalian)|g__Blautia.s__Ruminococcus_obeum	MIBS	36.7453	35.8477	24	265	22	230	-1.1669	-0.0686414	0.243765	0.876648	LLD	12.8627	34.7833	21	1103	18	1002	2.10315	0.0627317	0.0354823	0.301306	IBD	5.68025	8.00025	30	424	19	249	0.89305	0.0419129	0.37223	0.870867
PWY-6737:_starch_degradation_V|g__Collinsella.s__Collinsella_aerofaciens	MIBS	162.869	147.118	24	265	21	227	-0.592614	-0.0348596	0.554295	0.876648	LLD	75.2153	136.997	21	1103	15	982	2.10146	0.0626813	0.0356305	0.302011	IBD	90.9316	72.6298	30	424	23	276	-1.01687	-0.047724	0.309565	0.870867
PWY-7357:_thiamin_formation_from_pyrithiamine_and_oxythiamine_(yeast)|g__Blautia.s__Ruminococcus_torques	MIBS	53.999	59.8629	24	265	19	217	0.107462	0.0063213	0.915437	0.959142	LLD	22.9959	67.7385	21	1103	18	962	2.09774	0.0625703	0.0359583	0.3041	IBD	5.91518	0	30	424	16	191	-0.620964	-0.0291433	0.535141	0.870867
PWY-6277:_superpathway_of_5-aminoimidazole_ribonucleotide_biosynthesis|g__Collinsella.s__Collinsella_aerofaciens	MIBS	145.129	136.41	24	265	22	230	-0.661331	-0.0389018	0.509219	0.876648	LLD	55.9583	125.812	21	1103	15	989	2.08764	0.0622691	0.0368609	0.309406	IBD	90.0905	64.1219	30	424	24	277	-1.24953	-0.0586431	0.211742	0.870867
PWY-5695:_urate_biosynthesis/inosine_5'-phosphate_degradation|g__Blautia.s__Ruminococcus_torques	MIBS	56.9189	51.7515	24	265	20	219	0.0997366	0.00586686	0.921569	0.962521	LLD	26.3157	54.8765	21	1103	17	981	2.08716	0.0622548	0.0369041	0.309406	IBD	2.30964	0	30	424	15	203	-0.300532	-0.0141046	0.764364	0.870867
PWY-6386:_UDP-N-acetylmuramoyl-pentapeptide_biosynthesis_II_(lysine-containing)|g__Ruminococcus.s__Ruminococcus_sp_5_1_39BFAA	MIBS	172.16	223.26	24	265	19	234	0.846382	0.0497872	0.398052	0.876648	LLD	87.6055	212.762	21	1103	19	1003	2.08511	0.0621937	0.0370898	0.30984	IBD	95.3012	97.5528	30	424	18	275	1.03415	0.0485352	0.301409	0.870867
PWY-5695:_urate_biosynthesis/inosine_5'-phosphate_degradation|g__Escherichia.s__Escherichia_coli	MIBS	0	0	24	265	10	93	-0.893531	-0.0525607	0.37237	0.876648	LLD	4.63622	0	21	1103	12	413	-2.08412	-0.0621641	0.0371846	0.310072	IBD	0	0	30	424	12	192	0.32973	0.015475	0.7422	0.870867
PWY-6387:_UDP-N-acetylmuramoyl-pentapeptide_biosynthesis_I_(meso-diaminopimelate_containing)|g__Ruminococcus.s__Ruminococcus_sp_5_1_39BFAA	MIBS	163.024	211.709	24	265	19	234	0.838722	0.0493366	0.402342	0.876648	LLD	84.7671	201.342	21	1103	19	1003	2.07697	0.0619508	0.0378359	0.313246	IBD	88.9755	91.3487	30	424	18	275	1.01795	0.0477747	0.309053	0.870867
PWY-6936:_seleno-amino_acid_biosynthesis|g__Escherichia.s__Escherichia_coli	MIBS	0	0	24	265	9	86	-0.697867	-0.041051	0.486216	0.876648	LLD	1.31617	0	21	1103	11	364	-2.07235	-0.0618131	0.0382702	0.316276	IBD	0	0	30	424	13	183	-0.0868491	-0.00407603	0.931425	0.963915
PWY-1269:_CMP-3-deoxy-D-manno-octulosonate_biosynthesis_I|g__Bacteroides.s__Bacteroides_thetaiotaomicron	MIBS	0	0	24	265	5	47	-0.605593	-0.0356231	0.54605	0.876648	LLD	0	0	21	1103	7	205	-2.07058	-0.0617602	0.0384448	0.316588	IBD	0	0	30	424	14	108	-2.28073	-0.10704	0.0226194	0.327532
PEPTIDOGLYCANSYN-PWY:_peptidoglycan_biosynthesis_I_(meso-diaminopimelate_containing)|g__Ruminococcus.s__Ruminococcus_sp_5_1_39BFAA	MIBS	163.371	211.487	24	265	19	234	0.843829	0.049637	0.399479	0.876648	LLD	87.2773	196.788	21	1103	19	1003	2.06746	0.0616673	0.0387224	0.31739	IBD	87.7111	92.7928	30	424	18	275	1.02384	0.0480513	0.306258	0.870867
PWY-6700:_queuosine_biosynthesis|unclassified	MIBS	487.727	704.544	24	265	24	264	2.73182	0.160695	0.00632292	0.163365	LLD	642.38	845.196	21	1103	21	1102	2.06669	0.0616442	0.0387953	0.31739	IBD	496.719	502.05	30	424	30	418	-0.138233	-0.00648762	0.890625	0.933915
ARGININE-SYN4-PWY:_L-ornithine_de_novo__biosynthesis|g__Bacteroides.s__Bacteroides_fragilis	MIBS	0	0	24	265	10	49	-2.93384	-0.172579	0.00336759	0.0936498	LLD	0	0	21	1103	7	189	-2.06028	-0.061453	0.0394207	0.318153	IBD	0	0	30	424	13	144	-1.25064	-0.0586953	0.211377	0.870867
PWY-7237:_myo-,_chiro-_and_scillo-inositol_degradation|unclassified	MIBS	224.739	342.277	24	265	24	264	1.9564	0.115083	0.0505679	0.540231	LLD	276.771	309.598	21	1103	21	1100	2.05855	0.0614013	0.0395701	0.318153	IBD	198.513	218.446	30	424	28	411	1.59691	0.0749467	0.110446	0.870867
PEPTIDOGLYCANSYN-PWY:_peptidoglycan_biosynthesis_I_(meso-diaminopimelate_containing)|g__Blautia.s__Ruminococcus_obeum	MIBS	21.2157	28.5791	24	265	17	212	0.849372	0.0499631	0.396387	0.876648	LLD	18.269	33.9825	21	1103	17	964	2.05524	0.0613026	0.039889	0.318153	IBD	4.43445	3.68843	30	424	16	223	0.545262	0.0255904	0.586097	0.870867
PWY-6387:_UDP-N-acetylmuramoyl-pentapeptide_biosynthesis_I_(meso-diaminopimelate_containing)|g__Blautia.s__Ruminococcus_obeum	MIBS	19.2877	27.1797	24	265	17	214	0.920712	0.0541595	0.35787	0.876648	LLD	17.8607	31.4817	21	1103	17	964	2.05999	0.0614444	0.0394319	0.318153	IBD	3.791	3.06112	30	424	16	224	0.546334	0.0256407	0.585359	0.870867
PWY-6121:_5-aminoimidazole_ribonucleotide_biosynthesis_I|g__Collinsella.s__Collinsella_aerofaciens	MIBS	153.128	140.639	24	265	22	230	-0.691971	-0.0407042	0.489757	0.876648	LLD	57.2179	126.028	21	1103	15	986	2.05718	0.0613606	0.0397014	0.318153	IBD	83.908	64.9502	30	424	24	276	-1.26177	-0.0592177	0.207297	0.870867
PWY-6737:_starch_degradation_V|g__Lachnospiraceae_noname.s__Lachnospiraceae_bacterium_5_1_63FAA	MIBS	51.5383	59.7984	24	265	23	245	-0.278082	-0.0163578	0.781929	0.881697	LLD	26.8778	60.0261	21	1103	16	1014	2.05949	0.0614294	0.0394799	0.318153	IBD	17.3815	43.1773	30	424	22	316	1.02518	0.0481139	0.305623	0.870867
PWY-7111:_pyruvate_fermentation_to_isobutanol_(engineered)|g__Blautia.s__Ruminococcus_torques	MIBS	48.9409	62.9553	24	265	23	259	-0.0408118	-0.0024007	0.968463	0.987403	LLD	39.8775	64.0376	21	1103	21	1086	2.06466	0.0615836	0.0389874	0.318153	IBD	38.3366	21.7589	30	424	28	348	-1.2386	-0.0581306	0.21576	0.870867
PWY-5667:_CDP-diacylglycerol_biosynthesis_I|g__Ruminococcus.s__Ruminococcus_sp_5_1_39BFAA	MIBS	153.559	202.095	24	265	19	234	0.82085	0.0482853	0.412459	0.876648	LLD	86.661	179.049	21	1103	19	1003	2.04812	0.0610902	0.0405819	0.319954	IBD	63.3114	82.337	30	424	18	275	1.17116	0.0549651	0.241832	0.870867
PWY0-1319:_CDP-diacylglycerol_biosynthesis_II|g__Ruminococcus.s__Ruminococcus_sp_5_1_39BFAA	MIBS	153.559	202.095	24	265	19	234	0.82085	0.0482853	0.412459	0.876648	LLD	86.661	179.049	21	1103	19	1003	2.04812	0.0610902	0.0405819	0.319954	IBD	63.3114	82.337	30	424	18	275	1.17116	0.0549651	0.241832	0.870867
PWY-6703:_preQ0_biosynthesis|g__Escherichia.s__Escherichia_coli	MIBS	0	0	24	265	7	48	-1.38715	-0.0815968	0.165966	0.83395	LLD	0	0	21	1103	8	237	-2.0448	-0.0609912	0.0409213	0.320842	IBD	0	0	30	424	10	141	-0.188948	-0.00886775	0.850807	0.908232
PWY-5690:_TCA_cycle_II_(plants_and_fungi)|g__Escherichia.s__Escherichia_coli	MIBS	0	0	24	265	9	68	-1.49669	-0.0880407	0.134901	0.763519	LLD	0	0	21	1103	10	271	-2.04426	-0.0609752	0.0409719	0.320842	IBD	0	0	30	424	10	153	0.174478	0.00818864	0.862149	0.915116
PWY-7111:_pyruvate_fermentation_to_isobutanol_(engineered)|g__Peptostreptococcaceae_noname.s__Clostridium_bartlettii	MIBS	3.41599	0	24	265	15	130	-1.43189	-0.0842289	0.152565	0.819176	LLD	0	3.83405	21	1103	9	640	2.04141	0.0608901	0.0412452	0.321376	IBD	2.76981	2.42545	30	424	17	245	0.322751	0.0151474	0.747451	0.870867
VALSYN-PWY:_L-valine_biosynthesis|g__Peptostreptococcaceae_noname.s__Clostridium_bartlettii	MIBS	3.41599	0	24	265	15	130	-1.43189	-0.0842289	0.152565	0.819176	LLD	0	3.83405	21	1103	9	640	2.04141	0.0608901	0.0412452	0.321376	IBD	2.76981	2.42545	30	424	17	245	0.322751	0.0151474	0.747451	0.870867
PWY-1269:_CMP-3-deoxy-D-manno-octulosonate_biosynthesis_I|g__Escherichia.s__Escherichia_coli	MIBS	0	0	24	265	9	71	-1.14834	-0.0675496	0.251495	0.876648	LLD	0	0	21	1103	10	313	-2.04013	-0.060852	0.0413797	0.321376	IBD	0	0	30	424	11	166	0.0131032	0.000614963	0.990199	0.996063
PWY-5695:_urate_biosynthesis/inosine_5'-phosphate_degradation|g__Bacteroides.s__Bacteroides_ovatus	MIBS	0	0	24	265	6	63	-0.539096	-0.0317115	0.590998	0.876648	LLD	0	0	21	1103	8	237	-2.0401	-0.0608511	0.0413872	0.321376	IBD	0	0	30	424	7	99	0.00874014	0.000410195	0.993801	0.998109
PEPTIDOGLYCANSYN-PWY:_peptidoglycan_biosynthesis_I_(meso-diaminopimelate_containing)|g__Collinsella.s__Collinsella_aerofaciens	MIBS	115.281	90.5608	24	265	22	228	-1.50933	-0.0887842	0.131541	0.750072	LLD	39.6862	79.141	21	1103	14	975	2.03792	0.0607861	0.0415919	0.322424	IBD	51.8955	36.6706	30	424	24	268	-0.921124	-0.0432305	0.357371	0.870867
PWY-6897:_thiamin_salvage_II|unclassified	MIBS	0	13.2987	24	265	11	135	0.682932	0.0401725	0.49551	0.876648	LLD	69.365	27.8851	21	1103	17	609	-2.03292	-0.060637	0.0420963	0.325075	IBD	47.1961	14.2333	30	424	21	215	-2.1064	-0.0988585	0.0352355	0.452937
PWY-5667:_CDP-diacylglycerol_biosynthesis_I|g__Parabacteroides.s__Parabacteroides_distasonis	MIBS	0	0	24	265	8	94	-0.397305	-0.0233709	0.692244	0.876648	LLD	0	0	21	1103	10	365	-2.03111	-0.0605829	0.042285	0.325075	IBD	0	0	30	424	14	168	-0.628971	-0.0295191	0.5299	0.870867
PWY0-1319:_CDP-diacylglycerol_biosynthesis_II|g__Parabacteroides.s__Parabacteroides_distasonis	MIBS	0	0	24	265	8	94	-0.397305	-0.0233709	0.692244	0.876648	LLD	0	0	21	1103	10	365	-2.03111	-0.0605829	0.042285	0.325075	IBD	0	0	30	424	14	168	-0.628971	-0.0295191	0.5299	0.870867
PWY-7323:_superpathway_of_GDP-mannose-derived_O-antigen_building_blocks_biosynthesis|g__Bacteroides.s__Bacteroides_xylanisolvens	MIBS	0	0	24	265	5	51	-0.510224	-0.0300132	0.61119	0.876648	LLD	0	0	21	1103	7	200	-2.02023	-0.0602583	0.0434119	0.331535	IBD	0	0	30	424	10	84	-1.7183	-0.0806438	0.0859273	0.738116
PWY-6277:_superpathway_of_5-aminoimidazole_ribonucleotide_biosynthesis|g__Eggerthella.s__Eggerthella_lenta	MIBS	0	0	24	265	10	75	-1.59982	-0.0941072	0.10999	0.718018	LLD	0	0	21	1103	7	197	-2.01801	-0.0601923	0.0436425	0.3322	IBD	0	0	30	424	9	124	-0.173707	-0.00815246	0.8628	0.915412
PWY-6386:_UDP-N-acetylmuramoyl-pentapeptide_biosynthesis_II_(lysine-containing)|g__Parabacteroides.s__Parabacteroides_distasonis	MIBS	0	0	24	265	9	99	-0.663725	-0.0390426	0.507807	0.876648	LLD	0	0	21	1103	10	353	-2.01714	-0.0601663	0.0437234	0.332269	IBD	1.37912	0	30	424	15	164	-1.04496	-0.0490424	0.296419	0.870867
PWY-6387:_UDP-N-acetylmuramoyl-pentapeptide_biosynthesis_I_(meso-diaminopimelate_containing)|g__Collinsella.s__Collinsella_aerofaciens	MIBS	108.253	89.8017	24	265	22	228	-1.53487	-0.0902864	0.12513	0.728778	LLD	40.9162	79.822	21	1103	14	978	2.01539	0.0601141	0.0438991	0.332512	IBD	57.7307	38.9015	30	424	24	269	-1.02973	-0.0483278	0.303481	0.870867
PEPTIDOGLYCANSYN-PWY:_peptidoglycan_biosynthesis_I_(meso-diaminopimelate_containing)|g__Paraprevotella.s__Paraprevotella_clara	MIBS	0	0	24	265	0	36	NaN	NaN	NaN	NA	LLD	0	0	21	1103	6	151	-2.01378	-0.0600662	0.0440913	0.332878	IBD	0	0	30	424	6	41	-1.78661	-0.0838498	0.0742209	0.675533
PWY66-422:_D-galactose_degradation_V_(Leloir_pathway)|g__Blautia.s__Ruminococcus_obeum	MIBS	70.5388	71.7374	24	265	24	253	-0.550975	-0.0324103	0.582525	0.876648	LLD	30.8928	71.5173	21	1103	21	1070	2.01175	0.0600055	0.0442821	0.333775	IBD	18.604	27.5342	30	424	27	322	0.260805	0.0122402	0.794801	0.870867
PWY-5667:_CDP-diacylglycerol_biosynthesis_I|g__Ruminococcus.s__Ruminococcus_lactaris	MIBS	0	0	24	265	6	103	1.39713	0.0821838	0.162817	0.831338	LLD	0	0	21	1103	5	530	2.00847	0.0599078	0.0446319	0.335319	IBD	0	0	30	424	7	129	0.793586	0.0372448	0.427954	0.870867
PWY0-1319:_CDP-diacylglycerol_biosynthesis_II|g__Ruminococcus.s__Ruminococcus_lactaris	MIBS	0	0	24	265	6	103	1.39713	0.0821838	0.162817	0.831338	LLD	0	0	21	1103	5	530	2.00847	0.0599078	0.0446319	0.335319	IBD	0	0	30	424	7	129	0.793586	0.0372448	0.427954	0.870867
ARO-PWY:_chorismate_biosynthesis_I|g__Escherichia.s__Escherichia_coli	MIBS	0	0	24	265	5	49	-0.386384	-0.0227285	0.700602	0.876648	LLD	0	0	21	1103	8	230	-2.00457	-0.0597913	0.0450599	0.336894	IBD	0	0	30	424	10	132	-0.285585	-0.0134032	0.775867	0.870867
PWY-6737:_starch_degradation_V|g__Eubacterium.s__Eubacterium_hallii	MIBS	61.2658	76.1146	24	265	23	244	0.692673	0.0407455	0.489316	0.876648	LLD	40.6888	77.6669	21	1103	20	1039	2.00445	0.0597878	0.0450579	0.336894	IBD	22.4342	28.6643	30	424	23	290	0.730997	0.0343074	0.465228	0.870867
PWY-7357:_thiamin_formation_from_pyrithiamine_and_oxythiamine_(yeast)|g__Escherichia.s__Escherichia_coli	MIBS	0	0	24	265	6	59	-0.568764	-0.0334567	0.570701	0.876648	LLD	0	0	21	1103	10	289	-1.9973	-0.0595743	0.0458405	0.342177	IBD	0	0	30	424	10	160	0.246884	0.0115868	0.80564	0.875865
COA-PWY:_coenzyme_A_biosynthesis_I|g__Bacteroides.s__Bacteroides_ovatus	MIBS	0	0	24	265	10	119	-0.223941	-0.013173	0.823893	0.907643	LLD	3.37201	0	21	1103	13	491	-1.99103	-0.0593876	0.046518	0.346118	IBD	3.22992	2.58718	30	424	17	224	-0.609753	-0.0286171	0.542529	0.870867
PWY-5188:_tetrapyrrole_biosynthesis_I_(from_glutamate)|g__Lachnospiraceae_noname.s__Lachnospiraceae_bacterium_5_1_63FAA	MIBS	28.1956	29.8752	24	265	23	240	-0.19265	-0.0113323	0.848233	0.922422	LLD	11.6389	28.0492	21	1103	15	1000	1.98888	0.0593233	0.0467519	0.3473	IBD	5.1994	19.9661	30	424	21	307	1.29327	0.0606964	0.196168	0.870867
PWY0-1296:_purine_ribonucleosides_degradation|g__Ruminococcus.s__Ruminococcus_sp_5_1_39BFAA	MIBS	163.227	224.892	24	265	19	234	1.07362	0.0631539	0.283568	0.876648	LLD	111.279	203.091	21	1103	19	1003	1.98464	0.0591969	0.047222	0.348554	IBD	82.8889	102.354	30	424	18	275	1.06067	0.0497797	0.289175	0.870867
PWY-6163:_chorismate_biosynthesis_from_3-dehydroquinate|g__Eubacterium.s__Eubacterium_hallii	MIBS	50.3147	75.0943	24	265	24	249	1.29077	0.0759279	0.197225	0.876648	LLD	46.6027	70.9388	21	1103	20	1054	1.98229	0.0591268	0.0474845	0.349934	IBD	27.389	28.4311	30	424	23	314	0.707325	0.0331964	0.479816	0.870867
PWY-3841:_folate_transformations_II|g__Bacteroides.s__Bacteroides_thetaiotaomicron	MIBS	0	0	24	265	6	56	-0.66085	-0.0388735	0.509849	0.876648	LLD	0	0	21	1103	8	251	-1.9791	-0.0590317	0.0478562	0.350257	IBD	0	0	30	424	14	119	-1.8857	-0.0885005	0.0594557	0.603837
PWY-6386:_UDP-N-acetylmuramoyl-pentapeptide_biosynthesis_II_(lysine-containing)|g__Collinsella.s__Collinsella_aerofaciens	MIBS	117.685	95.7865	24	265	22	228	-1.43272	-0.0842774	0.152305	0.819176	LLD	45.4967	85.6508	21	1103	14	978	1.97974	0.0590506	0.0477713	0.350257	IBD	62.9712	43.6303	30	424	24	269	-1.09308	-0.0513008	0.274682	0.870867
PWY-5188:_tetrapyrrole_biosynthesis_I_(from_glutamate)|g__Ruminococcus.s__Ruminococcus_sp_5_1_39BFAA	MIBS	142.499	187.482	24	265	19	234	0.94851	0.0557947	0.34352	0.876648	LLD	103.304	169.889	21	1103	19	1003	1.97853	0.0590147	0.0479069	0.350257	IBD	72.4655	84.411	30	424	18	275	1.21535	0.0570393	0.224513	0.870867
PWY-6387:_UDP-N-acetylmuramoyl-pentapeptide_biosynthesis_I_(meso-diaminopimelate_containing)|g__Escherichia.s__Escherichia_coli	MIBS	0	0	24	265	7	62	-0.922947	-0.054291	0.356925	0.876648	LLD	0	0	21	1103	9	265	-1.97948	-0.0590431	0.0478122	0.350257	IBD	0	0	30	424	10	145	0.00340736	0.000159915	0.997961	0.999268
PWY-6703:_preQ0_biosynthesis|g__Barnesiella.s__Barnesiella_intestinihominis	MIBS	0	0	24	265	8	85	-0.621156	-0.0365386	0.535509	0.876648	LLD	2.77222	0	21	1103	12	361	-1.97136	-0.0588007	0.0487292	0.355148	IBD	6.67694	0	30	424	17	157	-2.48607	-0.116677	0.012946	0.261823
PWY-6737:_starch_degradation_V|g__Dorea.s__Dorea_formicigenerans	MIBS	26.2984	31.3203	24	265	22	245	1.0001	0.0588296	0.317878	0.876648	LLD	17.6231	30.0874	21	1103	18	1045	1.96709	0.0586735	0.0492116	0.358099	IBD	11.8797	14.4357	30	424	23	284	0.640209	0.0300465	0.522513	0.870867
PWY-1042:_glycolysis_IV_(plant_cytosol)|g__Escherichia.s__Escherichia_coli	MIBS	0	0	24	265	9	73	-1.28286	-0.0754624	0.200103	0.876648	LLD	0	0	21	1103	10	334	-1.96518	-0.0586165	0.049441	0.358641	IBD	0	0	30	424	10	174	0.505563	0.0237273	0.613732	0.870867
PWY0-1296:_purine_ribonucleosides_degradation|g__Blautia.s__Ruminococcus_gnavus	MIBS	0	0	24	265	8	83	-0.154841	-0.00910828	0.878168	0.939549	LLD	0	0	21	1103	8	212	-1.96534	-0.0586211	0.0494319	0.358641	IBD	0	1.6232	30	424	12	216	0.915053	0.0429455	0.360568	0.870867
PWY-6700:_queuosine_biosynthesis|g__Peptostreptococcaceae_noname.s__Clostridium_bartlettii	MIBS	5.6214	0	24	265	15	97	-2.47036	-0.145315	0.0135526	0.286254	LLD	0	3.70266	21	1103	8	599	1.96382	0.0585759	0.0495922	0.358735	IBD	0	0	30	424	13	197	0.643113	0.0301828	0.520659	0.870867
PWY-5686:_UMP_biosynthesis|g__Eggerthella.s__Eggerthella_lenta	MIBS	0	0	24	265	9	67	-1.47568	-0.0868048	0.140472	0.788507	LLD	0	0	21	1103	6	163	-1.96387	-0.0585772	0.0496089	0.358735	IBD	0	0	30	424	8	107	-0.177167	-0.00831486	0.860118	0.913795
COA-PWY-1:_coenzyme_A_biosynthesis_II_(mammalian)|g__Bacteroides.s__Bacteroides_uniformis	MIBS	9.82069	9.74228	24	265	15	170	-0.429725	-0.025278	0.668346	0.876648	LLD	24.4484	13.2461	21	1103	19	792	-1.95765	-0.0583918	0.0503113	0.363246	IBD	18.3827	23.0739	30	424	21	300	0.379178	0.0177957	0.705097	0.870867
COA-PWY-1:_coenzyme_A_biosynthesis_II_(mammalian)|g__Eubacterium.s__Eubacterium_siraeum	MIBS	0	0	24	265	4	75	NaN	NaN	NaN	NA	LLD	2.66386	0	21	1103	11	370	-1.95663	-0.0583615	0.0504379	0.363593	IBD	0	0	30	424	9	69	-1.89626	-0.0889958	0.058071	0.603837
PWY-6277:_superpathway_of_5-aminoimidazole_ribonucleotide_biosynthesis|g__Eubacterium.s__Eubacterium_eligens	MIBS	0	0	24	265	10	130	0.50248	0.0295577	0.616295	0.876648	LLD	11.6186	2.80538	21	1103	15	652	-1.95366	-0.0582727	0.0507833	0.365514	IBD	0	0	30	424	12	176	0.278708	0.0130804	0.781087	0.870867
PWY-1042:_glycolysis_IV_(plant_cytosol)|g__Bacteroides.s__Bacteroides_caccae	MIBS	0	0	24	265	6	89	0.699394	0.0411408	0.48526	0.876648	LLD	3.27954	0	21	1103	12	416	-1.95052	-0.058179	0.0511608	0.367089	IBD	0	0	30	424	14	126	-2.24257	-0.105249	0.0249814	0.354491
PWY-6317:_galactose_degradation_I_(Leloir_pathway)|g__Eubacterium.s__Eubacterium_siraeum	MIBS	0	0	24	265	5	87	1.24358	0.0731519	0.214222	0.876648	LLD	4.963	0	21	1103	12	418	-1.95102	-0.0581939	0.0511013	0.367089	IBD	0	0	30	424	9	74	-1.71334	-0.0804111	0.0868464	0.743707
1CMET2-PWY:_N10-formyl-tetrahydrofolate_biosynthesis|g__Bacteroides.s__Bacteroides_ovatus	MIBS	0	0	24	265	3	41	NaN	NaN	NaN	NA	LLD	0	0	21	1103	6	157	-1.94977	-0.0581567	0.0512698	0.367301	IBD	0	0	30	424	9	90	-1.06037	-0.0497657	0.289429	0.870867
PWY-5667:_CDP-diacylglycerol_biosynthesis_I|g__Barnesiella.s__Barnesiella_intestinihominis	MIBS	0	0	24	265	11	93	-1.52053	-0.0894431	0.12875	0.739806	LLD	3.55242	0	21	1103	13	475	-1.94268	-0.0579454	0.0520998	0.371458	IBD	11.5154	0	30	424	19	172	-2.6214	-0.123028	0.00877753	0.261823
PWY0-1319:_CDP-diacylglycerol_biosynthesis_II|g__Barnesiella.s__Barnesiella_intestinihominis	MIBS	0	0	24	265	11	93	-1.52053	-0.0894431	0.12875	0.739806	LLD	3.55242	0	21	1103	13	475	-1.94268	-0.0579454	0.0520998	0.371458	IBD	11.5154	0	30	424	19	172	-2.6214	-0.123028	0.00877753	0.261823
PWY-6936:_seleno-amino_acid_biosynthesis|g__Lachnospiraceae_noname.s__Lachnospiraceae_bacterium_5_1_63FAA	MIBS	36.9989	32.3836	24	265	23	241	-0.617474	-0.036322	0.537764	0.876648	LLD	12.7486	29.1332	21	1103	15	999	1.94206	0.0579268	0.052171	0.371458	IBD	6.77125	21.2341	30	424	21	311	1.20327	0.0564724	0.229152	0.870867
PWY-7111:_pyruvate_fermentation_to_isobutanol_(engineered)|g__Clostridium.s__Clostridium_leptum	MIBS	2.02032	0	24	265	14	102	-2.23909	-0.131711	0.0252441	0.425697	LLD	1.53963	0	21	1103	11	366	-1.93405	-0.057688	0.0531563	0.376734	IBD	0	0	30	424	9	117	-0.486215	-0.0228192	0.627462	0.870867
PWY-6317:_galactose_degradation_I_(Leloir_pathway)|g__Blautia.s__Ruminococcus_obeum	MIBS	70.1415	67.206	24	265	24	249	-0.62498	-0.0367635	0.532822	0.876648	LLD	30.8928	70.0328	21	1103	20	1051	1.93446	0.0577002	0.0530977	0.376734	IBD	18.1219	22.9962	30	424	26	303	0.160072	0.00751253	0.873398	0.922482
PWY-5686:_UMP_biosynthesis|g__Eubacterium.s__Eubacterium_ventriosum	MIBS	0	0	24	265	7	111	1.48388	0.0872868	0.138223	0.780689	LLD	0	0	21	1103	5	536	1.92657	0.0574649	0.0540785	0.382684	IBD	0	0	30	424	5	124	1.44588	0.0678586	0.148465	0.870867
PWY-6703:_preQ0_biosynthesis|g__Bacteroides.s__Bacteroides_caccae	MIBS	0	0	24	265	4	75	NaN	NaN	NaN	NA	LLD	0	0	21	1103	10	356	-1.91931	-0.0572483	0.0549962	0.38564	IBD	0	0	30	424	12	120	-1.78463	-0.0837567	0.0744678	0.676446
COA-PWY:_coenzyme_A_biosynthesis_I|g__Eubacterium.s__Eubacterium_ventriosum	MIBS	0	0	24	265	9	129	1.66111	0.0977121	0.0969691	0.718018	LLD	0	3.0419	21	1103	6	604	1.91811	0.0572123	0.0551427	0.386082	IBD	0	0	30	424	7	136	1.26383	0.0593144	0.206605	0.870867
PWY-5667:_CDP-diacylglycerol_biosynthesis_I|g__Bacteroides.s__Bacteroides_ovatus	MIBS	0	0	24	265	6	106	0.805047	0.0473557	0.421631	0.876648	LLD	4.73631	0	21	1103	11	447	-1.91054	-0.0569867	0.0561125	0.387017	IBD	3.88101	0	30	424	16	200	-1.0101	-0.0474065	0.312819	0.870867
PWY0-1319:_CDP-diacylglycerol_biosynthesis_II|g__Bacteroides.s__Bacteroides_ovatus	MIBS	0	0	24	265	6	106	0.805047	0.0473557	0.421631	0.876648	LLD	4.73631	0	21	1103	11	447	-1.91054	-0.0569867	0.0561125	0.387017	IBD	3.88101	0	30	424	16	200	-1.0101	-0.0474065	0.312819	0.870867
CALVIN-PWY:_Calvin-Benson-Bassham_cycle|g__Peptostreptococcaceae_noname.s__Clostridium_bartlettii	MIBS	1.58803	0	24	265	12	87	-1.70033	-0.10002	0.0893523	0.703257	LLD	0	0	21	1103	7	543	1.91293	0.0570579	0.0558038	0.387017	IBD	0	0	30	424	12	174	0.232654	0.010919	0.816657	0.882814
PWY-6121:_5-aminoimidazole_ribonucleotide_biosynthesis_I|g__Eggerthella.s__Eggerthella_lenta	MIBS	0	0	24	265	10	66	-1.93683	-0.113931	0.0529677	0.551318	LLD	0	0	21	1103	6	161	-1.91342	-0.0570726	0.0557643	0.387017	IBD	0	0	30	424	7	108	0.175282	0.0082264	0.861598	0.914728
PWY-6700:_queuosine_biosynthesis|g__Bacteroides.s__Bacteroides_fragilis	MIBS	0	0	24	265	8	40	-2.60917	-0.15348	0.00912864	0.215696	LLD	0	0	21	1103	6	153	-1.90999	-0.0569703	0.0562064	0.387088	IBD	0	0	30	424	12	126	-1.3672	-0.0641657	0.171841	0.870867
P461-PWY:_hexitol_fermentation_to_lactate,_formate,_ethanol_and_acetate|g__Lachnospiraceae_noname.s__Lachnospiraceae_bacterium_5_1_63FAA	MIBS	90.0683	83.219	24	265	23	245	-0.216853	-0.012756	0.829317	0.910824	LLD	42.3431	80.8973	21	1103	16	1011	1.9058	0.0568451	0.0567208	0.388319	IBD	24.3652	60.984	30	424	22	317	1.26304	0.0592776	0.206834	0.870867
PWY-5695:_urate_biosynthesis/inosine_5'-phosphate_degradation|g__Bacteroides.s__Bacteroides_fragilis	MIBS	0	0	24	265	9	42	-2.88108	-0.169475	0.00398731	0.110044	LLD	0	0	21	1103	6	152	-1.90222	-0.0567385	0.0572157	0.389977	IBD	0	0	30	424	13	127	-1.60624	-0.0753844	0.108415	0.869442
1CMET2-PWY:_N10-formyl-tetrahydrofolate_biosynthesis|g__Bacteroides.s__Bacteroides_xylanisolvens	MIBS	0	0	24	265	4	29	NaN	NaN	NaN	NA	LLD	0	0	21	1103	5	126	-1.90049	-0.0566869	0.0574485	0.390988	IBD	0	0	30	424	8	74	-1.20866	-0.0567251	0.227207	0.870867
PWY-5686:_UMP_biosynthesis|g__Barnesiella.s__Barnesiella_intestinihominis	MIBS	0	0	24	265	10	88	-1.17948	-0.0693814	0.238808	0.876648	LLD	3.61411	0	21	1103	12	426	-1.89683	-0.0565776	0.0579019	0.393027	IBD	7.59208	0	30	424	17	161	-2.10546	-0.0988141	0.0353225	0.452937
PWY-6897:_thiamin_salvage_II|g__Escherichia.s__Escherichia_coli	MIBS	0	0	24	265	6	55	-0.679314	-0.0399596	0.498072	0.876648	LLD	0	0	21	1103	9	266	-1.89677	-0.0565758	0.057918	0.393027	IBD	0	0	30	424	10	152	0.0874005	0.00410191	0.931021	0.963915
COA-PWY-1:_coenzyme_A_biosynthesis_II_(mammalian)|g__Eubacterium.s__Eubacterium_hallii	MIBS	35.3459	46.1129	24	265	21	248	0.978363	0.0575508	0.328526	0.876648	LLD	20.7134	48.1533	21	1103	19	1032	1.88983	0.056369	0.0588256	0.398019	IBD	15.1946	18.7763	30	424	20	292	1.37619	0.0645879	0.168989	0.870867
PWY-1042:_glycolysis_IV_(plant_cytosol)|g__Barnesiella.s__Barnesiella_intestinihominis	MIBS	0	0	24	265	9	94	-0.674616	-0.0396833	0.500866	0.876648	LLD	5.97323	0	21	1103	13	445	-1.88767	-0.0563044	0.059122	0.399441	IBD	11.2971	0	30	424	21	161	-3.24481	-0.152286	0.00117865	0.0837289
PWY-6700:_queuosine_biosynthesis|g__Bacteroides.s__Bacteroides_caccae	MIBS	0	0	24	265	6	83	0.739329	0.0434899	0.460655	0.876648	LLD	3.0058	0	21	1103	11	410	-1.88137	-0.0561164	0.0599753	0.402701	IBD	0	0	30	424	13	120	-2.11134	-0.0990903	0.0348198	0.452937
PWY-6700:_queuosine_biosynthesis|g__Eubacterium.s__Eubacterium_hallii	MIBS	37.7428	51.5222	24	265	24	253	0.540772	0.0318101	0.589544	0.876648	LLD	23.58	53.1181	21	1103	19	1054	1.88084	0.0561008	0.0600397	0.402701	IBD	14.9831	18.902	30	424	21	311	0.995336	0.0467134	0.319927	0.870867
PWY-6527:_stachyose_degradation|g__Eubacterium.s__Eubacterium_siraeum	MIBS	0	0	24	265	10	112	0.667238	0.0392493	0.505527	0.876648	LLD	9.36543	0.740101	21	1103	14	552	-1.8732	-0.0558729	0.0610905	0.408138	IBD	0	0	30	424	10	97	-1.45159	-0.0681263	0.146886	0.870867
PWY-1042:_glycolysis_IV_(plant_cytosol)|g__Lachnospiraceae_noname.s__Lachnospiraceae_bacterium_5_1_63FAA	MIBS	106.318	97.5681	24	265	23	243	-0.594468	-0.0349687	0.553053	0.876648	LLD	39.9396	94.7388	21	1103	16	1003	1.87337	0.0558781	0.0610636	0.408138	IBD	32.1899	63.6903	30	424	21	308	1.3155	0.0617393	0.188588	0.870867
PWY-6700:_queuosine_biosynthesis|g__Escherichia.s__Escherichia_coli	MIBS	0	0	24	265	7	69	-0.573144	-0.0337144	0.567663	0.876648	LLD	0	0	21	1103	9	287	-1.8731	-0.0558699	0.0611149	0.408138	IBD	0	0	30	424	9	145	0.243264	0.011417	0.808462	0.876827
PWY-6703:_preQ0_biosynthesis|g__Bacteroides.s__Bacteroides_fragilis	MIBS	0	0	24	265	7	31	-2.57132	-0.151254	0.010195	0.229261	LLD	0	0	21	1103	5	120	-1.87181	-0.0558313	0.0613196	0.408327	IBD	0	0	30	424	9	108	-0.794168	-0.0372722	0.427643	0.870867
SALVADEHYPOX-PWY:_adenosine_nucleotides_degradation_II|g__Blautia.s__Ruminococcus_torques	MIBS	56.5277	49.1515	24	265	20	218	0.117657	0.00692099	0.907353	0.956976	LLD	19.9915	54.0518	21	1103	17	971	1.87155	0.0558238	0.0613154	0.408327	IBD	1.80496	0	30	424	15	199	-0.351721	-0.0165071	0.725632	0.870867
PWY-6700:_queuosine_biosynthesis|g__Adlercreutzia.s__Adlercreutzia_equolifaciens	MIBS	2.78157	1.75002	24	265	15	142	-0.572538	-0.0336787	0.567866	0.876648	LLD	0	3.27744	21	1103	10	670	1.86974	0.0557696	0.0615692	0.409399	IBD	0	0	30	424	14	136	-1.37017	-0.0643055	0.170901	0.870867
PWY-5667:_CDP-diacylglycerol_biosynthesis_I|g__Eubacterium.s__Eubacterium_hallii	MIBS	48.9947	67.6081	24	265	22	246	1.1608	0.0682824	0.246242	0.876648	LLD	40.0223	63.1876	21	1103	20	1030	1.86304	0.0555697	0.0625049	0.413247	IBD	18.3994	25.3901	30	424	23	286	0.729059	0.0342164	0.466413	0.870867
PWY0-1319:_CDP-diacylglycerol_biosynthesis_II|g__Eubacterium.s__Eubacterium_hallii	MIBS	48.9947	67.6081	24	265	22	246	1.1608	0.0682824	0.246242	0.876648	LLD	40.0223	63.1876	21	1103	20	1030	1.86304	0.0555697	0.0625049	0.413247	IBD	18.3994	25.3901	30	424	23	286	0.729059	0.0342164	0.466413	0.870867
PWY-5188:_tetrapyrrole_biosynthesis_I_(from_glutamate)|g__Blautia.s__Ruminococcus_obeum	MIBS	51.459	44.5607	24	265	24	246	-1.02043	-0.0600255	0.308128	0.876648	LLD	22.4339	48.2968	21	1103	18	1047	1.86324	0.0555759	0.0624756	0.413247	IBD	11.0643	14.0771	30	424	24	287	0.308686	0.0144874	0.758117	0.870867
PWY-5913:_TCA_cycle_VI_(obligate_autotrophs)|g__Escherichia.s__Escherichia_coli	MIBS	0	0	24	265	7	51	-1.27623	-0.0750725	0.202518	0.876648	LLD	0	0	21	1103	8	209	-1.86328	-0.0555769	0.0624925	0.413247	IBD	0	0	30	424	9	131	0.0167225	0.000784824	0.98736	0.995447
1CMET2-PWY:_N10-formyl-tetrahydrofolate_biosynthesis|g__Parabacteroides.s__Parabacteroides_distasonis	MIBS	0	0	24	265	7	67	-0.858018	-0.0504716	0.391802	0.876648	LLD	0	0	21	1103	8	275	-1.85828	-0.0554277	0.063193	0.416335	IBD	0	0	30	424	12	134	-0.859462	-0.0403365	0.390565	0.870867
PWY-5686:_UMP_biosynthesis|g__Lachnospiraceae_noname.s__Lachnospiraceae_bacterium_5_1_63FAA	MIBS	37.5885	37.267	24	265	23	242	-0.253869	-0.0149335	0.800582	0.891856	LLD	20.1108	35.4452	21	1103	14	998	1.8569	0.0553868	0.0633733	0.416335	IBD	11.8141	24.5482	30	424	22	310	1.29997	0.0610107	0.19386	0.870867
PWY-6703:_preQ0_biosynthesis|g__Coprococcus.s__Coprococcus_catus	MIBS	5.21418	7.51308	24	265	16	187	0.178365	0.0104921	0.859451	0.929902	LLD	3.05306	8.74356	21	1103	11	796	1.85691	0.055387	0.0633727	0.416335	IBD	0	0	30	424	10	174	0.618991	0.0290507	0.536456	0.870867
VALSYN-PWY:_L-valine_biosynthesis|g__Lachnospiraceae_noname.s__Lachnospiraceae_bacterium_5_1_63FAA	MIBS	46.672	51.9642	24	265	23	245	-0.0229609	-0.00135064	0.982699	0.996219	LLD	28.113	49.2992	21	1103	16	1012	1.85656	0.0553766	0.0634217	0.416335	IBD	11.8308	37.1384	30	424	22	317	1.11496	0.0523278	0.265177	0.870867
PWY-7254:_TCA_cycle_VII_(acetate-producers)|g__Escherichia.s__Escherichia_coli	MIBS	0	0	24	265	7	54	-1.15662	-0.0680365	0.248159	0.876648	LLD	0	0	21	1103	9	246	-1.84826	-0.055129	0.0646315	0.422426	IBD	0	0	30	424	9	142	0.288574	0.0135435	0.773564	0.870867
PWY0-1296:_purine_ribonucleosides_degradation|g__Peptostreptococcaceae_noname.s__Clostridium_bartlettii	MIBS	8.76555	0	24	265	16	131	-1.99152	-0.117148	0.0465728	0.526238	LLD	0	5.88636	21	1103	10	666	1.84757	0.0551085	0.0647149	0.422426	IBD	3.58601	3.34049	30	424	18	238	0.215021	0.0100914	0.830337	0.893679
PWY-1042:_glycolysis_IV_(plant_cytosol)|g__Bacteroides.s__Bacteroides_xylanisolvens	MIBS	0	0	24	265	4	49	NaN	NaN	NaN	NA	LLD	0	0	21	1103	7	207	-1.84491	-0.0550289	0.0651232	0.424493	IBD	0	0	30	424	10	92	-1.39126	-0.0652949	0.164446	0.870867
PWY-6277:_superpathway_of_5-aminoimidazole_ribonucleotide_biosynthesis|g__Lachnospiraceae_noname.s__Lachnospiraceae_bacterium_5_1_63FAA	MIBS	41.0804	42.4055	24	265	23	245	-0.142868	-0.00840399	0.887402	0.945818	LLD	18.7378	39.967	21	1103	15	1008	1.8441	0.0550049	0.0652182	0.424514	IBD	12.212	30.1748	30	424	22	315	1.42482	0.0668699	0.15442	0.870867
VALSYN-PWY:_L-valine_biosynthesis|g__Streptococcus.s__Streptococcus_parasanguinis	MIBS	8.29566	2.9565	24	265	17	162	-1.80144	-0.105967	0.0718406	0.654789	LLD	0	2.92923	21	1103	10	700	1.84151	0.0549276	0.0655981	0.426387	IBD	5.89987	3.71065	30	424	22	297	-1.0025	-0.0470496	0.316455	0.870867
PWY-6163:_chorismate_biosynthesis_from_3-dehydroquinate|g__Blautia.s__Ruminococcus_torques	MIBS	51.0976	49.0692	24	265	23	237	-0.413426	-0.0243192	0.68023	0.876648	LLD	35.9152	51.2512	21	1103	18	1024	1.83938	0.054864	0.0659098	0.427731	IBD	25.7088	13.7232	30	424	22	274	-1.01518	-0.0476446	0.310372	0.870867
COMPLETE-ARO-PWY:_superpathway_of_aromatic_amino_acid_biosynthesis|g__Escherichia.s__Escherichia_coli	MIBS	0	0	24	265	4	41	NaN	NaN	NaN	NA	LLD	0	0	21	1103	7	200	-1.83853	-0.0548388	0.066058	0.427731	IBD	0	0	30	424	8	119	0.00363886	0.00017078	0.997822	0.999268
ARO-PWY:_chorismate_biosynthesis_I|g__Lachnospiraceae_noname.s__Lachnospiraceae_bacterium_5_1_63FAA	MIBS	42.1535	43.5382	24	265	23	242	-0.207943	-0.012232	0.83627	0.914477	LLD	23.6401	41.0329	21	1103	15	990	1.83502	0.054734	0.0665532	0.430179	IBD	13.8636	30.6929	30	424	22	312	1.07988	0.0506815	0.280517	0.870867
PWY-1042:_glycolysis_IV_(plant_cytosol)|g__Bacteroides.s__Bacteroides_thetaiotaomicron	MIBS	0	0	24	265	6	63	-0.457208	-0.0268946	0.648748	0.876648	LLD	0	0	21	1103	7	227	-1.82892	-0.0545521	0.0674832	0.435224	IBD	0	0	30	424	13	127	-1.608	-0.075467	0.108029	0.867755
PWY-6737:_starch_degradation_V|g__Blautia.s__Ruminococcus_obeum	MIBS	81.2477	76.3859	24	265	24	249	-0.943847	-0.0555204	0.3459	0.876648	LLD	39.0378	74.3969	21	1103	20	1055	1.8279	0.0545216	0.0676158	0.435224	IBD	21.2513	25.3407	30	424	26	305	0.155628	0.00730396	0.8769	0.92499
PWY-7663:_gondoate_biosynthesis_(anaerobic)|unclassified	MIBS	34.2302	47.1631	24	265	15	179	1.06747	0.0627926	0.286344	0.876648	LLD	160.447	90.9153	21	1103	19	898	-1.82675	-0.0544874	0.0677886	0.435259	IBD	54.4138	42.8898	30	424	22	310	-0.76486	-0.0358967	0.444788	0.870867
PWY-6163:_chorismate_biosynthesis_from_3-dehydroquinate|g__Blautia.s__Ruminococcus_obeum	MIBS	72.5859	59.6434	24	265	24	246	-1.00002	-0.058825	0.317916	0.876648	LLD	30.1442	67.4782	21	1103	19	1044	1.82661	0.0544832	0.0678094	0.435259	IBD	17.323	20.1029	30	424	25	297	0.0896644	0.00420816	0.929133	0.963169
PWY-7111:_pyruvate_fermentation_to_isobutanol_(engineered)|g__Alistipes.s__Alistipes_indistinctus	MIBS	0	0	24	265	3	27	NaN	NaN	NaN	NA	LLD	0	0	21	1103	5	129	-1.82021	-0.0542922	0.0688193	0.44052	IBD	0	0	30	424	4	31	NaN	NaN	NaN	NA
VALSYN-PWY:_L-valine_biosynthesis|g__Alistipes.s__Alistipes_indistinctus	MIBS	0	0	24	265	3	27	NaN	NaN	NaN	NA	LLD	0	0	21	1103	5	129	-1.82021	-0.0542922	0.0688193	0.44052	IBD	0	0	30	424	4	31	NaN	NaN	NaN	NA
PWY-6737:_starch_degradation_V|g__Coprococcus.s__Coprococcus_catus	MIBS	13.1822	14.2486	24	265	18	222	0.498607	0.0293298	0.618958	0.876648	LLD	9.80413	17.0763	21	1103	13	983	1.81763	0.0542153	0.0691729	0.442171	IBD	4.47742	3.02604	30	424	19	230	-0.942971	-0.0442558	0.346083	0.870867
PWY-6386:_UDP-N-acetylmuramoyl-pentapeptide_biosynthesis_II_(lysine-containing)|g__Paraprevotella.s__Paraprevotella_clara	MIBS	0	0	24	265	0	41	NaN	NaN	NaN	NA	LLD	0	0	21	1103	6	167	-1.81606	-0.0541686	0.0694439	0.443258	IBD	0	0	30	424	6	44	-1.69308	-0.07946	0.0906932	0.763373
COMPLETE-ARO-PWY:_superpathway_of_aromatic_amino_acid_biosynthesis|g__Lachnospiraceae_noname.s__Lachnospiraceae_bacterium_5_1_63FAA	MIBS	42.6549	44.3286	24	265	23	242	-0.261524	-0.0153837	0.794672	0.890219	LLD	24.2297	41.56	21	1103	15	990	1.81465	0.0541264	0.0696302	0.443258	IBD	14.4373	31.0395	30	424	22	312	1.1293	0.0530007	0.259078	0.870867
PWY-5695:_urate_biosynthesis/inosine_5'-phosphate_degradation|g__Peptostreptococcaceae_noname.s__Clostridium_bartlettii	MIBS	4.27192	0	24	265	14	102	-1.74119	-0.102423	0.0819025	0.69193	LLD	0	2.79226	21	1103	8	582	1.8149	0.0541339	0.0695944	0.443258	IBD	1.86941	0	30	424	15	203	-0.243066	-0.0114076	0.808556	0.876827
PWY-5667:_CDP-diacylglycerol_biosynthesis_I|g__Blautia.s__Ruminococcus_gnavus	MIBS	0	0	24	265	8	74	-0.288644	-0.016979	0.774081	0.876648	LLD	0	0	21	1103	7	182	-1.81098	-0.0540171	0.0702243	0.445814	IBD	0	0	30	424	12	210	0.914176	0.0429044	0.361031	0.870867
PWY0-1319:_CDP-diacylglycerol_biosynthesis_II|g__Blautia.s__Ruminococcus_gnavus	MIBS	0	0	24	265	8	74	-0.288644	-0.016979	0.774081	0.876648	LLD	0	0	21	1103	7	182	-1.81098	-0.0540171	0.0702243	0.445814	IBD	0	0	30	424	12	210	0.914176	0.0429044	0.361031	0.870867
PWY-6737:_starch_degradation_V|g__Eubacterium.s__Eubacterium_siraeum	MIBS	0	0	24	265	8	104	0.886424	0.0521426	0.376172	0.876648	LLD	11.046	0	21	1103	13	524	-1.80671	-0.0538896	0.0708648	0.449263	IBD	0	0	30	424	11	89	-2.01829	-0.0947231	0.0436643	0.524397
PWY-6387:_UDP-N-acetylmuramoyl-pentapeptide_biosynthesis_I_(meso-diaminopimelate_containing)|g__Paraprevotella.s__Paraprevotella_clara	MIBS	0	0	24	265	0	41	NaN	NaN	NaN	NA	LLD	0	0	21	1103	6	167	-1.80093	-0.0537173	0.0717988	0.451474	IBD	0	0	30	424	6	44	-1.69838	-0.0797088	0.0896869	0.757378
VALSYN-PWY:_L-valine_biosynthesis|g__Clostridium.s__Clostridium_leptum	MIBS	3.6651	0	24	265	17	132	-2.6782	-0.157541	0.00743179	0.186717	LLD	2.3783	0	21	1103	13	506	-1.80117	-0.0537243	0.0717348	0.451474	IBD	0	0	30	424	12	147	-0.699804	-0.0328434	0.484578	0.870867
PEPTIDOGLYCANSYN-PWY:_peptidoglycan_biosynthesis_I_(meso-diaminopimelate_containing)|g__Bacteroides.s__Bacteroides_fragilis	MIBS	0	0	24	265	8	49	-2.14413	-0.126125	0.03217	0.44415	LLD	0	0	21	1103	6	166	-1.80369	-0.0537996	0.0713648	0.451474	IBD	0	0	30	424	13	131	-1.48333	-0.0696161	0.138219	0.870867
PWY-6163:_chorismate_biosynthesis_from_3-dehydroquinate|g__Lachnospiraceae_noname.s__Lachnospiraceae_bacterium_5_1_63FAA	MIBS	43.2021	41.6791	24	265	23	244	-0.36866	-0.0216859	0.713332	0.876648	LLD	21.5596	41.1745	21	1103	15	997	1.80225	0.0537566	0.0715598	0.451474	IBD	13.885	29.931	30	424	22	313	1.09271	0.0512834	0.27484	0.870867
PWY-621:_sucrose_degradation_III_(sucrose_invertase)|g__Blautia.s__Ruminococcus_obeum	MIBS	61.2156	50.414	24	265	24	248	-0.765294	-0.0450173	0.444856	0.876648	LLD	24.2215	52.3738	21	1103	20	1048	1.79231	0.05346	0.0731383	0.457809	IBD	15.738	16.2572	30	424	25	305	0.378982	0.0177865	0.705241	0.870867
PWY-5667:_CDP-diacylglycerol_biosynthesis_I|g__Eubacterium.s__Eubacterium_eligens	MIBS	0	0	24	265	7	115	1.02783	0.0604606	0.304698	0.876648	LLD	4.42707	0	21	1103	14	517	-1.78713	-0.0533056	0.0739758	0.458313	IBD	0	0	30	424	9	152	0.813338	0.0381718	0.416507	0.870867
PWY0-1319:_CDP-diacylglycerol_biosynthesis_II|g__Eubacterium.s__Eubacterium_eligens	MIBS	0	0	24	265	7	115	1.02783	0.0604606	0.304698	0.876648	LLD	4.42707	0	21	1103	14	517	-1.78713	-0.0533056	0.0739758	0.458313	IBD	0	0	30	424	9	152	0.813338	0.0381718	0.416507	0.870867
PWY0-1296:_purine_ribonucleosides_degradation|g__Blautia.s__Ruminococcus_torques	MIBS	50.3366	64.0815	24	265	24	249	0.359682	0.0211578	0.720039	0.876648	LLD	48.5578	66.7032	21	1103	20	1064	1.78884	0.0533567	0.0736948	0.458313	IBD	34.1904	19.0663	30	424	25	325	-1.10171	-0.0517057	0.270904	0.870867
PWY-6703:_preQ0_biosynthesis|g__Lachnospiraceae_noname.s__Lachnospiraceae_bacterium_5_1_63FAA	MIBS	21.2724	29.1075	24	265	23	240	0.0114824	0.000675437	0.991856	0.99871	LLD	15.171	30.0698	21	1103	16	984	1.78831	0.0533407	0.0737813	0.458313	IBD	5.6493	19.4226	30	424	19	307	1.4527	0.0681786	0.14651	0.870867
ARO-PWY:_chorismate_biosynthesis_I|g__Blautia.s__Ruminococcus_torques	MIBS	50.1585	49.5545	24	265	23	236	-0.391755	-0.0230444	0.696183	0.876648	LLD	40.3535	53.593	21	1103	18	1018	1.78244	0.0531658	0.0747322	0.46238	IBD	25.818	14.6714	30	424	22	269	-1.02622	-0.0481628	0.305136	0.870867
PWY-6588:_pyruvate_fermentation_to_acetone|g__Lachnospiraceae_noname.s__Lachnospiraceae_bacterium_5_1_63FAA	MIBS	33.6697	36.1308	24	265	23	235	-0.444099	-0.0261235	0.657894	0.876648	LLD	6.90186	30.8747	21	1103	14	972	1.78163	0.0531416	0.0748651	0.462584	IBD	7.21427	20.2612	30	424	19	297	1.81624	0.0852403	0.069446	0.641561
SALVADEHYPOX-PWY:_adenosine_nucleotides_degradation_II|g__Escherichia.s__Escherichia_coli	MIBS	0	0	24	265	8	91	-0.331625	-0.0195074	0.741311	0.876648	LLD	0.992989	0	21	1103	11	373	-1.78007	-0.0530951	0.07513	0.463602	IBD	0	0	30	424	10	179	0.629023	0.0295215	0.529861	0.870867
PWY-5973:_cis-vaccenate_biosynthesis|unclassified	MIBS	42.3033	58.3588	24	265	15	176	1.04468	0.0614519	0.296771	0.876648	LLD	180.62	110.55	21	1103	19	892	-1.77756	-0.0530201	0.0755327	0.465467	IBD	65.6873	50.9844	30	424	21	303	-0.748239	-0.0351166	0.454755	0.870867
COA-PWY-1:_coenzyme_A_biosynthesis_II_(mammalian)|g__Eggerthella.s__Eggerthella_lenta	MIBS	0	0	24	265	10	77	-1.37045	-0.0806146	0.171038	0.845985	LLD	0	0	21	1103	6	173	-1.77334	-0.0528942	0.0762611	0.467465	IBD	0	0	30	424	9	112	-0.379381	-0.0178053	0.705092	0.870867
COA-PWY-1:_coenzyme_A_biosynthesis_II_(mammalian)|g__Eubacterium.s__Eubacterium_ventriosum	MIBS	0	0	24	265	8	122	1.45285	0.0854618	0.146654	0.801572	LLD	0	3.04389	21	1103	6	580	1.76991	0.0527919	0.0768025	0.470161	IBD	0	0	30	424	7	128	0.965718	0.0453234	0.334631	0.870867
PWY-3841:_folate_transformations_II|g__Bacteroides.s__Bacteroides_xylanisolvens	MIBS	0	0	24	265	4	45	NaN	NaN	NaN	NA	LLD	0	0	21	1103	7	212	-1.76915	-0.0527694	0.0769504	0.470444	IBD	0	0	30	424	10	96	-1.28966	-0.0605266	0.197508	0.870867
PEPTIDOGLYCANSYN-PWY:_peptidoglycan_biosynthesis_I_(meso-diaminopimelate_containing)|g__Lachnospiraceae_noname.s__Lachnospiraceae_bacterium_5_1_63FAA	MIBS	40.0605	39.3984	24	265	23	244	-0.325289	-0.0191346	0.745928	0.876648	LLD	19.4723	35.9979	21	1103	16	1001	1.76479	0.0526394	0.0776554	0.472412	IBD	13.4077	28.7519	30	424	22	311	0.9871	0.0463269	0.32395	0.870867
VALSYN-PWY:_L-valine_biosynthesis|g__Blautia.s__Ruminococcus_torques	MIBS	46.8207	57.2994	24	265	23	252	-0.0726997	-0.00427645	0.94306	0.972002	LLD	39.8775	57.5293	21	1103	20	1071	1.76473	0.0526376	0.0776655	0.472412	IBD	28.4354	18.6289	30	424	27	315	-1.34277	-0.0630194	0.179581	0.870867
COA-PWY-1:_coenzyme_A_biosynthesis_II_(mammalian)|g__Bacteroides.s__Bacteroides_xylanisolvens	MIBS	0	0	24	265	5	62	-0.05347	-0.00314529	0.958732	0.980622	LLD	0	0	21	1103	8	275	-1.76392	-0.0526132	0.0778212	0.472412	IBD	0	0	30	424	12	113	-1.44533	-0.0678327	0.148622	0.870867
PWY0-1296:_purine_ribonucleosides_degradation|g__Blautia.s__Ruminococcus_obeum	MIBS	65.4875	55.5317	24	265	24	246	-0.525523	-0.0309131	0.600106	0.876648	LLD	31.4935	57.4056	21	1103	19	1050	1.76142	0.0525388	0.0782244	0.473851	IBD	17.0839	17.4615	30	424	26	294	-0.266962	-0.0125291	0.79006	0.870867
PWY-5695:_urate_biosynthesis/inosine_5'-phosphate_degradation|g__Coprococcus.s__Coprococcus_catus	MIBS	10.9749	16.949	24	265	18	216	0.609174	0.0358338	0.543258	0.876648	LLD	8.63494	18.0629	21	1103	14	963	1.75922	0.052473	0.0785985	0.475495	IBD	8.2272	3.31034	30	424	19	227	-1.01554	-0.0476615	0.310211	0.870867
PWY-5686:_UMP_biosynthesis|g__Blautia.s__Ruminococcus_obeum	MIBS	15.2866	24.1318	24	265	18	221	1.84641	0.108612	0.0650189	0.608905	LLD	17.6276	30.8601	21	1103	17	961	1.75238	0.0522692	0.0797665	0.478806	IBD	10.1594	2.8447	30	424	18	218	-0.348141	-0.0163391	0.728308	0.870867
PWY0-1296:_purine_ribonucleosides_degradation|g__Coprococcus.s__Coprococcus_catus	MIBS	10.8216	12.7561	24	265	18	206	0.672123	0.0395366	0.502322	0.876648	LLD	5.34867	13.2147	21	1103	14	917	1.75287	0.0522837	0.0796831	0.478806	IBD	4.91884	0	30	424	17	209	-0.564707	-0.026503	0.572797	0.870867
PWY66-422:_D-galactose_degradation_V_(Leloir_pathway)|g__Lachnospiraceae_noname.s__Lachnospiraceae_bacterium_5_1_63FAA	MIBS	43.8649	45.8313	24	265	23	245	-0.648007	-0.0381181	0.517806	0.876648	LLD	29.1052	47.2134	21	1103	16	1012	1.75406	0.0523193	0.0794782	0.478806	IBD	11.9759	36.162	30	424	22	316	1.39691	0.0655603	0.162659	0.870867
PWY-5667:_CDP-diacylglycerol_biosynthesis_I|g__Eubacterium.s__Eubacterium_siraeum	MIBS	0	0	24	265	3	84	NaN	NaN	NaN	NA	LLD	2.13258	0	21	1103	11	381	-1.75282	-0.0522824	0.0797006	0.478806	IBD	0	0	30	424	7	69	-1.10389	-0.0518081	0.270122	0.870867
PWY0-1319:_CDP-diacylglycerol_biosynthesis_II|g__Eubacterium.s__Eubacterium_siraeum	MIBS	0	0	24	265	3	84	NaN	NaN	NaN	NA	LLD	2.13258	0	21	1103	11	381	-1.75282	-0.0522824	0.0797006	0.478806	IBD	0	0	30	424	7	69	-1.10389	-0.0518081	0.270122	0.870867
PWY-6277:_superpathway_of_5-aminoimidazole_ribonucleotide_biosynthesis|g__Roseburia.s__Roseburia_hominis	MIBS	0	0	24	265	11	130	0.760751	0.04475	0.447625	0.876648	LLD	7.94201	2.15921	21	1103	14	625	-1.75102	-0.0522285	0.0800039	0.479609	IBD	0.785855	0	30	424	15	147	-1.61607	-0.0758459	0.106261	0.856349
PWY-6386:_UDP-N-acetylmuramoyl-pentapeptide_biosynthesis_II_(lysine-containing)|g__Lachnospiraceae_noname.s__Lachnospiraceae_bacterium_5_1_63FAA	MIBS	49.7538	44.9536	24	265	23	244	-0.302327	-0.0177839	0.763375	0.876648	LLD	22.811	42.0177	21	1103	16	1004	1.74878	0.0521617	0.080388	0.480198	IBD	15.1193	32.1951	30	424	22	313	1.09707	0.051488	0.272929	0.870867
GLYCOGENSYNTH-PWY:_glycogen_biosynthesis_I_(from_ADP-D-Glucose)|g__Blautia.s__Ruminococcus_obeum	MIBS	70.9029	60.9783	24	265	23	257	-0.857055	-0.050415	0.39212	0.876648	LLD	26.4112	57.8007	21	1103	21	1071	1.74912	0.052172	0.0803282	0.480198	IBD	16.2643	21.5206	30	424	25	334	0.646617	0.0303473	0.518348	0.870867
PWY-6125:_superpathway_of_guanosine_nucleotides_de_novo_biosynthesis_II|g__Eggerthella.s__Eggerthella_lenta	MIBS	0	0	24	265	10	67	-1.90488	-0.112052	0.0570091	0.5769	LLD	0	0	21	1103	5	141	-1.74887	-0.0521645	0.0804134	0.480198	IBD	0	0	30	424	7	97	-0.0850947	-0.00399369	0.932964	0.96441
PWY-5667:_CDP-diacylglycerol_biosynthesis_I|g__Parabacteroides.s__Parabacteroides_merdae	MIBS	0	0	24	265	6	100	0.747108	0.0439475	0.45589	0.876648	LLD	4.58532	0	21	1103	12	448	-1.73502	-0.0517513	0.0828049	0.491309	IBD	0	0	30	424	13	156	-1.09546	-0.0514126	0.273678	0.870867
PWY0-1319:_CDP-diacylglycerol_biosynthesis_II|g__Parabacteroides.s__Parabacteroides_merdae	MIBS	0	0	24	265	6	100	0.747108	0.0439475	0.45589	0.876648	LLD	4.58532	0	21	1103	12	448	-1.73502	-0.0517513	0.0828049	0.491309	IBD	0	0	30	424	13	156	-1.09546	-0.0514126	0.273678	0.870867
PWY-6387:_UDP-N-acetylmuramoyl-pentapeptide_biosynthesis_I_(meso-diaminopimelate_containing)|g__Blautia.s__Ruminococcus_torques	MIBS	49.3973	55.0758	24	265	23	241	-0.0893041	-0.00525318	0.929854	0.965684	LLD	41.9043	58.9839	21	1103	20	1043	1.73635	0.051791	0.0825621	0.491309	IBD	31.8808	15.6174	30	424	23	296	-1.07254	-0.0503369	0.283804	0.870867
PWY-3841:_folate_transformations_II|g__Bacteroides.s__Bacteroides_caccae	MIBS	0	0	24	265	6	91	0.615913	0.0362301	0.538954	0.876648	LLD	3.55232	0	21	1103	11	426	-1.73389	-0.0517176	0.0830059	0.491861	IBD	0	0	30	424	12	129	-1.46637	-0.0688201	0.142787	0.870867
PWY-6163:_chorismate_biosynthesis_from_3-dehydroquinate|g__Alistipes.s__Alistipes_shahii	MIBS	0	0	24	265	4	54	NaN	NaN	NaN	NA	LLD	0	0	21	1103	8	269	-1.73023	-0.0516084	0.0836693	0.492158	IBD	0	0	30	424	14	73	-4.13415	-0.194025	3.57893e-05	0.020204
PWY66-422:_D-galactose_degradation_V_(Leloir_pathway)|g__Eubacterium.s__Eubacterium_siraeum	MIBS	0	0	24	265	7	106	1.25673	0.0739253	0.209377	0.876648	LLD	6.09779	0	21	1103	13	521	-1.73125	-0.0516389	0.0834726	0.492158	IBD	0	0	30	424	11	89	-1.99844	-0.0937913	0.045777	0.538941
COA-PWY:_coenzyme_A_biosynthesis_I|g__Eggerthella.s__Eggerthella_lenta	MIBS	0	0	24	265	10	79	-1.18542	-0.0697307	0.236468	0.876648	LLD	0	0	21	1103	6	175	-1.73017	-0.0516066	0.0836947	0.492158	IBD	0	0	30	424	9	113	-0.39396	-0.0184895	0.694292	0.870867
GLYCOGENSYNTH-PWY:_glycogen_biosynthesis_I_(from_ADP-D-Glucose)|g__Eubacterium.s__Eubacterium_siraeum	MIBS	0	0	24	265	7	105	1.27006	0.0747092	0.204583	0.876648	LLD	6.23632	0	21	1103	13	515	-1.72916	-0.0515764	0.0838467	0.492158	IBD	0	0	30	424	10	91	-1.58241	-0.0742662	0.113782	0.870867
COMPLETE-ARO-PWY:_superpathway_of_aromatic_amino_acid_biosynthesis|g__Blautia.s__Ruminococcus_torques	MIBS	51.3385	51.6561	24	265	22	235	-0.349686	-0.0205698	0.727532	0.876648	LLD	43.7556	54.4715	21	1103	18	1010	1.72827	0.0515499	0.0840013	0.492158	IBD	26.861	14.7681	30	424	21	263	-1.01257	-0.0475223	0.311619	0.870867
PWY-5667:_CDP-diacylglycerol_biosynthesis_I|g__Gordonibacter.s__Gordonibacter_pamelaeae	MIBS	2.72841	0	24	265	17	78	-4.23454	-0.249091	2.30579e-05	0.00763635	LLD	0	0	21	1103	9	285	-1.73014	-0.0516058	0.0836836	0.492158	IBD	0	0	30	424	8	108	0.0150308	0.000705431	0.988757	0.995654
PWY0-1319:_CDP-diacylglycerol_biosynthesis_II|g__Gordonibacter.s__Gordonibacter_pamelaeae	MIBS	2.72841	0	24	265	17	78	-4.23454	-0.249091	2.30579e-05	0.00763635	LLD	0	0	21	1103	9	285	-1.73014	-0.0516058	0.0836836	0.492158	IBD	0	0	30	424	8	108	0.0150308	0.000705431	0.988757	0.995654
PWY-6386:_UDP-N-acetylmuramoyl-pentapeptide_biosynthesis_II_(lysine-containing)|g__Blautia.s__Ruminococcus_obeum	MIBS	31.5819	36.6861	24	265	17	214	0.331661	0.0195095	0.741112	0.876648	LLD	20.6999	42.6401	21	1103	17	964	1.72577	0.0514755	0.0844493	0.494043	IBD	5.614	5.58695	30	424	16	224	0.546334	0.0256407	0.585359	0.870867
P105-PWY:_TCA_cycle_IV_(2-oxoglutarate_decarboxylase)|g__Escherichia.s__Escherichia_coli	MIBS	0	0	24	265	9	64	-1.59919	-0.0940699	0.11015	0.718018	LLD	0	0	21	1103	9	267	-1.72534	-0.0514626	0.0845467	0.494043	IBD	0	0	30	424	10	156	0.201896	0.00947547	0.84065	0.899976
PWY-6969:_TCA_cycle_V_(2-oxoglutarate:ferredoxin_oxidoreductase)|g__Escherichia.s__Escherichia_coli	MIBS	0	0	24	265	9	64	-1.59585	-0.0938733	0.110897	0.718018	LLD	0	0	21	1103	9	267	-1.72265	-0.0513823	0.0850336	0.496262	IBD	0	0	30	424	10	156	0.205234	0.00963209	0.838042	0.898632
PWY-6936:_seleno-amino_acid_biosynthesis|unclassified	MIBS	242.584	311.34	24	265	23	257	2.12733	0.125137	0.0334984	0.44415	LLD	253.106	350.374	21	1103	20	1095	1.70737	0.0509266	0.0878163	0.511212	IBD	201.637	179.095	30	424	28	375	-0.134008	-0.00628933	0.893966	0.936572
COA-PWY:_coenzyme_A_biosynthesis_I|g__Escherichia.s__Escherichia_coli	MIBS	0	0	24	265	9	68	-1.19506	-0.0702975	0.232705	0.876648	LLD	0	0	21	1103	9	305	-1.70585	-0.0508812	0.0881163	0.512314	IBD	0	0	30	424	10	162	0.290634	0.0136402	0.771963	0.870867
ARO-PWY:_chorismate_biosynthesis_I|g__Blautia.s__Ruminococcus_obeum	MIBS	71.2808	58.1053	24	265	24	246	-1.0689	-0.0628767	0.285688	0.876648	LLD	28.4116	65.4035	21	1103	18	1043	1.70243	0.0507792	0.0887384	0.515284	IBD	18.3901	20.7678	30	424	25	293	0.0802825	0.00376784	0.936593	0.966831
PWY-5695:_urate_biosynthesis/inosine_5'-phosphate_degradation|g__Parabacteroides.s__Parabacteroides_distasonis	MIBS	0	0	24	265	9	109	-0.312244	-0.0183673	0.755944	0.876648	LLD	0	0	21	1103	10	399	-1.70136	-0.0507472	0.0889498	0.515864	IBD	1.08636	0	30	424	15	183	-0.81618	-0.0383052	0.414852	0.870867
PWY-7228:_superpathway_of_guanosine_nucleotides_de_novo_biosynthesis_I|g__Eggerthella.s__Eggerthella_lenta	MIBS	0	0	24	265	10	74	-1.59673	-0.0939254	0.110681	0.718018	LLD	0	0	21	1103	6	182	-1.69749	-0.050632	0.0897021	0.519334	IBD	0	0	30	424	7	106	0.138469	0.00649868	0.890619	0.933915
PWY-6387:_UDP-N-acetylmuramoyl-pentapeptide_biosynthesis_I_(meso-diaminopimelate_containing)|g__Lachnospiraceae_noname.s__Lachnospiraceae_bacterium_5_1_63FAA	MIBS	45.9357	40.9707	24	265	23	244	-0.394173	-0.0231867	0.694395	0.876648	LLD	18.4513	37.5106	21	1103	16	1004	1.69243	0.050481	0.0906283	0.522243	IBD	14.2085	28.5337	30	424	22	313	1.08254	0.0508061	0.279336	0.870867
PWY-6387:_UDP-N-acetylmuramoyl-pentapeptide_biosynthesis_I_(meso-diaminopimelate_containing)|g__Bacteroides.s__Bacteroides_fragilis	MIBS	0	0	24	265	9	51	-2.48286	-0.146051	0.0130992	0.282368	LLD	0	0	21	1103	6	173	-1.68384	-0.0502249	0.0923147	0.530723	IBD	0	0	30	424	14	135	-1.68532	-0.0790959	0.0920936	0.771206
PEPTIDOGLYCANSYN-PWY:_peptidoglycan_biosynthesis_I_(meso-diaminopimelate_containing)|g__Blautia.s__Ruminococcus_torques	MIBS	47.9673	55.0253	24	265	23	240	-0.080377	-0.00472806	0.936952	0.968284	LLD	42.2832	56.5583	21	1103	20	1036	1.68177	0.050163	0.0926795	0.531139	IBD	30.4794	14.7674	30	424	23	288	-1.08991	-0.0511521	0.276074	0.870867
PWY-7111:_pyruvate_fermentation_to_isobutanol_(engineered)|g__Eubacterium.s__Eubacterium_hallii	MIBS	56.9766	75.5231	24	265	24	256	1.41312	0.0831248	0.157995	0.829362	LLD	59.644	68.7525	21	1103	20	1076	1.6782	0.0500566	0.0933738	0.532841	IBD	23.8083	30.6752	30	424	24	331	1.15217	0.0540741	0.249548	0.870867
VALSYN-PWY:_L-valine_biosynthesis|g__Eubacterium.s__Eubacterium_hallii	MIBS	56.9766	75.5231	24	265	24	256	1.41312	0.0831248	0.157995	0.829362	LLD	59.644	68.7525	21	1103	20	1076	1.6782	0.0500566	0.0933738	0.532841	IBD	23.8083	30.6752	30	424	24	331	1.15217	0.0540741	0.249548	0.870867
COA-PWY-1:_coenzyme_A_biosynthesis_II_(mammalian)|g__Paraprevotella.s__Paraprevotella_clara	MIBS	0	0	24	265	0	34	NaN	NaN	NaN	NA	LLD	0	0	21	1103	6	174	-1.67516	-0.049966	0.0940063	0.533604	IBD	0	0	30	424	6	46	-1.69004	-0.0793174	0.0912703	0.765613
PWY-5686:_UMP_biosynthesis|g__Bacteroides.s__Bacteroides_ovatus	MIBS	0	0	24	265	8	90	-0.305456	-0.017968	0.761171	0.876648	LLD	0	0	21	1103	9	349	-1.67489	-0.0499579	0.0940356	0.533604	IBD	1.57507	0	30	424	15	187	-0.802608	-0.0376683	0.422659	0.870867
PWY-3841:_folate_transformations_II|g__Parabacteroides.s__Parabacteroides_distasonis	MIBS	0	0	24	265	9	98	-0.560991	-0.0329995	0.575808	0.876648	LLD	0	0	21	1103	10	393	-1.67409	-0.0499339	0.0941906	0.533604	IBD	1.9419	0	30	424	15	166	-1.21916	-0.0572181	0.223092	0.870867
PWY-621:_sucrose_degradation_III_(sucrose_invertase)|g__Lachnospiraceae_noname.s__Lachnospiraceae_bacterium_5_1_63FAA	MIBS	63.4126	52.6339	24	265	23	242	-0.442677	-0.0260398	0.658923	0.876648	LLD	30.3585	48.8285	21	1103	16	1011	1.675	0.0499609	0.0940017	0.533604	IBD	13.6818	36.4531	30	424	22	316	1.09923	0.0515895	0.271983	0.870867
PWY-6386:_UDP-N-acetylmuramoyl-pentapeptide_biosynthesis_II_(lysine-containing)|g__Blautia.s__Ruminococcus_torques	MIBS	48.623	53.8223	24	265	23	240	-0.105893	-0.00622903	0.916679	0.959891	LLD	43.5706	57.8583	21	1103	20	1033	1.67399	0.0499309	0.0941993	0.533604	IBD	32.7155	15.2456	30	424	22	284	-0.984842	-0.0462209	0.325062	0.870867
PWY-5686:_UMP_biosynthesis|g__Peptostreptococcaceae_noname.s__Clostridium_bartlettii	MIBS	7.35973	0	24	265	14	109	-2.02012	-0.118831	0.043518	0.513061	LLD	0	3.69444	21	1103	10	598	1.67224	0.0498789	0.0945465	0.533769	IBD	0	0	30	424	13	202	0.386399	0.0181346	0.699778	0.870867
COMPLETE-ARO-PWY:_superpathway_of_aromatic_amino_acid_biosynthesis|g__Blautia.s__Ruminococcus_obeum	MIBS	74.5423	58.6047	24	265	24	245	-1.08424	-0.0637786	0.278826	0.876648	LLD	28.5854	68.3761	21	1103	18	1043	1.67121	0.0498481	0.0947469	0.534091	IBD	18.3983	21.5352	30	424	24	293	0.22632	0.0106217	0.82152	0.886515
PWY-5695:_urate_biosynthesis/inosine_5'-phosphate_degradation|g__Blautia.s__Ruminococcus_obeum	MIBS	9.69838	13.0146	24	265	14	211	2.14408	0.126122	0.0321297	0.44415	LLD	10.0098	17.8155	21	1103	16	937	1.67062	0.0498303	0.0948649	0.534106	IBD	2.41581	0	30	424	18	197	-0.398863	-0.0187196	0.690568	0.870867
PWY-5154:_L-arginine_biosynthesis_III_(via_N-acetyl-L-citrulline)|g__Escherichia.s__Escherichia_coli	MIBS	0	0	24	265	6	35	-1.58501	-0.0932357	0.113443	0.718018	LLD	0	0	21	1103	6	169	-1.66968	-0.0498024	0.0950888	0.534716	IBD	0	0	30	424	8	101	-0.359445	-0.0168696	0.719981	0.870867
PWY-6387:_UDP-N-acetylmuramoyl-pentapeptide_biosynthesis_I_(meso-diaminopimelate_containing)|g__Barnesiella.s__Barnesiella_intestinihominis	MIBS	0	0	24	265	10	96	-1.01583	-0.0597547	0.310414	0.876648	LLD	3.83552	0	21	1103	12	440	-1.66679	-0.0497162	0.0956321	0.536526	IBD	12.3897	0	30	424	19	165	-2.76034	-0.129549	0.00578839	0.243432
COMPLETE-ARO-PWY:_superpathway_of_aromatic_amino_acid_biosynthesis|g__Eubacterium.s__Eubacterium_siraeum	MIBS	0	0	24	265	4	71	NaN	NaN	NaN	NA	LLD	0	0	21	1103	9	314	-1.66464	-0.0496521	0.0960692	0.537616	IBD	0	0	30	424	8	56	-2.02047	-0.0948256	0.0434577	0.523192
PWY-7111:_pyruvate_fermentation_to_isobutanol_(engineered)|g__Akkermansia.s__Akkermansia_muciniphila	MIBS	2.17752	1.09442	24	265	13	136	0.0447045	0.00262968	0.965423	0.985209	LLD	38.5301	4.33083	21	1103	14	627	-1.66096	-0.0495424	0.0967919	0.541006	IBD	0	0	30	424	11	113	-1.08522	-0.050932	0.27823	0.870867
PWY-6317:_galactose_degradation_I_(Leloir_pathway)|g__Lachnospiraceae_noname.s__Lachnospiraceae_bacterium_5_1_63FAA	MIBS	42.3273	45.5242	24	265	23	244	-0.807481	-0.0474989	0.420124	0.876648	LLD	26.2457	47.3517	21	1103	16	1011	1.65938	0.0494952	0.097107	0.541654	IBD	14.4928	36.8201	30	424	22	316	1.42886	0.0670596	0.153254	0.870867
PWY-6703:_preQ0_biosynthesis|g__Bacteroides.s__Bacteroides_uniformis	MIBS	10.7195	10.1738	24	265	15	173	-0.218985	-0.0128815	0.827677	0.909297	LLD	17.1561	13.5781	21	1103	18	813	-1.65662	-0.0494129	0.0976652	0.543263	IBD	19.51	24.265	30	424	21	293	-0.0840372	-0.00394406	0.933608	0.96441
PWY-6386:_UDP-N-acetylmuramoyl-pentapeptide_biosynthesis_II_(lysine-containing)|g__Barnesiella.s__Barnesiella_intestinihominis	MIBS	0	0	24	265	10	96	-1.03945	-0.0611444	0.29928	0.876648	LLD	4.00181	0	21	1103	12	440	-1.65072	-0.0492369	0.0988739	0.548185	IBD	13.0776	0	30	424	19	165	-2.77817	-0.130386	0.00548028	0.23671
PWY-5667:_CDP-diacylglycerol_biosynthesis_I|g__Eubacterium.s__Eubacterium_ventriosum	MIBS	0	0	24	265	7	108	1.39484	0.0820494	0.1635	0.831338	LLD	0	0	21	1103	5	506	1.64997	0.0492146	0.0990239	0.548185	IBD	0	0	30	424	5	116	1.27324	0.0597562	0.203261	0.870867
PWY0-1319:_CDP-diacylglycerol_biosynthesis_II|g__Eubacterium.s__Eubacterium_ventriosum	MIBS	0	0	24	265	7	108	1.39484	0.0820494	0.1635	0.831338	LLD	0	0	21	1103	5	506	1.64997	0.0492146	0.0990239	0.548185	IBD	0	0	30	424	5	116	1.27324	0.0597562	0.203261	0.870867
PWY0-1298:_superpathway_of_pyrimidine_deoxyribonucleosides_degradation|g__Lachnospiraceae_noname.s__Lachnospiraceae_bacterium_5_1_63FAA	MIBS	33.4624	29.8444	24	265	19	223	-0.357871	-0.0210512	0.721396	0.876648	LLD	14.3084	28.2352	21	1103	16	935	1.64013	0.0489209	0.101049	0.556948	IBD	7.42998	18.7957	30	424	18	293	0.832429	0.0390678	0.40558	0.870867
PWY-7111:_pyruvate_fermentation_to_isobutanol_(engineered)|g__Bacteroides.s__Bacteroides_dorei	MIBS	0	0	24	265	2	27	NaN	NaN	NaN	NA	LLD	0	0	21	1103	6	166	-1.63253	-0.0486943	0.102682	0.563716	IBD	0	0	30	424	4	48	NaN	NaN	NaN	NA
PWY-7357:_thiamin_formation_from_pyrithiamine_and_oxythiamine_(yeast)|g__Blautia.s__Ruminococcus_obeum	MIBS	13.802	19.8386	24	265	16	209	1.58497	0.0932338	0.113264	0.718018	LLD	11.7471	29.2148	21	1103	15	928	1.62968	0.0486094	0.103241	0.56611	IBD	7.73021	0	30	424	18	193	-1.10951	-0.052072	0.267547	0.870867
PWY-7663:_gondoate_biosynthesis_(anaerobic)|g__Bacteroides.s__Bacteroides_xylanisolvens	MIBS	0	0	24	265	6	62	-0.668967	-0.039351	0.504611	0.876648	LLD	0	0	21	1103	8	279	-1.62831	-0.0485683	0.103554	0.567157	IBD	0	0	30	424	12	113	-1.51668	-0.0711815	0.129578	0.870867
PEPTIDOGLYCANSYN-PWY:_peptidoglycan_biosynthesis_I_(meso-diaminopimelate_containing)|g__Parabacteroides.s__Parabacteroides_distasonis	MIBS	0	0	24	265	9	117	-0.253422	-0.0149072	0.80103	0.891856	LLD	0	0	21	1103	10	424	-1.62234	-0.0483902	0.104814	0.572705	IBD	2.05029	0	30	424	15	190	-0.62558	-0.0293599	0.532107	0.870867
PWY-7111:_pyruvate_fermentation_to_isobutanol_(engineered)|g__Eubacterium.s__Eubacterium_siraeum	MIBS	0	0	24	265	9	116	0.988941	0.058173	0.323383	0.876648	LLD	3.39925	0	21	1103	14	530	-1.6184	-0.0482728	0.105655	0.576618	IBD	0	0	30	424	10	93	-1.57853	-0.0740842	0.114669	0.870867
COA-PWY:_coenzyme_A_biosynthesis_I|g__Lachnospiraceae_noname.s__Lachnospiraceae_bacterium_5_1_63FAA	MIBS	30.4459	33.8271	24	265	23	234	-0.00382868	-0.000225216	0.997963	1	LLD	17.8969	33.0111	21	1103	16	958	1.61496	0.0481703	0.106392	0.579956	IBD	7.0201	20.6659	30	424	20	306	1.15633	0.0542695	0.247842	0.870867
PWY-6588:_pyruvate_fermentation_to_acetone|unclassified	MIBS	0	0	24	265	2	34	NaN	NaN	NaN	NA	LLD	0	0	21	1103	6	167	-1.6129	-0.0481086	0.106885	0.581955	IBD	0	0	30	424	4	45	NaN	NaN	NaN	NA
ARO-PWY:_chorismate_biosynthesis_I|g__Eubacterium.s__Eubacterium_siraeum	MIBS	0	0	24	265	4	72	NaN	NaN	NaN	NA	LLD	0	0	21	1103	9	319	-1.61029	-0.0480309	0.107427	0.584219	IBD	0	0	30	424	9	59	-2.33453	-0.109565	0.0196285	0.294654
PWY-5667:_CDP-diacylglycerol_biosynthesis_I|g__Lachnospiraceae_noname.s__Lachnospiraceae_bacterium_5_1_63FAA	MIBS	43.3882	36.203	24	265	23	245	-0.635251	-0.0373677	0.526097	0.876648	LLD	22.5641	36.9459	21	1103	15	999	1.60599	0.0479027	0.10835	0.587172	IBD	9.50947	26.599	30	424	22	311	0.815557	0.038276	0.41517	0.870867
PWY0-1319:_CDP-diacylglycerol_biosynthesis_II|g__Lachnospiraceae_noname.s__Lachnospiraceae_bacterium_5_1_63FAA	MIBS	43.3882	36.203	24	265	23	245	-0.635251	-0.0373677	0.526097	0.876648	LLD	22.5641	36.9459	21	1103	15	999	1.60599	0.0479027	0.10835	0.587172	IBD	9.50947	26.599	30	424	22	311	0.815557	0.038276	0.41517	0.870867
PWY-7111:_pyruvate_fermentation_to_isobutanol_(engineered)|g__Ruminococcus.s__Ruminococcus_lactaris	MIBS	0	0	24	265	7	121	1.52854	0.0899144	0.126726	0.732796	LLD	0	6.24126	21	1103	9	624	1.60434	0.0478536	0.108716	0.587501	IBD	0	0	30	424	9	151	0.520476	0.0244271	0.60332	0.870867
COA-PWY-1:_coenzyme_A_biosynthesis_II_(mammalian)|g__Ruminococcus.s__Ruminococcus_lactaris	MIBS	0	0	24	265	5	89	1.30546	0.076792	0.192257	0.876648	LLD	0	0	21	1103	5	473	1.60399	0.0478431	0.108799	0.587501	IBD	0	0	30	424	6	108	0.533191	0.0250239	0.594556	0.870867
PWY-1269:_CMP-3-deoxy-D-manno-octulosonate_biosynthesis_I|g__Akkermansia.s__Akkermansia_muciniphila	MIBS	0	0	24	265	10	116	0.284395	0.0167291	0.777186	0.87901	LLD	13.5529	2.13114	21	1103	13	565	-1.60286	-0.0478092	0.109046	0.587501	IBD	0	0	30	424	8	107	-0.128163	-0.006015	0.898766	0.939906
PWY-6121:_5-aminoimidazole_ribonucleotide_biosynthesis_I|g__Roseburia.s__Roseburia_inulinivorans	MIBS	0	4.08546	24	265	11	162	1.33585	0.0785795	0.182029	0.873692	LLD	0	5.59098	21	1103	10	709	1.60176	0.0477765	0.109286	0.58811	IBD	0	0	30	424	12	194	0.820004	0.0384847	0.412663	0.870867
COA-PWY-1:_coenzyme_A_biosynthesis_II_(mammalian)|g__Roseburia.s__Roseburia_hominis	MIBS	0	0	24	265	6	90	0.974076	0.0572986	0.330775	0.876648	LLD	2.572	0	21	1103	12	425	-1.59793	-0.0476623	0.110144	0.589987	IBD	0	0	30	424	13	105	-2.29399	-0.107662	0.0218446	0.320127
ARGININE-SYN4-PWY:_L-ornithine_de_novo__biosynthesis|g__Bacteroides.s__Bacteroides_xylanisolvens	MIBS	0	0	24	265	5	72	0.201635	0.0118609	0.841484	0.918097	LLD	0	0	21	1103	8	280	-1.5984	-0.0476761	0.110053	0.589987	IBD	0	0	30	424	9	111	-0.457532	-0.0214731	0.647955	0.870867
PWY-7197:_pyrimidine_deoxyribonucleotide_phosphorylation|g__Akkermansia.s__Akkermansia_muciniphila	MIBS	0	0	24	265	11	113	0.016964	0.000997884	0.987593	0.997454	LLD	7.20634	0	21	1103	13	537	-1.59878	-0.0476877	0.10995	0.589987	IBD	0	0	30	424	6	94	0.228336	0.0107163	0.820157	0.885625
PWY-5667:_CDP-diacylglycerol_biosynthesis_I|g__Bacteroides.s__Bacteroides_thetaiotaomicron	MIBS	0	0	24	265	6	58	-0.470338	-0.0276669	0.639368	0.876648	LLD	0	0	21	1103	7	247	-1.59525	-0.0475824	0.110759	0.590817	IBD	3.31101	0	30	424	16	122	-2.74854	-0.128995	0.00600229	0.244259
PWY0-1319:_CDP-diacylglycerol_biosynthesis_II|g__Bacteroides.s__Bacteroides_thetaiotaomicron	MIBS	0	0	24	265	6	58	-0.470338	-0.0276669	0.639368	0.876648	LLD	0	0	21	1103	7	247	-1.59525	-0.0475824	0.110759	0.590817	IBD	3.31101	0	30	424	16	122	-2.74854	-0.128995	0.00600229	0.244259
COA-PWY-1:_coenzyme_A_biosynthesis_II_(mammalian)|g__Bacteroides.s__Bacteroides_ovatus	MIBS	0	0	24	265	7	97	0.0890938	0.00524081	0.930188	0.965684	LLD	0	0	21	1103	10	374	-1.59103	-0.0474563	0.111694	0.594844	IBD	1.5163	0	30	424	15	200	-0.462744	-0.0217176	0.644107	0.870867
COA-PWY:_coenzyme_A_biosynthesis_I|g__Bacteroides.s__Bacteroides_xylanisolvens	MIBS	0	0	24	265	6	63	-0.446972	-0.0262925	0.656127	0.876648	LLD	0	0	21	1103	8	285	-1.58545	-0.0472899	0.112965	0.600921	IBD	0	0	30	424	12	116	-1.45885	-0.0684671	0.144857	0.870867
PWY-5695:_urate_biosynthesis/inosine_5'-phosphate_degradation|g__Bacteroides.s__Bacteroides_xylanisolvens	MIBS	0	0	24	265	5	48	-0.599064	-0.0352391	0.550391	0.876648	LLD	0	0	21	1103	7	218	-1.58335	-0.0472273	0.113453	0.602826	IBD	0	0	30	424	7	86	-0.336929	-0.0158129	0.73694	0.870867
PWY0-1296:_purine_ribonucleosides_degradation|g__Lachnospiraceae_noname.s__Lachnospiraceae_bacterium_5_1_63FAA	MIBS	32.3063	30.3281	24	265	23	240	-0.473331	-0.027843	0.636887	0.876648	LLD	13.3092	27.768	21	1103	16	994	1.58197	0.0471863	0.113733	0.603593	IBD	6.88252	17.3665	30	424	20	307	1.21426	0.0569883	0.224925	0.870867
PWY-7323:_superpathway_of_GDP-mannose-derived_O-antigen_building_blocks_biosynthesis|g__Escherichia.s__Escherichia_coli	MIBS	0	0	24	265	4	38	NaN	NaN	NaN	NA	LLD	0	0	21	1103	6	184	-1.57994	-0.0471257	0.114239	0.604919	IBD	0	0	30	424	9	109	-0.505108	-0.0237059	0.614139	0.870867
PWY-6163:_chorismate_biosynthesis_from_3-dehydroquinate|g__Akkermansia.s__Akkermansia_muciniphila	MIBS	1.55981	0	24	265	12	102	-0.56681	-0.0333418	0.571826	0.876648	LLD	15.5697	0	21	1103	12	514	-1.57643	-0.0470211	0.115011	0.608152	IBD	0	0	30	424	5	94	0.540152	0.0253506	0.58978	0.870867
PEPTIDOGLYCANSYN-PWY:_peptidoglycan_biosynthesis_I_(meso-diaminopimelate_containing)|g__Ruminococcus.s__Ruminococcus_lactaris	MIBS	0	0	24	265	5	100	1.54729	0.0910168	0.122152	0.724753	LLD	0	0	21	1103	6	489	1.56956	0.046816	0.116605	0.613932	IBD	0	0	30	424	7	111	0.295969	0.0138905	0.767967	0.870867
PWY-6277:_superpathway_of_5-aminoimidazole_ribonucleotide_biosynthesis|g__Akkermansia.s__Akkermansia_muciniphila	MIBS	3.47674	0.738891	24	265	13	134	-0.131772	-0.00775129	0.896239	0.950233	LLD	51.7428	3.53232	21	1103	13	616	-1.56996	-0.0468278	0.116508	0.613932	IBD	0	0	30	424	9	111	-0.424122	-0.019905	0.672154	0.870867
COMPLETE-ARO-PWY:_superpathway_of_aromatic_amino_acid_biosynthesis|g__Akkermansia.s__Akkermansia_muciniphila	MIBS	0	0	24	265	11	99	-0.38853	-0.0228547	0.698705	0.876648	LLD	20.3217	0	21	1103	12	510	-1.56304	-0.0466215	0.118131	0.61915	IBD	0	0	30	424	5	94	0.536165	0.0251635	0.592533	0.870867
ARO-PWY:_chorismate_biosynthesis_I|g__Akkermansia.s__Akkermansia_muciniphila	MIBS	2.00258	0	24	265	12	99	-0.632278	-0.0371928	0.528158	0.876648	LLD	18.7777	0	21	1103	12	510	-1.56304	-0.0466215	0.118131	0.61915	IBD	0	0	30	424	5	94	0.540152	0.0253506	0.58978	0.870867
PWY-621:_sucrose_degradation_III_(sucrose_invertase)|g__Streptococcus.s__Streptococcus_parasanguinis	MIBS	3.24334	1.287	24	265	18	136	-1.97024	-0.115896	0.0489657	0.531622	LLD	0	1.1396	21	1103	8	558	1.56028	0.0465392	0.11878	0.620444	IBD	3.99331	2.51284	30	424	18	253	-0.60326	-0.0283124	0.546831	0.870867
PWY-6737:_starch_degradation_V|g__Clostridium.s__Clostridium_leptum	MIBS	3.27497	0	24	265	17	125	-2.74538	-0.161493	0.00606926	0.157931	LLD	2.45324	0	21	1103	12	481	-1.54872	-0.0461944	0.121539	0.631296	IBD	0	0	30	424	11	142	-0.477258	-0.0223988	0.633788	0.870867
VALSYN-PWY:_L-valine_biosynthesis|g__Ruminococcus.s__Ruminococcus_lactaris	MIBS	0	0	24	265	6	119	1.66751	0.0980891	0.0956927	0.718018	LLD	0	3.43903	21	1103	9	606	1.54148	0.0459785	0.123287	0.636797	IBD	0	0	30	424	8	144	0.584519	0.0274328	0.559448	0.870867
PWY-6700:_queuosine_biosynthesis|g__Bacteroides.s__Bacteroides_xylanisolvens	MIBS	0	0	24	265	5	48	-0.602844	-0.0354614	0.547871	0.876648	LLD	0	0	21	1103	6	194	-1.53702	-0.0458454	0.124414	0.641189	IBD	0	0	30	424	10	93	-1.40183	-0.0657912	0.161259	0.870867
PWY-6386:_UDP-N-acetylmuramoyl-pentapeptide_biosynthesis_II_(lysine-containing)|g__Bacteroides.s__Bacteroides_fragilis	MIBS	0	0	24	265	8	40	-2.57768	-0.151628	0.0100033	0.227762	LLD	0	0	21	1103	5	137	-1.53138	-0.0456771	0.125822	0.64628	IBD	0	0	30	424	12	112	-1.64939	-0.0774097	0.0992556	0.813202
PEPTIDOGLYCANSYN-PWY:_peptidoglycan_biosynthesis_I_(meso-diaminopimelate_containing)|g__Parabacteroides.s__Parabacteroides_merdae	MIBS	0	0	24	265	5	94	0.927043	0.0545319	0.354688	0.876648	LLD	2.69464	0	21	1103	11	423	-1.53061	-0.0456544	0.12596	0.64628	IBD	0	0	30	424	13	143	-1.27946	-0.0600481	0.201034	0.870867
VALSYN-PWY:_L-valine_biosynthesis|g__Akkermansia.s__Akkermansia_muciniphila	MIBS	4.54421	1.72504	24	265	15	142	-0.32046	-0.0188506	0.749636	0.876648	LLD	40.4763	6.40358	21	1103	14	652	-1.52788	-0.0455727	0.126631	0.649	IBD	0	0	30	424	11	119	-0.917745	-0.0430719	0.359225	0.870867
PWY-6387:_UDP-N-acetylmuramoyl-pentapeptide_biosynthesis_I_(meso-diaminopimelate_containing)|g__Parabacteroides.s__Parabacteroides_distasonis	MIBS	0	0	24	265	10	118	-0.473989	-0.0278817	0.636508	0.876648	LLD	0	0	21	1103	10	438	-1.52205	-0.0453988	0.128094	0.655772	IBD	2.16702	0	30	424	15	196	-0.600921	-0.0282026	0.548414	0.870867
PWY-5913:_TCA_cycle_VI_(obligate_autotrophs)|unclassified	MIBS	0	0	24	265	11	121	0.620743	0.0365143	0.535685	0.876648	LLD	0	31.7207	21	1103	10	643	1.51619	0.045224	0.129561	0.662553	IBD	0	0	30	424	12	155	-0.0483025	-0.00226695	0.962139	0.981677
PWY-6703:_preQ0_biosynthesis|g__Eubacterium.s__Eubacterium_hallii	MIBS	57.8849	71.8903	24	265	24	252	0.831573	0.0489161	0.406371	0.876648	LLD	48.4284	66.6798	21	1103	20	1057	1.51029	0.0450482	0.131056	0.668718	IBD	26.2622	26.639	30	424	24	310	0.776122	0.0364252	0.438106	0.870867
1CMET2-PWY:_N10-formyl-tetrahydrofolate_biosynthesis|g__Bacteroides.s__Bacteroides_uniformis	MIBS	12.4928	11.8802	24	265	13	169	0.0497423	0.00292602	0.961371	0.98213	LLD	20.5449	14.6029	21	1103	17	776	-1.50584	-0.0449153	0.132198	0.671581	IBD	18.7176	25.923	30	424	21	292	-0.0146199	-0.000686148	0.988919	0.995654
PWY-7357:_thiamin_formation_from_pyrithiamine_and_oxythiamine_(yeast)|g__Eubacterium.s__Eubacterium_siraeum	MIBS	0	0	24	265	4	79	NaN	NaN	NaN	NA	LLD	0	0	21	1103	10	383	-1.5004	-0.044753	0.133615	0.678039	IBD	0	0	30	424	10	72	-2.27562	-0.1068	0.0229329	0.33018
PWY-3841:_folate_transformations_II|g__Bacteroides.s__Bacteroides_fragilis	MIBS	0	0	24	265	8	44	-2.45665	-0.144509	0.0140983	0.290171	LLD	0	0	21	1103	5	140	-1.49892	-0.044709	0.134046	0.678174	IBD	0	0	30	424	14	119	-2.08448	-0.0978296	0.0371978	0.466272
PWY-7197:_pyrimidine_deoxyribonucleotide_phosphorylation|g__Methanobrevibacter.s__Methanobrevibacter_smithii	MIBS	0	0	24	265	5	99	1.45817	0.0857746	0.145204	0.796654	LLD	17.4736	0	21	1103	12	483	-1.49857	-0.0446987	0.134082	0.678174	IBD	0	0	30	424	6	58	-1.05902	-0.0497024	0.290131	0.870867
CALVIN-PWY:_Calvin-Benson-Bassham_cycle|g__Lachnospiraceae_noname.s__Lachnospiraceae_bacterium_5_1_63FAA	MIBS	50.4239	49.9109	24	265	23	243	-0.589365	-0.0346685	0.556472	0.876648	LLD	22.2001	45.5639	21	1103	16	1002	1.49899	0.0447111	0.133965	0.678174	IBD	17.488	29.7054	30	424	21	307	1.18993	0.0558461	0.23436	0.870867
ARGININE-SYN4-PWY:_L-ornithine_de_novo__biosynthesis|g__Bacteroides.s__Bacteroides_ovatus	MIBS	0	0	24	265	7	114	0.667261	0.0392507	0.505514	0.876648	LLD	1.73311	0	21	1103	11	460	-1.49365	-0.0445518	0.135366	0.683926	IBD	2.15383	1.49036	30	424	16	214	-0.663148	-0.0311231	0.507728	0.870867
PEPTIDOGLYCANSYN-PWY:_peptidoglycan_biosynthesis_I_(meso-diaminopimelate_containing)|g__Barnesiella.s__Barnesiella_intestinihominis	MIBS	0	0	24	265	10	91	-1.17153	-0.0689137	0.241987	0.876648	LLD	4.10475	0	21	1103	11	415	-1.49171	-0.0444939	0.135878	0.684398	IBD	13.0904	0	30	424	18	162	-2.63932	-0.12387	0.00832716	0.261823
PWY-6163:_chorismate_biosynthesis_from_3-dehydroquinate|g__Eubacterium.s__Eubacterium_siraeum	MIBS	0	0	24	265	4	78	NaN	NaN	NaN	NA	LLD	0	0	21	1103	9	332	-1.49008	-0.0444453	0.136314	0.684398	IBD	0	0	30	424	9	60	-2.27989	-0.107001	0.0226824	0.327532
PWY-5188:_tetrapyrrole_biosynthesis_I_(from_glutamate)|g__Peptostreptococcaceae_noname.s__Clostridium_bartlettii	MIBS	2.51124	0	24	265	15	92	-2.38974	-0.140573	0.0169282	0.333365	LLD	0	2.37216	21	1103	9	573	1.48969	0.0444338	0.1364	0.684398	IBD	0	0	30	424	10	184	1.23987	0.0581902	0.215318	0.870867
PWY-7237:_myo-,_chiro-_and_scillo-inositol_degradation|g__Dorea.s__Dorea_longicatena	MIBS	1.83346	33.7376	24	265	13	191	2.05412	0.120831	0.0400893	0.481997	LLD	7.48153	30	21	1103	14	772	1.48957	0.0444302	0.136427	0.684398	IBD	3.75	0	30	424	15	150	-1.30883	-0.0614266	0.190874	0.870867
PWY-6737:_starch_degradation_V|g__Roseburia.s__Roseburia_inulinivorans	MIBS	6.43574	10.4263	24	265	13	203	1.35005	0.0794147	0.177413	0.862903	LLD	6.90994	15.3327	21	1103	15	896	1.49089	0.0444694	0.136081	0.684398	IBD	4.62895	5.46164	30	424	18	255	0.315422	0.0148035	0.753006	0.870867
PWY-6277:_superpathway_of_5-aminoimidazole_ribonucleotide_biosynthesis|g__Dialister.s__Dialister_invisus	MIBS	53.6722	0	24	265	18	119	-2.33163	-0.137155	0.0197927	0.362336	LLD	0	0	21	1103	5	429	1.48804	0.0443846	0.136841	0.684714	IBD	0	3.03606	30	424	7	218	2.90413	0.136298	0.00369184	0.195469
PWY-5676:_acetyl-CoA_fermentation_to_butanoate_II|unclassified	MIBS	42.2321	42.4136	24	265	20	186	-0.895772	-0.0526925	0.371064	0.876648	LLD	45.5474	59.7056	21	1103	18	924	1.48795	0.0443818	0.136854	0.684714	IBD	39.518	25.6962	30	424	20	248	-1.03406	-0.0485307	0.301458	0.870867
PWY-6737:_starch_degradation_V|g__Akkermansia.s__Akkermansia_muciniphila	MIBS	3.04172	1.70218	24	265	14	137	-0.181037	-0.0106493	0.857399	0.928218	LLD	36.514	4.93888	21	1103	13	635	-1.48565	-0.0443134	0.137464	0.68697	IBD	0	0	30	424	10	107	-0.902804	-0.0423707	0.367127	0.870867
PWY-7111:_pyruvate_fermentation_to_isobutanol_(engineered)|g__Paraprevotella.s__Paraprevotella_clara	MIBS	0	0	24	265	0	56	NaN	NaN	NaN	NA	LLD	0	0	21	1103	8	280	-1.48429	-0.0442726	0.13785	0.68697	IBD	0	0	30	424	7	71	-1.0878	-0.051053	0.277167	0.870867
VALSYN-PWY:_L-valine_biosynthesis|g__Paraprevotella.s__Paraprevotella_clara	MIBS	0	0	24	265	0	56	NaN	NaN	NaN	NA	LLD	0	0	21	1103	8	280	-1.48429	-0.0442726	0.13785	0.68697	IBD	0	0	30	424	7	71	-1.0878	-0.051053	0.277167	0.870867
PWY-3841:_folate_transformations_II|g__Parabacteroides.s__Parabacteroides_merdae	MIBS	0	0	24	265	5	111	1.42173	0.0836314	0.155522	0.821758	LLD	3.89566	0	21	1103	13	486	-1.48139	-0.0441863	0.138601	0.688984	IBD	2.20607	0	30	424	15	163	-1.55109	-0.0727963	0.121076	0.870867
ANAGLYCOLYSIS-PWY:_glycolysis_III_(from_glucose)|g__Bacteroides.s__Bacteroides_xylanisolvens	MIBS	0	0	24	265	4	46	NaN	NaN	NaN	NA	LLD	0	0	21	1103	6	199	-1.47891	-0.0441121	0.1393	0.691716	IBD	0	0	30	424	10	89	-1.47695	-0.0693165	0.139957	0.870867
PWY-6121:_5-aminoimidazole_ribonucleotide_biosynthesis_I|g__Blautia.s__Ruminococcus_obeum	MIBS	48.6035	44.8934	24	265	23	247	-0.91839	-0.0540229	0.359083	0.876648	LLD	24.9653	45.4592	21	1103	18	1039	1.47714	0.0440594	0.139729	0.692633	IBD	14.2358	15.6893	30	424	26	290	-0.0262905	-0.00123388	0.979608	0.991237
PWY-5667:_CDP-diacylglycerol_biosynthesis_I|g__Paraprevotella.s__Paraprevotella_clara	MIBS	0	0	24	265	0	45	NaN	NaN	NaN	NA	LLD	0	0	21	1103	7	225	-1.47427	-0.0439738	0.140538	0.694882	IBD	0	0	30	424	6	65	-0.826848	-0.0388059	0.408969	0.870867
PWY0-1319:_CDP-diacylglycerol_biosynthesis_II|g__Paraprevotella.s__Paraprevotella_clara	MIBS	0	0	24	265	0	45	NaN	NaN	NaN	NA	LLD	0	0	21	1103	7	225	-1.47427	-0.0439738	0.140538	0.694882	IBD	0	0	30	424	6	65	-0.826848	-0.0388059	0.408969	0.870867
PWY-6700:_queuosine_biosynthesis|g__Akkermansia.s__Akkermansia_muciniphila	MIBS	0.916933	0	24	265	12	115	-0.238865	-0.0140509	0.8123	0.900864	LLD	26.3775	0	21	1103	12	545	-1.47298	-0.0439353	0.140855	0.694964	IBD	0	0	30	424	5	97	0.572465	0.0268671	0.567675	0.870867
PWY0-1296:_purine_ribonucleosides_degradation|g__Eubacterium.s__Eubacterium_eligens	MIBS	0	0	24	265	10	123	0.327871	0.0192865	0.74406	0.876648	LLD	6.91221	2.97619	21	1103	14	604	-1.47211	-0.0439095	0.141086	0.695245	IBD	0	0	30	424	12	175	0.392039	0.0183993	0.695626	0.870867
PWY-6703:_preQ0_biosynthesis|g__Akkermansia.s__Akkermansia_muciniphila	MIBS	0	0	24	265	10	109	0.101463	0.00596843	0.920317	0.961772	LLD	22.9971	0	21	1103	12	541	-1.47166	-0.0438958	0.141212	0.695245	IBD	0	0	30	424	6	96	0.240416	0.0112833	0.810772	0.878381
PWY4FS-7:_phosphatidylglycerol_biosynthesis_I_(plastidic)|unclassified	MIBS	0	0	24	265	4	39	NaN	NaN	NaN	NA	LLD	0	0	21	1103	6	203	-1.47045	-0.0438599	0.141574	0.695548	IBD	0	0	30	424	12	103	-2.08642	-0.0979207	0.0370256	0.466272
PWY4FS-8:_phosphatidylglycerol_biosynthesis_II_(non-plastidic)|unclassified	MIBS	0	0	24	265	4	39	NaN	NaN	NaN	NA	LLD	0	0	21	1103	6	203	-1.47045	-0.0438599	0.141574	0.695548	IBD	0	0	30	424	12	103	-2.08642	-0.0979207	0.0370256	0.466272
COA-PWY:_coenzyme_A_biosynthesis_I|g__Akkermansia.s__Akkermansia_muciniphila	MIBS	2.42131	0	24	265	12	117	-0.221141	-0.0130083	0.826072	0.908674	LLD	48.6799	3.09522	21	1103	12	567	-1.46892	-0.0438141	0.141954	0.696055	IBD	0	0	30	424	8	101	-0.296014	-0.0138926	0.767954	0.870867
PWY-7228:_superpathway_of_guanosine_nucleotides_de_novo_biosynthesis_I|g__Akkermansia.s__Akkermansia_muciniphila	MIBS	1.4008	0	24	265	12	112	-0.200741	-0.0118083	0.842007	0.918111	LLD	27.3072	0	21	1103	12	544	-1.46883	-0.0438114	0.141978	0.696055	IBD	0	0	30	424	7	98	-0.0838143	-0.0039336	0.933979	0.96441
PWY-6703:_preQ0_biosynthesis|g__Peptostreptococcaceae_noname.s__Clostridium_bartlettii	MIBS	3.71614	0	24	265	13	99	-1.88329	-0.110782	0.0598585	0.583061	LLD	0	2.62312	21	1103	9	560	1.46773	0.0437787	0.142276	0.696776	IBD	0	0	30	424	13	174	0.0274266	0.00128719	0.978763	0.99104
PWY-7111:_pyruvate_fermentation_to_isobutanol_(engineered)|g__Parabacteroides.s__Parabacteroides_distasonis	MIBS	0	0	24	265	9	125	0.0693406	0.00407886	0.945822	0.972243	LLD	1.75906	0	21	1103	11	477	-1.46498	-0.0436967	0.143029	0.698245	IBD	0.928742	0	30	424	15	202	-0.652998	-0.0306467	0.514259	0.870867
VALSYN-PWY:_L-valine_biosynthesis|g__Parabacteroides.s__Parabacteroides_distasonis	MIBS	0	0	24	265	9	125	0.0693406	0.00407886	0.945822	0.972243	LLD	1.75906	0	21	1103	11	477	-1.46498	-0.0436967	0.143029	0.698245	IBD	0.928742	0	30	424	15	202	-0.652998	-0.0306467	0.514259	0.870867
PWY0-1296:_purine_ribonucleosides_degradation|g__Streptococcus.s__Streptococcus_parasanguinis	MIBS	8.37917	2.95731	24	265	18	160	-2.08783	-0.122814	0.0369318	0.462346	LLD	0	2.72781	21	1103	9	631	1.46403	0.0436685	0.143281	0.698741	IBD	6.15793	4.54993	30	424	24	276	-1.05025	-0.0492906	0.293942	0.870867
PWY-6147:_6-hydroxymethyl-dihydropterin_diphosphate_biosynthesis_I|unclassified	MIBS	0	0	24	265	9	121	0.514085	0.0302403	0.608169	0.876648	LLD	0	11.9819	21	1103	8	599	1.46099	0.0435777	0.144116	0.701332	IBD	0	0	30	424	14	145	-1.4892	-0.0698914	0.136658	0.870867
PWY-6703:_preQ0_biosynthesis|g__Parabacteroides.s__Parabacteroides_merdae	MIBS	0	0	24	265	5	96	0.99026	0.0582506	0.32278	0.876648	LLD	0	0	21	1103	10	402	-1.4584	-0.0435005	0.144838	0.702629	IBD	0	0	30	424	14	148	-1.37992	-0.0647629	0.16787	0.870867
PWY-3841:_folate_transformations_II|g__Bacteroides.s__Bacteroides_ovatus	MIBS	0	0	24	265	7	98	0.119933	0.00705489	0.905709	0.95567	LLD	0	0	21	1103	10	408	-1.45221	-0.0433159	0.146551	0.710197	IBD	2.62179	0	30	424	15	193	-0.724665	-0.0340102	0.469139	0.870867
PWY-6386:_UDP-N-acetylmuramoyl-pentapeptide_biosynthesis_II_(lysine-containing)|g__Ruminococcus.s__Ruminococcus_lactaris	MIBS	0	0	24	265	5	103	1.60645	0.094497	0.108498	0.718018	LLD	0	0	21	1103	7	508	1.4493	0.0432289	0.147358	0.71037	IBD	0	0	30	424	7	119	0.477092	0.0223911	0.633946	0.870867
PWY-6387:_UDP-N-acetylmuramoyl-pentapeptide_biosynthesis_I_(meso-diaminopimelate_containing)|g__Ruminococcus.s__Ruminococcus_lactaris	MIBS	0	0	24	265	5	103	1.60645	0.094497	0.108498	0.718018	LLD	0	0	21	1103	7	508	1.44708	0.0431627	0.147979	0.71037	IBD	0	0	30	424	7	119	0.48439	0.0227336	0.628756	0.870867
PWY-5695:_urate_biosynthesis/inosine_5'-phosphate_degradation|g__Bacteroides.s__Bacteroides_caccae	MIBS	0	0	24	265	7	91	0.299407	0.0176122	0.765783	0.876648	LLD	3.3469	0	21	1103	11	463	-1.44658	-0.0431477	0.148122	0.71037	IBD	0	0	30	424	13	134	-1.483	-0.0696005	0.138306	0.870867
GLYCOLYSIS-TCA-GLYOX-BYPASS:_superpathway_of_glycolysis,_pyruvate_dehydrogenase,_TCA,_and_glyoxylate_bypass|g__Escherichia.s__Escherichia_coli	MIBS	0	0	24	265	6	36	-1.54806	-0.0910622	0.12211	0.724753	LLD	0	0	21	1103	6	173	-1.44733	-0.0431702	0.147954	0.71037	IBD	0	0	30	424	8	119	0.123721	0.00580653	0.902256	0.942968
PWY-6121:_5-aminoimidazole_ribonucleotide_biosynthesis_I|g__Dialister.s__Dialister_invisus	MIBS	52.1892	0	24	265	18	119	-2.33163	-0.137155	0.0197927	0.362336	LLD	0	0	21	1103	5	421	1.4314	0.0426951	0.152427	0.722944	IBD	0	2.98548	30	424	7	214	2.82269	0.132476	0.00477372	0.219048
PWY-5695:_urate_biosynthesis/inosine_5'-phosphate_degradation|g__Alistipes.s__Alistipes_shahii	MIBS	0	0	24	265	9	103	-0.0290631	-0.00170959	0.977973	0.993795	LLD	3.39645	1.26877	21	1103	13	565	-1.43121	-0.0426895	0.152472	0.722944	IBD	2.11992	0	30	424	15	134	-2.79276	-0.131071	0.00523994	0.23037
PWY-5101:_L-isoleucine_biosynthesis_II|g__Methanobrevibacter.s__Methanobrevibacter_smithii	MIBS	0	0	24	265	7	104	1.04748	0.0616167	0.295549	0.876648	LLD	42.4547	0	21	1103	12	519	-1.4286	-0.0426116	0.153224	0.722944	IBD	0	0	30	424	6	60	-0.970098	-0.045529	0.332583	0.870867
PWY-5667:_CDP-diacylglycerol_biosynthesis_I|g__Roseburia.s__Roseburia_intestinalis	MIBS	0	0	24	265	7	111	1.22892	0.0722896	0.219638	0.876648	LLD	0	0	21	1103	5	435	1.426	0.0425341	0.153979	0.722944	IBD	0	0	30	424	10	159	0.705411	0.0331066	0.481071	0.870867
PWY0-1319:_CDP-diacylglycerol_biosynthesis_II|g__Roseburia.s__Roseburia_intestinalis	MIBS	0	0	24	265	7	111	1.22892	0.0722896	0.219638	0.876648	LLD	0	0	21	1103	5	435	1.426	0.0425341	0.153979	0.722944	IBD	0	0	30	424	10	159	0.705411	0.0331066	0.481071	0.870867
PWY-5667:_CDP-diacylglycerol_biosynthesis_I|g__Roseburia.s__Roseburia_hominis	MIBS	0	0	24	265	6	95	1.09363	0.0643312	0.274775	0.876648	LLD	4.30602	0	21	1103	11	453	-1.42666	-0.0425536	0.153788	0.722944	IBD	0	0	30	424	11	111	-1.11545	-0.0523508	0.265052	0.870867
PWY0-1319:_CDP-diacylglycerol_biosynthesis_II|g__Roseburia.s__Roseburia_hominis	MIBS	0	0	24	265	6	95	1.09363	0.0643312	0.274775	0.876648	LLD	4.30602	0	21	1103	11	453	-1.42666	-0.0425536	0.153788	0.722944	IBD	0	0	30	424	11	111	-1.11545	-0.0523508	0.265052	0.870867
PWY-5188:_tetrapyrrole_biosynthesis_I_(from_glutamate)|g__Akkermansia.s__Akkermansia_muciniphila	MIBS	0	0	24	265	11	111	-0.113572	-0.00668073	0.910702	0.957486	LLD	16.4022	0	21	1103	12	533	-1.42529	-0.0425127	0.15418	0.722944	IBD	0	0	30	424	6	103	0.395966	0.0185836	0.692839	0.870867
PWY-6163:_chorismate_biosynthesis_from_3-dehydroquinate|g__Roseburia.s__Roseburia_hominis	MIBS	0	0	24	265	6	95	1.09063	0.0641549	0.276094	0.876648	LLD	3.43084	0	21	1103	11	441	-1.43223	-0.0427199	0.152187	0.722944	IBD	0	0	30	424	8	109	-0.162954	-0.00764783	0.871292	0.920592
PWY-6277:_superpathway_of_5-aminoimidazole_ribonucleotide_biosynthesis|g__Blautia.s__Ruminococcus_obeum	MIBS	53.2577	47.1768	24	265	23	253	-0.795861	-0.0468154	0.426855	0.876648	LLD	29.0415	49.5806	21	1103	19	1060	1.42681	0.0425582	0.153732	0.722944	IBD	15.2361	16.1027	30	424	27	317	0.0862917	0.00404987	0.931811	0.963915
PWY-6121:_5-aminoimidazole_ribonucleotide_biosynthesis_I|g__Akkermansia.s__Akkermansia_muciniphila	MIBS	3.55533	0	24	265	13	119	-0.478779	-0.0281635	0.633086	0.876648	LLD	22.9487	1.39792	21	1103	12	554	-1.4241	-0.0424773	0.154523	0.723819	IBD	0	0	30	424	7	103	0.060344	0.00283209	0.952645	0.974615
PWY-3841:_folate_transformations_II|g__Akkermansia.s__Akkermansia_muciniphila	MIBS	3.69725	0	24	265	13	111	-0.545676	-0.0320986	0.586261	0.876648	LLD	31.4195	1.74482	21	1103	12	554	-1.4212	-0.0423908	0.155364	0.725554	IBD	0	0	30	424	7	104	0.0935558	0.00439079	0.92622	0.961056
PWY-6700:_queuosine_biosynthesis|g__Barnesiella.s__Barnesiella_intestinihominis	MIBS	0	0	24	265	7	94	0.0194756	0.00114562	0.985657	0.996323	LLD	4.52045	0	21	1103	11	435	-1.41985	-0.0423507	0.155762	0.72662	IBD	13.8395	0	30	424	19	168	-2.88786	-0.135534	0.00388872	0.197403
COA-PWY-1:_coenzyme_A_biosynthesis_II_(mammalian)|g__Dialister.s__Dialister_invisus	MIBS	41.7723	0	24	265	18	118	-2.25267	-0.13251	0.0243675	0.416764	LLD	0	0	21	1103	5	413	1.41739	0.0422773	0.156482	0.727837	IBD	0	0	30	424	7	208	2.75777	0.129428	0.00583368	0.243432
PWY-5188:_tetrapyrrole_biosynthesis_I_(from_glutamate)|g__Dialister.s__Dialister_invisus	MIBS	40.617	0	24	265	18	118	-2.26372	-0.13316	0.0236763	0.413895	LLD	0	0	21	1103	5	421	1.41039	0.0420684	0.158539	0.734455	IBD	0	0	30	424	7	210	2.87786	0.135064	0.00401376	0.201534
PWY-5667:_CDP-diacylglycerol_biosynthesis_I|g__Dialister.s__Dialister_invisus	MIBS	47.249	0	24	265	18	119	-2.25713	-0.132772	0.0240861	0.413895	LLD	0	0	21	1103	5	420	1.40667	0.0419576	0.159639	0.738073	IBD	0	1.1485	30	424	7	212	2.88895	0.135585	0.00387485	0.197403
PWY0-1319:_CDP-diacylglycerol_biosynthesis_II|g__Dialister.s__Dialister_invisus	MIBS	47.249	0	24	265	18	119	-2.25713	-0.132772	0.0240861	0.413895	LLD	0	0	21	1103	5	420	1.40667	0.0419576	0.159639	0.738073	IBD	0	1.1485	30	424	7	212	2.88895	0.135585	0.00387485	0.197403
PWY-7111:_pyruvate_fermentation_to_isobutanol_(engineered)|g__Parabacteroides.s__Parabacteroides_merdae	MIBS	0	0	24	265	6	116	1.20103	0.0706487	0.230291	0.876648	LLD	3.99484	1.50699	21	1103	13	564	-1.40287	-0.041844	0.160765	0.740407	IBD	1.43349	0	30	424	15	174	-1.2677	-0.059496	0.205193	0.870867
VALSYN-PWY:_L-valine_biosynthesis|g__Parabacteroides.s__Parabacteroides_merdae	MIBS	0	0	24	265	6	116	1.20103	0.0706487	0.230291	0.876648	LLD	3.99484	1.50699	21	1103	13	564	-1.40287	-0.041844	0.160765	0.740407	IBD	1.43349	0	30	424	15	174	-1.2677	-0.059496	0.205193	0.870867
PWY-5667:_CDP-diacylglycerol_biosynthesis_I|g__Peptostreptococcaceae_noname.s__Clostridium_bartlettii	MIBS	0	0	24	265	8	54	-1.43895	-0.0846439	0.15067	0.815586	LLD	0	0	21	1103	6	434	1.40171	0.0418097	0.161116	0.74046	IBD	0	0	30	424	12	140	-0.557092	-0.0261456	0.57805	0.870867
PWY0-1319:_CDP-diacylglycerol_biosynthesis_II|g__Peptostreptococcaceae_noname.s__Clostridium_bartlettii	MIBS	0	0	24	265	8	54	-1.43895	-0.0846439	0.15067	0.815586	LLD	0	0	21	1103	6	434	1.40171	0.0418097	0.161116	0.74046	IBD	0	0	30	424	12	140	-0.557092	-0.0261456	0.57805	0.870867
1CMET2-PWY:_N10-formyl-tetrahydrofolate_biosynthesis|g__Bacteroides.s__Bacteroides_caccae	MIBS	0	0	24	265	5	61	0.142239	0.00836703	0.888261	0.94618	LLD	0	0	21	1103	8	297	-1.40005	-0.04176	0.161628	0.742078	IBD	0	0	30	424	11	103	-1.73287	-0.0813277	0.0832867	0.724564
PWY-5695:_urate_biosynthesis/inosine_5'-phosphate_degradation|g__Barnesiella.s__Barnesiella_intestinihominis	MIBS	0	0	24	265	11	97	-1.15711	-0.0680655	0.247827	0.876648	LLD	4.33729	0	21	1103	12	494	-1.39716	-0.0416739	0.162476	0.744513	IBD	13.576	0	30	424	19	174	-2.82066	-0.13238	0.00480446	0.219048
PWY-6147:_6-hydroxymethyl-dihydropterin_diphosphate_biosynthesis_I|g__Escherichia.s__Escherichia_coli	MIBS	0	0	24	265	5	42	-0.764185	-0.0449521	0.445941	0.876648	LLD	0	0	21	1103	6	204	-1.39728	-0.0416773	0.16248	0.744513	IBD	0	0	30	424	9	116	-0.356759	-0.0167435	0.721957	0.870867
PWY-6121:_5-aminoimidazole_ribonucleotide_biosynthesis_I|g__Alistipes.s__Alistipes_putredinis	MIBS	0	5.87091	24	265	8	148	1.36662	0.0803895	0.172165	0.848127	LLD	21.1663	9.83664	21	1103	17	744	-1.38998	-0.0414597	0.164639	0.749253	IBD	31.003	0	30	424	19	177	-3.18633	-0.149542	0.00144489	0.0988142
PWY-5686:_UMP_biosynthesis|g__Dialister.s__Dialister_invisus	MIBS	43.235	0	24	265	18	117	-2.31193	-0.135996	0.0208582	0.377218	LLD	0	0	21	1103	5	416	1.39024	0.0414672	0.164576	0.749253	IBD	0	0	30	424	7	208	2.78425	0.130671	0.00537803	0.234349
PWY-6387:_UDP-N-acetylmuramoyl-pentapeptide_biosynthesis_I_(meso-diaminopimelate_containing)|g__Parabacteroides.s__Parabacteroides_merdae	MIBS	0	0	24	265	5	96	0.984267	0.0578981	0.325721	0.876648	LLD	2.45904	0	21	1103	11	442	-1.38853	-0.0414165	0.165091	0.75053	IBD	0	0	30	424	13	146	-1.28128	-0.0601336	0.200391	0.870867
1CMET2-PWY:_N10-formyl-tetrahydrofolate_biosynthesis|g__Akkermansia.s__Akkermansia_muciniphila	MIBS	0	0	24	265	9	96	0.108088	0.00635811	0.915101	0.959122	LLD	19.6978	0	21	1103	11	483	-1.38794	-0.0413988	0.165269	0.750604	IBD	0	0	30	424	4	92	NaN	NaN	NaN	NA
PWY-6277:_superpathway_of_5-aminoimidazole_ribonucleotide_biosynthesis|g__Roseburia.s__Roseburia_inulinivorans	MIBS	0.635484	5.29657	24	265	12	183	1.63533	0.0961961	0.102251	0.718018	LLD	2.13203	6.57162	21	1103	14	795	1.38509	0.0413138	0.166129	0.753033	IBD	0	1.95276	30	424	14	228	1.03924	0.0487739	0.299047	0.870867
PWY-7357:_thiamin_formation_from_pyrithiamine_and_oxythiamine_(yeast)|g__Lachnospiraceae_noname.s__Lachnospiraceae_bacterium_5_1_63FAA	MIBS	37.4541	30.996	24	265	22	233	-0.36505	-0.0214735	0.716027	0.876648	LLD	17.4515	29.0462	21	1103	14	967	1.38001	0.0411622	0.167689	0.756081	IBD	9.18613	21.9109	30	424	21	303	0.628754	0.0295089	0.529987	0.870867
PWY-6386:_UDP-N-acetylmuramoyl-pentapeptide_biosynthesis_II_(lysine-containing)|g__Parabacteroides.s__Parabacteroides_merdae	MIBS	0	0	24	265	5	96	0.99026	0.0582506	0.32278	0.876648	LLD	2.43638	0	21	1103	11	442	-1.3763	-0.0410515	0.168848	0.758668	IBD	0	0	30	424	13	146	-1.261	-0.0591816	0.207614	0.870867
PWY-5667:_CDP-diacylglycerol_biosynthesis_I|g__Roseburia.s__Roseburia_inulinivorans	MIBS	0	3.16498	24	265	9	146	1.27018	0.0747166	0.204499	0.876648	LLD	0	4.77214	21	1103	9	678	1.37271	0.0409445	0.169952	0.762148	IBD	0	0	30	424	14	190	0.168809	0.0079226	0.866567	0.918024
PWY0-1319:_CDP-diacylglycerol_biosynthesis_II|g__Roseburia.s__Roseburia_inulinivorans	MIBS	0	3.16498	24	265	9	146	1.27018	0.0747166	0.204499	0.876648	LLD	0	4.77214	21	1103	9	678	1.37271	0.0409445	0.169952	0.762148	IBD	0	0	30	424	14	190	0.168809	0.0079226	0.866567	0.918024
VALSYN-PWY:_L-valine_biosynthesis|g__Methanobrevibacter.s__Methanobrevibacter_smithii	MIBS	0	0	24	265	8	108	0.938229	0.0551899	0.348867	0.876648	LLD	41.6878	0	21	1103	12	532	-1.37071	-0.0408848	0.17058	0.763531	IBD	0	0	30	424	7	61	-1.34413	-0.0630829	0.179283	0.870867
PWY-6703:_preQ0_biosynthesis|g__Dialister.s__Dialister_invisus	MIBS	42.8874	0	24	265	18	119	-2.27921	-0.134071	0.0227369	0.404817	LLD	0	0	21	1103	5	420	1.3693	0.0408427	0.171028	0.76475	IBD	0	0	30	424	7	210	2.70217	0.126819	0.00690501	0.261823
PWY-7111:_pyruvate_fermentation_to_isobutanol_(engineered)|g__Methanobrevibacter.s__Methanobrevibacter_smithii	MIBS	0	0	24	265	7	106	1.09728	0.0645461	0.273152	0.876648	LLD	35.0256	0	21	1103	12	521	-1.36497	-0.0407136	0.172378	0.769981	IBD	0	0	30	424	7	60	-1.3864	-0.0650669	0.165982	0.870867
COA-PWY-1:_coenzyme_A_biosynthesis_II_(mammalian)|g__Lachnospiraceae_noname.s__Lachnospiraceae_bacterium_5_1_63FAA	MIBS	29.8579	31.3293	24	265	23	233	-0.0102105	-0.000600617	0.992872	0.99918	LLD	17.4076	28.9054	21	1103	16	960	1.36284	0.04065	0.173041	0.771515	IBD	6.74998	19.8694	30	424	20	306	1.21022	0.0567984	0.226474	0.870867
PWY-6387:_UDP-N-acetylmuramoyl-pentapeptide_biosynthesis_I_(meso-diaminopimelate_containing)|g__Clostridium.s__Clostridium_leptum	MIBS	0	0	24	265	9	49	-2.39202	-0.140707	0.0168392	0.333365	LLD	0	0	21	1103	5	162	-1.35733	-0.0404857	0.174851	0.777221	IBD	0	0	30	424	5	56	-0.578159	-0.0271344	0.563977	0.870867
COA-PWY:_coenzyme_A_biosynthesis_I|g__Streptococcus.s__Streptococcus_parasanguinis	MIBS	4.36918	0	24	265	13	96	-1.94338	-0.114316	0.0521473	0.54809	LLD	0	0	21	1103	5	414	1.3562	0.040452	0.17516	0.777221	IBD	2.60124	0	30	424	16	198	-0.631695	-0.0296469	0.528096	0.870867
PWY-6703:_preQ0_biosynthesis|g__Ruminococcus.s__Ruminococcus_lactaris	MIBS	0	0	24	265	7	112	1.35618	0.0797751	0.175498	0.860482	LLD	0	2.66373	21	1103	7	559	1.35492	0.0404139	0.175558	0.777496	IBD	0	0	30	424	10	130	-0.302765	-0.0142094	0.76274	0.870867
PWY-6386:_UDP-N-acetylmuramoyl-pentapeptide_biosynthesis_II_(lysine-containing)|g__Clostridium.s__Clostridium_leptum	MIBS	0	0	24	265	9	49	-2.37015	-0.13942	0.017869	0.342614	LLD	0	0	21	1103	5	162	-1.35075	-0.0402894	0.176952	0.780839	IBD	0	0	30	424	5	56	-0.590305	-0.0277044	0.5558	0.870867
PWY-6386:_UDP-N-acetylmuramoyl-pentapeptide_biosynthesis_II_(lysine-containing)|g__Eubacterium.s__Eubacterium_eligens	MIBS	0	0	24	265	7	94	0.349063	0.0205331	0.728167	0.876648	LLD	3.10997	0	21	1103	12	470	-1.34889	-0.0402339	0.177494	0.780839	IBD	0	0	30	424	9	147	0.626554	0.0294056	0.531509	0.870867
PWY-6387:_UDP-N-acetylmuramoyl-pentapeptide_biosynthesis_I_(meso-diaminopimelate_containing)|g__Eubacterium.s__Eubacterium_eligens	MIBS	0	0	24	265	7	94	0.349063	0.0205331	0.728167	0.876648	LLD	2.93901	0	21	1103	12	470	-1.34889	-0.0402339	0.177494	0.780839	IBD	0	0	30	424	9	147	0.628254	0.0294854	0.530394	0.870867
PWY-1042:_glycolysis_IV_(plant_cytosol)|g__Akkermansia.s__Akkermansia_muciniphila	MIBS	0	0	24	265	11	120	0.140831	0.00828415	0.889105	0.946526	LLD	44.7773	5.17968	21	1103	12	583	-1.34976	-0.0402601	0.177207	0.780839	IBD	0	0	30	424	9	106	-0.610661	-0.0286597	0.542048	0.870867
COA-PWY-1:_coenzyme_A_biosynthesis_II_(mammalian)|g__Akkermansia.s__Akkermansia_muciniphila	MIBS	0	0	24	265	11	121	0.119695	0.00704087	0.905828	0.95567	LLD	26.667	2.80178	21	1103	12	564	-1.34888	-0.0402337	0.177492	0.780839	IBD	0	0	30	424	8	103	-0.263484	-0.0123659	0.792914	0.870867
PWY-5667:_CDP-diacylglycerol_biosynthesis_I|g__Blautia.s__Ruminococcus_torques	MIBS	45.7422	51.7976	24	265	23	241	-0.265361	-0.0156095	0.791714	0.887451	LLD	41.083	50.7354	21	1103	20	1036	1.34514	0.0401223	0.178688	0.783858	IBD	22.2114	13.9796	30	424	23	287	-1.15541	-0.054226	0.248223	0.870867
PWY0-1319:_CDP-diacylglycerol_biosynthesis_II|g__Blautia.s__Ruminococcus_torques	MIBS	45.7422	51.7976	24	265	23	241	-0.265361	-0.0156095	0.791714	0.887451	LLD	41.083	50.7354	21	1103	20	1036	1.34514	0.0401223	0.178688	0.783858	IBD	22.2114	13.9796	30	424	23	287	-1.15541	-0.054226	0.248223	0.870867
COA-PWY-1:_coenzyme_A_biosynthesis_II_(mammalian)|g__Barnesiella.s__Barnesiella_intestinihominis	MIBS	0	0	24	265	10	80	-1.55092	-0.0912305	0.121294	0.722238	LLD	0	0	21	1103	10	362	-1.34428	-0.0400964	0.17899	0.783986	IBD	9.53315	0	30	424	18	150	-2.76337	-0.129692	0.00573531	0.243432
VALSYN-PWY:_L-valine_biosynthesis|g__Roseburia.s__Roseburia_hominis	MIBS	2.44771	2.54347	24	265	16	147	-0.0266347	-0.00156675	0.979813	0.994279	LLD	6.15375	3.38029	21	1103	16	703	-1.3432	-0.0400642	0.17932	0.7844	IBD	2.29443	0	30	424	16	168	-1.3028	-0.0611433	0.192921	0.870867
PWY-7197:_pyrimidine_deoxyribonucleotide_phosphorylation|g__Dialister.s__Dialister_invisus	MIBS	45.642	0	24	265	17	119	-1.94033	-0.114137	0.0525071	0.54809	LLD	0	0	21	1103	5	416	1.34026	0.0399767	0.180287	0.787139	IBD	0	0	30	424	7	205	2.55655	0.119985	0.0105955	0.261823
PWY-7228:_superpathway_of_guanosine_nucleotides_de_novo_biosynthesis_I|g__Dialister.s__Dialister_invisus	MIBS	39.8165	0	24	265	17	119	-2.02049	-0.118852	0.0434759	0.513061	LLD	0	0	21	1103	5	412	1.33774	0.0399015	0.181109	0.789981	IBD	0	0	30	424	7	205	2.55342	0.119838	0.0106911	0.261823
PWY-7111:_pyruvate_fermentation_to_isobutanol_(engineered)|g__Barnesiella.s__Barnesiella_intestinihominis	MIBS	0	0	24	265	10	128	-0.212115	-0.0124773	0.833092	0.913868	LLD	4.10449	1.44466	21	1103	13	586	-1.33511	-0.039823	0.181957	0.790912	IBD	12.2643	0	30	424	20	191	-2.58208	-0.121183	0.00984293	0.261823
VALSYN-PWY:_L-valine_biosynthesis|g__Barnesiella.s__Barnesiella_intestinihominis	MIBS	0	0	24	265	10	128	-0.212115	-0.0124773	0.833092	0.913868	LLD	4.10449	1.44466	21	1103	13	586	-1.33511	-0.039823	0.181957	0.790912	IBD	12.2643	0	30	424	20	191	-2.58208	-0.121183	0.00984293	0.261823
PWY-6277:_superpathway_of_5-aminoimidazole_ribonucleotide_biosynthesis|g__Methanobrevibacter.s__Methanobrevibacter_smithii	MIBS	0	0	24	265	7	106	1.07699	0.0633523	0.282133	0.876648	LLD	42.6407	0	21	1103	12	530	-1.33528	-0.039828	0.181905	0.790912	IBD	0	0	30	424	6	61	-0.940604	-0.0441447	0.347507	0.870867
PWY-6121:_5-aminoimidazole_ribonucleotide_biosynthesis_I|g__Blautia.s__Ruminococcus_gnavus	MIBS	0	0	24	265	8	75	-0.290636	-0.0170962	0.772551	0.876648	LLD	0	0	21	1103	6	186	-1.33512	-0.0398234	0.182005	0.790912	IBD	0	0	30	424	11	204	1.03455	0.0485539	0.301243	0.870867
PWY-6703:_preQ0_biosynthesis|g__Bacteroides.s__Bacteroides_ovatus	MIBS	0	0	24	265	6	97	0.494421	0.0290836	0.622061	0.876648	LLD	0	0	21	1103	9	353	-1.33273	-0.0397521	0.182753	0.792673	IBD	2.82463	0	30	424	16	189	-0.920249	-0.0431894	0.357855	0.870867
PWY-6163:_chorismate_biosynthesis_from_3-dehydroquinate|g__Eubacterium.s__Eubacterium_eligens	MIBS	0	0	24	265	7	95	0.406267	0.023898	0.685644	0.876648	LLD	3.72674	0	21	1103	11	438	-1.33289	-0.0397567	0.182695	0.792673	IBD	0	0	30	424	10	137	0.121273	0.00569163	0.904161	0.943651
PWY-6703:_preQ0_biosynthesis|g__Bacteroides.s__Bacteroides_thetaiotaomicron	MIBS	0	0	24	265	6	45	-1.20541	-0.0709065	0.228787	0.876648	LLD	0	0	21	1103	5	171	-1.32881	-0.0396352	0.184087	0.794629	IBD	0	0	30	424	11	92	-1.87304	-0.0879059	0.0611992	0.603837
ARO-PWY:_chorismate_biosynthesis_I|g__Roseburia.s__Roseburia_hominis	MIBS	0	0	24	265	6	88	0.858052	0.0504736	0.391711	0.876648	LLD	0	0	21	1103	10	409	-1.32258	-0.0394492	0.186106	0.801208	IBD	0	0	30	424	8	102	-0.312256	-0.0146549	0.755574	0.870867
PWY-6277:_superpathway_of_5-aminoimidazole_ribonucleotide_biosynthesis|g__Alistipes.s__Alistipes_putredinis	MIBS	0	5.76849	24	265	9	156	1.31696	0.0774684	0.188297	0.876648	LLD	19.7292	11.2241	21	1103	17	786	-1.32008	-0.0393748	0.186922	0.801901	IBD	28.4881	0	30	424	20	182	-3.27369	-0.153642	0.00106449	0.0821069
PWY-7111:_pyruvate_fermentation_to_isobutanol_(engineered)|g__Eubacterium.s__Eubacterium_eligens	MIBS	0.874615	1.75561	24	265	12	140	0.242865	0.0142862	0.809156	0.898566	LLD	9.5347	4.35339	21	1103	15	730	-1.31653	-0.0392687	0.188113	0.804372	IBD	0	0	30	424	13	197	0.462947	0.0217272	0.643964	0.870867
VALSYN-PWY:_L-valine_biosynthesis|g__Eubacterium.s__Eubacterium_eligens	MIBS	0.874615	1.75561	24	265	12	140	0.242865	0.0142862	0.809156	0.898566	LLD	9.5347	4.35339	21	1103	15	730	-1.31653	-0.0392687	0.188113	0.804372	IBD	0	0	30	424	13	197	0.462947	0.0217272	0.643964	0.870867
PWY-5686:_UMP_biosynthesis|g__Parabacteroides.s__Parabacteroides_merdae	MIBS	0	0	24	265	6	102	0.81644	0.0480259	0.415089	0.876648	LLD	3.06345	0	21	1103	11	431	-1.31254	-0.0391496	0.189469	0.807563	IBD	0	0	30	424	14	143	-1.5476	-0.0726324	0.121923	0.870867
VALSYN-PWY:_L-valine_biosynthesis|g__Eubacterium.s__Eubacterium_siraeum	MIBS	0	0	24	265	10	124	0.934712	0.0549831	0.350652	0.876648	LLD	4.33627	1.92508	21	1103	14	595	-1.31161	-0.0391221	0.189772	0.80797	IBD	0	0	30	424	10	106	-1.23441	-0.0579335	0.217402	0.870867
COMPLETE-ARO-PWY:_superpathway_of_aromatic_amino_acid_biosynthesis|g__Roseburia.s__Roseburia_hominis	MIBS	0	0	24	265	6	88	0.8366	0.0492118	0.403679	0.876648	LLD	0	0	21	1103	10	409	-1.3085	-0.0390294	0.190835	0.810262	IBD	0	0	30	424	8	101	-0.34599	-0.0162381	0.730073	0.870867
PWY-7539:_6-hydroxymethyl-dihydropterin_diphosphate_biosynthesis_III_(Chlamydia)|unclassified	MIBS	0	0	24	265	7	106	0.772592	0.0454466	0.440623	0.876648	LLD	0	5.52052	21	1103	7	581	1.2976	0.038704	0.19455	0.820891	IBD	0	0	30	424	12	126	-1.38311	-0.0649127	0.166901	0.870867
COA-PWY-1:_coenzyme_A_biosynthesis_II_(mammalian)|g__Roseburia.s__Roseburia_inulinivorans	MIBS	0	3.53601	24	265	10	143	0.633326	0.0372545	0.527401	0.876648	LLD	0	4.06442	21	1103	9	618	1.2975	0.0387013	0.19458	0.820891	IBD	0	0	30	424	14	173	0.0838931	0.0039373	0.933783	0.96441
PWY-6121:_5-aminoimidazole_ribonucleotide_biosynthesis_I|g__Lactobacillus.s__Lactobacillus_delbrueckii	MIBS	0	0	24	265	3	15	NaN	NaN	NaN	NA	LLD	0	0	21	1103	5	139	-1.28722	-0.0383947	0.19822	0.828767	IBD	0	0	30	424	3	39	NaN	NaN	NaN	NA
PWY-6737:_starch_degradation_V|g__Streptococcus.s__Streptococcus_parasanguinis	MIBS	7.06788	2.35112	24	265	19	158	-2.09348	-0.123146	0.0364233	0.457552	LLD	1.54046	2.10326	21	1103	11	644	1.2857	0.0383491	0.198672	0.829085	IBD	4.6073	3.79655	30	424	23	287	-0.678317	-0.031835	0.498035	0.870867
PWY-5686:_UMP_biosynthesis|g__Clostridium.s__Clostridium_leptum	MIBS	0	0	24	265	8	58	-1.5577	-0.0916292	0.119717	0.718018	LLD	0	0	21	1103	5	168	-1.28221	-0.0382452	0.199958	0.832955	IBD	0	0	30	424	7	61	-1.36268	-0.0639538	0.173349	0.870867
VALSYN-PWY:_L-valine_biosynthesis|g__Roseburia.s__Roseburia_inulinivorans	MIBS	2.64093	6.43903	24	265	13	204	1.58739	0.0933758	0.112716	0.718018	LLD	4.95591	9.12548	21	1103	15	909	1.27428	0.0380086	0.202684	0.841275	IBD	3.86881	3.27176	30	424	20	254	-0.205208	-0.00963087	0.837991	0.898632
PWY-7111:_pyruvate_fermentation_to_isobutanol_(engineered)|g__Streptococcus.s__Streptococcus_parasanguinis	MIBS	10.156	2.63077	24	265	19	159	-2.33469	-0.137335	0.0196282	0.362336	LLD	1.62494	2.93148	21	1103	11	699	1.27165	0.0379302	0.203621	0.844407	IBD	6.17031	4.20653	30	424	21	297	-0.586062	-0.0275053	0.558324	0.870867
PWY-6703:_preQ0_biosynthesis|g__Bacteroides.s__Bacteroides_xylanisolvens	MIBS	0	0	24	265	5	36	-1.1793	-0.0693703	0.239118	0.876648	LLD	0	0	21	1103	5	165	-1.26554	-0.0377478	0.205874	0.851329	IBD	0	0	30	424	9	81	-1.24831	-0.0585861	0.212297	0.870867
COA-PWY-1:_coenzyme_A_biosynthesis_II_(mammalian)|g__Clostridium.s__Clostridium_leptum	MIBS	0	0	24	265	8	50	-1.87424	-0.110249	0.0611492	0.592439	LLD	0	0	21	1103	5	167	-1.25933	-0.0375628	0.208105	0.855339	IBD	0	0	30	424	9	63	-2.08453	-0.097832	0.0372147	0.466272
COA-PWY-1:_coenzyme_A_biosynthesis_II_(mammalian)|g__Alistipes.s__Alistipes_putredinis	MIBS	0	4.02605	24	265	9	139	0.971297	0.0571351	0.332076	0.876648	LLD	14.4006	7.55573	21	1103	15	677	-1.25387	-0.0373998	0.210016	0.861662	IBD	28.8247	0	30	424	19	168	-3.41219	-0.160142	0.000646345	0.0600491
COA-PWY-1:_coenzyme_A_biosynthesis_II_(mammalian)|g__Dorea.s__Dorea_formicigenerans	MIBS	20.2951	19.7507	24	265	19	230	0.443138	0.0260669	0.65859	0.876648	LLD	10.3944	18.56	21	1103	17	956	1.24777	0.0372179	0.212239	0.868473	IBD	3.55342	7.7439	30	424	17	257	1.51155	0.0709404	0.130838	0.870867
PWY-6163:_chorismate_biosynthesis_from_3-dehydroquinate|g__Methanobrevibacter.s__Methanobrevibacter_smithii	MIBS	0	0	24	265	6	97	1.08117	0.0635984	0.280283	0.876648	LLD	6.80165	0	21	1103	11	492	-1.24552	-0.0371507	0.213079	0.871138	IBD	0	0	30	424	6	59	-1.00005	-0.0469345	0.317861	0.870867
PWY-6277:_superpathway_of_5-aminoimidazole_ribonucleotide_biosynthesis|g__Streptococcus.s__Streptococcus_parasanguinis	MIBS	6.84428	1.85259	24	265	17	156	-1.75784	-0.103402	0.0789996	0.678763	LLD	0	1.89434	21	1103	10	642	1.244	0.0371055	0.213628	0.871843	IBD	5.10636	3.16749	30	424	21	275	-0.384737	-0.0180566	0.700977	0.870867
PWY-6168:_flavin_biosynthesis_III_(fungi)|g__Anaerostipes.s__Anaerostipes_hadrus	MIBS	9.32973	0	24	265	15	129	-0.695859	-0.0409329	0.487372	0.876648	LLD	0	0	21	1103	8	530	1.23351	0.0367924	0.217523	0.883042	IBD	0	0	30	424	10	171	1.19149	0.0559194	0.233781	0.870867
PWY-5686:_UMP_biosynthesis|g__Eubacterium.s__Eubacterium_siraeum	MIBS	0	0	24	265	6	79	0.896534	0.0527373	0.370814	0.876648	LLD	0	0	21	1103	10	410	-1.22907	-0.03666	0.219193	0.888288	IBD	0	0	30	424	10	76	-2.12718	-0.0998333	0.033493	0.44524
PWY-6277:_superpathway_of_5-aminoimidazole_ribonucleotide_biosynthesis|g__Eubacterium.s__Eubacterium_siraeum	MIBS	0	0	24	265	10	122	1.08282	0.0636953	0.279507	0.876648	LLD	5.76895	1.79034	21	1103	13	597	-1.22629	-0.0365772	0.220224	0.890337	IBD	0	0	30	424	11	111	-1.45129	-0.0681123	0.146957	0.870867
PWY-6700:_queuosine_biosynthesis|g__Parabacteroides.s__Parabacteroides_distasonis	MIBS	0	0	24	265	7	100	0.098652	0.00580306	0.922584	0.963305	LLD	0	0	21	1103	8	369	-1.22276	-0.0364719	0.221573	0.894526	IBD	0.899214	0	30	424	15	169	-1.00059	-0.0469602	0.317415	0.870867
PWY-1269:_CMP-3-deoxy-D-manno-octulosonate_biosynthesis_I|g__Bacteroides.s__Bacteroides_caccae	MIBS	0	0	24	265	5	78	0.825598	0.0485646	0.409939	0.876648	LLD	0	0	21	1103	9	372	-1.22033	-0.0363994	0.222492	0.895385	IBD	0	0	30	424	13	118	-1.98188	-0.0930141	0.0475938	0.555336
PWY-6936:_seleno-amino_acid_biosynthesis|g__Methanobrevibacter.s__Methanobrevibacter_smithii	MIBS	0	0	24	265	6	96	1.04255	0.0613266	0.297848	0.876648	LLD	18.4345	0	21	1103	11	500	-1.21478	-0.0362337	0.224593	0.901489	IBD	0	0	30	424	6	58	-1.00667	-0.0472452	0.314667	0.870867
PWY-3841:_folate_transformations_II|g__Streptococcus.s__Streptococcus_parasanguinis	MIBS	3.03605	0	24	265	12	101	-1.54518	-0.0908931	0.122653	0.725364	LLD	0	0	21	1103	6	393	1.21344	0.0361938	0.225115	0.902799	IBD	0	0	30	424	14	207	0.0247741	0.0011627	0.980853	0.991729
PWY-6121:_5-aminoimidazole_ribonucleotide_biosynthesis_I|g__Methanobrevibacter.s__Methanobrevibacter_smithii	MIBS	0	0	24	265	6	104	1.28244	0.0754378	0.2002	0.876648	LLD	33.6096	0	21	1103	11	512	-1.21101	-0.0361214	0.226033	0.904133	IBD	0	0	30	424	6	60	-0.977145	-0.0458597	0.329079	0.870867
PWY-6700:_queuosine_biosynthesis|g__Lachnospiraceae_noname.s__Lachnospiraceae_bacterium_5_1_63FAA	MIBS	26.5596	25.4186	24	265	23	235	-0.477279	-0.0280753	0.634072	0.876648	LLD	14.6002	23.2959	21	1103	15	963	1.20483	0.035937	0.228401	0.910458	IBD	7.27175	17.8418	30	424	22	304	0.649528	0.0304839	0.516468	0.870867
PWY-6737:_starch_degradation_V|g__Alistipes.s__Alistipes_finegoldii	MIBS	0	0	24	265	7	73	-0.598433	-0.0352019	0.550631	0.876648	LLD	0	0	21	1103	8	297	-1.20246	-0.0358663	0.229354	0.913469	IBD	0	0	30	424	9	94	-1.125	-0.0527988	0.261006	0.870867
PWY-5484:_glycolysis_II_(from_fructose_6-phosphate)|unclassified	MIBS	27.927	33.4645	24	265	14	157	0.311783	0.0183402	0.75621	0.876648	LLD	46.7385	63.9473	21	1103	16	827	0.327279	0.00976192	0.743715	0.915428	IBD	85.9099	31.2225	30	424	26	236	-4.00181	-0.187814	6.30596e-05	0.020204
GLYCOLYSIS:_glycolysis_I_(from_glucose_6-phosphate)|unclassified	MIBS	29.5589	39.058	24	265	14	157	0.269507	0.0158534	0.788556	0.885273	LLD	50.4787	73.7445	21	1103	16	827	0.299237	0.00892548	0.76502	0.915428	IBD	100.575	39.2311	30	424	26	236	-4.09317	-0.192102	4.26899e-05	0.020204
PWY-7197:_pyrimidine_deoxyribonucleotide_phosphorylation|unclassified	MIBS	71.4591	59.9332	24	265	21	233	-0.308912	-0.0181713	0.75836	0.876648	LLD	96.4958	106.154	21	1103	20	1042	0.798785	0.0238258	0.424612	0.915428	IBD	82.9923	41.9012	30	424	29	332	-3.66601	-0.172054	0.000247061	0.0276483
PWY-5686:_UMP_biosynthesis|g__Alistipes.s__Alistipes_putredinis	MIBS	0	4.40311	24	265	8	138	1.01488	0.0596986	0.310814	0.876648	LLD	16.569	8.15833	21	1103	15	699	-1.00911	-0.0300992	0.313089	0.915428	IBD	24.8532	0	30	424	19	166	-3.45122	-0.161974	0.000559736	0.0540419
ANAEROFRUCAT-PWY:_homolactic_fermentation|unclassified	MIBS	43.8569	75.8198	24	265	13	156	0.946386	0.0556697	0.344627	0.876648	LLD	91.0378	130.179	21	1103	16	823	0.698231	0.0208265	0.485247	0.915428	IBD	116.579	45.414	30	424	24	221	-3.45291	-0.162053	0.000556131	0.0540419
PWY0-166:_superpathway_of_pyrimidine_deoxyribonucleotides_de_novo_biosynthesis_(E._coli)|unclassified	MIBS	111.596	96.0146	24	265	16	199	0.0848893	0.00499349	0.933372	0.966177	LLD	150.526	181.576	21	1103	20	968	-0.179311	-0.00534839	0.857961	0.915428	IBD	146.635	79.2676	30	424	29	306	-3.37985	-0.158624	0.000727184	0.0651028
PWY-7228:_superpathway_of_guanosine_nucleotides_de_novo_biosynthesis_I|unclassified	MIBS	115.908	104.88	24	265	21	234	-0.28719	-0.0168935	0.774944	0.877291	LLD	137.142	180.013	21	1103	20	1042	0.637263	0.019008	0.524174	0.915428	IBD	148.365	81.4672	30	424	29	340	-3.37477	-0.158386	0.000740723	0.0651307
PEPTIDOGLYCANSYN-PWY:_peptidoglycan_biosynthesis_I_(meso-diaminopimelate_containing)|g__Alistipes.s__Alistipes_putredinis	MIBS	0	4.68488	24	265	9	137	0.96318	0.0566576	0.33614	0.876648	LLD	12.4661	7.95562	21	1103	15	699	-1.13016	-0.0337099	0.258555	0.915428	IBD	22.7281	0	30	424	19	167	-3.28544	-0.154193	0.00102117	0.0821069
PWY-6386:_UDP-N-acetylmuramoyl-pentapeptide_biosynthesis_II_(lysine-containing)|g__Alistipes.s__Alistipes_putredinis	MIBS	0	4.48597	24	265	9	138	0.925121	0.0544189	0.35561	0.876648	LLD	12.6128	8.05907	21	1103	15	700	-1.16334	-0.0346994	0.244834	0.915428	IBD	22.8184	0	30	424	19	167	-3.29028	-0.154421	0.00100374	0.0821069
PWY-6387:_UDP-N-acetylmuramoyl-pentapeptide_biosynthesis_I_(meso-diaminopimelate_containing)|g__Alistipes.s__Alistipes_putredinis	MIBS	0	4.07611	24	265	9	138	0.922404	0.054259	0.357027	0.876648	LLD	11.3325	7.42159	21	1103	15	700	-1.11952	-0.0333924	0.263068	0.915428	IBD	21.3899	0	30	424	19	167	-3.28221	-0.154042	0.00103294	0.0821069
PWY-7184:_pyrimidine_deoxyribonucleotides_de_novo_biosynthesis_I|unclassified	MIBS	54.3993	49.1503	24	265	16	199	0	0	1	1	LLD	100.829	99.0781	21	1103	20	968	-0.586155	-0.0174835	0.557999	0.915428	IBD	86.7461	43.2133	30	424	29	307	-3.27665	-0.153781	0.00105316	0.0821069
PWY-6125:_superpathway_of_guanosine_nucleotides_de_novo_biosynthesis_II|unclassified	MIBS	91.3133	81.7941	24	265	16	200	0.00771457	0.000453798	0.994871	1	LLD	131.657	156.518	21	1103	20	968	-0.337566	-0.0100687	0.735946	0.915428	IBD	144.683	72.6988	30	424	29	314	-3.24202	-0.152156	0.00118988	0.0837289
PWY-6545:_pyrimidine_deoxyribonucleotides_de_novo_biosynthesis_III|unclassified	MIBS	53.8716	47.5258	24	265	16	199	0.0617377	0.00363163	0.951796	0.97673	LLD	92.6803	94.8126	21	1103	20	965	-0.499586	-0.0149014	0.617605	0.915428	IBD	81.9795	38.9315	30	424	28	293	-3.15739	-0.148184	0.00159587	0.104774
ARGININE-SYN4-PWY:_L-ornithine_de_novo__biosynthesis|g__Bacteroides.s__Bacteroides_thetaiotaomicron	MIBS	0	0	24	265	10	91	-1.13558	-0.0667987	0.256761	0.876648	LLD	0	0	21	1103	8	370	-0.927702	-0.027671	0.353772	0.915428	IBD	2.75234	0	30	424	19	139	-2.93589	-0.137788	0.00333506	0.18046
PWY-6700:_queuosine_biosynthesis|g__Dialister.s__Dialister_invisus	MIBS	37.2163	0	24	265	18	115	-2.44792	-0.143995	0.014424	0.295205	LLD	0	0	21	1103	6	417	1.15908	0.0345725	0.246583	0.915428	IBD	0	0	30	424	7	211	2.77157	0.130076	0.00559201	0.239435
PWY-6700:_queuosine_biosynthesis|g__Bacteroides.s__Bacteroides_thetaiotaomicron	MIBS	0	0	24	265	7	60	-0.898641	-0.0528612	0.369764	0.876648	LLD	0	0	21	1103	6	256	-0.969942	-0.0289309	0.332304	0.915428	IBD	2.8149	0	30	424	16	119	-2.69403	-0.126437	0.00707822	0.261823
1CMET2-PWY:_N10-formyl-tetrahydrofolate_biosynthesis|unclassified	MIBS	0	0	24	265	6	89	0.913183	0.0537166	0.36195	0.876648	LLD	12.4258	0	21	1103	11	489	-0.379761	-0.0113273	0.704399	0.915428	IBD	53.4035	0	30	424	17	161	-2.55844	-0.120074	0.010539	0.261823
PWY-3841:_folate_transformations_II|unclassified	MIBS	0	0	24	265	6	89	0.873479	0.0513811	0.383234	0.876648	LLD	7.38053	0	21	1103	11	492	-0.47893	-0.0142853	0.632253	0.915428	IBD	43.0103	0	30	424	17	163	-2.42332	-0.113732	0.0154139	0.278015
PWY-5686:_UMP_biosynthesis|g__Bacteroides.s__Bacteroides_thetaiotaomicron	MIBS	0	0	24	265	8	66	-1.1673	-0.0686649	0.24376	0.876648	LLD	0	0	21	1103	6	304	-0.425681	-0.012697	0.670655	0.915428	IBD	2.52197	0	30	424	16	130	-2.3735	-0.111394	0.0176617	0.294654
PWY-1042:_glycolysis_IV_(plant_cytosol)|g__Blautia.s__Ruminococcus_obeum	MIBS	0	0	24	265	10	106	-0.11512	-0.00677177	0.909491	0.95735	LLD	0	3.62656	21	1103	10	561	0.869433	0.025933	0.384808	0.915428	IBD	0	0	30	424	12	94	-2.29186	-0.107562	0.0219699	0.32099
COA-PWY-1:_coenzyme_A_biosynthesis_II_(mammalian)|g__Bacteroides.s__Bacteroides_caccae	MIBS	0	0	24	265	6	78	0.47075	0.0276912	0.638956	0.876648	LLD	0	0	21	1103	8	352	-1.02008	-0.0304266	0.307883	0.915428	IBD	0	0	30	424	13	111	-2.15485	-0.101132	0.0312455	0.430987
PWY-1269:_CMP-3-deoxy-D-manno-octulosonate_biosynthesis_I|g__Alistipes.s__Alistipes_shahii	MIBS	0	0	24	265	10	93	-0.562925	-0.0331132	0.574501	0.876648	LLD	2.50483	0	21	1103	11	535	-1.02025	-0.0304316	0.307782	0.915428	IBD	0	0	30	424	13	129	-2.14714	-0.10077	0.0318517	0.430987
PWY-5686:_UMP_biosynthesis|g__Bacteroides.s__Bacteroides_caccae	MIBS	0	0	24	265	6	83	0.573994	0.0337643	0.567028	0.876648	LLD	0	0	21	1103	9	384	-1.13855	-0.03396	0.255058	0.915428	IBD	0	0	30	424	13	113	-2.12639	-0.0997965	0.0335467	0.44524
PWY-6168:_flavin_biosynthesis_III_(fungi)|g__Bacteroides.s__Bacteroides_thetaiotaomicron	MIBS	0	0	24	265	6	49	-1.00172	-0.0589249	0.317377	0.876648	LLD	0	0	21	1103	5	196	-0.973678	-0.0290424	0.330469	0.915428	IBD	0	0	30	424	13	110	-2.10856	-0.0989597	0.0350619	0.452937
PWY-6700:_queuosine_biosynthesis|g__Bacteroides.s__Bacteroides_dorei	MIBS	2.68652	0	24	265	12	120	-1.3918	-0.0818706	0.164405	0.831338	LLD	6.80791	3.03183	21	1103	13	605	-1.19271	-0.0355756	0.233122	0.915428	IBD	20.4237	1.37142	30	424	19	213	-1.90081	-0.0892093	0.0574279	0.603837
PWY-5667:_CDP-diacylglycerol_biosynthesis_I|g__Bacteroides.s__Bacteroides_caccae	MIBS	0	0	24	265	6	92	0.964757	0.0567504	0.335425	0.876648	LLD	0	0	21	1103	9	414	-0.924379	-0.0275719	0.355492	0.915428	IBD	0	0	30	424	13	126	-1.92148	-0.0901795	0.0547824	0.603837
PWY0-1319:_CDP-diacylglycerol_biosynthesis_II|g__Bacteroides.s__Bacteroides_caccae	MIBS	0	0	24	265	6	92	0.964757	0.0567504	0.335425	0.876648	LLD	0	0	21	1103	9	414	-0.924379	-0.0275719	0.355492	0.915428	IBD	0	0	30	424	13	126	-1.92148	-0.0901795	0.0547824	0.603837
PWY-7663:_gondoate_biosynthesis_(anaerobic)|g__Bacteroides.s__Bacteroides_caccae	MIBS	0	0	24	265	7	106	0.65663	0.0386253	0.512351	0.876648	LLD	0	0	21	1103	10	493	-0.988748	-0.0294919	0.322969	0.915428	IBD	0	0	30	424	14	141	-1.86553	-0.0875536	0.0622268	0.603837
ARGININE-SYN4-PWY:_L-ornithine_de_novo__biosynthesis|g__Bacteroides.s__Bacteroides_caccae	MIBS	0	0	24	265	7	112	0.913169	0.0537158	0.361906	0.876648	LLD	0	0	21	1103	9	487	-0.668808	-0.0199489	0.503857	0.915428	IBD	0.819658	0	30	424	15	150	-1.89388	-0.0888842	0.058352	0.603837
PWY-6121:_5-aminoimidazole_ribonucleotide_biosynthesis_I|g__Eubacterium.s__Eubacterium_siraeum	MIBS	0	0	24	265	7	110	1.40835	0.082844	0.159453	0.829564	LLD	6.05448	0	21	1103	12	536	-1.19851	-0.0357484	0.230862	0.915428	IBD	0	0	30	424	11	95	-1.84805	-0.0867335	0.0647351	0.608064
CENTFERM-PWY:_pyruvate_fermentation_to_butanoate|unclassified	MIBS	18.5158	13.9041	24	265	18	173	-1.18649	-0.0697935	0.235943	0.876648	LLD	23.1359	22.2	21	1103	17	850	0.631836	0.0188461	0.527717	0.915428	IBD	9.50629	0	30	424	17	172	-1.8195	-0.0853934	0.0689579	0.638249
PWY-5695:_urate_biosynthesis/inosine_5'-phosphate_degradation|g__Bacteroides.s__Bacteroides_dorei	MIBS	0	0	24	265	11	103	-1.35051	-0.0794419	0.177316	0.862903	LLD	2.39853	1.26042	21	1103	13	564	-1.01472	-0.0302667	0.31041	0.915428	IBD	7.72235	0	30	424	18	193	-1.81215	-0.0850485	0.0700837	0.642937
PWY-6590:_superpathway_of_Clostridium_acetobutylicum_acidogenic_fermentation|unclassified	MIBS	23.2423	17.7219	24	265	18	173	-1.18909	-0.0699465	0.234916	0.876648	LLD	29.1856	27.7592	21	1103	17	850	0.659144	0.0196606	0.510022	0.915428	IBD	12.0804	0	30	424	17	172	-1.81307	-0.0850914	0.0699459	0.642937
PWY-6387:_UDP-N-acetylmuramoyl-pentapeptide_biosynthesis_I_(meso-diaminopimelate_containing)|g__Bacteroides.s__Bacteroides_dorei	MIBS	0	0	24	265	10	89	-1.30841	-0.0769654	0.191245	0.876648	LLD	0	0	21	1103	8	494	0.225621	0.00672971	0.821786	0.915428	IBD	2.84934	0	30	424	16	166	-1.81053	-0.0849722	0.0703401	0.643782
PWY-5973:_cis-vaccenate_biosynthesis|g__Eubacterium.s__Eubacterium_rectale	MIBS	225.533	209.114	24	265	23	238	-0.769392	-0.0452584	0.442418	0.876648	LLD	153.026	175.147	21	1103	19	1011	0.334311	0.00997165	0.738401	0.915428	IBD	26.0714	88.9459	30	424	21	293	1.7604	0.0826195	0.0784644	0.699925
PWY0-1296:_purine_ribonucleosides_degradation|g__Eubacterium.s__Eubacterium_rectale	MIBS	215.935	184.54	24	265	22	245	-0.829167	-0.0487745	0.407732	0.876648	LLD	124.549	153.806	21	1103	20	1033	0.229058	0.00683223	0.819088	0.915428	IBD	17.7935	79.2245	30	424	22	303	1.75828	0.0825201	0.078824	0.700594
PWY-7111:_pyruvate_fermentation_to_isobutanol_(engineered)|g__Bacteroides.s__Bacteroides_caccae	MIBS	0	0	24	265	7	123	1.22933	0.0723138	0.21947	0.876648	LLD	0	0	21	1103	9	548	-0.309278	-0.009225	0.757386	0.915428	IBD	0	0	30	424	14	148	-1.74465	-0.0818805	0.0811924	0.711373
VALSYN-PWY:_L-valine_biosynthesis|g__Bacteroides.s__Bacteroides_caccae	MIBS	0	0	24	265	7	123	1.22933	0.0723138	0.21947	0.876648	LLD	0	0	21	1103	9	548	-0.309278	-0.009225	0.757386	0.915428	IBD	0	0	30	424	14	148	-1.74465	-0.0818805	0.0811924	0.711373
PWY-6387:_UDP-N-acetylmuramoyl-pentapeptide_biosynthesis_I_(meso-diaminopimelate_containing)|g__Eubacterium.s__Eubacterium_rectale	MIBS	201.383	174.153	24	265	21	242	-0.662153	-0.0389502	0.508691	0.876648	LLD	128.685	144.918	21	1103	20	1017	0.271166	0.00808819	0.786525	0.915428	IBD	17.8185	70.2926	30	424	22	294	1.72203	0.0808189	0.0851965	0.735603
COA-PWY-1:_coenzyme_A_biosynthesis_II_(mammalian)|g__Eubacterium.s__Eubacterium_rectale	MIBS	179.795	162.903	24	265	22	239	-0.73239	-0.0430818	0.46471	0.876648	LLD	115.451	138.119	21	1103	19	1013	0.311904	0.00930333	0.755371	0.915428	IBD	16.5003	67.6891	30	424	21	290	1.72045	0.0807448	0.0854834	0.735875
PWY-5686:_UMP_biosynthesis|g__Eubacterium.s__Eubacterium_rectale	MIBS	218.955	189.235	24	265	22	238	-0.775811	-0.0456359	0.438615	0.876648	LLD	144.392	153.856	21	1103	18	1019	0.211434	0.00630656	0.832813	0.915428	IBD	18.2528	74.1895	30	424	22	296	1.70491	0.0800153	0.0883478	0.751338
PWY-6121:_5-aminoimidazole_ribonucleotide_biosynthesis_I|g__Clostridium.s__Clostridium_leptum	MIBS	2.40607	0	24	265	15	71	-3.62563	-0.213272	0.000290026	0.0320225	LLD	0	0	21	1103	5	219	-0.755367	-0.0225307	0.450321	0.915428	IBD	0	0	30	424	9	72	-1.6807	-0.0788791	0.0930311	0.77297
PWY-6386:_UDP-N-acetylmuramoyl-pentapeptide_biosynthesis_II_(lysine-containing)|g__Eubacterium.s__Eubacterium_rectale	MIBS	206.217	180.012	24	265	21	242	-0.654498	-0.0384999	0.513613	0.876648	LLD	137.335	149.127	21	1103	20	1017	0.28542	0.00851335	0.775583	0.915428	IBD	19.2314	71.9878	30	424	22	294	1.68113	0.0788995	0.0928789	0.77297
PWY66-422:_D-galactose_degradation_V_(Leloir_pathway)|g__Eubacterium.s__Eubacterium_rectale	MIBS	212.698	193.688	24	265	22	241	-0.637912	-0.0375243	0.524362	0.876648	LLD	140.216	157.458	21	1103	20	1032	0.30134	0.00898822	0.763414	0.915428	IBD	30.3817	80.4512	30	424	22	299	1.68005	0.0788487	0.0930892	0.77297
PWY-5667:_CDP-diacylglycerol_biosynthesis_I|g__Eubacterium.s__Eubacterium_rectale	MIBS	198.001	166.479	24	265	22	240	-0.780839	-0.0459317	0.435648	0.876648	LLD	113.091	136.889	21	1103	19	1019	0.286775	0.00855377	0.774545	0.915428	IBD	18.9227	70.0373	30	424	22	295	1.67623	0.0786693	0.0938364	0.776555
PWY0-1319:_CDP-diacylglycerol_biosynthesis_II|g__Eubacterium.s__Eubacterium_rectale	MIBS	198.001	166.479	24	265	22	240	-0.780839	-0.0459317	0.435648	0.876648	LLD	113.091	136.889	21	1103	19	1019	0.286775	0.00855377	0.774545	0.915428	IBD	18.9227	70.0373	30	424	22	295	1.67623	0.0786693	0.0938364	0.776555
COA-PWY-1:_coenzyme_A_biosynthesis_II_(mammalian)|g__Bacteroides.s__Bacteroides_dorei	MIBS	0	0	24	265	9	67	-1.56791	-0.0922301	0.117287	0.718018	LLD	0	0	21	1103	6	409	0.343827	0.0102555	0.731271	0.915428	IBD	0	0	30	424	14	144	-1.66483	-0.0781342	0.0961166	0.79146
ARO-PWY:_chorismate_biosynthesis_I|g__Eubacterium.s__Eubacterium_rectale	MIBS	218.377	193.874	24	265	21	240	-0.669869	-0.039404	0.503755	0.876648	LLD	146.619	162.761	21	1103	19	1015	0.215512	0.00642819	0.829632	0.915428	IBD	27.3401	76.5515	30	424	22	295	1.66309	0.0780526	0.096441	0.79146
COMPLETE-ARO-PWY:_superpathway_of_aromatic_amino_acid_biosynthesis|g__Eubacterium.s__Eubacterium_rectale	MIBS	218.414	192.692	24	265	21	240	-0.690284	-0.0406049	0.490818	0.876648	LLD	145.548	162.178	21	1103	19	1015	0.237233	0.00707608	0.812739	0.915428	IBD	27.5413	76.4526	30	424	22	295	1.66309	0.0780526	0.096441	0.79146
PWY0-1296:_purine_ribonucleosides_degradation|g__Roseburia.s__Roseburia_intestinalis	MIBS	0	0	24	265	9	119	0.661902	0.0389354	0.508933	0.876648	LLD	0	0	21	1103	9	515	0.600258	0.0179042	0.54858	0.915428	IBD	0	0	30	424	9	190	1.63981	0.07696	0.10121	0.826467
PWY0-1296:_purine_ribonucleosides_degradation|g__Streptococcus.s__Streptococcus_salivarius	MIBS	20.964	6.33912	24	265	18	185	-2.03181	-0.119518	0.0423037	0.503635	LLD	8.24363	8.43053	21	1103	12	808	0.678565	0.0202399	0.497631	0.915428	IBD	13.1529	9.41859	30	424	23	318	-0.378753	-0.0177758	0.70541	0.870867
COA-PWY-1:_coenzyme_A_biosynthesis_II_(mammalian)|g__Gordonibacter.s__Gordonibacter_pamelaeae	MIBS	0	0	24	265	9	62	-1.98351	-0.116677	0.0474996	0.529177	LLD	0	0	21	1103	5	216	-0.542286	-0.016175	0.587958	0.915428	IBD	0	0	30	424	8	90	-0.382184	-0.0179368	0.703067	0.870867
PWY-6277:_superpathway_of_5-aminoimidazole_ribonucleotide_biosynthesis|g__Streptococcus.s__Streptococcus_salivarius	MIBS	18.1043	7.58057	24	265	20	207	-1.95844	-0.115202	0.0503287	0.539257	LLD	6.2463	9.37471	21	1103	16	882	0.329788	0.00983675	0.741818	0.915428	IBD	11.1334	9.38123	30	424	25	346	-0.499745	-0.0234542	0.617764	0.870867
PWY-7228:_superpathway_of_guanosine_nucleotides_de_novo_biosynthesis_I|g__Streptococcus.s__Streptococcus_salivarius	MIBS	11.9386	0	24	265	14	126	-1.87263	-0.110155	0.0613092	0.592439	LLD	0	1.17205	21	1103	8	552	0.812411	0.0242322	0.416764	0.915428	IBD	8.1793	4.70246	30	424	18	235	-0.587649	-0.0275797	0.557274	0.870867
PWY-5686:_UMP_biosynthesis|g__Bifidobacterium.s__Bifidobacterium_longum	MIBS	53.0136	34.4311	24	265	22	216	-1.85437	-0.109081	0.0638688	0.601225	LLD	22.681	37.596	21	1103	15	920	0.643152	0.0191836	0.520346	0.915428	IBD	24.5031	28.073	30	424	21	312	0.308196	0.0144644	0.758486	0.870867
PWY-7228:_superpathway_of_guanosine_nucleotides_de_novo_biosynthesis_I|g__Bacteroides.s__Bacteroides_dorei	MIBS	1.31237	0	24	265	12	95	-1.79341	-0.105494	0.0731436	0.662425	LLD	0	0	21	1103	9	484	-0.224772	-0.00670438	0.822448	0.915428	IBD	3.82652	0	30	424	16	171	-1.54718	-0.0726128	0.122014	0.870867
PWY-3841:_folate_transformations_II|g__Streptococcus.s__Streptococcus_salivarius	MIBS	18.2424	6.12788	24	265	17	176	-1.78147	-0.104792	0.075048	0.666601	LLD	4.67732	6.89329	21	1103	11	734	1.11862	0.0333655	0.263452	0.915428	IBD	9.45109	8.5286	30	424	23	296	-0.745672	-0.0349961	0.456307	0.870867
PEPTIDOGLYCANSYN-PWY:_peptidoglycan_biosynthesis_I_(meso-diaminopimelate_containing)|g__Bifidobacterium.s__Bifidobacterium_adolescentis	MIBS	27.3402	83.0033	24	265	13	188	1.63142	0.095966	0.103074	0.718018	LLD	43.798	76.5127	21	1103	13	857	0.55321	0.0165009	0.580353	0.915428	IBD	32.9417	6.92874	30	424	17	220	-0.735355	-0.0345119	0.462588	0.870867
PWY-6386:_UDP-N-acetylmuramoyl-pentapeptide_biosynthesis_II_(lysine-containing)|g__Bifidobacterium.s__Bifidobacterium_adolescentis	MIBS	29.7876	83.2388	24	265	13	188	1.61072	0.0947483	0.107523	0.718018	LLD	44.8122	78.0371	21	1103	13	859	0.585893	0.0174757	0.558177	0.915428	IBD	34.1486	7.58378	30	424	17	220	-0.739932	-0.0347267	0.459804	0.870867
PWY-6387:_UDP-N-acetylmuramoyl-pentapeptide_biosynthesis_I_(meso-diaminopimelate_containing)|g__Bifidobacterium.s__Bifidobacterium_adolescentis	MIBS	27.6389	80.1805	24	265	13	188	1.61072	0.0947483	0.107523	0.718018	LLD	42.6525	74.4098	21	1103	13	859	0.579068	0.0172722	0.562773	0.915428	IBD	31.3667	6.66715	30	424	17	220	-0.739932	-0.0347267	0.459804	0.870867
PWY-6125:_superpathway_of_guanosine_nucleotides_de_novo_biosynthesis_II|g__Streptococcus.s__Streptococcus_thermophilus	MIBS	0	0	24	265	5	30	-1.5102	-0.0888356	0.131566	0.750072	LLD	0	0	21	1103	7	297	-0.488048	-0.0145572	0.625823	0.915428	IBD	0	0	30	424	9	84	-1.49474	-0.0701516	0.135249	0.870867
VALSYN-PWY:_L-valine_biosynthesis|g__Bifidobacterium.s__Bifidobacterium_adolescentis	MIBS	35.6338	97.8863	24	265	14	193	1.49661	0.0880358	0.134831	0.763519	LLD	32.7889	95.5874	21	1103	13	889	0.746292	0.02226	0.455697	0.915428	IBD	41.9254	18.7778	30	424	18	234	-0.595607	-0.0279532	0.551941	0.870867
ANAGLYCOLYSIS-PWY:_glycolysis_III_(from_glucose)|unclassified	MIBS	167.524	251.298	24	265	22	235	1.45235	0.0854321	0.14676	0.801572	LLD	311.338	305.416	21	1103	21	1048	0.425171	0.0126818	0.67096	0.915428	IBD	160.795	159.726	30	424	24	340	-0.344046	-0.0161469	0.731355	0.870867
PWY-5188:_tetrapyrrole_biosynthesis_I_(from_glutamate)|g__Methanobrevibacter.s__Methanobrevibacter_smithii	MIBS	0	0	24	265	5	100	1.44364	0.08492	0.149258	0.812773	LLD	18.8412	0	21	1103	11	511	-1.19754	-0.0357197	0.231239	0.915428	IBD	0	0	30	424	6	60	-0.948958	-0.0445368	0.34324	0.870867
PWY-5667:_CDP-diacylglycerol_biosynthesis_I|g__Blautia.s__Ruminococcus_obeum	MIBS	9.43462	15.7417	24	265	18	221	1.43979	0.0846934	0.15029	0.815586	LLD	10.6679	18.705	21	1103	17	929	0.909442	0.0271264	0.363296	0.915428	IBD	0	0	30	424	13	197	0.329781	0.0154774	0.742157	0.870867
PWY0-1319:_CDP-diacylglycerol_biosynthesis_II|g__Blautia.s__Ruminococcus_obeum	MIBS	9.43462	15.7417	24	265	18	221	1.43979	0.0846934	0.15029	0.815586	LLD	10.6679	18.705	21	1103	17	929	0.909442	0.0271264	0.363296	0.915428	IBD	0	0	30	424	13	197	0.329781	0.0154774	0.742157	0.870867
PWY-6737:_starch_degradation_V|g__Ruminococcus.s__Ruminococcus_lactaris	MIBS	0	0	24	265	6	106	1.427	0.083941	0.154	0.819176	LLD	0	0	21	1103	8	550	1.19376	0.035607	0.232712	0.915428	IBD	0	0	30	424	6	128	0.989582	0.0464434	0.322816	0.870867
PWY-5101:_L-isoleucine_biosynthesis_II|unclassified	MIBS	55.6114	75.1488	24	265	24	265	1.40035	0.0823733	0.161792	0.831338	LLD	78.5921	83.1494	21	1103	21	1098	0.840452	0.0250686	0.400845	0.915428	IBD	52.2511	59.9232	30	424	30	390	1.44527	0.06783	0.148583	0.870867
PWY-6277:_superpathway_of_5-aminoimidazole_ribonucleotide_biosynthesis|g__Bifidobacterium.s__Bifidobacterium_adolescentis	MIBS	30.9869	82.7607	24	265	14	191	1.36621	0.0803652	0.172279	0.848127	LLD	45.4004	83.0678	21	1103	14	879	0.446769	0.013326	0.655288	0.915428	IBD	35.894	13.5543	30	424	18	231	-0.73594	-0.0345394	0.462227	0.870867
COA-PWY-1:_coenzyme_A_biosynthesis_II_(mammalian)|g__Bifidobacterium.s__Bifidobacterium_adolescentis	MIBS	27.2735	93.7927	24	265	14	188	1.3526	0.0795649	0.176596	0.862049	LLD	46.459	100.033	21	1103	13	863	0.605523	0.0180612	0.545058	0.915428	IBD	40.3907	13.541	30	424	18	229	-0.758234	-0.0355857	0.448764	0.870867
PWY-5686:_UMP_biosynthesis|g__Akkermansia.s__Akkermansia_muciniphila	MIBS	1.94537	0	24	265	12	108	-0.430612	-0.0253301	0.667788	0.876648	LLD	8.2495	0	21	1103	11	524	-1.19218	-0.0355596	0.233336	0.915428	IBD	0	0	30	424	6	97	0.308246	0.0144667	0.758642	0.870867
P4-PWY:_superpathway_of_L-lysine,_L-threonine_and_L-methionine_biosynthesis_I|unclassified	MIBS	0	0	24	265	8	73	-0.483121	-0.0284189	0.630154	0.876648	LLD	0	0	21	1103	5	278	0.319134	0.00951897	0.749963	0.915428	IBD	0	0	30	424	7	118	0.450065	0.0211226	0.653323	0.870867
PWY0-781:_aspartate_superpathway|unclassified	MIBS	0	0	24	265	8	73	-0.496004	-0.0291767	0.621028	0.876648	LLD	0	0	21	1103	5	277	0.306175	0.00913244	0.75981	0.915428	IBD	0	0	30	424	7	113	0.283058	0.0132846	0.777844	0.870867
COMPLETE-ARO-PWY:_superpathway_of_aromatic_amino_acid_biosynthesis|g__Lachnospiraceae_noname.s__Lachnospiraceae_bacterium_1_1_57FAA	MIBS	0	0	24	265	5	42	-0.641122	-0.037713	0.522734	0.876648	LLD	0	0	21	1103	5	180	-1.07351	-0.0320202	0.283276	0.915428	IBD	0	0	30	424	8	89	-0.811588	-0.0380897	0.417605	0.870867
PWY-1269:_CMP-3-deoxy-D-manno-octulosonate_biosynthesis_I|g__Bacteroides.s__Bacteroides_xylanisolvens	MIBS	0	0	24	265	5	42	-0.835641	-0.0491554	0.404475	0.876648	LLD	0	0	21	1103	5	176	-1.13842	-0.0339563	0.255165	0.915428	IBD	0	0	30	424	8	86	-0.76866	-0.036075	0.442699	0.870867
ARO-PWY:_chorismate_biosynthesis_I|g__Lachnospiraceae_noname.s__Lachnospiraceae_bacterium_1_1_57FAA	MIBS	0	0	24	265	5	43	-0.594245	-0.0349556	0.553665	0.876648	LLD	0	0	21	1103	5	190	-0.94359	-0.0281449	0.345642	0.915428	IBD	0	0	30	424	8	100	-0.466758	-0.0219061	0.641363	0.870867
KDO-NAGLIPASYN-PWY:_superpathway_of_(Kdo)2-lipid_A_biosynthesis|g__Escherichia.s__Escherichia_coli	MIBS	0	0	24	265	5	35	-1.01121	-0.0594831	0.312932	0.876648	LLD	0	0	21	1103	5	169	-1.15083	-0.0343264	0.250024	0.915428	IBD	0	0	30	424	9	113	-0.338603	-0.0158914	0.735604	0.870867
PWY-5667:_CDP-diacylglycerol_biosynthesis_I|g__Lachnospiraceae_noname.s__Lachnospiraceae_bacterium_1_1_57FAA	MIBS	0	0	24	265	5	46	-0.470263	-0.0276626	0.639539	0.876648	LLD	0	0	21	1103	5	206	-0.765547	-0.0228344	0.444242	0.915428	IBD	0	0	30	424	9	109	-0.527516	-0.0247575	0.598484	0.870867
PWY0-1319:_CDP-diacylglycerol_biosynthesis_II|g__Lachnospiraceae_noname.s__Lachnospiraceae_bacterium_1_1_57FAA	MIBS	0	0	24	265	5	46	-0.470263	-0.0276626	0.639539	0.876648	LLD	0	0	21	1103	5	206	-0.765547	-0.0228344	0.444242	0.915428	IBD	0	0	30	424	9	109	-0.527516	-0.0247575	0.598484	0.870867
PWY-6386:_UDP-N-acetylmuramoyl-pentapeptide_biosynthesis_II_(lysine-containing)|g__Lachnospiraceae_noname.s__Lachnospiraceae_bacterium_1_1_57FAA	MIBS	0	0	24	265	5	48	-0.357171	-0.02101	0.722379	0.876648	LLD	0	0	21	1103	5	210	-0.746974	-0.0222804	0.455378	0.915428	IBD	0	0	30	424	9	110	-0.558502	-0.0262118	0.577138	0.870867
PWY-6387:_UDP-N-acetylmuramoyl-pentapeptide_biosynthesis_I_(meso-diaminopimelate_containing)|g__Lachnospiraceae_noname.s__Lachnospiraceae_bacterium_1_1_57FAA	MIBS	0	0	24	265	5	48	-0.357171	-0.02101	0.722379	0.876648	LLD	0	0	21	1103	5	210	-0.747963	-0.0223099	0.454781	0.915428	IBD	0	0	30	424	9	110	-0.554778	-0.026037	0.579683	0.870867
PWY-1042:_glycolysis_IV_(plant_cytosol)|g__Lachnospiraceae_noname.s__Lachnospiraceae_bacterium_1_1_57FAA	MIBS	0	0	24	265	6	47	-0.861745	-0.0506909	0.389869	0.876648	LLD	0	0	21	1103	5	197	-0.837901	-0.0249925	0.402371	0.915428	IBD	0	0	30	424	9	108	-0.590007	-0.0276904	0.555814	0.870867
COA-PWY:_coenzyme_A_biosynthesis_I|g__Roseburia.s__Roseburia_intestinalis	MIBS	0	0	24	265	7	98	0.667776	0.0392809	0.505222	0.876648	LLD	0	0	21	1103	6	431	0.952115	0.0283992	0.341235	0.915428	IBD	0	0	30	424	9	167	1.16395	0.0546269	0.244777	0.870867
PWY-6168:_flavin_biosynthesis_III_(fungi)|g__Lachnospiraceae_noname.s__Lachnospiraceae_bacterium_5_1_63FAA	MIBS	0	0	24	265	9	73	-1.03912	-0.0611246	0.299496	0.876648	LLD	0	0	21	1103	6	326	-0.190203	-0.00567328	0.84948	0.915428	IBD	0	0	30	424	9	101	-0.761484	-0.0357382	0.44694	0.870867
COA-PWY-1:_coenzyme_A_biosynthesis_II_(mammalian)|g__Lachnospiraceae_noname.s__Lachnospiraceae_bacterium_1_1_57FAA	MIBS	0	0	24	265	5	39	-0.730419	-0.0429658	0.466382	0.876648	LLD	0	0	21	1103	5	189	-0.879616	-0.0262367	0.379347	0.915428	IBD	0	0	30	424	10	95	-1.40925	-0.0661394	0.15905	0.870867
PWY-6163:_chorismate_biosynthesis_from_3-dehydroquinate|g__Lachnospiraceae_noname.s__Lachnospiraceae_bacterium_1_1_57FAA	MIBS	0	0	24	265	5	44	-0.567763	-0.0333978	0.571522	0.876648	LLD	0	0	21	1103	5	203	-0.806025	-0.0240417	0.420517	0.915428	IBD	0	0	30	424	10	105	-0.981957	-0.0460855	0.326585	0.870867
PWY-6121:_5-aminoimidazole_ribonucleotide_biosynthesis_I|g__Lachnospiraceae_noname.s__Lachnospiraceae_bacterium_1_1_57FAA	MIBS	0	0	24	265	7	50	-1.10327	-0.0648983	0.270707	0.876648	LLD	0	0	21	1103	5	224	-0.577187	-0.017216	0.564139	0.915428	IBD	0	0	30	424	10	120	-0.61183	-0.0287146	0.541248	0.870867
PWY-6737:_starch_degradation_V|g__Lachnospiraceae_noname.s__Lachnospiraceae_bacterium_1_1_57FAA	MIBS	0	0	24	265	8	60	-1.06349	-0.062558	0.28834	0.876648	LLD	0	0	21	1103	6	245	-0.886636	-0.0264461	0.375526	0.915428	IBD	0	0	30	424	10	135	-0.405455	-0.019029	0.685783	0.870867
PWY-6121:_5-aminoimidazole_ribonucleotide_biosynthesis_I|g__Roseburia.s__Roseburia_intestinalis	MIBS	0	0	24	265	9	112	0.618889	0.0364052	0.536928	0.876648	LLD	0	0	21	1103	8	475	0.620698	0.0185139	0.535046	0.915428	IBD	0	0	30	424	10	173	1.05483	0.0495054	0.291877	0.870867
PWY-6163:_chorismate_biosynthesis_from_3-dehydroquinate|g__Roseburia.s__Roseburia_intestinalis	MIBS	0	0	24	265	9	105	0.364378	0.021434	0.716656	0.876648	LLD	0	0	21	1103	9	482	0.451128	0.013456	0.652167	0.915428	IBD	0	0	30	424	10	179	1.15991	0.0544373	0.246413	0.870867
PWY-6277:_superpathway_of_5-aminoimidazole_ribonucleotide_biosynthesis|g__Roseburia.s__Roseburia_intestinalis	MIBS	0	0	24	265	10	119	0.540257	0.0317798	0.589986	0.876648	LLD	0	0	21	1103	9	543	0.829888	0.0247535	0.406808	0.915428	IBD	0	0	30	424	10	189	1.24295	0.0583346	0.214178	0.870867
COA-PWY-1:_coenzyme_A_biosynthesis_II_(mammalian)|g__Parabacteroides.s__Parabacteroides_merdae	MIBS	0	0	24	265	5	85	0.721069	0.0424158	0.471824	0.876648	LLD	0	0	21	1103	10	374	-1.12624	-0.033593	0.260233	0.915428	IBD	0	0	30	424	10	128	-0.581898	-0.0273098	0.561231	0.870867
PWY-7111:_pyruvate_fermentation_to_isobutanol_(engineered)|g__Lachnospiraceae_noname.s__Lachnospiraceae_bacterium_1_1_57FAA	MIBS	0	0	24	265	8	62	-1.11998	-0.065881	0.263448	0.876648	LLD	0	0	21	1103	5	255	-0.296229	-0.00883577	0.767406	0.915428	IBD	0	0	30	424	11	132	-0.63104	-0.0296162	0.528586	0.870867
VALSYN-PWY:_L-valine_biosynthesis|g__Lachnospiraceae_noname.s__Lachnospiraceae_bacterium_1_1_57FAA	MIBS	0	0	24	265	8	62	-1.11998	-0.065881	0.263448	0.876648	LLD	0	0	21	1103	5	255	-0.296229	-0.00883577	0.767406	0.915428	IBD	0	0	30	424	11	132	-0.63104	-0.0296162	0.528586	0.870867
1CMET2-PWY:_N10-formyl-tetrahydrofolate_biosynthesis|g__Parabacteroides.s__Parabacteroides_merdae	MIBS	0	0	24	265	5	77	0.532388	0.0313169	0.595568	0.876648	LLD	0	0	21	1103	6	322	-0.255213	-0.00761236	0.798885	0.915428	IBD	0	0	30	424	11	119	-1.21915	-0.0572174	0.223131	0.870867
ARO-PWY:_chorismate_biosynthesis_I|g__Streptococcus.s__Streptococcus_salivarius	MIBS	0	0	24	265	10	101	-0.396266	-0.0233098	0.692983	0.876648	LLD	0	0	21	1103	7	422	0.413528	0.0123345	0.679504	0.915428	IBD	0	0	30	424	11	185	0.808733	0.0379557	0.419127	0.870867
COMPLETE-ARO-PWY:_superpathway_of_aromatic_amino_acid_biosynthesis|g__Streptococcus.s__Streptococcus_salivarius	MIBS	0	0	24	265	10	101	-0.428317	-0.0251951	0.669481	0.876648	LLD	0	0	21	1103	7	422	0.418187	0.0124735	0.676094	0.915428	IBD	0	0	30	424	11	185	0.786423	0.0369087	0.432087	0.870867
PWY-6163:_chorismate_biosynthesis_from_3-dehydroquinate|g__Streptococcus.s__Streptococcus_salivarius	MIBS	0	0	24	265	10	102	-0.290631	-0.0170959	0.772445	0.876648	LLD	0	0	21	1103	7	430	0.473933	0.0141362	0.635823	0.915428	IBD	0	0	30	424	11	187	0.879758	0.0412891	0.379421	0.870867
PWY-5686:_UMP_biosynthesis|g__Roseburia.s__Roseburia_hominis	MIBS	0	0	24	265	7	96	0.886085	0.0521227	0.376375	0.876648	LLD	4.18614	0	21	1103	12	487	-1.03918	-0.030996	0.298896	0.915428	IBD	0	0	30	424	11	122	-0.830927	-0.0389974	0.406521	0.870867
PWY-6147:_6-hydroxymethyl-dihydropterin_diphosphate_biosynthesis_I|g__Bacteroides.s__Bacteroides_ovatus	MIBS	0	0	24	265	5	71	0.326099	0.0191823	0.745596	0.876648	LLD	0	0	21	1103	5	239	-0.443664	-0.0132334	0.657626	0.915428	IBD	0	0	30	424	12	151	-0.657646	-0.0308649	0.511305	0.870867
PWY-6277:_superpathway_of_5-aminoimidazole_ribonucleotide_biosynthesis|g__Lachnospiraceae_noname.s__Lachnospiraceae_bacterium_1_1_57FAA	MIBS	0	0	24	265	7	56	-0.856311	-0.0503712	0.392803	0.876648	LLD	0	0	21	1103	5	263	-0.312875	-0.00933227	0.754721	0.915428	IBD	0	0	30	424	12	137	-0.752097	-0.0352977	0.452512	0.870867
PWY-7357:_thiamin_formation_from_pyrithiamine_and_oxythiamine_(yeast)|g__Roseburia.s__Roseburia_hominis	MIBS	0	0	24	265	8	96	0.492985	0.0289991	0.623072	0.876648	LLD	3.10744	0	21	1103	11	501	-0.493906	-0.014732	0.621634	0.915428	IBD	0	0	30	424	12	120	-1.36271	-0.063955	0.173258	0.870867
PWY-6121:_5-aminoimidazole_ribonucleotide_biosynthesis_I|g__Roseburia.s__Roseburia_hominis	MIBS	0	0	24	265	9	110	0.824567	0.048504	0.410429	0.876648	LLD	6.40064	0	21	1103	11	529	-0.934232	-0.0278658	0.350373	0.915428	IBD	0	0	30	424	12	125	-1.30492	-0.0612429	0.192222	0.870867
PWY0-1296:_purine_ribonucleosides_degradation|g__Roseburia.s__Roseburia_hominis	MIBS	0	0	24	265	9	120	1.01753	0.0598547	0.309567	0.876648	LLD	2.7473	1.60944	21	1103	11	563	-1.00354	-0.0299331	0.315774	0.915428	IBD	0	0	30	424	12	136	-0.726922	-0.0341161	0.467803	0.870867
GLYCOGENSYNTH-PWY:_glycogen_biosynthesis_I_(from_ADP-D-Glucose)|g__Roseburia.s__Roseburia_intestinalis	MIBS	0	2.27148	24	265	11	145	0.883337	0.051961	0.37778	0.876648	LLD	1.26776	3.02299	21	1103	11	648	0.969035	0.0289039	0.332703	0.915428	IBD	0	1.77648	30	424	12	221	1.32731	0.0622939	0.184658	0.870867
PWY-6737:_starch_degradation_V|g__Roseburia.s__Roseburia_intestinalis	MIBS	1.99385	2.8043	24	265	13	147	0.448949	0.0264088	0.654433	0.876648	LLD	1.7197	4.52701	21	1103	11	664	0.892437	0.0266192	0.372347	0.915428	IBD	0	1.87464	30	424	12	216	1.27031	0.0596185	0.204249	0.870867
PWY-7357:_thiamin_formation_from_pyrithiamine_and_oxythiamine_(yeast)|g__Ruminococcus.s__Ruminococcus_bromii	MIBS	26.9251	34.9828	24	265	14	148	0.615929	0.0362311	0.538821	0.876648	LLD	64.6185	138.279	21	1103	13	747	0.147407	0.00439678	0.883083	0.915428	IBD	0	0	30	424	12	167	0.54044	0.0253641	0.589457	0.870867
PWY-5667:_CDP-diacylglycerol_biosynthesis_I|g__Ruminococcus.s__Ruminococcus_bromii	MIBS	24.4089	28.9611	24	265	14	149	0.33826	0.0198977	0.736171	0.876648	LLD	52.7206	94.4655	21	1103	13	744	0.157833	0.00470775	0.874861	0.915428	IBD	0	0	30	424	12	165	0.448784	0.0210625	0.654178	0.870867
PWY0-1319:_CDP-diacylglycerol_biosynthesis_II|g__Ruminococcus.s__Ruminococcus_bromii	MIBS	24.4089	28.9611	24	265	14	149	0.33826	0.0198977	0.736171	0.876648	LLD	52.7206	94.4655	21	1103	13	744	0.157833	0.00470775	0.874861	0.915428	IBD	0	0	30	424	12	165	0.448784	0.0210625	0.654178	0.870867
PWY-5686:_UMP_biosynthesis|g__Ruminococcus.s__Ruminococcus_bromii	MIBS	26.9809	33.11	24	265	14	151	0.544859	0.0320505	0.586765	0.876648	LLD	78.724	131.071	21	1103	13	751	0.251518	0.00750215	0.801681	0.915428	IBD	0	0	30	424	12	167	0.515948	0.0242147	0.606461	0.870867
PWY-6121:_5-aminoimidazole_ribonucleotide_biosynthesis_I|g__Ruminococcus.s__Ruminococcus_bromii	MIBS	27.8623	29.5946	24	265	14	152	0.525713	0.0309243	0.600011	0.876648	LLD	70.7263	119.434	21	1103	13	757	0.154094	0.00459625	0.877807	0.915428	IBD	0	0	30	424	12	168	0.471133	0.0221114	0.638128	0.870867
PWY-6277:_superpathway_of_5-aminoimidazole_ribonucleotide_biosynthesis|g__Ruminococcus.s__Ruminococcus_bromii	MIBS	30.4666	34.2709	24	265	14	153	0.557012	0.0327654	0.578426	0.876648	LLD	75.1057	122.221	21	1103	13	764	0.170481	0.00508504	0.864902	0.915428	IBD	0	0	30	424	12	170	0.521705	0.0244848	0.602442	0.870867
PWY-6317:_galactose_degradation_I_(Leloir_pathway)|g__Ruminococcus.s__Ruminococcus_bromii	MIBS	29.5365	59.2171	24	265	14	156	0.904489	0.0532053	0.366437	0.876648	LLD	57.6301	160.428	21	1103	13	792	0.601028	0.0179272	0.54805	0.915428	IBD	0	0	30	424	12	170	0.536332	0.0251713	0.592291	0.870867
PWY66-422:_D-galactose_degradation_V_(Leloir_pathway)|g__Ruminococcus.s__Ruminococcus_bromii	MIBS	29.5365	59.2171	24	265	14	156	0.904489	0.0532053	0.366437	0.876648	LLD	57.6301	160.428	21	1103	13	792	0.601028	0.0179272	0.54805	0.915428	IBD	0	0	30	424	12	170	0.536332	0.0251713	0.592291	0.870867
PWY-6737:_starch_degradation_V|g__Ruminococcus.s__Ruminococcus_bromii	MIBS	25.1113	54.0772	24	265	14	158	0.65995	0.0388206	0.510133	0.876648	LLD	75.6206	147.881	21	1103	13	793	0.415628	0.0123971	0.677933	0.915428	IBD	0	0	30	424	12	168	0.506998	0.0237946	0.612728	0.870867
PWY-7111:_pyruvate_fermentation_to_isobutanol_(engineered)|g__Ruminococcus.s__Ruminococcus_bromii	MIBS	51.2556	65.7021	24	265	14	159	0.693641	0.0408024	0.488735	0.876648	LLD	91.0732	198.083	21	1103	13	799	0.468181	0.0139647	0.6399	0.915428	IBD	0	0	30	424	12	172	0.635195	0.0298112	0.52583	0.870867
VALSYN-PWY:_L-valine_biosynthesis|g__Ruminococcus.s__Ruminococcus_bromii	MIBS	51.2556	65.7021	24	265	14	159	0.693641	0.0408024	0.488735	0.876648	LLD	91.0732	198.083	21	1103	13	799	0.468181	0.0139647	0.6399	0.915428	IBD	0	0	30	424	12	172	0.635195	0.0298112	0.52583	0.870867
PWY0-1296:_purine_ribonucleosides_degradation|g__Lachnospiraceae_noname.s__Lachnospiraceae_bacterium_1_1_57FAA	MIBS	0	0	24	265	7	55	-0.955745	-0.0562203	0.3401	0.876648	LLD	0	0	21	1103	5	234	-0.484206	-0.0144427	0.628576	0.915428	IBD	0	0	30	424	13	124	-1.39002	-0.065237	0.164791	0.870867
PWY-6737:_starch_degradation_V|g__Blautia.s__Ruminococcus_gnavus	MIBS	0	0	24	265	7	92	0.49593	0.0291724	0.621008	0.876648	LLD	0	0	21	1103	5	239	-0.264881	-0.00790074	0.791463	0.915428	IBD	0	1.97085	30	424	13	230	1.08851	0.0510863	0.276705	0.870867
PWY-6527:_stachyose_degradation|g__Roseburia.s__Roseburia_intestinalis	MIBS	0	2.11613	24	265	10	142	0.93368	0.0549223	0.351166	0.876648	LLD	0	2.74905	21	1103	9	635	1.18616	0.0353803	0.235697	0.915428	IBD	0	0	30	424	13	210	1.12652	0.0528703	0.260271	0.870867
PWY-6317:_galactose_degradation_I_(Leloir_pathway)|g__Roseburia.s__Roseburia_intestinalis	MIBS	1.2567	3.06767	24	265	12	146	0.578555	0.0340327	0.563794	0.876648	LLD	0	3.3272	21	1103	10	641	0.966747	0.0288356	0.333847	0.915428	IBD	0	0	30	424	13	209	1.0588	0.0496922	0.290041	0.870867
PWY66-422:_D-galactose_degradation_V_(Leloir_pathway)|g__Roseburia.s__Roseburia_intestinalis	MIBS	1.96461	3.58836	24	265	13	156	0.676368	0.0397864	0.499648	0.876648	LLD	1.92341	4.07873	21	1103	13	696	0.863133	0.0257451	0.388256	0.915428	IBD	0	2.09631	30	424	13	219	1.17144	0.0549782	0.241732	0.870867
PWY-5188:_tetrapyrrole_biosynthesis_I_(from_glutamate)|g__Ruminococcus.s__Ruminococcus_bromii	MIBS	22.0393	36.2105	24	265	14	150	0.510841	0.0300495	0.610394	0.876648	LLD	74.6033	134.29	21	1103	13	748	0.187425	0.00559041	0.851598	0.915428	IBD	0	0	30	424	13	169	0.332363	0.0155986	0.740229	0.870867
CALVIN-PWY:_Calvin-Benson-Bassham_cycle|g__Blautia.s__Ruminococcus_torques	MIBS	7.68831	6.07424	24	265	15	156	-0.500702	-0.0294531	0.617511	0.876648	LLD	6.03499	3.57544	21	1103	16	607	-0.891707	-0.0265974	0.37274	0.915428	IBD	0	0	30	424	13	178	-0.312836	-0.0146821	0.755015	0.870867
PWY-7357:_thiamin_formation_from_pyrithiamine_and_oxythiamine_(yeast)|g__Roseburia.s__Roseburia_inulinivorans	MIBS	0	4.5615	24	265	11	161	1.21959	0.0717404	0.223122	0.876648	LLD	2.6347	6.29638	21	1103	12	715	0.749247	0.0223482	0.453918	0.915428	IBD	0	0	30	424	14	204	0.46594	0.0218677	0.641814	0.870867
VALSYN-PWY:_L-valine_biosynthesis|g__Roseburia.s__Roseburia_intestinalis	MIBS	0.537201	3.20812	24	265	12	154	0.823086	0.0484168	0.411215	0.876648	LLD	1.56039	3.99815	21	1103	12	685	0.967789	0.0288667	0.333324	0.915428	IBD	0	1.36198	30	424	14	215	1.00793	0.0473044	0.313858	0.870867
GLUCONEO-PWY:_gluconeogenesis_I|unclassified	MIBS	0	25.5648	24	265	11	136	0.449655	0.0264503	0.653939	0.876648	LLD	45.6306	47.2208	21	1103	13	741	0.17587	0.00524576	0.860667	0.915428	IBD	0	0	30	424	14	159	-0.900125	-0.042245	0.368493	0.870867
PWY-6700:_queuosine_biosynthesis|g__Bacteroides.s__Bacteroides_ovatus	MIBS	0	0	24	265	9	103	-0.357476	-0.021028	0.721824	0.876648	LLD	0	0	21	1103	9	406	-0.961696	-0.028685	0.336399	0.915428	IBD	2.33001	0	30	424	15	196	-0.771495	-0.036208	0.440878	0.870867
PWY-5695:_urate_biosynthesis/inosine_5'-phosphate_degradation|g__Roseburia.s__Roseburia_intestinalis	MIBS	0.913575	1.51256	24	265	12	138	0.48161	0.02833	0.631045	0.876648	LLD	0	1.93449	21	1103	10	594	0.711347	0.0212177	0.47709	0.915428	IBD	0.560538	0	30	424	15	210	0.549055	0.0257684	0.583497	0.870867
PWY-6386:_UDP-N-acetylmuramoyl-pentapeptide_biosynthesis_II_(lysine-containing)|g__Streptococcus.s__Streptococcus_thermophilus	MIBS	0	0	24	265	10	95	-0.909123	-0.0534778	0.364067	0.876648	LLD	3.14071	4.09315	21	1103	11	602	0.292656	0.0087292	0.770058	0.915428	IBD	1.69789	0	30	424	15	181	-0.923469	-0.0433406	0.356178	0.870867
PWY-3841:_folate_transformations_II|g__Bacteroides.s__Bacteroides_dorei	MIBS	0	0	24	265	10	92	-1.18594	-0.0697612	0.236236	0.876648	LLD	1.81177	0	21	1103	12	472	-1.09119	-0.0325474	0.275356	0.915428	IBD	0.701878	0	30	424	15	171	-1.44197	-0.0676751	0.149538	0.870867
PWY-7237:_myo-,_chiro-_and_scillo-inositol_degradation|g__Lachnospiraceae_noname.s__Lachnospiraceae_bacterium_5_1_63FAA	MIBS	67.6383	32.4333	24	265	18	201	-0.300577	-0.017681	0.764717	0.876648	LLD	32.1127	30.3033	21	1103	12	829	0.690585	0.0205984	0.490041	0.915428	IBD	0.541712	8.17439	30	424	15	242	1.26821	0.0595201	0.204991	0.870867
ANAGLYCOLYSIS-PWY:_glycolysis_III_(from_glucose)|g__Bacteroides.s__Bacteroides_ovatus	MIBS	0	0	24	265	8	96	-0.341526	-0.0200898	0.733826	0.876648	LLD	0	0	21	1103	7	386	-0.424415	-0.0126592	0.671554	0.915428	IBD	3.80572	0	30	424	16	192	-0.929581	-0.0436274	0.352995	0.870867
PWY-1042:_glycolysis_IV_(plant_cytosol)|g__Bacteroides.s__Bacteroides_ovatus	MIBS	0	0	24	265	9	104	-0.41891	-0.0246418	0.676342	0.876648	LLD	0	0	21	1103	8	421	-0.585928	-0.0174768	0.558185	0.915428	IBD	3.64366	0	30	424	16	198	-0.784549	-0.0368207	0.433176	0.870867
PWY-6317:_galactose_degradation_I_(Leloir_pathway)|g__Streptococcus.s__Streptococcus_thermophilus	MIBS	0	0	24	265	9	90	-0.725053	-0.0426502	0.469345	0.876648	LLD	0	2.42232	21	1103	10	571	0.347608	0.0103683	0.728405	0.915428	IBD	5.19719	0	30	424	16	182	-1.17142	-0.0549775	0.241749	0.870867
PWY66-422:_D-galactose_degradation_V_(Leloir_pathway)|g__Streptococcus.s__Streptococcus_thermophilus	MIBS	0	0	24	265	9	90	-0.725053	-0.0426502	0.469345	0.876648	LLD	0	2.42232	21	1103	10	571	0.347608	0.0103683	0.728405	0.915428	IBD	5.19719	0	30	424	16	182	-1.17142	-0.0549775	0.241749	0.870867
PWY0-1296:_purine_ribonucleosides_degradation|g__Streptococcus.s__Streptococcus_thermophilus	MIBS	0	0	24	265	10	100	-0.718635	-0.0422727	0.473266	0.876648	LLD	0	4.08218	21	1103	10	625	0.484189	0.0144422	0.628503	0.915428	IBD	4.5697	0	30	424	16	186	-1.08174	-0.0507687	0.279719	0.870867
PWY-5695:_urate_biosynthesis/inosine_5'-phosphate_degradation|g__Roseburia.s__Roseburia_inulinivorans	MIBS	0.699498	5.69124	24	265	12	166	0.906039	0.0532964	0.36561	0.876648	LLD	3.34188	6.86672	21	1103	13	761	0.990563	0.029546	0.322067	0.915428	IBD	1.81235	2.25987	30	424	16	226	0.498349	0.0233887	0.618774	0.870867
PWY-6121:_5-aminoimidazole_ribonucleotide_biosynthesis_I|g__Streptococcus.s__Streptococcus_thermophilus	MIBS	0	0	24	265	11	110	-0.769698	-0.0452764	0.442324	0.876648	LLD	0	4.88801	21	1103	10	639	0.925604	0.0276084	0.354836	0.915428	IBD	5.75128	0	30	424	17	203	-1.07721	-0.0505561	0.281732	0.870867
VALSYN-PWY:_L-valine_biosynthesis|g__Streptococcus.s__Streptococcus_thermophilus	MIBS	0.87004	0	24	265	12	107	-1.03464	-0.0608611	0.301506	0.876648	LLD	3.56198	6.7495	21	1103	12	682	0.546179	0.0162912	0.585183	0.915428	IBD	7.29226	0	30	424	17	206	-1.03226	-0.0484463	0.302313	0.870867
PWY-6277:_superpathway_of_5-aminoimidazole_ribonucleotide_biosynthesis|g__Streptococcus.s__Streptococcus_thermophilus	MIBS	0	0	24	265	11	114	-0.63343	-0.0372606	0.527374	0.876648	LLD	3.42806	5.88211	21	1103	14	692	0.212511	0.00633869	0.83198	0.915428	IBD	6.99458	0	30	424	17	210	-1.01751	-0.0477541	0.309277	0.870867
PWY-7663:_gondoate_biosynthesis_(anaerobic)|g__Bacteroides.s__Bacteroides_ovatus	MIBS	0	0	24	265	7	126	0.862745	0.0507497	0.389042	0.876648	LLD	2.60731	0	21	1103	11	517	-1.03617	-0.0309064	0.300294	0.915428	IBD	5.30739	2.61173	30	424	21	226	-1.39237	-0.0653469	0.164041	0.870867
PWY-6595:_superpathway_of_guanosine_nucleotides_degradation_(plants)|unclassified	MIBS	40.1996	42.2925	24	265	18	210	0.599694	0.0352761	0.549564	0.876648	LLD	41.2387	47.4639	21	1103	16	935	0.846747	0.0252564	0.397325	0.915428	IBD	46.7151	25.161	30	424	23	265	-0.843801	-0.0396016	0.399193	0.870867
PWY0-1296:_purine_ribonucleosides_degradation|g__Dorea.s__Dorea_formicigenerans	MIBS	14.8154	21.3838	24	265	22	235	0.79126	0.0465447	0.429537	0.876648	LLD	16.3892	19.8906	21	1103	16	1017	1.16378	0.0347126	0.244652	0.915428	IBD	9.15751	9.72558	30	424	23	282	0.457415	0.0214676	0.647899	0.870867
PWY-6163:_chorismate_biosynthesis_from_3-dehydroquinate|g__Eubacterium.s__Eubacterium_rectale	MIBS	225.406	212.713	24	265	21	241	-0.640492	-0.037676	0.522682	0.876648	LLD	167.248	183.496	21	1103	19	1019	0.187676	0.00559791	0.851396	0.915428	IBD	32.6586	82.4453	30	424	23	299	1.5797	0.0741389	0.114343	0.870867
PWY-6737:_starch_degradation_V|g__Eubacterium.s__Eubacterium_rectale	MIBS	283.643	275.651	24	265	22	244	-0.622533	-0.0366196	0.534431	0.876648	LLD	199.943	226.448	21	1103	21	1045	0.324056	0.00966578	0.746152	0.915428	IBD	42.6168	118.219	30	424	23	304	1.50837	0.0707912	0.131647	0.870867
GLYCOGENSYNTH-PWY:_glycogen_biosynthesis_I_(from_ADP-D-Glucose)|g__Eubacterium.s__Eubacterium_rectale	MIBS	286.876	257.641	24	265	22	247	-0.676053	-0.0397678	0.499817	0.876648	LLD	183.304	210.362	21	1103	20	1050	0.217844	0.00649775	0.827815	0.915428	IBD	37.3453	106.598	30	424	24	308	1.51663	0.0711791	0.129543	0.870867
PWY-7111:_pyruvate_fermentation_to_isobutanol_(engineered)|g__Eubacterium.s__Eubacterium_rectale	MIBS	241.323	206.97	24	265	23	246	-0.756414	-0.0444949	0.450166	0.876648	LLD	151.428	167.149	21	1103	20	1048	0.16559	0.00493913	0.868747	0.915428	IBD	31.4163	91.8118	30	424	24	304	1.51525	0.0711142	0.129894	0.870867
VALSYN-PWY:_L-valine_biosynthesis|g__Eubacterium.s__Eubacterium_rectale	MIBS	241.323	206.97	24	265	23	246	-0.756414	-0.0444949	0.450166	0.876648	LLD	151.428	167.149	21	1103	20	1048	0.16559	0.00493913	0.868747	0.915428	IBD	31.4163	91.8118	30	424	24	304	1.51525	0.0711142	0.129894	0.870867
PWY0-1296:_purine_ribonucleosides_degradation|g__Lachnospiraceae_noname.s__Lachnospiraceae_bacterium_3_1_46FAA	MIBS	0	0	24	265	7	93	0.285515	0.016795	0.776401	0.878394	LLD	0	0	21	1103	7	360	-0.15105	-0.00450543	0.880258	0.915428	IBD	0	0	30	424	12	119	-1.19525	-0.0560957	0.232342	0.870867
PWY-6387:_UDP-N-acetylmuramoyl-pentapeptide_biosynthesis_I_(meso-diaminopimelate_containing)|g__Bacteroides.s__Bacteroides_ovatus	MIBS	0	0	24	265	5	70	0.282971	0.0166454	0.778468	0.879913	LLD	0	0	21	1103	7	273	-1.01162	-0.0301741	0.311933	0.915428	IBD	0	0	30	424	13	148	-0.702199	-0.0329558	0.483081	0.870867
PWY-7228:_superpathway_of_guanosine_nucleotides_de_novo_biosynthesis_I|g__Streptococcus.s__Streptococcus_thermophilus	MIBS	0	0	24	265	9	101	-0.277522	-0.0163248	0.782501	0.882009	LLD	5.52531	4.38385	21	1103	12	607	0.184671	0.00550828	0.853766	0.915428	IBD	0	0	30	424	14	189	-0.660257	-0.0309874	0.509596	0.870867
PWY-6386:_UDP-N-acetylmuramoyl-pentapeptide_biosynthesis_II_(lysine-containing)|g__Bacteroides.s__Bacteroides_ovatus	MIBS	0	0	24	265	5	70	0.273042	0.0160613	0.786093	0.883167	LLD	0	0	21	1103	7	273	-1.01385	-0.0302408	0.310865	0.915428	IBD	0	0	30	424	13	148	-0.742613	-0.0348525	0.458226	0.870867
COA-PWY-1:_coenzyme_A_biosynthesis_II_(mammalian)|g__Roseburia.s__Roseburia_intestinalis	MIBS	0	0	24	265	8	96	0.249463	0.0146743	0.804152	0.894785	LLD	0	0	21	1103	6	419	0.79853	0.0238182	0.424789	0.915428	IBD	0	0	30	424	7	158	1.54285	0.0724096	0.12307	0.870867
ARO-PWY:_chorismate_biosynthesis_I|g__Roseburia.s__Roseburia_intestinalis	MIBS	0	0	24	265	9	101	0.245388	0.0144346	0.807287	0.897451	LLD	0	0	21	1103	8	448	0.542047	0.0161679	0.588049	0.915428	IBD	0	0	30	424	9	177	1.37573	0.0645663	0.169155	0.870867
COMPLETE-ARO-PWY:_superpathway_of_aromatic_amino_acid_biosynthesis|g__Roseburia.s__Roseburia_intestinalis	MIBS	0	0	24	265	9	101	0.210332	0.0123725	0.834548	0.914477	LLD	0	0	21	1103	8	448	0.549681	0.0163956	0.5828	0.915428	IBD	0	0	30	424	9	177	1.39189	0.0653245	0.164201	0.870867
PWY-6277:_superpathway_of_5-aminoimidazole_ribonucleotide_biosynthesis|g__Blautia.s__Ruminococcus_torques	MIBS	2.229	2.49263	24	265	13	157	-0.206287	-0.0121345	0.8376	0.914477	LLD	9.13146	2.54946	21	1103	15	651	-1.10866	-0.0330685	0.267729	0.915428	IBD	4.58757	1.13382	30	424	18	215	-1.19412	-0.056043	0.232729	0.870867
PWY-1269:_CMP-3-deoxy-D-manno-octulosonate_biosynthesis_I|g__Bacteroides.s__Bacteroides_ovatus	MIBS	0	0	24	265	8	91	-0.180886	-0.0106404	0.85764	0.928218	LLD	0	0	21	1103	7	360	-0.539463	-0.0160908	0.589848	0.915428	IBD	3.28772	0	30	424	16	181	-1.09654	-0.0514631	0.273192	0.870867
PEPTIDOGLYCANSYN-PWY:_peptidoglycan_biosynthesis_I_(meso-diaminopimelate_containing)|g__Bacteroides.s__Bacteroides_ovatus	MIBS	0	0	24	265	5	67	0.178023	0.0104719	0.860024	0.930096	LLD	0	0	21	1103	7	259	-1.13705	-0.0339154	0.255707	0.915428	IBD	0	0	30	424	12	145	-0.502291	-0.0235737	0.61606	0.870867
PWY-7197:_pyrimidine_deoxyribonucleotide_phosphorylation|g__Streptococcus.s__Streptococcus_thermophilus	MIBS	0	0	24	265	7	97	0.172248	0.0101322	0.86441	0.931395	LLD	0	3.77626	21	1103	10	589	0.629067	0.0187635	0.52954	0.915428	IBD	1.63332	0	30	424	15	187	-0.873775	-0.0410083	0.382671	0.870867
PWY-7663:_gondoate_biosynthesis_(anaerobic)|g__Bacteroides.s__Bacteroides_thetaiotaomicron	MIBS	0	0	24	265	5	68	0.165433	0.00973137	0.869918	0.934566	LLD	0	0	21	1103	6	278	-0.847266	-0.0252718	0.397095	0.915428	IBD	0	0	30	424	13	133	-1.47324	-0.0691425	0.140921	0.870867
PWY-6121:_5-aminoimidazole_ribonucleotide_biosynthesis_I|g__Blautia.s__Ruminococcus_torques	MIBS	2.61645	2.08771	24	265	13	155	-0.153689	-0.00904053	0.8789	0.93978	LLD	2.06793	2.09712	21	1103	13	640	-0.608096	-0.018138	0.543358	0.915428	IBD	5.47885	0	30	424	17	205	-1.16863	-0.0548465	0.242865	0.870867
PWY-6700:_queuosine_biosynthesis|g__Blautia.s__Ruminococcus_torques	MIBS	2.07032	2.10533	24	265	13	139	0.14302	0.00841296	0.88734	0.945818	LLD	2.05691	0	21	1103	12	549	-0.570792	-0.0170253	0.568387	0.915428	IBD	0	0	30	424	13	153	-0.75002	-0.0352002	0.453745	0.870867
PWY-1042:_glycolysis_IV_(plant_cytosol)|g__Lachnospiraceae_noname.s__Lachnospiraceae_bacterium_3_1_46FAA	MIBS	0	0	24	265	7	78	-0.137806	-0.00810626	0.891645	0.94894	LLD	0	0	21	1103	6	309	-0.17181	-0.00512467	0.863924	0.915428	IBD	0	0	30	424	8	102	-0.33716	-0.0158237	0.736718	0.870867
PWY-7211:_superpathway_of_pyrimidine_deoxyribonucleotides_de_novo_biosynthesis|unclassified	MIBS	15.878	28.4793	24	265	12	143	0.0860229	0.00506017	0.932517	0.965684	LLD	44.8616	62.1786	21	1103	11	731	1.06792	0.0318533	0.285714	0.915428	IBD	30.3564	0	30	424	16	168	-1.40812	-0.0660865	0.159334	0.870867
PWY-5690:_TCA_cycle_II_(plants_and_fungi)|unclassified	MIBS	0	0	24	265	7	76	0.0846357	0.00497857	0.933821	0.966177	LLD	0	0	21	1103	5	369	0.634979	0.0189398	0.525706	0.915428	IBD	0	0	30	424	11	105	-1.52845	-0.0717335	0.126635	0.870867
PWY-6163:_chorismate_biosynthesis_from_3-dehydroquinate|g__Lachnospiraceae_noname.s__Lachnospiraceae_bacterium_3_1_46FAA	MIBS	0	0	24	265	7	78	-0.0807831	-0.00475195	0.936874	0.968284	LLD	0	0	21	1103	5	311	0.200724	0.00598711	0.841249	0.915428	IBD	0	0	30	424	9	99	-0.832257	-0.0390598	0.405808	0.870867
PEPTIDOGLYCANSYN-PWY:_peptidoglycan_biosynthesis_I_(meso-diaminopimelate_containing)|g__Lachnospiraceae_noname.s__Lachnospiraceae_bacterium_3_1_46FAA	MIBS	0	0	24	265	7	76	-0.0782481	-0.00460283	0.938901	0.968682	LLD	0	0	21	1103	6	306	-0.22268	-0.00664198	0.824119	0.915428	IBD	0	0	30	424	9	103	-0.76216	-0.0357699	0.446533	0.870867
PWY-7539:_6-hydroxymethyl-dihydropterin_diphosphate_biosynthesis_III_(Chlamydia)|g__Bacteroides.s__Bacteroides_ovatus	MIBS	0	0	24	265	6	72	-0.078328	-0.00460753	0.938865	0.968682	LLD	0	0	21	1103	5	260	-0.374382	-0.0111669	0.70846	0.915428	IBD	0	0	30	424	13	152	-0.872556	-0.0409511	0.383361	0.870867
PWY-7323:_superpathway_of_GDP-mannose-derived_O-antigen_building_blocks_biosynthesis|g__Bacteroides.s__Bacteroides_ovatus	MIBS	0	0	24	265	8	103	-0.0670156	-0.0039421	0.947729	0.97338	LLD	0	0	21	1103	9	440	-0.980211	-0.0292372	0.327171	0.915428	IBD	1.78864	0	30	424	16	200	-0.569642	-0.0267346	0.569449	0.870867
PWY-6737:_starch_degradation_V|g__Lachnospiraceae_noname.s__Lachnospiraceae_bacterium_3_1_46FAA	MIBS	0	0	24	265	8	97	0.0533036	0.00313551	0.95867	0.980622	LLD	0	0	21	1103	6	375	0.409191	0.0122051	0.682695	0.915428	IBD	0	0	30	424	11	120	-0.869434	-0.0408046	0.385102	0.870867
PWY66-399:_gluconeogenesis_III|unclassified	MIBS	0	0	24	265	11	121	0.0389704	0.00229238	0.970024	0.988474	LLD	26.6311	52.0757	21	1103	11	694	1.10144	0.0328533	0.270856	0.915428	IBD	0	0	30	424	14	145	-1.523	-0.0714781	0.12797	0.870867
DAPLYSINESYN-PWY:_L-lysine_biosynthesis_I|unclassified	MIBS	0	0	24	265	10	96	-0.00885899	-0.000521117	0.99411	0.999597	LLD	0	0	21	1103	8	344	-0.381318	-0.0113738	0.703273	0.915428	IBD	0	0	30	424	12	173	0.313894	0.0147318	0.754216	0.870867
PWY-6121:_5-aminoimidazole_ribonucleotide_biosynthesis_I|g__Lachnospiraceae_noname.s__Lachnospiraceae_bacterium_3_1_46FAA	MIBS	0	0	24	265	7	80	-0.00471484	-0.000277344	0.997492	1	LLD	0	0	21	1103	7	335	-0.362052	-0.0107991	0.717624	0.915428	IBD	0	0	30	424	10	112	-0.889409	-0.041742	0.374279	0.870867
PWY-6277:_superpathway_of_5-aminoimidazole_ribonucleotide_biosynthesis|g__Blautia.s__Ruminococcus_gnavus	MIBS	0	0	24	265	8	84	-0.00617162	-0.000363036	0.996307	1	LLD	0	0	21	1103	6	227	-0.867372	-0.0258715	0.386001	0.915428	IBD	0	1.49476	30	424	13	225	0.979394	0.0459652	0.327762	0.870867
PWY-7111:_pyruvate_fermentation_to_isobutanol_(engineered)|g__Lachnospiraceae_noname.s__Lachnospiraceae_bacterium_7_1_58FAA	MIBS	0	0	24	265	5	61	0	0	1	1	LLD	0	0	21	1103	7	354	-0.304932	-0.00909537	0.76073	0.915428	IBD	0.674619	0	30	424	15	180	-0.686132	-0.0322018	0.493133	0.870867
VALSYN-PWY:_L-valine_biosynthesis|g__Lachnospiraceae_noname.s__Lachnospiraceae_bacterium_7_1_58FAA	MIBS	0	0	24	265	5	61	0	0	1	1	LLD	0	0	21	1103	7	354	-0.304932	-0.00909537	0.76073	0.915428	IBD	0.674619	0	30	424	15	180	-0.686132	-0.0322018	0.493133	0.870867
PWY-6703:_preQ0_biosynthesis|g__Alistipes.s__Alistipes_putredinis	MIBS	0	0	24	265	3	44	NaN	NaN	NaN	NA	LLD	0	0	21	1103	5	196	-0.952345	-0.0284061	0.34118	0.915428	IBD	0	0	30	424	5	37	-1.43952	-0.0675599	0.15041	0.870867
COA-PWY-1:_coenzyme_A_biosynthesis_II_(mammalian)|g__Eubacterium.s__Eubacterium_eligens	MIBS	0	0	24	265	4	54	NaN	NaN	NaN	NA	LLD	0	0	21	1103	7	253	-1.18813	-0.035439	0.234963	0.915428	IBD	0	0	30	424	5	87	0.544448	0.0255522	0.586839	0.870867
PWY-6700:_queuosine_biosynthesis|g__Paraprevotella.s__Paraprevotella_clara	MIBS	0	0	24	265	0	42	NaN	NaN	NaN	NA	LLD	0	0	21	1103	5	239	-0.279937	-0.00834981	0.779887	0.915428	IBD	0	0	30	424	6	58	-1.1685	-0.0548402	0.243087	0.870867
PWY-6700:_queuosine_biosynthesis|g__Bacteroides.s__Bacteroides_massiliensis	MIBS	0	0	24	265	4	39	NaN	NaN	NaN	NA	LLD	0	0	21	1103	5	216	-0.433731	-0.0129371	0.664839	0.915428	IBD	0	0	30	424	6	58	-1.0733	-0.0503726	0.283669	0.870867
PWY-3841:_folate_transformations_II|g__Bacteroides.s__Bacteroides_massiliensis	MIBS	0	0	24	265	4	46	NaN	NaN	NaN	NA	LLD	0	0	21	1103	5	238	-0.240796	-0.00718233	0.810079	0.915428	IBD	0	0	30	424	6	58	-1.06378	-0.0499258	0.287966	0.870867
PWY-6700:_queuosine_biosynthesis|g__Prevotella.s__Prevotella_copri	MIBS	0	0	24	265	2	59	NaN	NaN	NaN	NA	LLD	0	0	21	1103	6	354	0.134373	0.004008	0.893432	0.915428	IBD	0	0	30	424	6	55	-1.22191	-0.057347	0.222202	0.870867
PWY-5686:_UMP_biosynthesis|g__Bacteroides.s__Bacteroides_massiliensis	MIBS	0	0	24	265	3	36	NaN	NaN	NaN	NA	LLD	0	0	21	1103	6	218	-0.957219	-0.0285515	0.338702	0.915428	IBD	0	0	30	424	6	57	-1.05419	-0.0494754	0.292346	0.870867
PWY-6703:_preQ0_biosynthesis|g__Bacteroides.s__Bacteroides_massiliensis	MIBS	0	0	24	265	3	33	NaN	NaN	NaN	NA	LLD	0	0	21	1103	5	193	-0.73537	-0.0219342	0.462425	0.915428	IBD	0	0	30	424	7	58	-1.54144	-0.0723435	0.123497	0.870867
P42-PWY:_incomplete_reductive_TCA_cycle|unclassified	MIBS	0	0	24	265	4	47	NaN	NaN	NaN	NA	LLD	0	0	21	1103	6	236	-0.850493	-0.0253681	0.395313	0.915428	IBD	0	0	30	424	7	73	-1.05494	-0.0495107	0.29195	0.870867
PEPTIDOGLYCANSYN-PWY:_peptidoglycan_biosynthesis_I_(meso-diaminopimelate_containing)|g__Erysipelotrichaceae_noname.s__Eubacterium_biforme	MIBS	0	0	24	265	4	93	NaN	NaN	NaN	NA	LLD	0	0	21	1103	6	401	0.483827	0.0144314	0.628789	0.915428	IBD	0	0	30	424	7	69	-0.85366	-0.0400643	0.393907	0.870867
PWY-6386:_UDP-N-acetylmuramoyl-pentapeptide_biosynthesis_II_(lysine-containing)|g__Erysipelotrichaceae_noname.s__Eubacterium_biforme	MIBS	0	0	24	265	4	94	NaN	NaN	NaN	NA	LLD	0	0	21	1103	6	403	0.498871	0.0148801	0.618148	0.915428	IBD	0	0	30	424	7	70	-0.834769	-0.0391776	0.404468	0.870867
PWY-6387:_UDP-N-acetylmuramoyl-pentapeptide_biosynthesis_I_(meso-diaminopimelate_containing)|g__Erysipelotrichaceae_noname.s__Eubacterium_biforme	MIBS	0	0	24	265	4	94	NaN	NaN	NaN	NA	LLD	0	0	21	1103	6	403	0.498083	0.0148566	0.618703	0.915428	IBD	0	0	30	424	7	70	-0.834769	-0.0391776	0.404468	0.870867
PWY-7111:_pyruvate_fermentation_to_isobutanol_(engineered)|g__Bacteroides.s__Bacteroides_massiliensis	MIBS	0	0	24	265	4	55	NaN	NaN	NaN	NA	LLD	0	0	21	1103	7	271	-0.848965	-0.0253225	0.39615	0.915428	IBD	0	0	30	424	7	65	-1.23985	-0.0581891	0.21545	0.870867
VALSYN-PWY:_L-valine_biosynthesis|g__Bacteroides.s__Bacteroides_massiliensis	MIBS	0	0	24	265	4	55	NaN	NaN	NaN	NA	LLD	0	0	21	1103	7	271	-0.848965	-0.0253225	0.39615	0.915428	IBD	0	0	30	424	7	65	-1.23985	-0.0581891	0.21545	0.870867
PWY-6936:_seleno-amino_acid_biosynthesis|g__Erysipelotrichaceae_noname.s__Eubacterium_biforme	MIBS	0	0	24	265	4	100	NaN	NaN	NaN	NA	LLD	0	0	21	1103	8	466	0.220632	0.00658091	0.825673	0.915428	IBD	0	0	30	424	8	80	-1.03303	-0.0484824	0.30208	0.870867
COA-PWY-1:_coenzyme_A_biosynthesis_II_(mammalian)|g__Erysipelotrichaceae_noname.s__Eubacterium_biforme	MIBS	0	0	24	265	4	98	NaN	NaN	NaN	NA	LLD	0	0	21	1103	9	432	-0.321696	-0.00959539	0.747975	0.915428	IBD	0	0	30	424	8	77	-1.12571	-0.0528321	0.260738	0.870867
PWY-621:_sucrose_degradation_III_(sucrose_invertase)|g__Escherichia.s__Escherichia_coli	MIBS	0	0	24	265	4	47	NaN	NaN	NaN	NA	LLD	0	0	21	1103	5	186	-0.901843	-0.0268997	0.367416	0.915428	IBD	0	0	30	424	10	115	-0.550689	-0.0258451	0.582474	0.870867
PWY-6121:_5-aminoimidazole_ribonucleotide_biosynthesis_I|g__Streptococcus.s__Streptococcus_parasanguinis	MIBS	4.83981	1.5019	24	265	15	138	-1.5914	-0.0936118	0.111823	0.718018	LLD	0	1.47739	21	1103	9	571	1.02878	0.0306859	0.303753	0.915428	IBD	3.90968	3.08846	30	424	19	260	-0.244699	-0.0114843	0.807264	0.876509
PWY-6277:_superpathway_of_5-aminoimidazole_ribonucleotide_biosynthesis|g__Bifidobacterium.s__Bifidobacterium_longum	MIBS	74.3497	53.2296	24	265	22	225	-2.01306	-0.118415	0.044243	0.518255	LLD	34.755	53.9315	21	1103	15	974	0.842539	0.0251308	0.399676	0.915428	IBD	30.9698	40.2121	30	424	24	332	0.225767	0.0105958	0.821945	0.886585
PWY-6163:_chorismate_biosynthesis_from_3-dehydroquinate|g__Roseburia.s__Roseburia_inulinivorans	MIBS	0	5.74592	24	265	10	154	1.05627	0.0621335	0.291453	0.876648	LLD	1.86843	7.18093	21	1103	11	732	1.14458	0.0341401	0.252525	0.915428	IBD	0	0	30	424	14	189	0.224298	0.0105268	0.82314	0.887341
PWY-6121:_5-aminoimidazole_ribonucleotide_biosynthesis_I|g__Bifidobacterium.s__Bifidobacterium_longum	MIBS	67.3418	48.2222	24	265	22	223	-2.05952	-0.121148	0.0395671	0.477295	LLD	31.5967	48.6531	21	1103	15	949	0.78662	0.0234629	0.431703	0.915428	IBD	28.7314	36.6354	30	424	24	323	0.220316	0.0103399	0.826189	0.890187
PWY-5695:_urate_biosynthesis/inosine_5'-phosphate_degradation|unclassified	MIBS	304.882	410.574	24	265	24	265	2.40788	0.14164	0.0161015	0.322296	LLD	400.007	419.202	21	1103	21	1103	1.03318	0.0308171	0.30168	0.915428	IBD	303.54	306.824	30	424	30	417	-0.20591	-0.00966385	0.837423	0.89836
VALSYN-PWY:_L-valine_biosynthesis|g__Bifidobacterium.s__Bifidobacterium_longum	MIBS	94.8524	67.4588	24	265	22	229	-1.96629	-0.115664	0.0494127	0.531622	LLD	40.9567	67.8992	21	1103	16	975	0.739274	0.0220507	0.459947	0.915428	IBD	41.5177	50.8195	30	424	24	333	0.198239	0.00930384	0.843424	0.902634
PWY-7197:_pyrimidine_deoxyribonucleotide_phosphorylation|g__Streptococcus.s__Streptococcus_salivarius	MIBS	9.35068	0	24	265	14	129	-1.7655	-0.103853	0.0777088	0.676392	LLD	0	0	21	1103	9	545	0.29436	0.00878003	0.768761	0.915428	IBD	6.93122	5.43478	30	424	19	249	-0.188757	-0.00885878	0.850868	0.908232
PWY0-1296:_purine_ribonucleosides_degradation|g__Roseburia.s__Roseburia_inulinivorans	MIBS	0.710804	4.56097	24	265	12	171	0.879001	0.051706	0.38011	0.876648	LLD	4.82518	7.1262	21	1103	13	774	1.03294	0.03081	0.301793	0.915428	IBD	3.27712	2.03835	30	424	18	233	0.185601	0.00871071	0.853349	0.909894
PWY-7111:_pyruvate_fermentation_to_isobutanol_(engineered)|g__Bifidobacterium.s__Bifidobacterium_longum	MIBS	94.8524	67.4588	24	265	22	228	-2.00223	-0.117778	0.0453979	0.518847	LLD	37.547	68.9421	21	1103	16	973	0.737944	0.022011	0.460755	0.915428	IBD	41.5177	49.5776	30	424	24	335	0.182268	0.00855426	0.85594	0.911571
VALSYN-PWY:_L-valine_biosynthesis|g__Streptococcus.s__Streptococcus_salivarius	MIBS	26.358	7.83965	24	265	19	204	-1.68974	-0.0993965	0.0913233	0.711146	LLD	7.86057	8.9327	21	1103	16	843	-0.132179	-0.00394257	0.895113	0.915428	IBD	10.7211	11.3788	30	424	25	344	-0.177695	-0.00833966	0.85953	0.913549
PWY-6121:_5-aminoimidazole_ribonucleotide_biosynthesis_I|g__Escherichia.s__Escherichia_coli	MIBS	0	0	24	265	5	46	-0.539363	-0.0317273	0.590961	0.876648	LLD	0	0	21	1103	6	219	-1.15996	-0.0345986	0.246265	0.915428	IBD	0	0	30	424	9	124	-0.154008	-0.00722796	0.878309	0.925951
PWY-6703:_preQ0_biosynthesis|g__Streptococcus.s__Streptococcus_salivarius	MIBS	8.3607	2.59325	24	265	17	142	-2.20852	-0.129913	0.0273011	0.440079	LLD	0	4.19429	21	1103	10	653	0.87174	0.0260018	0.383542	0.915428	IBD	4.89837	5.81865	30	424	19	259	-0.128349	-0.0060237	0.89846	0.939906
PWY-6386:_UDP-N-acetylmuramoyl-pentapeptide_biosynthesis_II_(lysine-containing)|g__Bacteroides.s__Bacteroides_xylanisolvens	MIBS	0	0	24	265	4	43	NaN	NaN	NaN	NA	LLD	0	0	21	1103	5	189	-1.0744	-0.0320466	0.282875	0.915428	IBD	0	0	30	424	6	89	0.0891062	0.00418196	0.929802	0.963539
PWY-6387:_UDP-N-acetylmuramoyl-pentapeptide_biosynthesis_I_(meso-diaminopimelate_containing)|g__Bacteroides.s__Bacteroides_xylanisolvens	MIBS	0	0	24	265	4	43	NaN	NaN	NaN	NA	LLD	0	0	21	1103	5	189	-1.07337	-0.0320159	0.283337	0.915428	IBD	0	0	30	424	6	89	0.0870811	0.00408692	0.931412	0.963915
ARO-PWY:_chorismate_biosynthesis_I|g__Roseburia.s__Roseburia_inulinivorans	MIBS	0	4.88076	24	265	10	144	0.812857	0.0478151	0.417072	0.876648	LLD	2.04457	6.49968	21	1103	11	687	0.993414	0.029631	0.320678	0.915428	IBD	0	0	30	424	14	182	0.0669296	0.00314116	0.947272	0.972338
PEPTIDOGLYCANSYN-PWY:_peptidoglycan_biosynthesis_I_(meso-diaminopimelate_containing)|g__Bacteroides.s__Bacteroides_xylanisolvens	MIBS	0	0	24	265	4	41	NaN	NaN	NaN	NA	LLD	0	0	21	1103	5	178	-1.19131	-0.0355337	0.23374	0.915428	IBD	0	0	30	424	6	84	-0.0661904	-0.00310647	0.94805	0.972338
PWY-6121:_5-aminoimidazole_ribonucleotide_biosynthesis_I|g__Streptococcus.s__Streptococcus_salivarius	MIBS	15.2435	7.06939	24	265	18	185	-1.79399	-0.105529	0.0730209	0.662425	LLD	4.38915	8.12058	21	1103	13	796	0.69409	0.020703	0.487841	0.915428	IBD	10.975	9.26388	30	424	22	320	-0.0478784	-0.00224705	0.962391	0.981731
COA-PWY-1:_coenzyme_A_biosynthesis_II_(mammalian)|g__Bifidobacterium.s__Bifidobacterium_longum	MIBS	73.3473	48.7021	24	265	22	216	-1.86972	-0.109984	0.0617006	0.593074	LLD	25.8283	51.0882	21	1103	15	915	0.76438	0.0227995	0.444843	0.915428	IBD	40.1306	38.1125	30	424	24	307	-0.0450884	-0.0021161	0.964617	0.982983
PWY0-1298:_superpathway_of_pyrimidine_deoxyribonucleosides_degradation|g__Escherichia.s__Escherichia_coli	MIBS	0	0	24	265	4	37	NaN	NaN	NaN	NA	LLD	0	0	21	1103	5	161	-1.15845	-0.0345535	0.246906	0.915428	IBD	0	0	30	424	8	110	-0.0373462	-0.00175275	0.970953	0.985849
SALVADEHYPOX-PWY:_adenosine_nucleotides_degradation_II|unclassified	MIBS	62.0379	65.7614	24	265	21	202	0.242491	0.0142642	0.809394	0.898566	LLD	79.0097	82.9105	21	1103	19	900	-0.846417	-0.0252465	0.39751	0.915428	IBD	83.498	72.5133	30	424	24	347	-0.03322	-0.00155909	0.974075	0.987998
COMPLETE-ARO-PWY:_superpathway_of_aromatic_amino_acid_biosynthesis|g__Eubacterium.s__Eubacterium_eligens	MIBS	0	0	24	265	6	90	0.575313	0.033842	0.566109	0.876648	LLD	0	0	21	1103	10	414	-1.03712	-0.0309347	0.299861	0.915428	IBD	0	0	30	424	10	132	0.0175205	0.00082228	0.98672	0.995413
ARO-PWY:_chorismate_biosynthesis_I|g__Eubacterium.s__Eubacterium_eligens	MIBS	0	0	24	265	6	90	0.575313	0.033842	0.566109	0.876648	LLD	0	0	21	1103	10	416	-1.04816	-0.0312641	0.294743	0.915428	IBD	0	0	30	424	10	132	0.0157685	0.000740052	0.988118	0.995654
PWY-5667:_CDP-diacylglycerol_biosynthesis_I|g__Clostridium.s__Clostridium_leptum	MIBS	0	0	24	265	10	62	-2.14971	-0.126454	0.0317112	0.44415	LLD	0	0	21	1103	5	185	-1.03372	-0.0308332	0.301511	0.915428	IBD	0	0	30	424	4	64	NaN	NaN	NaN	NA
PWY0-1319:_CDP-diacylglycerol_biosynthesis_II|g__Clostridium.s__Clostridium_leptum	MIBS	0	0	24	265	10	62	-2.14971	-0.126454	0.0317112	0.44415	LLD	0	0	21	1103	5	185	-1.03372	-0.0308332	0.301511	0.915428	IBD	0	0	30	424	4	64	NaN	NaN	NaN	NA
PWY-6121:_5-aminoimidazole_ribonucleotide_biosynthesis_I|g__Desulfovibrio.s__Desulfovibrio_piger	MIBS	0	0	24	265	0	42	NaN	NaN	NaN	NA	LLD	0	0	21	1103	5	171	-1.11637	-0.0332987	0.264491	0.915428	IBD	0	0	30	424	1	19	NaN	NaN	NaN	NA
PWY-6277:_superpathway_of_5-aminoimidazole_ribonucleotide_biosynthesis|g__Desulfovibrio.s__Desulfovibrio_piger	MIBS	0	0	24	265	0	46	NaN	NaN	NaN	NA	LLD	0	0	21	1103	5	179	-0.982181	-0.029296	0.32627	0.915428	IBD	0	0	30	424	1	22	NaN	NaN	NaN	NA
PWY-7197:_pyrimidine_deoxyribonucleotide_phosphorylation|g__Phascolarctobacterium.s__Phascolarctobacterium_succinatutens	MIBS	0	0	24	265	1	44	NaN	NaN	NaN	NA	LLD	0	0	21	1103	6	229	-1.05926	-0.031595	0.2897	0.915428	IBD	0	0	30	424	1	62	NaN	NaN	NaN	NA
ARO-PWY:_chorismate_biosynthesis_I|g__Phascolarctobacterium.s__Phascolarctobacterium_succinatutens	MIBS	0	0	24	265	1	46	NaN	NaN	NaN	NA	LLD	0	0	21	1103	5	221	-0.714924	-0.0213244	0.474955	0.915428	IBD	0	0	30	424	2	59	NaN	NaN	NaN	NA
COMPLETE-ARO-PWY:_superpathway_of_aromatic_amino_acid_biosynthesis|g__Phascolarctobacterium.s__Phascolarctobacterium_succinatutens	MIBS	0	0	24	265	1	46	NaN	NaN	NaN	NA	LLD	0	0	21	1103	5	221	-0.719771	-0.021469	0.471964	0.915428	IBD	0	0	30	424	2	59	NaN	NaN	NaN	NA
PWY-7357:_thiamin_formation_from_pyrithiamine_and_oxythiamine_(yeast)|g__Phascolarctobacterium.s__Phascolarctobacterium_succinatutens	MIBS	0	0	24	265	1	46	NaN	NaN	NaN	NA	LLD	0	0	21	1103	5	234	-0.549653	-0.0163948	0.582883	0.915428	IBD	0	0	30	424	2	62	NaN	NaN	NaN	NA
PWY-6163:_chorismate_biosynthesis_from_3-dehydroquinate|g__Phascolarctobacterium.s__Phascolarctobacterium_succinatutens	MIBS	0	0	24	265	1	47	NaN	NaN	NaN	NA	LLD	0	0	21	1103	5	221	-0.72171	-0.0215268	0.470771	0.915428	IBD	0	0	30	424	2	60	NaN	NaN	NaN	NA
PWY-6700:_queuosine_biosynthesis|g__Phascolarctobacterium.s__Phascolarctobacterium_succinatutens	MIBS	0	0	24	265	1	47	NaN	NaN	NaN	NA	LLD	0	0	21	1103	5	230	-0.618178	-0.0184387	0.536773	0.915428	IBD	0	0	30	424	2	62	NaN	NaN	NaN	NA
PWY-5686:_UMP_biosynthesis|g__Phascolarctobacterium.s__Phascolarctobacterium_succinatutens	MIBS	0	0	24	265	1	45	NaN	NaN	NaN	NA	LLD	0	0	21	1103	6	229	-1.07644	-0.0321075	0.281943	0.915428	IBD	0	0	30	424	2	58	NaN	NaN	NaN	NA
PWY-6386:_UDP-N-acetylmuramoyl-pentapeptide_biosynthesis_II_(lysine-containing)|g__Phascolarctobacterium.s__Phascolarctobacterium_succinatutens	MIBS	0	0	24	265	1	45	NaN	NaN	NaN	NA	LLD	0	0	21	1103	6	226	-1.08232	-0.0322828	0.279326	0.915428	IBD	0	0	30	424	2	61	NaN	NaN	NaN	NA
PEPTIDOGLYCANSYN-PWY:_peptidoglycan_biosynthesis_I_(meso-diaminopimelate_containing)|g__Phascolarctobacterium.s__Phascolarctobacterium_succinatutens	MIBS	0	0	24	265	1	47	NaN	NaN	NaN	NA	LLD	0	0	21	1103	6	242	-0.935125	-0.0278924	0.349965	0.915428	IBD	0	0	30	424	2	62	NaN	NaN	NaN	NA
PWY-6121:_5-aminoimidazole_ribonucleotide_biosynthesis_I|g__Phascolarctobacterium.s__Phascolarctobacterium_succinatutens	MIBS	0	0	24	265	1	48	NaN	NaN	NaN	NA	LLD	0	0	21	1103	6	242	-0.939801	-0.0280319	0.34756	0.915428	IBD	0	0	30	424	2	64	NaN	NaN	NaN	NA
COA-PWY-1:_coenzyme_A_biosynthesis_II_(mammalian)|g__Phascolarctobacterium.s__Phascolarctobacterium_succinatutens	MIBS	0	0	24	265	1	49	NaN	NaN	NaN	NA	LLD	0	0	21	1103	6	253	-0.886296	-0.026436	0.375706	0.915428	IBD	0	0	30	424	2	64	NaN	NaN	NaN	NA
COA-PWY:_coenzyme_A_biosynthesis_I|g__Phascolarctobacterium.s__Phascolarctobacterium_succinatutens	MIBS	0	0	24	265	1	49	NaN	NaN	NaN	NA	LLD	0	0	21	1103	6	255	-0.869063	-0.025922	0.385063	0.915428	IBD	0	0	30	424	2	65	NaN	NaN	NaN	NA
PWY-6387:_UDP-N-acetylmuramoyl-pentapeptide_biosynthesis_I_(meso-diaminopimelate_containing)|g__Phascolarctobacterium.s__Phascolarctobacterium_succinatutens	MIBS	0	0	24	265	1	49	NaN	NaN	NaN	NA	LLD	0	0	21	1103	6	247	-0.874687	-0.0260897	0.381997	0.915428	IBD	0	0	30	424	2	63	NaN	NaN	NaN	NA
PWY-6277:_superpathway_of_5-aminoimidazole_ribonucleotide_biosynthesis|g__Phascolarctobacterium.s__Phascolarctobacterium_succinatutens	MIBS	0	0	24	265	1	50	NaN	NaN	NaN	NA	LLD	0	0	21	1103	6	250	-0.862017	-0.0257118	0.388932	0.915428	IBD	0	0	30	424	2	64	NaN	NaN	NaN	NA
PWY-7111:_pyruvate_fermentation_to_isobutanol_(engineered)|g__Phascolarctobacterium.s__Phascolarctobacterium_succinatutens	MIBS	0	0	24	265	1	50	NaN	NaN	NaN	NA	LLD	0	0	21	1103	6	268	-0.702616	-0.0209573	0.482576	0.915428	IBD	0	0	30	424	2	66	NaN	NaN	NaN	NA
VALSYN-PWY:_L-valine_biosynthesis|g__Phascolarctobacterium.s__Phascolarctobacterium_succinatutens	MIBS	0	0	24	265	1	50	NaN	NaN	NaN	NA	LLD	0	0	21	1103	6	258	-0.784526	-0.0234005	0.432999	0.915428	IBD	0	0	30	424	2	66	NaN	NaN	NaN	NA
VALSYN-PWY:_L-valine_biosynthesis|g__Erysipelotrichaceae_noname.s__Eubacterium_cylindroides	MIBS	0	0	24	265	2	27	NaN	NaN	NaN	NA	LLD	0	0	21	1103	5	174	-0.966839	-0.0288384	0.333891	0.915428	IBD	0	0	30	424	3	32	NaN	NaN	NaN	NA
PWY-6277:_superpathway_of_5-aminoimidazole_ribonucleotide_biosynthesis|g__Lactobacillus.s__Lactobacillus_delbrueckii	MIBS	0	0	24	265	3	18	NaN	NaN	NaN	NA	LLD	0	0	21	1103	5	160	-1.04676	-0.0312221	0.295466	0.915428	IBD	0	0	30	424	3	44	NaN	NaN	NaN	NA
PWY-7111:_pyruvate_fermentation_to_isobutanol_(engineered)|g__Erysipelotrichaceae_noname.s__Eubacterium_cylindroides	MIBS	0	0	24	265	2	32	NaN	NaN	NaN	NA	LLD	0	0	21	1103	5	190	-0.800638	-0.023881	0.423639	0.915428	IBD	0	0	30	424	4	36	NaN	NaN	NaN	NA
PWY-5686:_UMP_biosynthesis|g__Methanobrevibacter.s__Methanobrevibacter_smithii	MIBS	0	0	24	265	4	77	NaN	NaN	NaN	NA	LLD	0	0	21	1103	9	401	-1.12725	-0.0336231	0.259803	0.915428	IBD	0	0	30	424	4	48	NaN	NaN	NaN	NA
PWY-6897:_thiamin_salvage_II|g__Methanobrevibacter.s__Methanobrevibacter_smithii	MIBS	0	0	24	265	4	77	NaN	NaN	NaN	NA	LLD	0	0	21	1103	9	412	-1.01076	-0.0301485	0.312318	0.915428	IBD	0	0	30	424	4	51	NaN	NaN	NaN	NA
PWY-7357:_thiamin_formation_from_pyrithiamine_and_oxythiamine_(yeast)|g__Methanobrevibacter.s__Methanobrevibacter_smithii	MIBS	0	0	24	265	4	78	NaN	NaN	NaN	NA	LLD	0	0	21	1103	9	414	-1.03744	-0.0309443	0.299712	0.915428	IBD	0	0	30	424	4	51	NaN	NaN	NaN	NA
PWY-1042:_glycolysis_IV_(plant_cytosol)|g__Ruminococcus.s__Ruminococcus_bromii	MIBS	28.2804	0	24	265	13	127	-0.15651	-0.00920649	0.876713	0.938544	LLD	81.4156	56.1588	21	1103	12	632	-0.123669	-0.00368874	0.901857	0.920758	IBD	0	0	30	424	11	152	0.437872	0.0205503	0.662088	0.870867
SALVADEHYPOX-PWY:_adenosine_nucleotides_degradation_II|g__Roseburia.s__Roseburia_intestinalis	MIBS	0	0	24	265	8	110	0.733344	0.0431379	0.464223	0.876648	LLD	0	0	21	1103	10	480	0.120613	0.00359757	0.904295	0.922432	IBD	0	0	30	424	9	181	1.46594	0.0687998	0.142884	0.870867
PEPTIDOGLYCANSYN-PWY:_peptidoglycan_biosynthesis_I_(meso-diaminopimelate_containing)|g__Bacteroides.s__Bacteroides_dorei	MIBS	0	0	24	265	10	88	-1.32163	-0.0777427	0.186797	0.876648	LLD	0	0	21	1103	8	481	0.1203	0.00358826	0.904542	0.922481	IBD	3.1343	0	30	424	16	163	-1.8597	-0.0872801	0.0630436	0.603837
PWY-7111:_pyruvate_fermentation_to_isobutanol_(engineered)|g__Streptococcus.s__Streptococcus_salivarius	MIBS	24.1708	7.57033	24	265	20	206	-2.082	-0.12247	0.0374601	0.464619	LLD	9.72007	10.3594	21	1103	16	875	0.117584	0.00350724	0.906667	0.924289	IBD	10.5042	12.1581	30	424	24	343	-0.300565	-0.0141062	0.764298	0.870867
PWY-7357:_thiamin_formation_from_pyrithiamine_and_oxythiamine_(yeast)|g__Erysipelotrichaceae_noname.s__Eubacterium_biforme	MIBS	0	0	24	265	2	68	NaN	NaN	NaN	NA	LLD	0	0	21	1103	6	314	-0.117611	-0.00350804	0.906714	0.924289	IBD	0	0	30	424	5	51	-0.67937	-0.0318844	0.497702	0.870867
CALVIN-PWY:_Calvin-Benson-Bassham_cycle|g__Ruminococcus.s__Ruminococcus_bromii	MIBS	19.0601	0	24	265	13	127	-0.205935	-0.0121138	0.837915	0.914477	LLD	52.7942	52.2098	21	1103	12	628	-0.115312	-0.00343946	0.908478	0.925884	IBD	0	0	30	424	11	153	0.434558	0.0203948	0.664491	0.870867
PWY-7357:_thiamin_formation_from_pyrithiamine_and_oxythiamine_(yeast)|g__Roseburia.s__Roseburia_intestinalis	MIBS	0	0	24	265	9	124	0.879416	0.0517304	0.379929	0.876648	LLD	2.48157	0	21	1103	11	526	0.111751	0.00333327	0.911311	0.927953	IBD	0	0	30	424	10	189	1.36518	0.0640712	0.172445	0.870867
ARO-PWY:_chorismate_biosynthesis_I|g__Lachnospiraceae_noname.s__Lachnospiraceae_bacterium_3_1_46FAA	MIBS	0	0	24	265	7	77	-0.108145	-0.00636148	0.915142	0.959122	LLD	0	0	21	1103	5	298	0.103804	0.00309621	0.91767	0.933401	IBD	0	0	30	424	9	98	-0.861275	-0.0404216	0.38962	0.870867
PWY-6277:_superpathway_of_5-aminoimidazole_ribonucleotide_biosynthesis|g__Lachnospiraceae_noname.s__Lachnospiraceae_bacterium_3_1_46FAA	MIBS	0	0	24	265	8	90	0.0120973	0.000711604	0.991554	0.998682	LLD	0	0	21	1103	7	382	-0.100341	-0.00299292	0.920391	0.935758	IBD	0	0	30	424	12	124	-1.21393	-0.0569725	0.225115	0.870867
PWY-6277:_superpathway_of_5-aminoimidazole_ribonucleotide_biosynthesis|g__Clostridium.s__Clostridium_leptum	MIBS	2.59342	0	24	265	17	92	-3.5719	-0.210111	0.000356395	0.0320225	LLD	0	0	21	1103	5	325	0.0990914	0.00295565	0.921401	0.936578	IBD	0	0	30	424	9	103	-0.705069	-0.0330905	0.481359	0.870867
PWY-6703:_preQ0_biosynthesis|g__Bacteroides.s__Bacteroides_dorei	MIBS	0	0	24	265	11	72	-2.16061	-0.127095	0.0308494	0.44415	LLD	0	0	21	1103	7	408	-0.0968361	-0.00288838	0.923168	0.937963	IBD	0	0	30	424	14	153	-1.51903	-0.0712917	0.128964	0.870867
PWY-6125:_superpathway_of_guanosine_nucleotides_de_novo_biosynthesis_II|g__Bacteroides.s__Bacteroides_dorei	MIBS	0	0	24	265	10	85	-1.50263	-0.0883899	0.133329	0.758935	LLD	0	0	21	1103	7	440	0.0955705	0.00285063	0.924167	0.938771	IBD	2.8454	0	30	424	16	159	-1.77956	-0.0835188	0.0752828	0.676446
PWY-6386:_UDP-N-acetylmuramoyl-pentapeptide_biosynthesis_II_(lysine-containing)|g__Lachnospiraceae_noname.s__Lachnospiraceae_bacterium_3_1_46FAA	MIBS	0	0	24	265	7	81	0.103331	0.00607832	0.918943	0.961709	LLD	0	0	21	1103	6	322	-0.0807047	-0.00240722	0.936013	0.949554	IBD	0	0	30	424	10	110	-0.889079	-0.0417266	0.374459	0.870867
CITRULBIO-PWY:_L-citrulline_biosynthesis|unclassified	MIBS	0	0	24	265	4	38	NaN	NaN	NaN	NA	LLD	0	0	21	1103	5	278	0.0689899	0.0020578	0.945352	0.955886	IBD	0	0	30	424	8	67	-1.38937	-0.0652062	0.16506	0.870867
PWY-6387:_UDP-N-acetylmuramoyl-pentapeptide_biosynthesis_I_(meso-diaminopimelate_containing)|g__Lachnospiraceae_noname.s__Lachnospiraceae_bacterium_3_1_46FAA	MIBS	0	0	24	265	7	81	0.0782813	0.00460478	0.93885	0.968682	LLD	0	0	21	1103	6	322	-0.0633806	-0.00189049	0.9498	0.959754	IBD	0	0	30	424	10	110	-0.896504	-0.042075	0.370479	0.870867
PWY-4984:_urea_cycle|unclassified	MIBS	0	0	24	265	3	37	NaN	NaN	NaN	NA	LLD	0	0	21	1103	5	280	0.0625982	0.00186715	0.95044	0.960191	IBD	0	0	30	424	6	56	-0.897392	-0.0421167	0.370154	0.870867
PWY-6737:_starch_degradation_V|g__Erysipelotrichaceae_noname.s__Eubacterium_biforme	MIBS	0	0	24	265	4	103	NaN	NaN	NaN	NA	LLD	0	0	21	1103	9	483	0.0572507	0.00170765	0.954644	0.963807	IBD	0	0	30	424	8	81	-0.955696	-0.044853	0.339751	0.870867
PWY-841:_superpathway_of_purine_nucleotides_de_novo_biosynthesis_I|unclassified	MIBS	114.502	102.848	24	265	16	200	0.110576	0.00650444	0.912973	0.959122	LLD	134.449	172.115	21	1103	20	968	0.0502613	0.00149917	0.960185	0.968556	IBD	125.524	81.2599	30	424	29	312	-2.50325	-0.117483	0.012331	0.261823
PWY-5686:_UMP_biosynthesis|g__Erysipelotrichaceae_noname.s__Eubacterium_biforme	MIBS	0	0	24	265	4	101	NaN	NaN	NaN	NA	LLD	0	0	21	1103	9	479	-0.0483702	-0.00144276	0.96172	0.969893	IBD	0	0	30	424	8	82	-0.963897	-0.0452379	0.335616	0.870867
PWY0-1296:_purine_ribonucleosides_degradation|g__Erysipelotrichaceae_noname.s__Eubacterium_biforme	MIBS	0	0	24	265	5	101	1.89878	0.111693	0.0577884	0.578651	LLD	0	0	21	1103	9	484	-0.0407656	-0.00121594	0.967781	0.975793	IBD	0	0	30	424	8	82	-0.922528	-0.0432964	0.356792	0.870867
PWY-7111:_pyruvate_fermentation_to_isobutanol_(engineered)|g__Streptococcus.s__Streptococcus_thermophilus	MIBS	0	0	24	265	10	89	-1.04914	-0.0617142	0.294807	0.876648	LLD	2.92433	1.89686	21	1103	11	560	-0.0379586	-0.00113221	0.970009	0.977401	IBD	2.62013	0	30	424	16	175	-1.24332	-0.0583519	0.214045	0.870867
ARGININE-SYN4-PWY:_L-ornithine_de_novo__biosynthesis|g__Bacteroides.s__Bacteroides_massiliensis	MIBS	0	0	24	265	3	50	NaN	NaN	NaN	NA	LLD	0	0	21	1103	5	267	-0.0374839	-0.00111805	0.970459	0.977492	IBD	0	0	30	424	6	67	-0.720516	-0.0338155	0.471901	0.870867
PWY66-422:_D-galactose_degradation_V_(Leloir_pathway)|g__Erysipelotrichaceae_noname.s__Eubacterium_biforme	MIBS	0	0	24	265	4	102	NaN	NaN	NaN	NA	LLD	0	0	21	1103	9	486	0.0325046	0.00096953	0.974368	0.981152	IBD	0	0	30	424	8	83	-0.961771	-0.0451382	0.336682	0.870867
PWY-6606:_guanosine_nucleotides_degradation_II|unclassified	MIBS	39.1985	41.344	24	265	18	217	0.713983	0.041999	0.476029	0.876648	LLD	46.5756	47.0304	21	1103	17	949	0.0261626	0.000780366	0.979399	0.985574	IBD	48.905	27.7382	30	424	23	286	-0.551918	-0.0259028	0.581506	0.870867
PWY-6163:_chorismate_biosynthesis_from_3-dehydroquinate|g__Streptococcus.s__Streptococcus_thermophilus	MIBS	0	0	24	265	8	91	-0.455231	-0.0267783	0.650028	0.876648	LLD	5.25649	2.87853	21	1103	11	557	0.0249719	0.000744849	0.980366	0.985691	IBD	2.17765	0	30	424	15	169	-1.13185	-0.0531202	0.25804	0.870867
PWY-6168:_flavin_biosynthesis_III_(fungi)|unclassified	MIBS	14.5899	24.3333	24	265	14	184	1.35794	0.0798789	0.174894	0.858677	LLD	26.2363	29.1512	21	1103	18	870	0.0238619	0.00071174	0.981235	0.986136	IBD	32.213	21.1703	30	424	21	281	-1.0942	-0.0513531	0.274191	0.870867
COMPLETE-ARO-PWY:_superpathway_of_aromatic_amino_acid_biosynthesis|g__Streptococcus.s__Streptococcus_thermophilus	MIBS	0	0	24	265	8	90	-0.489939	-0.02882	0.625247	0.876648	LLD	5.42613	0	21	1103	11	549	-0.0221435	-0.000660484	0.982623	0.987102	IBD	2.74747	0	30	424	15	166	-1.20614	-0.0566069	0.228078	0.870867
PWY-621:_sucrose_degradation_III_(sucrose_invertase)|g__Eubacterium.s__Eubacterium_rectale	MIBS	3.74373	0	24	265	12	128	-0.540921	-0.0318189	0.589508	0.876648	LLD	0	0	21	1103	10	506	-0.0184915	-0.000551555	0.985542	0.989175	IBD	0	0	30	424	13	148	-0.148186	-0.0069547	0.882861	0.928556
PWY-6121:_5-aminoimidazole_ribonucleotide_biosynthesis_I|g__Erysipelotrichaceae_noname.s__Eubacterium_biforme	MIBS	0	0	24	265	5	102	1.895	0.111471	0.0582874	0.578651	LLD	0	0	21	1103	9	484	-0.0175778	-0.000524302	0.986274	0.989696	IBD	0	0	30	424	8	81	-1.03672	-0.0486558	0.30035	0.870867
GLYCOGENSYNTH-PWY:_glycogen_biosynthesis_I_(from_ADP-D-Glucose)|g__Erysipelotrichaceae_noname.s__Eubacterium_biforme	MIBS	0	0	24	265	4	103	NaN	NaN	NaN	NA	LLD	0	0	21	1103	9	486	0.0130766	0.000390041	0.989865	0.992653	IBD	0	0	30	424	8	83	-0.910285	-0.0427218	0.363216	0.870867
PWY-3841:_folate_transformations_II|g__Streptococcus.s__Streptococcus_thermophilus	MIBS	0	0	24	265	10	92	-0.997743	-0.0586908	0.319129	0.876648	LLD	5.98817	3.5164	21	1103	12	576	0.0100617	0.000300114	0.992259	0.994407	IBD	3.58475	0	30	424	15	179	-1.06492	-0.0499791	0.287275	0.870867
COMPLETE-ARO-PWY:_superpathway_of_aromatic_amino_acid_biosynthesis|g__Lachnospiraceae_noname.s__Lachnospiraceae_bacterium_3_1_46FAA	MIBS	0	0	24	265	6	76	0.288644	0.016979	0.774081	0.876648	LLD	0	0	21	1103	5	287	0.00924182	0.00027566	0.992977	0.994912	IBD	0	0	30	424	9	93	-1.01191	-0.0474914	0.312051	0.870867
PWY-6277:_superpathway_of_5-aminoimidazole_ribonucleotide_biosynthesis|g__Erysipelotrichaceae_noname.s__Eubacterium_biforme	MIBS	0	0	24	265	5	103	1.89132	0.111254	0.0587776	0.578938	LLD	0	0	21	1103	9	487	0.00784196	0.000233906	0.994041	0.995497	IBD	0	0	30	424	8	83	-0.961771	-0.0451382	0.336682	0.870867
ARO-PWY:_chorismate_biosynthesis_I|g__Streptococcus.s__Streptococcus_thermophilus	MIBS	0	0	24	265	8	90	-0.492963	-0.0289979	0.623107	0.876648	LLD	5.07217	0	21	1103	11	550	-0.00689449	-0.000205646	0.994789	0.995864	IBD	2.42634	0	30	424	15	166	-1.198	-0.056225	0.231234	0.870867
PWY-5686:_UMP_biosynthesis|g__Prevotella.s__Prevotella_copri	MIBS	0	0	24	265	1	58	NaN	NaN	NaN	NA	LLD	0	0	21	1103	6	333	-0.00543216	-0.000162028	0.995999	0.996861	IBD	0	0	30	424	6	51	-1.38083	-0.0648057	0.167715	0.870867
PWY-7111:_pyruvate_fermentation_to_isobutanol_(engineered)|g__Lachnospiraceae_noname.s__Lachnospiraceae_bacterium_3_1_46FAA	MIBS	0	0	24	265	8	95	0.208491	0.0122642	0.836009	0.914477	LLD	0	0	21	1103	7	381	0.00120025	3.58004e-05	0.999362	0.999578	IBD	0	0	30	424	13	125	-1.48835	-0.0698518	0.136892	0.870867
VALSYN-PWY:_L-valine_biosynthesis|g__Lachnospiraceae_noname.s__Lachnospiraceae_bacterium_3_1_46FAA	MIBS	0	0	24	265	8	95	0.208491	0.0122642	0.836009	0.914477	LLD	0	0	21	1103	7	381	0.00120025	3.58004e-05	0.999362	0.999578	IBD	0	0	30	424	13	125	-1.48835	-0.0698518	0.136892	0.870867
1CMET2-PWY:_N10-formyl-tetrahydrofolate_biosynthesis|g__Parabacteroides.s__Parabacteroides_johnsonii	MIBS	0	0	24	265	1	13	NaN	NaN	NaN	NA	LLD	0	0	21	1103	1	25	NaN	NaN	NaN	NA	IBD	0	0	30	424	5	12	-3.85693	-0.181014	0.000115854	0.020204
PWY-7111:_pyruvate_fermentation_to_isobutanol_(engineered)|g__Parabacteroides.s__Parabacteroides_goldsteinii	MIBS	0	0	24	265	2	11	NaN	NaN	NaN	NA	LLD	0	0	21	1103	2	45	NaN	NaN	NaN	NA	IBD	0	0	30	424	5	10	-4.19453	-0.196859	2.76262e-05	0.020204
VALSYN-PWY:_L-valine_biosynthesis|g__Parabacteroides.s__Parabacteroides_goldsteinii	MIBS	0	0	24	265	2	11	NaN	NaN	NaN	NA	LLD	0	0	21	1103	2	45	NaN	NaN	NaN	NA	IBD	0	0	30	424	5	10	-4.19453	-0.196859	2.76262e-05	0.020204
PWY-6700:_queuosine_biosynthesis|g__Parabacteroides.s__Parabacteroides_johnsonii	MIBS	0	0	24	265	2	14	NaN	NaN	NaN	NA	LLD	0	0	21	1103	1	33	NaN	NaN	NaN	NA	IBD	0	0	30	424	6	15	-4.1188	-0.193305	3.84133e-05	0.020204
PWY-5667:_CDP-diacylglycerol_biosynthesis_I|g__Bacteroides.s__Bacteroides_intestinalis	MIBS	0	0	24	265	1	25	NaN	NaN	NaN	NA	LLD	0	0	21	1103	4	97	NaN	NaN	NaN	NA	IBD	0	0	30	424	7	20	-4.18037	-0.196195	2.93288e-05	0.020204
PWY0-1319:_CDP-diacylglycerol_biosynthesis_II|g__Bacteroides.s__Bacteroides_intestinalis	MIBS	0	0	24	265	1	25	NaN	NaN	NaN	NA	LLD	0	0	21	1103	4	97	NaN	NaN	NaN	NA	IBD	0	0	30	424	7	20	-4.18037	-0.196195	2.93288e-05	0.020204
PWY-3841:_folate_transformations_II|g__Parabacteroides.s__Parabacteroides_johnsonii	MIBS	0	0	24	265	1	15	NaN	NaN	NaN	NA	LLD	0	0	21	1103	2	45	NaN	NaN	NaN	NA	IBD	0	0	30	424	6	19	-3.61705	-0.169757	0.000300084	0.0328359
PWY-7228:_superpathway_of_guanosine_nucleotides_de_novo_biosynthesis_I|g__Bacteroides.s__Bacteroides_intestinalis	MIBS	0	0	24	265	0	17	NaN	NaN	NaN	NA	LLD	0	0	21	1103	4	83	NaN	NaN	NaN	NA	IBD	0	0	30	424	6	21	-3.43212	-0.161077	0.00060277	0.0570777
PWY-5686:_UMP_biosynthesis|g__Bacteroides.s__Bacteroides_intestinalis	MIBS	0	0	24	265	0	24	NaN	NaN	NaN	NA	LLD	0	0	21	1103	4	90	NaN	NaN	NaN	NA	IBD	0	0	30	424	6	21	-3.38294	-0.158769	0.000721742	0.0651028
COA-PWY-1:_coenzyme_A_biosynthesis_II_(mammalian)|g__Bacteroides.s__Bacteroides_intestinalis	MIBS	0	0	24	265	1	20	NaN	NaN	NaN	NA	LLD	0	0	21	1103	4	82	NaN	NaN	NaN	NA	IBD	0	0	30	424	6	21	-3.36538	-0.157945	0.000769275	0.0664546
PWY-7228:_superpathway_of_guanosine_nucleotides_de_novo_biosynthesis_I|g__Parabacteroides.s__Parabacteroides_johnsonii	MIBS	0	0	24	265	1	10	NaN	NaN	NaN	NA	LLD	0	0	21	1103	1	30	NaN	NaN	NaN	NA	IBD	0	0	30	424	5	15	-3.34308	-0.156898	0.000834619	0.0708563
PWY-7228:_superpathway_of_guanosine_nucleotides_de_novo_biosynthesis_I|g__Bilophila.s__Bilophila_wadsworthia	MIBS	0	0	24	265	3	21	NaN	NaN	NaN	NA	LLD	0	0	21	1103	0	40	NaN	NaN	NaN	NA	IBD	0	0	30	424	6	22	-3.27391	-0.153652	0.00106719	0.0821069
1CMET2-PWY:_N10-formyl-tetrahydrofolate_biosynthesis|g__Bacteroides.s__Bacteroides_intestinalis	MIBS	0	0	24	265	1	20	NaN	NaN	NaN	NA	LLD	0	0	21	1103	4	68	NaN	NaN	NaN	NA	IBD	0	0	30	424	6	23	-3.23078	-0.151628	0.00124188	0.0861267
NAGLIPASYN-PWY:_lipid_IVA_biosynthesis|unclassified	MIBS	0	0	24	265	0	3	NaN	NaN	NaN	NA	LLD	0	0	21	1103	0	13	NaN	NaN	NaN	NA	IBD	0	0	30	424	5	17	-3.17142	-0.148842	0.00152712	0.101615
PWY-7111:_pyruvate_fermentation_to_isobutanol_(engineered)|g__Bacteroides.s__Bacteroides_intestinalis	MIBS	0	0	24	265	2	31	NaN	NaN	NaN	NA	LLD	0	0	21	1103	4	127	NaN	NaN	NaN	NA	IBD	0	0	30	424	7	31	-3.13151	-0.146969	0.00174802	0.111783
VALSYN-PWY:_L-valine_biosynthesis|g__Bacteroides.s__Bacteroides_intestinalis	MIBS	0	0	24	265	2	31	NaN	NaN	NaN	NA	LLD	0	0	21	1103	4	127	NaN	NaN	NaN	NA	IBD	0	0	30	424	7	31	-3.13151	-0.146969	0.00174802	0.111783
COA-PWY-1:_coenzyme_A_biosynthesis_II_(mammalian)|g__Odoribacter.s__Odoribacter_splanchnicus	MIBS	0	0	24	265	0	8	NaN	NaN	NaN	NA	LLD	0	0	21	1103	3	56	NaN	NaN	NaN	NA	IBD	0	0	30	424	7	31	-3.11652	-0.146265	0.00183935	0.116115
PWY-3841:_folate_transformations_II|g__Bacteroides.s__Bacteroides_intestinalis	MIBS	0	0	24	265	1	24	NaN	NaN	NaN	NA	LLD	0	0	21	1103	4	102	NaN	NaN	NaN	NA	IBD	0	0	30	424	6	25	-3.066	-0.143895	0.00218138	0.135964
COA-PWY:_coenzyme_A_biosynthesis_I|g__Odoribacter.s__Odoribacter_splanchnicus	MIBS	0	0	24	265	0	12	NaN	NaN	NaN	NA	LLD	0	0	21	1103	4	60	NaN	NaN	NaN	NA	IBD	0	0	30	424	7	32	-3.0309	-0.142247	0.00245025	0.148506
VALSYN-PWY:_L-valine_biosynthesis|g__Parabacteroides.s__Parabacteroides_johnsonii	MIBS	0	0	24	265	2	14	NaN	NaN	NaN	NA	LLD	0	0	21	1103	1	64	NaN	NaN	NaN	NA	IBD	0	0	30	424	5	19	-2.91324	-0.136725	0.00359838	0.192591
PWY-5667:_CDP-diacylglycerol_biosynthesis_I|g__Parabacteroides.s__Parabacteroides_johnsonii	MIBS	0	0	24	265	2	13	NaN	NaN	NaN	NA	LLD	0	0	21	1103	1	36	NaN	NaN	NaN	NA	IBD	0	0	30	424	5	19	-2.85753	-0.134111	0.00429453	0.205304
PWY0-1319:_CDP-diacylglycerol_biosynthesis_II|g__Parabacteroides.s__Parabacteroides_johnsonii	MIBS	0	0	24	265	2	13	NaN	NaN	NaN	NA	LLD	0	0	21	1103	1	36	NaN	NaN	NaN	NA	IBD	0	0	30	424	5	19	-2.85753	-0.134111	0.00429453	0.205304
PWY-7111:_pyruvate_fermentation_to_isobutanol_(engineered)|g__Bilophila.s__Bilophila_wadsworthia	MIBS	0	0	24	265	3	31	NaN	NaN	NaN	NA	LLD	0	0	21	1103	2	66	NaN	NaN	NaN	NA	IBD	0	0	30	424	7	33	-2.82776	-0.132713	0.00470896	0.218745
VALSYN-PWY:_L-valine_biosynthesis|g__Bilophila.s__Bilophila_wadsworthia	MIBS	0	0	24	265	3	31	NaN	NaN	NaN	NA	LLD	0	0	21	1103	2	66	NaN	NaN	NaN	NA	IBD	0	0	30	424	7	33	-2.82776	-0.132713	0.00470896	0.218745
PWY-7111:_pyruvate_fermentation_to_isobutanol_(engineered)|g__Parabacteroides.s__Parabacteroides_johnsonii	MIBS	0	0	24	265	3	19	NaN	NaN	NaN	NA	LLD	0	0	21	1103	1	78	NaN	NaN	NaN	NA	IBD	0	0	30	424	5	21	-2.69796	-0.126621	0.00701422	0.261823
PWY-6277:_superpathway_of_5-aminoimidazole_ribonucleotide_biosynthesis|g__Bilophila.s__Bilophila_wadsworthia	MIBS	0	0	24	265	3	30	NaN	NaN	NaN	NA	LLD	0	0	21	1103	1	72	NaN	NaN	NaN	NA	IBD	0	0	30	424	6	31	-2.50379	-0.117509	0.0123398	0.261823
PWY-5686:_UMP_biosynthesis|g__Odoribacter.s__Odoribacter_splanchnicus	MIBS	0	0	24	265	1	9	NaN	NaN	NaN	NA	LLD	0	0	21	1103	3	72	NaN	NaN	NaN	NA	IBD	0	0	30	424	7	39	-2.4652	-0.115698	0.0137464	0.261823
PWY-6121:_5-aminoimidazole_ribonucleotide_biosynthesis_I|g__Odoribacter.s__Odoribacter_splanchnicus	MIBS	0	0	24	265	1	13	NaN	NaN	NaN	NA	LLD	0	0	21	1103	3	78	NaN	NaN	NaN	NA	IBD	0	0	30	424	7	42	-2.46757	-0.115809	0.0136544	0.261823
PWY-6277:_superpathway_of_5-aminoimidazole_ribonucleotide_biosynthesis|g__Pseudoflavonifractor.s__Pseudoflavonifractor_capillosus	MIBS	0	0	24	265	3	19	NaN	NaN	NaN	NA	LLD	0	0	21	1103	3	94	NaN	NaN	NaN	NA	IBD	0	0	30	424	12	85	-2.61355	-0.12266	0.00898697	0.261823
PWY-7111:_pyruvate_fermentation_to_isobutanol_(engineered)|g__Coprobacter.s__Coprobacter_fastidiosus	MIBS	0	0	24	265	3	14	NaN	NaN	NaN	NA	LLD	0	0	21	1103	0	45	NaN	NaN	NaN	NA	IBD	0	0	30	424	6	31	-2.35508	-0.110529	0.0185944	0.294654
VALSYN-PWY:_L-valine_biosynthesis|g__Coprobacter.s__Coprobacter_fastidiosus	MIBS	0	0	24	265	3	14	NaN	NaN	NaN	NA	LLD	0	0	21	1103	0	45	NaN	NaN	NaN	NA	IBD	0	0	30	424	6	31	-2.35508	-0.110529	0.0185944	0.294654
PWY-7663:_gondoate_biosynthesis_(anaerobic)|g__Odoribacter.s__Odoribacter_splanchnicus	MIBS	0	0	24	265	1	14	NaN	NaN	NaN	NA	LLD	0	0	21	1103	4	86	NaN	NaN	NaN	NA	IBD	0	0	30	424	7	43	-2.36209	-0.110859	0.0182371	0.294654
PWY-6386:_UDP-N-acetylmuramoyl-pentapeptide_biosynthesis_II_(lysine-containing)|g__Odoribacter.s__Odoribacter_splanchnicus	MIBS	0	0	24	265	1	13	NaN	NaN	NaN	NA	LLD	0	0	21	1103	4	68	NaN	NaN	NaN	NA	IBD	0	0	30	424	7	42	-2.31251	-0.108531	0.0208234	0.307911
PWY-6387:_UDP-N-acetylmuramoyl-pentapeptide_biosynthesis_I_(meso-diaminopimelate_containing)|g__Odoribacter.s__Odoribacter_splanchnicus	MIBS	0	0	24	265	1	13	NaN	NaN	NaN	NA	LLD	0	0	21	1103	4	68	NaN	NaN	NaN	NA	IBD	0	0	30	424	7	42	-2.30984	-0.108406	0.0209714	0.308249
PEPTIDOGLYCANSYN-PWY:_peptidoglycan_biosynthesis_I_(meso-diaminopimelate_containing)|g__Odoribacter.s__Odoribacter_splanchnicus	MIBS	0	0	24	265	1	13	NaN	NaN	NaN	NA	LLD	0	0	21	1103	4	63	NaN	NaN	NaN	NA	IBD	0	0	30	424	7	42	-2.29112	-0.107528	0.0220338	0.32099
PWY-5188:_tetrapyrrole_biosynthesis_I_(from_glutamate)|g__Bilophila.s__Bilophila_wadsworthia	MIBS	0	0	24	265	1	25	NaN	NaN	NaN	NA	LLD	0	0	21	1103	1	66	NaN	NaN	NaN	NA	IBD	0	0	30	424	6	33	-2.28132	-0.107068	0.0226171	0.327532
PWY-7111:_pyruvate_fermentation_to_isobutanol_(engineered)|g__Pseudoflavonifractor.s__Pseudoflavonifractor_capillosus	MIBS	0	0	24	265	2	21	NaN	NaN	NaN	NA	LLD	0	0	21	1103	3	93	NaN	NaN	NaN	NA	IBD	0	0	30	424	11	82	-2.25028	-0.105611	0.0244962	0.348611
PWY-7111:_pyruvate_fermentation_to_isobutanol_(engineered)|g__Odoribacter.s__Odoribacter_splanchnicus	MIBS	0	0	24	265	1	15	NaN	NaN	NaN	NA	LLD	0	0	21	1103	4	83	NaN	NaN	NaN	NA	IBD	0	0	30	424	7	47	-2.1604	-0.101393	0.0308406	0.42898
PWY-6277:_superpathway_of_5-aminoimidazole_ribonucleotide_biosynthesis|g__Odoribacter.s__Odoribacter_splanchnicus	MIBS	0	0	24	265	1	16	NaN	NaN	NaN	NA	LLD	0	0	21	1103	4	92	NaN	NaN	NaN	NA	IBD	0	0	30	424	7	47	-2.1476	-0.100792	0.0318477	0.430987
VALSYN-PWY:_L-valine_biosynthesis|g__Pseudoflavonifractor.s__Pseudoflavonifractor_capillosus	MIBS	0	0	24	265	2	19	NaN	NaN	NaN	NA	LLD	0	0	21	1103	3	91	NaN	NaN	NaN	NA	IBD	0	0	30	424	10	77	-2.13836	-0.100358	0.032573	0.436204
VALSYN-PWY:_L-valine_biosynthesis|g__Odoribacter.s__Odoribacter_splanchnicus	MIBS	0	0	24	265	1	17	NaN	NaN	NaN	NA	LLD	0	0	21	1103	4	94	NaN	NaN	NaN	NA	IBD	0	0	30	424	7	48	-2.11645	-0.0993299	0.0344147	0.452937
PWY-5188:_tetrapyrrole_biosynthesis_I_(from_glutamate)|g__Eggerthella.s__Eggerthella_lenta	MIBS	0	0	24	265	4	36	NaN	NaN	NaN	NA	LLD	0	0	21	1103	4	65	NaN	NaN	NaN	NA	IBD	0	0	30	424	8	55	-2.0916	-0.0981638	0.0365815	0.465445
PWY-1269:_CMP-3-deoxy-D-manno-octulosonate_biosynthesis_I|g__Odoribacter.s__Odoribacter_splanchnicus	MIBS	0	0	24	265	1	14	NaN	NaN	NaN	NA	LLD	0	0	21	1103	3	79	NaN	NaN	NaN	NA	IBD	0	0	30	424	6	40	-2.01561	-0.0945971	0.0439853	0.524829
PEPTIDOGLYCANSYN-PWY:_peptidoglycan_biosynthesis_I_(meso-diaminopimelate_containing)|g__Bifidobacterium.s__Bifidobacterium_catenulatum	MIBS	0	0	24	265	3	52	NaN	NaN	NaN	NA	LLD	0	0	21	1103	3	263	NaN	NaN	NaN	NA	IBD	0	0	30	424	7	50	-1.86863	-0.0876991	0.0618488	0.603837
PWY-6121:_5-aminoimidazole_ribonucleotide_biosynthesis_I|g__Pseudoflavonifractor.s__Pseudoflavonifractor_capillosus	MIBS	0	0	24	265	1	15	NaN	NaN	NaN	NA	LLD	0	0	21	1103	2	65	NaN	NaN	NaN	NA	IBD	0	0	30	424	8	61	-1.83268	-0.0860117	0.0670226	0.623855
1CMET2-PWY:_N10-formyl-tetrahydrofolate_biosynthesis|g__Bacteroides.s__Bacteroides_fragilis	MIBS	0	0	24	265	7	27	-2.94047	-0.172969	0.00330137	0.0925145	LLD	0	0	21	1103	3	92	NaN	NaN	NaN	NA	IBD	0	0	30	424	11	95	-1.82669	-0.0857308	0.0678928	0.630762
VALSYN-PWY:_L-valine_biosynthesis|g__Bifidobacterium.s__Bifidobacterium_catenulatum	MIBS	0	0	24	265	4	55	NaN	NaN	NaN	NA	LLD	0	0	21	1103	4	282	NaN	NaN	NaN	NA	IBD	0	0	30	424	7	50	-1.80859	-0.0848814	0.070709	0.645958
PWY-6386:_UDP-N-acetylmuramoyl-pentapeptide_biosynthesis_II_(lysine-containing)|g__Bifidobacterium.s__Bifidobacterium_catenulatum	MIBS	0	0	24	265	4	53	NaN	NaN	NaN	NA	LLD	0	0	21	1103	3	268	NaN	NaN	NaN	NA	IBD	0	0	30	424	7	52	-1.78176	-0.0836221	0.0749896	0.676446
PWY-6387:_UDP-N-acetylmuramoyl-pentapeptide_biosynthesis_I_(meso-diaminopimelate_containing)|g__Bifidobacterium.s__Bifidobacterium_catenulatum	MIBS	0	0	24	265	4	53	NaN	NaN	NaN	NA	LLD	0	0	21	1103	3	268	NaN	NaN	NaN	NA	IBD	0	0	30	424	7	52	-1.78176	-0.0836221	0.0749896	0.676446
PWY-6700:_queuosine_biosynthesis|g__Streptococcus.s__Streptococcus_mitis_oralis_pneumoniae	MIBS	0	0	24	265	2	11	NaN	NaN	NaN	NA	LLD	0	0	21	1103	0	35	NaN	NaN	NaN	NA	IBD	0	0	30	424	5	32	-1.68437	-0.0790514	0.0924038	0.77249
PWY-6147:_6-hydroxymethyl-dihydropterin_diphosphate_biosynthesis_I|g__Bacteroides.s__Bacteroides_xylanisolvens	MIBS	0	0	24	265	5	34	-1.29928	-0.0764283	0.194585	0.876648	LLD	0	0	21	1103	4	123	NaN	NaN	NaN	NA	IBD	0	0	30	424	8	65	-1.64818	-0.0773529	0.099547	0.814235
COA-PWY-1:_coenzyme_A_biosynthesis_II_(mammalian)|g__Bacteroides.s__Bacteroides_thetaiotaomicron	MIBS	0	0	24	265	7	45	-1.59968	-0.0940989	0.110093	0.718018	LLD	0	0	21	1103	4	177	NaN	NaN	NaN	NA	IBD	0	0	30	424	11	93	-1.63245	-0.0766147	0.102791	0.832471
PWY-6700:_queuosine_biosynthesis|g__Odoribacter.s__Odoribacter_splanchnicus	MIBS	0	0	24	265	1	15	NaN	NaN	NaN	NA	LLD	0	0	21	1103	3	79	NaN	NaN	NaN	NA	IBD	0	0	30	424	6	45	-1.6179	-0.0759319	0.105967	0.855378
PWY0-1296:_purine_ribonucleosides_degradation|g__Streptococcus.s__Streptococcus_vestibularis	MIBS	0	0	24	265	7	28	-2.80209	-0.164829	0.00511276	0.135955	LLD	0	0	21	1103	2	151	NaN	NaN	NaN	NA	IBD	0	0	30	424	5	76	0.278319	0.0130621	0.781596	0.870867
PWY-6703:_preQ0_biosynthesis|g__Streptococcus.s__Streptococcus_vestibularis	MIBS	0	0	24	265	7	28	-2.78409	-0.16377	0.00540522	0.14269	LLD	0	0	21	1103	2	123	NaN	NaN	NaN	NA	IBD	0	0	30	424	6	63	-0.629334	-0.0295361	0.529885	0.870867
PWY-6163:_chorismate_biosynthesis_from_3-dehydroquinate|g__Streptococcus.s__Streptococcus_parasanguinis	MIBS	4.04028	0	24	265	14	80	-2.67528	-0.15737	0.00750084	0.187161	LLD	0	0	21	1103	2	282	NaN	NaN	NaN	NA	IBD	0	0	30	424	12	151	-0.459681	-0.0215739	0.646347	0.870867
PWY-3841:_folate_transformations_II|g__Streptococcus.s__Streptococcus_vestibularis	MIBS	0	0	24	265	7	29	-2.65005	-0.155885	0.00810108	0.196748	LLD	0	0	21	1103	1	135	NaN	NaN	NaN	NA	IBD	0	0	30	424	8	72	-1.29889	-0.0609597	0.194356	0.870867
ARO-PWY:_chorismate_biosynthesis_I|g__Streptococcus.s__Streptococcus_parasanguinis	MIBS	3.03958	0	24	265	13	77	-2.37766	-0.139862	0.0174964	0.339038	LLD	0	0	21	1103	1	257	NaN	NaN	NaN	NA	IBD	0	0	30	424	12	143	-0.586065	-0.0275054	0.558404	0.870867
COMPLETE-ARO-PWY:_superpathway_of_aromatic_amino_acid_biosynthesis|g__Streptococcus.s__Streptococcus_parasanguinis	MIBS	3.32676	0	24	265	13	77	-2.37145	-0.139497	0.0177933	0.342614	LLD	0	0	21	1103	1	257	NaN	NaN	NaN	NA	IBD	0	0	30	424	12	143	-0.59288	-0.0278252	0.553832	0.870867
VALSYN-PWY:_L-valine_biosynthesis|g__Streptococcus.s__Streptococcus_vestibularis	MIBS	0	0	24	265	8	41	-2.27885	-0.13405	0.022792	0.404817	LLD	0	0	21	1103	3	206	NaN	NaN	NaN	NA	IBD	0	0	30	424	8	104	-0.334932	-0.0157191	0.738395	0.870867
PEPTIDOGLYCANSYN-PWY:_peptidoglycan_biosynthesis_I_(meso-diaminopimelate_containing)|g__Eubacterium.s__Eubacterium_ramulus	MIBS	0	3.65783	24	265	8	148	2.16941	0.127612	0.0301534	0.44415	LLD	0	3.62262	21	1103	4	598	NaN	NaN	NaN	NA	IBD	0	0	30	424	14	155	-0.894627	-0.0419869	0.37143	0.870867
COA-PWY-1:_coenzyme_A_biosynthesis_II_(mammalian)|g__Bifidobacterium.s__Bifidobacterium_bifidum	MIBS	0	0	24	265	11	74	-2.09561	-0.123271	0.0362578	0.457552	LLD	0	0	21	1103	4	281	NaN	NaN	NaN	NA	IBD	7.66217	0	30	424	15	156	-1.06691	-0.0500724	0.286388	0.870867
PWY-6386:_UDP-N-acetylmuramoyl-pentapeptide_biosynthesis_II_(lysine-containing)|g__Bifidobacterium.s__Bifidobacterium_bifidum	MIBS	0	0	24	265	11	76	-2.06667	-0.121569	0.0389134	0.472539	LLD	0	0	21	1103	4	292	NaN	NaN	NaN	NA	IBD	5.42683	0	30	424	15	154	-1.15355	-0.054139	0.249023	0.870867
PWY-6387:_UDP-N-acetylmuramoyl-pentapeptide_biosynthesis_I_(meso-diaminopimelate_containing)|g__Bifidobacterium.s__Bifidobacterium_bifidum	MIBS	0	0	24	265	11	76	-2.06039	-0.121199	0.039512	0.477295	LLD	0	0	21	1103	4	292	NaN	NaN	NaN	NA	IBD	5.10907	0	30	424	15	154	-1.13862	-0.0534379	0.25521	0.870867
PWY-6387:_UDP-N-acetylmuramoyl-pentapeptide_biosynthesis_I_(meso-diaminopimelate_containing)|g__Eubacterium.s__Eubacterium_ventriosum	MIBS	0	0	24	265	7	131	1.90628	0.112134	0.0567931	0.5769	LLD	0	2.91087	21	1103	4	603	NaN	NaN	NaN	NA	IBD	0	0	30	424	6	133	1.26158	0.0592088	0.207418	0.870867
COA-PWY-1:_coenzyme_A_biosynthesis_II_(mammalian)|g__Streptococcus.s__Streptococcus_parasanguinis	MIBS	4.31386	0	24	265	14	102	-1.89373	-0.111396	0.0584528	0.578651	LLD	0	0	21	1103	4	425	NaN	NaN	NaN	NA	IBD	4.16919	0	30	424	17	195	-0.976192	-0.045815	0.329356	0.870867
PWY-6277:_superpathway_of_5-aminoimidazole_ribonucleotide_biosynthesis|g__Eubacterium.s__Eubacterium_ventriosum	MIBS	0	2.26636	24	265	8	140	1.89104	0.111238	0.0587997	0.578938	LLD	0	3.20641	21	1103	4	663	NaN	NaN	NaN	NA	IBD	0	0	30	424	6	140	1.35083	0.0633976	0.177028	0.870867
PWY-6163:_chorismate_biosynthesis_from_3-dehydroquinate|g__Eubacterium.s__Eubacterium_ventriosum	MIBS	0	0	24	265	5	101	1.84267	0.108392	0.0655934	0.612709	LLD	0	0	21	1103	3	470	NaN	NaN	NaN	NA	IBD	0	0	30	424	5	97	0.804998	0.0377804	0.42139	0.870867
PEPTIDOGLYCANSYN-PWY:_peptidoglycan_biosynthesis_I_(meso-diaminopimelate_containing)|g__Eubacterium.s__Eubacterium_ventriosum	MIBS	0	0	24	265	7	119	1.68666	0.0992154	0.0919396	0.71263	LLD	0	2.25278	21	1103	4	564	NaN	NaN	NaN	NA	IBD	0	0	30	424	6	127	1.13357	0.0532011	0.25735	0.870867
ARO-PWY:_chorismate_biosynthesis_I|g__Eubacterium.s__Eubacterium_ventriosum	MIBS	0	0	24	265	5	96	1.65543	0.097378	0.0981421	0.718018	LLD	0	0	21	1103	3	432	NaN	NaN	NaN	NA	IBD	0	0	30	424	5	90	0.597417	0.0280382	0.550905	0.870867
PWY0-1296:_purine_ribonucleosides_degradation|g__Eubacterium.s__Eubacterium_ventriosum	MIBS	0	0	24	265	7	121	1.54537	0.0909043	0.122595	0.725364	LLD	0	0	21	1103	4	549	NaN	NaN	NaN	NA	IBD	0	0	30	424	6	120	0.997972	0.0468371	0.318736	0.870867
PWY-6121:_5-aminoimidazole_ribonucleotide_biosynthesis_I|g__Eubacterium.s__Eubacterium_ventriosum	MIBS	0	0	24	265	7	120	1.53295	0.0901738	0.125634	0.728796	LLD	0	2.11198	21	1103	4	563	NaN	NaN	NaN	NA	IBD	0	0	30	424	6	124	1.07025	0.0502294	0.284913	0.870867
PWY-5695:_urate_biosynthesis/inosine_5'-phosphate_degradation|g__Eubacterium.s__Eubacterium_ventriosum	MIBS	0	0	24	265	6	106	1.49965	0.088215	0.134081	0.762023	LLD	0	0	21	1103	4	479	NaN	NaN	NaN	NA	IBD	0	0	30	424	5	104	1.05719	0.0496165	0.290863	0.870867
PWY-6386:_UDP-N-acetylmuramoyl-pentapeptide_biosynthesis_II_(lysine-containing)|g__Eubacterium.s__Eubacterium_ventriosum	MIBS	0	0	24	265	7	110	1.39686	0.0821684	0.162887	0.831338	LLD	0	0	21	1103	3	504	NaN	NaN	NaN	NA	IBD	0	0	30	424	6	116	0.944767	0.0443401	0.345249	0.870867
PEPTIDOGLYCANSYN-PWY:_peptidoglycan_biosynthesis_I_(meso-diaminopimelate_containing)|g__Streptococcus.s__Streptococcus_parasanguinis	MIBS	0	0	24	265	11	87	-1.39119	-0.0818344	0.164628	0.831338	LLD	0	0	21	1103	2	308	NaN	NaN	NaN	NA	IBD	0	0	30	424	13	167	-0.33501	-0.0157228	0.738233	0.870867
PWY-6936:_seleno-amino_acid_biosynthesis|g__Eubacterium.s__Eubacterium_ventriosum	MIBS	0	0	24	265	5	96	1.38277	0.0813393	0.167196	0.83782	LLD	0	0	21	1103	4	479	NaN	NaN	NaN	NA	IBD	0	0	30	424	5	106	0.996656	0.0467754	0.319395	0.870867
PWY-7539:_6-hydroxymethyl-dihydropterin_diphosphate_biosynthesis_III_(Chlamydia)|g__Bacteroides.s__Bacteroides_xylanisolvens	MIBS	0	0	24	265	5	33	-1.37687	-0.0809924	0.169225	0.841734	LLD	0	0	21	1103	4	127	NaN	NaN	NaN	NA	IBD	0	0	30	424	8	67	-1.54745	-0.0726255	0.122023	0.870867
PWY-7111:_pyruvate_fermentation_to_isobutanol_(engineered)|g__Veillonella.s__Veillonella_parvula	MIBS	0	0	24	265	5	33	-1.18576	-0.0697505	0.236576	0.876648	LLD	0	0	21	1103	2	93	NaN	NaN	NaN	NA	IBD	0	0	30	424	5	75	0.348032	0.0163339	0.728631	0.870867
VALSYN-PWY:_L-valine_biosynthesis|g__Veillonella.s__Veillonella_parvula	MIBS	0	0	24	265	5	33	-1.18576	-0.0697505	0.236576	0.876648	LLD	0	0	21	1103	2	93	NaN	NaN	NaN	NA	IBD	0	0	30	424	5	75	0.348032	0.0163339	0.728631	0.870867
PWY-6277:_superpathway_of_5-aminoimidazole_ribonucleotide_biosynthesis|g__Ruminococcus.s__Ruminococcus_callidus	MIBS	0	0	24	265	5	81	0.971883	0.0571696	0.331895	0.876648	LLD	0	0	21	1103	4	378	NaN	NaN	NaN	NA	IBD	0	0	30	424	5	88	0.514582	0.0241505	0.607559	0.870867
PWY-6737:_starch_degradation_V|g__Streptococcus.s__Streptococcus_australis	MIBS	0	0	24	265	5	44	-0.571665	-0.0336273	0.568872	0.876648	LLD	0	0	21	1103	2	155	NaN	NaN	NaN	NA	IBD	0	0	30	424	7	56	-1.50461	-0.0706149	0.132732	0.870867
PWY-6277:_superpathway_of_5-aminoimidazole_ribonucleotide_biosynthesis|g__Alistipes.s__Alistipes_finegoldii	MIBS	0	0	24	265	5	48	-0.527252	-0.0310148	0.599331	0.876648	LLD	0	0	21	1103	2	211	NaN	NaN	NaN	NA	IBD	0	0	30	424	7	60	-1.31404	-0.0616711	0.189224	0.870867
PWY-6386:_UDP-N-acetylmuramoyl-pentapeptide_biosynthesis_II_(lysine-containing)|g__Streptococcus.s__Streptococcus_salivarius	MIBS	0	0	24	265	9	82	-0.760268	-0.0447217	0.44802	0.876648	LLD	0	0	21	1103	3	333	NaN	NaN	NaN	NA	IBD	0	0	30	424	7	139	0.931518	0.0437183	0.352035	0.870867
PEPTIDOGLYCANSYN-PWY:_peptidoglycan_biosynthesis_I_(meso-diaminopimelate_containing)|g__Adlercreutzia.s__Adlercreutzia_equolifaciens	MIBS	0	0	24	265	11	107	-0.87371	-0.0513947	0.383057	0.876648	LLD	0	0	21	1103	4	524	NaN	NaN	NaN	NA	IBD	0	0	30	424	7	112	0.346271	0.0162513	0.729839	0.870867
PWY-6277:_superpathway_of_5-aminoimidazole_ribonucleotide_biosynthesis|g__Streptococcus.s__Streptococcus_vestibularis	MIBS	0	0	24	265	6	41	-1.31003	-0.0770607	0.190857	0.876648	LLD	0	0	21	1103	2	171	NaN	NaN	NaN	NA	IBD	0	0	30	424	8	85	-0.773916	-0.0363217	0.439585	0.870867
COA-PWY-1:_coenzyme_A_biosynthesis_II_(mammalian)|g__Peptostreptococcaceae_noname.s__Clostridium_bartlettii	MIBS	0	0	24	265	7	57	-0.912596	-0.0536821	0.362379	0.876648	LLD	0	0	21	1103	3	440	NaN	NaN	NaN	NA	IBD	0	0	30	424	8	128	0.391016	0.0183513	0.696442	0.870867
ARO-PWY:_chorismate_biosynthesis_I|g__Blautia.s__Ruminococcus_gnavus	MIBS	0	0	24	265	6	52	-0.5032	-0.0296	0.616106	0.876648	LLD	0	0	21	1103	3	122	NaN	NaN	NaN	NA	IBD	0	0	30	424	9	163	0.91071	0.0427417	0.362884	0.870867
COMPLETE-ARO-PWY:_superpathway_of_aromatic_amino_acid_biosynthesis|g__Blautia.s__Ruminococcus_gnavus	MIBS	0	0	24	265	6	52	-0.5032	-0.0296	0.616106	0.876648	LLD	0	0	21	1103	3	122	NaN	NaN	NaN	NA	IBD	0	0	30	424	9	161	0.874034	0.0410205	0.382551	0.870867
PEPTIDOGLYCANSYN-PWY:_peptidoglycan_biosynthesis_I_(meso-diaminopimelate_containing)|g__Lachnospiraceae_noname.s__Lachnospiraceae_bacterium_1_1_57FAA	MIBS	0	0	24	265	5	44	-0.548252	-0.0322501	0.584859	0.876648	LLD	0	0	21	1103	4	193	NaN	NaN	NaN	NA	IBD	0	0	30	424	9	103	-0.69936	-0.0328226	0.484922	0.870867
PWY-5686:_UMP_biosynthesis|g__Blautia.s__Ruminococcus_gnavus	MIBS	0	0	24	265	8	78	-0.293458	-0.0172622	0.770378	0.876648	LLD	0	0	21	1103	4	206	NaN	NaN	NaN	NA	IBD	0	0	30	424	10	211	1.35173	0.06344	0.176708	0.870867
PWY-6317:_galactose_degradation_I_(Leloir_pathway)|g__Streptococcus.s__Streptococcus_parasanguinis	MIBS	0	0	24	265	5	50	-0.251362	-0.014786	0.802974	0.893747	LLD	0	0	21	1103	3	142	NaN	NaN	NaN	NA	IBD	0	0	30	424	8	89	-0.685028	-0.03215	0.49396	0.870867
COA-PWY-1:_coenzyme_A_biosynthesis_II_(mammalian)|g__Lachnospiraceae_noname.s__Lachnospiraceae_bacterium_3_1_46FAA	MIBS	0	0	24	265	6	69	0.211815	0.0124597	0.833543	0.914087	LLD	0	0	21	1103	4	296	NaN	NaN	NaN	NA	IBD	0	0	30	424	9	94	-0.981675	-0.0460723	0.326744	0.870867
PWY-6163:_chorismate_biosynthesis_from_3-dehydroquinate|g__Blautia.s__Ruminococcus_gnavus	MIBS	0	0	24	265	6	60	-0.149178	-0.00877518	0.882782	0.942997	LLD	0	0	21	1103	3	129	NaN	NaN	NaN	NA	IBD	0	0	30	424	9	173	1.10923	0.0520588	0.267681	0.870867
PWY-5667:_CDP-diacylglycerol_biosynthesis_I|g__Lachnospiraceae_noname.s__Lachnospiraceae_bacterium_3_1_46FAA	MIBS	0	0	24	265	8	88	-0.0487038	-0.00286493	0.962368	0.982597	LLD	0	0	21	1103	4	350	NaN	NaN	NaN	NA	IBD	0	0	30	424	11	106	-1.21373	-0.0569631	0.225209	0.870867
PWY0-1319:_CDP-diacylglycerol_biosynthesis_II|g__Lachnospiraceae_noname.s__Lachnospiraceae_bacterium_3_1_46FAA	MIBS	0	0	24	265	8	88	-0.0487038	-0.00286493	0.962368	0.982597	LLD	0	0	21	1103	4	350	NaN	NaN	NaN	NA	IBD	0	0	30	424	11	106	-1.21373	-0.0569631	0.225209	0.870867
COA-PWY-1:_coenzyme_A_biosynthesis_II_(mammalian)|g__Clostridium.s__Clostridium_bolteae	MIBS	0	0	24	265	0	5	NaN	NaN	NaN	NA	LLD	0	0	21	1103	0	15	NaN	NaN	NaN	NA	IBD	0	0	30	424	5	55	-0.524793	-0.0246297	0.600578	0.870867
PWY-6277:_superpathway_of_5-aminoimidazole_ribonucleotide_biosynthesis|g__Rothia.s__Rothia_mucilaginosa	MIBS	0	0	24	265	0	17	NaN	NaN	NaN	NA	LLD	0	0	21	1103	0	47	NaN	NaN	NaN	NA	IBD	0	0	30	424	5	37	-1.41947	-0.0666188	0.156181	0.870867
PWY-6737:_starch_degradation_V|g__Ruminococcaceae_noname.s__Ruminococcaceae_bacterium_D16	MIBS	0	0	24	265	1	11	NaN	NaN	NaN	NA	LLD	0	0	21	1103	0	45	NaN	NaN	NaN	NA	IBD	0	0	30	424	5	53	-0.60702	-0.0284889	0.544662	0.870867
PWY0-1296:_purine_ribonucleosides_degradation|g__Streptococcus.s__Streptococcus_sanguinis	MIBS	0	0	24	265	1	19	NaN	NaN	NaN	NA	LLD	0	0	21	1103	0	79	NaN	NaN	NaN	NA	IBD	0	0	30	424	5	39	-1.31705	-0.0618121	0.188293	0.870867
PWY-5188:_tetrapyrrole_biosynthesis_I_(from_glutamate)|g__Sutterella.s__Sutterella_wadsworthensis	MIBS	0	0	24	265	2	11	NaN	NaN	NaN	NA	LLD	0	0	21	1103	0	101	NaN	NaN	NaN	NA	IBD	0	0	30	424	5	79	0.275325	0.0129216	0.783883	0.870867
PWY-7111:_pyruvate_fermentation_to_isobutanol_(engineered)|g__Streptococcus.s__Streptococcus_sanguinis	MIBS	0	0	24	265	2	26	NaN	NaN	NaN	NA	LLD	0	0	21	1103	0	115	NaN	NaN	NaN	NA	IBD	0	0	30	424	5	43	-1.175	-0.0551454	0.240535	0.870867
VALSYN-PWY:_L-valine_biosynthesis|g__Streptococcus.s__Streptococcus_sanguinis	MIBS	0	0	24	265	2	28	NaN	NaN	NaN	NA	LLD	0	0	21	1103	0	134	NaN	NaN	NaN	NA	IBD	0	0	30	424	5	45	-1.1115	-0.0521651	0.266925	0.870867
PWY-6936:_seleno-amino_acid_biosynthesis|g__Streptococcus.s__Streptococcus_mitis_oralis_pneumoniae	MIBS	0	0	24	265	4	14	NaN	NaN	NaN	NA	LLD	0	0	21	1103	0	39	NaN	NaN	NaN	NA	IBD	0	0	30	424	5	39	-1.33949	-0.0628654	0.180868	0.870867
PWY-7111:_pyruvate_fermentation_to_isobutanol_(engineered)|g__Streptococcus.s__Streptococcus_mitis_oralis_pneumoniae	MIBS	0	0	24	265	4	16	NaN	NaN	NaN	NA	LLD	0	0	21	1103	0	49	NaN	NaN	NaN	NA	IBD	0	0	30	424	5	47	-0.949181	-0.0445473	0.343191	0.870867
COA-PWY-1:_coenzyme_A_biosynthesis_II_(mammalian)|g__Bifidobacterium.s__Bifidobacterium_dentium	MIBS	0	0	24	265	4	20	NaN	NaN	NaN	NA	LLD	0	0	21	1103	0	57	NaN	NaN	NaN	NA	IBD	0	0	30	424	5	54	-0.391839	-0.0183899	0.696088	0.870867
PWY-6277:_superpathway_of_5-aminoimidazole_ribonucleotide_biosynthesis|g__Erysipelotrichaceae_noname.s__Erysipelotrichaceae_bacterium_21_3	MIBS	0	0	24	265	0	22	NaN	NaN	NaN	NA	LLD	0	0	21	1103	1	41	NaN	NaN	NaN	NA	IBD	0	0	30	424	5	57	-0.435428	-0.0204357	0.664127	0.870867
PWY-6277:_superpathway_of_5-aminoimidazole_ribonucleotide_biosynthesis|g__Erysipelotrichaceae_noname.s__Erysipelotrichaceae_bacterium_2_2_44A	MIBS	0	0	24	265	2	13	NaN	NaN	NaN	NA	LLD	0	0	21	1103	1	39	NaN	NaN	NaN	NA	IBD	0	0	30	424	5	47	-0.954389	-0.0447917	0.340546	0.870867
COA-PWY-1:_coenzyme_A_biosynthesis_II_(mammalian)|g__Lachnospiraceae_noname.s__Lachnospiraceae_bacterium_7_1_58FAA	MIBS	0	0	24	265	2	15	NaN	NaN	NaN	NA	LLD	0	0	21	1103	1	74	NaN	NaN	NaN	NA	IBD	0	0	30	424	5	91	0.598023	0.0280666	0.550498	0.870867
PWY0-1296:_purine_ribonucleosides_degradation|g__Streptococcus.s__Streptococcus_mitis_oralis_pneumoniae	MIBS	0	0	24	265	3	18	NaN	NaN	NaN	NA	LLD	0	0	21	1103	1	50	NaN	NaN	NaN	NA	IBD	0	0	30	424	5	41	-1.18654	-0.0556871	0.235952	0.870867
PWY-7111:_pyruvate_fermentation_to_isobutanol_(engineered)|g__Erysipelotrichaceae_noname.s__Erysipelotrichaceae_bacterium_2_2_44A	MIBS	0	0	24	265	4	13	NaN	NaN	NaN	NA	LLD	0	0	21	1103	1	43	NaN	NaN	NaN	NA	IBD	0	0	30	424	5	45	-1.15919	-0.0544034	0.24692	0.870867
VALSYN-PWY:_L-valine_biosynthesis|g__Erysipelotrichaceae_noname.s__Erysipelotrichaceae_bacterium_2_2_44A	MIBS	0	0	24	265	4	13	NaN	NaN	NaN	NA	LLD	0	0	21	1103	1	43	NaN	NaN	NaN	NA	IBD	0	0	30	424	5	45	-1.15919	-0.0544034	0.24692	0.870867
VALSYN-PWY:_L-valine_biosynthesis|g__Streptococcus.s__Streptococcus_mitis_oralis_pneumoniae	MIBS	0	0	24	265	4	20	NaN	NaN	NaN	NA	LLD	0	0	21	1103	1	52	NaN	NaN	NaN	NA	IBD	0	0	30	424	5	48	-0.888322	-0.041691	0.375062	0.870867
COA-PWY:_coenzyme_A_biosynthesis_I|g__Lactobacillus.s__Lactobacillus_sakei	MIBS	0	0	24	265	0	16	NaN	NaN	NaN	NA	LLD	0	0	21	1103	2	77	NaN	NaN	NaN	NA	IBD	0	0	30	424	5	35	-1.54787	-0.0726453	0.122006	0.870867
ANAGLYCOLYSIS-PWY:_glycolysis_III_(from_glucose)|g__Odoribacter.s__Odoribacter_splanchnicus	MIBS	0	0	24	265	1	10	NaN	NaN	NaN	NA	LLD	0	0	21	1103	2	70	NaN	NaN	NaN	NA	IBD	0	0	30	424	5	46	-1.13463	-0.053251	0.25708	0.870867
PWY-1042:_glycolysis_IV_(plant_cytosol)|g__Odoribacter.s__Odoribacter_splanchnicus	MIBS	0	0	24	265	1	14	NaN	NaN	NaN	NA	LLD	0	0	21	1103	2	77	NaN	NaN	NaN	NA	IBD	0	0	30	424	5	47	-1.11584	-0.052369	0.265048	0.870867
CALVIN-PWY:_Calvin-Benson-Bassham_cycle|g__Odoribacter.s__Odoribacter_splanchnicus	MIBS	0	0	24	265	1	15	NaN	NaN	NaN	NA	LLD	0	0	21	1103	2	73	NaN	NaN	NaN	NA	IBD	0	0	30	424	5	45	-1.17774	-0.0552739	0.239431	0.870867
PWY-6163:_chorismate_biosynthesis_from_3-dehydroquinate|g__Flavonifractor.s__Flavonifractor_plautii	MIBS	0	0	24	265	1	20	NaN	NaN	NaN	NA	LLD	0	0	21	1103	2	36	NaN	NaN	NaN	NA	IBD	0	0	30	424	5	92	0.769401	0.0361098	0.442251	0.870867
PWY-6386:_UDP-N-acetylmuramoyl-pentapeptide_biosynthesis_II_(lysine-containing)|g__Lachnospiraceae_noname.s__Lachnospiraceae_bacterium_2_1_58FAA	MIBS	0	0	24	265	3	34	NaN	NaN	NaN	NA	LLD	0	0	21	1103	2	69	NaN	NaN	NaN	NA	IBD	0	0	30	424	5	83	0.460167	0.0215967	0.646146	0.870867
PWY-6387:_UDP-N-acetylmuramoyl-pentapeptide_biosynthesis_I_(meso-diaminopimelate_containing)|g__Lachnospiraceae_noname.s__Lachnospiraceae_bacterium_2_1_58FAA	MIBS	0	0	24	265	3	34	NaN	NaN	NaN	NA	LLD	0	0	21	1103	2	69	NaN	NaN	NaN	NA	IBD	0	0	30	424	5	83	0.468514	0.0219885	0.640163	0.870867
PWY-5686:_UMP_biosynthesis|g__Bacteroides.s__Bacteroides_cellulosilyticus	MIBS	0	0	24	265	1	53	NaN	NaN	NaN	NA	LLD	0	0	21	1103	3	182	NaN	NaN	NaN	NA	IBD	0	0	30	424	5	49	-0.746601	-0.0350397	0.456078	0.870867
PWY-6121:_5-aminoimidazole_ribonucleotide_biosynthesis_I|g__Flavonifractor.s__Flavonifractor_plautii	MIBS	0	0	24	265	2	22	NaN	NaN	NaN	NA	LLD	0	0	21	1103	3	51	NaN	NaN	NaN	NA	IBD	0	0	30	424	5	107	1.11802	0.0524715	0.263963	0.870867
PWY-3841:_folate_transformations_II|g__Bacteroides.s__Bacteroides_cellulosilyticus	MIBS	0	0	24	265	2	55	NaN	NaN	NaN	NA	LLD	0	0	21	1103	3	197	NaN	NaN	NaN	NA	IBD	0	0	30	424	5	61	-0.259554	-0.0121815	0.796114	0.870867
PWY0-1296:_purine_ribonucleosides_degradation|g__Lachnospiraceae_noname.s__Lachnospiraceae_bacterium_2_1_58FAA	MIBS	0	0	24	265	3	36	NaN	NaN	NaN	NA	LLD	0	0	21	1103	3	79	NaN	NaN	NaN	NA	IBD	0	0	30	424	5	86	0.539581	0.0253238	0.590197	0.870867
PWY-6277:_superpathway_of_5-aminoimidazole_ribonucleotide_biosynthesis|g__Lachnospiraceae_noname.s__Lachnospiraceae_bacterium_2_1_58FAA	MIBS	0	0	24	265	3	39	NaN	NaN	NaN	NA	LLD	0	0	21	1103	3	80	NaN	NaN	NaN	NA	IBD	0	0	30	424	5	92	0.674984	0.0316786	0.500324	0.870867
PWY-6703:_preQ0_biosynthesis|g__Odoribacter.s__Odoribacter_splanchnicus	MIBS	0	0	24	265	1	12	NaN	NaN	NaN	NA	LLD	0	0	21	1103	4	72	NaN	NaN	NaN	NA	IBD	0	0	30	424	5	41	-1.27728	-0.0599459	0.201988	0.870867
PWY-6703:_preQ0_biosynthesis|g__Bacteroides.s__Bacteroides_cellulosilyticus	MIBS	0	0	24	265	1	50	NaN	NaN	NaN	NA	LLD	0	0	21	1103	4	160	NaN	NaN	NaN	NA	IBD	0	0	30	424	5	49	-0.749162	-0.0351599	0.454532	0.870867
PWY-7539:_6-hydroxymethyl-dihydropterin_diphosphate_biosynthesis_III_(Chlamydia)|g__Escherichia.s__Escherichia_coli	MIBS	0	0	24	265	3	35	NaN	NaN	NaN	NA	LLD	0	0	21	1103	4	134	NaN	NaN	NaN	NA	IBD	0	0	30	424	5	90	0.530587	0.0249017	0.596407	0.870867
TCA:_TCA_cycle_I_(prokaryotic)|unclassified	MIBS	0	0	24	265	3	43	NaN	NaN	NaN	NA	LLD	0	0	21	1103	4	210	NaN	NaN	NaN	NA	IBD	0	0	30	424	5	56	-0.48099	-0.022574	0.631387	0.870867
PWY-6121:_5-aminoimidazole_ribonucleotide_biosynthesis_I|g__Clostridium.s__Clostridium_bolteae	MIBS	0	0	24	265	1	10	NaN	NaN	NaN	NA	LLD	0	0	21	1103	0	20	NaN	NaN	NaN	NA	IBD	0	0	30	424	6	60	-0.737556	-0.0346152	0.461498	0.870867
PWY-5667:_CDP-diacylglycerol_biosynthesis_I|g__Clostridium.s__Clostridium_bolteae	MIBS	0	0	24	265	1	15	NaN	NaN	NaN	NA	LLD	0	0	21	1103	0	25	NaN	NaN	NaN	NA	IBD	0	0	30	424	6	70	-0.469458	-0.0220327	0.639534	0.870867
PWY0-1319:_CDP-diacylglycerol_biosynthesis_II|g__Clostridium.s__Clostridium_bolteae	MIBS	0	0	24	265	1	15	NaN	NaN	NaN	NA	LLD	0	0	21	1103	0	25	NaN	NaN	NaN	NA	IBD	0	0	30	424	6	70	-0.469458	-0.0220327	0.639534	0.870867
COA-PWY-1:_coenzyme_A_biosynthesis_II_(mammalian)|g__Sutterella.s__Sutterella_wadsworthensis	MIBS	0	0	24	265	2	13	NaN	NaN	NaN	NA	LLD	0	0	21	1103	0	77	NaN	NaN	NaN	NA	IBD	0	0	30	424	6	61	-0.770221	-0.0361483	0.441861	0.870867
COA-PWY-1:_coenzyme_A_biosynthesis_II_(mammalian)|g__Alistipes.s__Alistipes_finegoldii	MIBS	0	0	24	265	2	28	NaN	NaN	NaN	NA	LLD	0	0	21	1103	0	105	NaN	NaN	NaN	NA	IBD	0	0	30	424	6	49	-1.26276	-0.059264	0.207134	0.870867
PEPTIDOGLYCANSYN-PWY:_peptidoglycan_biosynthesis_I_(meso-diaminopimelate_containing)|g__Sutterella.s__Sutterella_wadsworthensis	MIBS	0	0	24	265	3	11	NaN	NaN	NaN	NA	LLD	0	0	21	1103	0	78	NaN	NaN	NaN	NA	IBD	0	0	30	424	6	61	-0.770221	-0.0361483	0.441861	0.870867
PWY-6386:_UDP-N-acetylmuramoyl-pentapeptide_biosynthesis_II_(lysine-containing)|g__Sutterella.s__Sutterella_wadsworthensis	MIBS	0	0	24	265	3	12	NaN	NaN	NaN	NA	LLD	0	0	21	1103	0	86	NaN	NaN	NaN	NA	IBD	0	0	30	424	6	63	-0.686965	-0.0322409	0.492831	0.870867
PWY-6387:_UDP-N-acetylmuramoyl-pentapeptide_biosynthesis_I_(meso-diaminopimelate_containing)|g__Sutterella.s__Sutterella_wadsworthensis	MIBS	0	0	24	265	3	12	NaN	NaN	NaN	NA	LLD	0	0	21	1103	0	86	NaN	NaN	NaN	NA	IBD	0	0	30	424	6	63	-0.691576	-0.0324572	0.489928	0.870867
PEPTIDOGLYCANSYN-PWY:_peptidoglycan_biosynthesis_I_(meso-diaminopimelate_containing)|g__Alistipes.s__Alistipes_finegoldii	MIBS	0	0	24	265	4	31	NaN	NaN	NaN	NA	LLD	0	0	21	1103	0	100	NaN	NaN	NaN	NA	IBD	0	0	30	424	6	45	-1.49709	-0.0702617	0.134713	0.870867
PWY-6121:_5-aminoimidazole_ribonucleotide_biosynthesis_I|g__Alistipes.s__Alistipes_finegoldii	MIBS	0	0	24	265	4	33	NaN	NaN	NaN	NA	LLD	0	0	21	1103	1	152	NaN	NaN	NaN	NA	IBD	0	0	30	424	6	47	-1.36605	-0.064112	0.172328	0.870867
PWY-6386:_UDP-N-acetylmuramoyl-pentapeptide_biosynthesis_II_(lysine-containing)|g__Alistipes.s__Alistipes_finegoldii	MIBS	0	0	24	265	4	34	NaN	NaN	NaN	NA	LLD	0	0	21	1103	1	110	NaN	NaN	NaN	NA	IBD	0	0	30	424	6	47	-1.40479	-0.06593	0.160469	0.870867
PWY-6387:_UDP-N-acetylmuramoyl-pentapeptide_biosynthesis_I_(meso-diaminopimelate_containing)|g__Alistipes.s__Alistipes_finegoldii	MIBS	0	0	24	265	4	34	NaN	NaN	NaN	NA	LLD	0	0	21	1103	1	110	NaN	NaN	NaN	NA	IBD	0	0	30	424	6	47	-1.39962	-0.0656876	0.162013	0.870867
PWY-841:_superpathway_of_purine_nucleotides_de_novo_biosynthesis_I|g__Escherichia.s__Escherichia_coli	MIBS	0	0	24	265	1	17	NaN	NaN	NaN	NA	LLD	0	0	21	1103	2	82	NaN	NaN	NaN	NA	IBD	0	0	30	424	6	56	-0.99871	-0.0468718	0.31852	0.870867
CALVIN-PWY:_Calvin-Benson-Bassham_cycle|g__Escherichia.s__Escherichia_coli	MIBS	0	0	24	265	2	16	NaN	NaN	NaN	NA	LLD	0	0	21	1103	2	96	NaN	NaN	NaN	NA	IBD	0	0	30	424	6	65	-0.671956	-0.0315365	0.502337	0.870867
PEPTIDOGLYCANSYN-PWY:_peptidoglycan_biosynthesis_I_(meso-diaminopimelate_containing)|g__Lachnospiraceae_noname.s__Lachnospiraceae_bacterium_7_1_58FAA	MIBS	0	0	24	265	2	18	NaN	NaN	NaN	NA	LLD	0	0	21	1103	2	53	NaN	NaN	NaN	NA	IBD	0	0	30	424	6	64	-0.61638	-0.0289282	0.5384	0.870867
VALSYN-PWY:_L-valine_biosynthesis|g__Streptococcus.s__Streptococcus_australis	MIBS	0	0	24	265	4	50	NaN	NaN	NaN	NA	LLD	0	0	21	1103	2	187	NaN	NaN	NaN	NA	IBD	0	0	30	424	6	62	-0.839643	-0.0394064	0.401759	0.870867
COA-PWY-1:_coenzyme_A_biosynthesis_II_(mammalian)|g__Flavonifractor.s__Flavonifractor_plautii	MIBS	0	0	24	265	1	21	NaN	NaN	NaN	NA	LLD	0	0	21	1103	3	32	NaN	NaN	NaN	NA	IBD	0	0	30	424	6	87	0.281795	0.0132253	0.778884	0.870867
PWY-6125:_superpathway_of_guanosine_nucleotides_de_novo_biosynthesis_II|g__Escherichia.s__Escherichia_coli	MIBS	0	0	24	265	2	24	NaN	NaN	NaN	NA	LLD	0	0	21	1103	3	111	NaN	NaN	NaN	NA	IBD	0	0	30	424	6	68	-0.57093	-0.0267951	0.568806	0.870867
PWY-5667:_CDP-diacylglycerol_biosynthesis_I|g__Lachnospiraceae_noname.s__Lachnospiraceae_bacterium_1_4_56FAA	MIBS	0	0	24	265	2	36	NaN	NaN	NaN	NA	LLD	0	0	21	1103	3	68	NaN	NaN	NaN	NA	IBD	0	0	30	424	6	64	-0.641585	-0.0301111	0.521887	0.870867
PWY0-1319:_CDP-diacylglycerol_biosynthesis_II|g__Lachnospiraceae_noname.s__Lachnospiraceae_bacterium_1_4_56FAA	MIBS	0	0	24	265	2	36	NaN	NaN	NaN	NA	LLD	0	0	21	1103	3	68	NaN	NaN	NaN	NA	IBD	0	0	30	424	6	64	-0.641585	-0.0301111	0.521887	0.870867
PWY-7228:_superpathway_of_guanosine_nucleotides_de_novo_biosynthesis_I|g__Bacteroides.s__Bacteroides_massiliensis	MIBS	0	0	24	265	3	41	NaN	NaN	NaN	NA	LLD	0	0	21	1103	3	213	NaN	NaN	NaN	NA	IBD	0	0	30	424	6	50	-1.38143	-0.0648336	0.167535	0.870867
PWY-5686:_UMP_biosynthesis|g__Alistipes.s__Alistipes_finegoldii	MIBS	0	0	24	265	4	44	NaN	NaN	NaN	NA	LLD	0	0	21	1103	3	182	NaN	NaN	NaN	NA	IBD	0	0	30	424	6	59	-0.900751	-0.0422743	0.36835	0.870867
PWY-6277:_superpathway_of_5-aminoimidazole_ribonucleotide_biosynthesis|g__Bifidobacterium.s__Bifidobacterium_catenulatum	MIBS	0	0	24	265	4	49	NaN	NaN	NaN	NA	LLD	0	0	21	1103	3	253	NaN	NaN	NaN	NA	IBD	0	0	30	424	6	47	-1.40737	-0.0660512	0.159701	0.870867
PWY-5686:_UMP_biosynthesis|g__Bifidobacterium.s__Bifidobacterium_catenulatum	MIBS	0	0	24	265	4	51	NaN	NaN	NaN	NA	LLD	0	0	21	1103	3	241	NaN	NaN	NaN	NA	IBD	0	0	30	424	6	49	-1.41012	-0.0661802	0.15888	0.870867
COA-PWY-1:_coenzyme_A_biosynthesis_II_(mammalian)|g__Bifidobacterium.s__Bifidobacterium_catenulatum	MIBS	0	0	24	265	4	52	NaN	NaN	NaN	NA	LLD	0	0	21	1103	3	242	NaN	NaN	NaN	NA	IBD	0	0	30	424	6	46	-1.53379	-0.0719845	0.125401	0.870867
PWY-5695:_urate_biosynthesis/inosine_5'-phosphate_degradation|g__Odoribacter.s__Odoribacter_splanchnicus	MIBS	0	0	24	265	1	14	NaN	NaN	NaN	NA	LLD	0	0	21	1103	4	83	NaN	NaN	NaN	NA	IBD	0	0	30	424	6	47	-1.46418	-0.0687174	0.143497	0.870867
PWY-6700:_queuosine_biosynthesis|g__Bacteroides.s__Bacteroides_cellulosilyticus	MIBS	0	0	24	265	2	58	NaN	NaN	NaN	NA	LLD	0	0	21	1103	4	209	NaN	NaN	NaN	NA	IBD	0	0	30	424	6	53	-0.988224	-0.0463796	0.323647	0.870867
PWY-7323:_superpathway_of_GDP-mannose-derived_O-antigen_building_blocks_biosynthesis|unclassified	MIBS	0	0	24	265	3	15	NaN	NaN	NaN	NA	LLD	0	0	21	1103	4	66	NaN	NaN	NaN	NA	IBD	0	0	30	424	6	50	-1.41924	-0.0666083	0.156196	0.870867
1CMET2-PWY:_N10-formyl-tetrahydrofolate_biosynthesis|g__Bacteroides.s__Bacteroides_massiliensis	MIBS	0	0	24	265	4	30	NaN	NaN	NaN	NA	LLD	0	0	21	1103	4	161	NaN	NaN	NaN	NA	IBD	0	0	30	424	6	49	-1.39996	-0.0657032	0.161907	0.870867
PWY-6163:_chorismate_biosynthesis_from_3-dehydroquinate|g__Bacteroides.s__Bacteroides_fragilis	MIBS	0	0	24	265	4	19	NaN	NaN	NaN	NA	LLD	0	0	21	1103	0	65	NaN	NaN	NaN	NA	IBD	0	0	30	424	7	61	-1.51345	-0.0710295	0.130461	0.870867
PWY-6277:_superpathway_of_5-aminoimidazole_ribonucleotide_biosynthesis|g__Ruminococcaceae_noname.s__Ruminococcaceae_bacterium_D16	MIBS	0	0	24	265	1	24	NaN	NaN	NaN	NA	LLD	0	0	21	1103	2	78	NaN	NaN	NaN	NA	IBD	0	0	30	424	7	84	-0.50251	-0.023584	0.616033	0.870867
PWY-7184:_pyrimidine_deoxyribonucleotides_de_novo_biosynthesis_I|g__Escherichia.s__Escherichia_coli	MIBS	0	0	24	265	2	23	NaN	NaN	NaN	NA	LLD	0	0	21	1103	2	103	NaN	NaN	NaN	NA	IBD	0	0	30	424	7	64	-1.10246	-0.0517412	0.270755	0.870867
PWY0-166:_superpathway_of_pyrimidine_deoxyribonucleotides_de_novo_biosynthesis_(E._coli)|g__Escherichia.s__Escherichia_coli	MIBS	0	0	24	265	2	23	NaN	NaN	NaN	NA	LLD	0	0	21	1103	2	100	NaN	NaN	NaN	NA	IBD	0	0	30	424	7	62	-1.18259	-0.0555019	0.237427	0.870867
PWY-5686:_UMP_biosynthesis|g__Flavonifractor.s__Flavonifractor_plautii	MIBS	0	0	24	265	2	19	NaN	NaN	NaN	NA	LLD	0	0	21	1103	3	43	NaN	NaN	NaN	NA	IBD	0	0	30	424	7	102	0.311391	0.0146143	0.756234	0.870867
PWY-7197:_pyrimidine_deoxyribonucleotide_phosphorylation|g__Escherichia.s__Escherichia_coli	MIBS	0	0	24	265	2	24	NaN	NaN	NaN	NA	LLD	0	0	21	1103	3	117	NaN	NaN	NaN	NA	IBD	0	0	30	424	7	70	-0.894238	-0.0419687	0.371784	0.870867
PWY-7228:_superpathway_of_guanosine_nucleotides_de_novo_biosynthesis_I|g__Escherichia.s__Escherichia_coli	MIBS	0	0	24	265	3	28	NaN	NaN	NaN	NA	LLD	0	0	21	1103	3	137	NaN	NaN	NaN	NA	IBD	0	0	30	424	7	76	-0.743445	-0.0348916	0.457859	0.870867
PWY-5667:_CDP-diacylglycerol_biosynthesis_I|g__Alistipes.s__Alistipes_finegoldii	MIBS	0	0	24	265	4	46	NaN	NaN	NaN	NA	LLD	0	0	21	1103	3	184	NaN	NaN	NaN	NA	IBD	0	0	30	424	7	55	-1.52822	-0.0717229	0.126758	0.870867
PWY0-1319:_CDP-diacylglycerol_biosynthesis_II|g__Alistipes.s__Alistipes_finegoldii	MIBS	0	0	24	265	4	46	NaN	NaN	NaN	NA	LLD	0	0	21	1103	3	184	NaN	NaN	NaN	NA	IBD	0	0	30	424	7	55	-1.52822	-0.0717229	0.126758	0.870867
PWY-7111:_pyruvate_fermentation_to_isobutanol_(engineered)|g__Bacteroides.s__Bacteroides_cellulosilyticus	MIBS	0	0	24	265	3	75	NaN	NaN	NaN	NA	LLD	0	0	21	1103	4	260	NaN	NaN	NaN	NA	IBD	0	0	30	424	7	70	-0.856794	-0.0402113	0.392168	0.870867
VALSYN-PWY:_L-valine_biosynthesis|g__Bacteroides.s__Bacteroides_cellulosilyticus	MIBS	0	0	24	265	3	75	NaN	NaN	NaN	NA	LLD	0	0	21	1103	4	260	NaN	NaN	NaN	NA	IBD	0	0	30	424	7	70	-0.856794	-0.0402113	0.392168	0.870867
PWY-6277:_superpathway_of_5-aminoimidazole_ribonucleotide_biosynthesis|g__Clostridium.s__Clostridium_bolteae	MIBS	0	0	24	265	1	19	NaN	NaN	NaN	NA	LLD	0	0	21	1103	1	30	NaN	NaN	NaN	NA	IBD	0	0	30	424	8	78	-0.937221	-0.043986	0.349187	0.870867
P461-PWY:_hexitol_fermentation_to_lactate,_formate,_ethanol_and_acetate|unclassified	MIBS	0	0	24	265	3	35	NaN	NaN	NaN	NA	LLD	0	0	21	1103	1	232	NaN	NaN	NaN	NA	IBD	0	0	30	424	8	76	-1.06516	-0.0499903	0.287286	0.870867
PWY-6121:_5-aminoimidazole_ribonucleotide_biosynthesis_I|g__Streptococcus.s__Streptococcus_vestibularis	MIBS	0	0	24	265	4	33	NaN	NaN	NaN	NA	LLD	0	0	21	1103	1	133	NaN	NaN	NaN	NA	IBD	0	0	30	424	8	72	-1.19263	-0.055973	0.233438	0.870867
PWY-6386:_UDP-N-acetylmuramoyl-pentapeptide_biosynthesis_II_(lysine-containing)|g__Lachnospiraceae_noname.s__Lachnospiraceae_bacterium_7_1_58FAA	MIBS	0	0	24	265	2	22	NaN	NaN	NaN	NA	LLD	0	0	21	1103	2	55	NaN	NaN	NaN	NA	IBD	0	0	30	424	8	66	-1.40382	-0.0658844	0.160707	0.870867
PWY-6387:_UDP-N-acetylmuramoyl-pentapeptide_biosynthesis_I_(meso-diaminopimelate_containing)|g__Lachnospiraceae_noname.s__Lachnospiraceae_bacterium_7_1_58FAA	MIBS	0	0	24	265	2	22	NaN	NaN	NaN	NA	LLD	0	0	21	1103	2	55	NaN	NaN	NaN	NA	IBD	0	0	30	424	8	66	-1.40382	-0.0658844	0.160707	0.870867
PWY-7111:_pyruvate_fermentation_to_isobutanol_(engineered)|g__Ruminococcaceae_noname.s__Ruminococcaceae_bacterium_D16	MIBS	0	0	24	265	1	27	NaN	NaN	NaN	NA	LLD	0	0	21	1103	3	85	NaN	NaN	NaN	NA	IBD	0	0	30	424	8	94	-0.614833	-0.0288555	0.539316	0.870867
VALSYN-PWY:_L-valine_biosynthesis|g__Ruminococcaceae_noname.s__Ruminococcaceae_bacterium_D16	MIBS	0	0	24	265	1	27	NaN	NaN	NaN	NA	LLD	0	0	21	1103	3	85	NaN	NaN	NaN	NA	IBD	0	0	30	424	8	94	-0.614833	-0.0288555	0.539316	0.870867
PWY66-422:_D-galactose_degradation_V_(Leloir_pathway)|g__Streptococcus.s__Streptococcus_parasanguinis	MIBS	0	0	24	265	2	47	NaN	NaN	NaN	NA	LLD	0	0	21	1103	3	135	NaN	NaN	NaN	NA	IBD	0	0	30	424	8	84	-0.830514	-0.0389779	0.406828	0.870867
PWY-6386:_UDP-N-acetylmuramoyl-pentapeptide_biosynthesis_II_(lysine-containing)|g__Flavonifractor.s__Flavonifractor_plautii	MIBS	0	0	24	265	1	22	NaN	NaN	NaN	NA	LLD	0	0	21	1103	4	35	NaN	NaN	NaN	NA	IBD	0	0	30	424	8	95	-0.286649	-0.0134531	0.775133	0.870867
PWY-6387:_UDP-N-acetylmuramoyl-pentapeptide_biosynthesis_I_(meso-diaminopimelate_containing)|g__Flavonifractor.s__Flavonifractor_plautii	MIBS	0	0	24	265	1	22	NaN	NaN	NaN	NA	LLD	0	0	21	1103	4	35	NaN	NaN	NaN	NA	IBD	0	0	30	424	8	95	-0.282722	-0.0132688	0.778142	0.870867
PWY-6277:_superpathway_of_5-aminoimidazole_ribonucleotide_biosynthesis|g__Flavonifractor.s__Flavonifractor_plautii	MIBS	0	0	24	265	2	32	NaN	NaN	NaN	NA	LLD	0	0	21	1103	4	75	NaN	NaN	NaN	NA	IBD	0	0	30	424	8	132	0.755151	0.035441	0.450686	0.870867
PWY0-1296:_purine_ribonucleosides_degradation|g__Clostridium.s__Clostridium_bolteae	MIBS	0	0	24	265	1	26	NaN	NaN	NaN	NA	LLD	0	0	21	1103	2	48	NaN	NaN	NaN	NA	IBD	0	0	30	424	9	96	-0.853736	-0.0400678	0.393791	0.870867
PWY-5188:_tetrapyrrole_biosynthesis_I_(from_glutamate)|g__Flavonifractor.s__Flavonifractor_plautii	MIBS	0	0	24	265	1	19	NaN	NaN	NaN	NA	LLD	0	0	21	1103	3	41	NaN	NaN	NaN	NA	IBD	0	0	30	424	9	98	-0.493539	-0.023163	0.622315	0.870867
VALSYN-PWY:_L-valine_biosynthesis|g__Clostridium.s__Clostridium_bolteae	MIBS	0	0	24	265	1	25	NaN	NaN	NaN	NA	LLD	0	0	21	1103	4	38	NaN	NaN	NaN	NA	IBD	0	0	30	424	9	98	-0.851598	-0.0399675	0.394975	0.870867
PWY-7111:_pyruvate_fermentation_to_isobutanol_(engineered)|g__Clostridium.s__Clostridium_bolteae	MIBS	0	0	24	265	1	26	NaN	NaN	NaN	NA	LLD	0	0	21	1103	4	45	NaN	NaN	NaN	NA	IBD	0	0	30	424	9	109	-0.553658	-0.0259845	0.580452	0.870867
PWY-5686:_UMP_biosynthesis|g__Lachnospiraceae_noname.s__Lachnospiraceae_bacterium_7_1_58FAA	MIBS	0	0	24	265	2	26	NaN	NaN	NaN	NA	LLD	0	0	21	1103	4	105	NaN	NaN	NaN	NA	IBD	0	0	30	424	9	106	-0.393914	-0.0184873	0.694341	0.870867
PWY-7111:_pyruvate_fermentation_to_isobutanol_(engineered)|g__Flavonifractor.s__Flavonifractor_plautii	MIBS	0	0	24	265	2	34	NaN	NaN	NaN	NA	LLD	0	0	21	1103	4	93	NaN	NaN	NaN	NA	IBD	0	0	30	424	9	142	0.724871	0.0340199	0.469058	0.870867
VALSYN-PWY:_L-valine_biosynthesis|g__Flavonifractor.s__Flavonifractor_plautii	MIBS	0	0	24	265	2	34	NaN	NaN	NaN	NA	LLD	0	0	21	1103	4	93	NaN	NaN	NaN	NA	IBD	0	0	30	424	9	142	0.724871	0.0340199	0.469058	0.870867
COA-PWY-1:_coenzyme_A_biosynthesis_II_(mammalian)|g__Blautia.s__Ruminococcus_gnavus	MIBS	0	0	24	265	4	64	NaN	NaN	NaN	NA	LLD	0	0	21	1103	4	141	NaN	NaN	NaN	NA	IBD	0	0	30	424	9	188	1.28115	0.0601274	0.20042	0.870867
PWY-6737:_starch_degradation_V|g__Clostridium.s__Clostridium_bolteae	MIBS	0	0	24	265	2	20	NaN	NaN	NaN	NA	LLD	0	0	21	1103	1	45	NaN	NaN	NaN	NA	IBD	0	0	30	424	10	93	-1.32133	-0.0620133	0.186717	0.870867
PEPTIDOGLYCANSYN-PWY:_peptidoglycan_biosynthesis_I_(meso-diaminopimelate_containing)|g__Blautia.s__Ruminococcus_gnavus	MIBS	0	0	24	265	4	71	NaN	NaN	NaN	NA	LLD	0	0	21	1103	3	155	NaN	NaN	NaN	NA	IBD	0	0	30	424	10	195	1.08886	0.0511025	0.276565	0.870867
PWY-4984:_urea_cycle|g__Lachnospiraceae_noname.s__Lachnospiraceae_bacterium_7_1_58FAA	MIBS	0	0	24	265	3	39	NaN	NaN	NaN	NA	LLD	0	0	21	1103	2	152	NaN	NaN	NaN	NA	IBD	0	0	30	424	11	122	-0.970609	-0.0455529	0.332189	0.870867
PWY-6386:_UDP-N-acetylmuramoyl-pentapeptide_biosynthesis_II_(lysine-containing)|g__Blautia.s__Ruminococcus_gnavus	MIBS	0	0	24	265	4	77	NaN	NaN	NaN	NA	LLD	0	0	21	1103	3	171	NaN	NaN	NaN	NA	IBD	0	0	30	424	11	198	0.850093	0.0398969	0.395709	0.870867
PWY-6387:_UDP-N-acetylmuramoyl-pentapeptide_biosynthesis_I_(meso-diaminopimelate_containing)|g__Blautia.s__Ruminococcus_gnavus	MIBS	0	0	24	265	4	77	NaN	NaN	NaN	NA	LLD	0	0	21	1103	3	171	NaN	NaN	NaN	NA	IBD	0	0	30	424	11	198	0.842251	0.0395288	0.400086	0.870867
PWY-5188:_tetrapyrrole_biosynthesis_I_(from_glutamate)|g__Lachnospiraceae_noname.s__Lachnospiraceae_bacterium_7_1_58FAA	MIBS	0	0	24	265	1	22	NaN	NaN	NaN	NA	LLD	0	0	21	1103	2	68	NaN	NaN	NaN	NA	IBD	0	0	30	424	7	88	-0.255168	-0.0119756	0.799376	0.871982
PWY-5154:_L-arginine_biosynthesis_III_(via_N-acetyl-L-citrulline)|unclassified	MIBS	0	0	24	265	5	65	0.319024	0.0187661	0.750996	0.876648	LLD	0	0	21	1103	3	274	NaN	NaN	NaN	NA	IBD	0	0	30	424	7	100	-0.251608	-0.0118086	0.802092	0.873204
P4-PWY:_superpathway_of_L-lysine,_L-threonine_and_L-methionine_biosynthesis_I|g__Escherichia.s__Escherichia_coli	MIBS	0	0	24	265	3	10	NaN	NaN	NaN	NA	LLD	0	0	21	1103	2	79	NaN	NaN	NaN	NA	IBD	0	0	30	424	5	61	-0.245461	-0.01152	0.807009	0.876509
PEPTIDOGLYCANSYN-PWY:_peptidoglycan_biosynthesis_I_(meso-diaminopimelate_containing)|g__Flavonifractor.s__Flavonifractor_plautii	MIBS	0	0	24	265	1	22	NaN	NaN	NaN	NA	LLD	0	0	21	1103	3	32	NaN	NaN	NaN	NA	IBD	0	0	30	424	6	89	0.245042	0.0115004	0.807208	0.876509
PWY-4984:_urea_cycle|g__Flavonifractor.s__Flavonifractor_plautii	MIBS	0	0	24	265	2	29	NaN	NaN	NaN	NA	LLD	0	0	21	1103	3	64	NaN	NaN	NaN	NA	IBD	0	0	30	424	9	109	-0.226878	-0.0106479	0.821244	0.886411
PEPTIDOGLYCANSYN-PWY:_peptidoglycan_biosynthesis_I_(meso-diaminopimelate_containing)|g__Peptostreptococcaceae_noname.s__Clostridium_bartlettii	MIBS	0	0	24	265	10	63	-1.92504	-0.113238	0.0544335	0.563156	LLD	0	0	21	1103	3	450	NaN	NaN	NaN	NA	IBD	0	0	30	424	10	124	-0.203632	-0.00955694	0.839339	0.899631
PWY-6527:_stachyose_degradation|g__Streptococcus.s__Streptococcus_parasanguinis	MIBS	0	0	24	265	6	51	-0.93622	-0.0550718	0.350106	0.876648	LLD	0	0	21	1103	2	184	NaN	NaN	NaN	NA	IBD	0	0	30	424	6	86	0.196862	0.00923921	0.844738	0.903647
PWY-5695:_urate_biosynthesis/inosine_5'-phosphate_degradation|g__Streptococcus.s__Streptococcus_vestibularis	MIBS	0	0	24	265	7	29	-2.76121	-0.162424	0.00579807	0.15196	LLD	0	0	21	1103	1	170	NaN	NaN	NaN	NA	IBD	0	0	30	424	6	72	-0.190612	-0.00894585	0.849688	0.907647
PWY-6163:_chorismate_biosynthesis_from_3-dehydroquinate|g__Streptococcus.s__Streptococcus_vestibularis	MIBS	0	0	24	265	9	46	-2.441	-0.143588	0.0147222	0.298834	LLD	0	0	21	1103	1	194	NaN	NaN	NaN	NA	IBD	0	0	30	424	6	92	0.190091	0.00892143	0.850022	0.907722
PWY-6121:_5-aminoimidazole_ribonucleotide_biosynthesis_I|g__Ruminococcus.s__Ruminococcus_callidus	MIBS	0	0	24	265	3	58	NaN	NaN	NaN	NA	LLD	0	0	21	1103	3	273	NaN	NaN	NaN	NA	IBD	0	0	30	424	5	65	-0.186747	-0.00876448	0.852757	0.909657
ARO-PWY:_chorismate_biosynthesis_I|g__Streptococcus.s__Streptococcus_vestibularis	MIBS	0	0	24	265	9	46	-2.47824	-0.145779	0.0132722	0.282753	LLD	0	0	21	1103	1	191	NaN	NaN	NaN	NA	IBD	0	0	30	424	6	91	0.182808	0.00857961	0.855737	0.911571
ARGININE-SYN4-PWY:_L-ornithine_de_novo__biosynthesis|g__Bacteroides.s__Bacteroides_cellulosilyticus	MIBS	0	0	24	265	3	65	NaN	NaN	NaN	NA	LLD	0	0	21	1103	4	229	NaN	NaN	NaN	NA	IBD	0	0	30	424	5	61	-0.177342	-0.00832309	0.860162	0.913795
PWY-6386:_UDP-N-acetylmuramoyl-pentapeptide_biosynthesis_II_(lysine-containing)|g__Peptostreptococcaceae_noname.s__Clostridium_bartlettii	MIBS	0	0	24	265	10	64	-1.85571	-0.10916	0.063732	0.601225	LLD	0	0	21	1103	3	461	NaN	NaN	NaN	NA	IBD	0	0	30	424	10	127	-0.173753	-0.00815462	0.862756	0.915412
PWY-6387:_UDP-N-acetylmuramoyl-pentapeptide_biosynthesis_I_(meso-diaminopimelate_containing)|g__Peptostreptococcaceae_noname.s__Clostridium_bartlettii	MIBS	0	0	24	265	10	64	-1.88564	-0.11092	0.0595676	0.581782	LLD	0	0	21	1103	3	461	NaN	NaN	NaN	NA	IBD	0	0	30	424	10	127	-0.156023	-0.00732252	0.876714	0.92499
1CMET2-PWY:_N10-formyl-tetrahydrofolate_biosynthesis|g__Streptococcus.s__Streptococcus_parasanguinis	MIBS	0	0	24	265	7	68	-0.388878	-0.0228752	0.698591	0.876648	LLD	0	0	21	1103	0	248	NaN	NaN	NaN	NA	IBD	0	0	30	424	10	151	0.144818	0.00679664	0.885519	0.930507
PWY-6121:_5-aminoimidazole_ribonucleotide_biosynthesis_I|g__Sutterella.s__Sutterella_wadsworthensis	MIBS	0	0	24	265	3	15	NaN	NaN	NaN	NA	LLD	0	0	21	1103	0	134	NaN	NaN	NaN	NA	IBD	0	0	30	424	6	87	0.144982	0.00680432	0.885532	0.930507
COMPLETE-ARO-PWY:_superpathway_of_aromatic_amino_acid_biosynthesis|g__Streptococcus.s__Streptococcus_vestibularis	MIBS	0	0	24	265	9	46	-2.45962	-0.144684	0.0139806	0.290171	LLD	0	0	21	1103	1	185	NaN	NaN	NaN	NA	IBD	0	0	30	424	6	89	0.139735	0.00655808	0.88967	0.933915
COA-PWY:_coenzyme_A_biosynthesis_I|g__Veillonella.s__Veillonella_parvula	MIBS	0	0	24	265	2	24	NaN	NaN	NaN	NA	LLD	0	0	21	1103	2	65	NaN	NaN	NaN	NA	IBD	0	0	30	424	5	69	0.122022	0.00572679	0.903768	0.943651
PWY-7111:_pyruvate_fermentation_to_isobutanol_(engineered)|g__Blautia.s__Ruminococcus_gnavus	MIBS	0	0	24	265	7	85	0.348697	0.0205116	0.728476	0.876648	LLD	0	0	21	1103	3	193	NaN	NaN	NaN	NA	IBD	0	0	30	424	11	135	-0.120672	-0.00566341	0.904639	0.943937
PWY-5667:_CDP-diacylglycerol_biosynthesis_I|g__Flavonifractor.s__Flavonifractor_plautii	MIBS	0	0	24	265	2	21	NaN	NaN	NaN	NA	LLD	0	0	21	1103	3	42	NaN	NaN	NaN	NA	IBD	0	0	30	424	7	91	-0.079038	-0.00370944	0.937798	0.967607
PWY0-1319:_CDP-diacylglycerol_biosynthesis_II|g__Flavonifractor.s__Flavonifractor_plautii	MIBS	0	0	24	265	2	21	NaN	NaN	NaN	NA	LLD	0	0	21	1103	3	42	NaN	NaN	NaN	NA	IBD	0	0	30	424	7	91	-0.079038	-0.00370944	0.937798	0.967607
PWY-5686:_UMP_biosynthesis|g__Streptococcus.s__Streptococcus_parasanguinis	MIBS	1.08275	0	24	265	12	86	-1.71479	-0.10087	0.086662	0.698473	LLD	0	0	21	1103	0	295	NaN	NaN	NaN	NA	IBD	0	0	30	424	11	165	0.0680816	0.00319523	0.946374	0.971834
PWY-7111:_pyruvate_fermentation_to_isobutanol_(engineered)|g__Streptococcus.s__Streptococcus_vestibularis	MIBS	0	0	24	265	9	53	-2.14598	-0.126234	0.0320162	0.44415	LLD	0	0	21	1103	4	236	NaN	NaN	NaN	NA	IBD	0	0	30	424	8	119	0.0654995	0.00307404	0.948501	0.972598
PWY-5667:_CDP-diacylglycerol_biosynthesis_I|g__Lachnospiraceae_noname.s__Lachnospiraceae_bacterium_7_1_58FAA	MIBS	0	0	24	265	3	18	NaN	NaN	NaN	NA	LLD	0	0	21	1103	3	87	NaN	NaN	NaN	NA	IBD	0	0	30	424	8	108	-0.0620021	-0.0029099	0.951309	0.973653
PWY0-1319:_CDP-diacylglycerol_biosynthesis_II|g__Lachnospiraceae_noname.s__Lachnospiraceae_bacterium_7_1_58FAA	MIBS	0	0	24	265	3	18	NaN	NaN	NaN	NA	LLD	0	0	21	1103	3	87	NaN	NaN	NaN	NA	IBD	0	0	30	424	8	108	-0.0620021	-0.0029099	0.951309	0.973653
PWY-7228:_superpathway_of_guanosine_nucleotides_de_novo_biosynthesis_I|g__Sutterella.s__Sutterella_wadsworthensis	MIBS	0	0	24	265	3	10	NaN	NaN	NaN	NA	LLD	0	0	21	1103	1	100	NaN	NaN	NaN	NA	IBD	0	0	30	424	5	72	0.0462537	0.00217079	0.963986	0.982543
PWY-6277:_superpathway_of_5-aminoimidazole_ribonucleotide_biosynthesis|g__Sutterella.s__Sutterella_wadsworthensis	MIBS	0	0	24	265	3	20	NaN	NaN	NaN	NA	LLD	0	0	21	1103	1	171	NaN	NaN	NaN	NA	IBD	0	0	30	424	7	96	0.0412303	0.00193504	0.967895	0.984929
PWY-7111:_pyruvate_fermentation_to_isobutanol_(engineered)|g__Lachnospiraceae_noname.s__Lachnospiraceae_bacterium_1_4_56FAA	MIBS	0	0	24	265	3	64	NaN	NaN	NaN	NA	LLD	0	0	21	1103	4	144	NaN	NaN	NaN	NA	IBD	0	0	30	424	7	109	0.0403953	0.00189585	0.968527	0.984929
VALSYN-PWY:_L-valine_biosynthesis|g__Lachnospiraceae_noname.s__Lachnospiraceae_bacterium_1_4_56FAA	MIBS	0	0	24	265	3	64	NaN	NaN	NaN	NA	LLD	0	0	21	1103	4	144	NaN	NaN	NaN	NA	IBD	0	0	30	424	7	109	0.0403953	0.00189585	0.968527	0.984929
PWY-6387:_UDP-N-acetylmuramoyl-pentapeptide_biosynthesis_I_(meso-diaminopimelate_containing)|g__Streptococcus.s__Streptococcus_parasanguinis	MIBS	3.46383	0	24	265	13	92	-2.00333	-0.117843	0.0453012	0.518847	LLD	0	0	21	1103	2	353	NaN	NaN	NaN	NA	IBD	0	0	30	424	13	187	0.0261595	0.00122773	0.979762	0.991237
PWY-6386:_UDP-N-acetylmuramoyl-pentapeptide_biosynthesis_II_(lysine-containing)|g__Streptococcus.s__Streptococcus_parasanguinis	MIBS	3.74739	0	24	265	13	92	-1.98852	-0.116972	0.0469179	0.526238	LLD	0	0	21	1103	2	353	NaN	NaN	NaN	NA	IBD	0	0	30	424	13	187	-0.00554898	-0.000260427	0.996205	0.998639
PWY0-1296:_purine_ribonucleosides_degradation|g__Lachnospiraceae_noname.s__Lachnospiraceae_bacterium_1_4_56FAA	MIBS	0	0	24	265	1	44	NaN	NaN	NaN	NA	LLD	0	0	21	1103	3	88	NaN	NaN	NaN	NA	IBD	0	0	30	424	5	74	0.00653869	0.000306876	0.995652	0.998639
PWY-7197:_pyrimidine_deoxyribonucleotide_phosphorylation|g__Streptococcus.s__Streptococcus_vestibularis	MIBS	0	0	24	265	10	31	-4.06973	-0.239396	4.74949e-05	0.0144187	LLD	0	0	21	1103	1	130	NaN	NaN	NaN	NA	IBD	0	0	30	424	4	69	NaN	NaN	NaN	NA
PWY-7228:_superpathway_of_guanosine_nucleotides_de_novo_biosynthesis_I|g__Streptococcus.s__Streptococcus_vestibularis	MIBS	0	0	24	265	10	36	-3.65293	-0.214878	0.000261295	0.0320225	LLD	0	0	21	1103	3	143	NaN	NaN	NaN	NA	IBD	0	0	30	424	4	80	NaN	NaN	NaN	NA
PWY-6317:_galactose_degradation_I_(Leloir_pathway)|g__Streptococcus.s__Streptococcus_vestibularis	MIBS	0	0	24	265	7	24	-3.12704	-0.183943	0.0017801	0.0568851	LLD	0	0	21	1103	1	95	NaN	NaN	NaN	NA	IBD	0	0	30	424	3	55	NaN	NaN	NaN	NA
PWY66-422:_D-galactose_degradation_V_(Leloir_pathway)|g__Streptococcus.s__Streptococcus_vestibularis	MIBS	0	0	24	265	7	24	-3.12704	-0.183943	0.0017801	0.0568851	LLD	0	0	21	1103	1	95	NaN	NaN	NaN	NA	IBD	0	0	30	424	3	55	NaN	NaN	NaN	NA
PWY0-1296:_purine_ribonucleosides_degradation|g__Erysipelotrichaceae_noname.s__Erysipelotrichaceae_bacterium_6_1_45	MIBS	0	0	24	265	5	16	-2.69501	-0.15853	0.00709875	0.180844	LLD	0	0	21	1103	4	55	NaN	NaN	NaN	NA	IBD	0	0	30	424	4	35	NaN	NaN	NaN	NA
PEPTIDOGLYCANSYN-PWY:_peptidoglycan_biosynthesis_I_(meso-diaminopimelate_containing)|g__Bifidobacterium.s__Bifidobacterium_animalis	MIBS	0	0	24	265	5	16	-2.66667	-0.156863	0.00772549	0.191456	LLD	0	0	21	1103	1	93	NaN	NaN	NaN	NA	IBD	0	0	30	424	0	17	NaN	NaN	NaN	NA
PWY-6387:_UDP-N-acetylmuramoyl-pentapeptide_biosynthesis_I_(meso-diaminopimelate_containing)|g__Bifidobacterium.s__Bifidobacterium_animalis	MIBS	0	0	24	265	5	16	-2.661	-0.15653	0.00785664	0.19339	LLD	0	0	21	1103	1	99	NaN	NaN	NaN	NA	IBD	0	0	30	424	0	19	NaN	NaN	NaN	NA
PEPTIDOGLYCANSYN-PWY:_peptidoglycan_biosynthesis_I_(meso-diaminopimelate_containing)|g__Clostridium.s__Clostridium_leptum	MIBS	0	0	24	265	9	45	-2.60716	-0.153362	0.00917992	0.215696	LLD	0	0	21	1103	4	143	NaN	NaN	NaN	NA	IBD	0	0	30	424	4	52	NaN	NaN	NaN	NA
PWY-6125:_superpathway_of_guanosine_nucleotides_de_novo_biosynthesis_II|g__Streptococcus.s__Streptococcus_vestibularis	MIBS	0	0	24	265	7	30	-2.51546	-0.147968	0.0119622	0.262519	LLD	0	0	21	1103	1	104	NaN	NaN	NaN	NA	IBD	0	0	30	424	4	67	NaN	NaN	NaN	NA
PWY-5686:_UMP_biosynthesis|g__Bifidobacterium.s__Bifidobacterium_animalis	MIBS	0	0	24	265	5	19	-2.31322	-0.136071	0.0208577	0.377218	LLD	0	0	21	1103	3	103	NaN	NaN	NaN	NA	IBD	0	0	30	424	0	20	NaN	NaN	NaN	NA
PWY-7357:_thiamin_formation_from_pyrithiamine_and_oxythiamine_(yeast)|g__Bifidobacterium.s__Bifidobacterium_animalis	MIBS	0	0	24	265	6	28	-2.21561	-0.13033	0.026875	0.440008	LLD	0	0	21	1103	3	143	NaN	NaN	NaN	NA	IBD	0	0	30	424	0	29	NaN	NaN	NaN	NA
PWY-6700:_queuosine_biosynthesis|g__Veillonella.s__Veillonella_parvula	MIBS	0	0	24	265	5	22	-2.00315	-0.117832	0.0454329	0.518847	LLD	0	0	21	1103	0	58	NaN	NaN	NaN	NA	IBD	0	0	30	424	3	68	NaN	NaN	NaN	NA
PWY-6897:_thiamin_salvage_II|g__Bifidobacterium.s__Bifidobacterium_animalis	MIBS	0	0	24	265	5	23	-1.98796	-0.116939	0.0470913	0.526238	LLD	0	0	21	1103	2	121	NaN	NaN	NaN	NA	IBD	0	0	30	424	0	23	NaN	NaN	NaN	NA
PWY-6936:_seleno-amino_acid_biosynthesis|g__Dorea.s__Dorea_formicigenerans	MIBS	0	0	24	265	5	42	-0.613333	-0.0360784	0.540969	0.876648	LLD	0	0	21	1103	4	210	NaN	NaN	NaN	NA	IBD	0	0	30	424	2	28	NaN	NaN	NaN	NA
PWY-1042:_glycolysis_IV_(plant_cytosol)|g__Streptococcus.s__Streptococcus_australis	MIBS	0	0	24	265	5	33	-1.15101	-0.0677066	0.250622	0.876648	LLD	0	0	21	1103	1	132	NaN	NaN	NaN	NA	IBD	0	0	30	424	3	40	NaN	NaN	NaN	NA
PWY-6277:_superpathway_of_5-aminoimidazole_ribonucleotide_biosynthesis|g__Blautia.s__Blautia_hydrogenotrophica	MIBS	0	0	24	265	5	30	-1.31214	-0.077185	0.190232	0.876648	LLD	0	0	21	1103	2	65	NaN	NaN	NaN	NA	IBD	0	0	30	424	3	54	NaN	NaN	NaN	NA
PWY0-1296:_purine_ribonucleosides_degradation|g__Streptococcus.s__Streptococcus_australis	MIBS	0	0	24	265	6	39	-1.22886	-0.0722859	0.219883	0.876648	LLD	0	0	21	1103	2	147	NaN	NaN	NaN	NA	IBD	0	0	30	424	4	53	NaN	NaN	NaN	NA
COA-PWY-1:_coenzyme_A_biosynthesis_II_(mammalian)|g__Scardovia.s__Scardovia_wiggsiae	MIBS	0	0	24	265	0	0	NaN	NaN	NaN	NA	LLD	0	0	21	1103	0	5	NaN	NaN	NaN	NA	IBD	0	0	30	424	0	7	NaN	NaN	NaN	NA
PWY-5022:_4-aminobutanoate_degradation_V|g__Klebsiella.s__Klebsiella_pneumoniae	MIBS	0	0	24	265	0	0	NaN	NaN	NaN	NA	LLD	0	0	21	1103	0	2	NaN	NaN	NaN	NA	IBD	0	0	30	424	0	5	NaN	NaN	NaN	NA
PWY-5913:_TCA_cycle_VI_(obligate_autotrophs)|g__Klebsiella.s__Klebsiella_pneumoniae	MIBS	0	0	24	265	0	0	NaN	NaN	NaN	NA	LLD	0	0	21	1103	0	1	NaN	NaN	NaN	NA	IBD	0	0	30	424	0	1	NaN	NaN	NaN	NA
PWY-6121:_5-aminoimidazole_ribonucleotide_biosynthesis_I|g__Staphylococcus.s__Staphylococcus_aureus	MIBS	0	0	24	265	0	0	NaN	NaN	NaN	NA	LLD	0	0	21	1103	0	5	NaN	NaN	NaN	NA	IBD	0	0	30	424	0	4	NaN	NaN	NaN	NA
PWY-6277:_superpathway_of_5-aminoimidazole_ribonucleotide_biosynthesis|g__Staphylococcus.s__Staphylococcus_aureus	MIBS	0	0	24	265	0	0	NaN	NaN	NaN	NA	LLD	0	0	21	1103	0	7	NaN	NaN	NaN	NA	IBD	0	0	30	424	0	6	NaN	NaN	NaN	NA
PWY-6936:_seleno-amino_acid_biosynthesis|g__Staphylococcus.s__Staphylococcus_aureus	MIBS	0	0	24	265	0	0	NaN	NaN	NaN	NA	LLD	0	0	21	1103	0	4	NaN	NaN	NaN	NA	IBD	0	0	30	424	0	7	NaN	NaN	NaN	NA
PWY-7357:_thiamin_formation_from_pyrithiamine_and_oxythiamine_(yeast)|g__Staphylococcus.s__Staphylococcus_aureus	MIBS	0	0	24	265	0	0	NaN	NaN	NaN	NA	LLD	0	0	21	1103	0	4	NaN	NaN	NaN	NA	IBD	0	0	30	424	0	6	NaN	NaN	NaN	NA
1CMET2-PWY:_N10-formyl-tetrahydrofolate_biosynthesis|g__Bacteroides.s__Bacteroides_salanitronis	MIBS	0	0	24	265	0	1	NaN	NaN	NaN	NA	LLD	0	0	21	1103	0	3	NaN	NaN	NaN	NA	IBD	0	0	30	424	0	1	NaN	NaN	NaN	NA
ANAGLYCOLYSIS-PWY:_glycolysis_III_(from_glucose)|g__Pediococcus.s__Pediococcus_pentosaceus	MIBS	0	0	24	265	0	1	NaN	NaN	NaN	NA	LLD	0	0	21	1103	0	5	NaN	NaN	NaN	NA	IBD	0	0	30	424	0	4	NaN	NaN	NaN	NA
ARO-PWY:_chorismate_biosynthesis_I|g__Acidaminococcus.s__Acidaminococcus_intestini	MIBS	0	0	24	265	0	1	NaN	NaN	NaN	NA	LLD	0	0	21	1103	0	3	NaN	NaN	NaN	NA	IBD	0	0	30	424	0	4	NaN	NaN	NaN	NA
ARO-PWY:_chorismate_biosynthesis_I|g__Alistipes.s__Alistipes_sp_HGB5	MIBS	0	0	24	265	0	1	NaN	NaN	NaN	NA	LLD	0	0	21	1103	0	8	NaN	NaN	NaN	NA	IBD	0	0	30	424	0	5	NaN	NaN	NaN	NA
ARO-PWY:_chorismate_biosynthesis_I|g__Anaerostipes.s__Anaerostipes_caccae	MIBS	0	0	24	265	0	1	NaN	NaN	NaN	NA	LLD	0	0	21	1103	0	2	NaN	NaN	NaN	NA	IBD	0	0	30	424	0	6	NaN	NaN	NaN	NA
ARO-PWY:_chorismate_biosynthesis_I|g__Anaerotruncus.s__Anaerotruncus_colihominis	MIBS	0	0	24	265	0	1	NaN	NaN	NaN	NA	LLD	0	0	21	1103	0	2	NaN	NaN	NaN	NA	IBD	0	0	30	424	0	1	NaN	NaN	NaN	NA
ARO-PWY:_chorismate_biosynthesis_I|g__Lactococcus.s__Lactococcus_raffinolactis	MIBS	0	0	24	265	0	1	NaN	NaN	NaN	NA	LLD	0	0	21	1103	0	6	NaN	NaN	NaN	NA	IBD	0	0	30	424	0	1	NaN	NaN	NaN	NA
ARO-PWY:_chorismate_biosynthesis_I|g__Pseudoflavonifractor.s__Pseudoflavonifractor_capillosus	MIBS	0	0	24	265	0	1	NaN	NaN	NaN	NA	LLD	0	0	21	1103	0	2	NaN	NaN	NaN	NA	IBD	0	0	30	424	0	2	NaN	NaN	NaN	NA
ARO-PWY:_chorismate_biosynthesis_I|g__Streptococcus.s__Streptococcus_downei	MIBS	0	0	24	265	0	1	NaN	NaN	NaN	NA	LLD	0	0	21	1103	0	1	NaN	NaN	NaN	NA	IBD	0	0	30	424	0	1	NaN	NaN	NaN	NA
ARO-PWY:_chorismate_biosynthesis_I|g__Streptococcus.s__Streptococcus_sanguinis	MIBS	0	0	24	265	0	1	NaN	NaN	NaN	NA	LLD	0	0	21	1103	0	20	NaN	NaN	NaN	NA	IBD	0	0	30	424	0	7	NaN	NaN	NaN	NA
CALVIN-PWY:_Calvin-Benson-Bassham_cycle|g__Klebsiella.s__Klebsiella_oxytoca	MIBS	0	0	24	265	0	1	NaN	NaN	NaN	NA	LLD	0	0	21	1103	0	2	NaN	NaN	NaN	NA	IBD	0	0	30	424	0	5	NaN	NaN	NaN	NA
COA-PWY-1:_coenzyme_A_biosynthesis_II_(mammalian)|g__Acidaminococcus.s__Acidaminococcus_intestini	MIBS	0	0	24	265	0	1	NaN	NaN	NaN	NA	LLD	0	0	21	1103	0	3	NaN	NaN	NaN	NA	IBD	0	0	30	424	0	5	NaN	NaN	NaN	NA
COA-PWY-1:_coenzyme_A_biosynthesis_II_(mammalian)|g__Actinomyces.s__Actinomyces_turicensis	MIBS	0	0	24	265	0	1	NaN	NaN	NaN	NA	LLD	0	0	21	1103	0	16	NaN	NaN	NaN	NA	IBD	0	0	30	424	0	4	NaN	NaN	NaN	NA
COA-PWY-1:_coenzyme_A_biosynthesis_II_(mammalian)|g__Anaerostipes.s__Anaerostipes_caccae	MIBS	0	0	24	265	0	1	NaN	NaN	NaN	NA	LLD	0	0	21	1103	0	2	NaN	NaN	NaN	NA	IBD	0	0	30	424	0	6	NaN	NaN	NaN	NA
COA-PWY-1:_coenzyme_A_biosynthesis_II_(mammalian)|g__Bacteroides.s__Bacteroides_barnesiae	MIBS	0	0	24	265	0	1	NaN	NaN	NaN	NA	LLD	0	0	21	1103	0	14	NaN	NaN	NaN	NA	IBD	0	0	30	424	0	2	NaN	NaN	NaN	NA
COA-PWY-1:_coenzyme_A_biosynthesis_II_(mammalian)|g__Bacteroides.s__Bacteroides_salanitronis	MIBS	0	0	24	265	0	1	NaN	NaN	NaN	NA	LLD	0	0	21	1103	0	4	NaN	NaN	NaN	NA	IBD	0	0	30	424	0	1	NaN	NaN	NaN	NA
COA-PWY-1:_coenzyme_A_biosynthesis_II_(mammalian)|g__Clostridium.s__Clostridium_celatum	MIBS	0	0	24	265	0	1	NaN	NaN	NaN	NA	LLD	0	0	21	1103	0	20	NaN	NaN	NaN	NA	IBD	0	0	30	424	0	5	NaN	NaN	NaN	NA
COA-PWY-1:_coenzyme_A_biosynthesis_II_(mammalian)|g__Clostridium.s__Clostridium_perfringens	MIBS	0	0	24	265	0	1	NaN	NaN	NaN	NA	LLD	0	0	21	1103	0	5	NaN	NaN	NaN	NA	IBD	0	0	30	424	0	17	NaN	NaN	NaN	NA
COA-PWY-1:_coenzyme_A_biosynthesis_II_(mammalian)|g__Enterococcus.s__Enterococcus_avium	MIBS	0	0	24	265	0	1	NaN	NaN	NaN	NA	LLD	0	0	21	1103	0	2	NaN	NaN	NaN	NA	IBD	0	0	30	424	0	10	NaN	NaN	NaN	NA
COA-PWY-1:_coenzyme_A_biosynthesis_II_(mammalian)|g__Enterococcus.s__Enterococcus_casseliflavus	MIBS	0	0	24	265	0	1	NaN	NaN	NaN	NA	LLD	0	0	21	1103	0	1	NaN	NaN	NaN	NA	IBD	0	0	30	424	0	4	NaN	NaN	NaN	NA
COA-PWY-1:_coenzyme_A_biosynthesis_II_(mammalian)|g__Lactobacillus.s__Lactobacillus_amylovorus	MIBS	0	0	24	265	0	1	NaN	NaN	NaN	NA	LLD	0	0	21	1103	0	4	NaN	NaN	NaN	NA	IBD	0	0	30	424	0	19	NaN	NaN	NaN	NA
COA-PWY-1:_coenzyme_A_biosynthesis_II_(mammalian)|g__Lactobacillus.s__Lactobacillus_curvatus	MIBS	0	0	24	265	0	1	NaN	NaN	NaN	NA	LLD	0	0	21	1103	0	14	NaN	NaN	NaN	NA	IBD	0	0	30	424	0	8	NaN	NaN	NaN	NA
COA-PWY-1:_coenzyme_A_biosynthesis_II_(mammalian)|g__Lactococcus.s__Lactococcus_raffinolactis	MIBS	0	0	24	265	0	1	NaN	NaN	NaN	NA	LLD	0	0	21	1103	0	11	NaN	NaN	NaN	NA	IBD	0	0	30	424	0	1	NaN	NaN	NaN	NA
COA-PWY-1:_coenzyme_A_biosynthesis_II_(mammalian)|g__Leuconostoc.s__Leuconostoc_carnosum	MIBS	0	0	24	265	0	1	NaN	NaN	NaN	NA	LLD	0	0	21	1103	0	7	NaN	NaN	NaN	NA	IBD	0	0	30	424	0	2	NaN	NaN	NaN	NA
COA-PWY-1:_coenzyme_A_biosynthesis_II_(mammalian)|g__Marvinbryantia.s__Marvinbryantia_formatexigens	MIBS	0	0	24	265	0	1	NaN	NaN	NaN	NA	LLD	0	0	21	1103	0	2	NaN	NaN	NaN	NA	IBD	0	0	30	424	0	2	NaN	NaN	NaN	NA
COA-PWY-1:_coenzyme_A_biosynthesis_II_(mammalian)|g__Pediococcus.s__Pediococcus_acidilactici	MIBS	0	0	24	265	0	1	NaN	NaN	NaN	NA	LLD	0	0	21	1103	0	1	NaN	NaN	NaN	NA	IBD	0	0	30	424	0	10	NaN	NaN	NaN	NA
COA-PWY-1:_coenzyme_A_biosynthesis_II_(mammalian)|g__Pediococcus.s__Pediococcus_pentosaceus	MIBS	0	0	24	265	0	1	NaN	NaN	NaN	NA	LLD	0	0	21	1103	0	2	NaN	NaN	NaN	NA	IBD	0	0	30	424	0	4	NaN	NaN	NaN	NA
COA-PWY:_coenzyme_A_biosynthesis_I|g__Actinomyces.s__Actinomyces_massiliensis	MIBS	0	0	24	265	0	1	NaN	NaN	NaN	NA	LLD	0	0	21	1103	0	5	NaN	NaN	NaN	NA	IBD	0	0	30	424	0	2	NaN	NaN	NaN	NA
COA-PWY:_coenzyme_A_biosynthesis_I|g__Bacteroides.s__Bacteroides_salanitronis	MIBS	0	0	24	265	0	1	NaN	NaN	NaN	NA	LLD	0	0	21	1103	0	4	NaN	NaN	NaN	NA	IBD	0	0	30	424	0	1	NaN	NaN	NaN	NA
COA-PWY:_coenzyme_A_biosynthesis_I|g__Lactobacillus.s__Lactobacillus_plantarum	MIBS	0	0	24	265	0	1	NaN	NaN	NaN	NA	LLD	0	0	21	1103	0	3	NaN	NaN	NaN	NA	IBD	0	0	30	424	0	4	NaN	NaN	NaN	NA
COA-PWY:_coenzyme_A_biosynthesis_I|g__Marvinbryantia.s__Marvinbryantia_formatexigens	MIBS	0	0	24	265	0	1	NaN	NaN	NaN	NA	LLD	0	0	21	1103	0	2	NaN	NaN	NaN	NA	IBD	0	0	30	424	0	2	NaN	NaN	NaN	NA
COA-PWY:_coenzyme_A_biosynthesis_I|g__Pediococcus.s__Pediococcus_acidilactici	MIBS	0	0	24	265	0	1	NaN	NaN	NaN	NA	LLD	0	0	21	1103	0	1	NaN	NaN	NaN	NA	IBD	0	0	30	424	0	9	NaN	NaN	NaN	NA
COA-PWY:_coenzyme_A_biosynthesis_I|g__Pediococcus.s__Pediococcus_pentosaceus	MIBS	0	0	24	265	0	1	NaN	NaN	NaN	NA	LLD	0	0	21	1103	0	4	NaN	NaN	NaN	NA	IBD	0	0	30	424	0	3	NaN	NaN	NaN	NA
COMPLETE-ARO-PWY:_superpathway_of_aromatic_amino_acid_biosynthesis|g__Acidaminococcus.s__Acidaminococcus_intestini	MIBS	0	0	24	265	0	1	NaN	NaN	NaN	NA	LLD	0	0	21	1103	0	3	NaN	NaN	NaN	NA	IBD	0	0	30	424	0	4	NaN	NaN	NaN	NA
COMPLETE-ARO-PWY:_superpathway_of_aromatic_amino_acid_biosynthesis|g__Anaerostipes.s__Anaerostipes_caccae	MIBS	0	0	24	265	0	1	NaN	NaN	NaN	NA	LLD	0	0	21	1103	0	2	NaN	NaN	NaN	NA	IBD	0	0	30	424	0	6	NaN	NaN	NaN	NA
COMPLETE-ARO-PWY:_superpathway_of_aromatic_amino_acid_biosynthesis|g__Lactococcus.s__Lactococcus_raffinolactis	MIBS	0	0	24	265	0	1	NaN	NaN	NaN	NA	LLD	0	0	21	1103	0	6	NaN	NaN	NaN	NA	IBD	0	0	30	424	0	1	NaN	NaN	NaN	NA
COMPLETE-ARO-PWY:_superpathway_of_aromatic_amino_acid_biosynthesis|g__Pseudoflavonifractor.s__Pseudoflavonifractor_capillosus	MIBS	0	0	24	265	0	1	NaN	NaN	NaN	NA	LLD	0	0	21	1103	0	1	NaN	NaN	NaN	NA	IBD	0	0	30	424	0	2	NaN	NaN	NaN	NA
COMPLETE-ARO-PWY:_superpathway_of_aromatic_amino_acid_biosynthesis|g__Streptococcus.s__Streptococcus_downei	MIBS	0	0	24	265	0	1	NaN	NaN	NaN	NA	LLD	0	0	21	1103	0	1	NaN	NaN	NaN	NA	IBD	0	0	30	424	0	1	NaN	NaN	NaN	NA
COMPLETE-ARO-PWY:_superpathway_of_aromatic_amino_acid_biosynthesis|g__Streptococcus.s__Streptococcus_sanguinis	MIBS	0	0	24	265	0	1	NaN	NaN	NaN	NA	LLD	0	0	21	1103	0	20	NaN	NaN	NaN	NA	IBD	0	0	30	424	0	7	NaN	NaN	NaN	NA
P461-PWY:_hexitol_fermentation_to_lactate,_formate,_ethanol_and_acetate|g__Klebsiella.s__Klebsiella_oxytoca	MIBS	0	0	24	265	0	1	NaN	NaN	NaN	NA	LLD	0	0	21	1103	0	1	NaN	NaN	NaN	NA	IBD	0	0	30	424	0	3	NaN	NaN	NaN	NA
P461-PWY:_hexitol_fermentation_to_lactate,_formate,_ethanol_and_acetate|g__Lactobacillus.s__Lactobacillus_rhamnosus	MIBS	0	0	24	265	0	1	NaN	NaN	NaN	NA	LLD	0	0	21	1103	0	8	NaN	NaN	NaN	NA	IBD	0	0	30	424	0	15	NaN	NaN	NaN	NA
PEPTIDOGLYCANSYN-PWY:_peptidoglycan_biosynthesis_I_(meso-diaminopimelate_containing)|g__Actinomyces.s__Actinomyces_sp_ICM47	MIBS	0	0	24	265	0	1	NaN	NaN	NaN	NA	LLD	0	0	21	1103	0	2	NaN	NaN	NaN	NA	IBD	0	0	30	424	0	2	NaN	NaN	NaN	NA
PEPTIDOGLYCANSYN-PWY:_peptidoglycan_biosynthesis_I_(meso-diaminopimelate_containing)|g__Actinomyces.s__Actinomyces_turicensis	MIBS	0	0	24	265	0	1	NaN	NaN	NaN	NA	LLD	0	0	21	1103	0	13	NaN	NaN	NaN	NA	IBD	0	0	30	424	0	2	NaN	NaN	NaN	NA
PEPTIDOGLYCANSYN-PWY:_peptidoglycan_biosynthesis_I_(meso-diaminopimelate_containing)|g__Bacteroides.s__Bacteroides_salanitronis	MIBS	0	0	24	265	0	1	NaN	NaN	NaN	NA	LLD	0	0	21	1103	0	4	NaN	NaN	NaN	NA	IBD	0	0	30	424	0	1	NaN	NaN	NaN	NA
PEPTIDOGLYCANSYN-PWY:_peptidoglycan_biosynthesis_I_(meso-diaminopimelate_containing)|g__Clostridium.s__Clostridium_celatum	MIBS	0	0	24	265	0	1	NaN	NaN	NaN	NA	LLD	0	0	21	1103	0	20	NaN	NaN	NaN	NA	IBD	0	0	30	424	0	4	NaN	NaN	NaN	NA
PEPTIDOGLYCANSYN-PWY:_peptidoglycan_biosynthesis_I_(meso-diaminopimelate_containing)|g__Clostridium.s__Clostridium_perfringens	MIBS	0	0	24	265	0	1	NaN	NaN	NaN	NA	LLD	0	0	21	1103	0	8	NaN	NaN	NaN	NA	IBD	0	0	30	424	0	25	NaN	NaN	NaN	NA
PEPTIDOGLYCANSYN-PWY:_peptidoglycan_biosynthesis_I_(meso-diaminopimelate_containing)|g__Enterococcus.s__Enterococcus_avium	MIBS	0	0	24	265	0	1	NaN	NaN	NaN	NA	LLD	0	0	21	1103	0	2	NaN	NaN	NaN	NA	IBD	0	0	30	424	0	9	NaN	NaN	NaN	NA
PEPTIDOGLYCANSYN-PWY:_peptidoglycan_biosynthesis_I_(meso-diaminopimelate_containing)|g__Lactobacillus.s__Lactobacillus_plantarum	MIBS	0	0	24	265	0	1	NaN	NaN	NaN	NA	LLD	0	0	21	1103	0	1	NaN	NaN	NaN	NA	IBD	0	0	30	424	0	3	NaN	NaN	NaN	NA
PEPTIDOGLYCANSYN-PWY:_peptidoglycan_biosynthesis_I_(meso-diaminopimelate_containing)|g__Pediococcus.s__Pediococcus_pentosaceus	MIBS	0	0	24	265	0	1	NaN	NaN	NaN	NA	LLD	0	0	21	1103	0	3	NaN	NaN	NaN	NA	IBD	0	0	30	424	0	3	NaN	NaN	NaN	NA
PWY-1042:_glycolysis_IV_(plant_cytosol)|g__Anaerostipes.s__Anaerostipes_caccae	MIBS	0	0	24	265	0	1	NaN	NaN	NaN	NA	LLD	0	0	21	1103	0	2	NaN	NaN	NaN	NA	IBD	0	0	30	424	0	7	NaN	NaN	NaN	NA
PWY-1042:_glycolysis_IV_(plant_cytosol)|g__Clostridium.s__Clostridium_perfringens	MIBS	0	0	24	265	0	1	NaN	NaN	NaN	NA	LLD	0	0	21	1103	0	10	NaN	NaN	NaN	NA	IBD	0	0	30	424	0	24	NaN	NaN	NaN	NA
PWY-1042:_glycolysis_IV_(plant_cytosol)|g__Pediococcus.s__Pediococcus_acidilactici	MIBS	0	0	24	265	0	1	NaN	NaN	NaN	NA	LLD	0	0	21	1103	0	2	NaN	NaN	NaN	NA	IBD	0	0	30	424	0	8	NaN	NaN	NaN	NA
PWY-1042:_glycolysis_IV_(plant_cytosol)|g__Pediococcus.s__Pediococcus_pentosaceus	MIBS	0	0	24	265	0	1	NaN	NaN	NaN	NA	LLD	0	0	21	1103	0	3	NaN	NaN	NaN	NA	IBD	0	0	30	424	0	5	NaN	NaN	NaN	NA
PWY-3841:_folate_transformations_II|g__Bacteroides.s__Bacteroides_nordii	MIBS	0	0	24	265	0	1	NaN	NaN	NaN	NA	LLD	0	0	21	1103	0	14	NaN	NaN	NaN	NA	IBD	0	0	30	424	0	5	NaN	NaN	NaN	NA
PWY-3841:_folate_transformations_II|g__Bacteroides.s__Bacteroides_salanitronis	MIBS	0	0	24	265	0	1	NaN	NaN	NaN	NA	LLD	0	0	21	1103	0	3	NaN	NaN	NaN	NA	IBD	0	0	30	424	0	1	NaN	NaN	NaN	NA
PWY-3841:_folate_transformations_II|g__Pediococcus.s__Pediococcus_pentosaceus	MIBS	0	0	24	265	0	1	NaN	NaN	NaN	NA	LLD	0	0	21	1103	0	3	NaN	NaN	NaN	NA	IBD	0	0	30	424	0	4	NaN	NaN	NaN	NA
PWY-3841:_folate_transformations_II|g__Streptococcus.s__Streptococcus_mutans	MIBS	0	0	24	265	0	1	NaN	NaN	NaN	NA	LLD	0	0	21	1103	0	6	NaN	NaN	NaN	NA	IBD	0	0	30	424	0	6	NaN	NaN	NaN	NA
PWY-3841:_folate_transformations_II|g__Streptococcus.s__Streptococcus_tigurinus	MIBS	0	0	24	265	0	1	NaN	NaN	NaN	NA	LLD	0	0	21	1103	0	6	NaN	NaN	NaN	NA	IBD	0	0	30	424	0	3	NaN	NaN	NaN	NA
PWY-4984:_urea_cycle|g__Clostridium.s__Clostridium_celatum	MIBS	0	0	24	265	0	1	NaN	NaN	NaN	NA	LLD	0	0	21	1103	0	30	NaN	NaN	NaN	NA	IBD	0	0	30	424	0	6	NaN	NaN	NaN	NA
PWY-5188:_tetrapyrrole_biosynthesis_I_(from_glutamate)|g__Anaerostipes.s__Anaerostipes_caccae	MIBS	0	0	24	265	0	1	NaN	NaN	NaN	NA	LLD	0	0	21	1103	0	2	NaN	NaN	NaN	NA	IBD	0	0	30	424	0	6	NaN	NaN	NaN	NA
PWY-5188:_tetrapyrrole_biosynthesis_I_(from_glutamate)|g__Campylobacter.s__Campylobacter_gracilis	MIBS	0	0	24	265	0	1	NaN	NaN	NaN	NA	LLD	0	0	21	1103	0	1	NaN	NaN	NaN	NA	IBD	0	0	30	424	0	1	NaN	NaN	NaN	NA
PWY-5188:_tetrapyrrole_biosynthesis_I_(from_glutamate)|g__Clostridium.s__Clostridium_perfringens	MIBS	0	0	24	265	0	1	NaN	NaN	NaN	NA	LLD	0	0	21	1103	0	7	NaN	NaN	NaN	NA	IBD	0	0	30	424	0	19	NaN	NaN	NaN	NA
PWY-5667:_CDP-diacylglycerol_biosynthesis_I|g__Alistipes.s__Alistipes_sp_HGB5	MIBS	0	0	24	265	0	1	NaN	NaN	NaN	NA	LLD	0	0	21	1103	0	9	NaN	NaN	NaN	NA	IBD	0	0	30	424	0	5	NaN	NaN	NaN	NA
PWY-5667:_CDP-diacylglycerol_biosynthesis_I|g__Anaerostipes.s__Anaerostipes_caccae	MIBS	0	0	24	265	0	1	NaN	NaN	NaN	NA	LLD	0	0	21	1103	0	2	NaN	NaN	NaN	NA	IBD	0	0	30	424	0	7	NaN	NaN	NaN	NA
PWY-5667:_CDP-diacylglycerol_biosynthesis_I|g__Bacteroides.s__Bacteroides_nordii	MIBS	0	0	24	265	0	1	NaN	NaN	NaN	NA	LLD	0	0	21	1103	0	14	NaN	NaN	NaN	NA	IBD	0	0	30	424	0	4	NaN	NaN	NaN	NA
PWY-5667:_CDP-diacylglycerol_biosynthesis_I|g__Bacteroides.s__Bacteroides_salanitronis	MIBS	0	0	24	265	0	1	NaN	NaN	NaN	NA	LLD	0	0	21	1103	0	4	NaN	NaN	NaN	NA	IBD	0	0	30	424	0	1	NaN	NaN	NaN	NA
PWY-5667:_CDP-diacylglycerol_biosynthesis_I|g__Enterococcus.s__Enterococcus_faecium	MIBS	0	0	24	265	0	1	NaN	NaN	NaN	NA	LLD	0	0	21	1103	0	5	NaN	NaN	NaN	NA	IBD	0	0	30	424	0	2	NaN	NaN	NaN	NA
PWY-5667:_CDP-diacylglycerol_biosynthesis_I|g__Enterococcus.s__Enterococcus_hirae	MIBS	0	0	24	265	0	1	NaN	NaN	NaN	NA	LLD	0	0	21	1103	0	2	NaN	NaN	NaN	NA	IBD	0	0	30	424	0	1	NaN	NaN	NaN	NA
PWY-5667:_CDP-diacylglycerol_biosynthesis_I|g__Klebsiella.s__Klebsiella_oxytoca	MIBS	0	0	24	265	0	1	NaN	NaN	NaN	NA	LLD	0	0	21	1103	0	1	NaN	NaN	NaN	NA	IBD	0	0	30	424	0	5	NaN	NaN	NaN	NA
PWY-5667:_CDP-diacylglycerol_biosynthesis_I|g__Lactococcus.s__Lactococcus_raffinolactis	MIBS	0	0	24	265	0	1	NaN	NaN	NaN	NA	LLD	0	0	21	1103	0	10	NaN	NaN	NaN	NA	IBD	0	0	30	424	0	1	NaN	NaN	NaN	NA
PWY-5686:_UMP_biosynthesis|g__Alistipes.s__Alistipes_sp_HGB5	MIBS	0	0	24	265	0	1	NaN	NaN	NaN	NA	LLD	0	0	21	1103	0	9	NaN	NaN	NaN	NA	IBD	0	0	30	424	0	5	NaN	NaN	NaN	NA
PWY-5686:_UMP_biosynthesis|g__Anaerostipes.s__Anaerostipes_caccae	MIBS	0	0	24	265	0	1	NaN	NaN	NaN	NA	LLD	0	0	21	1103	0	2	NaN	NaN	NaN	NA	IBD	0	0	30	424	0	6	NaN	NaN	NaN	NA
PWY-5686:_UMP_biosynthesis|g__Bacteroides.s__Bacteroides_barnesiae	MIBS	0	0	24	265	0	1	NaN	NaN	NaN	NA	LLD	0	0	21	1103	0	14	NaN	NaN	NaN	NA	IBD	0	0	30	424	0	2	NaN	NaN	NaN	NA
PWY-5686:_UMP_biosynthesis|g__Bacteroides.s__Bacteroides_fluxus	MIBS	0	0	24	265	0	1	NaN	NaN	NaN	NA	LLD	0	0	21	1103	0	8	NaN	NaN	NaN	NA	IBD	0	0	30	424	0	2	NaN	NaN	NaN	NA
PWY-5686:_UMP_biosynthesis|g__Clostridium.s__Clostridium_perfringens	MIBS	0	0	24	265	0	1	NaN	NaN	NaN	NA	LLD	0	0	21	1103	0	7	NaN	NaN	NaN	NA	IBD	0	0	30	424	0	19	NaN	NaN	NaN	NA
PWY-5686:_UMP_biosynthesis|g__Enterococcus.s__Enterococcus_avium	MIBS	0	0	24	265	0	1	NaN	NaN	NaN	NA	LLD	0	0	21	1103	0	2	NaN	NaN	NaN	NA	IBD	0	0	30	424	0	10	NaN	NaN	NaN	NA
PWY-5686:_UMP_biosynthesis|g__Leuconostoc.s__Leuconostoc_carnosum	MIBS	0	0	24	265	0	1	NaN	NaN	NaN	NA	LLD	0	0	21	1103	0	5	NaN	NaN	NaN	NA	IBD	0	0	30	424	0	2	NaN	NaN	NaN	NA
PWY-5686:_UMP_biosynthesis|g__Leuconostoc.s__Leuconostoc_gelidum	MIBS	0	0	24	265	0	1	NaN	NaN	NaN	NA	LLD	0	0	21	1103	0	4	NaN	NaN	NaN	NA	IBD	0	0	30	424	0	1	NaN	NaN	NaN	NA
PWY-5686:_UMP_biosynthesis|g__Marvinbryantia.s__Marvinbryantia_formatexigens	MIBS	0	0	24	265	0	1	NaN	NaN	NaN	NA	LLD	0	0	21	1103	0	6	NaN	NaN	NaN	NA	IBD	0	0	30	424	0	2	NaN	NaN	NaN	NA
PWY-5686:_UMP_biosynthesis|g__Scardovia.s__Scardovia_wiggsiae	MIBS	0	0	24	265	0	1	NaN	NaN	NaN	NA	LLD	0	0	21	1103	0	3	NaN	NaN	NaN	NA	IBD	0	0	30	424	0	6	NaN	NaN	NaN	NA
PWY-5686:_UMP_biosynthesis|g__Streptococcus.s__Streptococcus_sobrinus	MIBS	0	0	24	265	0	1	NaN	NaN	NaN	NA	LLD	0	0	21	1103	0	1	NaN	NaN	NaN	NA	IBD	0	0	30	424	0	1	NaN	NaN	NaN	NA
PWY-5690:_TCA_cycle_II_(plants_and_fungi)|g__Klebsiella.s__Klebsiella_pneumoniae	MIBS	0	0	24	265	0	1	NaN	NaN	NaN	NA	LLD	0	0	21	1103	0	2	NaN	NaN	NaN	NA	IBD	0	0	30	424	0	3	NaN	NaN	NaN	NA
PWY-5695:_urate_biosynthesis/inosine_5'-phosphate_degradation|g__Bacteroides.s__Bacteroides_barnesiae	MIBS	0	0	24	265	0	1	NaN	NaN	NaN	NA	LLD	0	0	21	1103	0	16	NaN	NaN	NaN	NA	IBD	0	0	30	424	0	2	NaN	NaN	NaN	NA
PWY-5695:_urate_biosynthesis/inosine_5'-phosphate_degradation|g__Bacteroides.s__Bacteroides_nordii	MIBS	0	0	24	265	0	1	NaN	NaN	NaN	NA	LLD	0	0	21	1103	0	17	NaN	NaN	NaN	NA	IBD	0	0	30	424	0	3	NaN	NaN	NaN	NA
PWY-5695:_urate_biosynthesis/inosine_5'-phosphate_degradation|g__Bacteroides.s__Bacteroides_salanitronis	MIBS	0	0	24	265	0	1	NaN	NaN	NaN	NA	LLD	0	0	21	1103	0	6	NaN	NaN	NaN	NA	IBD	0	0	30	424	0	2	NaN	NaN	NaN	NA
PWY-5973:_cis-vaccenate_biosynthesis|g__Bacteroides.s__Bacteroides_salanitronis	MIBS	0	0	24	265	0	1	NaN	NaN	NaN	NA	LLD	0	0	21	1103	0	4	NaN	NaN	NaN	NA	IBD	0	0	30	424	0	1	NaN	NaN	NaN	NA
PWY-5973:_cis-vaccenate_biosynthesis|g__Campylobacter.s__Campylobacter_gracilis	MIBS	0	0	24	265	0	1	NaN	NaN	NaN	NA	LLD	0	0	21	1103	0	1	NaN	NaN	NaN	NA	IBD	0	0	30	424	0	1	NaN	NaN	NaN	NA
PWY-5973:_cis-vaccenate_biosynthesis|g__Lactobacillus.s__Lactobacillus_antri	MIBS	0	0	24	265	0	1	NaN	NaN	NaN	NA	LLD	0	0	21	1103	0	2	NaN	NaN	NaN	NA	IBD	0	0	30	424	0	2	NaN	NaN	NaN	NA
PWY-6121:_5-aminoimidazole_ribonucleotide_biosynthesis_I|g__Acidaminococcus.s__Acidaminococcus_intestini	MIBS	0	0	24	265	0	1	NaN	NaN	NaN	NA	LLD	0	0	21	1103	0	3	NaN	NaN	NaN	NA	IBD	0	0	30	424	0	5	NaN	NaN	NaN	NA
PWY-6121:_5-aminoimidazole_ribonucleotide_biosynthesis_I|g__Alistipes.s__Alistipes_sp_HGB5	MIBS	0	0	24	265	0	1	NaN	NaN	NaN	NA	LLD	0	0	21	1103	0	9	NaN	NaN	NaN	NA	IBD	0	0	30	424	0	5	NaN	NaN	NaN	NA
PWY-6121:_5-aminoimidazole_ribonucleotide_biosynthesis_I|g__Enterococcus.s__Enterococcus_durans	MIBS	0	0	24	265	0	1	NaN	NaN	NaN	NA	LLD	0	0	21	1103	0	4	NaN	NaN	NaN	NA	IBD	0	0	30	424	0	2	NaN	NaN	NaN	NA
PWY-6125:_superpathway_of_guanosine_nucleotides_de_novo_biosynthesis_II|g__Clostridium.s__Clostridium_celatum	MIBS	0	0	24	265	0	1	NaN	NaN	NaN	NA	LLD	0	0	21	1103	0	23	NaN	NaN	NaN	NA	IBD	0	0	30	424	0	3	NaN	NaN	NaN	NA
PWY-6125:_superpathway_of_guanosine_nucleotides_de_novo_biosynthesis_II|g__Clostridium.s__Clostridium_perfringens	MIBS	0	0	24	265	0	1	NaN	NaN	NaN	NA	LLD	0	0	21	1103	0	5	NaN	NaN	NaN	NA	IBD	0	0	30	424	0	17	NaN	NaN	NaN	NA
PWY-6125:_superpathway_of_guanosine_nucleotides_de_novo_biosynthesis_II|g__Enterococcus.s__Enterococcus_faecium	MIBS	0	0	24	265	0	1	NaN	NaN	NaN	NA	LLD	0	0	21	1103	0	3	NaN	NaN	NaN	NA	IBD	0	0	30	424	0	1	NaN	NaN	NaN	NA
PWY-6125:_superpathway_of_guanosine_nucleotides_de_novo_biosynthesis_II|g__Enterococcus.s__Enterococcus_hirae	MIBS	0	0	24	265	0	1	NaN	NaN	NaN	NA	LLD	0	0	21	1103	0	3	NaN	NaN	NaN	NA	IBD	0	0	30	424	0	1	NaN	NaN	NaN	NA
PWY-6125:_superpathway_of_guanosine_nucleotides_de_novo_biosynthesis_II|g__Lactococcus.s__Lactococcus_raffinolactis	MIBS	0	0	24	265	0	1	NaN	NaN	NaN	NA	LLD	0	0	21	1103	0	6	NaN	NaN	NaN	NA	IBD	0	0	30	424	0	1	NaN	NaN	NaN	NA
PWY-6125:_superpathway_of_guanosine_nucleotides_de_novo_biosynthesis_II|g__Streptococcus.s__Streptococcus_tigurinus	MIBS	0	0	24	265	0	1	NaN	NaN	NaN	NA	LLD	0	0	21	1103	0	2	NaN	NaN	NaN	NA	IBD	0	0	30	424	0	2	NaN	NaN	NaN	NA
PWY-6147:_6-hydroxymethyl-dihydropterin_diphosphate_biosynthesis_I|g__Bacteroides.s__Bacteroides_salanitronis	MIBS	0	0	24	265	0	1	NaN	NaN	NaN	NA	LLD	0	0	21	1103	0	3	NaN	NaN	NaN	NA	IBD	0	0	30	424	0	1	NaN	NaN	NaN	NA
PWY-6147:_6-hydroxymethyl-dihydropterin_diphosphate_biosynthesis_I|g__Lactococcus.s__Lactococcus_raffinolactis	MIBS	0	0	24	265	0	1	NaN	NaN	NaN	NA	LLD	0	0	21	1103	0	8	NaN	NaN	NaN	NA	IBD	0	0	30	424	0	1	NaN	NaN	NaN	NA
PWY-6147:_6-hydroxymethyl-dihydropterin_diphosphate_biosynthesis_I|g__Streptococcus.s__Streptococcus_sanguinis	MIBS	0	0	24	265	0	1	NaN	NaN	NaN	NA	LLD	0	0	21	1103	0	1	NaN	NaN	NaN	NA	IBD	0	0	30	424	0	1	NaN	NaN	NaN	NA
PWY-6163:_chorismate_biosynthesis_from_3-dehydroquinate|g__Acidaminococcus.s__Acidaminococcus_intestini	MIBS	0	0	24	265	0	1	NaN	NaN	NaN	NA	LLD	0	0	21	1103	0	3	NaN	NaN	NaN	NA	IBD	0	0	30	424	0	4	NaN	NaN	NaN	NA
PWY-6163:_chorismate_biosynthesis_from_3-dehydroquinate|g__Alistipes.s__Alistipes_sp_HGB5	MIBS	0	0	24	265	0	1	NaN	NaN	NaN	NA	LLD	0	0	21	1103	0	8	NaN	NaN	NaN	NA	IBD	0	0	30	424	0	5	NaN	NaN	NaN	NA
PWY-6163:_chorismate_biosynthesis_from_3-dehydroquinate|g__Anaerostipes.s__Anaerostipes_caccae	MIBS	0	0	24	265	0	1	NaN	NaN	NaN	NA	LLD	0	0	21	1103	0	2	NaN	NaN	NaN	NA	IBD	0	0	30	424	0	7	NaN	NaN	NaN	NA
PWY-6163:_chorismate_biosynthesis_from_3-dehydroquinate|g__Anaerotruncus.s__Anaerotruncus_colihominis	MIBS	0	0	24	265	0	1	NaN	NaN	NaN	NA	LLD	0	0	21	1103	0	2	NaN	NaN	NaN	NA	IBD	0	0	30	424	0	2	NaN	NaN	NaN	NA
PWY-6163:_chorismate_biosynthesis_from_3-dehydroquinate|g__Lactococcus.s__Lactococcus_raffinolactis	MIBS	0	0	24	265	0	1	NaN	NaN	NaN	NA	LLD	0	0	21	1103	0	6	NaN	NaN	NaN	NA	IBD	0	0	30	424	0	1	NaN	NaN	NaN	NA
PWY-6163:_chorismate_biosynthesis_from_3-dehydroquinate|g__Pseudoflavonifractor.s__Pseudoflavonifractor_capillosus	MIBS	0	0	24	265	0	1	NaN	NaN	NaN	NA	LLD	0	0	21	1103	0	4	NaN	NaN	NaN	NA	IBD	0	0	30	424	0	2	NaN	NaN	NaN	NA
PWY-6163:_chorismate_biosynthesis_from_3-dehydroquinate|g__Streptococcus.s__Streptococcus_sanguinis	MIBS	0	0	24	265	0	1	NaN	NaN	NaN	NA	LLD	0	0	21	1103	0	21	NaN	NaN	NaN	NA	IBD	0	0	30	424	0	8	NaN	NaN	NaN	NA
PWY-6163:_chorismate_biosynthesis_from_3-dehydroquinate|g__Streptococcus.s__Streptococcus_tigurinus	MIBS	0	0	24	265	0	1	NaN	NaN	NaN	NA	LLD	0	0	21	1103	0	1	NaN	NaN	NaN	NA	IBD	0	0	30	424	0	2	NaN	NaN	NaN	NA
PWY-621:_sucrose_degradation_III_(sucrose_invertase)|g__Clostridium.s__Clostridium_perfringens	MIBS	0	0	24	265	0	1	NaN	NaN	NaN	NA	LLD	0	0	21	1103	0	7	NaN	NaN	NaN	NA	IBD	0	0	30	424	0	20	NaN	NaN	NaN	NA
PWY-621:_sucrose_degradation_III_(sucrose_invertase)|g__Enterococcus.s__Enterococcus_faecium	MIBS	0	0	24	265	0	1	NaN	NaN	NaN	NA	LLD	0	0	21	1103	0	2	NaN	NaN	NaN	NA	IBD	0	0	30	424	0	5	NaN	NaN	NaN	NA
PWY-6277:_superpathway_of_5-aminoimidazole_ribonucleotide_biosynthesis|g__Acidaminococcus.s__Acidaminococcus_intestini	MIBS	0	0	24	265	0	1	NaN	NaN	NaN	NA	LLD	0	0	21	1103	0	3	NaN	NaN	NaN	NA	IBD	0	0	30	424	0	5	NaN	NaN	NaN	NA
PWY-6277:_superpathway_of_5-aminoimidazole_ribonucleotide_biosynthesis|g__Alistipes.s__Alistipes_sp_HGB5	MIBS	0	0	24	265	0	1	NaN	NaN	NaN	NA	LLD	0	0	21	1103	0	9	NaN	NaN	NaN	NA	IBD	0	0	30	424	0	5	NaN	NaN	NaN	NA
PWY-6277:_superpathway_of_5-aminoimidazole_ribonucleotide_biosynthesis|g__Campylobacter.s__Campylobacter_gracilis	MIBS	0	0	24	265	0	1	NaN	NaN	NaN	NA	LLD	0	0	21	1103	0	1	NaN	NaN	NaN	NA	IBD	0	0	30	424	0	1	NaN	NaN	NaN	NA
PWY-6277:_superpathway_of_5-aminoimidazole_ribonucleotide_biosynthesis|g__Enterococcus.s__Enterococcus_dispar	MIBS	0	0	24	265	0	1	NaN	NaN	NaN	NA	LLD	0	0	21	1103	0	1	NaN	NaN	NaN	NA	IBD	0	0	30	424	0	1	NaN	NaN	NaN	NA
PWY-6277:_superpathway_of_5-aminoimidazole_ribonucleotide_biosynthesis|g__Enterococcus.s__Enterococcus_durans	MIBS	0	0	24	265	0	1	NaN	NaN	NaN	NA	LLD	0	0	21	1103	0	4	NaN	NaN	NaN	NA	IBD	0	0	30	424	0	2	NaN	NaN	NaN	NA
PWY-6277:_superpathway_of_5-aminoimidazole_ribonucleotide_biosynthesis|g__Enterococcus.s__Enterococcus_faecium	MIBS	0	0	24	265	0	1	NaN	NaN	NaN	NA	LLD	0	0	21	1103	0	12	NaN	NaN	NaN	NA	IBD	0	0	30	424	0	7	NaN	NaN	NaN	NA
PWY-6277:_superpathway_of_5-aminoimidazole_ribonucleotide_biosynthesis|g__Lactobacillus.s__Lactobacillus_antri	MIBS	0	0	24	265	0	1	NaN	NaN	NaN	NA	LLD	0	0	21	1103	0	3	NaN	NaN	NaN	NA	IBD	0	0	30	424	0	3	NaN	NaN	NaN	NA
PWY-6277:_superpathway_of_5-aminoimidazole_ribonucleotide_biosynthesis|g__Megasphaera.s__Megasphaera_micronuciformis	MIBS	0	0	24	265	0	1	NaN	NaN	NaN	NA	LLD	0	0	21	1103	0	0	NaN	NaN	NaN	NA	IBD	0	0	30	424	0	10	NaN	NaN	NaN	NA
PWY-6386:_UDP-N-acetylmuramoyl-pentapeptide_biosynthesis_II_(lysine-containing)|g__Actinomyces.s__Actinomyces_sp_ICM47	MIBS	0	0	24	265	0	1	NaN	NaN	NaN	NA	LLD	0	0	21	1103	0	2	NaN	NaN	NaN	NA	IBD	0	0	30	424	0	2	NaN	NaN	NaN	NA
PWY-6386:_UDP-N-acetylmuramoyl-pentapeptide_biosynthesis_II_(lysine-containing)|g__Actinomyces.s__Actinomyces_turicensis	MIBS	0	0	24	265	0	1	NaN	NaN	NaN	NA	LLD	0	0	21	1103	0	19	NaN	NaN	NaN	NA	IBD	0	0	30	424	0	3	NaN	NaN	NaN	NA
PWY-6386:_UDP-N-acetylmuramoyl-pentapeptide_biosynthesis_II_(lysine-containing)|g__Anaerostipes.s__Anaerostipes_caccae	MIBS	0	0	24	265	0	1	NaN	NaN	NaN	NA	LLD	0	0	21	1103	0	2	NaN	NaN	NaN	NA	IBD	0	0	30	424	0	6	NaN	NaN	NaN	NA
PWY-6386:_UDP-N-acetylmuramoyl-pentapeptide_biosynthesis_II_(lysine-containing)|g__Bacteroides.s__Bacteroides_salanitronis	MIBS	0	0	24	265	0	1	NaN	NaN	NaN	NA	LLD	0	0	21	1103	0	4	NaN	NaN	NaN	NA	IBD	0	0	30	424	0	1	NaN	NaN	NaN	NA
PWY-6386:_UDP-N-acetylmuramoyl-pentapeptide_biosynthesis_II_(lysine-containing)|g__Clostridium.s__Clostridium_perfringens	MIBS	0	0	24	265	0	1	NaN	NaN	NaN	NA	LLD	0	0	21	1103	0	7	NaN	NaN	NaN	NA	IBD	0	0	30	424	0	21	NaN	NaN	NaN	NA
PWY-6386:_UDP-N-acetylmuramoyl-pentapeptide_biosynthesis_II_(lysine-containing)|g__Pediococcus.s__Pediococcus_pentosaceus	MIBS	0	0	24	265	0	1	NaN	NaN	NaN	NA	LLD	0	0	21	1103	0	4	NaN	NaN	NaN	NA	IBD	0	0	30	424	0	4	NaN	NaN	NaN	NA
PWY-6386:_UDP-N-acetylmuramoyl-pentapeptide_biosynthesis_II_(lysine-containing)|g__Pseudoflavonifractor.s__Pseudoflavonifractor_capillosus	MIBS	0	0	24	265	0	1	NaN	NaN	NaN	NA	LLD	0	0	21	1103	0	1	NaN	NaN	NaN	NA	IBD	0	0	30	424	0	4	NaN	NaN	NaN	NA
PWY-6387:_UDP-N-acetylmuramoyl-pentapeptide_biosynthesis_I_(meso-diaminopimelate_containing)|g__Actinomyces.s__Actinomyces_sp_ICM47	MIBS	0	0	24	265	0	1	NaN	NaN	NaN	NA	LLD	0	0	21	1103	0	2	NaN	NaN	NaN	NA	IBD	0	0	30	424	0	2	NaN	NaN	NaN	NA
PWY-6387:_UDP-N-acetylmuramoyl-pentapeptide_biosynthesis_I_(meso-diaminopimelate_containing)|g__Actinomyces.s__Actinomyces_turicensis	MIBS	0	0	24	265	0	1	NaN	NaN	NaN	NA	LLD	0	0	21	1103	0	19	NaN	NaN	NaN	NA	IBD	0	0	30	424	0	3	NaN	NaN	NaN	NA
PWY-6387:_UDP-N-acetylmuramoyl-pentapeptide_biosynthesis_I_(meso-diaminopimelate_containing)|g__Anaerostipes.s__Anaerostipes_caccae	MIBS	0	0	24	265	0	1	NaN	NaN	NaN	NA	LLD	0	0	21	1103	0	2	NaN	NaN	NaN	NA	IBD	0	0	30	424	0	6	NaN	NaN	NaN	NA
PWY-6387:_UDP-N-acetylmuramoyl-pentapeptide_biosynthesis_I_(meso-diaminopimelate_containing)|g__Bacteroides.s__Bacteroides_salanitronis	MIBS	0	0	24	265	0	1	NaN	NaN	NaN	NA	LLD	0	0	21	1103	0	4	NaN	NaN	NaN	NA	IBD	0	0	30	424	0	1	NaN	NaN	NaN	NA
PWY-6387:_UDP-N-acetylmuramoyl-pentapeptide_biosynthesis_I_(meso-diaminopimelate_containing)|g__Clostridium.s__Clostridium_methylpentosum	MIBS	0	0	24	265	0	1	NaN	NaN	NaN	NA	LLD	0	0	21	1103	0	1	NaN	NaN	NaN	NA	IBD	0	0	30	424	0	1	NaN	NaN	NaN	NA
PWY-6387:_UDP-N-acetylmuramoyl-pentapeptide_biosynthesis_I_(meso-diaminopimelate_containing)|g__Clostridium.s__Clostridium_perfringens	MIBS	0	0	24	265	0	1	NaN	NaN	NaN	NA	LLD	0	0	21	1103	0	12	NaN	NaN	NaN	NA	IBD	0	0	30	424	0	25	NaN	NaN	NaN	NA
PWY-6387:_UDP-N-acetylmuramoyl-pentapeptide_biosynthesis_I_(meso-diaminopimelate_containing)|g__Lactobacillus.s__Lactobacillus_plantarum	MIBS	0	0	24	265	0	1	NaN	NaN	NaN	NA	LLD	0	0	21	1103	0	3	NaN	NaN	NaN	NA	IBD	0	0	30	424	0	3	NaN	NaN	NaN	NA
PWY-6387:_UDP-N-acetylmuramoyl-pentapeptide_biosynthesis_I_(meso-diaminopimelate_containing)|g__Pediococcus.s__Pediococcus_pentosaceus	MIBS	0	0	24	265	0	1	NaN	NaN	NaN	NA	LLD	0	0	21	1103	0	4	NaN	NaN	NaN	NA	IBD	0	0	30	424	0	4	NaN	NaN	NaN	NA
PWY-6387:_UDP-N-acetylmuramoyl-pentapeptide_biosynthesis_I_(meso-diaminopimelate_containing)|g__Pseudoflavonifractor.s__Pseudoflavonifractor_capillosus	MIBS	0	0	24	265	0	1	NaN	NaN	NaN	NA	LLD	0	0	21	1103	0	1	NaN	NaN	NaN	NA	IBD	0	0	30	424	0	4	NaN	NaN	NaN	NA
PWY-6527:_stachyose_degradation|g__Leuconostoc.s__Leuconostoc_pseudomesenteroides	MIBS	0	0	24	265	0	1	NaN	NaN	NaN	NA	LLD	0	0	21	1103	0	3	NaN	NaN	NaN	NA	IBD	0	0	30	424	0	2	NaN	NaN	NaN	NA
PWY-6700:_queuosine_biosynthesis|g__Bacteroides.s__Bacteroides_fluxus	MIBS	0	0	24	265	0	1	NaN	NaN	NaN	NA	LLD	0	0	21	1103	0	10	NaN	NaN	NaN	NA	IBD	0	0	30	424	0	1	NaN	NaN	NaN	NA
PWY-6700:_queuosine_biosynthesis|g__Bacteroides.s__Bacteroides_salanitronis	MIBS	0	0	24	265	0	1	NaN	NaN	NaN	NA	LLD	0	0	21	1103	0	5	NaN	NaN	NaN	NA	IBD	0	0	30	424	0	1	NaN	NaN	NaN	NA
PWY-6703:_preQ0_biosynthesis|g__Anaerostipes.s__Anaerostipes_caccae	MIBS	0	0	24	265	0	1	NaN	NaN	NaN	NA	LLD	0	0	21	1103	0	2	NaN	NaN	NaN	NA	IBD	0	0	30	424	0	6	NaN	NaN	NaN	NA
PWY-6703:_preQ0_biosynthesis|g__Bacteroides.s__Bacteroides_nordii	MIBS	0	0	24	265	0	1	NaN	NaN	NaN	NA	LLD	0	0	21	1103	0	9	NaN	NaN	NaN	NA	IBD	0	0	30	424	0	4	NaN	NaN	NaN	NA
PWY-6703:_preQ0_biosynthesis|g__Campylobacter.s__Campylobacter_gracilis	MIBS	0	0	24	265	0	1	NaN	NaN	NaN	NA	LLD	0	0	21	1103	0	1	NaN	NaN	NaN	NA	IBD	0	0	30	424	0	1	NaN	NaN	NaN	NA
PWY-6737:_starch_degradation_V|g__Alistipes.s__Alistipes_sp_HGB5	MIBS	0	0	24	265	0	1	NaN	NaN	NaN	NA	LLD	0	0	21	1103	0	9	NaN	NaN	NaN	NA	IBD	0	0	30	424	0	5	NaN	NaN	NaN	NA
PWY-6737:_starch_degradation_V|g__Anaerostipes.s__Anaerostipes_caccae	MIBS	0	0	24	265	0	1	NaN	NaN	NaN	NA	LLD	0	0	21	1103	0	1	NaN	NaN	NaN	NA	IBD	0	0	30	424	0	4	NaN	NaN	NaN	NA
PWY-6737:_starch_degradation_V|g__Atopobium.s__Atopobium_parvulum	MIBS	0	0	24	265	0	1	NaN	NaN	NaN	NA	LLD	0	0	21	1103	0	1	NaN	NaN	NaN	NA	IBD	0	0	30	424	0	4	NaN	NaN	NaN	NA
PWY-6737:_starch_degradation_V|g__Clostridium.s__Clostridium_hylemonae	MIBS	0	0	24	265	0	1	NaN	NaN	NaN	NA	LLD	0	0	21	1103	0	2	NaN	NaN	NaN	NA	IBD	0	0	30	424	0	1	NaN	NaN	NaN	NA
PWY-6737:_starch_degradation_V|g__Clostridium.s__Clostridium_perfringens	MIBS	0	0	24	265	0	1	NaN	NaN	NaN	NA	LLD	0	0	21	1103	0	8	NaN	NaN	NaN	NA	IBD	0	0	30	424	0	21	NaN	NaN	NaN	NA
PWY-6737:_starch_degradation_V|g__Streptococcus.s__Streptococcus_cristatus	MIBS	0	0	24	265	0	1	NaN	NaN	NaN	NA	LLD	0	0	21	1103	0	5	NaN	NaN	NaN	NA	IBD	0	0	30	424	0	5	NaN	NaN	NaN	NA
PWY-6936:_seleno-amino_acid_biosynthesis|g__Bacteroides.s__Bacteroides_salanitronis	MIBS	0	0	24	265	0	1	NaN	NaN	NaN	NA	LLD	0	0	21	1103	0	4	NaN	NaN	NaN	NA	IBD	0	0	30	424	0	1	NaN	NaN	NaN	NA
PWY-6936:_seleno-amino_acid_biosynthesis|g__Campylobacter.s__Campylobacter_gracilis	MIBS	0	0	24	265	0	1	NaN	NaN	NaN	NA	LLD	0	0	21	1103	0	1	NaN	NaN	NaN	NA	IBD	0	0	30	424	0	1	NaN	NaN	NaN	NA
PWY-6936:_seleno-amino_acid_biosynthesis|g__Clostridium.s__Clostridium_hathewayi	MIBS	0	0	24	265	0	1	NaN	NaN	NaN	NA	LLD	0	0	21	1103	0	4	NaN	NaN	NaN	NA	IBD	0	0	30	424	0	8	NaN	NaN	NaN	NA
PWY-6936:_seleno-amino_acid_biosynthesis|g__Haemophilus.s__Haemophilus_pittmaniae	MIBS	0	0	24	265	0	1	NaN	NaN	NaN	NA	LLD	0	0	21	1103	0	1	NaN	NaN	NaN	NA	IBD	0	0	30	424	0	1	NaN	NaN	NaN	NA
PWY-6936:_seleno-amino_acid_biosynthesis|g__Streptococcus.s__Streptococcus_sobrinus	MIBS	0	0	24	265	0	1	NaN	NaN	NaN	NA	LLD	0	0	21	1103	0	1	NaN	NaN	NaN	NA	IBD	0	0	30	424	0	1	NaN	NaN	NaN	NA
PWY-7111:_pyruvate_fermentation_to_isobutanol_(engineered)|g__Anaerostipes.s__Anaerostipes_caccae	MIBS	0	0	24	265	0	1	NaN	NaN	NaN	NA	LLD	0	0	21	1103	0	3	NaN	NaN	NaN	NA	IBD	0	0	30	424	0	7	NaN	NaN	NaN	NA
PWY-7111:_pyruvate_fermentation_to_isobutanol_(engineered)|g__Campylobacter.s__Campylobacter_gracilis	MIBS	0	0	24	265	0	1	NaN	NaN	NaN	NA	LLD	0	0	21	1103	0	2	NaN	NaN	NaN	NA	IBD	0	0	30	424	0	1	NaN	NaN	NaN	NA
PWY-7111:_pyruvate_fermentation_to_isobutanol_(engineered)|g__Clostridium.s__Clostridium_hylemonae	MIBS	0	0	24	265	0	1	NaN	NaN	NaN	NA	LLD	0	0	21	1103	0	5	NaN	NaN	NaN	NA	IBD	0	0	30	424	0	1	NaN	NaN	NaN	NA
PWY-7111:_pyruvate_fermentation_to_isobutanol_(engineered)|g__Haemophilus.s__Haemophilus_pittmaniae	MIBS	0	0	24	265	0	1	NaN	NaN	NaN	NA	LLD	0	0	21	1103	0	2	NaN	NaN	NaN	NA	IBD	0	0	30	424	0	1	NaN	NaN	NaN	NA
PWY-7111:_pyruvate_fermentation_to_isobutanol_(engineered)|g__Lactobacillus.s__Lactobacillus_antri	MIBS	0	0	24	265	0	1	NaN	NaN	NaN	NA	LLD	0	0	21	1103	0	1	NaN	NaN	NaN	NA	IBD	0	0	30	424	0	4	NaN	NaN	NaN	NA
PWY-7111:_pyruvate_fermentation_to_isobutanol_(engineered)|g__Megasphaera.s__Megasphaera_micronuciformis	MIBS	0	0	24	265	0	1	NaN	NaN	NaN	NA	LLD	0	0	21	1103	0	0	NaN	NaN	NaN	NA	IBD	0	0	30	424	0	12	NaN	NaN	NaN	NA
PWY-7111:_pyruvate_fermentation_to_isobutanol_(engineered)|g__Olsenella.s__Olsenella_profusa	MIBS	0	0	24	265	0	1	NaN	NaN	NaN	NA	LLD	0	0	21	1103	0	2	NaN	NaN	NaN	NA	IBD	0	0	30	424	0	0	NaN	NaN	NaN	NA
PWY-7111:_pyruvate_fermentation_to_isobutanol_(engineered)|g__Prevotella.s__Prevotella_buccae	MIBS	0	0	24	265	0	1	NaN	NaN	NaN	NA	LLD	0	0	21	1103	0	1	NaN	NaN	NaN	NA	IBD	0	0	30	424	0	5	NaN	NaN	NaN	NA
PWY-7184:_pyrimidine_deoxyribonucleotides_de_novo_biosynthesis_I|g__Lactococcus.s__Lactococcus_raffinolactis	MIBS	0	0	24	265	0	1	NaN	NaN	NaN	NA	LLD	0	0	21	1103	0	6	NaN	NaN	NaN	NA	IBD	0	0	30	424	0	1	NaN	NaN	NaN	NA
PWY-7197:_pyrimidine_deoxyribonucleotide_phosphorylation|g__Campylobacter.s__Campylobacter_gracilis	MIBS	0	0	24	265	0	1	NaN	NaN	NaN	NA	LLD	0	0	21	1103	0	1	NaN	NaN	NaN	NA	IBD	0	0	30	424	0	1	NaN	NaN	NaN	NA
PWY-7197:_pyrimidine_deoxyribonucleotide_phosphorylation|g__Enterococcus.s__Enterococcus_faecium	MIBS	0	0	24	265	0	1	NaN	NaN	NaN	NA	LLD	0	0	21	1103	0	3	NaN	NaN	NaN	NA	IBD	0	0	30	424	0	1	NaN	NaN	NaN	NA
PWY-7197:_pyrimidine_deoxyribonucleotide_phosphorylation|g__Enterococcus.s__Enterococcus_hirae	MIBS	0	0	24	265	0	1	NaN	NaN	NaN	NA	LLD	0	0	21	1103	0	3	NaN	NaN	NaN	NA	IBD	0	0	30	424	0	1	NaN	NaN	NaN	NA
PWY-7197:_pyrimidine_deoxyribonucleotide_phosphorylation|g__Pediococcus.s__Pediococcus_pentosaceus	MIBS	0	0	24	265	0	1	NaN	NaN	NaN	NA	LLD	0	0	21	1103	0	5	NaN	NaN	NaN	NA	IBD	0	0	30	424	0	4	NaN	NaN	NaN	NA
PWY-7197:_pyrimidine_deoxyribonucleotide_phosphorylation|g__Streptococcus.s__Streptococcus_tigurinus	MIBS	0	0	24	265	0	1	NaN	NaN	NaN	NA	LLD	0	0	21	1103	0	2	NaN	NaN	NaN	NA	IBD	0	0	30	424	0	2	NaN	NaN	NaN	NA
PWY-7228:_superpathway_of_guanosine_nucleotides_de_novo_biosynthesis_I|g__Campylobacter.s__Campylobacter_gracilis	MIBS	0	0	24	265	0	1	NaN	NaN	NaN	NA	LLD	0	0	21	1103	0	1	NaN	NaN	NaN	NA	IBD	0	0	30	424	0	1	NaN	NaN	NaN	NA
PWY-7228:_superpathway_of_guanosine_nucleotides_de_novo_biosynthesis_I|g__Clostridium.s__Clostridium_celatum	MIBS	0	0	24	265	0	1	NaN	NaN	NaN	NA	LLD	0	0	21	1103	0	25	NaN	NaN	NaN	NA	IBD	0	0	30	424	0	5	NaN	NaN	NaN	NA
PWY-7228:_superpathway_of_guanosine_nucleotides_de_novo_biosynthesis_I|g__Enterococcus.s__Enterococcus_avium	MIBS	0	0	24	265	0	1	NaN	NaN	NaN	NA	LLD	0	0	21	1103	0	2	NaN	NaN	NaN	NA	IBD	0	0	30	424	0	10	NaN	NaN	NaN	NA
PWY-7228:_superpathway_of_guanosine_nucleotides_de_novo_biosynthesis_I|g__Enterococcus.s__Enterococcus_faecium	MIBS	0	0	24	265	0	1	NaN	NaN	NaN	NA	LLD	0	0	21	1103	0	3	NaN	NaN	NaN	NA	IBD	0	0	30	424	0	1	NaN	NaN	NaN	NA
PWY-7228:_superpathway_of_guanosine_nucleotides_de_novo_biosynthesis_I|g__Enterococcus.s__Enterococcus_hirae	MIBS	0	0	24	265	0	1	NaN	NaN	NaN	NA	LLD	0	0	21	1103	0	3	NaN	NaN	NaN	NA	IBD	0	0	30	424	0	2	NaN	NaN	NaN	NA
PWY-7228:_superpathway_of_guanosine_nucleotides_de_novo_biosynthesis_I|g__Pediococcus.s__Pediococcus_pentosaceus	MIBS	0	0	24	265	0	1	NaN	NaN	NaN	NA	LLD	0	0	21	1103	0	5	NaN	NaN	NaN	NA	IBD	0	0	30	424	0	4	NaN	NaN	NaN	NA
PWY-7228:_superpathway_of_guanosine_nucleotides_de_novo_biosynthesis_I|g__Streptococcus.s__Streptococcus_tigurinus	MIBS	0	0	24	265	0	1	NaN	NaN	NaN	NA	LLD	0	0	21	1103	0	3	NaN	NaN	NaN	NA	IBD	0	0	30	424	0	3	NaN	NaN	NaN	NA
PWY-7237:_myo-,_chiro-_and_scillo-inositol_degradation|g__Clostridium.s__Clostridium_citroniae	MIBS	0	0	24	265	0	1	NaN	NaN	NaN	NA	LLD	0	0	21	1103	0	13	NaN	NaN	NaN	NA	IBD	0	0	30	424	0	20	NaN	NaN	NaN	NA
PWY-7237:_myo-,_chiro-_and_scillo-inositol_degradation|g__Lactobacillus.s__Lactobacillus_antri	MIBS	0	0	24	265	0	1	NaN	NaN	NaN	NA	LLD	0	0	21	1103	0	3	NaN	NaN	NaN	NA	IBD	0	0	30	424	0	5	NaN	NaN	NaN	NA
PWY-7254:_TCA_cycle_VII_(acetate-producers)|unclassified	MIBS	0	0	24	265	0	1	NaN	NaN	NaN	NA	LLD	0	0	21	1103	0	8	NaN	NaN	NaN	NA	IBD	0	0	30	424	0	2	NaN	NaN	NaN	NA
PWY-7357:_thiamin_formation_from_pyrithiamine_and_oxythiamine_(yeast)|g__Lactobacillus.s__Lactobacillus_vaginalis	MIBS	0	0	24	265	0	1	NaN	NaN	NaN	NA	LLD	0	0	21	1103	0	4	NaN	NaN	NaN	NA	IBD	0	0	30	424	0	11	NaN	NaN	NaN	NA
PWY-7357:_thiamin_formation_from_pyrithiamine_and_oxythiamine_(yeast)|g__Pediococcus.s__Pediococcus_acidilactici	MIBS	0	0	24	265	0	1	NaN	NaN	NaN	NA	LLD	0	0	21	1103	0	1	NaN	NaN	NaN	NA	IBD	0	0	30	424	0	8	NaN	NaN	NaN	NA
PWY-7357:_thiamin_formation_from_pyrithiamine_and_oxythiamine_(yeast)|g__Subdoligranulum.s__Subdoligranulum_variabile	MIBS	0	0	24	265	0	1	NaN	NaN	NaN	NA	LLD	0	0	21	1103	0	6	NaN	NaN	NaN	NA	IBD	0	0	30	424	0	4	NaN	NaN	NaN	NA
PWY-7663:_gondoate_biosynthesis_(anaerobic)|g__Bacteroides.s__Bacteroides_salanitronis	MIBS	0	0	24	265	0	1	NaN	NaN	NaN	NA	LLD	0	0	21	1103	0	5	NaN	NaN	NaN	NA	IBD	0	0	30	424	0	1	NaN	NaN	NaN	NA
PWY-7663:_gondoate_biosynthesis_(anaerobic)|g__Campylobacter.s__Campylobacter_gracilis	MIBS	0	0	24	265	0	1	NaN	NaN	NaN	NA	LLD	0	0	21	1103	0	1	NaN	NaN	NaN	NA	IBD	0	0	30	424	0	1	NaN	NaN	NaN	NA
PWY-7663:_gondoate_biosynthesis_(anaerobic)|g__Lactobacillus.s__Lactobacillus_antri	MIBS	0	0	24	265	0	1	NaN	NaN	NaN	NA	LLD	0	0	21	1103	0	2	NaN	NaN	NaN	NA	IBD	0	0	30	424	0	2	NaN	NaN	NaN	NA
PWY0-1296:_purine_ribonucleosides_degradation|g__Anaerostipes.s__Anaerostipes_caccae	MIBS	0	0	24	265	0	1	NaN	NaN	NaN	NA	LLD	0	0	21	1103	0	2	NaN	NaN	NaN	NA	IBD	0	0	30	424	0	8	NaN	NaN	NaN	NA
PWY0-1296:_purine_ribonucleosides_degradation|g__Enterococcus.s__Enterococcus_dispar	MIBS	0	0	24	265	0	1	NaN	NaN	NaN	NA	LLD	0	0	21	1103	0	1	NaN	NaN	NaN	NA	IBD	0	0	30	424	0	0	NaN	NaN	NaN	NA
PWY0-1296:_purine_ribonucleosides_degradation|g__Enterococcus.s__Enterococcus_faecium	MIBS	0	0	24	265	0	1	NaN	NaN	NaN	NA	LLD	0	0	21	1103	0	6	NaN	NaN	NaN	NA	IBD	0	0	30	424	0	4	NaN	NaN	NaN	NA
PWY0-1296:_purine_ribonucleosides_degradation|g__Enterococcus.s__Enterococcus_hirae	MIBS	0	0	24	265	0	1	NaN	NaN	NaN	NA	LLD	0	0	21	1103	0	6	NaN	NaN	NaN	NA	IBD	0	0	30	424	0	3	NaN	NaN	NaN	NA
PWY0-1296:_purine_ribonucleosides_degradation|g__Lactobacillus.s__Lactobacillus_antri	MIBS	0	0	24	265	0	1	NaN	NaN	NaN	NA	LLD	0	0	21	1103	0	3	NaN	NaN	NaN	NA	IBD	0	0	30	424	0	3	NaN	NaN	NaN	NA
PWY0-1296:_purine_ribonucleosides_degradation|g__Pediococcus.s__Pediococcus_acidilactici	MIBS	0	0	24	265	0	1	NaN	NaN	NaN	NA	LLD	0	0	21	1103	0	1	NaN	NaN	NaN	NA	IBD	0	0	30	424	0	9	NaN	NaN	NaN	NA
PWY0-1296:_purine_ribonucleosides_degradation|g__Subdoligranulum.s__Subdoligranulum_variabile	MIBS	0	0	24	265	0	1	NaN	NaN	NaN	NA	LLD	0	0	21	1103	0	1	NaN	NaN	NaN	NA	IBD	0	0	30	424	0	1	NaN	NaN	NaN	NA
PWY0-1319:_CDP-diacylglycerol_biosynthesis_II|g__Alistipes.s__Alistipes_sp_HGB5	MIBS	0	0	24	265	0	1	NaN	NaN	NaN	NA	LLD	0	0	21	1103	0	9	NaN	NaN	NaN	NA	IBD	0	0	30	424	0	5	NaN	NaN	NaN	NA
PWY0-1319:_CDP-diacylglycerol_biosynthesis_II|g__Anaerostipes.s__Anaerostipes_caccae	MIBS	0	0	24	265	0	1	NaN	NaN	NaN	NA	LLD	0	0	21	1103	0	2	NaN	NaN	NaN	NA	IBD	0	0	30	424	0	7	NaN	NaN	NaN	NA
PWY0-1319:_CDP-diacylglycerol_biosynthesis_II|g__Bacteroides.s__Bacteroides_nordii	MIBS	0	0	24	265	0	1	NaN	NaN	NaN	NA	LLD	0	0	21	1103	0	14	NaN	NaN	NaN	NA	IBD	0	0	30	424	0	4	NaN	NaN	NaN	NA
PWY0-1319:_CDP-diacylglycerol_biosynthesis_II|g__Bacteroides.s__Bacteroides_salanitronis	MIBS	0	0	24	265	0	1	NaN	NaN	NaN	NA	LLD	0	0	21	1103	0	4	NaN	NaN	NaN	NA	IBD	0	0	30	424	0	1	NaN	NaN	NaN	NA
PWY0-1319:_CDP-diacylglycerol_biosynthesis_II|g__Enterococcus.s__Enterococcus_faecium	MIBS	0	0	24	265	0	1	NaN	NaN	NaN	NA	LLD	0	0	21	1103	0	5	NaN	NaN	NaN	NA	IBD	0	0	30	424	0	2	NaN	NaN	NaN	NA
PWY0-1319:_CDP-diacylglycerol_biosynthesis_II|g__Enterococcus.s__Enterococcus_hirae	MIBS	0	0	24	265	0	1	NaN	NaN	NaN	NA	LLD	0	0	21	1103	0	2	NaN	NaN	NaN	NA	IBD	0	0	30	424	0	1	NaN	NaN	NaN	NA
PWY0-1319:_CDP-diacylglycerol_biosynthesis_II|g__Klebsiella.s__Klebsiella_oxytoca	MIBS	0	0	24	265	0	1	NaN	NaN	NaN	NA	LLD	0	0	21	1103	0	1	NaN	NaN	NaN	NA	IBD	0	0	30	424	0	5	NaN	NaN	NaN	NA
PWY0-1319:_CDP-diacylglycerol_biosynthesis_II|g__Lactococcus.s__Lactococcus_raffinolactis	MIBS	0	0	24	265	0	1	NaN	NaN	NaN	NA	LLD	0	0	21	1103	0	10	NaN	NaN	NaN	NA	IBD	0	0	30	424	0	1	NaN	NaN	NaN	NA
PWY0-166:_superpathway_of_pyrimidine_deoxyribonucleotides_de_novo_biosynthesis_(E._coli)|g__Lactococcus.s__Lactococcus_raffinolactis	MIBS	0	0	24	265	0	1	NaN	NaN	NaN	NA	LLD	0	0	21	1103	0	6	NaN	NaN	NaN	NA	IBD	0	0	30	424	0	1	NaN	NaN	NaN	NA
PWY66-422:_D-galactose_degradation_V_(Leloir_pathway)|g__Lactobacillus.s__Lactobacillus_curvatus	MIBS	0	0	24	265	0	1	NaN	NaN	NaN	NA	LLD	0	0	21	1103	0	15	NaN	NaN	NaN	NA	IBD	0	0	30	424	0	7	NaN	NaN	NaN	NA
PWY66-422:_D-galactose_degradation_V_(Leloir_pathway)|g__Leuconostoc.s__Leuconostoc_gasicomitatum	MIBS	0	0	24	265	0	1	NaN	NaN	NaN	NA	LLD	0	0	21	1103	0	1	NaN	NaN	NaN	NA	IBD	0	0	30	424	0	1	NaN	NaN	NaN	NA
PWY66-422:_D-galactose_degradation_V_(Leloir_pathway)|g__Leuconostoc.s__Leuconostoc_gelidum	MIBS	0	0	24	265	0	1	NaN	NaN	NaN	NA	LLD	0	0	21	1103	0	10	NaN	NaN	NaN	NA	IBD	0	0	30	424	0	0	NaN	NaN	NaN	NA
TCA:_TCA_cycle_I_(prokaryotic)|g__Klebsiella.s__Klebsiella_pneumoniae	MIBS	0	0	24	265	0	1	NaN	NaN	NaN	NA	LLD	0	0	21	1103	0	2	NaN	NaN	NaN	NA	IBD	0	0	30	424	0	3	NaN	NaN	NaN	NA
VALSYN-PWY:_L-valine_biosynthesis|g__Anaerostipes.s__Anaerostipes_caccae	MIBS	0	0	24	265	0	1	NaN	NaN	NaN	NA	LLD	0	0	21	1103	0	2	NaN	NaN	NaN	NA	IBD	0	0	30	424	0	7	NaN	NaN	NaN	NA
VALSYN-PWY:_L-valine_biosynthesis|g__Campylobacter.s__Campylobacter_gracilis	MIBS	0	0	24	265	0	1	NaN	NaN	NaN	NA	LLD	0	0	21	1103	0	2	NaN	NaN	NaN	NA	IBD	0	0	30	424	0	1	NaN	NaN	NaN	NA
VALSYN-PWY:_L-valine_biosynthesis|g__Clostridium.s__Clostridium_hylemonae	MIBS	0	0	24	265	0	1	NaN	NaN	NaN	NA	LLD	0	0	21	1103	0	5	NaN	NaN	NaN	NA	IBD	0	0	30	424	0	1	NaN	NaN	NaN	NA
VALSYN-PWY:_L-valine_biosynthesis|g__Enterococcus.s__Enterococcus_dispar	MIBS	0	0	24	265	0	1	NaN	NaN	NaN	NA	LLD	0	0	21	1103	0	1	NaN	NaN	NaN	NA	IBD	0	0	30	424	0	1	NaN	NaN	NaN	NA
VALSYN-PWY:_L-valine_biosynthesis|g__Haemophilus.s__Haemophilus_pittmaniae	MIBS	0	0	24	265	0	1	NaN	NaN	NaN	NA	LLD	0	0	21	1103	0	2	NaN	NaN	NaN	NA	IBD	0	0	30	424	0	1	NaN	NaN	NaN	NA
VALSYN-PWY:_L-valine_biosynthesis|g__Olsenella.s__Olsenella_profusa	MIBS	0	0	24	265	0	1	NaN	NaN	NaN	NA	LLD	0	0	21	1103	0	1	NaN	NaN	NaN	NA	IBD	0	0	30	424	0	0	NaN	NaN	NaN	NA
VALSYN-PWY:_L-valine_biosynthesis|g__Prevotella.s__Prevotella_buccae	MIBS	0	0	24	265	0	1	NaN	NaN	NaN	NA	LLD	0	0	21	1103	0	1	NaN	NaN	NaN	NA	IBD	0	0	30	424	0	5	NaN	NaN	NaN	NA
VALSYN-PWY:_L-valine_biosynthesis|g__Streptococcus.s__Streptococcus_cristatus	MIBS	0	0	24	265	0	1	NaN	NaN	NaN	NA	LLD	0	0	21	1103	0	7	NaN	NaN	NaN	NA	IBD	0	0	30	424	0	5	NaN	NaN	NaN	NA
1CMET2-PWY:_N10-formyl-tetrahydrofolate_biosynthesis|g__Bacteroides.s__Bacteroides_fluxus	MIBS	0	0	24	265	0	2	NaN	NaN	NaN	NA	LLD	0	0	21	1103	0	6	NaN	NaN	NaN	NA	IBD	0	0	30	424	0	2	NaN	NaN	NaN	NA
ANAGLYCOLYSIS-PWY:_glycolysis_III_(from_glucose)|g__Lactococcus.s__Lactococcus_raffinolactis	MIBS	0	0	24	265	0	2	NaN	NaN	NaN	NA	LLD	0	0	21	1103	0	8	NaN	NaN	NaN	NA	IBD	0	0	30	424	0	1	NaN	NaN	NaN	NA
ARGININE-SYN4-PWY:_L-ornithine_de_novo__biosynthesis|g__Bacteroides.s__Bacteroides_fluxus	MIBS	0	0	24	265	0	2	NaN	NaN	NaN	NA	LLD	0	0	21	1103	0	10	NaN	NaN	NaN	NA	IBD	0	0	30	424	0	2	NaN	NaN	NaN	NA
COA-PWY-1:_coenzyme_A_biosynthesis_II_(mammalian)|g__Actinomyces.s__Actinomyces_sp_ICM47	MIBS	0	0	24	265	0	2	NaN	NaN	NaN	NA	LLD	0	0	21	1103	0	2	NaN	NaN	NaN	NA	IBD	0	0	30	424	0	2	NaN	NaN	NaN	NA
COA-PWY-1:_coenzyme_A_biosynthesis_II_(mammalian)|g__Atopobium.s__Atopobium_parvulum	MIBS	0	0	24	265	0	2	NaN	NaN	NaN	NA	LLD	0	0	21	1103	0	1	NaN	NaN	NaN	NA	IBD	0	0	30	424	0	4	NaN	NaN	NaN	NA
COA-PWY-1:_coenzyme_A_biosynthesis_II_(mammalian)|g__Bacteroides.s__Bacteroides_fluxus	MIBS	0	0	24	265	0	2	NaN	NaN	NaN	NA	LLD	0	0	21	1103	0	6	NaN	NaN	NaN	NA	IBD	0	0	30	424	0	2	NaN	NaN	NaN	NA
COA-PWY-1:_coenzyme_A_biosynthesis_II_(mammalian)|g__Bacteroides.s__Bacteroides_nordii	MIBS	0	0	24	265	0	2	NaN	NaN	NaN	NA	LLD	0	0	21	1103	0	10	NaN	NaN	NaN	NA	IBD	0	0	30	424	0	3	NaN	NaN	NaN	NA
COA-PWY-1:_coenzyme_A_biosynthesis_II_(mammalian)|g__Paraprevotella.s__Paraprevotella_xylaniphila	MIBS	0	0	24	265	0	2	NaN	NaN	NaN	NA	LLD	0	0	21	1103	0	4	NaN	NaN	NaN	NA	IBD	0	0	30	424	0	1	NaN	NaN	NaN	NA
COA-PWY-1:_coenzyme_A_biosynthesis_II_(mammalian)|g__Streptococcus.s__Streptococcus_tigurinus	MIBS	0	0	24	265	0	2	NaN	NaN	NaN	NA	LLD	0	0	21	1103	0	6	NaN	NaN	NaN	NA	IBD	0	0	30	424	0	4	NaN	NaN	NaN	NA
COA-PWY:_coenzyme_A_biosynthesis_I|g__Actinomyces.s__Actinomyces_sp_ICM47	MIBS	0	0	24	265	0	2	NaN	NaN	NaN	NA	LLD	0	0	21	1103	0	2	NaN	NaN	NaN	NA	IBD	0	0	30	424	0	2	NaN	NaN	NaN	NA
COA-PWY:_coenzyme_A_biosynthesis_I|g__Streptococcus.s__Streptococcus_tigurinus	MIBS	0	0	24	265	0	2	NaN	NaN	NaN	NA	LLD	0	0	21	1103	0	2	NaN	NaN	NaN	NA	IBD	0	0	30	424	0	1	NaN	NaN	NaN	NA
COMPLETE-ARO-PWY:_superpathway_of_aromatic_amino_acid_biosynthesis|g__Clostridium.s__Clostridium_symbiosum	MIBS	0	0	24	265	0	2	NaN	NaN	NaN	NA	LLD	0	0	21	1103	0	2	NaN	NaN	NaN	NA	IBD	0	0	30	424	0	23	NaN	NaN	NaN	NA
DAPLYSINESYN-PWY:_L-lysine_biosynthesis_I|g__Actinomyces.s__Actinomyces_sp_ICM47	MIBS	0	0	24	265	0	2	NaN	NaN	NaN	NA	LLD	0	0	21	1103	0	2	NaN	NaN	NaN	NA	IBD	0	0	30	424	0	2	NaN	NaN	NaN	NA
GLYCOGENSYNTH-PWY:_glycogen_biosynthesis_I_(from_ADP-D-Glucose)|g__Enterococcus.s__Enterococcus_casseliflavus	MIBS	0	0	24	265	0	2	NaN	NaN	NaN	NA	LLD	0	0	21	1103	0	3	NaN	NaN	NaN	NA	IBD	0	0	30	424	0	5	NaN	NaN	NaN	NA
GLYCOGENSYNTH-PWY:_glycogen_biosynthesis_I_(from_ADP-D-Glucose)|g__Klebsiella.s__Klebsiella_oxytoca	MIBS	0	0	24	265	0	2	NaN	NaN	NaN	NA	LLD	0	0	21	1103	0	1	NaN	NaN	NaN	NA	IBD	0	0	30	424	0	5	NaN	NaN	NaN	NA
P161-PWY:_acetylene_degradation|g__Klebsiella.s__Klebsiella_oxytoca	MIBS	0	0	24	265	0	2	NaN	NaN	NaN	NA	LLD	0	0	21	1103	0	1	NaN	NaN	NaN	NA	IBD	0	0	30	424	0	6	NaN	NaN	NaN	NA
PEPTIDOGLYCANSYN-PWY:_peptidoglycan_biosynthesis_I_(meso-diaminopimelate_containing)|g__Actinomyces.s__Actinomyces_graevenitzii	MIBS	0	0	24	265	0	2	NaN	NaN	NaN	NA	LLD	0	0	21	1103	0	4	NaN	NaN	NaN	NA	IBD	0	0	30	424	0	0	NaN	NaN	NaN	NA
PEPTIDOGLYCANSYN-PWY:_peptidoglycan_biosynthesis_I_(meso-diaminopimelate_containing)|g__Bacteroides.s__Bacteroides_fluxus	MIBS	0	0	24	265	0	2	NaN	NaN	NaN	NA	LLD	0	0	21	1103	0	7	NaN	NaN	NaN	NA	IBD	0	0	30	424	0	2	NaN	NaN	NaN	NA
PEPTIDOGLYCANSYN-PWY:_peptidoglycan_biosynthesis_I_(meso-diaminopimelate_containing)|g__Enterococcus.s__Enterococcus_casseliflavus	MIBS	0	0	24	265	0	2	NaN	NaN	NaN	NA	LLD	0	0	21	1103	0	1	NaN	NaN	NaN	NA	IBD	0	0	30	424	0	5	NaN	NaN	NaN	NA
PEPTIDOGLYCANSYN-PWY:_peptidoglycan_biosynthesis_I_(meso-diaminopimelate_containing)|g__Lactococcus.s__Lactococcus_raffinolactis	MIBS	0	0	24	265	0	2	NaN	NaN	NaN	NA	LLD	0	0	21	1103	0	7	NaN	NaN	NaN	NA	IBD	0	0	30	424	0	1	NaN	NaN	NaN	NA
PEPTIDOGLYCANSYN-PWY:_peptidoglycan_biosynthesis_I_(meso-diaminopimelate_containing)|g__Streptococcus.s__Streptococcus_sanguinis	MIBS	0	0	24	265	0	2	NaN	NaN	NaN	NA	LLD	0	0	21	1103	0	18	NaN	NaN	NaN	NA	IBD	0	0	30	424	0	9	NaN	NaN	NaN	NA
PEPTIDOGLYCANSYN-PWY:_peptidoglycan_biosynthesis_I_(meso-diaminopimelate_containing)|g__Streptococcus.s__Streptococcus_tigurinus	MIBS	0	0	24	265	0	2	NaN	NaN	NaN	NA	LLD	0	0	21	1103	0	3	NaN	NaN	NaN	NA	IBD	0	0	30	424	0	3	NaN	NaN	NaN	NA
PWY-1042:_glycolysis_IV_(plant_cytosol)|g__Lactococcus.s__Lactococcus_raffinolactis	MIBS	0	0	24	265	0	2	NaN	NaN	NaN	NA	LLD	0	0	21	1103	0	10	NaN	NaN	NaN	NA	IBD	0	0	30	424	0	1	NaN	NaN	NaN	NA
PWY-3841:_folate_transformations_II|g__Bacteroides.s__Bacteroides_fluxus	MIBS	0	0	24	265	0	2	NaN	NaN	NaN	NA	LLD	0	0	21	1103	0	9	NaN	NaN	NaN	NA	IBD	0	0	30	424	0	2	NaN	NaN	NaN	NA
PWY-5188:_tetrapyrrole_biosynthesis_I_(from_glutamate)|g__Actinomyces.s__Actinomyces_graevenitzii	MIBS	0	0	24	265	0	2	NaN	NaN	NaN	NA	LLD	0	0	21	1103	0	5	NaN	NaN	NaN	NA	IBD	0	0	30	424	0	5	NaN	NaN	NaN	NA
PWY-5188:_tetrapyrrole_biosynthesis_I_(from_glutamate)|g__Actinomyces.s__Actinomyces_sp_ICM47	MIBS	0	0	24	265	0	2	NaN	NaN	NaN	NA	LLD	0	0	21	1103	0	2	NaN	NaN	NaN	NA	IBD	0	0	30	424	0	2	NaN	NaN	NaN	NA
PWY-5188:_tetrapyrrole_biosynthesis_I_(from_glutamate)|g__Actinomyces.s__Actinomyces_turicensis	MIBS	0	0	24	265	0	2	NaN	NaN	NaN	NA	LLD	0	0	21	1103	0	20	NaN	NaN	NaN	NA	IBD	0	0	30	424	0	4	NaN	NaN	NaN	NA
PWY-5188:_tetrapyrrole_biosynthesis_I_(from_glutamate)|g__Rothia.s__Rothia_dentocariosa	MIBS	0	0	24	265	0	2	NaN	NaN	NaN	NA	LLD	0	0	21	1103	0	9	NaN	NaN	NaN	NA	IBD	0	0	30	424	0	7	NaN	NaN	NaN	NA
PWY-5686:_UMP_biosynthesis|g__Acidaminococcus.s__Acidaminococcus_intestini	MIBS	0	0	24	265	0	2	NaN	NaN	NaN	NA	LLD	0	0	21	1103	0	3	NaN	NaN	NaN	NA	IBD	0	0	30	424	0	4	NaN	NaN	NaN	NA
PWY-5686:_UMP_biosynthesis|g__Actinomyces.s__Actinomyces_graevenitzii	MIBS	0	0	24	265	0	2	NaN	NaN	NaN	NA	LLD	0	0	21	1103	0	6	NaN	NaN	NaN	NA	IBD	0	0	30	424	0	1	NaN	NaN	NaN	NA
PWY-5686:_UMP_biosynthesis|g__Actinomyces.s__Actinomyces_sp_ICM47	MIBS	0	0	24	265	0	2	NaN	NaN	NaN	NA	LLD	0	0	21	1103	0	2	NaN	NaN	NaN	NA	IBD	0	0	30	424	0	2	NaN	NaN	NaN	NA
PWY-5686:_UMP_biosynthesis|g__Actinomyces.s__Actinomyces_turicensis	MIBS	0	0	24	265	0	2	NaN	NaN	NaN	NA	LLD	0	0	21	1103	0	15	NaN	NaN	NaN	NA	IBD	0	0	30	424	0	4	NaN	NaN	NaN	NA
PWY-5686:_UMP_biosynthesis|g__Clostridium.s__Clostridium_celatum	MIBS	0	0	24	265	0	2	NaN	NaN	NaN	NA	LLD	0	0	21	1103	0	28	NaN	NaN	NaN	NA	IBD	0	0	30	424	0	7	NaN	NaN	NaN	NA
PWY-5686:_UMP_biosynthesis|g__Enterococcus.s__Enterococcus_casseliflavus	MIBS	0	0	24	265	0	2	NaN	NaN	NaN	NA	LLD	0	0	21	1103	0	1	NaN	NaN	NaN	NA	IBD	0	0	30	424	0	3	NaN	NaN	NaN	NA
PWY-5686:_UMP_biosynthesis|g__Klebsiella.s__Klebsiella_oxytoca	MIBS	0	0	24	265	0	2	NaN	NaN	NaN	NA	LLD	0	0	21	1103	0	1	NaN	NaN	NaN	NA	IBD	0	0	30	424	0	5	NaN	NaN	NaN	NA
PWY-5686:_UMP_biosynthesis|g__Lactococcus.s__Lactococcus_raffinolactis	MIBS	0	0	24	265	0	2	NaN	NaN	NaN	NA	LLD	0	0	21	1103	0	9	NaN	NaN	NaN	NA	IBD	0	0	30	424	0	1	NaN	NaN	NaN	NA
PWY-5686:_UMP_biosynthesis|g__Streptococcus.s__Streptococcus_tigurinus	MIBS	0	0	24	265	0	2	NaN	NaN	NaN	NA	LLD	0	0	21	1103	0	6	NaN	NaN	NaN	NA	IBD	0	0	30	424	0	4	NaN	NaN	NaN	NA
PWY-5695:_urate_biosynthesis/inosine_5'-phosphate_degradation|g__Bacteroides.s__Bacteroides_fluxus	MIBS	0	0	24	265	0	2	NaN	NaN	NaN	NA	LLD	0	0	21	1103	0	10	NaN	NaN	NaN	NA	IBD	0	0	30	424	0	2	NaN	NaN	NaN	NA
PWY-5973:_cis-vaccenate_biosynthesis|g__Lactococcus.s__Lactococcus_raffinolactis	MIBS	0	0	24	265	0	2	NaN	NaN	NaN	NA	LLD	0	0	21	1103	0	10	NaN	NaN	NaN	NA	IBD	0	0	30	424	0	1	NaN	NaN	NaN	NA
PWY-6121:_5-aminoimidazole_ribonucleotide_biosynthesis_I|g__Actinomyces.s__Actinomyces_sp_ICM47	MIBS	0	0	24	265	0	2	NaN	NaN	NaN	NA	LLD	0	0	21	1103	0	2	NaN	NaN	NaN	NA	IBD	0	0	30	424	0	2	NaN	NaN	NaN	NA
PWY-6121:_5-aminoimidazole_ribonucleotide_biosynthesis_I|g__Actinomyces.s__Actinomyces_turicensis	MIBS	0	0	24	265	0	2	NaN	NaN	NaN	NA	LLD	0	0	21	1103	0	21	NaN	NaN	NaN	NA	IBD	0	0	30	424	0	4	NaN	NaN	NaN	NA
PWY-6121:_5-aminoimidazole_ribonucleotide_biosynthesis_I|g__Clostridium.s__Clostridium_hathewayi	MIBS	0	0	24	265	0	2	NaN	NaN	NaN	NA	LLD	0	0	21	1103	0	9	NaN	NaN	NaN	NA	IBD	0	0	30	424	0	8	NaN	NaN	NaN	NA
PWY-6121:_5-aminoimidazole_ribonucleotide_biosynthesis_I|g__Enterococcus.s__Enterococcus_casseliflavus	MIBS	0	0	24	265	0	2	NaN	NaN	NaN	NA	LLD	0	0	21	1103	0	1	NaN	NaN	NaN	NA	IBD	0	0	30	424	0	5	NaN	NaN	NaN	NA
PWY-6121:_5-aminoimidazole_ribonucleotide_biosynthesis_I|g__Lactococcus.s__Lactococcus_raffinolactis	MIBS	0	0	24	265	0	2	NaN	NaN	NaN	NA	LLD	0	0	21	1103	0	12	NaN	NaN	NaN	NA	IBD	0	0	30	424	0	1	NaN	NaN	NaN	NA
PWY-6121:_5-aminoimidazole_ribonucleotide_biosynthesis_I|g__Leuconostoc.s__Leuconostoc_gasicomitatum	MIBS	0	0	24	265	0	2	NaN	NaN	NaN	NA	LLD	0	0	21	1103	0	2	NaN	NaN	NaN	NA	IBD	0	0	30	424	0	1	NaN	NaN	NaN	NA
PWY-6121:_5-aminoimidazole_ribonucleotide_biosynthesis_I|g__Leuconostoc.s__Leuconostoc_gelidum	MIBS	0	0	24	265	0	2	NaN	NaN	NaN	NA	LLD	0	0	21	1103	0	9	NaN	NaN	NaN	NA	IBD	0	0	30	424	0	1	NaN	NaN	NaN	NA
PWY-6121:_5-aminoimidazole_ribonucleotide_biosynthesis_I|g__Marvinbryantia.s__Marvinbryantia_formatexigens	MIBS	0	0	24	265	0	2	NaN	NaN	NaN	NA	LLD	0	0	21	1103	0	4	NaN	NaN	NaN	NA	IBD	0	0	30	424	0	2	NaN	NaN	NaN	NA
PWY-6125:_superpathway_of_guanosine_nucleotides_de_novo_biosynthesis_II|g__Actinomyces.s__Actinomyces_graevenitzii	MIBS	0	0	24	265	0	2	NaN	NaN	NaN	NA	LLD	0	0	21	1103	0	3	NaN	NaN	NaN	NA	IBD	0	0	30	424	0	0	NaN	NaN	NaN	NA
PWY-6125:_superpathway_of_guanosine_nucleotides_de_novo_biosynthesis_II|g__Actinomyces.s__Actinomyces_oris	MIBS	0	0	24	265	0	2	NaN	NaN	NaN	NA	LLD	0	0	21	1103	0	5	NaN	NaN	NaN	NA	IBD	0	0	30	424	0	5	NaN	NaN	NaN	NA
PWY-6125:_superpathway_of_guanosine_nucleotides_de_novo_biosynthesis_II|g__Actinomyces.s__Actinomyces_sp_ICM47	MIBS	0	0	24	265	0	2	NaN	NaN	NaN	NA	LLD	0	0	21	1103	0	2	NaN	NaN	NaN	NA	IBD	0	0	30	424	0	2	NaN	NaN	NaN	NA
PWY-6163:_chorismate_biosynthesis_from_3-dehydroquinate|g__Streptococcus.s__Streptococcus_downei	MIBS	0	0	24	265	0	2	NaN	NaN	NaN	NA	LLD	0	0	21	1103	0	1	NaN	NaN	NaN	NA	IBD	0	0	30	424	0	1	NaN	NaN	NaN	NA
PWY-6163:_chorismate_biosynthesis_from_3-dehydroquinate|g__Streptococcus.s__Streptococcus_infantis	MIBS	0	0	24	265	0	2	NaN	NaN	NaN	NA	LLD	0	0	21	1103	0	2	NaN	NaN	NaN	NA	IBD	0	0	30	424	0	6	NaN	NaN	NaN	NA
PWY-621:_sucrose_degradation_III_(sucrose_invertase)|g__Streptococcus.s__Streptococcus_tigurinus	MIBS	0	0	24	265	0	2	NaN	NaN	NaN	NA	LLD	0	0	21	1103	0	5	NaN	NaN	NaN	NA	IBD	0	0	30	424	0	7	NaN	NaN	NaN	NA
PWY-6277:_superpathway_of_5-aminoimidazole_ribonucleotide_biosynthesis|g__Actinomyces.s__Actinomyces_sp_ICM47	MIBS	0	0	24	265	0	2	NaN	NaN	NaN	NA	LLD	0	0	21	1103	0	2	NaN	NaN	NaN	NA	IBD	0	0	30	424	0	2	NaN	NaN	NaN	NA
PWY-6277:_superpathway_of_5-aminoimidazole_ribonucleotide_biosynthesis|g__Actinomyces.s__Actinomyces_turicensis	MIBS	0	0	24	265	0	2	NaN	NaN	NaN	NA	LLD	0	0	21	1103	0	36	NaN	NaN	NaN	NA	IBD	0	0	30	424	0	8	NaN	NaN	NaN	NA
PWY-6277:_superpathway_of_5-aminoimidazole_ribonucleotide_biosynthesis|g__Clostridium.s__Clostridium_perfringens	MIBS	0	0	24	265	0	2	NaN	NaN	NaN	NA	LLD	0	0	21	1103	0	11	NaN	NaN	NaN	NA	IBD	0	0	30	424	0	23	NaN	NaN	NaN	NA
PWY-6277:_superpathway_of_5-aminoimidazole_ribonucleotide_biosynthesis|g__Enterococcus.s__Enterococcus_casseliflavus	MIBS	0	0	24	265	0	2	NaN	NaN	NaN	NA	LLD	0	0	21	1103	0	3	NaN	NaN	NaN	NA	IBD	0	0	30	424	0	7	NaN	NaN	NaN	NA
PWY-6277:_superpathway_of_5-aminoimidazole_ribonucleotide_biosynthesis|g__Lactococcus.s__Lactococcus_raffinolactis	MIBS	0	0	24	265	0	2	NaN	NaN	NaN	NA	LLD	0	0	21	1103	0	15	NaN	NaN	NaN	NA	IBD	0	0	30	424	0	1	NaN	NaN	NaN	NA
PWY-6277:_superpathway_of_5-aminoimidazole_ribonucleotide_biosynthesis|g__Leuconostoc.s__Leuconostoc_gasicomitatum	MIBS	0	0	24	265	0	2	NaN	NaN	NaN	NA	LLD	0	0	21	1103	0	2	NaN	NaN	NaN	NA	IBD	0	0	30	424	0	1	NaN	NaN	NaN	NA
PWY-6277:_superpathway_of_5-aminoimidazole_ribonucleotide_biosynthesis|g__Marvinbryantia.s__Marvinbryantia_formatexigens	MIBS	0	0	24	265	0	2	NaN	NaN	NaN	NA	LLD	0	0	21	1103	0	7	NaN	NaN	NaN	NA	IBD	0	0	30	424	0	2	NaN	NaN	NaN	NA
PWY-6317:_galactose_degradation_I_(Leloir_pathway)|g__Enterococcus.s__Enterococcus_faecium	MIBS	0	0	24	265	0	2	NaN	NaN	NaN	NA	LLD	0	0	21	1103	0	7	NaN	NaN	NaN	NA	IBD	0	0	30	424	0	5	NaN	NaN	NaN	NA
PWY-6317:_galactose_degradation_I_(Leloir_pathway)|g__Marvinbryantia.s__Marvinbryantia_formatexigens	MIBS	0	0	24	265	0	2	NaN	NaN	NaN	NA	LLD	0	0	21	1103	0	6	NaN	NaN	NaN	NA	IBD	0	0	30	424	0	2	NaN	NaN	NaN	NA
PWY-6317:_galactose_degradation_I_(Leloir_pathway)|g__Pediococcus.s__Pediococcus_pentosaceus	MIBS	0	0	24	265	0	2	NaN	NaN	NaN	NA	LLD	0	0	21	1103	0	9	NaN	NaN	NaN	NA	IBD	0	0	30	424	0	8	NaN	NaN	NaN	NA
PWY-6386:_UDP-N-acetylmuramoyl-pentapeptide_biosynthesis_II_(lysine-containing)|g__Acidaminococcus.s__Acidaminococcus_intestini	MIBS	0	0	24	265	0	2	NaN	NaN	NaN	NA	LLD	0	0	21	1103	0	5	NaN	NaN	NaN	NA	IBD	0	0	30	424	0	5	NaN	NaN	NaN	NA
PWY-6386:_UDP-N-acetylmuramoyl-pentapeptide_biosynthesis_II_(lysine-containing)|g__Bacteroides.s__Bacteroides_fluxus	MIBS	0	0	24	265	0	2	NaN	NaN	NaN	NA	LLD	0	0	21	1103	0	8	NaN	NaN	NaN	NA	IBD	0	0	30	424	0	2	NaN	NaN	NaN	NA
PWY-6386:_UDP-N-acetylmuramoyl-pentapeptide_biosynthesis_II_(lysine-containing)|g__Enterococcus.s__Enterococcus_avium	MIBS	0	0	24	265	0	2	NaN	NaN	NaN	NA	LLD	0	0	21	1103	0	2	NaN	NaN	NaN	NA	IBD	0	0	30	424	0	10	NaN	NaN	NaN	NA
PWY-6386:_UDP-N-acetylmuramoyl-pentapeptide_biosynthesis_II_(lysine-containing)|g__Enterococcus.s__Enterococcus_casseliflavus	MIBS	0	0	24	265	0	2	NaN	NaN	NaN	NA	LLD	0	0	21	1103	0	1	NaN	NaN	NaN	NA	IBD	0	0	30	424	0	5	NaN	NaN	NaN	NA
PWY-6386:_UDP-N-acetylmuramoyl-pentapeptide_biosynthesis_II_(lysine-containing)|g__Streptococcus.s__Streptococcus_downei	MIBS	0	0	24	265	0	2	NaN	NaN	NaN	NA	LLD	0	0	21	1103	0	2	NaN	NaN	NaN	NA	IBD	0	0	30	424	0	2	NaN	NaN	NaN	NA
PWY-6386:_UDP-N-acetylmuramoyl-pentapeptide_biosynthesis_II_(lysine-containing)|g__Streptococcus.s__Streptococcus_tigurinus	MIBS	0	0	24	265	0	2	NaN	NaN	NaN	NA	LLD	0	0	21	1103	0	7	NaN	NaN	NaN	NA	IBD	0	0	30	424	0	7	NaN	NaN	NaN	NA
PWY-6387:_UDP-N-acetylmuramoyl-pentapeptide_biosynthesis_I_(meso-diaminopimelate_containing)|g__Acidaminococcus.s__Acidaminococcus_intestini	MIBS	0	0	24	265	0	2	NaN	NaN	NaN	NA	LLD	0	0	21	1103	0	5	NaN	NaN	NaN	NA	IBD	0	0	30	424	0	5	NaN	NaN	NaN	NA
PWY-6387:_UDP-N-acetylmuramoyl-pentapeptide_biosynthesis_I_(meso-diaminopimelate_containing)|g__Bacteroides.s__Bacteroides_fluxus	MIBS	0	0	24	265	0	2	NaN	NaN	NaN	NA	LLD	0	0	21	1103	0	8	NaN	NaN	NaN	NA	IBD	0	0	30	424	0	2	NaN	NaN	NaN	NA
PWY-6387:_UDP-N-acetylmuramoyl-pentapeptide_biosynthesis_I_(meso-diaminopimelate_containing)|g__Enterococcus.s__Enterococcus_avium	MIBS	0	0	24	265	0	2	NaN	NaN	NaN	NA	LLD	0	0	21	1103	0	2	NaN	NaN	NaN	NA	IBD	0	0	30	424	0	10	NaN	NaN	NaN	NA
PWY-6387:_UDP-N-acetylmuramoyl-pentapeptide_biosynthesis_I_(meso-diaminopimelate_containing)|g__Enterococcus.s__Enterococcus_casseliflavus	MIBS	0	0	24	265	0	2	NaN	NaN	NaN	NA	LLD	0	0	21	1103	0	1	NaN	NaN	NaN	NA	IBD	0	0	30	424	0	5	NaN	NaN	NaN	NA
PWY-6387:_UDP-N-acetylmuramoyl-pentapeptide_biosynthesis_I_(meso-diaminopimelate_containing)|g__Streptococcus.s__Streptococcus_downei	MIBS	0	0	24	265	0	2	NaN	NaN	NaN	NA	LLD	0	0	21	1103	0	2	NaN	NaN	NaN	NA	IBD	0	0	30	424	0	2	NaN	NaN	NaN	NA
PWY-6387:_UDP-N-acetylmuramoyl-pentapeptide_biosynthesis_I_(meso-diaminopimelate_containing)|g__Streptococcus.s__Streptococcus_sanguinis	MIBS	0	0	24	265	0	2	NaN	NaN	NaN	NA	LLD	0	0	21	1103	0	20	NaN	NaN	NaN	NA	IBD	0	0	30	424	0	13	NaN	NaN	NaN	NA
PWY-6387:_UDP-N-acetylmuramoyl-pentapeptide_biosynthesis_I_(meso-diaminopimelate_containing)|g__Streptococcus.s__Streptococcus_tigurinus	MIBS	0	0	24	265	0	2	NaN	NaN	NaN	NA	LLD	0	0	21	1103	0	4	NaN	NaN	NaN	NA	IBD	0	0	30	424	0	5	NaN	NaN	NaN	NA
PWY-6527:_stachyose_degradation|g__Enterococcus.s__Enterococcus_casseliflavus	MIBS	0	0	24	265	0	2	NaN	NaN	NaN	NA	LLD	0	0	21	1103	0	4	NaN	NaN	NaN	NA	IBD	0	0	30	424	0	7	NaN	NaN	NaN	NA
PWY-6527:_stachyose_degradation|g__Klebsiella.s__Klebsiella_oxytoca	MIBS	0	0	24	265	0	2	NaN	NaN	NaN	NA	LLD	0	0	21	1103	0	1	NaN	NaN	NaN	NA	IBD	0	0	30	424	0	2	NaN	NaN	NaN	NA
PWY-6527:_stachyose_degradation|g__Lactobacillus.s__Lactobacillus_plantarum	MIBS	0	0	24	265	0	2	NaN	NaN	NaN	NA	LLD	0	0	21	1103	0	7	NaN	NaN	NaN	NA	IBD	0	0	30	424	0	7	NaN	NaN	NaN	NA
PWY-6700:_queuosine_biosynthesis|g__Acidaminococcus.s__Acidaminococcus_intestini	MIBS	0	0	24	265	0	2	NaN	NaN	NaN	NA	LLD	0	0	21	1103	0	6	NaN	NaN	NaN	NA	IBD	0	0	30	424	0	5	NaN	NaN	NaN	NA
PWY-6700:_queuosine_biosynthesis|g__Enterococcus.s__Enterococcus_avium	MIBS	0	0	24	265	0	2	NaN	NaN	NaN	NA	LLD	0	0	21	1103	0	2	NaN	NaN	NaN	NA	IBD	0	0	30	424	0	12	NaN	NaN	NaN	NA
PWY-6700:_queuosine_biosynthesis|g__Prevotella.s__Prevotella_timonensis	MIBS	0	0	24	265	0	2	NaN	NaN	NaN	NA	LLD	0	0	21	1103	0	1	NaN	NaN	NaN	NA	IBD	0	0	30	424	0	2	NaN	NaN	NaN	NA
PWY-6700:_queuosine_biosynthesis|g__Streptococcus.s__Streptococcus_tigurinus	MIBS	0	0	24	265	0	2	NaN	NaN	NaN	NA	LLD	0	0	21	1103	0	7	NaN	NaN	NaN	NA	IBD	0	0	30	424	0	6	NaN	NaN	NaN	NA
PWY-6703:_preQ0_biosynthesis|g__Bacteroides.s__Bacteroides_salanitronis	MIBS	0	0	24	265	0	2	NaN	NaN	NaN	NA	LLD	0	0	21	1103	0	8	NaN	NaN	NaN	NA	IBD	0	0	30	424	0	2	NaN	NaN	NaN	NA
PWY-6703:_preQ0_biosynthesis|g__Streptococcus.s__Streptococcus_tigurinus	MIBS	0	0	24	265	0	2	NaN	NaN	NaN	NA	LLD	0	0	21	1103	0	3	NaN	NaN	NaN	NA	IBD	0	0	30	424	0	4	NaN	NaN	NaN	NA
PWY-6737:_starch_degradation_V|g__Atopobium.s__Atopobium_vaginae	MIBS	0	0	24	265	0	2	NaN	NaN	NaN	NA	LLD	0	0	21	1103	0	2	NaN	NaN	NaN	NA	IBD	0	0	30	424	0	2	NaN	NaN	NaN	NA
PWY-6737:_starch_degradation_V|g__Clostridium.s__Clostridium_celatum	MIBS	0	0	24	265	0	2	NaN	NaN	NaN	NA	LLD	0	0	21	1103	0	34	NaN	NaN	NaN	NA	IBD	0	0	30	424	0	8	NaN	NaN	NaN	NA
PWY-6737:_starch_degradation_V|g__Marvinbryantia.s__Marvinbryantia_formatexigens	MIBS	0	0	24	265	0	2	NaN	NaN	NaN	NA	LLD	0	0	21	1103	0	7	NaN	NaN	NaN	NA	IBD	0	0	30	424	0	2	NaN	NaN	NaN	NA
PWY-6936:_seleno-amino_acid_biosynthesis|g__Actinomyces.s__Actinomyces_sp_ICM47	MIBS	0	0	24	265	0	2	NaN	NaN	NaN	NA	LLD	0	0	21	1103	0	2	NaN	NaN	NaN	NA	IBD	0	0	30	424	0	2	NaN	NaN	NaN	NA
PWY-6936:_seleno-amino_acid_biosynthesis|g__Clostridium.s__Clostridium_asparagiforme	MIBS	0	0	24	265	0	2	NaN	NaN	NaN	NA	LLD	0	0	21	1103	0	4	NaN	NaN	NaN	NA	IBD	0	0	30	424	0	8	NaN	NaN	NaN	NA
PWY-6936:_seleno-amino_acid_biosynthesis|g__Lactococcus.s__Lactococcus_raffinolactis	MIBS	0	0	24	265	0	2	NaN	NaN	NaN	NA	LLD	0	0	21	1103	0	9	NaN	NaN	NaN	NA	IBD	0	0	30	424	0	2	NaN	NaN	NaN	NA
PWY-6936:_seleno-amino_acid_biosynthesis|g__Streptococcus.s__Streptococcus_downei	MIBS	0	0	24	265	0	2	NaN	NaN	NaN	NA	LLD	0	0	21	1103	0	2	NaN	NaN	NaN	NA	IBD	0	0	30	424	0	2	NaN	NaN	NaN	NA
PWY-6936:_seleno-amino_acid_biosynthesis|g__Streptococcus.s__Streptococcus_tigurinus	MIBS	0	0	24	265	0	2	NaN	NaN	NaN	NA	LLD	0	0	21	1103	0	6	NaN	NaN	NaN	NA	IBD	0	0	30	424	0	5	NaN	NaN	NaN	NA
PWY-6936:_seleno-amino_acid_biosynthesis|g__Subdoligranulum.s__Subdoligranulum_variabile	MIBS	0	0	24	265	0	2	NaN	NaN	NaN	NA	LLD	0	0	21	1103	0	11	NaN	NaN	NaN	NA	IBD	0	0	30	424	0	5	NaN	NaN	NaN	NA
PWY-7111:_pyruvate_fermentation_to_isobutanol_(engineered)|g__Acidaminococcus.s__Acidaminococcus_intestini	MIBS	0	0	24	265	0	2	NaN	NaN	NaN	NA	LLD	0	0	21	1103	0	6	NaN	NaN	NaN	NA	IBD	0	0	30	424	0	5	NaN	NaN	NaN	NA
PWY-7111:_pyruvate_fermentation_to_isobutanol_(engineered)|g__Actinomyces.s__Actinomyces_sp_ICM47	MIBS	0	0	24	265	0	2	NaN	NaN	NaN	NA	LLD	0	0	21	1103	0	2	NaN	NaN	NaN	NA	IBD	0	0	30	424	0	2	NaN	NaN	NaN	NA
PWY-7111:_pyruvate_fermentation_to_isobutanol_(engineered)|g__Bacteroides.s__Bacteroides_salanitronis	MIBS	0	0	24	265	0	2	NaN	NaN	NaN	NA	LLD	0	0	21	1103	0	9	NaN	NaN	NaN	NA	IBD	0	0	30	424	0	2	NaN	NaN	NaN	NA
PWY-7111:_pyruvate_fermentation_to_isobutanol_(engineered)|g__Enterococcus.s__Enterococcus_avium	MIBS	0	0	24	265	0	2	NaN	NaN	NaN	NA	LLD	0	0	21	1103	0	2	NaN	NaN	NaN	NA	IBD	0	0	30	424	0	13	NaN	NaN	NaN	NA
PWY-7111:_pyruvate_fermentation_to_isobutanol_(engineered)|g__Enterococcus.s__Enterococcus_casseliflavus	MIBS	0	0	24	265	0	2	NaN	NaN	NaN	NA	LLD	0	0	21	1103	0	4	NaN	NaN	NaN	NA	IBD	0	0	30	424	0	7	NaN	NaN	NaN	NA
PWY-7111:_pyruvate_fermentation_to_isobutanol_(engineered)|g__Ruminococcus.s__Ruminococcus_albus	MIBS	0	0	24	265	0	2	NaN	NaN	NaN	NA	LLD	0	0	21	1103	0	5	NaN	NaN	NaN	NA	IBD	0	0	30	424	0	3	NaN	NaN	NaN	NA
PWY-7184:_pyrimidine_deoxyribonucleotides_de_novo_biosynthesis_I|g__Veillonella.s__Veillonella_dispar	MIBS	0	0	24	265	0	2	NaN	NaN	NaN	NA	LLD	0	0	21	1103	0	8	NaN	NaN	NaN	NA	IBD	0	0	30	424	0	11	NaN	NaN	NaN	NA
PWY-7197:_pyrimidine_deoxyribonucleotide_phosphorylation|g__Actinomyces.s__Actinomyces_sp_ICM47	MIBS	0	0	24	265	0	2	NaN	NaN	NaN	NA	LLD	0	0	21	1103	0	2	NaN	NaN	NaN	NA	IBD	0	0	30	424	0	2	NaN	NaN	NaN	NA
PWY-7197:_pyrimidine_deoxyribonucleotide_phosphorylation|g__Collinsella.s__Collinsella_stercoris	MIBS	0	0	24	265	0	2	NaN	NaN	NaN	NA	LLD	0	0	21	1103	0	2	NaN	NaN	NaN	NA	IBD	0	0	30	424	0	8	NaN	NaN	NaN	NA
PWY-7197:_pyrimidine_deoxyribonucleotide_phosphorylation|g__Lactococcus.s__Lactococcus_raffinolactis	MIBS	0	0	24	265	0	2	NaN	NaN	NaN	NA	LLD	0	0	21	1103	0	9	NaN	NaN	NaN	NA	IBD	0	0	30	424	0	1	NaN	NaN	NaN	NA
PWY-7197:_pyrimidine_deoxyribonucleotide_phosphorylation|g__Streptococcus.s__Streptococcus_downei	MIBS	0	0	24	265	0	2	NaN	NaN	NaN	NA	LLD	0	0	21	1103	0	1	NaN	NaN	NaN	NA	IBD	0	0	30	424	0	2	NaN	NaN	NaN	NA
PWY-7228:_superpathway_of_guanosine_nucleotides_de_novo_biosynthesis_I|g__Actinomyces.s__Actinomyces_sp_ICM47	MIBS	0	0	24	265	0	2	NaN	NaN	NaN	NA	LLD	0	0	21	1103	0	2	NaN	NaN	NaN	NA	IBD	0	0	30	424	0	2	NaN	NaN	NaN	NA
PWY-7228:_superpathway_of_guanosine_nucleotides_de_novo_biosynthesis_I|g__Lactococcus.s__Lactococcus_raffinolactis	MIBS	0	0	24	265	0	2	NaN	NaN	NaN	NA	LLD	0	0	21	1103	0	9	NaN	NaN	NaN	NA	IBD	0	0	30	424	0	1	NaN	NaN	NaN	NA
PWY-7663:_gondoate_biosynthesis_(anaerobic)|g__Bacteroides.s__Bacteroides_fluxus	MIBS	0	0	24	265	0	2	NaN	NaN	NaN	NA	LLD	0	0	21	1103	0	10	NaN	NaN	NaN	NA	IBD	0	0	30	424	0	1	NaN	NaN	NaN	NA
PWY-7663:_gondoate_biosynthesis_(anaerobic)|g__Klebsiella.s__Klebsiella_oxytoca	MIBS	0	0	24	265	0	2	NaN	NaN	NaN	NA	LLD	0	0	21	1103	0	1	NaN	NaN	NaN	NA	IBD	0	0	30	424	0	4	NaN	NaN	NaN	NA
PWY-7663:_gondoate_biosynthesis_(anaerobic)|g__Lactococcus.s__Lactococcus_raffinolactis	MIBS	0	0	24	265	0	2	NaN	NaN	NaN	NA	LLD	0	0	21	1103	0	11	NaN	NaN	NaN	NA	IBD	0	0	30	424	0	1	NaN	NaN	NaN	NA
PWY0-1296:_purine_ribonucleosides_degradation|g__Atopobium.s__Atopobium_rimae	MIBS	0	0	24	265	0	2	NaN	NaN	NaN	NA	LLD	0	0	21	1103	0	1	NaN	NaN	NaN	NA	IBD	0	0	30	424	0	3	NaN	NaN	NaN	NA
PWY0-1296:_purine_ribonucleosides_degradation|g__Enterococcus.s__Enterococcus_casseliflavus	MIBS	0	0	24	265	0	2	NaN	NaN	NaN	NA	LLD	0	0	21	1103	0	2	NaN	NaN	NaN	NA	IBD	0	0	30	424	0	5	NaN	NaN	NaN	NA
PWY0-1296:_purine_ribonucleosides_degradation|g__Enterococcus.s__Enterococcus_durans	MIBS	0	0	24	265	0	2	NaN	NaN	NaN	NA	LLD	0	0	21	1103	0	4	NaN	NaN	NaN	NA	IBD	0	0	30	424	0	2	NaN	NaN	NaN	NA
PWY0-1296:_purine_ribonucleosides_degradation|g__Streptococcus.s__Streptococcus_agalactiae	MIBS	0	0	24	265	0	2	NaN	NaN	NaN	NA	LLD	0	0	21	1103	0	7	NaN	NaN	NaN	NA	IBD	0	0	30	424	0	8	NaN	NaN	NaN	NA
PWY0-1296:_purine_ribonucleosides_degradation|g__Streptococcus.s__Streptococcus_tigurinus	MIBS	0	0	24	265	0	2	NaN	NaN	NaN	NA	LLD	0	0	21	1103	0	7	NaN	NaN	NaN	NA	IBD	0	0	30	424	0	9	NaN	NaN	NaN	NA
PWY0-1298:_superpathway_of_pyrimidine_deoxyribonucleosides_degradation|g__Lactococcus.s__Lactococcus_lactis	MIBS	0	0	24	265	0	2	NaN	NaN	NaN	NA	LLD	0	0	21	1103	0	29	NaN	NaN	NaN	NA	IBD	0	0	30	424	0	5	NaN	NaN	NaN	NA
PWY0-166:_superpathway_of_pyrimidine_deoxyribonucleotides_de_novo_biosynthesis_(E._coli)|g__Veillonella.s__Veillonella_dispar	MIBS	0	0	24	265	0	2	NaN	NaN	NaN	NA	LLD	0	0	21	1103	0	8	NaN	NaN	NaN	NA	IBD	0	0	30	424	0	11	NaN	NaN	NaN	NA
PWY66-422:_D-galactose_degradation_V_(Leloir_pathway)|g__Enterococcus.s__Enterococcus_casseliflavus	MIBS	0	0	24	265	0	2	NaN	NaN	NaN	NA	LLD	0	0	21	1103	0	3	NaN	NaN	NaN	NA	IBD	0	0	30	424	0	6	NaN	NaN	NaN	NA
PWY66-422:_D-galactose_degradation_V_(Leloir_pathway)|g__Enterococcus.s__Enterococcus_faecium	MIBS	0	0	24	265	0	2	NaN	NaN	NaN	NA	LLD	0	0	21	1103	0	7	NaN	NaN	NaN	NA	IBD	0	0	30	424	0	6	NaN	NaN	NaN	NA
VALSYN-PWY:_L-valine_biosynthesis|g__Acidaminococcus.s__Acidaminococcus_intestini	MIBS	0	0	24	265	0	2	NaN	NaN	NaN	NA	LLD	0	0	21	1103	0	6	NaN	NaN	NaN	NA	IBD	0	0	30	424	0	5	NaN	NaN	NaN	NA
VALSYN-PWY:_L-valine_biosynthesis|g__Actinomyces.s__Actinomyces_sp_ICM47	MIBS	0	0	24	265	0	2	NaN	NaN	NaN	NA	LLD	0	0	21	1103	0	2	NaN	NaN	NaN	NA	IBD	0	0	30	424	0	2	NaN	NaN	NaN	NA
VALSYN-PWY:_L-valine_biosynthesis|g__Enterococcus.s__Enterococcus_casseliflavus	MIBS	0	0	24	265	0	2	NaN	NaN	NaN	NA	LLD	0	0	21	1103	0	5	NaN	NaN	NaN	NA	IBD	0	0	30	424	0	8	NaN	NaN	NaN	NA
VALSYN-PWY:_L-valine_biosynthesis|g__Streptococcus.s__Streptococcus_downei	MIBS	0	0	24	265	0	2	NaN	NaN	NaN	NA	LLD	0	0	21	1103	0	2	NaN	NaN	NaN	NA	IBD	0	0	30	424	0	2	NaN	NaN	NaN	NA
VALSYN-PWY:_L-valine_biosynthesis|g__Streptococcus.s__Streptococcus_tigurinus	MIBS	0	0	24	265	0	2	NaN	NaN	NaN	NA	LLD	0	0	21	1103	0	10	NaN	NaN	NaN	NA	IBD	0	0	30	424	0	11	NaN	NaN	NaN	NA
COA-PWY-1:_coenzyme_A_biosynthesis_II_(mammalian)|g__Eggerthella.s__Eggerthella_sp_HGA1	MIBS	0	0	24	265	0	3	NaN	NaN	NaN	NA	LLD	0	0	21	1103	0	4	NaN	NaN	NaN	NA	IBD	0	0	30	424	0	1	NaN	NaN	NaN	NA
COA-PWY-1:_coenzyme_A_biosynthesis_II_(mammalian)|g__Erysipelotrichaceae_noname.s__Eubacterium_dolichum	MIBS	0	0	24	265	0	3	NaN	NaN	NaN	NA	LLD	0	0	21	1103	0	4	NaN	NaN	NaN	NA	IBD	0	0	30	424	0	9	NaN	NaN	NaN	NA
COA-PWY-1:_coenzyme_A_biosynthesis_II_(mammalian)|g__Lachnospiraceae_noname.s__Lachnospiraceae_bacterium_8_1_57FAA	MIBS	0	0	24	265	0	3	NaN	NaN	NaN	NA	LLD	0	0	21	1103	0	2	NaN	NaN	NaN	NA	IBD	0	0	30	424	0	1	NaN	NaN	NaN	NA
COA-PWY:_coenzyme_A_biosynthesis_I|g__Atopobium.s__Atopobium_parvulum	MIBS	0	0	24	265	0	3	NaN	NaN	NaN	NA	LLD	0	0	21	1103	0	2	NaN	NaN	NaN	NA	IBD	0	0	30	424	0	7	NaN	NaN	NaN	NA
COA-PWY:_coenzyme_A_biosynthesis_I|g__Eggerthella.s__Eggerthella_sp_HGA1	MIBS	0	0	24	265	0	3	NaN	NaN	NaN	NA	LLD	0	0	21	1103	0	4	NaN	NaN	NaN	NA	IBD	0	0	30	424	0	1	NaN	NaN	NaN	NA
DAPLYSINESYN-PWY:_L-lysine_biosynthesis_I|g__Actinomyces.s__Actinomyces_viscosus	MIBS	0	0	24	265	0	3	NaN	NaN	NaN	NA	LLD	0	0	21	1103	0	4	NaN	NaN	NaN	NA	IBD	0	0	30	424	0	7	NaN	NaN	NaN	NA
P161-PWY:_acetylene_degradation|g__Streptococcus.s__Streptococcus_sanguinis	MIBS	0	0	24	265	0	3	NaN	NaN	NaN	NA	LLD	0	0	21	1103	0	9	NaN	NaN	NaN	NA	IBD	0	0	30	424	0	6	NaN	NaN	NaN	NA
PEPTIDOGLYCANSYN-PWY:_peptidoglycan_biosynthesis_I_(meso-diaminopimelate_containing)|g__Alloscardovia.s__Alloscardovia_omnicolens	MIBS	0	0	24	265	0	3	NaN	NaN	NaN	NA	LLD	0	0	21	1103	0	4	NaN	NaN	NaN	NA	IBD	0	0	30	424	0	7	NaN	NaN	NaN	NA
PEPTIDOGLYCANSYN-PWY:_peptidoglycan_biosynthesis_I_(meso-diaminopimelate_containing)|g__Eggerthella.s__Eggerthella_sp_HGA1	MIBS	0	0	24	265	0	3	NaN	NaN	NaN	NA	LLD	0	0	21	1103	0	4	NaN	NaN	NaN	NA	IBD	0	0	30	424	0	1	NaN	NaN	NaN	NA
PWY-1042:_glycolysis_IV_(plant_cytosol)|g__Eggerthella.s__Eggerthella_sp_HGA1	MIBS	0	0	24	265	0	3	NaN	NaN	NaN	NA	LLD	0	0	21	1103	0	4	NaN	NaN	NaN	NA	IBD	0	0	30	424	0	1	NaN	NaN	NaN	NA
[truncated: 57,959 more rows]
