# Supplementary material for: Impact of commonly used drugs on the composition and metabolic function of the gut microbiota
Source: Nat Commun. 2020 Jan 17;11:362. doi: 10.1038/s41467-019-14177-z (PMC6969170; doi:10.1038/s41467-019-14177-z)
Supplement: Supplementary file 56 — Supplementary Data 54 [file 41467_2019_14177_MOESM56_ESM.xlsx]

## Sheet: Sheet1
Supplementary table 54 - Associations between total counts of antibiotic resistance markers and medication use
Wilcoxon test comparing means of total counts of antibiotic resistance markers between medication X use and participants not using any drugs for each cohort seperately
Bright red: increased in users with in FDR < 0.05, light red the FDR is <0.1
Bright blue: decreased in users with in FDR < 0.05, light blue the FDR is <0.1
	General population: amount of AR proteins				IBS: amount of AR proteins				IBD: amount of AR proteins
Drugs	Mean not using any drugs (range)	Mean users (range)	P-value	Q-value	Mean not using any drugs (range)	Mean users (range)	P-value	Q-value	Mean not using any drugs (range)	Mean users (range)	P-value	Q-value
ACE_inhibitor	37.05 (14-96)	43.44 (17-91)	0.0927	0.312083	36.76 (13 - 93)	32.33 (26 - 48)	0.670456	0.787068	44.24 (13 - 97)	42.30 (17-106)	0.969006	0.998374
alpha_blockers	37.05 (14-96)	42.10 (21-89)	0.285	0.494322	36.76 (13 - 93)	38.71 (26 - 57)	0.429096	0.787068	44.24 (13 - 97)	NA	NA	NA
angII_receptor_antagonist	37.05 (14-96)	35.19 (15-89)	0.5724	0.747987	36.76 (13 - 93)	46.2 (15 - 88)	0.200604	0.506368	44.24 (13 - 97)	47.4 (23 - 105)	0.922966	0.998374
anti_androgen_oral_contraceptive	37.05 (14-96)	49.643 (24-92)	0.014	0.166756	36.76 (13 - 93)	25.33 (12 - 38)	0.0734303	0.335015	44.24 (13 - 97)	NA	NA	NA
anti_epileptics	37.05 (14-96)	36.40 (23-59)	0.7355	0.80078	36.76 (13 - 93)	39.67 (27 - 73)	0.62303	0.787068	44.24 (13 - 97)	55.4 (27 - 97)	0.261942	0.575786
anti_histamine	37.05 (14-96)	36.12 (15-92)	0.5489	0.747987	36.76 (13 - 93)	34.33 (12 - 68)	0.552147	0.787068	44.24 (13 - 97)	49.13 (17 - 98)	0.322925	0.599718
antibiotics_merged	37.05 (14-96)	43.58 (24-85)	0.2427	0.494322	36.76 (13 - 93)	25.86 (17 - 35)	0.206298	0.506368	44.24 (13 - 97)	38.25 (2 - 103)	0.419488	0.711306
benzodiazepine_derivatives_related	37.05 (14-96)	37.96 (14-83)	0.957564	0.957564	36.76 (13 - 93)	36.73 (20 - 82)	0.995781	0.995781	44.24 (13 - 97)	56.07 (17 - 98)	0.280511	0.575786
beta_blockers	37.05 (14-96)	40.78 (10-95)	0.38662	0.558451	36.76 (13 - 93)	42.38 (12 - 96)	0.985412	0.995781	44.24 (13 - 97)	40 (17 - 90)	0.683364	0.859717
beta_sympathomimetic_inhaler	37.05 (14-96)	42.10 (1-91)	0.0328278	0.166756	36.76 (13 - 93)	32.56 (17 - 64)	0.514914	0.787068	44.24 (13 - 97)	46.88 (15 - 100)	0.520606	0.752422
bisphosphonates	37.05 (14-96)	38.13 (25-91)	0.691087	0.80078	36.76 (13 - 93)	NA	NA	NA	44.24 (13 - 97)	45.08 (25 - 95)	0.460774	0.748758
ca_channel_blocker	37.05 (14-96)	44.42 (19-90)	0.329012	0.513259	36.76 (13 - 93)	51.92 (23 - 96)	0.0340159	0.335015	44.24 (13 - 97)	42.9 (24 - 84)	0.936528	0.998374
calcium	37.05 (14-96)	35.42 (20-65)	0.575375	0.747987	36.76 (13 - 93)	35 (26 - 64)	0.940737	0.995781	44.24 (13 - 97)	50.41 (15 - 103)	0.0443551	0.200603
folic_acid	37.05 (14-96)	48.4 (24-88)	0.265796	0.494322	36.76 (13 - 93)	NA	NA	NA	44.24 (13 - 97)	55.47 (19 - 100)	0.0260936	0.169608
insulin	37.05 (14-96)	NA	NA	NA	36.76 (13 - 93)	NA	NA	NA	44.24 (13 - 97)	57.7 (30 - 106)	0.0452775	0.200603
iron preparations	37.05 (14-96)	45.83 (23-91)	0.739182	0.80078	36.76 (13 - 93)	NA	NA	NA	44.24 (13 - 97)	50.73 (23 - 91)	0.264666	0.575786
IUD_that_includes_hormones	37.05 (14-96)	39.42 (15-94)	0.251253	0.494322	36.76 (13 - 93)	NA	NA	NA	44.24 (13 - 97)	36.4 (23 - 61)	0.63823	0.85831
K_saving_diuretic	37.05 (14-96)	50.14 (23-91)	0.326413	0.513259	36.76 (13 - 93)	NA	NA	NA	44.24 (13 - 97)	32.57 (17 - 48)	0.278615	0.575786
laxatives	37.05 (14-96)	46.19 (20-91)	0.0225798	0.166756	36.76 (13 - 93)	41.54 (12 - 96)	0.457569	0.787068	44.24 (13 - 97)	47.03 (18 - 103)	0.5402	0.752422
levothyroxine	37.05 (14-96)	36.81 (21-96)	0.669328	0.80078	36.76 (13 - 93)	53.6 (27 - 93)	0.0868557	0.335015	44.24 (13 - 97)	59 (24 - 102)	0.116443	0.412843
melatonine	37.05 (14-96)	33.83 (24-54)	0.848279	0.894132	36.76 (13 - 93)	NA	NA	NA	44.24 (13 - 97)	NA	NA	NA
mesalazines	37.05 (14-96)	NA	NA	NA	36.76 (13 - 93)	NA	NA	NA	44.24 (13 - 97)	40.11 (17 - 106)	0.681983	0.859717
metformin	37.05 (14-96)	59.31 (17-91)	0.00212145	0.0413683	36.76 (13 - 93)	54.67 (20 - 93)	0.0583999	0.335015	44.24 (13 - 97)	62.5 (39 - 103)	0.0462931	0.200603
methylphenidate	37.05 (14-96)	47.60 (29-82)	0.13442	0.373752	36.76 (13 - 93)	NA	NA	NA	44.24 (13 - 97)	53.8 (37 - 79)	0.19248	0.575786
NSAID	37.05 (14-96)	42.63 (19-89)	0.0289969	0.166756	36.76 (13 - 93)	35.85 (16 - 63)	0.6247	0.787068	44.24 (13 - 97)	48.19 (18 - 103)	0.310463	0.599718
opiat	37.05 (14-96)	50.00 (19-88)	0.147085	0.373752	36.76 (13 - 93)	32.17 (23 - 47)	0.670465	0.787068	44.24 (13 - 97)	60.76 (26 - 100)	0.00226009	0.0440718
oral_anti_diabetics	37.05 (14-96)	55.71 (19-91)	0.0290955	0.166756	36.76 (13 - 93)	NA	NA	NA	44.24 (13 - 97)	37.71 (27 - 48)	0.750925	0.915189
oral_contraceptive	37.05 (14-96)	38.21 (19-90)	0.366501	0.549752	36.76 (13 - 93)	42.54 (22 - 96)	0.159988	0.506368	44.24 (13 - 97)	48.73 (23 - 99)	0.0241771	0.169608
oral_steroid	37.05 (14-96)	NA	NA	NA	36.76 (13 - 93)	NA	NA	NA	44.24 (13 - 97)	48.04 (17 - 100)	0.21638	0.575786
other_antidepressant	37.05 (14-96)	38.78 (20-91)	0.871409	0.894341	36.76 (13 - 93)	NA	NA	NA	44.24 (13 - 97)	37.5 (26 - 55)	0.972774	0.998374
paracetamol	37.05 (14-96)	41.50 (27-67)	0.153334	0.373752	36.76 (13 - 93)	41.45 (12 - 96)	0.185039	0.506368	44.24 (13 - 97)	51.15 (17 - 105)	0.101395	0.395439
platelet_aggregation_inhibitor	37.05 (14-96)	41.13 (23-95)	0.0960256	0.312083	36.76 (13 - 93)	44.78 (22 - 93)	0.421114	0.787068	44.24 (13 - 97)	44.16 (17 - 106)	0.79851	0.943694
PPI	37.05 (14-96)	43.65 (17-96)	0.00105615	0.0411898	36.76 (13 - 93)	40.26 (16 - 93)	0.664928	0.787068	44.24 (13 - 97)	49.33 (17 - 106)	0.0213009	0.169608
SSRI_antidepressant	37.05 (14-96)	38.04 (15-86)	0.269587	0.494322	36.76 (13 - 93)	32.48 (16 - 84)	0.0642597	0.335015	44.24 (13 - 97)	40.3 (24 - 87)	0.868973	0.996763
statin	37.05 (14-96)	44.62 (17-93)	0.0898427	0.312083	36.76 (13 - 93)	44.36 (17 - 93)	0.427201	0.787068	44.24 (13 - 97)	48.44 (21 - 103)	0.388663	0.688994
steroid_inhaler	37.05 (14-96)	39.98 (1-91)	0.291523	0.494322	36.76 (13 - 93)	36.88 (17 - 68)	0.823217	0.926119	44.24 (13 - 97)	46.47 (15 - 100)	0.510328	0.752422
steroid_nose_spray	37.05 (14-96)	41.06 (15-92)	0.11888	0.356639	36.76 (13 - 93)	64.5 (27 - 105)	0.0262327	0.335015	44.24 (13 - 97)	54 (18 - 100)	0.524258	0.752422
thiazide_diuretic	37.05 (14-96)	39.16 (15-92)	0.725053	0.80078	36.76 (13 - 93)	41.19 (15 - 77)	0.498539	0.787068	44.24 (13 - 97)	52.47 (19 - 106)	0.252789	0.575786
tricyclic_antidepressant	37.05 (14-96)	28.80 (24-37)	0.199801	0.458368	36.76 (13 - 93)	NA	NA	NA	44.24 (13 - 97)	67.5 (27 - 103)	0.00207653	0.0440718
triptans	37.05 (14-96)	44.55(21-91)	0.0342064	0.166756	36.76 (13 - 93)	NA	NA	NA	44.24 (13 - 97)	58.2 (31 - 96)	0.129067	0.419467
vitamin_D	37.05 (14-96)	47.77 (20-91)	0.0794202	0.312083	36.76 (13 - 93)	NA	NA	NA	44.24 (13 - 97)	51.10 (15 - 103)	0.0219526	0.169608
vitamin_K_antagonist	37.05 (14-96)	43.40 (24-90)	0.699895	0.80078	36.76 (13 - 93)	25.83 (15-31)	0.0807786	0.335015	44.24 (13 - 97)	36.83 (27-61)	1	1
