# Supplementary material for: Impact of commonly used drugs on the composition and metabolic function of the gut microbiota
Source: Nat Commun. 2020 Jan 17;11:362. doi: 10.1038/s41467-019-14177-z (PMC6969170; doi:10.1038/s41467-019-14177-z)
Supplement: Supplementary file 57 — Supplementary Data 55 [file 41467_2019_14177_MOESM57_ESM.xlsx]

## Sheet: Sheet1
Supplementary table 55 - Associations between individual antibiotic resistance markers and medication use.
Wilcoxon test comparing means of antibiotic resistance markers between medication X use and participants not using any drugs for each cohort seperately
Spearman correlation between individual taxa and individual antibiotic markers, shown are the taxa with the highest correlation coefficient
Bright red: increased in users with in FDR < 0.05, light red the FDR is <0.1
Bright blue: decreased in users with in FDR < 0.05, light blue the FDR is <0.1
ACE inhibitors
ARMarkers	Synonym	mean_IBDNoDrugs	mean_IBDACE	IBDACE.pvalue	IBDACE.FDR	mean_LLDeepNoDrugs	mean_LLDeepACE	LLDeepACE.pvalue	LLDeepACE.FDR	mean_MIBSNoDrugs	mean_MIBSACE	MIBSACE.pvalue	MIBSACE.FDR	Correlation	AssociatedTaxa
ARO_3002837	lnuC_TM_	8.32812	8.15319	0.000366139	0.0457674	2.39194	2.94171	0.770967	0.819152	6.38946	3.39257	0.327145	0.774223	0.375482	k__Bacteria.p__Firmicutes.c__Erysipelotrichia.o__Erysipelotrichales.f__Erysipelotrichaceae.g__Erysipelotrichaceae_noname.s__Erysipelotrichaceae_bacterium_21_3.t__GCF_000242195
ARO_3004032	tetA(46)_TM_	0.216841	1.58518	0.00151866	0.0949162	0.142722	0.279312	0.0359387	0.176557	0.279716	0.539003	0.595242	0.830399	0.74725	k__Bacteria.p__Firmicutes.c__Bacilli.o__Lactobacillales.f__Streptococcaceae.g__Streptococcus.s__Streptococcus_parasanguinis.t__Streptococcus_parasanguinis_unclassified
AngII-receptor antagonist
ARMarker	Synonym	mean_IBDNoDrugs	mean_IBDAngII	IBDAngII.pvalue	IBDAngII.FDR	mean_LLDeepNoDrugs	mean_LLDeepAngII	LLDeepAngII.pvalue	LLDeepAngII.FDR	mean_MIBSNoDrugs	mean_MIBSAngII	MIBSAngII.pvalue	MIBSAngII.FDR	Correlation	AssociatedTaxa
ARO_3000502	acrF_TM_	2.01007	4.09692	0.638466	1	0.383421	0.215485	0.40781	0.971065	0.223022	0.449653	2.03224e-05	0.00229643	0.605966	k__Bacteria.p__Proteobacteria.c__Gammaproteobacteria.o__Enterobacteriales.f__Enterobacteriaceae.g__Escherichia.s__Escherichia_coli.t__Escherichia_coli_unclassified
ARO_3000206	emrK_TM_	1.24018	1.85397	0.843863	1	0.23246	0.130899	0.570597	0.971065	0.171205	0.339303	0.00155792	0.0880227	0.76197	k__Bacteria.p__Proteobacteria.c__Gammaproteobacteria.o__Enterobacteriales.f__Enterobacteriaceae.g__Escherichia.s__Escherichia_coli.t__Escherichia_coli_unclassified
Anti-androgen oral contraceptives
ARMarker	Synonym	mean_IBDNoDrugs	mean_IBDAndrogen	IBDAndrogen.pvalue	IBDAndrogen.FDR	mean_LLDeepNoDrugs	mean_LLDeepAndrogen	LLDeepAndrogen.pvalue	LLDeepAndrogen.FDR	mean_MIBSNoDrugs	mean_MIBSAndrogen	MIBSAndrogen.pvalue	MIBSAndrogen.FDR	Correlation	AssociatedTaxa
ARO_3003549	mdtO_TM_	1.28196	NA	NA	NA	0.16414	0.176683	0.000488607	0.0290721	0.242445	0	0.277085	0.820811	0.685516	k__Bacteria.p__Proteobacteria.c__Gammaproteobacteria.o__Enterobacteriales.f__Enterobacteriaceae.g__Escherichia.s__Escherichia_coli.t__Escherichia_coli_unclassified
ARO_3000616	mel_TM_	0.310068	NA	NA	NA	0.235394	0.690112	0.000316841	0.0290721	0.507437	0.336095	0.496195	0.845591	0.562981	k__Bacteria.p__Firmicutes.c__Bacilli.o__Lactobacillales.f__Streptococcaceae.g__Streptococcus.s__Streptococcus_parasanguinis.t__Streptococcus_parasanguinis_unclassified
ARO_3000205	tetX_TM_	1.36683	NA	NA	NA	0.503195	2.46566	0.000992213	0.032136	0.506143	0.469425	0.832417	0.960812	0.197677	k__Bacteria.p__Bacteroidetes.c__Bacteroidia.o__Bacteroidales.f__Bacteroidaceae.g__Bacteroides
ARO_3000832	evgA_TM_	1.28574	NA	NA	NA	0.199087	0.30667	0.00135025	0.032136	0.154432	0.017025	0.835897	0.960812	0.700172	k__Bacteria.p__Proteobacteria.c__Gammaproteobacteria.o__Enterobacteriales.f__Enterobacteriaceae.g__Escherichia.s__Escherichia_coli.t__Escherichia_coli_unclassified
ARO_3003838	gadW_TM_	1.28657	NA	NA	NA	0.178008	0.453054	0.0011665	0.032136	0.183761	0	0.277085	0.820811	0.644014	k__Bacteria.p__Proteobacteria.c__Gammaproteobacteria.o__Enterobacteriales.f__Enterobacteriaceae.g__Escherichia.s__Escherichia_coli.t__Escherichia_coli_unclassified
ARO_3000567	tet(40)_TM_	9.68073	NA	NA	NA	4.62298	13.5207	0.00319176	0.0601175	7.88796	7.0671	0.291018	0.820811	0.292202	k__Bacteria.p__Actinobacteria.c__Actinobacteria.o__Coriobacteriales.f__Coriobacteriaceae.g__Eggerthella.s__Eggerthella_unclassified
ARO_3000794	mdtC_JM_	1.01314	NA	NA	NA	0.246568	0.405584	0.00606226	0.0601175	0.166992	0	0.5349	0.845591	0.522953	k__Bacteria.p__Proteobacteria.c__Gammaproteobacteria.o__Enterobacteriales.f__Enterobacteriaceae.g__Escherichia.s__Escherichia_coli.t__Escherichia_coli_unclassified
ARO_3000830	cpxA_TM_	2.50907	NA	NA	NA	0.378828	0.501291	0.00475302	0.0601175	0.23297	0	0.465904	0.835669	0.589655	k__Bacteria.p__Proteobacteria.c__Gammaproteobacteria.o__Enterobacteriales.f__Enterobacteriaceae.g__Escherichia.s__Escherichia_coli.t__Escherichia_coli_unclassified
ARO_3001329	mdtG_TM_	1.88666	NA	NA	NA	0.49214	1.4608	0.00382355	0.0601175	0.331776	0	0.5349	0.845591	0.569677	k__Bacteria.p__Proteobacteria.c__Gammaproteobacteria.o__Enterobacteriales.f__Enterobacteriaceae.g__Escherichia.s__Escherichia_coli.t__Escherichia_coli_unclassified
ARO_3003751	Escherichia_TM_7	0.752688	NA	NA	NA	0.134717	0.201536	0.00424064	0.0601175	0.182384	0	0.408091	0.820811	0.588753	k__Bacteria.p__Proteobacteria.c__Gammaproteobacteria.o__Enterobacteriales.f__Enterobacteriaceae.g__Escherichia.s__Escherichia_coli.t__Escherichia_coli_unclassified
ARO_3003889	Escherichia_JM_1	1.5072	NA	NA	NA	0.32316	0.748147	0.00540918	0.0601175	0.243001	0	0.408091	0.820811	0.540055	k__Bacteria.p__Proteobacteria.c__Gammaproteobacteria.o__Enterobacteriales.f__Enterobacteriaceae.g__Escherichia.s__Escherichia_coli.t__Escherichia_coli_unclassified
ARO_3004042	Enterobacter_TM_1	2.22612	NA	NA	NA	0.405373	0.542048	0.00556882	0.0601175	0.444951	0	0.174637	0.820811	0.70298	k__Bacteria.p__Proteobacteria.c__Gammaproteobacteria.o__Enterobacteriales.f__Enterobacteriaceae
ARO_3000237	tolC_TM_	1.86678	NA	NA	NA	0.233312	0.472518	0.00699834	0.0640618	0.270737	0	0.29553	0.820811	0.692163	k__Bacteria.p__Proteobacteria.c__Gammaproteobacteria.o__Enterobacteriales.f__Enterobacteriaceae.g__Escherichia.s__Escherichia_coli.t__Escherichia_coli_unclassified
ARO_3003390	Escherichia_TM_9	0.800116	NA	NA	NA	0.169734	0.281755	0.0104744	0.0890328	0.153186	0.0668601	0.855953	0.960812	0.538998	k__Bacteria.p__Proteobacteria.c__Gammaproteobacteria.o__Enterobacteriales.f__Enterobacteriaceae.g__Escherichia.s__Escherichia_coli.t__Escherichia_coli_unclassified
ARO_3000375	ErmB_TM_	5.79318	NA	NA	NA	3.35093	4.58493	0.0112932	0.0895927	3.99831	2.25734	0.912389	0.960812	0.287189	k__Bacteria.p__Actinobacteria.c__Actinobacteria.o__Coriobacteriales.f__Coriobacteriaceae.g__Eggerthella
Anti-epileptics
ARMarker	Synonym	mean_IBDNoDrugs	mean_IBDEpil	IBDEpil.pvalue	IBDEpil.FDR	mean_LLDeepNoDrugs	mean_LLDeepEpil	LLDeepEpil.pvalue	LLDeepEpil.FDR	mean_MIBSNoDrugs	mean_MIBSEpil	MIBSEpil.pvalue	MIBSEpil.FDR	Correlation	AssociatedTaxa
ARO_3003730	Bifidobacteria_TM_	1.75046	0.228195	0.381006	0.86603	0.819175	2.07458	0.000514979	0.0612825	1.69487	6.16781	0.153067	0.89543	0.965869	k__Bacteria.p__Actinobacteria.c__Actinobacteria.o__Bifidobacteriales.f__Bifidobacteriaceae.g__Bifidobacterium.s__Bifidobacterium_bifidum.t__Bifidobacterium_bifidum_unclassified
Antibiotics
ARMarkers	Synonym	mean_IBDNoDrugs	mean_IBDAB	IBDAB.pvalue	IBDAB.FDR	mean_LLDeepNoDrugs	mean_LLDeepAB	LLDeepAB.pvalue	LLDeepAB.FDR	mean_MIBSNoDrugs	mean_MIBSAB	MIBSAB.pvalue	MIBSAB.FDR	Correlation	AssociatedTaxa
ARO_3000194	tetW_TM_	36.6986	58.2969	0.352118	0.981309	39.7193	137.153	4.06398e-05	0.0022896	84.6086	475.33	0.13373	0.738923	0.208709	k__Bacteria.p__Firmicutes.c__Clostridia.o__Clostridiales.f__Ruminococcaceae.g__Subdoligranulum
ARO_3002639	APH(3__)-Ib_TM_	0.446879	5.71032	0.383809	0.981309	0.0994308	0.370782	2.41228e-05	0.0022896	0.299532	0	0.277456	0.738923	0.213215	k__Bacteria.p__Proteobacteria.c__Gammaproteobacteria.o__Enterobacteriales.f__Enterobacteriaceae.g__Escherichia.s__Escherichia_coli.t__Escherichia_coli_unclassified
ARO_3002660	APH(6)-Id_TM_	0.514621	7.02896	0.349975	0.981309	0.119417	0.483737	5.7721e-05	0.0022896	0.394743	0.0436849	0.684667	0.88928	0.233164	k__Bacteria.p__Proteobacteria.c__Gammaproteobacteria.o__Enterobacteriales.f__Enterobacteriaceae.g__Escherichia.s__Escherichia_coli.t__Escherichia_coli_unclassified
ARO_3000190	tetO_TM_	49.4174	50.035	0.885571	1	30.6774	76.2894	8.81285e-05	0.00262182	62.2117	117.347	0.0661667	0.738923	0.345847	k__Bacteria.p__Firmicutes.c__Clostridia.o__Clostridiales.f__Lachnospiraceae.g__Blautia
Benzodiazepines
ARMarker	Synonym	mean_IBDNoDrugs	mean_IBDBenzo	IBDBenzo.pvalue	IBDBenzo.FDR	mean_LLDeepNoDrugs	mean_LLDeepBenzo	LLDeepBenzo.pvalue	LLDeepBenzo.FDR	mean_MIBSNoDrugs	mean_MIBSBenzo	MIBSBenzo.pvalue	MIBSBenzo.FDR	Correlation	AssociatedTaxa
ARO_3004032	tetA(46)_TM_	0.216841	2.82342	5.3625e-05	0.00670313	0.142722	0.537479	0.0251341	0.747738	0.279716	0.709084	0.176926	0.8256	0.74725	k__Bacteria.p__Firmicutes.c__Bacilli.o__Lactobacillales.f__Streptococcaceae.g__Streptococcus.s__Streptococcus_parasanguinis.t__Streptococcus_parasanguinis_unclassified
ARO_3004033	tetB(46)_TM_	0.21904	3.06305	0.000429632	0.026852	0.167562	0.641328	0.210546	0.98203	0.269542	0.5856	0.475669	0.881158	0.75491	k__Bacteria.p__Firmicutes.c__Bacilli.o__Lactobacillales.f__Streptococcaceae.g__Streptococcus.s__Streptococcus_parasanguinis.t__Streptococcus_parasanguinis_unclassified
ARO_3003288	Escherichia_TM_5	2.7642	7.1704	0.00121013	0.0504223	0.530119	0.345043	0.710465	0.98203	0.593485	0.294802	0.721593	0.985665	0.625503	k__Bacteria.p__Proteobacteria.c__Gammaproteobacteria.o__Enterobacteriales.f__Enterobacteriaceae
ARO_3000593	ErmQ_TM_	0.104303	0.301474	0.00693557	0.0963274	0.0346984	0.0106147	0.437989	0.98203	NA	NA	NA	NA	0.296978	k__Bacteria.p__Firmicutes.c__Clostridia.o__Clostridiales.f__Peptostreptococcaceae.g__Peptostreptococcaceae_noname.s__Clostridium_bartlettii.t__GCF_000154445
ARO_3002972	vanTG_TM_	0.0851978	0.158694	0.00509412	0.0963274	0.142008	0.0518068	0.26613	0.98203	0.198503	0.238754	0.178764	0.8256	0.20971	k__Archaea.p__Euryarchaeota.c__Methanobacteria.o__Methanobacteriales.f__Methanobacteriaceae.g__Methanobrevibacter.s__Methanobrevibacter_smithii.t__Methanobrevibacter_smithii_unclassified
ARO_3003578	PmrF_TM_	1.38424	3.98868	0.00617506	0.0963274	0.365572	0.392771	0.68319	0.98203	0.354724	0.239725	0.184685	0.8256	0.562005	k__Bacteria.p__Proteobacteria.c__Gammaproteobacteria.o__Enterobacteriales.f__Enterobacteriaceae.g__Escherichia.s__Escherichia_coli.t__Escherichia_coli_unclassified
ARO_3003889	Escherichia_JM_1	1.5072	3.33451	0.00687853	0.0963274	0.32316	0.422856	0.90277	0.98203	0.243001	0.378248	0.12227	0.8256	0.540055	k__Bacteria.p__Proteobacteria.c__Gammaproteobacteria.o__Enterobacteriales.f__Enterobacteriaceae.g__Escherichia.s__Escherichia_coli.t__Escherichia_coli_unclassified
ARO_3004042	Enterobacter_TM_1	2.22612	4.5797	0.00544139	0.0963274	0.405373	0.375265	0.38039	0.98203	0.444951	0.278323	0.770352	0.985665	0.70298	k__Bacteria.p__Proteobacteria.c__Gammaproteobacteria.o__Enterobacteriales.f__Enterobacteriaceae
ARO_3004049	antibiotic_JM_	1.63985	4.27008	0.00390722	0.0963274	0.358877	0.301315	0.688748	0.98203	NA	NA	NA	NA	0.575425	k__Bacteria.p__Proteobacteria.c__Gammaproteobacteria.o__Enterobacteriales.f__Enterobacteriaceae
ARO_3002688	catS_TM_	0.532774	0.377012	0.891981	0.961186	1.80372	0	0.0474085	0.816213	1.98645	10.9703	0.000391734	0.0442659	0.122296	k__Bacteria.p__Firmicutes.c__Clostridia.o__Clostridiales.f__Lachnospiraceae.g__Butyrivibrio
Beta-blockers
ARMarker	Synonym	mean_IBDNoDrugs	mean_IBDBetaBlock	IBDBetaBlock.pvalue	IBDBetaBlock.FDR	mean_LLDeepNoDrugs	mean_LLDeepBetaBlock	LLDeepBetaBlock.pvalue	LLDeepBetaBlock.FDR	mean_MIBSNoDrugs	mean_MIBSBetaBlock	MIBSBetaBlock.pvalue	MIBSBetaBlock.FDR	Correlation	AssociatedTaxa
ARO_3004032	tetA(46)_TM_	0.216841	1.89498	2.94015e-05	0.00367519	0.142722	0.807322	0.000344894	0.0307576	0.279716	0.741898	0.625344	0.822829	0.74725	k__Bacteria.p__Firmicutes.c__Bacilli.o__Lactobacillales.f__Streptococcaceae.g__Streptococcus.s__Streptococcus_parasanguinis.t__Streptococcus_parasanguinis_unclassified
ARO_3002152	DHA-21_TM_	7.15803	2.77876	0.000207587	0.0129742	3.66875	4.04194	0.376939	0.567656	6.08414	4.50372	0.577788	0.816311	0.20417	k__Bacteria.p__Firmicutes.c__Clostridia.o__Clostridiales.f__Lachnospiraceae.g__Blautia.s__Ruminococcus_gnavus.t__Ruminococcus_gnavus_unclassified
ARO_3004033	tetB(46)_TM_	0.21904	2.23563	0.00141298	0.0588744	0.167562	0.918018	0.000516934	0.0307576	0.269542	0.715175	0.907967	0.966431	0.75491	k__Bacteria.p__Firmicutes.c__Bacilli.o__Lactobacillales.f__Streptococcaceae.g__Streptococcus.s__Streptococcus_parasanguinis.t__Streptococcus_parasanguinis_unclassified
ARO_3000190	tetO_TM_	49.4174	53.1737	0.777948	0.921098	30.6774	40.4595	0.00163873	0.0650029	62.2117	61.3534	0.501279	0.805554	0.345847	k__Bacteria.p__Firmicutes.c__Clostridia.o__Clostridiales.f__Lachnospiraceae.g__Blautia
Beta-sympatomimetic inhalers
ARMarker	Synonym	mean_IBDNoDrugs	mean_IBDBetaSym	IBDBetaSym.pvalue	IBDBetaSym.FDR	mean_LLDeepNoDrugs	mean_LLDeepBetaSym	LLDeepBetaSym.pvalue	LLDeepBetaSym.FDR	mean_MIBSNoDrugs	mean_MIBSBetaSym	MIBSBetaSym.pvalue	MIBSBetaSym.FDR	Correlation	AssociatedTaxa
ARO_3000190	tetO_TM_	49.4174	59.4236	0.490117	0.995781	30.6774	45.1031	0.000565125	0.0383772	62.2117	55.0977	0.490654	0.899119	0.345847	k__Bacteria.p__Firmicutes.c__Clostridia.o__Clostridiales.f__Lachnospiraceae.g__Blautia
ARO_3003369	Escherichia_QM68_	7.38823	5.69536	0.874407	0.995781	1.03165	1.37594	0.000644995	0.0383772	1.02414	0	0.22916	0.799049	0.572531	k__Bacteria.p__Proteobacteria.c__Gammaproteobacteria.o__Enterobacteriales.f__Enterobacteriaceae.g__Escherichia.s__Escherichia_coli.t__Escherichia_coli_unclassified
ARO_3000194	tetW_TM_	36.6986	51.5568	0.0609346	0.915954	39.7193	53.0253	0.00350073	0.0845725	84.6086	60.9644	0.827164	0.958424	0.208709	k__Bacteria.p__Firmicutes.c__Clostridia.o__Clostridiales.f__Ruminococcaceae.g__Subdoligranulum
ARO_3003838	gadW_TM_	1.28657	1.06102	0.699523	0.995781	0.178008	0.318732	0.00316728	0.0845725	0.183761	0.0331883	0.278018	0.814792	0.644014	k__Bacteria.p__Proteobacteria.c__Gammaproteobacteria.o__Enterobacteriales.f__Enterobacteriaceae.g__Escherichia.s__Escherichia_coli.t__Escherichia_coli_unclassified
ARO_3003952	YojI_TM_	0.953967	0.838715	0.631292	0.995781	0.17572	0.23121	0.00355347	0.0845725	0.17572	0.0519093	0.600163	0.946728	0.590864	k__Bacteria.p__Proteobacteria.c__Gammaproteobacteria.o__Enterobacteriales.f__Enterobacteriaceae.g__Escherichia.s__Escherichia_coli.t__Escherichia_coli_unclassified
Calcium channel blocker
ARMarker	Synonym	mean_IBDNoDrugs	mean_IBDCaCh	IBDCaCh.pvalue	IBDCaCh.FDR	mean_LLDeepNoDrugs	mean_LLDeepCaCh	LLDeepCaCh.pvalue	LLDeepCaCh.FDR	mean_MIBSNoDrugs	mean_MIBSCaCh	MIBSCaCh.pvalue	MIBSCaCh.FDR	Correlation	AssociatedTaxa
ARO_3002174	MIR-9_TM_	2.45157	0.378882	0.538692	0.965055	0.334958	0.868477	0.00668136	0.232947	0.337775	1.16423	0.000138096	0.0156049	0.656053	k__Bacteria.p__Proteobacteria.c__Gammaproteobacteria.o__Enterobacteriales.f__Enterobacteriaceae.g__Escherichia.s__Escherichia_coli.t__Escherichia_coli_unclassified
ARO_3000656	acrS_TM_	1.31138	0.582743	0.994385	0.994931	0.250953	0.58703	0.00286339	0.229175	0.275203	0.829919	0.000484449	0.021423	0.66341	k__Bacteria.p__Proteobacteria.c__Gammaproteobacteria.o__Enterobacteriales.f__Enterobacteriaceae.g__Escherichia.s__Escherichia_coli.t__Escherichia_coli_unclassified
ARO_3004045	antibiotic_TM_	1.39509	0.343626	0.399207	0.965055	0.248946	0.498875	0.0812317	0.378154	0.211285	0.501385	0.000568751	0.021423	0.669017	k__Bacteria.p__Proteobacteria.c__Gammaproteobacteria.o__Enterobacteriales.f__Enterobacteriaceae.g__Escherichia.s__Escherichia_coli.t__Escherichia_coli_unclassified
ARO_3000502	acrF_TM_	2.01007	0.228579	0.237054	0.942981	0.383421	0.67801	0.111209	0.401027	0.223022	0.682818	0.00162747	0.0459761	0.605966	k__Bacteria.p__Proteobacteria.c__Gammaproteobacteria.o__Enterobacteriales.f__Enterobacteriaceae.g__Escherichia.s__Escherichia_coli.t__Escherichia_coli_unclassified
ARO_3000216	acrB_JM_	1.81952	0.410896	0.490026	0.965055	0.324618	0.514086	0.0555194	0.37623	0.261892	1.30022	0.00304941	0.0556082	0.527952	k__Bacteria.p__Proteobacteria.c__Gammaproteobacteria.o__Enterobacteriales.f__Enterobacteriaceae
ARO_3000518	CRP_TM_	2.12368	0.866755	0.681268	0.994931	0.377998	0.564692	0.074905	0.378154	0.325986	1.39489	0.00396796	0.0556082	0.616792	k__Bacteria.p__Proteobacteria.c__Gammaproteobacteria.o__Enterobacteriales.f__Enterobacteriaceae
ARO_3000206	emrK_TM_	1.24018	0.310542	0.595729	0.979818	0.23246	0.588677	0.147032	0.416592	0.171205	0.711817	0.00442897	0.0556082	0.76197	k__Bacteria.p__Proteobacteria.c__Gammaproteobacteria.o__Enterobacteriales.f__Enterobacteriaceae.g__Escherichia.s__Escherichia_coli.t__Escherichia_coli_unclassified
ARO_3000616	mel_TM_	0.310068	2.78626	0.0165368	0.767462	0.235394	0.265382	0.62457	0.771305	0.507437	1.04255	0.00409041	0.0556082	0.562981	k__Bacteria.p__Firmicutes.c__Bacilli.o__Lactobacillales.f__Streptococcaceae.g__Streptococcus.s__Streptococcus_parasanguinis.t__Streptococcus_parasanguinis_unclassified
ARO_3000832	evgA_TM_	1.28574	0.391237	0.384525	0.965055	0.199087	0.264392	0.894447	0.950349	0.154432	0.631779	0.00261655	0.0556082	0.700172	k__Bacteria.p__Proteobacteria.c__Gammaproteobacteria.o__Enterobacteriales.f__Enterobacteriaceae.g__Escherichia.s__Escherichia_coli.t__Escherichia_coli_unclassified
ARO_3000794	mdtC_JM_	1.01314	0.351973	0.69084	0.994931	0.246568	0.612858	0.03781	0.370405	0.166992	1.10983	0.00539682	0.0576757	0.522953	k__Bacteria.p__Proteobacteria.c__Gammaproteobacteria.o__Enterobacteriales.f__Enterobacteriaceae.g__Escherichia.s__Escherichia_coli.t__Escherichia_coli_unclassified
ARO_3003834	gadE_TM_	1.60148	0.216447	0.300421	0.965055	0.304687	0.488372	0.587875	0.771305	0.297987	0.502063	0.00561445	0.0576757	0.753211	k__Bacteria.p__Proteobacteria.c__Gammaproteobacteria.o__Enterobacteriales.f__Enterobacteriaceae.g__Escherichia.s__Escherichia_coli.t__Escherichia_coli_unclassified
ARO_3003939	Salmonella_TM_2	2.07434	0.570465	0.83091	0.994931	0.319616	0.850255	0.183701	0.437207	0.323033	1.15595	0.00660722	0.062218	0.616165	k__Bacteria.p__Proteobacteria.c__Gammaproteobacteria.o__Enterobacteriales.f__Enterobacteriaceae.g__Escherichia.s__Escherichia_coli.t__Escherichia_coli_unclassified
ARO_3000254	emrY_TM_	1.43007	0.302098	0.876657	0.994931	0.258885	0.700371	0.0459393	0.370405	0.25153	0.341706	0.0114464	0.0752336	0.761824	k__Bacteria.p__Proteobacteria.c__Gammaproteobacteria.o__Enterobacteriales.f__Enterobacteriaceae.g__Escherichia.s__Escherichia_coli.t__Escherichia_coli_unclassified
ARO_3000237	tolC_TM_	1.86678	0.291573	0.563592	0.965055	0.233312	0.431924	0.0614278	0.37623	0.270737	0.752021	0.00965961	0.0752336	0.692163	k__Bacteria.p__Proteobacteria.c__Gammaproteobacteria.o__Enterobacteriales.f__Enterobacteriaceae.g__Escherichia.s__Escherichia_coli.t__Escherichia_coli_unclassified
ARO_3003576	PmrC_TM_	1.77247	0.618702	0.814723	0.994931	0.283366	0.257991	0.132345	0.410682	0.258298	0.642812	0.0118112	0.0752336	0.655133	k__Bacteria.p__Proteobacteria.c__Gammaproteobacteria.o__Enterobacteriales.f__Enterobacteriaceae.g__Escherichia.s__Escherichia_coli.t__Escherichia_coli_unclassified
ARO_3000795	mdtE_TM_	1.9571	0.429197	0.778553	0.994931	0.28905	0.563846	0.144772	0.416592	0.273758	0.773969	0.0122537	0.0752336	0.670257	k__Bacteria.p__Proteobacteria.c__Gammaproteobacteria.o__Enterobacteriales.f__Enterobacteriaceae.g__Escherichia.s__Escherichia_coli.t__Escherichia_coli_unclassified
ARO_3000796	mdtF_TM_	1.40035	0.329068	0.675801	0.994931	0.177166	0.299362	0.170679	0.437207	0.174051	0.348133	0.0126499	0.0752336	0.665919	k__Bacteria.p__Proteobacteria.c__Gammaproteobacteria.o__Enterobacteriales.f__Enterobacteriaceae.g__Escherichia.s__Escherichia_coli.t__Escherichia_coli_unclassified
ARO_3003807	Escherichia_TM_6	1.31828	0.210522	0.639302	0.994931	0.228422	0.31106	0.192708	0.449651	0.185504	0.228376	0.0114464	0.0752336	0.695972	k__Bacteria.p__Proteobacteria.c__Gammaproteobacteria.o__Enterobacteriales.f__Enterobacteriaceae.g__Escherichia.s__Escherichia_coli.t__Escherichia_coli_unclassified
ARO_3000793	mdtB_JM_	1.80839	0.374564	0.641169	0.994931	0.326986	0.696808	0.597699	0.771305	0.369854	0.929413	0.00873813	0.0752336	0.601238	k__Bacteria.p__Proteobacteria.c__Gammaproteobacteria.o__Enterobacteriales.f__Enterobacteriaceae.g__Escherichia.s__Escherichia_coli.t__Escherichia_coli_unclassified
ARO_3003369	Escherichia_QM68_	7.38823	2.74539	0.981158	0.994931	1.03165	2.28975	0.0457116	0.370405	1.02414	4.23534	0.0153181	0.0824261	0.572531	k__Bacteria.p__Proteobacteria.c__Gammaproteobacteria.o__Enterobacteriales.f__Enterobacteriaceae.g__Escherichia.s__Escherichia_coli.t__Escherichia_coli_unclassified
ARO_3003578	PmrF_TM_	1.38424	0.658681	0.52829	0.965055	0.365572	0.48189	0.0695552	0.37623	0.354724	0.696815	0.0148433	0.0824261	0.562005	k__Bacteria.p__Proteobacteria.c__Gammaproteobacteria.o__Enterobacteriales.f__Enterobacteriaceae.g__Escherichia.s__Escherichia_coli.t__Escherichia_coli_unclassified
ARO_3000830	cpxA_TM_	2.50907	0.47126	0.475611	0.965055	0.378828	0.695551	0.317246	0.650268	0.23297	0.630583	0.0168596	0.0865973	0.589655	k__Bacteria.p__Proteobacteria.c__Gammaproteobacteria.o__Enterobacteriales.f__Enterobacteriaceae.g__Escherichia.s__Escherichia_coli.t__Escherichia_coli_unclassified
ARO_3000499	acrE_JM_	1.55461	0	0.154962	0.942981	0.242259	0.542564	0.134593	0.410682	0.135017	0.841501	0.0207133	0.0866889	0.537001	k__Bacteria.p__Proteobacteria.c__Gammaproteobacteria.o__Enterobacteriales.f__Enterobacteriaceae.g__Escherichia.s__Escherichia_coli.t__Escherichia_coli_unclassified
ARO_3000309	emrD_JM_	1.68566	0.374564	0.966745	0.994931	0.27591	0.512443	0.126028	0.410682	0.188323	1.33375	0.0176803	0.0866889	0.550959	k__Bacteria.p__Proteobacteria.c__Gammaproteobacteria.o__Enterobacteriales.f__Enterobacteriaceae.g__Escherichia.s__Escherichia_coli.t__Escherichia_coli_unclassified
ARO_3003303	Escherichia_TM_2	1.89805	0.299948	0.827998	0.994931	0.287248	0.74404	0.163291	0.431814	0.267772	0.531294	0.020261	0.0866889	0.686512	k__Bacteria.p__Proteobacteria.c__Gammaproteobacteria.o__Enterobacteriales.f__Enterobacteriaceae.g__Escherichia.s__Escherichia_coli.t__Escherichia_coli_unclassified
ARO_3003288	Escherichia_TM_5	2.7642	1.698	0.874119	0.994931	0.530119	0.762731	0.180766	0.437207	0.593485	1.49146	0.0199931	0.0866889	0.625503	k__Bacteria.p__Proteobacteria.c__Gammaproteobacteria.o__Enterobacteriales.f__Enterobacteriaceae
ARO_3002660	APH(6)-Id_TM_	0.514621	0	0.103987	0.942981	0.119417	0.0261922	0.619181	0.771305	0.394743	0.252292	0.0195835	0.0866889	0.233164	k__Bacteria.p__Proteobacteria.c__Gammaproteobacteria.o__Enterobacteriales.f__Enterobacteriaceae.g__Escherichia.s__Escherichia_coli.t__Escherichia_coli_unclassified
Calcium
ARMarker	Synonym	mean_IBDNoDrugs	mean_IBDCalcium	IBDCalcium.pvalue	IBDCalcium.FDR	mean_LLDeepNoDrugs	mean_LLDeepCalcium	LLDeepCalcium.pvalue	LLDeepCalcium.FDR	mean_MIBSNoDrugs	mean_MIBSCalcium	MIBSCalcium.pvalue	MIBSCalcium.FDR	Correlation	AssociatedTaxa
ARO_3004032	tetA(46)_TM_	0.216841	1.60598	3.54654e-05	0.00258786	0.142722	0.213783	0.808654	0.914979	0.279716	0.307492	0.976749	1	0.74725	k__Bacteria.p__Firmicutes.c__Bacilli.o__Lactobacillales.f__Streptococcaceae.g__Streptococcus.s__Streptococcus_parasanguinis.t__Streptococcus_parasanguinis_unclassified
ARO_3004033	tetB(46)_TM_	0.21904	2.15228	4.14058e-05	0.00258786	0.167562	0.187899	0.195016	0.872036	0.269542	0.485731	0.853846	1	0.75491	k__Bacteria.p__Firmicutes.c__Bacilli.o__Lactobacillales.f__Streptococcaceae.g__Streptococcus.s__Streptococcus_parasanguinis.t__Streptococcus_parasanguinis_unclassified
ARO_3002597	AAC(6_)-Ie-APH(2__)-Ia_TM_	0.315369	0.165154	0.550976	0.814629	0.0732187	0.288477	8.41235e-05	0.0100107	0.0881013	0.0599103	0.44514	0.852556	0.161206	k__Bacteria.p__Firmicutes.c__Clostridia.o__Clostridiales.f__Lachnospiraceae.g__Lachnospiraceae_noname
Folic acid
ARMarker	Synonym	mean_IBDNoDrugs	mean_IBDFolicAcid	IBDFolicAcid.pvalue	IBDFolicAcid.FDR	mean_LLDeepNoDrugs	mean_LLDeepFolicAcid	LLDeepFolicAcid.pvalue	LLDeepFolicAcid.FDR	mean_MIBSNoDrugs	mean_MIBSFolicAcid	MIBSFolicAcid.pvalue	MIBSFolicAcid.FDR	Correlation	AssociatedTaxa
ARO_3000616	mel_TM_	0.310068	1.10024	0.000696569	0.0792872	0.235394	0.616464	0.133578	0.734025	NA	NA	NA	NA	0.562981	k__Bacteria.p__Firmicutes.c__Bacilli.o__Lactobacillales.f__Streptococcaceae.g__Streptococcus.s__Streptococcus_parasanguinis.t__Streptococcus_parasanguinis_unclassified
ARO_3002628	aad(6)_JM_	2.71093	6.77759	0.00278233	0.0792872	1.09128	0.652641	0.932933	0.965383	NA	NA	NA	NA	0.382346	k__Bacteria.p__Firmicutes.c__Erysipelotrichia.o__Erysipelotrichales.f__Erysipelotrichaceae.g__Erysipelotrichaceae_noname.s__Erysipelotrichaceae_bacterium_21_3.t__GCF_000242195
ARO_3002867	dfrF_TM_	6.23164	29.0731	0.00317149	0.0792872	3.75699	33.8801	0.0031814	0.189293	NA	NA	NA	NA	0.240708	k__Bacteria.p__Actinobacteria.c__Actinobacteria.o__Coriobacteriales.f__Coriobacteriaceae.g__Eggerthella
ARO_3002897	SAT-4_TM_	2.60766	4.23547	0.00218107	0.0792872	0.720009	1.14121	0.0283593	0.482848	NA	NA	NA	NA	0.417143	k__Bacteria.p__Firmicutes.c__Erysipelotrichia.o__Erysipelotrichales.f__Erysipelotrichaceae.g__Erysipelotrichaceae_noname.s__Erysipelotrichaceae_bacterium_21_3.t__GCF_000242195
ARO_3004033	tetB(46)_TM_	0.21904	1.18697	0.00315334	0.0792872	0.167562	0.317928	0.397673	0.870347	NA	NA	NA	NA	0.75491	k__Bacteria.p__Firmicutes.c__Bacilli.o__Lactobacillales.f__Streptococcaceae.g__Streptococcus.s__Streptococcus_parasanguinis.t__Streptococcus_parasanguinis_unclassified
ARO_3000615	mefA_TM_	2.63883	3.20723	0.0442737	0.263534	1.03365	6.97885	0.000829481	0.0987083	NA	NA	NA	NA	0.285367	k__Bacteria.p__Firmicutes.c__Bacilli.o__Lactobacillales.f__Streptococcaceae.g__Streptococcus.s__Streptococcus_parasanguinis.t__Streptococcus_parasanguinis_unclassified
Iron preparations
ARMarker	Synonym	mean_IBDNoDrugs	mean_IBDferrum	IBDferrum.pvalue	IBDferrum.FDR	mean_LLDeepNoDrugs	mean_LLDeepferrum	LLDeepferrum.pvalue	LLDeepferrum.FDR	mean_MIBSNoDrugs	mean_MIBSferrum	MIBSferrum.pvalue	MIBSferrum.FDR	Correlation	AssociatedTaxa
ARO_3000794	mdtC_JM_	1.01314	0.326654	0.137757	0.826396	0.246568	1.53113	1.9754e-05	0.00235072	0.166992	NA	NA	NA	0.522953	k__Bacteria.p__Proteobacteria.c__Gammaproteobacteria.o__Enterobacteriales.f__Enterobacteriaceae.g__Escherichia.s__Escherichia_coli.t__Escherichia_coli_unclassified
Laxatives
ARMarker	Synonym	mean_IBDNoDrugs	mean_IBDLaxatives	IBDLaxatives.pvalue	IBDLaxatives.FDR	mean_LLDeepNoDrugs	mean_LLDeepLaxatives	LLDeepLaxatives.pvalue	LLDeepLaxatives.FDR	mean_MIBSNoDrugs	mean_MIBSLaxatives	MIBSLaxatives.pvalue	MIBSLaxatives.FDR	Correlation	AssociatedTaxa
ARO_3000194	tetW_TM_	36.6986	64.9476	0.00122705	0.051127	39.7193	52.1616	0.0332829	0.136917	84.6086	83.0739	0.332734	0.762542	0.208709	k__Bacteria.p__Firmicutes.c__Clostridia.o__Clostridiales.f__Ruminococcaceae.g__Subdoligranulum
ARO_3002837	lnuC_TM_	8.32812	12.1302	0.00121051	0.051127	2.39194	7.04423	0.0267542	0.131198	6.38946	4.84027	0.0945177	0.549386	0.375482	k__Bacteria.p__Firmicutes.c__Erysipelotrichia.o__Erysipelotrichales.f__Erysipelotrichaceae.g__Erysipelotrichaceae_noname.s__Erysipelotrichaceae_bacterium_21_3.t__GCF_000242195
ARO_3002965	vanWG_TM_	0.283909	0.593585	0.000473004	0.051127	0.482699	0.965015	0.268563	0.399488	0.24755	0.832382	0.549636	0.83119	0.33124	k__Bacteria.p__Firmicutes.c__Clostridia.o__Clostridiales.f__Eubacteriaceae.g__Eubacterium.s__Eubacterium_siraeum
ARO_3000191	tetQ_JM_	12.7432	17.9791	0.030512	0.323828	5.32624	15.0043	1.78339e-05	0.00212224	9.1133	11.4066	0.445663	0.762542	0.693064	k__Bacteria.p__Bacteroidetes
ARO_3002660	APH(6)-Id_TM_	0.514621	0.274986	0.76038	0.962457	0.119417	0.239635	5.87149e-05	0.00349354	0.394743	0.394974	0.436985	0.762542	0.233164	k__Bacteria.p__Proteobacteria.c__Gammaproteobacteria.o__Enterobacteriales.f__Enterobacteriaceae.g__Escherichia.s__Escherichia_coli.t__Escherichia_coli_unclassified
ARO_3002639	APH(3__)-Ib_TM_	0.446879	0.18449	0.868606	0.962457	0.0994308	0.152591	0.000170723	0.00677201	0.299532	0.162913	0.884602	0.942663	0.213215	k__Bacteria.p__Proteobacteria.c__Gammaproteobacteria.o__Enterobacteriales.f__Enterobacteriaceae.g__Escherichia.s__Escherichia_coli.t__Escherichia_coli_unclassified
ARO_3000826	sdiA_TM_	1.41994	1.35816	0.693193	0.962457	0.319477	1.2567	0.00450739	0.0839763	0.211786	0.403465	0.319291	0.762542	0.544857	k__Bacteria.p__Proteobacteria.c__Gammaproteobacteria.o__Enterobacteriales.f__Enterobacteriaceae
ARO_3000828	baeR_TM_	1.57366	1.03118	0.871765	0.962457	0.302581	0.71441	0.00299102	0.0839763	0.266483	0.563641	0.76412	0.938539	0.697532	k__Bacteria.p__Proteobacteria.c__Gammaproteobacteria.o__Enterobacteriales.f__Enterobacteriaceae.g__Escherichia
ARO_3002871	tet37_TM_	6.79573	6.36432	0.716118	0.962457	7.44216	4.84059	0.00493978	0.0839763	8.3178	7.92225	0.943467	0.951891	0.427065	k__Bacteria.p__Firmicutes.c__Clostridia.o__Clostridiales.f__Ruminococcaceae.g__Faecalibacterium.s__Faecalibacterium_prausnitzii
ARO_3004042	Enterobacter_TM_1	2.22612	1.65467	0.957422	0.995932	0.405373	1.05787	0.00383666	0.0839763	0.444951	0.491019	0.606851	0.846595	0.70298	k__Bacteria.p__Proteobacteria.c__Gammaproteobacteria.o__Enterobacteriales.f__Enterobacteriaceae
ARO_3003288	Escherichia_TM_5	2.7642	2.40763	0.979634	0.995932	0.530119	1.27338	0.00627489	0.0933391	0.593485	0.805927	0.187108	0.640703	0.625503	k__Bacteria.p__Proteobacteria.c__Gammaproteobacteria.o__Enterobacteriales.f__Enterobacteriaceae
ARO_3000074	emrB_TM_	1.49327	0.692946	0.818825	0.962457	0.298129	0.585262	0.00824553	0.0981219	0.32148	0.183166	0.83342	0.942663	0.572532	k__Bacteria.p__Proteobacteria.c__Gammaproteobacteria.o__Enterobacteriales.f__Enterobacteriaceae.g__Escherichia.s__Escherichia_coli.t__Escherichia_coli_unclassified
ARO_3003939	Salmonella_TM_2	2.07434	1.25138	0.666867	0.962457	0.319616	1.0428	0.00789976	0.0981219	0.323033	0.644116	0.182612	0.640703	0.616165	k__Bacteria.p__Proteobacteria.c__Gammaproteobacteria.o__Enterobacteriales.f__Enterobacteriaceae.g__Escherichia.s__Escherichia_coli.t__Escherichia_coli_unclassified
Levothyroxine
ARMarker	Synonym	mean_IBDNoDrugs	mean_IBDThyrax	IBDThyrax.pvalue	IBDThyrax.FDR	mean_LLDeepNoDrugs	mean_LLDeepThyrax	LLDeepThyrax.pvalue	LLDeepThyrax.FDR	mean_MIBSNoDrugs	mean_MIBSThyrax	MIBSThyrax.pvalue	MIBSThyrax.FDR	Correlation	AssociatedTaxa
ARO_3000499	acrE_JM_	1.55461	1.09492	0.367841	0.722042	0.242259	1.36482	0.689367	0.95806	0.135017	1.06743	1.3473e-05	0.00152245	0.537001	k__Bacteria.p__Proteobacteria.c__Gammaproteobacteria.o__Enterobacteriales.f__Enterobacteriaceae.g__Escherichia.s__Escherichia_coli.t__Escherichia_coli_unclassified
ARO_3001329	mdtG_TM_	1.88666	1.20358	0.753641	0.864267	0.49214	2.72224	0.49084	0.95806	0.331776	3.20014	2.79672e-05	0.00158015	0.569677	k__Bacteria.p__Proteobacteria.c__Gammaproteobacteria.o__Enterobacteriales.f__Enterobacteriaceae.g__Escherichia.s__Escherichia_coli.t__Escherichia_coli_unclassified
ARO_3000518	CRP_TM_	2.12368	1.33521	0.875548	0.943479	0.377998	1.69129	0.466227	0.95806	0.325986	1.49235	0.000220074	0.00828946	0.616792	k__Bacteria.p__Proteobacteria.c__Gammaproteobacteria.o__Enterobacteriales.f__Enterobacteriaceae
ARO_3000237	tolC_TM_	1.86678	1.83275	0.155596	0.649204	0.233312	1.46459	0.128668	0.900677	0.270737	1.02838	0.000692436	0.0195613	0.692163	k__Bacteria.p__Proteobacteria.c__Gammaproteobacteria.o__Enterobacteriales.f__Enterobacteriaceae.g__Escherichia.s__Escherichia_coli.t__Escherichia_coli_unclassified
ARO_3000656	acrS_TM_	1.31138	1.19089	0.166196	0.649204	0.250953	1.61612	0.289185	0.952094	0.275203	1.10668	0.00149507	0.0281571	0.66341	k__Bacteria.p__Proteobacteria.c__Gammaproteobacteria.o__Enterobacteriales.f__Enterobacteriaceae.g__Escherichia.s__Escherichia_coli.t__Escherichia_coli_unclassified
ARO_3001215	mdtL_TM_	1.7089	1.29999	0.356992	0.722042	0.293243	1.78272	0.277039	0.952094	0.245979	1.81211	0.0014876	0.0281571	0.722371	k__Bacteria.p__Proteobacteria.c__Gammaproteobacteria.o__Enterobacteriales.f__Enterobacteriaceae.g__Escherichia.s__Escherichia_coli.t__Escherichia_coli_unclassified
ARO_3000502	acrF_TM_	2.01007	1.91541	0.140048	0.649204	0.383421	2.18142	0.448506	0.95806	0.223022	1.86788	0.00208557	0.0336671	0.605966	k__Bacteria.p__Proteobacteria.c__Gammaproteobacteria.o__Enterobacteriales.f__Enterobacteriaceae.g__Escherichia.s__Escherichia_coli.t__Escherichia_coli_unclassified
ARO_3000794	mdtC_JM_	1.01314	1.22071	0.361594	0.722042	0.246568	1.84638	0.523064	0.95806	0.166992	1.66587	0.0055854	0.0788937	0.522953	k__Bacteria.p__Proteobacteria.c__Gammaproteobacteria.o__Enterobacteriales.f__Enterobacteriaceae.g__Escherichia.s__Escherichia_coli.t__Escherichia_coli_unclassified
ARO_3000206	emrK_TM_	1.24018	1.26449	0.205126	0.699667	0.23246	1.5487	0.680895	0.95806	0.171205	0.942623	0.00757281	0.0897921	0.76197	k__Bacteria.p__Proteobacteria.c__Gammaproteobacteria.o__Enterobacteriales.f__Enterobacteriaceae.g__Escherichia.s__Escherichia_coli.t__Escherichia_coli_unclassified
ARO_3003576	PmrC_TM_	1.77247	1.02254	0.208561	0.699667	0.283366	2.11623	0.745995	0.975532	0.258298	0.807875	0.0079462	0.0897921	0.655133	k__Bacteria.p__Proteobacteria.c__Gammaproteobacteria.o__Enterobacteriales.f__Enterobacteriaceae.g__Escherichia.s__Escherichia_coli.t__Escherichia_coli_unclassified
ARO_3003838	gadW_TM_	1.28657	1.75945	0.246283	0.699667	0.178008	0.537342	0.440732	0.95806	0.183761	1.31871	0.00940253	0.0965897	0.644014	k__Bacteria.p__Proteobacteria.c__Gammaproteobacteria.o__Enterobacteriales.f__Enterobacteriaceae.g__Escherichia.s__Escherichia_coli.t__Escherichia_coli_unclassified
Metformin
ARMarker	Synonym	mean_IBDNoDrugs	mean_IBDMetformin	IBDMetformin.pvalue	IBDMetformin.FDR	mean_LLDeepNoDrugs	mean_LLDeepMetformin	LLDeepMetformin.pvalue	LLDeepMetformin.FDR	mean_MIBSNoDrugs	mean_MIBSMetformin	MIBSMetformin.pvalue	MIBSMetformin.FDR	Correlation	AssociatedTaxa
ARO_3003834	gadE_TM_	1.60148	1.94844	0.0281709	0.352136	0.304687	2.04546	1.08684e-07	2.61884e-06	0.297987	0.516132	0.513478	0.709489	0.753211	k__Bacteria.p__Proteobacteria.c__Gammaproteobacteria.o__Enterobacteriales.f__Enterobacteriaceae.g__Escherichia.s__Escherichia_coli.t__Escherichia_coli_unclassified
ARO_3000237	tolC_TM_	1.86678	2.85638	0.167656	0.604006	0.233312	1.80296	1.32043e-07	2.61884e-06	0.270737	0.640952	0.199406	0.410426	0.692163	k__Bacteria.p__Proteobacteria.c__Gammaproteobacteria.o__Enterobacteriales.f__Enterobacteriaceae.g__Escherichia.s__Escherichia_coli.t__Escherichia_coli_unclassified
ARO_3003952	YojI_TM_	0.953967	2.99591	0.134287	0.604006	0.17572	0.979499	7.89233e-08	2.61884e-06	0.17572	0.282372	0.117567	0.295225	0.590864	k__Bacteria.p__Proteobacteria.c__Gammaproteobacteria.o__Enterobacteriales.f__Enterobacteriaceae.g__Escherichia.s__Escherichia_coli.t__Escherichia_coli_unclassified
ARO_3001329	mdtG_TM_	1.88666	3.73406	0.273516	0.633139	0.49214	3.96565	3.79775e-08	2.61884e-06	0.331776	1.28487	0.0148629	0.119965	0.569677	k__Bacteria.p__Proteobacteria.c__Gammaproteobacteria.o__Enterobacteriales.f__Enterobacteriaceae.g__Escherichia.s__Escherichia_coli.t__Escherichia_coli_unclassified
ARO_3000793	mdtB_JM_	1.80839	4.11046	0.30605	0.683148	0.326986	2.23525	1.23777e-07	2.61884e-06	0.369854	1.13396	0.590884	0.725759	0.601238	k__Bacteria.p__Proteobacteria.c__Gammaproteobacteria.o__Enterobacteriales.f__Enterobacteriaceae.g__Escherichia.s__Escherichia_coli.t__Escherichia_coli_unclassified
ARO_3003889	Escherichia_JM_1	1.5072	1.92571	0.371094	0.733674	0.32316	2.41194	4.51281e-08	2.61884e-06	0.243001	1.15547	0.0853817	0.271185	0.540055	k__Bacteria.p__Proteobacteria.c__Gammaproteobacteria.o__Enterobacteriales.f__Enterobacteriaceae.g__Escherichia.s__Escherichia_coli.t__Escherichia_coli_unclassified
ARO_3000309	emrD_JM_	1.68566	1.39816	0.393249	0.733674	0.27591	2.70767	3.67317e-07	6.24439e-06	0.188323	0.323989	0.498828	0.704594	0.550959	k__Bacteria.p__Proteobacteria.c__Gammaproteobacteria.o__Enterobacteriales.f__Enterobacteriaceae.g__Escherichia.s__Escherichia_coli.t__Escherichia_coli_unclassified
ARO_3002174	MIR-9_TM_	2.45157	4.77865	0.089395	0.532113	0.334958	2.07709	5.08913e-07	7.57008e-06	0.337775	1.21068	0.000883475	0.0271156	0.656053	k__Bacteria.p__Proteobacteria.c__Gammaproteobacteria.o__Enterobacteriales.f__Enterobacteriaceae.g__Escherichia.s__Escherichia_coli.t__Escherichia_coli_unclassified
ARO_3001215	mdtL_TM_	1.7089	2.95785	0.129293	0.604006	0.293243	1.96292	6.12883e-07	8.10368e-06	0.245979	0.97185	0.0624929	0.227797	0.722371	k__Bacteria.p__Proteobacteria.c__Gammaproteobacteria.o__Enterobacteriales.f__Enterobacteriaceae.g__Escherichia.s__Escherichia_coli.t__Escherichia_coli_unclassified
ARO_3003369	Escherichia_QM68_	7.38823	12.6624	0.165829	0.604006	1.03165	10.1889	9.55639e-07	1.13721e-05	1.02414	1.97923	0.0583739	0.227797	0.572531	k__Bacteria.p__Proteobacteria.c__Gammaproteobacteria.o__Enterobacteriales.f__Enterobacteriaceae.g__Escherichia.s__Escherichia_coli.t__Escherichia_coli_unclassified
ARO_3003548	mdtN_TM_	1.59404	1.11006	0.973573	0.986238	0.272338	1.85688	1.0635e-06	1.15051e-05	NA	NA	NA	NA	0.51779	k__Bacteria.p__Proteobacteria.c__Gammaproteobacteria.o__Enterobacteriales.f__Enterobacteriaceae.g__Escherichia.s__Escherichia_coli.t__Escherichia_coli_unclassified
ARO_3000832	evgA_TM_	1.28574	1.64786	0.461108	0.789569	0.199087	1.5542	1.91254e-06	1.75071e-05	0.154432	0.64577	0.00303177	0.0428238	0.700172	k__Bacteria.p__Proteobacteria.c__Gammaproteobacteria.o__Enterobacteriales.f__Enterobacteriaceae.g__Escherichia.s__Escherichia_coli.t__Escherichia_coli_unclassified
ARO_3003775	Escherichia_JM_	2.48579	5.3657	0.762832	0.934844	0.411794	2.46389	1.85204e-06	1.75071e-05	0.643969	1.41824	0.0271459	0.150731	0.592166	k__Bacteria.p__Proteobacteria.c__Gammaproteobacteria.o__Enterobacteriales.f__Enterobacteriaceae.g__Escherichia.s__Escherichia_coli.t__Escherichia_coli_unclassified
ARO_3000508	gadX_TM_	0.89149	2.58508	0.100331	0.570061	0.202288	1.16488	2.29567e-06	1.95132e-05	0.207948	0.20714	0.918298	0.950316	0.66299	k__Bacteria.p__Proteobacteria.c__Gammaproteobacteria.o__Enterobacteriales.f__Enterobacteriaceae.g__Escherichia.s__Escherichia_coli.t__Escherichia_coli_unclassified
ARO_3003386	Escherichia_JM_2	3.00023	5.19238	0.107127	0.582214	0.461399	2.86054	3.05476e-06	2.42344e-05	0.421765	0.381992	0.130196	0.313025	0.602176	k__Bacteria.p__Proteobacteria.c__Gammaproteobacteria.o__Enterobacteriales.f__Enterobacteriaceae.g__Escherichia.s__Escherichia_coli.t__Escherichia_coli_unclassified
ARO_3000828	baeR_TM_	1.57366	3.46591	0.0110988	0.281983	0.302581	1.84213	3.4843e-06	2.43901e-05	0.266483	0.819803	0.0118828	0.103289	0.697532	k__Bacteria.p__Proteobacteria.c__Gammaproteobacteria.o__Enterobacteriales.f__Enterobacteriaceae.g__Escherichia
ARO_3004042	Enterobacter_TM_1	2.22612	3.82767	0.194321	0.604006	0.405373	2.08845	3.43581e-06	2.43901e-05	0.444951	0.877698	0.0935949	0.271185	0.70298	k__Bacteria.p__Proteobacteria.c__Gammaproteobacteria.o__Enterobacteriales.f__Enterobacteriaceae
ARO_3003303	Escherichia_TM_2	1.89805	1.47484	0.659533	0.867807	0.287248	2.08422	4.26934e-06	2.82251e-05	0.267772	0.528371	0.123153	0.302528	0.686512	k__Bacteria.p__Proteobacteria.c__Gammaproteobacteria.o__Enterobacteriales.f__Enterobacteriaceae.g__Escherichia.s__Escherichia_coli.t__Escherichia_coli_unclassified
ARO_3003838	gadW_TM_	1.28657	0.742646	0.919878	0.972004	0.178008	1.26414	5.00979e-06	3.13771e-05	0.183761	1.43214	0.0224252	0.149062	0.644014	k__Bacteria.p__Proteobacteria.c__Gammaproteobacteria.o__Enterobacteriales.f__Enterobacteriaceae.g__Escherichia.s__Escherichia_coli.t__Escherichia_coli_unclassified
ARO_3002818	msrB_TM_	1.04756	2.77995	0.475053	0.800011	0.191101	1.21115	1.04613e-05	6.22446e-05	0.212643	0.434792	0.0160025	0.120552	0.691412	k__Bacteria.p__Proteobacteria.c__Gammaproteobacteria.o__Enterobacteriales.f__Enterobacteriaceae.g__Escherichia.s__Escherichia_coli.t__Escherichia_coli_unclassified
ARO_3001216	mdtH_TM_	1.5327	2.20482	0.50796	0.803211	0.25298	1.83397	1.43458e-05	8.12928e-05	0.181087	0.357267	0.0472151	0.222305	0.661227	k__Bacteria.p__Proteobacteria.c__Gammaproteobacteria.o__Enterobacteriales.f__Enterobacteriaceae.g__Escherichia.s__Escherichia_coli.t__Escherichia_coli_unclassified
ARO_3003751	Escherichia_TM_7	0.752688	2.10449	0.9409	0.972004	0.134717	0.617217	3.97028e-05	0.000214756	0.182384	0.450258	0.0763918	0.25389	0.588753	k__Bacteria.p__Proteobacteria.c__Gammaproteobacteria.o__Enterobacteriales.f__Enterobacteriaceae.g__Escherichia.s__Escherichia_coli.t__Escherichia_coli_unclassified
ARO_3000676	H-NS_TM_	0.810534	3.22311	0.273516	0.633139	0.188054	1.20984	4.36481e-05	0.000225832	0.163584	0.289642	0.149834	0.345535	0.609692	k__Bacteria.p__Proteobacteria.c__Gammaproteobacteria.o__Enterobacteriales.f__Enterobacteriaceae.g__Escherichia.s__Escherichia_coli.t__Escherichia_coli_unclassified
ARO_3003549	mdtO_TM_	1.28196	1.51379	0.384324	0.733674	0.16414	1.00463	6.56973e-05	0.000325749	0.242445	0.257864	0.0575623	0.227797	0.685516	k__Bacteria.p__Proteobacteria.c__Gammaproteobacteria.o__Enterobacteriales.f__Enterobacteriaceae.g__Escherichia.s__Escherichia_coli.t__Escherichia_coli_unclassified
ARO_3000794	mdtC_JM_	1.01314	2.97479	0.514055	0.803211	0.246568	1.3492	7.91045e-05	0.000373355	0.166992	1.33726	3.46627e-06	0.000391688	0.522953	k__Bacteria.p__Proteobacteria.c__Gammaproteobacteria.o__Enterobacteriales.f__Enterobacteriaceae.g__Escherichia.s__Escherichia_coli.t__Escherichia_coli_unclassified
ARO_3000027	emrA_TM_	1.96669	1.78412	0.794031	0.954364	0.30894	2.15052	8.15733e-05	0.000373355	0.25292	0.857984	0.105921	0.278177	0.548989	k__Bacteria.p__Proteobacteria.c__Gammaproteobacteria.o__Enterobacteriales.f__Enterobacteriaceae.g__Escherichia.s__Escherichia_coli.t__Escherichia_coli_unclassified
ARO_3003550	mdtP_TM_	1.04872	2.01059	0.647132	0.867807	0.228713	1.72982	9.15153e-05	0.000403345	0.336553	0.388083	0.136894	0.32227	0.587721	k__Bacteria.p__Proteobacteria.c__Gammaproteobacteria.o__Enterobacteriales.f__Enterobacteriaceae.g__Escherichia.s__Escherichia_coli.t__Escherichia_coli_unclassified
ARO_3000254	emrY_TM_	1.43007	2.69069	0.278925	0.63392	0.258885	2.14803	0.000144284	0.000613205	0.25153	0.751866	0.00197637	0.0319043	0.761824	k__Bacteria.p__Proteobacteria.c__Gammaproteobacteria.o__Enterobacteriales.f__Enterobacteriaceae.g__Escherichia.s__Escherichia_coli.t__Escherichia_coli_unclassified
ARO_3000024	patA_TM_	1.72758	2.44909	0.783439	0.950775	0.274735	2.18537	0.000156218	0.000641032	0.244854	0.437639	0.0011998	0.0271156	0.582358	k__Bacteria.p__Proteobacteria.c__Gammaproteobacteria.o__Enterobacteriales.f__Enterobacteriaceae.g__Escherichia.s__Escherichia_coli.t__Escherichia_coli_unclassified
ARO_3000656	acrS_TM_	1.31138	3.57139	0.210287	0.604006	0.250953	2.24142	0.000183777	0.000722771	0.275203	0.420497	0.069729	0.24623	0.66341	k__Bacteria.p__Proteobacteria.c__Gammaproteobacteria.o__Enterobacteriales.f__Enterobacteriaceae.g__Escherichia.s__Escherichia_coli.t__Escherichia_coli_unclassified
ARO_3001214	mdtM_TM_	1.58836	3.176	0.654101	0.867807	0.198283	1.6193	0.000188285	0.000722771	0.278087	0.293552	0.00758021	0.0778694	0.538641	k__Bacteria.p__Proteobacteria.c__Gammaproteobacteria.o__Enterobacteriales.f__Enterobacteriaceae.g__Escherichia.s__Escherichia_coli.t__Escherichia_coli_unclassified
ARO_3003950	msbA_JM_	2.15739	4.18408	0.862198	0.972004	0.348871	2.29362	0.000216316	0.000804426	0.294143	0.507494	0.0738772	0.252974	0.578995	k__Bacteria.p__Proteobacteria.c__Gammaproteobacteria.o__Enterobacteriales.f__Enterobacteriaceae.g__Escherichia.s__Escherichia_coli.t__Escherichia_coli_unclassified
ARO_3000833	evgS_TM_	1.35151	2.04728	0.978348	0.986238	0.240511	1.59843	0.000235712	0.000849992	0.301322	1.22376	0.000883475	0.0271156	0.649916	k__Bacteria.p__Proteobacteria.c__Gammaproteobacteria.o__Enterobacteriales.f__Enterobacteriaceae.g__Escherichia.s__Escherichia_coli.t__Escherichia_coli_unclassified
ARO_3000074	emrB_TM_	1.49327	3.31214	0.0772572	0.482858	0.298129	1.6571	0.000251015	0.000853451	0.32148	0.470899	0.105921	0.278177	0.572532	k__Bacteria.p__Proteobacteria.c__Gammaproteobacteria.o__Enterobacteriales.f__Enterobacteriaceae.g__Escherichia.s__Escherichia_coli.t__Escherichia_coli_unclassified
ARO_3004045	antibiotic_TM_	1.39509	3.09563	0.450751	0.789569	0.248946	0.993982	0.000247255	0.000853451	0.211285	0.479891	0.232487	0.447818	0.669017	k__Bacteria.p__Proteobacteria.c__Gammaproteobacteria.o__Enterobacteriales.f__Enterobacteriaceae.g__Escherichia.s__Escherichia_coli.t__Escherichia_coli_unclassified
ARO_3000516	emrR_TM_	1.38222	1.48561	0.0132588	0.281983	0.233597	1.64919	0.000314699	0.000929679	0.370264	0.360117	0.711793	0.81245	0.675452	k__Bacteria.p__Proteobacteria.c__Gammaproteobacteria.o__Enterobacteriales.f__Enterobacteriaceae
ARO_3000796	mdtF_TM_	1.40035	2.18981	0.18406	0.604006	0.177166	1.59402	0.000300034	0.000929679	0.174051	0.806891	0.0295253	0.150731	0.665919	k__Bacteria.p__Proteobacteria.c__Gammaproteobacteria.o__Enterobacteriales.f__Enterobacteriaceae.g__Escherichia.s__Escherichia_coli.t__Escherichia_coli_unclassified
ARO_3003381	Escherichia_TM_1	1.68293	1.61323	0.123128	0.604006	0.451	2.05676	0.00032031	0.000929679	NA	NA	NA	NA	0.501538	k__Bacteria.p__Proteobacteria.c__Gammaproteobacteria.o__Enterobacteriales.f__Enterobacteriaceae.g__Escherichia
ARO_3003578	PmrF_TM_	1.38424	3.80718	0.171441	0.604006	0.365572	1.21585	0.000305705	0.000929679	0.354724	1.23732	0.00582625	0.0731517	0.562005	k__Bacteria.p__Proteobacteria.c__Gammaproteobacteria.o__Enterobacteriales.f__Enterobacteriaceae.g__Escherichia.s__Escherichia_coli.t__Escherichia_coli_unclassified
ARO_3000216	acrB_JM_	1.81952	3.78906	0.369737	0.733674	0.324618	1.76165	0.000295575	0.000929679	0.261892	0.485983	0.546564	0.709489	0.527952	k__Bacteria.p__Proteobacteria.c__Gammaproteobacteria.o__Enterobacteriales.f__Enterobacteriaceae
ARO_3003807	Escherichia_TM_6	1.31828	1.86083	0.62569	0.867807	0.228422	1.53035	0.000316371	0.000929679	0.185504	0.337799	0.00650834	0.0735442	0.695972	k__Bacteria.p__Proteobacteria.c__Gammaproteobacteria.o__Enterobacteriales.f__Enterobacteriaceae.g__Escherichia.s__Escherichia_coli.t__Escherichia_coli_unclassified
ARO_3000206	emrK_TM_	1.24018	2.45093	0.202012	0.604006	0.23246	1.37963	0.000541198	0.00146369	0.171205	0.552499	0.0272361	0.150731	0.76197	k__Bacteria.p__Proteobacteria.c__Gammaproteobacteria.o__Enterobacteriales.f__Enterobacteriaceae.g__Escherichia.s__Escherichia_coli.t__Escherichia_coli_unclassified
ARO_3004049	antibiotic_JM_	1.63985	2.64905	0.146201	0.604006	0.358877	2.48945	0.00053063	0.00146369	NA	NA	NA	NA	0.575425	k__Bacteria.p__Proteobacteria.c__Gammaproteobacteria.o__Enterobacteriales.f__Enterobacteriaceae
ARO_3003576	PmrC_TM_	1.77247	2.76927	0.444565	0.789569	0.283366	1.08534	0.000520184	0.00146369	0.258298	0.391886	0.16401	0.368907	0.655133	k__Bacteria.p__Proteobacteria.c__Gammaproteobacteria.o__Enterobacteriales.f__Enterobacteriaceae.g__Escherichia.s__Escherichia_coli.t__Escherichia_coli_unclassified
ARO_3000795	mdtE_TM_	1.9571	2.12851	0.204141	0.604006	0.28905	2.01701	0.00062123	0.00164281	0.273758	0.271328	0.342882	0.578294	0.670257	k__Bacteria.p__Proteobacteria.c__Gammaproteobacteria.o__Enterobacteriales.f__Enterobacteriaceae.g__Escherichia.s__Escherichia_coli.t__Escherichia_coli_unclassified
ARO_3003890	Escherichia_TM_4	2.71987	4.10558	0.0578654	0.467903	0.401985	2.59544	0.000803917	0.0020797	0.450608	1.58429	0.420819	0.642602	0.652947	k__Bacteria.p__Proteobacteria.c__Gammaproteobacteria.o__Enterobacteriales.f__Enterobacteriaceae
ARO_3003939	Salmonella_TM_2	2.07434	2.38293	0.576977	0.848496	0.319616	2.23169	0.00106098	0.0026863	0.323033	1.14602	0.00111487	0.0271156	0.616165	k__Bacteria.p__Proteobacteria.c__Gammaproteobacteria.o__Enterobacteriales.f__Enterobacteriaceae.g__Escherichia.s__Escherichia_coli.t__Escherichia_coli_unclassified
ARO_3003378	Escherichia_TM_	0.826481	4.24001	0.564552	0.848496	0.275297	1.96385	0.00156215	0.00387008	0.278603	0.432105	0.0304047	0.150731	0.644054	k__Bacteria.p__Proteobacteria.c__Gammaproteobacteria.o__Enterobacteriales.f__Enterobacteriaceae.g__Escherichia.s__Escherichia_coli.t__Escherichia_coli_unclassified
ARO_3003843	leuO_TM_	1.39811	3.35195	0.9409	0.972004	0.249358	1.68614	0.00159356	0.00387008	NA	NA	NA	NA	0.542713	k__Bacteria.p__Proteobacteria.c__Gammaproteobacteria.o__Enterobacteriales.f__Enterobacteriaceae.g__Escherichia.s__Escherichia_coli.t__Escherichia_coli_unclassified
ARO_3003288	Escherichia_TM_5	2.7642	6.11841	0.0690491	0.479508	0.530119	2.82784	0.00171337	0.00407781	0.593485	1.02005	0.176484	0.376277	0.625503	k__Bacteria.p__Proteobacteria.c__Gammaproteobacteria.o__Enterobacteriales.f__Enterobacteriaceae
ARO_3000518	CRP_TM_	2.12368	4.52353	0.0559829	0.467903	0.377998	2.77836	0.00213213	0.00497498	0.325986	0.869292	0.0178711	0.126215	0.616792	k__Bacteria.p__Proteobacteria.c__Gammaproteobacteria.o__Enterobacteriales.f__Enterobacteriaceae
ARO_3003844	mfd_TM_	1.59007	2.20728	0.347118	0.711308	0.215838	0.921121	0.00253418	0.00579937	NA	NA	NA	NA	0.528432	k__Bacteria.p__Proteobacteria.c__Gammaproteobacteria.o__Enterobacteriales.f__Enterobacteriaceae.g__Escherichia.s__Escherichia_coli.t__Escherichia_coli_unclassified
ARO_3002986	bacA_JM_	1.8395	5.37777	0.41601	0.753641	0.315516	1.29911	0.00291804	0.00655181	0.485625	0.456121	0.309897	0.538745	0.563407	k__Bacteria.p__Proteobacteria.c__Gammaproteobacteria.o__Enterobacteriales.f__Enterobacteriaceae
ARO_3003390	Escherichia_TM_9	0.800116	2.55683	0.255424	0.633139	0.169734	0.441088	0.00364321	0.007943	0.153186	0.221778	0.176484	0.376277	0.538998	k__Bacteria.p__Proteobacteria.c__Gammaproteobacteria.o__Enterobacteriales.f__Enterobacteriaceae.g__Escherichia.s__Escherichia_coli.t__Escherichia_coli_unclassified
ARO_3000826	sdiA_TM_	1.41994	5.82033	0.390954	0.733674	0.319477	1.89681	0.00367113	0.007943	0.211786	0.175494	0.643577	0.765518	0.544857	k__Bacteria.p__Proteobacteria.c__Gammaproteobacteria.o__Enterobacteriales.f__Enterobacteriaceae
ARO_3000502	acrF_TM_	2.01007	3.44962	0.384665	0.733674	0.383421	2.80952	0.00384784	0.00817666	0.223022	0.930806	0.0917004	0.271185	0.605966	k__Bacteria.p__Proteobacteria.c__Gammaproteobacteria.o__Enterobacteriales.f__Enterobacteriaceae.g__Escherichia.s__Escherichia_coli.t__Escherichia_coli_unclassified
ARO_3000616	mel_TM_	0.310068	1.28995	0.0135352	0.281983	0.235394	2.34859	0.00414053	0.00864427	0.507437	1.08144	0.263352	0.472361	0.562981	k__Bacteria.p__Firmicutes.c__Bacilli.o__Lactobacillales.f__Streptococcaceae.g__Streptococcus.s__Streptococcus_parasanguinis.t__Streptococcus_parasanguinis_unclassified
ARO_3002985	arnA_TM_	0.880708	0.808489	0.924297	0.972004	0.162867	0.71272	0.00424753	0.00871476	0.148991	0.53476	0.21549	0.434828	0.628173	k__Bacteria.p__Proteobacteria.c__Gammaproteobacteria.o__Enterobacteriales.f__Enterobacteriaceae.g__Escherichia.s__Escherichia_coli.t__Escherichia_coli_unclassified
ARO_3003577	PmrE_JM_	0.989922	0.796968	1	1	0.211865	0.849418	0.00446463	0.00900494	NA	NA	NA	NA	0.48096	k__Bacteria.p__Proteobacteria.c__Gammaproteobacteria.o__Enterobacteriales.f__Enterobacteriaceae.g__Escherichia.s__Escherichia_coli.t__Escherichia_coli_unclassified
ARO_3000615	mefA_TM_	2.63883	3.17638	0.221728	0.604006	1.03365	3.43692	0.00517951	0.0102727	1.68138	1.5663	0.693886	0.800726	0.285367	k__Bacteria.p__Firmicutes.c__Bacilli.o__Lactobacillales.f__Streptococcaceae.g__Streptococcus.s__Streptococcus_parasanguinis.t__Streptococcus_parasanguinis_unclassified
ARO_3004039	Escherichia_TM_3	0.92097	0	0.168918	0.604006	0.245614	0.585033	0.00542308	0.0105795	0.141999	0.556855	0.528067	0.709489	0.54837	k__Bacteria.p__Proteobacteria.c__Gammaproteobacteria.o__Enterobacteriales.f__Enterobacteriaceae.g__Escherichia.s__Escherichia_coli.t__Escherichia_coli_unclassified
ARO_3000499	acrE_JM_	1.55461	2.18474	0.336713	0.711308	0.242259	1.5606	0.0107054	0.0205475	0.135017	0.78011	0.00870501	0.0819721	0.537001	k__Bacteria.p__Proteobacteria.c__Gammaproteobacteria.o__Enterobacteriales.f__Enterobacteriaceae.g__Escherichia.s__Escherichia_coli.t__Escherichia_coli_unclassified
ARO_3000830	cpxA_TM_	2.50907	2.48174	0.844189	0.972004	0.378828	1.27082	0.0132899	0.0251031	0.23297	1.59692	0.0512996	0.227797	0.589655	k__Bacteria.p__Proteobacteria.c__Gammaproteobacteria.o__Enterobacteriales.f__Enterobacteriaceae.g__Escherichia.s__Escherichia_coli.t__Escherichia_coli_unclassified
ARO_3003511	Escherichia_TM_8	1.3668	2.59211	0.202857	0.604006	0.248641	1.31346	0.023192	0.0425242	0.271457	0.519847	0.0306798	0.150731	0.703295	k__Bacteria.p__Proteobacteria.c__Gammaproteobacteria.o__Enterobacteriales.f__Enterobacteriaceae
ARO_3000556	tet44_TM_	1.7211	0.183731	0.61417	0.867807	0.537126	0.0551737	0.0232275	0.0425242	0.593698	0.41147	0.747404	0.836205	0.243083	k__Archaea.p__Euryarchaeota
ARO_3004032	tetA(46)_TM_	0.216841	2.61926	0.0182328	0.310333	0.142722	0.959747	0.025326	0.0456635	0.279716	0.717781	0.981022	0.981022	0.74725	k__Bacteria.p__Firmicutes.c__Bacilli.o__Lactobacillales.f__Streptococcaceae.g__Streptococcus.s__Streptococcus_parasanguinis.t__Streptococcus_parasanguinis_unclassified
ARO_3004033	tetB(46)_TM_	0.21904	3.57108	0.0605219	0.467903	0.167562	1.34312	0.0271871	0.0482876	0.269542	1.05671	0.694435	0.800726	0.75491	k__Bacteria.p__Firmicutes.c__Bacilli.o__Lactobacillales.f__Streptococcaceae.g__Streptococcus.s__Streptococcus_parasanguinis.t__Streptococcus_parasanguinis_unclassified
ARO_3002829	vgaA_TM_	0.493458	0.413506	0.83022	0.972004	0.385944	0.0380896	0.0434961	0.0761182	0.382194	0.852866	0.736496	0.832241	0.216173	k__Bacteria.p__Firmicutes.c__Clostridia.o__Clostridiales.f__Eubacteriaceae.g__Eubacterium.s__Eubacterium_eligens.t__GCF_000146185
ARO_3003710	mexL_TM_	0.219914	0	0.493777	0.800201	0.294192	0.130396	0.857379	0.881675	0.110037	0.992232	0.00182579	0.0319043	0.149299	k__Bacteria.p__Bacteroidetes.c__Bacteroidia.o__Bacteroidales.f__Rikenellaceae.g__Alistipes.s__Alistipes_shahii.t__GCF_000210575
NSAID
ARMarker	Synonym	mean_IBDNoDrugs	mean_IBDNSAID	IBDNSAID.pvalue	IBDNSAID.FDR	mean_LLDeepNoDrugs	mean_LLDeepNSAID	LLDeepNSAID.pvalue	LLDeepNSAID.FDR	mean_MIBSNoDrugs	mean_MIBSNSAID	MIBSNSAID.pvalue	MIBSNSAID.FDR	Correlation	AssociatedTaxa
ARO_3000616	mel_TM_	0.310068	1.99477	0.000458078	0.0439515	0.235394	0.90251	0.0950815	0.419063	0.507437	0.695567	0.247814	0.688631	0.562981	k__Bacteria.p__Firmicutes.c__Bacilli.o__Lactobacillales.f__Streptococcaceae.g__Streptococcus.s__Streptococcus_parasanguinis.t__Streptococcus_parasanguinis_unclassified
ARO_3002837	lnuC_TM_	8.32812	19.838	0.000703224	0.0439515	2.39194	3.34256	0.08449	0.402173	6.38946	4.125	0.575406	0.987617	0.375482	k__Bacteria.p__Firmicutes.c__Erysipelotrichia.o__Erysipelotrichales.f__Erysipelotrichaceae.g__Erysipelotrichaceae_noname.s__Erysipelotrichaceae_bacterium_21_3.t__GCF_000242195
ARO_3004033	tetB(46)_TM_	0.21904	1.15251	0.00124938	0.0520574	0.167562	0.695766	0.00533773	0.181997	0.269542	0.394093	0.915127	0.987617	0.75491	k__Bacteria.p__Firmicutes.c__Bacilli.o__Lactobacillales.f__Streptococcaceae.g__Streptococcus.s__Streptococcus_parasanguinis.t__Streptococcus_parasanguinis_unclassified
ARO_3000205	tetX_TM_	1.36683	3.1652	0.0017604	0.0550124	0.503195	0.545484	0.496286	0.652214	0.506143	1.04401	0.929859	0.987617	0.197677	k__Bacteria.p__Bacteroidetes.c__Bacteroidia.o__Bacteroidales.f__Bacteroidaceae.g__Bacteroides
ARO_3000522	ErmG_TM_	1.86235	2.12668	0.00220616	0.055154	0.315262	0.88575	0.210162	0.550506	0.426377	0.630217	0.0588378	0.664867	0.310168	k__Bacteria.p__Firmicutes.c__Erysipelotrichia.o__Erysipelotrichales.f__Erysipelotrichaceae.g__Erysipelotrichaceae_noname.s__Erysipelotrichaceae_bacterium_21_3.t__GCF_000242195
ARO_3001329	mdtG_TM_	1.88666	2.2068	0.656802	1	0.49214	0.930233	0.000121533	0.0144625	0.331776	0.328864	0.188876	0.688483	0.569677	k__Bacteria.p__Proteobacteria.c__Gammaproteobacteria.o__Enterobacteriales.f__Enterobacteriaceae.g__Escherichia.s__Escherichia_coli.t__Escherichia_coli_unclassified
Opiat
ARMarker	Synonym	mean_IBDNoDrugs	mean_IBDopiat	IBDopiat.pvalue	IBDopiat.FDR	mean_LLDeepNoDrugs	mean_LLDeepopiat	LLDeepopiat.pvalue	LLDeepopiat.FDR	mean_MIBSNoDrugs	mean_MIBSopiat	MIBSopiat.pvalue	MIBSopiat.FDR	Correlation	AssociatedTaxa
ARO_3000616	mel_TM_	0.310068	2.53286	1.67608e-05	0.0020951	0.235394	0.274481	0.512491	0.716629	0.507437	0.72553	0.328216	0.781597	0.562981	k__Bacteria.p__Firmicutes.c__Bacilli.o__Lactobacillales.f__Streptococcaceae.g__Streptococcus.s__Streptococcus_parasanguinis.t__Streptococcus_parasanguinis_unclassified
ARO_3000615	mefA_TM_	2.63883	7.02863	0.000125523	0.00784516	1.03365	1.24233	0.599971	0.75566	1.68138	0.593676	0.434904	0.781724	0.285367	k__Bacteria.p__Firmicutes.c__Bacilli.o__Lactobacillales.f__Streptococcaceae.g__Streptococcus.s__Streptococcus_parasanguinis.t__Streptococcus_parasanguinis_unclassified
ARO_3004032	tetA(46)_TM_	0.216841	1.11344	0.000222685	0.00927856	0.142722	0.246652	0.536695	0.716629	0.279716	0.441374	0.652846	0.848011	0.74725	k__Bacteria.p__Firmicutes.c__Bacilli.o__Lactobacillales.f__Streptococcaceae.g__Streptococcus.s__Streptococcus_parasanguinis.t__Streptococcus_parasanguinis_unclassified
ARO_3003369	Escherichia_QM68_	7.38823	16.0639	0.000865453	0.0270454	1.03165	2.09778	0.083337	0.247928	1.02414	0	0.465904	0.822612	0.572531	k__Bacteria.p__Proteobacteria.c__Gammaproteobacteria.o__Enterobacteriales.f__Enterobacteriaceae.g__Escherichia.s__Escherichia_coli.t__Escherichia_coli_unclassified
ARO_3004033	tetB(46)_TM_	0.21904	1.3005	0.0012156	0.03039	0.167562	0.261212	0.619636	0.75566	0.269542	0.347885	0.367985	0.781597	0.75491	k__Bacteria.p__Firmicutes.c__Bacilli.o__Lactobacillales.f__Streptococcaceae.g__Streptococcus.s__Streptococcus_parasanguinis.t__Streptococcus_parasanguinis_unclassified
ARO_3002897	SAT-4_TM_	2.60766	4.02348	0.00312274	0.065057	0.720009	2.59663	0.0076966	0.0832632	1.66869	1.00807	0.258924	0.781597	0.417143	k__Bacteria.p__Firmicutes.c__Erysipelotrichia.o__Erysipelotrichales.f__Erysipelotrichaceae.g__Erysipelotrichaceae_noname.s__Erysipelotrichaceae_bacterium_21_3.t__GCF_000242195
ARO_3000375	ErmB_TM_	5.79318	10.5665	0.00539843	0.0749783	3.35093	4.2092	0.665685	0.792166	3.99831	1.16707	0.123419	0.781597	0.287189	k__Bacteria.p__Actinobacteria.c__Actinobacteria.o__Coriobacteriales.f__Coriobacteriaceae.g__Eggerthella
ARO_3000676	H-NS_TM_	0.810534	3.21882	0.00523054	0.0749783	0.188054	0.225535	0.622308	0.75566	0.163584	0	0.358439	0.781597	0.609692	k__Bacteria.p__Proteobacteria.c__Gammaproteobacteria.o__Enterobacteriales.f__Enterobacteriaceae.g__Escherichia.s__Escherichia_coli.t__Escherichia_coli_unclassified
ARO_3002628	aad(6)_JM_	2.71093	6.88659	0.00528405	0.0749783	1.09128	2.61604	0.163373	0.366818	2.35074	1.77851	0.758178	0.883239	0.382346	k__Bacteria.p__Firmicutes.c__Erysipelotrichia.o__Erysipelotrichales.f__Erysipelotrichaceae.g__Erysipelotrichaceae_noname.s__Erysipelotrichaceae_bacterium_21_3.t__GCF_000242195
ARO_3002647	APH(3_)-IIIa_TM_	4.80889	10.8385	0.00714107	0.0892634	2.42437	4.40855	0.00458512	0.0818434	6.47326	3.76857	0.752478	0.883239	0.403898	k__Bacteria.p__Firmicutes.c__Erysipelotrichia.o__Erysipelotrichales.f__Erysipelotrichaceae.g__Erysipelotrichaceae_noname.s__Erysipelotrichaceae_bacterium_21_3.t__GCF_000242195
ARO_3003889	Escherichia_JM_1	1.5072	5.25064	0.0125826	0.120987	0.32316	0.748286	0.00624927	0.0832632	0.243001	0.515807	0.0901874	0.781597	0.540055	k__Bacteria.p__Proteobacteria.c__Gammaproteobacteria.o__Enterobacteriales.f__Enterobacteriaceae.g__Escherichia.s__Escherichia_coli.t__Escherichia_coli_unclassified
ARO_3000196	tet32_TM_	3.84578	3.42059	0.525596	0.587354	3.61438	9.67542	0.000151396	0.0180161	5.18185	5.67962	0.994149	1	0.152334	k__Bacteria.p__Firmicutes.c__Clostridia.o__Clostridiales.f__Lachnospiraceae.g__Blautia.s__Ruminococcus_obeum.t__Ruminococcus_obeum_unclassified
ARO_3002986	bacA_JM_	1.8395	4.22794	0.112392	0.24627	0.315516	1.07434	0.000438757	0.026106	0.485625	0	0.29553	0.781597	0.563407	k__Bacteria.p__Proteobacteria.c__Gammaproteobacteria.o__Enterobacteriales.f__Enterobacteriaceae
ARO_3000499	acrE_JM_	1.55461	4.07117	0.0162467	0.126927	0.242259	0.745758	0.00357095	0.0818434	0.135017	0	0.575242	0.824411	0.537001	k__Bacteria.p__Proteobacteria.c__Gammaproteobacteria.o__Enterobacteriales.f__Enterobacteriaceae.g__Escherichia.s__Escherichia_coli.t__Escherichia_coli_unclassified
ARO_3000309	emrD_JM_	1.68566	4.13958	0.018883	0.138846	0.27591	0.611259	0.00439067	0.0818434	0.188323	0.161433	0.576358	0.824411	0.550959	k__Bacteria.p__Proteobacteria.c__Gammaproteobacteria.o__Enterobacteriales.f__Enterobacteriaceae.g__Escherichia.s__Escherichia_coli.t__Escherichia_coli_unclassified
ARO_3004045	antibiotic_TM_	1.39509	4.04737	0.156414	0.252651	0.248946	0.797184	0.00315917	0.0818434	0.211285	0.105021	0.378029	0.781597	0.669017	k__Bacteria.p__Proteobacteria.c__Gammaproteobacteria.o__Enterobacteriales.f__Enterobacteriaceae.g__Escherichia.s__Escherichia_coli.t__Escherichia_coli_unclassified
ARO_3003381	Escherichia_TM_1	1.68293	4.79169	0.379122	0.483574	0.451	2.00893	0.00481431	0.0818434	NA	NA	NA	NA	0.501538	k__Bacteria.p__Proteobacteria.c__Gammaproteobacteria.o__Enterobacteriales.f__Enterobacteriaceae.g__Escherichia
ARO_3001329	mdtG_TM_	1.88666	6.66917	0.195191	0.293962	0.49214	1.25173	0.00676242	0.0832632	0.331776	0	0.5349	0.824411	0.569677	k__Bacteria.p__Proteobacteria.c__Gammaproteobacteria.o__Enterobacteriales.f__Enterobacteriaceae.g__Escherichia.s__Escherichia_coli.t__Escherichia_coli_unclassified
ARO_3001216	mdtH_TM_	1.5327	4.15094	0.478347	0.553642	0.25298	0.559471	0.00756194	0.0832632	0.181087	0	0.277085	0.781597	0.661227	k__Bacteria.p__Proteobacteria.c__Gammaproteobacteria.o__Enterobacteriales.f__Enterobacteriaceae.g__Escherichia.s__Escherichia_coli.t__Escherichia_coli_unclassified
ARO_3003576	PmrC_TM_	1.77247	3.98623	0.156734	0.252651	0.283366	0.427844	0.0091681	0.090917	0.258298	0.289538	0.726495	0.865064	0.655133	k__Bacteria.p__Proteobacteria.c__Gammaproteobacteria.o__Enterobacteriales.f__Enterobacteriaceae.g__Escherichia.s__Escherichia_coli.t__Escherichia_coli_unclassified
ARO_3000024	patA_TM_	1.72758	5.97021	0.0159819	0.126927	0.274735	0.650475	0.0125604	0.0943984	0.244854	0	0.498735	0.824411	0.582358	k__Bacteria.p__Proteobacteria.c__Gammaproteobacteria.o__Enterobacteriales.f__Enterobacteriaceae.g__Escherichia.s__Escherichia_coli.t__Escherichia_coli_unclassified
ARO_3002837	lnuC_TM_	8.32812	14.6237	0.0247895	0.140849	2.39194	7.53966	0.010383	0.0943984	6.38946	2.73703	0.802064	0.897359	0.375482	k__Bacteria.p__Firmicutes.c__Erysipelotrichia.o__Erysipelotrichales.f__Erysipelotrichaceae.g__Erysipelotrichaceae_noname.s__Erysipelotrichaceae_bacterium_21_3.t__GCF_000242195
ARO_3004039	Escherichia_TM_3	0.92097	4.62638	0.0390796	0.154909	0.245614	0.558915	0.0125486	0.0943984	0.141999	0.046124	0.663808	0.848011	0.54837	k__Bacteria.p__Proteobacteria.c__Gammaproteobacteria.o__Enterobacteriales.f__Enterobacteriaceae.g__Escherichia.s__Escherichia_coli.t__Escherichia_coli_unclassified
ARO_3000796	mdtF_TM_	1.40035	3.91103	0.127759	0.24627	0.177166	0.392533	0.0126922	0.0943984	0.174051	0.244155	0.29027	0.781597	0.665919	k__Bacteria.p__Proteobacteria.c__Gammaproteobacteria.o__Enterobacteriales.f__Enterobacteriaceae.g__Escherichia.s__Escherichia_coli.t__Escherichia_coli_unclassified
Other oral anti-diabetic
ARMarker	Synonym	mean_IBDNoDrugs	mean_IBDAntiDiab	IBDAntiDiab.pvalue	IBDAntiDiab.FDR	mean_LLDeepNoDrugs	mean_LLDeepAntiDiab	LLDeepAntiDiab.pvalue	LLDeepAntiDiab.FDR	mean_MIBSNoDrugs	mean_MIBSAntiDiab	MIBSAntiDiab.pvalue	MIBSAntiDiab.FDR	Correlation	AssociatedTaxa
ARO_3002688	catS_TM_	0.532774	13.5688	0.000281893	0.0352366	1.80372	0	0.283921	0.433162	1.98645	NA	NA	NA	0.122296	k__Bacteria.p__Firmicutes.c__Clostridia.o__Clostridiales.f__Lachnospiraceae.g__Butyrivibrio
ARO_3000593	ErmQ_TM_	0.104303	0.0703997	0.000835122	0.0521952	0.0346984	0	0.22214	0.362119	NA	NA	NA	NA	0.296978	k__Bacteria.p__Firmicutes.c__Clostridia.o__Clostridiales.f__Peptostreptococcaceae.g__Peptostreptococcaceae_noname.s__Clostridium_bartlettii.t__GCF_000154445
ARO_3003889	Escherichia_JM_1	1.5072	0.186309	0.753834	0.878089	0.32316	2.20868	3.52458e-09	4.19426e-07	0.243001	NA	NA	NA	0.540055	k__Bacteria.p__Proteobacteria.c__Gammaproteobacteria.o__Enterobacteriales.f__Enterobacteriaceae.g__Escherichia.s__Escherichia_coli.t__Escherichia_coli_unclassified
ARO_3001329	mdtG_TM_	1.88666	0.0810864	0.374613	0.828798	0.49214	5.85904	8.21251e-05	0.00488644	0.331776	NA	NA	NA	0.569677	k__Bacteria.p__Proteobacteria.c__Gammaproteobacteria.o__Enterobacteriales.f__Enterobacteriaceae.g__Escherichia.s__Escherichia_coli.t__Escherichia_coli_unclassified
ARO_3000826	sdiA_TM_	1.41994	0	0.201714	0.786786	0.319477	2.98029	0.000328369	0.0130253	0.211786	NA	NA	NA	0.544857	k__Bacteria.p__Proteobacteria.c__Gammaproteobacteria.o__Enterobacteriales.f__Enterobacteriaceae
ARO_3002818	msrB_TM_	1.04756	0.035805	0.195355	0.786786	0.191101	1.51283	0.000877061	0.0212993	0.212643	NA	NA	NA	0.691412	k__Bacteria.p__Proteobacteria.c__Gammaproteobacteria.o__Enterobacteriales.f__Enterobacteriaceae.g__Escherichia.s__Escherichia_coli.t__Escherichia_coli_unclassified
ARO_3003775	Escherichia_JM_	2.48579	0.209321	0.313116	0.786786	0.411794	2.31591	0.0012529	0.0212993	0.643969	NA	NA	NA	0.592166	k__Bacteria.p__Proteobacteria.c__Gammaproteobacteria.o__Enterobacteriales.f__Enterobacteriaceae.g__Escherichia.s__Escherichia_coli.t__Escherichia_coli_unclassified
ARO_3003386	Escherichia_JM_2	3.00023	1.45457	0.37042	0.828798	0.461399	3.10723	0.00114732	0.0212993	0.421765	NA	NA	NA	0.602176	k__Bacteria.p__Proteobacteria.c__Gammaproteobacteria.o__Enterobacteriales.f__Enterobacteriaceae.g__Escherichia.s__Escherichia_coli.t__Escherichia_coli_unclassified
ARO_3003952	YojI_TM_	0.953967	0.108473	0.4387	0.828988	0.17572	0.92374	0.00107011	0.0212993	0.17572	NA	NA	NA	0.590864	k__Bacteria.p__Proteobacteria.c__Gammaproteobacteria.o__Enterobacteriales.f__Enterobacteriaceae.g__Escherichia.s__Escherichia_coli.t__Escherichia_coli_unclassified
ARO_3000832	evgA_TM_	1.28574	0.0199706	0.156617	0.786786	0.199087	1.5601	0.00147651	0.0219631	0.154432	NA	NA	NA	0.700172	k__Bacteria.p__Proteobacteria.c__Gammaproteobacteria.o__Enterobacteriales.f__Enterobacteriaceae.g__Escherichia.s__Escherichia_coli.t__Escherichia_coli_unclassified
ARO_3000828	baeR_TM_	1.57366	0.272654	0.738044	0.878089	0.302581	1.67485	0.00204438	0.0270313	0.266483	NA	NA	NA	0.697532	k__Bacteria.p__Proteobacteria.c__Gammaproteobacteria.o__Enterobacteriales.f__Enterobacteriaceae.g__Escherichia
ARO_3000309	emrD_JM_	1.68566	0	0.217409	0.786786	0.27591	3.13424	0.00320448	0.02937	0.188323	NA	NA	NA	0.550959	k__Bacteria.p__Proteobacteria.c__Gammaproteobacteria.o__Enterobacteriales.f__Enterobacteriaceae.g__Escherichia.s__Escherichia_coli.t__Escherichia_coli_unclassified
ARO_3001215	mdtL_TM_	1.7089	0.0591561	0.193881	0.786786	0.293243	1.98398	0.00320848	0.02937	0.245979	NA	NA	NA	0.722371	k__Bacteria.p__Proteobacteria.c__Gammaproteobacteria.o__Enterobacteriales.f__Enterobacteriaceae.g__Escherichia.s__Escherichia_coli.t__Escherichia_coli_unclassified
ARO_3002174	MIR-9_TM_	2.45157	0	0.0709178	0.786786	0.334958	1.94484	0.00299066	0.02937	0.337775	NA	NA	NA	0.656053	k__Bacteria.p__Proteobacteria.c__Gammaproteobacteria.o__Enterobacteriales.f__Enterobacteriaceae.g__Escherichia.s__Escherichia_coli.t__Escherichia_coli_unclassified
ARO_3004042	Enterobacter_TM_1	2.22612	0.249035	0.566178	0.834723	0.405373	2.11831	0.00318363	0.02937	0.444951	NA	NA	NA	0.70298	k__Bacteria.p__Proteobacteria.c__Gammaproteobacteria.o__Enterobacteriales.f__Enterobacteriaceae
ARO_3000508	gadX_TM_	0.89149	0.0669142	0.332101	0.813973	0.202288	1.63912	0.00466144	0.0369808	0.207948	NA	NA	NA	0.66299	k__Bacteria.p__Proteobacteria.c__Gammaproteobacteria.o__Enterobacteriales.f__Enterobacteriaceae.g__Escherichia.s__Escherichia_coli.t__Escherichia_coli_unclassified
ARO_3000254	emrY_TM_	1.43007	0.418194	0.385682	0.828798	0.258885	2.28506	0.00437644	0.0369808	0.25153	NA	NA	NA	0.761824	k__Bacteria.p__Proteobacteria.c__Gammaproteobacteria.o__Enterobacteriales.f__Enterobacteriaceae.g__Escherichia.s__Escherichia_coli.t__Escherichia_coli_unclassified
ARO_3003548	mdtN_TM_	1.59404	0	0.217409	0.786786	0.272338	2.37789	0.00513924	0.0382231	NA	NA	NA	NA	0.51779	k__Bacteria.p__Proteobacteria.c__Gammaproteobacteria.o__Enterobacteriales.f__Enterobacteriaceae.g__Escherichia.s__Escherichia_coli.t__Escherichia_coli_unclassified
ARO_3003369	Escherichia_QM68_	7.38823	1.63271	0.686453	0.878089	1.03165	12.2448	0.00552857	0.0387	1.02414	NA	NA	NA	0.572531	k__Bacteria.p__Proteobacteria.c__Gammaproteobacteria.o__Enterobacteriales.f__Enterobacteriaceae.g__Escherichia.s__Escherichia_coli.t__Escherichia_coli_unclassified
ARO_3000794	mdtC_JM_	1.01314	0.209321	0.487297	0.834723	0.246568	1.62977	0.0073812	0.0487979	0.166992	NA	NA	NA	0.522953	k__Bacteria.p__Proteobacteria.c__Gammaproteobacteria.o__Enterobacteriales.f__Enterobacteriaceae.g__Escherichia.s__Escherichia_coli.t__Escherichia_coli_unclassified
ARO_3000027	emrA_TM_	1.96669	0.12369	0.457601	0.828988	0.30894	2.54124	0.00806332	0.049396	0.25292	NA	NA	NA	0.548989	k__Bacteria.p__Proteobacteria.c__Gammaproteobacteria.o__Enterobacteriales.f__Enterobacteriaceae.g__Escherichia.s__Escherichia_coli.t__Escherichia_coli_unclassified
ARO_3003834	gadE_TM_	1.60148	0.296935	0.779743	0.878089	0.304687	2.20224	0.00830185	0.049396	0.297987	NA	NA	NA	0.753211	k__Bacteria.p__Proteobacteria.c__Gammaproteobacteria.o__Enterobacteriales.f__Enterobacteriaceae.g__Escherichia.s__Escherichia_coli.t__Escherichia_coli_unclassified
ARO_3003303	Escherichia_TM_2	1.89805	0.25817	0.885768	0.946334	0.287248	2.00216	0.00946282	0.0536226	0.267772	NA	NA	NA	0.686512	k__Bacteria.p__Proteobacteria.c__Gammaproteobacteria.o__Enterobacteriales.f__Enterobacteriaceae.g__Escherichia.s__Escherichia_coli.t__Escherichia_coli_unclassified
ARO_3000793	mdtB_JM_	1.80839	0.46727	0.516774	0.834723	0.326986	1.72849	0.0117584	0.0609648	0.369854	NA	NA	NA	0.601238	k__Bacteria.p__Proteobacteria.c__Gammaproteobacteria.o__Enterobacteriales.f__Enterobacteriaceae.g__Escherichia.s__Escherichia_coli.t__Escherichia_coli_unclassified
ARO_3001214	mdtM_TM_	1.58836	0.365067	0.725463	0.878089	0.198283	2.00494	0.0117831	0.0609648	0.278087	NA	NA	NA	0.538641	k__Bacteria.p__Proteobacteria.c__Gammaproteobacteria.o__Enterobacteriales.f__Enterobacteriaceae.g__Escherichia.s__Escherichia_coli.t__Escherichia_coli_unclassified
ARO_3000237	tolC_TM_	1.86678	0	0.0594327	0.786786	0.233312	1.69561	0.0142968	0.0680528	0.270737	NA	NA	NA	0.692163	k__Bacteria.p__Proteobacteria.c__Gammaproteobacteria.o__Enterobacteriales.f__Enterobacteriaceae.g__Escherichia.s__Escherichia_coli.t__Escherichia_coli_unclassified
ARO_3001216	mdtH_TM_	1.5327	0.23528	0.301772	0.786786	0.25298	1.75574	0.0137619	0.0680528	0.181087	NA	NA	NA	0.661227	k__Bacteria.p__Proteobacteria.c__Gammaproteobacteria.o__Enterobacteriales.f__Enterobacteriaceae.g__Escherichia.s__Escherichia_coli.t__Escherichia_coli_unclassified
ARO_3003950	msbA_JM_	2.15739	0.627964	0.664055	0.878089	0.348871	2.11457	0.0149334	0.0683491	0.294143	NA	NA	NA	0.578995	k__Bacteria.p__Proteobacteria.c__Gammaproteobacteria.o__Enterobacteriales.f__Enterobacteriaceae.g__Escherichia.s__Escherichia_coli.t__Escherichia_coli_unclassified
ARO_3000216	acrB_JM_	1.81952	0	0.217409	0.786786	0.324618	1.70803	0.0159172	0.0701535	0.261892	NA	NA	NA	0.527952	k__Bacteria.p__Proteobacteria.c__Gammaproteobacteria.o__Enterobacteriales.f__Enterobacteriaceae
ARO_3004039	Escherichia_TM_3	0.92097	0	0.137384	0.786786	0.245614	0.470912	0.0171177	0.0727503	0.141999	NA	NA	NA	0.54837	k__Bacteria.p__Proteobacteria.c__Gammaproteobacteria.o__Enterobacteriales.f__Enterobacteriaceae.g__Escherichia.s__Escherichia_coli.t__Escherichia_coli_unclassified
ARO_3003751	Escherichia_TM_7	0.752688	0.0566912	0.569957	0.834723	0.134717	0.742268	0.0189514	0.077766	0.182384	NA	NA	NA	0.588753	k__Bacteria.p__Proteobacteria.c__Gammaproteobacteria.o__Enterobacteriales.f__Enterobacteriaceae.g__Escherichia.s__Escherichia_coli.t__Escherichia_coli_unclassified
Oral contraceptives
ARMarker	Synonym	mean_IBDNoDrugs	mean_IBDOAC	IBDOAC.pvalue	IBDOAC.FDR	mean_LLDeepNoDrugs	mean_LLDeepOAC	LLDeepOAC.pvalue	LLDeepOAC.FDR	mean_MIBSNoDrugs	mean_MIBSOAC	MIBSOAC.pvalue	MIBSOAC.FDR	Correlation	AssociatedTaxa
ARO_3000616	mel_TM_	0.310068	1.86501	3.57026e-05	0.00446283	0.235394	0.487791	0.00264834	0.157576	0.507437	0.313766	0.682107	0.875887	0.562981	k__Bacteria.p__Firmicutes.c__Bacilli.o__Lactobacillales.f__Streptococcaceae.g__Streptococcus.s__Streptococcus_parasanguinis.t__Streptococcus_parasanguinis_unclassified
ARO_3000615	mefA_TM_	2.63883	5.77797	0.00145165	0.0814799	1.03365	1.29676	0.0485529	0.971581	1.68138	1.9093	0.249991	0.759855	0.285367	k__Bacteria.p__Firmicutes.c__Bacilli.o__Lactobacillales.f__Streptococcaceae.g__Streptococcus.s__Streptococcus_parasanguinis.t__Streptococcus_parasanguinis_unclassified
ARO_3000522	ErmG_TM_	1.86235	1.90919	0.00195552	0.0814799	0.315262	0.5423	0.0988289	0.971581	0.426377	0.703775	0.735096	0.920554	0.310168	k__Bacteria.p__Firmicutes.c__Erysipelotrichia.o__Erysipelotrichales.f__Erysipelotrichaceae.g__Erysipelotrichaceae_noname.s__Erysipelotrichaceae_bacterium_21_3.t__GCF_000242195
ARO_3002688	catS_TM_	0.532774	2.2935	0.00281409	0.0879403	1.80372	1.53879	0.901757	0.980426	1.98645	3.1245	0.194653	0.758475	0.122296	k__Bacteria.p__Firmicutes.c__Clostridia.o__Clostridiales.f__Lachnospiraceae.g__Butyrivibrio
Oral steroids
ARMarker	Synonym	mean_IBDNoDrugs	mean_IBDOralSter	IBDOralSter.pvalue	IBDOralSter.FDR	mean_LLDeepNoDrugs	mean_LLDeepOralSter	LLDeepOralSter.pvalue	LLDeepOralSter.FDR	mean_MIBSNoDrugs	mean_MIBSOralSter	MIBSOralSter.pvalue	MIBSOralSter.FDR	Correlation	AssociatedTaxa
ARO_3004032	tetA(46)_TM_	0.216841	1.56371	3.64121e-05	0.00227575	0.142722	NA	NA	NA	0.279716	NA	NA	NA	0.74725	k__Bacteria.p__Firmicutes.c__Bacilli.o__Lactobacillales.f__Streptococcaceae.g__Streptococcus.s__Streptococcus_parasanguinis.t__Streptococcus_parasanguinis_unclassified
ARO_3004033	tetB(46)_TM_	0.21904	2.15019	2.15497e-05	0.00227575	0.167562	NA	NA	NA	0.269542	NA	NA	NA	0.75491	k__Bacteria.p__Firmicutes.c__Bacilli.o__Lactobacillales.f__Streptococcaceae.g__Streptococcus.s__Streptococcus_parasanguinis.t__Streptococcus_parasanguinis_unclassified
ARO_3000616	mel_TM_	0.310068	2.13291	0.000300597	0.0125249	0.235394	NA	NA	NA	0.507437	NA	NA	NA	0.562981	k__Bacteria.p__Firmicutes.c__Bacilli.o__Lactobacillales.f__Streptococcaceae.g__Streptococcus.s__Streptococcus_parasanguinis.t__Streptococcus_parasanguinis_unclassified
ARO_3000615	mefA_TM_	2.63883	5.31807	0.00138774	0.0346935	1.03365	NA	NA	NA	1.68138	NA	NA	NA	0.285367	k__Bacteria.p__Firmicutes.c__Bacilli.o__Lactobacillales.f__Streptococcaceae.g__Streptococcus.s__Streptococcus_parasanguinis.t__Streptococcus_parasanguinis_unclassified
ARO_3002837	lnuC_TM_	8.32812	11.7223	0.00119855	0.0346935	2.39194	NA	NA	NA	6.38946	NA	NA	NA	0.375482	k__Bacteria.p__Firmicutes.c__Erysipelotrichia.o__Erysipelotrichales.f__Erysipelotrichaceae.g__Erysipelotrichaceae_noname.s__Erysipelotrichaceae_bacterium_21_3.t__GCF_000242195
Other antidepressants
ARMarker	Synonym	mean_IBDNoDrugs	mean_IBDOtherAntiDepr	IBDOtherAntiDepr.pvalue	IBDOtherAntiDepr.FDR	mean_LLDeepNoDrugs	mean_LLDeepOtherAntiDepr	LLDeepOtherAntiDepr.pvalue	LLDeepOtherAntiDepr.FDR	mean_MIBSNoDrugs	mean_MIBSOtherAntiDepr	MIBSOtherAntiDepr.pvalue	MIBSOtherAntiDepr.FDR	Correlation	AssociatedTaxa
ARO_3002972	vanTG_TM_	0.0851978	0.319035	4.18949e-06	0.000523687	0.142008	0.0175634	0.565611	0.995046	0.198503	NA	NA	NA	0.20971	k__Archaea.p__Euryarchaeota.c__Methanobacteria.o__Methanobacteriales.f__Methanobacteriaceae.g__Methanobrevibacter.s__Methanobrevibacter_smithii.t__Methanobrevibacter_smithii_unclassified
ARO_3000522	ErmG_TM_	1.86235	2.31834	0.000352388	0.0220243	0.315262	0.640112	0.0519442	0.630458	0.426377	NA	NA	NA	0.310168	k__Bacteria.p__Firmicutes.c__Erysipelotrichia.o__Erysipelotrichales.f__Erysipelotrichaceae.g__Erysipelotrichaceae_noname.s__Erysipelotrichaceae_bacterium_21_3.t__GCF_000242195
ARO_3000196	tet32_TM_	3.84578	9.85656	0.00199955	0.0833146	3.61438	2.72504	0.854795	0.995046	5.18185	NA	NA	NA	0.152334	k__Bacteria.p__Firmicutes.c__Clostridia.o__Clostridiales.f__Lachnospiraceae.g__Blautia.s__Ruminococcus_obeum.t__Ruminococcus_obeum_unclassified
ARO_3002628	aad(6)_JM_	2.71093	8.41343	0.00312792	0.0977476	1.09128	2.83315	0.237898	0.995046	2.35074	NA	NA	NA	0.382346	k__Bacteria.p__Firmicutes.c__Erysipelotrichia.o__Erysipelotrichales.f__Erysipelotrichaceae.g__Erysipelotrichaceae_noname.s__Erysipelotrichaceae_bacterium_21_3.t__GCF_000242195
Paracetamol
ARMarker	Synonym	mean_IBDNoDrugs	mean_IBDParacetamol	IBDParacetamol.pvalue	IBDParacetamol.FDR	mean_LLDeepNoDrugs	mean_LLDeepParacetamol	LLDeepParacetamol.pvalue	LLDeepParacetamol.FDR	mean_MIBSNoDrugs	mean_MIBSParacetamol	MIBSParacetamol.pvalue	MIBSParacetamol.FDR	Correlation	AssociatedTaxa
ARO_3000616	mel_TM_	0.310068	1.85608	3.70114e-05	0.00462643	0.235394	0.534305	0.0279306	0.664749	0.507437	0.477433	0.259391	0.751569	0.562981	k__Bacteria.p__Firmicutes.c__Bacilli.o__Lactobacillales.f__Streptococcaceae.g__Streptococcus.s__Streptococcus_parasanguinis.t__Streptococcus_parasanguinis_unclassified
ARO_3004033	tetB(46)_TM_	0.21904	1.11394	0.0001051	0.00656878	0.167562	0.393808	0.432438	0.876122	0.269542	0.341813	0.917988	0.990949	0.75491	k__Bacteria.p__Firmicutes.c__Bacilli.o__Lactobacillales.f__Streptococcaceae.g__Streptococcus.s__Streptococcus_parasanguinis.t__Streptococcus_parasanguinis_unclassified
ARO_3004032	tetA(46)_TM_	0.216841	1.01945	0.000559297	0.023304	0.142722	0.478464	0.341116	0.864769	0.279716	0.236153	0.592301	0.940609	0.74725	k__Bacteria.p__Firmicutes.c__Bacilli.o__Lactobacillales.f__Streptococcaceae.g__Streptococcus.s__Streptococcus_parasanguinis.t__Streptococcus_parasanguinis_unclassified
Platelet aggregation inhibitor
ARMarker	Synonym	mean_IBDNoDrugs	mean_IBDPlatelet	IBDPlatelet.pvalue	IBDPlatelet.FDR	mean_LLDeepNoDrugs	mean_LLDeepPlatelet	LLDeepPlatelet.pvalue	LLDeepPlatelet.FDR	mean_MIBSNoDrugs	mean_MIBSPlatelet	MIBSPlatelet.pvalue	MIBSPlatelet.FDR	Correlation	AssociatedTaxa
ARO_3004032	tetA(46)_TM_	0.216841	1.46048	0.000117669	0.0141077	0.142722	1.10903	0.0303836	0.296019	0.279716	0.670347	0.620798	0.777696	0.74725	k__Bacteria.p__Firmicutes.c__Bacilli.o__Lactobacillales.f__Streptococcaceae.g__Streptococcus.s__Streptococcus_parasanguinis.t__Streptococcus_parasanguinis_unclassified
ARO_3004033	tetB(46)_TM_	0.21904	1.52552	0.000225724	0.0141077	0.167562	1.23587	0.0114386	0.233731	0.269542	0.757958	0.460167	0.666652	0.75491	k__Bacteria.p__Firmicutes.c__Bacilli.o__Lactobacillales.f__Streptococcaceae.g__Streptococcus.s__Streptococcus_parasanguinis.t__Streptococcus_parasanguinis_unclassified
ARO_3000616	mel_TM_	0.310068	2.34389	0.000834678	0.0347783	0.235394	1.28787	0.0350483	0.296019	0.507437	1.09585	0.358808	0.611284	0.562981	k__Bacteria.p__Firmicutes.c__Bacilli.o__Lactobacillales.f__Streptococcaceae.g__Streptococcus.s__Streptococcus_parasanguinis.t__Streptococcus_parasanguinis_unclassified
ARO_3002660	APH(6)-Id_TM_	0.514621	0.549742	0.51973	0.93674	0.119417	0.361761	6.35688e-07	7.56469e-05	0.394743	0.329699	0.75196	0.841301	0.233164	k__Bacteria.p__Proteobacteria.c__Gammaproteobacteria.o__Enterobacteriales.f__Enterobacteriaceae.g__Escherichia.s__Escherichia_coli.t__Escherichia_coli_unclassified
ARO_3001329	mdtG_TM_	1.88666	0.765012	0.442726	0.93674	0.49214	0.628934	0.0506287	0.334712	0.331776	1.09181	0.000817109	0.0923333	0.569677	k__Bacteria.p__Proteobacteria.c__Gammaproteobacteria.o__Enterobacteriales.f__Enterobacteriaceae.g__Escherichia.s__Escherichia_coli.t__Escherichia_coli_unclassified
Proton pump inhibiter
ARMarker	Synonym	mean_IBDNoDrugs	mean_IBDPPI	IBDPPI.pvalue	IBDPPI.FDR	mean_LLDeepNoDrugs	mean_LLDeepPPI	LLDeepPPI.pvalue	LLDeepPPI.FDR	mean_MIBSNoDrugs	mean_MIBSPPI	MIBSPPI.pvalue	MIBSPPI.FDR	Correlation	AssociatedTaxa
ARO_3004032	tetA(46)_TM_	0.216841	2.27959	1.38211e-12	8.63818e-11	0.142722	1.1891	1.15148e-16	1.37027e-14	0.279716	1.78345	8.83965e-05	0.0033296	0.74725	k__Bacteria.p__Firmicutes.c__Bacilli.o__Lactobacillales.f__Streptococcaceae.g__Streptococcus.s__Streptococcus_parasanguinis.t__Streptococcus_parasanguinis_unclassified
ARO_3004033	tetB(46)_TM_	0.21904	2.92105	1.0108e-12	8.63818e-11	0.167562	1.30863	1.90322e-15	1.13242e-13	0.269542	1.95683	6.34404e-07	7.16876e-05	0.75491	k__Bacteria.p__Firmicutes.c__Bacilli.o__Lactobacillales.f__Streptococcaceae.g__Streptococcus.s__Streptococcus_parasanguinis.t__Streptococcus_parasanguinis_unclassified
ARO_3000616	mel_TM_	0.310068	3.49666	4.56468e-11	1.90195e-09	0.235394	1.5317	2.55636e-14	1.01402e-12	0.507437	3.28631	7.2196e-05	0.0033296	0.562981	k__Bacteria.p__Firmicutes.c__Bacilli.o__Lactobacillales.f__Streptococcaceae.g__Streptococcus.s__Streptococcus_parasanguinis.t__Streptococcus_parasanguinis_unclassified
ARO_3000615	mefA_TM_	2.63883	6.02517	1.03844e-06	3.24513e-05	1.03365	2.50251	1.20264e-10	3.57785e-09	1.68138	4.02946	0.00476419	0.107671	0.285367	k__Bacteria.p__Firmicutes.c__Bacilli.o__Lactobacillales.f__Streptococcaceae.g__Streptococcus.s__Streptococcus_parasanguinis.t__Streptococcus_parasanguinis_unclassified
ARO_3002837	lnuC_TM_	8.32812	8.45484	0.0017214	0.043035	2.39194	4.53163	0.0587283	0.139773	6.38946	3.78049	0.465203	0.784595	0.375482	k__Bacteria.p__Firmicutes.c__Erysipelotrichia.o__Erysipelotrichales.f__Erysipelotrichaceae.g__Erysipelotrichaceae_noname.s__Erysipelotrichaceae_bacterium_21_3.t__GCF_000242195
ARO_3002152	DHA-21_TM_	7.15803	5.42088	0.00307794	0.0641237	3.66875	4.87343	0.397612	0.477938	6.08414	5.04972	0.322067	0.762941	0.20417	k__Bacteria.p__Firmicutes.c__Clostridia.o__Clostridiales.f__Lachnospiraceae.g__Blautia.s__Ruminococcus_gnavus.t__Ruminococcus_gnavus_unclassified
ARO_3001329	mdtG_TM_	1.88666	2.33608	0.888429	0.999156	0.49214	2.32223	3.02326e-06	7.19535e-05	0.331776	0.564695	0.0638535	0.558449	0.569677	k__Bacteria.p__Proteobacteria.c__Gammaproteobacteria.o__Enterobacteriales.f__Enterobacteriaceae.g__Escherichia.s__Escherichia_coli.t__Escherichia_coli_unclassified
ARO_3000190	tetO_TM_	49.4174	59.4142	0.227971	0.888391	30.6774	41.4527	3.87996e-05	0.000769526	62.2117	57.8068	0.888342	0.957902	0.345847	k__Bacteria.p__Firmicutes.c__Clostridia.o__Clostridiales.f__Lachnospiraceae.g__Blautia
ARO_3000498	ErmF_TM_	2.22949	3.07339	0.435314	0.972354	0.833221	1.64126	6.9951e-05	0.00118917	1.42143	2.59521	0.624077	0.868763	0.290356	k__Bacteria.p__Bacteroidetes
ARO_3000194	tetW_TM_	36.6986	55.7394	0.0116701	0.145877	39.7193	52.6035	0.000378726	0.00563355	84.6086	55.2792	0.899445	0.957902	0.208709	k__Bacteria.p__Firmicutes.c__Clostridia.o__Clostridiales.f__Ruminococcaceae.g__Subdoligranulum
ARO_3000375	ErmB_TM_	5.79318	6.86225	0.188774	0.888391	3.35093	4.86518	0.00117607	0.0139953	3.99831	5.84768	0.0741304	0.558449	0.287189	k__Bacteria.p__Actinobacteria.c__Actinobacteria.o__Coriobacteriales.f__Coriobacteriaceae.g__Eggerthella
ARO_3003889	Escherichia_JM_1	1.5072	1.9363	0.168287	0.888391	0.32316	1.26276	0.00106993	0.0139953	0.243001	0.446369	0.0935118	0.570706	0.540055	k__Bacteria.p__Proteobacteria.c__Gammaproteobacteria.o__Enterobacteriales.f__Enterobacteriaceae.g__Escherichia.s__Escherichia_coli.t__Escherichia_coli_unclassified
ARO_3000499	acrE_JM_	1.55461	1.64061	0.274581	0.888391	0.242259	1.11865	0.00150745	0.0162798	0.135017	0.275694	0.182151	0.640418	0.537001	k__Bacteria.p__Proteobacteria.c__Gammaproteobacteria.o__Enterobacteriales.f__Enterobacteriaceae.g__Escherichia.s__Escherichia_coli.t__Escherichia_coli_unclassified
ARO_3000309	emrD_JM_	1.68566	1.53244	0.348365	0.926501	0.27591	1.45782	0.00164166	0.0162798	0.188323	0.445861	0.318112	0.762941	0.550959	k__Bacteria.p__Proteobacteria.c__Gammaproteobacteria.o__Enterobacteriales.f__Enterobacteriaceae.g__Escherichia.s__Escherichia_coli.t__Escherichia_coli_unclassified
ARO_3002628	aad(6)_JM_	2.71093	4.35523	0.0171542	0.194934	1.09128	1.96913	0.00279134	0.0242231	2.35074	2.91135	0.111111	0.570706	0.382346	k__Bacteria.p__Firmicutes.c__Erysipelotrichia.o__Erysipelotrichales.f__Erysipelotrichaceae.g__Erysipelotrichaceae_noname.s__Erysipelotrichaceae_bacterium_21_3.t__GCF_000242195
ARO_3000522	ErmG_TM_	1.86235	1.97221	0.0420919	0.350766	0.315262	0.819304	0.00284977	0.0242231	0.426377	0.729856	0.0216453	0.305739	0.310168	k__Bacteria.p__Firmicutes.c__Erysipelotrichia.o__Erysipelotrichales.f__Erysipelotrichaceae.g__Erysipelotrichaceae_noname.s__Erysipelotrichaceae_bacterium_21_3.t__GCF_000242195
ARO_3003939	Salmonella_TM_2	2.07434	1.88317	0.243188	0.888391	0.319616	1.49247	0.00363531	0.0288401	0.323033	0.466995	0.413898	0.783438	0.616165	k__Bacteria.p__Proteobacteria.c__Gammaproteobacteria.o__Enterobacteriales.f__Enterobacteriaceae.g__Escherichia.s__Escherichia_coli.t__Escherichia_coli_unclassified
ARO_3003577	PmrE_JM_	0.989922	1.42409	0.895002	0.999156	0.211865	0.690725	0.00418748	0.0311444	NA	NA	NA	NA	0.48096	k__Bacteria.p__Proteobacteria.c__Gammaproteobacteria.o__Enterobacteriales.f__Enterobacteriaceae.g__Escherichia.s__Escherichia_coli.t__Escherichia_coli_unclassified
ARO_3000237	tolC_TM_	1.86678	1.65344	0.70177	0.999156	0.233312	1.13204	0.00591862	0.0414304	0.270737	0.274893	0.192692	0.640418	0.692163	k__Bacteria.p__Proteobacteria.c__Gammaproteobacteria.o__Enterobacteriales.f__Enterobacteriaceae.g__Escherichia.s__Escherichia_coli.t__Escherichia_coli_unclassified
ARO_3000518	CRP_TM_	2.12368	2.11662	0.572154	0.999156	0.377998	1.50481	0.00803944	0.0531496	0.325986	0.479122	0.093667	0.570706	0.616792	k__Bacteria.p__Proteobacteria.c__Gammaproteobacteria.o__Enterobacteriales.f__Enterobacteriaceae
ARO_3000205	tetX_TM_	1.36683	1.93418	0.118833	0.81976	0.503195	0.751769	0.00852457	0.0533907	0.506143	1.92483	0.404352	0.783438	0.197677	k__Bacteria.p__Bacteroidetes.c__Bacteroidia.o__Bacteroidales.f__Bacteroidaceae.g__Bacteroides
ARO_3002818	msrB_TM_	1.04756	1.13582	0.943988	0.999156	0.191101	0.798325	0.00929063	0.0552793	0.212643	0.183854	0.923994	0.957902	0.691412	k__Bacteria.p__Proteobacteria.c__Gammaproteobacteria.o__Enterobacteriales.f__Enterobacteriaceae.g__Escherichia.s__Escherichia_coli.t__Escherichia_coli_unclassified
ARO_3002647	APH(3_)-IIIa_TM_	4.80889	7.39593	0.00845807	0.145877	2.42437	4.95424	0.0105334	0.0596894	6.47326	4.03947	0.914242	0.957902	0.403898	k__Bacteria.p__Firmicutes.c__Erysipelotrichia.o__Erysipelotrichales.f__Erysipelotrichaceae.g__Erysipelotrichaceae_noname.s__Erysipelotrichaceae_bacterium_21_3.t__GCF_000242195
ARO_3000216	acrB_JM_	1.81952	1.70306	0.711715	0.999156	0.324618	1.15599	0.0122718	0.0663793	0.261892	0.427209	0.638118	0.868763	0.527952	k__Bacteria.p__Proteobacteria.c__Gammaproteobacteria.o__Enterobacteriales.f__Enterobacteriaceae
ARO_3002986	bacA_JM_	1.8395	1.83071	0.301157	0.888391	0.315516	1.15166	0.0158224	0.0759877	0.485625	0.356833	0.324081	0.762941	0.563407	k__Bacteria.p__Proteobacteria.c__Gammaproteobacteria.o__Enterobacteriales.f__Enterobacteriaceae
ARO_3004042	Enterobacter_TM_1	2.22612	2.61671	0.312862	0.888391	0.405373	1.45577	0.0150243	0.0759877	0.444951	0.381333	0.719758	0.912169	0.70298	k__Bacteria.p__Proteobacteria.c__Gammaproteobacteria.o__Enterobacteriales.f__Enterobacteriaceae
ARO_3000795	mdtE_TM_	1.9571	1.96026	0.757122	0.999156	0.28905	1.18995	0.0172409	0.0759877	0.273758	0.508868	0.0715979	0.558449	0.670257	k__Bacteria.p__Proteobacteria.c__Gammaproteobacteria.o__Enterobacteriales.f__Enterobacteriaceae.g__Escherichia.s__Escherichia_coli.t__Escherichia_coli_unclassified
ARO_3003576	PmrC_TM_	1.77247	1.73064	0.776972	0.999156	0.283366	1.22881	0.0170076	0.0759877	0.258298	0.236285	0.372033	0.783438	0.655133	k__Bacteria.p__Proteobacteria.c__Gammaproteobacteria.o__Enterobacteriales.f__Enterobacteriaceae.g__Escherichia.s__Escherichia_coli.t__Escherichia_coli_unclassified
ARO_3003751	Escherichia_TM_7	0.752688	0.743742	0.657707	0.999156	0.134717	0.652605	0.0169224	0.0759877	0.182384	0.110724	0.890596	0.957902	0.588753	k__Bacteria.p__Proteobacteria.c__Gammaproteobacteria.o__Enterobacteriales.f__Enterobacteriaceae.g__Escherichia.s__Escherichia_coli.t__Escherichia_coli_unclassified
ARO_3000621	PC1_TM_	0.186582	0.364626	0.40043	0.972354	0.402807	0.204509	0.0191711	0.0786676	0.277965	0.364608	0.524131	0.827896	0.172947	k__Bacteria.p__Firmicutes.c__Clostridia.o__Clostridiales.f__Lachnospiraceae.g__Roseburia.s__Roseburia_intestinalis.t__Roseburia_intestinalis_unclassified
ARO_3003548	mdtN_TM_	1.59404	1.40316	0.9985	1	0.272338	1.27591	0.0185926	0.0786676	NA	NA	NA	NA	0.51779	k__Bacteria.p__Proteobacteria.c__Gammaproteobacteria.o__Enterobacteriales.f__Enterobacteriaceae.g__Escherichia.s__Escherichia_coli.t__Escherichia_coli_unclassified
ARO_3003952	YojI_TM_	0.953967	1.0622	0.905044	0.999156	0.17572	0.845264	0.019951	0.079139	0.17572	0.13743	0.228613	0.70258	0.590864	k__Bacteria.p__Proteobacteria.c__Gammaproteobacteria.o__Enterobacteriales.f__Enterobacteriaceae.g__Escherichia.s__Escherichia_coli.t__Escherichia_coli_unclassified
ARO_3004045	antibiotic_TM_	1.39509	1.45804	0.750213	0.999156	0.248946	1.04878	0.0232377	0.0892027	0.211285	0.173712	0.339028	0.766204	0.669017	k__Bacteria.p__Proteobacteria.c__Gammaproteobacteria.o__Enterobacteriales.f__Enterobacteriaceae.g__Escherichia.s__Escherichia_coli.t__Escherichia_coli_unclassified
ARO_3003775	Escherichia_JM_	2.48579	2.5307	0.515346	0.999156	0.411794	1.74397	0.024496	0.0910946	0.643969	0.601961	0.586552	0.868763	0.592166	k__Bacteria.p__Proteobacteria.c__Gammaproteobacteria.o__Enterobacteriales.f__Enterobacteriaceae.g__Escherichia.s__Escherichia_coli.t__Escherichia_coli_unclassified
ARO_3003834	gadE_TM_	1.60148	1.74738	0.922594	0.999156	0.304687	1.17419	0.0255272	0.0920525	0.297987	0.270809	0.318333	0.762941	0.753211	k__Bacteria.p__Proteobacteria.c__Gammaproteobacteria.o__Enterobacteriales.f__Enterobacteriaceae.g__Escherichia.s__Escherichia_coli.t__Escherichia_coli_unclassified
ARO_3001328	mdfA_TM_	0.660875	0.945148	0.731249	0.999156	0.138025	0.512427	0.0270388	0.0946357	NA	NA	NA	NA	0.498848	k__Bacteria.p__Proteobacteria.c__Gammaproteobacteria.o__Enterobacteriales.f__Enterobacteriaceae.g__Escherichia.s__Escherichia_coli.t__Escherichia_coli_unclassified
ARO_3000656	acrS_TM_	1.31138	1.53798	0.71466	0.999156	0.250953	1.21791	0.0315153	0.0995047	0.275203	0.336083	0.142331	0.618592	0.66341	k__Bacteria.p__Proteobacteria.c__Gammaproteobacteria.o__Enterobacteriales.f__Enterobacteriaceae.g__Escherichia.s__Escherichia_coli.t__Escherichia_coli_unclassified
ARO_3000793	mdtB_JM_	1.80839	2.13162	0.890065	0.999156	0.326986	1.39495	0.0316273	0.0995047	0.369854	0.267126	0.9041	0.957902	0.601238	k__Bacteria.p__Proteobacteria.c__Gammaproteobacteria.o__Enterobacteriales.f__Enterobacteriaceae.g__Escherichia.s__Escherichia_coli.t__Escherichia_coli_unclassified
ARO_3000796	mdtF_TM_	1.40035	1.39968	0.617503	0.999156	0.177166	0.727759	0.0317746	0.0995047	0.174051	0.26206	0.588923	0.868763	0.665919	k__Bacteria.p__Proteobacteria.c__Gammaproteobacteria.o__Enterobacteriales.f__Enterobacteriaceae.g__Escherichia.s__Escherichia_coli.t__Escherichia_coli_unclassified
ARO_3000833	evgS_TM_	1.35151	2.07552	0.888024	0.999156	0.240511	1.09703	0.0308053	0.0995047	0.301322	0.304433	0.153522	0.61957	0.649916	k__Bacteria.p__Proteobacteria.c__Gammaproteobacteria.o__Enterobacteriales.f__Enterobacteriaceae.g__Escherichia.s__Escherichia_coli.t__Escherichia_coli_unclassified
Statin
ARMarker	Synonym	mean_IBDNoDrugs	mean_IBDstatine	IBDstatine.pvalue	IBDstatine.FDR	mean_LLDeepNoDrugs	mean_LLDeepstatine	LLDeepstatine.pvalue	LLDeepstatine.FDR	mean_MIBSNoDrugs	mean_MIBSstatine	MIBSstatine.pvalue	MIBSstatine.FDR	Correlation	AssociatedTaxa
ARO_3004032	tetA(46)_TM_	0.216841	1.43241	9.23771e-06	0.00115471	0.142722	0.93719	5.23048e-05	0.00155607	0.279716	0.390806	0.81971	0.892193	0.74725	k__Bacteria.p__Firmicutes.c__Bacilli.o__Lactobacillales.f__Streptococcaceae.g__Streptococcus.s__Streptococcus_parasanguinis.t__Streptococcus_parasanguinis_unclassified
ARO_3004033	tetB(46)_TM_	0.21904	1.55536	0.000214275	0.0133922	0.167562	1.12996	0.000343734	0.00454493	0.269542	0.441967	0.450203	0.687472	0.75491	k__Bacteria.p__Firmicutes.c__Bacilli.o__Lactobacillales.f__Streptococcaceae.g__Streptococcus.s__Streptococcus_parasanguinis.t__Streptococcus_parasanguinis_unclassified
ARO_3000616	mel_TM_	0.310068	2.09562	0.000498496	0.0207707	0.235394	1.2986	3.79742e-05	0.00150631	0.507437	0.602415	0.491883	0.714791	0.562981	k__Bacteria.p__Firmicutes.c__Bacilli.o__Lactobacillales.f__Streptococcaceae.g__Streptococcus.s__Streptococcus_parasanguinis.t__Streptococcus_parasanguinis_unclassified
ARO_3000194	tetW_TM_	36.6986	73.5158	0.00148407	0.0463771	39.7193	47.4362	0.244661	0.323496	84.6086	76.8762	0.874411	0.923443	0.208709	k__Bacteria.p__Firmicutes.c__Clostridia.o__Clostridiales.f__Ruminococcaceae.g__Subdoligranulum
ARO_3002932	vanSB_TM_	0.00957999	0.0488863	0.00323504	0.0808759	NA	NA	NA	NA	0.0216617	0.138941	0.0516706	0.240108	0.134419	k__Bacteria.p__Firmicutes.c__Erysipelotrichia.o__Erysipelotrichales.f__Erysipelotrichaceae.g__Erysipelotrichaceae_noname.s__Erysipelotrichaceae_bacterium_21_3.t__GCF_000242195
ARO_3002837	lnuC_TM_	8.32812	9.15261	0.00457061	0.0952211	2.39194	2.45155	0.827924	0.83494	6.38946	13.6243	0.0192826	0.19468	0.375482	k__Bacteria.p__Firmicutes.c__Erysipelotrichia.o__Erysipelotrichales.f__Erysipelotrichaceae.g__Erysipelotrichaceae_noname.s__Erysipelotrichaceae_bacterium_21_3.t__GCF_000242195
ARO_3001329	mdtG_TM_	1.88666	1.5938	0.852292	0.951218	0.49214	1.61854	9.36177e-06	0.000606532	0.331776	0.411906	0.0355408	0.210318	0.569677	k__Bacteria.p__Proteobacteria.c__Gammaproteobacteria.o__Enterobacteriales.f__Enterobacteriaceae.g__Escherichia.s__Escherichia_coli.t__Escherichia_coli_unclassified
ARO_3003889	Escherichia_JM_1	1.5072	0.692913	0.992334	0.992334	0.32316	1.07155	1.01938e-05	0.000606532	0.243001	0.641642	0.0653835	0.282216	0.540055	k__Bacteria.p__Proteobacteria.c__Gammaproteobacteria.o__Enterobacteriales.f__Enterobacteriaceae.g__Escherichia.s__Escherichia_coli.t__Escherichia_coli_unclassified
ARO_3003369	Escherichia_QM68_	7.38823	3.54169	0.228452	0.808709	1.03165	3.65981	0.000230634	0.00377561	1.02414	2.46353	0.00947312	0.17841	0.572531	k__Bacteria.p__Proteobacteria.c__Gammaproteobacteria.o__Enterobacteriales.f__Enterobacteriaceae.g__Escherichia.s__Escherichia_coli.t__Escherichia_coli_unclassified
ARO_3000794	mdtC_JM_	1.01314	0.767637	0.395146	0.858996	0.246568	0.623312	0.000253822	0.00377561	0.166992	0.342098	0.13905	0.404242	0.522953	k__Bacteria.p__Proteobacteria.c__Gammaproteobacteria.o__Enterobacteriales.f__Enterobacteriaceae.g__Escherichia.s__Escherichia_coli.t__Escherichia_coli_unclassified
ARO_3003834	gadE_TM_	1.60148	0.746303	0.728365	0.92004	0.304687	0.881923	0.000234103	0.00377561	0.297987	0.286139	0.0900637	0.29933	0.753211	k__Bacteria.p__Proteobacteria.c__Gammaproteobacteria.o__Enterobacteriales.f__Enterobacteriaceae.g__Escherichia.s__Escherichia_coli.t__Escherichia_coli_unclassified
ARO_3002660	APH(6)-Id_TM_	0.514621	0.261156	0.780535	0.920442	0.119417	0.156571	0.000183449	0.00377561	0.394743	0.126514	0.517239	0.739848	0.233164	k__Bacteria.p__Proteobacteria.c__Gammaproteobacteria.o__Enterobacteriales.f__Enterobacteriaceae.g__Escherichia.s__Escherichia_coli.t__Escherichia_coli_unclassified
ARO_3000833	evgS_TM_	1.35151	0.711981	0.369972	0.858996	0.240511	0.811969	0.000420135	0.0049996	0.301322	0.525263	0.0143821	0.192454	0.649916	k__Bacteria.p__Proteobacteria.c__Gammaproteobacteria.o__Enterobacteriales.f__Enterobacteriaceae.g__Escherichia.s__Escherichia_coli.t__Escherichia_coli_unclassified
ARO_3000237	tolC_TM_	1.86678	0.915381	0.464625	0.858996	0.233312	0.770114	0.00112115	0.0103388	0.270737	0.298592	0.0733825	0.282216	0.692163	k__Bacteria.p__Proteobacteria.c__Gammaproteobacteria.o__Enterobacteriales.f__Enterobacteriaceae.g__Escherichia.s__Escherichia_coli.t__Escherichia_coli_unclassified
ARO_3000309	emrD_JM_	1.68566	0.591894	0.609929	0.907633	0.27591	1.10279	0.00102167	0.0103388	0.188323	0.25646	0.610602	0.825616	0.550959	k__Bacteria.p__Proteobacteria.c__Gammaproteobacteria.o__Enterobacteriales.f__Enterobacteriaceae.g__Escherichia.s__Escherichia_coli.t__Escherichia_coli_unclassified
ARO_3000518	CRP_TM_	2.12368	1.44831	0.838105	0.951218	0.377998	1.09389	0.00112945	0.0103388	0.325986	0.692488	0.00861272	0.17841	0.616792	k__Bacteria.p__Proteobacteria.c__Gammaproteobacteria.o__Enterobacteriales.f__Enterobacteriaceae
ARO_3003838	gadW_TM_	1.28657	0.40647	0.367374	0.858996	0.178008	0.598125	0.00160536	0.0136455	0.183761	0.514185	0.0380809	0.210318	0.644014	k__Bacteria.p__Proteobacteria.c__Gammaproteobacteria.o__Enterobacteriales.f__Enterobacteriaceae.g__Escherichia.s__Escherichia_coli.t__Escherichia_coli_unclassified
ARO_3004049	antibiotic_JM_	1.63985	0.976175	0.564257	0.900067	0.358877	1.02293	0.00284229	0.0225488	NA	NA	NA	NA	0.575425	k__Bacteria.p__Proteobacteria.c__Gammaproteobacteria.o__Enterobacteriales.f__Enterobacteriaceae
ARO_3000828	baeR_TM_	1.57366	1.06101	0.58964	0.900067	0.302581	0.935787	0.00317559	0.0236185	0.266483	0.38032	0.244894	0.518754	0.697532	k__Bacteria.p__Proteobacteria.c__Gammaproteobacteria.o__Enterobacteriales.f__Enterobacteriaceae.g__Escherichia
ARO_3000499	acrE_JM_	1.55461	0.928864	0.489688	0.858996	0.242259	0.881164	0.00407393	0.0282523	0.135017	0.586271	0.0170313	0.192454	0.537001	k__Bacteria.p__Proteobacteria.c__Gammaproteobacteria.o__Enterobacteriales.f__Enterobacteriaceae.g__Escherichia.s__Escherichia_coli.t__Escherichia_coli_unclassified
ARO_3003952	YojI_TM_	0.953967	0.784116	0.899068	0.964656	0.17572	0.550037	0.00427345	0.0282523	0.17572	0.244204	0.077537	0.282635	0.590864	k__Bacteria.p__Proteobacteria.c__Gammaproteobacteria.o__Enterobacteriales.f__Enterobacteriaceae.g__Escherichia.s__Escherichia_coli.t__Escherichia_coli_unclassified
ARO_3000676	H-NS_TM_	0.810534	0.991312	0.754671	0.92004	0.188054	0.464774	0.00475003	0.0297502	0.163584	0.190377	0.32113	0.604795	0.609692	k__Bacteria.p__Proteobacteria.c__Gammaproteobacteria.o__Enterobacteriales.f__Enterobacteriaceae.g__Escherichia.s__Escherichia_coli.t__Escherichia_coli_unclassified
ARO_3003576	PmrC_TM_	1.77247	0.983637	0.245848	0.808709	0.283366	0.550787	0.00533326	0.0317329	0.258298	0.311943	0.0733254	0.282216	0.655133	k__Bacteria.p__Proteobacteria.c__Gammaproteobacteria.o__Enterobacteriales.f__Enterobacteriaceae.g__Escherichia.s__Escherichia_coli.t__Escherichia_coli_unclassified
ARO_3004045	antibiotic_TM_	1.39509	0.931034	0.161043	0.808709	0.248946	0.567171	0.00584418	0.033117	0.211285	0.329344	0.0830419	0.293242	0.669017	k__Bacteria.p__Proteobacteria.c__Gammaproteobacteria.o__Enterobacteriales.f__Enterobacteriaceae.g__Escherichia.s__Escherichia_coli.t__Escherichia_coli_unclassified
ARO_3000826	sdiA_TM_	1.41994	1.33283	0.303893	0.858996	0.319477	0.854784	0.00721414	0.0338421	0.211786	0.37355	0.376436	0.635456	0.544857	k__Bacteria.p__Proteobacteria.c__Gammaproteobacteria.o__Enterobacteriales.f__Enterobacteriaceae
ARO_3003578	PmrF_TM_	1.38424	1.27857	0.326275	0.858996	0.365572	0.698059	0.00767845	0.0338421	0.354724	0.41535	0.0749246	0.282216	0.562005	k__Bacteria.p__Proteobacteria.c__Gammaproteobacteria.o__Enterobacteriales.f__Enterobacteriaceae.g__Escherichia.s__Escherichia_coli.t__Escherichia_coli_unclassified
ARO_3000508	gadX_TM_	0.89149	1.06502	0.714319	0.92004	0.202288	0.479527	0.00712969	0.0338421	0.207948	0.24526	0.375554	0.635456	0.66299	k__Bacteria.p__Proteobacteria.c__Gammaproteobacteria.o__Enterobacteriales.f__Enterobacteriaceae.g__Escherichia.s__Escherichia_coli.t__Escherichia_coli_unclassified
ARO_3003844	mfd_TM_	1.59007	0.652228	0.644646	0.92004	0.215838	0.46699	0.00731427	0.0338421	NA	NA	NA	NA	0.528432	k__Bacteria.p__Proteobacteria.c__Gammaproteobacteria.o__Enterobacteriales.f__Enterobacteriaceae.g__Escherichia.s__Escherichia_coli.t__Escherichia_coli_unclassified
ARO_3002986	bacA_JM_	1.8395	1.70305	0.896089	0.964656	0.315516	0.715053	0.00755619	0.0338421	0.485625	0.273351	0.975369	0.994743	0.563407	k__Bacteria.p__Proteobacteria.c__Gammaproteobacteria.o__Enterobacteriales.f__Enterobacteriaceae
ARO_3000216	acrB_JM_	1.81952	1.23015	0.932365	0.972024	0.324618	0.709154	0.0073408	0.0338421	0.261892	0.738905	0.014904	0.192454	0.527952	k__Bacteria.p__Proteobacteria.c__Gammaproteobacteria.o__Enterobacteriales.f__Enterobacteriaceae
ARO_3001215	mdtL_TM_	1.7089	1.06922	0.67516	0.92004	0.293243	0.925982	0.00857621	0.0352838	0.245979	0.582732	0.270925	0.537098	0.722371	k__Bacteria.p__Proteobacteria.c__Gammaproteobacteria.o__Enterobacteriales.f__Enterobacteriaceae.g__Escherichia.s__Escherichia_coli.t__Escherichia_coli_unclassified
ARO_3000516	emrR_TM_	1.38222	0.540059	0.975944	0.983814	0.233597	0.714005	0.00859857	0.0352838	0.370264	0.133273	0.438474	0.687472	0.675452	k__Bacteria.p__Proteobacteria.c__Gammaproteobacteria.o__Enterobacteriales.f__Enterobacteriaceae
ARO_3000656	acrS_TM_	1.31138	1.19858	0.346674	0.858996	0.250953	0.855461	0.00889746	0.0352932	0.275203	0.363756	0.00724853	0.17841	0.66341	k__Bacteria.p__Proteobacteria.c__Gammaproteobacteria.o__Enterobacteriales.f__Enterobacteriaceae.g__Escherichia.s__Escherichia_coli.t__Escherichia_coli_unclassified
ARO_3000796	mdtF_TM_	1.40035	0.760701	0.47855	0.858996	0.177166	0.659817	0.00966459	0.0359402	0.174051	0.266666	0.41826	0.675191	0.665919	k__Bacteria.p__Proteobacteria.c__Gammaproteobacteria.o__Enterobacteriales.f__Enterobacteriaceae.g__Escherichia.s__Escherichia_coli.t__Escherichia_coli_unclassified
ARO_3000024	patA_TM_	1.72758	1.2358	0.973888	0.983814	0.274735	0.833429	0.00936333	0.0359402	0.244854	0.271287	0.0220237	0.19468	0.582358	k__Bacteria.p__Proteobacteria.c__Gammaproteobacteria.o__Enterobacteriales.f__Enterobacteriaceae.g__Escherichia.s__Escherichia_coli.t__Escherichia_coli_unclassified
ARO_3000830	cpxA_TM_	2.50907	1.09688	0.300909	0.858996	0.378828	0.847863	0.0110698	0.0399183	0.23297	0.697675	0.0323417	0.210318	0.589655	k__Bacteria.p__Proteobacteria.c__Gammaproteobacteria.o__Enterobacteriales.f__Enterobacteriaceae.g__Escherichia.s__Escherichia_coli.t__Escherichia_coli_unclassified
ARO_3000254	emrY_TM_	1.43007	1.08685	0.542056	0.89154	0.258885	0.940531	0.0143761	0.0503162	0.25153	0.475497	0.00185536	0.104828	0.761824	k__Bacteria.p__Proteobacteria.c__Gammaproteobacteria.o__Enterobacteriales.f__Enterobacteriaceae.g__Escherichia.s__Escherichia_coli.t__Escherichia_coli_unclassified
ARO_3002628	aad(6)_JM_	2.71093	7.7566	0.0477336	0.594349	1.09128	2.05408	0.0154442	0.0525103	2.35074	1.33369	0.69809	0.857437	0.382346	k__Bacteria.p__Firmicutes.c__Erysipelotrichia.o__Erysipelotrichales.f__Erysipelotrichaceae.g__Erysipelotrichaceae_noname.s__Erysipelotrichaceae_bacterium_21_3.t__GCF_000242195
ARO_3003303	Escherichia_TM_2	1.89805	0.915314	0.665274	0.92004	0.287248	0.948133	0.0174499	0.0576817	0.267772	0.290026	0.664846	0.844185	0.686512	k__Bacteria.p__Proteobacteria.c__Gammaproteobacteria.o__Enterobacteriales.f__Enterobacteriaceae.g__Escherichia.s__Escherichia_coli.t__Escherichia_coli_unclassified
ARO_3001413	OXA-18_TM_	NA	NA	NA	NA	0.206446	0.0553363	0.018066	0.0581042	0.262068	0.0189651	0.155912	0.429708	0.126738	k__Bacteria.p__Firmicutes.c__Clostridia.o__Clostridiales.f__Ruminococcaceae.g__Faecalibacterium.s__Faecalibacterium_prausnitzii
ARO_3002639	APH(3__)-Ib_TM_	0.446879	0.341117	0.393504	0.858996	0.0994308	0.142105	0.0208793	0.0622398	0.299532	0.0442818	0.367085	0.635456	0.213215	k__Bacteria.p__Proteobacteria.c__Gammaproteobacteria.o__Enterobacteriales.f__Enterobacteriaceae.g__Escherichia.s__Escherichia_coli.t__Escherichia_coli_unclassified
ARO_3003939	Salmonella_TM_2	2.07434	0.901537	0.450553	0.858996	0.319616	1.14368	0.0217988	0.0622398	0.323033	0.418038	0.220851	0.489337	0.616165	k__Bacteria.p__Proteobacteria.c__Gammaproteobacteria.o__Enterobacteriales.f__Enterobacteriaceae.g__Escherichia.s__Escherichia_coli.t__Escherichia_coli_unclassified
ARO_3000190	tetO_TM_	49.4174	52.8131	0.517601	0.874327	30.6774	40.5553	0.0206905	0.0622398	62.2117	51.2716	0.493395	0.714791	0.345847	k__Bacteria.p__Firmicutes.c__Clostridia.o__Clostridiales.f__Lachnospiraceae.g__Blautia
ARO_3000832	evgA_TM_	1.28574	0.710828	0.742575	0.92004	0.199087	0.709709	0.0213044	0.0622398	0.154432	0.294845	0.0447884	0.23005	0.700172	k__Bacteria.p__Proteobacteria.c__Gammaproteobacteria.o__Enterobacteriales.f__Enterobacteriaceae.g__Escherichia.s__Escherichia_coli.t__Escherichia_coli_unclassified
ARO_3003843	leuO_TM_	1.39811	1.1152	0.791628	0.924799	0.249358	0.797805	0.0223283	0.0622398	NA	NA	NA	NA	0.542713	k__Bacteria.p__Proteobacteria.c__Gammaproteobacteria.o__Enterobacteriales.f__Enterobacteriaceae.g__Escherichia.s__Escherichia_coli.t__Escherichia_coli_unclassified
ARO_3000793	mdtB_JM_	1.80839	1.55	0.940626	0.972024	0.326986	0.826574	0.02249	0.0622398	0.369854	0.490556	0.232153	0.504486	0.601238	k__Bacteria.p__Proteobacteria.c__Gammaproteobacteria.o__Enterobacteriales.f__Enterobacteriaceae.g__Escherichia.s__Escherichia_coli.t__Escherichia_coli_unclassified
ARO_3000206	emrK_TM_	1.24018	0.983679	0.442085	0.858996	0.23246	0.775609	0.0231056	0.0624902	0.171205	0.421407	0.0161161	0.192454	0.76197	k__Bacteria.p__Proteobacteria.c__Gammaproteobacteria.o__Enterobacteriales.f__Enterobacteriaceae.g__Escherichia.s__Escherichia_coli.t__Escherichia_coli_unclassified
ARO_3000375	ErmB_TM_	5.79318	8.15654	0.240656	0.808709	3.35093	10.0423	0.0250228	0.0661713	3.99831	4.06181	0.635301	0.834181	0.287189	k__Bacteria.p__Actinobacteria.c__Actinobacteria.o__Coriobacteriales.f__Coriobacteriaceae.g__Eggerthella
ARO_3000621	PC1_TM_	0.186582	0.796072	0.417473	0.858996	0.402807	0.229643	0.030108	0.0731701	0.277965	0.25124	0.73723	0.892193	0.172947	k__Bacteria.p__Firmicutes.c__Clostridia.o__Clostridiales.f__Lachnospiraceae.g__Roseburia.s__Roseburia_intestinalis.t__Roseburia_intestinalis_unclassified
ARO_3003775	Escherichia_JM_	2.48579	1.88174	0.40694	0.858996	0.411794	1.14874	0.0296516	0.0731701	0.643969	0.723793	0.143773	0.406159	0.592166	k__Bacteria.p__Proteobacteria.c__Gammaproteobacteria.o__Enterobacteriales.f__Enterobacteriaceae.g__Escherichia.s__Escherichia_coli.t__Escherichia_coli_unclassified
ARO_3003950	msbA_JM_	2.15739	1.35189	0.419666	0.858996	0.348871	0.939729	0.0296815	0.0731701	0.294143	0.528908	0.139517	0.404242	0.578995	k__Bacteria.p__Proteobacteria.c__Gammaproteobacteria.o__Enterobacteriales.f__Enterobacteriaceae.g__Escherichia.s__Escherichia_coli.t__Escherichia_coli_unclassified
ARO_3003202	TLA-1_TM_	NA	NA	NA	NA	0.126579	0.0443398	0.0301289	0.0731701	NA	NA	NA	NA	0.18397	k__Bacteria.p__Firmicutes.c__Clostridia.o__Clostridiales.f__Peptostreptococcaceae.g__Peptostreptococcaceae_noname
ARO_3000567	tet(40)_TM_	9.68073	10.2758	0.590444	0.900067	4.62298	6.27074	0.0352696	0.0839415	7.88796	10.2834	0.468797	0.701943	0.292202	k__Bacteria.p__Actinobacteria.c__Actinobacteria.o__Coriobacteriales.f__Coriobacteriaceae.g__Eggerthella.s__Eggerthella_unclassified
ARO_3002688	catS_TM_	0.532774	1.68736	0.749165	0.92004	1.80372	0.992178	0.0374527	0.0873897	1.98645	8.15207	0.0390857	0.210318	0.122296	k__Bacteria.p__Firmicutes.c__Clostridia.o__Clostridiales.f__Lachnospiraceae.g__Butyrivibrio
ARO_3003548	mdtN_TM_	1.59404	0.89224	0.603855	0.907633	0.272338	0.797229	0.0403202	0.0922713	NA	NA	NA	NA	0.51779	k__Bacteria.p__Proteobacteria.c__Gammaproteobacteria.o__Enterobacteriales.f__Enterobacteriaceae.g__Escherichia.s__Escherichia_coli.t__Escherichia_coli_unclassified
ARO_3003807	Escherichia_TM_6	1.31828	0.614956	0.445191	0.858996	0.228422	0.630958	0.0419902	0.0925339	0.185504	0.285448	0.183898	0.442257	0.695972	k__Bacteria.p__Proteobacteria.c__Gammaproteobacteria.o__Enterobacteriales.f__Enterobacteriaceae.g__Escherichia.s__Escherichia_coli.t__Escherichia_coli_unclassified
ARO_3003550	mdtP_TM_	1.04872	0.825713	0.919956	0.972024	0.228713	0.761314	0.0415975	0.0925339	0.336553	0.25109	0.269681	0.537098	0.587721	k__Bacteria.p__Proteobacteria.c__Gammaproteobacteria.o__Enterobacteriales.f__Enterobacteriaceae.g__Escherichia.s__Escherichia_coli.t__Escherichia_coli_unclassified
ARO_3000615	mefA_TM_	2.63883	4.08788	0.0669759	0.598	1.03365	1.78964	0.045645	0.0987591	1.68138	1.23176	0.2479	0.518754	0.285367	k__Bacteria.p__Firmicutes.c__Bacilli.o__Lactobacillales.f__Streptococcaceae.g__Streptococcus.s__Streptococcus_parasanguinis.t__Streptococcus_parasanguinis_unclassified
ARO_3000502	acrF_TM_	2.01007	1.24748	0.703585	0.92004	0.383421	1.18896	0.0646513	0.119955	0.223022	0.636759	0.000841937	0.0951389	0.605966	k__Bacteria.p__Proteobacteria.c__Gammaproteobacteria.o__Enterobacteriales.f__Enterobacteriaceae.g__Escherichia.s__Escherichia_coli.t__Escherichia_coli_unclassified
Steroid nose spray
ARMarker	Synonym	mean_IBDNoDrugs	mean_IBDSteroidNose	IBDSteroidNose.pvalue	IBDSteroidNose.FDR	mean_LLDeepNoDrugs	mean_LLDeepSteroidNose	LLDeepSteroidNose.pvalue	LLDeepSteroidNose.FDR	mean_MIBSNoDrugs	mean_MIBSSteroidNose	MIBSSteroidNose.pvalue	MIBSSteroidNose.FDR	Correlation	AssociatedTaxa
ARO_3000616	mel_TM_	0.310068	2.13295	0.0230975	0.721796	0.235394	0.710359	0.00181667	0.0720612	0.507437	1.12031	0.176006	0.296846	0.562981	k__Bacteria.p__Firmicutes.c__Bacilli.o__Lactobacillales.f__Streptococcaceae.g__Streptococcus.s__Streptococcus_parasanguinis.t__Streptococcus_parasanguinis_unclassified
ARO_3000190	tetO_TM_	49.4174	64.6317	0.190075	0.752709	30.6774	40.1301	0.00117774	0.0720612	62.2117	53.612	0.959065	0.98817	0.345847	k__Bacteria.p__Firmicutes.c__Clostridia.o__Clostridiales.f__Lachnospiraceae.g__Blautia
ARO_3000194	tetW_TM_	36.6986	22.9709	0.422937	0.752709	39.7193	57.8652	0.00154034	0.0720612	84.6086	126.893	0.152772	0.265334	0.208709	k__Bacteria.p__Firmicutes.c__Clostridia.o__Clostridiales.f__Ruminococcaceae.g__Subdoligranulum
ARO_3001329	mdtG_TM_	1.88666	2.38537	0.213225	0.752709	0.49214	0.610741	0.0526825	0.417948	0.331776	0.849452	0.000333838	0.00754474	0.569677	k__Bacteria.p__Proteobacteria.c__Gammaproteobacteria.o__Enterobacteriales.f__Enterobacteriaceae.g__Escherichia.s__Escherichia_coli.t__Escherichia_coli_unclassified
ARO_3003939	Salmonella_TM_2	2.07434	1.26157	0.863525	0.927673	0.319616	0.382417	0.245258	0.561264	0.323033	1.37899	0.000307752	0.00754474	0.616165	k__Bacteria.p__Proteobacteria.c__Gammaproteobacteria.o__Enterobacteriales.f__Enterobacteriaceae.g__Escherichia.s__Escherichia_coli.t__Escherichia_coli_unclassified
ARO_3000499	acrE_JM_	1.55461	2.05792	0.284123	0.752709	0.242259	0.302252	0.492182	0.773301	0.135017	0.539738	0.000163307	0.00754474	0.537001	k__Bacteria.p__Proteobacteria.c__Gammaproteobacteria.o__Enterobacteriales.f__Enterobacteriaceae.g__Escherichia.s__Escherichia_coli.t__Escherichia_coli_unclassified
ARO_3000502	acrF_TM_	2.01007	2.99211	0.154381	0.752709	0.383421	0.24444	0.90884	0.943815	0.223022	1.39723	8.23539e-05	0.00754474	0.605966	k__Bacteria.p__Proteobacteria.c__Gammaproteobacteria.o__Enterobacteriales.f__Enterobacteriaceae.g__Escherichia.s__Escherichia_coli.t__Escherichia_coli_unclassified
ARO_3000794	mdtC_JM_	1.01314	2.16617	0.489255	0.752709	0.246568	0.214063	0.99486	0.99486	0.166992	1.32796	0.000298123	0.00754474	0.522953	k__Bacteria.p__Proteobacteria.c__Gammaproteobacteria.o__Enterobacteriales.f__Enterobacteriaceae.g__Escherichia.s__Escherichia_coli.t__Escherichia_coli_unclassified
ARO_3001216	mdtH_TM_	1.5327	1.2195	0.8674	0.927673	0.25298	0.370424	0.15251	0.528115	0.181087	1.15614	0.00085298	0.0143732	0.661227	k__Bacteria.p__Proteobacteria.c__Gammaproteobacteria.o__Enterobacteriales.f__Enterobacteriaceae.g__Escherichia.s__Escherichia_coli.t__Escherichia_coli_unclassified
ARO_3000024	patA_TM_	1.72758	2.61513	0.168893	0.752709	0.274735	0.3216	0.360561	0.654807	0.244854	0.86371	0.000890374	0.0143732	0.582358	k__Bacteria.p__Proteobacteria.c__Gammaproteobacteria.o__Enterobacteriales.f__Enterobacteriaceae.g__Escherichia.s__Escherichia_coli.t__Escherichia_coli_unclassified
ARO_3000833	evgS_TM_	1.35151	3.14463	0.631597	0.823267	0.240511	0.247525	0.194516	0.544047	0.301322	0.69662	0.00151085	0.0213408	0.649916	k__Bacteria.p__Proteobacteria.c__Gammaproteobacteria.o__Enterobacteriales.f__Enterobacteriaceae.g__Escherichia.s__Escherichia_coli.t__Escherichia_coli_unclassified
ARO_3000237	tolC_TM_	1.86678	2.48746	0.346406	0.752709	0.233312	0.286067	0.036614	0.417948	0.270737	1.09528	0.00190555	0.0215327	0.692163	k__Bacteria.p__Proteobacteria.c__Gammaproteobacteria.o__Enterobacteriales.f__Enterobacteriaceae.g__Escherichia.s__Escherichia_coli.t__Escherichia_coli_unclassified
ARO_3000796	mdtF_TM_	1.40035	2.70702	0.236627	0.752709	0.177166	0.145259	0.579046	0.820582	0.174051	0.819657	0.00177254	0.0215327	0.665919	k__Bacteria.p__Proteobacteria.c__Gammaproteobacteria.o__Enterobacteriales.f__Enterobacteriaceae.g__Escherichia.s__Escherichia_coli.t__Escherichia_coli_unclassified
ARO_3003838	gadW_TM_	1.28657	2.2274	0.285736	0.752709	0.178008	0.271784	0.0432403	0.417948	0.183761	0.702105	0.00308999	0.023278	0.644014	k__Bacteria.p__Proteobacteria.c__Gammaproteobacteria.o__Enterobacteriales.f__Enterobacteriaceae.g__Escherichia.s__Escherichia_coli.t__Escherichia_coli_unclassified
ARO_3000309	emrD_JM_	1.68566	2.49122	0.304586	0.752709	0.27591	0.30686	0.156665	0.528115	0.188323	0.721991	0.00285033	0.023278	0.550959	k__Bacteria.p__Proteobacteria.c__Gammaproteobacteria.o__Enterobacteriales.f__Enterobacteriaceae.g__Escherichia.s__Escherichia_coli.t__Escherichia_coli_unclassified
ARO_3000375	ErmB_TM_	5.79318	3.16579	0.839636	0.927673	3.35093	3.54925	0.568747	0.820582	3.99831	12.8266	0.00269938	0.023278	0.287189	k__Bacteria.p__Actinobacteria.c__Actinobacteria.o__Coriobacteriales.f__Coriobacteriaceae.g__Eggerthella
ARO_3002985	arnA_TM_	0.880708	1.67403	0.482216	0.752709	0.162867	0.101225	0.617904	0.852001	0.148991	0.394314	0.0027186	0.023278	0.628173	k__Bacteria.p__Proteobacteria.c__Gammaproteobacteria.o__Enterobacteriales.f__Enterobacteriaceae.g__Escherichia.s__Escherichia_coli.t__Escherichia_coli_unclassified
ARO_3002932	vanSB_TM_	0.00957999	0	0.493777	0.752709	NA	NA	NA	NA	0.0216617	0.123441	0.00305663	0.023278	0.134419	k__Bacteria.p__Firmicutes.c__Erysipelotrichia.o__Erysipelotrichales.f__Erysipelotrichaceae.g__Erysipelotrichaceae_noname.s__Erysipelotrichaceae_bacterium_21_3.t__GCF_000242195
ARO_3001215	mdtL_TM_	1.7089	2.31021	0.337629	0.752709	0.293243	0.36848	0.199847	0.544047	0.245979	0.859135	0.00377284	0.0258717	0.722371	k__Bacteria.p__Proteobacteria.c__Gammaproteobacteria.o__Enterobacteriales.f__Enterobacteriaceae.g__Escherichia.s__Escherichia_coli.t__Escherichia_coli_unclassified
ARO_3000656	acrS_TM_	1.31138	1.75091	0.624024	0.823267	0.250953	0.245833	0.274327	0.593544	0.275203	0.66204	0.00404023	0.0258717	0.66341	k__Bacteria.p__Proteobacteria.c__Gammaproteobacteria.o__Enterobacteriales.f__Enterobacteriaceae.g__Escherichia.s__Escherichia_coli.t__Escherichia_coli_unclassified
ARO_3000254	emrY_TM_	1.43007	1.63197	0.417769	0.752709	0.258885	0.260952	0.798218	0.920958	0.25153	0.67687	0.00426932	0.0258717	0.761824	k__Bacteria.p__Proteobacteria.c__Gammaproteobacteria.o__Enterobacteriales.f__Enterobacteriaceae.g__Escherichia.s__Escherichia_coli.t__Escherichia_coli_unclassified
ARO_3001214	mdtM_TM_	1.58836	0.146939	0.448239	0.752709	0.198283	0.0990944	0.891159	0.943815	0.278087	0.691107	0.0043501	0.0258717	0.538641	k__Bacteria.p__Proteobacteria.c__Gammaproteobacteria.o__Enterobacteriales.f__Enterobacteriaceae.g__Escherichia.s__Escherichia_coli.t__Escherichia_coli_unclassified
ARO_3000205	tetX_TM_	1.36683	0.281348	0.113725	0.752709	0.503195	0.652243	0.154638	0.528115	0.506143	7.17472	0.00517533	0.0292406	0.197677	k__Bacteria.p__Bacteroidetes.c__Bacteroidia.o__Bacteroidales.f__Bacteroidaceae.g__Bacteroides
ARO_3000074	emrB_TM_	1.49327	2.61616	0.0738384	0.752709	0.298129	0.515804	0.00934447	0.277998	0.32148	0.701346	0.00696751	0.0350023	0.572532	k__Bacteria.p__Proteobacteria.c__Gammaproteobacteria.o__Enterobacteriales.f__Enterobacteriaceae.g__Escherichia.s__Escherichia_coli.t__Escherichia_coli_unclassified
ARO_3000498	ErmF_TM_	2.22949	2.906	0.357615	0.752709	0.833221	0.888753	0.363171	0.654807	1.42143	3.78667	0.00664462	0.0350023	0.290356	k__Bacteria.p__Bacteroidetes
ARO_3002629	ANT(6)-Ib_TM_	4.19257	3.21253	0.205634	0.752709	2.59478	2.59364	0.794805	0.920958	3.53592	6.27729	0.00712436	0.0350023	0.265009	k__Bacteria.p__Firmicutes.c__Erysipelotrichia.o__Erysipelotrichales.f__Erysipelotrichaceae.g__Erysipelotrichaceae_noname.s__Erysipelotrichaceae_bacterium_21_3.t__GCF_000242195
ARO_3000793	mdtB_JM_	1.80839	1.53809	0.557989	0.79505	0.326986	0.378656	0.204013	0.544047	0.369854	0.710949	0.0108193	0.0509408	0.601238	k__Bacteria.p__Proteobacteria.c__Gammaproteobacteria.o__Enterobacteriales.f__Enterobacteriaceae.g__Escherichia.s__Escherichia_coli.t__Escherichia_coli_unclassified
ARO_3002670	cat_TM_	0.551082	0.241224	0.403024	0.752709	0.540065	0.674639	0.622892	0.852001	1.21013	3.53297	0.0141531	0.063	0.193403	k__Bacteria.p__Firmicutes.c__Clostridia.o__Clostridiales.f__Ruminococcaceae.g__Subdoligranulum.s__Subdoligranulum_unclassified
ARO_3003576	PmrC_TM_	1.77247	1.54711	0.838368	0.927673	0.283366	0.120481	0.976273	0.986145	0.258298	0.43406	0.0144956	0.063	0.655133	k__Bacteria.p__Proteobacteria.c__Gammaproteobacteria.o__Enterobacteriales.f__Enterobacteriaceae.g__Escherichia.s__Escherichia_coli.t__Escherichia_coli_unclassified
ARO_3000518	CRP_TM_	2.12368	2.93134	0.606732	0.8155	0.377998	0.547034	0.0149143	0.354961	0.325986	0.995129	0.0167953	0.0677809	0.616792	k__Bacteria.p__Proteobacteria.c__Gammaproteobacteria.o__Enterobacteriales.f__Enterobacteriaceae
ARO_3000206	emrK_TM_	1.24018	1.50371	0.159267	0.752709	0.23246	0.255321	0.0971754	0.481828	0.171205	0.637209	0.0164569	0.0677809	0.76197	k__Bacteria.p__Proteobacteria.c__Gammaproteobacteria.o__Enterobacteriales.f__Enterobacteriaceae.g__Escherichia.s__Escherichia_coli.t__Escherichia_coli_unclassified
ARO_3003834	gadE_TM_	1.60148	2.11203	0.980182	0.980182	0.304687	0.288641	0.187424	0.544047	0.297987	0.664157	0.0174192	0.0678746	0.753211	k__Bacteria.p__Proteobacteria.c__Gammaproteobacteria.o__Enterobacteriales.f__Enterobacteriaceae.g__Escherichia.s__Escherichia_coli.t__Escherichia_coli_unclassified
ARO_3003578	PmrF_TM_	1.38424	1.87491	0.365409	0.752709	0.365572	0.158543	0.236479	0.561264	0.354724	0.81376	0.0180387	0.0679456	0.562005	k__Bacteria.p__Proteobacteria.c__Gammaproteobacteria.o__Enterobacteriales.f__Enterobacteriaceae.g__Escherichia.s__Escherichia_coli.t__Escherichia_coli_unclassified
ARO_3000676	H-NS_TM_	0.810534	1.26855	0.354166	0.752709	0.188054	0.136649	0.244744	0.561264	0.163584	0.44436	0.0199543	0.0727366	0.609692	k__Bacteria.p__Proteobacteria.c__Gammaproteobacteria.o__Enterobacteriales.f__Enterobacteriaceae.g__Escherichia.s__Escherichia_coli.t__Escherichia_coli_unclassified
ARO_3004045	antibiotic_TM_	1.39509	1.45032	0.869629	0.927673	0.248946	0.333873	0.0439549	0.417948	0.211285	0.555901	0.0254182	0.0847016	0.669017	k__Bacteria.p__Proteobacteria.c__Gammaproteobacteria.o__Enterobacteriales.f__Enterobacteriaceae.g__Escherichia.s__Escherichia_coli.t__Escherichia_coli_unclassified
ARO_3000828	baeR_TM_	1.57366	2.16499	0.311574	0.752709	0.302581	0.28846	0.214807	0.544047	0.266483	0.85928	0.0243979	0.0847016	0.697532	k__Bacteria.p__Proteobacteria.c__Gammaproteobacteria.o__Enterobacteriales.f__Enterobacteriaceae.g__Escherichia
ARO_3000621	PC1_TM_	0.186582	0	0.253722	0.752709	0.402807	0.273803	0.468619	0.763865	0.277965	0.700333	0.0254854	0.0847016	0.172947	k__Bacteria.p__Firmicutes.c__Clostridia.o__Clostridiales.f__Lachnospiraceae.g__Roseburia.s__Roseburia_intestinalis.t__Roseburia_intestinalis_unclassified
ARO_3002174	MIR-9_TM_	2.45157	2.68958	0.413796	0.752709	0.334958	0.505114	0.159766	0.528115	0.337775	0.964178	0.0304047	0.0981636	0.656053	k__Bacteria.p__Proteobacteria.c__Gammaproteobacteria.o__Enterobacteriales.f__Enterobacteriaceae.g__Escherichia.s__Escherichia_coli.t__Escherichia_coli_unclassified
Thiazide diuretic
ARMarker	Synonym	mean_IBDNoDrugs	mean_IBDThiazide	IBDThiazide.pvalue	IBDThiazide.FDR	mean_LLDeepNoDrugs	mean_LLDeepThiazide	LLDeepThiazide.pvalue	LLDeepThiazide.FDR	mean_MIBSNoDrugs	mean_MIBSThiazide	MIBSThiazide.pvalue	MIBSThiazide.FDR	Correlation	AssociatedTaxa
ARO_3000502	acrF_TM_	2.01007	2.11571	0.816212	0.962514	0.383421	0.788408	0.399133	0.840612	0.223022	0.735846	0.000196555	0.0222107	0.605966	k__Bacteria.p__Proteobacteria.c__Gammaproteobacteria.o__Enterobacteriales.f__Enterobacteriaceae.g__Escherichia.s__Escherichia_coli.t__Escherichia_coli_unclassified
Tricyclic antidepressant
ARMarker	Synonym	mean_IBDNoDrugs	mean_IBDTCA	IBDTCA.pvalue	IBDTCA.FDR	mean_LLDeepNoDrugs	mean_LLDeepTCA	LLDeepTCA.pvalue	LLDeepTCA.FDR	mean_MIBSNoDrugs	mean_MIBSTCA	MIBSTCA.pvalue	MIBSTCA.FDR	Correlation	AssociatedTaxa
ARO_3003390	Escherichia_TM_9	0.800116	4.97593	5.22573e-05	0.00537052	0.169734	0	0.166682	0.510638	0.153186	NA	NA	NA	0.538998	k__Bacteria.p__Proteobacteria.c__Gammaproteobacteria.o__Enterobacteriales.f__Enterobacteriaceae.g__Escherichia.s__Escherichia_coli.t__Escherichia_coli_unclassified
ARO_3004033	tetB(46)_TM_	0.21904	4.02159	8.59283e-05	0.00537052	0.167562	0.913664	0.993609	0.997012	0.269542	NA	NA	NA	0.75491	k__Bacteria.p__Firmicutes.c__Bacilli.o__Lactobacillales.f__Streptococcaceae.g__Streptococcus.s__Streptococcus_parasanguinis.t__Streptococcus_parasanguinis_unclassified
ARO_3000216	acrB_JM_	1.81952	8.82146	0.000185139	0.00771413	0.324618	0	0.236846	0.510638	0.261892	NA	NA	NA	0.527952	k__Bacteria.p__Proteobacteria.c__Gammaproteobacteria.o__Enterobacteriales.f__Enterobacteriaceae
ARO_3000616	mel_TM_	0.310068	5.56951	0.000340836	0.0106511	0.235394	0.534198	0.140221	0.510638	0.507437	NA	NA	NA	0.562981	k__Bacteria.p__Firmicutes.c__Bacilli.o__Lactobacillales.f__Streptococcaceae.g__Streptococcus.s__Streptococcus_parasanguinis.t__Streptococcus_parasanguinis_unclassified
ARO_3000195	tetB(P)_TM_	1.29176	2.30154	0.000508803	0.0110556	0.794248	0.314977	0.249882	0.510638	0.3258	NA	NA	NA	0.442153	k__Bacteria.p__Firmicutes.c__Clostridia.o__Clostridiales.f__Peptostreptococcaceae.g__Peptostreptococcaceae_noname
ARO_3000309	emrD_JM_	1.68566	4.84959	0.000530671	0.0110556	0.27591	0.243414	0.348544	0.545418	0.188323	NA	NA	NA	0.550959	k__Bacteria.p__Proteobacteria.c__Gammaproteobacteria.o__Enterobacteriales.f__Enterobacteriaceae.g__Escherichia.s__Escherichia_coli.t__Escherichia_coli_unclassified
ARO_3000074	emrB_TM_	1.49327	7.37102	0.00119177	0.0165524	0.298129	0	0.220854	0.510638	0.32148	NA	NA	NA	0.572532	k__Bacteria.p__Proteobacteria.c__Gammaproteobacteria.o__Enterobacteriales.f__Enterobacteriaceae.g__Escherichia.s__Escherichia_coli.t__Escherichia_coli_unclassified
ARO_3000828	baeR_TM_	1.57366	6.66548	0.00108606	0.0165524	0.302581	0.0880116	0.664276	0.786745	0.266483	NA	NA	NA	0.697532	k__Bacteria.p__Proteobacteria.c__Gammaproteobacteria.o__Enterobacteriales.f__Enterobacteriaceae.g__Escherichia
ARO_3003550	mdtP_TM_	1.04872	5.58508	0.00112792	0.0165524	0.228713	0	0.181444	0.510638	0.336553	NA	NA	NA	0.587721	k__Bacteria.p__Proteobacteria.c__Gammaproteobacteria.o__Enterobacteriales.f__Enterobacteriaceae.g__Escherichia.s__Escherichia_coli.t__Escherichia_coli_unclassified
ARO_3000829	baeS_JM_	0.803365	3.14261	0.00197462	0.0246828	NA	NA	NA	NA	NA	NA	NA	NA	0.463327	k__Bacteria.p__Proteobacteria.c__Gammaproteobacteria.o__Enterobacteriales.f__Enterobacteriaceae.g__Escherichia.s__Escherichia_coli.t__Escherichia_coli_unclassified
ARO_3002639	APH(3__)-Ib_TM_	0.446879	7.93458	0.0023882	0.026257	0.0994308	0	0.280128	0.510638	0.299532	NA	NA	NA	0.213215	k__Bacteria.p__Proteobacteria.c__Gammaproteobacteria.o__Enterobacteriales.f__Enterobacteriaceae.g__Escherichia.s__Escherichia_coli.t__Escherichia_coli_unclassified
ARO_3003386	Escherichia_JM_2	3.00023	11.9118	0.00252067	0.026257	0.461399	0	0.169062	0.510638	0.421765	NA	NA	NA	0.602176	k__Bacteria.p__Proteobacteria.c__Gammaproteobacteria.o__Enterobacteriales.f__Enterobacteriaceae.g__Escherichia.s__Escherichia_coli.t__Escherichia_coli_unclassified
ARO_3000237	tolC_TM_	1.86678	7.53617	0.0029044	0.0279269	0.233312	0.0228423	0.349925	0.545418	0.270737	NA	NA	NA	0.692163	k__Bacteria.p__Proteobacteria.c__Gammaproteobacteria.o__Enterobacteriales.f__Enterobacteriaceae.g__Escherichia.s__Escherichia_coli.t__Escherichia_coli_unclassified
ARO_3004049	antibiotic_JM_	1.63985	8.10588	0.00357774	0.0319441	0.358877	0	0.205919	0.510638	NA	NA	NA	NA	0.575425	k__Bacteria.p__Proteobacteria.c__Gammaproteobacteria.o__Enterobacteriales.f__Enterobacteriaceae
ARO_3000508	gadX_TM_	0.89149	5.06104	0.00396101	0.0325143	0.202288	0.0152395	0.352611	0.545418	0.207948	NA	NA	NA	0.66299	k__Bacteria.p__Proteobacteria.c__Gammaproteobacteria.o__Enterobacteriales.f__Enterobacteriaceae.g__Escherichia.s__Escherichia_coli.t__Escherichia_coli_unclassified
ARO_3003889	Escherichia_JM_1	1.5072	8.12489	0.00416183	0.0325143	0.32316	0	0.246987	0.510638	0.243001	NA	NA	NA	0.540055	k__Bacteria.p__Proteobacteria.c__Gammaproteobacteria.o__Enterobacteriales.f__Enterobacteriaceae.g__Escherichia.s__Escherichia_coli.t__Escherichia_coli_unclassified
ARO_3000024	patA_TM_	1.72758	7.385	0.00653331	0.0355071	0.274735	0.151062	0.804115	0.870448	0.244854	NA	NA	NA	0.582358	k__Bacteria.p__Proteobacteria.c__Gammaproteobacteria.o__Enterobacteriales.f__Enterobacteriaceae.g__Escherichia.s__Escherichia_coli.t__Escherichia_coli_unclassified
ARO_3000206	emrK_TM_	1.24018	7.54944	0.00545785	0.0355071	0.23246	0.0087876	0.314973	0.524108	0.171205	NA	NA	NA	0.76197	k__Bacteria.p__Proteobacteria.c__Gammaproteobacteria.o__Enterobacteriales.f__Enterobacteriaceae.g__Escherichia.s__Escherichia_coli.t__Escherichia_coli_unclassified
ARO_3001329	mdtG_TM_	1.88666	9.15317	0.00653331	0.0355071	0.49214	0	0.261191	0.510638	0.331776	NA	NA	NA	0.569677	k__Bacteria.p__Proteobacteria.c__Gammaproteobacteria.o__Enterobacteriales.f__Enterobacteriaceae.g__Escherichia.s__Escherichia_coli.t__Escherichia_coli_unclassified
ARO_3003548	mdtN_TM_	1.59404	4.95558	0.0062124	0.0355071	0.272338	0	0.280128	0.510638	NA	NA	NA	NA	0.51779	k__Bacteria.p__Proteobacteria.c__Gammaproteobacteria.o__Enterobacteriales.f__Enterobacteriaceae.g__Escherichia.s__Escherichia_coli.t__Escherichia_coli_unclassified
ARO_3003843	leuO_TM_	1.39811	8.20871	0.00631871	0.0355071	0.249358	0	0.268602	0.510638	NA	NA	NA	NA	0.542713	k__Bacteria.p__Proteobacteria.c__Gammaproteobacteria.o__Enterobacteriales.f__Enterobacteriaceae.g__Escherichia.s__Escherichia_coli.t__Escherichia_coli_unclassified
ARO_3004032	tetA(46)_TM_	0.216841	3.45539	0.00516964	0.0355071	0.142722	0.871097	0.213229	0.510638	0.279716	NA	NA	NA	0.74725	k__Bacteria.p__Firmicutes.c__Bacilli.o__Lactobacillales.f__Streptococcaceae.g__Streptococcus.s__Streptococcus_parasanguinis.t__Streptococcus_parasanguinis_unclassified
ARO_3004045	antibiotic_TM_	1.39509	6.81834	0.00635078	0.0355071	0.248946	0	0.0917267	0.510638	0.211285	NA	NA	NA	0.669017	k__Bacteria.p__Proteobacteria.c__Gammaproteobacteria.o__Enterobacteriales.f__Enterobacteriaceae.g__Escherichia.s__Escherichia_coli.t__Escherichia_coli_unclassified
ARO_3000518	CRP_TM_	2.12368	8.51528	0.00706986	0.0363821	0.377998	0	0.14453	0.510638	0.325986	NA	NA	NA	0.616792	k__Bacteria.p__Proteobacteria.c__Gammaproteobacteria.o__Enterobacteriales.f__Enterobacteriaceae
ARO_3000656	acrS_TM_	1.31138	6.64281	0.00761293	0.0363821	0.250953	0.0893417	0.428054	0.599275	0.275203	NA	NA	NA	0.66341	k__Bacteria.p__Proteobacteria.c__Gammaproteobacteria.o__Enterobacteriales.f__Enterobacteriaceae.g__Escherichia.s__Escherichia_coli.t__Escherichia_coli_unclassified
ARO_3000676	H-NS_TM_	0.810534	5.61283	0.0085856	0.0363821	0.188054	0.0304564	0.631422	0.774631	0.163584	NA	NA	NA	0.609692	k__Bacteria.p__Proteobacteria.c__Gammaproteobacteria.o__Enterobacteriales.f__Enterobacteriaceae.g__Escherichia.s__Escherichia_coli.t__Escherichia_coli_unclassified
ARO_3003288	Escherichia_TM_5	2.7642	13.3316	0.00738729	0.0363821	0.530119	0	0.173916	0.510638	0.593485	NA	NA	NA	0.625503	k__Bacteria.p__Proteobacteria.c__Gammaproteobacteria.o__Enterobacteriales.f__Enterobacteriaceae
ARO_3003576	PmrC_TM_	1.77247	7.20914	0.00858575	0.0363821	0.283366	0	0.134497	0.510638	0.258298	NA	NA	NA	0.655133	k__Bacteria.p__Proteobacteria.c__Gammaproteobacteria.o__Enterobacteriales.f__Enterobacteriaceae.g__Escherichia.s__Escherichia_coli.t__Escherichia_coli_unclassified
ARO_3003578	PmrF_TM_	1.38424	5.62733	0.00858575	0.0363821	0.365572	0.0980863	0.358123	0.546367	0.354724	NA	NA	NA	0.562005	k__Bacteria.p__Proteobacteria.c__Gammaproteobacteria.o__Enterobacteriales.f__Enterobacteriaceae.g__Escherichia.s__Escherichia_coli.t__Escherichia_coli_unclassified
ARO_3003950	msbA_JM_	2.15739	11.6002	0.0087317	0.0363821	0.348871	0	0.217785	0.510638	0.294143	NA	NA	NA	0.578995	k__Bacteria.p__Proteobacteria.c__Gammaproteobacteria.o__Enterobacteriales.f__Enterobacteriaceae.g__Escherichia.s__Escherichia_coli.t__Escherichia_coli_unclassified
ARO_3000027	emrA_TM_	1.96669	8.10832	0.00912937	0.036812	0.30894	0	0.257564	0.510638	0.25292	NA	NA	NA	0.548989	k__Bacteria.p__Proteobacteria.c__Gammaproteobacteria.o__Enterobacteriales.f__Enterobacteriaceae.g__Escherichia.s__Escherichia_coli.t__Escherichia_coli_unclassified
ARO_3002818	msrB_TM_	1.04756	5.61748	0.00949582	0.0368913	0.191101	0.0176326	0.306667	0.521333	0.212643	NA	NA	NA	0.691412	k__Bacteria.p__Proteobacteria.c__Gammaproteobacteria.o__Enterobacteriales.f__Enterobacteriaceae.g__Escherichia.s__Escherichia_coli.t__Escherichia_coli_unclassified
ARO_3003549	mdtO_TM_	1.28196	4.84806	0.0097393	0.0368913	0.16414	0.0079875	0.317108	0.524108	0.242445	NA	NA	NA	0.685516	k__Bacteria.p__Proteobacteria.c__Gammaproteobacteria.o__Enterobacteriales.f__Enterobacteriaceae.g__Escherichia.s__Escherichia_coli.t__Escherichia_coli_unclassified
ARO_3001215	mdtL_TM_	1.7089	7.08161	0.0101405	0.0372811	0.293243	0	0.0576825	0.510638	0.245979	NA	NA	NA	0.722371	k__Bacteria.p__Proteobacteria.c__Gammaproteobacteria.o__Enterobacteriales.f__Enterobacteriaceae.g__Escherichia.s__Escherichia_coli.t__Escherichia_coli_unclassified
ARO_3001216	mdtH_TM_	1.5327	5.71653	0.011427	0.0408108	0.25298	0.0115437	0.240551	0.510638	0.181087	NA	NA	NA	0.661227	k__Bacteria.p__Proteobacteria.c__Gammaproteobacteria.o__Enterobacteriales.f__Enterobacteriaceae.g__Escherichia.s__Escherichia_coli.t__Escherichia_coli_unclassified
ARO_3003952	YojI_TM_	0.953967	5.0403	0.0118651	0.0411984	0.17572	0	0.186631	0.510638	0.17572	NA	NA	NA	0.590864	k__Bacteria.p__Proteobacteria.c__Gammaproteobacteria.o__Enterobacteriales.f__Enterobacteriaceae.g__Escherichia.s__Escherichia_coli.t__Escherichia_coli_unclassified
ARO_3002986	bacA_JM_	1.8395	7.83406	0.0137044	0.0417817	0.315516	0	0.236846	0.510638	0.485625	NA	NA	NA	0.563407	k__Bacteria.p__Proteobacteria.c__Gammaproteobacteria.o__Enterobacteriales.f__Enterobacteriaceae
ARO_3003378	Escherichia_TM_	0.826481	8.98089	0.013202	0.0417817	0.275297	0	0.12151	0.510638	0.278603	NA	NA	NA	0.644054	k__Bacteria.p__Proteobacteria.c__Gammaproteobacteria.o__Enterobacteriales.f__Enterobacteriaceae.g__Escherichia.s__Escherichia_coli.t__Escherichia_coli_unclassified
ARO_3003381	Escherichia_TM_1	1.68293	7.91715	0.0135299	0.0417817	0.451	0.301528	0.862481	0.924642	NA	NA	NA	NA	0.501538	k__Bacteria.p__Proteobacteria.c__Gammaproteobacteria.o__Enterobacteriales.f__Enterobacteriaceae.g__Escherichia
ARO_3003834	gadE_TM_	1.60148	7.53093	0.0123895	0.0417817	0.304687	0	0.0491107	0.510638	0.297987	NA	NA	NA	0.753211	k__Bacteria.p__Proteobacteria.c__Gammaproteobacteria.o__Enterobacteriales.f__Enterobacteriaceae.g__Escherichia.s__Escherichia_coli.t__Escherichia_coli_unclassified
ARO_3003890	Escherichia_TM_4	2.71987	11.0258	0.0133166	0.0417817	0.401985	0	0.112936	0.510638	0.450608	NA	NA	NA	0.652947	k__Bacteria.p__Proteobacteria.c__Gammaproteobacteria.o__Enterobacteriales.f__Enterobacteriaceae
ARO_3003926	Salmonella_TM_1	0.707924	4.9611	0.0149116	0.0443797	NA	NA	NA	NA	NA	NA	NA	NA	0.385656	k__Bacteria.p__Proteobacteria.c__Gammaproteobacteria.o__Enterobacteriales.f__Enterobacteriaceae.g__Escherichia.s__Escherichia_coli.t__Escherichia_coli_unclassified
ARO_3000832	evgA_TM_	1.28574	7.03052	0.0163421	0.0465382	0.199087	0	0.0696663	0.510638	0.154432	NA	NA	NA	0.700172	k__Bacteria.p__Proteobacteria.c__Gammaproteobacteria.o__Enterobacteriales.f__Enterobacteriaceae.g__Escherichia.s__Escherichia_coli.t__Escherichia_coli_unclassified
ARO_3003838	gadW_TM_	1.28657	9.11164	0.0163815	0.0465382	0.178008	0.0165221	0.478566	0.65459	0.183761	NA	NA	NA	0.644014	k__Bacteria.p__Proteobacteria.c__Gammaproteobacteria.o__Enterobacteriales.f__Enterobacteriaceae.g__Escherichia.s__Escherichia_coli.t__Escherichia_coli_unclassified
ARO_3004042	Enterobacter_TM_1	2.22612	9.80959	0.0173182	0.0481061	0.405373	0.0251274	0.231575	0.510638	0.444951	NA	NA	NA	0.70298	k__Bacteria.p__Proteobacteria.c__Gammaproteobacteria.o__Enterobacteriales.f__Enterobacteriaceae
ARO_3002969	vanXYN_TM_	0.13042	0.338426	0.01854	0.0503805	0.0859088	0.0574036	0.655558	0.786745	0.0872943	NA	NA	NA	0.160124	k__Bacteria.p__Bacteroidetes.c__Bacteroidia.o__Bacteroidales.f__Bacteroidaceae.g__Bacteroides.s__Bacteroides_uniformis.t__Bacteroides_uniformis_unclassified
ARO_3000615	mefA_TM_	2.63883	8.12384	0.0190498	0.0506644	1.03365	0.993168	0.499192	0.675044	1.68138	NA	NA	NA	0.285367	k__Bacteria.p__Firmicutes.c__Bacilli.o__Lactobacillales.f__Streptococcaceae.g__Streptococcus.s__Streptococcus_parasanguinis.t__Streptococcus_parasanguinis_unclassified
ARO_3000833	evgS_TM_	1.35151	8.72634	0.019491	0.0507579	0.240511	0.0452055	0.997012	0.997012	0.301322	NA	NA	NA	0.649916	k__Bacteria.p__Proteobacteria.c__Gammaproteobacteria.o__Enterobacteriales.f__Enterobacteriaceae.g__Escherichia.s__Escherichia_coli.t__Escherichia_coli_unclassified
ARO_3000499	acrE_JM_	1.55461	6.1667	0.0207647	0.0519118	0.242259	0	0.280128	0.510638	0.135017	NA	NA	NA	0.537001	k__Bacteria.p__Proteobacteria.c__Gammaproteobacteria.o__Enterobacteriales.f__Enterobacteriaceae.g__Escherichia.s__Escherichia_coli.t__Escherichia_coli_unclassified
ARO_3003303	Escherichia_TM_2	1.89805	9.38249	0.0205857	0.0519118	0.287248	0	0.111288	0.510638	0.267772	NA	NA	NA	0.686512	k__Bacteria.p__Proteobacteria.c__Gammaproteobacteria.o__Enterobacteriales.f__Enterobacteriaceae.g__Escherichia.s__Escherichia_coli.t__Escherichia_coli_unclassified
ARO_3000516	emrR_TM_	1.38222	4.85063	0.0218171	0.052445	0.233597	0	0.0776177	0.510638	0.370264	NA	NA	NA	0.675452	k__Bacteria.p__Proteobacteria.c__Gammaproteobacteria.o__Enterobacteriales.f__Enterobacteriaceae
ARO_3002174	MIR-9_TM_	2.45157	13.5634	0.0214729	0.052445	0.334958	0	0.14247	0.510638	0.337775	NA	NA	NA	0.656053	k__Bacteria.p__Proteobacteria.c__Gammaproteobacteria.o__Enterobacteriales.f__Enterobacteriaceae.g__Escherichia.s__Escherichia_coli.t__Escherichia_coli_unclassified
ARO_3002897	SAT-4_TM_	2.60766	5.45879	0.0229371	0.053448	0.720009	0.607797	0.726866	0.823782	1.66869	NA	NA	NA	0.417143	k__Bacteria.p__Firmicutes.c__Erysipelotrichia.o__Erysipelotrichales.f__Erysipelotrichaceae.g__Erysipelotrichaceae_noname.s__Erysipelotrichaceae_bacterium_21_3.t__GCF_000242195
ARO_3003807	Escherichia_TM_6	1.31828	5.95346	0.0230895	0.053448	0.228422	0	0.0741176	0.510638	0.185504	NA	NA	NA	0.695972	k__Bacteria.p__Proteobacteria.c__Gammaproteobacteria.o__Enterobacteriales.f__Enterobacteriaceae.g__Escherichia.s__Escherichia_coli.t__Escherichia_coli_unclassified
ARO_3000412	sul2_TM_	0.534284	7.03041	0.0255338	0.0580314	0.162428	0	0.11975	0.510638	0.41778	NA	NA	NA	0.185855	k__Bacteria.p__Proteobacteria.c__Gammaproteobacteria.o__Enterobacteriales.f__Enterobacteriaceae.g__Escherichia.s__Escherichia_coli.t__Escherichia_coli_unclassified
ARO_3000263	marA_TM_	0.555884	5.17397	0.0274775	0.0613337	NA	NA	NA	NA	NA	NA	NA	NA	0.398785	k__Bacteria.p__Proteobacteria.c__Gammaproteobacteria.o__Enterobacteriales.f__Enterobacteriaceae.g__Escherichia.s__Escherichia_coli.t__Escherichia_coli_unclassified
ARO_3000793	mdtB_JM_	1.80839	7.65362	0.0305348	0.0661561	0.326986	0	0.223965	0.510638	0.369854	NA	NA	NA	0.601238	k__Bacteria.p__Proteobacteria.c__Gammaproteobacteria.o__Enterobacteriales.f__Enterobacteriaceae.g__Escherichia.s__Escherichia_coli.t__Escherichia_coli_unclassified
ARO_3002837	lnuC_TM_	8.32812	11.3261	0.0306964	0.0661561	2.39194	4.82929	0.227252	0.510638	6.38946	NA	NA	NA	0.375482	k__Bacteria.p__Firmicutes.c__Erysipelotrichia.o__Erysipelotrichales.f__Erysipelotrichaceae.g__Erysipelotrichaceae_noname.s__Erysipelotrichaceae_bacterium_21_3.t__GCF_000242195
ARO_3000826	sdiA_TM_	1.41994	6.88784	0.032845	0.0695869	0.319477	0	0.240179	0.510638	0.211786	NA	NA	NA	0.544857	k__Bacteria.p__Proteobacteria.c__Gammaproteobacteria.o__Enterobacteriales.f__Enterobacteriaceae
ARO_3002985	arnA_TM_	0.880708	3.46039	0.0364445	0.075926	0.162867	0.00879098	0.419326	0.599275	0.148991	NA	NA	NA	0.628173	k__Bacteria.p__Proteobacteria.c__Gammaproteobacteria.o__Enterobacteriales.f__Enterobacteriaceae.g__Escherichia.s__Escherichia_coli.t__Escherichia_coli_unclassified
ARO_3003751	Escherichia_TM_7	0.752688	3.24855	0.0390432	0.0800065	0.134717	0	0.194677	0.510638	0.182384	NA	NA	NA	0.588753	k__Bacteria.p__Proteobacteria.c__Gammaproteobacteria.o__Enterobacteriales.f__Enterobacteriaceae.g__Escherichia.s__Escherichia_coli.t__Escherichia_coli_unclassified
ARO_3003511	Escherichia_TM_8	1.3668	7.3626	0.04151	0.0836894	0.248641	0.0302284	0.294306	0.515036	0.271457	NA	NA	NA	0.703295	k__Bacteria.p__Proteobacteria.c__Gammaproteobacteria.o__Enterobacteriales.f__Enterobacteriaceae
ARO_3000796	mdtF_TM_	1.40035	7.07298	0.0444781	0.0882503	0.177166	0.0194214	0.405459	0.58841	0.174051	NA	NA	NA	0.665919	k__Bacteria.p__Proteobacteria.c__Gammaproteobacteria.o__Enterobacteriales.f__Enterobacteriaceae.g__Escherichia.s__Escherichia_coli.t__Escherichia_coli_unclassified
ARO_3000254	emrY_TM_	1.43007	8.01525	0.0465219	0.0908631	0.258885	0.0195199	0.352917	0.545418	0.25153	NA	NA	NA	0.761824	k__Bacteria.p__Proteobacteria.c__Gammaproteobacteria.o__Enterobacteriales.f__Enterobacteriaceae.g__Escherichia.s__Escherichia_coli.t__Escherichia_coli_unclassified
ARO_3000522	ErmG_TM_	1.86235	3.79057	0.0512439	0.0976052	0.315262	0.167119	0.62405	0.773562	0.426377	NA	NA	NA	0.310168	k__Bacteria.p__Firmicutes.c__Erysipelotrichia.o__Erysipelotrichales.f__Erysipelotrichaceae.g__Erysipelotrichaceae_noname.s__Erysipelotrichaceae_bacterium_21_3.t__GCF_000242195
ARO_3003369	Escherichia_QM68_	7.38823	22.561	0.0515355	0.0976052	1.03165	0	0.243559	0.510638	1.02414	NA	NA	NA	0.572531	k__Bacteria.p__Proteobacteria.c__Gammaproteobacteria.o__Enterobacteriales.f__Enterobacteriaceae.g__Escherichia.s__Escherichia_coli.t__Escherichia_coli_unclassified
ARO_3000502	acrF_TM_	2.01007	9.37181	0.0529522	0.0987914	0.383421	0.0482445	0.473822	0.65459	0.223022	NA	NA	NA	0.605966	k__Bacteria.p__Proteobacteria.c__Gammaproteobacteria.o__Enterobacteriales.f__Enterobacteriaceae.g__Escherichia.s__Escherichia_coli.t__Escherichia_coli_unclassified
Triptan
ARMarker	Synonym	mean_IBDNoDrugs	mean_IBDTriptans	IBDTriptans.pvalue	IBDTriptans.FDR	mean_LLDeepNoDrugs	mean_LLDeepTriptans	LLDeepTriptans.pvalue	LLDeepTriptans.FDR	mean_MIBSNoDrugs	mean_MIBSTriptans	MIBSTriptans.pvalue	MIBSTriptans.FDR	Correlation	AssociatedTaxa
ARO_3004033	tetB(46)_TM_	0.21904	1.42632	0.00065378	0.0817225	0.167562	0.280935	0.0895708	0.476452	0.269542	NA	NA	NA	0.75491	k__Bacteria.p__Firmicutes.c__Bacilli.o__Lactobacillales.f__Streptococcaceae.g__Streptococcus.s__Streptococcus_parasanguinis.t__Streptococcus_parasanguinis_unclassified
ARO_3004039	Escherichia_TM_3	0.92097	1.76737	0.0636953	0.646695	0.245614	0.676334	0.00158544	0.0943334	0.141999	NA	NA	NA	0.54837	k__Bacteria.p__Proteobacteria.c__Gammaproteobacteria.o__Enterobacteriales.f__Enterobacteriaceae.g__Escherichia.s__Escherichia_coli.t__Escherichia_coli_unclassified
ARO_3003843	leuO_TM_	1.39811	0.775198	0.398967	0.75149	0.249358	0.938375	0.00102465	0.0943334	NA	NA	NA	NA	0.542713	k__Bacteria.p__Proteobacteria.c__Gammaproteobacteria.o__Enterobacteriales.f__Enterobacteriaceae.g__Escherichia.s__Escherichia_coli.t__Escherichia_coli_unclassified
Vitamin D
ARMarker	Synonym	mean_IBDNoDrugs	mean_IBDVitD	IBDVitD.pvalue	IBDVitD.FDR	mean_LLDeepNoDrugs	mean_LLDeepVitD	LLDeepVitD.pvalue	LLDeepVitD.FDR	mean_MIBSNoDrugs	mean_MIBSVitD	MIBSVitD.pvalue	MIBSVitD.FDR	Correlation	AssociatedTaxa
ARO_3004032	tetA(46)_TM_	0.216841	1.28823	9.61376e-06	0.00120172	0.142722	0.452444	0.38916	0.582403	0.279716	NA	NA	NA	0.74725	k__Bacteria.p__Firmicutes.c__Bacilli.o__Lactobacillales.f__Streptococcaceae.g__Streptococcus.s__Streptococcus_parasanguinis.t__Streptococcus_parasanguinis_unclassified
ARO_3004033	tetB(46)_TM_	0.21904	1.85237	2.56025e-05	0.00160015	0.167562	0.546476	0.0328236	0.244125	0.269542	NA	NA	NA	0.75491	k__Bacteria.p__Firmicutes.c__Bacilli.o__Lactobacillales.f__Streptococcaceae.g__Streptococcus.s__Streptococcus_parasanguinis.t__Streptococcus_parasanguinis_unclassified
ARO_3000616	mel_TM_	0.310068	1.86022	0.000268039	0.0111683	0.235394	0.939095	0.00867755	0.240361	0.507437	NA	NA	NA	0.562981	k__Bacteria.p__Firmicutes.c__Bacilli.o__Lactobacillales.f__Streptococcaceae.g__Streptococcus.s__Streptococcus_parasanguinis.t__Streptococcus_parasanguinis_unclassified
