# Supplementary material for: Impact of commonly used drugs on the composition and metabolic function of the gut microbiota
Source: Nat Commun. 2020 Jan 17;11:362. doi: 10.1038/s41467-019-14177-z (PMC6969170; doi:10.1038/s41467-019-14177-z)
Supplement: Supplementary file 58 — Supplementary Data 56 [file 41467_2019_14177_MOESM58_ESM.xlsx]

## Sheet: Sheet1
Supplementary table 56 - Annotation of pathways
Name	pathId	pathClass	class	category
DENITRIFICATION_PWY_nitrate_reduction_I_denitrification	DENITRIFICATION-PWY	Denitrification;Nitrogen Compounds Metabolism;Inorganic Nutrients Metabolism;Degradation/Utilization/Assimilation	Inorganic Nutrients Metabolism	Degradation
DENITRIFICATION_PWY_nitrate_reduction_I_denitrification	DENITRIFICATION-PWY	Nitrate-Reduction;Nitrogen Compounds Metabolism;Inorganic Nutrients Metabolism;Degradation/Utilization/Assimilation	Inorganic Nutrients Metabolism	Degradation
DENITRIFICATION_PWY_nitrate_reduction_I_denitrification	DENITRIFICATION-PWY	ANAEROBIC-RESPIRATION;Respiration;Energy-Metabolism;Pathways	Respiration	Energy-Metabolism
PWY_5083_NAD_NADH_phosphorylation_and_dephosphorylation	PWY-5083	NAD-Metabolism;Cofactor-Biosynthesis;Biosynthesis	NAD-Metabolism	Biosynthesis
PWY_7115_C4_photosynthetic_carbon_assimilation_cycle_NAD_ME_type	PWY-7115	Photosynthesis;Energy-Metabolism;Pathways	Photosynthesis	Energy-Metabolism
NPGLUCAT_PWY_Entner_Doudoroff_pathway_II_non_phosphorylative	NPGLUCAT-PWY	Entner-Duodoroff-Pathways;Sugars-And-Polysaccharides-Degradation,Energy-Metabolism;Carbohydrates Degradation,pathways;Degradation/Utilization/Assimilation	Carbohydrates Degradation	Degradation
PWY_3502_superpathway_of_NAD_biosynthesis_in_eukaryotes	PWY-3502	NAD-Metabolism;Cofactor-Biosynthesis;Biosynthesis	Cofactor-Biosynthesis	Biosynthesis
GLUCOSE1PMETAB_PWY_glucose_and_glucose_1_phosphate_degradation	GLUCOSE1PMETAB-PWY	Sugars-And-Polysaccharides-Degradation;Carbohydrates Degradation;Degradation	Carbohydrates Degradation	Degradation
PWY_6126_superpathway_of_adenosine_nucleotides_de_novo_biosynthesis_II	PWY-6126	Purine-Nucleotide-De-Novo-Biosynthesis;PUR-NUC-SYN;Nucleosides and Nucleotides Biosynthesis;Biosynthesis	Nucleosides and Nucleotides Biosynthesis	Biosynthesis
COLANSYN_PWY_colanic_acid_building_blocks_biosynthesis	COLANSYN-PWY	Carbohydrates Biosynthesis;Biosynthesis;Pathways	Carbohydrates Biosynthesis	Biosynthesis
PWY_6151_S_adenosyl_L_methionine_cycle_I	PWY-6151	S-adenosyl-L-methionine-cycle;L-Methionine-Salvage;L-methionine Biosynthesis;Proteinogenic Amino Acids Biosynthesis;Amino Acids Biosynthesis;Biosynthesis	Amino Acids Biosynthesis	Biosynthesis
PWY_724_superpathway_of_L_lysine_L_threonine_and_L_methionine_biosynthesis_II	PWY-724	Amino Acids Biosynthesis;Biosynthesis;Pathways	Amino Acids Biosynthesis	Biosynthesis
PWY_6507_4_deoxy_L_threo_hex_4_enopyranuronate_degradation	PWY-6507	Sugar Derivatives Degradation;SECONDARY-METABOLITE-DEGRADATION;Degradation/Utilization/Assimilation	Sugar Derivatives Degradation	Degradation
PWY_6531_mannitol_cycle	PWY-6531	SUGAR-ALCOHOLS-DEG;Sugar Derivatives Degradation;Secondary Metabolites Degradation;Degradation/Utilization/Assimilation	Sugar Derivatives Degradation	Degradation
TCA_TCA_cycle_I_prokaryotic	TCA	TCA-VARIANTS;Energy-Metabolism;Pathways	TCA cycle	Energy-Metabolism
PWY_6121_5_aminoimidazole_ribonucleotide_biosynthesis_I	PWY-6121	AIR-Biosynthesis;PUR-NUC-SYN;Nucleosides and Nucleotides Biosynthesis;Biosynthesis	Nucleosides and Nucleotides Biosynthesis	Biosynthesis
PWY66_375_leukotriene_biosynthesis	PWY66-375	Hormones Biosynthesis;Biosynthesis	HORMONE-SYN	Biosynthesis
PWY_7616_methanol_oxidation_to_carbon_dioxide	PWY-7616	Alcohol-Degradation;Degradation;Pathways	Alcohol-Degradation	Degradation
PWY_7616_methanol_oxidation_to_carbon_dioxide	PWY-7616	Detoxification;Pathways	Detoxification	Detoxification
ENTBACSYN_PWY_enterobactin_biosynthesis	ENTBACSYN-PWY	Siderophores-Biosynthesis;Biosynthesis;Pathways	Siderophore Biosynthesis	Biosynthesis
PWY_3941_andbeta_alanine_biosynthesis_II	PWY-3941	Beta-Alanine-Biosynthesis;Other-Amino Acids Biosynthesis;Amino Acids Biosynthesis;Biosynthesis	Amino Acids Biosynthesis	Biosynthesis
PWY_5109_2_methylbutanoate_biosynthesis	PWY-5109	Fermentation;Energy-Metabolism;Pathways	Fermentation	Energy-Metabolism
GLYOXYLATE_BYPASS_glyoxylate_cycle	GLYOXYLATE-BYPASS	Energy-Metabolism;Pathways	Glycolysis	Energy-Metabolism
PWY66_409_superpathway_of_purine_nucleotide_salvage	PWY66-409	Purine-Nucleotides-Salvage;PUR-NUC-SYN;Nucleosides and Nucleotides Biosynthesis;Biosynthesis	Nucleosides and Nucleotides Biosynthesis	Biosynthesis
PWY_7039_phosphatidate_metabolism_as_a_signaling_molecule	PWY-7039	Phospholipid-Biosynthesis;Lipid-Biosynthesis;Fatty Acid and Lipid Biosynthesis;Biosynthesis	Fatty Acid and Lipid Biosynthesis	Biosynthesis
PWY_6352_3_phosphoinositide_biosynthesis	PWY-6352	Phospholipid-Biosynthesis;Lipid-Biosynthesis;Fatty Acid and Lipid Biosynthesis;Biosynthesis	Fatty Acid and Lipid Biosynthesis	Biosynthesis
PWY_822_fructan_biosynthesis	PWY-822	Polysaccharides-Biosynthesis;Carbohydrates Biosynthesis;Biosynthesis	Carbohydrates Biosynthesis	Biosynthesis
PWY_5367_petroselinate_biosynthesis	PWY-5367	Unsaturated-Fatty-Acids-Biosynthesis;Fatty-acid-biosynthesis;Fatty Acid and Lipid Biosynthesis;Biosynthesis	Fatty Acid and Lipid Biosynthesis	Biosynthesis
METHYLGALLATE_DEGRADATION_PWY_methylgallate_degradation	METHYLGALLATE-DEGRADATION-PWY	Aromatic Compounds Degradation;Degradation;Pathways	Aromatic Compounds Degradation	Degradation
PWY5F9_12_biphenyl_degradation	PWY5F9-12	Aromatic Compounds Degradation;Degradation;Pathways	Aromatic Compounds Degradation	Degradation
PWY_7165_L_ascorbate_biosynthesis_VI_engineered_pathway	PWY-7165	Ascorbate-Biosynthesis;Vitamin-Biosynthesis;Cofactors, Prosthetic Groups, Electron Carriers Biosynthesis;Biosynthesis	Vitamin-Biosynthesis	Biosynthesis
PWY_5180_toluene_degradation_I_aerobic_via_o_cresol	PWY-5180	TOLUENE-DEG;Aromatic Compounds Degradation;Degradation	Aromatic Compounds Degradation	Degradation
OANTIGEN_PWY_O_antigen_building_blocks_biosynthesis_E_coli	OANTIGEN-PWY	O-Antigen-Biosynthesis;Lipopolysaccharide-Biosynthesis;Cell Structures Biosynthesis;Biosynthesis	Cell Structures Biosynthesis	Biosynthesis
HEMESYN2_PWY_heme_biosynthesis_II_anaerobic	HEMESYN2-PWY	HEME-SYN;Porphyrin Compounds Biosynthesis;Cofactors, Prosthetic Groups, Electron Carriers Biosynthesis;Biosynthesis	Porphyrin Compounds Biosynthesis	Biosynthesis
PWY_6030_serotonin_and_melatonin_biosynthesis	PWY-6030	HORMONE-SYN;Biosynthesis;Pathways	HORMONE-SYN	Biosynthesis
PWY_6598_sciadonate_biosynthesis	PWY-6598	Polyunsaturated Fatty Acid Biosynthesis;Unsaturated Fatty Acid Biosynthesis;Fatty Acid Biosynthesis;Fatty Acid and Lipid Biosynthesis;Biosynthesis	Fatty Acid and Lipid Biosynthesis	Biosynthesis
PWY_5345_superpathway_of_L_methionine_biosynthesis_by_sulfhydrylation	PWY-5345	Methionine-De-novo-Biosynthesis;METHIONINE-SYN;Proteinogenic Amino Acids Biosynthesis;Amino Acids Biosynthesis;Biosynthesis	Amino Acids Biosynthesis	Biosynthesis
PWY_7274_D_cycloserine_biosynthesis	PWY-7274	Other-Amino Acids Biosynthesis;Amino Acids Biosynthesis;Biosynthesis	Amino Acids Biosynthesis	Biosynthesis
PWY_7274_D_cycloserine_biosynthesis	PWY-7274	Antibiotic-Biosynthesis;Secondary Metabolites Biosynthesis;Biosynthesis	Secondary Metabolites Biosynthesis	Biosynthesis
PWY_7124_ethylene_biosynthesis_V_engineered	PWY-7124	Ethylene Biosynthesis;Plant hormones biosynthesis	HORMONE-SYN	Biosynthesis
PWY_922_mevalonate_pathway_I	PWY-922	Isopentenyl-Diphosphate-Biosynthesis;Hemiterpenes Biosynthesis;Terpenoids Biosynthesis;Secondary Metabolites Biosynthesis;Biosynthesis	Secondary Metabolites Biosynthesis	Biosynthesis
PWY_6122_5_aminoimidazole_ribonucleotide_biosynthesis_II	PWY-6122	AIR-Biosynthesis;PUR-NUC-SYN;Nucleosides and Nucleotides Biosynthesis;Biosynthesis	Nucleosides and Nucleotides Biosynthesis	Biosynthesis
PWY_7414_dTDP_andalpha_D_mycaminose_biosynthesis	PWY-7414	dTDP-Sugar-Biosynthesis;Sugar Nucleotides Biosynthesis;Sugars Biosynthesis;Carbohydrates Biosynthesis;Biosynthesis	Carbohydrates Biosynthesis	Biosynthesis
PWY_6609_adenine_and_adenosine_salvage_III	PWY-6609	Adenine-Adenosine-Salvage;Purine-Nucleotides-Salvage;Purine Nucleotide Biosynthesis;Nucleosides and Nucleotides Biosynthesis;Biosynthesis	Nucleosides and Nucleotides Biosynthesis	Biosynthesis
ASPASN_PWY_superpathway_of_L_aspartate_and_L_asparagine_biosynthesis	ASPASN-PWY	Amino Acids Biosynthesis;Biosynthesis;Pathways	Amino Acids Biosynthesis	Biosynthesis
PWY_5529_superpathway_of_bacteriochlorophyll_a_biosynthesis	PWY-5529	Chlorophyll-a-Biosynthesis;Chlorophyll-Biosynthesis;Porphyrin Compounds Biosynthesis;Cofactors, Prosthetic Groups, Electron Carriers Biosynthesis;Biosynthesis	Porphyrin Compounds Biosynthesis	Biosynthesis
PWY_6098_diploterol_and_cycloartenol_biosynthesis	PWY-6098	Triterpenoids Biosynthesis;Terpenoids Biosynthesis;Secondary Metabolites Biosynthesis;Biosynthesis	Secondary Metabolites Biosynthesis	Biosynthesis
UBISYN_PWY_superpathway_of_ubiquinol_8_biosynthesis_prokaryotic	UBISYN-PWY	Ubiquinone-Biosynthesis;Quinone-Biosynthesis;Cofactors, Prosthetic Groups, Electron Carriers Biosynthesis;Biosynthesis	Quinone-Biosynthesis	Biosynthesis
PANTOSYN_PWY_pantothenate_and_coenzyme_A_biosynthesis_I	PANTOSYN-PWY	CoA-Biosynthesis;Cofactor-Biosynthesis;Biosynthesis	Cofactor-Biosynthesis	Biosynthesis
PANTOSYN_PWY_pantothenate_and_coenzyme_A_biosynthesis_I	PANTOSYN-PWY	Vitamin-Biosynthesis;Cofactor-Biosynthesis;Biosynthesis	Vitamin-Biosynthesis	Biosynthesis
PWY66_400_glycolysis_VI_metazoan	PWY66-400	Glycolysis	Glycolysis	Energy-Metabolism
PWY_1622_formaldehyde_assimilation_I_serine_pathway	PWY-1622	Formaldehyde-Assimilation;C1 Compounds Utilization and Assimilation;Degradation/Utilization/Assimilation	C1 Compounds Utilization and Assimilation	Degradation
3_HYDROXYPHENYLACETATE_DEGRADATION_PWY_4_hydroxyphenylacetate_degradation	3-HYDROXYPHENYLACETATE-DEGRADATION-PWY	Aromatic Compounds Degradation;Degradation;Pathways	Aromatic Compounds Degradation	Degradation
PPGPPMET_PWY_ppGpp_biosynthesis	PPGPPMET-PWY	Metabolic-Regulators;Biosynthesis;Pathways	Metabolic-Regulators	Biosynthesis
PWY_5097_L_lysine_biosynthesis_VI	PWY-5097	LYSINE-SYN;IND-AMINO-ACID-SYN;Amino Acids Biosynthesis;Biosynthesis	Amino Acids Biosynthesis	Biosynthesis
PWY_5667_CDP_diacylglycerol_biosynthesis_I	PWY-5667	CDP-diacylglycerol-Biosynthesis;Phospholipid-Biosynthesis;Fatty Acid and Lipid Biosynthesis;Biosynthesis	Fatty Acid and Lipid Biosynthesis	Biosynthesis
PWY_5030_L_histidine_degradation_III	PWY-5030	HISTIDINE-DEG;Proteinogenic-Amino-Acids-Degradation;Amino Acids Degradation;Degradation/Utilization/Assimilation	Amino Acids Degradation	Degradation
HCAMHPDEG_PWY_3_phenylpropanoate_and_3_3_hydroxyphenylpropanoate_degradation_to_2_oxopent_4_enoate	HCAMHPDEG-PWY	Phenolic-Compounds-Degradation;Aromatic Compounds Degradation;Degradation	Aromatic Compounds Degradation	Degradation
PWY_7318_dTDP_3_acetamido_36_dideoxy_andalpha_D_glucose_biosynthesis	PWY-7318	dTDP-Sugar-Biosynthesis;Sugar Nucleotides Biosynthesis;Sugars Biosynthesis;Carbohydrates Biosynthesis;Biosynthesis	Carbohydrates Biosynthesis	Biosynthesis
PWY_6353_purine_nucleotides_degradation_II_aerobic	PWY-6353	Purine-Degradation;Nucleosides and Nucleotides Degradation;Degradation/Utilization/Assimilation	Nucleosides and Nucleotides Degradation	Degradation
PWY_7228_superpathway_of_guanosine_nucleotides_de_novo_biosynthesis_I	PWY-7228	Purine-Nucleotide-De-Novo-Biosynthesis;PUR-NUC-SYN;Nucleosides and Nucleotides Biosynthesis;Biosynthesis	Nucleosides and Nucleotides Biosynthesis	Biosynthesis
PYRIDOXSYN_PWY_pyridoxal_5_phosphate_biosynthesis_I	PYRIDOXSYN-PWY	Vitamin-B6-Biosynthesis;Vitamin-Biosynthesis;Cofactors, Prosthetic Groups, Electron Carriers Biosynthesis;Biosynthesis	Vitamin-Biosynthesis	Biosynthesis
PWY_5857_ubiquinol_10_biosynthesis_prokaryotic	PWY-5857	Ubiquinone-Biosynthesis;Quinone-Biosynthesis;Cofactors, Prosthetic Groups, Electron Carriers Biosynthesis;Biosynthesis	Quinone-Biosynthesis	Biosynthesis
PWY_7592_arachidonate_biosynthesis_III_metazoa	PWY-7592	Arachidonate Biosynthesis;Polyunsaturated Fatty Acid Biosynthesis;Unsaturated Fatty Acid Biosynthesis;Fatty Acid Biosynthesis;Fatty Acid and Lipid Biosynthesis;Biosynthesis	Fatty Acid and Lipid Biosynthesis	Biosynthesis
PWY_4361_S_methyl_5_thio_andalpha_D_ribose_1_phosphate_degradation	PWY-4361	MTR-1P-Degradation;Methionine-Salvage,Nucleosides and Nucleotides Degradation;L-methionine Biosynthesis//Degradation/Utilization/Assimilation;Proteinogenic Amino Acids Biosynthesis;Amino Acids Biosynthesis	Nucleosides and Nucleotides Degradation	Degradation
PWY_7229_superpathway_of_adenosine_nucleotides_de_novo_biosynthesis_I	PWY-7229	Purine-Nucleotide-De-Novo-Biosynthesis;PUR-NUC-SYN;Nucleosides and Nucleotides Biosynthesis;Biosynthesis	Nucleosides and Nucleotides Biosynthesis	Biosynthesis
PWY_7111_pyruvate_fermentation_to_isobutanol_engineered	PWY-7111	Alcohol-Biosynthesis;Secondary Metabolites Biosynthesis;Biosynthesis	Secondary Metabolites Biosynthesis	Biosynthesis
PWY_7111_pyruvate_fermentation_to_isobutanol_engineered	PWY-7111	Pyruvate-Degradation;Fermentation;Energy-Metabolism;Pathways	Fermentation	Energy-Metabolism
PHOTOALL_PWY_oxygenic_photosynthesis	PHOTOALL-PWY	Photosynthesis;Energy-Metabolism;Pathways	Photosynthesis	Energy-Metabolism
PWY_7251_pentacyclic_triterpene_biosynthesis	PWY-7251	Triterpenoids Biosynthesis;Terpenoids Biosynthesis;Secondary Metabolites Biosynthesis;Biosynthesis	Secondary Metabolites Biosynthesis	Biosynthesis
URDEGR_PWY_superpathway_of_allantoin_degradation_in_plants	URDEGR-PWY	Allantoin-degradation;AMINE-DEG;Degradation	AMINE-DEG	Degradation
PWY_5022_4_aminobutanoate_degradation_V	PWY-5022	4-Aminobutyraye-Degradation;AMINE-DEG;Degradation	AMINE-DEG	Degradation
PWY_7237_myo__chiro__and_scillo_inositol_degradation	PWY-7237	SUGAR-ALCOHOLS-DEG;Sugar Derivatives Degradation;Secondary Metabolites Degradation;Degradation/Utilization/Assimilation	Sugar Derivatives Degradation	Degradation
PWY_6174_mevalonate_pathway_II_archaea	PWY-6174	Cofactor-Biosynthesis;Biosynthesis;Pathways	Cofactor-Biosynthesis	Biosynthesis
PWY_6174_mevalonate_pathway_II_archaea	PWY-6174	Lipid-Biosynthesis;Fatty Acid and Lipid Biosynthesis;Biosynthesis;Pathways	Fatty Acid and Lipid Biosynthesis	Biosynthesis
PWY_6174_mevalonate_pathway_II_archaea	PWY-6174	Isopentenyl-Diphosphate-Biosynthesis;Hemiterpenes Biosynthesis;Terpenoids Biosynthesis;Secondary Metabolites Biosynthesis;Biosynthesis	Secondary Metabolites Biosynthesis	Biosynthesis
PWY_6163_chorismate_biosynthesis_from_3_dehydroquinate	PWY-6163	Chorismate-Biosynthesis;Aromatic Compounds Biosynthesis;Biosynthesis	Aromatic Compounds Biosynthesis	Biosynthesis
PWY_5136_fatty_acid_andbeta_oxidation_II_peroxisome	PWY-5136	Fatty-Acid-Degradation;Fatty-Acid-and-Lipid-Degradation;Degradation	Fatty-Acid-and-Lipid-Degradation	Degradation
PWY_6692_FeII_oxidation	PWY-6692	Iron-Metabolism;Inorganic Nutrients Metabolism;Degradation/Utilization/Assimilation	Inorganic Nutrients Metabolism	Degradation
PWY_5910_superpathway_of_geranylgeranyldiphosphate_biosynthesis_I_via_mevalonate	PWY-5910	GGPP-Biosynthesis;Polyprenyl-Biosynthesis;Biosynthesis	Polyprenyl-Biosynthesis	Biosynthesis
PWY_5910_superpathway_of_geranylgeranyldiphosphate_biosynthesis_I_via_mevalonate	PWY-5910	DITERPENOID-SYN;Terpenoid-Biosynthesis;Secondary Metabolites Biosynthesis;Biosynthesis	Secondary Metabolites Biosynthesis	Biosynthesis
TRIGLSYN_PWY_diacylglycerol_and_triacylglycerol_biosynthesis	TRIGLSYN-PWY	Fatty Acid and Lipid Biosynthesis;Biosynthesis	Fatty Acid and Lipid Biosynthesis	Biosynthesis
PWY_6731_starch_degradation_III	PWY-6731	Starch-Degradation;POLYSACCHARIDES-DEG;Degradation/Utilization/Assimilation	POLYSACCHARIDES-DEG	Degradation
ARGDEG_IV_PWY_L_arginine_degradation_VIII_arginine_oxidase_pathway	ARGDEG-IV-PWY	ARGININE-DEG;Proteinogenic-Amino-Acids-Degradation;Amino Acids Degradation;Degradation/Utilization/Assimilation	Amino Acids Degradation	Degradation
PWY_6690_cinnamate_and_3_hydroxycinnamate_degradation_to_2_oxopent_4_enoate	PWY-6690	Phenolic-Compounds-Degradation;Aromatic Compounds Degradation;Degradation	Aromatic Compounds Degradation	Degradation
GOLPDLCAT_PWY_superpathway_of_glycerol_degradation_to_13_propanediol	GOLPDLCAT-PWY	GLYCEROL-DEG;Alcohol-Degradation;Degradation	Alcohol-Degradation	Degradation
FUCCAT_PWY_fucose_degradation	FUCCAT-PWY	Sugars-And-Polysaccharides-Degradation;Carbohydrates Degradation;Degradation	Carbohydrates Degradation	Degradation
VALDEG_PWY_L_valine_degradation_I	VALDEG-PWY	VALINE-DEG;Proteinogenic-Amino-Acids-Degradation;Amino Acids Degradation;Degradation/Utilization/Assimilation	Amino Acids Degradation	Degradation
ORNARGDEG_PWY_superpathway_of_L_arginine_and_L_ornithine_degradation	ORNARGDEG-PWY	ARGININE-DEG;Proteinogenic-Amino-Acids-Degradation;Amino Acids Degradation;Degradation/Utilization/Assimilation	Amino Acids Degradation	Degradation
PWY_5838_superpathway_of_menaquinol_8_biosynthesis_I	PWY-5838	Menaquinone-Biosynthesis;Quinone-Biosynthesis;Cofactors, Prosthetic Groups, Electron Carriers Biosynthesis;Biosynthesis	Quinone-Biosynthesis	Biosynthesis
PWY_5989_stearate_biosynthesis_II_bacteria_and_plants	PWY-5989	Stearate-Biosynthesis;Fatty-acid-biosynthesis;Fatty Acid and Lipid Biosynthesis;Biosynthesis	Fatty Acid and Lipid Biosynthesis	Biosynthesis
PWY_5514_UDP_N_acetyl_D_galactosamine_biosynthesis_II	PWY-5514	Cell-Wall-Biosynthesis;Cell Structures Biosynthesis;Biosynthesis	Cell Structures Biosynthesis	Biosynthesis
PWY_5514_UDP_N_acetyl_D_galactosamine_biosynthesis_II	PWY-5514	UDP-Nac-Galactosamine-Biosynthesis;Polyamine-Biosynthesis;Biosynthesis	Polyamine-Biosynthesis	Biosynthesis
DENOVOPURINE2_PWY_superpathway_of_purine_nucleotides_de_novo_biosynthesis_II	DENOVOPURINE2-PWY	Purine-Nucleotide-De-Novo-Biosynthesis;PUR-NUC-SYN;Nucleosides and Nucleotides Biosynthesis;Biosynthesis	Nucleosides and Nucleotides Biosynthesis	Biosynthesis
PWY_6708_ubiquinol_8_biosynthesis_prokaryotic	PWY-6708	Ubiquinone-Biosynthesis;Quinone-Biosynthesis;Cofactors, Prosthetic Groups, Electron Carriers Biosynthesis;Biosynthesis	Quinone-Biosynthesis	Biosynthesis
ALL_CHORISMATE_PWY_superpathway_of_chorismate_metabolism	ALL-CHORISMATE-PWY	Super-Pathways;Pathways	Amino Acids Biosynthesis	Biosynthesis
PWY_5973_cis_vaccenate_biosynthesis	PWY-5973	Unsaturated-Fatty-Acids-Biosynthesis;Fatty-acid-biosynthesis;Fatty Acid and Lipid Biosynthesis;Biosynthesis	Fatty Acid and Lipid Biosynthesis	Biosynthesis
P3_PWY_gallate_degradation_III_anaerobic	P3-PWY	GALLATE-DEG;Aromatic Compounds Degradation;Degradation	Aromatic Compounds Degradation	Degradation
HEME_BIOSYNTHESIS_II_heme_biosynthesis_I_aerobic	HEME-BIOSYNTHESIS-II	HEME-SYN;Porphyrin Compounds Biosynthesis;Cofactors, Prosthetic Groups, Electron Carriers Biosynthesis;Biosynthesis	Porphyrin Compounds Biosynthesis	Biosynthesis
NONOXIPENT_PWY_pentose_phosphate_pathway_non_oxidative_branch	NONOXIPENT-PWY	Pentose-Phosphate-Cycle;Energy-Metabolism;Pathways	Pentose-Phosphate-Cycle	Energy-Metabolism
PWY_6519_8_amino_7_oxononanoate_biosynthesis_I	PWY-6519	7-Keto-8-aminopelargonate-Biosynthesis;BIOTIN-SYN;Vitamin-Biosynthesis;Cofactors, Prosthetic Groups, Electron Carriers Biosynthesis;Biosynthesis	Vitamin-Biosynthesis	Biosynthesis
P221_PWY_octane_oxidation	P221-PWY	Other-Degradation;Degradation;Pathways	Other-Degradation	Degradation
KETOGLUCONMET_PWY_ketogluconate_metabolism	KETOGLUCONMET-PWY	SUGAR-ACIDS-DEG;Carboxylates Degradation/Sugar Derivatives Degradation;Secondary Metabolites Degradation;Degradation/Utilization/Assimilation	Sugar Derivatives Degradation	Degradation
PWY_4722_creatinine_degradation_II	PWY-4722	Creatinine-Degradation;AMINE-DEG;Degradation	AMINE-DEG	Degradation
PWY_7644_heparin_degradation	PWY-7644	Creatinine-Degradation;AMINE-DEG;Degradation	AMINE-DEG	Degradation
PWY_4984_urea_cycle	PWY-4984	NITROGEN-DEG;Inorganic Nutrients Metabolism;Degradation/Utilization/Assimilation	Inorganic Nutrients Metabolism	Degradation
PWY_6117_spermine_and_spermidine_degradation_I	PWY-6117	Spermine-Spermidine-Degradation;Amines-Polyamines-Degradation;Degradation/Utilization/Assimilation	AMINE-DEG	Degradation
PWY_6628_superpathway_of_L_phenylalanine_biosynthesis	PWY-6628	PHENYLALANINE-SYN;IND-AMINO-ACID-SYN;Amino Acids Biosynthesis;Biosynthesis	Amino Acids Biosynthesis	Biosynthesis
PWY_7312_dTDP_D_andbeta_fucofuranose_biosynthesis	PWY-7312	O-Antigen-Biosynthesis;Lipopolysaccharide-Biosynthesis;Cell Structures Biosynthesis;Biosynthesis	Cell Structures Biosynthesis	Biosynthesis
PWY_5431_aromatic_compounds_degradation_via_andbeta_ketoadipate	PWY-5431	Catechol-Degradation;Aromatic Compounds Degradation;Degradation	Aromatic Compounds Degradation	Degradation
PWY_7345_superpathway_of_anaerobic_sucrose_degradation	PWY-7345	SUCROSE-DEG;Sugars-And-Polysaccharides-Degradation;Carbohydrates Degradation;Degradation/Utilization/Assimilation	Carbohydrates Degradation	Degradation
PWY0_845_superpathway_of_pyridoxal_5_phosphate_biosynthesis_and_salvage	PWY0-845	Vitamin-B6-Biosynthesis;Vitamin-Biosynthesis;Cofactors, Prosthetic Groups, Electron Carriers Biosynthesis;Biosynthesis	Vitamin-Biosynthesis	Biosynthesis
FASYN_INITIAL_PWY_superpathway_of_fatty_acid_biosynthesis_initiation_E_coli	FASYN-INITIAL-PWY	Fatty-acid-biosynthesis;Lipid-Biosynthesis;Fatty Acid and Lipid Biosynthesis;Biosynthesis	Fatty Acid and Lipid Biosynthesis	Biosynthesis
PWY_7338_10_trans_heptadecenoyl_CoA_degradation_reductase_dependent_yeast	PWY-7338	Fatty-Acid-Degradation;Fatty-Acid-and-Lipid-Degradation;Degradation	Fatty-Acid-and-Lipid-Degradation	Degradation
PWY_6606_guanosine_nucleotides_degradation_II	PWY-6606	Guanosine-Nucleotides-Degradation;Purine-Degradation;Nucleosides and Nucleotides Degradation;Degradation/Utilization/Assimilation	Nucleosides and Nucleotides Degradation	Degradation
PWY_5101_L_isoleucine_biosynthesis_II	PWY-5101	ISOLEUCINE-SYN;IND-AMINO-ACID-SYN;Amino Acids Biosynthesis;Biosynthesis	Amino Acids Biosynthesis	Biosynthesis
PWY_5861_superpathway_of_demethylmenaquinol_8_biosynthesis	PWY-5861	Demethylmenaquinol-8-Biosynthesis;Demethylmenaquinone-Biosynthesis;Quinone-Biosynthesis;Cofactors, Prosthetic Groups, Electron Carriers Biosynthesis;Biosynthesis	Quinone-Biosynthesis	Biosynthesis
PWY_7090_UDP_23_diacetamido_23_dideoxy_andalpha_D_mannuronate_biosynthesis	PWY-7090	O-Antigen-Biosynthesis;Lipopolysaccharide-Biosynthesis;Cell Structures Biosynthesis;Biosynthesis	Cell Structures Biosynthesis	Biosynthesis
PWY_6313_serotonin_degradation	PWY-6313	HORMONE-DEG;Degradation;Pathways	HORMONE-DEG	Degradation
PWY_7337_10_cis_heptadecenoyl_CoA_degradation_yeast	PWY-7337	Fatty-Acid-Degradation;Fatty-Acid-and-Lipid-Degradation;Degradation	Fatty-Acid-and-Lipid-Degradation	Degradation
PWY3O_355_stearate_biosynthesis_III_fungi	PWY3O-355	Stearate-Biosynthesis;Fatty-acid-biosynthesis;Fatty Acid and Lipid Biosynthesis;Biosynthesis	Fatty Acid and Lipid Biosynthesis	Biosynthesis
DTDPRHAMSYN_PWY_dTDP_L_rhamnose_biosynthesis_I	DTDPRHAMSYN-PWY	dTDP-L-Rhamnose-Biosynthesis;dTDP-Sugar-Biosynthesis;Sugar Nucleotides Biosynthesis;Sugars Biosynthesis;Carbohydrates Biosynthesis;Biosynthesis	Carbohydrates Biosynthesis	Biosynthesis
DTDPRHAMSYN_PWY_dTDP_L_rhamnose_biosynthesis_I	DTDPRHAMSYN-PWY	O-Antigen-Biosynthesis;Lipopolysaccharide-Biosynthesis;Cell Structures Biosynthesis;Biosynthesis	Cell Structures Biosynthesis	Biosynthesis
PWY_5651_L_tryptophan_degradation_to_2_amino_3_carboxymuconate_semialdehyde	PWY-5651	L-tryptophan-Degradation;Proteinogenic-Amin-Acid-Degradataion;AMINE-DEG;Degradation	AMINE-DEG	Degradation
PWY_6322_phosphinothricin_tripeptide_biosynthesis	PWY-6322	Antibiotic-Biosynthesis;Secondary Metabolites Biosynthesis;Biosynthesis	Secondary Metabolites Biosynthesis	Biosynthesis
PWY_6471_peptidoglycan_biosynthesis_IV_Enterococcus_faecium	PWY-6471	Peptidoglycan-Biosynthesis;Cell-Wall-Biosynthesis;Cell Structures Biosynthesis;Biosynthesis	Cell Structures Biosynthesis	Biosynthesis
PWY_6471_peptidoglycan_biosynthesis_IV_Enterococcus_faecium	PWY-6471	Antibiotic-Resistance;Detoxification;Pathways	Detoxification	Detoxification
PWY_6969_TCA_cycle_V_2_oxoglutarateferredoxin_oxidoreductase	PWY-6969	TCA-VARIANTS;Energy-Metabolism;Pathways	TCA cycle	Energy-Metabolism
PWY3O_1109_superpathway_of_4_hydroxybenzoate_biosynthesis_yeast	PWY3O-1109	4-Hydroxybenzoate-Biosynthesis;Aromatic Compounds Biosynthesis;Biosynthesis	Aromatic Compounds Biosynthesis	Biosynthesis
PWY0_1241_ADP_L_glycero_andbeta_D_manno_heptose_biosynthesis	PWY0-1241	ADP-Sugar-Biosynthesis;Sugar Nucleotides Biosynthesis;Sugars Biosynthesis;Carbohydrates Biosynthesis;Biosynthesis	Carbohydrates Biosynthesis	Biosynthesis
PWY_3081_L_lysine_biosynthesis_V	PWY-3081	LYSINE-SYN;IND-AMINO-ACID-SYN;Amino Acids Biosynthesis;Biosynthesis	Amino Acids Biosynthesis	Biosynthesis
POLYISOPRENSYN_PWY_polyisoprenoid_biosynthesis_E_coli	POLYISOPRENSYN-PWY	Polyprenyl-Biosynthesis;Cofactor-Biosynthesis;Biosynthesis	Polyprenyl-Biosynthesis	Biosynthesis
PWY_6060_malonate_degradation_II_biotin_dependent	PWY-6060	Malonate-Degradation;Carboxylates Degradation;Degradation	Carboxylates Degradation	Degradation
PWY_5654_2_amino_3_carboxymuconate_semialdehyde_degradation_to_2_oxopentenoate	PWY-5654	Carboxylates Degradation;Degradation;Pathways	Carboxylates Degradation	Degradation
PWY0_1415_superpathway_of_heme_biosynthesis_from_uroporphyrinogen_III	PWY0-1415	HEME-SYN;Porphyrin Compounds Biosynthesis;Cofactors, Prosthetic Groups, Electron Carriers Biosynthesis;Biosynthesis	Porphyrin Compounds Biosynthesis	Biosynthesis
PWY_6700_queuosine_biosynthesis	PWY-6700	Nucleic-Acid-Processing;Nucleosides and Nucleotides Biosynthesis;Biosynthesis	Nucleosides and Nucleotides Biosynthesis	Biosynthesis
PWY_6608_guanosine_nucleotides_degradation_III	PWY-6608	Guanosine-Nucleotides-Degradation;Purine-Degradation;Nucleosides and Nucleotides Degradation;Degradation/Utilization/Assimilation	Nucleosides and Nucleotides Degradation	Degradation
PWY66_201_nicotine_degradation_IV	PWY66-201	Nicotine-Degradation;Other-Degradation;Degradation/Utilization/Assimilation	Other-Degradation	Degradation
COA_PWY_1_coenzyme_A_biosynthesis_II_mammalian	COA-PWY-1	CoA-Biosynthesis;Cofactor-Biosynthesis;Biosynthesis	Cofactor-Biosynthesis	Biosynthesis
PWY_4242_pantothenate_and_coenzyme_A_biosynthesis_III	PWY-4242	CoA-Biosynthesis;Cofactor-Biosynthesis;Biosynthesis	Cofactor-Biosynthesis	Biosynthesis
PWY_7242_D_fructuronate_degradation	PWY-7242	SUGAR-ACIDS-DEG;Carboxylates Degradation/Sugar Derivatives Degradation;Secondary Metabolites Degradation;Degradation/Utilization/Assimilation	Sugar Derivatives Degradation	Degradation
PWY_5918_superpathay_of_heme_biosynthesis_from_glutamate	PWY-5918	HEME-SYN;Porphyrin Compounds Biosynthesis;Cofactors, Prosthetic Groups, Electron Carriers Biosynthesis;Biosynthesis	Porphyrin Compounds Biosynthesis	Biosynthesis
PWY_7199_pyrimidine_deoxyribonucleosides_salvage	PWY-7199	Pyrimidine-Nucleotide-Salvage;Pyrimidine Nucleotide Biosynthesis;Nucleosides and Nucleotides Biosynthesis;Biosynthesis	Nucleosides and Nucleotides Biosynthesis	Biosynthesis
PWY_4981_L_proline_biosynthesis_II_from_arginine	PWY-4981	PROLINE-SYN;IND-AMINO-ACID-SYN;Amino Acids Biosynthesis;Biosynthesis	Amino Acids Biosynthesis	Biosynthesis
PWY_6309_L_tryptophan_degradation_XI_mammalian_via_kynurenine	PWY-6309	TRYPTOPHAN-DEG;Proteinogenic-Amino-Acids-Degradation;Amino Acids Degradation;Degradation/Utilization/Assimilation	Amino Acids Degradation	Degradation
PWY_7269_NAD_NADP_NADH_NADPH_mitochondrial_interconversion_yeast	PWY-7269	NAD-Metabolism;Cofactor-Biosynthesis;Biosynthesis	NAD-Metabolism	Biosynthesis
PWY_7118_chitin_degradation_to_ethanol	PWY-7118	Energy-Metabolism;Pathways	other	Energy-Metabolism
PWY_5417_catechol_degradation_III_ortho_cleavage_pathway	PWY-5417	Catechol-Degradation;Aromatic Compounds Degradation;Degradation	Aromatic Compounds Degradation	Degradation
RUMP_PWY_formaldehyde_oxidation_I	RUMP-PWY	Formaldehyde-Oxidation;C1 Compounds Utilization and Assimilation;Degradation/Utilization/Assimilation	C1 Compounds Utilization and Assimilation	Degradation
RUMP_PWY_formaldehyde_oxidation_I	RUMP-PWY	Energy-Metabolism;Pathways	other	Energy-Metabolism
P184_PWY_protocatechuate_degradation_I_meta_cleavage_pathway	P184-PWY	Protocatechuate-Degradation;Aromatic Compounds Degradation;Degradation	Aromatic Compounds Degradation	Degradation
PWY_5872_ubiquinol_10_biosynthesis_eukaryotic	PWY-5872	Ubiquinone-Biosynthesis;Quinone-Biosynthesis;Cofactors, Prosthetic Groups, Electron Carriers Biosynthesis;Biosynthesis	Quinone-Biosynthesis	Biosynthesis
PWY_6859_all_trans_farnesol_biosynthesis	PWY-6859	Energy-Metabolism;Pathways	other	Energy-Metabolism
PWY_5656_mannosylglycerate_biosynthesis_I	PWY-5656	Mannosylglycerate-Biosynthesis;Organic-solutes-Biosynthesis;Other Biosynthesis;Biosynthesis	Organic-solutes-Biosynthesis	Biosynthesis
PWY_7328_superpathway_of_UDP_glucose_derived_O_antigen_building_blocks_biosynthesis	PWY-7328	UDP-Sugar-Biosynthesis;Sugar Nucleotides Biosynthesis;Sugars Biosynthesis;Carbohydrates Biosynthesis;Biosynthesis	Carbohydrates Biosynthesis	Biosynthesis
PWY_7328_superpathway_of_UDP_glucose_derived_O_antigen_building_blocks_biosynthesis	PWY-7328	O-Antigen-Biosynthesis;Lipopolysaccharide-Biosynthesis;Cell Structures Biosynthesis;Biosynthesis	Cell Structures Biosynthesis	Biosynthesis
PWY_7388_octanoyl_[acyl_carrier_protein]_biosynthesis_mitochondria_yeast	PWY-7388	Fatty-acid-biosynthesis;Lipid-Biosynthesis;Fatty Acid and Lipid Biosynthesis;Biosynthesis	Fatty Acid and Lipid Biosynthesis	Biosynthesis
PWY_6572_chondroitin_sulfate_degradation_I_bacterial	PWY-6572	Glycosaminoglycan-Degradation;POLYSACCHARIDES-DEG;Degradation/Utilization/Assimilation	POLYSACCHARIDES-DEG	Degradation
VALSYN_PWY_L_valine_biosynthesis	VALSYN-PWY	VALINE-BIOSYNTHESIS;IND-AMINO-ACID-SYN;Amino Acids Biosynthesis;Biosynthesis	Amino Acids Biosynthesis	Biosynthesis
PWY_5198_factor_420_biosynthesis	PWY-5198	Cofactor-Biosynthesis;Biosynthesis;Pathways	Cofactor-Biosynthesis	Biosynthesis
PWY_5751_phenylethanol_biosynthesis	PWY-5751	Aromatic Compounds Biosynthesis;Biosynthesis	Aromatic Compounds Biosynthesis	Biosynthesis
PWY_5751_phenylethanol_biosynthesis	PWY-5751	Phenylpropanoid-Derivatives-Biosynthesis;Secondary-Metabolites-Biosynthesis;Biosynthesis	Secondary Metabolites Biosynthesis	Biosynthesis
PWY_6948_sitosterol_degradation_to_androstenedione	PWY-6948	Steroids-Degradation;Degradation;Pathways	Steroids-Degradation	Degradation
PWY_361_phenylpropanoid_biosynthesis	PWY-361	Phenylpropanoid-Derivatives-Biosynthesis;Secondary-Metabolites-Biosynthesis;Biosynthesis	Secondary Metabolites Biosynthesis	Biosynthesis
PWY_361_phenylpropanoid_biosynthesis	PWY-361	Secondary-Cell-Wall;Plant-Cell-Structures;Cell-Structures-Biosynthesis;Biosynthesis	Cell Structures Biosynthesis	Biosynthesis
P124_PWY_Bifidobacterium_shunt	P124-PWY	Sugars-And-Polysaccharides-Degradation;Carbohydrates Degradation;Degradation	Carbohydrates Degradation	Degradation
P124_PWY_Bifidobacterium_shunt	P124-PWY	Fermentation;Energy-Metabolism;Pathways	Fermentation	Energy-Metabolism
PWY_6748_nitrate_reduction_VII_denitrification	PWY-6748	Denitrification;Nitrogen Compounds Metabolism;Inorganic Nutrients Metabolism;Degradation/Utilization/Assimilation	Inorganic Nutrients Metabolism	Degradation
PWY_6748_nitrate_reduction_VII_denitrification	PWY-6748	Nitrate-Reduction;Nitrogen Compounds Metabolism;Inorganic Nutrients Metabolism;Degradation/Utilization/Assimilation	Inorganic Nutrients Metabolism	Degradation
PWY_6748_nitrate_reduction_VII_denitrification	PWY-6748	ANAEROBIC-RESPIRATION;Respiration;Energy-Metabolism;Pathways	Respiration	Energy-Metabolism
PWY1G_0_mycothiol_biosynthesis	PWY1G-0	Reductants;Cofactor-Biosynthesis;Biosynthesis	Cofactor-Biosynthesis	Biosynthesis
PWY_5081_L_tryptophan_degradation_VIII_to_tryptophol	PWY-5081	TRYPTOPHAN-DEG;Proteinogenic-Amino-Acids-Degradation;Amino Acids Degradation;Degradation/Utilization/Assimilation	Amino Acids Degradation	Degradation
PWY_4202_arsenate_detoxification_I_glutaredoxin	PWY-4202	Arsenate-Detoxification;Detoxification;Pathways	Detoxification	Detoxification
PWY_5850_superpathway_of_menaquinol_6_biosynthesis_I	PWY-5850	Menaquinone-Biosynthesis;Quinone-Biosynthesis;Cofactors, Prosthetic Groups, Electron Carriers Biosynthesis;Biosynthesis	Quinone-Biosynthesis	Biosynthesis
PWY_3781_aerobic_respiration_I_cytochrome_c	PWY-3781	Electron-Transfer;Energy-Metabolism;Pathways	Photosynthesis	Energy-Metabolism
PWY_3781_aerobic_respiration_I_cytochrome_c	PWY-3781	AEROBIC-RESPIRATION;Respiration;Energy-Metabolism;Pathways	Respiration	Energy-Metabolism
PWY_7185_UTP_and_CTP_dephosphorylation_I	PWY-7185	UTP-CTP-Dephosphorylation;Pyrimidine-Ribonucleosides-Degradation;Nucleosides and Nucleotides Degradation;Degradation/Utilization/Assimilation	Nucleosides and Nucleotides Degradation	Degradation
PWY_6549_L_glutamine_biosynthesis_III	PWY-6549	GLUTAMINE-SYN;IND-AMINO-ACID-SYN;Amino Acids Biosynthesis;Biosynthesis	Amino Acids Biosynthesis	Biosynthesis
PWY_6891_thiazole_biosynthesis_II_Bacillus	PWY-6891	Thiazole-Biosynthesis;Thiamine-Biosynthesis;Vitamin-Biosynthesis;Cofactors, Prosthetic Groups, Electron Carriers Biosynthesis;Biosynthesis	Vitamin-Biosynthesis	Biosynthesis
PWY_5156_superpathway_of_fatty_acid_biosynthesis_II_plant	PWY-5156	Fatty-acid-biosynthesis;Lipid-Biosynthesis;Fatty Acid and Lipid Biosynthesis;Biosynthesis	Fatty Acid and Lipid Biosynthesis	Biosynthesis
PWY0_41_allantoin_degradation_IV_anaerobic	PWY0-41	Allantoin-degradation;AMINE-DEG;Degradation	AMINE-DEG	Degradation
UDPNACETYLGALSYN_PWY_UDP_N_acetyl_D_glucosamine_biosynthesis_II	UDPNACETYLGALSYN-PWY	UDP-NAc-Glucosamine-Biosynthesis;Polyamine-Biosynthesis;Biosynthesis	Polyamine-Biosynthesis	Biosynthesis
SUCSYN_PWY_sucrose_biosynthesis_I_from_photosynthesis	SUCSYN-PWY	Sucrose-Biosynthesis;CARBO-BIOSYNTHESIS;Carbohydrates Biosynthesis;Biosynthesis	Carbohydrates Biosynthesis	Biosynthesis
PWY_5723_Rubisco_shunt	PWY-5723	Energy-Metabolism;Pathways	other	Energy-Metabolism
PWY_6185_4_methylcatechol_degradation_ortho_cleavage	PWY-6185	Aromatic Compounds Degradation;Degradation;Pathways	Aromatic Compounds Degradation	Degradation
PWY_7409_phospholipid_remodeling_phosphatidylethanolamine_yeast	PWY-7409	PhosphatidylethanolamineBiosynthesis;Phospholipid-Biosynthesis;Fatty Acid and Lipid Biosynthesis;Biosynthesis	Fatty Acid and Lipid Biosynthesis	Biosynthesis
PWY_5266_p_cymene_degradation	PWY-5266	Aromatic Compounds Degradation;Degradation;Pathways	Aromatic Compounds Degradation	Degradation
PWY_6109_mangrove_triterpenoid_biosynthesis	PWY-6109	Triterpenoids Biosynthesis;Terpenoids Biosynthesis;Secondary Metabolites Biosynthesis;Biosynthesis	Secondary Metabolites Biosynthesis	Biosynthesis
POLYAMSYN_PWY_superpathway_of_polyamine_biosynthesis_I	POLYAMSYN-PWY	Polyamine-Biosynthesis;Biosynthesis;Pathways	Polyamine-Biosynthesis	Biosynthesis
PWY_5505_L_glutamate_and_L_glutamine_biosynthesis	PWY-5505	GLUTAMATE-SYN;IND-AMINO-ACID-SYN;Amino Acids Biosynthesis;Biosynthesis	Amino Acids Biosynthesis	Biosynthesis
PWY_5505_L_glutamate_and_L_glutamine_biosynthesis	PWY-5505	GLUTAMINE-SYN;IND-AMINO-ACID-SYN;Amino Acids Biosynthesis;Biosynthesis	Amino Acids Biosynthesis	Biosynthesis
PWY_7094_fatty_acid_salvage	PWY-7094	Fatty-acid-biosynthesis;Lipid-Biosynthesis;Fatty Acid and Lipid Biosynthesis;Biosynthesis	Fatty Acid and Lipid Biosynthesis	Biosynthesis
HSERMETANA_PWY_L_methionine_biosynthesis_III	HSERMETANA-PWY	Methionine-De-novo-Biosynthesis;METHIONINE-SYN;Proteinogenic Amino Acids Biosynthesis;Amino Acids Biosynthesis;Biosynthesis	Amino Acids Biosynthesis	Biosynthesis
PWY_7373_superpathway_of_demethylmenaquinol_6_biosynthesis_II	PWY-7373	Demethylmenaquinol-6-Biosynthesis;Demethylmenaquinone-Biosynthesis;Quinone-Biosynthesis;Cofactors, Prosthetic Groups, Electron Carriers Biosynthesis;Biosynthesis	Quinone-Biosynthesis	Biosynthesis
PWY_5899_superpathway_of_menaquinol_13_biosynthesis	PWY-5899	Menaquinone-Biosynthesis;Quinone-Biosynthesis;Cofactors, Prosthetic Groups, Electron Carriers Biosynthesis;Biosynthesis	Quinone-Biosynthesis	Biosynthesis
PWY_6590_superpathway_of_Clostridium_acetobutylicum_acidogenic_fermentation	PWY-6590	Pyruvate-Degradation;Fermentation;Energy-Metabolism;Pathways	Fermentation	Energy-Metabolism
LEU_DEG2_PWY_L_leucine_degradation_I	LEU-DEG2-PWY	LEUCINE-DEG;Proteinogenic-Amino-Acids-Degradation;Amino Acids Degradation;Degradation/Utilization/Assimilation	Amino Acids Degradation	Degradation
PWY_181_photorespiration	PWY-181	Photosynthesis;Energy-Metabolism;Pathways	Photosynthesis	Energy-Metabolism
PWY0_321_phenylacetate_degradation_I_aerobic	PWY0-321	Phenylacetate-Degradation;Phenolic-Compounds-Degradation;Aromatic Compounds Degradation;Degradation/Utilization/Assimilation	Aromatic Compounds Degradation	Degradation
PWY_7200_superpathway_of_pyrimidine_deoxyribonucleoside_salvage	PWY-7200	Pyrimidine-Nucleotide-Salvage;Pyrimidine Nucleotide Biosynthesis;Nucleosides and Nucleotides Biosynthesis;Biosynthesis	Nucleosides and Nucleotides Biosynthesis	Biosynthesis
SALVADEHYPOX_PWY_adenosine_nucleotides_degradation_II	SALVADEHYPOX-PWY	Adenosine-Nucleotides-Degradation;Purine-Degradation;Nucleosides and Nucleotides Degradation;Degradation/Utilization/Assimilation	Nucleosides and Nucleotides Degradation	Degradation
HISDEG_PWY_L_histidine_degradation_I	HISDEG-PWY	HISTIDINE-DEG;Proteinogenic-Amino-Acids-Degradation;Amino Acids Degradation;Degradation/Utilization/Assimilation	Amino Acids Degradation	Degradation
P42_PWY_incomplete_reductive_TCA_cycle	P42-PWY	Reductive-TCA-Cycles;Autotrophic-CO2-Fixation;CO2-Fixation;C1 Compounds Utilization and Assimilation;Degradation/Utilization/Assimilation	C1 Compounds Utilization and Assimilation	Degradation
GLUCARGALACTSUPER_PWY_superpathway_of_D_glucarate_and_D_galactarate_degradation	GLUCARGALACTSUPER-PWY	Super-Pathways;Pathways	Sugar Derivatives Degradation	Degradation
PWY_6350_archaetidylinositol_biosynthesis	PWY-6350	Phospholipid-Biosynthesis;Lipid-Biosynthesis;Fatty Acid and Lipid Biosynthesis;Biosynthesis	Fatty Acid and Lipid Biosynthesis	Biosynthesis
P108_PWY_pyruvate_fermentation_to_propanoate_I	P108-PWY	Pyruvate-Degradation;Fermentation;Energy-Metabolism;Pathways	Fermentation	Energy-Metabolism
PWY_6981_chitin_biosynthesis	PWY-6981	Polysaccharides-Biosynthesis;Carbohydrates Biosynthesis;Biosynthesis	Carbohydrates Biosynthesis	Biosynthesis
COBALSYN_PWY_adenosylcobalamin_salvage_from_cobinamide_I	COBALSYN-PWY	B12-Salvage-From-Cobinamide;Adenosylcobalamin-Biosynthesis;Cobalamin-Biosynthesis;Vitamin-Biosynthesis;Cofactors, Prosthetic Groups, Electron Carriers Biosynthesis;Biosynthesis	Vitamin-Biosynthesis	Biosynthesis
PWY_6728_methylaspartate_cycle	PWY-6728	Energy-Metabolism;Pathways	Respiration	Energy-Metabolism
GLYCOLYSIS_glycolysis_I_from_glucose_6_phosphate	GLYCOLYSIS	GLYCOLYSIS-VARIANTS;Energy-Metabolism;Pathways	Glycolysis	Energy-Metabolism
PWY_4762_superpathway_of_choline_biosynthesis	PWY-4762	Fatty Acid and Lipid Biosynthesis;Biosynthesis	Fatty Acid and Lipid Biosynthesis	Biosynthesis
PWY_6383_mono_trans_poly_cis_decaprenyl_phosphate_biosynthesis	PWY-6383	Polyprenyl-Biosynthesis;Cofactor-Biosynthesis;Biosynthesis	Polyprenyl-Biosynthesis	Biosynthesis
PWY_5508_adenosylcobalamin_biosynthesis_from_cobyrinate_ac_diamide_II	PWY-5508	B12-Biosynthesis-From-Cobyrinate-Diamide;Adenosylcobalamin-Biosynthesis;Cobalamin-Biosynthesis;Vitamin-Biosynthesis;Cofactors, Prosthetic Groups, Electron Carriers Biosynthesis;Biosynthesis	Vitamin-Biosynthesis	Biosynthesis
PWY_6588_pyruvate_fermentation_to_acetone	PWY-6588	Pyruvate-Degradation;Fermentation;Energy-Metabolism;Pathways	Fermentation	Energy-Metabolism
PWY_6385_peptidoglycan_biosynthesis_III_mycobacteria	PWY-6385	Peptidoglycan-Biosynthesis;Cell-Wall-Biosynthesis;Cell Structures Biosynthesis;Biosynthesis	Cell Structures Biosynthesis	Biosynthesis
PWY_6516_superpathway_of_microbial_D_galacturonate_and_D_glucuronate_degradation	PWY-6516	Sugar-Derivatives-Degradation;Secondary-Metabolites-Degradation;Degradation	Secondary Metabolites Degradation	Degradation
PWY_5863_superpathway_of_phylloquinol_biosynthesis	PWY-5863	Phylloquinone-Biosynthesis;Quinone-Biosynthesis;Cofactors, Prosthetic Groups, Electron Carriers Biosynthesis;Biosynthesis	Quinone-Biosynthesis	Biosynthesis
PWY_5840_superpathway_of_menaquinol_7_biosynthesis	PWY-5840	Menaquinone-Biosynthesis;Quinone-Biosynthesis;Cofactors, Prosthetic Groups, Electron Carriers Biosynthesis;Biosynthesis	Quinone-Biosynthesis	Biosynthesis
PWY_6486_D_galacturonate_degradation_II	PWY-6486	D-Galacturonate-Degradation;SUGAR-ACIDS-DEG;Carboxylates Degradation/Sugar Derivatives Degradation;Secondary Metabolites Degradation;Degradation/Utilization/Assimilation	Sugar Derivatives Degradation	Degradation
PWY_7397_naringenin_biosynthesis_engineered	PWY-7397	FLAVONOID-SYN;PHENYLPROPANOID-SYN;Secondary Metabolites Biosynthesis;Biosynthesis	Secondary Metabolites Biosynthesis	Biosynthesis
PWY_7456_mannan_degradation	PWY-7456	POLYSACCHARIDES-DEG;Carbohydrates Degradation,Polymer-Degradation;Degradation/Utilization/Assimilation	POLYSACCHARIDES-DEG	Degradation
PWY_5328_superpathway_of_L_methionine_salvage_and_degradation	PWY-5328	L-methionine-Degradation;Proteinogenic-Amino-Acids-Degradation;AMINE-DEG;Degradation/Utilization;Assimilation	AMINE-DEG	Degradation
ANAEROFRUCAT_PWY_homolactic_fermentation	ANAEROFRUCAT-PWY	Fermentation;Energy-Metabolism;Pathways	Fermentation	Energy-Metabolism
PWY_6540_costunolide_biosynthesis	PWY-6540	Sesquiteterpene-Lactone-Biosynthesis;Sesquiterpenoids-Biosynthesis;Terpenoids-Biosynthesis;Secondary-Metabolites-BiosynthesisBiosynthesis	Secondary Metabolites Biosynthesis	Biosynthesis
PWY_561_superpathway_of_glyoxylate_cycle_and_fatty_acid_degradation	PWY-561	Energy-Metabolism;Pathways	Fatty-Acid-and-Lipid-Degradation	Degradation
PWY_4221_pantothenate_and_coenzyme_A_biosynthesis_II_plants	PWY-4221	CoA-Biosynthesis;Cofactor-Biosynthesis;Biosynthesis	Cofactor-Biosynthesis	Biosynthesis
PWY_7391_isoprene_biosynthesis_II_engineered	PWY-7391	ISOPRENOIDS;Terpenoid-Biosynthesis;Secondary Metabolites Biosynthesis;Biosynthesis	Secondary Metabolites Biosynthesis	Biosynthesis
PWY_6545_pyrimidine_deoxyribonucleotides_de_novo_biosynthesis_III	PWY-6545	Pyrimid-Deoxyribonucleot-De-Novo-Biosyn;Deoxyribonucleotide-Biosynthesis,Pyrimidine-De-Novo-Biosyn;Nucleosides and Nucleotides Biosynthesis;Biosynthesis	Nucleosides and Nucleotides Biosynthesis	Biosynthesis
PWY_5088_L_glutamate_degradation_VIII_to_propanoate	PWY-5088	GLUTAMATE-DEG;Proteinogenic-Amino-Acids-Degradation;Amino Acids Degradation;Degradation/Utilization/Assimilation	Amino Acids Degradation	Degradation
PWY_5088_L_glutamate_degradation_VIII_to_propanoate	PWY-5088	Fermentation;Energy-Metabolism;Pathways	Fermentation	Energy-Metabolism
PWY66_373_sucrose_degradation_V_sucrose_andalpha_glucosidase	PWY66-373	SUCROSE-DEG;Sugars-And-Polysaccharides-Degradation;Carbohydrates Degradation;Degradation/Utilization/Assimilation	Carbohydrates Degradation	Degradation
PWY_5898_superpathway_of_menaquinol_12_biosynthesis	PWY-5898	Menaquinone-Biosynthesis;Quinone-Biosynthesis;Cofactors, Prosthetic Groups, Electron Carriers Biosynthesis;Biosynthesis	Quinone-Biosynthesis	Biosynthesis
PWY_5791_14_dihydroxy_2_naphthoate_biosynthesis_II_plants	PWY-5791		Quinone-Biosynthesis	Biosynthesis
P381_PWY_adenosylcobalamin_biosynthesis_II_late_cobalt_incorporation	P381-PWY	De-Novo-Adenosylcobalamin-Biosynthesis;Adenosylcobalamin-Biosynthesis;Cobalamin-Biosynthesis;Vitamin-Biosynthesis;Cofactors, Prosthetic Groups, Electron Carriers Biosynthesis;Biosynthesis	Vitamin-Biosynthesis	Biosynthesis
TYRFUMCAT_PWY_L_tyrosine_degradation_I	TYRFUMCAT-PWY	TYROSINE-DEG;Proteinogenic-Amino-Acids-Degradation;Amino Acids Degradation;Degradation/Utilization/Assimilation	Amino Acids Degradation	Degradation
PWY_5103_L_isoleucine_biosynthesis_III	PWY-5103	ISOLEUCINE-SYN;IND-AMINO-ACID-SYN;Amino Acids Biosynthesis;Biosynthesis	Amino Acids Biosynthesis	Biosynthesis
ORNDEG_PWY_superpathway_of_ornithine_degradation	ORNDEG-PWY	AMINE-DEG;Degradation;Pathways	AMINE-DEG	Degradation
PWY_6660_2_heptyl_3_hydroxy_41H_quinolone_biosynthesis	PWY-6660	Secondary Metabolites Biosynthesis;Biosynthesis;Pathways	Secondary Metabolites Biosynthesis	Biosynthesis
PWY66_367_ketogenesis	PWY66-367	OTHER-ENERGY;Energy-Metabolism;Pathways	Ketogenesis	Energy-Metabolism
DAPLYSINESYN_PWY_L_lysine_biosynthesis_I	DAPLYSINESYN-PWY	LYSINE-SYN;IND-AMINO-ACID-SYN;Amino Acids Biosynthesis;Biosynthesis	Amino Acids Biosynthesis	Biosynthesis
GALLATE_DEGRADATION_I_PWY_gallate_degradation_II	GALLATE-DEGRADATION-I-PWY	GALLATE-DEG;Aromatic Compounds Degradation;Degradation	Aromatic Compounds Degradation	Degradation
NADSYN_PWY_NAD_biosynthesis_II_from_tryptophan	NADSYN-PWY	NAD-SYN;NAD-Metabolism;Cofactors, Prosthetic Groups, Electron Carriers Biosynthesis;Biosynthesis	Cofactor-Biosynthesis	Biosynthesis
PWY_6342_noradrenaline_and_adrenaline_degradation	PWY-6342	HORMONE-DEG;Degradation;Pathways	HORMONE-DEG	Degradation
PWY_1042_glycolysis_IV_plant_cytosol	PWY-1042	GLYCOLYSIS-VARIANTS;Energy-Metabolism;Pathways	Glycolysis	Energy-Metabolism
PWY_7377_cobIIyrinate_ac_diamide_biosynthesis_I_early_cobalt_insertion	PWY-7377	Cobyrinate-diamide-Biosynthesis;Cofactor-Biosynthesis;Biosynthesis	Cofactor-Biosynthesis	Biosynthesis
P621_PWY_nylon_6_oligomer_degradation	P621-PWY	Other-Degradation;Degradation;Pathways	Other-Degradation	Degradation
ARGORNPROST_PWY_arginine_ornithine_and_proline_interconversion	ARGORNPROST-PWY	Interconversion;Activation-Inactivation-Interconversion;Pathways	Amino Acids Biosynthesis	Biosynthesis
PWY_5864_superpathway_of_plastoquinol_biosynthesis	PWY-5864	Plastoquinone-Biosynthesis;Quinone-Biosynthesis;Cofactors, Prosthetic Groups, Electron Carriers Biosynthesis;Biosynthesis	Quinone-Biosynthesis	Biosynthesis
PWY_7376_cobIIyrinate_ac_diamide_biosynthesis_II_late_cobalt_incorporation	PWY-7376	Cobyrinate-diamide-Biosynthesis;Cofactor-Biosynthesis;Biosynthesis	Cofactor-Biosynthesis	Biosynthesis
PWY_5173_superpathway_of_acetyl_CoA_biosynthesis	PWY-5173	Acetyl-CoA-Biosynthesis;Energy-Metabolism;Pathways	Acetyl-CoA-Biosynthesis	Energy-Metabolism
PWY_6453_stigma_estolide_biosynthesis	PWY-6453	Fatty Acid and Lipid Biosynthesis;Biosynthesis	Fatty Acid and Lipid Biosynthesis	Biosynthesis
PWY_5177_glutaryl_CoA_degradation	PWY-5177	Carboxylates Degradation;Degradation;Pathways	Carboxylates Degradation	Degradation
PWY_6467_Kdo_transfer_to_lipid_IVA_III_Chlamydia	PWY-6467	Cell Structures Biosynthesis;Biosynthesis	Cell Structures Biosynthesis	Biosynthesis
THRESYN_PWY_superpathway_of_L_threonine_biosynthesis	THRESYN-PWY	THREONINE-BIOSYNTHESIS;IND-AMINO-ACID-SYN;Amino Acids Biosynthesis;Biosynthesis	Amino Acids Biosynthesis	Biosynthesis
PWY_5896_superpathway_of_menaquinol_10_biosynthesis	PWY-5896	Menaquinone-Biosynthesis;Quinone-Biosynthesis;Cofactors, Prosthetic Groups, Electron Carriers Biosynthesis;Biosynthesis	Quinone-Biosynthesis	Biosynthesis
GLYCOLYSIS_TCA_GLYOX_BYPASS_superpathway_of_glycolysis_pyruvate_dehydrogenase_TCA_and_glyoxylate_bypass	GLYCOLYSIS-TCA-GLYOX-BYPASS	Energy-Metabolism;Pathways	Glycolysis	Energy-Metabolism
PWY0_1586_peptidoglycan_maturation_meso_diaminopimelate_containing	PWY0-1586	Peptidoglycan-Biosynthesis;Cell-Wall-Biosynthesis;Cell Structures Biosynthesis;Biosynthesis	Cell Structures Biosynthesis	Biosynthesis
PYRIDNUCSAL_PWY_NAD_salvage_pathway_I	PYRIDNUCSAL-PWY	NAD-SYN;NAD-Metabolism;Cofactors, Prosthetic Groups, Electron Carriers Biosynthesis;Biosynthesis	NAD-Metabolism	Biosynthesis
GLUDEG_II_PWY_L_glutamate_degradation_VII_to_butanoate	GLUDEG-II-PWY	GLUTAMATE-DEG;Proteinogenic-Amino-Acids-Degradation;Amino Acids Degradation;Degradation/Utilization/Assimilation	Amino Acids Degradation	Degradation
GLUDEG_II_PWY_L_glutamate_degradation_VII_to_butanoate	GLUDEG-II-PWY	Fermentation;Energy-Metabolism;Pathways	Fermentation	Energy-Metabolism
PWY_5690_TCA_cycle_II_plants_and_fungi	PWY-5690	TCA-VARIANTS;Energy-Metabolism;Pathways	TCA cycle	Energy-Metabolism
PWY_7323_superpathway_of_GDP_mannose_derived_O_antigen_building_blocks_biosynthesis	PWY-7323	GDP-Sugar-Biosynthesis;Sugar Nucleotides Biosynthesis;Sugars Biosynthesis;Carbohydrates Biosynthesis;Biosynthesis	Carbohydrates Biosynthesis	Biosynthesis
PWY_7323_superpathway_of_GDP_mannose_derived_O_antigen_building_blocks_biosynthesis	PWY-7323	O-Antigen-Biosynthesis;Lipopolysaccharide-Biosynthesis;Cell Structures Biosynthesis;Biosynthesis	Cell Structures Biosynthesis	Biosynthesis
PWY_6215_4_chlorobenzoate_degradation	PWY-6215	Chlorobenzoate-Degradation;ChloroAromatic Compounds Degradation;Aromatic Compounds Degradation,CHLORINATED-COMPOUNDS-DEG;Degradation/Utilization/Assimilation	Aromatic Compounds Degradation	Degradation
PWY_5757_fosfomycin_biosynthesis	PWY-5757	Antibiotic-Biosynthesis;Secondary Metabolites Biosynthesis;Biosynthesis	Secondary Metabolites Biosynthesis	Biosynthesis
PWY_6125_superpathway_of_guanosine_nucleotides_de_novo_biosynthesis_II	PWY-6125	Purine-Nucleotide-De-Novo-Biosynthesis;PUR-NUC-SYN;Nucleosides and Nucleotides Biosynthesis;Biosynthesis	Nucleosides and Nucleotides Biosynthesis	Biosynthesis
PWY_7341_superpathway_of_hyoscyamine_and_scopolamine_biosynthesis	PWY-7341	Tropane-Alkaloids-Biosynthesis;Alkaloids-Biosynthesis;Nitrogen-Containing-Secondary-Compounds-Biosynthesis;Sceondary-Metabolites-Biosynthesis;Biosynthesis	Secondary Metabolites Biosynthesis	Biosynthesis
PWY66_422_D_galactose_degradation_V_Leloir_pathway	PWY66-422	GALACTOSE-DEGRADATION;Sugars-And-Polysaccharides-Degradation;Carbohydrates Degradation;Degradation/Utilization/Assimilation	Carbohydrates Degradation	Degradation
PWY_5871_ubiquinol_9_biosynthesis_eukaryotic	PWY-5871	Ubiquinone-Biosynthesis;Quinone-Biosynthesis;Cofactors, Prosthetic Groups, Electron Carriers Biosynthesis;Biosynthesis	Quinone-Biosynthesis	Biosynthesis
PWY_101_photosynthesis_light_reactions	PWY-101	Electron-Transfer;Energy-Metabolism;Pathways	Photosynthesis	Energy-Metabolism
PWY_101_photosynthesis_light_reactions	PWY-101	Photosynthesis;Energy-Metabolism;Pathways	Photosynthesis	Energy-Metabolism
THISYNARA_PWY_superpathway_of_thiamin_diphosphate_biosynthesis_III_eukaryotes	THISYNARA-PWY	Thiamine-Biosynthesis;Vitamin-Biosynthesis;Cofactors, Prosthetic Groups, Electron Carriers Biosynthesis;Biosynthesis	Vitamin-Biosynthesis	Biosynthesis
PEPTIDOGLYCANSYN_PWY_peptidoglycan_biosynthesis_I_meso_diaminopimelate_containing	PEPTIDOGLYCANSYN-PWY	Peptidoglycan-Biosynthesis;Cell-Wall-Biosynthesis;Cell Structures Biosynthesis;Biosynthesis	Cell Structures Biosynthesis	Biosynthesis
PWY_5055_nicotinate_degradation_III	PWY-5055	Nicotinate-Degradation;Aromatic Compounds Degradation;Degradation	Aromatic Compounds Degradation	Degradation
GALACTUROCAT_PWY_D_galacturonate_degradation_I	GALACTUROCAT-PWY	D-Galacturonate-Degradation;SUGAR-ACIDS-DEG;Carboxylates Degradation/Sugar Derivatives Degradation;Secondary Metabolites Degradation;Degradation/Utilization/Assimilation	Sugar Derivatives Degradation	Degradation
PWY_6842_glutathione_mediated_detoxification_II	PWY-6842	Detoxification;Pathways	Detoxification	Detoxification
PWY_5509_adenosylcobalamin_biosynthesis_from_cobyrinate_ac_diamide_I	PWY-5509	B12-Biosynthesis-From-Cobyrinate-Diamide;Adenosylcobalamin-Biosynthesis;Cobalamin-Biosynthesis;Vitamin-Biosynthesis;Cofactors, Prosthetic Groups, Electron Carriers Biosynthesis;Biosynthesis	Vitamin-Biosynthesis	Biosynthesis
P241_PWY_coenzyme_B_biosynthesis	P241-PWY	Cofactor-Biosynthesis;Biosynthesis;Pathways	Cofactor-Biosynthesis	Biosynthesis
PWY_7431_aromatic_biogenic_amine_degradation_bacteria	PWY-7431	AMINE-DEG;Degradation;Pathways	AMINE-DEG	Degradation
PWY_7268_NAD_NADP_NADH_NADPH_cytosolic_interconversion_yeast	PWY-7268	NAD-Metabolism;Cofactor-Biosynthesis;Biosynthesis	NAD-Metabolism	Biosynthesis
PWY_5183_superpathway_of_aerobic_toluene_degradation	PWY-5183	TOLUENE-DEG;Aromatic Compounds Degradation;Degradation	Aromatic Compounds Degradation	Degradation
PWY_2723_trehalose_degradation_V	PWY-2723	Trehalose-Degradation;Sugars-And-Polysaccharides-Degradation;Carbohydrates Degradation;Degradation/Utilization/Assimilation	Carbohydrates Degradation	Degradation
PWY_6165_chorismate_biosynthesis_II_archaea	PWY-6165	Chorismate-Biosynthesis;Aromatic Compounds Biosynthesis;Biosynthesis	Aromatic Compounds Biosynthesis	Biosynthesis
CALVIN_PWY_Calvin_Benson_Bassham_cycle	CALVIN-PWY	CARBO-BIOSYNTHESIS;Carbohydrates Biosynthesis;Biosynthesis	Carbohydrates Biosynthesis	Biosynthesis
CALVIN_PWY_Calvin_Benson_Bassham_cycle	CALVIN-PWY	Autotrophic-CO2-Fixation;CO2-Fixation;C1 Compounds Utilization and Assimilation;Degradation/Utilization/Assimilation	C1 Compounds Utilization and Assimilation	Degradation
CALVIN_PWY_Calvin_Benson_Bassham_cycle	CALVIN-PWY	Photosynthesis;Energy-Metabolism;Pathways	Photosynthesis	Energy-Metabolism
PWY_7254_TCA_cycle_VII_acetate_producers	PWY-7254	TCA-VARIANTS;Energy-Metabolism;Pathways	TCA cycle	Energy-Metabolism
PWY0_881_superpathway_of_fatty_acid_biosynthesis_I_E_coli	PWY0-881	Fatty-acid-biosynthesis;Lipid-Biosynthesis;Fatty Acid and Lipid Biosynthesis;Biosynthesis	Fatty Acid and Lipid Biosynthesis	Biosynthesis
PWY_6281_L_selenocysteine_biosynthesis_II_archaea_and_eukaryotes	PWY-6281	Proteinogenic Amino Acids Biosynthesis	Amino Acids Biosynthesis	Biosynthesis
LYSINE_DEG1_PWY_L_lysine_degradation_XI_mammalian	LYSINE-DEG1-PWY	LYSINE-DEG;Proteinogenic-Amino-Acids-Degradation;Amino Acids Degradation;Degradation/Utilization/Assimilation	Amino Acids Degradation	Degradation
PWY_5897_superpathway_of_menaquinol_11_biosynthesis	PWY-5897	Menaquinone-Biosynthesis;Quinone-Biosynthesis;Cofactors, Prosthetic Groups, Electron Carriers Biosynthesis;Biosynthesis	Quinone-Biosynthesis	Biosynthesis
PWY_7539_6_hydroxymethyl_dihydropterin_diphosphate_biosynthesis_III_Chlamydia	PWY-7539	6-HM-Dihydropterin-PP-Biosynthesis;Folate-Biosynthesis;Vitamin-Biosynthesis;Cofactors, Prosthetic Groups, Electron Carriers Biosynthesis;Biosynthesis	Vitamin-Biosynthesis	Biosynthesis
PWY_1361_benzoyl_CoA_degradation_I_aerobic	PWY-1361	Benzoyl-CoA-Degradation;Aromatic Compounds Degradation;Degradation	Aromatic Compounds Degradation	Degradation
PWY_6830_superpathway_of_methanogenesis	PWY-6830	METHANOGENESIS;ANAEROBIC-RESPIRATION;Respiration;Energy-Metabolism;Pathways	Respiration	Energy-Metabolism
PWY_7031_protein_N_glycosylation_bacterial	PWY-7031	Carbohydrates Biosynthesis;Biosynthesis	Carbohydrates Biosynthesis	Biosynthesis
PWY_5430_meta_cleavage_pathway_of_aromatic_compounds	PWY-5430	Benzoate-Degradation;Aromatic Compounds Degradation;Degradation	Aromatic Compounds Degradation	Degradation
PWY_6113_superpathway_of_mycolate_biosynthesis	PWY-6113	Fatty-acid-biosynthesis;Lipid-Biosynthesis;Fatty Acid and Lipid Biosynthesis;Biosynthesis	Fatty Acid and Lipid Biosynthesis	Biosynthesis
PWY_621_sucrose_degradation_III_sucrose_invertase	PWY-621	SUCROSE-DEG;Sugars-And-Polysaccharides-Degradation;Carbohydrates Degradation;Degradation/Utilization/Assimilation	Carbohydrates Degradation	Degradation
PWY_5531_chlorophyllide_a_biosynthesis_II_anaerobic	PWY-5531	Chlorophyllide-a-Biosynthesis;Chlorophyll-Biosynthesis;Porphyrin Compounds Biosynthesis;Cofactors, Prosthetic Groups, Electron Carriers Biosynthesis;Biosynthesis	Porphyrin Compounds Biosynthesis	Biosynthesis
PWY_7218_photosynthetic_3_hydroxybutanoate_biosynthesis_engineered	PWY-7218	Storage-Compounds-Biosynthesis;Biosynthesis;Pathways	Storage-Compounds-Biosynthesis	Biosynthesis
GALLATE_DEGRADATION_II_PWY_gallate_degradation_I	GALLATE-DEGRADATION-II-PWY	GALLATE-DEG;Aromatic Compounds Degradation;Degradation	Aromatic Compounds Degradation	Degradation
FUC_RHAMCAT_PWY_superpathway_of_fucose_and_rhamnose_degradation	FUC-RHAMCAT-PWY	Super-Pathways;Pathways	Sugar Derivatives Degradation	Degradation
HOMOSER_METSYN_PWY_L_methionine_biosynthesis_I	HOMOSER-METSYN-PWY	Methionine-De-novo-Biosynthesis;METHIONINE-SYN;Proteinogenic Amino Acids Biosynthesis;Amino Acids Biosynthesis;Biosynthesis	Amino Acids Biosynthesis	Biosynthesis
PWY_6957_mandelate_degradation_to_acetyl_CoA	PWY-6957	MANDELATE-DEG;Aromatic Compounds Degradation;Degradation	Aromatic Compounds Degradation	Degradation
PWY0_1479_tRNA_processing	PWY0-1479	Nucleic-Acid-Processing;Nucleosides and Nucleotides Biosynthesis;Biosynthesis	Nucleosides and Nucleotides Biosynthesis	Biosynthesis
PWY_7196_superpathway_of_pyrimidine_ribonucleosides_salvage	PWY-7196	Pyrimidine-Nucleotide-Salvage;Pyrimidine Nucleotide Biosynthesis;Nucleosides and Nucleotides Biosynthesis;Biosynthesis	Nucleosides and Nucleotides Biosynthesis	Biosynthesis
PWY_7245_superpathway_NAD_NADP___NADH_NADPH_interconversion_yeast	PWY-7245	NAD-Metabolism;Cofactor-Biosynthesis;Biosynthesis	NAD-Metabolism	Biosynthesis
P165_PWY_superpathway_of_purines_degradation_in_plants	P165-PWY	Urate-Degradation;Aromatic Compounds Degradation;Degradation	Aromatic Compounds Degradation	Degradation
PWY_6396_superpathway_of_23_butanediol_biosynthesis	PWY-6396	Butanediol-Biosynthesis;Fermentation;Energy-Metabolism;Pathways	Fermentation	Energy-Metabolism
PWY1F_FLAVSYN_flavonoid_biosynthesis	PWY1F-FLAVSYN	FLAVONOID-SYN;PHENYLPROPANOID-SYN;Secondary Metabolites Biosynthesis;Biosynthesis	Secondary Metabolites Biosynthesis	Biosynthesis
PWY_5913_TCA_cycle_VI_obligate_autotrophs	PWY-5913	TCA-VARIANTS;Energy-Metabolism;Pathways	TCA cycle	Energy-Metabolism
PWY_6491_D_galacturonate_degradation_III	PWY-6491	D-Galacturonate-Degradation;SUGAR-ACIDS-DEG;Carboxylates Degradation/Sugar Derivatives Degradation;Secondary Metabolites Degradation;Degradation/Utilization/Assimilation	Sugar Derivatives Degradation	Degradation
PWY_6518_glycocholate_metabolism_bacteria	PWY-6518	Bile-Acids-Degradation;Degradation;Pathways	Bile-Acids-Degradation	Degradation
PWY_5464_superpathway_of_cytosolic_glycolysis_plants_pyruvate_dehydrogenase_and_TCA_cycle	PWY-5464	Energy-Metabolism;Pathways	Glycolysis	Energy-Metabolism
PWY_7270_L_methionine_salvage_cycle_II_plants	PWY-7270	Methionine-Salvage;METHIONINE-SYN;Proteinogenic Amino Acids Biosynthesis;Amino Acids Biosynthesis;Biosynthesis	Amino Acids Biosynthesis	Biosynthesis
PWY_5743_3_hydroxypropanoate_cycle	PWY-5743	Autotrophic-CO2-Fixation;CO2-Fixation;C1 Compounds Utilization and Assimilation;Degradation/Utilization/Assimilation	C1 Compounds Utilization and Assimilation	Degradation
PWY_6527_stachyose_degradation	PWY-6527	Sugars-And-Polysaccharides-Degradation;Carbohydrates Degradation;Degradation	Carbohydrates Degradation	Degradation
PWY_4321_L_glutamate_degradation_IV	PWY-4321	GLUTAMATE-DEG;Proteinogenic-Amino-Acids-Degradation;Amino Acids Degradation;Degradation/Utilization/Assimilation	Amino Acids Degradation	Degradation
PWY_5179_toluene_degradation_V_aerobic_via_toluene_cis_diol	PWY-5179	TOLUENE-DEG;Aromatic Compounds Degradation;Degradation	Aromatic Compounds Degradation	Degradation
PWY_7374_14_dihydroxy_6_naphthoate_biosynthesis_I	PWY-7374	14-Dihydroxy-6-Naphthoate-Biosynthesis;Quinone-Biosynthesis;Cofactors, Prosthetic Groups, Electron Carriers Biosynthesis;Biosynthesis	Quinone-Biosynthesis	Biosynthesis
PWY_7420_monoacylglycerol_metabolism_yeast	PWY-7420	Fatty Acid and Lipid Biosynthesis;Biosynthesis	Fatty Acid and Lipid Biosynthesis	Biosynthesis
PWY_7222_guanosine_deoxyribonucleotides_de_novo_biosynthesis_II	PWY-7222	Guanosine-Deoxy-Denovo-Biosynthesis;Purine-Deoxyribonuc-De-Novo-Biosynthesis;Purine Nucleotide Biosynthesis;Nucleosides and Nucleotides Biosynthesis;Biosynthesis	Nucleosides and Nucleotides Biosynthesis	Biosynthesis
P163_PWY_L_lysine_fermentation_to_acetate_and_butanoate	P163-PWY	LYSINE-DEG;Proteinogenic-Amino-Acids-Degradation;Amino Acids Degradation;Degradation/Utilization/Assimilation	Amino Acids Degradation	Degradation
P163_PWY_L_lysine_fermentation_to_acetate_and_butanoate	P163-PWY	Fermentation;Energy-Metabolism;Pathways	Fermentation	Energy-Metabolism
PWY_7184_pyrimidine_deoxyribonucleotides_de_novo_biosynthesis_I	PWY-7184	Pyrimid-Deoxyribonucleot-De-Novo-Biosyn;Deoxyribonucleotide-Biosynthesis,Pyrimidine-De-Novo-Biosyn;Nucleosides and Nucleotides Biosynthesis;Biosynthesis	Nucleosides and Nucleotides Biosynthesis	Biosynthesis
RIBOSYN2_PWY_flavin_biosynthesis_I_bacteria_and_plants	RIBOSYN2-PWY	Flavin-Biosynthesis;Vitamin-Biosynthesis;Cofactors, Prosthetic Groups, Electron Carriers Biosynthesis;Biosynthesis	Vitamin-Biosynthesis	Biosynthesis
PWY_5860_superpathway_of_demethylmenaquinol_6_biosynthesis_I	PWY-5860	Demethylmenaquinol-6-Biosynthesis;Demethylmenaquinone-Biosynthesis;Quinone-Biosynthesis;Cofactors, Prosthetic Groups, Electron Carriers Biosynthesis;Biosynthesis	Quinone-Biosynthesis	Biosynthesis
ARGSYN_PWY_L_arginine_biosynthesis_I_via_L_ornithine	ARGSYN-PWY	ARGININE-SYN;IND-AMINO-ACID-SYN;Amino Acids Biosynthesis;Biosynthesis	Amino Acids Biosynthesis	Biosynthesis
PWY_5941_glycogen_degradation_II_eukaryotic	PWY-5941	Glycogen-Degradation;POLYSACCHARIDES-DEG;Degradation/Utilization/Assimilation	POLYSACCHARIDES-DEG	Degradation
PWY_5754_4_hydroxybenzoate_biosynthesis_I_eukaryotes	PWY-5754	4-Hydroxybenzoate-Biosynthesis;Aromatic Compounds Biosynthesis;Biosynthesis	Aromatic Compounds Biosynthesis	Biosynthesis
PWY_7389_superpathway_of_anaerobic_energy_metabolism_invertebrates	PWY-7389	Fermentation;Energy-Metabolism;Pathways	Fermentation	Energy-Metabolism
PWY_7619_juniperonate_biosynthesis	PWY-7619	Polyunsaturated Fatty Acid Biosynthesis;Unsaturated Fatty Acid Biosynthesis;Fatty Acid Biosynthesis;Fatty Acid and Lipid Biosynthesis;Biosynthesis	Fatty Acid and Lipid Biosynthesis	Biosynthesis
PWY_6906_chitin_derivatives_degradation	PWY-6906	Chitin-Degradation;POLYSACCHARIDES-DEG;Degradation/Utilization/Assimilation	POLYSACCHARIDES-DEG	Degradation
PWY_6641_superpathway_of_sulfolactate_degradation	PWY-6641	Sulfolactate-Degradation;Sulfur-Metabolism;Inorganic Nutrients Metabolism;Degradation/Utilization/Assimilation	Inorganic Nutrients Metabolism	Degradation
PWY_5347_superpathway_of_L_methionine_biosynthesis_transsulfuration	PWY-5347	Methionine-De-novo-Biosynthesis;METHIONINE-SYN;Proteinogenic Amino Acids Biosynthesis;Amino Acids Biosynthesis;Biosynthesis	Amino Acids Biosynthesis	Biosynthesis
P461_PWY_hexitol_fermentation_to_lactate_formate_ethanol_and_acetate	P461-PWY	SUGAR-ALCOHOLS-DEG;Sugar Derivatives Degradation;Secondary Metabolites Degradation;Degradation/Utilization/Assimilation	Sugar Derivatives Degradation	Degradation
P461_PWY_hexitol_fermentation_to_lactate_formate_ethanol_and_acetate	P461-PWY	Fermentation;Energy-Metabolism;Pathways	Fermentation	Energy-Metabolism
PWY_5121_superpathway_of_geranylgeranyl_diphosphate_biosynthesis_II_via_MEP	PWY-5121	GGPP-Biosynthesis;Polyprenyl-Biosynthesis;Biosynthesis	Polyprenyl-Biosynthesis	Biosynthesis
PWY_5121_superpathway_of_geranylgeranyl_diphosphate_biosynthesis_II_via_MEP	PWY-5121	DITERPENOID-SYN;Terpenoid-Biosynthesis;Secondary Metabolites Biosynthesis;Biosynthesis	Secondary Metabolites Biosynthesis	Biosynthesis
PWY_6936_seleno_amino_acid_biosynthesis	PWY-6936	Other-Amino Acids Biosynthesis;Amino Acids Biosynthesis;Biosynthesis	Amino Acids Biosynthesis	Biosynthesis
PWY_6769_rhamnogalacturonan_type_I_degradation_I_fungi	PWY-6769	Rhamnogalacturonan-Degradation;POLYSACCHARIDES-DEG;Degradation/Utilization/Assimilation	POLYSACCHARIDES-DEG	Degradation
PWY_6760_xylose_degradation_III	PWY-6760	Xylose-Degradation;Sugars-And-Polysaccharides-Degradation;Carbohydrates Degradation;Degradation/Utilization/Assimilation	Carbohydrates Degradation	Degradation
PWY_5129_sphingolipid_biosynthesis_plants	PWY-5129	Sphingolipid-Biosynthesis;Fatty-Acid-and-Lipid-Biosynthesis;Biosynthesis	Fatty Acid and Lipid Biosynthesis	Biosynthesis
PWY_6415_L_ascorbate_biosynthesis_V	PWY-6415	Ascorbate-Biosynthesis;Vitamin-Biosynthesis;Cofactors, Prosthetic Groups, Electron Carriers Biosynthesis;Biosynthesis	Vitamin-Biosynthesis	Biosynthesis
PWY_5686_UMP_biosynthesis	PWY-5686	Pyrimid-Ribonucleot-De-Novo-Biosyn;Pyrimidine-De-Novo-Biosyn;Nucleosides and Nucleotides Biosynthesis;Biosynthesis	Nucleosides and Nucleotides Biosynthesis	Biosynthesis
LPSSYN_PWY_superpathway_of_lipopolysaccharide_biosynthesis	LPSSYN-PWY	Lipid-Biosynthesis;Fatty Acid and Lipid Biosynthesis;Biosynthesis;Pathways	Fatty Acid and Lipid Biosynthesis	Biosynthesis
PWY_3841_folate_transformations_II	PWY-3841	Folate-Transformations;Folate-Biosynthesis;Vitamin-Biosynthesis;Cofactors, Prosthetic Groups, Electron Carriers Biosynthesis;Biosynthesis	Vitamin-Biosynthesis	Biosynthesis
PWY_7187_pyrimidine_deoxyribonucleotides_de_novo_biosynthesis_II	PWY-7187	Pyrimid-Deoxyribonucleot-De-Novo-Biosyn;Deoxyribonucleotide-Biosynthesis,Pyrimidine-De-Novo-Biosyn;Nucleosides and Nucleotides Biosynthesis;Biosynthesis	Nucleosides and Nucleotides Biosynthesis	Biosynthesis
PWY_5676_acetyl_CoA_fermentation_to_butanoate_II	PWY-5676	Acetyl-CoA-Butyrate;Fermentation;Energy-Metabolism;Pathways	Fermentation	Energy-Metabolism
PWY_1861_formaldehyde_assimilation_II_RuMP_Cycle	PWY-1861	Formaldehyde-Assimilation;C1 Compounds Utilization and Assimilation;Degradation/Utilization/Assimilation	C1 Compounds Utilization and Assimilation	Degradation
PWY_6595_superpathway_of_guanosine_nucleotides_degradation_plants	PWY-6595	Guanosine-Nucleotides-Degradation;Purine-Degradation;Nucleosides and Nucleotides Degradation;Degradation/Utilization/Assimilation	Nucleosides and Nucleotides Degradation	Degradation
ARO_PWY_chorismate_biosynthesis_I	ARO-PWY	Chorismate-Biosynthesis;Aromatic Compounds Biosynthesis;Biosynthesis	Aromatic Compounds Biosynthesis	Biosynthesis
PWY_5154_L_arginine_biosynthesis_III_via_N_acetyl_L_citrulline	PWY-5154	ARGININE-SYN;IND-AMINO-ACID-SYN;Amino Acids Biosynthesis;Biosynthesis	Amino Acids Biosynthesis	Biosynthesis
PWY_4702_phytate_degradation_I	PWY-4702	Phytate-Degradation;CYCLITOLS-DEG;Sugar Derivatives Degradation;Secondary Metabolites Degradation;Degradation/Utilization/Assimilation	Sugar Derivatives Degradation	Degradation
PWY_7664_oleate_biosynthesis_IV_anaerobic	PWY-7664	Oleate-Biosynthesis;Unsaturated-Fatty-Acids-Biosynthesis;Fatty-acid-biosynthesis;Fatty Acid and Lipid Biosynthesis;Biosynthesis	Fatty Acid and Lipid Biosynthesis	Biosynthesis
PWY_7371_14_dihydroxy_6_naphthoate_biosynthesis_II	PWY-7371	14-Dihydroxy-6-Naphthoate-Biosynthesis;Quinone-Biosynthesis;Cofactors, Prosthetic Groups, Electron Carriers Biosynthesis;Biosynthesis	Quinone-Biosynthesis	Biosynthesis
PWY_7117_C4_photosynthetic_carbon_assimilation_cycle_PEPCK_type	PWY-7117	Photosynthesis;Energy-Metabolism;Pathways	Photosynthesis	Energy-Metabolism
PWY_6946_cholesterol_degradation_to_androstenedione_II_cholesterol_dehydrogenase	PWY-6946	Cholesterol-Degradation;Steroids-Degradation;Degradation/Utilization/Assimilation	Steroids-Degradation	Degradation
PWY66_391_fatty_acid_andbeta_oxidation_VI_peroxisome	PWY66-391	Fatty-Acid-Degradation;Fatty-Acid-and-Lipid-Degradation;Degradation	Fatty-Acid-and-Lipid-Degradation	Degradation
PWY_6565_superpathway_of_polyamine_biosynthesis_III	PWY-6565	Polyamine-Biosynthesis;Biosynthesis;Pathways	Polyamine-Biosynthesis	Biosynthesis
METH_ACETATE_PWY_methanogenesis_from_acetate	METH-ACETATE-PWY	METHANOGENESIS;ANAEROBIC-RESPIRATION;Respiration;Energy-Metabolism;Pathways	Respiration	Energy-Metabolism
PWY_6285_superpathway_of_fatty_acids_biosynthesis_E_coli	PWY-6285	Fatty-acid-biosynthesis;Lipid-Biosynthesis;Fatty Acid and Lipid Biosynthesis;Biosynthesis	Fatty Acid and Lipid Biosynthesis	Biosynthesis
PWY_821_superpathway_of_sulfur_amino_acid_biosynthesis_Saccharomyces_cerevisiae	PWY-821	Amino Acids Biosynthesis;Biosynthesis;Pathways	Amino Acids Biosynthesis	Biosynthesis
PWY_6630_superpathway_of_L_tyrosine_biosynthesis	PWY-6630	TYROSINE-SYN;IND-AMINO-ACID-SYN;Amino Acids Biosynthesis;Biosynthesis	Amino Acids Biosynthesis	Biosynthesis
PWY_7288_fatty_acid_andbeta_oxidation_peroxisome_yeast	PWY-7288	Fatty-Acid-Degradation;Fatty-Acid-and-Lipid-Degradation;Degradation	Fatty-Acid-and-Lipid-Degradation	Degradation
PWY_5304_superpathway_of_sulfur_oxidation_Acidianus_ambivalens	PWY-5304	Sulfur-Oxidation;Sulfur-Metabolism;Inorganic Nutrients Metabolism;Degradation/Utilization/Assimilation	Inorganic Nutrients Metabolism	Degradation
PWY_6263_superpathway_of_menaquinol_8_biosynthesis_II	PWY-6263	Menaquinone-Biosynthesis;Quinone-Biosynthesis;Cofactors, Prosthetic Groups, Electron Carriers Biosynthesis;Biosynthesis	Quinone-Biosynthesis	Biosynthesis
PWY_7347_sucrose_biosynthesis_III	PWY-7347	Sucrose-Biosynthesis;CARBO-BIOSYNTHESIS;Carbohydrates Biosynthesis;Biosynthesis	Carbohydrates Biosynthesis	Biosynthesis
PWY_6654_phosphopantothenate_biosynthesis_III	PWY-6654	Pantothenate-Biosynthesis;Vitamin-Biosynthesis;Cofactors, Prosthetic Groups, Electron Carriers Biosynthesis;Biosynthesis	Vitamin-Biosynthesis	Biosynthesis
SER_GLYSYN_PWY_superpathway_of_L_serine_and_glycine_biosynthesis_I	SER-GLYSYN-PWY	Amino Acids Biosynthesis;Biosynthesis;Pathways	Amino Acids Biosynthesis	Biosynthesis
PWY_6787_flavonoid_biosynthesis_in_equisetum	PWY-6787	FLAVONOID-SYN;PHENYLPROPANOID-SYN;Secondary Metabolites Biosynthesis;Biosynthesis	Secondary Metabolites Biosynthesis	Biosynthesis
POLYAMINSYN3_PWY_superpathway_of_polyamine_biosynthesis_II	POLYAMINSYN3-PWY	Polyamine-Biosynthesis;Biosynthesis;Pathways	Polyamine-Biosynthesis	Biosynthesis
LACTOSECAT_PWY_lactose_and_galactose_degradation_I	LACTOSECAT-PWY	GALACTOSE-DEGRADATION;Sugars-And-Polysaccharides-Degradation;Carbohydrates Degradation;Degradation/Utilization/Assimilation	Carbohydrates Degradation	Degradation
LACTOSECAT_PWY_lactose_and_galactose_degradation_I	LACTOSECAT-PWY	LACTOSE-DEG;Sugars-And-Polysaccharides-Degradation;Carbohydrates Degradation;Degradation/Utilization/Assimilation	Carbohydrates Degradation	Degradation
PWY_6749_CMP_legionaminate_biosynthesis_I	PWY-6749	CMP-Legionaminate-Biosynthesis;CMP-Sugar-Biosynthesis;Sugar Nucleotides Biosynthesis;Sugars Biosynthesis;Carbohydrates Biosynthesis;Biosynthesis	Carbohydrates Biosynthesis	Biosynthesis
7ALPHADEHYDROX_PWY_cholate_degradation_bacteria_anaerobic	7ALPHADEHYDROX-PWY		Polyamine-Biosynthesis	Degradation
PWY_7392_taxadiene_biosynthesis_engineered	PWY-7392	DITERPENOID-SYN;Terpenoid-Biosynthesis;Secondary Metabolites Biosynthesis;Biosynthesis	Secondary Metabolites Biosynthesis	Biosynthesis
P105_PWY_TCA_cycle_IV_2_oxoglutarate_decarboxylase	P105-PWY	TCA-VARIANTS;Energy-Metabolism;Pathways	TCA cycle	Energy-Metabolism
PWY_5005_biotin_biosynthesis_II	PWY-5005	BIOTIN-SYN;Vitamin-Biosynthesis;Cofactors, Prosthetic Groups, Electron Carriers Biosynthesis;Biosynthesis	Vitamin-Biosynthesis	Biosynthesis
PWY_7112_4_hydroxy_2_nonenal_detoxification	PWY-7112	Other	Detoxification	Degradation
CITRULBIO_PWY_L_citrulline_biosynthesis	CITRULBIO-PWY	Citrulline-Biosynthesis;Other-Amino Acids Biosynthesis;Amino Acids Biosynthesis;Biosynthesis	Amino Acids Biosynthesis	Biosynthesis
DHGLUCONATE_PYR_CAT_PWY_glucose_degradation_oxidative	DHGLUCONATE-PYR-CAT-PWY	Sugars-And-Polysaccharides-Degradation;Carbohydrates Degradation;Degradation	Carbohydrates Degradation	Degradation
DHGLUCONATE_PYR_CAT_PWY_glucose_degradation_oxidative	DHGLUCONATE-PYR-CAT-PWY	SUGAR-ACIDS-DEG;Carboxylates Degradation/Sugar Derivatives Degradation;Secondary Metabolites Degradation;Degradation/Utilization/Assimilation	Sugar Derivatives Degradation	Degradation
PWY_6282_palmitoleate_biosynthesis_I_from_5Z_dodec_5_enoate	PWY-6282	Palmitoleate-Biosynthesis;Unsaturated-Fatty-Acids-Biosynthesis;Fatty-acid-biosynthesis;Fatty Acid and Lipid Biosynthesis;Biosynthesis	Fatty Acid and Lipid Biosynthesis	Biosynthesis
PWY6666_2_dopamine_degradation	PWY6666-2	AMINE-DEG;Degradation;Pathways	AMINE-DEG	Degradation
GLUCONEO_PWY_gluconeogenesis_I	GLUCONEO-PWY	Gluconeogenesis;CARBO-BIOSYNTHESIS;Carbohydrates Biosynthesis;Biosynthesis	Carbohydrates Biosynthesis	Biosynthesis
PWY_7283_wybutosine_biosynthesis	PWY-7283	Nucleic-Acid-Processing;Nucleosides and Nucleotides Biosynthesis;Biosynthesis	Nucleosides and Nucleotides Biosynthesis	Biosynthesis
PWY_6387_UDP_N_acetylmuramoyl_pentapeptide_biosynthesis_I_meso_diaminopimelate_containing	PWY-6387	Acetylmuramoyl-Pentapeptide-Biosynthesis;Cell-Wall-Biosynthesis;Cell Structures Biosynthesis;Biosynthesis	Cell Structures Biosynthesis	Biosynthesis
PWY_5306_superpathway_of_thiosulfate_metabolism_Desulfovibrio_sulfodismutans	PWY-5306	Sulfite-Oxidation;Sulfur-Metabolism;Inorganic Nutrients Metabolism;Degradation/Utilization/Assimilation	Inorganic Nutrients Metabolism	Degradation
PWY_5306_superpathway_of_thiosulfate_metabolism_Desulfovibrio_sulfodismutans	PWY-5306	Sulfur-Disproportionation;Sulfur-Metabolism;Inorganic Nutrients Metabolism;Degradation/Utilization/Assimilation	Inorganic Nutrients Metabolism	Degradation
PWY_5306_superpathway_of_thiosulfate_metabolism_Desulfovibrio_sulfodismutans	PWY-5306	Energy-Metabolism;Pathways	other	Energy-Metabolism
PWY_6562_norspermidine_biosynthesis	PWY-6562	Polyamine-Biosynthesis;Biosynthesis;Pathways	Polyamine-Biosynthesis	Biosynthesis
PWY3O_19_ubiquinol_6_biosynthesis_from_4_hydroxybenzoate_eukaryotic	PWY3O-19	Ubiquinone-Biosynthesis;Quinone-Biosynthesis;Cofactors, Prosthetic Groups, Electron Carriers Biosynthesis;Biosynthesis	Quinone-Biosynthesis	Biosynthesis
PWY0_1277_3_phenylpropanoate_and_3_3_hydroxyphenylpropanoate_degradation	PWY0-1277	Aromatic Compounds Degradation;Degradation;Pathways	Aromatic Compounds Degradation	Degradation
P161_PWY_acetylene_degradation	P161-PWY	Other-Degradation;Degradation;Pathways	Other-Degradation	Degradation
P161_PWY_acetylene_degradation	P161-PWY	Fermentation;Energy-Metabolism;Pathways	Fermentation	Energy-Metabolism
COA_PWY_coenzyme_A_biosynthesis_I	COA-PWY	CoA-Biosynthesis;Cofactor-Biosynthesis;Biosynthesis	Cofactor-Biosynthesis	Biosynthesis
PWY_7413_dTDP_6_deoxy_andalpha_D_allose_biosynthesis	PWY-7413	dTDP-Sugar-Biosynthesis;Sugar Nucleotides Biosynthesis;Sugars Biosynthesis;Carbohydrates Biosynthesis;Biosynthesis	Carbohydrates Biosynthesis	Biosynthesis
P23_PWY_reductive_TCA_cycle_I	P23-PWY	Reductive-TCA-Cycles;Autotrophic-CO2-Fixation;CO2-Fixation;C1 Compounds Utilization and Assimilation;Degradation/Utilization/Assimilation	C1 Compounds Utilization and Assimilation	Degradation
PWY_6837_fatty_acid_beta_oxidation_V_unsaturated_odd_number_di_isomerase_dependent	PWY-6837	Fatty-Acid-Degradation;Fatty-Acid-and-Lipid-Degradation;Degradation	Fatty-Acid-and-Lipid-Degradation	Degradation
PWY_7220_adenosine_deoxyribonucleotides_de_novo_biosynthesis_II	PWY-7220	Adenosine-Deoxy-Denovo-Bbiosynthesis;Purine-Deoxyribonuc-De-Novo-Biosynthesis;Purine Nucleotide Biosynthesis;Nucleosides and Nucleotides Biosynthesis;Biosynthesis	Nucleosides and Nucleotides Biosynthesis	Biosynthesis
PWY_7209_superpathway_of_pyrimidine_ribonucleosides_degradation	PWY-7209	Pyrimidine-Base-Degradation;Pyrimidine-Degradation;Nucleosides and Nucleotides Degradation;Degradation/Utilization/Assimilation	Nucleosides and Nucleotides Degradation	Degradation
PWY_7209_superpathway_of_pyrimidine_ribonucleosides_degradation	PWY-7209	Pyrimidine-Ribonucleosides-Degradation;Pyrimidine-Degradation;Nucleosides and Nucleotides Degradation;Degradation/Utilization/Assimilation	Nucleosides and Nucleotides Degradation	Degradation
PWY_6143_CMP_pseudaminate_biosynthesis	PWY-6143	CMP-Sugar-Biosynthesis;Sugar Nucleotides Biosynthesis;Sugars Biosynthesis;Carbohydrates Biosynthesis;Biosynthesis	Carbohydrates Biosynthesis	Biosynthesis
PWY4FS_8_phosphatidylglycerol_biosynthesis_II_non_plastidic	PWY4FS-8	PhosphatidylglycerolBiosynthesis;Phospholipid-Biosynthesis;Fatty Acid and Lipid Biosynthesis;Biosynthesis	Fatty Acid and Lipid Biosynthesis	Biosynthesis
PWY_6168_flavin_biosynthesis_III_fungi	PWY-6168	Flavin-Biosynthesis;Vitamin-Biosynthesis;Cofactors, Prosthetic Groups, Electron Carriers Biosynthesis;Biosynthesis	Vitamin-Biosynthesis	Biosynthesis
PWY_7560_methylerythritol_phosphate_pathway_II	PWY-7560	Isopentenyl-Diphosphate-Biosynthesis;Hemiterpenes Biosynthesis;Terpenoids Biosynthesis;Secondary Metabolites Biosynthesis;Biosynthesis	Secondary Metabolites Biosynthesis	Biosynthesis
PWY_6524_lychnose_and_isolychnose_biosynthesis	PWY-6524	Oligosaccharides-Biosynthesis;Carbohydrates Biosynthesis;Biosynthesis	Carbohydrates Biosynthesis	Biosynthesis
P441_PWY_superpathway_of_N_acetylneuraminate_degradation	P441-PWY	Carboxylates Degradation;Degradation;Pathways	Carboxylates Degradation	Degradation
PWY_6435_4_hydroxybenzoate_biosynthesis_V	PWY-6435	4-Hydroxybenzoate-Biosynthesis;Aromatic Compounds Biosynthesis;Biosynthesis	Aromatic Compounds Biosynthesis	Biosynthesis
PWY_5079_L_phenylalanine_degradation_III	PWY-5079	PHENYLALANINE-DEG;Proteinogenic-Amino-Acids-Degradation;Amino Acids Degradation;Degradation/Utilization/Assimilation	Amino Acids Degradation	Degradation
CHLOROPHYLL_SYN_chlorophyllide_a_biosynthesis_I_aerobic_light_dependent	CHLOROPHYLL-SYN	Chlorophyllide-a-Biosynthesis;Chlorophyll-Biosynthesis;Porphyrin Compounds Biosynthesis;Cofactors, Prosthetic Groups, Electron Carriers Biosynthesis;Biosynthesis	Porphyrin Compounds Biosynthesis	Biosynthesis
PWY_6662_superpathway_of_quinolone_and_alkylquinolone_biosynthesis	PWY-6662	Secondary Metabolites Biosynthesis;Biosynthesis;Pathways	Secondary Metabolites Biosynthesis	Biosynthesis
PWY_622_starch_biosynthesis	PWY-622	GLYCOGEN-BIOSYN;Polysaccharides-Biosynthesis;Carbohydrates Biosynthesis;Biosynthesis	Carbohydrates Biosynthesis	Biosynthesis
PWY3DJ_35471_L_ascorbate_biosynthesis_IV	PWY3DJ-35471	Ascorbate-Biosynthesis;Vitamin-Biosynthesis;Cofactors, Prosthetic Groups, Electron Carriers Biosynthesis;Biosynthesis	Vitamin-Biosynthesis	Biosynthesis
PWY_6478_GDP_D_glycero_andalpha_D_manno_heptose_biosynthesis	PWY-6478	GDP-Sugar-Biosynthesis;Sugar Nucleotides Biosynthesis;Sugars Biosynthesis;Carbohydrates Biosynthesis;Biosynthesis	Carbohydrates Biosynthesis	Biosynthesis
PWY_5067_glycogen_biosynthesis_II_from_UDP_D_Glucose	PWY-5067	Glycogen-biosynthesis;polysacharides biosynthesis	Carbohydrates Biosynthesis	Biosynthesis
PWY_5994_palmitate_biosynthesis_I_animals_and_fungi	PWY-5994	Palmitate-Biosynthesis;Fatty-acid-biosynthesis;Fatty Acid and Lipid Biosynthesis;Biosynthesis	Fatty Acid and Lipid Biosynthesis	Biosynthesis
SO4ASSIM_PWY_sulfate_reduction_I_assimilatory	SO4ASSIM-PWY	Sulfate-Reduction;Sulfur-Metabolism;Inorganic Nutrients Metabolism;Degradation/Utilization/Assimilation	Inorganic Nutrients Metabolism	Degradation
PWY_5862_superpathway_of_demethylmenaquinol_9_biosynthesis	PWY-5862	Demethylmenaquinone-Biosynthesis;Quinone-Biosynthesis;Cofactors, Prosthetic Groups, Electron Carriers Biosynthesis;Biosynthesis	Quinone-Biosynthesis	Biosynthesis
PWY_7286_7_3_amino_3_carboxypropyl_wyosine_biosynthesis	PWY-7286	Nucleic-Acid-Processing;Nucleosides and Nucleotides Biosynthesis;Biosynthesis	Nucleosides and Nucleotides Biosynthesis	Biosynthesis
LYSINE_AMINOAD_PWY_L_lysine_biosynthesis_IV	LYSINE-AMINOAD-PWY	LYSINE-SYN;IND-AMINO-ACID-SYN;Amino Acids Biosynthesis;Biosynthesis	Amino Acids Biosynthesis	Biosynthesis
PWY_6270_isoprene_biosynthesis_I	PWY-6270	ISOPRENOIDS;Terpenoid-Biosynthesis;Secondary Metabolites Biosynthesis;Biosynthesis	Secondary Metabolites Biosynthesis	Biosynthesis
PROTOCATECHUATE_ORTHO_CLEAVAGE_PWY_protocatechuate_degradation_II_ortho_cleavage_pathway	PROTOCATECHUATE-ORTHO-CLEAVAGE-PWY	Protocatechuate-Degradation;Aromatic Compounds Degradation;Degradation	Aromatic Compounds Degradation	Degradation
PWY_5138_unsaturated_even_numbered_fatty_acid_andbeta_oxidation	PWY-5138	Fatty-Acid-Degradation;Fatty-Acid-and-Lipid-Degradation;Degradation	Fatty-Acid-and-Lipid-Degradation	Degradation
ECASYN_PWY_enterobacterial_common_antigen_biosynthesis	ECASYN-PWY	Cell Structures Biosynthesis;Biosynthesis;Pathways	Cell Structures Biosynthesis	Biosynthesis
GLYCOCAT_PWY_glycogen_degradation_I_bacterial	GLYCOCAT-PWY	Glycogen-Degradation;POLYSACCHARIDES-DEG;Degradation/Utilization/Assimilation	POLYSACCHARIDES-DEG	Degradation
PWY_5178_toluene_degradation_IV_aerobic_via_catechol	PWY-5178	TOLUENE-DEG;Aromatic Compounds Degradation;Degradation	Aromatic Compounds Degradation	Degradation
PWY_7210_pyrimidine_deoxyribonucleotides_biosynthesis_from_CTP	PWY-7210	Pyrimidine-Nucleotide-Salvage;Pyrimidine Nucleotide Biosynthesis;Nucleosides and Nucleotides Biosynthesis;Biosynthesis	Nucleosides and Nucleotides Biosynthesis	Biosynthesis
PWY_6395_superpathway_of_seleno_compound_metabolism	PWY-6395	Other-Amino Acids Biosynthesis;Amino Acids Biosynthesis;Biosynthesis	Amino Acids Biosynthesis	Biosynthesis
PWY_6395_superpathway_of_seleno_compound_metabolism	PWY-6395	Seleno-Amino-Acid-Detoxification;Detoxification,Selenium-Metabolism;Pathways	Detoxification	Detoxification
PWY_7663_gondoate_biosynthesis_anaerobic	PWY-7663	Unsaturated-Fatty-Acids-Biosynthesis;Fatty-acid-biosynthesis;Fatty Acid and Lipid Biosynthesis;Biosynthesis	Fatty Acid and Lipid Biosynthesis	Biosynthesis
PWY_5747_2_methylcitrate_cycle_II	PWY-5747	Methyl-Citrate-Cycle;Propionate-Degradation;Carboxylates Degradation;Degradation/Utilization/Assimilation	Carboxylates Degradation	Degradation
PWY1F_823_leucopelargonidin_and_leucocyanidin_biosynthesis	PWY1F-823	LEUCOANTHOCYANIDIN-SYN;FLAVONOID-SYN;Phenylpropanoid Derivatives Biosynthesis;Secondary Metabolites Biosynthesis;Biosynthesis	Secondary Metabolites Biosynthesis	Biosynthesis
PWY_5420_catechol_degradation_II_meta_cleavage_pathway	PWY-5420	Catechol-Degradation;Aromatic Compounds Degradation;Degradation	Aromatic Compounds Degradation	Degradation
PWY_6901_superpathway_of_glucose_and_xylose_degradation	PWY-6901	Sugars-And-Polysaccharides-Degradation;Carbohydrates Degradation;Degradation	Carbohydrates Degradation	Degradation
PYRIDNUCSYN_PWY_NAD_biosynthesis_I_from_aspartate	PYRIDNUCSYN-PWY	NAD-SYN;NAD-Metabolism;Cofactors, Prosthetic Groups, Electron Carriers Biosynthesis;Biosynthesis	NAD-Metabolism	Biosynthesis
P122_PWY_heterolactic_fermentation	P122-PWY	Fermentation;Energy-Metabolism;Pathways	Fermentation	Energy-Metabolism
MET_SAM_PWY_superpathway_of_S_adenosyl_L_methionine_biosynthesis	MET-SAM-PWY	Super-Pathways;Pathways	Amino Acids Biosynthesis	Biosynthesis
PHOSLIPSYN_PWY_superpathway_of_phospholipid_biosynthesis_I_bacteria	PHOSLIPSYN-PWY	Phospholipid-Biosynthesis;Lipid-Biosynthesis;Fatty Acid and Lipid Biosynthesis;Biosynthesis	Fatty Acid and Lipid Biosynthesis	Biosynthesis
CRNFORCAT_PWY_creatinine_degradation_I	CRNFORCAT-PWY	Creatinine-Degradation;AMINE-DEG;Degradation	AMINE-DEG	Degradation
GLUCARDEG_PWY_D_glucarate_degradation_I	GLUCARDEG-PWY	D-Glucarate-Degradation;SUGAR-ACIDS-DEG;Carboxylates Degradation/Sugar Derivatives Degradation;Secondary Metabolites Degradation;Degradation/Utilization/Assimilation	Sugar Derivatives Degradation	Degradation
PWY_6803_phosphatidylcholine_acyl_editing	PWY-6803	Lipid-Biosynthesis;Fatty Acid and Lipid Biosynthesis;Biosynthesis;Pathways	Fatty Acid and Lipid Biosynthesis	Biosynthesis
PWY_6141_archaetidylserine_and_archaetidylethanolamine_biosynthesis	PWY-6141	Phospholipid-Biosynthesis;Lipid-Biosynthesis;Fatty Acid and Lipid Biosynthesis;Biosynthesis	Fatty Acid and Lipid Biosynthesis	Biosynthesis
PWY_1501_mandelate_degradation_I	PWY-1501	MANDELATE-DEG;Aromatic Compounds Degradation;Degradation	Aromatic Compounds Degradation	Degradation
PWY_6724_starch_degradation_II	PWY-6724	Polysaccharides-Degradation;Carbohydrates Degradation;Degradation	POLYSACCHARIDES-DEG	Degradation
PWY_6724_starch_degradation_II	PWY-6724	Sugars-Biosynthesis;Carbohydrates-Biosynthesis;Biosynthesis	Carbohydrates Biosynthesis	Biosynthesis
PWY_5741_ethylmalonyl_CoA_pathway	PWY-5741	Energy-Metabolism;Pathways	other	Energy-Metabolism
PWY_5044_purine_nucleotides_degradation_I_plants	PWY-5044	Purine-Degradation;Nucleosides and Nucleotides Degradation;Degradation/Utilization/Assimilation	Nucleosides and Nucleotides Degradation	Degradation
PWY_5181_toluene_degradation_III_aerobic_via_p_cresol	PWY-5181	TOLUENE-DEG;Aromatic Compounds Degradation;Degradation	Aromatic Compounds Degradation	Degradation
RHAMCAT_PWY_L_rhamnose_degradation_I	RHAMCAT-PWY	L-rhamnose-Degradation;Sugars-And-Polysaccharides-Degradation;Carbohydrates Degradation;Degradation/Utilization/Assimilation	Carbohydrates Degradation	Degradation
P185_PWY_formaldehyde_assimilation_III_dihydroxyacetone_cycle	P185-PWY	Formaldehyde-Assimilation;C1 Compounds Utilization and Assimilation;Degradation/Utilization/Assimilation	C1 Compounds Utilization and Assimilation	Degradation
PWY_7198_pyrimidine_deoxyribonucleotides_de_novo_biosynthesis_IV	PWY-7198	Pyrimid-Deoxyribonucleot-De-Novo-Biosyn;Deoxyribonucleotide-Biosynthesis,Pyrimidine-De-Novo-Biosyn;Nucleosides and Nucleotides Biosynthesis;Biosynthesis	Nucleosides and Nucleotides Biosynthesis	Biosynthesis
PWY_5647_2_nitrobenzoate_degradation_I	PWY-5647	2-Nirobenzoate-Degradation;Nitrobenzoate-Degradation;Nitroaromatic-Degradation;Aromatic Compounds Degradation;Degradation/Utilization/Assimilation	Aromatic Compounds Degradation	Degradation
PWY_7238_sucrose_biosynthesis_II	PWY-7238	Sucrose-Biosynthesis;CARBO-BIOSYNTHESIS;Carbohydrates Biosynthesis;Biosynthesis	Carbohydrates Biosynthesis	Biosynthesis
PWY_4041_andgamma_glutamyl_cycle	PWY-4041	Reductants;Cofactor-Biosynthesis;Biosynthesis	Cofactor-Biosynthesis	Biosynthesis
PWY_6737_starch_degradation_V	PWY-6737	Starch-Degradation;POLYSACCHARIDES-DEG;Degradation/Utilization/Assimilation	POLYSACCHARIDES-DEG	Degradation
PWY_7102_bisabolene_biosynthesis	PWY-7102	other	other	Energy-Metabolism
FOLSYN_PWY_superpathway_of_tetrahydrofolate_biosynthesis_and_salvage	FOLSYN-PWY	Folate-Biosynthesis;Vitamin-Biosynthesis;Cofactors, Prosthetic Groups, Electron Carriers Biosynthesis;Biosynthesis	Vitamin-Biosynthesis	Biosynthesis
KDO_NAGLIPASYN_PWY_superpathway_of_Kdo2_lipid_A_biosynthesis	KDO-NAGLIPASYN-PWY	Lipopolysaccharide-Biosynthesis;Cell Structures Biosynthesis;Biosynthesis	Cell Structures Biosynthesis	Biosynthesis
KDO_NAGLIPASYN_PWY_superpathway_of_Kdo2_lipid_A_biosynthesis	KDO-NAGLIPASYN-PWY	Lipid-Biosynthesis;Fatty Acid and Lipid Biosynthesis;Biosynthesis;Pathways	Fatty Acid and Lipid Biosynthesis	Biosynthesis
TRNA_CHARGING_PWY_tRNA_charging	TRNA-CHARGING-PWY	Aminoacyl-tRNAs-Charging;Biosynthesis;Pathways	Aminoacyl-tRNAs-Charging	Biosynthesis
PWY_5870_ubiquinol_8_biosynthesis_eukaryotic	PWY-5870	Ubiquinone-Biosynthesis;Quinone-Biosynthesis;Cofactors, Prosthetic Groups, Electron Carriers Biosynthesis;Biosynthesis	Quinone-Biosynthesis	Biosynthesis
PWY_6470_peptidoglycan_biosynthesis_V_andbeta_lactam_resistance	PWY-6470	Peptidoglycan-Biosynthesis;Cell-Wall-Biosynthesis;Cell Structures Biosynthesis;Biosynthesis	Cell Structures Biosynthesis	Biosynthesis
CENTFERM_PWY_pyruvate_fermentation_to_butanoate	CENTFERM-PWY	Pyruvate-Degradation;Fermentation;Energy-Metabolism;Pathways	Fermentation	Energy-Metabolism
PWY_7221_guanosine_ribonucleotides_de_novo_biosynthesis	PWY-7221	Purine-Ribonuc-De-Novo-Biosynthesis;Purine-Nucleotide-De-Novo-Biosynthesis;Purine Nucleotide Biosynthesis;Nucleosides and Nucleotides Biosynthesis;Biosynthesis	Nucleosides and Nucleotides Biosynthesis	Biosynthesis
PWY_5189_tetrapyrrole_biosynthesis_II_from_glycine	PWY-5189	Tetrapyrrole-Biosynthesis;Cofactor-Biosynthesis;Biosynthesis	Cofactor-Biosynthesis	Biosynthesis
REDCITCYC_TCA_cycle_VIII_helicobacter	REDCITCYC	TCA-VARIANTS;Energy-Metabolism;Pathways	TCA cycle	Energy-Metabolism
PWY_5695_urate_biosynthesis_inosine_5_phosphate_degradation	NA	NA	NA	NA
PWY_6210_2_aminophenol_degradation	PWY-6210	Aromatic Compounds Degradation;Degradation;Pathways	Aromatic Compounds Degradation	Degradation
THREOCAT_PWY_superpathway_of_L_threonine_metabolism	THREOCAT-PWY	THREONINE-DEG;Proteinogenic-Amino-Acids-Degradation;Amino Acids Degradation;Degradation/Utilization/Assimilation	Amino Acids Degradation	Degradation
PWY_2201_folate_transformations_I	PWY-2201	Folate-Transformations;Folate-Biosynthesis;Vitamin-Biosynthesis;Cofactors, Prosthetic Groups, Electron Carriers Biosynthesis;Biosynthesis	Vitamin-Biosynthesis	Biosynthesis
PWY4FS_7_phosphatidylglycerol_biosynthesis_I_plastidic	PWY4FS-7	PhosphatidylglycerolBiosynthesis;Phospholipid-Biosynthesis;Fatty Acid and Lipid Biosynthesis;Biosynthesis	Fatty Acid and Lipid Biosynthesis	Biosynthesis
PWY_5265_peptidoglycan_biosynthesis_II_staphylococci	PWY-5265	Peptidoglycan-Biosynthesis;Cell-Wall-Biosynthesis;Cell Structures Biosynthesis;Biosynthesis	Cell Structures Biosynthesis	Biosynthesis
PWY_7411_superpathway_of_phosphatidate_biosynthesis_yeast	PWY-7411	Super-Pathways;Pathways	Fatty Acid and Lipid Biosynthesis	Biosynthesis
PWY_6123_inosine_5_phosphate_biosynthesis_I	PWY-6123	IMP-Biosynthesis;Purine-Ribonuc-De-Novo-Biosynthesis;Purine Nucleotide Biosynthesis;Nucleosides and Nucleotides Biosynthesis;Biosynthesis	Nucleosides and Nucleotides Biosynthesis	Biosynthesis
PWY66_389_phytol_degradation	PWY66-389	Alcohol-Degradation;Degradation;Pathways	Alcohol-Degradation	Degradation
P341_PWY_glycolysis_V_Pyrococcus	P341-PWY	GLYCOLYSIS-VARIANTS;Energy-Metabolism;Pathways	Glycolysis	Energy-Metabolism
ARGDEG_PWY_superpathway_of_L_arginine_putrescine_and_4_aminobutanoate_degradation	ARGDEG-PWY	ARGININE-DEG;Proteinogenic-Amino-Acids-Degradation;Amino Acids Degradation;Degradation/Utilization/Assimilation	Amino Acids Degradation	Degradation
HISTSYN_PWY_L_histidine_biosynthesis	HISTSYN-PWY	HISTIDINE-SYN;IND-AMINO-ACID-SYN;Amino Acids Biosynthesis;Biosynthesis	Amino Acids Biosynthesis	Biosynthesis
PWY_2942_L_lysine_biosynthesis_III	PWY-2942	LYSINE-SYN;IND-AMINO-ACID-SYN;Amino Acids Biosynthesis;Biosynthesis	Amino Acids Biosynthesis	Biosynthesis
P261_PWY_coenzyme_M_biosynthesis_I	P261-PWY	Coenzyme-M-Biosynthesis;Cofactor-Biosynthesis;Biosynthesis	Cofactor-Biosynthesis	Biosynthesis
PWY490_3_nitrate_reduction_VI_assimilatory	PWY490-3	Nitrate-Reduction;Nitrogen Compounds Metabolism;Inorganic Nutrients Metabolism;Degradation/Utilization/Assimilation	Inorganic Nutrients Metabolism	Degradation
PWY_7204_pyridoxal_5_phosphate_salvage_II_plants	PWY-7204	Vitamin-B6-Biosynthesis;Vitamin-Biosynthesis;Cofactors, Prosthetic Groups, Electron Carriers Biosynthesis;Biosynthesis	Vitamin-Biosynthesis	Biosynthesis
PWY_7277_sphingolipid_biosynthesis_mammals	PWY-7277	Sphingolipid-Biosynthesis;Fatty-Acid-and-Lipid-Biosynthesis;Biosynthesis	Fatty Acid and Lipid Biosynthesis	Biosynthesis
PWY_7211_superpathway_of_pyrimidine_deoxyribonucleotides_de_novo_biosynthesis	PWY-7211	Pyrimid-Deoxyribonucleot-De-Novo-Biosyn;Deoxyribonucleotide-Biosynthesis,Pyrimidine-De-Novo-Biosyn;Nucleosides and Nucleotides Biosynthesis;Biosynthesis	Nucleosides and Nucleotides Biosynthesis	Biosynthesis
PWY_5484_glycolysis_II_from_fructose_6_phosphate	PWY-5484	GLYCOLYSIS-VARIANTS;Energy-Metabolism;Pathways	Glycolysis	Energy-Metabolism
PWY_6386_UDP_N_acetylmuramoyl_pentapeptide_biosynthesis_II_lysine_containing	PWY-6386	Acetylmuramoyl-Pentapeptide-Biosynthesis;Cell-Wall-Biosynthesis;Cell Structures Biosynthesis;Biosynthesis	Cell Structures Biosynthesis	Biosynthesis
PWY_7332_superpathway_of_UDP_N_acetylglucosamine_derived_O_antigen_building_blocks_biosynthesis	PWY-7332	UDP-Sugar-Biosynthesis;Sugar Nucleotides Biosynthesis;Sugars Biosynthesis;Carbohydrates Biosynthesis;Biosynthesis	Carbohydrates Biosynthesis	Biosynthesis
PWY_7332_superpathway_of_UDP_N_acetylglucosamine_derived_O_antigen_building_blocks_biosynthesis	PWY-7332	O-Antigen-Biosynthesis;Lipopolysaccharide-Biosynthesis;Cell Structures Biosynthesis;Biosynthesis	Cell Structures Biosynthesis	Biosynthesis
PWY_5100_pyruvate_fermentation_to_acetate_and_lactate_II	PWY-5100	Pyruvate-Degradation;Fermentation;Energy-Metabolism;Pathways	Fermentation	Energy-Metabolism
PWY_7000_kanamycin_biosynthesis	PWY-7000	Antibiotic-Biosynthesis;Secondary Metabolites Biosynthesis;Biosynthesis	Secondary Metabolites Biosynthesis	Biosynthesis
PWY_7400_L_arginine_biosynthesis_IV_archaebacteria	PWY-7400	ARGININE-SYN;IND-AMINO-ACID-SYN;Amino Acids Biosynthesis;Biosynthesis	Amino Acids Biosynthesis	Biosynthesis
GLUDEG_I_PWY_GABA_shunt	GLUDEG-I-PWY	4-Aminobutyraye-Degradation;AMINE-DEG;Degradation	AMINE-DEG	Degradation
GLUDEG_I_PWY_GABA_shunt	GLUDEG-I-PWY	GLUTAMATE-DEG;Proteinogenic-Amino-Acids-Degradation;Amino Acids Degradation;Degradation/Utilization/Assimilation	Amino Acids Degradation	Degradation
PWY_6305_putrescine_biosynthesis_IV	PWY-6305	Putrescine-Biosynthesis;Polyamine-Biosynthesis;Biosynthesis	Polyamine-Biosynthesis	Biosynthesis
PWY_7219_adenosine_ribonucleotides_de_novo_biosynthesis	PWY-7219	Purine-Ribonuc-De-Novo-Biosynthesis;Purine-Nucleotide-De-Novo-Biosynthesis;Purine Nucleotide Biosynthesis;Nucleosides and Nucleotides Biosynthesis;Biosynthesis	Nucleosides and Nucleotides Biosynthesis	Biosynthesis
PWY_5659_GDP_mannose_biosynthesis	PWY-5659	GDP-Sugar-Biosynthesis;Sugar Nucleotides Biosynthesis;Sugars Biosynthesis;Carbohydrates Biosynthesis;Biosynthesis	Carbohydrates Biosynthesis	Biosynthesis
PWY_6124_inosine_5_phosphate_biosynthesis_II	PWY-6124	IMP-Biosynthesis;Purine-Ribonuc-De-Novo-Biosynthesis;Purine Nucleotide Biosynthesis;Nucleosides and Nucleotides Biosynthesis;Biosynthesis	Nucleosides and Nucleotides Biosynthesis	Biosynthesis
PWY_7046_4_coumarate_degradation_anaerobic	PWY-7046	Phenolic-Compounds-Degradation;Aromatic Compounds Degradation;Degradation	Aromatic Compounds Degradation	Degradation
PWY_5705_allantoin_degradation_to_glyoxylate_III	PWY-5705	Allantoin-degradation;AMINE-DEG;Degradation	AMINE-DEG	Degradation
PWY_7279_aerobic_respiration_II_cytochrome_c_yeast	PWY-7279	Electron-Transfer;Energy-Metabolism;Pathways	Respiration	Energy-Metabolism
PWY_7279_aerobic_respiration_II_cytochrome_c_yeast	PWY-7279	AEROBIC-RESPIRATION;Respiration;Energy-Metabolism;Pathways	Respiration	Energy-Metabolism
P164_PWY_purine_nucleobases_degradation_I_anaerobic	P164-PWY	Purine-Degradation;Nucleosides and Nucleotides Degradation;Degradation/Utilization/Assimilation	Nucleosides and Nucleotides Degradation	Degradation
P164_PWY_purine_nucleobases_degradation_I_anaerobic	P164-PWY	Fermentation;Energy-Metabolism;Pathways	Fermentation	Energy-Metabolism
PWY0_166_superpathway_of_pyrimidine_deoxyribonucleotides_de_novo_biosynthesis_E_coli	PWY0-166	Pyrimid-Deoxyribonucleot-De-Novo-Biosyn;Deoxyribonucleotide-Biosynthesis,Pyrimidine-De-Novo-Biosyn;Nucleosides and Nucleotides Biosynthesis;Biosynthesis	Nucleosides and Nucleotides Biosynthesis	Biosynthesis
PENTOSE_P_PWY_pentose_phosphate_pathway	PENTOSE-P-PWY	Pentose-Phosphate-Cycle;Energy-Metabolism;Pathways	Pentose-Phosphate-Cycle	Energy-Metabolism
PWY_7197_pyrimidine_deoxyribonucleotide_phosphorylation	PWY-7197	Pyrimidine-Nucleotide-Salvage;Pyrimidine Nucleotide Biosynthesis;Nucleosides and Nucleotides Biosynthesis;Biosynthesis	Nucleosides and Nucleotides Biosynthesis	Biosynthesis
PWY_7003_glycerol_degradation_to_butanol	PWY-7003	Alcohol-Biosynthesis;Secondary Metabolites Biosynthesis;Biosynthesis	Secondary Metabolites Biosynthesis	Biosynthesis
SULFATE_CYS_PWY_superpathway_of_sulfate_assimilation_and_cysteine_biosynthesis	SULFATE-CYS-PWY	Super-Pathways;Pathways	Amino Acids Biosynthesis	Biosynthesis
GLUCUROCAT_PWY_superpathway_of_andbeta_D_glucuronide_and_D_glucuronate_degradation	GLUCUROCAT-PWY	D-Glucuronate-Degradation;SUGAR-ACIDS-DEG;Carboxylates Degradation/Sugar Derivatives Degradation;Secondary Metabolites Degradation;Degradation/Utilization/Assimilation	Sugar Derivatives Degradation	Degradation
PWY_5724_superpathway_of_atrazine_degradation	PWY-5724	Atrazine-Degradation;s-Triazine-Degradation;Aromatic Compounds Degradation;Degradation/Utilization/Assimilation	Aromatic Compounds Degradation	Degradation
PWY_6596_adenosine_nucleotides_degradation_I	PWY-6596	Adenosine-Nucleotides-Degradation;Purine-Degradation;Nucleosides and Nucleotides Degradation;Degradation/Utilization/Assimilation	Nucleosides and Nucleotides Degradation	Degradation
PWY66_398_TCA_cycle_III_animals	PWY66-398	TCA-VARIANTS;Energy-Metabolism;Pathways	TCA cycle	Energy-Metabolism
METHGLYUT_PWY_superpathway_of_methylglyoxal_degradation	METHGLYUT-PWY	Aldehyde-Degradation;Degradation;Pathways	Aldehyde-Degradation	Degradation
PWY_6945_cholesterol_degradation_to_androstenedione_I_cholesterol_oxidase	PWY-6945	Cholesterol-Degradation;Steroids-Degradation;Degradation/Utilization/Assimilation	Steroids-Degradation	Degradation
UDPNAGSYN_PWY_UDP_N_acetyl_D_glucosamine_biosynthesis_I	UDPNAGSYN-PWY	O-Antigen-Biosynthesis;Lipopolysaccharide-Biosynthesis;Cell Structures Biosynthesis;Biosynthesis	Cell Structures Biosynthesis	Biosynthesis
UDPNAGSYN_PWY_UDP_N_acetyl_D_glucosamine_biosynthesis_I	UDPNAGSYN-PWY	UDP-NAc-Glucosamine-Biosynthesis;Polyamine-Biosynthesis;Biosynthesis	Polyamine-Biosynthesis	Biosynthesis
PWY_7384_anaerobic_energy_metabolism_invertebrates_mitochondrial	PWY-7384	Fermentation;Energy-Metabolism;Pathways	Fermentation	Energy-Metabolism
PWY0_1298_superpathway_of_pyrimidine_deoxyribonucleosides_degradation	PWY0-1298	Pyrimidine-Degradation;Nucleosides and Nucleotides Degradation;Degradation/Utilization/Assimilation	Nucleosides and Nucleotides Degradation	Degradation
PWY_5004_superpathway_of_L_citrulline_metabolism	PWY-5004	Citrulline-Biosynthesis;Other-Amino Acids Biosynthesis;Amino Acids Biosynthesis;Biosynthesis	Amino Acids Biosynthesis	Biosynthesis
PWY_6344_L_ornithine_degradation_II_Stickland_reaction	PWY-6344	MISCELLANEOUS-DEG;Amino Acids Degradation;Degradation/Utilization/Assimilation	Amino Acids Degradation	Degradation
PWY_6857_retinol_biosynthesis	PWY-6857	Vitamin-A-Biosynthesis;Vitamin-Biosynthesis;Cofactors, Prosthetic Groups, Electron Carriers Biosynthesis;Biosynthesis	Vitamin-Biosynthesis	Biosynthesis
PWY_5677_succinate_fermentation_to_butanoate	PWY-5677	Fermentation;Energy-Metabolism;Pathways	Fermentation	Energy-Metabolism
PWY_6892_thiazole_biosynthesis_I_E_coli	PWY-6892	Thiazole-Biosynthesis;Thiamine-Biosynthesis;Vitamin-Biosynthesis;Cofactors, Prosthetic Groups, Electron Carriers Biosynthesis;Biosynthesis	Vitamin-Biosynthesis	Biosynthesis
PWY_5920_superpathway_of_heme_biosynthesis_from_glycine	PWY-5920	HEME-SYN;Porphyrin Compounds Biosynthesis;Cofactors, Prosthetic Groups, Electron Carriers Biosynthesis;Biosynthesis	Porphyrin Compounds Biosynthesis	Biosynthesis
PWY_5381_pyridine_nucleotide_cycling_plants	PWY-5381	NAD-Metabolism;Cofactors, Prosthetic Groups, Electron Carriers Biosynthesis;Biosynthesis	Cofactor-Biosynthesis	Biosynthesis
P562_PWY_myo_inositol_degradation_I	P562-PWY	SUGAR-ALCOHOLS-DEG;Sugar Derivatives Degradation;Secondary Metabolites Degradation;Degradation/Utilization/Assimilation	Sugar Derivatives Degradation	Degradation
METSYN_PWY_L_homoserine_and_L_methionine_biosynthesis	METSYN-PWY	Methionine-De-novo-Biosynthesis;METHIONINE-SYN;Proteinogenic Amino Acids Biosynthesis;Amino Acids Biosynthesis;Biosynthesis	Amino Acids Biosynthesis	Biosynthesis
ALLANTOINDEG_PWY_superpathway_of_allantoin_degradation_in_yeast	ALLANTOINDEG-PWY	Allantoin-degradation;AMINE-DEG;Degradation	AMINE-DEG	Degradation
BIOTIN_BIOSYNTHESIS_PWY_biotin_biosynthesis_I	BIOTIN-BIOSYNTHESIS-PWY	BIOTIN-SYN;Vitamin-Biosynthesis;Cofactors, Prosthetic Groups, Electron Carriers Biosynthesis;Biosynthesis	Vitamin-Biosynthesis	Biosynthesis
PWY_7317_superpathway_of_dTDP_glucose_derived_O_antigen_building_blocks_biosynthesis	PWY-7317	dTDP-Sugar-Biosynthesis;Sugar Nucleotides Biosynthesis;Sugars Biosynthesis;Carbohydrates Biosynthesis;Biosynthesis	Carbohydrates Biosynthesis	Biosynthesis
PWY_7317_superpathway_of_dTDP_glucose_derived_O_antigen_building_blocks_biosynthesis	PWY-7317	O-Antigen-Biosynthesis;Lipopolysaccharide-Biosynthesis;Cell Structures Biosynthesis;Biosynthesis	Cell Structures Biosynthesis	Biosynthesis
PWY_6167_flavin_biosynthesis_II_archaea	PWY-6167	Flavin-Biosynthesis;Vitamin-Biosynthesis;Cofactors, Prosthetic Groups, Electron Carriers Biosynthesis;Biosynthesis	Vitamin-Biosynthesis	Biosynthesis
PWY0_1061_superpathway_of_L_alanine_biosynthesis	PWY0-1061	ALANINE-SYN;IND-AMINO-ACID-SYN;Amino Acids Biosynthesis;Biosynthesis	Amino Acids Biosynthesis	Biosynthesis
PWY_2941_L_lysine_biosynthesis_II	PWY-2941	LYSINE-SYN;IND-AMINO-ACID-SYN;Amino Acids Biosynthesis;Biosynthesis	Amino Acids Biosynthesis	Biosynthesis
PWY_7357_thiamin_formation_from_pyrithiamine_and_oxythiamine_yeast	PWY-7357	Thiamine-Biosynthesis;Vitamin-Biosynthesis;Cofactors, Prosthetic Groups, Electron Carriers Biosynthesis;Biosynthesis	Vitamin-Biosynthesis	Biosynthesis
ANAGLYCOLYSIS_PWY_glycolysis_III_from_glucose	ANAGLYCOLYSIS-PWY	GLYCOLYSIS-VARIANTS;Energy-Metabolism;Pathways	Glycolysis	Energy-Metabolism
PWY_2221_Entner_Doudoroff_pathway_III_semi_phosphorylative	PWY-2221	Entner-Duodoroff-Pathways;Sugars-And-Polysaccharides-Degradation,Energy-Metabolism;Carbohydrates Degradation,pathways;Degradation/Utilization/Assimilation	Carbohydrates Degradation	Degradation
PWY_6349_CDP_archaeol_biosynthesis	PWY-6349	Phospholipid-Biosynthesis;Lipid-Biosynthesis;Fatty Acid and Lipid Biosynthesis;Biosynthesis	Fatty Acid and Lipid Biosynthesis	Biosynthesis
PWY_5789_3_hydroxypropanoate_4_hydroxybutanate_cycle	PWY-5789	Autotrophic-CO2-Fixation;CO2-Fixation;C1 Compounds Utilization and Assimilation;Degradation/Utilization/Assimilation	C1 Compounds Utilization and Assimilation	Degradation
TEICHOICACID_PWY_teichoic_acid_poly_glycerol_biosynthesis	TEICHOICACID-PWY	Cell-Wall-Biosynthesis;Cell Structures Biosynthesis;Biosynthesis	Cell Structures Biosynthesis	Biosynthesis
PWY_7528_L_methionine_salvage_cycle_I_bacteria_and_plants	PWY-7528	Methionine-Salvage;METHIONINE-SYN;Proteinogenic Amino Acids Biosynthesis;Amino Acids Biosynthesis;Biosynthesis	Amino Acids Biosynthesis	Biosynthesis
PWY66_399_gluconeogenesis_III	PWY66-399	Gluconeogenesis;CARBO-BIOSYNTHESIS;Carbohydrates Biosynthesis;Biosynthesis	Carbohydrates Biosynthesis	Biosynthesis
TCA_GLYOX_BYPASS_superpathway_of_glyoxylate_bypass_and_TCA	TCA-GLYOX-BYPASS	TCA-VARIANTS;Energy-Metabolism;Pathways	TCA cycle	Energy-Metabolism
PWY_7208_superpathway_of_pyrimidine_nucleobases_salvage	PWY-7208	Pyrimidine-Nucleotide-Salvage;Pyrimidine Nucleotide Biosynthesis;Nucleosides and Nucleotides Biosynthesis;Biosynthesis	Nucleosides and Nucleotides Biosynthesis	Biosynthesis
PWY_6823_molybdenum_cofactor_biosynthesis	PWY-6823	Molybdenum-Cofactor-Biosynthesis;Cofactor-Biosynthesis;Biosynthesis	Cofactor-Biosynthesis	Biosynthesis
PWY_7013_L_12_propanediol_degradation	PWY-7013	Alcohol-Degradation;Degradation;Pathways	Alcohol-Degradation	Degradation
PWY_5104_L_isoleucine_biosynthesis_IV	PWY-5104	ISOLEUCINE-SYN;IND-AMINO-ACID-SYN;Amino Acids Biosynthesis;Biosynthesis	Amino Acids Biosynthesis	Biosynthesis
PWY4FS_5_superpathway_of_phosphatidylcholine_biosynthesis	PWY4FS-5	Phosphatidylcholine-Biosynthesis;Phospholipid-Biosynthesis;Fatty Acid and Lipid Biosynthesis;Biosynthesis	Fatty Acid and Lipid Biosynthesis	Biosynthesis
PWY_5845_superpathway_of_menaquinol_9_biosynthesis	PWY-5845	Menaquinone-Biosynthesis;Quinone-Biosynthesis;Cofactors, Prosthetic Groups, Electron Carriers Biosynthesis;Biosynthesis	Quinone-Biosynthesis	Biosynthesis
PWY0_862_5Z_dodec_5_enoate_biosynthesis	PWY0-862	Unsaturated-Fatty-Acids-Biosynthesis;Fatty-acid-biosynthesis;Fatty Acid and Lipid Biosynthesis;Biosynthesis	Fatty Acid and Lipid Biosynthesis	Biosynthesis
P125_PWY_superpathway_of_RR_butanediol_biosynthesis	P125-PWY	Butanediol-Biosynthesis;Fermentation;Energy-Metabolism;Pathways	Fermentation	Energy-Metabolism
PWY_5391_syringetin_biosynthesis	PWY-5391	FLAVONOID-SYN;PHENYLPROPANOID-SYN;Secondary Metabolites Biosynthesis;Biosynthesis	Secondary Metabolites Biosynthesis	Biosynthesis
PWY0_1319_CDP_diacylglycerol_biosynthesis_II	PWY0-1319	CDP-diacylglycerol-Biosynthesis;Phospholipid-Biosynthesis;Fatty Acid and Lipid Biosynthesis;Biosynthesis	Fatty Acid and Lipid Biosynthesis	Biosynthesis
PWY_5742_L_arginine_degradation_IX_argininepyruvate_transaminase_pathway	PWY-5742	ARGININE-DEG;Proteinogenic-Amino-Acids-Degradation;Amino Acids Degradation;Degradation/Utilization/Assimilation	Amino Acids Degradation	Degradation
PWY_5283_L_lysine_degradation_V	PWY-5283	LYSINE-DEG;Proteinogenic-Amino-Acids-Degradation;Amino Acids Degradation;Degradation/Utilization/Assimilation	Amino Acids Degradation	Degradation
PWY_6797_6_hydroxymethyl_dihydropterin_diphosphate_biosynthesis_II_archaea	PWY-6797	Folate-Biosynthesis;Vitamin-Biosynthesis;Cofactors, Prosthetic Groups, Electron Carriers Biosynthesis;Biosynthesis	Vitamin-Biosynthesis	Biosynthesis
PWY_7511_protein_ubiquitylation	PWY-7511	Protein-Modification;Macromolecule-Modification	Protein-Modification	Macromolecule-Modification
GALACT_GLUCUROCAT_PWY_superpathway_of_hexuronide_and_hexuronate_degradation	GALACT-GLUCUROCAT-PWY	Super-Pathways;Pathways	Sugar Derivatives Degradation	Degradation
PWY_6138_CMP_N_acetylneuraminate_biosynthesis_I_eukaryotes	PWY-6138	CMP-N-Acetylneuraminate-Biosynthesis;CMP-Sugar-Biosynthesis;Sugar Nucleotides Biosynthesis;Sugars Biosynthesis;Carbohydrates Biosynthesis;Biosynthesis	Carbohydrates Biosynthesis	Biosynthesis
P162_PWY_L_glutamate_degradation_V_via_hydroxyglutarate	P162-PWY	GLUTAMATE-DEG;Proteinogenic-Amino-Acids-Degradation;Amino Acids Degradation;Degradation/Utilization/Assimilation	Amino Acids Degradation	Degradation
P162_PWY_L_glutamate_degradation_V_via_hydroxyglutarate	P162-PWY	Fermentation;Energy-Metabolism;Pathways	Fermentation	Energy-Metabolism
PWY_5424_superpathway_of_oleoresin_turpentine_biosynthesis	PWY-5424	Terpenoids Biosynthesis;Secondary Metabolites Biosynthesis;Biosynthesis	Secondary Metabolites Biosynthesis	Biosynthesis
PROPFERM_PWY_L_alanine_fermentation_to_propanoate_and_acetate	PROPFERM-PWY	Fermentation;Energy-Metabolism;Pathways	Fermentation	Energy-Metabolism
PWY_7282_4_amino_2_methyl_5_phosphomethylpyrimidine_biosynthesis_yeast	PWY-7282	HMP-PP-Biosynthesis;Thiamine-Biosynthesis;Vitamin-Biosynthesis;Cofactors, Prosthetic Groups, Electron Carriers Biosynthesis;Biosynthesis	Vitamin-Biosynthesis	Biosynthesis
4_HYDROXYMANDELATE_DEGRADATION_PWY_4_hydroxymandelate_degradation	4-HYDROXYMANDELATE-DEGRADATION-PWY	Aromatic Compounds Degradation;Degradation;Pathways	Aromatic Compounds Degradation	Degradation
PWY_7159_chlorophyllide_a_biosynthesis_III_aerobic_light_independent	PWY-7159	Chlorophyllide-a-Biosynthesis;Chlorophyll-Biosynthesis;Porphyrin Compounds Biosynthesis;Cofactors, Prosthetic Groups, Electron Carriers Biosynthesis;Biosynthesis	Porphyrin Compounds Biosynthesis	Biosynthesis
PWY_5182_toluene_degradation_II_aerobic_via_4_methylcatechol	PWY-5182	TOLUENE-DEG;Aromatic Compounds Degradation;Degradation	Aromatic Compounds Degradation	Degradation
GLYCOL_GLYOXDEG_PWY_superpathway_of_glycol_metabolism_and_degradation	GLYCOL-GLYOXDEG-PWY	Alcohol-Degradation;Degradation;Pathways	Alcohol-Degradation	Degradation
PWY_7654_8E10E_dodeca_810_dienol_biosynthesis	PWY-7654	HORMONE-SYN;Biosynthesis;Pathways	HORMONE-SYN	Biosynthesis
HEXITOLDEGSUPER_PWY_superpathway_of_hexitol_degradation_bacteria	HEXITOLDEGSUPER-PWY	SUGAR-ALCOHOLS-DEG;Sugar Derivatives Degradation;Secondary Metabolites Degradation;Degradation/Utilization/Assimilation	Sugar Derivatives Degradation	Degradation
PWY_6612_superpathway_of_tetrahydrofolate_biosynthesis	PWY-6612	Folate-Biosynthesis;Vitamin-Biosynthesis;Cofactors, Prosthetic Groups, Electron Carriers Biosynthesis;Biosynthesis	Vitamin-Biosynthesis	Biosynthesis
PWY_7385_13_propanediol_biosynthesis_engineered	PWY-7385	Fermentation;Energy-Metabolism;Pathways	Fermentation	Energy-Metabolism
PWY_5392_reductive_TCA_cycle_II	PWY-5392	Reductive-TCA-Cycles;Autotrophic-CO2-Fixation;CO2-Fixation;C1 Compounds Utilization and Assimilation;Degradation/Utilization/Assimilation	C1 Compounds Utilization and Assimilation	Degradation
AST_PWY_L_arginine_degradation_II_AST_pathway	AST-PWY	ARGININE-DEG;Proteinogenic-Amino-Acids-Degradation;Amino Acids Degradation;Degradation/Utilization/Assimilation	Amino Acids Degradation	Degradation
PWY_6277_superpathway_of_5_aminoimidazole_ribonucleotide_biosynthesis	PWY-6277	AIR-Biosynthesis;PUR-NUC-SYN;Nucleosides and Nucleotides Biosynthesis;Biosynthesis	Nucleosides and Nucleotides Biosynthesis	Biosynthesis
PWY_3481_superpathway_of_L_phenylalanine_and_L_tyrosine_biosynthesis	PWY-3481	Amino Acids Biosynthesis;Biosynthesis;Pathways	Amino Acids Biosynthesis	Biosynthesis
PWY_7316_dTDP_N_acetylviosamine_biosynthesis	PWY-7316	dTDP-Sugar-Biosynthesis;Sugar Nucleotides Biosynthesis;Sugars Biosynthesis;Carbohydrates Biosynthesis;Biosynthesis	Carbohydrates Biosynthesis	Biosynthesis
PWY_7316_dTDP_N_acetylviosamine_biosynthesis	PWY-7316	O-Antigen-Biosynthesis;Lipopolysaccharide-Biosynthesis;Cell Structures Biosynthesis;Biosynthesis	Cell Structures Biosynthesis	Biosynthesis
PWY_3661_glycine_betaine_degradation_I	PWY-3661	Glycine-Betaine-Degradation;AMINE-DEG;Degradation	AMINE-DEG	Degradation
PRPP_PWY_superpathway_of_histidine_purine_and_pyrimidine_biosynthesis	PRPP-PWY	Super-Pathways;Pathways	Amino Acids Biosynthesis	Biosynthesis
GLCMANNANAUT_PWY_superpathway_of_N_acetylglucosamine_N_acetylmannosamine_and_N_acetylneuraminate_degradation	GLCMANNANAUT-PWY	AMINE-DEG;Degradation;Pathways	AMINE-DEG	Degradation
PWY_7383_anaerobic_energy_metabolism_invertebrates_cytosol	PWY-7383	Fermentation;Energy-Metabolism;Pathways	Fermentation	Energy-Metabolism
PWY_4061_glutathione_mediated_detoxification_I	PWY-4061	Other-Degradation;Degradation;Pathways	Other-Degradation	Degradation
PWY_4061_glutathione_mediated_detoxification_I	PWY-4061	Detoxification;Pathways	Detoxification	Detoxification
PWY_7224_purine_deoxyribonucleosides_salvage	PWY-7224	Purine-Nucleotides-Salvage;PUR-NUC-SYN;Nucleosides and Nucleotides Biosynthesis;Biosynthesis	Nucleosides and Nucleotides Biosynthesis	Biosynthesis
PANTO_PWY_phosphopantothenate_biosynthesis_I	PANTO-PWY	Pantothenate-Biosynthesis;Vitamin-Biosynthesis;Cofactors, Prosthetic Groups, Electron Carriers Biosynthesis;Biosynthesis	Vitamin-Biosynthesis	Biosynthesis
ARGININE_SYN4_PWY_L_ornithine_de_novo__biosynthesis	ARGININE-SYN4-PWY	L-Ornithine-Biosynthesis;Other-Amino Acids Biosynthesis;Amino Acids Biosynthesis;Biosynthesis	Amino Acids Biosynthesis	Biosynthesis
PWY_7527_L_methionine_salvage_cycle_III	PWY-7527	Methionine-Salvage;METHIONINE-SYN;Proteinogenic Amino Acids Biosynthesis;Amino Acids Biosynthesis;Biosynthesis	Amino Acids Biosynthesis	Biosynthesis
PWY_6269_adenosylcobalamin_salvage_from_cobinamide_II	PWY-6269	B12-Salvage-From-Cobinamide;Adenosylcobalamin-Biosynthesis;Cobalamin-Biosynthesis;Vitamin-Biosynthesis;Cofactors, Prosthetic Groups, Electron Carriers Biosynthesis;Biosynthesis	Vitamin-Biosynthesis	Biosynthesis
COMPLETE_ARO_PWY_superpathway_of_aromatic_amino_acid_biosynthesis	COMPLETE-ARO-PWY	Amino Acids Biosynthesis;Biosynthesis;Pathways	Amino Acids Biosynthesis	Biosynthesis
PWY0_1297_superpathway_of_purine_deoxyribonucleosides_degradation	PWY0-1297	Nucleosides and Nucleotides Degradation;Degradation;Pathways	Nucleosides and Nucleotides Degradation	Degradation
PWY0_781_aspartate_superpathway	PWY0-781	Super-Pathways;Pathways	Amino Acids Biosynthesis	Biosynthesis
PWY_6147_6_hydroxymethyl_dihydropterin_diphosphate_biosynthesis_I	PWY-6147	6-HM-Dihydropterin-PP-Biosynthesis;Folate-Biosynthesis;Vitamin-Biosynthesis;Cofactors, Prosthetic Groups, Electron Carriers Biosynthesis;Biosynthesis	Vitamin-Biosynthesis	Biosynthesis
PWY_6318_L_phenylalanine_degradation_IV_mammalian_via_side_chain	PWY-6318	PHENYLALANINE-DEG;Proteinogenic-Amino-Acids-Degradation;Amino Acids Degradation;Degradation/Utilization/Assimilation	Amino Acids Degradation	Degradation
PWY0_1533_methylphosphonate_degradation_I	PWY0-1533	Methylphosphonate-Degradation;Phosphorus-Compounds;Inorganic Nutrients Metabolism;Degradation/Utilization/Assimilation	Inorganic Nutrients Metabolism	Degradation
PWY_7315_dTDP_N_acetylthomosamine_biosynthesis	PWY-7315	dTDP-Sugar-Biosynthesis;Sugar Nucleotides Biosynthesis;Sugars Biosynthesis;Carbohydrates Biosynthesis;Biosynthesis	Carbohydrates Biosynthesis	Biosynthesis
PWY_7315_dTDP_N_acetylthomosamine_biosynthesis	PWY-7315	O-Antigen-Biosynthesis;Lipopolysaccharide-Biosynthesis;Cell Structures Biosynthesis;Biosynthesis	Cell Structures Biosynthesis	Biosynthesis
PWY_5837_14_dihydroxy_2_naphthoate_biosynthesis_I	PWY-5837	DHNA-Biosynthesis;Quinone-Biosynthesis;Cofactors, Prosthetic Groups, Electron Carriers Biosynthesis;Biosynthesis	Quinone-Biosynthesis	Biosynthesis
PWY_7398_coumarins_biosynthesis_engineered	PWY-7398	COUMARIN-SYN;PHENYLPROPANOID-SYN;Secondary Metabolites Biosynthesis;Biosynthesis	Secondary Metabolites Biosynthesis	Biosynthesis
PWY_5692_allantoin_degradation_to_glyoxylate_II	PWY-5692	Allantoin-degradation;AMINE-DEG;Degradation	AMINE-DEG	Degradation
PWY_5273_p_cumate_degradation	PWY-5273	Aromatic Compounds Degradation;Degradation;Pathways	Aromatic Compounds Degradation	Degradation
PWY0_162_superpathway_of_pyrimidine_ribonucleotides_de_novo_biosynthesis	PWY0-162	Pyrimid-Ribonucleot-De-Novo-Biosyn;Pyrimidine-De-Novo-Biosyn;Nucleosides and Nucleotides Biosynthesis;Biosynthesis	Nucleosides and Nucleotides Biosynthesis	Biosynthesis
PWY_6317_galactose_degradation_I_Leloir_pathway	PWY-6317	GALACTOSE-DEGRADATION;Sugars-And-Polysaccharides-Degradation;Carbohydrates Degradation;Degradation/Utilization/Assimilation	Carbohydrates Degradation	Degradation
PWY_6368_3_phosphoinositide_degradation	PWY-6368	Fatty-Acid-and-Lipid-Degradation;Degradation;Pathways	Fatty-Acid-and-Lipid-Degradation	Degradation
P4_PWY_superpathway_of_L_lysine_L_threonine_and_L_methionine_biosynthesis_I	P4-PWY	Amino Acids Biosynthesis;Biosynthesis;Pathways	Amino Acids Biosynthesis	Biosynthesis
GLYCOLYSIS_E_D_superpathway_of_glycolysis_and_Entner_Doudoroff	GLYCOLYSIS-E-D	Energy-Metabolism;Pathways	Glycolysis	Energy-Metabolism
FASYN_ELONG_PWY_fatty_acid_elongation____saturated	FASYN-ELONG-PWY	Fatty-acid-biosynthesis;Lipid-Biosynthesis;Fatty Acid and Lipid Biosynthesis;Biosynthesis	Fatty Acid and Lipid Biosynthesis	Biosynthesis
FERMENTATION_PWY_mixed_acid_fermentation	FERMENTATION-PWY	Fermentation;Energy-Metabolism;Pathways	Fermentation	Energy-Metabolism
GALACTARDEG_PWY_D_galactarate_degradation_I	GALACTARDEG-PWY	D-Galactarate-Degradation;SUGAR-ACIDS-DEG;Carboxylates Degradation/Sugar Derivatives Degradation;Secondary Metabolites Degradation;Degradation/Utilization/Assimilation	Sugar Derivatives Degradation	Degradation
URSIN_PWY_ureide_biosynthesis	URSIN-PWY	Polyamine-Biosynthesis;Biosynthesis;Pathways	Polyamine-Biosynthesis	Biosynthesis
PWY_5856_ubiquinol_9_biosynthesis_prokaryotic	PWY-5856	Ubiquinone-Biosynthesis;Quinone-Biosynthesis;Cofactors, Prosthetic Groups, Electron Carriers Biosynthesis;Biosynthesis	Quinone-Biosynthesis	Biosynthesis
PWY_7234_inosine_5_phosphate_biosynthesis_III	PWY-7234	IMP-Biosynthesis;Purine-Ribonuc-De-Novo-Biosynthesis;Purine Nucleotide Biosynthesis;Nucleosides and Nucleotides Biosynthesis;Biosynthesis	Nucleosides and Nucleotides Biosynthesis	Biosynthesis
PWY_5855_ubiquinol_7_biosynthesis_prokaryotic	PWY-5855	Ubiquinone-Biosynthesis;Quinone-Biosynthesis;Cofactors, Prosthetic Groups, Electron Carriers Biosynthesis;Biosynthesis	Quinone-Biosynthesis	Biosynthesis
PWY_6834_spermidine_biosynthesis_III	PWY-6834	Spermidine-Biosynthesis;Polyamine-Biosynthesis;Biosynthesis	Polyamine-Biosynthesis	Biosynthesis
LIPASYN_PWY_phospholipases	LIPASYN-PWY	Fatty-Acid-and-Lipid-Degradation;Degradation;Pathways	Fatty-Acid-and-Lipid-Degradation	Degradation
ILEUSYN_PWY_L_isoleucine_biosynthesis_I_from_threonine	ILEUSYN-PWY	ISOLEUCINE-SYN;IND-AMINO-ACID-SYN;Amino Acids Biosynthesis;Biosynthesis	Amino Acids Biosynthesis	Biosynthesis
PWY_5507_adenosylcobalamin_biosynthesis_I_early_cobalt_insertion	PWY-5507	De-Novo-Adenosylcobalamin-Biosynthesis;Adenosylcobalamin-Biosynthesis;Cobalamin-Biosynthesis;Vitamin-Biosynthesis;Cofactors, Prosthetic Groups, Electron Carriers Biosynthesis;Biosynthesis	Vitamin-Biosynthesis	Biosynthesis
PWY_6785_hydrogen_production_VIII	PWY-6785	Hydrogen-Production;Energy-Metabolism;Pathways	other	Energy-Metabolism
PWY0_1338_polymyxin_resistance	PWY0-1338	Lipopolysaccharide-Biosynthesis;Cell Structures Biosynthesis;Biosynthesis	Cell Structures Biosynthesis	Biosynthesis
PWY0_1338_polymyxin_resistance	PWY0-1338	Antibiotic-Resistance;Detoxification;Pathways	Detoxification	Detoxification
PWY_2464_maackiain_biosynthesis	PWY-2464	Isoflavonoids-Bisynthesis;Flavonoids-Biosynthesis;Phenylpropanoid-Biosynthesis;Secondary-Metabolites-Biosynthesis;Biosynthesis	Secondary Metabolites Biosynthesis	Biosynthesis
PWY_2464_maackiain_biosynthesis	PWY-2464	Isoflavonoid-Phytoalexins-Biosynthesis;Phytoalexins-Biosynthesis;Secondary-Metabolites-Biosynthesis;Biosynthesis	Secondary Metabolites Biosynthesis	Biosynthesis
PWY_5873_ubiquinol_7_biosynthesis_eukaryotic	PWY-5873	Ubiquinone-Biosynthesis;Quinone-Biosynthesis;Cofactors, Prosthetic Groups, Electron Carriers Biosynthesis;Biosynthesis	Quinone-Biosynthesis	Biosynthesis
PWY_841_superpathway_of_purine_nucleotides_de_novo_biosynthesis_I	PWY-841	Purine-Nucleotide-De-Novo-Biosynthesis;PUR-NUC-SYN;Nucleosides and Nucleotides Biosynthesis;Biosynthesis	Nucleosides and Nucleotides Biosynthesis	Biosynthesis
PWY_5675_nitrate_reduction_V_assimilatory	PWY-5675	Nitrate-Reduction;Nitrogen Compounds Metabolism;Inorganic Nutrients Metabolism;Degradation/Utilization/Assimilation	Inorganic Nutrients Metabolism	Degradation
PWY_3001_superpathway_of_L_isoleucine_biosynthesis_I	PWY-3001	ISOLEUCINE-SYN;IND-AMINO-ACID-SYN;Amino Acids Biosynthesis;Biosynthesis	Amino Acids Biosynthesis	Biosynthesis
PWY_5415_catechol_degradation_I_meta_cleavage_pathway	PWY-5415	Catechol-Degradation;Aromatic Compounds Degradation;Degradation	Aromatic Compounds Degradation	Degradation
PWY_6148_tetrahydromethanopterin_biosynthesis	PWY-6148	Cofactor-Biosynthesis;Biosynthesis;Pathways	Cofactor-Biosynthesis	Biosynthesis
PWY_6351_D_myo_inositol_145_trisphosphate_biosynthesis	PWY-6351	Cyclitols-Biosynthesis;Sugar-Derivatives-Biosynthesis;Secondary-Metabolites-Biosynthesis;Biosynthesis	Secondary Metabolites Biosynthesis	Biosynthesis
PWY_7656_Spodoptera_littoralis_pheromone_biosynthesis	PWY-7656	HORMONE-SYN;Biosynthesis;Pathways	HORMONE-SYN	Biosynthesis
GLYCOGENSYNTH_PWY_glycogen_biosynthesis_I_from_ADP_D_Glucose	GLYCOGENSYNTH-PWY	GLYCOGEN-BIOSYN;Polysaccharides-Biosynthesis;Carbohydrates Biosynthesis;Biosynthesis	Carbohydrates Biosynthesis	Biosynthesis
TRPSYN_PWY_L_tryptophan_biosynthesis	TRPSYN-PWY	TRYPTOPHAN-BIOSYNTHESIS;IND-AMINO-ACID-SYN;Amino Acids Biosynthesis;Biosynthesis	Amino Acids Biosynthesis	Biosynthesis
PWY_6992_15_anhydrofructose_degradation	PWY-6992	Energy-Metabolism;Pathways	Glycolysis	Energy-Metabolism
PWY_7235_superpathway_of_ubiquinol_6_biosynthesis_eukaryotic	PWY-7235	Ubiquinone-Biosynthesis;Quinone-Biosynthesis;Cofactors, Prosthetic Groups, Electron Carriers Biosynthesis;Biosynthesis	Quinone-Biosynthesis	Biosynthesis
PWY_5188_tetrapyrrole_biosynthesis_I_from_glutamate	PWY-5188	Tetrapyrrole-Biosynthesis;Cofactor-Biosynthesis;Biosynthesis	Cofactor-Biosynthesis	Biosynthesis
PWY0_1296_purine_ribonucleosides_degradation	PWY0-1296	Purine-Degradation;Nucleosides and Nucleotides Degradation;Degradation/Utilization/Assimilation	Nucleosides and Nucleotides Degradation	Degradation
PWY_7351_pyruvate_fermentation_to_opines	PWY-7351	Pyruvate-Degradation;Fermentation;Energy-Metabolism;Pathways	Fermentation	Energy-Metabolism
PWY_3801_sucrose_degradation_II_sucrose_synthase	PWY-3801	SUCROSE-DEG;Sugars-And-Polysaccharides-Degradation;Carbohydrates Degradation;Degradation/Utilization/Assimilation	Carbohydrates Degradation	Degradation
PWY_6953_dTDP_3_acetamido_36_dideoxy_andalpha_D_galactose_biosynthesis	PWY-6953	dTDP-Sugar-Biosynthesis;Sugar Nucleotides Biosynthesis;Sugars Biosynthesis;Carbohydrates Biosynthesis;Biosynthesis	Carbohydrates Biosynthesis	Biosynthesis
ARGSYNBSUB_PWY_L_arginine_biosynthesis_II_acetyl_cycle	ARGSYNBSUB-PWY	ARGININE-SYN;IND-AMINO-ACID-SYN;Amino Acids Biosynthesis;Biosynthesis	Amino Acids Biosynthesis	Biosynthesis
PWY_6629_superpathway_of_L_tryptophan_biosynthesis	PWY-6629	TRYPTOPHAN-BIOSYNTHESIS;IND-AMINO-ACID-SYN;Amino Acids Biosynthesis;Biosynthesis	Amino Acids Biosynthesis	Biosynthesis
CATECHOL_ORTHO_CLEAVAGE_PWY_catechol_degradation_to_andbeta_ketoadipate	CATECHOL-ORTHO-CLEAVAGE-PWY	Catechol-Degradation;Aromatic Compounds Degradation;Degradation	Aromatic Compounds Degradation	Degradation
FAO_PWY_fatty_acid_andbeta_oxidation_I	FAO-PWY	Fatty-Acid-Degradation;Fatty-Acid-and-Lipid-Degradation;Degradation	Fatty-Acid-and-Lipid-Degradation	Degradation
PWY66_388_fatty_acid_andalpha_oxidation_III	PWY66-388	Fatty-Acid-Degradation;Fatty-Acid-and-Lipid-Degradation;Degradation	Fatty-Acid-and-Lipid-Degradation	Degradation
PHOSLIPSYN2_PWY_superpathway_of_phospholipid_biosynthesis_II_plants	PHOSLIPSYN2-PWY	Phospholipid-Biosynthesis;Lipid-Biosynthesis;Fatty Acid and Lipid Biosynthesis;Biosynthesis	Fatty Acid and Lipid Biosynthesis	Biosynthesis
PWYG_321_mycolate_biosynthesis	PWYG-321	Fatty-acid-biosynthesis;Lipid-Biosynthesis;Fatty Acid and Lipid Biosynthesis;Biosynthesis	Fatty Acid and Lipid Biosynthesis	Biosynthesis
PWY_6071_superpathway_of_phenylethylamine_degradation	PWY-6071	AMINE-DEG;Degradation;Pathways	AMINE-DEG	Degradation
PWY_6071_superpathway_of_phenylethylamine_degradation	PWY-6071	Phenolic-Compounds-Degradation;Aromatic Compounds Degradation;Degradation	Aromatic Compounds Degradation	Degradation
PWY_5971_palmitate_biosynthesis_II_bacteria_and_plants	PWY-5971	Palmitate-Biosynthesis;Fatty-acid-biosynthesis;Fatty Acid and Lipid Biosynthesis;Biosynthesis	Fatty Acid and Lipid Biosynthesis	Biosynthesis
PWY_5384_sucrose_degradation_IV_sucrose_phosphorylase	PWY-5384	SUCROSE-DEG;Sugars-And-Polysaccharides-Degradation;Carbohydrates Degradation;Degradation/Utilization/Assimilation	Carbohydrates Degradation	Degradation
PWY_241_C4_photosynthetic_carbon_assimilation_cycle_NADP_ME_type	PWY-241	Photosynthesis;Energy-Metabolism;Pathways	Photosynthesis	Energy-Metabolism
PWY0_1261_anhydromuropeptides_recycling	PWY0-1261	Sugar Derivatives Degradation;SECONDARY-METABOLITE-DEGRADATION;Degradation/Utilization/Assimilation	Sugar Derivatives Degradation	Degradation
PWY_6307_L_tryptophan_degradation_X_mammalian_via_tryptamine	PWY-6307	TRYPTOPHAN-DEG;Proteinogenic-Amino-Acids-Degradation;Amino Acids Degradation;Degradation/Utilization/Assimilation	Amino Acids Degradation	Degradation
PWY_6644_fluoroacetate_and_fluorothreonine_biosynthesis	PWY-6644	Secondary Metabolites Biosynthesis;Biosynthesis;Pathways	Secondary Metabolites Biosynthesis	Biosynthesis
PWY0_42_2_methylcitrate_cycle_I	PWY0-42	Methyl-Citrate-Cycle;Propionate-Degradation;Carboxylates Degradation;Degradation/Utilization/Assimilation	Carboxylates Degradation	Degradation
ILEUDEG_PWY_L_isoleucine_degradation_I	ILEUDEG-PWY	ISOLEUCINE-DEG;Proteinogenic-Amino-Acids-Degradation;Amino Acids Degradation;Degradation/Utilization/Assimilation	Amino Acids Degradation	Degradation
PWY_5419_catechol_degradation_to_2_oxopent_4_enoate_II	PWY-5419	Catechol-Degradation;Aromatic Compounds Degradation;Degradation	Aromatic Compounds Degradation	Degradation
PWY4LZ_257_superpathway_of_fermentation_Chlamydomonas_reinhardtii	PWY4LZ-257	Pyruvate-Degradation;Fermentation;Energy-Metabolism;Pathways	Fermentation	Energy-Metabolism
PWY_6284_superpathway_of_unsaturated_fatty_acids_biosynthesis_E_coli	PWY-6284	Unsaturated-Fatty-Acids-Biosynthesis;Fatty-acid-biosynthesis;Fatty Acid and Lipid Biosynthesis;Biosynthesis	Fatty Acid and Lipid Biosynthesis	Biosynthesis
NONMEVIPP_PWY_methylerythritol_phosphate_pathway_I	NONMEVIPP-PWY	Isopentenyl-Diphosphate-Biosynthesis;Hemiterpenes Biosynthesis;Terpenoids Biosynthesis;Secondary Metabolites Biosynthesis;Biosynthesis	Secondary Metabolites Biosynthesis	Biosynthesis
