# Supplementary material for: Impact of commonly used drugs on the composition and metabolic function of the gut microbiota
Source: Nat Commun. 2020 Jan 17;11:362. doi: 10.1038/s41467-019-14177-z (PMC6969170; doi:10.1038/s41467-019-14177-z)
Supplement: Supplementary file 60 — Source Data [file 41467_2019_14177_MOESM60_ESM.xlsx]

## Sheet: Figure_1
Figure 1:	Microbial diversity (Shannon index) for each participant stratified per number of medications used
	Each row represents a sample and the columns indicate the number of medications used per participant, the cohort the sample belongs and the Shannon index.
Cohort	Number of Meds	Shannon Index	cohort	Category
IBD	0	1.86627	IBD	0
IBD	1	2.16674	IBD	1
IBD	3	2.27759	IBD	3
IBD	0	2.30356	IBD	0
IBD	0	2.18749	IBD	0
IBD	1	2.5667	IBD	1
IBD	5	2.35001	IBD	5
IBD	5	2.0303	IBD	5
IBD	1	1.64426	IBD	1
IBD	0	1.9545	IBD	0
IBD	2	2.10274	IBD	2
IBD	0	2.38735	IBD	0
IBD	1	2.10203	IBD	1
IBD	1	2.32553	IBD	1
IBD	4	2.24315	IBD	4
IBD	8	1.65667	IBD	>5
IBD	4	2.21921	IBD	4
IBD	2	2.62608	IBD	2
IBD	0	2.13643	IBD	0
IBD	4	1.84405	IBD	4
IBD	0	1.91379	IBD	0
IBD	1	1.75716	IBD	1
IBD	1	2.15334	IBD	1
IBD	0	1.98387	IBD	0
IBD	3	2.14671	IBD	3
IBD	6	2.42008	IBD	>5
IBD	2	1.53169	IBD	2
IBD	1	2.35952	IBD	1
IBD	0	2.13293	IBD	0
IBD	2	2.51111	IBD	2
IBD	2	1.77748	IBD	2
IBD	1	1.86515	IBD	1
IBD	9	2.15478	IBD	>5
IBD	3	2.24819	IBD	3
IBD	0	2.03995	IBD	0
IBD	6	1.82093	IBD	>5
IBD	5	2.32819	IBD	5
IBD	0	2.03179	IBD	0
IBD	1	1.87383	IBD	1
IBD	3	2.19505	IBD	3
IBD	2	2.19025	IBD	2
IBD	5	1.89488	IBD	5
IBD	4	2.10611	IBD	4
IBD	2	2.49534	IBD	2
IBD	1	2.3501	IBD	1
IBD	0	2.49362	IBD	0
IBD	4	2.15895	IBD	4
IBD	1	2.11745	IBD	1
IBD	5	2.29794	IBD	5
IBD	1	2.09968	IBD	1
IBD	1	1.86437	IBD	1
IBD	1	2.41439	IBD	1
IBD	1	1.88463	IBD	1
IBD	2	2.39163	IBD	2
IBD	8	2.56146	IBD	>5
IBD	1	1.73313	IBD	1
IBD	1	2.00816	IBD	1
IBD	5	1.82495	IBD	5
IBD	3	2.49131	IBD	3
IBD	0	2.33081	IBD	0
IBD	5	2.42867	IBD	5
IBD	6	1.98397	IBD	>5
IBD	1	2.29204	IBD	1
IBD	3	2.26781	IBD	3
IBD	0	2.04391	IBD	0
IBD	0	1.10258	IBD	0
IBD	4	1.92538	IBD	4
IBD	2	0.999243	IBD	2
IBD	5	2.49181	IBD	5
IBD	3	2.24564	IBD	3
IBD	1	2.35278	IBD	1
IBD	3	2.65339	IBD	3
IBD	5	2.27758	IBD	5
IBD	3	1.63361	IBD	3
IBD	7	2.06066	IBD	>5
IBD	7	1.39962	IBD	>5
IBD	7	2.22339	IBD	>5
IBD	0	2.19015	IBD	0
IBD	1	1.6325	IBD	1
IBD	8	2.33538	IBD	>5
IBD	1	2.21167	IBD	1
IBD	0	1.80807	IBD	0
IBD	6	2.1729	IBD	>5
IBD	2	2.13345	IBD	2
IBD	4	2.52331	IBD	4
IBD	4	1.53846	IBD	4
IBD	0	1.71081	IBD	0
IBD	3	2.64853	IBD	3
IBD	0	2.16663	IBD	0
IBD	6	2.11419	IBD	>5
IBD	1	2.14365	IBD	1
IBD	0	2.20434	IBD	0
IBD	4	2.10471	IBD	4
IBD	10	2.30914	IBD	>5
IBD	0	2.34862	IBD	0
IBD	2	1.54093	IBD	2
IBD	0	2.08347	IBD	0
IBD	2	2.19006	IBD	2
IBD	8	2.28711	IBD	>5
IBD	11	2.23926	IBD	>5
IBD	3	2.42164	IBD	3
IBD	0	1.94541	IBD	0
IBD	2	1.53776	IBD	2
IBD	5	1.90685	IBD	5
IBD	3	2.34135	IBD	3
IBD	3	1.77098	IBD	3
IBD	0	2.26712	IBD	0
IBD	2	2.5636	IBD	2
IBD	1	2.06404	IBD	1
IBD	4	1.96733	IBD	4
IBD	11	2.25729	IBD	>5
IBD	4	1.15653	IBD	4
IBD	1	1.74919	IBD	1
IBD	2	1.53919	IBD	2
IBD	1	2.43492	IBD	1
IBD	1	1.78175	IBD	1
IBD	1	2.13676	IBD	1
IBD	2	2.07814	IBD	2
IBD	6	2.27003	IBD	>5
IBD	0	2.62064	IBD	0
IBD	5	2.28523	IBD	5
IBD	4	2.36803	IBD	4
IBD	1	2.25508	IBD	1
IBD	7	2.24314	IBD	>5
IBD	3	2.38159	IBD	3
IBD	8	1.61582	IBD	>5
IBD	9	0.422337	IBD	>5
IBD	4	1.94066	IBD	4
IBD	0	2.06041	IBD	0
IBD	1	2.02213	IBD	1
IBD	0	2.46276	IBD	0
IBD	3	2.122	IBD	3
IBD	2	2.23086	IBD	2
IBD	5	2.11469	IBD	5
IBD	3	1.52952	IBD	3
IBD	0	1.53501	IBD	0
IBD	0	2.24003	IBD	0
IBD	0	2.3042	IBD	0
IBD	1	1.8131	IBD	1
IBD	6	2.26416	IBD	>5
IBD	1	1.80651	IBD	1
IBD	0	2.14467	IBD	0
IBD	0	1.01389	IBD	0
IBD	0	1.67775	IBD	0
IBD	1	2.09062	IBD	1
IBD	1	1.99284	IBD	1
IBD	1	2.11269	IBD	1
IBD	2	1.85351	IBD	2
IBD	0	2.07498	IBD	0
IBD	2	2.18169	IBD	2
IBD	2	2.3494	IBD	2
IBD	1	2.69033	IBD	1
IBD	2	1.81569	IBD	2
IBD	5	1.93494	IBD	5
IBD	0	1.23777	IBD	0
IBD	0	2.34381	IBD	0
IBD	5	2.56373	IBD	5
IBD	0	2.65459	IBD	0
IBD	6	2.093	IBD	>5
IBD	2	2.22658	IBD	2
IBD	4	2.40943	IBD	4
IBD	3	2.44733	IBD	3
IBD	4	2.57534	IBD	4
IBD	0	2.40048	IBD	0
IBD	0	2.12869	IBD	0
IBD	0	1.83966	IBD	0
IBD	3	2.33842	IBD	3
IBD	1	2.58348	IBD	1
IBD	1	2.29136	IBD	1
IBD	3	2.16491	IBD	3
IBD	0	0.553498	IBD	0
IBD	4	2.37091	IBD	4
IBD	0	2.40075	IBD	0
IBD	2	2.118	IBD	2
IBD	1	2.15358	IBD	1
IBD	0	2.48796	IBD	0
IBD	0	2.38085	IBD	0
IBD	6	1.97116	IBD	>5
IBD	1	2.25823	IBD	1
IBD	1	2.19305	IBD	1
IBD	1	2.20172	IBD	1
IBD	2	2.19599	IBD	2
IBD	7	2.16757	IBD	>5
IBD	4	2.26459	IBD	4
IBD	2	1.74528	IBD	2
IBD	3	2.13932	IBD	3
IBD	1	1.8615	IBD	1
IBD	4	1.57509	IBD	4
IBD	0	2.18935	IBD	0
IBD	6	2.48052	IBD	>5
IBD	2	1.95835	IBD	2
IBD	7	1.89381	IBD	>5
IBD	0	1.86568	IBD	0
IBD	3	2.19903	IBD	3
IBD	6	1.71014	IBD	>5
IBD	4	2.24299	IBD	4
IBD	4	1.76411	IBD	4
IBD	3	2.43558	IBD	3
IBD	1	1.87963	IBD	1
IBD	1	2.63313	IBD	1
IBD	0	2.2279	IBD	0
IBD	1	1.69034	IBD	1
IBD	7	1.66926	IBD	>5
IBD	3	2.27194	IBD	3
IBD	1	2.33543	IBD	1
IBD	1	1.73947	IBD	1
IBD	1	2.30939	IBD	1
IBD	0	2.39608	IBD	0
IBD	5	2.27398	IBD	5
IBD	1	2.22952	IBD	1
IBD	3	2.3566	IBD	3
IBD	3	1.52833	IBD	3
IBD	2	2.24781	IBD	2
IBD	1	1.96481	IBD	1
IBD	0	1.54329	IBD	0
IBD	1	2.23156	IBD	1
IBD	4	1.89967	IBD	4
IBD	3	2.75129	IBD	3
IBD	8	1.58675	IBD	>5
IBD	4	2.17699	IBD	4
IBD	2	1.86937	IBD	2
IBD	3	1.69018	IBD	3
IBD	1	1.82032	IBD	1
IBD	0	2.07687	IBD	0
IBD	6	2.55494	IBD	>5
IBD	1	1.75546	IBD	1
IBD	1	1.30768	IBD	1
IBD	1	2.74829	IBD	1
IBD	3	2.35663	IBD	3
IBD	0	2.58611	IBD	0
IBD	7	2.58591	IBD	>5
IBD	2	2.49759	IBD	2
IBD	7	1.4518	IBD	>5
IBD	1	2.43391	IBD	1
IBD	0	2.40757	IBD	0
IBD	1	1.84307	IBD	1
IBD	2	0.904431	IBD	2
IBD	2	2.38686	IBD	2
IBD	1	2.22051	IBD	1
IBD	2	2.44008	IBD	2
IBD	0	1.8688	IBD	0
IBD	1	2.38738	IBD	1
IBD	1	2.18429	IBD	1
IBD	1	1.92095	IBD	1
IBD	0	1.94356	IBD	0
IBD	7	1.89047	IBD	>5
IBD	2	2.56623	IBD	2
IBD	1	2.03408	IBD	1
IBD	1	2.10844	IBD	1
IBD	3	2.17383	IBD	3
IBD	1	1.92139	IBD	1
IBD	1	2.37993	IBD	1
IBD	3	2.13671	IBD	3
IBD	0	2.13561	IBD	0
IBD	3	2.30779	IBD	3
IBD	2	2.3603	IBD	2
IBD	0	2.30769	IBD	0
IBD	1	2.48257	IBD	1
IBD	0	2.26296	IBD	0
IBD	3	2.22246	IBD	3
IBD	5	2.1743	IBD	5
IBD	1	2.21344	IBD	1
IBD	4	1.84844	IBD	4
IBD	1	2.1773	IBD	1
IBD	1	2.21107	IBD	1
IBD	1	2.29132	IBD	1
IBD	2	1.52014	IBD	2
IBD	0	0.89349	IBD	0
IBD	1	1.90357	IBD	1
IBD	4	2.43087	IBD	4
IBD	0	1.8767	IBD	0
IBD	1	2.35826	IBD	1
IBD	0	2.21956	IBD	0
IBD	0	1.68269	IBD	0
IBD	9	1.82918	IBD	>5
IBD	3	1.69053	IBD	3
IBD	3	2.50516	IBD	3
IBD	3	2.04016	IBD	3
IBD	1	2.50488	IBD	1
IBD	1	2.38247	IBD	1
IBD	3	2.47429	IBD	3
IBD	0	1.76025	IBD	0
IBD	1	2.37322	IBD	1
IBD	4	1.45272	IBD	4
IBD	3	2.36953	IBD	3
IBD	4	2.46711	IBD	4
IBD	0	2.09478	IBD	0
IBD	5	2.29398	IBD	5
IBD	2	2.35489	IBD	2
IBD	2	2.25036	IBD	2
IBD	4	1.83118	IBD	4
IBD	10	2.13628	IBD	>5
IBD	4	2.13193	IBD	4
IBD	1	1.86085	IBD	1
IBD	1	2.07138	IBD	1
IBD	1	2.18817	IBD	1
IBD	1	2.30433	IBD	1
IBD	1	1.79884	IBD	1
IBD	2	1.42956	IBD	2
IBD	1	1.34531	IBD	1
IBD	1	1.84095	IBD	1
IBD	5	2.22606	IBD	5
IBD	2	2.25003	IBD	2
IBD	2	2.25745	IBD	2
IBD	1	2.19402	IBD	1
IBD	4	1.54994	IBD	4
IBD	1	2.44299	IBD	1
IBD	4	2.03992	IBD	4
IBD	1	2.56328	IBD	1
IBD	1	1.52469	IBD	1
IBD	0	1.98313	IBD	0
IBD	1	2.46364	IBD	1
IBD	5	2.32205	IBD	5
IBD	0	1.97413	IBD	0
IBD	0	2.78052	IBD	0
IBD	0	2.17398	IBD	0
IBD	9	2.32841	IBD	>5
IBD	2	2.23603	IBD	2
IBD	3	1.76309	IBD	3
IBD	4	1.68203	IBD	4
IBD	4	1.9798	IBD	4
IBD	0	2.13955	IBD	0
IBD	3	2.42316	IBD	3
IBD	0	2.07031	IBD	0
IBD	0	2.07931	IBD	0
IBD	4	1.58257	IBD	4
IBD	0	2.19083	IBD	0
IBD	3	1.93815	IBD	3
IBD	2	1.96231	IBD	2
IBD	4	1.90636	IBD	4
IBD	1	1.5362	IBD	1
IBD	1	2.05102	IBD	1
IBD	4	2.09952	IBD	4
IBD	1	1.99358	IBD	1
IBD	2	1.77407	IBD	2
IBD	0	2.01673	IBD	0
IBD	5	1.69973	IBD	5
IBD	4	1.57425	IBD	4
IBD	4	2.21538	IBD	4
IBD	1	1.92618	IBD	1
IBD	2	2.53032	IBD	2
IBD	7	2.28058	IBD	>5
IBD	0	1.86645	IBD	0
IBD	1	2.04649	IBD	1
IBD	2	2.58585	IBD	2
IBD	1	2.26179	IBD	1
IBD	1	2.49987	IBD	1
IBD	5	2.14097	IBD	5
IBD	6	2.64785	IBD	>5
IBD	2	1.93265	IBD	2
IBD	1	2.25102	IBD	1
IBD	1	2.57549	IBD	1
IBD	1	2.38684	IBD	1
IBD	2	2.1864	IBD	2
IBD	1	2.40011	IBD	1
IBD	3	2.63991	IBD	3
IBD	0	2.24924	IBD	0
IBD	3	1.9273	IBD	3
IBD	0	1.77283	IBD	0
IBD	5	1.87986	IBD	5
IBD	5	2.116	IBD	5
IBD	0	1.82545	IBD	0
IBD	1	2.21155	IBD	1
IBD	3	2.25811	IBD	3
IBD	2	1.84858	IBD	2
IBD	3	2.09973	IBD	3
IBD	4	2.0226	IBD	4
IBD	7	2.22017	IBD	>5
IBD	1	2.1773	IBD	1
IBD	5	2.3527	IBD	5
IBD	3	2.50262	IBD	3
IBD	1	2.04351	IBD	1
IBD	1	2.18343	IBD	1
IBD	1	2.3211	IBD	1
IBD	5	2.20096	IBD	5
IBD	0	1.00449	IBD	0
IBD	2	2.33329	IBD	2
IBD	2	2.19929	IBD	2
IBD	0	2.08769	IBD	0
IBD	1	2.16872	IBD	1
IBD	2	2.5778	IBD	2
IBD	5	2.09035	IBD	5
IBD	1	2.37786	IBD	1
IBD	0	1.84197	IBD	0
IBD	1	2.32975	IBD	1
IBD	0	1.97808	IBD	0
IBD	0	1.98441	IBD	0
IBD	0	2.43047	IBD	0
IBD	3	2.20445	IBD	3
IBD	7	2.28102	IBD	>5
IBD	2	2.06291	IBD	2
IBD	2	2.05202	IBD	2
IBD	6	2.42398	IBD	>5
IBD	1	1.13912	IBD	1
IBD	1	1.94362	IBD	1
IBD	9	2.03787	IBD	>5
IBD	6	2.16095	IBD	>5
IBD	0	2.14542	IBD	0
IBD	0	2.3519	IBD	0
IBD	4	2.43427	IBD	4
IBD	1	2.12141	IBD	1
IBD	2	1.95891	IBD	2
IBD	0	2.26206	IBD	0
IBD	2	1.79589	IBD	2
IBD	3	2.25749	IBD	3
IBD	1	1.94667	IBD	1
IBD	0	2.20437	IBD	0
IBD	1	2.58639	IBD	1
IBD	1	2.03455	IBD	1
IBD	2	2.16501	IBD	2
IBD	1	2.16471	IBD	1
IBD	0	2.08094	IBD	0
IBD	4	1.65844	IBD	4
IBD	0	2.38966	IBD	0
IBD	0	1.79618	IBD	0
IBD	6	2.40354	IBD	>5
IBD	5	2.38261	IBD	5
IBD	4	0.37668	IBD	4
IBD	4	1.96319	IBD	4
IBD	1	2.26698	IBD	1
IBD	1	2.17366	IBD	1
IBD	2	2.12977	IBD	2
IBD	3	2.00539	IBD	3
IBD	3	2.29655	IBD	3
IBD	3	1.83883	IBD	3
IBD	1	2.48476	IBD	1
IBD	0	2.06388	IBD	0
IBD	0	2.35851	IBD	0
IBD	2	2.31874	IBD	2
IBD	1	1.97829	IBD	1
IBD	4	2.1714	IBD	4
IBD	3	2.44497	IBD	3
IBD	1	2.22388	IBD	1
IBD	1	1.82573	IBD	1
IBD	1	2.27296	IBD	1
IBD	1	2.42722	IBD	1
IBD	1	2.45215	IBD	1
IBD	3	2.23818	IBD	3
IBD	6	1.71843	IBD	>5
IBD	4	1.66955	IBD	4
IBD	5	2.27841	IBD	5
IBD	2	2.36942	IBD	2
IBD	4	1.94607	IBD	4
IBD	3	2.06409	IBD	3
IBD	1	2.5081	IBD	1
IBD	6	2.32721	IBD	>5
IBD	0	1.74929	IBD	0
IBD	2	2.63464	IBD	2
IBD	1	1.99316	IBD	1
IBD	4	2.32662	IBD	4
IBD	2	1.95808	IBD	2
IBD	4	2.34925	IBD	4
IBD	3	2.54119	IBD	3
IBD	1	2.1027	IBD	1
IBS	2	2.46039	LLD	2
IBS	2	2.13623	LLD	2
IBS	2	2.50223	LLD	2
IBS	1	2.23237	LLD	1
IBS	1	1.95179	LLD	1
IBS	0	1.23944	LLD	0
IBS	2	2.62321	LLD	2
IBS	4	2.26516	LLD	4
IBS	1	2.52389	LLD	1
IBS	0	2.8067	LLD	0
IBS	0	2.04484	LLD	0
IBS	0	2.30046	LLD	0
IBS	0	1.9437	LLD	0
IBS	1	2.24941	LLD	1
IBS	1	2.39296	LLD	1
IBS	2	2.53338	LLD	2
IBS	2	1.92455	MIBS	2
IBS	1	2.03969	MIBS	1
IBS	0	2.18272	MIBS	0
IBS	2	2.25068	MIBS	2
IBS	4	2.05056	MIBS	4
IBS	1	1.93739	MIBS	1
IBS	0	1.96229	MIBS	0
IBS	2	2.44247	MIBS	2
IBS	0	2.05408	MIBS	0
IBS	1	2.29156	MIBS	1
IBS	1	2.37461	MIBS	1
IBS	2	1.70175	MIBS	2
IBS	2	1.79297	MIBS	2
IBS	0	1.91792	MIBS	0
IBS	2	2.36193	MIBS	2
IBS	0	2.08049	MIBS	0
IBS	0	2.1865	MIBS	0
IBS	6	1.45548	MIBS	>5
IBS	0	1.81056	MIBS	0
IBS	1	2.11279	MIBS	1
IBS	0	2.57527	MIBS	0
IBS	1	1.82065	MIBS	1
IBS	0	2.42441	MIBS	0
IBS	0	2.04467	MIBS	0
IBS	2	1.83865	MIBS	2
IBS	0	2.18147	MIBS	0
IBS	0	2.21659	MIBS	0
IBS	0	2.12871	MIBS	0
IBS	1	2.00088	MIBS	1
IBS	2	2.02936	MIBS	2
IBS	1	1.73478	MIBS	1
IBS	1	2.4114	MIBS	1
IBS	1	1.9634	MIBS	1
IBS	2	2.13262	MIBS	2
IBS	0	2.19889	MIBS	0
IBS	2	2.42073	MIBS	2
IBS	0	1.98823	MIBS	0
IBS	1	2.26386	MIBS	1
IBS	2	2.26755	MIBS	2
IBS	1	2.04946	MIBS	1
IBS	1	2.20833	MIBS	1
IBS	1	2.05857	MIBS	1
IBS	2	1.63057	MIBS	2
IBS	0	2.22366	MIBS	0
IBS	0	1.84424	MIBS	0
IBS	7	2.2743	MIBS	>5
IBS	1	1.84831	MIBS	1
IBS	0	2.15095	MIBS	0
IBS	0	2.15761	MIBS	0
IBS	0	2.42604	MIBS	0
IBS	1	2.45589	MIBS	1
IBS	3	2.05837	MIBS	3
IBS	4	2.18587	MIBS	4
IBS	1	2.01028	MIBS	1
IBS	1	2.2168	MIBS	1
IBS	0	2.26861	MIBS	0
IBS	1	1.82737	MIBS	1
IBS	1	2.17064	MIBS	1
IBS	4	2.20525	MIBS	4
IBS	0	2.10031	MIBS	0
IBS	0	2.05539	MIBS	0
IBS	3	2.23662	MIBS	3
IBS	1	2.33852	MIBS	1
IBS	1	2.04836	MIBS	1
IBS	0	2.50619	MIBS	0
IBS	0	1.97138	MIBS	0
IBS	2	1.93146	MIBS	2
IBS	0	2.1883	MIBS	0
IBS	0	2.15174	MIBS	0
IBS	1	2.20388	MIBS	1
IBS	0	2.35291	MIBS	0
IBS	2	2.10601	MIBS	2
IBS	1	2.27716	MIBS	1
IBS	0	1.82257	MIBS	0
IBS	0	2.09548	MIBS	0
IBS	0	1.95249	MIBS	0
IBS	2	2.01164	MIBS	2
IBS	0	2.16903	MIBS	0
IBS	0	2.44955	MIBS	0
IBS	0	1.61851	MIBS	0
IBS	3	2.1193	MIBS	3
IBS	0	2.24628	MIBS	0
IBS	2	2.14969	MIBS	2
IBS	0	2.37913	MIBS	0
IBS	1	2.21182	MIBS	1
IBS	0	2.15623	MIBS	0
IBS	5	1.92085	MIBS	5
IBS	3	2.20022	MIBS	3
IBS	1	2.07269	MIBS	1
IBS	1	2.23901	MIBS	1
IBS	3	2.05505	MIBS	3
IBS	0	2.05129	MIBS	0
IBS	0	2.26695	MIBS	0
IBS	1	2.03147	MIBS	1
IBS	0	2.16828	MIBS	0
IBS	0	1.77742	MIBS	0
IBS	0	2.32338	MIBS	0
IBS	0	1.95483	MIBS	0
IBS	0	2.22798	MIBS	0
IBS	0	2.0506	MIBS	0
IBS	1	2.17536	MIBS	1
IBS	2	2.4975	MIBS	2
IBS	1	1.66295	MIBS	1
IBS	1	2.44409	MIBS	1
IBS	1	2.43054	MIBS	1
IBS	3	1.92567	MIBS	3
IBS	0	1.90879	MIBS	0
IBS	4	2.26583	MIBS	4
IBS	1	2.09975	MIBS	1
IBS	3	2.00362	MIBS	3
IBS	0	2.19731	MIBS	0
IBS	0	2.02362	MIBS	0
IBS	0	2.13995	MIBS	0
IBS	3	2.15174	MIBS	3
IBS	3	2.10264	MIBS	3
IBS	3	2.42902	MIBS	3
IBS	2	2.32563	MIBS	2
IBS	3	1.81213	MIBS	3
IBS	2	1.85548	MIBS	2
IBS	1	2.50464	MIBS	1
IBS	1	2.18824	MIBS	1
IBS	2	1.95421	MIBS	2
IBS	1	1.82459	MIBS	1
IBS	1	2.05003	MIBS	1
IBS	0	1.54807	MIBS	0
IBS	1	1.83603	MIBS	1
IBS	0	1.84178	MIBS	0
IBS	4	1.88517	MIBS	4
IBS	1	1.52385	MIBS	1
IBS	2	1.99959	MIBS	2
IBS	1	1.95121	MIBS	1
IBS	2	2.4068	MIBS	2
IBS	0	2.3313	MIBS	0
IBS	1	1.9695	MIBS	1
IBS	2	2.31605	MIBS	2
IBS	0	1.92576	MIBS	0
IBS	3	1.95844	MIBS	3
IBS	1	1.93532	MIBS	1
IBS	0	1.69626	MIBS	0
IBS	0	2.15784	MIBS	0
IBS	1	2.04568	MIBS	1
IBS	0	1.97401	MIBS	0
IBS	4	2.13691	MIBS	4
IBS	7	2.16433	MIBS	>5
IBS	2	2.03645	MIBS	2
IBS	0	2.04136	MIBS	0
IBS	2	1.75829	MIBS	2
IBS	6	1.45981	MIBS	>5
IBS	1	1.01435	MIBS	1
IBS	0	1.97423	MIBS	0
IBS	0	2.06983	MIBS	0
IBS	2	2.19279	MIBS	2
IBS	0	1.30229	MIBS	0
IBS	0	1.85541	MIBS	0
IBS	1	1.7534	MIBS	1
IBS	1	2.43254	MIBS	1
IBS	1	1.71244	MIBS	1
IBS	5	1.91492	MIBS	5
IBS	2	2.29848	MIBS	2
IBS	3	1.97252	MIBS	3
IBS	2	2.11982	MIBS	2
IBS	0	1.85078	MIBS	0
IBS	1	2.65468	MIBS	1
IBS	1	2.18524	MIBS	1
IBS	5	1.98882	MIBS	5
IBS	0	2.11793	MIBS	0
IBS	1	2.48767	MIBS	1
IBS	2	2.25609	MIBS	2
IBS	0	2.03903	MIBS	0
IBS	1	2.39001	MIBS	1
IBS	8	1.66245	MIBS	>5
IBS	0	1.86771	MIBS	0
IBS	0	1.73708	MIBS	0
IBS	1	2.00365	MIBS	1
IBS	3	1.73382	MIBS	3
IBS	2	2.573	MIBS	2
IBS	6	1.91549	MIBS	>5
IBS	1	2.01818	MIBS	1
IBS	2	2.1849	MIBS	2
IBS	0	2.12646	MIBS	0
IBS	1	1.4251	MIBS	1
IBS	0	2.15245	MIBS	0
IBS	0	1.86941	MIBS	0
IBS	1	2.18098	MIBS	1
IBS	0	1.59953	MIBS	0
IBS	3	2.10286	MIBS	3
IBS	1	1.49169	MIBS	1
IBS	2	1.36623	MIBS	2
IBS	0	1.72647	MIBS	0
IBS	1	2.23327	MIBS	1
IBS	0	2.16118	MIBS	0
IBS	3	2.017	MIBS	3
IBS	0	2.20992	MIBS	0
IBS	0	1.768	MIBS	0
IBS	3	1.74584	MIBS	3
IBS	6	1.88259	MIBS	>5
IBS	1	1.63544	MIBS	1
IBS	0	1.91707	MIBS	0
IBS	1	2.33146	MIBS	1
IBS	0	1.70391	MIBS	0
IBS	0	1.80895	MIBS	0
IBS	0	2.1892	MIBS	0
IBS	4	2.20216	MIBS	4
IBS	1	1.90874	MIBS	1
IBS	3	2.40518	MIBS	3
IBS	1	2.07405	MIBS	1
IBS	3	1.78158	MIBS	3
IBS	3	2.06397	MIBS	3
IBS	6	1.93784	MIBS	>5
IBS	0	2.0482	MIBS	0
IBS	2	2.63872	MIBS	2
IBS	3	2.24472	MIBS	3
IBS	4	2.16315	MIBS	4
IBS	1	2.00667	MIBS	1
IBS	3	2.41527	MIBS	3
IBS	3	2.14838	MIBS	3
IBS	0	2.60935	MIBS	0
IBS	2	1.78017	MIBS	2
IBS	0	2.3126	MIBS	0
IBS	0	2.05688	MIBS	0
IBS	3	2.24244	MIBS	3
IBS	0	1.9347	MIBS	0
IBS	3	2.50401	MIBS	3
IBS	4	2.47388	MIBS	4
IBS	13	1.49429	MIBS	>5
IBS	4	1.43782	MIBS	4
IBS	1	2.23508	MIBS	1
IBS	1	2.16635	MIBS	1
IBS	1	1.89394	MIBS	1
IBS	2	2.42801	MIBS	2
IBS	0	2.29717	MIBS	0
IBS	1	1.99411	MIBS	1
IBS	1	2.40774	MIBS	1
IBS	1	2.34528	MIBS	1
IBS	1	1.96804	MIBS	1
IBS	6	1.91116	MIBS	>5
IBS	1	2.33103	MIBS	1
IBS	1	2.03542	MIBS	1
IBS	0	1.30528	MIBS	0
IBS	4	2.24345	MIBS	4
IBS	3	1.79159	MIBS	3
IBS	4	1.73825	MIBS	4
IBS	7	2.50779	MIBS	>5
IBS	0	2.37741	MIBS	0
IBS	2	1.93939	MIBS	2
IBS	5	2.11152	MIBS	5
IBS	1	2.17436	MIBS	1
IBS	0	2.28883	MIBS	0
IBS	0	2.07483	MIBS	0
IBS	1	1.87386	MIBS	1
IBS	3	2.1812	MIBS	3
IBS	1	2.19314	MIBS	1
IBS	1	2.04996	MIBS	1
IBS	1	2.04533	MIBS	1
IBS	0	2.31807	MIBS	0
IBS	2	1.93746	MIBS	2
IBS	2	2.44803	MIBS	2
IBS	2	2.14401	MIBS	2
IBS	1	1.66961	MIBS	1
IBS	2	1.76826	MIBS	2
IBS	1	2.12668	MIBS	1
IBS	2	1.87588	MIBS	2
IBS	2	2.54597	MIBS	2
IBS	1	2.17602	MIBS	1
IBS	2	2.45607	MIBS	2
IBS	1	1.66085	MIBS	1
IBS	8	1.6089	MIBS	>5
IBS	0	1.59437	MIBS	0
IBS	1	1.74481	MIBS	1
IBS	3	2.00871	MIBS	3
IBS	5	2.39756	MIBS	5
IBS	5	2.31125	MIBS	5
IBS	0	1.31328	MIBS	0
IBS	1	1.81547	MIBS	1
IBS	6	1.8804	MIBS	>5
IBS	4	1.65274	MIBS	4
IBS	3	2.08789	MIBS	3
IBS	5	2.05376	MIBS	5
IBS	0	1.5618	MIBS	0
IBS	1	2.07828	MIBS	1
IBS	6	1.28731	MIBS	>5
IBS	4	1.85339	MIBS	4
IBS	1	1.76687	MIBS	1
IBS	2	2.25672	MIBS	2
IBS	2	1.93361	MIBS	2
IBS	2	2.42343	MIBS	2
IBS	4	1.95364	MIBS	4
IBS	0	2.27392	MIBS	0
IBS	3	2.11039	MIBS	3
LLD	0	2.351	LLD	0
LLD	0	1.77856	LLD	0
LLD	2	2.06776	LLD	2
LLD	1	2.44188	LLD	1
LLD	1	2.37577	LLD	1
LLD	0	2.57196	LLD	0
LLD	0	2.31055	LLD	0
LLD	0	2.42402	LLD	0
LLD	3	1.3983	LLD	3
LLD	1	1.94595	LLD	1
LLD	0	2.42178	LLD	0
LLD	7	2.28056	LLD	>5
LLD	0	2.49248	LLD	0
LLD	0	2.13082	LLD	0
LLD	1	2.21167	LLD	1
LLD	1	2.2217	LLD	1
LLD	1	2.71737	LLD	1
LLD	1	2.47331	LLD	1
LLD	5	1.82845	LLD	5
LLD	0	1.89976	LLD	0
LLD	0	2.61899	LLD	0
LLD	1	1.74682	LLD	1
LLD	3	2.37854	LLD	3
LLD	0	2.6665	LLD	0
LLD	0	2.40458	LLD	0
LLD	0	1.9421	LLD	0
LLD	1	2.29368	LLD	1
LLD	1	2.18698	LLD	1
LLD	2	2.01094	LLD	2
LLD	0	2.26287	LLD	0
LLD	2	2.1302	LLD	2
LLD	0	1.74869	LLD	0
LLD	0	2.66394	LLD	0
LLD	1	2.03072	LLD	1
LLD	0	2.37267	LLD	0
LLD	0	2.15679	LLD	0
LLD	0	2.15322	LLD	0
LLD	0	2.28742	LLD	0
LLD	3	2.64917	LLD	3
LLD	1	2.50765	LLD	1
LLD	0	2.12157	LLD	0
LLD	4	2.45331	LLD	4
LLD	3	2.47119	LLD	3
LLD	0	2.23646	LLD	0
LLD	1	2.6246	LLD	1
LLD	4	1.51768	LLD	4
LLD	1	2.34379	LLD	1
LLD	0	2.42771	LLD	0
LLD	2	1.86045	LLD	2
LLD	1	2.43863	LLD	1
LLD	0	2.03752	LLD	0
LLD	0	2.46346	LLD	0
LLD	1	2.60261	LLD	1
LLD	0	2.07755	LLD	0
LLD	2	2.63915	LLD	2
LLD	0	2.25856	LLD	0
LLD	0	2.38964	LLD	0
LLD	1	2.4261	LLD	1
LLD	0	1.84723	LLD	0
LLD	0	2.28932	LLD	0
LLD	0	2.2908	LLD	0
LLD	1	2.64622	LLD	1
LLD	0	2.29065	LLD	0
LLD	0	2.07791	LLD	0
LLD	0	1.82419	LLD	0
LLD	0	2.39399	LLD	0
LLD	0	2.16436	LLD	0
LLD	2	2.69602	LLD	2
LLD	3	2.01668	LLD	3
LLD	0	1.72061	LLD	0
LLD	0	2.16651	LLD	0
LLD	0	2.64115	LLD	0
LLD	0	2.18777	LLD	0
LLD	3	2.1017	LLD	3
LLD	2	2.28864	LLD	2
LLD	0	2.35381	LLD	0
LLD	0	2.5285	LLD	0
LLD	0	2.40789	LLD	0
LLD	0	2.21876	LLD	0
LLD	0	1.76554	LLD	0
LLD	0	1.98246	LLD	0
LLD	0	2.34346	LLD	0
LLD	3	1.67107	LLD	3
LLD	0	2.39486	LLD	0
LLD	0	2.21075	LLD	0
LLD	2	2.3925	LLD	2
LLD	5	2.03601	LLD	5
LLD	1	2.47611	LLD	1
LLD	0	2.31929	LLD	0
LLD	2	2.29575	LLD	2
LLD	1	2.31515	LLD	1
LLD	1	2.1106	LLD	1
LLD	1	1.5371	LLD	1
LLD	0	2.15475	LLD	0
LLD	2	2.16388	LLD	2
LLD	0	2.3996	LLD	0
LLD	0	2.6846	LLD	0
LLD	0	2.66339	LLD	0
LLD	0	2.46078	LLD	0
LLD	0	2.35543	LLD	0
LLD	1	2.30216	LLD	1
LLD	0	2.37424	LLD	0
LLD	1	2.27593	LLD	1
LLD	0	1.71203	LLD	0
LLD	0	2.59422	LLD	0
LLD	1	1.65083	LLD	1
LLD	1	2.13376	LLD	1
LLD	1	1.80011	LLD	1
LLD	1	2.42642	LLD	1
LLD	0	2.22915	LLD	0
LLD	1	2.34654	LLD	1
LLD	0	2.10647	LLD	0
LLD	2	1.36818	LLD	2
LLD	2	2.56089	LLD	2
LLD	1	2.00687	LLD	1
LLD	1	2.0882	LLD	1
LLD	2	2.23631	LLD	2
LLD	0	2.35241	LLD	0
LLD	0	2.10262	LLD	0
LLD	7	2.19939	LLD	>5
LLD	1	2.26425	LLD	1
LLD	0	1.88354	LLD	0
LLD	0	1.87235	LLD	0
LLD	1	2.03649	LLD	1
LLD	5	2.55562	LLD	5
LLD	5	2.53428	LLD	5
LLD	0	2.02601	LLD	0
LLD	2	2.64921	LLD	2
LLD	1	2.2779	LLD	1
LLD	0	2.4521	LLD	0
LLD	0	2.59859	LLD	0
LLD	0	2.60418	LLD	0
LLD	4	2.16067	LLD	4
LLD	1	2.37345	LLD	1
LLD	0	2.45648	LLD	0
LLD	0	2.45626	LLD	0
LLD	0	2.17135	LLD	0
LLD	0	2.57974	LLD	0
LLD	5	2.52004	LLD	5
LLD	3	2.12816	LLD	3
LLD	0	2.53077	LLD	0
LLD	1	2.18154	LLD	1
LLD	0	2.69272	LLD	0
LLD	0	2.34129	LLD	0
LLD	0	2.53759	LLD	0
LLD	0	1.73441	LLD	0
LLD	3	2.36847	LLD	3
LLD	2	2.34909	LLD	2
LLD	3	2.15093	LLD	3
LLD	0	2.43474	LLD	0
LLD	0	2.29283	LLD	0
LLD	0	1.92243	LLD	0
LLD	0	2.39683	LLD	0
LLD	0	2.30267	LLD	0
LLD	1	2.51535	LLD	1
LLD	0	2.2479	LLD	0
LLD	0	1.40482	LLD	0
LLD	0	2.23995	LLD	0
LLD	0	2.26771	LLD	0
LLD	0	2.74294	LLD	0
LLD	0	2.03135	LLD	0
LLD	0	2.55571	LLD	0
LLD	5	2.67797	LLD	5
LLD	0	2.366	LLD	0
LLD	0	2.35428	LLD	0
LLD	0	1.88637	LLD	0
LLD	0	2.34205	LLD	0
LLD	0	2.26551	LLD	0
LLD	1	2.12864	LLD	1
LLD	2	2.59614	LLD	2
LLD	0	2.07087	LLD	0
LLD	3	2.46645	LLD	3
LLD	6	2.44863	LLD	>5
LLD	0	2.35842	LLD	0
LLD	0	2.11808	LLD	0
LLD	1	2.73703	LLD	1
LLD	0	2.65307	LLD	0
LLD	0	2.28666	LLD	0
LLD	0	1.03805	LLD	0
LLD	0	2.36366	LLD	0
LLD	6	2.46416	LLD	>5
LLD	1	2.38445	LLD	1
LLD	0	2.35229	LLD	0
LLD	1	1.87639	LLD	1
LLD	1	2.39459	LLD	1
LLD	0	2.25613	LLD	0
LLD	0	2.00922	LLD	0
LLD	0	2.15869	LLD	0
LLD	0	2.26922	LLD	0
LLD	3	2.60297	LLD	3
LLD	1	2.47753	LLD	1
LLD	0	2.56083	LLD	0
LLD	3	2.20092	LLD	3
LLD	1	2.43404	LLD	1
LLD	0	2.62716	LLD	0
LLD	0	1.76775	LLD	0
LLD	0	2.49356	LLD	0
LLD	1	2.49537	LLD	1
LLD	0	2.35054	LLD	0
LLD	0	1.92052	LLD	0
LLD	2	2.27119	LLD	2
LLD	0	2.24322	LLD	0
LLD	0	2.17538	LLD	0
LLD	0	2.10415	LLD	0
LLD	2	2.73075	LLD	2
LLD	0	2.24778	LLD	0
LLD	0	2.60826	LLD	0
LLD	1	2.1403	LLD	1
LLD	0	2.37039	LLD	0
LLD	5	2.14587	LLD	5
LLD	1	2.42428	LLD	1
LLD	1	2.42802	LLD	1
LLD	1	2.43879	LLD	1
LLD	1	1.95735	LLD	1
LLD	1	2.23465	LLD	1
LLD	1	2.04702	LLD	1
LLD	3	2.58039	LLD	3
LLD	3	2.54593	LLD	3
LLD	1	2.26129	LLD	1
LLD	0	2.33071	LLD	0
LLD	0	2.46858	LLD	0
LLD	1	2.05083	LLD	1
LLD	0	2.27571	LLD	0
LLD	1	2.10389	LLD	1
LLD	1	2.50904	LLD	1
LLD	3	2.18883	LLD	3
LLD	0	2.41896	LLD	0
LLD	0	2.28332	LLD	0
LLD	2	2.48717	LLD	2
LLD	4	2.09388	LLD	4
LLD	0	2.50283	LLD	0
LLD	0	2.57358	LLD	0
LLD	0	2.69783	LLD	0
LLD	4	2.20599	LLD	4
LLD	0	2.09053	LLD	0
LLD	0	2.18969	LLD	0
LLD	0	2.16998	LLD	0
LLD	0	2.40809	LLD	0
LLD	0	2.55628	LLD	0
LLD	0	2.39771	LLD	0
LLD	1	2.48205	LLD	1
LLD	1	1.92439	LLD	1
LLD	0	2.34954	LLD	0
LLD	0	2.2708	LLD	0
LLD	1	2.25735	LLD	1
LLD	0	1.79841	LLD	0
LLD	0	2.38493	LLD	0
LLD	2	1.99341	LLD	2
LLD	2	2.40447	LLD	2
LLD	1	2.42963	LLD	1
LLD	0	2.3069	LLD	0
LLD	0	2.50095	LLD	0
LLD	4	2.49718	LLD	4
LLD	1	2.36132	LLD	1
LLD	0	2.42072	LLD	0
LLD	2	2.39691	LLD	2
LLD	0	2.29953	LLD	0
LLD	0	2.71241	LLD	0
LLD	0	2.44173	LLD	0
LLD	1	2.68903	LLD	1
LLD	0	1.15908	LLD	0
LLD	0	2.50919	LLD	0
LLD	1	2.41652	LLD	1
LLD	1	1.85124	LLD	1
LLD	1	2.44834	LLD	1
LLD	1	2.56324	LLD	1
LLD	0	1.87431	LLD	0
LLD	0	1.74228	LLD	0
LLD	0	2.39213	LLD	0
LLD	0	2.03678	LLD	0
LLD	3	2.28059	LLD	3
LLD	0	2.27266	LLD	0
LLD	0	2.31499	LLD	0
LLD	0	2.21348	LLD	0
LLD	1	2.27491	LLD	1
LLD	0	2.24658	LLD	0
LLD	1	2.18041	LLD	1
LLD	1	2.71153	LLD	1
LLD	1	1.88436	LLD	1
LLD	0	2.36801	LLD	0
LLD	2	1.94126	LLD	2
LLD	0	2.3819	LLD	0
LLD	1	2.08745	LLD	1
LLD	0	2.31012	LLD	0
LLD	0	2.26777	LLD	0
LLD	0	2.20797	LLD	0
LLD	0	2.52981	LLD	0
LLD	1	1.92425	LLD	1
LLD	1	1.61813	LLD	1
LLD	0	2.41037	LLD	0
LLD	0	2.34614	LLD	0
LLD	3	2.06774	LLD	3
LLD	1	2.48068	LLD	1
LLD	1	2.34939	LLD	1
LLD	0	2.45286	LLD	0
LLD	0	2.56839	LLD	0
LLD	1	2.48313	LLD	1
LLD	1	2.45148	LLD	1
LLD	1	2.62646	LLD	1
LLD	2	2.02229	LLD	2
LLD	0	1.9796	LLD	0
LLD	0	2.35521	LLD	0
LLD	2	2.55973	LLD	2
LLD	0	1.97855	LLD	0
LLD	4	2.16377	LLD	4
LLD	4	1.86329	LLD	4
LLD	0	2.2339	LLD	0
LLD	1	2.54012	LLD	1
LLD	1	1.67722	LLD	1
LLD	0	1.52544	LLD	0
LLD	0	2.46171	LLD	0
LLD	0	2.49431	LLD	0
LLD	2	2.41118	LLD	2
LLD	2	2.16169	LLD	2
LLD	0	2.49013	LLD	0
LLD	0	1.89409	LLD	0
LLD	1	2.4225	LLD	1
LLD	3	2.36484	LLD	3
LLD	1	2.60288	LLD	1
LLD	0	2.44558	LLD	0
LLD	0	1.94049	LLD	0
LLD	0	2.43497	LLD	0
LLD	3	2.07905	LLD	3
LLD	0	2.7594	LLD	0
LLD	0	1.93841	LLD	0
LLD	2	2.49785	LLD	2
LLD	0	1.79612	LLD	0
LLD	1	1.79317	LLD	1
LLD	0	2.02918	LLD	0
LLD	1	2.06101	LLD	1
LLD	0	1.65303	LLD	0
LLD	4	1.26049	LLD	4
LLD	1	1.31866	LLD	1
LLD	0	1.81023	LLD	0
LLD	0	2.554	LLD	0
LLD	0	2.53747	LLD	0
LLD	0	2.01156	LLD	0
LLD	0	2.11697	LLD	0
LLD	0	2.25872	LLD	0
LLD	1	2.31854	LLD	1
LLD	0	1.86074	LLD	0
LLD	0	1.95481	LLD	0
LLD	1	2.20269	LLD	1
LLD	0	2.05545	LLD	0
LLD	0	2.00178	LLD	0
LLD	1	2.38721	LLD	1
LLD	2	2.28152	LLD	2
LLD	0	2.38629	LLD	0
LLD	0	2.27534	LLD	0
LLD	0	2.10428	LLD	0
LLD	0	2.12066	LLD	0
LLD	1	1.94988	LLD	1
LLD	0	2.23135	LLD	0
LLD	0	2.54591	LLD	0
LLD	1	2.4072	LLD	1
LLD	3	2.49365	LLD	3
LLD	0	2.70807	LLD	0
LLD	3	2.16875	LLD	3
LLD	0	2.27478	LLD	0
LLD	0	1.62983	LLD	0
LLD	0	2.40402	LLD	0
LLD	0	2.14741	LLD	0
LLD	0	2.42682	LLD	0
LLD	1	1.48618	LLD	1
LLD	0	2.2571	LLD	0
LLD	4	2.22384	LLD	4
LLD	1	2.45	LLD	1
LLD	0	2.40092	LLD	0
LLD	0	1.79691	LLD	0
LLD	0	2.33092	LLD	0
LLD	0	2.11413	LLD	0
LLD	4	2.08719	LLD	4
LLD	1	2.06505	LLD	1
LLD	1	2.77013	LLD	1
LLD	1	1.999	LLD	1
LLD	5	2.53938	LLD	5
LLD	2	1.67786	LLD	2
LLD	2	1.97215	LLD	2
LLD	3	1.96663	LLD	3
LLD	3	2.5772	LLD	3
LLD	1	2.15668	LLD	1
LLD	1	2.64922	LLD	1
LLD	0	2.06427	LLD	0
LLD	0	2.35586	LLD	0
LLD	2	2.59062	LLD	2
LLD	1	2.281	LLD	1
LLD	1	2.72713	LLD	1
LLD	1	2.23679	LLD	1
LLD	0	2.34259	LLD	0
LLD	0	2.35901	LLD	0
LLD	0	2.11835	LLD	0
LLD	5	2.58716	LLD	5
LLD	0	2.29861	LLD	0
LLD	0	2.77509	LLD	0
LLD	0	2.30752	LLD	0
LLD	1	2.53212	LLD	1
LLD	0	2.26547	LLD	0
LLD	1	2.55793	LLD	1
LLD	1	1.46872	LLD	1
LLD	2	1.3412	LLD	2
LLD	3	2.10942	LLD	3
LLD	0	2.51094	LLD	0
LLD	0	2.35574	LLD	0
LLD	0	2.10905	LLD	0
LLD	1	2.56283	LLD	1
LLD	0	2.3762	LLD	0
LLD	1	2.35604	LLD	1
LLD	1	2.38081	LLD	1
LLD	3	2.65165	LLD	3
LLD	1	2.36523	LLD	1
LLD	1	2.1611	LLD	1
LLD	0	2.3008	LLD	0
LLD	0	2.18171	LLD	0
LLD	1	2.41289	LLD	1
LLD	0	2.32191	LLD	0
LLD	4	2.1595	LLD	4
LLD	0	2.04169	LLD	0
LLD	0	2.29161	LLD	0
LLD	0	2.28832	LLD	0
LLD	2	2.25447	LLD	2
LLD	1	2.64858	LLD	1
LLD	0	2.7506	LLD	0
LLD	2	1.94289	LLD	2
LLD	4	2.65417	LLD	4
LLD	2	1.84652	LLD	2
LLD	0	2.3212	LLD	0
LLD	0	1.98294	LLD	0
LLD	5	1.95731	LLD	5
LLD	0	2.17973	LLD	0
LLD	2	1.80765	LLD	2
LLD	0	2.10333	LLD	0
LLD	0	2.14165	LLD	0
LLD	0	2.07435	LLD	0
LLD	1	2.44336	LLD	1
LLD	0	2.17409	LLD	0
LLD	1	2.324	LLD	1
LLD	0	2.19369	LLD	0
LLD	1	2.48514	LLD	1
LLD	1	2.36558	LLD	1
LLD	0	2.12971	LLD	0
LLD	0	2.24154	LLD	0
LLD	0	1.98968	LLD	0
LLD	0	2.13452	LLD	0
LLD	3	2.35958	LLD	3
LLD	1	2.61417	LLD	1
LLD	1	2.4506	LLD	1
LLD	0	2.42155	LLD	0
LLD	0	2.44663	LLD	0
LLD	2	2.3692	LLD	2
LLD	2	2.35336	LLD	2
LLD	0	2.30924	LLD	0
LLD	3	2.13676	LLD	3
LLD	0	2.37999	LLD	0
LLD	0	1.38194	LLD	0
LLD	0	2.57582	LLD	0
LLD	3	2.44564	LLD	3
LLD	5	2.31469	LLD	5
LLD	0	2.64491	LLD	0
LLD	0	2.59019	LLD	0
LLD	1	2.12973	LLD	1
LLD	0	2.43437	LLD	0
LLD	6	2.72094	LLD	>5
LLD	0	2.44436	LLD	0
LLD	1	2.58883	LLD	1
LLD	1	2.56519	LLD	1
LLD	1	2.0213	LLD	1
LLD	1	1.97649	LLD	1
LLD	1	2.45283	LLD	1
LLD	0	2.34786	LLD	0
LLD	1	2.24308	LLD	1
LLD	1	2.22216	LLD	1
LLD	0	1.8109	LLD	0
LLD	0	2.65548	LLD	0
LLD	0	2.39525	LLD	0
LLD	1	2.46416	LLD	1
LLD	3	2.05882	LLD	3
LLD	2	1.03169	LLD	2
LLD	0	2.23367	LLD	0
LLD	0	2.24215	LLD	0
LLD	2	2.5601	LLD	2
LLD	1	2.49229	LLD	1
LLD	0	2.39714	LLD	0
LLD	0	2.17735	LLD	0
LLD	0	1.85648	LLD	0
LLD	1	2.08796	LLD	1
LLD	2	2.003	LLD	2
LLD	0	2.39498	LLD	0
LLD	0	2.86397	LLD	0
LLD	1	2.68263	LLD	1
LLD	6	2.1165	LLD	>5
LLD	1	2.28695	LLD	1
LLD	0	1.86572	LLD	0
LLD	0	1.94991	LLD	0
LLD	0	2.3262	LLD	0
LLD	1	1.38379	LLD	1
LLD	0	2.29157	LLD	0
LLD	5	2.29226	LLD	5
LLD	0	2.40732	LLD	0
LLD	0	2.15381	LLD	0
LLD	0	1.95322	LLD	0
LLD	0	2.28156	LLD	0
LLD	0	2.10108	LLD	0
LLD	0	2.42464	LLD	0
LLD	0	2.3822	LLD	0
LLD	5	2.09205	LLD	5
LLD	0	2.457	LLD	0
LLD	2	2.0912	LLD	2
LLD	1	2.63747	LLD	1
LLD	1	2.50768	LLD	1
LLD	1	2.54593	LLD	1
LLD	1	2.38289	LLD	1
LLD	0	1.57731	LLD	0
LLD	0	2.3632	LLD	0
LLD	2	2.58873	LLD	2
LLD	1	2.64706	LLD	1
LLD	0	2.34655	LLD	0
LLD	0	2.33075	LLD	0
LLD	3	2.48279	LLD	3
LLD	1	2.20134	LLD	1
LLD	0	2.22656	LLD	0
LLD	1	2.31583	LLD	1
LLD	0	1.7139	LLD	0
LLD	0	2.26093	LLD	0
LLD	0	2.46306	LLD	0
LLD	0	2.23095	LLD	0
LLD	1	2.5935	LLD	1
LLD	1	2.35696	LLD	1
LLD	0	2.5614	LLD	0
LLD	1	2.48359	LLD	1
LLD	3	2.60457	LLD	3
LLD	0	2.04832	LLD	0
LLD	0	2.11996	LLD	0
LLD	0	2.23553	LLD	0
LLD	0	2.60313	LLD	0
LLD	1	1.89533	LLD	1
LLD	0	2.42659	LLD	0
LLD	1	2.28486	LLD	1
LLD	0	2.4383	LLD	0
LLD	1	2.17117	LLD	1
LLD	2	2.11781	LLD	2
LLD	0	2.27314	LLD	0
LLD	3	2.36989	LLD	3
LLD	4	2.49284	LLD	4
LLD	3	2.33371	LLD	3
LLD	2	1.78542	LLD	2
LLD	0	1.76141	LLD	0
LLD	0	1.53222	LLD	0
LLD	1	1.85485	LLD	1
LLD	1	2.61312	LLD	1
LLD	3	2.21737	LLD	3
LLD	0	2.499	LLD	0
LLD	0	1.60449	LLD	0
LLD	4	2.22862	LLD	4
LLD	1	1.92605	LLD	1
LLD	1	2.62484	LLD	1
LLD	0	2.28101	LLD	0
LLD	2	1.82341	LLD	2
LLD	2	2.46586	LLD	2
LLD	1	2.04555	LLD	1
LLD	1	2.55492	LLD	1
LLD	1	2.19891	LLD	1
LLD	1	2.54478	LLD	1
LLD	1	2.26585	LLD	1
LLD	0	1.57067	LLD	0
LLD	5	2.23882	LLD	5
LLD	3	2.59303	LLD	3
LLD	0	2.3979	LLD	0
LLD	1	2.58433	LLD	1
LLD	2	2.43863	LLD	2
LLD	0	1.83974	LLD	0
LLD	1	2.35599	LLD	1
LLD	0	2.1147	LLD	0
LLD	4	2.08977	LLD	4
LLD	0	2.46362	LLD	0
LLD	0	2.46997	LLD	0
LLD	0	2.30413	LLD	0
LLD	0	1.85226	LLD	0
LLD	1	2.53692	LLD	1
LLD	0	2.12694	LLD	0
LLD	0	2.53164	LLD	0
LLD	0	2.26901	LLD	0
LLD	5	2.23312	LLD	5
LLD	0	2.09798	LLD	0
LLD	0	2.61357	LLD	0
LLD	5	2.55143	LLD	5
LLD	3	2.3003	LLD	3
LLD	1	2.19562	LLD	1
LLD	0	2.06252	LLD	0
LLD	1	1.80467	LLD	1
LLD	4	1.96402	LLD	4
LLD	1	2.70222	LLD	1
LLD	0	2.20187	LLD	0
LLD	0	2.34761	LLD	0
LLD	0	2.72336	LLD	0
LLD	1	0.877376	LLD	1
LLD	3	2.50252	LLD	3
LLD	0	2.27214	LLD	0
LLD	3	2.31484	LLD	3
LLD	6	2.29325	LLD	>5
LLD	1	2.22718	LLD	1
LLD	1	2.30118	LLD	1
LLD	2	2.30488	LLD	2
LLD	1	2.56539	LLD	1
LLD	2	1.69809	LLD	2
LLD	0	1.92882	LLD	0
LLD	3	2.18931	LLD	3
LLD	0	2.60186	LLD	0
LLD	1	1.62256	LLD	1
LLD	0	2.61002	LLD	0
LLD	1	2.47213	LLD	1
LLD	2	2.64219	LLD	2
LLD	3	2.25409	LLD	3
LLD	2	2.51797	LLD	2
LLD	0	2.32425	LLD	0
LLD	5	2.17468	LLD	5
LLD	0	2.47434	LLD	0
LLD	1	2.06874	LLD	1
LLD	1	2.10626	LLD	1
LLD	2	2.11328	LLD	2
LLD	0	2.55524	LLD	0
LLD	4	1.86669	LLD	4
LLD	0	2.65978	LLD	0
LLD	0	2.19842	LLD	0
LLD	2	2.44034	LLD	2
LLD	0	2.69629	LLD	0
LLD	0	2.62118	LLD	0
LLD	2	2.60013	LLD	2
LLD	2	2.63284	LLD	2
LLD	0	2.23511	LLD	0
LLD	2	2.14513	LLD	2
LLD	4	2.30727	LLD	4
LLD	4	2.60964	LLD	4
LLD	0	2.79488	LLD	0
LLD	0	2.02279	LLD	0
LLD	4	1.39936	LLD	4
LLD	1	2.21803	LLD	1
LLD	0	2.29963	LLD	0
LLD	2	2.17305	LLD	2
LLD	0	2.42482	LLD	0
LLD	0	2.60572	LLD	0
LLD	6	2.48849	LLD	>5
LLD	1	2.37741	LLD	1
LLD	0	2.15691	LLD	0
LLD	0	2.16076	LLD	0
LLD	1	2.19483	LLD	1
LLD	0	2.40446	LLD	0
LLD	0	2.28538	LLD	0
LLD	0	2.18549	LLD	0
LLD	0	1.88404	LLD	0
LLD	0	2.22085	LLD	0
LLD	1	2.42124	LLD	1
LLD	1	2.25481	LLD	1
LLD	0	2.65143	LLD	0
LLD	7	1.95758	LLD	>5
LLD	0	2.09133	LLD	0
LLD	0	1.87662	LLD	0
LLD	0	1.78127	LLD	0
LLD	0	2.18085	LLD	0
LLD	2	2.53155	LLD	2
LLD	0	2.25353	LLD	0
LLD	0	1.72987	LLD	0
LLD	0	2.31108	LLD	0
LLD	2	2.37581	LLD	2
LLD	0	2.01141	LLD	0
LLD	6	2.53055	LLD	>5
LLD	1	2.17212	LLD	1
LLD	0	2.02813	LLD	0
LLD	1	2.14623	LLD	1
LLD	0	1.66025	LLD	0
LLD	0	2.4973	LLD	0
LLD	2	0.966011	LLD	2
LLD	1	2.14731	LLD	1
LLD	0	2.44522	LLD	0
LLD	1	2.2163	LLD	1
LLD	4	2.10909	LLD	4
LLD	0	2.40387	LLD	0
LLD	0	2.20357	LLD	0
LLD	1	1.84356	LLD	1
LLD	2	1.79865	LLD	2
LLD	0	2.19655	LLD	0
LLD	0	2.1084	LLD	0
LLD	1	1.94519	LLD	1
LLD	2	2.38116	LLD	2
LLD	0	2.08728	LLD	0
LLD	1	1.74516	LLD	1
LLD	1	2.11299	LLD	1
LLD	3	1.91863	LLD	3
LLD	3	2.3993	LLD	3
LLD	0	2.6337	LLD	0
LLD	1	2.37375	LLD	1
LLD	1	2.39279	LLD	1
LLD	0	0.959224	LLD	0
LLD	0	2.09213	LLD	0
LLD	2	2.36907	LLD	2
LLD	0	2.18727	LLD	0
LLD	0	2.50964	LLD	0
LLD	0	1.9577	LLD	0
LLD	0	1.68337	LLD	0
LLD	0	1.70131	LLD	0
LLD	0	2.12647	LLD	0
LLD	0	2.14914	LLD	0
LLD	0	1.94666	LLD	0
LLD	3	2.35739	LLD	3
LLD	1	2.5361	LLD	1
LLD	0	1.87329	LLD	0
LLD	0	2.26315	LLD	0
LLD	0	2.58183	LLD	0
LLD	0	2.30982	LLD	0
LLD	1	2.41543	LLD	1
LLD	0	2.40352	LLD	0
LLD	0	2.20649	LLD	0
LLD	1	2.63386	LLD	1
LLD	1	2.58652	LLD	1
LLD	0	2.26441	LLD	0
LLD	0	2.40072	LLD	0
LLD	1	2.05271	LLD	1
LLD	11	2.39326	LLD	>5
LLD	1	2.224	LLD	1
LLD	0	1.98084	LLD	0
LLD	1	1.5208	LLD	1
LLD	1	2.35323	LLD	1
LLD	0	2.36387	LLD	0
LLD	6	2.3558	LLD	>5
LLD	2	2.14906	LLD	2
LLD	3	2.62586	LLD	3
LLD	1	1.9996	LLD	1
LLD	0	1.6472	LLD	0
LLD	1	2.71529	LLD	1
LLD	0	2.02431	LLD	0
LLD	0	2.2892	LLD	0
LLD	1	2.02965	LLD	1
LLD	1	1.67223	LLD	1
LLD	1	2.21222	LLD	1
LLD	0	2.51226	LLD	0
LLD	1	2.33543	LLD	1
LLD	0	2.43142	LLD	0
LLD	1	2.50285	LLD	1
LLD	0	2.39494	LLD	0
LLD	0	2.21709	LLD	0
LLD	0	2.31548	LLD	0
LLD	1	2.24397	LLD	1
LLD	0	2.25363	LLD	0
LLD	5	1.53081	LLD	5
LLD	0	2.57012	LLD	0
LLD	3	2.40993	LLD	3
LLD	4	2.4099	LLD	4
LLD	0	2.35959	LLD	0
LLD	1	2.50776	LLD	1
LLD	0	2.63742	LLD	0
LLD	0	1.95871	LLD	0
LLD	0	2.43895	LLD	0
LLD	1	2.08629	LLD	1
LLD	1	2.05911	LLD	1
LLD	1	1.99396	LLD	1
LLD	3	2.22365	LLD	3
LLD	0	2.14124	LLD	0
LLD	0	1.54981	LLD	0
LLD	2	1.94358	LLD	2
LLD	3	2.57946	LLD	3
LLD	1	2.24619	LLD	1
LLD	0	2.20879	LLD	0
LLD	0	2.24763	LLD	0
LLD	1	1.57705	LLD	1
LLD	0	1.69227	LLD	0
LLD	1	2.72747	LLD	1
LLD	1	2.51298	LLD	1
LLD	2	2.30384	LLD	2
LLD	0	2.18665	LLD	0
LLD	1	2.29232	LLD	1
LLD	3	2.47497	LLD	3
LLD	1	2.60863	LLD	1
LLD	1	1.86605	LLD	1
LLD	2	2.19723	LLD	2
LLD	1	2.53941	LLD	1
LLD	0	2.377	LLD	0
LLD	1	2.15029	LLD	1
LLD	0	2.00236	LLD	0
LLD	3	2.23766	LLD	3
LLD	0	2.17746	LLD	0
LLD	0	1.26801	LLD	0
LLD	1	2.49397	LLD	1
LLD	0	2.20574	LLD	0
LLD	1	2.06928	LLD	1
LLD	4	1.48386	LLD	4
LLD	0	2.56436	LLD	0
LLD	1	2.25809	LLD	1
LLD	0	2.43459	LLD	0
LLD	2	2.20168	LLD	2
LLD	1	2.34481	LLD	1
LLD	4	1.99195	LLD	4
LLD	0	2.04908	LLD	0
LLD	0	2.56479	LLD	0
LLD	0	2.48087	LLD	0
LLD	3	2.61128	LLD	3
LLD	2	2.08715	LLD	2
LLD	0	2.2278	LLD	0
LLD	1	2.51397	LLD	1
LLD	0	2.71794	LLD	0
LLD	0	2.42393	LLD	0
LLD	0	2.56038	LLD	0
LLD	1	2.39727	LLD	1
LLD	1	2.57535	LLD	1
LLD	0	2.5262	LLD	0
LLD	0	2.43568	LLD	0
LLD	0	1.489	LLD	0
LLD	0	2.75377	LLD	0
LLD	6	1.78848	LLD	>5
LLD	2	2.55562	LLD	2
LLD	0	2.4208	LLD	0
LLD	0	2.59496	LLD	0
LLD	0	2.12951	LLD	0
LLD	4	2.25435	LLD	4
LLD	3	2.28392	LLD	3
LLD	0	2.54178	LLD	0
LLD	1	1.75332	LLD	1
LLD	1	2.312	LLD	1
LLD	6	2.22615	LLD	>5
LLD	1	1.88439	LLD	1
LLD	0	2.42242	LLD	0
LLD	1	2.45025	LLD	1
LLD	1	2.42605	LLD	1
LLD	1	2.53869	LLD	1
LLD	5	2.54125	LLD	5
LLD	0	2.01721	LLD	0
LLD	0	1.71296	LLD	0
LLD	1	2.22423	LLD	1
LLD	0	2.40808	LLD	0
LLD	0	2.54706	LLD	0
LLD	4	2.30303	LLD	4
LLD	0	2.2268	LLD	0
LLD	2	2.27027	LLD	2
LLD	1	2.30504	LLD	1
LLD	1	2.44631	LLD	1
LLD	1	2.6446	LLD	1
LLD	0	2.19816	LLD	0
LLD	1	2.16796	LLD	1
LLD	0	2.70937	LLD	0
LLD	0	2.53489	LLD	0
LLD	0	1.74878	LLD	0
LLD	0	2.60213	LLD	0
LLD	0	2.91073	LLD	0
LLD	0	2.33248	LLD	0
LLD	1	2.07226	LLD	1
LLD	0	1.89673	LLD	0
LLD	0	2.59842	LLD	0
LLD	1	1.62545	LLD	1
LLD	1	1.76641	LLD	1
LLD	1	2.16699	LLD	1
LLD	1	2.35464	LLD	1
LLD	1	2.59797	LLD	1
LLD	1	2.30179	LLD	1
LLD	0	1.90265	LLD	0
LLD	1	2.00999	LLD	1
LLD	2	2.47437	LLD	2
LLD	0	2.41932	LLD	0
LLD	0	1.76184	LLD	0
LLD	2	2.34356	LLD	2
LLD	0	1.91794	LLD	0
LLD	0	2.53235	LLD	0
LLD	1	2.4887	LLD	1
LLD	0	1.91032	LLD	0
LLD	1	2.6579	LLD	1
LLD	4	2.09938	LLD	4
LLD	0	2.51419	LLD	0
LLD	1	1.90714	LLD	1
LLD	0	2.48029	LLD	0
LLD	4	2.49638	LLD	4
LLD	2	2.79121	LLD	2
LLD	1	2.38671	LLD	1
LLD	3	1.99055	LLD	3
LLD	0	2.35914	LLD	0
LLD	0	1.70941	LLD	0
LLD	0	2.23383	LLD	0
LLD	1	2.56984	LLD	1
LLD	1	2.20225	LLD	1
LLD	0	2.24018	LLD	0
LLD	1	1.79011	LLD	1
LLD	0	2.13213	LLD	0
LLD	0	1.91281	LLD	0
LLD	0	2.13403	LLD	0
LLD	0	2.69403	LLD	0
LLD	0	1.78145	LLD	0
LLD	0	1.51781	LLD	0
LLD	6	2.32369	LLD	>5
LLD	0	2.20116	LLD	0
LLD	0	2.09384	LLD	0
LLD	1	2.25447	LLD	1
LLD	2	2.5633	LLD	2
LLD	3	2.27529	LLD	3
LLD	0	2.72911	LLD	0
LLD	2	2.01832	LLD	2
LLD	0	2.5583	LLD	0
LLD	0	2.46314	LLD	0
LLD	1	2.01612	LLD	1
LLD	1	2.36138	LLD	1
LLD	2	2.15404	LLD	2
LLD	1	2.25424	LLD	1
LLD	0	2.59923	LLD	0
LLD	3	2.41925	LLD	3
LLD	0	2.30263	LLD	0
LLD	0	1.99769	LLD	0
LLD	1	2.18427	LLD	1
LLD	0	2.1467	LLD	0
LLD	0	2.46348	LLD	0
LLD	0	2.14913	LLD	0
LLD	0	2.59508	LLD	0
LLD	0	2.08634	LLD	0
LLD	0	2.31983	LLD	0
LLD	3	2.58773	LLD	3
LLD	1	2.5689	LLD	1
LLD	0	2.41553	LLD	0
LLD	1	1.87854	LLD	1
LLD	0	1.95657	LLD	0
LLD	4	2.28881	LLD	4
LLD	2	1.97484	LLD	2
LLD	1	2.24633	LLD	1
LLD	0	1.8568	LLD	0
LLD	8	2.208	LLD	>5
LLD	0	2.49739	LLD	0
LLD	0	2.30252	LLD	0
LLD	0	2.6906	LLD	0
LLD	1	2.34626	LLD	1
LLD	1	2.40825	LLD	1
LLD	0	2.48189	LLD	0
LLD	0	2.04586	LLD	0
LLD	2	2.50616	LLD	2
LLD	0	1.73074	LLD	0
LLD	2	2.3688	LLD	2
LLD	1	2.55184	LLD	1
LLD	1	2.05646	LLD	1
LLD	1	2.11195	LLD	1
LLD	0	2.00159	LLD	0
LLD	0	2.37592	LLD	0
LLD	1	1.31697	LLD	1
LLD	1	2.34998	LLD	1
LLD	0	2.62721	LLD	0
LLD	1	2.0728	LLD	1
LLD	2	2.24373	LLD	2
LLD	1	2.64573	LLD	1
LLD	0	2.40691	LLD	0
LLD	0	2.20098	LLD	0
LLD	3	2.80614	LLD	3
LLD	1	2.53729	LLD	1
LLD	3	2.8575	LLD	3
LLD	1	2.01798	LLD	1
LLD	10	1.94598	LLD	>5
LLD	2	2.20333	LLD	2
LLD	0	1.73188	LLD	0
LLD	2	2.53413	LLD	2
LLD	0	2.23703	LLD	0
LLD	0	1.961	LLD	0
LLD	1	2.5153	LLD	1
LLD	1	2.30238	LLD	1
LLD	0	2.39433	LLD	0
LLD	0	1.44162	LLD	0
LLD	0	2.45895	LLD	0
LLD	3	2.20943	LLD	3
LLD	1	2.33122	LLD	1
LLD	6	2.41728	LLD	>5
LLD	1	1.87216	LLD	1
LLD	0	2.4719	LLD	0
LLD	3	2.02904	LLD	3
LLD	0	2.01504	LLD	0
LLD	1	2.51223	LLD	1
LLD	2	2.37272	LLD	2
LLD	4	2.29903	LLD	4
LLD	6	2.32047	LLD	>5
LLD	4	2.56605	LLD	4
LLD	0	2.05823	LLD	0
LLD	0	2.68034	LLD	0
LLD	0	2.38813	LLD	0
LLD	2	2.36601	LLD	2
LLD	1	2.3768	LLD	1
LLD	0	2.53047	LLD	0
LLD	0	2.19873	LLD	0
LLD	0	2.30226	LLD	0
LLD	1	2.03526	LLD	1
LLD	0	2.34386	LLD	0
LLD	0	1.94644	LLD	0
LLD	1	2.33411	LLD	1
LLD	0	1.72557	LLD	0
LLD	3	1.8564	LLD	3
LLD	0	2.45372	LLD	0
LLD	0	2.16665	LLD	0
LLD	0	2.04858	LLD	0
LLD	1	2.58558	LLD	1
LLD	0	2.33719	LLD	0
LLD	0	2.18673	LLD	0
LLD	3	1.75115	LLD	3
LLD	0	2.2958	LLD	0
LLD	0	2.10704	LLD	0
LLD	0	2.29423	LLD	0
LLD	0	1.97564	LLD	0
LLD	0	2.53059	LLD	0
LLD	0	2.06858	LLD	0
LLD	0	1.87601	LLD	0
LLD	0	2.40939	LLD	0
LLD	0	2.0475	LLD	0
LLD	1	2.47783	LLD	1
LLD	1	1.93635	LLD	1
LLD	6	2.54609	LLD	>5
LLD	1	1.28532	LLD	1
LLD	1	2.72395	LLD	1
LLD	0	2.44646	LLD	0
LLD	4	2.54265	LLD	4
LLD	1	1.92682	LLD	1
LLD	1	2.16853	LLD	1
LLD	0	2.27402	LLD	0
LLD	3	2.51615	LLD	3
LLD	2	2.41024	LLD	2
LLD	0	2.48473	LLD	0
LLD	12	1.50215	LLD	>5
LLD	0	2.46962	LLD	0
LLD	0	2.56319	LLD	0
LLD	1	2.30835	LLD	1
LLD	0	2.24359	LLD	0
LLD	0	1.70823	LLD	0
LLD	0	2.69195	LLD	0
LLD	0	2.87187	LLD	0
LLD	1	2.09742	LLD	1
LLD	0	2.26114	LLD	0
LLD	2	2.1086	LLD	2
LLD	0	2.47309	LLD	0
LLD	1	2.39339	LLD	1
LLD	0	2.24485	LLD	0
LLD	0	2.40227	LLD	0
LLD	2	1.52913	LLD	2
LLD	2	2.22805	LLD	2
LLD	3	2.36434	LLD	3
LLD	1	2.16954	LLD	1
LLD	0	2.57834	LLD	0
LLD	0	2.26459	LLD	0
LLD	5	2.15603	LLD	5
LLD	2	1.75066	LLD	2
LLD	6	2.42356	LLD	>5
LLD	1	2.27788	LLD	1
LLD	0	2.26014	LLD	0
LLD	4	2.38144	LLD	4
LLD	0	2.56864	LLD	0
LLD	2	2.48842	LLD	2
LLD	1	2.83568	LLD	1
LLD	0	2.01922	LLD	0
LLD	0	2.46666	LLD	0
LLD	0	2.41886	LLD	0
LLD	2	2.54314	LLD	2
LLD	1	2.15986	LLD	1
LLD	3	2.46486	LLD	3
LLD	1	2.16107	LLD	1
LLD	12	2.28031	LLD	>5
LLD	5	2.23233	LLD	5
LLD	2	2.23923	LLD	2
LLD	3	2.04331	LLD	3
LLD	2	2.5819	LLD	2
LLD	0	1.86326	LLD	0
LLD	1	2.4627	LLD	1
LLD	0	2.23825	LLD	0
LLD	0	2.52487	LLD	0
LLD	2	2.70633	LLD	2
LLD	0	2.21923	LLD	0
LLD	0	2.41345	LLD	0
LLD	2	2.17955	LLD	2
LLD	0	1.65377	LLD	0
LLD	4	1.82948	LLD	4
LLD	1	2.54492	LLD	1
LLD	0	2.00005	LLD	0
LLD	0	2.37695	LLD	0
LLD	0	2.62006	LLD	0
LLD	0	1.90357	LLD	0
LLD	0	2.24453	LLD	0
LLD	0	1.97265	LLD	0
LLD	0	2.53434	LLD	0
LLD	1	1.86175	LLD	1
LLD	1	2.04453	LLD	1
LLD	0	2.25099	LLD	0
LLD	4	2.51715	LLD	4
LLD	1	2.4465	LLD	1
LLD	1	2.31932	LLD	1
LLD	0	2.2492	LLD	0
LLD	0	2.03009	LLD	0
LLD	1	2.02458	LLD	1
LLD	0	2.33656	LLD	0
LLD	1	2.39304	LLD	1
LLD	2	2.1723	LLD	2
LLD	12	2.2268	LLD	>5
LLD	1	2.52527	LLD	1
LLD	0	2.00055	LLD	0
LLD	1	2.24398	LLD	1
LLD	1	2.51651	LLD	1
LLD	1	1.90669	LLD	1
LLD	0	1.8634	LLD	0
LLD	0	2.10116	LLD	0
LLD	0	2.31707	LLD	0
LLD	0	2.41516	LLD	0
LLD	5	2.405	LLD	5
LLD	1	2.48694	LLD	1
LLD	1	1.89598	LLD	1
LLD	8	2.28386	LLD	>5
LLD	0	2.18957	LLD	0
LLD	0	2.39094	LLD	0
LLD	1	2.64383	LLD	1
LLD	0	2.30574	LLD	0
LLD	1	2.3077	LLD	1
LLD	0	1.83589	LLD	0
LLD	0	2.66265	LLD	0
LLD	0	2.51585	LLD	0
LLD	0	2.23587	LLD	0
LLD	0	2.0256	LLD	0
LLD	0	2.23992	LLD	0
LLD	5	2.10189	LLD	5
LLD	7	1.77151	LLD	>5
LLD	0	2.37806	LLD	0
LLD	0	2.61946	LLD	0
LLD	0	2.81768	LLD	0
LLD	1	2.6483	LLD	1
LLD	1	2.22892	LLD	1
LLD	0	2.2535	LLD	0
LLD	0	2.4865	LLD	0
LLD	1	2.15481	LLD	1
LLD	1	1.97966	LLD	1
LLD	0	2.00507	LLD	0
LLD	4	2.23475	LLD	4
LLD	1	2.7059	LLD	1
LLD	0	1.86735	LLD	0
LLD	0	2.47276	LLD	0

## Sheet: Figure_2
Figure 2:	Overview of the number of associated microbial features
	Number of associations in each of the analysis done (per cohort, single-drug and multi-drug models) and microbial feature (taxa and pathways)
Meds	Feature	Test	Cohort	value
ACE inhibitors	1_Taxa	1_Uni	1_meta	18
ACE inhibitors	1_Taxa	2_Multi	1_meta	0
ACE inhibitors	2_Path	1_Uni	1_meta	0
ACE inhibitors	2_Path	2_Multi	1_meta	0
ACE inhibitors	1_Taxa	1_Uni	2_LLD	0
ACE inhibitors	1_Taxa	2_Multi	2_LLD	0
ACE inhibitors	2_Path	1_Uni	2_LLD	0
ACE inhibitors	2_Path	2_Multi	2_LLD	1
ACE inhibitors	1_Taxa	1_Uni	3_mibs	0
ACE inhibitors	1_Taxa	2_Multi	3_mibs	0
ACE inhibitors	2_Path	1_Uni	3_mibs	0
ACE inhibitors	2_Path	2_Multi	3_mibs	0
ACE inhibitors	1_Taxa	1_Uni	4_IBD	2
ACE inhibitors	1_Taxa	2_Multi	4_IBD	2
ACE inhibitors	2_Path	1_Uni	4_IBD	0
ACE inhibitors	2_Path	2_Multi	4_IBD	0
Alpha blockers	1_Taxa	1_Uni	1_meta	1
Alpha blockers	1_Taxa	2_Multi	1_meta	1
Alpha blockers	2_Path	1_Uni	1_meta	0
Alpha blockers	2_Path	2_Multi	1_meta	0
Alpha blockers	1_Taxa	1_Uni	2_LLD	3
Alpha blockers	1_Taxa	2_Multi	2_LLD	1
Alpha blockers	2_Path	1_Uni	2_LLD	0
Alpha blockers	2_Path	2_Multi	2_LLD	0
Alpha blockers	1_Taxa	1_Uni	3_mibs	4
Alpha blockers	1_Taxa	2_Multi	3_mibs	4
Alpha blockers	2_Path	1_Uni	3_mibs	0
Alpha blockers	2_Path	2_Multi	3_mibs	0
Alpha blockers	1_Taxa	1_Uni	4_IBD	0
Alpha blockers	1_Taxa	2_Multi	4_IBD	0
Alpha blockers	2_Path	1_Uni	4_IBD	0
Alpha blockers	2_Path	2_Multi	4_IBD	0
Angiotensin II inhibitors	1_Taxa	1_Uni	1_meta	1
Angiotensin II inhibitors	1_Taxa	2_Multi	1_meta	0
Angiotensin II inhibitors	2_Path	1_Uni	1_meta	0
Angiotensin II inhibitors	2_Path	2_Multi	1_meta	0
Angiotensin II inhibitors	1_Taxa	1_Uni	2_LLD	0
Angiotensin II inhibitors	1_Taxa	2_Multi	2_LLD	0
Angiotensin II inhibitors	2_Path	1_Uni	2_LLD	0
Angiotensin II inhibitors	2_Path	2_Multi	2_LLD	0
Angiotensin II inhibitors	1_Taxa	1_Uni	3_mibs	0
Angiotensin II inhibitors	1_Taxa	2_Multi	3_mibs	0
Angiotensin II inhibitors	2_Path	1_Uni	3_mibs	0
Angiotensin II inhibitors	2_Path	2_Multi	3_mibs	0
Angiotensin II inhibitors	1_Taxa	1_Uni	4_IBD	0
Angiotensin II inhibitors	1_Taxa	2_Multi	4_IBD	0
Angiotensin II inhibitors	2_Path	1_Uni	4_IBD	0
Angiotensin II inhibitors	2_Path	2_Multi	4_IBD	0
Anti epileptics	1_Taxa	1_Uni	1_meta	0
Anti epileptics	1_Taxa	2_Multi	1_meta	0
Anti epileptics	2_Path	1_Uni	1_meta	0
Anti epileptics	2_Path	2_Multi	1_meta	0
Anti epileptics	1_Taxa	1_Uni	2_LLD	1
Anti epileptics	1_Taxa	2_Multi	2_LLD	1
Anti epileptics	2_Path	1_Uni	2_LLD	0
Anti epileptics	2_Path	2_Multi	2_LLD	0
Anti epileptics	1_Taxa	1_Uni	3_mibs	0
Anti epileptics	1_Taxa	2_Multi	3_mibs	0
Anti epileptics	2_Path	1_Uni	3_mibs	0
Anti epileptics	2_Path	2_Multi	3_mibs	0
Anti epileptics	1_Taxa	1_Uni	4_IBD	1
Anti epileptics	1_Taxa	2_Multi	4_IBD	1
Anti epileptics	2_Path	1_Uni	4_IBD	1
Anti epileptics	2_Path	2_Multi	4_IBD	2
Anti histamines	1_Taxa	1_Uni	1_meta	0
Anti histamines	1_Taxa	2_Multi	1_meta	0
Anti histamines	2_Path	1_Uni	1_meta	0
Anti histamines	2_Path	2_Multi	1_meta	0
Anti histamines	1_Taxa	1_Uni	2_LLD	1
Anti histamines	1_Taxa	2_Multi	2_LLD	0
Anti histamines	2_Path	1_Uni	2_LLD	0
Anti histamines	2_Path	2_Multi	2_LLD	0
Anti histamines	1_Taxa	1_Uni	3_mibs	0
Anti histamines	1_Taxa	2_Multi	3_mibs	0
Anti histamines	2_Path	1_Uni	3_mibs	0
Anti histamines	2_Path	2_Multi	3_mibs	0
Anti histamines	1_Taxa	1_Uni	4_IBD	0
Anti histamines	1_Taxa	2_Multi	4_IBD	0
Anti histamines	2_Path	1_Uni	4_IBD	0
Anti histamines	2_Path	2_Multi	4_IBD	0
Anti-androgen oral contraceptives	1_Taxa	1_Uni	1_meta	0
Anti-androgen oral contraceptives	1_Taxa	2_Multi	1_meta	0
Anti-androgen oral contraceptives	2_Path	1_Uni	1_meta	0
Anti-androgen oral contraceptives	2_Path	2_Multi	1_meta	0
Anti-androgen oral contraceptives	1_Taxa	1_Uni	2_LLD	4
Anti-androgen oral contraceptives	1_Taxa	2_Multi	2_LLD	6
Anti-androgen oral contraceptives	2_Path	1_Uni	2_LLD	0
Anti-androgen oral contraceptives	2_Path	2_Multi	2_LLD	0
Anti-androgen oral contraceptives	1_Taxa	1_Uni	3_mibs	1
Anti-androgen oral contraceptives	1_Taxa	2_Multi	3_mibs	1
Anti-androgen oral contraceptives	2_Path	1_Uni	3_mibs	0
Anti-androgen oral contraceptives	2_Path	2_Multi	3_mibs	0
Anti-androgen oral contraceptives	1_Taxa	1_Uni	4_IBD	0
Anti-androgen oral contraceptives	1_Taxa	2_Multi	4_IBD	0
Anti-androgen oral contraceptives	2_Path	1_Uni	4_IBD	0
Anti-androgen oral contraceptives	2_Path	2_Multi	4_IBD	0
Antibiotics	1_Taxa	1_Uni	1_meta	3
Antibiotics	1_Taxa	2_Multi	1_meta	0
Antibiotics	2_Path	1_Uni	1_meta	10
Antibiotics	2_Path	2_Multi	1_meta	7
Antibiotics	1_Taxa	1_Uni	2_LLD	10
Antibiotics	1_Taxa	2_Multi	2_LLD	7
Antibiotics	2_Path	1_Uni	2_LLD	2
Antibiotics	2_Path	2_Multi	2_LLD	6
Antibiotics	1_Taxa	1_Uni	3_mibs	0
Antibiotics	1_Taxa	2_Multi	3_mibs	0
Antibiotics	2_Path	1_Uni	3_mibs	0
Antibiotics	2_Path	2_Multi	3_mibs	0
Antibiotics	1_Taxa	1_Uni	4_IBD	5
Antibiotics	1_Taxa	2_Multi	4_IBD	4
Antibiotics	2_Path	1_Uni	4_IBD	0
Antibiotics	2_Path	2_Multi	4_IBD	0
Benzodiazepines derivates	1_Taxa	1_Uni	1_meta	3
Benzodiazepines derivates	1_Taxa	2_Multi	1_meta	0
Benzodiazepines derivates	2_Path	1_Uni	1_meta	0
Benzodiazepines derivates	2_Path	2_Multi	1_meta	0
Benzodiazepines derivates	1_Taxa	1_Uni	2_LLD	0
Benzodiazepines derivates	1_Taxa	2_Multi	2_LLD	0
Benzodiazepines derivates	2_Path	1_Uni	2_LLD	0
Benzodiazepines derivates	2_Path	2_Multi	2_LLD	0
Benzodiazepines derivates	1_Taxa	1_Uni	3_mibs	0
Benzodiazepines derivates	1_Taxa	2_Multi	3_mibs	0
Benzodiazepines derivates	2_Path	1_Uni	3_mibs	5
Benzodiazepines derivates	2_Path	2_Multi	3_mibs	1
Benzodiazepines derivates	1_Taxa	1_Uni	4_IBD	17
Benzodiazepines derivates	1_Taxa	2_Multi	4_IBD	13
Benzodiazepines derivates	2_Path	1_Uni	4_IBD	0
Benzodiazepines derivates	2_Path	2_Multi	4_IBD	0
Beta blockers	1_Taxa	1_Uni	1_meta	8
Beta blockers	1_Taxa	2_Multi	1_meta	0
Beta blockers	2_Path	1_Uni	1_meta	5
Beta blockers	2_Path	2_Multi	1_meta	0
Beta blockers	1_Taxa	1_Uni	2_LLD	7
Beta blockers	1_Taxa	2_Multi	2_LLD	0
Beta blockers	2_Path	1_Uni	2_LLD	3
Beta blockers	2_Path	2_Multi	2_LLD	0
Beta blockers	1_Taxa	1_Uni	3_mibs	0
Beta blockers	1_Taxa	2_Multi	3_mibs	0
Beta blockers	2_Path	1_Uni	3_mibs	0
Beta blockers	2_Path	2_Multi	3_mibs	0
Beta blockers	1_Taxa	1_Uni	4_IBD	0
Beta blockers	1_Taxa	2_Multi	4_IBD	0
Beta blockers	2_Path	1_Uni	4_IBD	4
Beta blockers	2_Path	2_Multi	4_IBD	0
Beta sympathomimetic inhalers	1_Taxa	1_Uni	1_meta	0
Beta sympathomimetic inhalers	1_Taxa	2_Multi	1_meta	0
Beta sympathomimetic inhalers	2_Path	1_Uni	1_meta	0
Beta sympathomimetic inhalers	2_Path	2_Multi	1_meta	0
Beta sympathomimetic inhalers	1_Taxa	1_Uni	2_LLD	3
Beta sympathomimetic inhalers	1_Taxa	2_Multi	2_LLD	2
Beta sympathomimetic inhalers	2_Path	1_Uni	2_LLD	1
Beta sympathomimetic inhalers	2_Path	2_Multi	2_LLD	0
Beta sympathomimetic inhalers	1_Taxa	1_Uni	3_mibs	1
Beta sympathomimetic inhalers	1_Taxa	2_Multi	3_mibs	0
Beta sympathomimetic inhalers	2_Path	1_Uni	3_mibs	0
Beta sympathomimetic inhalers	2_Path	2_Multi	3_mibs	0
Beta sympathomimetic inhalers	1_Taxa	1_Uni	4_IBD	2
Beta sympathomimetic inhalers	1_Taxa	2_Multi	4_IBD	0
Beta sympathomimetic inhalers	2_Path	1_Uni	4_IBD	0
Beta sympathomimetic inhalers	2_Path	2_Multi	4_IBD	0
Bisphosphonates	1_Taxa	1_Uni	1_meta	0
Bisphosphonates	1_Taxa	2_Multi	1_meta	0
Bisphosphonates	2_Path	1_Uni	1_meta	0
Bisphosphonates	2_Path	2_Multi	1_meta	0
Bisphosphonates	1_Taxa	1_Uni	2_LLD	0
Bisphosphonates	1_Taxa	2_Multi	2_LLD	0
Bisphosphonates	2_Path	1_Uni	2_LLD	0
Bisphosphonates	2_Path	2_Multi	2_LLD	0
Bisphosphonates	1_Taxa	1_Uni	3_mibs	0
Bisphosphonates	1_Taxa	2_Multi	3_mibs	0
Bisphosphonates	2_Path	1_Uni	3_mibs	0
Bisphosphonates	2_Path	2_Multi	3_mibs	0
Bisphosphonates	1_Taxa	1_Uni	4_IBD	0
Bisphosphonates	1_Taxa	2_Multi	4_IBD	0
Bisphosphonates	2_Path	1_Uni	4_IBD	0
Bisphosphonates	2_Path	2_Multi	4_IBD	0
Calcium	1_Taxa	1_Uni	1_meta	0
Calcium	1_Taxa	2_Multi	1_meta	0
Calcium	2_Path	1_Uni	1_meta	1
Calcium	2_Path	2_Multi	1_meta	0
Calcium	1_Taxa	1_Uni	2_LLD	1
Calcium	1_Taxa	2_Multi	2_LLD	2
Calcium	2_Path	1_Uni	2_LLD	0
Calcium	2_Path	2_Multi	2_LLD	0
Calcium	1_Taxa	1_Uni	3_mibs	0
Calcium	1_Taxa	2_Multi	3_mibs	0
Calcium	2_Path	1_Uni	3_mibs	0
Calcium	2_Path	2_Multi	3_mibs	0
Calcium	1_Taxa	1_Uni	4_IBD	25
Calcium	1_Taxa	2_Multi	4_IBD	0
Calcium	2_Path	1_Uni	4_IBD	21
Calcium	2_Path	2_Multi	4_IBD	0
Calcium channel blockers	1_Taxa	1_Uni	1_meta	0
Calcium channel blockers	1_Taxa	2_Multi	1_meta	0
Calcium channel blockers	2_Path	1_Uni	1_meta	0
Calcium channel blockers	2_Path	2_Multi	1_meta	0
Calcium channel blockers	1_Taxa	1_Uni	2_LLD	0
Calcium channel blockers	2_Path	1_Uni	2_LLD	0
Calcium channel blockers	2_Path	2_Multi	2_LLD	0
Calcium channel blockers	1_Taxa	1_Uni	3_mibs	1
Calcium channel blockers	1_Taxa	2_Multi	3_mibs	1
Calcium channel blockers	2_Path	1_Uni	3_mibs	0
Calcium channel blockers	2_Path	2_Multi	3_mibs	0
Calcium channel blockers	1_Taxa	1_Uni	4_IBD	1
Calcium channel blockers	1_Taxa	2_Multi	4_IBD	1
Calcium channel blockers	2_Path	1_Uni	4_IBD	0
Calcium channel blockers	2_Path	2_Multi	4_IBD	0
Calcium channel blockers	1_Taxa	2_Multi	2_LLD	0
Folic acid	1_Taxa	1_Uni	1_meta	0
Folic acid	1_Taxa	2_Multi	1_meta	0
Folic acid	2_Path	1_Uni	1_meta	0
Folic acid	2_Path	2_Multi	1_meta	0
Folic acid	1_Taxa	1_Uni	2_LLD	2
Folic acid	1_Taxa	2_Multi	2_LLD	6
Folic acid	2_Path	1_Uni	2_LLD	0
Folic acid	2_Path	2_Multi	2_LLD	0
Folic acid	1_Taxa	1_Uni	3_mibs	0
Folic acid	1_Taxa	2_Multi	3_mibs	0
Folic acid	2_Path	1_Uni	3_mibs	0
Folic acid	2_Path	2_Multi	3_mibs	0
Folic acid	1_Taxa	1_Uni	4_IBD	0
Folic acid	1_Taxa	2_Multi	4_IBD	0
Folic acid	2_Path	1_Uni	4_IBD	0
Folic acid	2_Path	2_Multi	4_IBD	0
insulin	1_Taxa	1_Uni	1_meta	0
insulin	1_Taxa	2_Multi	1_meta	0
insulin	2_Path	1_Uni	1_meta	0
insulin	2_Path	2_Multi	1_meta	0
insulin	1_Taxa	1_Uni	2_LLD	2
insulin	1_Taxa	2_Multi	2_LLD	2
insulin	2_Path	1_Uni	2_LLD	0
insulin	2_Path	2_Multi	2_LLD	0
insulin	1_Taxa	1_Uni	3_mibs	0
insulin	1_Taxa	2_Multi	3_mibs	0
insulin	2_Path	1_Uni	3_mibs	0
insulin	2_Path	2_Multi	3_mibs	0
insulin	1_Taxa	1_Uni	4_IBD	0
insulin	1_Taxa	2_Multi	4_IBD	0
insulin	2_Path	1_Uni	4_IBD	0
insulin	2_Path	2_Multi	4_IBD	0
Iron preparations	1_Taxa	1_Uni	1_meta	0
Iron preparations	1_Taxa	2_Multi	1_meta	0
Iron preparations	2_Path	1_Uni	1_meta	0
Iron preparations	2_Path	2_Multi	1_meta	0
Iron preparations	1_Taxa	1_Uni	2_LLD	2
Iron preparations	1_Taxa	2_Multi	2_LLD	2
Iron preparations	2_Path	1_Uni	2_LLD	0
Iron preparations	2_Path	2_Multi	2_LLD	0
Iron preparations	1_Taxa	1_Uni	3_mibs	0
Iron preparations	1_Taxa	2_Multi	3_mibs	0
Iron preparations	2_Path	1_Uni	3_mibs	0
Iron preparations	2_Path	2_Multi	3_mibs	0
Iron preparations	1_Taxa	1_Uni	4_IBD	0
Iron preparations	1_Taxa	2_Multi	4_IBD	0
Iron preparations	2_Path	1_Uni	4_IBD	0
Iron preparations	2_Path	2_Multi	4_IBD	0
IUD that includes hormones	1_Taxa	1_Uni	1_meta	0
IUD that includes hormones	1_Taxa	2_Multi	1_meta	0
IUD that includes hormones	2_Path	1_Uni	1_meta	0
IUD that includes hormones	2_Path	2_Multi	1_meta	0
IUD that includes hormones	1_Taxa	1_Uni	2_LLD	0
IUD that includes hormones	1_Taxa	2_Multi	2_LLD	0
IUD that includes hormones	2_Path	1_Uni	2_LLD	0
IUD that includes hormones	2_Path	2_Multi	2_LLD	0
IUD that includes hormones	1_Taxa	1_Uni	3_mibs	0
IUD that includes hormones	1_Taxa	2_Multi	3_mibs	0
IUD that includes hormones	2_Path	1_Uni	3_mibs	0
IUD that includes hormones	2_Path	2_Multi	3_mibs	0
IUD that includes hormones	1_Taxa	1_Uni	4_IBD	2
IUD that includes hormones	1_Taxa	2_Multi	4_IBD	2
IUD that includes hormones	2_Path	1_Uni	4_IBD	0
IUD that includes hormones	2_Path	2_Multi	4_IBD	0
K saving diuretics	1_Taxa	1_Uni	1_meta	0
K saving diuretics	1_Taxa	2_Multi	1_meta	0
K saving diuretics	2_Path	1_Uni	1_meta	0
K saving diuretics	2_Path	2_Multi	1_meta	0
K saving diuretics	1_Taxa	1_Uni	2_LLD	1
K saving diuretics	1_Taxa	2_Multi	2_LLD	0
K saving diuretics	2_Path	1_Uni	2_LLD	0
K saving diuretics	2_Path	2_Multi	2_LLD	0
K saving diuretics	1_Taxa	1_Uni	3_mibs	0
K saving diuretics	1_Taxa	2_Multi	3_mibs	0
K saving diuretics	2_Path	1_Uni	3_mibs	0
K saving diuretics	2_Path	2_Multi	3_mibs	0
K saving diuretics	1_Taxa	1_Uni	4_IBD	4
K saving diuretics	1_Taxa	2_Multi	4_IBD	1
K saving diuretics	2_Path	1_Uni	4_IBD	6
K saving diuretics	2_Path	2_Multi	4_IBD	2
Laxatives	1_Taxa	1_Uni	1_meta	18
Laxatives	1_Taxa	2_Multi	1_meta	17
Laxatives	2_Path	1_Uni	1_meta	99
Laxatives	2_Path	2_Multi	1_meta	83
Laxatives	1_Taxa	1_Uni	2_LLD	17
Laxatives	1_Taxa	2_Multi	2_LLD	7
Laxatives	2_Path	1_Uni	2_LLD	41
Laxatives	2_Path	2_Multi	2_LLD	27
Laxatives	1_Taxa	1_Uni	3_mibs	1
Laxatives	1_Taxa	2_Multi	3_mibs	0
Laxatives	2_Path	1_Uni	3_mibs	1
Laxatives	2_Path	2_Multi	3_mibs	9
Laxatives	1_Taxa	1_Uni	4_IBD	2
Laxatives	1_Taxa	2_Multi	4_IBD	0
Laxatives	2_Path	1_Uni	4_IBD	2
Laxatives	2_Path	2_Multi	4_IBD	0
Levothyroxin	1_Taxa	1_Uni	1_meta	0
Levothyroxin	1_Taxa	2_Multi	1_meta	0
Levothyroxin	2_Path	1_Uni	1_meta	0
Levothyroxin	2_Path	2_Multi	1_meta	0
Levothyroxin	1_Taxa	1_Uni	2_LLD	0
Levothyroxin	1_Taxa	2_Multi	2_LLD	0
Levothyroxin	2_Path	1_Uni	2_LLD	0
Levothyroxin	2_Path	2_Multi	2_LLD	0
Levothyroxin	1_Taxa	1_Uni	3_mibs	0
Levothyroxin	1_Taxa	2_Multi	3_mibs	0
Levothyroxin	2_Path	1_Uni	3_mibs	0
Levothyroxin	2_Path	2_Multi	3_mibs	0
Levothyroxin	1_Taxa	1_Uni	4_IBD	3
Levothyroxin	1_Taxa	2_Multi	4_IBD	3
Levothyroxin	2_Path	1_Uni	4_IBD	0
Levothyroxin	2_Path	2_Multi	4_IBD	0
Melatonine	1_Taxa	1_Uni	1_meta	0
Melatonine	1_Taxa	2_Multi	1_meta	0
Melatonine	2_Path	1_Uni	1_meta	0
Melatonine	2_Path	2_Multi	1_meta	0
Melatonine	1_Taxa	1_Uni	2_LLD	3
Melatonine	1_Taxa	2_Multi	2_LLD	0
Melatonine	2_Path	1_Uni	2_LLD	0
Melatonine	2_Path	2_Multi	2_LLD	0
Melatonine	1_Taxa	1_Uni	3_mibs	0
Melatonine	1_Taxa	2_Multi	3_mibs	0
Melatonine	2_Path	1_Uni	3_mibs	0
Melatonine	2_Path	2_Multi	3_mibs	0
Melatonine	1_Taxa	1_Uni	4_IBD	2
Melatonine	1_Taxa	2_Multi	4_IBD	2
Melatonine	2_Path	1_Uni	4_IBD	0
Melatonine	2_Path	2_Multi	4_IBD	0
Mesalazines	1_Taxa	1_Uni	1_meta	0
Mesalazines	1_Taxa	2_Multi	1_meta	0
Mesalazines	2_Path	1_Uni	1_meta	0
Mesalazines	2_Path	2_Multi	1_meta	0
Mesalazines	1_Taxa	1_Uni	2_LLD	0
Mesalazines	1_Taxa	2_Multi	2_LLD	0
Mesalazines	2_Path	1_Uni	2_LLD	0
Mesalazines	2_Path	2_Multi	2_LLD	0
Mesalazines	1_Taxa	1_Uni	3_mibs	0
Mesalazines	1_Taxa	2_Multi	3_mibs	0
Mesalazines	2_Path	1_Uni	3_mibs	0
Mesalazines	2_Path	2_Multi	3_mibs	0
Mesalazines	1_Taxa	1_Uni	4_IBD	2
Mesalazines	1_Taxa	2_Multi	4_IBD	1
Mesalazines	2_Path	1_Uni	4_IBD	0
Mesalazines	2_Path	2_Multi	4_IBD	0
Metformin	1_Taxa	1_Uni	1_meta	12
Metformin	1_Taxa	2_Multi	1_meta	0
Metformin	2_Path	1_Uni	1_meta	106
Metformin	2_Path	2_Multi	1_meta	49
Metformin	1_Taxa	1_Uni	2_LLD	21
Metformin	1_Taxa	2_Multi	2_LLD	1
Metformin	2_Path	1_Uni	2_LLD	93
Metformin	2_Path	2_Multi	2_LLD	30
Metformin	1_Taxa	1_Uni	3_mibs	0
Metformin	1_Taxa	2_Multi	3_mibs	0
Metformin	2_Path	1_Uni	3_mibs	0
Metformin	2_Path	2_Multi	3_mibs	0
Metformin	1_Taxa	1_Uni	4_IBD	4
Metformin	1_Taxa	2_Multi	4_IBD	2
Metformin	2_Path	1_Uni	4_IBD	1
Metformin	2_Path	2_Multi	4_IBD	0
Methylphenidate	1_Taxa	1_Uni	1_meta	0
Methylphenidate	1_Taxa	2_Multi	1_meta	0
Methylphenidate	2_Path	1_Uni	1_meta	0
Methylphenidate	2_Path	2_Multi	1_meta	0
Methylphenidate	1_Taxa	1_Uni	2_LLD	0
Methylphenidate	1_Taxa	2_Multi	2_LLD	0
Methylphenidate	2_Path	1_Uni	2_LLD	0
Methylphenidate	2_Path	2_Multi	2_LLD	0
Methylphenidate	1_Taxa	1_Uni	3_mibs	0
Methylphenidate	1_Taxa	2_Multi	3_mibs	0
Methylphenidate	2_Path	1_Uni	3_mibs	0
Methylphenidate	2_Path	2_Multi	3_mibs	0
Methylphenidate	1_Taxa	1_Uni	4_IBD	1
Methylphenidate	1_Taxa	2_Multi	4_IBD	1
Methylphenidate	2_Path	1_Uni	4_IBD	0
Methylphenidate	2_Path	2_Multi	4_IBD	0
NSAIDs	1_Taxa	1_Uni	1_meta	0
NSAIDs	1_Taxa	2_Multi	1_meta	0
NSAIDs	2_Path	1_Uni	1_meta	0
NSAIDs	2_Path	2_Multi	1_meta	0
NSAIDs	1_Taxa	1_Uni	2_LLD	0
NSAIDs	1_Taxa	2_Multi	2_LLD	0
NSAIDs	2_Path	1_Uni	2_LLD	0
NSAIDs	2_Path	2_Multi	2_LLD	0
NSAIDs	1_Taxa	1_Uni	3_mibs	0
NSAIDs	1_Taxa	2_Multi	3_mibs	0
NSAIDs	2_Path	1_Uni	3_mibs	0
NSAIDs	2_Path	2_Multi	3_mibs	4
NSAIDs	1_Taxa	1_Uni	4_IBD	0
NSAIDs	1_Taxa	2_Multi	4_IBD	0
NSAIDs	2_Path	1_Uni	4_IBD	0
NSAIDs	2_Path	2_Multi	4_IBD	0
Opiats	1_Taxa	1_Uni	1_meta	5
Opiats	1_Taxa	2_Multi	1_meta	0
Opiats	2_Path	1_Uni	1_meta	4
Opiats	2_Path	2_Multi	1_meta	0
Opiats	1_Taxa	1_Uni	2_LLD	0
Opiats	1_Taxa	2_Multi	2_LLD	0
Opiats	2_Path	1_Uni	2_LLD	1
Opiats	2_Path	2_Multi	2_LLD	2
Opiats	1_Taxa	1_Uni	3_mibs	0
Opiats	1_Taxa	2_Multi	3_mibs	0
Opiats	2_Path	1_Uni	3_mibs	0
Opiats	2_Path	2_Multi	3_mibs	0
Opiats	1_Taxa	1_Uni	4_IBD	3
Opiats	1_Taxa	2_Multi	4_IBD	1
Opiats	2_Path	1_Uni	4_IBD	3
Opiats	2_Path	2_Multi	4_IBD	0
Oral antidiabetics	1_Taxa	1_Uni	1_meta	1
Oral antidiabetics	1_Taxa	2_Multi	1_meta	0
Oral antidiabetics	2_Path	1_Uni	1_meta	0
Oral antidiabetics	2_Path	2_Multi	1_meta	0
Oral antidiabetics	1_Taxa	1_Uni	2_LLD	2
Oral antidiabetics	1_Taxa	2_Multi	2_LLD	1
Oral antidiabetics	2_Path	1_Uni	2_LLD	0
Oral antidiabetics	2_Path	2_Multi	2_LLD	0
Oral antidiabetics	1_Taxa	1_Uni	3_mibs	0
Oral antidiabetics	1_Taxa	2_Multi	3_mibs	0
Oral antidiabetics	2_Path	1_Uni	3_mibs	1
Oral antidiabetics	2_Path	2_Multi	3_mibs	0
Oral antidiabetics	1_Taxa	1_Uni	4_IBD	2
Oral antidiabetics	1_Taxa	2_Multi	4_IBD	2
Oral antidiabetics	2_Path	1_Uni	4_IBD	0
Oral antidiabetics	2_Path	2_Multi	4_IBD	0
Oral contraceptives	1_Taxa	1_Uni	1_meta	0
Oral contraceptives	1_Taxa	2_Multi	1_meta	0
Oral contraceptives	2_Path	1_Uni	1_meta	0
Oral contraceptives	2_Path	2_Multi	1_meta	0
Oral contraceptives	1_Taxa	1_Uni	2_LLD	1
Oral contraceptives	1_Taxa	2_Multi	2_LLD	1
Oral contraceptives	2_Path	1_Uni	2_LLD	0
Oral contraceptives	2_Path	2_Multi	2_LLD	0
Oral contraceptives	1_Taxa	1_Uni	3_mibs	0
Oral contraceptives	1_Taxa	2_Multi	3_mibs	0
Oral contraceptives	2_Path	1_Uni	3_mibs	0
Oral contraceptives	2_Path	2_Multi	3_mibs	0
Oral contraceptives	1_Taxa	1_Uni	4_IBD	0
Oral contraceptives	1_Taxa	2_Multi	4_IBD	0
Oral contraceptives	2_Path	1_Uni	4_IBD	0
Oral contraceptives	2_Path	2_Multi	4_IBD	0
Oral steroids	1_Taxa	1_Uni	1_meta	4
Oral steroids	1_Taxa	2_Multi	1_meta	0
Oral steroids	2_Path	1_Uni	1_meta	0
Oral steroids	2_Path	2_Multi	1_meta	0
Oral steroids	1_Taxa	1_Uni	2_LLD	0
Oral steroids	1_Taxa	2_Multi	2_LLD	0
Oral steroids	2_Path	1_Uni	2_LLD	0
Oral steroids	2_Path	2_Multi	2_LLD	0
Oral steroids	1_Taxa	1_Uni	3_mibs	0
Oral steroids	1_Taxa	2_Multi	3_mibs	0
Oral steroids	2_Path	1_Uni	3_mibs	0
Oral steroids	2_Path	2_Multi	3_mibs	0
Oral steroids	1_Taxa	1_Uni	4_IBD	2
Oral steroids	1_Taxa	2_Multi	4_IBD	7
Oral steroids	2_Path	1_Uni	4_IBD	0
Oral steroids	2_Path	2_Multi	4_IBD	4
Other antidepressants	1_Taxa	1_Uni	1_meta	1
Other antidepressants	1_Taxa	2_Multi	1_meta	0
Other antidepressants	2_Path	1_Uni	1_meta	0
Other antidepressants	2_Path	2_Multi	1_meta	0
Other antidepressants	1_Taxa	1_Uni	2_LLD	1
Other antidepressants	1_Taxa	2_Multi	2_LLD	0
Other antidepressants	2_Path	1_Uni	2_LLD	0
Other antidepressants	2_Path	2_Multi	2_LLD	0
Other antidepressants	1_Taxa	1_Uni	3_mibs	0
Other antidepressants	1_Taxa	2_Multi	3_mibs	0
Other antidepressants	2_Path	1_Uni	3_mibs	0
Other antidepressants	2_Path	2_Multi	3_mibs	0
Other antidepressants	1_Taxa	1_Uni	4_IBD	1
Other antidepressants	1_Taxa	2_Multi	4_IBD	1
Other antidepressants	2_Path	1_Uni	4_IBD	1
Other antidepressants	2_Path	2_Multi	4_IBD	1
Paracetamol	1_Taxa	1_Uni	1_meta	0
Paracetamol	1_Taxa	2_Multi	1_meta	0
Paracetamol	2_Path	1_Uni	1_meta	0
Paracetamol	2_Path	2_Multi	1_meta	0
Paracetamol	1_Taxa	1_Uni	2_LLD	4
Paracetamol	1_Taxa	2_Multi	2_LLD	1
Paracetamol	2_Path	1_Uni	2_LLD	0
Paracetamol	2_Path	2_Multi	2_LLD	0
Paracetamol	1_Taxa	1_Uni	3_mibs	0
Paracetamol	1_Taxa	2_Multi	3_mibs	0
Paracetamol	2_Path	1_Uni	3_mibs	0
Paracetamol	2_Path	2_Multi	3_mibs	0
Paracetamol	1_Taxa	1_Uni	4_IBD	0
Paracetamol	1_Taxa	2_Multi	4_IBD	0
Paracetamol	2_Path	1_Uni	4_IBD	0
Paracetamol	2_Path	2_Multi	4_IBD	0
Platelet aggregation inhibitors	1_Taxa	1_Uni	1_meta	8
Platelet aggregation inhibitors	1_Taxa	2_Multi	1_meta	0
Platelet aggregation inhibitors	2_Path	1_Uni	1_meta	2
Platelet aggregation inhibitors	2_Path	2_Multi	1_meta	0
Platelet aggregation inhibitors	1_Taxa	1_Uni	2_LLD	9
Platelet aggregation inhibitors	1_Taxa	2_Multi	2_LLD	0
Platelet aggregation inhibitors	2_Path	1_Uni	2_LLD	1
Platelet aggregation inhibitors	2_Path	2_Multi	2_LLD	0
Platelet aggregation inhibitors	1_Taxa	1_Uni	3_mibs	2
Platelet aggregation inhibitors	1_Taxa	2_Multi	3_mibs	3
Platelet aggregation inhibitors	2_Path	1_Uni	3_mibs	0
Platelet aggregation inhibitors	2_Path	2_Multi	3_mibs	0
Platelet aggregation inhibitors	1_Taxa	1_Uni	4_IBD	3
Platelet aggregation inhibitors	1_Taxa	2_Multi	4_IBD	0
Platelet aggregation inhibitors	2_Path	1_Uni	4_IBD	0
Platelet aggregation inhibitors	2_Path	2_Multi	4_IBD	0
Proton pump inhibitors	1_Taxa	1_Uni	1_meta	40
Proton pump inhibitors	1_Taxa	2_Multi	1_meta	24
Proton pump inhibitors	2_Path	1_Uni	1_meta	166
Proton pump inhibitors	2_Path	2_Multi	1_meta	134
Proton pump inhibitors	1_Taxa	1_Uni	2_LLD	32
Proton pump inhibitors	1_Taxa	2_Multi	2_LLD	24
Proton pump inhibitors	2_Path	1_Uni	2_LLD	134
Proton pump inhibitors	2_Path	2_Multi	2_LLD	69
Proton pump inhibitors	1_Taxa	1_Uni	3_mibs	16
Proton pump inhibitors	1_Taxa	2_Multi	3_mibs	15
Proton pump inhibitors	2_Path	1_Uni	3_mibs	28
Proton pump inhibitors	2_Path	2_Multi	3_mibs	11
Proton pump inhibitors	1_Taxa	1_Uni	4_IBD	24
Proton pump inhibitors	1_Taxa	2_Multi	4_IBD	23
Proton pump inhibitors	2_Path	1_Uni	4_IBD	98
Proton pump inhibitors	2_Path	2_Multi	4_IBD	60
SSRI antidepressants	1_Taxa	1_Uni	1_meta	9
SSRI antidepressants	1_Taxa	2_Multi	1_meta	3
SSRI antidepressants	2_Path	1_Uni	1_meta	0
SSRI antidepressants	2_Path	2_Multi	1_meta	0
SSRI antidepressants	1_Taxa	1_Uni	2_LLD	1
SSRI antidepressants	1_Taxa	2_Multi	2_LLD	1
SSRI antidepressants	2_Path	1_Uni	2_LLD	0
SSRI antidepressants	2_Path	2_Multi	2_LLD	0
SSRI antidepressants	1_Taxa	1_Uni	3_mibs	0
SSRI antidepressants	1_Taxa	2_Multi	3_mibs	0
SSRI antidepressants	2_Path	1_Uni	3_mibs	1
SSRI antidepressants	2_Path	2_Multi	3_mibs	1
SSRI antidepressants	1_Taxa	1_Uni	4_IBD	1
SSRI antidepressants	1_Taxa	2_Multi	4_IBD	1
SSRI antidepressants	2_Path	1_Uni	4_IBD	0
SSRI antidepressants	2_Path	2_Multi	4_IBD	0
Statins	1_Taxa	1_Uni	1_meta	4
Statins	1_Taxa	2_Multi	1_meta	0
Statins	2_Path	1_Uni	1_meta	5
Statins	2_Path	2_Multi	1_meta	0
Statins	1_Taxa	1_Uni	2_LLD	17
Statins	1_Taxa	2_Multi	2_LLD	0
Statins	2_Path	1_Uni	2_LLD	4
Statins	2_Path	2_Multi	2_LLD	0
Statins	1_Taxa	1_Uni	3_mibs	0
Statins	1_Taxa	2_Multi	3_mibs	2
Statins	2_Path	1_Uni	3_mibs	0
Statins	2_Path	2_Multi	3_mibs	0
Statins	1_Taxa	1_Uni	4_IBD	1
Statins	1_Taxa	2_Multi	4_IBD	0
Statins	2_Path	1_Uni	4_IBD	0
Statins	2_Path	2_Multi	4_IBD	0
Steroid inhalers	1_Taxa	1_Uni	1_meta	0
Steroid inhalers	1_Taxa	2_Multi	1_meta	0
Steroid inhalers	2_Path	1_Uni	1_meta	2
Steroid inhalers	2_Path	2_Multi	1_meta	0
Steroid inhalers	1_Taxa	1_Uni	2_LLD	1
Steroid inhalers	1_Taxa	2_Multi	2_LLD	0
Steroid inhalers	2_Path	1_Uni	2_LLD	2
Steroid inhalers	2_Path	2_Multi	2_LLD	0
Steroid inhalers	1_Taxa	1_Uni	3_mibs	3
Steroid inhalers	1_Taxa	2_Multi	3_mibs	9
Steroid inhalers	2_Path	1_Uni	3_mibs	0
Steroid inhalers	2_Path	2_Multi	3_mibs	0
Steroid inhalers	1_Taxa	1_Uni	4_IBD	3
Steroid inhalers	1_Taxa	2_Multi	4_IBD	0
Steroid inhalers	2_Path	1_Uni	4_IBD	1
Steroid inhalers	2_Path	2_Multi	4_IBD	0
Steroid nose spray	1_Taxa	1_Uni	1_meta	0
Steroid nose spray	1_Taxa	2_Multi	1_meta	0
Steroid nose spray	2_Path	1_Uni	1_meta	0
Steroid nose spray	2_Path	2_Multi	1_meta	0
Steroid nose spray	1_Taxa	1_Uni	2_LLD	4
Steroid nose spray	1_Taxa	2_Multi	2_LLD	0
Steroid nose spray	2_Path	1_Uni	2_LLD	0
Steroid nose spray	2_Path	2_Multi	2_LLD	0
Steroid nose spray	1_Taxa	1_Uni	3_mibs	2
Steroid nose spray	1_Taxa	2_Multi	3_mibs	0
Steroid nose spray	2_Path	1_Uni	3_mibs	0
Steroid nose spray	2_Path	2_Multi	3_mibs	0
Steroid nose spray	1_Taxa	1_Uni	4_IBD	0
Steroid nose spray	1_Taxa	2_Multi	4_IBD	0
Steroid nose spray	2_Path	1_Uni	4_IBD	0
Steroid nose spray	2_Path	2_Multi	4_IBD	0
Thiazide diuretics	1_Taxa	1_Uni	1_meta	0
Thiazide diuretics	1_Taxa	2_Multi	1_meta	0
Thiazide diuretics	2_Path	1_Uni	1_meta	0
Thiazide diuretics	2_Path	2_Multi	1_meta	0
Thiazide diuretics	1_Taxa	1_Uni	2_LLD	0
Thiazide diuretics	1_Taxa	2_Multi	2_LLD	0
Thiazide diuretics	2_Path	1_Uni	2_LLD	0
Thiazide diuretics	2_Path	2_Multi	2_LLD	0
Thiazide diuretics	1_Taxa	1_Uni	3_mibs	0
Thiazide diuretics	1_Taxa	2_Multi	3_mibs	0
Thiazide diuretics	2_Path	1_Uni	3_mibs	0
Thiazide diuretics	2_Path	2_Multi	3_mibs	0
Thiazide diuretics	1_Taxa	1_Uni	4_IBD	1
Thiazide diuretics	1_Taxa	2_Multi	4_IBD	1
Thiazide diuretics	2_Path	1_Uni	4_IBD	0
Thiazide diuretics	2_Path	2_Multi	4_IBD	0
Tricyclic antidepressants	1_Taxa	1_Uni	1_meta	0
Tricyclic antidepressants	1_Taxa	2_Multi	1_meta	0
Tricyclic antidepressants	2_Path	1_Uni	1_meta	0
Tricyclic antidepressants	2_Path	2_Multi	1_meta	0
Tricyclic antidepressants	1_Taxa	1_Uni	2_LLD	2
Tricyclic antidepressants	1_Taxa	2_Multi	2_LLD	0
Tricyclic antidepressants	2_Path	1_Uni	2_LLD	0
Tricyclic antidepressants	2_Path	2_Multi	2_LLD	0
Tricyclic antidepressants	1_Taxa	1_Uni	3_mibs	0
Tricyclic antidepressants	1_Taxa	2_Multi	3_mibs	0
Tricyclic antidepressants	2_Path	1_Uni	3_mibs	0
Tricyclic antidepressants	2_Path	2_Multi	3_mibs	0
Tricyclic antidepressants	1_Taxa	1_Uni	4_IBD	6
Tricyclic antidepressants	1_Taxa	2_Multi	4_IBD	3
Tricyclic antidepressants	2_Path	1_Uni	4_IBD	1
Tricyclic antidepressants	2_Path	2_Multi	4_IBD	0
Triptans	1_Taxa	1_Uni	1_meta	0
Triptans	1_Taxa	2_Multi	1_meta	0
Triptans	2_Path	1_Uni	1_meta	0
Triptans	2_Path	2_Multi	1_meta	0
Triptans	1_Taxa	1_Uni	2_LLD	0
Triptans	1_Taxa	2_Multi	2_LLD	0
Triptans	2_Path	1_Uni	2_LLD	0
Triptans	2_Path	2_Multi	2_LLD	0
Triptans	1_Taxa	1_Uni	3_mibs	0
Triptans	1_Taxa	2_Multi	3_mibs	0
Triptans	2_Path	1_Uni	3_mibs	0
Triptans	2_Path	2_Multi	3_mibs	0
Triptans	1_Taxa	1_Uni	4_IBD	2
Triptans	1_Taxa	2_Multi	4_IBD	3
Triptans	2_Path	1_Uni	4_IBD	0
Triptans	2_Path	2_Multi	4_IBD	0
Vitamin D	1_Taxa	1_Uni	1_meta	20
Vitamin D	1_Taxa	2_Multi	1_meta	0
Vitamin D	2_Path	1_Uni	1_meta	11
Vitamin D	2_Path	2_Multi	1_meta	0
Vitamin D	1_Taxa	1_Uni	2_LLD	1
Vitamin D	1_Taxa	2_Multi	2_LLD	1
Vitamin D	2_Path	1_Uni	2_LLD	0
Vitamin D	2_Path	2_Multi	2_LLD	1
Vitamin D	1_Taxa	1_Uni	3_mibs	0
Vitamin D	1_Taxa	2_Multi	3_mibs	0
Vitamin D	2_Path	1_Uni	3_mibs	0
Vitamin D	2_Path	2_Multi	3_mibs	0
Vitamin D	1_Taxa	1_Uni	4_IBD	17
Vitamin D	1_Taxa	2_Multi	4_IBD	0
Vitamin D	2_Path	1_Uni	4_IBD	14
Vitamin D	2_Path	2_Multi	4_IBD	0
Vitamin K antagonists	1_Taxa	1_Uni	1_meta	0
Vitamin K antagonists	1_Taxa	2_Multi	1_meta	0
Vitamin K antagonists	2_Path	1_Uni	1_meta	0
Vitamin K antagonists	2_Path	2_Multi	1_meta	0
Vitamin K antagonists	1_Taxa	1_Uni	2_LLD	0
Vitamin K antagonists	1_Taxa	2_Multi	2_LLD	0
Vitamin K antagonists	2_Path	1_Uni	2_LLD	0
Vitamin K antagonists	2_Path	2_Multi	2_LLD	1
Vitamin K antagonists	1_Taxa	1_Uni	3_mibs	0
Vitamin K antagonists	1_Taxa	2_Multi	3_mibs	0
Vitamin K antagonists	2_Path	1_Uni	3_mibs	0
Vitamin K antagonists	2_Path	2_Multi	3_mibs	3
Vitamin K antagonists	1_Taxa	1_Uni	4_IBD	2
Vitamin K antagonists	1_Taxa	2_Multi	4_IBD	2
Vitamin K antagonists	2_Path	1_Uni	4_IBD	0
Vitamin K antagonists	2_Path	2_Multi	4_IBD	0

## Sheet: Figure_3
Figure 3:	Correlation between the relative abundance of Methanobrevibacter smithii and the pathways associated with oral steroids.
	Values of the relative abundance of M.smithii and the reads-per-kilobase (value column) of each pathway per sample.
Row.name	Cohort	Methanobrevibacter_smithii	variable	value
1	IBS	5.19933	METHANOGENESIS.PWY	538.393
2	IBS	0	METHANOGENESIS.PWY	0
3	IBS	0	METHANOGENESIS.PWY	22.0851
4	IBS	0	METHANOGENESIS.PWY	0
5	IBS	0	METHANOGENESIS.PWY	0
6	IBS	0	METHANOGENESIS.PWY	0
7	IBS	0	METHANOGENESIS.PWY	0
8	IBS	1.29392	METHANOGENESIS.PWY	64.5837
9	IBS	0.88169	METHANOGENESIS.PWY	52.4733
10	IBS	0	METHANOGENESIS.PWY	0
11	IBS	0	METHANOGENESIS.PWY	0
12	IBS	0	METHANOGENESIS.PWY	0
13	IBS	4.99627	METHANOGENESIS.PWY	306.216
14	IBS	0	METHANOGENESIS.PWY	0
15	IBS	0.13023	METHANOGENESIS.PWY	15.4826
16	IBS	0.21614	METHANOGENESIS.PWY	13.5456
17	IBS	0.18135	METHANOGENESIS.PWY	10.5384
18	IBS	5.59266	METHANOGENESIS.PWY	183.528
19	IBS	2.30166	METHANOGENESIS.PWY	204.398
20	IBS	2.79773	METHANOGENESIS.PWY	148.102
21	IBS	7.45943	METHANOGENESIS.PWY	257.432
22	IBS	0	METHANOGENESIS.PWY	0
23	IBS	0.82237	METHANOGENESIS.PWY	30.7008
24	IBS	7.03376	METHANOGENESIS.PWY	215.219
25	IBS	0	METHANOGENESIS.PWY	0
26	IBS	0	METHANOGENESIS.PWY	0
27	IBS	1.05777	METHANOGENESIS.PWY	43.8472
28	IBS	0	METHANOGENESIS.PWY	0
29	IBS	0	METHANOGENESIS.PWY	0
30	IBS	0	METHANOGENESIS.PWY	0
31	IBS	0	METHANOGENESIS.PWY	0
32	IBS	1.27957	METHANOGENESIS.PWY	54.235
33	IBS	0	METHANOGENESIS.PWY	0
34	IBS	0	METHANOGENESIS.PWY	0
35	IBS	0	METHANOGENESIS.PWY	0
36	IBS	0	METHANOGENESIS.PWY	0
37	IBS	6.15802	METHANOGENESIS.PWY	194.042
38	IBS	0	METHANOGENESIS.PWY	0
39	IBS	0.97607	METHANOGENESIS.PWY	66.2005
40	IBS	0	METHANOGENESIS.PWY	0
41	IBS	0.00781	METHANOGENESIS.PWY	0
42	IBS	0	METHANOGENESIS.PWY	0
43	IBS	1.05087	METHANOGENESIS.PWY	39.21
44	IBS	0.36431	METHANOGENESIS.PWY	13.4656
45	IBS	0	METHANOGENESIS.PWY	0
46	IBS	24.2062	METHANOGENESIS.PWY	1597.8
47	IBS	0.42793	METHANOGENESIS.PWY	30.4569
48	IBS	0	METHANOGENESIS.PWY	0
49	IBS	0.06429	METHANOGENESIS.PWY	0
50	IBS	0	METHANOGENESIS.PWY	0
51	IBS	3.44278	METHANOGENESIS.PWY	145.923
52	IBS	2.51248	METHANOGENESIS.PWY	90.8649
53	IBS	2.66206	METHANOGENESIS.PWY	213.576
54	IBS	0	METHANOGENESIS.PWY	0
55	IBS	0	METHANOGENESIS.PWY	0
56	IBS	3.59575	METHANOGENESIS.PWY	212.814
57	IBS	0	METHANOGENESIS.PWY	0
58	IBS	0	METHANOGENESIS.PWY	0
59	IBS	5.81217	METHANOGENESIS.PWY	308.92
60	IBS	0	METHANOGENESIS.PWY	0
61	IBS	1.34974	METHANOGENESIS.PWY	42.7864
62	IBS	0	METHANOGENESIS.PWY	0
63	IBS	0.23732	METHANOGENESIS.PWY	19.3444
64	IBS	0	METHANOGENESIS.PWY	0
65	IBS	0	METHANOGENESIS.PWY	0
66	IBS	0	METHANOGENESIS.PWY	0
67	IBS	0.20607	METHANOGENESIS.PWY	5.16439
68	IBS	0	METHANOGENESIS.PWY	0
69	IBS	0	METHANOGENESIS.PWY	0
70	IBS	0	METHANOGENESIS.PWY	0
71	IBS	0	METHANOGENESIS.PWY	0
72	IBS	0	METHANOGENESIS.PWY	0
73	IBS	0	METHANOGENESIS.PWY	0
74	IBS	4.7157	METHANOGENESIS.PWY	204.254
75	IBS	0	METHANOGENESIS.PWY	0
76	IBS	0	METHANOGENESIS.PWY	0
77	IBS	10.1866	METHANOGENESIS.PWY	422.167
78	IBS	0.27324	METHANOGENESIS.PWY	4.23896
79	IBS	1.84527	METHANOGENESIS.PWY	117.478
80	IBS	1.77341	METHANOGENESIS.PWY	201.124
81	IBS	0	METHANOGENESIS.PWY	0
82	IBS	0	METHANOGENESIS.PWY	0
83	IBS	0	METHANOGENESIS.PWY	0
84	IBS	0	METHANOGENESIS.PWY	0
85	IBS	0	METHANOGENESIS.PWY	0
86	IBS	0	METHANOGENESIS.PWY	0
87	IBS	0.04635	METHANOGENESIS.PWY	10.7637
88	IBS	0	METHANOGENESIS.PWY	0
89	IBS	0	METHANOGENESIS.PWY	0
90	IBS	4.06732	METHANOGENESIS.PWY	426.981
91	IBS	3.58444	METHANOGENESIS.PWY	224.93
92	IBS	0	METHANOGENESIS.PWY	0
93	IBS	0	METHANOGENESIS.PWY	0
94	IBS	0	METHANOGENESIS.PWY	0
95	IBS	2.6633	METHANOGENESIS.PWY	66.5356
96	IBS	0	METHANOGENESIS.PWY	0
97	IBS	0	METHANOGENESIS.PWY	0
98	IBS	1.0596	METHANOGENESIS.PWY	66.7456
99	IBS	0.96115	METHANOGENESIS.PWY	83.0264
100	IBS	0	METHANOGENESIS.PWY	0
101	IBS	2.30961	METHANOGENESIS.PWY	196.12
102	IBS	2.62772	METHANOGENESIS.PWY	119.151
103	IBS	0.42114	METHANOGENESIS.PWY	12.3787
104	IBS	0	METHANOGENESIS.PWY	0
105	IBS	0	METHANOGENESIS.PWY	0
106	IBS	7.49761	METHANOGENESIS.PWY	420.489
107	IBS	0	METHANOGENESIS.PWY	0
108	IBS	0.05027	METHANOGENESIS.PWY	0
109	IBS	0	METHANOGENESIS.PWY	0
110	IBS	0	METHANOGENESIS.PWY	0
111	IBS	0	METHANOGENESIS.PWY	0
112	IBS	3.54515	METHANOGENESIS.PWY	349.21
113	IBS	0.59815	METHANOGENESIS.PWY	20.979
114	IBS	0	METHANOGENESIS.PWY	0
115	IBS	0	METHANOGENESIS.PWY	0
116	IBS	6.55532	METHANOGENESIS.PWY	121.996
117	IBS	0.65394	METHANOGENESIS.PWY	56.2207
118	IBS	2.16804	METHANOGENESIS.PWY	236.305
119	IBS	0	METHANOGENESIS.PWY	0
120	IBS	1.48734	METHANOGENESIS.PWY	133.313
121	IBS	14.3384	METHANOGENESIS.PWY	631.053
122	IBS	6.17712	METHANOGENESIS.PWY	200.082
123	IBS	0	METHANOGENESIS.PWY	0
124	IBS	1.15668	METHANOGENESIS.PWY	49.678
125	IBS	0	METHANOGENESIS.PWY	0
126	IBS	0	METHANOGENESIS.PWY	0
127	IBS	1.01574	METHANOGENESIS.PWY	121.979
128	IBS	0	METHANOGENESIS.PWY	0
129	IBS	0	METHANOGENESIS.PWY	0
130	IBS	0.3846	METHANOGENESIS.PWY	20.7604
131	IBS	0	METHANOGENESIS.PWY	0
132	IBS	3.38844	METHANOGENESIS.PWY	282.033
133	IBS	0.66355	METHANOGENESIS.PWY	15.5392
134	IBS	6.8244	METHANOGENESIS.PWY	304.196
135	IBS	0.13837	METHANOGENESIS.PWY	9.46454
136	IBS	0.01437	METHANOGENESIS.PWY	0
137	IBS	0	METHANOGENESIS.PWY	0
138	IBS	2.09397	METHANOGENESIS.PWY	132.483
139	IBS	0.0865	METHANOGENESIS.PWY	6.93903
140	IBS	0.86716	METHANOGENESIS.PWY	58.4549
141	IBS	0	METHANOGENESIS.PWY	0
142	IBS	0	METHANOGENESIS.PWY	0
143	IBS	1.82379	METHANOGENESIS.PWY	88.0703
144	IBS	0	METHANOGENESIS.PWY	0
145	IBS	2.65477	METHANOGENESIS.PWY	123.956
146	IBS	0	METHANOGENESIS.PWY	0
147	IBD	0	METHANOGENESIS.PWY	0
148	IBD	0	METHANOGENESIS.PWY	0
149	IBD	0	METHANOGENESIS.PWY	0
150	IBD	0	METHANOGENESIS.PWY	0
151	IBD	0	METHANOGENESIS.PWY	0
152	IBD	0	METHANOGENESIS.PWY	0
153	IBD	0	METHANOGENESIS.PWY	0
154	IBD	0	METHANOGENESIS.PWY	0
155	IBD	0	METHANOGENESIS.PWY	0
156	IBD	0	METHANOGENESIS.PWY	0
157	IBD	0	METHANOGENESIS.PWY	0
158	IBD	0	METHANOGENESIS.PWY	0
159	IBD	0	METHANOGENESIS.PWY	0
160	IBD	0	METHANOGENESIS.PWY	0
161	IBD	1.48224	METHANOGENESIS.PWY	55.1798
162	IBD	0	METHANOGENESIS.PWY	0
163	IBD	0	METHANOGENESIS.PWY	0
164	IBD	0	METHANOGENESIS.PWY	0
165	IBD	0	METHANOGENESIS.PWY	0
166	IBD	0	METHANOGENESIS.PWY	0
167	IBD	0	METHANOGENESIS.PWY	0
168	IBD	0	METHANOGENESIS.PWY	0
169	IBD	0	METHANOGENESIS.PWY	0
170	IBD	0	METHANOGENESIS.PWY	0
171	IBD	0	METHANOGENESIS.PWY	0
172	IBD	0	METHANOGENESIS.PWY	0
173	IBD	0	METHANOGENESIS.PWY	0
174	IBD	0	METHANOGENESIS.PWY	0
175	IBD	8.62695	METHANOGENESIS.PWY	120.194
176	IBD	0	METHANOGENESIS.PWY	0
177	IBD	0	METHANOGENESIS.PWY	0
178	IBD	0	METHANOGENESIS.PWY	0
179	IBD	0	METHANOGENESIS.PWY	0
180	IBD	0	METHANOGENESIS.PWY	0
181	IBD	0	METHANOGENESIS.PWY	0
182	IBD	0	METHANOGENESIS.PWY	0
183	IBD	7.58627	METHANOGENESIS.PWY	127.807
184	IBD	0	METHANOGENESIS.PWY	0
185	IBD	0	METHANOGENESIS.PWY	0
186	IBD	0	METHANOGENESIS.PWY	0
187	IBD	10.3097	METHANOGENESIS.PWY	394.483
188	IBD	0	METHANOGENESIS.PWY	0
189	IBD	0	METHANOGENESIS.PWY	0
190	IBD	0	METHANOGENESIS.PWY	0
191	IBD	8.77235	METHANOGENESIS.PWY	444.176
192	IBD	0	METHANOGENESIS.PWY	0
193	IBD	6.82977	METHANOGENESIS.PWY	321.114
194	IBD	0	METHANOGENESIS.PWY	0
195	IBD	0	METHANOGENESIS.PWY	0
196	IBD	0	METHANOGENESIS.PWY	0
197	IBD	0	METHANOGENESIS.PWY	0
198	IBD	11.0761	METHANOGENESIS.PWY	731.676
199	IBD	0	METHANOGENESIS.PWY	0
200	IBD	0	METHANOGENESIS.PWY	0
201	IBD	0	METHANOGENESIS.PWY	0
202	IBD	0	METHANOGENESIS.PWY	0
203	IBD	0	METHANOGENESIS.PWY	0
204	IBD	0	METHANOGENESIS.PWY	0
205	IBD	0	METHANOGENESIS.PWY	0
206	IBD	0	METHANOGENESIS.PWY	0
207	IBD	7.75227	METHANOGENESIS.PWY	204.747
208	IBD	5.72522	METHANOGENESIS.PWY	272.063
209	IBD	0	METHANOGENESIS.PWY	0
210	IBD	0	METHANOGENESIS.PWY	0
211	IBD	0	METHANOGENESIS.PWY	0
212	IBD	0	METHANOGENESIS.PWY	0
213	IBD	0	METHANOGENESIS.PWY	0
214	IBD	0	METHANOGENESIS.PWY	0
215	IBD	0	METHANOGENESIS.PWY	0
216	IBD	3.13277	METHANOGENESIS.PWY	232.17
217	IBD	0	METHANOGENESIS.PWY	0
218	IBD	0	METHANOGENESIS.PWY	0
219	IBD	0	METHANOGENESIS.PWY	0
220	IBD	8.02325	METHANOGENESIS.PWY	678.835
221	IBD	0	METHANOGENESIS.PWY	0
222	IBD	0	METHANOGENESIS.PWY	0
223	IBD	0	METHANOGENESIS.PWY	0
224	IBD	0.75717	METHANOGENESIS.PWY	39.6058
225	IBD	0	METHANOGENESIS.PWY	0
226	IBD	0	METHANOGENESIS.PWY	0
227	IBD	0	METHANOGENESIS.PWY	0
228	IBD	0	METHANOGENESIS.PWY	0
229	IBD	0	METHANOGENESIS.PWY	0
230	IBD	0	METHANOGENESIS.PWY	0
231	IBD	0	METHANOGENESIS.PWY	0
232	IBD	0	METHANOGENESIS.PWY	0
233	IBD	0.00227	METHANOGENESIS.PWY	0
234	IBD	3.62927	METHANOGENESIS.PWY	132.906
235	IBD	0	METHANOGENESIS.PWY	0
236	IBD	0	METHANOGENESIS.PWY	0
237	IBD	0	METHANOGENESIS.PWY	0
238	IBD	0	METHANOGENESIS.PWY	0
239	IBD	0	METHANOGENESIS.PWY	0
240	IBD	0.90769	METHANOGENESIS.PWY	79.0802
241	IBD	0	METHANOGENESIS.PWY	0
242	IBD	0	METHANOGENESIS.PWY	0
243	IBD	0	METHANOGENESIS.PWY	0
244	IBD	0	METHANOGENESIS.PWY	0
245	IBD	0	METHANOGENESIS.PWY	0
246	IBD	0	METHANOGENESIS.PWY	0
247	IBD	0	METHANOGENESIS.PWY	0
248	IBD	0	METHANOGENESIS.PWY	0
249	IBD	0	METHANOGENESIS.PWY	0
250	IBD	4.99228	METHANOGENESIS.PWY	281.957
251	IBD	1.19068	METHANOGENESIS.PWY	33.511
252	IBD	0	METHANOGENESIS.PWY	0
253	IBD	0	METHANOGENESIS.PWY	0
254	IBD	2.79002	METHANOGENESIS.PWY	78.9023
255	IBD	11.4651	METHANOGENESIS.PWY	264.089
256	IBD	0	METHANOGENESIS.PWY	0
257	IBD	0	METHANOGENESIS.PWY	0
258	IBD	0	METHANOGENESIS.PWY	0
259	IBD	0	METHANOGENESIS.PWY	0
260	IBD	0	METHANOGENESIS.PWY	0
261	IBD	0	METHANOGENESIS.PWY	0
262	IBD	0	METHANOGENESIS.PWY	0
263	IBD	0	METHANOGENESIS.PWY	0
264	IBD	0	METHANOGENESIS.PWY	0
265	IBD	0	METHANOGENESIS.PWY	0
266	IBD	0	METHANOGENESIS.PWY	0
267	IBD	0	METHANOGENESIS.PWY	0
268	IBD	0	METHANOGENESIS.PWY	0
269	IBD	0	METHANOGENESIS.PWY	0
270	IBD	2.59429	METHANOGENESIS.PWY	128.221
271	IBD	0	METHANOGENESIS.PWY	0
272	IBD	0	METHANOGENESIS.PWY	0
273	IBD	0	METHANOGENESIS.PWY	0
274	IBD	0	METHANOGENESIS.PWY	0
275	IBD	0	METHANOGENESIS.PWY	0
276	IBD	0	METHANOGENESIS.PWY	0
277	IBD	0	METHANOGENESIS.PWY	0
278	IBD	0	METHANOGENESIS.PWY	0
279	IBD	0	METHANOGENESIS.PWY	0
280	IBD	0	METHANOGENESIS.PWY	0
281	IBD	0	METHANOGENESIS.PWY	0
282	IBD	0	METHANOGENESIS.PWY	0
283	IBD	0	METHANOGENESIS.PWY	0
284	IBD	0	METHANOGENESIS.PWY	0
285	IBD	0	METHANOGENESIS.PWY	0
286	IBD	0	METHANOGENESIS.PWY	0
287	IBD	0	METHANOGENESIS.PWY	0
288	IBD	0	METHANOGENESIS.PWY	0
289	IBD	0	METHANOGENESIS.PWY	0
290	IBD	0	METHANOGENESIS.PWY	0
291	IBD	0	METHANOGENESIS.PWY	0
292	IBD	0	METHANOGENESIS.PWY	0
293	IBD	0	METHANOGENESIS.PWY	0
294	IBD	0	METHANOGENESIS.PWY	0
295	IBD	0	METHANOGENESIS.PWY	0
296	IBD	0	METHANOGENESIS.PWY	0
297	IBD	0	METHANOGENESIS.PWY	0
298	IBD	0	METHANOGENESIS.PWY	0
299	IBD	0.01305	METHANOGENESIS.PWY	0
300	IBD	0	METHANOGENESIS.PWY	0
301	IBD	0.90391	METHANOGENESIS.PWY	110.041
302	IBD	0.93205	METHANOGENESIS.PWY	79.9844
303	IBD	0	METHANOGENESIS.PWY	0
304	IBD	0	METHANOGENESIS.PWY	0
305	IBD	0	METHANOGENESIS.PWY	0
306	IBD	0	METHANOGENESIS.PWY	0
307	IBD	0	METHANOGENESIS.PWY	0
308	IBD	1.44555	METHANOGENESIS.PWY	55.424
309	IBD	0.51077	METHANOGENESIS.PWY	37.9394
310	IBD	4.26254	METHANOGENESIS.PWY	344.56
311	IBD	0	METHANOGENESIS.PWY	0
312	IBD	0	METHANOGENESIS.PWY	0
313	IBD	0	METHANOGENESIS.PWY	0
314	IBD	0	METHANOGENESIS.PWY	0
315	IBD	2.35116	METHANOGENESIS.PWY	158.3
316	IBD	0	METHANOGENESIS.PWY	0
317	IBD	0	METHANOGENESIS.PWY	0
318	IBD	0	METHANOGENESIS.PWY	0
319	IBD	0	METHANOGENESIS.PWY	0
320	IBD	0	METHANOGENESIS.PWY	0
321	IBD	0	METHANOGENESIS.PWY	0
322	IBD	1.06627	METHANOGENESIS.PWY	18.5616
323	IBD	0	METHANOGENESIS.PWY	0
324	IBD	0	METHANOGENESIS.PWY	0
325	IBD	0	METHANOGENESIS.PWY	0
326	IBD	0	METHANOGENESIS.PWY	0
327	IBD	0	METHANOGENESIS.PWY	0
328	IBD	0	METHANOGENESIS.PWY	0
329	IBD	0	METHANOGENESIS.PWY	0
330	IBD	0	METHANOGENESIS.PWY	0
331	IBD	0	METHANOGENESIS.PWY	0
332	IBD	0	METHANOGENESIS.PWY	0
333	IBD	0	METHANOGENESIS.PWY	0
334	IBD	0	METHANOGENESIS.PWY	0
335	IBD	0	METHANOGENESIS.PWY	10.9748
336	IBD	7.53568	METHANOGENESIS.PWY	254.806
337	IBD	0	METHANOGENESIS.PWY	0
338	IBD	0	METHANOGENESIS.PWY	0
339	IBD	0	METHANOGENESIS.PWY	0
340	IBD	0	METHANOGENESIS.PWY	0
341	IBD	0	METHANOGENESIS.PWY	0
342	IBD	0	METHANOGENESIS.PWY	0
343	IBD	0	METHANOGENESIS.PWY	0
344	IBD	10.8573	METHANOGENESIS.PWY	749.756
345	IBD	0	METHANOGENESIS.PWY	0
346	IBD	3.1025	METHANOGENESIS.PWY	136.195
347	IBD	0.88684	METHANOGENESIS.PWY	15.4507
348	IBD	0.04636	METHANOGENESIS.PWY	1.97866
349	IBD	0	METHANOGENESIS.PWY	0
350	IBD	0	METHANOGENESIS.PWY	0
351	IBD	0	METHANOGENESIS.PWY	0
352	IBD	0	METHANOGENESIS.PWY	0
353	IBD	0	METHANOGENESIS.PWY	0
354	IBD	0	METHANOGENESIS.PWY	0
355	IBD	0	METHANOGENESIS.PWY	0
356	IBD	0	METHANOGENESIS.PWY	0
357	IBD	0	METHANOGENESIS.PWY	0
358	IBD	0	METHANOGENESIS.PWY	0
359	IBD	0	METHANOGENESIS.PWY	0
360	IBD	0	METHANOGENESIS.PWY	0
361	IBD	0	METHANOGENESIS.PWY	0
362	IBD	0	METHANOGENESIS.PWY	0
363	IBD	0	METHANOGENESIS.PWY	0
364	IBD	0	METHANOGENESIS.PWY	0
365	IBD	0	METHANOGENESIS.PWY	0
366	IBD	0	METHANOGENESIS.PWY	0
367	IBD	0	METHANOGENESIS.PWY	0
368	IBD	0	METHANOGENESIS.PWY	0
369	IBD	1.93534	METHANOGENESIS.PWY	126.958
370	IBD	3.84891	METHANOGENESIS.PWY	231.317
371	IBD	0	METHANOGENESIS.PWY	0
372	IBD	0	METHANOGENESIS.PWY	0
373	IBD	0	METHANOGENESIS.PWY	0
374	IBD	0	METHANOGENESIS.PWY	0
375	IBD	0	METHANOGENESIS.PWY	0
376	IBD	0	METHANOGENESIS.PWY	0
377	IBD	0	METHANOGENESIS.PWY	0
378	IBD	0	METHANOGENESIS.PWY	0
379	IBD	0	METHANOGENESIS.PWY	0
380	IBD	0	METHANOGENESIS.PWY	0
381	IBD	0	METHANOGENESIS.PWY	0
382	IBD	0	METHANOGENESIS.PWY	0
383	IBD	0	METHANOGENESIS.PWY	0
384	IBD	0	METHANOGENESIS.PWY	0
385	IBD	0	METHANOGENESIS.PWY	0
386	IBD	0	METHANOGENESIS.PWY	0
387	IBD	0	METHANOGENESIS.PWY	0
388	IBD	0	METHANOGENESIS.PWY	0
389	IBD	0	METHANOGENESIS.PWY	0
390	IBD	0	METHANOGENESIS.PWY	0
391	IBD	0	METHANOGENESIS.PWY	0
392	IBD	0	METHANOGENESIS.PWY	0
393	IBD	5.85051	METHANOGENESIS.PWY	126.507
394	IBD	1.06437	METHANOGENESIS.PWY	96.0873
395	IBD	0	METHANOGENESIS.PWY	0
396	IBD	0	METHANOGENESIS.PWY	0
397	IBD	0	METHANOGENESIS.PWY	0
398	IBD	0	METHANOGENESIS.PWY	0
399	IBD	0	METHANOGENESIS.PWY	0
400	IBD	0	METHANOGENESIS.PWY	0
401	IBD	0	METHANOGENESIS.PWY	0
402	IBD	0	METHANOGENESIS.PWY	0
403	IBD	0	METHANOGENESIS.PWY	0
404	IBD	2.23431	METHANOGENESIS.PWY	242.923
405	IBD	0	METHANOGENESIS.PWY	0
406	IBD	0.94458	METHANOGENESIS.PWY	28.8395
407	IBD	0	METHANOGENESIS.PWY	0
408	IBD	0	METHANOGENESIS.PWY	0
409	IBD	0	METHANOGENESIS.PWY	0
410	IBD	8.87745	METHANOGENESIS.PWY	282.994
411	IBD	0	METHANOGENESIS.PWY	0
412	IBD	0	METHANOGENESIS.PWY	0
413	IBD	2.84047	METHANOGENESIS.PWY	76.0385
414	IBD	0	METHANOGENESIS.PWY	0
415	IBD	0	METHANOGENESIS.PWY	0
416	IBD	0	METHANOGENESIS.PWY	0
417	IBD	0	METHANOGENESIS.PWY	0
418	IBD	0	METHANOGENESIS.PWY	0
419	IBD	0	METHANOGENESIS.PWY	0
420	IBD	0.18834	METHANOGENESIS.PWY	22.2643
421	IBD	0	METHANOGENESIS.PWY	0
422	IBD	0	METHANOGENESIS.PWY	0
423	IBD	0	METHANOGENESIS.PWY	0
424	IBD	0	METHANOGENESIS.PWY	0
425	IBD	0	METHANOGENESIS.PWY	0
426	IBD	0	METHANOGENESIS.PWY	0
427	IBD	0	METHANOGENESIS.PWY	0
428	IBD	0	METHANOGENESIS.PWY	0
429	IBD	0	METHANOGENESIS.PWY	0
430	IBD	0	METHANOGENESIS.PWY	0
431	IBD	0	METHANOGENESIS.PWY	0
432	IBD	0	METHANOGENESIS.PWY	0
433	IBD	0	METHANOGENESIS.PWY	0
434	IBD	22.8745	METHANOGENESIS.PWY	375.265
435	IBD	0	METHANOGENESIS.PWY	0
436	IBD	0	METHANOGENESIS.PWY	0
437	IBD	0	METHANOGENESIS.PWY	0
438	IBD	0	METHANOGENESIS.PWY	0
439	IBD	0	METHANOGENESIS.PWY	0
440	IBD	5.72307	METHANOGENESIS.PWY	263.691
441	IBD	0	METHANOGENESIS.PWY	0
442	IBD	0	METHANOGENESIS.PWY	0
443	IBD	0	METHANOGENESIS.PWY	0
444	IBD	0	METHANOGENESIS.PWY	0
445	IBD	0	METHANOGENESIS.PWY	0
446	IBD	0	METHANOGENESIS.PWY	0
447	IBD	0	METHANOGENESIS.PWY	0
448	IBD	0	METHANOGENESIS.PWY	0
449	IBD	0.40057	METHANOGENESIS.PWY	20.0372
450	IBD	0	METHANOGENESIS.PWY	0
451	IBD	0	METHANOGENESIS.PWY	0
452	IBD	1.32966	METHANOGENESIS.PWY	151.688
453	IBD	0	METHANOGENESIS.PWY	0
454	IBD	0	METHANOGENESIS.PWY	0
455	IBD	0	METHANOGENESIS.PWY	0
456	IBD	0	METHANOGENESIS.PWY	0
457	IBD	0	METHANOGENESIS.PWY	0
458	IBD	1.80154	METHANOGENESIS.PWY	25.8743
459	IBD	0	METHANOGENESIS.PWY	0
460	IBD	1.07819	METHANOGENESIS.PWY	49.4186
461	IBD	0	METHANOGENESIS.PWY	0
462	IBD	0	METHANOGENESIS.PWY	0
463	IBD	0	METHANOGENESIS.PWY	0
464	IBD	0	METHANOGENESIS.PWY	0
465	IBD	0	METHANOGENESIS.PWY	0
466	IBD	0	METHANOGENESIS.PWY	0
467	IBD	0	METHANOGENESIS.PWY	0
468	IBD	0	METHANOGENESIS.PWY	0
469	IBD	0	METHANOGENESIS.PWY	0
470	IBD	0	METHANOGENESIS.PWY	0
471	IBD	0	METHANOGENESIS.PWY	0
472	IBD	0	METHANOGENESIS.PWY	0
473	IBD	1.52509	METHANOGENESIS.PWY	34.0625
474	IBD	0	METHANOGENESIS.PWY	0
475	IBD	8.48392	METHANOGENESIS.PWY	1752.94
476	IBD	0	METHANOGENESIS.PWY	0
477	IBD	0	METHANOGENESIS.PWY	0
478	IBD	0	METHANOGENESIS.PWY	0
479	IBD	8.78549	METHANOGENESIS.PWY	523.21
480	IBD	0	METHANOGENESIS.PWY	0
481	IBD	0	METHANOGENESIS.PWY	0
482	IBD	0	METHANOGENESIS.PWY	0
483	IBD	0	METHANOGENESIS.PWY	0
484	IBD	0	METHANOGENESIS.PWY	0
485	IBD	0	METHANOGENESIS.PWY	0
486	IBD	0	METHANOGENESIS.PWY	0
487	IBD	1.4562	METHANOGENESIS.PWY	97.7592
488	IBD	1.25212	METHANOGENESIS.PWY	164.626
489	IBD	0	METHANOGENESIS.PWY	0
490	IBD	0	METHANOGENESIS.PWY	0
491	IBD	0	METHANOGENESIS.PWY	0
492	IBD	0	METHANOGENESIS.PWY	0
493	IBD	0	METHANOGENESIS.PWY	0
494	IBD	0	METHANOGENESIS.PWY	0
495	IBD	0	METHANOGENESIS.PWY	0
496	IBD	0	METHANOGENESIS.PWY	0
497	IBD	2.40719	METHANOGENESIS.PWY	144.339
498	IBD	0	METHANOGENESIS.PWY	0
499	IBD	0	METHANOGENESIS.PWY	0
500	IBD	0	METHANOGENESIS.PWY	0
501	IBD	0	METHANOGENESIS.PWY	0
502	IBD	5.1653	METHANOGENESIS.PWY	444.565
503	IBD	0	METHANOGENESIS.PWY	0
504	IBD	0	METHANOGENESIS.PWY	0
505	IBD	0	METHANOGENESIS.PWY	0
506	IBD	0	METHANOGENESIS.PWY	0
507	IBD	8.58263	METHANOGENESIS.PWY	820.64
508	IBD	33.9822	METHANOGENESIS.PWY	3161.77
509	IBD	0	METHANOGENESIS.PWY	0
510	IBD	0	METHANOGENESIS.PWY	0
511	IBD	0	METHANOGENESIS.PWY	0
512	IBD	0	METHANOGENESIS.PWY	0
513	IBD	0	METHANOGENESIS.PWY	0
514	IBD	0	METHANOGENESIS.PWY	0
515	IBD	0	METHANOGENESIS.PWY	0
516	IBD	12.3723	METHANOGENESIS.PWY	951.376
517	IBD	0	METHANOGENESIS.PWY	0
518	IBD	5.14028	METHANOGENESIS.PWY	674.473
519	IBD	0	METHANOGENESIS.PWY	0
520	IBD	15.406	METHANOGENESIS.PWY	836.236
521	IBD	0	METHANOGENESIS.PWY	0
522	IBD	0	METHANOGENESIS.PWY	0
523	IBD	0	METHANOGENESIS.PWY	0
524	IBD	0	METHANOGENESIS.PWY	0
525	IBD	0	METHANOGENESIS.PWY	0
526	IBD	0	METHANOGENESIS.PWY	0
527	IBD	22.9502	METHANOGENESIS.PWY	765.897
528	Population	5.58916	METHANOGENESIS.PWY	206.243
529	Population	0	METHANOGENESIS.PWY	0
530	Population	0.00033	METHANOGENESIS.PWY	0
531	Population	4.5388	METHANOGENESIS.PWY	176.555
532	Population	0	METHANOGENESIS.PWY	0
533	Population	0	METHANOGENESIS.PWY	0
534	Population	0.00157	METHANOGENESIS.PWY	0
535	Population	0	METHANOGENESIS.PWY	0
536	Population	0	METHANOGENESIS.PWY	0
537	Population	0	METHANOGENESIS.PWY	0
538	Population	0.01275	METHANOGENESIS.PWY	0
539	Population	0	METHANOGENESIS.PWY	0
540	Population	0.74201	METHANOGENESIS.PWY	27.2209
541	Population	0	METHANOGENESIS.PWY	0
542	Population	0	METHANOGENESIS.PWY	0
543	Population	6.65208	METHANOGENESIS.PWY	294.787
544	Population	0	METHANOGENESIS.PWY	0
545	Population	0	METHANOGENESIS.PWY	0
546	Population	0	METHANOGENESIS.PWY	0
547	Population	0	METHANOGENESIS.PWY	0
548	Population	5.85519	METHANOGENESIS.PWY	393.944
549	Population	0	METHANOGENESIS.PWY	0
550	Population	0	METHANOGENESIS.PWY	0
551	Population	8.42711	METHANOGENESIS.PWY	347.931
552	Population	1.35942	METHANOGENESIS.PWY	68.458
553	Population	10.5575	METHANOGENESIS.PWY	529.6
554	Population	0	METHANOGENESIS.PWY	0
555	Population	0	METHANOGENESIS.PWY	0
556	Population	9.03726	METHANOGENESIS.PWY	410.198
557	Population	0	METHANOGENESIS.PWY	0
558	Population	0	METHANOGENESIS.PWY	0
559	Population	0	METHANOGENESIS.PWY	0
560	Population	1.885	METHANOGENESIS.PWY	62.2195
561	Population	0.63139	METHANOGENESIS.PWY	26.56
562	Population	0.07736	METHANOGENESIS.PWY	0
563	Population	2.97568	METHANOGENESIS.PWY	353.44
564	Population	0	METHANOGENESIS.PWY	0
565	Population	8.49487	METHANOGENESIS.PWY	280.847
566	Population	0.77044	METHANOGENESIS.PWY	8.37584
567	Population	0	METHANOGENESIS.PWY	0
568	Population	0	METHANOGENESIS.PWY	0
569	Population	0	METHANOGENESIS.PWY	0
570	Population	0	METHANOGENESIS.PWY	0
571	Population	0	METHANOGENESIS.PWY	0
572	Population	6.29229	METHANOGENESIS.PWY	267.608
573	Population	1.88702	METHANOGENESIS.PWY	142.755
574	Population	9.09317	METHANOGENESIS.PWY	504.431
575	Population	0	METHANOGENESIS.PWY	0
576	Population	0	METHANOGENESIS.PWY	0
577	Population	0	METHANOGENESIS.PWY	0
578	Population	0	METHANOGENESIS.PWY	0
579	Population	0	METHANOGENESIS.PWY	0
580	Population	0	METHANOGENESIS.PWY	0
581	Population	0	METHANOGENESIS.PWY	0
582	Population	2.45756	METHANOGENESIS.PWY	160.426
583	Population	0.65825	METHANOGENESIS.PWY	37.9369
584	Population	2.22754	METHANOGENESIS.PWY	145.202
585	Population	0	METHANOGENESIS.PWY	0
586	Population	0	METHANOGENESIS.PWY	0
587	Population	0	METHANOGENESIS.PWY	0
588	Population	2.73951	METHANOGENESIS.PWY	214.991
589	Population	0.02279	METHANOGENESIS.PWY	0
590	Population	0	METHANOGENESIS.PWY	0
591	Population	0	METHANOGENESIS.PWY	0
592	Population	0	METHANOGENESIS.PWY	0
593	Population	0	METHANOGENESIS.PWY	0
594	Population	1.09199	METHANOGENESIS.PWY	72.6758
595	Population	0	METHANOGENESIS.PWY	0
596	Population	0	METHANOGENESIS.PWY	0
597	Population	0	METHANOGENESIS.PWY	0
598	Population	0	METHANOGENESIS.PWY	0
599	Population	0.08893	METHANOGENESIS.PWY	0
600	Population	0	METHANOGENESIS.PWY	0
601	Population	6.54656	METHANOGENESIS.PWY	274.037
602	Population	0	METHANOGENESIS.PWY	0
603	Population	3.60964	METHANOGENESIS.PWY	149.831
604	Population	4.84863	METHANOGENESIS.PWY	250.241
605	Population	0	METHANOGENESIS.PWY	0
606	Population	0	METHANOGENESIS.PWY	0
607	Population	0	METHANOGENESIS.PWY	0
608	Population	0	METHANOGENESIS.PWY	0
609	Population	0	METHANOGENESIS.PWY	0
610	Population	8.519	METHANOGENESIS.PWY	289.67
611	Population	2.40818	METHANOGENESIS.PWY	102.101
612	Population	0	METHANOGENESIS.PWY	0
613	Population	0	METHANOGENESIS.PWY	0
614	Population	0	METHANOGENESIS.PWY	0
615	Population	0	METHANOGENESIS.PWY	0
616	Population	0	METHANOGENESIS.PWY	0
617	Population	0	METHANOGENESIS.PWY	0
618	Population	1.0686	METHANOGENESIS.PWY	24.7007
619	Population	0.1536	METHANOGENESIS.PWY	18.0623
620	Population	0	METHANOGENESIS.PWY	0
621	Population	0	METHANOGENESIS.PWY	0
622	Population	0	METHANOGENESIS.PWY	0
623	Population	18.4877	METHANOGENESIS.PWY	1476.15
624	Population	0.36162	METHANOGENESIS.PWY	11.8675
625	Population	3.81683	METHANOGENESIS.PWY	113.286
626	Population	0	METHANOGENESIS.PWY	0
627	Population	0.3448	METHANOGENESIS.PWY	19.3929
628	Population	0	METHANOGENESIS.PWY	0
629	Population	8.56428	METHANOGENESIS.PWY	728.78
630	Population	5.23734	METHANOGENESIS.PWY	139.22
631	Population	0	METHANOGENESIS.PWY	0
632	Population	0	METHANOGENESIS.PWY	0
633	Population	0	METHANOGENESIS.PWY	0
634	Population	0	METHANOGENESIS.PWY	0
635	Population	0.11915	METHANOGENESIS.PWY	6.44693
636	Population	0	METHANOGENESIS.PWY	0
637	Population	0.61322	METHANOGENESIS.PWY	34.8284
638	Population	11.2689	METHANOGENESIS.PWY	396.607
639	Population	4.25975	METHANOGENESIS.PWY	499.469
640	Population	0	METHANOGENESIS.PWY	0
641	Population	7.47462	METHANOGENESIS.PWY	351.14
642	Population	1.36681	METHANOGENESIS.PWY	78.8412
643	Population	0	METHANOGENESIS.PWY	0
644	Population	0	METHANOGENESIS.PWY	0
645	Population	6.25079	METHANOGENESIS.PWY	415.621
646	Population	0	METHANOGENESIS.PWY	0
647	Population	16.893	METHANOGENESIS.PWY	458.056
648	Population	0	METHANOGENESIS.PWY	0
649	Population	0.27021	METHANOGENESIS.PWY	16.735
650	Population	0	METHANOGENESIS.PWY	0
651	Population	0.0022	METHANOGENESIS.PWY	0
652	Population	3.24696	METHANOGENESIS.PWY	133.815
653	Population	15.4827	METHANOGENESIS.PWY	828.607
654	Population	0	METHANOGENESIS.PWY	0
655	Population	7.26763	METHANOGENESIS.PWY	214.023
656	Population	1.97291	METHANOGENESIS.PWY	76.544
657	Population	0.37558	METHANOGENESIS.PWY	8.70718
658	Population	3.97156	METHANOGENESIS.PWY	383.563
659	Population	0	METHANOGENESIS.PWY	0
660	Population	5.2786	METHANOGENESIS.PWY	177.487
661	Population	0	METHANOGENESIS.PWY	0
662	Population	0	METHANOGENESIS.PWY	0
663	Population	2.71858	METHANOGENESIS.PWY	133.052
664	Population	2.85183	METHANOGENESIS.PWY	109.958
665	Population	1.35848	METHANOGENESIS.PWY	86.0189
666	Population	4.76742	METHANOGENESIS.PWY	206.602
667	Population	1.04709	METHANOGENESIS.PWY	75.3701
668	Population	0.53018	METHANOGENESIS.PWY	32.0147
669	Population	0	METHANOGENESIS.PWY	0
670	Population	3.61323	METHANOGENESIS.PWY	146.416
671	Population	2.13629	METHANOGENESIS.PWY	111.056
672	Population	0.6716	METHANOGENESIS.PWY	40.1809
673	Population	0	METHANOGENESIS.PWY	0
674	Population	10.5557	METHANOGENESIS.PWY	572.886
675	Population	0.3543	METHANOGENESIS.PWY	23.2026
676	Population	0	METHANOGENESIS.PWY	0
677	Population	0.78992	METHANOGENESIS.PWY	36.6291
678	Population	6.57613	METHANOGENESIS.PWY	306.337
679	Population	0	METHANOGENESIS.PWY	0
680	Population	0	METHANOGENESIS.PWY	0
681	Population	0	METHANOGENESIS.PWY	0
682	Population	7.22969	METHANOGENESIS.PWY	306.333
683	Population	1.27156	METHANOGENESIS.PWY	59.706
684	Population	0	METHANOGENESIS.PWY	0
685	Population	0.12665	METHANOGENESIS.PWY	0
686	Population	0.94274	METHANOGENESIS.PWY	35.9676
687	Population	0.76964	METHANOGENESIS.PWY	48.4649
688	Population	0	METHANOGENESIS.PWY	0
689	Population	0	METHANOGENESIS.PWY	0
690	Population	5.92342	METHANOGENESIS.PWY	272.809
691	Population	10.1262	METHANOGENESIS.PWY	443.974
692	Population	3.24034	METHANOGENESIS.PWY	203.569
693	Population	0	METHANOGENESIS.PWY	0
694	Population	0	METHANOGENESIS.PWY	0
695	Population	0	METHANOGENESIS.PWY	0
696	Population	0	METHANOGENESIS.PWY	0
697	Population	0.02087	METHANOGENESIS.PWY	1.71229
698	Population	0	METHANOGENESIS.PWY	0
699	Population	0.82833	METHANOGENESIS.PWY	60.4141
700	Population	0	METHANOGENESIS.PWY	0
701	Population	0	METHANOGENESIS.PWY	0
702	Population	0	METHANOGENESIS.PWY	0
703	Population	0	METHANOGENESIS.PWY	0
704	Population	4.69138	METHANOGENESIS.PWY	200.1
705	Population	0	METHANOGENESIS.PWY	0
706	Population	2.41945	METHANOGENESIS.PWY	157.966
707	Population	0.47083	METHANOGENESIS.PWY	23.0368
708	Population	0.19191	METHANOGENESIS.PWY	11.5742
709	Population	0	METHANOGENESIS.PWY	0
710	Population	0	METHANOGENESIS.PWY	0
711	Population	0	METHANOGENESIS.PWY	0
712	Population	6.45057	METHANOGENESIS.PWY	281.587
713	Population	3.81015	METHANOGENESIS.PWY	97.969
714	Population	0	METHANOGENESIS.PWY	0
715	Population	3.47762	METHANOGENESIS.PWY	447.891
716	Population	14.7981	METHANOGENESIS.PWY	878.003
717	Population	0	METHANOGENESIS.PWY	0
718	Population	10.5261	METHANOGENESIS.PWY	249.538
719	Population	0	METHANOGENESIS.PWY	0
720	Population	0	METHANOGENESIS.PWY	0
721	Population	1.74294	METHANOGENESIS.PWY	123.193
722	Population	4.45121	METHANOGENESIS.PWY	274.93
723	Population	0.2663	METHANOGENESIS.PWY	32.6015
724	Population	0	METHANOGENESIS.PWY	0
725	Population	11.6738	METHANOGENESIS.PWY	265.512
726	Population	1.4105	METHANOGENESIS.PWY	97.7023
727	Population	2.20101	METHANOGENESIS.PWY	134.61
728	Population	0	METHANOGENESIS.PWY	0
729	Population	0.54577	METHANOGENESIS.PWY	30.8899
730	Population	0	METHANOGENESIS.PWY	0
731	Population	0	METHANOGENESIS.PWY	0
732	Population	6.29456	METHANOGENESIS.PWY	144.85
733	Population	0	METHANOGENESIS.PWY	0
734	Population	0	METHANOGENESIS.PWY	0
735	Population	4.51031	METHANOGENESIS.PWY	232.525
736	Population	0	METHANOGENESIS.PWY	0
737	Population	0	METHANOGENESIS.PWY	0
738	Population	7.46432	METHANOGENESIS.PWY	467.901
739	Population	0	METHANOGENESIS.PWY	0
740	Population	5.17922	METHANOGENESIS.PWY	162.811
741	Population	0	METHANOGENESIS.PWY	0
742	Population	0.24803	METHANOGENESIS.PWY	24.6293
743	Population	0	METHANOGENESIS.PWY	0
744	Population	0.83846	METHANOGENESIS.PWY	24.7094
745	Population	4.8909	METHANOGENESIS.PWY	298.583
746	Population	0.16045	METHANOGENESIS.PWY	6.07719
747	Population	1.33941	METHANOGENESIS.PWY	51.6023
748	Population	3.20784	METHANOGENESIS.PWY	272.423
749	Population	0	METHANOGENESIS.PWY	0
750	Population	0.84282	METHANOGENESIS.PWY	39.4737
751	Population	0	METHANOGENESIS.PWY	0
752	Population	4.63487	METHANOGENESIS.PWY	261.322
753	Population	0	METHANOGENESIS.PWY	0
754	Population	0	METHANOGENESIS.PWY	0
755	Population	1.38155	METHANOGENESIS.PWY	81.5346
756	Population	0	METHANOGENESIS.PWY	0
757	Population	0	METHANOGENESIS.PWY	0
758	Population	1.85234	METHANOGENESIS.PWY	77.3451
759	Population	0	METHANOGENESIS.PWY	0
760	Population	0.01336	METHANOGENESIS.PWY	0
761	Population	0	METHANOGENESIS.PWY	0
762	Population	0	METHANOGENESIS.PWY	0
763	Population	0	METHANOGENESIS.PWY	0
764	Population	0	METHANOGENESIS.PWY	0
765	Population	1.09354	METHANOGENESIS.PWY	59.1388
766	Population	0	METHANOGENESIS.PWY	0
767	Population	0	METHANOGENESIS.PWY	0
768	Population	6.35366	METHANOGENESIS.PWY	296.963
769	Population	0	METHANOGENESIS.PWY	0
770	Population	0	METHANOGENESIS.PWY	0
771	Population	0	METHANOGENESIS.PWY	0
772	Population	0	METHANOGENESIS.PWY	0
773	Population	0	METHANOGENESIS.PWY	0
774	Population	0	METHANOGENESIS.PWY	0
775	Population	8.92312	METHANOGENESIS.PWY	1305.24
776	Population	3.32904	METHANOGENESIS.PWY	150.1
777	Population	0	METHANOGENESIS.PWY	0
778	Population	2.30572	METHANOGENESIS.PWY	126.473
779	Population	0	METHANOGENESIS.PWY	0
780	Population	14.36	METHANOGENESIS.PWY	646.23
781	Population	0	METHANOGENESIS.PWY	0
782	Population	0	METHANOGENESIS.PWY	0
783	Population	0	METHANOGENESIS.PWY	0
784	Population	6.04869	METHANOGENESIS.PWY	242.362
785	Population	0	METHANOGENESIS.PWY	0
786	Population	1.19202	METHANOGENESIS.PWY	113.51
787	Population	15.7669	METHANOGENESIS.PWY	649.744
788	Population	3.39138	METHANOGENESIS.PWY	323.263
789	Population	3.0986	METHANOGENESIS.PWY	111.479
790	Population	3.19931	METHANOGENESIS.PWY	142.423
791	Population	0	METHANOGENESIS.PWY	0
792	Population	0	METHANOGENESIS.PWY	0
793	Population	0	METHANOGENESIS.PWY	0
794	Population	0	METHANOGENESIS.PWY	0
795	Population	0	METHANOGENESIS.PWY	0
796	Population	0.25852	METHANOGENESIS.PWY	26.8399
797	Population	0	METHANOGENESIS.PWY	0
798	Population	0	METHANOGENESIS.PWY	0
799	Population	0	METHANOGENESIS.PWY	0
800	Population	0	METHANOGENESIS.PWY	0
801	Population	2.49642	METHANOGENESIS.PWY	72.5365
802	Population	14.141	METHANOGENESIS.PWY	452.832
803	Population	16.9074	METHANOGENESIS.PWY	592.377
804	Population	0.32597	METHANOGENESIS.PWY	22.5136
805	Population	18.22	METHANOGENESIS.PWY	1016.93
806	Population	3.26313	METHANOGENESIS.PWY	303.684
807	Population	1.19764	METHANOGENESIS.PWY	92.4171
808	Population	1.32547	METHANOGENESIS.PWY	81.6536
809	Population	0	METHANOGENESIS.PWY	0
810	Population	0	METHANOGENESIS.PWY	0
811	Population	0	METHANOGENESIS.PWY	0
812	Population	0.40782	METHANOGENESIS.PWY	13.1411
813	Population	2.89498	METHANOGENESIS.PWY	247.148
814	Population	1.8783	METHANOGENESIS.PWY	135.089
815	Population	0	METHANOGENESIS.PWY	0
816	Population	0	METHANOGENESIS.PWY	0
817	Population	0.27019	METHANOGENESIS.PWY	16.756
818	Population	0	METHANOGENESIS.PWY	0
819	Population	0	METHANOGENESIS.PWY	0
820	Population	2.34536	METHANOGENESIS.PWY	122.705
821	Population	0	METHANOGENESIS.PWY	0
822	Population	1.62081	METHANOGENESIS.PWY	47.147
823	Population	0	METHANOGENESIS.PWY	0
824	Population	0.25939	METHANOGENESIS.PWY	9.9292
825	Population	3.51503	METHANOGENESIS.PWY	204.107
826	Population	0.27932	METHANOGENESIS.PWY	34.276
827	Population	0	METHANOGENESIS.PWY	0
828	Population	0	METHANOGENESIS.PWY	0
829	Population	5.04755	METHANOGENESIS.PWY	157.156
830	Population	0	METHANOGENESIS.PWY	0
831	Population	0	METHANOGENESIS.PWY	0
832	Population	4.29712	METHANOGENESIS.PWY	73.0667
833	Population	0.80427	METHANOGENESIS.PWY	100.171
834	Population	0.00755	METHANOGENESIS.PWY	0
835	Population	0	METHANOGENESIS.PWY	0
836	Population	0.18566	METHANOGENESIS.PWY	17.5409
837	Population	3.46363	METHANOGENESIS.PWY	214.087
838	Population	0	METHANOGENESIS.PWY	0
839	Population	0	METHANOGENESIS.PWY	0
840	Population	0	METHANOGENESIS.PWY	0
841	Population	5.97983	METHANOGENESIS.PWY	496.115
842	Population	0	METHANOGENESIS.PWY	0
843	Population	14.0302	METHANOGENESIS.PWY	284.743
844	Population	8.3778	METHANOGENESIS.PWY	281.153
845	Population	0	METHANOGENESIS.PWY	0
846	Population	0	METHANOGENESIS.PWY	0
847	Population	0.20407	METHANOGENESIS.PWY	13.9721
848	Population	12.3623	METHANOGENESIS.PWY	733.341
849	Population	4.97094	METHANOGENESIS.PWY	227.584
850	Population	0	METHANOGENESIS.PWY	0
851	Population	0.04559	METHANOGENESIS.PWY	4.25573
852	Population	0	METHANOGENESIS.PWY	0
853	Population	0.54744	METHANOGENESIS.PWY	49.854
854	Population	0	METHANOGENESIS.PWY	0
855	Population	0	METHANOGENESIS.PWY	0
856	Population	0	METHANOGENESIS.PWY	0
857	Population	0	METHANOGENESIS.PWY	0
858	Population	0.05913	METHANOGENESIS.PWY	0
859	Population	0	METHANOGENESIS.PWY	0
860	Population	0	METHANOGENESIS.PWY	0
861	Population	0	METHANOGENESIS.PWY	0
862	Population	0	METHANOGENESIS.PWY	0
863	Population	0	METHANOGENESIS.PWY	0
864	Population	0.06533	METHANOGENESIS.PWY	0
865	Population	10.7745	METHANOGENESIS.PWY	446.785
866	Population	0	METHANOGENESIS.PWY	0
867	Population	1.91039	METHANOGENESIS.PWY	120.854
868	Population	0	METHANOGENESIS.PWY	0
869	Population	0	METHANOGENESIS.PWY	0
870	Population	0.63193	METHANOGENESIS.PWY	69.9227
871	Population	0	METHANOGENESIS.PWY	0
872	Population	0.28143	METHANOGENESIS.PWY	25.6032
873	Population	0	METHANOGENESIS.PWY	0
874	Population	0	METHANOGENESIS.PWY	0
875	Population	0	METHANOGENESIS.PWY	0
876	Population	0	METHANOGENESIS.PWY	0
877	Population	10.1231	METHANOGENESIS.PWY	474.319
878	Population	0	METHANOGENESIS.PWY	0
879	Population	0	METHANOGENESIS.PWY	0
880	Population	0.20028	METHANOGENESIS.PWY	10.6422
881	Population	0.42004	METHANOGENESIS.PWY	18.9132
882	Population	0	METHANOGENESIS.PWY	0
883	Population	0	METHANOGENESIS.PWY	0
884	Population	0.78192	METHANOGENESIS.PWY	50.5757
885	Population	0	METHANOGENESIS.PWY	0
886	Population	0	METHANOGENESIS.PWY	0
887	Population	0.5161	METHANOGENESIS.PWY	24.2264
888	Population	10.9145	METHANOGENESIS.PWY	379.006
889	Population	0	METHANOGENESIS.PWY	0
890	Population	2.01861	METHANOGENESIS.PWY	92.663
891	Population	3.48619	METHANOGENESIS.PWY	460.809
892	Population	0.5141	METHANOGENESIS.PWY	39.4169
893	Population	0	METHANOGENESIS.PWY	0
894	Population	1.57083	METHANOGENESIS.PWY	63.5627
895	Population	4.1686	METHANOGENESIS.PWY	211.721
896	Population	0	METHANOGENESIS.PWY	0
897	Population	0.26546	METHANOGENESIS.PWY	23.0859
898	Population	0	METHANOGENESIS.PWY	0
899	Population	0	METHANOGENESIS.PWY	0
900	Population	0	METHANOGENESIS.PWY	0
901	Population	0.38941	METHANOGENESIS.PWY	10.3618
902	Population	0	METHANOGENESIS.PWY	0
903	Population	0	METHANOGENESIS.PWY	0
904	Population	0	METHANOGENESIS.PWY	0
905	Population	2.77633	METHANOGENESIS.PWY	192.333
906	Population	0	METHANOGENESIS.PWY	0
907	Population	0	METHANOGENESIS.PWY	0
908	Population	0	METHANOGENESIS.PWY	0
909	Population	4.88261	METHANOGENESIS.PWY	390.325
910	Population	0	METHANOGENESIS.PWY	0
911	Population	0.94148	METHANOGENESIS.PWY	19.0808
912	Population	0	METHANOGENESIS.PWY	0
913	Population	0	METHANOGENESIS.PWY	0
914	Population	0.08989	METHANOGENESIS.PWY	0
915	Population	1.81182	METHANOGENESIS.PWY	101.62
916	Population	0.67421	METHANOGENESIS.PWY	33.0696
917	Population	5.74775	METHANOGENESIS.PWY	242.912
918	Population	0.22297	METHANOGENESIS.PWY	14.6536
919	Population	0	METHANOGENESIS.PWY	0
920	Population	4.16301	METHANOGENESIS.PWY	371.301
921	Population	0	METHANOGENESIS.PWY	0
922	Population	0.03155	METHANOGENESIS.PWY	4.45996
923	Population	0.62149	METHANOGENESIS.PWY	31.652
924	Population	0.02658	METHANOGENESIS.PWY	0
925	Population	0	METHANOGENESIS.PWY	0
926	Population	0	METHANOGENESIS.PWY	0
927	Population	0	METHANOGENESIS.PWY	0
928	Population	3.83622	METHANOGENESIS.PWY	259.331
929	Population	10.6703	METHANOGENESIS.PWY	415.06
930	Population	0	METHANOGENESIS.PWY	0
931	Population	0	METHANOGENESIS.PWY	0
932	Population	14.9444	METHANOGENESIS.PWY	389.602
933	Population	6.80093	METHANOGENESIS.PWY	413.865
934	Population	0	METHANOGENESIS.PWY	0
935	Population	0	METHANOGENESIS.PWY	0
936	Population	0	METHANOGENESIS.PWY	0
937	Population	3.37527	METHANOGENESIS.PWY	97.9638
938	Population	0	METHANOGENESIS.PWY	0
939	Population	0	METHANOGENESIS.PWY	0
940	Population	0.68004	METHANOGENESIS.PWY	33.723
941	Population	0	METHANOGENESIS.PWY	0
942	Population	9.77289	METHANOGENESIS.PWY	326.756
943	Population	1.22952	METHANOGENESIS.PWY	63.0315
944	Population	0	METHANOGENESIS.PWY	0
945	Population	5.55938	METHANOGENESIS.PWY	226.688
946	Population	9.0553	METHANOGENESIS.PWY	197.908
947	Population	0	METHANOGENESIS.PWY	0
948	Population	0	METHANOGENESIS.PWY	0
949	Population	0	METHANOGENESIS.PWY	0
950	Population	0	METHANOGENESIS.PWY	0
951	Population	0.20544	METHANOGENESIS.PWY	20.7909
952	Population	0	METHANOGENESIS.PWY	0
953	Population	0	METHANOGENESIS.PWY	0
954	Population	0	METHANOGENESIS.PWY	0
955	Population	0	METHANOGENESIS.PWY	0
956	Population	0	METHANOGENESIS.PWY	0
957	Population	0	METHANOGENESIS.PWY	0
958	Population	4.54207	METHANOGENESIS.PWY	216.749
959	Population	0	METHANOGENESIS.PWY	0
960	Population	6.64265	METHANOGENESIS.PWY	229.465
961	Population	0	METHANOGENESIS.PWY	0
962	Population	5.64397	METHANOGENESIS.PWY	363.655
963	Population	11.4747	METHANOGENESIS.PWY	500.847
964	Population	0	METHANOGENESIS.PWY	0
965	Population	1.92322	METHANOGENESIS.PWY	49.1531
966	Population	0	METHANOGENESIS.PWY	0
967	Population	0	METHANOGENESIS.PWY	0
968	Population	1.48681	METHANOGENESIS.PWY	94.8842
969	Population	0	METHANOGENESIS.PWY	0
970	Population	0	METHANOGENESIS.PWY	0
971	Population	0	METHANOGENESIS.PWY	0
972	Population	5.64204	METHANOGENESIS.PWY	127.125
973	Population	0	METHANOGENESIS.PWY	0
974	Population	1.61884	METHANOGENESIS.PWY	136.313
975	Population	0	METHANOGENESIS.PWY	0
976	Population	5.02016	METHANOGENESIS.PWY	156.003
977	Population	0	METHANOGENESIS.PWY	0
978	Population	2.94444	METHANOGENESIS.PWY	220.424
979	Population	0	METHANOGENESIS.PWY	0
980	Population	1.6805	METHANOGENESIS.PWY	106.129
981	Population	1.06101	METHANOGENESIS.PWY	133.931
982	Population	0	METHANOGENESIS.PWY	0
983	Population	2.10577	METHANOGENESIS.PWY	80.5603
984	Population	0	METHANOGENESIS.PWY	0
985	Population	5.1234	METHANOGENESIS.PWY	231.176
986	Population	9.56914	METHANOGENESIS.PWY	451.786
987	Population	3.89461	METHANOGENESIS.PWY	122.83
988	Population	0	METHANOGENESIS.PWY	0
989	Population	0	METHANOGENESIS.PWY	0
990	Population	0	METHANOGENESIS.PWY	0
991	Population	0.57899	METHANOGENESIS.PWY	23.4536
992	Population	1.67978	METHANOGENESIS.PWY	117.567
993	Population	0	METHANOGENESIS.PWY	0
994	Population	2.77021	METHANOGENESIS.PWY	162.139
995	Population	0.99613	METHANOGENESIS.PWY	14.7068
996	Population	1.81066	METHANOGENESIS.PWY	80.12
997	Population	0	METHANOGENESIS.PWY	0
998	Population	0.45484	METHANOGENESIS.PWY	82.2196
999	Population	0.16798	METHANOGENESIS.PWY	5.45581
1000	Population	6.88637	METHANOGENESIS.PWY	514.167
1001	Population	5.11485	METHANOGENESIS.PWY	483.006
1002	Population	0.20006	METHANOGENESIS.PWY	7.78529
1003	Population	0	METHANOGENESIS.PWY	0
1004	Population	0	METHANOGENESIS.PWY	0
1005	Population	0.63874	METHANOGENESIS.PWY	55.8247
1006	Population	5.47144	METHANOGENESIS.PWY	157.272
1007	Population	2.44655	METHANOGENESIS.PWY	162.044
1008	Population	0	METHANOGENESIS.PWY	0
1009	Population	0	METHANOGENESIS.PWY	0
1010	Population	0	METHANOGENESIS.PWY	0
1011	Population	3.81399	METHANOGENESIS.PWY	218.314
1012	Population	2.42425	METHANOGENESIS.PWY	130.486
1013	Population	0	METHANOGENESIS.PWY	0
1014	Population	2.46735	METHANOGENESIS.PWY	248.803
1015	Population	3.44406	METHANOGENESIS.PWY	127.024
1016	Population	1.4345	METHANOGENESIS.PWY	66.7809
1017	Population	5.69983	METHANOGENESIS.PWY	324.733
1018	Population	1.03589	METHANOGENESIS.PWY	31.7112
1019	Population	0	METHANOGENESIS.PWY	0
1020	Population	0	METHANOGENESIS.PWY	0
1021	Population	1.49818	METHANOGENESIS.PWY	60.0655
1022	Population	0	METHANOGENESIS.PWY	0
1023	Population	3.16564	METHANOGENESIS.PWY	121.453
1024	Population	0.2542	METHANOGENESIS.PWY	16.15
1025	Population	0	METHANOGENESIS.PWY	0
1026	Population	0	METHANOGENESIS.PWY	0
1027	Population	0	METHANOGENESIS.PWY	0
1028	Population	0	METHANOGENESIS.PWY	0
1029	Population	0.71531	METHANOGENESIS.PWY	53.6856
1030	Population	0.19893	METHANOGENESIS.PWY	13.9729
1031	Population	0	METHANOGENESIS.PWY	0
1032	Population	6.01248	METHANOGENESIS.PWY	140.832
1033	Population	7.2032	METHANOGENESIS.PWY	317.907
1034	Population	2.92125	METHANOGENESIS.PWY	134.86
1035	Population	2.13861	METHANOGENESIS.PWY	60.9165
1036	Population	3.37279	METHANOGENESIS.PWY	381.907
1037	Population	0.03605	METHANOGENESIS.PWY	8.8256
1038	Population	4.29684	METHANOGENESIS.PWY	211.696
1039	Population	0	METHANOGENESIS.PWY	0
1040	Population	12.8475	METHANOGENESIS.PWY	513.444
1041	Population	0.0383	METHANOGENESIS.PWY	0
1042	Population	5.46675	METHANOGENESIS.PWY	235.419
1043	Population	1.19901	METHANOGENESIS.PWY	75.5973
1044	Population	0	METHANOGENESIS.PWY	0
1045	Population	0.07052	METHANOGENESIS.PWY	0
1046	Population	0.69384	METHANOGENESIS.PWY	77.8217
1047	Population	1.07258	METHANOGENESIS.PWY	52.1189
1048	Population	1.98904	METHANOGENESIS.PWY	104.711
1049	Population	0	METHANOGENESIS.PWY	0
1050	Population	4.90926	METHANOGENESIS.PWY	177.8
1051	Population	3.72657	METHANOGENESIS.PWY	127.321
1052	Population	0	METHANOGENESIS.PWY	0
1053	Population	6.7183	METHANOGENESIS.PWY	128.304
1054	Population	5.42487	METHANOGENESIS.PWY	338.936
1055	Population	0	METHANOGENESIS.PWY	0
1056	Population	0	METHANOGENESIS.PWY	0
1057	Population	7.89825	METHANOGENESIS.PWY	324.023
1058	Population	0	METHANOGENESIS.PWY	0
1059	Population	0.96676	METHANOGENESIS.PWY	29.0568
1060	Population	0	METHANOGENESIS.PWY	0
1061	Population	0.45595	METHANOGENESIS.PWY	12.3057
1062	Population	3.6159	METHANOGENESIS.PWY	224.077
1063	Population	14.283	METHANOGENESIS.PWY	530.222
1064	Population	0.71371	METHANOGENESIS.PWY	52.9973
1065	Population	0.25811	METHANOGENESIS.PWY	9.7325
1066	Population	1.03462	METHANOGENESIS.PWY	60.9956
1067	Population	0.24858	METHANOGENESIS.PWY	4.98289
1068	Population	8.69728	METHANOGENESIS.PWY	163.306
1069	Population	0.02629	METHANOGENESIS.PWY	0
1070	Population	0	METHANOGENESIS.PWY	0
1071	Population	0	METHANOGENESIS.PWY	0
1072	Population	0	METHANOGENESIS.PWY	0
1073	Population	0	METHANOGENESIS.PWY	0
1074	Population	0	METHANOGENESIS.PWY	0
1075	Population	0	METHANOGENESIS.PWY	0
1076	Population	2.03988	METHANOGENESIS.PWY	59.7349
1077	Population	0	METHANOGENESIS.PWY	0
1078	Population	0	METHANOGENESIS.PWY	0
1079	Population	0	METHANOGENESIS.PWY	0
1080	Population	0	METHANOGENESIS.PWY	0
1081	Population	0.32548	METHANOGENESIS.PWY	22.3506
1082	Population	0	METHANOGENESIS.PWY	0
1083	Population	0.84117	METHANOGENESIS.PWY	37.9112
1084	Population	0.03951	METHANOGENESIS.PWY	4.08241
1085	Population	0	METHANOGENESIS.PWY	0
1086	Population	0	METHANOGENESIS.PWY	0
1087	Population	5.87012	METHANOGENESIS.PWY	585.482
1088	Population	0	METHANOGENESIS.PWY	0
1089	Population	2.51126	METHANOGENESIS.PWY	115.752
1090	Population	2.29286	METHANOGENESIS.PWY	97.7699
1091	Population	0	METHANOGENESIS.PWY	0
1092	Population	0	METHANOGENESIS.PWY	0
1093	Population	0	METHANOGENESIS.PWY	0
1094	Population	1.07472	METHANOGENESIS.PWY	36.5285
1095	Population	0.02194	METHANOGENESIS.PWY	0
1096	Population	0	METHANOGENESIS.PWY	0
1097	Population	0.29304	METHANOGENESIS.PWY	14.1602
1098	Population	1.06491	METHANOGENESIS.PWY	42.6387
1099	Population	4.69364	METHANOGENESIS.PWY	244.076
1100	Population	0	METHANOGENESIS.PWY	0
1101	Population	0	METHANOGENESIS.PWY	0
1102	Population	0	METHANOGENESIS.PWY	0
1103	Population	0	METHANOGENESIS.PWY	0
1104	Population	0	METHANOGENESIS.PWY	0
1105	Population	0.95902	METHANOGENESIS.PWY	34.6842
1106	Population	0	METHANOGENESIS.PWY	0
1107	Population	3.77983	METHANOGENESIS.PWY	163.714
1108	Population	0	METHANOGENESIS.PWY	0
1109	Population	0.29955	METHANOGENESIS.PWY	18.5805
1110	Population	0	METHANOGENESIS.PWY	0
1111	Population	4.28844	METHANOGENESIS.PWY	221.582
1112	Population	2.07361	METHANOGENESIS.PWY	85.6646
1113	Population	0	METHANOGENESIS.PWY	0
1114	Population	0	METHANOGENESIS.PWY	0
1115	Population	9.04824	METHANOGENESIS.PWY	363.869
1116	Population	4.6686	METHANOGENESIS.PWY	299.234
1117	Population	0	METHANOGENESIS.PWY	0
1118	Population	1.19611	METHANOGENESIS.PWY	29.1258
1119	Population	0	METHANOGENESIS.PWY	0
1120	Population	0.85885	METHANOGENESIS.PWY	52.6277
1121	Population	2.39258	METHANOGENESIS.PWY	81.2432
1122	Population	0	METHANOGENESIS.PWY	0
1123	Population	0	METHANOGENESIS.PWY	0
1124	Population	0.29888	METHANOGENESIS.PWY	14.2501
1125	Population	0	METHANOGENESIS.PWY	0
1126	Population	0	METHANOGENESIS.PWY	0
1127	Population	0	METHANOGENESIS.PWY	0
1128	Population	0	METHANOGENESIS.PWY	0
1129	Population	1.39043	METHANOGENESIS.PWY	40.2472
1130	Population	0	METHANOGENESIS.PWY	0
1131	Population	0	METHANOGENESIS.PWY	0
1132	Population	0	METHANOGENESIS.PWY	0
1133	Population	0.89518	METHANOGENESIS.PWY	36.2333
1134	Population	1.3128	METHANOGENESIS.PWY	67.6769
1135	Population	0	METHANOGENESIS.PWY	0
1136	Population	4.05411	METHANOGENESIS.PWY	160.973
1137	Population	0	METHANOGENESIS.PWY	0
1138	Population	25.6339	METHANOGENESIS.PWY	1263.67
1139	Population	0	METHANOGENESIS.PWY	0
1140	Population	2.6295	METHANOGENESIS.PWY	171.731
1141	Population	0	METHANOGENESIS.PWY	0
1142	Population	0	METHANOGENESIS.PWY	0
1143	Population	0	METHANOGENESIS.PWY	0
1144	Population	0	METHANOGENESIS.PWY	0
1145	Population	0	METHANOGENESIS.PWY	0
1146	Population	0.01092	METHANOGENESIS.PWY	0
1147	Population	0	METHANOGENESIS.PWY	0
1148	Population	0.53717	METHANOGENESIS.PWY	39.054
1149	Population	0.80264	METHANOGENESIS.PWY	30.5695
1150	Population	0	METHANOGENESIS.PWY	0
1151	Population	4.68932	METHANOGENESIS.PWY	188.453
1152	Population	0	METHANOGENESIS.PWY	0
1153	Population	0.00622	METHANOGENESIS.PWY	0
1154	Population	0.43549	METHANOGENESIS.PWY	28.5474
1155	Population	0	METHANOGENESIS.PWY	0
1156	Population	10.5321	METHANOGENESIS.PWY	606.048
1157	Population	0	METHANOGENESIS.PWY	0
1158	Population	0	METHANOGENESIS.PWY	0
1159	Population	0.02752	METHANOGENESIS.PWY	0
1160	Population	16.2302	METHANOGENESIS.PWY	489.884
1161	Population	0.04181	METHANOGENESIS.PWY	6.85488
1162	Population	0	METHANOGENESIS.PWY	0
1163	Population	0.30369	METHANOGENESIS.PWY	18.0177
1164	Population	0	METHANOGENESIS.PWY	0
1165	Population	0	METHANOGENESIS.PWY	0
1166	Population	10.4097	METHANOGENESIS.PWY	375.611
1167	Population	4.33711	METHANOGENESIS.PWY	206.7
1168	Population	0	METHANOGENESIS.PWY	0
1169	Population	0	METHANOGENESIS.PWY	0
1170	Population	0	METHANOGENESIS.PWY	0
1171	Population	0	METHANOGENESIS.PWY	0
1172	Population	4.00562	METHANOGENESIS.PWY	320.626
1173	Population	0	METHANOGENESIS.PWY	0
1174	Population	0	METHANOGENESIS.PWY	0
1175	Population	0	METHANOGENESIS.PWY	0
1176	Population	0.00599	METHANOGENESIS.PWY	0
1177	Population	0	METHANOGENESIS.PWY	0
1178	Population	3.5785	METHANOGENESIS.PWY	109.173
1179	Population	0	METHANOGENESIS.PWY	0
1180	Population	3.93514	METHANOGENESIS.PWY	218.34
1181	Population	9.95537	METHANOGENESIS.PWY	996.569
1182	Population	0	METHANOGENESIS.PWY	0
1183	Population	0	METHANOGENESIS.PWY	0
1184	Population	0.499	METHANOGENESIS.PWY	28.3131
1185	Population	0	METHANOGENESIS.PWY	0
1186	Population	1.87987	METHANOGENESIS.PWY	121.375
1187	Population	0	METHANOGENESIS.PWY	0
1188	Population	0	METHANOGENESIS.PWY	0
1189	Population	0.40369	METHANOGENESIS.PWY	17.3934
1190	Population	3.523	METHANOGENESIS.PWY	397.691
1191	Population	2.42252	METHANOGENESIS.PWY	92.1146
1192	Population	9.35401	METHANOGENESIS.PWY	280.974
1193	Population	0.94455	METHANOGENESIS.PWY	57.0563
1194	Population	1.94585	METHANOGENESIS.PWY	130.518
1195	Population	1.10402	METHANOGENESIS.PWY	74.8306
1196	Population	0	METHANOGENESIS.PWY	0
1197	Population	0.19432	METHANOGENESIS.PWY	4.81433
1198	Population	0	METHANOGENESIS.PWY	0
1199	Population	0	METHANOGENESIS.PWY	0
1200	Population	7.27213	METHANOGENESIS.PWY	356.522
1201	Population	0	METHANOGENESIS.PWY	0
1202	Population	13.2831	METHANOGENESIS.PWY	297.235
1203	Population	20.7334	METHANOGENESIS.PWY	481.714
1204	Population	20.8983	METHANOGENESIS.PWY	500.633
1205	Population	1.61402	METHANOGENESIS.PWY	116.197
1206	Population	32.9375	METHANOGENESIS.PWY	1532.98
1207	Population	4.64242	METHANOGENESIS.PWY	216.759
1208	Population	0	METHANOGENESIS.PWY	0
1209	Population	0	METHANOGENESIS.PWY	0
1210	Population	0.47658	METHANOGENESIS.PWY	50.7617
1211	Population	0	METHANOGENESIS.PWY	0
1212	Population	0	METHANOGENESIS.PWY	0
1213	Population	0	METHANOGENESIS.PWY	0
1214	Population	0	METHANOGENESIS.PWY	0
1215	Population	0	METHANOGENESIS.PWY	0
1216	Population	0	METHANOGENESIS.PWY	0
1217	Population	0	METHANOGENESIS.PWY	0
1218	Population	0	METHANOGENESIS.PWY	0
1219	Population	5.18376	METHANOGENESIS.PWY	559.268
1220	Population	5.81646	METHANOGENESIS.PWY	383.357
1221	Population	0	METHANOGENESIS.PWY	0
1222	Population	0	METHANOGENESIS.PWY	0
1223	Population	5.59846	METHANOGENESIS.PWY	142.276
1224	Population	0.56469	METHANOGENESIS.PWY	57.1709
1225	Population	0	METHANOGENESIS.PWY	0
1226	Population	1.70478	METHANOGENESIS.PWY	135.398
1227	Population	0.37736	METHANOGENESIS.PWY	39.7671
1228	Population	0	METHANOGENESIS.PWY	0
1229	Population	10.904	METHANOGENESIS.PWY	694.622
1230	Population	8.64875	METHANOGENESIS.PWY	572.641
1231	Population	4.73225	METHANOGENESIS.PWY	177.653
1232	Population	0.00898	METHANOGENESIS.PWY	0
1233	Population	8.08228	METHANOGENESIS.PWY	751.008
1234	Population	7.24131	METHANOGENESIS.PWY	425.546
1235	Population	2.12342	METHANOGENESIS.PWY	93.9432
1236	Population	1.31671	METHANOGENESIS.PWY	85.329
1237	Population	0	METHANOGENESIS.PWY	0
1238	Population	0.10695	METHANOGENESIS.PWY	3.81983
1239	Population	0	METHANOGENESIS.PWY	0
1240	Population	5.09454	METHANOGENESIS.PWY	100.516
1241	Population	0.55256	METHANOGENESIS.PWY	72.6257
1242	Population	6.17442	METHANOGENESIS.PWY	240.484
1243	Population	0.8541	METHANOGENESIS.PWY	108.212
1244	Population	2.2499	METHANOGENESIS.PWY	97.7314
1245	Population	14.1961	METHANOGENESIS.PWY	521.063
1246	Population	0	METHANOGENESIS.PWY	0
1247	Population	0	METHANOGENESIS.PWY	0
1248	Population	15.8773	METHANOGENESIS.PWY	1477.11
1249	Population	0	METHANOGENESIS.PWY	0
1250	Population	0	METHANOGENESIS.PWY	0
1251	Population	2.37298	METHANOGENESIS.PWY	211.168
1252	Population	2.93535	METHANOGENESIS.PWY	57.8533
1253	Population	0	METHANOGENESIS.PWY	0
1254	Population	0	METHANOGENESIS.PWY	0
1255	Population	0	METHANOGENESIS.PWY	0
1256	Population	0	METHANOGENESIS.PWY	0
1257	Population	3.70163	METHANOGENESIS.PWY	188.609
1258	Population	0	METHANOGENESIS.PWY	0
1259	Population	0.08416	METHANOGENESIS.PWY	9.33558
1260	Population	0	METHANOGENESIS.PWY	0
1261	Population	6.94742	METHANOGENESIS.PWY	664.552
1262	Population	1.01233	METHANOGENESIS.PWY	38.5502
1263	Population	4.11845	METHANOGENESIS.PWY	138.701
1264	Population	0.01114	METHANOGENESIS.PWY	0
1265	Population	1.05576	METHANOGENESIS.PWY	37.9373
1266	Population	0	METHANOGENESIS.PWY	0
1267	Population	3.46135	METHANOGENESIS.PWY	303.117
1268	Population	0.02135	METHANOGENESIS.PWY	0
1269	Population	0	METHANOGENESIS.PWY	0
1270	Population	14.469	METHANOGENESIS.PWY	1069.34
1271	Population	8.07468	METHANOGENESIS.PWY	230.142
1272	Population	3.55194	METHANOGENESIS.PWY	206.739
1273	Population	22.766	METHANOGENESIS.PWY	577.416
1274	Population	4.37726	METHANOGENESIS.PWY	299.058
1275	Population	7.91741	METHANOGENESIS.PWY	152.498
1276	Population	17.9192	METHANOGENESIS.PWY	865.684
1277	Population	0	METHANOGENESIS.PWY	0
1278	Population	0	METHANOGENESIS.PWY	0
1279	Population	4.29924	METHANOGENESIS.PWY	174.986
1280	Population	4.6406	METHANOGENESIS.PWY	326.251
1281	Population	2.89939	METHANOGENESIS.PWY	134.977
1282	Population	0	METHANOGENESIS.PWY	0
1283	Population	0	METHANOGENESIS.PWY	0
1284	Population	0	METHANOGENESIS.PWY	0
1285	Population	0	METHANOGENESIS.PWY	0
1286	Population	0	METHANOGENESIS.PWY	0
1287	Population	0	METHANOGENESIS.PWY	0
1288	Population	0	METHANOGENESIS.PWY	0
1289	Population	0	METHANOGENESIS.PWY	0
1290	Population	0	METHANOGENESIS.PWY	0
1291	Population	1.73243	METHANOGENESIS.PWY	135.215
1292	Population	0	METHANOGENESIS.PWY	0
1293	Population	0	METHANOGENESIS.PWY	0
1294	Population	0.85654	METHANOGENESIS.PWY	53.5224
1295	Population	0	METHANOGENESIS.PWY	0
1296	Population	0	METHANOGENESIS.PWY	0
1297	Population	5.77367	METHANOGENESIS.PWY	200.29
1298	Population	0	METHANOGENESIS.PWY	0
1299	Population	0	METHANOGENESIS.PWY	0
1300	Population	11.0983	METHANOGENESIS.PWY	311.587
1301	Population	1.31914	METHANOGENESIS.PWY	75.4596
1302	Population	0.00147	METHANOGENESIS.PWY	0
1303	Population	2.6284	METHANOGENESIS.PWY	167.098
1304	Population	8.71499	METHANOGENESIS.PWY	645.774
1305	Population	0	METHANOGENESIS.PWY	0
1306	Population	0	METHANOGENESIS.PWY	0
1307	Population	6.92686	METHANOGENESIS.PWY	614.003
1308	Population	0	METHANOGENESIS.PWY	0
1309	Population	0	METHANOGENESIS.PWY	0
1310	Population	0	METHANOGENESIS.PWY	0
1311	Population	13.1846	METHANOGENESIS.PWY	1165.71
1312	Population	5.53996	METHANOGENESIS.PWY	377.011
1313	Population	0.02924	METHANOGENESIS.PWY	0
1314	Population	2.44421	METHANOGENESIS.PWY	172.59
1315	Population	0	METHANOGENESIS.PWY	0
1316	Population	0	METHANOGENESIS.PWY	0
1317	Population	0	METHANOGENESIS.PWY	0
1318	Population	13.0114	METHANOGENESIS.PWY	354.989
1319	Population	1.69077	METHANOGENESIS.PWY	154.8
1320	Population	0	METHANOGENESIS.PWY	0
1321	Population	3.18939	METHANOGENESIS.PWY	204.867
1322	Population	0.76602	METHANOGENESIS.PWY	41.3929
1323	Population	0	METHANOGENESIS.PWY	0
1324	Population	0.0459	METHANOGENESIS.PWY	5.44607
1325	Population	6.35556	METHANOGENESIS.PWY	126.27
1326	Population	2.21367	METHANOGENESIS.PWY	167.639
1327	Population	0	METHANOGENESIS.PWY	0
1328	Population	1.21405	METHANOGENESIS.PWY	51.7832
1329	Population	5.91799	METHANOGENESIS.PWY	291.756
1330	Population	11.3783	METHANOGENESIS.PWY	712.283
1331	Population	0.57027	METHANOGENESIS.PWY	23.9022
1332	Population	0.02228	METHANOGENESIS.PWY	3.72574
1333	Population	0	METHANOGENESIS.PWY	0
1334	Population	0.31031	METHANOGENESIS.PWY	19.0207
1335	Population	0.01368	METHANOGENESIS.PWY	0
1336	Population	0	METHANOGENESIS.PWY	0
1337	Population	2.3951	METHANOGENESIS.PWY	99.3753
1338	Population	0	METHANOGENESIS.PWY	0
1339	Population	0	METHANOGENESIS.PWY	0
1340	Population	0.03633	METHANOGENESIS.PWY	4.43165
1341	Population	4.19474	METHANOGENESIS.PWY	213.954
1342	Population	0	METHANOGENESIS.PWY	0
1343	Population	0	METHANOGENESIS.PWY	0
1344	Population	0.10095	METHANOGENESIS.PWY	12.1202
1345	Population	0	METHANOGENESIS.PWY	0
1346	Population	8.70624	METHANOGENESIS.PWY	410.45
1347	Population	2.54121	METHANOGENESIS.PWY	147.007
1348	Population	0	METHANOGENESIS.PWY	0
1349	Population	0	METHANOGENESIS.PWY	0
1350	Population	0.39083	METHANOGENESIS.PWY	10.4169
1351	Population	0.03336	METHANOGENESIS.PWY	4.84521
1352	Population	3.76912	METHANOGENESIS.PWY	175.007
1353	Population	7.22355	METHANOGENESIS.PWY	163.494
1354	Population	2.84817	METHANOGENESIS.PWY	85.0388
1355	Population	1.42112	METHANOGENESIS.PWY	53.7622
1356	Population	3.44744	METHANOGENESIS.PWY	117.846
1357	Population	0.01832	METHANOGENESIS.PWY	0
1358	Population	2.07256	METHANOGENESIS.PWY	85.1967
1359	Population	1.25241	METHANOGENESIS.PWY	44.2446
1360	Population	0.56559	METHANOGENESIS.PWY	24.9081
1361	Population	2.43276	METHANOGENESIS.PWY	80.235
1362	Population	0.12693	METHANOGENESIS.PWY	16.6148
1363	Population	0.0004	METHANOGENESIS.PWY	0
1364	Population	7.43609	METHANOGENESIS.PWY	285.698
1365	Population	0.05265	METHANOGENESIS.PWY	3.69441
1366	Population	0	METHANOGENESIS.PWY	0
1367	Population	4.23964	METHANOGENESIS.PWY	116.345
1368	Population	9.39313	METHANOGENESIS.PWY	605.606
1369	Population	0.0796	METHANOGENESIS.PWY	0
1370	Population	0	METHANOGENESIS.PWY	0
1371	Population	11.2016	METHANOGENESIS.PWY	831.039
1372	Population	7.93943	METHANOGENESIS.PWY	508.563
1373	Population	4.43049	METHANOGENESIS.PWY	194.228
1374	Population	0.59481	METHANOGENESIS.PWY	38.4966
1375	Population	20.0229	METHANOGENESIS.PWY	1377.42
1376	Population	0.70036	METHANOGENESIS.PWY	28.0758
1377	Population	13.0948	METHANOGENESIS.PWY	276.017
1378	Population	0	METHANOGENESIS.PWY	0
1379	Population	0.03356	METHANOGENESIS.PWY	0
1380	Population	0.04105	METHANOGENESIS.PWY	3.6877
1381	Population	0.13335	METHANOGENESIS.PWY	8.45633
1382	Population	0	METHANOGENESIS.PWY	0
1383	Population	0.56465	METHANOGENESIS.PWY	31.8773
1384	Population	0	METHANOGENESIS.PWY	0
1385	Population	0	METHANOGENESIS.PWY	0
1386	Population	0	METHANOGENESIS.PWY	0
1387	Population	0	METHANOGENESIS.PWY	0
1388	Population	0	METHANOGENESIS.PWY	0
1389	Population	2.64604	METHANOGENESIS.PWY	121.256
1390	Population	0	METHANOGENESIS.PWY	0
1391	Population	11.3862	METHANOGENESIS.PWY	352.706
1392	Population	0	METHANOGENESIS.PWY	0
1393	Population	0	METHANOGENESIS.PWY	0
1394	Population	0	METHANOGENESIS.PWY	0
1395	Population	3.63339	METHANOGENESIS.PWY	388.387
1396	Population	0.16256	METHANOGENESIS.PWY	12.396
1397	Population	0	METHANOGENESIS.PWY	0
1398	Population	0	METHANOGENESIS.PWY	0
1399	Population	0	METHANOGENESIS.PWY	0
1400	Population	1.39806	METHANOGENESIS.PWY	140.422
1401	Population	0	METHANOGENESIS.PWY	0
1402	Population	0.65409	METHANOGENESIS.PWY	18.7682
1403	Population	0	METHANOGENESIS.PWY	0
1404	Population	0.00757	METHANOGENESIS.PWY	0
1405	Population	0	METHANOGENESIS.PWY	0
1406	Population	0	METHANOGENESIS.PWY	0
1407	Population	0	METHANOGENESIS.PWY	0
1408	Population	0	METHANOGENESIS.PWY	0
1409	Population	0	METHANOGENESIS.PWY	0
1410	Population	0	METHANOGENESIS.PWY	0
1411	Population	0	METHANOGENESIS.PWY	0
1412	Population	0	METHANOGENESIS.PWY	0
1413	Population	0	METHANOGENESIS.PWY	0
1414	Population	1.50207	METHANOGENESIS.PWY	47.1782
1415	Population	0	METHANOGENESIS.PWY	0
1416	Population	0	METHANOGENESIS.PWY	0
1417	Population	8.53651	METHANOGENESIS.PWY	308.69
1418	Population	0	METHANOGENESIS.PWY	0
1419	Population	7.04296	METHANOGENESIS.PWY	642.465
1420	Population	14.2015	METHANOGENESIS.PWY	448.606
1421	Population	25.5327	METHANOGENESIS.PWY	1204.6
1422	Population	4.31416	METHANOGENESIS.PWY	132.227
1423	Population	4.06324	METHANOGENESIS.PWY	399.243
1424	Population	2.965	METHANOGENESIS.PWY	127.178
1425	Population	0	METHANOGENESIS.PWY	0
1426	Population	4.90381	METHANOGENESIS.PWY	124.406
1427	Population	0.01455	METHANOGENESIS.PWY	0
1428	Population	0	METHANOGENESIS.PWY	0
1429	Population	0	METHANOGENESIS.PWY	0
1430	Population	0	METHANOGENESIS.PWY	0
1431	Population	0	METHANOGENESIS.PWY	0
1432	Population	1.0656	METHANOGENESIS.PWY	29.1191
1433	Population	6.97627	METHANOGENESIS.PWY	651.526
1434	Population	0.12163	METHANOGENESIS.PWY	10.5927
1435	Population	0	METHANOGENESIS.PWY	0
1436	Population	0.00331	METHANOGENESIS.PWY	0
1437	Population	0	METHANOGENESIS.PWY	0
1438	Population	0	METHANOGENESIS.PWY	0
1439	Population	5.28618	METHANOGENESIS.PWY	317.697
1440	Population	0.05326	METHANOGENESIS.PWY	0
1441	Population	0	METHANOGENESIS.PWY	0
1442	Population	0	METHANOGENESIS.PWY	0
1443	Population	0	METHANOGENESIS.PWY	0
1444	Population	0.01378	METHANOGENESIS.PWY	0
1445	Population	65.8338	METHANOGENESIS.PWY	2062.37
1446	Population	0	METHANOGENESIS.PWY	0
1447	Population	9.61821	METHANOGENESIS.PWY	619.509
1448	Population	14.501	METHANOGENESIS.PWY	1129.33
1449	Population	2.17007	METHANOGENESIS.PWY	91.161
1450	Population	7.47833	METHANOGENESIS.PWY	295.982
1451	Population	0	METHANOGENESIS.PWY	0
1452	Population	8.2963	METHANOGENESIS.PWY	461.642
1453	Population	1.13248	METHANOGENESIS.PWY	29.0766
1454	Population	0	METHANOGENESIS.PWY	0
1455	Population	0.62722	METHANOGENESIS.PWY	34.5977
1456	Population	8.59972	METHANOGENESIS.PWY	252.11
1457	Population	0	METHANOGENESIS.PWY	0
1458	Population	0	METHANOGENESIS.PWY	0
1459	Population	8.70146	METHANOGENESIS.PWY	357.24
1460	Population	0.18415	METHANOGENESIS.PWY	0
1461	Population	0	METHANOGENESIS.PWY	0
1462	Population	0	METHANOGENESIS.PWY	0
1463	Population	0	METHANOGENESIS.PWY	0
1464	Population	10.8883	METHANOGENESIS.PWY	464.55
1465	Population	11.5039	METHANOGENESIS.PWY	626.54
1466	Population	0	METHANOGENESIS.PWY	0
1467	Population	3.68208	METHANOGENESIS.PWY	55.0833
1468	Population	0.74136	METHANOGENESIS.PWY	19.3157
1469	Population	6.30826	METHANOGENESIS.PWY	206.007
1470	Population	0	METHANOGENESIS.PWY	0
1471	Population	4.50635	METHANOGENESIS.PWY	229.386
1472	Population	11.3757	METHANOGENESIS.PWY	716.465
1473	Population	2.53034	METHANOGENESIS.PWY	145.565
1474	Population	0.067	METHANOGENESIS.PWY	0
1475	Population	2.38983	METHANOGENESIS.PWY	94.567
1476	Population	6.37599	METHANOGENESIS.PWY	622.131
1477	Population	0.08183	METHANOGENESIS.PWY	2.48607
1478	Population	1.37992	METHANOGENESIS.PWY	62.8149
1479	Population	0	METHANOGENESIS.PWY	0
1480	Population	6.40139	METHANOGENESIS.PWY	299.914
1481	Population	31.0085	METHANOGENESIS.PWY	2008.06
1482	Population	0	METHANOGENESIS.PWY	0
1483	Population	0	METHANOGENESIS.PWY	0
1484	Population	0	METHANOGENESIS.PWY	0
1485	Population	6.71787	METHANOGENESIS.PWY	233.319
1486	Population	0	METHANOGENESIS.PWY	0
1487	Population	0	METHANOGENESIS.PWY	0
1488	Population	0.82415	METHANOGENESIS.PWY	33.0445
1489	Population	0	METHANOGENESIS.PWY	0
1490	Population	0.31182	METHANOGENESIS.PWY	47.8778
1491	Population	0	METHANOGENESIS.PWY	0
1492	Population	0	METHANOGENESIS.PWY	0
1493	Population	0	METHANOGENESIS.PWY	0
1494	Population	1.97733	METHANOGENESIS.PWY	124.061
1495	Population	6.86137	METHANOGENESIS.PWY	247.533
1496	Population	6.45728	METHANOGENESIS.PWY	386.487
1497	Population	0	METHANOGENESIS.PWY	0
1498	Population	1.20605	METHANOGENESIS.PWY	103.505
1499	Population	0	METHANOGENESIS.PWY	0
1500	Population	0	METHANOGENESIS.PWY	0
1501	Population	0	METHANOGENESIS.PWY	0
1502	Population	0	METHANOGENESIS.PWY	0
1503	Population	5.36836	METHANOGENESIS.PWY	236.147
1504	Population	8.71716	METHANOGENESIS.PWY	714.255
1505	Population	1.64874	METHANOGENESIS.PWY	55.1464
1506	Population	0.44987	METHANOGENESIS.PWY	48.6581
1507	Population	0	METHANOGENESIS.PWY	0
1508	Population	4.93704	METHANOGENESIS.PWY	320.812
1509	Population	0	METHANOGENESIS.PWY	0
1510	Population	0.31329	METHANOGENESIS.PWY	10.5356
1511	Population	0	METHANOGENESIS.PWY	0
1512	Population	5.28306	METHANOGENESIS.PWY	139.419
1513	Population	2.11524	METHANOGENESIS.PWY	107.709
1514	Population	0.53291	METHANOGENESIS.PWY	0
1515	Population	0	METHANOGENESIS.PWY	0
1516	Population	0	METHANOGENESIS.PWY	0
1517	Population	3.42335	METHANOGENESIS.PWY	102.571
1518	Population	0.73811	METHANOGENESIS.PWY	29.1811
1519	Population	3.04557	METHANOGENESIS.PWY	190.587
1520	Population	10.9786	METHANOGENESIS.PWY	404.614
1521	Population	0	METHANOGENESIS.PWY	0
1522	Population	0	METHANOGENESIS.PWY	0
1523	Population	0	METHANOGENESIS.PWY	0
1524	Population	0.09617	METHANOGENESIS.PWY	4.95813
1525	Population	3.78908	METHANOGENESIS.PWY	148.294
1526	Population	6.99741	METHANOGENESIS.PWY	220.998
1527	Population	0.01085	METHANOGENESIS.PWY	0
1528	Population	0	METHANOGENESIS.PWY	0
1529	Population	4.67782	METHANOGENESIS.PWY	144.152
1530	Population	13.961	METHANOGENESIS.PWY	355.516
1531	Population	11.0638	METHANOGENESIS.PWY	407.738
1532	Population	5.46325	METHANOGENESIS.PWY	165.594
1533	Population	0	METHANOGENESIS.PWY	0
1534	Population	0.19382	METHANOGENESIS.PWY	19.3189
1535	Population	0	METHANOGENESIS.PWY	0
1536	Population	10.1044	METHANOGENESIS.PWY	634.883
1537	Population	2.09225	METHANOGENESIS.PWY	84.8485
1538	Population	8.40322	METHANOGENESIS.PWY	662.389
1539	Population	0	METHANOGENESIS.PWY	0
1540	Population	0.00971	METHANOGENESIS.PWY	0
1541	Population	0	METHANOGENESIS.PWY	0
1542	Population	1.31925	METHANOGENESIS.PWY	36.3558
1543	Population	0	METHANOGENESIS.PWY	0
1544	Population	0.5207	METHANOGENESIS.PWY	42.6892
1545	Population	11.262	METHANOGENESIS.PWY	350.539
1546	Population	2.78826	METHANOGENESIS.PWY	132.136
1547	Population	0	METHANOGENESIS.PWY	0
1548	Population	2.0468	METHANOGENESIS.PWY	208.93
1549	Population	2.71177	METHANOGENESIS.PWY	228.692
1550	Population	0.68023	METHANOGENESIS.PWY	48.5178
1551	Population	0	METHANOGENESIS.PWY	0
1552	Population	0	METHANOGENESIS.PWY	0
1553	Population	0	METHANOGENESIS.PWY	0
1554	Population	0	METHANOGENESIS.PWY	0
1555	Population	0	METHANOGENESIS.PWY	0
1556	Population	0	METHANOGENESIS.PWY	0
1557	Population	0	METHANOGENESIS.PWY	0
1558	Population	0	METHANOGENESIS.PWY	0
1559	Population	3.75896	METHANOGENESIS.PWY	103.707
1560	Population	0	METHANOGENESIS.PWY	0
1561	Population	1.00386	METHANOGENESIS.PWY	65.3198
1562	Population	0	METHANOGENESIS.PWY	0
1563	Population	0.03795	METHANOGENESIS.PWY	0
1564	Population	2.51965	METHANOGENESIS.PWY	184.595
1565	Population	0	METHANOGENESIS.PWY	0
1566	Population	0	METHANOGENESIS.PWY	0
1567	Population	0.0104	METHANOGENESIS.PWY	0
1568	Population	0	METHANOGENESIS.PWY	0
1569	Population	0	METHANOGENESIS.PWY	0
1570	Population	0.91541	METHANOGENESIS.PWY	55.0356
1571	Population	4.82393	METHANOGENESIS.PWY	129.21
1572	Population	0.57602	METHANOGENESIS.PWY	18.8184
1573	Population	3.48937	METHANOGENESIS.PWY	137.321
1574	Population	0	METHANOGENESIS.PWY	0
1575	Population	0.08971	METHANOGENESIS.PWY	0
1576	Population	0	METHANOGENESIS.PWY	0
1577	Population	0	METHANOGENESIS.PWY	0
1578	Population	2.66446	METHANOGENESIS.PWY	74.5092
1579	Population	0.77906	METHANOGENESIS.PWY	62.4442
1580	Population	3.74054	METHANOGENESIS.PWY	147.501
1581	Population	4.94659	METHANOGENESIS.PWY	346.084
1582	Population	0	METHANOGENESIS.PWY	0
1583	Population	0	METHANOGENESIS.PWY	0
1584	Population	3.41008	METHANOGENESIS.PWY	378.581
1585	Population	0	METHANOGENESIS.PWY	0
1586	Population	2.39141	METHANOGENESIS.PWY	229.951
1587	Population	0	METHANOGENESIS.PWY	0
1588	Population	9.2281	METHANOGENESIS.PWY	559.967
1589	Population	0	METHANOGENESIS.PWY	0
1590	Population	0	METHANOGENESIS.PWY	0
1591	Population	0	METHANOGENESIS.PWY	0
1592	Population	1.73471	METHANOGENESIS.PWY	47.5202
1593	Population	0	METHANOGENESIS.PWY	0
1594	Population	0	METHANOGENESIS.PWY	0
1595	Population	0	METHANOGENESIS.PWY	0
1596	Population	0	METHANOGENESIS.PWY	0
1597	Population	0.08371	METHANOGENESIS.PWY	4.40815
1598	Population	2.57932	METHANOGENESIS.PWY	122.783
1599	Population	0	METHANOGENESIS.PWY	0
1600	Population	0.21686	METHANOGENESIS.PWY	6.54332
1601	Population	6.50104	METHANOGENESIS.PWY	377.718
1602	Population	0.32647	METHANOGENESIS.PWY	15.2738
1603	Population	3.7423	METHANOGENESIS.PWY	83.3789
1604	Population	0.53804	METHANOGENESIS.PWY	11.5435
1605	Population	8.0031	METHANOGENESIS.PWY	394.987
1606	Population	0	METHANOGENESIS.PWY	0
1607	Population	0	METHANOGENESIS.PWY	0
1608	Population	0.00418	METHANOGENESIS.PWY	0
1609	Population	0	METHANOGENESIS.PWY	0
1610	Population	0	METHANOGENESIS.PWY	0
1611	Population	0.27183	METHANOGENESIS.PWY	11.2617
1612	Population	0	METHANOGENESIS.PWY	0
1613	Population	0	METHANOGENESIS.PWY	0
1614	Population	12.0571	METHANOGENESIS.PWY	592.04
1615	Population	1.11866	METHANOGENESIS.PWY	70.4916
1616	Population	0	METHANOGENESIS.PWY	0
1617	Population	12.3813	METHANOGENESIS.PWY	1560.7
1618	Population	4.68662	METHANOGENESIS.PWY	579.991
1619	Population	10.9605	METHANOGENESIS.PWY	559.426
1620	Population	12.9963	METHANOGENESIS.PWY	1395.09
1621	Population	0.98386	METHANOGENESIS.PWY	25.6913
1622	Population	8.84621	METHANOGENESIS.PWY	292.418
1623	Population	0	METHANOGENESIS.PWY	0
1624	Population	0	METHANOGENESIS.PWY	0
1625	Population	0	METHANOGENESIS.PWY	0
1626	Population	0	METHANOGENESIS.PWY	0
1627	Population	0	METHANOGENESIS.PWY	0
1628	Population	0	METHANOGENESIS.PWY	0
1629	Population	0	METHANOGENESIS.PWY	0
1630	Population	0	METHANOGENESIS.PWY	0
1631	Population	0	METHANOGENESIS.PWY	0
1632	Population	3.87107	METHANOGENESIS.PWY	151.91
1633	Population	6.23137	METHANOGENESIS.PWY	357.126
1634	Population	0.82031	METHANOGENESIS.PWY	78.1659
1635	Population	0	METHANOGENESIS.PWY	0
1636	Population	0	METHANOGENESIS.PWY	0
1637	Population	0	METHANOGENESIS.PWY	0
1638	Population	5.49791	METHANOGENESIS.PWY	569.917
1639	Population	0	METHANOGENESIS.PWY	0
1640	Population	0	METHANOGENESIS.PWY	0
1641	Population	0.00139	METHANOGENESIS.PWY	0
1642	Population	7.35419	METHANOGENESIS.PWY	721.757
1643	Population	0.03336	METHANOGENESIS.PWY	3.97901
1644	Population	5.63704	METHANOGENESIS.PWY	363.308
1645	Population	8.11366	METHANOGENESIS.PWY	677.764
1646	Population	0.02391	METHANOGENESIS.PWY	217.024
1647	Population	0	METHANOGENESIS.PWY	0
1648	Population	17.7167	METHANOGENESIS.PWY	522.897
1649	Population	2.54133	METHANOGENESIS.PWY	117.362
1650	Population	0.22088	METHANOGENESIS.PWY	13.9465
1651	Population	3.35945	METHANOGENESIS.PWY	158.441
1652	IBS	0	METHANOGENESIS.PWY	0
1653	IBS	5.39405	METHANOGENESIS.PWY	200.019
1654	IBS	14.0288	METHANOGENESIS.PWY	321.848
1655	IBS	0	METHANOGENESIS.PWY	0
1656	IBS	0	METHANOGENESIS.PWY	0
1657	IBS	0	METHANOGENESIS.PWY	0
1658	IBS	0.35221	METHANOGENESIS.PWY	10.9296
1659	IBS	2.92227	METHANOGENESIS.PWY	173.343
1660	IBS	0	METHANOGENESIS.PWY	0
1661	IBS	1.873	METHANOGENESIS.PWY	94.6526
1662	IBS	0	METHANOGENESIS.PWY	0
1663	IBS	0	METHANOGENESIS.PWY	0
1664	IBS	0	METHANOGENESIS.PWY	0
1665	IBS	0	METHANOGENESIS.PWY	0
1666	IBS	0.16482	METHANOGENESIS.PWY	10.1501
1667	IBS	1.74667	METHANOGENESIS.PWY	172.696
1668	IBS	0	METHANOGENESIS.PWY	0
1669	IBS	0	METHANOGENESIS.PWY	0
1670	IBS	0	METHANOGENESIS.PWY	0
1671	IBS	0	METHANOGENESIS.PWY	0
1672	IBS	1.78521	METHANOGENESIS.PWY	123.284
1673	IBS	1.7349	METHANOGENESIS.PWY	216.091
1674	IBS	0	METHANOGENESIS.PWY	0
1675	IBS	1.0798	METHANOGENESIS.PWY	85.2346
1676	IBS	0	METHANOGENESIS.PWY	0
1677	IBS	0	METHANOGENESIS.PWY	0
1678	IBS	0	METHANOGENESIS.PWY	0
1679	IBS	3.76435	METHANOGENESIS.PWY	363.207
1680	IBS	0.84893	METHANOGENESIS.PWY	71.4406
1681	IBS	0	METHANOGENESIS.PWY	0
1682	IBS	6.72719	METHANOGENESIS.PWY	407.205
1683	IBS	0	METHANOGENESIS.PWY	0
1684	IBS	0	METHANOGENESIS.PWY	0
1685	IBS	0	METHANOGENESIS.PWY	0
1686	IBS	0	METHANOGENESIS.PWY	0
1687	IBS	0	METHANOGENESIS.PWY	0
1688	IBS	0	METHANOGENESIS.PWY	0
1689	IBS	0.00656	METHANOGENESIS.PWY	0
1690	IBS	0	METHANOGENESIS.PWY	0
1691	IBS	1.48083	METHANOGENESIS.PWY	153.309
1692	IBS	0	METHANOGENESIS.PWY	0
1693	IBS	0	METHANOGENESIS.PWY	0
1694	IBS	0	METHANOGENESIS.PWY	0
1695	IBS	0	METHANOGENESIS.PWY	0
1696	IBS	0	METHANOGENESIS.PWY	0
1697	IBS	1.02586	METHANOGENESIS.PWY	17.551
1698	IBS	0	METHANOGENESIS.PWY	0
1699	IBS	0	METHANOGENESIS.PWY	0
1700	IBS	0	METHANOGENESIS.PWY	0
1701	IBS	1.44589	METHANOGENESIS.PWY	89.0503
1702	IBS	2.49787	METHANOGENESIS.PWY	126.834
1703	IBS	0	METHANOGENESIS.PWY	0
1704	IBS	0	METHANOGENESIS.PWY	0
1705	IBS	0	METHANOGENESIS.PWY	0
1706	IBS	6.52117	METHANOGENESIS.PWY	464.469
1707	IBS	0	METHANOGENESIS.PWY	0
1708	IBS	0	METHANOGENESIS.PWY	0
1709	IBS	0	METHANOGENESIS.PWY	0
1710	IBS	1.42361	METHANOGENESIS.PWY	63.0659
1711	IBS	2.45155	METHANOGENESIS.PWY	200.477
1712	IBS	0	METHANOGENESIS.PWY	0
1713	IBS	0	METHANOGENESIS.PWY	0
1714	IBS	0.09395	METHANOGENESIS.PWY	4.7017
1715	IBS	14.9877	METHANOGENESIS.PWY	1036.09
1716	IBS	0.26341	METHANOGENESIS.PWY	33.2509
1717	IBS	0	METHANOGENESIS.PWY	0
1718	IBS	0	METHANOGENESIS.PWY	0
1719	IBS	0.0589	METHANOGENESIS.PWY	3.94627
1720	IBS	0	METHANOGENESIS.PWY	0
1721	IBS	0	METHANOGENESIS.PWY	0
1722	IBS	1.37432	METHANOGENESIS.PWY	87.5451
1723	IBS	0	METHANOGENESIS.PWY	0
1724	IBS	0.00765	METHANOGENESIS.PWY	0
1725	IBS	0	METHANOGENESIS.PWY	0
1726	IBS	0	METHANOGENESIS.PWY	0
1727	IBS	0	METHANOGENESIS.PWY	0
1728	IBS	0	METHANOGENESIS.PWY	0
1729	IBS	0.02128	METHANOGENESIS.PWY	0
1730	IBS	0.01731	METHANOGENESIS.PWY	0
1731	IBS	0	METHANOGENESIS.PWY	0
1732	IBS	2.44168	METHANOGENESIS.PWY	116.517
1733	IBS	0	METHANOGENESIS.PWY	0
1734	IBS	0.26068	METHANOGENESIS.PWY	6.45276
1735	IBS	1.7991	METHANOGENESIS.PWY	78.5983
1736	IBS	0.33382	METHANOGENESIS.PWY	26.007
1737	IBS	0	METHANOGENESIS.PWY	0
1738	IBS	0	METHANOGENESIS.PWY	0
1739	IBS	0	METHANOGENESIS.PWY	0
1740	IBS	8.87107	METHANOGENESIS.PWY	482.756
1741	IBS	0	METHANOGENESIS.PWY	0
1742	IBS	0	METHANOGENESIS.PWY	0
1743	IBS	0.00253	METHANOGENESIS.PWY	0
1744	IBS	5.85596	METHANOGENESIS.PWY	211.145
1745	IBS	2.17613	METHANOGENESIS.PWY	82.5438
1746	IBS	0	METHANOGENESIS.PWY	0
1747	IBS	0	METHANOGENESIS.PWY	0
1748	IBS	0	METHANOGENESIS.PWY	0
1749	IBS	0	METHANOGENESIS.PWY	0
1750	IBS	0	METHANOGENESIS.PWY	0
1751	IBS	0.21898	METHANOGENESIS.PWY	4.69614
1752	IBS	0	METHANOGENESIS.PWY	0
1753	IBS	2.17628	METHANOGENESIS.PWY	141.51
1754	IBS	0	METHANOGENESIS.PWY	0
1755	IBS	0	METHANOGENESIS.PWY	0
1756	IBS	0	METHANOGENESIS.PWY	0
1757	IBS	3.38576	METHANOGENESIS.PWY	147.994
1758	IBS	2.97535	METHANOGENESIS.PWY	117.567
1759	IBS	0	METHANOGENESIS.PWY	0
1760	IBS	0	METHANOGENESIS.PWY	0
1761	IBS	0	METHANOGENESIS.PWY	0
1762	IBS	0	METHANOGENESIS.PWY	0
1763	IBS	0	METHANOGENESIS.PWY	0
1764	IBS	7.31054	METHANOGENESIS.PWY	315.009
1765	IBS	0	METHANOGENESIS.PWY	0
1766	IBS	0	METHANOGENESIS.PWY	0
1767	IBS	0.01673	METHANOGENESIS.PWY	0
1768	IBS	0	METHANOGENESIS.PWY	0
1769	IBS	7.62004	METHANOGENESIS.PWY	344.809
1770	IBS	1.27407	METHANOGENESIS.PWY	136.845
1771	IBS	0	METHANOGENESIS.PWY	0
1772	IBS	0	METHANOGENESIS.PWY	0
1773	IBS	0	METHANOGENESIS.PWY	0
1774	IBS	0	METHANOGENESIS.PWY	0
1775	IBS	4.05344	METHANOGENESIS.PWY	259.149
1776	IBS	0	METHANOGENESIS.PWY	0
1777	IBS	1.16475	METHANOGENESIS.PWY	40.2613
1778	IBS	0	METHANOGENESIS.PWY	0
1779	IBS	0.33848	METHANOGENESIS.PWY	51.5751
1780	IBS	0	METHANOGENESIS.PWY	0
1781	IBS	0	METHANOGENESIS.PWY	0
1782	IBS	0	METHANOGENESIS.PWY	0
1783	IBS	0	METHANOGENESIS.PWY	0
1784	IBS	0	METHANOGENESIS.PWY	0
1785	IBS	0.59232	METHANOGENESIS.PWY	21.3528
1786	IBS	0.05689	METHANOGENESIS.PWY	0
1787	IBS	0	METHANOGENESIS.PWY	0
1788	IBS	0	METHANOGENESIS.PWY	0
1789	IBS	0	METHANOGENESIS.PWY	0
1790	IBS	2.58456	METHANOGENESIS.PWY	150.231
1791	IBS	0	METHANOGENESIS.PWY	0
1792	IBS	11.5814	METHANOGENESIS.PWY	442.239
1793	IBS	0	METHANOGENESIS.PWY	0
1794	IBS	0	METHANOGENESIS.PWY	0
1795	IBS	0.53314	METHANOGENESIS.PWY	30.9103
1796	IBS	0.79622	METHANOGENESIS.PWY	37.5999
1797	IBS	0	METHANOGENESIS.PWY	0
1798	IBS	0.01077	METHANOGENESIS.PWY	0
1799	IBS	0	METHANOGENESIS.PWY	0
1800	IBS	0	METHANOGENESIS.PWY	0
1801	IBS	1.80887	METHANOGENESIS.PWY	182.028
1802	IBS	0	METHANOGENESIS.PWY	0
1803	IBS	0	METHANOGENESIS.PWY	0
1804	IBS	0	METHANOGENESIS.PWY	0
1805	IBS	0.48189	METHANOGENESIS.PWY	19.7557
1806	IBS	0	METHANOGENESIS.PWY	0
1807	IBS	0	METHANOGENESIS.PWY	0
1808	IBS	0.99432	METHANOGENESIS.PWY	115.394
1809	IBS	4.85864	METHANOGENESIS.PWY	297.738
1810	IBS	0	METHANOGENESIS.PWY	0
1811	IBD	0	METHANOGENESIS.PWY	0
1812	IBD	0	METHANOGENESIS.PWY	0
1813	IBD	0	METHANOGENESIS.PWY	0
1814	IBD	0	METHANOGENESIS.PWY	0
1815	IBD	0	METHANOGENESIS.PWY	0
1816	IBD	0	METHANOGENESIS.PWY	0
1817	IBD	1.19915	METHANOGENESIS.PWY	66.7462
1818	IBD	0	METHANOGENESIS.PWY	0
1819	IBD	0.10306	METHANOGENESIS.PWY	0
1820	IBD	0	METHANOGENESIS.PWY	0
1821	IBD	0	METHANOGENESIS.PWY	0
1822	IBD	0	METHANOGENESIS.PWY	0
1823	IBD	0	METHANOGENESIS.PWY	0
1824	IBD	0	METHANOGENESIS.PWY	0
1825	IBD	0	METHANOGENESIS.PWY	0
1826	IBD	0	METHANOGENESIS.PWY	0
1827	IBD	0	METHANOGENESIS.PWY	0
1828	IBD	0	METHANOGENESIS.PWY	0
1829	IBD	0	METHANOGENESIS.PWY	0
1830	IBD	0	METHANOGENESIS.PWY	0
1831	IBD	0	METHANOGENESIS.PWY	0
1832	IBD	3.58737	METHANOGENESIS.PWY	125.716
1833	IBD	0	METHANOGENESIS.PWY	0
1834	IBD	0	METHANOGENESIS.PWY	0
1835	IBD	0	METHANOGENESIS.PWY	0
1836	IBD	0	METHANOGENESIS.PWY	0
1837	IBD	0	METHANOGENESIS.PWY	0
1838	IBD	0	METHANOGENESIS.PWY	0
1839	IBD	3.20191	METHANOGENESIS.PWY	189.305
1840	IBD	1.07184	METHANOGENESIS.PWY	27.016
1841	IBD	0	METHANOGENESIS.PWY	0
1842	IBD	0	METHANOGENESIS.PWY	0
1843	IBD	0	METHANOGENESIS.PWY	0
1844	IBD	0	METHANOGENESIS.PWY	0
1845	IBD	0	METHANOGENESIS.PWY	0
1846	IBD	0	METHANOGENESIS.PWY	0
1847	IBD	0	METHANOGENESIS.PWY	0
1848	IBD	0	METHANOGENESIS.PWY	0
1849	IBD	0	METHANOGENESIS.PWY	0
1850	IBD	0	METHANOGENESIS.PWY	0
1851	IBD	0	METHANOGENESIS.PWY	0
1852	IBD	0	METHANOGENESIS.PWY	0
1853	IBD	0	METHANOGENESIS.PWY	0
1854	IBD	0	METHANOGENESIS.PWY	0
1855	IBD	0	METHANOGENESIS.PWY	0
1856	IBD	0	METHANOGENESIS.PWY	0
1857	IBD	0	METHANOGENESIS.PWY	0
1858	IBD	0	METHANOGENESIS.PWY	0
1859	IBD	0	METHANOGENESIS.PWY	0
1860	IBD	0	METHANOGENESIS.PWY	0
1861	IBD	4.75795	METHANOGENESIS.PWY	174.023
1862	IBD	0	METHANOGENESIS.PWY	0
1863	IBD	0	METHANOGENESIS.PWY	0
1864	IBD	2.45216	METHANOGENESIS.PWY	85.5269
1865	IBD	0	METHANOGENESIS.PWY	0
1866	IBD	0	METHANOGENESIS.PWY	0
1867	IBD	0	METHANOGENESIS.PWY	0
1868	IBD	0	METHANOGENESIS.PWY	0
1869	IBD	0	METHANOGENESIS.PWY	0
1870	IBD	0	METHANOGENESIS.PWY	0
1871	IBD	0	METHANOGENESIS.PWY	0
1872	IBD	0	METHANOGENESIS.PWY	0
1873	IBD	0	METHANOGENESIS.PWY	0
1874	IBD	0	METHANOGENESIS.PWY	0
1875	IBD	0	METHANOGENESIS.PWY	0
1876	IBD	0	METHANOGENESIS.PWY	0
1877	IBD	0	METHANOGENESIS.PWY	0
1878	IBD	0	METHANOGENESIS.PWY	0
1879	IBD	0	METHANOGENESIS.PWY	0
1880	IBD	0	METHANOGENESIS.PWY	0
1881	IBD	2.11787	METHANOGENESIS.PWY	77.3368
1882	IBD	0	METHANOGENESIS.PWY	0
1883	IBD	0	METHANOGENESIS.PWY	0
1	IBS	5.19933	PWY.5198	332.04
2	IBS	0	PWY.5198	0
3	IBS	0	PWY.5198	25.1036
4	IBS	0	PWY.5198	0
5	IBS	0	PWY.5198	0
6	IBS	0	PWY.5198	0
7	IBS	0	PWY.5198	0
8	IBS	1.29392	PWY.5198	64.6242
9	IBS	0.88169	PWY.5198	46.9924
10	IBS	0	PWY.5198	0
11	IBS	0	PWY.5198	0
12	IBS	0	PWY.5198	0
13	IBS	4.99627	PWY.5198	231.067
14	IBS	0	PWY.5198	0
15	IBS	0.13023	PWY.5198	6.35345
16	IBS	0.21614	PWY.5198	8.85319
17	IBS	0.18135	PWY.5198	5.39088
18	IBS	5.59266	PWY.5198	95.6382
19	IBS	2.30166	PWY.5198	146.451
20	IBS	2.79773	PWY.5198	89.1844
21	IBS	7.45943	PWY.5198	166.145
22	IBS	0	PWY.5198	0
23	IBS	0.82237	PWY.5198	16.7081
24	IBS	7.03376	PWY.5198	131.619
25	IBS	0	PWY.5198	0
26	IBS	0	PWY.5198	0
27	IBS	1.05777	PWY.5198	52.165
28	IBS	0	PWY.5198	0
29	IBS	0	PWY.5198	0
30	IBS	0	PWY.5198	0
31	IBS	0	PWY.5198	0
32	IBS	1.27957	PWY.5198	32.2984
33	IBS	0	PWY.5198	0
34	IBS	0	PWY.5198	0
35	IBS	0	PWY.5198	0
36	IBS	0	PWY.5198	0
37	IBS	6.15802	PWY.5198	144.26
38	IBS	0	PWY.5198	0
39	IBS	0.97607	PWY.5198	46.5433
40	IBS	0	PWY.5198	0
41	IBS	0.00781	PWY.5198	0
42	IBS	0	PWY.5198	0
43	IBS	1.05087	PWY.5198	26.5227
44	IBS	0.36431	PWY.5198	12.835
45	IBS	0	PWY.5198	0
46	IBS	24.2062	PWY.5198	1049.89
47	IBS	0.42793	PWY.5198	12.2891
48	IBS	0	PWY.5198	0
49	IBS	0.06429	PWY.5198	2.88819
50	IBS	0	PWY.5198	0
51	IBS	3.44278	PWY.5198	108.91
52	IBS	2.51248	PWY.5198	59.8854
53	IBS	2.66206	PWY.5198	147.54
54	IBS	0	PWY.5198	0
55	IBS	0	PWY.5198	0
56	IBS	3.59575	PWY.5198	145.355
57	IBS	0	PWY.5198	0
58	IBS	0	PWY.5198	0
59	IBS	5.81217	PWY.5198	208.349
60	IBS	0	PWY.5198	0
61	IBS	1.34974	PWY.5198	31.6515
62	IBS	0	PWY.5198	0
63	IBS	0.23732	PWY.5198	10.7138
64	IBS	0	PWY.5198	0
65	IBS	0	PWY.5198	0
66	IBS	0	PWY.5198	0
67	IBS	0.20607	PWY.5198	7.38915
68	IBS	0	PWY.5198	0
69	IBS	0	PWY.5198	0
70	IBS	0	PWY.5198	0
71	IBS	0	PWY.5198	0
72	IBS	0	PWY.5198	0
73	IBS	0	PWY.5198	0
74	IBS	4.7157	PWY.5198	105.839
75	IBS	0	PWY.5198	0
76	IBS	0	PWY.5198	0
77	IBS	10.1866	PWY.5198	225.489
78	IBS	0.27324	PWY.5198	4.41721
79	IBS	1.84527	PWY.5198	76.3192
80	IBS	1.77341	PWY.5198	131.562
81	IBS	0	PWY.5198	0
82	IBS	0	PWY.5198	0
83	IBS	0	PWY.5198	0
84	IBS	0	PWY.5198	0
85	IBS	0	PWY.5198	0
86	IBS	0	PWY.5198	0
87	IBS	0.04635	PWY.5198	3.01621
88	IBS	0	PWY.5198	0
89	IBS	0	PWY.5198	0
90	IBS	4.06732	PWY.5198	251.37
91	IBS	3.58444	PWY.5198	125.96
92	IBS	0	PWY.5198	0
93	IBS	0	PWY.5198	0
94	IBS	0	PWY.5198	0
95	IBS	2.6633	PWY.5198	47.8129
96	IBS	0	PWY.5198	0
97	IBS	0	PWY.5198	0
98	IBS	1.0596	PWY.5198	53.0538
99	IBS	0.96115	PWY.5198	71.5519
100	IBS	0	PWY.5198	0
101	IBS	2.30961	PWY.5198	92.3989
102	IBS	2.62772	PWY.5198	86.3545
103	IBS	0.42114	PWY.5198	10.9407
104	IBS	0	PWY.5198	0
105	IBS	0	PWY.5198	0
106	IBS	7.49761	PWY.5198	242.572
107	IBS	0	PWY.5198	0
108	IBS	0.05027	PWY.5198	0
109	IBS	0	PWY.5198	0
110	IBS	0	PWY.5198	0
111	IBS	0	PWY.5198	0
112	IBS	3.54515	PWY.5198	214.07
113	IBS	0.59815	PWY.5198	17.9693
114	IBS	0	PWY.5198	0
[truncated: 5,535 more rows]

## Sheet: Figure_4
Figure 4:	Microbial contribution to the purine deoxyribonucleoside degradation pathway
	Each sample is classified as PPI user or non-user and relative abundance indicates the relative contribution of each species to the purine deoxyribonucleoside degradation pathway
Sample	cohort	PPI	Pathway	cohort2	Relative abundance	Bacteria
1	CD	Non_user	PWY0-1297:_superpathway_of_purine_deoxyribonucleosides_degradation|g__Anaerotruncus.s__Anaerotruncus_colihominis	IBD	0	Anaerotruncus_colihominis
2	UC	Non_user	PWY0-1297:_superpathway_of_purine_deoxyribonucleosides_degradation|g__Anaerotruncus.s__Anaerotruncus_colihominis	IBD	0	Anaerotruncus_colihominis
3	UC	Non_user	PWY0-1297:_superpathway_of_purine_deoxyribonucleosides_degradation|g__Anaerotruncus.s__Anaerotruncus_colihominis	IBD	0	Anaerotruncus_colihominis
4	CD	Non_user	PWY0-1297:_superpathway_of_purine_deoxyribonucleosides_degradation|g__Anaerotruncus.s__Anaerotruncus_colihominis	IBD	0	Anaerotruncus_colihominis
5	CD	Non_user	PWY0-1297:_superpathway_of_purine_deoxyribonucleosides_degradation|g__Anaerotruncus.s__Anaerotruncus_colihominis	IBD	0	Anaerotruncus_colihominis
6	CD	Non_user	PWY0-1297:_superpathway_of_purine_deoxyribonucleosides_degradation|g__Anaerotruncus.s__Anaerotruncus_colihominis	IBD	0	Anaerotruncus_colihominis
7	CD	User	PWY0-1297:_superpathway_of_purine_deoxyribonucleosides_degradation|g__Anaerotruncus.s__Anaerotruncus_colihominis	IBD	0	Anaerotruncus_colihominis
8	CD	Non_user	PWY0-1297:_superpathway_of_purine_deoxyribonucleosides_degradation|g__Anaerotruncus.s__Anaerotruncus_colihominis	IBD	0	Anaerotruncus_colihominis
9	UC	Non_user	PWY0-1297:_superpathway_of_purine_deoxyribonucleosides_degradation|g__Anaerotruncus.s__Anaerotruncus_colihominis	IBD	0	Anaerotruncus_colihominis
10	CD	Non_user	PWY0-1297:_superpathway_of_purine_deoxyribonucleosides_degradation|g__Anaerotruncus.s__Anaerotruncus_colihominis	IBD	0	Anaerotruncus_colihominis
11	CD	Non_user	PWY0-1297:_superpathway_of_purine_deoxyribonucleosides_degradation|g__Anaerotruncus.s__Anaerotruncus_colihominis	IBD	0	Anaerotruncus_colihominis
12	CD	Non_user	PWY0-1297:_superpathway_of_purine_deoxyribonucleosides_degradation|g__Anaerotruncus.s__Anaerotruncus_colihominis	IBD	0	Anaerotruncus_colihominis
13	UC	Non_user	PWY0-1297:_superpathway_of_purine_deoxyribonucleosides_degradation|g__Anaerotruncus.s__Anaerotruncus_colihominis	IBD	0	Anaerotruncus_colihominis
14	CD	Non_user	PWY0-1297:_superpathway_of_purine_deoxyribonucleosides_degradation|g__Anaerotruncus.s__Anaerotruncus_colihominis	IBD	0	Anaerotruncus_colihominis
15	CD	User	PWY0-1297:_superpathway_of_purine_deoxyribonucleosides_degradation|g__Anaerotruncus.s__Anaerotruncus_colihominis	IBD	0	Anaerotruncus_colihominis
16	CD	Non_user	PWY0-1297:_superpathway_of_purine_deoxyribonucleosides_degradation|g__Anaerotruncus.s__Anaerotruncus_colihominis	IBD	0	Anaerotruncus_colihominis
17	CD	User	PWY0-1297:_superpathway_of_purine_deoxyribonucleosides_degradation|g__Anaerotruncus.s__Anaerotruncus_colihominis	IBD	0	Anaerotruncus_colihominis
18	UC	Non_user	PWY0-1297:_superpathway_of_purine_deoxyribonucleosides_degradation|g__Anaerotruncus.s__Anaerotruncus_colihominis	IBD	0	Anaerotruncus_colihominis
19	CD	Non_user	PWY0-1297:_superpathway_of_purine_deoxyribonucleosides_degradation|g__Anaerotruncus.s__Anaerotruncus_colihominis	IBD	0	Anaerotruncus_colihominis
20	CD	User	PWY0-1297:_superpathway_of_purine_deoxyribonucleosides_degradation|g__Anaerotruncus.s__Anaerotruncus_colihominis	IBD	0	Anaerotruncus_colihominis
21	CD	Non_user	PWY0-1297:_superpathway_of_purine_deoxyribonucleosides_degradation|g__Anaerotruncus.s__Anaerotruncus_colihominis	IBD	0	Anaerotruncus_colihominis
22	CD	Non_user	PWY0-1297:_superpathway_of_purine_deoxyribonucleosides_degradation|g__Anaerotruncus.s__Anaerotruncus_colihominis	IBD	0	Anaerotruncus_colihominis
23	CD	Non_user	PWY0-1297:_superpathway_of_purine_deoxyribonucleosides_degradation|g__Anaerotruncus.s__Anaerotruncus_colihominis	IBD	0	Anaerotruncus_colihominis
24	UC	Non_user	PWY0-1297:_superpathway_of_purine_deoxyribonucleosides_degradation|g__Anaerotruncus.s__Anaerotruncus_colihominis	IBD	0	Anaerotruncus_colihominis
25	UC	User	PWY0-1297:_superpathway_of_purine_deoxyribonucleosides_degradation|g__Anaerotruncus.s__Anaerotruncus_colihominis	IBD	0	Anaerotruncus_colihominis
26	CD	User	PWY0-1297:_superpathway_of_purine_deoxyribonucleosides_degradation|g__Anaerotruncus.s__Anaerotruncus_colihominis	IBD	0	Anaerotruncus_colihominis
27	CD	User	PWY0-1297:_superpathway_of_purine_deoxyribonucleosides_degradation|g__Anaerotruncus.s__Anaerotruncus_colihominis	IBD	0	Anaerotruncus_colihominis
28	UC	Non_user	PWY0-1297:_superpathway_of_purine_deoxyribonucleosides_degradation|g__Anaerotruncus.s__Anaerotruncus_colihominis	IBD	0	Anaerotruncus_colihominis
29	CD	Non_user	PWY0-1297:_superpathway_of_purine_deoxyribonucleosides_degradation|g__Anaerotruncus.s__Anaerotruncus_colihominis	IBD	0	Anaerotruncus_colihominis
30	UC	Non_user	PWY0-1297:_superpathway_of_purine_deoxyribonucleosides_degradation|g__Anaerotruncus.s__Anaerotruncus_colihominis	IBD	0	Anaerotruncus_colihominis
31	CD	Non_user	PWY0-1297:_superpathway_of_purine_deoxyribonucleosides_degradation|g__Anaerotruncus.s__Anaerotruncus_colihominis	IBD	0	Anaerotruncus_colihominis
32	IBDU	Non_user	PWY0-1297:_superpathway_of_purine_deoxyribonucleosides_degradation|g__Anaerotruncus.s__Anaerotruncus_colihominis	IBD	0	Anaerotruncus_colihominis
33	CD	User	PWY0-1297:_superpathway_of_purine_deoxyribonucleosides_degradation|g__Anaerotruncus.s__Anaerotruncus_colihominis	IBD	0	Anaerotruncus_colihominis
34	CD	Non_user	PWY0-1297:_superpathway_of_purine_deoxyribonucleosides_degradation|g__Anaerotruncus.s__Anaerotruncus_colihominis	IBD	0	Anaerotruncus_colihominis
35	CD	Non_user	PWY0-1297:_superpathway_of_purine_deoxyribonucleosides_degradation|g__Anaerotruncus.s__Anaerotruncus_colihominis	IBD	0	Anaerotruncus_colihominis
36	UC	User	PWY0-1297:_superpathway_of_purine_deoxyribonucleosides_degradation|g__Anaerotruncus.s__Anaerotruncus_colihominis	IBD	0	Anaerotruncus_colihominis
37	CD	User	PWY0-1297:_superpathway_of_purine_deoxyribonucleosides_degradation|g__Anaerotruncus.s__Anaerotruncus_colihominis	IBD	0	Anaerotruncus_colihominis
38	CD	Non_user	PWY0-1297:_superpathway_of_purine_deoxyribonucleosides_degradation|g__Anaerotruncus.s__Anaerotruncus_colihominis	IBD	0	Anaerotruncus_colihominis
39	CD	Non_user	PWY0-1297:_superpathway_of_purine_deoxyribonucleosides_degradation|g__Anaerotruncus.s__Anaerotruncus_colihominis	IBD	0	Anaerotruncus_colihominis
40	UC	Non_user	PWY0-1297:_superpathway_of_purine_deoxyribonucleosides_degradation|g__Anaerotruncus.s__Anaerotruncus_colihominis	IBD	0	Anaerotruncus_colihominis
41	UC	Non_user	PWY0-1297:_superpathway_of_purine_deoxyribonucleosides_degradation|g__Anaerotruncus.s__Anaerotruncus_colihominis	IBD	0	Anaerotruncus_colihominis
42	CD	User	PWY0-1297:_superpathway_of_purine_deoxyribonucleosides_degradation|g__Anaerotruncus.s__Anaerotruncus_colihominis	IBD	0	Anaerotruncus_colihominis
43	UC	Non_user	PWY0-1297:_superpathway_of_purine_deoxyribonucleosides_degradation|g__Anaerotruncus.s__Anaerotruncus_colihominis	IBD	0	Anaerotruncus_colihominis
44	CD	Non_user	PWY0-1297:_superpathway_of_purine_deoxyribonucleosides_degradation|g__Anaerotruncus.s__Anaerotruncus_colihominis	IBD	0	Anaerotruncus_colihominis
45	UC	Non_user	PWY0-1297:_superpathway_of_purine_deoxyribonucleosides_degradation|g__Anaerotruncus.s__Anaerotruncus_colihominis	IBD	0	Anaerotruncus_colihominis
46	CD	Non_user	PWY0-1297:_superpathway_of_purine_deoxyribonucleosides_degradation|g__Anaerotruncus.s__Anaerotruncus_colihominis	IBD	0	Anaerotruncus_colihominis
47	UC	Non_user	PWY0-1297:_superpathway_of_purine_deoxyribonucleosides_degradation|g__Anaerotruncus.s__Anaerotruncus_colihominis	IBD	0	Anaerotruncus_colihominis
48	UC	Non_user	PWY0-1297:_superpathway_of_purine_deoxyribonucleosides_degradation|g__Anaerotruncus.s__Anaerotruncus_colihominis	IBD	0	Anaerotruncus_colihominis
49	UC	Non_user	PWY0-1297:_superpathway_of_purine_deoxyribonucleosides_degradation|g__Anaerotruncus.s__Anaerotruncus_colihominis	IBD	0	Anaerotruncus_colihominis
50	CD	Non_user	PWY0-1297:_superpathway_of_purine_deoxyribonucleosides_degradation|g__Anaerotruncus.s__Anaerotruncus_colihominis	IBD	0	Anaerotruncus_colihominis
51	CD	Non_user	PWY0-1297:_superpathway_of_purine_deoxyribonucleosides_degradation|g__Anaerotruncus.s__Anaerotruncus_colihominis	IBD	0	Anaerotruncus_colihominis
52	UC	Non_user	PWY0-1297:_superpathway_of_purine_deoxyribonucleosides_degradation|g__Anaerotruncus.s__Anaerotruncus_colihominis	IBD	0	Anaerotruncus_colihominis
53	CD	Non_user	PWY0-1297:_superpathway_of_purine_deoxyribonucleosides_degradation|g__Anaerotruncus.s__Anaerotruncus_colihominis	IBD	0	Anaerotruncus_colihominis
54	CD	Non_user	PWY0-1297:_superpathway_of_purine_deoxyribonucleosides_degradation|g__Anaerotruncus.s__Anaerotruncus_colihominis	IBD	0	Anaerotruncus_colihominis
55	CD	Non_user	PWY0-1297:_superpathway_of_purine_deoxyribonucleosides_degradation|g__Anaerotruncus.s__Anaerotruncus_colihominis	IBD	0	Anaerotruncus_colihominis
56	CD	Non_user	PWY0-1297:_superpathway_of_purine_deoxyribonucleosides_degradation|g__Anaerotruncus.s__Anaerotruncus_colihominis	IBD	0	Anaerotruncus_colihominis
57	CD	Non_user	PWY0-1297:_superpathway_of_purine_deoxyribonucleosides_degradation|g__Anaerotruncus.s__Anaerotruncus_colihominis	IBD	0	Anaerotruncus_colihominis
58	CD	Non_user	PWY0-1297:_superpathway_of_purine_deoxyribonucleosides_degradation|g__Anaerotruncus.s__Anaerotruncus_colihominis	IBD	0	Anaerotruncus_colihominis
59	CD	User	PWY0-1297:_superpathway_of_purine_deoxyribonucleosides_degradation|g__Anaerotruncus.s__Anaerotruncus_colihominis	IBD	0	Anaerotruncus_colihominis
60	CD	Non_user	PWY0-1297:_superpathway_of_purine_deoxyribonucleosides_degradation|g__Anaerotruncus.s__Anaerotruncus_colihominis	IBD	0	Anaerotruncus_colihominis
61	CD	User	PWY0-1297:_superpathway_of_purine_deoxyribonucleosides_degradation|g__Anaerotruncus.s__Anaerotruncus_colihominis	IBD	0	Anaerotruncus_colihominis
62	UC	User	PWY0-1297:_superpathway_of_purine_deoxyribonucleosides_degradation|g__Anaerotruncus.s__Anaerotruncus_colihominis	IBD	0	Anaerotruncus_colihominis
63	IBDU	Non_user	PWY0-1297:_superpathway_of_purine_deoxyribonucleosides_degradation|g__Anaerotruncus.s__Anaerotruncus_colihominis	IBD	0	Anaerotruncus_colihominis
64	UC	Non_user	PWY0-1297:_superpathway_of_purine_deoxyribonucleosides_degradation|g__Anaerotruncus.s__Anaerotruncus_colihominis	IBD	0	Anaerotruncus_colihominis
65	CD	Non_user	PWY0-1297:_superpathway_of_purine_deoxyribonucleosides_degradation|g__Anaerotruncus.s__Anaerotruncus_colihominis	IBD	0	Anaerotruncus_colihominis
66	CD	Non_user	PWY0-1297:_superpathway_of_purine_deoxyribonucleosides_degradation|g__Anaerotruncus.s__Anaerotruncus_colihominis	IBD	0	Anaerotruncus_colihominis
67	CD	Non_user	PWY0-1297:_superpathway_of_purine_deoxyribonucleosides_degradation|g__Anaerotruncus.s__Anaerotruncus_colihominis	IBD	0	Anaerotruncus_colihominis
68	CD	Non_user	PWY0-1297:_superpathway_of_purine_deoxyribonucleosides_degradation|g__Anaerotruncus.s__Anaerotruncus_colihominis	IBD	0	Anaerotruncus_colihominis
69	CD	Non_user	PWY0-1297:_superpathway_of_purine_deoxyribonucleosides_degradation|g__Anaerotruncus.s__Anaerotruncus_colihominis	IBD	0	Anaerotruncus_colihominis
70	IBDU	Non_user	PWY0-1297:_superpathway_of_purine_deoxyribonucleosides_degradation|g__Anaerotruncus.s__Anaerotruncus_colihominis	IBD	0	Anaerotruncus_colihominis
71	UC	Non_user	PWY0-1297:_superpathway_of_purine_deoxyribonucleosides_degradation|g__Anaerotruncus.s__Anaerotruncus_colihominis	IBD	0	Anaerotruncus_colihominis
72	IBDU	Non_user	PWY0-1297:_superpathway_of_purine_deoxyribonucleosides_degradation|g__Anaerotruncus.s__Anaerotruncus_colihominis	IBD	0	Anaerotruncus_colihominis
73	UC	User	PWY0-1297:_superpathway_of_purine_deoxyribonucleosides_degradation|g__Anaerotruncus.s__Anaerotruncus_colihominis	IBD	0	Anaerotruncus_colihominis
74	UC	Non_user	PWY0-1297:_superpathway_of_purine_deoxyribonucleosides_degradation|g__Anaerotruncus.s__Anaerotruncus_colihominis	IBD	0	Anaerotruncus_colihominis
75	CD	User	PWY0-1297:_superpathway_of_purine_deoxyribonucleosides_degradation|g__Anaerotruncus.s__Anaerotruncus_colihominis	IBD	0	Anaerotruncus_colihominis
76	CD	User	PWY0-1297:_superpathway_of_purine_deoxyribonucleosides_degradation|g__Anaerotruncus.s__Anaerotruncus_colihominis	IBD	0	Anaerotruncus_colihominis
77	CD	User	PWY0-1297:_superpathway_of_purine_deoxyribonucleosides_degradation|g__Anaerotruncus.s__Anaerotruncus_colihominis	IBD	0	Anaerotruncus_colihominis
78	UC	Non_user	PWY0-1297:_superpathway_of_purine_deoxyribonucleosides_degradation|g__Anaerotruncus.s__Anaerotruncus_colihominis	IBD	0	Anaerotruncus_colihominis
79	UC	Non_user	PWY0-1297:_superpathway_of_purine_deoxyribonucleosides_degradation|g__Anaerotruncus.s__Anaerotruncus_colihominis	IBD	0	Anaerotruncus_colihominis
80	CD	User	PWY0-1297:_superpathway_of_purine_deoxyribonucleosides_degradation|g__Anaerotruncus.s__Anaerotruncus_colihominis	IBD	0	Anaerotruncus_colihominis
81	UC	Non_user	PWY0-1297:_superpathway_of_purine_deoxyribonucleosides_degradation|g__Anaerotruncus.s__Anaerotruncus_colihominis	IBD	0	Anaerotruncus_colihominis
82	CD	Non_user	PWY0-1297:_superpathway_of_purine_deoxyribonucleosides_degradation|g__Anaerotruncus.s__Anaerotruncus_colihominis	IBD	0	Anaerotruncus_colihominis
83	CD	User	PWY0-1297:_superpathway_of_purine_deoxyribonucleosides_degradation|g__Anaerotruncus.s__Anaerotruncus_colihominis	IBD	0	Anaerotruncus_colihominis
84	UC	User	PWY0-1297:_superpathway_of_purine_deoxyribonucleosides_degradation|g__Anaerotruncus.s__Anaerotruncus_colihominis	IBD	0	Anaerotruncus_colihominis
85	CD	Non_user	PWY0-1297:_superpathway_of_purine_deoxyribonucleosides_degradation|g__Anaerotruncus.s__Anaerotruncus_colihominis	IBD	0	Anaerotruncus_colihominis
86	CD	Non_user	PWY0-1297:_superpathway_of_purine_deoxyribonucleosides_degradation|g__Anaerotruncus.s__Anaerotruncus_colihominis	IBD	0	Anaerotruncus_colihominis
87	CD	Non_user	PWY0-1297:_superpathway_of_purine_deoxyribonucleosides_degradation|g__Anaerotruncus.s__Anaerotruncus_colihominis	IBD	0	Anaerotruncus_colihominis
88	UC	Non_user	PWY0-1297:_superpathway_of_purine_deoxyribonucleosides_degradation|g__Anaerotruncus.s__Anaerotruncus_colihominis	IBD	0	Anaerotruncus_colihominis
89	UC	Non_user	PWY0-1297:_superpathway_of_purine_deoxyribonucleosides_degradation|g__Anaerotruncus.s__Anaerotruncus_colihominis	IBD	0	Anaerotruncus_colihominis
90	UC	User	PWY0-1297:_superpathway_of_purine_deoxyribonucleosides_degradation|g__Anaerotruncus.s__Anaerotruncus_colihominis	IBD	0	Anaerotruncus_colihominis
91	UC	Non_user	PWY0-1297:_superpathway_of_purine_deoxyribonucleosides_degradation|g__Anaerotruncus.s__Anaerotruncus_colihominis	IBD	0	Anaerotruncus_colihominis
92	CD	Non_user	PWY0-1297:_superpathway_of_purine_deoxyribonucleosides_degradation|g__Anaerotruncus.s__Anaerotruncus_colihominis	IBD	0	Anaerotruncus_colihominis
93	CD	Non_user	PWY0-1297:_superpathway_of_purine_deoxyribonucleosides_degradation|g__Anaerotruncus.s__Anaerotruncus_colihominis	IBD	0	Anaerotruncus_colihominis
94	IBDI	User	PWY0-1297:_superpathway_of_purine_deoxyribonucleosides_degradation|g__Anaerotruncus.s__Anaerotruncus_colihominis	IBD	0	Anaerotruncus_colihominis
95	CD	Non_user	PWY0-1297:_superpathway_of_purine_deoxyribonucleosides_degradation|g__Anaerotruncus.s__Anaerotruncus_colihominis	IBD	0	Anaerotruncus_colihominis
96	CD	Non_user	PWY0-1297:_superpathway_of_purine_deoxyribonucleosides_degradation|g__Anaerotruncus.s__Anaerotruncus_colihominis	IBD	0	Anaerotruncus_colihominis
97	CD	Non_user	PWY0-1297:_superpathway_of_purine_deoxyribonucleosides_degradation|g__Anaerotruncus.s__Anaerotruncus_colihominis	IBD	0	Anaerotruncus_colihominis
98	UC	Non_user	PWY0-1297:_superpathway_of_purine_deoxyribonucleosides_degradation|g__Anaerotruncus.s__Anaerotruncus_colihominis	IBD	0	Anaerotruncus_colihominis
99	CD	User	PWY0-1297:_superpathway_of_purine_deoxyribonucleosides_degradation|g__Anaerotruncus.s__Anaerotruncus_colihominis	IBD	0	Anaerotruncus_colihominis
100	UC	User	PWY0-1297:_superpathway_of_purine_deoxyribonucleosides_degradation|g__Anaerotruncus.s__Anaerotruncus_colihominis	IBD	0	Anaerotruncus_colihominis
101	CD	Non_user	PWY0-1297:_superpathway_of_purine_deoxyribonucleosides_degradation|g__Anaerotruncus.s__Anaerotruncus_colihominis	IBD	0	Anaerotruncus_colihominis
102	CD	Non_user	PWY0-1297:_superpathway_of_purine_deoxyribonucleosides_degradation|g__Anaerotruncus.s__Anaerotruncus_colihominis	IBD	0	Anaerotruncus_colihominis
103	UC	Non_user	PWY0-1297:_superpathway_of_purine_deoxyribonucleosides_degradation|g__Anaerotruncus.s__Anaerotruncus_colihominis	IBD	0	Anaerotruncus_colihominis
104	UC	User	PWY0-1297:_superpathway_of_purine_deoxyribonucleosides_degradation|g__Anaerotruncus.s__Anaerotruncus_colihominis	IBD	0	Anaerotruncus_colihominis
105	CD	Non_user	PWY0-1297:_superpathway_of_purine_deoxyribonucleosides_degradation|g__Anaerotruncus.s__Anaerotruncus_colihominis	IBD	0	Anaerotruncus_colihominis
106	CD	User	PWY0-1297:_superpathway_of_purine_deoxyribonucleosides_degradation|g__Anaerotruncus.s__Anaerotruncus_colihominis	IBD	0	Anaerotruncus_colihominis
107	CD	Non_user	PWY0-1297:_superpathway_of_purine_deoxyribonucleosides_degradation|g__Anaerotruncus.s__Anaerotruncus_colihominis	IBD	0	Anaerotruncus_colihominis
108	UC	Non_user	PWY0-1297:_superpathway_of_purine_deoxyribonucleosides_degradation|g__Anaerotruncus.s__Anaerotruncus_colihominis	IBD	0	Anaerotruncus_colihominis
109	UC	Non_user	PWY0-1297:_superpathway_of_purine_deoxyribonucleosides_degradation|g__Anaerotruncus.s__Anaerotruncus_colihominis	IBD	0	Anaerotruncus_colihominis
110	CD	Non_user	PWY0-1297:_superpathway_of_purine_deoxyribonucleosides_degradation|g__Anaerotruncus.s__Anaerotruncus_colihominis	IBD	0	Anaerotruncus_colihominis
111	CD	User	PWY0-1297:_superpathway_of_purine_deoxyribonucleosides_degradation|g__Anaerotruncus.s__Anaerotruncus_colihominis	IBD	0	Anaerotruncus_colihominis
112	CD	User	PWY0-1297:_superpathway_of_purine_deoxyribonucleosides_degradation|g__Anaerotruncus.s__Anaerotruncus_colihominis	IBD	0	Anaerotruncus_colihominis
113	CD	Non_user	PWY0-1297:_superpathway_of_purine_deoxyribonucleosides_degradation|g__Anaerotruncus.s__Anaerotruncus_colihominis	IBD	0	Anaerotruncus_colihominis
114	CD	User	PWY0-1297:_superpathway_of_purine_deoxyribonucleosides_degradation|g__Anaerotruncus.s__Anaerotruncus_colihominis	IBD	0	Anaerotruncus_colihominis
115	CD	Non_user	PWY0-1297:_superpathway_of_purine_deoxyribonucleosides_degradation|g__Anaerotruncus.s__Anaerotruncus_colihominis	IBD	0	Anaerotruncus_colihominis
116	UC	Non_user	PWY0-1297:_superpathway_of_purine_deoxyribonucleosides_degradation|g__Anaerotruncus.s__Anaerotruncus_colihominis	IBD	0	Anaerotruncus_colihominis
117	CD	Non_user	PWY0-1297:_superpathway_of_purine_deoxyribonucleosides_degradation|g__Anaerotruncus.s__Anaerotruncus_colihominis	IBD	0	Anaerotruncus_colihominis
118	UC	Non_user	PWY0-1297:_superpathway_of_purine_deoxyribonucleosides_degradation|g__Anaerotruncus.s__Anaerotruncus_colihominis	IBD	0	Anaerotruncus_colihominis
119	UC	User	PWY0-1297:_superpathway_of_purine_deoxyribonucleosides_degradation|g__Anaerotruncus.s__Anaerotruncus_colihominis	IBD	0	Anaerotruncus_colihominis
120	CD	Non_user	PWY0-1297:_superpathway_of_purine_deoxyribonucleosides_degradation|g__Anaerotruncus.s__Anaerotruncus_colihominis	IBD	0	Anaerotruncus_colihominis
121	UC	Non_user	PWY0-1297:_superpathway_of_purine_deoxyribonucleosides_degradation|g__Anaerotruncus.s__Anaerotruncus_colihominis	IBD	0	Anaerotruncus_colihominis
122	CD	Non_user	PWY0-1297:_superpathway_of_purine_deoxyribonucleosides_degradation|g__Anaerotruncus.s__Anaerotruncus_colihominis	IBD	0	Anaerotruncus_colihominis
123	UC	Non_user	PWY0-1297:_superpathway_of_purine_deoxyribonucleosides_degradation|g__Anaerotruncus.s__Anaerotruncus_colihominis	IBD	0	Anaerotruncus_colihominis
124	UC	User	PWY0-1297:_superpathway_of_purine_deoxyribonucleosides_degradation|g__Anaerotruncus.s__Anaerotruncus_colihominis	IBD	0	Anaerotruncus_colihominis
125	UC	User	PWY0-1297:_superpathway_of_purine_deoxyribonucleosides_degradation|g__Anaerotruncus.s__Anaerotruncus_colihominis	IBD	0	Anaerotruncus_colihominis
126	CD	User	PWY0-1297:_superpathway_of_purine_deoxyribonucleosides_degradation|g__Anaerotruncus.s__Anaerotruncus_colihominis	IBD	0	Anaerotruncus_colihominis
127	CD	User	PWY0-1297:_superpathway_of_purine_deoxyribonucleosides_degradation|g__Anaerotruncus.s__Anaerotruncus_colihominis	IBD	0	Anaerotruncus_colihominis
128	IBDU	Non_user	PWY0-1297:_superpathway_of_purine_deoxyribonucleosides_degradation|g__Anaerotruncus.s__Anaerotruncus_colihominis	IBD	0	Anaerotruncus_colihominis
129	CD	Non_user	PWY0-1297:_superpathway_of_purine_deoxyribonucleosides_degradation|g__Anaerotruncus.s__Anaerotruncus_colihominis	IBD	0	Anaerotruncus_colihominis
130	UC	Non_user	PWY0-1297:_superpathway_of_purine_deoxyribonucleosides_degradation|g__Anaerotruncus.s__Anaerotruncus_colihominis	IBD	0	Anaerotruncus_colihominis
131	CD	Non_user	PWY0-1297:_superpathway_of_purine_deoxyribonucleosides_degradation|g__Anaerotruncus.s__Anaerotruncus_colihominis	IBD	0	Anaerotruncus_colihominis
132	CD	Non_user	PWY0-1297:_superpathway_of_purine_deoxyribonucleosides_degradation|g__Anaerotruncus.s__Anaerotruncus_colihominis	IBD	0	Anaerotruncus_colihominis
133	UC	Non_user	PWY0-1297:_superpathway_of_purine_deoxyribonucleosides_degradation|g__Anaerotruncus.s__Anaerotruncus_colihominis	IBD	0	Anaerotruncus_colihominis
134	IBDU	User	PWY0-1297:_superpathway_of_purine_deoxyribonucleosides_degradation|g__Anaerotruncus.s__Anaerotruncus_colihominis	IBD	0	Anaerotruncus_colihominis
135	CD	Non_user	PWY0-1297:_superpathway_of_purine_deoxyribonucleosides_degradation|g__Anaerotruncus.s__Anaerotruncus_colihominis	IBD	0	Anaerotruncus_colihominis
136	CD	Non_user	PWY0-1297:_superpathway_of_purine_deoxyribonucleosides_degradation|g__Anaerotruncus.s__Anaerotruncus_colihominis	IBD	0	Anaerotruncus_colihominis
137	CD	Non_user	PWY0-1297:_superpathway_of_purine_deoxyribonucleosides_degradation|g__Anaerotruncus.s__Anaerotruncus_colihominis	IBD	0	Anaerotruncus_colihominis
138	CD	Non_user	PWY0-1297:_superpathway_of_purine_deoxyribonucleosides_degradation|g__Anaerotruncus.s__Anaerotruncus_colihominis	IBD	0	Anaerotruncus_colihominis
139	CD	Non_user	PWY0-1297:_superpathway_of_purine_deoxyribonucleosides_degradation|g__Anaerotruncus.s__Anaerotruncus_colihominis	IBD	0	Anaerotruncus_colihominis
140	CD	User	PWY0-1297:_superpathway_of_purine_deoxyribonucleosides_degradation|g__Anaerotruncus.s__Anaerotruncus_colihominis	IBD	0	Anaerotruncus_colihominis
141	CD	User	PWY0-1297:_superpathway_of_purine_deoxyribonucleosides_degradation|g__Anaerotruncus.s__Anaerotruncus_colihominis	IBD	0	Anaerotruncus_colihominis
142	CD	Non_user	PWY0-1297:_superpathway_of_purine_deoxyribonucleosides_degradation|g__Anaerotruncus.s__Anaerotruncus_colihominis	IBD	0	Anaerotruncus_colihominis
143	CD	Non_user	PWY0-1297:_superpathway_of_purine_deoxyribonucleosides_degradation|g__Anaerotruncus.s__Anaerotruncus_colihominis	IBD	0	Anaerotruncus_colihominis
144	CD	Non_user	PWY0-1297:_superpathway_of_purine_deoxyribonucleosides_degradation|g__Anaerotruncus.s__Anaerotruncus_colihominis	IBD	0	Anaerotruncus_colihominis
145	CD	Non_user	PWY0-1297:_superpathway_of_purine_deoxyribonucleosides_degradation|g__Anaerotruncus.s__Anaerotruncus_colihominis	IBD	0	Anaerotruncus_colihominis
146	UC	Non_user	PWY0-1297:_superpathway_of_purine_deoxyribonucleosides_degradation|g__Anaerotruncus.s__Anaerotruncus_colihominis	IBD	0	Anaerotruncus_colihominis
147	CD	Non_user	PWY0-1297:_superpathway_of_purine_deoxyribonucleosides_degradation|g__Anaerotruncus.s__Anaerotruncus_colihominis	IBD	0	Anaerotruncus_colihominis
148	CD	Non_user	PWY0-1297:_superpathway_of_purine_deoxyribonucleosides_degradation|g__Anaerotruncus.s__Anaerotruncus_colihominis	IBD	0	Anaerotruncus_colihominis
149	CD	Non_user	PWY0-1297:_superpathway_of_purine_deoxyribonucleosides_degradation|g__Anaerotruncus.s__Anaerotruncus_colihominis	IBD	0	Anaerotruncus_colihominis
150	CD	Non_user	PWY0-1297:_superpathway_of_purine_deoxyribonucleosides_degradation|g__Anaerotruncus.s__Anaerotruncus_colihominis	IBD	0	Anaerotruncus_colihominis
151	UC	Non_user	PWY0-1297:_superpathway_of_purine_deoxyribonucleosides_degradation|g__Anaerotruncus.s__Anaerotruncus_colihominis	IBD	0	Anaerotruncus_colihominis
152	IBDU	Non_user	PWY0-1297:_superpathway_of_purine_deoxyribonucleosides_degradation|g__Anaerotruncus.s__Anaerotruncus_colihominis	IBD	0	Anaerotruncus_colihominis
153	UC	Non_user	PWY0-1297:_superpathway_of_purine_deoxyribonucleosides_degradation|g__Anaerotruncus.s__Anaerotruncus_colihominis	IBD	0.0279347	Anaerotruncus_colihominis
154	UC	Non_user	PWY0-1297:_superpathway_of_purine_deoxyribonucleosides_degradation|g__Anaerotruncus.s__Anaerotruncus_colihominis	IBD	0	Anaerotruncus_colihominis
155	CD	Non_user	PWY0-1297:_superpathway_of_purine_deoxyribonucleosides_degradation|g__Anaerotruncus.s__Anaerotruncus_colihominis	IBD	0	Anaerotruncus_colihominis
156	CD	Non_user	PWY0-1297:_superpathway_of_purine_deoxyribonucleosides_degradation|g__Anaerotruncus.s__Anaerotruncus_colihominis	IBD	0	Anaerotruncus_colihominis
157	UC	User	PWY0-1297:_superpathway_of_purine_deoxyribonucleosides_degradation|g__Anaerotruncus.s__Anaerotruncus_colihominis	IBD	0	Anaerotruncus_colihominis
158	CD	Non_user	PWY0-1297:_superpathway_of_purine_deoxyribonucleosides_degradation|g__Anaerotruncus.s__Anaerotruncus_colihominis	IBD	0	Anaerotruncus_colihominis
159	CD	Non_user	PWY0-1297:_superpathway_of_purine_deoxyribonucleosides_degradation|g__Anaerotruncus.s__Anaerotruncus_colihominis	IBD	0	Anaerotruncus_colihominis
160	CD	Non_user	PWY0-1297:_superpathway_of_purine_deoxyribonucleosides_degradation|g__Anaerotruncus.s__Anaerotruncus_colihominis	IBD	0	Anaerotruncus_colihominis
161	CD	Non_user	PWY0-1297:_superpathway_of_purine_deoxyribonucleosides_degradation|g__Anaerotruncus.s__Anaerotruncus_colihominis	IBD	0	Anaerotruncus_colihominis
162	CD	User	PWY0-1297:_superpathway_of_purine_deoxyribonucleosides_degradation|g__Anaerotruncus.s__Anaerotruncus_colihominis	IBD	0.0350353	Anaerotruncus_colihominis
163	CD	User	PWY0-1297:_superpathway_of_purine_deoxyribonucleosides_degradation|g__Anaerotruncus.s__Anaerotruncus_colihominis	IBD	0	Anaerotruncus_colihominis
164	CD	Non_user	PWY0-1297:_superpathway_of_purine_deoxyribonucleosides_degradation|g__Anaerotruncus.s__Anaerotruncus_colihominis	IBD	0	Anaerotruncus_colihominis
165	UC	Non_user	PWY0-1297:_superpathway_of_purine_deoxyribonucleosides_degradation|g__Anaerotruncus.s__Anaerotruncus_colihominis	IBD	0	Anaerotruncus_colihominis
166	CD	Non_user	PWY0-1297:_superpathway_of_purine_deoxyribonucleosides_degradation|g__Anaerotruncus.s__Anaerotruncus_colihominis	IBD	0	Anaerotruncus_colihominis
167	CD	Non_user	PWY0-1297:_superpathway_of_purine_deoxyribonucleosides_degradation|g__Anaerotruncus.s__Anaerotruncus_colihominis	IBD	0	Anaerotruncus_colihominis
168	UC	Non_user	PWY0-1297:_superpathway_of_purine_deoxyribonucleosides_degradation|g__Anaerotruncus.s__Anaerotruncus_colihominis	IBD	0	Anaerotruncus_colihominis
169	UC	Non_user	PWY0-1297:_superpathway_of_purine_deoxyribonucleosides_degradation|g__Anaerotruncus.s__Anaerotruncus_colihominis	IBD	0	Anaerotruncus_colihominis
170	CD	Non_user	PWY0-1297:_superpathway_of_purine_deoxyribonucleosides_degradation|g__Anaerotruncus.s__Anaerotruncus_colihominis	IBD	0	Anaerotruncus_colihominis
171	CD	Non_user	PWY0-1297:_superpathway_of_purine_deoxyribonucleosides_degradation|g__Anaerotruncus.s__Anaerotruncus_colihominis	IBD	0	Anaerotruncus_colihominis
172	CD	User	PWY0-1297:_superpathway_of_purine_deoxyribonucleosides_degradation|g__Anaerotruncus.s__Anaerotruncus_colihominis	IBD	0	Anaerotruncus_colihominis
173	UC	Non_user	PWY0-1297:_superpathway_of_purine_deoxyribonucleosides_degradation|g__Anaerotruncus.s__Anaerotruncus_colihominis	IBD	0	Anaerotruncus_colihominis
174	UC	Non_user	PWY0-1297:_superpathway_of_purine_deoxyribonucleosides_degradation|g__Anaerotruncus.s__Anaerotruncus_colihominis	IBD	0	Anaerotruncus_colihominis
175	IBDU	Non_user	PWY0-1297:_superpathway_of_purine_deoxyribonucleosides_degradation|g__Anaerotruncus.s__Anaerotruncus_colihominis	IBD	0	Anaerotruncus_colihominis
176	CD	Non_user	PWY0-1297:_superpathway_of_purine_deoxyribonucleosides_degradation|g__Anaerotruncus.s__Anaerotruncus_colihominis	IBD	0	Anaerotruncus_colihominis
177	UC	Non_user	PWY0-1297:_superpathway_of_purine_deoxyribonucleosides_degradation|g__Anaerotruncus.s__Anaerotruncus_colihominis	IBD	0	Anaerotruncus_colihominis
178	CD	Non_user	PWY0-1297:_superpathway_of_purine_deoxyribonucleosides_degradation|g__Anaerotruncus.s__Anaerotruncus_colihominis	IBD	0	Anaerotruncus_colihominis
179	UC	Non_user	PWY0-1297:_superpathway_of_purine_deoxyribonucleosides_degradation|g__Anaerotruncus.s__Anaerotruncus_colihominis	IBD	0	Anaerotruncus_colihominis
180	UC	Non_user	PWY0-1297:_superpathway_of_purine_deoxyribonucleosides_degradation|g__Anaerotruncus.s__Anaerotruncus_colihominis	IBD	0	Anaerotruncus_colihominis
181	UC	Non_user	PWY0-1297:_superpathway_of_purine_deoxyribonucleosides_degradation|g__Anaerotruncus.s__Anaerotruncus_colihominis	IBD	0	Anaerotruncus_colihominis
182	CD	Non_user	PWY0-1297:_superpathway_of_purine_deoxyribonucleosides_degradation|g__Anaerotruncus.s__Anaerotruncus_colihominis	IBD	0	Anaerotruncus_colihominis
183	UC	User	PWY0-1297:_superpathway_of_purine_deoxyribonucleosides_degradation|g__Anaerotruncus.s__Anaerotruncus_colihominis	IBD	0	Anaerotruncus_colihominis
184	UC	User	PWY0-1297:_superpathway_of_purine_deoxyribonucleosides_degradation|g__Anaerotruncus.s__Anaerotruncus_colihominis	IBD	0	Anaerotruncus_colihominis
185	UC	Non_user	PWY0-1297:_superpathway_of_purine_deoxyribonucleosides_degradation|g__Anaerotruncus.s__Anaerotruncus_colihominis	IBD	0	Anaerotruncus_colihominis
186	CD	Non_user	PWY0-1297:_superpathway_of_purine_deoxyribonucleosides_degradation|g__Anaerotruncus.s__Anaerotruncus_colihominis	IBD	0	Anaerotruncus_colihominis
187	CD	User	PWY0-1297:_superpathway_of_purine_deoxyribonucleosides_degradation|g__Anaerotruncus.s__Anaerotruncus_colihominis	IBD	0	Anaerotruncus_colihominis
188	CD	User	PWY0-1297:_superpathway_of_purine_deoxyribonucleosides_degradation|g__Anaerotruncus.s__Anaerotruncus_colihominis	IBD	0	Anaerotruncus_colihominis
189	UC	Non_user	PWY0-1297:_superpathway_of_purine_deoxyribonucleosides_degradation|g__Anaerotruncus.s__Anaerotruncus_colihominis	IBD	0	Anaerotruncus_colihominis
190	IBDU	Non_user	PWY0-1297:_superpathway_of_purine_deoxyribonucleosides_degradation|g__Anaerotruncus.s__Anaerotruncus_colihominis	IBD	0	Anaerotruncus_colihominis
191	CD	Non_user	PWY0-1297:_superpathway_of_purine_deoxyribonucleosides_degradation|g__Anaerotruncus.s__Anaerotruncus_colihominis	IBD	0	Anaerotruncus_colihominis
192	CD	User	PWY0-1297:_superpathway_of_purine_deoxyribonucleosides_degradation|g__Anaerotruncus.s__Anaerotruncus_colihominis	IBD	0	Anaerotruncus_colihominis
193	UC	Non_user	PWY0-1297:_superpathway_of_purine_deoxyribonucleosides_degradation|g__Anaerotruncus.s__Anaerotruncus_colihominis	IBD	0	Anaerotruncus_colihominis
194	CD	User	PWY0-1297:_superpathway_of_purine_deoxyribonucleosides_degradation|g__Anaerotruncus.s__Anaerotruncus_colihominis	IBD	0	Anaerotruncus_colihominis
195	CD	Non_user	PWY0-1297:_superpathway_of_purine_deoxyribonucleosides_degradation|g__Anaerotruncus.s__Anaerotruncus_colihominis	IBD	0	Anaerotruncus_colihominis
196	CD	User	PWY0-1297:_superpathway_of_purine_deoxyribonucleosides_degradation|g__Anaerotruncus.s__Anaerotruncus_colihominis	IBD	0	Anaerotruncus_colihominis
197	CD	User	PWY0-1297:_superpathway_of_purine_deoxyribonucleosides_degradation|g__Anaerotruncus.s__Anaerotruncus_colihominis	IBD	0	Anaerotruncus_colihominis
198	UC	Non_user	PWY0-1297:_superpathway_of_purine_deoxyribonucleosides_degradation|g__Anaerotruncus.s__Anaerotruncus_colihominis	IBD	0	Anaerotruncus_colihominis
199	UC	Non_user	PWY0-1297:_superpathway_of_purine_deoxyribonucleosides_degradation|g__Anaerotruncus.s__Anaerotruncus_colihominis	IBD	0	Anaerotruncus_colihominis
200	UC	Non_user	PWY0-1297:_superpathway_of_purine_deoxyribonucleosides_degradation|g__Anaerotruncus.s__Anaerotruncus_colihominis	IBD	0	Anaerotruncus_colihominis
201	UC	Non_user	PWY0-1297:_superpathway_of_purine_deoxyribonucleosides_degradation|g__Anaerotruncus.s__Anaerotruncus_colihominis	IBD	0	Anaerotruncus_colihominis
202	UC	Non_user	PWY0-1297:_superpathway_of_purine_deoxyribonucleosides_degradation|g__Anaerotruncus.s__Anaerotruncus_colihominis	IBD	0	Anaerotruncus_colihominis
203	CD	Non_user	PWY0-1297:_superpathway_of_purine_deoxyribonucleosides_degradation|g__Anaerotruncus.s__Anaerotruncus_colihominis	IBD	0	Anaerotruncus_colihominis
204	UC	Non_user	PWY0-1297:_superpathway_of_purine_deoxyribonucleosides_degradation|g__Anaerotruncus.s__Anaerotruncus_colihominis	IBD	0	Anaerotruncus_colihominis
205	CD	User	PWY0-1297:_superpathway_of_purine_deoxyribonucleosides_degradation|g__Anaerotruncus.s__Anaerotruncus_colihominis	IBD	0	Anaerotruncus_colihominis
206	CD	Non_user	PWY0-1297:_superpathway_of_purine_deoxyribonucleosides_degradation|g__Anaerotruncus.s__Anaerotruncus_colihominis	IBD	0	Anaerotruncus_colihominis
207	UC	Non_user	PWY0-1297:_superpathway_of_purine_deoxyribonucleosides_degradation|g__Anaerotruncus.s__Anaerotruncus_colihominis	IBD	0	Anaerotruncus_colihominis
208	CD	Non_user	PWY0-1297:_superpathway_of_purine_deoxyribonucleosides_degradation|g__Anaerotruncus.s__Anaerotruncus_colihominis	IBD	0	Anaerotruncus_colihominis
209	UC	Non_user	PWY0-1297:_superpathway_of_purine_deoxyribonucleosides_degradation|g__Anaerotruncus.s__Anaerotruncus_colihominis	IBD	0	Anaerotruncus_colihominis
210	UC	Non_user	PWY0-1297:_superpathway_of_purine_deoxyribonucleosides_degradation|g__Anaerotruncus.s__Anaerotruncus_colihominis	IBD	0	Anaerotruncus_colihominis
211	CD	User	PWY0-1297:_superpathway_of_purine_deoxyribonucleosides_degradation|g__Anaerotruncus.s__Anaerotruncus_colihominis	IBD	0	Anaerotruncus_colihominis
212	UC	Non_user	PWY0-1297:_superpathway_of_purine_deoxyribonucleosides_degradation|g__Anaerotruncus.s__Anaerotruncus_colihominis	IBD	0	Anaerotruncus_colihominis
213	CD	Non_user	PWY0-1297:_superpathway_of_purine_deoxyribonucleosides_degradation|g__Anaerotruncus.s__Anaerotruncus_colihominis	IBD	0	Anaerotruncus_colihominis
214	UC	Non_user	PWY0-1297:_superpathway_of_purine_deoxyribonucleosides_degradation|g__Anaerotruncus.s__Anaerotruncus_colihominis	IBD	0	Anaerotruncus_colihominis
215	CD	Non_user	PWY0-1297:_superpathway_of_purine_deoxyribonucleosides_degradation|g__Anaerotruncus.s__Anaerotruncus_colihominis	IBD	0	Anaerotruncus_colihominis
216	CD	User	PWY0-1297:_superpathway_of_purine_deoxyribonucleosides_degradation|g__Anaerotruncus.s__Anaerotruncus_colihominis	IBD	0	Anaerotruncus_colihominis
217	UC	Non_user	PWY0-1297:_superpathway_of_purine_deoxyribonucleosides_degradation|g__Anaerotruncus.s__Anaerotruncus_colihominis	IBD	0	Anaerotruncus_colihominis
218	CD	Non_user	PWY0-1297:_superpathway_of_purine_deoxyribonucleosides_degradation|g__Anaerotruncus.s__Anaerotruncus_colihominis	IBD	0	Anaerotruncus_colihominis
219	UC	Non_user	PWY0-1297:_superpathway_of_purine_deoxyribonucleosides_degradation|g__Anaerotruncus.s__Anaerotruncus_colihominis	IBD	0	Anaerotruncus_colihominis
220	CD	User	PWY0-1297:_superpathway_of_purine_deoxyribonucleosides_degradation|g__Anaerotruncus.s__Anaerotruncus_colihominis	IBD	0	Anaerotruncus_colihominis
221	CD	Non_user	PWY0-1297:_superpathway_of_purine_deoxyribonucleosides_degradation|g__Anaerotruncus.s__Anaerotruncus_colihominis	IBD	0	Anaerotruncus_colihominis
222	UC	Non_user	PWY0-1297:_superpathway_of_purine_deoxyribonucleosides_degradation|g__Anaerotruncus.s__Anaerotruncus_colihominis	IBD	0	Anaerotruncus_colihominis
223	UC	Non_user	PWY0-1297:_superpathway_of_purine_deoxyribonucleosides_degradation|g__Anaerotruncus.s__Anaerotruncus_colihominis	IBD	0	Anaerotruncus_colihominis
224	CD	Non_user	PWY0-1297:_superpathway_of_purine_deoxyribonucleosides_degradation|g__Anaerotruncus.s__Anaerotruncus_colihominis	IBD	0	Anaerotruncus_colihominis
225	CD	User	PWY0-1297:_superpathway_of_purine_deoxyribonucleosides_degradation|g__Anaerotruncus.s__Anaerotruncus_colihominis	IBD	0	Anaerotruncus_colihominis
226	CD	Non_user	PWY0-1297:_superpathway_of_purine_deoxyribonucleosides_degradation|g__Anaerotruncus.s__Anaerotruncus_colihominis	IBD	0	Anaerotruncus_colihominis
227	UC	Non_user	PWY0-1297:_superpathway_of_purine_deoxyribonucleosides_degradation|g__Anaerotruncus.s__Anaerotruncus_colihominis	IBD	0	Anaerotruncus_colihominis
228	UC	Non_user	PWY0-1297:_superpathway_of_purine_deoxyribonucleosides_degradation|g__Anaerotruncus.s__Anaerotruncus_colihominis	IBD	0	Anaerotruncus_colihominis
229	UC	Non_user	PWY0-1297:_superpathway_of_purine_deoxyribonucleosides_degradation|g__Anaerotruncus.s__Anaerotruncus_colihominis	IBD	0	Anaerotruncus_colihominis
230	CD	Non_user	PWY0-1297:_superpathway_of_purine_deoxyribonucleosides_degradation|g__Anaerotruncus.s__Anaerotruncus_colihominis	IBD	0	Anaerotruncus_colihominis
231	UC	Non_user	PWY0-1297:_superpathway_of_purine_deoxyribonucleosides_degradation|g__Anaerotruncus.s__Anaerotruncus_colihominis	IBD	0	Anaerotruncus_colihominis
232	CD	Non_user	PWY0-1297:_superpathway_of_purine_deoxyribonucleosides_degradation|g__Anaerotruncus.s__Anaerotruncus_colihominis	IBD	0	Anaerotruncus_colihominis
233	CD	User	PWY0-1297:_superpathway_of_purine_deoxyribonucleosides_degradation|g__Anaerotruncus.s__Anaerotruncus_colihominis	IBD	0	Anaerotruncus_colihominis
234	CD	User	PWY0-1297:_superpathway_of_purine_deoxyribonucleosides_degradation|g__Anaerotruncus.s__Anaerotruncus_colihominis	IBD	0	Anaerotruncus_colihominis
235	UC	Non_user	PWY0-1297:_superpathway_of_purine_deoxyribonucleosides_degradation|g__Anaerotruncus.s__Anaerotruncus_colihominis	IBD	0	Anaerotruncus_colihominis
236	CD	Non_user	PWY0-1297:_superpathway_of_purine_deoxyribonucleosides_degradation|g__Anaerotruncus.s__Anaerotruncus_colihominis	IBD	0	Anaerotruncus_colihominis
237	UC	Non_user	PWY0-1297:_superpathway_of_purine_deoxyribonucleosides_degradation|g__Anaerotruncus.s__Anaerotruncus_colihominis	IBD	0	Anaerotruncus_colihominis
238	UC	User	PWY0-1297:_superpathway_of_purine_deoxyribonucleosides_degradation|g__Anaerotruncus.s__Anaerotruncus_colihominis	IBD	0	Anaerotruncus_colihominis
239	CD	Non_user	PWY0-1297:_superpathway_of_purine_deoxyribonucleosides_degradation|g__Anaerotruncus.s__Anaerotruncus_colihominis	IBD	0	Anaerotruncus_colihominis
240	UC	Non_user	PWY0-1297:_superpathway_of_purine_deoxyribonucleosides_degradation|g__Anaerotruncus.s__Anaerotruncus_colihominis	IBD	0	Anaerotruncus_colihominis
241	CD	Non_user	PWY0-1297:_superpathway_of_purine_deoxyribonucleosides_degradation|g__Anaerotruncus.s__Anaerotruncus_colihominis	IBD	0	Anaerotruncus_colihominis
242	UC	Non_user	PWY0-1297:_superpathway_of_purine_deoxyribonucleosides_degradation|g__Anaerotruncus.s__Anaerotruncus_colihominis	IBD	0	Anaerotruncus_colihominis
243	CD	Non_user	PWY0-1297:_superpathway_of_purine_deoxyribonucleosides_degradation|g__Anaerotruncus.s__Anaerotruncus_colihominis	IBD	0	Anaerotruncus_colihominis
244	CD	Non_user	PWY0-1297:_superpathway_of_purine_deoxyribonucleosides_degradation|g__Anaerotruncus.s__Anaerotruncus_colihominis	IBD	0	Anaerotruncus_colihominis
245	CD	Non_user	PWY0-1297:_superpathway_of_purine_deoxyribonucleosides_degradation|g__Anaerotruncus.s__Anaerotruncus_colihominis	IBD	0	Anaerotruncus_colihominis
246	CD	User	PWY0-1297:_superpathway_of_purine_deoxyribonucleosides_degradation|g__Anaerotruncus.s__Anaerotruncus_colihominis	IBD	0	Anaerotruncus_colihominis
247	UC	Non_user	PWY0-1297:_superpathway_of_purine_deoxyribonucleosides_degradation|g__Anaerotruncus.s__Anaerotruncus_colihominis	IBD	0	Anaerotruncus_colihominis
248	CD	Non_user	PWY0-1297:_superpathway_of_purine_deoxyribonucleosides_degradation|g__Anaerotruncus.s__Anaerotruncus_colihominis	IBD	0	Anaerotruncus_colihominis
249	CD	Non_user	PWY0-1297:_superpathway_of_purine_deoxyribonucleosides_degradation|g__Anaerotruncus.s__Anaerotruncus_colihominis	IBD	0	Anaerotruncus_colihominis
250	UC	User	PWY0-1297:_superpathway_of_purine_deoxyribonucleosides_degradation|g__Anaerotruncus.s__Anaerotruncus_colihominis	IBD	0	Anaerotruncus_colihominis
251	CD	Non_user	PWY0-1297:_superpathway_of_purine_deoxyribonucleosides_degradation|g__Anaerotruncus.s__Anaerotruncus_colihominis	IBD	0	Anaerotruncus_colihominis
252	IBDU	Non_user	PWY0-1297:_superpathway_of_purine_deoxyribonucleosides_degradation|g__Anaerotruncus.s__Anaerotruncus_colihominis	IBD	0	Anaerotruncus_colihominis
253	IBDU	User	PWY0-1297:_superpathway_of_purine_deoxyribonucleosides_degradation|g__Anaerotruncus.s__Anaerotruncus_colihominis	IBD	0	Anaerotruncus_colihominis
254	IBDU	Non_user	PWY0-1297:_superpathway_of_purine_deoxyribonucleosides_degradation|g__Anaerotruncus.s__Anaerotruncus_colihominis	IBD	0	Anaerotruncus_colihominis
255	CD	Non_user	PWY0-1297:_superpathway_of_purine_deoxyribonucleosides_degradation|g__Anaerotruncus.s__Anaerotruncus_colihominis	IBD	0	Anaerotruncus_colihominis
256	IBDU	Non_user	PWY0-1297:_superpathway_of_purine_deoxyribonucleosides_degradation|g__Anaerotruncus.s__Anaerotruncus_colihominis	IBD	0	Anaerotruncus_colihominis
257	CD	Non_user	PWY0-1297:_superpathway_of_purine_deoxyribonucleosides_degradation|g__Anaerotruncus.s__Anaerotruncus_colihominis	IBD	0	Anaerotruncus_colihominis
258	CD	Non_user	PWY0-1297:_superpathway_of_purine_deoxyribonucleosides_degradation|g__Anaerotruncus.s__Anaerotruncus_colihominis	IBD	0	Anaerotruncus_colihominis
259	CD	Non_user	PWY0-1297:_superpathway_of_purine_deoxyribonucleosides_degradation|g__Anaerotruncus.s__Anaerotruncus_colihominis	IBD	0	Anaerotruncus_colihominis
260	UC	Non_user	PWY0-1297:_superpathway_of_purine_deoxyribonucleosides_degradation|g__Anaerotruncus.s__Anaerotruncus_colihominis	IBD	0	Anaerotruncus_colihominis
261	UC	User	PWY0-1297:_superpathway_of_purine_deoxyribonucleosides_degradation|g__Anaerotruncus.s__Anaerotruncus_colihominis	IBD	0	Anaerotruncus_colihominis
262	CD	Non_user	PWY0-1297:_superpathway_of_purine_deoxyribonucleosides_degradation|g__Anaerotruncus.s__Anaerotruncus_colihominis	IBD	0	Anaerotruncus_colihominis
263	UC	User	PWY0-1297:_superpathway_of_purine_deoxyribonucleosides_degradation|g__Anaerotruncus.s__Anaerotruncus_colihominis	IBD	0	Anaerotruncus_colihominis
264	UC	Non_user	PWY0-1297:_superpathway_of_purine_deoxyribonucleosides_degradation|g__Anaerotruncus.s__Anaerotruncus_colihominis	IBD	0	Anaerotruncus_colihominis
265	CD	Non_user	PWY0-1297:_superpathway_of_purine_deoxyribonucleosides_degradation|g__Anaerotruncus.s__Anaerotruncus_colihominis	IBD	0	Anaerotruncus_colihominis
266	UC	Non_user	PWY0-1297:_superpathway_of_purine_deoxyribonucleosides_degradation|g__Anaerotruncus.s__Anaerotruncus_colihominis	IBD	0	Anaerotruncus_colihominis
267	UC	Non_user	PWY0-1297:_superpathway_of_purine_deoxyribonucleosides_degradation|g__Anaerotruncus.s__Anaerotruncus_colihominis	IBD	0	Anaerotruncus_colihominis
268	CD	Non_user	PWY0-1297:_superpathway_of_purine_deoxyribonucleosides_degradation|g__Anaerotruncus.s__Anaerotruncus_colihominis	IBD	0	Anaerotruncus_colihominis
269	CD	Non_user	PWY0-1297:_superpathway_of_purine_deoxyribonucleosides_degradation|g__Anaerotruncus.s__Anaerotruncus_colihominis	IBD	0	Anaerotruncus_colihominis
270	UC	User	PWY0-1297:_superpathway_of_purine_deoxyribonucleosides_degradation|g__Anaerotruncus.s__Anaerotruncus_colihominis	IBD	0	Anaerotruncus_colihominis
271	CD	Non_user	PWY0-1297:_superpathway_of_purine_deoxyribonucleosides_degradation|g__Anaerotruncus.s__Anaerotruncus_colihominis	IBD	0	Anaerotruncus_colihominis
272	CD	User	PWY0-1297:_superpathway_of_purine_deoxyribonucleosides_degradation|g__Anaerotruncus.s__Anaerotruncus_colihominis	IBD	0	Anaerotruncus_colihominis
273	CD	Non_user	PWY0-1297:_superpathway_of_purine_deoxyribonucleosides_degradation|g__Anaerotruncus.s__Anaerotruncus_colihominis	IBD	0	Anaerotruncus_colihominis
274	CD	Non_user	PWY0-1297:_superpathway_of_purine_deoxyribonucleosides_degradation|g__Anaerotruncus.s__Anaerotruncus_colihominis	IBD	0	Anaerotruncus_colihominis
275	CD	User	PWY0-1297:_superpathway_of_purine_deoxyribonucleosides_degradation|g__Anaerotruncus.s__Anaerotruncus_colihominis	IBD	0	Anaerotruncus_colihominis
276	UC	Non_user	PWY0-1297:_superpathway_of_purine_deoxyribonucleosides_degradation|g__Anaerotruncus.s__Anaerotruncus_colihominis	IBD	0	Anaerotruncus_colihominis
277	IBDU	Non_user	PWY0-1297:_superpathway_of_purine_deoxyribonucleosides_degradation|g__Anaerotruncus.s__Anaerotruncus_colihominis	IBD	0	Anaerotruncus_colihominis
278	UC	Non_user	PWY0-1297:_superpathway_of_purine_deoxyribonucleosides_degradation|g__Anaerotruncus.s__Anaerotruncus_colihominis	IBD	0	Anaerotruncus_colihominis
279	UC	Non_user	PWY0-1297:_superpathway_of_purine_deoxyribonucleosides_degradation|g__Anaerotruncus.s__Anaerotruncus_colihominis	IBD	0	Anaerotruncus_colihominis
280	UC	Non_user	PWY0-1297:_superpathway_of_purine_deoxyribonucleosides_degradation|g__Anaerotruncus.s__Anaerotruncus_colihominis	IBD	0	Anaerotruncus_colihominis
281	CD	User	PWY0-1297:_superpathway_of_purine_deoxyribonucleosides_degradation|g__Anaerotruncus.s__Anaerotruncus_colihominis	IBD	0	Anaerotruncus_colihominis
282	CD	Non_user	PWY0-1297:_superpathway_of_purine_deoxyribonucleosides_degradation|g__Anaerotruncus.s__Anaerotruncus_colihominis	IBD	0	Anaerotruncus_colihominis
283	CD	Non_user	PWY0-1297:_superpathway_of_purine_deoxyribonucleosides_degradation|g__Anaerotruncus.s__Anaerotruncus_colihominis	IBD	0	Anaerotruncus_colihominis
284	UC	User	PWY0-1297:_superpathway_of_purine_deoxyribonucleosides_degradation|g__Anaerotruncus.s__Anaerotruncus_colihominis	IBD	0	Anaerotruncus_colihominis
285	CD	Non_user	PWY0-1297:_superpathway_of_purine_deoxyribonucleosides_degradation|g__Anaerotruncus.s__Anaerotruncus_colihominis	IBD	0.00404735	Anaerotruncus_colihominis
286	CD	User	PWY0-1297:_superpathway_of_purine_deoxyribonucleosides_degradation|g__Anaerotruncus.s__Anaerotruncus_colihominis	IBD	0	Anaerotruncus_colihominis
287	CD	Non_user	PWY0-1297:_superpathway_of_purine_deoxyribonucleosides_degradation|g__Anaerotruncus.s__Anaerotruncus_colihominis	IBD	0	Anaerotruncus_colihominis
288	UC	User	PWY0-1297:_superpathway_of_purine_deoxyribonucleosides_degradation|g__Anaerotruncus.s__Anaerotruncus_colihominis	IBD	0	Anaerotruncus_colihominis
289	CD	Non_user	PWY0-1297:_superpathway_of_purine_deoxyribonucleosides_degradation|g__Anaerotruncus.s__Anaerotruncus_colihominis	IBD	0	Anaerotruncus_colihominis
290	CD	Non_user	PWY0-1297:_superpathway_of_purine_deoxyribonucleosides_degradation|g__Anaerotruncus.s__Anaerotruncus_colihominis	IBD	0	Anaerotruncus_colihominis
291	CD	Non_user	PWY0-1297:_superpathway_of_purine_deoxyribonucleosides_degradation|g__Anaerotruncus.s__Anaerotruncus_colihominis	IBD	0	Anaerotruncus_colihominis
292	CD	User	PWY0-1297:_superpathway_of_purine_deoxyribonucleosides_degradation|g__Anaerotruncus.s__Anaerotruncus_colihominis	IBD	0	Anaerotruncus_colihominis
293	CD	User	PWY0-1297:_superpathway_of_purine_deoxyribonucleosides_degradation|g__Anaerotruncus.s__Anaerotruncus_colihominis	IBD	0	Anaerotruncus_colihominis
294	UC	Non_user	PWY0-1297:_superpathway_of_purine_deoxyribonucleosides_degradation|g__Anaerotruncus.s__Anaerotruncus_colihominis	IBD	0	Anaerotruncus_colihominis
295	UC	Non_user	PWY0-1297:_superpathway_of_purine_deoxyribonucleosides_degradation|g__Anaerotruncus.s__Anaerotruncus_colihominis	IBD	0	Anaerotruncus_colihominis
296	CD	Non_user	PWY0-1297:_superpathway_of_purine_deoxyribonucleosides_degradation|g__Anaerotruncus.s__Anaerotruncus_colihominis	IBD	0	Anaerotruncus_colihominis
297	CD	Non_user	PWY0-1297:_superpathway_of_purine_deoxyribonucleosides_degradation|g__Anaerotruncus.s__Anaerotruncus_colihominis	IBD	0	Anaerotruncus_colihominis
298	IBDU	Non_user	PWY0-1297:_superpathway_of_purine_deoxyribonucleosides_degradation|g__Anaerotruncus.s__Anaerotruncus_colihominis	IBD	0	Anaerotruncus_colihominis
299	CD	Non_user	PWY0-1297:_superpathway_of_purine_deoxyribonucleosides_degradation|g__Anaerotruncus.s__Anaerotruncus_colihominis	IBD	0	Anaerotruncus_colihominis
300	CD	Non_user	PWY0-1297:_superpathway_of_purine_deoxyribonucleosides_degradation|g__Anaerotruncus.s__Anaerotruncus_colihominis	IBD	0	Anaerotruncus_colihominis
301	CD	Non_user	PWY0-1297:_superpathway_of_purine_deoxyribonucleosides_degradation|g__Anaerotruncus.s__Anaerotruncus_colihominis	IBD	0	Anaerotruncus_colihominis
302	CD	Non_user	PWY0-1297:_superpathway_of_purine_deoxyribonucleosides_degradation|g__Anaerotruncus.s__Anaerotruncus_colihominis	IBD	0	Anaerotruncus_colihominis
303	UC	User	PWY0-1297:_superpathway_of_purine_deoxyribonucleosides_degradation|g__Anaerotruncus.s__Anaerotruncus_colihominis	IBD	0	Anaerotruncus_colihominis
304	UC	User	PWY0-1297:_superpathway_of_purine_deoxyribonucleosides_degradation|g__Anaerotruncus.s__Anaerotruncus_colihominis	IBD	0	Anaerotruncus_colihominis
305	UC	Non_user	PWY0-1297:_superpathway_of_purine_deoxyribonucleosides_degradation|g__Anaerotruncus.s__Anaerotruncus_colihominis	IBD	0	Anaerotruncus_colihominis
306	CD	User	PWY0-1297:_superpathway_of_purine_deoxyribonucleosides_degradation|g__Anaerotruncus.s__Anaerotruncus_colihominis	IBD	0	Anaerotruncus_colihominis
307	CD	Non_user	PWY0-1297:_superpathway_of_purine_deoxyribonucleosides_degradation|g__Anaerotruncus.s__Anaerotruncus_colihominis	IBD	0	Anaerotruncus_colihominis
308	IBDU	Non_user	PWY0-1297:_superpathway_of_purine_deoxyribonucleosides_degradation|g__Anaerotruncus.s__Anaerotruncus_colihominis	IBD	0	Anaerotruncus_colihominis
309	UC	Non_user	PWY0-1297:_superpathway_of_purine_deoxyribonucleosides_degradation|g__Anaerotruncus.s__Anaerotruncus_colihominis	IBD	0	Anaerotruncus_colihominis
310	UC	Non_user	PWY0-1297:_superpathway_of_purine_deoxyribonucleosides_degradation|g__Anaerotruncus.s__Anaerotruncus_colihominis	IBD	0	Anaerotruncus_colihominis
311	CD	Non_user	PWY0-1297:_superpathway_of_purine_deoxyribonucleosides_degradation|g__Anaerotruncus.s__Anaerotruncus_colihominis	IBD	0	Anaerotruncus_colihominis
312	IBDU	Non_user	PWY0-1297:_superpathway_of_purine_deoxyribonucleosides_degradation|g__Anaerotruncus.s__Anaerotruncus_colihominis	IBD	0	Anaerotruncus_colihominis
313	CD	User	PWY0-1297:_superpathway_of_purine_deoxyribonucleosides_degradation|g__Anaerotruncus.s__Anaerotruncus_colihominis	IBD	0	Anaerotruncus_colihominis
314	CD	Non_user	PWY0-1297:_superpathway_of_purine_deoxyribonucleosides_degradation|g__Anaerotruncus.s__Anaerotruncus_colihominis	IBD	0	Anaerotruncus_colihominis
315	IBDU	Non_user	PWY0-1297:_superpathway_of_purine_deoxyribonucleosides_degradation|g__Anaerotruncus.s__Anaerotruncus_colihominis	IBD	0	Anaerotruncus_colihominis
316	CD	Non_user	PWY0-1297:_superpathway_of_purine_deoxyribonucleosides_degradation|g__Anaerotruncus.s__Anaerotruncus_colihominis	IBD	0	Anaerotruncus_colihominis
317	CD	User	PWY0-1297:_superpathway_of_purine_deoxyribonucleosides_degradation|g__Anaerotruncus.s__Anaerotruncus_colihominis	IBD	0	Anaerotruncus_colihominis
318	UC	Non_user	PWY0-1297:_superpathway_of_purine_deoxyribonucleosides_degradation|g__Anaerotruncus.s__Anaerotruncus_colihominis	IBD	0	Anaerotruncus_colihominis
319	CD	Non_user	PWY0-1297:_superpathway_of_purine_deoxyribonucleosides_degradation|g__Anaerotruncus.s__Anaerotruncus_colihominis	IBD	0	Anaerotruncus_colihominis
320	CD	Non_user	PWY0-1297:_superpathway_of_purine_deoxyribonucleosides_degradation|g__Anaerotruncus.s__Anaerotruncus_colihominis	IBD	NA	Anaerotruncus_colihominis
321	CD	Non_user	PWY0-1297:_superpathway_of_purine_deoxyribonucleosides_degradation|g__Anaerotruncus.s__Anaerotruncus_colihominis	IBD	0	Anaerotruncus_colihominis
322	UC	Non_user	PWY0-1297:_superpathway_of_purine_deoxyribonucleosides_degradation|g__Anaerotruncus.s__Anaerotruncus_colihominis	IBD	0	Anaerotruncus_colihominis
323	UC	Non_user	PWY0-1297:_superpathway_of_purine_deoxyribonucleosides_degradation|g__Anaerotruncus.s__Anaerotruncus_colihominis	IBD	0	Anaerotruncus_colihominis
324	CD	Non_user	PWY0-1297:_superpathway_of_purine_deoxyribonucleosides_degradation|g__Anaerotruncus.s__Anaerotruncus_colihominis	IBD	0	Anaerotruncus_colihominis
325	CD	Non_user	PWY0-1297:_superpathway_of_purine_deoxyribonucleosides_degradation|g__Anaerotruncus.s__Anaerotruncus_colihominis	IBD	0	Anaerotruncus_colihominis
326	UC	Non_user	PWY0-1297:_superpathway_of_purine_deoxyribonucleosides_degradation|g__Anaerotruncus.s__Anaerotruncus_colihominis	IBD	0	Anaerotruncus_colihominis
327	CD	Non_user	PWY0-1297:_superpathway_of_purine_deoxyribonucleosides_degradation|g__Anaerotruncus.s__Anaerotruncus_colihominis	IBD	0	Anaerotruncus_colihominis
328	UC	Non_user	PWY0-1297:_superpathway_of_purine_deoxyribonucleosides_degradation|g__Anaerotruncus.s__Anaerotruncus_colihominis	IBD	0	Anaerotruncus_colihominis
329	UC	Non_user	PWY0-1297:_superpathway_of_purine_deoxyribonucleosides_degradation|g__Anaerotruncus.s__Anaerotruncus_colihominis	IBD	0	Anaerotruncus_colihominis
330	CD	Non_user	PWY0-1297:_superpathway_of_purine_deoxyribonucleosides_degradation|g__Anaerotruncus.s__Anaerotruncus_colihominis	IBD	0	Anaerotruncus_colihominis
331	UC	Non_user	PWY0-1297:_superpathway_of_purine_deoxyribonucleosides_degradation|g__Anaerotruncus.s__Anaerotruncus_colihominis	IBD	0	Anaerotruncus_colihominis
332	UC	Non_user	PWY0-1297:_superpathway_of_purine_deoxyribonucleosides_degradation|g__Anaerotruncus.s__Anaerotruncus_colihominis	IBD	0	Anaerotruncus_colihominis
333	UC	User	PWY0-1297:_superpathway_of_purine_deoxyribonucleosides_degradation|g__Anaerotruncus.s__Anaerotruncus_colihominis	IBD	0	Anaerotruncus_colihominis
334	UC	Non_user	PWY0-1297:_superpathway_of_purine_deoxyribonucleosides_degradation|g__Anaerotruncus.s__Anaerotruncus_colihominis	IBD	0	Anaerotruncus_colihominis
335	UC	Non_user	PWY0-1297:_superpathway_of_purine_deoxyribonucleosides_degradation|g__Anaerotruncus.s__Anaerotruncus_colihominis	IBD	0	Anaerotruncus_colihominis
336	CD	Non_user	PWY0-1297:_superpathway_of_purine_deoxyribonucleosides_degradation|g__Anaerotruncus.s__Anaerotruncus_colihominis	IBD	0	Anaerotruncus_colihominis
337	CD	User	PWY0-1297:_superpathway_of_purine_deoxyribonucleosides_degradation|g__Anaerotruncus.s__Anaerotruncus_colihominis	IBD	0	Anaerotruncus_colihominis
338	CD	User	PWY0-1297:_superpathway_of_purine_deoxyribonucleosides_degradation|g__Anaerotruncus.s__Anaerotruncus_colihominis	IBD	0	Anaerotruncus_colihominis
339	CD	User	PWY0-1297:_superpathway_of_purine_deoxyribonucleosides_degradation|g__Anaerotruncus.s__Anaerotruncus_colihominis	IBD	0	Anaerotruncus_colihominis
340	UC	Non_user	PWY0-1297:_superpathway_of_purine_deoxyribonucleosides_degradation|g__Anaerotruncus.s__Anaerotruncus_colihominis	IBD	0	Anaerotruncus_colihominis
341	CD	Non_user	PWY0-1297:_superpathway_of_purine_deoxyribonucleosides_degradation|g__Anaerotruncus.s__Anaerotruncus_colihominis	IBD	0	Anaerotruncus_colihominis
342	UC	User	PWY0-1297:_superpathway_of_purine_deoxyribonucleosides_degradation|g__Anaerotruncus.s__Anaerotruncus_colihominis	IBD	0	Anaerotruncus_colihominis
343	CD	Non_user	PWY0-1297:_superpathway_of_purine_deoxyribonucleosides_degradation|g__Anaerotruncus.s__Anaerotruncus_colihominis	IBD	0	Anaerotruncus_colihominis
344	UC	Non_user	PWY0-1297:_superpathway_of_purine_deoxyribonucleosides_degradation|g__Anaerotruncus.s__Anaerotruncus_colihominis	IBD	0	Anaerotruncus_colihominis
345	UC	Non_user	PWY0-1297:_superpathway_of_purine_deoxyribonucleosides_degradation|g__Anaerotruncus.s__Anaerotruncus_colihominis	IBD	0	Anaerotruncus_colihominis
346	UC	Non_user	PWY0-1297:_superpathway_of_purine_deoxyribonucleosides_degradation|g__Anaerotruncus.s__Anaerotruncus_colihominis	IBD	0	Anaerotruncus_colihominis
347	CD	Non_user	PWY0-1297:_superpathway_of_purine_deoxyribonucleosides_degradation|g__Anaerotruncus.s__Anaerotruncus_colihominis	IBD	0	Anaerotruncus_colihominis
348	UC	User	PWY0-1297:_superpathway_of_purine_deoxyribonucleosides_degradation|g__Anaerotruncus.s__Anaerotruncus_colihominis	IBD	0	Anaerotruncus_colihominis
349	CD	User	PWY0-1297:_superpathway_of_purine_deoxyribonucleosides_degradation|g__Anaerotruncus.s__Anaerotruncus_colihominis	IBD	0.00302831	Anaerotruncus_colihominis
350	IBDU	User	PWY0-1297:_superpathway_of_purine_deoxyribonucleosides_degradation|g__Anaerotruncus.s__Anaerotruncus_colihominis	IBD	0	Anaerotruncus_colihominis
351	CD	Non_user	PWY0-1297:_superpathway_of_purine_deoxyribonucleosides_degradation|g__Anaerotruncus.s__Anaerotruncus_colihominis	IBD	0	Anaerotruncus_colihominis
352	CD	Non_user	PWY0-1297:_superpathway_of_purine_deoxyribonucleosides_degradation|g__Anaerotruncus.s__Anaerotruncus_colihominis	IBD	0	Anaerotruncus_colihominis
353	UC	Non_user	PWY0-1297:_superpathway_of_purine_deoxyribonucleosides_degradation|g__Anaerotruncus.s__Anaerotruncus_colihominis	IBD	0	Anaerotruncus_colihominis
354	CD	Non_user	PWY0-1297:_superpathway_of_purine_deoxyribonucleosides_degradation|g__Anaerotruncus.s__Anaerotruncus_colihominis	IBD	0	Anaerotruncus_colihominis
355	UC	Non_user	PWY0-1297:_superpathway_of_purine_deoxyribonucleosides_degradation|g__Anaerotruncus.s__Anaerotruncus_colihominis	IBD	0	Anaerotruncus_colihominis
356	UC	Non_user	PWY0-1297:_superpathway_of_purine_deoxyribonucleosides_degradation|g__Anaerotruncus.s__Anaerotruncus_colihominis	IBD	0	Anaerotruncus_colihominis
357	CD	Non_user	PWY0-1297:_superpathway_of_purine_deoxyribonucleosides_degradation|g__Anaerotruncus.s__Anaerotruncus_colihominis	IBD	0	Anaerotruncus_colihominis
358	CD	Non_user	PWY0-1297:_superpathway_of_purine_deoxyribonucleosides_degradation|g__Anaerotruncus.s__Anaerotruncus_colihominis	IBD	0	Anaerotruncus_colihominis
359	CD	Non_user	PWY0-1297:_superpathway_of_purine_deoxyribonucleosides_degradation|g__Anaerotruncus.s__Anaerotruncus_colihominis	IBD	0	Anaerotruncus_colihominis
360	CD	User	PWY0-1297:_superpathway_of_purine_deoxyribonucleosides_degradation|g__Anaerotruncus.s__Anaerotruncus_colihominis	IBD	0	Anaerotruncus_colihominis
361	UC	Non_user	PWY0-1297:_superpathway_of_purine_deoxyribonucleosides_degradation|g__Anaerotruncus.s__Anaerotruncus_colihominis	IBD	0	Anaerotruncus_colihominis
362	UC	Non_user	PWY0-1297:_superpathway_of_purine_deoxyribonucleosides_degradation|g__Anaerotruncus.s__Anaerotruncus_colihominis	IBD	0	Anaerotruncus_colihominis
363	CD	Non_user	PWY0-1297:_superpathway_of_purine_deoxyribonucleosides_degradation|g__Anaerotruncus.s__Anaerotruncus_colihominis	IBD	0	Anaerotruncus_colihominis
364	CD	Non_user	PWY0-1297:_superpathway_of_purine_deoxyribonucleosides_degradation|g__Anaerotruncus.s__Anaerotruncus_colihominis	IBD	0	Anaerotruncus_colihominis
365	UC	Non_user	PWY0-1297:_superpathway_of_purine_deoxyribonucleosides_degradation|g__Anaerotruncus.s__Anaerotruncus_colihominis	IBD	0	Anaerotruncus_colihominis
366	CD	User	PWY0-1297:_superpathway_of_purine_deoxyribonucleosides_degradation|g__Anaerotruncus.s__Anaerotruncus_colihominis	IBD	0	Anaerotruncus_colihominis
367	CD	User	PWY0-1297:_superpathway_of_purine_deoxyribonucleosides_degradation|g__Anaerotruncus.s__Anaerotruncus_colihominis	IBD	0	Anaerotruncus_colihominis
368	UC	User	PWY0-1297:_superpathway_of_purine_deoxyribonucleosides_degradation|g__Anaerotruncus.s__Anaerotruncus_colihominis	IBD	0	Anaerotruncus_colihominis
369	UC	Non_user	PWY0-1297:_superpathway_of_purine_deoxyribonucleosides_degradation|g__Anaerotruncus.s__Anaerotruncus_colihominis	IBD	0	Anaerotruncus_colihominis
370	UC	Non_user	PWY0-1297:_superpathway_of_purine_deoxyribonucleosides_degradation|g__Anaerotruncus.s__Anaerotruncus_colihominis	IBD	0	Anaerotruncus_colihominis
371	UC	Non_user	PWY0-1297:_superpathway_of_purine_deoxyribonucleosides_degradation|g__Anaerotruncus.s__Anaerotruncus_colihominis	IBD	0	Anaerotruncus_colihominis
372	UC	Non_user	PWY0-1297:_superpathway_of_purine_deoxyribonucleosides_degradation|g__Anaerotruncus.s__Anaerotruncus_colihominis	IBD	0	Anaerotruncus_colihominis
373	UC	Non_user	PWY0-1297:_superpathway_of_purine_deoxyribonucleosides_degradation|g__Anaerotruncus.s__Anaerotruncus_colihominis	IBD	0	Anaerotruncus_colihominis
374	UC	Non_user	PWY0-1297:_superpathway_of_purine_deoxyribonucleosides_degradation|g__Anaerotruncus.s__Anaerotruncus_colihominis	IBD	0	Anaerotruncus_colihominis
375	CD	User	PWY0-1297:_superpathway_of_purine_deoxyribonucleosides_degradation|g__Anaerotruncus.s__Anaerotruncus_colihominis	IBD	0	Anaerotruncus_colihominis
376	CD	Non_user	PWY0-1297:_superpathway_of_purine_deoxyribonucleosides_degradation|g__Anaerotruncus.s__Anaerotruncus_colihominis	IBD	0	Anaerotruncus_colihominis
377	UC	User	PWY0-1297:_superpathway_of_purine_deoxyribonucleosides_degradation|g__Anaerotruncus.s__Anaerotruncus_colihominis	IBD	0	Anaerotruncus_colihominis
378	CD	Non_user	PWY0-1297:_superpathway_of_purine_deoxyribonucleosides_degradation|g__Anaerotruncus.s__Anaerotruncus_colihominis	IBD	0	Anaerotruncus_colihominis
379	CD	Non_user	PWY0-1297:_superpathway_of_purine_deoxyribonucleosides_degradation|g__Anaerotruncus.s__Anaerotruncus_colihominis	IBD	0	Anaerotruncus_colihominis
380	UC	Non_user	PWY0-1297:_superpathway_of_purine_deoxyribonucleosides_degradation|g__Anaerotruncus.s__Anaerotruncus_colihominis	IBD	0	Anaerotruncus_colihominis
381	CD	Non_user	PWY0-1297:_superpathway_of_purine_deoxyribonucleosides_degradation|g__Anaerotruncus.s__Anaerotruncus_colihominis	IBD	0	Anaerotruncus_colihominis
382	UC	Non_user	PWY0-1297:_superpathway_of_purine_deoxyribonucleosides_degradation|g__Anaerotruncus.s__Anaerotruncus_colihominis	IBD	NA	Anaerotruncus_colihominis
383	CD	User	PWY0-1297:_superpathway_of_purine_deoxyribonucleosides_degradation|g__Anaerotruncus.s__Anaerotruncus_colihominis	IBD	0	Anaerotruncus_colihominis
384	CD	Non_user	PWY0-1297:_superpathway_of_purine_deoxyribonucleosides_degradation|g__Anaerotruncus.s__Anaerotruncus_colihominis	IBD	0	Anaerotruncus_colihominis
385	IBDU	Non_user	PWY0-1297:_superpathway_of_purine_deoxyribonucleosides_degradation|g__Anaerotruncus.s__Anaerotruncus_colihominis	IBD	0	Anaerotruncus_colihominis
386	CD	Non_user	PWY0-1297:_superpathway_of_purine_deoxyribonucleosides_degradation|g__Anaerotruncus.s__Anaerotruncus_colihominis	IBD	0	Anaerotruncus_colihominis
387	CD	Non_user	PWY0-1297:_superpathway_of_purine_deoxyribonucleosides_degradation|g__Anaerotruncus.s__Anaerotruncus_colihominis	IBD	0	Anaerotruncus_colihominis
388	IBDU	Non_user	PWY0-1297:_superpathway_of_purine_deoxyribonucleosides_degradation|g__Anaerotruncus.s__Anaerotruncus_colihominis	IBD	0	Anaerotruncus_colihominis
389	CD	Non_user	PWY0-1297:_superpathway_of_purine_deoxyribonucleosides_degradation|g__Anaerotruncus.s__Anaerotruncus_colihominis	IBD	0	Anaerotruncus_colihominis
390	UC	User	PWY0-1297:_superpathway_of_purine_deoxyribonucleosides_degradation|g__Anaerotruncus.s__Anaerotruncus_colihominis	IBD	0	Anaerotruncus_colihominis
391	UC	Non_user	PWY0-1297:_superpathway_of_purine_deoxyribonucleosides_degradation|g__Anaerotruncus.s__Anaerotruncus_colihominis	IBD	0	Anaerotruncus_colihominis
392	CD	Non_user	PWY0-1297:_superpathway_of_purine_deoxyribonucleosides_degradation|g__Anaerotruncus.s__Anaerotruncus_colihominis	IBD	0	Anaerotruncus_colihominis
393	UC	Non_user	PWY0-1297:_superpathway_of_purine_deoxyribonucleosides_degradation|g__Anaerotruncus.s__Anaerotruncus_colihominis	IBD	0	Anaerotruncus_colihominis
394	CD	Non_user	PWY0-1297:_superpathway_of_purine_deoxyribonucleosides_degradation|g__Anaerotruncus.s__Anaerotruncus_colihominis	IBD	0	Anaerotruncus_colihominis
395	UC	Non_user	PWY0-1297:_superpathway_of_purine_deoxyribonucleosides_degradation|g__Anaerotruncus.s__Anaerotruncus_colihominis	IBD	0	Anaerotruncus_colihominis
396	CD	User	PWY0-1297:_superpathway_of_purine_deoxyribonucleosides_degradation|g__Anaerotruncus.s__Anaerotruncus_colihominis	IBD	0	Anaerotruncus_colihominis
397	UC	User	PWY0-1297:_superpathway_of_purine_deoxyribonucleosides_degradation|g__Anaerotruncus.s__Anaerotruncus_colihominis	IBD	0	Anaerotruncus_colihominis
398	CD	Non_user	PWY0-1297:_superpathway_of_purine_deoxyribonucleosides_degradation|g__Anaerotruncus.s__Anaerotruncus_colihominis	IBD	0	Anaerotruncus_colihominis
399	CD	Non_user	PWY0-1297:_superpathway_of_purine_deoxyribonucleosides_degradation|g__Anaerotruncus.s__Anaerotruncus_colihominis	IBD	0	Anaerotruncus_colihominis
400	CD	Non_user	PWY0-1297:_superpathway_of_purine_deoxyribonucleosides_degradation|g__Anaerotruncus.s__Anaerotruncus_colihominis	IBD	0	Anaerotruncus_colihominis
401	CD	User	PWY0-1297:_superpathway_of_purine_deoxyribonucleosides_degradation|g__Anaerotruncus.s__Anaerotruncus_colihominis	IBD	0	Anaerotruncus_colihominis
402	CD	User	PWY0-1297:_superpathway_of_purine_deoxyribonucleosides_degradation|g__Anaerotruncus.s__Anaerotruncus_colihominis	IBD	0	Anaerotruncus_colihominis
403	CD	Non_user	PWY0-1297:_superpathway_of_purine_deoxyribonucleosides_degradation|g__Anaerotruncus.s__Anaerotruncus_colihominis	IBD	0	Anaerotruncus_colihominis
404	CD	Non_user	PWY0-1297:_superpathway_of_purine_deoxyribonucleosides_degradation|g__Anaerotruncus.s__Anaerotruncus_colihominis	IBD	0	Anaerotruncus_colihominis
405	IBDU	User	PWY0-1297:_superpathway_of_purine_deoxyribonucleosides_degradation|g__Anaerotruncus.s__Anaerotruncus_colihominis	IBD	0	Anaerotruncus_colihominis
406	UC	Non_user	PWY0-1297:_superpathway_of_purine_deoxyribonucleosides_degradation|g__Anaerotruncus.s__Anaerotruncus_colihominis	IBD	0	Anaerotruncus_colihominis
407	CD	Non_user	PWY0-1297:_superpathway_of_purine_deoxyribonucleosides_degradation|g__Anaerotruncus.s__Anaerotruncus_colihominis	IBD	0	Anaerotruncus_colihominis
408	UC	Non_user	PWY0-1297:_superpathway_of_purine_deoxyribonucleosides_degradation|g__Anaerotruncus.s__Anaerotruncus_colihominis	IBD	0	Anaerotruncus_colihominis
409	CD	Non_user	PWY0-1297:_superpathway_of_purine_deoxyribonucleosides_degradation|g__Anaerotruncus.s__Anaerotruncus_colihominis	IBD	0	Anaerotruncus_colihominis
410	UC	Non_user	PWY0-1297:_superpathway_of_purine_deoxyribonucleosides_degradation|g__Anaerotruncus.s__Anaerotruncus_colihominis	IBD	0	Anaerotruncus_colihominis
411	UC	Non_user	PWY0-1297:_superpathway_of_purine_deoxyribonucleosides_degradation|g__Anaerotruncus.s__Anaerotruncus_colihominis	IBD	0	Anaerotruncus_colihominis
412	CD	Non_user	PWY0-1297:_superpathway_of_purine_deoxyribonucleosides_degradation|g__Anaerotruncus.s__Anaerotruncus_colihominis	IBD	0	Anaerotruncus_colihominis
413	UC	User	PWY0-1297:_superpathway_of_purine_deoxyribonucleosides_degradation|g__Anaerotruncus.s__Anaerotruncus_colihominis	IBD	0	Anaerotruncus_colihominis
414	UC	Non_user	PWY0-1297:_superpathway_of_purine_deoxyribonucleosides_degradation|g__Anaerotruncus.s__Anaerotruncus_colihominis	IBD	0	Anaerotruncus_colihominis
415	CD	Non_user	PWY0-1297:_superpathway_of_purine_deoxyribonucleosides_degradation|g__Anaerotruncus.s__Anaerotruncus_colihominis	IBD	0	Anaerotruncus_colihominis
416	UC	User	PWY0-1297:_superpathway_of_purine_deoxyribonucleosides_degradation|g__Anaerotruncus.s__Anaerotruncus_colihominis	IBD	0	Anaerotruncus_colihominis
417	CD	User	PWY0-1297:_superpathway_of_purine_deoxyribonucleosides_degradation|g__Anaerotruncus.s__Anaerotruncus_colihominis	IBD	0	Anaerotruncus_colihominis
418	CD	Non_user	PWY0-1297:_superpathway_of_purine_deoxyribonucleosides_degradation|g__Anaerotruncus.s__Anaerotruncus_colihominis	IBD	NA	Anaerotruncus_colihominis
419	IBDU	User	PWY0-1297:_superpathway_of_purine_deoxyribonucleosides_degradation|g__Anaerotruncus.s__Anaerotruncus_colihominis	IBD	0	Anaerotruncus_colihominis
420	CD	Non_user	PWY0-1297:_superpathway_of_purine_deoxyribonucleosides_degradation|g__Anaerotruncus.s__Anaerotruncus_colihominis	IBD	0	Anaerotruncus_colihominis
421	CD	Non_user	PWY0-1297:_superpathway_of_purine_deoxyribonucleosides_degradation|g__Anaerotruncus.s__Anaerotruncus_colihominis	IBD	0	Anaerotruncus_colihominis
422	UC	Non_user	PWY0-1297:_superpathway_of_purine_deoxyribonucleosides_degradation|g__Anaerotruncus.s__Anaerotruncus_colihominis	IBD	0	Anaerotruncus_colihominis
423	CD	Non_user	PWY0-1297:_superpathway_of_purine_deoxyribonucleosides_degradation|g__Anaerotruncus.s__Anaerotruncus_colihominis	IBD	0.0218059	Anaerotruncus_colihominis
424	CD	Non_user	PWY0-1297:_superpathway_of_purine_deoxyribonucleosides_degradation|g__Anaerotruncus.s__Anaerotruncus_colihominis	IBD	0	Anaerotruncus_colihominis
425	CD	User	PWY0-1297:_superpathway_of_purine_deoxyribonucleosides_degradation|g__Anaerotruncus.s__Anaerotruncus_colihominis	IBD	0	Anaerotruncus_colihominis
426	CD	Non_user	PWY0-1297:_superpathway_of_purine_deoxyribonucleosides_degradation|g__Anaerotruncus.s__Anaerotruncus_colihominis	IBD	0	Anaerotruncus_colihominis
427	UC	Non_user	PWY0-1297:_superpathway_of_purine_deoxyribonucleosides_degradation|g__Anaerotruncus.s__Anaerotruncus_colihominis	IBD	0	Anaerotruncus_colihominis
428	UC	Non_user	PWY0-1297:_superpathway_of_purine_deoxyribonucleosides_degradation|g__Anaerotruncus.s__Anaerotruncus_colihominis	IBD	0	Anaerotruncus_colihominis
429	CD	Non_user	PWY0-1297:_superpathway_of_purine_deoxyribonucleosides_degradation|g__Anaerotruncus.s__Anaerotruncus_colihominis	IBD	0	Anaerotruncus_colihominis
430	UC	Non_user	PWY0-1297:_superpathway_of_purine_deoxyribonucleosides_degradation|g__Anaerotruncus.s__Anaerotruncus_colihominis	IBD	0	Anaerotruncus_colihominis
431	CD	Non_user	PWY0-1297:_superpathway_of_purine_deoxyribonucleosides_degradation|g__Anaerotruncus.s__Anaerotruncus_colihominis	IBD	0	Anaerotruncus_colihominis
432	CD	User	PWY0-1297:_superpathway_of_purine_deoxyribonucleosides_degradation|g__Anaerotruncus.s__Anaerotruncus_colihominis	IBD	0	Anaerotruncus_colihominis
433	UC	Non_user	PWY0-1297:_superpathway_of_purine_deoxyribonucleosides_degradation|g__Anaerotruncus.s__Anaerotruncus_colihominis	IBD	0	Anaerotruncus_colihominis
434	CD	Non_user	PWY0-1297:_superpathway_of_purine_deoxyribonucleosides_degradation|g__Anaerotruncus.s__Anaerotruncus_colihominis	IBD	0	Anaerotruncus_colihominis
435	IBDU	Non_user	PWY0-1297:_superpathway_of_purine_deoxyribonucleosides_degradation|g__Anaerotruncus.s__Anaerotruncus_colihominis	IBD	0	Anaerotruncus_colihominis
436	CD	Non_user	PWY0-1297:_superpathway_of_purine_deoxyribonucleosides_degradation|g__Anaerotruncus.s__Anaerotruncus_colihominis	IBD	0	Anaerotruncus_colihominis
437	UC	Non_user	PWY0-1297:_superpathway_of_purine_deoxyribonucleosides_degradation|g__Anaerotruncus.s__Anaerotruncus_colihominis	IBD	0	Anaerotruncus_colihominis
438	UC	Non_user	PWY0-1297:_superpathway_of_purine_deoxyribonucleosides_degradation|g__Anaerotruncus.s__Anaerotruncus_colihominis	IBD	0	Anaerotruncus_colihominis
439	CD	User	PWY0-1297:_superpathway_of_purine_deoxyribonucleosides_degradation|g__Anaerotruncus.s__Anaerotruncus_colihominis	IBD	0	Anaerotruncus_colihominis
440	UC	Non_user	PWY0-1297:_superpathway_of_purine_deoxyribonucleosides_degradation|g__Anaerotruncus.s__Anaerotruncus_colihominis	IBD	0	Anaerotruncus_colihominis
441	UC	Non_user	PWY0-1297:_superpathway_of_purine_deoxyribonucleosides_degradation|g__Anaerotruncus.s__Anaerotruncus_colihominis	IBD	0	Anaerotruncus_colihominis
442	IBDU	Non_user	PWY0-1297:_superpathway_of_purine_deoxyribonucleosides_degradation|g__Anaerotruncus.s__Anaerotruncus_colihominis	IBD	0	Anaerotruncus_colihominis
443	CD	User	PWY0-1297:_superpathway_of_purine_deoxyribonucleosides_degradation|g__Anaerotruncus.s__Anaerotruncus_colihominis	IBD	0	Anaerotruncus_colihominis
444	UC	Non_user	PWY0-1297:_superpathway_of_purine_deoxyribonucleosides_degradation|g__Anaerotruncus.s__Anaerotruncus_colihominis	IBD	0	Anaerotruncus_colihominis
445	UC	Non_user	PWY0-1297:_superpathway_of_purine_deoxyribonucleosides_degradation|g__Anaerotruncus.s__Anaerotruncus_colihominis	IBD	0	Anaerotruncus_colihominis
446	UC	User	PWY0-1297:_superpathway_of_purine_deoxyribonucleosides_degradation|g__Anaerotruncus.s__Anaerotruncus_colihominis	IBD	0	Anaerotruncus_colihominis
447	CD	Non_user	PWY0-1297:_superpathway_of_purine_deoxyribonucleosides_degradation|g__Anaerotruncus.s__Anaerotruncus_colihominis	IBD	0	Anaerotruncus_colihominis
448	CD	Non_user	PWY0-1297:_superpathway_of_purine_deoxyribonucleosides_degradation|g__Anaerotruncus.s__Anaerotruncus_colihominis	IBD	0	Anaerotruncus_colihominis
449	UC	Non_user	PWY0-1297:_superpathway_of_purine_deoxyribonucleosides_degradation|g__Anaerotruncus.s__Anaerotruncus_colihominis	IBD	0	Anaerotruncus_colihominis
450	UC	Non_user	PWY0-1297:_superpathway_of_purine_deoxyribonucleosides_degradation|g__Anaerotruncus.s__Anaerotruncus_colihominis	IBD	0	Anaerotruncus_colihominis
451	UC	Non_user	PWY0-1297:_superpathway_of_purine_deoxyribonucleosides_degradation|g__Anaerotruncus.s__Anaerotruncus_colihominis	IBD	0	Anaerotruncus_colihominis
452	CD	User	PWY0-1297:_superpathway_of_purine_deoxyribonucleosides_degradation|g__Anaerotruncus.s__Anaerotruncus_colihominis	IBD	0	Anaerotruncus_colihominis
453	UC	Non_user	PWY0-1297:_superpathway_of_purine_deoxyribonucleosides_degradation|g__Anaerotruncus.s__Anaerotruncus_colihominis	IBD	0	Anaerotruncus_colihominis
454	CD	Non_user	PWY0-1297:_superpathway_of_purine_deoxyribonucleosides_degradation|g__Anaerotruncus.s__Anaerotruncus_colihominis	IBD	0	Anaerotruncus_colihominis
455	M_HC	Non_user	PWY0-1297:_superpathway_of_purine_deoxyribonucleosides_degradation|g__Anaerotruncus.s__Anaerotruncus_colihominis	IBS	0	Anaerotruncus_colihominis
456	M_HC	Non_user	PWY0-1297:_superpathway_of_purine_deoxyribonucleosides_degradation|g__Anaerotruncus.s__Anaerotruncus_colihominis	IBS	0	Anaerotruncus_colihominis
457	M_HC	Non_user	PWY0-1297:_superpathway_of_purine_deoxyribonucleosides_degradation|g__Anaerotruncus.s__Anaerotruncus_colihominis	IBS	0	Anaerotruncus_colihominis
458	M_HC	Non_user	PWY0-1297:_superpathway_of_purine_deoxyribonucleosides_degradation|g__Anaerotruncus.s__Anaerotruncus_colihominis	IBS	0	Anaerotruncus_colihominis
459	M_HC	User	PWY0-1297:_superpathway_of_purine_deoxyribonucleosides_degradation|g__Anaerotruncus.s__Anaerotruncus_colihominis	IBS	0	Anaerotruncus_colihominis
460	M_HC	Non_user	PWY0-1297:_superpathway_of_purine_deoxyribonucleosides_degradation|g__Anaerotruncus.s__Anaerotruncus_colihominis	IBS	0	Anaerotruncus_colihominis
461	M_HC	Non_user	PWY0-1297:_superpathway_of_purine_deoxyribonucleosides_degradation|g__Anaerotruncus.s__Anaerotruncus_colihominis	IBS	0	Anaerotruncus_colihominis
462	M_HC	Non_user	PWY0-1297:_superpathway_of_purine_deoxyribonucleosides_degradation|g__Anaerotruncus.s__Anaerotruncus_colihominis	IBS	0	Anaerotruncus_colihominis
463	M_HC	Non_user	PWY0-1297:_superpathway_of_purine_deoxyribonucleosides_degradation|g__Anaerotruncus.s__Anaerotruncus_colihominis	IBS	0	Anaerotruncus_colihominis
464	M_HC	Non_user	PWY0-1297:_superpathway_of_purine_deoxyribonucleosides_degradation|g__Anaerotruncus.s__Anaerotruncus_colihominis	IBS	NA	Anaerotruncus_colihominis
465	M_HC	Non_user	PWY0-1297:_superpathway_of_purine_deoxyribonucleosides_degradation|g__Anaerotruncus.s__Anaerotruncus_colihominis	IBS	0	Anaerotruncus_colihominis
466	M_HC	Non_user	PWY0-1297:_superpathway_of_purine_deoxyribonucleosides_degradation|g__Anaerotruncus.s__Anaerotruncus_colihominis	IBS	0	Anaerotruncus_colihominis
467	M_HC	Non_user	PWY0-1297:_superpathway_of_purine_deoxyribonucleosides_degradation|g__Anaerotruncus.s__Anaerotruncus_colihominis	IBS	0	Anaerotruncus_colihominis
468	M_HC	Non_user	PWY0-1297:_superpathway_of_purine_deoxyribonucleosides_degradation|g__Anaerotruncus.s__Anaerotruncus_colihominis	IBS	0	Anaerotruncus_colihominis
469	M_HC	Non_user	PWY0-1297:_superpathway_of_purine_deoxyribonucleosides_degradation|g__Anaerotruncus.s__Anaerotruncus_colihominis	IBS	0	Anaerotruncus_colihominis
470	M_HC	Non_user	PWY0-1297:_superpathway_of_purine_deoxyribonucleosides_degradation|g__Anaerotruncus.s__Anaerotruncus_colihominis	IBS	0	Anaerotruncus_colihominis
471	M_HC	Non_user	PWY0-1297:_superpathway_of_purine_deoxyribonucleosides_degradation|g__Anaerotruncus.s__Anaerotruncus_colihominis	IBS	0	Anaerotruncus_colihominis
472	M_HC	Non_user	PWY0-1297:_superpathway_of_purine_deoxyribonucleosides_degradation|g__Anaerotruncus.s__Anaerotruncus_colihominis	IBS	0	Anaerotruncus_colihominis
473	M_HC	Non_user	PWY0-1297:_superpathway_of_purine_deoxyribonucleosides_degradation|g__Anaerotruncus.s__Anaerotruncus_colihominis	IBS	0	Anaerotruncus_colihominis
474	M_HC	Non_user	PWY0-1297:_superpathway_of_purine_deoxyribonucleosides_degradation|g__Anaerotruncus.s__Anaerotruncus_colihominis	IBS	0	Anaerotruncus_colihominis
475	M_HC	Non_user	PWY0-1297:_superpathway_of_purine_deoxyribonucleosides_degradation|g__Anaerotruncus.s__Anaerotruncus_colihominis	IBS	0	Anaerotruncus_colihominis
476	M_HC	Non_user	PWY0-1297:_superpathway_of_purine_deoxyribonucleosides_degradation|g__Anaerotruncus.s__Anaerotruncus_colihominis	IBS	0	Anaerotruncus_colihominis
477	M_HC	Non_user	PWY0-1297:_superpathway_of_purine_deoxyribonucleosides_degradation|g__Anaerotruncus.s__Anaerotruncus_colihominis	IBS	0	Anaerotruncus_colihominis
478	M_HC	Non_user	PWY0-1297:_superpathway_of_purine_deoxyribonucleosides_degradation|g__Anaerotruncus.s__Anaerotruncus_colihominis	IBS	0	Anaerotruncus_colihominis
479	M_HC	Non_user	PWY0-1297:_superpathway_of_purine_deoxyribonucleosides_degradation|g__Anaerotruncus.s__Anaerotruncus_colihominis	IBS	0	Anaerotruncus_colihominis
480	M_HC	Non_user	PWY0-1297:_superpathway_of_purine_deoxyribonucleosides_degradation|g__Anaerotruncus.s__Anaerotruncus_colihominis	IBS	0	Anaerotruncus_colihominis
481	M_HC	Non_user	PWY0-1297:_superpathway_of_purine_deoxyribonucleosides_degradation|g__Anaerotruncus.s__Anaerotruncus_colihominis	IBS	0	Anaerotruncus_colihominis
482	M_HC	Non_user	PWY0-1297:_superpathway_of_purine_deoxyribonucleosides_degradation|g__Anaerotruncus.s__Anaerotruncus_colihominis	IBS	0	Anaerotruncus_colihominis
483	M_HC	Non_user	PWY0-1297:_superpathway_of_purine_deoxyribonucleosides_degradation|g__Anaerotruncus.s__Anaerotruncus_colihominis	IBS	0	Anaerotruncus_colihominis
484	M_HC	Non_user	PWY0-1297:_superpathway_of_purine_deoxyribonucleosides_degradation|g__Anaerotruncus.s__Anaerotruncus_colihominis	IBS	0	Anaerotruncus_colihominis
485	M_HC	Non_user	PWY0-1297:_superpathway_of_purine_deoxyribonucleosides_degradation|g__Anaerotruncus.s__Anaerotruncus_colihominis	IBS	0	Anaerotruncus_colihominis
486	M_HC	Non_user	PWY0-1297:_superpathway_of_purine_deoxyribonucleosides_degradation|g__Anaerotruncus.s__Anaerotruncus_colihominis	IBS	0	Anaerotruncus_colihominis
487	M_HC	Non_user	PWY0-1297:_superpathway_of_purine_deoxyribonucleosides_degradation|g__Anaerotruncus.s__Anaerotruncus_colihominis	IBS	0	Anaerotruncus_colihominis
488	M_HC	Non_user	PWY0-1297:_superpathway_of_purine_deoxyribonucleosides_degradation|g__Anaerotruncus.s__Anaerotruncus_colihominis	IBS	0	Anaerotruncus_colihominis
489	M_HC	Non_user	PWY0-1297:_superpathway_of_purine_deoxyribonucleosides_degradation|g__Anaerotruncus.s__Anaerotruncus_colihominis	IBS	0	Anaerotruncus_colihominis
490	M_HC	Non_user	PWY0-1297:_superpathway_of_purine_deoxyribonucleosides_degradation|g__Anaerotruncus.s__Anaerotruncus_colihominis	IBS	0	Anaerotruncus_colihominis
491	M_HC	Non_user	PWY0-1297:_superpathway_of_purine_deoxyribonucleosides_degradation|g__Anaerotruncus.s__Anaerotruncus_colihominis	IBS	0	Anaerotruncus_colihominis
492	M_HC	Non_user	PWY0-1297:_superpathway_of_purine_deoxyribonucleosides_degradation|g__Anaerotruncus.s__Anaerotruncus_colihominis	IBS	0	Anaerotruncus_colihominis
493	M_HC	Non_user	PWY0-1297:_superpathway_of_purine_deoxyribonucleosides_degradation|g__Anaerotruncus.s__Anaerotruncus_colihominis	IBS	0	Anaerotruncus_colihominis
494	M_HC	Non_user	PWY0-1297:_superpathway_of_purine_deoxyribonucleosides_degradation|g__Anaerotruncus.s__Anaerotruncus_colihominis	IBS	0	Anaerotruncus_colihominis
495	M_HC	Non_user	PWY0-1297:_superpathway_of_purine_deoxyribonucleosides_degradation|g__Anaerotruncus.s__Anaerotruncus_colihominis	IBS	0	Anaerotruncus_colihominis
496	M_HC	Non_user	PWY0-1297:_superpathway_of_purine_deoxyribonucleosides_degradation|g__Anaerotruncus.s__Anaerotruncus_colihominis	IBS	0	Anaerotruncus_colihominis
497	M_HC	Non_user	PWY0-1297:_superpathway_of_purine_deoxyribonucleosides_degradation|g__Anaerotruncus.s__Anaerotruncus_colihominis	IBS	0	Anaerotruncus_colihominis
498	M_HC	Non_user	PWY0-1297:_superpathway_of_purine_deoxyribonucleosides_degradation|g__Anaerotruncus.s__Anaerotruncus_colihominis	IBS	0	Anaerotruncus_colihominis
499	M_HC	Non_user	PWY0-1297:_superpathway_of_purine_deoxyribonucleosides_degradation|g__Anaerotruncus.s__Anaerotruncus_colihominis	IBS	0	Anaerotruncus_colihominis
500	M_HC	User	PWY0-1297:_superpathway_of_purine_deoxyribonucleosides_degradation|g__Anaerotruncus.s__Anaerotruncus_colihominis	IBS	0.0062329	Anaerotruncus_colihominis
501	M_HC	Non_user	PWY0-1297:_superpathway_of_purine_deoxyribonucleosides_degradation|g__Anaerotruncus.s__Anaerotruncus_colihominis	IBS	0	Anaerotruncus_colihominis
502	M_HC	Non_user	PWY0-1297:_superpathway_of_purine_deoxyribonucleosides_degradation|g__Anaerotruncus.s__Anaerotruncus_colihominis	IBS	0	Anaerotruncus_colihominis
503	M_HC	Non_user	PWY0-1297:_superpathway_of_purine_deoxyribonucleosides_degradation|g__Anaerotruncus.s__Anaerotruncus_colihominis	IBS	0	Anaerotruncus_colihominis
504	M_HC	Non_user	PWY0-1297:_superpathway_of_purine_deoxyribonucleosides_degradation|g__Anaerotruncus.s__Anaerotruncus_colihominis	IBS	0	Anaerotruncus_colihominis
505	M_HC	Non_user	PWY0-1297:_superpathway_of_purine_deoxyribonucleosides_degradation|g__Anaerotruncus.s__Anaerotruncus_colihominis	IBS	0	Anaerotruncus_colihominis
506	M_HC	Non_user	PWY0-1297:_superpathway_of_purine_deoxyribonucleosides_degradation|g__Anaerotruncus.s__Anaerotruncus_colihominis	IBS	0	Anaerotruncus_colihominis
507	M_HC	Non_user	PWY0-1297:_superpathway_of_purine_deoxyribonucleosides_degradation|g__Anaerotruncus.s__Anaerotruncus_colihominis	IBS	0	Anaerotruncus_colihominis
508	M_HC	Non_user	PWY0-1297:_superpathway_of_purine_deoxyribonucleosides_degradation|g__Anaerotruncus.s__Anaerotruncus_colihominis	IBS	0	Anaerotruncus_colihominis
509	M_HC	Non_user	PWY0-1297:_superpathway_of_purine_deoxyribonucleosides_degradation|g__Anaerotruncus.s__Anaerotruncus_colihominis	IBS	0	Anaerotruncus_colihominis
510	M_HC	Non_user	PWY0-1297:_superpathway_of_purine_deoxyribonucleosides_degradation|g__Anaerotruncus.s__Anaerotruncus_colihominis	IBS	0	Anaerotruncus_colihominis
511	M_HC	Non_user	PWY0-1297:_superpathway_of_purine_deoxyribonucleosides_degradation|g__Anaerotruncus.s__Anaerotruncus_colihominis	IBS	0	Anaerotruncus_colihominis
512	M_HC	Non_user	PWY0-1297:_superpathway_of_purine_deoxyribonucleosides_degradation|g__Anaerotruncus.s__Anaerotruncus_colihominis	IBS	0	Anaerotruncus_colihominis
513	M_HC	Non_user	PWY0-1297:_superpathway_of_purine_deoxyribonucleosides_degradation|g__Anaerotruncus.s__Anaerotruncus_colihominis	IBS	0	Anaerotruncus_colihominis
514	M_HC	Non_user	PWY0-1297:_superpathway_of_purine_deoxyribonucleosides_degradation|g__Anaerotruncus.s__Anaerotruncus_colihominis	IBS	0	Anaerotruncus_colihominis
515	M_HC	Non_user	PWY0-1297:_superpathway_of_purine_deoxyribonucleosides_degradation|g__Anaerotruncus.s__Anaerotruncus_colihominis	IBS	0	Anaerotruncus_colihominis
516	M_HC	Non_user	PWY0-1297:_superpathway_of_purine_deoxyribonucleosides_degradation|g__Anaerotruncus.s__Anaerotruncus_colihominis	IBS	0	Anaerotruncus_colihominis
517	M_HC	Non_user	PWY0-1297:_superpathway_of_purine_deoxyribonucleosides_degradation|g__Anaerotruncus.s__Anaerotruncus_colihominis	IBS	0	Anaerotruncus_colihominis
518	M_HC	Non_user	PWY0-1297:_superpathway_of_purine_deoxyribonucleosides_degradation|g__Anaerotruncus.s__Anaerotruncus_colihominis	IBS	0	Anaerotruncus_colihominis
519	M_HC	Non_user	PWY0-1297:_superpathway_of_purine_deoxyribonucleosides_degradation|g__Anaerotruncus.s__Anaerotruncus_colihominis	IBS	0	Anaerotruncus_colihominis
520	M_HC	Non_user	PWY0-1297:_superpathway_of_purine_deoxyribonucleosides_degradation|g__Anaerotruncus.s__Anaerotruncus_colihominis	IBS	0	Anaerotruncus_colihominis
521	M_HC	Non_user	PWY0-1297:_superpathway_of_purine_deoxyribonucleosides_degradation|g__Anaerotruncus.s__Anaerotruncus_colihominis	IBS	0	Anaerotruncus_colihominis
522	M_HC	Non_user	PWY0-1297:_superpathway_of_purine_deoxyribonucleosides_degradation|g__Anaerotruncus.s__Anaerotruncus_colihominis	IBS	0	Anaerotruncus_colihominis
523	M_HC	Non_user	PWY0-1297:_superpathway_of_purine_deoxyribonucleosides_degradation|g__Anaerotruncus.s__Anaerotruncus_colihominis	IBS	0	Anaerotruncus_colihominis
524	M_HC	Non_user	PWY0-1297:_superpathway_of_purine_deoxyribonucleosides_degradation|g__Anaerotruncus.s__Anaerotruncus_colihominis	IBS	0	Anaerotruncus_colihominis
525	M_HC	Non_user	PWY0-1297:_superpathway_of_purine_deoxyribonucleosides_degradation|g__Anaerotruncus.s__Anaerotruncus_colihominis	IBS	0	Anaerotruncus_colihominis
526	M_HC	Non_user	PWY0-1297:_superpathway_of_purine_deoxyribonucleosides_degradation|g__Anaerotruncus.s__Anaerotruncus_colihominis	IBS	0	Anaerotruncus_colihominis
527	M_HC	Non_user	PWY0-1297:_superpathway_of_purine_deoxyribonucleosides_degradation|g__Anaerotruncus.s__Anaerotruncus_colihominis	IBS	0	Anaerotruncus_colihominis
528	M_HC	Non_user	PWY0-1297:_superpathway_of_purine_deoxyribonucleosides_degradation|g__Anaerotruncus.s__Anaerotruncus_colihominis	IBS	0	Anaerotruncus_colihominis
529	M_HC	Non_user	PWY0-1297:_superpathway_of_purine_deoxyribonucleosides_degradation|g__Anaerotruncus.s__Anaerotruncus_colihominis	IBS	0	Anaerotruncus_colihominis
530	M_HC	Non_user	PWY0-1297:_superpathway_of_purine_deoxyribonucleosides_degradation|g__Anaerotruncus.s__Anaerotruncus_colihominis	IBS	0	Anaerotruncus_colihominis
531	M_HC	User	PWY0-1297:_superpathway_of_purine_deoxyribonucleosides_degradation|g__Anaerotruncus.s__Anaerotruncus_colihominis	IBS	0	Anaerotruncus_colihominis
532	M_HC	Non_user	PWY0-1297:_superpathway_of_purine_deoxyribonucleosides_degradation|g__Anaerotruncus.s__Anaerotruncus_colihominis	IBS	0	Anaerotruncus_colihominis
533	M_HC	Non_user	PWY0-1297:_superpathway_of_purine_deoxyribonucleosides_degradation|g__Anaerotruncus.s__Anaerotruncus_colihominis	IBS	0	Anaerotruncus_colihominis
534	M_HC	Non_user	PWY0-1297:_superpathway_of_purine_deoxyribonucleosides_degradation|g__Anaerotruncus.s__Anaerotruncus_colihominis	IBS	0	Anaerotruncus_colihominis
535	M_HC	Non_user	PWY0-1297:_superpathway_of_purine_deoxyribonucleosides_degradation|g__Anaerotruncus.s__Anaerotruncus_colihominis	IBS	0	Anaerotruncus_colihominis
536	M_HC	Non_user	PWY0-1297:_superpathway_of_purine_deoxyribonucleosides_degradation|g__Anaerotruncus.s__Anaerotruncus_colihominis	IBS	0	Anaerotruncus_colihominis
537	M_HC	Non_user	PWY0-1297:_superpathway_of_purine_deoxyribonucleosides_degradation|g__Anaerotruncus.s__Anaerotruncus_colihominis	IBS	0	Anaerotruncus_colihominis
538	M_HC	Non_user	PWY0-1297:_superpathway_of_purine_deoxyribonucleosides_degradation|g__Anaerotruncus.s__Anaerotruncus_colihominis	IBS	0	Anaerotruncus_colihominis
539	M_HC	Non_user	PWY0-1297:_superpathway_of_purine_deoxyribonucleosides_degradation|g__Anaerotruncus.s__Anaerotruncus_colihominis	IBS	0	Anaerotruncus_colihominis
540	M_HC	Non_user	PWY0-1297:_superpathway_of_purine_deoxyribonucleosides_degradation|g__Anaerotruncus.s__Anaerotruncus_colihominis	IBS	0	Anaerotruncus_colihominis
541	M_HC	Non_user	PWY0-1297:_superpathway_of_purine_deoxyribonucleosides_degradation|g__Anaerotruncus.s__Anaerotruncus_colihominis	IBS	0	Anaerotruncus_colihominis
542	M_HC	Non_user	PWY0-1297:_superpathway_of_purine_deoxyribonucleosides_degradation|g__Anaerotruncus.s__Anaerotruncus_colihominis	IBS	0	Anaerotruncus_colihominis
543	M_HC	Non_user	PWY0-1297:_superpathway_of_purine_deoxyribonucleosides_degradation|g__Anaerotruncus.s__Anaerotruncus_colihominis	IBS	0	Anaerotruncus_colihominis
544	M_HC	Non_user	PWY0-1297:_superpathway_of_purine_deoxyribonucleosides_degradation|g__Anaerotruncus.s__Anaerotruncus_colihominis	IBS	0	Anaerotruncus_colihominis
545	M_HC	Non_user	PWY0-1297:_superpathway_of_purine_deoxyribonucleosides_degradation|g__Anaerotruncus.s__Anaerotruncus_colihominis	IBS	0	Anaerotruncus_colihominis
546	M_HC	Non_user	PWY0-1297:_superpathway_of_purine_deoxyribonucleosides_degradation|g__Anaerotruncus.s__Anaerotruncus_colihominis	IBS	0	Anaerotruncus_colihominis
547	M_HC	Non_user	PWY0-1297:_superpathway_of_purine_deoxyribonucleosides_degradation|g__Anaerotruncus.s__Anaerotruncus_colihominis	IBS	0	Anaerotruncus_colihominis
548	M_HC	Non_user	PWY0-1297:_superpathway_of_purine_deoxyribonucleosides_degradation|g__Anaerotruncus.s__Anaerotruncus_colihominis	IBS	0	Anaerotruncus_colihominis
549	M_HC	Non_user	PWY0-1297:_superpathway_of_purine_deoxyribonucleosides_degradation|g__Anaerotruncus.s__Anaerotruncus_colihominis	IBS	0	Anaerotruncus_colihominis
550	M_HC	Non_user	PWY0-1297:_superpathway_of_purine_deoxyribonucleosides_degradation|g__Anaerotruncus.s__Anaerotruncus_colihominis	IBS	0	Anaerotruncus_colihominis
551	M_HC	Non_user	PWY0-1297:_superpathway_of_purine_deoxyribonucleosides_degradation|g__Anaerotruncus.s__Anaerotruncus_colihominis	IBS	0	Anaerotruncus_colihominis
552	M_HC	Non_user	PWY0-1297:_superpathway_of_purine_deoxyribonucleosides_degradation|g__Anaerotruncus.s__Anaerotruncus_colihominis	IBS	0	Anaerotruncus_colihominis
553	M_HC	Non_user	PWY0-1297:_superpathway_of_purine_deoxyribonucleosides_degradation|g__Anaerotruncus.s__Anaerotruncus_colihominis	IBS	0	Anaerotruncus_colihominis
554	M_HC	Non_user	PWY0-1297:_superpathway_of_purine_deoxyribonucleosides_degradation|g__Anaerotruncus.s__Anaerotruncus_colihominis	IBS	0	Anaerotruncus_colihominis
555	M_HC	Non_user	PWY0-1297:_superpathway_of_purine_deoxyribonucleosides_degradation|g__Anaerotruncus.s__Anaerotruncus_colihominis	IBS	0	Anaerotruncus_colihominis
556	M_HC	Non_user	PWY0-1297:_superpathway_of_purine_deoxyribonucleosides_degradation|g__Anaerotruncus.s__Anaerotruncus_colihominis	IBS	0	Anaerotruncus_colihominis
557	M_HC	Non_user	PWY0-1297:_superpathway_of_purine_deoxyribonucleosides_degradation|g__Anaerotruncus.s__Anaerotruncus_colihominis	IBS	0	Anaerotruncus_colihominis
558	M_HC	Non_user	PWY0-1297:_superpathway_of_purine_deoxyribonucleosides_degradation|g__Anaerotruncus.s__Anaerotruncus_colihominis	IBS	0	Anaerotruncus_colihominis
559	M_HC	Non_user	PWY0-1297:_superpathway_of_purine_deoxyribonucleosides_degradation|g__Anaerotruncus.s__Anaerotruncus_colihominis	IBS	0	Anaerotruncus_colihominis
560	M_HC	Non_user	PWY0-1297:_superpathway_of_purine_deoxyribonucleosides_degradation|g__Anaerotruncus.s__Anaerotruncus_colihominis	IBS	0	Anaerotruncus_colihominis
561	M_HC	Non_user	PWY0-1297:_superpathway_of_purine_deoxyribonucleosides_degradation|g__Anaerotruncus.s__Anaerotruncus_colihominis	IBS	0	Anaerotruncus_colihominis
562	M_HC	User	PWY0-1297:_superpathway_of_purine_deoxyribonucleosides_degradation|g__Anaerotruncus.s__Anaerotruncus_colihominis	IBS	0	Anaerotruncus_colihominis
563	M_HC	Non_user	PWY0-1297:_superpathway_of_purine_deoxyribonucleosides_degradation|g__Anaerotruncus.s__Anaerotruncus_colihominis	IBS	0	Anaerotruncus_colihominis
564	M_HC	User	PWY0-1297:_superpathway_of_purine_deoxyribonucleosides_degradation|g__Anaerotruncus.s__Anaerotruncus_colihominis	IBS	0	Anaerotruncus_colihominis
565	M_HC	Non_user	PWY0-1297:_superpathway_of_purine_deoxyribonucleosides_degradation|g__Anaerotruncus.s__Anaerotruncus_colihominis	IBS	0	Anaerotruncus_colihominis
566	M_HC	Non_user	PWY0-1297:_superpathway_of_purine_deoxyribonucleosides_degradation|g__Anaerotruncus.s__Anaerotruncus_colihominis	IBS	0	Anaerotruncus_colihominis
567	M_HC	Non_user	PWY0-1297:_superpathway_of_purine_deoxyribonucleosides_degradation|g__Anaerotruncus.s__Anaerotruncus_colihominis	IBS	0	Anaerotruncus_colihominis
568	M_HC	Non_user	PWY0-1297:_superpathway_of_purine_deoxyribonucleosides_degradation|g__Anaerotruncus.s__Anaerotruncus_colihominis	IBS	0	Anaerotruncus_colihominis
569	M_HC	Non_user	PWY0-1297:_superpathway_of_purine_deoxyribonucleosides_degradation|g__Anaerotruncus.s__Anaerotruncus_colihominis	IBS	0	Anaerotruncus_colihominis
570	M_HC	Non_user	PWY0-1297:_superpathway_of_purine_deoxyribonucleosides_degradation|g__Anaerotruncus.s__Anaerotruncus_colihominis	IBS	0	Anaerotruncus_colihominis
571	M_HC	Non_user	PWY0-1297:_superpathway_of_purine_deoxyribonucleosides_degradation|g__Anaerotruncus.s__Anaerotruncus_colihominis	IBS	0	Anaerotruncus_colihominis
572	M_HC	Non_user	PWY0-1297:_superpathway_of_purine_deoxyribonucleosides_degradation|g__Anaerotruncus.s__Anaerotruncus_colihominis	IBS	0	Anaerotruncus_colihominis
573	M_HC	Non_user	PWY0-1297:_superpathway_of_purine_deoxyribonucleosides_degradation|g__Anaerotruncus.s__Anaerotruncus_colihominis	IBS	0	Anaerotruncus_colihominis
574	M_HC	Non_user	PWY0-1297:_superpathway_of_purine_deoxyribonucleosides_degradation|g__Anaerotruncus.s__Anaerotruncus_colihominis	IBS	0	Anaerotruncus_colihominis
575	M_HC	Non_user	PWY0-1297:_superpathway_of_purine_deoxyribonucleosides_degradation|g__Anaerotruncus.s__Anaerotruncus_colihominis	IBS	0	Anaerotruncus_colihominis
576	M_HC	Non_user	PWY0-1297:_superpathway_of_purine_deoxyribonucleosides_degradation|g__Anaerotruncus.s__Anaerotruncus_colihominis	IBS	0	Anaerotruncus_colihominis
577	M_HC	User	PWY0-1297:_superpathway_of_purine_deoxyribonucleosides_degradation|g__Anaerotruncus.s__Anaerotruncus_colihominis	IBS	0	Anaerotruncus_colihominis
578	M_HC	Non_user	PWY0-1297:_superpathway_of_purine_deoxyribonucleosides_degradation|g__Anaerotruncus.s__Anaerotruncus_colihominis	IBS	0	Anaerotruncus_colihominis
579	M_HC	Non_user	PWY0-1297:_superpathway_of_purine_deoxyribonucleosides_degradation|g__Anaerotruncus.s__Anaerotruncus_colihominis	IBS	0	Anaerotruncus_colihominis
580	M_HC	Non_user	PWY0-1297:_superpathway_of_purine_deoxyribonucleosides_degradation|g__Anaerotruncus.s__Anaerotruncus_colihominis	IBS	0	Anaerotruncus_colihominis
581	M_HC	Non_user	PWY0-1297:_superpathway_of_purine_deoxyribonucleosides_degradation|g__Anaerotruncus.s__Anaerotruncus_colihominis	IBS	0	Anaerotruncus_colihominis
582	M_HC	Non_user	PWY0-1297:_superpathway_of_purine_deoxyribonucleosides_degradation|g__Anaerotruncus.s__Anaerotruncus_colihominis	IBS	0	Anaerotruncus_colihominis
583	M_HC	Non_user	PWY0-1297:_superpathway_of_purine_deoxyribonucleosides_degradation|g__Anaerotruncus.s__Anaerotruncus_colihominis	IBS	0	Anaerotruncus_colihominis
584	M_HC	Non_user	PWY0-1297:_superpathway_of_purine_deoxyribonucleosides_degradation|g__Anaerotruncus.s__Anaerotruncus_colihominis	IBS	0	Anaerotruncus_colihominis
585	M_IBS	Non_user	PWY0-1297:_superpathway_of_purine_deoxyribonucleosides_degradation|g__Anaerotruncus.s__Anaerotruncus_colihominis	IBS	0	Anaerotruncus_colihominis
586	M_IBS	Non_user	PWY0-1297:_superpathway_of_purine_deoxyribonucleosides_degradation|g__Anaerotruncus.s__Anaerotruncus_colihominis	IBS	0	Anaerotruncus_colihominis
587	M_IBS	Non_user	PWY0-1297:_superpathway_of_purine_deoxyribonucleosides_degradation|g__Anaerotruncus.s__Anaerotruncus_colihominis	IBS	0	Anaerotruncus_colihominis
588	M_IBS	Non_user	PWY0-1297:_superpathway_of_purine_deoxyribonucleosides_degradation|g__Anaerotruncus.s__Anaerotruncus_colihominis	IBS	0	Anaerotruncus_colihominis
589	M_IBS	Non_user	PWY0-1297:_superpathway_of_purine_deoxyribonucleosides_degradation|g__Anaerotruncus.s__Anaerotruncus_colihominis	IBS	0	Anaerotruncus_colihominis
590	M_IBS	Non_user	PWY0-1297:_superpathway_of_purine_deoxyribonucleosides_degradation|g__Anaerotruncus.s__Anaerotruncus_colihominis	IBS	0	Anaerotruncus_colihominis
591	M_IBS	Non_user	PWY0-1297:_superpathway_of_purine_deoxyribonucleosides_degradation|g__Anaerotruncus.s__Anaerotruncus_colihominis	IBS	0	Anaerotruncus_colihominis
592	M_IBS	Non_user	PWY0-1297:_superpathway_of_purine_deoxyribonucleosides_degradation|g__Anaerotruncus.s__Anaerotruncus_colihominis	IBS	0	Anaerotruncus_colihominis
593	M_IBS	Non_user	PWY0-1297:_superpathway_of_purine_deoxyribonucleosides_degradation|g__Anaerotruncus.s__Anaerotruncus_colihominis	IBS	0	Anaerotruncus_colihominis
594	M_IBS	Non_user	PWY0-1297:_superpathway_of_purine_deoxyribonucleosides_degradation|g__Anaerotruncus.s__Anaerotruncus_colihominis	IBS	0	Anaerotruncus_colihominis
595	M_IBS	Non_user	PWY0-1297:_superpathway_of_purine_deoxyribonucleosides_degradation|g__Anaerotruncus.s__Anaerotruncus_colihominis	IBS	0	Anaerotruncus_colihominis
596	M_IBS	Non_user	PWY0-1297:_superpathway_of_purine_deoxyribonucleosides_degradation|g__Anaerotruncus.s__Anaerotruncus_colihominis	IBS	0	Anaerotruncus_colihominis
597	M_IBS	Non_user	PWY0-1297:_superpathway_of_purine_deoxyribonucleosides_degradation|g__Anaerotruncus.s__Anaerotruncus_colihominis	IBS	0	Anaerotruncus_colihominis
598	M_IBS	User	PWY0-1297:_superpathway_of_purine_deoxyribonucleosides_degradation|g__Anaerotruncus.s__Anaerotruncus_colihominis	IBS	0	Anaerotruncus_colihominis
599	M_IBS	Non_user	PWY0-1297:_superpathway_of_purine_deoxyribonucleosides_degradation|g__Anaerotruncus.s__Anaerotruncus_colihominis	IBS	0	Anaerotruncus_colihominis
600	M_IBS	Non_user	PWY0-1297:_superpathway_of_purine_deoxyribonucleosides_degradation|g__Anaerotruncus.s__Anaerotruncus_colihominis	IBS	0	Anaerotruncus_colihominis
601	M_IBS	Non_user	PWY0-1297:_superpathway_of_purine_deoxyribonucleosides_degradation|g__Anaerotruncus.s__Anaerotruncus_colihominis	IBS	0	Anaerotruncus_colihominis
602	M_IBS	User	PWY0-1297:_superpathway_of_purine_deoxyribonucleosides_degradation|g__Anaerotruncus.s__Anaerotruncus_colihominis	IBS	0	Anaerotruncus_colihominis
603	M_IBS	Non_user	PWY0-1297:_superpathway_of_purine_deoxyribonucleosides_degradation|g__Anaerotruncus.s__Anaerotruncus_colihominis	IBS	0	Anaerotruncus_colihominis
604	M_IBS	Non_user	PWY0-1297:_superpathway_of_purine_deoxyribonucleosides_degradation|g__Anaerotruncus.s__Anaerotruncus_colihominis	IBS	0	Anaerotruncus_colihominis
605	M_IBS	Non_user	PWY0-1297:_superpathway_of_purine_deoxyribonucleosides_degradation|g__Anaerotruncus.s__Anaerotruncus_colihominis	IBS	0	Anaerotruncus_colihominis
606	M_IBS	Non_user	PWY0-1297:_superpathway_of_purine_deoxyribonucleosides_degradation|g__Anaerotruncus.s__Anaerotruncus_colihominis	IBS	0	Anaerotruncus_colihominis
607	M_IBS	Non_user	PWY0-1297:_superpathway_of_purine_deoxyribonucleosides_degradation|g__Anaerotruncus.s__Anaerotruncus_colihominis	IBS	0	Anaerotruncus_colihominis
608	M_IBS	Non_user	PWY0-1297:_superpathway_of_purine_deoxyribonucleosides_degradation|g__Anaerotruncus.s__Anaerotruncus_colihominis	IBS	0	Anaerotruncus_colihominis
609	M_IBS	Non_user	PWY0-1297:_superpathway_of_purine_deoxyribonucleosides_degradation|g__Anaerotruncus.s__Anaerotruncus_colihominis	IBS	0	Anaerotruncus_colihominis
610	M_IBS	Non_user	PWY0-1297:_superpathway_of_purine_deoxyribonucleosides_degradation|g__Anaerotruncus.s__Anaerotruncus_colihominis	IBS	0	Anaerotruncus_colihominis
611	M_IBS	User	PWY0-1297:_superpathway_of_purine_deoxyribonucleosides_degradation|g__Anaerotruncus.s__Anaerotruncus_colihominis	IBS	0	Anaerotruncus_colihominis
612	M_IBS	User	PWY0-1297:_superpathway_of_purine_deoxyribonucleosides_degradation|g__Anaerotruncus.s__Anaerotruncus_colihominis	IBS	0	Anaerotruncus_colihominis
613	M_IBS	User	PWY0-1297:_superpathway_of_purine_deoxyribonucleosides_degradation|g__Anaerotruncus.s__Anaerotruncus_colihominis	IBS	0	Anaerotruncus_colihominis
614	M_IBS	Non_user	PWY0-1297:_superpathway_of_purine_deoxyribonucleosides_degradation|g__Anaerotruncus.s__Anaerotruncus_colihominis	IBS	0	Anaerotruncus_colihominis
615	M_IBS	Non_user	PWY0-1297:_superpathway_of_purine_deoxyribonucleosides_degradation|g__Anaerotruncus.s__Anaerotruncus_colihominis	IBS	0	Anaerotruncus_colihominis
616	M_IBS	Non_user	PWY0-1297:_superpathway_of_purine_deoxyribonucleosides_degradation|g__Anaerotruncus.s__Anaerotruncus_colihominis	IBS	0	Anaerotruncus_colihominis
617	M_IBS	Non_user	PWY0-1297:_superpathway_of_purine_deoxyribonucleosides_degradation|g__Anaerotruncus.s__Anaerotruncus_colihominis	IBS	0	Anaerotruncus_colihominis
618	M_IBS	User	PWY0-1297:_superpathway_of_purine_deoxyribonucleosides_degradation|g__Anaerotruncus.s__Anaerotruncus_colihominis	IBS	0	Anaerotruncus_colihominis
619	M_IBS	User	PWY0-1297:_superpathway_of_purine_deoxyribonucleosides_degradation|g__Anaerotruncus.s__Anaerotruncus_colihominis	IBS	0	Anaerotruncus_colihominis
620	M_IBS	Non_user	PWY0-1297:_superpathway_of_purine_deoxyribonucleosides_degradation|g__Anaerotruncus.s__Anaerotruncus_colihominis	IBS	0	Anaerotruncus_colihominis
621	M_IBS	Non_user	PWY0-1297:_superpathway_of_purine_deoxyribonucleosides_degradation|g__Anaerotruncus.s__Anaerotruncus_colihominis	IBS	0	Anaerotruncus_colihominis
622	M_IBS	Non_user	PWY0-1297:_superpathway_of_purine_deoxyribonucleosides_degradation|g__Anaerotruncus.s__Anaerotruncus_colihominis	IBS	0	Anaerotruncus_colihominis
623	M_IBS	Non_user	PWY0-1297:_superpathway_of_purine_deoxyribonucleosides_degradation|g__Anaerotruncus.s__Anaerotruncus_colihominis	IBS	0	Anaerotruncus_colihominis
624	M_IBS	User	PWY0-1297:_superpathway_of_purine_deoxyribonucleosides_degradation|g__Anaerotruncus.s__Anaerotruncus_colihominis	IBS	0	Anaerotruncus_colihominis
625	M_IBS	User	PWY0-1297:_superpathway_of_purine_deoxyribonucleosides_degradation|g__Anaerotruncus.s__Anaerotruncus_colihominis	IBS	0	Anaerotruncus_colihominis
626	M_IBS	Non_user	PWY0-1297:_superpathway_of_purine_deoxyribonucleosides_degradation|g__Anaerotruncus.s__Anaerotruncus_colihominis	IBS	0	Anaerotruncus_colihominis
627	M_IBS	Non_user	PWY0-1297:_superpathway_of_purine_deoxyribonucleosides_degradation|g__Anaerotruncus.s__Anaerotruncus_colihominis	IBS	0	Anaerotruncus_colihominis
628	M_IBS	Non_user	PWY0-1297:_superpathway_of_purine_deoxyribonucleosides_degradation|g__Anaerotruncus.s__Anaerotruncus_colihominis	IBS	0	Anaerotruncus_colihominis
629	M_IBS	User	PWY0-1297:_superpathway_of_purine_deoxyribonucleosides_degradation|g__Anaerotruncus.s__Anaerotruncus_colihominis	IBS	0	Anaerotruncus_colihominis
630	M_IBS	Non_user	PWY0-1297:_superpathway_of_purine_deoxyribonucleosides_degradation|g__Anaerotruncus.s__Anaerotruncus_colihominis	IBS	0	Anaerotruncus_colihominis
631	M_IBS	Non_user	PWY0-1297:_superpathway_of_purine_deoxyribonucleosides_degradation|g__Anaerotruncus.s__Anaerotruncus_colihominis	IBS	0	Anaerotruncus_colihominis
632	M_IBS	User	PWY0-1297:_superpathway_of_purine_deoxyribonucleosides_degradation|g__Anaerotruncus.s__Anaerotruncus_colihominis	IBS	0	Anaerotruncus_colihominis
633	M_IBS	Non_user	PWY0-1297:_superpathway_of_purine_deoxyribonucleosides_degradation|g__Anaerotruncus.s__Anaerotruncus_colihominis	IBS	0	Anaerotruncus_colihominis
634	M_IBS	Non_user	PWY0-1297:_superpathway_of_purine_deoxyribonucleosides_degradation|g__Anaerotruncus.s__Anaerotruncus_colihominis	IBS	0	Anaerotruncus_colihominis
635	M_IBS	Non_user	PWY0-1297:_superpathway_of_purine_deoxyribonucleosides_degradation|g__Anaerotruncus.s__Anaerotruncus_colihominis	IBS	0	Anaerotruncus_colihominis
636	M_IBS	Non_user	PWY0-1297:_superpathway_of_purine_deoxyribonucleosides_degradation|g__Anaerotruncus.s__Anaerotruncus_colihominis	IBS	0	Anaerotruncus_colihominis
637	M_IBS	Non_user	PWY0-1297:_superpathway_of_purine_deoxyribonucleosides_degradation|g__Anaerotruncus.s__Anaerotruncus_colihominis	IBS	0	Anaerotruncus_colihominis
638	M_IBS	Non_user	PWY0-1297:_superpathway_of_purine_deoxyribonucleosides_degradation|g__Anaerotruncus.s__Anaerotruncus_colihominis	IBS	0	Anaerotruncus_colihominis
639	M_IBS	Non_user	PWY0-1297:_superpathway_of_purine_deoxyribonucleosides_degradation|g__Anaerotruncus.s__Anaerotruncus_colihominis	IBS	0	Anaerotruncus_colihominis
640	M_IBS	User	PWY0-1297:_superpathway_of_purine_deoxyribonucleosides_degradation|g__Anaerotruncus.s__Anaerotruncus_colihominis	IBS	0	Anaerotruncus_colihominis
641	M_IBS	User	PWY0-1297:_superpathway_of_purine_deoxyribonucleosides_degradation|g__Anaerotruncus.s__Anaerotruncus_colihominis	IBS	0	Anaerotruncus_colihominis
642	M_IBS	Non_user	PWY0-1297:_superpathway_of_purine_deoxyribonucleosides_degradation|g__Anaerotruncus.s__Anaerotruncus_colihominis	IBS	0	Anaerotruncus_colihominis
643	M_IBS	Non_user	PWY0-1297:_superpathway_of_purine_deoxyribonucleosides_degradation|g__Anaerotruncus.s__Anaerotruncus_colihominis	IBS	0	Anaerotruncus_colihominis
644	M_IBS	Non_user	PWY0-1297:_superpathway_of_purine_deoxyribonucleosides_degradation|g__Anaerotruncus.s__Anaerotruncus_colihominis	IBS	0	Anaerotruncus_colihominis
645	M_IBS	Non_user	PWY0-1297:_superpathway_of_purine_deoxyribonucleosides_degradation|g__Anaerotruncus.s__Anaerotruncus_colihominis	IBS	0	Anaerotruncus_colihominis
646	M_IBS	User	PWY0-1297:_superpathway_of_purine_deoxyribonucleosides_degradation|g__Anaerotruncus.s__Anaerotruncus_colihominis	IBS	0	Anaerotruncus_colihominis
647	M_IBS	Non_user	PWY0-1297:_superpathway_of_purine_deoxyribonucleosides_degradation|g__Anaerotruncus.s__Anaerotruncus_colihominis	IBS	0	Anaerotruncus_colihominis
648	M_IBS	Non_user	PWY0-1297:_superpathway_of_purine_deoxyribonucleosides_degradation|g__Anaerotruncus.s__Anaerotruncus_colihominis	IBS	0	Anaerotruncus_colihominis
649	M_IBS	Non_user	PWY0-1297:_superpathway_of_purine_deoxyribonucleosides_degradation|g__Anaerotruncus.s__Anaerotruncus_colihominis	IBS	0	Anaerotruncus_colihominis
650	M_IBS	User	PWY0-1297:_superpathway_of_purine_deoxyribonucleosides_degradation|g__Anaerotruncus.s__Anaerotruncus_colihominis	IBS	0	Anaerotruncus_colihominis
651	M_IBS	Non_user	PWY0-1297:_superpathway_of_purine_deoxyribonucleosides_degradation|g__Anaerotruncus.s__Anaerotruncus_colihominis	IBS	0	Anaerotruncus_colihominis
652	M_IBS	Non_user	PWY0-1297:_superpathway_of_purine_deoxyribonucleosides_degradation|g__Anaerotruncus.s__Anaerotruncus_colihominis	IBS	0	Anaerotruncus_colihominis
653	M_IBS	Non_user	PWY0-1297:_superpathway_of_purine_deoxyribonucleosides_degradation|g__Anaerotruncus.s__Anaerotruncus_colihominis	IBS	0	Anaerotruncus_colihominis
654	M_IBS	Non_user	PWY0-1297:_superpathway_of_purine_deoxyribonucleosides_degradation|g__Anaerotruncus.s__Anaerotruncus_colihominis	IBS	0	Anaerotruncus_colihominis
655	M_IBS	Non_user	PWY0-1297:_superpathway_of_purine_deoxyribonucleosides_degradation|g__Anaerotruncus.s__Anaerotruncus_colihominis	IBS	0	Anaerotruncus_colihominis
656	M_IBS	Non_user	PWY0-1297:_superpathway_of_purine_deoxyribonucleosides_degradation|g__Anaerotruncus.s__Anaerotruncus_colihominis	IBS	0	Anaerotruncus_colihominis
657	M_IBS	User	PWY0-1297:_superpathway_of_purine_deoxyribonucleosides_degradation|g__Anaerotruncus.s__Anaerotruncus_colihominis	IBS	0	Anaerotruncus_colihominis
658	M_IBS	User	PWY0-1297:_superpathway_of_purine_deoxyribonucleosides_degradation|g__Anaerotruncus.s__Anaerotruncus_colihominis	IBS	0	Anaerotruncus_colihominis
659	M_IBS	Non_user	PWY0-1297:_superpathway_of_purine_deoxyribonucleosides_degradation|g__Anaerotruncus.s__Anaerotruncus_colihominis	IBS	0	Anaerotruncus_colihominis
660	M_IBS	Non_user	PWY0-1297:_superpathway_of_purine_deoxyribonucleosides_degradation|g__Anaerotruncus.s__Anaerotruncus_colihominis	IBS	0	Anaerotruncus_colihominis
661	M_IBS	User	PWY0-1297:_superpathway_of_purine_deoxyribonucleosides_degradation|g__Anaerotruncus.s__Anaerotruncus_colihominis	IBS	0	Anaerotruncus_colihominis
662	M_IBS	Non_user	PWY0-1297:_superpathway_of_purine_deoxyribonucleosides_degradation|g__Anaerotruncus.s__Anaerotruncus_colihominis	IBS	0	Anaerotruncus_colihominis
663	M_IBS	Non_user	PWY0-1297:_superpathway_of_purine_deoxyribonucleosides_degradation|g__Anaerotruncus.s__Anaerotruncus_colihominis	IBS	0	Anaerotruncus_colihominis
664	M_IBS	Non_user	PWY0-1297:_superpathway_of_purine_deoxyribonucleosides_degradation|g__Anaerotruncus.s__Anaerotruncus_colihominis	IBS	0	Anaerotruncus_colihominis
665	M_IBS	User	PWY0-1297:_superpathway_of_purine_deoxyribonucleosides_degradation|g__Anaerotruncus.s__Anaerotruncus_colihominis	IBS	0	Anaerotruncus_colihominis
666	M_IBS	User	PWY0-1297:_superpathway_of_purine_deoxyribonucleosides_degradation|g__Anaerotruncus.s__Anaerotruncus_colihominis	IBS	0	Anaerotruncus_colihominis
667	M_IBS	Non_user	PWY0-1297:_superpathway_of_purine_deoxyribonucleosides_degradation|g__Anaerotruncus.s__Anaerotruncus_colihominis	IBS	0	Anaerotruncus_colihominis
668	M_IBS	Non_user	PWY0-1297:_superpathway_of_purine_deoxyribonucleosides_degradation|g__Anaerotruncus.s__Anaerotruncus_colihominis	IBS	0	Anaerotruncus_colihominis
669	M_IBS	User	PWY0-1297:_superpathway_of_purine_deoxyribonucleosides_degradation|g__Anaerotruncus.s__Anaerotruncus_colihominis	IBS	0	Anaerotruncus_colihominis
670	M_IBS	Non_user	PWY0-1297:_superpathway_of_purine_deoxyribonucleosides_degradation|g__Anaerotruncus.s__Anaerotruncus_colihominis	IBS	0	Anaerotruncus_colihominis
671	M_IBS	Non_user	PWY0-1297:_superpathway_of_purine_deoxyribonucleosides_degradation|g__Anaerotruncus.s__Anaerotruncus_colihominis	IBS	0	Anaerotruncus_colihominis
672	M_IBS	Non_user	PWY0-1297:_superpathway_of_purine_deoxyribonucleosides_degradation|g__Anaerotruncus.s__Anaerotruncus_colihominis	IBS	0	Anaerotruncus_colihominis
673	M_IBS	Non_user	PWY0-1297:_superpathway_of_purine_deoxyribonucleosides_degradation|g__Anaerotruncus.s__Anaerotruncus_colihominis	IBS	0	Anaerotruncus_colihominis
674	M_IBS	Non_user	PWY0-1297:_superpathway_of_purine_deoxyribonucleosides_degradation|g__Anaerotruncus.s__Anaerotruncus_colihominis	IBS	0	Anaerotruncus_colihominis
675	M_IBS	User	PWY0-1297:_superpathway_of_purine_deoxyribonucleosides_degradation|g__Anaerotruncus.s__Anaerotruncus_colihominis	IBS	0	Anaerotruncus_colihominis
676	M_IBS	Non_user	PWY0-1297:_superpathway_of_purine_deoxyribonucleosides_degradation|g__Anaerotruncus.s__Anaerotruncus_colihominis	IBS	0	Anaerotruncus_colihominis
677	M_IBS	User	PWY0-1297:_superpathway_of_purine_deoxyribonucleosides_degradation|g__Anaerotruncus.s__Anaerotruncus_colihominis	IBS	0	Anaerotruncus_colihominis
678	M_IBS	User	PWY0-1297:_superpathway_of_purine_deoxyribonucleosides_degradation|g__Anaerotruncus.s__Anaerotruncus_colihominis	IBS	0	Anaerotruncus_colihominis
679	M_IBS	User	PWY0-1297:_superpathway_of_purine_deoxyribonucleosides_degradation|g__Anaerotruncus.s__Anaerotruncus_colihominis	IBS	0	Anaerotruncus_colihominis
680	M_IBS	Non_user	PWY0-1297:_superpathway_of_purine_deoxyribonucleosides_degradation|g__Anaerotruncus.s__Anaerotruncus_colihominis	IBS	0	Anaerotruncus_colihominis
681	M_IBS	Non_user	PWY0-1297:_superpathway_of_purine_deoxyribonucleosides_degradation|g__Anaerotruncus.s__Anaerotruncus_colihominis	IBS	0	Anaerotruncus_colihominis
682	M_IBS	Non_user	PWY0-1297:_superpathway_of_purine_deoxyribonucleosides_degradation|g__Anaerotruncus.s__Anaerotruncus_colihominis	IBS	0	Anaerotruncus_colihominis
683	M_IBS	Non_user	PWY0-1297:_superpathway_of_purine_deoxyribonucleosides_degradation|g__Anaerotruncus.s__Anaerotruncus_colihominis	IBS	0	Anaerotruncus_colihominis
684	M_IBS	Non_user	PWY0-1297:_superpathway_of_purine_deoxyribonucleosides_degradation|g__Anaerotruncus.s__Anaerotruncus_colihominis	IBS	0	Anaerotruncus_colihominis
685	M_IBS	Non_user	PWY0-1297:_superpathway_of_purine_deoxyribonucleosides_degradation|g__Anaerotruncus.s__Anaerotruncus_colihominis	IBS	0	Anaerotruncus_colihominis
686	M_IBS	Non_user	PWY0-1297:_superpathway_of_purine_deoxyribonucleosides_degradation|g__Anaerotruncus.s__Anaerotruncus_colihominis	IBS	0	Anaerotruncus_colihominis
687	M_IBS	Non_user	PWY0-1297:_superpathway_of_purine_deoxyribonucleosides_degradation|g__Anaerotruncus.s__Anaerotruncus_colihominis	IBS	0	Anaerotruncus_colihominis
688	M_IBS	Non_user	PWY0-1297:_superpathway_of_purine_deoxyribonucleosides_degradation|g__Anaerotruncus.s__Anaerotruncus_colihominis	IBS	0	Anaerotruncus_colihominis
689	M_IBS	Non_user	PWY0-1297:_superpathway_of_purine_deoxyribonucleosides_degradation|g__Anaerotruncus.s__Anaerotruncus_colihominis	IBS	0	Anaerotruncus_colihominis
690	M_IBS	User	PWY0-1297:_superpathway_of_purine_deoxyribonucleosides_degradation|g__Anaerotruncus.s__Anaerotruncus_colihominis	IBS	0	Anaerotruncus_colihominis
691	M_IBS	Non_user	PWY0-1297:_superpathway_of_purine_deoxyribonucleosides_degradation|g__Anaerotruncus.s__Anaerotruncus_colihominis	IBS	0	Anaerotruncus_colihominis
692	M_IBS	Non_user	PWY0-1297:_superpathway_of_purine_deoxyribonucleosides_degradation|g__Anaerotruncus.s__Anaerotruncus_colihominis	IBS	0	Anaerotruncus_colihominis
693	M_IBS	Non_user	PWY0-1297:_superpathway_of_purine_deoxyribonucleosides_degradation|g__Anaerotruncus.s__Anaerotruncus_colihominis	IBS	0	Anaerotruncus_colihominis
694	M_IBS	Non_user	PWY0-1297:_superpathway_of_purine_deoxyribonucleosides_degradation|g__Anaerotruncus.s__Anaerotruncus_colihominis	IBS	0	Anaerotruncus_colihominis
695	M_IBS	Non_user	PWY0-1297:_superpathway_of_purine_deoxyribonucleosides_degradation|g__Anaerotruncus.s__Anaerotruncus_colihominis	IBS	0	Anaerotruncus_colihominis
696	M_IBS	User	PWY0-1297:_superpathway_of_purine_deoxyribonucleosides_degradation|g__Anaerotruncus.s__Anaerotruncus_colihominis	IBS	0	Anaerotruncus_colihominis
697	M_IBS	Non_user	PWY0-1297:_superpathway_of_purine_deoxyribonucleosides_degradation|g__Anaerotruncus.s__Anaerotruncus_colihominis	IBS	0	Anaerotruncus_colihominis
698	M_IBS	Non_user	PWY0-1297:_superpathway_of_purine_deoxyribonucleosides_degradation|g__Anaerotruncus.s__Anaerotruncus_colihominis	IBS	0	Anaerotruncus_colihominis
699	M_IBS	Non_user	PWY0-1297:_superpathway_of_purine_deoxyribonucleosides_degradation|g__Anaerotruncus.s__Anaerotruncus_colihominis	IBS	0	Anaerotruncus_colihominis
700	M_IBS	Non_user	PWY0-1297:_superpathway_of_purine_deoxyribonucleosides_degradation|g__Anaerotruncus.s__Anaerotruncus_colihominis	IBS	0	Anaerotruncus_colihominis
701	M_IBS	Non_user	PWY0-1297:_superpathway_of_purine_deoxyribonucleosides_degradation|g__Anaerotruncus.s__Anaerotruncus_colihominis	IBS	0	Anaerotruncus_colihominis
702	M_IBS	Non_user	PWY0-1297:_superpathway_of_purine_deoxyribonucleosides_degradation|g__Anaerotruncus.s__Anaerotruncus_colihominis	IBS	0	Anaerotruncus_colihominis
703	M_IBS	Non_user	PWY0-1297:_superpathway_of_purine_deoxyribonucleosides_degradation|g__Anaerotruncus.s__Anaerotruncus_colihominis	IBS	0	Anaerotruncus_colihominis
704	M_IBS	Non_user	PWY0-1297:_superpathway_of_purine_deoxyribonucleosides_degradation|g__Anaerotruncus.s__Anaerotruncus_colihominis	IBS	0	Anaerotruncus_colihominis
705	M_IBS	Non_user	PWY0-1297:_superpathway_of_purine_deoxyribonucleosides_degradation|g__Anaerotruncus.s__Anaerotruncus_colihominis	IBS	0	Anaerotruncus_colihominis
706	M_IBS	Non_user	PWY0-1297:_superpathway_of_purine_deoxyribonucleosides_degradation|g__Anaerotruncus.s__Anaerotruncus_colihominis	IBS	0	Anaerotruncus_colihominis
707	M_IBS	Non_user	PWY0-1297:_superpathway_of_purine_deoxyribonucleosides_degradation|g__Anaerotruncus.s__Anaerotruncus_colihominis	IBS	0	Anaerotruncus_colihominis
708	M_IBS	Non_user	PWY0-1297:_superpathway_of_purine_deoxyribonucleosides_degradation|g__Anaerotruncus.s__Anaerotruncus_colihominis	IBS	0	Anaerotruncus_colihominis
709	M_IBS	Non_user	PWY0-1297:_superpathway_of_purine_deoxyribonucleosides_degradation|g__Anaerotruncus.s__Anaerotruncus_colihominis	IBS	0	Anaerotruncus_colihominis
710	M_IBS	Non_user	PWY0-1297:_superpathway_of_purine_deoxyribonucleosides_degradation|g__Anaerotruncus.s__Anaerotruncus_colihominis	IBS	0	Anaerotruncus_colihominis
711	M_IBS	Non_user	PWY0-1297:_superpathway_of_purine_deoxyribonucleosides_degradation|g__Anaerotruncus.s__Anaerotruncus_colihominis	IBS	0	Anaerotruncus_colihominis
712	M_IBS	User	PWY0-1297:_superpathway_of_purine_deoxyribonucleosides_degradation|g__Anaerotruncus.s__Anaerotruncus_colihominis	IBS	0	Anaerotruncus_colihominis
713	M_IBS	Non_user	PWY0-1297:_superpathway_of_purine_deoxyribonucleosides_degradation|g__Anaerotruncus.s__Anaerotruncus_colihominis	IBS	0	Anaerotruncus_colihominis
714	M_IBS	User	PWY0-1297:_superpathway_of_purine_deoxyribonucleosides_degradation|g__Anaerotruncus.s__Anaerotruncus_colihominis	IBS	0	Anaerotruncus_colihominis
715	M_IBS	Non_user	PWY0-1297:_superpathway_of_purine_deoxyribonucleosides_degradation|g__Anaerotruncus.s__Anaerotruncus_colihominis	IBS	NA	Anaerotruncus_colihominis
716	M_IBS	Non_user	PWY0-1297:_superpathway_of_purine_deoxyribonucleosides_degradation|g__Anaerotruncus.s__Anaerotruncus_colihominis	IBS	0	Anaerotruncus_colihominis
717	M_IBS	Non_user	PWY0-1297:_superpathway_of_purine_deoxyribonucleosides_degradation|g__Anaerotruncus.s__Anaerotruncus_colihominis	IBS	0	Anaerotruncus_colihominis
718	M_IBS	Non_user	PWY0-1297:_superpathway_of_purine_deoxyribonucleosides_degradation|g__Anaerotruncus.s__Anaerotruncus_colihominis	IBS	0	Anaerotruncus_colihominis
719	M_IBS	User	PWY0-1297:_superpathway_of_purine_deoxyribonucleosides_degradation|g__Anaerotruncus.s__Anaerotruncus_colihominis	IBS	0	Anaerotruncus_colihominis
720	M_IBS	Non_user	PWY0-1297:_superpathway_of_purine_deoxyribonucleosides_degradation|g__Anaerotruncus.s__Anaerotruncus_colihominis	IBS	0	Anaerotruncus_colihominis
721	M_IBS	User	PWY0-1297:_superpathway_of_purine_deoxyribonucleosides_degradation|g__Anaerotruncus.s__Anaerotruncus_colihominis	IBS	0	Anaerotruncus_colihominis
722	M_IBS	Non_user	PWY0-1297:_superpathway_of_purine_deoxyribonucleosides_degradation|g__Anaerotruncus.s__Anaerotruncus_colihominis	IBS	0	Anaerotruncus_colihominis
723	M_IBS	Non_user	PWY0-1297:_superpathway_of_purine_deoxyribonucleosides_degradation|g__Anaerotruncus.s__Anaerotruncus_colihominis	IBS	0	Anaerotruncus_colihominis
724	M_IBS	Non_user	PWY0-1297:_superpathway_of_purine_deoxyribonucleosides_degradation|g__Anaerotruncus.s__Anaerotruncus_colihominis	IBS	0	Anaerotruncus_colihominis
725	M_IBS	User	PWY0-1297:_superpathway_of_purine_deoxyribonucleosides_degradation|g__Anaerotruncus.s__Anaerotruncus_colihominis	IBS	0	Anaerotruncus_colihominis
726	M_IBS	Non_user	PWY0-1297:_superpathway_of_purine_deoxyribonucleosides_degradation|g__Anaerotruncus.s__Anaerotruncus_colihominis	IBS	0	Anaerotruncus_colihominis
727	M_IBS	Non_user	PWY0-1297:_superpathway_of_purine_deoxyribonucleosides_degradation|g__Anaerotruncus.s__Anaerotruncus_colihominis	IBS	0	Anaerotruncus_colihominis
728	M_IBS	Non_user	PWY0-1297:_superpathway_of_purine_deoxyribonucleosides_degradation|g__Anaerotruncus.s__Anaerotruncus_colihominis	IBS	0	Anaerotruncus_colihominis
729	M_IBS	User	PWY0-1297:_superpathway_of_purine_deoxyribonucleosides_degradation|g__Anaerotruncus.s__Anaerotruncus_colihominis	IBS	0	Anaerotruncus_colihominis
730	M_IBS	User	PWY0-1297:_superpathway_of_purine_deoxyribonucleosides_degradation|g__Anaerotruncus.s__Anaerotruncus_colihominis	IBS	0	Anaerotruncus_colihominis
731	M_IBS	Non_user	PWY0-1297:_superpathway_of_purine_deoxyribonucleosides_degradation|g__Anaerotruncus.s__Anaerotruncus_colihominis	IBS	0	Anaerotruncus_colihominis
732	M_IBS	User	PWY0-1297:_superpathway_of_purine_deoxyribonucleosides_degradation|g__Anaerotruncus.s__Anaerotruncus_colihominis	IBS	0	Anaerotruncus_colihominis
733	M_IBS	Non_user	PWY0-1297:_superpathway_of_purine_deoxyribonucleosides_degradation|g__Anaerotruncus.s__Anaerotruncus_colihominis	IBS	0	Anaerotruncus_colihominis
734	M_IBS	Non_user	PWY0-1297:_superpathway_of_purine_deoxyribonucleosides_degradation|g__Anaerotruncus.s__Anaerotruncus_colihominis	IBS	0	Anaerotruncus_colihominis
735	M_IBS	User	PWY0-1297:_superpathway_of_purine_deoxyribonucleosides_degradation|g__Anaerotruncus.s__Anaerotruncus_colihominis	IBS	0	Anaerotruncus_colihominis
736	M_IBS	User	PWY0-1297:_superpathway_of_purine_deoxyribonucleosides_degradation|g__Anaerotruncus.s__Anaerotruncus_colihominis	IBS	0	Anaerotruncus_colihominis
737	M_IBS	Non_user	PWY0-1297:_superpathway_of_purine_deoxyribonucleosides_degradation|g__Anaerotruncus.s__Anaerotruncus_colihominis	IBS	0	Anaerotruncus_colihominis
738	M_IBS	User	PWY0-1297:_superpathway_of_purine_deoxyribonucleosides_degradation|g__Anaerotruncus.s__Anaerotruncus_colihominis	IBS	0	Anaerotruncus_colihominis
739	M_IBS	Non_user	PWY0-1297:_superpathway_of_purine_deoxyribonucleosides_degradation|g__Anaerotruncus.s__Anaerotruncus_colihominis	IBS	0	Anaerotruncus_colihominis
740	M_IBS	Non_user	PWY0-1297:_superpathway_of_purine_deoxyribonucleosides_degradation|g__Anaerotruncus.s__Anaerotruncus_colihominis	IBS	0	Anaerotruncus_colihominis
741	M_IBS	Non_user	PWY0-1297:_superpathway_of_purine_deoxyribonucleosides_degradation|g__Anaerotruncus.s__Anaerotruncus_colihominis	IBS	0	Anaerotruncus_colihominis
742	M_IBS	Non_user	PWY0-1297:_superpathway_of_purine_deoxyribonucleosides_degradation|g__Anaerotruncus.s__Anaerotruncus_colihominis	IBS	0	Anaerotruncus_colihominis
743	M_IBS	User	PWY0-1297:_superpathway_of_purine_deoxyribonucleosides_degradation|g__Anaerotruncus.s__Anaerotruncus_colihominis	IBS	0	Anaerotruncus_colihominis
744	LLD_HC	Non_user	PWY0-1297:_superpathway_of_purine_deoxyribonucleosides_degradation|g__Anaerotruncus.s__Anaerotruncus_colihominis	LLD	0	Anaerotruncus_colihominis
745	LLD_HC	Non_user	PWY0-1297:_superpathway_of_purine_deoxyribonucleosides_degradation|g__Anaerotruncus.s__Anaerotruncus_colihominis	LLD	0	Anaerotruncus_colihominis
746	LLD_HC	Non_user	PWY0-1297:_superpathway_of_purine_deoxyribonucleosides_degradation|g__Anaerotruncus.s__Anaerotruncus_colihominis	LLD	0	Anaerotruncus_colihominis
747	LLD_HC	Non_user	PWY0-1297:_superpathway_of_purine_deoxyribonucleosides_degradation|g__Anaerotruncus.s__Anaerotruncus_colihominis	LLD	0	Anaerotruncus_colihominis
748	LLD_HC	Non_user	PWY0-1297:_superpathway_of_purine_deoxyribonucleosides_degradation|g__Anaerotruncus.s__Anaerotruncus_colihominis	LLD	0	Anaerotruncus_colihominis
749	LLD_HC	Non_user	PWY0-1297:_superpathway_of_purine_deoxyribonucleosides_degradation|g__Anaerotruncus.s__Anaerotruncus_colihominis	LLD	0	Anaerotruncus_colihominis
750	LLD_HC	Non_user	PWY0-1297:_superpathway_of_purine_deoxyribonucleosides_degradation|g__Anaerotruncus.s__Anaerotruncus_colihominis	LLD	0	Anaerotruncus_colihominis
751	LLD_HC	Non_user	PWY0-1297:_superpathway_of_purine_deoxyribonucleosides_degradation|g__Anaerotruncus.s__Anaerotruncus_colihominis	LLD	0	Anaerotruncus_colihominis
752	LLD_IBS	Non_user	PWY0-1297:_superpathway_of_purine_deoxyribonucleosides_degradation|g__Anaerotruncus.s__Anaerotruncus_colihominis	LLD	0	Anaerotruncus_colihominis
753	LLD_HC	Non_user	PWY0-1297:_superpathway_of_purine_deoxyribonucleosides_degradation|g__Anaerotruncus.s__Anaerotruncus_colihominis	LLD	0	Anaerotruncus_colihominis
754	LLD_HC	Non_user	PWY0-1297:_superpathway_of_purine_deoxyribonucleosides_degradation|g__Anaerotruncus.s__Anaerotruncus_colihominis	LLD	0	Anaerotruncus_colihominis
755	LLD_IBS	User	PWY0-1297:_superpathway_of_purine_deoxyribonucleosides_degradation|g__Anaerotruncus.s__Anaerotruncus_colihominis	LLD	0	Anaerotruncus_colihominis
756	LLD_IBS	Non_user	PWY0-1297:_superpathway_of_purine_deoxyribonucleosides_degradation|g__Anaerotruncus.s__Anaerotruncus_colihominis	LLD	0	Anaerotruncus_colihominis
757	LLD_HC	Non_user	PWY0-1297:_superpathway_of_purine_deoxyribonucleosides_degradation|g__Anaerotruncus.s__Anaerotruncus_colihominis	LLD	0	Anaerotruncus_colihominis
758	LLD_IBS	Non_user	PWY0-1297:_superpathway_of_purine_deoxyribonucleosides_degradation|g__Anaerotruncus.s__Anaerotruncus_colihominis	LLD	0	Anaerotruncus_colihominis
759	LLD_IBS	Non_user	PWY0-1297:_superpathway_of_purine_deoxyribonucleosides_degradation|g__Anaerotruncus.s__Anaerotruncus_colihominis	LLD	0	Anaerotruncus_colihominis
760	LLD_HC	Non_user	PWY0-1297:_superpathway_of_purine_deoxyribonucleosides_degradation|g__Anaerotruncus.s__Anaerotruncus_colihominis	LLD	0	Anaerotruncus_colihominis
761	LLD_HC	User	PWY0-1297:_superpathway_of_purine_deoxyribonucleosides_degradation|g__Anaerotruncus.s__Anaerotruncus_colihominis	LLD	0	Anaerotruncus_colihominis
762	LLD_HC	User	PWY0-1297:_superpathway_of_purine_deoxyribonucleosides_degradation|g__Anaerotruncus.s__Anaerotruncus_colihominis	LLD	0	Anaerotruncus_colihominis
763	LLD_HC	Non_user	PWY0-1297:_superpathway_of_purine_deoxyribonucleosides_degradation|g__Anaerotruncus.s__Anaerotruncus_colihominis	LLD	0	Anaerotruncus_colihominis
764	LLD_HC	Non_user	PWY0-1297:_superpathway_of_purine_deoxyribonucleosides_degradation|g__Anaerotruncus.s__Anaerotruncus_colihominis	LLD	0	Anaerotruncus_colihominis
765	LLD_HC	Non_user	PWY0-1297:_superpathway_of_purine_deoxyribonucleosides_degradation|g__Anaerotruncus.s__Anaerotruncus_colihominis	LLD	0	Anaerotruncus_colihominis
766	LLD_HC	Non_user	PWY0-1297:_superpathway_of_purine_deoxyribonucleosides_degradation|g__Anaerotruncus.s__Anaerotruncus_colihominis	LLD	0	Anaerotruncus_colihominis
767	LLD_HC	Non_user	PWY0-1297:_superpathway_of_purine_deoxyribonucleosides_degradation|g__Anaerotruncus.s__Anaerotruncus_colihominis	LLD	0	Anaerotruncus_colihominis
768	LLD_HC	Non_user	PWY0-1297:_superpathway_of_purine_deoxyribonucleosides_degradation|g__Anaerotruncus.s__Anaerotruncus_colihominis	LLD	0	Anaerotruncus_colihominis
769	LLD_HC	Non_user	PWY0-1297:_superpathway_of_purine_deoxyribonucleosides_degradation|g__Anaerotruncus.s__Anaerotruncus_colihominis	LLD	0	Anaerotruncus_colihominis
770	LLD_HC	Non_user	PWY0-1297:_superpathway_of_purine_deoxyribonucleosides_degradation|g__Anaerotruncus.s__Anaerotruncus_colihominis	LLD	0	Anaerotruncus_colihominis
771	LLD_IBS	Non_user	PWY0-1297:_superpathway_of_purine_deoxyribonucleosides_degradation|g__Anaerotruncus.s__Anaerotruncus_colihominis	LLD	0	Anaerotruncus_colihominis
772	LLD_HC	Non_user	PWY0-1297:_superpathway_of_purine_deoxyribonucleosides_degradation|g__Anaerotruncus.s__Anaerotruncus_colihominis	LLD	0	Anaerotruncus_colihominis
773	LLD_HC	Non_user	PWY0-1297:_superpathway_of_purine_deoxyribonucleosides_degradation|g__Anaerotruncus.s__Anaerotruncus_colihominis	LLD	0	Anaerotruncus_colihominis
774	LLD_IBS	Non_user	PWY0-1297:_superpathway_of_purine_deoxyribonucleosides_degradation|g__Anaerotruncus.s__Anaerotruncus_colihominis	LLD	0	Anaerotruncus_colihominis
775	LLD_HC	Non_user	PWY0-1297:_superpathway_of_purine_deoxyribonucleosides_degradation|g__Anaerotruncus.s__Anaerotruncus_colihominis	LLD	0	Anaerotruncus_colihominis
776	LLD_IBS	Non_user	PWY0-1297:_superpathway_of_purine_deoxyribonucleosides_degradation|g__Anaerotruncus.s__Anaerotruncus_colihominis	LLD	0	Anaerotruncus_colihominis
777	LLD_HC	Non_user	PWY0-1297:_superpathway_of_purine_deoxyribonucleosides_degradation|g__Anaerotruncus.s__Anaerotruncus_colihominis	LLD	0	Anaerotruncus_colihominis
778	LLD_HC	Non_user	PWY0-1297:_superpathway_of_purine_deoxyribonucleosides_degradation|g__Anaerotruncus.s__Anaerotruncus_colihominis	LLD	0	Anaerotruncus_colihominis
779	LLD_HC	Non_user	PWY0-1297:_superpathway_of_purine_deoxyribonucleosides_degradation|g__Anaerotruncus.s__Anaerotruncus_colihominis	LLD	0	Anaerotruncus_colihominis
780	LLD_HC	Non_user	PWY0-1297:_superpathway_of_purine_deoxyribonucleosides_degradation|g__Anaerotruncus.s__Anaerotruncus_colihominis	LLD	0	Anaerotruncus_colihominis
781	LLD_HC	Non_user	PWY0-1297:_superpathway_of_purine_deoxyribonucleosides_degradation|g__Anaerotruncus.s__Anaerotruncus_colihominis	LLD	0	Anaerotruncus_colihominis
782	LLD_HC	Non_user	PWY0-1297:_superpathway_of_purine_deoxyribonucleosides_degradation|g__Anaerotruncus.s__Anaerotruncus_colihominis	LLD	0	Anaerotruncus_colihominis
783	LLD_IBS	Non_user	PWY0-1297:_superpathway_of_purine_deoxyribonucleosides_degradation|g__Anaerotruncus.s__Anaerotruncus_colihominis	LLD	0	Anaerotruncus_colihominis
784	LLD_HC	Non_user	PWY0-1297:_superpathway_of_purine_deoxyribonucleosides_degradation|g__Anaerotruncus.s__Anaerotruncus_colihominis	LLD	0	Anaerotruncus_colihominis
785	LLD_HC	User	PWY0-1297:_superpathway_of_purine_deoxyribonucleosides_degradation|g__Anaerotruncus.s__Anaerotruncus_colihominis	LLD	0	Anaerotruncus_colihominis
786	LLD_IBS	User	PWY0-1297:_superpathway_of_purine_deoxyribonucleosides_degradation|g__Anaerotruncus.s__Anaerotruncus_colihominis	LLD	0	Anaerotruncus_colihominis
787	LLD_IBS	Non_user	PWY0-1297:_superpathway_of_purine_deoxyribonucleosides_degradation|g__Anaerotruncus.s__Anaerotruncus_colihominis	LLD	0	Anaerotruncus_colihominis
788	LLD_HC	User	PWY0-1297:_superpathway_of_purine_deoxyribonucleosides_degradation|g__Anaerotruncus.s__Anaerotruncus_colihominis	LLD	0	Anaerotruncus_colihominis
789	LLD_HC	User	PWY0-1297:_superpathway_of_purine_deoxyribonucleosides_degradation|g__Anaerotruncus.s__Anaerotruncus_colihominis	LLD	0	Anaerotruncus_colihominis
790	LLD_HC	Non_user	PWY0-1297:_superpathway_of_purine_deoxyribonucleosides_degradation|g__Anaerotruncus.s__Anaerotruncus_colihominis	LLD	0	Anaerotruncus_colihominis
791	LLD_HC	Non_user	PWY0-1297:_superpathway_of_purine_deoxyribonucleosides_degradation|g__Anaerotruncus.s__Anaerotruncus_colihominis	LLD	0	Anaerotruncus_colihominis
792	LLD_IBS	User	PWY0-1297:_superpathway_of_purine_deoxyribonucleosides_degradation|g__Anaerotruncus.s__Anaerotruncus_colihominis	LLD	0	Anaerotruncus_colihominis
793	LLD_HC	Non_user	PWY0-1297:_superpathway_of_purine_deoxyribonucleosides_degradation|g__Anaerotruncus.s__Anaerotruncus_colihominis	LLD	0	Anaerotruncus_colihominis
794	LLD_HC	Non_user	PWY0-1297:_superpathway_of_purine_deoxyribonucleosides_degradation|g__Anaerotruncus.s__Anaerotruncus_colihominis	LLD	0	Anaerotruncus_colihominis
795	LLD_HC	Non_user	PWY0-1297:_superpathway_of_purine_deoxyribonucleosides_degradation|g__Anaerotruncus.s__Anaerotruncus_colihominis	LLD	0	Anaerotruncus_colihominis
796	LLD_HC	Non_user	PWY0-1297:_superpathway_of_purine_deoxyribonucleosides_degradation|g__Anaerotruncus.s__Anaerotruncus_colihominis	LLD	0	Anaerotruncus_colihominis
797	LLD_HC	Non_user	PWY0-1297:_superpathway_of_purine_deoxyribonucleosides_degradation|g__Anaerotruncus.s__Anaerotruncus_colihominis	LLD	0	Anaerotruncus_colihominis
798	LLD_HC	Non_user	PWY0-1297:_superpathway_of_purine_deoxyribonucleosides_degradation|g__Anaerotruncus.s__Anaerotruncus_colihominis	LLD	0	Anaerotruncus_colihominis
799	LLD_HC	Non_user	PWY0-1297:_superpathway_of_purine_deoxyribonucleosides_degradation|g__Anaerotruncus.s__Anaerotruncus_colihominis	LLD	0	Anaerotruncus_colihominis
800	LLD_HC	Non_user	PWY0-1297:_superpathway_of_purine_deoxyribonucleosides_degradation|g__Anaerotruncus.s__Anaerotruncus_colihominis	LLD	0	Anaerotruncus_colihominis
801	LLD_IBS	Non_user	PWY0-1297:_superpathway_of_purine_deoxyribonucleosides_degradation|g__Anaerotruncus.s__Anaerotruncus_colihominis	LLD	0.0051672	Anaerotruncus_colihominis
802	LLD_IBS	Non_user	PWY0-1297:_superpathway_of_purine_deoxyribonucleosides_degradation|g__Anaerotruncus.s__Anaerotruncus_colihominis	LLD	0	Anaerotruncus_colihominis
803	LLD_HC	Non_user	PWY0-1297:_superpathway_of_purine_deoxyribonucleosides_degradation|g__Anaerotruncus.s__Anaerotruncus_colihominis	LLD	0	Anaerotruncus_colihominis
804	LLD_HC	Non_user	PWY0-1297:_superpathway_of_purine_deoxyribonucleosides_degradation|g__Anaerotruncus.s__Anaerotruncus_colihominis	LLD	0	Anaerotruncus_colihominis
805	LLD_HC	Non_user	PWY0-1297:_superpathway_of_purine_deoxyribonucleosides_degradation|g__Anaerotruncus.s__Anaerotruncus_colihominis	LLD	0	Anaerotruncus_colihominis
806	LLD_IBS	Non_user	PWY0-1297:_superpathway_of_purine_deoxyribonucleosides_degradation|g__Anaerotruncus.s__Anaerotruncus_colihominis	LLD	0	Anaerotruncus_colihominis
807	LLD_HC	Non_user	PWY0-1297:_superpathway_of_purine_deoxyribonucleosides_degradation|g__Anaerotruncus.s__Anaerotruncus_colihominis	LLD	0	Anaerotruncus_colihominis
808	LLD_IBS	Non_user	PWY0-1297:_superpathway_of_purine_deoxyribonucleosides_degradation|g__Anaerotruncus.s__Anaerotruncus_colihominis	LLD	0	Anaerotruncus_colihominis
809	LLD_HC	Non_user	PWY0-1297:_superpathway_of_purine_deoxyribonucleosides_degradation|g__Anaerotruncus.s__Anaerotruncus_colihominis	LLD	0	Anaerotruncus_colihominis
810	LLD_HC	Non_user	PWY0-1297:_superpathway_of_purine_deoxyribonucleosides_degradation|g__Anaerotruncus.s__Anaerotruncus_colihominis	LLD	0	Anaerotruncus_colihominis
811	LLD_HC	Non_user	PWY0-1297:_superpathway_of_purine_deoxyribonucleosides_degradation|g__Anaerotruncus.s__Anaerotruncus_colihominis	LLD	0	Anaerotruncus_colihominis
812	LLD_IBS	Non_user	PWY0-1297:_superpathway_of_purine_deoxyribonucleosides_degradation|g__Anaerotruncus.s__Anaerotruncus_colihominis	LLD	0	Anaerotruncus_colihominis
813	LLD_HC	Non_user	PWY0-1297:_superpathway_of_purine_deoxyribonucleosides_degradation|g__Anaerotruncus.s__Anaerotruncus_colihominis	LLD	0	Anaerotruncus_colihominis
814	LLD_HC	Non_user	PWY0-1297:_superpathway_of_purine_deoxyribonucleosides_degradation|g__Anaerotruncus.s__Anaerotruncus_colihominis	LLD	0	Anaerotruncus_colihominis
815	LLD_IBS	Non_user	PWY0-1297:_superpathway_of_purine_deoxyribonucleosides_degradation|g__Anaerotruncus.s__Anaerotruncus_colihominis	LLD	0	Anaerotruncus_colihominis
816	LLD_IBS	Non_user	PWY0-1297:_superpathway_of_purine_deoxyribonucleosides_degradation|g__Anaerotruncus.s__Anaerotruncus_colihominis	LLD	0	Anaerotruncus_colihominis
817	LLD_HC	Non_user	PWY0-1297:_superpathway_of_purine_deoxyribonucleosides_degradation|g__Anaerotruncus.s__Anaerotruncus_colihominis	LLD	0	Anaerotruncus_colihominis
818	LLD_HC	Non_user	PWY0-1297:_superpathway_of_purine_deoxyribonucleosides_degradation|g__Anaerotruncus.s__Anaerotruncus_colihominis	LLD	0	Anaerotruncus_colihominis
819	LLD_HC	Non_user	PWY0-1297:_superpathway_of_purine_deoxyribonucleosides_degradation|g__Anaerotruncus.s__Anaerotruncus_colihominis	LLD	0	Anaerotruncus_colihominis
820	LLD_IBS	Non_user	PWY0-1297:_superpathway_of_purine_deoxyribonucleosides_degradation|g__Anaerotruncus.s__Anaerotruncus_colihominis	LLD	0	Anaerotruncus_colihominis
821	LLD_HC	Non_user	PWY0-1297:_superpathway_of_purine_deoxyribonucleosides_degradation|g__Anaerotruncus.s__Anaerotruncus_colihominis	LLD	0	Anaerotruncus_colihominis
822	LLD_HC	Non_user	PWY0-1297:_superpathway_of_purine_deoxyribonucleosides_degradation|g__Anaerotruncus.s__Anaerotruncus_colihominis	LLD	0	Anaerotruncus_colihominis
823	LLD_IBS	Non_user	PWY0-1297:_superpathway_of_purine_deoxyribonucleosides_degradation|g__Anaerotruncus.s__Anaerotruncus_colihominis	LLD	0	Anaerotruncus_colihominis
824	LLD_HC	Non_user	PWY0-1297:_superpathway_of_purine_deoxyribonucleosides_degradation|g__Anaerotruncus.s__Anaerotruncus_colihominis	LLD	0	Anaerotruncus_colihominis
825	LLD_HC	Non_user	PWY0-1297:_superpathway_of_purine_deoxyribonucleosides_degradation|g__Anaerotruncus.s__Anaerotruncus_colihominis	LLD	0	Anaerotruncus_colihominis
826	LLD_HC	Non_user	PWY0-1297:_superpathway_of_purine_deoxyribonucleosides_degradation|g__Anaerotruncus.s__Anaerotruncus_colihominis	LLD	0	Anaerotruncus_colihominis
827	LLD_HC	Non_user	PWY0-1297:_superpathway_of_purine_deoxyribonucleosides_degradation|g__Anaerotruncus.s__Anaerotruncus_colihominis	LLD	0	Anaerotruncus_colihominis
828	LLD_HC	Non_user	PWY0-1297:_superpathway_of_purine_deoxyribonucleosides_degradation|g__Anaerotruncus.s__Anaerotruncus_colihominis	LLD	0	Anaerotruncus_colihominis
829	LLD_HC	Non_user	PWY0-1297:_superpathway_of_purine_deoxyribonucleosides_degradation|g__Anaerotruncus.s__Anaerotruncus_colihominis	LLD	0	Anaerotruncus_colihominis
830	LLD_HC	User	PWY0-1297:_superpathway_of_purine_deoxyribonucleosides_degradation|g__Anaerotruncus.s__Anaerotruncus_colihominis	LLD	0	Anaerotruncus_colihominis
831	LLD_IBS	Non_user	PWY0-1297:_superpathway_of_purine_deoxyribonucleosides_degradation|g__Anaerotruncus.s__Anaerotruncus_colihominis	LLD	0	Anaerotruncus_colihominis
832	LLD_HC	Non_user	PWY0-1297:_superpathway_of_purine_deoxyribonucleosides_degradation|g__Anaerotruncus.s__Anaerotruncus_colihominis	LLD	0	Anaerotruncus_colihominis
833	LLD_IBS	Non_user	PWY0-1297:_superpathway_of_purine_deoxyribonucleosides_degradation|g__Anaerotruncus.s__Anaerotruncus_colihominis	LLD	0	Anaerotruncus_colihominis
834	LLD_HC	Non_user	PWY0-1297:_superpathway_of_purine_deoxyribonucleosides_degradation|g__Anaerotruncus.s__Anaerotruncus_colihominis	LLD	0	Anaerotruncus_colihominis
835	LLD_IBS	Non_user	PWY0-1297:_superpathway_of_purine_deoxyribonucleosides_degradation|g__Anaerotruncus.s__Anaerotruncus_colihominis	LLD	0	Anaerotruncus_colihominis
836	LLD_HC	Non_user	PWY0-1297:_superpathway_of_purine_deoxyribonucleosides_degradation|g__Anaerotruncus.s__Anaerotruncus_colihominis	LLD	0	Anaerotruncus_colihominis
837	LLD_HC	Non_user	PWY0-1297:_superpathway_of_purine_deoxyribonucleosides_degradation|g__Anaerotruncus.s__Anaerotruncus_colihominis	LLD	0	Anaerotruncus_colihominis
838	LLD_HC	Non_user	PWY0-1297:_superpathway_of_purine_deoxyribonucleosides_degradation|g__Anaerotruncus.s__Anaerotruncus_colihominis	LLD	0	Anaerotruncus_colihominis
839	LLD_HC	Non_user	PWY0-1297:_superpathway_of_purine_deoxyribonucleosides_degradation|g__Anaerotruncus.s__Anaerotruncus_colihominis	LLD	0	Anaerotruncus_colihominis
840	LLD_HC	Non_user	PWY0-1297:_superpathway_of_purine_deoxyribonucleosides_degradation|g__Anaerotruncus.s__Anaerotruncus_colihominis	LLD	0	Anaerotruncus_colihominis
841	LLD_HC	Non_user	PWY0-1297:_superpathway_of_purine_deoxyribonucleosides_degradation|g__Anaerotruncus.s__Anaerotruncus_colihominis	LLD	0	Anaerotruncus_colihominis
842	LLD_HC	Non_user	PWY0-1297:_superpathway_of_purine_deoxyribonucleosides_degradation|g__Anaerotruncus.s__Anaerotruncus_colihominis	LLD	0	Anaerotruncus_colihominis
843	LLD_HC	Non_user	PWY0-1297:_superpathway_of_purine_deoxyribonucleosides_degradation|g__Anaerotruncus.s__Anaerotruncus_colihominis	LLD	0	Anaerotruncus_colihominis
844	LLD_HC	Non_user	PWY0-1297:_superpathway_of_purine_deoxyribonucleosides_degradation|g__Anaerotruncus.s__Anaerotruncus_colihominis	LLD	0	Anaerotruncus_colihominis
845	LLD_HC	Non_user	PWY0-1297:_superpathway_of_purine_deoxyribonucleosides_degradation|g__Anaerotruncus.s__Anaerotruncus_colihominis	LLD	0	Anaerotruncus_colihominis
846	LLD_HC	Non_user	PWY0-1297:_superpathway_of_purine_deoxyribonucleosides_degradation|g__Anaerotruncus.s__Anaerotruncus_colihominis	LLD	0	Anaerotruncus_colihominis
847	LLD_HC	Non_user	PWY0-1297:_superpathway_of_purine_deoxyribonucleosides_degradation|g__Anaerotruncus.s__Anaerotruncus_colihominis	LLD	0	Anaerotruncus_colihominis
848	LLD_HC	Non_user	PWY0-1297:_superpathway_of_purine_deoxyribonucleosides_degradation|g__Anaerotruncus.s__Anaerotruncus_colihominis	LLD	0	Anaerotruncus_colihominis
849	LLD_HC	Non_user	PWY0-1297:_superpathway_of_purine_deoxyribonucleosides_degradation|g__Anaerotruncus.s__Anaerotruncus_colihominis	LLD	0	Anaerotruncus_colihominis
850	LLD_HC	Non_user	PWY0-1297:_superpathway_of_purine_deoxyribonucleosides_degradation|g__Anaerotruncus.s__Anaerotruncus_colihominis	LLD	0	Anaerotruncus_colihominis
851	LLD_HC	Non_user	PWY0-1297:_superpathway_of_purine_deoxyribonucleosides_degradation|g__Anaerotruncus.s__Anaerotruncus_colihominis	LLD	0	Anaerotruncus_colihominis
852	LLD_HC	Non_user	PWY0-1297:_superpathway_of_purine_deoxyribonucleosides_degradation|g__Anaerotruncus.s__Anaerotruncus_colihominis	LLD	0	Anaerotruncus_colihominis
853	LLD_HC	Non_user	PWY0-1297:_superpathway_of_purine_deoxyribonucleosides_degradation|g__Anaerotruncus.s__Anaerotruncus_colihominis	LLD	0	Anaerotruncus_colihominis
854	LLD_IBS	Non_user	PWY0-1297:_superpathway_of_purine_deoxyribonucleosides_degradation|g__Anaerotruncus.s__Anaerotruncus_colihominis	LLD	0	Anaerotruncus_colihominis
855	LLD_HC	Non_user	PWY0-1297:_superpathway_of_purine_deoxyribonucleosides_degradation|g__Anaerotruncus.s__Anaerotruncus_colihominis	LLD	0	Anaerotruncus_colihominis
856	LLD_IBS	Non_user	PWY0-1297:_superpathway_of_purine_deoxyribonucleosides_degradation|g__Anaerotruncus.s__Anaerotruncus_colihominis	LLD	0	Anaerotruncus_colihominis
857	LLD_IBS	Non_user	PWY0-1297:_superpathway_of_purine_deoxyribonucleosides_degradation|g__Anaerotruncus.s__Anaerotruncus_colihominis	LLD	0	Anaerotruncus_colihominis
858	LLD_HC	Non_user	PWY0-1297:_superpathway_of_purine_deoxyribonucleosides_degradation|g__Anaerotruncus.s__Anaerotruncus_colihominis	LLD	0	Anaerotruncus_colihominis
859	LLD_IBS	Non_user	PWY0-1297:_superpathway_of_purine_deoxyribonucleosides_degradation|g__Anaerotruncus.s__Anaerotruncus_colihominis	LLD	0	Anaerotruncus_colihominis
860	LLD_HC	Non_user	PWY0-1297:_superpathway_of_purine_deoxyribonucleosides_degradation|g__Anaerotruncus.s__Anaerotruncus_colihominis	LLD	0	Anaerotruncus_colihominis
861	LLD_HC	Non_user	PWY0-1297:_superpathway_of_purine_deoxyribonucleosides_degradation|g__Anaerotruncus.s__Anaerotruncus_colihominis	LLD	0	Anaerotruncus_colihominis
862	LLD_HC	Non_user	PWY0-1297:_superpathway_of_purine_deoxyribonucleosides_degradation|g__Anaerotruncus.s__Anaerotruncus_colihominis	LLD	0	Anaerotruncus_colihominis
863	LLD_HC	User	PWY0-1297:_superpathway_of_purine_deoxyribonucleosides_degradation|g__Anaerotruncus.s__Anaerotruncus_colihominis	LLD	0	Anaerotruncus_colihominis
864	LLD_HC	Non_user	PWY0-1297:_superpathway_of_purine_deoxyribonucleosides_degradation|g__Anaerotruncus.s__Anaerotruncus_colihominis	LLD	0	Anaerotruncus_colihominis
865	LLD_HC	Non_user	PWY0-1297:_superpathway_of_purine_deoxyribonucleosides_degradation|g__Anaerotruncus.s__Anaerotruncus_colihominis	LLD	0	Anaerotruncus_colihominis
866	LLD_HC	Non_user	PWY0-1297:_superpathway_of_purine_deoxyribonucleosides_degradation|g__Anaerotruncus.s__Anaerotruncus_colihominis	LLD	0	Anaerotruncus_colihominis
867	LLD_IBS	Non_user	PWY0-1297:_superpathway_of_purine_deoxyribonucleosides_degradation|g__Anaerotruncus.s__Anaerotruncus_colihominis	LLD	0	Anaerotruncus_colihominis
868	LLD_IBS	User	PWY0-1297:_superpathway_of_purine_deoxyribonucleosides_degradation|g__Anaerotruncus.s__Anaerotruncus_colihominis	LLD	0	Anaerotruncus_colihominis
869	LLD_IBS	User	PWY0-1297:_superpathway_of_purine_deoxyribonucleosides_degradation|g__Anaerotruncus.s__Anaerotruncus_colihominis	LLD	0	Anaerotruncus_colihominis
870	LLD_IBS	Non_user	PWY0-1297:_superpathway_of_purine_deoxyribonucleosides_degradation|g__Anaerotruncus.s__Anaerotruncus_colihominis	LLD	0	Anaerotruncus_colihominis
871	LLD_IBS	Non_user	PWY0-1297:_superpathway_of_purine_deoxyribonucleosides_degradation|g__Anaerotruncus.s__Anaerotruncus_colihominis	LLD	0	Anaerotruncus_colihominis
872	LLD_HC	Non_user	PWY0-1297:_superpathway_of_purine_deoxyribonucleosides_degradation|g__Anaerotruncus.s__Anaerotruncus_colihominis	LLD	0	Anaerotruncus_colihominis
873	LLD_HC	Non_user	PWY0-1297:_superpathway_of_purine_deoxyribonucleosides_degradation|g__Anaerotruncus.s__Anaerotruncus_colihominis	LLD	0	Anaerotruncus_colihominis
874	LLD_IBS	Non_user	PWY0-1297:_superpathway_of_purine_deoxyribonucleosides_degradation|g__Anaerotruncus.s__Anaerotruncus_colihominis	LLD	0	Anaerotruncus_colihominis
875	LLD_HC	Non_user	PWY0-1297:_superpathway_of_purine_deoxyribonucleosides_degradation|g__Anaerotruncus.s__Anaerotruncus_colihominis	LLD	0	Anaerotruncus_colihominis
876	LLD_HC	User	PWY0-1297:_superpathway_of_purine_deoxyribonucleosides_degradation|g__Anaerotruncus.s__Anaerotruncus_colihominis	LLD	0	Anaerotruncus_colihominis
877	LLD_IBS	Non_user	PWY0-1297:_superpathway_of_purine_deoxyribonucleosides_degradation|g__Anaerotruncus.s__Anaerotruncus_colihominis	LLD	0	Anaerotruncus_colihominis
878	LLD_HC	Non_user	PWY0-1297:_superpathway_of_purine_deoxyribonucleosides_degradation|g__Anaerotruncus.s__Anaerotruncus_colihominis	LLD	0	Anaerotruncus_colihominis
879	LLD_HC	Non_user	PWY0-1297:_superpathway_of_purine_deoxyribonucleosides_degradation|g__Anaerotruncus.s__Anaerotruncus_colihominis	LLD	0	Anaerotruncus_colihominis
880	LLD_HC	Non_user	PWY0-1297:_superpathway_of_purine_deoxyribonucleosides_degradation|g__Anaerotruncus.s__Anaerotruncus_colihominis	LLD	0	Anaerotruncus_colihominis
881	LLD_HC	Non_user	PWY0-1297:_superpathway_of_purine_deoxyribonucleosides_degradation|g__Anaerotruncus.s__Anaerotruncus_colihominis	LLD	0	Anaerotruncus_colihominis
882	LLD_HC	Non_user	PWY0-1297:_superpathway_of_purine_deoxyribonucleosides_degradation|g__Anaerotruncus.s__Anaerotruncus_colihominis	LLD	0	Anaerotruncus_colihominis
883	LLD_HC	Non_user	PWY0-1297:_superpathway_of_purine_deoxyribonucleosides_degradation|g__Anaerotruncus.s__Anaerotruncus_colihominis	LLD	0	Anaerotruncus_colihominis
884	LLD_HC	Non_user	PWY0-1297:_superpathway_of_purine_deoxyribonucleosides_degradation|g__Anaerotruncus.s__Anaerotruncus_colihominis	LLD	0	Anaerotruncus_colihominis
885	LLD_HC	Non_user	PWY0-1297:_superpathway_of_purine_deoxyribonucleosides_degradation|g__Anaerotruncus.s__Anaerotruncus_colihominis	LLD	0	Anaerotruncus_colihominis
886	LLD_HC	Non_user	PWY0-1297:_superpathway_of_purine_deoxyribonucleosides_degradation|g__Anaerotruncus.s__Anaerotruncus_colihominis	LLD	0	Anaerotruncus_colihominis
887	LLD_HC	Non_user	PWY0-1297:_superpathway_of_purine_deoxyribonucleosides_degradation|g__Anaerotruncus.s__Anaerotruncus_colihominis	LLD	0	Anaerotruncus_colihominis
888	LLD_HC	Non_user	PWY0-1297:_superpathway_of_purine_deoxyribonucleosides_degradation|g__Anaerotruncus.s__Anaerotruncus_colihominis	LLD	0	Anaerotruncus_colihominis
889	LLD_IBS	Non_user	PWY0-1297:_superpathway_of_purine_deoxyribonucleosides_degradation|g__Anaerotruncus.s__Anaerotruncus_colihominis	LLD	0	Anaerotruncus_colihominis
890	LLD_IBS	Non_user	PWY0-1297:_superpathway_of_purine_deoxyribonucleosides_degradation|g__Anaerotruncus.s__Anaerotruncus_colihominis	LLD	0	Anaerotruncus_colihominis
891	LLD_HC	Non_user	PWY0-1297:_superpathway_of_purine_deoxyribonucleosides_degradation|g__Anaerotruncus.s__Anaerotruncus_colihominis	LLD	0	Anaerotruncus_colihominis
892	LLD_HC	Non_user	PWY0-1297:_superpathway_of_purine_deoxyribonucleosides_degradation|g__Anaerotruncus.s__Anaerotruncus_colihominis	LLD	0	Anaerotruncus_colihominis
893	LLD_HC	Non_user	PWY0-1297:_superpathway_of_purine_deoxyribonucleosides_degradation|g__Anaerotruncus.s__Anaerotruncus_colihominis	LLD	0	Anaerotruncus_colihominis
894	LLD_HC	Non_user	PWY0-1297:_superpathway_of_purine_deoxyribonucleosides_degradation|g__Anaerotruncus.s__Anaerotruncus_colihominis	LLD	0	Anaerotruncus_colihominis
895	LLD_HC	Non_user	PWY0-1297:_superpathway_of_purine_deoxyribonucleosides_degradation|g__Anaerotruncus.s__Anaerotruncus_colihominis	LLD	0	Anaerotruncus_colihominis
896	LLD_HC	Non_user	PWY0-1297:_superpathway_of_purine_deoxyribonucleosides_degradation|g__Anaerotruncus.s__Anaerotruncus_colihominis	LLD	0	Anaerotruncus_colihominis
897	LLD_HC	Non_user	PWY0-1297:_superpathway_of_purine_deoxyribonucleosides_degradation|g__Anaerotruncus.s__Anaerotruncus_colihominis	LLD	0	Anaerotruncus_colihominis
898	LLD_HC	Non_user	PWY0-1297:_superpathway_of_purine_deoxyribonucleosides_degradation|g__Anaerotruncus.s__Anaerotruncus_colihominis	LLD	0	Anaerotruncus_colihominis
899	LLD_HC	Non_user	PWY0-1297:_superpathway_of_purine_deoxyribonucleosides_degradation|g__Anaerotruncus.s__Anaerotruncus_colihominis	LLD	0	Anaerotruncus_colihominis
900	LLD_HC	Non_user	PWY0-1297:_superpathway_of_purine_deoxyribonucleosides_degradation|g__Anaerotruncus.s__Anaerotruncus_colihominis	LLD	0	Anaerotruncus_colihominis
901	LLD_HC	Non_user	PWY0-1297:_superpathway_of_purine_deoxyribonucleosides_degradation|g__Anaerotruncus.s__Anaerotruncus_colihominis	LLD	0	Anaerotruncus_colihominis
902	LLD_HC	Non_user	PWY0-1297:_superpathway_of_purine_deoxyribonucleosides_degradation|g__Anaerotruncus.s__Anaerotruncus_colihominis	LLD	0	Anaerotruncus_colihominis
903	LLD_HC	Non_user	PWY0-1297:_superpathway_of_purine_deoxyribonucleosides_degradation|g__Anaerotruncus.s__Anaerotruncus_colihominis	LLD	0	Anaerotruncus_colihominis
904	LLD_HC	Non_user	PWY0-1297:_superpathway_of_purine_deoxyribonucleosides_degradation|g__Anaerotruncus.s__Anaerotruncus_colihominis	LLD	0	Anaerotruncus_colihominis
905	LLD_IBS	Non_user	PWY0-1297:_superpathway_of_purine_deoxyribonucleosides_degradation|g__Anaerotruncus.s__Anaerotruncus_colihominis	LLD	0	Anaerotruncus_colihominis
906	LLD_HC	User	PWY0-1297:_superpathway_of_purine_deoxyribonucleosides_degradation|g__Anaerotruncus.s__Anaerotruncus_colihominis	LLD	0	Anaerotruncus_colihominis
907	LLD_HC	Non_user	PWY0-1297:_superpathway_of_purine_deoxyribonucleosides_degradation|g__Anaerotruncus.s__Anaerotruncus_colihominis	LLD	0	Anaerotruncus_colihominis
908	LLD_HC	Non_user	PWY0-1297:_superpathway_of_purine_deoxyribonucleosides_degradation|g__Anaerotruncus.s__Anaerotruncus_colihominis	LLD	0	Anaerotruncus_colihominis
909	LLD_HC	Non_user	PWY0-1297:_superpathway_of_purine_deoxyribonucleosides_degradation|g__Anaerotruncus.s__Anaerotruncus_colihominis	LLD	0	Anaerotruncus_colihominis
910	LLD_HC	Non_user	PWY0-1297:_superpathway_of_purine_deoxyribonucleosides_degradation|g__Anaerotruncus.s__Anaerotruncus_colihominis	LLD	0	Anaerotruncus_colihominis
911	LLD_HC	Non_user	PWY0-1297:_superpathway_of_purine_deoxyribonucleosides_degradation|g__Anaerotruncus.s__Anaerotruncus_colihominis	LLD	0	Anaerotruncus_colihominis
912	LLD_IBS	Non_user	PWY0-1297:_superpathway_of_purine_deoxyribonucleosides_degradation|g__Anaerotruncus.s__Anaerotruncus_colihominis	LLD	0	Anaerotruncus_colihominis
913	LLD_HC	User	PWY0-1297:_superpathway_of_purine_deoxyribonucleosides_degradation|g__Anaerotruncus.s__Anaerotruncus_colihominis	LLD	0	Anaerotruncus_colihominis
914	LLD_HC	Non_user	PWY0-1297:_superpathway_of_purine_deoxyribonucleosides_degradation|g__Anaerotruncus.s__Anaerotruncus_colihominis	LLD	0	Anaerotruncus_colihominis
915	LLD_IBS	Non_user	PWY0-1297:_superpathway_of_purine_deoxyribonucleosides_degradation|g__Anaerotruncus.s__Anaerotruncus_colihominis	LLD	0	Anaerotruncus_colihominis
916	LLD_HC	Non_user	PWY0-1297:_superpathway_of_purine_deoxyribonucleosides_degradation|g__Anaerotruncus.s__Anaerotruncus_colihominis	LLD	0	Anaerotruncus_colihominis
917	LLD_HC	Non_user	PWY0-1297:_superpathway_of_purine_deoxyribonucleosides_degradation|g__Anaerotruncus.s__Anaerotruncus_colihominis	LLD	0	Anaerotruncus_colihominis
918	LLD_HC	Non_user	PWY0-1297:_superpathway_of_purine_deoxyribonucleosides_degradation|g__Anaerotruncus.s__Anaerotruncus_colihominis	LLD	0	Anaerotruncus_colihominis
919	LLD_IBS	Non_user	PWY0-1297:_superpathway_of_purine_deoxyribonucleosides_degradation|g__Anaerotruncus.s__Anaerotruncus_colihominis	LLD	0.0222627	Anaerotruncus_colihominis
920	LLD_IBS	Non_user	PWY0-1297:_superpathway_of_purine_deoxyribonucleosides_degradation|g__Anaerotruncus.s__Anaerotruncus_colihominis	LLD	0	Anaerotruncus_colihominis
921	LLD_HC	Non_user	PWY0-1297:_superpathway_of_purine_deoxyribonucleosides_degradation|g__Anaerotruncus.s__Anaerotruncus_colihominis	LLD	0	Anaerotruncus_colihominis
922	LLD_IBS	Non_user	PWY0-1297:_superpathway_of_purine_deoxyribonucleosides_degradation|g__Anaerotruncus.s__Anaerotruncus_colihominis	LLD	0	Anaerotruncus_colihominis
923	LLD_HC	Non_user	PWY0-1297:_superpathway_of_purine_deoxyribonucleosides_degradation|g__Anaerotruncus.s__Anaerotruncus_colihominis	LLD	0	Anaerotruncus_colihominis
924	LLD_HC	User	PWY0-1297:_superpathway_of_purine_deoxyribonucleosides_degradation|g__Anaerotruncus.s__Anaerotruncus_colihominis	LLD	0	Anaerotruncus_colihominis
925	LLD_HC	Non_user	PWY0-1297:_superpathway_of_purine_deoxyribonucleosides_degradation|g__Anaerotruncus.s__Anaerotruncus_colihominis	LLD	0	Anaerotruncus_colihominis
926	LLD_HC	Non_user	PWY0-1297:_superpathway_of_purine_deoxyribonucleosides_degradation|g__Anaerotruncus.s__Anaerotruncus_colihominis	LLD	0	Anaerotruncus_colihominis
927	LLD_HC	Non_user	PWY0-1297:_superpathway_of_purine_deoxyribonucleosides_degradation|g__Anaerotruncus.s__Anaerotruncus_colihominis	LLD	0	Anaerotruncus_colihominis
928	LLD_IBS	Non_user	PWY0-1297:_superpathway_of_purine_deoxyribonucleosides_degradation|g__Anaerotruncus.s__Anaerotruncus_colihominis	LLD	0	Anaerotruncus_colihominis
929	LLD_HC	Non_user	PWY0-1297:_superpathway_of_purine_deoxyribonucleosides_degradation|g__Anaerotruncus.s__Anaerotruncus_colihominis	LLD	0	Anaerotruncus_colihominis
930	LLD_HC	Non_user	PWY0-1297:_superpathway_of_purine_deoxyribonucleosides_degradation|g__Anaerotruncus.s__Anaerotruncus_colihominis	LLD	0	Anaerotruncus_colihominis
931	LLD_IBS	Non_user	PWY0-1297:_superpathway_of_purine_deoxyribonucleosides_degradation|g__Anaerotruncus.s__Anaerotruncus_colihominis	LLD	0	Anaerotruncus_colihominis
932	LLD_HC	Non_user	PWY0-1297:_superpathway_of_purine_deoxyribonucleosides_degradation|g__Anaerotruncus.s__Anaerotruncus_colihominis	LLD	0	Anaerotruncus_colihominis
933	LLD_HC	Non_user	PWY0-1297:_superpathway_of_purine_deoxyribonucleosides_degradation|g__Anaerotruncus.s__Anaerotruncus_colihominis	LLD	0	Anaerotruncus_colihominis
934	LLD_HC	Non_user	PWY0-1297:_superpathway_of_purine_deoxyribonucleosides_degradation|g__Anaerotruncus.s__Anaerotruncus_colihominis	LLD	0	Anaerotruncus_colihominis
935	LLD_HC	Non_user	PWY0-1297:_superpathway_of_purine_deoxyribonucleosides_degradation|g__Anaerotruncus.s__Anaerotruncus_colihominis	LLD	0	Anaerotruncus_colihominis
936	LLD_HC	Non_user	PWY0-1297:_superpathway_of_purine_deoxyribonucleosides_degradation|g__Anaerotruncus.s__Anaerotruncus_colihominis	LLD	0	Anaerotruncus_colihominis
937	LLD_HC	Non_user	PWY0-1297:_superpathway_of_purine_deoxyribonucleosides_degradation|g__Anaerotruncus.s__Anaerotruncus_colihominis	LLD	0	Anaerotruncus_colihominis
938	LLD_HC	Non_user	PWY0-1297:_superpathway_of_purine_deoxyribonucleosides_degradation|g__Anaerotruncus.s__Anaerotruncus_colihominis	LLD	0	Anaerotruncus_colihominis
939	LLD_HC	Non_user	PWY0-1297:_superpathway_of_purine_deoxyribonucleosides_degradation|g__Anaerotruncus.s__Anaerotruncus_colihominis	LLD	0	Anaerotruncus_colihominis
940	LLD_HC	Non_user	PWY0-1297:_superpathway_of_purine_deoxyribonucleosides_degradation|g__Anaerotruncus.s__Anaerotruncus_colihominis	LLD	0	Anaerotruncus_colihominis
941	LLD_HC	Non_user	PWY0-1297:_superpathway_of_purine_deoxyribonucleosides_degradation|g__Anaerotruncus.s__Anaerotruncus_colihominis	LLD	0	Anaerotruncus_colihominis
942	LLD_HC	Non_user	PWY0-1297:_superpathway_of_purine_deoxyribonucleosides_degradation|g__Anaerotruncus.s__Anaerotruncus_colihominis	LLD	0	Anaerotruncus_colihominis
943	LLD_HC	Non_user	PWY0-1297:_superpathway_of_purine_deoxyribonucleosides_degradation|g__Anaerotruncus.s__Anaerotruncus_colihominis	LLD	0	Anaerotruncus_colihominis
944	LLD_HC	Non_user	PWY0-1297:_superpathway_of_purine_deoxyribonucleosides_degradation|g__Anaerotruncus.s__Anaerotruncus_colihominis	LLD	0	Anaerotruncus_colihominis
945	LLD_HC	Non_user	PWY0-1297:_superpathway_of_purine_deoxyribonucleosides_degradation|g__Anaerotruncus.s__Anaerotruncus_colihominis	LLD	0	Anaerotruncus_colihominis
946	LLD_IBS	Non_user	PWY0-1297:_superpathway_of_purine_deoxyribonucleosides_degradation|g__Anaerotruncus.s__Anaerotruncus_colihominis	LLD	0	Anaerotruncus_colihominis
947	LLD_IBS	Non_user	PWY0-1297:_superpathway_of_purine_deoxyribonucleosides_degradation|g__Anaerotruncus.s__Anaerotruncus_colihominis	LLD	0	Anaerotruncus_colihominis
948	LLD_IBS	User	PWY0-1297:_superpathway_of_purine_deoxyribonucleosides_degradation|g__Anaerotruncus.s__Anaerotruncus_colihominis	LLD	0	Anaerotruncus_colihominis
949	LLD_HC	Non_user	PWY0-1297:_superpathway_of_purine_deoxyribonucleosides_degradation|g__Anaerotruncus.s__Anaerotruncus_colihominis	LLD	0	Anaerotruncus_colihominis
950	LLD_HC	Non_user	PWY0-1297:_superpathway_of_purine_deoxyribonucleosides_degradation|g__Anaerotruncus.s__Anaerotruncus_colihominis	LLD	0	Anaerotruncus_colihominis
951	LLD_HC	Non_user	PWY0-1297:_superpathway_of_purine_deoxyribonucleosides_degradation|g__Anaerotruncus.s__Anaerotruncus_colihominis	LLD	0	Anaerotruncus_colihominis
952	LLD_HC	Non_user	PWY0-1297:_superpathway_of_purine_deoxyribonucleosides_degradation|g__Anaerotruncus.s__Anaerotruncus_colihominis	LLD	0	Anaerotruncus_colihominis
953	LLD_HC	Non_user	PWY0-1297:_superpathway_of_purine_deoxyribonucleosides_degradation|g__Anaerotruncus.s__Anaerotruncus_colihominis	LLD	0	Anaerotruncus_colihominis
954	LLD_HC	Non_user	PWY0-1297:_superpathway_of_purine_deoxyribonucleosides_degradation|g__Anaerotruncus.s__Anaerotruncus_colihominis	LLD	0	Anaerotruncus_colihominis
955	LLD_HC	Non_user	PWY0-1297:_superpathway_of_purine_deoxyribonucleosides_degradation|g__Anaerotruncus.s__Anaerotruncus_colihominis	LLD	0	Anaerotruncus_colihominis
956	LLD_IBS	Non_user	PWY0-1297:_superpathway_of_purine_deoxyribonucleosides_degradation|g__Anaerotruncus.s__Anaerotruncus_colihominis	LLD	0	Anaerotruncus_colihominis
957	LLD_IBS	Non_user	PWY0-1297:_superpathway_of_purine_deoxyribonucleosides_degradation|g__Anaerotruncus.s__Anaerotruncus_colihominis	LLD	0	Anaerotruncus_colihominis
958	LLD_HC	Non_user	PWY0-1297:_superpathway_of_purine_deoxyribonucleosides_degradation|g__Anaerotruncus.s__Anaerotruncus_colihominis	LLD	0	Anaerotruncus_colihominis
959	LLD_HC	Non_user	PWY0-1297:_superpathway_of_purine_deoxyribonucleosides_degradation|g__Anaerotruncus.s__Anaerotruncus_colihominis	LLD	0	Anaerotruncus_colihominis
960	LLD_IBS	User	PWY0-1297:_superpathway_of_purine_deoxyribonucleosides_degradation|g__Anaerotruncus.s__Anaerotruncus_colihominis	LLD	0	Anaerotruncus_colihominis
961	LLD_HC	Non_user	PWY0-1297:_superpathway_of_purine_deoxyribonucleosides_degradation|g__Anaerotruncus.s__Anaerotruncus_colihominis	LLD	0	Anaerotruncus_colihominis
962	LLD_HC	Non_user	PWY0-1297:_superpathway_of_purine_deoxyribonucleosides_degradation|g__Anaerotruncus.s__Anaerotruncus_colihominis	LLD	0	Anaerotruncus_colihominis
963	LLD_HC	Non_user	PWY0-1297:_superpathway_of_purine_deoxyribonucleosides_degradation|g__Anaerotruncus.s__Anaerotruncus_colihominis	LLD	0	Anaerotruncus_colihominis
964	LLD_HC	Non_user	PWY0-1297:_superpathway_of_purine_deoxyribonucleosides_degradation|g__Anaerotruncus.s__Anaerotruncus_colihominis	LLD	0	Anaerotruncus_colihominis
965	LLD_HC	Non_user	PWY0-1297:_superpathway_of_purine_deoxyribonucleosides_degradation|g__Anaerotruncus.s__Anaerotruncus_colihominis	LLD	0	Anaerotruncus_colihominis
966	LLD_HC	Non_user	PWY0-1297:_superpathway_of_purine_deoxyribonucleosides_degradation|g__Anaerotruncus.s__Anaerotruncus_colihominis	LLD	0	Anaerotruncus_colihominis
967	LLD_HC	Non_user	PWY0-1297:_superpathway_of_purine_deoxyribonucleosides_degradation|g__Anaerotruncus.s__Anaerotruncus_colihominis	LLD	0	Anaerotruncus_colihominis
968	LLD_IBS	User	PWY0-1297:_superpathway_of_purine_deoxyribonucleosides_degradation|g__Anaerotruncus.s__Anaerotruncus_colihominis	LLD	0	Anaerotruncus_colihominis
969	LLD_HC	User	PWY0-1297:_superpathway_of_purine_deoxyribonucleosides_degradation|g__Anaerotruncus.s__Anaerotruncus_colihominis	LLD	0	Anaerotruncus_colihominis
970	LLD_HC	Non_user	PWY0-1297:_superpathway_of_purine_deoxyribonucleosides_degradation|g__Anaerotruncus.s__Anaerotruncus_colihominis	LLD	0	Anaerotruncus_colihominis
971	LLD_HC	Non_user	PWY0-1297:_superpathway_of_purine_deoxyribonucleosides_degradation|g__Anaerotruncus.s__Anaerotruncus_colihominis	LLD	0	Anaerotruncus_colihominis
972	LLD_HC	Non_user	PWY0-1297:_superpathway_of_purine_deoxyribonucleosides_degradation|g__Anaerotruncus.s__Anaerotruncus_colihominis	LLD	0	Anaerotruncus_colihominis
973	LLD_HC	Non_user	PWY0-1297:_superpathway_of_purine_deoxyribonucleosides_degradation|g__Anaerotruncus.s__Anaerotruncus_colihominis	LLD	0	Anaerotruncus_colihominis
974	LLD_HC	Non_user	PWY0-1297:_superpathway_of_purine_deoxyribonucleosides_degradation|g__Anaerotruncus.s__Anaerotruncus_colihominis	LLD	0	Anaerotruncus_colihominis
975	LLD_HC	Non_user	PWY0-1297:_superpathway_of_purine_deoxyribonucleosides_degradation|g__Anaerotruncus.s__Anaerotruncus_colihominis	LLD	0	Anaerotruncus_colihominis
976	LLD_IBS	Non_user	PWY0-1297:_superpathway_of_purine_deoxyribonucleosides_degradation|g__Anaerotruncus.s__Anaerotruncus_colihominis	LLD	0	Anaerotruncus_colihominis
977	LLD_HC	User	PWY0-1297:_superpathway_of_purine_deoxyribonucleosides_degradation|g__Anaerotruncus.s__Anaerotruncus_colihominis	LLD	0	Anaerotruncus_colihominis
978	LLD_HC	Non_user	PWY0-1297:_superpathway_of_purine_deoxyribonucleosides_degradation|g__Anaerotruncus.s__Anaerotruncus_colihominis	LLD	0	Anaerotruncus_colihominis
979	LLD_HC	Non_user	PWY0-1297:_superpathway_of_purine_deoxyribonucleosides_degradation|g__Anaerotruncus.s__Anaerotruncus_colihominis	LLD	0	Anaerotruncus_colihominis
980	LLD_HC	Non_user	PWY0-1297:_superpathway_of_purine_deoxyribonucleosides_degradation|g__Anaerotruncus.s__Anaerotruncus_colihominis	LLD	0	Anaerotruncus_colihominis
981	LLD_HC	Non_user	PWY0-1297:_superpathway_of_purine_deoxyribonucleosides_degradation|g__Anaerotruncus.s__Anaerotruncus_colihominis	LLD	0	Anaerotruncus_colihominis
982	LLD_HC	Non_user	PWY0-1297:_superpathway_of_purine_deoxyribonucleosides_degradation|g__Anaerotruncus.s__Anaerotruncus_colihominis	LLD	0	Anaerotruncus_colihominis
983	LLD_HC	Non_user	PWY0-1297:_superpathway_of_purine_deoxyribonucleosides_degradation|g__Anaerotruncus.s__Anaerotruncus_colihominis	LLD	0	Anaerotruncus_colihominis
984	LLD_HC	Non_user	PWY0-1297:_superpathway_of_purine_deoxyribonucleosides_degradation|g__Anaerotruncus.s__Anaerotruncus_colihominis	LLD	0	Anaerotruncus_colihominis
985	LLD_HC	Non_user	PWY0-1297:_superpathway_of_purine_deoxyribonucleosides_degradation|g__Anaerotruncus.s__Anaerotruncus_colihominis	LLD	0	Anaerotruncus_colihominis
986	LLD_HC	Non_user	PWY0-1297:_superpathway_of_purine_deoxyribonucleosides_degradation|g__Anaerotruncus.s__Anaerotruncus_colihominis	LLD	0	Anaerotruncus_colihominis
987	LLD_IBS	Non_user	PWY0-1297:_superpathway_of_purine_deoxyribonucleosides_degradation|g__Anaerotruncus.s__Anaerotruncus_colihominis	LLD	0	Anaerotruncus_colihominis
988	LLD_HC	Non_user	PWY0-1297:_superpathway_of_purine_deoxyribonucleosides_degradation|g__Anaerotruncus.s__Anaerotruncus_colihominis	LLD	0	Anaerotruncus_colihominis
989	LLD_HC	Non_user	PWY0-1297:_superpathway_of_purine_deoxyribonucleosides_degradation|g__Anaerotruncus.s__Anaerotruncus_colihominis	LLD	0	Anaerotruncus_colihominis
990	LLD_HC	Non_user	PWY0-1297:_superpathway_of_purine_deoxyribonucleosides_degradation|g__Anaerotruncus.s__Anaerotruncus_colihominis	LLD	0	Anaerotruncus_colihominis
991	LLD_IBS	User	PWY0-1297:_superpathway_of_purine_deoxyribonucleosides_degradation|g__Anaerotruncus.s__Anaerotruncus_colihominis	LLD	0	Anaerotruncus_colihominis
992	LLD_HC	Non_user	PWY0-1297:_superpathway_of_purine_deoxyribonucleosides_degradation|g__Anaerotruncus.s__Anaerotruncus_colihominis	LLD	0	Anaerotruncus_colihominis
993	LLD_HC	Non_user	PWY0-1297:_superpathway_of_purine_deoxyribonucleosides_degradation|g__Anaerotruncus.s__Anaerotruncus_colihominis	LLD	0	Anaerotruncus_colihominis
994	LLD_HC	Non_user	PWY0-1297:_superpathway_of_purine_deoxyribonucleosides_degradation|g__Anaerotruncus.s__Anaerotruncus_colihominis	LLD	0	Anaerotruncus_colihominis
995	LLD_IBS	Non_user	PWY0-1297:_superpathway_of_purine_deoxyribonucleosides_degradation|g__Anaerotruncus.s__Anaerotruncus_colihominis	LLD	0	Anaerotruncus_colihominis
996	LLD_HC	Non_user	PWY0-1297:_superpathway_of_purine_deoxyribonucleosides_degradation|g__Anaerotruncus.s__Anaerotruncus_colihominis	LLD	0	Anaerotruncus_colihominis
997	LLD_IBS	Non_user	PWY0-1297:_superpathway_of_purine_deoxyribonucleosides_degradation|g__Anaerotruncus.s__Anaerotruncus_colihominis	LLD	0	Anaerotruncus_colihominis
998	LLD_IBS	Non_user	PWY0-1297:_superpathway_of_purine_deoxyribonucleosides_degradation|g__Anaerotruncus.s__Anaerotruncus_colihominis	LLD	0	Anaerotruncus_colihominis
999	LLD_HC	Non_user	PWY0-1297:_superpathway_of_purine_deoxyribonucleosides_degradation|g__Anaerotruncus.s__Anaerotruncus_colihominis	LLD	0	Anaerotruncus_colihominis
1000	LLD_HC	Non_user	PWY0-1297:_superpathway_of_purine_deoxyribonucleosides_degradation|g__Anaerotruncus.s__Anaerotruncus_colihominis	LLD	0	Anaerotruncus_colihominis
1001	LLD_HC	Non_user	PWY0-1297:_superpathway_of_purine_deoxyribonucleosides_degradation|g__Anaerotruncus.s__Anaerotruncus_colihominis	LLD	0	Anaerotruncus_colihominis
1002	LLD_HC	Non_user	PWY0-1297:_superpathway_of_purine_deoxyribonucleosides_degradation|g__Anaerotruncus.s__Anaerotruncus_colihominis	LLD	0	Anaerotruncus_colihominis
1003	LLD_HC	Non_user	PWY0-1297:_superpathway_of_purine_deoxyribonucleosides_degradation|g__Anaerotruncus.s__Anaerotruncus_colihominis	LLD	0	Anaerotruncus_colihominis
1004	LLD_HC	Non_user	PWY0-1297:_superpathway_of_purine_deoxyribonucleosides_degradation|g__Anaerotruncus.s__Anaerotruncus_colihominis	LLD	0	Anaerotruncus_colihominis
1005	LLD_HC	Non_user	PWY0-1297:_superpathway_of_purine_deoxyribonucleosides_degradation|g__Anaerotruncus.s__Anaerotruncus_colihominis	LLD	0	Anaerotruncus_colihominis
1006	LLD_HC	Non_user	PWY0-1297:_superpathway_of_purine_deoxyribonucleosides_degradation|g__Anaerotruncus.s__Anaerotruncus_colihominis	LLD	0	Anaerotruncus_colihominis
1007	LLD_HC	User	PWY0-1297:_superpathway_of_purine_deoxyribonucleosides_degradation|g__Anaerotruncus.s__Anaerotruncus_colihominis	LLD	0	Anaerotruncus_colihominis
1008	LLD_HC	Non_user	PWY0-1297:_superpathway_of_purine_deoxyribonucleosides_degradation|g__Anaerotruncus.s__Anaerotruncus_colihominis	LLD	0	Anaerotruncus_colihominis
1009	LLD_HC	Non_user	PWY0-1297:_superpathway_of_purine_deoxyribonucleosides_degradation|g__Anaerotruncus.s__Anaerotruncus_colihominis	LLD	0	Anaerotruncus_colihominis
1010	LLD_HC	Non_user	PWY0-1297:_superpathway_of_purine_deoxyribonucleosides_degradation|g__Anaerotruncus.s__Anaerotruncus_colihominis	LLD	0	Anaerotruncus_colihominis
1011	LLD_HC	Non_user	PWY0-1297:_superpathway_of_purine_deoxyribonucleosides_degradation|g__Anaerotruncus.s__Anaerotruncus_colihominis	LLD	0	Anaerotruncus_colihominis
1012	LLD_HC	Non_user	PWY0-1297:_superpathway_of_purine_deoxyribonucleosides_degradation|g__Anaerotruncus.s__Anaerotruncus_colihominis	LLD	0	Anaerotruncus_colihominis
1013	LLD_HC	Non_user	PWY0-1297:_superpathway_of_purine_deoxyribonucleosides_degradation|g__Anaerotruncus.s__Anaerotruncus_colihominis	LLD	0	Anaerotruncus_colihominis
1014	LLD_IBS	Non_user	PWY0-1297:_superpathway_of_purine_deoxyribonucleosides_degradation|g__Anaerotruncus.s__Anaerotruncus_colihominis	LLD	0	Anaerotruncus_colihominis
1015	LLD_HC	Non_user	PWY0-1297:_superpathway_of_purine_deoxyribonucleosides_degradation|g__Anaerotruncus.s__Anaerotruncus_colihominis	LLD	0	Anaerotruncus_colihominis
1016	LLD_HC	Non_user	PWY0-1297:_superpathway_of_purine_deoxyribonucleosides_degradation|g__Anaerotruncus.s__Anaerotruncus_colihominis	LLD	0.0109773	Anaerotruncus_colihominis
1017	LLD_HC	Non_user	PWY0-1297:_superpathway_of_purine_deoxyribonucleosides_degradation|g__Anaerotruncus.s__Anaerotruncus_colihominis	LLD	0	Anaerotruncus_colihominis
1018	LLD_HC	Non_user	PWY0-1297:_superpathway_of_purine_deoxyribonucleosides_degradation|g__Anaerotruncus.s__Anaerotruncus_colihominis	LLD	0	Anaerotruncus_colihominis
1019	LLD_HC	Non_user	PWY0-1297:_superpathway_of_purine_deoxyribonucleosides_degradation|g__Anaerotruncus.s__Anaerotruncus_colihominis	LLD	0	Anaerotruncus_colihominis
1020	LLD_IBS	Non_user	PWY0-1297:_superpathway_of_purine_deoxyribonucleosides_degradation|g__Anaerotruncus.s__Anaerotruncus_colihominis	LLD	0	Anaerotruncus_colihominis
1021	LLD_HC	Non_user	PWY0-1297:_superpathway_of_purine_deoxyribonucleosides_degradation|g__Anaerotruncus.s__Anaerotruncus_colihominis	LLD	0	Anaerotruncus_colihominis
1022	LLD_HC	Non_user	PWY0-1297:_superpathway_of_purine_deoxyribonucleosides_degradation|g__Anaerotruncus.s__Anaerotruncus_colihominis	LLD	0	Anaerotruncus_colihominis
1023	LLD_HC	Non_user	PWY0-1297:_superpathway_of_purine_deoxyribonucleosides_degradation|g__Anaerotruncus.s__Anaerotruncus_colihominis	LLD	0	Anaerotruncus_colihominis
1024	LLD_HC	Non_user	PWY0-1297:_superpathway_of_purine_deoxyribonucleosides_degradation|g__Anaerotruncus.s__Anaerotruncus_colihominis	LLD	0	Anaerotruncus_colihominis
1025	LLD_IBS	Non_user	PWY0-1297:_superpathway_of_purine_deoxyribonucleosides_degradation|g__Anaerotruncus.s__Anaerotruncus_colihominis	LLD	0	Anaerotruncus_colihominis
1026	LLD_IBS	Non_user	PWY0-1297:_superpathway_of_purine_deoxyribonucleosides_degradation|g__Anaerotruncus.s__Anaerotruncus_colihominis	LLD	0	Anaerotruncus_colihominis
1027	LLD_HC	Non_user	PWY0-1297:_superpathway_of_purine_deoxyribonucleosides_degradation|g__Anaerotruncus.s__Anaerotruncus_colihominis	LLD	0	Anaerotruncus_colihominis
1028	LLD_HC	Non_user	PWY0-1297:_superpathway_of_purine_deoxyribonucleosides_degradation|g__Anaerotruncus.s__Anaerotruncus_colihominis	LLD	0	Anaerotruncus_colihominis
1029	LLD_IBS	Non_user	PWY0-1297:_superpathway_of_purine_deoxyribonucleosides_degradation|g__Anaerotruncus.s__Anaerotruncus_colihominis	LLD	0	Anaerotruncus_colihominis
1030	LLD_HC	Non_user	PWY0-1297:_superpathway_of_purine_deoxyribonucleosides_degradation|g__Anaerotruncus.s__Anaerotruncus_colihominis	LLD	0	Anaerotruncus_colihominis
1031	LLD_IBS	Non_user	PWY0-1297:_superpathway_of_purine_deoxyribonucleosides_degradation|g__Anaerotruncus.s__Anaerotruncus_colihominis	LLD	0	Anaerotruncus_colihominis
1032	LLD_IBS	Non_user	PWY0-1297:_superpathway_of_purine_deoxyribonucleosides_degradation|g__Anaerotruncus.s__Anaerotruncus_colihominis	LLD	0	Anaerotruncus_colihominis
1033	LLD_HC	Non_user	PWY0-1297:_superpathway_of_purine_deoxyribonucleosides_degradation|g__Anaerotruncus.s__Anaerotruncus_colihominis	LLD	0	Anaerotruncus_colihominis
1034	LLD_HC	Non_user	PWY0-1297:_superpathway_of_purine_deoxyribonucleosides_degradation|g__Anaerotruncus.s__Anaerotruncus_colihominis	LLD	0	Anaerotruncus_colihominis
1035	LLD_HC	Non_user	PWY0-1297:_superpathway_of_purine_deoxyribonucleosides_degradation|g__Anaerotruncus.s__Anaerotruncus_colihominis	LLD	0	Anaerotruncus_colihominis
1036	LLD_HC	Non_user	PWY0-1297:_superpathway_of_purine_deoxyribonucleosides_degradation|g__Anaerotruncus.s__Anaerotruncus_colihominis	LLD	0	Anaerotruncus_colihominis
1037	LLD_HC	Non_user	PWY0-1297:_superpathway_of_purine_deoxyribonucleosides_degradation|g__Anaerotruncus.s__Anaerotruncus_colihominis	LLD	0	Anaerotruncus_colihominis
1038	LLD_HC	Non_user	PWY0-1297:_superpathway_of_purine_deoxyribonucleosides_degradation|g__Anaerotruncus.s__Anaerotruncus_colihominis	LLD	0	Anaerotruncus_colihominis
1039	LLD_HC	Non_user	PWY0-1297:_superpathway_of_purine_deoxyribonucleosides_degradation|g__Anaerotruncus.s__Anaerotruncus_colihominis	LLD	0	Anaerotruncus_colihominis
1040	LLD_HC	Non_user	PWY0-1297:_superpathway_of_purine_deoxyribonucleosides_degradation|g__Anaerotruncus.s__Anaerotruncus_colihominis	LLD	0	Anaerotruncus_colihominis
1041	LLD_IBS	Non_user	PWY0-1297:_superpathway_of_purine_deoxyribonucleosides_degradation|g__Anaerotruncus.s__Anaerotruncus_colihominis	LLD	0	Anaerotruncus_colihominis
1042	LLD_IBS	Non_user	PWY0-1297:_superpathway_of_purine_deoxyribonucleosides_degradation|g__Anaerotruncus.s__Anaerotruncus_colihominis	LLD	0	Anaerotruncus_colihominis
1043	LLD_IBS	Non_user	PWY0-1297:_superpathway_of_purine_deoxyribonucleosides_degradation|g__Anaerotruncus.s__Anaerotruncus_colihominis	LLD	0	Anaerotruncus_colihominis
1044	LLD_HC	Non_user	PWY0-1297:_superpathway_of_purine_deoxyribonucleosides_degradation|g__Anaerotruncus.s__Anaerotruncus_colihominis	LLD	0	Anaerotruncus_colihominis
1045	LLD_HC	Non_user	PWY0-1297:_superpathway_of_purine_deoxyribonucleosides_degradation|g__Anaerotruncus.s__Anaerotruncus_colihominis	LLD	0	Anaerotruncus_colihominis
1046	LLD_HC	Non_user	PWY0-1297:_superpathway_of_purine_deoxyribonucleosides_degradation|g__Anaerotruncus.s__Anaerotruncus_colihominis	LLD	0	Anaerotruncus_colihominis
1047	LLD_HC	Non_user	PWY0-1297:_superpathway_of_purine_deoxyribonucleosides_degradation|g__Anaerotruncus.s__Anaerotruncus_colihominis	LLD	0	Anaerotruncus_colihominis
1048	LLD_HC	Non_user	PWY0-1297:_superpathway_of_purine_deoxyribonucleosides_degradation|g__Anaerotruncus.s__Anaerotruncus_colihominis	LLD	0	Anaerotruncus_colihominis
1049	LLD_IBS	Non_user	PWY0-1297:_superpathway_of_purine_deoxyribonucleosides_degradation|g__Anaerotruncus.s__Anaerotruncus_colihominis	LLD	0	Anaerotruncus_colihominis
1050	LLD_HC	Non_user	PWY0-1297:_superpathway_of_purine_deoxyribonucleosides_degradation|g__Anaerotruncus.s__Anaerotruncus_colihominis	LLD	0	Anaerotruncus_colihominis
1051	LLD_HC	User	PWY0-1297:_superpathway_of_purine_deoxyribonucleosides_degradation|g__Anaerotruncus.s__Anaerotruncus_colihominis	LLD	0	Anaerotruncus_colihominis
1052	LLD_HC	Non_user	PWY0-1297:_superpathway_of_purine_deoxyribonucleosides_degradation|g__Anaerotruncus.s__Anaerotruncus_colihominis	LLD	0	Anaerotruncus_colihominis
1053	LLD_HC	Non_user	PWY0-1297:_superpathway_of_purine_deoxyribonucleosides_degradation|g__Anaerotruncus.s__Anaerotruncus_colihominis	LLD	0	Anaerotruncus_colihominis
1054	LLD_HC	Non_user	PWY0-1297:_superpathway_of_purine_deoxyribonucleosides_degradation|g__Anaerotruncus.s__Anaerotruncus_colihominis	LLD	0	Anaerotruncus_colihominis
1055	LLD_HC	Non_user	PWY0-1297:_superpathway_of_purine_deoxyribonucleosides_degradation|g__Anaerotruncus.s__Anaerotruncus_colihominis	LLD	0	Anaerotruncus_colihominis
1056	LLD_HC	Non_user	PWY0-1297:_superpathway_of_purine_deoxyribonucleosides_degradation|g__Anaerotruncus.s__Anaerotruncus_colihominis	LLD	0	Anaerotruncus_colihominis
1057	LLD_HC	Non_user	PWY0-1297:_superpathway_of_purine_deoxyribonucleosides_degradation|g__Anaerotruncus.s__Anaerotruncus_colihominis	LLD	0	Anaerotruncus_colihominis
1058	LLD_HC	Non_user	PWY0-1297:_superpathway_of_purine_deoxyribonucleosides_degradation|g__Anaerotruncus.s__Anaerotruncus_colihominis	LLD	0	Anaerotruncus_colihominis
1059	LLD_HC	Non_user	PWY0-1297:_superpathway_of_purine_deoxyribonucleosides_degradation|g__Anaerotruncus.s__Anaerotruncus_colihominis	LLD	0	Anaerotruncus_colihominis
1060	LLD_IBS	Non_user	PWY0-1297:_superpathway_of_purine_deoxyribonucleosides_degradation|g__Anaerotruncus.s__Anaerotruncus_colihominis	LLD	0	Anaerotruncus_colihominis
1061	LLD_HC	Non_user	PWY0-1297:_superpathway_of_purine_deoxyribonucleosides_degradation|g__Anaerotruncus.s__Anaerotruncus_colihominis	LLD	0	Anaerotruncus_colihominis
1062	LLD_HC	Non_user	PWY0-1297:_superpathway_of_purine_deoxyribonucleosides_degradation|g__Anaerotruncus.s__Anaerotruncus_colihominis	LLD	0	Anaerotruncus_colihominis
1063	LLD_HC	Non_user	PWY0-1297:_superpathway_of_purine_deoxyribonucleosides_degradation|g__Anaerotruncus.s__Anaerotruncus_colihominis	LLD	0	Anaerotruncus_colihominis
1064	LLD_HC	Non_user	PWY0-1297:_superpathway_of_purine_deoxyribonucleosides_degradation|g__Anaerotruncus.s__Anaerotruncus_colihominis	LLD	0	Anaerotruncus_colihominis
1065	LLD_HC	Non_user	PWY0-1297:_superpathway_of_purine_deoxyribonucleosides_degradation|g__Anaerotruncus.s__Anaerotruncus_colihominis	LLD	0	Anaerotruncus_colihominis
1066	LLD_HC	Non_user	PWY0-1297:_superpathway_of_purine_deoxyribonucleosides_degradation|g__Anaerotruncus.s__Anaerotruncus_colihominis	LLD	0	Anaerotruncus_colihominis
1067	LLD_IBS	Non_user	PWY0-1297:_superpathway_of_purine_deoxyribonucleosides_degradation|g__Anaerotruncus.s__Anaerotruncus_colihominis	LLD	0	Anaerotruncus_colihominis
1068	LLD_IBS	Non_user	PWY0-1297:_superpathway_of_purine_deoxyribonucleosides_degradation|g__Anaerotruncus.s__Anaerotruncus_colihominis	LLD	0	Anaerotruncus_colihominis
1069	LLD_HC	Non_user	PWY0-1297:_superpathway_of_purine_deoxyribonucleosides_degradation|g__Anaerotruncus.s__Anaerotruncus_colihominis	LLD	0	Anaerotruncus_colihominis
1070	LLD_HC	Non_user	PWY0-1297:_superpathway_of_purine_deoxyribonucleosides_degradation|g__Anaerotruncus.s__Anaerotruncus_colihominis	LLD	0	Anaerotruncus_colihominis
1071	LLD_HC	Non_user	PWY0-1297:_superpathway_of_purine_deoxyribonucleosides_degradation|g__Anaerotruncus.s__Anaerotruncus_colihominis	LLD	0	Anaerotruncus_colihominis
1072	LLD_HC	Non_user	PWY0-1297:_superpathway_of_purine_deoxyribonucleosides_degradation|g__Anaerotruncus.s__Anaerotruncus_colihominis	LLD	0	Anaerotruncus_colihominis
1073	LLD_IBS	Non_user	PWY0-1297:_superpathway_of_purine_deoxyribonucleosides_degradation|g__Anaerotruncus.s__Anaerotruncus_colihominis	LLD	0	Anaerotruncus_colihominis
1074	LLD_HC	Non_user	PWY0-1297:_superpathway_of_purine_deoxyribonucleosides_degradation|g__Anaerotruncus.s__Anaerotruncus_colihominis	LLD	0	Anaerotruncus_colihominis
1075	LLD_HC	User	PWY0-1297:_superpathway_of_purine_deoxyribonucleosides_degradation|g__Anaerotruncus.s__Anaerotruncus_colihominis	LLD	0	Anaerotruncus_colihominis
1076	LLD_IBS	Non_user	PWY0-1297:_superpathway_of_purine_deoxyribonucleosides_degradation|g__Anaerotruncus.s__Anaerotruncus_colihominis	LLD	0	Anaerotruncus_colihominis
1077	LLD_HC	Non_user	PWY0-1297:_superpathway_of_purine_deoxyribonucleosides_degradation|g__Anaerotruncus.s__Anaerotruncus_colihominis	LLD	0	Anaerotruncus_colihominis
1078	LLD_HC	Non_user	PWY0-1297:_superpathway_of_purine_deoxyribonucleosides_degradation|g__Anaerotruncus.s__Anaerotruncus_colihominis	LLD	0	Anaerotruncus_colihominis
1079	LLD_HC	Non_user	PWY0-1297:_superpathway_of_purine_deoxyribonucleosides_degradation|g__Anaerotruncus.s__Anaerotruncus_colihominis	LLD	0	Anaerotruncus_colihominis
1080	LLD_HC	Non_user	PWY0-1297:_superpathway_of_purine_deoxyribonucleosides_degradation|g__Anaerotruncus.s__Anaerotruncus_colihominis	LLD	0	Anaerotruncus_colihominis
1081	LLD_HC	Non_user	PWY0-1297:_superpathway_of_purine_deoxyribonucleosides_degradation|g__Anaerotruncus.s__Anaerotruncus_colihominis	LLD	0	Anaerotruncus_colihominis
1082	LLD_IBS	Non_user	PWY0-1297:_superpathway_of_purine_deoxyribonucleosides_degradation|g__Anaerotruncus.s__Anaerotruncus_colihominis	LLD	0	Anaerotruncus_colihominis
1083	LLD_HC	Non_user	PWY0-1297:_superpathway_of_purine_deoxyribonucleosides_degradation|g__Anaerotruncus.s__Anaerotruncus_colihominis	LLD	0	Anaerotruncus_colihominis
1084	LLD_HC	Non_user	PWY0-1297:_superpathway_of_purine_deoxyribonucleosides_degradation|g__Anaerotruncus.s__Anaerotruncus_colihominis	LLD	0	Anaerotruncus_colihominis
1085	LLD_HC	Non_user	PWY0-1297:_superpathway_of_purine_deoxyribonucleosides_degradation|g__Anaerotruncus.s__Anaerotruncus_colihominis	LLD	0	Anaerotruncus_colihominis
1086	LLD_HC	Non_user	PWY0-1297:_superpathway_of_purine_deoxyribonucleosides_degradation|g__Anaerotruncus.s__Anaerotruncus_colihominis	LLD	0	Anaerotruncus_colihominis
1087	LLD_IBS	Non_user	PWY0-1297:_superpathway_of_purine_deoxyribonucleosides_degradation|g__Anaerotruncus.s__Anaerotruncus_colihominis	LLD	0	Anaerotruncus_colihominis
1088	LLD_HC	Non_user	PWY0-1297:_superpathway_of_purine_deoxyribonucleosides_degradation|g__Anaerotruncus.s__Anaerotruncus_colihominis	LLD	0	Anaerotruncus_colihominis
1089	LLD_HC	Non_user	PWY0-1297:_superpathway_of_purine_deoxyribonucleosides_degradation|g__Anaerotruncus.s__Anaerotruncus_colihominis	LLD	0	Anaerotruncus_colihominis
1090	LLD_IBS	Non_user	PWY0-1297:_superpathway_of_purine_deoxyribonucleosides_degradation|g__Anaerotruncus.s__Anaerotruncus_colihominis	LLD	0	Anaerotruncus_colihominis
1091	LLD_HC	Non_user	PWY0-1297:_superpathway_of_purine_deoxyribonucleosides_degradation|g__Anaerotruncus.s__Anaerotruncus_colihominis	LLD	0	Anaerotruncus_colihominis
1092	LLD_IBS	Non_user	PWY0-1297:_superpathway_of_purine_deoxyribonucleosides_degradation|g__Anaerotruncus.s__Anaerotruncus_colihominis	LLD	0	Anaerotruncus_colihominis
1093	LLD_HC	Non_user	PWY0-1297:_superpathway_of_purine_deoxyribonucleosides_degradation|g__Anaerotruncus.s__Anaerotruncus_colihominis	LLD	0	Anaerotruncus_colihominis
1094	LLD_HC	Non_user	PWY0-1297:_superpathway_of_purine_deoxyribonucleosides_degradation|g__Anaerotruncus.s__Anaerotruncus_colihominis	LLD	0	Anaerotruncus_colihominis
1095	LLD_IBS	Non_user	PWY0-1297:_superpathway_of_purine_deoxyribonucleosides_degradation|g__Anaerotruncus.s__Anaerotruncus_colihominis	LLD	0	Anaerotruncus_colihominis
1096	LLD_HC	Non_user	PWY0-1297:_superpathway_of_purine_deoxyribonucleosides_degradation|g__Anaerotruncus.s__Anaerotruncus_colihominis	LLD	0	Anaerotruncus_colihominis
1097	LLD_HC	Non_user	PWY0-1297:_superpathway_of_purine_deoxyribonucleosides_degradation|g__Anaerotruncus.s__Anaerotruncus_colihominis	LLD	0	Anaerotruncus_colihominis
1098	LLD_IBS	Non_user	PWY0-1297:_superpathway_of_purine_deoxyribonucleosides_degradation|g__Anaerotruncus.s__Anaerotruncus_colihominis	LLD	0	Anaerotruncus_colihominis
1099	LLD_HC	Non_user	PWY0-1297:_superpathway_of_purine_deoxyribonucleosides_degradation|g__Anaerotruncus.s__Anaerotruncus_colihominis	LLD	0	Anaerotruncus_colihominis
1100	LLD_HC	Non_user	PWY0-1297:_superpathway_of_purine_deoxyribonucleosides_degradation|g__Anaerotruncus.s__Anaerotruncus_colihominis	LLD	0	Anaerotruncus_colihominis
1101	LLD_IBS	Non_user	PWY0-1297:_superpathway_of_purine_deoxyribonucleosides_degradation|g__Anaerotruncus.s__Anaerotruncus_colihominis	LLD	0	Anaerotruncus_colihominis
1102	LLD_HC	Non_user	PWY0-1297:_superpathway_of_purine_deoxyribonucleosides_degradation|g__Anaerotruncus.s__Anaerotruncus_colihominis	LLD	0	Anaerotruncus_colihominis
1103	LLD_HC	Non_user	PWY0-1297:_superpathway_of_purine_deoxyribonucleosides_degradation|g__Anaerotruncus.s__Anaerotruncus_colihominis	LLD	0	Anaerotruncus_colihominis
1104	LLD_HC	Non_user	PWY0-1297:_superpathway_of_purine_deoxyribonucleosides_degradation|g__Anaerotruncus.s__Anaerotruncus_colihominis	LLD	0	Anaerotruncus_colihominis
1105	LLD_HC	Non_user	PWY0-1297:_superpathway_of_purine_deoxyribonucleosides_degradation|g__Anaerotruncus.s__Anaerotruncus_colihominis	LLD	0	Anaerotruncus_colihominis
1106	LLD_IBS	Non_user	PWY0-1297:_superpathway_of_purine_deoxyribonucleosides_degradation|g__Anaerotruncus.s__Anaerotruncus_colihominis	LLD	0	Anaerotruncus_colihominis
1107	LLD_HC	Non_user	PWY0-1297:_superpathway_of_purine_deoxyribonucleosides_degradation|g__Anaerotruncus.s__Anaerotruncus_colihominis	LLD	0	Anaerotruncus_colihominis
1108	LLD_HC	Non_user	PWY0-1297:_superpathway_of_purine_deoxyribonucleosides_degradation|g__Anaerotruncus.s__Anaerotruncus_colihominis	LLD	0	Anaerotruncus_colihominis
1109	LLD_HC	User	PWY0-1297:_superpathway_of_purine_deoxyribonucleosides_degradation|g__Anaerotruncus.s__Anaerotruncus_colihominis	LLD	0	Anaerotruncus_colihominis
1110	LLD_HC	Non_user	PWY0-1297:_superpathway_of_purine_deoxyribonucleosides_degradation|g__Anaerotruncus.s__Anaerotruncus_colihominis	LLD	0	Anaerotruncus_colihominis
1111	LLD_HC	Non_user	PWY0-1297:_superpathway_of_purine_deoxyribonucleosides_degradation|g__Anaerotruncus.s__Anaerotruncus_colihominis	LLD	0	Anaerotruncus_colihominis
1112	LLD_HC	Non_user	PWY0-1297:_superpathway_of_purine_deoxyribonucleosides_degradation|g__Anaerotruncus.s__Anaerotruncus_colihominis	LLD	0	Anaerotruncus_colihominis
1113	LLD_HC	Non_user	PWY0-1297:_superpathway_of_purine_deoxyribonucleosides_degradation|g__Anaerotruncus.s__Anaerotruncus_colihominis	LLD	0	Anaerotruncus_colihominis
1114	LLD_HC	Non_user	PWY0-1297:_superpathway_of_purine_deoxyribonucleosides_degradation|g__Anaerotruncus.s__Anaerotruncus_colihominis	LLD	0	Anaerotruncus_colihominis
1115	LLD_IBS	Non_user	PWY0-1297:_superpathway_of_purine_deoxyribonucleosides_degradation|g__Anaerotruncus.s__Anaerotruncus_colihominis	LLD	0	Anaerotruncus_colihominis
1116	LLD_HC	Non_user	PWY0-1297:_superpathway_of_purine_deoxyribonucleosides_degradation|g__Anaerotruncus.s__Anaerotruncus_colihominis	LLD	0	Anaerotruncus_colihominis
1117	LLD_HC	Non_user	PWY0-1297:_superpathway_of_purine_deoxyribonucleosides_degradation|g__Anaerotruncus.s__Anaerotruncus_colihominis	LLD	0	Anaerotruncus_colihominis
1118	LLD_HC	Non_user	PWY0-1297:_superpathway_of_purine_deoxyribonucleosides_degradation|g__Anaerotruncus.s__Anaerotruncus_colihominis	LLD	0	Anaerotruncus_colihominis
1119	LLD_HC	Non_user	PWY0-1297:_superpathway_of_purine_deoxyribonucleosides_degradation|g__Anaerotruncus.s__Anaerotruncus_colihominis	LLD	0	Anaerotruncus_colihominis
1120	LLD_HC	Non_user	PWY0-1297:_superpathway_of_purine_deoxyribonucleosides_degradation|g__Anaerotruncus.s__Anaerotruncus_colihominis	LLD	0	Anaerotruncus_colihominis
1121	LLD_HC	Non_user	PWY0-1297:_superpathway_of_purine_deoxyribonucleosides_degradation|g__Anaerotruncus.s__Anaerotruncus_colihominis	LLD	0	Anaerotruncus_colihominis
1122	LLD_IBS	User	PWY0-1297:_superpathway_of_purine_deoxyribonucleosides_degradation|g__Anaerotruncus.s__Anaerotruncus_colihominis	LLD	0	Anaerotruncus_colihominis
1123	LLD_HC	Non_user	PWY0-1297:_superpathway_of_purine_deoxyribonucleosides_degradation|g__Anaerotruncus.s__Anaerotruncus_colihominis	LLD	0	Anaerotruncus_colihominis
1124	LLD_HC	Non_user	PWY0-1297:_superpathway_of_purine_deoxyribonucleosides_degradation|g__Anaerotruncus.s__Anaerotruncus_colihominis	LLD	0	Anaerotruncus_colihominis
1125	LLD_HC	Non_user	PWY0-1297:_superpathway_of_purine_deoxyribonucleosides_degradation|g__Anaerotruncus.s__Anaerotruncus_colihominis	LLD	0	Anaerotruncus_colihominis
1126	LLD_IBS	Non_user	PWY0-1297:_superpathway_of_purine_deoxyribonucleosides_degradation|g__Anaerotruncus.s__Anaerotruncus_colihominis	LLD	0	Anaerotruncus_colihominis
1127	LLD_HC	Non_user	PWY0-1297:_superpathway_of_purine_deoxyribonucleosides_degradation|g__Anaerotruncus.s__Anaerotruncus_colihominis	LLD	0	Anaerotruncus_colihominis
1128	LLD_HC	Non_user	PWY0-1297:_superpathway_of_purine_deoxyribonucleosides_degradation|g__Anaerotruncus.s__Anaerotruncus_colihominis	LLD	0	Anaerotruncus_colihominis
1129	LLD_IBS	Non_user	PWY0-1297:_superpathway_of_purine_deoxyribonucleosides_degradation|g__Anaerotruncus.s__Anaerotruncus_colihominis	LLD	0	Anaerotruncus_colihominis
1130	LLD_IBS	Non_user	PWY0-1297:_superpathway_of_purine_deoxyribonucleosides_degradation|g__Anaerotruncus.s__Anaerotruncus_colihominis	LLD	0	Anaerotruncus_colihominis
1131	LLD_HC	Non_user	PWY0-1297:_superpathway_of_purine_deoxyribonucleosides_degradation|g__Anaerotruncus.s__Anaerotruncus_colihominis	LLD	0	Anaerotruncus_colihominis
1132	LLD_HC	Non_user	PWY0-1297:_superpathway_of_purine_deoxyribonucleosides_degradation|g__Anaerotruncus.s__Anaerotruncus_colihominis	LLD	0	Anaerotruncus_colihominis
1133	LLD_IBS	Non_user	PWY0-1297:_superpathway_of_purine_deoxyribonucleosides_degradation|g__Anaerotruncus.s__Anaerotruncus_colihominis	LLD	0	Anaerotruncus_colihominis
1134	LLD_IBS	Non_user	PWY0-1297:_superpathway_of_purine_deoxyribonucleosides_degradation|g__Anaerotruncus.s__Anaerotruncus_colihominis	LLD	0	Anaerotruncus_colihominis
1135	LLD_HC	User	PWY0-1297:_superpathway_of_purine_deoxyribonucleosides_degradation|g__Anaerotruncus.s__Anaerotruncus_colihominis	LLD	0	Anaerotruncus_colihominis
1136	LLD_HC	Non_user	PWY0-1297:_superpathway_of_purine_deoxyribonucleosides_degradation|g__Anaerotruncus.s__Anaerotruncus_colihominis	LLD	0	Anaerotruncus_colihominis
1137	LLD_HC	Non_user	PWY0-1297:_superpathway_of_purine_deoxyribonucleosides_degradation|g__Anaerotruncus.s__Anaerotruncus_colihominis	LLD	0	Anaerotruncus_colihominis
1138	LLD_HC	Non_user	PWY0-1297:_superpathway_of_purine_deoxyribonucleosides_degradation|g__Anaerotruncus.s__Anaerotruncus_colihominis	LLD	0	Anaerotruncus_colihominis
1139	LLD_HC	User	PWY0-1297:_superpathway_of_purine_deoxyribonucleosides_degradation|g__Anaerotruncus.s__Anaerotruncus_colihominis	LLD	0	Anaerotruncus_colihominis
1140	LLD_HC	Non_user	PWY0-1297:_superpathway_of_purine_deoxyribonucleosides_degradation|g__Anaerotruncus.s__Anaerotruncus_colihominis	LLD	0	Anaerotruncus_colihominis
1141	LLD_HC	Non_user	PWY0-1297:_superpathway_of_purine_deoxyribonucleosides_degradation|g__Anaerotruncus.s__Anaerotruncus_colihominis	LLD	0	Anaerotruncus_colihominis
1142	LLD_HC	Non_user	PWY0-1297:_superpathway_of_purine_deoxyribonucleosides_degradation|g__Anaerotruncus.s__Anaerotruncus_colihominis	LLD	0	Anaerotruncus_colihominis
1143	LLD_IBS	Non_user	PWY0-1297:_superpathway_of_purine_deoxyribonucleosides_degradation|g__Anaerotruncus.s__Anaerotruncus_colihominis	LLD	0	Anaerotruncus_colihominis
1144	LLD_HC	Non_user	PWY0-1297:_superpathway_of_purine_deoxyribonucleosides_degradation|g__Anaerotruncus.s__Anaerotruncus_colihominis	LLD	0	Anaerotruncus_colihominis
1145	LLD_HC	Non_user	PWY0-1297:_superpathway_of_purine_deoxyribonucleosides_degradation|g__Anaerotruncus.s__Anaerotruncus_colihominis	LLD	0	Anaerotruncus_colihominis
1146	LLD_HC	Non_user	PWY0-1297:_superpathway_of_purine_deoxyribonucleosides_degradation|g__Anaerotruncus.s__Anaerotruncus_colihominis	LLD	0	Anaerotruncus_colihominis
1147	LLD_HC	Non_user	PWY0-1297:_superpathway_of_purine_deoxyribonucleosides_degradation|g__Anaerotruncus.s__Anaerotruncus_colihominis	LLD	0	Anaerotruncus_colihominis
1148	LLD_HC	Non_user	PWY0-1297:_superpathway_of_purine_deoxyribonucleosides_degradation|g__Anaerotruncus.s__Anaerotruncus_colihominis	LLD	0	Anaerotruncus_colihominis
1149	LLD_IBS	Non_user	PWY0-1297:_superpathway_of_purine_deoxyribonucleosides_degradation|g__Anaerotruncus.s__Anaerotruncus_colihominis	LLD	0	Anaerotruncus_colihominis
1150	LLD_HC	Non_user	PWY0-1297:_superpathway_of_purine_deoxyribonucleosides_degradation|g__Anaerotruncus.s__Anaerotruncus_colihominis	LLD	0	Anaerotruncus_colihominis
1151	LLD_HC	User	PWY0-1297:_superpathway_of_purine_deoxyribonucleosides_degradation|g__Anaerotruncus.s__Anaerotruncus_colihominis	LLD	0	Anaerotruncus_colihominis
1152	LLD_HC	Non_user	PWY0-1297:_superpathway_of_purine_deoxyribonucleosides_degradation|g__Anaerotruncus.s__Anaerotruncus_colihominis	LLD	0	Anaerotruncus_colihominis
1153	LLD_IBS	Non_user	PWY0-1297:_superpathway_of_purine_deoxyribonucleosides_degradation|g__Anaerotruncus.s__Anaerotruncus_colihominis	LLD	0	Anaerotruncus_colihominis
1154	LLD_IBS	Non_user	PWY0-1297:_superpathway_of_purine_deoxyribonucleosides_degradation|g__Anaerotruncus.s__Anaerotruncus_colihominis	LLD	0	Anaerotruncus_colihominis
1155	LLD_HC	Non_user	PWY0-1297:_superpathway_of_purine_deoxyribonucleosides_degradation|g__Anaerotruncus.s__Anaerotruncus_colihominis	LLD	0	Anaerotruncus_colihominis
1156	LLD_HC	Non_user	PWY0-1297:_superpathway_of_purine_deoxyribonucleosides_degradation|g__Anaerotruncus.s__Anaerotruncus_colihominis	LLD	0	Anaerotruncus_colihominis
1157	LLD_HC	Non_user	PWY0-1297:_superpathway_of_purine_deoxyribonucleosides_degradation|g__Anaerotruncus.s__Anaerotruncus_colihominis	LLD	0	Anaerotruncus_colihominis
1158	LLD_HC	Non_user	PWY0-1297:_superpathway_of_purine_deoxyribonucleosides_degradation|g__Anaerotruncus.s__Anaerotruncus_colihominis	LLD	0	Anaerotruncus_colihominis
1159	LLD_IBS	User	PWY0-1297:_superpathway_of_purine_deoxyribonucleosides_degradation|g__Anaerotruncus.s__Anaerotruncus_colihominis	LLD	0	Anaerotruncus_colihominis
1160	LLD_HC	Non_user	PWY0-1297:_superpathway_of_purine_deoxyribonucleosides_degradation|g__Anaerotruncus.s__Anaerotruncus_colihominis	LLD	0	Anaerotruncus_colihominis
1161	LLD_HC	Non_user	PWY0-1297:_superpathway_of_purine_deoxyribonucleosides_degradation|g__Anaerotruncus.s__Anaerotruncus_colihominis	LLD	0	Anaerotruncus_colihominis
1162	LLD_HC	Non_user	PWY0-1297:_superpathway_of_purine_deoxyribonucleosides_degradation|g__Anaerotruncus.s__Anaerotruncus_colihominis	LLD	0	Anaerotruncus_colihominis
1163	LLD_IBS	User	PWY0-1297:_superpathway_of_purine_deoxyribonucleosides_degradation|g__Anaerotruncus.s__Anaerotruncus_colihominis	LLD	0	Anaerotruncus_colihominis
1164	LLD_IBS	Non_user	PWY0-1297:_superpathway_of_purine_deoxyribonucleosides_degradation|g__Anaerotruncus.s__Anaerotruncus_colihominis	LLD	0	Anaerotruncus_colihominis
1165	LLD_HC	Non_user	PWY0-1297:_superpathway_of_purine_deoxyribonucleosides_degradation|g__Anaerotruncus.s__Anaerotruncus_colihominis	LLD	0	Anaerotruncus_colihominis
1166	LLD_HC	Non_user	PWY0-1297:_superpathway_of_purine_deoxyribonucleosides_degradation|g__Anaerotruncus.s__Anaerotruncus_colihominis	LLD	0	Anaerotruncus_colihominis
1167	LLD_HC	Non_user	PWY0-1297:_superpathway_of_purine_deoxyribonucleosides_degradation|g__Anaerotruncus.s__Anaerotruncus_colihominis	LLD	0	Anaerotruncus_colihominis
1168	LLD_IBS	Non_user	PWY0-1297:_superpathway_of_purine_deoxyribonucleosides_degradation|g__Anaerotruncus.s__Anaerotruncus_colihominis	LLD	0	Anaerotruncus_colihominis
1169	LLD_IBS	Non_user	PWY0-1297:_superpathway_of_purine_deoxyribonucleosides_degradation|g__Anaerotruncus.s__Anaerotruncus_colihominis	LLD	0	Anaerotruncus_colihominis
1170	LLD_HC	Non_user	PWY0-1297:_superpathway_of_purine_deoxyribonucleosides_degradation|g__Anaerotruncus.s__Anaerotruncus_colihominis	LLD	0	Anaerotruncus_colihominis
1171	LLD_HC	Non_user	PWY0-1297:_superpathway_of_purine_deoxyribonucleosides_degradation|g__Anaerotruncus.s__Anaerotruncus_colihominis	LLD	0	Anaerotruncus_colihominis
1172	LLD_IBS	Non_user	PWY0-1297:_superpathway_of_purine_deoxyribonucleosides_degradation|g__Anaerotruncus.s__Anaerotruncus_colihominis	LLD	0	Anaerotruncus_colihominis
1173	LLD_HC	Non_user	PWY0-1297:_superpathway_of_purine_deoxyribonucleosides_degradation|g__Anaerotruncus.s__Anaerotruncus_colihominis	LLD	0	Anaerotruncus_colihominis
1174	LLD_HC	Non_user	PWY0-1297:_superpathway_of_purine_deoxyribonucleosides_degradation|g__Anaerotruncus.s__Anaerotruncus_colihominis	LLD	0	Anaerotruncus_colihominis
1175	LLD_HC	Non_user	PWY0-1297:_superpathway_of_purine_deoxyribonucleosides_degradation|g__Anaerotruncus.s__Anaerotruncus_colihominis	LLD	0	Anaerotruncus_colihominis
1176	LLD_HC	Non_user	PWY0-1297:_superpathway_of_purine_deoxyribonucleosides_degradation|g__Anaerotruncus.s__Anaerotruncus_colihominis	LLD	0	Anaerotruncus_colihominis
1177	LLD_IBS	Non_user	PWY0-1297:_superpathway_of_purine_deoxyribonucleosides_degradation|g__Anaerotruncus.s__Anaerotruncus_colihominis	LLD	0	Anaerotruncus_colihominis
1178	LLD_HC	Non_user	PWY0-1297:_superpathway_of_purine_deoxyribonucleosides_degradation|g__Anaerotruncus.s__Anaerotruncus_colihominis	LLD	0	Anaerotruncus_colihominis
1179	LLD_IBS	Non_user	PWY0-1297:_superpathway_of_purine_deoxyribonucleosides_degradation|g__Anaerotruncus.s__Anaerotruncus_colihominis	LLD	0	Anaerotruncus_colihominis
1180	LLD_HC	Non_user	PWY0-1297:_superpathway_of_purine_deoxyribonucleosides_degradation|g__Anaerotruncus.s__Anaerotruncus_colihominis	LLD	0	Anaerotruncus_colihominis
1181	LLD_HC	Non_user	PWY0-1297:_superpathway_of_purine_deoxyribonucleosides_degradation|g__Anaerotruncus.s__Anaerotruncus_colihominis	LLD	0	Anaerotruncus_colihominis
1182	LLD_IBS	Non_user	PWY0-1297:_superpathway_of_purine_deoxyribonucleosides_degradation|g__Anaerotruncus.s__Anaerotruncus_colihominis	LLD	0	Anaerotruncus_colihominis
1183	LLD_HC	Non_user	PWY0-1297:_superpathway_of_purine_deoxyribonucleosides_degradation|g__Anaerotruncus.s__Anaerotruncus_colihominis	LLD	0	Anaerotruncus_colihominis
1184	LLD_HC	Non_user	PWY0-1297:_superpathway_of_purine_deoxyribonucleosides_degradation|g__Anaerotruncus.s__Anaerotruncus_colihominis	LLD	0	Anaerotruncus_colihominis
1185	LLD_IBS	Non_user	PWY0-1297:_superpathway_of_purine_deoxyribonucleosides_degradation|g__Anaerotruncus.s__Anaerotruncus_colihominis	LLD	0	Anaerotruncus_colihominis
1186	LLD_HC	Non_user	PWY0-1297:_superpathway_of_purine_deoxyribonucleosides_degradation|g__Anaerotruncus.s__Anaerotruncus_colihominis	LLD	0	Anaerotruncus_colihominis
1187	LLD_HC	Non_user	PWY0-1297:_superpathway_of_purine_deoxyribonucleosides_degradation|g__Anaerotruncus.s__Anaerotruncus_colihominis	LLD	0	Anaerotruncus_colihominis
1188	LLD_HC	Non_user	PWY0-1297:_superpathway_of_purine_deoxyribonucleosides_degradation|g__Anaerotruncus.s__Anaerotruncus_colihominis	LLD	0	Anaerotruncus_colihominis
1189	LLD_HC	Non_user	PWY0-1297:_superpathway_of_purine_deoxyribonucleosides_degradation|g__Anaerotruncus.s__Anaerotruncus_colihominis	LLD	0	Anaerotruncus_colihominis
1190	LLD_HC	Non_user	PWY0-1297:_superpathway_of_purine_deoxyribonucleosides_degradation|g__Anaerotruncus.s__Anaerotruncus_colihominis	LLD	0	Anaerotruncus_colihominis
1191	LLD_HC	Non_user	PWY0-1297:_superpathway_of_purine_deoxyribonucleosides_degradation|g__Anaerotruncus.s__Anaerotruncus_colihominis	LLD	0	Anaerotruncus_colihominis
1192	LLD_HC	Non_user	PWY0-1297:_superpathway_of_purine_deoxyribonucleosides_degradation|g__Anaerotruncus.s__Anaerotruncus_colihominis	LLD	0	Anaerotruncus_colihominis
1193	LLD_HC	Non_user	PWY0-1297:_superpathway_of_purine_deoxyribonucleosides_degradation|g__Anaerotruncus.s__Anaerotruncus_colihominis	LLD	0	Anaerotruncus_colihominis
1194	LLD_IBS	Non_user	PWY0-1297:_superpathway_of_purine_deoxyribonucleosides_degradation|g__Anaerotruncus.s__Anaerotruncus_colihominis	LLD	0	Anaerotruncus_colihominis
1195	LLD_HC	Non_user	PWY0-1297:_superpathway_of_purine_deoxyribonucleosides_degradation|g__Anaerotruncus.s__Anaerotruncus_colihominis	LLD	0	Anaerotruncus_colihominis
1196	LLD_HC	Non_user	PWY0-1297:_superpathway_of_purine_deoxyribonucleosides_degradation|g__Anaerotruncus.s__Anaerotruncus_colihominis	LLD	0	Anaerotruncus_colihominis
1197	LLD_HC	Non_user	PWY0-1297:_superpathway_of_purine_deoxyribonucleosides_degradation|g__Anaerotruncus.s__Anaerotruncus_colihominis	LLD	0	Anaerotruncus_colihominis
1198	LLD_HC	Non_user	PWY0-1297:_superpathway_of_purine_deoxyribonucleosides_degradation|g__Anaerotruncus.s__Anaerotruncus_colihominis	LLD	0	Anaerotruncus_colihominis
1199	LLD_IBS	User	PWY0-1297:_superpathway_of_purine_deoxyribonucleosides_degradation|g__Anaerotruncus.s__Anaerotruncus_colihominis	LLD	0	Anaerotruncus_colihominis
1200	LLD_HC	User	PWY0-1297:_superpathway_of_purine_deoxyribonucleosides_degradation|g__Anaerotruncus.s__Anaerotruncus_colihominis	LLD	0	Anaerotruncus_colihominis
1201	LLD_HC	Non_user	PWY0-1297:_superpathway_of_purine_deoxyribonucleosides_degradation|g__Anaerotruncus.s__Anaerotruncus_colihominis	LLD	0	Anaerotruncus_colihominis
1202	LLD_IBS	Non_user	PWY0-1297:_superpathway_of_purine_deoxyribonucleosides_degradation|g__Anaerotruncus.s__Anaerotruncus_colihominis	LLD	0	Anaerotruncus_colihominis
1203	LLD_IBS	Non_user	PWY0-1297:_superpathway_of_purine_deoxyribonucleosides_degradation|g__Anaerotruncus.s__Anaerotruncus_colihominis	LLD	0	Anaerotruncus_colihominis
1204	LLD_HC	Non_user	PWY0-1297:_superpathway_of_purine_deoxyribonucleosides_degradation|g__Anaerotruncus.s__Anaerotruncus_colihominis	LLD	0	Anaerotruncus_colihominis
1205	LLD_HC	Non_user	PWY0-1297:_superpathway_of_purine_deoxyribonucleosides_degradation|g__Anaerotruncus.s__Anaerotruncus_colihominis	LLD	0	Anaerotruncus_colihominis
1206	LLD_HC	Non_user	PWY0-1297:_superpathway_of_purine_deoxyribonucleosides_degradation|g__Anaerotruncus.s__Anaerotruncus_colihominis	LLD	0	Anaerotruncus_colihominis
1207	LLD_HC	Non_user	PWY0-1297:_superpathway_of_purine_deoxyribonucleosides_degradation|g__Anaerotruncus.s__Anaerotruncus_colihominis	LLD	0	Anaerotruncus_colihominis
1208	LLD_HC	User	PWY0-1297:_superpathway_of_purine_deoxyribonucleosides_degradation|g__Anaerotruncus.s__Anaerotruncus_colihominis	LLD	0	Anaerotruncus_colihominis
1209	LLD_HC	Non_user	PWY0-1297:_superpathway_of_purine_deoxyribonucleosides_degradation|g__Anaerotruncus.s__Anaerotruncus_colihominis	LLD	0	Anaerotruncus_colihominis
1210	LLD_IBS	Non_user	PWY0-1297:_superpathway_of_purine_deoxyribonucleosides_degradation|g__Anaerotruncus.s__Anaerotruncus_colihominis	LLD	0	Anaerotruncus_colihominis
1211	LLD_IBS	Non_user	PWY0-1297:_superpathway_of_purine_deoxyribonucleosides_degradation|g__Anaerotruncus.s__Anaerotruncus_colihominis	LLD	0	Anaerotruncus_colihominis
1212	LLD_HC	Non_user	PWY0-1297:_superpathway_of_purine_deoxyribonucleosides_degradation|g__Anaerotruncus.s__Anaerotruncus_colihominis	LLD	0	Anaerotruncus_colihominis
1213	LLD_IBS	Non_user	PWY0-1297:_superpathway_of_purine_deoxyribonucleosides_degradation|g__Anaerotruncus.s__Anaerotruncus_colihominis	LLD	0	Anaerotruncus_colihominis
1214	LLD_HC	Non_user	PWY0-1297:_superpathway_of_purine_deoxyribonucleosides_degradation|g__Anaerotruncus.s__Anaerotruncus_colihominis	LLD	0	Anaerotruncus_colihominis
1215	LLD_HC	Non_user	PWY0-1297:_superpathway_of_purine_deoxyribonucleosides_degradation|g__Anaerotruncus.s__Anaerotruncus_colihominis	LLD	0	Anaerotruncus_colihominis
1216	LLD_HC	Non_user	PWY0-1297:_superpathway_of_purine_deoxyribonucleosides_degradation|g__Anaerotruncus.s__Anaerotruncus_colihominis	LLD	0	Anaerotruncus_colihominis
1217	LLD_HC	Non_user	PWY0-1297:_superpathway_of_purine_deoxyribonucleosides_degradation|g__Anaerotruncus.s__Anaerotruncus_colihominis	LLD	0	Anaerotruncus_colihominis
1218	LLD_HC	Non_user	PWY0-1297:_superpathway_of_purine_deoxyribonucleosides_degradation|g__Anaerotruncus.s__Anaerotruncus_colihominis	LLD	0	Anaerotruncus_colihominis
1219	LLD_IBS	Non_user	PWY0-1297:_superpathway_of_purine_deoxyribonucleosides_degradation|g__Anaerotruncus.s__Anaerotruncus_colihominis	LLD	0	Anaerotruncus_colihominis
1220	LLD_HC	Non_user	PWY0-1297:_superpathway_of_purine_deoxyribonucleosides_degradation|g__Anaerotruncus.s__Anaerotruncus_colihominis	LLD	0	Anaerotruncus_colihominis
1221	LLD_HC	Non_user	PWY0-1297:_superpathway_of_purine_deoxyribonucleosides_degradation|g__Anaerotruncus.s__Anaerotruncus_colihominis	LLD	0	Anaerotruncus_colihominis
1222	LLD_IBS	Non_user	PWY0-1297:_superpathway_of_purine_deoxyribonucleosides_degradation|g__Anaerotruncus.s__Anaerotruncus_colihominis	LLD	0	Anaerotruncus_colihominis
1223	LLD_IBS	Non_user	PWY0-1297:_superpathway_of_purine_deoxyribonucleosides_degradation|g__Anaerotruncus.s__Anaerotruncus_colihominis	LLD	0	Anaerotruncus_colihominis
1224	LLD_HC	Non_user	PWY0-1297:_superpathway_of_purine_deoxyribonucleosides_degradation|g__Anaerotruncus.s__Anaerotruncus_colihominis	LLD	0	Anaerotruncus_colihominis
1225	LLD_HC	Non_user	PWY0-1297:_superpathway_of_purine_deoxyribonucleosides_degradation|g__Anaerotruncus.s__Anaerotruncus_colihominis	LLD	0	Anaerotruncus_colihominis
1226	LLD_HC	Non_user	PWY0-1297:_superpathway_of_purine_deoxyribonucleosides_degradation|g__Anaerotruncus.s__Anaerotruncus_colihominis	LLD	0	Anaerotruncus_colihominis
1227	LLD_HC	Non_user	PWY0-1297:_superpathway_of_purine_deoxyribonucleosides_degradation|g__Anaerotruncus.s__Anaerotruncus_colihominis	LLD	0	Anaerotruncus_colihominis
1228	LLD_HC	Non_user	PWY0-1297:_superpathway_of_purine_deoxyribonucleosides_degradation|g__Anaerotruncus.s__Anaerotruncus_colihominis	LLD	0	Anaerotruncus_colihominis
1229	LLD_HC	Non_user	PWY0-1297:_superpathway_of_purine_deoxyribonucleosides_degradation|g__Anaerotruncus.s__Anaerotruncus_colihominis	LLD	0	Anaerotruncus_colihominis
1230	LLD_HC	Non_user	PWY0-1297:_superpathway_of_purine_deoxyribonucleosides_degradation|g__Anaerotruncus.s__Anaerotruncus_colihominis	LLD	0	Anaerotruncus_colihominis
1231	LLD_HC	Non_user	PWY0-1297:_superpathway_of_purine_deoxyribonucleosides_degradation|g__Anaerotruncus.s__Anaerotruncus_colihominis	LLD	0	Anaerotruncus_colihominis
1232	LLD_IBS	Non_user	PWY0-1297:_superpathway_of_purine_deoxyribonucleosides_degradation|g__Anaerotruncus.s__Anaerotruncus_colihominis	LLD	0	Anaerotruncus_colihominis
1233	LLD_HC	Non_user	PWY0-1297:_superpathway_of_purine_deoxyribonucleosides_degradation|g__Anaerotruncus.s__Anaerotruncus_colihominis	LLD	0	Anaerotruncus_colihominis
1234	LLD_IBS	Non_user	PWY0-1297:_superpathway_of_purine_deoxyribonucleosides_degradation|g__Anaerotruncus.s__Anaerotruncus_colihominis	LLD	0	Anaerotruncus_colihominis
1235	LLD_IBS	Non_user	PWY0-1297:_superpathway_of_purine_deoxyribonucleosides_degradation|g__Anaerotruncus.s__Anaerotruncus_colihominis	LLD	0	Anaerotruncus_colihominis
1236	LLD_HC	Non_user	PWY0-1297:_superpathway_of_purine_deoxyribonucleosides_degradation|g__Anaerotruncus.s__Anaerotruncus_colihominis	LLD	0	Anaerotruncus_colihominis
1237	LLD_HC	Non_user	PWY0-1297:_superpathway_of_purine_deoxyribonucleosides_degradation|g__Anaerotruncus.s__Anaerotruncus_colihominis	LLD	0	Anaerotruncus_colihominis
1238	LLD_HC	Non_user	PWY0-1297:_superpathway_of_purine_deoxyribonucleosides_degradation|g__Anaerotruncus.s__Anaerotruncus_colihominis	LLD	0	Anaerotruncus_colihominis
1239	LLD_IBS	Non_user	PWY0-1297:_superpathway_of_purine_deoxyribonucleosides_degradation|g__Anaerotruncus.s__Anaerotruncus_colihominis	LLD	0	Anaerotruncus_colihominis
1240	LLD_IBS	User	PWY0-1297:_superpathway_of_purine_deoxyribonucleosides_degradation|g__Anaerotruncus.s__Anaerotruncus_colihominis	LLD	0	Anaerotruncus_colihominis
1241	LLD_HC	Non_user	PWY0-1297:_superpathway_of_purine_deoxyribonucleosides_degradation|g__Anaerotruncus.s__Anaerotruncus_colihominis	LLD	0	Anaerotruncus_colihominis
1242	LLD_HC	Non_user	PWY0-1297:_superpathway_of_purine_deoxyribonucleosides_degradation|g__Anaerotruncus.s__Anaerotruncus_colihominis	LLD	0	Anaerotruncus_colihominis
1243	LLD_HC	Non_user	PWY0-1297:_superpathway_of_purine_deoxyribonucleosides_degradation|g__Anaerotruncus.s__Anaerotruncus_colihominis	LLD	0	Anaerotruncus_colihominis
1244	LLD_HC	Non_user	PWY0-1297:_superpathway_of_purine_deoxyribonucleosides_degradation|g__Anaerotruncus.s__Anaerotruncus_colihominis	LLD	0	Anaerotruncus_colihominis
1245	LLD_HC	Non_user	PWY0-1297:_superpathway_of_purine_deoxyribonucleosides_degradation|g__Anaerotruncus.s__Anaerotruncus_colihominis	LLD	0	Anaerotruncus_colihominis
1246	LLD_HC	Non_user	PWY0-1297:_superpathway_of_purine_deoxyribonucleosides_degradation|g__Anaerotruncus.s__Anaerotruncus_colihominis	LLD	0	Anaerotruncus_colihominis
1247	LLD_HC	Non_user	PWY0-1297:_superpathway_of_purine_deoxyribonucleosides_degradation|g__Anaerotruncus.s__Anaerotruncus_colihominis	LLD	0	Anaerotruncus_colihominis
1248	LLD_IBS	Non_user	PWY0-1297:_superpathway_of_purine_deoxyribonucleosides_degradation|g__Anaerotruncus.s__Anaerotruncus_colihominis	LLD	0	Anaerotruncus_colihominis
1249	LLD_HC	Non_user	PWY0-1297:_superpathway_of_purine_deoxyribonucleosides_degradation|g__Anaerotruncus.s__Anaerotruncus_colihominis	LLD	0	Anaerotruncus_colihominis
1250	LLD_HC	Non_user	PWY0-1297:_superpathway_of_purine_deoxyribonucleosides_degradation|g__Anaerotruncus.s__Anaerotruncus_colihominis	LLD	0	Anaerotruncus_colihominis
1251	LLD_HC	Non_user	PWY0-1297:_superpathway_of_purine_deoxyribonucleosides_degradation|g__Anaerotruncus.s__Anaerotruncus_colihominis	LLD	0	Anaerotruncus_colihominis
1252	LLD_HC	Non_user	PWY0-1297:_superpathway_of_purine_deoxyribonucleosides_degradation|g__Anaerotruncus.s__Anaerotruncus_colihominis	LLD	0	Anaerotruncus_colihominis
1253	LLD_HC	Non_user	PWY0-1297:_superpathway_of_purine_deoxyribonucleosides_degradation|g__Anaerotruncus.s__Anaerotruncus_colihominis	LLD	0	Anaerotruncus_colihominis
1254	LLD_HC	Non_user	PWY0-1297:_superpathway_of_purine_deoxyribonucleosides_degradation|g__Anaerotruncus.s__Anaerotruncus_colihominis	LLD	0	Anaerotruncus_colihominis
1255	LLD_IBS	Non_user	PWY0-1297:_superpathway_of_purine_deoxyribonucleosides_degradation|g__Anaerotruncus.s__Anaerotruncus_colihominis	LLD	0	Anaerotruncus_colihominis
1256	LLD_HC	Non_user	PWY0-1297:_superpathway_of_purine_deoxyribonucleosides_degradation|g__Anaerotruncus.s__Anaerotruncus_colihominis	LLD	0	Anaerotruncus_colihominis
1257	LLD_HC	User	PWY0-1297:_superpathway_of_purine_deoxyribonucleosides_degradation|g__Anaerotruncus.s__Anaerotruncus_colihominis	LLD	0	Anaerotruncus_colihominis
1258	LLD_HC	Non_user	PWY0-1297:_superpathway_of_purine_deoxyribonucleosides_degradation|g__Anaerotruncus.s__Anaerotruncus_colihominis	LLD	0	Anaerotruncus_colihominis
1259	LLD_HC	Non_user	PWY0-1297:_superpathway_of_purine_deoxyribonucleosides_degradation|g__Anaerotruncus.s__Anaerotruncus_colihominis	LLD	0	Anaerotruncus_colihominis
1260	LLD_IBS	Non_user	PWY0-1297:_superpathway_of_purine_deoxyribonucleosides_degradation|g__Anaerotruncus.s__Anaerotruncus_colihominis	LLD	0	Anaerotruncus_colihominis
1261	LLD_HC	Non_user	PWY0-1297:_superpathway_of_purine_deoxyribonucleosides_degradation|g__Anaerotruncus.s__Anaerotruncus_colihominis	LLD	0	Anaerotruncus_colihominis
1262	LLD_HC	Non_user	PWY0-1297:_superpathway_of_purine_deoxyribonucleosides_degradation|g__Anaerotruncus.s__Anaerotruncus_colihominis	LLD	0	Anaerotruncus_colihominis
1263	LLD_HC	Non_user	PWY0-1297:_superpathway_of_purine_deoxyribonucleosides_degradation|g__Anaerotruncus.s__Anaerotruncus_colihominis	LLD	0	Anaerotruncus_colihominis
1264	LLD_HC	Non_user	PWY0-1297:_superpathway_of_purine_deoxyribonucleosides_degradation|g__Anaerotruncus.s__Anaerotruncus_colihominis	LLD	0	Anaerotruncus_colihominis
1265	LLD_HC	Non_user	PWY0-1297:_superpathway_of_purine_deoxyribonucleosides_degradation|g__Anaerotruncus.s__Anaerotruncus_colihominis	LLD	0	Anaerotruncus_colihominis
1266	LLD_HC	Non_user	PWY0-1297:_superpathway_of_purine_deoxyribonucleosides_degradation|g__Anaerotruncus.s__Anaerotruncus_colihominis	LLD	0	Anaerotruncus_colihominis
1267	LLD_HC	Non_user	PWY0-1297:_superpathway_of_purine_deoxyribonucleosides_degradation|g__Anaerotruncus.s__Anaerotruncus_colihominis	LLD	0	Anaerotruncus_colihominis
1268	LLD_HC	Non_user	PWY0-1297:_superpathway_of_purine_deoxyribonucleosides_degradation|g__Anaerotruncus.s__Anaerotruncus_colihominis	LLD	0	Anaerotruncus_colihominis
1269	LLD_HC	Non_user	PWY0-1297:_superpathway_of_purine_deoxyribonucleosides_degradation|g__Anaerotruncus.s__Anaerotruncus_colihominis	LLD	0	Anaerotruncus_colihominis
1270	LLD_IBS	Non_user	PWY0-1297:_superpathway_of_purine_deoxyribonucleosides_degradation|g__Anaerotruncus.s__Anaerotruncus_colihominis	LLD	0	Anaerotruncus_colihominis
1271	LLD_HC	Non_user	PWY0-1297:_superpathway_of_purine_deoxyribonucleosides_degradation|g__Anaerotruncus.s__Anaerotruncus_colihominis	LLD	0	Anaerotruncus_colihominis
1272	LLD_HC	Non_user	PWY0-1297:_superpathway_of_purine_deoxyribonucleosides_degradation|g__Anaerotruncus.s__Anaerotruncus_colihominis	LLD	0	Anaerotruncus_colihominis
1273	LLD_HC	Non_user	PWY0-1297:_superpathway_of_purine_deoxyribonucleosides_degradation|g__Anaerotruncus.s__Anaerotruncus_colihominis	LLD	0	Anaerotruncus_colihominis
1274	LLD_IBS	Non_user	PWY0-1297:_superpathway_of_purine_deoxyribonucleosides_degradation|g__Anaerotruncus.s__Anaerotruncus_colihominis	LLD	0	Anaerotruncus_colihominis
1275	LLD_HC	Non_user	PWY0-1297:_superpathway_of_purine_deoxyribonucleosides_degradation|g__Anaerotruncus.s__Anaerotruncus_colihominis	LLD	0	Anaerotruncus_colihominis
1276	LLD_HC	Non_user	PWY0-1297:_superpathway_of_purine_deoxyribonucleosides_degradation|g__Anaerotruncus.s__Anaerotruncus_colihominis	LLD	0	Anaerotruncus_colihominis
1277	LLD_HC	Non_user	PWY0-1297:_superpathway_of_purine_deoxyribonucleosides_degradation|g__Anaerotruncus.s__Anaerotruncus_colihominis	LLD	0	Anaerotruncus_colihominis
1278	LLD_HC	User	PWY0-1297:_superpathway_of_purine_deoxyribonucleosides_degradation|g__Anaerotruncus.s__Anaerotruncus_colihominis	LLD	0	Anaerotruncus_colihominis
1279	LLD_HC	Non_user	PWY0-1297:_superpathway_of_purine_deoxyribonucleosides_degradation|g__Anaerotruncus.s__Anaerotruncus_colihominis	LLD	0	Anaerotruncus_colihominis
1280	LLD_HC	Non_user	PWY0-1297:_superpathway_of_purine_deoxyribonucleosides_degradation|g__Anaerotruncus.s__Anaerotruncus_colihominis	LLD	0	Anaerotruncus_colihominis
1281	LLD_HC	Non_user	PWY0-1297:_superpathway_of_purine_deoxyribonucleosides_degradation|g__Anaerotruncus.s__Anaerotruncus_colihominis	LLD	0	Anaerotruncus_colihominis
1282	LLD_HC	Non_user	PWY0-1297:_superpathway_of_purine_deoxyribonucleosides_degradation|g__Anaerotruncus.s__Anaerotruncus_colihominis	LLD	0	Anaerotruncus_colihominis
1283	LLD_HC	Non_user	PWY0-1297:_superpathway_of_purine_deoxyribonucleosides_degradation|g__Anaerotruncus.s__Anaerotruncus_colihominis	LLD	0	Anaerotruncus_colihominis
1284	LLD_HC	Non_user	PWY0-1297:_superpathway_of_purine_deoxyribonucleosides_degradation|g__Anaerotruncus.s__Anaerotruncus_colihominis	LLD	0	Anaerotruncus_colihominis
1285	LLD_IBS	Non_user	PWY0-1297:_superpathway_of_purine_deoxyribonucleosides_degradation|g__Anaerotruncus.s__Anaerotruncus_colihominis	LLD	0	Anaerotruncus_colihominis
1286	LLD_HC	Non_user	PWY0-1297:_superpathway_of_purine_deoxyribonucleosides_degradation|g__Anaerotruncus.s__Anaerotruncus_colihominis	LLD	0	Anaerotruncus_colihominis
1287	LLD_HC	Non_user	PWY0-1297:_superpathway_of_purine_deoxyribonucleosides_degradation|g__Anaerotruncus.s__Anaerotruncus_colihominis	LLD	0	Anaerotruncus_colihominis
1288	LLD_IBS	Non_user	PWY0-1297:_superpathway_of_purine_deoxyribonucleosides_degradation|g__Anaerotruncus.s__Anaerotruncus_colihominis	LLD	0.0123475	Anaerotruncus_colihominis
1289	LLD_HC	Non_user	PWY0-1297:_superpathway_of_purine_deoxyribonucleosides_degradation|g__Anaerotruncus.s__Anaerotruncus_colihominis	LLD	0	Anaerotruncus_colihominis
1290	LLD_HC	Non_user	PWY0-1297:_superpathway_of_purine_deoxyribonucleosides_degradation|g__Anaerotruncus.s__Anaerotruncus_colihominis	LLD	0	Anaerotruncus_colihominis
1291	LLD_HC	Non_user	PWY0-1297:_superpathway_of_purine_deoxyribonucleosides_degradation|g__Anaerotruncus.s__Anaerotruncus_colihominis	LLD	0	Anaerotruncus_colihominis
1292	LLD_IBS	Non_user	PWY0-1297:_superpathway_of_purine_deoxyribonucleosides_degradation|g__Anaerotruncus.s__Anaerotruncus_colihominis	LLD	0	Anaerotruncus_colihominis
1293	LLD_HC	Non_user	PWY0-1297:_superpathway_of_purine_deoxyribonucleosides_degradation|g__Anaerotruncus.s__Anaerotruncus_colihominis	LLD	0	Anaerotruncus_colihominis
1294	LLD_IBS	Non_user	PWY0-1297:_superpathway_of_purine_deoxyribonucleosides_degradation|g__Anaerotruncus.s__Anaerotruncus_colihominis	LLD	0	Anaerotruncus_colihominis
1295	LLD_HC	Non_user	PWY0-1297:_superpathway_of_purine_deoxyribonucleosides_degradation|g__Anaerotruncus.s__Anaerotruncus_colihominis	LLD	0	Anaerotruncus_colihominis
1296	LLD_IBS	User	PWY0-1297:_superpathway_of_purine_deoxyribonucleosides_degradation|g__Anaerotruncus.s__Anaerotruncus_colihominis	LLD	0	Anaerotruncus_colihominis
1297	LLD_HC	Non_user	PWY0-1297:_superpathway_of_purine_deoxyribonucleosides_degradation|g__Anaerotruncus.s__Anaerotruncus_colihominis	LLD	0	Anaerotruncus_colihominis
1298	LLD_HC	Non_user	PWY0-1297:_superpathway_of_purine_deoxyribonucleosides_degradation|g__Anaerotruncus.s__Anaerotruncus_colihominis	LLD	0	Anaerotruncus_colihominis
1299	LLD_HC	Non_user	PWY0-1297:_superpathway_of_purine_deoxyribonucleosides_degradation|g__Anaerotruncus.s__Anaerotruncus_colihominis	LLD	0	Anaerotruncus_colihominis
1300	LLD_IBS	Non_user	PWY0-1297:_superpathway_of_purine_deoxyribonucleosides_degradation|g__Anaerotruncus.s__Anaerotruncus_colihominis	LLD	0	Anaerotruncus_colihominis
1301	LLD_IBS	Non_user	PWY0-1297:_superpathway_of_purine_deoxyribonucleosides_degradation|g__Anaerotruncus.s__Anaerotruncus_colihominis	LLD	0	Anaerotruncus_colihominis
1302	LLD_HC	Non_user	PWY0-1297:_superpathway_of_purine_deoxyribonucleosides_degradation|g__Anaerotruncus.s__Anaerotruncus_colihominis	LLD	0	Anaerotruncus_colihominis
1303	LLD_HC	Non_user	PWY0-1297:_superpathway_of_purine_deoxyribonucleosides_degradation|g__Anaerotruncus.s__Anaerotruncus_colihominis	LLD	0	Anaerotruncus_colihominis
1304	LLD_HC	Non_user	PWY0-1297:_superpathway_of_purine_deoxyribonucleosides_degradation|g__Anaerotruncus.s__Anaerotruncus_colihominis	LLD	0	Anaerotruncus_colihominis
1305	LLD_HC	Non_user	PWY0-1297:_superpathway_of_purine_deoxyribonucleosides_degradation|g__Anaerotruncus.s__Anaerotruncus_colihominis	LLD	0	Anaerotruncus_colihominis
1306	LLD_IBS	Non_user	PWY0-1297:_superpathway_of_purine_deoxyribonucleosides_degradation|g__Anaerotruncus.s__Anaerotruncus_colihominis	LLD	0	Anaerotruncus_colihominis
1307	LLD_HC	Non_user	PWY0-1297:_superpathway_of_purine_deoxyribonucleosides_degradation|g__Anaerotruncus.s__Anaerotruncus_colihominis	LLD	0	Anaerotruncus_colihominis
1308	LLD_HC	User	PWY0-1297:_superpathway_of_purine_deoxyribonucleosides_degradation|g__Anaerotruncus.s__Anaerotruncus_colihominis	LLD	0	Anaerotruncus_colihominis
1309	LLD_HC	User	PWY0-1297:_superpathway_of_purine_deoxyribonucleosides_degradation|g__Anaerotruncus.s__Anaerotruncus_colihominis	LLD	0	Anaerotruncus_colihominis
1310	LLD_HC	Non_user	PWY0-1297:_superpathway_of_purine_deoxyribonucleosides_degradation|g__Anaerotruncus.s__Anaerotruncus_colihominis	LLD	0	Anaerotruncus_colihominis
1311	LLD_HC	Non_user	PWY0-1297:_superpathway_of_purine_deoxyribonucleosides_degradation|g__Anaerotruncus.s__Anaerotruncus_colihominis	LLD	0	Anaerotruncus_colihominis
1312	LLD_HC	Non_user	PWY0-1297:_superpathway_of_purine_deoxyribonucleosides_degradation|g__Anaerotruncus.s__Anaerotruncus_colihominis	LLD	0	Anaerotruncus_colihominis
1313	LLD_HC	Non_user	PWY0-1297:_superpathway_of_purine_deoxyribonucleosides_degradation|g__Anaerotruncus.s__Anaerotruncus_colihominis	LLD	0	Anaerotruncus_colihominis
1314	LLD_HC	Non_user	PWY0-1297:_superpathway_of_purine_deoxyribonucleosides_degradation|g__Anaerotruncus.s__Anaerotruncus_colihominis	LLD	0	Anaerotruncus_colihominis
1315	LLD_HC	Non_user	PWY0-1297:_superpathway_of_purine_deoxyribonucleosides_degradation|g__Anaerotruncus.s__Anaerotruncus_colihominis	LLD	0	Anaerotruncus_colihominis
1316	LLD_HC	Non_user	PWY0-1297:_superpathway_of_purine_deoxyribonucleosides_degradation|g__Anaerotruncus.s__Anaerotruncus_colihominis	LLD	0	Anaerotruncus_colihominis
1317	LLD_HC	Non_user	PWY0-1297:_superpathway_of_purine_deoxyribonucleosides_degradation|g__Anaerotruncus.s__Anaerotruncus_colihominis	LLD	0	Anaerotruncus_colihominis
1318	LLD_HC	Non_user	PWY0-1297:_superpathway_of_purine_deoxyribonucleosides_degradation|g__Anaerotruncus.s__Anaerotruncus_colihominis	LLD	0	Anaerotruncus_colihominis
1319	LLD_HC	Non_user	PWY0-1297:_superpathway_of_purine_deoxyribonucleosides_degradation|g__Anaerotruncus.s__Anaerotruncus_colihominis	LLD	0	Anaerotruncus_colihominis
1320	LLD_HC	Non_user	PWY0-1297:_superpathway_of_purine_deoxyribonucleosides_degradation|g__Anaerotruncus.s__Anaerotruncus_colihominis	LLD	0	Anaerotruncus_colihominis
1321	LLD_HC	Non_user	PWY0-1297:_superpathway_of_purine_deoxyribonucleosides_degradation|g__Anaerotruncus.s__Anaerotruncus_colihominis	LLD	0	Anaerotruncus_colihominis
1322	LLD_HC	Non_user	PWY0-1297:_superpathway_of_purine_deoxyribonucleosides_degradation|g__Anaerotruncus.s__Anaerotruncus_colihominis	LLD	0	Anaerotruncus_colihominis
1323	LLD_HC	Non_user	PWY0-1297:_superpathway_of_purine_deoxyribonucleosides_degradation|g__Anaerotruncus.s__Anaerotruncus_colihominis	LLD	0	Anaerotruncus_colihominis
1324	LLD_HC	Non_user	PWY0-1297:_superpathway_of_purine_deoxyribonucleosides_degradation|g__Anaerotruncus.s__Anaerotruncus_colihominis	LLD	0	Anaerotruncus_colihominis
1325	LLD_IBS	User	PWY0-1297:_superpathway_of_purine_deoxyribonucleosides_degradation|g__Anaerotruncus.s__Anaerotruncus_colihominis	LLD	0	Anaerotruncus_colihominis
1326	LLD_HC	Non_user	PWY0-1297:_superpathway_of_purine_deoxyribonucleosides_degradation|g__Anaerotruncus.s__Anaerotruncus_colihominis	LLD	0	Anaerotruncus_colihominis
1327	LLD_HC	Non_user	PWY0-1297:_superpathway_of_purine_deoxyribonucleosides_degradation|g__Anaerotruncus.s__Anaerotruncus_colihominis	LLD	0	Anaerotruncus_colihominis
1328	LLD_HC	User	PWY0-1297:_superpathway_of_purine_deoxyribonucleosides_degradation|g__Anaerotruncus.s__Anaerotruncus_colihominis	LLD	0	Anaerotruncus_colihominis
1329	LLD_IBS	Non_user	PWY0-1297:_superpathway_of_purine_deoxyribonucleosides_degradation|g__Anaerotruncus.s__Anaerotruncus_colihominis	LLD	0	Anaerotruncus_colihominis
1330	LLD_HC	Non_user	PWY0-1297:_superpathway_of_purine_deoxyribonucleosides_degradation|g__Anaerotruncus.s__Anaerotruncus_colihominis	LLD	0	Anaerotruncus_colihominis
1331	LLD_HC	Non_user	PWY0-1297:_superpathway_of_purine_deoxyribonucleosides_degradation|g__Anaerotruncus.s__Anaerotruncus_colihominis	LLD	0	Anaerotruncus_colihominis
1332	LLD_HC	Non_user	PWY0-1297:_superpathway_of_purine_deoxyribonucleosides_degradation|g__Anaerotruncus.s__Anaerotruncus_colihominis	LLD	0	Anaerotruncus_colihominis
1333	LLD_HC	Non_user	PWY0-1297:_superpathway_of_purine_deoxyribonucleosides_degradation|g__Anaerotruncus.s__Anaerotruncus_colihominis	LLD	0	Anaerotruncus_colihominis
1334	LLD_HC	Non_user	PWY0-1297:_superpathway_of_purine_deoxyribonucleosides_degradation|g__Anaerotruncus.s__Anaerotruncus_colihominis	LLD	0	Anaerotruncus_colihominis
1335	LLD_HC	Non_user	PWY0-1297:_superpathway_of_purine_deoxyribonucleosides_degradation|g__Anaerotruncus.s__Anaerotruncus_colihominis	LLD	0	Anaerotruncus_colihominis
1336	LLD_HC	Non_user	PWY0-1297:_superpathway_of_purine_deoxyribonucleosides_degradation|g__Anaerotruncus.s__Anaerotruncus_colihominis	LLD	0	Anaerotruncus_colihominis
1337	LLD_HC	Non_user	PWY0-1297:_superpathway_of_purine_deoxyribonucleosides_degradation|g__Anaerotruncus.s__Anaerotruncus_colihominis	LLD	0	Anaerotruncus_colihominis
1338	LLD_IBS	Non_user	PWY0-1297:_superpathway_of_purine_deoxyribonucleosides_degradation|g__Anaerotruncus.s__Anaerotruncus_colihominis	LLD	0	Anaerotruncus_colihominis
1339	LLD_HC	User	PWY0-1297:_superpathway_of_purine_deoxyribonucleosides_degradation|g__Anaerotruncus.s__Anaerotruncus_colihominis	LLD	0	Anaerotruncus_colihominis
1340	LLD_IBS	Non_user	PWY0-1297:_superpathway_of_purine_deoxyribonucleosides_degradation|g__Anaerotruncus.s__Anaerotruncus_colihominis	LLD	0	Anaerotruncus_colihominis
1341	LLD_HC	Non_user	PWY0-1297:_superpathway_of_purine_deoxyribonucleosides_degradation|g__Anaerotruncus.s__Anaerotruncus_colihominis	LLD	0	Anaerotruncus_colihominis
1342	LLD_HC	Non_user	PWY0-1297:_superpathway_of_purine_deoxyribonucleosides_degradation|g__Anaerotruncus.s__Anaerotruncus_colihominis	LLD	0	Anaerotruncus_colihominis
1343	LLD_HC	Non_user	PWY0-1297:_superpathway_of_purine_deoxyribonucleosides_degradation|g__Anaerotruncus.s__Anaerotruncus_colihominis	LLD	0	Anaerotruncus_colihominis
1344	LLD_HC	Non_user	PWY0-1297:_superpathway_of_purine_deoxyribonucleosides_degradation|g__Anaerotruncus.s__Anaerotruncus_colihominis	LLD	0	Anaerotruncus_colihominis
1345	LLD_HC	User	PWY0-1297:_superpathway_of_purine_deoxyribonucleosides_degradation|g__Anaerotruncus.s__Anaerotruncus_colihominis	LLD	0	Anaerotruncus_colihominis
1346	LLD_HC	Non_user	PWY0-1297:_superpathway_of_purine_deoxyribonucleosides_degradation|g__Anaerotruncus.s__Anaerotruncus_colihominis	LLD	0	Anaerotruncus_colihominis
1347	LLD_HC	Non_user	PWY0-1297:_superpathway_of_purine_deoxyribonucleosides_degradation|g__Anaerotruncus.s__Anaerotruncus_colihominis	LLD	0	Anaerotruncus_colihominis
1348	LLD_HC	Non_user	PWY0-1297:_superpathway_of_purine_deoxyribonucleosides_degradation|g__Anaerotruncus.s__Anaerotruncus_colihominis	LLD	0	Anaerotruncus_colihominis
1349	LLD_IBS	Non_user	PWY0-1297:_superpathway_of_purine_deoxyribonucleosides_degradation|g__Anaerotruncus.s__Anaerotruncus_colihominis	LLD	0	Anaerotruncus_colihominis
1350	LLD_HC	Non_user	PWY0-1297:_superpathway_of_purine_deoxyribonucleosides_degradation|g__Anaerotruncus.s__Anaerotruncus_colihominis	LLD	0	Anaerotruncus_colihominis
1351	LLD_HC	Non_user	PWY0-1297:_superpathway_of_purine_deoxyribonucleosides_degradation|g__Anaerotruncus.s__Anaerotruncus_colihominis	LLD	0	Anaerotruncus_colihominis
1352	LLD_HC	Non_user	PWY0-1297:_superpathway_of_purine_deoxyribonucleosides_degradation|g__Anaerotruncus.s__Anaerotruncus_colihominis	LLD	0	Anaerotruncus_colihominis
1353	LLD_HC	Non_user	PWY0-1297:_superpathway_of_purine_deoxyribonucleosides_degradation|g__Anaerotruncus.s__Anaerotruncus_colihominis	LLD	0	Anaerotruncus_colihominis
1354	LLD_HC	Non_user	PWY0-1297:_superpathway_of_purine_deoxyribonucleosides_degradation|g__Anaerotruncus.s__Anaerotruncus_colihominis	LLD	0	Anaerotruncus_colihominis
1355	LLD_HC	Non_user	PWY0-1297:_superpathway_of_purine_deoxyribonucleosides_degradation|g__Anaerotruncus.s__Anaerotruncus_colihominis	LLD	0	Anaerotruncus_colihominis
1356	LLD_HC	Non_user	PWY0-1297:_superpathway_of_purine_deoxyribonucleosides_degradation|g__Anaerotruncus.s__Anaerotruncus_colihominis	LLD	0	Anaerotruncus_colihominis
1357	LLD_HC	Non_user	PWY0-1297:_superpathway_of_purine_deoxyribonucleosides_degradation|g__Anaerotruncus.s__Anaerotruncus_colihominis	LLD	0	Anaerotruncus_colihominis
1358	LLD_IBS	Non_user	PWY0-1297:_superpathway_of_purine_deoxyribonucleosides_degradation|g__Anaerotruncus.s__Anaerotruncus_colihominis	LLD	0	Anaerotruncus_colihominis
1359	LLD_HC	Non_user	PWY0-1297:_superpathway_of_purine_deoxyribonucleosides_degradation|g__Anaerotruncus.s__Anaerotruncus_colihominis	LLD	0	Anaerotruncus_colihominis
1360	LLD_IBS	User	PWY0-1297:_superpathway_of_purine_deoxyribonucleosides_degradation|g__Anaerotruncus.s__Anaerotruncus_colihominis	LLD	0	Anaerotruncus_colihominis
1361	LLD_IBS	Non_user	PWY0-1297:_superpathway_of_purine_deoxyribonucleosides_degradation|g__Anaerotruncus.s__Anaerotruncus_colihominis	LLD	0	Anaerotruncus_colihominis
1362	LLD_HC	User	PWY0-1297:_superpathway_of_purine_deoxyribonucleosides_degradation|g__Anaerotruncus.s__Anaerotruncus_colihominis	LLD	0	Anaerotruncus_colihominis
1363	LLD_HC	Non_user	PWY0-1297:_superpathway_of_purine_deoxyribonucleosides_degradation|g__Anaerotruncus.s__Anaerotruncus_colihominis	LLD	0	Anaerotruncus_colihominis
1364	LLD_HC	Non_user	PWY0-1297:_superpathway_of_purine_deoxyribonucleosides_degradation|g__Anaerotruncus.s__Anaerotruncus_colihominis	LLD	0	Anaerotruncus_colihominis
1365	LLD_HC	Non_user	PWY0-1297:_superpathway_of_purine_deoxyribonucleosides_degradation|g__Anaerotruncus.s__Anaerotruncus_colihominis	LLD	0	Anaerotruncus_colihominis
1366	LLD_HC	Non_user	PWY0-1297:_superpathway_of_purine_deoxyribonucleosides_degradation|g__Anaerotruncus.s__Anaerotruncus_colihominis	LLD	0	Anaerotruncus_colihominis
1367	LLD_HC	User	PWY0-1297:_superpathway_of_purine_deoxyribonucleosides_degradation|g__Anaerotruncus.s__Anaerotruncus_colihominis	LLD	0	Anaerotruncus_colihominis
1368	LLD_HC	Non_user	PWY0-1297:_superpathway_of_purine_deoxyribonucleosides_degradation|g__Anaerotruncus.s__Anaerotruncus_colihominis	LLD	0	Anaerotruncus_colihominis
1369	LLD_HC	Non_user	PWY0-1297:_superpathway_of_purine_deoxyribonucleosides_degradation|g__Anaerotruncus.s__Anaerotruncus_colihominis	LLD	0	Anaerotruncus_colihominis
1370	LLD_HC	Non_user	PWY0-1297:_superpathway_of_purine_deoxyribonucleosides_degradation|g__Anaerotruncus.s__Anaerotruncus_colihominis	LLD	0	Anaerotruncus_colihominis
1371	LLD_HC	Non_user	PWY0-1297:_superpathway_of_purine_deoxyribonucleosides_degradation|g__Anaerotruncus.s__Anaerotruncus_colihominis	LLD	0	Anaerotruncus_colihominis
1372	LLD_IBS	Non_user	PWY0-1297:_superpathway_of_purine_deoxyribonucleosides_degradation|g__Anaerotruncus.s__Anaerotruncus_colihominis	LLD	0	Anaerotruncus_colihominis
1373	LLD_HC	Non_user	PWY0-1297:_superpathway_of_purine_deoxyribonucleosides_degradation|g__Anaerotruncus.s__Anaerotruncus_colihominis	LLD	0	Anaerotruncus_colihominis
1374	LLD_HC	User	PWY0-1297:_superpathway_of_purine_deoxyribonucleosides_degradation|g__Anaerotruncus.s__Anaerotruncus_colihominis	LLD	0	Anaerotruncus_colihominis
1375	LLD_HC	Non_user	PWY0-1297:_superpathway_of_purine_deoxyribonucleosides_degradation|g__Anaerotruncus.s__Anaerotruncus_colihominis	LLD	0	Anaerotruncus_colihominis
1376	LLD_HC	Non_user	PWY0-1297:_superpathway_of_purine_deoxyribonucleosides_degradation|g__Anaerotruncus.s__Anaerotruncus_colihominis	LLD	0	Anaerotruncus_colihominis
1377	LLD_HC	Non_user	PWY0-1297:_superpathway_of_purine_deoxyribonucleosides_degradation|g__Anaerotruncus.s__Anaerotruncus_colihominis	LLD	0	Anaerotruncus_colihominis
1378	LLD_HC	Non_user	PWY0-1297:_superpathway_of_purine_deoxyribonucleosides_degradation|g__Anaerotruncus.s__Anaerotruncus_colihominis	LLD	0	Anaerotruncus_colihominis
1379	LLD_HC	Non_user	PWY0-1297:_superpathway_of_purine_deoxyribonucleosides_degradation|g__Anaerotruncus.s__Anaerotruncus_colihominis	LLD	0	Anaerotruncus_colihominis
1380	LLD_HC	Non_user	PWY0-1297:_superpathway_of_purine_deoxyribonucleosides_degradation|g__Anaerotruncus.s__Anaerotruncus_colihominis	LLD	0	Anaerotruncus_colihominis
1381	LLD_IBS	Non_user	PWY0-1297:_superpathway_of_purine_deoxyribonucleosides_degradation|g__Anaerotruncus.s__Anaerotruncus_colihominis	LLD	0	Anaerotruncus_colihominis
1382	LLD_HC	Non_user	PWY0-1297:_superpathway_of_purine_deoxyribonucleosides_degradation|g__Anaerotruncus.s__Anaerotruncus_colihominis	LLD	0	Anaerotruncus_colihominis
1383	LLD_HC	Non_user	PWY0-1297:_superpathway_of_purine_deoxyribonucleosides_degradation|g__Anaerotruncus.s__Anaerotruncus_colihominis	LLD	0	Anaerotruncus_colihominis
1384	LLD_HC	Non_user	PWY0-1297:_superpathway_of_purine_deoxyribonucleosides_degradation|g__Anaerotruncus.s__Anaerotruncus_colihominis	LLD	0	Anaerotruncus_colihominis
1385	LLD_HC	Non_user	PWY0-1297:_superpathway_of_purine_deoxyribonucleosides_degradation|g__Anaerotruncus.s__Anaerotruncus_colihominis	LLD	0	Anaerotruncus_colihominis
1386	LLD_HC	Non_user	PWY0-1297:_superpathway_of_purine_deoxyribonucleosides_degradation|g__Anaerotruncus.s__Anaerotruncus_colihominis	LLD	0	Anaerotruncus_colihominis
1387	LLD_HC	Non_user	PWY0-1297:_superpathway_of_purine_deoxyribonucleosides_degradation|g__Anaerotruncus.s__Anaerotruncus_colihominis	LLD	0	Anaerotruncus_colihominis
1388	LLD_IBS	Non_user	PWY0-1297:_superpathway_of_purine_deoxyribonucleosides_degradation|g__Anaerotruncus.s__Anaerotruncus_colihominis	LLD	0	Anaerotruncus_colihominis
1389	LLD_HC	Non_user	PWY0-1297:_superpathway_of_purine_deoxyribonucleosides_degradation|g__Anaerotruncus.s__Anaerotruncus_colihominis	LLD	0	Anaerotruncus_colihominis
1390	LLD_IBS	Non_user	PWY0-1297:_superpathway_of_purine_deoxyribonucleosides_degradation|g__Anaerotruncus.s__Anaerotruncus_colihominis	LLD	0	Anaerotruncus_colihominis
1391	LLD_HC	Non_user	PWY0-1297:_superpathway_of_purine_deoxyribonucleosides_degradation|g__Anaerotruncus.s__Anaerotruncus_colihominis	LLD	0	Anaerotruncus_colihominis
1392	LLD_HC	Non_user	PWY0-1297:_superpathway_of_purine_deoxyribonucleosides_degradation|g__Anaerotruncus.s__Anaerotruncus_colihominis	LLD	0	Anaerotruncus_colihominis
1393	LLD_HC	Non_user	PWY0-1297:_superpathway_of_purine_deoxyribonucleosides_degradation|g__Anaerotruncus.s__Anaerotruncus_colihominis	LLD	0	Anaerotruncus_colihominis
1394	LLD_HC	Non_user	PWY0-1297:_superpathway_of_purine_deoxyribonucleosides_degradation|g__Anaerotruncus.s__Anaerotruncus_colihominis	LLD	0	Anaerotruncus_colihominis
1395	LLD_IBS	Non_user	PWY0-1297:_superpathway_of_purine_deoxyribonucleosides_degradation|g__Anaerotruncus.s__Anaerotruncus_colihominis	LLD	0	Anaerotruncus_colihominis
1396	LLD_HC	Non_user	PWY0-1297:_superpathway_of_purine_deoxyribonucleosides_degradation|g__Anaerotruncus.s__Anaerotruncus_colihominis	LLD	0	Anaerotruncus_colihominis
1397	LLD_IBS	User	PWY0-1297:_superpathway_of_purine_deoxyribonucleosides_degradation|g__Anaerotruncus.s__Anaerotruncus_colihominis	LLD	0	Anaerotruncus_colihominis
1398	LLD_HC	Non_user	PWY0-1297:_superpathway_of_purine_deoxyribonucleosides_degradation|g__Anaerotruncus.s__Anaerotruncus_colihominis	LLD	0	Anaerotruncus_colihominis
1399	LLD_HC	Non_user	PWY0-1297:_superpathway_of_purine_deoxyribonucleosides_degradation|g__Anaerotruncus.s__Anaerotruncus_colihominis	LLD	0	Anaerotruncus_colihominis
1400	LLD_HC	Non_user	PWY0-1297:_superpathway_of_purine_deoxyribonucleosides_degradation|g__Anaerotruncus.s__Anaerotruncus_colihominis	LLD	0	Anaerotruncus_colihominis
1401	LLD_HC	Non_user	PWY0-1297:_superpathway_of_purine_deoxyribonucleosides_degradation|g__Anaerotruncus.s__Anaerotruncus_colihominis	LLD	0	Anaerotruncus_colihominis
1402	LLD_IBS	Non_user	PWY0-1297:_superpathway_of_purine_deoxyribonucleosides_degradation|g__Anaerotruncus.s__Anaerotruncus_colihominis	LLD	0	Anaerotruncus_colihominis
1403	LLD_HC	Non_user	PWY0-1297:_superpathway_of_purine_deoxyribonucleosides_degradation|g__Anaerotruncus.s__Anaerotruncus_colihominis	LLD	0	Anaerotruncus_colihominis
1404	LLD_HC	Non_user	PWY0-1297:_superpathway_of_purine_deoxyribonucleosides_degradation|g__Anaerotruncus.s__Anaerotruncus_colihominis	LLD	0	Anaerotruncus_colihominis
1405	LLD_HC	Non_user	PWY0-1297:_superpathway_of_purine_deoxyribonucleosides_degradation|g__Anaerotruncus.s__Anaerotruncus_colihominis	LLD	0	Anaerotruncus_colihominis
1406	LLD_HC	Non_user	PWY0-1297:_superpathway_of_purine_deoxyribonucleosides_degradation|g__Anaerotruncus.s__Anaerotruncus_colihominis	LLD	0	Anaerotruncus_colihominis
1407	LLD_HC	Non_user	PWY0-1297:_superpathway_of_purine_deoxyribonucleosides_degradation|g__Anaerotruncus.s__Anaerotruncus_colihominis	LLD	0	Anaerotruncus_colihominis
1408	LLD_HC	User	PWY0-1297:_superpathway_of_purine_deoxyribonucleosides_degradation|g__Anaerotruncus.s__Anaerotruncus_colihominis	LLD	0	Anaerotruncus_colihominis
1409	LLD_HC	Non_user	PWY0-1297:_superpathway_of_purine_deoxyribonucleosides_degradation|g__Anaerotruncus.s__Anaerotruncus_colihominis	LLD	0	Anaerotruncus_colihominis
1410	LLD_HC	Non_user	PWY0-1297:_superpathway_of_purine_deoxyribonucleosides_degradation|g__Anaerotruncus.s__Anaerotruncus_colihominis	LLD	0	Anaerotruncus_colihominis
1411	LLD_HC	User	PWY0-1297:_superpathway_of_purine_deoxyribonucleosides_degradation|g__Anaerotruncus.s__Anaerotruncus_colihominis	LLD	0	Anaerotruncus_colihominis
1412	LLD_IBS	Non_user	PWY0-1297:_superpathway_of_purine_deoxyribonucleosides_degradation|g__Anaerotruncus.s__Anaerotruncus_colihominis	LLD	0	Anaerotruncus_colihominis
1413	LLD_HC	Non_user	PWY0-1297:_superpathway_of_purine_deoxyribonucleosides_degradation|g__Anaerotruncus.s__Anaerotruncus_colihominis	LLD	0	Anaerotruncus_colihominis
1414	LLD_HC	User	PWY0-1297:_superpathway_of_purine_deoxyribonucleosides_degradation|g__Anaerotruncus.s__Anaerotruncus_colihominis	LLD	0	Anaerotruncus_colihominis
1415	LLD_HC	Non_user	PWY0-1297:_superpathway_of_purine_deoxyribonucleosides_degradation|g__Anaerotruncus.s__Anaerotruncus_colihominis	LLD	0	Anaerotruncus_colihominis
1416	LLD_HC	Non_user	PWY0-1297:_superpathway_of_purine_deoxyribonucleosides_degradation|g__Anaerotruncus.s__Anaerotruncus_colihominis	LLD	0	Anaerotruncus_colihominis
1417	LLD_HC	Non_user	PWY0-1297:_superpathway_of_purine_deoxyribonucleosides_degradation|g__Anaerotruncus.s__Anaerotruncus_colihominis	LLD	0	Anaerotruncus_colihominis
1418	LLD_HC	Non_user	PWY0-1297:_superpathway_of_purine_deoxyribonucleosides_degradation|g__Anaerotruncus.s__Anaerotruncus_colihominis	LLD	0	Anaerotruncus_colihominis
1419	LLD_IBS	Non_user	PWY0-1297:_superpathway_of_purine_deoxyribonucleosides_degradation|g__Anaerotruncus.s__Anaerotruncus_colihominis	LLD	0	Anaerotruncus_colihominis
1420	LLD_HC	Non_user	PWY0-1297:_superpathway_of_purine_deoxyribonucleosides_degradation|g__Anaerotruncus.s__Anaerotruncus_colihominis	LLD	0	Anaerotruncus_colihominis
1421	LLD_HC	Non_user	PWY0-1297:_superpathway_of_purine_deoxyribonucleosides_degradation|g__Anaerotruncus.s__Anaerotruncus_colihominis	LLD	0	Anaerotruncus_colihominis
1422	LLD_HC	Non_user	PWY0-1297:_superpathway_of_purine_deoxyribonucleosides_degradation|g__Anaerotruncus.s__Anaerotruncus_colihominis	LLD	0	Anaerotruncus_colihominis
1423	LLD_IBS	Non_user	PWY0-1297:_superpathway_of_purine_deoxyribonucleosides_degradation|g__Anaerotruncus.s__Anaerotruncus_colihominis	LLD	0	Anaerotruncus_colihominis
1424	LLD_IBS	Non_user	PWY0-1297:_superpathway_of_purine_deoxyribonucleosides_degradation|g__Anaerotruncus.s__Anaerotruncus_colihominis	LLD	0	Anaerotruncus_colihominis
1425	LLD_HC	Non_user	PWY0-1297:_superpathway_of_purine_deoxyribonucleosides_degradation|g__Anaerotruncus.s__Anaerotruncus_colihominis	LLD	0	Anaerotruncus_colihominis
1426	LLD_HC	Non_user	PWY0-1297:_superpathway_of_purine_deoxyribonucleosides_degradation|g__Anaerotruncus.s__Anaerotruncus_colihominis	LLD	0	Anaerotruncus_colihominis
1427	LLD_IBS	Non_user	PWY0-1297:_superpathway_of_purine_deoxyribonucleosides_degradation|g__Anaerotruncus.s__Anaerotruncus_colihominis	LLD	0	Anaerotruncus_colihominis
1428	LLD_IBS	Non_user	PWY0-1297:_superpathway_of_purine_deoxyribonucleosides_degradation|g__Anaerotruncus.s__Anaerotruncus_colihominis	LLD	0	Anaerotruncus_colihominis
1429	LLD_HC	Non_user	PWY0-1297:_superpathway_of_purine_deoxyribonucleosides_degradation|g__Anaerotruncus.s__Anaerotruncus_colihominis	LLD	0	Anaerotruncus_colihominis
1430	LLD_HC	Non_user	PWY0-1297:_superpathway_of_purine_deoxyribonucleosides_degradation|g__Anaerotruncus.s__Anaerotruncus_colihominis	LLD	0	Anaerotruncus_colihominis
1431	LLD_HC	Non_user	PWY0-1297:_superpathway_of_purine_deoxyribonucleosides_degradation|g__Anaerotruncus.s__Anaerotruncus_colihominis	LLD	0	Anaerotruncus_colihominis
1432	LLD_IBS	Non_user	PWY0-1297:_superpathway_of_purine_deoxyribonucleosides_degradation|g__Anaerotruncus.s__Anaerotruncus_colihominis	LLD	0	Anaerotruncus_colihominis
1433	LLD_HC	Non_user	PWY0-1297:_superpathway_of_purine_deoxyribonucleosides_degradation|g__Anaerotruncus.s__Anaerotruncus_colihominis	LLD	0	Anaerotruncus_colihominis
1434	LLD_HC	Non_user	PWY0-1297:_superpathway_of_purine_deoxyribonucleosides_degradation|g__Anaerotruncus.s__Anaerotruncus_colihominis	LLD	0	Anaerotruncus_colihominis
1435	LLD_HC	Non_user	PWY0-1297:_superpathway_of_purine_deoxyribonucleosides_degradation|g__Anaerotruncus.s__Anaerotruncus_colihominis	LLD	0	Anaerotruncus_colihominis
1436	LLD_HC	Non_user	PWY0-1297:_superpathway_of_purine_deoxyribonucleosides_degradation|g__Anaerotruncus.s__Anaerotruncus_colihominis	LLD	0	Anaerotruncus_colihominis
1437	LLD_HC	Non_user	PWY0-1297:_superpathway_of_purine_deoxyribonucleosides_degradation|g__Anaerotruncus.s__Anaerotruncus_colihominis	LLD	0	Anaerotruncus_colihominis
1438	LLD_IBS	Non_user	PWY0-1297:_superpathway_of_purine_deoxyribonucleosides_degradation|g__Anaerotruncus.s__Anaerotruncus_colihominis	LLD	0	Anaerotruncus_colihominis
1439	LLD_HC	Non_user	PWY0-1297:_superpathway_of_purine_deoxyribonucleosides_degradation|g__Anaerotruncus.s__Anaerotruncus_colihominis	LLD	0	Anaerotruncus_colihominis
1440	LLD_HC	Non_user	PWY0-1297:_superpathway_of_purine_deoxyribonucleosides_degradation|g__Anaerotruncus.s__Anaerotruncus_colihominis	LLD	0	Anaerotruncus_colihominis
1441	LLD_HC	Non_user	PWY0-1297:_superpathway_of_purine_deoxyribonucleosides_degradation|g__Anaerotruncus.s__Anaerotruncus_colihominis	LLD	0	Anaerotruncus_colihominis
1442	LLD_HC	Non_user	PWY0-1297:_superpathway_of_purine_deoxyribonucleosides_degradation|g__Anaerotruncus.s__Anaerotruncus_colihominis	LLD	0	Anaerotruncus_colihominis
1443	LLD_HC	Non_user	PWY0-1297:_superpathway_of_purine_deoxyribonucleosides_degradation|g__Anaerotruncus.s__Anaerotruncus_colihominis	LLD	0	Anaerotruncus_colihominis
1444	LLD_HC	Non_user	PWY0-1297:_superpathway_of_purine_deoxyribonucleosides_degradation|g__Anaerotruncus.s__Anaerotruncus_colihominis	LLD	0	Anaerotruncus_colihominis
1445	LLD_HC	Non_user	PWY0-1297:_superpathway_of_purine_deoxyribonucleosides_degradation|g__Anaerotruncus.s__Anaerotruncus_colihominis	LLD	0	Anaerotruncus_colihominis
1446	LLD_HC	User	PWY0-1297:_superpathway_of_purine_deoxyribonucleosides_degradation|g__Anaerotruncus.s__Anaerotruncus_colihominis	LLD	0	Anaerotruncus_colihominis
1447	LLD_HC	Non_user	PWY0-1297:_superpathway_of_purine_deoxyribonucleosides_degradation|g__Anaerotruncus.s__Anaerotruncus_colihominis	LLD	0	Anaerotruncus_colihominis
1448	LLD_HC	Non_user	PWY0-1297:_superpathway_of_purine_deoxyribonucleosides_degradation|g__Anaerotruncus.s__Anaerotruncus_colihominis	LLD	0	Anaerotruncus_colihominis
1449	LLD_HC	Non_user	PWY0-1297:_superpathway_of_purine_deoxyribonucleosides_degradation|g__Anaerotruncus.s__Anaerotruncus_colihominis	LLD	0	Anaerotruncus_colihominis
1450	LLD_HC	Non_user	PWY0-1297:_superpathway_of_purine_deoxyribonucleosides_degradation|g__Anaerotruncus.s__Anaerotruncus_colihominis	LLD	0	Anaerotruncus_colihominis
1451	LLD_HC	Non_user	PWY0-1297:_superpathway_of_purine_deoxyribonucleosides_degradation|g__Anaerotruncus.s__Anaerotruncus_colihominis	LLD	0	Anaerotruncus_colihominis
1452	LLD_IBS	Non_user	PWY0-1297:_superpathway_of_purine_deoxyribonucleosides_degradation|g__Anaerotruncus.s__Anaerotruncus_colihominis	LLD	0	Anaerotruncus_colihominis
1453	LLD_HC	Non_user	PWY0-1297:_superpathway_of_purine_deoxyribonucleosides_degradation|g__Anaerotruncus.s__Anaerotruncus_colihominis	LLD	0	Anaerotruncus_colihominis
1454	LLD_HC	Non_user	PWY0-1297:_superpathway_of_purine_deoxyribonucleosides_degradation|g__Anaerotruncus.s__Anaerotruncus_colihominis	LLD	0	Anaerotruncus_colihominis
1455	LLD_IBS	Non_user	PWY0-1297:_superpathway_of_purine_deoxyribonucleosides_degradation|g__Anaerotruncus.s__Anaerotruncus_colihominis	LLD	0	Anaerotruncus_colihominis
1456	LLD_HC	User	PWY0-1297:_superpathway_of_purine_deoxyribonucleosides_degradation|g__Anaerotruncus.s__Anaerotruncus_colihominis	LLD	0	Anaerotruncus_colihominis
1457	LLD_HC	Non_user	PWY0-1297:_superpathway_of_purine_deoxyribonucleosides_degradation|g__Anaerotruncus.s__Anaerotruncus_colihominis	LLD	0	Anaerotruncus_colihominis
1458	LLD_HC	Non_user	PWY0-1297:_superpathway_of_purine_deoxyribonucleosides_degradation|g__Anaerotruncus.s__Anaerotruncus_colihominis	LLD	0	Anaerotruncus_colihominis
1459	LLD_HC	Non_user	PWY0-1297:_superpathway_of_purine_deoxyribonucleosides_degradation|g__Anaerotruncus.s__Anaerotruncus_colihominis	LLD	0	Anaerotruncus_colihominis
1460	LLD_HC	User	PWY0-1297:_superpathway_of_purine_deoxyribonucleosides_degradation|g__Anaerotruncus.s__Anaerotruncus_colihominis	LLD	0	Anaerotruncus_colihominis
1461	LLD_HC	Non_user	PWY0-1297:_superpathway_of_purine_deoxyribonucleosides_degradation|g__Anaerotruncus.s__Anaerotruncus_colihominis	LLD	0	Anaerotruncus_colihominis
1462	LLD_HC	Non_user	PWY0-1297:_superpathway_of_purine_deoxyribonucleosides_degradation|g__Anaerotruncus.s__Anaerotruncus_colihominis	LLD	0	Anaerotruncus_colihominis
1463	LLD_HC	Non_user	PWY0-1297:_superpathway_of_purine_deoxyribonucleosides_degradation|g__Anaerotruncus.s__Anaerotruncus_colihominis	LLD	0	Anaerotruncus_colihominis
1464	LLD_IBS	Non_user	PWY0-1297:_superpathway_of_purine_deoxyribonucleosides_degradation|g__Anaerotruncus.s__Anaerotruncus_colihominis	LLD	0	Anaerotruncus_colihominis
1465	LLD_HC	Non_user	PWY0-1297:_superpathway_of_purine_deoxyribonucleosides_degradation|g__Anaerotruncus.s__Anaerotruncus_colihominis	LLD	0	Anaerotruncus_colihominis
1466	LLD_HC	Non_user	PWY0-1297:_superpathway_of_purine_deoxyribonucleosides_degradation|g__Anaerotruncus.s__Anaerotruncus_colihominis	LLD	0	Anaerotruncus_colihominis
1467	LLD_HC	User	PWY0-1297:_superpathway_of_purine_deoxyribonucleosides_degradation|g__Anaerotruncus.s__Anaerotruncus_colihominis	LLD	0	Anaerotruncus_colihominis
1468	LLD_HC	Non_user	PWY0-1297:_superpathway_of_purine_deoxyribonucleosides_degradation|g__Anaerotruncus.s__Anaerotruncus_colihominis	LLD	0	Anaerotruncus_colihominis
1469	LLD_HC	Non_user	PWY0-1297:_superpathway_of_purine_deoxyribonucleosides_degradation|g__Anaerotruncus.s__Anaerotruncus_colihominis	LLD	0	Anaerotruncus_colihominis
1470	LLD_HC	Non_user	PWY0-1297:_superpathway_of_purine_deoxyribonucleosides_degradation|g__Anaerotruncus.s__Anaerotruncus_colihominis	LLD	0	Anaerotruncus_colihominis
1471	LLD_HC	Non_user	PWY0-1297:_superpathway_of_purine_deoxyribonucleosides_degradation|g__Anaerotruncus.s__Anaerotruncus_colihominis	LLD	0	Anaerotruncus_colihominis
1472	LLD_HC	Non_user	PWY0-1297:_superpathway_of_purine_deoxyribonucleosides_degradation|g__Anaerotruncus.s__Anaerotruncus_colihominis	LLD	0	Anaerotruncus_colihominis
1473	LLD_HC	Non_user	PWY0-1297:_superpathway_of_purine_deoxyribonucleosides_degradation|g__Anaerotruncus.s__Anaerotruncus_colihominis	LLD	0	Anaerotruncus_colihominis
1474	LLD_HC	User	PWY0-1297:_superpathway_of_purine_deoxyribonucleosides_degradation|g__Anaerotruncus.s__Anaerotruncus_colihominis	LLD	0	Anaerotruncus_colihominis
1475	LLD_HC	Non_user	PWY0-1297:_superpathway_of_purine_deoxyribonucleosides_degradation|g__Anaerotruncus.s__Anaerotruncus_colihominis	LLD	0	Anaerotruncus_colihominis
1476	LLD_HC	Non_user	PWY0-1297:_superpathway_of_purine_deoxyribonucleosides_degradation|g__Anaerotruncus.s__Anaerotruncus_colihominis	LLD	0	Anaerotruncus_colihominis
1477	LLD_HC	Non_user	PWY0-1297:_superpathway_of_purine_deoxyribonucleosides_degradation|g__Anaerotruncus.s__Anaerotruncus_colihominis	LLD	0	Anaerotruncus_colihominis
1478	LLD_HC	Non_user	PWY0-1297:_superpathway_of_purine_deoxyribonucleosides_degradation|g__Anaerotruncus.s__Anaerotruncus_colihominis	LLD	0	Anaerotruncus_colihominis
1479	LLD_HC	Non_user	PWY0-1297:_superpathway_of_purine_deoxyribonucleosides_degradation|g__Anaerotruncus.s__Anaerotruncus_colihominis	LLD	0	Anaerotruncus_colihominis
1480	LLD_HC	Non_user	PWY0-1297:_superpathway_of_purine_deoxyribonucleosides_degradation|g__Anaerotruncus.s__Anaerotruncus_colihominis	LLD	0	Anaerotruncus_colihominis
1481	LLD_HC	Non_user	PWY0-1297:_superpathway_of_purine_deoxyribonucleosides_degradation|g__Anaerotruncus.s__Anaerotruncus_colihominis	LLD	0	Anaerotruncus_colihominis
1482	LLD_HC	Non_user	PWY0-1297:_superpathway_of_purine_deoxyribonucleosides_degradation|g__Anaerotruncus.s__Anaerotruncus_colihominis	LLD	0	Anaerotruncus_colihominis
1483	LLD_HC	Non_user	PWY0-1297:_superpathway_of_purine_deoxyribonucleosides_degradation|g__Anaerotruncus.s__Anaerotruncus_colihominis	LLD	0	Anaerotruncus_colihominis
1484	LLD_IBS	Non_user	PWY0-1297:_superpathway_of_purine_deoxyribonucleosides_degradation|g__Anaerotruncus.s__Anaerotruncus_colihominis	LLD	0	Anaerotruncus_colihominis
1485	LLD_HC	Non_user	PWY0-1297:_superpathway_of_purine_deoxyribonucleosides_degradation|g__Anaerotruncus.s__Anaerotruncus_colihominis	LLD	0	Anaerotruncus_colihominis
1486	LLD_HC	User	PWY0-1297:_superpathway_of_purine_deoxyribonucleosides_degradation|g__Anaerotruncus.s__Anaerotruncus_colihominis	LLD	0	Anaerotruncus_colihominis
1487	LLD_HC	Non_user	PWY0-1297:_superpathway_of_purine_deoxyribonucleosides_degradation|g__Anaerotruncus.s__Anaerotruncus_colihominis	LLD	0	Anaerotruncus_colihominis
1488	LLD_IBS	Non_user	PWY0-1297:_superpathway_of_purine_deoxyribonucleosides_degradation|g__Anaerotruncus.s__Anaerotruncus_colihominis	LLD	0	Anaerotruncus_colihominis
1489	LLD_HC	User	PWY0-1297:_superpathway_of_purine_deoxyribonucleosides_degradation|g__Anaerotruncus.s__Anaerotruncus_colihominis	LLD	0	Anaerotruncus_colihominis
1490	LLD_HC	Non_user	PWY0-1297:_superpathway_of_purine_deoxyribonucleosides_degradation|g__Anaerotruncus.s__Anaerotruncus_colihominis	LLD	0	Anaerotruncus_colihominis
1491	LLD_HC	Non_user	PWY0-1297:_superpathway_of_purine_deoxyribonucleosides_degradation|g__Anaerotruncus.s__Anaerotruncus_colihominis	LLD	0	Anaerotruncus_colihominis
1492	LLD_IBS	Non_user	PWY0-1297:_superpathway_of_purine_deoxyribonucleosides_degradation|g__Anaerotruncus.s__Anaerotruncus_colihominis	LLD	0	Anaerotruncus_colihominis
1493	LLD_HC	Non_user	PWY0-1297:_superpathway_of_purine_deoxyribonucleosides_degradation|g__Anaerotruncus.s__Anaerotruncus_colihominis	LLD	0	Anaerotruncus_colihominis
1494	LLD_HC	Non_user	PWY0-1297:_superpathway_of_purine_deoxyribonucleosides_degradation|g__Anaerotruncus.s__Anaerotruncus_colihominis	LLD	0	Anaerotruncus_colihominis
1495	LLD_IBS	Non_user	PWY0-1297:_superpathway_of_purine_deoxyribonucleosides_degradation|g__Anaerotruncus.s__Anaerotruncus_colihominis	LLD	0	Anaerotruncus_colihominis
1496	LLD_HC	Non_user	PWY0-1297:_superpathway_of_purine_deoxyribonucleosides_degradation|g__Anaerotruncus.s__Anaerotruncus_colihominis	LLD	0	Anaerotruncus_colihominis
1497	LLD_HC	Non_user	PWY0-1297:_superpathway_of_purine_deoxyribonucleosides_degradation|g__Anaerotruncus.s__Anaerotruncus_colihominis	LLD	0	Anaerotruncus_colihominis
1498	LLD_HC	Non_user	PWY0-1297:_superpathway_of_purine_deoxyribonucleosides_degradation|g__Anaerotruncus.s__Anaerotruncus_colihominis	LLD	0	Anaerotruncus_colihominis
1499	LLD_HC	Non_user	PWY0-1297:_superpathway_of_purine_deoxyribonucleosides_degradation|g__Anaerotruncus.s__Anaerotruncus_colihominis	LLD	0	Anaerotruncus_colihominis
1500	LLD_HC	Non_user	PWY0-1297:_superpathway_of_purine_deoxyribonucleosides_degradation|g__Anaerotruncus.s__Anaerotruncus_colihominis	LLD	0	Anaerotruncus_colihominis
1501	LLD_HC	User	PWY0-1297:_superpathway_of_purine_deoxyribonucleosides_degradation|g__Anaerotruncus.s__Anaerotruncus_colihominis	LLD	0	Anaerotruncus_colihominis
1502	LLD_HC	Non_user	PWY0-1297:_superpathway_of_purine_deoxyribonucleosides_degradation|g__Anaerotruncus.s__Anaerotruncus_colihominis	LLD	0	Anaerotruncus_colihominis
1503	LLD_HC	Non_user	PWY0-1297:_superpathway_of_purine_deoxyribonucleosides_degradation|g__Anaerotruncus.s__Anaerotruncus_colihominis	LLD	0	Anaerotruncus_colihominis
1504	LLD_HC	Non_user	PWY0-1297:_superpathway_of_purine_deoxyribonucleosides_degradation|g__Anaerotruncus.s__Anaerotruncus_colihominis	LLD	0	Anaerotruncus_colihominis
1505	LLD_HC	Non_user	PWY0-1297:_superpathway_of_purine_deoxyribonucleosides_degradation|g__Anaerotruncus.s__Anaerotruncus_colihominis	LLD	0	Anaerotruncus_colihominis
1506	LLD_HC	Non_user	PWY0-1297:_superpathway_of_purine_deoxyribonucleosides_degradation|g__Anaerotruncus.s__Anaerotruncus_colihominis	LLD	0	Anaerotruncus_colihominis
1507	LLD_IBS	Non_user	PWY0-1297:_superpathway_of_purine_deoxyribonucleosides_degradation|g__Anaerotruncus.s__Anaerotruncus_colihominis	LLD	0	Anaerotruncus_colihominis
1508	LLD_HC	Non_user	PWY0-1297:_superpathway_of_purine_deoxyribonucleosides_degradation|g__Anaerotruncus.s__Anaerotruncus_colihominis	LLD	0	Anaerotruncus_colihominis
1509	LLD_HC	Non_user	PWY0-1297:_superpathway_of_purine_deoxyribonucleosides_degradation|g__Anaerotruncus.s__Anaerotruncus_colihominis	LLD	0	Anaerotruncus_colihominis
1510	LLD_HC	Non_user	PWY0-1297:_superpathway_of_purine_deoxyribonucleosides_degradation|g__Anaerotruncus.s__Anaerotruncus_colihominis	LLD	0	Anaerotruncus_colihominis
1511	LLD_IBS	Non_user	PWY0-1297:_superpathway_of_purine_deoxyribonucleosides_degradation|g__Anaerotruncus.s__Anaerotruncus_colihominis	LLD	0	Anaerotruncus_colihominis
1512	LLD_HC	Non_user	PWY0-1297:_superpathway_of_purine_deoxyribonucleosides_degradation|g__Anaerotruncus.s__Anaerotruncus_colihominis	LLD	0	Anaerotruncus_colihominis
1513	LLD_HC	Non_user	PWY0-1297:_superpathway_of_purine_deoxyribonucleosides_degradation|g__Anaerotruncus.s__Anaerotruncus_colihominis	LLD	0	Anaerotruncus_colihominis
1514	LLD_HC	Non_user	PWY0-1297:_superpathway_of_purine_deoxyribonucleosides_degradation|g__Anaerotruncus.s__Anaerotruncus_colihominis	LLD	0	Anaerotruncus_colihominis
1515	LLD_HC	Non_user	PWY0-1297:_superpathway_of_purine_deoxyribonucleosides_degradation|g__Anaerotruncus.s__Anaerotruncus_colihominis	LLD	0	Anaerotruncus_colihominis
1516	LLD_IBS	Non_user	PWY0-1297:_superpathway_of_purine_deoxyribonucleosides_degradation|g__Anaerotruncus.s__Anaerotruncus_colihominis	LLD	0	Anaerotruncus_colihominis
1517	LLD_HC	Non_user	PWY0-1297:_superpathway_of_purine_deoxyribonucleosides_degradation|g__Anaerotruncus.s__Anaerotruncus_colihominis	LLD	0	Anaerotruncus_colihominis
1518	LLD_HC	Non_user	PWY0-1297:_superpathway_of_purine_deoxyribonucleosides_degradation|g__Anaerotruncus.s__Anaerotruncus_colihominis	LLD	0	Anaerotruncus_colihominis
1519	LLD_HC	Non_user	PWY0-1297:_superpathway_of_purine_deoxyribonucleosides_degradation|g__Anaerotruncus.s__Anaerotruncus_colihominis	LLD	0	Anaerotruncus_colihominis
1520	LLD_HC	Non_user	PWY0-1297:_superpathway_of_purine_deoxyribonucleosides_degradation|g__Anaerotruncus.s__Anaerotruncus_colihominis	LLD	0	Anaerotruncus_colihominis
1521	LLD_IBS	Non_user	PWY0-1297:_superpathway_of_purine_deoxyribonucleosides_degradation|g__Anaerotruncus.s__Anaerotruncus_colihominis	LLD	0	Anaerotruncus_colihominis
1522	LLD_IBS	Non_user	PWY0-1297:_superpathway_of_purine_deoxyribonucleosides_degradation|g__Anaerotruncus.s__Anaerotruncus_colihominis	LLD	0	Anaerotruncus_colihominis
1523	LLD_HC	Non_user	PWY0-1297:_superpathway_of_purine_deoxyribonucleosides_degradation|g__Anaerotruncus.s__Anaerotruncus_colihominis	LLD	0	Anaerotruncus_colihominis
1524	LLD_HC	Non_user	PWY0-1297:_superpathway_of_purine_deoxyribonucleosides_degradation|g__Anaerotruncus.s__Anaerotruncus_colihominis	LLD	0	Anaerotruncus_colihominis
1525	LLD_HC	Non_user	PWY0-1297:_superpathway_of_purine_deoxyribonucleosides_degradation|g__Anaerotruncus.s__Anaerotruncus_colihominis	LLD	0	Anaerotruncus_colihominis
1526	LLD_HC	User	PWY0-1297:_superpathway_of_purine_deoxyribonucleosides_degradation|g__Anaerotruncus.s__Anaerotruncus_colihominis	LLD	0	Anaerotruncus_colihominis
1527	LLD_HC	Non_user	PWY0-1297:_superpathway_of_purine_deoxyribonucleosides_degradation|g__Anaerotruncus.s__Anaerotruncus_colihominis	LLD	0	Anaerotruncus_colihominis
1528	LLD_HC	Non_user	PWY0-1297:_superpathway_of_purine_deoxyribonucleosides_degradation|g__Anaerotruncus.s__Anaerotruncus_colihominis	LLD	0	Anaerotruncus_colihominis
1529	LLD_HC	Non_user	PWY0-1297:_superpathway_of_purine_deoxyribonucleosides_degradation|g__Anaerotruncus.s__Anaerotruncus_colihominis	LLD	0	Anaerotruncus_colihominis
1530	LLD_HC	Non_user	PWY0-1297:_superpathway_of_purine_deoxyribonucleosides_degradation|g__Anaerotruncus.s__Anaerotruncus_colihominis	LLD	0	Anaerotruncus_colihominis
1531	LLD_HC	User	PWY0-1297:_superpathway_of_purine_deoxyribonucleosides_degradation|g__Anaerotruncus.s__Anaerotruncus_colihominis	LLD	0	Anaerotruncus_colihominis
1532	LLD_HC	Non_user	PWY0-1297:_superpathway_of_purine_deoxyribonucleosides_degradation|g__Anaerotruncus.s__Anaerotruncus_colihominis	LLD	0	Anaerotruncus_colihominis
1533	LLD_HC	Non_user	PWY0-1297:_superpathway_of_purine_deoxyribonucleosides_degradation|g__Anaerotruncus.s__Anaerotruncus_colihominis	LLD	0	Anaerotruncus_colihominis
1534	LLD_HC	Non_user	PWY0-1297:_superpathway_of_purine_deoxyribonucleosides_degradation|g__Anaerotruncus.s__Anaerotruncus_colihominis	LLD	0	Anaerotruncus_colihominis
1535	LLD_HC	Non_user	PWY0-1297:_superpathway_of_purine_deoxyribonucleosides_degradation|g__Anaerotruncus.s__Anaerotruncus_colihominis	LLD	0	Anaerotruncus_colihominis
1536	LLD_HC	Non_user	PWY0-1297:_superpathway_of_purine_deoxyribonucleosides_degradation|g__Anaerotruncus.s__Anaerotruncus_colihominis	LLD	0	Anaerotruncus_colihominis
1537	LLD_HC	Non_user	PWY0-1297:_superpathway_of_purine_deoxyribonucleosides_degradation|g__Anaerotruncus.s__Anaerotruncus_colihominis	LLD	0	Anaerotruncus_colihominis
1538	LLD_HC	Non_user	PWY0-1297:_superpathway_of_purine_deoxyribonucleosides_degradation|g__Anaerotruncus.s__Anaerotruncus_colihominis	LLD	0	Anaerotruncus_colihominis
1539	LLD_HC	Non_user	PWY0-1297:_superpathway_of_purine_deoxyribonucleosides_degradation|g__Anaerotruncus.s__Anaerotruncus_colihominis	LLD	0	Anaerotruncus_colihominis
[truncated: 82,476 more rows]
